# Supplementary material for: MALDI-TOF MS typing enables the classification of brewing yeasts of the genus Saccharomyces to major beer styles
Source: PLoS One. 2017 Aug 9;12(8):e0181694. doi: 10.1371/journal.pone.0181694 (PMC5549903; doi:10.1371/journal.pone.0181694)
Supplement: S9 File — The directory includes 90 raw files and was zipped to “.zip”; the folder has three strains with 30 spectra per strain; S1 Text explains the raw files with an example and Table 1 represents the yeast strains used within the experiment. (ZIP) [file pone.0181694.s012.zip › 25-27/30285-66-Lag-Lag-Lag-YPG-18h-E-E_2016-02-17__0_B7_1.dat]

2000.76 1636
2001.18 1734
2001.60 1642
2002.02 1639
2002.45 1701
2002.87 1775
2003.29 1639
2003.71 1603
2004.13 1691
2004.55 1650
2004.98 1642
2005.40 1649
2005.82 1627
2006.24 1655
2006.67 1673
2007.09 1717
2007.51 1721
2007.93 1731
2008.35 1767
2008.78 1715
2009.20 1729
2009.62 1729
2010.04 1751
2010.47 1710
2010.89 1636
2011.31 1675
2011.73 1641
2012.16 1581
2012.58 1504
2013.00 1610
2013.43 1560
2013.85 1490
2014.27 1488
2014.69 1532
2015.12 1532
2015.54 1468
2015.96 1436
2016.39 1472
2016.81 1497
2017.23 1512
2017.66 1552
2018.08 1531
2018.50 1465
2018.93 1460
2019.35 1581
2019.77 1604
2020.20 1602
2020.62 1535
2021.04 1520
2021.47 1533
2021.89 1520
2022.32 1515
2022.74 1581
2023.16 1592
2023.59 1604
2024.01 1581
2024.43 1612
2024.86 1541
2025.28 1517
2025.71 1522
2026.13 1567
2026.56 1537
2026.98 1523
2027.40 1538
2027.83 1509
2028.25 1455
2028.68 1492
2029.10 1537
2029.53 1552
2029.95 1597
2030.38 1628
2030.80 1596
2031.22 1561
2031.65 1636
2032.07 1658
2032.50 1593
2032.92 1539
2033.35 1560
2033.77 1586
2034.20 1556
2034.62 1612
2035.05 1563
2035.47 1545
2035.90 1581
2036.32 1597
2036.75 1504
2037.18 1502
2037.60 1555
2038.03 1553
2038.45 1492
2038.88 1545
2039.30 1579
2039.73 1558
2040.15 1585
2040.58 1566
2041.01 1541
2041.43 1579
2041.86 1569
2042.28 1515
2042.71 1539
2043.13 1552
2043.56 1480
2043.99 1523
2044.41 1532
2044.84 1511
2045.27 1481
2045.69 1542
2046.12 1570
2046.54 1528
2046.97 1549
2047.40 1579
2047.82 1522
2048.25 1546
2048.68 1550
2049.10 1581
2049.53 1592
2049.96 1609
2050.38 1570
2050.81 1571
2051.24 1542
2051.66 1559
2052.09 1564
2052.52 1528
2052.94 1545
2053.37 1493
2053.80 1490
2054.23 1480
2054.65 1541
2055.08 1512
2055.51 1533
2055.93 1546
2056.36 1544
2056.79 1563
2057.22 1550
2057.64 1571
2058.07 1540
2058.50 1561
2058.93 1620
2059.35 1601
2059.78 1591
2060.21 1640
2060.64 1600
2061.07 1566
2061.49 1511
2061.92 1560
2062.35 1510
2062.78 1534
2063.20 1594
2063.63 1626
2064.06 1601
2064.49 1647
2064.92 1672
2065.35 1715
2065.77 1807
2066.20 1788
2066.63 1826
2067.06 1880
2067.49 1841
2067.92 1792
2068.34 1798
2068.77 1699
2069.20 1698
2069.63 1659
2070.06 1609
2070.49 1612
2070.92 1556
2071.35 1579
2071.78 1647
2072.20 1556
2072.63 1604
2073.06 1611
2073.49 1604
2073.92 1739
2074.35 1794
2074.78 1789
2075.21 1849
2075.64 1892
2076.07 1891
2076.50 1902
2076.93 1858
2077.36 1824
2077.78 1860
2078.21 1845
2078.64 1858
2079.07 1812
2079.50 1820
2079.93 1760
2080.36 1780
2080.79 1739
2081.22 1689
2081.65 1639
2082.08 1648
2082.51 1570
2082.94 1583
2083.37 1570
2083.80 1576
2084.23 1515
2084.66 1568
2085.09 1548
2085.52 1585
2085.95 1597
2086.39 1583
2086.82 1620
2087.25 1641
2087.68 1637
2088.11 1586
2088.54 1599
2088.97 1625
2089.40 1583
2089.83 1564
2090.26 1600
2090.69 1590
2091.12 1558
2091.55 1537
2091.99 1609
2092.42 1613
2092.85 1598
2093.28 1615
2093.71 1654
2094.14 1640
2094.57 1645
2095.00 1622
2095.43 1633
2095.87 1654
2096.30 1593
2096.73 1601
2097.16 1550
2097.59 1616
2098.02 1576
2098.46 1580
2098.89 1558
2099.32 1526
2099.75 1415
2100.18 1420
2100.61 1417
2101.05 1451
2101.48 1471
2101.91 1433
2102.34 1409
2102.78 1400
2103.21 1526
2103.64 1549
2104.07 1555
2104.50 1430
2104.94 1457
2105.37 1488
2105.80 1461
2106.23 1485
2106.67 1565
2107.10 1537
2107.53 1553
2107.96 1588
2108.40 1566
2108.83 1580
2109.26 1605
2109.70 1567
2110.13 1523
2110.56 1558
2110.99 1542
2111.43 1551
2111.86 1522
2112.29 1524
2112.73 1497
2113.16 1519
2113.59 1541
2114.03 1529
2114.46 1565
2114.89 1532
2115.33 1581
2115.76 1478
2116.19 1525
2116.63 1511
2117.06 1516
2117.49 1500
2117.93 1519
2118.36 1531
2118.80 1518
2119.23 1564
2119.66 1561
2120.10 1627
2120.53 1672
2120.96 1657
2121.40 1648
2121.83 1696
2122.27 1677
2122.70 1691
2123.14 1682
2123.57 1737
2124.00 1642
2124.44 1675
2124.87 1722
2125.31 1681
2125.74 1633
2126.18 1681
2126.61 1630
2127.05 1641
2127.48 1622
2127.91 1585
2128.35 1564
2128.78 1519
2129.22 1556
2129.65 1603
2130.09 1565
2130.52 1546
2130.96 1640
2131.39 1686
2131.83 1752
2132.26 1755
2132.70 1672
2133.13 1669
2133.57 1729
2134.01 1821
2134.44 1826
2134.88 1708
2135.31 1780
2135.75 1790
2136.18 1736
2136.62 1904
2137.05 1876
2137.49 1881
2137.93 1896
2138.36 1896
2138.80 1788
2139.23 1783
2139.67 1793
2140.10 1716
2140.54 1742
2140.98 1689
2141.41 1618
2141.85 1613
2142.29 1590
2142.72 1599
2143.16 1574
2143.59 1515
2144.03 1505
2144.47 1562
2144.90 1544
2145.34 1555
2145.78 1514
2146.21 1559
2146.65 1458
2147.09 1508
2147.52 1536
2147.96 1588
2148.40 1605
2148.83 1602
2149.27 1548
2149.71 1590
2150.14 1626
2150.58 1644
2151.02 1546
2151.46 1543
2151.89 1661
2152.33 1639
2152.77 1585
2153.20 1525
2153.64 1557
2154.08 1570
2154.52 1554
2154.95 1493
2155.39 1542
2155.83 1564
2156.27 1533
2156.70 1440
2157.14 1508
2157.58 1525
2158.02 1542
2158.45 1543
2158.89 1585
2159.33 1632
2159.77 1675
2160.21 1669
2160.64 1681
2161.08 1638
2161.52 1677
2161.96 1640
2162.40 1711
2162.84 1653
2163.27 1617
2163.71 1666
2164.15 1665
2164.59 1665
2165.03 1565
2165.47 1667
2165.90 1655
2166.34 1645
2166.78 1646
2167.22 1667
2167.66 1678
2168.10 1622
2168.54 1598
2168.98 1543
2169.41 1546
2169.85 1555
2170.29 1614
2170.73 1663
2171.17 1623
2171.61 1565
2172.05 1615
2172.49 1599
2172.93 1611
2173.37 1653
2173.81 1584
2174.25 1641
2174.69 1657
2175.13 1680
2175.56 1643
2176.00 1689
2176.44 1781
2176.88 1761
2177.32 1796
2177.76 1807
2178.20 1853
2178.64 1910
2179.08 1908
2179.52 1879
2179.96 1950
2180.40 1939
2180.84 1857
2181.28 1869
2181.72 1936
2182.16 1856
2182.60 1824
2183.04 1848
2183.48 1831
2183.92 1785
2184.36 1709
2184.81 1745
2185.25 1738
2185.69 1701
2186.13 1767
2186.57 1748
2187.01 1691
2187.45 1758
2187.89 1847
2188.33 1933
2188.77 2096
2189.21 2170
2189.65 2181
2190.09 2199
2190.54 2306
2190.98 2210
2191.42 2203
2191.86 2077
2192.30 1983
2192.74 1947
2193.18 1910
2193.62 1902
2194.07 1944
2194.51 1868
2194.95 1894
2195.39 1828
2195.83 1828
2196.27 1914
2196.72 1883
2197.16 1782
2197.60 1808
2198.04 1761
2198.48 1757
2198.92 1745
2199.37 1709
2199.81 1773
2200.25 1806
2200.69 1723
2201.13 1704
2201.58 1706
2202.02 1671
2202.46 1676
2202.90 1698
2203.35 1720
2203.79 1710
2204.23 1678
2204.67 1696
2205.12 1727
2205.56 1733
2206.00 1744
2206.44 1746
2206.89 1740
2207.33 1685
2207.77 1675
2208.21 1693
2208.66 1654
2209.10 1648
2209.54 1663
2209.99 1669
2210.43 1737
2210.87 1747
2211.32 1757
2211.76 1774
2212.20 1750
2212.65 1651
2213.09 1628
2213.53 1620
2213.98 1633
2214.42 1674
2214.86 1630
2215.31 1626
2215.75 1720
2216.19 1745
2216.64 1697
2217.08 1647
2217.52 1683
2217.97 1716
2218.41 1672
2218.86 1641
2219.30 1622
2219.74 1653
2220.19 1705
2220.63 1715
2221.08 1692
2221.52 1694
2221.97 1753
2222.41 1758
2222.85 1827
2223.30 1773
2223.74 1772
2224.19 1749
2224.63 1787
2225.08 1747
2225.52 1765
2225.96 1683
2226.41 1670
2226.85 1592
2227.30 1613
2227.74 1682
2228.19 1671
2228.63 1632
2229.08 1594
2229.52 1526
2229.97 1603
2230.41 1579
2230.86 1597
2231.30 1657
2231.75 1663
2232.19 1737
2232.64 1805
2233.08 1865
2233.53 1968
2233.98 1958
2234.42 1955
2234.87 1993
2235.31 1979
2235.76 1871
2236.20 1964
2236.65 1914
2237.09 1983
2237.54 1912
2237.99 1868
2238.43 1807
2238.88 1833
2239.32 1885
2239.77 1905
2240.22 1811
2240.66 1758
2241.11 1782
2241.55 1751
2242.00 1745
2242.45 1686
2242.89 1652
2243.34 1637
2243.79 1646
2244.23 1563
2244.68 1511
2245.13 1477
2245.57 1495
2246.02 1477
2246.47 1516
2246.91 1487
2247.36 1506
2247.81 1504
2248.25 1453
2248.70 1474
2249.15 1483
2249.59 1522
2250.04 1482
2250.49 1535
2250.93 1530
2251.38 1535
2251.83 1477
2252.28 1607
2252.72 1572
2253.17 1551
2253.62 1550
2254.07 1547
2254.51 1537
2254.96 1487
2255.41 1485
2255.86 1461
2256.30 1542
2256.75 1541
2257.20 1480
2257.65 1515
2258.09 1494
2258.54 1511
2258.99 1470
2259.44 1447
2259.89 1500
2260.33 1460
2260.78 1480
2261.23 1550
2261.68 1512
2262.13 1459
2262.58 1472
2263.02 1458
2263.47 1525
2263.92 1534
2264.37 1550
2264.82 1530
2265.27 1493
2265.71 1549
2266.16 1502
2266.61 1454
2267.06 1478
2267.51 1487
2267.96 1504
2268.41 1480
2268.86 1468
2269.30 1493
2269.75 1484
2270.20 1509
2270.65 1526
2271.10 1552
2271.55 1647
2272.00 1640
2272.45 1550
2272.90 1596
2273.35 1623
2273.80 1641
2274.25 1658
2274.69 1607
2275.14 1538
2275.59 1600
2276.04 1671
2276.49 1592
2276.94 1615
2277.39 1667
2277.84 1608
2278.29 1619
2278.74 1632
2279.19 1632
2279.64 1570
2280.09 1533
2280.54 1518
2280.99 1492
2281.44 1467
2281.89 1516
2282.34 1508
2282.79 1495
2283.24 1506
2283.69 1498
2284.14 1549
2284.59 1543
2285.04 1585
2285.50 1491
2285.95 1501
2286.40 1519
2286.85 1552
2287.30 1549
2287.75 1517
2288.20 1535
2288.65 1561
2289.10 1570
2289.55 1619
2290.00 1678
2290.45 1702
2290.91 1730
2291.36 1746
2291.81 1767
2292.26 1799
2292.71 1798
2293.16 1762
2293.61 1865
2294.06 1798
2294.52 1840
2294.97 1882
2295.42 1923
2295.87 1812
2296.32 1863
2296.77 1824
2297.22 1804
2297.68 1839
2298.13 1633
2298.58 1626
2299.03 1599
2299.48 1533
2299.94 1534
2300.39 1503
2300.84 1558
2301.29 1534
2301.74 1509
2302.20 1561
2302.65 1503
2303.10 1493
2303.55 1565
2304.01 1575
2304.46 1562
2304.91 1603
2305.36 1515
2305.82 1583
2306.27 1586
2306.72 1562
2307.17 1614
2307.63 1670
2308.08 1681
2308.53 1688
2308.98 1753
2309.44 1759
2309.89 1783
2310.34 1881
2310.80 1882
2311.25 1858
2311.70 1841
2312.16 1881
2312.61 1890
2313.06 1925
2313.52 1830
2313.97 1749
2314.42 1767
2314.88 1801
2315.33 1716
2315.78 1675
2316.24 1719
2316.69 1805
2317.14 1802
2317.60 1738
2318.05 1849
2318.50 1865
2318.96 1931
2319.41 1884
2319.87 1917
2320.32 1919
2320.77 1858
2321.23 1823
2321.68 1853
2322.14 1789
2322.59 1744
2323.04 1735
2323.50 1672
2323.95 1778
2324.41 1829
2324.86 1790
2325.32 1833
2325.77 1958
2326.23 2014
2326.68 2037
2327.13 1974
2327.59 1955
2328.04 1867
2328.50 1816
2328.95 1736
2329.41 1713
2329.86 1686
2330.32 1691
2330.77 1672
2331.23 1612
2331.68 1700
2332.14 1687
2332.59 1683
2333.05 1672
2333.50 1648
2333.96 1675
2334.41 1693
2334.87 1709
2335.33 1689
2335.78 1643
2336.24 1657
2336.69 1723
2337.15 1756
2337.60 1704
2338.06 1706
2338.51 1686
2338.97 1652
2339.43 1547
2339.88 1588
2340.34 1614
2340.79 1565
2341.25 1530
2341.71 1555
2342.16 1584
2342.62 1634
2343.07 1653
2343.53 1666
2343.99 1679
2344.44 1688
2344.90 1721
2345.36 1732
2345.81 1775
2346.27 1730
2346.73 1745
2347.18 1762
2347.64 1826
2348.09 1761
2348.55 1741
2349.01 1874
2349.47 1884
2349.92 1895
2350.38 1844
2350.84 1909
2351.29 1864
2351.75 1824
2352.21 1836
2352.66 1733
2353.12 1701
2353.58 1696
2354.04 1701
2354.49 1662
2354.95 1649
2355.41 1601
2355.86 1558
2356.32 1555
2356.78 1611
2357.24 1541
2357.70 1547
2358.15 1524
2358.61 1516
2359.07 1539
2359.53 1526
2359.98 1540
2360.44 1494
2360.90 1541
2361.36 1541
2361.82 1497
2362.27 1516
2362.73 1517
2363.19 1519
2363.65 1475
2364.11 1495
2364.56 1499
2365.02 1567
2365.48 1567
2365.94 1543
2366.40 1543
2366.86 1594
2367.31 1639
2367.77 1631
2368.23 1660
2368.69 1610
2369.15 1542
2369.61 1558
2370.07 1536
2370.53 1568
2370.98 1575
2371.44 1569
2371.90 1543
2372.36 1623
2372.82 1534
2373.28 1511
2373.74 1529
2374.20 1629
2374.66 1630
2375.12 1639
2375.58 1600
2376.04 1626
2376.49 1563
2376.95 1621
2377.41 1672
2377.87 1678
2378.33 1738
2378.79 1649
2379.25 1630
2379.71 1583
2380.17 1582
2380.63 1507
2381.09 1592
2381.55 1601
2382.01 1522
2382.47 1472
2382.93 1462
2383.39 1481
2383.85 1453
2384.31 1533
2384.77 1507
2385.23 1493
2385.69 1465
2386.15 1464
2386.61 1425
2387.07 1464
2387.53 1481
2387.99 1504
2388.46 1573
2388.92 1619
2389.38 1552
2389.84 1552
2390.30 1569
2390.76 1558
2391.22 1562
2391.68 1553
2392.14 1630
2392.60 1598
2393.06 1618
2393.52 1649
2393.99 1601
2394.45 1524
2394.91 1519
2395.37 1488
2395.83 1477
2396.29 1518
2396.75 1496
2397.21 1492
2397.68 1484
2398.14 1478
2398.60 1493
2399.06 1483
2399.52 1476
2399.98 1423
2400.45 1368
2400.91 1446
2401.37 1419
2401.83 1459
2402.29 1474
2402.76 1438
2403.22 1460
2403.68 1522
2404.14 1565
2404.60 1600
2405.07 1612
2405.53 1704
2405.99 1725
2406.45 1677
2406.91 1750
2407.38 1717
2407.84 1706
2408.30 1703
2408.76 1734
2409.23 1598
2409.69 1568
2410.15 1619
2410.62 1587
2411.08 1492
2411.54 1458
2412.00 1488
2412.47 1474
2412.93 1470
2413.39 1477
2413.86 1412
2414.32 1334
2414.78 1437
2415.24 1368
2415.71 1403
2416.17 1433
2416.63 1464
2417.10 1419
2417.56 1416
2418.02 1431
2418.49 1467
2418.95 1488
2419.42 1543
2419.88 1558
2420.34 1524
2420.81 1524
2421.27 1560
2421.73 1520
2422.20 1505
2422.66 1540
2423.13 1557
2423.59 1555
2424.05 1601
2424.52 1571
2424.98 1533
2425.45 1506
2425.91 1534
2426.37 1538
2426.84 1501
2427.30 1513
2427.77 1468
2428.23 1462
2428.70 1474
2429.16 1457
2429.62 1464
2430.09 1414
2430.55 1405
2431.02 1422
2431.48 1463
2431.95 1429
2432.41 1436
2432.88 1517
2433.34 1576
2433.81 1563
2434.27 1519
2434.74 1538
2435.20 1532
2435.67 1542
2436.13 1490
2436.60 1498
2437.06 1487
2437.53 1458
2437.99 1445
2438.46 1470
2438.92 1480
2439.39 1452
2439.86 1478
2440.32 1548
2440.79 1503
2441.25 1502
2441.72 1544
2442.18 1494
2442.65 1475
2443.12 1470
2443.58 1507
2444.05 1494
2444.51 1488
2444.98 1465
2445.44 1447
2445.91 1408
2446.38 1469
2446.84 1419
2447.31 1416
2447.78 1435
2448.24 1380
2448.71 1395
2449.17 1382
2449.64 1406
2450.11 1402
2450.57 1507
2451.04 1448
2451.51 1407
2451.97 1412
2452.44 1409
2452.91 1366
2453.37 1399
2453.84 1373
2454.31 1435
2454.78 1408
2455.24 1402
2455.71 1348
2456.18 1382
2456.64 1433
2457.11 1414
2457.58 1396
2458.04 1392
2458.51 1469
2458.98 1373
2459.45 1391
2459.91 1403
2460.38 1395
2460.85 1418
2461.32 1445
2461.78 1437
2462.25 1424
2462.72 1338
2463.19 1390
2463.66 1376
2464.12 1415
2464.59 1455
2465.06 1399
2465.53 1405
2465.99 1452
2466.46 1531
2466.93 1513
2467.40 1466
2467.87 1482
2468.34 1528
2468.80 1443
2469.27 1457
2469.74 1417
2470.21 1424
2470.68 1431
2471.15 1342
2471.61 1377
2472.08 1360
2472.55 1371
2473.02 1383
2473.49 1339
2473.96 1317
2474.43 1297
2474.90 1309
2475.36 1332
2475.83 1371
2476.30 1386
2476.77 1330
2477.24 1409
2477.71 1355
2478.18 1348
2478.65 1405
2479.12 1349
2479.59 1300
2480.06 1316
2480.52 1338
2480.99 1335
2481.46 1346
2481.93 1378
2482.40 1384
2482.87 1318
2483.34 1288
2483.81 1328
2484.28 1386
2484.75 1267
2485.22 1331
2485.69 1386
2486.16 1437
2486.63 1471
2487.10 1413
2487.57 1468
2488.04 1514
2488.51 1530
2488.98 1554
2489.45 1566
2489.92 1526
2490.39 1505
2490.86 1494
2491.33 1434
2491.80 1433
2492.27 1443
2492.74 1434
2493.21 1450
2493.69 1410
2494.16 1416
2494.63 1441
2495.10 1410
2495.57 1480
2496.04 1458
2496.51 1471
2496.98 1409
2497.45 1460
2497.92 1429
2498.39 1420
2498.86 1387
2499.34 1315
2499.81 1293
2500.28 1424
2500.75 1364
2501.22 1385
2501.69 1421
2502.16 1448
2502.64 1378
2503.11 1384
2503.58 1423
2504.05 1394
2504.52 1434
2504.99 1441
2505.47 1436
2505.94 1397
2506.41 1430
2506.88 1454
2507.35 1464
2507.82 1458
2508.30 1433
2508.77 1408
2509.24 1426
2509.71 1457
2510.18 1428
2510.66 1436
2511.13 1430
2511.60 1421
2512.07 1377
2512.55 1374
2513.02 1443
2513.49 1427
2513.96 1415
2514.44 1396
2514.91 1426
2515.38 1409
2515.85 1462
2516.33 1423
2516.80 1412
2517.27 1418
2517.75 1406
2518.22 1430
2518.69 1454
2519.16 1463
2519.64 1435
2520.11 1504
2520.58 1550
2521.06 1596
2521.53 1620
2522.00 1524
2522.48 1584
2522.95 1540
2523.42 1466
2523.90 1458
2524.37 1459
2524.84 1498
2525.32 1489
2525.79 1468
2526.27 1455
2526.74 1446
2527.21 1405
2527.69 1469
2528.16 1439
2528.63 1456
2529.11 1455
2529.58 1533
2530.06 1444
2530.53 1496
2531.00 1575
2531.48 1495
2531.95 1550
2532.43 1556
2532.90 1528
2533.38 1457
2533.85 1514
2534.32 1529
2534.80 1522
2535.27 1486
2535.75 1558
2536.22 1587
2536.70 1570
2537.17 1538
2537.65 1533
2538.12 1576
2538.60 1630
2539.07 1601
2539.55 1625
2540.02 1639
2540.50 1671
2540.97 1593
2541.45 1568
2541.92 1579
2542.40 1547
2542.87 1526
2543.35 1549
2543.82 1493
2544.30 1464
2544.77 1444
2545.25 1422
2545.72 1425
2546.20 1486
2546.68 1533
2547.15 1544
2547.63 1606
2548.10 1638
2548.58 1635
2549.05 1652
2549.53 1724
2550.01 1713
2550.48 1659
2550.96 1800
2551.43 1857
2551.91 1810
2552.39 1788
2552.86 1778
2553.34 1844
2553.82 1799
2554.29 1735
2554.77 1754
2555.24 1759
2555.72 1713
2556.20 1744
2556.67 1679
2557.15 1616
2557.63 1572
2558.10 1544
2558.58 1607
2559.06 1501
2559.53 1507
2560.01 1470
2560.49 1482
2560.96 1458
2561.44 1452
2561.92 1478
2562.40 1472
2562.87 1413
2563.35 1429
2563.83 1448
2564.30 1442
2564.78 1448
2565.26 1449
2565.74 1415
2566.21 1468
2566.69 1453
2567.17 1469
2567.65 1449
2568.12 1450
2568.60 1431
2569.08 1455
2569.56 1489
2570.03 1474
2570.51 1420
2570.99 1402
2571.47 1490
2571.95 1482
2572.42 1414
2572.90 1421
2573.38 1467
2573.86 1460
2574.34 1448
2574.81 1419
2575.29 1452
2575.77 1504
2576.25 1470
2576.73 1462
2577.21 1440
2577.68 1443
2578.16 1427
2578.64 1445
2579.12 1473
2579.60 1464
2580.08 1434
2580.56 1427
2581.04 1386
2581.51 1403
2581.99 1443
2582.47 1429
2582.95 1411
2583.43 1410
2583.91 1375
2584.39 1325
2584.87 1359
2585.35 1327
2585.83 1321
2586.31 1378
2586.78 1413
2587.26 1382
2587.74 1397
2588.22 1400
2588.70 1414
2589.18 1407
2589.66 1418
2590.14 1390
2590.62 1368
2591.10 1363
2591.58 1457
2592.06 1404
2592.54 1345
2593.02 1380
2593.50 1357
2593.98 1328
2594.46 1307
2594.94 1379
2595.42 1355
2595.90 1336
2596.38 1330
2596.86 1295
2597.34 1334
2597.82 1315
2598.30 1335
2598.78 1374
2599.26 1359
2599.74 1294
2600.22 1338
2600.70 1263
2601.19 1300
2601.67 1331
2602.15 1288
2602.63 1340
2603.11 1380
2603.59 1406
2604.07 1347
2604.55 1342
2605.03 1354
2605.51 1423
2605.99 1401
2606.48 1413
2606.96 1393
2607.44 1392
2607.92 1443
2608.40 1464
2608.88 1519
2609.36 1461
2609.84 1488
2610.33 1586
2610.81 1513
2611.29 1468
2611.77 1477
2612.25 1452
2612.73 1429
2613.22 1431
2613.70 1391
2614.18 1298
2614.66 1366
2615.14 1384
2615.63 1381
2616.11 1383
2616.59 1410
2617.07 1397
2617.55 1425
2618.04 1434
2618.52 1432
2619.00 1421
2619.48 1442
2619.97 1386
2620.45 1419
2620.93 1362
2621.41 1346
2621.90 1431
2622.38 1393
2622.86 1425
2623.34 1429
2623.83 1377
2624.31 1375
2624.79 1376
2625.27 1316
2625.76 1336
2626.24 1350
2626.72 1354
2627.21 1350
2627.69 1294
2628.17 1321
2628.66 1267
2629.14 1286
2629.62 1300
2630.11 1315
2630.59 1281
2631.07 1375
2631.56 1354
2632.04 1328
2632.52 1319
2633.01 1329
2633.49 1354
2633.97 1345
2634.46 1263
2634.94 1278
2635.43 1311
2635.91 1339
2636.39 1369
2636.88 1387
2637.36 1297
2637.85 1299
2638.33 1303
2638.81 1332
2639.30 1283
2639.78 1264
2640.27 1270
2640.75 1267
2641.24 1337
2641.72 1302
2642.20 1282
2642.69 1299
2643.17 1308
2643.66 1352
2644.14 1350
2644.63 1330
2645.11 1377
2645.60 1284
2646.08 1252
2646.57 1303
2647.05 1304
2647.54 1345
2648.02 1303
2648.51 1355
2648.99 1352
2649.48 1316
2649.96 1297
2650.45 1289
2650.93 1285
2651.42 1273
2651.90 1330
2652.39 1355
2652.87 1341
2653.36 1300
2653.84 1309
2654.33 1355
2654.82 1336
2655.30 1303
2655.79 1313
2656.27 1293
2656.76 1297
2657.24 1328
2657.73 1315
2658.22 1309
2658.70 1307
2659.19 1344
2659.67 1323
2660.16 1289
2660.65 1261
2661.13 1290
2661.62 1313
2662.10 1356
2662.59 1340
2663.08 1407
2663.56 1384
2664.05 1327
2664.54 1300
2665.02 1280
2665.51 1316
2666.00 1390
2666.48 1412
2666.97 1385
2667.46 1423
2667.94 1444
2668.43 1443
2668.92 1485
2669.40 1437
2669.89 1391
2670.38 1389
2670.86 1458
2671.35 1420
2671.84 1387
2672.33 1405
2672.81 1348
2673.30 1397
2673.79 1425
2674.28 1433
2674.76 1430
2675.25 1438
2675.74 1429
2676.23 1407
2676.71 1411
2677.20 1470
2677.69 1459
2678.18 1384
2678.66 1396
2679.15 1367
2679.64 1394
2680.13 1426
2680.62 1421
2681.10 1420
2681.59 1415
2682.08 1378
2682.57 1379
2683.06 1346
2683.54 1354
2684.03 1323
2684.52 1305
2685.01 1336
2685.50 1333
2685.99 1351
2686.47 1406
2686.96 1370
2687.45 1307
2687.94 1288
2688.43 1298
2688.92 1361
2689.41 1329
2689.89 1340
2690.38 1340
2690.87 1333
2691.36 1370
2691.85 1425
2692.34 1429
2692.83 1412
2693.32 1394
2693.81 1429
2694.30 1519
2694.79 1474
2695.27 1494
2695.76 1525
2696.25 1565
2696.74 1498
2697.23 1479
2697.72 1439
2698.21 1445
2698.70 1424
2699.19 1465
2699.68 1457
2700.17 1438
2700.66 1381
2701.15 1382
2701.64 1404
2702.13 1444
2702.62 1404
2703.11 1453
2703.60 1487
2704.09 1431
2704.58 1498
2705.07 1519
2705.56 1504
2706.05 1491
2706.54 1547
2707.03 1509
2707.52 1484
2708.01 1383
2708.50 1448
2708.99 1424
2709.48 1469
2709.97 1400
2710.46 1405
2710.96 1414
2711.45 1326
2711.94 1309
2712.43 1360
2712.92 1385
2713.41 1365
2713.90 1395
2714.39 1335
2714.88 1370
2715.37 1361
2715.86 1366
2716.36 1369
2716.85 1353
2717.34 1363
2717.83 1359
2718.32 1356
2718.81 1419
2719.30 1392
2719.80 1409
2720.29 1365
2720.78 1359
2721.27 1388
2721.76 1387
2722.25 1471
2722.75 1449
2723.24 1447
2723.73 1483
2724.22 1462
2724.71 1402
2725.21 1403
2725.70 1324
2726.19 1317
2726.68 1387
2727.17 1398
2727.67 1340
2728.16 1312
2728.65 1373
2729.14 1376
2729.64 1412
2730.13 1329
2730.62 1389
2731.11 1336
2731.61 1334
2732.10 1396
2732.59 1376
2733.08 1351
2733.58 1412
2734.07 1488
2734.56 1428
2735.05 1383
2735.55 1384
2736.04 1474
2736.53 1371
2737.03 1457
2737.52 1435
2738.01 1394
2738.51 1410
2739.00 1511
2739.49 1426
2739.99 1481
2740.48 1448
2740.97 1463
2741.47 1479
2741.96 1447
2742.45 1468
2742.95 1420
2743.44 1411
2743.93 1381
2744.43 1365
2744.92 1347
2745.42 1325
2745.91 1273
2746.40 1320
2746.90 1348
2747.39 1384
2747.89 1343
2748.38 1334
2748.87 1307
2749.37 1369
2749.86 1356
2750.36 1359
2750.85 1286
2751.34 1294
2751.84 1271
2752.33 1259
2752.83 1221
2753.32 1253
2753.82 1303
2754.31 1285
2754.81 1263
2755.30 1276
2755.80 1326
2756.29 1382
2756.79 1356
2757.28 1337
2757.78 1265
2758.27 1302
2758.77 1330
2759.26 1389
2759.76 1349
2760.25 1343
2760.75 1308
2761.24 1312
2761.74 1281
2762.23 1356
2762.73 1321
2763.22 1275
2763.72 1289
2764.21 1364
2764.71 1338
2765.20 1358
2765.70 1300
2766.20 1337
2766.69 1320
2767.19 1261
2767.68 1271
2768.18 1284
2768.68 1291
2769.17 1283
2769.67 1337
2770.16 1287
2770.66 1379
2771.16 1425
2771.65 1321
2772.15 1307
2772.64 1355
2773.14 1348
2773.64 1301
2774.13 1276
2774.63 1303
2775.13 1316
2775.62 1282
2776.12 1289
2776.62 1291
2777.11 1300
2777.61 1301
2778.11 1305
2778.60 1278
2779.10 1287
2779.60 1261
2780.09 1319
2780.59 1316
2781.09 1326
2781.58 1317
2782.08 1262
2782.58 1263
2783.08 1302
2783.57 1209
2784.07 1199
2784.57 1276
2785.07 1263
2785.56 1303
2786.06 1247
2786.56 1257
2787.06 1213
2787.55 1192
2788.05 1221
2788.55 1253
2789.05 1292
2789.54 1232
2790.04 1291
2790.54 1232
2791.04 1285
2791.54 1246
2792.03 1307
2792.53 1306
2793.03 1309
2793.53 1289
2794.03 1315
2794.52 1321
2795.02 1353
2795.52 1328
2796.02 1313
2796.52 1366
2797.02 1363
2797.51 1363
2798.01 1357
2798.51 1406
2799.01 1353
2799.51 1404
2800.01 1294
2800.51 1337
2801.00 1262
2801.50 1270
2802.00 1229
2802.50 1258
2803.00 1279
2803.50 1246
2804.00 1317
2804.50 1262
2805.00 1247
2805.50 1286
2806.00 1291
2806.49 1258
2806.99 1341
2807.49 1304
2807.99 1368
2808.49 1342
2808.99 1366
2809.49 1311
2809.99 1422
2810.49 1453
2810.99 1418
2811.49 1375
2811.99 1442
2812.49 1503
2812.99 1452
2813.49 1432
2813.99 1377
2814.49 1424
2814.99 1370
2815.49 1327
2815.99 1315
2816.49 1243
2816.99 1289
2817.49 1296
2817.99 1288
2818.49 1280
2818.99 1277
2819.49 1255
2819.99 1291
2820.49 1295
2820.99 1287
2821.49 1336
2821.99 1297
2822.50 1218
2823.00 1276
2823.50 1282
2824.00 1314
2824.50 1298
2825.00 1237
2825.50 1249
2826.00 1283
2826.50 1235
2827.00 1235
2827.50 1248
2828.01 1192
2828.51 1213
2829.01 1266
2829.51 1275
2830.01 1304
2830.51 1306
2831.01 1253
2831.52 1297
2832.02 1205
2832.52 1198
2833.02 1266
2833.52 1273
2834.02 1278
2834.53 1252
2835.03 1288
2835.53 1245
2836.03 1202
2836.53 1234
2837.03 1292
2837.54 1278
2838.04 1244
2838.54 1228
2839.04 1303
2839.55 1264
2840.05 1310
2840.55 1301
2841.05 1284
2841.55 1264
2842.06 1379
2842.56 1356
2843.06 1328
2843.56 1193
2844.07 1259
2844.57 1286
2845.07 1299
2845.58 1304
2846.08 1293
2846.58 1255
2847.08 1258
2847.59 1303
2848.09 1299
2848.59 1379
2849.10 1322
2849.60 1373
2850.10 1371
2850.61 1321
2851.11 1325
2851.61 1282
2852.12 1403
2852.62 1358
2853.12 1295
2853.63 1272
2854.13 1369
2854.63 1337
2855.14 1288
2855.64 1291
2856.14 1328
2856.65 1327
2857.15 1298
2857.66 1292
2858.16 1257
2858.66 1291
2859.17 1284
2859.67 1304
2860.17 1265
2860.68 1227
2861.18 1233
2861.69 1272
2862.19 1232
2862.70 1260
2863.20 1299
2863.70 1254
2864.21 1276
2864.71 1303
2865.22 1306
2865.72 1280
2866.23 1275
2866.73 1295
2867.24 1299
2867.74 1339
2868.25 1319
2868.75 1266
2869.26 1301
2869.76 1311
2870.27 1307
2870.77 1293
2871.28 1357
2871.78 1303
2872.29 1344
2872.79 1345
2873.30 1387
2873.80 1355
2874.31 1351
2874.81 1349
2875.32 1366
2875.82 1337
2876.33 1278
2876.83 1321
2877.34 1290
2877.84 1283
2878.35 1253
2878.86 1257
2879.36 1231
2879.87 1287
2880.37 1291
2880.88 1276
2881.39 1211
2881.89 1237
2882.40 1318
2882.90 1298
2883.41 1279
2883.92 1273
2884.42 1340
2884.93 1392
2885.43 1423
2885.94 1406
2886.45 1499
2886.95 1534
2887.46 1522
2887.97 1590
2888.47 1585
2888.98 1573
2889.49 1587
2889.99 1616
2890.50 1574
2891.01 1528
2891.51 1587
2892.02 1693
2892.53 1616
2893.03 1672
2893.54 1685
2894.05 1659
2894.55 1629
2895.06 1701
2895.57 1680
2896.08 1645
2896.58 1663
2897.09 1662
2897.60 1637
2898.11 1628
2898.61 1648
2899.12 1559
2899.63 1543
2900.13 1481
2900.64 1527
2901.15 1546
2901.66 1522
2902.17 1487
2902.67 1475
2903.18 1446
2903.69 1477
2904.20 1480
2904.70 1468
2905.21 1430
2905.72 1419
2906.23 1442
2906.74 1463
2907.25 1443
2907.75 1442
2908.26 1464
2908.77 1420
2909.28 1420
2909.79 1428
2910.30 1409
2910.80 1395
2911.31 1344
2911.82 1338
2912.33 1300
2912.84 1335
2913.35 1358
2913.86 1375
2914.36 1419
2914.87 1421
2915.38 1408
2915.89 1403
2916.40 1392
2916.91 1423
2917.42 1420
2917.93 1439
2918.44 1461
2918.95 1421
2919.46 1448
2919.96 1522
2920.47 1571
2920.98 1558
2921.49 1554
2922.00 1518
2922.51 1550
2923.02 1528
2923.53 1497
2924.04 1554
2924.55 1581
2925.06 1557
2925.57 1572
2926.08 1533
2926.59 1516
2927.10 1534
2927.61 1443
2928.12 1447
2928.63 1441
2929.14 1424
2929.65 1372
2930.16 1412
2930.67 1416
2931.18 1396
2931.69 1326
2932.20 1377
2932.71 1313
2933.22 1348
2933.73 1343
2934.24 1344
2934.75 1348
2935.26 1342
2935.77 1375
2936.29 1420
2936.80 1444
2937.31 1463
2937.82 1468
2938.33 1435
2938.84 1455
2939.35 1443
2939.86 1429
2940.37 1416
2940.88 1421
2941.39 1433
2941.91 1427
2942.42 1451
2942.93 1434
2943.44 1397
2943.95 1412
2944.46 1407
2944.97 1398
2945.49 1350
2946.00 1363
2946.51 1374
2947.02 1368
2947.53 1355
2948.04 1313
2948.56 1318
2949.07 1306
2949.58 1324
2950.09 1316
2950.60 1286
2951.12 1272
2951.63 1251
2952.14 1272
2952.65 1297
2953.16 1377
2953.68 1408
2954.19 1376
2954.70 1379
2955.21 1411
2955.73 1358
2956.24 1436
2956.75 1445
2957.26 1473
2957.78 1489
2958.29 1448
2958.80 1460
2959.31 1419
2959.83 1441
2960.34 1423
2960.85 1508
2961.36 1497
2961.88 1475
2962.39 1544
2962.90 1521
2963.42 1582
2963.93 1570
2964.44 1616
2964.96 1677
2965.47 1594
2965.98 1636
2966.50 1581
2967.01 1600
2967.52 1619
2968.04 1645
2968.55 1608
2969.06 1549
2969.58 1521
2970.09 1555
2970.60 1599
2971.12 1569
2971.63 1494
2972.15 1535
2972.66 1587
2973.17 1491
2973.69 1481
2974.20 1500
2974.72 1549
2975.23 1476
2975.74 1484
2976.26 1537
2976.77 1533
2977.29 1529
2977.80 1499
2978.31 1542
2978.83 1616
2979.34 1589
2979.86 1610
2980.37 1628
2980.89 1655
2981.40 1671
2981.92 1731
2982.43 1758
2982.95 1697
2983.46 1707
2983.98 1797
2984.49 1787
2985.01 1740
2985.52 1851
2986.04 1868
2986.55 1794
2987.07 1805
2987.58 1870
2988.10 1936
2988.61 1899
2989.13 1938
2989.64 1938
2990.16 1954
2990.67 1928
2991.19 1917
2991.70 2013
2992.22 1952
2992.73 1842
2993.25 1814
2993.77 1827
2994.28 1918
2994.80 1903
2995.31 1920
2995.83 1975
2996.35 2058
2996.86 2147
2997.38 2124
2997.89 2270
2998.41 2298
2998.93 2299
2999.44 2397
2999.96 2403
3000.47 2372
3000.99 2353
3001.51 2406
3002.02 2454
3002.54 2544
3003.06 2727
3003.57 2913
3004.09 3321
3004.61 3826
3005.12 4349
3005.64 4877
3006.16 5172
3006.67 5441
3007.19 5382
3007.71 5130
3008.22 4760
3008.74 4186
3009.26 3665
3009.77 3282
3010.29 2912
3010.81 2698
3011.33 2499
3011.84 2348
3012.36 2169
3012.88 2178
3013.40 2130
3013.91 2080
3014.43 2029
3014.95 1941
3015.47 1885
3015.98 1950
3016.50 1946
3017.02 1937
3017.54 1875
3018.05 1876
3018.57 1920
3019.09 1896
3019.61 1865
3020.13 1803
3020.64 1758
3021.16 1803
3021.68 1795
3022.20 1756
3022.72 1660
3023.23 1710
3023.75 1842
3024.27 1810
3024.79 1873
3025.31 1853
3025.83 1824
3026.34 1881
3026.86 1823
3027.38 1797
3027.90 1823
3028.42 1792
3028.94 1769
3029.46 1769
3029.98 1748
3030.49 1751
3031.01 1707
3031.53 1745
3032.05 1752
3032.57 1693
3033.09 1669
3033.61 1760
3034.13 1656
3034.65 1694
3035.17 1680
3035.68 1700
3036.20 1683
3036.72 1683
3037.24 1657
3037.76 1627
3038.28 1673
3038.80 1663
3039.32 1623
3039.84 1640
3040.36 1644
3040.88 1581
3041.40 1565
3041.92 1532
3042.44 1647
3042.96 1603
3043.48 1589
3044.00 1598
3044.52 1538
3045.04 1582
3045.56 1610
3046.08 1614
3046.60 1581
3047.12 1531
3047.64 1651
3048.16 1618
3048.68 1613
3049.20 1589
3049.72 1553
3050.24 1485
3050.76 1608
3051.28 1608
3051.80 1567
3052.33 1605
3052.85 1549
3053.37 1533
3053.89 1527
3054.41 1591
3054.93 1615
3055.45 1600
3055.97 1634
3056.49 1587
3057.01 1578
3057.54 1591
3058.06 1552
3058.58 1621
3059.10 1586
3059.62 1585
3060.14 1646
3060.66 1692
3061.18 1705
3061.71 1765
3062.23 1781
3062.75 1739
3063.27 1790
3063.79 1782
3064.31 1783
3064.84 1796
3065.36 1788
3065.88 1786
3066.40 1782
3066.92 1797
3067.45 1816
3067.97 1782
3068.49 1757
3069.01 1728
3069.53 1743
3070.06 1763
3070.58 1801
3071.10 1775
3071.62 1742
3072.15 1733
3072.67 1731
3073.19 1712
3073.71 1744
3074.24 1704
3074.76 1711
3075.28 1743
3075.80 1791
3076.33 1830
3076.85 1868
3077.37 1974
3077.90 2120
3078.42 2120
3078.94 2185
3079.46 2311
3079.99 2368
3080.51 2434
3081.03 2493
3081.56 2538
3082.08 2496
3082.60 2465
3083.13 2448
3083.65 2407
3084.17 2378
3084.70 2292
3085.22 2309
3085.74 2234
3086.27 2169
3086.79 2104
3087.31 2032
3087.84 2031
3088.36 1998
3088.89 1950
3089.41 1952
3089.93 1962
3090.46 2036
3090.98 2033
3091.51 2050
3092.03 2078
3092.55 2215
3093.08 2291
3093.60 2250
3094.13 2335
3094.65 2415
3095.18 2568
3095.70 2810
3096.22 2898
3096.75 3121
3097.27 3209
3097.80 3332
3098.32 3320
3098.85 3232
3099.37 3366
3099.90 3477
3100.42 3397
3100.95 3588
3101.47 3865
3102.00 4444
3102.52 5113
3103.05 6050
3103.57 6986
3104.10 7563
3104.62 7946
3105.15 7761
3105.67 7297
3106.20 6481
3106.72 5698
3107.25 5007
3107.77 4270
3108.30 3689
3108.82 3277
3109.35 2947
3109.88 2721
3110.40 2541
3110.93 2489
3111.45 2480
3111.98 2469
3112.50 2435
3113.03 2335
3113.56 2344
3114.08 2296
3114.61 2212
3115.13 2090
3115.66 2155
3116.19 2157
3116.71 2114
3117.24 2053
3117.77 1975
3118.29 1889
3118.82 1911
3119.34 1988
3119.87 1979
3120.40 1977
3120.92 2068
3121.45 2152
3121.98 2195
3122.50 2141
3123.03 2203
3123.56 2171
3124.08 2173
3124.61 2150
3125.14 2099
3125.66 2082
3126.19 2069
3126.72 2018
3127.25 1962
3127.77 1956
3128.30 1890
3128.83 1917
3129.35 1908
3129.88 1791
3130.41 1785
3130.94 1749
3131.46 1772
3131.99 1741
3132.52 1680
3133.05 1690
3133.57 1712
3134.10 1647
3134.63 1685
3135.16 1705
3135.68 1802
3136.21 1733
3136.74 1646
3137.27 1597
3137.80 1640
3138.32 1644
3138.85 1600
3139.38 1614
3139.91 1582
3140.44 1568
3140.97 1609
3141.49 1602
3142.02 1607
3142.55 1544
3143.08 1526
3143.61 1555
3144.14 1536
3144.66 1543
3145.19 1575
3145.72 1571
3146.25 1546
3146.78 1571
3147.31 1585
3147.84 1569
3148.36 1601
3148.89 1564
3149.42 1564
3149.95 1578
3150.48 1584
3151.01 1547
3151.54 1548
3152.07 1578
3152.60 1624
3153.13 1608
3153.66 1535
3154.19 1567
3154.71 1586
3155.24 1614
3155.77 1584
3156.30 1573
3156.83 1587
3157.36 1499
3157.89 1518
3158.42 1507
3158.95 1525
3159.48 1523
3160.01 1527
3160.54 1500
3161.07 1534
3161.60 1525
3162.13 1562
3162.66 1548
3163.19 1577
3163.72 1566
3164.25 1575
3164.78 1522
3165.31 1529
3165.84 1533
3166.37 1475
3166.90 1493
3167.43 1485
3167.96 1534
3168.49 1548
3169.02 1467
3169.56 1426
3170.09 1415
3170.62 1360
3171.15 1365
3171.68 1337
3172.21 1423
3172.74 1377
3173.27 1373
3173.80 1413
3174.33 1401
3174.86 1475
3175.40 1483
3175.93 1482
3176.46 1498
3176.99 1525
3177.52 1479
3178.05 1489
3178.58 1420
3179.11 1415
3179.65 1434
3180.18 1400
3180.71 1402
3181.24 1405
3181.77 1398
3182.30 1409
3182.84 1390
3183.37 1415
3183.90 1391
3184.43 1414
3184.96 1412
3185.49 1387
3186.03 1400
3186.56 1408
3187.09 1407
3187.62 1402
3188.16 1462
3188.69 1428
3189.22 1396
3189.75 1464
3190.28 1548
3190.82 1480
3191.35 1406
3191.88 1474
3192.41 1474
3192.95 1524
3193.48 1454
3194.01 1425
3194.55 1380
3195.08 1421
3195.61 1392
3196.14 1459
3196.68 1423
3197.21 1447
3197.74 1455
3198.28 1440
3198.81 1463
3199.34 1519
3199.87 1493
3200.41 1517
3200.94 1497
3201.47 1472
3202.01 1533
3202.54 1507
3203.07 1499
3203.61 1555
3204.14 1532
3204.68 1495
3205.21 1575
3205.74 1581
3206.28 1630
3206.81 1621
3207.34 1643
3207.88 1679
3208.41 1659
3208.95 1671
3209.48 1691
3210.01 1776
3210.55 1827
3211.08 1784
3211.62 1802
3212.15 1806
3212.68 1844
3213.22 1819
3213.75 1720
3214.29 1760
3214.82 1720
3215.36 1731
3215.89 1671
3216.42 1611
3216.96 1602
3217.49 1541
3218.03 1568
3218.56 1551
3219.10 1610
3219.63 1523
3220.17 1481
3220.70 1528
3221.24 1529
3221.77 1545
3222.31 1646
3222.84 1683
3223.38 1702
3223.91 1705
3224.45 1809
3224.98 1891
3225.52 1872
3226.05 1969
3226.59 1988
3227.12 1926
3227.66 1878
3228.20 1896
3228.73 1899
3229.27 1781
3229.80 1757
3230.34 1801
3230.87 1754
3231.41 1780
3231.95 1852
3232.48 1884
3233.02 1829
3233.55 1863
3234.09 1872
3234.63 1887
3235.16 1926
3235.70 1983
3236.23 2066
3236.77 2066
3237.31 2047
3237.84 2119
3238.38 2167
3238.92 2153
3239.45 2185
3239.99 2201
3240.53 2147
3241.06 2130
3241.60 2108
3242.14 2103
3242.67 2047
3243.21 2037
3243.75 2143
3244.28 2103
3244.82 2132
3245.36 2157
3245.89 2205
3246.43 2207
3246.97 2148
3247.50 2291
3248.04 2327
3248.58 2320
3249.12 2415
3249.65 2339
3250.19 2495
3250.73 2644
3251.27 2749
3251.80 3088
3252.34 3623
3252.88 4113
3253.42 4554
3253.95 4936
3254.49 5110
3255.03 5085
3255.57 4975
3256.10 4680
3256.64 4221
3257.18 3797
3257.72 3452
3258.26 3192
3258.79 3064
3259.33 2912
3259.87 2778
3260.41 2796
3260.95 2853
3261.49 2868
3262.02 2932
3262.56 3056
3263.10 3204
3263.64 3259
3264.18 3272
3264.72 3297
3265.25 3345
3265.79 3426
3266.33 3428
3266.87 3373
3267.41 3501
3267.95 3485
3268.49 3436
3269.03 3516
3269.56 3269
3270.10 3071
3270.64 2964
3271.18 2853
3271.72 2754
3272.26 2553
3272.80 2477
3273.34 2475
3273.88 2474
3274.42 2529
3274.96 2391
3275.50 2329
3276.04 2444
3276.57 2481
3277.11 2475
3277.65 2480
3278.19 2472
3278.73 2538
3279.27 2592
3279.81 2586
3280.35 2555
3280.89 2581
3281.43 2542
3281.97 2522
3282.51 2511
3283.05 2458
3283.59 2491
3284.13 2479
3284.67 2471
3285.21 2427
3285.75 2405
3286.29 2473
3286.83 2445
3287.37 2458
3287.91 2483
3288.46 2492
3289.00 2505
3289.54 2567
3290.08 2614
3290.62 2687
3291.16 2772
3291.70 2888
3292.24 3040
3292.78 3075
3293.32 3145
3293.86 3366
3294.40 3561
3294.94 3709
3295.49 3749
3296.03 3847
3296.57 4036
3297.11 4081
3297.65 4071
3298.19 4002
3298.73 3811
3299.27 3685
3299.82 3606
3300.36 3400
3300.90 3270
3301.44 3027
3301.98 2920
3302.52 2970
3303.07 2950
3303.61 2887
3304.15 2845
3304.69 2822
3305.23 2905
3305.77 2935
3306.32 2848
3306.86 2883
3307.40 2836
3307.94 2813
3308.49 2905
3309.03 3037
3309.57 3076
3310.11 3170
3310.65 3152
3311.20 3332
3311.74 3350
3312.28 3472
3312.82 3408
3313.37 3367
3313.91 3312
3314.45 3265
3314.99 3349
3315.54 3380
3316.08 3512
3316.62 3547
3317.17 3605
3317.71 3848
3318.25 4027
3318.79 4364
3319.34 4647
3319.88 4707
3320.42 4967
3320.97 5232
3321.51 5196
3322.05 5103
3322.60 5083
3323.14 4871
3323.68 4688
3324.23 4448
3324.77 4251
3325.31 4136
3325.86 4067
3326.40 3883
3326.94 3778
3327.49 3801
3328.03 3756
3328.58 3627
3329.12 3613
3329.66 3864
3330.21 3798
3330.75 3956
3331.30 4137
3331.84 4536
3332.38 5063
3332.93 6026
3333.47 7398
3334.02 9331
3334.56 12246
3335.10 15215
3335.65 18030
3336.19 20193
3336.74 21597
3337.28 22291
3337.83 21939
3338.37 20511
3338.92 18818
3339.46 16635
3340.01 14260
3340.55 12082
3341.10 10139
3341.64 8410
3342.18 6904
3342.73 5775
3343.27 4886
3343.82 4300
3344.36 3806
3344.91 3492
3345.46 3280
3346.00 3138
3346.55 3032
3347.09 2965
3347.64 2874
3348.18 2918
3348.73 2903
3349.27 2842
3349.82 2848
3350.36 2785
3350.91 2723
3351.46 2703
3352.00 2730
3352.55 2724
3353.09 2747
3353.64 2695
3354.18 2569
3354.73 2603
3355.28 2554
3355.82 2485
3356.37 2470
3356.91 2460
3357.46 2465
3358.01 2522
3358.55 2553
3359.10 2505
3359.65 2424
3360.19 2457
3360.74 2507
3361.28 2498
3361.83 2557
3362.38 2560
3362.92 2661
3363.47 2706
3364.02 2775
3364.56 2798
3365.11 2787
3365.66 2772
3366.20 2757
3366.75 2700
3367.30 2740
3367.85 2699
3368.39 2565
3368.94 2441
3369.49 2473
3370.03 2457
3370.58 2470
3371.13 2456
3371.68 2533
3372.22 2664
3372.77 2800
3373.32 2869
3373.87 2961
3374.41 3113
3374.96 3183
3375.51 3197
3376.06 3132
3376.60 3116
3377.15 2924
3377.70 2774
3378.25 2627
3378.79 2519
3379.34 2393
3379.89 2335
3380.44 2222
3380.99 2210
3381.53 2097
3382.08 2032
3382.63 2006
3383.18 2017
3383.73 2067
3384.28 1961
3384.82 1936
3385.37 1916
3385.92 1914
3386.47 1821
3387.02 1811
3387.57 1792
3388.12 1770
3388.66 1844
3389.21 1863
3389.76 1854
3390.31 1834
3390.86 1804
3391.41 1771
3391.96 1846
3392.51 1816
3393.05 1783
3393.60 1762
3394.15 1777
3394.70 1798
3395.25 1779
3395.80 1759
3396.35 1764
3396.90 1825
3397.45 1834
3398.00 1804
3398.55 1841
3399.10 1839
3399.65 1806
3400.20 1911
3400.75 1807
3401.30 1823
3401.85 1824
3402.40 1776
3402.95 1729
3403.50 1664
3404.05 1616
3404.59 1605
3405.14 1633
3405.70 1668
3406.25 1658
3406.80 1603
3407.35 1659
3407.90 1652
3408.45 1664
3409.00 1702
3409.55 1677
3410.10 1708
3410.65 1737
3411.20 1821
3411.75 1906
3412.30 1929
3412.85 1968
3413.40 1941
3413.95 1855
3414.50 1931
3415.05 1931
3415.60 1892
3416.15 1880
3416.71 1856
3417.26 1852
3417.81 1909
3418.36 2012
3418.91 1928
3419.46 1937
3420.01 1969
3420.56 1933
3421.11 1807
3421.67 1769
3422.22 1749
3422.77 1734
3423.32 1696
3423.87 1724
3424.42 1733
3424.98 1757
3425.53 1732
3426.08 1737
3426.63 1721
3427.18 1702
3427.73 1628
3428.29 1686
3428.84 1723
3429.39 1654
3429.94 1562
3430.49 1522
3431.05 1527
3431.60 1522
3432.15 1509
3432.70 1522
3433.25 1549
3433.81 1582
3434.36 1574
3434.91 1565
3435.46 1619
3436.02 1606
3436.57 1640
3437.12 1660
3437.67 1660
3438.23 1616
3438.78 1661
3439.33 1673
3439.89 1656
3440.44 1714
3440.99 1717
3441.54 1687
3442.10 1704
3442.65 1628
3443.20 1614
3443.76 1589
3444.31 1615
3444.86 1576
3445.42 1598
3445.97 1585
3446.52 1519
3447.08 1496
3447.63 1503
3448.18 1551
3448.74 1570
3449.29 1527
3449.84 1577
3450.40 1569
3450.95 1618
3451.50 1584
3452.06 1516
3452.61 1538
3453.17 1555
3453.72 1559
3454.27 1580
3454.83 1467
3455.38 1498
3455.94 1568
3456.49 1551
3457.04 1503
3457.60 1561
3458.15 1546
3458.71 1554
3459.26 1577
3459.82 1547
3460.37 1610
3460.93 1641
3461.48 1635
3462.03 1636
3462.59 1674
3463.14 1643
3463.70 1678
3464.25 1678
3464.81 1744
3465.36 1694
3465.92 1724
3466.47 1759
3467.03 1714
3467.58 1739
3468.14 1716
3468.69 1749
3469.25 1793
3469.80 1793
3470.36 1824
3470.91 1871
3471.47 1942
3472.02 1967
3472.58 1938
3473.14 1933
3473.69 1977
3474.25 2033
3474.80 2014
3475.36 2055
3475.91 1979
3476.47 1966
3477.03 2002
3477.58 2038
3478.14 2035
3478.69 1985
3479.25 2106
3479.80 2107
3480.36 2162
3480.92 2214
3481.47 2198
3482.03 2272
3482.59 2286
3483.14 2339
3483.70 2434
3484.25 2444
3484.81 2496
3485.37 2516
3485.92 2497
3486.48 2526
3487.04 2580
3487.59 2554
3488.15 2616
3488.71 2736
3489.26 2833
3489.82 3082
3490.38 3674
3490.93 4415
3491.49 5276
3492.05 6431
3492.61 7439
3493.16 8177
3493.72 8733
3494.28 8634
3494.83 8164
3495.39 7196
3495.95 6303
3496.51 5479
3497.06 4583
3497.62 3878
3498.18 3595
3498.74 3281
3499.29 3069
3499.85 2893
3500.41 2790
3500.97 2680
3501.52 2766
3502.08 2824
3502.64 2879
3503.20 2920
3503.76 3070
3504.31 3246
3504.87 3277
3505.43 3388
3505.99 3399
3506.55 3529
3507.10 3463
3507.66 3347
3508.22 3151
3508.78 2981
3509.34 2739
3509.90 2656
3510.45 2576
3511.01 2430
3511.57 2380
3512.13 2352
3512.69 2325
3513.25 2221
3513.81 2132
3514.36 2045
3514.92 1991
3515.48 1964
3516.04 1912
3516.60 1859
3517.16 1772
3517.72 1805
3518.28 1839
3518.84 1793
3519.40 1784
3519.95 1825
3520.51 1840
3521.07 1870
3521.63 1792
3522.19 1791
3522.75 1788
3523.31 1806
3523.87 1830
3524.43 1870
3524.99 1850
3525.55 1853
3526.11 1876
3526.67 1848
3527.23 1862
3527.79 1887
3528.35 1908
3528.91 1905
3529.47 1905
3530.03 1842
3530.59 1892
3531.15 1856
3531.71 1776
3532.27 1796
3532.83 1786
3533.39 1812
3533.95 1888
3534.51 1813
3535.07 1768
3535.63 1768
3536.19 1727
3536.75 1720
3537.31 1728
3537.87 1690
3538.43 1715
3538.99 1631
3539.56 1575
3540.12 1639
3540.68 1613
3541.24 1638
3541.80 1572
3542.36 1557
3542.92 1599
3543.48 1561
3544.04 1587
3544.60 1599
3545.17 1613
3545.73 1558
3546.29 1619
3546.85 1627
3547.41 1546
3547.97 1571
3548.53 1586
3549.10 1489
3549.66 1492
3550.22 1492
3550.78 1487
3551.34 1451
3551.90 1460
3552.47 1401
3553.03 1397
3553.59 1375
3554.15 1336
3554.71 1381
3555.28 1355
3555.84 1355
3556.40 1363
3556.96 1343
3557.52 1338
3558.09 1383
3558.65 1443
3559.21 1440
3559.77 1419
3560.34 1452
3560.90 1458
3561.46 1442
3562.02 1442
3562.59 1425
3563.15 1385
3563.71 1431
3564.27 1468
3564.84 1448
3565.40 1464
3565.96 1479
3566.52 1480
3567.09 1407
3567.65 1403
3568.21 1354
3568.78 1353
3569.34 1385
3569.90 1369
3570.47 1374
3571.03 1308
3571.59 1328
3572.16 1331
3572.72 1316
3573.28 1329
3573.85 1337
3574.41 1400
3574.97 1437
3575.54 1470
3576.10 1587
3576.66 1691
3577.23 1758
3577.79 1871
3578.36 1866
3578.92 1881
3579.48 1826
3580.05 1826
3580.61 1726
3581.18 1672
3581.74 1606
3582.30 1578
3582.87 1498
3583.43 1521
3584.00 1449
3584.56 1359
3585.13 1338
3585.69 1373
3586.25 1333
3586.82 1305
3587.38 1355
3587.95 1325
3588.51 1259
3589.08 1296
3589.64 1262
3590.21 1303
3590.77 1361
3591.34 1235
3591.90 1220
3592.47 1239
3593.03 1267
3593.60 1264
3594.16 1288
3594.73 1297
3595.29 1351
3595.86 1353
3596.42 1323
3596.99 1378
3597.55 1415
3598.12 1406
3598.68 1384
3599.25 1412
3599.82 1395
3600.38 1393
3600.95 1394
3601.51 1315
3602.08 1293
3602.64 1252
3603.21 1278
3603.78 1208
3604.34 1263
3604.91 1279
3605.47 1244
3606.04 1245
3606.61 1192
3607.17 1193
3607.74 1192
3608.30 1154
3608.87 1185
3609.44 1193
3610.00 1215
3610.57 1231
3611.14 1237
3611.70 1180
3612.27 1200
3612.83 1176
3613.40 1214
3613.97 1196
3614.53 1165
3615.10 1167
3615.67 1250
3616.23 1232
3616.80 1233
3617.37 1222
3617.94 1197
3618.50 1226
3619.07 1299
3619.64 1314
3620.20 1254
3620.77 1219
3621.34 1223
3621.91 1235
3622.47 1240
3623.04 1282
3623.61 1305
3624.18 1245
3624.74 1223
3625.31 1265
3625.88 1243
3626.45 1249
3627.01 1237
3627.58 1173
3628.15 1172
3628.72 1215
3629.28 1220
3629.85 1245
3630.42 1210
3630.99 1277
3631.56 1231
3632.12 1173
3632.69 1190
3633.26 1203
3633.83 1229
3634.40 1253
3634.96 1265
3635.53 1236
3636.10 1228
3636.67 1213
3637.24 1219
3637.81 1219
3638.38 1249
3638.94 1186
3639.51 1200
3640.08 1215
3640.65 1230
3641.22 1280
3641.79 1257
3642.36 1254
3642.93 1265
3643.49 1291
3644.06 1230
3644.63 1287
3645.20 1258
3645.77 1215
3646.34 1230
3646.91 1230
3647.48 1222
3648.05 1218
3648.62 1219
3649.19 1277
3649.76 1270
3650.33 1226
3650.90 1261
3651.46 1346
3652.03 1394
3652.60 1374
3653.17 1460
3653.74 1475
3654.31 1415
3654.88 1398
3655.45 1426
3656.02 1436
3656.59 1386
3657.16 1384
3657.73 1331
3658.30 1360
3658.87 1393
3659.44 1371
3660.01 1345
3660.58 1353
3661.15 1413
3661.72 1432
3662.30 1368
3662.87 1406
3663.44 1426
3664.01 1457
3664.58 1440
3665.15 1470
3665.72 1500
3666.29 1607
3666.86 1710
3667.43 1680
3668.00 1623
3668.57 1623
3669.14 1580
3669.71 1535
3670.29 1492
3670.86 1442
3671.43 1363
3672.00 1406
3672.57 1371
3673.14 1413
3673.71 1373
3674.28 1396
3674.86 1428
3675.43 1459
3676.00 1452
3676.57 1496
3677.14 1440
3677.71 1523
3678.28 1506
3678.86 1552
3679.43 1513
3680.00 1490
3680.57 1520
3681.14 1472
3681.72 1393
3682.29 1425
3682.86 1403
3683.43 1362
3684.00 1339
3684.58 1307
3685.15 1248
3685.72 1228
3686.29 1270
3686.87 1279
3687.44 1323
3688.01 1296
3688.58 1364
3689.16 1336
3689.73 1391
3690.30 1373
3690.87 1430
3691.45 1416
3692.02 1479
3692.59 1418
3693.16 1410
3693.74 1356
3694.31 1320
3694.88 1364
3695.46 1305
3696.03 1288
3696.60 1251
3697.17 1272
3697.75 1275
3698.32 1294
3698.89 1205
3699.47 1200
3700.04 1222
3700.61 1200
3701.19 1214
3701.76 1190
3702.34 1182
3702.91 1180
3703.48 1197
3704.06 1268
3704.63 1325
3705.20 1283
3705.78 1303
3706.35 1254
3706.93 1298
3707.50 1322
3708.07 1317
3708.65 1276
3709.22 1301
3709.80 1330
3710.37 1284
3710.94 1282
3711.52 1270
3712.09 1277
3712.67 1205
3713.24 1209
3713.82 1194
3714.39 1197
3714.96 1196
3715.54 1182
3716.11 1111
3716.69 1160
3717.26 1228
3717.84 1192
3718.41 1141
3718.99 1156
3719.56 1191
3720.14 1218
3720.71 1137
3721.29 1106
3721.86 1174
3722.44 1174
3723.01 1150
3723.59 1171
3724.16 1175
3724.74 1168
3725.31 1158
3725.89 1170
3726.46 1204
3727.04 1190
3727.61 1174
3728.19 1184
3728.77 1113
3729.34 1150
3729.92 1182
3730.49 1212
3731.07 1198
3731.64 1144
3732.22 1187
3732.80 1195
3733.37 1238
3733.95 1251
3734.52 1271
3735.10 1273
3735.68 1292
3736.25 1327
3736.83 1279
3737.40 1169
3737.98 1236
3738.56 1289
3739.13 1331
3739.71 1235
3740.29 1207
3740.86 1219
3741.44 1186
3742.02 1120
3742.59 1125
3743.17 1124
3743.75 1155
3744.32 1134
3744.90 1125
3745.48 1116
3746.05 1074
3746.63 1125
3747.21 1166
3747.78 1224
3748.36 1141
3748.94 1125
3749.52 1166
3750.09 1157
3750.67 1128
3751.25 1175
3751.83 1161
3752.40 1172
3752.98 1159
3753.56 1162
3754.14 1107
3754.71 1093
3755.29 1143
3755.87 1131
3756.45 1114
3757.02 1144
3757.60 1177
3758.18 1190
3758.76 1176
3759.34 1187
3759.91 1194
3760.49 1218
3761.07 1285
3761.65 1193
3762.23 1170
3762.80 1192
3763.38 1176
3763.96 1179
3764.54 1191
3765.12 1178
3765.70 1175
3766.27 1173
3766.85 1162
3767.43 1160
3768.01 1170
3768.59 1171
3769.17 1169
3769.75 1160
3770.32 1183
3770.90 1119
3771.48 1137
3772.06 1151
3772.64 1184
3773.22 1201
3773.80 1193
3774.38 1247
3774.96 1214
3775.54 1208
3776.11 1234
3776.69 1150
3777.27 1172
3777.85 1194
3778.43 1138
3779.01 1162
3779.59 1172
3780.17 1181
3780.75 1146
3781.33 1170
3781.91 1177
3782.49 1142
3783.07 1150
3783.65 1136
3784.23 1157
3784.81 1132
3785.39 1162
3785.97 1161
3786.55 1143
3787.13 1130
3787.71 1138
3788.29 1135
3788.87 1154
3789.45 1193
3790.03 1151
3790.61 1154
3791.19 1181
3791.77 1165
3792.35 1192
3792.93 1175
3793.51 1187
3794.09 1145
3794.67 1126
3795.25 1195
3795.83 1182
3796.42 1199
3797.00 1239
3797.58 1219
3798.16 1157
3798.74 1166
3799.32 1178
3799.90 1220
3800.48 1257
3801.06 1285
3801.64 1324
3802.23 1273
3802.81 1309
3803.39 1376
3803.97 1397
3804.55 1358
3805.13 1320
3805.71 1358
3806.30 1314
3806.88 1281
3807.46 1349
3808.04 1378
3808.62 1368
3809.20 1445
3809.79 1465
3810.37 1563
3810.95 1589
3811.53 1537
3812.11 1507
3812.70 1510
3813.28 1460
3813.86 1437
3814.44 1413
3815.02 1426
3815.61 1535
3816.19 1527
3816.77 1506
3817.35 1499
3817.94 1464
3818.52 1381
3819.10 1339
3819.68 1351
3820.27 1359
3820.85 1295
3821.43 1351
3822.01 1398
3822.60 1434
3823.18 1405
3823.76 1436
3824.35 1426
3824.93 1417
3825.51 1447
3826.09 1349
3826.68 1348
3827.26 1298
3827.84 1263
3828.43 1285
3829.01 1307
3829.59 1282
3830.18 1274
3830.76 1283
3831.34 1343
3831.93 1343
3832.51 1323
3833.09 1366
3833.68 1321
3834.26 1346
3834.85 1345
3835.43 1325
3836.01 1347
3836.60 1354
3837.18 1316
3837.76 1266
3838.35 1225
3838.93 1241
3839.52 1210
3840.10 1247
3840.69 1187
3841.27 1157
3841.85 1163
3842.44 1138
3843.02 1167
3843.61 1138
3844.19 1193
3844.78 1138
3845.36 1180
3845.94 1185
3846.53 1163
3847.11 1218
3847.70 1216
3848.28 1220
3848.87 1165
3849.45 1182
3850.04 1186
3850.62 1199
3851.21 1221
3851.79 1253
3852.38 1184
3852.96 1201
3853.55 1198
3854.13 1236
3854.72 1250
3855.30 1251
3855.89 1261
3856.47 1256
3857.06 1200
3857.65 1237
3858.23 1190
3858.82 1191
3859.40 1186
3859.99 1141
3860.57 1189
3861.16 1182
3861.74 1203
3862.33 1144
3862.92 1218
3863.50 1190
3864.09 1256
3864.67 1256
3865.26 1279
3865.85 1247
3866.43 1201
3867.02 1197
3867.60 1186
3868.19 1170
3868.78 1194
3869.36 1168
3869.95 1133
3870.54 1169
3871.12 1162
3871.71 1145
3872.30 1166
3872.88 1163
3873.47 1149
3874.06 1164
3874.64 1168
3875.23 1141
3875.82 1152
3876.40 1206
3876.99 1174
3877.58 1181
3878.16 1157
3878.75 1173
3879.34 1158
3879.93 1170
3880.51 1167
3881.10 1107
3881.69 1137
3882.27 1116
3882.86 1179
3883.45 1181
3884.04 1202
3884.62 1139
3885.21 1127
3885.80 1127
3886.39 1117
3886.97 1193
3887.56 1156
3888.15 1155
3888.74 1231
3889.33 1243
3889.91 1253
3890.50 1249
3891.09 1236
3891.68 1259
3892.27 1217
3892.85 1176
3893.44 1166
3894.03 1215
3894.62 1178
3895.21 1188
3895.80 1119
3896.38 1132
3896.97 1116
3897.56 1111
3898.15 1087
3898.74 1098
3899.33 1098
3899.91 1089
3900.50 1108
3901.09 1085
3901.68 1109
3902.27 1136
3902.86 1136
3903.45 1163
3904.04 1135
3904.63 1104
3905.21 1120
3905.80 1158
3906.39 1149
3906.98 1178
3907.57 1217
3908.16 1270
3908.75 1231
3909.34 1226
3909.93 1228
3910.52 1195
3911.11 1200
3911.70 1217
3912.29 1194
3912.88 1181
3913.47 1168
3914.06 1147
3914.65 1122
3915.24 1072
3915.83 1089
3916.42 1115
3917.01 1134
3917.60 1192
3918.19 1191
3918.78 1144
3919.37 1161
3919.96 1146
3920.55 1132
3921.14 1108
3921.73 1150
3922.32 1174
3922.91 1142
3923.50 1112
3924.09 1107
3924.68 1105
3925.27 1147
3925.86 1140
3926.45 1090
3927.04 1086
3927.63 1091
3928.22 1112
3928.81 1078
3929.40 1065
3930.00 1050
3930.59 1054
3931.18 1045
3931.77 1040
3932.36 1036
3932.95 1062
3933.54 1076
3934.13 1113
3934.72 1056
3935.32 1108
3935.91 1110
3936.50 1050
3937.09 1078
3937.68 1055
3938.27 1116
3938.86 1154
3939.46 1138
3940.05 1096
3940.64 1104
3941.23 1088
3941.82 1114
3942.41 1098
3943.01 1109
3943.60 1094
3944.19 1150
3944.78 1191
3945.37 1150
3945.97 1146
3946.56 1139
3947.15 1106
3947.74 1098
3948.34 1108
3948.93 1167
3949.52 1104
3950.11 1106
3950.71 1097
3951.30 1121
3951.89 1160
3952.48 1144
3953.08 1189
3953.67 1232
3954.26 1205
3954.85 1228
3955.45 1221
3956.04 1201
3956.63 1209
3957.23 1243
3957.82 1247
3958.41 1295
3959.00 1251
3959.60 1274
3960.19 1275
3960.78 1252
3961.38 1232
3961.97 1276
3962.56 1273
3963.16 1238
3963.75 1233
3964.34 1254
3964.94 1293
3965.53 1325
3966.13 1329
3966.72 1344
3967.31 1398
3967.91 1420
3968.50 1440
3969.09 1461
3969.69 1483
3970.28 1506
3970.88 1490
3971.47 1428
3972.06 1377
3972.66 1310
3973.25 1341
3973.85 1383
3974.44 1300
3975.04 1345
3975.63 1413
3976.22 1436
3976.82 1426
3977.41 1495
3978.01 1499
3978.60 1600
3979.20 1577
3979.79 1553
3980.39 1415
3980.98 1391
3981.58 1342
3982.17 1371
3982.77 1359
3983.36 1346
3983.96 1345
3984.55 1387
3985.15 1378
3985.74 1343
3986.34 1366
3986.93 1360
3987.53 1374
3988.12 1350
3988.72 1381
3989.31 1358
3989.91 1344
3990.50 1332
3991.10 1325
3991.69 1312
3992.29 1267
3992.89 1319
3993.48 1318
3994.08 1271
3994.67 1285
3995.27 1316
3995.86 1318
3996.46 1340
3997.06 1331
3997.65 1302
3998.25 1304
3998.84 1282
3999.44 1310
4000.04 1266
4000.63 1273
4001.23 1352
4001.83 1348
4002.42 1363
4003.02 1323
4003.61 1261
4004.21 1267
4004.81 1302
4005.40 1224
4006.00 1262
4006.60 1262
4007.19 1318
4007.79 1254
4008.39 1237
4008.98 1210
4009.58 1222
4010.18 1193
4010.77 1190
4011.37 1200
4011.97 1210
4012.57 1239
4013.16 1193
4013.76 1115
4014.36 1180
4014.95 1241
4015.55 1287
4016.15 1178
4016.75 1200
4017.34 1185
4017.94 1274
4018.54 1221
4019.14 1298
4019.73 1411
4020.33 1360
4020.93 1374
4021.53 1337
4022.13 1337
4022.72 1291
4023.32 1283
4023.92 1262
4024.52 1242
4025.12 1309
4025.71 1288
4026.31 1263
4026.91 1294
4027.51 1275
4028.11 1289
4028.70 1310
4029.30 1297
4029.90 1309
4030.50 1367
4031.10 1349
4031.70 1284
4032.30 1256
4032.89 1286
4033.49 1329
4034.09 1331
4034.69 1342
4035.29 1328
4035.89 1295
4036.49 1303
4037.09 1382
4037.68 1308
4038.28 1263
4038.88 1210
4039.48 1209
4040.08 1184
4040.68 1162
4041.28 1149
4041.88 1130
4042.48 1180
4043.08 1207
4043.68 1179
4044.28 1097
4044.88 1083
4045.48 1109
4046.07 1101
4046.67 1115
4047.27 1074
4047.87 1063
4048.47 1070
4049.07 1097
4049.67 1124
4050.27 1160
4050.87 1116
4051.47 1141
4052.07 1108
4052.67 1075
4053.27 1150
4053.87 1162
4054.47 1106
4055.07 1113
4055.67 1106
4056.27 1057
4056.88 1078
4057.48 1108
4058.08 1117
4058.68 1043
4059.28 1120
4059.88 1032
4060.48 1091
4061.08 1021
4061.68 1034
4062.28 1095
4062.88 1032
4063.48 1078
4064.08 1066
4064.68 1031
4065.29 1060
4065.89 1089
4066.49 1117
4067.09 1073
4067.69 1074
4068.29 1084
4068.89 1095
4069.49 1100
4070.10 1059
4070.70 1061
4071.30 1079
4071.90 1039
4072.50 1022
4073.10 1054
4073.70 1031
4074.31 1034
4074.91 1086
4075.51 1045
4076.11 1062
4076.71 1047
4077.32 1067
4077.92 1117
4078.52 1105
4079.12 1061
4079.72 1054
4080.33 1047
4080.93 1012
4081.53 1025
4082.13 1039
4082.73 1019
4083.34 1017
4083.94 1056
4084.54 1033
4085.14 1055
4085.75 1081
4086.35 1089
4086.95 1051
4087.55 1092
4088.16 1127
4088.76 1103
4089.36 1115
4089.97 1102
4090.57 1109
4091.17 1112
4091.77 1065
4092.38 1072
4092.98 1048
4093.58 1065
4094.19 1065
4094.79 1047
4095.39 1056
4096.00 1060
4096.60 1065
4097.20 1094
4097.81 1082
4098.41 1072
4099.01 1081
4099.62 1099
4100.22 1117
4100.82 1097
4101.43 1070
4102.03 1079
4102.64 1061
4103.24 1089
4103.84 1049
4104.45 1031
4105.05 1064
4105.65 1056
4106.26 1045
4106.86 1009
4107.47 1091
4108.07 1106
4108.68 1054
4109.28 1054
4109.88 1035
4110.49 1004
4111.09 991
4111.70 1049
4112.30 1094
4112.91 1031
4113.51 1012
4114.12 1022
4114.72 1032
4115.32 1025
4115.93 1032
4116.53 1048
4117.14 1055
4117.74 1119
4118.35 1077
4118.95 1042
4119.56 1043
4120.16 1060
4120.77 1013
4121.37 1031
4121.98 1043
4122.58 1091
4123.19 1053
4123.80 1065
4124.40 1062
4125.01 1075
4125.61 1065
4126.22 1042
4126.82 1047
4127.43 1016
4128.03 981
4128.64 1045
4129.25 1047
4129.85 1051
4130.46 1030
4131.06 987
4131.67 1029
4132.27 1057
4132.88 1057
4133.49 1066
4134.09 1055
4134.70 1045
4135.31 1027
4135.91 1029
4136.52 1051
4137.12 1027
4137.73 1058
4138.34 1088
4138.94 1090
4139.55 1034
4140.16 1044
4140.76 1034
4141.37 1107
4141.98 1042
4142.58 1082
4143.19 1125
4143.80 1100
4144.40 1096
4145.01 1081
4145.62 1039
4146.22 1024
4146.83 1077
4147.44 1074
4148.05 1055
4148.65 1045
4149.26 1043
4149.87 1017
4150.47 1024
4151.08 993
4151.69 1020
4152.30 1035
4152.90 1019
4153.51 1034
4154.12 1038
4154.73 1014
4155.33 997
4155.94 1020
4156.55 1009
4157.16 1028
4157.76 1045
4158.37 1021
4158.98 1054
4159.59 1091
4160.20 1100
4160.80 1030
4161.41 1025
4162.02 1040
4162.63 1046
4163.24 1004
4163.85 977
4164.45 989
4165.06 1007
4165.67 1062
4166.28 1009
4166.89 1033
4167.50 1025
4168.10 1050
4168.71 1020
4169.32 1036
4169.93 1060
4170.54 1084
4171.15 1089
4171.76 1093
4172.37 1088
4172.97 1035
4173.58 1064
4174.19 1042
4174.80 996
4175.41 1007
4176.02 1046
4176.63 1045
4177.24 988
4177.85 1021
4178.46 1046
4179.07 1078
4179.68 1055
4180.29 1026
4180.90 1040
4181.50 1061
4182.11 1049
4182.72 1028
4183.33 1007
4183.94 1062
4184.55 1043
4185.16 1101
4185.77 1098
4186.38 1066
4186.99 1049
4187.60 1053
4188.21 1116
4188.82 1050
4189.43 1047
4190.04 1070
4190.65 1113
4191.26 1069
4191.87 1060
4192.48 1032
4193.09 1050
4193.71 1067
4194.32 1091
4194.93 1046
4195.54 1036
4196.15 1117
4196.76 1143
4197.37 1103
4197.98 1058
4198.59 1044
4199.20 1047
4199.81 1063
4200.42 1043
4201.03 1023
4201.64 984
4202.26 1061
4202.87 1052
4203.48 1067
4204.09 1036
4204.70 1037
4205.31 1069
4205.92 1063
4206.53 1077
4207.15 1013
4207.76 1070
4208.37 1096
4208.98 1104
4209.59 1051
4210.20 1057
4210.82 1096
4211.43 1142
4212.04 1145
4212.65 1162
4213.26 1197
4213.87 1159
4214.49 1186
4215.10 1133
4215.71 1074
4216.32 1093
4216.94 1072
4217.55 1144
4218.16 1156
4218.77 1129
4219.38 1082
4220.00 1116
4220.61 1155
4221.22 1134
4221.83 1176
4222.45 1132
4223.06 1139
4223.67 1174
4224.28 1198
4224.90 1153
4225.51 1077
4226.12 1226
4226.74 1270
4227.35 1251
4227.96 1319
4228.57 1326
4229.19 1413
4229.80 1462
4230.41 1448
4231.03 1349
4231.64 1311
4232.25 1325
4232.87 1268
4233.48 1259
4234.09 1226
4234.71 1186
4235.32 1223
4235.93 1236
4236.55 1246
4237.16 1250
4237.77 1221
4238.39 1202
4239.00 1248
4239.62 1252
4240.23 1206
4240.84 1191
4241.46 1241
4242.07 1208
4242.68 1190
4243.30 1148
4243.91 1211
4244.53 1210
4245.14 1158
4245.76 1146
4246.37 1127
4246.98 1131
4247.60 1175
4248.21 1228
4248.83 1176
4249.44 1208
4250.06 1216
4250.67 1199
4251.29 1244
4251.90 1182
4252.51 1141
4253.13 1195
4253.74 1244
4254.36 1242
4254.97 1186
4255.59 1174
4256.20 1259
4256.82 1273
4257.43 1263
4258.05 1276
4258.66 1257
4259.28 1251
4259.90 1214
4260.51 1214
4261.13 1264
4261.74 1311
4262.36 1391
4262.97 1415
4263.59 1421
4264.20 1518
4264.82 1554
4265.43 1530
4266.05 1466
4266.67 1491
4267.28 1404
4267.90 1415
4268.51 1330
4269.13 1330
4269.75 1352
4270.36 1350
4270.98 1288
4271.59 1302
4272.21 1307
4272.83 1341
4273.44 1328
4274.06 1370
4274.67 1343
4275.29 1310
4275.91 1295
4276.52 1345
4277.14 1345
4277.76 1355
4278.37 1425
4278.99 1433
4279.61 1396
4280.22 1362
4280.84 1349
4281.46 1319
4282.07 1313
4282.69 1205
4283.31 1247
4283.92 1289
4284.54 1243
4285.16 1224
4285.78 1220
4286.39 1237
4287.01 1227
4287.63 1256
4288.24 1298
4288.86 1211
4289.48 1217
4290.10 1270
4290.71 1216
4291.33 1260
4291.95 1275
4292.57 1235
4293.18 1295
4293.80 1257
4294.42 1284
4295.04 1290
4295.66 1261
4296.27 1288
4296.89 1245
4297.51 1243
4298.13 1314
4298.75 1283
4299.36 1326
4299.98 1317
4300.60 1308
4301.22 1317
4301.84 1271
4302.45 1322
4303.07 1348
4303.69 1384
4304.31 1367
4304.93 1392
4305.55 1424
4306.17 1417
4306.78 1429
4307.40 1442
4308.02 1418
4308.64 1397
4309.26 1430
4309.88 1428
4310.50 1372
4311.12 1469
4311.73 1489
4312.35 1493
4312.97 1416
4313.59 1433
4314.21 1453
4314.83 1470
4315.45 1420
4316.07 1490
4316.69 1528
4317.31 1502
4317.93 1533
4318.55 1514
4319.17 1486
4319.79 1465
4320.41 1556
4321.02 1536
4321.64 1502
4322.26 1540
4322.88 1587
4323.50 1663
4324.12 1734
4324.74 1766
4325.36 1789
4325.98 1846
4326.60 1797
4327.22 1841
4327.84 1872
4328.46 1929
4329.08 2003
4329.70 2026
4330.32 2109
4330.95 2236
4331.57 2453
4332.19 2636
4332.81 2949
4333.43 3281
4334.05 3360
4334.67 3547
4335.29 3495
4335.91 3358
4336.53 3264
4337.15 3155
4337.77 3125
4338.39 3063
4339.01 3101
4339.64 3075
4340.26 2963
4340.88 2780
4341.50 2666
4342.12 2520
4342.74 2470
4343.36 2399
4343.98 2385
4344.60 2445
4345.23 2583
4345.85 2823
4346.47 3118
4347.09 3368
4347.71 3565
4348.33 3592
4348.96 3677
4349.58 3517
4350.20 3198
4350.82 3115
4351.44 3075
4352.06 2995
4352.69 2965
4353.31 2839
4353.93 2770
4354.55 2633
4355.17 2430
4355.80 2356
4356.42 2162
4357.04 2063
4357.66 2005
4358.29 2028
4358.91 1988
4359.53 1974
4360.15 1875
4360.78 1916
4361.40 1957
4362.02 1957
4362.64 1920
4363.27 1865
4363.89 1811
4364.51 1812
4365.13 1831
4365.76 1810
4366.38 1801
4367.00 1832
4367.63 1788
4368.25 1753
4368.87 1691
4369.49 1737
4370.12 1737
4370.74 1755
4371.36 1710
4371.99 1676
4372.61 1674
4373.23 1658
4373.86 1635
4374.48 1667
4375.10 1603
4375.73 1616
4376.35 1705
4376.98 1694
4377.60 1724
4378.22 1714
4378.85 1816
4379.47 1906
4380.09 1936
4380.72 2023
4381.34 1964
4381.97 1973
4382.59 1956
4383.21 1848
4383.84 1840
4384.46 1767
4385.09 1826
4385.71 1838
4386.34 1800
4386.96 1757
4387.58 1744
4388.21 1695
4388.83 1716
4389.46 1651
4390.08 1653
4390.71 1677
4391.33 1628
4391.96 1566
4392.58 1621
4393.21 1664
4393.83 1745
4394.46 1796
4395.08 1806
4395.71 1856
4396.33 1803
4396.96 1795
4397.58 1767
4398.21 1648
4398.83 1623
4399.46 1572
4400.08 1556
4400.71 1522
4401.33 1480
4401.96 1452
4402.58 1473
4403.21 1502
4403.83 1448
4404.46 1445
4405.09 1466
4405.71 1427
4406.34 1486
4406.96 1450
4407.59 1399
4408.22 1439
4408.84 1480
4409.47 1491
4410.09 1478
4410.72 1481
4411.35 1452
4411.97 1422
4412.60 1418
4413.22 1431
4413.85 1411
4414.48 1447
4415.10 1409
4415.73 1319
4416.36 1356
4416.98 1379
4417.61 1313
4418.24 1331
4418.86 1324
4419.49 1319
4420.12 1329
4420.74 1325
4421.37 1288
4422.00 1308
4422.62 1262
4423.25 1286
4423.88 1339
4424.50 1333
4425.13 1288
4425.76 1255
4426.38 1295
4427.01 1290
4427.64 1292
4428.27 1253
4428.89 1263
4429.52 1201
4430.15 1200
4430.78 1224
4431.40 1285
4432.03 1234
4432.66 1270
4433.29 1268
4433.91 1264
4434.54 1271
4435.17 1243
4435.80 1225
4436.43 1270
4437.05 1272
4437.68 1274
4438.31 1237
4438.94 1279
4439.57 1271
4440.19 1262
4440.82 1250
4441.45 1254
4442.08 1250
4442.71 1295
4443.34 1281
4443.96 1256
4444.59 1311
4445.22 1273
4445.85 1250
4446.48 1314
4447.11 1309
4447.74 1327
4448.36 1324
4448.99 1283
4449.62 1262
4450.25 1252
4450.88 1248
4451.51 1280
4452.14 1309
4452.77 1283
4453.40 1264
4454.02 1265
4454.65 1285
4455.28 1357
4455.91 1373
4456.54 1426
4457.17 1428
4457.80 1459
4458.43 1436
4459.06 1453
4459.69 1448
4460.32 1393
4460.95 1370
4461.58 1288
4462.21 1294
4462.84 1247
4463.47 1205
4464.10 1167
4464.73 1184
4465.36 1211
4465.99 1225
4466.62 1228
4467.25 1188
4467.88 1227
4468.51 1253
4469.14 1229
4469.77 1209
4470.40 1259
4471.03 1228
4471.66 1166
4472.29 1199
4472.92 1173
4473.55 1155
4474.18 1199
4474.81 1188
4475.44 1134
4476.07 1122
4476.70 1172
4477.33 1184
4477.96 1168
4478.60 1129
4479.23 1156
4479.86 1183
4480.49 1160
4481.12 1196
4481.75 1233
4482.38 1203
4483.01 1150
4483.64 1195
4484.27 1219
4484.91 1197
4485.54 1249
4486.17 1214
4486.80 1206
4487.43 1231
4488.06 1195
4488.69 1204
4489.33 1247
4489.96 1228
4490.59 1252
4491.22 1269
4491.85 1222
4492.49 1207
4493.12 1273
4493.75 1230
4494.38 1189
4495.01 1170
4495.65 1226
4496.28 1268
4496.91 1263
4497.54 1232
4498.17 1248
4498.81 1263
4499.44 1237
4500.07 1291
4500.70 1368
4501.34 1361
4501.97 1449
4502.60 1436
4503.23 1514
4503.87 1536
4504.50 1468
4505.13 1437
4505.76 1438
4506.40 1416
4507.03 1330
4507.66 1352
4508.30 1368
4508.93 1350
4509.56 1398
4510.19 1368
4510.83 1396
4511.46 1376
4512.09 1388
4512.73 1427
4513.36 1406
4513.99 1360
4514.63 1354
4515.26 1258
4515.89 1274
4516.53 1252
4517.16 1265
4517.80 1257
4518.43 1204
4519.06 1190
4519.70 1207
4520.33 1182
4520.96 1176
4521.60 1146
4522.23 1159
4522.87 1181
4523.50 1151
4524.13 1180
4524.77 1140
4525.40 1144
4526.04 1089
4526.67 1115
4527.30 1141
4527.94 1128
4528.57 1158
4529.21 1163
4529.84 1162
4530.48 1156
4531.11 1121
4531.75 1124
4532.38 1107
4533.02 1121
4533.65 1131
4534.28 1089
4534.92 1129
4535.55 1150
4536.19 1108
4536.82 1120
4537.46 1144
4538.09 1121
4538.73 1145
4539.36 1163
4540.00 1182
4540.64 1172
4541.27 1138
4541.91 1147
4542.54 1099
4543.18 1133
4543.81 1134
4544.45 1076
4545.08 1062
4545.72 1078
4546.35 1085
4546.99 1133
4547.63 1104
4548.26 1066
4548.90 1007
4549.53 1047
4550.17 1093
4550.80 1103
4551.44 1094
4552.08 1106
4552.71 1102
4553.35 1070
4553.99 1087
4554.62 1114
4555.26 1148
4555.89 1120
4556.53 1079
4557.17 1074
4557.80 1063
4558.44 1071
4559.08 1077
4559.71 1069
4560.35 1040
4560.99 1075
4561.62 1092
4562.26 1121
4562.90 1081
4563.53 1072
4564.17 1103
4564.81 1119
4565.44 1073
4566.08 1082
4566.72 1139
4567.35 1135
4567.99 1122
4568.63 1094
4569.27 1105
4569.90 1137
4570.54 1114
4571.18 1151
4571.82 1158
4572.45 1065
4573.09 1113
4573.73 1159
4574.37 1193
4575.00 1163
4575.64 1131
4576.28 1121
4576.92 1128
4577.55 1153
4578.19 1152
4578.83 1166
4579.47 1189
4580.11 1165
4580.74 1185
4581.38 1150
4582.02 1144
4582.66 1208
4583.30 1188
4583.93 1162
4584.57 1203
4585.21 1235
4585.85 1251
4586.49 1208
4587.13 1315
4587.76 1435
4588.40 1533
4589.04 1521
4589.68 1590
4590.32 1534
4590.96 1554
4591.60 1522
4592.24 1572
4592.87 1618
4593.51 1598
4594.15 1561
4594.79 1621
4595.43 1505
4596.07 1408
4596.71 1364
4597.35 1323
4597.99 1361
4598.63 1318
4599.27 1302
4599.90 1270
4600.54 1261
4601.18 1267
4601.82 1306
4602.46 1293
4603.10 1277
4603.74 1252
4604.38 1277
4605.02 1299
4605.66 1252
4606.30 1268
4606.94 1250
4607.58 1225
4608.22 1210
4608.86 1211
4609.50 1209
4610.14 1186
4610.78 1184
4611.42 1169
4612.06 1220
4612.70 1183
4613.34 1190
4613.98 1219
4614.62 1204
4615.26 1180
4615.90 1157
4616.54 1189
4617.18 1195
4617.82 1178
4618.47 1181
4619.11 1178
4619.75 1203
4620.39 1173
4621.03 1151
4621.67 1104
4622.31 1096
4622.95 1123
4623.59 1093
4624.23 1141
4624.87 1102
4625.52 1080
4626.16 1128
4626.80 1142
4627.44 1104
4628.08 1118
4628.72 1156
4629.36 1159
4630.00 1136
4630.65 1119
4631.29 1175
4631.93 1235
4632.57 1252
4633.21 1274
4633.85 1262
4634.50 1253
4635.14 1267
4635.78 1284
4636.42 1238
4637.06 1292
4637.71 1259
4638.35 1299
4638.99 1364
4639.63 1332
4640.27 1373
4640.92 1318
4641.56 1299
4642.20 1290
4642.84 1245
4643.49 1257
4644.13 1261
4644.77 1183
4645.41 1197
4646.06 1159
4646.70 1162
4647.34 1196
4647.98 1213
4648.63 1133
4649.27 1151
4649.91 1240
4650.55 1224
4651.20 1227
4651.84 1205
4652.48 1184
4653.13 1187
4653.77 1189
4654.41 1204
4655.06 1212
4655.70 1162
4656.34 1178
4656.99 1168
4657.63 1156
4658.27 1096
4658.92 1135
4659.56 1157
4660.20 1139
4660.85 1127
4661.49 1126
4662.13 1145
4662.78 1113
4663.42 1140
4664.07 1083
4664.71 1054
4665.35 1093
4666.00 1152
4666.64 1143
4667.28 1113
4667.93 1085
4668.57 1076
4669.22 1065
4669.86 1078
4670.51 1089
4671.15 1096
4671.79 1094
4672.44 1095
4673.08 1069
4673.73 1068
4674.37 1132
4675.02 1168
4675.66 1126
4676.31 1064
4676.95 1149
4677.60 1164
4678.24 1147
4678.88 1147
4679.53 1175
4680.17 1114
4680.82 1124
4681.46 1182
4682.11 1161
4682.75 1154
4683.40 1166
4684.05 1124
4684.69 1127
4685.34 1165
4685.98 1157
4686.63 1158
4687.27 1150
4687.92 1147
4688.56 1136
4689.21 1172
4689.85 1220
4690.50 1234
4691.15 1242
4691.79 1283
4692.44 1309
4693.08 1361
4693.73 1351
4694.37 1259
4695.02 1255
4695.67 1279
4696.31 1330
4696.96 1359
4697.60 1328
4698.25 1375
4698.90 1388
4699.54 1401
4700.19 1460
4700.84 1501
4701.48 1480
4702.13 1456
4702.77 1469
4703.42 1427
4704.07 1367
4704.71 1365
4705.36 1363
4706.01 1387
4706.65 1315
4707.30 1324
4707.95 1297
4708.60 1323
4709.24 1320
4709.89 1282
4710.54 1260
4711.18 1327
4711.83 1337
4712.48 1293
4713.12 1315
4713.77 1272
4714.42 1243
4715.07 1251
4715.71 1254
4716.36 1219
4717.01 1262
4717.66 1233
4718.30 1247
4718.95 1284
4719.60 1249
4720.25 1243
4720.89 1247
4721.54 1257
4722.19 1226
4722.84 1283
4723.49 1248
4724.13 1273
4724.78 1209
4725.43 1233
4726.08 1240
4726.73 1219
4727.37 1231
4728.02 1222
4728.67 1218
4729.32 1233
4729.97 1241
4730.62 1206
4731.26 1199
4731.91 1189
4732.56 1185
4733.21 1182
4733.86 1185
4734.51 1219
4735.16 1197
4735.80 1209
4736.45 1188
4737.10 1165
4737.75 1184
4738.40 1171
4739.05 1168
4739.70 1211
4740.35 1223
4741.00 1248
4741.64 1258
4742.29 1227
4742.94 1139
4743.59 1182
4744.24 1160
4744.89 1191
4745.54 1140
4746.19 1181
4746.84 1198
4747.49 1183
4748.14 1201
4748.79 1204
4749.44 1271
4750.09 1260
4750.74 1253
4751.39 1270
4752.04 1372
4752.69 1334
4753.34 1318
4753.99 1339
4754.64 1420
4755.29 1346
4755.94 1338
4756.59 1298
4757.24 1289
4757.89 1223
4758.54 1254
4759.19 1213
4759.84 1219
4760.49 1282
4761.14 1245
4761.79 1248
4762.44 1266
4763.09 1257
4763.74 1239
4764.39 1273
4765.04 1240
4765.69 1254
4766.35 1251
4767.00 1264
4767.65 1243
4768.30 1231
4768.95 1251
4769.60 1246
4770.25 1230
4770.90 1209
4771.55 1226
4772.20 1246
4772.86 1260
4773.51 1250
4774.16 1253
4774.81 1242
4775.46 1258
4776.11 1213
4776.76 1271
4777.42 1269
4778.07 1294
4778.72 1225
4779.37 1237
4780.02 1242
4780.67 1212
4781.33 1266
4781.98 1265
4782.63 1331
4783.28 1249
4783.93 1268
4784.59 1258
4785.24 1277
4785.89 1258
4786.54 1298
4787.20 1319
4787.85 1238
4788.50 1270
4789.15 1271
4789.80 1329
4790.46 1310
4791.11 1290
4791.76 1284
4792.41 1342
4793.07 1350
4793.72 1349
4794.37 1327
4795.03 1378
4795.68 1372
4796.33 1399
4796.98 1367
4797.64 1361
4798.29 1337
4798.94 1350
4799.60 1302
4800.25 1342
4800.90 1414
4801.56 1476
4802.21 1407
4802.86 1434
4803.52 1488
4804.17 1477
4804.82 1509
4805.48 1478
4806.13 1507
4806.78 1485
4807.44 1498
4808.09 1518
4808.74 1506
4809.40 1490
4810.05 1479
4810.71 1475
4811.36 1440
4812.01 1506
4812.67 1473
4813.32 1488
4813.98 1591
4814.63 1542
4815.28 1553
4815.94 1584
4816.59 1666
4817.25 1647
4817.90 1642
4818.56 1603
4819.21 1574
4819.86 1604
4820.52 1578
4821.17 1674
4821.83 1715
4822.48 1818
4823.14 1922
4823.79 1964
4824.45 2011
4825.10 1981
4825.76 1979
4826.41 1930
4827.07 1872
4827.72 1800
4828.38 1838
4829.03 1757
4829.69 1728
4830.34 1773
4831.00 1750
4831.65 1737
4832.31 1735
4832.96 1766
4833.62 1729
4834.27 1863
4834.93 1864
4835.59 1850
4836.24 1843
4836.90 1895
4837.55 1962
4838.21 2016
4838.86 1945
4839.52 1981
4840.18 1968
4840.83 1969
4841.49 1960
4842.14 1966
4842.80 2033
4843.46 1907
4844.11 1937
4844.77 2002
4845.42 2026
4846.08 2066
4846.74 2068
4847.39 2091
4848.05 2071
4848.71 1978
4849.36 2094
4850.02 2131
4850.68 2079
4851.33 2198
4851.99 2162
4852.65 2168
4853.30 2178
4853.96 2160
4854.62 2173
4855.27 2247
4855.93 2246
4856.59 2277
4857.24 2491
4857.90 2642
4858.56 2856
4859.21 3111
4859.87 3209
4860.53 3201
4861.19 3127
4861.84 3043
4862.50 2800
4863.16 2532
4863.82 2478
4864.47 2347
4865.13 2336
4865.79 2279
4866.45 2265
4867.10 2313
4867.76 2333
4868.42 2367
4869.08 2363
4869.74 2291
4870.39 2269
4871.05 2227
4871.71 2163
4872.37 2133
4873.03 2081
4873.68 2130
4874.34 2058
4875.00 2111
4875.66 2126
4876.32 2069
4876.97 1933
4877.63 1955
4878.29 2003
4878.95 2021
4879.61 2139
4880.27 2188
4880.93 2159
4881.58 2148
4882.24 2104
4882.90 2021
4883.56 1975
4884.22 1931
4884.88 1858
4885.54 1741
4886.20 1759
4886.86 1733
4887.51 1727
4888.17 1661
4888.83 1710
4889.49 1734
4890.15 1741
4890.81 1721
4891.47 1783
4892.13 1715
4892.79 1705
4893.45 1747
4894.11 1758
4894.77 1731
4895.43 1672
4896.09 1689
4896.75 1649
4897.41 1667
4898.07 1669
4898.73 1665
4899.39 1715
4900.04 1743
4900.70 1705
4901.36 1719
4902.02 1718
4902.69 1661
4903.35 1629
4904.01 1580
4904.67 1562
4905.33 1510
4905.99 1528
4906.65 1484
4907.31 1463
4907.97 1451
4908.63 1457
4909.29 1475
4909.95 1487
4910.61 1418
4911.27 1455
4911.93 1434
4912.59 1435
4913.25 1408
4913.91 1391
4914.57 1415
4915.24 1401
4915.90 1395
4916.56 1406
4917.22 1366
4917.88 1375
4918.54 1371
4919.20 1315
4919.86 1303
4920.52 1289
4921.19 1330
4921.85 1316
4922.51 1322
4923.17 1278
4923.83 1268
4924.49 1319
4925.15 1374
4925.82 1317
4926.48 1253
4927.14 1262
4927.80 1263
4928.46 1345
4929.12 1278
4929.79 1306
4930.45 1305
4931.11 1305
4931.77 1292
4932.43 1335
4933.10 1308
4933.76 1285
4934.42 1308
4935.08 1204
4935.75 1271
4936.41 1235
4937.07 1247
4937.73 1247
4938.40 1278
4939.06 1202
4939.72 1199
4940.38 1194
4941.05 1234
4941.71 1257
4942.37 1218
4943.03 1232
4943.70 1272
4944.36 1246
4945.02 1247
4945.69 1243
4946.35 1268
4947.01 1226
4947.68 1257
4948.34 1277
4949.00 1260
4949.66 1244
4950.33 1260
4950.99 1259
4951.65 1228
4952.32 1217
4952.98 1232
4953.65 1165
4954.31 1188
4954.97 1216
4955.64 1227
4956.30 1242
4956.96 1259
4957.63 1258
4958.29 1275
4958.95 1196
4959.62 1275
4960.28 1270
4960.95 1284
4961.61 1276
4962.27 1267
4962.94 1343
4963.60 1414
4964.27 1488
4964.93 1543
4965.60 1518
4966.26 1491
4966.92 1446
4967.59 1400
4968.25 1295
4968.92 1278
4969.58 1299
4970.25 1259
4970.91 1255
4971.58 1212
4972.24 1259
4972.91 1213
4973.57 1275
4974.24 1261
4974.90 1264
4975.57 1229
4976.23 1252
4976.90 1288
4977.56 1296
4978.23 1384
4978.89 1358
4979.56 1326
4980.22 1298
4980.89 1292
4981.55 1254
4982.22 1222
4982.88 1213
4983.55 1216
4984.21 1210
4984.88 1214
4985.55 1187
4986.21 1130
4986.88 1140
4987.54 1132
4988.21 1147
4988.87 1143
4989.54 1122
4990.21 1110
4990.87 1131
4991.54 1134
4992.20 1166
4992.87 1153
4993.54 1150
4994.20 1171
4994.87 1152
4995.54 1125
4996.20 1146
4996.87 1179
4997.54 1088
4998.20 1097
4998.87 1068
4999.53 1125
5000.20 1097
5000.87 1081
5001.53 1075
5002.20 1037
5002.87 1067
5003.54 1105
5004.20 1069
5004.87 1106
5005.54 1091
5006.20 1110
5006.87 1033
5007.54 1077
5008.20 1110
5008.87 1129
5009.54 1124
5010.21 1075
5010.87 1115
5011.54 1147
5012.21 1167
5012.88 1117
5013.54 1142
5014.21 1085
5014.88 1107
5015.55 1058
5016.21 1049
5016.88 1036
5017.55 1054
5018.22 1081
5018.89 1065
5019.55 1063
5020.22 1068
5020.89 1056
5021.56 1075
5022.23 1079
5022.89 1068
5023.56 1107
5024.23 1093
5024.90 1100
5025.57 1109
5026.23 1068
5026.90 1087
5027.57 1066
5028.24 1083
5028.91 1046
5029.58 1019
5030.25 1047
5030.91 1090
5031.58 1083
5032.25 1022
5032.92 1014
5033.59 1017
5034.26 1055
5034.93 1078
5035.60 1055
5036.27 1047
5036.93 1066
5037.60 1097
5038.27 1089
5038.94 1063
5039.61 1060
5040.28 1028
5040.95 1107
5041.62 1069
5042.29 1086
5042.96 1046
5043.63 1081
5044.30 1071
5044.97 1106
5045.64 1083
5046.31 1102
5046.98 1082
5047.65 1064
5048.32 1077
5048.99 1101
5049.66 1122
5050.33 1103
5051.00 1086
5051.67 1092
5052.34 1102
5053.01 1092
5053.68 1111
5054.35 1114
5055.02 1106
5055.69 1089
5056.36 1071
5057.03 1063
5057.70 1032
5058.37 1086
5059.04 1084
5059.71 1045
5060.38 1081
5061.05 1084
5061.72 1031
5062.39 1071
5063.06 1068
5063.73 1052
5064.40 1013
5065.08 1109
5065.75 1073
5066.42 1057
5067.09 1090
5067.76 1086
5068.43 1062
5069.10 1072
5069.77 1087
5070.44 1101
5071.12 1087
5071.79 1101
5072.46 1115
5073.13 1099
5073.80 1044
5074.47 1097
5075.14 1127
5075.82 1115
5076.49 1096
5077.16 1118
5077.83 1148
5078.50 1144
5079.18 1146
5079.85 1185
5080.52 1219
5081.19 1194
5081.86 1207
5082.54 1184
5083.21 1201
5083.88 1217
5084.55 1190
5085.22 1208
5085.90 1179
5086.57 1177
5087.24 1137
5087.91 1171
5088.59 1199
5089.26 1184
5089.93 1225
5090.60 1235
5091.28 1226
5091.95 1267
5092.62 1243
5093.30 1232
5093.97 1259
5094.64 1212
5095.31 1195
5095.99 1155
5096.66 1122
5097.33 1190
5098.01 1133
5098.68 1140
5099.35 1084
5100.03 1123
5100.70 1151
5101.37 1136
5102.05 1134
5102.72 1143
5103.39 1127
5104.07 1225
5104.74 1238
5105.41 1213
5106.09 1219
5106.76 1193
5107.43 1171
5108.11 1199
5108.78 1212
5109.46 1168
5110.13 1138
5110.80 1172
5111.48 1128
5112.15 1129
5112.83 1204
5113.50 1125
5114.17 1144
5114.85 1128
5115.52 1155
5116.20 1139
5116.87 1142
5117.55 1160
5118.22 1227
5118.89 1272
5119.57 1328
5120.24 1375
5120.92 1364
5121.59 1317
5122.27 1333
5122.94 1337
5123.62 1363
5124.29 1274
5124.97 1335
5125.64 1310
5126.32 1312
5126.99 1246
5127.67 1215
5128.34 1218
5129.02 1226
5129.69 1215
5130.37 1163
5131.04 1175
5131.72 1211
5132.39 1217
5133.07 1249
5133.75 1242
5134.42 1197
5135.10 1215
5135.77 1217
5136.45 1181
5137.12 1170
5137.80 1152
5138.47 1166
5139.15 1115
5139.83 1112
5140.50 1106
5141.18 1081
5141.85 1122
5142.53 1133
5143.21 1073
5143.88 1096
5144.56 1096
5145.23 1130
5145.91 1087
5146.59 1113
5147.26 1161
5147.94 1153
5148.62 1082
5149.29 1078
5149.97 1076
5150.65 1120
5151.32 1127
5152.00 1099
5152.68 1077
5153.35 1057
5154.03 1031
5154.71 1098
5155.38 1119
5156.06 1107
5156.74 1081
5157.41 1090
5158.09 1091
5158.77 1102
5159.45 1108
5160.12 1101
5160.80 1120
5161.48 1095
5162.16 1092
5162.83 1052
5163.51 1054
5164.19 1104
5164.87 1061
5165.54 1131
5166.22 1084
5166.90 1097
5167.58 1157
5168.25 1178
5168.93 1085
5169.61 1071
5170.29 1076
5170.96 1121
5171.64 1066
5172.32 1059
5173.00 1056
5173.68 1027
5174.36 1017
5175.03 1045
5175.71 1046
5176.39 1044
5177.07 1061
5177.75 1051
5178.42 1045
5179.10 1062
5179.78 1082
5180.46 1087
5181.14 1089
5181.82 1072
5182.50 1090
5183.18 1133
5183.85 1076
5184.53 1004
5185.21 1055
5185.89 1092
5186.57 1010
5187.25 1010
5187.93 1049
5188.61 1087
5189.29 1069
5189.96 1069
5190.64 1060
5191.32 1030
5192.00 1004
5192.68 1038
5193.36 1071
5194.04 1045
5194.72 1015
5195.40 1050
5196.08 1072
5196.76 1050
5197.44 1077
5198.12 1049
5198.80 1048
5199.48 1069
5200.16 1072
5200.84 1091
5201.52 1087
5202.20 1047
5202.88 1027
5203.56 1029
5204.24 1091
5204.92 1132
5205.60 1073
5206.28 1080
5206.96 1135
5207.64 1146
5208.32 1132
5209.00 1080
5209.68 1117
5210.36 1141
5211.04 1143
5211.72 1155
5212.40 1119
5213.08 1190
5213.76 1118
5214.44 1160
5215.13 1247
5215.81 1279
5216.49 1257
5217.17 1203
5217.85 1252
5218.53 1207
5219.21 1221
5219.89 1223
5220.57 1203
5221.25 1185
5221.94 1250
5222.62 1235
5223.30 1239
5223.98 1345
5224.66 1288
5225.34 1262
5226.02 1205
5226.71 1150
5227.39 1130
5228.07 1108
5228.75 1114
5229.43 1138
5230.11 1137
5230.80 1140
5231.48 1158
5232.16 1136
5232.84 1167
5233.52 1173
5234.21 1128
5234.89 1140
5235.57 1119
5236.25 1187
5236.93 1182
5237.62 1168
5238.30 1188
5238.98 1204
5239.66 1167
5240.35 1176
5241.03 1194
5241.71 1226
5242.39 1176
5243.08 1165
5243.76 1186
5244.44 1164
5245.13 1144
5245.81 1169
5246.49 1222
5247.17 1173
5247.86 1156
5248.54 1151
5249.22 1196
5249.91 1170
5250.59 1151
5251.27 1182
5251.96 1179
5252.64 1209
5253.32 1219
5254.01 1292
5254.69 1219
5255.37 1188
5256.06 1224
5256.74 1240
5257.42 1178
5258.11 1169
5258.79 1123
5259.47 1142
5260.16 1164
5260.84 1156
5261.53 1226
5262.21 1241
5262.89 1235
5263.58 1301
5264.26 1307
5264.95 1273
5265.63 1186
5266.31 1252
5267.00 1294
5267.68 1202
5268.37 1181
5269.05 1156
5269.73 1186
5270.42 1179
5271.10 1230
5271.79 1201
5272.47 1206
5273.16 1169
5273.84 1166
5274.53 1228
5275.21 1211
5275.90 1181
5276.58 1202
5277.27 1191
5277.95 1176
5278.64 1179
5279.32 1182
5280.01 1193
5280.69 1171
5281.38 1176
5282.06 1208
5282.75 1144
5283.43 1174
5284.12 1224
5284.80 1180
5285.49 1194
5286.17 1167
5286.86 1141
5287.54 1188
5288.23 1165
5288.92 1166
5289.60 1178
5290.29 1171
5290.97 1165
5291.66 1212
5292.34 1161
5293.03 1146
5293.72 1126
5294.40 1204
5295.09 1214
5295.77 1189
5296.46 1221
5297.15 1179
5297.83 1182
5298.52 1207
5299.20 1232
5299.89 1216
5300.58 1232
5301.26 1264
5301.95 1265
5302.64 1290
5303.32 1245
5304.01 1247
5304.70 1372
5305.38 1414
5306.07 1435
5306.76 1479
5307.44 1510
5308.13 1530
5308.82 1456
5309.50 1427
5310.19 1412
5310.88 1441
5311.57 1472
5312.25 1465
5312.94 1473
5313.63 1599
5314.31 1601
5315.00 1509
5315.69 1443
5316.38 1364
5317.06 1331
5317.75 1353
5318.44 1305
5319.13 1328
5319.81 1347
5320.50 1389
5321.19 1434
5321.88 1411
5322.57 1381
5323.25 1360
5323.94 1362
5324.63 1283
5325.32 1279
5326.00 1274
5326.69 1206
5327.38 1238
5328.07 1245
5328.76 1249
5329.45 1204
5330.13 1177
5330.82 1159
5331.51 1193
5332.20 1125
5332.89 1185
5333.58 1142
5334.26 1138
5334.95 1171
5335.64 1148
5336.33 1145
5337.02 1126
5337.71 1127
5338.40 1126
5339.09 1110
5339.77 1120
5340.46 1139
5341.15 1176
5341.84 1219
5342.53 1134
5343.22 1128
5343.91 1162
5344.60 1208
5345.29 1191
5345.98 1179
5346.67 1180
5347.36 1158
5348.05 1140
5348.73 1131
5349.42 1146
5350.11 1174
5350.80 1151
5351.49 1136
5352.18 1071
5352.87 1074
5353.56 1118
5354.25 1143
5354.94 1143
5355.63 1084
5356.32 1071
5357.01 1065
5357.70 1091
5358.39 1076
5359.08 1079
5359.77 1081
5360.46 1137
5361.15 1165
5361.84 1188
5362.53 1215
5363.22 1214
5363.91 1217
5364.61 1208
5365.30 1172
5365.99 1145
5366.68 1178
5367.37 1122
5368.06 1140
5368.75 1117
5369.44 1107
5370.13 1136
5370.82 1051
5371.51 1089
5372.20 1103
5372.89 1048
5373.59 1026
5374.28 1073
5374.97 1074
5375.66 1098
5376.35 1095
5377.04 1108
5377.73 1084
5378.42 1056
5379.12 1074
5379.81 1091
5380.50 1108
5381.19 1124
5381.88 1079
5382.57 1067
5383.27 1054
5383.96 1061
5384.65 1084
5385.34 1053
5386.03 1041
5386.73 1038
5387.42 1101
5388.11 1102
5388.80 1141
5389.49 1124
5390.19 1130
5390.88 1152
5391.57 1187
5392.26 1184
5392.95 1134
5393.65 1145
5394.34 1151
5395.03 1139
5395.72 1096
5396.42 1088
5397.11 1090
5397.80 1156
5398.50 1108
5399.19 1089
5399.88 1095
5400.57 1139
5401.27 1087
5401.96 1076
5402.65 1086
5403.35 1107
5404.04 1124
5404.73 1114
5405.42 1102
5406.12 1129
5406.81 1115
5407.50 1189
5408.20 1141
5408.89 1114
5409.58 1139
5410.28 1121
5410.97 1139
5411.66 1119
5412.36 1079
5413.05 1139
5413.75 1154
5414.44 1160
5415.13 1094
5415.83 1131
5416.52 1152
5417.21 1182
5417.91 1156
5418.60 1163
5419.30 1166
5419.99 1159
5420.68 1221
5421.38 1213
5422.07 1256
5422.77 1235
5423.46 1256
5424.16 1259
5424.85 1230
5425.54 1205
5426.24 1236
5426.93 1211
5427.63 1168
5428.32 1179
5429.02 1155
5429.71 1215
5430.41 1284
5431.10 1221
5431.80 1203
5432.49 1204
5433.19 1213
5433.88 1244
5434.58 1251
5435.27 1231
5435.97 1249
5436.66 1249
5437.36 1250
5438.05 1269
5438.75 1236
5439.44 1300
5440.14 1309
5440.83 1314
5441.53 1285
5442.22 1285
5442.92 1246
5443.62 1263
5444.31 1297
5445.01 1338
5445.70 1384
5446.40 1467
5447.09 1545
5447.79 1515
5448.49 1562
5449.18 1613
5449.88 1645
5450.57 1653
5451.27 1501
5451.97 1521
5452.66 1476
5453.36 1481
5454.05 1460
5454.75 1450
5455.45 1469
5456.14 1406
5456.84 1447
5457.54 1425
5458.23 1415
5458.93 1419
5459.63 1465
5460.32 1487
5461.02 1463
5461.72 1481
5462.41 1457
5463.11 1539
5463.81 1544
5464.50 1520
5465.20 1580
5465.90 1524
5466.59 1553
5467.29 1579
5467.99 1513
5468.69 1575
5469.38 1591
5470.08 1578
5470.78 1606
5471.48 1695
5472.17 1727
5472.87 1727
5473.57 1671
5474.27 1790
5474.96 1804
5475.66 1769
5476.36 1792
5477.06 1812
5477.75 1929
5478.45 2027
5479.15 2145
5479.85 2258
5480.55 2418
5481.24 2640
5481.94 2692
5482.64 2660
5483.34 2587
5484.04 2467
5484.73 2380
5485.43 2285
5486.13 2207
5486.83 2137
5487.53 2049
5488.23 2057
5488.92 2075
5489.62 2047
5490.32 2060
5491.02 2024
5491.72 2060
5492.42 2154
5493.12 2221
5493.81 2137
5494.51 2181
5495.21 2209
5495.91 2242
5496.61 2261
5497.31 2221
5498.01 2347
5498.71 2429
5499.41 2586
5500.11 2896
5500.81 3245
5501.50 3614
5502.20 4032
5502.90 4010
5503.60 3866
5504.30 3655
5505.00 3256
5505.70 2973
5506.40 2653
5507.10 2511
5507.80 2292
5508.50 2177
5509.20 2031
5509.90 1899
5510.60 1940
5511.30 1913
5512.00 1916
5512.70 1857
5513.40 1881
5514.10 1864
5514.80 1873
5515.50 1832
5516.20 1898
5516.90 1892
5517.60 1801
5518.30 1836
5519.00 1780
5519.70 1788
5520.40 1819
5521.10 1733
5521.80 1704
5522.50 1630
5523.20 1692
5523.90 1690
5524.61 1568
5525.31 1563
5526.01 1522
5526.71 1513
5527.41 1523
5528.11 1511
5528.81 1512
5529.51 1543
5530.21 1528
5530.91 1488
5531.62 1514
5532.32 1454
5533.02 1460
5533.72 1456
5534.42 1449
5535.12 1464
5535.82 1422
5536.53 1411
5537.23 1478
5537.93 1470
5538.63 1410
5539.33 1475
5540.03 1444
5540.74 1453
5541.44 1450
5542.14 1400
5542.84 1388
5543.54 1415
5544.24 1359
5544.95 1410
5545.65 1379
5546.35 1403
5547.05 1358
5547.76 1351
5548.46 1359
5549.16 1332
5549.86 1397
5550.56 1334
5551.27 1321
5551.97 1373
5552.67 1371
5553.37 1383
5554.08 1392
5554.78 1345
5555.48 1368
5556.19 1316
5556.89 1294
5557.59 1282
5558.29 1307
5559.00 1300
5559.70 1303
5560.40 1293
5561.11 1283
5561.81 1266
5562.51 1278
5563.22 1310
5563.92 1299
5564.62 1341
5565.33 1375
5566.03 1340
5566.73 1327
5567.44 1310
5568.14 1292
5568.84 1311
5569.55 1270
5570.25 1277
5570.95 1279
5571.66 1263
5572.36 1302
5573.06 1284
5573.77 1282
5574.47 1264
5575.18 1265
5575.88 1268
5576.58 1272
5577.29 1280
5577.99 1314
5578.70 1261
5579.40 1270
5580.11 1258
5580.81 1246
5581.51 1232
5582.22 1227
5582.92 1216
5583.63 1216
5584.33 1221
5585.04 1229
5585.74 1239
5586.45 1240
5587.15 1227
5587.86 1234
5588.56 1220
5589.26 1212
5589.97 1254
5590.67 1235
5591.38 1215
5592.08 1191
5592.79 1171
5593.49 1167
5594.20 1192
5594.91 1228
5595.61 1215
5596.32 1168
5597.02 1157
5597.73 1170
5598.43 1192
5599.14 1166
5599.84 1198
5600.55 1183
5601.25 1191
5601.96 1207
5602.67 1148
5603.37 1213
5604.08 1200
5604.78 1160
5605.49 1209
5606.19 1193
5606.90 1185
5607.61 1202
5608.31 1192
5609.02 1213
5609.72 1205
5610.43 1213
5611.14 1212
5611.84 1223
5612.55 1248
5613.26 1208
5613.96 1195
5614.67 1173
5615.38 1190
5616.08 1229
5616.79 1276
5617.49 1244
5618.20 1206
5618.91 1255
5619.62 1254
5620.32 1210
5621.03 1229
5621.74 1250
5622.44 1240
5623.15 1228
5623.86 1239
5624.56 1263
5625.27 1242
5625.98 1268
5626.69 1208
5627.39 1260
5628.10 1255
5628.81 1328
5629.51 1333
5630.22 1291
5630.93 1319
5631.64 1309
5632.34 1417
5633.05 1396
5633.76 1391
5634.47 1358
5635.17 1354
5635.88 1368
5636.59 1380
5637.30 1375
5638.01 1457
5638.71 1437
5639.42 1458
5640.13 1456
5640.84 1419
5641.55 1406
5642.25 1429
5642.96 1395
5643.67 1443
5644.38 1421
5645.09 1345
5645.80 1328
5646.50 1299
5647.21 1329
5647.92 1309
5648.63 1340
5649.34 1322
5650.05 1314
5650.76 1274
5651.47 1273
5652.17 1319
5652.88 1286
5653.59 1348
5654.30 1390
5655.01 1351
5655.72 1375
5656.43 1348
5657.14 1323
5657.85 1401
5658.56 1380
5659.26 1393
5659.97 1346
5660.68 1411
5661.39 1381
5662.10 1381
5662.81 1402
5663.52 1425
5664.23 1419
5664.94 1422
5665.65 1335
5666.36 1341
5667.07 1273
5667.78 1310
5668.49 1352
5669.20 1344
5669.91 1324
5670.62 1322
5671.33 1377
5672.04 1369
5672.75 1399
5673.46 1397
5674.17 1387
5674.88 1336
5675.59 1292
5676.30 1263
5677.01 1290
5677.72 1279
5678.43 1253
5679.14 1230
5679.85 1259
5680.56 1276
5681.27 1282
5681.98 1259
5682.69 1306
5683.41 1316
5684.12 1234
5684.83 1217
5685.54 1213
5686.25 1244
5686.96 1235
5687.67 1268
5688.38 1232
5689.09 1235
5689.80 1217
5690.52 1214
5691.23 1236
5691.94 1227
5692.65 1237
5693.36 1224
5694.07 1217
5694.78 1202
5695.49 1233
5696.21 1201
5696.92 1186
5697.63 1173
5698.34 1150
5699.05 1163
5699.77 1159
5700.48 1204
5701.19 1196
5701.90 1170
5702.61 1170
5703.32 1182
5704.04 1203
5704.75 1225
5705.46 1186
5706.17 1149
5706.89 1156
5707.60 1197
5708.31 1198
5709.02 1181
5709.73 1152
5710.45 1131
5711.16 1171
5711.87 1160
5712.58 1118
5713.30 1118
5714.01 1134
5714.72 1111
5715.44 1113
5716.15 1104
5716.86 1100
5717.57 1184
5718.29 1139
5719.00 1094
5719.71 1104
5720.43 1147
5721.14 1125
5721.85 1149
5722.57 1171
5723.28 1148
5723.99 1103
5724.71 1147
5725.42 1164
5726.13 1149
5726.85 1164
5727.56 1171
5728.27 1176
5728.99 1152
5729.70 1161
5730.41 1185
5731.13 1190
5731.84 1157
5732.56 1177
5733.27 1118
5733.98 1119
5734.70 1147
5735.41 1118
5736.12 1111
5736.84 1123
5737.55 1120
5738.27 1091
5738.98 1125
5739.70 1128
5740.41 1129
5741.12 1175
5741.84 1109
5742.55 1103
5743.27 1123
5743.98 1100
5744.70 1164
5745.41 1123
5746.13 1161
5746.84 1108
5747.56 1111
5748.27 1144
5748.99 1104
5749.70 1124
5750.42 1114
5751.13 1100
5751.85 1058
5752.56 1071
5753.28 1117
5753.99 1135
5754.71 1163
5755.42 1135
5756.14 1135
5756.85 1172
5757.57 1212
5758.28 1157
5759.00 1128
5759.71 1188
5760.43 1208
5761.14 1201
5761.86 1117
5762.58 1112
5763.29 1143
5764.01 1157
5764.72 1114
5765.44 1090
5766.16 1108
5766.87 1143
5767.59 1178
5768.30 1179
5769.02 1169
5769.74 1174
5770.45 1199
5771.17 1203
5771.88 1241
5772.60 1246
5773.32 1250
5774.03 1220
5774.75 1169
5775.47 1158
5776.18 1134
5776.90 1152
5777.62 1188
5778.33 1170
5779.05 1111
5779.77 1139
5780.48 1179
5781.20 1192
5781.92 1129
5782.63 1126
5783.35 1198
5784.07 1173
5784.78 1182
5785.50 1224
5786.22 1157
5786.94 1167
5787.65 1163
5788.37 1163
5789.09 1141
5789.81 1133
5790.52 1125
5791.24 1140
5791.96 1136
5792.68 1122
5793.39 1115
5794.11 1137
5794.83 1136
5795.55 1149
5796.26 1137
5796.98 1147
5797.70 1140
5798.42 1113
5799.14 1129
5799.85 1165
5800.57 1128
5801.29 1153
5802.01 1133
5802.73 1126
5803.44 1128
5804.16 1141
5804.88 1112
5805.60 1121
5806.32 1088
5807.04 1090
5807.75 1145
5808.47 1139
5809.19 1145
5809.91 1135
5810.63 1110
5811.35 1146
5812.07 1135
5812.79 1135
5813.50 1132
5814.22 1114
5814.94 1139
5815.66 1125
5816.38 1111
5817.10 1120
5817.82 1144
5818.54 1142
5819.26 1137
5819.98 1177
5820.70 1194
5821.41 1198
5822.13 1158
5822.85 1153
5823.57 1166
5824.29 1159
5825.01 1209
5825.73 1168
5826.45 1169
5827.17 1145
5827.89 1164
5828.61 1176
5829.33 1183
5830.05 1173
5830.77 1155
5831.49 1187
5832.21 1178
5832.93 1192
5833.65 1157
5834.37 1203
5835.09 1247
5835.81 1183
5836.53 1230
5837.25 1226
5837.97 1199
5838.69 1202
5839.41 1184
5840.13 1177
5840.85 1208
5841.57 1193
5842.30 1256
5843.02 1247
5843.74 1226
5844.46 1214
5845.18 1234
5845.90 1197
5846.62 1188
5847.34 1177
5848.06 1244
5848.78 1259
5849.50 1243
5850.23 1287
5850.95 1239
5851.67 1275
5852.39 1236
5853.11 1281
5853.83 1298
5854.55 1286
5855.27 1305
5856.00 1341
5856.72 1337
5857.44 1299
5858.16 1272
5858.88 1306
5859.60 1312
5860.33 1302
5861.05 1309
5861.77 1290
5862.49 1280
5863.21 1294
5863.94 1340
5864.66 1366
5865.38 1354
5866.10 1349
5866.82 1386
5867.55 1319
5868.27 1368
5868.99 1347
5869.71 1358
5870.43 1317
5871.16 1400
5871.88 1386
5872.60 1407
5873.32 1373
5874.05 1396
5874.77 1398
5875.49 1366
5876.22 1348
5876.94 1397
5877.66 1428
5878.38 1502
5879.11 1546
5879.83 1529
5880.55 1515
5881.28 1536
5882.00 1530
5882.72 1531
5883.45 1495
5884.17 1537
5884.89 1469
5885.61 1495
5886.34 1542
5887.06 1550
5887.79 1576
5888.51 1595
5889.23 1531
5889.96 1576
5890.68 1591
5891.40 1579
5892.13 1583
5892.85 1561
5893.57 1577
5894.30 1573
5895.02 1540
5895.75 1549
5896.47 1517
5897.19 1517
5897.92 1578
5898.64 1603
5899.37 1608
5900.09 1559
5900.81 1599
5901.54 1614
5902.26 1657
5902.99 1645
5903.71 1619
5904.44 1683
5905.16 1713
5905.89 1724
5906.61 1666
5907.33 1704
5908.06 1703
5908.78 1728
5909.51 1726
5910.23 1744
5910.96 1731
5911.68 1852
5912.41 1779
5913.13 1799
5913.86 1854
5914.58 1840
5915.31 1881
5916.03 1921
5916.76 1894
5917.48 1936
5918.21 1848
5918.94 1878
5919.66 1926
5920.39 1933
5921.11 1956
5921.84 1969
5922.56 1962
5923.29 1951
5924.01 2047
5924.74 2066
5925.47 2144
5926.19 2168
5926.92 2142
5927.64 2181
5928.37 2204
5929.09 2270
5929.82 2299
5930.55 2287
5931.27 2331
5932.00 2309
5932.73 2315
5933.45 2388
5934.18 2323
5934.90 2395
5935.63 2437
5936.36 2459
5937.08 2530
5937.81 2603
5938.54 2616
5939.26 2652
5939.99 2662
5940.72 2718
5941.44 2758
5942.17 2779
5942.90 2874
5943.62 2917
5944.35 2981
5945.08 2990
5945.80 3022
5946.53 3115
5947.26 3198
5947.99 3242
5948.71 3311
5949.44 3286
5950.17 3458
5950.89 3517
5951.62 3668
5952.35 3893
5953.08 4125
5953.80 4398
5954.53 4572
5955.26 4542
5955.99 4530
5956.71 4489
5957.44 4292
5958.17 4240
5958.90 4223
5959.63 4122
5960.35 4124
5961.08 4170
5961.81 4120
5962.54 4139
5963.27 4107
5963.99 4192
5964.72 4264
5965.45 4478
5966.18 4721
5966.91 5020
5967.64 5310
5968.36 5504
5969.09 5674
5969.82 5496
5970.55 5495
5971.28 5322
5972.01 5093
5972.73 4985
5973.46 4832
5974.19 4804
5974.92 4725
5975.65 4645
5976.38 4631
5977.11 4627
5977.84 4659
5978.57 4664
5979.29 4810
5980.02 4914
5980.75 4972
5981.48 5037
5982.21 5089
5982.94 5206
5983.67 5275
5984.40 5295
5985.13 5298
5985.86 5271
5986.59 5243
5987.32 5300
5988.05 5246
5988.78 5257
5989.51 5330
5990.24 5296
5990.97 5330
5991.70 5328
5992.43 5444
5993.16 5402
5993.89 5443
5994.62 5481
5995.35 5618
5996.08 5763
5996.81 5794
5997.54 5966
5998.27 6033
5999.00 6069
5999.73 6041
6000.46 6052
6001.19 6021
6001.92 6030
6002.65 5923
6003.38 5903
6004.11 5738
6004.84 5626
6005.57 5628
6006.30 5525
6007.03 5607
6007.76 5626
6008.49 5770
6009.22 6078
6009.95 6554
6010.69 7487
6011.42 8427
6012.15 9652
6012.88 11169
6013.61 12458
6014.34 13586
6015.07 14353
6015.80 14667
6016.54 14343
6017.27 13447
6018.00 12369
6018.73 11291
6019.46 10099
6020.19 8906
6020.92 7946
6021.66 7078
6022.39 6430
6023.12 5796
6023.85 5456
6024.58 5251
6025.31 5013
6026.05 4816
6026.78 4682
6027.51 4620
6028.24 4617
6028.97 4644
6029.71 4692
6030.44 4730
6031.17 4715
6031.90 4724
6032.64 4588
6033.37 4465
6034.10 4290
6034.83 4113
6035.57 3894
6036.30 3936
6037.03 3890
6037.76 3866
6038.50 3876
6039.23 3908
6039.96 3951
6040.69 3964
6041.43 4016
6042.16 4040
6042.89 4081
6043.63 4136
6044.36 4151
6045.09 4136
6045.82 4205
6046.56 4148
6047.29 4211
6048.02 4274
6048.76 4376
6049.49 4349
6050.22 4383
6050.96 4459
6051.69 4639
6052.42 4776
6053.16 4890
6053.89 4995
6054.63 5118
6055.36 5155
6056.09 5061
6056.83 4956
6057.56 4765
6058.29 4647
6059.03 4531
6059.76 4510
6060.50 4412
6061.23 4345
6061.96 4285
6062.70 4264
6063.43 4221
6064.17 4152
6064.90 4094
6065.63 4019
6066.37 3890
6067.10 3937
6067.84 3836
6068.57 3753
6069.31 3713
6070.04 3694
6070.78 3670
6071.51 3549
6072.25 3565
6072.98 3570
6073.72 3589
6074.45 3542
6075.18 3489
6075.92 3380
6076.65 3355
6077.39 3378
6078.12 3372
6078.86 3318
6079.59 3233
6080.33 3186
6081.07 3166
6081.80 3101
6082.54 3054
6083.27 3111
6084.01 3039
6084.74 2963
6085.48 2895
6086.21 3018
6086.95 2946
6087.68 2874
6088.42 2902
6089.16 2927
6089.89 2856
6090.63 2844
6091.36 2945
6092.10 2910
6092.84 2934
6093.57 2797
6094.31 2791
6095.04 2840
6095.78 2791
6096.52 2763
6097.25 2722
6097.99 2723
6098.72 2678
6099.46 2644
6100.20 2658
6100.93 2606
6101.67 2617
6102.41 2615
6103.14 2603
6103.88 2521
6104.62 2569
6105.35 2582
6106.09 2582
6106.83 2525
6107.56 2518
6108.30 2574
6109.04 2568
6109.77 2562
6110.51 2544
6111.25 2540
6111.99 2569
6112.72 2577
6113.46 2598
6114.20 2582
6114.93 2622
6115.67 2641
6116.41 2688
6117.15 2667
6117.88 2678
6118.62 2649
6119.36 2695
6120.10 2687
6120.83 2658
6121.57 2668
6122.31 2725
6123.05 2714
6123.79 2639
6124.52 2715
6125.26 2720
6126.00 2731
6126.74 2719
6127.47 2787
6128.21 2796
6128.95 2720
6129.69 2684
6130.43 2690
6131.17 2719
6131.90 2667
6132.64 2748
6133.38 2717
6134.12 2725
6134.86 2777
6135.60 2709
6136.33 2794
6137.07 2856
6137.81 2887
6138.55 2834
6139.29 2868
6140.03 2916
6140.77 2839
6141.51 2914
6142.24 2836
6142.98 2907
6143.72 2874
6144.46 2877
6145.20 2882
6145.94 2895
6146.68 3017
6147.42 2994
6148.16 2995
6148.90 3033
6149.64 3141
6150.38 3086
6151.12 3129
6151.86 3123
6152.59 3152
6153.33 3229
6154.07 3194
6154.81 3219
6155.55 3327
6156.29 3270
6157.03 3290
6157.77 3339
6158.51 3384
6159.25 3434
6159.99 3484
6160.73 3496
6161.47 3527
6162.21 3602
6162.95 3738
6163.69 3940
6164.43 4077
6165.17 4348
6165.91 4547
6166.65 4596
6167.39 4694
6168.14 4825
6168.88 4960
6169.62 4908
6170.36 4778
6171.10 4752
6171.84 4677
6172.58 4548
6173.32 4507
6174.06 4430
6174.80 4372
6175.54 4308
6176.28 4284
6177.02 4277
6177.77 4388
6178.51 4347
6179.25 4287
6179.99 4335
6180.73 4380
6181.47 4436
6182.21 4609
6182.95 4611
6183.70 4591
6184.44 4636
6185.18 4643
6185.92 4703
6186.66 4733
6187.40 4774
6188.15 4800
6188.89 4893
6189.63 4995
6190.37 5179
6191.11 5374
6191.85 5566
6192.60 5668
6193.34 5732
6194.08 5952
6194.82 5942
6195.56 5957
6196.31 5967
6197.05 6020
6197.79 6062
6198.53 5967
6199.28 5840
6200.02 5821
6200.76 5709
6201.50 5800
6202.25 5869
6202.99 5977
6203.73 6274
6204.47 6723
6205.22 7469
6205.96 8577
6206.70 10279
6207.44 12443
6208.19 15003
6208.93 17596
6209.67 19772
6210.42 21051
6211.16 21636
6211.90 21124
6212.65 19663
6213.39 17716
6214.13 15553
6214.88 13411
6215.62 11485
6216.36 9817
6217.11 8339
6217.85 7265
6218.59 6364
6219.34 5616
6220.08 5120
6220.82 4834
6221.57 4512
6222.31 4322
6223.05 4193
6223.80 4061
6224.54 4005
6225.29 3954
6226.03 3830
6226.77 3703
6227.52 3629
6228.26 3440
6229.01 3316
6229.75 3133
6230.49 3097
6231.24 2964
6231.98 2926
6232.73 2931
6233.47 2861
6234.22 2894
6234.96 2919
6235.71 2964
6236.45 2993
6237.19 3058
6237.94 3149
6238.68 3149
6239.43 3234
6240.17 3361
6240.92 3508
6241.66 3603
6242.41 3618
6243.15 3588
6243.90 3508
6244.64 3491
6245.39 3469
6246.13 3518
6246.88 3601
6247.62 3655
6248.37 3716
6249.12 3792
6249.86 3840
6250.61 3792
6251.35 3717
6252.10 3655
6252.84 3660
6253.59 3625
6254.33 3526
6255.08 3547
6255.83 3573
6256.57 3547
6257.32 3486
6258.06 3475
6258.81 3493
6259.55 3472
6260.30 3482
6261.05 3411
6261.79 3352
6262.54 3350
6263.28 3398
6264.03 3313
6264.78 3217
6265.52 3251
6266.27 3260
6267.02 3228
6267.76 3159
6268.51 3204
6269.26 3222
6270.00 3156
6270.75 3200
6271.50 3179
6272.24 3121
6272.99 3143
6273.74 3118
6274.48 3104
6275.23 3007
6275.98 3044
6276.72 3084
6277.47 3123
6278.22 3025
6278.96 2948
6279.71 2966
6280.46 2936
6281.21 2903
6281.95 2853
6282.70 2773
6283.45 2751
6284.20 2656
6284.94 2642
6285.69 2650
6286.44 2571
6287.19 2541
6287.93 2596
6288.68 2560
6289.43 2507
6290.18 2489
6290.92 2482
6291.67 2476
6292.42 2432
6293.17 2438
6293.92 2426
6294.66 2417
6295.41 2387
6296.16 2400
6296.91 2377
6297.66 2334
6298.41 2334
6299.15 2301
6299.90 2288
6300.65 2260
6301.40 2206
6302.15 2198
6302.90 2186
6303.64 2160
6304.39 2117
6305.14 2164
6305.89 2157
6306.64 2179
6307.39 2187
6308.14 2204
6308.89 2183
6309.63 2171
6310.38 2187
6311.13 2192
6311.88 2250
6312.63 2287
6313.38 2262
6314.13 2261
6314.88 2249
6315.63 2270
6316.38 2295
6317.13 2302
6317.88 2356
6318.63 2384
6319.38 2339
6320.12 2338
6320.87 2285
6321.62 2202
6322.37 2122
6323.12 2157
6323.87 2073
6324.62 2042
6325.37 2045
6326.12 2003
6326.87 2013
6327.62 2045
6328.37 1978
6329.12 1988
6329.87 1994
6330.62 1991
6331.37 1963
6332.12 1930
6332.87 1945
6333.62 1952
6334.37 2002
6335.13 2023
6335.88 1982
6336.63 1945
6337.38 1985
6338.13 1961
6338.88 2045
6339.63 1935
6340.38 1983
6341.13 1978
6341.88 1993
6342.63 1965
6343.38 1946
6344.13 1964
6344.89 1945
6345.64 1908
6346.39 1959
6347.14 1929
6347.89 1957
6348.64 1949
6349.39 1945
6350.14 1929
6350.90 1931
6351.65 1988
6352.40 2070
6353.15 2149
6353.90 2099
6354.65 2139
6355.40 2113
6356.16 2155
6356.91 2171
6357.66 2136
6358.41 2129
6359.16 2048
6359.92 2016
6360.67 1961
6361.42 1960
6362.17 1972
6362.92 1943
6363.68 1967
6364.43 1938
6365.18 1908
6365.93 1879
6366.68 1876
6367.44 1904
6368.19 1926
6368.94 1956
6369.69 1962
6370.45 1921
6371.20 1969
6371.95 1909
6372.70 1966
6373.46 2006
6374.21 1941
6374.96 1901
6375.72 1858
6376.47 1900
6377.22 1952
6377.97 1928
6378.73 1950
6379.48 1956
6380.23 1977
6380.99 2064
6381.74 2057
6382.49 2131
6383.25 2115
6384.00 2093
6384.75 2063
6385.51 2032
6386.26 1990
6387.01 1990
6387.77 1939
6388.52 1917
6389.27 1875
6390.03 1872
6390.78 1840
6391.54 1884
6392.29 1855
6393.04 1872
6393.80 1887
6394.55 1846
6395.31 1860
6396.06 1904
6396.81 1872
6397.57 1877
6398.32 1919
6399.08 1911
6399.83 1908
6400.59 1871
6401.34 1917
6402.09 1870
6402.85 1863
6403.60 1857
6404.36 1855
6405.11 1930
6405.87 1884
6406.62 1867
6407.38 1860
6408.13 1935
6408.89 1917
6409.64 1949
6410.40 1987
6411.15 2067
6411.91 2038
6412.66 2025
6413.42 2013
6414.17 1971
6414.93 1966
6415.68 2033
6416.44 2071
6417.19 2036
6417.95 2021
6418.70 2012
6419.46 2080
6420.21 2033
6420.97 1947
6421.72 1967
6422.48 1979
6423.24 1998
6423.99 1945
6424.75 1934
6425.50 1931
6426.26 1928
6427.01 1978
6427.77 1978
6428.53 1932
6429.28 1921
6430.04 1988
6430.79 2021
6431.55 1963
6432.31 2025
6433.06 2021
6433.82 2045
6434.58 2040
6435.33 2049
6436.09 2034
6436.85 2031
6437.60 2114
6438.36 2144
6439.11 2122
6439.87 2081
6440.63 2077
6441.38 2169
6442.14 2219
6442.90 2143
6443.66 2188
6444.41 2210
6445.17 2250
6445.93 2247
6446.68 2244
6447.44 2282
6448.20 2278
6448.95 2276
6449.71 2309
6450.47 2238
6451.23 2286
6451.98 2285
6452.74 2385
6453.50 2403
6454.26 2387
6455.01 2374
6455.77 2351
6456.53 2386
6457.29 2378
6458.04 2406
6458.80 2434
6459.56 2446
6460.32 2452
6461.08 2477
6461.83 2491
6462.59 2558
6463.35 2651
6464.11 2653
6464.87 2720
6465.62 2675
6466.38 2767
6467.14 2876
6467.90 2886
6468.66 2814
6469.42 2871
6470.17 2938
6470.93 2876
6471.69 2869
6472.45 2893
6473.21 2954
6473.97 2986
6474.72 2993
6475.48 2996
6476.24 3068
6477.00 3036
6477.76 3114
6478.52 3161
6479.28 3190
6480.04 3254
6480.80 3293
6481.56 3341
6482.31 3374
6483.07 3432
6483.83 3491
6484.59 3513
6485.35 3510
6486.11 3613
6486.87 3615
6487.63 3597
6488.39 3639
6489.15 3658
6489.91 3784
6490.67 3839
6491.43 3832
6492.19 4030
6492.95 4137
6493.71 4122
6494.47 4154
6495.23 4207
6495.99 4280
6496.75 4162
6497.51 4135
6498.27 4142
6499.03 4116
6499.79 4157
6500.55 4147
6501.31 4166
6502.07 4266
6502.83 4384
6503.59 4514
6504.35 4830
6505.11 5393
6505.87 6312
6506.63 7747
6507.39 9393
6508.15 11131
6508.91 12718
6509.67 13764
6510.43 14050
6511.19 13676
6511.96 12828
6512.72 11785
6513.48 10441
6514.24 9296
6515.00 8052
6515.76 7182
6516.52 6454
6517.28 5851
6518.04 5386
6518.80 4997
6519.57 4713
6520.33 4641
6521.09 4606
6521.85 4494
6522.61 4479
6523.37 4468
6524.14 4514
6524.90 4545
6525.66 4572
6526.42 4792
6527.18 4929
6527.94 5143
6528.71 5343
6529.47 5431
6530.23 5317
6530.99 5174
6531.75 5097
6532.52 5151
6533.28 5189
6534.04 5229
6534.80 5522
6535.56 6053
6536.33 6408
6537.09 6769
6537.85 6995
6538.61 6987
6539.38 6777
6540.14 6477
6540.90 6018
6541.66 5623
6542.43 5193
6543.19 4942
6543.95 4676
6544.71 4523
6545.48 4478
6546.24 4405
6547.00 4462
6547.77 4425
6548.53 4455
6549.29 4344
6550.06 4242
6550.82 4310
6551.58 4258
6552.34 4150
6553.11 4157
6553.87 4189
6554.63 4240
6555.40 4187
6556.16 4164
6556.93 4190
6557.69 4129
6558.45 4216
6559.22 4200
6559.98 4257
6560.74 4228
6561.51 4267
6562.27 4289
6563.03 4296
6563.80 4362
6564.56 4432
6565.33 4393
6566.09 4371
6566.85 4387
6567.62 4367
6568.38 4317
6569.15 4399
6569.91 4487
6570.68 4475
6571.44 4412
6572.20 4383
6572.97 4419
6573.73 4469
6574.50 4424
6575.26 4437
6576.03 4459
6576.79 4475
6577.56 4543
6578.32 4503
6579.09 4418
6579.85 4527
6580.62 4555
6581.38 4587
6582.15 4604
6582.91 4593
6583.68 4625
6584.44 4671
6585.21 4665
6585.97 4666
6586.74 4577
6587.50 4594
6588.27 4621
6589.03 4607
6589.80 4605
6590.56 4669
6591.33 4722
6592.09 4798
6592.86 4916
6593.63 5238
6594.39 5494
6595.16 5741
6595.92 5697
6596.69 5791
6597.45 5969
6598.22 5896
6598.99 5575
6599.75 5386
6600.52 5140
6601.28 4839
6602.05 4689
6602.82 4511
6603.58 4321
6604.35 4168
6605.11 4203
6605.88 4155
6606.65 4148
6607.41 4145
6608.18 4144
6608.95 4119
6609.71 4076
6610.48 4102
6611.25 4114
6612.01 4150
6612.78 4060
6613.55 3995
6614.31 3976
6615.08 3922
6615.85 3955
6616.61 3943
6617.38 4005
6618.15 4045
6618.92 4057
6619.68 4131
6620.45 4280
6621.22 4374
6621.98 4570
6622.75 4747
6623.52 4941
6624.29 4979
6625.05 5057
6625.82 5090
6626.59 5032
6627.36 4813
6628.12 4668
6628.89 4532
6629.66 4340
6630.43 4271
6631.20 4191
6631.96 4169
6632.73 4200
6633.50 4277
6634.27 4368
6635.04 4440
6635.80 4601
6636.57 4582
6637.34 4688
6638.11 4853
6638.88 4867
6639.64 4935
6640.41 5051
6641.18 5161
6641.95 5368
6642.72 5448
6643.49 5522
6644.26 5429
6645.02 5326
6645.79 5134
6646.56 4907
6647.33 4576
6648.10 4425
6648.87 4161
6649.64 3944
6650.41 3809
6651.17 3641
6651.94 3618
6652.71 3556
6653.48 3493
6654.25 3470
6655.02 3455
6655.79 3398
6656.56 3402
6657.33 3411
6658.10 3338
6658.87 3336
6659.64 3312
6660.41 3295
6661.17 3289
6661.94 3172
6662.71 3220
6663.48 3268
6664.25 3240
6665.02 3195
6665.79 3245
6666.56 3221
6667.33 3305
6668.10 3269
6668.87 3283
6669.64 3382
6670.41 3463
6671.18 3465
6671.95 3558
6672.72 3547
6673.49 3561
6674.26 3631
6675.03 3627
6675.80 3560
6676.58 3424
6677.35 3520
6678.12 3515
6678.89 3468
6679.66 3535
6680.43 3570
6681.20 3502
6681.97 3508
6682.74 3651
6683.51 3656
6684.28 3661
6685.05 3820
6685.82 3897
6686.59 3983
6687.37 4042
6688.14 4085
6688.91 3982
6689.68 3818
6690.45 3685
6691.22 3577
6691.99 3485
6692.76 3405
6693.54 3369
6694.31 3279
6695.08 3189
6695.85 3176
6696.62 3196
6697.39 3200
6698.17 3121
6698.94 3090
6699.71 3114
6700.48 3041
6701.25 3022
6702.02 3039
6702.80 3004
6703.57 3019
6704.34 3076
6705.11 3040
6705.88 2945
6706.66 2900
6707.43 2866
6708.20 2839
6708.97 2854
6709.75 2801
6710.52 2763
6711.29 2705
6712.06 2755
6712.84 2727
6713.61 2629
6714.38 2730
6715.15 2709
6715.93 2670
6716.70 2613
6717.47 2622
6718.24 2636
6719.02 2612
6719.79 2636
6720.56 2612
6721.34 2560
6722.11 2622
6722.88 2554
6723.66 2491
6724.43 2502
6725.20 2567
6725.98 2572
6726.75 2500
6727.52 2514
6728.30 2526
6729.07 2561
6729.84 2522
6730.62 2516
6731.39 2498
6732.16 2521
6732.94 2528
6733.71 2566
6734.48 2527
6735.26 2549
6736.03 2572
6736.81 2580
6737.58 2640
6738.35 2627
6739.13 2632
6739.90 2625
6740.68 2667
6741.45 2648
6742.22 2654
6743.00 2627
6743.77 2636
6744.55 2699
6745.32 2730
6746.10 2737
6746.87 2709
6747.65 2724
6748.42 2789
6749.19 2815
6749.97 2794
6750.74 2850
6751.52 2924
6752.29 3068
6753.07 3088
6753.84 3178
6754.62 3245
6755.39 3334
6756.17 3235
6756.94 3267
6757.72 3121
6758.49 3060
6759.27 3004
6760.04 2959
6760.82 2961
6761.59 2939
6762.37 2852
6763.15 2936
6763.92 2851
6764.70 2800
6765.47 2839
6766.25 2868
6767.02 2865
6767.80 2892
6768.57 2950
6769.35 2932
6770.13 2936
6770.90 2876
6771.68 2841
6772.45 2797
6773.23 2729
6774.01 2669
6774.78 2648
6775.56 2625
6776.33 2606
6777.11 2575
6777.89 2540
6778.66 2499
6779.44 2481
6780.22 2520
6780.99 2447
6781.77 2409
6782.55 2407
6783.32 2409
6784.10 2408
6784.88 2320
6785.65 2366
6786.43 2398
6787.21 2374
6787.98 2288
6788.76 2315
6789.54 2337
6790.31 2313
6791.09 2319
6791.87 2302
6792.64 2291
6793.42 2287
6794.20 2292
6794.98 2288
6795.75 2237
6796.53 2222
6797.31 2256
6798.09 2248
6798.86 2221
6799.64 2213
6800.42 2289
6801.20 2261
6801.97 2196
6802.75 2171
6803.53 2163
6804.31 2221
6805.08 2254
6805.86 2259
6806.64 2297
6807.42 2318
6808.20 2336
6808.97 2384
6809.75 2341
6810.53 2319
6811.31 2312
6812.09 2318
6812.87 2300
6813.64 2303
6814.42 2312
6815.20 2356
6815.98 2303
6816.76 2298
6817.54 2291
6818.31 2258
6819.09 2273
6819.87 2294
6820.65 2295
6821.43 2363
6822.21 2298
6822.99 2271
6823.77 2265
6824.54 2311
6825.32 2312
6826.10 2283
6826.88 2265
6827.66 2272
6828.44 2294
6829.22 2255
6830.00 2255
6830.78 2316
6831.56 2228
6832.34 2233
6833.12 2234
6833.90 2254
6834.67 2322
6835.45 2403
6836.23 2512
6837.01 2721
6837.79 2869
6838.57 3134
6839.35 3269
6840.13 3408
6840.91 3510
6841.69 3478
6842.47 3330
6843.25 3176
6844.03 3068
6844.81 2948
6845.59 2834
6846.37 2767
6847.15 2689
6847.93 2686
6848.71 2740
6849.49 2789
6850.27 2935
6851.05 3037
6851.84 3193
6852.62 3200
6853.40 3184
6854.18 3138
6854.96 3098
6855.74 2998
6856.52 2859
6857.30 2749
6858.08 2737
6858.86 2663
6859.64 2663
6860.42 2623
6861.20 2616
6861.99 2644
6862.77 2500
6863.55 2532
6864.33 2516
6865.11 2590
6865.89 2519
6866.67 2530
6867.45 2647
6868.24 2679
6869.02 2607
6869.80 2673
6870.58 2698
6871.36 2698
6872.14 2729
6872.93 2778
6873.71 2775
6874.49 2825
6875.27 2863
6876.05 2881
6876.83 2913
6877.62 2979
6878.40 3001
6879.18 3095
6879.96 3202
6880.74 3331
6881.53 3618
6882.31 3806
6883.09 4151
6883.87 4238
6884.66 4265
6885.44 4217
6886.22 4144
6887.00 4114
6887.79 4165
6888.57 4202
6889.35 4298
6890.13 4302
6890.92 4269
6891.70 4209
6892.48 4104
6893.27 3998
6894.05 3858
6894.83 3713
6895.61 3599
6896.40 3479
6897.18 3430
6897.96 3501
6898.75 3397
6899.53 3347
6900.31 3415
6901.10 3419
6901.88 3336
6902.66 3326
6903.45 3310
6904.23 3256
6905.01 3245
6905.80 3286
6906.58 3244
6907.36 3154
6908.15 3137
6908.93 3207
6909.72 3120
6910.50 3118
6911.28 3104
6912.07 3085
6912.85 3049
6913.64 3065
6914.42 3068
6915.20 3076
6915.99 3097
6916.77 3108
6917.56 3002
6918.34 2994
6919.12 3053
6919.91 3099
6920.69 3148
6921.48 3123
6922.26 3133
6923.05 3129
6923.83 3152
6924.62 3176
6925.40 3202
6926.19 3138
6926.97 3169
6927.75 3205
6928.54 3244
6929.32 3295
6930.11 3378
6930.89 3310
6931.68 3383
6932.46 3353
6933.25 3328
6934.04 3434
6934.82 3472
6935.61 3471
6936.39 3475
6937.18 3555
6937.96 3642
6938.75 3743
6939.53 3842
6940.32 3995
6941.10 4163
6941.89 4279
6942.67 4409
6943.46 4603
6944.25 4679
6945.03 4747
6945.82 4775
6946.60 4775
6947.39 4741
6948.18 4815
6948.96 4748
6949.75 4808
6950.53 4827
6951.32 4786
6952.11 4731
6952.89 4600
6953.68 4518
6954.47 4498
6955.25 4472
6956.04 4358
6956.82 4383
6957.61 4427
6958.40 4468
6959.18 4473
6959.97 4502
6960.76 4559
6961.54 4598
6962.33 4585
6963.12 4630
6963.90 4666
6964.69 4806
6965.48 4916
6966.27 5043
6967.05 5269
6967.84 5473
6968.63 5548
6969.41 5692
6970.20 5883
6970.99 6076
6971.78 6174
6972.56 6156
6973.35 6247
6974.14 6196
6974.93 6216
6975.71 6186
6976.50 6161
6977.29 6183
6978.08 6186
6978.86 6319
6979.65 6547
6980.44 6923
6981.23 7461
6982.01 8387
6982.80 9544
6983.59 11231
6984.38 13300
6985.17 15332
6985.95 17199
6986.74 18556
6987.53 19460
6988.32 19406
6989.11 18625
6989.90 17166
6990.68 15397
6991.47 13569
6992.26 12061
6993.05 10484
6993.84 9048
6994.63 7808
6995.42 6919
6996.20 6252
6996.99 5700
6997.78 5222
6998.57 4925
6999.36 4677
7000.15 4519
7000.94 4360
7001.73 4196
7002.52 4081
7003.30 3962
7004.09 3896
7004.88 3747
7005.67 3611
7006.46 3537
7007.25 3349
7008.04 3308
7008.83 3290
7009.62 3160
7010.41 3194
7011.20 3236
7011.99 3388
7012.78 3514
7013.57 3600
7014.36 3639
7015.15 3725
7015.94 3747
7016.73 3709
7017.52 3693
7018.31 3575
7019.10 3590
7019.89 3522
7020.68 3489
7021.47 3484
7022.26 3576
7023.05 3639
7023.84 3732
7024.63 3742
7025.42 3765
7026.21 3797
7027.00 3771
7027.79 3790
7028.58 3713
7029.37 3692
7030.16 3612
7030.95 3559
7031.74 3523
7032.53 3490
7033.32 3464
7034.11 3521
7034.90 3514
7035.70 3543
7036.49 3608
7037.28 3635
7038.07 3688
7038.86 3754
7039.65 3865
7040.44 3831
7041.23 3815
7042.02 3812
7042.82 3807
7043.61 3852
7044.40 3956
7045.19 3956
7045.98 3899
7046.77 3971
7047.56 3881
7048.36 3928
7049.15 3943
7049.94 4018
7050.73 4122
7051.52 4181
7052.31 4238
7053.11 4270
7053.90 4201
7054.69 4094
7055.48 4006
7056.27 3880
7057.07 3780
7057.86 3772
7058.65 3774
7059.44 3788
7060.24 3724
7061.03 3669
7061.82 3594
7062.61 3584
7063.40 3499
7064.20 3454
7064.99 3336
7065.78 3334
7066.58 3271
7067.37 3290
7068.16 3143
7068.95 3120
7069.75 3113
7070.54 2983
7071.33 2948
7072.13 2916
7072.92 2872
7073.71 2769
7074.50 2802
7075.30 2762
7076.09 2675
7076.88 2651
7077.68 2616
7078.47 2621
7079.26 2517
7080.06 2579
7080.85 2567
7081.64 2516
7082.44 2498
7083.23 2466
7084.02 2486
7084.82 2493
7085.61 2478
7086.41 2437
7087.20 2411
7087.99 2366
7088.79 2408
7089.58 2391
7090.38 2380
7091.17 2327
7091.96 2334
7092.76 2301
7093.55 2264
7094.35 2275
7095.14 2219
7095.93 2205
7096.73 2242
7097.52 2191
7098.32 2143
7099.11 2150
7099.91 2180
7100.70 2113
7101.50 2103
7102.29 2062
7103.09 2069
7103.88 2121
7104.67 2083
7105.47 2064
7106.26 2022
7107.06 2010
7107.85 1976
7108.65 2000
7109.44 1988
7110.24 1998
7111.03 2031
7111.83 1989
7112.62 1955
7113.42 1889
7114.22 1920
7115.01 1937
7115.81 1977
7116.60 1944
7117.40 1907
7118.19 1912
7118.99 1877
7119.78 1891
7120.58 1851
7121.38 1846
7122.17 1844
7122.97 1827
7123.76 1852
7124.56 1810
7125.35 1880
7126.15 1849
7126.95 1859
7127.74 1871
7128.54 1834
7129.34 1839
7130.13 1883
7130.93 1921
7131.72 1948
7132.52 1892
7133.32 1865
7134.11 1871
7134.91 1820
7135.71 1789
7136.50 1811
7137.30 1782
7138.10 1737
7138.89 1742
7139.69 1662
7140.49 1698
7141.28 1679
7142.08 1665
7142.88 1662
7143.67 1619
7144.47 1608
7145.27 1616
7146.06 1632
7146.86 1601
7147.66 1619
7148.46 1560
7149.25 1540
7150.05 1560
7150.85 1587
7151.65 1560
7152.44 1537
7153.24 1560
7154.04 1602
7154.84 1579
7155.63 1561
7156.43 1577
7157.23 1603
7158.03 1596
7158.82 1609
7159.62 1579
7160.42 1584
7161.22 1519
7162.02 1547
7162.81 1561
7163.61 1525
7164.41 1505
7165.21 1479
7166.01 1482
7166.80 1472
7167.60 1471
7168.40 1488
7169.20 1433
7170.00 1453
7170.80 1424
7171.60 1418
7172.39 1388
7173.19 1412
7173.99 1403
7174.79 1395
7175.59 1402
7176.39 1428
7177.19 1386
7177.99 1419
7178.78 1355
7179.58 1353
7180.38 1373
7181.18 1384
7181.98 1396
7182.78 1414
7183.58 1365
7184.38 1408
7185.18 1412
7185.98 1451
7186.78 1383
7187.58 1347
7188.37 1326
7189.17 1362
7189.97 1354
7190.77 1360
7191.57 1365
7192.37 1384
7193.17 1372
7193.97 1369
7194.77 1363
7195.57 1347
7196.37 1384
7197.17 1390
7197.97 1336
7198.77 1342
7199.57 1336
7200.37 1337
7201.17 1349
7201.97 1359
7202.77 1358
7203.57 1346
7204.37 1306
7205.17 1332
7205.97 1330
7206.77 1314
7207.57 1342
7208.38 1340
7209.18 1338
7209.98 1362
7210.78 1357
7211.58 1372
7212.38 1357
7213.18 1364
7213.98 1375
7214.78 1374
7215.58 1323
7216.38 1315
7217.18 1328
7217.99 1376
7218.79 1374
7219.59 1341
7220.39 1364
7221.19 1330
7221.99 1307
7222.79 1322
7223.59 1334
7224.40 1331
7225.20 1334
7226.00 1357
7226.80 1335
7227.60 1347
7228.40 1338
7229.21 1368
7230.01 1314
7230.81 1312
7231.61 1344
7232.41 1374
7233.22 1336
7234.02 1356
7234.82 1364
7235.62 1385
7236.42 1431
7237.23 1454
7238.03 1499
7238.83 1463
7239.63 1404
7240.43 1397
7241.24 1412
7242.04 1370
7242.84 1368
7243.64 1338
7244.45 1382
7245.25 1342
7246.05 1332
7246.86 1327
7247.66 1288
7248.46 1327
7249.26 1341
7250.07 1309
7250.87 1344
7251.67 1329
7252.48 1312
7253.28 1319
7254.08 1330
7254.88 1340
7255.69 1284
7256.49 1289
7257.29 1330
7258.10 1312
7258.90 1294
7259.70 1281
7260.51 1328
7261.31 1316
7262.12 1312
7262.92 1301
7263.72 1309
7264.53 1354
7265.33 1333
7266.13 1316
7266.94 1308
7267.74 1293
7268.55 1340
7269.35 1327
7270.15 1366
7270.96 1351
7271.76 1356
7272.57 1333
7273.37 1344
7274.17 1309
7274.98 1317
7275.78 1354
7276.59 1373
7277.39 1393
7278.20 1403
7279.00 1370
7279.80 1363
7280.61 1423
7281.41 1389
7282.22 1452
7283.02 1484
7283.83 1558
7284.63 1574
7285.44 1606
7286.24 1646
7287.05 1697
7287.85 1657
7288.66 1644
7289.46 1601
7290.27 1580
7291.07 1607
7291.88 1535
7292.68 1504
7293.49 1472
7294.29 1491
7295.10 1475
7295.90 1450
7296.71 1480
7297.52 1470
7298.32 1482
7299.13 1512
7299.93 1485
7300.74 1467
7301.54 1509
7302.35 1500
7303.16 1528
7303.96 1540
7304.77 1563
7305.57 1521
7306.38 1537
7307.19 1575
7307.99 1578
7308.80 1600
7309.60 1628
7310.41 1662
7311.22 1656
7312.02 1664
7312.83 1700
7313.64 1745
7314.44 1745
7315.25 1787
7316.05 1808
7316.86 1848
7317.67 1957
7318.47 2140
7319.28 2290
7320.09 2410
7320.89 2500
7321.70 2586
7322.51 2579
7323.32 2467
7324.12 2316
7324.93 2195
7325.74 2077
7326.54 1996
7327.35 1916
7328.16 1854
7328.97 1815
7329.77 1795
7330.58 1832
7331.39 1810
7332.19 1754
7333.00 1746
7333.81 1761
7334.62 1802
7335.42 1737
7336.23 1729
7337.04 1732
7337.85 1755
7338.66 1766
7339.46 1746
7340.27 1777
7341.08 1756
7341.89 1712
7342.70 1685
7343.50 1657
7344.31 1593
7345.12 1599
7345.93 1627
7346.74 1589
7347.54 1590
7348.35 1614
7349.16 1580
7349.97 1537
7350.78 1509
7351.59 1487
7352.39 1525
7353.20 1552
7354.01 1539
7354.82 1535
7355.63 1512
7356.44 1531
7357.25 1557
7358.06 1580
7358.86 1569
7359.67 1584
7360.48 1635
7361.29 1633
7362.10 1644
7362.91 1668
7363.72 1645
7364.53 1625
7365.34 1644
7366.15 1629
7366.96 1607
7367.77 1601
7368.57 1561
7369.38 1535
7370.19 1516
7371.00 1483
7371.81 1457
7372.62 1427
7373.43 1417
7374.24 1391
7375.05 1397
7375.86 1427
7376.67 1450
7377.48 1437
7378.29 1414
7379.10 1422
7379.91 1415
7380.72 1470
7381.53 1506
7382.34 1516
7383.15 1523
7383.96 1529
7384.77 1524
7385.58 1480
7386.39 1472
7387.20 1430
7388.01 1387
7388.83 1367
7389.64 1375
7390.45 1299
7391.26 1305
7392.07 1325
7392.88 1330
7393.69 1336
7394.50 1304
7395.31 1272
7396.12 1278
7396.93 1284
7397.74 1308
7398.56 1295
7399.37 1280
7400.18 1264
7400.99 1309
7401.80 1274
7402.61 1276
7403.42 1310
7404.23 1300
7405.05 1275
7405.86 1262
7406.67 1290
7407.48 1224
7408.29 1262
7409.10 1261
7409.91 1260
7410.73 1287
7411.54 1251
7412.35 1236
7413.16 1242
7413.97 1250
7414.79 1165
7415.60 1229
7416.41 1205
7417.22 1227
7418.03 1224
7418.85 1200
7419.66 1198
7420.47 1206
7421.28 1194
7422.10 1198
7422.91 1180
7423.72 1172
7424.53 1145
7425.35 1136
7426.16 1173
7426.97 1165
7427.78 1154
7428.60 1164
7429.41 1159
7430.22 1138
7431.03 1171
7431.85 1144
7432.66 1192
7433.47 1171
7434.29 1173
7435.10 1153
7435.91 1141
7436.73 1162
7437.54 1145
7438.35 1133
7439.17 1142
7439.98 1140
7440.79 1144
7441.61 1183
7442.42 1153
7443.23 1152
7444.05 1139
7444.86 1151
7445.67 1185
7446.49 1150
7447.30 1172
7448.11 1116
7448.93 1146
7449.74 1154
7450.56 1141
7451.37 1148
7452.18 1143
7453.00 1095
7453.81 1136
7454.63 1186
7455.44 1177
7456.26 1135
7457.07 1146
7457.88 1167
7458.70 1149
7459.51 1156
7460.33 1194
7461.14 1161
7461.96 1128
7462.77 1200
7463.59 1135
7464.40 1106
7465.21 1147
7466.03 1183
7466.84 1215
7467.66 1219
7468.47 1214
7469.29 1221
7470.10 1260
7470.92 1274
7471.73 1254
7472.55 1259
7473.36 1266
7474.18 1262
7474.99 1262
7475.81 1234
7476.63 1205
7477.44 1215
7478.26 1218
7479.07 1217
7479.89 1202
7480.70 1198
7481.52 1257
7482.33 1235
7483.15 1219
7483.97 1210
7484.78 1202
7485.60 1220
7486.41 1228
7487.23 1251
7488.05 1243
7488.86 1210
7489.68 1214
7490.49 1230
7491.31 1204
7492.13 1192
7492.94 1157
7493.76 1187
7494.57 1203
7495.39 1193
7496.21 1143
7497.02 1158
7497.84 1163
7498.66 1205
7499.47 1189
7500.29 1194
7501.11 1190
7501.92 1157
7502.74 1240
7503.56 1200
7504.37 1174
7505.19 1185
7506.01 1215
7506.82 1240
7507.64 1220
7508.46 1178
7509.28 1217
7510.09 1197
7510.91 1194
7511.73 1170
7512.55 1189
7513.36 1164
7514.18 1177
7515.00 1222
7515.81 1190
7516.63 1215
7517.45 1206
7518.27 1236
7519.09 1191
7519.90 1197
7520.72 1205
7521.54 1205
7522.36 1185
7523.17 1165
7523.99 1190
7524.81 1203
7525.63 1195
7526.45 1183
7527.26 1203
7528.08 1180
7528.90 1206
7529.72 1216
7530.54 1194
7531.36 1149
7532.17 1197
7532.99 1202
7533.81 1200
7534.63 1167
7535.45 1146
7536.27 1164
7537.09 1152
7537.90 1154
7538.72 1192
7539.54 1182
7540.36 1162
7541.18 1152
7542.00 1176
7542.82 1176
7543.64 1159
7544.45 1184
7545.27 1204
7546.09 1202
7546.91 1176
7547.73 1206
7548.55 1183
7549.37 1214
7550.19 1206
7551.01 1201
7551.83 1244
7552.65 1212
7553.47 1193
7554.29 1186
7555.11 1201
7555.93 1190
7556.75 1194
7557.57 1277
7558.39 1259
7559.21 1218
7560.03 1251
7560.85 1271
7561.67 1316
7562.49 1285
7563.31 1271
7564.13 1263
7564.95 1289
7565.77 1293
7566.59 1265
7567.41 1320
7568.23 1329
7569.05 1318
7569.87 1286
7570.69 1291
7571.51 1260
7572.33 1283
7573.15 1312
7573.97 1341
7574.79 1326
7575.61 1333
7576.43 1363
7577.25 1329
7578.07 1310
7578.89 1336
7579.72 1346
7580.54 1349
7581.36 1378
7582.18 1379
7583.00 1384
7583.82 1377
7584.64 1414
7585.46 1372
7586.29 1375
7587.11 1398
7587.93 1434
7588.75 1449
7589.57 1407
7590.39 1429
7591.21 1464
7592.04 1458
7592.86 1475
7593.68 1483
7594.50 1469
7595.32 1519
7596.14 1522
7596.97 1522
7597.79 1538
7598.61 1538
7599.43 1580
7600.25 1616
7601.08 1588
7601.90 1619
7602.72 1685
7603.54 1745
7604.37 1731
7605.19 1738
7606.01 1787
7606.83 1820
7607.65 1794
7608.48 1734
7609.30 1726
7610.12 1751
7610.95 1735
7611.77 1742
7612.59 1697
7613.41 1687
7614.24 1700
7615.06 1763
7615.88 1808
7616.71 1824
7617.53 1880
7618.35 2020
7619.17 2080
7620.00 2071
7620.82 2042
7621.64 2046
7622.47 2085
7623.29 2087
7624.11 2033
7624.94 2018
7625.76 2079
7626.58 1980
7627.41 2049
7628.23 2015
7629.05 2012
7629.88 1976
7630.70 1973
7631.53 1975
7632.35 1998
7633.17 1951
7634.00 1981
7634.82 1957
7635.65 1909
7636.47 1825
7637.29 1757
7638.12 1753
7638.94 1732
7639.77 1665
7640.59 1667
7641.41 1666
7642.24 1656
7643.06 1628
7643.89 1626
7644.71 1656
7645.54 1694
7646.36 1694
7647.19 1757
7648.01 1716
7648.84 1730
7649.66 1678
7650.48 1658
7651.31 1596
7652.13 1605
7652.96 1537
7653.78 1548
7654.61 1432
7655.43 1481
7656.26 1451
7657.08 1437
7657.91 1440
7658.74 1410
7659.56 1390
7660.39 1390
7661.21 1407
7662.04 1395
7662.86 1413
7663.69 1384
7664.51 1378
7665.34 1431
7666.16 1407
7666.99 1396
7667.82 1402
7668.64 1411
7669.47 1475
7670.29 1451
7671.12 1431
7671.94 1356
7672.77 1351
7673.60 1371
7674.42 1381
7675.25 1416
7676.08 1389
7676.90 1364
7677.73 1360
7678.55 1371
7679.38 1371
7680.21 1384
7681.03 1395
7681.86 1438
7682.69 1430
7683.51 1461
7684.34 1489
7685.17 1531
7685.99 1592
7686.82 1627
7687.65 1587
7688.47 1562
7689.30 1592
7690.13 1509
7690.95 1504
7691.78 1457
7692.61 1481
7693.44 1436
7694.26 1414
7695.09 1428
7695.92 1393
7696.74 1422
7697.57 1487
7698.40 1467
7699.23 1500
7700.05 1543
7700.88 1521
7701.71 1538
7702.54 1503
7703.36 1450
7704.19 1425
7705.02 1373
7705.85 1388
7706.67 1428
7707.50 1350
7708.33 1342
7709.16 1320
7709.99 1300
7710.81 1338
7711.64 1296
7712.47 1304
7713.30 1295
7714.13 1348
7714.96 1327
7715.78 1292
7716.61 1269
7717.44 1296
7718.27 1295
7719.10 1264
7719.93 1265
7720.75 1248
7721.58 1272
7722.41 1299
7723.24 1242
7724.07 1194
7724.90 1236
7725.73 1253
7726.56 1278
7727.38 1262
7728.21 1213
7729.04 1295
7729.87 1325
7730.70 1297
7731.53 1341
7732.36 1276
7733.19 1263
7734.02 1240
7734.85 1261
7735.68 1231
7736.51 1203
7737.34 1231
7738.16 1184
7738.99 1147
7739.82 1129
7740.65 1134
7741.48 1167
7742.31 1139
7743.14 1126
7743.97 1165
7744.80 1108
7745.63 1088
7746.46 1113
7747.29 1083
7748.12 1140
7748.95 1127
7749.78 1121
7750.61 1093
7751.44 1099
7752.27 1123
7753.10 1195
7753.93 1134
7754.76 1107
7755.59 1138
7756.43 1130
7757.26 1139
7758.09 1113
7758.92 1097
7759.75 1097
7760.58 1121
7761.41 1106
7762.24 1104
7763.07 1089
7763.90 1117
7764.73 1104
7765.56 1138
7766.39 1106
7767.23 1176
7768.06 1162
7768.89 1185
7769.72 1139
7770.55 1123
7771.38 1135
7772.21 1116
7773.04 1141
7773.88 1127
7774.71 1100
7775.54 1128
7776.37 1187
7777.20 1166
7778.03 1180
7778.87 1174
7779.70 1185
7780.53 1173
7781.36 1185
7782.19 1164
7783.02 1207
7783.86 1197
7784.69 1167
7785.52 1183
7786.35 1178
7787.18 1205
7788.02 1200
7788.85 1216
7789.68 1174
7790.51 1153
7791.35 1183
7792.18 1198
7793.01 1226
7793.84 1293
7794.68 1269
7795.51 1241
7796.34 1235
7797.17 1300
7798.01 1302
7798.84 1251
7799.67 1291
7800.50 1304
7801.34 1348
7802.17 1282
7803.00 1366
7803.84 1322
7804.67 1308
7805.50 1334
7806.34 1309
7807.17 1331
7808.00 1374
7808.84 1406
7809.67 1400
7810.50 1380
7811.34 1409
7812.17 1392
7813.00 1424
7813.84 1502
7814.67 1529
7815.50 1564
7816.34 1594
7817.17 1601
7818.00 1636
7818.84 1614
7819.67 1648
7820.51 1658
7821.34 1652
7822.17 1712
7823.01 1704
7823.84 1700
7824.68 1727
7825.51 1747
7826.34 1756
7827.18 1650
7828.01 1657
7828.85 1646
7829.68 1620
7830.52 1607
7831.35 1593
7832.19 1566
7833.02 1576
7833.85 1592
7834.69 1639
7835.52 1683
7836.36 1652
7837.19 1653
7838.03 1636
7838.86 1584
7839.70 1554
7840.53 1549
7841.37 1552
7842.20 1529
7843.04 1445
7843.87 1433
7844.71 1444
7845.54 1434
7846.38 1427
7847.22 1466
7848.05 1363
7848.89 1396
7849.72 1393
7850.56 1393
7851.39 1395
7852.23 1347
7853.06 1350
7853.90 1372
7854.74 1418
7855.57 1392
7856.41 1389
7857.24 1347
7858.08 1371
7858.91 1423
7859.75 1383
7860.59 1417
7861.42 1439
7862.26 1445
7863.09 1400
7863.93 1417
7864.77 1431
7865.60 1373
7866.44 1356
7867.28 1382
7868.11 1333
7868.95 1371
7869.79 1394
7870.62 1398
7871.46 1383
7872.30 1439
7873.13 1421
7873.97 1405
7874.81 1436
7875.64 1497
7876.48 1504
7877.32 1551
7878.15 1601
7878.99 1619
7879.83 1676
7880.67 1705
7881.50 1748
7882.34 1682
7883.18 1724
7884.01 1710
7884.85 1675
7885.69 1640
7886.53 1600
7887.36 1595
7888.20 1580
7889.04 1555
7889.88 1541
7890.71 1545
7891.55 1579
7892.39 1604
7893.23 1625
7894.07 1646
7894.90 1613
7895.74 1586
7896.58 1633
7897.42 1548
7898.25 1553
7899.09 1556
7899.93 1485
7900.77 1430
7901.61 1434
7902.45 1436
7903.28 1420
7904.12 1383
7904.96 1437
7905.80 1366
7906.64 1433
7907.48 1398
7908.32 1450
7909.15 1403
7909.99 1384
7910.83 1380
7911.67 1407
7912.51 1452
7913.35 1430
7914.19 1379
7915.03 1445
7915.86 1474
7916.70 1461
7917.54 1454
7918.38 1473
7919.22 1443
7920.06 1423
7920.90 1390
7921.74 1383
7922.58 1353
7923.42 1395
7924.26 1343
7925.10 1354
7925.94 1312
7926.78 1296
7927.61 1300
7928.45 1295
7929.29 1276
7930.13 1287
7930.97 1284
7931.81 1289
7932.65 1267
7933.49 1277
7934.33 1221
7935.17 1268
7936.01 1249
7936.85 1240
7937.69 1293
7938.53 1292
7939.37 1295
7940.21 1299
7941.05 1289
7941.90 1293
7942.74 1289
7943.58 1266
7944.42 1299
7945.26 1295
7946.10 1301
7946.94 1353
7947.78 1333
7948.62 1372
7949.46 1346
7950.30 1379
7951.14 1381
7951.98 1409
7952.82 1412
7953.66 1398
7954.51 1486
7955.35 1513
7956.19 1468
7957.03 1525
7957.87 1518
7958.71 1559
7959.55 1570
7960.39 1515
7961.24 1563
7962.08 1545
7962.92 1552
7963.76 1583
7964.60 1534
7965.44 1610
7966.29 1667
7967.13 1780
7967.97 1829
7968.81 1864
7969.65 1917
7970.49 1893
7971.34 1872
7972.18 1777
7973.02 1741
7973.86 1667
7974.70 1623
7975.55 1540
7976.39 1521
7977.23 1505
7978.07 1499
7978.92 1474
7979.76 1398
7980.60 1395
7981.44 1376
7982.29 1343
7983.13 1367
7983.97 1330
7984.81 1320
7985.66 1283
7986.50 1292
7987.34 1277
7988.18 1270
7989.03 1276
7989.87 1243
7990.71 1207
7991.56 1208
7992.40 1197
7993.24 1181
7994.08 1129
7994.93 1152
7995.77 1151
7996.61 1131
7997.46 1121
7998.30 1140
7999.14 1147
7999.99 1110
8000.83 1048
8001.68 1086
8002.52 1067
8003.36 1078
8004.21 1015
8005.05 1017
8005.89 1028
8006.74 987
8007.58 1045
8008.43 1028
8009.27 993
8010.11 991
8010.96 1001
8011.80 996
8012.65 1030
8013.49 1001
8014.33 997
8015.18 1004
8016.02 984
8016.87 977
8017.71 997
8018.56 987
8019.40 942
8020.24 969
8021.09 944
8021.93 980
8022.78 969
8023.62 998
8024.47 972
8025.31 963
8026.16 950
8027.00 970
8027.85 970
8028.69 983
8029.54 986
8030.38 954
8031.23 1002
8032.07 960
8032.92 978
8033.76 964
8034.61 974
8035.45 949
8036.30 972
8037.14 956
8037.99 963
8038.83 986
8039.68 941
8040.53 958
8041.37 952
8042.22 946
8043.06 939
8043.91 977
8044.75 947
8045.60 949
8046.45 907
8047.29 961
8048.14 973
8048.98 933
8049.83 918
8050.68 941
8051.52 926
8052.37 933
8053.21 897
8054.06 889
8054.91 940
8055.75 879
8056.60 894
8057.45 893
8058.29 936
8059.14 923
8059.99 908
8060.83 888
8061.68 941
8062.53 911
8063.37 880
8064.22 913
8065.07 891
8065.91 876
8066.76 868
8067.61 856
8068.45 883
8069.30 906
8070.15 828
8071.00 850
8071.84 832
8072.69 841
8073.54 858
8074.39 872
8075.23 869
8076.08 884
8076.93 881
8077.78 844
8078.62 838
8079.47 808
8080.32 870
8081.17 869
8082.01 841
8082.86 824
8083.71 846
8084.56 817
8085.41 852
8086.25 820
8087.10 837
8087.95 851
8088.80 825
8089.65 821
8090.49 835
8091.34 879
8092.19 866
8093.04 841
8093.89 842
8094.74 856
8095.58 855
8096.43 862
8097.28 854
8098.13 871
8098.98 847
8099.83 846
8100.68 848
8101.52 844
8102.37 864
8103.22 843
8104.07 821
8104.92 865
8105.77 865
8106.62 825
8107.47 835
8108.32 837
8109.17 845
8110.01 835
8110.86 822
8111.71 867
8112.56 829
8113.41 810
8114.26 857
8115.11 846
8115.96 852
8116.81 827
8117.66 867
8118.51 853
8119.36 829
8120.21 840
8121.06 835
8121.91 837
8122.76 863
8123.61 858
8124.46 871
8125.31 865
8126.16 861
8127.01 892
8127.86 867
8128.71 890
8129.56 895
8130.41 906
8131.26 908
8132.11 900
8132.96 920
8133.81 906
8134.66 941
8135.51 948
8136.36 967
8137.21 900
8138.06 897
8138.92 898
8139.77 905
8140.62 867
8141.47 887
8142.32 895
8143.17 926
8144.02 917
8144.87 837
8145.72 911
8146.57 876
8147.42 924
8148.28 855
8149.13 895
8149.98 869
8150.83 900
8151.68 931
8152.53 924
8153.38 915
8154.24 923
8155.09 914
8155.94 930
8156.79 914
8157.64 927
8158.49 945
8159.35 935
8160.20 967
8161.05 926
8161.90 897
8162.75 882
8163.61 907
8164.46 868
8165.31 862
8166.16 857
8167.01 892
8167.87 846
8168.72 849
8169.57 868
8170.42 872
8171.28 865
8172.13 850
8172.98 850
8173.83 830
8174.69 852
8175.54 823
8176.39 846
8177.24 839
8178.10 862
8178.95 839
8179.80 886
8180.66 833
8181.51 854
8182.36 836
8183.22 850
8184.07 855
8184.92 822
8185.77 841
8186.63 821
8187.48 845
8188.33 836
8189.19 881
8190.04 809
8190.89 828
8191.75 815
8192.60 824
8193.46 788
8194.31 822
8195.16 828
8196.02 825
8196.87 850
8197.72 810
8198.58 884
8199.43 811
8200.29 825
8201.14 828
8201.99 866
8202.85 814
8203.70 810
8204.56 813
8205.41 838
8206.26 808
8207.12 792
8207.97 803
8208.83 808
8209.68 848
8210.54 862
8211.39 816
8212.25 810
8213.10 861
8213.95 863
8214.81 828
8215.66 811
8216.52 845
8217.37 811
8218.23 866
8219.08 863
8219.94 869
8220.79 855
8221.65 842
8222.50 825
8223.36 817
8224.21 849
8225.07 845
8225.92 888
8226.78 843
8227.64 870
8228.49 827
8229.35 892
8230.20 858
8231.06 854
8231.91 814
8232.77 857
8233.62 841
8234.48 813
8235.34 842
8236.19 814
8237.05 811
8237.90 825
8238.76 856
8239.62 856
8240.47 860
8241.33 811
8242.18 801
8243.04 779
8243.90 828
8244.75 811
8245.61 821
8246.46 838
8247.32 797
8248.18 815
8249.03 812
8249.89 807
8250.75 820
8251.60 835
8252.46 851
8253.32 827
8254.17 808
8255.03 866
8255.89 847
8256.74 855
8257.60 806
8258.46 866
8259.32 864
8260.17 841
8261.03 872
8261.89 823
8262.74 805
8263.60 845
8264.46 866
8265.32 822
8266.17 830
8267.03 864
8267.89 887
8268.75 841
8269.60 875
8270.46 836
8271.32 928
8272.18 894
8273.03 883
8273.89 913
8274.75 915
8275.61 952
8276.47 908
8277.32 935
8278.18 961
8279.04 959
8279.90 972
8280.76 1009
8281.61 1007
8282.47 1050
8283.33 1002
8284.19 1041
8285.05 976
8285.91 931
8286.76 930
8287.62 947
8288.48 932
8289.34 900
8290.20 941
8291.06 983
8291.92 981
8292.77 999
8293.63 1077
8294.49 1022
8295.35 1040
8296.21 1013
8297.07 1034
8297.93 1028
8298.79 977
8299.65 965
8300.51 973
8301.36 935
8302.22 944
8303.08 945
8303.94 979
8304.80 963
8305.66 897
8306.52 891
8307.38 898
8308.24 929
8309.10 889
8309.96 892
8310.82 866
8311.68 876
8312.54 888
8313.40 875
8314.26 860
8315.12 864
8315.98 915
8316.84 846
8317.70 830
8318.56 834
8319.42 870
8320.28 868
8321.14 884
8322.00 829
8322.86 844
8323.72 837
8324.58 849
8325.44 852
8326.30 859
8327.16 848
8328.02 844
8328.88 865
8329.74 850
8330.60 854
8331.46 844
8332.33 862
8333.19 817
8334.05 851
8334.91 854
8335.77 900
8336.63 849
8337.49 864
8338.35 856
8339.21 853
8340.07 836
8340.94 860
8341.80 902
8342.66 868
8343.52 886
8344.38 813
8345.24 839
8346.10 845
8346.97 880
8347.83 843
8348.69 874
8349.55 844
8350.41 863
8351.27 864
8352.14 846
8353.00 893
8353.86 887
8354.72 841
8355.58 872
8356.45 876
8357.31 847
8358.17 872
8359.03 886
8359.89 856
8360.76 853
8361.62 870
8362.48 871
8363.34 849
8364.21 846
8365.07 867
8365.93 833
8366.79 871
8367.66 894
8368.52 853
8369.38 876
8370.24 868
8371.11 898
8371.97 902
8372.83 898
8373.70 871
8374.56 898
8375.42 859
8376.29 875
8377.15 869
8378.01 871
8378.87 864
8379.74 881
8380.60 910
8381.46 910
8382.33 895
8383.19 860
8384.06 875
8384.92 863
8385.78 858
8386.65 869
8387.51 919
8388.37 867
8389.24 899
8390.10 892
8390.96 920
8391.83 869
8392.69 894
8393.56 893
8394.42 871
8395.28 889
8396.15 892
8397.01 906
8397.88 883
8398.74 918
8399.61 902
8400.47 935
8401.33 909
8402.20 907
8403.06 923
8403.93 936
8404.79 905
8405.66 926
8406.52 943
8407.39 924
8408.25 894
8409.12 874
8409.98 925
8410.85 960
8411.71 968
8412.57 959
8413.44 954
8414.30 986
8415.17 969
8416.04 941
8416.90 936
8417.77 952
8418.63 991
8419.50 1007
8420.36 968
8421.23 975
8422.09 990
8422.96 1033
8423.82 1020
8424.69 1056
8425.55 1009
8426.42 1100
8427.29 1087
8428.15 1105
8429.02 1068
8429.88 1102
8430.75 1095
8431.61 1087
8432.48 1117
8433.35 1062
8434.21 1135
8435.08 1136
8435.95 1137
8436.81 1159
8437.68 1197
8438.54 1207
8439.41 1234
8440.28 1223
8441.14 1246
8442.01 1256
8442.88 1284
8443.74 1370
8444.61 1357
8445.48 1351
8446.34 1343
8447.21 1348
8448.08 1370
8448.94 1352
8449.81 1381
8450.68 1430
8451.54 1444
8452.41 1461
8453.28 1507
8454.14 1572
8455.01 1616
8455.88 1689
8456.75 1767
8457.61 1821
8458.48 1810
8459.35 1809
8460.22 1725
8461.08 1710
8461.95 1664
8462.82 1588
8463.69 1541
8464.55 1503
8465.42 1442
8466.29 1409
8467.16 1332
8468.02 1316
8468.89 1331
8469.76 1303
8470.63 1277
8471.50 1262
8472.36 1230
8473.23 1216
8474.10 1243
8474.97 1232
8475.84 1221
8476.70 1251
8477.57 1227
8478.44 1245
8479.31 1241
8480.18 1224
8481.05 1229
8481.91 1254
8482.78 1267
8483.65 1309
8484.52 1265
8485.39 1296
8486.26 1272
8487.13 1236
8488.00 1282
8488.86 1287
8489.73 1246
8490.60 1279
8491.47 1235
8492.34 1263
8493.21 1267
8494.08 1265
8494.95 1271
8495.82 1234
8496.69 1217
8497.56 1225
8498.43 1262
8499.29 1282
8500.16 1281
8501.03 1280
8501.90 1276
8502.77 1279
8503.64 1293
8504.51 1225
8505.38 1258
8506.25 1303
8507.12 1321
8507.99 1339
8508.86 1337
8509.73 1328
8510.60 1326
8511.47 1339
8512.34 1348
8513.21 1320
8514.08 1339
8514.95 1340
8515.82 1332
8516.69 1379
8517.56 1407
8518.43 1410
8519.30 1393
8520.17 1468
8521.04 1469
8521.91 1522
8522.79 1583
8523.66 1672
8524.53 1779
8525.40 1896
8526.27 1947
8527.14 2018
8528.01 2075
8528.88 2055
8529.75 1996
8530.62 1929
8531.49 1852
8532.36 1824
8533.24 1768
8534.11 1703
8534.98 1609
8535.85 1574
8536.72 1508
8537.59 1506
8538.46 1481
8539.34 1457
8540.21 1437
8541.08 1415
8541.95 1341
8542.82 1345
8543.69 1363
8544.56 1376
8545.44 1356
8546.31 1335
8547.18 1331
8548.05 1334
8548.92 1307
8549.80 1369
8550.67 1387
8551.54 1378
8552.41 1381
8553.28 1473
8554.16 1492
8555.03 1468
8555.90 1472
8556.77 1513
8557.65 1518
8558.52 1500
8559.39 1485
8560.26 1460
8561.14 1471
8562.01 1377
8562.88 1360
8563.75 1396
8564.63 1401
8565.50 1396
8566.37 1351
8567.24 1355
8568.12 1338
8568.99 1344
8569.86 1356
8570.74 1370
8571.61 1373
8572.48 1343
8573.36 1351
8574.23 1388
8575.10 1391
8575.98 1412
8576.85 1385
8577.72 1341
8578.60 1354
8579.47 1412
8580.34 1417
8581.22 1456
8582.09 1440
8582.96 1446
8583.84 1497
8584.71 1480
8585.59 1464
8586.46 1472
8587.33 1524
8588.21 1475
8589.08 1478
8589.96 1479
8590.83 1508
8591.70 1522
8592.58 1515
8593.45 1538
8594.33 1555
8595.20 1536
8596.07 1589
8596.95 1617
8597.82 1585
8598.70 1615
8599.57 1643
8600.45 1614
8601.32 1675
8602.20 1629
8603.07 1690
8603.95 1699
8604.82 1707
8605.70 1725
8606.57 1705
8607.45 1758
8608.32 1712
8609.20 1761
8610.07 1786
8610.95 1814
8611.82 1824
8612.70 1841
8613.57 1860
8614.45 1852
8615.32 1864
8616.20 1884
8617.07 1875
8617.95 1885
8618.82 1976
8619.70 1976
8620.57 2027
8621.45 2030
8622.33 2056
8623.20 2077
8624.08 2132
8624.95 2103
8625.83 2113
8626.70 2198
8627.58 2211
8628.46 2248
8629.33 2226
8630.21 2227
8631.08 2245
8631.96 2346
8632.84 2330
8633.71 2304
8634.59 2275
8635.47 2307
8636.34 2400
8637.22 2422
8638.10 2405
8638.97 2449
8639.85 2455
8640.73 2475
8641.60 2582
8642.48 2580
8643.36 2608
8644.23 2647
8645.11 2680
8645.99 2778
8646.86 2780
8647.74 2777
8648.62 2887
8649.49 2933
8650.37 2937
8651.25 2973
8652.13 2992
8653.00 2970
8653.88 3044
8654.76 3102
8655.63 3043
8656.51 3083
8657.39 3221
8658.27 3327
8659.14 3429
8660.02 3549
8660.90 3641
8661.78 3865
8662.66 4085
8663.53 4329
8664.41 4520
8665.29 4725
8666.17 4787
8667.04 4807
8667.92 4776
8668.80 4754
8669.68 4781
8670.56 4638
8671.43 4557
8672.31 4461
8673.19 4468
8674.07 4416
8674.95 4461
8675.83 4310
8676.70 4270
8677.58 4156
8678.46 4121
8679.34 4044
8680.22 3941
8681.10 3766
8681.98 3580
8682.86 3446
8683.73 3418
8684.61 3304
8685.49 3259
8686.37 3202
8687.25 3256
8688.13 3289
8689.01 3393
8689.89 3484
8690.77 3622
8691.65 3881
8692.52 4036
8693.40 4127
8694.28 4238
8695.16 4224
8696.04 4270
8696.92 4107
8697.80 3980
8698.68 3960
8699.56 3869
8700.44 3720
8701.32 3665
8702.20 3561
8703.08 3539
8703.96 3434
8704.84 3403
8705.72 3275
8706.60 3184
8707.48 3110
8708.36 2934
8709.24 2854
8710.12 2757
8711.00 2687
8711.88 2589
8712.76 2475
8713.64 2441
8714.52 2395
8715.40 2332
8716.28 2339
8717.16 2252
8718.04 2260
8718.92 2274
8719.80 2253
8720.68 2187
8721.56 2209
8722.45 2230
8723.33 2175
8724.21 2172
8725.09 2176
8725.97 2259
8726.85 2200
8727.73 2222
8728.61 2197
8729.49 2214
8730.37 2268
8731.26 2292
8732.14 2259
8733.02 2271
8733.90 2263
8734.78 2295
8735.66 2308
8736.54 2299
8737.42 2340
8738.31 2291
8739.19 2297
8740.07 2287
8740.95 2293
8741.83 2353
8742.71 2396
8743.60 2370
8744.48 2381
8745.36 2353
8746.24 2340
8747.12 2348
8748.01 2366
8748.89 2368
8749.77 2374
8750.65 2392
8751.53 2413
8752.42 2448
8753.30 2446
8754.18 2520
8755.06 2557
8755.95 2635
8756.83 2694
8757.71 2697
8758.59 2715
8759.48 2755
8760.36 2740
8761.24 2705
8762.13 2671
8763.01 2667
8763.89 2674
8764.77 2561
8765.66 2515
8766.54 2517
8767.42 2466
8768.31 2411
8769.19 2404
8770.07 2414
8770.96 2431
8771.84 2443
8772.72 2406
8773.61 2376
8774.49 2375
8775.37 2388
8776.26 2317
8777.14 2275
8778.02 2243
8778.91 2211
8779.79 2212
8780.67 2186
8781.56 2208
8782.44 2187
8783.32 2186
8784.21 2212
8785.09 2208
8785.98 2302
8786.86 2341
8787.74 2304
8788.63 2374
8789.51 2303
8790.40 2329
8791.28 2319
8792.17 2261
8793.05 2228
8793.93 2126
8794.82 2070
8795.70 2087
8796.59 1991
8797.47 1979
8798.36 1954
8799.24 1902
8800.13 1866
8801.01 1839
8801.90 1827
8802.78 1852
8803.67 1814
8804.55 1841
8805.43 1821
8806.32 1828
8807.20 1794
8808.09 1741
8808.98 1753
8809.86 1758
8810.75 1783
8811.63 1754
8812.52 1811
8813.40 1780
8814.29 1823
8815.17 1812
8816.06 1838
8816.94 1837
8817.83 1817
8818.71 1837
8819.60 1836
8820.49 1826
8821.37 1838
8822.26 1778
8823.14 1734
8824.03 1747
8824.91 1685
8825.80 1688
8826.69 1717
8827.57 1669
8828.46 1638
8829.35 1615
8830.23 1575
8831.12 1592
8832.00 1561
8832.89 1567
8833.78 1566
8834.66 1547
8835.55 1488
8836.44 1496
8837.32 1520
8838.21 1480
8839.10 1472
8839.98 1420
8840.87 1431
8841.76 1466
8842.64 1448
8843.53 1464
8844.42 1431
8845.30 1391
8846.19 1380
8847.08 1349
8847.96 1333
8848.85 1354
8849.74 1326
8850.63 1319
8851.51 1318
8852.40 1342
8853.29 1320
8854.18 1294
8855.06 1286
8855.95 1246
8856.84 1234
8857.73 1275
8858.61 1260
8859.50 1266
8860.39 1219
8861.28 1225
8862.16 1235
8863.05 1204
8863.94 1228
8864.83 1189
8865.72 1207
8866.60 1215
8867.49 1207
8868.38 1184
8869.27 1153
8870.16 1129
8871.04 1155
8871.93 1149
8872.82 1128
8873.71 1102
8874.60 1140
8875.49 1134
8876.37 1107
8877.26 1108
8878.15 1091
8879.04 1106
8879.93 1078
8880.82 1055
8881.71 1041
8882.60 1062
8883.48 1082
8884.37 1087
8885.26 1047
8886.15 1056
8887.04 1030
8887.93 1036
8888.82 1033
8889.71 1003
8890.60 1010
8891.49 1016
8892.38 1015
8893.26 1005
8894.15 971
8895.04 983
8895.93 982
8896.82 982
8897.71 973
8898.60 975
8899.49 972
8900.38 942
8901.27 973
8902.16 961
8903.05 957
8903.94 1015
8904.83 952
8905.72 927
8906.61 934
8907.50 904
8908.39 912
8909.28 913
8910.17 906
8911.06 870
8911.95 889
8912.84 915
8913.73 907
8914.62 883
8915.51 884
8916.40 910
8917.29 923
8918.18 901
8919.08 856
8919.97 867
8920.86 880
8921.75 856
8922.64 857
8923.53 862
8924.42 876
8925.31 840
8926.20 859
8927.09 850
8927.98 850
8928.88 813
8929.77 817
8930.66 794
8931.55 827
8932.44 823
8933.33 835
8934.22 844
8935.11 794
8936.01 823
8936.90 814
8937.79 809
8938.68 820
8939.57 807
8940.46 807
8941.36 791
8942.25 811
8943.14 821
8944.03 830
8944.92 815
8945.81 790
8946.71 771
8947.60 781
8948.49 743
8949.38 776
8950.28 802
8951.17 768
8952.06 819
8952.95 811
8953.84 761
8954.74 748
8955.63 766
8956.52 788
8957.41 784
8958.31 783
8959.20 760
8960.09 771
8960.99 785
8961.88 767
8962.77 744
8963.66 758
8964.56 751
8965.45 775
8966.34 788
8967.24 734
8968.13 740
8969.02 740
8969.92 777
8970.81 765
8971.70 719
8972.60 743
8973.49 774
8974.38 729
8975.28 770
8976.17 715
8977.06 734
8977.96 721
8978.85 744
8979.74 731
8980.64 733
8981.53 719
8982.42 731
8983.32 732
8984.21 730
8985.11 721
8986.00 743
8986.89 769
8987.79 721
8988.68 731
8989.58 716
8990.47 774
8991.36 748
8992.26 721
8993.15 716
8994.05 702
8994.94 731
8995.84 727
8996.73 714
8997.63 728
8998.52 731
8999.42 740
9000.31 776
9001.20 728
9002.10 724
9002.99 731
9003.89 737
9004.78 724
9005.68 724
9006.57 731
9007.47 744
9008.36 730
9009.26 709
9010.15 723
9011.05 700
9011.94 744
9012.84 745
9013.74 748
9014.63 709
9015.53 711
9016.42 726
9017.32 722
9018.21 677
9019.11 717
9020.00 717
9020.90 707
9021.80 697
9022.69 715
9023.59 713
9024.48 712
9025.38 694
9026.28 701
9027.17 694
9028.07 714
9028.96 721
9029.86 683
9030.76 714
9031.65 700
9032.55 686
9033.44 697
9034.34 691
9035.24 658
9036.13 697
9037.03 692
9037.93 692
9038.82 681
9039.72 681
9040.62 690
9041.51 701
9042.41 742
9043.31 716
9044.20 718
9045.10 726
9046.00 728
9046.90 718
9047.79 720
9048.69 691
9049.59 736
9050.48 732
9051.38 733
9052.28 705
9053.18 691
9054.07 716
9054.97 720
9055.87 755
9056.77 744
9057.66 728
9058.56 718
9059.46 725
9060.36 718
9061.25 712
9062.15 683
9063.05 751
9063.95 740
9064.84 722
9065.74 689
9066.64 772
9067.54 733
9068.44 723
9069.34 744
9070.23 715
9071.13 737
9072.03 743
9072.93 733
9073.83 740
9074.72 725
9075.62 729
9076.52 740
9077.42 696
9078.32 713
9079.22 710
9080.12 750
9081.01 725
9081.91 741
9082.81 724
9083.71 740
9084.61 749
9085.51 737
9086.41 769
9087.31 710
9088.21 758
9089.10 781
9090.00 793
9090.90 745
9091.80 768
9092.70 777
9093.60 780
9094.50 754
9095.40 745
9096.30 776
9097.20 777
9098.10 777
9099.00 742
9099.90 753
9100.80 770
9101.70 760
9102.60 759
9103.50 759
9104.40 741
9105.30 772
9106.20 773
9107.10 731
9108.00 731
9108.90 718
9109.80 724
9110.70 730
9111.60 751
9112.50 732
9113.40 739
9114.30 755
9115.20 728
9116.10 720
9117.00 761
9117.90 700
9118.80 731
9119.70 738
9120.60 726
9121.50 696
9122.40 722
9123.30 720
9124.20 715
9125.11 698
9126.01 693
9126.91 708
9127.81 685
9128.71 689
9129.61 679
9130.51 687
9131.41 687
9132.31 700
9133.22 721
9134.12 727
9135.02 701
9135.92 691
9136.82 744
9137.72 690
9138.62 679
9139.53 698
9140.43 686
9141.33 710
9142.23 727
9143.13 712
9144.03 729
9144.94 698
9145.84 706
9146.74 724
9147.64 727
9148.54 695
9149.45 698
9150.35 686
9151.25 690
9152.15 697
9153.06 694
9153.96 703
9154.86 712
9155.76 706
9156.66 645
9157.57 702
9158.47 629
9159.37 726
9160.27 689
9161.18 696
9162.08 651
9162.98 681
9163.89 690
9164.79 674
9165.69 723
9166.59 688
9167.50 734
9168.40 713
9169.30 709
9170.21 700
9171.11 724
9172.01 663
9172.92 699
9173.82 685
9174.72 711
9175.63 686
9176.53 722
9177.43 683
9178.34 690
9179.24 697
9180.14 674
9181.05 670
9181.95 678
9182.85 694
9183.76 704
9184.66 689
9185.57 654
9186.47 710
9187.37 698
9188.28 723
9189.18 669
9190.09 695
9190.99 678
9191.89 672
9192.80 675
9193.70 677
9194.61 685
9195.51 675
9196.42 705
9197.32 686
9198.23 689
9199.13 670
9200.03 712
9200.94 709
9201.84 712
9202.75 672
9203.65 704
9204.56 690
9205.46 686
9206.37 707
9207.27 693
9208.18 696
9209.08 667
9209.99 701
9210.89 693
9211.80 685
9212.70 665
9213.61 696
9214.51 684
9215.42 703
9216.32 688
9217.23 680
9218.14 684
9219.04 661
9219.95 644
9220.85 668
9221.76 695
9222.66 665
9223.57 690
9224.47 693
9225.38 657
9226.29 655
9227.19 670
9228.10 689
9229.00 670
9229.91 651
9230.82 661
9231.72 654
9232.63 676
9233.54 666
9234.44 664
9235.35 683
9236.25 694
9237.16 703
9238.07 680
9238.97 678
9239.88 673
9240.79 689
9241.69 630
9242.60 695
9243.51 664
9244.41 700
9245.32 669
9246.23 664
9247.13 676
9248.04 649
9248.95 676
9249.85 663
9250.76 663
9251.67 626
9252.58 639
9253.48 639
9254.39 685
9255.30 669
9256.21 659
9257.11 683
9258.02 687
9258.93 692
9259.84 654
9260.74 675
9261.65 656
9262.56 670
9263.47 644
9264.37 651
9265.28 670
9266.19 635
9267.10 667
9268.00 655
9268.91 630
9269.82 680
9270.73 651
9271.64 666
9272.55 644
9273.45 671
9274.36 670
9275.27 646
9276.18 631
9277.09 647
9277.99 664
9278.90 630
9279.81 681
9280.72 660
9281.63 688
9282.54 651
9283.45 697
9284.35 681
9285.26 654
9286.17 658
9287.08 668
9287.99 650
9288.90 639
9289.81 673
9290.72 714
9291.63 676
9292.54 679
9293.44 681
9294.35 635
9295.26 697
9296.17 686
9297.08 693
9297.99 682
9298.90 660
9299.81 692
9300.72 690
9301.63 692
9302.54 699
9303.45 702
9304.36 662
9305.27 686
9306.18 655
9307.09 699
9308.00 690
9308.91 716
9309.82 709
9310.73 705
9311.64 694
9312.55 703
9313.46 689
9314.37 699
9315.28 696
9316.19 685
9317.10 692
9318.01 702
9318.92 696
9319.83 682
9320.74 713
9321.65 696
9322.56 689
9323.47 654
9324.38 665
9325.29 662
9326.20 665
9327.12 691
9328.03 687
9328.94 669
9329.85 654
9330.76 679
9331.67 642
9332.58 681
9333.49 700
9334.40 680
9335.31 708
9336.23 684
9337.14 686
9338.05 700
9338.96 677
9339.87 668
9340.78 652
9341.69 654
9342.61 646
9343.52 691
9344.43 691
9345.34 673
9346.25 691
9347.16 665
9348.08 700
9348.99 694
9349.90 685
9350.81 675
9351.72 689
9352.64 661
9353.55 690
9354.46 694
9355.37 682
9356.28 673
9357.20 693
9358.11 685
9359.02 690
9359.93 685
9360.85 644
9361.76 647
9362.67 665
9363.58 665
9364.50 685
9365.41 696
9366.32 662
9367.24 654
9368.15 694
9369.06 681
9369.97 657
9370.89 680
9371.80 679
9372.71 662
9373.63 691
9374.54 695
9375.45 673
9376.37 685
9377.28 669
9378.19 677
9379.11 684
9380.02 662
9380.93 694
9381.85 703
9382.76 717
9383.67 674
9384.59 709
9385.50 699
9386.41 674
9387.33 664
9388.24 713
9389.16 670
9390.07 675
9390.98 698
9391.90 710
9392.81 734
9393.73 665
9394.64 744
9395.55 736
9396.47 735
9397.38 714
9398.30 699
9399.21 719
9400.12 707
9401.04 713
9401.95 715
9402.87 688
9403.78 696
9404.70 696
9405.61 682
9406.53 656
9407.44 648
9408.36 691
9409.27 691
9410.19 679
9411.10 683
9412.02 671
9412.93 692
9413.85 702
9414.76 717
9415.68 686
9416.59 696
9417.51 700
9418.42 703
9419.34 669
9420.25 686
9421.17 681
9422.08 686
9423.00 689
9423.91 692
9424.83 680
9425.75 737
9426.66 725
9427.58 712
9428.49 713
9429.41 720
9430.32 723
9431.24 718
9432.16 731
9433.07 724
9433.99 741
9434.90 723
9435.82 710
9436.74 720
9437.65 728
9438.57 739
9439.49 708
9440.40 759
9441.32 737
9442.23 754
9443.15 753
9444.07 785
9444.98 740
9445.90 736
9446.82 743
9447.73 779
9448.65 759
9449.57 761
9450.48 753
9451.40 734
9452.32 746
9453.23 751
9454.15 738
9455.07 762
9455.99 789
9456.90 797
9457.82 771
9458.74 761
9459.65 770
9460.57 761
9461.49 753
9462.41 767
9463.32 768
9464.24 772
9465.16 724
9466.08 739
9466.99 756
9467.91 800
9468.83 803
9469.75 749
9470.67 768
9471.58 770
9472.50 760
9473.42 776
9474.34 801
9475.26 793
9476.17 776
9477.09 794
9478.01 798
9478.93 767
9479.85 748
9480.76 791
9481.68 790
9482.60 793
9483.52 807
9484.44 834
9485.36 796
9486.28 804
9487.19 815
9488.11 794
9489.03 823
9489.95 799
9490.87 824
9491.79 789
9492.71 813
9493.63 809
9494.54 807
9495.46 794
9496.38 813
9497.30 803
9498.22 823
9499.14 850
9500.06 830
9500.98 846
9501.90 831
9502.82 823
9503.74 831
9504.66 836
9505.58 856
9506.49 849
9507.41 837
9508.33 865
9509.25 847
9510.17 856
9511.09 840
9512.01 876
9512.93 875
9513.85 878
9514.77 895
9515.69 904
9516.61 910
9517.53 906
9518.45 940
9519.37 896
9520.29 946
9521.21 931
9522.13 949
9523.05 934
9523.97 986
9524.90 971
9525.82 966
9526.74 996
9527.66 1005
9528.58 1006
9529.50 972
9530.42 949
9531.34 960
9532.26 934
9533.18 956
9534.10 940
9535.02 947
9535.94 937
9536.86 915
9537.79 953
9538.71 963
9539.63 976
9540.55 955
9541.47 959
9542.39 965
9543.31 946
9544.23 970
9545.16 991
9546.08 1022
9547.00 977
9547.92 1037
9548.84 1020
9549.76 991
9550.69 988
9551.61 996
9552.53 989
9553.45 974
9554.37 1053
9555.29 1054
9556.22 1045
9557.14 1032
9558.06 1029
9558.98 1060
9559.90 1050
9560.83 1037
9561.75 1046
9562.67 1032
9563.59 1090
9564.52 1083
9565.44 1088
9566.36 1124
9567.28 1082
9568.21 1114
9569.13 1133
9570.05 1132
9570.97 1098
9571.90 1126
9572.82 1186
9573.74 1183
9574.66 1134
9575.59 1159
9576.51 1172
9577.43 1163
9578.36 1135
9579.28 1197
9580.20 1178
9581.13 1201
9582.05 1251
9582.97 1185
9583.90 1255
9584.82 1241
9585.74 1229
9586.67 1218
9587.59 1237
9588.51 1217
9589.44 1250
9590.36 1267
9591.28 1251
9592.21 1270
9593.13 1284
9594.05 1298
9594.98 1295
9595.90 1328
9596.83 1365
9597.75 1352
9598.67 1341
9599.60 1371
9600.52 1416
9601.45 1409
9602.37 1400
9603.30 1395
9604.22 1393
9605.14 1430
9606.07 1452
9606.99 1453
9607.92 1402
9608.84 1436
9609.77 1447
9610.69 1424
9611.62 1440
9612.54 1448
9613.46 1473
9614.39 1443
9615.31 1467
9616.24 1483
9617.16 1491
9618.09 1454
9619.01 1506
9619.94 1501
9620.86 1556
9621.79 1530
9622.71 1512
9623.64 1514
9624.56 1531
9625.49 1549
9626.42 1558
9627.34 1563
9628.27 1599
9629.19 1594
9630.12 1598
9631.04 1639
9631.97 1585
9632.89 1615
9633.82 1626
9634.75 1659
9635.67 1644
9636.60 1669
9637.52 1709
9638.45 1727
9639.37 1753
9640.30 1790
9641.23 1793
9642.15 1829
9643.08 1816
9644.00 1865
9644.93 1863
9645.86 1911
9646.78 1884
9647.71 1920
9648.64 1949
9649.56 1948
9650.49 1917
9651.42 1894
9652.34 1920
9653.27 1901
9654.20 1892
9655.12 1875
9656.05 1878
9656.98 1852
9657.90 1846
9658.83 1839
9659.76 1809
9660.68 1871
9661.61 1874
9662.54 1863
9663.47 1869
9664.39 1888
9665.32 1852
9666.25 1900
9667.17 1937
9668.10 1954
9669.03 1926
9669.96 1906
9670.88 1965
9671.81 1957
9672.74 1990
9673.67 1957
9674.59 1965
9675.52 1978
9676.45 1980
9677.38 1990
9678.31 1993
9679.23 2017
9680.16 2010
9681.09 1994
9682.02 1943
9682.94 2004
9683.87 2044
9684.80 2079
9685.73 2041
9686.66 1999
9687.59 2019
9688.51 2082
9689.44 2032
9690.37 2070
9691.30 2062
9692.23 2070
9693.16 2139
9694.08 2084
9695.01 2055
9695.94 2058
9696.87 2117
9697.80 2100
9698.73 2109
9699.66 2108
9700.59 2073
9701.52 2057
9702.44 2085
9703.37 2123
9704.30 2110
9705.23 2092
9706.16 2114
9707.09 2115
9708.02 2126
9708.95 2074
9709.88 2139
9710.81 2214
9711.74 2252
9712.67 2272
9713.60 2382
9714.53 2379
9715.45 2416
9716.38 2420
9717.31 2448
9718.24 2485
9719.17 2437
9720.10 2314
9721.03 2293
9721.96 2299
9722.89 2170
9723.82 2140
9724.75 2101
9725.68 2091
9726.61 2007
9727.54 1973
9728.47 1954
9729.40 1924
9730.33 1853
9731.26 1843
9732.20 1849
9733.13 1789
9734.06 1785
9734.99 1848
9735.92 1796
9736.85 1809
9737.78 1744
9738.71 1767
9739.64 1710
9740.57 1680
9741.50 1675
9742.43 1628
9743.36 1673
9744.29 1624
9745.23 1589
9746.16 1550
9747.09 1578
9748.02 1576
9748.95 1573
9749.88 1531
9750.81 1494
9751.74 1513
9752.68 1532
9753.61 1505
9754.54 1466
9755.47 1512
9756.40 1505
9757.33 1478
9758.27 1460
9759.20 1461
9760.13 1459
9761.06 1451
9761.99 1411
9762.92 1436
9763.86 1462
9764.79 1472
9765.72 1512
9766.65 1450
9767.58 1454
9768.52 1430
9769.45 1451
9770.38 1413
9771.31 1399
9772.25 1403
9773.18 1419
9774.11 1426
9775.04 1424
9775.98 1416
9776.91 1433
9777.84 1480
9778.77 1417
9779.71 1470
9780.64 1457
9781.57 1444
9782.50 1437
9783.44 1427
9784.37 1454
9785.30 1480
9786.24 1465
9787.17 1478
9788.10 1452
9789.03 1442
9789.97 1433
9790.90 1408
9791.83 1417
9792.77 1407
9793.70 1403
9794.63 1419
9795.57 1468
9796.50 1459
9797.43 1456
9798.37 1443
9799.30 1501
9800.24 1458
9801.17 1424
9802.10 1438
9803.04 1420
9803.97 1390
9804.90 1384
9805.84 1374
9806.77 1369
9807.71 1300
9808.64 1290
9809.57 1271
9810.51 1248
9811.44 1266
9812.38 1257
9813.31 1251
9814.25 1207
9815.18 1234
9816.11 1200
9817.05 1208
9817.98 1190
9818.92 1179
9819.85 1135
9820.79 1142
9821.72 1173
9822.66 1116
9823.59 1149
9824.53 1141
9825.46 1124
9826.40 1123
9827.33 1109
9828.27 1098
9829.20 1127
9830.14 1079
9831.07 1084
9832.01 1103
9832.94 1146
9833.88 1102
9834.81 1102
9835.75 1087
9836.68 1102
9837.62 1060
9838.55 1072
9839.49 1091
9840.43 1086
9841.36 1083
9842.30 1059
9843.23 1068
9844.17 1100
9845.10 1084
9846.04 1055
9846.98 1056
9847.91 1038
9848.85 1074
9849.78 1085
9850.72 1089
9851.66 1071
9852.59 1061
9853.53 1069
9854.46 1072
9855.40 1079
9856.34 1069
9857.27 1062
9858.21 1037
9859.15 1041
9860.08 1019
9861.02 1074
9861.96 1061
9862.89 1080
9863.83 1071
9864.77 1024
9865.70 1031
9866.64 1090
9867.58 1041
9868.51 1041
9869.45 1009
9870.39 1027
9871.32 1030
9872.26 980
9873.20 1004
9874.14 1047
9875.07 1025
9876.01 1006
9876.95 1020
9877.89 1012
9878.82 1010
9879.76 1036
9880.70 1012
9881.64 1044
9882.57 997
9883.51 1008
9884.45 993
9885.39 1015
9886.32 1012
9887.26 1029
9888.20 984
9889.14 999
9890.08 977
9891.01 990
9891.95 987
9892.89 978
9893.83 989
9894.77 1026
9895.70 1007
9896.64 991
9897.58 947
9898.52 977
9899.46 1018
9900.40 989
9901.33 989
9902.27 979
9903.21 981
9904.15 993
9905.09 1008
9906.03 990
9906.97 989
9907.90 1001
9908.84 994
9909.78 997
9910.72 996
9911.66 1023
9912.60 974
9913.54 1044
9914.48 1018
9915.42 1002
9916.36 993
9917.29 1038
9918.23 1006
9919.17 1053
9920.11 1053
9921.05 1044
9921.99 1075
9922.93 1122
9923.87 1163
9924.81 1165
9925.75 1202
9926.69 1230
9927.63 1218
9928.57 1214
9929.51 1199
9930.45 1205
9931.39 1184
9932.33 1155
9933.27 1145
9934.21 1099
9935.15 1106
9936.09 1036
9937.03 1048
9937.97 1031
9938.91 982
9939.85 984
9940.79 989
9941.73 958
9942.67 967
9943.61 983
9944.55 979
9945.49 1036
9946.43 1017
9947.37 1003
9948.31 1020
9949.26 1030
9950.20 1026
9951.14 1005
9952.08 1007
9953.02 1040
9953.96 1013
9954.90 1042
9955.84 1005
9956.78 1027
9957.72 1030
9958.67 1031
9959.61 1024
9960.55 963
9961.49 971
9962.43 962
9963.37 944
9964.31 899
9965.25 933
9966.20 929
9967.14 909
9968.08 876
9969.02 875
9969.96 842
9970.90 883
9971.85 893
9972.79 869
9973.73 858
9974.67 838
9975.61 879
9976.56 879
9977.50 874
9978.44 867
9979.38 860
9980.32 850
9981.27 839
9982.21 843
9983.15 873
9984.09 855
9985.04 860
9985.98 869
9986.92 874
9987.86 863
9988.81 871
9989.75 870
9990.69 860
9991.63 871
9992.58 861
9993.52 887
9994.46 871
9995.41 859
9996.35 861
9997.29 886
9998.24 830
9999.18 857
10000.12 862
10001.06 851
10002.01 837
10002.95 845
10003.89 873
10004.84 853
10005.78 863
10006.72 830
10007.67 862
10008.61 826
10009.56 848
10010.50 841
10011.44 855
10012.39 833
10013.33 832
10014.27 843
10015.22 827
10016.16 786
10017.11 809
10018.05 844
10018.99 827
10019.94 838
10020.88 807
10021.83 840
10022.77 807
10023.71 831
10024.66 779
10025.60 808
10026.55 819
10027.49 811
10028.44 822
10029.38 770
10030.33 807
10031.27 821
10032.22 786
10033.16 792
10034.10 811
10035.05 801
10035.99 821
10036.94 787
10037.88 769
10038.83 754
10039.77 792
10040.72 776
10041.66 769
10042.61 773
10043.55 773
10044.50 761
10045.45 782
10046.39 790
10047.34 762
10048.28 770
10049.23 763
10050.17 758
10051.12 725
10052.06 786
10053.01 778
10053.95 758
10054.90 708
10055.85 725
10056.79 729
10057.74 758
10058.68 732
10059.63 751
10060.58 753
10061.52 748
10062.47 750
10063.41 713
10064.36 721
10065.31 726
10066.25 736
10067.20 709
10068.15 770
10069.09 730
10070.04 738
10070.99 740
10071.93 731
10072.88 728
10073.82 772
10074.77 744
10075.72 730
10076.66 728
10077.61 694
10078.56 742
10079.51 706
10080.45 749
10081.40 717
10082.35 715
10083.29 724
10084.24 708
10085.19 728
10086.13 710
10087.08 730
10088.03 707
10088.98 706
10089.92 709
10090.87 737
10091.82 728
10092.77 742
10093.71 729
10094.66 725
10095.61 736
10096.56 732
10097.50 714
10098.45 736
10099.40 719
10100.35 728
10101.30 734
10102.24 712
10103.19 755
10104.14 739
10105.09 736
10106.04 702
10106.98 728
10107.93 712
10108.88 694
10109.83 703
10110.78 740
10111.73 694
10112.67 708
10113.62 711
10114.57 715
10115.52 718
10116.47 702
10117.42 704
10118.37 756
10119.32 719
10120.26 688
10121.21 713
10122.16 690
10123.11 749
10124.06 734
10125.01 737
10125.96 716
10126.91 694
10127.86 684
10128.81 717
10129.75 701
10130.70 719
10131.65 721
10132.60 718
10133.55 732
10134.50 724
10135.45 728
10136.40 705
10137.35 748
10138.30 689
10139.25 739
10140.20 703
10141.15 727
10142.10 743
10143.05 760
10144.00 744
10144.95 757
10145.90 768
10146.85 781
10147.80 779
10148.75 781
10149.70 757
10150.65 758
10151.60 784
10152.55 763
10153.50 771
10154.45 779
10155.40 784
10156.35 807
10157.30 787
10158.25 800
10159.20 815
10160.15 804
10161.10 813
10162.06 802
10163.01 808
10163.96 849
10164.91 825
10165.86 827
10166.81 819
10167.76 856
10168.71 860
10169.66 873
10170.61 847
10171.57 844
10172.52 855
10173.47 849
10174.42 844
10175.37 840
10176.32 910
10177.27 892
10178.23 903
10179.18 871
10180.13 879
10181.08 910
10182.03 907
10182.98 862
10183.94 904
10184.89 926
10185.84 932
10186.79 947
10187.74 905
10188.70 934
10189.65 958
10190.60 955
10191.55 924
10192.50 942
10193.46 940
10194.41 966
10195.36 954
10196.31 975
10197.27 923
10198.22 986
10199.17 979
10200.12 989
10201.08 992
10202.03 1004
10202.98 1003
10203.93 1052
10204.89 1073
10205.84 1049
10206.79 1080
10207.75 1066
10208.70 1090
10209.65 1062
10210.60 1116
10211.56 1075
10212.51 1061
10213.46 1043
10214.42 1055
10215.37 1018
10216.32 1046
10217.28 1027
10218.23 1023
10219.18 976
10220.14 986
10221.09 980
10222.04 979
10223.00 955
10223.95 937
10224.91 953
10225.86 932
10226.81 950
10227.77 934
10228.72 935
10229.67 955
10230.63 952
10231.58 929
10232.54 954
10233.49 963
10234.44 969
10235.40 947
10236.35 971
10237.31 981
10238.26 948
10239.22 977
10240.17 991
10241.12 972
10242.08 943
10243.03 942
10243.99 926
10244.94 891
10245.90 928
10246.85 915
10247.81 856
10248.76 868
10249.72 870
10250.67 871
10251.63 875
10252.58 840
10253.54 853
10254.49 850
10255.45 853
10256.40 862
10257.36 840
10258.31 807
10259.27 806
10260.22 811
10261.18 809
10262.13 803
10263.09 783
10264.05 786
10265.00 779
10265.96 770
10266.91 794
10267.87 797
10268.82 789
10269.78 741
10270.74 764
10271.69 788
10272.65 812
10273.60 786
10274.56 779
10275.52 763
10276.47 749
10277.43 791
10278.38 768
10279.34 768
10280.30 735
10281.25 764
10282.21 743
10283.17 722
10284.12 724
10285.08 731
10286.04 760
10286.99 728
10287.95 713
10288.91 722
10289.86 736
10290.82 722
10291.78 723
10292.73 723
10293.69 708
10294.65 705
10295.60 711
10296.56 705
10297.52 704
10298.47 705
10299.43 744
10300.39 723
10301.35 691
10302.30 701
10303.26 695
10304.22 736
10305.18 723
10306.13 716
10307.09 700
10308.05 702
10309.01 707
10309.96 697
10310.92 704
10311.88 695
10312.84 669
10313.79 708
10314.75 729
10315.71 704
10316.67 646
10317.63 710
10318.58 684
10319.54 672
10320.50 696
10321.46 691
10322.42 690
10323.38 706
10324.33 697
10325.29 695
10326.25 681
10327.21 694
10328.17 687
10329.13 679
10330.09 676
10331.04 693
10332.00 715
10332.96 684
10333.92 655
10334.88 654
10335.84 668
10336.80 648
10337.76 650
10338.71 680
10339.67 671
10340.63 668
10341.59 635
10342.55 671
10343.51 654
10344.47 641
10345.43 686
10346.39 645
10347.35 649
10348.31 628
10349.27 652
10350.23 657
10351.19 656
10352.15 641
10353.11 659
10354.06 634
10355.02 629
10355.98 615
10356.94 612
10357.90 644
10358.86 605
10359.82 616
10360.78 626
10361.74 606
10362.70 626
10363.66 642
10364.62 643
10365.58 631
10366.55 582
10367.51 642
10368.47 620
10369.43 587
10370.39 615
10371.35 604
10372.31 582
10373.27 581
10374.23 619
10375.19 625
10376.15 611
10377.11 590
10378.07 616
10379.03 627
10379.99 629
10380.96 606
10381.92 613
10382.88 604
10383.84 592
10384.80 610
10385.76 607
10386.72 590
10387.68 599
10388.64 611
10389.61 598
10390.57 593
10391.53 587
10392.49 569
10393.45 580
10394.41 587
10395.38 595
10396.34 608
10397.30 573
10398.26 566
10399.22 589
10400.18 603
10401.15 568
10402.11 597
10403.07 612
10404.03 595
10404.99 554
10405.96 562
10406.92 602
10407.88 589
10408.84 583
10409.80 604
10410.77 609
10411.73 587
10412.69 581
10413.65 605
10414.62 631
10415.58 593
10416.54 572
10417.51 611
10418.47 601
10419.43 585
10420.39 596
10421.36 601
10422.32 617
10423.28 613
10424.24 596
10425.21 604
10426.17 603
10427.13 593
10428.10 594
10429.06 565
10430.02 551
10430.99 591
10431.95 588
10432.91 575
10433.88 569
10434.84 551
10435.80 554
10436.77 567
10437.73 548
10438.69 550
10439.66 545
10440.62 539
10441.59 562
10442.55 555
10443.51 541
10444.48 536
10445.44 558
10446.41 573
10447.37 572
10448.33 553
10449.30 554
10450.26 565
10451.23 553
10452.19 546
10453.15 542
10454.12 577
10455.08 558
10456.05 555
10457.01 567
10457.98 576
10458.94 553
10459.91 569
10460.87 560
10461.84 569
10462.80 562
10463.77 570
10464.73 566
10465.70 557
10466.66 542
10467.62 534
10468.59 583
10469.56 568
10470.52 576
10471.49 556
10472.45 593
10473.42 581
10474.38 599
10475.35 568
10476.31 578
10477.28 548
10478.24 578
10479.21 583
10480.17 559
10481.14 567
10482.10 578
10483.07 574
10484.04 553
10485.00 556
10485.97 609
10486.93 604
10487.90 535
10488.87 568
10489.83 582
10490.80 587
10491.76 545
10492.73 551
10493.70 566
10494.66 573
10495.63 556
10496.60 554
10497.56 588
10498.53 528
10499.49 567
10500.46 575
10501.43 578
10502.39 550
10503.36 590
10504.33 552
10505.29 563
10506.26 539
10507.23 540
10508.19 559
10509.16 559
10510.13 565
10511.10 554
10512.06 564
10513.03 563
10514.00 560
10514.96 571
10515.93 571
10516.90 558
10517.87 574
10518.83 560
10519.80 589
10520.77 545
10521.73 567
10522.70 566
10523.67 586
10524.64 555
10525.61 577
10526.57 578
10527.54 548
10528.51 563
10529.48 590
10530.44 540
10531.41 565
10532.38 587
10533.35 570
10534.32 567
10535.28 554
10536.25 567
10537.22 579
10538.19 572
10539.16 546
10540.13 583
10541.09 599
10542.06 591
10543.03 579
10544.00 582
10544.97 568
10545.94 605
10546.90 591
10547.87 596
10548.84 582
10549.81 598
10550.78 617
10551.75 574
10552.72 600
10553.69 592
10554.66 620
10555.62 618
10556.59 612
10557.56 626
10558.53 622
10559.50 618
10560.47 596
10561.44 631
10562.41 610
10563.38 625
10564.35 612
10565.32 638
10566.29 617
10567.26 601
10568.23 623
10569.20 602
10570.17 613
10571.14 605
10572.10 629
10573.07 643
10574.04 620
10575.01 612
10575.98 635
10576.95 627
10577.92 603
10578.89 634
10579.86 639
10580.84 612
10581.81 622
10582.78 625
10583.75 638
10584.72 614
10585.69 611
10586.66 624
10587.63 643
10588.60 594
10589.57 602
10590.54 619
10591.51 618
10592.48 645
10593.45 643
10594.42 655
10595.39 632
10596.36 669
10597.34 655
10598.31 676
10599.28 641
10600.25 657
10601.22 694
10602.19 689
10603.16 669
10604.13 673
10605.10 700
10606.08 711
10607.05 736
10608.02 737
10608.99 745
10609.96 743
10610.93 733
10611.90 729
10612.88 763
10613.85 736
10614.82 743
10615.79 722
10616.76 740
10617.74 699
10618.71 714
10619.68 704
10620.65 687
10621.62 665
10622.60 664
10623.57 678
10624.54 663
10625.51 683
10626.48 642
10627.46 682
10628.43 656
10629.40 649
10630.37 657
10631.35 674
10632.32 667
10633.29 650
10634.26 664
10635.24 656
10636.21 663
10637.18 665
10638.16 719
10639.13 697
10640.10 696
10641.07 674
10642.05 688
10643.02 668
10643.99 703
10644.97 656
10645.94 680
10646.91 661
10647.89 673
10648.86 658
10649.83 673
10650.81 677
10651.78 668
10652.75 653
10653.73 600
10654.70 641
10655.67 643
10656.65 658
10657.62 611
10658.59 614
10659.57 605
10660.54 609
10661.52 643
10662.49 607
10663.46 633
10664.44 611
10665.41 601
10666.39 593
10667.36 614
10668.33 613
10669.31 623
10670.28 625
10671.26 608
10672.23 614
10673.21 624
10674.18 580
10675.16 611
10676.13 614
10677.10 623
10678.08 614
10679.05 637
10680.03 631
10681.00 601
10681.98 631
10682.95 628
10683.93 636
10684.90 620
10685.88 655
10686.85 639
10687.83 615
10688.80 620
10689.78 609
10690.75 635
10691.73 617
10692.70 617
10693.68 612
10694.66 607
10695.63 599
10696.61 636
10697.58 621
10698.56 643
10699.53 623
10700.51 665
10701.48 616
10702.46 623
10703.44 646
10704.41 635
10705.39 635
10706.36 616
10707.34 607
10708.32 626
10709.29 630
10710.27 642
10711.24 607
10712.22 634
10713.20 641
10714.17 623
10715.15 628
10716.13 595
10717.10 622
10718.08 620
10719.05 629
10720.03 636
10721.01 627
10721.98 629
10722.96 641
10723.94 632
10724.91 632
10725.89 669
10726.87 626
10727.85 660
10728.82 611
10729.80 626
10730.78 617
10731.75 624
10732.73 615
10733.71 626
10734.69 642
10735.66 659
10736.64 650
10737.62 635
10738.59 635
10739.57 651
10740.55 636
10741.53 651
10742.50 674
10743.48 648
10744.46 659
10745.44 662
10746.42 674
10747.39 637
10748.37 659
10749.35 655
10750.33 648
10751.30 626
10752.28 670
10753.26 668
10754.24 666
10755.22 682
10756.20 656
10757.17 679
10758.15 653
10759.13 667
10760.11 648
10761.09 664
10762.07 700
10763.04 704
10764.02 701
10765.00 720
10765.98 679
10766.96 722
10767.94 695
10768.92 698
10769.90 686
10770.87 706
10771.85 707
10772.83 732
10773.81 718
10774.79 680
10775.77 739
10776.75 710
10777.73 732
10778.71 720
10779.69 720
10780.67 730
10781.64 722
10782.62 738
10783.60 721
10784.58 744
10785.56 720
10786.54 738
10787.52 736
10788.50 750
10789.48 717
10790.46 737
10791.44 723
10792.42 725
10793.40 718
10794.38 719
10795.36 712
10796.34 732
10797.32 690
10798.30 692
10799.28 728
10800.26 721
10801.24 729
10802.22 713
10803.20 746
10804.18 718
10805.16 716
10806.14 692
10807.12 730
10808.10 729
10809.09 727
10810.07 697
10811.05 693
10812.03 716
10813.01 739
10813.99 722
10814.97 707
10815.95 713
10816.93 730
10817.91 750
10818.89 704
10819.87 717
10820.86 686
10821.84 725
10822.82 739
10823.80 725
10824.78 698
10825.76 747
10826.74 727
10827.73 748
10828.71 730
10829.69 730
10830.67 738
10831.65 736
10832.63 766
10833.61 740
10834.60 744
10835.58 739
10836.56 767
10837.54 749
10838.52 765
10839.51 786
10840.49 787
10841.47 737
10842.45 750
10843.43 777
10844.42 773
10845.40 788
10846.38 784
10847.36 779
10848.35 768
10849.33 824
10850.31 824
10851.29 833
10852.28 793
10853.26 830
10854.24 790
10855.22 795
10856.21 818
10857.19 796
10858.17 810
10859.16 833
10860.14 872
10861.12 844
10862.10 840
10863.09 836
10864.07 859
10865.05 851
10866.04 850
10867.02 821
10868.00 866
10868.99 851
10869.97 888
10870.95 893
10871.94 898
10872.92 923
10873.90 904
10874.89 902
10875.87 878
10876.86 880
10877.84 873
10878.82 897
10879.81 901
10880.79 914
10881.77 927
10882.76 928
10883.74 916
10884.73 907
10885.71 914
10886.69 962
10887.68 960
10888.66 955
10889.65 953
10890.63 958
10891.62 988
10892.60 971
10893.58 979
10894.57 985
10895.55 1016
10896.54 997
10897.52 989
10898.51 991
10899.49 1019
10900.48 1023
10901.46 1029
10902.45 999
10903.43 1020
10904.42 1050
10905.40 1052
10906.39 1081
10907.37 1071
10908.36 1053
10909.34 1070
10910.33 1112
10911.31 1071
10912.30 1089
10913.28 1094
10914.27 1144
10915.25 1136
10916.24 1143
10917.22 1144
10918.21 1149
10919.20 1176
10920.18 1139
10921.17 1138
10922.15 1168
10923.14 1223
10924.12 1169
10925.11 1204
10926.10 1216
10927.08 1204
10928.07 1237
10929.05 1271
10930.04 1247
10931.03 1253
10932.01 1266
10933.00 1234
10933.99 1267
10934.97 1250
10935.96 1267
10936.94 1248
10937.93 1284
10938.92 1304
10939.90 1335
10940.89 1319
10941.88 1329
10942.86 1324
10943.85 1373
10944.84 1380
10945.82 1378
10946.81 1343
10947.80 1414
10948.79 1445
10949.77 1452
10950.76 1527
10951.75 1520
10952.73 1563
10953.72 1579
10954.71 1624
10955.69 1617
10956.68 1668
10957.67 1680
10958.66 1710
10959.64 1708
10960.63 1730
10961.62 1714
10962.61 1725
10963.59 1752
10964.58 1702
10965.57 1693
10966.56 1658
10967.55 1649
10968.53 1596
10969.52 1594
10970.51 1549
10971.50 1566
10972.49 1539
10973.47 1508
10974.46 1495
10975.45 1537
10976.44 1525
10977.43 1503
10978.41 1495
10979.40 1515
10980.39 1477
10981.38 1505
10982.37 1541
10983.36 1526
10984.34 1498
10985.33 1533
10986.32 1616
10987.31 1568
10988.30 1590
10989.29 1616
10990.28 1642
10991.27 1677
10992.25 1720
10993.24 1765
10994.23 1786
10995.22 1874
10996.21 1936
10997.20 1969
10998.19 2016
10999.18 2071
11000.17 2125
11001.16 2168
11002.15 2162
11003.14 2134
11004.12 2090
11005.11 2065
11006.10 2015
11007.09 1960
11008.08 1873
11009.07 1791
11010.06 1701
11011.05 1658
11012.04 1618
11013.03 1556
11014.02 1535
11015.01 1417
11016.00 1425
11016.99 1392
11017.98 1349
11018.97 1300
11019.96 1322
11020.95 1292
11021.94 1276
11022.93 1246
11023.92 1196
11024.91 1230
11025.90 1212
11026.89 1229
11027.88 1187
11028.88 1177
11029.87 1139
11030.86 1165
11031.85 1156
11032.84 1152
11033.83 1104
11034.82 1126
11035.81 1110
11036.80 1150
11037.79 1092
11038.78 1116
11039.77 1115
11040.77 1109
11041.76 1095
11042.75 1078
11043.74 1119
11044.73 1089
11045.72 1129
11046.71 1092
11047.70 1093
11048.70 1088
11049.69 1065
11050.68 1023
11051.67 1033
11052.66 1052
11053.65 1043
11054.65 1059
11055.64 1038
11056.63 1043
11057.62 1046
11058.61 1042
11059.60 1046
11060.60 1052
11061.59 1027
11062.58 1040
11063.57 1040
11064.56 1027
11065.56 1020
11066.55 1054
11067.54 1015
11068.53 1035
11069.53 1027
11070.52 1069
11071.51 1041
11072.50 1070
11073.50 1051
11074.49 1044
11075.48 1055
11076.47 1021
11077.47 1018
11078.46 1038
11079.45 1040
11080.45 1040
11081.44 1044
11082.43 1030
11083.42 1021
11084.42 1008
11085.41 1008
11086.40 1034
11087.40 1033
11088.39 1004
11089.38 1008
11090.38 1015
11091.37 1001
11092.36 1026
11093.36 988
11094.35 994
11095.34 966
11096.34 986
11097.33 965
11098.32 993
11099.32 974
11100.31 957
11101.31 981
11102.30 947
11103.29 934
11104.29 961
11105.28 945
11106.28 928
11107.27 938
11108.26 920
11109.26 932
11110.25 934
11111.25 940
11112.24 877
11113.24 895
11114.23 880
11115.22 899
11116.22 895
11117.21 858
11118.21 902
11119.20 896
11120.20 913
11121.19 833
11122.19 879
11123.18 882
11124.18 892
11125.17 872
11126.17 888
11127.16 876
11128.16 874
11129.15 890
11130.15 840
11131.14 872
11132.14 853
11133.13 859
11134.13 866
11135.12 851
11136.12 837
11137.11 835
11138.11 842
11139.10 848
11140.10 843
11141.09 875
11142.09 856
11143.09 849
11144.08 821
11145.08 816
11146.07 844
11147.07 830
11148.07 857
11149.06 820
11150.06 795
11151.05 796
11152.05 805
11153.05 827
11154.04 827
11155.04 813
11156.03 850
11157.03 865
11158.03 830
11159.02 798
11160.02 797
11161.02 843
11162.01 826
11163.01 795
11164.01 788
11165.00 802
11166.00 811
11167.00 824
11167.99 823
11168.99 800
11169.99 802
11170.98 846
11171.98 835
11172.98 818
11173.97 812
11174.97 797
11175.97 825
11176.97 857
11177.96 838
11178.96 814
11179.96 803
11180.95 838
11181.95 814
11182.95 792
11183.95 818
11184.94 810
11185.94 851
11186.94 852
11187.94 838
11188.94 826
11189.93 861
11190.93 870
11191.93 827
11192.93 811
11193.92 833
11194.92 823
11195.92 833
11196.92 820
11197.92 821
11198.92 815
11199.91 845
11200.91 875
11201.91 860
11202.91 855
11203.91 856
11204.91 837
11205.90 878
11206.90 834
11207.90 863
11208.90 880
11209.90 861
11210.90 858
11211.90 868
11212.89 888
11213.89 885
11214.89 856
11215.89 877
11216.89 841
11217.89 867
11218.89 869
11219.89 874
11220.89 871
11221.89 867
11222.88 869
11223.88 844
11224.88 853
11225.88 855
11226.88 874
11227.88 847
11228.88 909
11229.88 862
11230.88 861
11231.88 838
11232.88 860
11233.88 861
11234.88 858
11235.88 834
11236.88 846
11237.88 856
11238.88 849
11239.88 847
11240.88 826
11241.88 853
11242.88 860
11243.88 880
11244.88 877
11245.88 882
11246.88 880
11247.88 878
11248.88 867
11249.88 873
11250.88 902
11251.88 881
11252.88 931
11253.88 899
11254.88 902
11255.88 878
11256.89 910
11257.89 879
11258.89 913
11259.89 906
11260.89 900
11261.89 886
11262.89 875
11263.89 928
11264.89 885
11265.89 910
11266.90 907
11267.90 927
11268.90 934
11269.90 931
11270.90 956
11271.90 935
11272.90 924
11273.90 937
11274.91 962
11275.91 953
11276.91 906
11277.91 912
11278.91 926
11279.91 903
11280.92 894
11281.92 881
11282.92 892
11283.92 868
11284.92 848
11285.93 858
11286.93 837
11287.93 849
11288.93 844
11289.94 807
11290.94 813
11291.94 793
11292.94 771
11293.94 795
11294.95 803
11295.95 775
11296.95 788
11297.95 776
11298.96 771
11299.96 767
11300.96 785
11301.97 789
11302.97 782
11303.97 801
11304.97 753
11305.98 754
11306.98 748
11307.98 758
11308.99 759
11309.99 741
11310.99 721
11312.00 777
11313.00 790
11314.00 773
11315.01 753
11316.01 765
11317.01 765
11318.02 773
11319.02 792
11320.02 757
11321.03 785
11322.03 787
11323.03 781
11324.04 779
11325.04 753
11326.05 770
11327.05 788
11328.05 799
11329.06 752
11330.06 753
11331.06 756
11332.07 748
11333.07 751
11334.08 733
11335.08 755
11336.09 769
11337.09 780
11338.09 756
11339.10 758
11340.10 768
11341.11 744
11342.11 766
11343.12 768
11344.12 747
11345.13 729
11346.13 731
11347.14 761
11348.14 709
11349.15 713
11350.15 729
11351.16 757
11352.16 717
11353.17 703
11354.17 706
11355.18 711
11356.18 700
11357.19 674
11358.19 684
11359.20 682
11360.20 690
11361.21 695
11362.21 654
11363.22 657
11364.22 693
11365.23 677
11366.23 680
11367.24 659
11368.25 690
11369.25 660
11370.26 690
11371.26 668
11372.27 679
11373.28 679
11374.28 631
11375.29 646
11376.29 675
11377.30 660
11378.31 618
11379.31 665
11380.32 676
11381.32 678
11382.33 671
11383.34 644
11384.34 666
11385.35 647
11386.36 646
11387.36 614
11388.37 669
11389.38 649
11390.38 671
11391.39 643
11392.40 652
11393.40 651
11394.41 661
11395.42 627
11396.42 611
11397.43 611
11398.44 630
11399.44 637
11400.45 625
11401.46 619
11402.47 639
11403.47 662
11404.48 654
11405.49 638
11406.50 620
11407.50 624
11408.51 636
11409.52 638
11410.53 612
11411.53 626
11412.54 630
11413.55 668
11414.56 632
11415.56 631
11416.57 615
11417.58 616
11418.59 648
11419.60 620
11420.60 604
11421.61 627
11422.62 625
11423.63 609
11424.64 632
11425.64 593
11426.65 584
11427.66 627
11428.67 613
11429.68 601
11430.69 590
11431.70 588
11432.70 627
11433.71 615
11434.72 606
11435.73 607
11436.74 625
11437.75 584
11438.76 555
11439.76 604
11440.77 590
11441.78 599
11442.79 597
11443.80 613
11444.81 594
11445.82 588
11446.83 567
11447.84 601
11448.85 581
11449.86 587
11450.87 605
11451.87 582
11452.88 566
11453.89 567
11454.90 616
11455.91 591
11456.92 591
11457.93 556
11458.94 603
11459.95 561
11460.96 591
11461.97 596
11462.98 585
11463.99 571
11465.00 573
11466.01 586
11467.02 571
11468.03 593
11469.04 546
11470.05 570
11471.06 571
11472.07 581
11473.08 541
11474.09 564
11475.10 575
11476.11 584
11477.12 561
11478.13 573
11479.15 544
11480.16 566
11481.17 555
11482.18 580
11483.19 537
11484.20 572
11485.21 584
11486.22 572
11487.23 552
11488.24 561
11489.25 571
11490.26 572
11491.28 565
11492.29 579
11493.30 560
11494.31 535
11495.32 554
11496.33 560
11497.34 513
11498.36 543
11499.37 530
11500.38 552
11501.39 559
11502.40 541
11503.41 570
11504.42 571
11505.44 556
11506.45 529
11507.46 531
11508.47 553
11509.48 568
11510.50 536
11511.51 543
11512.52 547
11513.53 580
11514.54 574
11515.56 543
11516.57 550
11517.58 567
11518.59 543
11519.61 575
11520.62 513
11521.63 541
11522.64 548
11523.66 586
11524.67 530
11525.68 552
11526.69 572
11527.71 576
11528.72 567
11529.73 543
11530.75 578
11531.76 547
11532.77 574
11533.78 564
11534.80 585
11535.81 591
11536.82 589
11537.84 615
11538.85 589
11539.86 569
11540.88 554
11541.89 621
11542.90 619
11543.92 592
11544.93 579
11545.94 580
11546.96 589
11547.97 596
11548.98 557
11550.00 587
11551.01 566
11552.03 587
11553.04 553
11554.05 548
11555.07 552
11556.08 547
11557.10 573
11558.11 542
11559.12 525
11560.14 508
11561.15 549
11562.17 545
11563.18 540
11564.20 496
11565.21 534
11566.22 529
11567.24 546
11568.25 532
11569.27 542
11570.28 536
11571.30 546
11572.31 548
11573.33 484
11574.34 508
11575.36 521
11576.37 521
11577.39 515
11578.40 553
11579.42 521
11580.43 515
11581.45 527
11582.46 539
11583.48 531
11584.49 526
11585.51 525
11586.52 535
11587.54 522
11588.55 531
11589.57 527
11590.58 513
11591.60 496
11592.61 483
11593.63 497
11594.65 507
11595.66 556
11596.68 527
11597.69 502
11598.71 528
11599.73 551
11600.74 513
11601.76 525
11602.77 500
11603.79 524
11604.81 534
11605.82 527
11606.84 512
11607.85 538
11608.87 551
11609.89 513
11610.90 525
11611.92 510
11612.94 526
11613.95 522
11614.97 523
11615.99 514
11617.00 528
11618.02 504
11619.04 570
11620.05 526
11621.07 525
11622.09 530
11623.10 513
11624.12 529
11625.14 514
11626.15 547
11627.17 516
11628.19 530
11629.21 515
11630.22 525
11631.24 532
11632.26 524
11633.28 531
11634.29 517
11635.31 518
11636.33 516
11637.34 532
11638.36 517
11639.38 529
11640.40 511
11641.42 535
11642.43 532
11643.45 530
11644.47 525
11645.49 526
11646.50 538
11647.52 536
11648.54 527
11649.56 527
11650.58 516
11651.60 519
11652.61 537
11653.63 530
11654.65 552
11655.67 542
11656.69 582
11657.71 563
11658.72 553
11659.74 528
11660.76 556
11661.78 543
11662.80 531
11663.82 534
11664.84 509
11665.85 549
11666.87 516
11667.89 538
11668.91 566
11669.93 539
11670.95 539
11671.97 556
11672.99 540
11674.01 538
11675.03 530
11676.05 560
11677.06 539
11678.08 551
11679.10 569
11680.12 575
11681.14 546
11682.16 554
11683.18 543
11684.20 533
11685.22 552
11686.24 533
11687.26 565
11688.28 577
11689.30 518
11690.32 523
11691.34 544
11692.36 556
11693.38 570
11694.40 564
11695.42 556
11696.44 558
11697.46 560
11698.48 562
11699.50 551
11700.52 559
11701.54 545
11702.56 569
11703.58 570
11704.60 561
11705.62 560
11706.64 567
11707.66 557
11708.68 585
11709.71 569
11710.73 559
11711.75 569
11712.77 579
11713.79 550
11714.81 562
11715.83 551
11716.85 556
11717.87 581
11718.89 541
11719.91 582
11720.94 566
11721.96 618
11722.98 582
11724.00 576
11725.02 585
11726.04 583
11727.06 572
11728.09 579
11729.11 615
11730.13 569
11731.15 591
11732.17 581
11733.19 598
11734.22 600
11735.24 610
11736.26 578
11737.28 630
11738.30 622
11739.33 625
11740.35 633
11741.37 640
11742.39 606
11743.41 595
11744.44 603
11745.46 651
11746.48 648
11747.50 613
11748.53 651
11749.55 669
11750.57 666
11751.59 607
11752.62 642
11753.64 630
11754.66 662
11755.68 642
11756.71 644
11757.73 629
11758.75 653
11759.77 679
11760.80 680
11761.82 650
11762.84 682
11763.87 694
11764.89 658
11765.91 705
11766.94 671
11767.96 643
11768.98 665
11770.01 690
11771.03 672
11772.05 671
11773.08 666
11774.10 686
11775.12 742
11776.15 723
11777.17 712
11778.19 710
11779.22 735
11780.24 712
11781.27 720
11782.29 699
11783.31 722
11784.34 740
11785.36 733
11786.39 704
11787.41 711
11788.43 715
11789.46 715
11790.48 723
11791.51 727
11792.53 752
11793.56 767
11794.58 774
11795.60 742
11796.63 775
11797.65 732
11798.68 810
11799.70 786
11800.73 783
11801.75 770
11802.78 753
11803.80 785
11804.83 789
11805.85 778
11806.88 755
11807.90 771
11808.93 803
11809.95 820
11810.98 770
11812.00 803
11813.03 805
11814.05 845
11815.08 811
11816.10 778
11817.13 801
11818.15 838
11819.18 824
11820.20 808
11821.23 847
11822.26 842
11823.28 839
11824.31 855
11825.33 859
11826.36 819
11827.38 855
11828.41 867
11829.44 902
11830.46 851
11831.49 875
11832.51 913
11833.54 907
11834.57 883
11835.59 884
11836.62 925
11837.65 945
11838.67 917
11839.70 903
11840.72 915
11841.75 920
11842.78 945
11843.80 955
11844.83 967
11845.86 945
11846.88 974
11847.91 972
11848.94 982
11849.96 964
11850.99 994
11852.02 1012
11853.05 1021
11854.07 1006
11855.10 1029
11856.13 1002
11857.15 1015
11858.18 1032
11859.21 1044
11860.24 1049
11861.26 1023
11862.29 1075
11863.32 1107
11864.34 1117
11865.37 1065
11866.40 1108
11867.43 1113
11868.46 1138
11869.48 1128
11870.51 1148
11871.54 1161
11872.57 1160
11873.59 1193
11874.62 1188
11875.65 1199
11876.68 1197
11877.71 1185
11878.73 1193
11879.76 1228
11880.79 1187
11881.82 1231
11882.85 1248
11883.87 1264
11884.90 1267
11885.93 1302
11886.96 1292
11887.99 1284
11889.02 1317
11890.05 1323
11891.07 1368
11892.10 1383
11893.13 1398
11894.16 1400
11895.19 1455
11896.22 1454
11897.25 1456
11898.28 1483
11899.30 1522
11900.33 1534
11901.36 1608
11902.39 1586
11903.42 1621
11904.45 1650
11905.48 1645
11906.51 1640
11907.54 1616
11908.57 1648
11909.60 1684
11910.63 1669
11911.66 1665
11912.69 1616
11913.71 1648
11914.74 1634
11915.77 1610
11916.80 1595
11917.83 1554
11918.86 1528
11919.89 1576
11920.92 1575
11921.95 1593
11922.98 1565
11924.01 1638
11925.04 1638
11926.07 1677
11927.10 1654
11928.13 1676
11929.16 1732
11930.19 1790
11931.22 1759
11932.25 1770
11933.29 1774
11934.32 1772
11935.35 1738
11936.38 1707
11937.41 1683
11938.44 1698
11939.47 1683
11940.50 1618
11941.53 1518
11942.56 1543
11943.59 1553
11944.62 1501
11945.65 1403
11946.69 1377
11947.72 1397
11948.75 1370
11949.78 1350
11950.81 1339
11951.84 1321
11952.87 1307
11953.90 1303
11954.93 1279
11955.97 1234
11957.00 1252
11958.03 1306
11959.06 1282
11960.09 1248
11961.12 1258
11962.16 1259
11963.19 1308
11964.22 1268
11965.25 1276
11966.28 1258
11967.31 1278
11968.35 1273
11969.38 1249
11970.41 1235
11971.44 1263
11972.47 1272
11973.51 1297
11974.54 1253
11975.57 1228
11976.60 1260
11977.64 1278
11978.67 1298
11979.70 1307
11980.73 1274
11981.77 1303
11982.80 1303
11983.83 1296
11984.86 1306
11985.90 1316
11986.93 1331
11987.96 1279
11988.99 1312
11990.03 1297
11991.06 1308
11992.09 1327
11993.13 1329
11994.16 1350
11995.19 1377
11996.23 1370
11997.26 1313
11998.29 1361
11999.33 1348
12000.36 1388
12001.39 1379
12002.43 1388
12003.46 1412
12004.49 1392
12005.53 1376
12006.56 1422
12007.59 1422
12008.63 1452
12009.66 1450
12010.69 1458
12011.73 1451
12012.76 1459
12013.80 1485
12014.83 1456
12015.86 1504
12016.90 1492
12017.93 1515
12018.97 1493
12020.00 1506
12021.03 1473
12022.07 1492
12023.10 1497
12024.14 1501
12025.17 1530
12026.21 1500
12027.24 1537
12028.28 1485
12029.31 1476
12030.34 1496
12031.38 1530
12032.41 1516
12033.45 1528
12034.48 1529
12035.52 1528
12036.55 1539
12037.59 1522
12038.62 1550
12039.66 1526
12040.69 1556
12041.73 1537
12042.76 1538
12043.80 1520
12044.83 1558
12045.87 1545
12046.90 1560
12047.94 1525
12048.98 1549
12050.01 1567
12051.05 1547
12052.08 1551
12053.12 1563
12054.15 1556
12055.19 1585
12056.22 1589
12057.26 1635
12058.30 1650
12059.33 1584
12060.37 1603
12061.40 1564
12062.44 1568
12063.48 1512
12064.51 1524
12065.55 1485
12066.58 1474
12067.62 1443
12068.66 1445
12069.69 1456
12070.73 1381
12071.77 1390
12072.80 1391
12073.84 1391
12074.88 1313
12075.91 1331
12076.95 1351
12077.99 1317
12079.02 1306
12080.06 1342
12081.10 1292
12082.13 1276
12083.17 1301
12084.21 1316
12085.24 1299
12086.28 1290
12087.32 1289
12088.35 1317
12089.39 1288
12090.43 1265
12091.47 1253
12092.50 1281
12093.54 1306
12094.58 1310
12095.62 1325
12096.65 1314
12097.69 1334
12098.73 1318
12099.77 1335
12100.80 1327
12101.84 1345
12102.88 1340
12103.92 1323
12104.95 1333
12105.99 1328
12107.03 1306
12108.07 1300
12109.11 1289
12110.14 1280
12111.18 1253
12112.22 1249
12113.26 1228
12114.30 1150
12115.34 1213
12116.37 1165
12117.41 1176
12118.45 1166
12119.49 1124
12120.53 1092
12121.57 1113
12122.60 1092
12123.64 1064
12124.68 1058
12125.72 1050
12126.76 1060
12127.80 1043
12128.84 1012
12129.88 995
12130.91 1050
12131.95 1001
12132.99 1023
12134.03 1008
12135.07 1071
12136.11 1042
12137.15 993
12138.19 989
12139.23 977
12140.27 955
12141.31 985
12142.35 976
12143.39 959
12144.43 961
12145.46 964
12146.50 969
12147.54 954
12148.58 941
12149.62 944
12150.66 974
12151.70 930
12152.74 934
12153.78 898
12154.82 949
12155.86 933
12156.90 912
12157.94 939
12158.98 922
12160.02 902
12161.06 896
12162.10 932
12163.14 915
12164.18 886
12165.23 903
12166.27 911
12167.31 901
12168.35 860
12169.39 887
12170.43 882
12171.47 886
12172.51 872
12173.55 879
12174.59 848
12175.63 894
12176.67 870
12177.71 872
12178.75 825
12179.80 825
12180.84 884
12181.88 900
12182.92 841
12183.96 848
12185.00 874
12186.04 844
12187.08 844
12188.13 836
12189.17 830
12190.21 844
12191.25 833
12192.29 819
12193.33 830
12194.37 802
12195.42 832
12196.46 852
12197.50 863
12198.54 772
12199.58 766
12200.63 791
12201.67 802
12202.71 794
12203.75 787
12204.79 804
12205.84 792
12206.88 803
12207.92 794
12208.96 788
12210.01 767
12211.05 804
12212.09 760
12213.13 775
12214.17 762
12215.22 776
12216.26 770
12217.30 797
12218.35 750
12219.39 738
12220.43 737
12221.47 710
12222.52 748
12223.56 750
12224.60 766
12225.65 752
12226.69 779
12227.73 747
12228.77 745
12229.82 724
12230.86 752
12231.90 766
12232.95 744
12233.99 711
12235.03 727
12236.08 710
12237.12 709
12238.16 719
12239.21 728
12240.25 709
12241.30 702
12242.34 738
12243.38 730
12244.43 714
12245.47 697
12246.51 746
12247.56 727
12248.60 715
12249.65 705
12250.69 737
12251.73 717
12252.78 710
12253.82 689
12254.87 698
12255.91 704
12256.96 685
12258.00 710
12259.04 682
12260.09 674
12261.13 662
12262.18 680
12263.22 652
12264.27 681
12265.31 647
12266.36 663
12267.40 683
12268.45 653
12269.49 657
12270.54 643
12271.58 693
12272.63 630
12273.67 651
12274.72 641
12275.76 642
12276.81 643
12277.85 644
12278.90 638
12279.94 673
12280.99 676
12282.03 632
12283.08 631
12284.12 622
12285.17 616
12286.22 632
12287.26 636
12288.31 625
12289.35 629
12290.40 629
12291.44 635
12292.49 606
12293.54 622
12294.58 615
12295.63 638
12296.67 636
12297.72 624
12298.77 596
12299.81 610
12300.86 610
12301.90 629
12302.95 594
12304.00 610
12305.04 618
12306.09 636
12307.14 625
12308.18 603
12309.23 609
12310.28 614
12311.32 630
12312.37 606
12313.42 628
12314.46 622
12315.51 614
12316.56 624
12317.60 600
12318.65 618
12319.70 586
12320.74 636
12321.79 628
12322.84 631
12323.89 609
12324.93 618
12325.98 611
12327.03 640
12328.08 597
12329.12 618
12330.17 605
12331.22 632
12332.27 625
12333.31 596
12334.36 587
12335.41 601
12336.46 622
12337.50 650
12338.55 657
12339.60 607
12340.65 631
12341.70 602
12342.74 647
12343.79 607
12344.84 624
12345.89 613
12346.94 606
12347.98 611
12349.03 577
12350.08 610
12351.13 630
12352.18 629
12353.23 603
12354.27 581
12355.32 598
12356.37 616
12357.42 636
12358.47 617
12359.52 590
12360.57 627
12361.61 636
12362.66 654
12363.71 605
12364.76 584
12365.81 615
12366.86 640
12367.91 615
12368.96 595
12370.01 621
12371.06 611
12372.11 626
12373.15 630
12374.20 618
12375.25 621
12376.30 636
12377.35 631
12378.40 625
12379.45 603
12380.50 584
12381.55 617
12382.60 612
12383.65 617
12384.70 612
12385.75 636
12386.80 633
12387.85 624
12388.90 616
12389.95 635
12391.00 613
12392.05 638
12393.10 613
12394.15 616
12395.20 618
12396.25 642
12397.30 641
12398.35 618
12399.40 635
12400.45 634
12401.50 646
12402.55 622
12403.60 639
12404.65 635
12405.70 641
12406.75 631
12407.81 638
12408.86 652
12409.91 636
12410.96 654
12412.01 665
12413.06 646
12414.11 653
12415.16 666
12416.21 661
12417.26 655
12418.32 667
12419.37 684
12420.42 683
12421.47 671
12422.52 676
12423.57 663
12424.62 670
12425.68 655
12426.73 640
12427.78 665
12428.83 671
12429.88 655
12430.93 662
12431.99 664
12433.04 675
12434.09 692
12435.14 692
12436.19 685
12437.24 671
12438.30 674
12439.35 688
12440.40 689
12441.45 675
12442.51 677
12443.56 720
12444.61 662
12445.66 674
12446.71 674
12447.77 713
12448.82 691
12449.87 710
12450.92 724
12451.98 716
12453.03 752
12454.08 745
12455.14 740
12456.19 762
12457.24 739
12458.29 736
12459.35 749
12460.40 726
12461.45 770
12462.51 772
12463.56 765
12464.61 794
12465.67 804
12466.72 842
12467.77 851
12468.83 898
12469.88 880
12470.93 919
12471.99 926
12473.04 945
12474.09 932
12475.15 975
12476.20 999
12477.25 999
12478.31 984
12479.36 1005
12480.42 998
12481.47 1011
12482.52 975
12483.58 962
12484.63 967
12485.69 937
12486.74 932
12487.79 908
12488.85 906
12489.90 896
12490.96 911
12492.01 868
12493.06 873
12494.12 840
12495.17 845
12496.23 803
12497.28 798
12498.34 798
12499.39 807
12500.45 803
12501.50 783
12502.56 774
12503.61 811
12504.67 758
12505.72 772
12506.78 777
12507.83 759
12508.89 778
12509.94 793
12511.00 798
12512.05 760
12513.11 768
12514.16 781
12515.22 771
12516.27 794
12517.33 777
12518.38 773
12519.44 752
12520.49 773
12521.55 783
12522.60 782
12523.66 763
12524.72 765
12525.77 760
12526.83 768
12527.88 745
12528.94 788
12530.00 796
12531.05 809
12532.11 800
12533.16 754
12534.22 783
12535.28 789
12536.33 829
12537.39 803
12538.44 836
12539.50 811
12540.56 820
12541.61 835
12542.67 833
12543.73 843
12544.78 858
12545.84 874
12546.90 883
12547.95 877
12549.01 889
12550.07 894
12551.12 877
12552.18 902
12553.24 901
12554.29 925
12555.35 907
12556.41 907
12557.47 871
12558.52 875
12559.58 894
12560.64 882
12561.69 886
12562.75 904
12563.81 847
12564.87 856
12565.92 819
12566.98 829
12568.04 814
12569.10 849
12570.15 825
12571.21 833
12572.27 807
12573.33 800
12574.38 825
12575.44 795
12576.50 815
12577.56 801
12578.62 806
12579.67 815
12580.73 789
12581.79 834
12582.85 790
12583.91 805
12584.96 826
12586.02 828
12587.08 790
12588.14 769
12589.20 822
12590.26 829
12591.32 817
12592.37 845
12593.43 820
12594.49 823
12595.55 806
12596.61 784
12597.67 787
12598.73 800
12599.78 822
12600.84 801
12601.90 811
12602.96 792
12604.02 829
12605.08 829
12606.14 830
12607.20 795
12608.26 844
12609.32 833
12610.38 856
12611.44 858
12612.49 842
12613.55 851
12614.61 840
12615.67 876
12616.73 845
12617.79 855
12618.85 881
12619.91 898
12620.97 911
12622.03 912
12623.09 914
12624.15 927
12625.21 955
12626.27 955
12627.33 956
12628.39 972
12629.45 955
12630.51 940
12631.57 962
12632.63 966
12633.69 963
12634.75 946
12635.81 961
12636.87 931
12637.93 911
12638.99 930
12640.05 897
12641.12 912
12642.18 903
12643.24 881
12644.30 863
12645.36 846
12646.42 867
12647.48 853
12648.54 836
12649.60 828
12650.66 831
12651.72 804
12652.78 826
12653.85 819
12654.91 784
12655.97 819
12657.03 802
12658.09 779
12659.15 800
12660.21 788
12661.28 822
12662.34 791
12663.40 769
12664.46 821
12665.52 797
12666.58 790
12667.64 762
12668.71 782
12669.77 779
12670.83 808
12671.89 788
12672.95 767
12674.02 785
12675.08 802
12676.14 808
12677.20 804
12678.26 792
12679.33 784
12680.39 774
12681.45 780
12682.51 758
12683.58 755
12684.64 767
12685.70 752
12686.76 752
12687.83 763
12688.89 736
12689.95 747
12691.01 802
12692.08 766
12693.14 792
12694.20 759
12695.27 785
12696.33 805
12697.39 790
12698.45 772
12699.52 788
12700.58 794
12701.64 794
12702.71 793
12703.77 782
12704.83 790
12705.90 774
12706.96 802
12708.02 798
12709.09 805
12710.15 817
12711.21 817
12712.28 801
12713.34 794
12714.40 803
12715.47 812
12716.53 813
12717.60 811
12718.66 828
12719.72 823
12720.79 803
12721.85 810
12722.92 810
12723.98 773
12725.04 834
12726.11 821
12727.17 870
12728.24 823
12729.30 766
12730.37 795
12731.43 801
12732.49 824
12733.56 812
12734.62 800
12735.69 806
12736.75 821
12737.82 821
12738.88 810
12739.95 774
12741.01 783
12742.08 788
12743.14 768
12744.21 780
12745.27 767
12746.34 785
12747.40 797
12748.47 800
12749.53 778
12750.60 770
12751.66 804
12752.73 779
12753.79 748
12754.86 731
12755.92 735
12756.99 768
12758.05 753
12759.12 748
12760.18 755
12761.25 784
12762.32 744
12763.38 729
12764.45 721
12765.51 737
12766.58 751
12767.65 757
12768.71 752
12769.78 735
12770.84 703
12771.91 733
12772.98 738
12774.04 704
12775.11 686
12776.17 686
12777.24 714
12778.31 723
12779.37 663
12780.44 706
12781.51 705
12782.57 695
12783.64 682
12784.71 690
12785.77 684
12786.84 700
12787.91 680
12788.97 685
12790.04 701
12791.11 691
12792.17 680
12793.24 660
12794.31 682
12795.37 686
12796.44 680
12797.51 706
12798.58 712
12799.64 706
12800.71 715
12801.78 683
12802.85 737
12803.91 689
12804.98 659
12806.05 671
12807.12 697
12808.18 692
12809.25 697
12810.32 693
12811.39 695
12812.45 710
12813.52 691
12814.59 670
12815.66 677
12816.73 698
12817.79 718
12818.86 729
12819.93 719
12821.00 694
12822.07 696
12823.13 706
12824.20 723
12825.27 706
12826.34 706
12827.41 699
12828.48 734
12829.54 751
12830.61 722
12831.68 714
12832.75 703
12833.82 726
12834.89 714
12835.96 691
12837.02 698
12838.09 688
12839.16 666
12840.23 678
12841.30 684
12842.37 631
12843.44 668
12844.51 668
12845.58 685
12846.65 654
12847.72 604
12848.78 642
12849.85 627
12850.92 638
12851.99 591
12853.06 620
12854.13 643
12855.20 597
12856.27 630
12857.34 577
12858.41 602
12859.48 587
12860.55 588
12861.62 567
12862.69 569
12863.76 560
12864.83 598
12865.90 600
12866.97 582
12868.04 547
12869.11 564
12870.18 565
12871.25 569
12872.32 543
12873.39 568
12874.46 567
12875.53 551
12876.60 571
12877.67 538
12878.74 565
12879.81 565
12880.88 559
12881.95 534
12883.03 564
12884.10 559
12885.17 579
12886.24 555
12887.31 524
12888.38 560
12889.45 578
12890.52 565
12891.59 543
12892.66 531
12893.74 545
12894.81 545
12895.88 546
12896.95 560
12898.02 550
12899.09 539
12900.16 541
12901.23 559
12902.31 546
12903.38 512
12904.45 521
12905.52 554
12906.59 513
12907.66 514
12908.74 524
12909.81 546
12910.88 551
12911.95 536
12913.02 544
12914.10 531
12915.17 528
12916.24 513
12917.31 518
12918.38 497
12919.46 483
12920.53 534
12921.60 519
12922.67 512
12923.75 514
12924.82 535
12925.89 511
12926.96 513
12928.04 515
12929.11 528
12930.18 536
12931.25 551
12932.33 512
12933.40 483
12934.47 515
12935.55 531
12936.62 510
12937.69 485
12938.76 482
12939.84 506
12940.91 519
12941.98 527
12943.06 527
12944.13 522
12945.20 521
12946.28 496
12947.35 494
12948.42 486
12949.50 511
12950.57 509
12951.64 492
12952.72 471
12953.79 446
12954.87 488
12955.94 504
12957.01 503
12958.09 470
12959.16 487
12960.23 507
12961.31 494
12962.38 493
12963.46 472
12964.53 479
12965.60 502
12966.68 490
12967.75 475
12968.83 480
12969.90 501
12970.98 517
12972.05 496
12973.13 510
12974.20 501
12975.27 513
12976.35 503
12977.42 483
12978.50 473
12979.57 484
12980.65 491
12981.72 509
12982.80 470
12983.87 472
12984.95 482
12986.02 511
12987.10 501
12988.17 489
12989.25 487
12990.32 472
12991.40 503
12992.47 463
12993.55 470
12994.62 490
12995.70 484
12996.77 498
12997.85 490
12998.93 478
13000.00 483
13001.08 547
13002.15 495
13003.23 454
13004.30 479
13005.38 489
13006.46 486
13007.53 496
13008.61 491
13009.68 496
13010.76 497
13011.84 479
13012.91 507
13013.99 512
13015.06 488
13016.14 506
13017.22 499
13018.29 481
13019.37 488
13020.45 501
13021.52 470
13022.60 481
13023.68 469
13024.75 497
13025.83 492
13026.91 509
13027.98 494
13029.06 476
13030.14 486
13031.21 499
13032.29 507
13033.37 494
13034.44 479
13035.52 514
13036.60 500
13037.67 498
13038.75 509
13039.83 482
13040.91 503
13041.98 487
13043.06 497
13044.14 492
13045.22 464
13046.29 480
13047.37 494
13048.45 479
13049.53 475
13050.60 459
13051.68 503
13052.76 510
13053.84 492
13054.91 467
13055.99 498
13057.07 524
13058.15 507
13059.23 506
13060.30 495
13061.38 476
13062.46 494
13063.54 521
13064.62 484
13065.70 474
13066.77 496
13067.85 510
13068.93 489
13070.01 485
13071.09 477
13072.17 491
13073.25 499
13074.32 495
13075.40 505
13076.48 534
13077.56 500
13078.64 507
13079.72 521
13080.80 486
13081.88 511
13082.95 503
13084.03 525
13085.11 504
13086.19 497
13087.27 513
13088.35 512
13089.43 506
13090.51 497
13091.59 510
13092.67 516
13093.75 517
13094.83 526
13095.91 485
13096.99 512
13098.07 521
13099.15 515
13100.22 502
13101.30 505
13102.38 529
13103.46 516
13104.54 539
13105.62 502
13106.70 496
13107.78 546
13108.86 535
13109.94 526
13111.02 542
13112.10 513
13113.19 541
13114.27 518
13115.35 497
13116.43 520
13117.51 512
13118.59 513
13119.67 536
13120.75 538
13121.83 510
13122.91 525
13123.99 557
13125.07 523
13126.15 507
13127.23 537
13128.31 553
13129.39 559
13130.48 529
13131.56 531
13132.64 550
13133.72 531
13134.80 525
13135.88 536
13136.96 549
13138.04 523
13139.12 540
13140.21 551
13141.29 549
13142.37 560
13143.45 583
13144.53 545
13145.61 566
13146.70 539
13147.78 566
13148.86 551
13149.94 542
13151.02 568
13152.10 566
13153.19 577
13154.27 532
13155.35 541
13156.43 557
13157.51 562
13158.60 579
13159.68 589
13160.76 576
13161.84 567
13162.93 569
13164.01 595
13165.09 571
13166.17 573
13167.25 615
13168.34 611
13169.42 602
13170.50 542
13171.59 559
13172.67 593
13173.75 591
13174.83 592
13175.92 573
13177.00 599
13178.08 608
13179.17 601
13180.25 578
13181.33 571
13182.41 588
13183.50 593
13184.58 586
13185.66 563
13186.75 576
13187.83 608
13188.91 641
13190.00 606
13191.08 599
13192.16 629
13193.25 612
13194.33 614
13195.42 595
13196.50 610
13197.58 594
13198.67 618
13199.75 600
13200.83 620
13201.92 610
13203.00 621
13204.09 652
13205.17 620
13206.25 610
13207.34 621
13208.42 625
13209.51 643
13210.59 644
13211.68 608
13212.76 628
13213.84 622
13214.93 619
13216.01 627
13217.10 632
13218.18 637
13219.27 636
13220.35 665
13221.44 672
13222.52 680
13223.61 665
13224.69 663
13225.78 647
13226.86 647
13227.95 635
13229.03 692
13230.12 686
13231.20 664
13232.29 648
13233.37 678
13234.46 671
13235.54 707
13236.63 680
13237.71 666
13238.80 680
13239.88 698
13240.97 709
13242.05 697
13243.14 734
13244.23 710
13245.31 724
13246.40 700
13247.48 731
13248.57 718
13249.65 696
13250.74 739
13251.83 715
13252.91 744
13254.00 737
13255.08 731
13256.17 732
13257.26 766
13258.34 774
13259.43 775
13260.52 762
13261.60 745
13262.69 771
13263.77 781
13264.86 773
13265.95 773
13267.03 798
13268.12 775
13269.21 756
13270.29 800
13271.38 766
13272.47 788
13273.55 825
13274.64 808
13275.73 830
13276.82 826
13277.90 837
13278.99 840
13280.08 822
13281.16 839
13282.25 834
13283.34 858
13284.43 835
13285.51 838
13286.60 851
13287.69 855
13288.78 854
13289.86 865
13290.95 888
13292.04 903
13293.13 892
13294.21 899
13295.30 893
13296.39 886
13297.48 897
13298.56 905
13299.65 911
13300.74 941
13301.83 918
13302.92 929
13304.00 927
13305.09 930
13306.18 964
13307.27 955
13308.36 992
13309.45 991
13310.53 1002
13311.62 973
13312.71 978
13313.80 994
13314.89 1031
13315.98 1027
13317.07 1002
13318.15 991
13319.24 994
13320.33 1039
13321.42 1038
13322.51 1067
13323.60 1022
13324.69 1058
13325.78 1038
13326.87 1076
13327.95 1096
13329.04 1071
13330.13 1091
13331.22 1077
13332.31 1073
13333.40 1097
13334.49 1073
13335.58 1104
13336.67 1112
13337.76 1085
13338.85 1105
13339.94 1110
13341.03 1149
13342.12 1113
13343.21 1145
13344.30 1134
13345.39 1113
13346.48 1147
13347.57 1169
13348.66 1145
13349.75 1123
13350.84 1123
13351.93 1149
13353.02 1163
13354.11 1134
13355.20 1150
13356.29 1173
13357.38 1181
13358.47 1154
13359.56 1176
13360.65 1168
13361.74 1170
13362.83 1215
13363.92 1184
13365.01 1199
13366.10 1218
13367.19 1214
13368.28 1210
13369.37 1204
13370.46 1197
13371.55 1207
13372.65 1176
13373.74 1201
13374.83 1191
13375.92 1188
13377.01 1154
13378.10 1153
13379.19 1164
13380.28 1150
13381.37 1144
13382.47 1113
13383.56 1117
13384.65 1117
13385.74 1093
13386.83 1084
13387.92 1087
13389.01 1040
13390.11 1041
13391.20 1045
13392.29 1051
13393.38 1018
13394.47 1007
13395.56 1027
13396.66 1034
13397.75 1056
13398.84 1056
13399.93 1036
13401.02 1023
13402.12 1037
13403.21 1053
13404.30 999
13405.39 999
13406.49 1038
13407.58 1017
13408.67 980
13409.76 988
13410.86 977
13411.95 1004
13413.04 1021
13414.13 999
13415.23 995
13416.32 1000
13417.41 985
13418.50 1034
13419.60 1034
13420.69 1020
13421.78 1024
13422.88 1019
13423.97 1007
13425.06 1013
13426.15 1011
13427.25 1056
13428.34 1027
13429.43 1022
13430.53 1017
13431.62 1024
13432.71 1002
13433.81 1020
13434.90 1072
13435.99 1018
13437.09 1008
13438.18 1039
13439.27 1070
13440.37 1035
13441.46 1034
13442.56 1047
13443.65 1052
13444.74 1069
13445.84 1056
13446.93 1062
13448.03 1069
13449.12 1080
13450.21 1093
13451.31 1089
13452.40 1083
13453.50 1061
13454.59 1082
13455.68 1076
13456.78 1082
13457.87 1080
13458.97 1083
13460.06 1133
13461.16 1159
13462.25 1111
13463.35 1097
13464.44 1103
13465.54 1107
13466.63 1134
13467.73 1143
13468.82 1110
13469.91 1124
13471.01 1153
13472.10 1164
13473.20 1147
13474.29 1145
13475.39 1168
13476.48 1186
13477.58 1173
13478.68 1144
13479.77 1179
13480.87 1207
13481.96 1202
13483.06 1197
13484.15 1215
13485.25 1214
13486.34 1228
13487.44 1179
13488.53 1190
13489.63 1200
13490.73 1217
13491.82 1239
13492.92 1188
13494.01 1213
13495.11 1242
13496.21 1254
13497.30 1237
13498.40 1232
13499.49 1277
13500.59 1268
13501.69 1265
13502.78 1296
13503.88 1283
13504.97 1284
13506.07 1284
13507.17 1298
13508.26 1285
13509.36 1246
13510.46 1271
13511.55 1275
13512.65 1246
13513.75 1255
13514.84 1234
13515.94 1217
13517.04 1215
13518.13 1201
13519.23 1207
13520.33 1212
13521.42 1224
13522.52 1176
13523.62 1175
13524.72 1157
13525.81 1185
13526.91 1130
13528.01 1185
13529.10 1171
13530.20 1136
13531.30 1159
13532.40 1096
13533.49 1141
13534.59 1147
13535.69 1118
13536.79 1107
13537.88 1113
13538.98 1095
13540.08 1070
13541.18 1087
13542.28 1077
13543.37 1077
13544.47 1072
13545.57 1088
13546.67 1059
13547.77 1086
13548.86 1064
13549.96 1070
13551.06 1037
13552.16 1029
13553.26 1009
13554.35 1019
13555.45 1004
13556.55 1002
13557.65 983
13558.75 989
13559.85 1003
13560.95 993
13562.04 999
13563.14 983
13564.24 1003
13565.34 970
13566.44 973
13567.54 959
13568.64 1008
13569.74 967
13570.83 950
13571.93 965
13573.03 965
13574.13 989
13575.23 998
13576.33 957
13577.43 967
13578.53 999
13579.63 950
13580.73 982
13581.83 948
13582.93 983
13584.03 960
13585.13 970
13586.22 975
13587.32 964
13588.42 961
13589.52 984
13590.62 980
13591.72 948
13592.82 944
13593.92 979
13595.02 995
13596.12 986
13597.22 952
13598.32 974
13599.42 986
13600.52 987
13601.62 1003
13602.72 967
13603.82 1010
13604.92 971
13606.03 1008
13607.13 991
13608.23 1000
13609.33 990
13610.43 1026
13611.53 1037
13612.63 978
13613.73 1013
13614.83 999
13615.93 1007
13617.03 981
13618.13 996
13619.23 978
13620.33 990
13621.44 1016
13622.54 987
13623.64 1002
13624.74 976
13625.84 1015
13626.94 996
13628.04 1017
13629.14 1013
13630.25 1044
13631.35 1019
13632.45 989
13633.55 1001
13634.65 1003
13635.75 1001
13636.85 1023
13637.96 1008
13639.06 1000
13640.16 1027
13641.26 1008
13642.36 1009
13643.47 1000
13644.57 1015
13645.67 986
13646.77 1032
13647.87 1062
13648.98 989
13650.08 992
13651.18 1054
13652.28 1004
13653.38 1008
13654.49 973
13655.59 993
13656.69 1030
13657.79 987
13658.90 1001
13660.00 996
13661.10 1000
13662.20 1004
13663.31 1033
13664.41 977
13665.51 980
13666.62 984
13667.72 1026
13668.82 1022
13669.92 1001
13671.03 1007
13672.13 1020
13673.23 993
13674.34 1006
13675.44 1003
13676.54 981
13677.65 1002
13678.75 1019
13679.85 1032
13680.96 1026
13682.06 1007
13683.16 1009
13684.27 1006
13685.37 1020
13686.48 1018
13687.58 1007
13688.68 1005
13689.79 1025
13690.89 1025
13691.99 1045
13693.10 1049
13694.20 999
13695.31 1015
13696.41 1064
13697.51 1031
13698.62 1024
13699.72 1033
13700.83 1060
13701.93 1054
13703.04 1080
13704.14 1069
13705.24 1097
13706.35 1080
13707.45 1095
13708.56 1081
13709.66 1068
13710.77 1099
13711.87 1087
13712.98 1106
13714.08 1123
13715.19 1103
13716.29 1142
13717.40 1141
13718.50 1138
13719.61 1162
13720.71 1144
13721.82 1153
13722.92 1146
13724.03 1177
13725.13 1168
13726.24 1162
13727.34 1180
13728.45 1217
13729.55 1230
13730.66 1196
13731.76 1185
13732.87 1242
13733.97 1244
13735.08 1247
13736.19 1260
13737.29 1269
13738.40 1294
13739.50 1278
13740.61 1275
13741.72 1298
13742.82 1320
13743.93 1329
13745.03 1319
13746.14 1333
13747.25 1339
13748.35 1349
13749.46 1415
13750.56 1403
13751.67 1440
13752.78 1439
13753.88 1447
13754.99 1508
13756.10 1474
13757.20 1482
13758.31 1534
13759.42 1601
13760.52 1564
13761.63 1583
13762.74 1632
13763.84 1643
13764.95 1667
13766.06 1672
13767.16 1637
13768.27 1637
13769.38 1690
13770.48 1656
13771.59 1646
13772.70 1617
13773.81 1641
13774.91 1586
13776.02 1609
13777.13 1547
13778.23 1556
13779.34 1495
13780.45 1491
13781.56 1451
13782.66 1433
13783.77 1429
13784.88 1442
13785.99 1403
13787.09 1317
13788.20 1319
13789.31 1303
13790.42 1304
13791.53 1251
13792.63 1273
13793.74 1248
13794.85 1230
13795.96 1182
13797.07 1183
13798.17 1124
13799.28 1159
13800.39 1138
13801.50 1146
13802.61 1126
13803.72 1106
13804.82 1114
13805.93 1081
13807.04 1095
13808.15 1069
13809.26 1082
13810.37 1059
13811.48 1061
13812.58 1046
13813.69 1050
13814.80 1054
13815.91 1048
13817.02 1009
13818.13 1004
13819.24 1004
13820.35 1001
13821.46 1004
13822.57 987
13823.67 997
13824.78 981
13825.89 1024
13827.00 968
13828.11 990
13829.22 988
13830.33 972
13831.44 992
13832.55 999
13833.66 996
13834.77 983
13835.88 1023
13836.99 996
13838.10 1010
13839.21 999
13840.32 988
13841.43 973
13842.54 996
13843.65 960
13844.76 1000
13845.87 1011
13846.98 983
13848.09 979
13849.20 985
13850.31 1016
13851.42 1017
13852.53 1004
13853.64 1007
13854.75 1026
13855.86 999
13856.97 1007
13858.08 1001
13859.19 1049
13860.30 1023
13861.41 1012
13862.52 1022
13863.63 1007
13864.75 1025
13865.86 1040
13866.97 994
13868.08 1018
13869.19 1019
13870.30 1036
13871.41 1045
13872.52 1021
13873.63 1020
13874.75 1027
13875.86 1033
13876.97 1014
13878.08 1032
13879.19 1026
13880.30 1044
13881.41 1040
13882.53 1042
13883.64 1041
13884.75 1036
13885.86 1062
13886.97 1082
13888.08 1068
13889.20 1042
13890.31 1052
13891.42 1036
13892.53 1056
13893.64 1054
13894.76 1032
13895.87 1047
13896.98 1064
13898.09 1060
13899.20 1078
13900.32 1080
13901.43 1056
13902.54 1021
13903.65 1044
13904.77 1045
13905.88 1032
13906.99 1029
13908.10 1014
13909.22 1017
13910.33 1013
13911.44 1008
13912.55 982
13913.67 1007
13914.78 994
13915.89 978
13917.01 983
13918.12 975
13919.23 956
13920.34 965
13921.46 964
13922.57 962
13923.68 938
13924.80 928
13925.91 945
13927.02 943
13928.14 950
13929.25 967
13930.36 951
13931.48 937
13932.59 937
13933.70 942
13934.82 943
13935.93 924
13937.05 894
13938.16 895
13939.27 929
13940.39 901
13941.50 905
13942.62 909
13943.73 897
13944.84 897
13945.96 899
13947.07 892
13948.19 878
13949.30 912
13950.41 897
13951.53 886
13952.64 877
13953.76 887
13954.87 888
13955.99 882
13957.10 858
13958.22 826
13959.33 851
13960.44 861
13961.56 855
13962.67 878
13963.79 866
13964.90 827
13966.02 875
13967.13 868
13968.25 882
13969.36 857
13970.48 874
13971.59 871
13972.71 895
13973.82 872
13974.94 873
13976.05 897
13977.17 881
13978.29 893
13979.40 882
13980.52 893
13981.63 875
13982.75 870
13983.86 867
13984.98 871
13986.09 872
13987.21 871
13988.33 869
13989.44 871
13990.56 866
13991.67 888
13992.79 906
13993.91 887
13995.02 900
13996.14 920
13997.25 891
13998.37 876
13999.49 891
14000.60 879
14001.72 925
14002.84 872
14003.95 896
14005.07 907
14006.18 901
14007.30 877
14008.42 911
14009.53 886
14010.65 899
14011.77 918
14012.88 909
14014.00 928
14015.12 911
14016.23 916
14017.35 910
14018.47 884
14019.59 902
14020.70 921
14021.82 911
14022.94 895
14024.05 921
14025.17 935
14026.29 930
14027.41 914
14028.52 932
14029.64 934
14030.76 929
14031.88 935
14032.99 941
14034.11 946
14035.23 972
14036.35 962
14037.46 961
14038.58 957
14039.70 954
14040.82 963
14041.94 983
14043.05 946
14044.17 946
14045.29 1001
14046.41 1011
14047.53 991
14048.64 1011
14049.76 986
14050.88 997
14052.00 1020
14053.12 988
14054.24 1024
14055.35 1013
14056.47 1023
14057.59 1030
14058.71 1040
14059.83 1031
14060.95 1053
14062.07 1092
14063.19 1096
14064.30 1089
14065.42 1099
14066.54 1096
14067.66 1130
14068.78 1095
14069.90 1100
14071.02 1126
14072.14 1165
14073.26 1140
14074.38 1103
14075.49 1177
14076.61 1148
14077.73 1175
14078.85 1184
14079.97 1184
14081.09 1191
14082.21 1188
14083.33 1207
14084.45 1198
14085.57 1196
14086.69 1206
14087.81 1252
14088.93 1242
14090.05 1208
14091.17 1176
14092.29 1224
14093.41 1215
14094.53 1224
14095.65 1243
14096.77 1220
14097.89 1229
14099.01 1202
14100.13 1214
14101.25 1205
14102.37 1205
14103.49 1217
14104.61 1219
14105.73 1166
14106.85 1185
14107.97 1198
14109.09 1195
14110.21 1141
14111.33 1151
14112.46 1152
14113.58 1161
14114.70 1095
14115.82 1121
14116.94 1122
14118.06 1088
14119.18 1087
14120.30 1104
14121.42 1072
14122.54 1096
14123.66 1040
14124.79 1052
14125.91 1038
14127.03 1011
14128.15 1017
14129.27 1036
14130.39 1012
14131.51 1030
14132.64 1017
14133.76 1017
14134.88 987
14136.00 990
14137.12 979
14138.24 1018
14139.37 967
14140.49 963
14141.61 961
14142.73 982
14143.85 922
14144.98 913
14146.10 932
14147.22 952
14148.34 938
14149.46 931
14150.59 912
14151.71 904
14152.83 917
14153.95 947
14155.08 920
14156.20 914
14157.32 900
14158.44 911
14159.57 920
14160.69 876
14161.81 897
14162.93 907
14164.06 899
14165.18 910
14166.30 882
14167.43 880
14168.55 899
14169.67 918
14170.79 882
14171.92 898
14173.04 873
14174.16 917
14175.29 891
14176.41 904
14177.53 875
14178.66 887
14179.78 884
14180.90 900
14182.03 879
14183.15 871
14184.27 859
14185.40 871
14186.52 858
14187.65 896
14188.77 877
14189.89 878
14191.02 888
14192.14 864
14193.27 861
14194.39 867
14195.51 854
14196.64 842
14197.76 886
14198.89 854
14200.01 843
14201.13 832
14202.26 838
14203.38 851
14204.51 822
14205.63 850
14206.76 816
14207.88 847
14209.01 848
14210.13 849
14211.25 834
14212.38 830
14213.50 868
14214.63 876
14215.75 832
14216.88 791
14218.00 820
14219.13 830
14220.25 824
14221.38 820
14222.50 803
14223.63 792
14224.75 811
14225.88 809
14227.00 801
14228.13 788
14229.25 792
14230.38 798
14231.51 764
14232.63 774
14233.76 791
14234.88 800
14236.01 787
14237.13 764
14238.26 763
14239.39 792
14240.51 782
14241.64 774
14242.76 771
14243.89 771
14245.01 759
14246.14 773
14247.27 796
14248.39 744
14249.52 752
14250.65 761
14251.77 772
14252.90 734
14254.02 733
14255.15 746
14256.28 723
14257.40 729
14258.53 752
14259.66 765
14260.78 733
14261.91 735
14263.04 743
14264.16 756
14265.29 703
14266.42 696
14267.54 725
14268.67 723
14269.80 693
14270.92 696
14272.05 719
14273.18 715
14274.31 715
14275.43 707
14276.56 671
14277.69 675
14278.82 698
14279.94 697
14281.07 686
14282.20 689
14283.33 669
14284.45 683
14285.58 692
14286.71 680
14287.84 658
14288.96 703
14290.09 704
14291.22 640
14292.35 643
14293.47 664
14294.60 681
14295.73 673
14296.86 681
14297.99 650
14299.11 629
14300.24 657
14301.37 657
14302.50 655
14303.63 620
14304.76 638
14305.88 662
14307.01 647
14308.14 652
14309.27 634
14310.40 637
14311.53 655
14312.66 627
14313.78 639
14314.91 650
14316.04 611
14317.17 608
14318.30 634
14319.43 603
14320.56 615
14321.69 625
14322.82 653
14323.95 622
14325.07 600
14326.20 617
14327.33 615
14328.46 643
14329.59 643
14330.72 616
14331.85 596
14332.98 632
14334.11 635
14335.24 576
14336.37 592
14337.50 581
14338.63 623
14339.76 617
14340.89 594
14342.02 593
14343.15 616
14344.28 605
14345.41 605
14346.54 575
14347.67 588
14348.80 598
14349.93 609
14351.06 586
14352.19 581
14353.32 579
14354.45 579
14355.58 621
14356.71 612
14357.84 581
14358.97 571
14360.10 597
14361.23 593
14362.36 585
14363.49 550
14364.62 599
14365.75 602
14366.88 584
14368.02 567
14369.15 565
14370.28 591
14371.41 569
14372.54 566
14373.67 582
14374.80 563
14375.93 587
14377.06 592
14378.20 562
14379.33 589
14380.46 588
14381.59 592
14382.72 600
14383.85 582
14384.98 563
14386.12 586
14387.25 598
14388.38 590
14389.51 571
14390.64 560
14391.77 576
14392.91 592
14394.04 604
14395.17 557
14396.30 582
14397.43 582
14398.57 582
14399.70 580
14400.83 550
14401.96 571
14403.09 585
14404.23 597
14405.36 575
14406.49 575
14407.62 577
14408.76 575
14409.89 578
14411.02 589
14412.15 576
14413.29 584
14414.42 584
14415.55 577
14416.68 589
14417.82 588
14418.95 584
14420.08 579
14421.22 576
14422.35 606
14423.48 604
14424.62 599
14425.75 589
14426.88 592
14428.01 613
14429.15 584
14430.28 609
14431.41 606
14432.55 594
14433.68 582
14434.81 571
14435.95 608
14437.08 605
14438.22 597
14439.35 608
14440.48 598
14441.62 582
14442.75 619
14443.88 588
14445.02 590
14446.15 590
14447.29 576
14448.42 592
14449.55 608
14450.69 614
14451.82 588
14452.96 601
14454.09 610
14455.23 598
14456.36 588
14457.49 602
14458.63 614
14459.76 579
14460.90 586
14462.03 616
14463.17 595
14464.30 609
14465.44 584
14466.57 592
14467.71 594
14468.84 608
14469.97 634
14471.11 601
14472.24 594
14473.38 603
14474.51 611
14475.65 610
14476.79 605
14477.92 589
14479.06 611
14480.19 606
14481.33 587
14482.46 567
14483.60 604
14484.73 597
14485.87 596
14487.00 580
14488.14 588
14489.27 584
14490.41 606
14491.55 603
14492.68 603
14493.82 587
14494.95 574
14496.09 596
14497.23 587
14498.36 594
14499.50 586
14500.63 604
14501.77 581
14502.91 597
14504.04 586
14505.18 620
14506.31 606
14507.45 593
14508.59 591
14509.72 593
14510.86 609
14512.00 591
14513.13 602
14514.27 581
14515.41 588
14516.54 577
14517.68 623
14518.82 572
14519.95 572
14521.09 562
14522.23 592
14523.36 596
14524.50 601
14525.64 592
14526.78 586
14527.91 584
14529.05 609
14530.19 617
14531.32 598
14532.46 587
14533.60 595
14534.74 611
14535.87 575
14537.01 598
14538.15 587
14539.29 612
14540.42 567
14541.56 604
14542.70 579
14543.84 608
14544.97 634
14546.11 606
14547.25 618
14548.39 617
14549.53 615
14550.66 603
14551.80 613
14552.94 614
14554.08 602
14555.22 609
14556.36 629
14557.49 612
14558.63 603
14559.77 609
14560.91 635
14562.05 637
14563.19 617
14564.32 648
14565.46 629
14566.60 655
14567.74 645
14568.88 654
14570.02 627
14571.16 668
14572.30 656
14573.43 668
14574.57 652
14575.71 687
14576.85 684
14577.99 670
14579.13 651
14580.27 670
14581.41 686
14582.55 680
14583.69 670
14584.83 665
14585.97 686
14587.10 674
14588.24 705
14589.38 676
14590.52 723
14591.66 698
14592.80 719
14593.94 733
14595.08 714
14596.22 718
14597.36 700
14598.50 753
14599.64 739
14600.78 739
14601.92 707
14603.06 734
14604.20 711
14605.34 736
14606.48 763
14607.62 780
14608.76 753
14609.90 751
14611.04 716
14612.18 754
14613.32 792
14614.47 761
14615.61 766
14616.75 787
14617.89 809
14619.03 793
14620.17 815
14621.31 820
14622.45 826
14623.59 814
14624.73 850
14625.87 825
14627.01 856
14628.16 836
14629.30 885
14630.44 871
14631.58 884
14632.72 897
14633.86 895
14635.00 904
14636.14 886
14637.29 899
14638.43 879
14639.57 904
14640.71 900
14641.85 895
14642.99 847
14644.13 831
14645.28 840
14646.42 856
14647.56 792
14648.70 802
14649.84 795
14650.99 773
14652.13 792
14653.27 767
14654.41 751
14655.55 734
14656.70 753
14657.84 731
14658.98 727
14660.12 684
14661.27 686
14662.41 662
14663.55 675
14664.69 650
14665.84 666
14666.98 629
14668.12 648
14669.26 668
14670.41 626
14671.55 624
14672.69 620
14673.83 647
14674.98 604
14676.12 610
14677.26 571
14678.41 615
14679.55 580
14680.69 580
14681.84 565
14682.98 568
14684.12 575
14685.27 572
14686.41 548
14687.55 551
14688.70 567
14689.84 582
14690.98 591
14692.13 551
14693.27 584
14694.41 533
14695.56 587
14696.70 544
14697.84 579
14698.99 528
14700.13 564
14701.28 558
14702.42 550
14703.56 553
14704.71 530
14705.85 555
14707.00 558
14708.14 564
14709.28 531
14710.43 566
14711.57 523
14712.72 543
14713.86 530
14715.01 553
14716.15 540
14717.30 536
14718.44 531
14719.58 541
14720.73 508
14721.87 532
14723.02 549
14724.16 544
14725.31 526
14726.45 529
14727.60 542
14728.74 534
14729.89 536
14731.03 505
14732.18 534
14733.32 511
14734.47 553
14735.61 540
14736.76 519
14737.90 520
14739.05 506
14740.20 518
14741.34 506
14742.49 531
14743.63 519
14744.78 494
14745.92 514
14747.07 530
14748.21 487
14749.36 514
14750.51 515
14751.65 537
14752.80 481
14753.94 481
14755.09 498
14756.24 520
14757.38 508
14758.53 497
14759.67 502
14760.82 499
14761.97 498
14763.11 496
14764.26 476
14765.41 443
14766.55 504
14767.70 493
14768.85 497
14769.99 477
14771.14 469
14772.29 483
14773.43 511
14774.58 481
14775.73 450
14776.87 484
14778.02 499
14779.17 496
14780.31 443
14781.46 476
14782.61 446
14783.76 478
14784.90 484
14786.05 484
14787.20 467
14788.34 460
14789.49 454
14790.64 459
14791.79 438
14792.93 450
14794.08 466
14795.23 468
14796.38 451
14797.52 427
14798.67 474
14799.82 445
14800.97 452
14802.12 434
14803.26 411
14804.41 421
14805.56 433
14806.71 422
14807.86 431
14809.00 428
14810.15 414
14811.30 432
14812.45 416
14813.60 420
14814.74 417
14815.89 446
14817.04 428
14818.19 424
14819.34 420
14820.49 442
14821.64 443
14822.78 419
14823.93 408
14825.08 394
14826.23 414
14827.38 408
14828.53 402
14829.68 420
14830.83 404
14831.97 391
14833.12 404
14834.27 393
14835.42 395
14836.57 395
14837.72 391
14838.87 392
14840.02 417
14841.17 387
14842.32 413
14843.47 417
14844.62 396
14845.77 404
14846.92 396
14848.07 384
14849.22 395
14850.36 397
14851.51 382
14852.66 401
14853.81 365
14854.96 415
14856.11 379
14857.26 369
14858.41 390
14859.56 386
14860.71 404
14861.86 384
14863.01 402
14864.16 393
14865.32 392
14866.47 387
14867.62 394
14868.77 402
14869.92 388
14871.07 380
14872.22 406
14873.37 396
14874.52 381
14875.67 381
14876.82 393
14877.97 387
14879.12 380
14880.27 384
14881.42 401
14882.57 403
14883.73 382
14884.88 367
14886.03 373
14887.18 390
14888.33 379
14889.48 401
14890.63 368
14891.78 411
14892.94 393
14894.09 391
14895.24 363
14896.39 376
14897.54 376
14898.69 376
14899.84 376
14901.00 374
14902.15 394
14903.30 365
14904.45 363
14905.60 378
14906.76 373
14907.91 380
14909.06 384
14910.21 377
14911.36 367
14912.52 368
14913.67 377
14914.82 367
14915.97 387
14917.12 353
14918.28 376
14919.43 396
14920.58 379
14921.73 389
14922.89 351
14924.04 376
14925.19 378
14926.34 373
14927.50 374
14928.65 392
14929.80 391
14930.96 357
14932.11 391
14933.26 376
14934.41 388
14935.57 365
14936.72 371
14937.87 386
14939.03 367
14940.18 398
14941.33 398
14942.49 408
14943.64 383
14944.79 383
14945.95 383
14947.10 363
14948.25 392
14949.41 406
14950.56 396
14951.71 359
14952.87 390
14954.02 429
14955.18 400
14956.33 402
14957.48 369
14958.64 403
14959.79 402
14960.95 393
14962.10 375
14963.25 385
14964.41 390
14965.56 416
14966.72 411
14967.87 402
14969.02 387
14970.18 407
14971.33 421
14972.49 404
14973.64 413
14974.80 402
14975.95 384
14977.11 414
14978.26 397
14979.41 411
14980.57 405
14981.72 405
14982.88 404
14984.03 376
14985.19 396
14986.34 401
14987.50 422
14988.65 401
14989.81 396
14990.96 380
14992.12 421
14993.27 396
14994.43 369
14995.59 365
14996.74 374
14997.90 384
14999.05 355
15000.21 383
15001.36 386
15002.52 387
15003.67 383
15004.83 387
15005.99 354
15007.14 381
15008.30 373
15009.45 386
15010.61 356
15011.76 378
15012.92 382
15014.08 397
15015.23 348
15016.39 346
15017.55 348
15018.70 381
15019.86 383
15021.01 365
15022.17 372
15023.33 364
15024.48 399
15025.64 359
15026.80 368
15027.95 389
15029.11 374
15030.27 366
15031.42 366
15032.58 366
15033.74 360
15034.89 384
15036.05 381
15037.21 377
15038.36 393
15039.52 371
15040.68 373
15041.84 359
15042.99 382
15044.15 362
15045.31 374
15046.46 348
15047.62 367
15048.78 356
15049.94 374
15051.09 354
15052.25 357
15053.41 372
15054.57 377
15055.72 362
15056.88 388
15058.04 388
15059.20 382
15060.36 342
15061.51 374
15062.67 376
15063.83 370
15064.99 364
15066.15 383
15067.30 373
15068.46 356
15069.62 382
15070.78 369
15071.94 358
15073.09 363
15074.25 384
15075.41 365
15076.57 367
15077.73 372
15078.89 384
15080.05 373
15081.20 363
15082.36 382
15083.52 390
15084.68 389
15085.84 364
15087.00 394
15088.16 365
15089.32 372
15090.47 394
15091.63 380
15092.79 375
15093.95 369
15095.11 371
15096.27 382
15097.43 375
15098.59 376
15099.75 381
15100.91 402
15102.07 386
15103.23 380
15104.39 373
15105.55 391
15106.71 368
15107.86 400
15109.02 388
15110.18 395
15111.34 401
15112.50 401
15113.66 400
15114.82 407
15115.98 384
15117.14 382
15118.30 404
15119.46 375
15120.62 384
15121.78 407
15122.94 399
15124.10 396
15125.26 389
15126.43 413
15127.59 396
15128.75 409
15129.91 408
15131.07 415
15132.23 415
15133.39 399
15134.55 403
15135.71 397
15136.87 412
15138.03 404
15139.19 418
15140.35 401
15141.51 404
15142.68 419
15143.84 434
15145.00 414
15146.16 408
15147.32 420
15148.48 418
15149.64 440
15150.80 415
15151.96 427
15153.13 446
15154.29 412
15155.45 457
15156.61 458
15157.77 428
15158.93 428
15160.10 436
15161.26 442
15162.42 425
15163.58 430
15164.74 471
15165.90 455
15167.07 430
15168.23 436
15169.39 442
15170.55 446
15171.71 415
15172.88 445
15174.04 455
15175.20 475
15176.36 468
15177.53 485
15178.69 477
15179.85 468
15181.01 463
15182.18 461
15183.34 458
15184.50 445
15185.66 459
15186.83 491
15187.99 505
15189.15 503
15190.31 488
15191.48 486
15192.64 488
15193.80 507
15194.97 499
15196.13 504
15197.29 488
15198.46 508
15199.62 518
15200.78 475
15201.94 477
15203.11 514
15204.27 523
15205.44 503
15206.60 501
15207.76 515
15208.93 523
15210.09 504
15211.25 500
15212.42 512
15213.58 507
15214.74 542
15215.91 558
15217.07 527
15218.24 509
15219.40 541
15220.56 517
15221.73 516
15222.89 521
15224.06 511
15225.22 535
15226.38 548
15227.55 571
15228.71 555
15229.88 551
15231.04 534
15232.21 558
15233.37 563
15234.53 561
15235.70 558
15236.86 555
15238.03 548
15239.19 571
15240.36 548
15241.52 576
15242.69 575
15243.85 609
15245.02 549
15246.18 545
15247.35 557
15248.51 560
15249.68 581
15250.84 549
15252.01 559
15253.17 554
15254.34 547
15255.50 546
15256.67 522
15257.83 519
15259.00 550
15260.17 528
15261.33 534
15262.50 498
15263.66 526
15264.83 519
15265.99 517
15267.16 500
15268.32 520
15269.49 498
15270.66 505
15271.82 499
15272.99 499
15274.15 503
15275.32 466
15276.49 530
15277.65 475
15278.82 483
15279.99 488
15281.15 482
15282.32 510
15283.48 492
15284.65 485
15285.82 478
15286.98 508
15288.15 477
15289.32 510
15290.48 485
15291.65 467
15292.82 459
15293.98 485
15295.15 482
15296.32 502
15297.48 515
15298.65 502
15299.82 517
15300.99 484
15302.15 489
15303.32 507
15304.49 499
15305.65 509
15306.82 484
15307.99 482
15309.16 490
15310.32 479
15311.49 487
15312.66 471
15313.83 503
15314.99 502
15316.16 519
15317.33 491
15318.50 506
15319.66 502
15320.83 489
15322.00 505
15323.17 487
15324.34 489
15325.50 476
15326.67 494
15327.84 497
15329.01 501
15330.18 489
15331.34 508
15332.51 556
15333.68 523
15334.85 490
15336.02 522
15337.19 534
15338.36 532
15339.52 512
15340.69 519
15341.86 516
15343.03 542
15344.20 548
15345.37 525
15346.54 526
15347.70 528
15348.87 532
15350.04 574
15351.21 553
15352.38 541
15353.55 558
15354.72 552
15355.89 550
15357.06 543
15358.23 564
15359.40 575
15360.56 552
15361.73 551
15362.90 551
15364.07 586
15365.24 602
15366.41 589
15367.58 580
15368.75 577
15369.92 588
15371.09 583
15372.26 598
15373.43 562
15374.60 565
15375.77 573
15376.94 602
15378.11 602
15379.28 549
15380.45 579
15381.62 572
15382.79 568
15383.96 563
15385.13 551
15386.30 540
15387.47 558
15388.64 566
15389.81 575
15390.98 546
15392.15 525
15393.32 545
15394.49 541
15395.67 523
15396.84 551
15398.01 541
15399.18 550
15400.35 514
15401.52 507
15402.69 528
15403.86 524
15405.03 521
15406.20 500
15407.37 493
15408.55 479
15409.72 515
15410.89 524
15412.06 494
15413.23 485
15414.40 508
15415.57 498
15416.75 486
15417.92 479
15419.09 489
15420.26 493
15421.43 476
15422.60 499
15423.78 473
15424.95 479
15426.12 456
15427.29 472
15428.46 471
15429.63 461
15430.81 444
15431.98 462
15433.15 469
15434.32 460
15435.49 441
15436.67 453
15437.84 465
15439.01 468
15440.18 458
15441.36 432
15442.53 454
15443.70 432
15444.87 440
15446.05 468
15447.22 457
15448.39 461
15449.56 463
15450.74 464
15451.91 414
15453.08 432
15454.26 431
15455.43 463
15456.60 423
15457.77 440
15458.95 449
15460.12 438
15461.29 446
15462.47 459
15463.64 452
15464.81 442
15465.99 436
15467.16 433
15468.33 442
15469.51 412
15470.68 453
15471.85 449
15473.03 448
15474.20 421
15475.38 465
15476.55 430
15477.72 464
15478.90 438
15480.07 448
15481.24 451
15482.42 429
15483.59 457
15484.77 427
15485.94 439
15487.12 439
15488.29 468
15489.46 441
15490.64 458
15491.81 436
15492.99 472
15494.16 447
15495.34 458
15496.51 450
15497.68 466
15498.86 457
15500.03 439
15501.21 454
15502.38 448
15503.56 477
15504.73 445
15505.91 437
15507.08 449
15508.26 458
15509.43 453
15510.61 445
15511.78 469
15512.96 475
15514.13 490
15515.31 477
15516.48 480
15517.66 455
15518.83 470
15520.01 488
15521.18 460
15522.36 463
15523.54 465
15524.71 458
15525.89 486
15527.06 447
15528.24 480
15529.41 479
15530.59 473
15531.77 469
15532.94 484
15534.12 465
15535.29 448
15536.47 458
15537.65 493
15538.82 461
15540.00 448
15541.17 490
15542.35 502
15543.53 488
15544.70 468
15545.88 474
15547.06 478
15548.23 490
15549.41 482
15550.59 471
15551.76 479
15552.94 472
15554.12 486
15555.29 482
15556.47 479
15557.65 492
15558.82 513
15560.00 497
15561.18 509
15562.35 495
15563.53 494
15564.71 476
15565.88 480
15567.06 516
15568.24 529
15569.42 492
15570.59 501
15571.77 508
15572.95 500
15574.13 482
15575.30 505
15576.48 519
15577.66 531
15578.84 531
15580.01 491
15581.19 544
15582.37 544
15583.55 549
15584.73 547
15585.90 562
15587.08 539
15588.26 554
15589.44 525
15590.61 529
15591.79 515
15592.97 523
15594.15 557
15595.33 564
15596.51 574
15597.68 541
15598.86 579
15600.04 541
15601.22 563
15602.40 600
15603.58 584
15604.76 577
15605.93 568
15607.11 601
15608.29 581
15609.47 608
15610.65 596
15611.83 580
15613.01 587
15614.19 584
15615.36 578
15616.54 602
15617.72 591
15618.90 647
15620.08 634
15621.26 618
15622.44 642
15623.62 623
15624.80 653
15625.98 627
15627.16 630
15628.34 633
15629.52 674
15630.70 650
15631.88 659
15633.06 633
15634.24 660
15635.41 645
15636.59 677
15637.77 680
15638.95 659
15640.13 676
15641.31 694
15642.49 681
15643.67 656
15644.85 659
15646.03 682
15647.21 723
15648.40 664
15649.58 674
15650.76 681
15651.94 684
15653.12 672
15654.30 691
15655.48 692
15656.66 666
15657.84 695
15659.02 666
15660.20 702
15661.38 672
15662.56 662
15663.74 674
15664.92 673
15666.10 666
15667.29 689
15668.47 658
15669.65 654
15670.83 645
15672.01 683
15673.19 675
15674.37 644
15675.55 655
15676.73 635
15677.92 644
15679.10 641
15680.28 630
15681.46 645
15682.64 626
15683.82 624
15685.01 648
15686.19 633
15687.37 627
15688.55 622
15689.73 660
15690.91 618
15692.10 605
15693.28 616
15694.46 631
15695.64 633
15696.82 619
15698.01 628
15699.19 635
15700.37 644
15701.55 638
15702.74 635
15703.92 635
15705.10 648
15706.28 642
15707.46 636
15708.65 628
15709.83 632
15711.01 672
15712.20 663
15713.38 658
15714.56 641
15715.74 649
15716.93 662
15718.11 666
15719.29 658
15720.48 636
15721.66 657
15722.84 630
15724.02 636
15725.21 699
15726.39 699
15727.57 683
15728.76 669
15729.94 665
15731.12 662
15732.31 675
15733.49 679
15734.67 676
15735.86 671
15737.04 664
15738.23 720
15739.41 726
15740.59 712
15741.78 725
15742.96 737
15744.14 712
15745.33 696
15746.51 681
15747.70 694
15748.88 724
15750.06 725
15751.25 747
15752.43 754
15753.62 726
15754.80 721
15755.99 739
15757.17 762
15758.35 739
15759.54 743
15760.72 753
15761.91 717
15763.09 745
15764.28 745
15765.46 735
15766.65 729
15767.83 734
15769.02 771
15770.20 755
15771.39 710
15772.57 734
15773.76 732
15774.94 745
15776.13 734
15777.31 743
15778.50 748
15779.68 736
15780.87 732
15782.05 722
15783.24 702
15784.42 688
15785.61 702
15786.79 716
15787.98 690
15789.16 679
15790.35 672
15791.54 710
15792.72 688
15793.91 638
15795.09 657
15796.28 694
15797.46 670
15798.65 642
15799.84 643
15801.02 639
15802.21 640
15803.39 640
15804.58 643
15805.77 626
15806.95 635
15808.14 629
15809.33 651
15810.51 653
15811.70 627
15812.88 619
15814.07 643
15815.26 636
15816.44 639
15817.63 623
15818.82 637
15820.00 600
15821.19 619
15822.38 632
15823.57 614
15824.75 611
15825.94 622
15827.13 603
15828.31 616
15829.50 627
15830.69 654
15831.87 622
15833.06 607
15834.25 595
15835.44 584
15836.62 595
15837.81 597
15839.00 605
15840.19 623
15841.37 598
15842.56 590
15843.75 627
15844.94 622
15846.12 603
15847.31 593
15848.50 605
15849.69 633
15850.88 606
15852.06 587
15853.25 603
15854.44 616
15855.63 631
15856.82 615
15858.00 632
15859.19 601
15860.38 615
15861.57 627
15862.76 625
15863.94 586
15865.13 583
15866.32 635
15867.51 623
15868.70 629
15869.89 607
15871.08 628
15872.26 626
15873.45 624
15874.64 614
15875.83 610
15877.02 636
15878.21 593
15879.40 636
15880.59 636
15881.78 634
15882.96 656
15884.15 647
15885.34 648
15886.53 630
15887.72 637
15888.91 659
15890.10 658
15891.29 624
15892.48 620
15893.67 640
15894.86 670
15896.05 659
15897.24 663
15898.43 654
15899.62 673
15900.81 686
15902.00 708
15903.19 672
15904.38 662
15905.57 653
15906.76 687
15907.95 678
15909.14 669
15910.33 627
15911.52 675
15912.71 688
15913.90 713
15915.09 680
15916.28 699
15917.47 694
15918.66 724
15919.85 725
15921.04 701
15922.23 689
15923.42 731
15924.61 701
15925.80 719
15926.99 682
15928.18 710
15929.37 716
15930.56 698
15931.76 716
15932.95 688
15934.14 696
15935.33 701
15936.52 670
15937.71 658
15938.90 649
15940.09 664
15941.28 696
15942.48 664
15943.67 624
15944.86 644
15946.05 644
15947.24 649
15948.43 605
15949.62 604
15950.82 611
15952.01 596
15953.20 587
15954.39 563
15955.58 553
15956.78 574
15957.97 576
15959.16 570
15960.35 536
15961.54 542
15962.74 545
15963.93 541
15965.12 538
15966.31 515
15967.50 521
15968.70 519
15969.89 513
15971.08 495
15972.27 493
15973.47 486
15974.66 505
15975.85 469
15977.04 462
15978.24 473
15979.43 474
15980.62 465
15981.81 464
15983.01 484
15984.20 470
15985.39 470
15986.59 472
15987.78 461
15988.97 451
15990.17 458
15991.36 458
15992.55 456
15993.74 448
15994.94 428
15996.13 440
15997.32 428
15998.52 460
15999.71 416
16000.91 431
16002.10 431
16003.29 425
16004.49 428
16005.68 402
16006.87 412
16008.07 428
16009.26 410
16010.45 430
16011.65 402
16012.84 424
16014.04 412
16015.23 416
16016.42 410
16017.62 418
16018.81 442
16020.01 400
16021.20 429
16022.40 433
16023.59 420
16024.78 436
16025.98 415
16027.17 408
16028.37 420
16029.56 428
16030.76 416
16031.95 391
16033.15 403
16034.34 408
16035.54 399
16036.73 421
16037.93 426
16039.12 430
16040.32 405
16041.51 397
16042.71 404
16043.90 412
16045.10 405
16046.29 405
16047.49 398
16048.68 414
16049.88 405
16051.07 388
16052.27 408
16053.46 388
16054.66 419
16055.85 403
16057.05 404
16058.25 388
16059.44 380
16060.64 383
16061.83 398
16063.03 373
16064.22 400
16065.42 380
16066.62 414
16067.81 359
16069.01 384
16070.20 369
16071.40 376
16072.60 387
16073.79 359
16074.99 383
16076.19 388
16077.38 382
16078.58 373
16079.78 374
16080.97 350
16082.17 387
16083.36 365
16084.56 356
16085.76 363
16086.95 338
16088.15 378
16089.35 366
16090.55 367
16091.74 364
16092.94 354
16094.14 337
16095.33 358
16096.53 350
16097.73 359
16098.92 365
16100.12 360
16101.32 344
16102.52 359
16103.71 351
16104.91 334
16106.11 347
16107.31 342
16108.50 360
16109.70 354
16110.90 348
16112.10 339
16113.29 353
16114.49 334
16115.69 334
16116.89 316
16118.08 335
16119.28 342
16120.48 332
16121.68 326
16122.88 331
16124.07 340
16125.27 323
16126.47 345
16127.67 326
16128.87 336
16130.07 326
16131.26 344
16132.46 349
16133.66 339
16134.86 311
16136.06 330
16137.26 343
16138.46 351
16139.65 337
16140.85 340
16142.05 344
16143.25 342
16144.45 321
16145.65 343
16146.85 353
16148.05 332
16149.25 337
16150.44 311
16151.64 344
16152.84 313
16154.04 322
16155.24 321
16156.44 331
16157.64 336
16158.84 314
16160.04 314
16161.24 321
16162.44 314
16163.64 336
16164.84 311
16166.04 327
16167.24 317
16168.44 312
16169.64 319
16170.84 324
16172.04 335
16173.24 309
16174.44 326
16175.64 322
16176.84 326
16178.04 316
16179.24 324
16180.44 317
16181.64 316
16182.84 308
16184.04 307
16185.24 307
16186.44 293
16187.64 331
16188.84 320
16190.04 319
16191.24 326
16192.44 319
16193.64 320
16194.84 339
16196.04 335
16197.24 323
16198.44 322
16199.64 329
16200.85 329
16202.05 311
16203.25 310
16204.45 301
16205.65 325
16206.85 313
16208.05 321
16209.25 313
16210.45 351
16211.66 329
16212.86 330
16214.06 323
16215.26 317
16216.46 333
16217.66 319
16218.87 322
16220.07 340
16221.27 325
16222.47 331
16223.67 335
16224.87 321
16226.08 329
16227.28 331
16228.48 339
16229.68 332
16230.88 339
16232.09 320
16233.29 333
16234.49 335
16235.69 330
16236.90 312
16238.10 335
16239.30 329
16240.50 343
16241.70 365
16242.91 332
16244.11 341
16245.31 336
16246.51 346
16247.72 333
16248.92 346
16250.12 334
16251.33 359
16252.53 317
16253.73 349
16254.93 339
16256.14 333
16257.34 349
16258.54 346
16259.75 373
16260.95 338
16262.15 347
16263.36 358
16264.56 383
16265.76 342
16266.97 356
16268.17 355
16269.37 355
16270.58 350
16271.78 369
16272.98 323
16274.19 326
16275.39 348
16276.60 344
16277.80 347
16279.00 330
16280.21 333
16281.41 354
16282.62 362
16283.82 350
16285.02 346
16286.23 347
16287.43 358
16288.64 364
16289.84 362
16291.04 316
16292.25 346
16293.45 375
16294.66 344
16295.86 370
16297.07 328
16298.27 343
16299.48 335
16300.68 344
16301.88 326
16303.09 345
16304.29 326
16305.50 344
16306.70 325
16307.91 351
16309.11 337
16310.32 338
16311.52 340
16312.73 339
16313.93 346
16315.14 337
16316.34 340
16317.55 345
16318.76 335
16319.96 330
16321.17 360
16322.37 346
16323.58 338
16324.78 327
16325.99 330
16327.19 313
16328.40 342
16329.61 338
16330.81 324
16332.02 351
16333.22 310
16334.43 311
16335.63 330
16336.84 326
16338.05 313
16339.25 318
16340.46 305
16341.66 331
16342.87 320
16344.08 323
16345.28 317
16346.49 323
16347.70 329
16348.90 300
16350.11 351
16351.32 294
16352.52 344
16353.73 334
16354.94 337
16356.14 311
16357.35 318
16358.56 303
16359.76 292
16360.97 309
16362.18 314
16363.38 325
16364.59 322
16365.80 320
16367.00 310
16368.21 323
16369.42 306
16370.63 293
16371.83 313
16373.04 316
16374.25 314
16375.46 321
16376.66 306
16377.87 324
16379.08 291
16380.29 335
16381.49 320
16382.70 321
16383.91 330
16385.12 296
16386.32 299
16387.53 309
16388.74 326
16389.95 305
16391.16 302
16392.36 307
16393.57 323
16394.78 304
16395.99 309
16397.20 311
16398.41 296
16399.61 321
16400.82 287
16402.03 303
16403.24 283
16404.45 307
16405.66 298
16406.86 316
16408.07 306
16409.28 306
16410.49 291
16411.70 298
16412.91 304
16414.12 330
16415.33 303
16416.53 317
16417.74 306
16418.95 300
16420.16 317
16421.37 310
16422.58 315
16423.79 317
16425.00 315
16426.21 324
16427.42 291
16428.63 302
16429.84 323
16431.05 308
16432.25 312
16433.46 319
16434.67 331
16435.88 310
16437.09 283
16438.30 309
16439.51 303
16440.72 332
16441.93 305
16443.14 308
16444.35 293
16445.56 299
16446.77 320
16447.98 307
16449.19 298
16450.40 301
16451.61 309
16452.82 317
16454.03 302
16455.24 305
16456.45 298
16457.66 299
16458.88 316
16460.09 284
16461.30 294
16462.51 295
16463.72 314
16464.93 302
16466.14 320
16467.35 300
16468.56 292
16469.77 307
16470.98 317
16472.19 308
16473.40 295
16474.62 303
16475.83 298
16477.04 320
16478.25 288
16479.46 294
16480.67 298
16481.88 288
16483.09 303
16484.31 298
16485.52 322
16486.73 303
16487.94 276
16489.15 326
16490.36 303
16491.58 277
16492.79 302
16494.00 312
16495.21 327
16496.42 289
16497.63 292
16498.85 302
16500.06 312
16501.27 287
16502.48 303
16503.69 302
16504.91 304
16506.12 316
16507.33 325
16508.54 304
16509.76 308
16510.97 311
16512.18 314
16513.39 310
16514.61 290
16515.82 303
16517.03 317
16518.24 308
16519.46 312
16520.67 319
16521.88 326
16523.10 331
16524.31 336
16525.52 319
16526.73 310
16527.95 293
16529.16 330
16530.37 315
16531.59 320
16532.80 327
16534.01 345
16535.23 347
16536.44 336
16537.65 323
16538.87 329
16540.08 323
16541.29 342
16542.51 329
16543.72 335
16544.93 323
16546.15 331
16547.36 329
16548.58 341
16549.79 344
16551.00 327
16552.22 364
16553.43 357
16554.65 339
16555.86 353
16557.07 359
16558.29 375
16559.50 374
16560.72 342
16561.93 360
16563.14 355
16564.36 354
16565.57 347
16566.79 354
16568.00 350
16569.22 352
16570.43 350
16571.65 379
16572.86 354
16574.08 350
16575.29 370
16576.51 336
16577.72 341
16578.93 332
16580.15 366
16581.36 344
16582.58 357
16583.79 334
16585.01 351
16586.23 319
16587.44 344
16588.66 363
16589.87 342
16591.09 348
16592.30 349
16593.52 327
16594.73 318
16595.95 318
16597.16 311
16598.38 338
16599.60 349
16600.81 304
16602.03 324
16603.24 340
16604.46 338
16605.67 312
16606.89 309
16608.11 305
16609.32 293
16610.54 297
16611.75 305
16612.97 293
16614.19 301
16615.40 290
16616.62 317
16617.84 271
16619.05 289
16620.27 310
16621.48 314
16622.70 298
16623.92 298
16625.13 278
16626.35 299
16627.57 308
16628.78 293
16630.00 307
16631.22 264
16632.44 276
16633.65 303
16634.87 302
16636.09 280
16637.30 283
16638.52 323
16639.74 312
16640.95 291
16642.17 297
16643.39 293
16644.61 297
16645.82 297
16647.04 290
16648.26 298
16649.48 293
16650.69 305
16651.91 296
16653.13 285
16654.35 293
16655.56 304
16656.78 298
16658.00 299
16659.22 270
16660.44 282
16661.65 307
16662.87 287
16664.09 282
16665.31 294
16666.53 301
16667.74 283
16668.96 281
16670.18 303
16671.40 298
16672.62 267
16673.84 293
16675.05 299
16676.27 287
16677.49 270
16678.71 282
16679.93 287
16681.15 285
16682.37 285
16683.58 302
16684.80 281
16686.02 267
16687.24 280
16688.46 292
16689.68 281
16690.90 257
16692.12 271
16693.34 298
16694.55 296
16695.77 264
16696.99 286
16698.21 279
16699.43 273
16700.65 285
16701.87 283
16703.09 272
16704.31 267
16705.53 274
16706.75 278
16707.97 268
16709.19 258
16710.41 289
16711.63 271
16712.85 264
16714.07 261
16715.29 284
16716.51 285
16717.73 280
16718.95 256
16720.17 252
16721.39 277
16722.61 280
16723.83 258
16725.05 257
16726.27 275
16727.49 251
16728.71 293
16729.93 282
16731.15 261
16732.37 277
16733.59 269
16734.81 268
16736.03 258
16737.25 254
16738.47 260
16739.69 275
16740.92 264
16742.14 261
16743.36 259
16744.58 264
16745.80 250
16747.02 281
16748.24 268
16749.46 248
16750.68 260
16751.90 273
16753.13 295
16754.35 254
16755.57 257
16756.79 269
16758.01 290
16759.23 257
16760.45 272
16761.68 259
16762.90 265
16764.12 241
16765.34 263
16766.56 261
16767.79 275
16769.01 254
16770.23 268
16771.45 260
16772.67 248
16773.89 261
16775.12 260
16776.34 282
16777.56 246
16778.78 249
16780.01 266
16781.23 282
16782.45 263
16783.67 247
16784.90 251
16786.12 280
16787.34 289
16788.56 268
16789.79 252
16791.01 246
16792.23 291
16793.45 276
16794.68 257
16795.90 232
16797.12 265
16798.35 271
16799.57 277
16800.79 253
16802.01 232
16803.24 266
16804.46 286
16805.68 283
16806.91 268
16808.13 255
16809.35 261
16810.58 284
16811.80 259
16813.02 272
16814.25 252
16815.47 271
16816.69 270
16817.92 268
16819.14 277
16820.37 273
16821.59 311
16822.81 290
16824.04 242
16825.26 263
16826.49 283
16827.71 284
16828.93 286
16830.16 292
16831.38 287
16832.61 283
16833.83 313
16835.05 300
16836.28 275
16837.50 270
16838.73 292
16839.95 294
16841.18 271
16842.40 289
16843.63 274
16844.85 301
16846.07 280
16847.30 291
16848.52 300
16849.75 289
16850.97 291
16852.20 312
16853.42 299
16854.65 296
16855.87 306
16857.10 305
16858.32 310
16859.55 304
16860.77 304
16862.00 307
16863.22 299
16864.45 292
16865.68 323
16866.90 300
16868.13 318
16869.35 332
16870.58 335
16871.80 323
16873.03 314
16874.25 317
16875.48 362
16876.71 346
16877.93 347
16879.16 339
16880.38 365
16881.61 334
16882.84 316
16884.06 332
16885.29 347
16886.51 355
16887.74 350
16888.97 348
16890.19 336
16891.42 341
16892.65 353
16893.87 351
16895.10 346
16896.32 340
16897.55 333
16898.78 345
16900.00 347
16901.23 340
16902.46 356
16903.68 331
16904.91 337
16906.14 352
16907.37 359
16908.59 334
16909.82 335
16911.05 339
16912.27 352
16913.50 339
16914.73 332
16915.95 326
16917.18 331
16918.41 291
16919.64 326
16920.86 327
16922.09 318
16923.32 324
16924.55 311
16925.77 333
16927.00 316
16928.23 350
16929.46 316
16930.69 326
16931.91 321
16933.14 313
16934.37 329
16935.60 335
16936.82 305
16938.05 307
16939.28 313
16940.51 308
16941.74 325
16942.97 307
16944.19 338
16945.42 326
16946.65 303
16947.88 315
16949.11 323
16950.34 310
16951.56 312
16952.79 302
16954.02 313
16955.25 297
16956.48 292
16957.71 314
16958.94 311
16960.16 322
16961.39 289
16962.62 293
16963.85 296
16965.08 308
16966.31 306
16967.54 320
16968.77 301
16970.00 299
16971.23 294
16972.46 307
16973.68 290
16974.91 297
16976.14 332
16977.37 290
16978.60 307
16979.83 279
16981.06 287
16982.29 306
16983.52 302
16984.75 287
16985.98 276
16987.21 280
16988.44 304
16989.67 292
16990.90 279
16992.13 289
16993.36 270
16994.59 261
16995.82 276
16997.05 275
16998.28 267
16999.51 255
17000.74 273
17001.97 271
17003.20 281
17004.43 279
17005.66 275
17006.89 268
17008.12 271
17009.35 266
17010.58 252
17011.82 260
17013.05 290
17014.28 265
17015.51 286
17016.74 262
17017.97 285
17019.20 267
17020.43 254
17021.66 250
17022.89 271
17024.12 278
17025.36 276
17026.59 276
17027.82 258
17029.05 254
17030.28 261
17031.51 260
17032.74 267
17033.98 273
17035.21 270
17036.44 271
17037.67 249
17038.90 261
17040.13 259
17041.37 246
17042.60 257
17043.83 265
17045.06 264
17046.29 254
17047.53 255
17048.76 270
17049.99 243
17051.22 235
17052.45 279
17053.69 247
17054.92 246
17056.15 258
17057.38 246
17058.62 250
17059.85 249
17061.08 254
17062.31 238
17063.55 263
17064.78 266
17066.01 242
17067.24 240
17068.48 250
17069.71 263
17070.94 243
17072.17 253
17073.41 242
17074.64 259
17075.87 246
17077.11 246
17078.34 243
17079.57 230
17080.81 254
17082.04 251
17083.27 251
17084.51 235
17085.74 245
17086.97 263
17088.21 252
17089.44 231
17090.67 229
17091.91 249
17093.14 228
17094.37 230
17095.61 243
17096.84 263
17098.08 244
17099.31 259
17100.54 238
17101.78 222
17103.01 238
17104.25 254
17105.48 240
17106.71 227
17107.95 226
17109.18 249
17110.42 250
17111.65 236
17112.88 219
17114.12 223
17115.35 241
17116.59 235
17117.82 223
17119.06 223
17120.29 237
17121.53 235
17122.76 219
17124.00 221
17125.23 225
17126.47 221
17127.70 231
17128.94 215
17130.17 230
17131.41 231
17132.64 224
17133.88 226
17135.11 208
17136.35 223
17137.58 231
17138.82 225
17140.05 224
17141.29 198
17142.52 208
17143.76 245
17144.99 231
17146.23 239
17147.46 212
17148.70 217
17149.94 206
17151.17 217
17152.41 211
17153.64 230
17154.88 225
17156.12 220
17157.35 219
17158.59 220
17159.82 219
17161.06 223
17162.30 225
17163.53 228
17164.77 220
17166.00 222
17167.24 205
17168.48 215
17169.71 205
17170.95 213
17172.19 217
17173.42 228
17174.66 211
17175.90 221
17177.13 232
17178.37 211
17179.61 219
17180.84 214
17182.08 233
17183.32 234
17184.55 215
17185.79 218
17187.03 211
17188.26 225
17189.50 214
17190.74 206
17191.98 195
17193.21 209
17194.45 219
17195.69 216
17196.93 214
17198.16 238
17199.40 222
17200.64 198
17201.88 212
17203.11 218
17204.35 208
17205.59 205
17206.83 209
17208.06 214
17209.30 237
17210.54 204
17211.78 211
17213.02 221
17214.25 202
17215.49 202
17216.73 195
17217.97 227
17219.21 208
17220.44 203
17221.68 201
17222.92 214
17224.16 206
17225.40 206
17226.64 203
17227.87 226
17229.11 203
17230.35 226
17231.59 230
17232.83 219
17234.07 213
17235.31 204
17236.55 218
17237.78 194
17239.02 216
17240.26 194
17241.50 206
17242.74 207
17243.98 201
17245.22 216
17246.46 204
17247.70 210
17248.94 188
17250.18 214
17251.41 204
17252.65 191
17253.89 198
17255.13 228
17256.37 204
17257.61 194
17258.85 191
17260.09 226
17261.33 210
17262.57 184
17263.81 190
17265.05 190
17266.29 201
17267.53 199
17268.77 196
17270.01 210
17271.25 203
17272.49 209
17273.73 225
17274.97 192
17276.21 218
17277.45 212
17278.69 217
17279.93 176
17281.17 212
17282.41 203
17283.65 202
17284.89 199
17286.13 195
17287.38 209
17288.62 191
17289.86 200
17291.10 209
17292.34 207
17293.58 195
17294.82 198
17296.06 192
17297.30 204
17298.54 199
17299.78 183
17301.03 200
17302.27 200
17303.51 208
17304.75 206
17305.99 208
17307.23 202
17308.47 202
17309.71 216
17310.96 225
17312.20 176
17313.44 188
17314.68 212
17315.92 216
17317.16 178
17318.41 192
17319.65 195
17320.89 224
17322.13 198
17323.37 205
17324.62 209
17325.86 202
17327.10 206
17328.34 205
17329.58 221
17330.83 199
17332.07 215
17333.31 224
17334.55 196
17335.80 194
17337.04 191
17338.28 207
17339.52 226
17340.77 193
17342.01 178
17343.25 188
17344.49 208
17345.74 191
17346.98 199
17348.22 190
17349.46 197
17350.71 209
17351.95 214
17353.19 194
17354.44 209
17355.68 221
17356.92 218
17358.17 209
17359.41 189
17360.65 207
17361.90 209
17363.14 204
17364.38 213
17365.63 185
17366.87 209
17368.11 182
17369.36 195
17370.60 188
17371.84 200
17373.09 204
17374.33 203
17375.58 200
17376.82 203
17378.06 191
17379.31 198
17380.55 247
17381.80 193
17383.04 199
17384.28 201
17385.53 188
17386.77 210
17388.02 205
17389.26 201
17390.50 209
17391.75 186
17392.99 205
17394.24 199
17395.48 207
17396.73 201
17397.97 238
17399.22 209
17400.46 209
17401.71 183
17402.95 210
17404.20 209
17405.44 215
17406.69 203
17407.93 194
17409.18 201
17410.42 207
17411.67 214
17412.91 173
17414.16 194
17415.40 207
17416.65 225
17417.89 215
17419.14 203
17420.38 200
17421.63 218
17422.87 229
17424.12 209
17425.36 195
17426.61 215
17427.86 219
17429.10 218
17430.35 217
17431.59 203
17432.84 202
17434.08 202
17435.33 207
17436.58 207
17437.82 212
17439.07 210
17440.32 203
17441.56 219
17442.81 219
17444.05 215
17445.30 230
17446.55 222
17447.79 215
17449.04 216
17450.29 200
17451.53 229
17452.78 223
17454.03 224
17455.27 241
17456.52 223
17457.77 232
17459.01 218
17460.26 223
17461.51 231
17462.75 229
17464.00 230
17465.25 233
17466.49 237
17467.74 225
17468.99 246
17470.24 234
17471.48 229
17472.73 242
17473.98 249
17475.22 236
17476.47 232
17477.72 245
17478.97 214
17480.21 245
17481.46 221
17482.71 242
17483.96 260
17485.21 270
17486.45 231
17487.70 218
17488.95 255
17490.20 248
17491.44 263
17492.69 259
17493.94 258
17495.19 243
17496.44 262
17497.69 246
17498.93 239
17500.18 241
17501.43 232
17502.68 254
17503.93 251
17505.18 234
17506.42 240
17507.67 252
17508.92 242
17510.17 241
17511.42 259
17512.67 245
17513.92 231
17515.16 262
17516.41 253
17517.66 270
17518.91 249
17520.16 258
17521.41 248
17522.66 234
17523.91 255
17525.16 247
17526.41 263
17527.66 266
17528.90 292
17530.15 287
17531.40 274
17532.65 261
17533.90 266
17535.15 270
17536.40 287
17537.65 265
17538.90 275
17540.15 280
17541.40 283
17542.65 278
17543.90 272
17545.15 255
17546.40 262
17547.65 280
17548.90 257
17550.15 261
17551.40 272
17552.65 285
17553.90 273
17555.15 278
17556.40 286
17557.65 287
17558.90 265
17560.15 270
17561.40 279
17562.65 284
17563.90 289
17565.15 281
17566.40 283
17567.65 289
17568.91 287
17570.16 291
17571.41 299
17572.66 304
17573.91 290
17575.16 301
17576.41 305
17577.66 288
17578.91 269
17580.16 276
17581.42 270
17582.67 290
17583.92 288
17585.17 309
17586.42 296
17587.67 300
17588.92 286
17590.17 303
17591.43 301
17592.68 293
17593.93 282
17595.18 311
17596.43 318
17597.68 340
17598.94 302
17600.19 292
17601.44 306
17602.69 302
17603.94 328
17605.20 312
17606.45 312
17607.70 285
17608.95 301
17610.20 300
17611.46 289
17612.71 292
17613.96 317
17615.21 304
17616.47 320
17617.72 296
17618.97 311
17620.22 329
17621.48 341
17622.73 316
17623.98 300
17625.23 309
17626.49 309
17627.74 329
17628.99 323
17630.25 311
17631.50 313
17632.75 328
17634.00 303
17635.26 278
17636.51 297
17637.76 304
17639.02 323
17640.27 318
17641.52 294
17642.78 305
17644.03 294
17645.28 308
17646.54 313
17647.79 301
17649.04 305
17650.30 310
17651.55 318
17652.81 282
17654.06 306
17655.31 285
17656.57 300
17657.82 280
17659.08 281
17660.33 301
17661.58 300
17662.84 282
17664.09 257
17665.35 271
17666.60 278
17667.85 295
17669.11 274
17670.36 261
17671.62 247
17672.87 280
17674.13 266
17675.38 294
17676.64 276
17677.89 253
17679.14 256
17680.40 262
17681.65 247
17682.91 242
17684.16 251
17685.42 259
17686.67 262
17687.93 243
17689.18 250
17690.44 226
17691.69 257
17692.95 258
17694.20 242
17695.46 213
17696.71 247
17697.97 254
17699.22 254
17700.48 249
17701.74 245
17702.99 253
17704.25 244
17705.50 230
17706.76 238
17708.01 237
17709.27 229
17710.53 261
17711.78 250
17713.04 241
17714.29 214
17715.55 270
17716.80 257
17718.06 251
17719.32 219
17720.57 233
17721.83 242
17723.09 252
17724.34 229
17725.60 226
17726.85 235
17728.11 251
17729.37 249
17730.62 220
17731.88 227
17733.14 213
17734.39 212
17735.65 235
17736.91 239
17738.16 223
17739.42 230
17740.68 240
17741.93 234
17743.19 205
17744.45 241
17745.70 251
17746.96 233
17748.22 231
17749.48 217
17750.73 231
17751.99 230
17753.25 216
17754.51 215
17755.76 217
17757.02 218
17758.28 237
17759.53 224
17760.79 225
17762.05 218
17763.31 229
17764.57 233
17765.82 215
17767.08 230
17768.34 221
17769.60 212
17770.85 187
17772.11 226
17773.37 199
17774.63 215
17775.89 211
17777.14 215
17778.40 220
17779.66 213
17780.92 204
17782.18 202
17783.44 222
17784.69 203
17785.95 206
17787.21 208
17788.47 204
17789.73 205
17790.99 205
17792.25 213
17793.50 198
17794.76 195
17796.02 216
17797.28 207
17798.54 211
17799.80 193
17801.06 214
17802.32 218
17803.58 202
17804.83 197
17806.09 207
17807.35 202
17808.61 191
17809.87 192
17811.13 202
17812.39 194
17813.65 210
17814.91 211
17816.17 183
17817.43 166
17818.69 208
17819.95 211
17821.21 214
17822.47 188
17823.73 176
17824.99 211
17826.25 202
17827.51 182
17828.77 185
17830.03 177
17831.29 191
17832.55 188
17833.81 193
17835.07 172
17836.33 190
17837.59 202
17838.85 211
17840.11 177
17841.37 190
17842.63 175
17843.89 198
17845.15 190
17846.41 169
17847.67 182
17848.93 181
17850.19 193
17851.45 197
17852.71 187
17853.98 188
17855.24 192
17856.50 197
17857.76 198
17859.02 179
17860.28 169
17861.54 193
17862.80 189
17864.06 180
17865.32 176
17866.59 183
17867.85 179
17869.11 187
17870.37 195
17871.63 192
17872.89 196
17874.15 170
17875.42 193
17876.68 200
17877.94 177
17879.20 181
17880.46 190
17881.73 186
17882.99 172
17884.25 186
17885.51 179
17886.77 172
17888.04 180
17889.30 167
17890.56 186
17891.82 171
17893.08 173
17894.35 183
17895.61 183
17896.87 170
17898.13 180
17899.40 194
17900.66 162
17901.92 171
17903.18 195
17904.45 193
17905.71 173
17906.97 181
17908.23 175
17909.50 191
17910.76 167
17912.02 161
17913.29 192
17914.55 188
17915.81 174
17917.07 171
17918.34 189
17919.60 159
17920.86 169
17922.13 170
17923.39 186
17924.65 174
17925.92 192
17927.18 173
17928.44 172
17929.71 153
17930.97 166
17932.24 185
17933.50 189
17934.76 165
17936.03 166
17937.29 181
17938.55 176
17939.82 177
17941.08 190
17942.35 186
17943.61 170
17944.87 169
17946.14 172
17947.40 170
17948.67 178
17949.93 171
17951.19 175
17952.46 175
17953.72 172
17954.99 188
17956.25 173
17957.52 162
17958.78 158
17960.05 172
17961.31 173
17962.58 185
17963.84 173
17965.10 179
17966.37 174
17967.63 168
17968.90 178
17970.16 171
17971.43 176
17972.69 151
17973.96 170
17975.22 170
17976.49 150
17977.76 166
17979.02 186
17980.29 169
17981.55 168
17982.82 167
17984.08 174
17985.35 186
17986.61 163
17987.88 164
17989.14 170
17990.41 176
17991.68 175
17992.94 188
17994.21 171
17995.47 162
17996.74 181
17998.00 171
17999.27 178
18000.54 166
18001.80 183
18003.07 172
18004.34 162
18005.60 155
18006.87 172
18008.13 162
18009.40 185
18010.67 171
18011.93 158
18013.20 163
18014.47 165
18015.73 182
18017.00 164
18018.27 170
18019.53 156
18020.80 181
18022.07 179
18023.33 180
18024.60 133
18025.87 142
18027.13 183
18028.40 158
18029.67 174
18030.93 165
18032.20 186
18033.47 188
18034.74 162
18036.00 163
18037.27 160
18038.54 172
18039.81 169
18041.07 169
18042.34 187
18043.61 176
18044.88 179
18046.14 173
18047.41 175
18048.68 156
18049.95 169
18051.21 159
18052.48 167
18053.75 156
18055.02 167
18056.29 185
18057.55 169
18058.82 166
18060.09 163
18061.36 161
18062.63 169
18063.90 186
18065.16 175
18066.43 152
18067.70 178
18068.97 179
18070.24 164
18071.51 174
18072.77 185
18074.04 169
18075.31 191
18076.58 163
18077.85 177
18079.12 174
18080.39 183
18081.66 183
18082.92 180
18084.19 164
18085.46 165
18086.73 176
18088.00 187
18089.27 157
18090.54 170
18091.81 168
18093.08 180
18094.35 175
18095.62 162
18096.89 186
18098.16 157
18099.42 181
18100.69 159
18101.96 169
18103.23 180
18104.50 163
18105.77 179
18107.04 186
18108.31 170
18109.58 173
18110.85 175
18112.12 171
18113.39 168
18114.66 174
18115.93 179
18117.20 171
18118.47 162
18119.74 164
18121.01 173
18122.28 159
18123.55 158
18124.82 184
18126.09 180
18127.36 172
18128.64 176
18129.91 178
18131.18 161
18132.45 170
18133.72 173
18134.99 168
18136.26 173
18137.53 161
18138.80 174
18140.07 155
18141.34 157
18142.61 171
18143.89 173
18145.16 178
18146.43 179
18147.70 170
18148.97 174
18150.24 169
18151.51 184
18152.78 163
18154.06 160
18155.33 165
18156.60 164
18157.87 158
18159.14 177
18160.41 174
18161.69 155
18162.96 162
18164.23 160
18165.50 167
18166.77 164
18168.04 169
18169.32 155
18170.59 156
18171.86 193
18173.13 178
18174.40 171
18175.68 159
18176.95 168
18178.22 168
18179.49 168
18180.77 162
18182.04 171
18183.31 161
18184.58 166
18185.86 149
18187.13 168
18188.40 173
18189.67 184
18190.95 180
18192.22 163
18193.49 169
18194.76 162
18196.04 170
18197.31 174
18198.58 162
18199.86 152
18201.13 161
18202.40 166
18203.68 152
18204.95 159
18206.22 155
18207.50 163
18208.77 171
18210.04 181
18211.32 162
18212.59 172
18213.86 174
18215.14 177
18216.41 165
18217.68 178
18218.96 185
18220.23 190
18221.51 171
18222.78 162
18224.05 184
18225.33 180
18226.60 188
18227.87 168
18229.15 159
18230.42 158
18231.70 186
18232.97 173
18234.25 163
18235.52 169
18236.79 161
18238.07 183
18239.34 180
18240.62 167
18241.89 164
18243.17 184
18244.44 176
18245.72 170
18246.99 159
18248.26 155
18249.54 175
18250.81 199
18252.09 164
18253.36 164
18254.64 155
18255.91 183
18257.19 171
18258.46 169
18259.74 159
18261.01 181
18262.29 176
18263.57 175
18264.84 171
18266.12 159
18267.39 170
18268.67 174
18269.94 175
18271.22 168
18272.49 163
18273.77 164
18275.04 180
18276.32 165
18277.60 174
18278.87 171
18280.15 182
18281.42 177
18282.70 169
18283.98 152
18285.25 176
18286.53 179
18287.80 180
18289.08 174
18290.36 158
18291.63 173
18292.91 142
18294.18 171
18295.46 154
18296.74 176
18298.01 153
18299.29 195
18300.57 181
18301.84 156
18303.12 161
18304.40 165
18305.67 180
18306.95 184
18308.23 181
18309.50 170
18310.78 178
18312.06 179
18313.34 171
18314.61 184
18315.89 182
18317.17 170
18318.44 165
18319.72 183
18321.00 162
18322.28 173
18323.55 184
18324.83 188
18326.11 184
18327.39 159
18328.66 173
18329.94 177
18331.22 167
18332.50 168
18333.77 177
18335.05 185
18336.33 158
18337.61 181
18338.88 175
18340.16 190
18341.44 180
18342.72 159
18344.00 177
18345.27 163
18346.55 179
18347.83 158
18349.11 179
18350.39 175
18351.67 166
18352.94 161
18354.22 177
18355.50 180
18356.78 176
18358.06 160
18359.34 164
18360.62 150
18361.89 166
18363.17 179
18364.45 163
18365.73 168
18367.01 160
18368.29 165
18369.57 170
18370.85 170
18372.13 166
18373.40 174
18374.68 175
18375.96 169
18377.24 169
18378.52 176
18379.80 167
18381.08 165
18382.36 162
18383.64 148
18384.92 172
18386.20 163
18387.48 195
18388.76 165
18390.04 170
18391.32 161
18392.60 173
18393.88 166
18395.16 167
18396.44 157
18397.72 166
18399.00 171
18400.28 167
18401.56 163
18402.84 157
18404.12 178
18405.40 156
18406.68 200
18407.96 158
18409.24 166
18410.52 163
18411.80 175
18413.08 154
18414.36 161
18415.64 161
18416.92 162
18418.20 174
18419.48 158
18420.76 170
18422.04 166
18423.32 155
18424.61 173
18425.89 162
18427.17 152
18428.45 181
18429.73 164
18431.01 184
18432.29 164
18433.57 171
18434.85 164
18436.14 170
18437.42 158
18438.70 158
18439.98 165
18441.26 161
18442.54 173
18443.82 158
18445.11 160
18446.39 163
18447.67 151
18448.95 163
18450.23 183
18451.51 168
18452.80 159
18454.08 189
18455.36 164
18456.64 167
18457.92 166
18459.21 171
18460.49 173
18461.77 161
18463.05 158
18464.33 159
18465.62 142
18466.90 171
18468.18 149
18469.46 183
18470.75 174
18472.03 158
18473.31 166
18474.59 162
18475.88 151
18477.16 153
18478.44 173
18479.73 160
18481.01 174
18482.29 147
18483.57 160
18484.86 174
18486.14 166
18487.42 151
18488.71 170
18489.99 174
18491.27 167
18492.56 171
18493.84 160
18495.12 172
18496.41 175
18497.69 176
18498.97 152
18500.26 166
18501.54 163
18502.82 174
18504.11 159
18505.39 158
18506.67 164
18507.96 171
18509.24 173
18510.53 148
18511.81 150
18513.09 161
18514.38 161
18515.66 160
18516.95 152
18518.23 160
18519.51 174
18520.80 147
18522.08 169
18523.37 163
18524.65 163
18525.94 158
18527.22 166
18528.51 161
18529.79 156
18531.07 168
18532.36 158
18533.64 161
18534.93 164
18536.21 165
18537.50 160
18538.78 183
18540.07 175
18541.35 150
18542.64 147
18543.92 160
18545.21 179
18546.49 171
18547.78 151
18549.06 171
18550.35 182
18551.63 162
18552.92 150
18554.20 163
18555.49 164
18556.78 166
18558.06 170
18559.35 156
18560.63 159
18561.92 148
18563.20 182
18564.49 150
18565.77 168
18567.06 164
18568.35 148
18569.63 177
18570.92 168
18572.20 148
18573.49 164
18574.78 176
18576.06 165
18577.35 173
18578.64 156
18579.92 172
18581.21 160
18582.49 174
18583.78 165
18585.07 160
18586.35 165
18587.64 182
18588.93 163
18590.21 151
18591.50 170
18592.79 184
18594.07 171
18595.36 169
18596.65 155
18597.93 149
18599.22 171
18600.51 175
18601.80 160
18603.08 170
18604.37 156
18605.66 156
18606.94 178
18608.23 153
18609.52 157
18610.81 152
18612.09 169
18613.38 167
18614.67 154
18615.96 151
18617.24 148
18618.53 162
18619.82 172
18621.11 164
18622.39 162
18623.68 178
18624.97 157
18626.26 154
18627.55 168
18628.83 155
18630.12 179
18631.41 182
18632.70 161
18633.99 140
18635.27 159
18636.56 164
18637.85 154
18639.14 159
18640.43 170
18641.72 174
18643.00 163
18644.29 141
18645.58 153
18646.87 167
18648.16 159
18649.45 159
18650.74 166
18652.02 148
18653.31 152
18654.60 169
18655.89 151
18657.18 138
18658.47 144
18659.76 175
18661.05 164
18662.34 151
18663.63 126
18664.91 148
18666.20 161
18667.49 150
18668.78 136
18670.07 174
18671.36 149
18672.65 158
18673.94 161
18675.23 147
18676.52 144
18677.81 154
18679.10 167
18680.39 159
18681.68 153
18682.97 135
18684.26 147
18685.55 156
18686.84 150
18688.13 139
18689.42 143
18690.71 142
18692.00 153
18693.29 159
18694.58 153
18695.87 139
18697.16 163
18698.45 155
18699.74 163
18701.03 152
18702.32 141
18703.61 137
18704.90 133
18706.19 150
18707.48 155
18708.78 154
18710.07 141
18711.36 155
18712.65 154
18713.94 156
18715.23 148
18716.52 148
18717.81 149
18719.10 143
18720.39 151
18721.69 155
18722.98 171
18724.27 129
18725.56 140
18726.85 155
18728.14 160
18729.43 135
18730.72 151
18732.02 159
18733.31 150
18734.60 156
18735.89 164
18737.18 149
18738.47 145
18739.77 152
18741.06 146
18742.35 148
18743.64 152
18744.93 133
18746.23 137
18747.52 139
18748.81 138
18750.10 142
18751.39 138
18752.69 152
18753.98 141
18755.27 150
18756.56 146
18757.86 142
18759.15 141
18760.44 143
18761.73 144
18763.03 137
18764.32 146
18765.61 141
18766.90 163
18768.20 133
18769.49 147
18770.78 137
18772.08 161
18773.37 153
18774.66 147
18775.96 160
18777.25 143
18778.54 145
18779.83 146
18781.13 161
18782.42 128
18783.71 144
18785.01 147
18786.30 160
18787.59 139
18788.89 133
18790.18 145
18791.48 162
18792.77 137
18794.06 137
18795.36 143
18796.65 127
18797.94 132
18799.24 147
18800.53 147
18801.83 146
18803.12 144
18804.41 136
18805.71 133
18807.00 139
18808.30 163
18809.59 143
18810.88 159
18812.18 152
18813.47 150
18814.77 146
18816.06 165
18817.36 144
18818.65 137
18819.95 153
18821.24 141
18822.54 144
18823.83 131
18825.12 135
18826.42 133
18827.71 145
18829.01 162
18830.30 144
18831.60 147
18832.89 138
18834.19 150
18835.48 157
18836.78 157
18838.07 162
18839.37 154
18840.67 154
18841.96 141
18843.26 130
18844.55 169
18845.85 141
18847.14 155
18848.44 140
18849.73 141
18851.03 137
18852.33 140
18853.62 164
18854.92 151
18856.21 121
18857.51 137
18858.80 149
18860.10 140
18861.40 134
18862.69 125
18863.99 158
18865.28 131
18866.58 151
18867.88 144
18869.17 133
18870.47 148
18871.77 138
18873.06 148
18874.36 145
18875.66 140
18876.95 135
18878.25 145
18879.55 146
18880.84 128
18882.14 119
18883.44 142
18884.73 122
18886.03 141
18887.33 149
18888.62 140
18889.92 139
18891.22 147
18892.51 143
18893.81 142
18895.11 142
18896.41 150
18897.70 146
18899.00 128
18900.30 131
18901.59 147
18902.89 159
18904.19 124
18905.49 149
18906.78 148
18908.08 144
18909.38 139
18910.68 133
18911.98 138
18913.27 147
18914.57 145
18915.87 145
18917.17 136
18918.46 126
18919.76 128
18921.06 140
18922.36 126
18923.66 142
18924.96 143
18926.25 150
18927.55 154
18928.85 128
18930.15 150
18931.45 130
18932.75 136
18934.04 143
18935.34 133
18936.64 139
18937.94 142
18939.24 147
18940.54 146
18941.84 123
18943.13 151
18944.43 145
18945.73 135
18947.03 129
18948.33 149
18949.63 139
18950.93 136
18952.23 135
18953.53 129
18954.83 140
18956.13 160
18957.42 146
18958.72 151
18960.02 136
18961.32 143
18962.62 127
18963.92 155
18965.22 143
18966.52 118
18967.82 146
18969.12 142
18970.42 136
18971.72 125
18973.02 143
18974.32 141
18975.62 142
18976.92 125
18978.22 155
18979.52 153
18980.82 142
18982.12 124
18983.42 143
18984.72 162
18986.02 138
18987.32 112
18988.62 135
18989.92 124
18991.22 132
18992.52 138
18993.82 133
18995.12 116
18996.42 141
18997.73 142
18999.03 143
19000.33 135
19001.63 125
19002.93 139
19004.23 166
19005.53 131
19006.83 136
19008.13 133
19009.43 140
19010.73 147
19012.04 140
19013.34 145
19014.64 149
19015.94 142
19017.24 137
19018.54 126
19019.84 132
19021.15 142
19022.45 140
19023.75 136
19025.05 127
19026.35 138
19027.65 148
19028.96 146
19030.26 133
19031.56 123
19032.86 132
19034.16 148
19035.47 145
19036.77 144
19038.07 144
19039.37 157
19040.67 157
19041.98 144
19043.28 147
19044.58 134
19045.88 132
19047.18 138
19048.49 128
19049.79 131
19051.09 138
19052.39 132
19053.70 140
19055.00 149
19056.30 136
19057.61 140
19058.91 147
19060.21 140
19061.51 139
19062.82 137
19064.12 156
19065.42 154
19066.73 142
19068.03 131
19069.33 145
19070.64 150
19071.94 153
19073.24 139
19074.55 150
19075.85 151
19077.15 145
19078.46 129
19079.76 138
19081.06 146
19082.37 143
19083.67 153
19084.97 141
19086.28 150
19087.58 154
19088.89 163
19090.19 142
19091.49 145
19092.80 133
19094.10 145
19095.40 137
19096.71 136
19098.01 141
19099.32 142
19100.62 161
19101.93 147
19103.23 138
19104.53 152
19105.84 141
19107.14 144
19108.45 140
19109.75 140
19111.06 140
19112.36 141
19113.67 144
19114.97 142
19116.28 131
19117.58 142
19118.89 131
19120.19 146
19121.49 150
19122.80 162
19124.10 138
19125.41 144
19126.72 157
19128.02 139
19129.33 149
19130.63 142
19131.94 150
19133.24 156
19134.55 145
19135.85 155
19137.16 142
19138.46 144
19139.77 148
19141.07 134
19142.38 159
19143.69 141
19144.99 150
19146.30 144
19147.60 153
19148.91 142
19150.21 144
19151.52 131
19152.83 142
19154.13 135
19155.44 147
19156.75 149
19158.05 138
19159.36 146
19160.66 157
19161.97 150
19163.28 150
19164.58 155
19165.89 147
19167.20 154
19168.50 143
19169.81 154
19171.12 160
19172.42 151
19173.73 142
19175.04 143
19176.34 158
19177.65 139
19178.96 139
19180.26 144
19181.57 150
19182.88 145
19184.18 144
19185.49 151
19186.80 128
19188.11 127
19189.41 157
19190.72 149
19192.03 136
19193.33 136
19194.64 143
19195.95 132
19197.26 135
19198.56 136
19199.87 148
19201.18 151
19202.49 115
19203.80 155
19205.10 119
19206.41 153
19207.72 133
19209.03 148
19210.34 126
19211.64 141
19212.95 143
19214.26 154
19215.57 134
19216.88 144
19218.18 167
19219.49 148
19220.80 148
19222.11 138
19223.42 137
19224.73 139
19226.03 141
19227.34 129
19228.65 137
19229.96 146
19231.27 131
19232.58 123
19233.89 137
19235.19 136
19236.50 141
19237.81 150
19239.12 137
19240.43 126
19241.74 131
19243.05 154
19244.36 136
19245.67 143
19246.98 141
19248.29 152
19249.59 154
19250.90 156
19252.21 137
19253.52 128
19254.83 145
19256.14 134
19257.45 145
19258.76 137
19260.07 165
19261.38 144
19262.69 147
19264.00 130
19265.31 122
19266.62 141
19267.93 147
19269.24 150
19270.55 127
19271.86 141
19273.17 142
19274.48 148
19275.79 138
19277.10 129
19278.41 149
19279.72 160
19281.03 149
19282.34 132
19283.65 137
19284.96 143
19286.27 145
19287.58 154
19288.89 130
19290.21 144
19291.52 143
19292.83 141
19294.14 140
19295.45 139
19296.76 142
19298.07 141
19299.38 144
19300.69 133
19302.00 139
19303.31 120
19304.63 154
19305.94 136
19307.25 139
19308.56 123
19309.87 118
19311.18 140
19312.49 133
19313.81 139
19315.12 140
19316.43 157
19317.74 146
19319.05 131
19320.36 151
19321.68 144
19322.99 147
19324.30 133
19325.61 143
19326.92 147
19328.23 132
19329.55 140
19330.86 144
19332.17 124
19333.48 132
19334.80 146
19336.11 152
19337.42 153
19338.73 134
19340.04 138
19341.36 153
19342.67 150
19343.98 139
19345.29 130
19346.61 152
19347.92 124
19349.23 134
19350.55 131
19351.86 146
19353.17 148
19354.48 138
19355.80 155
19357.11 141
19358.42 135
19359.74 136
19361.05 132
19362.36 137
19363.68 116
19364.99 139
19366.30 138
19367.62 134
19368.93 119
19370.24 136
19371.56 145
19372.87 137
19374.18 139
19375.50 139
19376.81 137
19378.12 154
19379.44 115
19380.75 131
19382.06 120
19383.38 147
19384.69 136
19386.01 136
19387.32 122
19388.63 131
19389.95 135
19391.26 135
19392.58 146
19393.89 127
19395.21 152
19396.52 143
19397.83 129
19399.15 129
19400.46 137
19401.78 145
19403.09 159
19404.41 142
19405.72 126
19407.04 126
19408.35 143
19409.66 136
19410.98 121
19412.29 131
19413.61 128
19414.92 150
19416.24 139
19417.55 135
19418.87 122
19420.18 155
19421.50 151
19422.81 143
19424.13 133
19425.45 142
19426.76 125
19428.08 146
19429.39 130
19430.71 114
19432.02 128
19433.34 127
19434.65 134
19435.97 126
19437.28 119
19438.60 130
19439.92 156
19441.23 130
19442.55 142
19443.86 152
19445.18 148
19446.50 125
19447.81 128
19449.13 130
19450.44 127
19451.76 112
19453.08 141
19454.39 159
19455.71 145
19457.03 124
19458.34 124
19459.66 133
19460.97 134
19462.29 138
19463.61 138
19464.92 146
19466.24 138
19467.56 138
19468.87 129
19470.19 143
19471.51 140
19472.83 134
19474.14 144
19475.46 137
19476.78 134
19478.09 110
19479.41 153
19480.73 145
19482.04 127
19483.36 144
19484.68 147
19486.00 129
19487.31 129
19488.63 136
19489.95 127
19491.27 135
19492.58 139
19493.90 134
19495.22 132
19496.54 155
19497.85 148
19499.17 141
19500.49 142
19501.81 129
19503.13 144
19504.44 135
19505.76 138
19507.08 129
19508.40 130
19509.72 143
19511.03 135
19512.35 154
19513.67 139
19514.99 120
19516.31 121
19517.63 129
19518.94 136
19520.26 123
19521.58 147
19522.90 143
19524.22 140
19525.54 133
19526.86 130
19528.18 131
19529.49 121
19530.81 137
19532.13 139
19533.45 156
19534.77 146
19536.09 160
19537.41 139
19538.73 132
19540.05 137
19541.37 137
19542.68 138
19544.00 146
19545.32 131
19546.64 128
19547.96 144
19549.28 148
19550.60 139
19551.92 132
19553.24 141
19554.56 148
19555.88 142
19557.20 119
19558.52 137
19559.84 119
19561.16 148
19562.48 135
19563.80 150
19565.12 136
19566.44 148
19567.76 134
19569.08 140
19570.40 133
19571.72 139
19573.04 144
19574.36 139
19575.68 126
19577.00 120
19578.32 127
19579.64 137
19580.96 131
19582.28 145
19583.60 137
19584.92 138
19586.24 152
19587.57 132
19588.89 118
19590.21 127
19591.53 143
19592.85 146
19594.17 145
19595.49 124
19596.81 122
19598.13 151
19599.45 144
19600.78 136
19602.10 131
19603.42 142
19604.74 137
19606.06 140
19607.38 117
19608.70 143
19610.03 157
19611.35 138
19612.67 123
19613.99 137
19615.31 134
19616.63 143
19617.96 150
19619.28 132
19620.60 129
19621.92 137
19623.24 137
19624.57 116
19625.89 136
19627.21 131
19628.53 134
19629.85 145
19631.18 121
19632.50 128
19633.82 129
19635.14 147
19636.47 131
19637.79 143
19639.11 133
19640.43 146
19641.76 165
19643.08 138
19644.40 136
19645.72 152
19647.05 136
19648.37 134
19649.69 133
19651.02 127
19652.34 143
19653.66 132
19654.98 136
19656.31 136
19657.63 134
19658.95 135
19660.28 145
19661.60 134
19662.92 159
19664.25 138
19665.57 130
19666.89 142
19668.22 131
19669.54 127
19670.86 125
19672.19 146
19673.51 135
19674.84 138
19676.16 133
19677.48 143
19678.81 140
19680.13 133
19681.45 151
19682.78 145
19684.10 154
19685.43 126
19686.75 127
19688.08 119
19689.40 133
19690.72 129
19692.05 130
19693.37 145
19694.70 144
19696.02 138
19697.35 156
19698.67 134
19699.99 155
19701.32 162
19702.64 150
19703.97 110
19705.29 128
19706.62 134
19707.94 136
19709.27 128
19710.59 150
19711.92 133
19713.24 134
19714.57 140
19715.89 133
19717.22 138
19718.54 135
19719.87 151
19721.19 162
19722.52 149
19723.84 130
19725.17 137
19726.50 167
19727.82 144
19729.15 132
19730.47 151
19731.80 137
19733.12 139
19734.45 128
19735.77 140
19737.10 134
19738.43 133
19739.75 155
19741.08 136
19742.40 133
19743.73 131
19745.06 168
19746.38 164
19747.71 137
19749.03 126
19750.36 137
19751.69 154
19753.01 129
19754.34 142
19755.67 139
19756.99 138
19758.32 140
19759.65 153
19760.97 150
19762.30 142
19763.63 120
19764.95 135
19766.28 149
19767.61 134
19768.93 135
19770.26 149
19771.59 150
19772.91 135
19774.24 123
19775.57 148
19776.90 151
19778.22 148
19779.55 132
19780.88 136
19782.20 143
19783.53 136
19784.86 143
19786.19 124
19787.51 133
19788.84 132
19790.17 138
19791.50 138
19792.83 134
19794.15 131
19795.48 146
19796.81 138
19798.14 146
19799.46 137
19800.79 144
19802.12 150
19803.45 135
19804.78 141
19806.10 144
19807.43 135
19808.76 147
19810.09 130
19811.42 128
19812.75 142
19814.07 155
19815.40 147
19816.73 135
19818.06 124
19819.39 134
19820.72 156
19822.05 143
19823.37 133
19824.70 117
19826.03 131
19827.36 135
19828.69 134
19830.02 154
19831.35 136
19832.68 141
19834.01 139
19835.33 135
19836.66 139
19837.99 133
19839.32 145
19840.65 139
19841.98 152
19843.31 131
19844.64 147
19845.97 141
19847.30 142
19848.63 145
19849.96 147
19851.29 138
19852.62 141
19853.95 146
19855.28 148
19856.61 146
19857.94 153
19859.27 140
19860.60 178
19861.93 136
19863.26 152
19864.59 146
19865.92 136
19867.25 135
19868.58 145
19869.91 137
19871.24 134
19872.57 150
19873.90 146
19875.23 125
19876.56 138
19877.89 136
19879.22 149
19880.55 147
19881.88 155
19883.21 141
19884.54 153
19885.87 143
19887.21 152
19888.54 155
19889.87 157
19891.20 154
19892.53 136
19893.86 137
19895.19 152
19896.52 139
19897.85 158
19899.18 148
19900.52 130
19901.85 127
19903.18 136
19904.51 150
19905.84 135
19907.17 136
19908.50 135
19909.84 160
19911.17 142
19912.50 163
19913.83 145
19915.16 141
19916.50 144
19917.83 157
19919.16 146
19920.49 139
19921.82 135
19923.16 136
19924.49 162
19925.82 135
19927.15 155
19928.48 161
19929.82 152
19931.15 149
19932.48 147
19933.81 150
19935.15 131
19936.48 151
19937.81 145
19939.14 142
19940.48 127
19941.81 165
19943.14 160
19944.47 151
19945.81 129
19947.14 142
19948.47 144
19949.81 149
19951.14 131
19952.47 151
19953.81 157
19955.14 137
19956.47 132
19957.80 133
19959.14 128
19960.47 154
19961.80 151
19963.14 149
19964.47 153
19965.80 142
19967.14 165
19968.47 144
19969.81 142
19971.14 144
19972.47 143
19973.81 147
19975.14 156
19976.47 133
19977.81 144
19979.14 142
19980.48 155
19981.81 153
19983.14 146
19984.48 160
19985.81 144
19987.15 153
19988.48 141
19989.82 146
19991.15 137
19992.48 135
19993.82 143
19995.15 158
19996.49 130
19997.82 159
19999.16 145
20000.49 153
20001.83 153
20003.16 136
20004.50 169
20005.83 141
20007.17 164
20008.50 135
20009.84 131
20011.17 141
20012.51 132
20013.84 137
20015.18 141
20016.51 150
20017.85 151
20019.18 156
20020.52 147
20021.85 160
20023.19 149
20024.52 167
20025.86 157
20027.19 149
20028.53 141
20029.86 150
20031.20 151
20032.54 135
20033.87 157
20035.21 143
20036.54 146
20037.88 154
20039.22 143
20040.55 142
20041.89 153
20043.22 162
20044.56 146
20045.90 147
20047.23 165
20048.57 143
20049.90 154
20051.24 131
20052.58 155
20053.91 158
20055.25 152
20056.59 139
20057.92 163
20059.26 169
20060.60 151
20061.93 157
20063.27 172
20064.61 167
20065.94 157
20067.28 153
20068.62 135
20069.95 157
20071.29 145
20072.63 131
20073.97 149
20075.30 156
20076.64 142
20077.98 150
20079.31 141
20080.65 148
20081.99 130
20083.33 150
20084.66 149
20086.00 158
20087.34 153
20088.68 129
20090.01 138
20091.35 154
20092.69 174
20094.03 146
20095.37 145
20096.70 155
20098.04 146
20099.38 137
20100.72 146
20102.06 153
20103.39 148
20104.73 153
20106.07 147
20107.41 161
20108.75 139
20110.08 155
20111.42 164
20112.76 144
20114.10 151
20115.44 157
20116.78 141
20118.12 149
20119.45 143
20120.79 151
20122.13 159
20123.47 151
20124.81 152
20126.15 162
20127.49 171
