# Supplementary material for: MALDI-TOF MS typing enables the classification of brewing yeasts of the genus Saccharomyces to major beer styles
Source: PLoS One. 2017 Aug 9;12(8):e0181694. doi: 10.1371/journal.pone.0181694 (PMC5549903; doi:10.1371/journal.pone.0181694)
Supplement: S9 File — The directory includes 90 raw files and was zipped to “.zip”; the folder has three strains with 30 spectra per strain; S1 Text explains the raw files with an example and Table 1 represents the yeast strains used within the experiment. (ZIP) [file pone.0181694.s012.zip › 25-27/30285-66-Lag-Lag-Lag-YPG-18h-E-E_2016-02-25__0_C3_1.dat]

2000.76 3438
2001.18 3356
2001.60 3360
2002.02 3323
2002.45 3338
2002.87 3267
2003.29 3278
2003.71 3220
2004.13 3259
2004.55 3338
2004.98 3291
2005.40 3227
2005.82 3271
2006.24 3350
2006.67 3375
2007.09 3479
2007.51 3546
2007.93 3553
2008.35 3468
2008.78 3537
2009.20 3550
2009.62 3474
2010.04 3391
2010.47 3335
2010.89 3276
2011.31 3285
2011.73 3290
2012.16 3248
2012.58 3218
2013.00 3197
2013.43 3165
2013.85 3143
2014.27 3084
2014.69 3175
2015.12 3151
2015.54 3122
2015.96 3086
2016.39 3163
2016.81 3182
2017.23 3195
2017.66 3191
2018.08 3208
2018.50 3234
2018.93 3271
2019.35 3236
2019.77 3273
2020.20 3284
2020.62 3244
2021.04 3287
2021.47 3314
2021.89 3338
2022.32 3270
2022.74 3220
2023.16 3208
2023.59 3262
2024.01 3154
2024.43 3168
2024.86 3186
2025.28 3281
2025.71 3240
2026.13 3224
2026.56 3184
2026.98 3153
2027.40 3175
2027.83 3088
2028.25 3072
2028.68 3166
2029.10 3147
2029.53 3091
2029.95 3035
2030.38 3040
2030.80 3105
2031.22 3074
2031.65 3104
2032.07 3070
2032.50 3117
2032.92 3196
2033.35 3182
2033.77 3208
2034.20 3143
2034.62 3202
2035.05 3154
2035.47 3176
2035.90 3186
2036.32 3250
2036.75 3157
2037.18 3206
2037.60 3159
2038.03 3113
2038.45 3067
2038.88 3126
2039.30 3110
2039.73 3089
2040.15 3158
2040.58 3220
2041.01 3199
2041.43 3117
2041.86 3154
2042.28 3109
2042.71 3161
2043.13 3068
2043.56 3100
2043.99 3177
2044.41 3206
2044.84 3123
2045.27 3247
2045.69 3320
2046.12 3362
2046.54 3381
2046.97 3483
2047.40 3551
2047.82 3591
2048.25 3582
2048.68 3518
2049.10 3544
2049.53 3524
2049.96 3536
2050.38 3546
2050.81 3504
2051.24 3454
2051.66 3476
2052.09 3474
2052.52 3599
2052.94 3584
2053.37 3601
2053.80 3658
2054.23 3597
2054.65 3487
2055.08 3554
2055.51 3548
2055.93 3459
2056.36 3461
2056.79 3314
2057.22 3263
2057.64 3200
2058.07 3231
2058.50 3226
2058.93 3170
2059.35 3100
2059.78 3213
2060.21 3203
2060.64 3216
2061.07 3224
2061.49 3275
2061.92 3249
2062.35 3315
2062.78 3317
2063.20 3378
2063.63 3415
2064.06 3377
2064.49 3385
2064.92 3415
2065.35 3530
2065.77 3680
2066.20 3761
2066.63 3785
2067.06 3799
2067.49 3874
2067.92 3774
2068.34 3691
2068.77 3553
2069.20 3473
2069.63 3285
2070.06 3328
2070.49 3255
2070.92 3248
2071.35 3275
2071.78 3245
2072.20 3278
2072.63 3362
2073.06 3418
2073.49 3446
2073.92 3469
2074.35 3558
2074.78 3498
2075.21 3615
2075.64 3548
2076.07 3491
2076.50 3579
2076.93 3565
2077.36 3506
2077.78 3463
2078.21 3408
2078.64 3349
2079.07 3202
2079.50 3183
2079.93 3308
2080.36 3278
2080.79 3244
2081.22 3198
2081.65 3151
2082.08 3170
2082.51 3161
2082.94 3035
2083.37 3016
2083.80 3042
2084.23 3042
2084.66 3113
2085.09 3101
2085.52 3121
2085.95 3164
2086.39 3141
2086.82 3157
2087.25 3131
2087.68 3111
2088.11 3180
2088.54 3316
2088.97 3147
2089.40 3106
2089.83 3087
2090.26 3158
2090.69 3149
2091.12 3188
2091.55 3143
2091.99 3148
2092.42 3230
2092.85 3262
2093.28 3301
2093.71 3231
2094.14 3164
2094.57 3176
2095.00 3210
2095.43 3270
2095.87 3273
2096.30 3158
2096.73 3311
2097.16 3287
2097.59 3234
2098.02 3176
2098.46 3149
2098.89 3159
2099.32 3081
2099.75 3071
2100.18 3122
2100.61 3063
2101.05 2949
2101.48 3048
2101.91 2978
2102.34 3021
2102.78 3084
2103.21 3069
2103.64 3012
2104.07 3013
2104.50 2933
2104.94 3029
2105.37 3002
2105.80 3047
2106.23 3036
2106.67 3097
2107.10 3167
2107.53 3186
2107.96 3327
2108.40 3239
2108.83 3333
2109.26 3336
2109.70 3421
2110.13 3406
2110.56 3396
2110.99 3421
2111.43 3381
2111.86 3300
2112.29 3293
2112.73 3324
2113.16 3268
2113.59 3228
2114.03 3167
2114.46 3095
2114.89 3083
2115.33 3076
2115.76 3071
2116.19 3004
2116.63 3073
2117.06 3032
2117.49 2960
2117.93 2995
2118.36 2994
2118.80 3019
2119.23 3025
2119.66 2970
2120.10 2930
2120.53 2966
2120.96 3106
2121.40 3047
2121.83 2994
2122.27 2923
2122.70 3025
2123.14 3031
2123.57 2977
2124.00 2970
2124.44 3110
2124.87 3091
2125.31 3085
2125.74 3080
2126.18 3021
2126.61 3114
2127.05 3116
2127.48 3046
2127.91 2982
2128.35 3058
2128.78 3070
2129.22 3030
2129.65 3073
2130.09 3123
2130.52 3222
2130.96 3292
2131.39 3226
2131.83 3275
2132.26 3249
2132.70 3302
2133.13 3283
2133.57 3198
2134.01 3255
2134.44 3223
2134.88 3142
2135.31 3132
2135.75 3223
2136.18 3112
2136.62 3061
2137.05 3074
2137.49 3091
2137.93 3005
2138.36 3074
2138.80 3084
2139.23 3041
2139.67 3030
2140.10 3063
2140.54 3050
2140.98 2931
2141.41 2974
2141.85 2975
2142.29 2951
2142.72 2979
2143.16 2910
2143.59 2872
2144.03 2912
2144.47 2881
2144.90 2953
2145.34 2973
2145.78 2950
2146.21 2946
2146.65 2903
2147.09 2900
2147.52 2930
2147.96 2965
2148.40 2946
2148.83 2999
2149.27 3071
2149.71 3025
2150.14 3083
2150.58 3171
2151.02 3126
2151.46 3124
2151.89 3105
2152.33 3194
2152.77 3109
2153.20 3039
2153.64 2972
2154.08 3015
2154.52 2999
2154.95 2925
2155.39 2936
2155.83 2939
2156.27 2903
2156.70 2834
2157.14 2899
2157.58 2939
2158.02 2889
2158.45 2932
2158.89 2900
2159.33 2953
2159.77 3027
2160.21 3085
2160.64 3088
2161.08 3107
2161.52 3058
2161.96 3003
2162.40 3056
2162.84 3112
2163.27 3048
2163.71 3146
2164.15 3145
2164.59 3207
2165.03 3286
2165.47 3322
2165.90 3302
2166.34 3459
2166.78 3440
2167.22 3420
2167.66 3421
2168.10 3319
2168.54 3259
2168.98 3277
2169.41 3174
2169.85 3140
2170.29 3102
2170.73 3006
2171.17 3004
2171.61 3063
2172.05 3047
2172.49 3034
2172.93 3019
2173.37 3028
2173.81 3040
2174.25 3005
2174.69 3044
2175.13 3142
2175.56 3199
2176.00 3168
2176.44 3170
2176.88 3325
2177.32 3248
2177.76 3104
2178.20 3075
2178.64 3175
2179.08 3109
2179.52 3032
2179.96 3011
2180.40 2992
2180.84 3061
2181.28 3060
2181.72 3091
2182.16 3105
2182.60 3103
2183.04 3142
2183.48 3064
2183.92 3038
2184.36 3050
2184.81 3075
2185.25 3010
2185.69 3044
2186.13 2897
2186.57 3047
2187.01 2919
2187.45 2933
2187.89 2924
2188.33 2984
2188.77 2938
2189.21 2929
2189.65 2968
2190.09 3020
2190.54 2977
2190.98 3014
2191.42 3050
2191.86 3039
2192.30 3027
2192.74 3075
2193.18 2987
2193.62 3025
2194.07 3088
2194.51 3092
2194.95 3102
2195.39 3162
2195.83 3185
2196.27 3249
2196.72 3224
2197.16 3225
2197.60 3283
2198.04 3300
2198.48 3175
2198.92 3198
2199.37 3079
2199.81 3126
2200.25 3111
2200.69 3120
2201.13 3076
2201.58 3155
2202.02 3120
2202.46 3072
2202.90 3177
2203.35 3086
2203.79 3006
2204.23 3097
2204.67 3155
2205.12 3063
2205.56 3142
2206.00 3175
2206.44 3124
2206.89 3072
2207.33 3083
2207.77 3031
2208.21 3107
2208.66 3021
2209.10 3006
2209.54 3106
2209.99 3193
2210.43 3145
2210.87 3111
2211.32 3111
2211.76 3119
2212.20 3026
2212.65 3079
2213.09 3049
2213.53 3058
2213.98 3061
2214.42 3077
2214.86 3003
2215.31 3022
2215.75 3007
2216.19 2915
2216.64 2919
2217.08 2901
2217.52 2915
2217.97 2912
2218.41 2984
2218.86 2943
2219.30 2933
2219.74 2964
2220.19 2941
2220.63 3042
2221.08 3091
2221.52 3063
2221.97 3066
2222.41 3055
2222.85 3030
2223.30 3118
2223.74 3149
2224.19 3211
2224.63 3323
2225.08 3478
2225.52 3463
2225.96 3589
2226.41 3668
2226.85 3653
2227.30 3740
2227.74 3633
2228.19 3561
2228.63 3515
2229.08 3398
2229.52 3353
2229.97 3284
2230.41 3186
2230.86 3124
2231.30 3126
2231.75 3101
2232.19 3013
2232.64 3142
2233.08 3171
2233.53 3283
2233.98 3288
2234.42 3263
2234.87 3148
2235.31 3229
2235.76 3183
2236.20 3119
2236.65 3152
2237.09 3115
2237.54 3140
2237.99 3138
2238.43 3123
2238.88 3078
2239.32 3121
2239.77 3041
2240.22 3008
2240.66 3008
2241.11 2986
2241.55 2901
2242.00 2920
2242.45 2931
2242.89 2942
2243.34 2915
2243.79 2903
2244.23 2899
2244.68 2963
2245.13 2881
2245.57 2843
2246.02 2821
2246.47 2870
2246.91 2960
2247.36 2873
2247.81 2824
2248.25 2815
2248.70 2846
2249.15 2882
2249.59 2866
2250.04 2857
2250.49 2878
2250.93 2870
2251.38 2999
2251.83 2955
2252.28 2958
2252.72 3020
2253.17 2968
2253.62 3002
2254.07 2975
2254.51 3023
2254.96 3062
2255.41 3046
2255.86 2998
2256.30 2914
2256.75 2866
2257.20 2807
2257.65 2887
2258.09 2777
2258.54 2830
2258.99 2787
2259.44 2796
2259.89 2767
2260.33 2809
2260.78 2841
2261.23 2781
2261.68 2835
2262.13 2869
2262.58 2858
2263.02 2844
2263.47 2848
2263.92 2869
2264.37 2887
2264.82 2855
2265.27 2943
2265.71 2835
2266.16 2812
2266.61 2832
2267.06 2781
2267.51 2759
2267.96 2826
2268.41 2797
2268.86 2792
2269.30 2804
2269.75 2762
2270.20 2827
2270.65 2845
2271.10 2829
2271.55 2895
2272.00 2917
2272.45 2894
2272.90 2859
2273.35 2853
2273.80 2930
2274.25 2927
2274.69 3019
2275.14 3037
2275.59 3078
2276.04 3170
2276.49 3209
2276.94 3257
2277.39 3317
2277.84 3286
2278.29 3233
2278.74 3212
2279.19 3165
2279.64 3080
2280.09 3052
2280.54 3103
2280.99 2991
2281.44 2892
2281.89 2888
2282.34 2902
2282.79 2810
2283.24 2742
2283.69 2770
2284.14 2809
2284.59 2741
2285.04 2698
2285.50 2783
2285.95 2722
2286.40 2733
2286.85 2686
2287.30 2713
2287.75 2781
2288.20 2760
2288.65 2828
2289.10 2804
2289.55 2897
2290.00 2911
2290.45 3023
2290.91 3067
2291.36 3116
2291.81 3141
2292.26 3228
2292.71 3190
2293.16 3136
2293.61 3089
2294.06 3047
2294.52 3009
2294.97 3030
2295.42 2998
2295.87 3007
2296.32 2993
2296.77 2909
2297.22 2944
2297.68 2834
2298.13 2881
2298.58 2882
2299.03 2864
2299.48 2817
2299.94 2777
2300.39 2749
2300.84 2780
2301.29 2726
2301.74 2769
2302.20 2773
2302.65 2746
2303.10 2762
2303.55 2850
2304.01 2837
2304.46 2786
2304.91 2840
2305.36 2847
2305.82 2837
2306.27 2784
2306.72 2802
2307.17 2806
2307.63 2760
2308.08 2777
2308.53 2805
2308.98 2869
2309.44 2899
2309.89 2843
2310.34 2927
2310.80 2946
2311.25 2941
2311.70 2974
2312.16 2972
2312.61 3037
2313.06 2877
2313.52 2799
2313.97 2837
2314.42 2812
2314.88 2806
2315.33 2819
2315.78 2819
2316.24 2803
2316.69 2915
2317.14 2950
2317.60 2894
2318.05 2874
2318.50 2850
2318.96 2913
2319.41 2881
2319.87 2791
2320.32 2941
2320.77 3021
2321.23 2895
2321.68 2861
2322.14 2903
2322.59 2882
2323.04 2844
2323.50 2891
2323.95 2939
2324.41 2943
2324.86 2958
2325.32 3179
2325.77 3253
2326.23 3325
2326.68 3370
2327.13 3517
2327.59 3514
2328.04 3394
2328.50 3208
2328.95 3163
2329.41 3078
2329.86 2980
2330.32 2941
2330.77 2860
2331.23 2841
2331.68 2795
2332.14 2842
2332.59 2861
2333.05 2839
2333.50 2736
2333.96 2761
2334.41 2750
2334.87 2838
2335.33 2791
2335.78 2806
2336.24 2836
2336.69 2859
2337.15 2903
2337.60 2958
2338.06 2884
2338.51 2918
2338.97 2916
2339.43 2759
2339.88 2791
2340.34 2671
2340.79 2714
2341.25 2738
2341.71 2734
2342.16 2721
2342.62 2732
2343.07 2738
2343.53 2684
2343.99 2655
2344.44 2744
2344.90 2777
2345.36 2726
2345.81 2746
2346.27 2723
2346.73 2780
2347.18 2765
2347.64 2754
2348.09 2720
2348.55 2748
2349.01 2749
2349.47 2746
2349.92 2773
2350.38 2803
2350.84 2836
2351.29 2803
2351.75 2774
2352.21 2790
2352.66 2934
2353.12 2890
2353.58 2929
2354.04 2878
2354.49 2808
2354.95 2786
2355.41 2728
2355.86 2744
2356.32 2774
2356.78 2782
2357.24 2718
2357.70 2704
2358.15 2771
2358.61 2740
2359.07 2702
2359.53 2678
2359.98 2612
2360.44 2623
2360.90 2533
2361.36 2608
2361.82 2645
2362.27 2681
2362.73 2669
2363.19 2719
2363.65 2726
2364.11 2696
2364.56 2715
2365.02 2675
2365.48 2676
2365.94 2677
2366.40 2742
2366.86 2763
2367.31 2769
2367.77 2715
2368.23 2737
2368.69 2776
2369.15 2718
2369.61 2683
2370.07 2793
2370.53 2796
2370.98 2827
2371.44 2782
2371.90 2834
2372.36 2814
2372.82 2769
2373.28 2806
2373.74 2798
2374.20 2890
2374.66 2868
2375.12 2848
2375.58 2886
2376.04 2858
2376.49 2814
2376.95 2925
2377.41 2760
2377.87 2752
2378.33 2758
2378.79 2830
2379.25 2789
2379.71 2750
2380.17 2709
2380.63 2700
2381.09 2699
2381.55 2680
2382.01 2683
2382.47 2653
2382.93 2609
2383.39 2625
2383.85 2565
2384.31 2637
2384.77 2629
2385.23 2594
2385.69 2556
2386.15 2533
2386.61 2594
2387.07 2499
2387.53 2581
2387.99 2593
2388.46 2630
2388.92 2592
2389.38 2649
2389.84 2611
2390.30 2604
2390.76 2634
2391.22 2653
2391.68 2736
2392.14 2742
2392.60 2699
2393.06 2730
2393.52 2703
2393.99 2733
2394.45 2749
2394.91 2641
2395.37 2628
2395.83 2644
2396.29 2677
2396.75 2653
2397.21 2667
2397.68 2631
2398.14 2735
2398.60 2680
2399.06 2627
2399.52 2754
2399.98 2729
2400.45 2724
2400.91 2675
2401.37 2677
2401.83 2699
2402.29 2552
2402.76 2529
2403.22 2523
2403.68 2520
2404.14 2523
2404.60 2580
2405.07 2548
2405.53 2588
2405.99 2603
2406.45 2641
2406.91 2684
2407.38 2689
2407.84 2639
2408.30 2669
2408.76 2731
2409.23 2750
2409.69 2731
2410.15 2676
2410.62 2668
2411.08 2625
2411.54 2665
2412.00 2639
2412.47 2533
2412.93 2585
2413.39 2618
2413.86 2652
2414.32 2607
2414.78 2556
2415.24 2524
2415.71 2532
2416.17 2592
2416.63 2594
2417.10 2603
2417.56 2586
2418.02 2593
2418.49 2578
2418.95 2586
2419.42 2561
2419.88 2572
2420.34 2520
2420.81 2475
2421.27 2529
2421.73 2566
2422.20 2634
2422.66 2613
2423.13 2568
2423.59 2461
2424.05 2510
2424.52 2607
2424.98 2584
2425.45 2628
2425.91 2634
2426.37 2597
2426.84 2590
2427.30 2651
2427.77 2558
2428.23 2526
2428.70 2496
2429.16 2487
2429.62 2507
2430.09 2425
2430.55 2532
2431.02 2554
2431.48 2516
2431.95 2509
2432.41 2503
2432.88 2489
2433.34 2496
2433.81 2476
2434.27 2502
2434.74 2506
2435.20 2506
2435.67 2552
2436.13 2539
2436.60 2503
2437.06 2545
2437.53 2573
2437.99 2567
2438.46 2514
2438.92 2524
2439.39 2557
2439.86 2571
2440.32 2539
2440.79 2518
2441.25 2541
2441.72 2489
2442.18 2517
2442.65 2553
2443.12 2524
2443.58 2526
2444.05 2530
2444.51 2471
2444.98 2511
2445.44 2511
2445.91 2500
2446.38 2452
2446.84 2496
2447.31 2516
2447.78 2535
2448.24 2527
2448.71 2605
2449.17 2588
2449.64 2552
2450.11 2623
2450.57 2784
2451.04 2786
2451.51 2801
2451.97 2806
2452.44 2882
2452.91 2946
2453.37 2869
2453.84 2855
2454.31 2806
2454.78 2749
2455.24 2692
2455.71 2640
2456.18 2612
2456.64 2588
2457.11 2589
2457.58 2564
2458.04 2477
2458.51 2565
2458.98 2509
2459.45 2495
2459.91 2489
2460.38 2526
2460.85 2566
2461.32 2548
2461.78 2552
2462.25 2506
2462.72 2529
2463.19 2538
2463.66 2579
2464.12 2483
2464.59 2473
2465.06 2452
2465.53 2426
2465.99 2484
2466.46 2528
2466.93 2584
2467.40 2544
2467.87 2585
2468.34 2546
2468.80 2566
2469.27 2603
2469.74 2590
2470.21 2587
2470.68 2534
2471.15 2548
2471.61 2570
2472.08 2545
2472.55 2548
2473.02 2466
2473.49 2444
2473.96 2453
2474.43 2484
2474.90 2496
2475.36 2532
2475.83 2468
2476.30 2451
2476.77 2476
2477.24 2445
2477.71 2442
2478.18 2469
2478.65 2525
2479.12 2472
2479.59 2421
2480.06 2557
2480.52 2500
2480.99 2383
2481.46 2378
2481.93 2421
2482.40 2449
2482.87 2366
2483.34 2462
2483.81 2412
2484.28 2417
2484.75 2460
2485.22 2465
2485.69 2455
2486.16 2424
2486.63 2478
2487.10 2507
2487.57 2506
2488.04 2531
2488.51 2481
2488.98 2496
2489.45 2517
2489.92 2569
2490.39 2592
2490.86 2559
2491.33 2507
2491.80 2516
2492.27 2423
2492.74 2487
2493.21 2526
2493.69 2469
2494.16 2411
2494.63 2459
2495.10 2476
2495.57 2487
2496.04 2550
2496.51 2489
2496.98 2456
2497.45 2450
2497.92 2504
2498.39 2462
2498.86 2399
2499.34 2437
2499.81 2493
2500.28 2454
2500.75 2422
2501.22 2337
2501.69 2351
2502.16 2361
2502.64 2429
2503.11 2433
2503.58 2427
2504.05 2374
2504.52 2415
2504.99 2512
2505.47 2440
2505.94 2516
2506.41 2490
2506.88 2456
2507.35 2436
2507.82 2469
2508.30 2470
2508.77 2445
2509.24 2457
2509.71 2477
2510.18 2536
2510.66 2539
2511.13 2505
2511.60 2504
2512.07 2519
2512.55 2530
2513.02 2490
2513.49 2567
2513.96 2502
2514.44 2564
2514.91 2531
2515.38 2504
2515.85 2480
2516.33 2483
2516.80 2511
2517.27 2442
2517.75 2473
2518.22 2439
2518.69 2450
2519.16 2413
2519.64 2417
2520.11 2478
2520.58 2520
2521.06 2405
2521.53 2330
2522.00 2418
2522.48 2445
2522.95 2460
2523.42 2476
2523.90 2496
2524.37 2404
2524.84 2354
2525.32 2459
2525.79 2482
2526.27 2495
2526.74 2549
2527.21 2573
2527.69 2504
2528.16 2435
2528.63 2405
2529.11 2434
2529.58 2448
2530.06 2517
2530.53 2474
2531.00 2418
2531.48 2426
2531.95 2443
2532.43 2439
2532.90 2495
2533.38 2451
2533.85 2522
2534.32 2451
2534.80 2466
2535.27 2489
2535.75 2526
2536.22 2521
2536.70 2526
2537.17 2610
2537.65 2555
2538.12 2691
2538.60 2623
2539.07 2589
2539.55 2547
2540.02 2522
2540.50 2555
2540.97 2602
2541.45 2609
2541.92 2607
2542.40 2565
2542.87 2620
2543.35 2557
2543.82 2499
2544.30 2500
2544.77 2506
2545.25 2465
2545.72 2478
2546.20 2558
2546.68 2504
2547.15 2507
2547.63 2517
2548.10 2640
2548.58 2698
2549.05 2600
2549.53 2749
2550.01 2759
2550.48 2838
2550.96 2799
2551.43 2818
2551.91 2808
2552.39 2761
2552.86 2675
2553.34 2762
2553.82 2654
2554.29 2664
2554.77 2632
2555.24 2567
2555.72 2562
2556.20 2548
2556.67 2580
2557.15 2514
2557.63 2453
2558.10 2497
2558.58 2536
2559.06 2608
2559.53 2574
2560.01 2441
2560.49 2438
2560.96 2528
2561.44 2522
2561.92 2511
2562.40 2438
2562.87 2425
2563.35 2537
2563.83 2517
2564.30 2501
2564.78 2450
2565.26 2498
2565.74 2525
2566.21 2525
2566.69 2548
2567.17 2445
2567.65 2493
2568.12 2419
2568.60 2505
2569.08 2547
2569.56 2520
2570.03 2499
2570.51 2528
2570.99 2446
2571.47 2500
2571.95 2483
2572.42 2451
2572.90 2427
2573.38 2384
2573.86 2429
2574.34 2322
2574.81 2379
2575.29 2422
2575.77 2409
2576.25 2370
2576.73 2455
2577.21 2419
2577.68 2430
2578.16 2348
2578.64 2418
2579.12 2442
2579.60 2377
2580.08 2362
2580.56 2331
2581.04 2440
2581.51 2387
2581.99 2380
2582.47 2324
2582.95 2316
2583.43 2370
2583.91 2350
2584.39 2294
2584.87 2277
2585.35 2283
2585.83 2288
2586.31 2322
2586.78 2361
2587.26 2337
2587.74 2291
2588.22 2396
2588.70 2325
2589.18 2334
2589.66 2404
2590.14 2394
2590.62 2365
2591.10 2368
2591.58 2365
2592.06 2390
2592.54 2362
2593.02 2380
2593.50 2402
2593.98 2399
2594.46 2391
2594.94 2344
2595.42 2380
2595.90 2338
2596.38 2331
2596.86 2256
2597.34 2293
2597.82 2376
2598.30 2291
2598.78 2298
2599.26 2311
2599.74 2312
2600.22 2367
2600.70 2398
2601.19 2330
2601.67 2341
2602.15 2332
2602.63 2370
2603.11 2331
2603.59 2343
2604.07 2295
2604.55 2277
2605.03 2381
2605.51 2431
2605.99 2379
2606.48 2359
2606.96 2343
2607.44 2425
2607.92 2375
2608.40 2321
2608.88 2326
2609.36 2415
2609.84 2385
2610.33 2348
2610.81 2346
2611.29 2311
2611.77 2340
2612.25 2316
2612.73 2299
2613.22 2290
2613.70 2352
2614.18 2358
2614.66 2380
2615.14 2299
2615.63 2302
2616.11 2370
2616.59 2371
2617.07 2408
2617.55 2296
2618.04 2421
2618.52 2547
2619.00 2511
2619.48 2487
2619.97 2517
2620.45 2427
2620.93 2431
2621.41 2437
2621.90 2434
2622.38 2452
2622.86 2418
2623.34 2384
2623.83 2472
2624.31 2460
2624.79 2418
2625.27 2350
2625.76 2351
2626.24 2352
2626.72 2459
2627.21 2411
2627.69 2391
2628.17 2372
2628.66 2299
2629.14 2295
2629.62 2300
2630.11 2405
2630.59 2346
2631.07 2371
2631.56 2460
2632.04 2462
2632.52 2449
2633.01 2496
2633.49 2525
2633.97 2496
2634.46 2575
2634.94 2584
2635.43 2612
2635.91 2607
2636.39 2561
2636.88 2519
2637.36 2514
2637.85 2493
2638.33 2472
2638.81 2435
2639.30 2387
2639.78 2385
2640.27 2416
2640.75 2401
2641.24 2345
2641.72 2442
2642.20 2413
2642.69 2410
2643.17 2412
2643.66 2398
2644.14 2298
2644.63 2348
2645.11 2390
2645.60 2279
2646.08 2283
2646.57 2318
2647.05 2321
2647.54 2291
2648.02 2307
2648.51 2247
2648.99 2348
2649.48 2348
2649.96 2329
2650.45 2339
2650.93 2269
2651.42 2270
2651.90 2290
2652.39 2355
2652.87 2307
2653.36 2327
2653.84 2378
2654.33 2407
2654.82 2404
2655.30 2383
2655.79 2298
2656.27 2340
2656.76 2295
2657.24 2276
2657.73 2307
2658.22 2409
2658.70 2337
2659.19 2363
2659.67 2355
2660.16 2348
2660.65 2405
2661.13 2403
2661.62 2418
2662.10 2455
2662.59 2507
2663.08 2571
2663.56 2553
2664.05 2517
2664.54 2536
2665.02 2480
2665.51 2531
2666.00 2529
2666.48 2572
2666.97 2588
2667.46 2579
2667.94 2549
2668.43 2435
2668.92 2455
2669.40 2536
2669.89 2525
2670.38 2457
2670.86 2416
2671.35 2420
2671.84 2423
2672.33 2433
2672.81 2389
2673.30 2356
2673.79 2388
2674.28 2380
2674.76 2379
2675.25 2374
2675.74 2407
2676.23 2396
2676.71 2429
2677.20 2369
2677.69 2328
2678.18 2306
2678.66 2305
2679.15 2284
2679.64 2327
2680.13 2345
2680.62 2263
2681.10 2312
2681.59 2299
2682.08 2243
2682.57 2339
2683.06 2331
2683.54 2314
2684.03 2245
2684.52 2247
2685.01 2288
2685.50 2280
2685.99 2351
2686.47 2379
2686.96 2372
2687.45 2424
2687.94 2436
2688.43 2475
2688.92 2458
2689.41 2449
2689.89 2527
2690.38 2489
2690.87 2499
2691.36 2551
2691.85 2509
2692.34 2538
2692.83 2522
2693.32 2574
2693.81 2527
2694.30 2537
2694.79 2599
2695.27 2611
2695.76 2681
2696.25 2666
2696.74 2670
2697.23 2643
2697.72 2672
2698.21 2615
2698.70 2638
2699.19 2563
2699.68 2516
2700.17 2513
2700.66 2444
2701.15 2410
2701.64 2309
2702.13 2321
2702.62 2403
2703.11 2341
2703.60 2316
2704.09 2282
2704.58 2315
2705.07 2329
2705.56 2261
2706.05 2291
2706.54 2271
2707.03 2213
2707.52 2208
2708.01 2337
2708.50 2247
2708.99 2241
2709.48 2322
2709.97 2287
2710.46 2271
2710.96 2278
2711.45 2266
2711.94 2274
2712.43 2291
2712.92 2340
2713.41 2401
2713.90 2362
2714.39 2279
2714.88 2271
2715.37 2317
2715.86 2327
2716.36 2324
2716.85 2288
2717.34 2271
2717.83 2314
2718.32 2285
2718.81 2384
2719.30 2270
2719.80 2342
2720.29 2329
2720.78 2380
2721.27 2355
2721.76 2422
2722.25 2365
2722.75 2492
2723.24 2477
2723.73 2501
2724.22 2530
2724.71 2534
2725.21 2457
2725.70 2463
2726.19 2508
2726.68 2469
2727.17 2462
2727.67 2417
2728.16 2459
2728.65 2377
2729.14 2388
2729.64 2387
2730.13 2428
2730.62 2366
2731.11 2371
2731.61 2467
2732.10 2471
2732.59 2444
2733.08 2440
2733.58 2386
2734.07 2416
2734.56 2355
2735.05 2375
2735.55 2389
2736.04 2400
2736.53 2397
2737.03 2352
2737.52 2472
2738.01 2541
2738.51 2617
2739.00 2597
2739.49 2763
2739.99 2720
2740.48 2739
2740.97 2717
2741.47 2694
2741.96 2636
2742.45 2634
2742.95 2659
2743.44 2605
2743.93 2500
2744.43 2503
2744.92 2532
2745.42 2425
2745.91 2432
2746.40 2398
2746.90 2399
2747.39 2385
2747.89 2348
2748.38 2392
2748.87 2445
2749.37 2415
2749.86 2354
2750.36 2330
2750.85 2365
2751.34 2315
2751.84 2284
2752.33 2284
2752.83 2296
2753.32 2237
2753.82 2178
2754.31 2221
2754.81 2262
2755.30 2243
2755.80 2243
2756.29 2323
2756.79 2259
2757.28 2153
2757.78 2275
2758.27 2262
2758.77 2247
2759.26 2248
2759.76 2308
2760.25 2273
2760.75 2289
2761.24 2328
2761.74 2324
2762.23 2357
2762.73 2430
2763.22 2480
2763.72 2466
2764.21 2495
2764.71 2530
2765.20 2590
2765.70 2570
2766.20 2546
2766.69 2620
2767.19 2610
2767.68 2582
2768.18 2536
2768.68 2478
2769.17 2569
2769.67 2451
2770.16 2377
2770.66 2344
2771.16 2271
2771.65 2253
2772.15 2304
2772.64 2294
2773.14 2252
2773.64 2173
2774.13 2200
2774.63 2193
2775.13 2220
2775.62 2239
2776.12 2228
2776.62 2268
2777.11 2278
2777.61 2191
2778.11 2196
2778.60 2230
2779.10 2236
2779.60 2264
2780.09 2310
2780.59 2290
2781.09 2309
2781.58 2270
2782.08 2317
2782.58 2254
2783.08 2195
2783.57 2253
2784.07 2292
2784.57 2254
2785.07 2226
2785.56 2296
2786.06 2266
2786.56 2225
2787.06 2233
2787.55 2209
2788.05 2193
2788.55 2237
2789.05 2227
2789.54 2166
2790.04 2183
2790.54 2255
2791.04 2323
2791.54 2336
2792.03 2351
2792.53 2309
2793.03 2275
2793.53 2304
2794.03 2288
2794.52 2262
2795.02 2291
2795.52 2295
2796.02 2324
2796.52 2327
2797.02 2307
2797.51 2289
2798.01 2288
2798.51 2401
2799.01 2333
2799.51 2340
2800.01 2377
2800.51 2450
2801.00 2355
2801.50 2230
2802.00 2271
2802.50 2297
2803.00 2243
2803.50 2243
2804.00 2218
2804.50 2305
2805.00 2327
2805.50 2364
2806.00 2432
2806.49 2426
2806.99 2462
2807.49 2552
2807.99 2520
2808.49 2471
2808.99 2454
2809.49 2419
2809.99 2475
2810.49 2411
2810.99 2425
2811.49 2497
2811.99 2589
2812.49 2501
2812.99 2540
2813.49 2483
2813.99 2535
2814.49 2465
2814.99 2450
2815.49 2379
2815.99 2240
2816.49 2248
2816.99 2296
2817.49 2220
2817.99 2141
2818.49 2173
2818.99 2170
2819.49 2220
2819.99 2177
2820.49 2146
2820.99 2116
2821.49 2154
2821.99 2147
2822.50 2199
2823.00 2163
2823.50 2174
2824.00 2159
2824.50 2168
2825.00 2144
2825.50 2111
2826.00 2202
2826.50 2180
2827.00 2167
2827.50 2174
2828.01 2229
2828.51 2256
2829.01 2262
2829.51 2227
2830.01 2193
2830.51 2194
2831.01 2153
2831.52 2181
2832.02 2148
2832.52 2131
2833.02 2141
2833.52 2139
2834.02 2163
2834.53 2192
2835.03 2225
2835.53 2158
2836.03 2199
2836.53 2227
2837.03 2211
2837.54 2258
2838.04 2264
2838.54 2206
2839.04 2182
2839.55 2195
2840.05 2163
2840.55 2141
2841.05 2144
2841.55 2163
2842.06 2226
2842.56 2180
2843.06 2168
2843.56 2135
2844.07 2146
2844.57 2136
2845.07 2159
2845.58 2198
2846.08 2040
2846.58 2089
2847.08 2166
2847.59 2156
2848.09 2145
2848.59 2159
2849.10 2199
2849.60 2181
2850.10 2215
2850.61 2266
2851.11 2266
2851.61 2229
2852.12 2213
2852.62 2214
2853.12 2179
2853.63 2179
2854.13 2230
2854.63 2267
2855.14 2250
2855.64 2247
2856.14 2300
2856.65 2303
2857.15 2270
2857.66 2258
2858.16 2250
2858.66 2320
2859.17 2226
2859.67 2246
2860.17 2229
2860.68 2175
2861.18 2194
2861.69 2120
2862.19 2158
2862.70 2136
2863.20 2108
2863.70 2069
2864.21 2112
2864.71 2063
2865.22 2097
2865.72 2166
2866.23 2170
2866.73 2112
2867.24 2147
2867.74 2177
2868.25 2189
2868.75 2229
2869.26 2262
2869.76 2224
2870.27 2286
2870.77 2268
2871.28 2282
2871.78 2296
2872.29 2237
2872.79 2302
2873.30 2308
2873.80 2276
2874.31 2257
2874.81 2263
2875.32 2212
2875.82 2226
2876.33 2312
2876.83 2302
2877.34 2238
2877.84 2280
2878.35 2273
2878.86 2233
2879.36 2183
2879.87 2190
2880.37 2157
2880.88 2130
2881.39 2180
2881.89 2179
2882.40 2201
2882.90 2198
2883.41 2172
2883.92 2200
2884.42 2188
2884.93 2202
2885.43 2215
2885.94 2333
2886.45 2399
2886.95 2363
2887.46 2486
2887.97 2457
2888.47 2488
2888.98 2525
2889.49 2461
2889.99 2458
2890.50 2496
2891.01 2537
2891.51 2554
2892.02 2564
2892.53 2596
2893.03 2672
2893.54 2617
2894.05 2610
2894.55 2579
2895.06 2611
2895.57 2574
2896.08 2567
2896.58 2595
2897.09 2590
2897.60 2707
2898.11 2629
2898.61 2655
2899.12 2620
2899.63 2592
2900.13 2554
2900.64 2532
2901.15 2490
2901.66 2506
2902.17 2484
2902.67 2497
2903.18 2417
2903.69 2331
2904.20 2286
2904.70 2299
2905.21 2307
2905.72 2275
2906.23 2245
2906.74 2241
2907.25 2255
2907.75 2267
2908.26 2276
2908.77 2258
2909.28 2253
2909.79 2314
2910.30 2244
2910.80 2240
2911.31 2184
2911.82 2162
2912.33 2208
2912.84 2184
2913.35 2229
2913.86 2243
2914.36 2227
2914.87 2217
2915.38 2182
2915.89 2208
2916.40 2283
2916.91 2240
2917.42 2295
2917.93 2293
2918.44 2304
2918.95 2358
2919.46 2416
2919.96 2436
2920.47 2409
2920.98 2395
2921.49 2453
2922.00 2421
2922.51 2411
2923.02 2441
2923.53 2412
2924.04 2369
2924.55 2377
2925.06 2369
2925.57 2377
2926.08 2397
2926.59 2486
2927.10 2420
2927.61 2423
2928.12 2378
2928.63 2387
2929.14 2402
2929.65 2379
2930.16 2362
2930.67 2318
2931.18 2355
2931.69 2403
2932.20 2304
2932.71 2288
2933.22 2328
2933.73 2307
2934.24 2221
2934.75 2217
2935.26 2207
2935.77 2332
2936.29 2279
2936.80 2302
2937.31 2302
2937.82 2328
2938.33 2394
2938.84 2359
2939.35 2354
2939.86 2449
2940.37 2453
2940.88 2434
2941.39 2514
2941.91 2452
2942.42 2429
2942.93 2535
2943.44 2504
2943.95 2484
2944.46 2398
2944.97 2365
2945.49 2315
2946.00 2244
2946.51 2198
2947.02 2235
2947.53 2309
2948.04 2256
2948.56 2229
2949.07 2198
2949.58 2239
2950.09 2210
2950.60 2296
2951.12 2245
2951.63 2222
2952.14 2193
2952.65 2169
2953.16 2166
2953.68 2199
2954.19 2277
2954.70 2207
2955.21 2200
2955.73 2239
2956.24 2228
2956.75 2237
2957.26 2242
2957.78 2265
2958.29 2252
2958.80 2298
2959.31 2302
2959.83 2260
2960.34 2257
2960.85 2263
2961.36 2299
2961.88 2337
2962.39 2256
2962.90 2341
2963.42 2383
2963.93 2416
2964.44 2399
2964.96 2536
2965.47 2484
2965.98 2527
2966.50 2549
2967.01 2643
2967.52 2651
2968.04 2813
2968.55 2915
2969.06 2934
2969.58 2950
2970.09 2941
2970.60 2889
2971.12 2882
2971.63 2837
2972.15 2701
2972.66 2743
2973.17 2637
2973.69 2621
2974.20 2542
2974.72 2613
2975.23 2587
2975.74 2572
2976.26 2508
2976.77 2450
2977.29 2474
2977.80 2440
2978.31 2437
2978.83 2398
2979.34 2418
2979.86 2414
2980.37 2408
2980.89 2444
2981.40 2466
2981.92 2446
2982.43 2433
2982.95 2459
2983.46 2482
2983.98 2475
2984.49 2454
2985.01 2519
2985.52 2497
2986.04 2506
2986.55 2513
2987.07 2578
2987.58 2592
2988.10 2563
2988.61 2647
2989.13 2638
2989.64 2639
2990.16 2586
2990.67 2638
2991.19 2767
2991.70 2695
2992.22 2745
2992.73 2719
2993.25 2683
2993.77 2738
2994.28 2722
2994.80 2768
2995.31 2785
2995.83 2790
2996.35 2830
2996.86 2857
2997.38 2873
2997.89 2936
2998.41 2971
2998.93 3137
2999.44 3097
2999.96 3111
3000.47 3046
3000.99 2981
3001.51 3091
3002.02 3139
3002.54 3227
3003.06 3376
3003.57 3638
3004.09 3903
3004.61 4329
3005.12 4800
3005.64 5173
3006.16 5636
3006.67 5724
3007.19 5713
3007.71 5616
3008.22 5285
3008.74 4869
3009.26 4393
3009.77 4103
3010.29 3711
3010.81 3477
3011.33 3329
3011.84 3125
3012.36 2962
3012.88 2916
3013.40 2960
3013.91 2933
3014.43 2939
3014.95 2782
3015.47 2744
3015.98 2706
3016.50 2689
3017.02 2703
3017.54 2676
3018.05 2721
3018.57 2653
3019.09 2620
3019.61 2609
3020.13 2582
3020.64 2621
3021.16 2641
3021.68 2550
3022.20 2639
3022.72 2569
3023.23 2637
3023.75 2616
3024.27 2626
3024.79 2573
3025.31 2589
3025.83 2572
3026.34 2591
3026.86 2601
3027.38 2575
3027.90 2580
3028.42 2552
3028.94 2526
3029.46 2540
3029.98 2543
3030.49 2538
3031.01 2519
3031.53 2550
3032.05 2580
3032.57 2594
3033.09 2537
3033.61 2441
3034.13 2526
3034.65 2554
3035.17 2476
3035.68 2516
3036.20 2629
3036.72 2606
3037.24 2645
3037.76 2619
3038.28 2626
3038.80 2624
3039.32 2516
3039.84 2527
3040.36 2514
3040.88 2537
3041.40 2519
3041.92 2477
3042.44 2497
3042.96 2452
3043.48 2406
3044.00 2441
3044.52 2422
3045.04 2456
3045.56 2415
3046.08 2346
3046.60 2419
3047.12 2455
3047.64 2445
3048.16 2432
3048.68 2400
3049.20 2397
3049.72 2395
3050.24 2348
3050.76 2367
3051.28 2429
3051.80 2434
3052.33 2461
3052.85 2449
3053.37 2471
3053.89 2463
3054.41 2432
3054.93 2390
3055.45 2425
3055.97 2444
3056.49 2468
3057.01 2427
3057.54 2472
3058.06 2485
3058.58 2480
3059.10 2493
3059.62 2478
3060.14 2460
3060.66 2489
3061.18 2532
3061.71 2483
3062.23 2472
3062.75 2492
3063.27 2524
3063.79 2511
3064.31 2590
3064.84 2662
3065.36 2599
3065.88 2653
3066.40 2693
3066.92 2649
3067.45 2680
3067.97 2791
3068.49 2740
3069.01 2732
3069.53 2680
3070.06 2733
3070.58 2772
3071.10 2649
3071.62 2564
3072.15 2659
3072.67 2598
3073.19 2562
3073.71 2589
3074.24 2625
3074.76 2641
3075.28 2626
3075.80 2636
3076.33 2676
3076.85 2701
3077.37 2716
3077.90 2816
3078.42 2855
3078.94 2881
3079.46 2971
3079.99 2997
3080.51 3074
3081.03 3095
3081.56 3095
3082.08 3198
3082.60 3280
3083.13 3276
3083.65 3373
3084.17 3418
3084.70 3429
3085.22 3299
3085.74 3269
3086.27 3197
3086.79 3156
3087.31 3142
3087.84 3023
3088.36 2919
3088.89 2878
3089.41 2875
3089.93 2861
3090.46 2909
3090.98 2937
3091.51 3019
3092.03 2998
3092.55 3051
3093.08 3134
3093.60 3182
3094.13 3229
3094.65 3320
3095.18 3355
3095.70 3495
3096.22 3626
3096.75 3718
3097.27 3821
3097.80 3938
3098.32 3941
3098.85 3942
3099.37 4029
3099.90 3934
3100.42 3943
3100.95 4164
3101.47 4563
3102.00 5130
3102.52 5848
3103.05 6972
3103.57 8138
3104.10 9309
3104.62 10116
3105.15 10107
3105.67 9727
3106.20 9123
3106.72 8107
3107.25 7181
3107.77 6296
3108.30 5352
3108.82 4752
3109.35 4372
3109.88 4007
3110.40 3863
3110.93 3780
3111.45 3709
3111.98 3616
3112.50 3599
3113.03 3575
3113.56 3546
3114.08 3416
3114.61 3326
3115.13 3324
3115.66 3213
3116.19 3155
3116.71 3060
3117.24 3094
3117.77 2959
3118.29 2969
3118.82 2901
3119.34 2827
3119.87 2961
3120.40 3024
3120.92 3124
3121.45 3081
3121.98 3104
3122.50 3155
3123.03 3175
3123.56 3094
3124.08 3089
3124.61 3027
3125.14 3056
3125.66 2947
3126.19 2860
3126.72 2830
3127.25 2782
3127.77 2848
3128.30 2779
3128.83 2688
3129.35 2712
3129.88 2667
3130.41 2740
3130.94 2688
3131.46 2624
3131.99 2695
3132.52 2648
3133.05 2647
3133.57 2626
3134.10 2633
3134.63 2675
3135.16 2663
3135.68 2742
3136.21 2706
3136.74 2638
3137.27 2626
3137.80 2700
3138.32 2681
3138.85 2591
3139.38 2587
3139.91 2527
3140.44 2420
3140.97 2436
3141.49 2454
3142.02 2375
3142.55 2392
3143.08 2388
3143.61 2398
3144.14 2372
3144.66 2417
3145.19 2440
3145.72 2428
3146.25 2421
3146.78 2383
3147.31 2388
3147.84 2389
3148.36 2442
3148.89 2482
3149.42 2402
3149.95 2397
3150.48 2452
3151.01 2462
3151.54 2456
3152.07 2464
3152.60 2463
3153.13 2479
3153.66 2472
3154.19 2528
3154.71 2558
3155.24 2529
3155.77 2513
3156.30 2506
3156.83 2578
3157.36 2494
3157.89 2437
3158.42 2436
3158.95 2479
3159.48 2442
3160.01 2524
3160.54 2447
3161.07 2549
3161.60 2497
3162.13 2504
3162.66 2460
3163.19 2493
3163.72 2497
3164.25 2456
3164.78 2415
3165.31 2400
3165.84 2398
3166.37 2408
3166.90 2379
3167.43 2320
3167.96 2338
3168.49 2295
3169.02 2309
3169.56 2256
3170.09 2346
3170.62 2345
3171.15 2376
3171.68 2413
3172.21 2443
3172.74 2405
3173.27 2518
3173.80 2601
3174.33 2620
3174.86 2618
3175.40 2641
3175.93 2709
3176.46 2658
3176.99 2671
3177.52 2634
3178.05 2608
3178.58 2566
3179.11 2497
3179.65 2364
3180.18 2428
3180.71 2413
3181.24 2410
3181.77 2373
3182.30 2388
3182.84 2295
3183.37 2402
3183.90 2355
3184.43 2325
3184.96 2285
3185.49 2287
3186.03 2285
3186.56 2243
3187.09 2227
3187.62 2297
3188.16 2294
3188.69 2343
3189.22 2384
3189.75 2436
3190.28 2444
3190.82 2494
3191.35 2473
3191.88 2433
3192.41 2440
3192.95 2448
3193.48 2404
3194.01 2393
3194.55 2404
3195.08 2370
3195.61 2342
3196.14 2316
3196.68 2338
3197.21 2384
3197.74 2381
3198.28 2358
3198.81 2385
3199.34 2358
3199.87 2352
3200.41 2375
3200.94 2394
3201.47 2419
3202.01 2417
3202.54 2444
3203.07 2384
3203.61 2445
3204.14 2419
3204.68 2434
3205.21 2391
3205.74 2517
3206.28 2592
3206.81 2690
3207.34 2725
3207.88 2676
3208.41 2761
3208.95 2811
3209.48 2818
3210.01 2936
3210.55 3047
3211.08 2924
3211.62 2935
3212.15 3014
3212.68 2980
3213.22 2964
3213.75 2920
3214.29 2943
3214.82 2856
3215.36 2836
3215.89 2765
3216.42 2728
3216.96 2629
3217.49 2651
3218.03 2665
3218.56 2527
3219.10 2501
3219.63 2529
3220.17 2549
3220.70 2502
3221.24 2535
3221.77 2508
3222.31 2564
3222.84 2653
3223.38 2752
3223.91 2658
3224.45 2808
3224.98 2908
3225.52 2991
3226.05 3022
3226.59 2987
3227.12 2994
3227.66 2945
3228.20 2995
3228.73 2950
3229.27 2897
3229.80 2877
3230.34 2909
3230.87 2943
3231.41 2846
3231.95 2889
3232.48 2911
3233.02 2918
3233.55 3047
3234.09 3062
3234.63 3073
3235.16 3036
3235.70 3082
3236.23 3217
3236.77 3139
3237.31 3196
3237.84 3285
3238.38 3330
3238.92 3305
3239.45 3306
3239.99 3297
3240.53 3212
3241.06 3215
3241.60 3224
3242.14 3285
3242.67 3222
3243.21 3213
3243.75 3301
3244.28 3345
3244.82 3302
3245.36 3387
3245.89 3433
3246.43 3487
3246.97 3568
3247.50 3647
3248.04 3715
3248.58 3789
3249.12 3734
3249.65 3785
3250.19 3874
3250.73 4011
3251.27 4361
3251.80 4849
3252.34 5598
3252.88 6442
3253.42 7423
3253.95 8381
3254.49 9145
3255.03 9362
3255.57 9258
3256.10 8694
3256.64 7850
3257.18 6942
3257.72 6087
3258.26 5484
3258.79 5042
3259.33 4730
3259.87 4392
3260.41 4456
3260.95 4508
3261.49 4462
3262.02 4496
3262.56 4535
3263.10 4638
3263.64 4765
3264.18 4871
3264.72 4843
3265.25 4906
3265.79 4951
3266.33 4989
3266.87 5249
3267.41 5413
3267.95 5474
3268.49 5666
3269.03 5650
3269.56 5592
3270.10 5212
3270.64 4888
3271.18 4526
3271.72 4440
3272.26 4228
3272.80 4013
3273.34 3881
3273.88 3895
3274.42 3891
3274.96 3840
3275.50 3857
3276.04 3945
3276.57 3927
3277.11 3981
3277.65 4009
3278.19 4073
3278.73 4077
3279.27 4006
3279.81 4092
3280.35 4117
3280.89 4104
3281.43 4079
3281.97 4147
3282.51 4081
3283.05 4071
3283.59 4021
3284.13 4026
3284.67 4017
3285.21 4010
3285.75 4017
3286.29 4073
3286.83 4221
3287.37 4183
3287.91 4232
3288.46 4061
3289.00 4152
3289.54 4138
3290.08 4193
3290.62 4193
3291.16 4393
3291.70 4659
3292.24 4822
3292.78 4985
3293.32 5225
3293.86 5642
3294.40 5874
3294.94 6119
3295.49 6356
3296.03 6488
3296.57 6633
3297.11 6659
3297.65 6619
3298.19 6472
3298.73 6202
3299.27 6087
3299.82 5911
3300.36 5572
3300.90 5347
3301.44 5245
3301.98 5021
3302.52 4902
3303.07 4896
3303.61 4787
3304.15 4754
3304.69 4716
3305.23 4671
3305.77 4573
3306.32 4647
3306.86 4626
3307.40 4751
3307.94 4717
3308.49 4771
3309.03 4850
3309.57 4900
3310.11 4970
3310.65 5080
3311.20 5150
3311.74 5177
3312.28 5343
3312.82 5427
3313.37 5292
3313.91 5134
3314.45 5134
3314.99 5296
3315.54 5324
3316.08 5505
3316.62 5685
3317.17 6031
3317.71 6424
3318.25 6850
3318.79 7251
3319.34 7865
3319.88 8335
3320.42 8543
3320.97 8857
3321.51 9124
3322.05 9234
3322.60 9099
3323.14 9010
3323.68 8793
3324.23 8378
3324.77 8095
3325.31 7936
3325.86 7746
3326.40 7520
3326.94 7359
3327.49 7235
3328.03 7178
3328.58 7216
3329.12 7125
3329.66 7220
3330.21 7149
3330.75 7469
3331.30 7861
3331.84 8371
3332.38 9436
3332.93 11097
3333.47 13854
3334.02 18367
3334.56 24121
3335.10 30935
3335.65 37085
3336.19 41750
3336.74 44621
3337.28 45911
3337.83 46355
3338.37 45666
3338.92 44261
3339.46 41958
3340.01 38445
3340.55 34278
3341.10 29097
3341.64 23819
3342.18 19184
3342.73 15706
3343.27 12983
3343.82 10894
3344.36 9320
3344.91 8176
3345.46 7454
3346.00 6928
3346.55 6483
3347.09 6265
3347.64 6085
3348.18 5914
3348.73 5875
3349.27 5692
3349.82 5613
3350.36 5512
3350.91 5527
3351.46 5475
3352.00 5523
3352.55 5570
3353.09 5523
3353.64 5546
3354.18 5498
3354.73 5494
3355.28 5456
3355.82 5239
3356.37 5169
3356.91 5101
3357.46 4999
3358.01 5060
3358.55 5014
3359.10 5039
3359.65 4998
3360.19 4978
3360.74 5023
3361.28 5113
3361.83 5151
3362.38 5204
3362.92 5364
3363.47 5562
3364.02 5764
3364.56 5893
3365.11 5849
3365.66 5804
3366.20 5839
3366.75 5701
3367.30 5440
3367.85 5388
3368.39 5254
3368.94 4969
3369.49 4866
3370.03 4758
3370.58 4690
3371.13 4621
3371.68 4497
3372.22 4567
3372.77 4653
3373.32 4825
3373.87 4989
3374.41 5056
3374.96 5176
3375.51 5229
3376.06 5298
3376.60 5268
3377.15 5120
3377.70 4878
3378.25 4724
3378.79 4490
3379.34 4352
3379.89 4293
3380.44 4167
3380.99 4054
3381.53 3923
3382.08 3942
3382.63 3925
3383.18 3916
3383.73 3917
3384.28 3977
3384.82 3934
3385.37 3822
3385.92 3861
3386.47 3799
3387.02 3833
3387.57 3701
3388.12 3685
3388.66 3617
3389.21 3571
3389.76 3505
3390.31 3491
3390.86 3487
3391.41 3505
3391.96 3454
3392.51 3360
3393.05 3419
3393.60 3375
3394.15 3376
3394.70 3299
3395.25 3349
3395.80 3458
3396.35 3657
3396.90 3686
3397.45 3987
3398.00 4230
3398.55 4504
3399.10 4780
3399.65 4927
3400.20 4982
3400.75 4926
3401.30 4833
3401.85 4672
3402.40 4396
3402.95 4181
3403.50 3939
3404.05 3628
3404.59 3471
3405.14 3391
3405.70 3208
3406.25 3052
3406.80 3047
3407.35 2909
3407.90 2839
3408.45 2803
3409.00 2763
3409.55 2758
3410.10 2780
3410.65 2852
3411.20 2908
3411.75 2940
3412.30 2929
3412.85 2983
3413.40 2983
3413.95 2996
3414.50 2990
3415.05 3069
3415.60 2984
3416.15 2915
3416.71 2877
3417.26 2941
3417.81 2960
3418.36 2951
3418.91 3013
3419.46 3204
3420.01 3146
3420.56 3121
3421.11 3034
3421.67 3028
3422.22 2997
3422.77 2871
3423.32 2809
3423.87 2838
3424.42 2812
3424.98 2807
3425.53 2800
3426.08 2803
3426.63 2868
3427.18 2858
3427.73 2848
3428.29 2775
3428.84 2731
3429.39 2658
3429.94 2637
3430.49 2588
3431.05 2617
3431.60 2563
3432.15 2570
3432.70 2556
3433.25 2534
3433.81 2503
3434.36 2472
3434.91 2500
3435.46 2540
3436.02 2585
3436.57 2601
3437.12 2631
3437.67 2670
3438.23 2631
3438.78 2632
3439.33 2684
3439.89 2659
3440.44 2680
3440.99 2593
3441.54 2578
3442.10 2546
3442.65 2564
3443.20 2562
3443.76 2549
3444.31 2519
3444.86 2537
3445.42 2561
3445.97 2563
3446.52 2504
3447.08 2514
3447.63 2490
3448.18 2511
3448.74 2471
3449.29 2511
3449.84 2392
3450.40 2407
3450.95 2414
3451.50 2378
3452.06 2400
3452.61 2405
3453.17 2429
3453.72 2451
3454.27 2407
3454.83 2372
3455.38 2458
3455.94 2450
3456.49 2437
3457.04 2463
3457.60 2477
3458.15 2491
3458.71 2440
3459.26 2472
3459.82 2440
3460.37 2394
3460.93 2436
3461.48 2447
3462.03 2504
3462.59 2466
3463.14 2482
3463.70 2445
3464.25 2566
3464.81 2593
3465.36 2584
3465.92 2629
3466.47 2681
3467.03 2641
3467.58 2662
3468.14 2674
3468.69 2713
3469.25 2714
3469.80 2684
3470.36 2674
3470.91 2767
3471.47 2813
3472.02 2801
3472.58 2805
3473.14 2943
3473.69 2949
3474.25 2948
3474.80 2826
3475.36 2951
3475.91 2852
3476.47 2859
3477.03 2833
3477.58 2912
3478.14 2985
3478.69 2971
3479.25 3058
3479.80 3116
3480.36 3171
3480.92 3162
3481.47 3321
3482.03 3391
3482.59 3364
3483.14 3389
3483.70 3369
3484.25 3492
3484.81 3482
3485.37 3523
3485.92 3570
3486.48 3632
3487.04 3718
3487.59 3759
3488.15 3773
3488.71 3733
3489.26 3841
3489.82 4073
3490.38 4390
3490.93 4981
3491.49 5962
3492.05 7129
3492.61 8401
3493.16 9641
3493.72 10659
3494.28 10974
3494.83 10709
3495.39 9934
3495.95 8847
3496.51 7818
3497.06 6564
3497.62 5711
3498.18 4966
3498.74 4540
3499.29 4259
3499.85 4129
3500.41 4008
3500.97 3998
3501.52 3955
3502.08 3944
3502.64 3890
3503.20 3973
3503.76 4000
3504.31 4029
3504.87 4008
3505.43 3969
3505.99 4136
3506.55 4251
3507.10 4226
3507.66 4270
3508.22 4200
3508.78 4095
3509.34 3889
3509.90 3736
3510.45 3476
3511.01 3304
3511.57 3200
3512.13 3145
3512.69 3010
3513.25 3029
3513.81 2902
3514.36 2907
3514.92 2802
3515.48 2755
3516.04 2659
3516.60 2706
3517.16 2669
3517.72 2582
3518.28 2561
3518.84 2593
3519.40 2582
3519.95 2672
3520.51 2691
3521.07 2608
3521.63 2627
3522.19 2645
3522.75 2673
3523.31 2757
3523.87 2797
3524.43 2769
3524.99 2839
3525.55 2918
3526.11 2871
3526.67 2913
3527.23 2909
3527.79 2903
3528.35 2832
3528.91 2786
3529.47 2789
3530.03 2805
3530.59 2691
3531.15 2603
3531.71 2595
3532.27 2626
3532.83 2533
3533.39 2455
3533.95 2471
3534.51 2461
3535.07 2428
3535.63 2426
3536.19 2444
3536.75 2460
3537.31 2413
3537.87 2321
3538.43 2342
3538.99 2317
3539.56 2309
3540.12 2362
3540.68 2362
3541.24 2319
3541.80 2308
3542.36 2297
3542.92 2333
3543.48 2314
3544.04 2330
3544.60 2335
3545.17 2314
3545.73 2321
3546.29 2397
3546.85 2368
3547.41 2273
3547.97 2239
3548.53 2221
3549.10 2253
3549.66 2314
3550.22 2235
3550.78 2248
3551.34 2219
3551.90 2189
3552.47 2122
3553.03 2141
3553.59 2107
3554.15 2067
3554.71 2108
3555.28 2078
3555.84 2078
3556.40 2114
3556.96 2049
3557.52 2107
3558.09 2150
3558.65 2162
3559.21 2179
3559.77 2154
3560.34 2185
3560.90 2193
3561.46 2154
3562.02 2109
3562.59 2092
3563.15 2173
3563.71 2165
3564.27 2122
3564.84 2182
3565.40 2159
3565.96 2174
3566.52 2166
3567.09 2156
3567.65 2197
3568.21 2170
3568.78 2105
3569.34 2111
3569.90 2067
3570.47 2046
3571.03 2074
3571.59 2053
3572.16 2002
3572.72 2031
3573.28 2049
3573.85 2071
3574.41 2093
3574.97 2057
3575.54 2015
3576.10 2125
3576.66 2207
3577.23 2241
3577.79 2253
3578.36 2260
3578.92 2309
3579.48 2347
3580.05 2260
3580.61 2275
3581.18 2291
3581.74 2187
3582.30 2160
3582.87 2162
3583.43 2102
3584.00 2078
3584.56 2111
3585.13 2099
3585.69 2082
3586.25 2078
3586.82 2118
3587.38 2064
3587.95 2062
3588.51 2000
3589.08 1960
3589.64 1934
3590.21 1908
3590.77 1885
3591.34 1873
3591.90 1889
3592.47 1907
3593.03 1910
3593.60 1938
3594.16 1901
3594.73 1925
3595.29 1884
3595.86 1965
3596.42 1956
3596.99 1935
3597.55 2009
3598.12 1951
3598.68 1998
3599.25 1977
3599.82 1980
3600.38 1956
3600.95 1912
3601.51 1947
3602.08 1877
3602.64 1903
3603.21 1917
3603.78 1932
3604.34 1863
3604.91 1872
3605.47 1865
3606.04 1879
3606.61 1870
3607.17 1906
3607.74 1904
3608.30 1907
3608.87 1923
3609.44 1872
3610.00 1877
3610.57 1858
3611.14 1833
3611.70 1811
3612.27 1860
3612.83 1835
3613.40 1840
3613.97 1855
3614.53 1849
3615.10 1849
3615.67 1876
3616.23 1876
3616.80 1932
3617.37 1925
3617.94 1992
3618.50 2075
3619.07 2101
3619.64 2106
3620.20 2173
3620.77 2225
3621.34 2151
3621.91 2123
3622.47 2130
3623.04 2075
3623.61 2040
3624.18 1989
3624.74 2003
3625.31 1951
3625.88 1938
3626.45 1956
3627.01 1913
3627.58 1898
3628.15 1887
3628.72 1879
3629.28 1882
3629.85 1805
3630.42 1828
3630.99 1811
3631.56 1791
3632.12 1770
3632.69 1776
3633.26 1796
3633.83 1861
3634.40 1861
3634.96 1877
3635.53 1822
3636.10 1861
3636.67 1860
3637.24 1827
3637.81 1819
3638.38 1856
3638.94 1843
3639.51 1848
3640.08 1848
3640.65 1789
3641.22 1847
3641.79 1862
3642.36 1888
3642.93 1908
3643.49 1881
3644.06 1898
3644.63 1929
3645.20 1890
3645.77 1871
3646.34 1848
3646.91 1917
3647.48 1952
3648.05 1967
3648.62 1925
3649.19 1901
3649.76 1855
3650.33 1888
3650.90 1950
3651.46 1941
3652.03 1919
3652.60 1983
3653.17 2073
3653.74 2090
3654.31 2118
3654.88 2156
3655.45 2174
3656.02 2186
3656.59 2154
3657.16 2098
3657.73 2046
3658.30 2081
3658.87 2113
3659.44 2115
3660.01 2105
3660.58 2195
3661.15 2158
3661.72 2087
3662.30 2129
3662.87 2131
3663.44 2106
3664.01 2108
3664.58 2018
3665.15 2159
3665.72 2198
3666.29 2226
3666.86 2312
3667.43 2466
3668.00 2571
3668.57 2558
3669.14 2604
3669.71 2446
3670.29 2345
3670.86 2250
3671.43 2126
3672.00 2090
3672.57 2043
3673.14 1981
3673.71 1995
3674.28 2068
3674.86 2051
3675.43 2059
3676.00 2011
3676.57 2026
3677.14 2046
3677.71 2021
3678.28 2076
3678.86 2029
3679.43 2004
3680.00 2079
3680.57 2033
3681.14 1994
3681.72 1945
3682.29 1937
3682.86 1936
3683.43 1877
3684.00 1891
3684.58 1871
3685.15 1890
3685.72 1915
3686.29 1869
3686.87 1787
3687.44 1821
3688.01 1796
3688.58 1798
3689.16 1841
3689.73 1824
3690.30 1822
3690.87 1822
3691.45 1883
3692.02 1847
3692.59 1798
3693.16 1825
3693.74 1854
3694.31 1872
3694.88 1773
3695.46 1774
3696.03 1737
3696.60 1749
3697.17 1708
3697.75 1764
3698.32 1779
3698.89 1757
3699.47 1811
3700.04 1738
3700.61 1743
3701.19 1801
3701.76 1785
3702.34 1819
3702.91 1797
3703.48 1770
3704.06 1751
3704.63 1829
3705.20 1806
3705.78 1835
3706.35 1806
3706.93 1843
3707.50 1824
3708.07 1882
3708.65 1875
3709.22 1857
3709.80 1889
3710.37 1852
3710.94 1838
3711.52 1845
3712.09 1913
3712.67 1869
3713.24 1825
3713.82 1861
3714.39 1846
3714.96 1844
3715.54 1799
3716.11 1733
3716.69 1806
3717.26 1806
3717.84 1722
3718.41 1673
3718.99 1773
3719.56 1751
3720.14 1730
3720.71 1710
3721.29 1709
3721.86 1758
3722.44 1732
3723.01 1718
3723.59 1668
3724.16 1683
3724.74 1677
3725.31 1712
3725.89 1723
3726.46 1663
3727.04 1693
3727.61 1695
3728.19 1677
3728.77 1639
3729.34 1646
3729.92 1686
3730.49 1756
3731.07 1754
3731.64 1771
3732.22 1728
3732.80 1818
3733.37 1868
3733.95 1931
3734.52 1952
3735.10 2038
3735.68 1975
3736.25 1976
3736.83 1898
3737.40 1829
3737.98 1875
3738.56 1895
3739.13 1787
3739.71 1728
3740.29 1681
3740.86 1711
3741.44 1692
3742.02 1656
3742.59 1646
3743.17 1670
3743.75 1730
3744.32 1671
3744.90 1683
3745.48 1697
3746.05 1658
3746.63 1682
3747.21 1706
3747.78 1641
3748.36 1620
3748.94 1655
3749.52 1740
3750.09 1718
3750.67 1692
3751.25 1736
3751.83 1681
3752.40 1710
3752.98 1663
3753.56 1652
3754.14 1661
3754.71 1733
3755.29 1697
3755.87 1678
3756.45 1736
3757.02 1740
3757.60 1757
3758.18 1767
3758.76 1747
3759.34 1811
3759.91 1735
3760.49 1766
3761.07 1831
3761.65 1723
3762.23 1716
3762.80 1775
3763.38 1808
3763.96 1761
3764.54 1699
3765.12 1678
3765.70 1764
3766.27 1746
3766.85 1686
3767.43 1705
3768.01 1697
3768.59 1746
3769.17 1710
3769.75 1716
3770.32 1738
3770.90 1744
3771.48 1791
3772.06 1729
3772.64 1698
3773.22 1747
3773.80 1714
3774.38 1757
3774.96 1752
3775.54 1701
3776.11 1677
3776.69 1710
3777.27 1691
3777.85 1647
3778.43 1610
3779.01 1671
3779.59 1697
3780.17 1726
3780.75 1765
3781.33 1677
3781.91 1669
3782.49 1774
3783.07 1788
3783.65 1794
3784.23 1717
3784.81 1712
3785.39 1768
3785.97 1776
3786.55 1686
3787.13 1745
3787.71 1765
3788.29 1800
3788.87 1735
3789.45 1713
3790.03 1690
3790.61 1707
3791.19 1729
3791.77 1783
3792.35 1756
3792.93 1775
3793.51 1770
3794.09 1784
3794.67 1779
3795.25 1747
3795.83 1791
3796.42 1785
3797.00 1767
3797.58 1759
3798.16 1717
3798.74 1715
3799.32 1822
3799.90 1857
3800.48 1881
3801.06 1822
3801.64 1875
3802.23 1945
3802.81 1943
3803.39 1933
3803.97 1923
3804.55 1961
3805.13 1940
3805.71 1907
3806.30 1935
3806.88 1919
3807.46 1966
3808.04 2022
3808.62 2033
3809.20 2114
3809.79 2149
3810.37 2163
3810.95 2271
3811.53 2247
3812.11 2223
3812.70 2143
3813.28 2111
3813.86 2145
3814.44 2119
3815.02 2141
3815.61 2104
3816.19 2092
3816.77 2154
3817.35 2097
3817.94 2105
3818.52 2104
3819.10 2071
3819.68 2018
3820.27 1997
3820.85 1944
3821.43 1934
3822.01 1960
3822.60 1978
3823.18 1977
3823.76 2023
3824.35 2083
3824.93 2069
3825.51 2073
3826.09 2064
3826.68 2054
3827.26 2022
3827.84 2022
3828.43 1975
3829.01 1966
3829.59 1950
3830.18 1869
3830.76 1866
3831.34 1822
3831.93 1824
3832.51 1838
3833.09 1865
3833.68 1884
3834.26 1907
3834.85 1903
3835.43 1914
3836.01 1878
3836.60 1903
3837.18 1885
3837.76 1847
3838.35 1805
3838.93 1845
3839.52 1877
3840.10 1759
3840.69 1756
3841.27 1776
3841.85 1782
3842.44 1703
3843.02 1797
3843.61 1786
3844.19 1770
3844.78 1734
3845.36 1775
3845.94 1735
3846.53 1740
3847.11 1733
3847.70 1762
3848.28 1817
3848.87 1850
3849.45 1793
3850.04 1798
3850.62 1766
3851.21 1734
3851.79 1752
3852.38 1763
3852.96 1807
3853.55 1767
3854.13 1813
3854.72 1831
3855.30 1876
3855.89 1830
3856.47 1854
3857.06 1954
3857.65 1847
3858.23 1817
3858.82 1853
3859.40 1872
3859.99 1940
3860.57 1930
3861.16 1974
3861.74 2051
3862.33 2152
3862.92 2167
3863.50 2159
3864.09 2108
3864.67 2147
3865.26 2185
3865.85 2136
3866.43 2070
3867.02 1953
3867.60 1991
3868.19 1958
3868.78 1883
3869.36 1785
3869.95 1786
3870.54 1776
3871.12 1755
3871.71 1686
3872.30 1667
3872.88 1682
3873.47 1679
3874.06 1702
3874.64 1677
3875.23 1641
3875.82 1634
3876.40 1659
3876.99 1716
3877.58 1684
3878.16 1624
3878.75 1646
3879.34 1682
3879.93 1640
3880.51 1571
3881.10 1585
3881.69 1663
3882.27 1605
3882.86 1601
3883.45 1544
3884.04 1572
3884.62 1628
3885.21 1638
3885.80 1648
3886.39 1600
3886.97 1613
3887.56 1634
3888.15 1627
3888.74 1687
3889.33 1718
3889.91 1717
3890.50 1761
3891.09 1722
3891.68 1700
3892.27 1698
3892.85 1695
3893.44 1762
3894.03 1728
3894.62 1696
3895.21 1666
3895.80 1666
3896.38 1629
3896.97 1643
3897.56 1543
3898.15 1628
3898.74 1663
3899.33 1604
3899.91 1640
3900.50 1602
3901.09 1580
3901.68 1613
3902.27 1668
3902.86 1634
3903.45 1653
3904.04 1639
3904.63 1658
3905.21 1615
3905.80 1609
3906.39 1629
3906.98 1654
3907.57 1638
3908.16 1607
3908.75 1677
3909.34 1683
3909.93 1653
3910.52 1713
3911.11 1685
3911.70 1655
3912.29 1619
3912.88 1630
3913.47 1610
3914.06 1553
3914.65 1639
3915.24 1588
3915.83 1597
3916.42 1574
3917.01 1619
3917.60 1619
3918.19 1671
3918.78 1671
3919.37 1657
3919.96 1637
3920.55 1563
3921.14 1590
3921.73 1585
3922.32 1645
3922.91 1565
3923.50 1539
3924.09 1548
3924.68 1565
3925.27 1586
3925.86 1593
3926.45 1567
3927.04 1558
3927.63 1568
3928.22 1558
3928.81 1538
3929.40 1560
3930.00 1536
3930.59 1526
3931.18 1490
3931.77 1516
3932.36 1502
3932.95 1506
3933.54 1546
3934.13 1518
3934.72 1536
3935.32 1509
3935.91 1497
3936.50 1485
3937.09 1603
3937.68 1522
3938.27 1495
3938.86 1505
3939.46 1565
3940.05 1592
3940.64 1578
3941.23 1589
3941.82 1600
3942.41 1599
3943.01 1620
3943.60 1609
3944.19 1592
3944.78 1589
3945.37 1573
3945.97 1585
3946.56 1566
3947.15 1582
3947.74 1636
3948.34 1613
3948.93 1609
3949.52 1537
3950.11 1570
3950.71 1593
3951.30 1561
3951.89 1604
3952.48 1612
3953.08 1640
3953.67 1670
3954.26 1678
3954.85 1683
3955.45 1714
3956.04 1754
3956.63 1685
3957.23 1684
3957.82 1690
3958.41 1719
3959.00 1749
3959.60 1727
3960.19 1727
3960.78 1731
3961.38 1726
3961.97 1760
3962.56 1717
3963.16 1742
3963.75 1729
3964.34 1772
3964.94 1763
3965.53 1779
3966.13 1825
3966.72 1850
3967.31 1878
3967.91 1914
3968.50 2013
3969.09 2074
3969.69 2018
3970.28 2047
3970.88 2056
3971.47 2003
3972.06 2050
3972.66 1943
3973.25 1833
3973.85 1830
3974.44 1868
3975.04 1904
3975.63 1927
3976.22 1988
3976.82 2035
3977.41 2158
3978.01 2236
3978.60 2257
3979.20 2246
3979.79 2188
3980.39 2210
3980.98 2157
3981.58 2077
3982.17 1968
3982.77 1909
3983.36 2019
3983.96 1931
3984.55 1918
3985.15 1915
3985.74 1937
3986.34 1964
3986.93 1987
3987.53 2011
3988.12 1992
3988.72 2060
3989.31 1950
3989.91 1978
3990.50 2008
3991.10 1942
3991.69 1911
3992.29 1921
3992.89 1895
3993.48 1886
3994.08 1913
3994.67 1881
3995.27 1850
3995.86 1905
3996.46 1926
3997.06 1965
3997.65 1886
3998.25 1958
3998.84 2043
3999.44 1994
4000.04 2009
4000.63 1988
4001.23 1964
4001.83 1993
4002.42 1939
4003.02 1922
4003.61 1963
4004.21 1913
4004.81 1870
4005.40 1869
4006.00 1823
4006.60 1831
4007.19 1815
4007.79 1854
4008.39 1806
4008.98 1840
4009.58 1853
4010.18 1794
4010.77 1827
4011.37 1778
4011.97 1768
4012.57 1775
4013.16 1795
4013.76 1834
4014.36 1840
4014.95 1847
4015.55 1857
4016.15 1876
4016.75 1863
4017.34 1897
4017.94 1919
4018.54 1933
4019.14 1949
4019.73 2004
4020.33 2101
4020.93 2057
4021.53 2038
4022.13 2044
4022.72 2028
4023.32 1998
4023.92 1969
4024.52 1955
4025.12 1907
4025.71 1892
4026.31 1891
4026.91 1991
4027.51 2076
4028.11 2093
4028.70 2245
4029.30 2292
4029.90 2346
4030.50 2321
4031.10 2358
4031.70 2301
4032.30 2258
4032.89 2118
4033.49 2126
4034.09 2111
4034.69 2100
4035.29 2006
4035.89 2026
4036.49 2079
4037.09 2000
4037.68 1963
4038.28 2004
4038.88 1898
4039.48 1823
4040.08 1858
4040.68 1815
4041.28 1741
4041.88 1739
4042.48 1734
4043.08 1713
4043.68 1687
4044.28 1629
4044.88 1664
4045.48 1706
4046.07 1703
4046.67 1671
4047.27 1654
4047.87 1657
4048.47 1729
4049.07 1748
4049.67 1826
4050.27 1741
4050.87 1803
4051.47 1874
4052.07 1833
4052.67 1818
4053.27 1791
4053.87 1780
4054.47 1722
4055.07 1734
4055.67 1692
4056.27 1686
4056.88 1707
4057.48 1734
4058.08 1656
4058.68 1709
4059.28 1718
4059.88 1686
4060.48 1695
4061.08 1688
4061.68 1638
4062.28 1690
4062.88 1756
4063.48 1748
4064.08 1728
4064.68 1779
4065.29 1788
4065.89 1774
4066.49 1757
4067.09 1733
4067.69 1746
4068.29 1758
4068.89 1763
4069.49 1722
4070.10 1625
4070.70 1630
4071.30 1640
4071.90 1666
4072.50 1644
4073.10 1585
4073.70 1602
4074.31 1602
4074.91 1637
4075.51 1582
4076.11 1600
4076.71 1618
4077.32 1655
4077.92 1563
4078.52 1609
4079.12 1629
4079.72 1523
4080.33 1560
4080.93 1645
4081.53 1614
4082.13 1619
4082.73 1613
4083.34 1620
4083.94 1621
4084.54 1584
4085.14 1580
4085.75 1616
4086.35 1603
4086.95 1571
4087.55 1571
4088.16 1602
4088.76 1663
4089.36 1626
4089.97 1599
4090.57 1609
4091.17 1546
4091.77 1558
4092.38 1593
4092.98 1612
4093.58 1593
4094.19 1602
4094.79 1645
4095.39 1631
4096.00 1595
4096.60 1713
4097.20 1769
4097.81 1790
4098.41 1795
4099.01 1824
4099.62 1804
4100.22 1757
4100.82 1789
4101.43 1699
4102.03 1674
4102.64 1642
4103.24 1654
4103.84 1618
4104.45 1573
4105.05 1581
4105.65 1580
4106.26 1567
4106.86 1528
4107.47 1521
4108.07 1534
4108.68 1514
4109.28 1482
4109.88 1556
4110.49 1553
4111.09 1538
4111.70 1480
4112.30 1521
4112.91 1544
4113.51 1495
4114.12 1468
4114.72 1481
4115.32 1451
4115.93 1447
4116.53 1542
4117.14 1451
4117.74 1487
4118.35 1485
4118.95 1464
4119.56 1445
4120.16 1469
4120.77 1445
4121.37 1489
4121.98 1516
4122.58 1492
4123.19 1457
4123.80 1458
4124.40 1522
4125.01 1462
4125.61 1455
4126.22 1455
4126.82 1427
4127.43 1458
4128.03 1490
4128.64 1535
4129.25 1519
4129.85 1501
4130.46 1470
4131.06 1485
4131.67 1394
4132.27 1470
4132.88 1502
4133.49 1464
4134.09 1482
4134.70 1488
4135.31 1504
4135.91 1531
4136.52 1537
4137.12 1525
4137.73 1542
4138.34 1523
4138.94 1503
4139.55 1534
4140.16 1545
4140.76 1560
4141.37 1634
4141.98 1588
4142.58 1563
4143.19 1567
4143.80 1582
4144.40 1624
4145.01 1572
4145.62 1569
4146.22 1539
4146.83 1538
4147.44 1545
4148.05 1520
4148.65 1499
4149.26 1530
4149.87 1502
4150.47 1494
4151.08 1459
4151.69 1447
4152.30 1423
4152.90 1428
4153.51 1444
4154.12 1472
4154.73 1490
4155.33 1423
4155.94 1450
4156.55 1430
4157.16 1448
4157.76 1483
4158.37 1459
4158.98 1495
4159.59 1546
4160.20 1527
4160.80 1525
4161.41 1493
4162.02 1546
4162.63 1492
4163.24 1476
4163.85 1426
4164.45 1478
4165.06 1497
4165.67 1492
4166.28 1489
4166.89 1476
4167.50 1435
4168.10 1435
4168.71 1454
4169.32 1463
4169.93 1500
4170.54 1498
4171.15 1557
4171.76 1520
4172.37 1481
4172.97 1506
4173.58 1498
4174.19 1518
4174.80 1513
4175.41 1519
4176.02 1530
4176.63 1535
4177.24 1464
4177.85 1503
4178.46 1511
4179.07 1537
4179.68 1476
4180.29 1460
4180.90 1436
4181.50 1428
4182.11 1480
4182.72 1485
4183.33 1461
4183.94 1511
4184.55 1502
4185.16 1541
4185.77 1521
4186.38 1496
4186.99 1530
4187.60 1553
4188.21 1496
4188.82 1495
4189.43 1448
4190.04 1469
4190.65 1420
4191.26 1479
4191.87 1453
4192.48 1463
4193.09 1467
4193.71 1503
4194.32 1529
4194.93 1550
4195.54 1500
4196.15 1475
4196.76 1484
4197.37 1454
4197.98 1472
4198.59 1450
4199.20 1467
4199.81 1439
4200.42 1383
4201.03 1428
4201.64 1401
4202.26 1401
4202.87 1459
4203.48 1457
4204.09 1454
4204.70 1448
4205.31 1514
4205.92 1477
4206.53 1502
4207.15 1478
4207.76 1500
4208.37 1492
4208.98 1487
4209.59 1460
4210.20 1475
4210.82 1504
4211.43 1449
4212.04 1446
4212.65 1443
4213.26 1474
4213.87 1498
4214.49 1502
4215.10 1532
4215.71 1450
4216.32 1432
4216.94 1478
4217.55 1502
4218.16 1537
4218.77 1473
4219.38 1493
4220.00 1491
4220.61 1473
4221.22 1550
4221.83 1510
4222.45 1507
4223.06 1508
4223.67 1509
4224.28 1504
4224.90 1482
4225.51 1526
4226.12 1577
4226.74 1548
4227.35 1602
4227.96 1571
4228.57 1560
4229.19 1592
4229.80 1580
4230.41 1672
4231.03 1705
4231.64 1723
4232.25 1654
4232.87 1684
4233.48 1721
4234.09 1703
4234.71 1691
4235.32 1695
4235.93 1653
4236.55 1661
4237.16 1719
4237.77 1667
4238.39 1737
4239.00 1670
4239.62 1660
4240.23 1635
4240.84 1607
4241.46 1617
4242.07 1612
4242.68 1624
4243.30 1599
4243.91 1571
4244.53 1608
4245.14 1621
4245.76 1568
4246.37 1559
4246.98 1608
4247.60 1559
4248.21 1549
4248.83 1579
4249.44 1608
4250.06 1589
4250.67 1577
4251.29 1631
4251.90 1597
4252.51 1604
4253.13 1632
4253.74 1619
4254.36 1616
4254.97 1588
4255.59 1561
4256.20 1565
4256.82 1584
4257.43 1598
4258.05 1661
4258.66 1686
4259.28 1647
4259.90 1605
4260.51 1656
4261.13 1687
4261.74 1681
4262.36 1683
4262.97 1785
4263.59 1762
4264.20 1829
4264.82 1860
4265.43 1871
4266.05 1864
4266.67 1871
4267.28 1858
4267.90 1826
4268.51 1744
4269.13 1744
4269.75 1827
4270.36 1802
4270.98 1751
4271.59 1792
4272.21 1759
4272.83 1740
4273.44 1722
4274.06 1719
4274.67 1699
4275.29 1761
4275.91 1803
4276.52 1806
4277.14 1855
4277.76 1971
4278.37 1967
4278.99 2058
4279.61 2012
4280.22 1977
4280.84 1984
4281.46 1927
4282.07 1875
4282.69 1861
4283.31 1800
4283.92 1744
4284.54 1781
4285.16 1714
4285.78 1739
4286.39 1675
4287.01 1642
4287.63 1572
4288.24 1671
4288.86 1633
4289.48 1690
4290.10 1714
4290.71 1675
4291.33 1675
4291.95 1720
4292.57 1678
4293.18 1700
4293.80 1685
4294.42 1654
4295.04 1737
4295.66 1732
4296.27 1719
4296.89 1699
4297.51 1707
4298.13 1730
4298.75 1695
4299.36 1713
4299.98 1687
4300.60 1666
4301.22 1744
4301.84 1698
4302.45 1786
4303.07 1804
4303.69 1805
4304.31 1802
4304.93 1772
4305.55 1798
4306.17 1808
4306.78 1825
4307.40 1756
4308.02 1803
4308.64 1846
4309.26 1818
4309.88 1802
4310.50 1802
4311.12 1856
4311.73 1868
4312.35 1876
4312.97 1875
4313.59 1934
4314.21 1948
4314.83 1943
4315.45 1939
4316.07 1964
4316.69 1957
4317.31 2023
4317.93 2036
4318.55 2086
4319.17 2064
4319.79 2002
4320.41 2132
4321.02 2122
4321.64 2162
4322.26 2156
4322.88 2226
4323.50 2277
4324.12 2277
4324.74 2297
4325.36 2356
4325.98 2396
4326.60 2445
4327.22 2457
4327.84 2566
4328.46 2517
4329.08 2540
4329.70 2630
4330.32 2661
4330.95 2793
4331.57 2920
4332.19 3253
4332.81 3544
4333.43 3902
4334.05 4169
4334.67 4464
4335.29 4481
4335.91 4476
4336.53 4529
4337.15 4347
4337.77 4261
4338.39 4393
4339.01 4393
4339.64 4411
4340.26 4348
4340.88 4128
4341.50 3915
4342.12 3726
4342.74 3431
4343.36 3333
4343.98 3369
4344.60 3286
4345.23 3348
4345.85 3584
4346.47 3779
4347.09 4051
4347.71 4436
4348.33 4793
4348.96 4839
4349.58 4751
4350.20 4658
4350.82 4467
4351.44 4369
4352.06 4308
4352.69 4245
4353.31 4280
4353.93 4166
4354.55 3973
4355.17 3836
4355.80 3532
4356.42 3267
4357.04 3034
4357.66 2910
4358.29 2868
4358.91 2750
4359.53 2702
4360.15 2725
4360.78 2715
4361.40 2743
4362.02 2698
4362.64 2678
4363.27 2719
4363.89 2636
4364.51 2573
4365.13 2628
4365.76 2572
4366.38 2519
4367.00 2562
4367.63 2504
4368.25 2493
4368.87 2530
4369.49 2425
4370.12 2413
4370.74 2392
4371.36 2394
4371.99 2423
4372.61 2398
4373.23 2372
4373.86 2312
4374.48 2335
4375.10 2360
4375.73 2335
4376.35 2344
4376.98 2305
4377.60 2400
4378.22 2462
4378.85 2607
4379.47 2665
4380.09 2740
4380.72 2741
4381.34 2834
4381.97 2801
4382.59 2752
4383.21 2707
4383.84 2665
4384.46 2577
4385.09 2475
4385.71 2456
4386.34 2499
4386.96 2492
4387.58 2453
4388.21 2460
4388.83 2474
4389.46 2430
4390.08 2436
4390.71 2293
4391.33 2334
4391.96 2302
4392.58 2274
4393.21 2354
4393.83 2399
4394.46 2527
4395.08 2600
4395.71 2623
4396.33 2682
4396.96 2640
4397.58 2457
4398.21 2487
4398.83 2445
4399.46 2356
4400.08 2253
4400.71 2208
4401.33 2293
4401.96 2220
4402.58 2140
4403.21 2138
4403.83 2231
4404.46 2200
4405.09 2190
4405.71 2126
4406.34 2139
4406.96 2130
4407.59 2149
4408.22 2264
4408.84 2256
4409.47 2281
4410.09 2319
4410.72 2298
4411.35 2222
4411.97 2253
4412.60 2212
4413.22 2188
4413.85 2214
4414.48 2169
4415.10 2139
4415.73 2175
4416.36 2159
4416.98 2158
4417.61 2084
4418.24 2097
4418.86 2135
4419.49 2056
4420.12 2018
4420.74 1959
4421.37 1973
4422.00 1911
4422.62 1935
4423.25 1914
4423.88 1903
4424.50 1881
4425.13 1859
4425.76 1853
4426.38 1856
4427.01 1860
4427.64 1875
4428.27 1856
4428.89 1867
4429.52 1798
4430.15 1810
4430.78 1827
4431.40 1743
4432.03 1738
4432.66 1803
4433.29 1861
4433.91 1840
4434.54 1815
4435.17 1764
4435.80 1758
4436.43 1818
4437.05 1845
4437.68 1841
4438.31 1844
4438.94 1802
4439.57 1831
4440.19 1851
4440.82 1876
4441.45 1894
4442.08 1806
4442.71 1785
4443.34 1746
4443.96 1849
4444.59 1895
4445.22 1832
4445.85 1829
4446.48 1801
4447.11 1848
4447.74 1901
4448.36 1851
4448.99 1853
4449.62 1877
4450.25 1812
4450.88 1826
4451.51 1833
4452.14 1857
4452.77 1897
4453.40 1877
4454.02 1821
4454.65 1865
4455.28 1877
4455.91 1899
4456.54 1944
4457.17 1995
4457.80 2031
4458.43 2029
4459.06 1995
4459.69 2006
4460.32 1940
4460.95 1900
4461.58 1889
4462.21 1800
4462.84 1782
4463.47 1740
4464.10 1734
4464.73 1647
4465.36 1696
4465.99 1733
4466.62 1689
4467.25 1703
4467.88 1697
4468.51 1734
4469.14 1739
4469.77 1695
4470.40 1725
4471.03 1710
4471.66 1712
4472.29 1754
4472.92 1666
4473.55 1675
4474.18 1623
4474.81 1683
4475.44 1659
4476.07 1682
4476.70 1685
4477.33 1693
4477.96 1661
4478.60 1623
4479.23 1652
4479.86 1679
4480.49 1679
4481.12 1656
4481.75 1693
4482.38 1697
4483.01 1665
4483.64 1632
4484.27 1634
4484.91 1627
4485.54 1654
4486.17 1675
4486.80 1642
4487.43 1629
4488.06 1650
4488.69 1686
4489.33 1722
4489.96 1685
4490.59 1709
4491.22 1673
4491.85 1662
4492.49 1748
4493.12 1702
4493.75 1747
4494.38 1749
4495.01 1727
4495.65 1710
4496.28 1707
4496.91 1704
4497.54 1679
4498.17 1684
4498.81 1684
4499.44 1747
4500.07 1773
4500.70 1794
4501.34 1850
4501.97 1955
4502.60 2025
4503.23 2105
4503.87 2167
4504.50 2124
4505.13 2058
4505.76 2040
4506.40 1980
4507.03 2011
4507.66 1966
4508.30 1881
4508.93 1825
4509.56 1822
4510.19 1862
4510.83 1811
4511.46 1812
4512.09 1812
4512.73 1775
4513.36 1756
4513.99 1755
4514.63 1750
4515.26 1750
4515.89 1727
4516.53 1704
4517.16 1712
4517.80 1626
4518.43 1660
4519.06 1637
4519.70 1644
4520.33 1679
4520.96 1624
4521.60 1661
4522.23 1650
4522.87 1632
4523.50 1630
4524.13 1654
4524.77 1650
4525.40 1657
4526.04 1628
4526.67 1576
4527.30 1588
4527.94 1594
4528.57 1638
4529.21 1695
4529.84 1695
4530.48 1689
4531.11 1803
4531.75 1840
4532.38 1843
4533.02 1921
4533.65 1865
4534.28 1864
4534.92 1796
4535.55 1756
4536.19 1766
4536.82 1713
4537.46 1707
4538.09 1607
4538.73 1583
4539.36 1613
4540.00 1611
4540.64 1586
4541.27 1582
4541.91 1577
4542.54 1557
4543.18 1607
4543.81 1597
4544.45 1518
4545.08 1528
4545.72 1549
4546.35 1511
4546.99 1494
4547.63 1495
4548.26 1527
4548.90 1519
4549.53 1463
4550.17 1510
4550.80 1537
4551.44 1479
4552.08 1480
4552.71 1499
4553.35 1548
4553.99 1554
4554.62 1518
4555.26 1502
4555.89 1482
4556.53 1561
4557.17 1527
4557.80 1463
4558.44 1499
4559.08 1550
4559.71 1539
4560.35 1484
4560.99 1531
4561.62 1542
4562.26 1536
4562.90 1508
4563.53 1509
4564.17 1516
4564.81 1504
4565.44 1500
4566.08 1505
4566.72 1528
4567.35 1512
4567.99 1512
4568.63 1483
4569.27 1545
4569.90 1550
4570.54 1508
4571.18 1486
4571.82 1541
4572.45 1548
4573.09 1540
4573.73 1519
4574.37 1505
4575.00 1556
4575.64 1536
4576.28 1528
4576.92 1516
4577.55 1539
4578.19 1546
4578.83 1583
4579.47 1550
4580.11 1529
4580.74 1578
4581.38 1614
4582.02 1589
4582.66 1598
4583.30 1629
4583.93 1621
4584.57 1662
4585.21 1664
4585.85 1663
4586.49 1734
4587.13 1754
4587.76 1899
4588.40 2012
4589.04 2019
4589.68 2096
4590.32 2176
4590.96 2075
4591.60 2153
4592.24 2138
4592.87 2152
4593.51 2103
4594.15 2108
4594.79 2144
4595.43 2194
4596.07 2088
4596.71 1979
4597.35 1956
4597.99 1910
4598.63 1866
4599.27 1869
4599.90 1813
4600.54 1805
4601.18 1769
4601.82 1781
4602.46 1800
4603.10 1890
4603.74 1883
4604.38 1890
4605.02 1897
4605.66 1869
4606.30 1909
4606.94 1918
4607.58 1901
4608.22 1870
4608.86 1782
4609.50 1735
4610.14 1733
4610.78 1679
4611.42 1683
4612.06 1651
4612.70 1625
4613.34 1663
4613.98 1687
4614.62 1679
4615.26 1737
4615.90 1795
4616.54 1825
4617.18 1859
4617.82 1772
4618.47 1739
4619.11 1798
4619.75 1744
4620.39 1667
4621.03 1638
4621.67 1622
4622.31 1537
4622.95 1553
4623.59 1506
4624.23 1546
4624.87 1530
4625.52 1510
4626.16 1530
4626.80 1484
4627.44 1503
4628.08 1474
4628.72 1510
4629.36 1508
4630.00 1477
4630.65 1516
4631.29 1517
4631.93 1537
4632.57 1549
4633.21 1604
4633.85 1623
4634.50 1637
4635.14 1676
4635.78 1696
4636.42 1601
4637.06 1642
4637.71 1636
4638.35 1604
4638.99 1640
4639.63 1690
4640.27 1670
4640.92 1621
4641.56 1645
4642.20 1587
4642.84 1563
4643.49 1591
4644.13 1646
4644.77 1614
4645.41 1599
4646.06 1576
4646.70 1586
4647.34 1572
4647.98 1559
4648.63 1564
4649.27 1573
4649.91 1536
4650.55 1542
4651.20 1518
4651.84 1499
4652.48 1566
4653.13 1528
4653.77 1538
4654.41 1555
4655.06 1551
4655.70 1558
4656.34 1519
4656.99 1478
4657.63 1536
4658.27 1549
4658.92 1536
4659.56 1523
4660.20 1536
4660.85 1538
4661.49 1471
4662.13 1478
4662.78 1516
4663.42 1443
4664.07 1451
4664.71 1464
4665.35 1426
4666.00 1442
4666.64 1470
4667.28 1465
4667.93 1412
4668.57 1433
4669.22 1432
4669.86 1452
4670.51 1439
4671.15 1423
4671.79 1441
4672.44 1424
4673.08 1428
4673.73 1391
4674.37 1479
4675.02 1466
4675.66 1441
4676.31 1474
4676.95 1505
4677.60 1491
4678.24 1496
4678.88 1477
4679.53 1448
4680.17 1495
4680.82 1572
4681.46 1535
4682.11 1530
4682.75 1559
4683.40 1515
4684.05 1531
4684.69 1513
4685.34 1518
4685.98 1546
4686.63 1587
4687.27 1535
4687.92 1528
4688.56 1468
4689.21 1561
4689.85 1579
4690.50 1578
4691.15 1540
4691.79 1631
4692.44 1655
4693.08 1631
4693.73 1668
4694.37 1647
4695.02 1700
4695.67 1698
4696.31 1714
4696.96 1762
4697.60 1791
4698.25 1724
4698.90 1791
4699.54 1835
4700.19 1843
4700.84 1871
4701.48 1972
4702.13 2012
4702.77 1971
4703.42 1910
4704.07 1897
4704.71 1853
4705.36 1856
4706.01 1835
4706.65 1769
4707.30 1778
4707.95 1689
4708.60 1689
4709.24 1729
4709.89 1718
4710.54 1702
4711.18 1739
4711.83 1734
4712.48 1666
4713.12 1616
4713.77 1621
4714.42 1628
4715.07 1636
4715.71 1688
4716.36 1609
4717.01 1604
4717.66 1636
4718.30 1640
4718.95 1652
4719.60 1611
4720.25 1630
4720.89 1628
4721.54 1600
4722.19 1633
4722.84 1623
4723.49 1573
4724.13 1573
4724.78 1641
4725.43 1622
4726.08 1519
4726.73 1550
4727.37 1559
4728.02 1565
4728.67 1543
4729.32 1563
4729.97 1522
4730.62 1537
4731.26 1561
4731.91 1503
4732.56 1523
4733.21 1556
4733.86 1529
4734.51 1479
4735.16 1484
4735.80 1487
4736.45 1535
4737.10 1496
4737.75 1448
4738.40 1534
4739.05 1505
4739.70 1482
4740.35 1499
4741.00 1452
4741.64 1442
4742.29 1500
4742.94 1468
4743.59 1462
4744.24 1465
4744.89 1538
4745.54 1546
4746.19 1466
4746.84 1468
4747.49 1498
4748.14 1505
4748.79 1534
4749.44 1556
4750.09 1512
4750.74 1561
4751.39 1696
4752.04 1666
4752.69 1664
4753.34 1664
4753.99 1708
4754.64 1761
4755.29 1660
4755.94 1652
4756.59 1624
4757.24 1658
4757.89 1631
4758.54 1576
4759.19 1535
4759.84 1512
4760.49 1580
4761.14 1567
4761.79 1523
4762.44 1514
4763.09 1498
4763.74 1490
4764.39 1510
4765.04 1480
4765.69 1457
4766.35 1474
4767.00 1469
4767.65 1484
4768.30 1560
4768.95 1514
4769.60 1499
4770.25 1487
4770.90 1533
4771.55 1522
4772.20 1510
4772.86 1526
4773.51 1555
4774.16 1528
4774.81 1510
4775.46 1491
4776.11 1537
4776.76 1506
4777.42 1451
4778.07 1444
4778.72 1480
4779.37 1484
4780.02 1502
4780.67 1536
4781.33 1444
4781.98 1450
4782.63 1464
4783.28 1442
4783.93 1428
4784.59 1430
4785.24 1433
4785.89 1492
4786.54 1487
4787.20 1483
4787.85 1465
4788.50 1455
4789.15 1473
4789.80 1549
4790.46 1544
4791.11 1529
4791.76 1602
4792.41 1647
4793.07 1654
4793.72 1637
4794.37 1595
4795.03 1611
4795.68 1597
4796.33 1647
4796.98 1645
4797.64 1632
4798.29 1561
4798.94 1536
4799.60 1539
4800.25 1536
4800.90 1596
4801.56 1622
4802.21 1699
4802.86 1645
4803.52 1677
4804.17 1714
4804.82 1674
4805.48 1678
4806.13 1681
4806.78 1714
4807.44 1725
4808.09 1628
4808.74 1642
4809.40 1657
4810.05 1666
4810.71 1597
4811.36 1612
4812.01 1617
4812.67 1665
4813.32 1684
4813.98 1672
4814.63 1692
4815.28 1783
4815.94 1729
4816.59 1726
4817.25 1769
4817.90 1736
4818.56 1761
4819.21 1768
4819.86 1788
4820.52 1816
4821.17 1819
4821.83 1925
4822.48 1910
4823.14 1916
4823.79 1988
4824.45 2042
4825.10 2021
4825.76 2008
4826.41 1973
4827.07 1962
4827.72 1967
4828.38 1974
4829.03 1938
4829.69 1986
4830.34 1954
4831.00 1958
4831.65 2012
4832.31 2049
4832.96 2012
4833.62 2007
4834.27 2029
4834.93 2080
4835.59 2111
4836.24 2145
4836.90 2170
4837.55 2126
4838.21 2204
4838.86 2248
4839.52 2281
4840.18 2321
4840.83 2279
4841.49 2282
4842.14 2226
4842.80 2204
4843.46 2229
4844.11 2258
4844.77 2274
4845.42 2271
4846.08 2282
4846.74 2310
4847.39 2350
4848.05 2286
4848.71 2370
4849.36 2350
4850.02 2305
4850.68 2425
4851.33 2403
4851.99 2467
4852.65 2460
4853.30 2467
4853.96 2468
4854.62 2438
4855.27 2474
4855.93 2586
4856.59 2664
4857.24 2763
4857.90 2975
4858.56 3106
4859.21 3269
4859.87 3468
4860.53 3611
4861.19 3521
4861.84 3377
4862.50 3278
4863.16 3203
4863.82 3010
4864.47 2862
4865.13 2742
4865.79 2803
4866.45 2820
4867.10 2801
4867.76 2814
4868.42 2815
4869.08 2811
4869.74 2919
4870.39 2799
4871.05 2759
4871.71 2724
4872.37 2752
4873.03 2764
4873.68 2754
4874.34 2706
4875.00 2708
4875.66 2694
4876.32 2597
4876.97 2617
4877.63 2660
4878.29 2652
4878.95 2734
4879.61 2833
4880.27 2915
4880.93 3011
4881.58 3060
4882.24 2973
4882.90 2920
4883.56 2773
4884.22 2658
4884.88 2554
4885.54 2493
4886.20 2495
4886.86 2440
4887.51 2412
4888.17 2479
4888.83 2451
4889.49 2422
4890.15 2394
4890.81 2351
4891.47 2337
4892.13 2289
4892.79 2307
4893.45 2341
4894.11 2353
4894.77 2351
4895.43 2309
4896.09 2289
4896.75 2272
4897.41 2220
4898.07 2192
4898.73 2149
4899.39 2177
4900.04 2218
4900.70 2191
4901.36 2257
4902.02 2259
4902.69 2357
4903.35 2262
4904.01 2225
4904.67 2157
4905.33 2093
4905.99 2116
4906.65 2077
4907.31 2044
4907.97 2024
4908.63 1950
4909.29 1948
4909.95 1949
4910.61 2003
4911.27 1978
4911.93 1983
4912.59 1952
4913.25 1926
4913.91 1924
4914.57 1877
4915.24 1885
4915.90 1923
4916.56 1932
4917.22 1852
4917.88 1796
4918.54 1857
4919.20 1877
4919.86 1835
4920.52 1796
4921.19 1767
4921.85 1776
4922.51 1774
4923.17 1806
4923.83 1774
4924.49 1779
4925.15 1773
4925.82 1774
4926.48 1790
4927.14 1764
4927.80 1812
4928.46 1786
4929.12 1764
4929.79 1786
4930.45 1771
4931.11 1862
4931.77 1817
4932.43 1806
4933.10 1853
4933.76 1769
4934.42 1773
4935.08 1749
4935.75 1756
4936.41 1757
4937.07 1777
4937.73 1754
4938.40 1756
4939.06 1779
4939.72 1834
4940.38 1795
4941.05 1762
4941.71 1762
4942.37 1769
4943.03 1789
4943.70 1837
4944.36 1791
4945.02 1837
4945.69 1841
4946.35 1818
4947.01 1839
4947.68 1745
4948.34 1726
4949.00 1734
4949.66 1756
4950.33 1723
4950.99 1680
4951.65 1657
4952.32 1671
4952.98 1711
4953.65 1699
4954.31 1706
4954.97 1706
4955.64 1714
4956.30 1727
4956.96 1720
4957.63 1711
4958.29 1757
4958.95 1790
4959.62 1762
4960.28 1835
4960.95 1851
4961.61 1921
4962.27 1883
4962.94 1936
4963.60 1978
4964.27 2064
4964.93 2144
4965.60 2145
4966.26 2101
4966.92 2064
4967.59 2001
4968.25 1995
4968.92 1882
4969.58 1877
4970.25 1795
4970.91 1787
4971.58 1806
4972.24 1773
4972.91 1780
4973.57 1769
4974.24 1752
4974.90 1792
4975.57 1827
4976.23 1806
4976.90 1877
4977.56 1926
4978.23 1893
4978.89 1965
4979.56 1909
4980.22 1892
4980.89 1920
4981.55 1834
4982.22 1736
4982.88 1808
4983.55 1727
4984.21 1729
4984.88 1651
4985.55 1626
4986.21 1650
4986.88 1654
4987.54 1637
4988.21 1608
4988.87 1620
4989.54 1646
4990.21 1603
4990.87 1621
4991.54 1651
4992.20 1621
4992.87 1644
4993.54 1630
4994.20 1687
4994.87 1687
4995.54 1625
4996.20 1596
4996.87 1639
4997.54 1602
4998.20 1611
4998.87 1567
4999.53 1547
5000.20 1547
5000.87 1532
5001.53 1528
5002.20 1516
5002.87 1495
5003.54 1481
5004.20 1469
5004.87 1498
5005.54 1543
5006.20 1494
5006.87 1543
5007.54 1526
5008.20 1465
5008.87 1501
5009.54 1511
5010.21 1541
5010.87 1519
5011.54 1509
5012.21 1489
5012.88 1502
5013.54 1514
5014.21 1503
5014.88 1481
5015.55 1532
5016.21 1575
5016.88 1498
5017.55 1514
5018.22 1495
5018.89 1524
5019.55 1483
5020.22 1536
5020.89 1540
5021.56 1539
5022.23 1508
5022.89 1497
5023.56 1542
5024.23 1565
5024.90 1595
5025.57 1581
5026.23 1623
5026.90 1601
5027.57 1569
5028.24 1563
5028.91 1576
5029.58 1543
5030.25 1537
5030.91 1555
5031.58 1579
5032.25 1554
5032.92 1503
5033.59 1519
5034.26 1512
5034.93 1487
5035.60 1544
5036.27 1534
5036.93 1501
5037.60 1538
5038.27 1461
5038.94 1510
5039.61 1552
5040.28 1563
5040.95 1531
5041.62 1499
5042.29 1567
5042.96 1570
5043.63 1555
5044.30 1499
5044.97 1468
5045.64 1509
5046.31 1500
5046.98 1495
5047.65 1500
5048.32 1494
5048.99 1499
5049.66 1552
5050.33 1564
5051.00 1555
5051.67 1569
5052.34 1609
5053.01 1615
5053.68 1615
5054.35 1617
5055.02 1659
5055.69 1669
5056.36 1656
5057.03 1586
5057.70 1585
5058.37 1642
5059.04 1597
5059.71 1532
5060.38 1520
5061.05 1511
5061.72 1530
5062.39 1490
5063.06 1454
5063.73 1446
5064.40 1443
5065.08 1443
5065.75 1448
5066.42 1420
5067.09 1413
5067.76 1486
5068.43 1498
5069.10 1465
5069.77 1512
5070.44 1447
5071.12 1478
5071.79 1496
5072.46 1481
5073.13 1484
5073.80 1469
5074.47 1569
5075.14 1559
5075.82 1538
5076.49 1547
5077.16 1566
5077.83 1612
5078.50 1620
5079.18 1621
5079.85 1594
5080.52 1677
5081.19 1713
5081.86 1657
5082.54 1688
5083.21 1667
5083.88 1711
5084.55 1656
5085.22 1670
5085.90 1675
5086.57 1623
5087.24 1662
5087.91 1633
5088.59 1570
5089.26 1567
5089.93 1585
5090.60 1622
5091.28 1614
5091.95 1626
5092.62 1653
5093.30 1660
5093.97 1659
5094.64 1634
5095.31 1614
5095.99 1595
5096.66 1578
5097.33 1569
5098.01 1580
5098.68 1523
5099.35 1561
5100.03 1515
5100.70 1536
5101.37 1465
5102.05 1473
5102.72 1529
5103.39 1544
5104.07 1529
5104.74 1522
5105.41 1576
5106.09 1560
5106.76 1572
5107.43 1549
5108.11 1548
5108.78 1539
5109.46 1536
5110.13 1494
5110.80 1487
5111.48 1519
5112.15 1515
5112.83 1479
5113.50 1502
5114.17 1488
5114.85 1441
5115.52 1528
5116.20 1562
5116.87 1549
5117.55 1571
5118.22 1563
5118.89 1619
5119.57 1698
5120.24 1741
5120.92 1776
5121.59 1740
5122.27 1735
5122.94 1745
5123.62 1753
5124.29 1703
5124.97 1698
5125.64 1711
5126.32 1657
5126.99 1625
5127.67 1571
5128.34 1627
5129.02 1573
5129.69 1594
5130.37 1581
5131.04 1589
5131.72 1588
5132.39 1577
5133.07 1608
5133.75 1553
5134.42 1553
5135.10 1550
5135.77 1552
5136.45 1542
5137.12 1491
5137.80 1517
5138.47 1497
5139.15 1498
5139.83 1482
5140.50 1486
5141.18 1457
5141.85 1424
5142.53 1466
5143.21 1470
5143.88 1429
5144.56 1415
5145.23 1417
5145.91 1376
5146.59 1324
5147.26 1354
5147.94 1385
5148.62 1460
5149.29 1407
5149.97 1384
5150.65 1420
5151.32 1416
5152.00 1347
5152.68 1407
5153.35 1437
5154.03 1381
5154.71 1384
5155.38 1395
5156.06 1351
5156.74 1394
5157.41 1426
5158.09 1390
5158.77 1421
5159.45 1415
5160.12 1377
5160.80 1337
5161.48 1377
5162.16 1313
5162.83 1350
5163.51 1341
5164.19 1350
5164.87 1353
5165.54 1361
5166.22 1388
5166.90 1394
5167.58 1425
5168.25 1476
5168.93 1440
5169.61 1420
5170.29 1428
5170.96 1394
5171.64 1398
5172.32 1339
5173.00 1309
5173.68 1351
5174.36 1349
5175.03 1293
5175.71 1342
5176.39 1349
5177.07 1347
5177.75 1399
5178.42 1350
5179.10 1375
5179.78 1398
5180.46 1407
5181.14 1367
5181.82 1348
5182.50 1297
5183.18 1352
5183.85 1316
5184.53 1295
5185.21 1316
5185.89 1311
5186.57 1368
5187.25 1353
5187.93 1322
5188.61 1341
5189.29 1349
5189.96 1306
5190.64 1332
5191.32 1319
5192.00 1319
5192.68 1301
5193.36 1337
5194.04 1293
5194.72 1310
5195.40 1314
5196.08 1327
5196.76 1285
5197.44 1330
5198.12 1327
5198.80 1341
5199.48 1292
5200.16 1312
5200.84 1336
5201.52 1336
5202.20 1292
5202.88 1342
5203.56 1382
5204.24 1343
5204.92 1347
5205.60 1321
5206.28 1367
5206.96 1370
5207.64 1352
5208.32 1307
5209.00 1361
5209.68 1419
5210.36 1448
5211.04 1458
5211.72 1437
5212.40 1407
5213.08 1403
5213.76 1470
5214.44 1401
5215.13 1439
5215.81 1417
5216.49 1439
5217.17 1468
5217.85 1421
5218.53 1467
5219.21 1477
5219.89 1448
5220.57 1412
5221.25 1455
5221.94 1489
5222.62 1474
5223.30 1445
5223.98 1533
5224.66 1543
5225.34 1466
5226.02 1468
5226.71 1519
5227.39 1482
5228.07 1427
5228.75 1448
5229.43 1468
5230.11 1436
5230.80 1385
5231.48 1408
5232.16 1349
5232.84 1413
5233.52 1427
5234.21 1444
5234.89 1393
5235.57 1460
5236.25 1427
5236.93 1458
5237.62 1451
5238.30 1491
5238.98 1480
5239.66 1500
5240.35 1489
5241.03 1490
5241.71 1504
5242.39 1518
5243.08 1505
5243.76 1616
5244.44 1591
5245.13 1571
5245.81 1552
5246.49 1563
5247.17 1551
5247.86 1490
5248.54 1531
5249.22 1498
5249.91 1487
5250.59 1466
5251.27 1500
5251.96 1452
5252.64 1482
5253.32 1518
5254.01 1508
5254.69 1542
5255.37 1536
5256.06 1495
5256.74 1448
5257.42 1463
5258.11 1430
5258.79 1433
5259.47 1383
5260.16 1408
5260.84 1439
5261.53 1431
5262.21 1438
5262.89 1444
5263.58 1476
5264.26 1446
5264.95 1468
5265.63 1453
5266.31 1484
5267.00 1485
5267.68 1518
5268.37 1447
5269.05 1496
5269.73 1422
5270.42 1408
5271.10 1409
5271.79 1429
5272.47 1465
5273.16 1422
5273.84 1424
5274.53 1456
5275.21 1459
5275.90 1438
5276.58 1445
5277.27 1420
5277.95 1395
5278.64 1407
5279.32 1455
5280.01 1432
5280.69 1393
5281.38 1390
5282.06 1432
5282.75 1405
5283.43 1398
5284.12 1367
5284.80 1361
5285.49 1396
5286.17 1388
5286.86 1357
5287.54 1330
5288.23 1403
5288.92 1382
5289.60 1370
5290.29 1350
5290.97 1394
5291.66 1407
5292.34 1398
5293.03 1422
5293.72 1378
5294.40 1352
5295.09 1403
5295.77 1448
5296.46 1458
5297.15 1412
5297.83 1451
5298.52 1465
5299.20 1472
5299.89 1501
5300.58 1430
5301.26 1494
5301.95 1491
5302.64 1501
5303.32 1510
5304.01 1524
5304.70 1593
5305.38 1583
5306.07 1668
5306.76 1735
5307.44 1778
5308.13 1818
5308.82 1759
5309.50 1708
5310.19 1710
5310.88 1687
5311.57 1682
5312.25 1723
5312.94 1722
5313.63 1777
5314.31 1814
5315.00 1843
5315.69 1829
5316.38 1760
5317.06 1799
5317.75 1713
5318.44 1756
5319.13 1790
5319.81 1790
5320.50 1808
5321.19 1747
5321.88 1746
5322.57 1748
5323.25 1721
5323.94 1716
5324.63 1721
5325.32 1620
5326.00 1548
5326.69 1535
5327.38 1556
5328.07 1594
5328.76 1525
5329.45 1549
5330.13 1506
5330.82 1504
5331.51 1477
5332.20 1491
5332.89 1479
5333.58 1439
5334.26 1452
5334.95 1460
5335.64 1484
5336.33 1459
5337.02 1431
5337.71 1414
5338.40 1400
5339.09 1397
5339.77 1391
5340.46 1393
5341.15 1429
5341.84 1402
5342.53 1395
5343.22 1452
5343.91 1508
5344.60 1419
5345.29 1443
5345.98 1417
5346.67 1429
5347.36 1412
5348.05 1409
5348.73 1393
5349.42 1417
5350.11 1426
5350.80 1424
5351.49 1452
5352.18 1401
5352.87 1414
5353.56 1435
5354.25 1441
5354.94 1375
5355.63 1358
5356.32 1364
5357.01 1370
5357.70 1314
5358.39 1313
5359.08 1344
5359.77 1336
5360.46 1386
5361.15 1446
5361.84 1447
5362.53 1485
5363.22 1469
5363.91 1498
5364.61 1518
5365.30 1429
5365.99 1450
5366.68 1450
5367.37 1437
5368.06 1392
5368.75 1391
5369.44 1335
5370.13 1345
5370.82 1324
5371.51 1293
5372.20 1260
5372.89 1282
5373.59 1302
5374.28 1285
5374.97 1268
5375.66 1271
5376.35 1315
5377.04 1310
5377.73 1266
5378.42 1277
5379.12 1294
5379.81 1287
5380.50 1266
5381.19 1240
5381.88 1269
5382.57 1261
5383.27 1242
5383.96 1308
5384.65 1271
5385.34 1262
5386.03 1285
5386.73 1314
5387.42 1301
5388.11 1319
5388.80 1282
5389.49 1344
5390.19 1339
5390.88 1337
5391.57 1360
5392.26 1403
5392.95 1446
5393.65 1403
5394.34 1360
5395.03 1353
5395.72 1338
5396.42 1365
5397.11 1371
5397.80 1341
5398.50 1367
5399.19 1371
5399.88 1326
5400.57 1380
5401.27 1372
5401.96 1322
5402.65 1322
5403.35 1308
5404.04 1340
5404.73 1379
5405.42 1362
5406.12 1360
5406.81 1331
5407.50 1317
5408.20 1322
5408.89 1323
5409.58 1299
5410.28 1322
5410.97 1326
5411.66 1317
5412.36 1329
5413.05 1402
5413.75 1338
5414.44 1282
5415.13 1312
5415.83 1313
5416.52 1360
5417.21 1348
5417.91 1367
5418.60 1357
5419.30 1346
5419.99 1352
5420.68 1409
5421.38 1425
5422.07 1423
5422.77 1461
5423.46 1485
5424.16 1436
5424.85 1403
5425.54 1405
5426.24 1433
5426.93 1382
5427.63 1411
5428.32 1398
5429.02 1416
5429.71 1423
5430.41 1407
5431.10 1417
5431.80 1373
5432.49 1385
5433.19 1373
5433.88 1389
5434.58 1397
5435.27 1408
5435.97 1487
5436.66 1461
5437.36 1443
5438.05 1465
5438.75 1485
5439.44 1447
5440.14 1447
5440.83 1436
5441.53 1457
5442.22 1426
5442.92 1437
5443.62 1487
5444.31 1484
5445.01 1450
5445.70 1497
5446.40 1560
5447.09 1613
5447.79 1649
5448.49 1658
5449.18 1686
5449.88 1702
5450.57 1660
5451.27 1706
5451.97 1707
5452.66 1689
5453.36 1649
5454.05 1646
5454.75 1610
5455.45 1625
5456.14 1682
5456.84 1611
5457.54 1635
5458.23 1632
5458.93 1632
5459.63 1685
5460.32 1668
5461.02 1680
5461.72 1663
5462.41 1771
5463.11 1761
5463.81 1801
5464.50 1764
5465.20 1758
5465.90 1759
5466.59 1833
5467.29 1807
5467.99 1823
5468.69 1786
5469.38 1809
5470.08 1828
5470.78 1886
5471.48 1891
5472.17 1925
5472.87 1969
5473.57 1964
5474.27 2008
5474.96 2120
5475.66 2071
5476.36 2046
5477.06 2087
5477.75 2116
5478.45 2242
5479.15 2271
5479.85 2423
5480.55 2640
5481.24 2828
5481.94 2973
5482.64 3064
5483.34 3122
5484.04 2958
5484.73 2900
5485.43 2794
5486.13 2649
5486.83 2506
5487.53 2451
5488.23 2400
5488.92 2381
5489.62 2356
5490.32 2333
5491.02 2381
5491.72 2342
5492.42 2374
5493.12 2393
5493.81 2515
5494.51 2554
5495.21 2601
5495.91 2588
5496.61 2550
5497.31 2549
5498.01 2597
5498.71 2642
5499.41 2795
5500.11 3036
5500.81 3354
5501.50 3748
5502.20 4123
5502.90 4390
5503.60 4437
5504.30 4402
5505.00 4122
5505.70 3720
5506.40 3322
5507.10 3048
5507.80 2833
5508.50 2611
5509.20 2463
5509.90 2389
5510.60 2374
5511.30 2274
5512.00 2258
5512.70 2259
5513.40 2220
5514.10 2193
5514.80 2219
5515.50 2230
5516.20 2221
5516.90 2183
5517.60 2141
5518.30 2176
5519.00 2171
5519.70 2168
5520.40 2099
5521.10 1983
5521.80 2076
5522.50 2041
5523.20 2067
5523.90 2013
5524.61 1956
5525.31 1936
5526.01 1894
5526.71 1840
5527.41 1788
5528.11 1790
5528.81 1815
5529.51 1863
5530.21 1871
5530.91 1838
5531.62 1854
5532.32 1854
5533.02 1914
5533.72 1863
5534.42 1820
5535.12 1786
5535.82 1804
5536.53 1780
5537.23 1743
5537.93 1739
5538.63 1739
5539.33 1689
5540.03 1710
5540.74 1689
5541.44 1697
5542.14 1650
5542.84 1660
5543.54 1691
5544.24 1640
5544.95 1626
5545.65 1639
5546.35 1610
5547.05 1617
5547.76 1573
5548.46 1563
5549.16 1570
5549.86 1580
5550.56 1614
5551.27 1562
5551.97 1544
5552.67 1561
5553.37 1547
5554.08 1580
5554.78 1554
5555.48 1558
5556.19 1526
5556.89 1529
5557.59 1529
5558.29 1566
5559.00 1562
5559.70 1535
5560.40 1561
5561.11 1527
5561.81 1520
5562.51 1544
5563.22 1559
5563.92 1533
5564.62 1551
5565.33 1574
5566.03 1550
5566.73 1585
5567.44 1538
5568.14 1546
5568.84 1511
5569.55 1517
5570.25 1526
5570.95 1475
5571.66 1472
5572.36 1455
5573.06 1461
5573.77 1491
5574.47 1513
5575.18 1526
5575.88 1473
5576.58 1515
5577.29 1539
5577.99 1508
5578.70 1497
5579.40 1476
5580.11 1482
5580.81 1477
5581.51 1417
5582.22 1399
5582.92 1464
5583.63 1468
5584.33 1446
5585.04 1435
5585.74 1407
5586.45 1393
5587.15 1433
5587.86 1442
5588.56 1439
5589.26 1451
5589.97 1383
5590.67 1441
5591.38 1344
5592.08 1429
5592.79 1367
5593.49 1344
5594.20 1400
5594.91 1381
5595.61 1352
5596.32 1372
5597.02 1376
5597.73 1340
5598.43 1381
5599.14 1397
5599.84 1329
5600.55 1345
5601.25 1354
5601.96 1361
5602.67 1374
5603.37 1376
5604.08 1358
5604.78 1372
5605.49 1428
5606.19 1380
5606.90 1369
5607.61 1389
5608.31 1440
5609.02 1422
5609.72 1407
5610.43 1398
5611.14 1425
5611.84 1428
5612.55 1423
5613.26 1440
5613.96 1388
5614.67 1419
5615.38 1424
5616.08 1459
5616.79 1425
5617.49 1397
5618.20 1434
5618.91 1420
5619.62 1435
5620.32 1438
5621.03 1429
5621.74 1365
5622.44 1361
5623.15 1381
5623.86 1395
5624.56 1407
5625.27 1393
5625.98 1392
5626.69 1407
5627.39 1451
5628.10 1453
5628.81 1406
5629.51 1435
5630.22 1410
5630.93 1471
5631.64 1437
5632.34 1478
5633.05 1449
5633.76 1434
5634.47 1480
5635.17 1450
5635.88 1515
5636.59 1500
5637.30 1595
5638.01 1579
5638.71 1611
5639.42 1609
5640.13 1562
5640.84 1561
5641.55 1574
5642.25 1583
5642.96 1572
5643.67 1565
5644.38 1542
5645.09 1486
5645.80 1481
5646.50 1476
5647.21 1457
5647.92 1471
5648.63 1454
5649.34 1520
5650.05 1541
5650.76 1515
5651.47 1443
5652.17 1478
5652.88 1516
5653.59 1480
5654.30 1481
5655.01 1519
5655.72 1524
5656.43 1510
5657.14 1508
5657.85 1496
5658.56 1564
5659.26 1578
5659.97 1570
5660.68 1545
5661.39 1550
5662.10 1596
5662.81 1565
5663.52 1572
5664.23 1506
5664.94 1538
5665.65 1516
5666.36 1543
5667.07 1509
5667.78 1447
5668.49 1466
5669.20 1467
5669.91 1467
5670.62 1514
5671.33 1471
5672.04 1477
5672.75 1543
5673.46 1556
5674.17 1492
5674.88 1489
5675.59 1490
5676.30 1484
5677.01 1460
5677.72 1469
5678.43 1364
5679.14 1382
5679.85 1431
5680.56 1382
5681.27 1358
5681.98 1347
5682.69 1406
5683.41 1418
5684.12 1382
5684.83 1380
5685.54 1373
5686.25 1407
5686.96 1395
5687.67 1338
5688.38 1341
5689.09 1307
5689.80 1314
5690.52 1351
5691.23 1316
5691.94 1349
5692.65 1306
5693.36 1301
5694.07 1310
5694.78 1315
5695.49 1321
5696.21 1321
5696.92 1332
5697.63 1315
5698.34 1272
5699.05 1281
5699.77 1300
5700.48 1297
5701.19 1311
5701.90 1250
5702.61 1262
5703.32 1258
5704.04 1301
5704.75 1310
5705.46 1293
5706.17 1281
5706.89 1306
5707.60 1316
5708.31 1272
5709.02 1248
5709.73 1256
5710.45 1262
5711.16 1251
5711.87 1265
5712.58 1230
5713.30 1242
5714.01 1271
5714.72 1278
5715.44 1230
5716.15 1267
5716.86 1250
5717.57 1301
5718.29 1247
5719.00 1245
5719.71 1283
5720.43 1323
5721.14 1331
5721.85 1325
5722.57 1315
5723.28 1304
5723.99 1338
5724.71 1293
5725.42 1292
5726.13 1256
5726.85 1326
5727.56 1322
5728.27 1339
5728.99 1297
5729.70 1303
5730.41 1298
5731.13 1299
5731.84 1257
5732.56 1246
5733.27 1302
5733.98 1275
5734.70 1300
5735.41 1278
5736.12 1256
5736.84 1252
5737.55 1258
5738.27 1243
5738.98 1262
5739.70 1256
5740.41 1277
5741.12 1278
5741.84 1249
5742.55 1213
5743.27 1241
5743.98 1253
5744.70 1232
5745.41 1230
5746.13 1226
5746.84 1248
5747.56 1236
5748.27 1272
5748.99 1213
5749.70 1222
5750.42 1239
5751.13 1233
5751.85 1207
5752.56 1285
5753.28 1267
5753.99 1272
5754.71 1309
5755.42 1284
5756.14 1260
5756.85 1310
5757.57 1290
5758.28 1288
5759.00 1307
5759.71 1288
5760.43 1268
5761.14 1264
5761.86 1311
5762.58 1301
5763.29 1321
5764.01 1318
5764.72 1297
5765.44 1230
5766.16 1250
5766.87 1253
5767.59 1277
5768.30 1352
5769.02 1298
5769.74 1313
5770.45 1377
5771.17 1489
5771.88 1523
5772.60 1568
5773.32 1537
5774.03 1523
5774.75 1523
5775.47 1518
5776.18 1463
5776.90 1377
5777.62 1366
5778.33 1400
5779.05 1361
5779.77 1335
5780.48 1295
5781.20 1259
5781.92 1316
5782.63 1330
5783.35 1330
5784.07 1336
5784.78 1357
5785.50 1348
5786.22 1354
5786.94 1382
5787.65 1365
5788.37 1344
5789.09 1323
5789.81 1303
5790.52 1340
5791.24 1294
5791.96 1284
5792.68 1285
5793.39 1312
5794.11 1279
5794.83 1261
5795.55 1274
5796.26 1301
5796.98 1344
5797.70 1270
5798.42 1297
5799.14 1301
5799.85 1304
5800.57 1342
5801.29 1340
5802.01 1329
5802.73 1309
5803.44 1344
5804.16 1329
5804.88 1366
5805.60 1319
5806.32 1340
5807.04 1261
5807.75 1293
5808.47 1271
5809.19 1307
5809.91 1331
5810.63 1302
5811.35 1298
5812.07 1300
5812.79 1296
5813.50 1288
5814.22 1321
5814.94 1284
5815.66 1330
5816.38 1320
5817.10 1349
5817.82 1325
5818.54 1336
5819.26 1358
5819.98 1323
5820.70 1341
5821.41 1370
5822.13 1390
5822.85 1372
5823.57 1372
5824.29 1430
5825.01 1401
5825.73 1405
5826.45 1409
5827.17 1343
5827.89 1330
5828.61 1357
5829.33 1362
5830.05 1329
5830.77 1296
5831.49 1262
5832.21 1326
5832.93 1304
5833.65 1302
5834.37 1328
5835.09 1340
5835.81 1313
5836.53 1265
5837.25 1316
5837.97 1330
5838.69 1347
5839.41 1338
5840.13 1346
5840.85 1332
5841.57 1379
5842.30 1360
5843.02 1324
5843.74 1307
5844.46 1316
5845.18 1352
5845.90 1381
5846.62 1374
5847.34 1375
5848.06 1352
5848.78 1364
5849.50 1351
5850.23 1351
5850.95 1411
5851.67 1401
5852.39 1435
5853.11 1448
5853.83 1398
5854.55 1422
5855.27 1462
5856.00 1405
5856.72 1400
5857.44 1396
5858.16 1445
5858.88 1426
5859.60 1363
5860.33 1439
5861.05 1459
5861.77 1549
5862.49 1458
5863.21 1456
5863.94 1466
5864.66 1468
5865.38 1559
5866.10 1514
5866.82 1511
5867.55 1482
5868.27 1482
5868.99 1471
5869.71 1536
5870.43 1562
5871.16 1552
5871.88 1571
5872.60 1573
5873.32 1588
5874.05 1599
5874.77 1587
5875.49 1601
5876.22 1576
5876.94 1616
5877.66 1692
5878.38 1738
5879.11 1690
5879.83 1745
5880.55 1819
5881.28 1797
5882.00 1840
5882.72 1815
5883.45 1739
5884.17 1756
5884.89 1746
5885.61 1802
5886.34 1804
5887.06 1793
5887.79 1801
5888.51 1801
5889.23 1884
5889.96 1835
5890.68 1746
5891.40 1753
5892.13 1732
5892.85 1721
5893.57 1683
5894.30 1698
5895.02 1623
5895.75 1688
5896.47 1656
5897.19 1640
5897.92 1641
5898.64 1594
5899.37 1617
5900.09 1685
5900.81 1629
5901.54 1642
5902.26 1659
5902.99 1681
5903.71 1632
5904.44 1598
5905.16 1606
5905.89 1658
5906.61 1657
5907.33 1665
5908.06 1714
5908.78 1705
5909.51 1691
5910.23 1729
5910.96 1688
5911.68 1659
5912.41 1741
5913.13 1745
5913.86 1721
5914.58 1696
5915.31 1725
5916.03 1766
5916.76 1730
5917.48 1767
5918.21 1787
5918.94 1771
5919.66 1729
5920.39 1793
5921.11 1786
5921.84 1824
5922.56 1849
5923.29 1842
5924.01 1856
5924.74 1864
5925.47 1913
5926.19 1922
5926.92 1881
5927.64 1960
5928.37 1964
5929.09 1998
5929.82 1949
5930.55 1946
5931.27 1995
5932.00 2084
5932.73 2093
5933.45 2086
5934.18 2139
5934.90 2119
5935.63 2152
5936.36 2185
5937.08 2240
5937.81 2204
5938.54 2241
5939.26 2317
5939.99 2303
5940.72 2322
5941.44 2310
5942.17 2365
5942.90 2427
5943.62 2491
5944.35 2453
5945.08 2538
5945.80 2666
5946.53 2703
5947.26 2638
5947.99 2720
5948.71 2778
5949.44 2825
5950.17 2879
5950.89 2966
5951.62 3008
5952.35 3184
5953.08 3513
5953.80 3682
5954.53 3860
5955.26 3893
5955.99 4011
5956.71 3984
5957.44 3869
5958.17 3739
5958.90 3684
5959.63 3561
5960.35 3564
5961.08 3633
5961.81 3511
5962.54 3463
5963.27 3495
5963.99 3461
5964.72 3508
5965.45 3708
5966.18 3833
5966.91 4226
5967.64 4480
5968.36 4714
5969.09 4861
5969.82 5006
5970.55 4863
5971.28 4664
5972.01 4492
5972.73 4299
5973.46 4098
5974.19 3935
5974.92 3814
5975.65 3769
5976.38 3773
5977.11 3755
5977.84 3725
5978.57 3740
5979.29 3708
5980.02 3808
5980.75 3987
5981.48 3992
5982.21 4070
5982.94 4100
5983.67 4108
5984.40 4172
5985.13 4161
5985.86 4184
5986.59 4151
5987.32 4206
5988.05 4124
5988.78 4083
5989.51 4071
5990.24 4077
5990.97 4122
5991.70 4109
5992.43 4186
5993.16 4198
5993.89 4188
5994.62 4178
5995.35 4281
5996.08 4341
5996.81 4425
5997.54 4413
5998.27 4543
5999.00 4598
5999.73 4618
6000.46 4567
6001.19 4554
6001.92 4546
6002.65 4444
6003.38 4362
6004.11 4286
6004.84 4198
6005.57 4268
6006.30 4201
6007.03 4215
6007.76 4348
6008.49 4442
6009.22 4662
6009.95 4907
6010.69 5370
6011.42 6011
6012.15 6814
6012.88 7599
6013.61 8355
6014.34 9007
6015.07 9458
6015.80 9748
6016.54 9598
6017.27 9310
6018.00 8853
6018.73 8160
6019.46 7458
6020.19 6785
6020.92 6269
6021.66 5735
6022.39 5177
6023.12 4922
6023.85 4629
6024.58 4438
6025.31 4287
6026.05 4217
6026.78 4042
6027.51 3996
6028.24 3984
6028.97 3993
6029.71 4043
6030.44 4078
6031.17 4165
6031.90 4205
6032.64 4148
6033.37 4114
6034.10 4000
6034.83 3852
6035.57 3785
6036.30 3567
6037.03 3441
6037.76 3415
6038.50 3462
6039.23 3452
6039.96 3436
6040.69 3539
6041.43 3593
6042.16 3596
6042.89 3598
6043.63 3601
6044.36 3636
6045.09 3689
6045.82 3754
6046.56 3712
6047.29 3719
6048.02 3770
6048.76 3691
6049.49 3753
6050.22 3790
6050.96 3793
6051.69 3889
6052.42 3959
6053.16 4126
6053.89 4266
6054.63 4404
6055.36 4420
6056.09 4372
6056.83 4192
6057.56 4185
6058.29 4110
6059.03 3994
6059.76 3824
6060.50 3730
6061.23 3735
6061.96 3639
6062.70 3628
6063.43 3591
6064.17 3545
6064.90 3464
6065.63 3399
6066.37 3410
6067.10 3364
6067.84 3323
6068.57 3276
6069.31 3282
6070.04 3247
6070.78 3199
6071.51 3135
6072.25 3162
6072.98 3121
6073.72 3096
6074.45 3105
6075.18 3078
6075.92 3052
6076.65 3034
6077.39 3075
6078.12 3042
6078.86 3029
6079.59 3014
6080.33 3021
6081.07 2987
6081.80 2950
6082.54 2865
6083.27 2822
6084.01 2803
6084.74 2789
6085.48 2737
6086.21 2699
6086.95 2673
6087.68 2671
6088.42 2639
6089.16 2597
6089.89 2583
6090.63 2591
6091.36 2593
6092.10 2609
6092.84 2616
6093.57 2607
6094.31 2604
6095.04 2654
6095.78 2665
6096.52 2598
6097.25 2522
6097.99 2506
6098.72 2433
6099.46 2452
6100.20 2460
6100.93 2432
6101.67 2415
6102.41 2396
6103.14 2421
6103.88 2399
6104.62 2417
6105.35 2402
6106.09 2355
6106.83 2395
6107.56 2342
6108.30 2348
6109.04 2365
6109.77 2400
6110.51 2391
6111.25 2402
6111.99 2394
6112.72 2456
6113.46 2433
6114.20 2420
6114.93 2463
6115.67 2419
6116.41 2448
6117.15 2528
6117.88 2489
6118.62 2510
6119.36 2512
6120.10 2528
6120.83 2487
6121.57 2489
6122.31 2513
6123.05 2481
6123.79 2488
6124.52 2515
6125.26 2517
6126.00 2582
6126.74 2551
6127.47 2587
6128.21 2610
6128.95 2553
6129.69 2515
6130.43 2566
6131.17 2569
6131.90 2595
6132.64 2568
6133.38 2566
6134.12 2552
6134.86 2542
6135.60 2569
6136.33 2608
6137.07 2671
6137.81 2694
6138.55 2710
6139.29 2686
6140.03 2760
6140.77 2790
6141.51 2762
6142.24 2739
6142.98 2737
6143.72 2741
6144.46 2763
6145.20 2770
6145.94 2644
6146.68 2642
6147.42 2638
6148.16 2641
6148.90 2664
6149.64 2705
6150.38 2706
6151.12 2754
6151.86 2723
6152.59 2747
6153.33 2796
6154.07 2853
6154.81 2902
6155.55 2929
6156.29 2839
6157.03 2856
6157.77 2846
6158.51 2938
6159.25 2918
6159.99 2936
6160.73 3006
6161.47 3007
6162.21 3042
6162.95 3101
6163.69 3212
6164.43 3393
6165.17 3487
6165.91 3639
6166.65 3817
6167.39 4002
6168.14 4090
6168.88 4190
6169.62 4159
6170.36 4139
6171.10 4136
6171.84 4049
6172.58 3959
6173.32 3947
6174.06 3803
6174.80 3799
6175.54 3784
6176.28 3780
6177.02 3665
6177.77 3716
6178.51 3694
6179.25 3772
6179.99 3826
6180.73 3766
6181.47 3809
6182.21 3825
6182.95 3889
6183.70 3957
6184.44 3989
6185.18 4030
6185.92 4097
6186.66 4083
6187.40 4072
6188.15 4075
6188.89 4124
6189.63 4215
6190.37 4305
6191.11 4428
6191.85 4534
6192.60 4722
6193.34 4776
6194.08 4881
6194.82 4999
6195.56 5078
6196.31 5043
6197.05 5035
6197.79 4998
6198.53 4970
6199.28 4959
6200.02 4915
6200.76 4997
6201.50 4920
6202.25 4914
6202.99 4976
6203.73 5095
6204.47 5365
6205.22 5648
6205.96 6270
6206.70 7397
6207.44 8843
6208.19 10911
6208.93 13146
6209.67 15401
6210.42 17014
6211.16 18182
6211.90 18457
6212.65 17929
6213.39 16755
6214.13 15120
6214.88 13517
6215.62 11821
6216.36 10153
6217.11 8834
6217.85 7713
6218.59 6770
6219.34 5927
6220.08 5380
6220.82 4950
6221.57 4613
6222.31 4339
6223.05 4155
6223.80 3953
6224.54 3911
6225.29 3925
6226.03 3846
6226.77 3760
6227.52 3685
6228.26 3581
6229.01 3405
6229.75 3195
6230.49 3102
6231.24 2932
6231.98 2858
6232.73 2766
6233.47 2811
6234.22 2761
6234.96 2780
6235.71 2788
6236.45 2758
6237.19 2790
6237.94 2801
6238.68 2817
6239.43 2915
6240.17 3006
6240.92 3045
6241.66 3062
6242.41 3101
6243.15 3127
6243.90 3157
6244.64 3038
6245.39 3086
6246.13 3107
6246.88 3079
6247.62 3114
6248.37 3163
6249.12 3113
6249.86 3091
6250.61 3115
6251.35 3117
6252.10 3107
6252.84 3079
6253.59 3121
6254.33 3140
6255.08 3167
6255.83 3130
6256.57 3116
6257.32 3164
6258.06 3131
6258.81 3127
6259.55 3100
6260.30 3128
6261.05 3090
6261.79 3064
6262.54 3067
6263.28 3065
6264.03 3024
6264.78 2956
6265.52 3009
6266.27 2979
6267.02 2898
6267.76 2926
6268.51 2959
6269.26 2963
6270.00 3014
6270.75 3069
6271.50 3163
6272.24 3144
6272.99 3243
6273.74 3277
6274.48 3281
6275.23 3232
6275.98 3164
6276.72 3158
6277.47 3121
6278.22 3112
6278.96 3113
6279.71 3088
6280.46 3027
6281.21 2925
6281.95 2844
6282.70 2737
6283.45 2652
6284.20 2615
6284.94 2583
6285.69 2576
6286.44 2522
6287.19 2409
6287.93 2429
6288.68 2412
6289.43 2410
6290.18 2403
6290.92 2356
6291.67 2283
6292.42 2315
6293.17 2269
6293.92 2226
6294.66 2287
6295.41 2283
6296.16 2249
6296.91 2214
6297.66 2115
6298.41 2141
6299.15 2168
6299.90 2136
6300.65 2079
6301.40 2061
6302.15 2053
6302.90 2053
6303.64 2034
6304.39 2026
6305.14 2044
6305.89 2088
6306.64 2048
6307.39 2042
6308.14 2061
6308.89 2049
6309.63 2053
6310.38 2164
6311.13 2075
6311.88 2048
6312.63 2087
6313.38 2064
6314.13 2063
6314.88 2085
6315.63 2067
6316.38 2087
6317.13 2132
6317.88 2131
6318.63 2102
6319.38 2080
6320.12 2089
6320.87 2016
6321.62 2011
6322.37 1985
6323.12 1971
6323.87 1956
6324.62 1934
6325.37 1922
6326.12 1892
6326.87 1885
6327.62 1913
6328.37 1888
6329.12 1884
6329.87 1810
6330.62 1854
6331.37 1852
6332.12 1856
6332.87 1832
6333.62 1804
6334.37 1849
6335.13 1875
6335.88 1850
6336.63 1827
6337.38 1887
6338.13 1854
6338.88 1861
6339.63 1852
6340.38 1876
6341.13 1946
6341.88 1900
6342.63 1832
6343.38 1843
6344.13 1851
6344.89 1847
6345.64 1855
6346.39 1805
6347.14 1769
6347.89 1807
6348.64 1852
6349.39 1836
6350.14 1825
6350.90 1838
6351.65 1898
6352.40 1870
6353.15 1936
6353.90 1972
6354.65 1982
6355.40 2023
6356.16 1983
6356.91 2036
6357.66 2019
6358.41 1949
6359.16 1894
6359.92 1962
6360.67 1924
6361.42 1867
6362.17 1860
6362.92 1871
6363.68 1892
6364.43 1831
6365.18 1839
6365.93 1811
6366.68 1800
6367.44 1767
6368.19 1800
6368.94 1806
6369.69 1849
6370.45 1807
6371.20 1800
6371.95 1784
6372.70 1786
6373.46 1725
6374.21 1755
6374.96 1761
6375.72 1777
6376.47 1723
6377.22 1711
6377.97 1762
6378.73 1751
6379.48 1768
6380.23 1808
6380.99 1861
6381.74 1870
6382.49 1884
6383.25 1891
6384.00 1875
6384.75 1819
6385.51 1823
6386.26 1828
6387.01 1774
6387.77 1787
6388.52 1808
6389.27 1767
6390.03 1732
6390.78 1722
6391.54 1709
6392.29 1743
6393.04 1766
6393.80 1738
6394.55 1726
6395.31 1737
6396.06 1728
6396.81 1678
6397.57 1755
6398.32 1751
6399.08 1754
6399.83 1732
6400.59 1702
6401.34 1680
6402.09 1757
6402.85 1731
6403.60 1734
6404.36 1723
6405.11 1738
6405.87 1758
6406.62 1797
6407.38 1718
6408.13 1800
6408.89 1796
6409.64 1815
6410.40 1852
6411.15 1839
6411.91 1880
6412.66 1815
6413.42 1872
6414.17 1907
6414.93 1882
6415.68 1878
6416.44 1899
6417.19 1918
6417.95 1944
6418.70 1910
6419.46 1932
6420.21 1934
6420.97 1914
6421.72 1900
6422.48 1825
6423.24 1829
6423.99 1857
6424.75 1852
6425.50 1843
6426.26 1834
6427.01 1889
6427.77 1841
6428.53 1831
6429.28 1854
6430.04 1862
6430.79 1838
6431.55 1896
6432.31 1831
6433.06 1865
6433.82 1868
6434.58 1967
6435.33 1911
6436.09 1904
6436.85 1891
6437.60 1961
6438.36 1968
6439.11 1977
6439.87 1961
6440.63 1979
6441.38 1979
6442.14 2042
6442.90 2073
6443.66 2083
6444.41 2068
6445.17 2075
6445.93 2122
6446.68 2113
6447.44 2147
6448.20 2122
6448.95 2138
6449.71 2206
6450.47 2206
6451.23 2226
6451.98 2236
6452.74 2308
6453.50 2248
6454.26 2231
6455.01 2253
6455.77 2258
6456.53 2275
6457.29 2302
6458.04 2260
6458.80 2242
6459.56 2262
6460.32 2331
6461.08 2308
6461.83 2357
6462.59 2382
6463.35 2426
6464.11 2442
6464.87 2543
6465.62 2643
6466.38 2573
6467.14 2656
6467.90 2731
6468.66 2752
6469.42 2760
6470.17 2784
6470.93 2803
6471.69 2762
6472.45 2785
6473.21 2734
6473.97 2723
6474.72 2780
6475.48 2840
6476.24 2858
6477.00 2871
6477.76 2839
6478.52 2980
6479.28 3020
6480.04 3102
6480.80 3165
6481.56 3173
6482.31 3248
6483.07 3330
6483.83 3334
6484.59 3337
6485.35 3362
6486.11 3445
6486.87 3447
6487.63 3457
6488.39 3468
6489.15 3540
6489.91 3659
6490.67 3727
6491.43 3774
6492.19 3874
6492.95 3967
6493.71 4042
6494.47 4069
6495.23 4060
6495.99 4155
6496.75 4130
6497.51 4083
6498.27 4123
6499.03 4088
6499.79 4092
6500.55 4048
6501.31 4055
6502.07 4029
6502.83 4140
6503.59 4246
6504.35 4524
6505.11 4941
6505.87 5726
6506.63 7038
6507.39 8903
6508.15 10999
6508.91 13075
6509.67 14906
6510.43 16015
6511.19 16333
6511.96 15782
6512.72 14771
6513.48 13401
6514.24 11981
6515.00 10487
6515.76 9083
6516.52 7970
6517.28 7067
6518.04 6287
6518.80 5702
6519.57 5292
6520.33 4979
6521.09 4775
6521.85 4598
6522.61 4530
6523.37 4360
6524.14 4355
6524.90 4360
6525.66 4381
6526.42 4422
6527.18 4421
6527.94 4510
6528.71 4457
6529.47 4423
6530.23 4372
6530.99 4290
6531.75 4293
6532.52 4294
6533.28 4372
6534.04 4532
6534.80 4871
6535.56 5446
6536.33 6035
6537.09 6606
6537.85 7129
6538.61 7459
6539.38 7478
6540.14 7237
6540.90 6795
6541.66 6396
6542.43 5828
6543.19 5428
6543.95 4937
6544.71 4668
6545.48 4475
6546.24 4250
6547.00 4158
6547.77 3970
6548.53 3950
6549.29 3907
6550.06 3876
6550.82 3937
6551.58 3864
6552.34 3740
6553.11 3832
6553.87 3843
6554.63 3824
6555.40 3765
6556.16 3826
6556.93 3824
6557.69 3828
6558.45 3750
6559.22 3748
6559.98 3821
6560.74 3826
6561.51 3860
6562.27 3871
6563.03 3843
6563.80 3851
6564.56 3993
6565.33 3966
6566.09 3953
6566.85 4016
6567.62 3938
6568.38 4035
6569.15 4057
6569.91 4081
6570.68 4092
6571.44 4192
6572.20 4251
6572.97 4240
6573.73 4239
6574.50 4219
6575.26 4253
6576.03 4165
6576.79 4137
6577.56 3985
6578.32 4041
6579.09 4016
6579.85 4029
6580.62 3959
6581.38 3931
6582.15 3884
6582.91 3851
6583.68 3915
6584.44 3957
6585.21 3943
6585.97 3876
6586.74 3918
6587.50 3860
6588.27 3871
6589.03 3894
6589.80 3909
6590.56 3942
6591.33 3972
6592.09 4028
6592.86 4130
6593.63 4221
6594.39 4377
6595.16 4536
6595.92 4649
6596.69 4641
6597.45 4650
6598.22 4660
6598.99 4586
6599.75 4487
6600.52 4349
6601.28 4265
6602.05 4115
6602.82 4005
6603.58 3865
6604.35 3767
6605.11 3755
6605.88 3683
6606.65 3554
6607.41 3540
6608.18 3522
6608.95 3460
6609.71 3479
6610.48 3477
6611.25 3418
6612.01 3472
6612.78 3396
6613.55 3525
6614.31 3504
6615.08 3432
6615.85 3472
6616.61 3448
6617.38 3414
6618.15 3388
6618.92 3395
6619.68 3495
6620.45 3559
6621.22 3693
6621.98 3857
6622.75 3917
6623.52 4009
6624.29 4103
6625.05 4233
6625.82 4182
6626.59 4128
6627.36 4045
6628.12 3982
6628.89 3801
6629.66 3737
6630.43 3684
6631.20 3627
6631.96 3600
6632.73 3572
6633.50 3593
6634.27 3699
6635.04 3799
6635.80 3881
6636.57 4084
6637.34 4152
6638.11 4272
6638.88 4370
6639.64 4435
6640.41 4436
6641.18 4470
6641.95 4487
6642.72 4583
6643.49 4602
6644.26 4536
6645.02 4423
6645.79 4268
6646.56 4112
6647.33 3942
6648.10 3827
6648.87 3632
6649.64 3532
6650.41 3476
6651.17 3348
6651.94 3301
6652.71 3326
6653.48 3224
6654.25 3293
6655.02 3200
6655.79 3157
6656.56 3158
6657.33 3116
6658.10 3127
6658.87 3077
6659.64 3067
6660.41 3078
6661.17 3080
6661.94 3117
6662.71 3052
6663.48 3012
6664.25 3035
6665.02 3063
6665.79 3012
6666.56 3018
6667.33 3028
6668.10 2993
6668.87 3044
6669.64 3042
6670.41 3162
6671.18 3215
6671.95 3182
6672.72 3164
6673.49 3180
6674.26 3187
6675.03 3119
6675.80 3195
6676.58 3221
6677.35 3211
6678.12 3186
6678.89 3234
6679.66 3306
6680.43 3287
6681.20 3316
6681.97 3358
6682.74 3318
6683.51 3339
6684.28 3450
6685.05 3541
6685.82 3651
6686.59 3732
6687.37 3737
6688.14 3740
6688.91 3805
6689.68 3665
6690.45 3569
6691.22 3493
6691.99 3436
6692.76 3285
6693.54 3164
6694.31 3127
6695.08 3043
6695.85 2995
6696.62 2953
6697.39 2991
6698.17 2977
6698.94 2962
6699.71 2949
6700.48 2891
6701.25 2941
6702.02 2923
6702.80 2913
6703.57 2908
6704.34 2873
6705.11 2861
6705.88 2812
6706.66 2841
6707.43 2817
6708.20 2772
6708.97 2766
6709.75 2700
6710.52 2687
6711.29 2658
6712.06 2679
6712.84 2638
6713.61 2591
6714.38 2541
6715.15 2574
6715.93 2576
6716.70 2541
6717.47 2524
6718.24 2513
6719.02 2517
6719.79 2524
6720.56 2568
6721.34 2570
6722.11 2511
6722.88 2432
6723.66 2476
6724.43 2451
6725.20 2470
6725.98 2496
6726.75 2446
6727.52 2410
6728.30 2432
6729.07 2397
6729.84 2431
6730.62 2429
6731.39 2478
6732.16 2451
6732.94 2455
6733.71 2482
6734.48 2473
6735.26 2485
6736.03 2463
6736.81 2494
6737.58 2501
6738.35 2544
6739.13 2558
6739.90 2539
6740.68 2541
6741.45 2517
6742.22 2537
6743.00 2594
6743.77 2546
6744.55 2549
6745.32 2531
6746.10 2593
6746.87 2624
6747.65 2573
6748.42 2628
6749.19 2680
6749.97 2647
6750.74 2687
6751.52 2776
6752.29 2805
6753.07 2877
6753.84 2962
6754.62 2960
6755.39 2983
6756.17 3028
6756.94 2959
6757.72 2971
6758.49 3000
6759.27 2922
6760.04 2850
6760.82 2814
6761.59 2786
6762.37 2723
6763.15 2731
6763.92 2756
6764.70 2709
6765.47 2717
6766.25 2677
6767.02 2749
6767.80 2799
6768.57 2752
6769.35 2807
6770.13 2787
6770.90 2786
6771.68 2750
6772.45 2716
6773.23 2647
6774.01 2550
6774.78 2545
6775.56 2503
6776.33 2526
6777.11 2461
6777.89 2390
6778.66 2387
6779.44 2402
6780.22 2386
6780.99 2358
6781.77 2370
6782.55 2377
6783.32 2369
6784.10 2354
6784.88 2370
6785.65 2292
6786.43 2347
6787.21 2311
6787.98 2339
6788.76 2288
6789.54 2252
6790.31 2287
6791.09 2346
6791.87 2316
6792.64 2234
6793.42 2245
6794.20 2261
6794.98 2231
6795.75 2235
6796.53 2201
6797.31 2191
6798.09 2189
6798.86 2169
6799.64 2166
6800.42 2209
6801.20 2212
6801.97 2160
6802.75 2221
6803.53 2188
6804.31 2207
6805.08 2208
6805.86 2225
6806.64 2299
6807.42 2314
6808.20 2269
6808.97 2311
6809.75 2302
6810.53 2268
6811.31 2215
6812.09 2173
6812.87 2203
6813.64 2234
6814.42 2274
6815.20 2198
6815.98 2232
6816.76 2267
6817.54 2292
6818.31 2195
6819.09 2216
6819.87 2252
6820.65 2221
6821.43 2199
6822.21 2231
6822.99 2258
6823.77 2258
6824.54 2284
6825.32 2241
6826.10 2233
6826.88 2267
6827.66 2284
6828.44 2256
6829.22 2207
6830.00 2195
6830.78 2206
6831.56 2249
6832.34 2247
6833.12 2209
6833.90 2198
6834.67 2232
6835.45 2295
6836.23 2320
6837.01 2396
6837.79 2603
6838.57 2756
6839.35 2958
6840.13 2983
6840.91 3123
6841.69 3151
6842.47 3115
6843.25 3085
6844.03 2940
6844.81 2876
6845.59 2703
6846.37 2624
6847.15 2586
6847.93 2527
6848.71 2554
6849.49 2585
6850.27 2671
6851.05 2754
6851.84 2861
6852.62 2901
6853.40 2923
6854.18 2894
6854.96 2897
6855.74 2796
6856.52 2706
6857.30 2673
6858.08 2581
6858.86 2521
6859.64 2491
6860.42 2398
6861.20 2409
6861.99 2446
6862.77 2414
6863.55 2387
6864.33 2384
6865.11 2353
6865.89 2395
6866.67 2406
6867.45 2490
6868.24 2529
6869.02 2502
6869.80 2547
6870.58 2536
6871.36 2540
6872.14 2472
6872.93 2500
6873.71 2506
6874.49 2557
6875.27 2609
6876.05 2639
6876.83 2636
6877.62 2690
6878.40 2750
6879.18 2765
6879.96 2868
6880.74 3018
6881.53 3155
6882.31 3415
6883.09 3697
6883.87 3852
6884.66 3920
6885.44 4003
6886.22 3970
6887.00 3897
6887.79 3872
6888.57 3967
6889.35 4034
6890.13 4026
6890.92 4115
6891.70 4111
6892.48 4003
6893.27 3864
6894.05 3743
6894.83 3655
6895.61 3479
6896.40 3419
6897.18 3327
6897.96 3217
6898.75 3103
6899.53 3110
6900.31 3055
6901.10 3113
6901.88 3005
6902.66 2957
6903.45 2988
6904.23 3034
6905.01 3024
6905.80 2968
6906.58 2947
6907.36 2942
6908.15 2837
6908.93 2800
6909.72 2826
6910.50 2751
6911.28 2767
6912.07 2753
6912.85 2747
6913.64 2677
6914.42 2739
6915.20 2753
6915.99 2693
6916.77 2718
6917.56 2714
6918.34 2681
6919.12 2650
6919.91 2680
6920.69 2692
6921.48 2637
6922.26 2643
6923.05 2736
6923.83 2689
6924.62 2660
6925.40 2678
6926.19 2651
6926.97 2715
6927.75 2720
6928.54 2701
6929.32 2749
6930.11 2790
6930.89 2759
6931.68 2785
6932.46 2772
6933.25 2782
6934.04 2808
6934.82 2857
6935.61 2838
6936.39 2836
6937.18 2867
6937.96 2900
6938.75 2980
6939.53 3029
6940.32 3073
6941.10 3184
6941.89 3363
6942.67 3481
6943.46 3610
6944.25 3703
6945.03 3757
6945.82 3830
6946.60 3890
6947.39 3909
6948.18 3809
6948.96 3819
6949.75 3777
6950.53 3775
6951.32 3764
6952.11 3713
6952.89 3727
6953.68 3650
6954.47 3682
6955.25 3664
6956.04 3581
6956.82 3548
6957.61 3570
6958.40 3619
6959.18 3653
6959.97 3669
6960.76 3604
6961.54 3641
6962.33 3639
6963.12 3648
6963.90 3676
6964.69 3789
6965.48 3827
6966.27 3877
6967.05 4067
6967.84 4177
6968.63 4329
6969.41 4526
6970.20 4643
6970.99 4745
6971.78 4873
6972.56 4857
6973.35 4964
6974.14 4959
6974.93 4952
6975.71 4943
6976.50 4881
6977.29 4862
6978.08 4856
6978.86 4907
6979.65 4985
6980.44 5221
6981.23 5554
6982.01 5992
6982.80 6801
6983.59 7862
6984.38 9172
6985.17 10872
6985.95 12663
6986.74 14175
6987.53 15293
6988.32 15840
6989.11 15770
6989.90 15000
6990.68 14061
6991.47 12774
6992.26 11435
6993.05 10094
6993.84 8810
6994.63 7788
6995.42 6891
6996.20 6132
6996.99 5527
6997.78 5055
6998.57 4729
6999.36 4433
7000.15 4163
7000.94 3997
7001.73 3912
7002.52 3789
7003.30 3672
7004.09 3525
7004.88 3465
7005.67 3336
7006.46 3196
7007.25 3128
7008.04 3041
7008.83 2894
7009.62 2847
7010.41 2817
7011.20 2825
7011.99 2908
7012.78 2930
7013.57 2968
7014.36 3071
7015.15 3134
7015.94 3193
7016.73 3140
7017.52 3190
7018.31 3140
7019.10 3119
7019.89 3027
7020.68 2996
7021.47 2901
7022.26 2919
7023.05 2968
7023.84 2949
7024.63 2978
7025.42 2942
7026.21 3019
7027.00 3006
7027.79 3017
7028.58 2967
7029.37 2934
7030.16 2966
7030.95 3012
7031.74 3005
7032.53 3015
7033.32 3052
7034.11 2993
7034.90 2998
7035.70 3055
7036.49 3070
7037.28 3126
7038.07 3193
7038.86 3253
7039.65 3288
7040.44 3296
7041.23 3327
7042.02 3356
7042.82 3432
7043.61 3444
7044.40 3457
7045.19 3472
7045.98 3538
7046.77 3557
7047.56 3616
7048.36 3686
7049.15 3701
7049.94 3860
7050.73 3910
7051.52 4007
7052.31 4060
7053.11 4039
7053.90 4023
7054.69 3943
7055.48 3832
7056.27 3688
7057.07 3554
7057.86 3455
7058.65 3375
7059.44 3342
7060.24 3316
7061.03 3332
7061.82 3292
7062.61 3175
7063.40 3175
7064.20 3095
7064.99 3027
7065.78 2990
7066.58 2966
7067.37 2917
7068.16 2894
7068.95 2858
7069.75 2839
7070.54 2802
7071.33 2714
7072.13 2636
7072.92 2642
7073.71 2655
7074.50 2603
7075.30 2537
7076.09 2526
7076.88 2471
7077.68 2465
7078.47 2405
7079.26 2407
7080.06 2391
7080.85 2379
7081.64 2314
7082.44 2336
7083.23 2306
7084.02 2286
7084.82 2337
7085.61 2296
7086.41 2244
7087.20 2217
7087.99 2229
7088.79 2263
7089.58 2227
7090.38 2191
7091.17 2140
7091.96 2208
7092.76 2122
7093.55 2103
7094.35 2126
7095.14 2088
7095.93 2047
7096.73 2047
7097.52 2017
7098.32 2028
7099.11 1953
7099.91 1978
7100.70 1978
7101.50 1916
7102.29 2000
7103.09 1960
7103.88 1945
7104.67 1927
7105.47 1908
7106.26 1887
7107.06 1853
7107.85 1875
7108.65 1864
7109.44 1884
7110.24 1847
7111.03 1906
7111.83 1902
7112.62 1849
7113.42 1832
7114.22 1796
7115.01 1822
7115.81 1850
7116.60 1824
7117.40 1834
7118.19 1837
7118.99 1821
7119.78 1751
7120.58 1772
7121.38 1775
7122.17 1809
7122.97 1784
7123.76 1766
7124.56 1795
7125.35 1792
7126.15 1808
7126.95 1780
7127.74 1788
7128.54 1802
7129.34 1806
7130.13 1794
7130.93 1836
7131.72 1846
7132.52 1798
7133.32 1757
7134.11 1812
7134.91 1770
7135.71 1746
7136.50 1749
7137.30 1737
7138.10 1751
7138.89 1709
7139.69 1706
7140.49 1692
7141.28 1676
7142.08 1628
7142.88 1640
7143.67 1595
7144.47 1654
7145.27 1615
7146.06 1587
7146.86 1562
7147.66 1581
7148.46 1606
7149.25 1570
7150.05 1577
7150.85 1539
7151.65 1491
7152.44 1538
7153.24 1545
7154.04 1514
7154.84 1511
7155.63 1516
7156.43 1554
7157.23 1576
7158.03 1556
7158.82 1560
7159.62 1521
7160.42 1611
7161.22 1532
7162.02 1519
7162.81 1458
7163.61 1493
7164.41 1513
7165.21 1498
7166.01 1517
7166.80 1459
7167.60 1436
7168.40 1406
7169.20 1439
7170.00 1424
7170.80 1427
7171.60 1456
7172.39 1398
7173.19 1358
7173.99 1376
7174.79 1371
7175.59 1405
7176.39 1388
7177.19 1379
7177.99 1361
7178.78 1383
7179.58 1381
7180.38 1399
7181.18 1418
7181.98 1342
7182.78 1388
7183.58 1385
7184.38 1421
7185.18 1365
7185.98 1371
7186.78 1406
7187.58 1425
7188.37 1330
7189.17 1328
7189.97 1386
7190.77 1382
7191.57 1391
7192.37 1459
7193.17 1454
7193.97 1412
7194.77 1386
7195.57 1419
7196.37 1389
7197.17 1378
7197.97 1345
7198.77 1388
7199.57 1364
7200.37 1322
7201.17 1362
7201.97 1353
7202.77 1338
7203.57 1379
7204.37 1359
7205.17 1387
7205.97 1335
7206.77 1311
7207.57 1294
7208.38 1298
7209.18 1274
7209.98 1322
7210.78 1325
7211.58 1345
7212.38 1326
7213.18 1288
7213.98 1308
7214.78 1297
7215.58 1316
7216.38 1326
7217.18 1287
7217.99 1279
7218.79 1262
7219.59 1282
7220.39 1267
7221.19 1282
7221.99 1311
7222.79 1291
7223.59 1332
7224.40 1293
7225.20 1331
7226.00 1359
7226.80 1314
7227.60 1290
7228.40 1332
7229.21 1306
7230.01 1317
7230.81 1281
7231.61 1263
7232.41 1279
7233.22 1235
7234.02 1256
7234.82 1268
7235.62 1304
7236.42 1299
7237.23 1311
7238.03 1318
7238.83 1288
7239.63 1284
7240.43 1301
7241.24 1282
7242.04 1301
7242.84 1255
7243.64 1294
7244.45 1297
7245.25 1243
7246.05 1253
7246.86 1249
7247.66 1259
7248.46 1225
7249.26 1251
7250.07 1251
7250.87 1260
7251.67 1253
7252.48 1299
7253.28 1279
7254.08 1236
7254.88 1231
7255.69 1289
7256.49 1256
7257.29 1245
7258.10 1255
7258.90 1208
7259.70 1265
7260.51 1243
7261.31 1279
7262.12 1271
7262.92 1266
7263.72 1249
7264.53 1293
7265.33 1237
7266.13 1189
7266.94 1250
7267.74 1273
7268.55 1257
7269.35 1239
7270.15 1269
7270.96 1276
7271.76 1270
7272.57 1250
7273.37 1241
7274.17 1259
7274.98 1232
7275.78 1289
7276.59 1342
7277.39 1295
7278.20 1269
7279.00 1290
7279.80 1299
7280.61 1303
7281.41 1274
7282.22 1331
7283.02 1342
7283.83 1326
7284.63 1361
7285.44 1387
7286.24 1422
7287.05 1421
7287.85 1375
7288.66 1446
7289.46 1378
7290.27 1382
7291.07 1407
7291.88 1392
7292.68 1400
7293.49 1371
7294.29 1452
7295.10 1423
7295.90 1422
7296.71 1417
7297.52 1459
7298.32 1510
7299.13 1509
7299.93 1517
7300.74 1556
7301.54 1530
7302.35 1486
7303.16 1494
7303.96 1566
7304.77 1565
7305.57 1515
7306.38 1551
7307.19 1601
7307.99 1601
7308.80 1610
7309.60 1605
7310.41 1682
7311.22 1670
7312.02 1762
7312.83 1784
7313.64 1800
7314.44 1830
7315.25 1904
7316.05 1923
7316.86 1960
7317.67 2057
7318.47 2290
7319.28 2513
7320.09 2712
7320.89 2841
7321.70 3001
7322.51 3058
7323.32 2990
7324.12 2878
7324.93 2639
7325.74 2471
7326.54 2369
7327.35 2279
7328.16 2197
7328.97 2101
7329.77 2033
7330.58 1994
7331.39 1962
7332.19 1951
7333.00 1925
7333.81 1904
7334.62 1911
7335.42 1892
7336.23 1913
7337.04 1865
7337.85 1884
7338.66 1863
7339.46 1828
7340.27 1795
7341.08 1769
7341.89 1731
7342.70 1709
7343.50 1681
7344.31 1607
7345.12 1583
7345.93 1655
7346.74 1610
7347.54 1582
7348.35 1557
7349.16 1603
7349.97 1534
7350.78 1527
7351.59 1582
7352.39 1572
7353.20 1484
7354.01 1444
7354.82 1463
7355.63 1449
7356.44 1455
7357.25 1453
7358.06 1443
7358.86 1376
7359.67 1426
7360.48 1422
7361.29 1394
7362.10 1365
7362.91 1400
7363.72 1409
7364.53 1426
7365.34 1391
7366.15 1372
7366.96 1382
7367.77 1374
7368.57 1372
7369.38 1364
7370.19 1345
7371.00 1325
7371.81 1305
7372.62 1282
7373.43 1317
7374.24 1310
7375.05 1279
7375.86 1294
7376.67 1271
7377.48 1286
7378.29 1244
7379.10 1283
7379.91 1255
7380.72 1276
7381.53 1266
7382.34 1317
7383.15 1282
7383.96 1294
7384.77 1297
7385.58 1322
7386.39 1287
7387.20 1262
7388.01 1301
7388.83 1294
7389.64 1272
7390.45 1272
7391.26 1254
7392.07 1262
7392.88 1261
7393.69 1249
7394.50 1276
7395.31 1223
7396.12 1231
7396.93 1238
7397.74 1228
7398.56 1196
7399.37 1205
7400.18 1216
7400.99 1204
7401.80 1211
7402.61 1202
7403.42 1239
7404.23 1215
7405.05 1202
7405.86 1215
7406.67 1239
7407.48 1199
7408.29 1165
7409.10 1172
7409.91 1178
7410.73 1179
7411.54 1177
7412.35 1198
7413.16 1202
7413.97 1194
7414.79 1210
7415.60 1187
7416.41 1145
7417.22 1112
7418.03 1163
7418.85 1139
7419.66 1150
7420.47 1105
7421.28 1119
7422.10 1117
7422.91 1084
7423.72 1104
7424.53 1081
7425.35 1103
7426.16 1103
7426.97 1081
7427.78 1115
7428.60 1093
7429.41 1062
7430.22 1101
7431.03 1104
7431.85 1078
7432.66 1052
7433.47 1068
7434.29 1085
7435.10 1046
7435.91 1070
7436.73 1085
7437.54 1020
7438.35 1037
7439.17 1040
7439.98 1087
7440.79 1099
7441.61 1078
7442.42 1064
7443.23 1034
7444.05 1028
7444.86 1063
7445.67 1072
7446.49 1073
7447.30 1042
7448.11 1003
7448.93 1061
7449.74 1091
7450.56 1068
7451.37 1090
7452.18 1125
7453.00 1068
7453.81 1062
7454.63 1026
7455.44 1069
7456.26 1082
7457.07 1039
7457.88 1042
7458.70 1098
7459.51 1100
7460.33 1095
7461.14 1116
7461.96 1100
7462.77 1074
7463.59 1055
7464.40 1060
7465.21 1051
7466.03 1064
7466.84 1049
7467.66 1081
7468.47 1112
7469.29 1068
7470.10 1113
7470.92 1105
7471.73 1101
7472.55 1093
7473.36 1078
7474.18 1138
7474.99 1180
7475.81 1167
7476.63 1145
7477.44 1165
7478.26 1136
7479.07 1159
7479.89 1126
7480.70 1115
7481.52 1158
7482.33 1155
7483.15 1152
7483.97 1131
7484.78 1153
7485.60 1162
7486.41 1170
7487.23 1141
7488.05 1159
7488.86 1152
7489.68 1217
7490.49 1195
7491.31 1151
7492.13 1109
7492.94 1150
7493.76 1141
7494.57 1161
7495.39 1142
7496.21 1109
7497.02 1145
7497.84 1158
7498.66 1180
7499.47 1176
7500.29 1152
7501.11 1145
7501.92 1160
7502.74 1131
7503.56 1157
7504.37 1162
7505.19 1144
7506.01 1158
7506.82 1123
7507.64 1153
7508.46 1142
7509.28 1134
7510.09 1167
7510.91 1131
7511.73 1128
7512.55 1138
7513.36 1174
7514.18 1150
7515.00 1108
7515.81 1122
7516.63 1134
7517.45 1163
7518.27 1149
7519.09 1146
7519.90 1105
7520.72 1106
7521.54 1130
7522.36 1128
7523.17 1132
7523.99 1100
7524.81 1095
7525.63 1128
7526.45 1137
7527.26 1106
7528.08 1123
7528.90 1139
7529.72 1175
7530.54 1137
7531.36 1132
7532.17 1128
7532.99 1102
7533.81 1099
7534.63 1092
7535.45 1125
7536.27 1103
7537.09 1107
7537.90 1111
7538.72 1124
7539.54 1112
7540.36 1139
7541.18 1121
7542.00 1090
7542.82 1103
7543.64 1125
7544.45 1142
7545.27 1131
7546.09 1139
7546.91 1124
7547.73 1123
7548.55 1085
7549.37 1151
7550.19 1098
7551.01 1118
7551.83 1117
7552.65 1094
7553.47 1104
7554.29 1107
7555.11 1139
7555.93 1166
7556.75 1152
7557.57 1167
7558.39 1197
7559.21 1186
7560.03 1171
7560.85 1164
7561.67 1197
7562.49 1183
7563.31 1250
7564.13 1212
7564.95 1220
7565.77 1227
7566.59 1181
7567.41 1176
7568.23 1212
7569.05 1191
7569.87 1201
7570.69 1234
7571.51 1214
7572.33 1167
7573.15 1193
7573.97 1224
7574.79 1236
7575.61 1242
7576.43 1250
7577.25 1246
7578.07 1286
7578.89 1290
7579.72 1266
7580.54 1298
7581.36 1297
7582.18 1283
7583.00 1302
7583.82 1315
7584.64 1305
7585.46 1290
7586.29 1334
7587.11 1330
7587.93 1310
7588.75 1314
7589.57 1316
7590.39 1364
7591.21 1352
7592.04 1368
7592.86 1362
7593.68 1366
7594.50 1360
7595.32 1396
7596.14 1392
7596.97 1382
7597.79 1431
7598.61 1455
7599.43 1507
7600.25 1493
7601.08 1504
7601.90 1501
7602.72 1533
7603.54 1538
7604.37 1553
7605.19 1609
7606.01 1597
7606.83 1637
7607.65 1678
7608.48 1627
7609.30 1634
7610.12 1628
7610.95 1591
7611.77 1583
7612.59 1585
7613.41 1582
7614.24 1588
7615.06 1618
7615.88 1638
7616.71 1674
7617.53 1713
7618.35 1803
7619.17 1831
7620.00 1852
7620.82 1906
7621.64 1932
7622.47 1946
7623.29 1884
7624.11 1946
7624.94 1907
7625.76 1927
7626.58 1902
7627.41 1869
7628.23 1857
7629.05 1882
7629.88 1896
7630.70 1855
7631.53 1839
7632.35 1876
7633.17 1848
7634.00 1837
7634.82 1830
7635.65 1849
7636.47 1823
7637.29 1790
7638.12 1703
7638.94 1694
7639.77 1647
7640.59 1582
7641.41 1625
7642.24 1588
7643.06 1592
7643.89 1551
7644.71 1602
7645.54 1566
7646.36 1607
7647.19 1635
7648.01 1583
7648.84 1590
7649.66 1594
7650.48 1589
7651.31 1601
7652.13 1600
7652.96 1543
7653.78 1523
7654.61 1437
7655.43 1456
7656.26 1451
7657.08 1419
7657.91 1431
7658.74 1376
7659.56 1329
7660.39 1317
7661.21 1336
7662.04 1360
7662.86 1387
7663.69 1352
7664.51 1359
7665.34 1384
7666.16 1365
7666.99 1319
7667.82 1334
7668.64 1348
7669.47 1316
7670.29 1361
7671.12 1347
7671.94 1344
7672.77 1328
7673.60 1322
7674.42 1350
7675.25 1303
7676.08 1318
7676.90 1325
7677.73 1375
7678.55 1381
7679.38 1312
7680.21 1321
7681.03 1313
7681.86 1367
7682.69 1389
7683.51 1423
7684.34 1441
7685.17 1468
7685.99 1523
7686.82 1528
7687.65 1543
7688.47 1522
7689.30 1507
7690.13 1529
7690.95 1492
7691.78 1480
7692.61 1425
7693.44 1431
7694.26 1394
7695.09 1423
7695.92 1426
7696.74 1433
7697.57 1435
7698.40 1445
7699.23 1486
7700.05 1491
7700.88 1472
7701.71 1514
7702.54 1499
7703.36 1508
7704.19 1430
7705.02 1407
7705.85 1412
7706.67 1400
7707.50 1359
7708.33 1343
7709.16 1333
7709.99 1337
7710.81 1332
7711.64 1291
7712.47 1270
7713.30 1263
7714.13 1323
7714.96 1265
7715.78 1296
7716.61 1256
7717.44 1285
7718.27 1276
7719.10 1268
7719.93 1246
7720.75 1188
7721.58 1209
7722.41 1208
7723.24 1200
7724.07 1202
7724.90 1181
7725.73 1189
7726.56 1203
7727.38 1214
7728.21 1238
7729.04 1243
7729.87 1257
7730.70 1227
7731.53 1263
7732.36 1244
7733.19 1260
7734.02 1230
7734.85 1213
7735.68 1220
7736.51 1195
7737.34 1154
7738.16 1119
7738.99 1159
7739.82 1145
7740.65 1144
7741.48 1149
7742.31 1096
7743.14 1093
7743.97 1095
7744.80 1105
7745.63 1110
7746.46 1109
7747.29 1104
7748.12 1146
7748.95 1137
7749.78 1104
7750.61 1107
7751.44 1088
7752.27 1098
7753.10 1078
7753.93 1088
7754.76 1082
7755.59 1078
7756.43 1095
7757.26 1122
7758.09 1121
7758.92 1126
7759.75 1093
7760.58 1121
7761.41 1129
7762.24 1074
7763.07 1093
7763.90 1091
7764.73 1094
7765.56 1099
7766.39 1078
7767.23 1117
7768.06 1129
7768.89 1161
7769.72 1153
7770.55 1163
7771.38 1152
7772.21 1160
7773.04 1175
7773.88 1140
7774.71 1122
7775.54 1087
7776.37 1086
7777.20 1103
7778.03 1124
7778.87 1126
7779.70 1085
7780.53 1095
7781.36 1105
7782.19 1091
7783.02 1125
7783.86 1107
7784.69 1125
7785.52 1124
7786.35 1133
7787.18 1103
7788.02 1083
7788.85 1149
7789.68 1127
7790.51 1091
7791.35 1103
7792.18 1155
7793.01 1145
7793.84 1140
7794.68 1123
7795.51 1125
7796.34 1177
7797.17 1218
7798.01 1190
7798.84 1188
7799.67 1176
7800.50 1192
7801.34 1230
7802.17 1241
7803.00 1230
7803.84 1176
7804.67 1240
7805.50 1298
7806.34 1261
7807.17 1280
7808.00 1278
7808.84 1256
7809.67 1258
7810.50 1309
7811.34 1271
7812.17 1269
7813.00 1380
7813.84 1368
7814.67 1366
7815.50 1357
7816.34 1407
7817.17 1465
7818.00 1457
7818.84 1430
7819.67 1441
7820.51 1439
7821.34 1446
7822.17 1497
7823.01 1512
7823.84 1509
7824.68 1538
7825.51 1573
7826.34 1593
7827.18 1528
7828.01 1430
7828.85 1476
7829.68 1528
7830.52 1492
7831.35 1421
7832.19 1425
7833.02 1455
7833.85 1405
7834.69 1417
7835.52 1494
7836.36 1471
7837.19 1452
7838.03 1495
7838.86 1463
7839.70 1418
7840.53 1430
7841.37 1467
7842.20 1448
7843.04 1374
7843.87 1312
7844.71 1293
7845.54 1312
7846.38 1318
7847.22 1306
7848.05 1287
7848.89 1315
7849.72 1296
7850.56 1337
7851.39 1304
7852.23 1319
7853.06 1305
7853.90 1297
7854.74 1286
7855.57 1235
7856.41 1258
7857.24 1257
7858.08 1240
7858.91 1267
7859.75 1275
7860.59 1291
7861.42 1307
7862.26 1309
7863.09 1312
7863.93 1283
7864.77 1309
7865.60 1343
7866.44 1288
7867.28 1274
7868.11 1276
7868.95 1290
7869.79 1303
7870.62 1316
7871.46 1302
7872.30 1294
7873.13 1291
7873.97 1297
7874.81 1377
7875.64 1372
7876.48 1332
7877.32 1386
7878.15 1431
7878.99 1426
7879.83 1475
7880.67 1478
7881.50 1508
7882.34 1536
7883.18 1532
7884.01 1500
7884.85 1502
7885.69 1489
7886.53 1452
7887.36 1457
7888.20 1429
7889.04 1401
7889.88 1396
7890.71 1421
7891.55 1397
7892.39 1396
7893.23 1390
7894.07 1410
7894.90 1411
7895.74 1436
7896.58 1428
7897.42 1404
7898.25 1382
7899.09 1406
7899.93 1349
7900.77 1363
7901.61 1354
7902.45 1311
7903.28 1275
7904.12 1256
7904.96 1254
7905.80 1277
7906.64 1323
7907.48 1281
7908.32 1259
7909.15 1252
7909.99 1243
7910.83 1261
7911.67 1299
7912.51 1288
7913.35 1249
7914.19 1255
7915.03 1239
7915.86 1278
7916.70 1276
7917.54 1286
7918.38 1345
7919.22 1339
7920.06 1308
7920.90 1299
7921.74 1297
7922.58 1283
7923.42 1209
7924.26 1255
7925.10 1210
7925.94 1209
7926.78 1196
7927.61 1204
7928.45 1208
7929.29 1164
7930.13 1197
7930.97 1165
7931.81 1136
7932.65 1144
7933.49 1160
7934.33 1171
7935.17 1155
7936.01 1144
7936.85 1153
7937.69 1171
7938.53 1162
7939.37 1154
7940.21 1161
7941.05 1194
7941.90 1207
7942.74 1162
7943.58 1191
7944.42 1195
7945.26 1183
7946.10 1190
7946.94 1202
7947.78 1184
7948.62 1180
7949.46 1195
7950.30 1183
7951.14 1237
7951.98 1234
7952.82 1245
7953.66 1241
7954.51 1229
7955.35 1271
7956.19 1294
7957.03 1316
7957.87 1302
7958.71 1339
7959.55 1346
7960.39 1370
7961.24 1375
7962.08 1379
7962.92 1445
7963.76 1413
7964.60 1400
7965.44 1437
7966.29 1447
7967.13 1458
7967.97 1552
7968.81 1591
7969.65 1657
7970.49 1663
7971.34 1651
7972.18 1693
7973.02 1650
7973.86 1577
7974.70 1524
7975.55 1461
7976.39 1442
7977.23 1392
7978.07 1368
7978.92 1310
7979.76 1288
7980.60 1285
7981.44 1311
7982.29 1312
7983.13 1300
7983.97 1358
7984.81 1244
7985.66 1193
7986.50 1188
7987.34 1232
7988.18 1215
7989.03 1173
7989.87 1170
7990.71 1175
7991.56 1174
7992.40 1141
7993.24 1133
7994.08 1162
7994.93 1094
7995.77 1117
7996.61 1130
7997.46 1098
7998.30 1118
7999.14 1095
7999.99 1085
8000.83 1073
8001.68 1092
8002.52 1092
8003.36 1037
8004.21 1008
8005.05 1065
8005.89 1026
8006.74 1018
8007.58 990
8008.43 993
8009.27 1023
8010.11 1018
8010.96 1009
8011.80 956
8012.65 992
8013.49 1014
8014.33 959
8015.18 943
8016.02 967
8016.87 958
8017.71 947
8018.56 981
8019.40 971
8020.24 970
8021.09 943
8021.93 967
8022.78 1004
8023.62 947
8024.47 948
8025.31 1005
8026.16 973
8027.00 931
8027.85 947
8028.69 950
8029.54 984
8030.38 945
8031.23 953
8032.07 946
8032.92 954
8033.76 961
8034.61 956
8035.45 944
8036.30 991
8037.14 994
8037.99 982
8038.83 948
8039.68 987
8040.53 987
8041.37 982
8042.22 945
8043.06 970
8043.91 1002
8044.75 963
8045.60 957
8046.45 960
8047.29 970
8048.14 947
8048.98 924
8049.83 935
8050.68 936
8051.52 934
8052.37 936
8053.21 924
8054.06 959
8054.91 936
8055.75 927
8056.60 946
8057.45 924
8058.29 898
8059.14 878
8059.99 908
8060.83 917
8061.68 880
8062.53 891
8063.37 896
8064.22 889
8065.07 914
8065.91 901
8066.76 905
8067.61 898
8068.45 879
8069.30 883
8070.15 891
8071.00 870
8071.84 849
8072.69 826
8073.54 866
8074.39 871
8075.23 872
8076.08 865
8076.93 851
8077.78 823
8078.62 891
8079.47 867
8080.32 867
8081.17 849
8082.01 846
8082.86 868
8083.71 865
8084.56 895
8085.41 863
8086.25 859
8087.10 822
8087.95 877
8088.80 869
8089.65 858
8090.49 837
8091.34 885
8092.19 836
8093.04 833
8093.89 816
8094.74 847
8095.58 853
8096.43 862
8097.28 872
8098.13 865
8098.98 852
8099.83 882
8100.68 881
8101.52 908
8102.37 870
8103.22 858
8104.07 880
8104.92 861
8105.77 850
8106.62 853
8107.47 878
8108.32 876
8109.17 857
8110.01 858
8110.86 856
8111.71 892
8112.56 883
8113.41 870
8114.26 859
8115.11 860
8115.96 865
8116.81 909
8117.66 870
8118.51 875
8119.36 864
8120.21 892
8121.06 867
8121.91 856
8122.76 872
8123.61 903
8124.46 909
8125.31 884
8126.16 848
8127.01 871
8127.86 909
8128.71 891
8129.56 916
8130.41 895
8131.26 900
8132.11 934
8132.96 1007
8133.81 918
8134.66 954
8135.51 961
8136.36 963
8137.21 946
8138.06 964
8138.92 959
8139.77 949
8140.62 911
8141.47 886
8142.32 925
8143.17 944
8144.02 939
8144.87 903
8145.72 947
8146.57 911
8147.42 884
8148.28 921
8149.13 927
8149.98 920
8150.83 949
8151.68 927
8152.53 926
8153.38 957
8154.24 933
8155.09 976
8155.94 986
8156.79 977
8157.64 1024
8158.49 1010
8159.35 987
8160.20 956
8161.05 979
8161.90 966
8162.75 935
8163.61 927
8164.46 928
8165.31 905
8166.16 921
8167.01 910
8167.87 880
8168.72 891
8169.57 889
8170.42 864
8171.28 858
8172.13 862
8172.98 849
8173.83 900
8174.69 886
8175.54 868
8176.39 809
8177.24 855
8178.10 855
8178.95 853
8179.80 845
8180.66 840
8181.51 865
8182.36 833
8183.22 815
8184.07 855
8184.92 851
8185.77 855
8186.63 841
8187.48 855
8188.33 811
8189.19 830
8190.04 809
8190.89 817
8191.75 827
8192.60 839
8193.46 842
8194.31 822
8195.16 793
8196.02 829
8196.87 839
8197.72 811
8198.58 826
8199.43 812
8200.29 820
8201.14 784
8201.99 792
8202.85 801
8203.70 817
8204.56 824
8205.41 807
8206.26 858
8207.12 830
8207.97 811
8208.83 830
8209.68 835
8210.54 833
8211.39 832
8212.25 824
8213.10 813
8213.95 831
8214.81 845
8215.66 834
8216.52 821
8217.37 824
8218.23 824
8219.08 845
8219.94 812
8220.79 820
8221.65 809
8222.50 842
8223.36 843
8224.21 830
8225.07 822
8225.92 860
8226.78 829
8227.64 844
8228.49 837
8229.35 821
8230.20 848
8231.06 800
8231.91 820
8232.77 846
8233.62 847
8234.48 812
8235.34 819
8236.19 816
8237.05 835
8237.90 841
8238.76 847
8239.62 854
8240.47 848
8241.33 801
8242.18 842
8243.04 830
8243.90 782
8244.75 846
8245.61 842
8246.46 814
8247.32 797
8248.18 821
8249.03 827
8249.89 844
8250.75 832
8251.60 832
8252.46 822
8253.32 827
8254.17 847
8255.03 849
8255.89 837
8256.74 837
8257.60 851
8258.46 831
8259.32 861
8260.17 837
8261.03 831
8261.89 854
8262.74 855
8263.60 900
8264.46 882
8265.32 839
8266.17 864
8267.03 896
8267.89 887
8268.75 907
8269.60 894
8270.46 913
8271.32 921
8272.18 940
8273.03 913
8273.89 943
8274.75 962
8275.61 941
8276.47 972
8277.32 1008
8278.18 1022
8279.04 1049
8279.90 1093
8280.76 1068
8281.61 1073
8282.47 1096
8283.33 1136
8284.19 1117
8285.05 1105
8285.91 1066
8286.76 1108
8287.62 1067
8288.48 1055
8289.34 1048
8290.20 1064
8291.06 1089
8291.92 1052
8292.77 1086
8293.63 1074
8294.49 1098
8295.35 1143
8296.21 1113
8297.07 1120
8297.93 1149
8298.79 1118
8299.65 1112
8300.51 1023
8301.36 1000
8302.22 998
8303.08 1032
8303.94 984
8304.80 994
8305.66 972
8306.52 974
8307.38 976
8308.24 943
8309.10 927
8309.96 945
8310.82 953
8311.68 930
8312.54 949
8313.40 887
8314.26 930
8315.12 900
8315.98 914
8316.84 923
8317.70 918
8318.56 908
8319.42 892
8320.28 869
8321.14 905
8322.00 926
8322.86 881
8323.72 848
8324.58 857
8325.44 878
8326.30 874
8327.16 865
8328.02 891
8328.88 861
8329.74 837
8330.60 874
8331.46 855
8332.33 871
8333.19 850
8334.05 841
8334.91 843
8335.77 840
8336.63 851
8337.49 830
8338.35 853
8339.21 821
8340.07 808
8340.94 809
8341.80 859
8342.66 829
8343.52 861
8344.38 837
8345.24 832
8346.10 837
8346.97 861
8347.83 865
8348.69 835
8349.55 877
8350.41 893
8351.27 861
8352.14 844
8353.00 830
8353.86 867
8354.72 886
8355.58 854
8356.45 845
8357.31 851
8358.17 860
8359.03 864
8359.89 857
8360.76 878
8361.62 841
8362.48 871
8363.34 820
8364.21 839
8365.07 851
8365.93 863
8366.79 832
8367.66 842
8368.52 789
8369.38 829
8370.24 811
8371.11 841
8371.97 818
8372.83 792
8373.70 817
8374.56 798
8375.42 844
8376.29 839
8377.15 808
8378.01 810
8378.87 824
8379.74 845
8380.60 835
8381.46 849
8382.33 844
8383.19 822
8384.06 826
8384.92 795
8385.78 826
8386.65 836
8387.51 816
8388.37 819
8389.24 838
8390.10 861
8390.96 825
8391.83 819
8392.69 790
8393.56 829
8394.42 828
8395.28 819
8396.15 836
8397.01 820
8397.88 827
8398.74 834
8399.61 792
8400.47 803
8401.33 818
8402.20 819
8403.06 851
8403.93 811
8404.79 818
8405.66 823
8406.52 831
8407.39 838
8408.25 831
8409.12 875
8409.98 854
8410.85 863
8411.71 862
8412.57 857
8413.44 807
8414.30 802
8415.17 849
8416.04 820
8416.90 852
8417.77 832
8418.63 861
8419.50 879
8420.36 829
8421.23 845
8422.09 875
8422.96 889
8423.82 902
8424.69 876
8425.55 884
8426.42 884
8427.29 886
8428.15 864
8429.02 848
8429.88 895
8430.75 938
8431.61 919
8432.48 907
8433.35 926
8434.21 903
8435.08 923
8435.95 922
8436.81 909
8437.68 930
8438.54 948
8439.41 957
8440.28 971
8441.14 986
8442.01 998
8442.88 1030
8443.74 1005
8444.61 1026
8445.48 1040
8446.34 1041
8447.21 1072
8448.08 1054
8448.94 1050
8449.81 1025
8450.68 1050
8451.54 1061
8452.41 1021
8453.28 1001
8454.14 1015
8455.01 1083
8455.88 1071
8456.75 1086
8457.61 1098
8458.48 1073
8459.35 1081
8460.22 1117
8461.08 1071
8461.95 1020
8462.82 1024
8463.69 1052
8464.55 1050
8465.42 1018
8466.29 1015
8467.16 1038
8468.02 1064
8468.89 1048
8469.76 1018
8470.63 1015
8471.50 1028
8472.36 1066
8473.23 1086
8474.10 1028
8474.97 1043
8475.84 1028
8476.70 1076
8477.57 1091
8478.44 1075
8479.31 1088
8480.18 1089
8481.05 1098
8481.91 1082
8482.78 1078
8483.65 1126
8484.52 1097
8485.39 1094
8486.26 1092
8487.13 1094
8488.00 1051
8488.86 1022
8489.73 1044
8490.60 1055
8491.47 1001
8492.34 1023
8493.21 1049
8494.08 1008
8494.95 1000
8495.82 986
8496.69 1038
8497.56 1013
8498.43 1013
8499.29 1044
8500.16 1058
8501.03 1049
8501.90 1035
8502.77 1050
8503.64 1046
8504.51 1013
8505.38 1030
8506.25 1054
8507.12 1038
8507.99 1020
8508.86 1065
8509.73 1049
8510.60 1029
8511.47 1039
8512.34 1080
8513.21 1073
8514.08 1116
8514.95 1067
8515.82 1089
8516.69 1104
8517.56 1121
8518.43 1127
8519.30 1123
8520.17 1118
8521.04 1105
8521.91 1157
8522.79 1154
8523.66 1163
8524.53 1153
8525.40 1184
8526.27 1240
8527.14 1286
8528.01 1283
8528.88 1259
8529.75 1316
8530.62 1265
8531.49 1260
8532.36 1264
8533.24 1242
8534.11 1227
8534.98 1215
8535.85 1197
8536.72 1190
8537.59 1184
8538.46 1202
8539.34 1135
8540.21 1174
8541.08 1120
8541.95 1143
8542.82 1125
8543.69 1125
8544.56 1133
8545.44 1133
8546.31 1108
8547.18 1104
8548.05 1100
8548.92 1133
8549.80 1201
8550.67 1190
8551.54 1180
8552.41 1228
8553.28 1271
8554.16 1340
8555.03 1335
8555.90 1419
8556.77 1374
8557.65 1416
8558.52 1414
8559.39 1421
8560.26 1412
8561.14 1332
8562.01 1324
8562.88 1268
8563.75 1254
8564.63 1248
8565.50 1200
8566.37 1236
8567.24 1157
8568.12 1222
8568.99 1191
8569.86 1173
8570.74 1159
8571.61 1158
8572.48 1143
8573.36 1141
8574.23 1161
8575.10 1192
8575.98 1187
8576.85 1174
8577.72 1157
8578.60 1157
8579.47 1171
8580.34 1185
8581.22 1183
8582.09 1204
8582.96 1211
8583.84 1256
8584.71 1266
8585.59 1211
8586.46 1234
8587.33 1244
8588.21 1256
8589.08 1247
8589.96 1230
8590.83 1252
8591.70 1305
8592.58 1249
8593.45 1285
8594.33 1298
8595.20 1317
8596.07 1337
8596.95 1354
8597.82 1344
8598.70 1346
8599.57 1387
8600.45 1375
8601.32 1361
8602.20 1362
8603.07 1418
8603.95 1414
8604.82 1391
8605.70 1398
8606.57 1392
8607.45 1449
8608.32 1460
8609.20 1455
8610.07 1465
8610.95 1509
8611.82 1518
8612.70 1546
8613.57 1565
8614.45 1581
8615.32 1555
8616.20 1590
8617.07 1646
8617.95 1654
8618.82 1671
8619.70 1645
8620.57 1717
8621.45 1724
8622.33 1772
8623.20 1783
8624.08 1825
8624.95 1843
8625.83 1862
8626.70 1830
8627.58 1872
8628.46 1942
8629.33 1924
8630.21 1982
8631.08 1996
8631.96 2017
8632.84 2006
8633.71 2050
8634.59 2029
8635.47 2021
8636.34 2090
8637.22 2076
8638.10 2096
8638.97 2074
8639.85 2089
8640.73 2140
8641.60 2240
8642.48 2240
8643.36 2260
8644.23 2309
8645.11 2317
8645.99 2406
8646.86 2388
8647.74 2436
8648.62 2481
8649.49 2508
8650.37 2561
8651.25 2545
8652.13 2537
8653.00 2598
8653.88 2621
8654.76 2664
8655.63 2702
8656.51 2768
8657.39 2849
8658.27 2853
8659.14 2914
8660.02 3023
8660.90 3188
8661.78 3270
8662.66 3450
8663.53 3609
8664.41 3756
8665.29 3932
8666.17 4087
8667.04 4215
8667.92 4260
8668.80 4325
8669.68 4328
8670.56 4331
8671.43 4348
8672.31 4352
8673.19 4292
8674.07 4266
8674.95 4219
8675.83 4238
8676.70 4208
8677.58 4085
8678.46 4013
8679.34 3866
8680.22 3775
8681.10 3668
8681.98 3530
8682.86 3462
8683.73 3311
8684.61 3211
8685.49 3117
8686.37 3028
8687.25 3042
8688.13 3100
8689.01 3137
8689.89 3230
8690.77 3335
8691.65 3432
8692.52 3552
8693.40 3689
8694.28 3736
8695.16 3815
8696.04 3840
8696.92 3850
8697.80 3821
8698.68 3748
8699.56 3688
8700.44 3646
8701.32 3572
8702.20 3607
8703.08 3559
8703.96 3525
8704.84 3537
8705.72 3333
8706.60 3200
8707.48 3076
8708.36 3021
8709.24 2922
8710.12 2806
8711.00 2735
8711.88 2661
8712.76 2554
8713.64 2493
8714.52 2410
8715.40 2374
8716.28 2295
8717.16 2226
8718.04 2205
8718.92 2206
8719.80 2209
8720.68 2172
8721.56 2169
8722.45 2194
8723.33 2191
8724.21 2210
8725.09 2176
8725.97 2147
8726.85 2179
8727.73 2155
8728.61 2212
8729.49 2206
8730.37 2187
8731.26 2200
8732.14 2204
8733.02 2199
8733.90 2194
8734.78 2220
8735.66 2209
8736.54 2242
8737.42 2201
8738.31 2212
8739.19 2255
8740.07 2286
8740.95 2257
8741.83 2287
8742.71 2294
8743.60 2238
8744.48 2293
8745.36 2245
8746.24 2278
8747.12 2276
8748.01 2274
8748.89 2309
8749.77 2322
8750.65 2317
8751.53 2319
8752.42 2372
8753.30 2418
8754.18 2459
8755.06 2522
8755.95 2587
8756.83 2642
8757.71 2731
8758.59 2775
8759.48 2810
8760.36 2822
8761.24 2865
8762.13 2849
8763.01 2795
8763.89 2761
8764.77 2728
8765.66 2674
8766.54 2660
8767.42 2592
8768.31 2602
8769.19 2562
8770.07 2528
8770.96 2531
8771.84 2537
8772.72 2529
8773.61 2539
8774.49 2546
8775.37 2561
8776.26 2471
8777.14 2493
8778.02 2419
8778.91 2459
8779.79 2403
8780.67 2352
8781.56 2407
8782.44 2407
8783.32 2421
8784.21 2398
8785.09 2403
8785.98 2469
8786.86 2504
8787.74 2476
8788.63 2530
8789.51 2519
8790.40 2542
8791.28 2570
8792.17 2517
8793.05 2501
8793.93 2487
8794.82 2429
8795.70 2364
8796.59 2336
8797.47 2288
8798.36 2276
8799.24 2240
8800.13 2177
8801.01 2179
8801.90 2155
8802.78 2148
8803.67 2165
8804.55 2126
8805.43 2164
8806.32 2099
8807.20 2127
8808.09 2112
8808.98 2111
8809.86 2170
8810.75 2162
8811.63 2161
8812.52 2151
8813.40 2152
8814.29 2097
8815.17 2140
8816.06 2135
8816.94 2181
8817.83 2182
8818.71 2200
8819.60 2239
8820.49 2276
8821.37 2260
8822.26 2196
8823.14 2216
8824.03 2173
8824.91 2131
8825.80 2053
8826.69 2037
8827.57 2056
8828.46 1989
8829.35 1938
8830.23 1928
8831.12 1894
8832.00 1866
8832.89 1884
8833.78 1817
8834.66 1808
8835.55 1782
8836.44 1772
8837.32 1781
8838.21 1691
8839.10 1681
8839.98 1725
8840.87 1683
8841.76 1665
8842.64 1640
8843.53 1657
8844.42 1642
8845.30 1640
8846.19 1583
8847.08 1596
8847.96 1600
8848.85 1571
8849.74 1567
8850.63 1505
8851.51 1532
8852.40 1536
8853.29 1520
8854.18 1486
8855.06 1483
8855.95 1447
8856.84 1447
8857.73 1445
8858.61 1379
8859.50 1378
8860.39 1395
8861.28 1402
8862.16 1381
8863.05 1337
8863.94 1359
8864.83 1343
8865.72 1314
8866.60 1321
8867.49 1317
8868.38 1312
8869.27 1276
8870.16 1300
8871.04 1314
8871.93 1309
8872.82 1248
8873.71 1247
8874.60 1253
8875.49 1226
8876.37 1196
8877.26 1230
8878.15 1206
8879.04 1189
8879.93 1205
8880.82 1174
8881.71 1177
8882.60 1186
8883.48 1214
8884.37 1159
8885.26 1185
8886.15 1152
8887.04 1168
8887.93 1180
8888.82 1180
8889.71 1147
8890.60 1127
8891.49 1132
8892.38 1123
8893.26 1113
8894.15 1096
8895.04 1118
8895.93 1106
8896.82 1111
8897.71 1069
8898.60 1076
8899.49 1078
8900.38 1078
8901.27 1046
8902.16 1077
8903.05 1048
8903.94 1023
8904.83 1042
8905.72 1058
8906.61 1039
8907.50 1067
8908.39 1074
8909.28 1023
8910.17 1023
8911.06 1015
8911.95 972
8912.84 998
8913.73 987
8914.62 991
8915.51 995
8916.40 965
8917.29 978
8918.18 976
8919.08 938
8919.97 964
8920.86 922
8921.75 964
8922.64 958
8923.53 935
8924.42 930
8925.31 965
8926.20 916
8927.09 915
8927.98 910
8928.88 913
8929.77 918
8930.66 923
8931.55 902
8932.44 880
8933.33 900
8934.22 891
8935.11 887
8936.01 854
8936.90 845
8937.79 882
8938.68 905
8939.57 891
8940.46 860
8941.36 850
8942.25 816
8943.14 856
8944.03 867
8944.92 861
8945.81 828
8946.71 853
8947.60 876
8948.49 844
8949.38 845
8950.28 842
8951.17 850
8952.06 858
8952.95 800
8953.84 815
8954.74 797
8955.63 842
8956.52 815
8957.41 772
8958.31 782
8959.20 804
8960.09 838
8960.99 814
8961.88 831
8962.77 807
8963.66 808
8964.56 808
8965.45 798
8966.34 808
8967.24 768
8968.13 785
8969.02 795
8969.92 791
8970.81 790
8971.70 768
8972.60 786
8973.49 765
8974.38 813
8975.28 791
8976.17 782
8977.06 798
8977.96 777
8978.85 779
8979.74 752
8980.64 757
8981.53 748
8982.42 756
8983.32 761
8984.21 766
8985.11 714
8986.00 752
8986.89 759
8987.79 752
8988.68 740
8989.58 750
8990.47 780
8991.36 767
8992.26 783
8993.15 727
8994.05 751
8994.94 749
8995.84 731
8996.73 716
8997.63 717
8998.52 742
8999.42 760
9000.31 737
9001.20 708
9002.10 753
9002.99 750
9003.89 732
9004.78 716
9005.68 715
9006.57 705
9007.47 713
9008.36 704
9009.26 712
9010.15 714
9011.05 736
9011.94 726
9012.84 726
9013.74 717
9014.63 718
9015.53 699
9016.42 726
9017.32 722
9018.21 695
9019.11 699
9020.00 682
9020.90 685
9021.80 687
9022.69 713
9023.59 694
9024.48 723
9025.38 727
9026.28 723
9027.17 711
9028.07 689
9028.96 711
9029.86 725
9030.76 741
9031.65 719
9032.55 731
9033.44 707
9034.34 687
9035.24 677
9036.13 697
9037.03 674
9037.93 702
9038.82 739
9039.72 712
9040.62 685
9041.51 709
9042.41 703
9043.31 704
9044.20 706
9045.10 676
9046.00 677
9046.90 708
9047.79 714
9048.69 672
9049.59 688
9050.48 730
9051.38 720
9052.28 691
9053.18 710
9054.07 713
9054.97 729
9055.87 724
9056.77 744
9057.66 754
9058.56 722
9059.46 728
9060.36 731
9061.25 708
9062.15 729
9063.05 753
9063.95 745
9064.84 731
9065.74 703
9066.64 719
9067.54 746
9068.44 765
9069.34 730
9070.23 722
9071.13 730
9072.03 760
9072.93 741
9073.83 723
9074.72 723
9075.62 762
9076.52 773
9077.42 711
9078.32 695
9079.22 687
9080.12 715
9081.01 723
9081.91 723
9082.81 711
9083.71 733
9084.61 739
9085.51 750
9086.41 734
9087.31 731
9088.21 760
9089.10 759
9090.00 750
9090.90 732
9091.80 735
9092.70 739
9093.60 753
9094.50 757
9095.40 731
9096.30 726
9097.20 765
9098.10 760
9099.00 757
9099.90 696
9100.80 735
9101.70 785
9102.60 779
9103.50 753
9104.40 730
9105.30 761
9106.20 754
9107.10 742
9108.00 687
9108.90 745
9109.80 729
9110.70 751
9111.60 711
9112.50 708
9113.40 709
9114.30 697
9115.20 737
9116.10 711
9117.00 711
9117.90 720
9118.80 729
9119.70 704
9120.60 713
9121.50 676
9122.40 682
9123.30 681
9124.20 692
9125.11 659
9126.01 681
9126.91 698
9127.81 692
9128.71 652
9129.61 641
9130.51 676
9131.41 690
9132.31 673
9133.22 678
9134.12 656
9135.02 650
9135.92 675
9136.82 678
9137.72 665
9138.62 648
9139.53 657
9140.43 664
9141.33 652
9142.23 675
9143.13 676
9144.03 646
9144.94 667
9145.84 667
9146.74 665
9147.64 680
9148.54 665
9149.45 671
9150.35 680
9151.25 646
9152.15 644
9153.06 712
9153.96 691
9154.86 680
9155.76 646
9156.66 678
9157.57 675
9158.47 660
9159.37 623
9160.27 648
9161.18 644
9162.08 669
9162.98 644
9163.89 650
9164.79 641
9165.69 647
9166.59 692
9167.50 675
9168.40 672
9169.30 662
9170.21 657
9171.11 690
9172.01 661
9172.92 679
9173.82 638
9174.72 673
9175.63 677
9176.53 628
9177.43 635
9178.34 631
9179.24 657
9180.14 659
9181.05 636
9181.95 633
9182.85 638
9183.76 638
9184.66 648
9185.57 670
9186.47 628
9187.37 639
9188.28 668
9189.18 666
9190.09 635
9190.99 677
9191.89 675
9192.80 653
9193.70 668
9194.61 659
9195.51 674
9196.42 648
9197.32 641
9198.23 662
9199.13 659
9200.03 662
9200.94 642
9201.84 653
9202.75 645
9203.65 638
9204.56 673
9205.46 642
9206.37 637
9207.27 626
9208.18 645
9209.08 683
9209.99 672
9210.89 668
9211.80 661
9212.70 636
9213.61 631
9214.51 646
9215.42 606
9216.32 624
9217.23 600
9218.14 628
9219.04 652
9219.95 668
9220.85 637
9221.76 606
9222.66 654
9223.57 604
9224.47 663
9225.38 631
9226.29 631
9227.19 626
9228.10 648
9229.00 639
9229.91 633
9230.82 624
9231.72 625
9232.63 626
9233.54 644
9234.44 615
9235.35 640
9236.25 631
9237.16 621
9238.07 633
9238.97 631
9239.88 625
9240.79 623
9241.69 658
9242.60 627
9243.51 620
9244.41 624
9245.32 645
9246.23 622
9247.13 618
9248.04 586
9248.95 611
9249.85 609
9250.76 634
9251.67 615
9252.58 604
9253.48 616
9254.39 608
9255.30 595
9256.21 600
9257.11 611
9258.02 618
9258.93 619
9259.84 616
9260.74 614
9261.65 603
9262.56 619
9263.47 613
9264.37 589
9265.28 605
9266.19 622
9267.10 593
9268.00 619
9268.91 619
9269.82 600
9270.73 616
9271.64 652
9272.55 647
9273.45 610
9274.36 588
9275.27 608
9276.18 618
9277.09 587
9277.99 556
9278.90 602
9279.81 606
9280.72 627
9281.63 624
9282.54 615
9283.45 616
9284.35 626
9285.26 610
9286.17 615
9287.08 590
9287.99 603
9288.90 633
9289.81 606
9290.72 605
9291.63 596
9292.54 620
9293.44 636
9294.35 577
9295.26 602
9296.17 640
9297.08 611
9297.99 625
9298.90 606
9299.81 600
9300.72 607
9301.63 634
9302.54 617
9303.45 642
9304.36 609
9305.27 610
9306.18 598
9307.09 627
9308.00 604
9308.91 574
9309.82 641
9310.73 612
9311.64 613
9312.55 605
9313.46 610
9314.37 615
9315.28 612
9316.19 627
9317.10 614
9318.01 615
9318.92 597
9319.83 639
9320.74 612
9321.65 613
9322.56 594
9323.47 608
9324.38 619
9325.29 606
9326.20 593
9327.12 611
9328.03 627
9328.94 629
9329.85 594
9330.76 610
9331.67 601
9332.58 608
9333.49 615
9334.40 615
9335.31 579
9336.23 612
9337.14 604
9338.05 593
9338.96 607
9339.87 612
9340.78 630
9341.69 612
9342.61 572
9343.52 591
9344.43 637
9345.34 583
9346.25 621
9347.16 605
9348.08 615
9348.99 592
9349.90 604
9350.81 615
9351.72 593
9352.64 594
9353.55 589
9354.46 611
9355.37 593
9356.28 581
9357.20 583
9358.11 616
9359.02 579
9359.93 616
9360.85 599
9361.76 593
9362.67 609
9363.58 598
9364.50 617
9365.41 573
9366.32 600
9367.24 589
9368.15 583
9369.06 551
9369.97 578
9370.89 559
9371.80 568
9372.71 573
9373.63 599
9374.54 564
9375.45 573
9376.37 573
9377.28 594
9378.19 589
9379.11 555
9380.02 571
9380.93 608
9381.85 599
9382.76 576
9383.67 543
9384.59 588
9385.50 595
9386.41 598
9387.33 618
9388.24 578
9389.16 606
9390.07 602
9390.98 604
9391.90 615
9392.81 585
9393.73 614
9394.64 615
9395.55 590
9396.47 566
9397.38 594
9398.30 575
9399.21 588
9400.12 579
9401.04 594
9401.95 567
9402.87 616
9403.78 562
9404.70 556
9405.61 557
9406.53 575
9407.44 587
9408.36 585
9409.27 569
9410.19 545
9411.10 574
9412.02 588
9412.93 575
9413.85 572
9414.76 574
9415.68 569
9416.59 574
9417.51 573
9418.42 587
9419.34 591
9420.25 607
9421.17 585
9422.08 569
9423.00 568
9423.91 575
9424.83 569
9425.75 593
9426.66 610
9427.58 579
9428.49 564
9429.41 553
9430.32 583
9431.24 558
9432.16 573
9433.07 578
9433.99 579
9434.90 601
9435.82 567
9436.74 582
9437.65 615
9438.57 577
9439.49 572
9440.40 575
9441.32 565
9442.23 595
9443.15 605
9444.07 585
9444.98 556
9445.90 601
9446.82 600
9447.73 592
9448.65 551
9449.57 601
9450.48 586
9451.40 574
9452.32 544
9453.23 547
9454.15 598
9455.07 591
9455.99 615
9456.90 561
9457.82 579
9458.74 596
9459.65 611
9460.57 568
9461.49 556
9462.41 563
9463.32 567
9464.24 562
9465.16 555
9466.08 571
9466.99 604
9467.91 587
9468.83 590
9469.75 574
9470.67 551
9471.58 580
9472.50 600
9473.42 596
9474.34 599
9475.26 585
9476.17 586
9477.09 616
9478.01 587
9478.93 586
9479.85 583
9480.76 628
9481.68 596
9482.60 600
9483.52 600
9484.44 595
9485.36 633
9486.28 601
9487.19 613
9488.11 584
9489.03 583
9489.95 620
9490.87 642
9491.79 635
9492.71 617
9493.63 624
9494.54 613
9495.46 619
9496.38 599
9497.30 589
9498.22 590
9499.14 610
9500.06 620
9500.98 618
9501.90 633
9502.82 649
9503.74 621
9504.66 633
9505.58 603
9506.49 629
9507.41 624
9508.33 640
9509.25 624
9510.17 657
9511.09 631
9512.01 644
9512.93 632
9513.85 627
9514.77 636
9515.69 640
9516.61 617
9517.53 652
9518.45 653
9519.37 651
9520.29 646
9521.21 683
9522.13 708
9523.05 668
9523.97 671
9524.90 679
9525.82 704
9526.74 662
9527.66 682
9528.58 667
9529.50 709
9530.42 669
9531.34 676
9532.26 685
9533.18 689
9534.10 698
9535.02 682
9535.94 708
9536.86 689
9537.79 692
9538.71 663
9539.63 723
9540.55 696
9541.47 684
9542.39 724
9543.31 702
9544.23 723
9545.16 732
9546.08 726
9547.00 693
9547.92 705
9548.84 700
9549.76 720
9550.69 733
9551.61 704
9552.53 730
9553.45 737
9554.37 755
9555.29 735
9556.22 745
9557.14 788
9558.06 761
9558.98 743
9559.90 768
9560.83 769
9561.75 745
9562.67 760
9563.59 777
9564.52 784
9565.44 772
9566.36 784
9567.28 818
9568.21 784
9569.13 824
9570.05 822
9570.97 820
9571.90 817
9572.82 802
9573.74 833
9574.66 816
9575.59 830
9576.51 844
9577.43 829
9578.36 862
9579.28 839
9580.20 852
9581.13 857
9582.05 847
9582.97 829
9583.90 875
9584.82 876
9585.74 877
9586.67 858
9587.59 891
9588.51 905
9589.44 875
9590.36 889
9591.28 928
9592.21 904
9593.13 887
9594.05 897
9594.98 958
9595.90 906
9596.83 895
9597.75 919
9598.67 949
9599.60 938
9600.52 963
9601.45 986
9602.37 1000
9603.30 974
9604.22 994
9605.14 977
9606.07 966
9606.99 1002
9607.92 990
9608.84 1003
9609.77 1011
9610.69 970
9611.62 1009
9612.54 1046
9613.46 1045
9614.39 1014
9615.31 1021
9616.24 1053
9617.16 1004
9618.09 1014
9619.01 1018
9619.94 1056
9620.86 1042
9621.79 1022
9622.71 1081
9623.64 1057
9624.56 1035
9625.49 1053
9626.42 1084
9627.34 1057
9628.27 1084
9629.19 1095
9630.12 1109
9631.04 1079
9631.97 1108
9632.89 1122
9633.82 1132
9634.75 1117
9635.67 1163
9636.60 1170
9637.52 1169
9638.45 1176
9639.37 1227
9640.30 1242
9641.23 1234
9642.15 1227
9643.08 1252
9644.00 1274
9644.93 1265
9645.86 1297
9646.78 1309
9647.71 1327
9648.64 1322
9649.56 1324
9650.49 1303
9651.42 1314
9652.34 1305
9653.27 1322
9654.20 1319
9655.12 1294
9656.05 1333
9656.98 1280
9657.90 1367
9658.83 1331
9659.76 1319
9660.68 1348
9661.61 1318
9662.54 1345
9663.47 1331
9664.39 1333
9665.32 1351
9666.25 1408
9667.17 1398
9668.10 1436
9669.03 1418
9669.96 1400
9670.88 1425
9671.81 1462
9672.74 1383
9673.67 1481
9674.59 1481
9675.52 1486
9676.45 1482
9677.38 1481
9678.31 1511
9679.23 1507
9680.16 1497
9681.09 1521
9682.02 1489
9682.94 1484
9683.87 1557
9684.80 1510
9685.73 1520
9686.66 1516
9687.59 1519
9688.51 1527
9689.44 1528
9690.37 1525
9691.30 1543
9692.23 1545
9693.16 1535
9694.08 1534
9695.01 1523
9695.94 1567
9696.87 1558
9697.80 1594
9698.73 1601
9699.66 1599
9700.59 1548
9701.52 1584
9702.44 1566
9703.37 1546
9704.30 1583
9705.23 1623
9706.16 1616
9707.09 1613
9708.02 1603
9708.95 1636
9709.88 1684
9710.81 1720
9711.74 1730
9712.67 1740
9713.60 1731
9714.53 1746
9715.45 1852
9716.38 1863
9717.31 1814
9718.24 1814
9719.17 1860
9720.10 1838
9721.03 1792
9721.96 1744
9722.89 1713
9723.82 1694
9724.75 1633
9725.68 1603
9726.61 1573
9727.54 1522
9728.47 1492
9729.40 1500
9730.33 1525
9731.26 1482
9732.20 1488
9733.13 1512
9734.06 1443
9734.99 1419
9735.92 1412
9736.85 1435
9737.78 1435
9738.71 1429
9739.64 1383
9740.57 1351
9741.50 1371
9742.43 1374
9743.36 1353
9744.29 1315
9745.23 1325
9746.16 1295
9747.09 1277
9748.02 1295
9748.95 1275
9749.88 1249
9750.81 1305
9751.74 1291
9752.68 1250
9753.61 1247
9754.54 1223
9755.47 1237
9756.40 1205
9757.33 1240
9758.27 1223
9759.20 1203
9760.13 1218
9761.06 1251
9761.99 1217
9762.92 1181
9763.86 1211
9764.79 1251
9765.72 1201
9766.65 1209
9767.58 1192
9768.52 1234
9769.45 1213
9770.38 1186
9771.31 1247
9772.25 1234
9773.18 1200
9774.11 1201
9775.04 1218
9775.98 1205
9776.91 1253
9777.84 1255
9778.77 1254
9779.71 1255
9780.64 1248
9781.57 1246
9782.50 1228
9783.44 1273
9784.37 1254
9785.30 1253
9786.24 1251
9787.17 1248
9788.10 1239
9789.03 1262
9789.97 1266
9790.90 1269
9791.83 1243
9792.77 1241
9793.70 1233
9794.63 1261
9795.57 1214
9796.50 1246
9797.43 1265
9798.37 1270
9799.30 1322
9800.24 1297
9801.17 1286
9802.10 1295
9803.04 1265
9803.97 1231
9804.90 1287
9805.84 1232
9806.77 1226
9807.71 1179
9808.64 1163
9809.57 1173
9810.51 1172
9811.44 1161
9812.38 1157
9813.31 1115
9814.25 1109
9815.18 1071
9816.11 1043
9817.05 1059
9817.98 1089
9818.92 1064
9819.85 1058
9820.79 1034
9821.72 1063
9822.66 1072
9823.59 1090
9824.53 1076
9825.46 1058
9826.40 1053
9827.33 1049
9828.27 1058
9829.20 1001
9830.14 1024
9831.07 1042
9832.01 1040
9832.94 1033
9833.88 1044
9834.81 1049
9835.75 1027
9836.68 1027
9837.62 1020
9838.55 1019
9839.49 1034
9840.43 1053
9841.36 1040
9842.30 1034
9843.23 1007
9844.17 1037
9845.10 1034
9846.04 987
9846.98 1006
9847.91 1025
9848.85 1026
9849.78 1003
9850.72 1033
9851.66 962
9852.59 976
9853.53 1014
9854.46 976
9855.40 1002
9856.34 984
9857.27 980
9858.21 997
9859.15 1002
9860.08 992
9861.02 1004
9861.96 971
9862.89 989
9863.83 970
9864.77 988
9865.70 996
9866.64 1008
9867.58 982
9868.51 966
9869.45 984
9870.39 992
9871.32 984
9872.26 960
9873.20 987
9874.14 990
9875.07 984
9876.01 977
9876.95 973
9877.89 979
9878.82 971
9879.76 958
9880.70 986
9881.64 979
9882.57 967
9883.51 946
9884.45 983
9885.39 955
9886.32 1010
9887.26 971
9888.20 952
9889.14 931
9890.08 979
9891.01 1000
9891.95 982
9892.89 974
9893.83 979
9894.77 959
9895.70 947
9896.64 983
9897.58 933
9898.52 966
9899.46 933
9900.40 954
9901.33 953
9902.27 955
9903.21 943
9904.15 956
9905.09 938
9906.03 965
9906.97 955
9907.90 961
9908.84 963
9909.78 980
9910.72 982
9911.66 958
9912.60 990
9913.54 967
9914.48 955
9915.42 970
9916.36 983
9917.29 987
9918.23 1038
9919.17 997
9920.11 1024
9921.05 1037
9921.99 1048
9922.93 1072
9923.87 1079
9924.81 1097
9925.75 1090
9926.69 1170
9927.63 1151
9928.57 1180
9929.51 1216
9930.45 1159
9931.39 1169
9932.33 1151
9933.27 1164
9934.21 1097
9935.15 1131
9936.09 1104
9937.03 1071
9937.97 1048
9938.91 1019
9939.85 1023
9940.79 990
9941.73 959
9942.67 956
9943.61 985
9944.55 981
9945.49 950
9946.43 996
9947.37 985
9948.31 979
9949.26 984
9950.20 1033
9951.14 1022
9952.08 988
9953.02 1039
9953.96 1018
9954.90 1035
9955.84 991
9956.78 1012
9957.72 1011
9958.67 981
9959.61 1006
9960.55 978
9961.49 972
9962.43 950
9963.37 930
9964.31 929
9965.25 918
9966.20 887
9967.14 917
9968.08 924
9969.02 893
9969.96 839
9970.90 845
9971.85 902
9972.79 867
9973.73 878
9974.67 880
9975.61 858
9976.56 885
9977.50 854
9978.44 868
9979.38 901
9980.32 836
9981.27 868
9982.21 856
9983.15 884
9984.09 836
9985.04 881
9985.98 883
9986.92 892
9987.86 874
9988.81 878
9989.75 883
9990.69 896
9991.63 874
9992.58 851
9993.52 891
9994.46 877
9995.41 866
9996.35 856
9997.29 842
9998.24 819
9999.18 828
10000.12 806
10001.06 786
10002.01 828
10002.95 838
10003.89 778
10004.84 795
10005.78 823
10006.72 837
10007.67 814
10008.61 795
10009.56 817
10010.50 765
10011.44 815
10012.39 820
10013.33 805
10014.27 809
10015.22 809
10016.16 793
10017.11 827
10018.05 806
10018.99 801
10019.94 801
10020.88 806
10021.83 803
10022.77 772
10023.71 775
10024.66 771
10025.60 777
10026.55 755
10027.49 774
10028.44 747
10029.38 760
10030.33 768
10031.27 784
10032.22 747
10033.16 773
10034.10 741
10035.05 754
10035.99 753
10036.94 722
10037.88 748
10038.83 753
10039.77 744
10040.72 752
10041.66 755
10042.61 715
10043.55 718
10044.50 726
10045.45 767
10046.39 712
10047.34 715
10048.28 766
10049.23 725
10050.17 716
10051.12 713
10052.06 737
10053.01 712
10053.95 744
10054.90 705
10055.85 699
10056.79 755
10057.74 737
10058.68 722
10059.63 709
10060.58 710
10061.52 698
10062.47 743
10063.41 716
10064.36 697
10065.31 696
10066.25 716
10067.20 721
10068.15 679
10069.09 689
10070.04 694
10070.99 698
10071.93 710
10072.88 698
10073.82 693
10074.77 667
10075.72 699
10076.66 675
10077.61 688
10078.56 681
10079.51 670
10080.45 693
10081.40 688
10082.35 696
10083.29 676
10084.24 707
10085.19 702
10086.13 652
10087.08 652
10088.03 687
10088.98 687
10089.92 673
10090.87 671
10091.82 671
10092.77 674
10093.71 631
10094.66 690
10095.61 678
10096.56 654
10097.50 663
10098.45 671
10099.40 666
10100.35 640
10101.30 656
10102.24 653
10103.19 669
10104.14 661
10105.09 672
10106.04 676
10106.98 635
10107.93 666
10108.88 662
10109.83 627
10110.78 649
10111.73 632
10112.67 648
10113.62 647
10114.57 631
10115.52 646
10116.47 668
10117.42 628
10118.37 622
10119.32 635
10120.26 647
10121.21 664
10122.16 635
10123.11 634
10124.06 626
10125.01 635
10125.96 644
10126.91 644
10127.86 655
10128.81 643
10129.75 659
10130.70 657
10131.65 665
10132.60 638
10133.55 673
10134.50 683
10135.45 677
10136.40 656
10137.35 647
10138.30 666
10139.25 653
10140.20 674
10141.15 656
10142.10 676
10143.05 690
10144.00 660
10144.95 653
10145.90 680
10146.85 658
10147.80 655
10148.75 661
10149.70 674
10150.65 668
10151.60 686
10152.55 686
10153.50 680
10154.45 716
10155.40 684
10156.35 699
10157.30 687
10158.25 680
10159.20 666
10160.15 711
10161.10 705
10162.06 705
10163.01 722
10163.96 723
10164.91 709
10165.86 711
10166.81 710
10167.76 695
10168.71 710
10169.66 728
10170.61 730
10171.57 702
10172.52 739
10173.47 773
10174.42 766
10175.37 740
10176.32 728
10177.27 761
10178.23 751
10179.18 740
10180.13 757
10181.08 776
10182.03 784
10182.98 806
10183.94 806
10184.89 798
10185.84 798
10186.79 781
10187.74 816
10188.70 857
10189.65 799
10190.60 778
10191.55 781
10192.50 828
10193.46 830
10194.41 858
10195.36 842
10196.31 822
10197.27 844
10198.22 858
10199.17 873
10200.12 834
10201.08 844
10202.03 893
10202.98 900
10203.93 901
10204.89 887
10205.84 911
10206.79 887
10207.75 883
10208.70 866
10209.65 897
10210.60 912
10211.56 911
10212.51 918
10213.46 878
10214.42 897
10215.37 897
10216.32 917
10217.28 898
10218.23 865
10219.18 875
10220.14 874
10221.09 883
10222.04 864
10223.00 865
10223.95 847
10224.91 819
10225.86 816
10226.81 851
10227.77 843
10228.72 843
10229.67 851
10230.63 840
10231.58 831
10232.54 809
10233.49 850
10234.44 878
10235.40 862
10236.35 894
10237.31 867
10238.26 911
10239.22 883
10240.17 861
10241.12 895
10242.08 861
10243.03 854
10243.99 841
10244.94 873
10245.90 855
10246.85 821
10247.81 821
10248.76 792
10249.72 776
10250.67 777
10251.63 769
10252.58 784
10253.54 766
10254.49 763
10255.45 794
10256.40 768
10257.36 755
10258.31 786
10259.27 749
10260.22 742
10261.18 726
10262.13 713
10263.09 725
10264.05 730
10265.00 708
10265.96 717
10266.91 726
10267.87 715
10268.82 696
10269.78 706
10270.74 712
10271.69 702
10272.65 685
10273.60 706
10274.56 693
10275.52 683
10276.47 686
10277.43 682
10278.38 697
10279.34 694
10280.30 683
10281.25 668
10282.21 665
10283.17 630
10284.12 670
10285.08 668
10286.04 650
10286.99 653
10287.95 661
10288.91 674
10289.86 651
10290.82 680
10291.78 668
10292.73 642
10293.69 668
10294.65 665
10295.60 654
10296.56 658
10297.52 656
10298.47 684
10299.43 660
10300.39 654
10301.35 668
10302.30 672
10303.26 640
10304.22 633
10305.18 641
10306.13 650
10307.09 662
10308.05 641
10309.01 641
10309.96 636
10310.92 626
10311.88 594
10312.84 688
10313.79 629
10314.75 644
10315.71 620
10316.67 645
10317.63 640
10318.58 637
10319.54 631
10320.50 644
10321.46 630
10322.42 645
10323.38 647
10324.33 624
10325.29 635
10326.25 631
10327.21 643
10328.17 628
10329.13 630
10330.09 658
10331.04 637
10332.00 628
10332.96 590
10333.92 637
10334.88 653
10335.84 610
10336.80 604
10337.76 618
10338.71 597
10339.67 588
10340.63 613
10341.59 607
10342.55 571
10343.51 588
10344.47 598
10345.43 604
10346.39 572
10347.35 567
10348.31 599
10349.27 559
10350.23 564
10351.19 563
10352.15 562
10353.11 566
10354.06 566
10355.02 570
10355.98 561
10356.94 549
10357.90 526
10358.86 536
10359.82 559
10360.78 543
10361.74 554
10362.70 554
10363.66 563
10364.62 554
10365.58 540
10366.55 542
10367.51 555
10368.47 522
10369.43 557
10370.39 573
10371.35 531
10372.31 541
10373.27 563
10374.23 573
10375.19 540
10376.15 531
10377.11 551
10378.07 548
10379.03 568
10379.99 520
10380.96 534
10381.92 513
10382.88 541
10383.84 530
10384.80 547
10385.76 539
10386.72 539
10387.68 541
10388.64 534
10389.61 514
10390.57 517
10391.53 527
10392.49 540
10393.45 537
10394.41 516
10395.38 536
10396.34 511
10397.30 497
10398.26 507
10399.22 547
10400.18 512
10401.15 541
10402.11 539
10403.07 540
10404.03 530
10404.99 518
10405.96 537
10406.92 539
10407.88 517
10408.84 509
10409.80 512
10410.77 511
10411.73 523
10412.69 519
10413.65 532
10414.62 508
10415.58 530
10416.54 533
10417.51 522
10418.47 512
10419.43 516
10420.39 519
10421.36 519
10422.32 515
10423.28 502
10424.24 541
10425.21 510
10426.17 489
10427.13 498
10428.10 509
10429.06 510
10430.02 485
10430.99 506
10431.95 499
10432.91 513
10433.88 519
10434.84 524
10435.80 517
10436.77 508
10437.73 516
10438.69 520
10439.66 500
10440.62 487
10441.59 506
10442.55 539
10443.51 507
10444.48 507
10445.44 495
10446.41 490
10447.37 501
10448.33 513
10449.30 523
10450.26 486
10451.23 477
10452.19 497
10453.15 479
10454.12 486
10455.08 510
10456.05 507
10457.01 511
10457.98 494
10458.94 471
10459.91 507
10460.87 506
10461.84 487
10462.80 498
10463.77 481
10464.73 504
10465.70 498
10466.66 528
10467.62 496
10468.59 507
10469.56 504
10470.52 532
10471.49 520
10472.45 502
10473.42 496
10474.38 521
10475.35 526
10476.31 516
10477.28 519
10478.24 505
10479.21 523
10480.17 543
10481.14 521
10482.10 515
10483.07 504
10484.04 519
10485.00 550
10485.97 537
10486.93 515
10487.90 522
10488.87 528
10489.83 508
10490.80 508
10491.76 507
10492.73 520
10493.70 547
10494.66 520
10495.63 500
10496.60 510
10497.56 506
10498.53 499
10499.49 497
10500.46 506
10501.43 504
10502.39 508
10503.36 502
10504.33 488
10505.29 476
10506.26 505
10507.23 523
10508.19 513
10509.16 518
10510.13 498
10511.10 494
10512.06 515
10513.03 494
10514.00 502
10514.96 482
10515.93 505
10516.90 490
10517.87 485
10518.83 470
10519.80 476
10520.77 490
10521.73 490
10522.70 510
10523.67 499
10524.64 505
10525.61 503
10526.57 501
10527.54 489
10528.51 505
10529.48 484
10530.44 499
10531.41 499
10532.38 498
10533.35 504
10534.32 495
10535.28 481
10536.25 487
10537.22 517
10538.19 490
10539.16 490
10540.13 474
10541.09 514
10542.06 506
10543.03 491
10544.00 494
10544.97 515
10545.94 514
10546.90 523
10547.87 497
10548.84 508
10549.81 484
10550.78 492
10551.75 476
10552.72 518
10553.69 522
10554.66 508
10555.62 512
10556.59 504
10557.56 530
10558.53 490
10559.50 517
10560.47 489
10561.44 547
10562.41 518
10563.38 508
10564.35 504
10565.32 525
10566.29 501
10567.26 520
10568.23 554
10569.20 530
10570.17 519
10571.14 491
10572.10 514
10573.07 524
10574.04 552
10575.01 543
10575.98 533
10576.95 524
10577.92 534
10578.89 545
10579.86 563
10580.84 523
10581.81 544
10582.78 534
10583.75 551
10584.72 534
10585.69 537
10586.66 555
10587.63 544
10588.60 558
10589.57 568
10590.54 557
10591.51 558
10592.48 539
10593.45 534
10594.42 558
10595.39 558
10596.36 565
10597.34 567
10598.31 600
10599.28 620
10600.25 579
10601.22 597
10602.19 592
10603.16 589
10604.13 604
10605.10 615
10606.08 621
10607.05 626
10608.02 641
10608.99 653
10609.96 639
10610.93 649
10611.90 661
10612.88 648
10613.85 641
10614.82 630
10615.79 665
10616.76 642
10617.74 623
10618.71 583
10619.68 602
10620.65 602
10621.62 613
10622.60 565
10623.57 561
10624.54 550
10625.51 587
10626.48 604
10627.46 563
10628.43 538
10629.40 544
10630.37 601
10631.35 584
10632.32 562
10633.29 534
10634.26 552
10635.24 579
10636.21 578
10637.18 575
10638.16 589
10639.13 569
10640.10 593
10641.07 577
10642.05 571
10643.02 592
10643.99 611
10644.97 584
10645.94 568
10646.91 576
10647.89 567
10648.86 579
10649.83 561
10650.81 560
10651.78 531
10652.75 582
10653.73 545
10654.70 540
10655.67 516
10656.65 517
10657.62 536
10658.59 526
10659.57 543
10660.54 524
10661.52 516
10662.49 509
10663.46 522
10664.44 510
10665.41 520
10666.39 510
10667.36 531
10668.33 517
10669.31 524
10670.28 515
10671.26 531
10672.23 503
10673.21 532
10674.18 551
10675.16 530
10676.13 520
10677.10 524
10678.08 522
10679.05 532
10680.03 528
10681.00 540
10681.98 566
10682.95 522
10683.93 546
10684.90 538
10685.88 599
10686.85 572
10687.83 538
10688.80 530
10689.78 542
10690.75 550
10691.73 520
10692.70 536
10693.68 532
10694.66 546
10695.63 540
10696.61 532
10697.58 495
10698.56 518
10699.53 544
10700.51 533
10701.48 499
10702.46 514
10703.44 533
10704.41 527
10705.39 538
10706.36 549
10707.34 503
10708.32 548
10709.29 549
10710.27 543
10711.24 545
10712.22 514
10713.20 534
10714.17 506
10715.15 547
10716.13 546
10717.10 536
10718.08 531
10719.05 547
10720.03 505
10721.01 519
10721.98 547
10722.96 549
10723.94 560
10724.91 555
10725.89 553
10726.87 522
10727.85 537
10728.82 576
10729.80 552
10730.78 541
10731.75 536
10732.73 555
10733.71 585
10734.69 567
10735.66 571
10736.64 535
10737.62 579
10738.59 592
10739.57 537
10740.55 558
10741.53 555
10742.50 560
10743.48 590
10744.46 585
10745.44 580
10746.42 608
10747.39 604
10748.37 630
10749.35 567
10750.33 560
10751.30 575
10752.28 577
10753.26 600
10754.24 558
10755.22 605
10756.20 605
10757.17 583
10758.15 606
10759.13 617
10760.11 636
10761.09 664
10762.07 638
10763.04 620
10764.02 623
10765.00 675
10765.98 667
10766.96 633
10767.94 646
10768.92 652
10769.90 635
10770.87 636
10771.85 685
10772.83 667
10773.81 681
10774.79 671
10775.77 699
10776.75 695
10777.73 704
10778.71 659
10779.69 723
10780.67 738
10781.64 685
10782.62 696
10783.60 677
10784.58 710
10785.56 684
10786.54 704
10787.52 680
10788.50 674
10789.48 654
10790.46 703
10791.44 687
10792.42 665
10793.40 678
10794.38 671
10795.36 669
10796.34 679
10797.32 679
10798.30 652
10799.28 652
10800.26 632
10801.24 627
10802.22 626
10803.20 629
10804.18 642
10805.16 634
10806.14 613
10807.12 628
10808.10 627
10809.09 629
10810.07 624
10811.05 640
10812.03 617
10813.01 603
10813.99 610
10814.97 614
10815.95 640
10816.93 616
10817.91 621
10818.89 617
10819.87 619
10820.86 594
10821.84 594
10822.82 613
10823.80 619
10824.78 638
10825.76 646
10826.74 631
10827.73 609
10828.71 609
10829.69 610
10830.67 626
10831.65 633
10832.63 613
10833.61 642
10834.60 639
10835.58 592
10836.56 620
10837.54 616
10838.52 629
10839.51 639
10840.49 640
10841.47 624
10842.45 617
10843.43 639
10844.42 624
10845.40 623
10846.38 626
10847.36 631
10848.35 651
10849.33 660
10850.31 594
10851.29 645
10852.28 646
10853.26 677
10854.24 664
10855.22 675
10856.21 679
10857.19 651
10858.17 680
10859.16 651
10860.14 657
10861.12 677
10862.10 658
10863.09 707
10864.07 685
10865.05 675
10866.04 671
10867.02 664
10868.00 692
10868.99 693
10869.97 721
10870.95 712
10871.94 717
10872.92 710
10873.90 706
10874.89 716
10875.87 729
10876.86 696
10877.84 725
10878.82 727
10879.81 722
10880.79 737
10881.77 727
10882.76 760
10883.74 734
10884.73 740
10885.71 717
10886.69 744
10887.68 751
10888.66 773
10889.65 771
10890.63 791
10891.62 771
10892.60 787
10893.58 772
10894.57 765
10895.55 794
10896.54 790
10897.52 816
10898.51 785
10899.49 790
10900.48 795
10901.46 825
10902.45 832
10903.43 826
10904.42 825
10905.40 785
10906.39 841
10907.37 867
10908.36 888
10909.34 851
10910.33 900
10911.31 886
10912.30 899
10913.28 860
10914.27 887
10915.25 939
10916.24 953
10917.22 919
10918.21 891
10919.20 902
10920.18 958
10921.17 924
10922.15 931
10923.14 959
10924.12 974
10925.11 980
10926.10 964
10927.08 965
10928.07 990
10929.05 1006
10930.04 965
10931.03 1007
10932.01 981
10933.00 968
10933.99 976
10934.97 1038
10935.96 1046
10936.94 1006
10937.93 994
10938.92 1046
10939.90 1094
10940.89 1068
10941.88 1059
10942.86 1082
10943.85 1110
10944.84 1123
10945.82 1116
10946.81 1119
10947.80 1127
10948.79 1202
10949.77 1196
10950.76 1186
10951.75 1208
10952.73 1247
10953.72 1266
10954.71 1253
10955.69 1282
10956.68 1331
10957.67 1349
10958.66 1397
10959.64 1374
10960.63 1392
10961.62 1416
10962.61 1466
10963.59 1459
10964.58 1413
10965.57 1422
10966.56 1415
10967.55 1392
10968.53 1380
10969.52 1365
10970.51 1296
10971.50 1314
10972.49 1313
10973.47 1314
10974.46 1276
10975.45 1298
10976.44 1271
10977.43 1275
10978.41 1245
10979.40 1223
10980.39 1236
10981.38 1268
10982.37 1266
10983.36 1249
10984.34 1245
10985.33 1263
10986.32 1309
10987.31 1289
10988.30 1295
10989.29 1318
10990.28 1343
10991.27 1371
10992.25 1395
10993.24 1417
10994.23 1438
10995.22 1494
10996.21 1536
10997.20 1569
10998.19 1609
10999.18 1632
11000.17 1653
11001.16 1683
11002.15 1760
11003.14 1733
11004.12 1715
11005.11 1763
11006.10 1745
11007.09 1695
11008.08 1614
11009.07 1565
11010.06 1514
11011.05 1478
11012.04 1391
11013.03 1345
11014.02 1314
11015.01 1284
11016.00 1252
11016.99 1207
11017.98 1175
11018.97 1139
11019.96 1129
11020.95 1115
11021.94 1053
11022.93 1038
11023.92 1034
11024.91 1059
11025.90 1011
11026.89 1017
11027.88 995
11028.88 979
11029.87 996
11030.86 962
11031.85 928
11032.84 979
11033.83 963
11034.82 926
11035.81 896
11036.80 912
11037.79 938
11038.78 953
11039.77 888
11040.77 902
11041.76 935
11042.75 930
11043.74 864
11044.73 882
11045.72 870
11046.71 875
11047.70 867
11048.70 870
11049.69 842
11050.68 873
11051.67 866
11052.66 856
11053.65 815
11054.65 801
11055.64 857
11056.63 884
11057.62 875
11058.61 838
11059.60 862
11060.60 856
11061.59 865
11062.58 844
11063.57 867
11064.56 871
11065.56 862
11066.55 916
11067.54 848
11068.53 866
11069.53 876
11070.52 837
11071.51 849
11072.50 881
11073.50 856
11074.49 843
11075.48 843
11076.47 828
11077.47 828
11078.46 818
11079.45 833
11080.45 816
11081.44 845
11082.43 833
11083.42 827
11084.42 832
11085.41 838
11086.40 848
11087.40 834
11088.39 820
11089.38 811
11090.38 793
11091.37 801
11092.36 735
11093.36 807
11094.35 801
11095.34 812
11096.34 807
11097.33 815
11098.32 778
11099.32 754
11100.31 776
11101.31 748
11102.30 773
11103.29 784
11104.29 787
11105.28 780
11106.28 760
11107.27 768
11108.26 772
11109.26 760
11110.25 785
11111.25 769
11112.24 722
11113.24 760
11114.23 717
11115.22 754
11116.22 721
11117.21 682
11118.21 712
11119.20 742
11120.20 701
11121.19 697
11122.19 703
11123.18 707
11124.18 733
11125.17 717
11126.17 722
11127.16 719
11128.16 748
11129.15 687
11130.15 711
11131.14 693
11132.14 695
11133.13 701
11134.13 716
11135.12 692
11136.12 691
11137.11 705
11138.11 708
11139.10 698
11140.10 668
11141.09 687
11142.09 677
11143.09 712
11144.08 673
11145.08 687
11146.07 663
11147.07 688
11148.07 688
11149.06 678
11150.06 705
11151.05 693
11152.05 681
11153.05 684
11154.04 680
11155.04 676
11156.03 685
11157.03 693
11158.03 703
11159.02 669
11160.02 698
11161.02 680
11162.01 672
11163.01 665
11164.01 681
11165.00 672
11166.00 691
11167.00 686
11167.99 681
11168.99 670
11169.99 708
11170.98 730
11171.98 697
11172.98 665
11173.97 637
11174.97 690
11175.97 678
11176.97 695
11177.96 700
11178.96 710
11179.96 694
11180.95 699
11181.95 678
11182.95 680
11183.95 688
11184.94 691
11185.94 696
11186.94 721
11187.94 676
11188.94 692
11189.93 708
11190.93 691
11191.93 665
11192.93 697
11193.92 720
11194.92 706
11195.92 695
11196.92 673
11197.92 696
11198.92 707
11199.91 728
11200.91 708
11201.91 684
11202.91 694
11203.91 720
11204.91 738
11205.90 672
11206.90 701
11207.90 737
11208.90 726
11209.90 727
11210.90 700
11211.90 739
11212.89 704
11213.89 739
11214.89 713
11215.89 737
11216.89 728
11217.89 717
11218.89 725
11219.89 727
11220.89 666
11221.89 695
11222.88 695
11223.88 675
11224.88 666
11225.88 703
11226.88 696
11227.88 704
11228.88 702
11229.88 709
11230.88 716
11231.88 710
11232.88 695
11233.88 671
11234.88 720
11235.88 707
11236.88 708
11237.88 719
11238.88 754
11239.88 715
11240.88 722
11241.88 706
11242.88 691
11243.88 709
11244.88 703
11245.88 735
11246.88 706
11247.88 709
11248.88 726
11249.88 721
11250.88 714
11251.88 741
11252.88 751
11253.88 741
11254.88 712
11255.88 732
11256.89 722
11257.89 734
11258.89 722
11259.89 755
11260.89 743
11261.89 729
11262.89 755
11263.89 746
11264.89 750
11265.89 727
11266.90 748
11267.90 756
11268.90 777
11269.90 735
11270.90 785
11271.90 766
11272.90 769
11273.90 734
11274.91 753
11275.91 781
11276.91 745
11277.91 740
11278.91 742
11279.91 737
11280.92 740
11281.92 731
11282.92 726
11283.92 716
11284.92 688
11285.93 672
11286.93 687
11287.93 647
11288.93 639
11289.94 670
11290.94 637
11291.94 631
11292.94 652
11293.94 661
11294.95 652
11295.95 627
11296.95 630
11297.95 673
11298.96 643
11299.96 625
11300.96 611
11301.97 596
11302.97 625
11303.97 608
11304.97 619
11305.98 615
11306.98 592
11307.98 600
11308.99 612
11309.99 636
11310.99 580
11312.00 611
11313.00 604
11314.00 588
11315.01 589
11316.01 602
11317.01 608
11318.02 581
11319.02 585
11320.02 600
11321.03 603
11322.03 600
11323.03 597
11324.04 591
11325.04 594
11326.05 585
11327.05 626
11328.05 625
11329.06 585
11330.06 576
11331.06 613
11332.07 605
11333.07 593
11334.08 565
11335.08 599
11336.09 600
11337.09 587
11338.09 580
11339.10 600
11340.10 595
11341.11 573
11342.11 633
11343.12 600
11344.12 581
11345.13 622
11346.13 611
11347.14 589
11348.14 580
11349.15 561
11350.15 578
11351.16 556
11352.16 548
11353.17 572
11354.17 553
11355.18 541
11356.18 555
11357.19 546
11358.19 555
11359.20 535
11360.20 550
11361.21 573
11362.21 538
11363.22 508
11364.22 502
11365.23 540
11366.23 524
11367.24 506
11368.25 535
11369.25 548
11370.26 528
11371.26 496
11372.27 528
11373.28 521
11374.28 499
11375.29 497
11376.29 509
11377.30 496
11378.31 483
11379.31 495
11380.32 525
11381.32 511
11382.33 500
11383.34 529
11384.34 504
11385.35 525
11386.36 508
11387.36 503
11388.37 506
11389.38 516
11390.38 514
11391.39 503
11392.40 477
11393.40 502
11394.41 496
11395.42 519
11396.42 482
11397.43 488
11398.44 501
11399.44 494
11400.45 485
11401.46 498
11402.47 503
11403.47 496
11404.48 520
11405.49 507
11406.50 528
11407.50 451
11408.51 515
11409.52 493
11410.53 537
11411.53 500
11412.54 474
11413.55 491
11414.56 511
11415.56 466
11416.57 525
11417.58 516
11418.59 512
11419.60 483
11420.60 474
11421.61 498
11422.62 471
11423.63 483
11424.64 476
11425.64 509
11426.65 495
11427.66 488
11428.67 468
11429.68 477
11430.69 491
11431.70 497
11432.70 493
11433.71 497
11434.72 507
11435.73 485
11436.74 517
11437.75 489
11438.76 511
11439.76 514
11440.77 482
11441.78 481
11442.79 500
11443.80 486
11444.81 465
11445.82 454
11446.83 482
11447.84 479
11448.85 524
11449.86 484
11450.87 485
11451.87 478
11452.88 477
11453.89 495
11454.90 489
11455.91 492
11456.92 503
11457.93 503
11458.94 486
11459.95 500
11460.96 443
11461.97 471
11462.98 482
11463.99 486
11465.00 482
11466.01 472
11467.02 481
11468.03 428
11469.04 461
11470.05 477
11471.06 510
11472.07 476
11473.08 488
11474.09 474
11475.10 447
11476.11 455
11477.12 469
11478.13 476
11479.15 463
11480.16 465
11481.17 462
11482.18 472
11483.19 465
11484.20 469
11485.21 473
11486.22 474
11487.23 463
11488.24 461
11489.25 474
11490.26 491
11491.28 463
11492.29 457
11493.30 452
11494.31 479
11495.32 463
11496.33 481
11497.34 466
11498.36 455
11499.37 473
11500.38 477
11501.39 502
11502.40 448
11503.41 474
11504.42 483
11505.44 495
11506.45 470
11507.46 485
11508.47 482
11509.48 492
11510.50 470
11511.51 465
11512.52 495
11513.53 501
11514.54 489
11515.56 499
11516.57 482
11517.58 512
11518.59 503
11519.61 491
11520.62 481
11521.63 460
11522.64 507
11523.66 502
11524.67 512
11525.68 498
11526.69 481
11527.71 518
11528.72 531
11529.73 532
11530.75 529
11531.76 502
11532.77 537
11533.78 552
11534.80 546
11535.81 565
11536.82 571
11537.84 582
11538.85 544
11539.86 553
11540.88 542
11541.89 572
11542.90 594
11543.92 562
11544.93 602
11545.94 589
11546.96 595
11547.97 559
11548.98 568
11550.00 537
11551.01 534
11552.03 548
11553.04 540
11554.05 507
11555.07 528
11556.08 481
11557.10 498
11558.11 488
11559.12 507
11560.14 500
11561.15 481
11562.17 477
11563.18 486
11564.20 451
11565.21 479
11566.22 465
11567.24 458
11568.25 495
11569.27 473
11570.28 470
11571.30 475
11572.31 447
11573.33 464
11574.34 447
11575.36 460
11576.37 461
11577.39 451
11578.40 449
11579.42 458
11580.43 450
11581.45 450
11582.46 437
11583.48 478
11584.49 415
11585.51 449
11586.52 456
11587.54 464
11588.55 453
11589.57 444
11590.58 424
11591.60 453
11592.61 457
11593.63 443
11594.65 486
11595.66 455
11596.68 469
11597.69 456
11598.71 491
11599.73 458
11600.74 482
11601.76 435
11602.77 474
11603.79 462
11604.81 464
11605.82 465
11606.84 457
11607.85 471
11608.87 449
11609.89 451
11610.90 470
11611.92 478
11612.94 481
11613.95 487
11614.97 437
11615.99 472
11617.00 478
11618.02 453
11619.04 452
11620.05 456
11621.07 457
11622.09 433
11623.10 437
11624.12 470
11625.14 455
11626.15 460
11627.17 484
11628.19 459
11629.21 466
11630.22 428
11631.24 474
11632.26 434
11633.28 462
11634.29 424
11635.31 455
11636.33 459
11637.34 439
11638.36 441
11639.38 427
11640.40 444
11641.42 465
11642.43 435
11643.45 439
11644.47 477
11645.49 472
11646.50 446
11647.52 443
11648.54 443
11649.56 451
11650.58 470
11651.60 451
11652.61 438
11653.63 430
11654.65 436
11655.67 439
11656.69 451
11657.71 427
11658.72 426
11659.74 452
11660.76 434
11661.78 455
11662.80 430
11663.82 467
11664.84 445
11665.85 455
11666.87 426
11667.89 453
11668.91 454
11669.93 455
11670.95 432
11671.97 429
11672.99 431
11674.01 447
11675.03 465
11676.05 420
11677.06 458
11678.08 468
11679.10 458
11680.12 462
11681.14 459
11682.16 445
11683.18 453
11684.20 438
11685.22 442
11686.24 442
11687.26 448
11688.28 462
11689.30 455
11690.32 456
11691.34 443
11692.36 461
11693.38 470
11694.40 472
11695.42 447
11696.44 445
11697.46 445
11698.48 469
11699.50 443
11700.52 474
11701.54 471
11702.56 445
11703.58 447
11704.60 442
11705.62 444
11706.64 439
11707.66 476
11708.68 450
11709.71 462
11710.73 454
11711.75 479
11712.77 448
11713.79 465
11714.81 474
11715.83 458
11716.85 469
11717.87 445
11718.89 449
11719.91 461
11720.94 465
11721.96 433
11722.98 441
11724.00 452
11725.02 460
11726.04 456
11727.06 474
11728.09 453
11729.11 444
11730.13 440
11731.15 466
11732.17 459
11733.19 448
11734.22 469
11735.24 473
11736.26 474
11737.28 464
11738.30 454
11739.33 468
11740.35 506
11741.37 486
11742.39 470
11743.41 460
11744.44 485
11745.46 471
11746.48 465
11747.50 467
11748.53 483
11749.55 486
11750.57 500
11751.59 494
11752.62 459
11753.64 467
11754.66 466
11755.68 486
11756.71 492
11757.73 477
11758.75 486
11759.77 518
11760.80 508
11761.82 496
11762.84 489
11763.87 495
11764.89 500
11765.91 485
11766.94 501
11767.96 501
11768.98 531
11770.01 538
11771.03 526
11772.05 484
11773.08 525
11774.10 527
11775.12 518
11776.15 529
11777.17 552
11778.19 496
11779.22 537
11780.24 535
11781.27 531
11782.29 520
11783.31 563
11784.34 563
11785.36 541
11786.39 538
11787.41 554
11788.43 566
11789.46 544
11790.48 562
11791.51 560
11792.53 597
11793.56 554
11794.58 558
11795.60 582
11796.63 580
11797.65 570
11798.68 572
11799.70 587
11800.73 552
11801.75 572
11802.78 552
11803.80 583
11804.83 556
11805.85 580
11806.88 574
11807.90 592
11808.93 608
11809.95 580
11810.98 574
11812.00 588
11813.03 575
11814.05 608
11815.08 606
11816.10 575
11817.13 583
11818.15 594
11819.18 593
11820.20 606
11821.23 619
11822.26 598
11823.28 613
11824.31 610
11825.33 626
11826.36 598
11827.38 612
11828.41 630
11829.44 652
11830.46 649
11831.49 636
11832.51 633
11833.54 637
11834.57 650
11835.59 624
11836.62 642
11837.65 645
11838.67 677
11839.70 653
11840.72 677
11841.75 696
11842.78 670
11843.80 661
11844.83 713
11845.86 688
11846.88 695
11847.91 669
11848.94 710
11849.96 711
11850.99 711
11852.02 744
11853.05 731
11854.07 736
11855.10 708
11856.13 723
11857.15 724
11858.18 769
11859.21 764
11860.24 766
11861.26 773
11862.29 799
11863.32 790
11864.34 787
11865.37 775
11866.40 784
11867.43 840
11868.46 777
11869.48 821
11870.51 820
11871.54 862
11872.57 827
11873.59 851
11874.62 872
11875.65 847
11876.68 855
11877.71 867
11878.73 876
11879.76 913
11880.79 873
11881.82 902
11882.85 934
11883.87 922
11884.90 940
11885.93 943
11886.96 984
11887.99 981
11889.02 958
11890.05 957
11891.07 975
11892.10 1017
11893.13 1029
11894.16 1056
11895.19 1060
11896.22 1071
11897.25 1098
11898.28 1139
11899.30 1131
11900.33 1152
11901.36 1156
11902.39 1196
11903.42 1211
11904.45 1249
11905.48 1261
11906.51 1246
11907.54 1242
11908.57 1258
11909.60 1271
11910.63 1277
11911.66 1247
11912.69 1259
11913.71 1260
11914.74 1235
11915.77 1230
11916.80 1244
11917.83 1233
11918.86 1201
11919.89 1254
11920.92 1184
11921.95 1190
11922.98 1211
11924.01 1229
11925.04 1250
11926.07 1278
11927.10 1253
11928.13 1241
11929.16 1313
11930.19 1353
11931.22 1335
11932.25 1342
11933.29 1352
11934.32 1330
11935.35 1323
11936.38 1320
11937.41 1364
11938.44 1316
11939.47 1268
11940.50 1235
11941.53 1251
11942.56 1242
11943.59 1207
11944.62 1149
11945.65 1156
11946.69 1119
11947.72 1055
11948.75 1092
11949.78 1045
11950.81 1035
11951.84 998
11952.87 1033
11953.90 1007
11954.93 1017
11955.97 1005
11957.00 983
11958.03 936
11959.06 950
11960.09 953
11961.12 974
11962.16 962
11963.19 942
11964.22 949
11965.25 949
11966.28 945
11967.31 934
11968.35 956
11969.38 949
11970.41 942
11971.44 986
11972.47 973
11973.51 954
11974.54 937
11975.57 965
11976.60 936
11977.64 964
11978.67 977
11979.70 982
11980.73 964
11981.77 952
11982.80 959
11983.83 976
11984.86 983
11985.90 949
11986.93 983
11987.96 994
11988.99 964
11990.03 997
11991.06 966
11992.09 1004
11993.13 1006
11994.16 1010
11995.19 1036
11996.23 1028
11997.26 1045
11998.29 1045
11999.33 1057
12000.36 1016
12001.39 1027
12002.43 1073
12003.46 1057
12004.49 1054
12005.53 1058
12006.56 1108
12007.59 1100
12008.63 1073
12009.66 1080
12010.69 1081
12011.73 1103
12012.76 1107
12013.80 1114
12014.83 1095
12015.86 1132
12016.90 1106
12017.93 1159
12018.97 1163
12020.00 1111
12021.03 1144
12022.07 1171
12023.10 1191
12024.14 1173
12025.17 1161
12026.21 1181
12027.24 1179
12028.28 1188
12029.31 1168
12030.34 1173
12031.38 1143
12032.41 1169
12033.45 1187
12034.48 1163
12035.52 1210
12036.55 1178
12037.59 1174
12038.62 1210
12039.66 1192
12040.69 1175
12041.73 1176
12042.76 1183
12043.80 1218
12044.83 1170
12045.87 1213
12046.90 1239
12047.94 1243
12048.98 1256
12050.01 1208
12051.05 1224
12052.08 1253
12053.12 1275
12054.15 1283
12055.19 1277
12056.22 1292
12057.26 1292
12058.30 1282
12059.33 1282
12060.37 1255
12061.40 1271
12062.44 1276
12063.48 1241
12064.51 1235
12065.55 1204
12066.58 1224
12067.62 1191
12068.66 1167
12069.69 1167
12070.73 1127
12071.77 1119
12072.80 1135
12073.84 1139
12074.88 1099
12075.91 1092
12076.95 1114
12077.99 1121
12079.02 1075
12080.06 1052
12081.10 1046
12082.13 1043
12083.17 1025
12084.21 1043
12085.24 1043
12086.28 1041
12087.32 1077
12088.35 1070
12089.39 1050
12090.43 1054
12091.47 1075
12092.50 1045
12093.54 1057
12094.58 1027
12095.62 1096
12096.65 1053
12097.69 1072
12098.73 1071
12099.77 1063
12100.80 1097
12101.84 1101
12102.88 1086
12103.92 1081
12104.95 1059
12105.99 1138
12107.03 1098
12108.07 1105
12109.11 1058
12110.14 1039
12111.18 1056
12112.22 1033
12113.26 1003
12114.30 989
12115.34 1013
12116.37 999
12117.41 992
12118.45 923
12119.49 923
12120.53 917
12121.57 948
12122.60 870
12123.64 877
12124.68 880
12125.72 873
12126.76 852
12127.80 854
12128.84 837
12129.88 870
12130.91 848
12131.95 834
12132.99 817
12134.03 823
12135.07 838
12136.11 823
12137.15 804
12138.19 793
12139.23 814
12140.27 804
12141.31 805
12142.35 807
12143.39 784
12144.43 821
12145.46 807
12146.50 798
12147.54 817
12148.58 800
12149.62 793
12150.66 825
12151.70 784
12152.74 773
12153.78 776
12154.82 794
12155.86 782
12156.90 777
12157.94 761
12158.98 800
12160.02 753
12161.06 752
12162.10 763
12163.14 756
12164.18 757
12165.23 763
12166.27 757
12167.31 730
12168.35 724
12169.39 746
12170.43 765
12171.47 736
12172.51 737
12173.55 730
12174.59 749
12175.63 730
12176.67 718
12177.71 770
12178.75 710
12179.80 719
12180.84 716
12181.88 719
12182.92 694
12183.96 684
12185.00 700
12186.04 705
12187.08 696
12188.13 698
12189.17 674
12190.21 682
12191.25 675
12192.29 701
12193.33 702
12194.37 675
12195.42 680
12196.46 677
12197.50 676
12198.54 647
12199.58 654
12200.63 686
12201.67 679
12202.71 668
12203.75 655
12204.79 645
12205.84 687
12206.88 672
12207.92 659
12208.96 678
12210.01 666
12211.05 657
12212.09 652
12213.13 666
12214.17 603
12215.22 642
12216.26 676
12217.30 695
12218.35 635
12219.39 618
12220.43 626
12221.47 642
12222.52 632
12223.56 625
12224.60 628
12225.65 611
12226.69 621
12227.73 616
12228.77 616
12229.82 573
12230.86 591
12231.90 630
12232.95 621
12233.99 603
12235.03 600
12236.08 586
12237.12 607
12238.16 580
12239.21 557
12240.25 595
12241.30 596
12242.34 586
12243.38 610
12244.43 597
12245.47 574
12246.51 596
12247.56 623
12248.60 605
12249.65 558
12250.69 588
12251.73 603
12252.78 591
12253.82 568
12254.87 558
12255.91 607
12256.96 602
12258.00 588
12259.04 546
12260.09 560
12261.13 541
12262.18 557
12263.22 563
12264.27 569
12265.31 537
12266.36 565
12267.40 548
12268.45 555
12269.49 510
12270.54 541
12271.58 558
12272.63 541
12273.67 535
12274.72 523
12275.76 533
12276.81 517
12277.85 516
12278.90 511
12279.94 537
12280.99 520
12282.03 535
12283.08 507
12284.12 492
12285.17 491
12286.22 508
12287.26 515
12288.31 518
12289.35 489
12290.40 519
12291.44 521
12292.49 455
12293.54 503
12294.58 485
12295.63 492
12296.67 465
12297.72 497
12298.77 487
12299.81 496
12300.86 480
12301.90 503
12302.95 496
12304.00 497
12305.04 491
12306.09 497
12307.14 500
12308.18 475
12309.23 479
12310.28 493
12311.32 500
12312.37 461
12313.42 495
12314.46 501
12315.51 484
12316.56 445
12317.60 516
12318.65 477
12319.70 474
12320.74 477
12321.79 499
12322.84 480
12323.89 460
12324.93 494
12325.98 502
12327.03 495
12328.08 447
12329.12 467
12330.17 478
12331.22 480
12332.27 476
12333.31 490
12334.36 450
12335.41 463
12336.46 456
12337.50 476
12338.55 472
12339.60 455
12340.65 475
12341.70 482
12342.74 460
12343.79 459
12344.84 472
12345.89 475
12346.94 477
12347.98 463
12349.03 472
12350.08 442
12351.13 465
12352.18 465
12353.23 451
12354.27 445
12355.32 465
12356.37 502
12357.42 464
12358.47 469
12359.52 454
12360.57 496
12361.61 476
12362.66 485
12363.71 429
12364.76 488
12365.81 456
12366.86 476
12367.91 476
12368.96 466
12370.01 477
12371.06 460
12372.11 471
12373.15 474
12374.20 447
12375.25 444
12376.30 479
12377.35 447
12378.40 462
12379.45 443
12380.50 506
12381.55 441
12382.60 488
12383.65 446
12384.70 476
12385.75 464
12386.80 459
12387.85 460
12388.90 474
12389.95 473
12391.00 461
12392.05 464
12393.10 486
12394.15 463
12395.20 444
12396.25 510
12397.30 465
12398.35 436
12399.40 457
12400.45 472
12401.50 469
12402.55 446
12403.60 482
12404.65 480
12405.70 470
12406.75 459
12407.81 453
12408.86 474
12409.91 461
12410.96 481
12412.01 494
12413.06 444
12414.11 476
12415.16 453
12416.21 525
12417.26 491
12418.32 477
12419.37 451
12420.42 489
12421.47 496
12422.52 470
12423.57 507
12424.62 472
12425.68 484
12426.73 482
12427.78 496
12428.83 466
12429.88 481
12430.93 480
12431.99 516
12433.04 482
12434.09 479
12435.14 474
12436.19 485
12437.24 467
12438.30 482
12439.35 506
12440.40 468
12441.45 479
12442.51 470
12443.56 489
12444.61 470
12445.66 472
12446.71 480
12447.77 514
12448.82 496
12449.87 492
12450.92 479
12451.98 504
12453.03 461
12454.08 463
12455.14 493
12456.19 502
12457.24 514
12458.29 492
12459.35 543
12460.40 518
12461.45 519
12462.51 513
12463.56 537
12464.61 564
12465.67 530
12466.72 539
12467.77 564
12468.83 572
12469.88 578
12470.93 597
12471.99 605
12473.04 575
12474.09 586
12475.15 603
12476.20 626
12477.25 648
12478.31 624
12479.36 635
12480.42 634
12481.47 650
12482.52 612
12483.58 648
12484.63 579
12485.69 603
12486.74 622
12487.79 620
12488.85 615
12489.90 601
12490.96 617
12492.01 573
12493.06 597
12494.12 550
12495.17 554
12496.23 552
12497.28 551
12498.34 560
12499.39 545
12500.45 543
12501.50 545
12502.56 554
12503.61 556
12504.67 546
12505.72 528
12506.78 566
12507.83 557
12508.89 556
12509.94 542
12511.00 553
12512.05 557
12513.11 538
12514.16 523
12515.22 569
12516.27 536
12517.33 519
12518.38 535
12519.44 553
12520.49 521
12521.55 505
12522.60 542
12523.66 519
12524.72 525
12525.77 533
12526.83 549
12527.88 517
12528.94 537
12530.00 539
12531.05 536
12532.11 528
12533.16 558
12534.22 535
12535.28 531
12536.33 558
12537.39 555
12538.44 589
12539.50 558
12540.56 568
12541.61 573
12542.67 596
12543.73 585
12544.78 598
12545.84 621
12546.90 625
12547.95 587
12549.01 623
12550.07 608
12551.12 634
12552.18 648
12553.24 633
12554.29 642
12555.35 647
12556.41 614
12557.47 605
12558.52 619
12559.58 600
12560.64 621
12561.69 599
12562.75 592
12563.81 600
12564.87 586
12565.92 575
12566.98 588
12568.04 570
12569.10 571
12570.15 575
12571.21 551
12572.27 552
12573.33 522
12574.38 562
12575.44 549
12576.50 520
12577.56 524
12578.62 525
12579.67 529
12580.73 522
12581.79 534
12582.85 545
12583.91 533
12584.96 532
12586.02 537
12587.08 536
12588.14 516
12589.20 515
12590.26 543
12591.32 547
12592.37 517
12593.43 494
12594.49 527
12595.55 528
12596.61 521
12597.67 509
12598.73 531
12599.78 485
12600.84 488
12601.90 530
12602.96 484
12604.02 505
12605.08 488
12606.14 509
12607.20 483
12608.26 525
12609.32 506
12610.38 543
12611.44 503
12612.49 491
12613.55 515
12614.61 532
12615.67 530
12616.73 517
12617.79 524
12618.85 540
12619.91 544
12620.97 537
12622.03 517
12623.09 513
12624.15 520
12625.21 560
12626.27 554
12627.33 544
12628.39 564
12629.45 551
12630.51 571
12631.57 543
12632.63 550
12633.69 573
12634.75 547
12635.81 555
12636.87 570
12637.93 549
12638.99 530
12640.05 553
12641.12 552
12642.18 540
12643.24 533
12644.30 530
12645.36 516
12646.42 503
12647.48 515
12648.54 503
12649.60 497
12650.66 492
12651.72 503
12652.78 525
12653.85 487
12654.91 500
12655.97 509
12657.03 506
12658.09 525
12659.15 479
12660.21 480
12661.28 468
12662.34 503
12663.40 488
12664.46 464
12665.52 491
12666.58 477
12667.64 461
12668.71 479
12669.77 469
12670.83 459
12671.89 476
12672.95 495
12674.02 482
12675.08 458
12676.14 464
12677.20 506
12678.26 508
12679.33 483
12680.39 474
12681.45 521
12682.51 491
12683.58 469
12684.64 468
12685.70 472
12686.76 490
12687.83 476
12688.89 499
12689.95 476
12691.01 471
12692.08 496
12693.14 487
12694.20 498
12695.27 476
12696.33 492
12697.39 500
12698.45 487
12699.52 488
12700.58 480
12701.64 483
12702.71 483
12703.77 463
12704.83 477
12705.90 477
12706.96 456
12708.02 499
12709.09 531
12710.15 492
12711.21 476
12712.28 466
12713.34 490
12714.40 464
12715.47 474
12716.53 506
12717.60 482
12718.66 484
12719.72 471
12720.79 486
12721.85 494
12722.92 471
12723.98 487
12725.04 499
12726.11 477
12727.17 491
12728.24 497
12729.30 467
12730.37 494
12731.43 449
12732.49 469
12733.56 469
12734.62 466
12735.69 459
12736.75 474
12737.82 481
12738.88 476
12739.95 482
12741.01 491
12742.08 471
12743.14 479
12744.21 485
12745.27 481
12746.34 441
12747.40 444
12748.47 457
12749.53 466
12750.60 459
12751.66 447
12752.73 471
12753.79 447
12754.86 456
12755.92 477
12756.99 474
12758.05 456
12759.12 462
12760.18 467
12761.25 447
12762.32 475
12763.38 459
12764.45 463
12765.51 447
12766.58 448
12767.65 437
12768.71 443
12769.78 447
12770.84 446
12771.91 438
12772.98 462
12774.04 445
12775.11 447
12776.17 445
12777.24 447
12778.31 431
12779.37 447
12780.44 445
12781.51 432
12782.57 412
12783.64 448
12784.71 452
12785.77 455
12786.84 441
12787.91 459
12788.97 450
12790.04 429
12791.11 448
12792.17 443
12793.24 411
12794.31 461
12795.37 447
12796.44 439
12797.51 433
12798.58 427
12799.64 428
12800.71 418
12801.78 461
12802.85 439
12803.91 431
12804.98 446
12806.05 433
12807.12 446
12808.18 446
12809.25 438
12810.32 433
12811.39 420
12812.45 433
12813.52 441
12814.59 441
12815.66 447
12816.73 438
12817.79 457
12818.86 434
12819.93 455
12821.00 474
12822.07 431
12823.13 461
12824.20 468
12825.27 463
12826.34 443
12827.41 443
12828.48 473
12829.54 448
12830.61 459
12831.68 460
12832.75 460
12833.82 464
12834.89 465
12835.96 453
12837.02 443
12838.09 448
12839.16 426
12840.23 442
12841.30 425
12842.37 417
12843.44 415
12844.51 443
12845.58 436
12846.65 401
12847.72 414
12848.78 400
12849.85 408
12850.92 400
12851.99 406
12853.06 409
12854.13 407
12855.20 410
12856.27 406
12857.34 385
12858.41 375
12859.48 411
12860.55 390
12861.62 392
12862.69 366
12863.76 392
12864.83 394
12865.90 385
12866.97 369
12868.04 381
12869.11 386
12870.18 348
12871.25 356
12872.32 374
12873.39 380
12874.46 366
12875.53 372
12876.60 370
12877.67 362
12878.74 365
12879.81 398
12880.88 357
12881.95 353
12883.03 354
12884.10 349
12885.17 372
12886.24 352
12887.31 341
12888.38 357
12889.45 352
12890.52 389
12891.59 367
12892.66 364
12893.74 370
12894.81 357
12895.88 363
12896.95 374
12898.02 329
12899.09 365
12900.16 355
12901.23 360
12902.31 331
12903.38 360
12904.45 366
12905.52 360
12906.59 339
12907.66 341
12908.74 385
12909.81 352
12910.88 338
12911.95 329
12913.02 338
12914.10 347
12915.17 337
12916.24 348
12917.31 325
12918.38 355
12919.46 337
12920.53 354
12921.60 351
12922.67 344
12923.75 356
12924.82 358
12925.89 365
12926.96 314
12928.04 372
12929.11 373
12930.18 361
12931.25 327
12932.33 334
12933.40 334
12934.47 340
12935.55 375
12936.62 345
12937.69 314
12938.76 330
12939.84 350
12940.91 347
12941.98 329
12943.06 302
12944.13 343
12945.20 334
12946.28 329
12947.35 309
12948.42 328
12949.50 357
12950.57 346
12951.64 335
12952.72 314
12953.79 318
12954.87 363
12955.94 339
12957.01 320
12958.09 325
12959.16 311
12960.23 323
12961.31 347
12962.38 329
12963.46 292
12964.53 335
12965.60 345
12966.68 350
12967.75 324
12968.83 314
12969.90 343
12970.98 338
12972.05 338
12973.13 327
12974.20 343
12975.27 324
12976.35 357
12977.42 313
12978.50 326
12979.57 318
12980.65 357
12981.72 342
12982.80 319
12983.87 313
12984.95 327
12986.02 308
12987.10 338
12988.17 310
12989.25 304
12990.32 333
12991.40 331
12992.47 347
12993.55 323
12994.62 340
12995.70 340
12996.77 319
12997.85 326
12998.93 307
13000.00 332
13001.08 347
13002.15 356
13003.23 311
13004.30 310
13005.38 329
13006.46 338
13007.53 320
13008.61 314
13009.68 305
13010.76 317
13011.84 318
13012.91 321
13013.99 317
13015.06 303
13016.14 315
13017.22 318
13018.29 328
13019.37 338
13020.45 324
13021.52 350
13022.60 329
13023.68 335
13024.75 324
13025.83 317
13026.91 317
13027.98 314
13029.06 328
13030.14 308
13031.21 319
13032.29 329
13033.37 314
13034.44 328
13035.52 316
13036.60 316
13037.67 311
13038.75 340
13039.83 328
13040.91 320
13041.98 325
13043.06 342
13044.14 337
13045.22 333
13046.29 345
13047.37 324
13048.45 326
13049.53 331
13050.60 333
13051.68 341
13052.76 346
13053.84 332
13054.91 344
13055.99 334
13057.07 332
13058.15 343
13059.23 325
13060.30 338
13061.38 338
13062.46 347
13063.54 331
13064.62 340
13065.70 332
13066.77 336
13067.85 326
13068.93 358
13070.01 354
13071.09 353
13072.17 317
13073.25 326
13074.32 324
13075.40 338
13076.48 312
13077.56 317
13078.64 340
13079.72 332
13080.80 339
13081.88 332
13082.95 336
13084.03 340
13085.11 341
13086.19 334
13087.27 327
13088.35 328
13089.43 334
13090.51 314
13091.59 333
13092.67 324
13093.75 318
13094.83 334
13095.91 352
13096.99 342
13098.07 347
13099.15 342
13100.22 360
13101.30 329
13102.38 332
13103.46 331
13104.54 335
13105.62 342
13106.70 354
13107.78 333
13108.86 325
13109.94 334
13111.02 336
13112.10 346
13113.19 354
13114.27 312
13115.35 352
13116.43 347
13117.51 359
13118.59 320
13119.67 345
13120.75 325
13121.83 361
13122.91 332
13123.99 353
13125.07 335
13126.15 335
13127.23 345
13128.31 335
13129.39 328
13130.48 362
13131.56 368
13132.64 381
13133.72 340
13134.80 359
13135.88 340
13136.96 359
13138.04 366
13139.12 372
13140.21 353
13141.29 354
13142.37 366
13143.45 359
13144.53 340
13145.61 350
13146.70 344
13147.78 368
13148.86 386
13149.94 358
13151.02 356
13152.10 368
13153.19 361
13154.27 369
13155.35 358
13156.43 369
13157.51 364
13158.60 366
13159.68 376
13160.76 368
13161.84 366
13162.93 377
13164.01 409
13165.09 372
13166.17 377
13167.25 385
13168.34 377
13169.42 377
13170.50 355
13171.59 380
13172.67 396
13173.75 366
13174.83 358
13175.92 361
13177.00 385
13178.08 373
13179.17 390
13180.25 381
13181.33 385
13182.41 383
13183.50 397
13184.58 383
13185.66 381
13186.75 374
13187.83 379
13188.91 414
13190.00 381
13191.08 407
13192.16 410
13193.25 378
13194.33 385
13195.42 391
13196.50 403
13197.58 384
13198.67 391
13199.75 405
13200.83 415
13201.92 396
13203.00 366
13204.09 410
13205.17 408
13206.25 394
13207.34 401
13208.42 375
13209.51 409
13210.59 421
13211.68 408
13212.76 401
13213.84 400
13214.93 408
13216.01 425
13217.10 417
13218.18 405
13219.27 405
13220.35 410
13221.44 425
13222.52 414
13223.61 426
13224.69 453
13225.78 433
13226.86 421
13227.95 416
13229.03 434
13230.12 441
13231.20 443
13232.29 427
13233.37 413
13234.46 423
13235.54 422
13236.63 439
13237.71 447
13238.80 426
13239.88 472
13240.97 452
13242.05 454
13243.14 445
13244.23 488
13245.31 469
13246.40 451
13247.48 447
13248.57 478
13249.65 459
13250.74 467
13251.83 482
13252.91 495
13254.00 479
13255.08 474
13256.17 510
13257.26 509
13258.34 488
13259.43 485
13260.52 502
13261.60 495
13262.69 483
13263.77 514
13264.86 503
13265.95 501
13267.03 490
13268.12 517
13269.21 509
13270.29 524
13271.38 523
13272.47 519
13273.55 545
13274.64 509
13275.73 523
13276.82 551
13277.90 552
13278.99 515
13280.08 545
13281.16 544
13282.25 549
13283.34 572
13284.43 544
13285.51 562
13286.60 554
13287.69 518
13288.78 564
13289.86 533
13290.95 548
13292.04 587
13293.13 604
13294.21 606
13295.30 579
13296.39 625
13297.48 639
13298.56 569
13299.65 592
13300.74 638
13301.83 642
13302.92 618
13304.00 625
13305.09 623
13306.18 663
13307.27 668
13308.36 674
13309.45 681
13310.53 650
13311.62 669
13312.71 687
13313.80 700
13314.89 659
13315.98 640
13317.07 681
13318.15 690
13319.24 675
13320.33 674
13321.42 680
13322.51 702
13323.60 698
13324.69 742
13325.78 729
13326.87 706
13327.95 716
13329.04 736
13330.13 745
13331.22 743
13332.31 723
13333.40 748
13334.49 766
13335.58 761
13336.67 725
13337.76 744
13338.85 761
13339.94 740
13341.03 768
13342.12 776
13343.21 748
13344.30 777
13345.39 791
13346.48 798
13347.57 792
13348.66 792
13349.75 801
13350.84 781
13351.93 788
13353.02 791
13354.11 823
13355.20 781
13356.29 806
13357.38 808
13358.47 831
13359.56 819
13360.65 794
13361.74 811
13362.83 843
13363.92 845
13365.01 829
13366.10 841
13367.19 810
13368.28 798
13369.37 810
13370.46 843
13371.55 831
13372.65 837
13373.74 858
13374.83 853
13375.92 829
13377.01 796
13378.10 839
13379.19 789
13380.28 772
13381.37 776
13382.47 781
13383.56 782
13384.65 769
13385.74 777
13386.83 760
13387.92 732
13389.01 728
13390.11 727
13391.20 775
13392.29 711
13393.38 721
13394.47 718
13395.56 692
13396.66 693
13397.75 722
13398.84 711
13399.93 680
13401.02 720
13402.12 721
13403.21 698
13404.30 670
13405.39 680
13406.49 710
13407.58 727
13408.67 700
13409.76 669
13410.86 696
13411.95 705
13413.04 691
13414.13 674
13415.23 682
13416.32 667
13417.41 701
13418.50 686
13419.60 706
13420.69 685
13421.78 680
13422.88 685
13423.97 677
13425.06 647
13426.15 681
13427.25 703
13428.34 709
13429.43 697
13430.53 685
13431.62 706
13432.71 664
13433.81 700
13434.90 699
13435.99 727
13437.09 711
13438.18 720
13439.27 701
13440.37 715
13441.46 704
13442.56 702
13443.65 732
13444.74 713
13445.84 715
13446.93 684
13448.03 726
13449.12 703
13450.21 718
13451.31 708
13452.40 732
13453.50 736
13454.59 737
13455.68 771
13456.78 746
13457.87 754
13458.97 745
13460.06 792
13461.16 769
13462.25 761
13463.35 759
13464.44 769
13465.54 729
13466.63 758
13467.73 763
13468.82 794
13469.91 793
13471.01 789
13472.10 759
13473.20 754
13474.29 774
13475.39 795
13476.48 800
13477.58 784
13478.68 778
13479.77 779
13480.87 811
13481.96 798
13483.06 806
13484.15 818
13485.25 822
13486.34 803
13487.44 817
13488.53 858
13489.63 842
13490.73 815
13491.82 839
13492.92 828
13494.01 826
13495.11 835
13496.21 863
13497.30 849
13498.40 828
13499.49 832
13500.59 867
13501.69 890
13502.78 876
13503.88 857
13504.97 877
13506.07 895
13507.17 873
13508.26 873
13509.36 865
13510.46 882
13511.55 861
13512.65 867
13513.75 848
13514.84 836
13515.94 878
13517.04 826
13518.13 817
13519.23 811
13520.33 817
13521.42 794
13522.52 809
13523.62 802
13524.72 824
13525.81 776
13526.91 793
13528.01 825
13529.10 785
13530.20 776
13531.30 782
13532.40 790
13533.49 782
13534.59 750
13535.69 764
13536.79 782
13537.88 733
13538.98 762
13540.08 744
13541.18 748
13542.28 697
13543.37 744
13544.47 743
13545.57 724
13546.67 750
13547.77 690
13548.86 726
13549.96 696
13551.06 701
13552.16 674
13553.26 714
13554.35 684
13555.45 687
13556.55 685
13557.65 684
13558.75 684
13559.85 672
13560.95 667
13562.04 669
13563.14 699
13564.24 672
13565.34 695
13566.44 656
13567.54 656
13568.64 683
13569.74 668
13570.83 675
13571.93 709
13573.03 674
13574.13 676
13575.23 661
13576.33 682
13577.43 651
13578.53 663
13579.63 689
13580.73 663
13581.83 680
13582.93 652
13584.03 666
13585.13 667
13586.22 664
13587.32 636
13588.42 668
13589.52 660
13590.62 661
13591.72 677
13592.82 673
13593.92 682
13595.02 658
13596.12 675
13597.22 686
13598.32 697
13599.42 668
13600.52 662
13601.62 695
13602.72 700
13603.82 682
13604.92 701
13606.03 705
13607.13 694
13608.23 735
13609.33 696
13610.43 686
13611.53 647
13612.63 683
13613.73 686
13614.83 712
13615.93 701
13617.03 714
13618.13 722
13619.23 700
13620.33 655
13621.44 715
13622.54 671
13623.64 680
13624.74 688
13625.84 708
13626.94 705
13628.04 677
13629.14 716
13630.25 697
13631.35 709
13632.45 688
13633.55 725
13634.65 715
13635.75 706
13636.85 697
13637.96 730
13639.06 705
13640.16 727
13641.26 682
13642.36 709
13643.47 718
13644.57 674
13645.67 711
13646.77 722
13647.87 715
13648.98 699
13650.08 732
13651.18 702
13652.28 698
13653.38 688
13654.49 726
13655.59 693
13656.69 682
13657.79 679
13658.90 733
13660.00 680
13661.10 671
13662.20 694
13663.31 723
13664.41 721
13665.51 687
13666.62 748
13667.72 702
13668.82 687
13669.92 684
13671.03 715
13672.13 689
13673.23 678
13674.34 689
13675.44 707
13676.54 701
13677.65 701
13678.75 723
13679.85 713
13680.96 716
13682.06 707
13683.16 711
13684.27 686
13685.37 718
13686.48 708
13687.58 734
13688.68 707
13689.79 722
13690.89 731
13691.99 736
13693.10 704
13694.20 693
13695.31 725
13696.41 705
13697.51 704
13698.62 719
13699.72 789
13700.83 752
13701.93 724
13703.04 717
13704.14 767
13705.24 712
13706.35 688
13707.45 733
13708.56 756
13709.66 756
13710.77 737
13711.87 768
13712.98 745
13714.08 764
13715.19 786
13716.29 808
13717.40 805
13718.50 785
13719.61 805
13720.71 811
13721.82 802
13722.92 792
13724.03 852
13725.13 831
13726.24 809
13727.34 865
13728.45 849
13729.55 812
13730.66 813
13731.76 847
13732.87 858
13733.97 857
13735.08 868
13736.19 879
13737.29 897
13738.40 860
13739.50 898
13740.61 892
13741.72 922
13742.82 938
13743.93 934
13745.03 995
13746.14 957
13747.25 963
13748.35 992
13749.46 1023
13750.56 999
13751.67 1008
13752.78 1025
13753.88 1062
13754.99 1086
13756.10 1093
13757.20 1115
13758.31 1102
13759.42 1106
13760.52 1166
13761.63 1167
13762.74 1166
13763.84 1144
13764.95 1161
13766.06 1187
13767.16 1172
13768.27 1178
13769.38 1198
13770.48 1243
13771.59 1190
13772.70 1181
13773.81 1180
13774.91 1214
13776.02 1150
13777.13 1153
13778.23 1153
13779.34 1107
13780.45 1121
13781.56 1112
13782.66 1107
13783.77 1048
13784.88 1064
13785.99 1042
13787.09 1029
13788.20 997
13789.31 981
13790.42 973
13791.53 964
13792.63 892
13793.74 883
13794.85 859
13795.96 842
13797.07 854
13798.17 881
13799.28 864
13800.39 806
13801.50 788
13802.61 799
13803.72 790
13804.82 764
13805.93 765
13807.04 779
13808.15 773
13809.26 754
13810.37 747
13811.48 739
13812.58 735
13813.69 741
13814.80 759
13815.91 736
13817.02 687
13818.13 724
13819.24 716
13820.35 702
13821.46 696
13822.57 722
13823.67 709
13824.78 684
13825.89 690
13827.00 668
13828.11 674
13829.22 691
13830.33 709
13831.44 735
13832.55 660
13833.66 659
13834.77 675
13835.88 686
13836.99 667
13838.10 644
13839.21 685
13840.32 668
13841.43 684
13842.54 665
13843.65 664
13844.76 670
13845.87 667
13846.98 707
13848.09 702
13849.20 681
13850.31 638
13851.42 696
13852.53 667
13853.64 672
13854.75 643
13855.86 696
13856.97 686
13858.08 667
13859.19 685
13860.30 665
13861.41 656
13862.52 637
13863.63 686
13864.75 691
13865.86 665
13866.97 668
13868.08 675
13869.19 686
13870.30 669
13871.41 666
13872.52 673
13873.63 683
13874.75 708
13875.86 685
13876.97 674
13878.08 646
13879.19 659
13880.30 699
13881.41 691
13882.53 667
13883.64 686
13884.75 694
13885.86 689
13886.97 687
13888.08 687
13889.20 671
13890.31 679
13891.42 677
13892.53 682
13893.64 700
13894.76 677
13895.87 693
13896.98 706
13898.09 683
13899.20 664
13900.32 682
13901.43 687
13902.54 685
13903.65 668
13904.77 678
13905.88 686
13906.99 644
13908.10 634
13909.22 677
13910.33 682
13911.44 673
13912.55 651
13913.67 634
13914.78 644
13915.89 653
13917.01 646
13918.12 634
13919.23 622
13920.34 619
13921.46 607
13922.57 635
13923.68 604
13924.80 631
13925.91 643
13927.02 633
13928.14 589
13929.25 609
13930.36 633
13931.48 636
13932.59 604
13933.70 603
13934.82 639
13935.93 644
13937.05 608
13938.16 604
13939.27 615
13940.39 614
13941.50 574
13942.62 603
13943.73 575
13944.84 578
13945.96 609
13947.07 637
13948.19 582
13949.30 539
13950.41 580
13951.53 596
13952.64 598
13953.76 567
13954.87 583
13955.99 579
13957.10 610
13958.22 612
13959.33 594
13960.44 581
13961.56 573
13962.67 582
13963.79 591
13964.90 553
13966.02 542
13967.13 587
13968.25 607
13969.36 565
13970.48 582
13971.59 567
13972.71 559
13973.82 553
13974.94 554
13976.05 563
13977.17 575
13978.29 624
13979.40 576
13980.52 556
13981.63 559
13982.75 554
13983.86 587
13984.98 574
13986.09 548
13987.21 563
13988.33 590
13989.44 581
13990.56 555
13991.67 573
13992.79 620
13993.91 605
13995.02 585
13996.14 594
13997.25 570
13998.37 567
13999.49 597
14000.60 582
14001.72 589
14002.84 572
14003.95 599
14005.07 613
14006.18 609
14007.30 575
14008.42 584
14009.53 615
14010.65 599
14011.77 580
14012.88 578
14014.00 599
14015.12 590
14016.23 569
14017.35 560
14018.47 582
14019.59 583
14020.70 588
14021.82 612
14022.94 583
14024.05 594
14025.17 607
14026.29 612
14027.41 579
14028.52 587
14029.64 631
14030.76 617
14031.88 591
14032.99 616
14034.11 649
14035.23 632
14036.35 620
14037.46 628
14038.58 657
14039.70 642
14040.82 637
14041.94 660
14043.05 649
14044.17 631
14045.29 649
14046.41 655
14047.53 653
14048.64 648
14049.76 681
14050.88 652
14052.00 675
14053.12 703
14054.24 663
14055.35 688
14056.47 644
14057.59 715
14058.71 705
14059.83 707
14060.95 700
14062.07 726
14063.19 735
14064.30 726
14065.42 760
14066.54 756
14067.66 765
14068.78 745
14069.90 757
14071.02 768
14072.14 799
14073.26 784
14074.38 810
14075.49 820
14076.61 810
14077.73 784
14078.85 793
14079.97 802
14081.09 799
14082.21 811
14083.33 834
14084.45 812
14085.57 832
14086.69 816
14087.81 843
14088.93 874
14090.05 844
14091.17 878
14092.29 834
14093.41 877
14094.53 881
14095.65 886
14096.77 834
14097.89 824
14099.01 856
14100.13 851
14101.25 876
14102.37 838
14103.49 848
14104.61 855
14105.73 833
14106.85 819
14107.97 828
14109.09 803
14110.21 805
14111.33 816
14112.46 807
14113.58 809
14114.70 786
14115.82 788
14116.94 781
14118.06 777
14119.18 747
14120.30 753
14121.42 763
14122.54 730
14123.66 713
14124.79 721
14125.91 695
14127.03 739
14128.15 691
14129.27 703
14130.39 721
14131.51 706
14132.64 685
14133.76 695
14134.88 685
14136.00 679
14137.12 670
14138.24 696
14139.37 648
14140.49 630
14141.61 657
14142.73 641
14143.85 652
14144.98 654
14146.10 640
14147.22 638
14148.34 623
14149.46 650
14150.59 627
14151.71 619
14152.83 634
14153.95 618
14155.08 641
14156.20 627
14157.32 638
14158.44 623
14159.57 632
14160.69 636
14161.81 623
14162.93 660
14164.06 634
14165.18 624
14166.30 629
14167.43 631
14168.55 585
14169.67 606
14170.79 583
14171.92 632
14173.04 606
14174.16 601
14175.29 587
14176.41 581
14177.53 599
14178.66 603
14179.78 623
14180.90 625
14182.03 574
14183.15 587
14184.27 602
14185.40 585
14186.52 578
14187.65 597
14188.77 571
14189.89 567
14191.02 601
14192.14 574
14193.27 588
14194.39 583
14195.51 552
14196.64 579
14197.76 581
14198.89 581
14200.01 584
14201.13 588
14202.26 541
14203.38 584
14204.51 608
14205.63 591
14206.76 582
14207.88 579
14209.01 579
14210.13 566
14211.25 594
14212.38 609
14213.50 583
14214.63 579
14215.75 565
14216.88 553
14218.00 582
14219.13 567
14220.25 556
14221.38 580
14222.50 564
14223.63 573
14224.75 554
14225.88 559
14227.00 539
14228.13 566
14229.25 530
14230.38 540
14231.51 533
14232.63 543
14233.76 569
14234.88 555
14236.01 533
14237.13 541
14238.26 561
14239.39 541
14240.51 533
14241.64 508
14242.76 518
14243.89 498
14245.01 549
14246.14 514
14247.27 533
14248.39 534
14249.52 515
14250.65 506
14251.77 513
14252.90 529
14254.02 512
14255.15 511
14256.28 504
14257.40 517
14258.53 498
14259.66 505
14260.78 490
14261.91 497
14263.04 498
14264.16 509
14265.29 500
14266.42 514
14267.54 485
14268.67 474
14269.80 455
14270.92 489
14272.05 467
14273.18 499
14274.31 501
14275.43 483
14276.56 489
14277.69 467
14278.82 488
14279.94 477
14281.07 487
14282.20 464
14283.33 476
14284.45 460
14285.58 481
14286.71 476
14287.84 492
14288.96 478
14290.09 457
14291.22 500
14292.35 499
14293.47 483
14294.60 462
14295.73 484
14296.86 457
14297.99 452
14299.11 444
14300.24 452
14301.37 445
14302.50 467
14303.63 464
14304.76 461
14305.88 408
14307.01 449
14308.14 441
14309.27 456
14310.40 429
14311.53 447
14312.66 451
14313.78 434
14314.91 434
14316.04 445
14317.17 446
14318.30 411
14319.43 440
14320.56 431
14321.69 443
14322.82 434
14323.95 457
14325.07 456
14326.20 412
14327.33 434
14328.46 426
14329.59 457
14330.72 424
14331.85 416
14332.98 414
14334.11 424
14335.24 410
14336.37 411
14337.50 401
14338.63 418
14339.76 400
14340.89 442
14342.02 437
14343.15 426
14344.28 401
14345.41 421
14346.54 411
14347.67 414
14348.80 403
14349.93 414
14351.06 418
14352.19 410
14353.32 404
14354.45 416
14355.58 428
14356.71 406
14357.84 413
14358.97 400
14360.10 402
14361.23 426
14362.36 416
14363.49 397
14364.62 382
14365.75 397
14366.88 391
14368.02 387
14369.15 381
14370.28 425
14371.41 414
14372.54 398
14373.67 363
14374.80 379
14375.93 423
14377.06 425
14378.20 400
14379.33 408
14380.46 393
14381.59 388
14382.72 395
14383.85 407
14384.98 405
14386.12 391
14387.25 405
14388.38 380
14389.51 410
14390.64 381
14391.77 406
14392.91 409
14394.04 394
14395.17 390
14396.30 388
14397.43 399
14398.57 356
14399.70 400
14400.83 399
14401.96 413
14403.09 373
14404.23 391
14405.36 389
14406.49 410
14407.62 378
14408.76 382
14409.89 415
14411.02 391
14412.15 388
14413.29 406
14414.42 386
14415.55 386
14416.68 392
14417.82 421
14418.95 403
14420.08 386
14421.22 412
14422.35 401
14423.48 384
14424.62 391
14425.75 406
14426.88 391
14428.01 402
14429.15 400
14430.28 395
14431.41 381
14432.55 414
14433.68 418
14434.81 410
14435.95 368
14437.08 388
14438.22 419
14439.35 410
14440.48 391
14441.62 400
14442.75 409
14443.88 416
14445.02 414
14446.15 409
14447.29 391
14448.42 378
14449.55 413
14450.69 410
14451.82 420
14452.96 408
14454.09 399
14455.23 401
14456.36 412
14457.49 395
14458.63 385
14459.76 398
14460.90 395
14462.03 439
14463.17 412
14464.30 421
14465.44 379
14466.57 398
14467.71 399
14468.84 400
14469.97 387
14471.11 386
14472.24 415
14473.38 413
14474.51 381
14475.65 389
14476.79 420
14477.92 416
14479.06 417
14480.19 404
14481.33 382
14482.46 385
14483.60 415
14484.73 404
14485.87 402
14487.00 398
14488.14 411
14489.27 431
14490.41 398
14491.55 395
14492.68 366
14493.82 392
14494.95 396
14496.09 430
14497.23 391
14498.36 418
14499.50 418
14500.63 413
14501.77 386
14502.91 410
14504.04 411
14505.18 398
14506.31 423
14507.45 394
14508.59 396
14509.72 396
14510.86 425
14512.00 391
14513.13 396
14514.27 409
14515.41 431
14516.54 407
14517.68 401
14518.82 408
14519.95 414
14521.09 423
14522.23 423
14523.36 417
14524.50 421
14525.64 431
14526.78 419
14527.91 430
14529.05 418
14530.19 410
14531.32 426
14532.46 461
14533.60 433
14534.74 441
14535.87 438
14537.01 457
14538.15 458
14539.29 432
14540.42 440
14541.56 445
14542.70 449
14543.84 437
14544.97 477
14546.11 422
14547.25 441
14548.39 465
14549.53 496
14550.66 454
14551.80 456
14552.94 464
14554.08 475
14555.22 476
14556.36 454
14557.49 488
14558.63 454
14559.77 451
14560.91 482
14562.05 488
14563.19 486
14564.32 489
14565.46 493
14566.60 514
14567.74 491
14568.88 501
14570.02 496
14571.16 506
14572.30 508
14573.43 495
14574.57 506
14575.71 493
14576.85 517
14577.99 512
14579.13 528
14580.27 543
14581.41 540
14582.55 566
14583.69 544
14584.83 498
14585.97 560
14587.10 518
14588.24 572
14589.38 540
14590.52 552
14591.66 608
14592.80 591
14593.94 561
14595.08 575
14596.22 606
14597.36 600
14598.50 599
14599.64 598
14600.78 616
14601.92 612
14603.06 633
14604.20 613
14605.34 625
14606.48 624
14607.62 651
14608.76 679
14609.90 643
14611.04 659
14612.18 662
14613.32 694
14614.47 692
14615.61 683
14616.75 688
14617.89 730
14619.03 688
14620.17 719
14621.31 698
14622.45 749
14623.59 733
14624.73 702
14625.87 742
14627.01 767
14628.16 774
14629.30 757
14630.44 780
14631.58 790
14632.72 802
14633.86 801
14635.00 820
14636.14 803
14637.29 812
14638.43 818
14639.57 833
14640.71 780
14641.85 821
14642.99 805
14644.13 781
14645.28 797
14646.42 820
14647.56 789
14648.70 753
14649.84 756
14650.99 730
14652.13 727
14653.27 674
14654.41 692
14655.55 686
14656.70 656
14657.84 638
14658.98 635
14660.12 620
14661.27 583
14662.41 565
14663.55 615
14664.69 598
14665.84 581
14666.98 578
14668.12 581
14669.26 573
14670.41 528
14671.55 552
14672.69 548
14673.83 552
14674.98 520
14676.12 511
14677.26 494
14678.41 523
14679.55 487
14680.69 506
14681.84 493
14682.98 483
14684.12 495
14685.27 510
14686.41 487
14687.55 439
14688.70 470
14689.84 488
14690.98 496
14692.13 447
14693.27 464
14694.41 463
14695.56 489
14696.70 452
14697.84 454
14698.99 467
14700.13 447
14701.28 461
14702.42 441
14703.56 439
14704.71 417
14705.85 462
14707.00 463
14708.14 460
14709.28 416
14710.43 433
14711.57 442
14712.72 449
14713.86 443
14715.01 459
14716.15 455
14717.30 460
14718.44 437
14719.58 439
14720.73 443
14721.87 408
14723.02 429
14724.16 428
14725.31 433
14726.45 414
14727.60 423
14728.74 433
14729.89 447
14731.03 392
14732.18 425
14733.32 431
14734.47 442
14735.61 423
14736.76 406
14737.90 420
14739.05 394
14740.20 419
14741.34 406
14742.49 419
14743.63 425
14744.78 417
14745.92 424
14747.07 404
14748.21 395
14749.36 438
14750.51 423
14751.65 396
14752.80 408
14753.94 411
14755.09 420
14756.24 388
14757.38 400
14758.53 393
14759.67 390
14760.82 411
14761.97 431
14763.11 405
14764.26 409
14765.41 400
14766.55 407
14767.70 395
14768.85 407
14769.99 387
14771.14 408
14772.29 389
14773.43 373
14774.58 367
14775.73 382
14776.87 398
14778.02 389
14779.17 388
14780.31 394
14781.46 377
14782.61 391
14783.76 385
14784.90 353
14786.05 350
14787.20 372
14788.34 384
14789.49 374
14790.64 373
14791.79 370
14792.93 378
14794.08 375
14795.23 359
14796.38 372
14797.52 350
14798.67 355
14799.82 327
14800.97 371
14802.12 324
14803.26 364
14804.41 343
14805.56 353
14806.71 341
14807.86 342
14809.00 343
14810.15 344
14811.30 326
14812.45 317
14813.60 341
14814.74 348
14815.89 341
14817.04 330
14818.19 314
14819.34 333
14820.49 343
14821.64 303
14822.78 328
14823.93 313
14825.08 314
14826.23 331
14827.38 331
14828.53 296
14829.68 305
14830.83 326
14831.97 314
14833.12 293
14834.27 306
14835.42 305
14836.57 309
14837.72 306
14838.87 282
14840.02 306
14841.17 298
14842.32 301
14843.47 316
14844.62 302
14845.77 295
14846.92 299
14848.07 317
14849.22 287
14850.36 294
14851.51 288
14852.66 301
14853.81 304
14854.96 295
14856.11 319
14857.26 316
14858.41 287
14859.56 288
14860.71 283
14861.86 295
14863.01 286
14864.16 293
14865.32 303
14866.47 252
14867.62 282
14868.77 268
14869.92 315
14871.07 280
14872.22 287
14873.37 293
14874.52 308
14875.67 280
14876.82 283
14877.97 294
14879.12 290
14880.27 299
14881.42 285
14882.57 273
14883.73 278
14884.88 287
14886.03 296
14887.18 286
14888.33 266
14889.48 295
14890.63 293
14891.78 288
14892.94 281
14894.09 301
14895.24 294
14896.39 295
14897.54 288
14898.69 277
14899.84 275
14901.00 251
14902.15 269
14903.30 269
14904.45 271
14905.60 291
14906.76 298
14907.91 285
14909.06 285
14910.21 261
14911.36 290
14912.52 291
14913.67 274
14914.82 266
14915.97 287
14917.12 302
14918.28 281
14919.43 277
14920.58 283
14921.73 289
14922.89 267
14924.04 290
14925.19 299
14926.34 282
14927.50 299
14928.65 293
14929.80 277
14930.96 290
14932.11 277
14933.26 283
14934.41 301
14935.57 294
14936.72 282
14937.87 268
14939.03 261
14940.18 287
14941.33 301
14942.49 284
14943.64 272
14944.79 289
14945.95 281
14947.10 282
14948.25 294
14949.41 295
14950.56 319
14951.71 282
14952.87 286
14954.02 285
14955.18 310
14956.33 296
14957.48 276
14958.64 321
14959.79 305
14960.95 295
14962.10 290
14963.25 312
14964.41 297
14965.56 298
14966.72 299
14967.87 307
14969.02 299
14970.18 283
14971.33 302
14972.49 302
14973.64 305
14974.80 304
14975.95 327
14977.11 317
14978.26 307
14979.41 318
14980.57 305
14981.72 310
14982.88 312
14984.03 296
14985.19 292
14986.34 309
14987.50 310
14988.65 310
14989.81 301
14990.96 303
14992.12 315
14993.27 313
14994.43 292
14995.59 280
14996.74 288
14997.90 286
14999.05 260
15000.21 270
15001.36 281
15002.52 287
15003.67 276
15004.83 281
15005.99 273
15007.14 289
15008.30 275
15009.45 294
15010.61 280
15011.76 272
15012.92 269
15014.08 271
15015.23 261
15016.39 243
15017.55 261
15018.70 268
15019.86 279
15021.01 264
15022.17 252
15023.33 256
15024.48 275
15025.64 253
15026.80 273
15027.95 257
15029.11 226
15030.27 273
15031.42 263
15032.58 285
15033.74 246
15034.89 267
15036.05 275
15037.21 269
15038.36 261
15039.52 248
15040.68 238
15041.84 255
15042.99 255
15044.15 268
15045.31 263
15046.46 267
15047.62 264
15048.78 273
15049.94 259
15051.09 263
15052.25 265
15053.41 261
15054.57 256
15055.72 259
15056.88 267
15058.04 267
15059.20 265
15060.36 243
15061.51 246
15062.67 255
15063.83 271
15064.99 273
15066.15 284
15067.30 249
15068.46 267
15069.62 274
15070.78 253
15071.94 258
15073.09 253
15074.25 270
15075.41 253
15076.57 254
15077.73 251
15078.89 262
15080.05 255
15081.20 240
15082.36 253
15083.52 258
15084.68 265
15085.84 279
15087.00 253
15088.16 254
15089.32 248
15090.47 274
15091.63 278
15092.79 265
15093.95 251
15095.11 260
15096.27 269
15097.43 252
15098.59 260
15099.75 247
15100.91 255
15102.07 277
15103.23 256
15104.39 269
15105.55 280
15106.71 269
15107.86 265
15109.02 254
15110.18 266
15111.34 266
15112.50 293
15113.66 257
15114.82 275
15115.98 286
15117.14 273
15118.30 270
15119.46 298
15120.62 288
15121.78 279
15122.94 262
15124.10 278
15125.26 285
15126.43 251
15127.59 278
15128.75 273
15129.91 284
15131.07 279
15132.23 267
15133.39 273
15134.55 278
15135.71 289
15136.87 294
15138.03 274
15139.19 276
15140.35 255
15141.51 273
15142.68 268
15143.84 281
15145.00 264
15146.16 276
15147.32 304
15148.48 327
15149.64 284
15150.80 285
15151.96 278
15153.13 300
15154.29 289
15155.45 307
15156.61 297
15157.77 305
15158.93 301
15160.10 290
15161.26 302
15162.42 292
15163.58 288
15164.74 299
15165.90 317
15167.07 302
15168.23 330
15169.39 323
15170.55 311
15171.71 317
15172.88 317
15174.04 333
15175.20 315
15176.36 326
15177.53 307
15178.69 319
15179.85 299
15181.01 327
15182.18 321
15183.34 323
15184.50 325
15185.66 306
15186.83 333
15187.99 296
15189.15 310
15190.31 333
15191.48 339
15192.64 323
15193.80 339
15194.97 336
15196.13 341
15197.29 354
15198.46 368
15199.62 334
15200.78 323
15201.94 316
15203.11 339
15204.27 324
15205.44 319
15206.60 335
15207.76 363
15208.93 360
15210.09 371
15211.25 349
15212.42 375
15213.58 365
15214.74 344
15215.91 356
15217.07 369
15218.24 341
15219.40 380
15220.56 385
15221.73 359
15222.89 380
15224.06 371
15225.22 371
15226.38 386
15227.55 364
15228.71 396
15229.88 399
15231.04 392
15232.21 375
15233.37 360
15234.53 399
15235.70 386
15236.86 387
15238.03 393
15239.19 388
15240.36 372
15241.52 385
15242.69 421
15243.85 405
15245.02 382
15246.18 384
15247.35 407
15248.51 396
15249.68 403
15250.84 397
15252.01 391
15253.17 372
15254.34 384
15255.50 400
15256.67 372
15257.83 393
15259.00 379
15260.17 402
15261.33 370
15262.50 357
15263.66 382
15264.83 374
15265.99 383
15267.16 378
15268.32 352
15269.49 374
15270.66 349
15271.82 359
15272.99 329
15274.15 334
15275.32 334
15276.49 338
15277.65 344
15278.82 340
15279.99 360
15281.15 342
15282.32 343
15283.48 313
15284.65 327
15285.82 341
15286.98 334
15288.15 336
15289.32 335
15290.48 333
15291.65 320
15292.82 328
15293.98 344
15295.15 347
15296.32 338
15297.48 340
15298.65 356
15299.82 369
15300.99 336
15302.15 344
15303.32 338
15304.49 334
15305.65 343
15306.82 340
15307.99 351
15309.16 348
15310.32 346
15311.49 373
15312.66 357
15313.83 342
15314.99 345
15316.16 369
15317.33 367
15318.50 311
15319.66 353
15320.83 353
15322.00 352
15323.17 351
15324.34 358
15325.50 339
15326.67 346
15327.84 380
15329.01 343
15330.18 351
15331.34 354
15332.51 362
15333.68 361
15334.85 367
15336.02 358
15337.19 370
15338.36 373
15339.52 363
15340.69 382
15341.86 370
15343.03 365
15344.20 354
15345.37 358
15346.54 373
15347.70 378
15348.87 371
15350.04 382
15351.21 405
15352.38 365
15353.55 369
15354.72 415
15355.89 379
15357.06 385
15358.23 356
15359.40 406
15360.56 417
15361.73 419
15362.90 398
15364.07 393
15365.24 433
15366.41 420
15367.58 423
15368.75 410
15369.92 410
15371.09 418
15372.26 424
15373.43 398
15374.60 417
15375.77 426
15376.94 429
15378.11 425
15379.28 427
15380.45 410
15381.62 425
15382.79 413
15383.96 407
15385.13 416
15386.30 403
15387.47 408
15388.64 410
15389.81 398
15390.98 394
15392.15 416
15393.32 390
15394.49 397
15395.67 378
15396.84 392
15398.01 382
15399.18 394
15400.35 370
15401.52 371
15402.69 371
15403.86 368
15405.03 393
15406.20 357
15407.37 374
15408.55 354
15409.72 358
15410.89 362
15412.06 376
15413.23 360
15414.40 359
15415.57 371
15416.75 354
15417.92 335
15419.09 314
15420.26 362
15421.43 354
15422.60 345
15423.78 328
15424.95 335
15426.12 341
15427.29 317
15428.46 318
15429.63 333
15430.81 321
15431.98 309
15433.15 341
15434.32 324
15435.49 310
15436.67 319
15437.84 339
15439.01 307
15440.18 323
15441.36 282
15442.53 311
15443.70 306
15444.87 302
15446.05 285
15447.22 291
15448.39 300
15449.56 320
15450.74 308
15451.91 289
15453.08 300
15454.26 305
15455.43 314
15456.60 298
15457.77 285
15458.95 286
15460.12 314
15461.29 307
15462.47 272
15463.64 289
15464.81 295
15465.99 312
15467.16 293
15468.33 279
15469.51 290
15470.68 280
15471.85 293
15473.03 292
15474.20 266
15475.38 304
15476.55 284
15477.72 313
15478.90 283
15480.07 295
15481.24 303
15482.42 302
15483.59 298
15484.77 285
15485.94 303
15487.12 272
15488.29 309
15489.46 307
15490.64 304
15491.81 296
15492.99 296
15494.16 305
15495.34 303
15496.51 304
15497.68 292
15498.86 307
15500.03 297
15501.21 286
15502.38 298
15503.56 297
15504.73 298
15505.91 283
15507.08 288
15508.26 303
15509.43 280
15510.61 296
15511.78 312
15512.96 313
15514.13 276
15515.31 283
15516.48 288
15517.66 309
15518.83 308
15520.01 282
15521.18 305
15522.36 280
15523.54 298
15524.71 297
15525.89 299
15527.06 288
15528.24 313
15529.41 300
15530.59 296
15531.77 289
15532.94 320
15534.12 315
15535.29 294
15536.47 294
15537.65 302
15538.82 309
15540.00 284
15541.17 296
15542.35 319
15543.53 316
15544.70 308
15545.88 332
15547.06 312
15548.23 299
15549.41 307
15550.59 305
15551.76 313
15552.94 297
15554.12 297
15555.29 301
15556.47 309
15557.65 311
15558.82 310
15560.00 320
15561.18 323
15562.35 320
15563.53 336
15564.71 295
15565.88 319
15567.06 304
15568.24 319
15569.42 336
15570.59 320
15571.77 318
15572.95 331
15574.13 328
15575.30 325
15576.48 321
15577.66 331
15578.84 336
15580.01 339
15581.19 328
15582.37 332
15583.55 332
15584.73 321
15585.90 335
15587.08 342
15588.26 340
15589.44 334
15590.61 345
15591.79 343
15592.97 336
15594.15 349
15595.33 347
15596.51 341
15597.68 352
15598.86 360
15600.04 350
15601.22 340
15602.40 344
15603.58 349
15604.76 364
15605.93 359
15607.11 351
15608.29 372
15609.47 389
15610.65 365
15611.83 366
15613.01 362
15614.19 374
15615.36 367
15616.54 390
15617.72 375
15618.90 368
15620.08 394
15621.26 391
15622.44 393
15623.62 375
15624.80 368
15625.98 407
15627.16 394
15628.34 402
15629.52 397
15630.70 408
15631.88 402
15633.06 403
15634.24 403
15635.41 411
15636.59 416
15637.77 401
15638.95 428
15640.13 411
15641.31 417
15642.49 407
15643.67 404
15644.85 421
15646.03 436
15647.21 426
15648.40 418
15649.58 424
15650.76 401
15651.94 443
15653.12 415
15654.30 404
15655.48 413
15656.66 435
15657.84 410
15659.02 410
15660.20 405
15661.38 404
15662.56 431
15663.74 409
15664.92 388
15666.10 410
15667.29 435
15668.47 436
15669.65 397
15670.83 409
15672.01 402
15673.19 433
15674.37 400
15675.55 390
15676.73 385
15677.92 395
15679.10 416
15680.28 410
15681.46 421
15682.64 406
15683.82 408
15685.01 431
15686.19 414
15687.37 406
15688.55 394
15689.73 408
15690.91 391
15692.10 399
15693.28 385
15694.46 392
15695.64 387
15696.82 405
15698.01 388
15699.19 402
15700.37 378
15701.55 396
15702.74 397
15703.92 406
15705.10 411
15706.28 419
15707.46 408
15708.65 397
15709.83 407
15711.01 399
15712.20 412
15713.38 388
15714.56 415
15715.74 406
15716.93 396
15718.11 403
15719.29 424
15720.48 406
15721.66 412
15722.84 404
15724.02 420
15725.21 441
15726.39 424
15727.57 421
15728.76 413
15729.94 432
15731.12 399
15732.31 425
15733.49 397
15734.67 415
15735.86 429
15737.04 437
15738.23 439
15739.41 445
15740.59 426
15741.78 434
15742.96 440
15744.14 428
15745.33 415
15746.51 444
15747.70 460
15748.88 450
15750.06 440
15751.25 430
15752.43 481
15753.62 454
15754.80 463
15755.99 436
15757.17 429
15758.35 458
15759.54 473
15760.72 451
15761.91 445
15763.09 456
15764.28 462
15765.46 474
15766.65 433
15767.83 450
15769.02 437
15770.20 431
15771.39 436
15772.57 422
15773.76 443
15774.94 433
15776.13 430
15777.31 442
15778.50 423
15779.68 412
15780.87 407
15782.05 436
15783.24 442
15784.42 409
15785.61 437
15786.79 418
15787.98 428
15789.16 415
15790.35 433
15791.54 406
15792.72 408
15793.91 382
15795.09 421
15796.28 399
15797.46 399
15798.65 394
15799.84 398
15801.02 402
15802.21 395
15803.39 386
15804.58 399
15805.77 395
15806.95 377
15808.14 366
15809.33 396
15810.51 407
15811.70 387
15812.88 396
15814.07 356
15815.26 385
15816.44 361
15817.63 387
15818.82 373
15820.00 371
15821.19 378
15822.38 382
15823.57 363
15824.75 345
15825.94 382
15827.13 352
15828.31 382
15829.50 343
15830.69 396
15831.87 361
15833.06 358
15834.25 351
15835.44 378
15836.62 361
15837.81 369
15839.00 369
15840.19 362
15841.37 367
15842.56 368
15843.75 364
15844.94 364
15846.12 383
15847.31 386
15848.50 395
15849.69 342
15850.88 375
15852.06 355
15853.25 388
15854.44 388
15855.63 366
15856.82 342
15858.00 386
15859.19 384
15860.38 359
15861.57 355
15862.76 361
15863.94 388
15865.13 370
15866.32 393
15867.51 356
15868.70 357
15869.89 365
15871.08 376
15872.26 377
15873.45 341
15874.64 362
15875.83 380
15877.02 385
15878.21 346
15879.40 398
15880.59 383
15881.78 389
15882.96 376
15884.15 372
15885.34 385
15886.53 403
15887.72 392
15888.91 367
15890.10 372
15891.29 384
15892.48 399
15893.67 406
15894.86 400
15896.05 396
15897.24 407
15898.43 393
15899.62 396
15900.81 369
15902.00 418
15903.19 393
15904.38 423
15905.57 414
15906.76 411
15907.95 410
15909.14 411
15910.33 404
15911.52 408
15912.71 426
15913.90 399
15915.09 427
15916.28 404
15917.47 418
15918.66 426
15919.85 461
15921.04 416
15922.23 408
15923.42 422
15924.61 417
15925.80 417
15926.99 419
15928.18 400
15929.37 413
15930.56 415
15931.76 435
15932.95 420
15934.14 420
15935.33 416
15936.52 414
15937.71 436
15938.90 417
15940.09 409
15941.28 433
15942.48 397
15943.67 386
15944.86 395
15946.05 411
15947.24 396
15948.43 401
15949.62 391
15950.82 391
15952.01 391
15953.20 373
15954.39 324
15955.58 356
15956.78 367
15957.97 355
15959.16 318
15960.35 326
15961.54 350
15962.74 335
15963.93 318
15965.12 349
15966.31 335
15967.50 317
15968.70 311
15969.89 310
15971.08 338
15972.27 297
15973.47 349
15974.66 328
15975.85 329
15977.04 294
15978.24 306
15979.43 302
15980.62 294
15981.81 306
15983.01 329
15984.20 308
15985.39 300
15986.59 298
15987.78 279
15988.97 291
15990.17 290
15991.36 296
15992.55 284
15993.74 263
15994.94 266
15996.13 278
15997.32 277
15998.52 271
15999.71 263
16000.91 305
16002.10 293
16003.29 288
16004.49 291
16005.68 285
16006.87 262
16008.07 259
16009.26 293
16010.45 282
16011.65 290
16012.84 254
16014.04 259
16015.23 258
16016.42 290
16017.62 263
16018.81 263
16020.01 255
16021.20 260
16022.40 263
16023.59 258
16024.78 275
16025.98 262
16027.17 315
16028.37 276
16029.56 268
16030.76 269
16031.95 292
16033.15 262
16034.34 276
16035.54 260
16036.73 261
16037.93 253
16039.12 271
16040.32 255
16041.51 244
16042.71 266
16043.90 244
16045.10 252
16046.29 256
16047.49 259
16048.68 271
16049.88 274
16051.07 243
16052.27 260
16053.46 258
16054.66 270
16055.85 246
16057.05 256
16058.25 251
16059.44 254
16060.64 253
16061.83 232
16063.03 245
16064.22 244
16065.42 259
16066.62 258
16067.81 254
16069.01 253
16070.20 253
16071.40 260
16072.60 269
16073.79 253
16074.99 248
16076.19 239
16077.38 240
16078.58 257
16079.78 230
16080.97 265
16082.17 250
16083.36 244
16084.56 242
16085.76 236
16086.95 240
16088.15 262
16089.35 237
16090.55 253
16091.74 242
16092.94 238
16094.14 235
16095.33 226
16096.53 222
16097.73 225
16098.92 230
16100.12 233
16101.32 250
16102.52 238
16103.71 238
16104.91 234
16106.11 261
16107.31 235
16108.50 242
16109.70 217
16110.90 228
16112.10 227
16113.29 236
16114.49 231
16115.69 224
16116.89 232
16118.08 244
16119.28 233
16120.48 217
16121.68 234
16122.88 227
16124.07 233
16125.27 238
16126.47 214
16127.67 229
16128.87 221
16130.07 224
16131.26 231
16132.46 217
16133.66 207
16134.86 231
16136.06 237
16137.26 210
16138.46 212
16139.65 202
16140.85 224
16142.05 231
16143.25 211
16144.45 215
16145.65 206
16146.85 234
16148.05 218
16149.25 213
16150.44 227
16151.64 220
16152.84 232
16154.04 230
16155.24 211
16156.44 216
16157.64 219
16158.84 220
16160.04 218
16161.24 191
16162.44 225
16163.64 220
16164.84 230
16166.04 202
16167.24 204
16168.44 203
16169.64 212
16170.84 212
16172.04 214
16173.24 209
16174.44 218
16175.64 222
16176.84 218
16178.04 228
16179.24 218
16180.44 223
16181.64 232
16182.84 252
16184.04 225
16185.24 213
16186.44 199
16187.64 230
16188.84 231
16190.04 206
16191.24 204
16192.44 226
16193.64 235
16194.84 216
16196.04 218
16197.24 188
16198.44 232
16199.64 246
16200.85 230
16202.05 221
16203.25 204
16204.45 236
16205.65 234
16206.85 233
16208.05 240
16209.25 227
16210.45 233
16211.66 238
16212.86 224
16214.06 204
16215.26 212
16216.46 238
16217.66 219
16218.87 219
16220.07 228
16221.27 230
16222.47 243
16223.67 232
16224.87 219
16226.08 228
16227.28 237
16228.48 253
16229.68 241
16230.88 229
16232.09 236
16233.29 240
16234.49 249
16235.69 250
16236.90 225
16238.10 244
16239.30 251
16240.50 219
16241.70 228
16242.91 220
16244.11 253
16245.31 247
16246.51 238
16247.72 205
16248.92 228
16250.12 253
16251.33 247
16252.53 239
16253.73 228
16254.93 262
16256.14 246
16257.34 244
16258.54 246
16259.75 258
16260.95 236
16262.15 243
16263.36 248
16264.56 222
16265.76 244
16266.97 249
16268.17 249
16269.37 256
16270.58 247
16271.78 251
16272.98 237
16274.19 244
16275.39 239
16276.60 242
16277.80 241
16279.00 258
16280.21 242
16281.41 215
16282.62 234
16283.82 254
16285.02 242
16286.23 255
16287.43 256
16288.64 248
16289.84 241
16291.04 231
16292.25 248
16293.45 247
16294.66 245
16295.86 251
16297.07 234
16298.27 255
16299.48 252
16300.68 255
16301.88 244
16303.09 229
16304.29 240
16305.50 237
16306.70 248
16307.91 224
16309.11 245
16310.32 242
16311.52 242
16312.73 225
16313.93 234
16315.14 236
16316.34 264
16317.55 260
16318.76 251
16319.96 230
16321.17 242
16322.37 246
16323.58 237
16324.78 223
16325.99 214
16327.19 230
16328.40 247
16329.61 229
16330.81 212
16332.02 227
16333.22 231
16334.43 250
16335.63 229
16336.84 219
16338.05 209
16339.25 219
16340.46 225
16341.66 216
16342.87 231
16344.08 226
16345.28 209
16346.49 212
16347.70 219
16348.90 195
16350.11 216
16351.32 209
16352.52 234
16353.73 219
16354.94 207
16356.14 210
16357.35 203
16358.56 219
16359.76 215
16360.97 213
16362.18 220
16363.38 207
16364.59 218
16365.80 202
16367.00 217
16368.21 220
16369.42 232
16370.63 198
16371.83 220
16373.04 224
16374.25 223
16375.46 229
16376.66 205
16377.87 202
16379.08 230
16380.29 228
16381.49 217
16382.70 201
16383.91 195
16385.12 201
16386.32 225
16387.53 207
16388.74 220
16389.95 224
16391.16 225
16392.36 223
16393.57 203
16394.78 222
16395.99 211
16397.20 216
16398.41 213
16399.61 221
16400.82 230
16402.03 215
16403.24 233
16404.45 218
16405.66 204
16406.86 223
16408.07 230
16409.28 245
16410.49 218
16411.70 209
16412.91 213
16414.12 223
16415.33 205
16416.53 216
16417.74 214
16418.95 214
16420.16 209
16421.37 207
16422.58 204
16423.79 209
16425.00 226
16426.21 229
16427.42 223
16428.63 226
16429.84 205
16431.05 224
16432.25 206
16433.46 212
16434.67 205
16435.88 212
16437.09 233
16438.30 220
16439.51 203
16440.72 208
16441.93 218
16443.14 220
16444.35 214
16445.56 215
16446.77 216
16447.98 218
16449.19 208
16450.40 208
16451.61 208
16452.82 215
16454.03 204
16455.24 200
16456.45 223
16457.66 220
16458.88 241
16460.09 213
16461.30 204
16462.51 210
16463.72 218
16464.93 230
16466.14 189
16467.35 215
16468.56 186
16469.77 216
16470.98 221
16472.19 222
16473.40 225
16474.62 216
16475.83 216
16477.04 207
16478.25 228
16479.46 206
16480.67 215
16481.88 200
16483.09 225
16484.31 220
16485.52 196
16486.73 234
16487.94 211
16489.15 207
16490.36 221
16491.58 239
16492.79 212
16494.00 209
16495.21 221
16496.42 215
16497.63 219
16498.85 230
16500.06 218
16501.27 224
16502.48 221
16503.69 224
16504.91 227
16506.12 215
16507.33 227
16508.54 241
16509.76 233
16510.97 220
16512.18 224
16513.39 223
16514.61 229
16515.82 212
16517.03 236
16518.24 235
16519.46 240
16520.67 220
16521.88 238
16523.10 241
16524.31 214
16525.52 228
16526.73 245
16527.95 246
16529.16 244
16530.37 249
16531.59 242
16532.80 231
16534.01 241
16535.23 256
16536.44 255
16537.65 263
16538.87 255
16540.08 253
16541.29 258
16542.51 248
16543.72 256
16544.93 271
16546.15 277
16547.36 268
16548.58 271
16549.79 282
16551.00 259
16552.22 255
16553.43 277
16554.65 277
16555.86 293
16557.07 255
16558.29 255
16559.50 267
16560.72 281
16561.93 261
16563.14 268
16564.36 272
16565.57 287
16566.79 288
16568.00 300
16569.22 270
16570.43 280
16571.65 285
16572.86 291
16574.08 281
16575.29 266
16576.51 296
16577.72 284
16578.93 266
16580.15 268
16581.36 292
16582.58 287
16583.79 279
16585.01 278
16586.23 269
16587.44 266
16588.66 248
16589.87 268
16591.09 257
16592.30 250
16593.52 257
16594.73 256
16595.95 267
16597.16 270
16598.38 242
16599.60 246
16600.81 234
16602.03 255
16603.24 245
16604.46 244
16605.67 244
16606.89 232
16608.11 259
16609.32 245
16610.54 238
16611.75 215
16612.97 237
16614.19 238
16615.40 216
16616.62 224
16617.84 222
16619.05 229
16620.27 232
16621.48 227
16622.70 237
16623.92 223
16625.13 226
16626.35 231
16627.57 210
16628.78 219
16630.00 229
16631.22 227
16632.44 209
16633.65 222
16634.87 206
16636.09 227
16637.30 245
16638.52 223
16639.74 189
16640.95 186
16642.17 196
16643.39 201
16644.61 212
16645.82 193
16647.04 217
16648.26 187
16649.48 222
16650.69 217
16651.91 211
16653.13 196
16654.35 201
16655.56 204
16656.78 201
16658.00 215
16659.22 204
16660.44 203
16661.65 190
16662.87 201
16664.09 207
16665.31 196
16666.53 213
16667.74 212
16668.96 187
16670.18 198
16671.40 198
16672.62 211
16673.84 196
16675.05 182
16676.27 189
16677.49 196
16678.71 185
16679.93 189
16681.15 204
16682.37 190
16683.58 195
16684.80 198
16686.02 205
16687.24 188
16688.46 200
16689.68 189
16690.90 217
16692.12 208
16693.34 204
16694.55 188
16695.77 192
16696.99 204
16698.21 188
16699.43 202
16700.65 193
16701.87 201
16703.09 193
16704.31 193
16705.53 200
16706.75 198
16707.97 178
16709.19 198
16710.41 185
16711.63 202
16712.85 175
16714.07 191
16715.29 200
16716.51 180
16717.73 185
16718.95 196
16720.17 203
16721.39 187
16722.61 202
16723.83 177
16725.05 181
16726.27 198
16727.49 190
16728.71 167
16729.93 185
16731.15 184
16732.37 189
16733.59 187
16734.81 183
16736.03 181
16737.25 180
16738.47 199
16739.69 189
16740.92 176
16742.14 196
16743.36 182
16744.58 180
16745.80 182
16747.02 167
16748.24 184
16749.46 181
16750.68 188
16751.90 158
16753.13 191
16754.35 196
16755.57 182
16756.79 180
16758.01 162
16759.23 175
16760.45 185
16761.68 191
16762.90 180
16764.12 192
16765.34 158
16766.56 176
16767.79 190
16769.01 171
16770.23 184
16771.45 179
16772.67 179
16773.89 155
16775.12 172
16776.34 173
16777.56 173
16778.78 158
16780.01 169
16781.23 182
16782.45 177
16783.67 165
16784.90 168
16786.12 166
16787.34 167
16788.56 173
16789.79 174
16791.01 187
16792.23 176
16793.45 172
16794.68 177
16795.90 175
16797.12 176
16798.35 182
16799.57 174
16800.79 185
16802.01 173
16803.24 162
16804.46 163
16805.68 188
16806.91 182
16808.13 167
16809.35 187
16810.58 177
16811.80 186
16813.02 186
16814.25 181
16815.47 195
16816.69 189
16817.92 165
16819.14 187
16820.37 191
16821.59 184
16822.81 197
16824.04 172
16825.26 178
16826.49 171
16827.71 194
16828.93 178
16830.16 176
16831.38 184
16832.61 187
16833.83 196
16835.05 191
16836.28 190
16837.50 180
16838.73 189
16839.95 180
16841.18 186
16842.40 183
16843.63 189
16844.85 181
16846.07 208
16847.30 194
16848.52 177
16849.75 179
16850.97 189
16852.20 200
16853.42 201
16854.65 194
16855.87 211
16857.10 209
16858.32 189
16859.55 222
16860.77 196
16862.00 203
16863.22 187
16864.45 187
16865.68 218
16866.90 203
16868.13 206
16869.35 194
16870.58 211
16871.80 199
16873.03 196
16874.25 207
16875.48 190
16876.71 197
16877.93 223
16879.16 205
16880.38 203
16881.61 216
16882.84 215
16884.06 206
16885.29 209
16886.51 218
16887.74 225
16888.97 215
16890.19 233
16891.42 226
16892.65 233
16893.87 217
16895.10 200
16896.32 211
16897.55 235
16898.78 207
16900.00 192
16901.23 210
16902.46 210
16903.68 209
16904.91 194
16906.14 209
16907.37 215
16908.59 243
16909.82 216
16911.05 200
16912.27 208
16913.50 180
16914.73 214
16915.95 216
16917.18 200
16918.41 206
16919.64 223
16920.86 201
16922.09 189
16923.32 193
16924.55 203
16925.77 195
16927.00 227
16928.23 193
16929.46 207
16930.69 188
16931.91 204
16933.14 233
16934.37 205
16935.60 204
16936.82 216
16938.05 212
16939.28 211
16940.51 206
16941.74 209
16942.97 218
16944.19 221
16945.42 209
16946.65 227
16947.88 211
16949.11 199
16950.34 198
16951.56 225
16952.79 209
16954.02 199
16955.25 205
16956.48 225
16957.71 205
16958.94 211
16960.16 210
16961.39 209
16962.62 217
16963.85 231
16965.08 197
16966.31 214
16967.54 185
16968.77 200
16970.00 227
16971.23 202
16972.46 192
16973.68 197
16974.91 212
16976.14 209
16977.37 200
16978.60 197
16979.83 195
16981.06 213
16982.29 195
16983.52 199
16984.75 198
16985.98 202
16987.21 195
16988.44 228
16989.67 177
16990.90 190
16992.13 194
16993.36 222
16994.59 193
16995.82 175
16997.05 193
16998.28 190
16999.51 186
17000.74 191
17001.97 180
17003.20 175
17004.43 191
17005.66 186
17006.89 198
17008.12 183
17009.35 174
17010.58 196
17011.82 186
17013.05 188
17014.28 168
17015.51 194
17016.74 182
17017.97 173
17019.20 179
17020.43 178
17021.66 195
17022.89 186
17024.12 171
17025.36 197
17026.59 179
17027.82 183
17029.05 176
17030.28 200
17031.51 152
17032.74 164
17033.98 190
17035.21 185
17036.44 164
17037.67 173
17038.90 194
17040.13 170
17041.37 155
17042.60 187
17043.83 186
17045.06 185
17046.29 163
17047.53 167
17048.76 166
17049.99 176
17051.22 168
17052.45 184
17053.69 173
17054.92 172
17056.15 193
17057.38 190
17058.62 183
17059.85 164
17061.08 180
17062.31 181
17063.55 197
17064.78 161
17066.01 160
17067.24 194
17068.48 161
17069.71 171
17070.94 177
17072.17 175
17073.41 166
17074.64 182
17075.87 193
17077.11 171
17078.34 161
17079.57 176
17080.81 172
17082.04 171
17083.27 161
17084.51 163
17085.74 176
17086.97 187
17088.21 177
17089.44 169
17090.67 166
17091.91 177
17093.14 182
17094.37 181
17095.61 167
17096.84 176
17098.08 174
17099.31 192
17100.54 168
17101.78 160
17103.01 169
17104.25 182
17105.48 172
17106.71 167
17107.95 192
17109.18 174
17110.42 161
17111.65 180
17112.88 170
17114.12 160
17115.35 155
17116.59 183
17117.82 174
17119.06 154
17120.29 161
17121.53 159
17122.76 181
17124.00 175
17125.23 154
17126.47 184
17127.70 156
17128.94 159
17130.17 134
17131.41 169
17132.64 157
17133.88 167
17135.11 138
17136.35 167
17137.58 169
17138.82 163
17140.05 164
17141.29 157
17142.52 141
17143.76 168
17144.99 156
17146.23 148
17147.46 152
17148.70 165
17149.94 154
17151.17 151
17152.41 149
17153.64 163
17154.88 159
17156.12 153
17157.35 155
17158.59 159
17159.82 149
17161.06 160
17162.30 159
17163.53 154
17164.77 152
17166.00 163
17167.24 168
17168.48 168
17169.71 137
17170.95 157
17172.19 167
17173.42 157
17174.66 160
17175.90 142
17177.13 165
17178.37 163
17179.61 150
17180.84 149
17182.08 151
17183.32 148
17184.55 160
17185.79 154
17187.03 151
17188.26 150
17189.50 158
17190.74 132
17191.98 146
17193.21 158
17194.45 154
17195.69 157
17196.93 145
17198.16 153
17199.40 167
17200.64 161
17201.88 140
17203.11 149
17204.35 158
17205.59 155
17206.83 131
17208.06 153
17209.30 144
17210.54 144
17211.78 154
17213.02 135
17214.25 167
17215.49 153
17216.73 142
17217.97 144
17219.21 129
17220.44 139
17221.68 133
17222.92 143
17224.16 146
17225.40 159
17226.64 146
17227.87 135
17229.11 144
17230.35 149
17231.59 143
17232.83 133
17234.07 149
17235.31 146
17236.55 148
17237.78 157
17239.02 140
17240.26 138
17241.50 147
17242.74 152
17243.98 149
17245.22 147
17246.46 138
17247.70 152
17248.94 155
17250.18 157
17251.41 132
17252.65 154
17253.89 147
17255.13 159
17256.37 163
17257.61 148
17258.85 161
17260.09 148
17261.33 154
17262.57 149
17263.81 140
17265.05 134
17266.29 151
17267.53 138
17268.77 139
17270.01 147
17271.25 167
17272.49 142
17273.73 138
17274.97 133
17276.21 131
17277.45 128
17278.69 160
17279.93 145
17281.17 132
17282.41 151
17283.65 133
17284.89 151
17286.13 133
17287.38 147
17288.62 145
17289.86 148
17291.10 149
17292.34 134
17293.58 125
17294.82 150
17296.06 141
17297.30 148
17298.54 151
17299.78 146
17301.03 153
17302.27 118
17303.51 129
17304.75 138
17305.99 159
17307.23 160
17308.47 131
17309.71 155
17310.96 142
17312.20 141
17313.44 142
17314.68 161
17315.92 163
17317.16 151
17318.41 143
17319.65 153
17320.89 160
17322.13 148
17323.37 138
17324.62 156
17325.86 152
17327.10 159
17328.34 140
17329.58 161
17330.83 152
17332.07 148
17333.31 150
17334.55 147
17335.80 142
17337.04 133
17338.28 144
17339.52 147
17340.77 148
17342.01 147
17343.25 146
17344.49 143
17345.74 153
17346.98 154
17348.22 147
17349.46 154
17350.71 157
17351.95 135
17353.19 159
17354.44 156
17355.68 134
17356.92 141
17358.17 161
17359.41 150
17360.65 134
17361.90 148
17363.14 147
17364.38 170
17365.63 138
17366.87 140
17368.11 159
17369.36 148
17370.60 150
17371.84 142
17373.09 159
17374.33 166
17375.58 147
17376.82 160
17378.06 162
17379.31 151
17380.55 144
17381.80 159
17383.04 173
17384.28 152
17385.53 141
17386.77 169
17388.02 152
17389.26 156
17390.50 151
17391.75 153
17392.99 162
17394.24 153
17395.48 158
17396.73 140
17397.97 176
17399.22 162
17400.46 157
17401.71 157
17402.95 174
17404.20 148
17405.44 156
17406.69 150
17407.93 155
17409.18 172
17410.42 156
17411.67 153
17412.91 177
17414.16 178
17415.40 162
17416.65 154
17417.89 166
17419.14 156
17420.38 171
17421.63 160
17422.87 160
17424.12 168
17425.36 150
17426.61 179
17427.86 167
17429.10 162
17430.35 159
17431.59 158
17432.84 179
17434.08 159
17435.33 175
17436.58 154
17437.82 143
17439.07 167
17440.32 159
17441.56 159
17442.81 155
17444.05 189
17445.30 167
17446.55 186
17447.79 168
17449.04 163
17450.29 186
17451.53 167
17452.78 172
17454.03 177
17455.27 179
17456.52 186
17457.77 188
17459.01 155
17460.26 163
17461.51 172
17462.75 193
17464.00 186
17465.25 176
17466.49 169
17467.74 190
17468.99 195
17470.24 197
17471.48 158
17472.73 188
17473.98 184
17475.22 194
17476.47 197
17477.72 185
17478.97 183
17480.21 182
17481.46 209
17482.71 195
17483.96 192
17485.21 172
17486.45 186
17487.70 206
17488.95 212
17490.20 180
17491.44 194
17492.69 194
17493.94 190
17495.19 199
17496.44 196
17497.69 203
17498.93 213
17500.18 213
17501.43 206
17502.68 191
17503.93 182
17505.18 210
17506.42 212
17507.67 216
17508.92 196
17510.17 200
17511.42 202
17512.67 220
17513.92 220
17515.16 229
17516.41 210
17517.66 242
17518.91 203
17520.16 218
17521.41 222
17522.66 222
17523.91 216
17525.16 236
17526.41 226
17527.66 214
17528.90 236
17530.15 232
17531.40 235
17532.65 251
17533.90 241
17535.15 243
17536.40 256
17537.65 233
17538.90 220
17540.15 242
17541.40 267
17542.65 248
17543.90 237
17545.15 249
17546.40 236
17547.65 237
17548.90 233
17550.15 273
17551.40 260
17552.65 264
17553.90 252
17555.15 246
17556.40 259
17557.65 229
17558.90 268
17560.15 249
17561.40 251
17562.65 247
17563.90 279
17565.15 280
17566.40 262
17567.65 266
17568.91 265
17570.16 275
17571.41 267
17572.66 260
17573.91 269
17575.16 289
17576.41 300
17577.66 282
17578.91 273
17580.16 271
17581.42 279
17582.67 271
17583.92 281
17585.17 277
17586.42 282
17587.67 296
17588.92 288
17590.17 262
17591.43 261
17592.68 292
17593.93 292
17595.18 280
17596.43 279
17597.68 295
17598.94 284
17600.19 262
17601.44 291
17602.69 274
17603.94 294
17605.20 290
17606.45 310
17607.70 298
17608.95 278
17610.20 296
17611.46 287
17612.71 313
17613.96 281
17615.21 293
17616.47 305
17617.72 317
17618.97 309
17620.22 321
17621.48 310
17622.73 293
17623.98 311
17625.23 313
17626.49 302
17627.74 285
17628.99 307
17630.25 322
17631.50 312
17632.75 292
17634.00 305
17635.26 290
17636.51 304
17637.76 305
17639.02 299
17640.27 291
17641.52 299
17642.78 290
17644.03 319
17645.28 281
17646.54 278
17647.79 287
17649.04 286
17650.30 258
17651.55 263
17652.81 271
17654.06 276
17655.31 240
17656.57 251
17657.82 273
17659.08 257
17660.33 247
17661.58 268
17662.84 275
17664.09 258
17665.35 218
17666.60 259
17667.85 259
17669.11 258
17670.36 243
17671.62 231
17672.87 270
17674.13 251
17675.38 238
17676.64 245
17677.89 225
17679.14 243
17680.40 230
17681.65 243
17682.91 222
17684.16 232
17685.42 239
17686.67 233
17687.93 212
17689.18 224
17690.44 222
17691.69 217
17692.95 251
17694.20 195
17695.46 203
17696.71 205
17697.97 228
17699.22 235
17700.48 215
17701.74 201
17702.99 186
17704.25 209
17705.50 215
17706.76 195
17708.01 196
17709.27 198
17710.53 222
17711.78 214
17713.04 193
17714.29 210
17715.55 206
17716.80 204
17718.06 192
17719.32 205
17720.57 194
17721.83 190
17723.09 207
17724.34 200
17725.60 163
17726.85 172
17728.11 193
17729.37 198
17730.62 181
17731.88 171
17733.14 208
17734.39 188
17735.65 180
17736.91 188
17738.16 194
17739.42 182
17740.68 169
17741.93 190
17743.19 171
17744.45 173
17745.70 182
17746.96 171
17748.22 171
17749.48 156
17750.73 181
17751.99 188
17753.25 187
17754.51 164
17755.76 178
17757.02 180
17758.28 163
17759.53 184
17760.79 167
17762.05 171
17763.31 174
17764.57 173
17765.82 173
17767.08 182
17768.34 163
17769.60 153
17770.85 190
17772.11 159
17773.37 184
17774.63 167
17775.89 176
17777.14 170
17778.40 173
17779.66 195
17780.92 168
17782.18 169
17783.44 147
17784.69 172
17785.95 155
17787.21 157
17788.47 156
17789.73 174
17790.99 157
17792.25 143
17793.50 170
17794.76 161
17796.02 181
17797.28 169
17798.54 165
17799.80 150
17801.06 156
17802.32 160
17803.58 156
17804.83 149
17806.09 149
17807.35 149
17808.61 180
17809.87 157
17811.13 141
17812.39 153
17813.65 160
17814.91 156
17816.17 140
17817.43 154
17818.69 148
17819.95 159
17821.21 149
17822.47 154
17823.73 154
17824.99 149
17826.25 137
17827.51 157
17828.77 152
17830.03 150
17831.29 160
17832.55 150
17833.81 152
17835.07 136
17836.33 159
17837.59 135
17838.85 136
17840.11 139
17841.37 136
17842.63 148
17843.89 127
17845.15 142
17846.41 147
17847.67 158
17848.93 145
17850.19 157
17851.45 152
17852.71 135
17853.98 132
17855.24 134
17856.50 132
17857.76 123
17859.02 127
17860.28 130
17861.54 146
17862.80 151
17864.06 142
17865.32 147
17866.59 126
17867.85 136
17869.11 153
17870.37 121
17871.63 131
17872.89 124
17874.15 149
17875.42 140
17876.68 118
17877.94 135
17879.20 135
17880.46 129
17881.73 134
17882.99 132
17884.25 138
17885.51 116
17886.77 125
17888.04 142
17889.30 128
17890.56 112
17891.82 133
17893.08 142
17894.35 107
17895.61 113
17896.87 113
17898.13 145
17899.40 114
17900.66 111
17901.92 123
17903.18 135
17904.45 124
17905.71 133
17906.97 114
17908.23 120
17909.50 123
17910.76 147
17912.02 133
17913.29 97
17914.55 130
17915.81 144
17917.07 149
17918.34 110
17919.60 122
17920.86 119
17922.13 122
17923.39 120
17924.65 123
17925.92 132
17927.18 139
17928.44 118
17929.71 122
17930.97 128
17932.24 97
17933.50 122
17934.76 121
17936.03 120
17937.29 101
17938.55 121
17939.82 128
17941.08 125
17942.35 115
17943.61 112
17944.87 135
17946.14 143
17947.40 119
17948.67 111
17949.93 116
17951.19 114
17952.46 115
17953.72 109
17954.99 116
17956.25 100
17957.52 132
17958.78 109
17960.05 115
17961.31 111
17962.58 125
17963.84 127
17965.10 114
17966.37 120
17967.63 114
17968.90 124
17970.16 101
17971.43 114
17972.69 116
17973.96 121
17975.22 117
17976.49 121
17977.76 99
17979.02 118
17980.29 115
17981.55 113
17982.82 125
17984.08 116
17985.35 126
17986.61 131
17987.88 135
17989.14 106
17990.41 117
17991.68 113
17992.94 127
17994.21 107
17995.47 117
17996.74 109
17998.00 124
17999.27 120
18000.54 119
18001.80 104
18003.07 119
18004.34 122
18005.60 114
18006.87 116
18008.13 110
18009.40 114
18010.67 115
18011.93 112
18013.20 107
18014.47 104
18015.73 112
18017.00 95
18018.27 121
18019.53 113
18020.80 131
18022.07 101
18023.33 112
18024.60 119
18025.87 103
18027.13 109
18028.40 104
18029.67 116
18030.93 98
18032.20 95
18033.47 126
18034.74 127
18036.00 117
18037.27 106
18038.54 120
18039.81 109
18041.07 117
18042.34 125
18043.61 126
18044.88 115
18046.14 107
18047.41 117
18048.68 128
18049.95 128
18051.21 97
18052.48 122
18053.75 118
18055.02 129
18056.29 111
18057.55 118
18058.82 114
18060.09 110
18061.36 97
18062.63 114
18063.90 115
18065.16 103
18066.43 121
18067.70 123
18068.97 122
18070.24 103
18071.51 120
18072.77 128
18074.04 124
18075.31 114
18076.58 118
18077.85 107
18079.12 108
18080.39 135
18081.66 121
18082.92 116
18084.19 114
18085.46 118
18086.73 137
18088.00 113
18089.27 99
18090.54 123
18091.81 122
18093.08 113
18094.35 114
18095.62 125
18096.89 109
18098.16 113
18099.42 117
18100.69 114
18101.96 118
18103.23 121
18104.50 122
18105.77 125
18107.04 115
18108.31 121
18109.58 130
18110.85 144
18112.12 113
18113.39 109
18114.66 114
18115.93 120
18117.20 142
18118.47 111
18119.74 123
18121.01 112
18122.28 140
18123.55 117
18124.82 120
18126.09 116
18127.36 114
18128.64 136
18129.91 110
18131.18 113
18132.45 108
18133.72 113
18134.99 111
18136.26 101
18137.53 123
18138.80 143
18140.07 106
18141.34 118
18142.61 124
18143.89 94
18145.16 118
18146.43 124
18147.70 127
18148.97 124
18150.24 129
18151.51 120
18152.78 112
18154.06 110
18155.33 120
18156.60 112
18157.87 126
18159.14 122
18160.41 109
18161.69 121
18162.96 126
18164.23 133
18165.50 103
18166.77 133
18168.04 117
18169.32 127
18170.59 113
18171.86 98
18173.13 112
18174.40 116
18175.68 129
18176.95 129
18178.22 117
18179.49 130
18180.77 127
18182.04 116
18183.31 100
18184.58 119
18185.86 132
18187.13 130
18188.40 115
18189.67 122
18190.95 108
18192.22 109
18193.49 124
18194.76 123
18196.04 131
18197.31 116
18198.58 133
18199.86 118
18201.13 127
18202.40 101
18203.68 129
18204.95 114
18206.22 115
18207.50 125
18208.77 107
18210.04 147
18211.32 118
18212.59 106
18213.86 129
18215.14 124
18216.41 114
18217.68 111
18218.96 100
18220.23 113
18221.51 115
18222.78 112
18224.05 125
18225.33 123
18226.60 129
18227.87 118
18229.15 117
18230.42 123
18231.70 113
18232.97 134
18234.25 122
18235.52 115
18236.79 111
18238.07 125
18239.34 129
18240.62 124
18241.89 121
18243.17 126
18244.44 120
18245.72 136
18246.99 103
18248.26 112
18249.54 125
18250.81 124
18252.09 123
18253.36 99
18254.64 105
18255.91 114
18257.19 132
18258.46 118
18259.74 108
18261.01 118
18262.29 132
18263.57 110
18264.84 108
18266.12 109
18267.39 101
18268.67 117
18269.94 122
18271.22 130
18272.49 106
18273.77 108
18275.04 124
18276.32 111
18277.60 101
18278.87 108
18280.15 121
18281.42 109
18282.70 131
18283.98 112
18285.25 94
18286.53 120
18287.80 125
18289.08 112
18290.36 112
18291.63 106
18292.91 113
18294.18 119
18295.46 115
18296.74 113
18298.01 122
18299.29 117
18300.57 120
18301.84 128
18303.12 107
18304.40 97
18305.67 106
18306.95 126
18308.23 101
18309.50 107
18310.78 110
18312.06 111
18313.34 122
18314.61 90
18315.89 112
18317.17 121
18318.44 117
18319.72 119
18321.00 124
18322.28 116
18323.55 116
18324.83 112
18326.11 113
18327.39 102
18328.66 117
18329.94 121
18331.22 110
18332.50 108
18333.77 118
18335.05 110
18336.33 117
18337.61 111
18338.88 111
18340.16 110
18341.44 120
18342.72 103
18344.00 123
18345.27 107
18346.55 127
18347.83 115
18349.11 102
18350.39 117
18351.67 103
18352.94 120
18354.22 126
18355.50 136
18356.78 129
18358.06 100
18359.34 121
18360.62 100
18361.89 105
18363.17 100
18364.45 115
18365.73 125
18367.01 125
18368.29 103
18369.57 116
18370.85 112
18372.13 114
18373.40 108
18374.68 113
18375.96 106
18377.24 105
18378.52 116
18379.80 96
18381.08 101
18382.36 125
18383.64 104
18384.92 107
18386.20 118
18387.48 115
18388.76 113
18390.04 103
18391.32 122
18392.60 112
18393.88 100
18395.16 102
18396.44 115
18397.72 107
18399.00 105
18400.28 102
18401.56 104
18402.84 125
18404.12 100
18405.40 107
18406.68 100
18407.96 101
18409.24 101
18410.52 100
18411.80 110
18413.08 102
18414.36 105
18415.64 117
18416.92 105
18418.20 102
18419.48 100
18420.76 96
18422.04 114
18423.32 99
18424.61 98
18425.89 106
18427.17 102
18428.45 107
18429.73 101
18431.01 121
18432.29 103
18433.57 98
18434.85 112
18436.14 114
18437.42 104
18438.70 100
18439.98 97
18441.26 110
18442.54 98
18443.82 102
18445.11 126
18446.39 106
18447.67 91
18448.95 105
18450.23 109
18451.51 107
18452.80 106
18454.08 104
18455.36 107
18456.64 106
18457.92 99
18459.21 115
18460.49 96
18461.77 79
18463.05 98
18464.33 101
18465.62 113
18466.90 103
18468.18 97
18469.46 113
18470.75 118
18472.03 101
18473.31 102
18474.59 103
18475.88 84
18477.16 101
18478.44 98
18479.73 100
18481.01 97
18482.29 104
18483.57 121
18484.86 115
18486.14 101
18487.42 106
18488.71 104
18489.99 95
18491.27 94
18492.56 106
18493.84 96
18495.12 105
18496.41 106
18497.69 96
18498.97 103
18500.26 89
18501.54 93
18502.82 105
18504.11 98
18505.39 103
18506.67 97
18507.96 114
18509.24 102
18510.53 100
18511.81 101
18513.09 117
18514.38 107
18515.66 92
18516.95 92
18518.23 112
18519.51 112
18520.80 96
18522.08 122
18523.37 99
18524.65 104
18525.94 112
18527.22 106
18528.51 108
18529.79 94
18531.07 94
18532.36 100
18533.64 107
18534.93 107
18536.21 98
18537.50 100
18538.78 105
18540.07 111
18541.35 108
18542.64 108
18543.92 103
18545.21 111
18546.49 121
18547.78 81
18549.06 112
18550.35 112
18551.63 114
18552.92 99
18554.20 98
18555.49 114
18556.78 108
18558.06 97
18559.35 110
18560.63 107
18561.92 103
18563.20 96
18564.49 111
18565.77 118
18567.06 104
18568.35 105
18569.63 122
18570.92 107
18572.20 94
18573.49 103
18574.78 119
18576.06 106
18577.35 95
18578.64 101
18579.92 118
18581.21 107
18582.49 107
18583.78 105
18585.07 109
18586.35 104
18587.64 104
18588.93 99
18590.21 103
18591.50 99
18592.79 105
18594.07 118
18595.36 100
18596.65 97
18597.93 102
18599.22 113
18600.51 104
18601.80 97
18603.08 114
18604.37 95
18605.66 107
18606.94 113
18608.23 106
18609.52 106
18610.81 105
18612.09 104
18613.38 116
18614.67 114
18615.96 114
18617.24 119
18618.53 124
18619.82 100
18621.11 101
18622.39 107
18623.68 103
18624.97 119
18626.26 111
18627.55 112
18628.83 97
18630.12 118
18631.41 117
18632.70 93
18633.99 105
18635.27 103
18636.56 118
18637.85 118
18639.14 98
18640.43 105
18641.72 106
18643.00 119
18644.29 109
18645.58 100
18646.87 99
18648.16 111
18649.45 108
18650.74 102
18652.02 110
18653.31 81
18654.60 104
18655.89 107
18657.18 120
18658.47 97
18659.76 93
18661.05 101
18662.34 119
18663.63 104
18664.91 93
18666.20 98
18667.49 102
18668.78 102
18670.07 108
18671.36 89
18672.65 90
18673.94 89
18675.23 109
18676.52 113
18677.81 75
18679.10 94
18680.39 98
18681.68 95
18682.97 88
18684.26 102
18685.55 108
18686.84 110
18688.13 121
18689.42 95
18690.71 91
18692.00 95
18693.29 103
18694.58 107
18695.87 96
18697.16 91
18698.45 90
18699.74 97
18701.03 105
18702.32 98
18703.61 89
18704.90 104
18706.19 96
18707.48 99
18708.78 86
18710.07 78
18711.36 101
18712.65 93
18713.94 102
18715.23 105
18716.52 95
18717.81 97
18719.10 89
18720.39 86
18721.69 90
18722.98 86
18724.27 80
18725.56 87
18726.85 85
18728.14 79
18729.43 94
18730.72 88
18732.02 97
18733.31 81
18734.60 101
18735.89 92
18737.18 101
18738.47 107
18739.77 82
18741.06 87
18742.35 110
18743.64 86
18744.93 75
18746.23 81
18747.52 93
18748.81 102
18750.10 97
18751.39 91
18752.69 94
18753.98 102
18755.27 89
18756.56 100
18757.86 102
18759.15 94
18760.44 92
18761.73 106
18763.03 99
18764.32 104
18765.61 92
18766.90 101
18768.20 97
18769.49 87
18770.78 90
18772.08 91
18773.37 94
18774.66 93
18775.96 102
18777.25 80
18778.54 97
18779.83 79
18781.13 98
18782.42 80
18783.71 85
18785.01 82
18786.30 75
18787.59 94
18788.89 88
18790.18 89
18791.48 94
18792.77 92
18794.06 116
18795.36 93
18796.65 85
18797.94 89
18799.24 77
18800.53 98
18801.83 85
18803.12 89
18804.41 85
18805.71 92
18807.00 103
18808.30 90
18809.59 68
18810.88 81
18812.18 90
18813.47 98
18814.77 79
18816.06 72
18817.36 105
18818.65 87
18819.95 102
18821.24 97
18822.54 95
18823.83 96
18825.12 92
18826.42 86
18827.71 71
18829.01 88
18830.30 96
18831.60 99
18832.89 85
18834.19 82
18835.48 82
18836.78 88
18838.07 100
18839.37 92
18840.67 83
18841.96 85
18843.26 91
18844.55 81
18845.85 86
18847.14 92
18848.44 97
18849.73 85
18851.03 77
18852.33 78
18853.62 87
18854.92 74
18856.21 82
18857.51 85
18858.80 103
18860.10 85
18861.40 89
18862.69 87
18863.99 96
18865.28 94
18866.58 83
18867.88 80
18869.17 86
18870.47 94
18871.77 85
18873.06 82
18874.36 95
18875.66 73
18876.95 88
18878.25 83
18879.55 96
18880.84 94
18882.14 94
18883.44 77
18884.73 80
18886.03 73
18887.33 82
18888.62 85
18889.92 94
18891.22 99
18892.51 88
18893.81 83
18895.11 83
18896.41 92
18897.70 77
18899.00 82
18900.30 91
18901.59 81
18902.89 91
18904.19 85
18905.49 85
18906.78 87
18908.08 95
18909.38 92
18910.68 85
18911.98 98
18913.27 86
18914.57 92
18915.87 88
18917.17 101
18918.46 80
18919.76 89
18921.06 91
18922.36 93
18923.66 77
18924.96 73
18926.25 83
18927.55 88
18928.85 74
18930.15 94
18931.45 81
18932.75 81
18934.04 83
18935.34 85
18936.64 79
18937.94 81
18939.24 86
18940.54 76
18941.84 88
18943.13 93
18944.43 88
18945.73 93
18947.03 95
18948.33 100
18949.63 85
18950.93 87
18952.23 85
18953.53 91
18954.83 92
18956.13 80
18957.42 83
18958.72 97
18960.02 84
18961.32 86
18962.62 87
18963.92 87
18965.22 86
18966.52 81
18967.82 88
18969.12 91
18970.42 90
18971.72 76
18973.02 88
18974.32 75
18975.62 85
18976.92 70
18978.22 87
18979.52 83
18980.82 79
18982.12 74
18983.42 82
18984.72 74
18986.02 85
18987.32 91
18988.62 99
18989.92 84
18991.22 84
18992.52 76
18993.82 84
18995.12 97
18996.42 78
18997.73 81
18999.03 83
19000.33 85
19001.63 81
19002.93 98
19004.23 73
19005.53 84
19006.83 81
19008.13 87
19009.43 79
19010.73 88
19012.04 85
19013.34 91
19014.64 86
19015.94 90
19017.24 69
19018.54 93
19019.84 100
19021.15 86
19022.45 107
19023.75 81
19025.05 86
19026.35 78
19027.65 90
19028.96 96
19030.26 77
19031.56 92
19032.86 74
19034.16 75
19035.47 80
19036.77 103
19038.07 90
19039.37 74
19040.67 72
19041.98 83
19043.28 91
19044.58 90
19045.88 84
19047.18 77
19048.49 86
19049.79 109
19051.09 102
19052.39 89
19053.70 76
19055.00 92
19056.30 89
19057.61 95
19058.91 80
19060.21 84
19061.51 98
19062.82 92
19064.12 82
19065.42 83
19066.73 85
19068.03 89
19069.33 93
19070.64 80
19071.94 93
19073.24 81
19074.55 80
19075.85 96
19077.15 89
19078.46 88
19079.76 92
19081.06 94
19082.37 77
19083.67 82
19084.97 84
19086.28 103
19087.58 87
19088.89 88
19090.19 80
19091.49 97
19092.80 78
19094.10 94
19095.40 71
19096.71 90
19098.01 72
19099.32 82
19100.62 74
19101.93 81
19103.23 63
19104.53 87
19105.84 95
19107.14 84
19108.45 79
19109.75 74
19111.06 93
19112.36 82
19113.67 84
19114.97 78
19116.28 87
19117.58 84
19118.89 81
19120.19 86
19121.49 85
19122.80 72
19124.10 90
19125.41 95
19126.72 87
19128.02 80
19129.33 88
19130.63 102
19131.94 80
19133.24 85
19134.55 91
19135.85 94
19137.16 77
19138.46 99
19139.77 82
19141.07 82
19142.38 87
19143.69 88
19144.99 88
19146.30 73
19147.60 83
19148.91 105
19150.21 104
19151.52 81
19152.83 86
19154.13 84
19155.44 90
19156.75 91
19158.05 83
19159.36 86
19160.66 82
19161.97 80
19163.28 87
19164.58 72
19165.89 68
19167.20 83
19168.50 96
19169.81 93
19171.12 92
19172.42 93
19173.73 73
19175.04 75
19176.34 90
19177.65 86
19178.96 74
19180.26 73
19181.57 87
19182.88 94
19184.18 93
19185.49 62
19186.80 102
19188.11 88
19189.41 96
19190.72 65
19192.03 83
19193.33 76
19194.64 82
19195.95 81
19197.26 104
19198.56 79
19199.87 81
19201.18 85
19202.49 75
19203.80 84
19205.10 80
19206.41 87
19207.72 79
19209.03 72
19210.34 74
19211.64 71
19212.95 79
19214.26 80
19215.57 79
19216.88 91
19218.18 74
19219.49 92
19220.80 78
19222.11 87
19223.42 90
19224.73 78
19226.03 76
19227.34 89
19228.65 76
19229.96 86
19231.27 88
19232.58 73
19233.89 88
19235.19 72
19236.50 104
19237.81 82
19239.12 78
19240.43 76
19241.74 112
19243.05 80
19244.36 72
19245.67 64
19246.98 78
19248.29 95
19249.59 80
19250.90 79
19252.21 63
19253.52 77
19254.83 79
19256.14 77
19257.45 80
19258.76 87
19260.07 81
19261.38 101
19262.69 77
19264.00 73
19265.31 86
19266.62 99
19267.93 86
19269.24 84
19270.55 82
19271.86 88
19273.17 91
19274.48 66
19275.79 86
19277.10 80
19278.41 76
19279.72 74
19281.03 97
19282.34 81
19283.65 81
19284.96 88
19286.27 88
19287.58 77
19288.89 81
19290.21 80
19291.52 75
19292.83 76
19294.14 81
19295.45 69
19296.76 81
19298.07 87
19299.38 75
19300.69 89
19302.00 79
19303.31 72
19304.63 64
19305.94 81
19307.25 77
19308.56 74
19309.87 87
19311.18 90
19312.49 84
19313.81 71
19315.12 86
19316.43 66
19317.74 80
19319.05 74
19320.36 82
19321.68 82
19322.99 89
19324.30 92
19325.61 79
19326.92 82
19328.23 73
19329.55 91
19330.86 78
19332.17 80
19333.48 71
19334.80 89
19336.11 69
19337.42 82
19338.73 82
19340.04 84
19341.36 84
19342.67 84
19343.98 78
19345.29 79
19346.61 79
19347.92 96
19349.23 84
19350.55 93
19351.86 81
19353.17 65
19354.48 83
19355.80 72
19357.11 78
19358.42 81
19359.74 95
19361.05 73
19362.36 80
19363.68 81
19364.99 74
19366.30 81
19367.62 71
19368.93 75
19370.24 81
19371.56 90
19372.87 85
19374.18 78
19375.50 83
19376.81 82
19378.12 78
19379.44 88
19380.75 93
19382.06 80
19383.38 78
19384.69 71
19386.01 80
19387.32 84
19388.63 90
19389.95 83
19391.26 70
19392.58 81
19393.89 83
19395.21 81
19396.52 81
19397.83 87
19399.15 92
19400.46 78
19401.78 88
19403.09 70
19404.41 72
19405.72 75
19407.04 73
19408.35 76
19409.66 72
19410.98 82
19412.29 77
19413.61 84
19414.92 76
19416.24 75
19417.55 67
19418.87 85
19420.18 78
19421.50 75
19422.81 80
19424.13 71
19425.45 78
19426.76 70
19428.08 70
19429.39 74
19430.71 69
19432.02 85
19433.34 74
19434.65 72
19435.97 81
19437.28 84
19438.60 79
19439.92 83
19441.23 81
19442.55 59
19443.86 89
19445.18 77
19446.50 71
19447.81 70
19449.13 85
19450.44 95
19451.76 71
19453.08 69
19454.39 81
19455.71 81
19457.03 82
19458.34 88
19459.66 81
19460.97 69
19462.29 74
19463.61 88
19464.92 72
19466.24 84
19467.56 72
19468.87 86
19470.19 86
19471.51 71
19472.83 89
19474.14 90
19475.46 85
19476.78 79
19478.09 86
19479.41 83
19480.73 89
19482.04 70
19483.36 79
19484.68 78
19486.00 93
19487.31 81
19488.63 75
19489.95 85
19491.27 81
19492.58 70
19493.90 75
19495.22 76
19496.54 81
19497.85 106
19499.17 74
19500.49 83
19501.81 83
19503.13 81
19504.44 82
19505.76 81
19507.08 88
19508.40 82
19509.72 85
19511.03 83
19512.35 84
19513.67 100
19514.99 70
19516.31 75
19517.63 79
19518.94 70
19520.26 81
19521.58 71
19522.90 95
19524.22 71
19525.54 87
19526.86 79
19528.18 88
19529.49 76
19530.81 87
19532.13 84
19533.45 89
19534.77 65
19536.09 70
19537.41 78
19538.73 66
19540.05 77
19541.37 76
19542.68 96
19544.00 78
19545.32 70
19546.64 74
19547.96 89
19549.28 79
19550.60 84
19551.92 78
19553.24 89
19554.56 74
19555.88 77
19557.20 79
19558.52 79
19559.84 70
19561.16 84
19562.48 82
19563.80 68
19565.12 85
19566.44 90
19567.76 83
19569.08 95
19570.40 79
19571.72 81
19573.04 89
19574.36 61
19575.68 67
19577.00 72
19578.32 88
19579.64 85
19580.96 72
19582.28 84
19583.60 75
19584.92 85
19586.24 69
19587.57 79
19588.89 67
19590.21 85
19591.53 81
19592.85 89
19594.17 78
19595.49 82
19596.81 94
19598.13 92
19599.45 79
19600.78 81
19602.10 96
19603.42 76
19604.74 87
19606.06 58
19607.38 90
19608.70 81
19610.03 92
19611.35 83
19612.67 87
19613.99 78
19615.31 75
19616.63 98
19617.96 91
19619.28 74
19620.60 86
19621.92 84
19623.24 80
19624.57 93
19625.89 75
19627.21 96
19628.53 76
19629.85 85
19631.18 79
19632.50 78
19633.82 89
19635.14 85
19636.47 88
19637.79 85
19639.11 84
19640.43 94
19641.76 87
19643.08 85
19644.40 81
19645.72 71
19647.05 76
19648.37 81
19649.69 89
19651.02 81
19652.34 102
19653.66 83
19654.98 88
19656.31 79
19657.63 77
19658.95 77
19660.28 96
19661.60 87
19662.92 79
19664.25 94
19665.57 72
19666.89 76
19668.22 69
19669.54 94
19670.86 86
19672.19 82
19673.51 72
19674.84 74
19676.16 102
19677.48 78
19678.81 87
19680.13 83
19681.45 69
19682.78 72
19684.10 97
19685.43 71
19686.75 87
19688.08 72
19689.40 92
19690.72 85
19692.05 79
19693.37 70
19694.70 86
19696.02 95
19697.35 90
19698.67 86
19699.99 87
19701.32 77
19702.64 74
19703.97 84
19705.29 78
19706.62 83
19707.94 76
19709.27 89
19710.59 78
19711.92 83
19713.24 79
19714.57 80
19715.89 84
19717.22 79
19718.54 76
19719.87 79
19721.19 71
19722.52 73
19723.84 79
19725.17 83
19726.50 82
19727.82 65
19729.15 87
19730.47 79
19731.80 77
19733.12 76
19734.45 80
19735.77 80
19737.10 65
19738.43 81
19739.75 89
19741.08 91
19742.40 84
19743.73 93
19745.06 74
19746.38 83
19747.71 64
19749.03 85
19750.36 66
19751.69 83
19753.01 72
19754.34 83
19755.67 84
19756.99 74
19758.32 85
19759.65 94
19760.97 97
19762.30 81
19763.63 83
19764.95 66
19766.28 77
19767.61 83
19768.93 79
19770.26 75
19771.59 69
19772.91 73
19774.24 88
19775.57 78
19776.90 62
19778.22 85
19779.55 91
19780.88 75
19782.20 70
19783.53 89
19784.86 73
19786.19 86
19787.51 78
19788.84 90
19790.17 80
19791.50 75
19792.83 65
19794.15 82
19795.48 80
19796.81 79
19798.14 87
19799.46 88
19800.79 93
19802.12 68
19803.45 79
19804.78 76
19806.10 83
19807.43 77
19808.76 85
19810.09 78
19811.42 78
19812.75 69
19814.07 83
19815.40 82
19816.73 68
19818.06 88
19819.39 83
19820.72 70
19822.05 68
19823.37 74
19824.70 82
19826.03 68
19827.36 74
19828.69 81
19830.02 79
19831.35 93
19832.68 76
19834.01 81
19835.33 69
19836.66 79
19837.99 87
19839.32 86
19840.65 82
19841.98 81
19843.31 87
19844.64 65
19845.97 78
19847.30 75
19848.63 93
19849.96 70
19851.29 71
19852.62 57
19853.95 68
19855.28 87
19856.61 83
19857.94 76
19859.27 75
19860.60 68
19861.93 90
19863.26 80
19864.59 78
19865.92 68
19867.25 82
19868.58 89
19869.91 75
19871.24 83
19872.57 77
19873.90 94
19875.23 72
19876.56 82
19877.89 73
19879.22 85
19880.55 74
19881.88 79
19883.21 85
19884.54 75
19885.87 77
19887.21 84
19888.54 89
19889.87 73
19891.20 81
19892.53 83
19893.86 70
19895.19 95
19896.52 76
19897.85 81
19899.18 87
19900.52 83
19901.85 84
19903.18 81
19904.51 82
19905.84 76
19907.17 73
19908.50 87
19909.84 76
19911.17 71
19912.50 79
19913.83 83
19915.16 82
19916.50 88
19917.83 69
19919.16 84
19920.49 77
19921.82 79
19923.16 73
19924.49 63
19925.82 87
19927.15 79
19928.48 82
19929.82 64
19931.15 84
19932.48 83
19933.81 68
19935.15 79
19936.48 85
19937.81 91
19939.14 71
19940.48 82
19941.81 81
19943.14 64
19944.47 86
19945.81 83
19947.14 91
19948.47 72
19949.81 73
19951.14 90
19952.47 65
19953.81 76
19955.14 85
19956.47 88
19957.80 76
19959.14 84
19960.47 79
19961.80 82
19963.14 81
19964.47 85
19965.80 83
19967.14 81
19968.47 89
19969.81 74
19971.14 84
19972.47 78
19973.81 84
19975.14 97
19976.47 72
19977.81 74
19979.14 90
19980.48 89
19981.81 78
19983.14 69
19984.48 71
19985.81 83
19987.15 84
19988.48 89
19989.82 67
19991.15 86
19992.48 67
19993.82 82
19995.15 84
19996.49 80
19997.82 72
19999.16 87
20000.49 85
20001.83 76
20003.16 62
20004.50 87
20005.83 100
20007.17 81
20008.50 75
20009.84 69
20011.17 94
20012.51 89
20013.84 72
20015.18 83
20016.51 84
20017.85 80
20019.18 88
20020.52 82
20021.85 70
20023.19 93
20024.52 92
20025.86 85
20027.19 71
20028.53 80
20029.86 81
20031.20 94
20032.54 78
20033.87 76
20035.21 70
20036.54 80
20037.88 81
20039.22 82
20040.55 59
20041.89 83
20043.22 80
20044.56 79
20045.90 65
20047.23 74
20048.57 80
20049.90 79
20051.24 76
20052.58 73
20053.91 86
20055.25 89
20056.59 87
20057.92 60
20059.26 78
20060.60 69
20061.93 90
20063.27 72
20064.61 70
20065.94 74
20067.28 67
20068.62 84
20069.95 64
20071.29 84
20072.63 79
20073.97 84
20075.30 87
20076.64 64
20077.98 81
20079.31 85
20080.65 87
20081.99 74
20083.33 65
20084.66 86
20086.00 86
20087.34 63
20088.68 77
20090.01 70
20091.35 72
20092.69 73
20094.03 80
20095.37 81
20096.70 80
20098.04 78
20099.38 79
20100.72 86
20102.06 74
20103.39 68
20104.73 86
20106.07 91
20107.41 86
20108.75 95
20110.08 84
20111.42 90
20112.76 76
20114.10 91
20115.44 66
20116.78 77
20118.12 76
20119.45 77
20120.79 75
20122.13 77
20123.47 81
20124.81 90
20126.15 87
20127.49 69
