# Supplementary material for: MALDI-TOF MS typing enables the classification of brewing yeasts of the genus Saccharomyces to major beer styles
Source: PLoS One. 2017 Aug 9;12(8):e0181694. doi: 10.1371/journal.pone.0181694 (PMC5549903; doi:10.1371/journal.pone.0181694)
Supplement: S9 File — The directory includes 90 raw files and was zipped to “.zip”; the folder has three strains with 30 spectra per strain; S1 Text explains the raw files with an example and Table 1 represents the yeast strains used within the experiment. (ZIP) [file pone.0181694.s012.zip › 25-27/30285-66-Lag-Lag-Lag-YPG-18h-E-E_2016-02-26__0_C5_1.dat]

2000.76 2481
2001.18 2443
2001.60 2431
2002.02 2513
2002.45 2451
2002.87 2376
2003.29 2344
2003.71 2299
2004.13 2273
2004.55 2164
2004.98 2144
2005.40 2149
2005.82 2243
2006.24 2162
2006.67 2163
2007.09 2178
2007.51 2158
2007.93 2255
2008.35 2286
2008.78 2258
2009.20 2181
2009.62 2260
2010.04 2249
2010.47 2208
2010.89 2171
2011.31 2162
2011.73 2143
2012.16 2171
2012.58 2122
2013.00 2056
2013.43 2053
2013.85 2049
2014.27 2029
2014.69 2042
2015.12 2005
2015.54 1977
2015.96 1997
2016.39 2100
2016.81 2074
2017.23 1999
2017.66 1985
2018.08 2019
2018.50 2051
2018.93 2082
2019.35 2151
2019.77 2094
2020.20 2092
2020.62 2124
2021.04 2112
2021.47 2090
2021.89 2119
2022.32 2107
2022.74 2117
2023.16 2042
2023.59 2035
2024.01 2007
2024.43 2069
2024.86 2041
2025.28 2066
2025.71 2041
2026.13 2057
2026.56 2046
2026.98 2008
2027.40 2046
2027.83 2028
2028.25 1979
2028.68 2003
2029.10 2039
2029.53 1988
2029.95 1992
2030.38 2080
2030.80 2020
2031.22 2062
2031.65 1958
2032.07 2024
2032.50 2085
2032.92 2116
2033.35 2050
2033.77 2146
2034.20 2133
2034.62 2128
2035.05 2123
2035.47 2143
2035.90 2142
2036.32 2098
2036.75 2097
2037.18 2035
2037.60 2080
2038.03 2069
2038.45 2191
2038.88 2172
2039.30 2161
2039.73 2197
2040.15 2171
2040.58 2145
2041.01 2151
2041.43 2023
2041.86 2031
2042.28 2082
2042.71 2113
2043.13 2174
2043.56 2037
2043.99 2118
2044.41 2119
2044.84 2084
2045.27 2012
2045.69 2069
2046.12 2040
2046.54 2144
2046.97 2235
2047.40 2215
2047.82 2190
2048.25 2212
2048.68 2298
2049.10 2182
2049.53 2150
2049.96 2195
2050.38 2142
2050.81 2193
2051.24 2147
2051.66 2077
2052.09 2128
2052.52 2102
2052.94 2128
2053.37 2141
2053.80 2132
2054.23 2074
2054.65 2120
2055.08 2133
2055.51 2096
2055.93 2118
2056.36 2109
2056.79 2166
2057.22 2173
2057.64 2164
2058.07 2188
2058.50 2242
2058.93 2272
2059.35 2242
2059.78 2202
2060.21 2220
2060.64 2250
2061.07 2208
2061.49 2227
2061.92 2213
2062.35 2291
2062.78 2263
2063.20 2239
2063.63 2327
2064.06 2314
2064.49 2281
2064.92 2403
2065.35 2529
2065.77 2803
2066.20 2880
2066.63 2950
2067.06 2924
2067.49 3017
2067.92 2892
2068.34 2664
2068.77 2507
2069.20 2426
2069.63 2401
2070.06 2364
2070.49 2185
2070.92 2179
2071.35 2185
2071.78 2224
2072.20 2266
2072.63 2269
2073.06 2189
2073.49 2265
2073.92 2256
2074.35 2313
2074.78 2303
2075.21 2378
2075.64 2346
2076.07 2306
2076.50 2334
2076.93 2371
2077.36 2314
2077.78 2345
2078.21 2319
2078.64 2279
2079.07 2318
2079.50 2245
2079.93 2213
2080.36 2184
2080.79 2150
2081.22 2116
2081.65 2138
2082.08 2044
2082.51 2028
2082.94 2034
2083.37 2013
2083.80 2009
2084.23 2035
2084.66 2004
2085.09 2042
2085.52 2093
2085.95 2109
2086.39 2131
2086.82 2173
2087.25 2196
2087.68 2228
2088.11 2156
2088.54 2108
2088.97 2139
2089.40 2129
2089.83 2133
2090.26 2145
2090.69 2092
2091.12 2195
2091.55 2107
2091.99 2102
2092.42 2145
2092.85 2173
2093.28 2148
2093.71 2139
2094.14 2153
2094.57 2134
2095.00 2086
2095.43 2164
2095.87 2110
2096.30 2110
2096.73 2109
2097.16 2043
2097.59 2083
2098.02 2081
2098.46 2032
2098.89 1981
2099.32 1980
2099.75 1936
2100.18 1940
2100.61 1965
2101.05 1941
2101.48 1943
2101.91 1905
2102.34 1948
2102.78 1878
2103.21 1954
2103.64 1956
2104.07 1961
2104.50 1927
2104.94 1954
2105.37 1974
2105.80 1978
2106.23 1968
2106.67 1995
2107.10 2003
2107.53 2001
2107.96 2046
2108.40 2107
2108.83 2105
2109.26 2113
2109.70 2115
2110.13 2087
2110.56 2043
2110.99 2107
2111.43 2037
2111.86 2056
2112.29 1975
2112.73 2043
2113.16 1988
2113.59 2008
2114.03 2023
2114.46 2021
2114.89 1954
2115.33 1931
2115.76 1975
2116.19 1942
2116.63 1987
2117.06 1953
2117.49 1964
2117.93 1962
2118.36 1916
2118.80 1885
2119.23 1903
2119.66 1927
2120.10 1940
2120.53 1945
2120.96 1923
2121.40 1954
2121.83 1974
2122.27 1958
2122.70 1923
2123.14 1975
2123.57 1996
2124.00 2069
2124.44 2052
2124.87 2024
2125.31 2065
2125.74 2066
2126.18 2029
2126.61 1949
2127.05 1953
2127.48 1993
2127.91 1949
2128.35 2006
2128.78 1987
2129.22 1993
2129.65 1955
2130.09 1954
2130.52 1970
2130.96 1994
2131.39 1967
2131.83 2037
2132.26 2101
2132.70 2140
2133.13 2096
2133.57 2133
2134.01 2098
2134.44 2045
2134.88 2074
2135.31 2036
2135.75 2002
2136.18 2051
2136.62 2081
2137.05 2025
2137.49 2012
2137.93 2060
2138.36 2027
2138.80 2052
2139.23 1978
2139.67 2028
2140.10 2046
2140.54 1987
2140.98 1911
2141.41 1997
2141.85 1973
2142.29 1947
2142.72 1950
2143.16 1908
2143.59 1900
2144.03 1973
2144.47 1926
2144.90 1915
2145.34 1891
2145.78 1851
2146.21 1876
2146.65 1901
2147.09 1853
2147.52 1929
2147.96 1955
2148.40 1957
2148.83 1952
2149.27 1958
2149.71 2005
2150.14 2042
2150.58 2086
2151.02 2029
2151.46 2108
2151.89 2106
2152.33 2030
2152.77 2045
2153.20 2006
2153.64 1961
2154.08 1985
2154.52 2034
2154.95 1993
2155.39 1919
2155.83 1923
2156.27 1957
2156.70 1943
2157.14 1986
2157.58 1939
2158.02 1955
2158.45 2006
2158.89 2013
2159.33 2039
2159.77 1976
2160.21 2029
2160.64 2040
2161.08 2060
2161.52 2064
2161.96 2042
2162.40 2072
2162.84 2012
2163.27 2080
2163.71 2132
2164.15 2118
2164.59 2082
2165.03 2249
2165.47 2219
2165.90 2261
2166.34 2360
2166.78 2474
2167.22 2458
2167.66 2384
2168.10 2412
2168.54 2312
2168.98 2209
2169.41 2071
2169.85 2083
2170.29 2061
2170.73 2111
2171.17 2140
2171.61 2128
2172.05 2084
2172.49 2068
2172.93 2084
2173.37 2124
2173.81 2095
2174.25 2109
2174.69 2105
2175.13 2149
2175.56 2202
2176.00 2166
2176.44 2263
2176.88 2226
2177.32 2234
2177.76 2257
2178.20 2204
2178.64 2179
2179.08 2156
2179.52 2142
2179.96 2196
2180.40 2161
2180.84 2141
2181.28 2215
2181.72 2188
2182.16 2245
2182.60 2207
2183.04 2170
2183.48 2192
2183.92 2241
2184.36 2151
2184.81 2082
2185.25 2104
2185.69 2043
2186.13 2171
2186.57 2127
2187.01 2062
2187.45 2176
2187.89 2152
2188.33 2135
2188.77 2202
2189.21 2212
2189.65 2212
2190.09 2181
2190.54 2218
2190.98 2191
2191.42 2170
2191.86 2181
2192.30 2177
2192.74 2204
2193.18 2240
2193.62 2192
2194.07 2190
2194.51 2199
2194.95 2183
2195.39 2262
2195.83 2291
2196.27 2305
2196.72 2234
2197.16 2208
2197.60 2207
2198.04 2201
2198.48 2189
2198.92 2154
2199.37 2154
2199.81 2055
2200.25 2022
2200.69 2018
2201.13 2074
2201.58 2094
2202.02 2091
2202.46 2062
2202.90 2102
2203.35 2094
2203.79 2039
2204.23 2069
2204.67 2057
2205.12 2144
2205.56 2110
2206.00 2094
2206.44 2079
2206.89 2054
2207.33 2106
2207.77 2066
2208.21 2034
2208.66 2054
2209.10 2086
2209.54 2110
2209.99 2043
2210.43 2009
2210.87 2155
2211.32 2182
2211.76 2187
2212.20 2115
2212.65 2091
2213.09 2095
2213.53 2084
2213.98 2009
2214.42 2003
2214.86 1967
2215.31 1953
2215.75 1972
2216.19 1962
2216.64 1963
2217.08 1992
2217.52 1955
2217.97 1955
2218.41 1988
2218.86 1989
2219.30 1978
2219.74 1976
2220.19 2024
2220.63 2043
2221.08 2066
2221.52 2083
2221.97 2089
2222.41 2108
2222.85 2185
2223.30 2099
2223.74 2169
2224.19 2117
2224.63 2214
2225.08 2141
2225.52 2117
2225.96 2118
2226.41 2071
2226.85 2055
2227.30 2069
2227.74 2046
2228.19 2026
2228.63 2092
2229.08 1982
2229.52 1935
2229.97 1939
2230.41 1977
2230.86 1981
2231.30 1998
2231.75 1998
2232.19 2147
2232.64 2178
2233.08 2219
2233.53 2312
2233.98 2264
2234.42 2245
2234.87 2287
2235.31 2243
2235.76 2243
2236.20 2337
2236.65 2182
2237.09 2214
2237.54 2171
2237.99 2127
2238.43 2057
2238.88 2101
2239.32 2104
2239.77 2063
2240.22 2022
2240.66 2052
2241.11 2020
2241.55 1967
2242.00 1939
2242.45 1957
2242.89 1951
2243.34 1849
2243.79 1912
2244.23 1867
2244.68 1813
2245.13 1850
2245.57 1854
2246.02 1823
2246.47 1859
2246.91 1824
2247.36 1826
2247.81 1887
2248.25 1869
2248.70 1810
2249.15 1888
2249.59 1904
2250.04 1918
2250.49 1844
2250.93 1866
2251.38 1934
2251.83 1839
2252.28 1888
2252.72 1932
2253.17 1916
2253.62 1905
2254.07 1867
2254.51 1856
2254.96 1837
2255.41 1812
2255.86 1757
2256.30 1786
2256.75 1746
2257.20 1790
2257.65 1802
2258.09 1810
2258.54 1747
2258.99 1792
2259.44 1829
2259.89 1862
2260.33 1880
2260.78 1817
2261.23 1817
2261.68 1872
2262.13 1901
2262.58 1930
2263.02 1970
2263.47 1935
2263.92 1969
2264.37 1910
2264.82 1833
2265.27 1833
2265.71 1912
2266.16 1841
2266.61 1826
2267.06 1812
2267.51 1860
2267.96 1888
2268.41 1825
2268.86 1877
2269.30 1931
2269.75 1976
2270.20 1943
2270.65 1964
2271.10 1985
2271.55 2030
2272.00 2042
2272.45 2039
2272.90 1986
2273.35 1969
2273.80 2003
2274.25 2045
2274.69 2015
2275.14 2015
2275.59 2012
2276.04 2016
2276.49 2022
2276.94 2028
2277.39 2055
2277.84 2107
2278.29 2028
2278.74 2008
2279.19 2020
2279.64 1967
2280.09 1888
2280.54 1882
2280.99 1894
2281.44 1847
2281.89 1801
2282.34 1814
2282.79 1823
2283.24 1826
2283.69 1803
2284.14 1882
2284.59 1789
2285.04 1771
2285.50 1834
2285.95 1805
2286.40 1793
2286.85 1789
2287.30 1853
2287.75 1838
2288.20 1846
2288.65 1899
2289.10 1955
2289.55 2001
2290.00 2017
2290.45 2029
2290.91 2088
2291.36 2075
2291.81 2130
2292.26 2182
2292.71 2198
2293.16 2240
2293.61 2236
2294.06 2211
2294.52 2217
2294.97 2162
2295.42 2180
2295.87 2199
2296.32 2146
2296.77 2126
2297.22 2046
2297.68 2059
2298.13 1999
2298.58 1981
2299.03 1970
2299.48 1993
2299.94 1903
2300.39 1875
2300.84 1838
2301.29 1876
2301.74 1823
2302.20 1879
2302.65 1820
2303.10 1922
2303.55 1846
2304.01 1760
2304.46 1776
2304.91 1810
2305.36 1864
2305.82 1881
2306.27 1902
2306.72 1876
2307.17 1881
2307.63 1920
2308.08 1923
2308.53 1964
2308.98 1977
2309.44 2076
2309.89 2069
2310.34 2072
2310.80 2076
2311.25 2071
2311.70 2068
2312.16 2110
2312.61 2074
2313.06 2032
2313.52 1974
2313.97 2039
2314.42 1987
2314.88 1978
2315.33 1906
2315.78 2037
2316.24 2029
2316.69 2050
2317.14 2140
2317.60 2113
2318.05 2111
2318.50 2208
2318.96 2273
2319.41 2233
2319.87 2253
2320.32 2214
2320.77 2163
2321.23 2204
2321.68 2207
2322.14 2111
2322.59 2154
2323.04 2130
2323.50 2105
2323.95 2081
2324.41 2234
2324.86 2311
2325.32 2417
2325.77 2560
2326.23 2665
2326.68 2787
2327.13 2657
2327.59 2572
2328.04 2523
2328.50 2380
2328.95 2258
2329.41 2213
2329.86 2122
2330.32 2123
2330.77 2063
2331.23 2032
2331.68 1995
2332.14 2059
2332.59 2023
2333.05 2074
2333.50 1968
2333.96 1982
2334.41 2047
2334.87 1939
2335.33 2010
2335.78 2015
2336.24 2032
2336.69 2010
2337.15 1989
2337.60 1951
2338.06 1992
2338.51 2012
2338.97 1908
2339.43 1923
2339.88 1936
2340.34 1900
2340.79 1913
2341.25 1910
2341.71 1908
2342.16 1814
2342.62 1844
2343.07 1831
2343.53 1833
2343.99 1844
2344.44 1864
2344.90 1886
2345.36 1921
2345.81 1901
2346.27 1865
2346.73 1886
2347.18 1859
2347.64 1920
2348.09 1961
2348.55 1969
2349.01 1909
2349.47 1960
2349.92 1992
2350.38 1963
2350.84 1947
2351.29 2007
2351.75 1998
2352.21 1945
2352.66 1955
2353.12 2020
2353.58 1993
2354.04 1882
2354.49 1861
2354.95 1924
2355.41 1889
2355.86 1825
2356.32 1764
2356.78 1783
2357.24 1798
2357.70 1856
2358.15 1865
2358.61 1759
2359.07 1784
2359.53 1802
2359.98 1723
2360.44 1773
2360.90 1800
2361.36 1715
2361.82 1679
2362.27 1765
2362.73 1756
2363.19 1774
2363.65 1787
2364.11 1721
2364.56 1717
2365.02 1818
2365.48 1931
2365.94 1835
2366.40 1872
2366.86 1932
2367.31 1897
2367.77 1879
2368.23 1911
2368.69 1905
2369.15 1905
2369.61 1883
2370.07 1913
2370.53 1882
2370.98 1840
2371.44 1819
2371.90 1837
2372.36 1788
2372.82 1825
2373.28 1882
2373.74 1832
2374.20 1779
2374.66 1832
2375.12 1862
2375.58 1837
2376.04 1835
2376.49 1789
2376.95 1782
2377.41 1830
2377.87 1818
2378.33 1867
2378.79 1801
2379.25 1796
2379.71 1764
2380.17 1755
2380.63 1795
2381.09 1852
2381.55 1770
2382.01 1715
2382.47 1721
2382.93 1716
2383.39 1675
2383.85 1687
2384.31 1721
2384.77 1678
2385.23 1704
2385.69 1730
2386.15 1710
2386.61 1754
2387.07 1763
2387.53 1836
2387.99 1757
2388.46 1747
2388.92 1724
2389.38 1760
2389.84 1743
2390.30 1773
2390.76 1740
2391.22 1771
2391.68 1835
2392.14 1775
2392.60 1796
2393.06 1799
2393.52 1790
2393.99 1767
2394.45 1770
2394.91 1756
2395.37 1726
2395.83 1752
2396.29 1768
2396.75 1764
2397.21 1744
2397.68 1717
2398.14 1796
2398.60 1767
2399.06 1719
2399.52 1666
2399.98 1712
2400.45 1741
2400.91 1772
2401.37 1745
2401.83 1685
2402.29 1708
2402.76 1709
2403.22 1698
2403.68 1664
2404.14 1696
2404.60 1725
2405.07 1821
2405.53 1821
2405.99 1848
2406.45 1864
2406.91 1832
2407.38 1852
2407.84 1856
2408.30 1831
2408.76 1827
2409.23 1767
2409.69 1724
2410.15 1730
2410.62 1607
2411.08 1605
2411.54 1680
2412.00 1718
2412.47 1670
2412.93 1654
2413.39 1741
2413.86 1725
2414.32 1658
2414.78 1670
2415.24 1682
2415.71 1682
2416.17 1678
2416.63 1716
2417.10 1642
2417.56 1665
2418.02 1764
2418.49 1737
2418.95 1760
2419.42 1708
2419.88 1685
2420.34 1751
2420.81 1768
2421.27 1746
2421.73 1703
2422.20 1743
2422.66 1738
2423.13 1725
2423.59 1629
2424.05 1732
2424.52 1746
2424.98 1716
2425.45 1761
2425.91 1753
2426.37 1734
2426.84 1721
2427.30 1787
2427.77 1784
2428.23 1735
2428.70 1748
2429.16 1666
2429.62 1627
2430.09 1642
2430.55 1672
2431.02 1673
2431.48 1712
2431.95 1706
2432.41 1685
2432.88 1656
2433.34 1683
2433.81 1715
2434.27 1720
2434.74 1687
2435.20 1659
2435.67 1603
2436.13 1607
2436.60 1680
2437.06 1705
2437.53 1625
2437.99 1697
2438.46 1625
2438.92 1585
2439.39 1679
2439.86 1679
2440.32 1673
2440.79 1625
2441.25 1648
2441.72 1684
2442.18 1665
2442.65 1641
2443.12 1635
2443.58 1689
2444.05 1663
2444.51 1670
2444.98 1680
2445.44 1680
2445.91 1650
2446.38 1675
2446.84 1682
2447.31 1686
2447.78 1686
2448.24 1607
2448.71 1698
2449.17 1657
2449.64 1649
2450.11 1675
2450.57 1681
2451.04 1677
2451.51 1681
2451.97 1657
2452.44 1643
2452.91 1704
2453.37 1694
2453.84 1667
2454.31 1649
2454.78 1636
2455.24 1682
2455.71 1621
2456.18 1611
2456.64 1703
2457.11 1617
2457.58 1631
2458.04 1653
2458.51 1657
2458.98 1616
2459.45 1599
2459.91 1582
2460.38 1589
2460.85 1613
2461.32 1674
2461.78 1621
2462.25 1654
2462.72 1572
2463.19 1572
2463.66 1604
2464.12 1609
2464.59 1619
2465.06 1640
2465.53 1603
2465.99 1633
2466.46 1598
2466.93 1622
2467.40 1621
2467.87 1695
2468.34 1669
2468.80 1639
2469.27 1688
2469.74 1678
2470.21 1622
2470.68 1630
2471.15 1634
2471.61 1683
2472.08 1573
2472.55 1601
2473.02 1617
2473.49 1590
2473.96 1582
2474.43 1562
2474.90 1560
2475.36 1584
2475.83 1592
2476.30 1561
2476.77 1571
2477.24 1567
2477.71 1561
2478.18 1631
2478.65 1565
2479.12 1570
2479.59 1580
2480.06 1573
2480.52 1542
2480.99 1527
2481.46 1544
2481.93 1560
2482.40 1452
2482.87 1508
2483.34 1524
2483.81 1571
2484.28 1543
2484.75 1553
2485.22 1618
2485.69 1639
2486.16 1640
2486.63 1664
2487.10 1695
2487.57 1720
2488.04 1745
2488.51 1728
2488.98 1722
2489.45 1694
2489.92 1628
2490.39 1712
2490.86 1659
2491.33 1625
2491.80 1640
2492.27 1675
2492.74 1700
2493.21 1674
2493.69 1681
2494.16 1795
2494.63 1688
2495.10 1684
2495.57 1653
2496.04 1690
2496.51 1735
2496.98 1672
2497.45 1672
2497.92 1613
2498.39 1594
2498.86 1619
2499.34 1587
2499.81 1552
2500.28 1546
2500.75 1557
2501.22 1616
2501.69 1589
2502.16 1646
2502.64 1586
2503.11 1611
2503.58 1601
2504.05 1602
2504.52 1610
2504.99 1587
2505.47 1633
2505.94 1578
2506.41 1612
2506.88 1655
2507.35 1683
2507.82 1698
2508.30 1684
2508.77 1680
2509.24 1644
2509.71 1669
2510.18 1653
2510.66 1668
2511.13 1719
2511.60 1734
2512.07 1734
2512.55 1684
2513.02 1704
2513.49 1692
2513.96 1711
2514.44 1667
2514.91 1614
2515.38 1662
2515.85 1694
2516.33 1644
2516.80 1642
2517.27 1621
2517.75 1598
2518.22 1603
2518.69 1660
2519.16 1644
2519.64 1650
2520.11 1645
2520.58 1730
2521.06 1733
2521.53 1773
2522.00 1721
2522.48 1729
2522.95 1731
2523.42 1685
2523.90 1699
2524.37 1706
2524.84 1627
2525.32 1659
2525.79 1656
2526.27 1629
2526.74 1620
2527.21 1685
2527.69 1567
2528.16 1549
2528.63 1596
2529.11 1604
2529.58 1625
2530.06 1595
2530.53 1586
2531.00 1562
2531.48 1625
2531.95 1680
2532.43 1700
2532.90 1654
2533.38 1689
2533.85 1690
2534.32 1671
2534.80 1663
2535.27 1693
2535.75 1751
2536.22 1721
2536.70 1694
2537.17 1711
2537.65 1693
2538.12 1670
2538.60 1672
2539.07 1681
2539.55 1667
2540.02 1703
2540.50 1716
2540.97 1614
2541.45 1707
2541.92 1613
2542.40 1641
2542.87 1663
2543.35 1668
2543.82 1613
2544.30 1582
2544.77 1614
2545.25 1628
2545.72 1638
2546.20 1654
2546.68 1752
2547.15 1723
2547.63 1773
2548.10 1735
2548.58 1803
2549.05 1926
2549.53 2009
2550.01 2059
2550.48 2062
2550.96 2103
2551.43 2160
2551.91 2068
2552.39 2076
2552.86 2058
2553.34 2033
2553.82 2037
2554.29 2029
2554.77 1951
2555.24 1907
2555.72 1866
2556.20 1851
2556.67 1829
2557.15 1789
2557.63 1783
2558.10 1735
2558.58 1696
2559.06 1748
2559.53 1717
2560.01 1667
2560.49 1634
2560.96 1653
2561.44 1683
2561.92 1698
2562.40 1596
2562.87 1662
2563.35 1622
2563.83 1579
2564.30 1618
2564.78 1693
2565.26 1649
2565.74 1642
2566.21 1619
2566.69 1596
2567.17 1617
2567.65 1658
2568.12 1682
2568.60 1636
2569.08 1662
2569.56 1634
2570.03 1618
2570.51 1583
2570.99 1594
2571.47 1622
2571.95 1620
2572.42 1627
2572.90 1618
2573.38 1632
2573.86 1584
2574.34 1643
2574.81 1623
2575.29 1619
2575.77 1597
2576.25 1666
2576.73 1599
2577.21 1626
2577.68 1585
2578.16 1568
2578.64 1596
2579.12 1623
2579.60 1615
2580.08 1585
2580.56 1536
2581.04 1561
2581.51 1606
2581.99 1553
2582.47 1622
2582.95 1597
2583.43 1570
2583.91 1578
2584.39 1605
2584.87 1576
2585.35 1549
2585.83 1524
2586.31 1587
2586.78 1570
2587.26 1593
2587.74 1575
2588.22 1575
2588.70 1581
2589.18 1620
2589.66 1579
2590.14 1574
2590.62 1652
2591.10 1604
2591.58 1616
2592.06 1569
2592.54 1612
2593.02 1589
2593.50 1620
2593.98 1633
2594.46 1593
2594.94 1552
2595.42 1590
2595.90 1551
2596.38 1528
2596.86 1538
2597.34 1545
2597.82 1594
2598.30 1534
2598.78 1461
2599.26 1502
2599.74 1485
2600.22 1481
2600.70 1540
2601.19 1536
2601.67 1537
2602.15 1536
2602.63 1565
2603.11 1525
2603.59 1473
2604.07 1515
2604.55 1559
2605.03 1591
2605.51 1601
2605.99 1612
2606.48 1627
2606.96 1574
2607.44 1561
2607.92 1633
2608.40 1582
2608.88 1630
2609.36 1600
2609.84 1629
2610.33 1671
2610.81 1626
2611.29 1639
2611.77 1601
2612.25 1540
2612.73 1611
2613.22 1601
2613.70 1533
2614.18 1548
2614.66 1512
2615.14 1495
2615.63 1581
2616.11 1586
2616.59 1540
2617.07 1514
2617.55 1538
2618.04 1537
2618.52 1570
2619.00 1557
2619.48 1578
2619.97 1509
2620.45 1593
2620.93 1566
2621.41 1572
2621.90 1622
2622.38 1593
2622.86 1523
2623.34 1573
2623.83 1580
2624.31 1553
2624.79 1519
2625.27 1514
2625.76 1530
2626.24 1501
2626.72 1540
2627.21 1524
2627.69 1544
2628.17 1483
2628.66 1465
2629.14 1475
2629.62 1514
2630.11 1565
2630.59 1487
2631.07 1483
2631.56 1541
2632.04 1526
2632.52 1570
2633.01 1630
2633.49 1562
2633.97 1599
2634.46 1542
2634.94 1599
2635.43 1565
2635.91 1601
2636.39 1572
2636.88 1599
2637.36 1518
2637.85 1536
2638.33 1542
2638.81 1574
2639.30 1585
2639.78 1545
2640.27 1542
2640.75 1543
2641.24 1443
2641.72 1478
2642.20 1526
2642.69 1491
2643.17 1502
2643.66 1481
2644.14 1497
2644.63 1433
2645.11 1463
2645.60 1465
2646.08 1519
2646.57 1500
2647.05 1481
2647.54 1521
2648.02 1463
2648.51 1513
2648.99 1535
2649.48 1561
2649.96 1564
2650.45 1602
2650.93 1563
2651.42 1571
2651.90 1490
2652.39 1568
2652.87 1523
2653.36 1586
2653.84 1513
2654.33 1533
2654.82 1546
2655.30 1587
2655.79 1555
2656.27 1549
2656.76 1560
2657.24 1578
2657.73 1512
2658.22 1476
2658.70 1490
2659.19 1446
2659.67 1506
2660.16 1476
2660.65 1548
2661.13 1519
2661.62 1501
2662.10 1531
2662.59 1552
2663.08 1567
2663.56 1573
2664.05 1566
2664.54 1596
2665.02 1548
2665.51 1577
2666.00 1607
2666.48 1605
2666.97 1663
2667.46 1663
2667.94 1568
2668.43 1565
2668.92 1550
2669.40 1598
2669.89 1660
2670.38 1565
2670.86 1523
2671.35 1630
2671.84 1612
2672.33 1571
2672.81 1551
2673.30 1555
2673.79 1562
2674.28 1603
2674.76 1581
2675.25 1590
2675.74 1527
2676.23 1600
2676.71 1616
2677.20 1599
2677.69 1558
2678.18 1572
2678.66 1506
2679.15 1549
2679.64 1520
2680.13 1499
2680.62 1522
2681.10 1495
2681.59 1465
2682.08 1496
2682.57 1491
2683.06 1424
2683.54 1453
2684.03 1507
2684.52 1514
2685.01 1478
2685.50 1504
2685.99 1483
2686.47 1534
2686.96 1471
2687.45 1484
2687.94 1540
2688.43 1547
2688.92 1531
2689.41 1503
2689.89 1543
2690.38 1539
2690.87 1621
2691.36 1658
2691.85 1603
2692.34 1613
2692.83 1571
2693.32 1601
2693.81 1650
2694.30 1566
2694.79 1634
2695.27 1655
2695.76 1608
2696.25 1645
2696.74 1586
2697.23 1624
2697.72 1650
2698.21 1617
2698.70 1557
2699.19 1576
2699.68 1518
2700.17 1518
2700.66 1574
2701.15 1529
2701.64 1495
2702.13 1557
2702.62 1555
2703.11 1602
2703.60 1568
2704.09 1572
2704.58 1554
2705.07 1539
2705.56 1551
2706.05 1539
2706.54 1574
2707.03 1590
2707.52 1614
2708.01 1641
2708.50 1554
2708.99 1605
2709.48 1601
2709.97 1581
2710.46 1596
2710.96 1527
2711.45 1485
2711.94 1524
2712.43 1444
2712.92 1521
2713.41 1461
2713.90 1513
2714.39 1509
2714.88 1518
2715.37 1504
2715.86 1510
2716.36 1528
2716.85 1525
2717.34 1510
2717.83 1505
2718.32 1535
2718.81 1478
2719.30 1517
2719.80 1519
2720.29 1613
2720.78 1618
2721.27 1613
2721.76 1613
2722.25 1588
2722.75 1633
2723.24 1626
2723.73 1605
2724.22 1636
2724.71 1601
2725.21 1578
2725.70 1560
2726.19 1516
2726.68 1524
2727.17 1613
2727.67 1625
2728.16 1581
2728.65 1572
2729.14 1566
2729.64 1538
2730.13 1574
2730.62 1569
2731.11 1571
2731.61 1555
2732.10 1579
2732.59 1570
2733.08 1596
2733.58 1562
2734.07 1546
2734.56 1525
2735.05 1598
2735.55 1643
2736.04 1620
2736.53 1600
2737.03 1618
2737.52 1600
2738.01 1602
2738.51 1664
2739.00 1663
2739.49 1699
2739.99 1704
2740.48 1700
2740.97 1682
2741.47 1669
2741.96 1587
2742.45 1610
2742.95 1649
2743.44 1629
2743.93 1562
2744.43 1563
2744.92 1565
2745.42 1585
2745.91 1599
2746.40 1591
2746.90 1582
2747.39 1507
2747.89 1535
2748.38 1544
2748.87 1572
2749.37 1607
2749.86 1587
2750.36 1504
2750.85 1521
2751.34 1525
2751.84 1532
2752.33 1479
2752.83 1471
2753.32 1476
2753.82 1439
2754.31 1480
2754.81 1478
2755.30 1430
2755.80 1481
2756.29 1512
2756.79 1534
2757.28 1477
2757.78 1514
2758.27 1525
2758.77 1411
2759.26 1458
2759.76 1433
2760.25 1507
2760.75 1521
2761.24 1549
2761.74 1519
2762.23 1516
2762.73 1502
2763.22 1481
2763.72 1521
2764.21 1513
2764.71 1552
2765.20 1589
2765.70 1524
2766.20 1462
2766.69 1483
2767.19 1486
2767.68 1479
2768.18 1477
2768.68 1426
2769.17 1479
2769.67 1502
2770.16 1454
2770.66 1440
2771.16 1504
2771.65 1507
2772.15 1490
2772.64 1514
2773.14 1481
2773.64 1460
2774.13 1450
2774.63 1422
2775.13 1422
2775.62 1425
2776.12 1425
2776.62 1419
2777.11 1473
2777.61 1518
2778.11 1447
2778.60 1492
2779.10 1543
2779.60 1478
2780.09 1486
2780.59 1491
2781.09 1558
2781.58 1525
2782.08 1489
2782.58 1468
2783.08 1490
2783.57 1487
2784.07 1420
2784.57 1433
2785.07 1437
2785.56 1478
2786.06 1480
2786.56 1477
2787.06 1491
2787.55 1437
2788.05 1465
2788.55 1436
2789.05 1447
2789.54 1430
2790.04 1464
2790.54 1505
2791.04 1463
2791.54 1484
2792.03 1458
2792.53 1509
2793.03 1467
2793.53 1454
2794.03 1493
2794.52 1529
2795.02 1565
2795.52 1588
2796.02 1508
2796.52 1523
2797.02 1573
2797.51 1554
2798.01 1517
2798.51 1510
2799.01 1486
2799.51 1495
2800.01 1508
2800.51 1507
2801.00 1525
2801.50 1501
2802.00 1511
2802.50 1463
2803.00 1493
2803.50 1529
2804.00 1466
2804.50 1462
2805.00 1516
2805.50 1499
2806.00 1515
2806.49 1455
2806.99 1503
2807.49 1516
2807.99 1541
2808.49 1541
2808.99 1588
2809.49 1711
2809.99 1715
2810.49 1642
2810.99 1684
2811.49 1654
2811.99 1734
2812.49 1824
2812.99 1753
2813.49 1759
2813.99 1697
2814.49 1667
2814.99 1645
2815.49 1591
2815.99 1542
2816.49 1504
2816.99 1442
2817.49 1461
2817.99 1489
2818.49 1476
2818.99 1451
2819.49 1479
2819.99 1487
2820.49 1445
2820.99 1456
2821.49 1465
2821.99 1522
2822.50 1535
2823.00 1469
2823.50 1446
2824.00 1441
2824.50 1478
2825.00 1437
2825.50 1415
2826.00 1415
2826.50 1431
2827.00 1430
2827.50 1377
2828.01 1391
2828.51 1393
2829.01 1423
2829.51 1399
2830.01 1450
2830.51 1487
2831.01 1450
2831.52 1465
2832.02 1476
2832.52 1437
2833.02 1465
2833.52 1530
2834.02 1444
2834.53 1446
2835.03 1390
2835.53 1425
2836.03 1453
2836.53 1469
2837.03 1483
2837.54 1426
2838.04 1488
2838.54 1473
2839.04 1420
2839.55 1441
2840.05 1430
2840.55 1414
2841.05 1431
2841.55 1433
2842.06 1484
2842.56 1487
2843.06 1468
2843.56 1513
2844.07 1446
2844.57 1457
2845.07 1454
2845.58 1531
2846.08 1501
2846.58 1423
2847.08 1507
2847.59 1492
2848.09 1505
2848.59 1487
2849.10 1423
2849.60 1413
2850.10 1442
2850.61 1483
2851.11 1505
2851.61 1483
2852.12 1504
2852.62 1498
2853.12 1444
2853.63 1486
2854.13 1408
2854.63 1450
2855.14 1508
2855.64 1522
2856.14 1445
2856.65 1460
2857.15 1474
2857.66 1484
2858.16 1442
2858.66 1466
2859.17 1482
2859.67 1444
2860.17 1379
2860.68 1420
2861.18 1410
2861.69 1442
2862.19 1431
2862.70 1473
2863.20 1456
2863.70 1452
2864.21 1486
2864.71 1497
2865.22 1465
2865.72 1485
2866.23 1450
2866.73 1514
2867.24 1523
2867.74 1480
2868.25 1482
2868.75 1474
2869.26 1428
2869.76 1399
2870.27 1494
2870.77 1505
2871.28 1510
2871.78 1526
2872.29 1575
2872.79 1589
2873.30 1559
2873.80 1560
2874.31 1573
2874.81 1630
2875.32 1619
2875.82 1580
2876.33 1590
2876.83 1517
2877.34 1481
2877.84 1503
2878.35 1502
2878.86 1489
2879.36 1470
2879.87 1412
2880.37 1450
2880.88 1402
2881.39 1417
2881.89 1432
2882.40 1475
2882.90 1461
2883.41 1491
2883.92 1504
2884.42 1528
2884.93 1552
2885.43 1518
2885.94 1636
2886.45 1730
2886.95 1804
2887.46 1847
2887.97 1928
2888.47 1860
2888.98 1799
2889.49 1784
2889.99 1756
2890.50 1847
2891.01 1922
2891.51 1844
2892.02 1761
2892.53 1798
2893.03 1799
2893.54 1748
2894.05 1817
2894.55 1848
2895.06 1848
2895.57 1858
2896.08 1891
2896.58 1901
2897.09 1948
2897.60 1941
2898.11 2012
2898.61 1956
2899.12 1883
2899.63 1824
2900.13 1871
2900.64 1836
2901.15 1787
2901.66 1714
2902.17 1731
2902.67 1717
2903.18 1687
2903.69 1617
2904.20 1626
2904.70 1595
2905.21 1587
2905.72 1626
2906.23 1659
2906.74 1698
2907.25 1746
2907.75 1700
2908.26 1680
2908.77 1709
2909.28 1651
2909.79 1611
2910.30 1611
2910.80 1626
2911.31 1577
2911.82 1558
2912.33 1541
2912.84 1550
2913.35 1528
2913.86 1480
2914.36 1484
2914.87 1495
2915.38 1553
2915.89 1562
2916.40 1579
2916.91 1623
2917.42 1653
2917.93 1655
2918.44 1681
2918.95 1650
2919.46 1645
2919.96 1663
2920.47 1659
2920.98 1658
2921.49 1753
2922.00 1711
2922.51 1688
2923.02 1664
2923.53 1687
2924.04 1711
2924.55 1680
2925.06 1687
2925.57 1712
2926.08 1637
2926.59 1649
2927.10 1739
2927.61 1676
2928.12 1631
2928.63 1692
2929.14 1692
2929.65 1686
2930.16 1628
2930.67 1587
2931.18 1624
2931.69 1594
2932.20 1540
2932.71 1577
2933.22 1533
2933.73 1572
2934.24 1561
2934.75 1544
2935.26 1532
2935.77 1606
2936.29 1616
2936.80 1652
2937.31 1606
2937.82 1567
2938.33 1599
2938.84 1646
2939.35 1689
2939.86 1675
2940.37 1697
2940.88 1726
2941.39 1650
2941.91 1713
2942.42 1724
2942.93 1694
2943.44 1681
2943.95 1608
2944.46 1562
2944.97 1587
2945.49 1560
2946.00 1558
2946.51 1516
2947.02 1491
2947.53 1501
2948.04 1563
2948.56 1553
2949.07 1516
2949.58 1537
2950.09 1534
2950.60 1510
2951.12 1498
2951.63 1518
2952.14 1598
2952.65 1578
2953.16 1589
2953.68 1594
2954.19 1556
2954.70 1604
2955.21 1579
2955.73 1562
2956.24 1597
2956.75 1642
2957.26 1666
2957.78 1725
2958.29 1777
2958.80 1811
2959.31 1765
2959.83 1734
2960.34 1722
2960.85 1745
2961.36 1727
2961.88 1750
2962.39 1715
2962.90 1749
2963.42 1833
2963.93 1872
2964.44 1848
2964.96 1871
2965.47 1931
2965.98 1865
2966.50 1911
2967.01 1970
2967.52 1928
2968.04 2012
2968.55 2075
2969.06 2138
2969.58 2051
2970.09 1978
2970.60 2045
2971.12 2086
2971.63 1979
2972.15 1888
2972.66 1805
2973.17 1852
2973.69 1827
2974.20 1773
2974.72 1781
2975.23 1802
2975.74 1807
2976.26 1861
2976.77 1825
2977.29 1809
2977.80 1827
2978.31 1803
2978.83 1867
2979.34 1843
2979.86 1898
2980.37 1931
2980.89 2005
2981.40 1971
2981.92 2038
2982.43 2025
2982.95 2015
2983.46 2057
2983.98 2145
2984.49 2146
2985.01 2171
2985.52 2112
2986.04 2152
2986.55 2165
2987.07 2130
2987.58 2186
2988.10 2279
2988.61 2289
2989.13 2296
2989.64 2362
2990.16 2393
2990.67 2406
2991.19 2407
2991.70 2448
2992.22 2393
2992.73 2316
2993.25 2433
2993.77 2397
2994.28 2404
2994.80 2356
2995.31 2338
2995.83 2480
2996.35 2550
2996.86 2622
2997.38 2766
2997.89 2879
2998.41 3009
2998.93 3056
2999.44 3151
2999.96 3132
3000.47 3082
3000.99 3073
3001.51 3177
3002.02 3208
3002.54 3227
3003.06 3465
3003.57 3952
3004.09 4484
3004.61 5389
3005.12 6469
3005.64 7591
3006.16 8410
3006.67 8767
3007.19 8712
3007.71 8233
3008.22 7678
3008.74 6650
3009.26 5733
3009.77 4959
3010.29 4217
3010.81 3816
3011.33 3427
3011.84 3148
3012.36 2996
3012.88 2935
3013.40 2842
3013.91 2702
3014.43 2661
3014.95 2573
3015.47 2554
3015.98 2600
3016.50 2499
3017.02 2448
3017.54 2381
3018.05 2422
3018.57 2369
3019.09 2357
3019.61 2320
3020.13 2335
3020.64 2335
3021.16 2310
3021.68 2251
3022.20 2256
3022.72 2290
3023.23 2275
3023.75 2320
3024.27 2392
3024.79 2470
3025.31 2486
3025.83 2482
3026.34 2441
3026.86 2427
3027.38 2359
3027.90 2349
3028.42 2319
3028.94 2258
3029.46 2165
3029.98 2234
3030.49 2203
3031.01 2194
3031.53 2213
3032.05 2149
3032.57 2153
3033.09 2159
3033.61 2202
3034.13 2108
3034.65 2075
3035.17 2109
3035.68 2129
3036.20 2109
3036.72 2060
3037.24 2058
3037.76 2139
3038.28 2165
3038.80 2165
3039.32 2134
3039.84 2080
3040.36 2075
3040.88 2037
3041.40 2094
3041.92 2032
3042.44 2006
3042.96 1978
3043.48 1961
3044.00 1920
3044.52 1907
3045.04 1941
3045.56 1973
3046.08 1934
3046.60 1910
3047.12 1951
3047.64 1957
3048.16 1979
3048.68 1915
3049.20 1873
3049.72 1875
3050.24 1922
3050.76 1917
3051.28 1930
3051.80 1865
3052.33 1857
3052.85 1855
3053.37 1961
3053.89 1859
3054.41 1826
3054.93 1865
3055.45 1893
3055.97 1850
3056.49 1873
3057.01 1890
3057.54 1887
3058.06 1981
3058.58 1952
3059.10 1869
3059.62 1907
3060.14 1902
3060.66 1890
3061.18 1907
3061.71 1930
3062.23 1915
3062.75 1997
3063.27 2022
3063.79 1946
3064.31 1902
3064.84 1979
3065.36 2003
3065.88 2053
3066.40 2073
3066.92 2035
3067.45 2090
3067.97 2217
3068.49 2186
3069.01 2121
3069.53 2110
3070.06 2089
3070.58 2099
3071.10 2133
3071.62 2155
3072.15 2096
3072.67 2026
3073.19 2011
3073.71 2021
3074.24 2057
3074.76 2110
3075.28 2099
3075.80 2127
3076.33 2197
3076.85 2211
3077.37 2293
3077.90 2412
3078.42 2437
3078.94 2467
3079.46 2593
3079.99 2610
3080.51 2736
3081.03 2815
3081.56 2798
3082.08 2888
3082.60 2940
3083.13 3017
3083.65 3031
3084.17 3066
3084.70 3060
3085.22 2933
3085.74 2939
3086.27 2804
3086.79 2674
3087.31 2683
3087.84 2602
3088.36 2589
3088.89 2538
3089.41 2554
3089.93 2484
3090.46 2556
3090.98 2461
3091.51 2527
3092.03 2535
3092.55 2706
3093.08 2794
3093.60 2826
3094.13 2835
3094.65 2953
3095.18 3194
3095.70 3528
3096.22 3789
3096.75 3957
3097.27 4148
3097.80 4195
3098.32 4413
3098.85 4479
3099.37 4328
3099.90 4269
3100.42 4337
3100.95 4578
3101.47 5150
3102.00 6064
3102.52 7424
3103.05 9337
3103.57 11081
3104.10 12709
3104.62 13488
3105.15 13505
3105.67 12463
3106.20 11197
3106.72 9563
3107.25 8039
3107.77 6695
3108.30 5712
3108.82 4835
3109.35 4188
3109.88 3841
3110.40 3701
3110.93 3609
3111.45 3418
3111.98 3345
3112.50 3272
3113.03 3307
3113.56 3186
3114.08 3108
3114.61 3009
3115.13 2960
3115.66 2918
3116.19 2851
3116.71 2804
3117.24 2735
3117.77 2688
3118.29 2615
3118.82 2521
3119.34 2581
3119.87 2630
3120.40 2561
3120.92 2640
3121.45 2737
3121.98 2823
3122.50 2895
3123.03 2836
3123.56 2843
3124.08 2896
3124.61 2901
3125.14 2876
3125.66 2691
3126.19 2619
3126.72 2527
3127.25 2476
3127.77 2397
3128.30 2342
3128.83 2338
3129.35 2278
3129.88 2281
3130.41 2310
3130.94 2279
3131.46 2189
3131.99 2199
3132.52 2212
3133.05 2174
3133.57 2213
3134.10 2281
3134.63 2248
3135.16 2254
3135.68 2296
3136.21 2249
3136.74 2236
3137.27 2173
3137.80 2170
3138.32 2159
3138.85 2068
3139.38 2001
3139.91 1971
3140.44 1995
3140.97 2011
3141.49 1975
3142.02 2076
3142.55 2009
3143.08 2007
3143.61 1955
3144.14 1933
3144.66 1943
3145.19 1899
3145.72 1931
3146.25 1910
3146.78 1948
3147.31 1872
3147.84 1924
3148.36 1925
3148.89 1875
3149.42 1911
3149.95 1951
3150.48 1898
3151.01 1899
3151.54 1946
3152.07 1959
3152.60 1890
3153.13 1872
3153.66 1887
3154.19 1845
3154.71 1888
3155.24 1880
3155.77 1815
3156.30 1862
3156.83 1880
3157.36 1813
3157.89 1821
3158.42 1903
3158.95 1805
3159.48 1854
3160.01 1853
3160.54 1833
3161.07 1856
3161.60 1838
3162.13 1877
3162.66 1850
3163.19 1830
3163.72 1849
3164.25 1789
3164.78 1790
3165.31 1765
3165.84 1819
3166.37 1775
3166.90 1727
3167.43 1786
3167.96 1814
3168.49 1763
3169.02 1794
3169.56 1777
3170.09 1814
3170.62 1744
3171.15 1709
3171.68 1722
3172.21 1704
3172.74 1759
3173.27 1746
3173.80 1788
3174.33 1792
3174.86 1845
3175.40 1804
3175.93 1900
3176.46 1854
3176.99 1837
3177.52 1901
3178.05 1869
3178.58 1803
3179.11 1780
3179.65 1738
3180.18 1759
3180.71 1771
3181.24 1747
3181.77 1744
3182.30 1707
3182.84 1695
3183.37 1714
3183.90 1723
3184.43 1693
3184.96 1660
3185.49 1657
3186.03 1719
3186.56 1700
3187.09 1690
3187.62 1700
3188.16 1760
3188.69 1814
3189.22 1832
3189.75 1816
3190.28 1809
3190.82 1831
3191.35 1842
3191.88 1777
3192.41 1769
3192.95 1792
3193.48 1800
3194.01 1787
3194.55 1713
3195.08 1715
3195.61 1731
3196.14 1766
3196.68 1759
3197.21 1724
3197.74 1795
3198.28 1827
3198.81 1806
3199.34 1797
3199.87 1821
3200.41 1802
3200.94 1850
3201.47 1816
3202.01 1892
3202.54 1874
3203.07 1875
3203.61 1877
3204.14 1891
3204.68 1900
3205.21 1882
3205.74 1953
3206.28 2038
3206.81 2083
3207.34 2130
3207.88 2177
3208.41 2166
3208.95 2196
3209.48 2266
3210.01 2384
3210.55 2418
3211.08 2476
3211.62 2484
3212.15 2436
3212.68 2373
3213.22 2353
3213.75 2316
3214.29 2326
3214.82 2292
3215.36 2225
3215.89 2197
3216.42 2123
3216.96 2102
3217.49 2056
3218.03 1986
3218.56 1917
3219.10 1876
3219.63 1884
3220.17 1894
3220.70 1887
3221.24 1931
3221.77 1934
3222.31 1971
3222.84 1979
3223.38 2029
3223.91 2138
3224.45 2255
3224.98 2359
3225.52 2455
3226.05 2438
3226.59 2411
3227.12 2422
3227.66 2387
3228.20 2468
3228.73 2529
3229.27 2425
3229.80 2348
3230.34 2345
3230.87 2328
3231.41 2296
3231.95 2279
3232.48 2357
3233.02 2470
3233.55 2479
3234.09 2566
3234.63 2552
3235.16 2584
3235.70 2589
3236.23 2533
3236.77 2574
3237.31 2684
3237.84 2794
3238.38 2927
3238.92 2968
3239.45 2996
3239.99 2922
3240.53 2845
3241.06 2941
3241.60 2915
3242.14 2786
3242.67 2744
3243.21 2821
3243.75 2907
3244.28 2942
3244.82 3034
3245.36 3150
3245.89 3191
3246.43 3234
3246.97 3262
3247.50 3299
3248.04 3358
3248.58 3475
3249.12 3495
3249.65 3471
3250.19 3653
3250.73 3936
3251.27 4342
3251.80 4915
3252.34 5959
3252.88 7286
3253.42 8784
3253.95 9990
3254.49 10520
3255.03 10417
3255.57 10096
3256.10 9362
3256.64 8196
3257.18 6919
3257.72 6020
3258.26 5410
3258.79 4906
3259.33 4508
3259.87 4298
3260.41 4174
3260.95 4104
3261.49 4240
3262.02 4406
3262.56 4520
3263.10 4611
3263.64 4733
3264.18 4921
3264.72 4964
3265.25 5026
3265.79 5034
3266.33 5086
3266.87 5333
3267.41 5784
3267.95 5931
3268.49 6019
3269.03 5919
3269.56 5620
3270.10 5286
3270.64 4895
3271.18 4574
3271.72 4308
3272.26 4027
3272.80 4027
3273.34 3831
3273.88 3695
3274.42 3664
3274.96 3615
3275.50 3622
3276.04 3574
3276.57 3506
3277.11 3418
3277.65 3414
3278.19 3440
3278.73 3452
3279.27 3468
3279.81 3414
3280.35 3448
3280.89 3458
3281.43 3419
3281.97 3542
3282.51 3475
3283.05 3409
3283.59 3479
3284.13 3436
3284.67 3441
3285.21 3467
3285.75 3510
3286.29 3560
3286.83 3498
3287.37 3510
3287.91 3536
3288.46 3500
3289.00 3580
3289.54 3632
3290.08 3537
3290.62 3749
3291.16 3873
3291.70 4052
3292.24 4134
3292.78 4284
3293.32 4495
3293.86 4684
3294.40 5062
3294.94 5212
3295.49 5497
3296.03 5692
3296.57 5888
3297.11 6012
3297.65 6022
3298.19 5956
3298.73 5789
3299.27 5492
3299.82 5146
3300.36 4945
3300.90 4717
3301.44 4389
3301.98 4304
3302.52 4136
3303.07 4110
3303.61 4064
3304.15 4116
3304.69 4051
3305.23 3969
3305.77 3930
3306.32 4029
3306.86 3953
3307.40 3997
3307.94 4026
3308.49 4121
3309.03 4208
3309.57 4268
3310.11 4423
3310.65 4589
3311.20 4764
3311.74 4676
3312.28 4838
3312.82 4772
3313.37 4717
3313.91 4717
3314.45 4613
3314.99 4643
3315.54 4635
3316.08 4704
3316.62 4940
3317.17 5318
3317.71 5548
3318.25 5853
3318.79 6317
3319.34 6802
3319.88 7261
3320.42 7604
3320.97 7894
3321.51 7967
3322.05 7881
3322.60 7652
3323.14 7505
3323.68 7206
3324.23 6957
3324.77 6706
3325.31 6413
3325.86 6201
3326.40 6005
3326.94 5877
3327.49 5860
3328.03 5846
3328.58 5762
3329.12 5855
3329.66 5835
3330.21 5707
3330.75 5941
3331.30 6232
3331.84 6710
3332.38 7353
3332.93 8697
3333.47 11161
3334.02 15086
3334.56 20506
3335.10 26817
3335.65 33139
3336.19 37561
3336.74 40625
3337.28 41911
3337.83 41687
3338.37 40341
3338.92 37497
3339.46 33995
3340.01 29268
3340.55 24587
3341.10 20304
3341.64 16303
3342.18 13240
3342.73 10788
3343.27 9088
3343.82 7605
3344.36 6613
3344.91 5932
3345.46 5354
3346.00 5061
3346.55 4844
3347.09 4606
3347.64 4537
3348.18 4404
3348.73 4336
3349.27 4260
3349.82 4045
3350.36 3938
3350.91 3901
3351.46 3777
3352.00 3777
3352.55 3829
3353.09 3934
3353.64 3816
3354.18 3737
3354.73 3674
3355.28 3633
3355.82 3718
3356.37 3665
3356.91 3687
3357.46 3647
3358.01 3650
3358.55 3642
3359.10 3718
3359.65 3658
3360.19 3702
3360.74 3733
3361.28 3774
3361.83 3862
3362.38 3985
3362.92 4107
3363.47 4334
3364.02 4455
3364.56 4550
3365.11 4553
3365.66 4578
3366.20 4457
3366.75 4340
3367.30 4215
3367.85 4084
3368.39 4024
3368.94 3902
3369.49 3764
3370.03 3600
3370.58 3666
3371.13 3743
3371.68 3803
3372.22 3994
3372.77 4277
3373.32 4675
3373.87 5050
3374.41 5349
3374.96 5425
3375.51 5530
3376.06 5447
3376.60 5215
3377.15 4996
3377.70 4684
3378.25 4428
3378.79 4196
3379.34 3901
3379.89 3621
3380.44 3433
3380.99 3250
3381.53 3160
3382.08 3088
3382.63 3019
3383.18 2953
3383.73 2951
3384.28 2885
3384.82 2823
3385.37 2824
3385.92 2795
3386.47 2721
3387.02 2649
3387.57 2604
3388.12 2610
3388.66 2608
3389.21 2496
3389.76 2536
3390.31 2572
3390.86 2564
3391.41 2494
3391.96 2432
3392.51 2459
3393.05 2502
3393.60 2505
3394.15 2450
3394.70 2435
3395.25 2497
3395.80 2537
3396.35 2590
3396.90 2665
3397.45 2832
3398.00 2884
3398.55 2987
3399.10 3076
3399.65 3201
3400.20 3141
3400.75 3054
3401.30 3043
3401.85 2988
3402.40 2871
3402.95 2734
3403.50 2585
3404.05 2502
3404.59 2412
3405.14 2347
3405.70 2250
3406.25 2182
3406.80 2213
3407.35 2190
3407.90 2168
3408.45 2153
3409.00 2141
3409.55 2173
3410.10 2273
3410.65 2351
3411.20 2447
3411.75 2538
3412.30 2592
3412.85 2687
3413.40 2750
3413.95 2721
3414.50 2648
3415.05 2658
3415.60 2550
3416.15 2505
3416.71 2507
3417.26 2531
3417.81 2518
3418.36 2632
3418.91 2611
3419.46 2648
3420.01 2511
3420.56 2519
3421.11 2497
3421.67 2498
3422.22 2293
3422.77 2258
3423.32 2236
3423.87 2213
3424.42 2235
3424.98 2273
3425.53 2321
3426.08 2399
3426.63 2373
3427.18 2325
3427.73 2254
3428.29 2205
3428.84 2148
3429.39 2070
3429.94 2056
3430.49 2027
3431.05 1997
3431.60 1950
3432.15 1908
3432.70 1903
3433.25 1900
3433.81 1952
3434.36 1970
3434.91 1981
3435.46 1970
3436.02 2073
3436.57 2026
3437.12 2072
3437.67 2081
3438.23 2082
3438.78 2154
3439.33 2142
3439.89 2121
3440.44 2102
3440.99 2165
3441.54 2054
3442.10 2066
3442.65 2120
3443.20 2096
3443.76 2094
3444.31 2013
3444.86 1989
3445.42 2023
3445.97 1986
3446.52 1980
3447.08 1957
3447.63 1918
3448.18 1941
3448.74 1954
3449.29 1892
3449.84 1886
3450.40 1871
3450.95 1932
3451.50 1955
3452.06 1981
3452.61 1923
3453.17 1928
3453.72 1923
3454.27 1954
3454.83 1943
3455.38 1906
3455.94 1900
3456.49 1919
3457.04 1906
3457.60 1850
3458.15 1857
3458.71 1915
3459.26 1957
3459.82 1912
3460.37 1923
3460.93 1853
3461.48 1881
3462.03 1950
3462.59 1974
3463.14 1978
3463.70 2082
3464.25 2084
3464.81 2144
3465.36 2171
3465.92 2148
3466.47 2127
3467.03 2122
3467.58 2158
3468.14 2210
3468.69 2212
3469.25 2168
3469.80 2166
3470.36 2265
3470.91 2348
3471.47 2465
3472.02 2505
3472.58 2505
3473.14 2560
3473.69 2519
3474.25 2492
3474.80 2569
3475.36 2574
3475.91 2457
3476.47 2413
3477.03 2423
3477.58 2417
3478.14 2511
3478.69 2553
3479.25 2524
3479.80 2561
3480.36 2651
3480.92 2780
3481.47 2729
3482.03 2773
3482.59 2835
3483.14 2944
3483.70 2925
3484.25 3086
3484.81 3142
3485.37 3209
3485.92 3278
3486.48 3259
3487.04 3206
3487.59 3277
3488.15 3307
3488.71 3447
3489.26 3584
3489.82 3765
3490.38 4355
3490.93 5410
3491.49 6842
3492.05 8613
3492.61 10444
3493.16 12165
3493.72 13156
3494.28 13172
3494.83 12436
3495.39 11064
3495.95 9373
3496.51 7914
3497.06 6546
3497.62 5523
3498.18 4615
3498.74 4181
3499.29 3842
3499.85 3694
3500.41 3552
3500.97 3523
3501.52 3467
3502.08 3489
3502.64 3480
3503.20 3429
3503.76 3493
3504.31 3600
3504.87 3741
3505.43 3857
3505.99 3873
3506.55 3963
3507.10 3974
3507.66 3848
3508.22 3782
3508.78 3634
3509.34 3418
3509.90 3299
3510.45 3150
3511.01 3108
3511.57 3047
3512.13 3049
3512.69 3052
3513.25 3019
3513.81 2803
3514.36 2604
3514.92 2617
3515.48 2425
3516.04 2331
3516.60 2278
3517.16 2222
3517.72 2213
3518.28 2201
3518.84 2202
3519.40 2244
3519.95 2224
3520.51 2204
3521.07 2224
3521.63 2259
3522.19 2306
3522.75 2309
3523.31 2347
3523.87 2400
3524.43 2348
3524.99 2364
3525.55 2318
3526.11 2372
3526.67 2345
3527.23 2264
3527.79 2220
3528.35 2269
3528.91 2236
3529.47 2233
3530.03 2208
3530.59 2199
3531.15 2168
3531.71 2142
3532.27 2134
3532.83 2154
3533.39 2169
3533.95 2091
3534.51 2062
3535.07 2007
3535.63 1998
3536.19 2006
3536.75 1947
3537.31 1977
3537.87 1993
3538.43 2062
3538.99 2014
3539.56 1982
3540.12 1905
3540.68 1908
3541.24 1913
3541.80 1850
3542.36 1883
3542.92 1968
3543.48 1894
3544.04 1884
3544.60 1865
3545.17 1845
3545.73 1858
3546.29 1902
3546.85 1908
3547.41 1828
3547.97 1841
3548.53 1851
3549.10 1857
3549.66 1755
3550.22 1792
3550.78 1813
3551.34 1790
3551.90 1739
3552.47 1696
3553.03 1676
3553.59 1673
3554.15 1658
3554.71 1600
3555.28 1594
3555.84 1592
3556.40 1630
3556.96 1636
3557.52 1696
3558.09 1664
3558.65 1654
3559.21 1645
3559.77 1666
3560.34 1677
3560.90 1667
3561.46 1671
3562.02 1639
3562.59 1621
3563.15 1645
3563.71 1671
3564.27 1724
3564.84 1722
3565.40 1732
3565.96 1721
3566.52 1723
3567.09 1738
3567.65 1731
3568.21 1651
3568.78 1646
3569.34 1659
3569.90 1642
3570.47 1605
3571.03 1564
3571.59 1559
3572.16 1541
3572.72 1577
3573.28 1561
3573.85 1536
3574.41 1562
3574.97 1615
3575.54 1643
3576.10 1696
3576.66 1838
3577.23 1896
3577.79 1956
3578.36 2019
3578.92 2029
3579.48 2010
3580.05 1987
3580.61 1888
3581.18 1862
3581.74 1827
3582.30 1807
3582.87 1781
3583.43 1747
3584.00 1736
3584.56 1658
3585.13 1685
3585.69 1629
3586.25 1621
3586.82 1569
3587.38 1560
3587.95 1569
3588.51 1515
3589.08 1452
3589.64 1468
3590.21 1516
3590.77 1489
3591.34 1449
3591.90 1466
3592.47 1499
3593.03 1479
3593.60 1445
3594.16 1463
3594.73 1506
3595.29 1487
3595.86 1502
3596.42 1459
3596.99 1587
3597.55 1531
3598.12 1503
3598.68 1551
3599.25 1504
3599.82 1546
3600.38 1542
3600.95 1551
3601.51 1520
3602.08 1450
3602.64 1448
3603.21 1422
3603.78 1373
3604.34 1414
3604.91 1424
3605.47 1424
3606.04 1360
3606.61 1368
3607.17 1350
3607.74 1306
3608.30 1310
3608.87 1313
3609.44 1345
3610.00 1308
3610.57 1294
3611.14 1357
3611.70 1356
3612.27 1317
3612.83 1311
3613.40 1349
3613.97 1412
3614.53 1386
3615.10 1394
3615.67 1388
3616.23 1395
3616.80 1380
3617.37 1457
3617.94 1418
3618.50 1422
3619.07 1375
3619.64 1452
3620.20 1538
3620.77 1515
3621.34 1466
3621.91 1471
3622.47 1484
3623.04 1449
3623.61 1460
3624.18 1442
3624.74 1435
3625.31 1458
3625.88 1429
3626.45 1409
3627.01 1374
3627.58 1410
3628.15 1384
3628.72 1361
3629.28 1362
3629.85 1361
3630.42 1391
3630.99 1425
3631.56 1308
3632.12 1322
3632.69 1390
3633.26 1388
3633.83 1435
3634.40 1386
3634.96 1445
3635.53 1435
3636.10 1503
3636.67 1413
3637.24 1392
3637.81 1427
3638.38 1372
3638.94 1388
3639.51 1383
3640.08 1352
3640.65 1378
3641.22 1406
3641.79 1453
3642.36 1411
3642.93 1415
3643.49 1443
3644.06 1410
3644.63 1417
3645.20 1385
3645.77 1370
3646.34 1396
3646.91 1405
3647.48 1396
3648.05 1352
3648.62 1410
3649.19 1394
3649.76 1407
3650.33 1446
3650.90 1406
3651.46 1469
3652.03 1543
3652.60 1615
3653.17 1692
3653.74 1700
3654.31 1758
3654.88 1779
3655.45 1748
3656.02 1703
3656.59 1655
3657.16 1651
3657.73 1652
3658.30 1684
3658.87 1692
3659.44 1711
3660.01 1708
3660.58 1717
3661.15 1675
3661.72 1681
3662.30 1717
3662.87 1654
3663.44 1641
3664.01 1636
3664.58 1653
3665.15 1676
3665.72 1810
3666.29 1949
3666.86 2094
3667.43 2128
3668.00 2193
3668.57 2193
3669.14 2079
3669.71 2011
3670.29 1855
3670.86 1754
3671.43 1678
3672.00 1617
3672.57 1639
3673.14 1616
3673.71 1608
3674.28 1592
3674.86 1648
3675.43 1611
3676.00 1616
3676.57 1638
3677.14 1673
3677.71 1721
3678.28 1725
3678.86 1660
3679.43 1674
3680.00 1687
3680.57 1716
3681.14 1652
3681.72 1635
3682.29 1568
3682.86 1546
3683.43 1554
3684.00 1501
3684.58 1467
3685.15 1499
3685.72 1450
3686.29 1426
3686.87 1465
3687.44 1484
3688.01 1487
3688.58 1499
3689.16 1505
3689.73 1512
3690.30 1532
3690.87 1516
3691.45 1517
3692.02 1548
3692.59 1580
3693.16 1534
3693.74 1501
3694.31 1455
3694.88 1461
3695.46 1439
3696.03 1395
3696.60 1393
3697.17 1344
3697.75 1394
3698.32 1391
3698.89 1351
3699.47 1276
3700.04 1315
3700.61 1344
3701.19 1348
3701.76 1334
3702.34 1384
3702.91 1380
3703.48 1409
3704.06 1409
3704.63 1451
3705.20 1413
3705.78 1420
3706.35 1398
3706.93 1458
3707.50 1399
3708.07 1407
3708.65 1426
3709.22 1477
3709.80 1404
3710.37 1398
3710.94 1438
3711.52 1434
3712.09 1439
3712.67 1387
3713.24 1387
3713.82 1398
3714.39 1395
3714.96 1383
3715.54 1302
3716.11 1278
3716.69 1272
3717.26 1369
3717.84 1288
3718.41 1272
3718.99 1253
3719.56 1295
3720.14 1306
3720.71 1278
3721.29 1269
3721.86 1321
3722.44 1306
3723.01 1267
3723.59 1260
3724.16 1246
3724.74 1226
3725.31 1292
3725.89 1316
3726.46 1276
3727.04 1221
3727.61 1255
3728.19 1272
3728.77 1190
3729.34 1192
3729.92 1214
3730.49 1314
3731.07 1276
3731.64 1242
3732.22 1288
3732.80 1344
3733.37 1355
3733.95 1388
3734.52 1411
3735.10 1417
3735.68 1401
3736.25 1435
3736.83 1428
3737.40 1324
3737.98 1345
3738.56 1415
3739.13 1391
3739.71 1318
3740.29 1245
3740.86 1244
3741.44 1263
3742.02 1268
3742.59 1268
3743.17 1275
3743.75 1250
3744.32 1253
3744.90 1255
3745.48 1265
3746.05 1218
3746.63 1226
3747.21 1297
3747.78 1267
3748.36 1259
3748.94 1244
3749.52 1211
3750.09 1240
3750.67 1277
3751.25 1266
3751.83 1290
3752.40 1272
3752.98 1244
3753.56 1242
3754.14 1233
3754.71 1200
3755.29 1238
3755.87 1242
3756.45 1287
3757.02 1246
3757.60 1273
3758.18 1254
3758.76 1250
3759.34 1294
3759.91 1328
3760.49 1318
3761.07 1318
3761.65 1223
3762.23 1288
3762.80 1284
3763.38 1295
3763.96 1304
3764.54 1299
3765.12 1267
3765.70 1358
3766.27 1283
3766.85 1261
3767.43 1270
3768.01 1215
3768.59 1251
3769.17 1266
3769.75 1209
3770.32 1233
3770.90 1317
3771.48 1329
3772.06 1265
3772.64 1290
3773.22 1291
3773.80 1314
3774.38 1353
3774.96 1252
3775.54 1286
3776.11 1254
3776.69 1258
3777.27 1258
3777.85 1288
3778.43 1278
3779.01 1264
3779.59 1232
3780.17 1262
3780.75 1258
3781.33 1251
3781.91 1232
3782.49 1179
3783.07 1247
3783.65 1266
3784.23 1266
3784.81 1279
3785.39 1291
3785.97 1253
3786.55 1259
3787.13 1234
3787.71 1238
3788.29 1291
3788.87 1259
3789.45 1222
3790.03 1289
3790.61 1213
3791.19 1224
3791.77 1214
3792.35 1249
3792.93 1265
3793.51 1283
3794.09 1265
3794.67 1258
3795.25 1286
3795.83 1257
3796.42 1268
3797.00 1318
3797.58 1305
3798.16 1296
3798.74 1314
3799.32 1269
3799.90 1263
3800.48 1299
3801.06 1374
3801.64 1370
3802.23 1425
3802.81 1393
3803.39 1466
3803.97 1463
3804.55 1454
3805.13 1372
3805.71 1418
3806.30 1434
3806.88 1421
3807.46 1420
3808.04 1471
3808.62 1500
3809.20 1529
3809.79 1537
3810.37 1583
3810.95 1612
3811.53 1616
3812.11 1617
3812.70 1648
3813.28 1634
3813.86 1603
3814.44 1547
3815.02 1524
3815.61 1532
3816.19 1568
3816.77 1576
3817.35 1537
3817.94 1509
3818.52 1426
3819.10 1407
3819.68 1402
3820.27 1351
3820.85 1343
3821.43 1353
3822.01 1427
3822.60 1427
3823.18 1467
3823.76 1502
3824.35 1462
3824.93 1444
3825.51 1446
3826.09 1443
3826.68 1387
3827.26 1377
3827.84 1413
3828.43 1443
3829.01 1355
3829.59 1319
3830.18 1330
3830.76 1362
3831.34 1350
3831.93 1393
3832.51 1390
3833.09 1422
3833.68 1484
3834.26 1461
3834.85 1353
3835.43 1356
3836.01 1380
3836.60 1406
3837.18 1400
3837.76 1363
3838.35 1298
3838.93 1277
3839.52 1255
3840.10 1309
3840.69 1281
3841.27 1269
3841.85 1268
3842.44 1280
3843.02 1274
3843.61 1293
3844.19 1305
3844.78 1289
3845.36 1291
3845.94 1324
3846.53 1297
3847.11 1275
3847.70 1276
3848.28 1307
3848.87 1341
3849.45 1292
3850.04 1309
3850.62 1358
3851.21 1319
3851.79 1311
3852.38 1326
3852.96 1270
3853.55 1341
3854.13 1369
3854.72 1349
3855.30 1296
3855.89 1313
3856.47 1383
3857.06 1376
3857.65 1347
3858.23 1350
3858.82 1313
3859.40 1329
3859.99 1364
3860.57 1363
3861.16 1364
3861.74 1377
3862.33 1401
3862.92 1404
3863.50 1411
3864.09 1408
3864.67 1448
3865.26 1456
3865.85 1430
3866.43 1412
3867.02 1417
3867.60 1437
3868.19 1414
3868.78 1361
3869.36 1275
3869.95 1288
3870.54 1292
3871.12 1255
3871.71 1235
3872.30 1273
3872.88 1295
3873.47 1340
3874.06 1297
3874.64 1266
3875.23 1254
3875.82 1305
3876.40 1294
3876.99 1293
3877.58 1294
3878.16 1310
3878.75 1285
3879.34 1303
3879.93 1264
3880.51 1241
3881.10 1201
3881.69 1194
3882.27 1214
3882.86 1207
3883.45 1229
3884.04 1220
3884.62 1289
3885.21 1265
3885.80 1226
3886.39 1208
3886.97 1214
3887.56 1258
3888.15 1253
3888.74 1298
3889.33 1320
3889.91 1336
3890.50 1343
3891.09 1317
3891.68 1305
3892.27 1360
3892.85 1297
3893.44 1396
3894.03 1351
3894.62 1242
3895.21 1231
3895.80 1230
3896.38 1293
3896.97 1223
3897.56 1239
3898.15 1234
3898.74 1200
3899.33 1197
3899.91 1228
3900.50 1218
3901.09 1213
3901.68 1287
3902.27 1215
3902.86 1231
3903.45 1251
3904.04 1223
3904.63 1270
3905.21 1294
3905.80 1280
3906.39 1275
3906.98 1301
3907.57 1354
3908.16 1367
3908.75 1298
3909.34 1333
3909.93 1341
3910.52 1341
3911.11 1298
3911.70 1313
3912.29 1316
3912.88 1316
3913.47 1277
3914.06 1217
3914.65 1210
3915.24 1199
3915.83 1246
3916.42 1289
3917.01 1240
3917.60 1176
3918.19 1241
3918.78 1205
3919.37 1167
3919.96 1235
3920.55 1241
3921.14 1236
3921.73 1197
3922.32 1209
3922.91 1266
3923.50 1239
3924.09 1218
3924.68 1218
3925.27 1213
3925.86 1215
3926.45 1207
3927.04 1224
3927.63 1177
3928.22 1179
3928.81 1232
3929.40 1218
3930.00 1207
3930.59 1183
3931.18 1225
3931.77 1193
3932.36 1217
3932.95 1236
3933.54 1220
3934.13 1176
3934.72 1119
3935.32 1156
3935.91 1150
3936.50 1157
3937.09 1208
3937.68 1216
3938.27 1198
3938.86 1210
3939.46 1190
3940.05 1281
3940.64 1221
3941.23 1245
3941.82 1288
3942.41 1288
3943.01 1310
3943.60 1311
3944.19 1332
3944.78 1303
3945.37 1286
3945.97 1268
3946.56 1263
3947.15 1248
3947.74 1217
3948.34 1253
3948.93 1229
3949.52 1231
3950.11 1263
3950.71 1283
3951.30 1279
3951.89 1287
3952.48 1308
3953.08 1256
3953.67 1268
3954.26 1278
3954.85 1320
3955.45 1330
3956.04 1325
3956.63 1347
3957.23 1408
3957.82 1465
3958.41 1424
3959.00 1454
3959.60 1481
3960.19 1485
3960.78 1477
3961.38 1493
3961.97 1479
3962.56 1440
3963.16 1371
3963.75 1455
3964.34 1460
3964.94 1474
3965.53 1469
3966.13 1488
3966.72 1513
3967.31 1560
3967.91 1623
3968.50 1711
3969.09 1773
3969.69 1710
3970.28 1792
3970.88 1702
3971.47 1670
3972.06 1612
3972.66 1593
3973.25 1536
3973.85 1509
3974.44 1528
3975.04 1568
3975.63 1581
3976.22 1615
3976.82 1685
3977.41 1767
3978.01 1904
3978.60 1955
3979.20 1925
3979.79 1931
3980.39 1816
3980.98 1716
3981.58 1567
3982.17 1562
3982.77 1558
3983.36 1547
3983.96 1560
3984.55 1581
3985.15 1590
3985.74 1558
3986.34 1580
3986.93 1613
3987.53 1557
3988.12 1549
3988.72 1568
3989.31 1545
3989.91 1499
3990.50 1479
3991.10 1466
3991.69 1481
3992.29 1473
3992.89 1481
3993.48 1456
3994.08 1434
3994.67 1480
3995.27 1497
3995.86 1502
3996.46 1498
3997.06 1504
3997.65 1484
3998.25 1492
3998.84 1503
3999.44 1525
4000.04 1434
4000.63 1429
4001.23 1481
4001.83 1521
4002.42 1531
4003.02 1476
4003.61 1512
4004.21 1526
4004.81 1509
4005.40 1545
4006.00 1458
4006.60 1406
4007.19 1471
4007.79 1454
4008.39 1415
4008.98 1462
4009.58 1384
4010.18 1408
4010.77 1411
4011.37 1464
4011.97 1464
4012.57 1501
4013.16 1507
4013.76 1517
4014.36 1532
4014.95 1567
4015.55 1510
4016.15 1525
4016.75 1540
4017.34 1586
4017.94 1599
4018.54 1612
4019.14 1700
4019.73 1724
4020.33 1812
4020.93 1844
4021.53 1792
4022.13 1755
4022.72 1683
4023.32 1613
4023.92 1638
4024.52 1587
4025.12 1540
4025.71 1525
4026.31 1580
4026.91 1621
4027.51 1657
4028.11 1723
4028.70 1729
4029.30 1803
4029.90 1915
4030.50 1943
4031.10 1824
4031.70 1793
4032.30 1797
4032.89 1800
4033.49 1745
4034.09 1763
4034.69 1757
4035.29 1730
4035.89 1749
4036.49 1692
4037.09 1694
4037.68 1601
4038.28 1614
4038.88 1546
4039.48 1427
4040.08 1437
4040.68 1415
4041.28 1395
4041.88 1415
4042.48 1327
4043.08 1371
4043.68 1337
4044.28 1336
4044.88 1285
4045.48 1281
4046.07 1265
4046.67 1381
4047.27 1378
4047.87 1245
4048.47 1276
4049.07 1307
4049.67 1296
4050.27 1297
4050.87 1330
4051.47 1264
4052.07 1278
4052.67 1298
4053.27 1298
4053.87 1292
4054.47 1269
4055.07 1275
4055.67 1288
4056.27 1284
4056.88 1266
4057.48 1297
4058.08 1278
4058.68 1278
4059.28 1217
4059.88 1221
4060.48 1232
4061.08 1241
4061.68 1189
4062.28 1179
4062.88 1217
4063.48 1266
4064.08 1332
4064.68 1282
4065.29 1274
4065.89 1254
4066.49 1267
4067.09 1330
4067.69 1317
4068.29 1314
4068.89 1313
4069.49 1288
4070.10 1260
4070.70 1249
4071.30 1270
4071.90 1297
4072.50 1239
4073.10 1221
4073.70 1177
4074.31 1228
4074.91 1227
4075.51 1199
4076.11 1197
4076.71 1189
4077.32 1183
4077.92 1192
4078.52 1216
4079.12 1205
4079.72 1161
4080.33 1188
4080.93 1238
4081.53 1207
4082.13 1197
4082.73 1174
4083.34 1221
4083.94 1214
4084.54 1188
4085.14 1169
4085.75 1219
4086.35 1198
4086.95 1148
4087.55 1216
4088.16 1212
4088.76 1161
4089.36 1175
4089.97 1201
4090.57 1238
4091.17 1196
4091.77 1160
4092.38 1220
4092.98 1174
4093.58 1176
4094.19 1170
4094.79 1230
4095.39 1214
4096.00 1182
4096.60 1181
4097.20 1188
4097.81 1186
4098.41 1175
4099.01 1230
4099.62 1226
4100.22 1172
4100.82 1185
4101.43 1241
4102.03 1220
4102.64 1205
4103.24 1165
4103.84 1185
4104.45 1179
4105.05 1181
4105.65 1183
4106.26 1215
4106.86 1221
4107.47 1205
4108.07 1190
4108.68 1149
4109.28 1111
4109.88 1172
4110.49 1162
4111.09 1074
4111.70 1127
4112.30 1097
4112.91 1175
4113.51 1160
4114.12 1108
4114.72 1178
4115.32 1176
4115.93 1137
4116.53 1108
4117.14 1079
4117.74 1113
4118.35 1157
4118.95 1155
4119.56 1116
4120.16 1081
4120.77 1117
4121.37 1113
4121.98 1170
4122.58 1122
4123.19 1159
4123.80 1153
4124.40 1115
4125.01 1140
4125.61 1141
4126.22 1149
4126.82 1120
4127.43 1136
4128.03 1147
4128.64 1127
4129.25 1115
4129.85 1110
4130.46 1135
4131.06 1116
4131.67 1137
4132.27 1173
4132.88 1153
4133.49 1138
4134.09 1161
4134.70 1176
4135.31 1185
4135.91 1204
4136.52 1184
4137.12 1131
4137.73 1196
4138.34 1173
4138.94 1188
4139.55 1146
4140.16 1144
4140.76 1173
4141.37 1214
4141.98 1198
4142.58 1221
4143.19 1174
4143.80 1148
4144.40 1158
4145.01 1138
4145.62 1197
4146.22 1216
4146.83 1196
4147.44 1163
4148.05 1137
4148.65 1178
4149.26 1172
4149.87 1132
4150.47 1127
4151.08 1108
4151.69 1109
4152.30 1072
4152.90 1112
4153.51 1092
4154.12 1074
4154.73 1069
4155.33 1061
4155.94 1086
4156.55 1084
4157.16 1115
4157.76 1117
4158.37 1155
4158.98 1121
4159.59 1197
4160.20 1213
4160.80 1158
4161.41 1205
4162.02 1203
4162.63 1195
4163.24 1142
4163.85 1148
4164.45 1126
4165.06 1123
4165.67 1134
4166.28 1116
4166.89 1133
4167.50 1151
4168.10 1140
4168.71 1123
4169.32 1130
4169.93 1158
4170.54 1176
4171.15 1133
4171.76 1141
4172.37 1210
4172.97 1155
4173.58 1166
4174.19 1147
4174.80 1095
4175.41 1114
4176.02 1113
4176.63 1175
4177.24 1113
4177.85 1152
4178.46 1116
4179.07 1107
4179.68 1109
4180.29 1084
4180.90 1150
4181.50 1168
4182.11 1116
4182.72 1150
4183.33 1158
4183.94 1134
4184.55 1175
4185.16 1153
4185.77 1198
4186.38 1158
4186.99 1156
4187.60 1155
4188.21 1134
4188.82 1112
4189.43 1198
4190.04 1125
4190.65 1165
4191.26 1165
4191.87 1103
4192.48 1076
4193.09 1124
4193.71 1158
4194.32 1146
4194.93 1178
4195.54 1167
4196.15 1160
4196.76 1122
4197.37 1176
4197.98 1137
4198.59 1144
4199.20 1143
4199.81 1124
4200.42 1150
4201.03 1113
4201.64 1105
4202.26 1121
4202.87 1165
4203.48 1138
4204.09 1116
4204.70 1090
4205.31 1129
4205.92 1126
4206.53 1078
4207.15 1089
4207.76 1082
4208.37 1112
4208.98 1085
4209.59 1102
4210.20 1098
4210.82 1133
4211.43 1182
4212.04 1217
4212.65 1180
4213.26 1173
4213.87 1159
4214.49 1253
4215.10 1238
4215.71 1168
4216.32 1129
4216.94 1177
4217.55 1144
4218.16 1151
4218.77 1151
4219.38 1146
4220.00 1177
4220.61 1177
4221.22 1187
4221.83 1206
4222.45 1170
4223.06 1207
4223.67 1205
4224.28 1165
4224.90 1202
4225.51 1154
4226.12 1178
4226.74 1148
4227.35 1185
4227.96 1216
4228.57 1282
4229.19 1275
4229.80 1275
4230.41 1316
4231.03 1314
4231.64 1297
4232.25 1279
4232.87 1281
4233.48 1248
4234.09 1251
4234.71 1237
4235.32 1274
4235.93 1218
4236.55 1268
4237.16 1259
4237.77 1233
4238.39 1251
4239.00 1226
4239.62 1202
4240.23 1223
4240.84 1259
4241.46 1275
4242.07 1233
4242.68 1189
4243.30 1213
4243.91 1174
4244.53 1179
4245.14 1174
4245.76 1251
4246.37 1220
4246.98 1227
4247.60 1159
4248.21 1221
4248.83 1257
4249.44 1193
4250.06 1231
4250.67 1205
4251.29 1244
4251.90 1218
4252.51 1190
4253.13 1206
4253.74 1252
4254.36 1240
4254.97 1241
4255.59 1262
4256.20 1290
4256.82 1256
4257.43 1224
4258.05 1231
4258.66 1267
4259.28 1303
4259.90 1260
4260.51 1255
4261.13 1266
4261.74 1302
4262.36 1301
4262.97 1361
4263.59 1421
4264.20 1417
4264.82 1371
4265.43 1385
4266.05 1432
4266.67 1437
4267.28 1371
4267.90 1381
4268.51 1450
4269.13 1374
4269.75 1354
4270.36 1345
4270.98 1332
4271.59 1305
4272.21 1328
4272.83 1341
4273.44 1295
4274.06 1285
4274.67 1303
4275.29 1300
4275.91 1328
4276.52 1387
4277.14 1379
4277.76 1394
4278.37 1483
4278.99 1467
4279.61 1451
4280.22 1494
4280.84 1443
4281.46 1421
4282.07 1329
4282.69 1336
4283.31 1296
4283.92 1303
4284.54 1280
4285.16 1281
4285.78 1325
4286.39 1361
4287.01 1341
4287.63 1304
4288.24 1328
4288.86 1316
4289.48 1303
4290.10 1292
4290.71 1327
4291.33 1286
4291.95 1298
4292.57 1312
4293.18 1326
4293.80 1298
4294.42 1280
4295.04 1304
4295.66 1354
4296.27 1403
4296.89 1383
4297.51 1418
4298.13 1403
4298.75 1353
4299.36 1345
4299.98 1337
4300.60 1358
4301.22 1374
4301.84 1387
4302.45 1394
4303.07 1389
4303.69 1437
4304.31 1428
4304.93 1406
4305.55 1392
4306.17 1418
4306.78 1439
4307.40 1433
4308.02 1474
4308.64 1446
4309.26 1474
4309.88 1482
4310.50 1464
4311.12 1516
4311.73 1574
4312.35 1515
4312.97 1574
4313.59 1600
4314.21 1615
4314.83 1625
4315.45 1652
4316.07 1630
4316.69 1629
4317.31 1617
4317.93 1685
4318.55 1673
4319.17 1644
4319.79 1710
4320.41 1721
4321.02 1688
4321.64 1719
4322.26 1764
4322.88 1808
4323.50 1909
4324.12 1856
4324.74 1953
4325.36 1980
4325.98 2012
4326.60 2089
4327.22 2152
4327.84 2141
4328.46 2196
4329.08 2207
4329.70 2241
4330.32 2298
4330.95 2428
4331.57 2729
4332.19 3071
4332.81 3485
4333.43 3927
4334.05 4252
4334.67 4511
4335.29 4428
4335.91 4248
4336.53 4004
4337.15 3880
4337.77 3740
4338.39 3799
4339.01 3911
4339.64 3863
4340.26 3733
4340.88 3553
4341.50 3313
4342.12 3120
4342.74 2926
4343.36 2841
4343.98 2821
4344.60 2868
4345.23 2927
4345.85 3191
4346.47 3611
4347.09 3956
4347.71 4267
4348.33 4496
4348.96 4559
4349.58 4315
4350.20 4079
4350.82 3798
4351.44 3736
4352.06 3796
4352.69 3818
4353.31 3712
4353.93 3517
4354.55 3278
4355.17 3112
4355.80 2933
4356.42 2744
4357.04 2616
4357.66 2478
4358.29 2398
4358.91 2362
4359.53 2305
4360.15 2347
4360.78 2281
4361.40 2298
4362.02 2341
4362.64 2306
4363.27 2273
4363.89 2264
4364.51 2199
4365.13 2216
4365.76 2169
4366.38 2149
4367.00 2208
4367.63 2174
4368.25 2177
4368.87 2067
4369.49 2036
4370.12 2037
4370.74 2000
4371.36 1975
4371.99 1952
4372.61 2002
4373.23 1986
4373.86 2006
4374.48 1977
4375.10 1938
4375.73 1988
4376.35 1959
4376.98 1902
4377.60 1937
4378.22 2053
4378.85 2203
4379.47 2332
4380.09 2425
4380.72 2464
4381.34 2483
4381.97 2426
4382.59 2357
4383.21 2302
4383.84 2267
4384.46 2265
4385.09 2174
4385.71 2207
4386.34 2239
4386.96 2286
4387.58 2213
4388.21 2166
4388.83 2099
4389.46 2099
4390.08 1969
4390.71 1987
4391.33 1928
4391.96 1930
4392.58 1964
4393.21 2008
4393.83 2007
4394.46 2107
4395.08 2357
4395.71 2320
4396.33 2255
4396.96 2272
4397.58 2201
4398.21 2070
4398.83 1948
4399.46 1919
4400.08 1972
4400.71 1852
4401.33 1769
4401.96 1764
4402.58 1808
4403.21 1776
4403.83 1711
4404.46 1778
4405.09 1721
4405.71 1743
4406.34 1735
4406.96 1769
4407.59 1784
4408.22 1807
4408.84 1826
4409.47 1801
4410.09 1804
4410.72 1784
4411.35 1791
4411.97 1771
4412.60 1750
4413.22 1654
4413.85 1686
4414.48 1683
4415.10 1657
4415.73 1627
4416.36 1614
4416.98 1606
4417.61 1599
4418.24 1660
4418.86 1597
4419.49 1559
4420.12 1592
4420.74 1591
4421.37 1600
4422.00 1522
4422.62 1560
4423.25 1559
4423.88 1502
4424.50 1550
4425.13 1531
4425.76 1486
4426.38 1518
4427.01 1560
4427.64 1495
4428.27 1484
4428.89 1487
4429.52 1486
4430.15 1494
4430.78 1474
4431.40 1453
4432.03 1444
4432.66 1525
4433.29 1488
4433.91 1430
4434.54 1429
4435.17 1491
4435.80 1478
4436.43 1461
4437.05 1486
4437.68 1505
4438.31 1518
4438.94 1542
4439.57 1566
4440.19 1563
4440.82 1550
4441.45 1549
4442.08 1562
4442.71 1507
4443.34 1493
4443.96 1486
4444.59 1524
4445.22 1564
4445.85 1607
4446.48 1600
4447.11 1651
4447.74 1613
4448.36 1679
4448.99 1616
4449.62 1540
4450.25 1583
4450.88 1559
4451.51 1591
4452.14 1610
4452.77 1554
4453.40 1523
4454.02 1599
4454.65 1547
4455.28 1619
4455.91 1727
4456.54 1759
4457.17 1849
4457.80 1836
4458.43 1915
4459.06 1867
4459.69 1781
4460.32 1740
4460.95 1690
4461.58 1624
4462.21 1554
4462.84 1502
4463.47 1496
4464.10 1493
4464.73 1476
4465.36 1482
4465.99 1563
4466.62 1479
4467.25 1448
4467.88 1486
4468.51 1485
4469.14 1504
4469.77 1537
4470.40 1535
4471.03 1548
4471.66 1466
4472.29 1482
4472.92 1469
4473.55 1427
4474.18 1398
4474.81 1404
4475.44 1433
4476.07 1394
4476.70 1398
4477.33 1392
4477.96 1421
4478.60 1401
4479.23 1422
4479.86 1378
4480.49 1439
4481.12 1399
4481.75 1426
4482.38 1407
4483.01 1381
4483.64 1460
4484.27 1420
4484.91 1408
4485.54 1458
4486.17 1407
4486.80 1408
4487.43 1438
4488.06 1372
4488.69 1391
4489.33 1442
4489.96 1444
4490.59 1382
4491.22 1425
4491.85 1338
4492.49 1414
4493.12 1442
4493.75 1417
4494.38 1443
4495.01 1465
4495.65 1484
4496.28 1443
4496.91 1483
4497.54 1436
4498.17 1476
4498.81 1462
4499.44 1473
4500.07 1484
4500.70 1588
4501.34 1553
4501.97 1638
4502.60 1745
4503.23 1817
4503.87 1832
4504.50 1859
4505.13 1892
4505.76 1772
4506.40 1704
4507.03 1674
4507.66 1637
4508.30 1587
4508.93 1555
4509.56 1611
4510.19 1585
4510.83 1607
4511.46 1572
4512.09 1658
4512.73 1698
4513.36 1639
4513.99 1652
4514.63 1639
4515.26 1600
4515.89 1589
4516.53 1516
4517.16 1490
4517.80 1414
4518.43 1369
4519.06 1403
4519.70 1388
4520.33 1421
4520.96 1446
4521.60 1445
4522.23 1412
4522.87 1377
4523.50 1435
4524.13 1462
4524.77 1383
4525.40 1369
4526.04 1354
4526.67 1351
4527.30 1352
4527.94 1363
4528.57 1337
4529.21 1330
4529.84 1355
4530.48 1393
4531.11 1352
4531.75 1372
4532.38 1364
4533.02 1374
4533.65 1368
4534.28 1324
4534.92 1327
4535.55 1248
4536.19 1261
4536.82 1316
4537.46 1304
4538.09 1268
4538.73 1279
4539.36 1292
4540.00 1264
4540.64 1268
4541.27 1278
4541.91 1279
4542.54 1264
4543.18 1285
4543.81 1224
4544.45 1197
4545.08 1287
4545.72 1231
4546.35 1242
4546.99 1240
4547.63 1218
4548.26 1222
4548.90 1238
4549.53 1244
4550.17 1176
4550.80 1217
4551.44 1254
4552.08 1243
4552.71 1297
4553.35 1246
4553.99 1253
4554.62 1279
4555.26 1280
4555.89 1205
4556.53 1180
4557.17 1216
4557.80 1287
4558.44 1200
4559.08 1221
4559.71 1210
4560.35 1224
4560.99 1210
4561.62 1220
4562.26 1213
4562.90 1204
4563.53 1246
4564.17 1247
4564.81 1193
4565.44 1220
4566.08 1201
4566.72 1207
4567.35 1309
4567.99 1267
4568.63 1270
4569.27 1291
4569.90 1282
4570.54 1273
4571.18 1267
4571.82 1307
4572.45 1282
4573.09 1282
4573.73 1311
4574.37 1339
4575.00 1304
4575.64 1302
4576.28 1307
4576.92 1303
4577.55 1241
4578.19 1242
4578.83 1322
4579.47 1349
4580.11 1305
4580.74 1313
4581.38 1331
4582.02 1370
4582.66 1363
4583.30 1398
4583.93 1368
4584.57 1373
4585.21 1441
4585.85 1437
4586.49 1485
4587.13 1536
4587.76 1680
4588.40 1819
4589.04 1944
4589.68 2016
4590.32 2096
4590.96 2064
4591.60 2032
4592.24 1967
4592.87 1969
4593.51 2014
4594.15 2005
4594.79 1928
4595.43 1863
4596.07 1773
4596.71 1712
4597.35 1699
4597.99 1555
4598.63 1519
4599.27 1527
4599.90 1451
4600.54 1458
4601.18 1504
4601.82 1495
4602.46 1519
4603.10 1541
4603.74 1471
4604.38 1471
4605.02 1451
4605.66 1490
4606.30 1387
4606.94 1384
4607.58 1390
4608.22 1323
4608.86 1324
4609.50 1351
4610.14 1319
4610.78 1347
4611.42 1353
4612.06 1343
4612.70 1293
4613.34 1330
4613.98 1384
4614.62 1414
4615.26 1421
4615.90 1375
4616.54 1329
4617.18 1396
4617.82 1362
4618.47 1311
4619.11 1350
4619.75 1297
4620.39 1237
4621.03 1302
4621.67 1281
4622.31 1238
4622.95 1243
4623.59 1264
4624.23 1250
4624.87 1238
4625.52 1248
4626.16 1242
4626.80 1220
4627.44 1223
4628.08 1271
4628.72 1313
4629.36 1226
4630.00 1209
4630.65 1225
4631.29 1260
4631.93 1280
4632.57 1216
4633.21 1291
4633.85 1293
4634.50 1357
4635.14 1292
4635.78 1326
4636.42 1285
4637.06 1369
4637.71 1407
4638.35 1433
4638.99 1365
4639.63 1365
4640.27 1391
4640.92 1343
4641.56 1371
4642.20 1338
4642.84 1333
4643.49 1336
4644.13 1388
4644.77 1326
4645.41 1308
4646.06 1330
4646.70 1288
4647.34 1270
4647.98 1302
4648.63 1274
4649.27 1275
4649.91 1307
4650.55 1270
4651.20 1274
4651.84 1266
4652.48 1322
4653.13 1335
4653.77 1316
4654.41 1293
4655.06 1309
4655.70 1306
4656.34 1305
4656.99 1258
4657.63 1215
4658.27 1242
4658.92 1265
4659.56 1242
4660.20 1200
4660.85 1203
4661.49 1205
4662.13 1197
4662.78 1210
4663.42 1206
4664.07 1181
4664.71 1153
4665.35 1159
4666.00 1137
4666.64 1151
4667.28 1137
4667.93 1166
4668.57 1167
4669.22 1138
4669.86 1130
4670.51 1143
4671.15 1179
4671.79 1187
4672.44 1147
4673.08 1160
4673.73 1185
4674.37 1196
4675.02 1207
4675.66 1154
4676.31 1159
4676.95 1208
4677.60 1176
4678.24 1191
4678.88 1173
4679.53 1226
4680.17 1243
4680.82 1280
4681.46 1253
4682.11 1208
4682.75 1214
4683.40 1295
4684.05 1270
4684.69 1214
4685.34 1205
4685.98 1229
4686.63 1332
4687.27 1287
4687.92 1247
4688.56 1270
4689.21 1251
4689.85 1315
4690.50 1265
4691.15 1340
4691.79 1332
4692.44 1354
4693.08 1383
4693.73 1393
4694.37 1345
4695.02 1374
4695.67 1468
4696.31 1526
4696.96 1478
4697.60 1527
4698.25 1476
4698.90 1470
4699.54 1535
4700.19 1596
4700.84 1658
4701.48 1656
4702.13 1703
4702.77 1689
4703.42 1623
4704.07 1525
4704.71 1513
4705.36 1475
4706.01 1547
4706.65 1510
4707.30 1505
4707.95 1512
4708.60 1451
4709.24 1454
4709.89 1460
4710.54 1407
4711.18 1393
4711.83 1407
4712.48 1430
4713.12 1332
4713.77 1365
4714.42 1387
4715.07 1392
4715.71 1390
4716.36 1339
4717.01 1395
4717.66 1397
4718.30 1382
4718.95 1292
4719.60 1299
4720.25 1323
4720.89 1338
4721.54 1369
4722.19 1358
4722.84 1399
4723.49 1327
4724.13 1344
4724.78 1353
4725.43 1331
4726.08 1316
4726.73 1340
4727.37 1343
4728.02 1294
4728.67 1276
4729.32 1242
4729.97 1272
4730.62 1243
4731.26 1248
4731.91 1221
4732.56 1222
4733.21 1238
4733.86 1290
4734.51 1257
4735.16 1239
4735.80 1248
4736.45 1260
4737.10 1263
4737.75 1226
4738.40 1226
4739.05 1233
4739.70 1285
4740.35 1272
4741.00 1272
4741.64 1247
4742.29 1223
4742.94 1229
4743.59 1217
4744.24 1170
4744.89 1210
4745.54 1209
4746.19 1265
4746.84 1232
4747.49 1239
4748.14 1225
4748.79 1240
4749.44 1271
4750.09 1277
4750.74 1298
4751.39 1309
4752.04 1340
4752.69 1390
4753.34 1408
4753.99 1386
4754.64 1380
4755.29 1346
4755.94 1347
4756.59 1316
4757.24 1308
4757.89 1261
4758.54 1270
4759.19 1256
4759.84 1294
4760.49 1327
4761.14 1310
4761.79 1275
4762.44 1301
4763.09 1316
4763.74 1323
4764.39 1334
4765.04 1339
4765.69 1320
4766.35 1268
4767.00 1265
4767.65 1263
4768.30 1284
4768.95 1292
4769.60 1257
4770.25 1295
4770.90 1377
4771.55 1371
4772.20 1309
4772.86 1303
4773.51 1355
4774.16 1329
4774.81 1314
4775.46 1324
4776.11 1293
4776.76 1276
4777.42 1328
4778.07 1347
4778.72 1338
4779.37 1326
4780.02 1322
4780.67 1298
4781.33 1258
4781.98 1276
4782.63 1328
4783.28 1340
4783.93 1381
4784.59 1323
4785.24 1358
4785.89 1337
4786.54 1315
4787.20 1330
4787.85 1343
4788.50 1361
4789.15 1410
4789.80 1501
4790.46 1489
4791.11 1463
4791.76 1452
4792.41 1484
4793.07 1486
4793.72 1484
4794.37 1502
4795.03 1556
4795.68 1523
4796.33 1449
4796.98 1505
4797.64 1547
4798.29 1503
4798.94 1496
4799.60 1482
4800.25 1494
4800.90 1510
4801.56 1562
4802.21 1539
4802.86 1614
4803.52 1639
4804.17 1639
4804.82 1691
4805.48 1692
4806.13 1623
4806.78 1612
4807.44 1664
4808.09 1667
4808.74 1655
4809.40 1713
4810.05 1740
4810.71 1701
4811.36 1647
4812.01 1652
4812.67 1660
4813.32 1678
4813.98 1739
4814.63 1782
4815.28 1793
4815.94 1803
4816.59 1831
4817.25 1887
4817.90 1854
4818.56 1921
4819.21 1919
4819.86 1962
4820.52 2057
4821.17 2046
4821.83 2124
4822.48 2264
4823.14 2403
4823.79 2495
4824.45 2556
4825.10 2609
4825.76 2571
4826.41 2565
4827.07 2466
4827.72 2345
4828.38 2229
4829.03 2219
4829.69 2219
4830.34 2195
4831.00 2128
4831.65 2179
4832.31 2194
4832.96 2121
4833.62 2141
4834.27 2218
4834.93 2214
4835.59 2217
4836.24 2327
4836.90 2393
4837.55 2381
4838.21 2418
4838.86 2480
4839.52 2512
4840.18 2481
4840.83 2459
4841.49 2462
4842.14 2403
4842.80 2456
4843.46 2454
4844.11 2479
4844.77 2523
4845.42 2464
4846.08 2459
4846.74 2482
4847.39 2504
4848.05 2489
4848.71 2545
4849.36 2586
4850.02 2546
4850.68 2626
4851.33 2749
4851.99 2725
4852.65 2733
4853.30 2769
4853.96 2786
4854.62 2766
4855.27 2823
4855.93 2862
4856.59 2972
4857.24 3219
4857.90 3561
4858.56 3795
4859.21 4221
4859.87 4453
4860.53 4583
4861.19 4498
4861.84 4102
4862.50 3759
4863.16 3550
4863.82 3351
4864.47 3182
4865.13 3088
4865.79 3019
4866.45 2973
4867.10 2946
4867.76 3079
4868.42 3124
4869.08 3176
4869.74 3221
4870.39 3255
4871.05 3103
4871.71 2948
4872.37 3023
4873.03 2915
4873.68 2891
4874.34 2827
4875.00 2776
4875.66 2858
4876.32 2753
4876.97 2580
4877.63 2622
4878.29 2631
4878.95 2810
4879.61 2912
4880.27 3045
4880.93 3098
4881.58 3065
4882.24 2957
4882.90 2818
4883.56 2703
4884.22 2572
4884.88 2425
4885.54 2407
4886.20 2397
4886.86 2374
4887.51 2265
4888.17 2226
4888.83 2256
4889.49 2206
4890.15 2257
4890.81 2254
4891.47 2242
4892.13 2235
4892.79 2223
4893.45 2229
4894.11 2163
4894.77 2173
4895.43 2129
4896.09 2096
4896.75 2043
4897.41 2017
4898.07 2042
4898.73 1989
4899.39 2022
4900.04 2052
4900.70 2051
4901.36 2041
4902.02 2050
4902.69 2119
4903.35 2035
4904.01 1929
4904.67 1874
4905.33 1866
4905.99 1835
4906.65 1780
4907.31 1773
4907.97 1821
4908.63 1733
4909.29 1688
4909.95 1668
4910.61 1726
4911.27 1747
4911.93 1757
4912.59 1672
4913.25 1701
4913.91 1721
4914.57 1712
4915.24 1659
4915.90 1675
4916.56 1621
4917.22 1646
4917.88 1607
4918.54 1605
4919.20 1636
4919.86 1609
4920.52 1564
4921.19 1529
4921.85 1548
4922.51 1573
4923.17 1592
4923.83 1567
4924.49 1502
4925.15 1506
4925.82 1554
4926.48 1536
4927.14 1517
4927.80 1499
4928.46 1516
4929.12 1495
4929.79 1557
4930.45 1489
4931.11 1507
4931.77 1571
4932.43 1544
4933.10 1550
4933.76 1527
4934.42 1523
4935.08 1510
4935.75 1510
4936.41 1463
4937.07 1450
4937.73 1487
4938.40 1532
4939.06 1491
4939.72 1492
4940.38 1451
4941.05 1431
4941.71 1464
4942.37 1471
4943.03 1455
4943.70 1436
4944.36 1503
4945.02 1475
4945.69 1493
4946.35 1448
4947.01 1484
4947.68 1453
4948.34 1440
4949.00 1458
4949.66 1411
4950.33 1412
4950.99 1439
4951.65 1423
4952.32 1418
4952.98 1376
4953.65 1366
4954.31 1435
4954.97 1397
4955.64 1393
4956.30 1388
4956.96 1360
4957.63 1447
4958.29 1417
4958.95 1410
4959.62 1434
4960.28 1420
4960.95 1452
4961.61 1465
4962.27 1493
4962.94 1560
4963.60 1660
4964.27 1696
4964.93 1739
4965.60 1757
4966.26 1757
4966.92 1727
4967.59 1673
4968.25 1576
4968.92 1525
4969.58 1536
4970.25 1480
4970.91 1452
4971.58 1427
4972.24 1405
4972.91 1429
4973.57 1452
4974.24 1442
4974.90 1427
4975.57 1464
4976.23 1451
4976.90 1548
4977.56 1540
4978.23 1578
4978.89 1612
4979.56 1555
4980.22 1545
4980.89 1569
4981.55 1500
4982.22 1434
4982.88 1373
4983.55 1410
4984.21 1336
4984.88 1346
4985.55 1353
4986.21 1318
4986.88 1358
4987.54 1346
4988.21 1308
4988.87 1356
4989.54 1330
4990.21 1313
4990.87 1303
4991.54 1328
4992.20 1351
4992.87 1326
4993.54 1267
4994.20 1297
4994.87 1292
4995.54 1300
4996.20 1279
4996.87 1284
4997.54 1247
4998.20 1251
4998.87 1233
4999.53 1305
5000.20 1227
5000.87 1277
5001.53 1240
5002.20 1223
5002.87 1213
5003.54 1195
5004.20 1184
5004.87 1192
5005.54 1211
5006.20 1196
5006.87 1230
5007.54 1251
5008.20 1283
5008.87 1262
5009.54 1269
5010.21 1292
5010.87 1317
5011.54 1255
5012.21 1235
5012.88 1216
5013.54 1198
5014.21 1214
5014.88 1219
5015.55 1198
5016.21 1175
5016.88 1200
5017.55 1184
5018.22 1232
5018.89 1177
5019.55 1183
5020.22 1150
5020.89 1210
5021.56 1193
5022.23 1210
5022.89 1209
5023.56 1236
5024.23 1229
5024.90 1225
5025.57 1181
5026.23 1183
5026.90 1229
5027.57 1208
5028.24 1224
5028.91 1206
5029.58 1208
5030.25 1187
5030.91 1172
5031.58 1145
5032.25 1183
5032.92 1113
5033.59 1133
5034.26 1170
5034.93 1160
5035.60 1151
5036.27 1168
5036.93 1175
5037.60 1178
5038.27 1210
5038.94 1214
5039.61 1215
5040.28 1174
5040.95 1161
5041.62 1122
5042.29 1151
5042.96 1177
5043.63 1167
5044.30 1152
5044.97 1143
5045.64 1133
5046.31 1169
5046.98 1140
5047.65 1135
5048.32 1149
5048.99 1167
5049.66 1180
5050.33 1210
5051.00 1191
5051.67 1103
5052.34 1166
5053.01 1187
5053.68 1163
5054.35 1125
5055.02 1149
5055.69 1163
5056.36 1184
5057.03 1151
5057.70 1119
5058.37 1174
5059.04 1156
5059.71 1153
5060.38 1130
5061.05 1125
5061.72 1101
5062.39 1135
5063.06 1110
5063.73 1131
5064.40 1123
5065.08 1123
5065.75 1168
5066.42 1140
5067.09 1142
5067.76 1184
5068.43 1166
5069.10 1127
5069.77 1128
5070.44 1155
5071.12 1148
5071.79 1148
5072.46 1138
5073.13 1165
5073.80 1203
5074.47 1203
5075.14 1183
5075.82 1133
5076.49 1131
5077.16 1157
5077.83 1188
5078.50 1184
5079.18 1228
5079.85 1297
5080.52 1243
5081.19 1317
5081.86 1273
5082.54 1264
5083.21 1230
5083.88 1230
5084.55 1208
5085.22 1271
5085.90 1226
5086.57 1286
5087.24 1246
5087.91 1233
5088.59 1226
5089.26 1171
5089.93 1238
5090.60 1212
5091.28 1216
5091.95 1192
5092.62 1243
5093.30 1189
5093.97 1238
5094.64 1231
5095.31 1220
5095.99 1172
5096.66 1200
5097.33 1185
5098.01 1168
5098.68 1163
5099.35 1177
5100.03 1206
5100.70 1150
5101.37 1199
5102.05 1177
5102.72 1170
5103.39 1226
5104.07 1248
5104.74 1225
5105.41 1235
5106.09 1267
5106.76 1232
5107.43 1257
5108.11 1214
5108.78 1220
5109.46 1202
5110.13 1189
5110.80 1221
5111.48 1210
5112.15 1198
5112.83 1153
5113.50 1162
5114.17 1180
5114.85 1178
5115.52 1208
5116.20 1204
5116.87 1223
5117.55 1236
5118.22 1285
5118.89 1330
5119.57 1326
5120.24 1403
5120.92 1335
5121.59 1413
5122.27 1460
5122.94 1395
5123.62 1416
5124.29 1385
5124.97 1398
5125.64 1346
5126.32 1305
5126.99 1321
5127.67 1264
5128.34 1274
5129.02 1201
5129.69 1249
5130.37 1280
5131.04 1253
5131.72 1267
5132.39 1246
5133.07 1214
5133.75 1272
5134.42 1291
5135.10 1308
5135.77 1244
5136.45 1244
5137.12 1249
5137.80 1171
5138.47 1175
5139.15 1158
5139.83 1168
5140.50 1193
5141.18 1158
5141.85 1147
5142.53 1143
5143.21 1190
5143.88 1177
5144.56 1141
5145.23 1167
5145.91 1167
5146.59 1124
5147.26 1168
5147.94 1115
5148.62 1117
5149.29 1161
5149.97 1144
5150.65 1159
5151.32 1163
5152.00 1114
5152.68 1099
5153.35 1119
5154.03 1147
5154.71 1146
5155.38 1122
5156.06 1140
5156.74 1103
5157.41 1139
5158.09 1209
5158.77 1148
5159.45 1178
5160.12 1165
5160.80 1127
5161.48 1143
5162.16 1188
5162.83 1130
5163.51 1145
5164.19 1104
5164.87 1161
5165.54 1153
5166.22 1201
5166.90 1219
5167.58 1236
5168.25 1225
5168.93 1202
5169.61 1190
5170.29 1178
5170.96 1173
5171.64 1165
5172.32 1156
5173.00 1124
5173.68 1112
5174.36 1137
5175.03 1116
5175.71 1100
5176.39 1100
5177.07 1093
5177.75 1135
5178.42 1136
5179.10 1137
5179.78 1170
5180.46 1115
5181.14 1084
5181.82 1104
5182.50 1091
5183.18 1102
5183.85 1110
5184.53 1106
5185.21 1110
5185.89 1111
5186.57 1107
5187.25 1042
5187.93 1100
5188.61 1115
5189.29 1084
5189.96 1097
5190.64 1112
5191.32 1122
5192.00 1125
5192.68 1066
5193.36 1080
5194.04 1079
5194.72 1033
5195.40 1058
5196.08 1083
5196.76 1110
5197.44 1058
5198.12 1144
5198.80 1146
5199.48 1108
5200.16 1094
5200.84 1109
5201.52 1113
5202.20 1106
5202.88 1052
5203.56 1127
5204.24 1103
5204.92 1112
5205.60 1125
5206.28 1087
5206.96 1052
5207.64 1124
5208.32 1136
5209.00 1179
5209.68 1180
5210.36 1149
5211.04 1179
5211.72 1169
5212.40 1221
5213.08 1194
5213.76 1175
5214.44 1223
5215.13 1250
5215.81 1254
5216.49 1246
5217.17 1303
5217.85 1260
5218.53 1219
5219.21 1193
5219.89 1191
5220.57 1217
5221.25 1190
5221.94 1240
5222.62 1248
5223.30 1262
5223.98 1255
5224.66 1246
5225.34 1216
5226.02 1212
5226.71 1228
5227.39 1198
5228.07 1190
5228.75 1167
5229.43 1152
5230.11 1167
5230.80 1151
5231.48 1169
5232.16 1154
5232.84 1138
5233.52 1227
5234.21 1218
5234.89 1145
5235.57 1186
5236.25 1174
5236.93 1182
5237.62 1221
5238.30 1230
5238.98 1226
5239.66 1192
5240.35 1204
5241.03 1223
5241.71 1280
5242.39 1238
5243.08 1247
5243.76 1277
5244.44 1203
5245.13 1193
5245.81 1184
5246.49 1224
5247.17 1218
5247.86 1214
5248.54 1201
5249.22 1162
5249.91 1189
5250.59 1150
5251.27 1171
5251.96 1170
5252.64 1224
5253.32 1211
5254.01 1238
5254.69 1237
5255.37 1233
5256.06 1230
5256.74 1192
5257.42 1228
5258.11 1175
5258.79 1154
5259.47 1163
5260.16 1149
5260.84 1179
5261.53 1198
5262.21 1224
5262.89 1297
5263.58 1290
5264.26 1289
5264.95 1284
5265.63 1292
5266.31 1284
5267.00 1287
5267.68 1249
5268.37 1250
5269.05 1282
5269.73 1254
5270.42 1230
5271.10 1277
5271.79 1208
5272.47 1182
5273.16 1169
5273.84 1155
5274.53 1204
5275.21 1189
5275.90 1215
5276.58 1174
5277.27 1193
5277.95 1166
5278.64 1175
5279.32 1204
5280.01 1176
5280.69 1161
5281.38 1166
5282.06 1168
5282.75 1160
5283.43 1174
5284.12 1199
5284.80 1213
5285.49 1211
5286.17 1184
5286.86 1120
5287.54 1136
5288.23 1182
5288.92 1149
5289.60 1193
5290.29 1162
5290.97 1241
5291.66 1210
5292.34 1184
5293.03 1134
5293.72 1221
5294.40 1231
5295.09 1219
5295.77 1200
5296.46 1236
5297.15 1264
5297.83 1324
5298.52 1341
5299.20 1303
5299.89 1311
5300.58 1278
5301.26 1277
5301.95 1299
5302.64 1298
5303.32 1312
5304.01 1325
5304.70 1348
5305.38 1426
5306.07 1487
5306.76 1589
5307.44 1651
5308.13 1616
5308.82 1646
5309.50 1623
5310.19 1566
5310.88 1461
5311.57 1532
5312.25 1479
5312.94 1511
5313.63 1554
5314.31 1526
5315.00 1520
5315.69 1501
5316.38 1457
5317.06 1454
5317.75 1407
5318.44 1405
5319.13 1400
5319.81 1455
5320.50 1503
5321.19 1549
5321.88 1566
5322.57 1539
5323.25 1507
5323.94 1442
5324.63 1482
5325.32 1432
5326.00 1369
5326.69 1344
5327.38 1343
5328.07 1360
5328.76 1312
5329.45 1337
5330.13 1325
5330.82 1300
5331.51 1268
5332.20 1302
5332.89 1287
5333.58 1253
5334.26 1217
5334.95 1270
5335.64 1264
5336.33 1251
5337.02 1215
5337.71 1228
5338.40 1224
5339.09 1187
5339.77 1160
5340.46 1192
5341.15 1218
5341.84 1221
5342.53 1165
5343.22 1120
5343.91 1173
5344.60 1199
5345.29 1217
5345.98 1185
5346.67 1170
5347.36 1202
5348.05 1199
5348.73 1235
5349.42 1223
5350.11 1176
5350.80 1210
5351.49 1236
5352.18 1260
5352.87 1193
5353.56 1173
5354.25 1217
5354.94 1214
5355.63 1192
5356.32 1152
5357.01 1169
5357.70 1157
5358.39 1166
5359.08 1156
5359.77 1218
5360.46 1258
5361.15 1304
5361.84 1313
5362.53 1295
5363.22 1273
5363.91 1310
5364.61 1329
5365.30 1277
5365.99 1263
5366.68 1236
5367.37 1241
5368.06 1238
5368.75 1212
5369.44 1140
5370.13 1177
5370.82 1159
5371.51 1189
5372.20 1160
5372.89 1117
5373.59 1132
5374.28 1171
5374.97 1158
5375.66 1154
5376.35 1136
5377.04 1166
5377.73 1162
5378.42 1095
5379.12 1136
5379.81 1118
5380.50 1154
5381.19 1123
5381.88 1139
5382.57 1124
5383.27 1168
5383.96 1144
5384.65 1129
5385.34 1104
5386.03 1100
5386.73 1162
5387.42 1146
5388.11 1135
5388.80 1140
5389.49 1172
5390.19 1212
5390.88 1243
5391.57 1226
5392.26 1184
5392.95 1184
5393.65 1208
5394.34 1183
5395.03 1216
5395.72 1162
5396.42 1190
5397.11 1192
5397.80 1172
5398.50 1162
5399.19 1147
5399.88 1164
5400.57 1177
5401.27 1190
5401.96 1176
5402.65 1229
5403.35 1198
5404.04 1228
5404.73 1216
5405.42 1183
5406.12 1186
5406.81 1217
5407.50 1253
5408.20 1235
5408.89 1200
5409.58 1257
5410.28 1238
5410.97 1166
5411.66 1192
5412.36 1196
5413.05 1226
5413.75 1204
5414.44 1215
5415.13 1194
5415.83 1213
5416.52 1234
5417.21 1215
5417.91 1236
5418.60 1273
5419.30 1256
5419.99 1283
5420.68 1298
5421.38 1283
5422.07 1325
5422.77 1294
5423.46 1318
5424.16 1318
5424.85 1341
5425.54 1327
5426.24 1289
5426.93 1274
5427.63 1282
5428.32 1250
5429.02 1309
5429.71 1314
5430.41 1295
5431.10 1349
5431.80 1358
5432.49 1319
5433.19 1361
5433.88 1354
5434.58 1362
5435.27 1353
5435.97 1325
5436.66 1397
5437.36 1382
5438.05 1407
5438.75 1417
5439.44 1448
5440.14 1402
5440.83 1385
5441.53 1380
5442.22 1369
5442.92 1448
5443.62 1434
5444.31 1457
5445.01 1464
5445.70 1545
5446.40 1607
5447.09 1633
5447.79 1716
5448.49 1807
5449.18 1747
5449.88 1810
5450.57 1771
5451.27 1758
5451.97 1742
5452.66 1750
5453.36 1678
5454.05 1664
5454.75 1623
5455.45 1609
5456.14 1633
5456.84 1542
5457.54 1574
5458.23 1568
5458.93 1650
5459.63 1662
5460.32 1652
5461.02 1666
5461.72 1667
5462.41 1712
5463.11 1678
5463.81 1698
5464.50 1775
5465.20 1826
5465.90 1835
5466.59 1806
5467.29 1831
5467.99 1879
5468.69 1858
5469.38 1815
5470.08 1840
5470.78 1878
5471.48 1878
5472.17 1926
5472.87 1989
5473.57 2001
5474.27 2086
5474.96 2039
5475.66 2103
5476.36 2149
5477.06 2173
5477.75 2175
5478.45 2295
5479.15 2485
5479.85 2724
5480.55 3007
5481.24 3301
5481.94 3472
5482.64 3536
5483.34 3447
5484.04 3227
5484.73 3151
5485.43 2989
5486.13 2733
5486.83 2629
5487.53 2646
5488.23 2510
5488.92 2530
5489.62 2495
5490.32 2461
5491.02 2466
5491.72 2458
5492.42 2497
5493.12 2567
5493.81 2589
5494.51 2693
5495.21 2749
5495.91 2730
5496.61 2768
5497.31 2756
5498.01 2732
5498.71 2791
5499.41 2931
5500.11 3361
5500.81 3871
5501.50 4548
5502.20 4996
5502.90 5251
5503.60 5288
5504.30 4880
5505.00 4405
5505.70 3889
5506.40 3495
5507.10 3219
5507.80 2913
5508.50 2734
5509.20 2538
5509.90 2463
5510.60 2417
5511.30 2381
5512.00 2313
5512.70 2228
5513.40 2236
5514.10 2291
5514.80 2269
5515.50 2266
5516.20 2227
5516.90 2250
5517.60 2261
5518.30 2223
5519.00 2175
5519.70 2168
5520.40 2156
5521.10 2124
5521.80 2108
5522.50 2039
5523.20 2003
5523.90 1966
5524.61 1937
5525.31 1939
5526.01 1905
5526.71 1822
5527.41 1764
5528.11 1771
5528.81 1739
5529.51 1734
5530.21 1730
5530.91 1787
5531.62 1840
5532.32 1766
5533.02 1810
5533.72 1820
5534.42 1793
5535.12 1747
5535.82 1745
5536.53 1738
5537.23 1666
5537.93 1680
5538.63 1686
5539.33 1642
5540.03 1641
5540.74 1632
5541.44 1613
5542.14 1592
5542.84 1585
5543.54 1589
5544.24 1587
5544.95 1550
5545.65 1534
5546.35 1506
5547.05 1520
5547.76 1549
5548.46 1571
5549.16 1534
5549.86 1542
5550.56 1454
5551.27 1491
5551.97 1529
5552.67 1513
5553.37 1543
5554.08 1511
5554.78 1514
5555.48 1485
5556.19 1460
5556.89 1466
5557.59 1444
5558.29 1477
5559.00 1462
5559.70 1470
5560.40 1466
5561.11 1466
5561.81 1468
5562.51 1472
5563.22 1469
5563.92 1507
5564.62 1476
5565.33 1486
5566.03 1463
5566.73 1494
5567.44 1469
5568.14 1487
5568.84 1451
5569.55 1408
5570.25 1405
5570.95 1395
5571.66 1384
5572.36 1403
5573.06 1364
5573.77 1389
5574.47 1384
5575.18 1391
5575.88 1396
5576.58 1425
5577.29 1374
5577.99 1399
5578.70 1415
5579.40 1390
5580.11 1349
5580.81 1367
5581.51 1359
5582.22 1307
5582.92 1301
5583.63 1314
5584.33 1340
5585.04 1334
5585.74 1294
5586.45 1359
5587.15 1305
5587.86 1325
5588.56 1305
5589.26 1294
5589.97 1283
5590.67 1280
5591.38 1311
5592.08 1314
5592.79 1285
5593.49 1281
5594.20 1290
5594.91 1328
5595.61 1318
5596.32 1289
5597.02 1265
5597.73 1251
5598.43 1260
5599.14 1233
5599.84 1228
5600.55 1246
5601.25 1248
5601.96 1297
5602.67 1258
5603.37 1263
5604.08 1231
5604.78 1243
5605.49 1254
5606.19 1267
5606.90 1265
5607.61 1297
5608.31 1296
5609.02 1330
5609.72 1274
5610.43 1258
5611.14 1234
5611.84 1246
5612.55 1237
5613.26 1238
5613.96 1216
5614.67 1258
5615.38 1275
5616.08 1241
5616.79 1310
5617.49 1308
5618.20 1302
5618.91 1278
5619.62 1323
5620.32 1237
5621.03 1296
5621.74 1305
5622.44 1294
5623.15 1274
5623.86 1208
5624.56 1242
5625.27 1336
5625.98 1288
5626.69 1277
5627.39 1284
5628.10 1324
5628.81 1396
5629.51 1367
5630.22 1327
5630.93 1332
5631.64 1380
5632.34 1364
5633.05 1366
5633.76 1377
5634.47 1361
5635.17 1392
5635.88 1424
5636.59 1392
5637.30 1424
5638.01 1522
5638.71 1556
5639.42 1506
5640.13 1473
5640.84 1439
5641.55 1421
5642.25 1443
5642.96 1398
5643.67 1420
5644.38 1416
5645.09 1401
5645.80 1370
5646.50 1369
5647.21 1369
5647.92 1344
5648.63 1332
5649.34 1317
5650.05 1340
5650.76 1306
5651.47 1332
5652.17 1353
5652.88 1341
5653.59 1340
5654.30 1356
5655.01 1295
5655.72 1367
5656.43 1378
5657.14 1332
5657.85 1327
5658.56 1347
5659.26 1403
5659.97 1381
5660.68 1406
5661.39 1401
5662.10 1389
5662.81 1384
5663.52 1388
5664.23 1379
5664.94 1373
5665.65 1376
5666.36 1344
5667.07 1316
5667.78 1306
5668.49 1267
5669.20 1304
5669.91 1338
5670.62 1313
5671.33 1387
5672.04 1376
5672.75 1497
5673.46 1423
5674.17 1438
5674.88 1402
5675.59 1393
5676.30 1370
5677.01 1305
5677.72 1293
5678.43 1323
5679.14 1306
5679.85 1347
5680.56 1322
5681.27 1275
5681.98 1303
5682.69 1321
5683.41 1297
5684.12 1280
5684.83 1248
5685.54 1274
5686.25 1292
5686.96 1283
5687.67 1245
5688.38 1258
5689.09 1274
5689.80 1246
5690.52 1228
5691.23 1246
5691.94 1262
5692.65 1274
5693.36 1227
5694.07 1226
5694.78 1187
5695.49 1190
5696.21 1249
5696.92 1222
5697.63 1175
5698.34 1160
5699.05 1199
5699.77 1219
5700.48 1172
5701.19 1193
5701.90 1217
5702.61 1185
5703.32 1180
5704.04 1167
5704.75 1181
5705.46 1212
5706.17 1177
5706.89 1203
5707.60 1220
5708.31 1178
5709.02 1185
5709.73 1208
5710.45 1144
5711.16 1151
5711.87 1201
5712.58 1178
5713.30 1165
5714.01 1151
5714.72 1150
5715.44 1143
5716.15 1138
5716.86 1173
5717.57 1197
5718.29 1190
5719.00 1140
5719.71 1141
5720.43 1189
5721.14 1161
5721.85 1153
5722.57 1180
5723.28 1167
5723.99 1191
5724.71 1163
5725.42 1186
5726.13 1160
5726.85 1144
5727.56 1150
5728.27 1174
5728.99 1181
5729.70 1166
5730.41 1157
5731.13 1162
5731.84 1188
5732.56 1131
5733.27 1147
5733.98 1152
5734.70 1166
5735.41 1153
5736.12 1172
5736.84 1166
5737.55 1157
5738.27 1175
5738.98 1149
5739.70 1138
5740.41 1136
5741.12 1209
5741.84 1186
5742.55 1213
5743.27 1225
5743.98 1198
5744.70 1197
5745.41 1158
5746.13 1112
5746.84 1150
5747.56 1178
5748.27 1158
5748.99 1104
5749.70 1166
5750.42 1194
5751.13 1165
5751.85 1144
5752.56 1142
5753.28 1121
5753.99 1154
5754.71 1166
5755.42 1176
5756.14 1160
5756.85 1158
5757.57 1189
5758.28 1203
5759.00 1141
5759.71 1136
5760.43 1179
5761.14 1171
5761.86 1166
5762.58 1165
5763.29 1203
5764.01 1214
5764.72 1206
5765.44 1195
5766.16 1138
5766.87 1155
5767.59 1196
5768.30 1241
5769.02 1222
5769.74 1205
5770.45 1266
5771.17 1338
5771.88 1299
5772.60 1320
5773.32 1336
5774.03 1373
5774.75 1294
5775.47 1294
5776.18 1295
5776.90 1245
5777.62 1217
5778.33 1283
5779.05 1272
5779.77 1226
5780.48 1257
5781.20 1258
5781.92 1265
5782.63 1203
5783.35 1218
5784.07 1254
5784.78 1249
5785.50 1223
5786.22 1223
5786.94 1231
5787.65 1215
5788.37 1226
5789.09 1218
5789.81 1208
5790.52 1218
5791.24 1205
5791.96 1197
5792.68 1238
5793.39 1231
5794.11 1197
5794.83 1175
5795.55 1234
5796.26 1207
5796.98 1233
5797.70 1215
5798.42 1169
5799.14 1188
5799.85 1178
5800.57 1252
5801.29 1224
5802.01 1210
5802.73 1240
5803.44 1266
5804.16 1230
5804.88 1223
5805.60 1252
5806.32 1213
5807.04 1183
5807.75 1180
5808.47 1282
5809.19 1230
5809.91 1202
5810.63 1253
5811.35 1219
5812.07 1231
5812.79 1253
5813.50 1224
5814.22 1251
5814.94 1208
5815.66 1293
5816.38 1244
5817.10 1225
5817.82 1174
5818.54 1206
5819.26 1209
5819.98 1242
5820.70 1229
5821.41 1276
5822.13 1266
5822.85 1263
5823.57 1293
5824.29 1248
5825.01 1248
5825.73 1259
5826.45 1283
5827.17 1248
5827.89 1250
5828.61 1262
5829.33 1274
5830.05 1292
5830.77 1296
5831.49 1281
5832.21 1263
5832.93 1248
5833.65 1251
5834.37 1265
5835.09 1306
5835.81 1302
5836.53 1306
5837.25 1310
5837.97 1330
5838.69 1319
5839.41 1296
5840.13 1278
5840.85 1293
5841.57 1305
5842.30 1290
5843.02 1319
5843.74 1356
5844.46 1380
5845.18 1349
5845.90 1345
5846.62 1356
5847.34 1383
5848.06 1371
5848.78 1389
5849.50 1372
5850.23 1364
5850.95 1428
5851.67 1428
5852.39 1361
5853.11 1412
5853.83 1444
5854.55 1436
5855.27 1384
5856.00 1405
5856.72 1395
5857.44 1408
5858.16 1402
5858.88 1394
5859.60 1392
5860.33 1420
5861.05 1472
5861.77 1485
5862.49 1473
5863.21 1463
5863.94 1486
5864.66 1513
5865.38 1500
5866.10 1427
5866.82 1497
5867.55 1485
5868.27 1550
5868.99 1480
5869.71 1492
5870.43 1567
5871.16 1573
5871.88 1579
5872.60 1606
5873.32 1553
5874.05 1560
5874.77 1604
5875.49 1611
5876.22 1583
5876.94 1573
5877.66 1647
5878.38 1696
5879.11 1734
5879.83 1735
5880.55 1766
5881.28 1815
5882.00 1814
5882.72 1792
5883.45 1814
5884.17 1788
5884.89 1829
5885.61 1812
5886.34 1779
5887.06 1825
5887.79 1751
5888.51 1825
5889.23 1807
5889.96 1792
5890.68 1813
5891.40 1795
5892.13 1777
5892.85 1742
5893.57 1733
5894.30 1794
5895.02 1731
5895.75 1757
5896.47 1802
5897.19 1807
5897.92 1756
5898.64 1745
5899.37 1784
5900.09 1794
5900.81 1768
5901.54 1806
5902.26 1836
5902.99 1805
5903.71 1845
5904.44 1902
5905.16 1882
5905.89 1853
5906.61 1938
5907.33 1930
5908.06 1910
5908.78 1912
5909.51 1907
5910.23 1888
5910.96 1894
5911.68 1953
5912.41 2011
5913.13 1988
5913.86 1971
5914.58 2038
5915.31 2060
5916.03 2102
5916.76 2071
5917.48 2109
5918.21 2123
5918.94 2100
5919.66 2089
5920.39 2094
5921.11 2130
5921.84 2191
5922.56 2209
5923.29 2185
5924.01 2211
5924.74 2228
5925.47 2316
5926.19 2294
5926.92 2305
5927.64 2279
5928.37 2401
5929.09 2446
5929.82 2486
5930.55 2482
5931.27 2520
5932.00 2588
5932.73 2616
5933.45 2656
5934.18 2657
5934.90 2698
5935.63 2674
5936.36 2751
5937.08 2814
5937.81 2822
5938.54 2913
5939.26 2946
5939.99 2975
5940.72 3009
5941.44 3053
5942.17 3177
5942.90 3189
5943.62 3248
5944.35 3302
5945.08 3443
5945.80 3468
5946.53 3516
5947.26 3660
5947.99 3684
5948.71 3681
5949.44 3702
5950.17 3847
5950.89 3931
5951.62 4134
5952.35 4385
5953.08 4650
5953.80 5065
5954.53 5163
5955.26 5329
5955.99 5384
5956.71 5317
5957.44 5102
5958.17 4944
5958.90 4849
5959.63 4824
5960.35 4814
5961.08 4818
5961.81 4775
5962.54 4810
5963.27 4754
5963.99 4832
5964.72 4880
5965.45 5022
5966.18 5474
5966.91 5825
5967.64 6193
5968.36 6513
5969.09 6744
5969.82 6649
5970.55 6639
5971.28 6489
5972.01 6332
5972.73 6094
5973.46 5943
5974.19 5862
5974.92 5673
5975.65 5618
5976.38 5548
5977.11 5564
5977.84 5612
5978.57 5675
5979.29 5690
5980.02 5820
5980.75 6010
5981.48 6146
5982.21 6334
5982.94 6502
5983.67 6426
5984.40 6510
5985.13 6497
5985.86 6535
5986.59 6604
5987.32 6587
5988.05 6486
5988.78 6467
5989.51 6454
5990.24 6449
5990.97 6530
5991.70 6589
5992.43 6640
5993.16 6693
5993.89 6787
5994.62 6815
5995.35 6911
5996.08 7051
5996.81 7192
5997.54 7356
5998.27 7465
5999.00 7520
5999.73 7465
6000.46 7462
6001.19 7404
6001.92 7310
6002.65 7296
6003.38 7283
6004.11 7117
6004.84 6966
6005.57 6879
6006.30 6927
6007.03 6980
6007.76 7049
6008.49 7261
6009.22 7485
6009.95 8062
6010.69 9014
6011.42 10394
6012.15 12056
6012.88 14270
6013.61 16388
6014.34 17945
6015.07 19008
6015.80 19473
6016.54 19366
6017.27 18545
6018.00 17181
6018.73 15788
6019.46 14133
6020.19 12370
6020.92 10958
6021.66 9811
6022.39 8858
6023.12 8183
6023.85 7668
6024.58 7149
6025.31 6912
6026.05 6615
6026.78 6332
6027.51 6142
6028.24 6043
6028.97 6036
6029.71 6145
6030.44 6186
6031.17 6227
6031.90 6273
6032.64 6294
6033.37 6132
6034.10 5796
6034.83 5552
6035.57 5385
6036.30 5186
6037.03 5087
6037.76 5032
6038.50 5062
6039.23 5093
6039.96 5046
6040.69 5132
6041.43 5173
6042.16 5188
6042.89 5281
6043.63 5306
6044.36 5379
6045.09 5364
6045.82 5545
6046.56 5604
6047.29 5626
6048.02 5603
6048.76 5610
6049.49 5659
6050.22 5750
6050.96 5860
6051.69 5985
6052.42 6179
6053.16 6408
6053.89 6673
6054.63 6874
6055.36 6787
6056.09 6796
6056.83 6605
6057.56 6334
6058.29 6200
6059.03 6014
6059.76 5816
6060.50 5708
6061.23 5725
6061.96 5633
6062.70 5535
6063.43 5382
6064.17 5361
6064.90 5297
6065.63 5285
6066.37 5164
6067.10 5011
6067.84 5030
6068.57 4935
6069.31 4814
6070.04 4731
6070.78 4657
6071.51 4572
6072.25 4639
6072.98 4465
6073.72 4488
6074.45 4458
6075.18 4456
6075.92 4486
6076.65 4448
6077.39 4500
6078.12 4441
6078.86 4410
6079.59 4286
6080.33 4268
6081.07 4207
6081.80 4163
6082.54 3945
6083.27 3880
6084.01 3771
6084.74 3782
6085.48 3760
6086.21 3741
6086.95 3703
6087.68 3657
6088.42 3611
6089.16 3641
6089.89 3638
6090.63 3617
6091.36 3563
6092.10 3582
6092.84 3565
6093.57 3522
6094.31 3504
6095.04 3460
6095.78 3516
6096.52 3432
6097.25 3366
6097.99 3365
6098.72 3246
6099.46 3283
6100.20 3265
6100.93 3233
6101.67 3199
6102.41 3174
6103.14 3189
6103.88 3207
6104.62 3150
6105.35 3166
6106.09 3190
6106.83 3142
6107.56 3099
6108.30 3061
6109.04 3157
6109.77 3106
6110.51 3095
6111.25 3098
6111.99 3125
6112.72 3116
6113.46 3181
6114.20 3121
6114.93 3173
6115.67 3174
6116.41 3202
6117.15 3182
6117.88 3234
6118.62 3214
6119.36 3213
6120.10 3233
6120.83 3233
6121.57 3167
6122.31 3172
6123.05 3179
6123.79 3217
6124.52 3225
6125.26 3285
6126.00 3308
6126.74 3345
6127.47 3352
6128.21 3295
6128.95 3291
6129.69 3275
6130.43 3300
6131.17 3304
6131.90 3309
6132.64 3348
6133.38 3314
6134.12 3359
6134.86 3307
6135.60 3304
6136.33 3368
6137.07 3406
6137.81 3433
6138.55 3449
6139.29 3477
6140.03 3445
6140.77 3507
6141.51 3491
6142.24 3483
6142.98 3474
6143.72 3519
6144.46 3505
6145.20 3526
6145.94 3479
6146.68 3509
6147.42 3534
6148.16 3602
6148.90 3594
6149.64 3694
6150.38 3752
6151.12 3759
6151.86 3723
6152.59 3767
6153.33 3796
6154.07 3882
6154.81 3844
6155.55 3934
6156.29 3965
6157.03 3991
6157.77 3985
6158.51 4009
6159.25 4104
6159.99 4126
6160.73 4242
6161.47 4307
6162.21 4436
6162.95 4638
6163.69 4718
6164.43 4967
6165.17 5237
6165.91 5493
6166.65 5717
6167.39 5887
6168.14 6018
6168.88 6147
6169.62 6119
6170.36 6040
6171.10 5971
6171.84 5909
6172.58 5692
6173.32 5616
6174.06 5468
6174.80 5482
6175.54 5347
6176.28 5279
6177.02 5240
6177.77 5239
6178.51 5346
6179.25 5323
6179.99 5327
6180.73 5449
6181.47 5511
6182.21 5507
6182.95 5589
6183.70 5714
6184.44 5811
6185.18 5809
6185.92 5905
6186.66 5963
6187.40 6014
6188.15 6048
6188.89 6146
6189.63 6264
6190.37 6442
6191.11 6623
6191.85 6881
6192.60 7084
6193.34 7234
6194.08 7467
6194.82 7499
6195.56 7500
6196.31 7506
6197.05 7486
6197.79 7471
6198.53 7377
6199.28 7372
6200.02 7306
6200.76 7288
6201.50 7334
6202.25 7441
6202.99 7667
6203.73 7938
6204.47 8308
6205.22 9019
6205.96 10227
6206.70 12194
6207.44 15024
6208.19 18725
6208.93 22491
6209.67 25938
6210.42 28434
6211.16 29559
6211.90 29381
6212.65 27991
6213.39 25680
6214.13 22950
6214.88 20008
6215.62 17301
6216.36 14914
6217.11 12631
6217.85 10915
6218.59 9465
6219.34 8359
6220.08 7489
6220.82 6835
6221.57 6421
6222.31 6084
6223.05 5854
6223.80 5618
6224.54 5353
6225.29 5266
6226.03 5202
6226.77 5124
6227.52 4894
6228.26 4603
6229.01 4427
6229.75 4139
6230.49 3888
6231.24 3787
6231.98 3679
6232.73 3586
6233.47 3581
6234.22 3625
6234.96 3670
6235.71 3692
6236.45 3722
6237.19 3773
6237.94 3778
6238.68 3967
6239.43 4036
6240.17 4162
6240.92 4307
6241.66 4438
6242.41 4458
6243.15 4396
6243.90 4360
6244.64 4414
6245.39 4529
6246.13 4481
6246.88 4566
6247.62 4663
6248.37 4857
6249.12 4964
6249.86 5015
6250.61 4853
6251.35 4910
6252.10 4784
6252.84 4691
6253.59 4611
6254.33 4609
6255.08 4544
6255.83 4490
6256.57 4496
6257.32 4457
6258.06 4412
6258.81 4426
6259.55 4395
6260.30 4303
6261.05 4238
6261.79 4245
6262.54 4282
6263.28 4218
6264.03 4145
6264.78 4099
6265.52 4076
6266.27 4081
6267.02 4016
6267.76 3993
6268.51 3965
6269.26 4091
6270.00 4049
6270.75 4073
6271.50 4196
6272.24 4222
6272.99 4209
6273.74 4202
6274.48 4157
6275.23 4177
6275.98 4119
6276.72 4152
6277.47 4135
6278.22 4079
6278.96 4094
6279.71 4028
6280.46 3931
6281.21 3864
6281.95 3747
6282.70 3648
6283.45 3560
6284.20 3465
6284.94 3394
6285.69 3390
6286.44 3367
6287.19 3259
6287.93 3282
6288.68 3204
6289.43 3151
6290.18 3107
6290.92 3132
6291.67 3088
6292.42 3062
6293.17 3009
6293.92 2954
6294.66 2926
6295.41 2877
6296.16 2883
6296.91 2898
6297.66 2854
6298.41 2819
6299.15 2778
6299.90 2718
6300.65 2721
6301.40 2695
6302.15 2661
6302.90 2634
6303.64 2534
6304.39 2523
6305.14 2526
6305.89 2570
6306.64 2532
6307.39 2493
6308.14 2528
6308.89 2581
6309.63 2570
6310.38 2573
6311.13 2601
6311.88 2573
6312.63 2652
6313.38 2571
6314.13 2539
6314.88 2593
6315.63 2594
6316.38 2575
6317.13 2674
6317.88 2660
6318.63 2629
6319.38 2616
6320.12 2669
6320.87 2581
6321.62 2484
6322.37 2418
6323.12 2418
6323.87 2390
6324.62 2398
6325.37 2396
6326.12 2396
6326.87 2296
6327.62 2247
6328.37 2286
6329.12 2281
6329.87 2282
6330.62 2251
6331.37 2221
6332.12 2260
6332.87 2211
6333.62 2267
6334.37 2256
6335.13 2235
6335.88 2218
6336.63 2279
6337.38 2263
6338.13 2243
6338.88 2265
6339.63 2268
6340.38 2271
6341.13 2319
6341.88 2265
6342.63 2258
6343.38 2243
6344.13 2223
6344.89 2216
6345.64 2175
6346.39 2133
6347.14 2177
6347.89 2164
6348.64 2195
6349.39 2219
6350.14 2229
6350.90 2209
6351.65 2304
6352.40 2351
6353.15 2361
6353.90 2383
6354.65 2449
6355.40 2508
6356.16 2529
6356.91 2489
6357.66 2423
6358.41 2381
6359.16 2332
6359.92 2341
6360.67 2300
6361.42 2261
6362.17 2239
6362.92 2177
6363.68 2140
6364.43 2124
6365.18 2160
6365.93 2133
6366.68 2126
6367.44 2091
6368.19 2120
6368.94 2150
6369.69 2122
6370.45 2137
6371.20 2123
6371.95 2114
6372.70 2078
6373.46 2114
6374.21 2056
6374.96 2098
6375.72 2064
6376.47 2006
6377.22 2035
6377.97 2097
6378.73 2092
6379.48 2110
6380.23 2129
6380.99 2164
6381.74 2225
6382.49 2274
6383.25 2253
6384.00 2231
6384.75 2200
6385.51 2203
6386.26 2167
6387.01 2156
6387.77 2079
6388.52 2061
6389.27 2083
6390.03 2035
6390.78 2009
6391.54 2026
6392.29 2009
6393.04 1957
6393.80 2018
6394.55 2045
6395.31 2057
6396.06 2047
6396.81 2048
6397.57 2078
6398.32 2071
6399.08 2094
6399.83 2052
6400.59 2079
6401.34 2030
6402.09 2026
6402.85 2047
6403.60 2064
6404.36 2044
6405.11 2075
6405.87 2053
6406.62 2042
6407.38 1998
6408.13 2029
6408.89 2077
6409.64 2111
6410.40 2064
6411.15 2093
6411.91 2062
6412.66 2117
6413.42 2106
6414.17 2087
6414.93 2103
6415.68 2179
6416.44 2167
6417.19 2207
6417.95 2176
6418.70 2210
6419.46 2191
6420.21 2164
6420.97 2231
6421.72 2229
6422.48 2186
6423.24 2205
6423.99 2198
6424.75 2157
6425.50 2192
6426.26 2201
6427.01 2202
6427.77 2218
6428.53 2177
6429.28 2205
6430.04 2203
6430.79 2245
6431.55 2277
6432.31 2261
6433.06 2275
6433.82 2282
6434.58 2294
6435.33 2316
6436.09 2357
6436.85 2385
6437.60 2379
6438.36 2431
6439.11 2466
6439.87 2447
6440.63 2498
6441.38 2499
6442.14 2494
6442.90 2536
6443.66 2540
6444.41 2571
6445.17 2600
6445.93 2610
6446.68 2636
6447.44 2711
6448.20 2699
6448.95 2748
6449.71 2794
6450.47 2797
6451.23 2824
6451.98 2868
6452.74 2830
6453.50 2846
6454.26 2855
6455.01 2845
6455.77 2898
6456.53 2914
6457.29 2866
6458.04 2869
6458.80 2887
6459.56 2897
6460.32 2920
6461.08 2936
6461.83 3008
6462.59 3051
6463.35 3130
6464.11 3196
6464.87 3304
6465.62 3417
6466.38 3499
6467.14 3506
6467.90 3551
6468.66 3605
6469.42 3690
6470.17 3689
6470.93 3678
6471.69 3662
6472.45 3678
6473.21 3697
6473.97 3706
6474.72 3649
6475.48 3784
6476.24 3790
6477.00 3874
6477.76 3951
6478.52 4024
6479.28 4117
6480.04 4200
6480.80 4317
6481.56 4290
6482.31 4399
6483.07 4514
6483.83 4553
6484.59 4575
6485.35 4582
6486.11 4668
6486.87 4744
6487.63 4667
6488.39 4762
6489.15 4845
6489.91 4922
6490.67 5107
6491.43 5222
6492.19 5349
6492.95 5461
6493.71 5552
6494.47 5599
6495.23 5690
6495.99 5674
6496.75 5729
6497.51 5628
6498.27 5525
6499.03 5556
6499.79 5560
6500.55 5593
6501.31 5563
6502.07 5655
6502.83 5809
6503.59 5977
6504.35 6488
6505.11 7347
6505.87 8709
6506.63 10800
6507.39 13612
6508.15 16789
6508.91 19783
6509.67 21861
6510.43 22983
6511.19 22838
6511.96 21707
6512.72 19984
6513.48 17690
6514.24 15620
6515.00 13758
6515.76 12116
6516.52 10694
6517.28 9502
6518.04 8522
6518.80 7802
6519.57 7251
6520.33 6842
6521.09 6517
6521.85 6295
6522.61 6070
6523.37 5929
6524.14 5825
6524.90 5829
6525.66 5934
6526.42 6035
6527.18 6135
6527.94 6324
6528.71 6380
6529.47 6350
6530.23 6415
6530.99 6386
6531.75 6289
6532.52 6367
6533.28 6442
6534.04 6757
6534.80 7366
6535.56 8246
6536.33 9177
6537.09 9976
6537.85 10553
6538.61 10861
6539.38 10805
6540.14 10262
6540.90 9637
6541.66 8799
6542.43 8046
6543.19 7446
6543.95 7018
6544.71 6585
6545.48 6354
6546.24 6255
6547.00 6188
6547.77 6182
6548.53 6073
6549.29 5989
6550.06 5939
6550.82 5766
6551.58 5732
6552.34 5632
6553.11 5536
6553.87 5552
6554.63 5429
6555.40 5386
6556.16 5331
6556.93 5337
6557.69 5356
6558.45 5300
6559.22 5296
6559.98 5287
6560.74 5270
6561.51 5236
6562.27 5376
6563.03 5339
6563.80 5360
6564.56 5454
6565.33 5408
6566.09 5471
6566.85 5538
6567.62 5555
6568.38 5511
6569.15 5520
6569.91 5602
6570.68 5630
6571.44 5597
6572.20 5577
6572.97 5608
6573.73 5668
6574.50 5716
6575.26 5734
6576.03 5769
6576.79 5827
6577.56 5706
6578.32 5657
6579.09 5641
6579.85 5588
6580.62 5558
6581.38 5528
6582.15 5569
6582.91 5550
6583.68 5593
6584.44 5611
6585.21 5509
6585.97 5569
6586.74 5654
6587.50 5540
6588.27 5462
6589.03 5506
6589.80 5510
6590.56 5519
6591.33 5526
6592.09 5658
6592.86 5815
6593.63 5965
6594.39 6216
6595.16 6442
6595.92 6716
6596.69 6853
6597.45 6855
6598.22 6769
6598.99 6650
6599.75 6425
6600.52 6159
6601.28 5954
6602.05 5765
6602.82 5557
6603.58 5298
6604.35 5199
6605.11 5057
6605.88 4952
6606.65 4949
6607.41 4823
6608.18 4813
6608.95 4805
6609.71 4795
6610.48 4783
6611.25 4778
6612.01 4773
6612.78 4778
6613.55 4704
6614.31 4740
6615.08 4685
6615.85 4583
6616.61 4584
6617.38 4518
6618.15 4593
6618.92 4641
6619.68 4686
6620.45 4728
6621.22 4952
6621.98 5178
6622.75 5370
6623.52 5508
6624.29 5746
6625.05 5787
6625.82 5878
6626.59 5756
6627.36 5649
6628.12 5499
6628.89 5245
6629.66 5128
6630.43 5007
6631.20 4809
6631.96 4832
6632.73 4843
6633.50 4875
6634.27 4977
6635.04 5112
6635.80 5321
6636.57 5425
6637.34 5440
6638.11 5516
6638.88 5632
6639.64 5532
6640.41 5741
6641.18 5922
6641.95 6084
6642.72 6230
6643.49 6279
6644.26 6224
6645.02 6064
6645.79 5954
6646.56 5702
6647.33 5433
6648.10 5167
6648.87 4938
6649.64 4712
6650.41 4526
6651.17 4498
6651.94 4321
6652.71 4344
6653.48 4167
6654.25 4148
6655.02 4132
6655.79 4081
6656.56 4056
6657.33 4053
6658.10 3973
6658.87 3963
6659.64 3874
6660.41 3851
6661.17 3890
6661.94 3916
6662.71 3923
6663.48 3898
6664.25 3903
6665.02 3861
6665.79 3934
6666.56 3887
6667.33 3851
6668.10 3896
6668.87 3898
6669.64 3898
6670.41 3947
6671.18 4090
6671.95 4194
6672.72 4246
6673.49 4177
6674.26 4139
6675.03 4258
6675.80 4170
6676.58 4132
6677.35 4110
6678.12 4090
6678.89 4258
6679.66 4275
6680.43 4266
6681.20 4261
6681.97 4293
6682.74 4355
6683.51 4460
6684.28 4413
6685.05 4471
6685.82 4608
6686.59 4779
6687.37 4824
6688.14 4811
6688.91 4875
6689.68 4715
6690.45 4561
6691.22 4468
6691.99 4253
6692.76 4180
6693.54 4100
6694.31 3993
6695.08 3955
6695.85 3875
6696.62 3811
6697.39 3767
6698.17 3729
6698.94 3712
6699.71 3746
6700.48 3718
6701.25 3704
6702.02 3698
6702.80 3719
6703.57 3663
6704.34 3617
6705.11 3635
6705.88 3630
6706.66 3598
6707.43 3553
6708.20 3482
6708.97 3404
6709.75 3417
6710.52 3316
6711.29 3311
6712.06 3305
6712.84 3218
6713.61 3185
6714.38 3192
6715.15 3234
6715.93 3162
6716.70 3097
6717.47 3087
6718.24 3076
6719.02 3038
6719.79 3082
6720.56 3083
6721.34 3059
6722.11 3043
6722.88 3080
6723.66 3070
6724.43 3063
6725.20 3014
6725.98 2990
6726.75 2961
6727.52 2993
6728.30 3013
6729.07 3055
6729.84 3031
6730.62 2965
6731.39 2975
6732.16 2999
6732.94 3003
6733.71 2986
6734.48 3051
6735.26 3022
6736.03 3030
6736.81 3056
6737.58 3094
6738.35 3121
6739.13 3092
6739.90 3146
6740.68 3178
6741.45 3119
6742.22 3080
6743.00 3133
6743.77 3105
6744.55 3211
6745.32 3189
6746.10 3107
6746.87 3164
6747.65 3175
6748.42 3255
6749.19 3278
6749.97 3361
6750.74 3386
6751.52 3441
6752.29 3519
6753.07 3587
6753.84 3728
6754.62 3876
6755.39 3952
6756.17 3974
6756.94 3976
6757.72 3880
6758.49 3802
6759.27 3687
6760.04 3689
6760.82 3555
6761.59 3535
6762.37 3503
6763.15 3493
6763.92 3433
6764.70 3466
6765.47 3399
6766.25 3408
6767.02 3499
6767.80 3523
6768.57 3470
6769.35 3535
6770.13 3545
6770.90 3514
6771.68 3559
6772.45 3368
6773.23 3288
6774.01 3219
6774.78 3213
6775.56 3145
6776.33 3137
6777.11 2951
6777.89 2989
6778.66 3010
6779.44 2991
6780.22 2868
6780.99 2924
6781.77 2837
6782.55 2892
6783.32 2868
6784.10 2833
6784.88 2839
6785.65 2860
6786.43 2838
6787.21 2792
6787.98 2726
6788.76 2735
6789.54 2731
6790.31 2711
6791.09 2674
6791.87 2602
6792.64 2578
6793.42 2651
6794.20 2666
6794.98 2623
6795.75 2607
6796.53 2622
6797.31 2611
6798.09 2580
6798.86 2537
6799.64 2564
6800.42 2562
6801.20 2598
6801.97 2574
6802.75 2576
6803.53 2506
6804.31 2528
6805.08 2589
6805.86 2557
6806.64 2661
6807.42 2641
6808.20 2619
6808.97 2606
6809.75 2650
6810.53 2604
6811.31 2644
6812.09 2602
6812.87 2593
6813.64 2586
6814.42 2595
6815.20 2601
6815.98 2623
6816.76 2545
6817.54 2553
6818.31 2566
6819.09 2580
6819.87 2616
6820.65 2630
6821.43 2632
6822.21 2687
6822.99 2623
6823.77 2587
6824.54 2599
6825.32 2645
6826.10 2618
6826.88 2593
6827.66 2557
6828.44 2583
6829.22 2585
6830.00 2596
6830.78 2579
6831.56 2541
6832.34 2538
6833.12 2642
6833.90 2609
6834.67 2621
6835.45 2673
6836.23 2744
6837.01 2918
6837.79 3204
6838.57 3480
6839.35 3698
6840.13 3912
6840.91 4068
6841.69 4079
6842.47 3966
6843.25 3750
6844.03 3640
6844.81 3524
6845.59 3324
6846.37 3238
6847.15 3147
6847.93 3110
6848.71 3085
6849.49 3206
6850.27 3334
6851.05 3478
6851.84 3616
6852.62 3723
6853.40 3730
6854.18 3662
6854.96 3613
6855.74 3519
6856.52 3422
6857.30 3359
6858.08 3217
6858.86 3096
6859.64 3098
6860.42 2978
6861.20 2971
6861.99 2987
6862.77 2941
6863.55 2912
6864.33 2878
6865.11 2935
6865.89 2908
6866.67 2972
6867.45 2949
6868.24 3051
6869.02 3061
6869.80 2993
6870.58 3033
6871.36 3056
6872.14 3074
6872.93 3106
6873.71 3162
6874.49 3196
6875.27 3202
6876.05 3361
6876.83 3342
6877.62 3404
6878.40 3459
6879.18 3547
6879.96 3733
6880.74 3841
6881.53 4115
6882.31 4404
6883.09 4759
6883.87 4921
6884.66 5137
6885.44 5096
6886.22 5106
6887.00 5063
6887.79 5062
6888.57 5118
6889.35 5049
6890.13 5144
6890.92 5159
6891.70 5162
6892.48 4969
6893.27 4871
6894.05 4723
6894.83 4527
6895.61 4343
6896.40 4255
6897.18 4222
6897.96 4104
6898.75 4033
6899.53 3931
6900.31 3948
6901.10 3889
6901.88 3902
6902.66 3905
6903.45 3879
6904.23 3801
6905.01 3848
6905.80 3791
6906.58 3725
6907.36 3663
6908.15 3645
6908.93 3606
6909.72 3633
6910.50 3630
6911.28 3607
6912.07 3513
6912.85 3541
6913.64 3472
6914.42 3395
6915.20 3463
6915.99 3475
6916.77 3511
6917.56 3511
6918.34 3475
6919.12 3489
6919.91 3489
6920.69 3433
6921.48 3449
6922.26 3477
6923.05 3491
6923.83 3470
6924.62 3474
6925.40 3499
6926.19 3468
6926.97 3514
6927.75 3617
6928.54 3623
6929.32 3651
6930.11 3615
6930.89 3566
6931.68 3627
6932.46 3647
6933.25 3676
6934.04 3711
6934.82 3721
6935.61 3624
6936.39 3745
6937.18 3823
6937.96 3810
6938.75 4014
6939.53 4138
6940.32 4210
6941.10 4387
6941.89 4590
6942.67 4777
6943.46 4950
6944.25 4969
6945.03 5109
6945.82 5189
6946.60 5196
6947.39 5201
6948.18 5180
6948.96 5064
6949.75 5039
6950.53 5009
6951.32 5045
6952.11 5004
6952.89 4907
6953.68 4898
6954.47 4860
6955.25 4869
6956.04 4883
6956.82 4861
6957.61 4734
6958.40 4840
6959.18 4826
6959.97 4868
6960.76 4887
6961.54 4955
6962.33 4951
6963.12 4993
6963.90 5073
6964.69 5162
6965.48 5291
6966.27 5353
6967.05 5561
6967.84 5741
6968.63 6057
6969.41 6268
6970.20 6411
6970.99 6589
6971.78 6759
6972.56 6814
6973.35 6811
6974.14 6835
6974.93 6761
6975.71 6766
6976.50 6737
6977.29 6801
6978.08 6923
6978.86 6974
6979.65 7233
6980.44 7671
6981.23 8067
6982.01 8889
6982.80 10031
6983.59 11754
6984.38 13891
6985.17 16319
6985.95 18939
6986.74 21031
6987.53 22487
6988.32 23057
6989.11 22555
6989.90 21320
6990.68 19640
6991.47 17808
6992.26 15810
6993.05 13970
6993.84 12236
6994.63 10623
6995.42 9359
6996.20 8340
6996.99 7508
6997.78 6734
6998.57 6238
6999.36 5844
7000.15 5503
7000.94 5240
7001.73 5046
7002.52 4881
7003.30 4746
7004.09 4612
7004.88 4459
7005.67 4320
7006.46 4118
7007.25 3965
7008.04 3800
7008.83 3706
7009.62 3643
7010.41 3597
7011.20 3624
7011.99 3723
7012.78 3841
7013.57 3972
7014.36 4084
7015.15 4107
7015.94 4274
7016.73 4253
7017.52 4155
7018.31 4149
7019.10 4079
7019.89 4067
7020.68 4024
7021.47 3945
7022.26 4040
7023.05 4054
7023.84 4103
7024.63 4202
7025.42 4245
7026.21 4269
7027.00 4300
7027.79 4240
7028.58 4219
7029.37 4196
7030.16 4092
7030.95 4017
7031.74 3963
7032.53 3919
7033.32 3888
7034.11 3875
7034.90 3887
7035.70 3895
7036.49 3840
7037.28 3940
7038.07 4029
7038.86 4050
7039.65 4020
7040.44 4023
7041.23 4159
7042.02 4210
7042.82 4115
7043.61 4178
7044.40 4232
7045.19 4226
7045.98 4304
7046.77 4353
7047.56 4391
7048.36 4382
7049.15 4450
7049.94 4491
7050.73 4582
7051.52 4677
7052.31 4776
7053.11 4856
7053.90 4849
7054.69 4785
7055.48 4552
7056.27 4412
7057.07 4343
7057.86 4216
7058.65 4098
7059.44 4061
7060.24 4024
7061.03 4053
7061.82 4054
7062.61 4005
7063.40 3896
7064.20 3848
7064.99 3783
7065.78 3803
7066.58 3715
7067.37 3613
7068.16 3564
7068.95 3495
7069.75 3518
7070.54 3368
7071.33 3318
7072.13 3262
7072.92 3217
7073.71 3127
7074.50 3145
7075.30 3021
7076.09 3032
7076.88 2969
7077.68 2905
7078.47 2893
7079.26 2852
7080.06 2809
7080.85 2857
7081.64 2843
7082.44 2782
7083.23 2785
7084.02 2734
7084.82 2649
7085.61 2658
7086.41 2669
7087.20 2657
7087.99 2634
7088.79 2635
7089.58 2603
7090.38 2524
7091.17 2574
7091.96 2657
7092.76 2579
7093.55 2503
7094.35 2469
7095.14 2454
7095.93 2403
7096.73 2368
7097.52 2332
7098.32 2309
7099.11 2278
7099.91 2278
7100.70 2297
7101.50 2284
7102.29 2248
7103.09 2256
7103.88 2248
7104.67 2240
7105.47 2242
7106.26 2156
7107.06 2179
7107.85 2169
7108.65 2212
7109.44 2176
7110.24 2148
7111.03 2136
7111.83 2164
7112.62 2113
7113.42 2121
7114.22 2112
7115.01 2077
7115.81 2069
7116.60 2113
7117.40 2047
7118.19 2036
7118.99 2039
7119.78 2036
7120.58 2010
7121.38 2004
7122.17 1980
7122.97 2006
7123.76 2022
7124.56 1961
7125.35 1981
7126.15 1987
7126.95 2028
7127.74 2050
7128.54 2020
7129.34 2024
7130.13 1994
7130.93 2050
7131.72 2124
7132.52 2105
7133.32 2068
7134.11 2102
7134.91 2003
7135.71 2013
7136.50 1935
7137.30 1937
7138.10 1907
7138.89 1878
7139.69 1860
7140.49 1841
7141.28 1833
7142.08 1802
7142.88 1816
7143.67 1791
7144.47 1762
7145.27 1776
7146.06 1763
7146.86 1749
7147.66 1744
7148.46 1700
7149.25 1670
7150.05 1719
7150.85 1692
7151.65 1676
7152.44 1671
7153.24 1671
7154.04 1666
7154.84 1668
7155.63 1709
7156.43 1700
7157.23 1677
7158.03 1753
7158.82 1746
7159.62 1737
7160.42 1692
7161.22 1713
7162.02 1650
7162.81 1634
7163.61 1619
7164.41 1626
7165.21 1586
7166.01 1579
7166.80 1571
7167.60 1596
7168.40 1614
7169.20 1567
7170.00 1530
7170.80 1527
7171.60 1487
7172.39 1505
7173.19 1540
7173.99 1482
7174.79 1485
7175.59 1484
7176.39 1482
7177.19 1480
7177.99 1482
7178.78 1473
7179.58 1477
7180.38 1417
7181.18 1442
7181.98 1462
7182.78 1486
7183.58 1497
7184.38 1496
7185.18 1475
7185.98 1444
7186.78 1465
7187.58 1416
7188.37 1478
7189.17 1466
7189.97 1427
7190.77 1401
7191.57 1416
7192.37 1423
7193.17 1419
7193.97 1454
7194.77 1426
7195.57 1423
7196.37 1421
7197.17 1406
7197.97 1390
7198.77 1416
7199.57 1401
7200.37 1407
7201.17 1388
7201.97 1391
7202.77 1395
7203.57 1417
7204.37 1355
7205.17 1353
7205.97 1393
7206.77 1383
7207.57 1355
7208.38 1377
7209.18 1391
7209.98 1406
7210.78 1402
7211.58 1337
7212.38 1387
7213.18 1361
7213.98 1415
7214.78 1371
7215.58 1314
7216.38 1338
7217.18 1358
7217.99 1376
7218.79 1331
7219.59 1362
7220.39 1343
7221.19 1380
7221.99 1337
7222.79 1367
7223.59 1342
7224.40 1326
7225.20 1350
7226.00 1360
7226.80 1329
7227.60 1335
7228.40 1294
7229.21 1328
7230.01 1345
7230.81 1366
7231.61 1323
7232.41 1272
7233.22 1320
7234.02 1330
7234.82 1323
7235.62 1363
7236.42 1361
7237.23 1430
7238.03 1496
7238.83 1422
7239.63 1422
7240.43 1382
7241.24 1417
7242.04 1410
7242.84 1387
7243.64 1375
7244.45 1333
7245.25 1316
7246.05 1350
7246.86 1343
7247.66 1325
7248.46 1353
7249.26 1335
7250.07 1342
7250.87 1344
7251.67 1359
7252.48 1326
7253.28 1328
7254.08 1333
7254.88 1412
7255.69 1384
7256.49 1371
7257.29 1388
7258.10 1390
7258.90 1357
7259.70 1304
7260.51 1325
7261.31 1289
7262.12 1346
7262.92 1296
7263.72 1337
7264.53 1322
7265.33 1343
7266.13 1323
7266.94 1341
7267.74 1363
7268.55 1341
7269.35 1327
7270.15 1316
7270.96 1343
7271.76 1355
7272.57 1381
7273.37 1344
7274.17 1381
7274.98 1342
7275.78 1327
7276.59 1341
7277.39 1430
7278.20 1397
7279.00 1396
7279.80 1382
7280.61 1400
7281.41 1407
7282.22 1451
7283.02 1467
7283.83 1533
7284.63 1544
7285.44 1539
7286.24 1604
7287.05 1585
7287.85 1611
7288.66 1552
7289.46 1557
7290.27 1608
7291.07 1581
7291.88 1534
7292.68 1508
7293.49 1564
7294.29 1526
7295.10 1495
7295.90 1536
7296.71 1555
7297.52 1542
7298.32 1572
7299.13 1563
7299.93 1615
7300.74 1678
7301.54 1692
7302.35 1623
7303.16 1645
7303.96 1679
7304.77 1641
7305.57 1657
7306.38 1699
7307.19 1697
7307.99 1683
7308.80 1725
7309.60 1732
7310.41 1772
7311.22 1824
7312.02 1899
7312.83 1929
7313.64 1921
7314.44 1978
7315.25 1978
7316.05 2059
7316.86 2085
7317.67 2229
7318.47 2460
7319.28 2702
7320.09 2954
7320.89 3108
7321.70 3299
7322.51 3298
7323.32 3203
7324.12 3053
7324.93 2859
7325.74 2748
7326.54 2547
7327.35 2401
7328.16 2321
7328.97 2241
7329.77 2131
7330.58 2172
7331.39 2145
7332.19 2058
7333.00 2070
7333.81 2108
7334.62 2073
7335.42 2074
7336.23 2017
7337.04 2042
7337.85 2055
7338.66 2046
7339.46 2010
7340.27 1971
7341.08 1964
7341.89 1979
7342.70 1908
7343.50 1906
7344.31 1825
7345.12 1788
7345.93 1776
7346.74 1789
7347.54 1724
7348.35 1738
7349.16 1723
7349.97 1730
7350.78 1704
7351.59 1709
7352.39 1651
7353.20 1627
7354.01 1637
7354.82 1620
7355.63 1611
7356.44 1574
7357.25 1595
7358.06 1626
7358.86 1648
7359.67 1620
7360.48 1642
7361.29 1612
7362.10 1633
7362.91 1635
7363.72 1633
7364.53 1619
7365.34 1646
7366.15 1653
7366.96 1646
7367.77 1600
7368.57 1590
7369.38 1569
7370.19 1597
7371.00 1560
7371.81 1540
7372.62 1541
7373.43 1470
7374.24 1462
7375.05 1434
7375.86 1471
7376.67 1429
7377.48 1419
7378.29 1397
7379.10 1419
7379.91 1432
7380.72 1439
7381.53 1471
7382.34 1496
7383.15 1492
7383.96 1500
7384.77 1508
7385.58 1472
7386.39 1445
7387.20 1430
7388.01 1464
7388.83 1433
7389.64 1391
7390.45 1370
7391.26 1409
7392.07 1394
7392.88 1402
7393.69 1406
7394.50 1382
7395.31 1361
7396.12 1332
7396.93 1369
7397.74 1316
7398.56 1326
7399.37 1355
7400.18 1333
7400.99 1331
7401.80 1356
7402.61 1322
7403.42 1351
7404.23 1308
7405.05 1322
7405.86 1305
7406.67 1339
7407.48 1330
7408.29 1334
7409.10 1287
7409.91 1266
7410.73 1279
7411.54 1319
7412.35 1318
7413.16 1271
7413.97 1271
7414.79 1245
7415.60 1248
7416.41 1261
7417.22 1227
7418.03 1224
7418.85 1226
7419.66 1232
7420.47 1219
7421.28 1225
7422.10 1173
7422.91 1225
7423.72 1196
7424.53 1223
7425.35 1186
7426.16 1171
7426.97 1195
7427.78 1195
7428.60 1184
7429.41 1170
7430.22 1165
7431.03 1186
7431.85 1155
7432.66 1166
7433.47 1165
7434.29 1165
7435.10 1131
7435.91 1178
7436.73 1194
7437.54 1168
7438.35 1179
7439.17 1140
7439.98 1154
7440.79 1152
7441.61 1145
7442.42 1183
7443.23 1184
7444.05 1158
7444.86 1090
7445.67 1150
7446.49 1150
7447.30 1161
7448.11 1132
7448.93 1131
7449.74 1123
7450.56 1168
7451.37 1138
7452.18 1162
7453.00 1109
7453.81 1130
7454.63 1162
7455.44 1131
7456.26 1132
7457.07 1131
7457.88 1155
7458.70 1183
7459.51 1167
7460.33 1143
7461.14 1122
7461.96 1136
7462.77 1146
7463.59 1165
7464.40 1125
7465.21 1135
7466.03 1156
7466.84 1173
7467.66 1201
7468.47 1146
7469.29 1157
7470.10 1142
7470.92 1177
7471.73 1206
7472.55 1207
7473.36 1209
7474.18 1197
7474.99 1222
7475.81 1203
7476.63 1224
7477.44 1160
7478.26 1187
7479.07 1211
7479.89 1204
7480.70 1166
7481.52 1182
7482.33 1196
7483.15 1191
7483.97 1164
7484.78 1183
7485.60 1187
7486.41 1209
7487.23 1213
7488.05 1229
7488.86 1216
7489.68 1179
7490.49 1209
7491.31 1195
7492.13 1227
7492.94 1191
7493.76 1189
7494.57 1203
7495.39 1146
7496.21 1165
7497.02 1187
7497.84 1142
7498.66 1171
7499.47 1169
7500.29 1143
7501.11 1159
7501.92 1175
7502.74 1161
7503.56 1176
7504.37 1181
7505.19 1195
7506.01 1187
7506.82 1186
7507.64 1159
7508.46 1183
7509.28 1196
7510.09 1170
7510.91 1196
7511.73 1182
7512.55 1161
7513.36 1194
7514.18 1199
7515.00 1164
7515.81 1182
7516.63 1197
7517.45 1173
7518.27 1152
7519.09 1142
7519.90 1137
7520.72 1143
7521.54 1139
7522.36 1135
7523.17 1114
7523.99 1133
7524.81 1166
7525.63 1137
7526.45 1104
7527.26 1138
7528.08 1146
7528.90 1137
7529.72 1149
7530.54 1133
7531.36 1133
7532.17 1089
7532.99 1119
7533.81 1123
7534.63 1148
7535.45 1133
7536.27 1131
7537.09 1098
7537.90 1140
7538.72 1152
7539.54 1121
7540.36 1118
7541.18 1100
7542.00 1062
7542.82 1054
7543.64 1102
7544.45 1080
7545.27 1132
7546.09 1135
7546.91 1097
7547.73 1125
7548.55 1088
7549.37 1090
7550.19 1068
7551.01 1118
7551.83 1108
7552.65 1094
7553.47 1069
7554.29 1131
7555.11 1121
7555.93 1112
7556.75 1056
7557.57 1109
7558.39 1145
7559.21 1149
7560.03 1116
7560.85 1096
7561.67 1140
7562.49 1158
7563.31 1098
7564.13 1144
7564.95 1161
7565.77 1137
7566.59 1168
7567.41 1123
7568.23 1133
7569.05 1167
7569.87 1192
7570.69 1179
7571.51 1154
7572.33 1183
7573.15 1218
7573.97 1148
7574.79 1152
7575.61 1173
7576.43 1175
7577.25 1207
7578.07 1169
7578.89 1184
7579.72 1168
7580.54 1252
7581.36 1230
7582.18 1209
7583.00 1191
7583.82 1224
7584.64 1212
7585.46 1232
7586.29 1281
7587.11 1224
7587.93 1237
7588.75 1240
7589.57 1269
7590.39 1309
7591.21 1259
7592.04 1282
7592.86 1342
7593.68 1326
7594.50 1300
7595.32 1330
7596.14 1335
7596.97 1334
7597.79 1361
7598.61 1388
7599.43 1400
7600.25 1430
7601.08 1441
7601.90 1405
7602.72 1384
7603.54 1463
7604.37 1467
7605.19 1482
7606.01 1498
7606.83 1503
7607.65 1457
7608.48 1509
7609.30 1500
7610.12 1490
7610.95 1471
7611.77 1470
7612.59 1457
7613.41 1521
7614.24 1484
7615.06 1497
7615.88 1524
7616.71 1530
7617.53 1581
7618.35 1613
7619.17 1655
7620.00 1674
7620.82 1775
7621.64 1786
7622.47 1793
7623.29 1701
7624.11 1690
7624.94 1735
7625.76 1729
7626.58 1679
7627.41 1703
7628.23 1743
7629.05 1701
7629.88 1658
7630.70 1639
7631.53 1651
7632.35 1684
7633.17 1671
7634.00 1640
7634.82 1672
7635.65 1631
7636.47 1605
7637.29 1558
7638.12 1554
7638.94 1508
7639.77 1545
7640.59 1502
7641.41 1446
7642.24 1468
7643.06 1473
7643.89 1442
7644.71 1455
7645.54 1476
7646.36 1473
7647.19 1447
7648.01 1473
7648.84 1478
7649.66 1444
7650.48 1443
7651.31 1425
7652.13 1455
7652.96 1405
7653.78 1382
7654.61 1358
7655.43 1364
7656.26 1352
7657.08 1340
7657.91 1317
7658.74 1298
7659.56 1329
7660.39 1299
7661.21 1286
7662.04 1289
7662.86 1303
7663.69 1306
7664.51 1293
7665.34 1264
7666.16 1299
7666.99 1301
7667.82 1325
7668.64 1338
7669.47 1301
7670.29 1297
7671.12 1317
7671.94 1329
7672.77 1331
7673.60 1312
7674.42 1296
7675.25 1251
7676.08 1279
7676.90 1260
7677.73 1272
7678.55 1284
7679.38 1293
7680.21 1310
7681.03 1290
7681.86 1288
7682.69 1319
7683.51 1342
7684.34 1358
7685.17 1421
7685.99 1428
7686.82 1437
7687.65 1463
7688.47 1462
7689.30 1440
7690.13 1444
7690.95 1461
7691.78 1410
7692.61 1415
7693.44 1352
7694.26 1327
7695.09 1341
7695.92 1338
7696.74 1343
7697.57 1357
7698.40 1384
7699.23 1394
7700.05 1397
7700.88 1392
7701.71 1374
7702.54 1341
7703.36 1368
7704.19 1370
7705.02 1359
7705.85 1328
7706.67 1334
7707.50 1311
7708.33 1282
7709.16 1295
7709.99 1268
7710.81 1304
7711.64 1228
7712.47 1273
7713.30 1228
7714.13 1272
7714.96 1246
7715.78 1192
7716.61 1239
7717.44 1249
7718.27 1224
7719.10 1207
7719.93 1232
7720.75 1185
7721.58 1220
7722.41 1221
7723.24 1178
7724.07 1166
7724.90 1218
7725.73 1200
7726.56 1230
7727.38 1216
7728.21 1215
7729.04 1228
7729.87 1251
7730.70 1269
7731.53 1260
7732.36 1248
7733.19 1255
7734.02 1260
7734.85 1205
7735.68 1193
7736.51 1148
7737.34 1177
7738.16 1146
7738.99 1161
7739.82 1133
7740.65 1133
7741.48 1126
7742.31 1121
7743.14 1124
7743.97 1069
7744.80 1058
7745.63 1100
7746.46 1128
7747.29 1085
7748.12 1104
7748.95 1087
7749.78 1096
7750.61 1067
7751.44 1055
7752.27 1048
7753.10 1053
7753.93 1067
7754.76 1060
7755.59 1054
7756.43 1050
7757.26 1071
7758.09 1077
7758.92 1090
7759.75 1059
7760.58 1081
7761.41 1044
7762.24 1063
7763.07 1098
7763.90 1086
7764.73 1095
7765.56 1066
7766.39 1089
7767.23 1090
7768.06 1083
7768.89 1089
7769.72 1095
7770.55 1088
7771.38 1091
7772.21 1088
7773.04 1125
7773.88 1113
7774.71 1131
7775.54 1098
7776.37 1082
7777.20 1069
7778.03 1128
7778.87 1126
7779.70 1129
7780.53 1104
7781.36 1092
7782.19 1139
7783.02 1121
7783.86 1122
7784.69 1132
7785.52 1139
7786.35 1083
7787.18 1099
7788.02 1090
7788.85 1155
7789.68 1160
7790.51 1151
7791.35 1157
7792.18 1161
7793.01 1159
7793.84 1228
7794.68 1163
7795.51 1173
7796.34 1159
7797.17 1194
7798.01 1202
7798.84 1186
7799.67 1197
7800.50 1175
7801.34 1212
7802.17 1242
7803.00 1249
7803.84 1174
7804.67 1233
7805.50 1221
7806.34 1250
7807.17 1228
7808.00 1232
7808.84 1272
7809.67 1291
7810.50 1287
7811.34 1282
7812.17 1281
7813.00 1327
7813.84 1388
7814.67 1426
7815.50 1439
7816.34 1414
7817.17 1427
7818.00 1460
7818.84 1501
7819.67 1470
7820.51 1480
7821.34 1505
7822.17 1496
7823.01 1505
7823.84 1512
7824.68 1527
7825.51 1531
7826.34 1494
7827.18 1491
7828.01 1483
7828.85 1534
7829.68 1489
7830.52 1441
7831.35 1424
7832.19 1396
7833.02 1382
7833.85 1449
7834.69 1404
7835.52 1411
7836.36 1407
7837.19 1434
7838.03 1415
7838.86 1421
7839.70 1426
7840.53 1394
7841.37 1404
7842.20 1387
7843.04 1385
7843.87 1381
7844.71 1342
7845.54 1303
7846.38 1296
7847.22 1264
7848.05 1246
7848.89 1264
7849.72 1295
7850.56 1284
7851.39 1248
7852.23 1257
7853.06 1247
7853.90 1238
7854.74 1238
7855.57 1249
7856.41 1250
7857.24 1270
7858.08 1280
7858.91 1268
7859.75 1265
7860.59 1339
7861.42 1329
7862.26 1313
7863.09 1306
7863.93 1291
7864.77 1309
7865.60 1286
7866.44 1254
7867.28 1224
7868.11 1220
7868.95 1275
7869.79 1287
7870.62 1246
7871.46 1275
7872.30 1280
7873.13 1294
7873.97 1279
7874.81 1290
7875.64 1286
7876.48 1314
7877.32 1383
7878.15 1366
7878.99 1378
7879.83 1382
7880.67 1400
7881.50 1440
7882.34 1476
7883.18 1476
7884.01 1444
7884.85 1464
7885.69 1458
7886.53 1401
7887.36 1394
7888.20 1355
7889.04 1344
7889.88 1318
7890.71 1331
7891.55 1323
7892.39 1344
7893.23 1307
7894.07 1333
7894.90 1387
7895.74 1375
7896.58 1367
7897.42 1314
7898.25 1306
7899.09 1304
7899.93 1290
7900.77 1255
7901.61 1249
7902.45 1268
7903.28 1276
7904.12 1248
7904.96 1222
7905.80 1199
7906.64 1226
7907.48 1230
7908.32 1218
7909.15 1225
7909.99 1226
7910.83 1233
7911.67 1237
7912.51 1228
7913.35 1247
7914.19 1274
7915.03 1278
7915.86 1277
7916.70 1260
7917.54 1293
7918.38 1305
7919.22 1336
7920.06 1319
7920.90 1286
7921.74 1279
7922.58 1250
7923.42 1248
7924.26 1239
7925.10 1203
7925.94 1189
7926.78 1189
7927.61 1188
7928.45 1155
7929.29 1155
7930.13 1172
7930.97 1169
7931.81 1140
7932.65 1156
7933.49 1151
7934.33 1154
7935.17 1170
7936.01 1185
7936.85 1136
7937.69 1121
7938.53 1096
7939.37 1099
7940.21 1102
7941.05 1075
7941.90 1088
7942.74 1153
7943.58 1128
7944.42 1135
7945.26 1139
7946.10 1105
7946.94 1141
7947.78 1129
7948.62 1164
7949.46 1147
7950.30 1151
7951.14 1203
7951.98 1210
7952.82 1197
7953.66 1211
7954.51 1203
7955.35 1222
7956.19 1282
7957.03 1271
7957.87 1274
7958.71 1309
7959.55 1328
7960.39 1281
7961.24 1310
7962.08 1283
7962.92 1296
7963.76 1347
7964.60 1312
7965.44 1347
7966.29 1338
7967.13 1412
7967.97 1441
7968.81 1526
7969.65 1529
7970.49 1556
7971.34 1554
7972.18 1540
7973.02 1517
7973.86 1431
7974.70 1433
7975.55 1348
7976.39 1299
7977.23 1247
7978.07 1270
7978.92 1272
7979.76 1270
7980.60 1289
7981.44 1225
7982.29 1195
7983.13 1225
7983.97 1235
7984.81 1216
7985.66 1159
7986.50 1213
7987.34 1190
7988.18 1154
7989.03 1114
7989.87 1158
7990.71 1143
7991.56 1120
7992.40 1108
7993.24 1086
7994.08 1061
7994.93 1053
7995.77 1070
7996.61 1066
7997.46 1030
7998.30 1052
7999.14 1047
7999.99 1050
8000.83 1033
8001.68 1030
8002.52 1030
8003.36 1034
8004.21 1014
8005.05 981
8005.89 995
8006.74 1037
8007.58 1004
8008.43 964
8009.27 968
8010.11 968
8010.96 990
8011.80 999
8012.65 934
8013.49 932
8014.33 939
8015.18 949
8016.02 933
8016.87 915
8017.71 922
8018.56 946
8019.40 965
8020.24 913
8021.09 918
8021.93 927
8022.78 888
8023.62 898
8024.47 908
8025.31 897
8026.16 900
8027.00 938
8027.85 929
8028.69 923
8029.54 928
8030.38 897
8031.23 929
8032.07 930
8032.92 910
8033.76 915
8034.61 928
8035.45 917
8036.30 911
8037.14 908
8037.99 913
8038.83 918
8039.68 901
8040.53 931
8041.37 890
8042.22 899
8043.06 907
8043.91 927
8044.75 913
8045.60 918
8046.45 902
8047.29 875
8048.14 896
8048.98 896
8049.83 895
8050.68 848
8051.52 880
8052.37 884
8053.21 915
8054.06 898
8054.91 918
8055.75 904
8056.60 865
8057.45 871
8058.29 882
8059.14 872
8059.99 842
8060.83 853
8061.68 864
8062.53 866
8063.37 852
8064.22 871
8065.07 872
8065.91 861
8066.76 860
8067.61 868
8068.45 860
8069.30 845
8070.15 830
8071.00 830
8071.84 840
8072.69 856
8073.54 857
8074.39 833
8075.23 818
8076.08 854
8076.93 848
8077.78 832
8078.62 841
8079.47 868
8080.32 837
8081.17 857
8082.01 839
8082.86 838
8083.71 837
8084.56 866
8085.41 840
8086.25 830
8087.10 836
8087.95 820
8088.80 825
8089.65 846
8090.49 829
8091.34 842
8092.19 846
8093.04 888
8093.89 863
8094.74 831
8095.58 834
8096.43 865
8097.28 843
8098.13 843
8098.98 823
8099.83 852
8100.68 845
8101.52 866
8102.37 826
8103.22 825
8104.07 870
8104.92 870
8105.77 865
8106.62 838
8107.47 861
8108.32 833
8109.17 857
8110.01 835
8110.86 806
8111.71 843
8112.56 872
8113.41 885
8114.26 827
8115.11 852
8115.96 887
8116.81 884
8117.66 842
8118.51 887
8119.36 844
8120.21 840
8121.06 856
8121.91 826
8122.76 792
8123.61 822
8124.46 877
8125.31 868
8126.16 879
8127.01 871
8127.86 904
8128.71 916
8129.56 913
8130.41 915
8131.26 913
8132.11 898
8132.96 977
8133.81 977
8134.66 937
8135.51 940
8136.36 987
8137.21 962
8138.06 937
8138.92 919
8139.77 946
8140.62 953
8141.47 902
8142.32 911
8143.17 870
8144.02 900
8144.87 911
8145.72 939
8146.57 922
8147.42 929
8148.28 924
8149.13 956
8149.98 894
8150.83 922
8151.68 914
8152.53 900
8153.38 944
8154.24 926
8155.09 917
8155.94 914
8156.79 954
8157.64 963
8158.49 993
8159.35 977
8160.20 961
8161.05 952
8161.90 962
8162.75 947
8163.61 904
8164.46 878
8165.31 886
8166.16 874
8167.01 883
8167.87 857
8168.72 859
8169.57 858
8170.42 872
8171.28 865
8172.13 852
8172.98 837
8173.83 834
8174.69 880
8175.54 865
8176.39 873
8177.24 874
8178.10 841
8178.95 864
8179.80 869
8180.66 803
8181.51 827
8182.36 883
8183.22 826
8184.07 847
8184.92 822
8185.77 857
8186.63 819
8187.48 837
8188.33 839
8189.19 834
8190.04 835
8190.89 839
8191.75 807
8192.60 817
8193.46 859
8194.31 841
8195.16 855
8196.02 833
8196.87 849
8197.72 805
8198.58 833
8199.43 835
8200.29 850
8201.14 840
8201.99 847
8202.85 873
8203.70 846
8204.56 845
8205.41 833
8206.26 835
8207.12 841
8207.97 840
8208.83 836
8209.68 872
8210.54 850
8211.39 838
8212.25 805
8213.10 844
8213.95 857
8214.81 841
8215.66 865
8216.52 879
8217.37 887
8218.23 877
8219.08 853
8219.94 861
8220.79 895
8221.65 871
8222.50 898
8223.36 844
8224.21 836
8225.07 843
8225.92 893
8226.78 836
8227.64 841
8228.49 860
8229.35 869
8230.20 874
8231.06 838
8231.91 839
8232.77 843
8233.62 844
8234.48 837
8235.34 847
8236.19 832
8237.05 823
8237.90 837
8238.76 843
8239.62 818
8240.47 834
8241.33 847
8242.18 827
8243.04 874
8243.90 858
8244.75 849
8245.61 833
8246.46 847
8247.32 787
8248.18 846
8249.03 830
8249.89 868
8250.75 835
8251.60 853
8252.46 845
8253.32 818
8254.17 834
8255.03 867
8255.89 839
8256.74 823
8257.60 844
8258.46 862
8259.32 856
8260.17 813
8261.03 838
8261.89 868
8262.74 890
8263.60 896
8264.46 878
8265.32 842
8266.17 872
8267.03 914
8267.89 866
8268.75 879
8269.60 879
8270.46 931
8271.32 933
8272.18 941
8273.03 925
8273.89 949
8274.75 933
8275.61 945
8276.47 951
8277.32 989
8278.18 990
8279.04 1041
8279.90 1044
8280.76 1050
8281.61 1095
8282.47 1066
8283.33 1035
8284.19 1027
8285.05 1062
8285.91 1039
8286.76 1036
8287.62 990
8288.48 1014
8289.34 1014
8290.20 1047
8291.06 997
8291.92 1009
8292.77 1024
8293.63 1057
8294.49 1049
8295.35 1090
8296.21 1114
8297.07 1076
8297.93 1093
8298.79 1091
8299.65 1041
8300.51 1023
8301.36 1002
8302.22 1027
8303.08 981
8303.94 982
8304.80 953
8305.66 939
8306.52 931
8307.38 938
8308.24 919
8309.10 924
8309.96 909
8310.82 877
8311.68 855
8312.54 889
8313.40 933
8314.26 915
8315.12 913
8315.98 893
8316.84 867
8317.70 907
8318.56 891
8319.42 891
8320.28 822
8321.14 844
8322.00 894
8322.86 867
8323.72 879
8324.58 853
8325.44 890
8326.30 837
8327.16 836
8328.02 851
8328.88 853
8329.74 827
8330.60 851
8331.46 830
8332.33 813
8333.19 826
8334.05 864
8334.91 838
8335.77 795
8336.63 794
8337.49 830
8338.35 852
8339.21 796
8340.07 843
8340.94 810
8341.80 817
8342.66 816
8343.52 814
8344.38 830
8345.24 829
8346.10 850
8346.97 856
8347.83 821
8348.69 824
8349.55 833
8350.41 847
8351.27 824
8352.14 807
8353.00 841
8353.86 844
8354.72 853
8355.58 817
8356.45 839
8357.31 827
8358.17 826
8359.03 815
8359.89 814
8360.76 845
8361.62 859
8362.48 839
8363.34 820
8364.21 793
8365.07 845
8365.93 811
8366.79 798
8367.66 805
8368.52 824
8369.38 862
8370.24 845
8371.11 827
8371.97 816
8372.83 827
8373.70 834
8374.56 783
8375.42 828
8376.29 767
8377.15 807
8378.01 803
8378.87 794
8379.74 809
8380.60 837
8381.46 801
8382.33 831
8383.19 847
8384.06 805
8384.92 830
8385.78 842
8386.65 829
8387.51 802
8388.37 795
8389.24 836
8390.10 836
8390.96 849
8391.83 824
8392.69 782
8393.56 825
8394.42 817
8395.28 820
8396.15 798
8397.01 825
8397.88 801
8398.74 815
8399.61 826
8400.47 837
8401.33 858
8402.20 808
8403.06 879
8403.93 852
8404.79 817
8405.66 805
8406.52 853
8407.39 821
8408.25 839
8409.12 833
8409.98 860
8410.85 846
8411.71 821
8412.57 838
8413.44 829
8414.30 848
8415.17 835
8416.04 833
8416.90 830
8417.77 876
8418.63 857
8419.50 850
8420.36 832
8421.23 851
8422.09 884
8422.96 927
8423.82 879
8424.69 881
8425.55 886
8426.42 914
8427.29 916
8428.15 929
8429.02 887
8429.88 896
8430.75 941
8431.61 946
8432.48 917
8433.35 938
8434.21 937
8435.08 936
8435.95 952
8436.81 965
8437.68 949
8438.54 974
8439.41 971
8440.28 985
8441.14 1006
8442.01 1008
8442.88 1035
8443.74 1056
8444.61 1040
8445.48 1060
8446.34 1055
8447.21 1105
8448.08 1067
8448.94 1085
8449.81 1070
8450.68 1077
8451.54 1092
8452.41 1098
8453.28 1120
8454.14 1120
8455.01 1173
8455.88 1182
8456.75 1190
8457.61 1154
8458.48 1185
8459.35 1207
8460.22 1213
8461.08 1168
8461.95 1183
8462.82 1135
8463.69 1134
8464.55 1163
8465.42 1146
8466.29 1114
8467.16 1066
8468.02 1133
8468.89 1104
8469.76 1092
8470.63 1070
8471.50 1078
8472.36 1085
8473.23 1125
8474.10 1091
8474.97 1075
8475.84 1053
8476.70 1046
8477.57 1053
8478.44 1056
8479.31 1063
8480.18 1050
8481.05 1077
8481.91 1105
8482.78 1116
8483.65 1122
8484.52 1095
8485.39 1074
8486.26 1072
8487.13 1080
8488.00 1098
8488.86 1122
8489.73 1087
8490.60 1028
8491.47 1028
8492.34 1032
8493.21 1058
8494.08 1030
8494.95 1024
8495.82 1050
8496.69 1077
8497.56 1083
8498.43 1073
8499.29 1051
8500.16 1067
8501.03 1060
8501.90 1043
8502.77 1051
8503.64 1052
8504.51 1035
8505.38 1094
8506.25 1069
8507.12 1062
8507.99 1066
8508.86 1091
8509.73 1082
8510.60 1102
8511.47 1087
8512.34 1072
8513.21 1089
8514.08 1129
8514.95 1096
8515.82 1106
8516.69 1070
8517.56 1122
8518.43 1096
8519.30 1110
8520.17 1115
8521.04 1131
8521.91 1143
8522.79 1167
8523.66 1191
8524.53 1233
8525.40 1235
8526.27 1306
8527.14 1335
8528.01 1309
8528.88 1310
8529.75 1313
8530.62 1314
8531.49 1312
8532.36 1321
8533.24 1281
8534.11 1259
8534.98 1214
8535.85 1215
8536.72 1200
8537.59 1210
8538.46 1193
8539.34 1171
8540.21 1176
8541.08 1166
8541.95 1140
8542.82 1156
8543.69 1151
8544.56 1142
8545.44 1148
8546.31 1115
8547.18 1130
8548.05 1130
8548.92 1152
8549.80 1117
8550.67 1163
8551.54 1213
8552.41 1242
8553.28 1286
8554.16 1283
8555.03 1304
8555.90 1351
8556.77 1305
8557.65 1354
8558.52 1338
8559.39 1342
8560.26 1305
8561.14 1269
8562.01 1278
8562.88 1245
8563.75 1248
8564.63 1266
8565.50 1214
8566.37 1191
8567.24 1197
8568.12 1248
8568.99 1207
8569.86 1171
8570.74 1183
8571.61 1227
8572.48 1205
8573.36 1217
8574.23 1238
8575.10 1210
8575.98 1222
8576.85 1234
8577.72 1233
8578.60 1238
8579.47 1245
8580.34 1269
8581.22 1235
8582.09 1253
8582.96 1272
8583.84 1318
8584.71 1317
8585.59 1332
8586.46 1292
8587.33 1343
8588.21 1336
8589.08 1360
8589.96 1303
8590.83 1310
8591.70 1375
8592.58 1407
8593.45 1396
8594.33 1401
8595.20 1412
8596.07 1394
8596.95 1407
8597.82 1434
8598.70 1453
8599.57 1438
8600.45 1438
8601.32 1479
8602.20 1487
8603.07 1497
8603.95 1535
8604.82 1489
8605.70 1509
8606.57 1517
8607.45 1530
8608.32 1559
8609.20 1583
8610.07 1587
8610.95 1621
8611.82 1613
8612.70 1662
8613.57 1635
8614.45 1678
8615.32 1735
8616.20 1740
8617.07 1735
8617.95 1768
8618.82 1803
8619.70 1859
8620.57 1889
8621.45 1883
8622.33 1935
8623.20 1976
8624.08 1961
8624.95 1995
8625.83 2043
8626.70 2056
8627.58 2038
8628.46 2023
8629.33 2050
8630.21 2080
8631.08 2113
8631.96 2125
8632.84 2161
8633.71 2181
8634.59 2220
8635.47 2276
8636.34 2226
8637.22 2270
8638.10 2294
8638.97 2316
8639.85 2296
8640.73 2371
8641.60 2391
8642.48 2452
8643.36 2482
8644.23 2590
8645.11 2563
8645.99 2560
8646.86 2630
8647.74 2689
8648.62 2765
8649.49 2772
8650.37 2813
8651.25 2812
8652.13 2807
8653.00 2836
8653.88 2868
8654.76 2906
8655.63 2906
8656.51 2997
8657.39 3061
8658.27 3141
8659.14 3190
8660.02 3341
8660.90 3489
8661.78 3744
8662.66 3913
8663.53 4141
8664.41 4380
8665.29 4618
8666.17 4719
8667.04 4818
8667.92 4827
8668.80 4869
8669.68 4873
8670.56 4847
8671.43 4701
8672.31 4681
8673.19 4712
8674.07 4624
8674.95 4552
8675.83 4519
8676.70 4442
8677.58 4372
8678.46 4265
8679.34 4161
8680.22 3973
8681.10 3899
8681.98 3740
8682.86 3649
8683.73 3544
8684.61 3442
8685.49 3432
8686.37 3394
8687.25 3347
8688.13 3302
8689.01 3428
8689.89 3554
8690.77 3717
8691.65 3853
8692.52 3964
8693.40 4087
8694.28 4250
8695.16 4301
8696.04 4344
8696.92 4329
8697.80 4300
8698.68 4173
8699.56 4043
8700.44 3962
8701.32 3936
8702.20 3888
8703.08 3899
8703.96 3814
8704.84 3736
8705.72 3592
8706.60 3555
8707.48 3409
8708.36 3298
8709.24 3150
8710.12 3069
8711.00 2939
8711.88 2811
8712.76 2716
8713.64 2642
8714.52 2536
8715.40 2515
8716.28 2466
8717.16 2395
8718.04 2388
8718.92 2358
8719.80 2349
8720.68 2344
8721.56 2323
8722.45 2332
8723.33 2332
8724.21 2304
8725.09 2253
8725.97 2266
8726.85 2241
8727.73 2298
8728.61 2298
8729.49 2346
8730.37 2348
8731.26 2329
8732.14 2343
8733.02 2381
8733.90 2373
8734.78 2419
8735.66 2408
8736.54 2437
8737.42 2433
8738.31 2442
8739.19 2451
8740.07 2434
8740.95 2453
8741.83 2462
8742.71 2446
8743.60 2443
8744.48 2464
8745.36 2462
8746.24 2463
8747.12 2458
8748.01 2430
8748.89 2433
8749.77 2452
8750.65 2505
8751.53 2487
8752.42 2553
8753.30 2598
8754.18 2651
8755.06 2668
8755.95 2748
8756.83 2827
8757.71 2923
8758.59 2879
8759.48 2907
8760.36 2992
8761.24 3000
8762.13 2958
8763.01 2897
8763.89 2850
8764.77 2827
8765.66 2809
8766.54 2779
8767.42 2759
8768.31 2710
8769.19 2690
8770.07 2691
8770.96 2707
8771.84 2688
8772.72 2623
8773.61 2639
8774.49 2660
8775.37 2611
8776.26 2605
8777.14 2573
8778.02 2504
8778.91 2459
8779.79 2543
8780.67 2470
8781.56 2437
8782.44 2367
8783.32 2395
8784.21 2417
8785.09 2478
8785.98 2489
8786.86 2584
8787.74 2594
8788.63 2651
8789.51 2638
8790.40 2628
8791.28 2614
8792.17 2625
8793.05 2566
8793.93 2486
8794.82 2427
8795.70 2430
8796.59 2376
8797.47 2331
8798.36 2297
8799.24 2217
8800.13 2193
8801.01 2153
8801.90 2144
8802.78 2108
8803.67 2075
8804.55 2090
8805.43 2108
8806.32 2051
8807.20 2073
8808.09 2033
8808.98 2010
8809.86 2031
8810.75 2045
8811.63 1986
8812.52 2032
8813.40 2032
8814.29 2044
8815.17 2032
8816.06 2055
8816.94 2102
8817.83 2132
8818.71 2145
8819.60 2141
8820.49 2157
8821.37 2154
8822.26 2128
8823.14 2103
8824.03 2061
8824.91 2010
8825.80 1963
8826.69 1903
8827.57 1895
8828.46 1879
8829.35 1846
8830.23 1827
8831.12 1824
8832.00 1804
8832.89 1807
8833.78 1792
8834.66 1778
8835.55 1735
8836.44 1703
8837.32 1677
8838.21 1700
8839.10 1681
8839.98 1624
8840.87 1609
8841.76 1612
8842.64 1605
8843.53 1597
8844.42 1628
8845.30 1606
8846.19 1578
8847.08 1578
8847.96 1553
8848.85 1535
8849.74 1524
8850.63 1505
8851.51 1463
8852.40 1508
8853.29 1449
8854.18 1464
8855.06 1446
8855.95 1441
8856.84 1380
8857.73 1405
8858.61 1408
8859.50 1380
8860.39 1353
8861.28 1337
8862.16 1367
8863.05 1359
8863.94 1359
8864.83 1367
8865.72 1342
8866.60 1325
8867.49 1277
8868.38 1312
8869.27 1276
8870.16 1253
8871.04 1250
8871.93 1243
8872.82 1243
8873.71 1225
8874.60 1227
8875.49 1252
8876.37 1172
8877.26 1189
8878.15 1195
8879.04 1229
8879.93 1168
8880.82 1173
8881.71 1158
8882.60 1148
8883.48 1155
8884.37 1128
8885.26 1127
8886.15 1128
8887.04 1118
8887.93 1122
8888.82 1147
8889.71 1126
8890.60 1123
8891.49 1088
8892.38 1107
8893.26 1071
8894.15 1089
8895.04 1078
8895.93 1063
8896.82 1071
8897.71 1081
8898.60 1052
8899.49 1052
8900.38 1080
8901.27 1036
8902.16 1033
8903.05 1030
8903.94 1004
8904.83 1015
8905.72 1039
8906.61 1024
8907.50 1026
8908.39 980
8909.28 997
8910.17 994
8911.06 986
8911.95 993
8912.84 979
8913.73 930
8914.62 960
8915.51 982
8916.40 944
8917.29 957
8918.18 944
8919.08 955
8919.97 924
8920.86 916
8921.75 916
8922.64 914
8923.53 895
8924.42 912
8925.31 882
8926.20 898
8927.09 903
8927.98 872
8928.88 875
8929.77 848
8930.66 893
8931.55 874
8932.44 878
8933.33 884
8934.22 855
8935.11 884
8936.01 857
8936.90 806
8937.79 837
8938.68 839
8939.57 846
8940.46 826
8941.36 817
8942.25 787
8943.14 811
8944.03 823
8944.92 827
8945.81 850
8946.71 826
8947.60 821
8948.49 795
8949.38 789
8950.28 778
8951.17 803
8952.06 832
8952.95 828
8953.84 784
8954.74 790
8955.63 828
8956.52 797
8957.41 807
8958.31 779
8959.20 798
8960.09 811
8960.99 816
8961.88 818
8962.77 770
8963.66 751
8964.56 780
8965.45 759
8966.34 774
8967.24 760
8968.13 783
8969.02 776
8969.92 758
8970.81 774
8971.70 752
8972.60 785
8973.49 770
8974.38 769
8975.28 751
8976.17 769
8977.06 740
8977.96 786
8978.85 747
8979.74 780
8980.64 739
8981.53 752
8982.42 742
8983.32 756
8984.21 756
8985.11 750
8986.00 763
8986.89 767
8987.79 750
8988.68 764
8989.58 747
8990.47 740
8991.36 754
8992.26 728
8993.15 746
8994.05 740
8994.94 723
8995.84 748
8996.73 713
8997.63 748
8998.52 732
8999.42 749
9000.31 761
9001.20 732
9002.10 695
9002.99 710
9003.89 729
9004.78 719
9005.68 682
9006.57 751
9007.47 706
9008.36 685
9009.26 697
9010.15 695
9011.05 685
9011.94 711
9012.84 748
9013.74 710
9014.63 722
9015.53 742
9016.42 739
9017.32 711
9018.21 698
9019.11 704
9020.00 701
9020.90 710
9021.80 678
9022.69 686
9023.59 712
9024.48 691
9025.38 700
9026.28 702
9027.17 689
9028.07 666
9028.96 696
9029.86 691
9030.76 693
9031.65 718
9032.55 676
9033.44 695
9034.34 686
9035.24 702
9036.13 679
9037.03 708
9037.93 720
9038.82 697
9039.72 675
9040.62 700
9041.51 686
9042.41 693
9043.31 694
9044.20 676
9045.10 680
9046.00 653
9046.90 741
9047.79 734
9048.69 729
9049.59 717
9050.48 731
9051.38 714
9052.28 706
9053.18 722
9054.07 716
9054.97 726
9055.87 730
9056.77 722
9057.66 705
9058.56 710
9059.46 699
9060.36 740
9061.25 718
9062.15 738
9063.05 756
9063.95 745
9064.84 707
9065.74 707
9066.64 702
9067.54 728
9068.44 702
9069.34 725
9070.23 709
9071.13 716
9072.03 737
9072.93 710
9073.83 729
9074.72 733
9075.62 750
9076.52 713
9077.42 707
9078.32 707
9079.22 718
9080.12 734
9081.01 721
9081.91 724
9082.81 722
9083.71 734
9084.61 763
9085.51 737
9086.41 731
9087.31 744
9088.21 735
9089.10 724
9090.00 730
9090.90 734
9091.80 726
9092.70 755
9093.60 739
9094.50 723
9095.40 743
9096.30 742
9097.20 748
9098.10 780
9099.00 728
9099.90 731
9100.80 748
9101.70 725
9102.60 749
9103.50 719
9104.40 746
9105.30 729
9106.20 741
9107.10 727
9108.00 734
9108.90 702
9109.80 712
9110.70 751
9111.60 739
9112.50 672
9113.40 712
9114.30 738
9115.20 725
9116.10 708
9117.00 691
9117.90 719
9118.80 698
9119.70 697
9120.60 707
9121.50 707
9122.40 701
9123.30 691
9124.20 696
9125.11 718
9126.01 691
9126.91 675
9127.81 697
9128.71 697
9129.61 705
9130.51 655
9131.41 697
9132.31 704
9133.22 679
9134.12 674
9135.02 683
9135.92 686
9136.82 657
9137.72 647
9138.62 678
9139.53 684
9140.43 699
9141.33 696
9142.23 683
9143.13 689
9144.03 671
9144.94 715
9145.84 673
9146.74 660
9147.64 654
9148.54 666
9149.45 672
9150.35 663
9151.25 696
9152.15 697
9153.06 665
9153.96 667
9154.86 679
9155.76 663
9156.66 651
9157.57 651
9158.47 684
9159.37 669
9160.27 666
9161.18 664
9162.08 708
9162.98 678
9163.89 679
9164.79 650
9165.69 693
9166.59 711
9167.50 676
9168.40 658
9169.30 637
9170.21 665
9171.11 657
9172.01 687
9172.92 666
9173.82 686
9174.72 666
9175.63 700
9176.53 665
9177.43 652
9178.34 662
9179.24 659
9180.14 682
9181.05 674
9181.95 676
9182.85 666
9183.76 678
9184.66 667
9185.57 672
9186.47 650
9187.37 699
9188.28 658
9189.18 676
9190.09 637
9190.99 637
9191.89 689
9192.80 682
9193.70 653
9194.61 668
9195.51 662
9196.42 669
9197.32 667
9198.23 661
9199.13 708
9200.03 670
9200.94 690
9201.84 655
9202.75 689
9203.65 651
9204.56 642
9205.46 637
9206.37 655
9207.27 642
9208.18 671
9209.08 678
9209.99 657
9210.89 644
9211.80 650
9212.70 658
9213.61 647
9214.51 689
9215.42 642
9216.32 660
9217.23 684
9218.14 668
9219.04 671
9219.95 662
9220.85 672
9221.76 681
9222.66 664
9223.57 660
9224.47 635
9225.38 654
9226.29 664
9227.19 649
9228.10 650
9229.00 665
9229.91 682
9230.82 673
9231.72 656
9232.63 650
9233.54 662
9234.44 634
9235.35 649
9236.25 687
9237.16 632
9238.07 607
9238.97 643
9239.88 667
9240.79 637
9241.69 628
9242.60 642
9243.51 662
9244.41 649
9245.32 642
9246.23 632
9247.13 620
9248.04 611
9248.95 586
9249.85 637
9250.76 638
9251.67 642
9252.58 634
9253.48 660
9254.39 601
9255.30 641
9256.21 640
9257.11 628
9258.02 618
9258.93 665
9259.84 651
9260.74 637
9261.65 639
9262.56 645
9263.47 630
9264.37 639
9265.28 619
9266.19 645
9267.10 645
9268.00 651
9268.91 651
9269.82 629
9270.73 640
9271.64 615
9272.55 645
9273.45 667
9274.36 633
9275.27 606
9276.18 642
9277.09 616
9277.99 639
9278.90 623
9279.81 643
9280.72 640
9281.63 631
9282.54 650
9283.45 626
9284.35 664
9285.26 623
9286.17 631
9287.08 650
9287.99 641
9288.90 643
9289.81 637
9290.72 665
9291.63 618
9292.54 667
9293.44 664
9294.35 639
9295.26 647
9296.17 663
9297.08 667
9297.99 664
9298.90 655
9299.81 657
9300.72 650
9301.63 661
9302.54 678
9303.45 684
9304.36 640
9305.27 646
9306.18 655
9307.09 684
9308.00 643
9308.91 634
9309.82 690
9310.73 683
9311.64 665
9312.55 631
9313.46 644
9314.37 661
9315.28 665
9316.19 650
9317.10 648
9318.01 673
9318.92 678
9319.83 666
9320.74 662
9321.65 676
9322.56 673
9323.47 652
9324.38 647
9325.29 600
9326.20 645
9327.12 648
9328.03 650
9328.94 633
9329.85 619
9330.76 670
9331.67 675
9332.58 631
9333.49 623
9334.40 638
9335.31 630
9336.23 653
9337.14 642
9338.05 624
9338.96 653
9339.87 662
9340.78 635
9341.69 653
9342.61 628
9343.52 660
9344.43 668
9345.34 648
9346.25 662
9347.16 664
9348.08 674
9348.99 647
9349.90 641
9350.81 648
9351.72 638
9352.64 625
9353.55 674
9354.46 638
9355.37 625
9356.28 619
9357.20 641
9358.11 662
9359.02 633
9359.93 619
9360.85 653
9361.76 652
9362.67 665
9363.58 652
9364.50 602
9365.41 652
9366.32 635
9367.24 675
9368.15 640
9369.06 633
9369.97 644
9370.89 626
9371.80 647
9372.71 641
9373.63 652
9374.54 630
9375.45 646
9376.37 646
9377.28 663
9378.19 632
9379.11 646
9380.02 637
9380.93 676
9381.85 639
9382.76 655
9383.67 634
9384.59 674
9385.50 621
9386.41 616
9387.33 657
9388.24 674
9389.16 667
9390.07 631
9390.98 647
9391.90 654
9392.81 655
9393.73 652
9394.64 661
9395.55 655
9396.47 670
9397.38 647
9398.30 634
9399.21 644
9400.12 651
9401.04 634
9401.95 664
9402.87 634
9403.78 650
9404.70 641
9405.61 650
9406.53 650
9407.44 630
9408.36 662
9409.27 660
9410.19 664
9411.10 625
9412.02 662
9412.93 638
9413.85 625
9414.76 639
9415.68 626
9416.59 612
9417.51 628
9418.42 658
9419.34 651
9420.25 653
9421.17 653
9422.08 633
9423.00 628
9423.91 661
9424.83 654
9425.75 647
9426.66 655
9427.58 652
9428.49 662
9429.41 667
9430.32 676
9431.24 681
9432.16 644
9433.07 643
9433.99 650
9434.90 681
9435.82 686
9436.74 664
9437.65 643
9438.57 642
9439.49 674
9440.40 679
9441.32 663
9442.23 677
9443.15 675
9444.07 665
9444.98 634
9445.90 699
9446.82 681
9447.73 651
9448.65 657
9449.57 650
9450.48 678
9451.40 670
9452.32 672
9453.23 659
9454.15 687
9455.07 707
9455.99 689
9456.90 657
9457.82 663
9458.74 683
9459.65 678
9460.57 697
9461.49 673
9462.41 691
9463.32 691
9464.24 678
9465.16 672
9466.08 684
9466.99 696
9467.91 711
9468.83 715
9469.75 709
9470.67 706
9471.58 680
9472.50 712
9473.42 723
9474.34 707
9475.26 703
9476.17 720
9477.09 744
9478.01 719
9478.93 719
9479.85 717
9480.76 724
9481.68 727
9482.60 698
9483.52 687
9484.44 705
9485.36 730
9486.28 746
9487.19 746
9488.11 724
9489.03 755
9489.95 760
9490.87 763
9491.79 732
9492.71 755
9493.63 732
9494.54 736
9495.46 755
9496.38 752
9497.30 763
9498.22 761
9499.14 778
9500.06 783
9500.98 739
9501.90 753
9502.82 784
9503.74 807
9504.66 787
9505.58 737
9506.49 751
9507.41 818
9508.33 810
9509.25 771
9510.17 784
9511.09 766
9512.01 806
9512.93 793
9513.85 792
9514.77 819
9515.69 841
9516.61 807
9517.53 855
9518.45 847
9519.37 835
9520.29 833
9521.21 835
9522.13 860
9523.05 881
9523.97 876
9524.90 897
9525.82 888
9526.74 875
9527.66 880
9528.58 879
9529.50 928
9530.42 915
9531.34 935
9532.26 907
9533.18 880
9534.10 898
9535.02 912
9535.94 896
9536.86 918
9537.79 916
9538.71 945
9539.63 935
9540.55 911
9541.47 938
9542.39 934
9543.31 926
9544.23 949
9545.16 984
9546.08 959
9547.00 989
9547.92 967
9548.84 970
9549.76 982
9550.69 970
9551.61 1004
9552.53 974
9553.45 1008
9554.37 1025
9555.29 1007
9556.22 1020
9557.14 1031
9558.06 1018
9558.98 1045
9559.90 1060
9560.83 1046
9561.75 1010
9562.67 1044
9563.59 1080
9564.52 1073
9565.44 1059
9566.36 1097
9567.28 1119
9568.21 1122
9569.13 1115
9570.05 1125
9570.97 1112
9571.90 1160
9572.82 1168
9573.74 1147
9574.66 1157
9575.59 1156
9576.51 1168
9577.43 1188
9578.36 1181
9579.28 1157
9580.20 1188
9581.13 1203
9582.05 1192
9582.97 1215
9583.90 1268
9584.82 1263
9585.74 1256
9586.67 1246
9587.59 1254
9588.51 1287
9589.44 1270
9590.36 1281
9591.28 1288
9592.21 1284
9593.13 1354
9594.05 1349
9594.98 1331
9595.90 1354
9596.83 1358
9597.75 1344
9598.67 1341
9599.60 1370
9600.52 1370
9601.45 1400
9602.37 1454
9603.30 1419
9604.22 1452
9605.14 1487
9606.07 1500
9606.99 1482
9607.92 1446
9608.84 1520
9609.77 1489
9610.69 1486
9611.62 1514
9612.54 1544
9613.46 1519
9614.39 1519
9615.31 1569
9616.24 1577
9617.16 1592
9618.09 1588
9619.01 1537
9619.94 1582
9620.86 1591
9621.79 1631
9622.71 1611
9623.64 1641
9624.56 1660
9625.49 1648
9626.42 1688
9627.34 1640
9628.27 1660
9629.19 1712
9630.12 1744
9631.04 1754
9631.97 1763
9632.89 1796
9633.82 1795
9634.75 1766
9635.67 1774
9636.60 1798
9637.52 1788
9638.45 1806
9639.37 1845
9640.30 1890
9641.23 1944
9642.15 1949
9643.08 1986
9644.00 2007
9644.93 2071
9645.86 2081
9646.78 2059
9647.71 2110
9648.64 2131
9649.56 2127
9650.49 2110
9651.42 2093
9652.34 2061
9653.27 2109
9654.20 2082
9655.12 2056
9656.05 2065
9656.98 2084
9657.90 2090
9658.83 2014
9659.76 2004
9660.68 2002
9661.61 2047
9662.54 2045
9663.47 2062
9664.39 2038
9665.32 2061
9666.25 2064
9667.17 2092
9668.10 2100
9669.03 2097
9669.96 2141
9670.88 2168
9671.81 2188
9672.74 2155
9673.67 2197
9674.59 2174
9675.52 2195
9676.45 2196
9677.38 2205
9678.31 2256
9679.23 2234
9680.16 2262
9681.09 2283
9682.02 2246
9682.94 2203
9683.87 2247
9684.80 2257
9685.73 2278
9686.66 2258
9687.59 2254
9688.51 2298
9689.44 2278
9690.37 2294
9691.30 2268
9692.23 2280
9693.16 2269
9694.08 2341
9695.01 2343
9695.94 2317
9696.87 2303
9697.80 2351
9698.73 2336
9699.66 2371
9700.59 2353
9701.52 2331
9702.44 2389
9703.37 2350
9704.30 2344
9705.23 2371
9706.16 2372
9707.09 2423
9708.02 2400
9708.95 2435
9709.88 2456
9710.81 2532
9711.74 2545
9712.67 2618
9713.60 2682
9714.53 2745
9715.45 2835
9716.38 2817
9717.31 2837
9718.24 2829
9719.17 2827
9720.10 2790
9721.03 2743
9721.96 2700
9722.89 2641
9723.82 2599
9724.75 2562
9725.68 2501
9726.61 2402
9727.54 2361
9728.47 2297
9729.40 2240
9730.33 2200
9731.26 2137
9732.20 2094
9733.13 2105
9734.06 2095
9734.99 2068
9735.92 2044
9736.85 2080
9737.78 2044
9738.71 2048
9739.64 1978
9740.57 1970
9741.50 1942
9742.43 1927
9743.36 1882
9744.29 1886
9745.23 1842
9746.16 1812
9747.09 1809
9748.02 1778
9748.95 1784
9749.88 1736
9750.81 1745
9751.74 1725
9752.68 1674
9753.61 1606
9754.54 1627
9755.47 1649
9756.40 1636
9757.33 1638
9758.27 1607
9759.20 1617
9760.13 1630
9761.06 1585
9761.99 1569
9762.92 1537
9763.86 1563
9764.79 1611
9765.72 1560
9766.65 1579
9767.58 1558
9768.52 1549
9769.45 1552
9770.38 1561
9771.31 1551
9772.25 1527
9773.18 1526
9774.11 1537
9775.04 1519
9775.98 1514
9776.91 1551
9777.84 1595
9778.77 1506
9779.71 1503
9780.64 1539
9781.57 1559
9782.50 1555
9783.44 1522
9784.37 1532
9785.30 1524
9786.24 1516
9787.17 1568
9788.10 1521
9789.03 1511
9789.97 1510
9790.90 1520
9791.83 1495
9792.77 1536
9793.70 1522
9794.63 1485
9795.57 1471
9796.50 1495
9797.43 1507
9798.37 1520
9799.30 1530
9800.24 1539
9801.17 1505
9802.10 1530
9803.04 1482
9803.97 1476
9804.90 1476
9805.84 1476
9806.77 1464
9807.71 1444
9808.64 1411
9809.57 1427
9810.51 1386
9811.44 1385
9812.38 1351
9813.31 1332
9814.25 1349
9815.18 1334
9816.11 1308
9817.05 1306
9817.98 1252
9818.92 1255
9819.85 1273
9820.79 1281
9821.72 1258
9822.66 1200
9823.59 1219
9824.53 1232
9825.46 1227
9826.40 1178
9827.33 1187
9828.27 1225
9829.20 1195
9830.14 1200
9831.07 1176
9832.01 1206
9832.94 1191
9833.88 1171
9834.81 1172
9835.75 1164
9836.68 1152
9837.62 1162
9838.55 1167
9839.49 1153
9840.43 1140
9841.36 1168
9842.30 1186
9843.23 1136
9844.17 1123
9845.10 1110
9846.04 1123
9846.98 1143
9847.91 1162
9848.85 1151
9849.78 1123
9850.72 1104
9851.66 1102
9852.59 1123
9853.53 1117
9854.46 1099
9855.40 1098
9856.34 1152
9857.27 1124
9858.21 1164
9859.15 1137
9860.08 1095
9861.02 1082
9861.96 1120
9862.89 1127
9863.83 1113
9864.77 1080
9865.70 1092
9866.64 1110
9867.58 1092
9868.51 1091
9869.45 1087
9870.39 1091
9871.32 1108
9872.26 1093
9873.20 1070
9874.14 1040
9875.07 1068
9876.01 1072
9876.95 1065
9877.89 1066
9878.82 1084
9879.76 1079
9880.70 1084
9881.64 1063
9882.57 1057
9883.51 1056
9884.45 1073
9885.39 1058
9886.32 1077
9887.26 1036
9888.20 1054
9889.14 1040
9890.08 1046
9891.01 1062
9891.95 1049
9892.89 1040
9893.83 1037
9894.77 1045
9895.70 1039
9896.64 1007
9897.58 1007
9898.52 1024
9899.46 982
9900.40 1031
9901.33 1024
9902.27 1002
9903.21 1016
9904.15 1004
9905.09 1046
9906.03 1034
9906.97 1015
9907.90 1035
9908.84 1033
9909.78 1052
9910.72 1065
9911.66 1045
9912.60 1046
9913.54 1032
9914.48 1044
9915.42 1075
9916.36 1086
9917.29 1044
9918.23 1053
9919.17 1047
9920.11 1076
9921.05 1113
9921.99 1089
9922.93 1133
9923.87 1132
9924.81 1157
9925.75 1173
9926.69 1166
9927.63 1192
9928.57 1214
9929.51 1253
9930.45 1212
9931.39 1190
9932.33 1227
9933.27 1231
9934.21 1208
9935.15 1113
9936.09 1126
9937.03 1115
9937.97 1085
9938.91 1068
9939.85 1042
9940.79 1033
9941.73 1018
9942.67 1043
9943.61 1043
9944.55 1031
9945.49 1011
9946.43 1018
9947.37 1022
9948.31 1031
9949.26 1025
9950.20 1037
9951.14 1076
9952.08 1053
9953.02 1047
9953.96 1049
9954.90 1109
9955.84 1094
9956.78 1098
9957.72 1093
9958.67 1056
9959.61 1006
9960.55 1041
9961.49 1004
9962.43 996
9963.37 978
9964.31 987
9965.25 988
9966.20 939
9967.14 956
9968.08 928
9969.02 941
9969.96 917
9970.90 918
9971.85 915
9972.79 884
9973.73 898
9974.67 895
9975.61 918
9976.56 910
9977.50 898
9978.44 887
9979.38 911
9980.32 893
9981.27 918
9982.21 934
9983.15 943
9984.09 937
9985.04 912
9985.98 938
9986.92 935
9987.86 937
9988.81 948
9989.75 919
9990.69 943
9991.63 912
9992.58 946
9993.52 905
9994.46 879
9995.41 884
9996.35 903
9997.29 869
9998.24 853
9999.18 891
10000.12 908
10001.06 892
10002.01 871
10002.95 876
10003.89 860
10004.84 856
10005.78 855
10006.72 868
10007.67 843
10008.61 851
10009.56 837
10010.50 869
10011.44 848
10012.39 854
10013.33 854
10014.27 839
10015.22 820
10016.16 853
10017.11 835
10018.05 839
10018.99 832
10019.94 816
10020.88 843
10021.83 830
10022.77 798
10023.71 815
10024.66 803
10025.60 804
10026.55 808
10027.49 810
10028.44 780
10029.38 813
10030.33 787
10031.27 783
10032.22 812
10033.16 792
10034.10 792
10035.05 794
10035.99 774
10036.94 763
10037.88 765
10038.83 782
10039.77 751
10040.72 765
10041.66 748
10042.61 769
10043.55 749
10044.50 763
10045.45 765
10046.39 805
10047.34 783
10048.28 749
10049.23 777
10050.17 740
10051.12 734
10052.06 741
10053.01 760
10053.95 752
10054.90 745
10055.85 743
10056.79 745
10057.74 738
10058.68 734
10059.63 736
10060.58 726
10061.52 719
10062.47 741
10063.41 731
10064.36 727
10065.31 731
10066.25 719
10067.20 716
10068.15 702
10069.09 724
10070.04 738
10070.99 732
10071.93 736
10072.88 740
10073.82 716
10074.77 710
10075.72 727
10076.66 691
10077.61 717
10078.56 712
10079.51 748
10080.45 745
10081.40 709
10082.35 722
10083.29 730
10084.24 734
10085.19 719
10086.13 708
10087.08 699
10088.03 724
10088.98 727
10089.92 742
10090.87 715
10091.82 719
10092.77 696
10093.71 718
10094.66 721
10095.61 715
10096.56 729
10097.50 704
10098.45 710
10099.40 719
10100.35 705
10101.30 704
10102.24 728
10103.19 718
10104.14 724
10105.09 730
10106.04 723
10106.98 759
10107.93 742
10108.88 705
10109.83 687
10110.78 698
10111.73 697
10112.67 695
10113.62 671
10114.57 713
10115.52 701
10116.47 714
10117.42 700
10118.37 714
10119.32 690
10120.26 704
10121.21 688
10122.16 722
10123.11 711
10124.06 720
10125.01 716
10125.96 741
10126.91 695
10127.86 701
10128.81 704
10129.75 700
10130.70 704
10131.65 688
10132.60 680
10133.55 701
10134.50 694
10135.45 699
10136.40 702
10137.35 697
10138.30 717
10139.25 750
10140.20 730
10141.15 704
10142.10 728
10143.05 723
10144.00 736
10144.95 709
10145.90 700
10146.85 709
10147.80 731
10148.75 738
10149.70 752
10150.65 732
10151.60 739
10152.55 729
10153.50 741
10154.45 758
10155.40 746
10156.35 757
10157.30 784
10158.25 751
10159.20 742
10160.15 750
10161.10 781
10162.06 753
10163.01 760
10163.96 771
10164.91 775
10165.86 789
10166.81 791
10167.76 777
10168.71 759
10169.66 767
10170.61 767
10171.57 789
10172.52 790
10173.47 811
10174.42 804
10175.37 821
10176.32 794
10177.27 821
10178.23 844
10179.18 831
10180.13 839
10181.08 824
10182.03 849
10182.98 828
10183.94 832
10184.89 856
10185.84 864
10186.79 853
10187.74 825
10188.70 871
10189.65 899
10190.60 865
10191.55 860
10192.50 873
10193.46 913
10194.41 862
10195.36 868
10196.31 898
10197.27 860
10198.22 863
10199.17 892
10200.12 895
10201.08 896
10202.03 887
10202.98 888
10203.93 903
10204.89 895
10205.84 919
10206.79 919
10207.75 943
10208.70 901
10209.65 955
10210.60 954
10211.56 948
10212.51 921
10213.46 951
10214.42 929
10215.37 900
10216.32 930
10217.28 914
10218.23 918
10219.18 900
10220.14 890
10221.09 884
10222.04 900
10223.00 870
10223.95 867
10224.91 858
10225.86 860
10226.81 870
10227.77 889
10228.72 885
10229.67 851
10230.63 909
10231.58 872
10232.54 887
10233.49 884
10234.44 916
10235.40 916
10236.35 948
10237.31 896
10238.26 908
10239.22 925
10240.17 951
10241.12 904
10242.08 895
10243.03 897
10243.99 908
10244.94 908
10245.90 879
10246.85 883
10247.81 834
10248.76 876
10249.72 871
10250.67 848
10251.63 840
10252.58 872
10253.54 838
10254.49 850
10255.45 852
10256.40 829
10257.36 801
10258.31 837
10259.27 814
10260.22 806
10261.18 804
10262.13 793
10263.09 810
10264.05 777
10265.00 770
10265.96 767
10266.91 819
10267.87 794
10268.82 769
10269.78 706
10270.74 749
10271.69 779
10272.65 774
10273.60 756
10274.56 728
10275.52 735
10276.47 708
10277.43 753
10278.38 715
10279.34 712
10280.30 747
10281.25 772
10282.21 736
10283.17 711
10284.12 725
10285.08 740
10286.04 734
10286.99 726
10287.95 738
10288.91 707
10289.86 723
10290.82 686
10291.78 701
10292.73 673
10293.69 717
10294.65 710
10295.60 715
10296.56 683
10297.52 681
10298.47 708
10299.43 716
10300.39 668
10301.35 729
10302.30 709
10303.26 690
10304.22 727
10305.18 705
10306.13 701
10307.09 715
10308.05 690
10309.01 694
10309.96 730
10310.92 697
10311.88 691
10312.84 677
10313.79 711
10314.75 692
10315.71 673
10316.67 662
10317.63 709
10318.58 702
10319.54 689
10320.50 682
10321.46 681
10322.42 725
10323.38 685
10324.33 716
10325.29 678
10326.25 700
10327.21 690
10328.17 718
10329.13 700
10330.09 710
10331.04 696
10332.00 716
10332.96 720
10333.92 659
10334.88 677
10335.84 695
10336.80 681
10337.76 695
10338.71 716
10339.67 656
10340.63 662
10341.59 676
10342.55 646
10343.51 629
10344.47 647
10345.43 656
10346.39 639
10347.35 619
10348.31 630
10349.27 660
10350.23 656
10351.19 640
10352.15 640
10353.11 621
10354.06 602
10355.02 614
10355.98 610
10356.94 623
10357.90 604
10358.86 638
10359.82 623
10360.78 597
10361.74 588
10362.70 595
10363.66 605
10364.62 600
10365.58 573
10366.55 595
10367.51 597
10368.47 554
10369.43 575
10370.39 582
10371.35 627
10372.31 566
10373.27 599
10374.23 596
10375.19 574
10376.15 589
10377.11 566
10378.07 613
10379.03 588
10379.99 580
10380.96 560
10381.92 631
10382.88 609
10383.84 584
10384.80 579
10385.76 615
10386.72 590
10387.68 596
10388.64 573
10389.61 613
10390.57 598
10391.53 569
10392.49 591
10393.45 578
10394.41 597
10395.38 600
10396.34 595
10397.30 596
10398.26 556
10399.22 593
10400.18 599
10401.15 562
10402.11 558
10403.07 559
10404.03 571
10404.99 584
10405.96 573
10406.92 579
10407.88 572
10408.84 589
10409.80 599
10410.77 619
10411.73 555
10412.69 565
10413.65 573
10414.62 601
10415.58 595
10416.54 573
10417.51 568
10418.47 581
10419.43 569
10420.39 569
10421.36 547
10422.32 572
10423.28 552
10424.24 599
10425.21 552
10426.17 521
10427.13 557
10428.10 584
10429.06 550
10430.02 543
10430.99 563
10431.95 565
10432.91 567
10433.88 556
10434.84 567
10435.80 551
10436.77 531
10437.73 546
10438.69 534
10439.66 541
10440.62 533
10441.59 539
10442.55 565
10443.51 565
10444.48 534
10445.44 566
10446.41 548
10447.37 567
10448.33 525
10449.30 535
10450.26 508
10451.23 558
10452.19 531
10453.15 573
10454.12 539
10455.08 540
10456.05 543
10457.01 571
10457.98 559
10458.94 536
10459.91 548
10460.87 556
10461.84 567
10462.80 542
10463.77 560
10464.73 547
10465.70 542
10466.66 564
10467.62 559
10468.59 561
10469.56 545
10470.52 548
10471.49 577
10472.45 541
10473.42 519
10474.38 522
10475.35 559
10476.31 564
10477.28 560
10478.24 567
10479.21 571
10480.17 598
10481.14 559
10482.10 582
10483.07 555
10484.04 551
10485.00 556
10485.97 600
10486.93 543
10487.90 528
10488.87 556
10489.83 560
10490.80 559
10491.76 536
10492.73 567
10493.70 531
10494.66 555
10495.63 543
10496.60 550
10497.56 538
10498.53 542
10499.49 548
10500.46 531
10501.43 521
10502.39 529
10503.36 529
10504.33 550
10505.29 568
10506.26 538
10507.23 546
10508.19 515
10509.16 519
10510.13 528
10511.10 573
10512.06 550
10513.03 509
10514.00 522
10514.96 532
10515.93 519
10516.90 541
10517.87 549
10518.83 553
10519.80 563
10520.77 513
10521.73 532
10522.70 499
10523.67 530
10524.64 577
10525.61 564
10526.57 522
10527.54 534
10528.51 563
10529.48 563
10530.44 510
10531.41 547
10532.38 538
10533.35 547
10534.32 550
10535.28 556
10536.25 578
10537.22 544
10538.19 568
10539.16 559
10540.13 561
10541.09 545
10542.06 562
10543.03 568
10544.00 561
10544.97 561
10545.94 582
10546.90 568
10547.87 582
10548.84 561
10549.81 557
10550.78 590
10551.75 554
10552.72 598
10553.69 555
10554.66 588
10555.62 584
10556.59 595
10557.56 591
10558.53 590
10559.50 591
10560.47 587
10561.44 560
10562.41 568
10563.38 588
10564.35 583
10565.32 599
10566.29 562
10567.26 560
10568.23 574
10569.20 601
10570.17 587
10571.14 595
10572.10 589
10573.07 601
10574.04 590
10575.01 583
10575.98 567
10576.95 600
10577.92 575
10578.89 614
10579.86 602
10580.84 594
10581.81 572
10582.78 592
10583.75 584
10584.72 615
10585.69 587
10586.66 564
10587.63 599
10588.60 596
10589.57 610
10590.54 589
10591.51 641
10592.48 621
10593.45 632
10594.42 643
10595.39 614
10596.36 629
10597.34 645
10598.31 653
10599.28 626
10600.25 642
10601.22 621
10602.19 667
10603.16 669
10604.13 688
10605.10 672
10606.08 683
10607.05 688
10608.02 724
10608.99 730
10609.96 713
10610.93 738
10611.90 760
10612.88 775
10613.85 755
10614.82 760
10615.79 744
10616.76 722
10617.74 725
10618.71 723
10619.68 699
10620.65 714
10621.62 695
10622.60 682
10623.57 673
10624.54 665
10625.51 670
10626.48 666
10627.46 642
10628.43 625
10629.40 643
10630.37 644
10631.35 665
10632.32 656
10633.29 652
10634.26 671
10635.24 671
10636.21 668
10637.18 672
10638.16 688
10639.13 680
10640.10 692
10641.07 730
10642.05 684
10643.02 681
10643.99 707
10644.97 700
10645.94 699
10646.91 696
10647.89 686
10648.86 686
10649.83 637
10650.81 639
10651.78 668
10652.75 635
10653.73 624
10654.70 610
10655.67 606
10656.65 642
10657.62 622
10658.59 628
10659.57 578
10660.54 594
10661.52 588
10662.49 625
10663.46 609
10664.44 596
10665.41 575
10666.39 609
10667.36 598
10668.33 572
10669.31 570
10670.28 582
10671.26 579
10672.23 601
10673.21 592
10674.18 611
10675.16 606
10676.13 597
10677.10 620
10678.08 568
10679.05 606
10680.03 572
10681.00 645
10681.98 605
10682.95 606
10683.93 591
10684.90 592
10685.88 612
10686.85 605
10687.83 622
10688.80 613
10689.78 615
10690.75 626
10691.73 601
10692.70 570
10693.68 601
10694.66 576
10695.63 635
10696.61 635
10697.58 590
10698.56 604
10699.53 600
10700.51 592
10701.48 604
10702.46 594
10703.44 623
10704.41 620
10705.39 591
10706.36 613
10707.34 601
10708.32 609
10709.29 606
10710.27 601
10711.24 580
10712.22 594
10713.20 600
10714.17 594
10715.15 591
10716.13 589
10717.10 605
10718.08 618
10719.05 635
10720.03 578
10721.01 597
10721.98 593
10722.96 634
10723.94 603
10724.91 606
10725.89 584
10726.87 633
10727.85 608
10728.82 620
10729.80 581
10730.78 633
10731.75 640
10732.73 649
10733.71 629
10734.69 604
10735.66 626
10736.64 636
10737.62 650
10738.59 616
10739.57 637
10740.55 599
10741.53 652
10742.50 661
10743.48 664
10744.46 621
10745.44 643
10746.42 657
10747.39 656
10748.37 628
10749.35 634
10750.33 669
10751.30 664
10752.28 672
10753.26 643
10754.24 630
10755.22 625
10756.20 663
10757.17 663
10758.15 651
10759.13 650
10760.11 667
10761.09 671
10762.07 674
10763.04 663
10764.02 700
10765.00 675
10765.98 669
10766.96 688
10767.94 679
10768.92 715
10769.90 706
10770.87 689
10771.85 670
10772.83 708
10773.81 685
10774.79 729
10775.77 697
10776.75 704
10777.73 696
10778.71 696
10779.69 702
10780.67 730
10781.64 739
10782.62 730
10783.60 727
10784.58 697
10785.56 709
10786.54 692
10787.52 776
10788.50 722
10789.48 723
10790.46 703
10791.44 716
10792.42 693
10793.40 734
10794.38 716
10795.36 686
10796.34 686
10797.32 706
10798.30 690
10799.28 703
10800.26 730
10801.24 736
10802.22 739
10803.20 735
10804.18 743
10805.16 711
10806.14 719
10807.12 693
10808.10 717
10809.09 696
10810.07 690
10811.05 734
10812.03 750
10813.01 724
10813.99 676
10814.97 755
10815.95 739
10816.93 726
10817.91 699
10818.89 705
10819.87 707
10820.86 736
10821.84 689
10822.82 688
10823.80 708
10824.78 741
10825.76 736
10826.74 736
10827.73 730
10828.71 695
10829.69 706
10830.67 695
10831.65 716
10832.63 710
10833.61 735
10834.60 732
10835.58 728
10836.56 699
10837.54 737
10838.52 726
10839.51 727
10840.49 725
10841.47 759
10842.45 730
10843.43 771
10844.42 765
10845.40 748
10846.38 762
10847.36 789
10848.35 799
10849.33 800
10850.31 766
10851.29 779
10852.28 782
10853.26 836
10854.24 805
10855.22 760
10856.21 805
10857.19 819
10858.17 822
10859.16 830
10860.14 832
10861.12 821
10862.10 832
10863.09 838
10864.07 844
10865.05 831
10866.04 843
10867.02 844
10868.00 870
10868.99 871
10869.97 852
10870.95 861
10871.94 905
10872.92 902
10873.90 861
10874.89 879
10875.87 912
10876.86 918
10877.84 944
10878.82 933
10879.81 915
10880.79 898
10881.77 918
10882.76 918
10883.74 896
10884.73 934
10885.71 923
10886.69 947
10887.68 947
10888.66 928
10889.65 948
10890.63 973
10891.62 972
10892.60 988
10893.58 997
10894.57 975
10895.55 998
10896.54 1013
10897.52 1006
10898.51 1043
10899.49 992
10900.48 1028
10901.46 1062
10902.45 1047
10903.43 1033
10904.42 1048
10905.40 1055
10906.39 1067
10907.37 1090
10908.36 1078
10909.34 1096
10910.33 1107
10911.31 1122
10912.30 1122
10913.28 1122
10914.27 1142
10915.25 1146
10916.24 1155
10917.22 1174
10918.21 1153
10919.20 1151
10920.18 1168
10921.17 1200
10922.15 1195
10923.14 1199
10924.12 1218
10925.11 1195
10926.10 1219
10927.08 1207
10928.07 1243
10929.05 1247
10930.04 1271
10931.03 1264
10932.01 1263
10933.00 1305
10933.99 1324
10934.97 1334
10935.96 1328
10936.94 1338
10937.93 1316
10938.92 1341
10939.90 1364
10940.89 1373
10941.88 1380
10942.86 1409
10943.85 1409
10944.84 1453
10945.82 1431
10946.81 1466
10947.80 1491
10948.79 1534
10949.77 1532
10950.76 1525
10951.75 1598
10952.73 1619
10953.72 1642
10954.71 1685
10955.69 1695
10956.68 1749
10957.67 1804
10958.66 1840
10959.64 1822
10960.63 1879
10961.62 1877
10962.61 1895
10963.59 1917
10964.58 1869
10965.57 1895
10966.56 1873
10967.55 1805
10968.53 1780
10969.52 1802
10970.51 1743
10971.50 1719
10972.49 1707
10973.47 1655
10974.46 1656
10975.45 1635
10976.44 1593
10977.43 1601
10978.41 1593
10979.40 1586
10980.39 1612
10981.38 1648
10982.37 1605
10983.36 1582
10984.34 1611
10985.33 1631
10986.32 1663
10987.31 1641
10988.30 1683
10989.29 1735
10990.28 1750
10991.27 1744
10992.25 1779
10993.24 1814
10994.23 1863
10995.22 1945
10996.21 1995
10997.20 2059
10998.19 2048
10999.18 2155
11000.17 2213
11001.16 2231
11002.15 2280
11003.14 2285
11004.12 2339
11005.11 2336
11006.10 2265
11007.09 2179
11008.08 2137
11009.07 2091
11010.06 2034
11011.05 1928
11012.04 1916
11013.03 1809
11014.02 1686
11015.01 1627
11016.00 1598
11016.99 1567
11017.98 1522
11018.97 1451
11019.96 1453
11020.95 1413
11021.94 1358
11022.93 1366
11023.92 1317
11024.91 1288
11025.90 1266
11026.89 1293
11027.88 1236
11028.88 1235
11029.87 1220
11030.86 1219
11031.85 1195
11032.84 1206
11033.83 1213
11034.82 1198
11035.81 1182
11036.80 1179
11037.79 1189
11038.78 1176
11039.77 1152
11040.77 1173
11041.76 1188
11042.75 1157
11043.74 1162
11044.73 1150
11045.72 1128
11046.71 1089
11047.70 1117
11048.70 1102
11049.69 1097
11050.68 1106
11051.67 1072
11052.66 1073
11053.65 1054
11054.65 1058
11055.64 1028
11056.63 1069
11057.62 1083
11058.61 1084
11059.60 1073
11060.60 1069
11061.59 1091
11062.58 1085
11063.57 1079
11064.56 1086
11065.56 1030
11066.55 1082
11067.54 1102
11068.53 1040
11069.53 1075
11070.52 1078
11071.51 1076
11072.50 1042
11073.50 1059
11074.49 1048
11075.48 1033
11076.47 1048
11077.47 1056
11078.46 1036
11079.45 1043
11080.45 1033
11081.44 1033
11082.43 1038
11083.42 1009
11084.42 1021
11085.41 1054
11086.40 1047
11087.40 989
11088.39 981
11089.38 1033
11090.38 990
11091.37 949
11092.36 1001
11093.36 991
11094.35 993
11095.34 991
11096.34 988
11097.33 983
11098.32 948
11099.32 1002
11100.31 964
11101.31 911
11102.30 914
11103.29 931
11104.29 942
11105.28 925
11106.28 894
11107.27 958
11108.26 929
11109.26 912
11110.25 874
11111.25 898
11112.24 866
11113.24 914
11114.23 903
11115.22 877
11116.22 877
11117.21 845
11118.21 889
11119.20 897
11120.20 866
11121.19 841
11122.19 878
11123.18 860
11124.18 864
11125.17 852
11126.17 856
11127.16 854
11128.16 862
11129.15 840
11130.15 798
11131.14 808
11132.14 827
11133.13 818
11134.13 800
11135.12 825
11136.12 811
11137.11 854
11138.11 845
11139.10 821
11140.10 791
11141.09 816
11142.09 814
11143.09 808
11144.08 794
11145.08 822
11146.07 806
11147.07 795
11148.07 782
11149.06 778
11150.06 789
11151.05 766
11152.05 783
11153.05 788
11154.04 830
11155.04 819
11156.03 798
11157.03 789
11158.03 773
11159.02 767
11160.02 815
11161.02 780
11162.01 789
11163.01 794
11164.01 772
11165.00 777
11166.00 780
11167.00 795
11167.99 782
11168.99 792
11169.99 786
11170.98 781
11171.98 752
11172.98 775
11173.97 761
11174.97 767
11175.97 774
11176.97 748
11177.96 775
11178.96 789
11179.96 792
11180.95 795
11181.95 789
11182.95 778
11183.95 785
11184.94 776
11185.94 775
11186.94 745
11187.94 725
11188.94 778
11189.93 786
11190.93 779
11191.93 755
11192.93 772
11193.92 767
11194.92 760
11195.92 758
11196.92 799
11197.92 771
11198.92 773
11199.91 768
11200.91 784
11201.91 762
11202.91 787
11203.91 794
11204.91 792
11205.90 789
11206.90 770
11207.90 800
11208.90 798
11209.90 796
11210.90 800
11211.90 803
11212.89 780
11213.89 795
11214.89 776
11215.89 787
11216.89 795
11217.89 789
11218.89 801
11219.89 808
11220.89 791
11221.89 794
11222.88 777
11223.88 757
11224.88 787
11225.88 779
11226.88 792
11227.88 775
11228.88 769
11229.88 808
11230.88 775
11231.88 748
11232.88 773
11233.88 754
11234.88 806
11235.88 763
11236.88 759
11237.88 747
11238.88 753
11239.88 779
11240.88 771
11241.88 771
11242.88 747
11243.88 773
11244.88 737
11245.88 757
11246.88 738
11247.88 755
11248.88 771
11249.88 811
11250.88 787
11251.88 774
11252.88 772
11253.88 804
11254.88 778
11255.88 776
11256.89 781
11257.89 794
11258.89 833
11259.89 783
11260.89 817
11261.89 781
11262.89 803
11263.89 804
11264.89 795
11265.89 816
11266.90 821
11267.90 823
11268.90 823
11269.90 857
11270.90 803
11271.90 802
11272.90 809
11273.90 851
11274.91 808
11275.91 838
11276.91 824
11277.91 827
11278.91 830
11279.91 831
11280.92 774
11281.92 793
11282.92 777
11283.92 762
11284.92 773
11285.93 728
11286.93 753
11287.93 742
11288.93 752
11289.94 741
11290.94 729
11291.94 694
11292.94 726
11293.94 680
11294.95 675
11295.95 671
11296.95 693
11297.95 676
11298.96 685
11299.96 684
11300.96 662
11301.97 705
11302.97 671
11303.97 670
11304.97 665
11305.98 698
11306.98 669
11307.98 705
11308.99 646
11309.99 660
11310.99 664
11312.00 625
11313.00 676
11314.00 657
11315.01 680
11316.01 661
11317.01 661
11318.02 644
11319.02 665
11320.02 672
11321.03 665
11322.03 623
11323.03 655
11324.04 648
11325.04 667
11326.05 641
11327.05 685
11328.05 647
11329.06 606
11330.06 659
11331.06 633
11332.07 656
11333.07 645
11334.08 649
11335.08 656
11336.09 649
11337.09 637
11338.09 631
11339.10 654
11340.10 678
11341.11 667
11342.11 652
11343.12 651
11344.12 670
11345.13 699
11346.13 652
11347.14 675
11348.14 648
11349.15 655
11350.15 646
11351.16 654
11352.16 635
11353.17 630
11354.17 634
11355.18 647
11356.18 609
11357.19 614
11358.19 607
11359.20 609
11360.20 600
11361.21 615
11362.21 616
11363.22 603
11364.22 612
11365.23 626
11366.23 623
11367.24 592
11368.25 600
11369.25 609
11370.26 601
11371.26 568
11372.27 598
11373.28 582
11374.28 584
11375.29 597
11376.29 579
11377.30 570
11378.31 584
11379.31 597
11380.32 581
11381.32 583
11382.33 587
11383.34 567
11384.34 559
11385.35 628
11386.36 589
11387.36 591
11388.37 586
11389.38 572
11390.38 601
11391.39 564
11392.40 557
11393.40 573
11394.41 558
11395.42 558
11396.42 582
11397.43 578
11398.44 594
11399.44 578
11400.45 589
11401.46 562
11402.47 559
11403.47 565
11404.48 572
11405.49 561
11406.50 548
11407.50 582
11408.51 574
11409.52 559
11410.53 568
11411.53 554
11412.54 553
11413.55 569
11414.56 555
11415.56 580
11416.57 551
11417.58 564
11418.59 566
11419.60 559
11420.60 554
11421.61 563
11422.62 585
11423.63 551
11424.64 572
11425.64 552
11426.65 563
11427.66 554
11428.67 569
11429.68 559
11430.69 565
11431.70 539
11432.70 593
11433.71 587
11434.72 538
11435.73 552
11436.74 554
11437.75 560
11438.76 528
11439.76 533
11440.77 540
11441.78 539
11442.79 535
11443.80 545
11444.81 538
11445.82 527
11446.83 501
11447.84 542
11448.85 543
11449.86 515
11450.87 549
11451.87 534
11452.88 538
11453.89 555
11454.90 556
11455.91 544
11456.92 549
11457.93 541
11458.94 556
11459.95 552
11460.96 542
11461.97 543
11462.98 564
11463.99 546
11465.00 532
11466.01 511
11467.02 523
11468.03 527
11469.04 547
11470.05 516
11471.06 520
11472.07 514
11473.08 497
11474.09 529
11475.10 500
11476.11 527
11477.12 518
11478.13 547
11479.15 546
11480.16 517
11481.17 507
11482.18 515
11483.19 515
11484.20 544
11485.21 527
11486.22 522
11487.23 520
11488.24 511
11489.25 532
11490.26 507
11491.28 521
11492.29 518
11493.30 535
11494.31 508
11495.32 494
11496.33 527
11497.34 517
11498.36 532
11499.37 509
11500.38 518
11501.39 503
11502.40 533
11503.41 511
11504.42 529
11505.44 541
11506.45 531
11507.46 518
11508.47 550
11509.48 514
11510.50 489
11511.51 505
11512.52 521
11513.53 530
11514.54 514
11515.56 519
11516.57 525
11517.58 535
11518.59 532
11519.61 539
11520.62 545
11521.63 531
11522.64 532
11523.66 581
11524.67 509
11525.68 529
11526.69 540
11527.71 560
11528.72 551
11529.73 532
11530.75 535
11531.76 543
11532.77 558
11533.78 565
11534.80 576
11535.81 567
11536.82 589
11537.84 576
11538.85 556
11539.86 538
11540.88 548
11541.89 576
11542.90 592
11543.92 578
11544.93 578
11545.94 589
11546.96 579
11547.97 558
11548.98 535
11550.00 549
11551.01 544
11552.03 567
11553.04 520
11554.05 562
11555.07 533
11556.08 573
11557.10 522
11558.11 530
11559.12 529
11560.14 514
11561.15 525
11562.17 547
11563.18 532
11564.20 514
11565.21 540
11566.22 485
11567.24 485
11568.25 485
11569.27 506
11570.28 497
11571.30 500
11572.31 475
11573.33 514
11574.34 517
11575.36 512
11576.37 493
11577.39 491
11578.40 495
11579.42 499
11580.43 513
11581.45 493
11582.46 502
11583.48 493
11584.49 501
11585.51 500
11586.52 499
11587.54 504
11588.55 494
11589.57 493
11590.58 503
11591.60 486
11592.61 489
11593.63 502
11594.65 511
11595.66 488
11596.68 484
11597.69 496
11598.71 493
11599.73 513
11600.74 505
11601.76 497
11602.77 503
11603.79 519
11604.81 518
11605.82 513
11606.84 529
11607.85 515
11608.87 524
11609.89 488
11610.90 514
11611.92 510
11612.94 519
11613.95 489
11614.97 493
11615.99 493
11617.00 486
11618.02 531
11619.04 517
11620.05 489
11621.07 485
11622.09 532
11623.10 516
11624.12 513
11625.14 487
11626.15 517
11627.17 500
11628.19 502
11629.21 466
11630.22 499
11631.24 513
11632.26 514
11633.28 480
11634.29 479
11635.31 490
11636.33 497
11637.34 496
11638.36 480
11639.38 503
11640.40 512
11641.42 493
11642.43 485
11643.45 509
11644.47 508
11645.49 505
11646.50 503
11647.52 505
11648.54 488
11649.56 510
11650.58 501
11651.60 491
11652.61 485
11653.63 518
11654.65 500
11655.67 529
11656.69 518
11657.71 493
11658.72 514
11659.74 480
11660.76 511
11661.78 513
11662.80 509
11663.82 511
11664.84 530
11665.85 503
11666.87 501
11667.89 515
11668.91 506
11669.93 517
11670.95 524
11671.97 489
11672.99 515
11674.01 527
11675.03 522
11676.05 515
11677.06 517
11678.08 515
11679.10 511
11680.12 515
11681.14 506
11682.16 494
11683.18 513
11684.20 533
11685.22 537
11686.24 497
11687.26 528
11688.28 509
11689.30 532
11690.32 528
11691.34 526
11692.36 542
11693.38 553
11694.40 530
11695.42 527
11696.44 513
11697.46 533
11698.48 563
11699.50 517
11700.52 524
11701.54 534
11702.56 537
11703.58 506
11704.60 530
11705.62 514
11706.64 520
11707.66 533
11708.68 541
11709.71 527
11710.73 538
11711.75 542
11712.77 551
11713.79 511
11714.81 516
11715.83 545
11716.85 546
11717.87 560
11718.89 539
11719.91 566
11720.94 531
11721.96 523
11722.98 533
11724.00 561
11725.02 539
11726.04 530
11727.06 533
11728.09 548
11729.11 568
11730.13 545
11731.15 551
11732.17 574
11733.19 551
11734.22 564
11735.24 583
11736.26 560
11737.28 574
11738.30 561
11739.33 591
11740.35 584
11741.37 592
11742.39 584
11743.41 580
11744.44 582
11745.46 584
11746.48 598
11747.50 592
11748.53 590
11749.55 596
11750.57 590
11751.59 597
11752.62 599
11753.64 620
11754.66 624
11755.68 584
11756.71 595
11757.73 580
11758.75 609
11759.77 611
11760.80 615
11761.82 604
11762.84 624
11763.87 631
11764.89 639
11765.91 628
11766.94 640
11767.96 644
11768.98 645
11770.01 655
11771.03 671
11772.05 641
11773.08 643
11774.10 681
11775.12 644
11776.15 652
11777.17 658
11778.19 667
11779.22 670
11780.24 684
11781.27 692
11782.29 682
11783.31 679
11784.34 693
11785.36 689
11786.39 678
11787.41 669
11788.43 684
11789.46 716
11790.48 694
11791.51 712
11792.53 723
11793.56 698
11794.58 712
11795.60 701
11796.63 704
11797.65 701
11798.68 723
11799.70 705
11800.73 693
11801.75 705
11802.78 723
11803.80 739
11804.83 720
11805.85 719
11806.88 716
11807.90 735
11808.93 713
11809.95 757
11810.98 758
11812.00 759
11813.03 734
11814.05 760
11815.08 723
11816.10 771
11817.13 776
11818.15 758
11819.18 742
11820.20 746
11821.23 761
11822.26 763
11823.28 774
11824.31 778
11825.33 795
11826.36 783
11827.38 802
11828.41 836
11829.44 807
11830.46 782
11831.49 796
11832.51 809
11833.54 851
11834.57 839
11835.59 872
11836.62 834
11837.65 834
11838.67 840
11839.70 872
11840.72 868
11841.75 847
11842.78 895
11843.80 895
11844.83 899
11845.86 905
11846.88 907
11847.91 882
11848.94 918
11849.96 950
11850.99 940
11852.02 932
11853.05 937
11854.07 952
11855.10 959
11856.13 978
11857.15 969
11858.18 1006
11859.21 986
11860.24 1010
11861.26 997
11862.29 1020
11863.32 1039
11864.34 1021
11865.37 1024
11866.40 1038
11867.43 1043
11868.46 1063
11869.48 1092
11870.51 1058
11871.54 1066
11872.57 1092
11873.59 1094
11874.62 1107
11875.65 1137
11876.68 1108
11877.71 1186
11878.73 1150
11879.76 1184
11880.79 1161
11881.82 1169
11882.85 1191
11883.87 1180
11884.90 1183
11885.93 1218
11886.96 1243
11887.99 1243
11889.02 1288
11890.05 1275
11891.07 1318
11892.10 1346
11893.13 1327
11894.16 1332
11895.19 1389
11896.22 1402
11897.25 1467
11898.28 1459
11899.30 1474
11900.33 1526
11901.36 1530
11902.39 1554
11903.42 1553
11904.45 1577
11905.48 1582
11906.51 1607
11907.54 1601
11908.57 1667
11909.60 1636
11910.63 1656
11911.66 1614
11912.69 1621
11913.71 1580
11914.74 1625
11915.77 1610
11916.80 1594
11917.83 1595
11918.86 1571
11919.89 1609
11920.92 1587
11921.95 1587
11922.98 1589
11924.01 1592
11925.04 1576
11926.07 1630
11927.10 1660
11928.13 1682
11929.16 1652
11930.19 1701
11931.22 1742
11932.25 1723
11933.29 1712
11934.32 1729
11935.35 1790
11936.38 1733
11937.41 1743
11938.44 1711
11939.47 1714
11940.50 1654
11941.53 1637
11942.56 1630
11943.59 1618
11944.62 1567
11945.65 1520
11946.69 1485
11947.72 1451
11948.75 1396
11949.78 1369
11950.81 1381
11951.84 1355
11952.87 1328
11953.90 1295
11954.93 1325
11955.97 1310
11957.00 1292
11958.03 1280
11959.06 1293
11960.09 1291
11961.12 1295
11962.16 1311
11963.19 1287
11964.22 1282
11965.25 1267
11966.28 1269
11967.31 1233
11968.35 1272
11969.38 1310
11970.41 1312
11971.44 1270
11972.47 1303
11973.51 1295
11974.54 1334
11975.57 1321
11976.60 1294
11977.64 1289
11978.67 1328
11979.70 1328
11980.73 1306
11981.77 1307
11982.80 1272
11983.83 1285
11984.86 1296
11985.90 1369
11986.93 1359
11987.96 1340
11988.99 1319
11990.03 1343
11991.06 1349
11992.09 1330
11993.13 1377
11994.16 1401
11995.19 1370
11996.23 1386
11997.26 1351
11998.29 1359
11999.33 1417
12000.36 1418
12001.39 1426
12002.43 1401
12003.46 1443
12004.49 1467
12005.53 1455
12006.56 1459
12007.59 1515
12008.63 1508
12009.66 1478
12010.69 1469
12011.73 1528
12012.76 1522
12013.80 1520
12014.83 1532
12015.86 1509
12016.90 1529
12017.93 1548
12018.97 1579
12020.00 1559
12021.03 1577
12022.07 1584
12023.10 1568
12024.14 1586
12025.17 1612
12026.21 1585
12027.24 1572
12028.28 1594
12029.31 1637
12030.34 1633
12031.38 1618
12032.41 1665
12033.45 1636
12034.48 1616
12035.52 1607
12036.55 1608
12037.59 1658
12038.62 1692
12039.66 1709
12040.69 1716
12041.73 1714
12042.76 1688
12043.80 1736
12044.83 1724
12045.87 1702
12046.90 1731
12047.94 1773
12048.98 1739
12050.01 1778
12051.05 1808
12052.08 1761
12053.12 1740
12054.15 1800
12055.19 1846
12056.22 1812
12057.26 1832
12058.30 1820
12059.33 1814
12060.37 1833
12061.40 1838
12062.44 1787
12063.48 1790
12064.51 1793
12065.55 1772
12066.58 1768
12067.62 1777
12068.66 1717
12069.69 1744
12070.73 1693
12071.77 1666
12072.80 1563
12073.84 1574
12074.88 1595
12075.91 1564
12076.95 1522
12077.99 1539
12079.02 1544
12080.06 1533
12081.10 1524
12082.13 1551
12083.17 1509
12084.21 1503
12085.24 1488
12086.28 1482
12087.32 1495
12088.35 1546
12089.39 1521
12090.43 1555
12091.47 1548
12092.50 1530
12093.54 1554
12094.58 1537
12095.62 1526
12096.65 1544
12097.69 1549
12098.73 1561
12099.77 1561
12100.80 1574
12101.84 1583
12102.88 1555
12103.92 1595
12104.95 1555
12105.99 1546
12107.03 1564
12108.07 1548
12109.11 1521
12110.14 1519
12111.18 1469
12112.22 1453
12113.26 1425
12114.30 1397
12115.34 1360
12116.37 1391
12117.41 1344
12118.45 1312
12119.49 1332
12120.53 1298
12121.57 1270
12122.60 1249
12123.64 1216
12124.68 1199
12125.72 1243
12126.76 1203
12127.80 1186
12128.84 1163
12129.88 1174
12130.91 1166
12131.95 1139
12132.99 1111
12134.03 1105
12135.07 1132
12136.11 1121
12137.15 1059
12138.19 1091
12139.23 1119
12140.27 1121
12141.31 1100
12142.35 1090
12143.39 1077
12144.43 1097
12145.46 1065
12146.50 1064
12147.54 1075
12148.58 1087
12149.62 1056
12150.66 1059
12151.70 1032
12152.74 1059
12153.78 1046
12154.82 1036
12155.86 1000
12156.90 1018
12157.94 1016
12158.98 1022
12160.02 1012
12161.06 1011
12162.10 1030
12163.14 983
12164.18 977
12165.23 979
12166.27 967
12167.31 973
12168.35 990
12169.39 957
12170.43 951
12171.47 952
12172.51 944
12173.55 953
12174.59 948
12175.63 946
12176.67 939
12177.71 945
12178.75 931
12179.80 931
12180.84 967
12181.88 938
12182.92 939
12183.96 940
12185.00 899
12186.04 932
12187.08 929
12188.13 918
12189.17 888
12190.21 913
12191.25 932
12192.29 889
12193.33 893
12194.37 877
12195.42 885
12196.46 877
12197.50 878
12198.54 876
12199.58 860
12200.63 880
12201.67 871
12202.71 886
12203.75 877
12204.79 877
12205.84 864
12206.88 887
12207.92 867
12208.96 855
12210.01 842
12211.05 858
12212.09 858
12213.13 851
12214.17 832
12215.22 836
12216.26 830
12217.30 845
12218.35 791
12219.39 803
12220.43 800
12221.47 811
12222.52 791
12223.56 785
12224.60 788
12225.65 791
12226.69 787
12227.73 776
12228.77 790
12229.82 801
12230.86 774
12231.90 762
12232.95 793
12233.99 774
12235.03 760
12236.08 755
12237.12 780
12238.16 764
12239.21 760
12240.25 794
12241.30 775
12242.34 755
12243.38 739
12244.43 727
12245.47 730
12246.51 742
12247.56 750
12248.60 737
12249.65 726
12250.69 776
12251.73 743
12252.78 746
12253.82 727
12254.87 726
12255.91 754
12256.96 730
12258.00 706
12259.04 738
12260.09 724
12261.13 714
12262.18 684
12263.22 698
12264.27 694
12265.31 688
12266.36 730
12267.40 700
12268.45 704
12269.49 678
12270.54 687
12271.58 680
12272.63 684
12273.67 665
12274.72 677
12275.76 687
12276.81 671
12277.85 680
12278.90 650
12279.94 647
12280.99 661
12282.03 636
12283.08 649
12284.12 628
12285.17 659
12286.22 651
12287.26 641
12288.31 605
12289.35 628
12290.40 631
12291.44 652
12292.49 635
12293.54 633
12294.58 635
12295.63 659
12296.67 644
12297.72 630
12298.77 614
12299.81 642
12300.86 625
12301.90 632
12302.95 612
12304.00 602
12305.04 630
12306.09 628
12307.14 634
12308.18 634
12309.23 639
12310.28 628
12311.32 625
12312.37 607
12313.42 604
12314.46 606
12315.51 622
12316.56 623
12317.60 622
12318.65 629
12319.70 628
12320.74 593
12321.79 610
12322.84 625
12323.89 629
12324.93 624
12325.98 616
12327.03 618
12328.08 628
12329.12 621
12330.17 624
12331.22 633
12332.27 614
12333.31 606
12334.36 611
12335.41 605
12336.46 628
12337.50 628
12338.55 594
12339.60 603
12340.65 609
12341.70 604
12342.74 627
12343.79 603
12344.84 611
12345.89 591
12346.94 597
12347.98 604
12349.03 608
12350.08 572
12351.13 608
12352.18 607
12353.23 607
12354.27 607
12355.32 604
12356.37 593
12357.42 591
12358.47 610
12359.52 593
12360.57 581
12361.61 583
12362.66 597
12363.71 592
12364.76 603
12365.81 620
12366.86 609
12367.91 595
12368.96 588
12370.01 602
12371.06 624
12372.11 599
12373.15 618
12374.20 597
12375.25 603
12376.30 596
12377.35 598
12378.40 605
12379.45 611
12380.50 596
12381.55 600
12382.60 604
12383.65 575
12384.70 589
12385.75 614
12386.80 605
12387.85 604
12388.90 616
12389.95 587
12391.00 601
12392.05 607
12393.10 610
12394.15 602
12395.20 619
12396.25 633
12397.30 603
12398.35 598
12399.40 605
12400.45 612
12401.50 592
12402.55 595
12403.60 614
12404.65 622
12405.70 616
12406.75 615
12407.81 628
12408.86 599
12409.91 588
12410.96 598
12412.01 609
12413.06 627
12414.11 643
12415.16 631
12416.21 620
12417.26 624
12418.32 625
12419.37 615
12420.42 623
12421.47 640
12422.52 639
12423.57 629
12424.62 638
12425.68 604
12426.73 612
12427.78 617
12428.83 622
12429.88 659
12430.93 667
12431.99 663
12433.04 635
12434.09 625
12435.14 651
12436.19 651
12437.24 648
12438.30 664
12439.35 649
12440.40 652
12441.45 662
12442.51 646
12443.56 645
12444.61 653
12445.66 672
12446.71 646
12447.77 650
12448.82 680
12449.87 677
12450.92 669
12451.98 695
12453.03 676
12454.08 660
12455.14 713
12456.19 704
12457.24 697
12458.29 740
12459.35 701
12460.40 732
12461.45 720
12462.51 690
12463.56 762
12464.61 765
12465.67 773
12466.72 781
12467.77 790
12468.83 815
12469.88 857
12470.93 848
12471.99 847
12473.04 855
12474.09 887
12475.15 912
12476.20 921
12477.25 929
12478.31 957
12479.36 951
12480.42 957
12481.47 916
12482.52 956
12483.58 978
12484.63 971
12485.69 988
12486.74 948
12487.79 886
12488.85 885
12489.90 887
12490.96 912
12492.01 910
12493.06 886
12494.12 879
12495.17 870
12496.23 818
12497.28 803
12498.34 808
12499.39 795
12500.45 802
12501.50 780
12502.56 808
12503.61 803
12504.67 782
12505.72 793
12506.78 796
12507.83 801
12508.89 813
12509.94 799
12511.00 802
12512.05 808
12513.11 788
12514.16 786
12515.22 808
12516.27 794
12517.33 837
12518.38 778
12519.44 807
12520.49 804
12521.55 794
12522.60 783
12523.66 797
12524.72 787
12525.77 775
12526.83 789
12527.88 787
12528.94 776
12530.00 783
12531.05 801
12532.11 793
12533.16 826
12534.22 810
12535.28 805
12536.33 820
12537.39 815
12538.44 795
12539.50 846
12540.56 849
12541.61 849
12542.67 836
12543.73 856
12544.78 888
12545.84 887
12546.90 940
12547.95 925
12549.01 923
12550.07 936
12551.12 934
12552.18 940
12553.24 938
12554.29 963
12555.35 987
12556.41 973
12557.47 973
12558.52 943
12559.58 957
12560.64 931
12561.69 952
12562.75 940
12563.81 905
12564.87 899
12565.92 862
12566.98 873
12568.04 856
12569.10 850
12570.15 860
12571.21 823
12572.27 825
12573.33 823
12574.38 800
12575.44 820
12576.50 775
12577.56 763
12578.62 787
12579.67 801
12580.73 798
12581.79 778
12582.85 778
12583.91 777
12584.96 781
12586.02 767
12587.08 796
12588.14 794
12589.20 776
12590.26 772
12591.32 756
12592.37 734
12593.43 764
12594.49 787
12595.55 770
12596.61 765
12597.67 743
12598.73 756
12599.78 743
12600.84 775
12601.90 762
12602.96 723
12604.02 770
12605.08 776
12606.14 755
12607.20 740
12608.26 771
12609.32 758
12610.38 794
12611.44 744
12612.49 747
12613.55 734
12614.61 740
12615.67 747
12616.73 761
12617.79 748
12618.85 772
12619.91 796
12620.97 797
12622.03 786
12623.09 779
12624.15 791
12625.21 822
12626.27 801
12627.33 818
12628.39 827
12629.45 858
12630.51 853
12631.57 819
12632.63 820
12633.69 857
12634.75 848
12635.81 842
12636.87 809
12637.93 830
12638.99 834
12640.05 812
12641.12 813
12642.18 784
12643.24 805
12644.30 825
12645.36 793
12646.42 755
12647.48 731
12648.54 738
12649.60 748
12650.66 777
12651.72 745
12652.78 755
12653.85 744
12654.91 753
12655.97 729
12657.03 724
12658.09 732
12659.15 722
12660.21 714
12661.28 717
12662.34 704
12663.40 686
12664.46 721
12665.52 726
12666.58 721
12667.64 696
12668.71 675
12669.77 730
12670.83 720
12671.89 670
12672.95 722
12674.02 727
12675.08 699
12676.14 691
12677.20 665
12678.26 702
12679.33 704
12680.39 715
12681.45 700
12682.51 669
12683.58 684
12684.64 686
12685.70 685
12686.76 675
12687.83 646
12688.89 713
12689.95 697
12691.01 722
12692.08 684
12693.14 668
12694.20 676
12695.27 695
12696.33 690
12697.39 676
12698.45 652
12699.52 666
12700.58 680
12701.64 678
12702.71 684
12703.77 658
12704.83 672
12705.90 686
12706.96 707
12708.02 659
12709.09 675
12710.15 687
12711.21 705
12712.28 666
12713.34 681
12714.40 688
12715.47 686
12716.53 677
12717.60 684
12718.66 703
12719.72 669
12720.79 687
12721.85 684
12722.92 670
12723.98 670
12725.04 657
12726.11 674
12727.17 684
12728.24 648
12729.30 681
12730.37 683
12731.43 685
12732.49 674
12733.56 659
12734.62 683
12735.69 678
12736.75 689
12737.82 664
12738.88 659
12739.95 677
12741.01 681
12742.08 679
12743.14 667
12744.21 637
12745.27 669
12746.34 649
12747.40 660
12748.47 634
12749.53 622
12750.60 653
12751.66 619
12752.73 655
12753.79 633
12754.86 635
12755.92 635
12756.99 618
12758.05 640
12759.12 623
12760.18 641
12761.25 629
12762.32 644
12763.38 622
12764.45 636
12765.51 611
12766.58 626
12767.65 607
12768.71 611
12769.78 608
12770.84 621
12771.91 609
12772.98 611
12774.04 612
12775.11 590
12776.17 616
12777.24 594
12778.31 596
12779.37 595
12780.44 594
12781.51 604
12782.57 590
12783.64 561
12784.71 590
12785.77 600
12786.84 583
12787.91 579
12788.97 578
12790.04 572
12791.11 566
12792.17 577
12793.24 578
12794.31 582
12795.37 576
12796.44 582
12797.51 565
12798.58 575
12799.64 582
12800.71 583
12801.78 604
12802.85 592
12803.91 562
12804.98 567
12806.05 573
12807.12 571
12808.18 583
12809.25 588
12810.32 558
12811.39 564
12812.45 572
12813.52 575
12814.59 574
12815.66 545
12816.73 574
12817.79 566
12818.86 581
12819.93 569
12821.00 571
12822.07 570
12823.13 573
12824.20 579
12825.27 581
12826.34 591
12827.41 587
12828.48 579
12829.54 574
12830.61 578
12831.68 555
12832.75 583
12833.82 585
12834.89 578
12835.96 537
12837.02 560
12838.09 582
12839.16 570
12840.23 553
12841.30 571
12842.37 540
12843.44 539
12844.51 559
12845.58 539
12846.65 520
12847.72 527
12848.78 525
12849.85 512
12850.92 531
12851.99 521
12853.06 510
12854.13 517
12855.20 518
12856.27 507
12857.34 506
12858.41 502
12859.48 518
12860.55 501
12861.62 490
12862.69 495
12863.76 496
12864.83 474
12865.90 493
12866.97 481
12868.04 478
12869.11 505
12870.18 501
12871.25 495
12872.32 471
12873.39 480
12874.46 499
12875.53 473
12876.60 482
12877.67 493
12878.74 488
12879.81 469
12880.88 478
12881.95 478
12883.03 503
12884.10 499
12885.17 483
12886.24 471
12887.31 469
12888.38 456
12889.45 489
12890.52 493
12891.59 468
12892.66 471
12893.74 452
12894.81 456
12895.88 474
12896.95 496
12898.02 465
12899.09 490
12900.16 482
12901.23 464
12902.31 475
12903.38 448
12904.45 432
12905.52 474
12906.59 474
12907.66 476
12908.74 440
12909.81 492
12910.88 467
12911.95 465
12913.02 456
12914.10 475
12915.17 449
12916.24 461
12917.31 462
12918.38 463
12919.46 458
12920.53 487
12921.60 468
12922.67 477
12923.75 445
12924.82 460
12925.89 470
12926.96 437
12928.04 436
12929.11 450
12930.18 468
12931.25 435
12932.33 452
12933.40 434
12934.47 437
12935.55 440
12936.62 447
12937.69 452
12938.76 451
12939.84 432
12940.91 463
12941.98 461
12943.06 458
12944.13 444
12945.20 469
12946.28 467
12947.35 438
12948.42 442
12949.50 460
12950.57 468
12951.64 451
12952.72 444
12953.79 459
12954.87 449
12955.94 458
12957.01 460
12958.09 475
12959.16 463
12960.23 442
12961.31 461
12962.38 455
12963.46 403
12964.53 433
12965.60 454
12966.68 441
12967.75 443
12968.83 435
12969.90 451
12970.98 451
12972.05 440
12973.13 417
12974.20 439
12975.27 470
12976.35 449
12977.42 462
12978.50 446
12979.57 433
12980.65 444
12981.72 454
12982.80 459
12983.87 414
12984.95 440
12986.02 447
12987.10 444
12988.17 443
12989.25 446
12990.32 428
12991.40 427
12992.47 434
12993.55 466
12994.62 458
12995.70 431
12996.77 440
12997.85 444
12998.93 434
13000.00 442
13001.08 441
13002.15 438
13003.23 446
13004.30 460
13005.38 441
13006.46 465
13007.53 476
13008.61 456
13009.68 428
13010.76 469
13011.84 481
13012.91 470
13013.99 467
13015.06 461
13016.14 462
13017.22 444
13018.29 462
13019.37 443
13020.45 452
13021.52 462
13022.60 446
13023.68 465
13024.75 457
13025.83 452
13026.91 459
13027.98 447
13029.06 458
13030.14 431
13031.21 469
13032.29 430
13033.37 462
13034.44 453
13035.52 465
13036.60 463
13037.67 456
13038.75 478
13039.83 454
13040.91 434
13041.98 472
13043.06 473
13044.14 452
13045.22 446
13046.29 459
13047.37 479
13048.45 456
13049.53 452
13050.60 463
13051.68 476
13052.76 460
13053.84 448
13054.91 445
13055.99 474
13057.07 461
13058.15 455
13059.23 467
13060.30 461
13061.38 476
13062.46 468
13063.54 473
13064.62 469
13065.70 452
13066.77 440
13067.85 445
13068.93 455
13070.01 477
13071.09 479
13072.17 473
13073.25 459
13074.32 467
13075.40 459
13076.48 448
13077.56 441
13078.64 450
13079.72 468
13080.80 455
13081.88 487
13082.95 463
13084.03 463
13085.11 486
13086.19 486
13087.27 490
13088.35 459
13089.43 464
13090.51 466
13091.59 491
13092.67 468
13093.75 490
13094.83 473
13095.91 468
13096.99 473
13098.07 457
13099.15 472
13100.22 476
13101.30 446
13102.38 469
13103.46 455
13104.54 486
13105.62 471
13106.70 482
13107.78 481
13108.86 466
13109.94 489
13111.02 472
13112.10 500
13113.19 470
13114.27 483
13115.35 504
13116.43 466
13117.51 473
13118.59 482
13119.67 483
13120.75 487
13121.83 487
13122.91 476
13123.99 510
13125.07 497
13126.15 516
13127.23 498
13128.31 498
13129.39 516
13130.48 509
13131.56 513
13132.64 530
13133.72 511
13134.80 498
13135.88 505
13136.96 528
13138.04 481
13139.12 502
13140.21 476
13141.29 494
13142.37 510
13143.45 532
13144.53 506
13145.61 514
13146.70 543
13147.78 528
13148.86 538
13149.94 517
13151.02 523
13152.10 541
13153.19 541
13154.27 502
13155.35 502
13156.43 533
13157.51 528
13158.60 529
13159.68 530
13160.76 541
13161.84 551
13162.93 523
13164.01 543
13165.09 522
13166.17 546
13167.25 552
13168.34 536
13169.42 545
13170.50 532
13171.59 559
13172.67 531
13173.75 547
13174.83 540
13175.92 560
13177.00 587
13178.08 569
13179.17 534
13180.25 549
13181.33 566
13182.41 589
13183.50 569
13184.58 560
13185.66 593
13186.75 552
13187.83 592
13188.91 553
13190.00 565
13191.08 578
13192.16 586
13193.25 575
13194.33 593
13195.42 580
13196.50 565
13197.58 591
13198.67 572
13199.75 596
13200.83 595
13201.92 606
13203.00 574
13204.09 617
13205.17 586
13206.25 589
13207.34 613
13208.42 625
13209.51 627
13210.59 608
13211.68 604
13212.76 628
13213.84 605
13214.93 618
13216.01 609
13217.10 626
13218.18 608
13219.27 623
13220.35 619
13221.44 635
13222.52 618
13223.61 643
13224.69 644
13225.78 639
13226.86 642
13227.95 653
13229.03 636
13230.12 633
13231.20 628
13232.29 631
13233.37 653
13234.46 632
13235.54 666
13236.63 672
13237.71 646
13238.80 679
13239.88 673
13240.97 665
13242.05 680
13243.14 693
13244.23 690
13245.31 687
13246.40 695
13247.48 677
13248.57 692
13249.65 700
13250.74 708
13251.83 714
13252.91 742
13254.00 695
13255.08 692
13256.17 745
13257.26 720
13258.34 727
13259.43 758
13260.52 746
13261.60 757
13262.69 759
13263.77 788
13264.86 776
13265.95 758
13267.03 752
13268.12 755
13269.21 791
13270.29 780
13271.38 782
13272.47 794
13273.55 793
13274.64 771
13275.73 791
13276.82 800
13277.90 827
13278.99 808
13280.08 805
13281.16 842
13282.25 842
13283.34 850
13284.43 830
13285.51 882
13286.60 849
13287.69 870
13288.78 870
13289.86 892
13290.95 917
13292.04 876
13293.13 895
13294.21 920
13295.30 896
13296.39 918
13297.48 942
13298.56 934
13299.65 915
13300.74 921
13301.83 923
13302.92 929
13304.00 950
13305.09 973
13306.18 955
13307.27 944
13308.36 978
13309.45 994
13310.53 1026
13311.62 1001
13312.71 1018
13313.80 1058
13314.89 1028
13315.98 1030
13317.07 1014
13318.15 1064
13319.24 1054
13320.33 1064
13321.42 1083
13322.51 1081
13323.60 1104
13324.69 1074
13325.78 1085
13326.87 1088
13327.95 1099
13329.04 1116
13330.13 1128
13331.22 1123
13332.31 1103
13333.40 1138
13334.49 1174
13335.58 1123
13336.67 1195
13337.76 1185
13338.85 1182
13339.94 1193
13341.03 1184
13342.12 1215
13343.21 1216
13344.30 1212
13345.39 1191
13346.48 1183
13347.57 1187
13348.66 1188
13349.75 1182
13350.84 1188
13351.93 1213
13353.02 1241
13354.11 1223
13355.20 1221
13356.29 1255
13357.38 1247
13358.47 1249
13359.56 1241
13360.65 1252
13361.74 1275
13362.83 1245
13363.92 1218
13365.01 1271
13366.10 1205
13367.19 1258
13368.28 1298
13369.37 1298
13370.46 1306
13371.55 1270
13372.65 1299
13373.74 1279
13374.83 1273
13375.92 1296
13377.01 1264
13378.10 1232
13379.19 1265
13380.28 1244
13381.37 1231
13382.47 1243
13383.56 1209
13384.65 1188
13385.74 1146
13386.83 1139
13387.92 1158
13389.01 1145
13390.11 1140
13391.20 1150
13392.29 1136
13393.38 1122
13394.47 1125
13395.56 1130
13396.66 1136
13397.75 1100
13398.84 1083
13399.93 1110
13401.02 1102
13402.12 1106
13403.21 1103
13404.30 1098
13405.39 1070
13406.49 1060
13407.58 1076
13408.67 1071
13409.76 1055
13410.86 1077
13411.95 1104
13413.04 1078
13414.13 1079
13415.23 1071
13416.32 1077
13417.41 1066
13418.50 1064
13419.60 1063
13420.69 1040
13421.78 1064
13422.88 1055
13423.97 1029
13425.06 1047
13426.15 1046
13427.25 1068
13428.34 1064
13429.43 1068
13430.53 1060
13431.62 1060
13432.71 1055
13433.81 1063
13434.90 1099
13435.99 1094
13437.09 1063
13438.18 1069
13439.27 1072
13440.37 1096
13441.46 1111
13442.56 1087
13443.65 1078
13444.74 1086
13445.84 1056
13446.93 1058
13448.03 1076
13449.12 1081
13450.21 1078
13451.31 1120
13452.40 1128
13453.50 1139
13454.59 1174
13455.68 1129
13456.78 1153
13457.87 1170
13458.97 1137
13460.06 1130
13461.16 1134
13462.25 1152
13463.35 1197
13464.44 1210
13465.54 1192
13466.63 1168
13467.73 1193
13468.82 1188
13469.91 1190
13471.01 1207
13472.10 1190
13473.20 1223
13474.29 1192
13475.39 1177
13476.48 1191
13477.58 1215
13478.68 1217
13479.77 1246
13480.87 1223
13481.96 1215
13483.06 1234
13484.15 1270
13485.25 1257
13486.34 1261
13487.44 1268
13488.53 1295
13489.63 1269
13490.73 1290
13491.82 1254
13492.92 1244
13494.01 1279
13495.11 1283
13496.21 1287
13497.30 1318
13498.40 1322
13499.49 1342
13500.59 1351
13501.69 1370
13502.78 1321
13503.88 1335
13504.97 1339
13506.07 1356
13507.17 1342
13508.26 1350
13509.36 1366
13510.46 1372
13511.55 1334
13512.65 1312
13513.75 1318
13514.84 1349
13515.94 1312
13517.04 1319
13518.13 1314
13519.23 1284
13520.33 1277
13521.42 1267
13522.52 1291
13523.62 1243
13524.72 1209
13525.81 1240
13526.91 1232
13528.01 1212
13529.10 1225
13530.20 1236
13531.30 1250
13532.40 1217
13533.49 1211
13534.59 1197
13535.69 1206
13536.79 1185
13537.88 1166
13538.98 1173
13540.08 1169
13541.18 1152
13542.28 1183
13543.37 1161
13544.47 1127
13545.57 1099
13546.67 1087
13547.77 1111
13548.86 1104
13549.96 1087
13551.06 1081
13552.16 1065
13553.26 1075
13554.35 1058
13555.45 1022
13556.55 1075
13557.65 1042
13558.75 1048
13559.85 1053
13560.95 1024
13562.04 1053
13563.14 1049
13564.24 1013
13565.34 995
13566.44 1012
13567.54 1036
13568.64 1038
13569.74 1006
13570.83 1000
13571.93 988
13573.03 1015
13574.13 1027
13575.23 992
13576.33 1002
13577.43 1005
13578.53 999
13579.63 1019
13580.73 1018
13581.83 1021
13582.93 980
13584.03 985
13585.13 996
13586.22 977
13587.32 950
13588.42 995
13589.52 992
13590.62 994
13591.72 969
13592.82 975
13593.92 965
13595.02 975
13596.12 996
13597.22 966
13598.32 1002
13599.42 1002
13600.52 999
13601.62 989
13602.72 962
13603.82 997
13604.92 973
13606.03 1014
13607.13 1007
13608.23 970
13609.33 989
13610.43 995
13611.53 976
13612.63 974
13613.73 987
13614.83 981
13615.93 984
13617.03 994
13618.13 972
13619.23 960
13620.33 1019
13621.44 1001
13622.54 1010
13623.64 988
13624.74 958
13625.84 1015
13626.94 986
13628.04 997
13629.14 969
13630.25 966
13631.35 958
13632.45 992
13633.55 983
13634.65 995
13635.75 992
13636.85 1007
13637.96 999
13639.06 1040
13640.16 1010
13641.26 980
13642.36 1000
13643.47 1007
13644.57 1006
13645.67 966
13646.77 996
13647.87 990
13648.98 1026
13650.08 993
13651.18 1020
13652.28 992
13653.38 997
13654.49 992
13655.59 1004
13656.69 984
13657.79 981
13658.90 961
13660.00 983
13661.10 976
13662.20 963
13663.31 1003
13664.41 972
13665.51 979
13666.62 974
13667.72 979
13668.82 986
13669.92 983
13671.03 975
13672.13 993
13673.23 990
13674.34 969
13675.44 988
13676.54 973
13677.65 976
13678.75 978
13679.85 990
13680.96 991
13682.06 985
13683.16 992
13684.27 991
13685.37 992
13686.48 995
13687.58 999
13688.68 1026
13689.79 1003
13690.89 983
13691.99 1005
13693.10 1016
13694.20 1032
13695.31 1033
13696.41 1022
13697.51 997
13698.62 1016
13699.72 1052
13700.83 1076
13701.93 1031
13703.04 1057
13704.14 1038
13705.24 1052
13706.35 1064
13707.45 1024
13708.56 1035
13709.66 1066
13710.77 1060
13711.87 1061
13712.98 1075
13714.08 1100
13715.19 1104
13716.29 1132
13717.40 1139
13718.50 1111
13719.61 1127
13720.71 1140
13721.82 1149
13722.92 1141
13724.03 1140
13725.13 1179
13726.24 1191
13727.34 1181
13728.45 1187
13729.55 1166
13730.66 1198
13731.76 1232
13732.87 1217
13733.97 1238
13735.08 1207
13736.19 1228
13737.29 1252
13738.40 1295
13739.50 1252
13740.61 1310
13741.72 1282
13742.82 1275
13743.93 1307
13745.03 1368
13746.14 1325
13747.25 1341
13748.35 1371
13749.46 1389
13750.56 1429
13751.67 1437
13752.78 1454
13753.88 1479
13754.99 1506
13756.10 1535
13757.20 1528
13758.31 1554
13759.42 1594
13760.52 1598
13761.63 1637
13762.74 1618
13763.84 1652
13764.95 1689
13766.06 1719
13767.16 1767
13768.27 1720
13769.38 1728
13770.48 1680
13771.59 1726
13772.70 1718
13773.81 1699
13774.91 1691
13776.02 1692
13777.13 1643
13778.23 1613
13779.34 1643
13780.45 1647
13781.56 1587
13782.66 1548
13783.77 1496
13784.88 1477
13785.99 1488
13787.09 1445
13788.20 1449
13789.31 1383
13790.42 1378
13791.53 1338
13792.63 1311
13793.74 1273
13794.85 1231
13795.96 1256
13797.07 1221
13798.17 1199
13799.28 1200
13800.39 1170
13801.50 1179
13802.61 1166
13803.72 1143
13804.82 1157
13805.93 1087
13807.04 1112
13808.15 1079
13809.26 1071
13810.37 1044
13811.48 1082
13812.58 1032
13813.69 1092
13814.80 1066
13815.91 1040
13817.02 1027
13818.13 1015
13819.24 1034
13820.35 1009
13821.46 1002
13822.57 979
13823.67 1000
13824.78 998
13825.89 969
13827.00 971
13828.11 961
13829.22 953
13830.33 956
13831.44 956
13832.55 945
13833.66 971
13834.77 960
13835.88 956
13836.99 942
13838.10 958
13839.21 948
13840.32 957
13841.43 944
13842.54 935
13843.65 948
13844.76 961
13845.87 974
13846.98 940
13848.09 938
13849.20 933
13850.31 950
13851.42 927
13852.53 930
13853.64 932
13854.75 951
13855.86 922
13856.97 927
13858.08 962
13859.19 952
13860.30 954
13861.41 955
13862.52 939
13863.63 913
13864.75 924
13865.86 942
13866.97 929
13868.08 933
13869.19 933
13870.30 937
13871.41 961
13872.52 949
13873.63 935
13874.75 953
13875.86 971
13876.97 930
13878.08 912
13879.19 926
13880.30 970
13881.41 975
13882.53 953
13883.64 921
13884.75 924
13885.86 947
13886.97 932
13888.08 942
13889.20 945
13890.31 946
13891.42 925
13892.53 916
13893.64 925
13894.76 950
13895.87 922
13896.98 958
13898.09 943
13899.20 969
13900.32 936
13901.43 928
13902.54 933
13903.65 914
13904.77 941
13905.88 943
13906.99 917
13908.10 913
13909.22 923
13910.33 895
13911.44 886
13912.55 865
13913.67 883
13914.78 888
13915.89 892
13917.01 865
13918.12 854
13919.23 852
13920.34 865
13921.46 864
13922.57 860
13923.68 857
13924.80 837
13925.91 857
13927.02 848
13928.14 859
13929.25 818
13930.36 822
13931.48 819
13932.59 815
13933.70 807
13934.82 810
13935.93 821
13937.05 819
13938.16 799
13939.27 775
13940.39 804
13941.50 816
13942.62 835
13943.73 789
13944.84 801
13945.96 798
13947.07 811
13948.19 783
13949.30 839
13950.41 785
13951.53 793
13952.64 786
13953.76 765
13954.87 778
13955.99 767
13957.10 796
13958.22 781
13959.33 783
13960.44 784
13961.56 801
13962.67 783
13963.79 780
13964.90 751
13966.02 765
13967.13 796
13968.25 764
13969.36 746
13970.48 767
13971.59 779
13972.71 786
13973.82 769
13974.94 740
13976.05 750
13977.17 742
13978.29 769
13979.40 758
13980.52 742
13981.63 750
13982.75 771
13983.86 776
13984.98 754
13986.09 742
13987.21 748
13988.33 795
13989.44 764
13990.56 754
13991.67 731
13992.79 768
13993.91 764
13995.02 764
13996.14 745
13997.25 747
13998.37 761
13999.49 756
14000.60 763
14001.72 760
14002.84 771
14003.95 784
14005.07 780
14006.18 774
14007.30 786
14008.42 780
14009.53 794
14010.65 773
14011.77 797
14012.88 785
14014.00 796
14015.12 781
14016.23 826
14017.35 772
14018.47 767
14019.59 792
14020.70 802
14021.82 789
14022.94 777
14024.05 805
14025.17 835
14026.29 827
14027.41 816
14028.52 822
14029.64 808
14030.76 808
14031.88 802
14032.99 845
14034.11 813
14035.23 839
14036.35 826
14037.46 825
14038.58 828
14039.70 832
14040.82 858
14041.94 867
14043.05 852
14044.17 835
14045.29 863
14046.41 854
14047.53 898
14048.64 859
14049.76 909
14050.88 868
14052.00 878
14053.12 867
14054.24 878
14055.35 899
14056.47 884
14057.59 898
14058.71 921
14059.83 896
14060.95 912
14062.07 916
14063.19 949
14064.30 968
14065.42 950
14066.54 953
14067.66 974
14068.78 982
14069.90 959
14071.02 1027
14072.14 997
14073.26 1013
14074.38 1024
14075.49 1002
14076.61 1021
14077.73 1027
14078.85 1020
14079.97 1039
14081.09 1028
14082.21 1047
14083.33 1075
14084.45 1066
14085.57 1056
14086.69 1074
14087.81 1055
14088.93 1069
14090.05 1067
14091.17 1065
14092.29 1056
14093.41 1090
14094.53 1100
14095.65 1077
14096.77 1071
14097.89 1091
14099.01 1076
14100.13 1051
14101.25 1092
14102.37 1040
14103.49 1080
14104.61 1103
14105.73 1101
14106.85 1058
14107.97 1077
14109.09 1094
14110.21 1076
14111.33 1080
14112.46 1032
14113.58 1038
14114.70 1022
14115.82 1006
14116.94 1010
14118.06 1010
14119.18 1018
14120.30 994
14121.42 989
14122.54 981
14123.66 969
14124.79 958
14125.91 944
14127.03 940
14128.15 950
14129.27 941
14130.39 936
14131.51 944
14132.64 968
14133.76 883
14134.88 885
14136.00 911
14137.12 886
14138.24 892
14139.37 864
14140.49 866
14141.61 896
14142.73 848
14143.85 852
14144.98 882
14146.10 836
14147.22 881
14148.34 844
14149.46 844
14150.59 843
14151.71 852
14152.83 858
14153.95 842
14155.08 831
14156.20 842
14157.32 846
14158.44 827
14159.57 794
14160.69 809
14161.81 856
14162.93 836
14164.06 817
14165.18 802
14166.30 802
14167.43 814
14168.55 835
14169.67 808
14170.79 785
14171.92 812
14173.04 813
14174.16 799
14175.29 779
14176.41 792
14177.53 805
14178.66 794
14179.78 809
14180.90 768
14182.03 798
14183.15 794
14184.27 810
14185.40 802
14186.52 784
14187.65 779
14188.77 792
14189.89 782
14191.02 772
14192.14 752
14193.27 801
14194.39 781
14195.51 785
14196.64 738
14197.76 746
14198.89 775
14200.01 768
14201.13 763
14202.26 757
14203.38 775
14204.51 742
14205.63 756
14206.76 750
14207.88 758
14209.01 723
14210.13 748
14211.25 752
14212.38 768
14213.50 742
14214.63 738
14215.75 754
14216.88 732
14218.00 759
14219.13 746
14220.25 748
14221.38 729
14222.50 737
14223.63 713
14224.75 718
14225.88 698
14227.00 724
14228.13 721
14229.25 716
14230.38 707
14231.51 703
14232.63 717
14233.76 709
14234.88 696
14236.01 714
14237.13 699
14238.26 673
14239.39 670
14240.51 686
14241.64 691
14242.76 665
14243.89 710
14245.01 707
14246.14 693
14247.27 665
14248.39 678
14249.52 711
14250.65 694
14251.77 682
14252.90 659
14254.02 680
14255.15 687
14256.28 647
14257.40 669
14258.53 656
14259.66 653
14260.78 662
14261.91 656
14263.04 669
14264.16 628
14265.29 652
14266.42 638
14267.54 619
14268.67 637
14269.80 667
14270.92 661
14272.05 615
14273.18 619
14274.31 623
14275.43 635
14276.56 629
14277.69 598
14278.82 641
14279.94 613
14281.07 603
14282.20 605
14283.33 630
14284.45 594
14285.58 602
14286.71 617
14287.84 606
14288.96 617
14290.09 609
14291.22 619
14292.35 583
14293.47 591
14294.60 605
14295.73 595
14296.86 583
14297.99 560
14299.11 579
14300.24 615
14301.37 589
14302.50 566
14303.63 585
14304.76 569
14305.88 573
14307.01 571
14308.14 567
14309.27 582
14310.40 571
14311.53 554
14312.66 555
14313.78 548
14314.91 553
14316.04 566
14317.17 578
14318.30 552
14319.43 553
14320.56 579
14321.69 570
14322.82 551
14323.95 574
14325.07 577
14326.20 565
14327.33 554
14328.46 568
14329.59 521
14330.72 532
14331.85 565
14332.98 541
14334.11 552
14335.24 527
14336.37 540
14337.50 576
14338.63 556
14339.76 535
14340.89 522
14342.02 553
14343.15 550
14344.28 554
14345.41 529
14346.54 518
14347.67 524
14348.80 550
14349.93 515
14351.06 525
14352.19 528
14353.32 529
14354.45 518
14355.58 513
14356.71 518
14357.84 521
14358.97 524
14360.10 531
14361.23 516
14362.36 513
14363.49 514
14364.62 519
14365.75 518
14366.88 511
14368.02 505
14369.15 540
14370.28 517
14371.41 534
14372.54 508
14373.67 513
14374.80 544
14375.93 519
14377.06 512
14378.20 510
14379.33 499
14380.46 502
14381.59 508
14382.72 508
14383.85 514
14384.98 514
14386.12 522
14387.25 514
14388.38 472
14389.51 498
14390.64 506
14391.77 525
14392.91 527
14394.04 498
14395.17 505
14396.30 507
14397.43 505
14398.57 535
14399.70 499
14400.83 508
14401.96 538
14403.09 526
14404.23 498
14405.36 506
14406.49 492
14407.62 512
14408.76 507
14409.89 534
14411.02 500
14412.15 515
14413.29 524
14414.42 535
14415.55 496
14416.68 492
14417.82 506
14418.95 522
14420.08 504
14421.22 492
14422.35 498
14423.48 491
14424.62 554
14425.75 523
14426.88 518
14428.01 516
14429.15 521
14430.28 522
14431.41 501
14432.55 485
14433.68 504
14434.81 515
14435.95 523
14437.08 519
14438.22 517
14439.35 538
14440.48 526
14441.62 502
14442.75 521
14443.88 542
14445.02 513
14446.15 525
14447.29 520
14448.42 516
14449.55 514
14450.69 535
14451.82 528
14452.96 524
14454.09 510
14455.23 527
14456.36 513
14457.49 521
14458.63 549
14459.76 532
14460.90 537
14462.03 524
14463.17 521
14464.30 542
14465.44 510
14466.57 525
14467.71 522
14468.84 527
14469.97 519
14471.11 512
14472.24 504
14473.38 538
14474.51 540
14475.65 550
14476.79 539
14477.92 549
14479.06 539
14480.19 520
14481.33 517
14482.46 516
14483.60 523
14484.73 534
14485.87 515
14487.00 534
14488.14 509
14489.27 548
14490.41 538
14491.55 520
14492.68 528
14493.82 542
14494.95 556
14496.09 520
14497.23 535
14498.36 545
14499.50 547
14500.63 528
14501.77 532
14502.91 535
14504.04 518
14505.18 505
14506.31 543
14507.45 533
14508.59 538
14509.72 527
14510.86 503
14512.00 508
14513.13 542
14514.27 538
14515.41 529
14516.54 536
14517.68 520
14518.82 542
14519.95 520
14521.09 537
14522.23 526
14523.36 531
14524.50 527
14525.64 529
14526.78 538
14527.91 539
14529.05 521
14530.19 549
14531.32 533
14532.46 540
14533.60 537
14534.74 526
14535.87 548
14537.01 553
14538.15 550
14539.29 533
14540.42 557
14541.56 566
14542.70 567
14543.84 560
14544.97 570
14546.11 571
14547.25 569
14548.39 568
14549.53 575
14550.66 570
14551.80 572
14552.94 583
14554.08 577
14555.22 586
14556.36 590
14557.49 588
14558.63 572
14559.77 589
14560.91 587
14562.05 600
14563.19 619
14564.32 596
14565.46 615
14566.60 616
14567.74 593
14568.88 612
14570.02 646
14571.16 632
14572.30 616
14573.43 627
14574.57 668
14575.71 684
14576.85 633
14577.99 656
14579.13 641
14580.27 645
14581.41 668
14582.55 670
14583.69 672
14584.83 674
14585.97 656
14587.10 720
14588.24 700
14589.38 659
14590.52 679
14591.66 715
14592.80 729
14593.94 716
14595.08 708
14596.22 726
14597.36 733
14598.50 729
14599.64 706
14600.78 728
14601.92 759
14603.06 753
14604.20 772
14605.34 746
14606.48 779
14607.62 778
14608.76 798
14609.90 808
14611.04 767
14612.18 781
14613.32 825
14614.47 824
14615.61 809
14616.75 823
14617.89 821
14619.03 874
14620.17 870
14621.31 887
14622.45 862
14623.59 884
14624.73 892
14625.87 924
14627.01 913
14628.16 939
14629.30 924
14630.44 960
14631.58 958
14632.72 961
14633.86 971
14635.00 994
14636.14 977
14637.29 998
14638.43 1007
14639.57 1002
14640.71 996
14641.85 982
14642.99 1007
14644.13 975
14645.28 970
14646.42 965
14647.56 958
14648.70 933
14649.84 923
14650.99 901
14652.13 911
14653.27 874
14654.41 878
14655.55 845
14656.70 807
14657.84 804
14658.98 796
14660.12 756
14661.27 766
14662.41 754
14663.55 780
14664.69 734
14665.84 737
14666.98 713
14668.12 679
14669.26 727
14670.41 704
14671.55 668
14672.69 672
14673.83 679
14674.98 679
14676.12 660
14677.26 663
14678.41 654
14679.55 634
14680.69 665
14681.84 649
14682.98 616
14684.12 621
14685.27 610
14686.41 608
14687.55 603
14688.70 586
14689.84 584
14690.98 594
14692.13 595
14693.27 573
14694.41 587
14695.56 586
14696.70 588
14697.84 570
14698.99 571
14700.13 573
14701.28 573
14702.42 560
14703.56 573
14704.71 547
14705.85 570
14707.00 552
14708.14 564
14709.28 542
14710.43 541
14711.57 584
14712.72 561
14713.86 547
14715.01 542
14716.15 558
14717.30 537
14718.44 534
14719.58 536
14720.73 541
14721.87 544
14723.02 544
14724.16 550
14725.31 528
14726.45 521
14727.60 529
14728.74 545
14729.89 532
14731.03 547
14732.18 535
14733.32 537
14734.47 519
14735.61 516
14736.76 528
14737.90 535
14739.05 544
14740.20 530
14741.34 514
14742.49 513
14743.63 503
14744.78 530
14745.92 487
14747.07 514
14748.21 509
14749.36 540
14750.51 520
14751.65 514
14752.80 509
14753.94 507
14755.09 517
14756.24 517
14757.38 480
14758.53 484
14759.67 500
14760.82 529
14761.97 495
14763.11 504
14764.26 466
14765.41 491
14766.55 490
14767.70 493
14768.85 447
14769.99 467
14771.14 485
14772.29 508
14773.43 468
14774.58 465
14775.73 461
14776.87 483
14778.02 467
14779.17 452
14780.31 466
14781.46 481
14782.61 479
14783.76 483
14784.90 480
14786.05 461
14787.20 479
14788.34 472
14789.49 454
14790.64 461
14791.79 444
14792.93 461
14794.08 450
14795.23 446
14796.38 446
14797.52 450
14798.67 455
14799.82 455
14800.97 435
14802.12 430
14803.26 427
14804.41 450
14805.56 399
14806.71 419
14807.86 410
14809.00 434
14810.15 436
14811.30 435
14812.45 401
14813.60 409
14814.74 457
14815.89 437
14817.04 395
14818.19 400
14819.34 412
14820.49 418
14821.64 408
14822.78 386
14823.93 403
14825.08 400
14826.23 403
14827.38 393
14828.53 399
14829.68 375
14830.83 378
14831.97 388
14833.12 378
14834.27 390
14835.42 387
14836.57 394
14837.72 375
14838.87 373
14840.02 372
14841.17 377
14842.32 382
14843.47 397
14844.62 378
14845.77 367
14846.92 361
14848.07 376
14849.22 383
14850.36 358
14851.51 349
14852.66 364
14853.81 368
14854.96 347
14856.11 361
14857.26 349
14858.41 376
14859.56 340
14860.71 355
14861.86 369
14863.01 370
14864.16 349
14865.32 340
14866.47 367
14867.62 349
14868.77 347
14869.92 376
14871.07 364
14872.22 339
14873.37 350
14874.52 357
14875.67 362
14876.82 353
14877.97 368
14879.12 350
14880.27 338
14881.42 341
14882.57 354
14883.73 345
14884.88 348
14886.03 346
14887.18 348
14888.33 350
14889.48 338
14890.63 363
14891.78 347
14892.94 364
14894.09 349
14895.24 345
14896.39 339
14897.54 335
14898.69 345
14899.84 347
14901.00 368
14902.15 356
14903.30 373
14904.45 348
14905.60 361
14906.76 350
14907.91 359
14909.06 337
14910.21 370
14911.36 356
14912.52 353
14913.67 372
14914.82 349
14915.97 342
14917.12 344
14918.28 364
14919.43 334
14920.58 354
14921.73 325
14922.89 358
14924.04 356
14925.19 364
14926.34 343
14927.50 329
14928.65 355
14929.80 360
14930.96 353
14932.11 357
14933.26 326
14934.41 360
14935.57 360
14936.72 334
14937.87 350
14939.03 352
14940.18 375
14941.33 369
14942.49 353
14943.64 344
14944.79 353
14945.95 372
14947.10 354
14948.25 353
14949.41 362
14950.56 359
14951.71 372
14952.87 380
14954.02 364
14955.18 383
14956.33 375
14957.48 376
14958.64 365
14959.79 362
14960.95 360
14962.10 364
14963.25 398
14964.41 372
14965.56 363
14966.72 370
14967.87 373
14969.02 392
14970.18 382
14971.33 367
14972.49 379
14973.64 395
14974.80 382
14975.95 340
14977.11 375
14978.26 381
14979.41 390
14980.57 377
14981.72 381
14982.88 373
14984.03 361
14985.19 378
14986.34 392
14987.50 373
14988.65 347
14989.81 347
14990.96 384
14992.12 385
14993.27 350
14994.43 359
14995.59 366
14996.74 356
14997.90 361
14999.05 358
15000.21 360
15001.36 336
15002.52 344
15003.67 351
15004.83 330
15005.99 333
15007.14 355
15008.30 353
15009.45 359
15010.61 337
15011.76 343
15012.92 345
15014.08 340
15015.23 317
15016.39 304
15017.55 347
15018.70 317
15019.86 309
15021.01 328
15022.17 346
15023.33 325
15024.48 325
15025.64 331
15026.80 331
15027.95 322
15029.11 319
15030.27 326
15031.42 325
15032.58 316
15033.74 313
15034.89 309
15036.05 308
15037.21 332
15038.36 319
15039.52 326
15040.68 305
15041.84 332
15042.99 336
15044.15 330
15045.31 292
15046.46 338
15047.62 322
15048.78 312
15049.94 296
15051.09 327
15052.25 321
15053.41 329
15054.57 320
15055.72 322
15056.88 304
15058.04 296
15059.20 325
15060.36 330
15061.51 338
15062.67 305
15063.83 333
15064.99 307
15066.15 317
15067.30 317
15068.46 314
15069.62 314
15070.78 306
15071.94 320
15073.09 298
15074.25 331
15075.41 299
15076.57 333
15077.73 333
15078.89 322
15080.05 321
15081.20 338
15082.36 316
15083.52 309
15084.68 326
15085.84 321
15087.00 320
15088.16 307
15089.32 310
15090.47 328
15091.63 325
15092.79 311
15093.95 333
15095.11 340
15096.27 343
15097.43 314
15098.59 320
15099.75 325
15100.91 303
15102.07 301
15103.23 328
15104.39 335
15105.55 335
15106.71 316
15107.86 322
15109.02 324
15110.18 308
15111.34 315
15112.50 318
15113.66 333
15114.82 315
15115.98 354
15117.14 350
15118.30 320
15119.46 319
15120.62 331
15121.78 313
15122.94 334
15124.10 356
15125.26 323
15126.43 339
15127.59 332
15128.75 342
15129.91 319
15131.07 335
15132.23 320
15133.39 351
15134.55 326
15135.71 322
15136.87 346
15138.03 350
15139.19 317
15140.35 334
15141.51 358
15142.68 361
15143.84 328
15145.00 323
15146.16 347
15147.32 360
15148.48 348
15149.64 340
15150.80 359
15151.96 330
15153.13 352
15154.29 341
15155.45 351
15156.61 361
15157.77 356
15158.93 367
15160.10 362
15161.26 356
15162.42 355
15163.58 382
15164.74 349
15165.90 358
15167.07 319
15168.23 378
15169.39 370
15170.55 385
15171.71 350
15172.88 355
15174.04 381
15175.20 368
15176.36 376
15177.53 350
15178.69 347
15179.85 382
15181.01 384
15182.18 383
15183.34 395
15184.50 375
15185.66 408
15186.83 388
15187.99 391
15189.15 387
15190.31 405
15191.48 391
15192.64 398
15193.80 403
15194.97 402
15196.13 390
15197.29 422
15198.46 401
15199.62 389
15200.78 397
15201.94 395
15203.11 412
15204.27 399
15205.44 377
15206.60 395
15207.76 409
15208.93 395
15210.09 401
15211.25 395
15212.42 397
15213.58 412
15214.74 416
15215.91 422
15217.07 404
15218.24 401
15219.40 405
15220.56 388
15221.73 413
15222.89 405
15224.06 417
15225.22 438
15226.38 427
15227.55 408
15228.71 415
15229.88 411
15231.04 435
15232.21 405
15233.37 441
15234.53 419
15235.70 429
15236.86 439
15238.03 449
15239.19 422
15240.36 420
15241.52 456
15242.69 459
15243.85 449
15245.02 441
15246.18 432
15247.35 438
15248.51 460
15249.68 455
15250.84 448
15252.01 422
15253.17 447
15254.34 428
15255.50 424
15256.67 417
15257.83 446
15259.00 454
15260.17 443
15261.33 425
15262.50 432
15263.66 413
15264.83 412
15265.99 419
15267.16 419
15268.32 398
15269.49 435
15270.66 426
15271.82 426
15272.99 427
15274.15 392
15275.32 415
15276.49 434
15277.65 419
15278.82 410
15279.99 432
15281.15 408
15282.32 391
15283.48 407
15284.65 397
15285.82 395
15286.98 408
15288.15 393
15289.32 401
15290.48 428
15291.65 379
15292.82 390
15293.98 374
15295.15 386
15296.32 377
15297.48 395
15298.65 396
15299.82 393
15300.99 424
15302.15 391
15303.32 404
15304.49 376
15305.65 393
15306.82 402
15307.99 387
15309.16 391
15310.32 393
15311.49 430
15312.66 390
15313.83 397
15314.99 412
15316.16 426
15317.33 418
15318.50 432
15319.66 409
15320.83 405
15322.00 413
15323.17 417
15324.34 408
15325.50 400
15326.67 415
15327.84 432
15329.01 409
15330.18 419
15331.34 399
15332.51 438
15333.68 404
15334.85 407
15336.02 415
15337.19 430
15338.36 436
15339.52 426
15340.69 420
15341.86 418
15343.03 439
15344.20 443
15345.37 438
15346.54 402
15347.70 446
15348.87 443
15350.04 443
15351.21 448
15352.38 439
15353.55 442
15354.72 450
15355.89 448
15357.06 437
15358.23 454
15359.40 459
15360.56 465
15361.73 465
15362.90 469
15364.07 472
15365.24 473
15366.41 463
15367.58 481
15368.75 442
15369.92 482
15371.09 457
15372.26 481
15373.43 470
15374.60 483
15375.77 486
15376.94 480
15378.11 467
15379.28 450
15380.45 483
15381.62 474
15382.79 503
15383.96 469
15385.13 432
15386.30 454
15387.47 464
15388.64 458
15389.81 458
15390.98 466
15392.15 461
15393.32 462
15394.49 431
15395.67 471
15396.84 438
15398.01 453
15399.18 444
15400.35 451
15401.52 425
15402.69 439
15403.86 414
15405.03 436
15406.20 421
15407.37 403
15408.55 411
15409.72 401
15410.89 418
15412.06 408
15413.23 394
15414.40 399
15415.57 407
15416.75 402
15417.92 433
15419.09 415
15420.26 384
15421.43 388
15422.60 411
15423.78 397
15424.95 373
15426.12 378
15427.29 398
15428.46 367
15429.63 340
15430.81 370
15431.98 351
15433.15 366
15434.32 368
15435.49 389
15436.67 356
15437.84 363
15439.01 363
15440.18 367
15441.36 362
15442.53 359
15443.70 371
15444.87 366
15446.05 332
15447.22 344
15448.39 354
15449.56 345
15450.74 336
15451.91 347
15453.08 339
15454.26 336
15455.43 356
15456.60 375
15457.77 370
15458.95 324
15460.12 349
15461.29 367
15462.47 377
15463.64 360
15464.81 346
15465.99 359
15467.16 333
15468.33 344
15469.51 349
15470.68 330
15471.85 336
15473.03 325
15474.20 339
15475.38 351
15476.55 352
15477.72 353
15478.90 349
15480.07 354
15481.24 344
15482.42 340
15483.59 361
15484.77 336
15485.94 342
15487.12 330
15488.29 367
15489.46 327
15490.64 338
15491.81 328
15492.99 332
15494.16 324
15495.34 346
15496.51 358
15497.68 345
15498.86 324
15500.03 346
15501.21 375
15502.38 349
15503.56 341
15504.73 320
15505.91 354
15507.08 331
15508.26 348
15509.43 332
15510.61 360
15511.78 335
15512.96 339
15514.13 341
15515.31 337
15516.48 326
15517.66 336
15518.83 346
15520.01 330
15521.18 340
15522.36 348
15523.54 353
15524.71 325
15525.89 346
15527.06 356
15528.24 355
15529.41 339
15530.59 348
15531.77 340
15532.94 361
15534.12 362
15535.29 326
15536.47 381
15537.65 364
15538.82 362
15540.00 343
15541.17 386
15542.35 336
15543.53 349
15544.70 352
15545.88 349
15547.06 318
15548.23 363
15549.41 364
15550.59 378
15551.76 346
15552.94 345
15554.12 356
15555.29 356
15556.47 358
15557.65 373
15558.82 366
15560.00 348
15561.18 370
15562.35 360
15563.53 342
15564.71 371
15565.88 369
15567.06 386
15568.24 374
15569.42 349
15570.59 381
15571.77 394
15572.95 347
15574.13 360
15575.30 354
15576.48 382
15577.66 375
15578.84 386
15580.01 390
15581.19 356
15582.37 371
15583.55 386
15584.73 384
15585.90 384
15587.08 379
15588.26 385
15589.44 400
15590.61 349
15591.79 403
15592.97 413
15594.15 386
15595.33 395
15596.51 391
15597.68 433
15598.86 428
15600.04 411
15601.22 414
15602.40 409
15603.58 380
15604.76 415
15605.93 392
15607.11 417
15608.29 409
15609.47 413
15610.65 427
15611.83 445
15613.01 397
15614.19 432
15615.36 425
15616.54 437
15617.72 426
15618.90 441
15620.08 435
15621.26 426
15622.44 423
15623.62 434
15624.80 433
15625.98 418
15627.16 452
15628.34 461
15629.52 453
15630.70 435
15631.88 434
15633.06 452
15634.24 453
15635.41 445
15636.59 459
15637.77 455
15638.95 455
15640.13 456
15641.31 448
15642.49 476
15643.67 447
15644.85 473
15646.03 474
15647.21 462
15648.40 427
15649.58 456
15650.76 459
15651.94 478
15653.12 473
15654.30 471
15655.48 461
15656.66 479
15657.84 464
15659.02 469
15660.20 488
15661.38 473
15662.56 490
15663.74 477
15664.92 466
15666.10 469
15667.29 477
15668.47 450
15669.65 456
15670.83 466
15672.01 461
15673.19 450
15674.37 432
15675.55 429
15676.73 435
15677.92 462
15679.10 448
15680.28 468
15681.46 444
15682.64 444
15683.82 433
15685.01 451
15686.19 454
15687.37 447
15688.55 427
15689.73 443
15690.91 443
15692.10 448
15693.28 431
15694.46 445
15695.64 443
15696.82 415
15698.01 413
15699.19 430
15700.37 427
15701.55 441
15702.74 418
15703.92 418
15705.10 429
15706.28 443
15707.46 457
15708.65 459
15709.83 416
15711.01 446
15712.20 440
15713.38 471
15714.56 421
15715.74 424
15716.93 450
15718.11 473
15719.29 454
15720.48 473
15721.66 442
15722.84 423
15724.02 450
15725.21 456
15726.39 442
15727.57 444
15728.76 461
15729.94 474
15731.12 444
15732.31 452
15733.49 461
15734.67 463
15735.86 453
15737.04 445
15738.23 463
15739.41 454
15740.59 438
15741.78 450
15742.96 451
15744.14 466
15745.33 475
15746.51 490
15747.70 478
15748.88 465
15750.06 455
15751.25 474
15752.43 486
15753.62 489
15754.80 445
15755.99 474
15757.17 492
15758.35 479
15759.54 482
15760.72 461
15761.91 473
15763.09 490
15764.28 472
15765.46 472
15766.65 488
15767.83 458
15769.02 481
15770.20 457
15771.39 471
15772.57 462
15773.76 476
15774.94 464
15776.13 461
15777.31 490
15778.50 450
15779.68 430
15780.87 453
15782.05 458
15783.24 472
15784.42 463
15785.61 439
15786.79 459
15787.98 464
15789.16 439
15790.35 456
15791.54 459
15792.72 449
15793.91 427
15795.09 435
15796.28 440
15797.46 435
15798.65 424
15799.84 451
15801.02 431
15802.21 453
15803.39 430
15804.58 406
15805.77 418
15806.95 431
15808.14 410
15809.33 421
15810.51 422
15811.70 409
15812.88 432
15814.07 393
15815.26 392
15816.44 413
15817.63 406
15818.82 412
15820.00 415
15821.19 373
15822.38 398
15823.57 427
15824.75 432
15825.94 423
15827.13 420
15828.31 402
15829.50 435
15830.69 424
15831.87 410
15833.06 396
15834.25 399
15835.44 417
15836.62 415
15837.81 393
15839.00 382
15840.19 426
15841.37 429
15842.56 388
15843.75 363
15844.94 398
15846.12 401
15847.31 394
15848.50 404
15849.69 401
15850.88 395
15852.06 411
15853.25 411
15854.44 407
15855.63 407
15856.82 402
15858.00 415
15859.19 406
15860.38 389
15861.57 370
15862.76 414
15863.94 394
15865.13 407
15866.32 386
15867.51 403
15868.70 374
15869.89 394
15871.08 412
15872.26 407
15873.45 392
15874.64 429
15875.83 419
15877.02 419
15878.21 401
15879.40 412
15880.59 427
15881.78 419
15882.96 408
15884.15 417
15885.34 422
15886.53 420
15887.72 407
15888.91 431
15890.10 416
15891.29 444
15892.48 451
15893.67 457
15894.86 393
15896.05 421
15897.24 413
15898.43 445
15899.62 431
15900.81 415
15902.00 411
15903.19 433
15904.38 461
15905.57 432
15906.76 443
15907.95 419
15909.14 452
15910.33 465
15911.52 436
15912.71 434
15913.90 447
15915.09 444
15916.28 458
15917.47 444
15918.66 450
15919.85 472
15921.04 476
15922.23 462
15923.42 450
15924.61 443
15925.80 453
15926.99 461
15928.18 481
15929.37 471
15930.56 459
15931.76 464
15932.95 454
15934.14 454
15935.33 458
15936.52 481
15937.71 464
15938.90 461
15940.09 459
15941.28 436
15942.48 426
15943.67 444
15944.86 421
15946.05 406
15947.24 425
15948.43 440
15949.62 445
15950.82 440
15952.01 430
15953.20 389
15954.39 405
15955.58 383
15956.78 401
15957.97 390
15959.16 386
15960.35 384
15961.54 393
15962.74 398
15963.93 365
15965.12 367
15966.31 378
15967.50 393
15968.70 345
15969.89 348
15971.08 341
15972.27 382
15973.47 358
15974.66 344
15975.85 337
15977.04 344
15978.24 380
15979.43 340
15980.62 321
15981.81 328
15983.01 354
15984.20 355
15985.39 363
15986.59 334
15987.78 323
15988.97 343
15990.17 353
15991.36 347
15992.55 319
15993.74 323
15994.94 329
15996.13 332
15997.32 308
15998.52 313
15999.71 333
16000.91 313
16002.10 295
16003.29 312
16004.49 327
16005.68 317
16006.87 307
16008.07 304
16009.26 297
16010.45 303
16011.65 305
16012.84 288
16014.04 311
16015.23 319
16016.42 302
16017.62 328
16018.81 307
16020.01 304
16021.20 291
16022.40 300
16023.59 322
16024.78 302
16025.98 308
16027.17 286
16028.37 307
16029.56 286
16030.76 313
16031.95 288
16033.15 290
16034.34 282
16035.54 292
16036.73 281
16037.93 292
16039.12 309
16040.32 296
16041.51 293
16042.71 293
16043.90 296
16045.10 295
16046.29 305
16047.49 289
16048.68 300
16049.88 289
16051.07 292
16052.27 297
16053.46 276
16054.66 283
16055.85 278
16057.05 302
16058.25 289
16059.44 295
16060.64 279
16061.83 280
16063.03 283
16064.22 300
16065.42 281
16066.62 276
16067.81 292
16069.01 277
16070.20 290
16071.40 249
16072.60 288
16073.79 282
16074.99 273
16076.19 283
16077.38 271
16078.58 285
16079.78 282
16080.97 273
16082.17 266
16083.36 265
16084.56 266
16085.76 266
16086.95 279
16088.15 241
16089.35 257
16090.55 290
16091.74 281
16092.94 258
16094.14 268
16095.33 269
16096.53 276
16097.73 282
16098.92 273
16100.12 266
16101.32 256
16102.52 276
16103.71 262
16104.91 256
16106.11 256
16107.31 271
16108.50 270
16109.70 262
16110.90 253
16112.10 241
16113.29 261
16114.49 260
16115.69 265
16116.89 259
16118.08 256
16119.28 269
16120.48 262
16121.68 276
16122.88 259
16124.07 267
16125.27 264
16126.47 263
16127.67 260
16128.87 263
16130.07 259
16131.26 275
16132.46 265
16133.66 245
16134.86 254
16136.06 254
16137.26 253
16138.46 261
16139.65 266
16140.85 264
16142.05 246
16143.25 255
16144.45 247
16145.65 241
16146.85 253
16148.05 267
16149.25 259
16150.44 242
16151.64 249
16152.84 248
16154.04 246
16155.24 253
16156.44 250
16157.64 256
16158.84 278
16160.04 246
16161.24 238
16162.44 254
16163.64 246
16164.84 268
16166.04 242
16167.24 251
16168.44 239
16169.64 270
16170.84 269
16172.04 266
16173.24 251
16174.44 240
16175.64 245
16176.84 254
16178.04 250
16179.24 239
16180.44 247
16181.64 252
16182.84 246
16184.04 248
16185.24 258
16186.44 249
16187.64 267
16188.84 275
16190.04 244
16191.24 242
16192.44 254
16193.64 267
16194.84 236
16196.04 259
16197.24 238
16198.44 257
16199.64 266
16200.85 252
16202.05 244
16203.25 253
16204.45 247
16205.65 265
16206.85 257
16208.05 240
16209.25 261
16210.45 280
16211.66 270
16212.86 256
16214.06 247
16215.26 248
16216.46 282
16217.66 261
16218.87 258
16220.07 265
16221.27 277
16222.47 268
16223.67 273
16224.87 259
16226.08 273
16227.28 281
16228.48 263
16229.68 262
16230.88 255
16232.09 261
16233.29 281
16234.49 269
16235.69 270
16236.90 281
16238.10 271
16239.30 295
16240.50 264
16241.70 258
16242.91 296
16244.11 268
16245.31 285
16246.51 285
16247.72 295
16248.92 276
16250.12 276
16251.33 271
16252.53 285
16253.73 291
16254.93 285
16256.14 289
16257.34 291
16258.54 288
16259.75 284
16260.95 309
16262.15 288
16263.36 282
16264.56 281
16265.76 272
16266.97 289
16268.17 284
16269.37 282
16270.58 294
16271.78 294
16272.98 269
16274.19 292
16275.39 311
16276.60 305
16277.80 305
16279.00 293
16280.21 281
16281.41 308
16282.62 280
16283.82 290
16285.02 271
16286.23 292
16287.43 285
16288.64 287
16289.84 271
16291.04 284
16292.25 299
16293.45 298
16294.66 269
16295.86 297
16297.07 274
16298.27 287
16299.48 263
16300.68 260
16301.88 269
16303.09 264
16304.29 280
16305.50 290
16306.70 273
16307.91 276
16309.11 249
16310.32 294
16311.52 259
16312.73 275
16313.93 287
16315.14 282
16316.34 266
16317.55 281
16318.76 262
16319.96 274
16321.17 281
16322.37 279
16323.58 269
16324.78 267
16325.99 290
16327.19 292
16328.40 303
16329.61 251
16330.81 267
16332.02 294
16333.22 282
16334.43 254
16335.63 254
16336.84 234
16338.05 272
16339.25 258
16340.46 252
16341.66 247
16342.87 242
16344.08 255
16345.28 254
16346.49 246
16347.70 263
16348.90 244
16350.11 287
16351.32 263
16352.52 243
16353.73 250
16354.94 260
16356.14 263
16357.35 245
16358.56 251
16359.76 248
16360.97 244
16362.18 247
16363.38 259
16364.59 268
16365.80 254
16367.00 257
16368.21 259
16369.42 249
16370.63 256
16371.83 245
16373.04 247
16374.25 241
16375.46 268
16376.66 258
16377.87 268
16379.08 248
16380.29 258
16381.49 260
16382.70 254
16383.91 234
16385.12 239
16386.32 252
16387.53 269
16388.74 233
16389.95 253
16391.16 244
16392.36 260
16393.57 250
16394.78 259
16395.99 248
16397.20 245
16398.41 264
16399.61 274
16400.82 254
16402.03 240
16403.24 241
16404.45 260
16405.66 254
16406.86 240
16408.07 242
16409.28 216
16410.49 268
16411.70 250
16412.91 254
16414.12 244
16415.33 237
16416.53 256
16417.74 268
16418.95 251
16420.16 240
16421.37 220
16422.58 256
16423.79 247
16425.00 229
16426.21 246
16427.42 262
16428.63 257
16429.84 260
16431.05 264
16432.25 259
16433.46 250
16434.67 266
16435.88 277
16437.09 243
16438.30 242
16439.51 243
16440.72 270
16441.93 249
16443.14 238
16444.35 250
16445.56 252
16446.77 273
16447.98 250
16449.19 261
16450.40 253
16451.61 245
16452.82 251
16454.03 245
16455.24 239
16456.45 244
16457.66 254
16458.88 254
16460.09 245
16461.30 249
16462.51 261
16463.72 271
16464.93 242
16466.14 237
16467.35 253
16468.56 229
16469.77 227
16470.98 229
16472.19 243
16473.40 240
16474.62 259
16475.83 241
16477.04 236
16478.25 235
16479.46 247
16480.67 255
16481.88 255
16483.09 254
16484.31 270
16485.52 272
16486.73 245
16487.94 241
16489.15 242
16490.36 263
16491.58 255
16492.79 252
16494.00 253
16495.21 251
16496.42 238
16497.63 261
16498.85 274
16500.06 280
16501.27 263
16502.48 282
16503.69 251
16504.91 240
16506.12 242
16507.33 275
16508.54 270
16509.76 249
16510.97 266
16512.18 253
16513.39 247
16514.61 264
16515.82 256
16517.03 243
16518.24 272
16519.46 266
16520.67 258
16521.88 257
16523.10 268
16524.31 274
16525.52 279
16526.73 267
16527.95 253
16529.16 270
16530.37 270
16531.59 298
16532.80 273
16534.01 302
16535.23 277
16536.44 290
16537.65 286
16538.87 288
16540.08 288
16541.29 267
16542.51 298
16543.72 303
16544.93 308
16546.15 273
16547.36 296
16548.58 305
16549.79 293
16551.00 290
16552.22 299
16553.43 294
16554.65 306
16555.86 313
16557.07 302
16558.29 274
16559.50 296
16560.72 310
16561.93 309
16563.14 310
16564.36 303
16565.57 309
16566.79 307
16568.00 306
16569.22 301
16570.43 304
16571.65 309
16572.86 330
16574.08 337
16575.29 307
16576.51 310
16577.72 318
16578.93 325
16580.15 300
16581.36 317
16582.58 283
16583.79 320
16585.01 314
16586.23 298
16587.44 296
16588.66 299
16589.87 322
16591.09 316
16592.30 305
16593.52 322
16594.73 298
16595.95 289
16597.16 283
16598.38 315
16599.60 287
16600.81 272
16602.03 287
16603.24 281
16604.46 284
16605.67 283
16606.89 298
16608.11 274
16609.32 274
16610.54 275
16611.75 282
16612.97 257
16614.19 254
16615.40 261
16616.62 246
16617.84 258
16619.05 254
16620.27 271
16621.48 263
16622.70 255
16623.92 261
16625.13 276
16626.35 254
16627.57 277
16628.78 243
16630.00 254
16631.22 242
16632.44 240
16633.65 244
16634.87 244
16636.09 251
16637.30 244
16638.52 271
16639.74 241
16640.95 226
16642.17 247
16643.39 243
16644.61 238
16645.82 235
16647.04 260
16648.26 242
16649.48 232
16650.69 223
16651.91 226
16653.13 234
16654.35 242
16655.56 228
16656.78 239
16658.00 227
16659.22 229
16660.44 243
16661.65 246
16662.87 231
16664.09 258
16665.31 244
16666.53 241
16667.74 226
16668.96 216
16670.18 240
16671.40 241
16672.62 229
16673.84 242
16675.05 252
16676.27 228
16677.49 223
16678.71 237
16679.93 238
16681.15 223
16682.37 218
16683.58 217
16684.80 234
16686.02 209
16687.24 238
16688.46 227
16689.68 230
16690.90 227
16692.12 224
16693.34 232
16694.55 227
16695.77 214
16696.99 234
16698.21 238
16699.43 219
16700.65 215
16701.87 220
16703.09 224
16704.31 236
16705.53 239
16706.75 230
16707.97 214
16709.19 217
16710.41 226
16711.63 232
16712.85 229
16714.07 216
16715.29 247
16716.51 236
16717.73 210
16718.95 212
16720.17 222
16721.39 222
16722.61 203
16723.83 226
16725.05 239
16726.27 214
16727.49 226
16728.71 224
16729.93 217
16731.15 188
16732.37 220
16733.59 234
16734.81 208
16736.03 190
16737.25 219
16738.47 218
16739.69 224
16740.92 194
16742.14 217
16743.36 236
16744.58 223
16745.80 204
16747.02 213
16748.24 210
16749.46 211
16750.68 210
16751.90 221
16753.13 213
16754.35 208
16755.57 216
16756.79 218
16758.01 234
16759.23 219
16760.45 209
16761.68 219
16762.90 196
16764.12 229
16765.34 206
16766.56 227
16767.79 217
16769.01 202
16770.23 200
16771.45 218
16772.67 224
16773.89 213
16775.12 218
16776.34 224
16777.56 206
16778.78 223
16780.01 231
16781.23 202
16782.45 229
16783.67 217
16784.90 210
16786.12 202
16787.34 213
16788.56 218
16789.79 224
16791.01 214
16792.23 216
16793.45 205
16794.68 203
16795.90 209
16797.12 217
16798.35 209
16799.57 203
16800.79 232
16802.01 220
16803.24 226
16804.46 201
16805.68 206
16806.91 233
16808.13 231
16809.35 205
16810.58 220
16811.80 206
16813.02 230
16814.25 217
16815.47 223
16816.69 200
16817.92 202
16819.14 228
16820.37 224
16821.59 234
16822.81 205
16824.04 204
16825.26 253
16826.49 222
16827.71 226
16828.93 209
16830.16 211
16831.38 213
16832.61 201
16833.83 223
16835.05 201
16836.28 200
16837.50 248
16838.73 222
16839.95 227
16841.18 206
16842.40 229
16843.63 249
16844.85 236
16846.07 229
16847.30 226
16848.52 229
16849.75 232
16850.97 215
16852.20 228
16853.42 236
16854.65 230
16855.87 239
16857.10 243
16858.32 230
16859.55 210
16860.77 231
16862.00 240
16863.22 214
16864.45 208
16865.68 226
16866.90 254
16868.13 236
16869.35 235
16870.58 241
16871.80 223
16873.03 240
16874.25 238
16875.48 257
16876.71 228
16877.93 219
16879.16 251
16880.38 259
16881.61 233
16882.84 258
16884.06 261
16885.29 257
16886.51 242
16887.74 245
16888.97 261
16890.19 257
16891.42 248
16892.65 251
16893.87 259
16895.10 256
16896.32 256
16897.55 252
16898.78 239
16900.00 246
16901.23 247
16902.46 254
16903.68 263
16904.91 248
16906.14 244
16907.37 261
16908.59 255
16909.82 231
16911.05 242
16912.27 249
16913.50 247
16914.73 243
16915.95 251
16917.18 221
16918.41 252
16919.64 250
16920.86 251
16922.09 228
16923.32 242
16924.55 235
16925.77 245
16927.00 235
16928.23 221
16929.46 235
16930.69 233
16931.91 257
16933.14 222
16934.37 248
16935.60 227
16936.82 243
16938.05 248
16939.28 252
16940.51 249
16941.74 239
16942.97 237
16944.19 242
16945.42 228
16946.65 232
16947.88 247
16949.11 243
16950.34 229
16951.56 230
16952.79 243
16954.02 236
16955.25 229
16956.48 232
16957.71 230
16958.94 238
16960.16 242
16961.39 227
16962.62 235
16963.85 237
16965.08 243
16966.31 255
16967.54 256
16968.77 230
16970.00 228
16971.23 250
16972.46 228
16973.68 224
16974.91 233
16976.14 237
16977.37 244
16978.60 236
16979.83 249
16981.06 236
16982.29 238
16983.52 245
16984.75 237
16985.98 214
16987.21 229
16988.44 236
16989.67 247
16990.90 224
16992.13 218
16993.36 237
16994.59 243
16995.82 237
16997.05 232
16998.28 217
16999.51 205
17000.74 233
17001.97 233
17003.20 213
17004.43 216
17005.66 238
17006.89 230
17008.12 205
17009.35 196
17010.58 200
17011.82 226
17013.05 231
17014.28 205
17015.51 212
17016.74 212
17017.97 207
17019.20 223
17020.43 203
17021.66 208
17022.89 205
17024.12 221
17025.36 213
17026.59 231
17027.82 182
17029.05 212
17030.28 234
17031.51 224
17032.74 199
17033.98 195
17035.21 223
17036.44 216
17037.67 206
17038.90 187
17040.13 201
17041.37 216
17042.60 222
17043.83 194
17045.06 211
17046.29 208
17047.53 219
17048.76 212
17049.99 208
17051.22 182
17052.45 216
17053.69 231
17054.92 210
17056.15 207
17057.38 203
17058.62 198
17059.85 201
17061.08 204
17062.31 188
17063.55 207
17064.78 195
17066.01 219
17067.24 209
17068.48 200
17069.71 180
17070.94 217
17072.17 201
17073.41 200
17074.64 181
17075.87 210
17077.11 218
17078.34 191
17079.57 189
17080.81 199
17082.04 222
17083.27 189
17084.51 203
17085.74 211
17086.97 192
17088.21 200
17089.44 218
17090.67 193
17091.91 197
17093.14 187
17094.37 218
17095.61 200
17096.84 174
17098.08 198
17099.31 197
17100.54 214
17101.78 197
17103.01 200
17104.25 205
17105.48 207
17106.71 194
17107.95 206
17109.18 215
17110.42 208
17111.65 178
17112.88 199
17114.12 187
17115.35 184
17116.59 196
17117.82 192
17119.06 182
17120.29 188
17121.53 220
17122.76 210
17124.00 182
17125.23 191
17126.47 232
17127.70 189
17128.94 189
17130.17 200
17131.41 187
17132.64 192
17133.88 180
17135.11 195
17136.35 170
17137.58 191
17138.82 194
17140.05 205
17141.29 187
17142.52 196
17143.76 207
17144.99 189
17146.23 193
17147.46 197
17148.70 177
17149.94 182
17151.17 209
17152.41 172
17153.64 191
17154.88 179
17156.12 188
17157.35 183
17158.59 201
17159.82 207
17161.06 185
17162.30 179
17163.53 202
17164.77 195
17166.00 181
17167.24 163
17168.48 199
17169.71 207
17170.95 183
17172.19 186
17173.42 188
17174.66 189
17175.90 169
17177.13 189
17178.37 185
17179.61 192
17180.84 184
17182.08 173
17183.32 181
17184.55 179
17185.79 185
17187.03 206
17188.26 172
17189.50 172
17190.74 190
17191.98 180
17193.21 195
17194.45 166
17195.69 172
17196.93 171
17198.16 192
17199.40 187
17200.64 180
17201.88 151
17203.11 166
17204.35 180
17205.59 179
17206.83 182
17208.06 184
17209.30 178
17210.54 180
17211.78 176
17213.02 159
17214.25 192
17215.49 182
17216.73 194
17217.97 166
17219.21 175
17220.44 160
17221.68 180
17222.92 179
17224.16 183
17225.40 187
17226.64 183
17227.87 195
17229.11 188
17230.35 184
17231.59 171
17232.83 173
17234.07 169
17235.31 182
17236.55 157
17237.78 181
17239.02 171
17240.26 172
17241.50 168
17242.74 161
17243.98 182
17245.22 166
17246.46 195
17247.70 179
17248.94 164
17250.18 175
17251.41 198
17252.65 186
17253.89 180
17255.13 178
17256.37 184
17257.61 175
17258.85 173
17260.09 175
17261.33 159
17262.57 178
17263.81 160
17265.05 181
17266.29 168
17267.53 174
17268.77 186
17270.01 184
17271.25 169
17272.49 178
17273.73 166
17274.97 185
17276.21 167
17277.45 174
17278.69 163
17279.93 177
17281.17 181
17282.41 186
17283.65 164
17284.89 158
17286.13 163
17287.38 185
17288.62 159
17289.86 177
17291.10 175
17292.34 170
17293.58 213
17294.82 161
17296.06 173
17297.30 165
17298.54 165
17299.78 181
17301.03 186
17302.27 186
17303.51 168
17304.75 171
17305.99 183
17307.23 174
17308.47 161
17309.71 186
17310.96 184
17312.20 175
17313.44 160
17314.68 159
17315.92 161
17317.16 167
17318.41 187
17319.65 171
17320.89 166
17322.13 161
17323.37 168
17324.62 177
17325.86 170
17327.10 176
17328.34 168
17329.58 163
17330.83 174
17332.07 178
17333.31 170
17334.55 171
17335.80 172
17337.04 194
17338.28 181
17339.52 180
17340.77 182
17342.01 189
17343.25 168
17344.49 179
17345.74 172
17346.98 171
17348.22 177
17349.46 169
17350.71 160
17351.95 156
17353.19 162
17354.44 175
17355.68 185
17356.92 166
17358.17 185
17359.41 167
17360.65 187
17361.90 169
17363.14 165
17364.38 172
17365.63 190
17366.87 189
17368.11 168
17369.36 169
17370.60 170
17371.84 182
17373.09 192
17374.33 191
17375.58 181
17376.82 163
17378.06 180
17379.31 164
17380.55 171
17381.80 189
17383.04 181
17384.28 180
17385.53 175
17386.77 191
17388.02 163
17389.26 185
17390.50 189
17391.75 179
17392.99 192
17394.24 180
17395.48 205
17396.73 179
17397.97 173
17399.22 179
17400.46 183
17401.71 194
17402.95 201
17404.20 182
17405.44 186
17406.69 192
17407.93 175
17409.18 182
17410.42 156
17411.67 193
17412.91 192
17414.16 183
17415.40 181
17416.65 208
17417.89 181
17419.14 198
17420.38 198
17421.63 195
17422.87 216
17424.12 206
17425.36 184
17426.61 181
17427.86 172
17429.10 192
17430.35 192
17431.59 184
17432.84 185
17434.08 182
17435.33 185
17436.58 178
17437.82 190
17439.07 190
17440.32 204
17441.56 190
17442.81 186
17444.05 186
17445.30 194
17446.55 201
17447.79 193
17449.04 195
17450.29 203
17451.53 211
17452.78 190
17454.03 193
17455.27 197
17456.52 207
17457.77 210
17459.01 205
17460.26 201
17461.51 215
17462.75 187
17464.00 193
17465.25 193
17466.49 201
17467.74 213
17468.99 197
17470.24 207
17471.48 219
17472.73 206
17473.98 194
17475.22 209
17476.47 209
17477.72 225
17478.97 202
17480.21 228
17481.46 210
17482.71 239
17483.96 223
17485.21 200
17486.45 205
17487.70 209
17488.95 241
17490.20 238
17491.44 223
17492.69 204
17493.94 214
17495.19 240
17496.44 248
17497.69 238
17498.93 218
17500.18 249
17501.43 250
17502.68 235
17503.93 233
17505.18 245
17506.42 231
17507.67 236
17508.92 249
17510.17 240
17511.42 238
17512.67 240
17513.92 242
17515.16 249
17516.41 221
17517.66 232
17518.91 250
17520.16 248
17521.41 242
17522.66 244
17523.91 264
17525.16 251
17526.41 243
17527.66 237
17528.90 255
17530.15 244
17531.40 270
17532.65 270
17533.90 257
17535.15 232
17536.40 260
17537.65 248
17538.90 246
17540.15 259
17541.40 270
17542.65 276
17543.90 256
17545.15 257
17546.40 268
17547.65 261
17548.90 279
17550.15 275
17551.40 270
17552.65 275
17553.90 279
17555.15 284
17556.40 262
17557.65 278
17558.90 272
17560.15 295
17561.40 285
17562.65 281
17563.90 267
17565.15 258
17566.40 285
17567.65 292
17568.91 280
17570.16 293
17571.41 318
17572.66 288
17573.91 290
17575.16 276
17576.41 296
17577.66 298
17578.91 307
17580.16 295
17581.42 292
17582.67 302
17583.92 287
17585.17 304
17586.42 287
17587.67 309
17588.92 286
17590.17 334
17591.43 299
17592.68 322
17593.93 296
17595.18 322
17596.43 305
17597.68 313
17598.94 313
17600.19 300
17601.44 304
17602.69 319
17603.94 306
17605.20 308
17606.45 316
17607.70 310
17608.95 335
17610.20 321
17611.46 305
17612.71 339
17613.96 331
17615.21 312
17616.47 311
17617.72 321
17618.97 330
17620.22 330
17621.48 330
17622.73 313
17623.98 329
17625.23 328
17626.49 312
17627.74 351
17628.99 328
17630.25 334
17631.50 311
17632.75 336
17634.00 334
17635.26 341
17636.51 353
17637.76 331
17639.02 304
17640.27 323
17641.52 305
17642.78 321
17644.03 315
17645.28 295
17646.54 313
17647.79 292
17649.04 315
17650.30 304
17651.55 337
17652.81 295
17654.06 292
17655.31 293
17656.57 284
17657.82 286
17659.08 304
17660.33 287
17661.58 290
17662.84 283
17664.09 281
17665.35 287
17666.60 273
17667.85 265
17669.11 276
17670.36 294
17671.62 260
17672.87 256
17674.13 271
17675.38 281
17676.64 277
17677.89 272
17679.14 259
17680.40 251
17681.65 262
17682.91 256
17684.16 264
17685.42 253
17686.67 262
17687.93 236
17689.18 250
17690.44 235
17691.69 224
17692.95 217
17694.20 241
17695.46 226
17696.71 260
17697.97 216
17699.22 228
17700.48 235
17701.74 227
17702.99 230
17704.25 236
17705.50 238
17706.76 220
17708.01 239
17709.27 234
17710.53 224
17711.78 236
17713.04 214
17714.29 226
17715.55 222
17716.80 209
17718.06 213
17719.32 206
17720.57 196
17721.83 234
17723.09 218
17724.34 239
17725.60 206
17726.85 233
17728.11 221
17729.37 223
17730.62 203
17731.88 179
17733.14 195
17734.39 214
17735.65 216
17736.91 202
17738.16 211
17739.42 211
17740.68 214
17741.93 202
17743.19 201
17744.45 207
17745.70 221
17746.96 220
17748.22 200
17749.48 184
17750.73 207
17751.99 204
17753.25 210
17754.51 206
17755.76 213
17757.02 179
17758.28 178
17759.53 204
17760.79 192
17762.05 206
17763.31 189
17764.57 202
17765.82 202
17767.08 190
17768.34 184
17769.60 187
17770.85 185
17772.11 189
17773.37 207
17774.63 190
17775.89 201
17777.14 203
17778.40 180
17779.66 194
17780.92 217
17782.18 192
17783.44 180
17784.69 185
17785.95 178
17787.21 186
17788.47 181
17789.73 172
17790.99 183
17792.25 197
17793.50 188
17794.76 174
17796.02 187
17797.28 183
17798.54 177
17799.80 185
17801.06 178
17802.32 175
17803.58 162
17804.83 183
17806.09 179
17807.35 167
17808.61 177
17809.87 163
17811.13 188
17812.39 171
17813.65 178
17814.91 183
17816.17 184
17817.43 165
17818.69 174
17819.95 173
17821.21 181
17822.47 174
17823.73 181
17824.99 172
17826.25 176
17827.51 168
17828.77 173
17830.03 171
17831.29 172
17832.55 172
17833.81 177
17835.07 167
17836.33 165
17837.59 166
17838.85 162
17840.11 164
17841.37 176
17842.63 169
17843.89 164
17845.15 150
17846.41 159
17847.67 170
17848.93 165
17850.19 147
17851.45 162
17852.71 171
17853.98 166
17855.24 152
17856.50 163
17857.76 156
17859.02 151
17860.28 152
17861.54 145
17862.80 156
17864.06 148
17865.32 152
17866.59 165
17867.85 145
17869.11 139
17870.37 153
17871.63 151
17872.89 170
17874.15 153
17875.42 153
17876.68 142
17877.94 137
17879.20 144
17880.46 143
17881.73 161
17882.99 154
17884.25 144
17885.51 141
17886.77 172
17888.04 150
17889.30 155
17890.56 149
17891.82 145
17893.08 148
17894.35 173
17895.61 155
17896.87 158
17898.13 157
17899.40 161
17900.66 140
17901.92 157
17903.18 155
17904.45 148
17905.71 162
17906.97 141
17908.23 160
17909.50 164
17910.76 173
17912.02 154
17913.29 148
17914.55 155
17915.81 140
17917.07 149
17918.34 158
17919.60 161
17920.86 157
17922.13 171
17923.39 146
17924.65 157
17925.92 144
17927.18 156
17928.44 142
17929.71 155
17930.97 139
17932.24 140
17933.50 154
17934.76 152
17936.03 135
17937.29 153
17938.55 155
17939.82 157
17941.08 154
17942.35 150
17943.61 159
17944.87 142
17946.14 153
17947.40 170
17948.67 147
17949.93 149
17951.19 137
17952.46 154
17953.72 137
17954.99 125
17956.25 137
17957.52 135
17958.78 152
17960.05 154
17961.31 143
17962.58 135
17963.84 137
17965.10 155
17966.37 133
17967.63 130
17968.90 165
17970.16 153
17971.43 142
17972.69 141
17973.96 131
17975.22 144
17976.49 148
17977.76 148
17979.02 149
17980.29 140
17981.55 142
17982.82 150
17984.08 130
17985.35 141
17986.61 142
17987.88 151
17989.14 153
17990.41 137
17991.68 135
17992.94 152
17994.21 131
17995.47 143
17996.74 136
17998.00 140
17999.27 137
18000.54 140
18001.80 148
18003.07 150
18004.34 135
18005.60 149
18006.87 157
18008.13 155
18009.40 132
18010.67 147
18011.93 155
18013.20 141
18014.47 141
18015.73 144
18017.00 137
18018.27 132
18019.53 135
18020.80 135
18022.07 144
18023.33 115
18024.60 149
18025.87 165
18027.13 139
18028.40 150
18029.67 153
18030.93 140
18032.20 143
18033.47 136
18034.74 128
18036.00 136
18037.27 135
18038.54 143
18039.81 150
18041.07 148
18042.34 146
18043.61 148
18044.88 152
18046.14 138
18047.41 142
18048.68 141
18049.95 141
18051.21 136
18052.48 149
18053.75 145
18055.02 153
18056.29 138
18057.55 144
18058.82 139
18060.09 119
18061.36 130
18062.63 156
18063.90 168
18065.16 148
18066.43 144
18067.70 138
18068.97 144
18070.24 125
18071.51 139
18072.77 146
18074.04 149
18075.31 134
18076.58 136
18077.85 157
18079.12 143
18080.39 138
18081.66 156
18082.92 151
18084.19 161
18085.46 156
18086.73 141
18088.00 142
18089.27 156
18090.54 145
18091.81 148
18093.08 153
18094.35 152
18095.62 159
18096.89 150
18098.16 142
18099.42 141
18100.69 150
18101.96 151
18103.23 164
18104.50 161
18105.77 169
18107.04 155
18108.31 141
18109.58 151
18110.85 176
18112.12 165
18113.39 151
18114.66 156
18115.93 164
18117.20 160
18118.47 139
18119.74 158
18121.01 153
18122.28 154
18123.55 156
18124.82 140
18126.09 128
18127.36 137
18128.64 132
18129.91 149
18131.18 146
18132.45 157
18133.72 149
18134.99 162
18136.26 146
18137.53 136
18138.80 155
18140.07 154
18141.34 150
18142.61 158
18143.89 147
18145.16 144
18146.43 146
18147.70 133
18148.97 146
18150.24 147
18151.51 151
18152.78 133
18154.06 147
18155.33 134
18156.60 151
18157.87 156
18159.14 156
18160.41 144
18161.69 154
18162.96 159
18164.23 135
18165.50 139
18166.77 143
18168.04 147
18169.32 140
18170.59 138
18171.86 131
18173.13 141
18174.40 127
18175.68 165
18176.95 152
18178.22 147
18179.49 132
18180.77 150
18182.04 142
18183.31 139
18184.58 175
18185.86 155
18187.13 158
18188.40 140
18189.67 121
18190.95 144
18192.22 136
18193.49 147
18194.76 134
18196.04 144
18197.31 127
18198.58 143
18199.86 144
18201.13 149
18202.40 131
18203.68 147
18204.95 147
18206.22 125
18207.50 144
18208.77 139
18210.04 146
18211.32 146
18212.59 124
18213.86 130
18215.14 142
18216.41 139
18217.68 140
18218.96 146
18220.23 149
18221.51 133
18222.78 143
18224.05 135
18225.33 153
18226.60 121
18227.87 134
18229.15 142
18230.42 148
18231.70 141
18232.97 142
18234.25 152
18235.52 142
18236.79 149
18238.07 155
18239.34 159
18240.62 122
18241.89 144
18243.17 139
18244.44 154
18245.72 137
18246.99 148
18248.26 127
18249.54 155
18250.81 150
18252.09 129
18253.36 133
18254.64 130
18255.91 152
18257.19 160
18258.46 151
18259.74 140
18261.01 144
18262.29 153
18263.57 140
18264.84 145
18266.12 140
18267.39 117
18268.67 141
18269.94 152
18271.22 145
18272.49 142
18273.77 134
18275.04 131
18276.32 155
18277.60 153
18278.87 124
18280.15 149
18281.42 156
18282.70 158
18283.98 120
18285.25 140
18286.53 140
18287.80 147
18289.08 153
18290.36 140
18291.63 135
18292.91 142
18294.18 154
18295.46 166
18296.74 142
18298.01 125
18299.29 143
18300.57 141
18301.84 133
18303.12 136
18304.40 142
18305.67 140
18306.95 154
18308.23 141
18309.50 126
18310.78 144
18312.06 142
18313.34 144
18314.61 153
18315.89 135
18317.17 132
18318.44 155
18319.72 140
18321.00 141
18322.28 121
18323.55 148
18324.83 138
18326.11 145
18327.39 136
18328.66 147
18329.94 134
18331.22 145
18332.50 128
18333.77 139
18335.05 129
18336.33 131
18337.61 142
18338.88 128
18340.16 145
18341.44 141
18342.72 128
18344.00 142
18345.27 129
18346.55 145
18347.83 147
18349.11 145
18350.39 142
18351.67 157
18352.94 149
18354.22 130
18355.50 139
18356.78 145
18358.06 140
18359.34 138
18360.62 122
18361.89 132
18363.17 160
18364.45 139
18365.73 138
18367.01 145
18368.29 140
18369.57 149
18370.85 155
18372.13 141
18373.40 150
18374.68 124
18375.96 129
18377.24 149
18378.52 143
18379.80 140
18381.08 143
18382.36 146
18383.64 144
18384.92 133
18386.20 128
18387.48 125
18388.76 137
18390.04 149
18391.32 151
18392.60 156
18393.88 127
18395.16 148
18396.44 147
18397.72 141
18399.00 128
18400.28 128
18401.56 128
18402.84 142
18404.12 123
18405.40 134
18406.68 140
18407.96 134
18409.24 134
18410.52 122
18411.80 107
18413.08 119
18414.36 127
18415.64 136
18416.92 130
18418.20 139
18419.48 128
18420.76 135
18422.04 134
18423.32 144
18424.61 114
18425.89 137
18427.17 141
18428.45 140
18429.73 142
18431.01 118
18432.29 115
18433.57 127
18434.85 160
18436.14 142
18437.42 123
18438.70 147
18439.98 134
18441.26 128
18442.54 131
18443.82 119
18445.11 133
18446.39 153
18447.67 130
18448.95 141
18450.23 127
18451.51 120
18452.80 130
18454.08 145
18455.36 120
18456.64 127
18457.92 138
18459.21 134
18460.49 120
18461.77 136
18463.05 126
18464.33 152
18465.62 124
18466.90 136
18468.18 136
18469.46 152
18470.75 142
18472.03 125
18473.31 142
18474.59 127
18475.88 155
18477.16 124
18478.44 143
18479.73 139
18481.01 143
18482.29 130
18483.57 135
18484.86 138
18486.14 133
18487.42 150
18488.71 140
18489.99 126
18491.27 120
18492.56 141
18493.84 120
18495.12 138
18496.41 149
18497.69 126
18498.97 119
18500.26 118
18501.54 131
18502.82 149
18504.11 132
18505.39 133
18506.67 132
18507.96 138
18509.24 144
18510.53 132
18511.81 130
18513.09 125
18514.38 129
18515.66 134
18516.95 138
18518.23 121
18519.51 148
18520.80 132
18522.08 144
18523.37 129
18524.65 123
18525.94 142
18527.22 139
18528.51 128
18529.79 125
18531.07 154
18532.36 146
18533.64 137
18534.93 111
18536.21 127
18537.50 128
18538.78 153
18540.07 126
18541.35 130
18542.64 122
18543.92 122
18545.21 145
18546.49 117
18547.78 110
18549.06 139
18550.35 150
18551.63 139
18552.92 125
18554.20 123
18555.49 133
18556.78 136
18558.06 125
18559.35 121
18560.63 124
18561.92 128
18563.20 129
18564.49 130
18565.77 120
18567.06 114
18568.35 134
18569.63 164
18570.92 115
18572.20 140
18573.49 141
18574.78 152
18576.06 128
18577.35 141
18578.64 137
18579.92 141
18581.21 125
18582.49 131
18583.78 122
18585.07 137
18586.35 120
18587.64 143
18588.93 141
18590.21 122
18591.50 126
18592.79 129
18594.07 145
18595.36 122
18596.65 126
18597.93 128
18599.22 152
18600.51 123
18601.80 141
18603.08 132
18604.37 129
18605.66 133
18606.94 133
18608.23 133
18609.52 128
18610.81 130
18612.09 150
18613.38 148
18614.67 125
18615.96 144
18617.24 134
18618.53 150
18619.82 136
18621.11 124
18622.39 136
18623.68 142
18624.97 125
18626.26 122
18627.55 140
18628.83 115
18630.12 136
18631.41 137
18632.70 140
18633.99 128
18635.27 115
18636.56 126
18637.85 146
18639.14 109
18640.43 117
18641.72 138
18643.00 130
18644.29 106
18645.58 116
18646.87 136
18648.16 104
18649.45 133
18650.74 137
18652.02 124
18653.31 122
18654.60 134
18655.89 138
18657.18 124
18658.47 127
18659.76 125
18661.05 139
18662.34 130
18663.63 118
18664.91 126
18666.20 115
18667.49 126
18668.78 127
18670.07 135
18671.36 123
18672.65 117
18673.94 135
18675.23 109
18676.52 130
18677.81 111
18679.10 127
18680.39 135
18681.68 127
18682.97 123
18684.26 123
18685.55 132
18686.84 124
18688.13 128
18689.42 132
18690.71 137
18692.00 119
18693.29 124
18694.58 119
18695.87 125
18697.16 121
18698.45 144
18699.74 132
18701.03 146
18702.32 125
18703.61 131
18704.90 121
18706.19 126
18707.48 111
18708.78 135
18710.07 126
18711.36 123
18712.65 124
18713.94 120
18715.23 123
18716.52 114
18717.81 136
18719.10 115
18720.39 124
18721.69 114
18722.98 119
18724.27 127
18725.56 106
18726.85 104
18728.14 128
18729.43 140
18730.72 131
18732.02 110
18733.31 118
18734.60 119
18735.89 126
18737.18 127
18738.47 116
18739.77 121
18741.06 117
18742.35 103
18743.64 100
18744.93 121
18746.23 117
18747.52 145
18748.81 130
18750.10 106
18751.39 122
18752.69 115
18753.98 139
18755.27 113
18756.56 108
18757.86 127
18759.15 127
18760.44 120
18761.73 121
18763.03 104
18764.32 108
18765.61 126
18766.90 136
18768.20 118
18769.49 126
18770.78 113
18772.08 117
18773.37 132
18774.66 127
18775.96 109
18777.25 115
18778.54 135
18779.83 117
18781.13 109
18782.42 112
18783.71 134
18785.01 121
18786.30 120
18787.59 108
18788.89 115
18790.18 113
18791.48 125
18792.77 138
18794.06 116
18795.36 123
18796.65 126
18797.94 121
18799.24 115
18800.53 111
18801.83 101
18803.12 123
18804.41 117
18805.71 116
18807.00 125
18808.30 125
18809.59 112
18810.88 115
18812.18 118
18813.47 119
18814.77 121
18816.06 128
18817.36 121
18818.65 106
18819.95 110
18821.24 117
18822.54 108
18823.83 114
18825.12 111
18826.42 109
18827.71 119
18829.01 136
18830.30 112
18831.60 111
18832.89 99
18834.19 118
18835.48 115
18836.78 126
18838.07 124
18839.37 121
18840.67 126
18841.96 117
18843.26 109
18844.55 123
18845.85 118
18847.14 111
18848.44 112
18849.73 126
18851.03 119
18852.33 108
18853.62 141
18854.92 124
18856.21 120
18857.51 107
18858.80 112
18860.10 108
18861.40 102
18862.69 102
18863.99 123
18865.28 107
18866.58 108
18867.88 117
18869.17 130
18870.47 110
18871.77 93
18873.06 111
18874.36 115
18875.66 126
18876.95 92
18878.25 107
18879.55 109
18880.84 129
18882.14 118
18883.44 124
18884.73 106
18886.03 108
18887.33 124
18888.62 115
18889.92 107
18891.22 101
18892.51 113
18893.81 111
18895.11 122
18896.41 92
18897.70 114
18899.00 101
18900.30 123
18901.59 95
18902.89 100
18904.19 112
18905.49 125
18906.78 120
18908.08 105
18909.38 114
18910.68 110
18911.98 108
18913.27 117
18914.57 113
18915.87 104
18917.17 125
18918.46 112
18919.76 118
18921.06 98
18922.36 94
18923.66 101
18924.96 111
18926.25 116
18927.55 99
18928.85 106
18930.15 109
18931.45 118
18932.75 122
18934.04 111
18935.34 105
18936.64 123
18937.94 113
18939.24 100
18940.54 91
18941.84 123
18943.13 116
18944.43 115
18945.73 84
18947.03 108
18948.33 108
18949.63 123
18950.93 117
18952.23 104
18953.53 109
18954.83 132
18956.13 110
18957.42 94
18958.72 82
18960.02 113
18961.32 115
18962.62 107
18963.92 108
18965.22 92
18966.52 112
18967.82 134
18969.12 111
18970.42 93
18971.72 109
18973.02 130
18974.32 114
18975.62 134
18976.92 93
18978.22 102
18979.52 116
18980.82 130
18982.12 109
18983.42 96
18984.72 96
18986.02 142
18987.32 126
18988.62 100
18989.92 103
18991.22 116
18992.52 128
18993.82 108
18995.12 104
18996.42 115
18997.73 115
18999.03 128
19000.33 118
19001.63 111
19002.93 96
19004.23 104
19005.53 129
19006.83 112
19008.13 100
19009.43 117
19010.73 121
19012.04 114
19013.34 112
19014.64 112
19015.94 102
19017.24 121
19018.54 107
19019.84 111
19021.15 121
19022.45 113
19023.75 130
19025.05 104
19026.35 113
19027.65 108
19028.96 118
19030.26 120
19031.56 119
19032.86 104
19034.16 117
19035.47 113
19036.77 106
19038.07 110
19039.37 121
19040.67 110
19041.98 104
19043.28 108
19044.58 104
19045.88 124
19047.18 102
19048.49 120
19049.79 114
19051.09 106
19052.39 111
19053.70 123
19055.00 116
19056.30 131
19057.61 101
19058.91 122
19060.21 114
19061.51 107
19062.82 107
19064.12 99
19065.42 104
19066.73 110
19068.03 112
19069.33 119
19070.64 106
19071.94 102
19073.24 122
19074.55 113
19075.85 102
19077.15 101
19078.46 128
19079.76 118
19081.06 86
19082.37 114
19083.67 134
19084.97 106
19086.28 129
19087.58 117
19088.89 107
19090.19 112
19091.49 115
19092.80 133
19094.10 98
19095.40 108
19096.71 105
19098.01 115
19099.32 124
19100.62 114
19101.93 119
19103.23 114
19104.53 117
19105.84 113
19107.14 108
19108.45 98
19109.75 124
19111.06 117
19112.36 116
19113.67 112
19114.97 95
19116.28 130
19117.58 123
19118.89 121
19120.19 92
19121.49 117
19122.80 136
19124.10 133
19125.41 100
19126.72 106
19128.02 116
19129.33 125
19130.63 118
19131.94 125
19133.24 112
19134.55 111
19135.85 123
19137.16 130
19138.46 113
19139.77 116
19141.07 112
19142.38 139
19143.69 113
19144.99 106
19146.30 128
19147.60 112
19148.91 121
19150.21 107
19151.52 129
19152.83 115
19154.13 136
19155.44 133
19156.75 122
19158.05 128
19159.36 121
19160.66 132
19161.97 107
19163.28 98
19164.58 100
19165.89 123
19167.20 107
19168.50 110
19169.81 120
19171.12 138
19172.42 96
19173.73 122
19175.04 119
19176.34 116
19177.65 106
19178.96 115
19180.26 121
19181.57 114
19182.88 103
19184.18 114
19185.49 125
19186.80 107
19188.11 104
19189.41 107
19190.72 128
19192.03 118
19193.33 104
19194.64 98
19195.95 127
19197.26 117
19198.56 105
19199.87 93
19201.18 112
19202.49 100
19203.80 101
19205.10 122
19206.41 116
19207.72 103
19209.03 106
19210.34 124
19211.64 107
19212.95 125
19214.26 97
19215.57 107
19216.88 108
19218.18 106
19219.49 118
19220.80 117
19222.11 108
19223.42 105
19224.73 121
19226.03 107
19227.34 94
19228.65 125
19229.96 119
19231.27 103
19232.58 99
19233.89 106
19235.19 111
19236.50 91
19237.81 96
19239.12 111
19240.43 111
19241.74 86
19243.05 90
19244.36 116
19245.67 111
19246.98 93
19248.29 99
19249.59 119
19250.90 108
19252.21 109
19253.52 100
19254.83 115
19256.14 95
19257.45 107
19258.76 125
19260.07 125
19261.38 102
19262.69 112
19264.00 126
19265.31 117
19266.62 96
19267.93 114
19269.24 107
19270.55 122
19271.86 130
19273.17 120
19274.48 131
19275.79 113
19277.10 121
19278.41 129
19279.72 108
19281.03 87
19282.34 117
19283.65 130
19284.96 117
19286.27 113
19287.58 106
19288.89 104
19290.21 114
19291.52 122
19292.83 100
19294.14 119
19295.45 99
19296.76 112
19298.07 118
19299.38 108
19300.69 102
19302.00 106
19303.31 133
19304.63 129
19305.94 111
19307.25 104
19308.56 122
19309.87 113
19311.18 107
19312.49 112
19313.81 120
19315.12 111
19316.43 104
19317.74 101
19319.05 103
19320.36 102
19321.68 111
19322.99 125
19324.30 112
19325.61 94
19326.92 117
19328.23 118
19329.55 108
19330.86 121
19332.17 108
19333.48 112
19334.80 99
19336.11 104
19337.42 116
19338.73 105
19340.04 105
19341.36 112
19342.67 129
19343.98 109
19345.29 96
19346.61 112
19347.92 135
19349.23 102
19350.55 113
19351.86 106
19353.17 117
19354.48 91
19355.80 111
19357.11 106
19358.42 113
19359.74 117
19361.05 126
19362.36 114
19363.68 104
19364.99 111
19366.30 120
19367.62 115
19368.93 90
19370.24 90
19371.56 130
19372.87 110
19374.18 94
19375.50 112
19376.81 118
19378.12 117
19379.44 111
19380.75 111
19382.06 97
19383.38 106
19384.69 140
19386.01 119
19387.32 104
19388.63 86
19389.95 117
19391.26 122
19392.58 108
19393.89 96
19395.21 109
19396.52 121
19397.83 109
19399.15 112
19400.46 110
19401.78 105
19403.09 113
19404.41 110
19405.72 106
19407.04 107
19408.35 110
19409.66 116
19410.98 114
19412.29 111
19413.61 107
19414.92 126
19416.24 118
19417.55 103
19418.87 91
19420.18 121
19421.50 126
19422.81 117
19424.13 117
19425.45 117
19426.76 117
19428.08 118
19429.39 112
19430.71 119
19432.02 104
19433.34 95
19434.65 123
19435.97 114
19437.28 107
19438.60 100
19439.92 138
19441.23 120
19442.55 107
19443.86 122
19445.18 117
19446.50 118
19447.81 102
19449.13 118
19450.44 113
19451.76 100
19453.08 102
19454.39 117
19455.71 113
19457.03 99
19458.34 109
19459.66 131
19460.97 120
19462.29 113
19463.61 89
19464.92 127
19466.24 97
19467.56 118
19468.87 103
19470.19 108
19471.51 103
19472.83 98
19474.14 124
19475.46 111
19476.78 103
19478.09 101
19479.41 120
19480.73 92
19482.04 110
19483.36 101
19484.68 122
19486.00 106
19487.31 95
19488.63 101
19489.95 102
19491.27 108
19492.58 98
19493.90 120
19495.22 111
19496.54 109
19497.85 121
19499.17 126
19500.49 109
19501.81 103
19503.13 103
19504.44 127
19505.76 111
19507.08 93
19508.40 112
19509.72 111
19511.03 109
19512.35 103
19513.67 111
19514.99 106
19516.31 109
19517.63 105
19518.94 103
19520.26 107
19521.58 107
19522.90 100
19524.22 122
19525.54 108
19526.86 100
19528.18 124
19529.49 108
19530.81 90
19532.13 85
19533.45 122
19534.77 118
19536.09 112
19537.41 102
19538.73 115
19540.05 101
19541.37 114
19542.68 107
19544.00 122
19545.32 118
19546.64 108
19547.96 124
19549.28 112
19550.60 108
19551.92 97
19553.24 128
19554.56 109
19555.88 112
19557.20 108
19558.52 118
19559.84 107
19561.16 104
19562.48 109
19563.80 109
19565.12 93
19566.44 105
19567.76 112
19569.08 97
19570.40 109
19571.72 110
19573.04 129
19574.36 112
19575.68 108
19577.00 104
19578.32 120
19579.64 111
19580.96 108
19582.28 116
19583.60 126
19584.92 104
19586.24 112
19587.57 125
19588.89 118
19590.21 89
19591.53 93
19592.85 126
19594.17 109
19595.49 105
19596.81 112
19598.13 125
19599.45 129
19600.78 100
19602.10 106
19603.42 118
19604.74 103
19606.06 96
19607.38 127
19608.70 119
19610.03 96
19611.35 103
19612.67 122
19613.99 99
19615.31 98
19616.63 118
19617.96 112
19619.28 112
19620.60 112
19621.92 117
19623.24 119
19624.57 111
19625.89 104
19627.21 134
19628.53 104
19629.85 111
19631.18 116
19632.50 122
19633.82 101
19635.14 110
19636.47 115
19637.79 131
19639.11 96
19640.43 110
19641.76 106
19643.08 128
19644.40 101
19645.72 111
19647.05 126
19648.37 116
19649.69 105
19651.02 110
19652.34 123
19653.66 110
19654.98 102
19656.31 110
19657.63 118
19658.95 98
19660.28 100
19661.60 107
19662.92 121
19664.25 108
19665.57 89
19666.89 112
19668.22 109
19669.54 120
19670.86 110
19672.19 126
19673.51 102
19674.84 122
19676.16 121
19677.48 113
19678.81 106
19680.13 95
19681.45 116
19682.78 115
19684.10 116
19685.43 117
19686.75 123
19688.08 106
19689.40 100
19690.72 99
19692.05 108
19693.37 114
19694.70 125
19696.02 102
19697.35 107
19698.67 104
19699.99 110
19701.32 121
19702.64 107
19703.97 113
19705.29 111
19706.62 115
19707.94 123
19709.27 102
19710.59 117
19711.92 128
19713.24 117
19714.57 105
19715.89 100
19717.22 132
19718.54 122
19719.87 98
19721.19 103
19722.52 99
19723.84 109
19725.17 104
19726.50 111
19727.82 99
19729.15 122
19730.47 109
19731.80 126
19733.12 107
19734.45 110
19735.77 116
19737.10 111
19738.43 95
19739.75 104
19741.08 102
19742.40 107
19743.73 108
19745.06 131
19746.38 115
19747.71 111
19749.03 114
19750.36 106
19751.69 118
19753.01 122
19754.34 127
19755.67 112
19756.99 115
19758.32 101
19759.65 115
19760.97 107
19762.30 113
19763.63 106
19764.95 116
19766.28 112
19767.61 99
19768.93 111
19770.26 115
19771.59 101
19772.91 101
19774.24 106
19775.57 104
19776.90 102
19778.22 108
19779.55 102
19780.88 109
19782.20 119
19783.53 97
19784.86 112
19786.19 118
19787.51 110
19788.84 101
19790.17 132
19791.50 118
19792.83 116
19794.15 104
19795.48 102
19796.81 111
19798.14 114
19799.46 113
19800.79 116
19802.12 117
19803.45 107
19804.78 110
19806.10 115
19807.43 110
19808.76 98
19810.09 104
19811.42 99
19812.75 112
19814.07 115
19815.40 120
19816.73 129
19818.06 104
19819.39 120
19820.72 118
19822.05 119
19823.37 113
19824.70 111
19826.03 121
19827.36 119
19828.69 107
19830.02 113
19831.35 102
19832.68 124
19834.01 116
19835.33 115
19836.66 114
19837.99 109
19839.32 141
19840.65 128
19841.98 111
19843.31 131
19844.64 108
19845.97 108
19847.30 97
19848.63 105
19849.96 111
19851.29 107
19852.62 99
19853.95 133
19855.28 106
19856.61 114
19857.94 129
19859.27 125
19860.60 104
19861.93 110
19863.26 127
19864.59 103
19865.92 113
19867.25 120
19868.58 89
19869.91 112
19871.24 117
19872.57 119
19873.90 120
19875.23 111
19876.56 107
19877.89 121
19879.22 110
19880.55 109
19881.88 96
19883.21 116
19884.54 116
19885.87 121
19887.21 107
19888.54 109
19889.87 111
19891.20 111
19892.53 107
19893.86 109
19895.19 105
19896.52 123
19897.85 119
19899.18 121
19900.52 117
19901.85 113
19903.18 118
19904.51 118
19905.84 123
19907.17 120
19908.50 108
19909.84 115
19911.17 111
19912.50 120
19913.83 121
19915.16 94
19916.50 129
19917.83 108
19919.16 124
19920.49 116
19921.82 113
19923.16 115
19924.49 110
19925.82 109
19927.15 105
19928.48 115
19929.82 114
19931.15 129
19932.48 113
19933.81 123
19935.15 123
19936.48 118
19937.81 117
19939.14 109
19940.48 128
19941.81 109
19943.14 107
19944.47 111
19945.81 120
19947.14 117
19948.47 109
19949.81 118
19951.14 116
19952.47 117
19953.81 104
19955.14 108
19956.47 115
19957.80 103
19959.14 104
19960.47 130
19961.80 116
19963.14 106
19964.47 93
19965.80 107
19967.14 117
19968.47 104
19969.81 104
19971.14 121
19972.47 105
19973.81 115
19975.14 116
19976.47 117
19977.81 115
19979.14 118
19980.48 116
19981.81 118
19983.14 131
19984.48 110
19985.81 106
19987.15 115
19988.48 99
19989.82 99
19991.15 116
19992.48 123
19993.82 113
19995.15 106
19996.49 108
19997.82 106
19999.16 105
20000.49 110
20001.83 111
20003.16 107
20004.50 128
20005.83 114
20007.17 113
20008.50 101
20009.84 114
20011.17 121
20012.51 103
20013.84 107
20015.18 108
20016.51 128
20017.85 105
20019.18 118
20020.52 104
20021.85 111
20023.19 111
20024.52 114
20025.86 102
20027.19 95
20028.53 97
20029.86 122
20031.20 125
20032.54 117
20033.87 120
20035.21 106
20036.54 109
20037.88 113
20039.22 98
20040.55 114
20041.89 114
20043.22 119
20044.56 117
20045.90 108
20047.23 113
20048.57 108
20049.90 105
20051.24 94
20052.58 105
20053.91 119
20055.25 115
20056.59 121
20057.92 94
20059.26 110
20060.60 111
20061.93 118
20063.27 114
20064.61 111
20065.94 116
20067.28 100
20068.62 98
20069.95 96
20071.29 104
20072.63 117
20073.97 122
20075.30 114
20076.64 109
20077.98 124
20079.31 108
20080.65 116
20081.99 106
20083.33 96
20084.66 125
20086.00 139
20087.34 119
20088.68 98
20090.01 109
20091.35 120
20092.69 118
20094.03 111
20095.37 108
20096.70 123
20098.04 124
20099.38 118
20100.72 109
20102.06 109
20103.39 103
20104.73 126
20106.07 117
20107.41 96
20108.75 109
20110.08 114
20111.42 98
20112.76 97
20114.10 104
20115.44 116
20116.78 120
20118.12 112
20119.45 102
20120.79 107
20122.13 105
20123.47 109
20124.81 107
20126.15 113
20127.49 118
