# Supplementary material for: MALDI-TOF MS typing enables the classification of brewing yeasts of the genus Saccharomyces to major beer styles
Source: PLoS One. 2017 Aug 9;12(8):e0181694. doi: 10.1371/journal.pone.0181694 (PMC5549903; doi:10.1371/journal.pone.0181694)
Supplement: S9 File — The directory includes 90 raw files and was zipped to “.zip”; the folder has three strains with 30 spectra per strain; S1 Text explains the raw files with an example and Table 1 represents the yeast strains used within the experiment. (ZIP) [file pone.0181694.s012.zip › 25-27/30284-8J5-Lag-Lag-Lag-YPG-18h-E-E_2016-09-22_5_0_E2_1.dat]

1999.90 1735
2000.32 1838
2000.75 1873
2001.17 1888
2001.59 1824
2002.01 1871
2002.43 1939
2002.86 1877
2003.28 1792
2003.70 1803
2004.12 1817
2004.54 1806
2004.97 1821
2005.39 1832
2005.81 1787
2006.23 1787
2006.66 1861
2007.08 1966
2007.50 1849
2007.92 1848
2008.35 1853
2008.77 1989
2009.19 1947
2009.61 1871
2010.04 1838
2010.46 1849
2010.88 1890
2011.31 1917
2011.73 1824
2012.15 1827
2012.57 1754
2013.00 1701
2013.42 1785
2013.84 1754
2014.27 1765
2014.69 1772
2015.11 1822
2015.54 1861
2015.96 1961
2016.38 2094
2016.81 2039
2017.23 2157
2017.65 2096
2018.08 2082
2018.50 2038
2018.93 2035
2019.35 2145
2019.77 2095
2020.20 2009
2020.62 2006
2021.04 1965
2021.47 1995
2021.89 1935
2022.32 1829
2022.74 1899
2023.17 1841
2023.59 1765
2024.01 1790
2024.44 1770
2024.86 1824
2025.29 1779
2025.71 1829
2026.14 1780
2026.56 1804
2026.98 1873
2027.41 1724
2027.83 1664
2028.26 1602
2028.68 1669
2029.11 1657
2029.53 1681
2029.96 1632
2030.38 1596
2030.81 1594
2031.23 1700
2031.66 1709
2032.08 1655
2032.51 1718
2032.93 1715
2033.36 1731
2033.78 1682
2034.21 1825
2034.63 1895
2035.06 1883
2035.49 1931
2035.91 1960
2036.34 1958
2036.76 1982
2037.19 2029
2037.61 2135
2038.04 2067
2038.47 2007
2038.89 2031
2039.32 1981
2039.74 1939
2040.17 2029
2040.59 1971
2041.02 1882
2041.45 1814
2041.87 1792
2042.30 1771
2042.73 1719
2043.15 1765
2043.58 1712
2044.00 1688
2044.43 1674
2044.86 1707
2045.28 1656
2045.71 1746
2046.14 1717
2046.56 1686
2046.99 1747
2047.42 1743
2047.84 1758
2048.27 1719
2048.70 1776
2049.12 1814
2049.55 1844
2049.98 1847
2050.40 1821
2050.83 1693
2051.26 1712
2051.69 1759
2052.11 1715
2052.54 1731
2052.97 1730
2053.40 1743
2053.82 1713
2054.25 1761
2054.68 1789
2055.10 1779
2055.53 1721
2055.96 1736
2056.39 1800
2056.82 1777
2057.24 1833
2057.67 1843
2058.10 1837
2058.53 1881
2058.95 1786
2059.38 1754
2059.81 1758
2060.24 1783
2060.67 1779
2061.09 1790
2061.52 1800
2061.95 1859
2062.38 1854
2062.81 2003
2063.24 2096
2063.66 2059
2064.09 2087
2064.52 2227
2064.95 2321
2065.38 2427
2065.81 2516
2066.24 2629
2066.66 2574
2067.09 2597
2067.52 2515
2067.95 2458
2068.38 2420
2068.81 2228
2069.24 2053
2069.67 2024
2070.10 2053
2070.52 1959
2070.95 1851
2071.38 1880
2071.81 1817
2072.24 1859
2072.67 1932
2073.10 1980
2073.53 1952
2073.96 1946
2074.39 2023
2074.82 2057
2075.25 2073
2075.68 2063
2076.11 2094
2076.54 2164
2076.97 2199
2077.40 2110
2077.83 2071
2078.26 2052
2078.69 2058
2079.12 2065
2079.55 2148
2079.98 2037
2080.41 2010
2080.84 2042
2081.27 2001
2081.70 2095
2082.13 2048
2082.56 2078
2082.99 2141
2083.42 2047
2083.85 1964
2084.28 1957
2084.71 1937
2085.14 1852
2085.57 1886
2086.00 1954
2086.43 1965
2086.86 1936
2087.29 1923
2087.73 1937
2088.16 1836
2088.59 1856
2089.02 1897
2089.45 1822
2089.88 1884
2090.31 1780
2090.74 1716
2091.17 1700
2091.61 1715
2092.04 1699
2092.47 1670
2092.90 1762
2093.33 1782
2093.76 1811
2094.19 1725
2094.63 1823
2095.06 1750
2095.49 1771
2095.92 1770
2096.35 1758
2096.78 1709
2097.22 1694
2097.65 1779
2098.08 1799
2098.51 1734
2098.94 1693
2099.38 1730
2099.81 1776
2100.24 1818
2100.67 1796
2101.11 1742
2101.54 1728
2101.97 1768
2102.40 1738
2102.83 1768
2103.27 1843
2103.70 1852
2104.13 1913
2104.56 1958
2105.00 1915
2105.43 2016
2105.86 2083
2106.30 2118
2106.73 2178
2107.16 2130
2107.59 2099
2108.03 2017
2108.46 2118
2108.89 2131
2109.33 2127
2109.76 1991
2110.19 2076
2110.63 1985
2111.06 1864
2111.49 1905
2111.93 1868
2112.36 1871
2112.79 1878
2113.23 1842
2113.66 1837
2114.09 1747
2114.53 1808
2114.96 1811
2115.40 1781
2115.83 1744
2116.26 1633
2116.70 1664
2117.13 1708
2117.56 1747
2118.00 1647
2118.43 1678
2118.87 1714
2119.30 1651
2119.73 1659
2120.17 1734
2120.60 1750
2121.04 1693
2121.47 1719
2121.91 1693
2122.34 1725
2122.78 1845
2123.21 1829
2123.64 1698
2124.08 1748
2124.51 1820
2124.95 1784
2125.38 1832
2125.82 1826
2126.25 1835
2126.69 1882
2127.12 1974
2127.56 2126
2127.99 2243
2128.43 2471
2128.86 2646
2129.30 2772
2129.73 2786
2130.17 2924
2130.60 2918
2131.04 2934
2131.47 2908
2131.91 2700
2132.35 2565
2132.78 2425
2133.22 2344
2133.65 2196
2134.09 2041
2134.52 1976
2134.96 1901
2135.40 1927
2135.83 1814
2136.27 1869
2136.70 1762
2137.14 1730
2137.57 1784
2138.01 1769
2138.45 1757
2138.88 1708
2139.32 1769
2139.76 1762
2140.19 1782
2140.63 1693
2141.06 1775
2141.50 1858
2141.94 1805
2142.37 1890
2142.81 1929
2143.25 1855
2143.68 1788
2144.12 1939
2144.56 1958
2144.99 1898
2145.43 1920
2145.87 1889
2146.30 1919
2146.74 2020
2147.18 2085
2147.62 2063
2148.05 2010
2148.49 2075
2148.93 2279
2149.36 2356
2149.80 2388
2150.24 2333
2150.68 2436
2151.11 2480
2151.55 2415
2151.99 2535
2152.43 2472
2152.86 2372
2153.30 2287
2153.74 2176
2154.18 2105
2154.61 2049
2155.05 2147
2155.49 2126
2155.93 2168
2156.37 2272
2156.80 2360
2157.24 2493
2157.68 2620
2158.12 2867
2158.56 2839
2158.99 2896
2159.43 3010
2159.87 2999
2160.31 2902
2160.75 2818
2161.19 2761
2161.62 2504
2162.06 2613
2162.50 2634
2162.94 2615
2163.38 2496
2163.82 2439
2164.26 2393
2164.69 2361
2165.13 2316
2165.57 2350
2166.01 2261
2166.45 2099
2166.89 2074
2167.33 2121
2167.77 2049
2168.21 2074
2168.65 2102
2169.08 1987
2169.52 2081
2169.96 2057
2170.40 2053
2170.84 2192
2171.28 2282
2171.72 2267
2172.16 2221
2172.60 2265
2173.04 2290
2173.48 2293
2173.92 2353
2174.36 2329
2174.80 2337
2175.24 2386
2175.68 2474
2176.12 2458
2176.56 2376
2177.00 2403
2177.44 2392
2177.88 2303
2178.32 2392
2178.76 2412
2179.20 2437
2179.64 2486
2180.08 2434
2180.52 2378
2180.96 2270
2181.40 2289
2181.84 2271
2182.28 2180
2182.72 2106
2183.16 2025
2183.60 1971
2184.04 1908
2184.48 1864
2184.93 1822
2185.37 1877
2185.81 1941
2186.25 1965
2186.69 1879
2187.13 2016
2187.57 2088
2188.01 2125
2188.45 2132
2188.89 2168
2189.34 2135
2189.78 2167
2190.22 2174
2190.66 2195
2191.10 2146
2191.54 2126
2191.98 2093
2192.43 2120
2192.87 2183
2193.31 2115
2193.75 2074
2194.19 2176
2194.63 2255
2195.08 2204
2195.52 2294
2195.96 2341
2196.40 2401
2196.84 2375
2197.29 2485
2197.73 2372
2198.17 2345
2198.61 2332
2199.06 2344
2199.50 2281
2199.94 2156
2200.38 2194
2200.82 2241
2201.27 2211
2201.71 2174
2202.15 2090
2202.59 2038
2203.04 2057
2203.48 2087
2203.92 2032
2204.37 2107
2204.81 2108
2205.25 2060
2205.69 1996
2206.14 2085
2206.58 2095
2207.02 2076
2207.47 2073
2207.91 2091
2208.35 2053
2208.80 2038
2209.24 2040
2209.68 2047
2210.13 2013
2210.57 2065
2211.01 2079
2211.46 1999
2211.90 2018
2212.34 1994
2212.79 1972
2213.23 2035
2213.67 2002
2214.12 2006
2214.56 2009
2215.01 1983
2215.45 1874
2215.89 1979
2216.34 2071
2216.78 1930
2217.23 1895
2217.67 1881
2218.11 1820
2218.56 1892
2219.00 1979
2219.45 2033
2219.89 2091
2220.34 2100
2220.78 2071
2221.22 2174
2221.67 2179
2222.11 2284
2222.56 2393
2223.00 2428
2223.45 2427
2223.89 2448
2224.34 2508
2224.78 2631
2225.23 2687
2225.67 2708
2226.12 2714
2226.56 2692
2227.01 2622
2227.45 2634
2227.90 2493
2228.34 2471
2228.79 2422
2229.23 2495
2229.68 2540
2230.12 2540
2230.57 2432
2231.01 2463
2231.46 2437
2231.90 2398
2232.35 2456
2232.80 2431
2233.24 2489
2233.69 2358
2234.13 2224
2234.58 2228
2235.02 2280
2235.47 2287
2235.92 2303
2236.36 2253
2236.81 2223
2237.25 2186
2237.70 2321
2238.15 2282
2238.59 2202
2239.04 2194
2239.49 2144
2239.93 2079
2240.38 2066
2240.82 2026
2241.27 1991
2241.72 1994
2242.16 1913
2242.61 1879
2243.06 1892
2243.50 1838
2243.95 1834
2244.40 1932
2244.84 1938
2245.29 1948
2245.74 1940
2246.19 1965
2246.63 2058
2247.08 2022
2247.53 2003
2247.97 1947
2248.42 2030
2248.87 2109
2249.32 2070
2249.76 2037
2250.21 2030
2250.66 1999
2251.10 2104
2251.55 1979
2252.00 2023
2252.45 2043
2252.89 2014
2253.34 2056
2253.79 2069
2254.24 2094
2254.69 2015
2255.13 2070
2255.58 2051
2256.03 2121
2256.48 2130
2256.93 1981
2257.37 1946
2257.82 1974
2258.27 2072
2258.72 2075
2259.17 2082
2259.61 2013
2260.06 2067
2260.51 2114
2260.96 2225
2261.41 2249
2261.86 2288
2262.31 2273
2262.75 2352
2263.20 2397
2263.65 2414
2264.10 2323
2264.55 2352
2265.00 2344
2265.45 2384
2265.90 2391
2266.34 2342
2266.79 2315
2267.24 2386
2267.69 2425
2268.14 2312
2268.59 2303
2269.04 2387
2269.49 2520
2269.94 2516
2270.39 2630
2270.84 2625
2271.29 2746
2271.74 2845
2272.18 3104
2272.63 3239
2273.08 3541
2273.53 4080
2273.98 4793
2274.43 5369
2274.88 6227
2275.33 7292
2275.78 8277
2276.23 8838
2276.68 9116
2277.13 9162
2277.58 8893
2278.03 8450
2278.48 7838
2278.93 6968
2279.38 6167
2279.83 5407
2280.28 4558
2280.73 3993
2281.19 3526
2281.64 3253
2282.09 2993
2282.54 2803
2282.99 2684
2283.44 2459
2283.89 2393
2284.34 2424
2284.79 2412
2285.24 2434
2285.69 2345
2286.14 2304
2286.59 2331
2287.04 2336
2287.50 2404
2287.95 2642
2288.40 2865
2288.85 3028
2289.30 3308
2289.75 3669
2290.20 3853
2290.65 4155
2291.11 4206
2291.56 4213
2292.01 4169
2292.46 3967
2292.91 3864
2293.36 3635
2293.82 3433
2294.27 3303
2294.72 3075
2295.17 2900
2295.62 2776
2296.07 2636
2296.53 2605
2296.98 2484
2297.43 2290
2297.88 2338
2298.33 2285
2298.79 2265
2299.24 2336
2299.69 2274
2300.14 2267
2300.60 2313
2301.05 2423
2301.50 2308
2301.95 2263
2302.41 2261
2302.86 2384
2303.31 2345
2303.76 2347
2304.22 2283
2304.67 2359
2305.12 2326
2305.57 2222
2306.03 2302
2306.48 2356
2306.93 2335
2307.39 2378
2307.84 2316
2308.29 2434
2308.75 2425
2309.20 2369
2309.65 2475
2310.11 2393
2310.56 2448
2311.01 2625
2311.47 2591
2311.92 2555
2312.37 2673
2312.83 2693
2313.28 2808
2313.73 2776
2314.19 2914
2314.64 2912
2315.09 2875
2315.55 2795
2316.00 2848
2316.46 2785
2316.91 2683
2317.36 2639
2317.82 2739
2318.27 2594
2318.73 2549
2319.18 2568
2319.63 2526
2320.09 2462
2320.54 2460
2321.00 2362
2321.45 2478
2321.91 2439
2322.36 2412
2322.82 2323
2323.27 2341
2323.72 2413
2324.18 2345
2324.63 2465
2325.09 2397
2325.54 2447
2326.00 2310
2326.45 2481
2326.91 2470
2327.36 2407
2327.82 2465
2328.27 2481
2328.73 2369
2329.18 2410
2329.64 2420
2330.09 2293
2330.55 2260
2331.00 2253
2331.46 2131
2331.92 2123
2332.37 2190
2332.83 2065
2333.28 2140
2333.74 2135
2334.19 2087
2334.65 2099
2335.10 2055
2335.56 2096
2336.02 2100
2336.47 2005
2336.93 2068
2337.38 2151
2337.84 2121
2338.30 2080
2338.75 2018
2339.21 2066
2339.66 2111
2340.12 2078
2340.58 2029
2341.03 2051
2341.49 2040
2341.95 2044
2342.40 1967
2342.86 1897
2343.32 1959
2343.77 1938
2344.23 1955
2344.68 1883
2345.14 1898
2345.60 1927
2346.06 1915
2346.51 1892
2346.97 1960
2347.43 1963
2347.88 2033
2348.34 1988
2348.80 2087
2349.25 2028
2349.71 2023
2350.17 2099
2350.63 2099
2351.08 2126
2351.54 2176
2352.00 2150
2352.46 2310
2352.91 2294
2353.37 2297
2353.83 2238
2354.29 2201
2354.74 2268
2355.20 2223
2355.66 2271
2356.12 2157
2356.57 2176
2357.03 2192
2357.49 2158
2357.95 2161
2358.41 2223
2358.86 2170
2359.32 2264
2359.78 2325
2360.24 2242
2360.70 2212
2361.15 2321
2361.61 2343
2362.07 2226
2362.53 2259
2362.99 2302
2363.45 2309
2363.91 2327
2364.36 2328
2364.82 2430
2365.28 2357
2365.74 2355
2366.20 2364
2366.66 2370
2367.12 2421
2367.57 2446
2368.03 2452
2368.49 2511
2368.95 2504
2369.41 2544
2369.87 2455
2370.33 2578
2370.79 2648
2371.25 2742
2371.71 2815
2372.17 2883
2372.63 2972
2373.09 3108
2373.54 3170
2374.00 3210
2374.46 3310
2374.92 3254
2375.38 3238
2375.84 3228
2376.30 3127
2376.76 3064
2377.22 2944
2377.68 2763
2378.14 2671
2378.60 2621
2379.06 2506
2379.52 2429
2379.98 2416
2380.44 2387
2380.90 2370
2381.36 2233
2381.82 2211
2382.28 2150
2382.74 2160
2383.20 2100
2383.66 1977
2384.12 1959
2384.59 1954
2385.05 1967
2385.51 1979
2385.97 1967
2386.43 1998
2386.89 2041
2387.35 2050
2387.81 2095
2388.27 2066
2388.73 2142
2389.19 2235
2389.65 2287
2390.12 2316
2390.58 2395
2391.04 2485
2391.50 2444
2391.96 2454
2392.42 2497
2392.88 2458
2393.34 2552
2393.81 2395
2394.27 2413
2394.73 2458
2395.19 2380
2395.65 2372
2396.11 2385
2396.57 2309
2397.04 2422
2397.50 2443
2397.96 2544
2398.42 2538
2398.88 2483
2399.35 2526
2399.81 2563
2400.27 2554
2400.73 2374
2401.19 2379
2401.66 2275
2402.12 2236
2402.58 2194
2403.04 2253
2403.51 2206
2403.97 2229
2404.43 2263
2404.89 2271
2405.36 2320
2405.82 2445
2406.28 2269
2406.74 2282
2407.21 2325
2407.67 2333
2408.13 2253
2408.59 2225
2409.06 2207
2409.52 2210
2409.98 2156
2410.45 2175
2410.91 2153
2411.37 2230
2411.84 2279
2412.30 2253
2412.76 2197
2413.23 2287
2413.69 2315
2414.15 2222
2414.62 2150
2415.08 2164
2415.54 2231
2416.01 2209
2416.47 2140
2416.93 2152
2417.40 2171
2417.86 2226
2418.32 2251
2418.79 2216
2419.25 2337
2419.72 2304
2420.18 2262
2420.64 2368
2421.11 2327
2421.57 2367
2422.04 2299
2422.50 2338
2422.96 2304
2423.43 2276
2423.89 2322
2424.36 2259
2424.82 2239
2425.29 2166
2425.75 2136
2426.22 2092
2426.68 2099
2427.15 2100
2427.61 2135
2428.07 2080
2428.54 2037
2429.00 2030
2429.47 2000
2429.93 1912
2430.40 1924
2430.86 2031
2431.33 1938
2431.79 1959
2432.26 1988
2432.72 2072
2433.19 2069
2433.65 2144
2434.12 2081
2434.59 2125
2435.05 2147
2435.52 2213
2435.98 2227
2436.45 2282
2436.91 2314
2437.38 2316
2437.84 2301
2438.31 2277
2438.78 2442
2439.24 2528
2439.71 2540
2440.17 2657
2440.64 2769
2441.10 2791
2441.57 2605
2442.04 2622
2442.50 2668
2442.97 2639
2443.44 2537
2443.90 2426
2444.37 2444
2444.83 2320
2445.30 2248
2445.77 2159
2446.23 2220
2446.70 2210
2447.17 2077
2447.63 2150
2448.10 2227
2448.57 2127
2449.03 2091
2449.50 2103
2449.97 2017
2450.43 2074
2450.90 2135
2451.37 2127
2451.83 2177
2452.30 2139
2452.77 2108
2453.24 2093
2453.70 2089
2454.17 2069
2454.64 1951
2455.10 2016
2455.57 2005
2456.04 2020
2456.51 2040
2456.97 2013
2457.44 2095
2457.91 2013
2458.38 1954
2458.84 1930
2459.31 2029
2459.78 2198
2460.25 2195
2460.72 2056
2461.18 2055
2461.65 2089
2462.12 2084
2462.59 2048
2463.06 2030
2463.52 2082
2463.99 2047
2464.46 2133
2464.93 2103
2465.40 2163
2465.86 2089
2466.33 2086
2466.80 2128
2467.27 2113
2467.74 2096
2468.21 2088
2468.68 2098
2469.14 2102
2469.61 2057
2470.08 1998
2470.55 1921
2471.02 1968
2471.49 1969
2471.96 1973
2472.43 1980
2472.90 1977
2473.36 2015
2473.83 2001
2474.30 2126
2474.77 2190
2475.24 2209
2475.71 2258
2476.18 2305
2476.65 2330
2477.12 2328
2477.59 2335
2478.06 2256
2478.53 2230
2479.00 2262
2479.47 2163
2479.94 2077
2480.41 2037
2480.87 2032
2481.34 2134
2481.81 2006
2482.28 1979
2482.75 1943
2483.22 1891
2483.69 1922
2484.16 1886
2484.63 1963
2485.10 1984
2485.57 1968
2486.05 2101
2486.52 2166
2486.99 2146
2487.46 2188
2487.93 2228
2488.40 2224
2488.87 2070
2489.34 2104
2489.81 2128
2490.28 2154
2490.75 2076
2491.22 2145
2491.69 2079
2492.16 2011
2492.63 2031
2493.10 2122
2493.58 2196
2494.05 2223
2494.52 2227
2494.99 2330
2495.46 2421
2495.93 2500
2496.40 2579
2496.87 2581
2497.34 2547
2497.82 2453
2498.29 2590
2498.76 2505
2499.23 2404
2499.70 2292
2500.17 2172
2500.64 2103
2501.12 2084
2501.59 2015
2502.06 1975
2502.53 2035
2503.00 1999
2503.48 2012
2503.95 1978
2504.42 2051
2504.89 2011
2505.36 2015
2505.84 1982
2506.31 2061
2506.78 2043
2507.25 2118
2507.72 2127
2508.20 2211
2508.67 2338
2509.14 2386
2509.61 2463
2510.09 2627
2510.56 2848
2511.03 3025
2511.50 3224
2511.98 3363
2512.45 3448
2512.92 3439
2513.40 3433
2513.87 3381
2514.34 3239
2514.81 3234
2515.29 2933
2515.76 2808
2516.23 2598
2516.71 2519
2517.18 2329
2517.65 2227
2518.13 2241
2518.60 2237
2519.07 2170
2519.55 2209
2520.02 2213
2520.49 2149
2520.97 2044
2521.44 2135
2521.91 2085
2522.39 1951
2522.86 2044
2523.34 2094
2523.81 2065
2524.28 2065
2524.76 2085
2525.23 2092
2525.70 2118
2526.18 2293
2526.65 2226
2527.13 2248
2527.60 2151
2528.08 2176
2528.55 2141
2529.02 2143
2529.50 2192
2529.97 2176
2530.45 2152
2530.92 2131
2531.40 2207
2531.87 2283
2532.34 2226
2532.82 2219
2533.29 2317
2533.77 2317
2534.24 2336
2534.72 2274
2535.19 2334
2535.67 2346
2536.14 2371
2536.62 2398
2537.09 2299
2537.57 2353
2538.04 2402
2538.52 2403
2538.99 2353
2539.47 2348
2539.94 2346
2540.42 2398
2540.90 2252
2541.37 2271
2541.85 2269
2542.32 2321
2542.80 2248
2543.27 2355
2543.75 2479
2544.22 2416
2544.70 2428
2545.18 2532
2545.65 2656
2546.13 2865
2546.60 3038
2547.08 3076
2547.56 3294
2548.03 3355
2548.51 3329
2548.98 3299
2549.46 3335
2549.94 3200
2550.41 3162
2550.89 3091
2551.37 2939
2551.84 2826
2552.32 2840
2552.80 2762
2553.27 2686
2553.75 2737
2554.23 2721
2554.70 2597
2555.18 2486
2555.66 2547
2556.13 2597
2556.61 2528
2557.09 2478
2557.56 2566
2558.04 2344
2558.52 2346
2558.99 2331
2559.47 2260
2559.95 2235
2560.43 2212
2560.90 2283
2561.38 2275
2561.86 2196
2562.33 2240
2562.81 2138
2563.29 2124
2563.77 2093
2564.25 2193
2564.72 2150
2565.20 2042
2565.68 2036
2566.16 2119
2566.63 2123
2567.11 2100
2567.59 2155
2568.07 2077
2568.55 2122
2569.02 2100
2569.50 2001
2569.98 2011
2570.46 2079
2570.94 2077
2571.41 2074
2571.89 2052
2572.37 2167
2572.85 2090
2573.33 2032
2573.81 2014
2574.28 2133
2574.76 2098
2575.24 2037
2575.72 2068
2576.20 2030
2576.68 2020
2577.16 2043
2577.64 2032
2578.11 2002
2578.59 2036
2579.07 2032
2579.55 2082
2580.03 2005
2580.51 1998
2580.99 1982
2581.47 2000
2581.95 2008
2582.43 1987
2582.91 1971
2583.39 1995
2583.86 1917
2584.34 1975
2584.82 2015
2585.30 2058
2585.78 2069
2586.26 2074
2586.74 2099
2587.22 2184
2587.70 2234
2588.18 2169
2588.66 2128
2589.14 2176
2589.62 2059
2590.10 1959
2590.58 2133
2591.06 2036
2591.54 1983
2592.02 1941
2592.50 1959
2592.98 2059
2593.46 2005
2593.94 2083
2594.42 2094
2594.90 2033
2595.38 2091
2595.86 2090
2596.35 2089
2596.83 2138
2597.31 2105
2597.79 2127
2598.27 2149
2598.75 2144
2599.23 2087
2599.71 2084
2600.19 2038
2600.67 2059
2601.15 2123
2601.63 2164
2602.12 2090
2602.60 1979
2603.08 2095
2603.56 2017
2604.04 2032
2604.52 1995
2605.00 1961
2605.48 1966
2605.97 1966
2606.45 1996
2606.93 1957
2607.41 2009
2607.89 1972
2608.37 1941
2608.86 2013
2609.34 2043
2609.82 2024
2610.30 2075
2610.78 2060
2611.26 2084
2611.75 2092
2612.23 2077
2612.71 2080
2613.19 2116
2613.68 2109
2614.16 2089
2614.64 2144
2615.12 2075
2615.60 2099
2616.09 2130
2616.57 2175
2617.05 2213
2617.53 2140
2618.02 2110
2618.50 2085
2618.98 2246
2619.46 2254
2619.95 2193
2620.43 2214
2620.91 2174
2621.40 2193
2621.88 2242
2622.36 2256
2622.85 2251
2623.33 2313
2623.81 2359
2624.29 2386
2624.78 2312
2625.26 2276
2625.74 2257
2626.23 2312
2626.71 2228
2627.19 2212
2627.68 2174
2628.16 2168
2628.64 2191
2629.13 2253
2629.61 2236
2630.10 2345
2630.58 2477
2631.06 2463
2631.55 2562
2632.03 2661
2632.51 2587
2633.00 2604
2633.48 2569
2633.97 2593
2634.45 2594
2634.94 2488
2635.42 2565
2635.90 2477
2636.39 2514
2636.87 2571
2637.36 2528
2637.84 2570
2638.33 2545
2638.81 2562
2639.29 2571
2639.78 2375
2640.26 2358
2640.75 2244
2641.23 2310
2641.72 2212
2642.20 2312
2642.69 2170
2643.17 2073
2643.66 2082
2644.14 2137
2644.63 2131
2645.11 2064
2645.60 2019
2646.08 2026
2646.57 2129
2647.05 2199
2647.54 2123
2648.02 2059
2648.51 2080
2648.99 2257
2649.48 2320
2649.97 2263
2650.45 2338
2650.94 2347
2651.42 2429
2651.91 2413
2652.39 2409
2652.88 2333
2653.37 2313
2653.85 2319
2654.34 2215
2654.82 2194
2655.31 2228
2655.80 2211
2656.28 2222
2656.77 2284
2657.25 2217
2657.74 2183
2658.23 2174
2658.71 2223
2659.20 2262
2659.69 2193
2660.17 2418
2660.66 2449
2661.14 2628
2661.63 2764
2662.12 2753
2662.60 2713
2663.09 2758
2663.58 2760
2664.06 2802
2664.55 2720
2665.04 2754
2665.53 2772
2666.01 2622
2666.50 2629
2666.99 2478
2667.47 2399
2667.96 2320
2668.45 2289
2668.94 2351
2669.42 2161
2669.91 2230
2670.40 2273
2670.88 2213
2671.37 2284
2671.86 2323
2672.35 2398
2672.83 2435
2673.32 2504
2673.81 2554
2674.30 2619
2674.79 2811
2675.27 2748
2675.76 2723
2676.25 2703
2676.74 2780
2677.23 2620
2677.71 2503
2678.20 2483
2678.69 2413
2679.18 2349
2679.67 2461
2680.15 2367
2680.64 2415
2681.13 2383
2681.62 2342
2682.11 2349
2682.60 2339
2683.08 2429
2683.57 2327
2684.06 2296
2684.55 2351
2685.04 2235
2685.53 2343
2686.02 2440
2686.51 2473
2686.99 2418
2687.48 2500
2687.97 2513
2688.46 2525
2688.95 2395
2689.44 2539
2689.93 2511
2690.42 2387
2690.91 2361
2691.40 2444
2691.89 2512
2692.38 2582
2692.87 2621
2693.35 2672
2693.84 2709
2694.33 2860
2694.82 3070
2695.31 3262
2695.80 3219
2696.29 3292
2696.78 3143
2697.27 3065
2697.76 3023
2698.25 2937
2698.74 2854
2699.23 2720
2699.72 2534
2700.21 2549
2700.70 2461
2701.19 2407
2701.68 2365
2702.17 2285
2702.66 2297
2703.15 2329
2703.64 2236
2704.13 2204
2704.62 2263
2705.12 2268
2705.61 2181
2706.10 2115
2706.59 2187
2707.08 2143
2707.57 2015
2708.06 2103
2708.55 2151
2709.04 2090
2709.53 2165
2710.02 2192
2710.51 2130
2711.01 2182
2711.50 2282
2711.99 2325
2712.48 2303
2712.97 2338
2713.46 2447
2713.95 2477
2714.44 2367
2714.94 2371
2715.43 2347
2715.92 2390
2716.41 2265
2716.90 2195
2717.39 2190
2717.89 2121
2718.38 2157
2718.87 2139
2719.36 2103
2719.85 2179
2720.34 2283
2720.84 2338
2721.33 2499
2721.82 2538
2722.31 2607
2722.80 2843
2723.30 2789
2723.79 2839
2724.28 2825
2724.77 2779
2725.27 2607
2725.76 2599
2726.25 2577
2726.74 2458
2727.24 2381
2727.73 2475
2728.22 2425
2728.71 2397
2729.21 2466
2729.70 2383
2730.19 2509
2730.69 2507
2731.18 2546
2731.67 2492
2732.16 2580
2732.66 2514
2733.15 2568
2733.64 2583
2734.14 2534
2734.63 2495
2735.12 2617
2735.62 2595
2736.11 2643
2736.60 2842
2737.10 2916
2737.59 2967
2738.08 3007
2738.58 3197
2739.07 3140
2739.56 3028
2740.06 3051
2740.55 2987
2741.05 2908
2741.54 2854
2742.03 2710
2742.53 2788
2743.02 2623
2743.52 2427
2744.01 2457
2744.50 2418
2745.00 2391
2745.49 2441
2745.99 2383
2746.48 2310
2746.97 2274
2747.47 2360
2747.96 2390
2748.46 2386
2748.95 2270
2749.45 2282
2749.94 2394
2750.44 2412
2750.93 2387
2751.43 2427
2751.92 2378
2752.42 2356
2752.91 2346
2753.41 2212
2753.90 2269
2754.40 2370
2754.89 2419
2755.39 2304
2755.88 2262
2756.38 2229
2756.87 2286
2757.37 2196
2757.86 2284
2758.36 2318
2758.85 2292
2759.35 2346
2759.84 2369
2760.34 2396
2760.83 2574
2761.33 2650
2761.83 2839
2762.32 2716
2762.82 2667
2763.31 2779
2763.81 2839
2764.30 2911
2764.80 2832
2765.30 2856
2765.79 2737
2766.29 2660
2766.78 2590
2767.28 2566
2767.78 2493
2768.27 2419
2768.77 2496
2769.27 2456
2769.76 2442
2770.26 2441
2770.76 2375
2771.25 2355
2771.75 2257
2772.24 2303
2772.74 2348
2773.24 2396
2773.73 2411
2774.23 2397
2774.73 2481
2775.23 2516
2775.72 2494
2776.22 2626
2776.72 2589
2777.21 2646
2777.71 2621
2778.21 2622
2778.70 2504
2779.20 2549
2779.70 2494
2780.20 2462
2780.69 2467
2781.19 2522
2781.69 2447
2782.19 2490
2782.68 2550
2783.18 2479
2783.68 2504
2784.18 2495
2784.67 2512
2785.17 2450
2785.67 2346
2786.17 2354
2786.67 2292
2787.16 2241
2787.66 2352
2788.16 2237
2788.66 2242
2789.16 2163
2789.65 2153
2790.15 2229
2790.65 2232
2791.15 2233
2791.65 2167
2792.15 2104
2792.64 2147
2793.14 2108
2793.64 2092
2794.14 2017
2794.64 1973
2795.14 2128
2795.64 2126
2796.13 2147
2796.63 2200
2797.13 2188
2797.63 2168
2798.13 2205
2798.63 2275
2799.13 2271
2799.63 2219
2800.13 2180
2800.62 2168
2801.12 2174
2801.62 2231
2802.12 2218
2802.62 2163
2803.12 2221
2803.62 2401
2804.12 2440
2804.62 2546
2805.12 2549
2805.62 2585
2806.12 2596
2806.62 2632
2807.12 2592
2807.62 2608
2808.12 2576
2808.62 2551
2809.12 2496
2809.62 2487
2810.12 2513
2810.62 2424
2811.12 2412
2811.62 2461
2812.12 2402
2812.62 2406
2813.12 2486
2813.62 2362
2814.12 2312
2814.62 2299
2815.12 2326
2815.62 2226
2816.12 2343
2816.62 2276
2817.12 2250
2817.62 2316
2818.12 2293
2818.62 2258
2819.12 2144
2819.63 2181
2820.13 2218
2820.63 2148
2821.13 2156
2821.63 2169
2822.13 2091
2822.63 2184
2823.13 2210
2823.63 2100
2824.13 2123
2824.64 2071
2825.14 2165
2825.64 2089
2826.14 2129
2826.64 2150
2827.14 2047
2827.64 2080
2828.15 2122
2828.65 2091
2829.15 2069
2829.65 2035
2830.15 2011
2830.65 1852
2831.16 1858
2831.66 1912
2832.16 1911
2832.66 1908
2833.16 1961
2833.67 1960
2834.17 1946
2834.67 2026
2835.17 2031
2835.68 2075
2836.18 2127
2836.68 2082
2837.18 2098
2837.68 2024
2838.19 2054
2838.69 2030
2839.19 1970
2839.70 2036
2840.20 2078
2840.70 2085
2841.20 2052
2841.71 2034
2842.21 2068
2842.71 2103
2843.21 2081
2843.72 2146
2844.22 2115
2844.72 2142
2845.23 2220
2845.73 2169
2846.23 2149
2846.74 2178
2847.24 2307
2847.74 2254
2848.25 2320
2848.75 2327
2849.25 2242
2849.76 2158
2850.26 2128
2850.76 2069
2851.27 2045
2851.77 2041
2852.28 2049
2852.78 2048
2853.28 2082
2853.79 2083
2854.29 1963
2854.79 2032
2855.30 2042
2855.80 2003
2856.31 1968
2856.81 1959
2857.31 1982
2857.82 2040
2858.32 2063
2858.83 2050
2859.33 2074
2859.84 2027
2860.34 1998
2860.85 1934
2861.35 2036
2861.85 2007
2862.36 1992
2862.86 2077
2863.37 2056
2863.87 2116
2864.38 2039
2864.88 2098
2865.39 2102
2865.89 2208
2866.40 2327
2866.90 2367
2867.41 2546
2867.91 2727
2868.42 2814
2868.92 2865
2869.43 2949
2869.93 3052
2870.44 3070
2870.94 2971
2871.45 2725
2871.96 2640
2872.46 2668
2872.97 2542
2873.47 2470
2873.98 2450
2874.48 2397
2874.99 2345
2875.49 2379
2876.00 2394
2876.51 2390
2877.01 2274
2877.52 2315
2878.02 2312
2878.53 2187
2879.04 2199
2879.54 2260
2880.05 2179
2880.55 2160
2881.06 2262
2881.57 2213
2882.07 2223
2882.58 2148
2883.09 2148
2883.59 2110
2884.10 2078
2884.61 2056
2885.11 2005
2885.62 2038
2886.13 2017
2886.63 2071
2887.14 2142
2887.65 2169
2888.15 2037
2888.66 2025
2889.17 2097
2889.67 2090
2890.18 2103
2890.69 2107
2891.20 2098
2891.70 2180
2892.21 2268
2892.72 2283
2893.22 2246
2893.73 2265
2894.24 2305
2894.75 2280
2895.25 2314
2895.76 2404
2896.27 2470
2896.78 2468
2897.29 2397
2897.79 2460
2898.30 2437
2898.81 2337
2899.32 2369
2899.82 2291
2900.33 2203
2900.84 2260
2901.35 2292
2901.86 2225
2902.36 2148
2902.87 2142
2903.38 2177
2903.89 2121
2904.40 2139
2904.91 2169
2905.41 2229
2905.92 2220
2906.43 2268
2906.94 2325
2907.45 2251
2907.96 2324
2908.47 2264
2908.97 2254
2909.48 2236
2909.99 2132
2910.50 2187
2911.01 2130
2911.52 2129
2912.03 2104
2912.54 2198
2913.05 2144
2913.55 2144
2914.06 2290
2914.57 2298
2915.08 2316
2915.59 2292
2916.10 2211
2916.61 2272
2917.12 2244
2917.63 2239
2918.14 2313
2918.65 2393
2919.16 2374
2919.67 2412
2920.18 2392
2920.69 2406
2921.20 2397
2921.71 2458
2922.22 2339
2922.73 2448
2923.24 2376
2923.75 2383
2924.26 2384
2924.77 2407
2925.28 2389
2925.79 2275
2926.30 2340
2926.81 2308
2927.32 2243
2927.83 2298
2928.34 2186
2928.85 2185
2929.36 2167
2929.87 2183
2930.38 2205
2930.89 2179
2931.40 2113
2931.91 2161
2932.42 2145
2932.93 2151
2933.45 2094
2933.96 2080
2934.47 2207
2934.98 2301
2935.49 2233
2936.00 2300
2936.51 2380
2937.02 2503
2937.53 2574
2938.04 2570
2938.56 2723
2939.07 2741
2939.58 2780
2940.09 2716
2940.60 2724
2941.11 2781
2941.62 2714
2942.14 2781
2942.65 2638
2943.16 2605
2943.67 2580
2944.18 2382
2944.70 2426
2945.21 2392
2945.72 2366
2946.23 2225
2946.74 2153
2947.26 2170
2947.77 2170
2948.28 2077
2948.79 2103
2949.30 2027
2949.82 2015
2950.33 1966
2950.84 2025
2951.35 2059
2951.87 2003
2952.38 2035
2952.89 2040
2953.40 2054
2953.92 1927
2954.43 1915
2954.94 1972
2955.45 1982
2955.97 2009
2956.48 2044
2956.99 2111
2957.51 2051
2958.02 2006
2958.53 2094
2959.04 2134
2959.56 2159
2960.07 2176
2960.58 2173
2961.10 2279
2961.61 2377
2962.12 2359
2962.64 2274
2963.15 2262
2963.66 2297
2964.18 2413
2964.69 2349
2965.21 2305
2965.72 2274
2966.23 2289
2966.75 2289
2967.26 2100
2967.77 2134
2968.29 2124
2968.80 2151
2969.32 2101
2969.83 2122
2970.34 2061
2970.86 2123
2971.37 2073
2971.89 2170
2972.40 2123
2972.91 2209
2973.43 2318
2973.94 2343
2974.46 2460
2974.97 2433
2975.49 2344
2976.00 2363
2976.52 2414
2977.03 2393
2977.55 2366
2978.06 2312
2978.57 2265
2979.09 2291
2979.60 2299
2980.12 2315
2980.63 2241
2981.15 2298
2981.66 2372
2982.18 2336
2982.69 2246
2983.21 2317
2983.73 2375
2984.24 2325
2984.76 2319
2985.27 2363
2985.79 2428
2986.30 2500
2986.82 2467
2987.33 2382
2987.85 2508
2988.36 2485
2988.88 2465
2989.40 2590
2989.91 2646
2990.43 2793
2990.94 2763
2991.46 2917
2991.97 2951
2992.49 2852
2993.01 2912
2993.52 2903
2994.04 2810
2994.55 2817
2995.07 2859
2995.59 2842
2996.10 2786
2996.62 2823
2997.14 2809
2997.65 2834
2998.17 2957
2998.69 2837
2999.20 2850
2999.72 2845
3000.24 2850
3000.75 2887
3001.27 2878
3001.79 2873
3002.30 3024
3002.82 3357
3003.34 3621
3003.85 4010
3004.37 4478
3004.89 4904
3005.40 5118
3005.92 5109
3006.44 5121
3006.96 4961
3007.47 4569
3007.99 3956
3008.51 3688
3009.03 3242
3009.54 2966
3010.06 2721
3010.58 2622
3011.10 2571
3011.61 2493
3012.13 2408
3012.65 2404
3013.17 2334
3013.68 2322
3014.20 2295
3014.72 2397
3015.24 2368
3015.76 2374
3016.27 2319
3016.79 2386
3017.31 2383
3017.83 2464
3018.35 2510
3018.86 2559
3019.38 2490
3019.90 2488
3020.42 2361
3020.94 2389
3021.46 2335
3021.97 2421
3022.49 2399
3023.01 2502
3023.53 2509
3024.05 2501
3024.57 2416
3025.09 2480
3025.61 2447
3026.12 2398
3026.64 2328
3027.16 2369
3027.68 2371
3028.20 2271
3028.72 2254
3029.24 2299
3029.76 2205
3030.28 2316
3030.80 2398
3031.32 2393
3031.84 2435
3032.35 2464
3032.87 2575
3033.39 2721
3033.91 2761
3034.43 2804
3034.95 2844
3035.47 2940
3035.99 2828
3036.51 2906
3037.03 2927
3037.55 2766
3038.07 2789
3038.59 2777
3039.11 2788
3039.63 2658
3040.15 2512
3040.67 2520
3041.19 2408
3041.71 2371
3042.23 2418
3042.75 2392
3043.27 2392
3043.79 2380
3044.31 2295
3044.83 2340
3045.35 2350
3045.87 2300
3046.40 2230
3046.92 2279
3047.44 2184
3047.96 2278
3048.48 2268
3049.00 2346
3049.52 2285
3050.04 2245
3050.56 2256
3051.08 2302
3051.60 2251
3052.12 2249
3052.65 2249
3053.17 2171
3053.69 2141
3054.21 2123
3054.73 2325
3055.25 2314
3055.77 2217
3056.30 2116
3056.82 2121
3057.34 2158
3057.86 2228
3058.38 2168
3058.90 2144
3059.42 2195
3059.95 2241
3060.47 2256
3060.99 2376
3061.51 2430
3062.03 2366
3062.56 2313
3063.08 2445
3063.60 2550
3064.12 2554
3064.64 2555
3065.17 2535
3065.69 2550
3066.21 2567
3066.73 2461
3067.26 2521
3067.78 2531
3068.30 2464
3068.82 2432
3069.35 2409
3069.87 2456
3070.39 2449
3070.91 2357
3071.44 2405
3071.96 2359
3072.48 2414
3073.01 2406
3073.53 2407
3074.05 2505
3074.57 2396
3075.10 2444
3075.62 2507
3076.14 2570
3076.67 2592
3077.19 2693
3077.71 2701
3078.24 2758
3078.76 2829
3079.28 2897
3079.81 2938
3080.33 2907
3080.85 2918
3081.38 3036
3081.90 2909
3082.42 2928
3082.95 3017
3083.47 2971
3084.00 2976
3084.52 2983
3085.04 2929
3085.57 2851
3086.09 2816
3086.62 2879
3087.14 2851
3087.66 3087
3088.19 3308
3088.71 3569
3089.24 3811
3089.76 4110
3090.29 4170
3090.81 4371
3091.33 4146
3091.86 4096
3092.38 3875
3092.91 3583
3093.43 3284
3093.96 3201
3094.48 3028
3095.01 2881
3095.53 2843
3096.06 2596
3096.58 2531
3097.11 2677
3097.63 2652
3098.16 2609
3098.68 2644
3099.21 2653
3099.73 2766
3100.26 2941
3100.78 3262
3101.31 3564
3101.83 3986
3102.36 4456
3102.88 4992
3103.41 5230
3103.93 5149
3104.46 5043
3104.99 4857
3105.51 4404
3106.04 3974
3106.56 3650
3107.09 3332
3107.61 3096
3108.14 2955
3108.67 2795
3109.19 2728
3109.72 2676
3110.24 2724
3110.77 2763
3111.30 2631
3111.82 2566
3112.35 2530
3112.87 2563
3113.40 2502
3113.93 2437
3114.45 2455
3114.98 2399
3115.51 2435
3116.03 2516
3116.56 2555
3117.09 2618
3117.61 2591
3118.14 2706
3118.67 2848
3119.19 2962
3119.72 3091
3120.25 3181
3120.77 3390
3121.30 3397
3121.83 3412
3122.35 3338
3122.88 3336
3123.41 3295
3123.94 3177
3124.46 3031
3124.99 2951
3125.52 2867
3126.05 2794
3126.57 2767
3127.10 2644
3127.63 2570
3128.16 2537
3128.68 2508
3129.21 2578
3129.74 2581
3130.27 2493
3130.79 2375
3131.32 2361
3131.85 2348
3132.38 2353
3132.91 2249
3133.43 2294
3133.96 2275
3134.49 2305
3135.02 2256
3135.55 2228
3136.07 2140
3136.60 2222
3137.13 2171
3137.66 2103
3138.19 2152
3138.72 2219
3139.24 2188
3139.77 2297
3140.30 2214
3140.83 2259
3141.36 2326
3141.89 2280
3142.42 2336
3142.95 2365
3143.47 2304
3144.00 2283
3144.53 2256
3145.06 2265
3145.59 2295
3146.12 2275
3146.65 2347
3147.18 2406
3147.71 2454
3148.24 2503
3148.76 2565
3149.29 2509
3149.82 2598
3150.35 2712
3150.88 2626
3151.41 2504
3151.94 2549
3152.47 2622
3153.00 2695
3153.53 2667
3154.06 2600
3154.59 2491
3155.12 2481
3155.65 2540
3156.18 2661
3156.71 2762
3157.24 2803
3157.77 2850
3158.30 2995
3158.83 3094
3159.36 3181
3159.89 3184
3160.42 3235
3160.95 3306
3161.48 3287
3162.01 3206
3162.54 3131
3163.07 3120
3163.60 3013
3164.13 2870
3164.66 2789
3165.20 2847
3165.73 2806
3166.26 2571
3166.79 2529
3167.32 2473
3167.85 2383
3168.38 2410
3168.91 2302
3169.44 2345
3169.97 2361
3170.50 2448
3171.04 2369
3171.57 2529
3172.10 2708
3172.63 2916
3173.16 2999
3173.69 2993
3174.22 3069
3174.75 3110
3175.29 3056
3175.82 2944
3176.35 2880
3176.88 2723
3177.41 2629
3177.94 2585
3178.48 2542
3179.01 2500
3179.54 2414
3180.07 2343
3180.60 2326
3181.14 2280
3181.67 2336
3182.20 2396
3182.73 2330
3183.26 2241
3183.80 2233
3184.33 2320
3184.86 2302
3185.39 2301
3185.93 2321
3186.46 2361
3186.99 2346
3187.52 2396
3188.06 2378
3188.59 2407
3189.12 2330
3189.65 2416
3190.19 2390
3190.72 2368
3191.25 2308
3191.79 2389
3192.32 2443
3192.85 2329
3193.38 2515
3193.92 2574
3194.45 2482
3194.98 2575
3195.52 2571
3196.05 2441
3196.58 2516
3197.12 2581
3197.65 2552
3198.18 2593
3198.72 2662
3199.25 2625
3199.78 2584
3200.32 2531
3200.85 2666
3201.39 2671
3201.92 2574
3202.45 2473
3202.99 2528
3203.52 2450
3204.05 2410
3204.59 2538
3205.12 2412
3205.66 2398
3206.19 2448
3206.72 2544
3207.26 2613
3207.79 2854
3208.33 2858
3208.86 2912
3209.40 3127
3209.93 3157
3210.47 3154
3211.00 3283
3211.53 3245
3212.07 3439
3212.60 3499
3213.14 3344
3213.67 3385
3214.21 3187
3214.74 3085
3215.28 3015
3215.81 2874
3216.35 2914
3216.88 2752
3217.42 2767
3217.95 2780
3218.49 2640
3219.02 2651
3219.56 2724
3220.09 2699
3220.63 2720
3221.16 2819
3221.70 3004
3222.23 3123
3222.77 3473
3223.31 3582
3223.84 3731
3224.38 4008
3224.91 4141
3225.45 4049
3225.98 3858
3226.52 3878
3227.06 3632
3227.59 3471
3228.13 3257
3228.66 3078
3229.20 2857
3229.74 2878
3230.27 2770
3230.81 2778
3231.34 2744
3231.88 2757
3232.42 2752
3232.95 2693
3233.49 2714
3234.03 2743
3234.56 2782
3235.10 2783
3235.64 2843
3236.17 2718
3236.71 2839
3237.25 2871
3237.78 2765
3238.32 2746
3238.86 2871
3239.39 2930
3239.93 2779
3240.47 2714
3241.00 2616
3241.54 2672
3242.08 2670
3242.61 2608
3243.15 2623
3243.69 2709
3244.23 2680
3244.76 2634
3245.30 2746
3245.84 2712
3246.38 2703
3246.91 2748
3247.45 2774
3247.99 2820
3248.53 2996
3249.06 2993
3249.60 3116
3250.14 3370
3250.68 3802
3251.21 3995
3251.75 4330
3252.29 4852
3252.83 5337
3253.37 5690
3253.90 5855
3254.44 5542
3254.98 5235
3255.52 4954
3256.06 4601
3256.60 4265
3257.13 3868
3257.67 3558
3258.21 3346
3258.75 3325
3259.29 3346
3259.83 3428
3260.36 3626
3260.90 3843
3261.44 4023
3261.98 4312
3262.52 4576
3263.06 4711
3263.60 4680
3264.14 4803
3264.68 4803
3265.21 4766
3265.75 4597
3266.29 4283
3266.83 4427
3267.37 4382
3267.91 4188
3268.45 3883
3268.99 3664
3269.53 3549
3270.07 3269
3270.61 3159
3271.15 3097
3271.69 3020
3272.23 3099
3272.76 3162
3273.30 3173
3273.84 3150
3274.38 3308
3274.92 3369
3275.46 3340
3276.00 3355
3276.54 3347
3277.08 3440
3277.62 3476
3278.16 3430
3278.70 3387
3279.24 3428
3279.78 3427
3280.32 3336
3280.86 3322
3281.41 3247
3281.95 3221
3282.49 3186
3283.03 3104
3283.57 3109
3284.11 3125
3284.65 3266
3285.19 3341
3285.73 3431
3286.27 3479
3286.81 3451
3287.35 3401
3287.89 3455
3288.43 3416
3288.97 3460
3289.52 3507
3290.06 3597
3290.60 3689
3291.14 3694
3291.68 3906
3292.22 4005
3292.76 4205
3293.30 4340
3293.85 4597
3294.39 4626
3294.93 4760
3295.47 4901
3296.01 4982
3296.55 4993
3297.09 4880
3297.64 4636
3298.18 4468
3298.72 4436
3299.26 4260
3299.80 4121
3300.34 3995
3300.89 4013
3301.43 3802
3301.97 3848
3302.51 3777
3303.06 3737
3303.60 3658
3304.14 3600
3304.68 3440
3305.22 3461
3305.77 3433
3306.31 3388
3306.85 3327
3307.39 3220
3307.94 3285
3308.48 3357
3309.02 3355
3309.56 3320
3310.11 3536
3310.65 3469
3311.19 3558
3311.74 3517
3312.28 3550
3312.82 3496
3313.36 3537
3313.91 3558
3314.45 3651
3314.99 3713
3315.54 3790
3316.08 3909
3316.62 4269
3317.17 4507
3317.71 4688
3318.25 5131
3318.80 5344
3319.34 5618
3319.88 5719
3320.43 5789
3320.97 5990
3321.51 5863
3322.06 5684
3322.60 5581
3323.14 5493
3323.69 5309
3324.23 5112
3324.78 4934
3325.32 4757
3325.86 4734
3326.41 4541
3326.95 4702
3327.50 4760
3328.04 4623
3328.59 4678
3329.13 4719
3329.67 4885
3330.22 5363
3330.76 5933
3331.31 6910
3331.85 8438
3332.40 10831
3332.94 14389
3333.49 18979
3334.03 24638
3334.57 30254
3335.12 35061
3335.66 38183
3336.21 39210
3336.75 39009
3337.30 38102
3337.84 35994
3338.39 32669
3338.93 28367
3339.48 23912
3340.02 19805
3340.57 15813
3341.11 12742
3341.66 10272
3342.20 8532
3342.75 7141
3343.30 6232
3343.84 5486
3344.39 5081
3344.93 4773
3345.48 4543
3346.02 4452
3346.57 4541
3347.11 4432
3347.66 4295
3348.21 4199
3348.75 4157
3349.30 3998
3349.84 3737
3350.39 3538
3350.94 3363
3351.48 3275
3352.03 3245
3352.57 3091
3353.12 3061
3353.67 3128
3354.21 2998
3354.76 3083
3355.31 3112
3355.85 3193
3356.40 3267
3356.95 3280
3357.49 3264
3358.04 3226
3358.59 3317
3359.13 3344
3359.68 3303
3360.23 3342
3360.77 3279
3361.32 3403
3361.87 3578
3362.41 3542
3362.96 3627
3363.51 3479
3364.05 3546
3364.60 3643
3365.15 3504
3365.70 3437
3366.24 3377
3366.79 3283
3367.34 3388
3367.89 3409
3368.43 3375
3368.98 3355
3369.53 3437
3370.08 3694
3370.62 3935
3371.17 4302
3371.72 4832
3372.27 5467
3372.81 5956
3373.36 6383
3373.91 6851
3374.46 6796
3375.01 6714
3375.55 6496
3376.10 6132
3376.65 5770
3377.20 5221
3377.75 4699
3378.30 4315
3378.84 3908
3379.39 3687
3379.94 3339
3380.49 3176
3381.04 3076
3381.59 2980
3382.13 2896
3382.68 2896
3383.23 2919
3383.78 2887
3384.33 2916
3384.88 2809
3385.43 2861
3385.98 2841
3386.52 2759
3387.07 2817
3387.62 2858
3388.17 2761
3388.72 2805
3389.27 2743
3389.82 2714
3390.37 2666
3390.92 2654
3391.47 2687
3392.02 2779
3392.57 2719
3393.12 2736
3393.66 2634
3394.21 2832
3394.76 2929
3395.31 2949
3395.86 2994
3396.41 2984
3396.96 3137
3397.51 3149
3398.06 3170
3398.61 3183
3399.16 3219
3399.71 3180
3400.26 3083
3400.81 3029
3401.36 2960
3401.91 2830
3402.46 2740
3403.01 2687
3403.56 2610
3404.11 2549
3404.66 2570
3405.21 2610
3405.77 2509
3406.32 2491
3406.87 2558
3407.42 2570
3407.97 2644
3408.52 2608
3409.07 2670
3409.62 2932
3410.17 3095
3410.72 3209
3411.27 3244
3411.82 3370
3412.37 3453
3412.93 3476
3413.48 3457
3414.03 3271
3414.58 3283
3415.13 3166
3415.68 3080
3416.23 2947
3416.78 2762
3417.34 2665
3417.89 2644
3418.44 2629
3418.99 2571
3419.54 2536
3420.09 2492
3420.65 2376
3421.20 2372
3421.75 2491
3422.30 2431
3422.85 2363
3423.40 2399
3423.96 2458
3424.51 2432
3425.06 2457
3425.61 2404
3426.17 2334
3426.72 2333
3427.27 2347
3427.82 2261
3428.37 2264
3428.93 2211
3429.48 2099
3430.03 2047
3430.58 2133
3431.14 2135
3431.69 2144
3432.24 2194
3432.79 2237
3433.35 2284
3433.90 2271
3434.45 2324
3435.01 2395
3435.56 2389
3436.11 2356
3436.66 2356
3437.22 2314
3437.77 2462
3438.32 2399
3438.88 2291
3439.43 2309
3439.98 2305
3440.54 2290
3441.09 2296
3441.64 2249
3442.20 2245
3442.75 2249
3443.30 2206
3443.86 2153
3444.41 2102
3444.96 2141
3445.52 2137
3446.07 2079
3446.63 2134
3447.18 2189
3447.73 2145
3448.29 2045
3448.84 2150
3449.40 2122
3449.95 2093
3450.50 2111
3451.06 2092
3451.61 2197
3452.17 2144
3452.72 2116
3453.27 2203
3453.83 2253
3454.38 2216
3454.94 2239
3455.49 2194
3456.05 2197
3456.60 2275
3457.16 2249
3457.71 2245
3458.27 2255
3458.82 2197
3459.38 2149
3459.93 2194
3460.49 2223
3461.04 2288
3461.60 2276
3462.15 2233
3462.71 2245
3463.26 2262
3463.82 2262
3464.37 2264
3464.93 2337
3465.48 2341
3466.04 2297
3466.59 2345
3467.15 2362
3467.70 2344
3468.26 2326
3468.81 2428
3469.37 2409
3469.93 2533
3470.48 2508
3471.04 2579
3471.59 2645
3472.15 2549
3472.70 2514
3473.26 2578
3473.82 2610
3474.37 2608
3474.93 2707
3475.48 2659
3476.04 2658
3476.60 2703
3477.15 2729
3477.71 2886
3478.27 3130
3478.82 3207
3479.38 3217
3479.93 3308
3480.49 3298
3481.05 3286
3481.60 3294
3482.16 3137
3482.72 3013
3483.27 3056
3483.83 3006
3484.39 2935
3484.95 2809
3485.50 2842
3486.06 2785
3486.62 2864
3487.17 2824
3487.73 2972
3488.29 3150
3488.84 3299
3489.40 3618
3489.96 4065
3490.52 4774
3491.07 5299
3491.63 6095
3492.19 6656
3492.75 6999
3493.30 6891
3493.86 6559
3494.42 6000
3494.98 5488
3495.53 4838
3496.09 4378
3496.65 4004
3497.21 3738
3497.77 3610
3498.32 3625
3498.88 3623
3499.44 3650
3500.00 3722
3500.56 3648
3501.11 3710
3501.67 3703
3502.23 3691
3502.79 3733
3503.35 3874
3503.91 3898
3504.46 4091
3505.02 4013
3505.58 4066
3506.14 3959
3506.70 4000
3507.26 3755
3507.81 3685
3508.37 3497
3508.93 3355
3509.49 3360
3510.05 3195
3510.61 3172
3511.17 3162
3511.73 2996
3512.29 3019
3512.85 2871
3513.40 2873
3513.96 2739
3514.52 2631
3515.08 2592
3515.64 2507
3516.20 2480
3516.76 2417
3517.32 2364
3517.88 2445
3518.44 2437
3519.00 2401
3519.56 2406
3520.12 2328
3520.68 2335
3521.24 2393
3521.80 2391
3522.36 2290
3522.92 2439
3523.48 2528
3524.04 2623
3524.60 2662
3525.16 2845
3525.72 2939
3526.28 3055
3526.84 3125
3527.40 3175
3527.96 3198
3528.52 3088
3529.08 3041
3529.64 2987
3530.20 2841
3530.76 2745
3531.32 2819
3531.88 2619
3532.44 2535
3533.00 2466
3533.56 2549
3534.12 2485
3534.68 2593
3535.25 2553
3535.81 2442
3536.37 2532
3536.93 2612
3537.49 2572
3538.05 2617
3538.61 2656
3539.17 2600
3539.73 2553
3540.30 2602
3540.86 2479
3541.42 2432
3541.98 2448
3542.54 2397
3543.10 2432
3543.66 2474
3544.23 2559
3544.79 2566
3545.35 2510
3545.91 2586
3546.47 2504
3547.03 2479
3547.60 2504
3548.16 2528
3548.72 2489
3549.28 2531
3549.84 2441
3550.41 2419
3550.97 2358
3551.53 2351
3552.09 2313
3552.65 2329
3553.22 2333
3553.78 2259
3554.34 2274
3554.90 2214
3555.47 2160
3556.03 2193
3556.59 2282
3557.15 2288
3557.72 2352
3558.28 2389
3558.84 2391
3559.41 2443
3559.97 2365
3560.53 2373
3561.09 2416
3561.66 2400
3562.22 2299
3562.78 2386
3563.35 2420
3563.91 2336
3564.47 2235
3565.04 2296
3565.60 2322
3566.16 2295
3566.73 2359
3567.29 2279
3567.85 2252
3568.42 2237
3568.98 2156
3569.54 2053
3570.11 2103
3570.67 2125
3571.23 2148
3571.80 2161
3572.36 2138
3572.93 2204
3573.49 2241
3574.05 2259
3574.62 2350
3575.18 2388
3575.75 2498
3576.31 2577
3576.87 2598
3577.44 2533
3578.00 2612
3578.57 2578
3579.13 2550
3579.70 2541
3580.26 2431
3580.82 2354
3581.39 2318
3581.95 2325
3582.52 2339
3583.08 2321
3583.65 2393
3584.21 2383
3584.78 2330
3585.34 2313
3585.91 2294
3586.47 2263
3587.04 2244
3587.60 2243
3588.17 2181
3588.73 2155
3589.30 2169
3589.86 2121
3590.43 2024
3590.99 2082
3591.56 2214
3592.12 2173
3592.69 2276
3593.25 2196
3593.82 2259
3594.39 2294
3594.95 2386
3595.52 2424
3596.08 2430
3596.65 2420
3597.21 2468
3597.78 2554
3598.35 2467
3598.91 2460
3599.48 2446
3600.04 2403
3600.61 2403
3601.18 2408
3601.74 2401
3602.31 2392
3602.87 2323
3603.44 2299
3604.01 2383
3604.57 2418
3605.14 2327
3605.71 2335
3606.27 2216
3606.84 2283
3607.41 2297
3607.97 2244
3608.54 2241
3609.11 2213
3609.67 2226
3610.24 2220
3610.81 2228
3611.37 2086
3611.94 2049
3612.51 2087
3613.07 2113
3613.64 2168
3614.21 2196
3614.78 2324
3615.34 2445
3615.91 2612
3616.48 2616
3617.04 2719
3617.61 2917
3618.18 2912
3618.75 2893
3619.31 2940
3619.88 2919
3620.45 2786
3621.02 2778
3621.58 2550
3622.15 2419
3622.72 2519
3623.29 2339
3623.86 2286
3624.42 2209
3624.99 2169
3625.56 2097
3626.13 2002
3626.70 2062
3627.26 2024
3627.83 1992
3628.40 2009
3628.97 1968
3629.54 2000
3630.11 2021
3630.67 1974
3631.24 2020
3631.81 2047
3632.38 1997
3632.95 1968
3633.52 2005
3634.08 2025
3634.65 2004
3635.22 2017
3635.79 1913
3636.36 1887
3636.93 1960
3637.50 1918
3638.07 1944
3638.64 1889
3639.20 1905
3639.77 1958
3640.34 1924
3640.91 1971
3641.48 2024
3642.05 2089
3642.62 2101
3643.19 2043
3643.76 2137
3644.33 2146
3644.90 2194
3645.47 2064
3646.04 2135
3646.61 2101
3647.18 2143
3647.75 2124
3648.32 2137
3648.89 1999
3649.46 2028
3650.03 2093
3650.60 2032
3651.17 2056
3651.74 2106
3652.31 2214
3652.88 2131
3653.45 2101
3654.02 2088
3654.59 2099
3655.16 2130
3655.73 2035
3656.30 2058
3656.87 2062
3657.44 2068
3658.01 2045
3658.58 2158
3659.15 2204
3659.72 2185
3660.29 2097
3660.86 2080
3661.43 2063
3662.00 2128
3662.58 2162
3663.15 2079
3663.72 2087
3664.29 2141
3664.86 2146
3665.43 2226
3666.00 2161
3666.57 2171
3667.14 2160
3667.72 2086
3668.29 2118
3668.86 2095
3669.43 2079
3670.00 2146
3670.57 2039
3671.14 2172
3671.72 2104
3672.29 2096
3672.86 2156
3673.43 2195
3674.00 2121
3674.57 2101
3675.15 2164
3675.72 2198
3676.29 2145
3676.86 2238
3677.43 2120
3678.01 2153
3678.58 2204
3679.15 2135
3679.72 2139
3680.30 2137
3680.87 2093
3681.44 2126
3682.01 2027
3682.58 1961
3683.16 1952
3683.73 1934
3684.30 1934
3684.88 1914
3685.45 1908
3686.02 1974
3686.59 1868
3687.17 1921
3687.74 2005
3688.31 1932
3688.88 1962
3689.46 2015
3690.03 2040
3690.60 1969
3691.18 1966
3691.75 2041
3692.32 2013
3692.90 2045
3693.47 1990
3694.04 1958
3694.62 1967
3695.19 2012
3695.76 1977
3696.34 1954
3696.91 2000
3697.48 1964
3698.06 1871
3698.63 1912
3699.21 1915
3699.78 1914
3700.35 1940
3700.93 2014
3701.50 1951
3702.08 1987
3702.65 1959
3703.22 2108
3703.80 2112
3704.37 2091
3704.95 2160
3705.52 2133
3706.09 2136
3706.67 2174
3707.24 2228
3707.82 2191
3708.39 2168
3708.97 2170
3709.54 2230
3710.12 2208
3710.69 2137
3711.26 2147
3711.84 2089
3712.41 2130
3712.99 2114
3713.56 1984
3714.14 2008
3714.71 2043
3715.29 2003
3715.86 1935
3716.44 2088
3717.01 1982
3717.59 1939
3718.16 1935
3718.74 1906
3719.32 1877
3719.89 1875
3720.47 1903
3721.04 1792
3721.62 1841
3722.19 1778
3722.77 1740
3723.34 1778
3723.92 1814
3724.49 1804
3725.07 1826
3725.65 1795
3726.22 1836
3726.80 1769
3727.37 1779
3727.95 1836
3728.53 1943
3729.10 1912
3729.68 1982
3730.25 2052
3730.83 2211
3731.41 2306
3731.98 2357
3732.56 2487
3733.14 2581
3733.71 2584
3734.29 2612
3734.87 2604
3735.44 2571
3736.02 2479
3736.60 2428
3737.17 2214
3737.75 2198
3738.33 2211
3738.90 2168
3739.48 2129
3740.06 1968
3740.63 1878
3741.21 1885
3741.79 1938
3742.36 1938
3742.94 1833
3743.52 1772
3744.10 1827
3744.67 1832
3745.25 1840
3745.83 1837
3746.40 1763
3746.98 1943
3747.56 1955
3748.14 1862
3748.71 1855
3749.29 1914
3749.87 1978
3750.45 2002
3751.03 2028
3751.60 2048
3752.18 1970
3752.76 1981
3753.34 2034
3753.92 2046
3754.49 2052
3755.07 2027
3755.65 1920
3756.23 1977
3756.81 1919
3757.38 1990
3757.96 2041
3758.54 2031
3759.12 2052
3759.70 2008
3760.28 2026
3760.85 1994
3761.43 2085
3762.01 2201
3762.59 2240
3763.17 2261
3763.75 2216
3764.33 2213
3764.91 2176
3765.48 2122
3766.06 2075
3766.64 2102
3767.22 2105
3767.80 2054
3768.38 1997
3768.96 1906
3769.54 1923
3770.12 1937
3770.70 1999
3771.28 1850
3771.85 1830
3772.43 1946
3773.01 1901
3773.59 1971
3774.17 1911
3774.75 1922
3775.33 1934
3775.91 1901
3776.49 1987
3777.07 1946
3777.65 1933
3778.23 1938
3778.81 1991
3779.39 1894
3779.97 1948
3780.55 1953
3781.13 1979
3781.71 1973
3782.29 1945
3782.87 1934
3783.45 1939
3784.03 1925
3784.61 1900
3785.19 1965
3785.77 1906
3786.35 1930
3786.93 1905
3787.51 1919
3788.10 1974
3788.68 1981
3789.26 1973
3789.84 1988
3790.42 2005
3791.00 2099
3791.58 2050
3792.16 2048
3792.74 2086
3793.32 2058
3793.90 2046
3794.48 2019
3795.07 1947
3795.65 1898
3796.23 1970
3796.81 1909
3797.39 1938
3797.97 1912
3798.55 1935
3799.14 1928
3799.72 2011
3800.30 2001
3800.88 2046
3801.46 2056
3802.04 2038
3802.62 2040
3803.21 2094
3803.79 2094
3804.37 2006
3804.95 2052
3805.53 2111
3806.12 2200
3806.70 2274
3807.28 2459
3807.86 2479
3808.44 2469
3809.03 2506
3809.61 2600
3810.19 2590
3810.77 2521
3811.36 2499
3811.94 2418
3812.52 2305
3813.10 2289
3813.69 2174
3814.27 2274
3814.85 2245
3815.43 2307
3816.02 2264
3816.60 2259
3817.18 2171
3817.77 2241
3818.35 2274
3818.93 2175
3819.51 2135
3820.10 2074
3820.68 2106
3821.26 2184
3821.85 2145
3822.43 2196
3823.01 2091
3823.60 2083
3824.18 2060
3824.76 2145
3825.35 2148
3825.93 2149
3826.51 2073
3827.10 2022
3827.68 1877
3828.27 1950
3828.85 1994
3829.43 1963
3830.02 1909
3830.60 1955
3831.18 1908
3831.77 1918
3832.35 1952
3832.94 1984
3833.52 1973
3834.10 2106
3834.69 2271
3835.27 2225
3835.86 2175
3836.44 2259
3837.03 2223
3837.61 2196
3838.19 2121
3838.78 2079
3839.36 2086
3839.95 2027
3840.53 2034
3841.12 2032
3841.70 1976
3842.29 1934
3842.87 1950
3843.46 1957
3844.04 2003
3844.63 2011
3845.21 1976
3845.80 1989
3846.38 2072
3846.97 2033
3847.55 2072
3848.14 2086
3848.72 2046
3849.31 2090
3849.89 2081
3850.48 2051
3851.06 2174
3851.65 2164
3852.23 2125
3852.82 2098
3853.41 2183
3853.99 2166
3854.58 2125
3855.16 2065
3855.75 2123
3856.33 2143
3856.92 2190
3857.51 2226
3858.09 2448
3858.68 2590
3859.26 2915
3859.85 3252
3860.44 3506
3861.02 3772
3861.61 3850
3862.20 3957
3862.78 3872
3863.37 3701
3863.95 3510
3864.54 3266
3865.13 2967
3865.71 2837
3866.30 2591
3866.89 2411
3867.47 2223
3868.06 2169
3868.65 1983
3869.23 1960
3869.82 1929
3870.41 1887
3870.99 1925
3871.58 2007
3872.17 1976
3872.76 1960
3873.34 2111
3873.93 2137
3874.52 2062
3875.10 2004
3875.69 1963
3876.28 1957
3876.87 1960
3877.45 1867
3878.04 1937
3878.63 1864
3879.22 1816
3879.80 1820
3880.39 1817
3880.98 1811
3881.57 1882
3882.15 1842
3882.74 1857
3883.33 1885
3883.92 1897
3884.51 1882
3885.09 1876
3885.68 1897
3886.27 1920
3886.86 1950
3887.45 1890
3888.04 2007
3888.62 2031
3889.21 2136
3889.80 2124
3890.39 2141
3890.98 2066
3891.57 2040
3892.15 2040
3892.74 2080
3893.33 2090
3893.92 2043
3894.51 2011
3895.10 2018
3895.69 2049
3896.28 1998
3896.86 1959
3897.45 2061
3898.04 2151
3898.63 2163
3899.22 2223
3899.81 2300
3900.40 2231
3900.99 2224
3901.58 2211
3902.17 2127
3902.76 2098
3903.34 2074
3903.93 2020
3904.52 2033
3905.11 2061
3905.70 2032
3906.29 2006
3906.88 1980
3907.47 1885
3908.06 1865
3908.65 1878
3909.24 1822
3909.83 1841
3910.42 1835
3911.01 1861
3911.60 1827
3912.19 1855
3912.78 1864
3913.37 1943
3913.96 1980
3914.55 2026
3915.14 2105
3915.73 2040
3916.32 2111
3916.91 2130
3917.50 2073
3918.09 2082
3918.68 2037
3919.28 2001
3919.87 2029
3920.46 1852
3921.05 1844
3921.64 1795
3922.23 1843
3922.82 1845
3923.41 1913
3924.00 1904
3924.59 1864
3925.18 1893
3925.77 1871
3926.37 1866
3926.96 1942
3927.55 1867
3928.14 1921
3928.73 1935
3929.32 1868
3929.91 1881
3930.51 1771
3931.10 1774
3931.69 1786
3932.28 1810
3932.87 1777
3933.46 1781
3934.05 1825
3934.65 1764
3935.24 1742
3935.83 1799
3936.42 1831
3937.01 1884
3937.61 1868
3938.20 1935
3938.79 1959
3939.38 2053
3939.97 2150
3940.57 2238
3941.16 2311
3941.75 2300
3942.34 2323
3942.94 2364
3943.53 2394
3944.12 2358
3944.71 2255
3945.31 2222
3945.90 2124
3946.49 2076
3947.08 2029
3947.68 2015
3948.27 1953
3948.86 1875
3949.45 1849
3950.05 1889
3950.64 1856
3951.23 1862
3951.83 1889
3952.42 1919
3953.01 1873
3953.61 1879
3954.20 1844
3954.79 1866
3955.39 2004
3955.98 2040
3956.57 1967
3957.17 2016
3957.76 2015
3958.35 2061
3958.95 1969
3959.54 1920
3960.13 1936
3960.73 1923
3961.32 1909
3961.92 1912
3962.51 1903
3963.10 1896
3963.70 1899
3964.29 1849
3964.88 1891
3965.48 1874
3966.07 1983
3966.67 1971
3967.26 1996
3967.86 1923
3968.45 2014
3969.04 2063
3969.64 2022
3970.23 2011
3970.83 2012
3971.42 2015
3972.02 1942
3972.61 1966
3973.21 1993
3973.80 1923
3974.40 1915
3974.99 1915
3975.58 1952
3976.18 1959
3976.77 1994
3977.37 2131
3977.96 2092
3978.56 2071
3979.15 2104
3979.75 2113
3980.35 2104
3980.94 2008
3981.54 1962
3982.13 1990
3982.73 1998
3983.32 2087
3983.92 2167
3984.51 2190
3985.11 2127
3985.70 2180
3986.30 2191
3986.90 2141
3987.49 2153
3988.09 2108
3988.68 2072
3989.28 1962
3989.87 2040
3990.47 2023
3991.07 2028
3991.66 1969
3992.26 2015
3992.85 1966
3993.45 1978
3994.05 2090
3994.64 2167
3995.24 2085
3995.84 2185
3996.43 2093
3997.03 2027
3997.62 2076
3998.22 2127
3998.82 2062
3999.41 2066
4000.01 2081
4000.61 2076
4001.20 2061
4001.80 2042
4002.40 1989
4003.00 1989
4003.59 2040
4004.19 2072
4004.79 2055
4005.38 2107
4005.98 2106
4006.58 2048
4007.17 2033
4007.77 2036
4008.37 1970
4008.97 1891
4009.56 1903
4010.16 1959
4010.76 1972
4011.36 1872
4011.95 1857
4012.55 1919
4013.15 1970
4013.75 1945
4014.34 1896
4014.94 1958
4015.54 2014
4016.14 1976
4016.74 2010
4017.33 2004
4017.93 2028
4018.53 2038
4019.13 2065
4019.73 2133
4020.32 2125
4020.92 2182
4021.52 2148
4022.12 2105
4022.72 2063
4023.32 2177
4023.91 2219
4024.51 2312
4025.11 2543
4025.71 2723
4026.31 2868
4026.91 3149
4027.51 3256
4028.10 3460
4028.70 3590
4029.30 3629
4029.90 3536
4030.50 3423
4031.10 3254
4031.70 3086
4032.30 2915
4032.90 2773
4033.49 2678
4034.09 2527
4034.69 2456
4035.29 2423
4035.89 2304
4036.49 2188
4037.09 2238
4037.69 2135
4038.29 2099
4038.89 1974
4039.49 1919
4040.09 1802
4040.69 1778
4041.29 1782
4041.89 1837
4042.49 1779
4043.09 1852
4043.69 1932
4044.29 1862
4044.89 1863
4045.49 1944
4046.09 1876
4046.69 1937
4047.29 1986
4047.89 1921
4048.49 1869
4049.09 1958
4049.69 1998
4050.29 1990
4050.89 2026
4051.49 2110
4052.09 2159
4052.69 2089
4053.29 2115
4053.89 2084
4054.49 2051
4055.09 2158
4055.69 2091
4056.30 2047
4056.90 2091
4057.50 2089
4058.10 2064
4058.70 2095
4059.30 2175
4059.90 2202
4060.50 2303
4061.10 2443
4061.71 2503
4062.31 2551
4062.91 2523
4063.51 2578
4064.11 2666
4064.71 2681
4065.31 2714
4065.92 2572
4066.52 2527
4067.12 2508
4067.72 2447
4068.32 2262
4068.92 2213
4069.53 2168
4070.13 2026
4070.73 2053
4071.33 1968
4071.93 1906
4072.54 1881
4073.14 1770
4073.74 1792
4074.34 1762
4074.94 1799
4075.55 1846
4076.15 1781
4076.75 1795
4077.35 1783
4077.96 1811
4078.56 1839
4079.16 1917
4079.76 1950
4080.37 1936
4080.97 1874
4081.57 1897
4082.17 1912
4082.78 1888
4083.38 1894
4083.98 1857
4084.59 1824
4085.19 1857
4085.79 1815
4086.39 1833
4087.00 1880
4087.60 1839
4088.20 1848
4088.81 1961
4089.41 1937
4090.01 1949
4090.62 1975
4091.22 1836
4091.82 1812
4092.43 1788
4093.03 1789
4093.63 1845
4094.24 1785
4094.84 1770
4095.45 1865
4096.05 1904
4096.65 1807
4097.26 1852
4097.86 1901
4098.47 1833
4099.07 1863
4099.67 1847
4100.28 1868
4100.88 1865
4101.49 1800
4102.09 1783
4102.69 1731
4103.30 1818
4103.90 1809
4104.51 1782
4105.11 1849
4105.72 1883
4106.32 1802
4106.93 1735
4107.53 1761
4108.13 1770
4108.74 1780
4109.34 1724
4109.95 1852
4110.55 1765
4111.16 1779
4111.76 1749
4112.37 1721
4112.97 1733
4113.58 1721
4114.18 1709
4114.79 1695
4115.39 1738
4116.00 1735
4116.60 1822
4117.21 1811
4117.82 1882
4118.42 1846
4119.03 1894
4119.63 1900
4120.24 1894
4120.84 1865
4121.45 1854
4122.05 1893
4122.66 1868
4123.27 1784
4123.87 1806
4124.48 1725
4125.08 1781
4125.69 1766
4126.30 1740
4126.90 1683
4127.51 1725
4128.11 1730
4128.72 1798
4129.33 1749
4129.93 1786
4130.54 1773
4131.15 1759
4131.75 1710
4132.36 1744
4132.96 1784
4133.57 1805
4134.18 1862
4134.78 1928
4135.39 1846
4136.00 1918
4136.60 1933
4137.21 1972
4137.82 2006
4138.43 1989
4139.03 1958
4139.64 2040
4140.25 1978
4140.85 2033
4141.46 2077
4142.07 2126
4142.68 2146
4143.28 2141
4143.89 2067
4144.50 2179
4145.10 2097
4145.71 1999
4146.32 2044
4146.93 2010
4147.53 1941
4148.14 1873
4148.75 1855
4149.36 1869
4149.97 1847
4150.57 1824
4151.18 1724
4151.79 1742
4152.40 1810
4153.00 1744
4153.61 1704
4154.22 1705
4154.83 1603
4155.44 1550
4156.05 1579
4156.65 1698
4157.26 1736
4157.87 1722
4158.48 1688
4159.09 1642
4159.70 1685
4160.30 1682
4160.91 1677
4161.52 1724
4162.13 1707
4162.74 1717
4163.35 1739
4163.96 1722
4164.56 1776
4165.17 1771
4165.78 1719
4166.39 1696
4167.00 1742
4167.61 1781
4168.22 1800
4168.83 1768
4169.44 1703
4170.05 1755
4170.66 1671
4171.26 1623
4171.87 1770
4172.48 1821
4173.09 1832
4173.70 1851
4174.31 1910
4174.92 1947
4175.53 1953
4176.14 1881
4176.75 1951
4177.36 1894
4177.97 1831
4178.58 1867
4179.19 1835
4179.80 1833
4180.41 1773
4181.02 1728
4181.63 1779
4182.24 1710
4182.85 1767
4183.46 1701
4184.07 1662
4184.68 1638
4185.29 1632
4185.90 1642
4186.51 1682
4187.12 1626
4187.73 1719
4188.34 1717
4188.95 1690
4189.56 1715
4190.18 1719
4190.79 1714
4191.40 1824
4192.01 1882
4192.62 1915
4193.23 1904
4193.84 1964
4194.45 1975
4195.06 1872
4195.67 1856
4196.28 1819
4196.90 1770
4197.51 1672
4198.12 1679
4198.73 1720
4199.34 1694
4199.95 1627
4200.56 1669
4201.18 1702
4201.79 1589
4202.40 1644
4203.01 1733
4203.62 1719
4204.23 1710
4204.85 1781
4205.46 1785
4206.07 1811
4206.68 1825
4207.29 1846
4207.90 1764
4208.52 1780
4209.13 1795
4209.74 1794
4210.35 1820
4210.97 1779
4211.58 1776
4212.19 1823
4212.80 1863
4213.41 1757
4214.03 1764
4214.64 1823
4215.25 1857
4215.86 1778
4216.48 1849
4217.09 1810
4217.70 1924
4218.32 1888
4218.93 1950
4219.54 1970
4220.15 1916
4220.77 1967
4221.38 1867
4221.99 1931
4222.61 1866
4223.22 1788
4223.83 1796
4224.44 1784
4225.06 1781
4225.67 1784
4226.28 1907
4226.90 1964
4227.51 2037
4228.13 1997
4228.74 2089
4229.35 2135
4229.97 2173
4230.58 2125
4231.19 2032
4231.81 2014
4232.42 2032
4233.03 2065
4233.65 2088
4234.26 2089
4234.88 2139
4235.49 2266
4236.10 2342
4236.72 2284
4237.33 2244
4237.95 2217
4238.56 2140
4239.17 2077
4239.79 2054
4240.40 1948
4241.02 1898
4241.63 1861
4242.25 1832
4242.86 1831
4243.48 1834
4244.09 1879
4244.71 1810
4245.32 1838
4245.93 1920
4246.55 1945
4247.16 1905
4247.78 1916
4248.39 1925
4249.01 1975
4249.62 1942
4250.24 1959
4250.85 1947
4251.47 1971
4252.08 2029
4252.70 2035
4253.32 1998
4253.93 1956
4254.55 1943
4255.16 1888
4255.78 1838
4256.39 1831
4257.01 1877
4257.62 1858
4258.24 1911
4258.85 1880
4259.47 1896
4260.09 1890
4260.70 1968
4261.32 2023
4261.93 2148
4262.55 2237
4263.17 2238
4263.78 2346
4264.40 2436
4265.01 2475
4265.63 2469
4266.25 2510
4266.86 2487
4267.48 2304
4268.10 2338
4268.71 2299
4269.33 2221
4269.94 2240
4270.56 2258
4271.18 2373
4271.79 2439
4272.41 2534
4273.03 2590
4273.64 2662
4274.26 2677
4274.88 2749
4275.49 2739
4276.11 2654
4276.73 2670
4277.35 2597
4277.96 2542
4278.58 2420
4279.20 2356
4279.81 2277
4280.43 2188
4281.05 2056
4281.67 1975
4282.28 2010
4282.90 1901
4283.52 1939
4284.14 1780
4284.75 1752
4285.37 1801
4285.99 1774
4286.61 1743
4287.22 1797
4287.84 1734
4288.46 1797
4289.08 1812
4289.70 1871
4290.31 1810
4290.93 1830
4291.55 1883
4292.17 1947
4292.79 1905
4293.40 1950
4294.02 1931
4294.64 1884
4295.26 1913
4295.88 1881
4296.50 1815
4297.11 1718
4297.73 1696
4298.35 1734
4298.97 1758
4299.59 1785
4300.21 1848
4300.83 1939
4301.44 1881
4302.06 1841
4302.68 1860
4303.30 1904
4303.92 1883
4304.54 1899
4305.16 1866
4305.78 1901
4306.40 1800
4307.02 1775
4307.63 1803
4308.25 1767
4308.87 1736
4309.49 1696
4310.11 1671
4310.73 1619
4311.35 1655
4311.97 1610
4312.59 1636
4313.21 1694
4313.83 1643
4314.45 1667
4315.07 1696
4315.69 1728
4316.31 1648
4316.93 1651
4317.55 1711
4318.17 1784
4318.79 1760
4319.41 1728
4320.03 1675
4320.65 1692
4321.27 1747
4321.89 1763
4322.51 1748
4323.13 1768
4323.75 1799
4324.37 1844
4324.99 1849
4325.61 1872
4326.23 1856
4326.85 1849
4327.47 1889
4328.09 1953
4328.71 2030
4329.33 2035
4329.96 2064
4330.58 2192
4331.20 2291
4331.82 2483
4332.44 2538
4333.06 2644
4333.68 2649
4334.30 2721
4334.92 2650
4335.54 2565
4336.17 2629
4336.79 2575
4337.41 2661
4338.03 2742
4338.65 2681
4339.27 2583
4339.89 2495
4340.52 2479
4341.14 2393
4341.76 2262
4342.38 2247
4343.00 2323
4343.62 2451
4344.25 2603
4344.87 2825
4345.49 3163
4346.11 3474
4346.73 3774
4347.36 3724
4347.98 3538
4348.60 3384
4349.22 3287
4349.84 3079
4350.47 2828
4351.09 2767
4351.71 2795
4352.33 2600
4352.96 2548
4353.58 2515
4354.20 2342
4354.82 2249
4355.45 2253
4356.07 2198
4356.69 2120
4357.31 2073
4357.94 2059
4358.56 1999
4359.18 1984
4359.81 2066
4360.43 2096
4361.05 2008
4361.68 2095
4362.30 2062
4362.92 2110
4363.55 2117
4364.17 2048
4364.79 2100
4365.42 2163
4366.04 2144
4366.66 2089
4367.29 2125
4367.91 2089
4368.53 2035
4369.16 2015
4369.78 1964
4370.40 1956
4371.03 1819
4371.65 1772
4372.27 1768
4372.90 1760
4373.52 1723
4374.15 1727
4374.77 1685
4375.39 1747
4376.02 1808
4376.64 1882
4377.27 1902
4377.89 1930
4378.52 1990
4379.14 1903
4379.76 1868
4380.39 1834
4381.01 1878
4381.64 1899
4382.26 1815
4382.89 1792
4383.51 1808
4384.14 1722
4384.76 1753
4385.39 1786
4386.01 1769
4386.64 1700
4387.26 1760
4387.89 1758
4388.51 1675
4389.14 1684
4389.76 1709
4390.39 1623
4391.01 1665
4391.64 1637
4392.26 1574
4392.89 1669
4393.51 1679
4394.14 1621
4394.76 1589
4395.39 1635
4396.01 1635
4396.64 1628
4397.26 1654
4397.89 1629
4398.52 1612
4399.14 1651
4399.77 1636
4400.39 1589
4401.02 1590
4401.65 1615
4402.27 1716
4402.90 1681
4403.52 1642
4404.15 1663
4404.78 1709
4405.40 1713
4406.03 1707
4406.65 1656
4407.28 1631
4407.91 1720
4408.53 1742
4409.16 1759
4409.79 1787
4410.41 1764
4411.04 1805
4411.67 1852
4412.29 1927
4412.92 1915
4413.55 2069
4414.17 2044
4414.80 1973
4415.43 1980
4416.05 1885
4416.68 1840
4417.31 1819
4417.94 1805
4418.56 1757
4419.19 1735
4419.82 1732
4420.44 1681
4421.07 1651
4421.70 1560
4422.33 1569
4422.95 1597
4423.58 1514
4424.21 1551
4424.84 1557
4425.46 1484
4426.09 1548
4426.72 1544
4427.35 1546
4427.97 1545
4428.60 1505
4429.23 1538
4429.86 1572
4430.49 1538
4431.11 1581
4431.74 1595
4432.37 1586
4433.00 1566
4433.63 1588
4434.26 1567
4434.88 1575
4435.51 1563
4436.14 1522
4436.77 1547
4437.40 1600
4438.03 1594
4438.65 1636
4439.28 1585
4439.91 1551
4440.54 1556
4441.17 1623
4441.80 1567
4442.43 1548
4443.06 1596
4443.68 1632
4444.31 1613
4444.94 1627
4445.57 1745
4446.20 1726
4446.83 1734
4447.46 1787
4448.09 1743
4448.72 1687
4449.35 1690
4449.98 1663
4450.61 1656
4451.24 1677
4451.86 1594
4452.49 1606
4453.12 1641
4453.75 1669
4454.38 1692
4455.01 1725
4455.64 1750
4456.27 1789
4456.90 1797
4457.53 1853
4458.16 1842
4458.79 1770
4459.42 1743
4460.05 1656
4460.68 1632
4461.31 1658
4461.94 1538
4462.57 1587
4463.20 1576
4463.83 1571
4464.46 1566
4465.09 1582
4465.72 1616
4466.36 1658
4466.99 1686
4467.62 1716
4468.25 1742
4468.88 1832
4469.51 1855
4470.14 1876
4470.77 1822
4471.40 1844
4472.03 1794
4472.66 1710
4473.29 1680
4473.93 1649
4474.56 1742
4475.19 1679
4475.82 1621
4476.45 1625
4477.08 1605
4477.71 1613
4478.34 1660
4478.98 1614
4479.61 1657
4480.24 1578
4480.87 1561
4481.50 1595
4482.13 1589
4482.76 1646
4483.40 1640
4484.03 1567
4484.66 1680
4485.29 1738
4485.92 1708
4486.56 1804
4487.19 1743
4487.82 1794
4488.45 1781
4489.08 1711
4489.72 1782
4490.35 1804
4490.98 1772
4491.61 1777
4492.25 1835
4492.88 1796
4493.51 1756
4494.14 1771
4494.78 1778
4495.41 1737
4496.04 1740
4496.67 1829
4497.31 1762
4497.94 1900
4498.57 1993
4499.20 2127
4499.84 2426
4500.47 2795
4501.10 3239
4501.74 3576
4502.37 3829
4503.00 3942
4503.64 3902
4504.27 3671
4504.90 3557
4505.53 3331
4506.17 2990
4506.80 2705
4507.43 2511
4508.07 2373
4508.70 2287
4509.34 2184
4509.97 2161
4510.60 2099
4511.24 1974
4511.87 2040
4512.50 1989
4513.14 1897
4513.77 1939
4514.41 1849
4515.04 1805
4515.67 1820
4516.31 1828
4516.94 1716
4517.58 1692
4518.21 1817
4518.84 1739
4519.48 1692
4520.11 1711
4520.75 1751
4521.38 1715
4522.02 1797
4522.65 1765
4523.28 1764
4523.92 1773
4524.55 1852
4525.19 1847
4525.82 1909
4526.46 1964
4527.09 1998
4527.73 2097
4528.36 2310
4529.00 2548
4529.63 2832
4530.27 3114
4530.90 3276
4531.54 3428
4532.17 3365
4532.81 3364
4533.44 3141
4534.08 2968
4534.71 2854
4535.35 2591
4535.99 2419
4536.62 2254
4537.26 2180
4537.89 2065
4538.53 2031
4539.16 2050
4539.80 1953
4540.43 2053
4541.07 2022
4541.71 1936
4542.34 1963
4542.98 1905
4543.61 1895
4544.25 1825
4544.89 1814
4545.52 1783
4546.16 1738
4546.79 1630
4547.43 1578
4548.07 1563
4548.70 1558
4549.34 1608
4549.98 1615
4550.61 1563
4551.25 1514
4551.89 1548
4552.52 1632
4553.16 1665
4553.80 1616
4554.43 1586
4555.07 1614
4555.71 1598
4556.34 1604
4556.98 1627
4557.62 1634
4558.25 1692
4558.89 1627
4559.53 1671
4560.16 1695
4560.80 1729
4561.44 1737
4562.08 1724
4562.71 1682
4563.35 1689
4563.99 1718
4564.63 1722
4565.26 1766
4565.90 1701
4566.54 1762
4567.18 1834
4567.81 1814
4568.45 1830
4569.09 1800
4569.73 1776
4570.36 1897
4571.00 1860
4571.64 1783
4572.28 1745
4572.92 1755
4573.55 1769
4574.19 1803
4574.83 1792
4575.47 1764
4576.11 1752
4576.75 1744
4577.38 1658
4578.02 1679
4578.66 1807
4579.30 1753
4579.94 1651
4580.58 1679
4581.21 1609
4581.85 1635
4582.49 1538
4583.13 1538
4583.77 1636
4584.41 1667
4585.05 1626
4585.69 1601
4586.32 1674
4586.96 1735
4587.60 1782
4588.24 1800
4588.88 1866
4589.52 1776
4590.16 1857
4590.80 1875
4591.44 1829
4592.08 1817
4592.72 1819
4593.36 1878
4594.00 1794
4594.63 1703
4595.27 1694
4595.91 1601
4596.55 1607
4597.19 1572
4597.83 1607
4598.47 1669
4599.11 1655
4599.75 1649
4600.39 1593
4601.03 1657
4601.67 1689
4602.31 1810
4602.95 1815
4603.59 1762
4604.23 1842
4604.87 1825
4605.51 1844
4606.15 1877
4606.79 1754
4607.43 1725
4608.08 1732
4608.72 1673
4609.36 1691
4610.00 1705
4610.64 1660
4611.28 1720
4611.92 1778
4612.56 1860
4613.20 1882
4613.84 1964
4614.48 2025
4615.12 2027
4615.76 2059
4616.41 2101
4617.05 2015
4617.69 1946
4618.33 1873
4618.97 1826
4619.61 1704
4620.25 1637
4620.89 1611
4621.54 1529
4622.18 1433
4622.82 1410
4623.46 1494
4624.10 1489
4624.74 1498
4625.38 1546
4626.03 1512
4626.67 1528
4627.31 1555
4627.95 1556
4628.59 1599
4629.24 1537
4629.88 1526
4630.52 1589
4631.16 1602
4631.80 1663
4632.45 1593
4633.09 1556
4633.73 1684
4634.37 1647
4635.02 1587
4635.66 1594
4636.30 1571
4636.94 1514
4637.58 1533
4638.23 1535
4638.87 1614
4639.51 1610
4640.16 1584
4640.80 1562
4641.44 1608
4642.08 1615
4642.73 1603
4643.37 1631
4644.01 1703
4644.66 1651
4645.30 1675
4645.94 1665
4646.58 1673
4647.23 1622
4647.87 1663
4648.51 1684
4649.16 1691
4649.80 1699
4650.44 1585
4651.09 1632
4651.73 1644
4652.37 1682
4653.02 1677
4653.66 1652
4654.31 1652
4654.95 1658
4655.59 1640
4656.24 1624
4656.88 1557
4657.52 1564
4658.17 1504
4658.81 1553
4659.46 1498
4660.10 1442
4660.75 1467
4661.39 1446
4662.03 1418
4662.68 1461
4663.32 1430
4663.97 1417
4664.61 1426
4665.26 1470
4665.90 1447
4666.54 1481
4667.19 1409
4667.83 1406
4668.48 1504
4669.12 1446
4669.77 1400
4670.41 1446
4671.06 1450
4671.70 1447
4672.35 1486
4672.99 1477
4673.64 1499
4674.28 1546
4674.93 1540
4675.57 1507
4676.22 1568
4676.86 1562
4677.51 1495
4678.15 1507
4678.80 1517
4679.44 1537
4680.09 1528
4680.73 1566
4681.38 1499
4682.03 1564
4682.67 1563
4683.32 1548
4683.96 1660
4684.61 1580
4685.25 1566
4685.90 1639
4686.55 1594
4687.19 1528
4687.84 1510
4688.48 1590
4689.13 1649
4689.78 1600
4690.42 1578
4691.07 1689
4691.72 1700
4692.36 1670
4693.01 1674
4693.65 1672
4694.30 1694
4694.95 1651
4695.59 1675
4696.24 1593
4696.89 1638
4697.53 1631
4698.18 1698
4698.83 1732
4699.47 1756
4700.12 1728
4700.77 1825
4701.41 1876
4702.06 1733
4702.71 1742
4703.36 1661
4704.00 1638
4704.65 1633
4705.30 1643
4705.94 1569
4706.59 1539
4707.24 1568
4707.89 1567
4708.53 1580
4709.18 1572
4709.83 1568
4710.48 1602
4711.12 1566
4711.77 1535
4712.42 1609
4713.07 1571
4713.71 1596
4714.36 1538
4715.01 1614
4715.66 1593
4716.31 1549
4716.95 1632
4717.60 1630
4718.25 1675
4718.90 1570
4719.55 1540
4720.19 1605
4720.84 1631
4721.49 1617
4722.14 1645
4722.79 1568
4723.44 1622
4724.08 1645
4724.73 1611
4725.38 1572
4726.03 1544
4726.68 1528
4727.33 1519
4727.98 1509
4728.63 1479
4729.27 1521
4729.92 1511
4730.57 1430
4731.22 1428
4731.87 1478
4732.52 1454
4733.17 1482
4733.82 1422
4734.47 1406
4735.12 1471
4735.77 1467
4736.41 1411
4737.06 1398
4737.71 1487
4738.36 1531
4739.01 1529
4739.66 1501
4740.31 1493
4740.96 1511
4741.61 1492
4742.26 1498
4742.91 1568
4743.56 1513
4744.21 1492
4744.86 1500
4745.51 1555
4746.16 1513
4746.81 1550
4747.46 1514
4748.11 1628
4748.76 1661
4749.41 1673
4750.06 1721
4750.71 1788
4751.36 1818
4752.01 1844
4752.66 1839
4753.31 1860
4753.96 1851
4754.61 1771
4755.26 1681
4755.92 1691
4756.57 1615
4757.22 1569
4757.87 1529
4758.52 1554
4759.17 1504
4759.82 1564
4760.47 1580
4761.12 1565
4761.77 1593
4762.42 1575
4763.08 1534
4763.73 1538
4764.38 1524
4765.03 1545
4765.68 1486
4766.33 1528
4766.98 1656
4767.64 1650
4768.29 1614
4768.94 1679
4769.59 1711
4770.24 1678
4770.89 1630
4771.54 1689
4772.20 1719
4772.85 1580
4773.50 1573
4774.15 1568
4774.80 1577
4775.46 1541
4776.11 1528
4776.76 1492
4777.41 1486
4778.06 1534
4778.72 1545
4779.37 1518
4780.02 1505
4780.67 1492
4781.33 1555
4781.98 1486
4782.63 1536
4783.28 1520
4783.94 1505
4784.59 1487
4785.24 1502
4785.89 1570
4786.55 1588
4787.20 1613
4787.85 1558
4788.51 1639
4789.16 1711
4789.81 1667
4790.46 1636
4791.12 1699
4791.77 1712
4792.42 1654
4793.08 1668
4793.73 1706
4794.38 1721
4795.04 1655
4795.69 1682
4796.34 1629
4797.00 1623
4797.65 1663
4798.30 1683
4798.96 1671
4799.61 1765
4800.27 1792
4800.92 1804
4801.57 1883
4802.23 1837
4802.88 1733
4803.53 1723
4804.19 1703
4804.84 1791
4805.50 1756
4806.15 1710
4806.81 1612
4807.46 1652
4808.11 1639
4808.77 1657
4809.42 1667
4810.08 1699
4810.73 1690
4811.39 1762
4812.04 1839
4812.69 1818
4813.35 1803
4814.00 1905
4814.66 1925
4815.31 1981
4815.97 1990
4816.62 2049
4817.28 2066
4817.93 2015
4818.59 1959
4819.24 1965
4819.90 1938
4820.55 1922
4821.21 1869
4821.86 1894
4822.52 2026
4823.17 2084
4823.83 1998
4824.48 1888
4825.14 1914
4825.79 1899
4826.45 1911
4827.11 1864
4827.76 1842
4828.42 1893
4829.07 1828
4829.73 1910
4830.38 1857
4831.04 1975
4831.70 1944
4832.35 1874
4833.01 2010
4833.66 2044
4834.32 2078
4834.98 2104
4835.63 2138
4836.29 2090
4836.94 2131
4837.60 2151
4838.26 2182
4838.91 2264
4839.57 2228
4840.23 2228
4840.88 2204
4841.54 2277
4842.20 2301
4842.85 2284
4843.51 2196
4844.17 2223
4844.82 2137
4845.48 2129
4846.14 2231
4846.79 2172
4847.45 2295
4848.11 2404
4848.76 2527
4849.42 2689
4850.08 2775
4850.73 2717
4851.39 2785
4852.05 2800
4852.71 2643
4853.36 2532
4854.02 2451
4854.68 2449
4855.34 2491
4855.99 2639
4856.65 2723
4857.31 2846
4857.97 3093
4858.62 3191
4859.28 3126
4859.94 3120
4860.60 2952
4861.25 2873
4861.91 2678
4862.57 2573
4863.23 2511
4863.89 2384
4864.54 2386
4865.20 2434
4865.86 2431
4866.52 2433
4867.18 2493
4867.84 2433
4868.49 2453
4869.15 2360
4869.81 2347
4870.47 2449
4871.13 2543
4871.79 2589
4872.44 2468
4873.10 2497
4873.76 2460
4874.42 2403
4875.08 2391
4875.74 2416
4876.40 2343
4877.06 2399
4877.72 2429
4878.37 2515
4879.03 2527
4879.69 2554
4880.35 2502
4881.01 2478
4881.67 2388
4882.33 2312
4882.99 2182
4883.65 2166
4884.31 2103
4884.97 2075
4885.63 2085
4886.29 2075
4886.95 1996
4887.61 2010
4888.26 1990
4888.92 1979
4889.58 1954
4890.24 1962
4890.90 1984
4891.56 1957
4892.22 2042
4892.88 2040
4893.54 1922
4894.20 1867
4894.86 1923
4895.52 1859
4896.18 1853
4896.84 1917
4897.51 1896
4898.17 1915
4898.83 2058
4899.49 2242
4900.15 2316
4900.81 2381
4901.47 2365
4902.13 2336
4902.79 2287
4903.45 2205
4904.11 2123
4904.77 2066
4905.43 2085
4906.09 1970
4906.75 1943
4907.41 1947
4908.08 1966
4908.74 1998
4909.40 1965
4910.06 1967
4910.72 1941
4911.38 1905
4912.04 1949
4912.70 1893
4913.37 1841
4914.03 1761
4914.69 1663
4915.35 1685
4916.01 1655
4916.67 1641
4917.33 1576
4918.00 1548
4918.66 1604
4919.32 1608
4919.98 1546
4920.64 1543
4921.31 1596
4921.97 1602
4922.63 1597
4923.29 1564
4923.95 1548
4924.62 1614
4925.28 1522
4925.94 1509
4926.60 1515
4927.26 1564
4927.93 1583
4928.59 1561
4929.25 1530
4929.91 1538
4930.58 1548
4931.24 1603
4931.90 1559
4932.56 1475
4933.23 1530
4933.89 1567
4934.55 1591
4935.22 1570
4935.88 1594
4936.54 1565
4937.20 1622
4937.87 1651
4938.53 1725
4939.19 1687
4939.86 1653
4940.52 1694
4941.18 1588
4941.85 1633
4942.51 1618
4943.17 1584
4943.84 1582
4944.50 1574
4945.16 1490
4945.83 1477
4946.49 1564
4947.15 1551
4947.82 1565
4948.48 1525
4949.15 1470
4949.81 1535
4950.47 1482
4951.14 1505
4951.80 1509
4952.47 1512
4953.13 1604
4953.79 1482
4954.46 1475
4955.12 1456
4955.79 1518
4956.45 1510
4957.11 1552
4957.78 1594
4958.44 1630
4959.11 1654
4959.77 1761
4960.44 1770
4961.10 1822
4961.77 1841
4962.43 2006
4963.10 1857
4963.76 1819
4964.42 1850
4965.09 1847
4965.75 1808
4966.42 1715
4967.08 1637
4967.75 1582
4968.41 1564
4969.08 1460
4969.74 1428
4970.41 1489
4971.08 1511
4971.74 1516
4972.41 1546
4973.07 1551
4973.74 1548
4974.40 1553
4975.07 1572
4975.73 1630
4976.40 1641
4977.06 1609
4977.73 1620
4978.40 1654
4979.06 1677
4979.73 1620
4980.39 1591
4981.06 1526
4981.73 1499
4982.39 1453
4983.06 1405
4983.72 1418
4984.39 1494
4985.06 1449
4985.72 1427
4986.39 1510
4987.05 1484
4987.72 1476
4988.39 1393
4989.05 1373
4989.72 1439
4990.39 1399
4991.05 1372
4991.72 1412
4992.39 1380
4993.05 1459
4993.72 1475
4994.39 1492
4995.05 1522
4995.72 1458
4996.39 1508
4997.05 1524
4997.72 1533
4998.39 1569
4999.06 1548
4999.72 1461
5000.39 1444
5001.06 1496
5001.73 1465
5002.39 1421
5003.06 1476
5003.73 1417
5004.39 1385
5005.06 1372
5005.73 1358
5006.40 1343
5007.07 1386
5007.73 1460
5008.40 1481
5009.07 1533
5009.74 1538
5010.40 1451
5011.07 1470
5011.74 1474
5012.41 1491
5013.08 1507
5013.74 1489
5014.41 1483
5015.08 1469
5015.75 1471
5016.42 1454
5017.09 1514
5017.75 1431
5018.42 1487
5019.09 1511
5019.76 1504
5020.43 1573
5021.10 1608
5021.76 1601
5022.43 1657
5023.10 1671
5023.77 1749
5024.44 1690
5025.11 1617
5025.78 1614
5026.45 1559
5027.12 1550
5027.78 1640
5028.45 1637
5029.12 1576
5029.79 1584
5030.46 1523
5031.13 1533
5031.80 1560
5032.47 1519
5033.14 1523
5033.81 1512
5034.48 1463
5035.15 1522
5035.82 1469
5036.49 1465
5037.16 1426
5037.83 1375
5038.50 1433
5039.16 1409
5039.83 1456
5040.50 1510
5041.17 1455
5041.84 1394
5042.51 1414
5043.18 1452
5043.85 1508
5044.52 1477
5045.20 1432
5045.87 1421
5046.54 1489
5047.21 1529
5047.88 1524
5048.55 1592
5049.22 1618
5049.89 1659
5050.56 1688
5051.23 1662
5051.90 1713
5052.57 1799
5053.24 1806
5053.91 1828
5054.58 1825
5055.25 1861
5055.92 1798
5056.60 1778
5057.27 1756
5057.94 1639
5058.61 1648
5059.28 1659
5059.95 1591
5060.62 1591
5061.29 1596
5061.96 1543
5062.64 1522
5063.31 1560
5063.98 1569
5064.65 1570
5065.32 1550
5065.99 1518
5066.66 1506
5067.34 1473
5068.01 1557
5068.68 1627
5069.35 1614
5070.02 1598
5070.70 1577
5071.37 1627
5072.04 1663
5072.71 1683
5073.38 1603
5074.06 1663
5074.73 1672
5075.40 1632
5076.07 1686
5076.74 1705
5077.42 1671
5078.09 1747
5078.76 1748
5079.43 1797
5080.11 1862
5080.78 1853
5081.45 1878
5082.12 1791
5082.80 1749
5083.47 1712
5084.14 1719
5084.82 1696
5085.49 1735
5086.16 1805
5086.83 1922
5087.51 2012
5088.18 2221
5088.85 2440
5089.53 2628
5090.20 2761
5090.87 2917
5091.55 2938
5092.22 2949
5092.89 2898
5093.57 2700
5094.24 2544
5094.91 2348
5095.59 2312
5096.26 2185
5096.93 2049
5097.61 1946
5098.28 1813
5098.96 1688
5099.63 1672
5100.30 1684
5100.98 1771
5101.65 1786
5102.32 1839
5103.00 1885
5103.67 1868
5104.35 1828
5105.02 1850
5105.70 1828
5106.37 1881
5107.04 1823
5107.72 1788
5108.39 1716
5109.07 1627
5109.74 1618
5110.42 1610
5111.09 1545
5111.77 1558
5112.44 1553
5113.11 1573
5113.79 1627
5114.46 1596
5115.14 1681
5115.81 1828
5116.49 2049
5117.16 2241
5117.84 2452
5118.51 2744
5119.19 2870
5119.86 3013
5120.54 2927
5121.21 2857
5121.89 2773
5122.57 2595
5123.24 2440
5123.92 2257
5124.59 2124
5125.27 1943
5125.94 1871
5126.62 1826
5127.29 1776
5127.97 1800
5128.64 1821
5129.32 1857
5130.00 1831
5130.67 1773
5131.35 1796
5132.02 1882
5132.70 1890
5133.38 1914
5134.05 1833
5134.73 1758
5135.40 1700
5136.08 1707
5136.76 1691
5137.43 1677
5138.11 1725
5138.79 1819
5139.46 1759
5140.14 1703
5140.82 1671
5141.49 1660
5142.17 1663
5142.85 1635
5143.52 1618
5144.20 1600
5144.88 1533
5145.55 1578
5146.23 1611
5146.91 1563
5147.58 1533
5148.26 1524
5148.94 1551
5149.61 1523
5150.29 1503
5150.97 1451
5151.65 1471
5152.32 1489
5153.00 1549
5153.68 1506
5154.36 1461
5155.03 1550
5155.71 1600
5156.39 1699
5157.07 1752
5157.74 1780
5158.42 1788
5159.10 1752
5159.78 1749
5160.45 1724
5161.13 1660
5161.81 1577
5162.49 1649
5163.17 1561
5163.84 1482
5164.52 1579
5165.20 1525
5165.88 1536
5166.56 1604
5167.24 1631
5167.91 1590
5168.59 1554
5169.27 1516
5169.95 1567
5170.63 1505
5171.31 1475
5171.98 1416
5172.66 1397
5173.34 1366
5174.02 1412
5174.70 1398
5175.38 1415
5176.06 1376
5176.74 1415
5177.41 1445
5178.09 1469
5178.77 1521
5179.45 1563
5180.13 1545
5180.81 1553
5181.49 1538
5182.17 1488
5182.85 1492
5183.53 1532
5184.21 1522
5184.89 1462
5185.57 1452
5186.24 1484
5186.92 1362
5187.60 1339
5188.28 1340
5188.96 1382
5189.64 1311
5190.32 1298
5191.00 1330
5191.68 1305
5192.36 1283
5193.04 1284
5193.72 1279
5194.40 1340
5195.08 1318
5195.76 1256
5196.44 1385
5197.12 1342
5197.80 1406
5198.48 1388
5199.16 1331
5199.84 1364
5200.52 1431
5201.21 1371
5201.89 1340
5202.57 1304
5203.25 1273
5203.93 1294
5204.61 1384
5205.29 1359
5205.97 1320
5206.65 1384
5207.33 1384
5208.01 1431
5208.69 1438
5209.37 1417
5210.06 1362
5210.74 1314
5211.42 1346
5212.10 1405
5212.78 1386
5213.46 1361
5214.14 1345
5214.82 1391
5215.51 1404
5216.19 1412
5216.87 1408
5217.55 1431
5218.23 1375
5218.91 1439
5219.60 1417
5220.28 1379
5220.96 1424
5221.64 1453
5222.32 1414
5223.00 1419
5223.69 1437
5224.37 1420
5225.05 1434
5225.73 1414
5226.41 1381
5227.10 1405
5227.78 1368
5228.46 1371
5229.14 1326
5229.83 1347
5230.51 1339
5231.19 1401
5231.87 1341
5232.56 1280
5233.24 1359
5233.92 1405
5234.60 1479
5235.29 1446
5235.97 1442
5236.65 1407
5237.34 1529
5238.02 1501
5238.70 1535
5239.38 1566
5240.07 1516
5240.75 1535
5241.43 1530
5242.12 1493
5242.80 1478
5243.48 1454
5244.17 1543
5244.85 1504
5245.53 1406
5246.22 1445
5246.90 1512
5247.58 1543
5248.27 1529
5248.95 1490
5249.63 1482
5250.32 1496
5251.00 1485
5251.69 1555
5252.37 1427
5253.05 1495
5253.74 1486
5254.42 1410
5255.11 1400
5255.79 1393
5256.47 1341
5257.16 1352
5257.84 1309
5258.53 1341
5259.21 1374
5259.89 1404
5260.58 1397
5261.26 1435
5261.95 1440
5262.63 1443
5263.32 1452
5264.00 1472
5264.69 1550
5265.37 1501
5266.06 1448
5266.74 1447
5267.43 1471
5268.11 1385
5268.79 1353
5269.48 1459
5270.16 1439
5270.85 1359
5271.53 1354
5272.22 1423
5272.91 1393
5273.59 1422
5274.28 1363
5274.96 1334
5275.65 1357
5276.33 1406
5277.02 1494
5277.70 1476
5278.39 1455
5279.07 1515
5279.76 1535
5280.45 1522
5281.13 1497
5281.82 1457
5282.50 1491
5283.19 1448
5283.87 1520
5284.56 1451
5285.25 1367
5285.93 1369
5286.62 1394
5287.30 1456
5287.99 1389
5288.68 1388
5289.36 1374
5290.05 1340
5290.74 1315
5291.42 1399
5292.11 1306
5292.79 1325
5293.48 1391
5294.17 1386
5294.85 1371
5295.54 1360
5296.23 1407
5296.91 1454
5297.60 1488
5298.29 1442
5298.98 1458
5299.66 1517
5300.35 1482
5301.04 1469
5301.72 1525
5302.41 1523
5303.10 1575
5303.78 1634
5304.47 1655
5305.16 1670
5305.85 1562
5306.53 1556
5307.22 1541
5307.91 1583
5308.60 1616
5309.28 1568
5309.97 1573
5310.66 1659
5311.35 1658
5312.03 1711
5312.72 1705
5313.41 1717
5314.10 1747
5314.79 1711
5315.47 1640
5316.16 1673
5316.85 1694
5317.54 1666
5318.23 1651
5318.91 1615
5319.60 1629
5320.29 1675
5320.98 1608
5321.67 1570
5322.36 1527
5323.04 1473
5323.73 1480
5324.42 1433
5325.11 1480
5325.80 1478
5326.49 1460
5327.18 1473
5327.86 1438
5328.55 1442
5329.24 1424
5329.93 1428
5330.62 1409
5331.31 1360
5332.00 1379
5332.69 1349
5333.38 1364
5334.06 1385
5334.75 1338
5335.44 1391
5336.13 1420
5336.82 1387
5337.51 1374
5338.20 1322
5338.89 1332
5339.58 1359
5340.27 1307
5340.96 1321
5341.65 1362
5342.34 1365
5343.03 1323
5343.72 1288
5344.41 1353
5345.10 1390
5345.79 1454
5346.48 1526
5347.17 1524
5347.86 1569
5348.55 1579
5349.24 1640
5349.93 1563
5350.62 1588
5351.31 1534
5352.00 1600
5352.69 1632
5353.38 1532
5354.07 1500
5354.76 1442
5355.45 1423
5356.14 1432
5356.83 1402
5357.52 1377
5358.21 1496
5358.90 1524
5359.59 1477
5360.29 1609
5360.98 1625
5361.67 1680
5362.36 1633
5363.05 1619
5363.74 1657
5364.43 1594
5365.12 1501
5365.81 1464
5366.50 1423
5367.20 1338
5367.89 1347
5368.58 1385
5369.27 1338
5369.96 1303
5370.65 1344
5371.34 1376
5372.04 1397
5372.73 1350
5373.42 1385
5374.11 1347
5374.80 1350
5375.49 1327
5376.19 1279
5376.88 1337
5377.57 1384
5378.26 1325
5378.95 1310
5379.65 1330
5380.34 1415
5381.03 1333
5381.72 1312
5382.42 1339
5383.11 1319
5383.80 1317
5384.49 1293
5385.19 1368
5385.88 1427
5386.57 1416
5387.26 1447
5387.96 1448
5388.65 1435
5389.34 1445
5390.03 1473
5390.73 1525
5391.42 1532
5392.11 1456
5392.80 1434
5393.50 1378
5394.19 1363
5394.88 1399
5395.58 1338
5396.27 1316
5396.96 1351
5397.66 1387
5398.35 1377
5399.04 1310
5399.74 1317
5400.43 1337
5401.12 1335
5401.82 1353
5402.51 1383
5403.20 1295
5403.90 1341
5404.59 1362
5405.29 1344
5405.98 1371
5406.67 1379
5407.37 1326
5408.06 1370
5408.75 1329
5409.45 1329
5410.14 1315
5410.84 1260
5411.53 1323
5412.23 1293
5412.92 1267
5413.61 1276
5414.31 1318
5415.00 1286
5415.70 1330
5416.39 1283
5417.09 1318
5417.78 1345
5418.47 1309
5419.17 1341
5419.86 1369
5420.56 1336
5421.25 1408
5421.95 1371
5422.64 1422
5423.34 1404
5424.03 1393
5424.73 1369
5425.42 1377
5426.12 1349
5426.81 1357
5427.51 1315
5428.20 1340
5428.90 1311
5429.59 1289
5430.29 1292
5430.99 1296
5431.68 1317
5432.38 1320
5433.07 1294
5433.77 1283
5434.46 1275
5435.16 1306
5435.85 1312
5436.55 1394
5437.25 1438
5437.94 1419
5438.64 1346
5439.33 1371
5440.03 1411
5440.73 1430
5441.42 1380
5442.12 1354
5442.81 1372
5443.51 1428
5444.21 1403
5444.90 1442
5445.60 1560
5446.29 1536
5446.99 1672
5447.69 1750
5448.38 1736
5449.08 1667
5449.78 1691
5450.47 1750
5451.17 1674
5451.87 1664
5452.56 1658
5453.26 1709
5453.96 1615
5454.65 1631
5455.35 1624
5456.05 1625
5456.75 1566
5457.44 1619
5458.14 1649
5458.84 1610
5459.53 1591
5460.23 1649
5460.93 1702
5461.63 1797
5462.32 1815
5463.02 1824
5463.72 1901
5464.42 1922
5465.11 1843
5465.81 1795
5466.51 1758
5467.21 1709
5467.90 1629
5468.60 1611
5469.30 1627
5470.00 1627
5470.70 1574
5471.39 1597
5472.09 1593
5472.79 1554
5473.49 1570
5474.19 1577
5474.88 1587
5475.58 1651
5476.28 1693
5476.98 1732
5477.68 1899
5478.38 2103
5479.07 2254
5479.77 2427
5480.47 2643
5481.17 2647
5481.87 2578
5482.57 2404
5483.27 2267
5483.96 2165
5484.66 2006
5485.36 1910
5486.06 1907
5486.76 1811
5487.46 1747
5488.16 1854
5488.86 1829
5489.56 1839
5490.26 1754
5490.96 1795
5491.65 1900
5492.35 1904
5493.05 1890
5493.75 1995
5494.45 1996
5495.15 1970
5495.85 2013
5496.55 2155
5497.25 2096
5497.95 2200
5498.65 2409
5499.35 2760
5500.05 3224
5500.75 3351
5501.45 3458
5502.15 3497
5502.85 3338
5503.55 2937
5504.25 2523
5504.95 2237
5505.65 2005
5506.35 1871
5507.05 1808
5507.75 1783
5508.45 1728
5509.15 1693
5509.85 1731
5510.55 1577
5511.25 1638
5511.95 1703
5512.65 1669
5513.35 1712
5514.05 1732
5514.76 1798
5515.46 1712
5516.16 1728
5516.86 1747
5517.56 1777
5518.26 1774
5518.96 1747
5519.66 1771
5520.36 1689
5521.06 1735
5521.77 1781
5522.47 1729
5523.17 1664
5523.87 1612
5524.57 1548
5525.27 1586
5525.97 1494
5526.67 1442
5527.38 1453
5528.08 1464
5528.78 1538
5529.48 1552
5530.18 1567
5530.88 1511
5531.59 1440
5532.29 1481
5532.99 1482
5533.69 1438
5534.39 1412
5535.10 1397
5535.80 1486
5536.50 1516
5537.20 1519
5537.90 1544
5538.61 1525
5539.31 1489
5540.01 1510
5540.71 1487
5541.42 1453
5542.12 1522
5542.82 1441
5543.52 1428
5544.23 1376
5544.93 1303
5545.63 1356
5546.33 1362
5547.04 1341
5547.74 1399
5548.44 1387
5549.15 1413
5549.85 1431
5550.55 1406
5551.26 1368
5551.96 1386
5552.66 1357
5553.36 1355
5554.07 1423
5554.77 1388
5555.47 1315
5556.18 1379
5556.88 1328
5557.58 1345
5558.29 1415
5558.99 1376
5559.70 1332
5560.40 1385
5561.10 1405
5561.81 1464
5562.51 1487
5563.21 1548
5563.92 1480
5564.62 1498
5565.33 1486
5566.03 1450
5566.73 1410
5567.44 1402
5568.14 1351
5568.85 1394
5569.55 1457
5570.25 1350
5570.96 1322
5571.66 1360
5572.37 1370
5573.07 1412
5573.78 1444
5574.48 1483
5575.19 1486
5575.89 1450
5576.59 1492
5577.30 1483
5578.00 1433
5578.71 1400
5579.41 1405
5580.12 1375
5580.82 1372
5581.53 1358
5582.23 1326
5582.94 1327
5583.64 1405
5584.35 1389
5585.05 1391
5585.76 1520
5586.46 1534
5587.17 1478
5587.88 1491
5588.58 1440
5589.29 1418
5589.99 1415
5590.70 1447
5591.40 1437
5592.11 1382
5592.81 1322
5593.52 1291
5594.23 1291
5594.93 1297
5595.64 1250
5596.34 1275
5597.05 1290
5597.76 1265
5598.46 1314
5599.17 1252
5599.87 1253
5600.58 1222
5601.29 1280
5601.99 1289
5602.70 1283
5603.41 1290
5604.11 1327
5604.82 1356
5605.52 1290
5606.23 1324
5606.94 1336
5607.64 1293
5608.35 1272
5609.06 1255
5609.76 1348
5610.47 1311
5611.18 1372
5611.88 1293
5612.59 1303
5613.30 1324
5614.01 1297
5614.71 1289
5615.42 1228
5616.13 1265
5616.83 1247
5617.54 1271
5618.25 1308
5618.96 1299
5619.66 1305
5620.37 1232
5621.08 1276
5621.79 1251
5622.49 1257
5623.20 1292
5623.91 1251
5624.62 1310
5625.32 1238
5626.03 1272
5626.74 1330
5627.45 1317
5628.16 1317
5628.86 1358
5629.57 1368
5630.28 1331
5630.99 1334
5631.70 1308
5632.40 1292
5633.11 1317
5633.82 1358
5634.53 1320
5635.24 1365
5635.95 1399
5636.65 1418
5637.36 1402
5638.07 1500
5638.78 1517
5639.49 1480
5640.20 1480
5640.91 1487
5641.61 1513
5642.32 1458
5643.03 1383
5643.74 1293
5644.45 1304
5645.16 1291
5645.87 1321
5646.58 1344
5647.29 1373
5648.00 1363
5648.70 1315
5649.41 1362
5650.12 1428
5650.83 1414
5651.54 1347
5652.25 1375
5652.96 1426
5653.67 1390
5654.38 1408
5655.09 1399
5655.80 1526
5656.51 1556
5657.22 1499
5657.93 1567
5658.64 1524
5659.35 1472
5660.06 1392
5660.77 1467
5661.48 1446
5662.19 1405
5662.90 1430
5663.61 1416
5664.32 1465
5665.03 1450
5665.74 1406
5666.45 1424
5667.16 1479
5667.87 1439
5668.58 1437
5669.29 1469
5670.00 1439
5670.71 1490
5671.42 1535
5672.13 1515
5672.84 1496
5673.56 1458
5674.27 1393
5674.98 1296
5675.69 1318
5676.40 1263
5677.11 1319
5677.82 1305
5678.53 1282
5679.24 1293
5679.95 1268
5680.67 1283
5681.38 1327
5682.09 1315
5682.80 1311
5683.51 1272
5684.22 1321
5684.93 1290
5685.65 1298
5686.36 1300
5687.07 1283
5687.78 1260
5688.49 1264
5689.20 1246
5689.92 1251
5690.63 1255
5691.34 1279
5692.05 1363
5692.76 1333
5693.47 1278
5694.19 1252
5694.90 1223
5695.61 1272
5696.32 1233
5697.04 1227
5697.75 1194
5698.46 1230
5699.17 1185
5699.89 1217
5700.60 1235
5701.31 1209
5702.02 1174
5702.74 1195
5703.45 1167
5704.16 1203
5704.87 1240
5705.59 1233
5706.30 1226
5707.01 1161
5707.72 1191
5708.44 1208
5709.15 1227
5709.86 1231
5710.58 1154
5711.29 1181
5712.00 1176
5712.72 1162
5713.43 1174
5714.14 1187
5714.86 1142
5715.57 1162
5716.28 1217
5717.00 1232
5717.71 1210
5718.42 1177
5719.14 1183
5719.85 1215
5720.56 1237
5721.28 1338
5721.99 1325
5722.71 1229
5723.42 1269
5724.13 1274
5724.85 1316
5725.56 1315
5726.28 1299
5726.99 1328
5727.70 1377
5728.42 1382
5729.13 1302
5729.85 1266
5730.56 1285
5731.28 1297
5731.99 1288
5732.70 1323
5733.42 1278
5734.13 1259
5734.85 1313
5735.56 1301
5736.28 1324
5736.99 1336
5737.71 1336
5738.42 1282
5739.14 1319
5739.85 1257
5740.57 1264
5741.28 1256
5742.00 1269
5742.71 1212
5743.43 1178
5744.14 1163
5744.86 1207
5745.57 1189
5746.29 1175
5747.00 1176
5747.72 1194
5748.43 1175
5749.15 1186
5749.87 1152
5750.58 1151
5751.30 1206
5752.01 1275
5752.73 1220
5753.44 1292
5754.16 1277
5754.88 1314
5755.59 1332
5756.31 1390
5757.02 1371
5757.74 1343
5758.46 1357
5759.17 1399
5759.89 1356
5760.60 1317
5761.32 1296
5762.04 1325
5762.75 1369
5763.47 1331
5764.19 1310
5764.90 1369
5765.62 1350
5766.34 1367
5767.05 1435
5767.77 1454
5768.49 1505
5769.20 1650
5769.92 1801
5770.64 1838
5771.35 1847
5772.07 1845
5772.79 1718
5773.50 1640
5774.22 1598
5774.94 1450
5775.65 1452
5776.37 1457
5777.09 1426
5777.81 1453
5778.52 1424
5779.24 1445
5779.96 1448
5780.68 1466
5781.39 1409
5782.11 1378
5782.83 1430
5783.55 1422
5784.26 1369
5784.98 1365
5785.70 1317
5786.42 1327
5787.14 1350
5787.85 1310
5788.57 1369
5789.29 1341
5790.01 1369
5790.73 1362
5791.44 1326
5792.16 1264
5792.88 1310
5793.60 1249
5794.32 1312
5795.03 1301
5795.75 1282
5796.47 1333
5797.19 1294
5797.91 1310
5798.63 1337
5799.35 1353
5800.06 1376
5800.78 1400
5801.50 1380
5802.22 1393
5802.94 1349
5803.66 1346
5804.38 1348
5805.10 1359
5805.82 1312
5806.53 1296
5807.25 1341
5807.97 1412
5808.69 1408
5809.41 1417
5810.13 1366
5810.85 1382
5811.57 1374
5812.29 1324
5813.01 1253
5813.73 1277
5814.45 1279
5815.17 1285
5815.89 1256
5816.61 1250
5817.33 1306
5818.05 1302
5818.77 1333
5819.49 1354
5820.20 1363
5820.92 1416
5821.64 1475
5822.36 1466
5823.09 1440
5823.81 1491
5824.53 1437
5825.25 1394
5825.97 1427
5826.69 1432
5827.41 1377
5828.13 1359
5828.85 1329
5829.57 1264
5830.29 1261
5831.01 1321
5831.73 1282
5832.45 1265
5833.17 1294
5833.89 1228
5834.61 1263
5835.33 1312
5836.05 1251
5836.78 1269
5837.50 1276
5838.22 1276
5838.94 1267
5839.66 1278
5840.38 1326
5841.10 1337
5841.82 1286
5842.54 1274
5843.27 1347
5843.99 1278
5844.71 1268
5845.43 1233
5846.15 1208
5846.87 1255
5847.59 1286
5848.32 1259
5849.04 1293
5849.76 1331
5850.48 1327
5851.20 1363
5851.93 1354
5852.65 1322
5853.37 1385
5854.09 1406
5854.81 1366
5855.54 1375
5856.26 1292
5856.98 1317
5857.70 1338
5858.42 1374
5859.15 1353
5859.87 1299
5860.59 1364
5861.31 1297
5862.04 1281
5862.76 1375
5863.48 1375
5864.20 1384
5864.93 1400
5865.65 1361
5866.37 1324
5867.10 1283
5867.82 1320
5868.54 1348
5869.26 1393
5869.99 1453
5870.71 1456
5871.43 1444
5872.16 1383
5872.88 1432
5873.60 1422
5874.33 1386
5875.05 1329
5875.77 1313
5876.50 1345
5877.22 1367
5877.94 1363
5878.67 1320
5879.39 1327
5880.11 1310
5880.84 1338
5881.56 1375
5882.28 1316
5883.01 1354
5883.73 1342
5884.46 1373
5885.18 1344
5885.90 1315
5886.63 1371
5887.35 1379
5888.08 1360
5888.80 1328
5889.52 1363
5890.25 1297
5890.97 1306
5891.70 1349
5892.42 1341
5893.15 1386
5893.87 1363
5894.59 1308
5895.32 1331
5896.04 1365
5896.77 1315
5897.49 1317
5898.22 1293
5898.94 1272
5899.67 1331
5900.39 1311
5901.12 1354
5901.84 1360
5902.57 1290
5903.29 1269
5904.02 1325
5904.74 1303
5905.47 1351
5906.19 1412
5906.92 1362
5907.64 1348
5908.37 1392
5909.09 1385
5909.82 1410
5910.55 1419
5911.27 1354
5912.00 1429
5912.72 1408
5913.45 1465
5914.17 1469
5914.90 1437
5915.63 1458
5916.35 1473
5917.08 1477
5917.80 1470
5918.53 1470
5919.25 1455
5919.98 1450
5920.71 1466
5921.43 1425
5922.16 1456
5922.89 1466
5923.61 1548
5924.34 1568
5925.06 1563
5925.79 1549
5926.52 1597
5927.24 1585
5927.97 1648
5928.70 1701
5929.42 1696
5930.15 1720
5930.88 1730
5931.60 1719
5932.33 1679
5933.06 1716
5933.78 1715
5934.51 1710
5935.24 1697
5935.97 1724
5936.69 1779
5937.42 1788
5938.15 1861
5938.87 1875
5939.60 1872
5940.33 1969
5941.06 1977
5941.78 1960
5942.51 1990
5943.24 2011
5943.97 2178
5944.69 2126
5945.42 2113
5946.15 2139
5946.88 2158
5947.60 2299
5948.33 2390
5949.06 2321
5949.79 2435
5950.52 2650
5951.24 2899
5951.97 2998
5952.70 3188
5953.43 3369
5954.16 3371
5954.88 3277
5955.61 3134
5956.34 2935
5957.07 2852
5957.80 2744
5958.53 2741
5959.25 2729
5959.98 2745
5960.71 2725
5961.44 2712
5962.17 2750
5962.90 2757
5963.63 2858
5964.36 2987
5965.08 3179
5965.81 3372
5966.54 3582
5967.27 3808
5968.00 3903
5968.73 3811
5969.46 3745
5970.19 3659
5970.92 3519
5971.65 3449
5972.37 3417
5973.10 3252
5973.83 3278
5974.56 3171
5975.29 3089
5976.02 3155
5976.75 3126
5977.48 3249
5978.21 3257
5978.94 3383
5979.67 3390
5980.40 3592
5981.13 3597
5981.86 3653
5982.59 3635
5983.32 3609
5984.05 3576
5984.78 3673
5985.51 3701
5986.24 3704
5986.97 3622
5987.70 3722
5988.43 3730
5989.16 3831
5989.89 3838
5990.62 3966
5991.35 4060
5992.08 4133
5992.81 4173
5993.54 4167
5994.27 4251
5995.00 4294
5995.74 4247
5996.47 4335
5997.20 4350
5997.93 4243
5998.66 4299
5999.39 4290
6000.12 4131
6000.85 4070
6001.58 4045
6002.31 3972
6003.04 3866
6003.78 3735
6004.51 3861
6005.24 3778
6005.97 3718
6006.70 3824
6007.43 3974
6008.16 4224
6008.90 4726
6009.63 5526
6010.36 6585
6011.09 8088
6011.82 9674
6012.55 11170
6013.29 12474
6014.02 13219
6014.75 13292
6015.48 13019
6016.21 12101
6016.95 11010
6017.68 9600
6018.41 8324
6019.14 7063
6019.87 6172
6020.61 5305
6021.34 4684
6022.07 4135
6022.80 3856
6023.54 3640
6024.27 3560
6025.00 3353
6025.73 3320
6026.47 3250
6027.20 3219
6027.93 3284
6028.66 3348
6029.40 3396
6030.13 3524
6030.86 3445
6031.59 3338
6032.33 3152
6033.06 3109
6033.79 2924
6034.53 2761
6035.26 2615
6035.99 2668
6036.73 2760
6037.46 2805
6038.19 2728
6038.93 2859
6039.66 2840
6040.39 2784
6041.13 2869
6041.86 2939
6042.59 2880
6043.33 2950
6044.06 3061
6044.79 2999
6045.53 2997
6046.26 3117
6047.00 3111
6047.73 3185
6048.46 3311
6049.20 3414
6049.93 3578
6050.67 3794
6051.40 4125
6052.13 4498
6052.87 4642
6053.60 4675
6054.34 4640
6055.07 4295
6055.81 4093
6056.54 3777
6057.27 3590
6058.01 3380
6058.74 3329
6059.48 3199
6060.21 3110
6060.95 3063
6061.68 2915
6062.42 2944
6063.15 2829
6063.89 2780
6064.62 2790
6065.36 2805
6066.09 2818
6066.83 2702
6067.56 2667
6068.30 2630
6069.03 2596
6069.77 2632
6070.50 2547
6071.24 2544
6071.97 2543
6072.71 2510
6073.44 2474
6074.18 2483
6074.91 2472
6075.65 2502
6076.39 2420
6077.12 2426
6077.86 2382
6078.59 2272
6079.33 2247
6080.06 2332
6080.80 2333
6081.54 2295
6082.27 2256
6083.01 2289
6083.74 2271
6084.48 2245
6085.22 2230
6085.95 2262
6086.69 2260
6087.42 2362
6088.16 2403
6088.90 2561
6089.63 2561
6090.37 2726
6091.11 2757
6091.84 2741
6092.58 2647
6093.32 2634
6094.05 2497
6094.79 2336
6095.53 2309
6096.26 2277
6097.00 2206
6097.74 2171
6098.47 2120
6099.21 2020
6099.95 2023
6100.69 2065
6101.42 2052
6102.16 2012
6102.90 2065
6103.63 2042
6104.37 2004
6105.11 2024
6105.85 1992
6106.58 2058
6107.32 2036
6108.06 2006
6108.80 1914
6109.53 1935
6110.27 1972
6111.01 2018
6111.75 1946
6112.49 1956
6113.22 1986
6113.96 2001
6114.70 2011
6115.44 2028
6116.17 2082
6116.91 2067
6117.65 2063
6118.39 2032
6119.13 2051
6119.87 1958
6120.60 2039
6121.34 2022
6122.08 1978
6122.82 2091
6123.56 2055
6124.30 2143
6125.03 2130
6125.77 2132
6126.51 2129
6127.25 2182
6127.99 2166
6128.73 2207
6129.47 2212
6130.21 2177
6130.94 2150
6131.68 2153
6132.42 2194
6133.16 2250
6133.90 2230
6134.64 2207
6135.38 2282
6136.12 2369
6136.86 2425
6137.60 2488
6138.34 2505
6139.08 2589
6139.81 2633
6140.55 2638
6141.29 2704
6142.03 2691
6142.77 2660
6143.51 2631
6144.25 2637
6144.99 2627
6145.73 2547
6146.47 2523
6147.21 2479
6147.95 2519
6148.69 2471
6149.43 2415
6150.17 2529
6150.91 2567
6151.65 2584
6152.39 2509
6153.13 2622
6153.87 2655
6154.61 2637
6155.35 2645
6156.09 2744
6156.83 2783
6157.58 2821
6158.32 2863
6159.06 2729
6159.80 2777
6160.54 2845
6161.28 2941
6162.02 2993
6162.76 3004
6163.50 3165
6164.24 3287
6164.98 3430
6165.72 3611
6166.46 3742
6167.21 3843
6167.95 3822
6168.69 3834
6169.43 3846
6170.17 3741
6170.91 3629
6171.65 3627
6172.39 3574
6173.14 3510
6173.88 3490
6174.62 3502
6175.36 3348
6176.10 3483
6176.84 3640
6177.59 3722
6178.33 3945
6179.07 4630
6179.81 5372
6180.55 6392
6181.30 7383
6182.04 8377
6182.78 9334
6183.52 9579
6184.26 9334
6185.01 8875
6185.75 8186
6186.49 7459
6187.23 6598
6187.97 5886
6188.72 5248
6189.46 4717
6190.20 4304
6190.94 4108
6191.69 4027
6192.43 3893
6193.17 3811
6193.92 3835
6194.66 3738
6195.40 3604
6196.14 3596
6196.89 3596
6197.63 3583
6198.37 3598
6199.12 3543
6199.86 3571
6200.60 3452
6201.34 3485
6202.09 3524
6202.83 3594
6203.57 3911
6204.32 4422
6205.06 5221
6205.80 6276
6206.55 7762
6207.29 9582
6208.03 11248
6208.78 12596
6209.52 13580
6210.27 13467
6211.01 12532
6211.75 11602
6212.50 10308
6213.24 8727
6213.98 7584
6214.73 6265
6215.47 5389
6216.22 4724
6216.96 4208
6217.71 3815
6218.45 3580
6219.19 3458
6219.94 3413
6220.68 3308
6221.43 3320
6222.17 3240
6222.92 3197
6223.66 3133
6224.40 2865
6225.15 2805
6225.89 2764
6226.64 2651
6227.38 2502
6228.13 2424
6228.87 2306
6229.62 2243
6230.36 2272
6231.11 2219
6231.85 2267
6232.60 2267
6233.34 2260
6234.09 2322
6234.83 2316
6235.58 2347
6236.32 2324
6237.07 2336
6237.81 2392
6238.56 2443
6239.30 2415
6240.05 2399
6240.80 2472
6241.54 2625
6242.29 2593
6243.03 2559
6243.78 2626
6244.52 2728
6245.27 2943
6246.02 3048
6246.76 3093
6247.51 3158
6248.25 3224
6249.00 3231
6249.75 3144
6250.49 3103
6251.24 3024
6251.98 2869
6252.73 2821
6253.48 2754
6254.22 2693
6254.97 2630
6255.72 2453
6256.46 2457
6257.21 2447
6257.95 2369
6258.70 2407
6259.45 2324
6260.19 2340
6260.94 2323
6261.69 2193
6262.43 2178
6263.18 2264
6263.93 2222
6264.68 2068
6265.42 2050
6266.17 2021
6266.92 1988
6267.66 2085
6268.41 2045
6269.16 2054
6269.91 1998
6270.65 2059
6271.40 2088
6272.15 2061
6272.89 2096
6273.64 2033
6274.39 2122
6275.14 2070
6275.88 2050
6276.63 2049
6277.38 2066
6278.13 2148
6278.88 2030
6279.62 1993
6280.37 1981
6281.12 2027
6281.87 1960
6282.62 1895
6283.36 1927
6284.11 1952
6284.86 1985
6285.61 1917
6286.36 1843
6287.10 1857
6287.85 1842
6288.60 1859
6289.35 1884
6290.10 1863
6290.85 1898
6291.59 1861
6292.34 1844
6293.09 1820
6293.84 1839
6294.59 1853
6295.34 1835
6296.09 1850
6296.84 1840
6297.58 1797
6298.33 1723
6299.08 1670
6299.83 1745
6300.58 1716
6301.33 1756
6302.08 1678
6302.83 1635
6303.58 1638
6304.33 1623
6305.08 1691
6305.83 1672
6306.58 1651
6307.32 1708
6308.07 1669
6308.82 1691
6309.57 1683
6310.32 1678
6311.07 1700
6311.82 1666
6312.57 1664
6313.32 1662
6314.07 1651
6314.82 1704
6315.57 1636
6316.32 1650
6317.07 1646
6317.82 1656
6318.57 1587
6319.32 1616
6320.07 1601
6320.82 1617
6321.57 1557
6322.32 1532
6323.07 1548
6323.82 1554
6324.58 1534
6325.33 1591
6326.08 1497
6326.83 1504
6327.58 1543
6328.33 1577
6329.08 1616
6329.83 1672
6330.58 1691
6331.33 1655
6332.08 1665
6332.83 1571
6333.58 1549
6334.34 1589
6335.09 1546
6335.84 1634
6336.59 1595
6337.34 1549
6338.09 1562
6338.84 1571
6339.59 1538
6340.35 1510
6341.10 1541
6341.85 1472
6342.60 1489
6343.35 1505
6344.10 1638
6344.86 1678
6345.61 1643
6346.36 1674
6347.11 1724
6347.86 1767
6348.62 1758
6349.37 1810
6350.12 1825
6350.87 1862
6351.62 1941
6352.38 1881
6353.13 1879
6353.88 1846
6354.63 1874
6355.38 1805
6356.14 1759
6356.89 1699
6357.64 1684
6358.39 1651
6359.15 1665
6359.90 1646
6360.65 1571
6361.40 1524
6362.16 1592
6362.91 1572
6363.66 1540
6364.42 1549
6365.17 1563
6365.92 1629
6366.67 1643
6367.43 1740
6368.18 1786
6368.93 1713
6369.69 1697
6370.44 1693
6371.19 1651
6371.95 1623
6372.70 1575
6373.45 1614
6374.21 1605
6374.96 1543
6375.71 1513
6376.47 1505
6377.22 1548
6377.98 1586
6378.73 1681
6379.48 1730
6380.24 1634
6380.99 1629
6381.74 1736
6382.50 1727
6383.25 1706
6384.01 1698
6384.76 1651
6385.51 1685
6386.27 1612
6387.02 1579
6387.78 1590
6388.53 1557
6389.29 1592
6390.04 1576
6390.79 1548
6391.55 1516
6392.30 1552
6393.06 1519
6393.81 1534
6394.57 1603
6395.32 1585
6396.08 1533
6396.83 1627
6397.59 1695
6398.34 1645
6399.10 1624
6399.85 1620
6400.61 1528
6401.36 1542
6402.12 1552
6402.87 1552
6403.63 1578
6404.38 1537
6405.14 1514
6405.89 1542
6406.65 1492
6407.40 1516
6408.16 1643
6408.91 1630
6409.67 1658
6410.43 1645
6411.18 1594
6411.94 1561
6412.69 1594
6413.45 1567
6414.20 1552
6414.96 1634
6415.72 1646
6416.47 1676
6417.23 1650
6417.98 1648
6418.74 1608
6419.50 1597
6420.25 1524
6421.01 1603
6421.77 1558
6422.52 1550
6423.28 1509
6424.03 1552
6424.79 1574
6425.55 1549
6426.30 1514
6427.06 1609
6427.82 1571
6428.57 1555
6429.33 1597
6430.09 1636
6430.84 1583
6431.60 1612
6432.36 1671
6433.11 1651
6433.87 1622
6434.63 1669
6435.39 1678
6436.14 1678
6436.90 1702
6437.66 1692
6438.41 1639
6439.17 1637
6439.93 1724
6440.69 1686
6441.44 1747
6442.20 1727
6442.96 1779
6443.72 1754
6444.47 1780
6445.23 1793
6445.99 1826
6446.75 1826
6447.50 1851
6448.26 1813
6449.02 1815
6449.78 1860
6450.54 1843
6451.29 1944
6452.05 1852
6452.81 1811
6453.57 1892
6454.33 1941
6455.08 1973
6455.84 1926
6456.60 1960
6457.36 1988
6458.12 1934
6458.88 1926
6459.64 2001
6460.39 2024
6461.15 1993
6461.91 1975
6462.67 2049
6463.43 2057
6464.19 2119
6464.95 2185
6465.70 2193
6466.46 2281
6467.22 2201
6467.98 2229
6468.74 2250
6469.50 2154
6470.26 2204
6471.02 2211
6471.78 2190
6472.54 2249
6473.30 2226
6474.05 2261
6474.81 2305
6475.57 2382
6476.33 2381
6477.09 2429
6477.85 2523
6478.61 2557
6479.37 2567
6480.13 2540
6480.89 2654
6481.65 2710
6482.41 2653
6483.17 2689
6483.93 2663
6484.69 2749
6485.45 2826
6486.21 2862
6486.97 2879
6487.73 2895
6488.49 2950
6489.25 2983
6490.01 3049
6490.77 3052
6491.53 3125
6492.29 3258
6493.05 3273
6493.81 3271
6494.57 3274
6495.33 3277
6496.10 3277
6496.86 3141
6497.62 3232
6498.38 3196
6499.14 3216
6499.90 3181
6500.66 3225
6501.42 3273
6502.18 3431
6502.94 3616
6503.70 4034
6504.47 4809
6505.23 6272
6505.99 8166
6506.75 10538
6507.51 12583
6508.27 14157
6509.03 14674
6509.79 14407
6510.56 13636
6511.32 12039
6512.08 10517
6512.84 8872
6513.60 7361
6514.36 6196
6515.13 5327
6515.89 4733
6516.65 4341
6517.41 4053
6518.17 3852
6518.94 3757
6519.70 3670
6520.46 3594
6521.22 3524
6521.98 3633
6522.75 3600
6523.51 3786
6524.27 4127
6525.03 4532
6525.79 4711
6526.56 5096
6527.32 5440
6528.08 5646
6528.84 5594
6529.61 5449
6530.37 5226
6531.13 4925
6531.90 4935
6532.66 4957
6533.42 5195
6534.18 5591
6534.95 6266
6535.71 6714
6536.47 7083
6537.24 7198
6538.00 6930
6538.76 6447
6539.53 5770
6540.29 5342
6541.05 4744
6541.82 4334
6542.58 3976
6543.34 3848
6544.11 3744
6544.87 3785
6545.63 3795
6546.40 3965
6547.16 3988
6547.92 3836
6548.69 3750
6549.45 3577
6550.21 3577
6550.98 3288
6551.74 3151
6552.51 3052
6553.27 3002
6554.03 3033
6554.80 2926
6555.56 2916
6556.33 2877
6557.09 2843
6557.85 2901
6558.62 2906
6559.38 2940
6560.15 2920
6560.91 2978
6561.68 2968
6562.44 3001
6563.21 3090
6563.97 3097
6564.74 3005
6565.50 3149
6566.26 3168
6567.03 3084
6567.79 3144
6568.56 3140
6569.32 3130
6570.09 3092
6570.85 3135
6571.62 3195
6572.38 3178
6573.15 3250
6573.91 3290
6574.68 3282
6575.44 3336
6576.21 3301
6576.98 3251
6577.74 3178
6578.51 3055
6579.27 3141
6580.04 3136
6580.80 3176
6581.57 3243
6582.33 3232
6583.10 3308
6583.87 3283
6584.63 3268
6585.40 3280
6586.16 3275
6586.93 3282
6587.70 3231
6588.46 3144
6589.23 3197
6589.99 3163
6590.76 3217
6591.53 3387
6592.29 3534
6593.06 3739
6593.82 3902
6594.59 4087
6595.36 4132
6596.12 4115
6596.89 4047
6597.66 3932
6598.42 3804
6599.19 3736
6599.96 3581
6600.72 3281
6601.49 3163
6602.26 3018
6603.02 2936
6603.79 2870
6604.56 2836
6605.33 2790
6606.09 2767
6606.86 2805
6607.63 2776
6608.39 2874
6609.16 2837
6609.93 2880
6610.70 2932
6611.46 2875
6612.23 2804
6613.00 2787
6613.77 2755
6614.53 2672
6615.30 2701
6616.07 2757
6616.84 2743
6617.60 2821
6618.37 2890
6619.14 3036
6619.91 3162
6620.68 3306
6621.44 3443
6622.21 3700
6622.98 3727
6623.75 3680
6624.52 3725
6625.28 3649
6626.05 3559
6626.82 3285
6627.59 3202
6628.36 3043
6629.13 2931
6629.89 2895
6630.66 2908
6631.43 2988
6632.20 3087
6632.97 3242
6633.74 3495
6634.51 3640
6635.27 3747
6636.04 3804
6636.81 3941
6637.58 3879
6638.35 3877
6639.12 3983
6639.89 3959
6640.66 4116
6641.43 4186
6642.19 4190
6642.96 4158
6643.73 4062
6644.50 3792
6645.27 3603
6646.04 3387
6646.81 3174
6647.58 2902
6648.35 2753
6649.12 2658
6649.89 2630
6650.66 2532
6651.43 2566
6652.20 2453
6652.97 2379
6653.74 2397
6654.51 2422
6655.28 2397
6656.05 2416
6656.82 2371
6657.59 2376
6658.36 2409
6659.13 2482
6659.90 2341
6660.67 2395
6661.44 2448
6662.21 2407
6662.98 2392
6663.75 2324
6664.52 2293
6665.29 2329
6666.06 2292
6666.83 2293
6667.60 2392
6668.37 2334
6669.14 2342
6669.91 2522
6670.68 2588
6671.46 2623
6672.23 2575
6673.00 2678
6673.77 2678
6674.54 2621
6675.31 2592
6676.08 2552
6676.85 2550
6677.62 2595
6678.40 2671
6679.17 2627
6679.94 2657
6680.71 2640
6681.48 2695
6682.25 2849
6683.02 2858
6683.80 2902
6684.57 3147
6685.34 3270
6686.11 3257
6686.88 3194
6687.65 3084
6688.43 2886
6689.20 2770
6689.97 2627
6690.74 2422
6691.51 2346
6692.29 2320
6693.06 2221
6693.83 2174
6694.60 2161
6695.37 2128
6696.15 2082
6696.92 2130
6697.69 2183
6698.46 2184
6699.24 2162
6700.01 2185
6700.78 2092
6701.55 2071
6702.33 2032
6703.10 2043
6703.87 2061
6704.64 2132
6705.42 2076
6706.19 1956
6706.96 2013
6707.74 1962
6708.51 2000
6709.28 1955
6710.06 1998
6710.83 2026
6711.60 1946
6712.37 1878
6713.15 1891
6713.92 1885
6714.69 1820
6715.47 1822
6716.24 1853
6717.01 1829
6717.79 1844
6718.56 1835
6719.34 1827
6720.11 1766
6720.88 1781
6721.66 1796
6722.43 1787
6723.20 1783
6723.98 1758
6724.75 1745
6725.53 1738
6726.30 1723
6727.07 1813
6727.85 1774
6728.62 1824
6729.40 1753
6730.17 1764
6730.95 1762
6731.72 1752
6732.49 1804
6733.27 1831
6734.04 1803
6734.82 1851
6735.59 1898
6736.37 1873
6737.14 1868
6737.92 1844
6738.69 1897
6739.47 1836
6740.24 1898
6741.01 1860
6741.79 1908
6742.56 1870
6743.34 1895
6744.11 1892
6744.89 2000
6745.67 1969
6746.44 1968
6747.22 1951
6747.99 2050
6748.77 2053
6749.54 2115
6750.32 2140
6751.09 2286
6751.87 2434
6752.64 2519
6753.42 2615
6754.19 2603
6754.97 2536
6755.75 2384
6756.52 2369
6757.30 2341
6758.07 2269
6758.85 2247
6759.63 2182
6760.40 2140
6761.18 2098
6761.95 2106
6762.73 2074
6763.51 1998
6764.28 1960
6765.06 2008
6765.83 2003
6766.61 2060
6767.39 2043
6768.16 1946
6768.94 2050
6769.72 2021
6770.49 1984
6771.27 1913
6772.05 1889
6772.82 1856
6773.60 1920
6774.38 1876
6775.15 1846
6775.93 1871
6776.71 1834
6777.48 1777
6778.26 1806
6779.04 1765
6779.82 1782
6780.59 1728
6781.37 1717
6782.15 1687
6782.92 1683
6783.70 1695
6784.48 1633
6785.26 1668
6786.03 1695
6786.81 1683
6787.59 1702
6788.37 1646
6789.14 1572
6789.92 1583
6790.70 1588
6791.48 1560
6792.25 1580
6793.03 1544
6793.81 1518
6794.59 1533
6795.37 1512
6796.14 1494
6796.92 1459
6797.70 1518
6798.48 1558
6799.26 1533
6800.04 1563
6800.81 1493
6801.59 1583
6802.37 1498
6803.15 1507
6803.93 1561
6804.71 1554
6805.48 1622
6806.26 1655
6807.04 1600
6807.82 1576
6808.60 1573
6809.38 1557
6810.16 1554
6810.94 1571
6811.71 1575
6812.49 1529
6813.27 1529
6814.05 1522
6814.83 1490
6815.61 1525
6816.39 1503
6817.17 1515
6817.95 1551
6818.73 1527
6819.51 1538
6820.29 1543
6821.07 1518
6821.84 1534
6822.62 1543
6823.40 1591
6824.18 1558
6824.96 1508
6825.74 1486
6826.52 1529
6827.30 1527
6828.08 1529
6828.86 1522
6829.64 1490
6830.42 1516
6831.20 1512
6831.98 1525
6832.76 1518
6833.54 1559
6834.32 1581
6835.10 1616
6835.88 1736
6836.66 1904
6837.44 2024
6838.22 2131
6839.01 2182
6839.79 2178
6840.57 2211
6841.35 2128
6842.13 2046
6842.91 1925
6843.69 1873
6844.47 1784
6845.25 1750
6846.03 1716
6846.81 1810
6847.59 1872
6848.37 2002
6849.16 2239
6849.94 2429
6850.72 2487
6851.50 2569
6852.28 2476
6853.06 2462
6853.84 2412
6854.62 2259
6855.41 2039
6856.19 1912
6856.97 1849
6857.75 1783
6858.53 1792
6859.31 1708
6860.10 1707
6860.88 1679
6861.66 1700
6862.44 1700
6863.22 1649
6864.00 1595
6864.79 1618
6865.57 1705
6866.35 1769
6867.13 1760
6867.91 1756
6868.70 1820
6869.48 1869
6870.26 1810
6871.04 1835
6871.83 1879
6872.61 1911
6873.39 1886
6874.17 1899
6874.96 1911
6875.74 1915
6876.52 1947
6877.30 2086
6878.09 2080
6878.87 2179
6879.65 2399
6880.43 2590
6881.22 2915
6882.00 3061
6882.78 3090
6883.57 3019
6884.35 2890
6885.13 2812
6885.92 2767
6886.70 2867
6887.48 3027
6888.27 3143
6889.05 3116
6889.83 3174
6890.62 3044
6891.40 2854
6892.18 2663
6892.97 2438
6893.75 2310
6894.53 2220
6895.32 2199
6896.10 2167
6896.88 2127
6897.67 2154
6898.45 2088
6899.24 2108
6900.02 2063
6900.80 2120
6901.59 2204
6902.37 2168
6903.16 2089
6903.94 2106
6904.73 2105
6905.51 2036
6906.29 2019
6907.08 2046
6907.86 1990
6908.65 1963
6909.43 1972
6910.22 1972
6911.00 1944
6911.79 1865
6912.57 1866
6913.35 1945
6914.14 1896
6914.92 1921
6915.71 1908
6916.49 1901
6917.28 1980
6918.06 1954
6918.85 1917
6919.63 1894
6920.42 1921
6921.20 1905
6921.99 1884
6922.78 1861
6923.56 1932
6924.35 1861
6925.13 1888
6925.92 1925
6926.70 1986
6927.49 2035
6928.27 2006
6929.06 2019
6929.84 1961
6930.63 1988
6931.42 2007
6932.20 2057
6932.99 2044
6933.77 2000
6934.56 1976
6935.35 2000
6936.13 2081
6936.92 2087
6937.70 2109
6938.49 2273
6939.28 2355
6940.06 2420
6940.85 2555
6941.63 2673
6942.42 2813
6943.21 2997
6943.99 2967
6944.78 3022
6945.57 3019
6946.35 3017
6947.14 3019
6947.93 2972
6948.71 2948
6949.50 2917
6950.29 2899
6951.07 2896
6951.86 2737
6952.65 2551
6953.44 2574
6954.22 2632
6955.01 2571
6955.80 2638
6956.58 2592
6957.37 2613
6958.16 2622
6958.95 2580
6959.73 2536
6960.52 2610
6961.31 2658
6962.09 2704
6962.88 2709
6963.67 2778
6964.46 2863
6965.25 2977
6966.03 3208
6966.82 3261
6967.61 3396
6968.40 3563
6969.18 3686
6969.97 3750
6970.76 3773
6971.55 3683
6972.34 3625
6973.12 3595
6973.91 3565
6974.70 3561
6975.49 3548
6976.28 3615
6977.07 3639
6977.85 3626
6978.64 3843
6979.43 4154
6980.22 4506
6981.01 5244
6981.80 6396
6982.59 7881
6983.37 9839
6984.16 11971
6984.95 13868
6985.74 15029
6986.53 15414
6987.32 14793
6988.11 13599
6988.90 12056
6989.69 10418
6990.47 8817
6991.26 7291
6992.05 6062
6992.84 5112
6993.63 4378
6994.42 3912
6995.21 3447
6996.00 3174
6996.79 2945
6997.58 2769
6998.37 2744
6999.16 2617
6999.95 2552
7000.74 2455
7001.53 2433
7002.32 2381
7003.11 2376
7003.90 2316
7004.69 2247
7005.48 2175
7006.27 2056
7007.06 2001
7007.85 2036
7008.64 2000
7009.43 2055
7010.22 2160
7011.01 2225
7011.80 2334
7012.59 2427
7013.38 2454
7014.17 2485
7014.96 2492
7015.75 2445
7016.54 2404
7017.33 2396
7018.12 2397
7018.91 2430
7019.70 2446
7020.49 2549
7021.28 2689
7022.07 2853
7022.87 3002
7023.66 3105
7024.45 3280
7025.24 3233
7026.03 3285
7026.82 3294
7027.61 3220
7028.40 3107
7029.19 3023
7029.99 2904
7030.78 2791
7031.57 2632
7032.36 2537
7033.15 2468
7033.94 2365
7034.74 2433
7035.53 2362
7036.32 2442
7037.11 2475
7037.90 2531
7038.69 2584
7039.49 2532
7040.28 2436
7041.07 2479
7041.86 2493
7042.65 2368
7043.45 2429
7044.24 2401
7045.03 2455
7045.82 2408
7046.61 2484
7047.41 2572
7048.20 2676
7048.99 2732
7049.78 2888
7050.58 2956
7051.37 2999
7052.16 2929
7052.95 2818
7053.75 2676
7054.54 2589
7055.33 2481
7056.13 2467
7056.92 2472
7057.71 2493
7058.50 2457
7059.30 2468
7060.09 2488
7060.88 2418
7061.68 2374
7062.47 2364
7063.26 2381
7064.06 2230
7064.85 2301
7065.64 2286
7066.44 2261
7067.23 2266
7068.02 2248
7068.82 2164
7069.61 2218
7070.40 2187
7071.20 2157
7071.99 2118
7072.78 2109
7073.58 2077
7074.37 2052
7075.17 1994
7075.96 1981
7076.75 1979
7077.55 2054
7078.34 1941
7079.14 1920
7079.93 1958
7080.72 1995
7081.52 1929
7082.31 1875
7083.11 1822
7083.90 1846
7084.70 1857
7085.49 1911
7086.28 1950
7087.08 2013
7087.87 2043
7088.67 1959
7089.46 1964
7090.26 1966
7091.05 1909
7091.85 1975
7092.64 1893
7093.44 1896
7094.23 1895
7095.03 1959
7095.82 1944
7096.62 1926
7097.41 1893
7098.21 1901
7099.00 1816
7099.80 1743
7100.59 1755
7101.39 1762
7102.18 1709
7102.98 1680
7103.77 1678
7104.57 1636
7105.37 1565
7106.16 1534
7106.96 1560
7107.75 1502
7108.55 1490
7109.34 1520
7110.14 1481
7110.94 1461
7111.73 1502
7112.53 1497
7113.32 1487
7114.12 1503
7114.92 1520
7115.71 1546
7116.51 1564
7117.30 1568
7118.10 1556
7118.90 1505
7119.69 1542
7120.49 1616
7121.29 1590
7122.08 1622
7122.88 1541
7123.68 1489
7124.47 1457
7125.27 1472
7126.07 1502
7126.86 1480
7127.66 1533
7128.46 1525
7129.25 1569
7130.05 1522
7130.85 1533
7131.64 1579
7132.44 1563
7133.24 1571
7134.04 1548
7134.83 1450
7135.63 1468
7136.43 1378
7137.23 1387
7138.02 1426
7138.82 1425
7139.62 1362
7140.42 1358
7141.21 1360
7142.01 1349
7142.81 1334
7143.61 1330
7144.40 1344
7145.20 1327
7146.00 1273
7146.80 1308
7147.59 1352
7148.39 1255
7149.19 1268
7149.99 1285
7150.79 1355
7151.59 1339
7152.38 1331
7153.18 1322
7153.98 1381
7154.78 1383
7155.58 1371
7156.38 1355
7157.17 1387
7157.97 1354
7158.77 1326
7159.57 1330
7160.37 1310
7161.17 1315
7161.97 1249
7162.76 1266
7163.56 1238
7164.36 1255
7165.16 1316
7165.96 1302
7166.76 1292
7167.56 1313
7168.36 1302
7169.16 1276
7169.96 1294
7170.75 1288
7171.55 1290
7172.35 1247
7173.15 1236
7173.95 1258
7174.75 1221
7175.55 1205
7176.35 1186
7177.15 1180
7177.95 1195
7178.75 1190
7179.55 1134
7180.35 1219
7181.15 1243
7181.95 1181
7182.75 1224
7183.55 1149
7184.35 1169
7185.15 1190
7185.95 1189
7186.75 1220
7187.55 1184
7188.35 1203
7189.15 1220
7189.95 1204
7190.75 1183
7191.55 1178
7192.35 1188
7193.15 1142
7193.95 1135
7194.75 1174
7195.55 1249
7196.35 1251
7197.15 1213
7197.95 1213
7198.76 1293
7199.56 1319
7200.36 1310
7201.16 1267
7201.96 1267
7202.76 1288
7203.56 1302
7204.36 1292
7205.16 1271
7205.96 1221
7206.77 1202
7207.57 1181
7208.37 1193
7209.17 1199
7209.97 1203
7210.77 1134
7211.57 1160
7212.38 1250
7213.18 1170
7213.98 1153
7214.78 1181
7215.58 1195
7216.38 1178
7217.19 1164
7217.99 1158
7218.79 1172
7219.59 1229
7220.39 1258
7221.20 1234
7222.00 1249
7222.80 1268
7223.60 1324
7224.40 1253
7225.21 1252
7226.01 1247
7226.81 1225
7227.61 1262
7228.42 1217
7229.22 1171
7230.02 1200
7230.82 1208
7231.63 1165
7232.43 1172
7233.23 1224
7234.03 1236
7234.84 1341
7235.64 1370
7236.44 1436
7237.25 1400
7238.05 1383
7238.85 1345
7239.65 1278
7240.46 1310
7241.26 1309
7242.06 1235
7242.87 1236
7243.67 1218
7244.47 1192
7245.28 1190
7246.08 1153
7246.88 1160
7247.69 1158
7248.49 1167
7249.30 1197
7250.10 1149
7250.90 1152
7251.71 1154
7252.51 1177
7253.31 1123
7254.12 1195
7254.92 1216
7255.73 1166
7256.53 1162
7257.33 1165
7258.14 1196
7258.94 1229
7259.75 1278
7260.55 1306
7261.35 1275
7262.16 1268
7262.96 1299
7263.77 1267
7264.57 1185
7265.38 1194
7266.18 1172
7266.99 1174
7267.79 1186
7268.59 1187
7269.40 1214
7270.20 1195
7271.01 1216
7271.81 1175
7272.62 1192
7273.42 1210
7274.23 1248
7275.03 1230
7275.84 1199
7276.64 1225
7277.45 1220
7278.25 1237
7279.06 1243
7279.86 1248
7280.67 1281
7281.48 1344
7282.28 1376
7283.09 1493
7283.89 1497
7284.70 1451
7285.50 1461
7286.31 1429
7287.11 1419
7287.92 1396
7288.73 1378
7289.53 1293
7290.34 1241
7291.14 1214
7291.95 1236
7292.76 1222
7293.56 1265
7294.37 1223
7295.17 1215
7295.98 1275
7296.79 1216
7297.59 1256
7298.40 1276
7299.21 1285
7300.01 1274
7300.82 1242
7301.62 1235
7302.43 1251
7303.24 1200
7304.04 1196
7304.85 1245
7305.66 1241
7306.46 1243
7307.27 1289
7308.08 1237
7308.89 1265
7309.69 1346
7310.50 1421
7311.31 1380
7312.11 1408
7312.92 1391
7313.73 1443
7314.53 1475
7315.34 1614
7316.15 1688
7316.96 1939
7317.76 2166
7318.57 2292
7319.38 2469
7320.19 2522
7320.99 2380
7321.80 2144
7322.61 1923
7323.42 1762
7324.22 1659
7325.03 1536
7325.84 1483
7326.65 1384
7327.46 1393
7328.26 1363
7329.07 1356
7329.88 1313
7330.69 1333
7331.50 1370
7332.30 1428
7333.11 1340
7333.92 1346
7334.73 1389
7335.54 1382
7336.35 1342
7337.15 1354
7337.96 1433
7338.77 1333
7339.58 1445
7340.39 1388
7341.20 1316
7342.01 1243
7342.82 1280
7343.62 1267
7344.43 1234
7345.24 1223
7346.05 1180
7346.86 1205
7347.67 1188
7348.48 1177
7349.29 1152
7350.10 1147
7350.91 1108
7351.71 1137
7352.52 1158
7353.33 1164
7354.14 1142
7354.95 1175
7355.76 1152
7356.57 1177
7357.38 1174
7358.19 1139
7359.00 1178
7359.81 1186
7360.62 1194
7361.43 1161
7362.24 1085
7363.05 1105
7363.86 1086
7364.67 1127
7365.48 1128
7366.29 1033
7367.10 1104
7367.91 1063
7368.72 1046
7369.53 1023
7370.34 1047
7371.15 1011
7371.96 1031
7372.77 1069
7373.58 1053
7374.39 1063
7375.20 1034
7376.01 1017
7376.82 1044
7377.63 1025
7378.45 1084
7379.26 1104
7380.07 1126
7380.88 1134
7381.69 1109
7382.50 1130
7383.31 1078
7384.12 1080
7384.93 1068
7385.74 1100
7386.56 1085
7387.37 1062
7388.18 1063
7388.99 1078
7389.80 1030
7390.61 1027
7391.42 1007
7392.24 1004
7393.05 1023
7393.86 1041
7394.67 1020
7395.48 1077
7396.29 1043
7397.10 1006
7397.92 1033
7398.73 1061
7399.54 1019
7400.35 1060
7401.16 1035
7401.98 1025
7402.79 1025
7403.60 1030
7404.41 1103
7405.23 1073
7406.04 991
7406.85 1027
7407.66 988
7408.47 1017
7409.29 1005
7410.10 983
7410.91 992
7411.72 964
7412.54 1022
7413.35 1101
7414.16 1017
7414.98 1040
7415.79 986
7416.60 977
7417.41 1024
7418.23 988
7419.04 978
7419.85 973
7420.67 973
7421.48 898
7422.29 941
7423.11 957
7423.92 971
7424.73 945
7425.54 982
7426.36 958
7427.17 1006
7427.99 951
7428.80 943
7429.61 948
7430.43 948
7431.24 932
7432.05 914
7432.87 882
7433.68 903
7434.49 924
7435.31 916
7436.12 920
7436.94 967
7437.75 959
7438.56 949
7439.38 973
7440.19 994
7441.01 1014
7441.82 1006
7442.64 1008
7443.45 1009
7444.26 965
7445.08 938
7445.89 926
7446.71 949
7447.52 959
7448.34 943
7449.15 915
7449.97 954
7450.78 953
7451.59 944
7452.41 938
7453.22 933
7454.04 953
7454.85 979
7455.67 948
7456.48 923
7457.30 939
7458.11 923
7458.93 922
7459.74 960
7460.56 914
7461.38 924
7462.19 943
7463.01 979
7463.82 930
7464.64 871
7465.45 935
7466.27 975
7467.08 954
7467.90 958
7468.72 984
7469.53 1005
7470.35 999
7471.16 995
7471.98 999
7472.79 1023
7473.61 1039
7474.43 1068
7475.24 1038
7476.06 1016
7476.87 1017
7477.69 997
7478.51 1022
7479.32 976
7480.14 999
7480.96 1010
7481.77 1000
7482.59 1031
7483.41 945
7484.22 1017
7485.04 1055
7485.85 1050
7486.67 1004
7487.49 1004
7488.31 977
7489.12 950
7489.94 960
7490.76 947
7491.57 957
7492.39 937
7493.21 918
7494.02 949
7494.84 895
7495.66 910
7496.48 927
7497.29 938
7498.11 975
7498.93 932
7499.74 948
7500.56 1005
7501.38 1011
7502.20 988
7503.01 1009
7503.83 999
7504.65 993
7505.47 1018
7506.29 995
7507.10 985
7507.92 1037
7508.74 1062
7509.56 1045
7510.37 1076
7511.19 1070
7512.01 1058
7512.83 1092
7513.65 1044
7514.47 1083
7515.28 1017
7516.10 1028
7516.92 990
7517.74 979
7518.56 996
7519.38 1022
7520.19 996
7521.01 977
7521.83 1015
7522.65 1020
7523.47 1028
7524.29 1023
7525.11 1070
7525.92 1069
7526.74 1085
7527.56 1090
7528.38 1037
7529.20 1100
7530.02 1101
7530.84 1066
7531.66 1110
7532.48 1028
7533.30 1018
7534.12 1053
7534.93 1047
7535.75 1062
7536.57 1051
7537.39 1074
7538.21 1072
7539.03 1027
7539.85 1002
7540.67 962
7541.49 1008
7542.31 1049
7543.13 1050
7543.95 1013
7544.77 1029
7545.59 1048
7546.41 1004
7547.23 1035
7548.05 999
7548.87 1046
7549.69 1039
7550.51 985
7551.33 1030
7552.15 989
7552.97 990
7553.79 1028
7554.61 1078
7555.43 1061
7556.25 1112
7557.07 1109
7557.89 1107
7558.71 1143
7559.53 1146
7560.36 1147
7561.18 1129
7562.00 1130
7562.82 1141
7563.64 1118
7564.46 1089
7565.28 1071
7566.10 1113
7566.92 1080
7567.74 1115
7568.56 1098
7569.39 1085
7570.21 1065
7571.03 1046
7571.85 1101
7572.67 1028
7573.49 1081
7574.31 1097
7575.14 1079
7575.96 1097
7576.78 1134
7577.60 1148
7578.42 1124
7579.24 1128
7580.06 1183
7580.89 1125
7581.71 1154
7582.53 1126
7583.35 1098
7584.17 1181
7585.00 1172
7585.82 1185
7586.64 1197
7587.46 1152
7588.29 1165
7589.11 1207
7589.93 1214
7590.75 1195
7591.57 1233
7592.40 1236
7593.22 1213
7594.04 1256
7594.86 1260
7595.69 1328
7596.51 1380
7597.33 1399
7598.15 1412
7598.98 1400
7599.80 1375
7600.62 1418
7601.45 1424
7602.27 1496
7603.09 1520
7603.92 1538
7604.74 1604
7605.56 1560
7606.38 1597
7607.21 1599
7608.03 1519
7608.85 1482
7609.68 1502
7610.50 1433
7611.32 1455
7612.15 1466
7612.97 1459
7613.80 1512
7614.62 1597
7615.44 1572
7616.27 1711
7617.09 1774
7617.91 1800
7618.74 1851
7619.56 1838
7620.39 1797
7621.21 1735
7622.03 1721
7622.86 1724
7623.68 1625
7624.51 1597
7625.33 1626
7626.15 1555
7626.98 1592
7627.80 1601
7628.63 1644
7629.45 1644
7630.28 1670
7631.10 1731
7631.93 1833
7632.75 1844
7633.58 1746
7634.40 1787
7635.22 1686
7636.05 1615
7636.87 1521
7637.70 1485
7638.52 1437
7639.35 1380
7640.17 1358
7641.00 1320
7641.82 1330
7642.65 1471
7643.47 1490
7644.30 1487
7645.13 1420
7645.95 1495
7646.78 1521
7647.60 1530
7648.43 1489
7649.25 1444
7650.08 1435
7650.90 1442
7651.73 1356
7652.55 1317
7653.38 1352
7654.21 1271
7655.03 1204
7655.86 1209
7656.68 1206
7657.51 1190
7658.34 1151
7659.16 1172
7659.99 1163
7660.81 1142
7661.64 1115
7662.47 1115
7663.29 1193
7664.12 1152
7664.95 1156
7665.77 1162
7666.60 1174
7667.42 1163
7668.25 1125
7669.08 1127
7669.90 1131
7670.73 1131
7671.56 1140
7672.38 1208
7673.21 1180
7674.04 1117
7674.87 1104
7675.69 1130
7676.52 1116
7677.35 1060
7678.17 1096
7679.00 1096
7679.83 1127
7680.65 1104
7681.48 1107
7682.31 1146
7683.14 1211
7683.96 1236
7684.79 1264
7685.62 1265
7686.45 1233
7687.27 1235
7688.10 1212
7688.93 1162
7689.76 1157
7690.58 1155
7691.41 1137
7692.24 1196
7693.07 1166
7693.90 1153
7694.72 1156
7695.55 1147
7696.38 1215
7697.21 1260
7698.04 1253
7698.86 1331
7699.69 1331
7700.52 1310
7701.35 1209
7702.18 1219
7703.01 1151
7703.83 1164
7704.66 1194
7705.49 1150
7706.32 1096
7707.15 1133
7707.98 1089
7708.81 1129
7709.63 1099
7710.46 1074
7711.29 1090
7712.12 1092
7712.95 1105
7713.78 1074
7714.61 1052
7715.44 1049
7716.27 1048
7717.10 1049
7717.93 1005
7718.75 1034
7719.58 1032
7720.41 959
7721.24 997
7722.07 955
7722.90 1015
7723.73 988
7724.56 975
7725.39 987
7726.22 1044
7727.05 1023
7727.88 1028
7728.71 1012
7729.54 1041
7730.37 1047
7731.20 1015
7732.03 986
7732.86 986
7733.69 998
7734.52 1010
7735.35 1010
7736.18 982
7737.01 963
7737.84 986
7738.67 966
7739.50 931
7740.33 908
7741.16 954
7741.99 971
7742.82 955
7743.65 935
7744.48 999
7745.31 1000
7746.14 994
7746.98 972
7747.81 1015
7748.64 1035
7749.47 1035
7750.30 1034
7751.13 957
7751.96 950
7752.79 943
7753.62 944
7754.45 935
7755.29 930
7756.12 894
7756.95 904
7757.78 894
7758.61 943
7759.44 962
7760.27 939
7761.11 949
7761.94 917
7762.77 914
7763.60 925
7764.43 934
7765.26 991
7766.10 998
7766.93 1033
7767.76 1102
7768.59 1070
7769.42 1083
7770.26 1062
7771.09 1050
7771.92 1025
7772.75 999
7773.58 980
7774.42 983
7775.25 989
7776.08 929
7776.91 961
7777.75 926
7778.58 933
7779.41 921
7780.24 935
7781.08 934
7781.91 937
7782.74 895
7783.57 936
7784.41 887
7785.24 914
7786.07 936
7786.91 893
7787.74 869
7788.57 891
7789.40 938
7790.24 932
7791.07 910
7791.90 932
7792.74 918
7793.57 908
7794.40 922
7795.24 898
7796.07 887
7796.90 891
7797.74 950
7798.57 965
7799.40 978
7800.24 933
7801.07 976
7801.91 953
7802.74 964
7803.57 968
7804.41 1021
7805.24 1042
7806.07 1022
7806.91 1064
7807.74 1040
7808.58 1056
7809.41 1072
7810.25 1046
7811.08 1126
7811.91 1113
7812.75 1115
7813.58 1151
7814.42 1189
7815.25 1177
7816.09 1137
7816.92 1175
7817.75 1170
7818.59 1188
7819.42 1155
7820.26 1215
7821.09 1233
7821.93 1272
7822.76 1285
7823.60 1353
7824.43 1257
7825.27 1251
7826.10 1271
7826.94 1243
7827.77 1206
7828.61 1164
7829.44 1178
7830.28 1157
7831.11 1098
7831.95 1138
7832.78 1182
7833.62 1214
7834.46 1259
7835.29 1269
7836.13 1187
7836.96 1197
7837.80 1236
7838.63 1160
7839.47 1125
7840.31 1117
7841.14 1107
7841.98 1123
7842.81 1068
7843.65 1076
7844.48 1094
7845.32 1073
7846.16 1017
7846.99 1047
7847.83 1027
7848.67 1023
7849.50 1075
7850.34 1068
7851.17 1071
7852.01 1088
7852.85 1067
7853.68 1091
7854.52 1083
7855.36 1049
7856.19 1034
7857.03 1141
7857.87 1089
7858.70 1080
7859.54 1113
7860.38 1104
7861.21 1097
7862.05 1071
7862.89 1076
7863.72 1075
7864.56 1087
7865.40 1074
7866.24 1056
7867.07 1085
7867.91 1074
7868.75 1047
7869.59 1097
7870.42 1096
7871.26 1104
7872.10 1082
7872.94 1128
7873.77 1154
7874.61 1139
7875.45 1214
7876.29 1282
7877.12 1340
7877.96 1422
7878.80 1471
7879.64 1542
7880.47 1658
7881.31 1606
7882.15 1592
7882.99 1614
7883.83 1550
7884.66 1477
7885.50 1406
7886.34 1359
7887.18 1244
7888.02 1227
7888.86 1314
7889.69 1273
7890.53 1258
7891.37 1290
7892.21 1310
7893.05 1301
7893.89 1252
7894.73 1231
7895.56 1277
7896.40 1311
7897.24 1210
7898.08 1156
7898.92 1237
7899.76 1179
7900.60 1113
7901.44 1115
7902.28 1084
7903.12 1008
7903.95 1042
7904.79 1027
7905.63 1009
7906.47 1071
7907.31 1073
7908.15 1033
7908.99 994
7909.83 1004
7910.67 1031
7911.51 1072
7912.35 1098
7913.19 1056
7914.03 1111
7914.87 1139
7915.71 1158
7916.55 1152
7917.39 1176
7918.23 1174
7919.07 1226
7919.91 1219
7920.75 1184
7921.59 1164
7922.43 1068
7923.27 1068
7924.11 1066
7924.95 1054
7925.79 1052
7926.63 1023
7927.47 1053
7928.31 1010
7929.15 955
7929.99 966
7930.83 996
7931.67 994
7932.51 1002
7933.35 1017
7934.19 972
7935.04 974
7935.88 981
7936.72 986
7937.56 1014
7938.40 972
7939.24 998
7940.08 1011
7940.92 1015
7941.76 1047
7942.60 1023
7943.45 1015
7944.29 1045
7945.13 1073
7945.97 1010
7946.81 1049
7947.65 1127
7948.49 1158
7949.34 1108
7950.18 1049
7951.02 1057
7951.86 1108
7952.70 1163
7953.54 1180
7954.39 1191
7955.23 1203
7956.07 1280
7956.91 1284
7957.75 1267
7958.60 1306
7959.44 1267
7960.28 1239
7961.12 1207
7961.96 1188
7962.81 1200
7963.65 1246
7964.49 1297
7965.33 1375
7966.18 1434
7967.02 1525
7967.86 1652
7968.70 1661
7969.55 1579
7970.39 1538
7971.23 1509
7972.08 1454
7972.92 1400
7973.76 1357
7974.60 1338
7975.45 1318
7976.29 1298
7977.13 1290
7977.98 1231
7978.82 1198
7979.66 1203
7980.51 1181
7981.35 1147
7982.19 1118
7983.04 1125
7983.88 1077
7984.72 1122
7985.57 1065
7986.41 1110
7987.25 1116
7988.10 1042
7988.94 1024
7989.78 1087
7990.63 989
7991.47 948
7992.32 978
7993.16 990
7994.00 994
7994.85 960
7995.69 967
7996.54 940
7997.38 956
7998.22 962
7999.07 963
7999.91 938
8000.76 952
8001.60 985
8002.45 913
8003.29 917
8004.13 942
8004.98 937
8005.82 937
8006.67 943
8007.51 945
8008.36 923
8009.20 949
8010.05 969
8010.89 943
8011.74 966
8012.58 957
8013.43 994
8014.27 905
8015.12 902
8015.96 931
8016.81 908
8017.65 913
8018.50 915
8019.34 907
8020.19 874
8021.03 860
8021.88 869
8022.72 906
8023.57 878
8024.41 895
8025.26 866
8026.11 824
8026.95 809
8027.80 841
8028.64 878
8029.49 875
8030.33 859
8031.18 840
8032.03 844
8032.87 853
8033.72 858
8034.56 908
8035.41 886
8036.26 905
8037.10 908
8037.95 860
8038.80 863
8039.64 871
8040.49 881
8041.34 849
8042.18 842
8043.03 843
8043.87 834
8044.72 813
8045.57 807
8046.41 845
8047.26 834
8048.11 857
8048.96 807
8049.80 799
8050.65 837
8051.50 831
8052.34 820
8053.19 834
8054.04 826
8054.88 811
8055.73 811
8056.58 762
8057.43 809
8058.27 804
8059.12 828
8059.97 811
8060.82 795
8061.66 816
8062.51 776
8063.36 755
8064.21 718
8065.05 758
8065.90 777
8066.75 796
8067.60 736
8068.44 770
8069.29 776
8070.14 828
8070.99 751
8071.84 754
8072.68 773
8073.53 786
8074.38 799
8075.23 785
8076.08 784
8076.93 798
8077.77 822
8078.62 827
8079.47 812
8080.32 835
8081.17 813
8082.02 812
8082.87 833
8083.71 838
8084.56 798
8085.41 801
8086.26 809
8087.11 869
8087.96 801
8088.81 769
8089.66 827
8090.51 794
8091.35 827
8092.20 822
8093.05 786
8093.90 851
8094.75 797
8095.60 820
8096.45 843
8097.30 794
8098.15 766
8099.00 850
8099.85 825
8100.70 810
8101.55 844
8102.40 897
8103.25 823
8104.10 843
8104.95 826
8105.80 819
8106.65 843
8107.50 852
8108.35 933
8109.20 880
8110.05 829
8110.90 835
8111.75 886
8112.60 873
8113.45 837
8114.30 815
8115.15 821
8116.00 773
8116.85 788
8117.70 836
8118.55 820
8119.40 803
8120.25 803
8121.10 800
8121.95 766
8122.80 800
8123.65 819
8124.50 796
8125.35 775
8126.20 800
8127.06 798
8127.91 785
8128.76 791
8129.61 763
8130.46 769
8131.31 825
8132.16 843
8133.01 812
8133.86 817
8134.72 829
8135.57 801
8136.42 823
8137.27 813
8138.12 805
8138.97 809
8139.83 822
8140.68 828
8141.53 741
8142.38 780
8143.23 819
8144.08 872
8144.94 796
8145.79 787
8146.64 799
8147.49 808
8148.34 816
8149.20 803
8150.05 829
8150.90 849
8151.75 840
8152.60 835
8153.46 870
8154.31 866
8155.16 889
8156.01 926
8156.87 915
8157.72 934
8158.57 923
8159.42 888
8160.28 865
8161.13 831
8161.98 801
8162.84 792
8163.69 794
8164.54 780
8165.39 742
8166.25 744
8167.10 783
8167.95 740
8168.81 715
8169.66 751
8170.51 775
8171.37 761
8172.22 757
8173.07 751
8173.93 731
8174.78 711
8175.63 743
8176.49 733
8177.34 739
8178.19 739
8179.05 738
8179.90 765
8180.76 743
8181.61 701
8182.46 693
8183.32 755
8184.17 767
8185.02 725
8185.88 738
8186.73 729
8187.59 779
8188.44 770
8189.30 756
8190.15 769
8191.00 788
8191.86 782
8192.71 749
8193.57 738
8194.42 748
8195.28 746
8196.13 784
8196.99 734
8197.84 797
8198.69 745
8199.55 754
8200.40 739
8201.26 741
8202.11 778
8202.97 741
8203.82 768
8204.68 739
8205.53 720
8206.39 709
8207.24 718
8208.10 716
8208.95 750
8209.81 782
8210.67 770
8211.52 739
8212.38 757
8213.23 752
8214.09 749
8214.94 751
8215.80 739
8216.65 768
8217.51 746
8218.37 806
8219.22 759
8220.08 760
8220.93 801
8221.79 780
8222.64 755
8223.50 730
8224.36 740
8225.21 768
8226.07 762
8226.92 776
8227.78 753
8228.64 762
8229.49 749
8230.35 772
8231.21 755
8232.06 789
8232.92 725
8233.78 708
8234.63 752
8235.49 764
8236.35 729
8237.20 735
8238.06 729
8238.92 715
8239.77 782
8240.63 739
8241.49 728
8242.34 756
8243.20 747
8244.06 803
8244.91 736
8245.77 724
8246.63 741
8247.49 720
8248.34 750
8249.20 708
8250.06 712
8250.92 725
8251.77 757
8252.63 728
8253.49 737
8254.35 731
8255.20 723
8256.06 717
8256.92 750
8257.78 762
8258.63 770
8259.49 758
8260.35 776
8261.21 739
8262.07 748
8262.92 785
8263.78 757
8264.64 795
8265.50 814
8266.36 775
8267.22 777
8268.07 815
8268.93 844
8269.79 838
8270.65 866
8271.51 852
8272.37 871
8273.22 858
8274.08 851
8274.94 885
8275.80 870
8276.66 931
8277.52 995
8278.38 977
8279.24 982
8280.09 1008
8280.95 1013
8281.81 982
8282.67 975
8283.53 938
8284.39 886
8285.25 908
8286.11 903
8286.97 883
8287.83 879
8288.69 897
8289.55 875
8290.41 958
8291.26 964
8292.12 1013
8292.98 992
8293.84 965
8294.70 1030
8295.56 1011
8296.42 947
8297.28 882
8298.14 931
8299.00 942
8299.86 900
8300.72 881
8301.58 883
8302.44 885
8303.30 839
8304.16 836
8305.02 867
8305.88 831
8306.74 868
8307.60 887
8308.46 828
8309.33 835
8310.19 813
8311.05 860
8311.91 860
8312.77 838
8313.63 856
8314.49 844
8315.35 850
8316.21 828
8317.07 805
8317.93 789
8318.79 824
8319.65 805
8320.52 802
8321.38 761
8322.24 821
8323.10 788
8323.96 763
8324.82 797
8325.68 812
8326.54 790
8327.41 763
8328.27 815
8329.13 817
8329.99 819
8330.85 856
8331.71 815
8332.57 810
8333.44 812
8334.30 827
8335.16 798
8336.02 807
8336.88 801
8337.75 821
8338.61 839
8339.47 836
8340.33 819
8341.19 793
8342.06 862
8342.92 852
8343.78 865
8344.64 911
8345.50 890
8346.37 924
8347.23 962
8348.09 983
8348.95 1013
8349.82 1013
8350.68 1040
8351.54 1011
8352.40 994
8353.27 963
8354.13 911
8354.99 892
8355.86 897
8356.72 891
8357.58 872
8358.45 854
8359.31 868
8360.17 822
8361.03 815
8361.90 820
8362.76 818
8363.62 817
8364.49 864
8365.35 823
8366.21 831
8367.08 845
8367.94 858
8368.80 861
8369.67 853
8370.53 819
8371.40 812
8372.26 837
8373.12 835
8373.99 835
8374.85 784
8375.71 816
8376.58 828
8377.44 851
8378.31 889
8379.17 890
8380.03 853
8380.90 890
8381.76 894
8382.63 940
8383.49 972
8384.36 1008
8385.22 1047
8386.08 1062
8386.95 1050
8387.81 1016
8388.68 1072
8389.54 1016
8390.41 978
8391.27 954
8392.14 961
8393.00 966
8393.87 920
8394.73 909
8395.60 890
8396.46 891
8397.33 952
8398.19 913
8399.06 922
8399.92 966
8400.79 974
8401.65 1016
8402.52 922
8403.38 930
8404.25 927
8405.11 930
8405.98 911
8406.84 916
8407.71 934
8408.58 919
8409.44 878
8410.31 898
8411.17 903
8412.04 910
8412.90 924
8413.77 948
8414.64 897
8415.50 883
8416.37 904
8417.23 915
8418.10 951
8418.97 977
8419.83 980
8420.70 991
8421.56 1040
8422.43 1041
8423.30 1075
8424.16 1096
8425.03 1122
8425.90 1099
8426.76 1133
8427.63 1132
8428.50 1134
8429.36 1123
8430.23 1083
8431.10 1089
8431.96 1040
8432.83 1015
8433.70 1011
8434.56 1027
8435.43 1022
8436.30 1008
8437.16 991
8438.03 1045
8438.90 1094
8439.77 1049
8440.63 1076
8441.50 1112
8442.37 1098
8443.24 1111
8444.10 1117
8444.97 1096
8445.84 1129
8446.71 1113
8447.57 1106
8448.44 1166
8449.31 1161
8450.18 1102
8451.04 1150
8451.91 1267
8452.78 1380
8453.65 1396
8454.52 1500
8455.38 1548
8456.25 1706
8457.12 1816
8457.99 1691
8458.86 1604
8459.72 1555
8460.59 1491
8461.46 1473
8462.33 1383
8463.20 1306
8464.07 1272
8464.93 1219
8465.80 1246
8466.67 1245
8467.54 1185
8468.41 1167
8469.28 1169
8470.15 1111
8471.02 1131
8471.88 1165
8472.75 1140
8473.62 1139
8474.49 1131
8475.36 1126
8476.23 1125
8477.10 1118
8477.97 1159
8478.84 1193
8479.71 1131
8480.58 1168
8481.44 1211
8482.31 1157
8483.18 1220
8484.05 1164
8484.92 1149
8485.79 1223
8486.66 1152
8487.53 1112
8488.40 1120
8489.27 1117
8490.14 1082
8491.01 1115
8491.88 1077
8492.75 1096
8493.62 1109
8494.49 1112
8495.36 1145
8496.23 1161
8497.10 1162
8497.97 1160
8498.84 1121
8499.71 1182
8500.58 1189
8501.45 1188
8502.32 1134
8503.19 1124
8504.06 1118
8504.93 1176
8505.80 1203
8506.67 1169
8507.55 1136
8508.42 1189
8509.29 1229
8510.16 1195
8511.03 1224
8511.90 1140
8512.77 1204
8513.64 1260
8514.51 1285
8515.38 1232
8516.25 1255
8517.13 1294
8518.00 1253
8518.87 1255
8519.74 1268
8520.61 1257
8521.48 1327
8522.35 1371
8523.23 1346
8524.10 1425
8524.97 1494
8525.84 1552
8526.71 1594
8527.58 1565
8528.46 1539
8529.33 1539
8530.20 1552
8531.07 1470
8531.94 1430
8532.81 1378
8533.69 1443
8534.56 1362
8535.43 1303
8536.30 1357
8537.18 1349
8538.05 1363
8538.92 1338
8539.79 1394
8540.66 1443
8541.54 1472
8542.41 1653
8543.28 1793
8544.15 1926
8545.03 2105
8545.90 2294
8546.77 2352
8547.64 2295
8548.52 2286
8549.39 2196
8550.26 2094
8551.14 1937
8552.01 1960
8552.88 1924
8553.76 1779
8554.63 1771
8555.50 1651
8556.37 1652
8557.25 1583
8558.12 1494
8558.99 1362
8559.87 1330
8560.74 1291
8561.61 1270
8562.49 1252
8563.36 1267
8564.24 1210
8565.11 1136
8565.98 1127
8566.86 1107
8567.73 1100
8568.60 1076
8569.48 1048
8570.35 1059
8571.23 1040
8572.10 1049
8572.97 1065
8573.85 1113
8574.72 1150
8575.60 1055
8576.47 1065
8577.34 1070
8578.22 1102
8579.09 1098
8579.97 1093
8580.84 1102
8581.72 1144
8582.59 1168
8583.47 1118
8584.34 1087
8585.21 1172
8586.09 1200
8586.96 1158
8587.84 1196
8588.71 1154
8589.59 1137
8590.46 1137
8591.34 1118
8592.21 1138
8593.09 1132
8593.96 1126
8594.84 1126
8595.71 1168
8596.59 1138
8597.46 1103
8598.34 1141
8599.22 1151
8600.09 1132
8600.97 1125
8601.84 1180
8602.72 1191
8603.59 1152
8604.47 1161
8605.34 1196
8606.22 1235
8607.10 1253
8607.97 1266
8608.85 1235
8609.72 1247
8610.60 1282
8611.47 1258
8612.35 1259
8613.23 1238
8614.10 1268
8614.98 1280
8615.86 1313
8616.73 1308
8617.61 1266
8618.48 1303
8619.36 1313
8620.24 1304
8621.11 1362
8621.99 1349
8622.87 1397
8623.74 1400
8624.62 1387
8625.50 1449
8626.37 1421
8627.25 1419
8628.13 1454
8629.00 1429
8629.88 1417
8630.76 1429
8631.64 1489
8632.51 1416
8633.39 1427
8634.27 1469
8635.14 1411
8636.02 1452
8636.90 1440
8637.78 1438
8638.65 1453
8639.53 1470
8640.41 1484
8641.29 1545
8642.16 1562
8643.04 1616
8643.92 1626
8644.80 1684
8645.67 1647
8646.55 1646
8647.43 1698
8648.31 1794
8649.18 1767
8650.06 1747
8650.94 1733
8651.82 1735
8652.70 1747
8653.58 1727
8654.45 1813
8655.33 1817
8656.21 1850
8657.09 1839
8657.97 1956
8658.84 1982
8659.72 2115
8660.60 2202
8661.48 2448
8662.36 2588
8663.24 2711
8664.12 2915
8664.99 3007
8665.87 3047
8666.75 2965
8667.63 2899
8668.51 2841
8669.39 2788
8670.27 2759
8671.15 2786
8672.03 2822
8672.91 2894
8673.78 2996
8674.66 3033
8675.54 3018
8676.42 2935
8677.30 2814
8678.18 2673
8679.06 2553
8679.94 2457
8680.82 2366
8681.70 2206
8682.58 2083
8683.46 2072
8684.34 2024
8685.22 2049
8686.10 2098
8686.98 2250
8687.86 2461
8688.74 2605
8689.62 2897
8690.50 3175
8691.38 3442
8692.26 3734
8693.14 3810
8694.02 3815
8694.90 3732
8695.78 3526
8696.66 3253
8697.54 3053
8698.42 2833
8699.30 2691
8700.18 2578
8701.06 2540
8701.94 2473
8702.82 2429
8703.70 2395
8704.58 2246
8705.46 2098
8706.34 2097
8707.23 1953
8708.11 1877
8708.99 1746
8709.87 1654
8710.75 1572
8711.63 1468
8712.51 1492
8713.39 1471
8714.27 1389
8715.16 1353
8716.04 1347
8716.92 1324
8717.80 1360
8718.68 1380
8719.56 1346
8720.44 1355
8721.33 1362
8722.21 1332
8723.09 1283
8723.97 1318
8724.85 1292
8725.73 1347
8726.62 1400
8727.50 1330
8728.38 1382
8729.26 1453
8730.14 1426
8731.03 1370
8731.91 1405
8732.79 1458
8733.67 1427
8734.55 1417
8735.44 1336
8736.32 1321
8737.20 1328
8738.08 1368
8738.97 1371
8739.85 1310
8740.73 1337
8741.61 1322
8742.50 1319
8743.38 1251
8744.26 1297
8745.14 1267
8746.03 1285
8746.91 1326
8747.79 1227
8748.68 1222
8749.56 1272
8750.44 1289
8751.33 1340
8752.21 1362
8753.09 1346
8753.97 1399
8754.86 1389
8755.74 1402
8756.62 1406
8757.51 1404
8758.39 1394
8759.28 1389
8760.16 1440
8761.04 1390
8761.93 1343
8762.81 1339
8763.69 1295
8764.58 1310
8765.46 1272
8766.34 1208
8767.23 1344
8768.11 1337
8769.00 1240
8769.88 1285
8770.76 1283
8771.65 1284
8772.53 1262
8773.42 1231
8774.30 1269
8775.19 1295
8776.07 1187
8776.95 1158
8777.84 1180
8778.72 1174
8779.61 1198
8780.49 1182
8781.38 1236
8782.26 1187
8783.15 1156
8784.03 1157
8784.92 1163
8785.80 1153
8786.69 1128
8787.57 1153
8788.46 1149
8789.34 1187
8790.23 1183
8791.11 1148
8792.00 1089
8792.88 1081
8793.77 1109
8794.65 1121
8795.54 1073
8796.42 1056
8797.31 1041
8798.19 1068
8799.08 1070
8799.96 1101
8800.85 1090
8801.74 1066
8802.62 1053
8803.51 1130
8804.39 1140
8805.28 1084
8806.16 1089
8807.05 1042
8807.94 1094
8808.82 1016
8809.71 1048
8810.59 1036
8811.48 1074
8812.37 1102
8813.25 1086
8814.14 1066
8815.03 1142
8815.91 1107
8816.80 1135
8817.68 1121
8818.57 1122
8819.46 1095
8820.34 1058
8821.23 1077
8822.12 1074
8823.00 1019
8823.89 1029
8824.78 1052
8825.66 1036
8826.55 1060
8827.44 1039
8828.33 1001
8829.21 1002
8830.10 939
8830.99 972
8831.87 1000
8832.76 957
8833.65 915
8834.54 930
8835.42 937
8836.31 928
8837.20 957
8838.08 905
8838.97 885
8839.86 917
8840.75 917
8841.64 926
8842.52 913
8843.41 928
8844.30 903
8845.19 864
8846.07 885
8846.96 882
8847.85 906
8848.74 842
8849.63 844
8850.51 846
8851.40 846
8852.29 823
8853.18 803
8854.07 793
8854.96 825
8855.84 811
8856.73 817
8857.62 842
8858.51 786
8859.40 801
8860.29 829
8861.17 828
8862.06 829
8862.95 823
8863.84 801
8864.73 792
8865.62 753
8866.51 778
8867.40 792
8868.29 802
8869.17 817
8870.06 778
8870.95 746
8871.84 747
8872.73 775
8873.62 778
8874.51 745
8875.40 764
8876.29 727
8877.18 753
8878.07 743
8878.96 751
8879.85 760
8880.74 753
8881.63 736
8882.51 755
8883.40 743
8884.29 749
8885.18 719
8886.07 748
8886.96 784
8887.85 747
8888.74 748
8889.63 752
8890.52 725
8891.41 754
8892.30 759
8893.19 788
8894.09 762
8894.98 717
8895.87 742
8896.76 778
8897.65 706
8898.54 728
8899.43 724
8900.32 734
8901.21 706
8902.10 727
8902.99 718
8903.88 681
8904.77 716
8905.66 695
8906.55 711
8907.44 700
8908.34 679
8909.23 701
8910.12 713
8911.01 721
8911.90 688
8912.79 711
8913.68 703
8914.57 694
8915.47 695
8916.36 680
8917.25 675
8918.14 685
8919.03 676
8919.92 686
8920.81 680
8921.71 678
8922.60 673
8923.49 643
8924.38 660
8925.27 639
8926.16 652
8927.06 636
8927.95 631
8928.84 657
8929.73 690
8930.62 650
8931.52 674
8932.41 656
8933.30 674
8934.19 649
8935.09 658
8935.98 649
8936.87 634
8937.76 654
8938.66 644
8939.55 626
8940.44 622
8941.33 612
8942.23 640
8943.12 676
8944.01 644
8944.90 620
8945.80 637
8946.69 668
8947.58 619
8948.48 621
8949.37 612
8950.26 640
8951.16 642
8952.05 635
8952.94 641
8953.84 650
8954.73 633
8955.62 651
8956.52 667
8957.41 665
8958.30 626
8959.20 666
8960.09 699
8960.98 671
8961.88 664
8962.77 656
8963.66 658
8964.56 658
8965.45 645
8966.35 668
8967.24 644
8968.13 659
8969.03 626
8969.92 617
8970.82 615
8971.71 658
8972.60 656
8973.50 649
8974.39 636
8975.29 619
8976.18 625
8977.08 689
8977.97 679
8978.87 631
8979.76 632
8980.65 638
8981.55 641
8982.44 651
8983.34 683
8984.23 657
8985.13 646
8986.02 615
8986.92 614
8987.81 624
8988.71 597
8989.60 606
8990.50 623
8991.39 656
8992.29 625
8993.18 629
8994.08 634
8994.97 620
8995.87 624
8996.76 641
8997.66 642
8998.56 630
8999.45 622
9000.35 598
9001.24 628
9002.14 578
9003.03 616
9003.93 604
9004.83 603
9005.72 604
9006.62 619
9007.51 621
9008.41 590
9009.31 629
9010.20 617
9011.10 590
9011.99 599
9012.89 614
9013.79 656
9014.68 578
9015.58 571
9016.48 586
9017.37 605
9018.27 641
9019.16 638
9020.06 607
9020.96 604
9021.85 632
9022.75 618
9023.65 627
9024.54 609
9025.44 609
9026.34 631
9027.24 636
9028.13 653
9029.03 667
9029.93 639
9030.82 657
9031.72 616
9032.62 613
9033.52 625
9034.41 629
9035.31 623
9036.21 641
9037.10 603
9038.00 646
9038.90 635
9039.80 606
9040.69 611
9041.59 632
9042.49 633
9043.39 641
9044.29 610
9045.18 614
9046.08 635
9046.98 630
9047.88 654
9048.78 652
9049.67 607
9050.57 620
9051.47 623
9052.37 651
9053.27 630
9054.16 665
9055.06 658
9055.96 682
9056.86 656
9057.76 665
9058.66 639
9059.55 685
9060.45 679
9061.35 709
9062.25 681
9063.15 670
9064.05 649
9064.95 645
9065.85 630
9066.74 667
9067.64 637
9068.54 687
9069.44 655
9070.34 664
9071.24 668
9072.14 659
9073.04 649
9073.94 647
9074.84 652
9075.74 657
9076.64 644
9077.53 663
9078.43 690
9079.33 664
9080.23 650
9081.13 670
9082.03 666
9082.93 659
9083.83 633
9084.73 642
9085.63 662
9086.53 644
9087.43 659
9088.33 672
9089.23 670
9090.13 666
9091.03 697
9091.93 659
9092.83 656
9093.73 677
9094.63 697
9095.53 716
9096.43 644
9097.33 629
9098.23 634
9099.13 643
9100.04 665
9100.94 665
9101.84 663
9102.74 650
9103.64 706
9104.54 674
9105.44 667
9106.34 649
9107.24 677
9108.14 646
9109.04 616
9109.94 623
9110.85 634
9111.75 643
9112.65 640
9113.55 635
9114.45 646
9115.35 623
9116.25 657
9117.15 618
9118.06 609
9118.96 636
9119.86 635
9120.76 630
9121.66 582
9122.56 615
9123.46 603
9124.37 609
9125.27 640
9126.17 640
9127.07 631
9127.97 612
9128.88 627
9129.78 595
9130.68 640
9131.58 631
9132.48 607
9133.39 610
9134.29 673
9135.19 618
9136.09 613
9137.00 634
9137.90 631
9138.80 641
9139.70 590
9140.61 598
9141.51 621
9142.41 612
9143.31 666
9144.22 638
9145.12 630
9146.02 641
9146.92 622
9147.83 612
9148.73 658
9149.63 604
9150.54 629
9151.44 640
9152.34 650
9153.25 663
9154.15 664
9155.05 639
9155.96 630
9156.86 656
9157.76 646
9158.67 638
9159.57 672
9160.47 651
9161.38 643
9162.28 624
9163.18 676
9164.09 618
9164.99 587
9165.90 619
9166.80 629
9167.70 623
9168.61 614
9169.51 678
9170.42 614
9171.32 648
9172.22 658
9173.13 621
9174.03 610
9174.94 628
9175.84 627
9176.74 629
9177.65 624
9178.55 623
9179.46 637
9180.36 646
9181.27 636
9182.17 614
9183.08 592
9183.98 603
9184.89 623
9185.79 587
9186.70 625
9187.60 593
9188.51 633
9189.41 641
9190.32 645
9191.22 641
9192.13 640
9193.03 589
9193.94 634
9194.84 611
9195.75 590
9196.65 644
9197.56 640
9198.46 677
9199.37 679
9200.27 655
9201.18 649
9202.08 676
9202.99 673
9203.90 676
9204.80 678
9205.71 669
9206.61 634
9207.52 628
9208.42 617
9209.33 598
9210.24 598
9211.14 603
9212.05 597
9212.95 599
9213.86 625
9214.77 632
9215.67 625
9216.58 654
9217.49 662
9218.39 630
9219.30 653
9220.21 609
9221.11 605
9222.02 605
9222.93 624
9223.83 654
9224.74 648
9225.65 641
9226.55 606
9227.46 603
9228.37 625
9229.27 667
9230.18 643
9231.09 611
9231.99 605
9232.90 602
9233.81 639
9234.72 625
9235.62 645
9236.53 600
9237.44 620
9238.34 585
9239.25 633
9240.16 607
9241.07 589
9241.97 628
9242.88 584
9243.79 597
9244.70 591
9245.61 595
9246.51 625
9247.42 616
9248.33 593
9249.24 571
9250.14 595
9251.05 597
9251.96 591
9252.87 592
9253.78 623
9254.69 609
9255.59 578
9256.50 628
9257.41 598
9258.32 548
9259.23 607
9260.14 582
9261.04 566
9261.95 591
9262.86 589
9263.77 568
9264.68 561
9265.59 565
9266.50 622
9267.40 607
9268.31 608
9269.22 624
9270.13 609
9271.04 633
9271.95 590
9272.86 578
9273.77 583
9274.68 573
9275.59 570
9276.49 578
9277.40 597
9278.31 582
9279.22 583
9280.13 607
9281.04 605
9281.95 571
9282.86 620
9283.77 592
9284.68 589
9285.59 566
9286.50 580
9287.41 567
9288.32 572
9289.23 592
9290.14 580
9291.05 602
9291.96 625
9292.87 615
9293.78 584
9294.69 592
9295.60 606
9296.51 636
9297.42 622
9298.33 643
9299.24 637
9300.15 623
9301.06 671
9301.97 659
9302.88 612
9303.79 616
9304.70 569
9305.61 645
9306.53 633
9307.44 615
9308.35 604
9309.26 640
9310.17 644
9311.08 637
9311.99 633
9312.90 617
9313.81 594
9314.72 626
9315.63 625
9316.55 629
9317.46 641
9318.37 617
9319.28 588
9320.19 574
9321.10 625
9322.01 598
9322.93 588
9323.84 591
9324.75 596
9325.66 632
9326.57 569
9327.48 551
9328.40 553
9329.31 552
9330.22 610
9331.13 596
9332.04 594
9332.96 552
9333.87 588
9334.78 575
9335.69 582
9336.60 581
9337.52 570
9338.43 609
9339.34 604
9340.25 604
9341.17 606
9342.08 600
9342.99 569
9343.90 558
9344.82 578
9345.73 588
9346.64 552
9347.55 574
9348.47 582
9349.38 587
9350.29 603
9351.21 598
9352.12 562
9353.03 599
9353.94 586
9354.86 556
9355.77 617
9356.68 621
9357.60 582
9358.51 594
9359.42 572
9360.34 592
9361.25 558
9362.16 582
9363.08 576
9363.99 577
9364.90 613
9365.82 580
9366.73 592
9367.65 595
9368.56 587
9369.47 547
9370.39 573
9371.30 521
9372.21 589
9373.13 586
9374.04 582
9374.96 581
9375.87 607
9376.79 604
9377.70 603
9378.61 574
9379.53 627
9380.44 610
9381.36 609
9382.27 596
9383.19 616
9384.10 617
9385.01 610
9385.93 598
9386.84 557
9387.76 621
9388.67 612
9389.59 641
9390.50 660
9391.42 656
9392.33 656
9393.25 614
9394.16 629
9395.08 606
9395.99 616
9396.91 616
9397.82 598
9398.74 598
9399.65 607
9400.57 630
9401.48 606
9402.40 598
9403.32 615
9404.23 579
9405.15 563
9406.06 538
9406.98 589
9407.89 591
9408.81 599
9409.73 608
9410.64 592
9411.56 600
9412.47 585
9413.39 599
9414.30 609
9415.22 630
9416.14 606
9417.05 604
9417.97 623
9418.89 613
9419.80 599
9420.72 589
9421.63 606
9422.55 611
9423.47 624
9424.38 622
9425.30 590
9426.22 622
9427.13 634
9428.05 615
9428.97 623
9429.88 613
9430.80 607
9431.72 637
9432.63 637
9433.55 658
9434.47 637
9435.38 632
9436.30 655
9437.22 646
9438.14 672
9439.05 628
9439.97 646
9440.89 654
9441.81 659
9442.72 638
9443.64 639
9444.56 643
9445.47 684
9446.39 635
9447.31 666
9448.23 647
9449.15 683
9450.06 713
9450.98 680
9451.90 694
9452.82 711
9453.73 697
9454.65 715
9455.57 708
9456.49 712
9457.41 680
9458.32 641
9459.24 666
9460.16 672
9461.08 647
9462.00 619
9462.92 624
9463.83 647
9464.75 616
9465.67 629
9466.59 656
9467.51 649
9468.43 647
9469.35 621
9470.26 668
9471.18 681
9472.10 661
9473.02 642
9473.94 657
9474.86 675
9475.78 637
9476.70 671
9477.62 667
9478.54 661
9479.45 675
9480.37 687
9481.29 675
9482.21 706
9483.13 696
9484.05 681
9484.97 658
9485.89 681
9486.81 696
9487.73 683
9488.65 658
9489.57 660
9490.49 654
9491.41 635
9492.33 600
9493.25 619
9494.17 642
9495.09 624
9496.01 647
9496.93 681
9497.85 625
9498.77 620
9499.69 626
9500.61 636
9501.53 644
9502.45 664
9503.37 666
9504.29 639
9505.21 682
9506.13 686
9507.05 692
9507.97 677
9508.89 669
9509.81 653
9510.73 704
9511.65 695
9512.57 638
9513.49 691
9514.42 702
9515.34 692
9516.26 735
9517.18 701
9518.10 736
9519.02 728
9519.94 758
9520.86 738
9521.78 730
9522.71 736
9523.63 744
9524.55 768
9525.47 760
9526.39 758
9527.31 745
9528.23 706
9529.16 714
9530.08 757
9531.00 771
9531.92 738
9532.84 716
9533.76 718
9534.69 734
9535.61 719
9536.53 699
9537.45 743
9538.37 764
9539.30 755
9540.22 726
9541.14 741
9542.06 786
9542.98 795
9543.91 773
9544.83 766
9545.75 715
9546.67 764
9547.60 725
9548.52 744
9549.44 757
9550.36 747
9551.29 765
9552.21 770
9553.13 788
9554.06 813
9554.98 765
9555.90 793
9556.82 825
9557.75 816
9558.67 820
9559.59 794
9560.52 829
9561.44 837
9562.36 803
9563.29 811
9564.21 839
9565.13 836
9566.06 812
9566.98 827
9567.90 822
9568.83 859
9569.75 876
9570.67 807
9571.60 845
9572.52 819
9573.44 833
9574.37 879
9575.29 881
9576.22 887
9577.14 910
9578.06 927
9578.99 930
9579.91 864
9580.84 921
9581.76 916
9582.68 924
9583.61 918
9584.53 915
9585.46 922
9586.38 921
9587.31 988
9588.23 995
9589.15 961
9590.08 977
9591.00 988
9591.93 977
9592.85 1006
9593.78 991
9594.70 1047
9595.63 1101
9596.55 1094
9597.48 1160
9598.40 1214
9599.33 1261
9600.25 1171
9601.18 1194
9602.10 1223
9603.03 1188
9603.95 1218
9604.88 1159
9605.80 1112
9606.73 1060
9607.65 1069
9608.58 1079
9609.50 1111
9610.43 1079
9611.35 1091
9612.28 1081
9613.21 1135
9614.13 1052
9615.06 1069
9615.98 1088
9616.91 1069
9617.84 1070
9618.76 1056
9619.69 1059
9620.61 1065
9621.54 1091
9622.47 1088
9623.39 1092
9624.32 1125
9625.24 1119
9626.17 1124
9627.10 1156
9628.02 1124
9628.95 1110
9629.88 1121
9630.80 1179
9631.73 1147
9632.65 1180
9633.58 1178
9634.51 1234
9635.43 1272
9636.36 1219
9637.29 1253
9638.22 1261
9639.14 1312
9640.07 1364
9641.00 1382
9641.92 1381
9642.85 1397
9643.78 1431
9644.70 1429
9645.63 1431
9646.56 1426
9647.49 1403
9648.41 1433
9649.34 1371
9650.27 1368
9651.20 1337
9652.12 1374
9653.05 1367
9653.98 1324
9654.91 1348
9655.83 1393
9656.76 1407
9657.69 1402
9658.62 1357
9659.55 1424
9660.47 1401
9661.40 1391
9662.33 1432
9663.26 1462
9664.19 1517
9665.11 1454
9666.04 1508
9666.97 1522
9667.90 1517
9668.83 1545
9669.75 1541
9670.68 1581
9671.61 1588
9672.54 1539
9673.47 1605
9674.40 1642
9675.33 1640
9676.25 1617
9677.18 1634
9678.11 1631
9679.04 1666
9679.97 1676
9680.90 1692
9681.83 1736
9682.76 1698
9683.69 1746
9684.61 1741
9685.54 1732
9686.47 1671
9687.40 1694
9688.33 1692
9689.26 1742
9690.19 1699
9691.12 1752
9692.05 1756
9692.98 1820
9693.91 1876
9694.84 1947
9695.77 1981
9696.70 2117
9697.63 2186
9698.56 2214
9699.49 2324
9700.42 2300
9701.35 2244
9702.28 2295
9703.21 2241
9704.14 2200
9705.07 2118
9706.00 2001
9706.93 1961
9707.86 1929
9708.79 1926
9709.72 1903
9710.65 1946
9711.58 2013
9712.51 2027
9713.44 2092
9714.37 2176
9715.30 2241
9716.23 2238
9717.16 2209
9718.09 2121
9719.02 2070
9719.95 1990
9720.88 1960
9721.81 1880
9722.75 1749
9723.68 1701
9724.61 1612
9725.54 1599
9726.47 1554
9727.40 1510
9728.33 1478
9729.26 1420
9730.19 1469
9731.13 1524
9732.06 1551
9732.99 1474
9733.92 1478
9734.85 1447
9735.78 1429
9736.71 1440
9737.65 1402
9738.58 1394
9739.51 1406
9740.44 1405
9741.37 1333
9742.30 1329
9743.24 1338
9744.17 1320
9745.10 1307
9746.03 1298
9746.96 1264
9747.90 1268
9748.83 1227
9749.76 1232
9750.69 1234
9751.63 1248
9752.56 1206
9753.49 1232
9754.42 1187
9755.36 1245
9756.29 1199
9757.22 1179
9758.15 1243
9759.09 1185
9760.02 1172
9760.95 1201
9761.88 1204
9762.82 1203
9763.75 1257
9764.68 1242
9765.62 1171
9766.55 1207
9767.48 1270
9768.41 1225
9769.35 1233
9770.28 1248
9771.21 1259
9772.15 1246
9773.08 1231
9774.01 1262
9774.95 1243
9775.88 1241
9776.81 1238
9777.75 1210
9778.68 1225
9779.62 1246
9780.55 1253
9781.48 1232
9782.42 1256
9783.35 1254
9784.28 1222
9785.22 1239
9786.15 1241
9787.09 1223
9788.02 1222
9788.95 1201
9789.89 1175
9790.82 1169
9791.76 1171
9792.69 1151
9793.63 1098
9794.56 1123
9795.49 1188
9796.43 1167
9797.36 1147
9798.30 1145
9799.23 1153
9800.17 1186
9801.10 1195
9802.04 1157
9802.97 1116
9803.91 1083
9804.84 1073
9805.78 1059
9806.71 1048
9807.65 1029
9808.58 1004
9809.52 983
9810.45 967
9811.39 929
9812.32 898
9813.26 910
9814.19 962
9815.13 934
9816.06 914
9817.00 903
9817.93 923
9818.87 923
9819.80 915
9820.74 923
9821.68 888
9822.61 905
9823.55 876
9824.48 867
9825.42 898
9826.35 889
9827.29 910
9828.23 954
9829.16 898
9830.10 872
9831.03 858
9831.97 879
9832.91 897
9833.84 879
9834.78 895
9835.72 897
9836.65 900
9837.59 866
9838.52 858
9839.46 866
9840.40 852
9841.33 828
9842.27 885
9843.21 878
9844.14 890
9845.08 894
9846.02 896
9846.95 892
9847.89 862
9848.83 868
9849.77 843
9850.70 863
9851.64 867
9852.58 845
9853.51 849
9854.45 815
9855.39 852
9856.33 850
9857.26 873
9858.20 867
9859.14 834
9860.08 837
9861.01 839
9861.95 832
9862.89 802
9863.83 822
9864.76 812
9865.70 819
9866.64 799
9867.58 826
9868.51 863
9869.45 817
9870.39 792
9871.33 808
9872.27 817
9873.20 822
9874.14 827
9875.08 834
9876.02 823
9876.96 828
9877.90 832
9878.83 786
9879.77 811
9880.71 765
9881.65 796
9882.59 785
9883.53 768
9884.47 728
9885.40 772
9886.34 807
9887.28 772
9888.22 757
9889.16 732
9890.10 780
9891.04 803
9891.98 838
9892.91 768
9893.85 765
9894.79 767
9895.73 763
9896.67 739
9897.61 753
9898.55 760
9899.49 778
9900.43 763
9901.37 789
9902.31 746
9903.25 739
9904.19 774
9905.13 780
9906.07 777
9907.01 757
9907.95 744
9908.89 759
9909.83 795
9910.77 771
9911.71 764
9912.65 747
9913.59 783
9914.53 796
9915.47 815
9916.41 804
9917.35 784
9918.29 745
9919.23 804
9920.17 796
9921.11 806
9922.05 840
9922.99 870
9923.93 895
9924.87 931
9925.81 959
9926.75 981
9927.69 982
9928.63 960
9929.57 932
9930.51 943
9931.45 887
9932.39 868
9933.34 854
9934.28 814
9935.22 789
9936.16 783
9937.10 803
9938.04 776
9938.98 760
9939.92 748
9940.87 703
9941.81 732
9942.75 748
9943.69 754
9944.63 759
9945.57 758
9946.51 778
9947.46 764
9948.40 766
9949.34 824
9950.28 814
9951.22 834
9952.16 875
9953.11 821
9954.05 819
9954.99 803
9955.93 814
9956.87 822
9957.82 833
9958.76 825
9959.70 766
9960.64 759
9961.59 752
9962.53 728
9963.47 719
9964.41 707
9965.35 698
9966.30 728
9967.24 712
9968.18 698
9969.13 672
9970.07 682
9971.01 682
9971.95 685
9972.90 693
9973.84 658
9974.78 664
9975.73 647
9976.67 662
9977.61 628
9978.55 642
9979.50 679
9980.44 666
9981.38 658
9982.33 649
9983.27 661
9984.21 653
9985.16 667
9986.10 660
9987.04 702
9987.99 650
9988.93 664
9989.88 657
9990.82 649
9991.76 624
9992.71 644
9993.65 652
9994.59 636
9995.54 622
9996.48 614
9997.43 615
9998.37 602
9999.31 647
10000.26 645
10001.20 644
10002.15 654
10003.09 624
10004.04 626
10004.98 626
10005.92 644
10006.87 619
10007.81 633
10008.76 653
10009.70 613
10010.65 636
10011.59 634
10012.54 659
10013.48 631
10014.43 633
10015.37 646
10016.32 671
10017.26 636
10018.21 649
10019.15 619
10020.10 633
10021.04 610
10021.99 630
10022.93 632
10023.88 638
10024.82 635
10025.77 660
10026.71 622
10027.66 625
10028.60 623
10029.55 645
10030.49 642
10031.44 623
10032.39 609
10033.33 631
10034.28 616
10035.22 620
10036.17 612
10037.11 617
10038.06 641
10039.01 582
10039.95 613
10040.90 591
10041.84 609
10042.79 643
10043.74 606
10044.68 583
10045.63 570
10046.58 588
10047.52 600
10048.47 577
10049.41 557
10050.36 567
10051.31 622
10052.25 595
10053.20 571
10054.15 599
10055.09 587
10056.04 626
10056.99 595
10057.93 585
10058.88 602
10059.83 556
10060.78 559
10061.72 565
10062.67 565
10063.62 557
10064.56 593
10065.51 599
10066.46 561
10067.41 582
10068.35 578
10069.30 561
10070.25 585
10071.20 581
10072.14 604
10073.09 575
10074.04 545
10074.99 586
10075.93 601
10076.88 578
10077.83 597
10078.78 607
10079.72 613
10080.67 617
10081.62 570
10082.57 597
10083.52 574
10084.46 607
10085.41 593
10086.36 574
10087.31 575
10088.26 607
10089.21 569
10090.15 566
10091.10 590
10092.05 575
10093.00 606
10093.95 586
10094.90 571
10095.85 578
10096.79 543
10097.74 575
10098.69 589
10099.64 581
10100.59 572
10101.54 607
10102.49 578
10103.44 553
10104.39 563
10105.33 561
10106.28 542
10107.23 584
10108.18 599
10109.13 553
10110.08 582
10111.03 581
10111.98 600
10112.93 627
10113.88 557
10114.83 578
10115.78 618
10116.73 598
10117.68 598
10118.63 575
10119.58 575
10120.53 579
10121.48 594
10122.43 596
10123.38 576
10124.33 570
10125.28 587
10126.23 626
10127.18 612
10128.13 605
10129.08 609
10130.03 620
10130.98 610
10131.93 606
10132.88 602
10133.83 612
10134.78 613
10135.73 595
10136.68 612
10137.63 589
10138.58 600
10139.53 590
10140.48 598
10141.43 614
10142.38 620
10143.33 589
10144.29 607
10145.24 618
10146.19 670
10147.14 664
10148.09 648
10149.04 605
10149.99 588
10150.94 617
10151.89 604
10152.85 620
10153.80 620
10154.75 598
10155.70 592
10156.65 627
10157.60 659
10158.55 649
10159.51 625
10160.46 636
10161.41 631
10162.36 682
10163.31 679
10164.26 644
10165.22 639
10166.17 630
10167.12 636
10168.07 646
10169.02 703
10169.98 690
10170.93 696
10171.88 682
10172.83 671
10173.79 688
10174.74 754
10175.69 712
10176.64 728
10177.60 692
10178.55 748
10179.50 759
10180.45 714
10181.41 699
10182.36 735
10183.31 726
10184.26 691
10185.22 710
10186.17 713
10187.12 685
10188.08 724
10189.03 698
10189.98 689
10190.93 689
10191.89 689
10192.84 716
10193.79 724
10194.75 709
10195.70 701
10196.65 711
10197.61 688
10198.56 747
10199.51 732
10200.47 725
10201.42 765
10202.38 773
10203.33 735
10204.28 774
10205.24 751
10206.19 803
10207.14 822
10208.10 820
10209.05 790
10210.01 752
10210.96 774
10211.91 770
10212.87 767
10213.82 755
10214.78 724
10215.73 707
10216.69 726
10217.64 697
10218.59 707
10219.55 673
10220.50 673
10221.46 681
10222.41 680
10223.37 675
10224.32 673
10225.28 703
10226.23 693
10227.19 657
10228.14 685
10229.10 716
10230.05 746
10231.01 745
10231.96 766
10232.92 767
10233.87 830
10234.83 826
10235.78 809
10236.74 814
10237.69 806
10238.65 786
10239.60 745
10240.56 742
10241.51 751
10242.47 752
10243.42 702
10244.38 680
10245.34 652
10246.29 681
10247.25 699
10248.20 646
10249.16 646
10250.11 641
10251.07 635
10252.03 666
10252.98 613
10253.94 653
10254.89 603
10255.85 626
10256.81 604
10257.76 598
10258.72 617
10259.68 614
10260.63 638
10261.59 594
10262.55 618
10263.50 595
10264.46 598
10265.41 590
10266.37 625
10267.33 580
10268.28 599
10269.24 601
10270.20 639
10271.16 631
10272.11 608
10273.07 617
10274.03 631
10274.98 660
10275.94 631
10276.90 603
10277.85 609
10278.81 608
10279.77 611
10280.73 614
10281.68 588
10282.64 600
10283.60 602
10284.56 609
10285.51 615
10286.47 604
10287.43 598
10288.39 604
10289.34 647
10290.30 602
10291.26 592
10292.22 607
10293.18 613
10294.13 590
10295.09 619
10296.05 589
10297.01 599
10297.97 572
10298.92 602
10299.88 549
10300.84 563
10301.80 609
10302.76 561
10303.72 541
10304.67 531
10305.63 548
10306.59 578
10307.55 548
10308.51 552
10309.47 588
10310.43 585
10311.38 534
10312.34 551
10313.30 573
10314.26 589
10315.22 579
10316.18 585
10317.14 565
10318.10 541
10319.06 554
10320.01 563
10320.97 574
10321.93 588
10322.89 580
10323.85 598
10324.81 559
10325.77 568
10326.73 583
10327.69 562
10328.65 611
10329.61 553
10330.57 606
10331.53 612
10332.49 581
10333.45 575
10334.41 564
10335.37 565
10336.33 561
10337.29 565
10338.25 555
10339.21 525
10340.17 503
10341.13 541
10342.09 540
10343.05 519
10344.01 542
10344.97 539
10345.93 528
10346.89 536
10347.85 557
10348.81 532
10349.77 513
10350.73 529
10351.69 562
10352.65 559
10353.61 559
10354.57 523
10355.53 533
10356.49 522
10357.46 525
10358.42 521
10359.38 542
10360.34 523
10361.30 500
10362.26 511
10363.22 504
10364.18 505
10365.14 534
10366.11 517
10367.07 532
10368.03 527
10368.99 529
10369.95 490
10370.91 506
10371.87 510
10372.84 488
10373.80 509
10374.76 525
10375.72 516
10376.68 516
10377.64 525
10378.61 536
10379.57 498
10380.53 511
10381.49 489
10382.45 550
10383.42 519
10384.38 519
10385.34 511
10386.30 517
10387.27 514
10388.23 520
10389.19 520
10390.15 524
10391.11 492
10392.08 512
10393.04 479
10394.00 509
10394.96 528
10395.93 524
10396.89 487
10397.85 489
10398.82 503
10399.78 486
10400.74 480
10401.70 530
10402.67 515
10403.63 479
10404.59 483
10405.56 479
10406.52 521
10407.48 513
10408.45 480
10409.41 509
10410.37 527
10411.34 520
10412.30 515
10413.26 523
10414.23 519
10415.19 518
10416.15 528
10417.12 507
10418.08 527
10419.04 507
10420.01 526
10420.97 544
10421.94 517
10422.90 527
10423.86 517
10424.83 518
10425.79 538
10426.76 512
10427.72 480
10428.68 485
10429.65 500
10430.61 494
10431.58 476
10432.54 503
10433.51 502
10434.47 498
10435.44 471
10436.40 530
10437.36 493
10438.33 489
10439.29 502
10440.26 482
10441.22 448
10442.19 473
10443.15 481
10444.12 476
10445.08 505
10446.05 514
10447.01 499
10447.98 467
10448.94 473
10449.91 497
10450.87 504
10451.84 510
10452.80 503
10453.77 498
10454.73 507
10455.70 475
10456.67 508
10457.63 520
10458.60 512
10459.56 495
10460.53 476
10461.49 477
10462.46 465
10463.43 493
10464.39 508
10465.36 509
10466.32 506
10467.29 536
10468.25 507
10469.22 528
10470.19 485
10471.15 510
10472.12 519
10473.09 498
10474.05 538
10475.02 546
10475.98 545
10476.95 533
10477.92 540
10478.88 549
10479.85 538
10480.82 531
10481.78 551
10482.75 547
10483.72 504
10484.68 548
10485.65 509
10486.62 533
10487.58 523
10488.55 508
10489.52 524
10490.49 531
10491.45 523
10492.42 493
10493.39 496
10494.35 535
10495.32 528
10496.29 543
10497.26 515
10498.22 533
10499.19 536
10500.16 534
10501.13 541
10502.09 524
10503.06 548
10504.03 554
10505.00 547
10505.96 561
10506.93 548
10507.90 506
10508.87 536
10509.84 549
10510.80 528
10511.77 520
10512.74 520
10513.71 487
10514.68 496
10515.64 515
10516.61 517
10517.58 524
10518.55 474
10519.52 492
10520.49 532
10521.45 524
10522.42 495
10523.39 469
10524.36 479
10525.33 525
10526.30 514
10527.27 502
10528.23 511
10529.20 521
10530.17 511
10531.14 513
10532.11 523
10533.08 514
10534.05 524
10535.02 509
10535.99 506
10536.96 512
10537.93 531
10538.89 500
10539.86 503
10540.83 521
10541.80 514
10542.77 479
10543.74 536
10544.71 531
10545.68 502
10546.65 535
10547.62 540
10548.59 553
10549.56 511
10550.53 510
10551.50 524
10552.47 492
10553.44 508
10554.41 475
10555.38 513
10556.35 533
10557.32 538
10558.29 520
10559.26 507
10560.23 520
10561.20 542
10562.17 513
10563.14 510
10564.11 521
10565.08 538
10566.05 547
10567.02 514
10567.99 532
10568.96 524
10569.93 516
10570.91 517
10571.88 526
10572.85 514
10573.82 530
10574.79 548
10575.76 496
10576.73 491
10577.70 522
10578.67 524
10579.64 519
10580.62 525
10581.59 539
10582.56 518
10583.53 541
10584.50 548
10585.47 534
10586.44 535
10587.42 558
10588.39 548
10589.36 533
10590.33 574
10591.30 543
10592.27 547
10593.25 584
10594.22 559
10595.19 595
10596.16 560
10597.13 557
10598.10 558
10599.08 594
10600.05 596
10601.02 583
10601.99 574
10602.97 609
10603.94 603
10604.91 602
10605.88 607
10606.85 629
10607.83 609
10608.80 675
10609.77 644
10610.74 640
10611.72 644
10612.69 621
10613.66 601
10614.64 593
10615.61 555
10616.58 545
10617.55 584
10618.53 558
10619.50 549
10620.47 567
10621.45 566
10622.42 558
10623.39 550
10624.37 529
10625.34 546
10626.31 542
10627.29 534
10628.26 534
10629.23 510
10630.21 505
10631.18 536
10632.15 524
10633.13 511
10634.10 525
10635.07 538
10636.05 534
10637.02 542
10638.00 577
10638.97 568
10639.94 560
10640.92 553
10641.89 526
10642.87 562
10643.84 533
10644.81 553
10645.79 548
10646.76 512
10647.74 538
10648.71 524
10649.68 552
10650.66 512
10651.63 531
10652.61 511
10653.58 472
10654.56 495
10655.53 490
10656.51 473
10657.48 496
10658.46 491
10659.43 480
10660.41 471
10661.38 493
10662.36 500
10663.33 501
10664.31 457
10665.28 454
10666.26 468
10667.23 490
10668.21 493
10669.18 495
10670.16 475
10671.13 482
10672.11 511
10673.08 495
10674.06 477
10675.03 503
10676.01 521
10676.99 521
10677.96 470
10678.94 506
10679.91 490
10680.89 494
10681.86 482
10682.84 486
10683.82 465
10684.79 490
10685.77 480
10686.74 503
10687.72 526
10688.70 507
10689.67 506
10690.65 475
10691.63 496
10692.60 492
10693.58 483
10694.55 483
10695.53 466
10696.51 473
10697.48 489
10698.46 468
10699.44 478
10700.41 483
10701.39 487
10702.37 478
10703.34 455
10704.32 481
10705.30 479
10706.27 479
10707.25 499
10708.23 489
10709.21 495
10710.18 465
10711.16 476
10712.14 479
10713.11 461
10714.09 476
10715.07 458
10716.05 480
10717.02 469
10718.00 466
10718.98 470
10719.96 496
10720.93 478
10721.91 475
10722.89 523
10723.87 522
10724.85 454
10725.82 469
10726.80 509
10727.78 506
10728.76 451
10729.74 490
10730.71 445
10731.69 508
10732.67 513
10733.65 506
10734.63 523
10735.60 515
10736.58 503
10737.56 484
10738.54 496
10739.52 475
10740.50 485
10741.48 522
10742.45 510
10743.43 507
10744.41 518
10745.39 548
10746.37 515
10747.35 540
10748.33 495
10749.31 504
10750.28 545
10751.26 514
10752.24 495
10753.22 497
10754.20 497
10755.18 524
10756.16 488
10757.14 479
10758.12 532
10759.10 488
10760.08 495
10761.06 495
10762.04 526
10763.01 516
10763.99 524
10764.97 550
10765.95 559
10766.93 542
10767.91 552
10768.89 530
10769.87 556
10770.85 553
10771.83 546
10772.81 563
10773.79 550
10774.77 565
10775.75 570
10776.73 552
10777.71 552
10778.69 585
10779.67 591
10780.65 630
10781.63 608
10782.62 621
10783.60 572
10784.58 570
10785.56 583
10786.54 590
10787.52 590
10788.50 569
10789.48 567
10790.46 573
10791.44 559
10792.42 562
10793.40 538
10794.38 561
10795.37 547
10796.35 555
10797.33 536
10798.31 547
10799.29 521
10800.27 547
10801.25 555
10802.23 520
10803.21 537
10804.20 513
10805.18 522
10806.16 519
10807.14 532
10808.12 510
10809.10 550
10810.09 584
10811.07 540
10812.05 546
10813.03 488
10814.01 581
10815.00 549
10815.98 548
10816.96 490
10817.94 504
10818.92 558
10819.91 563
10820.89 542
10821.87 523
10822.85 546
10823.83 558
10824.82 542
10825.80 546
10826.78 536
10827.76 525
10828.75 535
10829.73 523
10830.71 522
10831.69 543
10832.68 554
10833.66 539
10834.64 545
10835.63 558
10836.61 536
10837.59 528
10838.57 552
10839.56 540
10840.54 549
10841.52 516
10842.51 543
10843.49 568
10844.47 559
10845.46 580
10846.44 565
10847.42 566
10848.41 587
10849.39 562
10850.37 589
10851.36 559
10852.34 593
10853.32 560
10854.31 561
10855.29 563
10856.28 542
10857.26 581
10858.24 603
10859.23 600
10860.21 579
10861.20 571
10862.18 632
10863.16 593
10864.15 615
10865.13 627
10866.12 570
10867.10 630
10868.08 614
10869.07 592
10870.05 605
10871.04 626
10872.02 605
10873.01 655
10873.99 614
10874.98 616
10875.96 611
10876.95 628
10877.93 627
10878.92 603
10879.90 591
10880.89 653
10881.87 644
10882.86 672
10883.84 646
10884.83 651
10885.81 653
10886.80 653
10887.78 653
10888.77 695
10889.75 688
10890.74 671
10891.72 664
10892.71 662
10893.69 682
10894.68 685
10895.66 678
10896.65 678
10897.64 682
10898.62 712
10899.61 703
10900.59 745
10901.58 724
10902.56 724
10903.55 763
10904.54 754
10905.52 738
10906.51 770
10907.49 723
10908.48 768
10909.47 735
10910.45 775
10911.44 769
10912.43 796
10913.41 795
10914.40 783
10915.39 773
10916.37 809
10917.36 808
10918.35 806
10919.33 801
10920.32 800
10921.31 823
10922.29 821
10923.28 835
10924.27 821
10925.25 795
10926.24 805
10927.23 803
10928.21 808
10929.20 830
10930.19 826
10931.18 836
10932.16 856
10933.15 864
10934.14 891
10935.12 832
10936.11 875
10937.10 888
10938.09 898
10939.07 916
10940.06 940
10941.05 927
10942.04 945
10943.02 946
10944.01 1044
10945.00 1029
10945.99 1005
10946.98 983
10947.96 997
10948.95 1078
10949.94 1114
10950.93 1144
10951.92 1184
10952.90 1206
10953.89 1269
10954.88 1306
10955.87 1360
10956.86 1382
10957.85 1456
10958.83 1465
10959.82 1447
10960.81 1432
10961.80 1441
10962.79 1430
10963.78 1426
10964.77 1340
10965.75 1258
10966.74 1221
10967.73 1190
10968.72 1152
10969.71 1149
10970.70 1051
10971.69 1057
10972.68 1071
10973.67 1042
10974.66 1010
10975.64 1036
10976.63 1060
10977.62 1013
10978.61 1037
10979.60 1008
10980.59 1040
10981.58 1022
10982.57 1058
10983.56 1072
10984.55 1063
10985.54 1070
10986.53 1109
10987.52 1114
10988.51 1106
10989.50 1140
10990.49 1173
10991.48 1242
10992.47 1278
10993.46 1410
10994.45 1455
10995.44 1496
10996.43 1536
10997.42 1649
10998.41 1776
10999.40 1752
11000.39 1773
11001.38 1779
11002.37 1749
11003.36 1630
11004.35 1618
11005.34 1526
11006.33 1443
11007.32 1377
11008.31 1303
11009.30 1214
11010.30 1129
11011.29 1060
11012.28 1030
11013.27 977
11014.26 946
11015.25 925
11016.24 924
11017.23 903
11018.22 898
11019.21 825
11020.21 816
11021.20 833
11022.19 850
11023.18 842
11024.17 800
11025.16 821
11026.15 802
11027.14 819
11028.14 831
11029.13 781
11030.12 785
11031.11 827
11032.10 845
11033.09 811
11034.09 828
11035.08 822
11036.07 833
11037.06 795
11038.05 822
11039.05 831
11040.04 796
11041.03 794
11042.02 844
11043.02 818
11044.01 772
11045.00 780
11045.99 766
11046.98 792
11047.98 777
11048.97 767
11049.96 762
11050.95 721
11051.95 730
11052.94 715
11053.93 692
11054.93 700
11055.92 714
11056.91 706
11057.90 690
11058.90 684
11059.89 685
11060.88 708
11061.88 706
11062.87 674
11063.86 659
11064.86 707
11065.85 704
11066.84 726
11067.84 734
11068.83 721
11069.82 710
11070.82 697
11071.81 708
11072.80 684
11073.80 693
11074.79 682
11075.78 678
11076.78 677
11077.77 699
11078.77 703
11079.76 701
11080.75 691
11081.75 680
11082.74 691
11083.74 693
11084.73 691
11085.72 679
11086.72 664
11087.71 672
11088.71 672
11089.70 657
11090.70 636
11091.69 647
11092.68 669
11093.68 661
11094.67 624
11095.67 609
11096.66 616
11097.66 649
11098.65 625
11099.65 604
11100.64 652
11101.64 646
11102.63 658
11103.63 619
11104.62 629
11105.62 661
11106.61 643
11107.61 644
11108.60 593
11109.60 604
11110.59 641
11111.59 618
11112.58 603
11113.58 574
11114.57 619
11115.57 601
11116.56 616
11117.56 625
11118.56 600
11119.55 609
11120.55 656
11121.54 612
11122.54 570
11123.54 609
11124.53 607
11125.53 596
11126.52 594
11127.52 602
11128.51 613
11129.51 581
11130.51 581
11131.50 599
11132.50 568
11133.50 583
11134.49 573
11135.49 577
11136.49 547
11137.48 562
11138.48 559
11139.47 612
11140.47 572
11141.47 538
11142.46 567
11143.46 553
11144.46 582
11145.46 572
11146.45 591
11147.45 578
11148.45 565
11149.44 554
11150.44 573
11151.44 563
11152.43 569
11153.43 604
11154.43 604
11155.43 591
11156.42 570
11157.42 592
11158.42 549
11159.42 564
11160.41 582
11161.41 573
11162.41 548
11163.41 556
11164.40 551
11165.40 596
11166.40 558
11167.40 551
11168.39 572
11169.39 556
11170.39 564
11171.39 590
11172.39 595
11173.38 602
11174.38 595
11175.38 591
11176.38 576
11177.38 576
11178.38 556
11179.37 579
11180.37 561
11181.37 540
11182.37 541
11183.37 526
11184.37 571
11185.37 582
11186.36 574
11187.36 552
11188.36 540
11189.36 545
11190.36 579
11191.36 574
11192.36 568
11193.36 587
11194.36 564
11195.35 595
11196.35 557
11197.35 585
11198.35 568
11199.35 593
11200.35 580
11201.35 587
11202.35 556
11203.35 556
11204.35 591
11205.35 613
11206.35 595
11207.35 565
11208.35 576
11209.35 625
11210.35 592
11211.35 597
11212.35 607
11213.35 587
11214.35 591
11215.34 606
11216.35 597
11217.35 605
11218.35 586
11219.35 581
11220.35 578
11221.35 589
11222.35 608
11223.35 593
11224.35 625
11225.35 576
11226.35 561
11227.35 573
11228.35 569
11229.35 614
11230.35 598
11231.35 582
11232.35 586
11233.35 552
11234.35 576
11235.35 588
11236.35 613
11237.36 638
11238.36 630
11239.36 640
11240.36 625
11241.36 567
11242.36 563
11243.36 610
11244.36 615
11245.36 602
11246.37 598
11247.37 602
11248.37 605
11249.37 611
11250.37 605
11251.37 613
11252.38 601
11253.38 630
11254.38 630
11255.38 640
11256.38 615
11257.38 604
11258.39 611
11259.39 622
11260.39 638
11261.39 660
11262.39 642
11263.40 626
11264.40 608
11265.40 665
11266.40 656
11267.40 661
11268.41 622
11269.41 665
11270.41 680
11271.41 683
11272.42 696
11273.42 696
11274.42 704
11275.42 725
11276.43 654
11277.43 684
11278.43 698
11279.44 685
11280.44 677
11281.44 643
11282.44 654
11283.45 678
11284.45 648
11285.45 626
11286.46 588
11287.46 602
11288.46 615
11289.47 571
11290.47 542
11291.47 563
11292.48 551
11293.48 556
11294.48 555
11295.49 559
11296.49 563
11297.49 567
11298.50 566
11299.50 567
11300.51 552
11301.51 553
11302.51 546
11303.52 562
11304.52 556
11305.53 552
11306.53 553
11307.53 550
11308.54 554
11309.54 572
11310.55 559
11311.55 565
11312.55 588
11313.56 567
11314.56 568
11315.57 553
11316.57 574
11317.58 582
11318.58 607
11319.59 606
11320.59 589
11321.59 584
11322.60 588
11323.60 585
11324.61 570
11325.61 575
11326.62 565
11327.62 556
11328.63 562
11329.63 578
11330.64 565
11331.64 531
11332.65 566
11333.65 570
11334.66 576
11335.67 574
11336.67 608
11337.68 591
11338.68 615
11339.69 632
11340.69 598
11341.70 595
11342.70 592
11343.71 624
11344.72 589
11345.72 598
11346.73 580
11347.73 569
11348.74 551
11349.74 611
11350.75 552
11351.76 570
11352.76 534
11353.77 526
11354.78 555
11355.78 546
11356.79 552
11357.79 536
11358.80 546
11359.81 530
11360.81 571
11361.82 590
11362.83 553
11363.83 538
11364.84 504
11365.85 493
11366.85 510
11367.86 539
11368.87 511
11369.87 514
11370.88 481
11371.89 525
11372.89 526
11373.90 516
11374.91 510
11375.92 510
11376.92 482
11377.93 491
11378.94 466
11379.94 505
11380.95 531
11381.96 531
11382.97 487
11383.97 488
11384.98 513
11385.99 509
11387.00 488
11388.00 492
11389.01 475
11390.02 491
11391.03 478
11392.04 494
11393.04 485
11394.05 492
11395.06 493
11396.07 501
11397.08 492
11398.08 467
11399.09 533
11400.10 503
11401.11 508
11402.12 491
11403.12 501
11404.13 509
11405.14 486
11406.15 490
11407.16 492
11408.17 481
11409.18 507
11410.18 504
11411.19 491
11412.20 458
11413.21 483
11414.22 500
11415.23 479
11416.24 478
11417.25 467
11418.25 472
11419.26 490
11420.27 471
11421.28 497
11422.29 446
11423.30 486
11424.31 483
11425.32 457
11426.33 497
11427.34 476
11428.35 498
11429.36 495
11430.37 509
11431.38 503
11432.39 529
11433.39 499
11434.40 504
11435.41 480
11436.42 485
11437.43 506
11438.44 458
11439.45 482
11440.46 482
11441.47 488
11442.48 516
11443.49 477
11444.50 489
11445.51 449
11446.52 486
11447.53 501
11448.55 515
11449.56 524
11450.57 507
11451.58 513
11452.59 513
11453.60 509
11454.61 516
11455.62 519
11456.63 499
11457.64 507
11458.65 480
11459.66 499
11460.67 530
11461.68 525
11462.69 498
11463.71 495
11464.72 518
11465.73 504
11466.74 507
11467.75 497
11468.76 504
11469.77 547
11470.78 526
11471.80 525
11472.81 546
11473.82 530
11474.83 531
11475.84 501
11476.85 505
11477.86 529
11478.88 511
11479.89 518
11480.90 519
11481.91 520
11482.92 503
11483.93 506
11484.95 531
11485.96 485
11486.97 512
11487.98 493
11489.00 496
11490.01 492
11491.02 495
11492.03 485
11493.04 497
11494.06 495
11495.07 515
11496.08 513
11497.09 522
11498.11 506
11499.12 539
11500.13 532
11501.14 522
11502.16 508
11503.17 521
11504.18 540
11505.20 522
11506.21 517
11507.22 519
11508.23 521
11509.25 512
11510.26 506
11511.27 507
11512.29 532
11513.30 531
11514.31 519
11515.33 521
11516.34 554
11517.35 571
11518.37 574
11519.38 585
11520.39 600
11521.41 606
11522.42 600
11523.43 610
11524.45 577
11525.46 631
11526.47 624
11527.49 609
11528.50 675
11529.52 645
11530.53 678
11531.54 657
11532.56 700
11533.57 732
11534.59 741
11535.60 818
11536.62 779
11537.63 860
11538.64 893
11539.66 852
11540.67 833
11541.69 859
11542.70 871
11543.72 805
11544.73 821
11545.75 756
11546.76 706
11547.77 695
11548.79 667
11549.80 664
11550.82 611
11551.83 577
11552.85 581
11553.86 595
11554.88 565
11555.89 553
11556.91 502
11557.92 544
11558.94 538
11559.95 536
11560.97 549
11561.99 520
11563.00 520
11564.02 502
11565.03 553
11566.05 540
11567.06 512
11568.08 515
11569.09 488
11570.11 502
11571.13 519
11572.14 487
11573.16 506
11574.17 508
11575.19 503
11576.20 493
11577.22 530
11578.24 498
11579.25 506
11580.27 537
11581.29 487
11582.30 518
11583.32 495
11584.33 480
11585.35 505
11586.37 513
11587.38 495
11588.40 499
11589.42 489
11590.43 482
11591.45 511
11592.47 539
11593.48 484
11594.50 474
11595.52 502
11596.53 500
11597.55 473
11598.57 515
11599.58 508
11600.60 522
11601.62 521
11602.64 508
11603.65 535
11604.67 497
11605.69 467
11606.70 470
11607.72 492
11608.74 509
11609.76 498
11610.77 509
11611.79 486
11612.81 485
11613.83 508
11614.84 511
11615.86 478
11616.88 483
11617.90 518
11618.92 520
11619.93 518
11620.95 490
11621.97 482
11622.99 477
11624.01 495
11625.02 503
11626.04 478
11627.06 457
11628.08 503
11629.10 495
11630.11 486
11631.13 469
11632.15 484
11633.17 468
11634.19 455
11635.21 456
11636.23 495
11637.24 484
11638.26 473
11639.28 483
11640.30 473
11641.32 480
11642.34 499
11643.36 463
11644.38 454
11645.39 442
11646.41 459
11647.43 454
11648.45 433
11649.47 444
11650.49 459
11651.51 459
11652.53 495
11653.55 496
11654.57 418
11655.59 417
11656.61 451
11657.63 447
11658.65 441
11659.67 422
11660.69 425
11661.70 439
11662.72 410
11663.74 432
11664.76 446
11665.78 452
11666.80 449
11667.82 434
11668.84 425
11669.86 422
11670.88 459
11671.90 418
11672.92 450
11673.95 438
11674.97 455
11675.99 435
11677.01 438
11678.03 416
11679.05 453
11680.07 468
11681.09 454
11682.11 455
11683.13 435
11684.15 424
11685.17 436
11686.19 444
11687.21 433
11688.23 411
11689.25 439
11690.28 426
11691.30 448
11692.32 448
11693.34 431
11694.36 417
11695.38 419
11696.40 439
11697.42 416
11698.44 412
11699.47 424
11700.49 433
11701.51 426
11702.53 451
11703.55 439
11704.57 436
11705.60 418
11706.62 422
11707.64 433
11708.66 450
11709.68 432
11710.70 446
11711.73 484
11712.75 449
11713.77 437
11714.79 438
11715.81 445
11716.84 439
11717.86 453
11718.88 456
11719.90 411
11720.92 480
11721.95 479
11722.97 450
11723.99 459
11725.01 447
11726.04 454
11727.06 454
11728.08 461
11729.11 471
11730.13 452
11731.15 426
11732.17 431
11733.20 476
11734.22 475
11735.24 449
11736.26 446
11737.29 457
11738.31 478
11739.33 476
11740.36 489
11741.38 449
11742.40 466
11743.43 449
11744.45 475
11745.47 456
11746.50 420
11747.52 450
11748.54 478
11749.57 448
11750.59 461
11751.62 452
11752.64 467
11753.66 439
11754.69 445
11755.71 460
11756.73 467
11757.76 488
11758.78 467
11759.81 427
11760.83 433
11761.85 464
11762.88 474
11763.90 481
11764.93 476
11765.95 486
11766.98 494
11768.00 478
11769.02 504
11770.05 523
11771.07 513
11772.10 491
11773.12 522
11774.15 502
11775.17 478
11776.20 472
11777.22 503
11778.25 515
11779.27 528
11780.30 490
11781.32 479
11782.35 480
11783.37 511
11784.40 497
11785.42 491
11786.45 518
11787.47 493
11788.50 483
11789.52 503
11790.55 495
11791.57 513
11792.60 513
11793.62 499
11794.65 505
11795.67 502
11796.70 483
11797.73 514
11798.75 525
11799.78 497
11800.80 516
11801.83 515
11802.85 490
11803.88 494
11804.91 509
11805.93 524
11806.96 470
11807.98 521
11809.01 531
11810.04 507
11811.06 507
11812.09 521
11813.12 523
11814.14 527
11815.17 507
11816.19 515
11817.22 538
11818.25 535
11819.27 567
11820.30 570
11821.33 555
11822.35 573
11823.38 531
11824.41 541
11825.44 535
11826.46 552
11827.49 586
11828.52 582
11829.54 597
11830.57 586
11831.60 570
11832.62 559
11833.65 524
11834.68 580
11835.71 600
11836.73 588
11837.76 560
11838.79 561
11839.82 571
11840.84 587
11841.87 591
11842.90 598
11843.93 620
11844.95 630
11845.98 594
11847.01 630
11848.04 610
11849.07 628
11850.09 647
11851.12 591
11852.15 596
11853.18 615
11854.21 637
11855.23 658
11856.26 634
11857.29 665
11858.32 655
11859.35 674
11860.38 679
11861.40 687
11862.43 717
11863.46 721
11864.49 675
11865.52 704
11866.55 703
11867.58 722
11868.60 721
11869.63 697
11870.66 691
11871.69 698
11872.72 720
11873.75 712
11874.78 744
11875.81 715
11876.84 706
11877.86 733
11878.89 808
11879.92 754
11880.95 745
11881.98 776
11883.01 761
11884.04 776
11885.07 822
11886.10 826
11887.13 799
11888.16 818
11889.19 827
11890.22 841
11891.25 883
11892.28 921
11893.31 958
11894.34 953
11895.37 951
11896.40 989
11897.43 1035
11898.46 1060
11899.49 1074
11900.52 1127
11901.55 1146
11902.58 1162
11903.61 1185
11904.64 1205
11905.67 1207
11906.70 1171
11907.73 1155
11908.76 1166
11909.79 1145
11910.82 1133
11911.85 1101
11912.88 1047
11913.91 1022
11914.94 967
11915.97 985
11917.01 961
11918.04 1000
11919.07 941
11920.10 885
11921.13 936
11922.16 950
11923.19 965
11924.22 997
11925.25 1056
11926.28 1086
11927.32 1112
11928.35 1123
11929.38 1181
11930.41 1164
11931.44 1204
11932.47 1167
11933.50 1187
11934.54 1190
11935.57 1166
11936.60 1090
11937.63 1103
11938.66 1048
11939.70 1033
11940.73 1024
11941.76 965
11942.79 941
11943.82 941
11944.85 883
11945.89 852
11946.92 823
11947.95 802
11948.98 804
11950.02 784
11951.05 806
11952.08 805
11953.11 798
11954.15 789
11955.18 804
11956.21 779
11957.24 762
11958.28 784
11959.31 790
11960.34 766
11961.37 738
11962.41 774
11963.44 803
11964.47 797
11965.51 782
11966.54 803
11967.57 785
11968.60 787
11969.64 783
11970.67 785
11971.70 788
11972.74 837
11973.77 828
11974.80 797
11975.84 776
11976.87 808
11977.90 800
11978.94 775
11979.97 815
11981.00 808
11982.04 812
11983.07 781
11984.11 798
11985.14 779
11986.17 771
11987.21 792
11988.24 816
11989.28 816
11990.31 821
11991.34 867
11992.38 847
11993.41 839
11994.45 877
11995.48 853
11996.51 812
11997.55 836
11998.58 851
11999.62 850
12000.65 871
12001.69 823
12002.72 886
12003.76 874
12004.79 883
12005.82 905
12006.86 891
12007.89 901
12008.93 899
12009.96 909
12011.00 928
12012.03 937
12013.07 925
12014.10 972
12015.14 956
12016.17 957
12017.21 968
12018.24 939
12019.28 956
12020.32 1005
12021.35 1003
12022.39 928
12023.42 946
12024.46 974
12025.49 986
12026.53 973
12027.56 940
12028.60 1001
12029.64 962
12030.67 966
12031.71 974
12032.74 948
12033.78 973
12034.81 993
12035.85 1012
12036.89 966
12037.92 978
12038.96 984
12039.99 996
12041.03 974
12042.07 992
12043.10 1021
12044.14 1009
12045.18 999
12046.21 1030
12047.25 1024
12048.29 1044
12049.32 1043
12050.36 1088
12051.40 1096
12052.43 1118
12053.47 1090
12054.51 1131
12055.54 1101
12056.58 1121
12057.62 1154
12058.65 1156
12059.69 1151
12060.73 1124
12061.76 1135
12062.80 1116
12063.84 1096
12064.88 1050
12065.91 1031
12066.95 957
12067.99 1016
12069.03 1020
12070.06 979
12071.10 962
12072.14 974
12073.18 953
12074.21 949
12075.25 932
12076.29 942
12077.33 983
12078.36 956
12079.40 938
12080.44 936
12081.48 953
12082.52 945
12083.55 965
12084.59 939
12085.63 957
12086.67 969
12087.71 966
12088.74 1004
12089.78 1032
12090.82 1054
12091.86 1015
12092.90 1056
12093.94 1108
12094.98 1082
12096.01 1104
12097.05 1132
12098.09 1216
12099.13 1133
12100.17 1139
12101.21 1169
12102.25 1168
12103.28 1208
12104.32 1217
12105.36 1160
12106.40 1130
12107.44 1139
12108.48 1172
12109.52 1099
12110.56 1072
12111.60 1028
12112.64 994
12113.68 931
12114.72 876
12115.76 861
12116.79 827
12117.83 826
12118.87 785
12119.91 789
12120.95 793
12121.99 783
12123.03 751
12124.07 728
12125.11 732
12126.15 721
12127.19 705
12128.23 747
12129.27 716
12130.31 750
12131.35 708
12132.39 715
12133.43 704
12134.47 705
12135.51 723
12136.55 705
12137.59 716
12138.63 737
12139.67 730
12140.71 708
12141.76 692
12142.80 708
12143.84 682
12144.88 699
12145.92 673
12146.96 692
12148.00 673
12149.04 667
12150.08 657
12151.12 658
12152.16 660
12153.20 656
12154.25 654
12155.29 644
12156.33 603
12157.37 652
12158.41 621
12159.45 623
12160.49 640
12161.53 652
12162.58 627
12163.62 606
12164.66 601
12165.70 567
12166.74 633
12167.78 616
12168.82 618
12169.87 596
12170.91 569
12171.95 599
12172.99 605
12174.03 587
12175.08 591
12176.12 606
12177.16 621
12178.20 584
12179.24 589
12180.29 632
12181.33 602
12182.37 600
12183.41 622
12184.46 596
12185.50 563
12186.54 599
12187.58 585
12188.63 624
12189.67 610
12190.71 586
12191.75 581
12192.80 602
12193.84 567
12194.88 584
12195.92 557
12196.97 556
12198.01 573
12199.05 556
12200.10 559
12201.14 566
12202.18 577
12203.23 572
12204.27 526
12205.31 546
12206.36 561
12207.40 547
12208.44 526
12209.49 554
12210.53 540
12211.57 535
12212.62 535
12213.66 543
12214.70 503
12215.75 549
12216.79 528
12217.84 511
12218.88 520
12219.92 543
12220.97 548
12222.01 517
12223.06 513
12224.10 532
12225.14 510
12226.19 535
12227.23 494
12228.28 523
12229.32 529
12230.36 510
12231.41 576
12232.45 523
12233.50 525
12234.54 465
12235.59 493
12236.63 515
12237.68 515
12238.72 489
12239.77 478
12240.81 485
12241.86 520
12242.90 519
12243.94 496
12244.99 536
12246.03 504
12247.08 506
12248.13 466
12249.17 482
12250.22 506
12251.26 498
12252.31 492
12253.35 482
12254.40 478
12255.44 480
12256.49 477
12257.53 484
12258.58 457
12259.62 459
12260.67 482
12261.72 474
12262.76 441
12263.81 432
12264.85 453
12265.90 453
12266.94 484
12267.99 481
12269.04 457
12270.08 424
12271.13 462
12272.17 464
12273.22 470
12274.27 480
12275.31 446
12276.36 443
12277.41 442
12278.45 468
12279.50 470
12280.55 427
12281.59 413
12282.64 468
12283.69 428
12284.73 436
12285.78 427
12286.83 447
12287.87 438
12288.92 442
12289.97 441
12291.01 433
12292.06 430
12293.11 427
12294.15 455
12295.20 409
12296.25 434
12297.30 441
12298.34 441
12299.39 436
12300.44 431
12301.48 432
12302.53 441
12303.58 414
12304.63 414
12305.67 402
12306.72 423
12307.77 424
12308.82 455
12309.87 450
12310.91 436
12311.96 424
12313.01 448
12314.06 446
12315.10 404
12316.15 412
12317.20 425
12318.25 430
12319.30 399
12320.34 419
12321.39 401
12322.44 429
12323.49 430
12324.54 431
12325.59 416
12326.63 432
12327.68 447
12328.73 438
12329.78 437
12330.83 434
12331.88 421
12332.93 426
12333.98 391
12335.02 410
12336.07 413
12337.12 414
12338.17 404
12339.22 404
12340.27 401
12341.32 421
12342.37 418
12343.42 388
12344.47 392
12345.51 400
12346.56 407
12347.61 409
12348.66 399
12349.71 409
12350.76 416
12351.81 403
12352.86 393
12353.91 383
12354.96 419
12356.01 425
12357.06 395
12358.11 407
12359.16 396
12360.21 395
12361.26 426
12362.31 446
12363.36 420
12364.41 405
12365.46 386
12366.51 376
12367.56 420
12368.61 417
12369.66 429
12370.71 411
12371.76 407
12372.81 415
12373.86 403
12374.91 383
12375.96 387
12377.01 395
12378.06 381
12379.11 411
12380.17 418
12381.22 415
12382.27 424
12383.32 410
12384.37 394
12385.42 392
12386.47 381
12387.52 393
12388.57 398
12389.62 381
12390.67 382
12391.73 404
12392.78 403
12393.83 403
12394.88 414
12395.93 419
12396.98 417
12398.03 421
12399.09 426
12400.14 402
12401.19 408
12402.24 389
12403.29 421
12404.34 424
12405.40 405
12406.45 401
12407.50 410
12408.55 413
12409.60 437
12410.66 399
12411.71 410
12412.76 434
12413.81 392
12414.86 427
12415.92 408
12416.97 426
12418.02 406
12419.07 418
12420.13 406
12421.18 397
12422.23 391
12423.28 418
12424.34 449
12425.39 419
12426.44 407
12427.49 407
12428.55 427
12429.60 442
12430.65 443
12431.71 461
12432.76 429
12433.81 420
12434.86 421
12435.92 435
12436.97 437
12438.02 440
12439.08 434
12440.13 442
12441.18 433
12442.24 430
12443.29 414
12444.34 419
12445.40 400
12446.45 402
12447.50 408
12448.56 426
12449.61 380
12450.67 391
12451.72 406
12452.77 417
12453.83 404
12454.88 415
12455.94 457
12456.99 444
12458.04 449
12459.10 443
12460.15 413
12461.21 450
12462.26 483
12463.31 478
12464.37 453
12465.42 455
12466.48 438
12467.53 461
12468.59 475
12469.64 473
12470.70 512
12471.75 523
12472.80 499
12473.86 516
12474.91 500
12475.97 501
12477.02 508
12478.08 527
12479.13 517
12480.19 520
12481.24 537
12482.30 530
12483.35 510
12484.41 530
12485.46 485
12486.52 469
12487.57 492
12488.63 494
12489.69 474
12490.74 460
12491.80 470
12492.85 490
12493.91 470
12494.96 427
12496.02 464
12497.07 481
12498.13 453
12499.19 421
12500.24 420
12501.30 421
12502.35 425
12503.41 462
12504.47 478
12505.52 432
12506.58 460
12507.63 477
12508.69 475
12509.75 464
12510.80 469
12511.86 463
12512.91 443
12513.97 469
12515.03 448
12516.08 467
12517.14 475
12518.20 444
12519.25 475
12520.31 492
12521.37 493
12522.42 464
12523.48 473
12524.54 473
12525.59 445
12526.65 442
12527.71 456
12528.77 478
12529.82 477
12530.88 464
12531.94 440
12532.99 454
12534.05 454
12535.11 425
12536.17 453
12537.22 475
12538.28 460
12539.34 448
12540.40 441
12541.45 456
12542.51 456
12543.57 449
12544.63 430
12545.68 437
12546.74 488
12547.80 469
12548.86 478
12549.92 465
12550.97 463
12552.03 468
12553.09 458
12554.15 454
12555.21 474
12556.26 490
12557.32 485
12558.38 485
12559.44 451
12560.50 458
12561.56 446
12562.61 477
12563.67 492
12564.73 450
12565.79 460
12566.85 471
12567.91 470
12568.97 425
12570.02 485
12571.08 439
12572.14 442
12573.20 408
12574.26 441
12575.32 487
12576.38 446
12577.44 457
12578.50 445
12579.56 446
12580.61 439
12581.67 461
12582.73 425
12583.79 440
12584.85 446
12585.91 444
12586.97 462
12588.03 417
12589.09 428
12590.15 439
12591.21 431
12592.27 432
12593.33 448
12594.39 453
12595.45 437
12596.51 438
12597.57 486
12598.63 477
12599.69 436
12600.75 443
12601.81 470
12602.87 453
12603.93 511
12604.99 446
12606.05 470
12607.11 484
12608.17 453
12609.23 456
12610.29 456
12611.35 459
12612.41 448
12613.47 474
12614.53 427
12615.59 462
12616.66 455
12617.72 477
12618.78 472
12619.84 509
12620.90 493
12621.96 471
12623.02 475
12624.08 512
12625.14 500
12626.20 500
12627.26 541
12628.33 519
12629.39 508
12630.45 489
12631.51 525
12632.57 535
12633.63 515
12634.69 516
12635.76 532
12636.82 496
12637.88 522
12638.94 508
12640.00 490
12641.06 502
12642.13 486
12643.19 500
12644.25 475
12645.31 485
12646.37 471
12647.44 492
12648.50 508
12649.56 514
12650.62 490
12651.68 473
12652.75 508
12653.81 461
12654.87 468
12655.93 460
12657.00 463
12658.06 467
12659.12 473
12660.18 451
12661.25 482
12662.31 475
12663.37 478
12664.43 467
12665.50 468
12666.56 485
12667.62 505
12668.69 477
12669.75 522
12670.81 481
12671.88 495
12672.94 511
12674.00 490
12675.06 476
12676.13 494
12677.19 507
12678.25 497
12679.32 526
12680.38 485
12681.44 509
12682.51 495
12683.57 506
12684.64 515
12685.70 524
12686.76 554
12687.83 523
12688.89 531
12689.95 532
12691.02 534
12692.08 559
12693.15 595
12694.21 571
12695.27 535
12696.34 517
12697.40 536
12698.47 561
12699.53 586
12700.59 596
12701.66 544
12702.72 545
12703.79 554
12704.85 574
12705.92 604
12706.98 583
12708.05 623
12709.11 585
12710.18 587
12711.24 602
12712.30 567
12713.37 600
12714.43 604
12715.50 590
12716.56 580
12717.63 597
12718.69 583
12719.76 587
12720.82 578
12721.89 607
12722.95 615
12724.02 585
12725.09 553
12726.15 616
12727.22 623
12728.28 631
12729.35 665
12730.41 635
12731.48 639
12732.54 639
12733.61 656
12734.68 669
12735.74 647
12736.81 670
12737.87 624
12738.94 634
12740.00 610
12741.07 623
12742.14 603
12743.20 625
12744.27 579
12745.33 579
12746.40 595
12747.47 562
12748.53 570
12749.60 558
12750.67 568
12751.73 551
12752.80 550
12753.87 545
12754.93 555
12756.00 562
12757.07 521
12758.13 514
12759.20 545
12760.27 525
12761.33 550
12762.40 525
12763.47 540
12764.53 513
12765.60 524
12766.67 543
12767.73 534
12768.80 508
12769.87 535
12770.94 542
12772.00 494
12773.07 499
12774.14 494
12775.21 513
12776.27 504
12777.34 472
12778.41 492
12779.48 498
12780.54 496
12781.61 505
12782.68 486
12783.75 533
12784.81 504
12785.88 472
12786.95 494
12788.02 509
12789.09 486
12790.15 489
12791.22 524
12792.29 475
12793.36 498
12794.43 485
12795.49 495
12796.56 490
12797.63 487
12798.70 474
12799.77 501
12800.84 519
12801.90 494
12802.97 489
12804.04 494
12805.11 507
12806.18 481
12807.25 487
12808.32 511
12809.39 497
12810.45 506
12811.52 517
12812.59 486
12813.66 525
12814.73 534
12815.80 526
12816.87 516
12817.94 550
12819.01 566
12820.08 527
12821.15 539
12822.21 510
12823.28 492
12824.35 533
12825.42 534
12826.49 527
12827.56 533
12828.63 523
12829.70 493
12830.77 508
12831.84 522
12832.91 542
12833.98 514
12835.05 503
12836.12 496
12837.19 486
12838.26 494
12839.33 484
12840.40 494
12841.47 469
12842.54 473
12843.61 510
12844.68 443
12845.75 451
12846.82 435
12847.89 437
12848.96 441
12850.03 449
12851.10 458
12852.18 451
12853.25 461
12854.32 449
12855.39 428
12856.46 428
12857.53 453
12858.60 426
12859.67 438
12860.74 433
12861.81 419
12862.88 421
12863.96 402
12865.03 440
12866.10 436
12867.17 414
12868.24 435
12869.31 424
12870.38 398
12871.45 397
12872.53 406
12873.60 418
12874.67 398
12875.74 414
12876.81 433
12877.88 404
12878.96 396
12880.03 411
12881.10 417
12882.17 405
12883.24 407
12884.31 450
12885.39 426
12886.46 387
12887.53 422
12888.60 408
12889.68 361
12890.75 391
12891.82 414
12892.89 403
12893.96 411
12895.04 407
12896.11 367
12897.18 413
12898.25 400
12899.33 423
12900.40 383
12901.47 387
12902.54 371
12903.62 403
12904.69 380
12905.76 393
12906.84 370
12907.91 394
12908.98 399
12910.06 385
12911.13 368
12912.20 417
12913.27 379
12914.35 368
12915.42 352
12916.49 390
12917.57 380
12918.64 358
12919.71 378
12920.79 385
12921.86 375
12922.94 370
12924.01 377
12925.08 356
12926.16 391
12927.23 362
12928.30 362
12929.38 352
12930.45 381
12931.53 407
12932.60 371
12933.67 369
12934.75 381
12935.82 399
12936.90 382
12937.97 389
12939.04 376
12940.12 411
12941.19 374
12942.27 373
12943.34 357
12944.42 377
12945.49 352
12946.56 374
12947.64 394
12948.71 355
12949.79 362
12950.86 370
12951.94 383
12953.01 373
12954.09 392
12955.16 364
12956.24 359
12957.31 340
12958.39 340
12959.46 342
12960.54 345
12961.61 338
12962.69 348
12963.76 337
12964.84 351
12965.91 372
12966.99 336
12968.07 340
12969.14 343
12970.22 346
12971.29 342
12972.37 366
12973.44 348
12974.52 325
12975.59 341
12976.67 341
12977.75 342
12978.82 340
12979.90 340
12980.97 368
12982.05 368
12983.13 360
12984.20 364
12985.28 379
12986.35 382
12987.43 378
12988.51 360
12989.58 357
12990.66 363
12991.74 356
12992.81 342
12993.89 343
12994.97 372
12996.04 362
12997.12 360
12998.20 359
12999.27 368
13000.35 363
13001.43 371
13002.50 372
13003.58 378
13004.66 377
13005.73 351
13006.81 367
13007.89 359
13008.97 344
13010.04 356
13011.12 364
13012.20 368
13013.27 349
13014.35 379
13015.43 374
13016.51 375
13017.58 379
13018.66 390
13019.74 352
13020.82 383
13021.89 367
13022.97 348
13024.05 357
13025.13 376
13026.21 352
13027.28 366
13028.36 342
13029.44 355
13030.52 358
13031.60 395
13032.67 367
13033.75 370
13034.83 350
13035.91 349
13036.99 389
13038.07 401
13039.14 389
13040.22 393
13041.30 388
13042.38 359
13043.46 333
13044.54 378
13045.62 357
13046.69 349
13047.77 369
13048.85 397
13049.93 377
13051.01 348
13052.09 378
13053.17 357
13054.25 373
13055.33 384
13056.40 375
13057.48 356
13058.56 385
13059.64 401
13060.72 377
13061.80 347
13062.88 355
13063.96 388
13065.04 374
13066.12 367
13067.20 370
13068.28 357
13069.36 376
13070.44 379
13071.52 376
13072.60 366
13073.68 360
13074.76 360
13075.84 351
13076.92 353
13078.00 365
13079.08 360
13080.16 322
13081.24 335
13082.32 359
13083.40 349
13084.48 338
13085.56 371
13086.64 361
13087.72 355
13088.80 348
13089.88 350
13090.96 358
13092.04 358
13093.12 368
13094.20 375
13095.28 387
13096.36 378
13097.44 369
13098.52 379
13099.61 351
13100.69 373
13101.77 369
13102.85 385
13103.93 399
13105.01 345
13106.09 369
13107.17 385
13108.25 386
13109.34 363
13110.42 387
13111.50 349
13112.58 366
13113.66 385
13114.74 382
13115.82 371
13116.91 367
13117.99 363
13119.07 393
13120.15 403
13121.23 376
13122.31 389
13123.40 378
13124.48 390
13125.56 369
13126.64 379
13127.72 386
13128.81 406
13129.89 380
13130.97 398
13132.05 375
13133.14 377
13134.22 391
13135.30 387
13136.38 374
13137.47 348
13138.55 385
13139.63 368
13140.71 394
13141.80 379
13142.88 368
13143.96 347
13145.04 366
13146.13 358
13147.21 384
13148.29 378
13149.38 354
13150.46 400
13151.54 384
13152.62 395
13153.71 387
13154.79 373
13155.87 393
13156.96 381
13158.04 367
13159.12 353
13160.21 398
13161.29 382
13162.37 389
13163.46 381
13164.54 370
13165.62 399
13166.71 412
13167.79 412
13168.88 387
13169.96 416
13171.04 396
13172.13 386
13173.21 378
13174.30 398
13175.38 399
13176.46 395
13177.55 404
13178.63 377
13179.72 396
13180.80 392
13181.88 387
13182.97 420
13184.05 399
13185.14 384
13186.22 386
13187.31 411
13188.39 376
13189.48 401
13190.56 403
13191.65 403
13192.73 422
13193.81 399
13194.90 408
13195.98 385
13197.07 421
13198.15 432
13199.24 443
13200.32 443
13201.41 418
13202.49 410
13203.58 408
13204.67 417
13205.75 371
13206.84 394
13207.92 415
13209.01 412
13210.09 436
13211.18 412
13212.26 422
13213.35 424
13214.43 421
13215.52 414
13216.61 417
13217.69 400
13218.78 399
13219.86 415
13220.95 412
13222.04 427
13223.12 420
13224.21 453
13225.29 441
13226.38 403
13227.47 408
13228.55 416
13229.64 453
13230.72 453
13231.81 437
13232.90 443
13233.98 456
13235.07 432
13236.16 419
13237.24 416
13238.33 446
13239.42 455
13240.50 431
13241.59 429
13242.68 439
13243.76 401
13244.85 456
13245.94 467
13247.02 452
13248.11 469
13249.20 460
13250.29 480
13251.37 464
13252.46 455
13253.55 475
13254.63 476
13255.72 492
13256.81 465
13257.90 496
13258.98 482
13260.07 456
13261.16 483
13262.25 485
13263.33 502
13264.42 511
13265.51 535
13266.60 517
13267.69 489
13268.77 500
13269.86 499
13270.95 514
13272.04 508
13273.13 543
13274.21 513
13275.30 512
13276.39 528
13277.48 501
13278.57 561
13279.65 564
13280.74 550
13281.83 561
13282.92 539
13284.01 552
13285.10 545
13286.19 548
13287.27 586
13288.36 594
13289.45 572
13290.54 546
13291.63 573
13292.72 556
13293.81 557
13294.90 596
13295.98 580
13297.07 617
13298.16 628
13299.25 596
13300.34 579
13301.43 614
13302.52 604
13303.61 620
13304.70 624
13305.79 594
13306.88 638
13307.97 627
13309.06 617
13310.15 634
13311.24 659
13312.32 629
13313.41 673
13314.50 679
13315.59 684
13316.68 701
13317.77 660
13318.86 666
13319.95 683
13321.04 685
13322.13 676
13323.22 685
13324.31 674
13325.40 684
13326.49 678
13327.58 710
13328.68 667
13329.77 711
13330.86 723
13331.95 692
13333.04 695
13334.13 728
13335.22 742
13336.31 728
13337.40 746
13338.49 754
13339.58 728
13340.67 758
13341.76 713
13342.85 732
13343.94 748
13345.04 734
13346.13 740
13347.22 732
13348.31 746
13349.40 782
13350.49 754
13351.58 781
13352.67 763
13353.77 778
13354.86 791
13355.95 781
13357.04 783
13358.13 816
13359.22 805
13360.31 813
13361.41 803
13362.50 827
13363.59 856
13364.68 864
13365.77 858
13366.87 884
13367.96 884
13369.05 903
13370.14 871
13371.23 903
13372.33 901
13373.42 897
13374.51 826
13375.60 828
13376.69 807
13377.79 806
13378.88 775
13379.97 765
13381.06 762
13382.16 756
13383.25 755
13384.34 705
13385.43 671
13386.53 659
13387.62 657
13388.71 628
13389.81 638
13390.90 654
13391.99 633
13393.08 610
13394.18 664
13395.27 658
13396.36 648
13397.46 654
13398.55 650
13399.64 646
13400.74 653
13401.83 622
13402.92 630
13404.02 641
13405.11 608
13406.20 631
13407.30 626
13408.39 649
13409.48 618
13410.58 620
13411.67 618
13412.77 585
13413.86 619
13414.95 628
13416.05 595
13417.14 608
13418.23 617
13419.33 636
13420.42 656
13421.52 665
13422.61 631
13423.71 673
13424.80 619
13425.89 599
13426.99 628
13428.08 636
13429.18 632
13430.27 610
13431.37 630
13432.46 608
13433.56 615
13434.65 613
13435.74 615
13436.84 652
13437.93 622
13439.03 635
13440.12 653
13441.22 654
13442.31 611
13443.41 644
13444.50 683
13445.60 676
13446.69 669
13447.79 627
13448.88 656
13449.98 678
13451.08 717
13452.17 680
13453.27 675
13454.36 661
13455.46 659
13456.55 732
13457.65 675
13458.74 725
13459.84 744
13460.94 718
13462.03 753
13463.13 774
13464.22 741
13465.32 735
13466.41 771
13467.51 740
13468.61 746
13469.70 739
13470.80 765
13471.90 741
13472.99 722
13474.09 731
13475.18 763
13476.28 783
13477.38 759
13478.47 774
13479.57 747
13480.67 776
13481.76 773
13482.86 777
13483.96 758
13485.05 787
13486.15 766
13487.25 806
13488.34 789
13489.44 811
13490.54 803
13491.63 841
13492.73 818
13493.83 845
13494.93 892
13496.02 881
13497.12 875
13498.22 876
13499.31 875
13500.41 874
13501.51 927
13502.61 937
13503.70 935
13504.80 923
13505.90 885
13507.00 911
13508.09 852
13509.19 874
13510.29 868
13511.39 904
13512.49 851
13513.58 854
13514.68 838
13515.78 852
13516.88 795
13517.98 782
13519.07 783
13520.17 806
13521.27 775
13522.37 754
13523.47 755
13524.57 735
13525.66 752
13526.76 753
13527.86 750
13528.96 734
13530.06 721
13531.16 745
13532.25 731
13533.35 693
13534.45 709
13535.55 721
13536.65 676
13537.75 666
13538.85 646
13539.95 683
13541.05 656
13542.14 647
13543.24 651
13544.34 661
13545.44 649
13546.54 648
13547.64 604
13548.74 624
13549.84 613
13550.94 646
13552.04 665
13553.14 571
13554.24 585
13555.34 599
13556.44 606
13557.54 599
13558.64 609
13559.74 636
13560.84 608
13561.94 579
13563.04 592
13564.13 578
13565.23 560
13566.34 576
13567.44 583
13568.54 592
13569.64 562
13570.74 606
13571.84 595
13572.94 577
13574.04 578
13575.14 577
13576.24 553
13577.34 562
13578.44 567
13579.54 569
13580.64 552
13581.74 528
13582.84 534
13583.94 555
13585.04 553
13586.14 514
13587.24 545
13588.35 573
13589.45 582
13590.55 575
13591.65 544
13592.75 548
13593.85 593
13594.95 596
13596.05 559
13597.15 518
13598.26 561
13599.36 546
13600.46 573
13601.56 543
13602.66 552
13603.76 587
13604.86 579
13605.97 561
13607.07 552
13608.17 548
13609.27 549
13610.37 571
13611.47 562
13612.58 561
13613.68 538
13614.78 546
13615.88 585
13616.98 541
13618.09 561
13619.19 603
13620.29 585
13621.39 577
13622.50 577
13623.60 583
13624.70 614
13625.80 567
13626.91 573
13628.01 565
13629.11 570
13630.21 562
13631.32 574
13632.42 565
13633.52 535
13634.62 577
13635.73 585
13636.83 564
13637.93 567
13639.04 557
13640.14 562
13641.24 574
13642.35 582
13643.45 600
13644.55 598
13645.65 568
13646.76 550
13647.86 556
13648.96 553
13650.07 549
13651.17 563
13652.28 574
13653.38 568
13654.48 575
13655.59 575
13656.69 577
13657.79 565
13658.90 544
13660.00 540
13661.11 541
13662.21 546
13663.31 575
13664.42 550
13665.52 567
13666.63 540
13667.73 558
13668.83 581
13669.94 570
13671.04 559
13672.15 569
13673.25 570
13674.36 571
13675.46 554
13676.56 535
13677.67 557
13678.77 552
13679.88 553
13680.98 571
13682.09 576
13683.19 584
13684.30 549
13685.40 558
13686.51 551
13687.61 548
13688.72 566
13689.82 584
13690.93 592
13692.03 565
13693.14 559
13694.24 574
13695.35 568
13696.45 585
13697.56 621
13698.66 595
13699.77 576
13700.87 587
13701.98 599
13703.09 588
13704.19 594
13705.30 623
13706.40 623
13707.51 607
13708.61 600
13709.72 603
13710.83 610
13711.93 643
13713.04 672
13714.14 634
13715.25 658
13716.36 665
13717.46 659
13718.57 636
13719.67 678
13720.78 674
13721.89 703
13722.99 680
13724.10 684
13725.21 662
13726.31 677
13727.42 697
13728.53 704
13729.63 725
13730.74 748
13731.85 729
13732.95 737
13734.06 789
13735.17 770
13736.27 753
13737.38 752
13738.49 808
13739.59 816
13740.70 804
13741.81 808
13742.92 798
13744.02 837
13745.13 827
13746.24 850
13747.35 821
13748.45 881
13749.56 914
13750.67 885
13751.78 936
13752.88 953
13753.99 976
13755.10 997
13756.21 1004
13757.31 1007
13758.42 1086
13759.53 1091
13760.64 1119
13761.75 1138
13762.85 1124
13763.96 1146
13765.07 1121
13766.18 1165
13767.29 1163
13768.39 1179
13769.50 1140
13770.61 1129
13771.72 1161
13772.83 1117
13773.94 1127
13775.04 1098
13776.15 1063
13777.26 1068
13778.37 997
13779.48 996
13780.59 982
13781.70 922
13782.80 946
13783.91 937
13785.02 889
13786.13 893
13787.24 828
13788.35 800
13789.46 819
13790.57 809
13791.68 762
13792.79 740
13793.90 699
13795.00 690
13796.11 682
13797.22 731
13798.33 704
13799.44 699
13800.55 661
13801.66 663
13802.77 637
13803.88 668
13804.99 665
13806.10 653
13807.21 640
13808.32 651
13809.43 665
13810.54 644
13811.65 636
13812.76 616
13813.87 647
13814.98 618
13816.09 624
13817.20 647
13818.31 613
13819.42 633
13820.53 650
13821.64 625
13822.75 609
13823.86 587
13824.97 585
13826.08 594
13827.19 549
13828.30 592
13829.41 584
13830.53 590
13831.64 577
13832.75 609
13833.86 598
13834.97 563
13836.08 578
13837.19 589
13838.30 570
13839.41 614
13840.52 581
13841.64 555
13842.75 575
13843.86 601
13844.97 622
13846.08 605
13847.19 589
13848.30 599
13849.41 581
13850.53 575
13851.64 572
13852.75 599
13853.86 583
13854.97 601
13856.08 599
13857.20 575
13858.31 562
13859.42 591
13860.53 579
13861.64 585
13862.76 588
13863.87 592
13864.98 598
13866.09 623
13867.20 605
13868.32 603
13869.43 614
13870.54 612
13871.65 592
13872.77 610
13873.88 651
13874.99 598
13876.10 603
13877.22 621
13878.33 607
13879.44 624
13880.55 621
13881.67 609
13882.78 616
13883.89 616
13885.01 632
13886.12 585
13887.23 616
13888.34 668
13889.46 632
13890.57 629
13891.68 644
13892.80 644
13893.91 676
13895.02 686
13896.14 660
13897.25 638
13898.36 650
13899.48 689
13900.59 671
13901.70 653
13902.82 677
13903.93 640
13905.05 648
13906.16 621
13907.27 615
13908.39 576
13909.50 559
13910.61 601
13911.73 594
13912.84 559
13913.96 540
13915.07 551
13916.19 571
13917.30 571
13918.41 578
13919.53 533
13920.64 559
13921.76 547
13922.87 561
13923.99 546
13925.10 539
13926.21 532
13927.33 549
13928.44 530
13929.56 519
13930.67 508
13931.79 536
13932.90 546
13934.02 532
13935.13 535
13936.25 542
13937.36 571
13938.48 521
13939.59 536
13940.71 535
13941.82 511
13942.94 528
13944.05 511
13945.17 511
13946.28 512
13947.40 530
13948.52 458
13949.63 530
13950.75 491
13951.86 508
13952.98 514
13954.09 535
13955.21 516
13956.32 501
13957.44 505
13958.56 495
13959.67 537
13960.79 507
13961.90 503
13963.02 495
13964.14 473
13965.25 523
13966.37 529
13967.48 526
13968.60 518
13969.72 515
13970.83 515
13971.95 508
13973.07 532
13974.18 501
13975.30 509
13976.42 529
13977.53 509
13978.65 505
13979.77 536
13980.88 515
13982.00 513
13983.12 535
13984.23 487
13985.35 500
13986.47 477
13987.58 506
13988.70 493
13989.82 491
13990.94 532
13992.05 521
13993.17 524
13994.29 513
13995.40 507
13996.52 485
13997.64 517
13998.76 534
13999.87 491
14000.99 532
14002.11 502
14003.23 487
14004.35 502
14005.46 506
14006.58 510
14007.70 515
14008.82 534
14009.93 499
14011.05 500
14012.17 495
14013.29 525
14014.41 526
14015.52 512
14016.64 511
14017.76 561
14018.88 535
14020.00 514
14021.12 507
14022.23 490
14023.35 517
14024.47 540
14025.59 495
14026.71 504
14027.83 531
14028.95 521
14030.06 558
14031.18 536
14032.30 550
14033.42 525
14034.54 506
14035.66 551
14036.78 552
14037.90 523
14039.02 522
14040.14 510
14041.25 557
14042.37 550
14043.49 573
14044.61 548
14045.73 586
14046.85 574
14047.97 578
14049.09 574
14050.21 561
14051.33 589
14052.45 586
14053.57 577
14054.69 594
14055.81 588
14056.93 655
14058.05 644
14059.17 618
14060.29 623
14061.41 593
14062.53 613
14063.65 658
14064.77 652
14065.89 653
14067.01 670
14068.13 678
14069.25 664
14070.37 708
14071.49 708
14072.61 745
14073.73 731
14074.85 684
14075.97 696
14077.09 725
14078.21 712
14079.33 721
14080.45 713
14081.57 710
14082.69 703
14083.82 696
14084.94 716
14086.06 738
14087.18 697
14088.30 699
14089.42 731
14090.54 720
14091.66 727
14092.78 775
14093.91 745
14095.03 747
14096.15 791
14097.27 770
14098.39 785
14099.51 756
14100.63 768
14101.76 755
14102.88 773
14104.00 750
14105.12 749
14106.24 744
14107.36 738
14108.49 735
14109.61 731
14110.73 721
14111.85 710
14112.97 691
14114.10 673
14115.22 670
14116.34 652
14117.46 626
14118.58 649
14119.71 644
14120.83 639
14121.95 616
14123.07 627
14124.20 605
14125.32 614
14126.44 613
14127.56 623
14128.69 633
14129.81 628
14130.93 610
14132.06 584
14133.18 595
14134.30 579
14135.42 603
14136.55 600
14137.67 562
14138.79 551
14139.92 586
14141.04 575
14142.16 565
14143.29 537
14144.41 565
14145.53 560
14146.66 575
14147.78 563
14148.90 569
14150.03 586
14151.15 542
14152.27 548
14153.40 585
14154.52 541
14155.64 549
14156.77 569
14157.89 583
14159.02 540
14160.14 553
14161.26 540
14162.39 560
14163.51 563
14164.64 563
14165.76 544
14166.88 539
14168.01 587
14169.13 560
14170.26 550
14171.38 565
14172.51 517
14173.63 542
14174.75 555
14175.88 549
14177.00 515
14178.13 496
14179.25 525
14180.38 524
14181.50 540
14182.63 524
14183.75 509
14184.88 530
14186.00 539
14187.13 523
14188.25 494
14189.38 503
14190.50 507
14191.63 503
14192.75 504
14193.88 462
14195.00 491
14196.13 476
14197.25 492
14198.38 488
14199.50 475
14200.63 491
14201.76 484
14202.88 471
14204.01 491
14205.13 471
14206.26 508
14207.38 493
14208.51 467
14209.64 477
14210.76 490
14211.89 477
14213.01 480
14214.14 485
14215.27 466
14216.39 487
14217.52 467
14218.64 464
14219.77 450
14220.90 496
14222.02 452
14223.15 461
14224.28 456
14225.40 436
14226.53 461
14227.66 465
14228.78 497
14229.91 458
14231.04 448
14232.16 449
14233.29 452
14234.42 436
14235.54 448
14236.67 455
14237.80 444
14238.92 438
14240.05 440
14241.18 458
14242.31 478
14243.43 443
14244.56 428
14245.69 449
14246.82 437
14247.94 437
14249.07 415
14250.20 429
14251.33 421
14252.45 423
14253.58 438
14254.71 456
14255.84 409
14256.96 412
14258.09 432
14259.22 419
14260.35 465
14261.47 418
14262.60 441
14263.73 442
14264.86 438
14265.99 413
14267.12 439
14268.24 420
14269.37 423
14270.50 436
14271.63 417
14272.76 422
14273.89 429
14275.01 418
14276.14 418
14277.27 420
14278.40 416
14279.53 409
14280.66 444
14281.79 434
14282.91 403
14284.04 383
14285.17 388
14286.30 397
14287.43 411
14288.56 397
14289.69 384
14290.82 385
14291.95 393
14293.08 378
14294.20 380
14295.33 368
14296.46 431
14297.59 404
14298.72 412
14299.85 394
14300.98 389
14302.11 367
14303.24 373
14304.37 364
14305.50 398
14306.63 407
14307.76 392
14308.89 380
14310.02 370
14311.15 386
14312.28 379
14313.41 392
14314.54 388
14315.67 364
14316.80 365
14317.93 368
14319.06 387
14320.19 353
14321.32 372
14322.45 396
14323.58 386
14324.71 389
14325.84 383
14326.97 370
14328.10 385
14329.23 385
14330.36 367
14331.49 379
14332.62 391
14333.76 368
14334.89 351
14336.02 362
14337.15 365
14338.28 383
14339.41 384
14340.54 381
14341.67 387
14342.80 361
14343.93 356
14345.07 363
14346.20 366
14347.33 367
14348.46 374
14349.59 365
14350.72 342
14351.85 356
14352.99 378
14354.12 385
14355.25 368
14356.38 363
14357.51 394
14358.64 393
14359.78 375
14360.91 348
14362.04 358
14363.17 351
14364.30 352
14365.44 343
14366.57 346
14367.70 350
14368.83 401
14369.96 381
14371.10 377
14372.23 364
14373.36 383
14374.49 371
14375.63 380
14376.76 379
14377.89 382
14379.02 390
14380.16 383
14381.29 355
14382.42 350
14383.55 355
14384.69 377
14385.82 378
14386.95 350
14388.09 357
14389.22 408
14390.35 392
14391.49 373
14392.62 347
14393.75 378
14394.89 370
14396.02 395
14397.15 380
14398.28 357
14399.42 385
14400.55 381
14401.69 374
14402.82 374
14403.95 358
14405.09 383
14406.22 376
14407.35 379
14408.49 387
14409.62 364
14410.75 378
14411.89 393
14413.02 382
14414.16 368
14415.29 394
14416.42 403
14417.56 417
14418.69 402
14419.83 410
14420.96 345
14422.10 369
14423.23 392
14424.36 374
14425.50 414
14426.63 393
14427.77 398
14428.90 384
14430.04 384
14431.17 379
14432.31 382
14433.44 383
14434.58 388
14435.71 399
14436.85 379
14437.98 385
14439.12 400
14440.25 404
14441.39 415
14442.52 419
14443.66 411
14444.79 413
14445.93 432
14447.06 400
14448.20 384
14449.33 379
14450.47 432
14451.60 408
14452.74 410
14453.87 404
14455.01 419
14456.14 395
14457.28 403
14458.42 409
14459.55 404
14460.69 391
14461.82 409
14462.96 424
14464.10 433
14465.23 415
14466.37 430
14467.50 423
14468.64 438
14469.78 430
14470.91 436
14472.05 446
14473.18 456
14474.32 423
14475.46 409
14476.59 416
14477.73 445
14478.87 431
14480.00 418
14481.14 425
14482.28 403
14483.41 400
14484.55 403
14485.69 419
14486.82 419
14487.96 374
14489.10 406
14490.23 448
14491.37 383
14492.51 375
14493.65 398
14494.78 402
14495.92 425
14497.06 457
14498.19 407
14499.33 398
14500.47 410
14501.61 437
14502.74 418
14503.88 422
14505.02 429
14506.16 416
14507.29 401
14508.43 412
14509.57 402
14510.71 414
14511.85 396
14512.98 415
14514.12 410
14515.26 390
14516.40 398
14517.54 397
14518.67 408
14519.81 390
14520.95 409
14522.09 378
14523.23 395
14524.36 390
14525.50 367
14526.64 386
14527.78 413
14528.92 389
14530.06 402
14531.19 419
14532.33 379
14533.47 400
14534.61 401
14535.75 402
14536.89 403
14538.03 400
14539.17 382
14540.31 380
14541.44 402
14542.58 372
14543.72 392
14544.86 413
14546.00 380
14547.14 383
14548.28 417
14549.42 432
14550.56 411
14551.70 402
14552.84 414
14553.98 414
14555.12 416
14556.25 408
14557.39 424
14558.53 447
14559.67 454
14560.81 437
14561.95 453
14563.09 459
14564.23 443
14565.37 451
14566.51 445
14567.65 437
14568.79 426
14569.93 467
14571.07 448
14572.21 457
14573.35 473
14574.49 453
14575.63 473
14576.77 468
14577.92 455
14579.06 448
14580.20 498
14581.34 534
14582.48 496
14583.62 483
14584.76 466
14585.90 457
14587.04 490
14588.18 487
14589.32 518
14590.46 496
14591.60 514
14592.74 491
14593.89 484
14595.03 490
14596.17 526
14597.31 524
14598.45 513
14599.59 550
14600.73 490
14601.87 513
14603.02 535
14604.16 547
14605.30 543
14606.44 546
14607.58 554
14608.72 586
14609.86 580
14611.01 559
14612.15 570
14613.29 557
14614.43 625
14615.57 590
14616.72 581
14617.86 610
14619.00 596
14620.14 613
14621.28 655
14622.43 651
14623.57 687
14624.71 684
14625.85 682
14627.00 692
14628.14 691
14629.28 705
14630.42 758
14631.56 722
14632.71 739
14633.85 707
14634.99 733
14636.14 747
14637.28 735
14638.42 721
14639.56 737
14640.71 723
14641.85 716
14642.99 719
14644.14 696
14645.28 702
14646.42 665
14647.56 619
14648.71 618
14649.85 632
14650.99 627
14652.14 572
14653.28 525
14654.42 510
14655.57 507
14656.71 503
14657.85 513
14659.00 510
14660.14 504
14661.29 503
14662.43 499
14663.57 471
14664.72 460
14665.86 466
14667.00 484
14668.15 458
14669.29 433
14670.44 466
14671.58 461
14672.73 448
14673.87 462
14675.01 434
14676.16 437
14677.30 456
14678.45 439
14679.59 410
14680.74 412
14681.88 414
14683.02 430
14684.17 437
14685.31 425
14686.46 418
14687.60 420
14688.75 414
14689.89 421
14691.04 418
14692.18 386
14693.33 402
14694.47 415
14695.62 399
14696.76 404
14697.91 418
14699.05 393
14700.20 376
14701.34 365
14702.49 401
14703.63 377
14704.78 397
14705.92 409
14707.07 387
14708.22 399
14709.36 388
14710.51 388
14711.65 398
14712.80 375
14713.94 371
14715.09 381
14716.23 393
14717.38 396
14718.53 382
14719.67 365
14720.82 354
14721.96 410
14723.11 369
14724.26 361
14725.40 394
14726.55 374
14727.70 397
14728.84 380
14729.99 387
14731.13 376
14732.28 364
14733.43 340
14734.57 350
14735.72 352
14736.87 354
14738.01 380
14739.16 373
14740.31 379
14741.45 366
14742.60 373
14743.75 364
14744.89 363
14746.04 360
14747.19 348
14748.34 349
14749.48 354
14750.63 352
14751.78 371
14752.92 339
14754.07 363
14755.22 336
14756.37 339
14757.51 332
14758.66 368
14759.81 350
14760.96 365
14762.10 388
14763.25 383
14764.40 332
14765.55 319
14766.70 357
14767.84 351
14768.99 352
14770.14 336
14771.29 329
14772.43 321
14773.58 366
14774.73 365
14775.88 341
14777.03 320
14778.18 319
14779.32 332
14780.47 352
14781.62 331
14782.77 307
14783.92 324
14785.07 332
14786.21 315
14787.36 310
14788.51 297
14789.66 328
14790.81 343
14791.96 313
14793.11 307
14794.26 281
14795.40 291
14796.55 325
14797.70 312
14798.85 296
14800.00 318
14801.15 321
14802.30 302
14803.45 292
14804.60 285
14805.75 274
14806.90 311
14808.05 320
14809.19 293
14810.34 304
14811.49 312
14812.64 297
14813.79 307
14814.94 279
14816.09 297
14817.24 286
14818.39 285
14819.54 291
14820.69 282
14821.84 296
14822.99 281
14824.14 290
14825.29 287
14826.44 292
14827.59 307
14828.74 278
14829.89 271
14831.04 270
14832.19 276
14833.34 274
14834.49 282
14835.64 297
14836.79 280
14837.95 293
14839.10 275
14840.25 267
14841.40 264
14842.55 275
14843.70 258
14844.85 260
14846.00 292
14847.15 292
14848.30 306
14849.45 259
14850.60 239
14851.76 251
14852.91 281
14854.06 288
14855.21 274
14856.36 254
14857.51 267
14858.66 270
14859.81 302
14860.97 295
14862.12 272
14863.27 274
14864.42 299
14865.57 291
14866.72 280
14867.88 286
14869.03 281
14870.18 279
14871.33 297
14872.48 277
14873.64 272
14874.79 275
14875.94 275
14877.09 264
14878.24 284
14879.40 282
14880.55 269
14881.70 293
14882.85 273
14884.00 272
14885.16 294
14886.31 271
14887.46 300
14888.61 275
14889.77 265
14890.92 283
14892.07 259
14893.23 273
14894.38 249
14895.53 245
14896.68 256
14897.84 256
14898.99 254
14900.14 254
14901.30 263
14902.45 285
14903.60 279
14904.75 267
14905.91 257
14907.06 273
14908.21 282
14909.37 278
14910.52 251
14911.67 289
14912.83 249
14913.98 261
14915.14 254
14916.29 251
14917.44 252
14918.60 267
14919.75 274
14920.90 262
14922.06 267
14923.21 248
14924.37 263
14925.52 250
14926.67 270
14927.83 279
14928.98 268
14930.14 295
14931.29 259
14932.44 278
14933.60 242
14934.75 261
14935.91 268
14937.06 269
14938.22 264
14939.37 266
14940.52 271
14941.68 275
14942.83 263
14943.99 284
14945.14 278
14946.30 256
14947.45 276
14948.61 271
14949.76 256
14950.92 265
14952.07 279
14953.23 266
14954.38 255
14955.54 255
14956.69 274
14957.85 280
14959.00 255
14960.16 245
14961.31 262
14962.47 254
14963.62 261
14964.78 258
14965.94 248
14967.09 276
14968.25 261
14969.40 261
14970.56 255
14971.71 243
14972.87 274
14974.03 291
14975.18 279
14976.34 273
14977.49 273
14978.65 266
14979.81 279
14980.96 277
14982.12 280
14983.27 274
14984.43 242
14985.59 246
14986.74 259
14987.90 252
14989.06 274
14990.21 256
14991.37 259
14992.53 257
14993.68 254
14994.84 258
14996.00 269
14997.15 255
14998.31 247
14999.47 254
15000.62 256
15001.78 265
15002.94 247
15004.09 241
15005.25 241
15006.41 255
15007.56 241
15008.72 248
15009.88 247
15011.04 240
15012.19 246
15013.35 252
15014.51 253
15015.67 253
15016.82 244
15017.98 268
15019.14 272
15020.30 252
15021.45 246
15022.61 238
15023.77 259
15024.93 258
15026.08 255
15027.24 253
15028.40 237
15029.56 252
15030.72 274
15031.87 255
15033.03 259
15034.19 259
15035.35 262
15036.51 237
15037.67 224
15038.82 237
15039.98 233
15041.14 275
15042.30 239
15043.46 274
15044.62 274
15045.78 264
15046.93 260
15048.09 261
15049.25 246
15050.41 276
15051.57 264
15052.73 276
15053.89 295
15055.05 238
15056.20 274
15057.36 255
15058.52 257
15059.68 271
15060.84 251
15062.00 270
15063.16 260
15064.32 283
15065.48 262
15066.64 256
15067.80 280
15068.96 276
15070.12 280
15071.28 257
15072.44 271
15073.60 252
15074.76 278
15075.91 294
15077.07 258
15078.23 255
15079.39 257
15080.55 281
15081.71 297
15082.87 273
15084.03 253
15085.19 293
15086.35 268
15087.51 257
15088.68 272
15089.84 269
15091.00 269
15092.16 263
15093.32 282
15094.48 270
15095.64 291
15096.80 274
15097.96 252
15099.12 274
15100.28 240
15101.44 248
15102.60 252
15103.76 278
15104.92 250
15106.08 267
15107.25 272
15108.41 249
15109.57 264
15110.73 269
15111.89 280
15113.05 298
15114.21 278
15115.37 268
15116.54 256
15117.70 274
15118.86 271
15120.02 268
15121.18 278
15122.34 251
15123.50 295
15124.67 281
15125.83 292
15126.99 289
15128.15 293
15129.31 287
15130.47 306
15131.64 298
15132.80 288
15133.96 264
15135.12 269
15136.28 283
15137.45 301
15138.61 302
15139.77 291
15140.93 283
15142.10 305
15143.26 307
15144.42 275
15145.58 303
15146.75 291
15147.91 289
15149.07 281
15150.23 284
15151.40 299
15152.56 339
15153.72 324
15154.88 302
15156.05 283
15157.21 301
15158.37 303
15159.54 321
15160.70 317
15161.86 290
15163.03 302
15164.19 296
15165.35 291
15166.52 322
15167.68 315
15168.84 317
15170.01 302
15171.17 332
15172.33 331
15173.50 324
15174.66 320
15175.82 335
15176.99 322
15178.15 301
15179.31 304
15180.48 350
15181.64 348
15182.81 329
15183.97 363
15185.13 351
15186.30 353
15187.46 348
15188.63 341
15189.79 341
15190.95 357
15192.12 312
15193.28 330
15194.45 334
15195.61 344
15196.78 355
15197.94 379
15199.10 351
15200.27 358
15201.43 348
15202.60 362
15203.76 372
15204.93 341
15206.09 351
15207.26 336
15208.42 341
15209.59 337
15210.75 349
15211.92 363
15213.08 382
15214.25 368
15215.41 340
15216.58 354
15217.74 364
15218.91 384
15220.07 379
15221.24 376
15222.40 368
15223.57 364
15224.74 384
15225.90 379
15227.07 393
15228.23 379
15229.40 386
15230.56 410
15231.73 414
15232.89 418
15234.06 376
15235.23 389
15236.39 391
15237.56 389
15238.72 380
15239.89 403
15241.06 373
15242.22 389
15243.39 416
15244.56 387
15245.72 423
15246.89 385
15248.05 389
15249.22 399
15250.39 426
15251.55 377
15252.72 376
15253.89 383
15255.05 380
15256.22 367
15257.39 365
15258.55 368
15259.72 353
15260.89 345
15262.05 342
15263.22 322
15264.39 364
15265.56 360
15266.72 327
15267.89 326
15269.06 358
15270.22 345
15271.39 355
15272.56 332
15273.73 333
15274.89 342
15276.06 343
15277.23 331
15278.40 318
15279.56 308
15280.73 350
15281.90 338
15283.07 335
15284.23 305
15285.40 321
15286.57 327
15287.74 302
15288.91 344
15290.07 331
15291.24 324
15292.41 347
15293.58 353
15294.75 309
15295.92 302
15297.08 325
15298.25 322
15299.42 327
15300.59 325
15301.76 319
15302.93 323
15304.09 325
15305.26 328
15306.43 334
15307.60 334
15308.77 321
15309.94 305
15311.11 302
15312.28 321
15313.44 341
15314.61 343
15315.78 305
15316.95 314
15318.12 338
15319.29 337
15320.46 327
15321.63 330
15322.80 334
15323.97 316
15325.14 314
15326.30 359
15327.47 329
15328.64 309
15329.81 349
15330.98 361
15332.15 355
15333.32 341
15334.49 338
15335.66 367
15336.83 339
15338.00 339
15339.17 343
15340.34 355
15341.51 373
15342.68 338
15343.85 356
15345.02 350
15346.19 338
15347.36 359
15348.53 356
15349.70 371
15350.87 354
15352.04 328
15353.21 364
15354.38 347
15355.55 357
15356.72 367
15357.90 397
15359.07 368
15360.24 361
15361.41 363
15362.58 381
15363.75 370
15364.92 382
15366.09 389
15367.26 404
15368.43 376
15369.60 373
15370.77 401
15371.95 398
15373.12 383
15374.29 372
15375.46 373
15376.63 397
15377.80 393
15378.97 368
15380.15 374
15381.32 373
15382.49 381
15383.66 378
15384.83 362
15386.00 360
15387.17 399
15388.35 394
15389.52 374
15390.69 369
15391.86 389
15393.03 374
15394.21 382
15395.38 372
15396.55 348
15397.72 360
15398.89 364
15400.07 372
15401.24 344
15402.41 319
15403.58 357
15404.76 380
15405.93 341
15407.10 332
15408.27 323
15409.45 323
15410.62 331
15411.79 327
15412.96 309
15414.14 339
15415.31 334
15416.48 329
15417.66 309
15418.83 308
15420.00 307
15421.17 345
15422.35 298
15423.52 284
15424.69 282
15425.87 277
15427.04 312
15428.21 275
15429.39 295
15430.56 308
15431.73 277
15432.91 305
15434.08 286
15435.25 304
15436.43 296
15437.60 274
15438.77 302
15439.95 291
15441.12 277
15442.30 288
15443.47 302
15444.64 262
15445.82 280
15446.99 279
15448.17 286
15449.34 303
15450.51 299
15451.69 292
15452.86 289
15454.04 301
15455.21 301
15456.39 277
15457.56 272
15458.73 282
15459.91 302
15461.08 317
15462.26 301
15463.43 303
15464.61 316
15465.78 285
15466.96 302
15468.13 300
15469.31 305
15470.48 315
15471.66 296
15472.83 280
15474.01 272
15475.18 285
15476.36 271
15477.53 258
15478.71 292
15479.88 283
15481.06 281
15482.23 295
15483.41 273
15484.58 261
15485.76 277
15486.93 296
15488.11 291
15489.29 301
15490.46 264
15491.64 280
15492.81 288
15493.99 274
15495.16 293
15496.34 294
15497.52 293
15498.69 264
15499.87 274
15501.04 275
15502.22 296
15503.40 307
15504.57 299
15505.75 291
15506.92 284
15508.10 273
15509.28 276
15510.45 267
15511.63 280
15512.81 272
15513.98 281
15515.16 269
15516.34 283
15517.51 290
15518.69 307
15519.87 289
15521.04 284
15522.22 292
15523.40 304
15524.57 290
15525.75 301
15526.93 313
15528.11 268
15529.28 294
15530.46 288
15531.64 294
15532.81 303
15533.99 317
15535.17 289
15536.35 303
15537.52 311
15538.70 281
15539.88 274
15541.06 279
15542.23 259
15543.41 280
15544.59 309
15545.77 301
15546.95 286
15548.12 289
15549.30 294
15550.48 297
15551.66 325
15552.83 328
15554.01 306
15555.19 287
15556.37 304
15557.55 279
15558.73 328
15559.90 323
15561.08 295
15562.26 298
15563.44 306
15564.62 316
15565.80 309
15566.97 334
15568.15 329
15569.33 310
15570.51 312
15571.69 303
15572.87 282
15574.05 307
15575.23 311
15576.40 312
15577.58 306
15578.76 315
15579.94 338
15581.12 341
15582.30 314
15583.48 336
15584.66 326
15585.84 330
15587.02 340
15588.20 351
15589.38 336
15590.56 342
15591.73 347
15592.91 327
15594.09 330
15595.27 370
15596.45 334
15597.63 327
15598.81 321
15599.99 336
15601.17 340
15602.35 341
15603.53 358
15604.71 356
15605.89 350
15607.07 360
15608.25 376
15609.43 389
15610.61 366
15611.79 379
15612.97 386
15614.15 396
15615.33 403
15616.51 380
15617.69 410
15618.88 411
15620.06 417
15621.24 403
15622.42 387
15623.60 418
15624.78 396
15625.96 421
15627.14 431
15628.32 424
15629.50 440
15630.68 399
15631.86 413
15633.05 408
15634.23 394
15635.41 405
15636.59 416
15637.77 414
15638.95 383
15640.13 430
15641.31 453
15642.50 424
15643.68 411
15644.86 419
15646.04 413
15647.22 422
15648.40 424
15649.58 455
15650.77 436
15651.95 428
15653.13 431
15654.31 438
15655.49 423
15656.68 432
15657.86 451
15659.04 447
15660.22 457
15661.40 418
15662.59 439
15663.77 423
15664.95 414
15666.13 423
15667.32 433
15668.50 440
15669.68 407
15670.86 402
15672.05 424
15673.23 427
15674.41 411
15675.59 415
15676.78 421
15677.96 414
15679.14 391
15680.32 408
15681.51 396
15682.69 427
15683.87 409
15685.06 409
15686.24 421
15687.42 384
15688.61 397
15689.79 390
15690.97 395
15692.16 402
15693.34 389
15694.52 397
15695.71 407
15696.89 412
15698.07 376
15699.26 400
15700.44 418
15701.62 431
15702.81 429
15703.99 400
15705.17 427
15706.36 432
15707.54 405
15708.73 411
15709.91 402
15711.09 433
15712.28 444
15713.46 430
15714.65 408
15715.83 429
15717.02 426
15718.20 450
15719.38 467
15720.57 450
15721.75 426
15722.94 433
15724.12 433
15725.31 444
15726.49 426
15727.68 455
15728.86 452
15730.04 453
15731.23 447
15732.41 427
15733.60 433
15734.78 466
15735.97 459
15737.15 461
15738.34 479
15739.52 491
15740.71 484
15741.89 458
15743.08 460
15744.27 483
15745.45 502
15746.64 506
15747.82 499
15749.01 494
15750.19 504
15751.38 481
15752.56 482
15753.75 521
15754.93 515
15756.12 539
15757.31 517
15758.49 489
15759.68 517
15760.86 517
15762.05 497
15763.24 494
15764.42 487
15765.61 512
15766.79 508
15767.98 496
15769.17 506
15770.35 506
15771.54 479
15772.72 495
15773.91 493
15775.10 479
15776.28 446
15777.47 480
15778.66 498
15779.84 446
15781.03 438
15782.22 449
15783.40 461
15784.59 457
15785.78 459
15786.96 456
15788.15 464
15789.34 453
15790.53 462
15791.71 436
15792.90 428
15794.09 430
15795.27 440
15796.46 427
15797.65 414
15798.84 439
15800.02 438
15801.21 411
15802.40 419
15803.59 432
15804.77 396
15805.96 379
15807.15 390
15808.34 395
15809.52 375
15810.71 412
15811.90 393
15813.09 363
15814.28 393
15815.46 382
15816.65 387
15817.84 385
15819.03 383
15820.22 371
15821.40 394
15822.59 385
15823.78 389
15824.97 395
15826.16 363
15827.35 372
15828.53 349
15829.72 363
15830.91 372
15832.10 381
15833.29 388
15834.48 376
15835.67 379
15836.85 372
15838.04 364
15839.23 366
15840.42 392
15841.61 359
15842.80 379
15843.99 368
15845.18 384
15846.37 431
15847.55 389
15848.74 364
15849.93 360
15851.12 371
15852.31 359
15853.50 388
15854.69 391
15855.88 383
15857.07 394
15858.26 415
15859.45 412
15860.64 408
15861.83 375
15863.02 391
15864.21 374
15865.40 383
15866.59 388
15867.78 397
15868.97 402
15870.16 427
15871.35 403
15872.54 388
15873.73 406
15874.92 406
15876.11 391
15877.30 403
15878.49 377
15879.68 386
15880.87 411
15882.06 412
15883.25 422
15884.44 420
15885.63 393
15886.82 409
15888.01 404
15889.20 402
15890.39 435
15891.59 425
15892.78 426
15893.97 395
15895.16 394
15896.35 404
15897.54 415
15898.73 420
15899.92 422
15901.11 432
15902.30 442
15903.50 456
15904.69 451
15905.88 443
15907.07 452
15908.26 454
15909.45 463
15910.64 451
15911.84 444
15913.03 450
15914.22 455
15915.41 459
15916.60 472
15917.79 465
15918.99 457
15920.18 465
15921.37 478
15922.56 466
15923.75 459
15924.95 491
15926.14 474
15927.33 482
15928.52 466
15929.71 455
15930.91 444
15932.10 462
15933.29 468
15934.48 481
15935.68 511
15936.87 479
15938.06 464
15939.25 471
15940.45 429
15941.64 474
15942.83 469
15944.03 466
15945.22 436
15946.41 434
15947.60 387
15948.80 403
15949.99 414
15951.18 388
15952.38 411
15953.57 397
15954.76 381
15955.96 364
15957.15 384
15958.34 370
15959.54 382
15960.73 336
15961.92 354
15963.12 363
15964.31 344
15965.50 318
15966.70 328
15967.89 325
15969.08 312
15970.28 331
15971.47 332
15972.67 300
15973.86 325
15975.05 280
15976.25 322
15977.44 319
15978.64 320
15979.83 365
15981.02 334
15982.22 333
15983.41 314
15984.61 301
15985.80 300
15987.00 332
15988.19 305
15989.38 301
15990.58 281
15991.77 310
15992.97 290
15994.16 298
15995.36 298
15996.55 286
15997.75 300
15998.94 295
16000.14 305
16001.33 289
16002.53 272
16003.72 286
16004.92 285
16006.11 281
16007.31 298
16008.50 299
16009.70 273
16010.89 297
16012.09 292
16013.28 311
16014.48 284
16015.67 272
16016.87 272
16018.07 269
16019.26 287
16020.46 277
16021.65 281
16022.85 272
16024.04 291
16025.24 272
16026.44 285
16027.63 261
16028.83 276
16030.02 296
16031.22 302
16032.42 266
16033.61 275
16034.81 280
16036.00 281
16037.20 273
16038.40 281
16039.59 280
16040.79 288
16041.99 273
16043.18 264
16044.38 244
16045.58 282
16046.77 255
16047.97 261
16049.17 273
16050.36 262
16051.56 254
16052.76 272
16053.95 281
16055.15 273
16056.35 272
16057.54 251
16058.74 252
16059.94 247
16061.14 260
16062.33 273
16063.53 286
16064.73 272
16065.92 305
16067.12 266
16068.32 252
16069.52 279
16070.71 269
16071.91 263
16073.11 292
16074.31 283
16075.50 272
16076.70 270
16077.90 248
16079.10 264
16080.30 290
16081.49 260
16082.69 243
16083.89 283
16085.09 259
16086.29 262
16087.48 247
16088.68 256
16089.88 276
16091.08 273
16092.28 253
16093.48 263
16094.67 249
16095.87 245
16097.07 258
16098.27 242
16099.47 255
16100.67 259
16101.87 217
16103.06 244
16104.26 230
16105.46 249
16106.66 257
16107.86 263
16109.06 244
16110.26 257
16111.46 271
16112.66 265
16113.86 273
16115.05 250
16116.25 223
16117.45 266
16118.65 252
16119.85 245
16121.05 260
16122.25 246
16123.45 274
16124.65 247
16125.85 242
16127.05 236
16128.25 256
16129.45 258
16130.65 252
16131.85 247
16133.05 274
16134.25 251
16135.45 240
16136.65 251
16137.85 241
16139.05 232
16140.25 265
16141.45 241
16142.65 250
16143.85 270
16145.05 239
16146.25 248
16147.45 249
16148.65 238
16149.85 254
16151.05 226
16152.25 223
16153.45 242
16154.65 253
16155.85 221
16157.05 229
16158.25 244
16159.46 251
16160.66 257
16161.86 239
16163.06 243
16164.26 237
16165.46 253
16166.66 231
16167.86 230
16169.06 228
16170.27 230
16171.47 267
16172.67 249
16173.87 249
16175.07 230
16176.27 216
16177.47 245
16178.67 246
16179.88 235
16181.08 252
16182.28 239
16183.48 230
16184.68 220
16185.89 237
16187.09 258
16188.29 238
16189.49 240
16190.69 279
16191.90 247
16193.10 245
16194.30 229
16195.50 244
16196.70 235
16197.91 233
16199.11 254
16200.31 260
16201.51 251
16202.72 243
16203.92 257
16205.12 259
16206.32 266
16207.53 254
16208.73 242
16209.93 243
16211.13 253
16212.34 222
16213.54 224
16214.74 229
16215.95 267
16217.15 263
16218.35 246
16219.55 237
16220.76 226
16221.96 232
16223.16 236
16224.37 253
16225.57 223
16226.77 248
16227.98 248
16229.18 255
16230.38 231
16231.59 230
16232.79 248
16233.99 259
16235.20 263
16236.40 252
16237.61 241
16238.81 254
16240.01 298
16241.22 284
16242.42 261
16243.63 235
16244.83 233
16246.03 244
16247.24 245
16248.44 236
16249.65 239
16250.85 252
16252.05 239
16253.26 265
16254.46 252
16255.67 257
16256.87 238
16258.08 283
16259.28 274
16260.49 263
16261.69 255
16262.89 269
16264.10 258
16265.30 251
16266.51 252
16267.71 271
16268.92 269
16270.12 287
16271.33 246
16272.53 241
16273.74 238
16274.94 254
16276.15 244
16277.35 254
16278.56 244
16279.77 253
16280.97 267
16282.18 253
16283.38 265
16284.59 242
16285.79 264
16287.00 250
16288.20 259
16289.41 249
16290.61 251
16291.82 263
16293.03 234
16294.23 278
16295.44 249
16296.64 237
16297.85 247
16299.06 254
16300.26 253
16301.47 249
16302.67 242
16303.88 282
16305.09 262
16306.29 266
16307.50 280
16308.71 282
16309.91 284
16311.12 270
16312.33 264
16313.53 243
16314.74 281
16315.95 271
16317.15 258
16318.36 244
16319.57 255
16320.77 259
16321.98 260
16323.19 257
16324.39 239
16325.60 261
16326.81 263
16328.01 256
16329.22 234
16330.43 247
16331.64 265
16332.84 243
16334.05 219
16335.26 230
16336.47 240
16337.67 223
16338.88 242
16340.09 226
16341.30 235
16342.50 244
16343.71 222
16344.92 207
16346.13 229
16347.33 233
16348.54 233
16349.75 228
16350.96 235
16352.17 245
16353.37 240
16354.58 226
16355.79 255
16357.00 232
16358.21 251
16359.41 238
16360.62 230
16361.83 221
16363.04 233
16364.25 235
16365.46 228
16366.67 250
16367.87 253
16369.08 283
16370.29 216
16371.50 204
16372.71 207
16373.92 248
16375.13 226
16376.34 230
16377.54 237
16378.75 215
16379.96 218
16381.17 240
16382.38 238
16383.59 210
16384.80 237
16386.01 237
16387.22 232
16388.43 223
16389.64 217
16390.85 239
16392.05 239
16393.26 222
16394.47 228
16395.68 233
16396.89 243
16398.10 241
16399.31 236
16400.52 222
16401.73 231
16402.94 258
16404.15 220
16405.36 211
16406.57 227
16407.78 225
16408.99 236
16410.20 232
16411.41 234
16412.62 247
16413.83 249
16415.04 231
16416.25 241
16417.46 255
16418.67 237
16419.88 203
16421.10 214
16422.31 246
16423.52 224
16424.73 227
16425.94 215
16427.15 241
16428.36 232
16429.57 221
16430.78 227
16431.99 260
16433.20 251
16434.41 276
16435.63 220
16436.84 218
16438.05 226
16439.26 238
16440.47 243
16441.68 232
16442.89 222
16444.10 233
16445.32 222
16446.53 235
16447.74 207
16448.95 223
16450.16 225
16451.37 230
16452.59 239
16453.80 254
16455.01 226
16456.22 222
16457.43 221
16458.64 208
16459.86 228
16461.07 239
16462.28 238
16463.49 230
16464.70 225
16465.92 234
16467.13 234
16468.34 225
16469.55 225
16470.77 222
16471.98 252
16473.19 249
16474.40 230
16475.62 239
16476.83 255
16478.04 241
16479.25 213
16480.47 239
16481.68 219
16482.89 224
16484.11 220
16485.32 240
16486.53 235
16487.74 225
16488.96 244
16490.17 227
16491.38 222
16492.60 243
16493.81 235
16495.02 240
16496.24 246
16497.45 229
16498.66 232
16499.88 253
16501.09 247
16502.30 238
16503.52 236
16504.73 252
16505.94 253
16507.16 246
16508.37 240
16509.59 242
16510.80 251
16512.01 239
16513.23 236
16514.44 258
16515.66 247
16516.87 272
16518.08 251
16519.30 234
16520.51 240
16521.73 266
16522.94 255
16524.16 242
16525.37 257
16526.58 272
16527.80 276
16529.01 266
16530.23 280
16531.44 259
16532.66 288
16533.87 289
16535.09 273
16536.30 263
16537.52 272
16538.73 298
16539.95 296
16541.16 285
16542.38 256
16543.59 295
16544.81 313
16546.02 286
16547.24 287
16548.45 306
16549.67 295
16550.88 296
16552.10 319
16553.31 290
16554.53 282
16555.74 312
16556.96 300
16558.18 307
16559.39 319
16560.61 327
16561.82 332
16563.04 307
16564.25 312
16565.47 292
16566.69 338
16567.90 331
16569.12 336
16570.33 327
16571.55 340
16572.77 312
16573.98 288
16575.20 283
16576.41 317
16577.63 322
16578.85 286
16580.06 306
16581.28 308
16582.50 286
16583.71 281
16584.93 321
16586.15 297
16587.36 332
16588.58 309
16589.80 330
16591.01 300
16592.23 290
16593.45 308
16594.66 300
16595.88 278
16597.10 283
16598.32 273
16599.53 265
16600.75 268
16601.97 267
16603.18 289
16604.40 282
16605.62 260
16606.84 251
16608.05 263
16609.27 245
16610.49 256
16611.71 265
16612.92 259
16614.14 235
16615.36 239
16616.58 237
16617.79 238
16619.01 222
16620.23 233
16621.45 225
16622.67 232
16623.88 239
16625.10 252
16626.32 251
16627.54 246
16628.76 266
16629.97 257
16631.19 233
16632.41 227
16633.63 224
16634.85 245
16636.07 237
16637.29 220
16638.50 232
16639.72 224
16640.94 231
16642.16 210
16643.38 237
16644.60 239
16645.82 223
16647.03 262
16648.25 231
16649.47 236
16650.69 242
16651.91 249
16653.13 215
16654.35 228
16655.57 233
16656.79 237
16658.01 228
16659.23 208
16660.45 217
16661.66 227
16662.88 216
16664.10 227
16665.32 234
16666.54 221
16667.76 223
16668.98 227
16670.20 233
16671.42 222
16672.64 226
16673.86 227
16675.08 252
16676.30 241
16677.52 229
16678.74 233
16679.96 237
16681.18 199
16682.40 211
16683.62 231
16684.84 233
16686.06 248
16687.28 224
16688.50 209
16689.72 209
16690.94 230
16692.16 210
16693.39 225
16694.61 232
16695.83 214
16697.05 214
16698.27 202
16699.49 207
16700.71 193
16701.93 230
16703.15 211
16704.37 201
16705.59 215
16706.81 218
16708.04 215
16709.26 215
16710.48 208
16711.70 207
16712.92 222
16714.14 216
16715.36 210
16716.58 214
16717.81 235
16719.03 231
16720.25 232
16721.47 209
16722.69 205
16723.91 208
16725.14 195
16726.36 230
16727.58 206
16728.80 221
16730.02 225
16731.24 182
16732.47 197
16733.69 212
16734.91 221
16736.13 218
16737.36 215
16738.58 225
16739.80 194
16741.02 222
16742.24 187
16743.47 222
16744.69 202
16745.91 204
16747.13 212
16748.36 201
16749.58 224
16750.80 209
16752.02 201
16753.25 204
16754.47 194
16755.69 222
16756.92 201
16758.14 203
16759.36 190
16760.59 197
16761.81 208
16763.03 217
16764.25 191
16765.48 202
16766.70 214
16767.92 196
16769.15 202
16770.37 196
16771.59 206
16772.82 221
16774.04 204
16775.27 213
16776.49 192
16777.71 209
16778.94 209
16780.16 188
16781.38 200
16782.61 200
16783.83 178
16785.06 201
16786.28 195
16787.50 190
16788.73 198
16789.95 187
16791.18 199
16792.40 223
16793.62 209
16794.85 210
16796.07 214
16797.30 186
16798.52 192
16799.75 201
16800.97 214
16802.19 209
16803.42 220
16804.64 194
16805.87 219
16807.09 208
16808.32 203
16809.54 219
16810.77 193
16811.99 206
16813.22 205
16814.44 197
16815.67 178
16816.89 182
16818.12 205
16819.34 215
16820.57 204
16821.79 197
16823.02 223
16824.24 229
16825.47 218
16826.70 206
16827.92 206
16829.15 227
16830.37 234
16831.60 215
16832.82 217
16834.05 212
16835.27 219
16836.50 217
16837.73 235
16838.95 214
16840.18 232
16841.40 220
16842.63 225
16843.86 233
16845.08 227
16846.31 231
16847.53 226
16848.76 221
16849.99 214
16851.21 231
16852.44 237
16853.67 249
16854.89 223
16856.12 233
16857.35 210
16858.57 211
16859.80 205
16861.03 219
16862.25 212
16863.48 241
16864.71 257
16865.93 242
16867.16 227
16868.39 245
16869.61 232
16870.84 237
16872.07 245
16873.30 242
16874.52 237
16875.75 239
16876.98 223
16878.20 233
16879.43 239
16880.66 249
16881.89 273
16883.11 236
16884.34 253
16885.57 257
16886.80 253
16888.02 244
16889.25 229
16890.48 260
16891.71 268
16892.94 272
16894.16 241
16895.39 251
16896.62 253
16897.85 252
16899.08 243
16900.30 239
16901.53 263
16902.76 236
16903.99 272
16905.22 275
16906.45 260
16907.67 245
16908.90 241
16910.13 238
16911.36 241
16912.59 244
16913.82 244
16915.04 251
16916.27 226
16917.50 223
16918.73 236
16919.96 232
16921.19 251
16922.42 256
16923.65 227
16924.88 222
16926.10 221
16927.33 245
16928.56 233
16929.79 241
16931.02 215
16932.25 208
16933.48 241
16934.71 238
16935.94 244
16937.17 242
16938.40 232
16939.63 237
16940.86 253
16942.09 230
16943.32 218
16944.55 249
16945.78 224
16947.01 234
16948.24 230
16949.47 234
16950.70 237
16951.93 244
16953.16 245
16954.39 229
16955.62 238
16956.85 243
16958.08 252
16959.31 224
16960.54 240
16961.77 222
16963.00 239
16964.23 225
16965.46 235
16966.69 233
16967.92 230
16969.15 223
16970.38 230
16971.61 225
16972.84 223
16974.07 239
16975.30 244
16976.54 227
16977.77 221
16979.00 213
16980.23 216
16981.46 214
16982.69 208
16983.92 212
16985.15 239
16986.38 221
16987.62 231
16988.85 237
16990.08 207
16991.31 234
16992.54 207
16993.77 225
16995.00 233
16996.24 225
16997.47 222
16998.70 239
16999.93 215
17001.16 214
17002.39 226
17003.63 221
17004.86 202
17006.09 198
17007.32 206
17008.55 223
17009.79 209
17011.02 209
17012.25 222
17013.48 214
17014.72 214
17015.95 224
17017.18 246
17018.41 219
17019.64 211
17020.88 210
17022.11 201
17023.34 205
17024.58 230
17025.81 209
17027.04 218
17028.27 209
17029.51 213
17030.74 193
17031.97 227
17033.21 212
17034.44 188
17035.67 199
17036.90 197
17038.14 232
17039.37 220
17040.60 206
17041.84 220
17043.07 223
17044.30 201
17045.54 205
17046.77 199
17048.00 206
17049.24 185
17050.47 210
17051.70 194
17052.94 201
17054.17 206
17055.41 204
17056.64 229
17057.87 217
17059.11 206
17060.34 174
17061.58 208
17062.81 180
17064.04 179
17065.28 201
17066.51 226
17067.75 188
17068.98 206
17070.21 215
17071.45 182
17072.68 198
17073.92 199
17075.15 204
17076.39 196
17077.62 186
17078.86 202
17080.09 187
17081.33 193
17082.56 192
17083.80 182
17085.03 224
17086.26 208
17087.50 178
17088.73 188
17089.97 214
17091.20 192
17092.44 202
17093.68 197
17094.91 167
17096.15 206
17097.38 204
17098.62 178
17099.85 187
17101.09 186
17102.32 183
17103.56 182
17104.79 183
17106.03 172
17107.26 206
17108.50 192
17109.74 184
17110.97 183
17112.21 211
17113.44 197
17114.68 190
17115.92 175
17117.15 182
17118.39 182
17119.62 182
17120.86 187
17122.10 195
17123.33 194
17124.57 208
17125.80 200
17127.04 170
17128.28 210
17129.51 178
17130.75 182
17131.99 172
17133.22 194
17134.46 177
17135.70 189
17136.93 171
17138.17 169
17139.41 167
17140.64 209
17141.88 188
17143.12 185
17144.35 180
17145.59 177
17146.83 187
17148.07 201
17149.30 183
17150.54 167
17151.78 194
17153.02 196
17154.25 194
17155.49 185
17156.73 181
17157.96 172
17159.20 188
17160.44 173
17161.68 171
17162.92 194
17164.15 176
17165.39 145
17166.63 171
17167.87 173
17169.10 182
17170.34 192
17171.58 185
17172.82 168
17174.06 179
17175.29 198
17176.53 185
17177.77 191
17179.01 175
17180.25 176
17181.49 174
17182.72 162
17183.96 191
17185.20 178
17186.44 189
17187.68 185
17188.92 172
17190.15 182
17191.39 185
17192.63 182
17193.87 168
17195.11 185
17196.35 184
17197.59 183
17198.83 171
17200.07 173
17201.30 186
17202.54 180
17203.78 173
17205.02 177
17206.26 177
17207.50 188
17208.74 176
17209.98 159
17211.22 185
17212.46 178
17213.70 160
17214.94 168
17216.18 160
17217.42 167
17218.66 183
17219.90 190
17221.14 167
17222.38 187
17223.62 186
17224.86 168
17226.10 190
17227.34 159
17228.58 171
17229.82 183
17231.06 159
17232.30 207
17233.54 168
17234.78 177
17236.02 177
17237.26 179
17238.50 182
17239.74 162
17240.98 165
17242.22 167
17243.46 164
17244.70 177
17245.94 170
17247.18 179
17248.42 186
17249.66 156
17250.90 150
17252.14 175
17253.39 184
17254.63 180
17255.87 169
17257.11 151
17258.35 168
17259.59 197
17260.83 174
17262.07 178
17263.31 174
17264.56 170
17265.80 169
17267.04 175
17268.28 164
17269.52 177
17270.76 177
17272.00 164
17273.25 181
17274.49 161
17275.73 157
17276.97 164
17278.21 175
17279.45 159
17280.70 176
17281.94 187
17283.18 187
17284.42 154
17285.66 163
17286.91 165
17288.15 197
17289.39 173
17290.63 173
17291.88 182
17293.12 164
17294.36 177
17295.60 164
17296.85 171
17298.09 178
17299.33 177
17300.57 163
17301.82 183
17303.06 160
17304.30 165
17305.54 174
17306.79 172
17308.03 177
17309.27 178
17310.52 172
17311.76 179
17313.00 163
17314.25 169
17315.49 178
17316.73 170
17317.97 166
17319.22 181
17320.46 180
17321.71 168
17322.95 164
17324.19 149
17325.44 178
17326.68 183
17327.92 178
17329.17 162
17330.41 184
17331.65 195
17332.90 177
17334.14 199
17335.39 166
17336.63 195
17337.87 169
17339.12 179
17340.36 163
17341.61 176
17342.85 157
17344.09 167
17345.34 160
17346.58 187
17347.83 175
17349.07 171
17350.32 186
17351.56 171
17352.80 185
17354.05 198
17355.29 180
17356.54 162
17357.78 183
17359.03 174
17360.27 181
17361.52 180
17362.76 213
17364.01 201
17365.25 187
17366.50 193
17367.74 173
17368.99 159
17370.23 164
17371.48 182
17372.72 173
17373.97 179
17375.21 175
17376.46 187
17377.70 179
17378.95 161
17380.19 161
17381.44 182
17382.69 160
17383.93 165
17385.18 194
17386.42 167
17387.67 170
17388.91 174
17390.16 179
17391.41 175
17392.65 193
17393.90 172
17395.14 171
17396.39 167
17397.64 176
17398.88 181
17400.13 168
17401.37 186
17402.62 167
17403.87 165
17405.11 170
17406.36 175
17407.61 177
17408.85 169
17410.10 174
17411.35 194
17412.59 191
17413.84 200
17415.09 188
17416.33 197
17417.58 154
17418.83 166
17420.07 175
17421.32 181
17422.57 184
17423.82 172
17425.06 191
17426.31 170
17427.56 150
17428.80 163
17430.05 182
17431.30 154
17432.55 161
17433.79 157
17435.04 168
17436.29 183
17437.54 195
17438.78 184
17440.03 180
17441.28 189
17442.53 166
17443.77 192
17445.02 178
17446.27 176
17447.52 185
17448.77 182
17450.01 174
17451.26 206
17452.51 205
17453.76 188
17455.01 171
17456.25 189
17457.50 196
17458.75 194
17460.00 209
17461.25 164
17462.50 184
17463.74 172
17464.99 183
17466.24 170
17467.49 193
17468.74 174
17469.99 186
17471.24 183
17472.49 180
17473.73 183
17474.98 204
17476.23 201
17477.48 174
17478.73 184
17479.98 173
17481.23 195
17482.48 178
17483.73 199
17484.98 191
17486.23 196
17487.47 210
17488.72 199
17489.97 194
17491.22 186
17492.47 188
17493.72 177
17494.97 182
17496.22 196
17497.47 170
17498.72 183
17499.97 189
17501.22 198
17502.47 186
17503.72 183
17504.97 214
17506.22 176
17507.47 187
17508.72 183
17509.97 192
17511.22 193
17512.47 194
17513.72 173
17514.97 194
17516.22 206
17517.47 201
17518.72 206
17519.97 194
17521.22 197
17522.47 206
17523.72 214
17524.98 199
17526.23 204
17527.48 186
17528.73 202
17529.98 201
17531.23 220
17532.48 177
17533.73 201
17534.98 214
17536.23 203
17537.48 226
17538.74 218
17539.99 211
17541.24 197
17542.49 215
17543.74 207
17544.99 223
17546.24 194
17547.50 213
17548.75 205
17550.00 227
17551.25 230
17552.50 212
17553.75 203
17555.01 212
17556.26 229
17557.51 225
17558.76 218
17560.01 208
17561.26 227
17562.52 209
17563.77 198
17565.02 213
17566.27 213
17567.53 220
17568.78 213
17570.03 216
17571.28 187
17572.53 192
17573.79 221
17575.04 209
17576.29 219
17577.54 214
17578.80 217
17580.05 229
17581.30 220
17582.56 202
17583.81 214
17585.06 210
17586.31 201
17587.57 220
17588.82 236
17590.07 208
17591.33 232
17592.58 215
17593.83 245
17595.08 240
17596.34 243
17597.59 258
17598.84 249
17600.10 246
17601.35 234
17602.61 229
17603.86 229
17605.11 231
17606.37 233
17607.62 219
17608.87 234
17610.13 240
17611.38 224
17612.63 220
17613.89 245
17615.14 240
17616.40 237
17617.65 245
17618.90 250
17620.16 231
17621.41 251
17622.67 233
17623.92 233
17625.17 243
17626.43 255
17627.68 252
17628.94 239
17630.19 245
17631.45 222
17632.70 235
17633.96 229
17635.21 259
17636.47 269
17637.72 276
17638.97 265
17640.23 264
17641.48 250
17642.74 239
17643.99 225
17645.25 228
17646.50 215
17647.76 233
17649.01 240
17650.27 220
17651.52 232
17652.78 211
17654.04 227
17655.29 242
17656.55 215
17657.80 218
17659.06 224
17660.31 218
17661.57 229
17662.82 220
17664.08 218
17665.33 214
17666.59 211
17667.85 212
17669.10 205
17670.36 206
17671.61 220
17672.87 200
17674.13 194
17675.38 203
17676.64 221
17677.89 208
17679.15 211
17680.41 185
17681.66 205
17682.92 218
17684.18 190
17685.43 190
17686.69 183
17687.95 213
17689.20 214
17690.46 201
17691.71 197
17692.97 183
17694.23 180
17695.49 203
17696.74 195
17698.00 189
17699.26 193
17700.51 204
17701.77 193
17703.03 188
17704.28 188
17705.54 194
17706.80 208
17708.06 209
17709.31 179
17710.57 210
17711.83 186
17713.08 192
17714.34 181
17715.60 175
17716.86 183
17718.11 194
17719.37 174
17720.63 183
17721.89 186
17723.15 189
17724.40 194
17725.66 184
17726.92 177
17728.18 200
17729.43 175
17730.69 180
17731.95 204
17733.21 187
17734.47 216
17735.73 203
17736.98 186
17738.24 182
17739.50 184
17740.76 193
17742.02 183
17743.28 171
17744.53 193
17745.79 199
17747.05 185
17748.31 189
17749.57 194
17750.83 182
17752.09 207
17753.34 190
17754.60 194
17755.86 180
17757.12 193
17758.38 184
17759.64 207
17760.90 182
17762.16 185
17763.42 200
17764.68 185
17765.94 184
17767.19 184
17768.45 178
17769.71 178
17770.97 156
17772.23 178
17773.49 161
17774.75 176
17776.01 190
17777.27 167
17778.53 177
17779.79 166
17781.05 187
17782.31 173
17783.57 163
17784.83 172
17786.09 202
17787.35 176
17788.61 149
17789.87 176
17791.13 161
17792.39 146
17793.65 173
17794.91 179
17796.17 165
17797.43 163
17798.69 166
17799.95 144
17801.21 174
17802.47 173
17803.73 173
17805.00 188
17806.26 154
17807.52 145
17808.78 161
17810.04 162
17811.30 161
17812.56 154
17813.82 141
17815.08 162
17816.34 160
17817.60 154
17818.87 156
17820.13 153
17821.39 157
17822.65 167
17823.91 184
17825.17 160
17826.43 164
17827.69 168
17828.96 157
17830.22 150
17831.48 141
17832.74 153
17834.00 143
17835.26 156
17836.53 153
17837.79 156
17839.05 140
17840.31 147
17841.57 144
17842.84 159
17844.10 172
17845.36 157
17846.62 163
17847.88 162
17849.15 177
17850.41 163
17851.67 157
17852.93 151
17854.20 160
17855.46 148
17856.72 132
17857.98 153
17859.25 144
17860.51 151
17861.77 138
17863.03 174
17864.30 171
17865.56 154
17866.82 146
17868.09 163
17869.35 168
17870.61 159
17871.87 166
17873.14 153
17874.40 153
17875.66 153
17876.93 163
17878.19 162
17879.45 156
17880.72 171
17881.98 156
17883.24 160
17884.51 163
17885.77 150
17887.03 159
17888.30 153
17889.56 133
17890.83 134
17892.09 148
17893.35 146
17894.62 142
17895.88 146
17897.14 141
17898.41 148
17899.67 155
17900.94 149
17902.20 130
17903.46 138
17904.73 128
17905.99 164
17907.26 161
17908.52 164
17909.79 144
17911.05 162
17912.32 165
17913.58 143
17914.84 159
17916.11 148
17917.37 158
17918.64 159
17919.90 153
17921.17 153
17922.43 140
17923.70 154
17924.96 174
17926.23 141
17927.49 147
17928.76 151
17930.02 160
17931.29 155
17932.55 138
17933.82 152
17935.08 151
17936.35 177
17937.61 155
17938.88 151
17940.14 147
17941.41 156
17942.68 152
17943.94 156
17945.21 142
17946.47 149
17947.74 149
17949.00 140
17950.27 160
17951.54 144
17952.80 150
17954.07 144
17955.33 144
17956.60 154
17957.87 138
17959.13 132
17960.40 155
17961.66 151
17962.93 146
17964.20 150
17965.46 136
17966.73 150
17968.00 149
17969.26 145
17970.53 139
17971.80 145
17973.06 142
17974.33 148
17975.60 146
17976.86 162
17978.13 137
17979.40 150
17980.66 148
17981.93 149
17983.20 156
17984.46 142
17985.73 152
17987.00 146
17988.26 153
17989.53 158
17990.80 140
17992.07 143
17993.33 138
17994.60 136
17995.87 130
17997.14 141
17998.40 144
17999.67 166
18000.94 166
18002.21 138
18003.47 143
18004.74 139
18006.01 145
18007.28 142
18008.55 144
18009.81 150
18011.08 153
18012.35 150
18013.62 140
18014.89 135
18016.15 137
18017.42 135
18018.69 161
18019.96 162
18021.23 137
18022.49 141
18023.76 144
18025.03 149
18026.30 147
18027.57 149
18028.84 166
18030.11 120
18031.37 142
18032.64 159
18033.91 141
18035.18 147
18036.45 142
18037.72 162
18038.99 151
18040.26 162
18041.53 144
18042.79 165
18044.06 156
18045.33 148
18046.60 141
18047.87 144
18049.14 162
18050.41 166
18051.68 143
18052.95 127
18054.22 153
18055.49 148
18056.76 141
18058.03 160
18059.30 151
18060.57 146
18061.84 144
18063.11 158
18064.38 166
18065.65 147
18066.92 146
18068.19 151
18069.46 167
18070.73 137
18072.00 156
18073.27 158
18074.54 151
18075.81 158
18077.08 157
18078.35 147
18079.62 149
18080.89 139
18082.16 145
18083.43 145
18084.70 143
18085.97 137
18087.24 164
18088.51 168
18089.78 159
18091.05 154
18092.32 139
18093.59 163
18094.87 142
18096.14 159
18097.41 163
18098.68 139
18099.95 160
18101.22 162
18102.49 159
18103.76 150
18105.03 150
18106.31 158
18107.58 165
18108.85 155
18110.12 168
18111.39 151
18112.66 164
18113.93 154
18115.21 161
18116.48 157
18117.75 158
18119.02 159
18120.29 160
18121.56 162
18122.84 140
18124.11 132
18125.38 151
18126.65 176
18127.92 152
18129.20 155
18130.47 137
18131.74 140
18133.01 171
18134.29 144
18135.56 140
18136.83 146
18138.10 164
18139.38 154
18140.65 161
18141.92 159
18143.19 148
18144.47 150
18145.74 155
18147.01 149
18148.28 150
18149.56 151
18150.83 143
18152.10 145
18153.38 134
18154.65 133
18155.92 156
18157.19 145
18158.47 136
18159.74 155
18161.01 148
18162.29 153
18163.56 152
18164.83 147
18166.11 152
18167.38 163
18168.65 168
18169.93 155
18171.20 160
18172.48 147
18173.75 179
18175.02 156
18176.30 138
18177.57 151
18178.84 138
18180.12 140
18181.39 169
18182.67 158
18183.94 139
18185.21 152
18186.49 146
18187.76 157
18189.04 143
18190.31 130
18191.59 154
18192.86 144
18194.13 156
18195.41 144
18196.68 169
18197.96 155
18199.23 138
18200.51 121
18201.78 144
18203.06 142
18204.33 144
18205.61 139
18206.88 139
18208.16 139
18209.43 158
18210.71 171
18211.98 162
18213.26 163
18214.53 179
18215.81 149
18217.08 150
18218.36 144
18219.63 172
18220.91 170
18222.18 149
18223.46 137
18224.73 148
18226.01 160
18227.28 131
18228.56 146
18229.84 144
18231.11 140
18232.39 172
18233.66 145
18234.94 156
18236.21 172
18237.49 152
18238.77 144
18240.04 159
18241.32 147
18242.59 137
18243.87 165
18245.15 159
18246.42 147
18247.70 145
18248.98 153
18250.25 172
18251.53 140
18252.81 147
18254.08 148
18255.36 153
18256.63 172
18257.91 164
18259.19 151
18260.46 153
18261.74 159
18263.02 160
18264.30 134
18265.57 147
18266.85 168
18268.13 137
18269.40 163
18270.68 164
18271.96 152
18273.23 143
18274.51 155
18275.79 149
18277.07 145
18278.34 157
18279.62 160
18280.90 138
18282.18 149
18283.45 143
18284.73 147
18286.01 145
18287.29 159
18288.56 158
18289.84 159
18291.12 158
18292.40 147
18293.68 151
18294.95 157
18296.23 148
18297.51 148
18298.79 174
18300.07 130
18301.34 140
18302.62 140
18303.90 163
18305.18 147
18306.46 138
18307.74 160
18309.01 148
18310.29 157
18311.57 156
18312.85 166
18314.13 176
18315.41 146
18316.69 153
18317.96 146
18319.24 144
18320.52 145
18321.80 154
18323.08 153
18324.36 175
18325.64 142
18326.92 162
18328.20 154
18329.47 160
18330.75 168
18332.03 165
18333.31 158
18334.59 181
18335.87 156
18337.15 141
18338.43 140
18339.71 170
18340.99 179
18342.27 173
18343.55 178
18344.83 174
18346.11 157
18347.39 147
18348.67 146
18349.95 177
18351.23 152
18352.51 136
18353.79 141
18355.07 160
18356.35 140
18357.63 160
18358.91 151
18360.19 159
18361.47 145
18362.75 166
18364.03 145
18365.31 156
18366.59 160
18367.87 135
18369.15 150
18370.43 138
18371.71 148
18372.99 142
18374.27 151
18375.55 149
18376.83 147
18378.12 152
18379.40 151
18380.68 151
18381.96 149
18383.24 129
18384.52 140
18385.80 151
18387.08 151
18388.36 134
18389.65 137
18390.93 164
18392.21 149
18393.49 143
18394.77 143
18396.05 144
18397.33 131
18398.62 148
18399.90 124
18401.18 137
18402.46 144
18403.74 150
18405.02 151
18406.31 136
18407.59 139
18408.87 150
18410.15 154
18411.43 158
18412.72 154
18414.00 146
18415.28 155
18416.56 151
18417.84 140
18419.13 152
18420.41 129
18421.69 126
18422.97 137
18424.26 143
18425.54 146
18426.82 142
18428.10 152
18429.39 161
18430.67 134
18431.95 129
18433.23 127
18434.52 144
18435.80 148
18437.08 146
18438.37 135
18439.65 146
18440.93 141
18442.22 158
18443.50 143
18444.78 127
18446.06 140
18447.35 160
18448.63 138
18449.91 141
18451.20 148
18452.48 134
18453.76 155
18455.05 150
18456.33 135
18457.62 153
18458.90 150
18460.18 143
18461.47 134
18462.75 141
18464.03 154
18465.32 150
18466.60 147
18467.89 147
18469.17 137
18470.45 142
18471.74 150
18473.02 159
18474.31 139
18475.59 131
18476.88 151
18478.16 151
18479.44 156
18480.73 144
18482.01 145
18483.30 124
18484.58 145
18485.87 140
18487.15 134
18488.44 130
18489.72 137
18491.01 139
18492.29 127
18493.58 144
18494.86 144
18496.15 153
18497.43 152
18498.72 151
18500.00 126
18501.29 143
18502.57 151
18503.86 163
18505.14 147
18506.43 137
18507.71 134
18509.00 150
18510.28 157
18511.57 152
18512.85 142
18514.14 138
18515.42 136
18516.71 140
18518.00 116
18519.28 140
18520.57 139
18521.85 157
18523.14 154
18524.43 138
18525.71 146
18527.00 150
18528.28 145
18529.57 137
18530.86 141
18532.14 148
18533.43 152
18534.71 149
18536.00 146
18537.29 127
18538.57 142
18539.86 160
18541.15 151
18542.43 137
18543.72 139
18545.01 136
18546.29 155
18547.58 149
18548.87 165
18550.15 139
18551.44 138
18552.73 155
18554.01 144
18555.30 134
18556.59 137
18557.88 132
18559.16 151
18560.45 145
18561.74 131
18563.02 144
18564.31 123
18565.60 138
18566.89 135
18568.17 150
18569.46 152
18570.75 152
18572.04 146
18573.32 168
18574.61 152
18575.90 142
18577.19 139
18578.48 147
18579.76 157
18581.05 128
18582.34 150
18583.63 131
18584.92 140
18586.20 132
18587.49 138
18588.78 157
18590.07 132
18591.36 138
18592.64 153
18593.93 149
18595.22 141
18596.51 139
18597.80 157
18599.09 161
18600.38 154
18601.66 146
18602.95 137
18604.24 141
18605.53 127
18606.82 152
18608.11 149
18609.40 152
18610.69 160
18611.98 153
18613.26 139
18614.55 159
18615.84 125
18617.13 128
18618.42 147
18619.71 128
18621.00 139
18622.29 142
18623.58 141
18624.87 146
18626.16 151
18627.45 142
18628.74 144
18630.03 144
18631.32 141
18632.61 127
18633.89 139
18635.18 150
18636.47 154
18637.76 152
18639.05 140
18640.34 131
18641.63 140
18642.92 134
18644.21 136
18645.50 161
18646.79 155
18648.09 133
18649.38 136
18650.67 137
18651.96 142
18653.25 154
18654.54 140
18655.83 129
18657.12 149
18658.41 127
18659.70 132
18660.99 140
18662.28 149
18663.57 134
18664.86 164
18666.15 163
18667.44 135
18668.74 134
18670.03 126
18671.32 137
18672.61 130
18673.90 142
18675.19 147
18676.48 132
18677.77 138
18679.06 150
18680.36 138
18681.65 147
18682.94 134
18684.23 137
18685.52 131
18686.81 133
18688.11 136
18689.40 127
18690.69 121
18691.98 131
18693.27 121
18694.56 152
18695.86 153
18697.15 140
18698.44 148
18699.73 121
18701.02 130
18702.32 136
18703.61 134
18704.90 153
18706.19 131
18707.48 136
18708.78 138
18710.07 137
18711.36 144
18712.65 140
18713.95 132
18715.24 134
18716.53 136
18717.83 144
18719.12 129
18720.41 130
18721.70 156
18723.00 146
18724.29 120
18725.58 130
18726.87 134
18728.17 120
18729.46 122
18730.75 114
18732.05 135
18733.34 122
18734.63 123
18735.93 112
18737.22 130
18738.51 124
18739.81 134
18741.10 121
18742.39 122
18743.69 138
18744.98 127
18746.27 137
18747.57 119
18748.86 131
18750.16 120
18751.45 136
18752.74 127
18754.04 144
18755.33 117
18756.63 142
18757.92 148
18759.21 128
18760.51 139
18761.80 138
18763.10 134
18764.39 135
18765.69 119
18766.98 132
18768.27 133
18769.57 137
18770.86 135
18772.16 120
18773.45 130
18774.75 138
18776.04 131
18777.34 119
18778.63 122
18779.93 143
18781.22 145
18782.52 144
18783.81 138
18785.11 116
18786.40 124
18787.70 133
18788.99 122
18790.29 142
18791.58 123
18792.88 128
18794.17 120
18795.47 125
18796.76 134
18798.06 125
18799.35 142
18800.65 131
18801.94 130
18803.24 116
18804.54 124
18805.83 117
18807.13 122
18808.42 143
18809.72 111
18811.01 117
18812.31 122
18813.61 130
18814.90 116
18816.20 114
18817.49 134
18818.79 140
18820.09 138
18821.38 126
18822.68 155
18823.98 136
18825.27 137
18826.57 131
18827.87 119
18829.16 118
18830.46 123
18831.75 127
18833.05 140
18834.35 123
18835.64 117
18836.94 119
18838.24 139
18839.54 142
18840.83 142
18842.13 120
18843.43 129
18844.72 109
18846.02 114
18847.32 116
18848.61 126
18849.91 124
18851.21 132
18852.51 118
18853.80 125
18855.10 136
18856.40 120
18857.70 130
18858.99 130
18860.29 131
18861.59 117
18862.89 112
18864.18 128
18865.48 135
18866.78 112
18868.08 125
18869.38 146
18870.67 147
18871.97 110
18873.27 120
18874.57 132
18875.87 129
18877.16 131
18878.46 128
18879.76 137
18881.06 140
18882.36 122
18883.66 99
18884.95 124
18886.25 135
18887.55 146
18888.85 130
18890.15 115
18891.45 127
18892.75 125
18894.04 127
18895.34 107
18896.64 121
18897.94 142
18899.24 129
18900.54 132
18901.84 116
18903.14 133
18904.44 116
18905.74 121
18907.03 126
18908.33 128
18909.63 132
18910.93 146
18912.23 118
18913.53 124
18914.83 135
18916.13 134
18917.43 144
18918.73 146
18920.03 145
18921.33 114
18922.63 131
18923.93 141
18925.23 133
18926.53 126
18927.83 123
18929.13 137
18930.43 139
18931.73 118
18933.03 137
18934.33 122
18935.63 127
18936.93 138
18938.23 147
18939.53 142
18940.83 142
18942.13 135
18943.43 147
18944.73 130
18946.03 128
18947.33 114
18948.63 126
18949.93 147
18951.23 139
18952.53 121
18953.84 119
18955.14 122
18956.44 124
18957.74 113
18959.04 122
18960.34 124
18961.64 128
18962.94 133
18964.24 125
18965.54 130
18966.85 117
18968.15 131
18969.45 144
18970.75 122
18972.05 131
18973.35 120
18974.65 107
18975.96 125
18977.26 126
18978.56 111
18979.86 109
18981.16 118
18982.46 119
18983.77 129
18985.07 126
18986.37 142
18987.67 124
18988.97 128
18990.28 117
18991.58 127
18992.88 107
18994.18 121
18995.49 121
18996.79 153
18998.09 130
18999.39 119
19000.69 129
19002.00 128
19003.30 121
19004.60 147
19005.90 139
19007.21 133
19008.51 115
19009.81 120
19011.12 130
19012.42 112
19013.72 116
19015.02 123
19016.33 120
19017.63 125
19018.93 126
19020.24 133
19021.54 150
19022.84 119
19024.15 142
19025.45 124
19026.75 127
19028.06 140
19029.36 121
19030.66 135
19031.97 124
19033.27 114
19034.57 136
19035.88 134
19037.18 136
19038.48 109
19039.79 133
19041.09 124
19042.40 122
19043.70 130
19045.00 126
19046.31 96
19047.61 145
19048.92 114
19050.22 118
19051.52 125
19052.83 142
19054.13 112
19055.44 107
19056.74 118
19058.05 111
19059.35 142
19060.65 147
19061.96 119
19063.26 116
19064.57 121
19065.87 131
19067.18 121
19068.48 118
19069.79 129
19071.09 117
19072.40 121
19073.70 117
19075.01 125
19076.31 122
19077.62 113
19078.92 120
19080.23 131
19081.53 111
19082.84 123
19084.14 134
19085.45 127
19086.75 124
19088.06 134
19089.36 143
19090.67 138
19091.98 135
19093.28 126
19094.59 113
19095.89 129
19097.20 124
19098.50 128
19099.81 119
19101.12 128
19102.42 140
19103.73 152
19105.03 132
19106.34 127
19107.65 120
19108.95 120
19110.26 119
19111.56 124
19112.87 137
19114.18 134
19115.48 130
19116.79 108
19118.10 135
19119.40 127
19120.71 119
19122.02 118
19123.32 109
19124.63 100
19125.94 116
19127.24 125
19128.55 133
19129.86 129
19131.16 135
19132.47 132
19133.78 131
19135.08 134
19136.39 146
19137.70 130
19139.01 144
19140.31 145
19141.62 131
19142.93 109
19144.23 126
19145.54 134
19146.85 117
19148.16 123
19149.46 140
19150.77 117
19152.08 114
19153.39 101
19154.69 149
19156.00 128
19157.31 107
19158.62 150
19159.93 136
19161.23 124
19162.54 134
19163.85 116
19165.16 138
19166.47 126
19167.77 121
19169.08 117
19170.39 122
19171.70 119
19173.01 117
19174.32 133
19175.62 137
19176.93 122
19178.24 133
19179.55 103
19180.86 116
19182.17 131
19183.48 133
19184.78 142
19186.09 118
19187.40 125
19188.71 100
19190.02 133
19191.33 105
19192.64 112
19193.95 125
19195.26 114
19196.56 148
19197.87 131
19199.18 98
19200.49 113
19201.80 122
19203.11 125
19204.42 135
19205.73 102
19207.04 128
19208.35 130
19209.66 111
19210.97 138
19212.28 133
19213.59 128
19214.90 129
19216.21 141
19217.52 129
19218.83 108
19220.14 131
19221.45 124
19222.76 122
19224.07 133
19225.38 135
19226.69 117
19228.00 116
19229.31 118
19230.62 127
19231.93 129
19233.24 106
19234.55 118
19235.86 112
19237.17 124
19238.48 109
19239.79 102
19241.10 112
19242.41 111
19243.72 133
19245.03 109
19246.35 120
19247.66 120
19248.97 118
19250.28 105
19251.59 124
19252.90 115
19254.21 126
19255.52 129
19256.83 140
19258.14 122
19259.46 122
19260.77 120
19262.08 148
19263.39 127
19264.70 124
19266.01 124
19267.32 114
19268.64 118
19269.95 117
19271.26 126
19272.57 123
19273.88 129
19275.20 112
19276.51 133
19277.82 109
19279.13 113
19280.44 112
19281.75 123
19283.07 112
19284.38 134
19285.69 119
19287.00 117
19288.32 119
19289.63 121
19290.94 129
19292.25 128
19293.57 125
19294.88 120
19296.19 106
19297.50 119
19298.82 112
19300.13 109
19301.44 125
19302.75 115
19304.07 126
19305.38 124
19306.69 143
19308.01 115
19309.32 122
19310.63 112
19311.94 134
19313.26 115
19314.57 119
19315.88 129
19317.20 133
19318.51 123
19319.82 118
19321.14 129
19322.45 116
19323.76 127
19325.08 128
19326.39 129
19327.70 104
19329.02 113
19330.33 121
19331.65 114
19332.96 126
19334.27 107
19335.59 121
19336.90 96
19338.22 113
19339.53 123
19340.84 130
19342.16 128
19343.47 125
19344.79 118
19346.10 107
19347.41 116
19348.73 106
19350.04 116
19351.36 126
19352.67 111
19353.99 111
19355.30 120
19356.62 131
19357.93 121
19359.25 127
19360.56 110
19361.87 115
19363.19 122
19364.50 119
19365.82 133
19367.13 128
19368.45 105
19369.76 118
19371.08 112
19372.39 119
19373.71 120
19375.02 117
19376.34 110
19377.66 107
19378.97 112
19380.29 133
19381.60 123
19382.92 122
19384.23 112
19385.55 116
19386.86 122
19388.18 132
19389.50 104
19390.81 116
19392.13 119
19393.44 122
19394.76 121
19396.07 122
19397.39 136
19398.71 112
19400.02 124
19401.34 96
19402.65 116
19403.97 119
19405.29 122
19406.60 97
19407.92 110
19409.24 93
19410.55 137
19411.87 119
19413.19 97
19414.50 103
19415.82 105
19417.14 115
19418.45 131
19419.77 129
19421.09 117
19422.40 110
19423.72 136
19425.04 122
19426.35 116
19427.67 114
19428.99 124
19430.30 106
19431.62 106
19432.94 117
19434.26 138
19435.57 117
19436.89 116
19438.21 109
19439.53 110
19440.84 127
19442.16 123
19443.48 114
19444.80 121
19446.11 133
19447.43 96
19448.75 108
19450.07 122
19451.38 122
19452.70 122
19454.02 116
19455.34 124
19456.66 113
19457.97 105
19459.29 113
19460.61 130
19461.93 122
19463.25 122
19464.57 122
19465.88 126
19467.20 125
19468.52 114
19469.84 132
19471.16 134
19472.48 115
19473.79 125
19475.11 116
19476.43 123
19477.75 130
19479.07 128
19480.39 141
19481.71 123
19483.03 115
19484.34 127
19485.66 128
19486.98 112
19488.30 118
19489.62 126
19490.94 121
19492.26 122
19493.58 125
19494.90 115
19496.22 113
19497.54 112
19498.86 119
19500.18 112
19501.50 121
19502.81 121
19504.13 138
19505.45 105
19506.77 104
19508.09 116
19509.41 105
19510.73 133
19512.05 111
19513.37 123
19514.69 105
19516.01 116
19517.33 114
19518.65 107
19519.97 128
19521.29 129
19522.61 128
19523.93 135
19525.25 108
19526.57 116
19527.89 125
19529.22 124
19530.54 121
19531.86 130
19533.18 127
19534.50 112
19535.82 124
19537.14 132
19538.46 121
19539.78 120
19541.10 123
19542.42 119
19543.74 129
19545.06 116
19546.39 130
19547.71 129
19549.03 112
19550.35 122
19551.67 139
19552.99 116
19554.31 98
19555.63 118
19556.96 148
19558.28 127
19559.60 123
19560.92 143
19562.24 137
19563.56 117
19564.88 120
19566.21 115
19567.53 127
19568.85 120
19570.17 120
19571.49 119
19572.82 122
19574.14 135
19575.46 112
19576.78 115
19578.10 121
19579.43 121
19580.75 126
19582.07 108
19583.39 104
19584.72 120
19586.04 104
19587.36 123
19588.68 119
19590.01 128
19591.33 104
19592.65 124
19593.97 125
19595.30 118
19596.62 118
19597.94 129
19599.26 113
19600.59 117
19601.91 115
19603.23 113
19604.56 114
19605.88 124
19607.20 119
19608.53 112
19609.85 103
19611.17 113
19612.49 113
19613.82 127
19615.14 119
19616.47 110
19617.79 110
19619.11 109
19620.44 113
19621.76 114
19623.08 110
19624.41 105
19625.73 109
19627.05 107
19628.38 100
19629.70 113
19631.03 111
19632.35 127
19633.67 108
19635.00 100
19636.32 146
19637.65 126
19638.97 112
19640.29 116
19641.62 128
19642.94 114
19644.27 130
19645.59 120
19646.92 113
19648.24 114
19649.57 128
19650.89 113
19652.21 124
19653.54 120
19654.86 123
19656.19 119
19657.51 136
19658.84 131
19660.16 145
19661.49 139
19662.81 110
19664.14 129
19665.46 101
19666.79 112
19668.11 124
19669.44 114
19670.76 122
19672.09 117
19673.41 112
19674.74 110
19676.07 119
19677.39 114
19678.72 121
19680.04 131
19681.37 110
19682.69 121
19684.02 138
19685.34 125
19686.67 100
19688.00 118
19689.32 116
19690.65 105
19691.97 120
19693.30 120
19694.63 123
19695.95 131
19697.28 113
19698.60 116
19699.93 132
19701.26 126
19702.58 130
19703.91 129
19705.24 114
19706.56 118
19707.89 113
19709.22 121
19710.54 123
19711.87 98
19713.20 123
19714.52 117
19715.85 130
19717.18 112
19718.50 128
19719.83 120
19721.16 114
19722.48 127
19723.81 126
19725.14 125
19726.47 124
19727.79 146
19729.12 115
19730.45 128
19731.77 103
19733.10 129
19734.43 136
19735.76 114
19737.08 114
19738.41 106
19739.74 123
19741.07 124
19742.39 111
19743.72 117
19745.05 117
19746.38 111
19747.71 111
19749.03 120
19750.36 131
19751.69 121
19753.02 128
19754.35 110
19755.67 134
19757.00 122
19758.33 118
19759.66 104
19760.99 102
19762.31 109
19763.64 116
19764.97 122
19766.30 127
19767.63 130
19768.96 113
19770.29 128
19771.61 103
19772.94 116
19774.27 138
19775.60 119
19776.93 116
19778.26 105
19779.59 118
19780.92 116
19782.25 121
19783.57 125
19784.90 115
19786.23 128
19787.56 108
19788.89 112
19790.22 107
19791.55 111
19792.88 119
19794.21 104
19795.54 116
19796.87 106
19798.20 120
19799.53 127
19800.86 139
19802.19 114
19803.52 131
19804.85 131
19806.18 123
19807.50 113
19808.83 120
19810.16 130
19811.49 110
19812.82 106
19814.15 113
19815.49 128
19816.82 130
19818.15 104
19819.48 112
19820.81 124
19822.14 126
19823.47 108
19824.80 121
19826.13 127
19827.46 138
19828.79 115
19830.12 110
19831.45 123
19832.78 119
19834.11 127
19835.44 132
19836.77 118
19838.10 116
19839.44 129
19840.77 115
19842.10 116
19843.43 112
19844.76 121
19846.09 126
19847.42 118
19848.75 109
19850.08 119
19851.42 129
19852.75 113
19854.08 114
19855.41 104
19856.74 117
19858.07 132
19859.40 130
19860.74 113
19862.07 109
19863.40 132
19864.73 131
19866.06 112
19867.40 111
19868.73 113
19870.06 131
19871.39 131
19872.72 116
19874.06 114
19875.39 126
19876.72 122
19878.05 130
19879.38 124
19880.72 118
19882.05 115
19883.38 121
19884.71 123
19886.05 114
19887.38 108
19888.71 125
19890.04 138
19891.38 139
19892.71 119
19894.04 118
19895.38 121
19896.71 124
19898.04 104
19899.37 115
19900.71 129
19902.04 114
19903.37 100
19904.71 131
19906.04 130
19907.37 116
19908.71 134
19910.04 111
19911.37 127
19912.71 119
19914.04 133
19915.37 128
19916.71 133
19918.04 112
19919.37 120
19920.71 129
19922.04 136
19923.37 111
19924.71 110
19926.04 116
19927.38 127
19928.71 111
19930.04 116
19931.38 121
19932.71 105
19934.05 122
19935.38 124
19936.71 112
19938.05 116
19939.38 94
19940.72 132
19942.05 146
19943.39 122
19944.72 120
19946.06 94
19947.39 114
19948.72 135
19950.06 112
19951.39 115
19952.73 145
19954.06 139
19955.40 131
19956.73 140
19958.07 115
19959.40 131
19960.74 123
19962.07 135
19963.41 141
19964.74 128
19966.08 132
19967.41 102
19968.75 118
19970.08 110
19971.42 143
19972.76 120
19974.09 133
19975.43 137
19976.76 132
19978.10 115
19979.43 117
19980.77 117
19982.10 124
19983.44 120
19984.78 114
19986.11 118
19987.45 130
19988.78 136
19990.12 122
19991.46 108
19992.79 113
19994.13 128
19995.46 110
19996.80 118
19998.14 113
19999.47 97
20000.81 122
20002.15 126
20003.48 96
20004.82 113
20006.16 111
20007.49 120
20008.83 132
20010.17 120
20011.50 134
20012.84 127
20014.18 132
20015.51 129
20016.85 126
20018.19 112
20019.52 112
20020.86 122
20022.20 132
20023.53 123
20024.87 107
20026.21 118
20027.55 113
20028.88 120
20030.22 129
20031.56 128
20032.90 123
20034.23 127
20035.57 126
20036.91 124
20038.25 122
20039.58 138
20040.92 111
20042.26 126
20043.60 138
20044.93 127
20046.27 126
20047.61 119
20048.95 108
20050.29 121
20051.62 120
20052.96 112
20054.30 129
20055.64 123
20056.98 128
20058.32 122
20059.65 140
20060.99 129
20062.33 145
20063.67 130
20065.01 116
20066.35 129
20067.68 124
20069.02 129
20070.36 122
20071.70 134
20073.04 144
20074.38 135
20075.72 131
20077.06 126
20078.40 125
20079.73 130
20081.07 121
20082.41 112
20083.75 110
20085.09 128
20086.43 110
20087.77 123
20089.11 135
20090.45 142
20091.79 134
20093.13 117
20094.47 129
20095.81 107
20097.15 131
20098.48 115
20099.82 125
20101.16 128
20102.50 123
20103.84 117
20105.18 127
20106.52 110
20107.86 100
20109.20 125
20110.54 124
20111.88 113
20113.22 119
20114.56 105
20115.90 113
20117.24 118
20118.58 134
20119.93 128
20121.27 118
20122.61 115
20123.95 123
20125.29 126
20126.63 132
20127.97 115
20129.31 121
20130.65 152
20131.99 125
20133.33 130
20134.67 117
20136.01 120
