# Supplementary material for: MALDI-TOF MS typing enables the classification of brewing yeasts of the genus Saccharomyces to major beer styles
Source: PLoS One. 2017 Aug 9;12(8):e0181694. doi: 10.1371/journal.pone.0181694 (PMC5549903; doi:10.1371/journal.pone.0181694)
Supplement: S9 File — The directory includes 90 raw files and was zipped to “.zip”; the folder has three strains with 30 spectra per strain; S1 Text explains the raw files with an example and Table 1 represents the yeast strains used within the experiment. (ZIP) [file pone.0181694.s012.zip › 25-27/30286-204-Lag-Lag-Lag-YPG-18h-E-E_2016-09-22_6_0_F2_1.dat]

1999.90 1177
2000.32 1150
2000.75 1177
2001.17 1180
2001.59 1223
2002.01 1230
2002.43 1106
2002.86 1221
2003.28 1193
2003.70 1101
2004.12 1087
2004.54 1059
2004.97 1040
2005.39 1088
2005.81 1032
2006.23 1096
2006.66 1059
2007.08 1028
2007.50 1056
2007.92 1123
2008.35 1093
2008.77 1048
2009.19 1033
2009.61 1085
2010.04 1029
2010.46 993
2010.88 1003
2011.31 1032
2011.73 1092
2012.15 1060
2012.57 1009
2013.00 1086
2013.42 1033
2013.84 1046
2014.27 1056
2014.69 1103
2015.11 1130
2015.54 1146
2015.96 1209
2016.38 1184
2016.81 1247
2017.23 1232
2017.65 1178
2018.08 1242
2018.50 1231
2018.93 1214
2019.35 1234
2019.77 1205
2020.20 1170
2020.62 1079
2021.04 1059
2021.47 1096
2021.89 1140
2022.32 1111
2022.74 1097
2023.17 1070
2023.59 1168
2024.01 1095
2024.44 1088
2024.86 1040
2025.29 1061
2025.71 1010
2026.14 971
2026.56 1085
2026.98 1074
2027.41 1065
2027.83 1068
2028.26 1011
2028.68 985
2029.11 983
2029.53 1008
2029.96 974
2030.38 994
2030.81 977
2031.23 985
2031.66 982
2032.08 999
2032.51 1042
2032.93 1027
2033.36 1088
2033.78 1051
2034.21 1021
2034.63 1035
2035.06 1054
2035.49 1047
2035.91 1019
2036.34 1068
2036.76 1058
2037.19 1049
2037.61 1028
2038.04 1009
2038.47 1052
2038.89 1026
2039.32 1061
2039.74 1073
2040.17 1048
2040.59 1109
2041.02 1068
2041.45 1052
2041.87 1060
2042.30 1068
2042.73 1119
2043.15 1044
2043.58 1108
2044.00 1154
2044.43 1113
2044.86 1138
2045.28 1199
2045.71 1111
2046.14 1103
2046.56 1092
2046.99 1081
2047.42 1058
2047.84 1024
2048.27 1005
2048.70 1054
2049.12 1076
2049.55 1100
2049.98 1027
2050.40 1015
2050.83 958
2051.26 1007
2051.69 1070
2052.11 1030
2052.54 966
2052.97 1011
2053.40 977
2053.82 971
2054.25 989
2054.68 1009
2055.10 982
2055.53 1072
2055.96 1068
2056.39 1013
2056.82 1016
2057.24 1028
2057.67 1030
2058.10 1064
2058.53 1041
2058.95 1038
2059.38 1053
2059.81 1090
2060.24 1095
2060.67 1026
2061.09 1114
2061.52 1046
2061.95 1007
2062.38 1133
2062.81 1098
2063.24 1091
2063.66 1148
2064.09 1103
2064.52 1247
2064.95 1308
2065.38 1331
2065.81 1363
2066.24 1318
2066.66 1309
2067.09 1353
2067.52 1334
2067.95 1273
2068.38 1215
2068.81 1178
2069.24 1149
2069.67 1101
2070.10 1076
2070.52 1085
2070.95 1009
2071.38 933
2071.81 980
2072.24 1001
2072.67 1098
2073.10 1077
2073.53 1054
2073.96 1110
2074.39 1115
2074.82 1133
2075.25 1077
2075.68 1164
2076.11 1105
2076.54 1142
2076.97 1071
2077.40 1113
2077.83 1064
2078.26 1165
2078.69 1159
2079.12 1098
2079.55 1141
2079.98 1185
2080.41 1178
2080.84 1109
2081.27 1175
2081.70 1142
2082.13 1090
2082.56 1189
2082.99 1189
2083.42 1140
2083.85 1163
2084.28 1092
2084.71 1154
2085.14 1150
2085.57 1118
2086.00 1072
2086.43 1093
2086.86 1005
2087.29 1023
2087.73 1055
2088.16 1051
2088.59 1145
2089.02 1075
2089.45 1000
2089.88 1027
2090.31 1036
2090.74 1077
2091.17 1064
2091.61 999
2092.04 1039
2092.47 1060
2092.90 1055
2093.33 986
2093.76 1017
2094.19 1018
2094.63 997
2095.06 1046
2095.49 1099
2095.92 1000
2096.35 1014
2096.78 968
2097.22 1008
2097.65 963
2098.08 902
2098.51 1061
2098.94 1019
2099.38 940
2099.81 948
2100.24 947
2100.67 978
2101.11 967
2101.54 995
2101.97 984
2102.40 1002
2102.83 976
2103.27 993
2103.70 1003
2104.13 1046
2104.56 1001
2105.00 962
2105.43 971
2105.86 1056
2106.30 1029
2106.73 1041
2107.16 1031
2107.59 967
2108.03 1026
2108.46 1035
2108.89 1051
2109.33 1039
2109.76 1056
2110.19 965
2110.63 929
2111.06 1029
2111.49 1024
2111.93 1002
2112.36 966
2112.79 991
2113.23 1026
2113.66 986
2114.09 986
2114.53 1005
2114.96 957
2115.40 988
2115.83 902
2116.26 943
2116.70 947
2117.13 968
2117.56 957
2118.00 1036
2118.43 1002
2118.87 960
2119.30 930
2119.73 919
2120.17 1000
2120.60 963
2121.04 968
2121.47 1005
2121.91 1002
2122.34 1000
2122.78 1048
2123.21 1014
2123.64 974
2124.08 973
2124.51 990
2124.95 988
2125.38 997
2125.82 981
2126.25 955
2126.69 948
2127.12 988
2127.56 1018
2127.99 1040
2128.43 1033
2128.86 1015
2129.30 1097
2129.73 1171
2130.17 1161
2130.60 1172
2131.04 1152
2131.47 1188
2131.91 1145
2132.35 1122
2132.78 1127
2133.22 1089
2133.65 1002
2134.09 1005
2134.52 1035
2134.96 1145
2135.40 1139
2135.83 1067
2136.27 1020
2136.70 1027
2137.14 1041
2137.57 994
2138.01 1039
2138.45 1040
2138.88 1011
2139.32 1020
2139.76 1091
2140.19 1069
2140.63 1020
2141.06 969
2141.50 1022
2141.94 985
2142.37 1013
2142.81 975
2143.25 948
2143.68 934
2144.12 999
2144.56 940
2144.99 920
2145.43 1024
2145.87 1053
2146.30 1014
2146.74 978
2147.18 993
2147.62 1034
2148.05 1071
2148.49 1207
2148.93 1178
2149.36 1238
2149.80 1259
2150.24 1310
2150.68 1352
2151.11 1311
2151.55 1318
2151.99 1255
2152.43 1241
2152.86 1151
2153.30 1133
2153.74 1074
2154.18 1122
2154.61 1148
2155.05 1119
2155.49 1130
2155.93 1118
2156.37 1114
2156.80 1061
2157.24 1127
2157.68 1087
2158.12 1088
2158.56 1133
2158.99 1121
2159.43 1135
2159.87 1048
2160.31 1035
2160.75 1046
2161.19 1056
2161.62 1047
2162.06 1069
2162.50 1104
2162.94 1045
2163.38 1076
2163.82 1089
2164.26 1090
2164.69 1175
2165.13 1184
2165.57 1298
2166.01 1263
2166.45 1194
2166.89 1170
2167.33 1213
2167.77 1211
2168.21 1171
2168.65 1101
2169.08 1073
2169.52 1085
2169.96 1175
2170.40 1206
2170.84 1091
2171.28 1143
2171.72 1181
2172.16 1219
2172.60 1122
2173.04 1164
2173.48 1171
2173.92 1145
2174.36 1150
2174.80 1178
2175.24 1109
2175.68 1168
2176.12 1186
2176.56 1233
2177.00 1216
2177.44 1185
2177.88 1218
2178.32 1241
2178.76 1155
2179.20 1146
2179.64 1213
2180.08 1187
2180.52 1184
2180.96 1170
2181.40 1091
2181.84 1156
2182.28 1150
2182.72 1164
2183.16 1126
2183.60 1052
2184.04 1047
2184.48 1038
2184.93 1044
2185.37 1039
2185.81 1068
2186.25 1048
2186.69 1068
2187.13 1127
2187.57 1121
2188.01 1127
2188.45 1118
2188.89 1091
2189.34 1207
2189.78 1196
2190.22 1161
2190.66 1119
2191.10 1163
2191.54 1155
2191.98 1112
2192.43 1119
2192.87 1128
2193.31 1123
2193.75 1122
2194.19 1114
2194.63 1119
2195.08 1142
2195.52 1261
2195.96 1265
2196.40 1214
2196.84 1206
2197.29 1199
2197.73 1132
2198.17 1129
2198.61 1037
2199.06 1031
2199.50 1068
2199.94 1115
2200.38 1083
2200.82 1065
2201.27 1057
2201.71 1030
2202.15 1017
2202.59 1069
2203.04 1044
2203.48 1007
2203.92 1100
2204.37 1100
2204.81 1055
2205.25 1098
2205.69 1070
2206.14 1018
2206.58 1046
2207.02 1088
2207.47 1076
2207.91 1067
2208.35 1103
2208.80 1152
2209.24 1239
2209.68 1187
2210.13 1234
2210.57 1166
2211.01 1138
2211.46 1123
2211.90 1116
2212.34 1202
2212.79 1237
2213.23 1194
2213.67 1173
2214.12 1163
2214.56 1112
2215.01 1211
2215.45 1142
2215.89 1192
2216.34 1222
2216.78 1145
2217.23 1123
2217.67 1106
2218.11 1126
2218.56 1105
2219.00 1142
2219.45 1064
2219.89 1047
2220.34 1118
2220.78 1156
2221.22 1199
2221.67 1250
2222.11 1264
2222.56 1333
2223.00 1320
2223.45 1282
2223.89 1218
2224.34 1237
2224.78 1365
2225.23 1279
2225.67 1366
2226.12 1331
2226.56 1305
2227.01 1292
2227.45 1411
2227.90 1419
2228.34 1375
2228.79 1244
2229.23 1291
2229.68 1281
2230.12 1329
2230.57 1253
2231.01 1373
2231.46 1350
2231.90 1335
2232.35 1347
2232.80 1299
2233.24 1293
2233.69 1355
2234.13 1305
2234.58 1271
2235.02 1200
2235.47 1194
2235.92 1274
2236.36 1196
2236.81 1219
2237.25 1318
2237.70 1281
2238.15 1237
2238.59 1182
2239.04 1178
2239.49 1210
2239.93 1245
2240.38 1234
2240.82 1213
2241.27 1206
2241.72 1155
2242.16 1060
2242.61 1069
2243.06 1107
2243.50 1002
2243.95 1026
2244.40 1053
2244.84 1029
2245.29 1015
2245.74 1035
2246.19 1050
2246.63 1028
2247.08 1028
2247.53 1044
2247.97 1049
2248.42 1040
2248.87 1069
2249.32 1026
2249.76 1127
2250.21 1151
2250.66 1145
2251.10 1118
2251.55 1197
2252.00 1286
2252.45 1215
2252.89 1155
2253.34 1204
2253.79 1262
2254.24 1247
2254.69 1189
2255.13 1253
2255.58 1271
2256.03 1220
2256.48 1230
2256.93 1200
2257.37 1224
2257.82 1152
2258.27 1164
2258.72 1126
2259.17 1157
2259.61 1198
2260.06 1218
2260.51 1186
2260.96 1240
2261.41 1287
2261.86 1307
2262.31 1235
2262.75 1288
2263.20 1229
2263.65 1284
2264.10 1336
2264.55 1294
2265.00 1238
2265.45 1215
2265.90 1261
2266.34 1206
2266.79 1237
2267.24 1218
2267.69 1177
2268.14 1146
2268.59 1195
2269.04 1341
2269.49 1284
2269.94 1313
2270.39 1357
2270.84 1360
2271.29 1324
2271.74 1326
2272.18 1331
2272.63 1331
2273.08 1301
2273.53 1343
2273.98 1301
2274.43 1274
2274.88 1395
2275.33 1401
2275.78 1494
2276.23 1519
2276.68 1518
2277.13 1527
2277.58 1595
2278.03 1559
2278.48 1482
2278.93 1441
2279.38 1347
2279.83 1323
2280.28 1323
2280.73 1215
2281.19 1213
2281.64 1165
2282.09 1197
2282.54 1270
2282.99 1178
2283.44 1088
2283.89 1055
2284.34 1079
2284.79 1101
2285.24 1084
2285.69 1063
2286.14 1144
2286.59 1116
2287.04 1170
2287.50 1150
2287.95 1183
2288.40 1179
2288.85 1296
2289.30 1276
2289.75 1352
2290.20 1473
2290.65 1510
2291.11 1584
2291.56 1645
2292.01 1701
2292.46 1648
2292.91 1652
2293.36 1580
2293.82 1534
2294.27 1529
2294.72 1488
2295.17 1392
2295.62 1368
2296.07 1266
2296.53 1239
2296.98 1223
2297.43 1199
2297.88 1198
2298.33 1135
2298.79 1131
2299.24 1147
2299.69 1118
2300.14 1122
2300.60 1164
2301.05 1092
2301.50 1136
2301.95 1113
2302.41 1066
2302.86 1120
2303.31 1021
2303.76 1023
2304.22 1111
2304.67 1142
2305.12 1048
2305.57 1067
2306.03 1072
2306.48 1108
2306.93 1089
2307.39 1158
2307.84 1197
2308.29 1142
2308.75 1174
2309.20 1203
2309.65 1260
2310.11 1283
2310.56 1250
2311.01 1287
2311.47 1319
2311.92 1353
2312.37 1277
2312.83 1228
2313.28 1219
2313.73 1218
2314.19 1240
2314.64 1265
2315.09 1183
2315.55 1121
2316.00 1155
2316.46 1198
2316.91 1210
2317.36 1204
2317.82 1198
2318.27 1237
2318.73 1235
2319.18 1233
2319.63 1225
2320.09 1254
2320.54 1304
2321.00 1269
2321.45 1247
2321.91 1219
2322.36 1220
2322.82 1266
2323.27 1265
2323.72 1342
2324.18 1337
2324.63 1312
2325.09 1397
2325.54 1362
2326.00 1476
2326.45 1433
2326.91 1464
2327.36 1356
2327.82 1327
2328.27 1259
2328.73 1232
2329.18 1211
2329.64 1270
2330.09 1253
2330.55 1159
2331.00 1158
2331.46 1124
2331.92 1091
2332.37 1049
2332.83 1173
2333.28 1141
2333.74 1101
2334.19 1150
2334.65 1084
2335.10 1115
2335.56 1049
2336.02 1050
2336.47 1100
2336.93 1188
2337.38 1139
2337.84 1215
2338.30 1229
2338.75 1181
2339.21 1216
2339.66 1285
2340.12 1167
2340.58 1226
2341.03 1297
2341.49 1224
2341.95 1274
2342.40 1273
2342.86 1188
2343.32 1191
2343.77 1195
2344.23 1246
2344.68 1212
2345.14 1199
2345.60 1173
2346.06 1201
2346.51 1229
2346.97 1246
2347.43 1235
2347.88 1237
2348.34 1209
2348.80 1235
2349.25 1221
2349.71 1290
2350.17 1313
2350.63 1240
2351.08 1193
2351.54 1215
2352.00 1289
2352.46 1193
2352.91 1165
2353.37 1157
2353.83 1194
2354.29 1098
2354.74 1103
2355.20 1176
2355.66 1061
2356.12 1097
2356.57 1091
2357.03 1109
2357.49 1084
2357.95 1130
2358.41 1206
2358.86 1221
2359.32 1224
2359.78 1303
2360.24 1399
2360.70 1478
2361.15 1498
2361.61 1517
2362.07 1566
2362.53 1492
2362.99 1522
2363.45 1477
2363.91 1479
2364.36 1399
2364.82 1323
2365.28 1354
2365.74 1333
2366.20 1255
2366.66 1295
2367.12 1265
2367.57 1252
2368.03 1355
2368.49 1301
2368.95 1266
2369.41 1220
2369.87 1232
2370.33 1229
2370.79 1239
2371.25 1218
2371.71 1174
2372.17 1236
2372.63 1252
2373.09 1178
2373.54 1182
2374.00 1181
2374.46 1176
2374.92 1213
2375.38 1208
2375.84 1173
2376.30 1178
2376.76 1245
2377.22 1248
2377.68 1189
2378.14 1135
2378.60 1174
2379.06 1170
2379.52 1234
2379.98 1152
2380.44 1223
2380.90 1210
2381.36 1265
2381.82 1221
2382.28 1151
2382.74 1195
2383.20 1123
2383.66 1090
2384.12 1071
2384.59 1103
2385.05 1146
2385.51 1133
2385.97 1162
2386.43 1136
2386.89 1140
2387.35 1163
2387.81 1210
2388.27 1169
2388.73 1139
2389.19 1162
2389.65 1139
2390.12 1269
2390.58 1215
2391.04 1212
2391.50 1136
2391.96 1122
2392.42 1206
2392.88 1202
2393.34 1171
2393.81 1189
2394.27 1160
2394.73 1194
2395.19 1122
2395.65 1075
2396.11 1144
2396.57 1173
2397.04 1124
2397.50 1143
2397.96 1255
2398.42 1286
2398.88 1275
2399.35 1222
2399.81 1216
2400.27 1223
2400.73 1226
2401.19 1173
2401.66 1181
2402.12 1210
2402.58 1188
2403.04 1178
2403.51 1132
2403.97 1126
2404.43 1192
2404.89 1153
2405.36 1179
2405.82 1198
2406.28 1145
2406.74 1161
2407.21 1165
2407.67 1154
2408.13 1133
2408.59 1137
2409.06 1068
2409.52 1112
2409.98 1107
2410.45 1069
2410.91 1048
2411.37 1070
2411.84 1065
2412.30 1030
2412.76 1009
2413.23 1096
2413.69 1055
2414.15 1097
2414.62 1053
2415.08 1103
2415.54 1048
2416.01 1074
2416.47 1141
2416.93 1186
2417.40 1165
2417.86 1172
2418.32 1124
2418.79 1134
2419.25 1193
2419.72 1152
2420.18 1129
2420.64 1164
2421.11 1183
2421.57 1218
2422.04 1142
2422.50 1208
2422.96 1190
2423.43 1208
2423.89 1239
2424.36 1208
2424.82 1225
2425.29 1220
2425.75 1224
2426.22 1185
2426.68 1158
2427.15 1111
2427.61 1108
2428.07 1113
2428.54 1071
2429.00 1059
2429.47 1060
2429.93 1024
2430.40 1001
2430.86 1083
2431.33 1083
2431.79 1112
2432.26 1114
2432.72 1111
2433.19 1122
2433.65 1082
2434.12 1112
2434.59 1145
2435.05 1216
2435.52 1200
2435.98 1217
2436.45 1224
2436.91 1195
2437.38 1260
2437.84 1310
2438.31 1271
2438.78 1277
2439.24 1300
2439.71 1317
2440.17 1377
2440.64 1315
2441.10 1356
2441.57 1329
2442.04 1338
2442.50 1249
2442.97 1243
2443.44 1284
2443.90 1235
2444.37 1210
2444.83 1215
2445.30 1145
2445.77 1076
2446.23 1099
2446.70 1029
2447.17 1059
2447.63 1067
2448.10 1010
2448.57 1038
2449.03 1088
2449.50 1069
2449.97 1028
2450.43 1009
2450.90 1079
2451.37 1048
2451.83 1094
2452.30 1103
2452.77 1057
2453.24 1042
2453.70 1040
2454.17 1093
2454.64 1040
2455.10 961
2455.57 1017
2456.04 1033
2456.51 1020
2456.97 1022
2457.44 1051
2457.91 1046
2458.38 1066
2458.84 1064
2459.31 1061
2459.78 1039
2460.25 1046
2460.72 1097
2461.18 1097
2461.65 1035
2462.12 1076
2462.59 1075
2463.06 1114
2463.52 1061
2463.99 1055
2464.46 1035
2464.93 1087
2465.40 1040
2465.86 1100
2466.33 1059
2466.80 1110
2467.27 1135
2467.74 1055
2468.21 1120
2468.68 1149
2469.14 1128
2469.61 1115
2470.08 1134
2470.55 1155
2471.02 1190
2471.49 1184
2471.96 1220
2472.43 1222
2472.90 1171
2473.36 1170
2473.83 1158
2474.30 1074
2474.77 1119
2475.24 1130
2475.71 1093
2476.18 1101
2476.65 1063
2477.12 1130
2477.59 1073
2478.06 1075
2478.53 1139
2479.00 1133
2479.47 1124
2479.94 1142
2480.41 1129
2480.87 1107
2481.34 1134
2481.81 1142
2482.28 1113
2482.75 1079
2483.22 1056
2483.69 1045
2484.16 1017
2484.63 1048
2485.10 1032
2485.57 1100
2486.05 1080
2486.52 1107
2486.99 1108
2487.46 1141
2487.93 1135
2488.40 1122
2488.87 1098
2489.34 1076
2489.81 1151
2490.28 1134
2490.75 1068
2491.22 1034
2491.69 1079
2492.16 1127
2492.63 1096
2493.10 1021
2493.58 1020
2494.05 1061
2494.52 1076
2494.99 1075
2495.46 1069
2495.93 1095
2496.40 1107
2496.87 1131
2497.34 1150
2497.82 1162
2498.29 1114
2498.76 1059
2499.23 1010
2499.70 1056
2500.17 1014
2500.64 1023
2501.12 1032
2501.59 1051
2502.06 1057
2502.53 1050
2503.00 1052
2503.48 1054
2503.95 1123
2504.42 1055
2504.89 1071
2505.36 1029
2505.84 1043
2506.31 1118
2506.78 1090
2507.25 1085
2507.72 1156
2508.20 1127
2508.67 1190
2509.14 1171
2509.61 1149
2510.09 1189
2510.56 1288
2511.03 1343
2511.50 1345
2511.98 1449
2512.45 1476
2512.92 1441
2513.40 1462
2513.87 1496
2514.34 1366
2514.81 1309
2515.29 1309
2515.76 1243
2516.23 1279
2516.71 1228
2517.18 1224
2517.65 1252
2518.13 1299
2518.60 1185
2519.07 1205
2519.55 1233
2520.02 1147
2520.49 1133
2520.97 1149
2521.44 1175
2521.91 1172
2522.39 1175
2522.86 1136
2523.34 1083
2523.81 1067
2524.28 1093
2524.76 1044
2525.23 1100
2525.70 1133
2526.18 1179
2526.65 1116
2527.13 1137
2527.60 1105
2528.08 1096
2528.55 1175
2529.02 1157
2529.50 1107
2529.97 1117
2530.45 1136
2530.92 1127
2531.40 1155
2531.87 1097
2532.34 1139
2532.82 1172
2533.29 1273
2533.77 1208
2534.24 1214
2534.72 1238
2535.19 1153
2535.67 1110
2536.14 1168
2536.62 1193
2537.09 1211
2537.57 1149
2538.04 1091
2538.52 1092
2538.99 1054
2539.47 1153
2539.94 1150
2540.42 1236
2540.90 1153
2541.37 1096
2541.85 1112
2542.32 1120
2542.80 1163
2543.27 1139
2543.75 1130
2544.22 1114
2544.70 1150
2545.18 1177
2545.65 1264
2546.13 1249
2546.60 1375
2547.08 1323
2547.56 1413
2548.03 1508
2548.51 1546
2548.98 1442
2549.46 1506
2549.94 1562
2550.41 1539
2550.89 1417
2551.37 1357
2551.84 1311
2552.32 1343
2552.80 1344
2553.27 1378
2553.75 1346
2554.23 1315
2554.70 1333
2555.18 1406
2555.66 1292
2556.13 1305
2556.61 1294
2557.09 1310
2557.56 1360
2558.04 1316
2558.52 1228
2558.99 1230
2559.47 1253
2559.95 1265
2560.43 1164
2560.90 1126
2561.38 1180
2561.86 1191
2562.33 1114
2562.81 1079
2563.29 1091
2563.77 1098
2564.25 1070
2564.72 1050
2565.20 1026
2565.68 1035
2566.16 1034
2566.63 1009
2567.11 1033
2567.59 995
2568.07 993
2568.55 1038
2569.02 1028
2569.50 1009
2569.98 1020
2570.46 1040
2570.94 1023
2571.41 1000
2571.89 1047
2572.37 989
2572.85 1016
2573.33 1037
2573.81 1027
2574.28 990
2574.76 1004
2575.24 1100
2575.72 1100
2576.20 1088
2576.68 1013
2577.16 1075
2577.64 1071
2578.11 1048
2578.59 1043
2579.07 1035
2579.55 1040
2580.03 1076
2580.51 1068
2580.99 1089
2581.47 1013
2581.95 972
2582.43 1049
2582.91 1091
2583.39 1060
2583.86 1054
2584.34 1086
2584.82 1049
2585.30 1058
2585.78 1043
2586.26 1057
2586.74 1084
2587.22 1064
2587.70 1013
2588.18 1110
2588.66 1103
2589.14 1127
2589.62 1115
2590.10 1017
2590.58 1054
2591.06 1038
2591.54 1106
2592.02 1093
2592.50 1081
2592.98 1138
2593.46 1082
2593.94 1105
2594.42 1065
2594.90 1080
2595.38 1137
2595.86 1138
2596.35 1179
2596.83 1143
2597.31 1110
2597.79 1125
2598.27 1123
2598.75 1044
2599.23 1182
2599.71 1119
2600.19 1077
2600.67 1092
2601.15 1093
2601.63 1051
2602.12 994
2602.60 1084
2603.08 1078
2603.56 975
2604.04 1033
2604.52 1113
2605.00 1024
2605.48 1075
2605.97 1081
2606.45 1075
2606.93 1114
2607.41 1061
2607.89 1052
2608.37 1112
2608.86 1108
2609.34 1061
2609.82 1135
2610.30 1095
2610.78 1153
2611.26 1138
2611.75 1261
2612.23 1260
2612.71 1185
2613.19 1247
2613.68 1216
2614.16 1204
2614.64 1186
2615.12 1160
2615.60 1129
2616.09 1125
2616.57 1114
2617.05 1052
2617.53 1065
2618.02 1055
2618.50 1055
2618.98 1046
2619.46 1024
2619.95 1030
2620.43 1065
2620.91 1073
2621.40 1065
2621.88 986
2622.36 1033
2622.85 1010
2623.33 1041
2623.81 1055
2624.29 1038
2624.78 993
2625.26 949
2625.74 974
2626.23 1005
2626.71 1023
2627.19 1045
2627.68 1016
2628.16 1055
2628.64 1017
2629.13 1123
2629.61 1099
2630.10 1049
2630.58 1068
2631.06 1040
2631.55 1131
2632.03 1149
2632.51 1131
2633.00 1120
2633.48 1104
2633.97 1086
2634.45 1068
2634.94 1067
2635.42 1054
2635.90 1134
2636.39 1119
2636.87 1094
2637.36 1191
2637.84 1143
2638.33 1056
2638.81 1065
2639.29 1070
2639.78 1036
2640.26 1074
2640.75 1069
2641.23 1091
2641.72 1109
2642.20 1070
2642.69 1049
2643.17 1022
2643.66 1063
2644.14 1029
2644.63 1019
2645.11 1054
2645.60 1057
2646.08 1100
2646.57 1031
2647.05 1045
2647.54 1005
2648.02 1073
2648.51 1064
2648.99 1155
2649.48 1145
2649.97 1160
2650.45 1189
2650.94 1075
2651.42 1109
2651.91 1119
2652.39 1097
2652.88 1122
2653.37 1184
2653.85 1198
2654.34 1156
2654.82 1162
2655.31 1152
2655.80 1182
2656.28 1210
2656.77 1230
2657.25 1240
2657.74 1169
2658.23 1123
2658.71 1146
2659.20 1157
2659.69 1171
2660.17 1111
2660.66 1152
2661.14 1132
2661.63 1084
2662.12 1072
2662.60 1114
2663.09 1021
2663.58 1062
2664.06 1069
2664.55 1068
2665.04 1103
2665.53 1128
2666.01 1120
2666.50 1084
2666.99 1055
2667.47 1046
2667.96 1105
2668.45 1070
2668.94 1066
2669.42 1108
2669.91 1134
2670.40 1130
2670.88 1094
2671.37 1113
2671.86 1160
2672.35 1202
2672.83 1225
2673.32 1309
2673.81 1301
2674.30 1276
2674.79 1348
2675.27 1318
2675.76 1358
2676.25 1284
2676.74 1320
2677.23 1326
2677.71 1197
2678.20 1153
2678.69 1154
2679.18 1139
2679.67 1076
2680.15 1061
2680.64 1185
2681.13 1234
2681.62 1138
2682.11 1218
2682.60 1235
2683.08 1222
2683.57 1219
2684.06 1255
2684.55 1245
2685.04 1162
2685.53 1191
2686.02 1107
2686.51 1204
2686.99 1140
2687.48 1168
2687.97 1117
2688.46 1132
2688.95 1160
2689.44 1104
2689.93 1176
2690.42 1146
2690.91 1102
2691.40 1182
2691.89 1169
2692.38 1174
2692.87 1157
2693.35 1160
2693.84 1203
2694.33 1118
2694.82 1161
2695.31 1183
2695.80 1208
2696.29 1165
2696.78 1163
2697.27 1162
2697.76 1122
2698.25 1166
2698.74 1138
2699.23 1166
2699.72 1111
2700.21 1132
2700.70 1113
2701.19 1086
2701.68 1135
2702.17 1048
2702.66 1105
2703.15 1111
2703.64 1157
2704.13 1153
2704.62 1109
2705.12 1107
2705.61 1064
2706.10 1081
2706.59 1086
2707.08 1105
2707.57 1120
2708.06 1094
2708.55 1019
2709.04 1006
2709.53 1027
2710.02 1062
2710.51 1067
2711.01 1037
2711.50 1010
2711.99 1105
2712.48 1115
2712.97 1011
2713.46 1031
2713.95 1052
2714.44 1079
2714.94 1031
2715.43 1009
2715.92 1062
2716.41 1044
2716.90 1038
2717.39 999
2717.89 989
2718.38 992
2718.87 1049
2719.36 1062
2719.85 1030
2720.34 1072
2720.84 1119
2721.33 1063
2721.82 1155
2722.31 1169
2722.80 1158
2723.30 1199
2723.79 1200
2724.28 1121
2724.77 1117
2725.27 1087
2725.76 1073
2726.25 1058
2726.74 1075
2727.24 1031
2727.73 1037
2728.22 1142
2728.71 1135
2729.21 1122
2729.70 1157
2730.19 1198
2730.69 1096
2731.18 1118
2731.67 1137
2732.16 1212
2732.66 1121
2733.15 1163
2733.64 1186
2734.14 1222
2734.63 1209
2735.12 1222
2735.62 1189
2736.11 1224
2736.60 1225
2737.10 1243
2737.59 1202
2738.08 1207
2738.58 1223
2739.07 1254
2739.56 1190
2740.06 1244
2740.55 1236
2741.05 1140
2741.54 1209
2742.03 1141
2742.53 1062
2743.02 1071
2743.52 1082
2744.01 1052
2744.50 1082
2745.00 1054
2745.49 1113
2745.99 1090
2746.48 1050
2746.97 1034
2747.47 1072
2747.96 1082
2748.46 1117
2748.95 1103
2749.45 1096
2749.94 1051
2750.44 1062
2750.93 1064
2751.43 1065
2751.92 1046
2752.42 1020
2752.91 970
2753.41 946
2753.90 1041
2754.40 1050
2754.89 1074
2755.39 1077
2755.88 1066
2756.38 1068
2756.87 1120
2757.37 1016
2757.86 1040
2758.36 1111
2758.85 1097
2759.35 1156
2759.84 1112
2760.34 1086
2760.83 1136
2761.33 1099
2761.83 1161
2762.32 1125
2762.82 1116
2763.31 1086
2763.81 1057
2764.30 1073
2764.80 1065
2765.30 1192
2765.79 1060
2766.29 1044
2766.78 1133
2767.28 1084
2767.78 1093
2768.27 1067
2768.77 1045
2769.27 1050
2769.76 1074
2770.26 1118
2770.76 1110
2771.25 1036
2771.75 1112
2772.24 1158
2772.74 1117
2773.24 1099
2773.73 1105
2774.23 1155
2774.73 1133
2775.23 1125
2775.72 1154
2776.22 1166
2776.72 1198
2777.21 1158
2777.71 1230
2778.21 1141
2778.70 1092
2779.20 1162
2779.70 1175
2780.20 1195
2780.69 1170
2781.19 1185
2781.69 1191
2782.19 1133
2782.68 1190
2783.18 1168
2783.68 1183
2784.18 1084
2784.67 1121
2785.17 1109
2785.67 1155
2786.17 1142
2786.67 1165
2787.16 1145
2787.66 1221
2788.16 1249
2788.66 1223
2789.16 1247
2789.65 1209
2790.15 1214
2790.65 1114
2791.15 1185
2791.65 1175
2792.15 1215
2792.64 1130
2793.14 1108
2793.64 1101
2794.14 1159
2794.64 1217
2795.14 1259
2795.64 1182
2796.13 1285
2796.63 1369
2797.13 1342
2797.63 1370
2798.13 1310
2798.63 1312
2799.13 1304
2799.63 1262
2800.13 1282
2800.62 1239
2801.12 1216
2801.62 1249
2802.12 1172
2802.62 1146
2803.12 1197
2803.62 1191
2804.12 1148
2804.62 1157
2805.12 1233
2805.62 1256
2806.12 1305
2806.62 1326
2807.12 1423
2807.62 1459
2808.12 1472
2808.62 1503
2809.12 1550
2809.62 1566
2810.12 1664
2810.62 1653
2811.12 1717
2811.62 1828
2812.12 1892
2812.62 1893
2813.12 1909
2813.62 1899
2814.12 1935
2814.62 1844
2815.12 1792
2815.62 1737
2816.12 1622
2816.62 1540
2817.12 1459
2817.62 1356
2818.12 1281
2818.62 1328
2819.12 1301
2819.63 1195
2820.13 1225
2820.63 1210
2821.13 1128
2821.63 1144
2822.13 1173
2822.63 1166
2823.13 1128
2823.63 1059
2824.13 1119
2824.64 1081
2825.14 1062
2825.64 1123
2826.14 1142
2826.64 1110
2827.14 1174
2827.64 1152
2828.15 1104
2828.65 1013
2829.15 1062
2829.65 1077
2830.15 1032
2830.65 1065
2831.16 1063
2831.66 1109
2832.16 1079
2832.66 1061
2833.16 1112
2833.67 1121
2834.17 1127
2834.67 1118
2835.17 1220
2835.68 1186
2836.18 1102
2836.68 1169
2837.18 1191
2837.68 1194
2838.19 1222
2838.69 1188
2839.19 1127
2839.70 1146
2840.20 1194
2840.70 1230
2841.20 1193
2841.71 1107
2842.21 1197
2842.71 1158
2843.21 1106
2843.72 1153
2844.22 1144
2844.72 1172
2845.23 1187
2845.73 1239
2846.23 1267
2846.74 1264
2847.24 1295
2847.74 1227
2848.25 1258
2848.75 1254
2849.25 1296
2849.76 1300
2850.26 1244
2850.76 1272
2851.27 1301
2851.77 1280
2852.28 1221
2852.78 1211
2853.28 1268
2853.79 1221
2854.29 1168
2854.79 1151
2855.30 1222
2855.80 1231
2856.31 1286
2856.81 1390
2857.31 1444
2857.82 1360
2858.32 1376
2858.83 1384
2859.33 1390
2859.84 1414
2860.34 1364
2860.85 1268
2861.35 1204
2861.85 1205
2862.36 1225
2862.86 1152
2863.37 1121
2863.87 1071
2864.38 1122
2864.88 1130
2865.39 1078
2865.89 1120
2866.40 1124
2866.90 1106
2867.41 1106
2867.91 1131
2868.42 1168
2868.92 1189
2869.43 1246
2869.93 1263
2870.44 1307
2870.94 1267
2871.45 1311
2871.96 1256
2872.46 1372
2872.97 1407
2873.47 1347
2873.98 1316
2874.48 1293
2874.99 1277
2875.49 1248
2876.00 1262
2876.51 1203
2877.01 1175
2877.52 1157
2878.02 1214
2878.53 1183
2879.04 1169
2879.54 1214
2880.05 1268
2880.55 1253
2881.06 1254
2881.57 1320
2882.07 1266
2882.58 1296
2883.09 1309
2883.59 1222
2884.10 1291
2884.61 1276
2885.11 1308
2885.62 1315
2886.13 1384
2886.63 1388
2887.14 1453
2887.65 1574
2888.15 1548
2888.66 1497
2889.17 1455
2889.67 1476
2890.18 1496
2890.69 1479
2891.20 1348
2891.70 1404
2892.21 1387
2892.72 1239
2893.22 1256
2893.73 1193
2894.24 1249
2894.75 1274
2895.25 1249
2895.76 1310
2896.27 1342
2896.78 1431
2897.29 1323
2897.79 1319
2898.30 1286
2898.81 1361
2899.32 1411
2899.82 1308
2900.33 1294
2900.84 1282
2901.35 1267
2901.86 1274
2902.36 1238
2902.87 1233
2903.38 1222
2903.89 1172
2904.40 1248
2904.91 1284
2905.41 1183
2905.92 1246
2906.43 1268
2906.94 1248
2907.45 1312
2907.96 1272
2908.47 1240
2908.97 1327
2909.48 1215
2909.99 1135
2910.50 1174
2911.01 1156
2911.52 1156
2912.03 1171
2912.54 1156
2913.05 1214
2913.55 1231
2914.06 1151
2914.57 1194
2915.08 1169
2915.59 1177
2916.10 1181
2916.61 1260
2917.12 1288
2917.63 1277
2918.14 1286
2918.65 1305
2919.16 1318
2919.67 1334
2920.18 1410
2920.69 1394
2921.20 1488
2921.71 1504
2922.22 1515
2922.73 1543
2923.24 1524
2923.75 1642
2924.26 1579
2924.77 1604
2925.28 1612
2925.79 1541
2926.30 1597
2926.81 1577
2927.32 1453
2927.83 1472
2928.34 1397
2928.85 1325
2929.36 1303
2929.87 1275
2930.38 1271
2930.89 1214
2931.40 1237
2931.91 1187
2932.42 1185
2932.93 1190
2933.45 1208
2933.96 1133
2934.47 1154
2934.98 1214
2935.49 1238
2936.00 1204
2936.51 1304
2937.02 1339
2937.53 1394
2938.04 1435
2938.56 1560
2939.07 1770
2939.58 1909
2940.09 2193
2940.60 2298
2941.11 2482
2941.62 2603
2942.14 2624
2942.65 2700
2943.16 2591
2943.67 2396
2944.18 2215
2944.70 2106
2945.21 1960
2945.72 1861
2946.23 1736
2946.74 1561
2947.26 1441
2947.77 1362
2948.28 1381
2948.79 1380
2949.30 1357
2949.82 1292
2950.33 1196
2950.84 1173
2951.35 1212
2951.87 1174
2952.38 1223
2952.89 1126
2953.40 1149
2953.92 1174
2954.43 1115
2954.94 1062
2955.45 1048
2955.97 1106
2956.48 1087
2956.99 1199
2957.51 1166
2958.02 1118
2958.53 1133
2959.04 1205
2959.56 1252
2960.07 1177
2960.58 1175
2961.10 1273
2961.61 1290
2962.12 1308
2962.64 1267
2963.15 1283
2963.66 1331
2964.18 1340
2964.69 1325
2965.21 1271
2965.72 1264
2966.23 1263
2966.75 1279
2967.26 1282
2967.77 1191
2968.29 1210
2968.80 1245
2969.32 1256
2969.83 1273
2970.34 1260
2970.86 1212
2971.37 1238
2971.89 1205
2972.40 1201
2972.91 1275
2973.43 1300
2973.94 1366
2974.46 1255
2974.97 1254
2975.49 1243
2976.00 1194
2976.52 1309
2977.03 1311
2977.55 1410
2978.06 1375
2978.57 1407
2979.09 1415
2979.60 1443
2980.12 1373
2980.63 1355
2981.15 1452
2981.66 1443
2982.18 1361
2982.69 1345
2983.21 1320
2983.73 1315
2984.24 1359
2984.76 1387
2985.27 1378
2985.79 1374
2986.30 1340
2986.82 1308
2987.33 1317
2987.85 1449
2988.36 1489
2988.88 1467
2989.40 1448
2989.91 1464
2990.43 1521
2990.94 1488
2991.46 1489
2991.97 1478
2992.49 1526
2993.01 1501
2993.52 1510
2994.04 1503
2994.55 1515
2995.07 1479
2995.59 1616
2996.10 1693
2996.62 1740
2997.14 1742
2997.65 1788
2998.17 1901
2998.69 1910
2999.20 1919
2999.72 1912
3000.24 1869
3000.75 1863
3001.27 1871
3001.79 1963
3002.30 2149
3002.82 2348
3003.34 2658
3003.85 3118
3004.37 3617
3004.89 3888
3005.40 4018
3005.92 4277
3006.44 4226
3006.96 3972
3007.47 3630
3007.99 3097
3008.51 2703
3009.03 2334
3009.54 2009
3010.06 1830
3010.58 1674
3011.10 1563
3011.61 1534
3012.13 1436
3012.65 1448
3013.17 1469
3013.68 1372
3014.20 1407
3014.72 1381
3015.24 1375
3015.76 1446
3016.27 1473
3016.79 1497
3017.31 1451
3017.83 1402
3018.35 1410
3018.86 1435
3019.38 1435
3019.90 1436
3020.42 1431
3020.94 1367
3021.46 1416
3021.97 1438
3022.49 1462
3023.01 1500
3023.53 1546
3024.05 1562
3024.57 1527
3025.09 1525
3025.61 1647
3026.12 1595
3026.64 1545
3027.16 1487
3027.68 1453
3028.20 1451
3028.72 1350
3029.24 1305
3029.76 1368
3030.28 1414
3030.80 1361
3031.32 1348
3031.84 1394
3032.35 1297
3032.87 1321
3033.39 1302
3033.91 1279
3034.43 1324
3034.95 1368
3035.47 1390
3035.99 1374
3036.51 1391
3037.03 1432
3037.55 1375
3038.07 1414
3038.59 1308
3039.11 1311
3039.63 1260
3040.15 1315
3040.67 1270
3041.19 1308
3041.71 1263
3042.23 1302
3042.75 1316
3043.27 1309
3043.79 1297
3044.31 1310
3044.83 1353
3045.35 1311
3045.87 1251
3046.40 1309
3046.92 1299
3047.44 1222
3047.96 1243
3048.48 1272
3049.00 1277
3049.52 1272
3050.04 1279
3050.56 1283
3051.08 1268
3051.60 1219
3052.12 1336
3052.65 1224
3053.17 1180
3053.69 1219
3054.21 1200
3054.73 1235
3055.25 1271
3055.77 1178
3056.30 1207
3056.82 1162
3057.34 1245
3057.86 1222
3058.38 1184
3058.90 1186
3059.42 1220
3059.95 1201
3060.47 1166
3060.99 1199
3061.51 1235
3062.03 1276
3062.56 1285
3063.08 1310
3063.60 1380
3064.12 1364
3064.64 1344
3065.17 1255
3065.69 1326
3066.21 1301
3066.73 1356
3067.26 1287
3067.78 1290
3068.30 1277
3068.82 1275
3069.35 1319
3069.87 1230
3070.39 1176
3070.91 1239
3071.44 1221
3071.96 1317
3072.48 1329
3073.01 1285
3073.53 1337
3074.05 1362
3074.57 1391
3075.10 1392
3075.62 1391
3076.14 1480
3076.67 1429
3077.19 1446
3077.71 1509
3078.24 1501
3078.76 1542
3079.28 1496
3079.81 1435
3080.33 1475
3080.85 1538
3081.38 1641
3081.90 1629
3082.42 1565
3082.95 1571
3083.47 1633
3084.00 1534
3084.52 1563
3085.04 1493
3085.57 1464
3086.09 1376
3086.62 1439
3087.14 1372
3087.66 1279
3088.19 1357
3088.71 1393
3089.24 1317
3089.76 1307
3090.29 1424
3090.81 1396
3091.33 1392
3091.86 1363
3092.38 1396
3092.91 1441
3093.43 1367
3093.96 1445
3094.48 1535
3095.01 1534
3095.53 1620
3096.06 1609
3096.58 1654
3097.11 1683
3097.63 1583
3098.16 1586
3098.68 1787
3099.21 1875
3099.73 2000
3100.26 2357
3100.78 2696
3101.31 3246
3101.83 3922
3102.36 4434
3102.88 5220
3103.41 5896
3103.93 6035
3104.46 5770
3104.99 5354
3105.51 4910
3106.04 4334
3106.56 3561
3107.09 3021
3107.61 2542
3108.14 2198
3108.67 2065
3109.19 1812
3109.72 1653
3110.24 1743
3110.77 1767
3111.30 1619
3111.82 1629
3112.35 1607
3112.87 1614
3113.40 1602
3113.93 1573
3114.45 1526
3114.98 1480
3115.51 1423
3116.03 1435
3116.56 1460
3117.09 1452
3117.61 1417
3118.14 1456
3118.67 1377
3119.19 1475
3119.72 1549
3120.25 1653
3120.77 1764
3121.30 1888
3121.83 1931
3122.35 1913
3122.88 1984
3123.41 1967
3123.94 1907
3124.46 1906
3124.99 1822
3125.52 1670
3126.05 1767
3126.57 1718
3127.10 1623
3127.63 1607
3128.16 1571
3128.68 1539
3129.21 1632
3129.74 1522
3130.27 1437
3130.79 1393
3131.32 1367
3131.85 1381
3132.38 1385
3132.91 1385
3133.43 1423
3133.96 1436
3134.49 1403
3135.02 1367
3135.55 1453
3136.07 1483
3136.60 1496
3137.13 1340
3137.66 1331
3138.19 1373
3138.72 1323
3139.24 1303
3139.77 1299
3140.30 1311
3140.83 1268
3141.36 1267
3141.89 1208
3142.42 1208
3142.95 1319
3143.47 1270
3144.00 1130
3144.53 1167
3145.06 1161
3145.59 1223
3146.12 1267
3146.65 1307
3147.18 1268
3147.71 1275
3148.24 1389
3148.76 1383
3149.29 1450
3149.82 1416
3150.35 1385
3150.88 1414
3151.41 1352
3151.94 1423
3152.47 1417
3153.00 1360
3153.53 1295
3154.06 1334
3154.59 1301
3155.12 1299
3155.65 1289
3156.18 1304
3156.71 1321
3157.24 1316
3157.77 1364
3158.30 1393
3158.83 1466
3159.36 1461
3159.89 1438
3160.42 1422
3160.95 1485
3161.48 1471
3162.01 1463
3162.54 1349
3163.07 1374
3163.60 1336
3164.13 1271
3164.66 1328
3165.20 1331
3165.73 1213
3166.26 1228
3166.79 1224
3167.32 1260
3167.85 1262
3168.38 1216
3168.91 1167
3169.44 1193
3169.97 1238
3170.50 1246
3171.04 1205
3171.57 1219
3172.10 1275
3172.63 1333
3173.16 1364
3173.69 1334
3174.22 1377
3174.75 1421
3175.29 1374
3175.82 1414
3176.35 1281
3176.88 1324
3177.41 1324
3177.94 1321
3178.48 1297
3179.01 1309
3179.54 1342
3180.07 1288
3180.60 1259
3181.14 1178
3181.67 1185
3182.20 1244
3182.73 1231
3183.26 1162
3183.80 1168
3184.33 1173
3184.86 1187
3185.39 1159
3185.93 1201
3186.46 1247
3186.99 1250
3187.52 1154
3188.06 1107
3188.59 1176
3189.12 1263
3189.65 1202
3190.19 1167
3190.72 1234
3191.25 1266
3191.79 1219
3192.32 1158
3192.85 1242
3193.38 1208
3193.92 1218
3194.45 1177
3194.98 1247
3195.52 1209
3196.05 1228
3196.58 1231
3197.12 1230
3197.65 1265
3198.18 1296
3198.72 1334
3199.25 1281
3199.78 1224
3200.32 1217
3200.85 1274
3201.39 1288
3201.92 1326
3202.45 1238
3202.99 1227
3203.52 1248
3204.05 1256
3204.59 1301
3205.12 1315
3205.66 1282
3206.19 1324
3206.72 1364
3207.26 1340
3207.79 1444
3208.33 1490
3208.86 1515
3209.40 1644
3209.93 1639
3210.47 1659
3211.00 1735
3211.53 1743
3212.07 1667
3212.60 1719
3213.14 1657
3213.67 1580
3214.21 1583
3214.74 1514
3215.28 1482
3215.81 1366
3216.35 1287
3216.88 1283
3217.42 1191
3217.95 1218
3218.49 1189
3219.02 1127
3219.56 1139
3220.09 1171
3220.63 1129
3221.16 1170
3221.70 1230
3222.23 1306
3222.77 1333
3223.31 1366
3223.84 1373
3224.38 1401
3224.91 1408
3225.45 1495
3225.98 1519
3226.52 1418
3227.06 1395
3227.59 1402
3228.13 1380
3228.66 1347
3229.20 1238
3229.74 1262
3230.27 1262
3230.81 1299
3231.34 1254
3231.88 1333
3232.42 1346
3232.95 1331
3233.49 1316
3234.03 1297
3234.56 1282
3235.10 1345
3235.64 1459
3236.17 1403
3236.71 1430
3237.25 1519
3237.78 1484
3238.32 1429
3238.86 1490
3239.39 1526
3239.93 1555
3240.47 1525
3241.00 1527
3241.54 1443
3242.08 1550
3242.61 1476
3243.15 1469
3243.69 1414
3244.23 1447
3244.76 1445
3245.30 1472
3245.84 1465
3246.38 1484
3246.91 1489
3247.45 1565
3247.99 1561
3248.53 1557
3249.06 1600
3249.60 1808
3250.14 1950
3250.68 2113
3251.21 2382
3251.75 2652
3252.29 3124
3252.83 3247
3253.37 3556
3253.90 3557
3254.44 3552
3254.98 3251
3255.52 3017
3256.06 2599
3256.60 2329
3257.13 2210
3257.67 2055
3258.21 1983
3258.75 1866
3259.29 1868
3259.83 1894
3260.36 2017
3260.90 2120
3261.44 2193
3261.98 2169
3262.52 2338
3263.06 2401
3263.60 2449
3264.14 2486
3264.68 2484
3265.21 2400
3265.75 2402
3266.29 2377
3266.83 2348
3267.37 2348
3267.91 2305
3268.45 2117
3268.99 2075
3269.53 1885
3270.07 1787
3270.61 1748
3271.15 1764
3271.69 1669
3272.23 1612
3272.76 1646
3273.30 1801
3273.84 1759
3274.38 1674
3274.92 1667
3275.46 1748
3276.00 1715
3276.54 1698
3277.08 1665
3277.62 1642
3278.16 1639
3278.70 1653
3279.24 1666
3279.78 1699
3280.32 1738
3280.86 1652
3281.41 1656
3281.95 1698
3282.49 1707
3283.03 1706
3283.57 1649
3284.11 1775
3284.65 1833
3285.19 1870
3285.73 1891
3286.27 1965
3286.81 1957
3287.35 1929
3287.89 1930
3288.43 1888
3288.97 1938
3289.52 2016
3290.06 1919
3290.60 1972
3291.14 2091
3291.68 2165
3292.22 2148
3292.76 2126
3293.30 2365
3293.85 2581
3294.39 2637
3294.93 2953
3295.47 2951
3296.01 3186
3296.55 3182
3297.09 3031
3297.64 3026
3298.18 2850
3298.72 2687
3299.26 2639
3299.80 2480
3300.34 2386
3300.89 2234
3301.43 2161
3301.97 2120
3302.51 2118
3303.06 2077
3303.60 2025
3304.14 1966
3304.68 1959
3305.22 1915
3305.77 1879
3306.31 1910
3306.85 1951
3307.39 1932
3307.94 1987
3308.48 1996
3309.02 2160
3309.56 2191
3310.11 2202
3310.65 2321
3311.19 2358
3311.74 2280
3312.28 2257
3312.82 2142
3313.36 2151
3313.91 2112
3314.45 2135
3314.99 2220
3315.54 2314
3316.08 2508
3316.62 2569
3317.17 2711
3317.71 2927
3318.25 3106
3318.80 3220
3319.34 3522
3319.88 3476
3320.43 3770
3320.97 3753
3321.51 3757
3322.06 3534
3322.60 3311
3323.14 3005
3323.69 2854
3324.23 2834
3324.78 2817
3325.32 2767
3325.86 2605
3326.41 2540
3326.95 2556
3327.50 2628
3328.04 2546
3328.59 2428
3329.13 2494
3329.67 2579
3330.22 2796
3330.76 3123
3331.31 3580
3331.85 4205
3332.40 5389
3332.94 7087
3333.49 9132
3334.03 11806
3334.57 14526
3335.12 16597
3335.66 18852
3336.21 19909
3336.75 20122
3337.30 19537
3337.84 18474
3338.39 16244
3338.93 14181
3339.48 11897
3340.02 9977
3340.57 7928
3341.11 6375
3341.66 5296
3342.20 4390
3342.75 3583
3343.30 3034
3343.84 2781
3344.39 2555
3344.93 2387
3345.48 2261
3346.02 2212
3346.57 2215
3347.11 2211
3347.66 2163
3348.21 2051
3348.75 1991
3349.30 1986
3349.84 1912
3350.39 1943
3350.94 1762
3351.48 1727
3352.03 1730
3352.57 1667
3353.12 1692
3353.67 1647
3354.21 1680
3354.76 1729
3355.31 1673
3355.85 1689
3356.40 1770
3356.95 1791
3357.49 1859
3358.04 1763
3358.59 1739
3359.13 1776
3359.68 1824
3360.23 1821
3360.77 1699
3361.32 1716
3361.87 1778
3362.41 1812
3362.96 1832
3363.51 1844
3364.05 1809
3364.60 1755
3365.15 1826
3365.70 1860
3366.24 1848
3366.79 1709
3367.34 1724
3367.89 1753
3368.43 1842
3368.98 1807
3369.53 1817
3370.08 1952
3370.62 2042
3371.17 2212
3371.72 2482
3372.27 2730
3372.81 3033
3373.36 3277
3373.91 3557
3374.46 3665
3375.01 3567
3375.55 3487
3376.10 3314
3376.65 3141
3377.20 2806
3377.75 2525
3378.30 2351
3378.84 2199
3379.39 1984
3379.94 1886
3380.49 1688
3381.04 1639
3381.59 1628
3382.13 1638
3382.68 1505
3383.23 1535
3383.78 1501
3384.33 1469
3384.88 1442
3385.43 1439
3385.98 1416
3386.52 1399
3387.07 1364
3387.62 1386
3388.17 1407
3388.72 1348
3389.27 1380
3389.82 1372
3390.37 1429
3390.92 1449
3391.47 1464
3392.02 1410
3392.57 1379
3393.12 1312
3393.66 1425
3394.21 1428
3394.76 1418
3395.31 1512
3395.86 1545
3396.41 1501
3396.96 1520
3397.51 1621
3398.06 1666
3398.61 1587
3399.16 1534
3399.71 1566
3400.26 1526
3400.81 1508
3401.36 1499
3401.91 1536
3402.46 1391
3403.01 1420
3403.56 1385
3404.11 1428
3404.66 1416
3405.21 1388
3405.77 1382
3406.32 1374
3406.87 1359
3407.42 1358
3407.97 1356
3408.52 1379
3409.07 1478
3409.62 1583
3410.17 1625
3410.72 1749
3411.27 1827
3411.82 1896
3412.37 1942
3412.93 1964
3413.48 1906
3414.03 1819
3414.58 1805
3415.13 1851
3415.68 1852
3416.23 1709
3416.78 1622
3417.34 1679
3417.89 1614
3418.44 1621
3418.99 1507
3419.54 1461
3420.09 1454
3420.65 1444
3421.20 1475
3421.75 1392
3422.30 1368
3422.85 1331
3423.40 1368
3423.96 1391
3424.51 1394
3425.06 1367
3425.61 1424
3426.17 1360
3426.72 1317
3427.27 1247
3427.82 1267
3428.37 1321
3428.93 1290
3429.48 1227
3430.03 1164
3430.58 1154
3431.14 1136
3431.69 1191
3432.24 1103
3432.79 1165
3433.35 1178
3433.90 1194
3434.45 1246
3435.01 1159
3435.56 1188
3436.11 1243
3436.66 1283
3437.22 1285
3437.77 1224
3438.32 1290
3438.88 1328
3439.43 1337
3439.98 1243
3440.54 1340
3441.09 1383
3441.64 1329
3442.20 1192
3442.75 1195
3443.30 1206
3443.86 1228
3444.41 1199
3444.96 1167
3445.52 1208
3446.07 1153
3446.63 1192
3447.18 1174
3447.73 1096
3448.29 1110
3448.84 1172
3449.40 1170
3449.95 1123
3450.50 1176
3451.06 1121
3451.61 1098
3452.17 1141
3452.72 1102
3453.27 1129
3453.83 1111
3454.38 1177
3454.94 1177
3455.49 1113
3456.05 1150
3456.60 1154
3457.16 1190
3457.71 1171
3458.27 1150
3458.82 1213
3459.38 1226
3459.93 1178
3460.49 1162
3461.04 1161
3461.60 1142
3462.15 1220
3462.71 1294
3463.26 1298
3463.82 1194
3464.37 1222
3464.93 1284
3465.48 1266
3466.04 1302
3466.59 1278
3467.15 1234
3467.70 1283
3468.26 1299
3468.81 1265
3469.37 1290
3469.93 1401
3470.48 1378
3471.04 1385
3471.59 1424
3472.15 1520
3472.70 1478
3473.26 1485
3473.82 1455
3474.37 1447
3474.93 1436
3475.48 1380
3476.04 1307
3476.60 1326
3477.15 1363
3477.71 1396
3478.27 1418
3478.82 1447
3479.38 1553
3479.93 1576
3480.49 1590
3481.05 1663
3481.60 1673
3482.16 1627
3482.72 1631
3483.27 1641
3483.83 1669
3484.39 1631
3484.95 1678
3485.50 1726
3486.06 1735
3486.62 1670
3487.17 1706
3487.73 1777
3488.29 1960
3488.84 2306
3489.40 2581
3489.96 3147
3490.52 3669
3491.07 4413
3491.63 4977
3492.19 5628
3492.75 5904
3493.30 5819
3493.86 5471
3494.42 4924
3494.98 4317
3495.53 3662
3496.09 3105
3496.65 2715
3497.21 2380
3497.77 2198
3498.32 2038
3498.88 2009
3499.44 2009
3500.00 1985
3500.56 2082
3501.11 2065
3501.67 2108
3502.23 2199
3502.79 2385
3503.35 2635
3503.91 2890
3504.46 3017
3505.02 3226
3505.58 3190
3506.14 3162
3506.70 3103
3507.26 3026
3507.81 2891
3508.37 2790
3508.93 2523
3509.49 2343
3510.05 2296
3510.61 2306
3511.17 2271
3511.73 2214
3512.29 2073
3512.85 2007
3513.40 1920
3513.96 1739
3514.52 1689
3515.08 1682
3515.64 1557
3516.20 1535
3516.76 1414
3517.32 1360
3517.88 1361
3518.44 1386
3519.00 1410
3519.56 1402
3520.12 1448
3520.68 1438
3521.24 1429
3521.80 1459
3522.36 1433
3522.92 1465
3523.48 1537
3524.04 1428
3524.60 1401
3525.16 1440
3525.72 1505
3526.28 1482
3526.84 1479
3527.40 1467
3527.96 1426
3528.52 1434
3529.08 1452
3529.64 1454
3530.20 1486
3530.76 1472
3531.32 1436
3531.88 1428
3532.44 1407
3533.00 1487
3533.56 1448
3534.12 1374
3534.68 1429
3535.25 1389
3535.81 1371
3536.37 1425
3536.93 1386
3537.49 1478
3538.05 1516
3538.61 1469
3539.17 1417
3539.73 1419
3540.30 1441
3540.86 1531
3541.42 1449
3541.98 1467
3542.54 1507
3543.10 1482
3543.66 1544
3544.23 1599
3544.79 1629
3545.35 1537
3545.91 1557
3546.47 1541
3547.03 1484
3547.60 1382
3548.16 1424
3548.72 1368
3549.28 1353
3549.84 1397
3550.41 1321
3550.97 1368
3551.53 1372
3552.09 1352
3552.65 1340
3553.22 1273
3553.78 1278
3554.34 1312
3554.90 1260
3555.47 1216
3556.03 1254
3556.59 1253
3557.15 1262
3557.72 1340
3558.28 1185
3558.84 1145
3559.41 1214
3559.97 1228
3560.53 1191
3561.09 1218
3561.66 1249
3562.22 1318
3562.78 1317
3563.35 1323
3563.91 1310
3564.47 1378
3565.04 1359
3565.60 1352
3566.16 1379
3566.73 1388
3567.29 1340
3567.85 1429
3568.42 1293
3568.98 1294
3569.54 1274
3570.11 1263
3570.67 1232
3571.23 1187
3571.80 1160
3572.36 1181
3572.93 1212
3573.49 1262
3574.05 1304
3574.62 1382
3575.18 1480
3575.75 1592
3576.31 1782
3576.87 1842
3577.44 1838
3578.00 1922
3578.57 1920
3579.13 1878
3579.70 1814
3580.26 1680
3580.82 1685
3581.39 1563
3581.95 1423
3582.52 1394
3583.08 1341
3583.65 1324
3584.21 1320
3584.78 1311
3585.34 1229
3585.91 1219
3586.47 1161
3587.04 1195
3587.60 1098
3588.17 1165
3588.73 1110
3589.30 1092
3589.86 1058
3590.43 1113
3590.99 1151
3591.56 1114
3592.12 1134
3592.69 1077
3593.25 1118
3593.82 1083
3594.39 1120
3594.95 1143
3595.52 1105
3596.08 1129
3596.65 1227
3597.21 1207
3597.78 1155
3598.35 1138
3598.91 1179
3599.48 1154
3600.04 1213
3600.61 1253
3601.18 1216
3601.74 1223
3602.31 1225
3602.87 1220
3603.44 1205
3604.01 1191
3604.57 1199
3605.14 1176
3605.71 1213
3606.27 1161
3606.84 1147
3607.41 1077
3607.97 1122
3608.54 1108
3609.11 1163
3609.67 1105
3610.24 1077
3610.81 1103
3611.37 1142
3611.94 1140
3612.51 1148
3613.07 1153
3613.64 1260
3614.21 1375
3614.78 1491
3615.34 1762
3615.91 1997
3616.48 2259
3617.04 2492
3617.61 2666
3618.18 2789
3618.75 2929
3619.31 2980
3619.88 2825
3620.45 2635
3621.02 2430
3621.58 2160
3622.15 1872
3622.72 1723
3623.29 1531
3623.86 1416
3624.42 1303
3624.99 1260
3625.56 1212
3626.13 1150
3626.70 1122
3627.26 1095
3627.83 1131
3628.40 1118
3628.97 1188
3629.54 1090
3630.11 1012
3630.67 1045
3631.24 1029
3631.81 1038
3632.38 1044
3632.95 1074
3633.52 1069
3634.08 1094
3634.65 1031
3635.22 1036
3635.79 1028
3636.36 1004
3636.93 1026
3637.50 1040
3638.07 1044
3638.64 1064
3639.20 1070
3639.77 1121
3640.34 1188
3640.91 1167
3641.48 1181
3642.05 1262
3642.62 1204
3643.19 1205
3643.76 1189
3644.33 1182
3644.90 1199
3645.47 1217
3646.04 1235
3646.61 1281
3647.18 1259
3647.75 1243
3648.32 1279
3648.89 1234
3649.46 1193
3650.03 1261
3650.60 1313
3651.17 1312
3651.74 1292
3652.31 1306
3652.88 1402
3653.45 1516
3654.02 1449
3654.59 1408
3655.16 1499
3655.73 1445
3656.30 1498
3656.87 1439
3657.44 1428
3658.01 1479
3658.58 1476
3659.15 1429
3659.72 1345
3660.29 1375
3660.86 1363
3661.43 1337
3662.00 1302
3662.58 1234
3663.15 1244
3663.72 1301
3664.29 1327
3664.86 1377
3665.43 1394
3666.00 1442
3666.57 1432
3667.14 1413
3667.72 1420
3668.29 1375
3668.86 1304
3669.43 1253
3670.00 1244
3670.57 1211
3671.14 1203
3671.72 1192
3672.29 1171
3672.86 1233
3673.43 1168
3674.00 1215
3674.57 1277
3675.15 1358
3675.72 1319
3676.29 1326
3676.86 1293
3677.43 1350
3678.01 1458
3678.58 1397
3679.15 1389
3679.72 1443
3680.30 1360
3680.87 1408
3681.44 1361
3682.01 1280
3682.58 1218
3683.16 1178
3683.73 1163
3684.30 1157
3684.88 1138
3685.45 1120
3686.02 1102
3686.59 1092
3687.17 1182
3687.74 1156
3688.31 1299
3688.88 1328
3689.46 1321
3690.03 1335
3690.60 1334
3691.18 1278
3691.75 1342
3692.32 1332
3692.90 1282
3693.47 1284
3694.04 1277
3694.62 1229
3695.19 1139
3695.76 1183
3696.34 1171
3696.91 1141
3697.48 1123
3698.06 1088
3698.63 1151
3699.21 1174
3699.78 1184
3700.35 1198
3700.93 1150
3701.50 1111
3702.08 1106
3702.65 1206
3703.22 1210
3703.80 1222
3704.37 1184
3704.95 1227
3705.52 1248
3706.09 1154
3706.67 1203
3707.24 1183
3707.82 1121
3708.39 1154
3708.97 1208
3709.54 1146
3710.12 1164
3710.69 1139
3711.26 1162
3711.84 1181
3712.41 1115
3712.99 1071
3713.56 1089
3714.14 1217
3714.71 1138
3715.29 1085
3715.86 1111
3716.44 1184
3717.01 1140
3717.59 1104
3718.16 1135
3718.74 1102
3719.32 1118
3719.89 1130
3720.47 1140
3721.04 1061
3721.62 1094
3722.19 1087
3722.77 1053
3723.34 1109
3723.92 1065
3724.49 1041
3725.07 1035
3725.65 1002
3726.22 1025
3726.80 1017
3727.37 984
3727.95 1008
3728.53 1156
3729.10 1221
3729.68 1298
3730.25 1526
3730.83 1687
3731.41 1798
3731.98 1981
3732.56 2090
3733.14 2243
3733.71 2306
3734.29 2300
3734.87 2215
3735.44 2098
3736.02 1965
3736.60 1873
3737.17 1651
3737.75 1485
3738.33 1486
3738.90 1406
3739.48 1339
3740.06 1313
3740.63 1233
3741.21 1160
3741.79 1137
3742.36 1129
3742.94 1167
3743.52 1065
3744.10 1075
3744.67 1095
3745.25 1049
3745.83 1043
3746.40 987
3746.98 1077
3747.56 1102
3748.14 1028
3748.71 1071
3749.29 1045
3749.87 1105
3750.45 1060
3751.03 1042
3751.60 998
3752.18 1002
3752.76 1008
3753.34 1088
3753.92 1003
3754.49 1073
3755.07 981
3755.65 1067
3756.23 1099
3756.81 1137
3757.38 1144
3757.96 1159
3758.54 1193
3759.12 1175
3759.70 1249
3760.28 1264
3760.85 1347
3761.43 1371
3762.01 1322
3762.59 1239
3763.17 1263
3763.75 1260
3764.33 1354
3764.91 1331
3765.48 1203
3766.06 1236
3766.64 1169
3767.22 1255
3767.80 1315
3768.38 1251
3768.96 1249
3769.54 1204
3770.12 1239
3770.70 1231
3771.28 1245
3771.85 1250
3772.43 1319
3773.01 1253
3773.59 1232
3774.17 1229
3774.75 1232
3775.33 1163
3775.91 1165
3776.49 1143
3777.07 1149
3777.65 1125
3778.23 1136
3778.81 1071
3779.39 1023
3779.97 1067
3780.55 1088
3781.13 1083
3781.71 1037
3782.29 1065
3782.87 1005
3783.45 993
3784.03 1041
3784.61 1021
3785.19 1092
3785.77 1066
3786.35 1051
3786.93 1041
3787.51 1122
3788.10 1139
3788.68 1166
3789.26 1174
3789.84 1107
3790.42 1114
3791.00 1151
3791.58 1166
3792.16 1092
3792.74 1112
3793.32 1113
3793.90 1077
3794.48 1104
3795.07 1122
3795.65 1095
3796.23 1112
3796.81 1058
3797.39 1093
3797.97 1066
3798.55 1079
3799.14 1092
3799.72 1178
3800.30 1229
3800.88 1306
3801.46 1304
3802.04 1318
3802.62 1337
3803.21 1347
3803.79 1308
3804.37 1320
3804.95 1304
3805.53 1245
3806.12 1358
3806.70 1437
3807.28 1470
3807.86 1526
3808.44 1629
3809.03 1732
3809.61 1756
3810.19 1756
3810.77 1611
3811.36 1564
3811.94 1541
3812.52 1446
3813.10 1470
3813.69 1555
3814.27 1542
3814.85 1609
3815.43 1595
3816.02 1525
3816.60 1401
3817.18 1416
3817.77 1418
3818.35 1293
3818.93 1328
3819.51 1354
3820.10 1285
3820.68 1383
3821.26 1357
3821.85 1428
3822.43 1422
3823.01 1416
3823.60 1536
3824.18 1463
3824.76 1335
3825.35 1341
3825.93 1342
3826.51 1286
3827.10 1243
3827.68 1216
3828.27 1201
3828.85 1184
3829.43 1213
3830.02 1272
3830.60 1285
3831.18 1227
3831.77 1288
3832.35 1256
3832.94 1223
3833.52 1266
3834.10 1271
3834.69 1258
3835.27 1363
3835.86 1270
3836.44 1300
3837.03 1269
3837.61 1240
3838.19 1288
3838.78 1231
3839.36 1271
3839.95 1221
3840.53 1219
3841.12 1214
3841.70 1263
3842.29 1349
3842.87 1368
3843.46 1379
3844.04 1446
3844.63 1525
3845.21 1614
3845.80 1675
3846.38 1654
3846.97 1714
3847.55 1660
3848.14 1647
3848.72 1466
3849.31 1372
3849.89 1317
3850.48 1355
3851.06 1365
3851.65 1232
3852.23 1265
3852.82 1295
3853.41 1359
3853.99 1353
3854.58 1424
3855.16 1426
3855.75 1406
3856.33 1481
3856.92 1468
3857.51 1621
3858.09 1802
3858.68 2102
3859.26 2516
3859.85 2768
3860.44 2964
3861.02 3361
3861.61 3631
3862.20 3555
3862.78 3472
3863.37 3441
3863.95 3145
3864.54 2941
3865.13 2592
3865.71 2324
3866.30 2118
3866.89 1906
3867.47 1748
3868.06 1520
3868.65 1468
3869.23 1430
3869.82 1366
3870.41 1295
3870.99 1299
3871.58 1287
3872.17 1342
3872.76 1378
3873.34 1384
3873.93 1314
3874.52 1313
3875.10 1285
3875.69 1216
3876.28 1182
3876.87 1227
3877.45 1240
3878.04 1169
3878.63 1134
3879.22 1175
3879.80 1179
3880.39 1134
3880.98 1076
3881.57 1105
3882.15 1083
3882.74 1083
3883.33 1101
3883.92 1117
3884.51 1050
3885.09 1128
3885.68 1113
3886.27 1132
3886.86 1114
3887.45 1231
3888.04 1296
3888.62 1316
3889.21 1298
3889.80 1300
3890.39 1342
3890.98 1266
3891.57 1342
3892.15 1348
3892.74 1264
3893.33 1231
3893.92 1246
3894.51 1288
3895.10 1205
3895.69 1203
3896.28 1231
3896.86 1242
3897.45 1256
3898.04 1313
3898.63 1375
3899.22 1415
3899.81 1465
3900.40 1460
3900.99 1371
3901.58 1364
3902.17 1309
3902.76 1334
3903.34 1304
3903.93 1177
3904.52 1136
3905.11 1153
3905.70 1142
3906.29 1212
3906.88 1187
3907.47 1169
3908.06 1150
3908.65 1184
3909.24 1153
3909.83 1153
3910.42 1098
3911.01 1068
3911.60 1095
3912.19 1129
3912.78 1152
3913.37 1066
3913.96 1049
3914.55 1032
3915.14 1008
3915.73 1101
3916.32 1067
3916.91 1016
3917.50 1005
3918.09 1049
3918.68 1021
3919.28 979
3919.87 1047
3920.46 1007
3921.05 966
3921.64 1061
3922.23 1051
3922.82 1028
3923.41 1017
3924.00 1035
3924.59 966
3925.18 929
3925.77 947
3926.37 994
3926.96 931
3927.55 920
3928.14 885
3928.73 971
3929.32 1011
3929.91 973
3930.51 954
3931.10 995
3931.69 993
3932.28 943
3932.87 979
3933.46 996
3934.05 964
3934.65 900
3935.24 960
3935.83 982
3936.42 984
3937.01 1068
3937.61 1085
3938.20 1062
3938.79 1083
3939.38 1010
3939.97 1104
3940.57 1101
3941.16 1101
3941.75 1063
3942.34 1117
3942.94 1140
3943.53 1129
3944.12 1160
3944.71 1082
3945.31 1069
3945.90 1031
3946.49 1019
3947.08 1029
3947.68 960
3948.27 990
3948.86 1004
3949.45 969
3950.05 1014
3950.64 1063
3951.23 965
3951.83 988
3952.42 1006
3953.01 1074
3953.61 1007
3954.20 1022
3954.79 1009
3955.39 1001
3955.98 1077
3956.57 1006
3957.17 1051
3957.76 1141
3958.35 1134
3958.95 1112
3959.54 1001
3960.13 1055
3960.73 1075
3961.32 1132
3961.92 1083
3962.51 1073
3963.10 1078
3963.70 1053
3964.29 1044
3964.88 1053
3965.48 1167
3966.07 1231
3966.67 1168
3967.26 1209
3967.86 1145
3968.45 1151
3969.04 1262
3969.64 1187
3970.23 1129
3970.83 1060
3971.42 1050
3972.02 1067
3972.61 1019
3973.21 1021
3973.80 1030
3974.40 1045
3974.99 1132
3975.58 1190
3976.18 1204
3976.77 1326
3977.37 1264
3977.96 1263
3978.56 1303
3979.15 1273
3979.75 1249
3980.35 1205
3980.94 1187
3981.54 1089
3982.13 1158
3982.73 1150
3983.32 1043
3983.92 1080
3984.51 1132
3985.11 1130
3985.70 1110
3986.30 1026
3986.90 1100
3987.49 1144
3988.09 1094
3988.68 1101
3989.28 1064
3989.87 1004
3990.47 999
3991.07 1039
3991.66 1102
3992.26 1151
3992.85 1098
3993.45 1164
3994.05 1131
3994.64 1163
3995.24 1178
3995.84 1136
3996.43 1160
3997.03 1207
3997.62 1167
3998.22 1196
3998.82 1200
3999.41 1138
4000.01 1077
4000.61 1068
4001.20 1065
4001.80 1097
4002.40 1145
4003.00 1146
4003.59 1182
4004.19 1116
4004.79 1144
4005.38 1146
4005.98 1182
4006.58 1160
4007.17 1181
4007.77 1160
4008.37 1111
4008.97 1079
4009.56 1103
4010.16 1141
4010.76 1058
4011.36 1048
4011.95 1080
4012.55 1100
4013.15 1138
4013.75 1063
4014.34 1193
4014.94 1179
4015.54 1237
4016.14 1311
4016.74 1310
4017.33 1310
4017.93 1326
4018.53 1310
4019.13 1327
4019.73 1359
4020.32 1304
4020.92 1218
4021.52 1117
4022.12 1113
4022.72 1075
4023.32 1047
4023.91 1107
4024.51 1118
4025.11 1190
4025.71 1173
4026.31 1244
4026.91 1302
4027.51 1351
4028.10 1381
4028.70 1383
4029.30 1422
4029.90 1500
4030.50 1391
4031.10 1284
4031.70 1362
4032.30 1321
4032.90 1271
4033.49 1264
4034.09 1339
4034.69 1328
4035.29 1242
4035.89 1216
4036.49 1148
4037.09 1081
4037.69 1122
4038.29 1081
4038.89 1041
4039.49 1056
4040.09 1052
4040.69 1017
4041.29 999
4041.89 1014
4042.49 1010
4043.09 921
4043.69 966
4044.29 963
4044.89 967
4045.49 928
4046.09 920
4046.69 979
4047.29 1049
4047.89 1036
4048.49 1040
4049.09 1043
4049.69 978
4050.29 1020
4050.89 1059
4051.49 1074
4052.09 1044
4052.69 992
4053.29 1041
4053.89 996
4054.49 1026
4055.09 1023
4055.69 992
4056.30 985
4056.90 997
4057.50 978
4058.10 1008
4058.70 977
4059.30 993
4059.90 992
4060.50 1058
4061.10 1090
4061.71 1083
4062.31 1145
4062.91 1243
4063.51 1321
4064.11 1349
4064.71 1340
4065.31 1342
4065.92 1402
4066.52 1514
4067.12 1475
4067.72 1402
4068.32 1332
4068.92 1238
4069.53 1185
4070.13 1201
4070.73 1133
4071.33 1085
4071.93 1006
4072.54 943
4073.14 946
4073.74 997
4074.34 1021
4074.94 983
4075.55 950
4076.15 958
4076.75 1050
4077.35 1066
4077.96 962
4078.56 941
4079.16 970
4079.76 1005
4080.37 984
4080.97 938
4081.57 903
4082.17 926
4082.78 937
4083.38 955
4083.98 913
4084.59 937
4085.19 896
4085.79 823
4086.39 879
4087.00 923
4087.60 878
4088.20 907
4088.81 865
4089.41 903
4090.01 952
4090.62 948
4091.22 876
4091.82 924
4092.43 916
4093.03 937
4093.63 949
4094.24 936
4094.84 951
4095.45 926
4096.05 970
4096.65 982
4097.26 1000
4097.86 960
4098.47 974
4099.07 1006
4099.67 1034
4100.28 1011
4100.88 983
4101.49 971
4102.09 992
4102.69 1018
4103.30 967
4103.90 1016
4104.51 945
4105.11 929
4105.72 908
4106.32 883
4106.93 944
4107.53 947
4108.13 929
4108.74 921
4109.34 945
4109.95 907
4110.55 896
4111.16 914
4111.76 900
4112.37 881
4112.97 888
4113.58 918
4114.18 918
4114.79 858
4115.39 894
4116.00 909
4116.60 902
4117.21 854
4117.82 911
4118.42 875
4119.03 851
4119.63 878
4120.24 878
4120.84 889
4121.45 891
4122.05 936
4122.66 961
4123.27 914
4123.87 934
4124.48 909
4125.08 877
4125.69 898
4126.30 873
4126.90 808
4127.51 864
4128.11 877
4128.72 882
4129.33 920
4129.93 913
4130.54 894
4131.15 905
4131.75 892
4132.36 901
4132.96 940
4133.57 984
4134.18 998
4134.78 1006
4135.39 920
4136.00 990
4136.60 1002
4137.21 997
4137.82 1009
4138.43 999
4139.03 1051
4139.64 1018
4140.25 1039
4140.85 1080
4141.46 1137
4142.07 1186
4142.68 1205
4143.28 1193
4143.89 1209
4144.50 1198
4145.10 1147
4145.71 1148
4146.32 1093
4146.93 1087
4147.53 1090
4148.14 1038
4148.75 976
4149.36 965
4149.97 931
4150.57 930
4151.18 908
4151.79 861
4152.40 882
4153.00 860
4153.61 837
4154.22 931
4154.83 882
4155.44 931
4156.05 867
4156.65 876
4157.26 855
4157.87 898
4158.48 932
4159.09 915
4159.70 919
4160.30 951
4160.91 921
4161.52 972
4162.13 933
4162.74 870
4163.35 890
4163.96 923
4164.56 968
4165.17 960
4165.78 899
4166.39 904
4167.00 965
4167.61 952
4168.22 904
4168.83 972
4169.44 1040
4170.05 1051
4170.66 1065
4171.26 1069
4171.87 1101
4172.48 1147
4173.09 1158
4173.70 1145
4174.31 1127
4174.92 1187
4175.53 1155
4176.14 1102
4176.75 1067
4177.36 1076
4177.97 1066
4178.58 1011
4179.19 1057
4179.80 1025
4180.41 969
4181.02 991
4181.63 981
4182.24 937
4182.85 969
4183.46 931
4184.07 920
4184.68 918
4185.29 927
4185.90 955
4186.51 979
4187.12 972
4187.73 918
4188.34 951
4188.95 941
4189.56 954
4190.18 966
4190.79 935
4191.40 1000
4192.01 1044
4192.62 995
4193.23 1045
4193.84 1065
4194.45 1125
4195.06 1115
4195.67 1074
4196.28 1044
4196.90 1040
4197.51 981
4198.12 1039
4198.73 998
4199.34 1010
4199.95 945
4200.56 934
4201.18 857
4201.79 900
4202.40 901
4203.01 915
4203.62 931
4204.23 947
4204.85 948
4205.46 990
4206.07 1031
4206.68 1039
4207.29 1066
4207.90 1053
4208.52 1097
4209.13 1051
4209.74 973
4210.35 1104
4210.97 1146
4211.58 1091
4212.19 1092
4212.80 1030
4213.41 976
4214.03 1063
4214.64 1118
4215.25 1020
4215.86 1054
4216.48 1034
4217.09 1115
4217.70 1133
4218.32 1133
4218.93 1208
4219.54 1255
4220.15 1325
4220.77 1308
4221.38 1275
4221.99 1341
4222.61 1378
4223.22 1339
4223.83 1352
4224.44 1340
4225.06 1436
4225.67 1525
4226.28 1625
4226.90 1705
4227.51 1819
4228.13 1960
4228.74 2003
4229.35 1964
4229.97 1936
4230.58 1769
4231.19 1648
4231.81 1361
4232.42 1306
4233.03 1338
4233.65 1247
4234.26 1208
4234.88 1201
4235.49 1274
4236.10 1251
4236.72 1179
4237.33 1185
4237.95 1175
4238.56 1137
4239.17 1189
4239.79 1224
4240.40 1233
4241.02 1194
4241.63 1240
4242.25 1246
4242.86 1250
4243.48 1203
4244.09 1224
4244.71 1243
4245.32 1226
4245.93 1219
4246.55 1188
4247.16 1201
4247.78 1204
4248.39 1151
4249.01 1130
4249.62 1191
4250.24 1150
4250.85 1165
4251.47 1123
4252.08 1080
4252.70 1113
4253.32 1157
4253.93 1152
4254.55 1125
4255.16 1110
4255.78 1113
4256.39 1158
4257.01 1147
4257.62 1140
4258.24 1238
4258.85 1242
4259.47 1199
4260.09 1175
4260.70 1218
4261.32 1323
4261.93 1369
4262.55 1441
4263.17 1508
4263.78 1512
4264.40 1460
4265.01 1461
4265.63 1415
4266.25 1395
4266.86 1328
4267.48 1335
4268.10 1219
4268.71 1231
4269.33 1202
4269.94 1207
4270.56 1191
4271.18 1125
4271.79 1092
4272.41 1095
4273.03 1105
4273.64 1095
4274.26 1150
4274.88 1185
4275.49 1357
4276.11 1424
4276.73 1484
4277.35 1537
4277.96 1615
4278.58 1582
4279.20 1443
4279.81 1419
4280.43 1397
4281.05 1328
4281.67 1236
4282.28 1197
4282.90 1177
4283.52 1157
4284.14 1092
4284.75 1136
4285.37 1181
4285.99 1102
4286.61 1058
4287.22 999
4287.84 954
4288.46 943
4289.08 948
4289.70 981
4290.31 978
4290.93 1007
4291.55 972
4292.17 980
4292.79 1009
4293.40 936
4294.02 970
4294.64 1024
4295.26 1048
4295.88 978
4296.50 992
4297.11 1013
4297.73 1018
4298.35 986
4298.97 956
4299.59 988
4300.21 1023
4300.83 1021
4301.44 994
4302.06 965
4302.68 1011
4303.30 955
4303.92 1046
4304.54 1048
4305.16 1012
4305.78 1020
4306.40 1012
4307.02 975
4307.63 1003
4308.25 979
4308.87 1001
4309.49 988
4310.11 963
4310.73 993
4311.35 969
4311.97 1029
4312.59 1053
4313.21 1038
4313.83 1065
4314.45 1067
4315.07 1033
4315.69 1079
4316.31 1054
4316.93 1007
4317.55 1014
4318.17 1053
4318.79 1029
4319.41 1087
4320.03 1069
4320.65 1074
4321.27 1101
4321.89 1129
4322.51 1158
4323.13 1128
4323.75 1103
4324.37 1085
4324.99 1145
4325.61 1213
4326.23 1235
4326.85 1244
4327.47 1259
4328.09 1295
4328.71 1493
4329.33 1480
4329.96 1602
4330.58 1762
4331.20 1932
4331.82 2160
4332.44 2288
4333.06 2472
4333.68 2608
4334.30 2487
4334.92 2507
4335.54 2342
4336.17 2454
4336.79 2400
4337.41 2344
4338.03 2394
4338.65 2287
4339.27 2224
4339.89 2046
4340.52 1929
4341.14 1778
4341.76 1682
4342.38 1745
4343.00 1714
4343.62 1878
4344.25 1933
4344.87 2106
4345.49 2442
4346.11 2705
4346.73 2816
4347.36 2876
4347.98 2848
4348.60 2780
4349.22 2527
4349.84 2450
4350.47 2363
4351.09 2323
4351.71 2241
4352.33 2234
4352.96 2100
4353.58 2011
4354.20 1852
4354.82 1718
4355.45 1707
4356.07 1604
4356.69 1488
4357.31 1395
4357.94 1380
4358.56 1424
4359.18 1432
4359.81 1443
4360.43 1449
4361.05 1375
4361.68 1385
4362.30 1381
4362.92 1371
4363.55 1306
4364.17 1349
4364.79 1325
4365.42 1294
4366.04 1370
4366.66 1317
4367.29 1295
4367.91 1271
4368.53 1234
4369.16 1187
4369.78 1224
4370.40 1144
4371.03 1158
4371.65 1204
4372.27 1260
4372.90 1135
4373.52 1107
4374.15 1144
4374.77 1062
4375.39 1112
4376.02 1045
4376.64 1073
4377.27 1089
4377.89 1083
4378.52 1126
4379.14 1104
4379.76 1149
4380.39 1156
4381.01 1092
4381.64 1102
4382.26 1083
4382.89 1105
4383.51 1182
4384.14 1160
4384.76 1101
4385.39 1149
4386.01 1139
4386.64 1130
4387.26 1108
4387.89 1100
4388.51 1113
4389.14 1103
4389.76 1147
4390.39 1123
4391.01 1127
4391.64 1092
4392.26 1147
4392.89 1128
4393.51 1103
4394.14 1102
4394.76 1097
4395.39 1099
4396.01 1056
4396.64 1051
4397.26 1010
4397.89 1030
4398.52 965
4399.14 999
4399.77 1071
4400.39 1033
4401.02 940
4401.65 945
4402.27 912
4402.90 972
4403.52 981
4404.15 969
4404.78 958
4405.40 973
4406.03 959
4406.65 956
4407.28 971
4407.91 983
4408.53 998
4409.16 1052
4409.79 980
4410.41 1018
4411.04 1050
4411.67 1011
4412.29 1011
4412.92 1004
4413.55 1008
4414.17 1016
4414.80 1005
4415.43 981
4416.05 1004
4416.68 983
4417.31 928
4417.94 999
4418.56 1022
4419.19 1007
4419.82 1042
4420.44 998
4421.07 1003
4421.70 977
4422.33 992
4422.95 1013
4423.58 998
4424.21 873
4424.84 930
4425.46 944
4426.09 840
4426.72 910
4427.35 957
4427.97 887
4428.60 849
4429.23 893
4429.86 937
4430.49 907
4431.11 859
4431.74 871
4432.37 857
4433.00 882
4433.63 920
4434.26 871
4434.88 894
4435.51 941
4436.14 855
4436.77 900
4437.40 983
4438.03 985
4438.65 887
4439.28 856
4439.91 870
4440.54 910
4441.17 912
4441.80 923
4442.43 948
4443.06 906
4443.68 921
4444.31 965
4444.94 939
4445.57 941
4446.20 1004
4446.83 1014
4447.46 1008
4448.09 1010
4448.72 983
4449.35 1022
4449.98 924
4450.61 952
4451.24 1023
4451.86 1014
4452.49 915
4453.12 1005
4453.75 1005
4454.38 1054
4455.01 1098
4455.64 1059
4456.27 1080
4456.90 1117
4457.53 1063
4458.16 1018
4458.79 1052
4459.42 983
4460.05 929
4460.68 926
4461.31 860
4461.94 900
4462.57 852
4463.20 865
4463.83 836
4464.46 847
4465.09 833
4465.72 776
4466.36 869
4466.99 866
4467.62 849
4468.25 888
4468.88 901
4469.51 865
4470.14 845
4470.77 879
4471.40 858
4472.03 865
4472.66 863
4473.29 852
4473.93 847
4474.56 862
4475.19 847
4475.82 815
4476.45 846
4477.08 847
4477.71 822
4478.34 857
4478.98 867
4479.61 861
4480.24 866
4480.87 891
4481.50 927
4482.13 929
4482.76 934
4483.40 949
4484.03 969
4484.66 945
4485.29 962
4485.92 919
4486.56 982
4487.19 936
4487.82 926
4488.45 955
4489.08 937
4489.72 987
4490.35 911
4490.98 945
4491.61 932
4492.25 933
4492.88 961
4493.51 923
4494.14 927
4494.78 917
4495.41 898
4496.04 855
4496.67 902
4497.31 970
4497.94 983
4498.57 973
4499.20 1098
4499.84 1183
4500.47 1189
4501.10 1354
4501.74 1386
4502.37 1505
4503.00 1463
4503.64 1409
4504.27 1434
4504.90 1320
4505.53 1186
4506.17 1161
4506.80 1112
4507.43 1062
4508.07 1041
4508.70 1037
4509.34 1027
4509.97 1039
4510.60 1019
4511.24 1121
4511.87 1136
4512.50 1155
4513.14 1074
4513.77 1017
4514.41 1064
4515.04 1018
4515.67 939
4516.31 920
4516.94 960
4517.58 965
4518.21 946
4518.84 948
4519.48 893
4520.11 877
4520.75 965
4521.38 1012
4522.02 957
4522.65 992
4523.28 974
4523.92 948
4524.55 995
4525.19 992
4525.82 980
4526.46 1047
4527.09 1132
4527.73 1246
4528.36 1348
4529.00 1521
4529.63 1721
4530.27 1926
4530.90 2068
4531.54 2141
4532.17 2191
4532.81 2201
4533.44 2068
4534.08 1895
4534.71 1757
4535.35 1582
4535.99 1390
4536.62 1279
4537.26 1146
4537.89 1132
4538.53 1049
4539.16 972
4539.80 994
4540.43 1014
4541.07 972
4541.71 948
4542.34 931
4542.98 874
4543.61 908
4544.25 902
4544.89 865
4545.52 904
4546.16 914
4546.79 927
4547.43 932
4548.07 979
4548.70 983
4549.34 1021
4549.98 991
4550.61 966
4551.25 1001
4551.89 905
4552.52 877
4553.16 871
4553.80 846
4554.43 857
4555.07 865
4555.71 878
4556.34 821
4556.98 915
4557.62 896
4558.25 871
4558.89 852
4559.53 850
4560.16 889
4560.80 915
4561.44 943
4562.08 906
4562.71 908
4563.35 867
4563.99 903
4564.63 926
4565.26 926
4565.90 944
4566.54 961
4567.18 999
4567.81 1045
4568.45 1051
4569.09 1125
4569.73 1137
4570.36 1100
4571.00 1151
4571.64 1149
4572.28 1183
4572.92 1193
4573.55 1142
4574.19 1097
4574.83 1070
4575.47 1036
4576.11 1041
4576.75 970
4577.38 924
4578.02 999
4578.66 956
4579.30 961
4579.94 935
4580.58 959
4581.21 943
4581.85 921
4582.49 900
4583.13 942
4583.77 1019
4584.41 1032
4585.05 1040
4585.69 1039
4586.32 1040
4586.96 1136
4587.60 1202
4588.24 1172
4588.88 1161
4589.52 1164
4590.16 1105
4590.80 1050
4591.44 1090
4592.08 1160
4592.72 1185
4593.36 1113
4594.00 1099
4594.63 1094
4595.27 1051
4595.91 986
4596.55 962
4597.19 951
4597.83 933
4598.47 984
4599.11 984
4599.75 929
4600.39 979
4601.03 1035
4601.67 980
4602.31 958
4602.95 930
4603.59 949
4604.23 979
4604.87 1000
4605.51 1017
4606.15 989
4606.79 1003
4607.43 986
4608.08 982
4608.72 1013
4609.36 1034
4610.00 1027
4610.64 1025
4611.28 1012
4611.92 948
4612.56 956
4613.20 1073
4613.84 999
4614.48 970
4615.12 926
4615.76 958
4616.41 935
4617.05 918
4617.69 937
4618.33 924
4618.97 879
4619.61 865
4620.25 870
4620.89 840
4621.54 852
4622.18 864
4622.82 849
4623.46 898
4624.10 913
4624.74 840
4625.38 848
4626.03 852
4626.67 832
4627.31 888
4627.95 882
4628.59 838
4629.24 891
4629.88 928
4630.52 977
4631.16 1066
4631.80 993
4632.45 1069
4633.09 1063
4633.73 1049
4634.37 1035
4635.02 1034
4635.66 1021
4636.30 988
4636.94 1025
4637.58 1017
4638.23 1070
4638.87 1075
4639.51 1062
4640.16 1017
4640.80 1004
4641.44 1004
4642.08 1020
4642.73 990
4643.37 956
4644.01 903
4644.66 961
4645.30 959
4645.94 949
4646.58 954
4647.23 950
4647.87 927
4648.51 903
4649.16 985
4649.80 944
4650.44 928
4651.09 1001
4651.73 1010
4652.37 1059
4653.02 1130
4653.66 1069
4654.31 1012
4654.95 972
4655.59 984
4656.24 989
4656.88 926
4657.52 935
4658.17 909
4658.81 878
4659.46 820
4660.10 858
4660.75 816
4661.39 826
4662.03 834
4662.68 807
4663.32 789
4663.97 809
4664.61 815
4665.26 832
4665.90 797
4666.54 818
4667.19 804
4667.83 799
4668.48 779
4669.12 776
4669.77 787
4670.41 762
4671.06 789
4671.70 753
4672.35 786
4672.99 764
4673.64 842
4674.28 788
4674.93 798
4675.57 821
4676.22 833
4676.86 874
4677.51 830
4678.15 850
4678.80 877
4679.44 837
4680.09 826
4680.73 888
4681.38 859
4682.03 850
4682.67 880
4683.32 874
4683.96 927
4684.61 891
4685.25 861
4685.90 873
4686.55 855
4687.19 918
4687.84 914
4688.48 942
4689.13 961
4689.78 980
4690.42 1035
4691.07 991
4691.72 1025
4692.36 990
4693.01 1019
4693.65 1050
4694.30 1033
4694.95 1054
4695.59 977
4696.24 1004
4696.89 1057
4697.53 1081
4698.18 1086
4698.83 1167
4699.47 1200
4700.12 1251
4700.77 1238
4701.41 1151
4702.06 1087
4702.71 1043
4703.36 1020
4704.00 992
4704.65 1046
4705.30 1044
4705.94 1006
4706.59 959
4707.24 988
4707.89 966
4708.53 978
4709.18 934
4709.83 938
4710.48 977
4711.12 1017
4711.77 1022
4712.42 931
4713.07 923
4713.71 957
4714.36 926
4715.01 980
4715.66 944
4716.31 979
4716.95 955
4717.60 937
4718.25 999
4718.90 961
4719.55 1003
4720.19 972
4720.84 1008
4721.49 1048
4722.14 1064
4722.79 1079
4723.44 1052
4724.08 1036
4724.73 1053
4725.38 1079
4726.03 1071
4726.68 1056
4727.33 1040
4727.98 1038
4728.63 1074
4729.27 973
4729.92 949
4730.57 904
4731.22 870
4731.87 930
4732.52 933
4733.17 892
4733.82 903
4734.47 896
4735.12 961
4735.77 890
4736.41 951
4737.06 941
4737.71 998
4738.36 1033
4739.01 987
4739.66 1007
4740.31 1004
4740.96 1032
4741.61 1086
4742.26 1047
4742.91 994
4743.56 1012
4744.21 1001
4744.86 945
4745.51 979
4746.16 1023
4746.81 999
4747.46 914
4748.11 999
4748.76 957
4749.41 1031
4750.06 1083
4750.71 1075
4751.36 1080
4752.01 1089
4752.66 1059
4753.31 1092
4753.96 1127
4754.61 1035
4755.26 1037
4755.92 1015
4756.57 1040
4757.22 984
4757.87 1005
4758.52 1045
4759.17 1023
4759.82 1038
4760.47 1065
4761.12 1142
4761.77 1206
4762.42 1158
4763.08 1151
4763.73 1127
4764.38 1098
4765.03 1006
4765.68 1031
4766.33 967
4766.98 935
4767.64 978
4768.29 949
4768.94 973
4769.59 901
4770.24 947
4770.89 1024
4771.54 1038
4772.20 1022
4772.85 949
4773.50 962
4774.15 949
4774.80 969
4775.46 953
4776.11 957
4776.76 979
4777.41 986
4778.06 901
4778.72 956
4779.37 907
4780.02 920
4780.67 949
4781.33 914
4781.98 966
4782.63 943
4783.28 948
4783.94 978
4784.59 937
4785.24 936
4785.89 943
4786.55 965
4787.20 1045
4787.85 998
4788.51 1008
4789.16 1094
4789.81 1108
4790.46 1085
4791.12 1086
4791.77 1088
4792.42 1055
4793.08 1097
4793.73 1086
4794.38 1093
4795.04 1038
4795.69 1009
4796.34 1049
4797.00 1073
4797.65 1060
4798.30 1128
4798.96 1115
4799.61 1224
4800.27 1297
4800.92 1343
4801.57 1310
4802.23 1287
4802.88 1244
4803.53 1241
4804.19 1157
4804.84 1130
4805.50 1076
4806.15 1081
4806.81 1067
4807.46 1029
4808.11 1051
4808.77 1041
4809.42 1033
4810.08 1055
4810.73 1092
4811.39 1034
4812.04 1082
4812.69 1118
4813.35 1091
4814.00 1027
4814.66 1099
4815.31 1072
4815.97 1082
4816.62 1110
4817.28 1155
4817.93 1189
4818.59 1186
4819.24 1271
4819.90 1250
4820.55 1204
4821.21 1298
4821.86 1327
4822.52 1371
4823.17 1447
4823.83 1533
4824.48 1471
4825.14 1325
4825.79 1250
4826.45 1205
4827.11 1201
4827.76 1263
4828.42 1178
4829.07 1192
4829.73 1180
4830.38 1202
4831.04 1204
4831.70 1230
4832.35 1257
4833.01 1251
4833.66 1274
4834.32 1379
4834.98 1370
4835.63 1434
4836.29 1412
4836.94 1419
4837.60 1443
4838.26 1391
4838.91 1366
4839.57 1392
4840.23 1515
4840.88 1490
4841.54 1404
4842.20 1392
4842.85 1321
4843.51 1336
4844.17 1329
4844.82 1278
4845.48 1251
4846.14 1334
4846.79 1315
4847.45 1388
4848.11 1475
4848.76 1525
4849.42 1591
4850.08 1670
4850.73 1690
4851.39 1642
4852.05 1554
4852.71 1598
4853.36 1591
4854.02 1627
4854.68 1636
4855.34 1608
4855.99 1745
4856.65 2022
4857.31 2059
4857.97 2152
4858.62 2185
4859.28 2223
4859.94 2209
4860.60 2008
4861.25 1933
4861.91 1690
4862.57 1662
4863.23 1557
4863.89 1549
4864.54 1575
4865.20 1515
4865.86 1488
4866.52 1520
4867.18 1625
4867.84 1578
4868.49 1595
4869.15 1540
4869.81 1495
4870.47 1376
4871.13 1437
4871.79 1419
4872.44 1401
4873.10 1418
4873.76 1436
4874.42 1463
4875.08 1464
4875.74 1474
4876.40 1488
4877.06 1467
4877.72 1546
4878.37 1632
4879.03 1639
4879.69 1573
4880.35 1519
4881.01 1530
4881.67 1356
4882.33 1368
4882.99 1338
4883.65 1331
4884.31 1292
4884.97 1259
4885.63 1214
4886.29 1211
4886.95 1251
4887.61 1275
4888.26 1259
4888.92 1250
4889.58 1304
4890.24 1312
4890.90 1334
4891.56 1386
4892.22 1351
4892.88 1403
4893.54 1419
4894.20 1342
4894.86 1305
4895.52 1301
4896.18 1296
4896.84 1251
4897.51 1309
4898.17 1419
4898.83 1429
4899.49 1490
4900.15 1477
4900.81 1503
4901.47 1445
4902.13 1303
4902.79 1202
4903.45 1194
4904.11 1117
4904.77 1142
4905.43 1067
4906.09 1090
4906.75 1062
4907.41 1064
4908.08 1050
4908.74 1075
4909.40 1037
4910.06 1039
4910.72 1025
4911.38 1025
4912.04 1027
4912.70 979
4913.37 1005
4914.03 956
4914.69 986
4915.35 934
4916.01 957
4916.67 984
4917.33 931
4918.00 933
4918.66 960
4919.32 994
4919.98 955
4920.64 890
4921.31 891
4921.97 890
4922.63 844
4923.29 888
4923.95 925
4924.62 927
4925.28 870
4925.94 892
4926.60 898
4927.26 840
4927.93 897
4928.59 897
4929.25 964
4929.91 947
4930.58 934
4931.24 921
4931.90 883
4932.56 868
4933.23 865
4933.89 880
4934.55 887
4935.22 833
4935.88 829
4936.54 867
4937.20 860
4937.87 910
4938.53 882
4939.19 888
4939.86 878
4940.52 892
4941.18 905
4941.85 865
4942.51 904
4943.17 889
4943.84 864
4944.50 908
4945.16 882
4945.83 856
4946.49 941
4947.15 906
4947.82 864
4948.48 871
4949.15 867
4949.81 884
4950.47 879
4951.14 858
4951.80 889
4952.47 799
4953.13 815
4953.79 873
4954.46 873
4955.12 849
4955.79 791
4956.45 890
4957.11 949
4957.78 944
4958.44 954
4959.11 993
4959.77 1019
4960.44 1178
4961.10 1256
4961.77 1232
4962.43 1247
4963.10 1257
4963.76 1219
4964.42 1283
4965.09 1222
4965.75 1177
4966.42 1128
4967.08 1075
4967.75 974
4968.41 960
4969.08 867
4969.74 858
4970.41 857
4971.08 823
4971.74 889
4972.41 857
4973.07 900
4973.74 863
4974.40 894
4975.07 916
4975.73 946
4976.40 930
4977.06 984
4977.73 949
4978.40 928
4979.06 902
4979.73 929
4980.39 898
4981.06 867
4981.73 869
4982.39 825
4983.06 809
4983.72 828
4984.39 863
4985.06 827
4985.72 769
4986.39 805
4987.05 788
4987.72 827
4988.39 830
4989.05 812
4989.72 827
4990.39 830
4991.05 847
4991.72 860
4992.39 804
4993.05 775
4993.72 760
4994.39 787
4995.05 770
4995.72 823
4996.39 799
4997.05 820
4997.72 788
4998.39 784
4999.06 748
4999.72 760
5000.39 749
5001.06 750
5001.73 774
5002.39 766
5003.06 742
5003.73 739
5004.39 786
5005.06 765
5005.73 733
5006.40 714
5007.07 728
5007.73 735
5008.40 787
5009.07 752
5009.74 811
5010.40 734
5011.07 786
5011.74 788
5012.41 739
5013.08 803
5013.74 754
5014.41 784
5015.08 740
5015.75 755
5016.42 755
5017.09 732
5017.75 732
5018.42 777
5019.09 720
5019.76 777
5020.43 756
5021.10 762
5021.76 779
5022.43 745
5023.10 820
5023.77 839
5024.44 806
5025.11 784
5025.78 790
5026.45 818
5027.12 762
5027.78 806
5028.45 769
5029.12 758
5029.79 722
5030.46 731
5031.13 761
5031.80 735
5032.47 737
5033.14 744
5033.81 752
5034.48 730
5035.15 731
5035.82 735
5036.49 734
5037.16 720
5037.83 724
5038.50 723
5039.16 674
5039.83 698
5040.50 698
5041.17 755
5041.84 763
5042.51 719
5043.18 752
5043.85 785
5044.52 794
5045.20 786
5045.87 769
5046.54 766
5047.21 740
5047.88 709
5048.55 741
5049.22 746
5049.89 760
5050.56 728
5051.23 802
5051.90 777
5052.57 747
5053.24 730
5053.91 769
5054.58 759
5055.25 725
5055.92 720
5056.60 664
5057.27 692
5057.94 703
5058.61 735
5059.28 698
5059.95 726
5060.62 729
5061.29 700
5061.96 708
5062.64 729
5063.31 723
5063.98 696
5064.65 703
5065.32 685
5065.99 741
5066.66 740
5067.34 771
5068.01 726
5068.68 741
5069.35 694
5070.02 776
5070.70 775
5071.37 741
5072.04 749
5072.71 790
5073.38 747
5074.06 802
5074.73 754
5075.40 783
5076.07 760
5076.74 803
5077.42 847
5078.09 875
5078.76 910
5079.43 909
5080.11 893
5080.78 877
5081.45 849
5082.12 899
5082.80 858
5083.47 855
5084.14 846
5084.82 829
5085.49 819
5086.16 796
5086.83 837
5087.51 795
5088.18 835
5088.85 907
5089.53 908
5090.20 944
5090.87 963
5091.55 936
5092.22 927
5092.89 963
5093.57 920
5094.24 895
5094.91 916
5095.59 853
5096.26 831
5096.93 815
5097.61 800
5098.28 803
5098.96 756
5099.63 742
5100.30 737
5100.98 779
5101.65 840
5102.32 912
5103.00 890
5103.67 913
5104.35 887
5105.02 901
5105.70 896
5106.37 879
5107.04 878
5107.72 815
5108.39 833
5109.07 799
5109.74 806
5110.42 792
5111.09 755
5111.77 795
5112.44 823
5113.11 752
5113.79 774
5114.46 835
5115.14 835
5115.81 905
5116.49 925
5117.16 1012
5117.84 1092
5118.51 1094
5119.19 1161
5119.86 1238
5120.54 1177
5121.21 1157
5121.89 1080
5122.57 1031
5123.24 987
5123.92 971
5124.59 946
5125.27 846
5125.94 846
5126.62 856
5127.29 888
5127.97 884
5128.64 833
5129.32 820
5130.00 864
5130.67 934
5131.35 887
5132.02 896
5132.70 911
5133.38 947
5134.05 972
5134.73 869
5135.40 854
5136.08 903
5136.76 910
5137.43 899
5138.11 890
5138.79 900
5139.46 897
5140.14 871
5140.82 891
5141.49 859
5142.17 765
5142.85 871
5143.52 772
5144.20 763
5144.88 762
5145.55 777
5146.23 840
5146.91 860
5147.58 802
5148.26 808
5148.94 813
5149.61 823
5150.29 789
5150.97 765
5151.65 738
5152.32 755
5153.00 805
5153.68 780
5154.36 773
5155.03 732
5155.71 745
5156.39 834
5157.07 851
5157.74 830
5158.42 818
5159.10 821
5159.78 781
5160.45 748
5161.13 731
5161.81 737
5162.49 735
5163.17 761
5163.84 784
5164.52 782
5165.20 759
5165.88 753
5166.56 805
5167.24 786
5167.91 812
5168.59 783
5169.27 746
5169.95 719
5170.63 766
5171.31 748
5171.98 671
5172.66 647
5173.34 724
5174.02 700
5174.70 725
5175.38 724
5176.06 751
5176.74 765
5177.41 765
5178.09 769
5178.77 760
5179.45 822
5180.13 791
5180.81 727
5181.49 738
5182.17 743
5182.85 767
5183.53 762
5184.21 741
5184.89 736
5185.57 741
5186.24 716
5186.92 680
5187.60 690
5188.28 677
5188.96 666
5189.64 709
5190.32 733
5191.00 695
5191.68 687
5192.36 713
5193.04 689
5193.72 631
5194.40 672
5195.08 682
5195.76 712
5196.44 717
5197.12 705
5197.80 747
5198.48 685
5199.16 685
5199.84 776
5200.52 759
5201.21 691
5201.89 727
5202.57 746
5203.25 717
5203.93 734
5204.61 731
5205.29 716
5205.97 714
5206.65 778
5207.33 796
5208.01 754
5208.69 845
5209.37 831
5210.06 826
5210.74 775
5211.42 789
5212.10 750
5212.78 758
5213.46 800
5214.14 847
5214.82 823
5215.51 920
5216.19 939
5216.87 885
5217.55 832
5218.23 902
5218.91 914
5219.60 815
5220.28 793
5220.96 800
5221.64 775
5222.32 854
5223.00 956
5223.69 948
5224.37 910
5225.05 878
5225.73 859
5226.41 785
5227.10 763
5227.78 795
5228.46 823
5229.14 842
5229.83 832
5230.51 774
5231.19 768
5231.87 783
5232.56 766
5233.24 780
5233.92 798
5234.60 810
5235.29 804
5235.97 835
5236.65 808
5237.34 834
5238.02 899
5238.70 924
5239.38 904
5240.07 888
5240.75 934
5241.43 906
5242.12 897
5242.80 908
5243.48 848
5244.17 808
5244.85 860
5245.53 786
5246.22 789
5246.90 819
5247.58 830
5248.27 861
5248.95 828
5249.63 844
5250.32 848
5251.00 888
5251.69 943
5252.37 988
5253.05 1032
5253.74 1024
5254.42 923
5255.11 931
5255.79 817
5256.47 804
5257.16 786
5257.84 756
5258.53 777
5259.21 821
5259.89 843
5260.58 869
5261.26 983
5261.95 956
5262.63 909
5263.32 998
5264.00 994
5264.69 934
5265.37 897
5266.06 842
5266.74 884
5267.43 864
5268.11 895
5268.79 882
5269.48 880
5270.16 910
5270.85 894
5271.53 860
5272.22 855
5272.91 857
5273.59 831
5274.28 892
5274.96 877
5275.65 879
5276.33 857
5277.02 869
5277.70 849
5278.39 873
5279.07 871
5279.76 944
5280.45 961
5281.13 958
5281.82 948
5282.50 889
5283.19 875
5283.87 864
5284.56 878
5285.25 906
5285.93 888
5286.62 833
5287.30 838
5287.99 810
5288.68 852
5289.36 818
5290.05 802
5290.74 786
5291.42 800
5292.11 797
5292.79 813
5293.48 848
5294.17 824
5294.85 863
5295.54 810
5296.23 843
5296.91 900
5297.60 938
5298.29 976
5298.98 981
5299.66 937
5300.35 975
5301.04 1009
5301.72 976
5302.41 997
5303.10 1132
5303.78 1127
5304.47 1216
5305.16 1224
5305.85 1282
5306.53 1285
5307.22 1180
5307.91 1217
5308.60 1186
5309.28 1135
5309.97 1133
5310.66 1267
5311.35 1238
5312.03 1403
5312.72 1396
5313.41 1382
5314.10 1359
5314.79 1364
5315.47 1318
5316.16 1256
5316.85 1349
5317.54 1289
5318.23 1234
5318.91 1196
5319.60 1214
5320.29 1190
5320.98 1126
5321.67 1061
5322.36 1089
5323.04 1033
5323.73 1005
5324.42 975
5325.11 890
5325.80 959
5326.49 988
5327.18 921
5327.86 924
5328.55 864
5329.24 859
5329.93 816
5330.62 833
5331.31 856
5332.00 849
5332.69 849
5333.38 878
5334.06 816
5334.75 815
5335.44 880
5336.13 832
5336.82 824
5337.51 860
5338.20 884
5338.89 878
5339.58 866
5340.27 860
5340.96 895
5341.65 908
5342.34 872
5343.03 922
5343.72 873
5344.41 890
5345.10 886
5345.79 925
5346.48 985
5347.17 999
5347.86 1075
5348.55 1245
5349.24 1358
5349.93 1328
5350.62 1363
5351.31 1356
5352.00 1324
5352.69 1230
5353.38 1230
5354.07 1124
5354.76 1106
5355.45 968
5356.14 932
5356.83 929
5357.52 907
5358.21 841
5358.90 876
5359.59 904
5360.29 913
5360.98 897
5361.67 914
5362.36 848
5363.05 805
5363.74 834
5364.43 817
5365.12 795
5365.81 794
5366.50 754
5367.20 789
5367.89 804
5368.58 799
5369.27 744
5369.96 768
5370.65 802
5371.34 817
5372.04 818
5372.73 756
5373.42 766
5374.11 757
5374.80 736
5375.49 731
5376.19 742
5376.88 764
5377.57 701
5378.26 743
5378.95 758
5379.65 765
5380.34 781
5381.03 785
5381.72 788
5382.42 763
5383.11 744
5383.80 766
5384.49 762
5385.19 771
5385.88 821
5386.57 851
5387.26 863
5387.96 897
5388.65 895
5389.34 835
5390.03 845
5390.73 870
5391.42 874
5392.11 840
5392.80 795
5393.50 853
5394.19 913
5394.88 881
5395.58 844
5396.27 854
5396.96 890
5397.66 815
5398.35 780
5399.04 752
5399.74 800
5400.43 801
5401.12 789
5401.82 805
5402.51 790
5403.20 791
5403.90 773
5404.59 778
5405.29 811
5405.98 799
5406.67 807
5407.37 787
5408.06 811
5408.75 833
5409.45 842
5410.14 776
5410.84 797
5411.53 756
5412.23 808
5412.92 764
5413.61 797
5414.31 795
5415.00 752
5415.70 766
5416.39 745
5417.09 776
5417.78 752
5418.47 763
5419.17 761
5419.86 805
5420.56 824
5421.25 833
5421.95 846
5422.64 811
5423.34 816
5424.03 819
5424.73 830
5425.42 828
5426.12 798
5426.81 780
5427.51 787
5428.20 792
5428.90 869
5429.59 848
5430.29 853
5430.99 841
5431.68 877
5432.38 866
5433.07 813
5433.77 791
5434.46 868
5435.16 909
5435.85 853
5436.55 838
5437.25 871
5437.94 873
5438.64 844
5439.33 812
5440.03 790
5440.73 801
5441.42 867
5442.12 902
5442.81 865
5443.51 900
5444.21 972
5444.90 1020
5445.60 1056
5446.29 1099
5446.99 1141
5447.69 1127
5448.38 1195
5449.08 1222
5449.78 1162
5450.47 1080
5451.17 1106
5451.87 1115
5452.56 1055
5453.26 957
5453.96 968
5454.65 948
5455.35 903
5456.05 907
5456.75 900
5457.44 934
5458.14 960
5458.84 932
5459.53 965
5460.23 933
5460.93 942
5461.63 930
5462.32 1009
5463.02 1012
5463.72 1065
5464.42 1046
5465.11 1080
5465.81 1031
5466.51 1036
5467.21 1017
5467.90 1031
5468.60 975
5469.30 943
5470.00 993
5470.70 1006
5471.39 977
5472.09 1085
5472.79 1078
5473.49 1118
5474.19 1079
5474.88 1084
5475.58 1090
5476.28 1144
5476.98 1208
5477.68 1365
5478.38 1432
5479.07 1672
5479.77 1832
5480.47 1893
5481.17 1864
5481.87 1866
5482.57 1774
5483.27 1594
5483.96 1481
5484.66 1441
5485.36 1423
5486.06 1348
5486.76 1276
5487.46 1264
5488.16 1216
5488.86 1203
5489.56 1229
5490.26 1268
5490.96 1292
5491.65 1338
5492.35 1375
5493.05 1354
5493.75 1380
5494.45 1391
5495.15 1460
5495.85 1429
5496.55 1441
5497.25 1510
5497.95 1668
5498.65 1986
5499.35 2297
5500.05 2637
5500.75 3011
5501.45 3016
5502.15 2874
5502.85 2640
5503.55 2359
5504.25 2027
5504.95 1730
5505.65 1627
5506.35 1463
5507.05 1323
5507.75 1226
5508.45 1253
5509.15 1161
5509.85 1198
5510.55 1149
5511.25 1147
5511.95 1196
5512.65 1229
5513.35 1214
5514.05 1181
5514.76 1199
5515.46 1183
5516.16 1247
5516.86 1221
5517.56 1255
5518.26 1246
5518.96 1307
5519.66 1322
5520.36 1276
5521.06 1293
5521.77 1328
5522.47 1251
5523.17 1130
5523.87 1055
5524.57 1043
5525.27 1073
5525.97 1074
5526.67 1016
5527.38 1009
5528.08 1008
5528.78 946
5529.48 935
5530.18 969
5530.88 982
5531.59 981
5532.29 1035
5532.99 979
5533.69 961
5534.39 978
5535.10 1000
5535.80 958
5536.50 1017
5537.20 1002
5537.90 1056
5538.61 1070
5539.31 1108
5540.01 1068
5540.71 1037
5541.42 988
5542.12 943
5542.82 937
5543.52 944
5544.23 969
5544.93 941
5545.63 933
5546.33 883
5547.04 878
5547.74 891
5548.44 912
5549.15 916
5549.85 922
5550.55 945
5551.26 882
5551.96 897
5552.66 955
5553.36 933
5554.07 896
5554.77 922
5555.47 940
5556.18 872
5556.88 850
5557.58 817
5558.29 862
5558.99 926
5559.70 921
5560.40 894
5561.10 984
5561.81 1002
5562.51 958
5563.21 1025
5563.92 1099
5564.62 1068
5565.33 1007
5566.03 956
5566.73 914
5567.44 897
5568.14 916
5568.85 901
5569.55 845
5570.25 823
5570.96 821
5571.66 883
5572.37 927
5573.07 880
5573.78 852
5574.48 943
5575.19 982
5575.89 929
5576.59 922
5577.30 872
5578.00 923
5578.71 959
5579.41 875
5580.12 858
5580.82 856
5581.53 858
5582.23 799
5582.94 777
5583.64 817
5584.35 861
5585.05 879
5585.76 858
5586.46 846
5587.17 829
5587.88 824
5588.58 851
5589.29 834
5589.99 851
5590.70 804
5591.40 848
5592.11 800
5592.81 820
5593.52 800
5594.23 810
5594.93 829
5595.64 827
5596.34 805
5597.05 820
5597.76 739
5598.46 781
5599.17 837
5599.87 746
5600.58 768
5601.29 838
5601.99 825
5602.70 827
5603.41 813
5604.11 857
5604.82 790
5605.52 803
5606.23 821
5606.94 839
5607.64 793
5608.35 798
5609.06 819
5609.76 811
5610.47 751
5611.18 746
5611.88 792
5612.59 802
5613.30 809
5614.01 790
5614.71 772
5615.42 824
5616.13 823
5616.83 832
5617.54 845
5618.25 839
5618.96 811
5619.66 858
5620.37 872
5621.08 848
5621.79 814
5622.49 861
5623.20 864
5623.91 841
5624.62 896
5625.32 858
5626.03 871
5626.74 874
5627.45 919
5628.16 898
5628.86 871
5629.57 948
5630.28 945
5630.99 970
5631.70 956
5632.40 898
5633.11 910
5633.82 959
5634.53 957
5635.24 1104
5635.95 1098
5636.65 1143
5637.36 1078
5638.07 1129
5638.78 1184
5639.49 1203
5640.20 1139
5640.91 1128
5641.61 1063
5642.32 1077
5643.03 1044
5643.74 989
5644.45 942
5645.16 915
5645.87 869
5646.58 895
5647.29 910
5648.00 918
5648.70 944
5649.41 946
5650.12 861
5650.83 904
5651.54 932
5652.25 980
5652.96 1052
5653.67 1007
5654.38 990
5655.09 1005
5655.80 986
5656.51 1006
5657.22 1006
5657.93 1015
5658.64 1065
5659.35 1051
5660.06 1092
5660.77 1002
5661.48 1075
5662.19 1087
5662.90 1005
5663.61 1007
5664.32 926
5665.03 972
5665.74 923
5666.45 919
5667.16 931
5667.87 962
5668.58 952
5669.29 988
5670.00 1034
5670.71 1134
5671.42 1153
5672.13 1105
5672.84 1056
5673.56 1040
5674.27 924
5674.98 939
5675.69 971
5676.40 921
5677.11 928
5677.82 916
5678.53 884
5679.24 943
5679.95 978
5680.67 978
5681.38 939
5682.09 923
5682.80 952
5683.51 924
5684.22 932
5684.93 911
5685.65 902
5686.36 904
5687.07 892
5687.78 846
5688.49 850
5689.20 856
5689.92 859
5690.63 849
5691.34 874
5692.05 886
5692.76 881
5693.47 841
5694.19 818
5694.90 809
5695.61 841
5696.32 798
5697.04 772
5697.75 807
5698.46 781
5699.17 808
5699.89 798
5700.60 869
5701.31 905
5702.02 880
5702.74 928
5703.45 867
5704.16 877
5704.87 856
5705.59 850
5706.30 851
5707.01 906
5707.72 877
5708.44 859
5709.15 892
5709.86 862
5710.58 807
5711.29 855
5712.00 813
5712.72 826
5713.43 815
5714.14 810
5714.86 859
5715.57 784
5716.28 801
5717.00 813
5717.71 858
5718.42 827
5719.14 860
5719.85 853
5720.56 889
5721.28 875
5721.99 814
5722.71 853
5723.42 822
5724.13 881
5724.85 925
5725.56 930
5726.28 966
5726.99 1034
5727.70 1102
5728.42 1074
5729.13 948
5729.85 968
5730.56 969
5731.28 956
5731.99 948
5732.70 903
5733.42 922
5734.13 891
5734.85 867
5735.56 824
5736.28 940
5736.99 871
5737.71 832
5738.42 895
5739.14 903
5739.85 922
5740.57 870
5741.28 917
5742.00 965
5742.71 975
5743.43 951
5744.14 917
5744.86 950
5745.57 963
5746.29 973
5747.00 1013
5747.72 999
5748.43 1002
5749.15 1008
5749.87 1013
5750.58 1054
5751.30 1096
5752.01 1160
5752.73 1145
5753.44 1229
5754.16 1263
5754.88 1298
5755.59 1435
5756.31 1440
5757.02 1491
5757.74 1436
5758.46 1388
5759.17 1402
5759.89 1424
5760.60 1541
5761.32 1469
5762.04 1443
5762.75 1447
5763.47 1519
5764.19 1602
5764.90 1555
5765.62 1613
5766.34 1747
5767.05 1976
5767.77 2335
5768.49 2810
5769.20 3466
5769.92 4072
5770.64 4432
5771.35 4396
5772.07 4150
5772.79 3659
5773.50 3148
5774.22 2592
5774.94 2192
5775.65 2010
5776.37 1817
5777.09 1699
5777.81 1791
5778.52 1772
5779.24 1710
5779.96 1824
5780.68 1860
5781.39 1746
5782.11 1770
5782.83 1776
5783.55 1674
5784.26 1771
5784.98 1795
5785.70 1786
5786.42 1644
5787.14 1667
5787.85 1764
5788.57 1620
5789.29 1665
5790.01 1678
5790.73 1663
5791.44 1570
5792.16 1502
5792.88 1348
5793.60 1286
5794.32 1339
5795.03 1244
5795.75 1263
5796.47 1201
5797.19 1273
5797.91 1288
5798.63 1322
5799.35 1350
5800.06 1420
5800.78 1472
5801.50 1440
5802.22 1433
5802.94 1417
5803.66 1327
5804.38 1283
5805.10 1238
5805.82 1147
5806.53 1186
5807.25 1191
5807.97 1198
5808.69 1319
5809.41 1261
5810.13 1307
5810.85 1277
5811.57 1253
5812.29 1197
5813.01 1139
5813.73 1075
5814.45 1023
5815.17 1016
5815.89 1035
5816.61 1046
5817.33 1084
5818.05 1094
5818.77 1069
5819.49 1069
5820.20 1083
5820.92 1087
5821.64 1062
5822.36 1051
5823.09 985
5823.81 1009
5824.53 1031
5825.25 984
5825.97 1008
5826.69 1075
5827.41 1039
5828.13 994
5828.85 1002
5829.57 988
5830.29 955
5831.01 904
5831.73 962
5832.45 1020
5833.17 981
5833.89 932
5834.61 947
5835.33 943
5836.05 918
5836.78 920
5837.50 944
5838.22 967
5838.94 930
5839.66 953
5840.38 943
5841.10 894
5841.82 884
5842.54 883
5843.27 903
5843.99 949
5844.71 923
5845.43 898
5846.15 902
5846.87 918
5847.59 936
5848.32 952
5849.04 915
5849.76 934
5850.48 910
5851.20 889
5851.93 928
5852.65 946
5853.37 926
5854.09 911
5854.81 950
5855.54 937
5856.26 898
5856.98 909
5857.70 886
5858.42 890
5859.15 886
5859.87 853
5860.59 854
5861.31 882
5862.04 881
5862.76 883
5863.48 908
5864.20 890
5864.93 871
5865.65 878
5866.37 873
5867.10 895
5867.82 896
5868.54 910
5869.26 895
5869.99 909
5870.71 900
5871.43 893
5872.16 875
5872.88 853
5873.60 855
5874.33 888
5875.05 870
5875.77 907
5876.50 897
5877.22 944
5877.94 926
5878.67 966
5879.39 999
5880.11 919
5880.84 933
5881.56 947
5882.28 908
5883.01 935
5883.73 892
5884.46 930
5885.18 953
5885.90 914
5886.63 881
5887.35 879
5888.08 903
5888.80 896
5889.52 883
5890.25 857
5890.97 870
5891.70 854
5892.42 880
5893.15 921
5893.87 901
5894.59 908
5895.32 932
5896.04 933
5896.77 918
5897.49 931
5898.22 896
5898.94 832
5899.67 850
5900.39 886
5901.12 933
5901.84 898
5902.57 850
5903.29 841
5904.02 868
5904.74 900
5905.47 861
5906.19 881
5906.92 866
5907.64 847
5908.37 808
5909.09 825
5909.82 930
5910.55 900
5911.27 864
5912.00 871
5912.72 926
5913.45 908
5914.17 949
5914.90 942
5915.63 877
5916.35 916
5917.08 996
5917.80 954
5918.53 966
5919.25 929
5919.98 932
5920.71 938
5921.43 966
5922.16 1033
5922.89 1009
5923.61 1011
5924.34 1019
5925.06 1041
5925.79 1048
5926.52 1020
5927.24 1061
5927.97 1052
5928.70 1103
5929.42 1056
5930.15 1090
5930.88 1090
5931.60 1106
5932.33 1138
5933.06 1115
5933.78 1138
5934.51 1192
5935.24 1205
5935.97 1227
5936.69 1235
5937.42 1230
5938.15 1245
5938.87 1238
5939.60 1260
5940.33 1294
5941.06 1256
5941.78 1288
5942.51 1352
5943.24 1415
5943.97 1507
5944.69 1474
5945.42 1456
5946.15 1513
5946.88 1513
5947.60 1479
5948.33 1537
5949.06 1604
5949.79 1622
5950.52 1763
5951.24 2003
5951.97 2207
5952.70 2369
5953.43 2406
5954.16 2411
5954.88 2386
5955.61 2255
5956.34 2059
5957.07 1994
5957.80 2006
5958.53 1872
5959.25 1863
5959.98 1951
5960.71 1983
5961.44 1960
5962.17 1967
5962.90 2064
5963.63 2115
5964.36 2183
5965.08 2502
5965.81 2750
5966.54 2981
5967.27 3129
5968.00 3034
5968.73 2969
5969.46 2863
5970.19 2760
5970.92 2653
5971.65 2604
5972.37 2477
5973.10 2407
5973.83 2362
5974.56 2310
5975.29 2254
5976.02 2291
5976.75 2365
5977.48 2349
5978.21 2421
5978.94 2548
5979.67 2582
5980.40 2631
5981.13 2661
5981.86 2656
5982.59 2732
5983.32 2764
5984.05 2740
5984.78 2853
5985.51 2832
5986.24 2785
5986.97 2848
5987.70 2817
5988.43 2825
5989.16 2811
5989.89 2788
5990.62 2860
5991.35 2918
5992.08 2946
5992.81 2986
5993.54 2982
5994.27 3071
5995.00 3030
5995.74 3152
5996.47 3191
5997.20 3187
5997.93 3167
5998.66 3320
5999.39 3253
6000.12 3083
6000.85 2974
6001.58 3054
6002.31 3028
6003.04 2911
6003.78 2923
6004.51 2959
6005.24 2863
6005.97 2832
6006.70 2962
6007.43 3088
6008.16 3333
6008.90 3764
6009.63 4491
6010.36 5429
6011.09 6740
6011.82 7915
6012.55 9345
6013.29 10394
6014.02 10754
6014.75 10774
6015.48 10483
6016.21 9634
6016.95 8846
6017.68 7747
6018.41 6594
6019.14 5576
6019.87 4740
6020.61 4133
6021.34 3586
6022.07 3307
6022.80 3073
6023.54 2809
6024.27 2731
6025.00 2625
6025.73 2592
6026.47 2574
6027.20 2467
6027.93 2604
6028.66 2813
6029.40 2750
6030.13 2735
6030.86 2694
6031.59 2688
6032.33 2579
6033.06 2379
6033.79 2257
6034.53 2192
6035.26 2140
6035.99 2095
6036.73 2078
6037.46 2150
6038.19 2110
6038.93 2161
6039.66 2108
6040.39 2109
6041.13 2151
6041.86 2195
6042.59 2236
6043.33 2220
6044.06 2252
6044.79 2241
6045.53 2287
6046.26 2351
6047.00 2417
6047.73 2408
6048.46 2529
6049.20 2629
6049.93 2813
6050.67 2951
6051.40 3147
6052.13 3382
6052.87 3490
6053.60 3562
6054.34 3444
6055.07 3271
6055.81 2999
6056.54 2804
6057.27 2626
6058.01 2495
6058.74 2341
6059.48 2269
6060.21 2199
6060.95 2113
6061.68 2172
6062.42 2156
6063.15 2125
6063.89 2074
6064.62 2116
6065.36 2111
6066.09 2067
6066.83 2012
6067.56 2008
6068.30 1988
6069.03 1951
6069.77 1881
6070.50 1920
6071.24 1935
6071.97 1957
6072.71 2005
6073.44 1946
6074.18 1874
6074.91 1911
6075.65 1841
6076.39 1866
6077.12 1814
6077.86 1758
6078.59 1782
6079.33 1743
6080.06 1693
6080.80 1686
6081.54 1677
6082.27 1720
6083.01 1647
6083.74 1644
6084.48 1552
6085.22 1510
6085.95 1553
6086.69 1576
6087.42 1624
6088.16 1655
6088.90 1672
6089.63 1743
6090.37 1763
6091.11 1758
6091.84 1735
6092.58 1744
6093.32 1707
6094.05 1659
6094.79 1584
6095.53 1589
6096.26 1574
6097.00 1485
6097.74 1479
6098.47 1514
6099.21 1458
6099.95 1420
6100.69 1404
6101.42 1416
6102.16 1436
6102.90 1400
6103.63 1430
6104.37 1375
6105.11 1401
6105.85 1317
6106.58 1312
6107.32 1370
6108.06 1355
6108.80 1361
6109.53 1391
6110.27 1400
6111.01 1416
6111.75 1413
6112.49 1455
6113.22 1452
6113.96 1522
6114.70 1506
6115.44 1577
6116.17 1624
6116.91 1654
6117.65 1638
6118.39 1558
6119.13 1569
6119.87 1471
6120.60 1427
6121.34 1461
6122.08 1492
6122.82 1437
6123.56 1484
6124.30 1487
6125.03 1425
6125.77 1472
6126.51 1481
6127.25 1542
6127.99 1474
6128.73 1420
6129.47 1440
6130.21 1403
6130.94 1399
6131.68 1410
6132.42 1486
6133.16 1491
6133.90 1449
6134.64 1436
6135.38 1428
6136.12 1458
6136.86 1456
6137.60 1451
6138.34 1471
6139.08 1513
6139.81 1553
6140.55 1519
6141.29 1510
6142.03 1461
6142.77 1505
6143.51 1525
6144.25 1501
6144.99 1486
6145.73 1496
6146.47 1499
6147.21 1475
6147.95 1488
6148.69 1478
6149.43 1583
6150.17 1558
6150.91 1551
6151.65 1523
6152.39 1606
6153.13 1606
6153.87 1649
6154.61 1729
6155.35 1675
6156.09 1672
6156.83 1691
6157.58 1701
6158.32 1768
6159.06 1791
6159.80 1770
6160.54 1797
6161.28 1848
6162.02 1965
6162.76 2036
6163.50 2164
6164.24 2236
6164.98 2399
6165.72 2540
6166.46 2602
6167.21 2653
6167.95 2679
6168.69 2588
6169.43 2514
6170.17 2433
6170.91 2346
6171.65 2276
6172.39 2327
6173.14 2260
6173.88 2245
6174.62 2213
6175.36 2181
6176.10 2083
6176.84 2103
6177.59 2186
6178.33 2212
6179.07 2162
6179.81 2177
6180.55 2250
6181.30 2220
6182.04 2312
6182.78 2329
6183.52 2289
6184.26 2389
6185.01 2414
6185.75 2412
6186.49 2463
6187.23 2403
6187.97 2401
6188.72 2466
6189.46 2613
6190.20 2718
6190.94 2748
6191.69 2773
6192.43 2942
6193.17 2928
6193.92 3079
6194.66 3082
6195.40 2969
6196.14 2934
6196.89 2882
6197.63 2896
6198.37 2849
6199.12 2857
6199.86 2996
6200.60 3028
6201.34 3082
6202.09 3170
6202.83 3445
6203.57 3678
6204.32 4362
6205.06 5538
6205.80 7079
6206.55 9092
6207.29 11559
6208.03 13877
6208.78 15544
6209.52 16198
6210.27 15918
6211.01 15032
6211.75 13291
6212.50 11345
6213.24 9604
6213.98 7793
6214.73 6484
6215.47 5379
6216.22 4426
6216.96 3770
6217.71 3256
6218.45 2923
6219.19 2644
6219.94 2512
6220.68 2439
6221.43 2342
6222.17 2360
6222.92 2279
6223.66 2172
6224.40 2137
6225.15 2067
6225.89 1970
6226.64 1836
6227.38 1765
6228.13 1662
6228.87 1616
6229.62 1493
6230.36 1502
6231.11 1512
6231.85 1576
6232.60 1685
6233.34 1655
6234.09 1674
6234.83 1740
6235.58 1677
6236.32 1767
6237.07 1777
6237.81 1910
6238.56 2048
6239.30 2212
6240.05 2276
6240.80 2253
6241.54 2293
6242.29 2253
6243.03 2325
6243.78 2328
6244.52 2362
6245.27 2719
6246.02 2824
6246.76 2933
6247.51 2962
6248.25 2838
6249.00 2841
6249.75 2704
6250.49 2537
6251.24 2393
6251.98 2308
6252.73 2201
6253.48 2121
6254.22 2146
6254.97 2007
6255.72 2008
6256.46 1931
6257.21 1911
6257.95 1883
6258.70 1895
6259.45 1877
6260.19 1847
6260.94 1872
6261.69 1807
6262.43 1766
6263.18 1767
6263.93 1731
6264.68 1745
6265.42 1705
6266.17 1723
6266.92 1676
6267.66 1714
6268.41 1633
6269.16 1697
6269.91 1715
6270.65 1765
6271.40 1772
6272.15 1795
6272.89 1749
6273.64 1785
6274.39 1895
6275.14 1895
6275.88 1911
6276.63 1989
6277.38 1979
6278.13 1979
6278.88 1991
6279.62 1944
6280.37 1828
6281.12 1783
6281.87 1678
6282.62 1696
6283.36 1696
6284.11 1668
6284.86 1622
6285.61 1602
6286.36 1582
6287.10 1562
6287.85 1568
6288.60 1550
6289.35 1517
6290.10 1467
6290.85 1424
6291.59 1436
6292.34 1460
6293.09 1460
6293.84 1512
6294.59 1516
6295.34 1530
6296.09 1569
6296.84 1536
6297.58 1546
6298.33 1556
6299.08 1474
6299.83 1421
6300.58 1324
6301.33 1277
6302.08 1291
6302.83 1276
6303.58 1363
6304.33 1295
6305.08 1308
6305.83 1288
6306.58 1344
6307.32 1418
6308.07 1368
6308.82 1380
6309.57 1382
6310.32 1386
6311.07 1443
6311.82 1458
6312.57 1429
6313.32 1469
6314.07 1488
6314.82 1570
6315.57 1620
6316.32 1652
6317.07 1637
6317.82 1566
6318.57 1572
6319.32 1411
6320.07 1340
6320.82 1274
6321.57 1225
6322.32 1281
6323.07 1263
6323.82 1236
6324.58 1238
6325.33 1262
6326.08 1286
6326.83 1232
6327.58 1171
6328.33 1229
6329.08 1188
6329.83 1217
6330.58 1192
6331.33 1196
6332.08 1209
6332.83 1186
6333.58 1266
6334.34 1268
6335.09 1270
6335.84 1263
6336.59 1287
6337.34 1323
6338.09 1232
6338.84 1268
6339.59 1273
6340.35 1301
6341.10 1281
6341.85 1225
6342.60 1237
6343.35 1223
6344.10 1229
6344.86 1218
6345.61 1225
6346.36 1300
6347.11 1346
6347.86 1421
6348.62 1393
6349.37 1334
6350.12 1421
6350.87 1432
6351.62 1456
6352.38 1578
6353.13 1599
6353.88 1672
6354.63 1734
6355.38 1667
6356.14 1538
6356.89 1476
6357.64 1502
6358.39 1462
6359.15 1360
6359.90 1353
6360.65 1395
6361.40 1324
6362.16 1295
6362.91 1279
6363.66 1375
6364.42 1387
6365.17 1459
6365.92 1473
6366.67 1647
6367.43 1745
6368.18 1764
6368.93 1742
6369.69 1702
6370.44 1573
6371.19 1498
6371.95 1454
6372.70 1384
6373.45 1392
6374.21 1367
6374.96 1339
6375.71 1356
6376.47 1345
6377.22 1312
6377.98 1334
6378.73 1394
6379.48 1422
6380.24 1376
6380.99 1456
6381.74 1461
6382.50 1426
6383.25 1402
6384.01 1396
6384.76 1385
6385.51 1274
6386.27 1333
6387.02 1267
6387.78 1286
6388.53 1290
6389.29 1283
6390.04 1294
6390.79 1315
6391.55 1247
6392.30 1191
6393.06 1254
6393.81 1264
6394.57 1263
6395.32 1202
6396.08 1281
6396.83 1256
6397.59 1225
6398.34 1191
6399.10 1213
6399.85 1212
6400.61 1193
6401.36 1185
6402.12 1245
6402.87 1175
6403.63 1137
6404.38 1105
6405.14 1164
6405.89 1148
6406.65 1146
6407.40 1162
6408.16 1182
6408.91 1288
6409.67 1271
6410.43 1232
6411.18 1217
6411.94 1210
6412.69 1188
6413.45 1182
6414.20 1163
6414.96 1251
6415.72 1270
6416.47 1295
6417.23 1276
6417.98 1339
6418.74 1223
6419.50 1236
6420.25 1228
6421.01 1166
6421.77 1191
6422.52 1171
6423.28 1150
6424.03 1118
6424.79 1137
6425.55 1075
6426.30 1107
6427.06 1057
6427.82 1085
6428.57 1093
6429.33 1081
6430.09 1138
6430.84 1111
6431.60 1135
6432.36 1111
6433.11 1124
6433.87 1125
6434.63 1152
6435.39 1205
6436.14 1181
6436.90 1137
6437.66 1190
6438.41 1220
6439.17 1222
6439.93 1244
6440.69 1160
6441.44 1220
6442.20 1266
6442.96 1217
6443.72 1183
6444.47 1188
6445.23 1225
6445.99 1246
6446.75 1253
6447.50 1243
6448.26 1265
6449.02 1305
6449.78 1304
6450.54 1256
6451.29 1279
6452.05 1243
6452.81 1260
6453.57 1285
6454.33 1275
6455.08 1304
6455.84 1285
6456.60 1294
6457.36 1354
6458.12 1308
6458.88 1309
6459.64 1264
6460.39 1244
6461.15 1329
6461.91 1337
6462.67 1343
6463.43 1322
6464.19 1372
6464.95 1378
6465.70 1471
6466.46 1457
6467.22 1469
6467.98 1380
6468.74 1397
6469.50 1449
6470.26 1425
6471.02 1466
6471.78 1488
6472.54 1430
6473.30 1418
6474.05 1442
6474.81 1472
6475.57 1468
6476.33 1477
6477.09 1450
6477.85 1515
6478.61 1501
6479.37 1555
6480.13 1560
6480.89 1668
6481.65 1633
6482.41 1650
6483.17 1737
6483.93 1738
6484.69 1800
6485.45 1788
6486.21 1837
6486.97 1762
6487.73 1770
6488.49 1820
6489.25 1880
6490.01 1862
6490.77 1898
6491.53 1978
6492.29 1961
6493.05 1947
6493.81 1974
6494.57 2013
6495.33 1992
6496.10 2092
6496.86 2018
6497.62 2019
6498.38 2034
6499.14 1936
6499.90 1949
6500.66 1950
6501.42 2081
6502.18 2138
6502.94 2254
6503.70 2570
6504.47 3241
6505.23 4050
6505.99 5236
6506.75 6737
6507.51 8006
6508.27 8843
6509.03 9133
6509.79 8832
6510.56 8137
6511.32 7343
6512.08 6324
6512.84 5229
6513.60 4443
6514.36 3801
6515.13 3316
6515.89 2924
6516.65 2634
6517.41 2490
6518.17 2386
6518.94 2324
6519.70 2265
6520.46 2282
6521.22 2255
6521.98 2296
6522.75 2256
6523.51 2409
6524.27 2572
6525.03 2824
6525.79 3001
6526.56 3287
6527.32 3312
6528.08 3350
6528.84 3373
6529.61 3267
6530.37 3088
6531.13 3085
6531.90 2958
6532.66 2899
6533.42 2964
6534.18 3278
6534.95 3677
6535.71 3903
6536.47 3923
6537.24 3929
6538.00 3785
6538.76 3580
6539.53 3349
6540.29 3097
6541.05 2634
6541.82 2517
6542.58 2429
6543.34 2417
6544.11 2423
6544.87 2465
6545.63 2531
6546.40 2539
6547.16 2685
6547.92 2540
6548.69 2467
6549.45 2389
6550.21 2255
6550.98 2195
6551.74 2122
6552.51 2085
6553.27 2103
6554.03 2017
6554.80 1977
6555.56 1957
6556.33 1953
6557.09 1936
6557.85 2009
6558.62 1910
6559.38 1975
6560.15 2070
6560.91 2104
6561.68 2186
6562.44 2183
6563.21 2155
6563.97 2216
6564.74 2193
6565.50 2176
6566.26 2249
6567.03 2336
6567.79 2218
6568.56 2215
6569.32 2231
6570.09 2160
6570.85 2253
6571.62 2274
6572.38 2311
6573.15 2290
6573.91 2345
6574.68 2298
6575.44 2386
6576.21 2411
6576.98 2438
6577.74 2416
6578.51 2369
6579.27 2390
6580.04 2394
6580.80 2438
6581.57 2486
6582.33 2595
6583.10 2620
6583.87 2526
6584.63 2593
6585.40 2543
6586.16 2575
6586.93 2565
6587.70 2458
6588.46 2455
6589.23 2448
6589.99 2442
6590.76 2511
6591.53 2697
6592.29 2949
6593.06 3238
6593.82 3380
6594.59 3607
6595.36 3631
6596.12 3627
6596.89 3596
6597.66 3451
6598.42 3318
6599.19 3056
6599.96 3008
6600.72 2785
6601.49 2669
6602.26 2647
6603.02 2478
6603.79 2308
6604.56 2291
6605.33 2258
6606.09 2296
6606.86 2261
6607.63 2269
6608.39 2342
6609.16 2341
6609.93 2344
6610.70 2339
6611.46 2274
6612.23 2283
6613.00 2311
6613.77 2171
6614.53 2127
6615.30 2158
6616.07 2202
6616.84 2201
6617.60 2268
6618.37 2285
6619.14 2453
6619.91 2579
6620.68 2697
6621.44 2989
6622.21 3059
6622.98 3154
6623.75 3312
6624.52 3242
6625.28 2991
6626.05 2930
6626.82 2817
6627.59 2763
6628.36 2640
6629.13 2523
6629.89 2366
6630.66 2412
6631.43 2487
6632.20 2676
6632.97 2826
6633.74 2937
6634.51 3044
6635.27 3119
6636.04 3198
6636.81 3106
6637.58 3208
6638.35 3193
6639.12 3303
6639.89 3482
6640.66 3740
6641.43 3885
6642.19 3885
6642.96 3810
6643.73 3635
6644.50 3428
6645.27 3205
6646.04 3006
6646.81 2668
6647.58 2419
6648.35 2317
6649.12 2099
6649.89 2044
6650.66 1977
6651.43 1960
6652.20 1930
6652.97 1936
6653.74 1907
6654.51 1871
6655.28 1909
6656.05 1903
6656.82 1994
6657.59 1922
6658.36 1904
6659.13 1949
6659.90 1863
6660.67 1876
6661.44 1883
6662.21 1919
6662.98 1930
6663.75 1836
6664.52 1842
6665.29 1849
6666.06 1827
6666.83 1799
6667.60 1789
6668.37 1897
6669.14 2022
6669.91 2061
6670.68 2092
6671.46 2153
6672.23 2145
6673.00 2135
6673.77 2162
6674.54 2126
6675.31 2143
6676.08 2023
6676.85 2113
6677.62 2185
6678.40 2098
6679.17 2132
6679.94 2156
6680.71 2149
6681.48 2170
6682.25 2177
6683.02 2262
6683.80 2454
6684.57 2496
6685.34 2613
6686.11 2531
6686.88 2535
6687.65 2449
6688.43 2333
6689.20 2209
6689.97 2028
6690.74 1971
6691.51 1933
6692.29 1879
6693.06 1884
6693.83 1775
6694.60 1700
6695.37 1721
6696.15 1657
6696.92 1668
6697.69 1752
6698.46 1702
6699.24 1699
6700.01 1719
6700.78 1697
6701.55 1667
6702.33 1660
6703.10 1670
6703.87 1732
6704.64 1658
6705.42 1571
6706.19 1569
6706.96 1617
6707.74 1586
6708.51 1557
6709.28 1560
6710.06 1559
6710.83 1589
6711.60 1538
6712.37 1524
6713.15 1465
6713.92 1389
6714.69 1407
6715.47 1421
6716.24 1475
6717.01 1533
6717.79 1542
6718.56 1506
6719.34 1463
6720.11 1436
6720.88 1414
6721.66 1465
6722.43 1457
6723.20 1463
6723.98 1491
6724.75 1439
6725.53 1447
6726.30 1447
6727.07 1380
6727.85 1414
6728.62 1430
6729.40 1472
6730.17 1440
6730.95 1425
6731.72 1451
6732.49 1456
6733.27 1524
6734.04 1479
6734.82 1467
6735.59 1562
6736.37 1541
6737.14 1558
6737.92 1522
6738.69 1516
6739.47 1568
6740.24 1621
6741.01 1667
6741.79 1603
6742.56 1574
6743.34 1652
6744.11 1679
6744.89 1669
6745.67 1627
6746.44 1654
6747.22 1640
6747.99 1701
6748.77 1688
6749.54 1774
6750.32 1867
6751.09 2011
6751.87 2150
6752.64 2220
6753.42 2201
6754.19 2303
6754.97 2243
6755.75 2146
6756.52 1926
6757.30 1906
6758.07 1838
6758.85 1689
6759.63 1623
6760.40 1591
6761.18 1631
6761.95 1605
6762.73 1630
6763.51 1602
6764.28 1683
6765.06 1751
6765.83 1848
6766.61 1921
6767.39 1939
6768.16 2003
6768.94 2036
6769.72 1920
6770.49 1790
6771.27 1711
6772.05 1667
6772.82 1611
6773.60 1583
6774.38 1603
6775.15 1567
6775.93 1530
6776.71 1580
6777.48 1514
6778.26 1560
6779.04 1504
6779.82 1498
6780.59 1565
6781.37 1505
6782.15 1525
6782.92 1479
6783.70 1480
6784.48 1441
6785.26 1416
6786.03 1423
6786.81 1405
6787.59 1440
6788.37 1419
6789.14 1431
6789.92 1367
6790.70 1418
6791.48 1410
6792.25 1404
6793.03 1377
6793.81 1349
6794.59 1289
6795.37 1310
6796.14 1323
6796.92 1297
6797.70 1342
6798.48 1383
6799.26 1380
6800.04 1401
6800.81 1345
6801.59 1350
6802.37 1377
6803.15 1437
6803.93 1526
6804.71 1517
6805.48 1542
6806.26 1564
6807.04 1490
6807.82 1376
6808.60 1368
6809.38 1344
6810.16 1294
6810.94 1276
6811.71 1348
6812.49 1255
6813.27 1276
6814.05 1315
6814.83 1318
6815.61 1259
6816.39 1264
6817.17 1293
6817.95 1275
6818.73 1269
6819.51 1341
6820.29 1282
6821.07 1275
6821.84 1239
6822.62 1295
6823.40 1254
6824.18 1261
6824.96 1249
6825.74 1197
6826.52 1243
6827.30 1225
6828.08 1274
6828.86 1247
6829.64 1241
6830.42 1241
6831.20 1279
6831.98 1261
6832.76 1218
6833.54 1268
6834.32 1332
6835.10 1414
6835.88 1593
6836.66 1825
6837.44 2043
6838.22 2215
6839.01 2349
6839.79 2278
6840.57 2234
6841.35 2123
6842.13 2018
6842.91 1837
6843.69 1712
6844.47 1570
6845.25 1536
6846.03 1429
6846.81 1504
6847.59 1572
6848.37 1639
6849.16 1827
6849.94 1994
6850.72 2040
6851.50 2099
6852.28 2026
6853.06 1990
6853.84 1835
6854.62 1764
6855.41 1657
6856.19 1505
6856.97 1429
6857.75 1402
6858.53 1444
6859.31 1394
6860.10 1377
6860.88 1336
6861.66 1334
6862.44 1311
6863.22 1307
6864.00 1297
6864.79 1278
6865.57 1303
6866.35 1382
6867.13 1390
6867.91 1382
6868.70 1453
6869.48 1385
6870.26 1361
6871.04 1369
6871.83 1417
6872.61 1463
6873.39 1513
6874.17 1494
6874.96 1582
6875.74 1608
6876.52 1663
6877.30 1665
6878.09 1702
6878.87 1849
6879.65 2009
6880.43 2247
6881.22 2362
6882.00 2585
6882.78 2600
6883.57 2534
6884.35 2396
6885.13 2281
6885.92 2308
6886.70 2386
6887.48 2497
6888.27 2571
6889.05 2579
6889.83 2500
6890.62 2470
6891.40 2321
6892.18 2109
6892.97 1966
6893.75 1962
6894.53 1822
6895.32 1768
6896.10 1708
6896.88 1742
6897.67 1676
6898.45 1707
6899.24 1740
6900.02 1757
6900.80 1833
6901.59 1783
6902.37 1756
6903.16 1663
6903.94 1670
6904.73 1619
6905.51 1630
6906.29 1630
6907.08 1622
6907.86 1516
6908.65 1518
6909.43 1600
6910.22 1504
6911.00 1505
6911.79 1585
6912.57 1484
6913.35 1492
6914.14 1504
6914.92 1559
6915.71 1502
6916.49 1524
6917.28 1596
6918.06 1599
6918.85 1617
6919.63 1540
6920.42 1559
6921.20 1593
6921.99 1596
6922.78 1578
6923.56 1606
6924.35 1578
6925.13 1591
6925.92 1627
6926.70 1574
6927.49 1606
6928.27 1651
6929.06 1704
6929.84 1642
6930.63 1652
6931.42 1639
6932.20 1650
6932.99 1658
6933.77 1642
6934.56 1599
6935.35 1614
6936.13 1698
6936.92 1755
6937.70 1809
6938.49 1865
6939.28 2005
6940.06 2018
6940.85 2209
6941.63 2306
6942.42 2458
6943.21 2475
6943.99 2443
6944.78 2486
6945.57 2507
6946.35 2581
6947.14 2756
6947.93 2854
6948.71 2973
6949.50 2899
6950.29 2796
6951.07 2759
6951.86 2525
6952.65 2389
6953.44 2364
6954.22 2325
6955.01 2265
6955.80 2173
6956.58 2165
6957.37 2140
6958.16 2114
6958.95 2192
6959.73 2155
6960.52 2185
6961.31 2235
6962.09 2181
6962.88 2234
6963.67 2365
6964.46 2425
6965.25 2474
6966.03 2644
6966.82 2777
6967.61 2936
6968.40 3054
6969.18 3145
6969.97 3159
6970.76 3137
6971.55 3112
6972.34 3094
6973.12 3041
6973.91 2988
6974.70 2948
6975.49 2978
6976.28 3090
6977.07 3075
6977.85 3234
6978.64 3315
6979.43 3596
6980.22 4039
6981.01 4694
6981.80 5525
6982.59 7056
6983.37 8714
6984.16 10512
6984.95 12047
6985.74 12886
6986.53 12968
6987.32 12535
6988.11 11563
6988.90 10098
6989.69 8594
6990.47 7082
6991.26 5909
6992.05 4926
6992.84 4201
6993.63 3583
6994.42 3147
6995.21 2886
6996.00 2641
6996.79 2495
6997.58 2370
6998.37 2277
6999.16 2178
6999.95 2211
7000.74 2173
7001.53 2121
7002.32 2074
7003.11 1996
7003.90 1963
7004.69 1934
7005.48 1886
7006.27 1776
7007.06 1801
7007.85 1827
7008.64 1903
7009.43 1919
7010.22 2006
7011.01 2126
7011.80 2223
7012.59 2216
7013.38 2245
7014.17 2337
7014.96 2377
7015.75 2230
7016.54 2206
7017.33 2164
7018.12 2085
7018.91 2175
7019.70 2316
7020.49 2285
7021.28 2417
7022.07 2628
7022.87 2703
7023.66 2805
7024.45 2972
7025.24 2889
7026.03 2943
7026.82 2992
7027.61 2896
7028.40 2829
7029.19 2671
7029.99 2617
7030.78 2397
7031.57 2284
7032.36 2244
7033.15 2112
7033.94 2070
7034.74 2129
7035.53 2117
7036.32 2089
7037.11 2203
7037.90 2140
7038.69 2119
7039.49 2228
7040.28 2221
7041.07 2265
7041.86 2254
7042.65 2260
7043.45 2348
7044.24 2307
7045.03 2274
7045.82 2313
7046.61 2288
7047.41 2322
7048.20 2443
7048.99 2680
7049.78 2682
7050.58 2786
7051.37 2859
7052.16 2757
7052.95 2608
7053.75 2460
7054.54 2384
7055.33 2304
7056.13 2257
7056.92 2294
7057.71 2334
7058.50 2358
7059.30 2368
7060.09 2438
7060.88 2359
7061.68 2268
7062.47 2223
7063.26 2146
7064.06 2169
7064.85 2145
7065.64 2063
7066.44 2055
7067.23 2032
7068.02 2047
7068.82 1918
7069.61 1891
7070.40 1930
7071.20 1920
7071.99 1804
7072.78 1807
7073.58 1818
7074.37 1763
7075.17 1664
7075.96 1642
7076.75 1722
7077.55 1740
7078.34 1732
7079.14 1739
7079.93 1724
7080.72 1733
7081.52 1660
7082.31 1721
7083.11 1708
7083.90 1674
7084.70 1781
7085.49 1938
7086.28 1950
7087.08 2060
7087.87 2131
7088.67 2043
7089.46 2012
7090.26 1902
7091.05 1806
7091.85 1731
7092.64 1618
7093.44 1582
7094.23 1579
7095.03 1489
7095.82 1539
7096.62 1493
7097.41 1494
7098.21 1473
7099.00 1421
7099.80 1445
7100.59 1419
7101.39 1403
7102.18 1437
7102.98 1376
7103.77 1405
7104.57 1371
7105.37 1344
7106.16 1298
7106.96 1355
7107.75 1360
7108.55 1308
7109.34 1248
7110.14 1253
7110.94 1238
7111.73 1175
7112.53 1216
7113.32 1239
7114.12 1291
7114.92 1255
7115.71 1220
7116.51 1231
7117.30 1274
7118.10 1247
7118.90 1222
7119.69 1270
7120.49 1259
7121.29 1269
7122.08 1242
7122.88 1225
7123.68 1279
7124.47 1241
7125.27 1277
7126.07 1342
7126.86 1318
7127.66 1322
7128.46 1344
7129.25 1318
7130.05 1380
7130.85 1345
7131.64 1259
7132.44 1272
7133.24 1218
7134.04 1187
7134.83 1228
7135.63 1181
7136.43 1137
7137.23 1111
7138.02 1153
7138.82 1183
7139.62 1125
7140.42 1104
7141.21 1077
7142.01 1061
7142.81 1083
7143.61 1121
7144.40 1106
7145.20 1085
7146.00 1071
7146.80 1077
7147.59 1078
7148.39 1070
7149.19 1040
7149.99 1041
7150.79 1038
7151.59 1038
7152.38 1054
7153.18 993
7153.98 1017
7154.78 1037
7155.58 1043
7156.38 1100
7157.17 1103
7157.97 1122
7158.77 1038
7159.57 1034
7160.37 1019
7161.17 1044
7161.97 1000
7162.76 1038
7163.56 1077
7164.36 1102
7165.16 1111
7165.96 1048
7166.76 1018
7167.56 1023
7168.36 1010
7169.16 1031
7169.96 997
7170.75 978
7171.55 988
7172.35 1037
7173.15 1011
7173.95 1014
7174.75 1002
7175.55 931
7176.35 934
7177.15 913
7177.95 915
7178.75 958
7179.55 966
7180.35 982
7181.15 960
7181.95 985
7182.75 976
7183.55 1038
7184.35 1096
7185.15 1024
7185.95 987
7186.75 1030
7187.55 999
7188.35 962
7189.15 970
7189.95 915
7190.75 902
7191.55 917
7192.35 918
7193.15 943
7193.95 892
7194.75 900
7195.55 866
7196.35 920
7197.15 941
7197.95 929
7198.76 886
7199.56 911
7200.36 938
7201.16 917
7201.96 920
7202.76 940
7203.56 912
7204.36 956
7205.16 965
7205.96 949
7206.77 895
7207.57 868
7208.37 868
7209.17 917
7209.97 916
7210.77 973
7211.57 958
7212.38 956
7213.18 977
7213.98 979
7214.78 1029
7215.58 948
7216.38 961
7217.19 937
7217.99 988
7218.79 967
7219.59 983
7220.39 1018
7221.20 986
7222.00 967
7222.80 973
7223.60 975
7224.40 958
7225.21 940
7226.01 953
7226.81 1044
7227.61 1057
7228.42 981
7229.22 980
7230.02 1046
7230.82 1033
7231.63 978
7232.43 1036
7233.23 1135
7234.03 1164
7234.84 1271
7235.64 1352
7236.44 1424
7237.25 1413
7238.05 1363
7238.85 1329
7239.65 1265
7240.46 1130
7241.26 1107
7242.06 1101
7242.87 1016
7243.67 1075
7244.47 1062
7245.28 997
7246.08 1026
7246.88 1031
7247.69 1027
7248.49 979
7249.30 998
7250.10 1047
7250.90 1019
7251.71 971
7252.51 982
7253.31 1005
7254.12 1001
7254.92 1008
7255.73 1010
7256.53 974
7257.33 954
7258.14 996
7258.94 973
7259.75 988
7260.55 982
7261.35 1012
7262.16 1034
7262.96 1054
7263.77 984
7264.57 987
7265.38 967
7266.18 988
7266.99 943
7267.79 931
7268.59 955
7269.40 949
7270.20 975
7271.01 1021
7271.81 1004
7272.62 1014
7273.42 1020
7274.23 1025
7275.03 1019
7275.84 935
7276.64 1009
7277.45 998
7278.25 985
7279.06 1052
7279.86 1125
7280.67 1117
7281.48 1169
7282.28 1312
7283.09 1473
7283.89 1530
7284.70 1577
7285.50 1544
7286.31 1572
7287.11 1513
7287.92 1442
7288.73 1283
7289.53 1217
7290.34 1152
7291.14 1092
7291.95 1113
7292.76 1058
7293.56 1022
7294.37 1069
7295.17 1018
7295.98 1034
7296.79 1014
7297.59 1014
7298.40 1107
7299.21 1163
7300.01 1108
7300.82 1103
7301.62 1045
7302.43 1088
7303.24 1059
7304.04 1125
7304.85 1093
7305.66 1088
7306.46 1128
7307.27 1191
7308.08 1276
7308.89 1298
7309.69 1305
7310.50 1374
7311.31 1366
7312.11 1348
7312.92 1367
7313.73 1356
7314.53 1363
7315.34 1403
7316.15 1513
7316.96 1715
7317.76 1885
7318.57 2042
7319.38 2164
7320.19 2244
7320.99 2094
7321.80 1904
7322.61 1868
7323.42 1691
7324.22 1504
7325.03 1451
7325.84 1348
7326.65 1304
7327.46 1293
7328.26 1335
7329.07 1294
7329.88 1301
7330.69 1245
7331.50 1237
7332.30 1256
7333.11 1263
7333.92 1162
7334.73 1222
7335.54 1268
7336.35 1260
7337.15 1293
7337.96 1316
7338.77 1345
7339.58 1356
7340.39 1323
7341.20 1356
7342.01 1243
7342.82 1236
7343.62 1184
7344.43 1174
7345.24 1195
7346.05 1158
7346.86 1082
7347.67 1106
7348.48 1127
7349.29 1154
7350.10 1109
7350.91 1082
7351.71 1086
7352.52 1089
7353.33 1100
7354.14 1089
7354.95 1099
7355.76 1146
7356.57 1102
7357.38 1228
7358.19 1283
7359.00 1349
7359.81 1382
7360.62 1440
7361.43 1450
7362.24 1400
7363.05 1422
7363.86 1402
7364.67 1360
7365.48 1305
7366.29 1296
7367.10 1173
7367.91 1187
7368.72 1141
7369.53 1114
7370.34 1053
7371.15 1061
7371.96 1049
7372.77 1009
7373.58 988
7374.39 1032
7375.20 1044
7376.01 1035
7376.82 1109
7377.63 1141
7378.45 1126
7379.26 1194
7380.07 1247
7380.88 1259
7381.69 1278
7382.50 1263
7383.31 1288
7384.12 1302
7384.93 1269
7385.74 1196
7386.56 1128
7387.37 1115
7388.18 1037
7388.99 1032
7389.80 1023
7390.61 928
7391.42 977
7392.24 984
7393.05 991
7393.86 913
7394.67 933
7395.48 955
7396.29 970
7397.10 953
7397.92 981
7398.73 1047
7399.54 1042
7400.35 1084
7401.16 1044
7401.98 1092
7402.79 1130
7403.60 1065
7404.41 1031
7405.23 988
7406.04 981
7406.85 997
7407.66 935
7408.47 935
7409.29 902
7410.10 891
7410.91 885
7411.72 899
7412.54 892
7413.35 850
7414.16 819
7414.98 826
7415.79 834
7416.60 810
7417.41 800
7418.23 786
7419.04 820
7419.85 822
7420.67 823
7421.48 771
7422.29 775
7423.11 804
7423.92 826
7424.73 801
7425.54 854
7426.36 817
7427.17 785
7427.99 763
7428.80 760
7429.61 740
7430.43 785
7431.24 763
7432.05 780
7432.87 745
7433.68 751
7434.49 767
7435.31 765
7436.12 789
7436.94 829
7437.75 807
7438.56 783
7439.38 788
7440.19 823
7441.01 861
7441.82 827
7442.64 794
7443.45 767
7444.26 821
7445.08 793
7445.89 806
7446.71 770
7447.52 759
7448.34 751
7449.15 798
7449.97 771
7450.78 761
7451.59 777
7452.41 807
7453.22 765
7454.04 744
7454.85 776
7455.67 697
7456.48 760
7457.30 769
7458.11 769
7458.93 750
7459.74 735
7460.56 741
7461.38 732
7462.19 730
7463.01 714
7463.82 761
7464.64 770
7465.45 782
7466.27 767
7467.08 788
7467.90 795
7468.72 790
7469.53 769
7470.35 783
7471.16 801
7471.98 829
7472.79 793
7473.61 796
7474.43 819
7475.24 756
7476.06 799
7476.87 823
7477.69 756
7478.51 763
7479.32 746
7480.14 787
7480.96 800
7481.77 760
7482.59 781
7483.41 822
7484.22 762
7485.04 763
7485.85 754
7486.67 770
7487.49 767
7488.31 750
7489.12 745
7489.94 753
7490.76 748
7491.57 768
7492.39 734
7493.21 751
7494.02 807
7494.84 828
7495.66 747
7496.48 743
7497.29 776
7498.11 790
7498.93 791
7499.74 754
7500.56 772
7501.38 821
7502.20 814
7503.01 773
7503.83 766
7504.65 770
7505.47 767
7506.29 767
7507.10 744
7507.92 700
7508.74 702
7509.56 732
7510.37 780
7511.19 774
7512.01 732
7512.83 726
7513.65 796
7514.47 775
7515.28 747
7516.10 697
7516.92 684
7517.74 698
7518.56 704
7519.38 729
7520.19 732
7521.01 703
7521.83 710
7522.65 760
7523.47 768
7524.29 745
7525.11 748
7525.92 729
7526.74 749
7527.56 714
7528.38 715
7529.20 743
7530.02 738
7530.84 741
7531.66 732
7532.48 745
7533.30 764
7534.12 778
7534.93 799
7535.75 765
7536.57 746
7537.39 841
7538.21 834
7539.03 768
7539.85 732
7540.67 770
7541.49 742
7542.31 768
7543.13 768
7543.95 763
7544.77 774
7545.59 737
7546.41 728
7547.23 751
7548.05 749
7548.87 734
7549.69 714
7550.51 748
7551.33 728
7552.15 774
7552.97 804
7553.79 752
7554.61 762
7555.43 766
7556.25 781
7557.07 765
7557.89 771
7558.71 811
7559.53 811
7560.36 808
7561.18 828
7562.00 869
7562.82 859
7563.64 834
7564.46 839
7565.28 830
7566.10 832
7566.92 820
7567.74 786
7568.56 858
7569.39 874
7570.21 878
7571.03 852
7571.85 869
7572.67 841
7573.49 838
7574.31 849
7575.14 873
7575.96 881
7576.78 890
7577.60 876
7578.42 817
7579.24 858
7580.06 916
7580.89 902
7581.71 883
7582.53 880
7583.35 849
7584.17 898
7585.00 919
7585.82 957
7586.64 941
7587.46 991
7588.29 1006
7589.11 991
7589.93 1009
7590.75 985
7591.57 982
7592.40 999
7593.22 995
7594.04 1041
7594.86 1046
7595.69 1049
7596.51 1019
7597.33 1046
7598.15 1073
7598.98 1116
7599.80 1182
7600.62 1176
7601.45 1180
7602.27 1261
7603.09 1294
7603.92 1328
7604.74 1308
7605.56 1343
7606.38 1304
7607.21 1271
7608.03 1318
7608.85 1335
7609.68 1297
7610.50 1262
7611.32 1202
7612.15 1241
7612.97 1223
7613.80 1301
7614.62 1358
7615.44 1517
7616.27 1605
7617.09 1627
7617.91 1769
7618.74 1858
7619.56 1835
7620.39 1819
7621.21 1662
7622.03 1641
7622.86 1553
7623.68 1497
7624.51 1512
7625.33 1558
7626.15 1593
7626.98 1579
7627.80 1534
7628.63 1501
7629.45 1534
7630.28 1655
7631.10 1704
7631.93 1694
7632.75 1677
7633.58 1573
7634.40 1542
7635.22 1498
7636.05 1435
7636.87 1297
7637.70 1306
7638.52 1215
7639.35 1192
7640.17 1215
7641.00 1207
7641.82 1200
7642.65 1253
7643.47 1364
7644.30 1392
7645.13 1456
7645.95 1473
7646.78 1474
7647.60 1503
7648.43 1492
7649.25 1464
7650.08 1478
7650.90 1439
7651.73 1348
7652.55 1329
7653.38 1249
7654.21 1204
7655.03 1144
7655.86 1077
7656.68 1046
7657.51 1010
7658.34 1020
7659.16 1063
7659.99 968
7660.81 933
7661.64 978
7662.47 937
7663.29 932
7664.12 981
7664.95 965
7665.77 1012
7666.60 1018
7667.42 996
7668.25 1030
7669.08 997
7669.90 959
7670.73 976
7671.56 988
7672.38 957
7673.21 940
7674.04 942
7674.87 956
7675.69 923
7676.52 927
7677.35 917
7678.17 872
7679.00 965
7679.83 962
7680.65 976
7681.48 1000
7682.31 1037
7683.14 1116
7683.96 1126
7684.79 1134
7685.62 1148
7686.45 1161
7687.27 1129
7688.10 1052
7688.93 1108
7689.76 1027
7690.58 990
7691.41 971
7692.24 966
7693.07 977
7693.90 989
7694.72 1000
7695.55 1036
7696.38 1093
7697.21 1149
7698.04 1213
7698.86 1166
7699.69 1215
7700.52 1169
7701.35 1093
7702.18 1054
7703.01 1077
7703.83 1014
7704.66 957
7705.49 984
7706.32 1003
7707.15 960
7707.98 887
7708.81 909
7709.63 916
7710.46 930
7711.29 915
7712.12 880
7712.95 879
7713.78 832
7714.61 880
7715.44 884
7716.27 832
7717.10 855
7717.93 870
7718.75 821
7719.58 864
7720.41 842
7721.24 868
7722.07 863
7722.90 813
7723.73 793
7724.56 790
7725.39 843
7726.22 870
7727.05 866
7727.88 834
7728.71 839
7729.54 827
7730.37 865
7731.20 865
7732.03 860
7732.86 886
7733.69 811
7734.52 785
7735.35 852
7736.18 847
7737.01 758
7737.84 784
7738.67 806
7739.50 781
7740.33 746
7741.16 740
7741.99 768
7742.82 806
7743.65 799
7744.48 813
7745.31 859
7746.14 932
7746.98 985
7747.81 979
7748.64 1000
7749.47 969
7750.30 908
7751.13 880
7751.96 836
7752.79 820
7753.62 792
7754.45 792
7755.29 738
7756.12 753
7756.95 750
7757.78 741
7758.61 706
7759.44 738
7760.27 722
7761.11 753
7761.94 712
7762.77 685
7763.60 693
7764.43 725
7765.26 724
7766.10 763
7766.93 704
7767.76 716
7768.59 714
7769.42 719
7770.26 694
7771.09 690
7771.92 724
7772.75 731
7773.58 726
7774.42 701
7775.25 703
7776.08 718
7776.91 761
7777.75 735
7778.58 738
7779.41 756
7780.24 738
7781.08 728
7781.91 720
7782.74 734
7783.57 802
7784.41 762
7785.24 776
7786.07 753
7786.91 793
7787.74 764
7788.57 777
7789.40 796
7790.24 774
7791.07 772
7791.90 829
7792.74 796
7793.57 735
7794.40 732
7795.24 778
7796.07 799
7796.90 831
7797.74 771
7798.57 832
7799.40 859
7800.24 827
7801.07 890
7801.91 880
7802.74 867
7803.57 857
7804.41 844
7805.24 830
7806.07 839
7806.91 887
7807.74 843
7808.58 817
7809.41 865
7810.25 946
7811.08 920
7811.91 974
7812.75 992
7813.58 1018
7814.42 1063
7815.25 1026
7816.09 1045
7816.92 1047
7817.75 1036
7818.59 1047
7819.42 1127
7820.26 1129
7821.09 1249
7821.93 1290
7822.76 1389
7823.60 1361
7824.43 1341
7825.27 1256
7826.10 1234
7826.94 1101
7827.77 1052
7828.61 1095
7829.44 1046
7830.28 1066
7831.11 1082
7831.95 1068
7832.78 1096
7833.62 1153
7834.46 1160
7835.29 1159
7836.13 1125
7836.96 1103
7837.80 1060
7838.63 1061
7839.47 1095
7840.31 1051
7841.14 1003
7841.98 979
7842.81 1017
7843.65 965
7844.48 984
7845.32 945
7846.16 914
7846.99 939
7847.83 916
7848.67 908
7849.50 901
7850.34 874
7851.17 823
7852.01 871
7852.85 877
7853.68 905
7854.52 911
7855.36 934
7856.19 914
7857.03 883
7857.87 903
7858.70 903
7859.54 911
7860.38 908
7861.21 901
7862.05 907
7862.89 860
7863.72 903
7864.56 867
7865.40 870
7866.24 859
7867.07 841
7867.91 921
7868.75 866
7869.59 938
7870.42 920
7871.26 914
7872.10 928
7872.94 949
7873.77 1015
7874.61 1031
7875.45 1071
7876.29 1117
7877.12 1242
7877.96 1291
7878.80 1321
7879.64 1348
7880.47 1310
7881.31 1274
7882.15 1325
7882.99 1305
7883.83 1207
7884.66 1197
7885.50 1150
7886.34 1165
7887.18 1079
7888.02 1077
7888.86 1090
7889.69 1120
7890.53 1139
7891.37 1204
7892.21 1233
7893.05 1211
7893.89 1145
7894.73 1143
7895.56 1118
7896.40 1160
7897.24 1109
7898.08 1043
7898.92 1008
7899.76 977
7900.60 947
7901.44 953
7902.28 959
7903.12 956
7903.95 936
7904.79 892
7905.63 882
7906.47 942
7907.31 995
7908.15 942
7908.99 966
7909.83 950
7910.67 934
7911.51 988
7912.35 962
7913.19 1001
7914.03 1113
7914.87 1131
7915.71 1213
7916.55 1290
7917.39 1233
7918.23 1244
7919.07 1256
7919.91 1235
7920.75 1130
7921.59 1114
7922.43 1065
7923.27 1036
7924.11 973
7924.95 959
7925.79 918
7926.63 931
7927.47 936
7928.31 911
7929.15 895
7929.99 834
7930.83 815
7931.67 861
7932.51 843
7933.35 831
7934.19 888
7935.04 876
7935.88 833
7936.72 861
7937.56 843
7938.40 836
7939.24 872
7940.08 824
7940.92 868
7941.76 912
7942.60 888
7943.45 910
7944.29 912
7945.13 913
7945.97 878
7946.81 897
7947.65 968
7948.49 966
7949.34 970
7950.18 953
7951.02 974
7951.86 996
7952.70 1022
7953.54 1081
7954.39 1166
7955.23 1161
7956.07 1163
7956.91 1208
7957.75 1217
7958.60 1181
7959.44 1189
7960.28 1154
7961.12 1118
7961.96 1052
7962.81 1032
7963.65 1054
7964.49 1154
7965.33 1242
7966.18 1292
7967.02 1387
7967.86 1425
7968.70 1458
7969.55 1437
7970.39 1329
7971.23 1148
7972.08 1113
7972.92 1006
7973.76 982
7974.60 1004
7975.45 972
7976.29 941
7977.13 942
7977.98 889
7978.82 867
7979.66 908
7980.51 877
7981.35 848
7982.19 867
7983.04 836
7983.88 844
7984.72 842
7985.57 840
7986.41 853
7987.25 810
7988.10 800
7988.94 791
7989.78 795
7990.63 774
7991.47 702
7992.32 730
7993.16 693
7994.00 700
7994.85 706
7995.69 716
7996.54 701
7997.38 709
7998.22 694
7999.07 676
7999.91 666
8000.76 683
8001.60 695
8002.45 700
8003.29 685
8004.13 702
8004.98 687
8005.82 605
8006.67 665
8007.51 670
8008.36 657
8009.20 623
8010.05 566
8010.89 618
8011.74 673
8012.58 633
8013.43 630
8014.27 627
8015.12 606
8015.96 638
8016.81 582
8017.65 598
8018.50 610
8019.34 596
8020.19 600
8021.03 596
8021.88 575
8022.72 594
8023.57 613
8024.41 577
8025.26 567
8026.11 592
8026.95 611
8027.80 602
8028.64 626
8029.49 580
8030.33 605
8031.18 622
8032.03 642
8032.87 659
8033.72 637
8034.56 609
8035.41 596
8036.26 633
8037.10 634
8037.95 627
8038.80 628
8039.64 627
8040.49 629
8041.34 597
8042.18 608
8043.03 603
8043.87 576
8044.72 616
8045.57 605
8046.41 629
8047.26 575
8048.11 573
8048.96 563
8049.80 607
8050.65 589
8051.50 614
8052.34 616
8053.19 635
8054.04 616
8054.88 623
8055.73 589
8056.58 565
8057.43 553
8058.27 542
8059.12 590
8059.97 562
8060.82 520
8061.66 544
8062.51 545
8063.36 511
8064.21 533
8065.05 539
8065.90 510
8066.75 511
8067.60 537
8068.44 516
8069.29 537
8070.14 519
8070.99 516
8071.84 540
8072.68 533
8073.53 569
8074.38 583
8075.23 557
8076.08 488
8076.93 496
8077.77 562
8078.62 558
8079.47 539
8080.32 555
8081.17 533
8082.02 497
8082.87 516
8083.71 528
8084.56 526
8085.41 505
8086.26 556
8087.11 549
8087.96 537
8088.81 539
8089.66 526
8090.51 508
8091.35 532
8092.20 509
8093.05 533
8093.90 526
8094.75 522
8095.60 537
8096.45 535
8097.30 600
8098.15 533
8099.00 498
8099.85 506
8100.70 507
8101.55 540
8102.40 531
8103.25 499
8104.10 537
8104.95 539
8105.80 565
8106.65 562
8107.50 542
8108.35 560
8109.20 508
8110.05 500
8110.90 486
8111.75 497
8112.60 507
8113.45 531
8114.30 506
8115.15 528
8116.00 520
8116.85 529
8117.70 528
8118.55 545
8119.40 554
8120.25 568
8121.10 551
8121.95 550
8122.80 567
8123.65 561
8124.50 539
8125.35 601
8126.20 582
8127.06 567
8127.91 568
8128.76 613
8129.61 607
8130.46 596
8131.31 623
8132.16 626
8133.01 618
8133.86 608
8134.72 591
8135.57 598
8136.42 591
8137.27 568
8138.12 579
8138.97 568
8139.83 565
8140.68 579
8141.53 557
8142.38 602
8143.23 584
8144.08 565
8144.94 577
8145.79 560
8146.64 550
8147.49 555
8148.34 550
8149.20 581
8150.05 590
8150.90 587
8151.75 612
8152.60 622
8153.46 608
8154.31 665
8155.16 666
8156.01 686
8156.87 650
8157.72 621
8158.57 572
8159.42 600
8160.28 550
8161.13 575
8161.98 526
8162.84 545
8163.69 524
8164.54 514
8165.39 542
8166.25 572
8167.10 525
8167.95 564
8168.81 482
8169.66 537
8170.51 515
8171.37 532
8172.22 507
8173.07 524
8173.93 531
8174.78 521
8175.63 512
8176.49 508
8177.34 480
8178.19 466
8179.05 476
8179.90 470
8180.76 514
8181.61 501
8182.46 494
8183.32 476
8184.17 493
8185.02 519
8185.88 503
8186.73 481
8187.59 509
8188.44 531
8189.30 493
8190.15 486
8191.00 499
8191.86 543
8192.71 555
8193.57 475
8194.42 481
8195.28 512
8196.13 497
8196.99 510
8197.84 534
8198.69 534
8199.55 461
8200.40 464
8201.26 456
8202.11 483
8202.97 523
8203.82 488
8204.68 515
8205.53 475
8206.39 460
8207.24 465
8208.10 492
8208.95 479
8209.81 478
8210.67 510
8211.52 496
8212.38 478
8213.23 489
8214.09 501
8214.94 536
8215.80 545
8216.65 480
8217.51 485
8218.37 508
8219.22 520
8220.08 494
8220.93 555
8221.79 531
8222.64 516
8223.50 512
8224.36 534
8225.21 538
8226.07 501
8226.92 524
8227.78 532
8228.64 513
8229.49 490
8230.35 498
8231.21 506
8232.06 485
8232.92 472
8233.78 505
8234.63 500
8235.49 481
8236.35 489
8237.20 467
8238.06 462
8238.92 514
8239.77 508
8240.63 513
8241.49 504
8242.34 474
8243.20 438
8244.06 462
8244.91 500
8245.77 484
8246.63 512
8247.49 510
8248.34 478
8249.20 473
8250.06 529
8250.92 477
8251.77 484
8252.63 487
8253.49 478
8254.35 490
8255.20 472
8256.06 447
8256.92 486
8257.78 500
8258.63 545
8259.49 510
8260.35 475
8261.21 505
8262.07 500
8262.92 472
8263.78 476
8264.64 496
8265.50 501
8266.36 500
8267.22 496
8268.07 518
8268.93 499
8269.79 534
8270.65 568
8271.51 533
8272.37 528
8273.22 582
8274.08 552
8274.94 544
8275.80 556
8276.66 582
8277.52 622
8278.38 673
8279.24 650
8280.09 710
8280.95 693
8281.81 658
8282.67 682
8283.53 667
8284.39 565
8285.25 559
8286.11 604
8286.97 623
8287.83 571
8288.69 620
8289.55 594
8290.41 611
8291.26 637
8292.12 641
8292.98 711
8293.84 707
8294.70 685
8295.56 659
8296.42 649
8297.28 645
8298.14 616
8299.00 609
8299.86 565
8300.72 607
8301.58 596
8302.44 574
8303.30 594
8304.16 584
8305.02 574
8305.88 539
8306.74 532
8307.60 516
8308.46 518
8309.33 565
8310.19 527
8311.05 547
8311.91 544
8312.77 558
8313.63 522
8314.49 528
8315.35 531
8316.21 507
8317.07 516
8317.93 547
8318.79 524
8319.65 501
8320.52 523
8321.38 490
8322.24 501
8323.10 500
8323.96 514
8324.82 547
8325.68 525
8326.54 515
8327.41 516
8328.27 538
8329.13 536
8329.99 506
8330.85 531
8331.71 536
8332.57 530
8333.44 512
8334.30 561
8335.16 566
8336.02 464
8336.88 489
8337.75 493
8338.61 508
8339.47 545
8340.33 546
8341.19 492
8342.06 527
8342.92 557
8343.78 562
8344.64 548
8345.50 565
8346.37 507
8347.23 507
8348.09 527
8348.95 547
8349.82 547
8350.68 581
8351.54 554
8352.40 564
8353.27 534
8354.13 545
8354.99 554
8355.86 517
8356.72 552
8357.58 563
8358.45 533
8359.31 533
8360.17 524
8361.03 493
8361.90 528
8362.76 526
8363.62 542
8364.49 540
8365.35 522
8366.21 542
8367.08 539
8367.94 550
8368.80 568
8369.67 547
8370.53 551
8371.40 575
8372.26 580
8373.12 574
8373.99 566
8374.85 530
8375.71 549
8376.58 569
8377.44 533
8378.31 545
8379.17 608
8380.03 580
8380.90 561
8381.76 584
8382.63 581
8383.49 609
8384.36 615
8385.22 615
8386.08 625
8386.95 625
8387.81 608
8388.68 598
8389.54 591
8390.41 614
8391.27 614
8392.14 613
8393.00 569
8393.87 623
8394.73 632
8395.60 584
8396.46 617
8397.33 657
8398.19 641
8399.06 645
8399.92 659
8400.79 669
8401.65 691
8402.52 671
8403.38 637
8404.25 663
8405.11 649
8405.98 628
8406.84 661
8407.71 618
8408.58 633
8409.44 687
8410.31 680
8411.17 683
8412.04 711
8412.90 718
8413.77 782
8414.64 724
8415.50 731
8416.37 712
8417.23 692
8418.10 736
8418.97 733
8419.83 720
8420.70 766
8421.56 779
8422.43 833
8423.30 767
8424.16 820
8425.03 841
8425.90 876
8426.76 876
8427.63 818
8428.50 841
8429.36 839
8430.23 871
8431.10 889
8431.96 894
8432.83 911
8433.70 962
8434.56 938
8435.43 982
8436.30 1031
8437.16 1017
8438.03 1061
8438.90 1129
8439.77 1134
8440.63 1205
8441.50 1219
8442.37 1206
8443.24 1280
8444.10 1291
8444.97 1290
8445.84 1270
8446.71 1327
8447.57 1335
8448.44 1304
8449.31 1352
8450.18 1384
8451.04 1419
8451.91 1631
8452.78 1863
8453.65 2190
8454.52 2525
8455.38 2777
8456.25 2870
8457.12 2943
8457.99 2892
8458.86 2742
8459.72 2530
8460.59 2286
8461.46 2138
8462.33 1914
8463.20 1702
8464.07 1556
8464.93 1378
8465.80 1354
8466.67 1304
8467.54 1260
8468.41 1184
8469.28 1173
8470.15 1137
8471.02 1115
8471.88 1133
8472.75 1042
8473.62 1062
8474.49 1069
8475.36 1097
8476.23 1091
8477.10 1064
8477.97 1127
8478.84 1226
8479.71 1249
8480.58 1301
8481.44 1292
8482.31 1282
8483.18 1305
8484.05 1244
8484.92 1193
8485.79 1193
8486.66 1180
8487.53 1148
8488.40 1115
8489.27 1124
8490.14 1065
8491.01 1101
8491.88 1131
8492.75 1153
8493.62 1148
8494.49 1149
8495.36 1155
8496.23 1157
8497.10 1120
8497.97 1150
8498.84 1102
8499.71 1009
8500.58 1025
8501.45 998
8502.32 993
8503.19 1041
8504.06 994
8504.93 986
8505.80 1035
8506.67 1001
8507.55 1004
8508.42 991
8509.29 989
8510.16 1026
8511.03 1114
8511.90 1083
8512.77 1012
8513.64 1053
8514.51 1052
8515.38 1065
8516.25 1084
8517.13 1088
8518.00 1141
8518.87 1162
8519.74 1169
8520.61 1214
8521.48 1281
8522.35 1389
8523.23 1451
8524.10 1614
8524.97 1781
8525.84 1831
8526.71 1884
8527.58 1827
8528.46 1777
8529.33 1663
8530.20 1583
8531.07 1505
8531.94 1391
8532.81 1336
8533.69 1266
8534.56 1219
8535.43 1145
8536.30 1060
8537.18 1061
8538.05 1082
8538.92 1021
8539.79 963
8540.66 1004
8541.54 950
8542.41 957
8543.28 921
8544.15 962
8545.03 938
8545.90 916
8546.77 932
8547.64 920
8548.52 984
8549.39 998
8550.26 1066
8551.14 1155
8552.01 1314
8552.88 1366
8553.76 1346
8554.63 1386
8555.50 1333
8556.37 1312
8557.25 1258
8558.12 1239
8558.99 1147
8559.87 1091
8560.74 1066
8561.61 1028
8562.49 1012
8563.36 980
8564.24 953
8565.11 950
8565.98 941
8566.86 924
8567.73 910
8568.60 869
8569.48 854
8570.35 879
8571.23 876
8572.10 868
8572.97 837
8573.85 808
8574.72 826
8575.60 773
8576.47 781
8577.34 794
8578.22 783
8579.09 793
8579.97 795
8580.84 819
8581.72 817
8582.59 824
8583.47 812
8584.34 845
8585.21 859
8586.09 850
8586.96 856
8587.84 863
8588.71 885
8589.59 925
8590.46 901
8591.34 885
8592.21 865
8593.09 946
8593.96 916
8594.84 910
8595.71 900
8596.59 947
8597.46 908
8598.34 915
8599.22 932
8600.09 913
8600.97 928
8601.84 930
8602.72 967
8603.59 939
8604.47 962
8605.34 925
8606.22 966
8607.10 914
8607.97 917
8608.85 960
8609.72 948
8610.60 966
8611.47 986
8612.35 956
8613.23 965
8614.10 1020
8614.98 985
8615.86 1076
8616.73 1049
8617.61 1037
8618.48 1079
8619.36 1050
8620.24 1047
8621.11 1068
8621.99 1112
8622.87 1082
8623.74 1131
8624.62 1173
8625.50 1225
8626.37 1173
8627.25 1198
8628.13 1175
8629.00 1181
8629.88 1207
8630.76 1251
8631.64 1229
8632.51 1219
8633.39 1188
8634.27 1251
8635.14 1250
8636.02 1219
8636.90 1266
8637.78 1297
8638.65 1299
8639.53 1313
8640.41 1346
8641.29 1353
8642.16 1388
8643.04 1394
8643.92 1412
8644.80 1461
8645.67 1473
8646.55 1458
8647.43 1526
8648.31 1497
8649.18 1481
8650.06 1531
8650.94 1523
8651.82 1518
8652.70 1532
8653.58 1533
8654.45 1550
8655.33 1554
8656.21 1662
8657.09 1730
8657.97 1897
8658.84 1950
8659.72 2112
8660.60 2221
8661.48 2428
8662.36 2706
8663.24 2862
8664.12 3000
8664.99 3143
8665.87 3136
8666.75 3187
8667.63 2998
8668.51 2801
8669.39 2736
8670.27 2654
8671.15 2718
8672.03 2780
8672.91 2779
8673.78 2760
8674.66 2731
8675.54 2739
8676.42 2660
8677.30 2509
8678.18 2435
8679.06 2242
8679.94 2087
8680.82 1962
8681.70 1840
8682.58 1775
8683.46 1739
8684.34 1700
8685.22 1672
8686.10 1775
8686.98 1842
8687.86 1932
8688.74 2104
8689.62 2330
8690.50 2488
8691.38 2719
8692.26 2834
8693.14 2891
8694.02 2822
8694.90 2654
8695.78 2628
8696.66 2440
8697.54 2347
8698.42 2245
8699.30 2284
8700.18 2203
8701.06 2235
8701.94 2302
8702.82 2261
8703.70 2215
8704.58 2117
8705.46 2044
8706.34 1800
8707.23 1728
8708.11 1647
8708.99 1531
8709.87 1441
8710.75 1373
8711.63 1355
8712.51 1252
8713.39 1252
8714.27 1238
8715.16 1204
8716.04 1155
8716.92 1088
8717.80 1121
8718.68 1108
8719.56 1129
8720.44 1113
8721.33 1086
8722.21 1128
8723.09 1121
8723.97 1136
8724.85 1165
8725.73 1109
8726.62 1103
8727.50 1195
8728.38 1200
8729.26 1187
8730.14 1241
8731.03 1240
8731.91 1212
8732.79 1224
8733.67 1179
8734.55 1170
8735.44 1134
8736.32 1153
8737.20 1139
8738.08 1122
8738.97 1162
8739.85 1177
8740.73 1180
8741.61 1129
8742.50 1134
8743.38 1134
8744.26 1154
8745.14 1095
8746.03 1102
8746.91 1096
8747.79 1048
8748.68 1070
8749.56 1056
8750.44 1073
8751.33 1047
8752.21 1072
8753.09 1106
8753.97 1091
8754.86 1126
8755.74 1096
8756.62 1135
8757.51 1139
8758.39 1139
8759.28 1116
8760.16 1100
8761.04 1099
8761.93 1161
8762.81 1176
8763.69 1104
8764.58 1120
8765.46 1140
8766.34 1092
8767.23 1118
8768.11 1074
8769.00 1112
8769.88 1116
8770.76 1143
8771.65 1162
8772.53 1100
8773.42 1112
8774.30 1066
8775.19 1125
8776.07 1059
8776.95 1054
8777.84 1089
8778.72 1102
8779.61 1135
8780.49 1164
8781.38 1212
8782.26 1214
8783.15 1211
8784.03 1185
8784.92 1209
8785.80 1180
8786.69 1086
8787.57 1146
8788.46 1127
8789.34 1061
8790.23 1056
8791.11 1070
8792.00 1006
8792.88 964
8793.77 1002
8794.65 959
8795.54 948
8796.42 879
8797.31 917
8798.19 916
8799.08 947
8799.96 949
8800.85 955
8801.74 973
8802.62 946
8803.51 917
8804.39 913
8805.28 962
8806.16 948
8807.05 955
8807.94 957
8808.82 952
8809.71 877
8810.59 941
8811.48 920
8812.37 934
8813.25 955
8814.14 985
8815.03 991
8815.91 994
8816.80 972
8817.68 999
8818.57 982
8819.46 995
8820.34 994
8821.23 961
8822.12 1005
8823.00 949
8823.89 901
8824.78 898
8825.66 887
8826.55 933
8827.44 931
8828.33 830
8829.21 863
8830.10 817
8830.99 821
8831.87 826
8832.76 810
8833.65 825
8834.54 803
8835.42 793
8836.31 766
8837.20 844
8838.08 825
8838.97 822
8839.86 803
8840.75 748
8841.64 762
8842.52 808
8843.41 785
8844.30 803
8845.19 834
8846.07 793
8846.96 796
8847.85 744
8848.74 731
8849.63 695
8850.51 757
8851.40 741
8852.29 652
8853.18 676
8854.07 689
8854.96 665
8855.84 692
8856.73 689
8857.62 717
8858.51 662
8859.40 667
8860.29 684
8861.17 691
8862.06 698
8862.95 700
8863.84 725
8864.73 687
8865.62 680
8866.51 662
8867.40 664
8868.29 679
8869.17 653
8870.06 652
8870.95 626
8871.84 643
8872.73 604
8873.62 600
8874.51 596
8875.40 581
8876.29 587
8877.18 590
8878.07 598
8878.96 621
8879.85 628
8880.74 628
8881.63 590
8882.51 605
8883.40 573
8884.29 560
8885.18 566
8886.07 565
8886.96 566
8887.85 567
8888.74 527
8889.63 531
8890.52 586
8891.41 565
8892.30 525
8893.19 516
8894.09 547
8894.98 526
8895.87 582
8896.76 550
8897.65 537
8898.54 495
8899.43 525
8900.32 516
8901.21 549
8902.10 556
8902.99 528
8903.88 515
8904.77 528
8905.66 546
8906.55 539
8907.44 507
8908.34 485
8909.23 529
8910.12 531
8911.01 558
8911.90 548
8912.79 539
8913.68 566
8914.57 517
8915.47 490
8916.36 549
8917.25 558
8918.14 546
8919.03 526
8919.92 486
8920.81 519
8921.71 489
8922.60 497
8923.49 457
8924.38 465
8925.27 472
8926.16 443
8927.06 482
8927.95 451
8928.84 467
8929.73 481
8930.62 480
8931.52 462
8932.41 482
8933.30 458
8934.19 472
8935.09 452
8935.98 475
8936.87 476
8937.76 470
8938.66 427
8939.55 451
8940.44 467
8941.33 451
8942.23 449
8943.12 451
8944.01 474
8944.90 466
8945.80 478
8946.69 472
8947.58 455
8948.48 456
8949.37 463
8950.26 471
8951.16 482
8952.05 443
8952.94 415
8953.84 415
8954.73 477
8955.62 459
8956.52 455
8957.41 450
8958.30 427
8959.20 459
8960.09 417
8960.98 435
8961.88 411
8962.77 466
8963.66 442
8964.56 486
8965.45 437
8966.35 431
8967.24 460
8968.13 491
8969.03 465
8969.92 434
8970.82 453
8971.71 386
8972.60 399
8973.50 413
8974.39 413
8975.29 433
8976.18 440
8977.08 424
8977.97 432
8978.87 421
8979.76 415
8980.65 421
8981.55 428
8982.44 436
8983.34 425
8984.23 398
8985.13 395
8986.02 422
8986.92 452
8987.81 429
8988.71 413
8989.60 427
8990.50 425
8991.39 475
8992.29 465
8993.18 412
8994.08 398
8994.97 429
8995.87 420
8996.76 401
8997.66 400
8998.56 398
8999.45 422
9000.35 445
9001.24 444
9002.14 415
9003.03 417
9003.93 402
9004.83 429
9005.72 376
9006.62 413
9007.51 411
9008.41 401
9009.31 404
9010.20 399
9011.10 442
9011.99 421
9012.89 441
9013.79 411
9014.68 457
9015.58 445
9016.48 442
9017.37 398
9018.27 400
9019.16 450
9020.06 463
9020.96 436
9021.85 397
9022.75 426
9023.65 448
9024.54 444
9025.44 405
9026.34 400
9027.24 413
9028.13 402
9029.03 415
9029.93 409
9030.82 387
9031.72 421
9032.62 396
9033.52 430
9034.41 390
9035.31 434
9036.21 422
9037.10 406
9038.00 376
9038.90 419
9039.80 417
9040.69 424
9041.59 421
9042.49 425
9043.39 435
9044.29 421
9045.18 432
9046.08 412
9046.98 406
9047.88 435
9048.78 441
9049.67 454
9050.57 431
9051.47 404
9052.37 401
9053.27 432
9054.16 436
9055.06 401
9055.96 436
9056.86 410
9057.76 416
9058.66 399
9059.55 392
9060.45 468
9061.35 433
9062.25 408
9063.15 450
9064.05 451
9064.95 417
9065.85 428
9066.74 421
9067.64 419
9068.54 429
9069.44 428
9070.34 446
9071.24 463
9072.14 461
9073.04 425
9073.94 444
9074.84 440
9075.74 414
9076.64 431
9077.53 438
9078.43 462
9079.33 447
9080.23 455
9081.13 447
9082.03 461
9082.93 456
9083.83 460
9084.73 443
9085.63 462
9086.53 463
9087.43 451
9088.33 466
9089.23 471
9090.13 510
9091.03 526
9091.93 469
9092.83 499
9093.73 514
9094.63 493
9095.53 441
9096.43 455
9097.33 501
9098.23 496
9099.13 445
9100.04 453
9100.94 466
9101.84 430
9102.74 466
9103.64 485
9104.54 479
9105.44 484
9106.34 457
9107.24 421
9108.14 409
9109.04 428
9109.94 440
9110.85 434
9111.75 401
9112.65 401
9113.55 425
9114.45 419
9115.35 443
9116.25 430
9117.15 400
9118.06 432
9118.96 437
9119.86 451
9120.76 421
9121.66 454
9122.56 447
9123.46 458
9124.37 444
9125.27 440
9126.17 405
9127.07 428
9127.97 436
9128.88 436
9129.78 423
9130.68 442
9131.58 418
9132.48 413
9133.39 382
9134.29 425
9135.19 398
9136.09 410
9137.00 424
9137.90 401
9138.80 369
9139.70 400
9140.61 387
9141.51 382
9142.41 395
9143.31 406
9144.22 414
9145.12 418
9146.02 446
9146.92 428
9147.83 414
9148.73 411
9149.63 415
9150.54 411
9151.44 430
9152.34 416
9153.25 430
9154.15 436
9155.05 421
9155.96 403
9156.86 410
9157.76 410
9158.67 469
9159.57 449
9160.47 421
9161.38 426
9162.28 438
9163.18 460
9164.09 426
9164.99 443
9165.90 448
9166.80 460
9167.70 494
9168.61 478
9169.51 485
9170.42 482
9171.32 492
9172.22 493
9173.13 458
9174.03 476
9174.94 445
9175.84 434
9176.74 448
9177.65 430
9178.55 449
9179.46 472
9180.36 436
9181.27 414
9182.17 460
9183.08 460
9183.98 417
9184.89 432
9185.79 414
9186.70 426
9187.60 434
9188.51 438
9189.41 427
9190.32 442
9191.22 438
9192.13 443
9193.03 468
9193.94 448
9194.84 474
9195.75 482
9196.65 469
9197.56 516
9198.46 546
9199.37 544
9200.27 550
9201.18 496
9202.08 498
9202.99 518
9203.90 460
9204.80 495
9205.71 465
9206.61 451
9207.52 464
9208.42 440
9209.33 441
9210.24 440
9211.14 407
9212.05 425
9212.95 458
9213.86 416
9214.77 412
9215.67 421
9216.58 430
9217.49 441
9218.39 449
9219.30 440
9220.21 437
9221.11 393
9222.02 433
9222.93 438
9223.83 424
9224.74 435
9225.65 419
9226.55 429
9227.46 420
9228.37 400
9229.27 427
9230.18 370
9231.09 398
9231.99 384
9232.90 400
9233.81 395
9234.72 416
9235.62 407
9236.53 422
9237.44 433
9238.34 417
9239.25 405
9240.16 437
9241.07 419
9241.97 389
9242.88 392
9243.79 391
9244.70 385
9245.61 393
9246.51 414
9247.42 394
9248.33 395
9249.24 382
9250.14 395
9251.05 410
9251.96 408
9252.87 422
9253.78 409
9254.69 412
9255.59 420
9256.50 418
9257.41 449
9258.32 409
9259.23 420
9260.14 440
9261.04 405
9261.95 406
9262.86 453
9263.77 414
9264.68 407
9265.59 408
9266.50 392
9267.40 391
9268.31 424
9269.22 412
9270.13 428
9271.04 406
9271.95 408
9272.86 410
9273.77 401
9274.68 384
9275.59 432
9276.49 400
9277.40 405
9278.31 416
9279.22 421
9280.13 423
9281.04 414
9281.95 435
9282.86 447
9283.77 431
9284.68 385
9285.59 393
9286.50 441
9287.41 417
9288.32 429
9289.23 405
9290.14 389
9291.05 424
9291.96 443
9292.87 427
9293.78 407
9294.69 463
9295.60 482
9296.51 451
9297.42 446
9298.33 440
9299.24 469
9300.15 473
9301.06 486
9301.97 430
9302.88 464
9303.79 474
9304.70 472
9305.61 459
9306.53 454
9307.44 474
9308.35 500
9309.26 536
9310.17 496
9311.08 472
9311.99 493
9312.90 444
9313.81 464
9314.72 452
9315.63 465
9316.55 450
9317.46 447
9318.37 473
9319.28 443
9320.19 456
9321.10 454
9322.01 432
9322.93 443
9323.84 411
9324.75 422
9325.66 448
9326.57 453
9327.48 421
9328.40 415
9329.31 475
9330.22 455
9331.13 393
9332.04 424
9332.96 452
9333.87 433
9334.78 463
9335.69 462
9336.60 419
9337.52 420
9338.43 436
9339.34 440
9340.25 462
9341.17 480
9342.08 446
9342.99 453
9343.90 446
9344.82 408
9345.73 426
9346.64 416
9347.55 464
9348.47 435
9349.38 409
9350.29 439
9351.21 475
9352.12 447
9353.03 442
9353.94 456
9354.86 425
9355.77 436
9356.68 438
9357.60 437
9358.51 444
9359.42 431
9360.34 437
9361.25 426
9362.16 404
9363.08 392
9363.99 403
9364.90 430
9365.82 430
9366.73 430
9367.65 419
9368.56 406
9369.47 425
9370.39 395
9371.30 398
9372.21 434
9373.13 466
9374.04 432
9374.96 460
9375.87 440
9376.79 449
9377.70 405
9378.61 438
9379.53 462
9380.44 436
9381.36 413
9382.27 411
9383.19 478
9384.10 464
9385.01 477
9385.93 453
9386.84 472
9387.76 452
9388.67 460
9389.59 486
9390.50 485
9391.42 489
9392.33 541
9393.25 503
9394.16 503
9395.08 504
9395.99 524
9396.91 482
9397.82 469
9398.74 469
9399.65 456
9400.57 481
9401.48 484
9402.40 471
9403.32 462
9404.23 482
9405.15 429
9406.06 469
9406.98 419
9407.89 446
9408.81 475
9409.73 475
9410.64 468
9411.56 462
9412.47 492
9413.39 470
9414.30 482
9415.22 468
9416.14 488
9417.05 478
9417.97 469
9418.89 515
9419.80 466
9420.72 483
9421.63 483
9422.55 505
9423.47 491
9424.38 465
9425.30 469
9426.22 521
9427.13 516
9428.05 469
9428.97 517
9429.88 510
9430.80 504
9431.72 496
9432.63 509
9433.55 539
9434.47 514
9435.38 499
9436.30 515
9437.22 515
9438.14 560
9439.05 536
9439.97 581
9440.89 566
9441.81 578
9442.72 613
9443.64 581
9444.56 560
9445.47 601
9446.39 602
9447.31 547
9448.23 591
9449.15 540
9450.06 586
9450.98 618
9451.90 613
9452.82 631
9453.73 635
9454.65 598
9455.57 621
9456.49 633
9457.41 581
9458.32 562
9459.24 535
9460.16 539
9461.08 526
9462.00 530
9462.92 550
9463.83 538
9464.75 553
9465.67 537
9466.59 512
9467.51 524
9468.43 503
9469.35 503
9470.26 518
9471.18 551
9472.10 556
9473.02 507
9473.94 509
9474.86 555
9475.78 574
9476.70 587
9477.62 605
9478.54 577
9479.45 570
9480.37 640
9481.29 623
9482.21 664
9483.13 649
9484.05 655
9484.97 604
9485.89 590
9486.81 580
9487.73 582
9488.65 597
9489.57 554
9490.49 514
9491.41 524
9492.33 528
9493.25 573
9494.17 529
9495.09 562
9496.01 516
9496.93 533
9497.85 545
9498.77 538
9499.69 517
9500.61 528
9501.53 540
9502.45 580
9503.37 561
9504.29 562
9505.21 553
9506.13 579
9507.05 570
9507.97 563
9508.89 526
9509.81 537
9510.73 591
9511.65 606
9512.57 574
9513.49 562
9514.42 617
9515.34 642
9516.26 660
9517.18 621
9518.10 684
9519.02 746
9519.94 740
9520.86 777
9521.78 807
9522.71 771
9523.63 751
9524.55 744
9525.47 763
9526.39 717
9527.31 702
9528.23 697
9529.16 679
9530.08 638
9531.00 668
9531.92 675
9532.84 650
9533.76 646
9534.69 633
9535.61 643
9536.53 637
9537.45 643
9538.37 610
9539.30 638
9540.22 610
9541.14 582
9542.06 622
9542.98 656
9543.91 650
9544.83 638
9545.75 627
9546.67 656
9547.60 667
9548.52 698
9549.44 691
9550.36 678
9551.29 665
9552.21 683
9553.13 682
9554.06 662
9554.98 652
9555.90 681
9556.82 694
9557.75 691
9558.67 705
9559.59 724
9560.52 684
9561.44 669
9562.36 689
9563.29 696
9564.21 734
9565.13 743
9566.06 712
9566.98 651
9567.90 652
9568.83 655
9569.75 675
9570.67 688
9571.60 702
9572.52 692
9573.44 720
9574.37 728
9575.29 749
9576.22 766
9577.14 732
9578.06 761
9578.99 747
9579.91 760
9580.84 754
9581.76 767
9582.68 771
9583.61 754
9584.53 761
9585.46 764
9586.38 742
9587.31 749
9588.23 790
9589.15 779
9590.08 766
9591.00 766
9591.93 766
9592.85 793
9593.78 806
9594.70 818
9595.63 844
9596.55 875
9597.48 914
9598.40 965
9599.33 986
9600.25 1007
9601.18 977
9602.10 975
9603.03 955
9603.95 918
9604.88 893
9605.80 894
9606.73 833
9607.65 811
9608.58 828
9609.50 805
9610.43 819
9611.35 831
9612.28 825
9613.21 801
9614.13 776
9615.06 761
9615.98 792
9616.91 755
9617.84 796
9618.76 811
9619.69 816
9620.61 823
9621.54 817
9622.47 831
9623.39 857
9624.32 838
9625.24 845
9626.17 871
9627.10 856
9628.02 860
9628.95 822
9629.88 883
9630.80 873
9631.73 902
9632.65 917
9633.58 913
9634.51 921
9635.43 917
9636.36 931
9637.29 963
9638.22 971
9639.14 1022
9640.07 1063
9641.00 1103
9641.92 1064
9642.85 1026
9643.78 1096
9644.70 1111
9645.63 1107
9646.56 1118
9647.49 1156
9648.41 1090
9649.34 1083
9650.27 1045
9651.20 1039
9652.12 1063
9653.05 1019
9653.98 1039
9654.91 1002
9655.83 1006
9656.76 1005
9657.69 1025
9658.62 993
9659.55 1082
9660.47 1058
9661.40 1050
9662.33 1044
9663.26 1024
9664.19 1012
9665.11 964
9666.04 1071
9666.97 1065
9667.90 1085
9668.83 1127
9669.75 1149
9670.68 1143
9671.61 1129
9672.54 1148
9673.47 1136
9674.40 1128
9675.33 1176
9676.25 1174
9677.18 1171
9678.11 1197
9679.04 1184
9679.97 1133
9680.90 1135
9681.83 1241
9682.76 1220
9683.69 1172
9684.61 1184
9685.54 1171
9686.47 1207
9687.40 1217
9688.33 1226
9689.26 1206
9690.19 1225
9691.12 1264
9692.05 1248
9692.98 1219
9693.91 1248
9694.84 1263
9695.77 1342
9696.70 1379
9697.63 1441
9698.56 1443
9699.49 1469
9700.42 1457
9701.35 1417
9702.28 1384
9703.21 1328
9704.14 1344
9705.07 1303
9706.00 1342
9706.93 1360
9707.86 1272
9708.79 1355
9709.72 1337
9710.65 1380
9711.58 1426
9712.51 1459
9713.44 1550
9714.37 1547
9715.30 1569
9716.23 1560
9717.16 1551
9718.09 1523
9719.02 1448
9719.95 1397
9720.88 1307
9721.81 1259
9722.75 1193
9723.68 1181
9724.61 1108
9725.54 1123
9726.47 1103
9727.40 1020
9728.33 1035
9729.26 1044
9730.19 1077
9731.13 1091
9732.06 1079
9732.99 1073
9733.92 1030
9734.85 1061
9735.78 1095
9736.71 1073
9737.65 1033
9738.58 1023
9739.51 962
9740.44 1000
9741.37 1024
9742.30 976
9743.24 926
9744.17 939
9745.10 935
9746.03 945
9746.96 959
9747.90 996
9748.83 954
9749.76 915
9750.69 939
9751.63 902
9752.56 914
9753.49 907
9754.42 845
9755.36 890
9756.29 914
9757.22 898
9758.15 915
9759.09 839
9760.02 868
9760.95 855
9761.88 879
9762.82 888
9763.75 873
9764.68 839
9765.62 891
9766.55 883
9767.48 890
9768.41 871
9769.35 888
9770.28 838
9771.21 884
9772.15 919
9773.08 886
9774.01 910
9774.95 925
9775.88 921
9776.81 934
9777.75 942
9778.68 942
9779.62 939
9780.55 1028
9781.48 1077
9782.42 1022
9783.35 973
9784.28 1044
9785.22 1031
9786.15 1006
9787.09 982
9788.02 961
9788.95 987
9789.89 997
9790.82 981
9791.76 930
9792.69 862
9793.63 901
9794.56 943
9795.49 1004
9796.43 989
9797.36 978
9798.30 1034
9799.23 1011
9800.17 1031
9801.10 969
9802.04 949
9802.97 955
9803.91 885
9804.84 808
9805.78 798
9806.71 788
9807.65 782
9808.58 763
9809.52 758
9810.45 753
9811.39 708
9812.32 697
9813.26 707
9814.19 684
9815.13 662
9816.06 709
9817.00 727
9817.93 685
9818.87 672
9819.80 671
9820.74 632
9821.68 659
9822.61 669
9823.55 690
9824.48 671
9825.42 658
9826.35 651
9827.29 616
9828.23 631
9829.16 670
9830.10 647
9831.03 644
9831.97 619
9832.91 611
9833.84 643
9834.78 644
9835.72 606
9836.65 631
9837.59 666
9838.52 649
9839.46 667
9840.40 628
9841.33 675
9842.27 668
9843.21 645
9844.14 643
9845.08 666
9846.02 661
9846.95 600
9847.89 616
9848.83 623
9849.77 630
9850.70 680
9851.64 663
9852.58 619
9853.51 598
9854.45 641
9855.39 647
9856.33 651
9857.26 651
9858.20 615
9859.14 627
9860.08 649
9861.01 637
9861.95 626
9862.89 607
9863.83 630
9864.76 613
9865.70 610
9866.64 594
9867.58 578
9868.51 615
9869.45 600
9870.39 598
9871.33 572
9872.27 617
9873.20 628
9874.14 597
9875.08 589
9876.02 593
9876.96 630
9877.90 589
9878.83 614
9879.77 623
9880.71 600
9881.65 578
9882.59 591
9883.53 616
9884.47 610
9885.40 545
9886.34 597
9887.28 610
9888.22 584
9889.16 589
9890.10 573
9891.04 588
9891.98 612
9892.91 572
9893.85 573
9894.79 579
9895.73 601
9896.67 579
9897.61 591
9898.55 573
9899.49 579
9900.43 591
9901.37 579
9902.31 569
9903.25 562
9904.19 539
9905.13 584
9906.07 605
9907.01 596
9907.95 591
9908.89 600
9909.83 616
9910.77 608
9911.71 574
9912.65 587
9913.59 600
9914.53 586
9915.47 599
9916.41 576
9917.35 608
9918.29 677
9919.23 662
9920.17 669
9921.11 674
9922.05 735
9922.99 782
9923.93 793
9924.87 879
9925.81 843
9926.75 851
9927.69 857
9928.63 902
9929.57 830
9930.51 796
9931.45 785
9932.39 746
9933.34 699
9934.28 675
9935.22 630
9936.16 621
9937.10 628
9938.04 573
9938.98 568
9939.92 553
9940.87 555
9941.81 560
9942.75 573
9943.69 553
9944.63 607
9945.57 618
9946.51 596
9947.46 643
9948.40 649
9949.34 623
9950.28 689
9951.22 680
9952.16 695
9953.11 634
9954.05 688
9954.99 686
9955.93 603
9956.87 567
9957.82 614
9958.76 602
9959.70 609
9960.64 599
9961.59 574
9962.53 554
9963.47 574
9964.41 582
9965.35 528
9966.30 539
9967.24 509
9968.18 525
9969.13 508
9970.07 473
9971.01 507
9971.95 454
9972.90 452
9973.84 502
9974.78 501
9975.73 504
9976.67 472
9977.61 484
9978.55 521
9979.50 508
9980.44 497
9981.38 502
9982.33 457
9983.27 475
9984.21 486
9985.16 491
9986.10 504
9987.04 479
9987.99 496
9988.93 496
9989.88 491
9990.82 474
9991.76 472
9992.71 472
9993.65 493
9994.59 480
9995.54 477
9996.48 488
9997.43 483
9998.37 471
9999.31 436
10000.26 477
10001.20 455
10002.15 486
10003.09 496
10004.04 444
10004.98 469
10005.92 462
10006.87 456
10007.81 448
10008.76 457
10009.70 458
10010.65 445
10011.59 480
10012.54 480
10013.48 450
10014.43 440
10015.37 455
10016.32 435
10017.26 434
10018.21 436
10019.15 465
10020.10 471
10021.04 466
10021.99 437
10022.93 442
10023.88 433
10024.82 433
10025.77 444
10026.71 433
10027.66 445
10028.60 447
10029.55 434
10030.49 426
10031.44 409
10032.39 427
10033.33 428
10034.28 450
10035.22 439
10036.17 416
10037.11 413
10038.06 422
10039.01 423
10039.95 411
10040.90 406
10041.84 420
10042.79 411
10043.74 427
10044.68 435
10045.63 428
10046.58 400
10047.52 415
10048.47 384
10049.41 393
10050.36 434
10051.31 412
10052.25 410
10053.20 383
10054.15 423
10055.09 432
10056.04 416
10056.99 409
10057.93 391
10058.88 402
10059.83 423
10060.78 412
10061.72 432
10062.67 418
10063.62 403
10064.56 405
10065.51 414
10066.46 432
10067.41 387
10068.35 408
10069.30 428
10070.25 397
10071.20 407
10072.14 394
10073.09 383
10074.04 403
10074.99 372
10075.93 381
10076.88 396
10077.83 399
10078.78 401
10079.72 388
10080.67 390
10081.62 390
10082.57 418
10083.52 432
10084.46 417
10085.41 421
10086.36 401
10087.31 437
10088.26 436
10089.21 381
10090.15 390
10091.10 398
10092.05 403
10093.00 372
10093.95 406
10094.90 402
10095.85 422
10096.79 411
10097.74 419
10098.69 411
10099.64 420
10100.59 429
10101.54 414
10102.49 406
10103.44 389
10104.39 378
10105.33 384
10106.28 391
10107.23 384
10108.18 411
10109.13 424
10110.08 431
10111.03 423
10111.98 391
10112.93 377
10113.88 392
10114.83 409
10115.78 401
10116.73 383
10117.68 432
10118.63 399
10119.58 389
10120.53 417
10121.48 453
10122.43 463
10123.38 418
10124.33 399
10125.28 409
10126.23 442
10127.18 439
10128.13 418
10129.08 409
10130.03 441
10130.98 451
10131.93 416
10132.88 421
10133.83 452
10134.78 441
10135.73 416
10136.68 425
10137.63 417
10138.58 409
10139.53 422
10140.48 448
10141.43 444
10142.38 444
10143.33 460
10144.29 438
10145.24 466
10146.19 472
10147.14 458
10148.09 476
10149.04 453
10149.99 466
10150.94 479
10151.89 503
10152.85 496
10153.80 473
10154.75 463
10155.70 484
10156.65 496
10157.60 517
10158.55 492
10159.51 511
10160.46 536
10161.41 493
10162.36 489
10163.31 486
10164.26 503
10165.22 569
10166.17 527
10167.12 488
10168.07 550
10169.02 549
10169.98 550
10170.93 513
10171.88 543
10172.83 578
10173.79 539
10174.74 553
10175.69 557
10176.64 604
10177.60 616
10178.55 622
10179.50 643
10180.45 649
10181.41 612
10182.36 629
10183.31 663
10184.26 617
10185.22 623
10186.17 606
10187.12 625
10188.08 599
10189.03 583
10189.98 609
10190.93 636
10191.89 616
10192.84 669
10193.79 624
10194.75 669
10195.70 651
10196.65 653
10197.61 706
10198.56 657
10199.51 671
10200.47 702
10201.42 721
10202.38 791
10203.33 773
10204.28 783
10205.24 845
10206.19 795
10207.14 836
10208.10 830
10209.05 801
10210.01 801
10210.96 817
10211.91 797
10212.87 705
10213.82 703
10214.78 729
10215.73 682
10216.69 698
10217.64 678
10218.59 629
10219.55 631
10220.50 633
10221.46 625
10222.41 648
10223.37 652
10224.32 650
10225.28 667
10226.23 626
10227.19 626
10228.14 625
10229.10 668
10230.05 674
10231.01 679
10231.96 679
10232.92 735
10233.87 789
10234.83 796
10235.78 826
10236.74 796
10237.69 760
10238.65 753
10239.60 772
10240.56 735
10241.51 684
10242.47 645
10243.42 668
10244.38 618
10245.34 577
10246.29 639
10247.25 611
10248.20 615
10249.16 573
10250.11 562
10251.07 562
10252.03 563
10252.98 551
10253.94 545
10254.89 553
10255.85 490
10256.81 506
10257.76 519
10258.72 498
10259.68 474
10260.63 489
10261.59 509
10262.55 544
10263.50 501
10264.46 486
10265.41 476
10266.37 498
10267.33 509
10268.28 512
10269.24 511
10270.20 511
10271.16 552
10272.11 523
10273.07 556
10274.03 549
10274.98 522
10275.94 527
10276.90 498
10277.85 500
10278.81 504
10279.77 432
10280.73 474
10281.68 472
10282.64 448
10283.60 479
10284.56 462
10285.51 454
10286.47 480
10287.43 473
10288.39 488
10289.34 479
10290.30 497
10291.26 488
10292.22 499
10293.18 475
10294.13 504
10295.09 504
10296.05 483
10297.01 498
10297.97 519
10298.92 479
10299.88 463
10300.84 471
10301.80 484
10302.76 452
10303.72 441
10304.67 465
10305.63 469
10306.59 430
10307.55 447
10308.51 443
10309.47 425
10310.43 452
10311.38 446
10312.34 471
10313.30 442
10314.26 454
10315.22 432
10316.18 494
10317.14 456
10318.10 441
10319.06 453
10320.01 420
10320.97 448
10321.93 434
10322.89 448
10323.85 418
10324.81 442
10325.77 429
10326.73 442
10327.69 452
10328.65 447
10329.61 452
10330.57 479
10331.53 443
10332.49 431
10333.45 455
10334.41 434
10335.37 445
10336.33 445
10337.29 426
10338.25 423
10339.21 417
10340.17 401
10341.13 409
10342.09 443
10343.05 422
10344.01 423
10344.97 393
10345.93 417
10346.89 409
10347.85 415
10348.81 419
10349.77 400
10350.73 389
10351.69 381
10352.65 389
10353.61 396
10354.57 393
10355.53 379
10356.49 373
10357.46 375
10358.42 392
10359.38 383
10360.34 378
10361.30 379
10362.26 402
10363.22 387
10364.18 367
10365.14 386
10366.11 401
10367.07 361
10368.03 377
10368.99 406
10369.95 361
10370.91 373
10371.87 380
10372.84 374
10373.80 366
10374.76 362
10375.72 350
10376.68 373
10377.64 375
10378.61 387
10379.57 381
10380.53 398
10381.49 379
10382.45 378
10383.42 368
10384.38 356
10385.34 358
10386.30 371
10387.27 340
10388.23 352
10389.19 363
10390.15 341
10391.11 333
10392.08 372
10393.04 365
10394.00 351
10394.96 367
10395.93 309
10396.89 361
10397.85 349
10398.82 372
10399.78 370
10400.74 361
10401.70 360
10402.67 358
10403.63 369
10404.59 362
10405.56 351
10406.52 330
10407.48 360
10408.45 374
10409.41 346
10410.37 347
10411.34 342
10412.30 364
10413.26 383
10414.23 363
10415.19 380
10416.15 390
10417.12 383
10418.08 393
10419.04 399
10420.01 404
10420.97 397
10421.94 388
10422.90 393
10423.86 397
10424.83 389
10425.79 367
10426.76 380
10427.72 395
10428.68 394
10429.65 349
10430.61 378
10431.58 362
10432.54 356
10433.51 340
10434.47 355
10435.44 337
10436.40 345
10437.36 351
10438.33 332
10439.29 349
10440.26 352
10441.22 354
10442.19 370
10443.15 344
10444.12 366
10445.08 362
10446.05 355
10447.01 369
10447.98 373
10448.94 382
10449.91 339
10450.87 336
10451.84 317
10452.80 358
10453.77 373
10454.73 368
10455.70 362
10456.67 342
10457.63 335
10458.60 354
10459.56 345
10460.53 351
10461.49 350
10462.46 337
10463.43 341
10464.39 336
10465.36 359
10466.32 346
10467.29 328
10468.25 339
10469.22 338
10470.19 356
10471.15 352
10472.12 363
10473.09 359
10474.05 358
10475.02 350
10475.98 349
10476.95 362
10477.92 364
10478.88 384
10479.85 388
10480.82 399
10481.78 381
10482.75 382
10483.72 400
10484.68 356
10485.65 344
10486.62 342
10487.58 368
10488.55 398
10489.52 369
10490.49 368
10491.45 367
10492.42 359
10493.39 372
10494.35 403
10495.32 335
10496.29 360
10497.26 352
10498.22 345
10499.19 372
10500.16 356
10501.13 396
10502.09 374
10503.06 361
10504.03 377
10505.00 359
10505.96 397
10506.93 356
10507.90 377
10508.87 379
10509.84 358
10510.80 372
10511.77 350
10512.74 350
10513.71 333
10514.68 376
10515.64 380
10516.61 368
10517.58 321
10518.55 366
10519.52 349
10520.49 374
10521.45 369
10522.42 373
10523.39 368
10524.36 398
10525.33 356
10526.30 375
10527.27 372
10528.23 352
10529.20 371
10530.17 390
10531.14 367
10532.11 340
10533.08 346
10534.05 406
10535.02 414
10535.99 397
10536.96 399
10537.93 398
10538.89 417
10539.86 417
10540.83 396
10541.80 375
10542.77 400
10543.74 417
10544.71 396
10545.68 366
10546.65 391
10547.62 390
10548.59 404
10549.56 372
10550.53 359
10551.50 401
10552.47 415
10553.44 403
10554.41 416
10555.38 394
10556.35 377
10557.32 411
10558.29 428
10559.26 422
10560.23 449
10561.20 475
10562.17 427
10563.14 423
10564.11 438
10565.08 414
10566.05 419
10567.02 430
10567.99 413
10568.96 423
10569.93 415
10570.91 387
10571.88 385
10572.85 397
10573.82 404
10574.79 411
10575.76 400
10576.73 373
10577.70 397
10578.67 360
10579.64 383
10580.62 402
10581.59 416
10582.56 399
10583.53 375
10584.50 404
10585.47 392
10586.44 410
10587.42 411
10588.39 383
10589.36 405
10590.33 423
10591.30 451
10592.27 416
10593.25 415
10594.22 419
10595.19 442
10596.16 444
10597.13 429
10598.10 438
10599.08 434
10600.05 449
10601.02 456
10601.99 466
10602.97 453
10603.94 490
10604.91 506
10605.88 538
10606.85 512
10607.83 514
10608.80 534
10609.77 542
10610.74 529
10611.72 536
10612.69 533
10613.66 547
10614.64 515
10615.61 473
10616.58 467
10617.55 442
10618.53 427
10619.50 446
10620.47 446
10621.45 439
10622.42 426
10623.39 423
10624.37 427
10625.34 394
10626.31 426
10627.29 427
10628.26 400
10629.23 376
10630.21 423
10631.18 439
10632.15 446
10633.13 430
10634.10 423
10635.07 430
10636.05 451
10637.02 424
10638.00 473
10638.97 471
10639.94 452
10640.92 475
10641.89 448
10642.87 478
10643.84 483
10644.81 462
10645.79 437
10646.76 443
10647.74 430
10648.71 412
10649.68 424
10650.66 398
10651.63 416
10652.61 394
10653.58 364
10654.56 375
10655.53 362
10656.51 357
10657.48 367
10658.46 351
10659.43 352
10660.41 377
10661.38 387
10662.36 368
10663.33 392
10664.31 344
10665.28 345
10666.26 375
10667.23 390
10668.21 396
10669.18 361
10670.16 340
10671.13 356
10672.11 353
10673.08 364
10674.06 369
10675.03 389
10676.01 386
10676.99 387
10677.96 375
10678.94 360
10679.91 384
10680.89 400
10681.86 431
10682.84 388
10683.82 386
10684.79 385
10685.77 382
10686.74 356
10687.72 394
10688.70 370
10689.67 370
10690.65 383
10691.63 333
10692.60 362
10693.58 351
10694.55 375
10695.53 378
10696.51 349
10697.48 338
10698.46 337
10699.44 352
10700.41 366
10701.39 351
10702.37 372
10703.34 363
10704.32 370
10705.30 376
10706.27 360
10707.25 367
10708.23 339
10709.21 327
10710.18 350
10711.16 362
10712.14 370
10713.11 365
10714.09 347
10715.07 356
10716.05 343
10717.02 356
10718.00 356
10718.98 348
10719.96 389
10720.93 340
10721.91 363
10722.89 337
10723.87 376
10724.85 353
10725.82 338
10726.80 374
10727.78 339
10728.76 363
10729.74 349
10730.71 363
10731.69 360
10732.67 383
10733.65 365
10734.63 368
10735.60 358
10736.58 377
10737.56 379
10738.54 379
10739.52 350
10740.50 340
10741.48 358
10742.45 354
10743.43 359
10744.41 366
10745.39 369
10746.37 357
10747.35 398
10748.33 382
10749.31 351
10750.28 346
10751.26 380
10752.24 368
10753.22 361
10754.20 365
10755.18 367
10756.16 359
10757.14 345
10758.12 375
10759.10 393
10760.08 339
10761.06 353
10762.04 372
10763.01 362
10763.99 376
10764.97 361
10765.95 388
10766.93 390
10767.91 414
10768.89 408
10769.87 396
10770.85 393
10771.83 394
10772.81 380
10773.79 401
10774.77 393
10775.75 392
10776.73 408
10777.71 414
10778.69 409
10779.67 415
10780.65 414
10781.63 428
10782.62 462
10783.60 411
10784.58 439
10785.56 430
10786.54 441
10787.52 434
10788.50 452
10789.48 434
10790.46 451
10791.44 417
10792.42 404
10793.40 437
10794.38 417
10795.37 412
10796.35 392
10797.33 396
10798.31 396
10799.29 400
10800.27 395
10801.25 412
10802.23 379
10803.21 389
10804.20 365
10805.18 375
10806.16 367
10807.14 384
10808.12 369
10809.10 377
10810.09 378
10811.07 382
10812.05 391
10813.03 396
10814.01 388
10815.00 369
10815.98 366
10816.96 370
10817.94 396
10818.92 399
10819.91 405
10820.89 381
10821.87 391
10822.85 362
10823.83 392
10824.82 388
10825.80 377
10826.78 384
10827.76 375
10828.75 362
10829.73 354
10830.71 393
10831.69 403
10832.68 375
10833.66 360
10834.64 371
10835.63 390
10836.61 394
10837.59 399
10838.57 386
10839.56 396
10840.54 373
10841.52 363
10842.51 437
10843.49 443
10844.47 396
10845.46 393
10846.44 389
10847.42 419
10848.41 420
10849.39 395
10850.37 423
10851.36 411
10852.34 411
10853.32 415
10854.31 436
10855.29 432
10856.28 426
10857.26 412
10858.24 418
10859.23 393
10860.21 408
10861.20 411
10862.18 429
10863.16 438
10864.15 434
10865.13 473
10866.12 427
10867.10 425
10868.08 450
10869.07 419
10870.05 428
10871.04 435
10872.02 455
10873.01 439
10873.99 432
10874.98 446
10875.96 442
10876.95 417
10877.93 407
10878.92 464
10879.90 445
10880.89 430
10881.87 439
10882.86 449
10883.84 481
10884.83 460
10885.81 467
10886.80 452
10887.78 460
10888.77 442
10889.75 484
10890.74 469
10891.72 491
10892.71 488
10893.69 484
10894.68 476
10895.66 504
10896.65 535
10897.64 512
10898.62 465
10899.61 522
10900.59 492
10901.58 501
10902.56 510
10903.55 510
10904.54 514
10905.52 501
10906.51 524
10907.49 525
10908.48 524
10909.47 559
10910.45 543
10911.44 562
10912.43 530
10913.41 569
10914.40 575
10915.39 594
10916.37 567
10917.36 574
10918.35 586
10919.33 565
10920.32 576
10921.31 571
10922.29 559
10923.28 620
10924.27 601
10925.25 593
10926.24 592
10927.23 595
10928.21 627
10929.20 588
10930.19 611
10931.18 632
10932.16 632
10933.15 599
10934.14 610
10935.12 574
10936.11 624
10937.10 651
10938.09 670
10939.07 688
10940.06 680
10941.05 717
10942.04 709
10943.02 716
10944.01 716
10945.00 706
10945.99 719
10946.98 781
10947.96 785
10948.95 783
10949.94 786
10950.93 817
10951.92 856
10952.90 920
10953.89 937
10954.88 1004
10955.87 1015
10956.86 1026
10957.85 1075
10958.83 1060
10959.82 1042
10960.81 1033
10961.80 1062
10962.79 1031
10963.78 951
10964.77 904
10965.75 907
10966.74 900
10967.73 859
10968.72 866
10969.71 803
10970.70 841
10971.69 839
10972.68 780
10973.67 771
10974.66 777
10975.64 770
10976.63 804
10977.62 757
10978.61 775
10979.60 810
10980.59 830
10981.58 829
10982.57 810
10983.56 873
10984.55 839
10985.54 857
10986.53 886
10987.52 920
10988.51 907
10989.50 925
10990.49 930
10991.48 1023
10992.47 1067
10993.46 1097
10994.45 1182
10995.44 1255
10996.43 1309
10997.42 1414
10998.41 1368
10999.40 1450
11000.39 1489
11001.38 1441
11002.37 1406
11003.36 1394
11004.35 1346
11005.34 1224
11006.33 1176
11007.32 1090
11008.31 990
11009.30 937
11010.30 902
11011.29 828
11012.28 793
11013.27 758
11014.26 762
11015.25 736
11016.24 720
11017.23 692
11018.22 707
11019.21 685
11020.21 715
11021.20 659
11022.19 686
11023.18 688
11024.17 670
11025.16 654
11026.15 662
11027.14 643
11028.14 649
11029.13 637
11030.12 644
11031.11 630
11032.10 656
11033.09 700
11034.09 672
11035.08 686
11036.07 648
11037.06 645
11038.05 678
11039.05 641
11040.04 665
11041.03 677
11042.02 622
11043.02 618
11044.01 610
11045.00 609
11045.99 612
11046.98 572
11047.98 591
11048.97 573
11049.96 566
11050.95 552
11051.95 552
11052.94 566
11053.93 582
11054.93 556
11055.92 542
11056.91 559
11057.90 554
11058.90 527
11059.89 559
11060.88 543
11061.88 551
11062.87 559
11063.86 571
11064.86 547
11065.85 545
11066.84 543
11067.84 553
11068.83 556
11069.82 563
11070.82 607
11071.81 594
11072.80 604
11073.80 563
11074.79 542
11075.78 555
11076.78 581
11077.77 596
11078.77 548
11079.76 552
11080.75 560
11081.75 603
11082.74 593
11083.74 598
11084.73 548
11085.72 525
11086.72 520
11087.71 509
11088.71 510
11089.70 527
11090.70 508
11091.69 514
11092.68 533
11093.68 488
11094.67 485
11095.67 500
11096.66 538
11097.66 520
11098.65 536
11099.65 500
11100.64 533
11101.64 527
11102.63 516
11103.63 505
11104.62 524
11105.62 522
11106.61 486
11107.61 500
11108.60 503
11109.60 509
11110.59 508
11111.59 514
11112.58 501
11113.58 535
11114.57 499
11115.57 499
11116.56 493
11117.56 504
11118.56 504
11119.55 533
11120.55 493
11121.54 460
11122.54 482
11123.54 493
11124.53 487
11125.53 487
11126.52 508
11127.52 478
11128.51 500
11129.51 496
11130.51 506
11131.50 491
11132.50 496
11133.50 498
11134.49 487
11135.49 453
11136.49 483
11137.48 499
11138.48 489
11139.47 500
11140.47 514
11141.47 491
11142.46 488
11143.46 501
11144.46 490
11145.46 500
11146.45 509
11147.45 528
11148.45 502
11149.44 523
11150.44 528
11151.44 506
11152.43 505
11153.43 491
11154.43 499
11155.43 524
11156.42 526
11157.42 521
11158.42 507
11159.42 514
11160.41 530
11161.41 499
11162.41 483
11163.41 487
11164.40 500
11165.40 476
11166.40 524
11167.40 508
11168.39 518
11169.39 510
11170.39 493
11171.39 521
11172.39 507
11173.38 508
11174.38 495
11175.38 529
11176.38 494
11177.38 512
11178.38 511
11179.37 522
11180.37 488
11181.37 497
11182.37 513
11183.37 498
11184.37 508
11185.37 500
11186.36 509
11187.36 521
11188.36 514
11189.36 474
11190.36 509
11191.36 512
11192.36 507
11193.36 509
11194.36 507
11195.35 526
11196.35 525
11197.35 532
11198.35 529
11199.35 508
11200.35 511
11201.35 548
11202.35 525
11203.35 532
11204.35 556
11205.35 546
11206.35 528
11207.35 547
11208.35 531
11209.35 536
11210.35 509
11211.35 541
11212.35 536
11213.35 541
11214.35 512
11215.34 511
11216.35 513
11217.35 528
11218.35 522
11219.35 520
11220.35 494
11221.35 512
11222.35 504
11223.35 500
11224.35 513
11225.35 532
11226.35 525
11227.35 529
11228.35 512
11229.35 535
11230.35 523
11231.35 574
11232.35 572
11233.35 586
11234.35 538
11235.35 528
11236.35 512
11237.36 555
11238.36 539
11239.36 541
11240.36 541
11241.36 579
11242.36 547
11243.36 560
11244.36 537
11245.36 565
11246.37 579
11247.37 559
11248.37 561
11249.37 592
11250.37 590
11251.37 601
11252.38 622
11253.38 587
11254.38 613
11255.38 595
11256.38 592
11257.38 621
11258.39 588
11259.39 601
11260.39 621
11261.39 623
11262.39 615
11263.40 629
11264.40 647
11265.40 632
11266.40 659
11267.40 678
11268.41 698
11269.41 682
11270.41 704
11271.41 696
11272.42 678
11273.42 716
11274.42 717
11275.42 742
11276.43 717
11277.43 714
11278.43 709
11279.44 676
11280.44 658
11281.44 666
11282.44 623
11283.45 660
11284.45 644
11285.45 604
11286.46 609
11287.46 604
11288.46 594
11289.47 598
11290.47 570
11291.47 562
11292.48 535
11293.48 540
11294.48 580
11295.49 557
11296.49 530
11297.49 521
11298.50 531
11299.50 537
11300.51 551
11301.51 528
11302.51 533
11303.52 516
11304.52 548
11305.53 525
11306.53 515
11307.53 545
11308.54 536
11309.54 546
11310.55 547
11311.55 546
11312.55 586
11313.56 577
11314.56 619
11315.57 583
11316.57 631
11317.58 593
11318.58 610
11319.59 607
11320.59 615
11321.59 606
11322.60 629
11323.60 599
11324.61 627
11325.61 606
11326.62 597
11327.62 592
11328.63 579
11329.63 570
11330.64 574
11331.64 563
11332.65 564
11333.65 566
11334.66 575
11335.67 573
11336.67 560
11337.68 552
11338.68 573
11339.69 572
11340.69 581
11341.70 595
11342.70 588
11343.71 572
11344.72 571
11345.72 572
11346.73 611
11347.73 545
11348.74 534
11349.74 548
11350.75 552
11351.76 522
11352.76 541
11353.77 527
11354.78 538
11355.78 538
11356.79 536
11357.79 505
11358.80 557
11359.81 575
11360.81 553
11361.82 544
11362.83 536
11363.83 530
11364.84 545
11365.85 514
11366.85 508
11367.86 526
11368.87 512
11369.87 516
11370.88 504
11371.89 545
11372.89 516
11373.90 518
11374.91 522
11375.92 509
11376.92 497
11377.93 469
11378.94 473
11379.94 518
11380.95 511
11381.96 516
11382.97 512
11383.97 538
11384.98 530
11385.99 511
11387.00 493
11388.00 538
11389.01 545
11390.02 533
11391.03 486
11392.04 488
11393.04 487
11394.05 483
11395.06 495
11396.07 513
11397.08 559
11398.08 540
11399.09 513
11400.10 526
11401.11 508
11402.12 554
11403.12 533
11404.13 504
11405.14 537
11406.15 545
11407.16 509
11408.17 490
11409.18 535
11410.18 504
11411.19 548
11412.20 548
11413.21 531
11414.22 518
11415.23 521
11416.24 513
11417.25 530
11418.25 564
11419.26 537
11420.27 537
11421.28 519
11422.29 533
11423.30 540
11424.31 540
11425.32 539
11426.33 529
11427.34 554
11428.35 490
11429.36 517
11430.37 542
11431.38 552
11432.39 563
11433.39 547
11434.40 558
11435.41 576
11436.42 575
11437.43 544
11438.44 565
11439.45 547
11440.46 571
11441.47 575
11442.48 561
11443.49 579
11444.50 546
11445.51 551
11446.52 567
11447.53 542
11448.55 545
11449.56 533
11450.57 554
11451.58 552
11452.59 550
11453.60 555
11454.61 551
11455.62 573
11456.63 592
11457.64 572
11458.65 575
11459.66 574
11460.67 552
11461.68 574
11462.69 584
11463.71 573
11464.72 591
11465.73 581
11466.74 569
11467.75 574
11468.76 598
11469.77 585
11470.78 595
11471.80 584
11472.81 600
11473.82 598
11474.83 628
11475.84 592
11476.85 620
11477.86 619
11478.88 613
11479.89 640
11480.90 627
11481.91 610
11482.92 659
11483.93 664
11484.95 644
11485.96 657
11486.97 650
11487.98 649
11489.00 701
11490.01 699
11491.02 717
11492.03 727
11493.04 728
11494.06 702
11495.07 679
11496.08 717
11497.09 734
11498.11 758
11499.12 771
11500.13 757
11501.14 737
11502.16 773
11503.17 807
11504.18 778
11505.20 815
11506.21 813
11507.22 850
11508.23 847
11509.25 841
11510.26 877
11511.27 888
11512.29 946
11513.30 931
11514.31 986
11515.33 1012
11516.34 1043
11517.35 1070
11518.37 1082
11519.38 1130
11520.39 1193
11521.41 1219
11522.42 1284
11523.43 1289
11524.45 1335
11525.46 1384
11526.47 1377
11527.49 1424
11528.50 1545
11529.52 1593
11530.53 1633
11531.54 1770
11532.56 1892
11533.57 2032
11534.59 2209
11535.60 2314
11536.62 2498
11537.63 2581
11538.64 2572
11539.66 2605
11540.67 2648
11541.69 2605
11542.70 2537
11543.72 2367
11544.73 2253
11545.75 2011
11546.76 1862
11547.77 1778
11548.79 1593
11549.80 1455
11550.82 1345
11551.83 1281
11552.85 1166
11553.86 1123
11554.88 1005
11555.89 952
11556.91 979
11557.92 943
11558.94 924
11559.95 903
11560.97 920
11561.99 891
11563.00 910
11564.02 868
11565.03 863
11566.05 888
11567.06 877
11568.08 891
11569.09 876
11570.11 876
11571.13 873
11572.14 915
11573.16 904
11574.17 879
11575.19 900
11576.20 939
11577.22 910
11578.24 928
11579.25 867
11580.27 870
11581.29 868
11582.30 897
11583.32 841
11584.33 805
11585.35 814
11586.37 821
11587.38 775
11588.40 741
11589.42 777
11590.43 780
11591.45 788
11592.47 798
11593.48 780
11594.50 831
11595.52 832
11596.53 829
11597.55 828
11598.57 867
11599.58 852
11600.60 848
11601.62 848
11602.64 887
11603.65 865
11604.67 844
11605.69 831
11606.70 841
11607.72 853
11608.74 816
11609.76 842
11610.77 814
11611.79 799
11612.81 825
11613.83 796
11614.84 859
11615.86 836
11616.88 818
11617.90 840
11618.92 851
11619.93 829
11620.95 812
11621.97 823
11622.99 796
11624.01 791
11625.02 770
11626.04 764
11627.06 719
11628.08 722
11629.10 705
11630.11 662
11631.13 700
11632.15 702
11633.17 668
11634.19 657
11635.21 680
11636.23 661
11637.24 649
11638.26 651
11639.28 676
11640.30 659
11641.32 670
11642.34 634
11643.36 631
11644.38 652
11645.39 633
11646.41 608
11647.43 616
11648.45 627
11649.47 602
11650.49 597
11651.51 614
11652.53 611
11653.55 614
11654.57 621
11655.59 584
11656.61 587
11657.63 582
11658.65 601
11659.67 572
11660.69 574
11661.70 542
11662.72 567
11663.74 572
11664.76 574
11665.78 525
11666.80 543
11667.82 546
11668.84 538
11669.86 507
11670.88 530
11671.90 544
11672.92 533
11673.95 517
11674.97 535
11675.99 512
11677.01 512
11678.03 513
11679.05 537
11680.07 507
11681.09 502
11682.11 494
11683.13 516
11684.15 546
11685.17 519
11686.19 518
11687.21 528
11688.23 491
11689.25 500
11690.28 482
11691.30 496
11692.32 510
11693.34 506
11694.36 522
11695.38 502
11696.40 470
11697.42 489
11698.44 482
11699.47 452
11700.49 469
11701.51 448
11702.53 455
11703.55 463
11704.57 459
11705.60 470
11706.62 452
11707.64 472
11708.66 471
11709.68 466
11710.70 474
11711.73 440
11712.75 425
11713.77 465
11714.79 448
11715.81 435
11716.84 430
11717.86 410
11718.88 434
11719.90 418
11720.92 429
11721.95 413
11722.97 420
11723.99 397
11725.01 433
11726.04 411
11727.06 416
11728.08 456
11729.11 430
11730.13 419
11731.15 459
11732.17 451
11733.20 426
11734.22 405
11735.24 457
11736.26 463
11737.29 427
11738.31 406
11739.33 438
11740.36 423
11741.38 429
11742.40 392
11743.43 402
11744.45 374
11745.47 407
11746.50 401
11747.52 410
11748.54 417
11749.57 404
11750.59 411
11751.62 435
11752.64 410
11753.66 404
11754.69 384
11755.71 407
11756.73 408
11757.76 385
11758.78 401
11759.81 399
11760.83 419
11761.85 433
11762.88 390
11763.90 409
11764.93 393
11765.95 397
11766.98 407
11768.00 409
11769.02 442
11770.05 440
11771.07 444
11772.10 422
11773.12 421
11774.15 431
11775.17 408
11776.20 414
11777.22 396
11778.25 394
11779.27 394
11780.30 406
11781.32 426
11782.35 409
11783.37 393
11784.40 392
11785.42 406
11786.45 407
11787.47 409
11788.50 416
11789.52 430
11790.55 434
11791.57 394
11792.60 408
11793.62 426
11794.65 419
11795.67 436
11796.70 411
11797.73 405
11798.75 420
11799.78 401
11800.80 402
11801.83 395
11802.85 391
11803.88 415
11804.91 410
11805.93 383
11806.96 421
11807.98 427
11809.01 435
11810.04 416
11811.06 418
11812.09 426
11813.12 404
11814.14 380
11815.17 401
11816.19 403
11817.22 428
11818.25 445
11819.27 418
11820.30 414
11821.33 413
11822.35 407
11823.38 414
11824.41 438
11825.44 429
11826.46 471
11827.49 464
11828.52 468
11829.54 421
11830.57 467
11831.60 461
11832.62 460
11833.65 453
11834.68 448
11835.71 420
11836.73 429
11837.76 444
11838.79 465
11839.82 461
11840.84 462
11841.87 435
11842.90 471
11843.93 452
11844.95 448
11845.98 440
11847.01 450
11848.04 453
11849.07 457
11850.09 448
11851.12 478
11852.15 483
11853.18 482
11854.21 456
11855.23 480
11856.26 469
11857.29 479
11858.32 482
11859.35 503
11860.38 519
11861.40 517
11862.43 508
11863.46 543
11864.49 551
11865.52 529
11866.55 528
11867.58 491
11868.60 518
11869.63 531
11870.66 501
11871.69 520
11872.72 534
11873.75 562
11874.78 543
11875.81 542
11876.84 535
11877.86 569
11878.89 559
11879.92 573
11880.95 588
11881.98 560
11883.01 583
11884.04 595
11885.07 575
11886.10 600
11887.13 603
11888.16 597
11889.19 630
11890.22 632
11891.25 649
11892.28 692
11893.31 709
11894.34 687
11895.37 729
11896.40 748
11897.43 750
11898.46 785
11899.49 819
11900.52 845
11901.55 855
11902.58 811
11903.61 834
11904.64 887
11905.67 882
11906.70 849
11907.73 874
11908.76 850
11909.79 790
11910.82 764
11911.85 785
11912.88 787
11913.91 761
11914.94 782
11915.97 764
11917.01 740
11918.04 731
11919.07 737
11920.10 707
11921.13 739
11922.16 760
11923.19 728
11924.22 776
11925.25 827
11926.28 829
11927.32 896
11928.35 859
11929.38 869
11930.41 892
11931.44 924
11932.47 935
11933.50 886
11934.54 886
11935.57 928
11936.60 914
11937.63 868
11938.66 845
11939.70 819
11940.73 770
11941.76 747
11942.79 717
11943.82 664
11944.85 669
11945.89 655
11946.92 661
11947.95 634
11948.98 656
11950.02 628
11951.05 662
11952.08 637
11953.11 601
11954.15 590
11955.18 633
11956.21 597
11957.24 578
11958.28 596
11959.31 595
11960.34 601
11961.37 623
11962.41 629
11963.44 625
11964.47 642
11965.51 608
11966.54 622
11967.57 609
11968.60 615
11969.64 655
11970.67 626
11971.70 638
11972.74 674
11973.77 651
11974.80 639
11975.84 677
11976.87 666
11977.90 636
11978.94 670
11979.97 644
11981.00 636
11982.04 628
11983.07 666
11984.11 627
11985.14 618
11986.17 628
11987.21 647
11988.24 626
11989.28 671
11990.31 653
11991.34 628
11992.38 674
11993.41 693
11994.45 654
11995.48 666
11996.51 707
11997.55 687
11998.58 699
11999.62 699
12000.65 694
12001.69 708
12002.72 697
12003.76 711
12004.79 698
12005.82 724
12006.86 744
12007.89 755
12008.93 775
12009.96 769
12011.00 736
12012.03 757
12013.07 761
12014.10 782
12015.14 824
12016.17 852
12017.21 844
12018.24 852
12019.28 846
12020.32 847
12021.35 839
12022.39 842
12023.42 868
12024.46 837
12025.49 822
12026.53 836
12027.56 852
12028.60 818
12029.64 803
12030.67 789
12031.71 816
12032.74 866
12033.78 815
12034.81 838
12035.85 782
12036.89 814
12037.92 820
12038.96 825
12039.99 800
12041.03 843
12042.07 806
12043.10 811
12044.14 846
12045.18 881
12046.21 832
12047.25 796
12048.29 822
12049.32 845
12050.36 881
12051.40 896
12052.43 888
12053.47 871
12054.51 910
12055.54 953
12056.58 951
12057.62 894
12058.65 888
12059.69 888
12060.73 851
12061.76 840
12062.80 890
12063.84 851
12064.88 828
12065.91 790
12066.95 794
12067.99 826
12069.03 757
12070.06 799
12071.10 751
12072.14 733
12073.18 686
12074.21 747
12075.25 757
12076.29 760
12077.33 720
12078.36 730
12079.40 741
12080.44 774
12081.48 723
12082.52 752
12083.55 761
12084.59 768
12085.63 755
12086.67 743
12087.71 756
12088.74 763
12089.78 764
12090.82 777
12091.86 787
12092.90 737
12093.94 835
12094.98 828
12096.01 851
12097.05 849
12098.09 886
12099.13 895
12100.17 893
12101.21 918
12102.25 915
12103.28 886
12104.32 876
12105.36 903
12106.40 871
12107.44 829
12108.48 868
12109.52 794
12110.56 761
12111.60 753
12112.64 729
12113.68 717
12114.72 698
12115.76 675
12116.79 670
12117.83 637
12118.87 612
12119.91 627
12120.95 616
12121.99 620
12123.03 593
12124.07 588
12125.11 563
12126.15 588
12127.19 581
12128.23 598
12129.27 597
12130.31 586
12131.35 604
12132.39 581
12133.43 588
12134.47 619
12135.51 604
12136.55 587
12137.59 608
12138.63 603
12139.67 577
12140.71 589
12141.76 596
12142.80 577
12143.84 581
12144.88 597
12145.92 580
12146.96 577
12148.00 551
12149.04 570
12150.08 527
12151.12 481
12152.16 545
12153.20 505
12154.25 527
12155.29 510
12156.33 545
12157.37 513
12158.41 502
12159.45 478
12160.49 516
12161.53 522
12162.58 499
12163.62 471
12164.66 494
12165.70 496
12166.74 502
12167.78 484
12168.82 504
12169.87 515
12170.91 493
12171.95 489
12172.99 491
12174.03 479
12175.08 487
12176.12 471
12177.16 457
12178.20 483
12179.24 462
12180.29 478
12181.33 469
12182.37 473
12183.41 493
12184.46 486
12185.50 472
12186.54 477
12187.58 476
12188.63 484
12189.67 468
12190.71 466
12191.75 473
12192.80 469
12193.84 452
12194.88 493
12195.92 453
12196.97 452
12198.01 467
12199.05 472
12200.10 443
12201.14 435
12202.18 454
12203.23 455
12204.27 426
12205.31 459
12206.36 476
12207.40 433
12208.44 460
12209.49 460
12210.53 454
12211.57 426
12212.62 440
12213.66 427
12214.70 440
12215.75 453
12216.79 426
12217.84 452
12218.88 444
12219.92 409
12220.97 441
12222.01 432
12223.06 422
12224.10 423
12225.14 406
12226.19 392
12227.23 426
12228.28 438
12229.32 421
12230.36 411
12231.41 406
12232.45 413
12233.50 442
12234.54 420
12235.59 420
12236.63 414
12237.68 438
12238.72 400
12239.77 423
12240.81 441
12241.86 435
12242.90 436
12243.94 439
12244.99 415
12246.03 431
12247.08 398
12248.13 413
12249.17 410
12250.22 405
12251.26 402
12252.31 398
12253.35 414
12254.40 394
12255.44 396
12256.49 413
12257.53 398
12258.58 376
12259.62 390
12260.67 408
12261.72 371
12262.76 396
12263.81 358
12264.85 375
12265.90 360
12266.94 395
12267.99 370
12269.04 368
12270.08 362
12271.13 355
12272.17 379
12273.22 365
12274.27 361
12275.31 364
12276.36 367
12277.41 341
12278.45 332
12279.50 353
12280.55 346
12281.59 366
12282.64 358
12283.69 330
12284.73 329
12285.78 351
12286.83 333
12287.87 359
12288.92 375
12289.97 364
12291.01 376
12292.06 356
12293.11 365
12294.15 349
12295.20 329
12296.25 354
12297.30 354
12298.34 366
12299.39 346
12300.44 331
12301.48 334
12302.53 357
12303.58 339
12304.63 349
12305.67 345
12306.72 346
12307.77 344
12308.82 356
12309.87 375
12310.91 322
12311.96 336
12313.01 365
12314.06 362
12315.10 323
12316.15 353
12317.20 347
12318.25 311
12319.30 336
12320.34 329
12321.39 356
12322.44 336
12323.49 333
12324.54 301
12325.59 334
12326.63 323
12327.68 333
12328.73 320
12329.78 323
12330.83 355
12331.88 336
12332.93 307
12333.98 302
12335.02 315
12336.07 341
12337.12 346
12338.17 308
12339.22 284
12340.27 321
12341.32 352
12342.37 306
12343.42 326
12344.47 312
12345.51 300
12346.56 305
12347.61 324
12348.66 322
12349.71 320
12350.76 315
12351.81 296
12352.86 329
12353.91 327
12354.96 297
12356.01 321
12357.06 328
12358.11 348
12359.16 300
12360.21 318
12361.26 352
12362.31 322
12363.36 319
12364.41 315
12365.46 327
12366.51 323
12367.56 313
12368.61 320
12369.66 334
12370.71 328
12371.76 305
12372.81 303
12373.86 319
12374.91 352
12375.96 348
12377.01 329
12378.06 328
12379.11 339
12380.17 309
12381.22 338
12382.27 362
12383.32 334
12384.37 329
12385.42 287
12386.47 314
12387.52 327
12388.57 341
12389.62 345
12390.67 338
12391.73 332
12392.78 335
12393.83 344
12394.88 355
12395.93 354
12396.98 335
12398.03 336
12399.09 330
12400.14 327
12401.19 337
12402.24 349
12403.29 341
12404.34 352
12405.40 330
12406.45 333
12407.50 339
12408.55 330
12409.60 320
12410.66 353
12411.71 354
12412.76 348
12413.81 369
12414.86 360
12415.92 349
12416.97 364
12418.02 351
12419.07 341
12420.13 349
12421.18 345
12422.23 342
12423.28 373
12424.34 351
12425.39 340
12426.44 353
12427.49 398
12428.55 361
12429.60 372
12430.65 351
12431.71 358
12432.76 384
12433.81 374
12434.86 365
12435.92 395
12436.97 361
12438.02 371
12439.08 367
12440.13 413
12441.18 407
12442.24 388
12443.29 386
12444.34 416
12445.40 392
12446.45 355
12447.50 387
12448.56 400
12449.61 389
12450.67 402
12451.72 427
12452.77 422
12453.83 396
12454.88 400
12455.94 409
12456.99 425
12458.04 416
12459.10 424
12460.15 474
12461.21 465
12462.26 467
12463.31 479
12464.37 485
12465.42 486
12466.48 549
12467.53 532
12468.59 551
12469.64 545
12470.70 583
12471.75 610
12472.80 626
12473.86 646
12474.91 658
12475.97 642
12477.02 656
12478.08 679
12479.13 692
12480.19 658
12481.24 645
12482.30 666
12483.35 619
12484.41 594
12485.46 586
12486.52 550
12487.57 550
12488.63 570
12489.69 511
12490.74 464
12491.80 486
12492.85 462
12493.91 422
12494.96 415
12496.02 433
12497.07 440
12498.13 432
12499.19 441
12500.24 447
12501.30 453
12502.35 447
12503.41 464
12504.47 446
12505.52 425
12506.58 441
12507.63 439
12508.69 458
12509.75 445
12510.80 457
12511.86 485
12512.91 468
12513.97 475
12515.03 458
12516.08 460
12517.14 469
12518.20 494
12519.25 471
12520.31 461
12521.37 449
12522.42 466
12523.48 472
12524.54 469
12525.59 481
12526.65 488
12527.71 461
12528.77 460
12529.82 478
12530.88 482
12531.94 441
12532.99 475
12534.05 478
12535.11 477
12536.17 483
12537.22 430
12538.28 429
12539.34 476
12540.40 504
12541.45 479
12542.51 499
12543.57 510
12544.63 467
12545.68 482
12546.74 522
12547.80 529
12548.86 506
12549.92 540
12550.97 549
12552.03 539
12553.09 557
12554.15 577
12555.21 561
12556.26 562
12557.32 542
12558.38 531
12559.44 574
12560.50 536
12561.56 538
12562.61 538
12563.67 507
12564.73 509
12565.79 494
12566.85 499
12567.91 477
12568.97 471
12570.02 462
12571.08 484
12572.14 484
12573.20 478
12574.26 466
12575.32 487
12576.38 510
12577.44 465
12578.50 451
12579.56 456
12580.61 467
12581.67 473
12582.73 482
12583.79 471
12584.85 484
12585.91 481
12586.97 461
12588.03 458
12589.09 476
12590.15 493
12591.21 506
12592.27 490
12593.33 480
12594.39 467
12595.45 478
12596.51 506
12597.57 473
12598.63 495
12599.69 479
12600.75 471
12601.81 508
12602.87 524
12603.93 538
12604.99 516
12606.05 511
12607.11 509
12608.17 509
12609.23 525
12610.29 514
12611.35 498
12612.41 519
12613.47 538
12614.53 543
12615.59 563
12616.66 572
12617.72 582
12618.78 581
12619.84 567
12620.90 558
12621.96 606
12623.02 609
12624.08 609
12625.14 637
12626.20 637
12627.26 669
12628.33 699
12629.39 676
12630.45 650
12631.51 673
12632.57 675
12633.63 658
12634.69 607
12635.76 640
12636.82 622
12637.88 591
12638.94 613
12640.00 578
12641.06 560
12642.13 540
12643.19 532
12644.25 526
12645.31 538
12646.37 538
12647.44 523
12648.50 524
12649.56 492
12650.62 519
12651.68 492
12652.75 502
12653.81 488
12654.87 522
12655.93 491
12657.00 499
12658.06 517
12659.12 483
12660.18 475
12661.25 504
12662.31 511
12663.37 518
12664.43 519
12665.50 514
12666.56 470
12667.62 538
12668.69 504
12669.75 506
12670.81 504
12671.88 496
12672.94 461
12674.00 516
12675.06 515
12676.13 528
12677.19 514
12678.25 540
12679.32 534
12680.38 509
12681.44 515
12682.51 528
12683.57 530
12684.64 552
12685.70 490
12686.76 511
12687.83 528
12688.89 535
12689.95 542
12691.02 565
12692.08 594
12693.15 538
12694.21 574
12695.27 554
12696.34 562
12697.40 595
12698.47 607
12699.53 605
12700.59 589
12701.66 601
12702.72 616
12703.79 661
12704.85 675
12705.92 684
12706.98 644
12708.05 648
12709.11 679
12710.18 632
12711.24 653
12712.30 662
12713.37 651
12714.43 681
12715.50 630
12716.56 663
12717.63 672
12718.69 679
12719.76 663
12720.82 676
12721.89 663
12722.95 672
12724.02 695
12725.09 705
12726.15 712
12727.22 677
12728.28 707
12729.35 697
12730.41 686
12731.48 757
12732.54 739
12733.61 730
12734.68 720
12735.74 697
12736.81 688
12737.87 673
12738.94 670
12740.00 667
12741.07 639
12742.14 640
12743.20 645
12744.27 614
12745.33 628
12746.40 661
12747.47 601
12748.53 607
12749.60 574
12750.67 569
12751.73 555
12752.80 586
12753.87 587
12754.93 594
12756.00 569
12757.07 558
12758.13 555
12759.20 590
12760.27 520
12761.33 531
12762.40 558
12763.47 542
12764.53 543
12765.60 534
12766.67 537
12767.73 543
12768.80 533
12769.87 513
12770.94 521
12772.00 509
12773.07 487
12774.14 481
12775.21 509
12776.27 524
12777.34 488
12778.41 470
12779.48 502
12780.54 487
12781.61 495
12782.68 503
12783.75 499
12784.81 489
12785.88 478
12786.95 463
12788.02 475
12789.09 457
12790.15 486
12791.22 498
12792.29 460
12793.36 461
12794.43 482
12795.49 445
12796.56 473
12797.63 486
12798.70 457
12799.77 473
12800.84 446
12801.90 449
12802.97 446
12804.04 456
12805.11 455
12806.18 485
12807.25 461
12808.32 467
12809.39 464
12810.45 489
12811.52 461
12812.59 476
12813.66 476
12814.73 492
12815.80 480
12816.87 501
12817.94 487
12819.01 520
12820.08 512
12821.15 488
12822.21 520
12823.28 482
12824.35 498
12825.42 504
12826.49 489
12827.56 472
12828.63 465
12829.70 499
12830.77 493
12831.84 459
12832.91 464
12833.98 480
12835.05 486
12836.12 451
12837.19 436
12838.26 442
12839.33 436
12840.40 425
12841.47 436
12842.54 444
12843.61 419
12844.68 417
12845.75 399
12846.82 411
12847.89 396
12848.96 392
12850.03 391
12851.10 389
12852.18 392
12853.25 389
12854.32 371
12855.39 381
12856.46 370
12857.53 410
12858.60 395
12859.67 392
12860.74 376
12861.81 383
12862.88 406
12863.96 374
12865.03 359
12866.10 351
12867.17 359
12868.24 331
12869.31 360
12870.38 361
12871.45 365
12872.53 365
12873.60 362
12874.67 390
12875.74 361
12876.81 348
12877.88 349
12878.96 358
12880.03 355
12881.10 356
12882.17 344
12883.24 328
12884.31 334
12885.39 338
12886.46 332
12887.53 331
12888.60 348
12889.68 340
12890.75 329
12891.82 357
12892.89 343
12893.96 324
12895.04 319
12896.11 307
12897.18 312
12898.25 306
12899.33 346
12900.40 311
12901.47 325
12902.54 316
12903.62 327
12904.69 331
12905.76 326
12906.84 336
12907.91 300
12908.98 290
12910.06 313
12911.13 310
12912.20 309
12913.27 311
12914.35 301
12915.42 329
12916.49 303
12917.57 308
12918.64 304
12919.71 291
12920.79 280
12921.86 316
12922.94 287
12924.01 292
12925.08 270
12926.16 301
12927.23 304
12928.30 282
12929.38 302
12930.45 297
12931.53 290
12932.60 301
12933.67 312
12934.75 290
12935.82 273
12936.90 263
12937.97 268
12939.04 288
12940.12 291
12941.19 266
12942.27 280
12943.34 299
12944.42 286
12945.49 281
12946.56 268
12947.64 279
12948.71 243
12949.79 290
12950.86 287
12951.94 280
12953.01 263
12954.09 275
12955.16 274
12956.24 266
12957.31 251
12958.39 266
12959.46 279
12960.54 267
12961.61 265
12962.69 277
12963.76 265
12964.84 246
12965.91 273
12966.99 281
12968.07 269
12969.14 269
12970.22 261
12971.29 260
12972.37 270
12973.44 279
12974.52 255
12975.59 256
12976.67 262
12977.75 273
12978.82 277
12979.90 285
12980.97 287
12982.05 296
12983.13 279
12984.20 279
12985.28 260
12986.35 265
12987.43 283
12988.51 278
12989.58 283
12990.66 260
12991.74 281
12992.81 285
12993.89 261
12994.97 276
12996.04 268
12997.12 285
12998.20 269
12999.27 274
13000.35 278
13001.43 262
13002.50 260
13003.58 265
13004.66 285
13005.73 271
13006.81 280
13007.89 260
13008.97 251
13010.04 274
13011.12 234
13012.20 270
13013.27 265
13014.35 282
13015.43 258
13016.51 275
13017.58 275
13018.66 269
13019.74 260
13020.82 264
13021.89 261
13022.97 264
13024.05 282
13025.13 252
13026.21 258
13027.28 283
13028.36 256
13029.44 269
13030.52 277
13031.60 261
13032.67 262
13033.75 252
13034.83 252
13035.91 281
13036.99 286
13038.07 296
13039.14 274
13040.22 285
13041.30 290
13042.38 276
13043.46 270
13044.54 280
13045.62 268
13046.69 283
13047.77 277
13048.85 285
13049.93 263
13051.01 288
13052.09 289
13053.17 262
13054.25 274
13055.33 284
13056.40 269
13057.48 285
13058.56 285
13059.64 276
13060.72 290
13061.80 244
13062.88 269
13063.96 260
13065.04 285
13066.12 264
13067.20 276
13068.28 240
13069.36 289
13070.44 254
13071.52 268
13072.60 281
13073.68 265
13074.76 272
13075.84 245
13076.92 258
13078.00 247
13079.08 245
13080.16 260
13081.24 279
13082.32 261
13083.40 256
13084.48 234
13085.56 252
13086.64 278
13087.72 282
13088.80 263
13089.88 271
13090.96 272
13092.04 265
13093.12 269
13094.20 268
13095.28 275
13096.36 284
13097.44 269
13098.52 267
13099.61 255
13100.69 286
13101.77 281
13102.85 301
13103.93 268
13105.01 286
13106.09 268
13107.17 282
13108.25 286
13109.34 271
13110.42 280
13111.50 267
13112.58 275
13113.66 305
13114.74 284
13115.82 273
13116.91 286
13117.99 283
13119.07 305
13120.15 283
13121.23 290
13122.31 310
13123.40 304
13124.48 309
13125.56 286
13126.64 275
13127.72 304
13128.81 303
13129.89 322
13130.97 303
13132.05 312
13133.14 281
13134.22 280
13135.30 269
13136.38 292
13137.47 288
13138.55 302
13139.63 285
13140.71 278
13141.80 318
13142.88 303
13143.96 301
13145.04 297
13146.13 291
13147.21 275
13148.29 267
13149.38 284
13150.46 280
13151.54 264
13152.62 264
13153.71 298
13154.79 280
13155.87 291
13156.96 290
13158.04 289
13159.12 265
13160.21 253
13161.29 291
13162.37 297
13163.46 306
13164.54 309
13165.62 308
13166.71 269
13167.79 269
13168.88 295
13169.96 284
13171.04 273
13172.13 259
13173.21 307
13174.30 298
13175.38 269
13176.46 266
13177.55 299
13178.63 305
13179.72 277
13180.80 269
13181.88 272
13182.97 282
13184.05 280
13185.14 287
13186.22 294
13187.31 299
13188.39 263
13189.48 287
13190.56 331
13191.65 312
13192.73 289
13193.81 282
13194.90 282
13195.98 286
13197.07 285
13198.15 253
13199.24 280
13200.32 322
13201.41 269
13202.49 317
13203.58 324
13204.67 328
13205.75 301
13206.84 283
13207.92 288
13209.01 292
13210.09 312
13211.18 306
13212.26 319
13213.35 309
13214.43 319
13215.52 315
13216.61 320
13217.69 309
13218.78 296
13219.86 312
13220.95 281
13222.04 283
13223.12 303
13224.21 311
13225.29 320
13226.38 320
13227.47 298
13228.55 320
13229.64 323
13230.72 325
13231.81 314
13232.90 328
13233.98 312
13235.07 301
13236.16 330
13237.24 324
13238.33 303
13239.42 333
13240.50 290
13241.59 320
13242.68 340
13243.76 339
13244.85 327
13245.94 332
13247.02 334
13248.11 340
13249.20 348
13250.29 330
13251.37 320
13252.46 342
13253.55 349
13254.63 313
13255.72 349
13256.81 362
13257.90 358
13258.98 344
13260.07 345
13261.16 356
13262.25 369
13263.33 337
13264.42 351
13265.51 342
13266.60 337
13267.69 367
13268.77 355
13269.86 351
13270.95 362
13272.04 346
13273.13 380
13274.21 378
13275.30 371
13276.39 371
13277.48 392
13278.57 384
13279.65 394
13280.74 379
13281.83 383
13282.92 387
13284.01 399
13285.10 384
13286.19 386
13287.27 406
13288.36 395
13289.45 425
13290.54 425
13291.63 415
13292.72 417
13293.81 415
13294.90 410
13295.98 425
13297.07 401
13298.16 414
13299.25 403
13300.34 426
13301.43 448
13302.52 450
13303.61 462
13304.70 438
13305.79 455
13306.88 471
13307.97 467
13309.06 449
13310.15 452
13311.24 484
13312.32 496
13313.41 456
13314.50 461
13315.59 490
13316.68 467
13317.77 484
13318.86 435
13319.95 436
13321.04 483
13322.13 474
13323.22 478
13324.31 476
13325.40 471
13326.49 454
13327.58 492
13328.68 498
13329.77 506
13330.86 501
13331.95 508
13333.04 503
13334.13 510
13335.22 513
13336.31 517
13337.40 505
13338.49 515
13339.58 526
13340.67 532
13341.76 532
13342.85 537
13343.94 523
13345.04 483
13346.13 495
13347.22 509
13348.31 512
13349.40 532
13350.49 516
13351.58 520
13352.67 516
13353.77 565
13354.86 585
13355.95 565
13357.04 556
13358.13 571
13359.22 564
13360.31 565
13361.41 563
13362.50 583
13363.59 587
13364.68 612
13365.77 621
13366.87 586
13367.96 594
13369.05 613
13370.14 608
13371.23 595
13372.33 598
13373.42 580
13374.51 602
13375.60 587
13376.69 613
13377.79 596
13378.88 552
13379.97 528
13381.06 514
13382.16 513
13383.25 493
13384.34 470
13385.43 482
13386.53 495
13387.62 483
13388.71 467
13389.81 423
13390.90 459
13391.99 463
13393.08 480
13394.18 464
13395.27 434
13396.36 450
13397.46 450
13398.55 437
13399.64 440
13400.74 462
13401.83 471
13402.92 459
13404.02 468
13405.11 444
13406.20 442
13407.30 468
13408.39 443
13409.48 456
13410.58 462
13411.67 452
13412.77 427
13413.86 446
13414.95 442
13416.05 430
13417.14 414
13418.23 456
13419.33 465
13420.42 443
13421.52 453
13422.61 451
13423.71 459
13424.80 450
13425.89 434
13426.99 449
13428.08 449
13429.18 469
13430.27 505
13431.37 454
13432.46 453
13433.56 452
13434.65 457
13435.74 452
13436.84 450
13437.93 474
13439.03 469
13440.12 446
13441.22 456
13442.31 471
13443.41 505
13444.50 500
13445.60 496
13446.69 469
13447.79 469
13448.88 483
13449.98 528
13451.08 521
13452.17 510
13453.27 516
13454.36 511
13455.46 530
13456.55 536
13457.65 558
13458.74 508
13459.84 526
13460.94 557
13462.03 600
13463.13 530
13464.22 537
13465.32 561
13466.41 561
13467.51 563
13468.61 543
13469.70 539
13470.80 555
13471.90 558
13472.99 520
13474.09 541
13475.18 557
13476.28 566
13477.38 555
13478.47 569
13479.57 582
13480.67 561
13481.76 571
13482.86 583
13483.96 598
13485.05 627
13486.15 595
13487.25 586
13488.34 581
13489.44 621
13490.54 659
13491.63 625
13492.73 649
13493.83 641
13494.93 685
13496.02 653
13497.12 661
13498.22 664
13499.31 680
13500.41 682
13501.51 710
13502.61 704
13503.70 689
13504.80 699
13505.90 707
13507.00 702
13508.09 703
13509.19 718
13510.29 673
13511.39 652
13512.49 659
13513.58 631
13514.68 631
13515.78 621
13516.88 633
13517.98 597
13519.07 632
13520.17 598
13521.27 576
13522.37 592
13523.47 578
13524.57 564
13525.66 566
13526.76 591
13527.86 569
13528.96 530
13530.06 568
13531.16 583
13532.25 570
13533.35 580
13534.45 600
13535.55 565
13536.65 532
13537.75 548
13538.85 529
13539.95 521
13541.05 518
13542.14 528
13543.24 535
13544.34 533
13545.44 477
13546.54 501
13547.64 475
13548.74 468
13549.84 479
13550.94 454
13552.04 453
13553.14 479
13554.24 477
13555.34 465
13556.44 433
13557.54 437
13558.64 426
13559.74 454
13560.84 466
13561.94 458
13563.04 461
13564.13 485
13565.23 455
13566.34 450
13567.44 449
13568.54 473
13569.64 450
13570.74 446
13571.84 420
13572.94 458
13574.04 459
13575.14 462
13576.24 447
13577.34 447
13578.44 443
13579.54 448
13580.64 411
13581.74 430
13582.84 442
13583.94 440
13585.04 445
13586.14 444
13587.24 447
13588.35 426
13589.45 445
13590.55 471
13591.65 440
13592.75 439
13593.85 435
13594.95 432
13596.05 459
13597.15 444
13598.26 445
13599.36 443
13600.46 476
13601.56 442
13602.66 427
13603.76 437
13604.86 435
13605.97 456
13607.07 466
13608.17 438
13609.27 457
13610.37 438
13611.47 449
13612.58 464
13613.68 462
13614.78 440
13615.88 437
13616.98 418
13618.09 455
13619.19 466
13620.29 469
13621.39 419
13622.50 447
13623.60 442
13624.70 432
13625.80 449
13626.91 476
13628.01 482
13629.11 480
13630.21 453
13631.32 474
13632.42 449
13633.52 475
13634.62 438
13635.73 456
13636.83 475
13637.93 441
13639.04 473
13640.14 488
13641.24 490
13642.35 443
13643.45 440
13644.55 452
13645.65 485
13646.76 484
13647.86 465
13648.96 461
13650.07 449
13651.17 459
13652.28 440
13653.38 462
13654.48 434
13655.59 449
13656.69 432
13657.79 447
13658.90 426
13660.00 429
13661.11 440
13662.21 426
13663.31 428
13664.42 440
13665.52 412
13666.63 457
13667.73 437
13668.83 453
13669.94 421
13671.04 402
13672.15 411
13673.25 433
13674.36 418
13675.46 411
13676.56 442
13677.67 427
13678.77 444
13679.88 433
13680.98 418
13682.09 446
13683.19 460
13684.30 449
13685.40 424
13686.51 417
13687.61 449
13688.72 463
13689.82 443
13690.93 458
13692.03 444
13693.14 459
13694.24 445
13695.35 435
13696.45 446
13697.56 463
13698.66 485
13699.77 461
13700.87 471
13701.98 466
13703.09 478
13704.19 469
13705.30 429
13706.40 458
13707.51 481
13708.61 509
13709.72 477
13710.83 510
13711.93 476
13713.04 457
13714.14 502
13715.25 497
13716.36 498
13717.46 520
13718.57 544
13719.67 499
13720.78 494
13721.89 532
13722.99 538
13724.10 504
13725.21 498
13726.31 499
13727.42 565
13728.53 557
13729.63 541
13730.74 546
13731.85 548
13732.95 555
13734.06 579
13735.17 568
13736.27 554
13737.38 570
13738.49 608
13739.59 603
13740.70 553
13741.81 611
13742.92 614
13744.02 661
13745.13 621
13746.24 638
13747.35 620
13748.45 661
13749.56 675
13750.67 725
13751.78 670
13752.88 720
13753.99 731
13755.10 783
13756.21 830
13757.31 799
13758.42 810
13759.53 812
13760.64 843
13761.75 893
13762.85 897
13763.96 900
13765.07 905
13766.18 892
13767.29 864
13768.39 864
13769.50 865
13770.61 846
13771.72 826
13772.83 848
13773.94 827
13775.04 807
13776.15 776
13777.26 758
13778.37 786
13779.48 786
13780.59 737
13781.70 732
13782.80 708
13783.91 666
13785.02 649
13786.13 615
13787.24 600
13788.35 578
13789.46 621
13790.57 575
13791.68 546
13792.79 552
13793.90 557
13795.00 526
13796.11 570
13797.22 574
13798.33 535
13799.44 535
13800.55 564
13801.66 552
13802.77 523
13803.88 526
13804.99 516
13806.10 522
13807.21 502
13808.32 513
13809.43 526
13810.54 508
13811.65 496
13812.76 492
13813.87 504
13814.98 501
13816.09 472
13817.20 513
13818.31 548
13819.42 508
13820.53 464
13821.64 474
13822.75 469
13823.86 468
13824.97 461
13826.08 491
13827.19 469
13828.30 490
13829.41 488
13830.53 486
13831.64 468
13832.75 469
13833.86 467
13834.97 438
13836.08 462
13837.19 465
13838.30 498
13839.41 486
13840.52 477
13841.64 506
13842.75 495
13843.86 482
13844.97 498
13846.08 493
13847.19 490
13848.30 509
13849.41 482
13850.53 516
13851.64 510
13852.75 514
13853.86 500
13854.97 531
13856.08 536
13857.20 512
13858.31 501
13859.42 507
13860.53 495
13861.64 537
13862.76 475
13863.87 524
13864.98 511
13866.09 500
13867.20 501
13868.32 508
13869.43 524
13870.54 507
13871.65 520
13872.77 510
13873.88 537
13874.99 565
13876.10 547
13877.22 538
13878.33 562
13879.44 537
13880.55 568
13881.67 551
13882.78 569
13883.89 576
13885.01 593
13886.12 595
13887.23 592
13888.34 623
13889.46 613
13890.57 628
13891.68 614
13892.80 647
13893.91 665
13895.02 673
13896.14 649
13897.25 647
13898.36 625
13899.48 647
13900.59 664
13901.70 660
13902.82 613
13903.93 603
13905.05 586
13906.16 550
13907.27 548
13908.39 579
13909.50 551
13910.61 529
13911.73 515
13912.84 486
13913.96 515
13915.07 522
13916.19 536
13917.30 484
13918.41 518
13919.53 527
13920.64 489
13921.76 469
13922.87 485
13923.99 522
13925.10 493
13926.21 488
13927.33 489
13928.44 494
13929.56 493
13930.67 508
13931.79 503
13932.90 489
13934.02 472
13935.13 507
13936.25 492
13937.36 482
13938.48 491
13939.59 499
13940.71 495
13941.82 485
13942.94 492
13944.05 487
13945.17 490
13946.28 481
13947.40 478
13948.52 473
13949.63 446
13950.75 452
13951.86 449
13952.98 439
13954.09 434
13955.21 456
13956.32 454
13957.44 457
13958.56 437
13959.67 460
13960.79 432
13961.90 417
13963.02 440
13964.14 424
13965.25 429
13966.37 478
13967.48 444
13968.60 454
13969.72 472
13970.83 456
13971.95 494
13973.07 450
13974.18 450
13975.30 437
13976.42 447
13977.53 473
13978.65 459
13979.77 477
13980.88 465
13982.00 445
13983.12 440
13984.23 429
13985.35 461
13986.47 447
13987.58 447
13988.70 445
13989.82 492
13990.94 456
13992.05 475
13993.17 489
13994.29 463
13995.40 442
13996.52 459
13997.64 467
13998.76 455
13999.87 479
14000.99 496
14002.11 493
14003.23 454
14004.35 476
14005.46 485
14006.58 503
14007.70 494
14008.82 458
14009.93 476
14011.05 463
14012.17 483
14013.29 460
14014.41 496
14015.52 477
14016.64 496
14017.76 497
14018.88 454
14020.00 437
14021.12 475
14022.23 495
14023.35 485
14024.47 494
14025.59 489
14026.71 459
14027.83 471
14028.95 479
14030.06 505
14031.18 499
14032.30 477
14033.42 500
14034.54 495
14035.66 491
14036.78 483
14037.90 515
14039.02 509
14040.14 485
14041.25 511
14042.37 480
14043.49 515
14044.61 509
14045.73 516
14046.85 488
14047.97 524
14049.09 518
14050.21 529
14051.33 515
14052.45 575
14053.57 580
14054.69 549
14055.81 575
14056.93 548
14058.05 572
14059.17 553
14060.29 577
14061.41 599
14062.53 571
14063.65 596
14064.77 608
14065.89 621
14067.01 626
14068.13 660
14069.25 618
14070.37 629
14071.49 654
14072.61 632
14073.73 630
14074.85 643
14075.97 671
14077.09 657
14078.21 655
14079.33 653
14080.45 674
14081.57 711
14082.69 661
14083.82 709
14084.94 723
14086.06 713
14087.18 704
14088.30 746
14089.42 711
14090.54 693
14091.66 706
14092.78 702
14093.91 703
14095.03 704
14096.15 714
14097.27 714
14098.39 734
14099.51 724
14100.63 724
14101.76 721
14102.88 734
14104.00 692
14105.12 721
14106.24 712
14107.36 717
14108.49 701
14109.61 688
14110.73 683
14111.85 658
14112.97 662
14114.10 626
14115.22 636
14116.34 632
14117.46 616
14118.58 632
14119.71 612
14120.83 609
14121.95 584
14123.07 593
14124.20 623
14125.32 595
14126.44 537
14127.56 551
14128.69 576
14129.81 577
14130.93 552
14132.06 573
14133.18 558
14134.30 572
14135.42 549
14136.55 565
14137.67 555
14138.79 547
14139.92 543
14141.04 553
14142.16 516
14143.29 515
14144.41 525
14145.53 519
14146.66 537
14147.78 528
14148.90 531
14150.03 568
14151.15 555
14152.27 533
14153.40 533
14154.52 531
14155.64 554
14156.77 541
14157.89 501
14159.02 553
14160.14 517
14161.26 520
14162.39 508
14163.51 513
14164.64 503
14165.76 529
14166.88 542
14168.01 504
14169.13 515
14170.26 508
14171.38 525
14172.51 520
14173.63 497
14174.75 482
14175.88 513
14177.00 488
14178.13 496
14179.25 488
14180.38 495
14181.50 495
14182.63 499
14183.75 466
14184.88 499
14186.00 494
14187.13 442
14188.25 503
14189.38 486
14190.50 487
14191.63 482
14192.75 470
14193.88 480
14195.00 475
14196.13 462
14197.25 450
14198.38 461
14199.50 491
14200.63 478
14201.76 447
14202.88 453
14204.01 454
14205.13 456
14206.26 472
14207.38 461
14208.51 438
14209.64 450
14210.76 467
14211.89 464
14213.01 429
14214.14 460
14215.27 455
14216.39 453
14217.52 449
14218.64 409
14219.77 438
14220.90 462
14222.02 406
14223.15 413
14224.28 395
14225.40 407
14226.53 441
14227.66 422
14228.78 427
14229.91 428
14231.04 389
14232.16 437
14233.29 426
14234.42 398
14235.54 429
14236.67 414
14237.80 393
14238.92 419
14240.05 421
14241.18 449
14242.31 433
14243.43 417
14244.56 377
14245.69 402
14246.82 390
14247.94 404
14249.07 399
14250.20 400
14251.33 401
14252.45 397
14253.58 391
14254.71 373
14255.84 394
14256.96 432
14258.09 391
14259.22 361
14260.35 397
14261.47 398
14262.60 386
14263.73 392
14264.86 368
14265.99 384
14267.12 376
14268.24 394
14269.37 373
14270.50 363
14271.63 363
14272.76 358
14273.89 331
14275.01 336
14276.14 337
14277.27 348
14278.40 355
14279.53 341
14280.66 363
14281.79 341
14282.91 362
14284.04 338
14285.17 378
14286.30 350
14287.43 365
14288.56 363
14289.69 345
14290.82 361
14291.95 347
14293.08 325
14294.20 339
14295.33 337
14296.46 321
14297.59 348
14298.72 335
14299.85 347
14300.98 331
14302.11 344
14303.24 326
14304.37 337
14305.50 332
14306.63 319
14307.76 340
14308.89 321
14310.02 353
14311.15 353
14312.28 323
14313.41 314
14314.54 312
14315.67 322
14316.80 320
14317.93 305
14319.06 316
14320.19 333
14321.32 314
14322.45 342
14323.58 326
14324.71 333
14325.84 319
14326.97 325
14328.10 297
14329.23 303
14330.36 300
14331.49 318
14332.62 320
14333.76 276
14334.89 287
14336.02 292
14337.15 319
14338.28 300
14339.41 301
14340.54 307
14341.67 325
14342.80 309
14343.93 306
14345.07 314
14346.20 303
14347.33 311
14348.46 323
14349.59 287
14350.72 328
14351.85 323
14352.99 294
14354.12 323
14355.25 287
14356.38 298
14357.51 299
14358.64 300
14359.78 278
14360.91 288
14362.04 319
14363.17 312
14364.30 277
14365.44 289
14366.57 320
14367.70 300
14368.83 298
14369.96 304
14371.10 314
14372.23 314
14373.36 322
14374.49 313
14375.63 289
14376.76 302
14377.89 296
14379.02 312
14380.16 298
14381.29 305
14382.42 282
14383.55 294
14384.69 290
14385.82 307
14386.95 308
14388.09 345
14389.22 303
14390.35 335
14391.49 302
14392.62 287
14393.75 312
14394.89 310
14396.02 333
14397.15 312
14398.28 294
14399.42 305
14400.55 298
14401.69 312
14402.82 339
14403.95 280
14405.09 315
14406.22 300
14407.35 306
14408.49 322
14409.62 316
14410.75 311
14411.89 335
14413.02 353
14414.16 342
14415.29 351
14416.42 332
14417.56 308
14418.69 330
14419.83 339
14420.96 330
14422.10 347
14423.23 339
14424.36 340
14425.50 356
14426.63 341
14427.77 353
14428.90 348
14430.04 328
14431.17 339
14432.31 333
14433.44 344
14434.58 354
14435.71 344
14436.85 328
14437.98 356
14439.12 343
14440.25 349
14441.39 346
14442.52 341
14443.66 381
14444.79 366
14445.93 393
14447.06 357
14448.20 358
14449.33 367
14450.47 335
14451.60 361
14452.74 353
14453.87 384
14455.01 355
14456.14 352
14457.28 394
14458.42 363
14459.55 372
14460.69 376
14461.82 386
14462.96 373
14464.10 358
14465.23 397
14466.37 374
14467.50 377
14468.64 396
14469.78 350
14470.91 374
14472.05 392
14473.18 392
14474.32 391
14475.46 350
14476.59 376
14477.73 378
14478.87 406
14480.00 386
14481.14 383
14482.28 347
14483.41 360
14484.55 382
14485.69 366
14486.82 381
14487.96 374
14489.10 378
14490.23 384
14491.37 353
14492.51 364
14493.65 391
14494.78 392
14495.92 365
14497.06 351
14498.19 358
14499.33 344
14500.47 357
14501.61 337
14502.74 357
14503.88 356
14505.02 380
14506.16 357
14507.29 344
14508.43 323
14509.57 338
14510.71 322
14511.85 339
14512.98 344
14514.12 334
14515.26 318
14516.40 330
14517.54 317
14518.67 326
14519.81 333
14520.95 348
14522.09 362
14523.23 330
14524.36 313
14525.50 329
14526.64 334
14527.78 325
14528.92 324
14530.06 326
14531.19 325
14532.33 332
14533.47 336
14534.61 306
14535.75 330
14536.89 305
14538.03 318
14539.17 316
14540.31 328
14541.44 300
14542.58 294
14543.72 305
14544.86 322
14546.00 333
14547.14 323
14548.28 309
14549.42 318
14550.56 313
14551.70 304
14552.84 323
14553.98 318
14555.12 293
14556.25 348
14557.39 366
14558.53 336
14559.67 319
14560.81 295
14561.95 316
14563.09 325
14564.23 319
14565.37 321
14566.51 348
14567.65 350
14568.79 341
14569.93 319
14571.07 324
14572.21 310
14573.35 349
14574.49 322
14575.63 312
14576.77 356
14577.92 349
14579.06 373
14580.20 355
14581.34 355
14582.48 390
14583.62 368
14584.76 373
14585.90 363
14587.04 344
14588.18 353
14589.32 367
14590.46 381
14591.60 385
14592.74 394
14593.89 364
14595.03 386
14596.17 386
14597.31 368
14598.45 386
14599.59 354
14600.73 379
14601.87 400
14603.02 393
14604.16 407
14605.30 395
14606.44 400
14607.58 410
14608.72 390
14609.86 408
14611.01 425
14612.15 415
14613.29 393
14614.43 417
14615.57 415
14616.72 436
14617.86 431
14619.00 458
14620.14 446
14621.28 431
14622.43 441
14623.57 461
14624.71 478
14625.85 499
14627.00 464
14628.14 493
14629.28 508
14630.42 482
14631.56 528
14632.71 508
14633.85 514
14634.99 573
14636.14 526
14637.28 502
14638.42 530
14639.56 507
14640.71 501
14641.85 474
14642.99 460
14644.14 460
14645.28 494
14646.42 444
14647.56 403
14648.71 400
14649.85 394
14650.99 418
14652.14 403
14653.28 338
14654.42 362
14655.57 358
14656.71 379
14657.85 337
14659.00 348
14660.14 336
14661.29 371
14662.43 335
14663.57 318
14664.72 320
14665.86 332
14667.00 347
14668.15 332
14669.29 301
14670.44 308
14671.58 294
14672.73 328
14673.87 318
14675.01 295
14676.16 323
14677.30 317
14678.45 304
14679.59 283
14680.74 289
14681.88 305
14683.02 301
14684.17 273
14685.31 287
14686.46 296
14687.60 285
14688.75 277
14689.89 278
14691.04 268
14692.18 244
14693.33 276
14694.47 260
14695.62 279
14696.76 266
14697.91 280
14699.05 236
14700.20 268
14701.34 263
14702.49 268
14703.63 266
14704.78 277
14705.92 267
14707.07 263
14708.22 275
14709.36 274
14710.51 271
14711.65 250
14712.80 256
14713.94 268
14715.09 278
14716.23 254
14717.38 271
14718.53 249
14719.67 258
14720.82 255
14721.96 249
14723.11 236
14724.26 250
14725.40 276
14726.55 250
14727.70 258
14728.84 264
14729.99 255
14731.13 248
14732.28 281
14733.43 260
14734.57 252
14735.72 252
14736.87 261
14738.01 245
14739.16 256
14740.31 244
14741.45 218
14742.60 251
14743.75 265
14744.89 256
14746.04 240
14747.19 241
14748.34 241
14749.48 258
14750.63 246
14751.78 226
14752.92 226
14754.07 242
14755.22 232
14756.37 243
14757.51 244
14758.66 241
14759.81 233
14760.96 222
14762.10 221
14763.25 261
14764.40 240
14765.55 242
14766.70 221
14767.84 239
14768.99 287
14770.14 249
14771.29 246
14772.43 235
14773.58 233
14774.73 251
14775.88 236
14777.03 252
14778.18 221
14779.32 215
14780.47 214
14781.62 240
14782.77 214
14783.92 230
14785.07 214
14786.21 213
14787.36 230
14788.51 229
14789.66 208
14790.81 233
14791.96 225
14793.11 202
14794.26 210
14795.40 209
14796.55 196
14797.70 202
14798.85 204
14800.00 226
14801.15 204
14802.30 189
14803.45 214
14804.60 214
14805.75 207
14806.90 181
14808.05 197
14809.19 200
14810.34 218
14811.49 211
14812.64 181
14813.79 195
14814.94 215
14816.09 200
14817.24 197
14818.39 195
14819.54 206
14820.69 209
14821.84 198
14822.99 190
14824.14 200
14825.29 231
14826.44 211
14827.59 209
14828.74 179
14829.89 188
14831.04 197
14832.19 194
14833.34 193
14834.49 185
14835.64 204
14836.79 183
14837.95 184
14839.10 184
14840.25 182
14841.40 179
14842.55 210
14843.70 197
14844.85 171
14846.00 165
14847.15 182
14848.30 197
14849.45 191
14850.60 197
14851.76 199
14852.91 203
14854.06 165
14855.21 203
14856.36 196
14857.51 204
14858.66 217
14859.81 205
14860.97 197
14862.12 182
14863.27 200
14864.42 205
14865.57 191
14866.72 188
14867.88 229
14869.03 199
14870.18 175
14871.33 191
14872.48 185
14873.64 196
14874.79 175
14875.94 189
14877.09 180
14878.24 192
14879.40 199
14880.55 198
14881.70 185
14882.85 189
14884.00 188
14885.16 194
14886.31 178
14887.46 186
14888.61 186
14889.77 194
14890.92 172
14892.07 212
14893.23 205
14894.38 209
14895.53 181
14896.68 176
14897.84 171
14898.99 171
14900.14 194
14901.30 205
14902.45 188
14903.60 176
14904.75 185
14905.91 195
14907.06 167
14908.21 166
14909.37 185
14910.52 183
14911.67 184
14912.83 164
14913.98 168
14915.14 191
14916.29 188
14917.44 201
14918.60 168
14919.75 179
14920.90 192
14922.06 183
14923.21 180
14924.37 192
14925.52 201
14926.67 183
14927.83 175
14928.98 181
14930.14 173
14931.29 202
14932.44 205
14933.60 180
14934.75 182
14935.91 201
14937.06 192
14938.22 167
14939.37 181
14940.52 178
14941.68 199
14942.83 187
14943.99 193
14945.14 204
14946.30 179
14947.45 213
14948.61 181
14949.76 194
14950.92 191
14952.07 198
14953.23 200
14954.38 191
14955.54 200
14956.69 193
14957.85 186
14959.00 190
14960.16 188
14961.31 189
14962.47 198
14963.62 184
14964.78 172
14965.94 194
14967.09 188
14968.25 201
14969.40 202
14970.56 194
14971.71 195
14972.87 200
14974.03 188
14975.18 200
14976.34 193
14977.49 206
14978.65 181
14979.81 192
14980.96 212
14982.12 192
14983.27 182
14984.43 207
14985.59 174
14986.74 186
14987.90 178
14989.06 190
14990.21 186
14991.37 177
14992.53 162
14993.68 184
14994.84 182
14996.00 165
14997.15 172
14998.31 179
14999.47 178
15000.62 175
15001.78 176
15002.94 182
15004.09 170
15005.25 186
15006.41 169
15007.56 171
15008.72 169
15009.88 183
15011.04 174
15012.19 164
15013.35 189
15014.51 179
15015.67 167
15016.82 172
15017.98 184
15019.14 190
15020.30 150
15021.45 169
15022.61 162
15023.77 186
15024.93 171
15026.08 166
15027.24 173
15028.40 173
15029.56 172
15030.72 178
15031.87 178
15033.03 176
15034.19 174
15035.35 177
15036.51 185
15037.67 170
15038.82 175
15039.98 187
15041.14 177
15042.30 185
15043.46 168
15044.62 183
15045.78 185
15046.93 195
15048.09 194
15049.25 182
15050.41 176
15051.57 184
15052.73 162
15053.89 178
15055.05 186
15056.20 172
15057.36 172
15058.52 156
15059.68 169
15060.84 162
15062.00 153
15063.16 175
15064.32 152
15065.48 174
15066.64 180
15067.80 177
15068.96 191
15070.12 168
15071.28 175
15072.44 181
15073.60 178
15074.76 184
15075.91 172
15077.07 180
15078.23 162
15079.39 168
15080.55 171
15081.71 171
15082.87 169
15084.03 169
15085.19 171
15086.35 178
15087.51 180
15088.68 168
15089.84 180
15091.00 189
15092.16 177
15093.32 173
15094.48 189
15095.64 188
15096.80 168
15097.96 188
15099.12 174
15100.28 165
15101.44 178
15102.60 198
15103.76 192
15104.92 178
15106.08 178
15107.25 194
15108.41 184
15109.57 191
15110.73 196
15111.89 178
15113.05 175
15114.21 184
15115.37 169
15116.54 167
15117.70 166
15118.86 187
15120.02 158
15121.18 189
15122.34 187
15123.50 177
15124.67 184
15125.83 190
15126.99 198
15128.15 184
15129.31 185
15130.47 184
15131.64 180
15132.80 169
15133.96 182
15135.12 184
15136.28 208
15137.45 193
15138.61 177
15139.77 182
15140.93 193
15142.10 167
15143.26 191
15144.42 189
15145.58 194
15146.75 207
15147.91 199
15149.07 189
15150.23 200
15151.40 190
15152.56 222
15153.72 215
15154.88 171
15156.05 200
15157.21 182
15158.37 182
15159.54 185
15160.70 209
15161.86 196
15163.03 201
15164.19 200
15165.35 207
15166.52 193
15167.68 190
15168.84 194
15170.01 204
15171.17 221
15172.33 189
15173.50 190
15174.66 196
15175.82 200
15176.99 212
15178.15 206
15179.31 200
15180.48 216
15181.64 254
15182.81 239
15183.97 232
15185.13 229
15186.30 226
15187.46 241
15188.63 239
15189.79 205
15190.95 227
15192.12 216
15193.28 253
15194.45 242
15195.61 236
15196.78 247
15197.94 238
15199.10 250
15200.27 219
15201.43 215
15202.60 224
15203.76 267
15204.93 245
15206.09 233
15207.26 236
15208.42 251
15209.59 242
15210.75 234
15211.92 242
15213.08 265
15214.25 265
15215.41 262
15216.58 252
15217.74 280
15218.91 262
15220.07 261
15221.24 293
15222.40 291
15223.57 274
15224.74 282
15225.90 286
15227.07 277
15228.23 287
15229.40 287
15230.56 299
15231.73 317
15232.89 301
15234.06 311
15235.23 305
15236.39 317
15237.56 304
15238.72 322
15239.89 303
15241.06 291
15242.22 301
15243.39 322
15244.56 314
15245.72 303
15246.89 296
15248.05 305
15249.22 265
15250.39 296
15251.55 304
15252.72 288
15253.89 256
15255.05 265
15256.22 287
15257.39 274
15258.55 256
15259.72 277
15260.89 276
15262.05 282
15263.22 247
15264.39 257
15265.56 256
15266.72 236
15267.89 245
15269.06 243
15270.22 268
15271.39 252
15272.56 230
15273.73 242
15274.89 244
15276.06 242
15277.23 243
15278.40 238
15279.56 244
15280.73 215
15281.90 245
15283.07 222
15284.23 248
15285.40 233
15286.57 239
15287.74 251
15288.91 229
15290.07 214
15291.24 223
15292.41 228
15293.58 254
15294.75 250
15295.92 236
15297.08 228
15298.25 261
15299.42 233
15300.59 234
15301.76 236
15302.93 221
15304.09 224
15305.26 255
15306.43 225
15307.60 221
15308.77 239
15309.94 225
15311.11 230
15312.28 228
15313.44 229
15314.61 238
15315.78 237
15316.95 234
15318.12 224
15319.29 235
15320.46 243
15321.63 237
15322.80 243
15323.97 242
15325.14 239
15326.30 257
15327.47 226
15328.64 252
15329.81 237
15330.98 258
15332.15 271
15333.32 254
15334.49 235
15335.66 232
15336.83 244
15338.00 233
15339.17 276
15340.34 270
15341.51 253
15342.68 248
15343.85 252
15345.02 256
15346.19 255
15347.36 250
15348.53 251
15349.70 266
15350.87 252
15352.04 253
15353.21 253
15354.38 266
15355.55 271
15356.72 302
15357.90 279
15359.07 293
15360.24 288
15361.41 290
15362.58 294
15363.75 300
15364.92 302
15366.09 300
15367.26 296
15368.43 289
15369.60 284
15370.77 289
15371.95 311
15373.12 298
15374.29 313
15375.46 302
15376.63 305
15377.80 298
15378.97 296
15380.15 283
15381.32 275
15382.49 283
15383.66 294
15384.83 280
15386.00 285
15387.17 297
15388.35 310
15389.52 272
15390.69 263
15391.86 277
15393.03 263
15394.21 273
15395.38 279
15396.55 295
15397.72 274
15398.89 259
15400.07 300
15401.24 283
15402.41 271
15403.58 280
15404.76 273
15405.93 245
15407.10 240
15408.27 228
15409.45 246
15410.62 234
15411.79 256
15412.96 254
15414.14 223
15415.31 260
15416.48 242
15417.66 256
15418.83 228
15420.00 209
15421.17 205
15422.35 241
15423.52 223
15424.69 221
15425.87 226
15427.04 238
15428.21 213
15429.39 200
15430.56 212
15431.73 206
15432.91 220
15434.08 232
15435.25 209
15436.43 221
15437.60 215
15438.77 198
15439.95 215
15441.12 213
15442.30 208
15443.47 202
15444.64 220
15445.82 205
15446.99 217
15448.17 196
15449.34 208
15450.51 209
15451.69 187
15452.86 200
15454.04 181
15455.21 218
15456.39 229
15457.56 191
15458.73 220
15459.91 236
15461.08 211
15462.26 227
15463.43 223
15464.61 195
15465.78 193
15466.96 197
15468.13 192
15469.31 193
15470.48 222
15471.66 227
15472.83 197
15474.01 196
15475.18 202
15476.36 200
15477.53 205
15478.71 192
15479.88 205
15481.06 209
15482.23 198
15483.41 210
15484.58 218
15485.76 203
15486.93 198
15488.11 195
15489.29 217
15490.46 216
15491.64 193
15492.81 189
15493.99 228
15495.16 200
15496.34 198
15497.52 223
15498.69 208
15499.87 202
15501.04 219
15502.22 204
15503.40 211
15504.57 209
15505.75 217
15506.92 220
15508.10 219
15509.28 229
15510.45 219
15511.63 205
15512.81 200
15513.98 195
15515.16 205
15516.34 210
15517.51 215
15518.69 227
15519.87 224
15521.04 233
15522.22 219
15523.40 206
15524.57 218
15525.75 234
15526.93 199
15528.11 209
15529.28 213
15530.46 207
15531.64 233
15532.81 253
15533.99 217
15535.17 203
15536.35 202
15537.52 229
15538.70 210
15539.88 214
15541.06 221
15542.23 188
15543.41 214
15544.59 229
15545.77 236
15546.95 213
15548.12 223
15549.30 224
15550.48 220
15551.66 238
15552.83 217
15554.01 214
15555.19 230
15556.37 211
15557.55 225
15558.73 234
15559.90 221
15561.08 239
15562.26 222
15563.44 234
15564.62 246
15565.80 251
15566.97 233
15568.15 243
15569.33 246
15570.51 225
15571.69 256
15572.87 245
15574.05 247
15575.23 234
15576.40 246
15577.58 247
15578.76 260
15579.94 244
15581.12 240
15582.30 269
15583.48 282
15584.66 268
15585.84 259
15587.02 268
15588.20 242
15589.38 264
15590.56 274
15591.73 241
15592.91 278
15594.09 285
15595.27 264
15596.45 265
15597.63 266
15598.81 303
15599.99 296
15601.17 296
15602.35 284
15603.53 316
15604.71 270
15605.89 267
15607.07 284
15608.25 276
15609.43 313
15610.61 306
15611.79 315
15612.97 311
15614.15 303
15615.33 299
15616.51 300
15617.69 325
15618.88 307
15620.06 318
15621.24 342
15622.42 343
15623.60 334
15624.78 334
15625.96 325
15627.14 345
15628.32 332
15629.50 333
15630.68 323
15631.86 367
15633.05 368
15634.23 355
15635.41 332
15636.59 368
15637.77 365
15638.95 363
15640.13 365
15641.31 334
15642.50 359
15643.68 351
15644.86 369
15646.04 360
15647.22 388
15648.40 372
15649.58 366
15650.77 367
15651.95 368
15653.13 394
15654.31 363
15655.49 374
15656.68 367
15657.86 362
15659.04 351
15660.22 364
15661.40 364
15662.59 352
15663.77 380
15664.95 365
15666.13 339
15667.32 321
15668.50 318
15669.68 332
15670.86 325
15672.05 328
15673.23 324
15674.41 374
15675.59 359
15676.78 337
15677.96 348
15679.14 333
15680.32 341
15681.51 336
15682.69 316
15683.87 326
15685.06 326
15686.24 317
15687.42 339
15688.61 342
15689.79 350
15690.97 316
15692.16 329
15693.34 321
15694.52 329
15695.71 334
15696.89 352
15698.07 324
15699.26 329
15700.44 345
15701.62 334
15702.81 321
15703.99 331
15705.17 317
15706.36 329
15707.54 351
15708.73 340
15709.91 334
15711.09 338
15712.28 353
15713.46 335
15714.65 326
15715.83 333
15717.02 343
15718.20 350
15719.38 342
15720.57 352
15721.75 365
15722.94 356
15724.12 358
15725.31 403
15726.49 383
15727.68 395
15728.86 365
15730.04 383
15731.23 370
15732.41 386
15733.60 367
15734.78 398
15735.97 390
15737.15 382
15738.34 381
15739.52 373
15740.71 372
15741.89 386
15743.08 378
15744.27 395
15745.45 403
15746.64 424
15747.82 434
15749.01 433
15750.19 426
15751.38 411
15752.56 427
15753.75 436
15754.93 446
15756.12 443
15757.31 421
15758.49 416
15759.68 441
15760.86 485
15762.05 414
15763.24 422
15764.42 467
15765.61 454
15766.79 419
15767.98 427
15769.17 432
15770.35 431
15771.54 445
15772.72 429
15773.91 430
15775.10 414
15776.28 416
15777.47 425
15778.66 402
15779.84 401
15781.03 431
15782.22 412
15783.40 408
15784.59 397
15785.78 375
15786.96 365
15788.15 400
15789.34 385
15790.53 385
15791.71 388
15792.90 386
15794.09 366
15795.27 398
15796.46 357
15797.65 349
15798.84 359
15800.02 347
15801.21 335
15802.40 318
15803.59 340
15804.77 356
15805.96 329
15807.15 325
15808.34 330
15809.52 342
15810.71 320
15811.90 325
15813.09 335
15814.28 320
15815.46 329
15816.65 341
15817.84 327
15819.03 293
15820.22 297
15821.40 322
15822.59 353
15823.78 341
15824.97 323
15826.16 337
15827.35 381
15828.53 338
15829.72 319
15830.91 287
15832.10 304
15833.29 305
15834.48 312
15835.67 308
15836.85 345
15838.04 307
15839.23 328
15840.42 328
15841.61 313
15842.80 303
15843.99 329
15845.18 332
15846.37 316
15847.55 299
15848.74 305
15849.93 320
15851.12 339
15852.31 334
15853.50 307
15854.69 361
15855.88 320
15857.07 324
15858.26 317
15859.45 316
15860.64 334
15861.83 355
15863.02 339
15864.21 322
15865.40 317
15866.59 307
15867.78 324
15868.97 357
15870.16 337
15871.35 312
15872.54 331
15873.73 346
15874.92 343
15876.11 338
15877.30 341
15878.49 356
15879.68 369
15880.87 352
15882.06 324
15883.25 368
15884.44 321
15885.63 346
15886.82 364
15888.01 366
15889.20 401
15890.39 388
15891.59 351
15892.78 366
15893.97 397
15895.16 387
15896.35 395
15897.54 384
15898.73 378
15899.92 381
15901.11 376
15902.30 403
15903.50 404
15904.69 402
15905.88 412
15907.07 397
15908.26 391
15909.45 388
15910.64 391
15911.84 409
15913.03 401
15914.22 399
15915.41 431
15916.60 387
15917.79 413
15918.99 401
15920.18 447
15921.37 426
15922.56 415
15923.75 406
15924.95 451
15926.14 409
15927.33 403
15928.52 402
15929.71 399
15930.91 388
15932.10 392
15933.29 420
15934.48 379
15935.68 384
15936.87 403
15938.06 368
15939.25 374
15940.45 376
15941.64 368
15942.83 385
15944.03 360
15945.22 377
15946.41 339
15947.60 335
15948.80 331
15949.99 328
15951.18 322
15952.38 325
15953.57 304
15954.76 313
15955.96 296
15957.15 275
15958.34 282
15959.54 284
15960.73 282
15961.92 285
15963.12 281
15964.31 293
15965.50 284
15966.70 291
15967.89 267
15969.08 262
15970.28 263
15971.47 254
15972.67 259
15973.86 253
15975.05 248
15976.25 292
15977.44 260
15978.64 255
15979.83 255
15981.02 246
15982.22 248
15983.41 232
15984.61 246
15985.80 244
15987.00 229
15988.19 231
15989.38 225
15990.58 231
15991.77 228
15992.97 216
15994.16 236
15995.36 233
15996.55 226
15997.75 225
15998.94 234
16000.14 241
16001.33 208
16002.53 235
16003.72 212
16004.92 225
16006.11 233
16007.31 201
16008.50 208
16009.70 200
16010.89 226
16012.09 210
16013.28 198
16014.48 230
16015.67 215
16016.87 214
16018.07 204
16019.26 211
16020.46 220
16021.65 213
16022.85 236
16024.04 208
16025.24 215
16026.44 218
16027.63 216
16028.83 210
16030.02 225
16031.22 209
16032.42 219
16033.61 212
16034.81 201
16036.00 188
16037.20 207
16038.40 219
16039.59 211
16040.79 195
16041.99 190
16043.18 200
16044.38 199
16045.58 205
16046.77 192
16047.97 203
16049.17 189
16050.36 200
16051.56 168
16052.76 198
16053.95 194
16055.15 204
16056.35 193
16057.54 195
16058.74 190
16059.94 193
16061.14 193
16062.33 198
16063.53 172
16064.73 182
16065.92 177
16067.12 165
16068.32 182
16069.52 195
16070.71 208
16071.91 172
16073.11 185
16074.31 184
16075.50 202
16076.70 201
16077.90 174
16079.10 175
16080.30 161
16081.49 178
16082.69 176
16083.89 186
16085.09 165
16086.29 177
16087.48 177
16088.68 174
16089.88 166
16091.08 168
16092.28 176
16093.48 171
16094.67 178
16095.87 176
16097.07 163
16098.27 156
16099.47 172
16100.67 205
16101.87 170
16103.06 158
16104.26 171
16105.46 174
16106.66 174
16107.86 177
16109.06 178
16110.26 180
16111.46 191
16112.66 183
16113.86 171
16115.05 150
16116.25 196
16117.45 178
16118.65 171
16119.85 181
16121.05 167
16122.25 173
16123.45 174
16124.65 175
16125.85 171
16127.05 163
16128.25 185
16129.45 164
16130.65 164
16131.85 150
16133.05 135
16134.25 171
16135.45 154
16136.65 173
16137.85 184
16139.05 153
16140.25 150
16141.45 171
16142.65 147
16143.85 148
16145.05 152
16146.25 153
16147.45 156
16148.65 139
16149.85 157
16151.05 174
16152.25 134
16153.45 155
16154.65 146
16155.85 160
16157.05 153
16158.25 156
16159.46 144
16160.66 150
16161.86 154
16163.06 150
16164.26 140
16165.46 160
16166.66 155
16167.86 171
16169.06 160
16170.27 160
16171.47 164
16172.67 170
16173.87 174
16175.07 156
16176.27 167
16177.47 173
16178.67 166
16179.88 143
16181.08 163
16182.28 157
16183.48 161
16184.68 152
16185.89 140
16187.09 142
16188.29 147
16189.49 149
16190.69 143
16191.90 164
16193.10 155
16194.30 154
16195.50 162
16196.70 140
16197.91 151
16199.11 172
16200.31 180
16201.51 154
16202.72 166
16203.92 175
16205.12 166
16206.32 159
16207.53 177
16208.73 162
16209.93 165
16211.13 158
16212.34 171
16213.54 149
16214.74 175
16215.95 150
16217.15 167
16218.35 170
16219.55 161
16220.76 164
16221.96 173
16223.16 155
16224.37 175
16225.57 166
16226.77 180
16227.98 157
16229.18 179
16230.38 174
16231.59 185
16232.79 185
16233.99 168
16235.20 168
16236.40 161
16237.61 156
16238.81 161
16240.01 179
16241.22 183
16242.42 147
16243.63 155
16244.83 180
16246.03 184
16247.24 182
16248.44 198
16249.65 162
16250.85 164
16252.05 188
16253.26 161
16254.46 161
16255.67 190
16256.87 191
16258.08 183
16259.28 179
16260.49 189
16261.69 195
16262.89 190
16264.10 176
16265.30 187
16266.51 190
16267.71 177
16268.92 191
16270.12 178
16271.33 172
16272.53 167
16273.74 183
16274.94 193
16276.15 188
16277.35 182
16278.56 157
16279.77 187
16280.97 206
16282.18 164
16283.38 180
16284.59 198
16285.79 184
16287.00 185
16288.20 174
16289.41 166
16290.61 183
16291.82 180
16293.03 183
16294.23 158
16295.44 187
16296.64 177
16297.85 175
16299.06 201
16300.26 190
16301.47 170
16302.67 171
16303.88 181
16305.09 177
16306.29 175
16307.50 182
16308.71 185
16309.91 175
16311.12 173
16312.33 187
16313.53 167
16314.74 190
16315.95 170
16317.15 180
16318.36 177
16319.57 171
16320.77 161
16321.98 174
16323.19 186
16324.39 188
16325.60 154
16326.81 151
16328.01 153
16329.22 144
16330.43 150
16331.64 166
16332.84 168
16334.05 161
16335.26 175
16336.47 151
16337.67 157
16338.88 166
16340.09 156
16341.30 156
16342.50 142
16343.71 140
16344.92 155
16346.13 160
16347.33 148
16348.54 161
16349.75 155
16350.96 168
16352.17 152
16353.37 149
16354.58 152
16355.79 175
16357.00 166
16358.21 152
16359.41 153
16360.62 153
16361.83 150
16363.04 155
16364.25 156
16365.46 164
16366.67 166
16367.87 157
16369.08 152
16370.29 140
16371.50 171
16372.71 157
16373.92 135
16375.13 159
16376.34 146
16377.54 139
16378.75 155
16379.96 139
16381.17 155
16382.38 153
16383.59 165
16384.80 146
16386.01 148
16387.22 147
16388.43 160
16389.64 162
16390.85 157
16392.05 144
16393.26 144
16394.47 165
16395.68 145
16396.89 144
16398.10 151
16399.31 154
16400.52 144
16401.73 152
16402.94 145
16404.15 158
16405.36 155
16406.57 153
16407.78 146
16408.99 138
16410.20 136
16411.41 152
16412.62 143
16413.83 142
16415.04 152
16416.25 137
16417.46 142
16418.67 144
16419.88 162
16421.10 142
16422.31 142
16423.52 152
16424.73 154
16425.94 158
16427.15 148
16428.36 157
16429.57 156
16430.78 166
16431.99 137
16433.20 137
16434.41 173
16435.63 129
16436.84 154
16438.05 156
16439.26 158
16440.47 161
16441.68 167
16442.89 159
16444.10 152
16445.32 164
16446.53 158
16447.74 161
16448.95 149
16450.16 169
16451.37 139
16452.59 142
16453.80 140
16455.01 130
16456.22 160
16457.43 151
16458.64 133
16459.86 161
16461.07 136
16462.28 134
16463.49 148
16464.70 131
16465.92 147
16467.13 149
16468.34 146
16469.55 155
16470.77 142
16471.98 148
16473.19 125
16474.40 126
16475.62 136
16476.83 149
16478.04 159
16479.25 146
16480.47 155
16481.68 171
16482.89 150
16484.11 133
16485.32 147
16486.53 148
16487.74 135
16488.96 147
16490.17 143
16491.38 152
16492.60 155
16493.81 149
16495.02 152
16496.24 122
16497.45 141
16498.66 152
16499.88 163
16501.09 148
16502.30 149
16503.52 152
16504.73 140
16505.94 142
16507.16 137
16508.37 136
16509.59 146
16510.80 162
16512.01 161
16513.23 166
16514.44 144
16515.66 133
16516.87 149
16518.08 168
16519.30 165
16520.51 162
16521.73 168
16522.94 162
16524.16 143
16525.37 146
16526.58 187
16527.80 179
16529.01 158
16530.23 169
16531.44 161
16532.66 160
16533.87 161
16535.09 171
16536.30 169
16537.52 174
16538.73 177
16539.95 164
16541.16 158
16542.38 167
16543.59 158
16544.81 167
16546.02 167
16547.24 174
16548.45 167
16549.67 186
16550.88 193
16552.10 174
16553.31 171
16554.53 188
16555.74 175
16556.96 172
16558.18 165
16559.39 180
16560.61 175
16561.82 189
16563.04 196
16564.25 175
16565.47 193
16566.69 171
16567.90 192
16569.12 178
16570.33 190
16571.55 194
16572.77 182
16573.98 168
16575.20 205
16576.41 178
16577.63 170
16578.85 179
16580.06 174
16581.28 184
16582.50 161
16583.71 160
16584.93 190
16586.15 172
16587.36 175
16588.58 175
16589.80 186
16591.01 186
16592.23 180
16593.45 182
16594.66 168
16595.88 182
16597.10 162
16598.32 174
16599.53 179
16600.75 163
16601.97 159
16603.18 166
16604.40 157
16605.62 150
16606.84 169
16608.05 144
16609.27 164
16610.49 145
16611.71 139
16612.92 150
16614.14 153
16615.36 146
16616.58 145
16617.79 138
16619.01 140
16620.23 148
16621.45 140
16622.67 158
16623.88 132
16625.10 151
16626.32 145
16627.54 160
16628.76 167
16629.97 158
16631.19 153
16632.41 173
16633.63 143
16634.85 127
16636.07 151
16637.29 147
16638.50 149
16639.72 140
16640.94 153
16642.16 132
16643.38 144
16644.60 136
16645.82 138
16647.03 124
16648.25 147
16649.47 151
16650.69 146
16651.91 148
16653.13 153
16654.35 150
16655.57 139
16656.79 119
16658.01 128
16659.23 168
16660.45 132
16661.66 138
16662.88 134
16664.10 134
16665.32 146
16666.54 164
16667.76 125
16668.98 132
16670.20 127
16671.42 143
16672.64 128
16673.86 134
16675.08 134
16676.30 150
16677.52 149
16678.74 131
16679.96 143
16681.18 154
16682.40 139
16683.62 129
16684.84 144
16686.06 141
16687.28 149
16688.50 137
16689.72 138
16690.94 118
16692.16 114
16693.39 137
16694.61 124
16695.83 129
16697.05 132
16698.27 141
16699.49 155
16700.71 130
16701.93 133
16703.15 133
16704.37 133
16705.59 148
16706.81 141
16708.04 127
16709.26 123
16710.48 127
16711.70 138
16712.92 122
16714.14 130
16715.36 122
16716.58 122
16717.81 138
16719.03 149
16720.25 132
16721.47 132
16722.69 148
16723.91 146
16725.14 126
16726.36 129
16727.58 136
16728.80 143
16730.02 119
16731.24 127
16732.47 122
16733.69 141
16734.91 122
16736.13 135
16737.36 137
16738.58 129
16739.80 128
16741.02 102
16742.24 133
16743.47 130
16744.69 129
16745.91 126
16747.13 131
16748.36 138
16749.58 133
16750.80 138
16752.02 117
16753.25 119
16754.47 112
16755.69 118
16756.92 124
16758.14 117
16759.36 116
16760.59 128
16761.81 117
16763.03 141
16764.25 128
16765.48 121
16766.70 125
16767.92 122
16769.15 135
16770.37 125
16771.59 110
16772.82 126
16774.04 130
16775.27 131
16776.49 133
16777.71 111
16778.94 127
16780.16 127
16781.38 124
16782.61 114
16783.83 125
16785.06 122
16786.28 129
16787.50 128
16788.73 143
16789.95 129
16791.18 125
16792.40 141
16793.62 136
16794.85 132
16796.07 139
16797.30 152
16798.52 123
16799.75 132
16800.97 113
16802.19 127
16803.42 145
16804.64 131
16805.87 111
16807.09 140
16808.32 119
16809.54 140
16810.77 142
16811.99 135
16813.22 132
16814.44 142
16815.67 134
16816.89 144
16818.12 143
16819.34 138
16820.57 147
16821.79 152
16823.02 124
16824.24 144
16825.47 135
16826.70 132
16827.92 128
16829.15 144
16830.37 144
16831.60 140
16832.82 144
16834.05 146
16835.27 149
16836.50 135
16837.73 152
16838.95 147
16840.18 147
16841.40 139
16842.63 151
16843.86 158
16845.08 139
16846.31 141
16847.53 145
16848.76 145
16849.99 160
16851.21 156
16852.44 176
16853.67 169
16854.89 157
16856.12 155
16857.35 180
16858.57 172
16859.80 176
16861.03 184
16862.25 171
16863.48 189
16864.71 183
16865.93 177
16867.16 160
16868.39 171
16869.61 195
16870.84 201
16872.07 190
16873.30 198
16874.52 189
16875.75 180
16876.98 196
16878.20 196
16879.43 203
16880.66 192
16881.89 191
16883.11 216
16884.34 200
16885.57 226
16886.80 188
16888.02 198
16889.25 216
16890.48 221
16891.71 207
16892.94 209
16894.16 203
16895.39 183
16896.62 214
16897.85 198
16899.08 214
16900.30 222
16901.53 210
16902.76 218
16903.99 206
16905.22 183
16906.45 186
16907.67 210
16908.90 190
16910.13 194
16911.36 200
16912.59 186
16913.82 194
16915.04 177
16916.27 204
16917.50 214
16918.73 194
16919.96 186
16921.19 180
16922.42 165
16923.65 164
16924.88 194
16926.10 198
16927.33 193
16928.56 187
16929.79 195
16931.02 175
16932.25 181
16933.48 186
16934.71 187
16935.94 196
16937.17 198
16938.40 190
16939.63 185
16940.86 190
16942.09 192
16943.32 184
16944.55 180
16945.78 185
16947.01 198
16948.24 179
16949.47 173
16950.70 190
16951.93 181
16953.16 182
16954.39 189
16955.62 208
16956.85 189
16958.08 183
16959.31 189
16960.54 188
16961.77 188
16963.00 193
16964.23 188
16965.46 174
16966.69 168
16967.92 167
16969.15 187
16970.38 192
16971.61 153
16972.84 170
16974.07 184
16975.30 174
16976.54 174
16977.77 174
16979.00 161
16980.23 157
16981.46 164
16982.69 156
16983.92 166
16985.15 167
16986.38 175
16987.62 171
16988.85 168
16990.08 173
16991.31 158
16992.54 162
16993.77 159
16995.00 146
16996.24 154
16997.47 178
16998.70 141
16999.93 163
17001.16 156
17002.39 155
17003.63 153
17004.86 144
17006.09 148
17007.32 151
17008.55 149
17009.79 145
17011.02 165
17012.25 153
17013.48 144
17014.72 152
17015.95 151
17017.18 141
17018.41 162
17019.64 160
17020.88 149
17022.11 155
17023.34 141
17024.58 139
17025.81 130
17027.04 135
17028.27 151
17029.51 146
17030.74 145
17031.97 133
17033.21 141
17034.44 163
17035.67 146
17036.90 139
17038.14 122
17039.37 136
17040.60 135
17041.84 127
17043.07 136
17044.30 148
17045.54 149
17046.77 144
17048.00 126
17049.24 121
17050.47 151
17051.70 143
17052.94 131
17054.17 142
17055.41 147
17056.64 138
17057.87 148
17059.11 144
17060.34 123
17061.58 125
17062.81 144
17064.04 123
17065.28 110
17066.51 114
17067.75 129
17068.98 132
17070.21 134
17071.45 147
17072.68 113
17073.92 132
17075.15 123
17076.39 121
17077.62 128
17078.86 139
17080.09 134
17081.33 107
17082.56 125
17083.80 134
17085.03 130
17086.26 109
17087.50 110
17088.73 116
17089.97 116
17091.20 129
17092.44 116
17093.68 117
17094.91 128
17096.15 135
17097.38 126
17098.62 99
17099.85 116
17101.09 121
17102.32 126
17103.56 115
17104.79 108
17106.03 128
17107.26 131
17108.50 125
17109.74 105
17110.97 127
17112.21 120
17113.44 135
17114.68 116
17115.92 109
17117.15 114
17118.39 127
17119.62 115
17120.86 123
17122.10 122
17123.33 115
17124.57 122
17125.80 119
17127.04 111
17128.28 114
17129.51 121
17130.75 125
17131.99 120
17133.22 96
17134.46 105
17135.70 132
17136.93 102
17138.17 112
17139.41 120
17140.64 105
17141.88 97
17143.12 99
17144.35 136
17145.59 105
17146.83 113
17148.07 121
17149.30 94
17150.54 132
17151.78 119
17153.02 121
17154.25 109
17155.49 118
17156.73 110
17157.96 107
17159.20 95
17160.44 90
17161.68 107
17162.92 96
17164.15 108
17165.39 95
17166.63 123
17167.87 94
17169.10 121
17170.34 118
17171.58 111
17172.82 96
17174.06 90
17175.29 107
17176.53 119
17177.77 108
17179.01 119
17180.25 110
17181.49 92
17182.72 99
17183.96 94
17185.20 110
17186.44 104
17187.68 107
17188.92 99
17190.15 108
17191.39 88
17192.63 92
17193.87 103
17195.11 123
17196.35 104
17197.59 98
17198.83 98
17200.07 101
17201.30 110
17202.54 115
17203.78 94
17205.02 103
17206.26 94
17207.50 81
17208.74 102
17209.98 94
17211.22 103
17212.46 95
17213.70 87
17214.94 103
17216.18 115
17217.42 122
17218.66 113
17219.90 114
17221.14 93
17222.38 104
17223.62 95
17224.86 102
17226.10 93
17227.34 82
17228.58 103
17229.82 103
17231.06 105
17232.30 107
17233.54 109
17234.78 111
17236.02 89
17237.26 117
17238.50 98
17239.74 106
17240.98 120
17242.22 101
17243.46 108
17244.70 110
17245.94 115
17247.18 110
17248.42 99
17249.66 87
17250.90 91
17252.14 89
17253.39 114
17254.63 97
17255.87 97
17257.11 98
17258.35 96
17259.59 109
17260.83 91
17262.07 93
17263.31 101
17264.56 102
17265.80 92
17267.04 89
17268.28 67
17269.52 92
17270.76 98
17272.00 101
17273.25 78
17274.49 84
17275.73 96
17276.97 92
17278.21 105
17279.45 110
17280.70 101
17281.94 92
17283.18 96
17284.42 77
17285.66 89
17286.91 90
17288.15 102
17289.39 82
17290.63 90
17291.88 85
17293.12 95
17294.36 100
17295.60 90
17296.85 94
17298.09 89
17299.33 88
17300.57 90
17301.82 88
17303.06 84
17304.30 83
17305.54 82
17306.79 83
17308.03 94
17309.27 95
17310.52 101
17311.76 84
17313.00 97
17314.25 97
17315.49 96
17316.73 87
17317.97 98
17319.22 99
17320.46 121
17321.71 100
17322.95 103
17324.19 83
17325.44 102
17326.68 100
17327.92 105
17329.17 105
17330.41 105
17331.65 102
17332.90 91
17334.14 97
17335.39 108
17336.63 93
17337.87 102
17339.12 106
17340.36 106
17341.61 90
17342.85 106
17344.09 101
17345.34 103
17346.58 126
17347.83 98
17349.07 96
17350.32 92
17351.56 91
17352.80 108
17354.05 98
17355.29 99
17356.54 98
17357.78 83
17359.03 88
17360.27 103
17361.52 105
17362.76 103
17364.01 103
17365.25 113
17366.50 98
17367.74 103
17368.99 100
17370.23 95
17371.48 112
17372.72 103
17373.97 99
17375.21 92
17376.46 98
17377.70 96
17378.95 91
17380.19 98
17381.44 110
17382.69 106
17383.93 96
17385.18 114
17386.42 115
17387.67 87
17388.91 102
17390.16 95
17391.41 103
17392.65 90
17393.90 86
17395.14 93
17396.39 109
17397.64 110
17398.88 98
17400.13 96
17401.37 95
17402.62 100
17403.87 89
17405.11 105
17406.36 108
17407.61 79
17408.85 98
17410.10 104
17411.35 92
17412.59 97
17413.84 120
17415.09 101
17416.33 90
17417.58 89
17418.83 105
17420.07 97
17421.32 102
17422.57 98
17423.82 107
17425.06 103
17426.31 101
17427.56 118
17428.80 101
17430.05 93
17431.30 83
17432.55 91
17433.79 110
17435.04 112
17436.29 100
17437.54 96
17438.78 106
17440.03 99
17441.28 98
17442.53 95
17443.77 111
17445.02 114
17446.27 105
17447.52 105
17448.77 111
17450.01 94
17451.26 89
17452.51 90
17453.76 94
17455.01 104
17456.25 100
17457.50 99
17458.75 107
17460.00 111
17461.25 112
17462.50 107
17463.74 113
17464.99 107
17466.24 97
17467.49 92
17468.74 117
17469.99 103
17471.24 87
17472.49 111
17473.73 111
17474.98 118
17476.23 108
17477.48 104
17478.73 107
17479.98 119
17481.23 108
17482.48 112
17483.73 119
17484.98 119
17486.23 110
17487.47 115
17488.72 103
17489.97 132
17491.22 115
17492.47 126
17493.72 115
17494.97 124
17496.22 117
17497.47 118
17498.72 126
17499.97 121
17501.22 115
17502.47 112
17503.72 114
17504.97 119
17506.22 116
17507.47 116
17508.72 131
17509.97 112
17511.22 122
17512.47 139
17513.72 119
17514.97 122
17516.22 130
17517.47 99
17518.72 114
17519.97 137
17521.22 123
17522.47 127
17523.72 134
17524.98 128
17526.23 127
17527.48 132
17528.73 129
17529.98 112
17531.23 126
17532.48 124
17533.73 137
17534.98 134
17536.23 135
17537.48 126
17538.74 125
17539.99 121
17541.24 136
17542.49 126
17543.74 139
17544.99 142
17546.24 151
17547.50 127
17548.75 120
17550.00 125
17551.25 134
17552.50 136
17553.75 137
17555.01 139
17556.26 139
17557.51 141
17558.76 132
17560.01 149
17561.26 140
17562.52 126
17563.77 140
17565.02 125
17566.27 153
17567.53 130
17568.78 136
17570.03 128
17571.28 120
17572.53 140
17573.79 150
17575.04 146
17576.29 141
17577.54 139
17578.80 156
17580.05 131
17581.30 153
17582.56 125
17583.81 133
17585.06 144
17586.31 148
17587.57 157
17588.82 152
17590.07 171
17591.33 149
17592.58 144
17593.83 135
17595.08 129
17596.34 140
17597.59 142
17598.84 161
17600.10 158
17601.35 147
17602.61 147
17603.86 152
17605.11 150
17606.37 153
17607.62 150
17608.87 143
17610.13 171
17611.38 162
17612.63 164
17613.89 161
17615.14 174
17616.40 175
17617.65 171
17618.90 164
17620.16 151
17621.41 153
17622.67 191
17623.92 182
17625.17 185
17626.43 182
17627.68 174
17628.94 167
17630.19 174
17631.45 197
17632.70 179
17633.96 184
17635.21 182
17636.47 177
17637.72 177
17638.97 157
17640.23 154
17641.48 159
17642.74 183
17643.99 153
17645.25 178
17646.50 171
17647.76 180
17649.01 165
17650.27 150
17651.52 165
17652.78 159
17654.04 149
17655.29 169
17656.55 163
17657.80 157
17659.06 149
17660.31 145
17661.57 159
17662.82 147
17664.08 156
17665.33 142
17666.59 146
17667.85 150
17669.10 150
17670.36 141
17671.61 141
17672.87 150
17674.13 143
17675.38 144
17676.64 156
17677.89 159
17679.15 117
17680.41 134
17681.66 146
17682.92 141
17684.18 133
17685.43 152
17686.69 140
17687.95 154
17689.20 141
17690.46 144
17691.71 138
17692.97 130
17694.23 138
17695.49 132
17696.74 138
17698.00 128
17699.26 125
17700.51 118
17701.77 121
17703.03 137
17704.28 121
17705.54 127
17706.80 144
17708.06 116
17709.31 127
17710.57 159
17711.83 144
17713.08 138
17714.34 98
17715.60 121
17716.86 117
17718.11 134
17719.37 132
17720.63 137
17721.89 130
17723.15 139
17724.40 133
17725.66 135
17726.92 138
17728.18 139
17729.43 131
17730.69 118
17731.95 105
17733.21 106
17734.47 127
17735.73 127
17736.98 130
17738.24 128
17739.50 126
17740.76 134
17742.02 125
17743.28 138
17744.53 126
17745.79 116
17747.05 120
17748.31 109
17749.57 129
17750.83 114
17752.09 117
17753.34 131
17754.60 127
17755.86 129
17757.12 120
17758.38 99
17759.64 106
17760.90 115
17762.16 102
17763.42 106
17764.68 102
17765.94 130
17767.19 122
17768.45 115
17769.71 118
17770.97 110
17772.23 116
17773.49 126
17774.75 110
17776.01 110
17777.27 106
17778.53 116
17779.79 104
17781.05 116
17782.31 114
17783.57 118
17784.83 120
17786.09 119
17787.35 98
17788.61 82
17789.87 94
17791.13 101
17792.39 105
17793.65 91
17794.91 96
17796.17 116
17797.43 121
17798.69 113
17799.95 96
17801.21 96
17802.47 91
17803.73 92
17805.00 114
17806.26 80
17807.52 97
17808.78 108
17810.04 97
17811.30 79
17812.56 83
17813.82 99
17815.08 88
17816.34 103
17817.60 100
17818.87 98
17820.13 93
17821.39 100
17822.65 93
17823.91 115
17825.17 102
17826.43 97
17827.69 93
17828.96 84
17830.22 94
17831.48 85
17832.74 99
17834.00 94
17835.26 90
17836.53 90
17837.79 88
17839.05 101
17840.31 105
17841.57 99
17842.84 98
17844.10 83
17845.36 87
17846.62 100
17847.88 86
17849.15 74
17850.41 81
17851.67 92
17852.93 95
17854.20 108
17855.46 88
17856.72 83
17857.98 87
17859.25 94
17860.51 81
17861.77 81
17863.03 89
17864.30 85
17865.56 99
17866.82 70
17868.09 78
17869.35 76
17870.61 88
17871.87 91
17873.14 87
17874.40 73
17875.66 89
17876.93 86
17878.19 80
17879.45 77
17880.72 78
17881.98 86
17883.24 93
17884.51 81
17885.77 90
17887.03 89
17888.30 74
17889.56 84
17890.83 75
17892.09 94
17893.35 113
17894.62 103
17895.88 101
17897.14 94
17898.41 93
17899.67 95
17900.94 114
17902.20 100
17903.46 73
17904.73 110
17905.99 106
17907.26 82
17908.52 102
17909.79 83
17911.05 86
17912.32 77
17913.58 95
17914.84 83
17916.11 82
17917.37 85
17918.64 88
17919.90 80
17921.17 76
17922.43 100
17923.70 84
17924.96 83
17926.23 80
17927.49 101
17928.76 97
17930.02 87
17931.29 97
17932.55 88
17933.82 95
17935.08 88
17936.35 84
17937.61 89
17938.88 84
17940.14 100
17941.41 92
17942.68 80
17943.94 88
17945.21 91
17946.47 95
17947.74 79
17949.00 96
17950.27 107
17951.54 79
17952.80 75
17954.07 74
17955.33 86
17956.60 94
17957.87 86
17959.13 81
17960.40 92
17961.66 73
17962.93 89
17964.20 79
17965.46 68
17966.73 73
17968.00 88
17969.26 95
17970.53 74
17971.80 74
17973.06 82
17974.33 71
17975.60 77
17976.86 86
17978.13 94
17979.40 88
17980.66 82
17981.93 70
17983.20 73
17984.46 80
17985.73 67
17987.00 74
17988.26 78
17989.53 83
17990.80 87
17992.07 80
17993.33 66
17994.60 72
17995.87 72
17997.14 66
17998.40 87
17999.67 86
18000.94 72
18002.21 75
18003.47 68
18004.74 89
18006.01 86
18007.28 93
18008.55 85
18009.81 94
18011.08 78
18012.35 86
18013.62 98
18014.89 74
18016.15 93
18017.42 81
18018.69 76
18019.96 87
18021.23 73
18022.49 82
18023.76 87
18025.03 92
18026.30 97
18027.57 75
18028.84 86
18030.11 85
18031.37 73
18032.64 91
18033.91 87
18035.18 102
18036.45 91
18037.72 103
18038.99 93
18040.26 75
18041.53 103
18042.79 79
18044.06 90
18045.33 96
18046.60 95
18047.87 81
18049.14 87
18050.41 92
18051.68 78
18052.95 76
18054.22 77
18055.49 106
18056.76 79
18058.03 96
18059.30 85
18060.57 95
18061.84 78
18063.11 85
18064.38 83
18065.65 80
18066.92 87
18068.19 77
18069.46 84
18070.73 84
18072.00 95
18073.27 98
18074.54 77
18075.81 95
18077.08 81
18078.35 98
18079.62 94
18080.89 91
18082.16 91
18083.43 82
18084.70 76
18085.97 86
18087.24 78
18088.51 100
18089.78 91
18091.05 97
18092.32 93
18093.59 86
18094.87 91
18096.14 91
18097.41 84
18098.68 95
18099.95 77
18101.22 84
18102.49 91
18103.76 83
18105.03 92
18106.31 85
18107.58 92
18108.85 73
18110.12 91
18111.39 84
18112.66 98
18113.93 107
18115.21 92
18116.48 81
18117.75 95
18119.02 102
18120.29 87
18121.56 106
18122.84 91
18124.11 78
18125.38 85
18126.65 102
18127.92 100
18129.20 94
18130.47 92
18131.74 76
18133.01 98
18134.29 72
18135.56 66
18136.83 95
18138.10 93
18139.38 93
18140.65 82
18141.92 69
18143.19 83
18144.47 70
18145.74 78
18147.01 81
18148.28 85
18149.56 82
18150.83 97
18152.10 85
18153.38 78
18154.65 84
18155.92 76
18157.19 82
18158.47 92
18159.74 82
18161.01 88
18162.29 94
18163.56 84
18164.83 88
18166.11 76
18167.38 85
18168.65 93
18169.93 81
18171.20 89
18172.48 69
18173.75 85
18175.02 86
18176.30 80
18177.57 73
18178.84 86
18180.12 87
18181.39 78
18182.67 77
18183.94 73
18185.21 88
18186.49 96
18187.76 78
18189.04 85
18190.31 75
18191.59 88
18192.86 94
18194.13 98
18195.41 78
18196.68 70
18197.96 90
18199.23 88
18200.51 94
18201.78 85
18203.06 86
18204.33 75
18205.61 89
18206.88 75
18208.16 81
18209.43 99
18210.71 103
18211.98 88
18213.26 73
18214.53 79
18215.81 90
18217.08 91
18218.36 95
18219.63 94
18220.91 91
18222.18 81
18223.46 66
18224.73 75
18226.01 88
18227.28 98
18228.56 98
18229.84 111
18231.11 83
18232.39 95
18233.66 92
18234.94 84
18236.21 78
18237.49 88
18238.77 100
18240.04 78
18241.32 79
18242.59 90
18243.87 92
18245.15 92
18246.42 92
18247.70 88
18248.98 83
18250.25 82
18251.53 78
18252.81 87
18254.08 86
18255.36 86
18256.63 104
18257.91 89
18259.19 87
18260.46 89
18261.74 84
18263.02 84
18264.30 83
18265.57 88
18266.85 113
18268.13 105
18269.40 93
18270.68 88
18271.96 86
18273.23 70
18274.51 84
18275.79 100
18277.07 87
18278.34 84
18279.62 90
18280.90 95
18282.18 100
18283.45 87
18284.73 86
18286.01 84
18287.29 103
18288.56 99
18289.84 94
18291.12 83
18292.40 96
18293.68 104
18294.95 86
18296.23 85
18297.51 94
18298.79 96
18300.07 84
18301.34 101
18302.62 94
18303.90 98
18305.18 105
18306.46 103
18307.74 107
18309.01 92
18310.29 82
18311.57 91
18312.85 115
18314.13 106
18315.41 91
18316.69 85
18317.96 92
18319.24 94
18320.52 100
18321.80 104
18323.08 99
18324.36 89
18325.64 104
18326.92 113
18328.20 97
18329.47 87
18330.75 119
18332.03 118
18333.31 102
18334.59 99
18335.87 91
18337.15 92
18338.43 103
18339.71 109
18340.99 109
18342.27 97
18343.55 95
18344.83 107
18346.11 103
18347.39 83
18348.67 103
18349.95 90
18351.23 98
18352.51 93
18353.79 97
18355.07 94
18356.35 103
18357.63 108
18358.91 92
18360.19 87
18361.47 80
18362.75 91
18364.03 97
18365.31 99
18366.59 102
18367.87 85
18369.15 101
18370.43 83
18371.71 96
18372.99 84
18374.27 95
18375.55 88
18376.83 96
18378.12 82
18379.40 83
18380.68 98
18381.96 87
18383.24 90
18384.52 84
18385.80 90
18387.08 91
18388.36 90
18389.65 106
18390.93 87
18392.21 90
18393.49 95
18394.77 83
18396.05 82
18397.33 70
18398.62 74
18399.90 78
18401.18 65
18402.46 85
18403.74 88
18405.02 98
18406.31 85
18407.59 77
18408.87 76
18410.15 88
18411.43 90
18412.72 85
18414.00 72
18415.28 72
18416.56 88
18417.84 81
18419.13 84
18420.41 82
18421.69 86
18422.97 82
18424.26 99
18425.54 83
18426.82 65
18428.10 81
18429.39 82
18430.67 75
18431.95 102
18433.23 95
18434.52 90
18435.80 86
18437.08 91
18438.37 81
18439.65 82
18440.93 87
18442.22 83
18443.50 84
18444.78 97
18446.06 89
18447.35 87
18448.63 95
18449.91 79
18451.20 85
18452.48 89
18453.76 99
18455.05 78
18456.33 76
18457.62 86
18458.90 88
18460.18 80
18461.47 85
18462.75 91
18464.03 88
18465.32 89
18466.60 89
18467.89 81
18469.17 99
18470.45 83
18471.74 74
18473.02 78
18474.31 96
18475.59 80
18476.88 76
18478.16 85
18479.44 76
18480.73 81
18482.01 73
18483.30 83
18484.58 90
18485.87 84
18487.15 93
18488.44 72
18489.72 80
18491.01 85
18492.29 87
18493.58 96
18494.86 81
18496.15 98
18497.43 87
18498.72 83
18500.00 92
18501.29 96
18502.57 63
18503.86 86
18505.14 101
18506.43 74
18507.71 53
18509.00 65
18510.28 81
18511.57 89
18512.85 91
18514.14 86
18515.42 83
18516.71 94
18518.00 82
18519.28 89
18520.57 102
18521.85 94
18523.14 85
18524.43 78
18525.71 88
18527.00 72
18528.28 90
18529.57 94
18530.86 69
18532.14 70
18533.43 100
18534.71 105
18536.00 86
18537.29 76
18538.57 94
18539.86 94
18541.15 87
18542.43 66
18543.72 95
18545.01 79
18546.29 80
18547.58 87
18548.87 98
18550.15 67
18551.44 83
18552.73 73
18554.01 77
18555.30 81
18556.59 90
18557.88 89
18559.16 73
18560.45 68
18561.74 76
18563.02 76
18564.31 95
18565.60 84
18566.89 80
18568.17 88
18569.46 73
18570.75 86
18572.04 85
18573.32 85
18574.61 103
18575.90 91
18577.19 90
18578.48 85
18579.76 73
18581.05 78
18582.34 74
18583.63 101
18584.92 92
18586.20 97
18587.49 94
18588.78 111
18590.07 79
18591.36 79
18592.64 86
18593.93 94
18595.22 90
18596.51 82
18597.80 104
18599.09 90
18600.38 93
18601.66 77
18602.95 90
18604.24 96
18605.53 89
18606.82 94
18608.11 76
18609.40 86
18610.69 97
18611.98 94
18613.26 93
18614.55 90
18615.84 87
18617.13 85
18618.42 94
18619.71 101
18621.00 104
18622.29 87
18623.58 86
18624.87 95
18626.16 89
18627.45 86
18628.74 105
18630.03 84
18631.32 91
18632.61 99
18633.89 79
18635.18 67
18636.47 91
18637.76 87
18639.05 87
18640.34 88
18641.63 73
18642.92 85
18644.21 98
18645.50 83
18646.79 68
18648.09 63
18649.38 71
18650.67 68
18651.96 77
18653.25 83
18654.54 78
18655.83 81
18657.12 80
18658.41 71
18659.70 68
18660.99 75
18662.28 81
18663.57 97
18664.86 84
18666.15 69
18667.44 80
18668.74 72
18670.03 70
18671.32 73
18672.61 90
18673.90 82
18675.19 72
18676.48 77
18677.77 71
18679.06 66
18680.36 88
18681.65 73
18682.94 75
18684.23 69
18685.52 79
18686.81 74
18688.11 73
18689.40 69
18690.69 81
18691.98 78
18693.27 80
18694.56 68
18695.86 64
18697.15 72
18698.44 79
18699.73 63
18701.02 75
18702.32 78
18703.61 90
18704.90 71
18706.19 78
18707.48 87
18708.78 69
18710.07 74
18711.36 68
18712.65 59
18713.95 88
18715.24 79
18716.53 62
18717.83 61
18719.12 75
18720.41 73
18721.70 77
18723.00 82
18724.29 68
18725.58 66
18726.87 83
18728.17 76
18729.46 73
18730.75 88
18732.05 70
18733.34 75
18734.63 86
18735.93 75
18737.22 66
18738.51 60
18739.81 57
18741.10 77
18742.39 63
18743.69 77
18744.98 75
18746.27 74
18747.57 84
18748.86 72
18750.16 65
18751.45 71
18752.74 86
18754.04 57
18755.33 80
18756.63 74
18757.92 79
18759.21 80
18760.51 80
18761.80 89
18763.10 78
18764.39 78
18765.69 72
18766.98 70
18768.27 63
18769.57 64
18770.86 71
18772.16 84
18773.45 59
18774.75 59
18776.04 80
18777.34 69
18778.63 73
18779.93 60
18781.22 75
18782.52 68
18783.81 69
18785.11 61
18786.40 65
18787.70 71
18788.99 75
18790.29 70
18791.58 85
18792.88 90
18794.17 65
18795.47 65
18796.76 78
18798.06 81
18799.35 74
18800.65 65
18801.94 80
18803.24 65
18804.54 70
18805.83 61
18807.13 78
18808.42 73
18809.72 76
18811.01 78
18812.31 84
18813.61 75
18814.90 81
18816.20 63
18817.49 64
18818.79 73
18820.09 74
18821.38 59
18822.68 72
18823.98 81
18825.27 68
18826.57 79
18827.87 76
18829.16 68
18830.46 70
18831.75 73
18833.05 68
18834.35 67
18835.64 76
18836.94 74
18838.24 62
18839.54 85
18840.83 68
18842.13 69
18843.43 71
18844.72 83
18846.02 72
18847.32 76
18848.61 77
18849.91 69
18851.21 76
18852.51 74
18853.80 69
18855.10 67
18856.40 76
18857.70 69
18858.99 80
18860.29 83
18861.59 73
18862.89 83
18864.18 68
18865.48 52
18866.78 67
18868.08 58
18869.38 63
18870.67 62
18871.97 63
18873.27 62
18874.57 75
18875.87 63
18877.16 68
18878.46 82
18879.76 82
18881.06 78
18882.36 72
18883.66 70
18884.95 66
18886.25 72
18887.55 74
18888.85 61
18890.15 77
18891.45 88
18892.75 81
18894.04 78
18895.34 73
18896.64 73
18897.94 69
18899.24 72
18900.54 83
18901.84 71
18903.14 77
18904.44 61
18905.74 77
18907.03 90
18908.33 74
18909.63 82
18910.93 82
18912.23 62
18913.53 66
18914.83 75
18916.13 66
18917.43 64
18918.73 86
18920.03 62
18921.33 84
18922.63 92
18923.93 68
18925.23 54
18926.53 70
18927.83 67
18929.13 61
18930.43 87
18931.73 84
18933.03 84
18934.33 70
18935.63 82
18936.93 72
18938.23 69
18939.53 65
18940.83 63
18942.13 81
18943.43 75
18944.73 70
18946.03 80
18947.33 70
18948.63 76
18949.93 62
18951.23 54
18952.53 66
18953.84 69
18955.14 69
18956.44 62
18957.74 67
18959.04 75
18960.34 83
18961.64 73
18962.94 68
18964.24 65
18965.54 58
18966.85 75
18968.15 66
18969.45 70
18970.75 67
18972.05 78
18973.35 75
18974.65 74
18975.96 59
18977.26 68
18978.56 75
18979.86 70
18981.16 66
18982.46 75
18983.77 60
18985.07 71
18986.37 61
18987.67 87
18988.97 72
18990.28 63
18991.58 70
18992.88 66
18994.18 77
18995.49 75
18996.79 64
18998.09 57
18999.39 61
19000.69 45
19002.00 69
19003.30 64
19004.60 62
19005.90 60
19007.21 63
19008.51 61
19009.81 67
19011.12 66
19012.42 66
19013.72 67
19015.02 58
19016.33 63
19017.63 50
19018.93 81
19020.24 72
19021.54 61
19022.84 59
19024.15 62
19025.45 72
19026.75 73
19028.06 63
19029.36 74
19030.66 60
19031.97 56
19033.27 68
19034.57 76
19035.88 78
19037.18 72
19038.48 64
19039.79 58
19041.09 74
19042.40 76
19043.70 72
19045.00 61
19046.31 78
19047.61 57
19048.92 69
19050.22 61
19051.52 65
19052.83 69
19054.13 81
19055.44 73
19056.74 68
19058.05 69
19059.35 64
19060.65 68
19061.96 76
19063.26 81
19064.57 79
19065.87 84
19067.18 62
19068.48 86
19069.79 69
19071.09 70
19072.40 61
19073.70 80
19075.01 65
19076.31 66
19077.62 65
19078.92 79
19080.23 61
19081.53 63
19082.84 73
19084.14 72
19085.45 72
19086.75 61
19088.06 75
19089.36 52
19090.67 77
19091.98 76
19093.28 66
19094.59 67
19095.89 73
19097.20 75
19098.50 67
19099.81 60
19101.12 67
19102.42 56
19103.73 73
19105.03 80
19106.34 75
19107.65 62
19108.95 60
19110.26 62
19111.56 75
19112.87 79
19114.18 61
19115.48 66
19116.79 73
19118.10 61
19119.40 69
19120.71 66
19122.02 82
19123.32 80
19124.63 71
19125.94 68
19127.24 64
19128.55 76
19129.86 86
19131.16 59
19132.47 55
19133.78 70
19135.08 61
19136.39 59
19137.70 80
19139.01 75
19140.31 66
19141.62 60
19142.93 62
19144.23 66
19145.54 70
19146.85 73
19148.16 79
19149.46 81
19150.77 75
19152.08 60
19153.39 70
19154.69 69
19156.00 76
19157.31 68
19158.62 77
19159.93 65
19161.23 72
19162.54 66
19163.85 65
19165.16 57
19166.47 62
19167.77 70
19169.08 71
19170.39 59
19171.70 63
19173.01 72
19174.32 73
19175.62 61
19176.93 67
19178.24 77
19179.55 62
19180.86 70
19182.17 71
19183.48 57
19184.78 58
19186.09 53
19187.40 75
19188.71 65
19190.02 65
19191.33 70
19192.64 55
19193.95 65
19195.26 66
19196.56 60
19197.87 45
19199.18 54
19200.49 56
19201.80 69
19203.11 60
19204.42 73
19205.73 67
19207.04 72
19208.35 66
19209.66 61
19210.97 67
19212.28 64
19213.59 84
19214.90 80
19216.21 59
19217.52 65
19218.83 61
19220.14 72
19221.45 71
19222.76 59
19224.07 67
19225.38 68
19226.69 71
19228.00 63
19229.31 50
19230.62 59
19231.93 56
19233.24 62
19234.55 58
19235.86 59
19237.17 60
19238.48 55
19239.79 63
19241.10 57
19242.41 69
19243.72 70
19245.03 70
19246.35 58
19247.66 74
19248.97 59
19250.28 59
19251.59 58
19252.90 78
19254.21 72
19255.52 86
19256.83 64
19258.14 59
19259.46 57
19260.77 65
19262.08 65
19263.39 72
19264.70 62
19266.01 56
19267.32 74
19268.64 61
19269.95 56
19271.26 66
19272.57 60
19273.88 78
19275.20 63
19276.51 76
19277.82 68
19279.13 61
19280.44 65
19281.75 71
19283.07 63
19284.38 68
19285.69 69
19287.00 62
19288.32 60
19289.63 59
19290.94 74
19292.25 76
19293.57 51
19294.88 57
19296.19 67
19297.50 72
19298.82 66
19300.13 62
19301.44 64
19302.75 61
19304.07 63
19305.38 48
19306.69 60
19308.01 75
19309.32 69
19310.63 77
19311.94 60
19313.26 55
19314.57 57
19315.88 69
19317.20 78
19318.51 74
19319.82 58
19321.14 58
19322.45 62
19323.76 63
19325.08 64
19326.39 59
19327.70 66
19329.02 55
19330.33 60
19331.65 52
19332.96 49
19334.27 70
19335.59 55
19336.90 59
19338.22 66
19339.53 44
19340.84 56
19342.16 56
19343.47 54
19344.79 68
19346.10 60
19347.41 60
19348.73 48
19350.04 57
19351.36 66
19352.67 53
19353.99 59
19355.30 80
19356.62 80
19357.93 69
19359.25 59
19360.56 72
19361.87 85
19363.19 58
19364.50 70
19365.82 60
19367.13 64
19368.45 56
19369.76 65
19371.08 67
19372.39 73
19373.71 60
19375.02 58
19376.34 61
19377.66 63
19378.97 60
19380.29 74
19381.60 66
19382.92 63
19384.23 70
19385.55 64
19386.86 77
19388.18 73
19389.50 67
19390.81 66
19392.13 62
19393.44 56
19394.76 58
19396.07 60
19397.39 58
19398.71 63
19400.02 54
19401.34 64
19402.65 64
19403.97 77
19405.29 68
19406.60 73
19407.92 58
19409.24 67
19410.55 63
19411.87 66
19413.19 73
19414.50 67
19415.82 47
19417.14 58
19418.45 72
19419.77 58
19421.09 58
19422.40 50
19423.72 62
19425.04 51
19426.35 63
19427.67 56
19428.99 67
19430.30 80
19431.62 62
19432.94 69
19434.26 47
19435.57 55
19436.89 59
19438.21 61
19439.53 62
19440.84 66
19442.16 61
19443.48 61
19444.80 57
19446.11 73
19447.43 66
19448.75 58
19450.07 61
19451.38 57
19452.70 65
19454.02 58
19455.34 44
19456.66 69
19457.97 66
19459.29 51
19460.61 56
19461.93 53
19463.25 74
19464.57 53
19465.88 65
19467.20 68
19468.52 66
19469.84 65
19471.16 50
19472.48 56
19473.79 64
19475.11 68
19476.43 60
19477.75 63
19479.07 56
19480.39 56
19481.71 53
19483.03 56
19484.34 59
19485.66 69
19486.98 64
19488.30 75
19489.62 62
19490.94 62
19492.26 48
19493.58 56
19494.90 66
19496.22 64
19497.54 69
19498.86 69
19500.18 71
19501.50 59
19502.81 58
19504.13 73
19505.45 75
19506.77 57
19508.09 65
19509.41 54
19510.73 58
19512.05 65
19513.37 68
19514.69 70
19516.01 61
19517.33 62
19518.65 79
19519.97 61
19521.29 64
19522.61 71
19523.93 55
19525.25 57
19526.57 60
19527.89 60
19529.22 59
19530.54 75
19531.86 71
19533.18 66
19534.50 65
19535.82 51
19537.14 59
19538.46 63
19539.78 54
19541.10 47
19542.42 77
19543.74 67
19545.06 70
19546.39 65
19547.71 64
19549.03 55
19550.35 68
19551.67 61
19552.99 58
19554.31 61
19555.63 62
19556.96 72
19558.28 69
19559.60 70
19560.92 52
19562.24 78
19563.56 59
19564.88 53
19566.21 57
19567.53 61
19568.85 60
19570.17 60
19571.49 60
19572.82 66
19574.14 72
19575.46 54
19576.78 57
19578.10 54
19579.43 63
19580.75 47
19582.07 49
19583.39 57
19584.72 65
19586.04 59
19587.36 67
19588.68 62
19590.01 68
19591.33 59
19592.65 61
19593.97 66
19595.30 67
19596.62 67
19597.94 58
19599.26 69
19600.59 67
19601.91 59
19603.23 61
19604.56 67
19605.88 61
19607.20 68
19608.53 65
19609.85 66
19611.17 68
19612.49 60
19613.82 63
19615.14 58
19616.47 54
19617.79 71
19619.11 49
19620.44 67
19621.76 62
19623.08 78
19624.41 75
19625.73 63
19627.05 76
19628.38 62
19629.70 66
19631.03 71
19632.35 71
19633.67 70
19635.00 52
19636.32 59
19637.65 68
19638.97 74
19640.29 58
19641.62 59
19642.94 58
19644.27 51
19645.59 66
19646.92 61
19648.24 71
19649.57 62
19650.89 57
19652.21 53
19653.54 61
19654.86 65
19656.19 74
19657.51 56
19658.84 67
19660.16 65
19661.49 61
19662.81 63
19664.14 70
19665.46 69
19666.79 83
19668.11 73
19669.44 69
19670.76 51
19672.09 53
19673.41 53
19674.74 57
19676.07 67
19677.39 57
19678.72 66
19680.04 74
19681.37 60
19682.69 66
19684.02 65
19685.34 72
19686.67 73
19688.00 66
19689.32 59
19690.65 63
19691.97 79
19693.30 58
19694.63 62
19695.95 75
19697.28 56
19698.60 69
19699.93 66
19701.26 62
19702.58 47
19703.91 61
19705.24 75
19706.56 59
19707.89 77
19709.22 61
19710.54 65
19711.87 59
19713.20 68
19714.52 62
19715.85 59
19717.18 57
19718.50 67
19719.83 67
19721.16 45
19722.48 82
19723.81 72
19725.14 62
19726.47 77
19727.79 63
19729.12 63
19730.45 77
19731.77 63
19733.10 63
19734.43 45
19735.76 52
19737.08 75
19738.41 68
19739.74 75
19741.07 73
19742.39 71
19743.72 82
19745.05 68
19746.38 73
19747.71 66
19749.03 71
19750.36 75
19751.69 61
19753.02 79
19754.35 68
19755.67 63
19757.00 66
19758.33 59
19759.66 62
19760.99 65
19762.31 61
19763.64 67
19764.97 57
19766.30 66
19767.63 59
19768.96 66
19770.29 73
19771.61 82
19772.94 76
19774.27 52
19775.60 65
19776.93 68
19778.26 75
19779.59 62
19780.92 68
19782.25 58
19783.57 59
19784.90 64
19786.23 61
19787.56 76
19788.89 70
19790.22 73
19791.55 61
19792.88 53
19794.21 54
19795.54 61
19796.87 67
19798.20 58
19799.53 55
19800.86 55
19802.19 62
19803.52 64
19804.85 76
19806.18 62
19807.50 65
19808.83 64
19810.16 58
19811.49 66
19812.82 53
19814.15 77
19815.49 78
19816.82 75
19818.15 77
19819.48 56
19820.81 61
19822.14 70
19823.47 74
19824.80 85
19826.13 76
19827.46 77
19828.79 70
19830.12 65
19831.45 64
19832.78 80
19834.11 64
19835.44 62
19836.77 65
19838.10 67
19839.44 62
19840.77 55
19842.10 62
19843.43 65
19844.76 68
19846.09 59
19847.42 64
19848.75 69
19850.08 63
19851.42 57
19852.75 69
19854.08 59
19855.41 78
19856.74 72
19858.07 63
19859.40 71
19860.74 64
19862.07 63
19863.40 56
19864.73 72
19866.06 69
19867.40 63
19868.73 67
19870.06 60
19871.39 83
19872.72 60
19874.06 68
19875.39 63
19876.72 61
19878.05 61
19879.38 55
19880.72 77
19882.05 52
19883.38 64
19884.71 57
19886.05 70
19887.38 78
19888.71 70
19890.04 52
19891.38 68
19892.71 72
19894.04 72
19895.38 60
19896.71 65
19898.04 63
19899.37 69
19900.71 70
19902.04 57
19903.37 58
19904.71 56
19906.04 62
19907.37 72
19908.71 69
19910.04 65
19911.37 67
19912.71 71
19914.04 65
19915.37 66
19916.71 66
19918.04 71
19919.37 63
19920.71 49
19922.04 58
19923.37 73
19924.71 66
19926.04 61
19927.38 64
19928.71 65
19930.04 62
19931.38 69
19932.71 72
19934.05 56
19935.38 63
19936.71 59
19938.05 70
19939.38 63
19940.72 67
19942.05 67
19943.39 74
19944.72 71
19946.06 79
19947.39 60
19948.72 76
19950.06 74
19951.39 60
19952.73 65
19954.06 69
19955.40 64
19956.73 62
19958.07 75
19959.40 70
19960.74 67
19962.07 53
19963.41 67
19964.74 53
19966.08 72
19967.41 57
19968.75 65
19970.08 54
19971.42 70
19972.76 68
19974.09 69
19975.43 72
19976.76 67
19978.10 66
19979.43 62
19980.77 53
19982.10 68
19983.44 60
19984.78 59
19986.11 65
19987.45 57
19988.78 64
19990.12 63
19991.46 71
19992.79 84
19994.13 64
19995.46 48
19996.80 56
19998.14 59
19999.47 68
20000.81 65
20002.15 58
20003.48 70
20004.82 59
20006.16 69
20007.49 64
20008.83 64
20010.17 66
20011.50 65
20012.84 65
20014.18 56
20015.51 68
20016.85 75
20018.19 60
20019.52 75
20020.86 75
20022.20 75
20023.53 77
20024.87 52
20026.21 76
20027.55 63
20028.88 61
20030.22 82
20031.56 73
20032.90 76
20034.23 72
20035.57 59
20036.91 67
20038.25 73
20039.58 73
20040.92 70
20042.26 58
20043.60 74
20044.93 76
20046.27 67
20047.61 61
20048.95 85
20050.29 68
20051.62 77
20052.96 76
20054.30 78
20055.64 81
20056.98 71
20058.32 70
20059.65 58
20060.99 71
20062.33 71
20063.67 71
20065.01 60
20066.35 60
20067.68 82
20069.02 70
20070.36 68
20071.70 67
20073.04 58
20074.38 75
20075.72 76
20077.06 71
20078.40 70
20079.73 75
20081.07 73
20082.41 59
20083.75 64
20085.09 56
20086.43 84
20087.77 72
20089.11 72
20090.45 66
20091.79 76
20093.13 71
20094.47 68
20095.81 65
20097.15 66
20098.48 93
20099.82 74
20101.16 64
20102.50 78
20103.84 80
20105.18 77
20106.52 86
20107.86 58
20109.20 62
20110.54 72
20111.88 67
20113.22 69
20114.56 69
20115.90 69
20117.24 77
20118.58 71
20119.93 65
20121.27 70
20122.61 64
20123.95 79
20125.29 82
20126.63 71
20127.97 59
20129.31 65
20130.65 57
20131.99 58
20133.33 64
20134.67 87
20136.01 75
