# Supplementary material for: MALDI-TOF MS typing enables the classification of brewing yeasts of the genus Saccharomyces to major beer styles
Source: PLoS One. 2017 Aug 9;12(8):e0181694. doi: 10.1371/journal.pone.0181694 (PMC5549903; doi:10.1371/journal.pone.0181694)
Supplement: S9 File — The directory includes 90 raw files and was zipped to “.zip”; the folder has three strains with 30 spectra per strain; S1 Text explains the raw files with an example and Table 1 represents the yeast strains used within the experiment. (ZIP) [file pone.0181694.s012.zip › 25-27/30284-8J5-Lag-Lag-Lag-YPG-18h-E-E_2016-09-27_9_0_E3_1.dat]

1999.34 931
1999.77 957
2000.19 1087
2000.61 1083
2001.03 1098
2001.45 1027
2001.88 963
2002.30 932
2002.72 907
2003.14 825
2003.56 812
2003.99 867
2004.41 809
2004.83 731
2005.25 801
2005.68 794
2006.10 799
2006.52 740
2006.94 784
2007.37 863
2007.79 803
2008.21 816
2008.64 805
2009.06 776
2009.48 767
2009.90 805
2010.33 733
2010.75 826
2011.17 767
2011.60 733
2012.02 739
2012.44 697
2012.87 681
2013.29 781
2013.71 805
2014.14 780
2014.56 665
2014.98 696
2015.41 688
2015.83 706
2016.25 741
2016.68 747
2017.10 731
2017.53 778
2017.95 787
2018.37 786
2018.80 814
2019.22 834
2019.65 835
2020.07 852
2020.49 758
2020.92 719
2021.34 794
2021.77 813
2022.19 763
2022.61 856
2023.04 814
2023.46 804
2023.89 760
2024.31 749
2024.74 752
2025.16 684
2025.59 829
2026.01 745
2026.44 741
2026.86 778
2027.29 720
2027.71 760
2028.14 804
2028.56 748
2028.98 829
2029.41 782
2029.84 751
2030.26 699
2030.69 803
2031.11 806
2031.54 781
2031.96 717
2032.39 799
2032.81 790
2033.24 758
2033.66 740
2034.09 751
2034.51 813
2034.94 728
2035.37 758
2035.79 832
2036.22 791
2036.64 739
2037.07 733
2037.49 700
2037.92 768
2038.35 827
2038.77 755
2039.20 760
2039.62 780
2040.05 749
2040.48 749
2040.90 765
2041.33 793
2041.76 777
2042.18 740
2042.61 734
2043.03 749
2043.46 764
2043.89 848
2044.31 816
2044.74 774
2045.17 730
2045.59 787
2046.02 849
2046.45 890
2046.87 826
2047.30 773
2047.73 784
2048.16 793
2048.58 830
2049.01 803
2049.44 742
2049.86 718
2050.29 768
2050.72 719
2051.15 710
2051.57 775
2052.00 773
2052.43 788
2052.86 756
2053.28 740
2053.71 786
2054.14 792
2054.57 836
2054.99 837
2055.42 907
2055.85 941
2056.28 944
2056.70 1051
2057.13 1152
2057.56 1200
2057.99 1115
2058.42 1154
2058.84 1049
2059.27 1036
2059.70 988
2060.13 990
2060.56 932
2060.99 899
2061.41 908
2061.84 855
2062.27 888
2062.70 859
2063.13 810
2063.56 811
2063.99 917
2064.41 996
2064.84 1036
2065.27 1073
2065.70 1116
2066.13 1241
2066.56 1221
2066.99 1145
2067.42 1069
2067.85 984
2068.27 1022
2068.70 919
2069.13 885
2069.56 843
2069.99 771
2070.42 827
2070.85 784
2071.28 769
2071.71 764
2072.14 827
2072.57 736
2073.00 776
2073.43 769
2073.86 801
2074.29 840
2074.72 852
2075.15 843
2075.58 831
2076.01 810
2076.44 832
2076.87 888
2077.30 803
2077.73 874
2078.16 855
2078.59 802
2079.02 839
2079.45 823
2079.88 821
2080.31 803
2080.74 790
2081.17 765
2081.60 775
2082.03 770
2082.46 725
2082.89 774
2083.32 761
2083.75 729
2084.18 721
2084.61 769
2085.04 718
2085.47 789
2085.90 851
2086.34 814
2086.77 782
2087.20 761
2087.63 761
2088.06 725
2088.49 745
2088.92 696
2089.35 714
2089.79 788
2090.22 750
2090.65 747
2091.08 805
2091.51 775
2091.94 729
2092.37 743
2092.81 831
2093.24 773
2093.67 700
2094.10 733
2094.53 710
2094.96 705
2095.40 696
2095.83 712
2096.26 726
2096.69 726
2097.12 682
2097.56 709
2097.99 720
2098.42 675
2098.85 638
2099.29 612
2099.72 698
2100.15 682
2100.58 669
2101.01 657
2101.45 688
2101.88 728
2102.31 664
2102.75 687
2103.18 651
2103.61 758
2104.04 704
2104.48 705
2104.91 723
2105.34 717
2105.77 711
2106.21 784
2106.64 724
2107.07 786
2107.51 740
2107.94 750
2108.37 773
2108.81 723
2109.24 737
2109.67 747
2110.11 731
2110.54 779
2110.97 762
2111.41 756
2111.84 748
2112.27 721
2112.71 741
2113.14 771
2113.58 795
2114.01 727
2114.44 732
2114.88 718
2115.31 680
2115.75 631
2116.18 666
2116.61 727
2117.05 657
2117.48 669
2117.92 682
2118.35 704
2118.78 666
2119.22 651
2119.65 684
2120.09 752
2120.52 706
2120.96 716
2121.39 700
2121.83 719
2122.26 760
2122.69 710
2123.13 786
2123.56 738
2124.00 773
2124.43 709
2124.87 755
2125.30 745
2125.74 719
2126.17 751
2126.61 698
2127.04 735
2127.48 719
2127.91 785
2128.35 769
2128.79 713
2129.22 707
2129.66 744
2130.09 714
2130.53 676
2130.96 729
2131.40 777
2131.83 746
2132.27 746
2132.70 791
2133.14 743
2133.58 714
2134.01 690
2134.45 655
2134.88 671
2135.32 659
2135.76 691
2136.19 691
2136.63 681
2137.06 663
2137.50 662
2137.94 699
2138.37 748
2138.81 722
2139.25 745
2139.68 722
2140.12 764
2140.56 675
2140.99 722
2141.43 769
2141.87 754
2142.30 675
2142.74 677
2143.18 666
2143.61 664
2144.05 684
2144.49 666
2144.92 664
2145.36 609
2145.80 688
2146.23 654
2146.67 687
2147.11 691
2147.55 757
2147.98 806
2148.42 806
2148.86 893
2149.30 907
2149.73 983
2150.17 1005
2150.61 1011
2151.05 1031
2151.48 984
2151.92 974
2152.36 916
2152.80 890
2153.23 817
2153.67 863
2154.11 777
2154.55 739
2154.99 813
2155.42 746
2155.86 748
2156.30 821
2156.74 825
2157.18 755
2157.61 812
2158.05 765
2158.49 785
2158.93 821
2159.37 806
2159.81 759
2160.24 802
2160.68 779
2161.12 730
2161.56 781
2162.00 741
2162.44 799
2162.88 843
2163.32 793
2163.75 791
2164.19 814
2164.63 889
2165.07 937
2165.51 1009
2165.95 1073
2166.39 1139
2166.83 1185
2167.27 1024
2167.71 900
2168.15 999
2168.59 987
2169.02 891
2169.46 817
2169.90 828
2170.34 852
2170.78 837
2171.22 896
2171.66 950
2172.10 989
2172.54 952
2172.98 1050
2173.42 1103
2173.86 959
2174.30 937
2174.74 990
2175.18 946
2175.62 1049
2176.06 995
2176.50 950
2176.94 985
2177.38 932
2177.82 864
2178.26 898
2178.70 856
2179.14 849
2179.58 794
2180.02 791
2180.47 785
2180.91 804
2181.35 860
2181.79 837
2182.23 852
2182.67 828
2183.11 805
2183.55 805
2183.99 831
2184.43 727
2184.87 712
2185.31 729
2185.76 765
2186.20 723
2186.64 765
2187.08 809
2187.52 771
2187.96 763
2188.40 791
2188.84 830
2189.29 802
2189.73 821
2190.17 800
2190.61 834
2191.05 805
2191.49 850
2191.94 822
2192.38 807
2192.82 778
2193.26 805
2193.70 886
2194.14 936
2194.59 970
2195.03 894
2195.47 891
2195.91 864
2196.36 858
2196.80 905
2197.24 883
2197.68 849
2198.12 804
2198.57 803
2199.01 773
2199.45 742
2199.89 771
2200.34 689
2200.78 809
2201.22 795
2201.66 807
2202.11 771
2202.55 835
2202.99 821
2203.44 819
2203.88 860
2204.32 854
2204.76 809
2205.21 812
2205.65 836
2206.09 786
2206.54 828
2206.98 752
2207.42 809
2207.87 859
2208.31 858
2208.75 906
2209.20 882
2209.64 870
2210.08 837
2210.53 870
2210.97 870
2211.42 870
2211.86 875
2212.30 837
2212.75 794
2213.19 780
2213.63 785
2214.08 802
2214.52 794
2214.97 780
2215.41 777
2215.85 778
2216.30 833
2216.74 806
2217.19 798
2217.63 756
2218.08 818
2218.52 779
2218.97 757
2219.41 783
2219.85 764
2220.30 818
2220.74 852
2221.19 851
2221.63 896
2222.08 842
2222.52 862
2222.97 898
2223.41 903
2223.86 846
2224.30 816
2224.75 831
2225.19 838
2225.64 823
2226.08 812
2226.53 792
2226.97 799
2227.42 781
2227.86 814
2228.31 784
2228.75 787
2229.20 866
2229.65 830
2230.09 871
2230.54 869
2230.98 806
2231.43 775
2231.87 808
2232.32 857
2232.76 808
2233.21 830
2233.66 830
2234.10 797
2234.55 851
2234.99 827
2235.44 737
2235.89 748
2236.33 731
2236.78 747
2237.23 787
2237.67 746
2238.12 705
2238.56 740
2239.01 738
2239.46 704
2239.90 699
2240.35 676
2240.80 671
2241.24 727
2241.69 727
2242.14 703
2242.58 723
2243.03 698
2243.48 638
2243.93 680
2244.37 710
2244.82 754
2245.27 705
2245.71 616
2246.16 587
2246.61 656
2247.05 683
2247.50 739
2247.95 709
2248.40 688
2248.84 744
2249.29 708
2249.74 708
2250.19 616
2250.63 663
2251.08 660
2251.53 711
2251.98 706
2252.43 706
2252.87 638
2253.32 621
2253.77 640
2254.22 702
2254.66 632
2255.11 680
2255.56 681
2256.01 668
2256.46 667
2256.91 643
2257.35 684
2257.80 679
2258.25 688
2258.70 737
2259.15 725
2259.60 726
2260.04 710
2260.49 666
2260.94 777
2261.39 669
2261.84 757
2262.29 741
2262.74 753
2263.19 742
2263.63 711
2264.08 706
2264.53 705
2264.98 740
2265.43 681
2265.88 726
2266.33 690
2266.78 648
2267.23 716
2267.68 752
2268.13 750
2268.58 764
2269.02 771
2269.47 860
2269.92 948
2270.37 958
2270.82 952
2271.27 914
2271.72 923
2272.17 888
2272.62 960
2273.07 870
2273.52 844
2273.97 838
2274.42 839
2274.87 878
2275.32 930
2275.77 926
2276.22 912
2276.67 907
2277.12 923
2277.57 919
2278.02 920
2278.47 915
2278.92 903
2279.37 874
2279.82 866
2280.27 772
2280.73 801
2281.18 794
2281.63 778
2282.08 719
2282.53 667
2282.98 680
2283.43 665
2283.88 690
2284.33 700
2284.78 690
2285.23 696
2285.68 706
2286.14 646
2286.59 730
2287.04 779
2287.49 750
2287.94 737
2288.39 698
2288.84 754
2289.30 802
2289.75 860
2290.20 940
2290.65 970
2291.10 982
2291.55 989
2292.00 1012
2292.46 1004
2292.91 965
2293.36 943
2293.81 1004
2294.26 945
2294.72 938
2295.17 1004
2295.62 1037
2296.07 925
2296.52 894
2296.98 889
2297.43 842
2297.88 895
2298.33 835
2298.79 777
2299.24 751
2299.69 754
2300.14 811
2300.60 737
2301.05 750
2301.50 736
2301.95 756
2302.41 697
2302.86 702
2303.31 711
2303.76 696
2304.22 653
2304.67 706
2305.12 714
2305.58 746
2306.03 757
2306.48 738
2306.94 748
2307.39 786
2307.84 731
2308.30 724
2308.75 847
2309.20 847
2309.66 803
2310.11 782
2310.56 782
2311.02 889
2311.47 831
2311.92 744
2312.38 746
2312.83 777
2313.28 776
2313.74 766
2314.19 809
2314.65 799
2315.10 811
2315.55 833
2316.01 806
2316.46 767
2316.92 770
2317.37 761
2317.83 813
2318.28 839
2318.73 860
2319.19 818
2319.64 830
2320.10 849
2320.55 839
2321.01 845
2321.46 827
2321.92 817
2322.37 792
2322.82 801
2323.28 889
2323.73 951
2324.19 998
2324.64 1159
2325.10 1307
2325.55 1460
2326.01 1482
2326.46 1653
2326.92 1513
2327.37 1427
2327.83 1330
2328.29 1110
2328.74 959
2329.20 889
2329.65 845
2330.11 776
2330.56 752
2331.02 774
2331.47 731
2331.93 720
2332.38 708
2332.84 726
2333.30 772
2333.75 771
2334.21 799
2334.66 776
2335.12 762
2335.58 768
2336.03 774
2336.49 804
2336.94 751
2337.40 771
2337.86 718
2338.31 771
2338.77 750
2339.22 716
2339.68 799
2340.14 737
2340.59 712
2341.05 674
2341.51 754
2341.96 709
2342.42 754
2342.88 715
2343.33 740
2343.79 707
2344.25 701
2344.70 720
2345.16 693
2345.62 737
2346.08 758
2346.53 746
2346.99 759
2347.45 785
2347.90 764
2348.36 720
2348.82 705
2349.28 748
2349.73 734
2350.19 725
2350.65 717
2351.11 740
2351.56 733
2352.02 739
2352.48 748
2352.94 753
2353.39 793
2353.85 728
2354.31 715
2354.77 692
2355.22 672
2355.68 672
2356.14 645
2356.60 649
2357.06 673
2357.51 633
2357.97 677
2358.43 640
2358.89 607
2359.35 714
2359.81 761
2360.26 697
2360.72 718
2361.18 770
2361.64 769
2362.10 769
2362.56 765
2363.02 712
2363.47 731
2363.93 791
2364.39 843
2364.85 799
2365.31 818
2365.77 826
2366.23 853
2366.69 841
2367.15 794
2367.60 814
2368.06 797
2368.52 871
2368.98 733
2369.44 764
2369.90 798
2370.36 802
2370.82 737
2371.28 793
2371.74 685
2372.20 669
2372.66 698
2373.12 731
2373.58 769
2374.04 789
2374.50 711
2374.96 730
2375.42 793
2375.88 767
2376.34 762
2376.80 753
2377.26 749
2377.72 764
2378.18 698
2378.64 686
2379.10 671
2379.56 727
2380.02 727
2380.48 761
2380.94 698
2381.40 644
2381.86 672
2382.32 721
2382.78 692
2383.24 707
2383.70 716
2384.16 702
2384.62 673
2385.08 641
2385.54 647
2386.00 663
2386.47 661
2386.93 637
2387.39 654
2387.85 629
2388.31 719
2388.77 742
2389.23 668
2389.69 670
2390.15 624
2390.62 642
2391.08 635
2391.54 644
2392.00 694
2392.46 678
2392.92 699
2393.38 716
2393.85 651
2394.31 687
2394.77 736
2395.23 748
2395.69 684
2396.16 736
2396.62 775
2397.08 750
2397.54 734
2398.00 683
2398.47 703
2398.93 687
2399.39 693
2399.85 671
2400.31 623
2400.78 664
2401.24 704
2401.70 656
2402.16 678
2402.63 647
2403.09 733
2403.55 678
2404.01 678
2404.48 701
2404.94 665
2405.40 657
2405.86 698
2406.33 704
2406.79 641
2407.25 662
2407.72 701
2408.18 701
2408.64 707
2409.11 638
2409.57 612
2410.03 611
2410.49 593
2410.96 633
2411.42 643
2411.88 644
2412.35 597
2412.81 567
2413.28 628
2413.74 628
2414.20 584
2414.67 593
2415.13 590
2415.59 620
2416.06 642
2416.52 664
2416.98 670
2417.45 675
2417.91 745
2418.38 730
2418.84 676
2419.30 693
2419.77 722
2420.23 719
2420.70 722
2421.16 685
2421.63 697
2422.09 690
2422.55 672
2423.02 693
2423.48 669
2423.95 707
2424.41 659
2424.88 719
2425.34 759
2425.81 664
2426.27 715
2426.74 734
2427.20 703
2427.67 644
2428.13 660
2428.60 707
2429.06 639
2429.53 640
2429.99 646
2430.46 595
2430.92 622
2431.39 630
2431.85 636
2432.32 629
2432.78 676
2433.25 689
2433.71 681
2434.18 641
2434.64 597
2435.11 619
2435.58 703
2436.04 757
2436.51 612
2436.97 606
2437.44 608
2437.90 647
2438.37 591
2438.84 708
2439.30 748
2439.77 740
2440.23 752
2440.70 671
2441.17 670
2441.63 684
2442.10 717
2442.57 668
2443.03 707
2443.50 736
2443.96 655
2444.43 633
2444.90 677
2445.36 672
2445.83 653
2446.30 708
2446.76 626
2447.23 607
2447.70 620
2448.16 627
2448.63 666
2449.10 672
2449.57 626
2450.03 683
2450.50 647
2450.97 650
2451.43 654
2451.90 619
2452.37 630
2452.84 664
2453.30 623
2453.77 611
2454.24 642
2454.71 648
2455.17 602
2455.64 654
2456.11 620
2456.58 577
2457.04 592
2457.51 588
2457.98 606
2458.45 619
2458.91 621
2459.38 595
2459.85 624
2460.32 637
2460.79 606
2461.25 603
2461.72 617
2462.19 658
2462.66 647
2463.13 658
2463.60 650
2464.06 639
2464.53 623
2465.00 660
2465.47 656
2465.94 639
2466.41 654
2466.87 717
2467.34 637
2467.81 686
2468.28 628
2468.75 671
2469.22 654
2469.69 675
2470.16 649
2470.63 633
2471.09 582
2471.56 602
2472.03 585
2472.50 582
2472.97 663
2473.44 612
2473.91 631
2474.38 553
2474.85 571
2475.32 612
2475.79 643
2476.26 662
2476.73 624
2477.20 614
2477.67 648
2478.14 643
2478.60 669
2479.07 684
2479.54 697
2480.01 659
2480.48 671
2480.95 628
2481.42 597
2481.89 651
2482.36 622
2482.83 614
2483.30 592
2483.77 592
2484.25 593
2484.72 660
2485.19 640
2485.66 629
2486.13 639
2486.60 698
2487.07 713
2487.54 662
2488.01 738
2488.48 720
2488.95 690
2489.42 698
2489.89 740
2490.36 699
2490.83 654
2491.30 641
2491.78 656
2492.25 693
2492.72 632
2493.19 656
2493.66 695
2494.13 701
2494.60 676
2495.07 676
2495.55 710
2496.02 640
2496.49 603
2496.96 657
2497.43 640
2497.90 647
2498.37 660
2498.85 646
2499.32 636
2499.79 603
2500.26 637
2500.73 664
2501.20 607
2501.68 583
2502.15 614
2502.62 606
2503.09 725
2503.56 625
2504.04 668
2504.51 664
2504.98 669
2505.45 625
2505.93 661
2506.40 670
2506.87 680
2507.34 690
2507.82 706
2508.29 626
2508.76 672
2509.23 710
2509.71 706
2510.18 670
2510.65 764
2511.12 794
2511.60 898
2512.07 835
2512.54 886
2513.02 930
2513.49 818
2513.96 878
2514.44 859
2514.91 857
2515.38 793
2515.85 754
2516.33 773
2516.80 757
2517.27 633
2517.75 614
2518.22 686
2518.70 657
2519.17 684
2519.64 711
2520.12 721
2520.59 705
2521.06 678
2521.54 680
2522.01 657
2522.49 671
2522.96 671
2523.43 684
2523.91 672
2524.38 656
2524.86 644
2525.33 710
2525.80 720
2526.28 682
2526.75 686
2527.23 647
2527.70 686
2528.18 696
2528.65 559
2529.12 585
2529.60 706
2530.07 671
2530.55 669
2531.02 685
2531.50 648
2531.97 632
2532.45 659
2532.92 752
2533.40 721
2533.87 687
2534.35 677
2534.82 663
2535.30 647
2535.77 673
2536.25 648
2536.72 662
2537.20 668
2537.67 683
2538.15 646
2538.62 740
2539.10 710
2539.57 705
2540.05 663
2540.53 654
2541.00 740
2541.48 747
2541.95 754
2542.43 795
2542.90 672
2543.38 733
2543.86 713
2544.33 640
2544.81 720
2545.28 703
2545.76 730
2546.24 724
2546.71 740
2547.19 781
2547.66 821
2548.14 821
2548.62 798
2549.09 847
2549.57 870
2550.05 907
2550.52 915
2551.00 952
2551.48 862
2551.95 861
2552.43 841
2552.91 784
2553.38 740
2553.86 702
2554.34 762
2554.81 752
2555.29 699
2555.77 702
2556.24 679
2556.72 643
2557.20 643
2557.68 673
2558.15 641
2558.63 635
2559.11 614
2559.58 649
2560.06 672
2560.54 662
2561.02 672
2561.49 580
2561.97 580
2562.45 624
2562.93 716
2563.41 647
2563.88 635
2564.36 608
2564.84 580
2565.32 628
2565.79 577
2566.27 633
2566.75 635
2567.23 605
2567.71 629
2568.18 675
2568.66 697
2569.14 593
2569.62 606
2570.10 625
2570.58 599
2571.05 633
2571.53 627
2572.01 612
2572.49 587
2572.97 616
2573.45 662
2573.93 611
2574.40 656
2574.88 629
2575.36 663
2575.84 630
2576.32 692
2576.80 649
2577.28 608
2577.76 644
2578.24 616
2578.72 627
2579.19 615
2579.67 617
2580.15 660
2580.63 600
2581.11 619
2581.59 600
2582.07 601
2582.55 619
2583.03 622
2583.51 576
2583.99 608
2584.47 645
2584.95 614
2585.43 626
2585.91 652
2586.39 671
2586.87 697
2587.35 634
2587.83 623
2588.31 679
2588.79 616
2589.27 701
2589.75 716
2590.23 671
2590.71 631
2591.19 576
2591.67 606
2592.15 631
2592.63 631
2593.11 628
2593.59 572
2594.07 542
2594.55 583
2595.03 647
2595.51 631
2595.99 580
2596.47 549
2596.96 642
2597.44 588
2597.92 634
2598.40 611
2598.88 659
2599.36 591
2599.84 618
2600.32 628
2600.80 583
2601.28 610
2601.77 620
2602.25 603
2602.73 608
2603.21 565
2603.69 589
2604.17 605
2604.65 608
2605.14 620
2605.62 662
2606.10 639
2606.58 678
2607.06 654
2607.54 606
2608.03 621
2608.51 676
2608.99 670
2609.47 636
2609.95 589
2610.44 615
2610.92 595
2611.40 636
2611.88 633
2612.37 617
2612.85 563
2613.33 639
2613.81 601
2614.29 629
2614.78 677
2615.26 651
2615.74 611
2616.22 569
2616.71 629
2617.19 610
2617.67 567
2618.16 572
2618.64 622
2619.12 607
2619.60 586
2620.09 613
2620.57 656
2621.05 701
2621.54 608
2622.02 643
2622.50 646
2622.99 663
2623.47 619
2623.95 606
2624.44 642
2624.92 624
2625.40 594
2625.89 626
2626.37 635
2626.85 639
2627.34 642
2627.82 657
2628.30 615
2628.79 685
2629.27 694
2629.76 642
2630.24 648
2630.72 683
2631.21 636
2631.69 685
2632.18 702
2632.66 674
2633.14 673
2633.63 636
2634.11 670
2634.60 635
2635.08 625
2635.57 598
2636.05 655
2636.53 613
2637.02 656
2637.50 728
2637.99 671
2638.47 677
2638.96 638
2639.44 631
2639.93 626
2640.41 655
2640.90 608
2641.38 621
2641.87 636
2642.35 615
2642.84 595
2643.32 559
2643.81 538
2644.29 544
2644.78 582
2645.26 587
2645.75 644
2646.23 636
2646.72 637
2647.20 605
2647.69 620
2648.18 571
2648.66 569
2649.15 592
2649.63 588
2650.12 615
2650.60 661
2651.09 634
2651.58 602
2652.06 553
2652.55 585
2653.03 635
2653.52 609
2654.01 636
2654.49 697
2654.98 646
2655.46 622
2655.95 669
2656.44 629
2656.92 653
2657.41 664
2657.90 632
2658.38 652
2658.87 589
2659.36 644
2659.84 646
2660.33 663
2660.82 624
2661.30 641
2661.79 629
2662.28 643
2662.76 660
2663.25 644
2663.74 698
2664.22 705
2664.71 680
2665.20 663
2665.68 645
2666.17 656
2666.66 599
2667.15 647
2667.63 693
2668.12 679
2668.61 628
2669.10 601
2669.58 623
2670.07 617
2670.56 582
2671.05 620
2671.53 707
2672.02 672
2672.51 619
2673.00 727
2673.48 732
2673.97 721
2674.46 742
2674.95 725
2675.44 678
2675.92 657
2676.41 657
2676.90 639
2677.39 706
2677.88 641
2678.37 644
2678.85 682
2679.34 623
2679.83 639
2680.32 675
2680.81 592
2681.30 619
2681.79 576
2682.27 586
2682.76 625
2683.25 616
2683.74 658
2684.23 618
2684.72 596
2685.21 582
2685.70 524
2686.18 552
2686.67 557
2687.16 582
2687.65 580
2688.14 626
2688.63 588
2689.12 603
2689.61 631
2690.10 661
2690.59 615
2691.08 603
2691.57 664
2692.06 651
2692.55 638
2693.04 684
2693.53 651
2694.02 633
2694.51 688
2694.99 680
2695.48 697
2695.97 727
2696.46 693
2696.95 624
2697.44 662
2697.93 594
2698.42 572
2698.92 611
2699.41 618
2699.90 672
2700.39 717
2700.88 802
2701.37 616
2701.86 648
2702.35 624
2702.84 691
2703.33 699
2703.82 650
2704.31 662
2704.80 692
2705.29 669
2705.78 618
2706.27 658
2706.76 616
2707.25 674
2707.75 681
2708.24 634
2708.73 556
2709.22 610
2709.71 638
2710.20 696
2710.69 644
2711.18 583
2711.68 587
2712.17 604
2712.66 621
2713.15 628
2713.64 630
2714.13 611
2714.62 637
2715.12 609
2715.61 620
2716.10 570
2716.59 588
2717.08 604
2717.57 551
2718.07 579
2718.56 622
2719.05 611
2719.54 611
2720.03 557
2720.53 602
2721.02 676
2721.51 702
2722.00 674
2722.50 656
2722.99 709
2723.48 716
2723.97 678
2724.47 717
2724.96 684
2725.45 659
2725.94 709
2726.44 714
2726.93 672
2727.42 611
2727.91 660
2728.41 660
2728.90 608
2729.39 656
2729.89 648
2730.38 633
2730.87 622
2731.37 649
2731.86 654
2732.35 694
2732.84 676
2733.34 699
2733.83 645
2734.32 619
2734.82 730
2735.31 678
2735.81 723
2736.30 737
2736.79 712
2737.29 678
2737.78 674
2738.27 745
2738.77 787
2739.26 778
2739.75 837
2740.25 717
2740.74 726
2741.24 719
2741.73 725
2742.22 664
2742.72 691
2743.21 649
2743.71 700
2744.20 665
2744.70 645
2745.19 647
2745.68 646
2746.18 690
2746.67 607
2747.17 623
2747.66 749
2748.16 809
2748.65 784
2749.15 718
2749.64 666
2750.14 673
2750.63 632
2751.13 623
2751.62 601
2752.12 608
2752.61 631
2753.11 646
2753.60 639
2754.10 639
2754.59 624
2755.09 642
2755.58 640
2756.08 667
2756.57 609
2757.07 584
2757.56 593
2758.06 621
2758.56 609
2759.05 585
2759.55 593
2760.04 616
2760.54 658
2761.03 591
2761.53 580
2762.03 611
2762.52 609
2763.02 623
2763.51 621
2764.01 650
2764.51 641
2765.00 646
2765.50 660
2765.99 640
2766.49 673
2766.99 615
2767.48 615
2767.98 590
2768.48 582
2768.97 607
2769.47 585
2769.97 590
2770.46 539
2770.96 603
2771.46 654
2771.95 649
2772.45 627
2772.95 652
2773.44 629
2773.94 668
2774.44 643
2774.93 608
2775.43 640
2775.93 673
2776.43 642
2776.92 626
2777.42 577
2777.92 653
2778.41 667
2778.91 637
2779.41 604
2779.91 595
2780.40 610
2780.90 670
2781.40 663
2781.90 595
2782.39 627
2782.89 605
2783.39 599
2783.89 618
2784.39 601
2784.88 614
2785.38 651
2785.88 666
2786.38 641
2786.88 633
2787.37 674
2787.87 584
2788.37 585
2788.87 642
2789.37 659
2789.87 636
2790.36 601
2790.86 633
2791.36 642
2791.86 660
2792.36 700
2792.86 642
2793.36 574
2793.85 652
2794.35 637
2794.85 629
2795.35 652
2795.85 660
2796.35 630
2796.85 599
2797.35 644
2797.85 647
2798.34 643
2798.84 681
2799.34 644
2799.84 629
2800.34 663
2800.84 699
2801.34 660
2801.84 639
2802.34 673
2802.84 616
2803.34 607
2803.84 568
2804.34 629
2804.84 646
2805.34 637
2805.84 585
2806.34 617
2806.84 629
2807.34 644
2807.84 616
2808.34 618
2808.84 631
2809.34 640
2809.84 606
2810.34 666
2810.84 668
2811.34 628
2811.84 678
2812.34 659
2812.84 704
2813.34 595
2813.84 673
2814.34 644
2814.84 642
2815.34 617
2815.84 546
2816.34 561
2816.84 553
2817.34 630
2817.85 617
2818.35 626
2818.85 618
2819.35 607
2819.85 595
2820.35 647
2820.85 680
2821.35 643
2821.85 634
2822.35 655
2822.86 608
2823.36 559
2823.86 580
2824.36 653
2824.86 654
2825.36 657
2825.87 639
2826.37 598
2826.87 629
2827.37 624
2827.87 609
2828.37 569
2828.88 599
2829.38 592
2829.88 620
2830.38 589
2830.88 618
2831.39 648
2831.89 554
2832.39 589
2832.89 553
2833.39 626
2833.90 645
2834.40 637
2834.90 610
2835.40 578
2835.91 586
2836.41 615
2836.91 629
2837.41 581
2837.92 608
2838.42 640
2838.92 678
2839.42 600
2839.93 616
2840.43 641
2840.93 584
2841.44 626
2841.94 615
2842.44 573
2842.95 612
2843.45 597
2843.95 648
2844.45 613
2844.96 638
2845.46 643
2845.96 673
2846.47 665
2846.97 732
2847.48 767
2847.98 906
2848.48 880
2848.99 866
2849.49 802
2849.99 726
2850.50 713
2851.00 728
2851.50 788
2852.01 712
2852.51 670
2853.02 639
2853.52 594
2854.02 563
2854.53 612
2855.03 653
2855.54 648
2856.04 686
2856.55 647
2857.05 650
2857.55 650
2858.06 721
2858.56 649
2859.07 617
2859.57 582
2860.08 619
2860.58 612
2861.09 575
2861.59 585
2862.10 594
2862.60 647
2863.11 622
2863.61 591
2864.12 609
2864.62 666
2865.13 648
2865.63 640
2866.14 610
2866.64 658
2867.15 650
2867.65 605
2868.16 626
2868.66 579
2869.17 636
2869.67 665
2870.18 698
2870.68 635
2871.19 617
2871.69 643
2872.20 660
2872.71 667
2873.21 639
2873.72 670
2874.22 771
2874.73 701
2875.24 638
2875.74 673
2876.25 685
2876.75 609
2877.26 602
2877.77 606
2878.27 586
2878.78 638
2879.28 603
2879.79 569
2880.30 562
2880.80 580
2881.31 626
2881.82 616
2882.32 666
2882.83 594
2883.34 622
2883.84 658
2884.35 687
2884.86 711
2885.36 667
2885.87 705
2886.38 756
2886.88 771
2887.39 784
2887.90 827
2888.41 817
2888.91 889
2889.42 797
2889.93 799
2890.43 885
2890.94 926
2891.45 918
2891.96 872
2892.46 791
2892.97 780
2893.48 838
2893.99 860
2894.49 858
2895.00 1009
2895.51 1103
2896.02 1110
2896.53 1222
2897.03 1193
2897.54 1166
2898.05 1101
2898.56 1079
2899.07 983
2899.57 827
2900.08 897
2900.59 882
2901.10 813
2901.61 793
2902.11 727
2902.62 750
2903.13 762
2903.64 732
2904.15 793
2904.66 731
2905.16 727
2905.67 756
2906.18 731
2906.69 753
2907.20 744
2907.71 812
2908.22 807
2908.73 752
2909.24 759
2909.74 642
2910.25 666
2910.76 671
2911.27 650
2911.78 661
2912.29 642
2912.80 623
2913.31 697
2913.82 712
2914.33 689
2914.84 673
2915.35 685
2915.86 677
2916.36 617
2916.87 733
2917.38 742
2917.89 729
2918.40 698
2918.91 715
2919.42 696
2919.93 671
2920.44 679
2920.95 669
2921.46 707
2921.97 700
2922.48 691
2922.99 721
2923.50 676
2924.01 698
2924.52 711
2925.03 671
2925.54 660
2926.05 645
2926.57 654
2927.08 659
2927.59 656
2928.10 689
2928.61 681
2929.12 653
2929.63 668
2930.14 694
2930.65 677
2931.16 643
2931.67 570
2932.18 674
2932.69 709
2933.20 638
2933.72 632
2934.23 639
2934.74 671
2935.25 643
2935.76 657
2936.27 648
2936.78 677
2937.29 713
2937.81 708
2938.32 742
2938.83 741
2939.34 741
2939.85 751
2940.36 748
2940.88 711
2941.39 682
2941.90 733
2942.41 767
2942.92 688
2943.43 710
2943.95 672
2944.46 633
2944.97 655
2945.48 657
2945.99 711
2946.51 669
2947.02 710
2947.53 714
2948.04 652
2948.56 687
2949.07 634
2949.58 684
2950.09 617
2950.61 603
2951.12 641
2951.63 601
2952.14 580
2952.66 574
2953.17 597
2953.68 619
2954.19 688
2954.71 660
2955.22 702
2955.73 693
2956.25 658
2956.76 662
2957.27 661
2957.79 626
2958.30 657
2958.81 707
2959.33 668
2959.84 664
2960.35 692
2960.87 678
2961.38 656
2961.89 654
2962.41 699
2962.92 745
2963.43 710
2963.95 769
2964.46 774
2964.97 764
2965.49 780
2966.00 735
2966.52 771
2967.03 813
2967.54 828
2968.06 741
2968.57 770
2969.09 740
2969.60 711
2970.12 742
2970.63 761
2971.14 774
2971.66 754
2972.17 730
2972.69 766
2973.20 746
2973.72 774
2974.23 821
2974.75 832
2975.26 812
2975.77 878
2976.29 847
2976.80 800
2977.32 804
2977.83 771
2978.35 738
2978.86 729
2979.38 809
2979.89 801
2980.41 799
2980.92 795
2981.44 902
2981.95 968
2982.47 946
2982.99 1001
2983.50 943
2984.02 1102
2984.53 1001
2985.05 1074
2985.56 1120
2986.08 1032
2986.59 1060
2987.11 1008
2987.63 1086
2988.14 1116
2988.66 1156
2989.17 1169
2989.69 1189
2990.20 1203
2990.72 1219
2991.24 1173
2991.75 1164
2992.27 1188
2992.79 1161
2993.30 1143
2993.82 1151
2994.33 1165
2994.85 1168
2995.37 1196
2995.88 1256
2996.40 1274
2996.92 1412
2997.43 1409
2997.95 1518
2998.47 1679
2998.98 1597
2999.50 1631
3000.02 1614
3000.53 1623
3001.05 1692
3001.57 1904
3002.08 2010
3002.60 2325
3003.12 2726
3003.64 3271
3004.15 4323
3004.67 5606
3005.19 6613
3005.70 7442
3006.22 7875
3006.74 7834
3007.26 7208
3007.77 6713
3008.29 5892
3008.81 4824
3009.33 3946
3009.84 3177
3010.36 2526
3010.88 2160
3011.40 1825
3011.92 1739
3012.43 1621
3012.95 1541
3013.47 1508
3013.99 1475
3014.50 1482
3015.02 1429
3015.54 1363
3016.06 1318
3016.58 1321
3017.10 1305
3017.61 1352
3018.13 1227
3018.65 1156
3019.17 1133
3019.69 1095
3020.21 1079
3020.73 1081
3021.24 1101
3021.76 1270
3022.28 1251
3022.80 1267
3023.32 1215
3023.84 1332
3024.36 1406
3024.88 1317
3025.39 1487
3025.91 1382
3026.43 1344
3026.95 1239
3027.47 1175
3027.99 1136
3028.51 1101
3029.03 1028
3029.55 984
3030.07 948
3030.59 1032
3031.11 975
3031.63 965
3032.15 983
3032.66 1005
3033.18 987
3033.70 961
3034.22 980
3034.74 965
3035.26 948
3035.78 973
3036.30 995
3036.82 984
3037.34 1010
3037.86 985
3038.38 1010
3038.90 979
3039.42 1022
3039.94 874
3040.46 844
3040.98 919
3041.51 891
3042.03 897
3042.55 995
3043.07 985
3043.59 931
3044.11 981
3044.63 915
3045.15 965
3045.67 961
3046.19 906
3046.71 888
3047.23 931
3047.75 923
3048.27 882
3048.79 847
3049.32 816
3049.84 830
3050.36 812
3050.88 920
3051.40 914
3051.92 852
3052.44 878
3052.96 837
3053.49 924
3054.01 850
3054.53 939
3055.05 895
3055.57 881
3056.09 896
3056.62 967
3057.14 995
3057.66 947
3058.18 1008
3058.70 954
3059.22 963
3059.75 1003
3060.27 903
3060.79 968
3061.31 1007
3061.83 1065
3062.36 1015
3062.88 1021
3063.40 982
3063.92 1057
3064.45 1050
3064.97 1001
3065.49 1027
3066.01 1145
3066.54 1223
3067.06 1297
3067.58 1266
3068.10 1394
3068.63 1492
3069.15 1439
3069.67 1480
3070.19 1511
3070.72 1457
3071.24 1345
3071.76 1412
3072.29 1388
3072.81 1220
3073.33 1202
3073.85 1193
3074.38 1152
3074.90 1123
3075.42 1117
3075.95 1162
3076.47 1242
3076.99 1247
3077.52 1311
3078.04 1448
3078.57 1360
3079.09 1372
3079.61 1357
3080.14 1581
3080.66 1512
3081.18 1572
3081.71 1740
3082.23 1840
3082.76 1794
3083.28 1699
3083.80 1746
3084.33 1783
3084.85 1701
3085.38 1646
3085.90 1664
3086.42 1739
3086.95 1747
3087.47 1885
3088.00 2250
3088.52 2787
3089.05 3585
3089.57 4793
3090.09 5818
3090.62 6705
3091.14 7161
3091.67 7209
3092.19 6850
3092.72 6202
3093.24 5289
3093.77 4493
3094.29 3778
3094.82 3235
3095.34 2775
3095.87 2623
3096.39 2489
3096.92 2450
3097.44 2349
3097.97 2418
3098.49 2377
3099.02 2352
3099.54 2256
3100.07 2338
3100.59 2483
3101.12 2741
3101.64 3255
3102.17 4107
3102.70 5131
3103.22 6251
3103.75 6945
3104.27 7187
3104.80 7040
3105.32 6682
3105.85 6062
3106.38 5213
3106.90 4451
3107.43 3476
3107.95 2922
3108.48 2619
3109.01 2331
3109.53 2216
3110.06 2096
3110.58 1869
3111.11 1858
3111.64 1851
3112.16 1676
3112.69 1517
3113.22 1550
3113.74 1479
3114.27 1476
3114.80 1409
3115.32 1326
3115.85 1322
3116.38 1205
3116.90 1221
3117.43 1275
3117.96 1256
3118.48 1202
3119.01 1215
3119.54 1284
3120.06 1259
3120.59 1261
3121.12 1378
3121.65 1455
3122.17 1569
3122.70 1558
3123.23 1563
3123.76 1561
3124.28 1573
3124.81 1431
3125.34 1288
3125.87 1337
3126.39 1290
3126.92 1151
3127.45 1131
3127.98 1041
3128.50 1087
3129.03 1133
3129.56 1079
3130.09 1080
3130.62 1034
3131.14 1132
3131.67 1135
3132.20 1045
3132.73 953
3133.26 1027
3133.78 1055
3134.31 1021
3134.84 1047
3135.37 1080
3135.90 1005
3136.43 985
3136.95 998
3137.48 996
3138.01 975
3138.54 904
3139.07 914
3139.60 949
3140.13 917
3140.65 891
3141.18 989
3141.71 972
3142.24 974
3142.77 959
3143.30 988
3143.83 931
3144.36 915
3144.89 861
3145.42 919
3145.94 886
3146.47 929
3147.00 907
3147.53 922
3148.06 899
3148.59 876
3149.12 945
3149.65 928
3150.18 933
3150.71 924
3151.24 989
3151.77 895
3152.30 892
3152.83 871
3153.36 920
3153.89 944
3154.42 912
3154.95 906
3155.48 930
3156.01 959
3156.54 930
3157.07 954
3157.60 944
3158.13 910
3158.66 907
3159.19 915
3159.72 913
3160.25 858
3160.78 842
3161.31 988
3161.84 985
3162.37 1016
3162.90 975
3163.43 950
3163.97 942
3164.50 1003
3165.03 913
3165.56 879
3166.09 881
3166.62 894
3167.15 872
3167.68 841
3168.21 823
3168.74 798
3169.28 835
3169.81 782
3170.34 815
3170.87 835
3171.40 767
3171.93 842
3172.46 775
3172.99 791
3173.53 754
3174.06 807
3174.59 861
3175.12 944
3175.65 926
3176.18 945
3176.72 960
3177.25 962
3177.78 917
3178.31 819
3178.84 825
3179.38 782
3179.91 807
3180.44 762
3180.97 749
3181.50 742
3182.04 766
3182.57 773
3183.10 741
3183.63 777
3184.17 744
3184.70 793
3185.23 789
3185.76 761
3186.30 840
3186.83 849
3187.36 793
3187.89 806
3188.43 886
3188.96 917
3189.49 859
3190.03 826
3190.56 839
3191.09 855
3191.63 819
3192.16 887
3192.69 827
3193.22 782
3193.76 779
3194.29 885
3194.82 949
3195.36 879
3195.89 790
3196.43 841
3196.96 821
3197.49 800
3198.03 796
3198.56 845
3199.09 866
3199.63 821
3200.16 852
3200.69 837
3201.23 896
3201.76 886
3202.30 874
3202.83 865
3203.36 870
3203.90 898
3204.43 869
3204.97 896
3205.50 904
3206.04 983
3206.57 1007
3207.10 1080
3207.64 1015
3208.17 1185
3208.71 1290
3209.24 1349
3209.78 1492
3210.31 1621
3210.85 1654
3211.38 1683
3211.91 1786
3212.45 1825
3212.98 1793
3213.52 1762
3214.05 1773
3214.59 1674
3215.12 1476
3215.66 1300
3216.19 1263
3216.73 1144
3217.26 1014
3217.80 1000
3218.34 952
3218.87 891
3219.41 877
3219.94 882
3220.48 922
3221.01 924
3221.55 912
3222.08 958
3222.62 1011
3223.15 1112
3223.69 1093
3224.23 1192
3224.76 1199
3225.30 1199
3225.83 1248
3226.37 1250
3226.91 1251
3227.44 1244
3227.98 1197
3228.51 1139
3229.05 1098
3229.59 1113
3230.12 1040
3230.66 1143
3231.20 1207
3231.73 1131
3232.27 1135
3232.81 1150
3233.34 1179
3233.88 1136
3234.41 1162
3234.95 1160
3235.49 1213
3236.02 1312
3236.56 1433
3237.10 1518
3237.64 1516
3238.17 1571
3238.71 1639
3239.25 1571
3239.78 1568
3240.32 1584
3240.86 1503
3241.39 1487
3241.93 1415
3242.47 1441
3243.01 1456
3243.54 1592
3244.08 1594
3244.62 1567
3245.16 1544
3245.69 1638
3246.23 1672
3246.77 1662
3247.31 1743
3247.84 1786
3248.38 1819
3248.92 1860
3249.46 1874
3250.00 2083
3250.53 2241
3251.07 2687
3251.61 3030
3252.15 3953
3252.69 5121
3253.22 6144
3253.76 6759
3254.30 7215
3254.84 7303
3255.38 6831
3255.92 6113
3256.45 5226
3256.99 4394
3257.53 3763
3258.07 3036
3258.61 2873
3259.15 2671
3259.69 2556
3260.23 2582
3260.76 2708
3261.30 3013
3261.84 3394
3262.38 3890
3262.92 4381
3263.46 4596
3264.00 4754
3264.54 4849
3265.08 4697
3265.62 4700
3266.15 4596
3266.69 4878
3267.23 5020
3267.77 5144
3268.31 4907
3268.85 4676
3269.39 4335
3269.93 3917
3270.47 3457
3271.01 3050
3271.55 2801
3272.09 2525
3272.63 2411
3273.17 2332
3273.71 2220
3274.25 2110
3274.79 2013
3275.33 2004
3275.87 1965
3276.41 1817
3276.95 1807
3277.49 1833
3278.03 1743
3278.57 1714
3279.11 1643
3279.65 1637
3280.19 1772
3280.73 1810
3281.27 1750
3281.81 1744
3282.35 1661
3282.89 1775
3283.43 1763
3283.97 1648
3284.52 1642
3285.06 1673
3285.60 1750
3286.14 1786
3286.68 1772
3287.22 1819
3287.76 1738
3288.30 1819
3288.84 1704
3289.38 1727
3289.93 1733
3290.47 1719
3291.01 1861
3291.55 1930
3292.09 2092
3292.63 2167
3293.17 2237
3293.72 2544
3294.26 2682
3294.80 2786
3295.34 3137
3295.88 3471
3296.42 3542
3296.97 3650
3297.51 3957
3298.05 3793
3298.59 3566
3299.13 3441
3299.68 2989
3300.22 2651
3300.76 2516
3301.30 2354
3301.84 2168
3302.39 2070
3302.93 2118
3303.47 2018
3304.01 2023
3304.56 1847
3305.10 1873
3305.64 1917
3306.18 1955
3306.73 1964
3307.27 1844
3307.81 1882
3308.35 1948
3308.90 2047
3309.44 2192
3309.98 2270
3310.52 2398
3311.07 2448
3311.61 2458
3312.15 2535
3312.70 2509
3313.24 2417
3313.78 2359
3314.33 2363
3314.87 2312
3315.41 2398
3315.96 2509
3316.50 2704
3317.04 2866
3317.59 2900
3318.13 3167
3318.67 3478
3319.22 3587
3319.76 3705
3320.30 3813
3320.85 3949
3321.39 4026
3321.94 3854
3322.48 3589
3323.02 3497
3323.57 3314
3324.11 3231
3324.66 3019
3325.20 2943
3325.74 3004
3326.29 2760
3326.83 2622
3327.38 2709
3327.92 2601
3328.47 2664
3329.01 2693
3329.55 2671
3330.10 2796
3330.64 2843
3331.19 3012
3331.73 3461
3332.28 4175
3332.82 5729
3333.37 8252
3333.91 11886
3334.46 16502
3335.00 21665
3335.55 26499
3336.09 30854
3336.64 33762
3337.18 35039
3337.73 34084
3338.27 31746
3338.82 29066
3339.36 25264
3339.91 21337
3340.45 17229
3341.00 13905
3341.54 11238
3342.09 8790
3342.63 6961
3343.18 5534
3343.73 4651
3344.27 3920
3344.82 3331
3345.36 2901
3345.91 2812
3346.45 2610
3347.00 2552
3347.55 2499
3348.09 2387
3348.64 2245
3349.18 2042
3349.73 1984
3350.28 1880
3350.82 1720
3351.37 1661
3351.92 1531
3352.46 1463
3353.01 1548
3353.55 1526
3354.10 1467
3354.65 1513
3355.19 1485
3355.74 1536
3356.29 1569
3356.83 1665
3357.38 1629
3357.93 1732
3358.47 1655
3359.02 1699
3359.57 1702
3360.12 1748
3360.66 1776
3361.21 1737
3361.76 1877
3362.30 1952
3362.85 2068
3363.40 2133
3363.95 2161
3364.49 2169
3365.04 2297
3365.59 2183
3366.14 2171
3366.68 2106
3367.23 2055
3367.78 2057
3368.33 1922
3368.87 1811
3369.42 1837
3369.97 1871
3370.52 1875
3371.06 1961
3371.61 2213
3372.16 2530
3372.71 2981
3373.26 3507
3373.80 3844
3374.35 4074
3374.90 4359
3375.45 4348
3376.00 4373
3376.54 4120
3377.09 3875
3377.64 3456
3378.19 2947
3378.74 2738
3379.29 2358
3379.84 2261
3380.38 2046
3380.93 1773
3381.48 1711
3382.03 1625
3382.58 1643
3383.13 1543
3383.68 1620
3384.23 1600
3384.77 1515
3385.32 1429
3385.87 1406
3386.42 1371
3386.97 1330
3387.52 1282
3388.07 1246
3388.62 1255
3389.17 1328
3389.72 1298
3390.27 1311
3390.82 1310
3391.37 1274
3391.92 1296
3392.46 1315
3393.01 1319
3393.56 1368
3394.11 1380
3394.66 1342
3395.21 1407
3395.76 1426
3396.31 1502
3396.86 1554
3397.41 1608
3397.96 1717
3398.51 1813
3399.06 1871
3399.61 1878
3400.16 1819
3400.71 1797
3401.26 1811
3401.81 1727
3402.37 1634
3402.92 1649
3403.47 1511
3404.02 1451
3404.57 1260
3405.12 1319
3405.67 1284
3406.22 1264
3406.77 1282
3407.32 1206
3407.87 1214
3408.42 1175
3408.97 1331
3409.52 1381
3410.08 1444
3410.63 1544
3411.18 1745
3411.73 1852
3412.28 1997
3412.83 2034
3413.38 1954
3413.93 1944
3414.48 1848
3415.04 1825
3415.59 1851
3416.14 1801
3416.69 1707
3417.24 1643
3417.79 1595
3418.35 1502
3418.90 1496
3419.45 1495
3420.00 1424
3420.55 1427
3421.10 1433
3421.66 1386
3422.21 1333
3422.76 1364
3423.31 1484
3423.86 1506
3424.42 1646
3424.97 1638
3425.52 1803
3426.07 1691
3426.63 1700
3427.18 1664
3427.73 1524
3428.28 1364
3428.84 1338
3429.39 1254
3429.94 1223
3430.49 1115
3431.05 1023
3431.60 1035
3432.15 1087
3432.70 1086
3433.26 1152
3433.81 1140
3434.36 1128
3434.92 1083
3435.47 1074
3436.02 1182
3436.58 1170
3437.13 1131
3437.68 1178
3438.24 1209
3438.79 1181
3439.34 1203
3439.90 1268
3440.45 1252
3441.00 1138
3441.56 1099
3442.11 1191
3442.66 1259
3443.22 1172
3443.77 1126
3444.32 1225
3444.88 1178
3445.43 1210
3445.99 1113
3446.54 1010
3447.09 1073
3447.65 1095
3448.20 1026
3448.76 1062
3449.31 1076
3449.86 995
3450.42 987
3450.97 977
3451.53 951
3452.08 909
3452.64 950
3453.19 933
3453.75 976
3454.30 938
3454.85 973
3455.41 951
3455.96 1047
3456.52 1057
3457.07 952
3457.63 923
3458.18 960
3458.74 944
3459.29 921
3459.85 973
3460.40 975
3460.96 944
3461.51 988
3462.07 986
3462.62 1006
3463.18 1048
3463.73 1053
3464.29 1058
3464.85 1179
3465.40 1094
3465.96 1169
3466.51 1137
3467.07 1212
3467.62 1106
3468.18 1221
3468.73 1237
3469.29 1249
3469.85 1248
3470.40 1184
3470.96 1315
3471.51 1448
3472.07 1515
3472.63 1490
3473.18 1446
3473.74 1456
3474.29 1516
3474.85 1557
3475.41 1394
3475.96 1307
3476.52 1279
3477.08 1293
3477.63 1295
3478.19 1302
3478.75 1308
3479.30 1357
3479.86 1551
3480.42 1545
3480.97 1584
3481.53 1613
3482.09 1657
3482.64 1757
3483.20 1822
3483.76 1860
3484.31 1918
3484.87 1921
3485.43 1874
3485.98 1935
3486.54 1980
3487.10 1942
3487.66 2008
3488.21 2054
3488.77 2226
3489.33 2376
3489.89 2906
3490.44 3834
3491.00 5275
3491.56 7392
3492.12 9829
3492.67 11708
3493.23 13341
3493.79 13547
3494.35 12896
3494.90 11302
3495.46 9408
3496.02 7719
3496.58 6228
3497.14 4938
3497.69 3977
3498.25 3153
3498.81 2728
3499.37 2503
3499.93 2243
3500.49 2196
3501.04 2197
3501.60 2323
3502.16 2443
3502.72 2650
3503.28 2909
3503.84 3231
3504.39 3792
3504.95 4026
3505.51 4393
3506.07 4604
3506.63 4628
3507.19 4368
3507.75 4111
3508.31 3783
3508.86 3571
3509.42 3089
3509.98 2898
3510.54 2660
3511.10 2508
3511.66 2415
3512.22 2415
3512.78 2241
3513.34 2031
3513.90 1901
3514.46 1709
3515.02 1563
3515.58 1495
3516.13 1303
3516.69 1269
3517.25 1258
3517.81 1263
3518.37 1264
3518.93 1170
3519.49 1159
3520.05 1090
3520.61 1113
3521.17 1122
3521.73 1148
3522.29 1103
3522.85 1200
3523.41 1298
3523.97 1307
3524.53 1390
3525.09 1369
3525.65 1401
3526.21 1278
3526.77 1230
3527.33 1155
3527.89 1202
3528.46 1168
3529.02 1198
3529.58 1232
3530.14 1269
3530.70 1340
3531.26 1340
3531.82 1269
3532.38 1297
3532.94 1341
3533.50 1282
3534.06 1318
3534.62 1283
3535.18 1292
3535.75 1193
3536.31 1149
3536.87 1114
3537.43 1188
3537.99 1113
3538.55 1073
3539.11 1095
3539.67 1104
3540.24 1142
3540.80 1111
3541.36 1085
3541.92 1189
3542.48 1244
3543.04 1161
3543.61 1122
3544.17 1174
3544.73 1228
3545.29 1163
3545.85 1166
3546.41 1158
3546.98 1121
3547.54 1116
3548.10 1125
3548.66 1129
3549.23 1065
3549.79 1054
3550.35 1049
3550.91 1021
3551.47 1046
3552.04 997
3552.60 944
3553.16 909
3553.72 905
3554.29 840
3554.85 819
3555.41 849
3555.97 831
3556.54 880
3557.10 864
3557.66 895
3558.23 879
3558.79 841
3559.35 940
3559.91 933
3560.48 975
3561.04 965
3561.60 964
3562.17 941
3562.73 957
3563.29 901
3563.86 927
3564.42 959
3564.98 1016
3565.55 943
3566.11 995
3566.67 1063
3567.24 1000
3567.80 970
3568.36 951
3568.93 968
3569.49 987
3570.06 994
3570.62 934
3571.18 888
3571.75 884
3572.31 885
3572.88 851
3573.44 874
3574.00 923
3574.57 1040
3575.13 1064
3575.70 1126
3576.26 1255
3576.82 1293
3577.39 1385
3577.95 1591
3578.52 1563
3579.08 1594
3579.65 1570
3580.21 1455
3580.78 1332
3581.34 1323
3581.91 1223
3582.47 1171
3583.04 1167
3583.60 1121
3584.17 1063
3584.73 947
3585.30 984
3585.86 926
3586.43 925
3586.99 940
3587.56 906
3588.12 900
3588.69 841
3589.25 820
3589.82 770
3590.38 816
3590.95 794
3591.51 762
3592.08 754
3592.64 788
3593.21 781
3593.78 721
3594.34 772
3594.91 805
3595.47 828
3596.04 846
3596.60 813
3597.17 771
3597.74 793
3598.30 814
3598.87 827
3599.43 842
3600.00 921
3600.57 884
3601.13 814
3601.70 822
3602.27 752
3602.83 730
3603.40 766
3603.96 695
3604.53 742
3605.10 708
3605.66 689
3606.23 700
3606.80 741
3607.36 770
3607.93 712
3608.50 776
3609.07 732
3609.63 766
3610.20 714
3610.77 672
3611.33 736
3611.90 725
3612.47 666
3613.03 719
3613.60 719
3614.17 703
3614.74 741
3615.30 728
3615.87 771
3616.44 731
3617.01 730
3617.57 761
3618.14 755
3618.71 725
3619.28 843
3619.84 866
3620.41 842
3620.98 793
3621.55 769
3622.12 797
3622.68 777
3623.25 715
3623.82 732
3624.39 671
3624.96 678
3625.52 797
3626.09 733
3626.66 701
3627.23 706
3627.80 711
3628.37 751
3628.93 736
3629.50 715
3630.07 701
3630.64 762
3631.21 743
3631.78 761
3632.34 726
3632.91 763
3633.48 771
3634.05 809
3634.62 802
3635.19 821
3635.76 731
3636.33 821
3636.90 809
3637.47 777
3638.03 808
3638.60 810
3639.17 752
3639.74 734
3640.31 747
3640.88 775
3641.45 826
3642.02 842
3642.59 880
3643.16 829
3643.73 776
3644.30 791
3644.87 810
3645.44 792
3646.01 761
3646.58 742
3647.15 763
3647.72 807
3648.29 762
3648.86 764
3649.43 773
3650.00 791
3650.57 854
3651.14 851
3651.71 882
3652.28 1001
3652.85 1105
3653.42 1171
3653.99 1321
3654.56 1350
3655.13 1264
3655.70 1185
3656.27 1135
3656.84 1016
3657.41 1061
3657.98 984
3658.55 910
3659.12 1031
3659.69 1015
3660.27 1070
3660.84 1008
3661.41 1038
3661.98 1027
3662.55 970
3663.12 943
3663.69 1010
3664.26 1052
3664.83 1100
3665.41 1205
3665.98 1366
3666.55 1548
3667.12 1616
3667.69 1846
3668.26 1860
3668.83 1639
3669.41 1467
3669.98 1471
3670.55 1239
3671.12 1101
3671.69 1003
3672.26 938
3672.84 944
3673.41 929
3673.98 945
3674.55 955
3675.12 903
3675.70 946
3676.27 919
3676.84 829
3677.41 863
3677.98 991
3678.56 968
3679.13 1006
3679.70 959
3680.27 919
3680.85 961
3681.42 865
3681.99 870
3682.56 836
3683.14 762
3683.71 757
3684.28 713
3684.86 711
3685.43 684
3686.00 758
3686.57 726
3687.15 736
3687.72 798
3688.29 787
3688.87 790
3689.44 854
3690.01 824
3690.59 859
3691.16 836
3691.73 833
3692.31 853
3692.88 875
3693.45 894
3694.03 867
3694.60 882
3695.17 814
3695.75 707
3696.32 711
3696.89 734
3697.47 750
3698.04 716
3698.62 664
3699.19 671
3699.76 637
3700.34 701
3700.91 697
3701.49 723
3702.06 722
3702.63 757
3703.21 755
3703.78 758
3704.36 780
3704.93 824
3705.51 804
3706.08 848
3706.65 814
3707.23 823
3707.80 875
3708.38 845
3708.95 827
3709.53 897
3710.10 895
3710.68 885
3711.25 829
3711.83 890
3712.40 857
3712.98 895
3713.55 828
3714.13 809
3714.70 754
3715.28 808
3715.85 796
3716.43 681
3717.00 723
3717.58 732
3718.15 702
3718.73 701
3719.30 710
3719.88 673
3720.46 672
3721.03 645
3721.61 656
3722.18 712
3722.76 676
3723.33 641
3723.91 696
3724.49 713
3725.06 673
3725.64 697
3726.21 687
3726.79 712
3727.37 699
3727.94 700
3728.52 732
3729.09 765
3729.67 684
3730.25 692
3730.82 689
3731.40 746
3731.98 765
3732.55 732
3733.13 716
3733.71 765
3734.28 687
3734.86 636
3735.44 718
3736.01 689
3736.59 674
3737.17 661
3737.74 733
3738.32 651
3738.90 639
3739.47 710
3740.05 734
3740.63 680
3741.20 695
3741.78 735
3742.36 712
3742.94 662
3743.51 594
3744.09 614
3744.67 636
3745.25 696
3745.82 643
3746.40 641
3746.98 601
3747.56 632
3748.13 663
3748.71 611
3749.29 620
3749.87 663
3750.45 702
3751.02 675
3751.60 662
3752.18 692
3752.76 689
3753.34 651
3753.91 683
3754.49 637
3755.07 587
3755.65 607
3756.23 655
3756.80 654
3757.38 721
3757.96 705
3758.54 674
3759.12 731
3759.70 707
3760.28 668
3760.85 680
3761.43 702
3762.01 698
3762.59 683
3763.17 670
3763.75 728
3764.33 657
3764.91 685
3765.49 695
3766.06 738
3766.64 735
3767.22 721
3767.80 698
3768.38 655
3768.96 669
3769.54 738
3770.12 733
3770.70 682
3771.28 762
3771.86 700
3772.44 702
3773.02 709
3773.60 728
3774.18 748
3774.76 662
3775.34 701
3775.92 729
3776.50 710
3777.08 734
3777.66 724
3778.24 701
3778.82 690
3779.40 690
3779.98 691
3780.56 750
3781.14 764
3781.72 788
3782.30 761
3782.88 725
3783.46 681
3784.04 686
3784.62 715
3785.20 697
3785.78 685
3786.36 679
3786.94 698
3787.52 662
3788.10 694
3788.68 694
3789.26 739
3789.84 769
3790.43 766
3791.01 704
3791.59 696
3792.17 739
3792.75 717
3793.33 697
3793.91 708
3794.49 725
3795.07 695
3795.66 690
3796.24 775
3796.82 798
3797.40 772
3797.98 751
3798.56 779
3799.15 802
3799.73 836
3800.31 861
3800.89 926
3801.47 1027
3802.05 1043
3802.64 1003
3803.22 1109
3803.80 1107
3804.38 991
3804.96 1028
3805.55 882
3806.13 935
3806.71 840
3807.29 948
3807.87 1019
3808.46 1064
3809.04 1106
3809.62 1071
3810.20 1104
3810.79 1110
3811.37 1132
3811.95 1148
3812.53 1146
3813.12 1114
3813.70 1030
3814.28 1220
3814.87 1245
3815.45 1264
3816.03 1383
3816.61 1403
3817.20 1400
3817.78 1373
3818.36 1302
3818.95 1193
3819.53 1017
3820.11 965
3820.70 884
3821.28 809
3821.86 895
3822.45 952
3823.03 1018
3823.61 1048
3824.20 1096
3824.78 1098
3825.36 1003
3825.95 977
3826.53 956
3827.11 896
3827.70 810
3828.28 798
3828.87 819
3829.45 777
3830.03 826
3830.62 827
3831.20 786
3831.79 749
3832.37 787
3832.95 826
3833.54 835
3834.12 801
3834.71 859
3835.29 821
3835.88 881
3836.46 889
3837.05 825
3837.63 744
3838.21 714
3838.80 743
3839.38 748
3839.97 773
3840.55 725
3841.14 779
3841.72 720
3842.31 689
3842.89 692
3843.48 695
3844.06 706
3844.65 786
3845.23 728
3845.82 727
3846.40 718
3846.99 686
3847.57 703
3848.16 716
3848.74 725
3849.33 700
3849.92 675
3850.50 708
3851.09 725
3851.67 663
3852.26 711
3852.84 754
3853.43 677
3854.02 698
3854.60 721
3855.19 718
3855.77 725
3856.36 746
3856.94 694
3857.53 743
3858.12 683
3858.70 692
3859.29 671
3859.88 701
3860.46 708
3861.05 714
3861.63 679
3862.22 677
3862.81 672
3863.39 730
3863.98 788
3864.57 765
3865.15 786
3865.74 784
3866.33 772
3866.91 734
3867.50 762
3868.09 688
3868.67 680
3869.26 641
3869.85 659
3870.44 712
3871.02 738
3871.61 647
3872.20 686
3872.78 719
3873.37 665
3873.96 635
3874.55 663
3875.13 656
3875.72 728
3876.31 633
3876.90 651
3877.48 667
3878.07 691
3878.66 608
3879.25 606
3879.83 670
3880.42 635
3881.01 625
3881.60 656
3882.19 635
3882.77 630
3883.36 606
3883.95 644
3884.54 581
3885.13 624
3885.71 629
3886.30 672
3886.89 656
3887.48 657
3888.07 667
3888.66 772
3889.24 774
3889.83 722
3890.42 683
3891.01 709
3891.60 710
3892.19 691
3892.78 712
3893.36 673
3893.95 691
3894.54 721
3895.13 701
3895.72 642
3896.31 641
3896.90 674
3897.49 681
3898.08 611
3898.67 642
3899.26 702
3899.84 655
3900.43 598
3901.02 626
3901.61 609
3902.20 638
3902.79 662
3903.38 648
3903.97 667
3904.56 669
3905.15 656
3905.74 670
3906.33 739
3906.92 797
3907.51 786
3908.10 762
3908.69 844
3909.28 789
3909.87 761
3910.46 748
3911.05 794
3911.64 779
3912.23 730
3912.82 829
3913.41 725
3914.00 668
3914.59 664
3915.18 691
3915.77 672
3916.36 707
3916.95 729
3917.54 665
3918.13 763
3918.72 734
3919.32 717
3919.91 715
3920.50 696
3921.09 722
3921.68 669
3922.27 644
3922.86 664
3923.45 626
3924.04 591
3924.63 638
3925.23 587
3925.82 645
3926.41 678
3927.00 637
3927.59 599
3928.18 568
3928.77 618
3929.36 641
3929.96 620
3930.55 602
3931.14 582
3931.73 544
3932.32 576
3932.91 571
3933.51 606
3934.10 549
3934.69 532
3935.28 618
3935.87 587
3936.47 542
3937.06 542
3937.65 556
3938.24 633
3938.83 649
3939.43 645
3940.02 666
3940.61 677
3941.20 655
3941.80 696
3942.39 664
3942.98 720
3943.57 722
3944.17 739
3944.76 708
3945.35 660
3945.94 704
3946.54 671
3947.13 749
3947.72 612
3948.32 636
3948.91 682
3949.50 642
3950.10 597
3950.69 664
3951.28 660
3951.87 680
3952.47 666
3953.06 638
3953.65 659
3954.25 647
3954.84 668
3955.43 657
3956.03 719
3956.62 704
3957.22 689
3957.81 797
3958.40 794
3959.00 761
3959.59 784
3960.18 791
3960.78 813
3961.37 802
3961.97 739
3962.56 801
3963.15 752
3963.75 805
3964.34 784
3964.94 800
3965.53 775
3966.12 833
3966.72 889
3967.31 955
3967.91 1139
3968.50 1215
3969.10 1231
3969.69 1196
3970.29 1075
3970.88 1082
3971.47 978
3972.07 901
3972.66 920
3973.26 884
3973.85 885
3974.45 899
3975.04 955
3975.64 954
3976.23 1057
3976.83 1198
3977.42 1284
3978.02 1435
3978.61 1639
3979.21 1637
3979.80 1532
3980.40 1470
3981.00 1213
3981.59 1127
3982.19 993
3982.78 930
3983.38 906
3983.97 894
3984.57 891
3985.16 962
3985.76 908
3986.36 891
3986.95 858
3987.55 858
3988.14 910
3988.74 877
3989.34 869
3989.93 904
3990.53 933
3991.12 847
3991.72 870
3992.32 894
3992.91 851
3993.51 801
3994.10 768
3994.70 787
3995.30 782
3995.89 759
3996.49 780
3997.09 847
3997.68 861
3998.28 824
3998.88 811
3999.47 846
4000.07 757
4000.67 851
4001.26 814
4001.86 848
4002.46 809
4003.06 856
4003.65 785
4004.25 798
4004.85 870
4005.44 836
4006.04 827
4006.64 848
4007.24 826
4007.83 789
4008.43 791
4009.03 731
4009.63 738
4010.22 834
4010.82 802
4011.42 751
4012.02 754
4012.61 776
4013.21 843
4013.81 803
4014.41 766
4015.01 744
4015.60 789
4016.20 813
4016.80 776
4017.40 799
4018.00 829
4018.59 781
4019.19 836
4019.79 969
4020.39 1080
4020.99 1084
4021.59 1049
4022.18 1026
4022.78 948
4023.38 949
4023.98 924
4024.58 871
4025.18 772
4025.78 797
4026.37 841
4026.97 830
4027.57 884
4028.17 896
4028.77 878
4029.37 919
4029.97 992
4030.57 1007
4031.17 1047
4031.76 1001
4032.36 1003
4032.96 1070
4033.56 1118
4034.16 1136
4034.76 1282
4035.36 1357
4035.96 1477
4036.56 1406
4037.16 1289
4037.76 1247
4038.36 1091
4038.96 964
4039.56 907
4040.16 884
4040.76 852
4041.36 785
4041.96 715
4042.56 767
4043.16 721
4043.76 719
4044.36 748
4044.96 710
4045.56 664
4046.16 710
4046.76 689
4047.36 735
4047.96 669
4048.56 716
4049.16 670
4049.76 652
4050.36 659
4050.96 656
4051.56 660
4052.16 650
4052.76 691
4053.36 654
4053.97 644
4054.57 607
4055.17 646
4055.77 660
4056.37 646
4056.97 673
4057.57 610
4058.17 615
4058.77 613
4059.37 615
4059.98 573
4060.58 621
4061.18 631
4061.78 631
4062.38 629
4062.98 633
4063.58 597
4064.19 601
4064.79 565
4065.39 613
4065.99 597
4066.59 647
4067.19 645
4067.80 612
4068.40 637
4069.00 636
4069.60 663
4070.20 656
4070.81 663
4071.41 693
4072.01 645
4072.61 618
4073.21 585
4073.82 628
4074.42 605
4075.02 612
4075.62 616
4076.23 652
4076.83 670
4077.43 685
4078.03 686
4078.64 665
4079.24 685
4079.84 687
4080.44 621
4081.05 634
4081.65 649
4082.25 608
4082.86 615
4083.46 618
4084.06 681
4084.67 675
4085.27 599
4085.87 591
4086.47 639
4087.08 639
4087.68 622
4088.28 634
4088.89 606
4089.49 591
4090.09 612
4090.70 622
4091.30 669
4091.91 611
4092.51 618
4093.11 661
4093.72 617
4094.32 606
4094.92 605
4095.53 565
4096.13 647
4096.74 658
4097.34 635
4097.94 599
4098.55 557
4099.15 576
4099.76 615
4100.36 616
4100.97 550
4101.57 601
4102.17 563
4102.78 605
4103.38 590
4103.99 589
4104.59 579
4105.20 629
4105.80 650
4106.41 574
4107.01 593
4107.62 658
4108.22 592
4108.82 583
4109.43 569
4110.03 544
4110.64 545
4111.24 652
4111.85 651
4112.45 626
4113.06 541
4113.67 548
4114.27 603
4114.88 600
4115.48 581
4116.09 573
4116.69 585
4117.30 584
4117.90 593
4118.51 532
4119.11 596
4119.72 584
4120.33 561
4120.93 531
4121.54 536
4122.14 586
4122.75 546
4123.35 540
4123.96 613
4124.57 581
4125.17 539
4125.78 591
4126.39 566
4126.99 533
4127.60 511
4128.20 558
4128.81 560
4129.42 617
4130.02 548
4130.63 551
4131.24 529
4131.84 565
4132.45 606
4133.06 623
4133.66 624
4134.27 657
4134.88 605
4135.48 579
4136.09 576
4136.70 650
4137.30 698
4137.91 631
4138.52 695
4139.12 630
4139.73 596
4140.34 624
4140.95 625
4141.55 670
4142.16 611
4142.77 588
4143.38 556
4143.98 557
4144.59 574
4145.20 615
4145.81 614
4146.41 636
4147.02 665
4147.63 611
4148.24 647
4148.84 569
4149.45 558
4150.06 566
4150.67 583
4151.28 570
4151.88 516
4152.49 532
4153.10 585
4153.71 589
4154.32 538
4154.92 571
4155.53 608
4156.14 538
4156.75 570
4157.36 573
4157.97 578
4158.57 631
4159.18 712
4159.79 797
4160.40 872
4161.01 852
4161.62 820
4162.23 706
4162.84 785
4163.44 757
4164.05 616
4164.66 606
4165.27 607
4165.88 633
4166.49 613
4167.10 632
4167.71 616
4168.32 635
4168.93 590
4169.54 567
4170.15 584
4170.75 596
4171.36 588
4171.97 674
4172.58 606
4173.19 600
4173.80 581
4174.41 568
4175.02 583
4175.63 548
4176.24 562
4176.85 575
4177.46 573
4178.07 584
4178.68 593
4179.29 562
4179.90 579
4180.51 559
4181.12 601
4181.73 603
4182.34 558
4182.95 544
4183.56 561
4184.17 632
4184.78 639
4185.39 671
4186.00 630
4186.61 668
4187.23 688
4187.84 679
4188.45 598
4189.06 620
4189.67 593
4190.28 589
4190.89 602
4191.50 576
4192.11 630
4192.72 609
4193.33 609
4193.94 625
4194.56 665
4195.17 674
4195.78 624
4196.39 627
4197.00 643
4197.61 666
4198.22 656
4198.84 603
4199.45 574
4200.06 573
4200.67 585
4201.28 608
4201.89 539
4202.50 523
4203.12 586
4203.73 594
4204.34 562
4204.95 563
4205.56 588
4206.18 552
4206.79 587
4207.40 589
4208.01 587
4208.62 597
4209.24 526
4209.85 593
4210.46 598
4211.07 590
4211.69 635
4212.30 601
4212.91 696
4213.52 609
4214.14 631
4214.75 644
4215.36 572
4215.97 602
4216.59 668
4217.20 626
4217.81 633
4218.43 689
4219.04 706
4219.65 715
4220.26 645
4220.88 626
4221.49 704
4222.10 735
4222.72 667
4223.33 645
4223.94 651
4224.56 677
4225.17 656
4225.78 665
4226.40 637
4227.01 593
4227.62 687
4228.24 743
4228.85 829
4229.46 745
4230.08 802
4230.69 784
4231.31 743
4231.92 812
4232.53 809
4233.15 815
4233.76 748
4234.38 770
4234.99 799
4235.60 772
4236.22 777
4236.83 777
4237.45 717
4238.06 687
4238.68 671
4239.29 692
4239.90 696
4240.52 655
4241.13 670
4241.75 728
4242.36 745
4242.98 738
4243.59 727
4244.21 745
4244.82 713
4245.44 711
4246.05 787
4246.67 785
4247.28 741
4247.90 716
4248.51 736
4249.13 690
4249.74 733
4250.36 705
4250.97 719
4251.59 737
4252.20 695
4252.82 725
4253.43 791
4254.05 736
4254.66 731
4255.28 763
4255.89 793
4256.51 756
4257.13 779
4257.74 794
4258.36 759
4258.97 769
4259.59 776
4260.21 789
4260.82 729
4261.44 814
4262.05 788
4262.67 820
4263.29 876
4263.90 855
4264.52 935
4265.13 955
4265.75 950
4266.37 936
4266.98 895
4267.60 935
4268.22 973
4268.83 964
4269.45 956
4270.07 974
4270.68 1054
4271.30 1087
4271.92 1204
4272.53 1393
4273.15 1618
4273.77 1944
4274.38 2302
4275.00 2377
4275.62 2453
4276.23 2392
4276.85 2367
4277.47 2220
4278.09 2071
4278.70 1915
4279.32 1761
4279.94 1629
4280.56 1493
4281.17 1311
4281.79 1105
4282.41 1096
4283.03 1050
4283.64 996
4284.26 948
4284.88 900
4285.50 929
4286.11 861
4286.73 824
4287.35 871
4287.97 901
4288.59 929
4289.20 918
4289.82 911
4290.44 847
4291.06 849
4291.68 900
4292.29 908
4292.91 817
4293.53 795
4294.15 821
4294.77 875
4295.39 816
4296.00 773
4296.62 826
4297.24 838
4297.86 791
4298.48 807
4299.10 784
4299.72 736
4300.33 794
4300.95 741
4301.57 714
4302.19 746
4302.81 764
4303.43 747
4304.05 768
4304.67 788
4305.29 854
4305.91 812
4306.53 761
4307.14 767
4307.76 705
4308.38 788
4309.00 770
4309.62 731
4310.24 735
4310.86 767
4311.48 789
4312.10 826
4312.72 902
4313.34 888
4313.96 849
4314.58 844
4315.20 811
4315.82 819
4316.44 829
4317.06 897
4317.68 892
4318.30 836
4318.92 788
4319.54 836
4320.16 892
4320.78 851
4321.40 858
4322.02 856
4322.64 844
4323.26 870
4323.88 938
4324.50 1034
4325.12 1014
4325.74 1109
4326.36 1174
4326.99 1164
4327.61 1140
4328.23 1140
4328.85 1232
4329.47 1271
4330.09 1318
4330.71 1331
4331.33 1487
4331.95 1616
4332.57 1813
4333.19 2044
4333.82 2217
4334.44 2397
4335.06 2502
4335.68 2380
4336.30 2430
4336.92 2459
4337.54 2774
4338.17 2971
4338.79 3219
4339.41 3195
4340.03 3111
4340.65 2929
4341.27 2610
4341.90 2313
4342.52 2068
4343.14 1925
4343.76 2006
4344.38 2113
4345.01 2190
4345.63 2700
4346.25 3575
4346.87 4415
4347.49 5411
4348.12 6051
4348.74 6246
4349.36 5761
4349.98 5025
4350.61 4364
4351.23 3732
4351.85 3148
4352.47 2814
4353.10 2522
4353.72 2306
4354.34 2055
4354.96 1972
4355.59 1780
4356.21 1646
4356.83 1587
4357.46 1558
4358.08 1539
4358.70 1521
4359.32 1541
4359.95 1570
4360.57 1476
4361.19 1431
4361.82 1412
4362.44 1427
4363.06 1360
4363.69 1454
4364.31 1272
4364.93 1303
4365.56 1293
4366.18 1379
4366.80 1441
4367.43 1359
4368.05 1392
4368.67 1336
4369.30 1291
4369.92 1178
4370.55 1112
4371.17 1079
4371.79 1056
4372.42 1076
4373.04 1040
4373.67 1073
4374.29 988
4374.91 979
4375.54 963
4376.16 966
4376.79 1076
4377.41 1024
4378.04 1122
4378.66 1242
4379.28 1377
4379.91 1475
4380.53 1469
4381.16 1557
4381.78 1560
4382.41 1497
4383.03 1374
4383.66 1302
4384.28 1240
4384.91 1161
4385.53 1181
4386.16 1239
4386.78 1162
4387.41 1137
4388.03 1192
4388.66 1139
4389.28 1133
4389.91 1071
4390.53 1043
4391.16 1050
4391.78 976
4392.41 925
4393.03 991
4393.66 992
4394.28 1084
4394.91 1081
4395.54 1092
4396.16 1020
4396.79 1056
4397.41 1099
4398.04 1028
4398.66 1004
4399.29 1026
4399.92 982
4400.54 1046
4401.17 1023
4401.79 968
4402.42 917
4403.05 1034
4403.67 986
4404.30 901
4404.93 922
4405.55 937
4406.18 886
4406.80 866
4407.43 895
4408.06 937
4408.68 961
4409.31 989
4409.94 972
4410.56 1005
4411.19 1015
4411.82 1001
4412.44 983
4413.07 910
4413.70 890
4414.33 869
4414.95 820
4415.58 929
4416.21 884
4416.83 868
4417.46 887
4418.09 815
4418.72 771
4419.34 847
4419.97 862
4420.60 782
4421.22 822
4421.85 796
4422.48 817
4423.11 836
4423.73 828
4424.36 834
4424.99 904
4425.62 847
4426.25 876
4426.87 856
4427.50 822
4428.13 751
4428.76 811
4429.39 711
4430.01 771
4430.64 833
4431.27 771
4431.90 725
4432.53 786
4433.15 791
4433.78 773
4434.41 792
4435.04 829
4435.67 867
4436.30 817
4436.93 791
4437.55 844
4438.18 980
4438.81 1012
4439.44 988
4440.07 902
4440.70 919
4441.33 890
4441.96 859
4442.58 861
4443.21 845
4443.84 926
4444.47 884
4445.10 915
4445.73 936
4446.36 894
4446.99 1060
4447.62 1094
4448.25 1136
4448.88 1177
4449.51 1046
4450.14 1030
4450.76 971
4451.39 951
4452.02 964
4452.65 956
4453.28 996
4453.91 883
4454.54 892
4455.17 944
4455.80 1116
4456.43 1223
4457.06 1360
4457.69 1501
4458.32 1555
4458.95 1590
4459.58 1495
4460.21 1370
4460.84 1207
4461.47 1123
4462.10 999
4462.73 963
4463.36 954
4464.00 965
4464.63 879
4465.26 892
4465.89 881
4466.52 866
4467.15 943
4467.78 967
4468.41 918
4469.04 906
4469.67 899
4470.30 872
4470.93 818
4471.56 810
4472.20 834
4472.83 838
4473.46 827
4474.09 798
4474.72 764
4475.35 711
4475.98 787
4476.61 756
4477.25 860
4477.88 816
4478.51 830
4479.14 799
4479.77 782
4480.40 769
4481.03 854
4481.67 803
4482.30 819
4482.93 881
4483.56 813
4484.19 748
4484.83 803
4485.46 808
4486.09 858
4486.72 867
4487.35 798
4487.99 805
4488.62 873
4489.25 863
4489.88 878
4490.52 854
4491.15 934
4491.78 892
4492.41 936
4493.05 887
4493.68 829
4494.31 860
4494.94 850
4495.58 851
4496.21 910
4496.84 969
4497.47 933
4498.11 898
4498.74 1023
4499.37 1004
4500.01 1006
4500.64 1156
4501.27 1304
4501.91 1516
4502.54 1683
4503.17 1771
4503.80 1797
4504.44 1702
4505.07 1665
4505.71 1597
4506.34 1498
4506.97 1379
4507.61 1319
4508.24 1250
4508.87 1178
4509.51 1220
4510.14 1119
4510.77 1179
4511.41 1145
4512.04 1151
4512.68 1147
4513.31 1177
4513.94 1178
4514.58 1194
4515.21 1135
4515.85 1094
4516.48 1003
4517.11 1041
4517.75 928
4518.38 852
4519.02 798
4519.65 851
4520.29 865
4520.92 893
4521.55 873
4522.19 831
4522.82 762
4523.46 689
4524.09 754
4524.73 763
4525.36 783
4526.00 795
4526.63 755
4527.27 809
4527.90 845
4528.54 779
4529.17 735
4529.81 757
4530.44 751
4531.08 722
4531.71 794
4532.35 682
4532.98 712
4533.62 781
4534.25 786
4534.89 786
4535.53 682
4536.16 673
4536.80 709
4537.43 721
4538.07 694
4538.70 743
4539.34 756
4539.98 734
4540.61 725
4541.25 714
4541.88 718
4542.52 703
4543.16 722
4543.79 745
4544.43 802
4545.06 723
4545.70 746
4546.34 751
4546.97 700
4547.61 690
4548.25 687
4548.88 706
4549.52 676
4550.15 700
4550.79 703
4551.43 655
4552.06 651
4552.70 671
4553.34 693
4553.97 652
4554.61 652
4555.25 668
4555.89 747
4556.52 724
4557.16 695
4557.80 607
4558.43 638
4559.07 649
4559.71 646
4560.35 707
4560.98 725
4561.62 728
4562.26 655
4562.89 684
4563.53 635
4564.17 666
4564.81 654
4565.44 696
4566.08 703
4566.72 721
4567.36 695
4568.00 713
4568.63 705
4569.27 735
4569.91 711
4570.55 744
4571.19 732
4571.82 676
4572.46 696
4573.10 720
4573.74 763
4574.38 747
4575.01 753
4575.65 747
4576.29 753
4576.93 701
4577.57 775
4578.21 718
4578.84 749
4579.48 789
4580.12 714
4580.76 727
4581.40 800
4582.04 824
4582.68 749
4583.32 749
4583.95 832
4584.59 842
4585.23 789
4585.87 873
4586.51 870
4587.15 984
4587.79 1074
4588.43 1283
4589.07 1477
4589.71 1581
4590.35 1593
4590.99 1598
4591.62 1652
4592.26 1673
4592.90 1780
4593.54 1934
4594.18 1900
4594.82 1866
4595.46 1670
4596.10 1555
4596.74 1397
4597.38 1146
4598.02 1156
4598.66 1065
4599.30 1018
4599.94 941
4600.58 983
4601.22 1028
4601.86 996
4602.50 942
4603.14 966
4603.78 882
4604.42 883
4605.06 890
4605.70 884
4606.34 875
4606.98 889
4607.62 931
4608.27 796
4608.91 795
4609.55 769
4610.19 772
4610.83 779
4611.47 758
4612.11 721
4612.75 706
4613.39 752
4614.03 759
4614.67 752
4615.31 726
4615.96 824
4616.60 769
4617.24 775
4617.88 783
4618.52 731
4619.16 702
4619.80 683
4620.44 680
4621.09 736
4621.73 694
4622.37 692
4623.01 651
4623.65 666
4624.29 695
4624.94 656
4625.58 677
4626.22 733
4626.86 714
4627.50 717
4628.15 713
4628.79 692
4629.43 746
4630.07 729
4630.71 735
4631.36 755
4632.00 836
4632.64 983
4633.28 987
4633.93 1112
4634.57 1086
4635.21 1065
4635.85 959
4636.50 928
4637.14 904
4637.78 919
4638.42 926
4639.07 946
4639.71 944
4640.35 929
4640.99 908
4641.64 905
4642.28 928
4642.92 856
4643.57 867
4644.21 871
4644.85 828
4645.50 785
4646.14 802
4646.78 886
4647.43 847
4648.07 843
4648.71 847
4649.36 721
4650.00 699
4650.64 686
4651.29 708
4651.93 811
4652.57 793
4653.22 757
4653.86 726
4654.50 732
4655.15 660
4655.79 703
4656.44 707
4657.08 715
4657.72 702
4658.37 702
4659.01 685
4659.66 673
4660.30 685
4660.94 662
4661.59 650
4662.23 658
4662.88 705
4663.52 650
4664.17 617
4664.81 599
4665.46 628
4666.10 615
4666.74 623
4667.39 528
4668.03 570
4668.68 647
4669.32 614
4669.97 598
4670.61 605
4671.26 614
4671.90 606
4672.55 654
4673.19 649
4673.84 652
4674.48 624
4675.13 652
4675.77 649
4676.42 667
4677.07 675
4677.71 678
4678.36 598
4679.00 622
4679.65 649
4680.29 664
4680.94 619
4681.58 665
4682.23 652
4682.88 652
4683.52 673
4684.17 640
4684.81 686
4685.46 717
4686.10 679
4686.75 647
4687.40 719
4688.04 698
4688.69 719
4689.34 692
4689.98 741
4690.63 797
4691.27 863
4691.92 921
4692.57 928
4693.21 944
4693.86 935
4694.51 914
4695.15 900
4695.80 928
4696.45 927
4697.09 909
4697.74 999
4698.39 974
4699.03 1080
4699.68 1153
4700.33 1354
4700.97 1402
4701.62 1685
4702.27 1626
4702.92 1603
4703.56 1527
4704.21 1310
4704.86 1126
4705.50 1029
4706.15 984
4706.80 994
4707.45 947
4708.09 899
4708.74 863
4709.39 873
4710.04 866
4710.68 938
4711.33 951
4711.98 973
4712.63 946
4713.28 856
4713.92 945
4714.57 898
4715.22 837
4715.87 888
4716.52 894
4717.16 883
4717.81 827
4718.46 753
4719.11 785
4719.76 758
4720.41 798
4721.05 805
4721.70 783
4722.35 716
4723.00 748
4723.65 796
4724.30 781
4724.94 764
4725.59 778
4726.24 811
4726.89 802
4727.54 725
4728.19 722
4728.84 716
4729.49 690
4730.14 721
4730.78 695
4731.43 684
4732.08 696
4732.73 658
4733.38 659
4734.03 684
4734.68 685
4735.33 636
4735.98 605
4736.63 653
4737.28 703
4737.93 674
4738.58 661
4739.23 656
4739.88 678
4740.53 694
4741.18 697
4741.83 655
4742.47 647
4743.12 631
4743.77 614
4744.42 645
4745.07 667
4745.72 667
4746.37 595
4747.03 647
4747.68 639
4748.33 643
4748.98 630
4749.63 657
4750.28 662
4750.93 710
4751.58 765
4752.23 783
4752.88 795
4753.53 781
4754.18 755
4754.83 750
4755.48 775
4756.13 739
4756.78 709
4757.43 715
4758.08 728
4758.74 709
4759.39 693
4760.04 717
4760.69 705
4761.34 732
4761.99 739
4762.64 681
4763.29 693
4763.94 706
4764.60 681
4765.25 652
4765.90 648
4766.55 595
4767.20 654
4767.85 634
4768.51 622
4769.16 625
4769.81 631
4770.46 623
4771.11 671
4771.76 670
4772.42 720
4773.07 683
4773.72 712
4774.37 704
4775.02 690
4775.68 708
4776.33 705
4776.98 661
4777.63 656
4778.29 710
4778.94 693
4779.59 653
4780.24 643
4780.89 667
4781.55 732
4782.20 675
4782.85 689
4783.51 662
4784.16 667
4784.81 683
4785.46 622
4786.12 680
4786.77 707
4787.42 639
4788.08 666
4788.73 699
4789.38 794
4790.03 767
4790.69 772
4791.34 785
4791.99 800
4792.65 862
4793.30 852
4793.95 771
4794.61 781
4795.26 845
4795.91 794
4796.57 740
4797.22 801
4797.87 821
4798.53 772
4799.18 752
4799.84 785
4800.49 807
4801.14 804
4801.80 825
4802.45 883
4803.11 875
4803.76 860
4804.41 936
4805.07 920
4805.72 901
4806.38 969
4807.03 906
4807.68 902
4808.34 931
4808.99 944
4809.65 953
4810.30 955
4810.96 943
4811.61 993
4812.27 934
4812.92 957
4813.58 950
4814.23 1001
4814.89 1009
4815.54 976
4816.19 1038
4816.85 1107
4817.50 1069
4818.16 1085
4818.81 1127
4819.47 1139
4820.13 1111
4820.78 1131
4821.44 1257
4822.09 1326
4822.75 1445
4823.40 1606
4824.06 1820
4824.71 1919
4825.37 1834
4826.02 1706
4826.68 1636
4827.33 1549
4827.99 1356
4828.65 1268
4829.30 1267
4829.96 1306
4830.61 1279
4831.27 1263
4831.93 1271
4832.58 1349
4833.24 1290
4833.89 1331
4834.55 1393
4835.21 1348
4835.86 1506
4836.52 1489
4837.17 1605
4837.83 1666
4838.49 1621
4839.14 1707
4839.80 1679
4840.46 1652
4841.11 1659
4841.77 1656
4842.43 1655
4843.08 1655
4843.74 1597
4844.40 1598
4845.05 1727
4845.71 1764
4846.37 1671
4847.02 1636
4847.68 1724
4848.34 1728
4849.00 1768
4849.65 1864
4850.31 1831
4850.97 1808
4851.62 1871
4852.28 1848
4852.94 1816
4853.60 1871
4854.25 1908
4854.91 1896
4855.57 1954
4856.23 2098
4856.88 2359
4857.54 2769
4858.20 3242
4858.86 3791
4859.52 4204
4860.17 4642
4860.83 4715
4861.49 4460
4862.15 3828
4862.81 3501
4863.46 3109
4864.12 2710
4864.78 2464
4865.44 2321
4866.10 2418
4866.75 2357
4867.41 2458
4868.07 2690
4868.73 2724
4869.39 2693
4870.05 2608
4870.71 2535
4871.36 2482
4872.02 2365
4872.68 2234
4873.34 2217
4874.00 2167
4874.66 2142
4875.32 2167
4875.98 2028
4876.63 2026
4877.29 2017
4877.95 1974
4878.61 2088
4879.27 2307
4879.93 2515
4880.59 2602
4881.25 2688
4881.91 2567
4882.57 2474
4883.23 2128
4883.89 2040
4884.55 1936
4885.21 1909
4885.87 1840
4886.52 1792
4887.18 1732
4887.84 1655
4888.50 1695
4889.16 1672
4889.82 1600
4890.48 1635
4891.14 1589
4891.80 1640
4892.46 1688
4893.12 1564
4893.78 1604
4894.44 1775
4895.10 1747
4895.76 1614
4896.42 1585
4897.09 1464
4897.75 1494
4898.41 1386
4899.07 1325
4899.73 1374
4900.39 1440
4901.05 1573
4901.71 1472
4902.37 1378
4903.03 1444
4903.69 1321
4904.35 1238
4905.01 1204
4905.67 1203
4906.33 1192
4907.00 1221
4907.66 1220
4908.32 1150
4908.98 1189
4909.64 1142
4910.30 1069
4910.96 1111
4911.62 1062
4912.29 1113
4912.95 1120
4913.61 967
4914.27 998
4914.93 1096
4915.59 1036
4916.26 1041
4916.92 922
4917.58 968
4918.24 1022
4918.90 995
4919.56 905
4920.23 965
4920.89 1004
4921.55 1024
4922.21 1044
4922.87 1062
4923.54 1030
4924.20 1016
4924.86 1031
4925.52 952
4926.19 929
4926.85 994
4927.51 947
4928.17 990
4928.84 1021
4929.50 918
4930.16 949
4930.82 1016
4931.49 1034
4932.15 1009
4932.81 979
4933.47 1012
4934.14 963
4934.80 923
4935.46 928
4936.13 922
4936.79 941
4937.45 936
4938.11 950
4938.78 930
4939.44 917
4940.10 955
4940.77 922
4941.43 891
4942.09 878
4942.76 876
4943.42 831
4944.08 920
4944.75 891
4945.41 980
4946.08 875
4946.74 921
4947.40 931
4948.07 845
4948.73 848
4949.39 905
4950.06 893
4950.72 831
4951.39 854
4952.05 832
4952.71 830
4953.38 804
4954.04 806
4954.71 820
4955.37 752
4956.04 808
4956.70 827
4957.36 830
4958.03 833
4958.69 814
4959.36 835
4960.02 803
4960.69 869
4961.35 870
4962.02 864
4962.68 971
4963.35 1066
4964.01 1104
4964.68 1238
4965.34 1351
4966.01 1358
4966.67 1326
4967.34 1313
4968.00 1147
4968.67 1085
4969.33 986
4970.00 906
4970.66 824
4971.33 829
4971.99 861
4972.66 775
4973.32 752
4973.99 817
4974.66 817
4975.32 813
4975.99 838
4976.65 896
4977.32 915
4977.98 909
4978.65 1002
4979.32 1002
4979.98 1043
4980.65 950
4981.31 899
4981.98 984
4982.65 896
4983.31 784
4983.98 838
4984.64 760
4985.31 797
4985.98 769
4986.64 734
4987.31 710
4987.98 718
4988.64 751
4989.31 729
4989.98 710
4990.64 707
4991.31 727
4991.98 736
4992.64 697
4993.31 678
4993.98 766
4994.64 728
4995.31 731
4995.98 701
4996.64 688
4997.31 720
4997.98 665
4998.65 675
4999.31 696
4999.98 661
5000.65 645
5001.31 714
5001.98 676
5002.65 672
5003.32 639
5003.98 669
5004.65 657
5005.32 633
5005.99 673
5006.66 661
5007.32 681
5007.99 696
5008.66 684
5009.33 686
5009.99 672
5010.66 700
5011.33 720
5012.00 711
5012.67 656
5013.33 664
5014.00 692
5014.67 668
5015.34 658
5016.01 669
5016.68 605
5017.34 610
5018.01 639
5018.68 641
5019.35 629
5020.02 626
5020.69 635
5021.36 589
5022.02 622
5022.69 667
5023.36 682
5024.03 667
5024.70 664
5025.37 633
5026.04 613
5026.71 673
5027.38 686
5028.05 629
5028.71 631
5029.38 618
5030.05 593
5030.72 607
5031.39 675
5032.06 675
5032.73 688
5033.40 629
5034.07 648
5034.74 586
5035.41 613
5036.08 623
5036.75 668
5037.42 703
5038.09 688
5038.76 636
5039.43 645
5040.10 642
5040.77 592
5041.44 626
5042.11 627
5042.78 665
5043.45 605
5044.12 645
5044.79 606
5045.46 632
5046.13 692
5046.80 758
5047.47 661
5048.14 646
5048.81 622
5049.48 653
5050.15 662
5050.82 647
5051.49 590
5052.16 611
5052.83 653
5053.51 581
5054.18 645
5054.85 662
5055.52 649
5056.19 656
5056.86 649
5057.53 595
5058.20 608
5058.87 604
5059.55 599
5060.22 594
5060.89 567
5061.56 621
5062.23 620
5062.90 595
5063.57 654
5064.25 677
5064.92 656
5065.59 702
5066.26 686
5066.93 700
5067.60 582
5068.28 594
5068.95 618
5069.62 662
5070.29 630
5070.96 614
5071.64 633
5072.31 682
5072.98 638
5073.65 692
5074.32 706
5075.00 612
5075.67 645
5076.34 691
5077.01 712
5077.69 677
5078.36 752
5079.03 822
5079.70 892
5080.38 935
5081.05 937
5081.72 920
5082.39 880
5083.07 828
5083.74 765
5084.41 832
5085.09 833
5085.76 829
5086.43 797
5087.10 774
5087.78 788
5088.45 767
5089.12 779
5089.80 772
5090.47 811
5091.14 770
5091.82 823
5092.49 890
5093.16 859
5093.84 811
5094.51 799
5095.18 785
5095.86 767
5096.53 787
5097.21 775
5097.88 765
5098.55 750
5099.23 714
5099.90 696
5100.57 720
5101.25 748
5101.92 735
5102.60 754
5103.27 743
5103.95 769
5104.62 846
5105.29 879
5105.97 858
5106.64 801
5107.32 789
5107.99 742
5108.67 741
5109.34 774
5110.01 778
5110.69 731
5111.36 778
5112.04 746
5112.71 719
5113.39 704
5114.06 743
5114.74 735
5115.41 737
5116.09 699
5116.76 708
5117.44 696
5118.11 790
5118.79 868
5119.46 940
5120.14 1030
5120.81 1055
5121.49 1121
5122.16 1119
5122.84 1155
5123.52 996
5124.19 1002
5124.87 930
5125.54 912
5126.22 898
5126.89 895
5127.57 812
5128.24 824
5128.92 816
5129.60 803
5130.27 754
5130.95 762
5131.62 755
5132.30 750
5132.98 734
5133.65 824
5134.33 868
5135.01 851
5135.68 854
5136.36 730
5137.03 759
5137.71 779
5138.39 676
5139.06 715
5139.74 671
5140.42 653
5141.09 639
5141.77 664
5142.45 666
5143.12 683
5143.80 690
5144.48 622
5145.15 595
5145.83 626
5146.51 625
5147.18 665
5147.86 655
5148.54 705
5149.22 667
5149.89 632
5150.57 643
5151.25 660
5151.93 630
5152.60 644
5153.28 602
5153.96 635
5154.63 663
5155.31 564
5155.99 648
5156.67 589
5157.35 586
5158.02 615
5158.70 613
5159.38 667
5160.06 624
5160.73 604
5161.41 608
5162.09 629
5162.77 629
5163.45 631
5164.12 586
5164.80 605
5165.48 676
5166.16 670
5166.84 655
5167.52 743
5168.19 736
5168.87 789
5169.55 721
5170.23 661
5170.91 672
5171.59 613
5172.27 564
5172.94 568
5173.62 575
5174.30 620
5174.98 594
5175.66 545
5176.34 585
5177.02 531
5177.70 585
5178.38 622
5179.06 567
5179.73 551
5180.41 562
5181.09 608
5181.77 587
5182.45 581
5183.13 600
5183.81 593
5184.49 565
5185.17 568
5185.85 579
5186.53 584
5187.21 632
5187.89 605
5188.57 613
5189.25 618
5189.93 627
5190.61 664
5191.29 577
5191.97 616
5192.65 593
5193.33 625
5194.01 647
5194.69 636
5195.37 594
5196.05 598
5196.73 595
5197.41 607
5198.09 606
5198.77 616
5199.45 622
5200.13 626
5200.81 619
5201.49 644
5202.17 646
5202.85 659
5203.53 662
5204.21 638
5204.89 661
5205.58 645
5206.26 642
5206.94 688
5207.62 650
5208.30 643
5208.98 677
5209.66 714
5210.34 748
5211.02 785
5211.71 742
5212.39 766
5213.07 780
5213.75 764
5214.43 757
5215.11 778
5215.79 830
5216.48 942
5217.16 950
5217.84 901
5218.52 891
5219.20 882
5219.88 802
5220.57 748
5221.25 779
5221.93 798
5222.61 801
5223.29 873
5223.98 945
5224.66 1011
5225.34 1005
5226.02 900
5226.70 945
5227.39 912
5228.07 797
5228.75 791
5229.43 735
5230.12 761
5230.80 793
5231.48 836
5232.16 796
5232.85 757
5233.53 736
5234.21 802
5234.89 807
5235.58 830
5236.26 790
5236.94 778
5237.63 856
5238.31 844
5238.99 835
5239.67 794
5240.36 826
5241.04 849
5241.72 873
5242.41 836
5243.09 852
5243.77 760
5244.46 762
5245.14 729
5245.82 703
5246.51 743
5247.19 721
5247.88 678
5248.56 708
5249.24 767
5249.93 736
5250.61 731
5251.29 699
5251.98 776
5252.66 826
5253.35 943
5254.03 933
5254.71 935
5255.40 971
5256.08 882
5256.77 825
5257.45 813
5258.14 737
5258.82 764
5259.50 742
5260.19 762
5260.87 773
5261.56 753
5262.24 852
5262.93 900
5263.61 907
5264.30 844
5264.98 857
5265.67 913
5266.35 849
5267.03 778
5267.72 746
5268.40 760
5269.09 767
5269.77 787
5270.46 733
5271.14 708
5271.83 718
5272.52 789
5273.20 753
5273.89 779
5274.57 745
5275.26 721
5275.94 647
5276.63 676
5277.31 722
5278.00 727
5278.68 687
5279.37 697
5280.06 702
5280.74 671
5281.43 710
5282.11 697
5282.80 678
5283.48 673
5284.17 761
5284.86 720
5285.54 662
5286.23 686
5286.92 652
5287.60 638
5288.29 658
5288.97 682
5289.66 661
5290.35 630
5291.03 628
5291.72 730
5292.41 656
5293.09 637
5293.78 669
5294.47 640
5295.15 712
5295.84 733
5296.53 723
5297.21 768
5297.90 758
5298.59 717
5299.27 752
5299.96 829
5300.65 804
5301.33 815
5302.02 874
5302.71 823
5303.40 926
5304.08 972
5304.77 1024
5305.46 1069
5306.15 1202
5306.83 1320
5307.52 1355
5308.21 1296
5308.90 1245
5309.58 1119
5310.27 1138
5310.96 1101
5311.65 1157
5312.33 1259
5313.02 1334
5313.71 1366
5314.40 1326
5315.09 1244
5315.77 1256
5316.46 1170
5317.15 1101
5317.84 945
5318.53 927
5319.21 1006
5319.90 1007
5320.59 1089
5321.28 1114
5321.97 1163
5322.66 1178
5323.35 1195
5324.03 1183
5324.72 1081
5325.41 957
5326.10 976
5326.79 925
5327.48 939
5328.17 851
5328.86 814
5329.54 781
5330.23 715
5330.92 738
5331.61 771
5332.30 819
5332.99 757
5333.68 760
5334.37 710
5335.06 678
5335.75 708
5336.44 664
5337.12 717
5337.81 682
5338.50 675
5339.19 694
5339.88 706
5340.57 744
5341.26 712
5341.95 683
5342.64 743
5343.33 697
5344.02 678
5344.71 755
5345.40 781
5346.09 680
5346.78 702
5347.47 718
5348.16 781
5348.85 771
5349.54 774
5350.23 768
5350.92 759
5351.61 778
5352.30 707
5352.99 739
5353.68 717
5354.37 750
5355.07 670
5355.76 680
5356.45 689
5357.14 630
5357.83 601
5358.52 589
5359.21 620
5359.90 710
5360.59 675
5361.28 706
5361.97 816
5362.66 836
5363.36 838
5364.05 856
5364.74 866
5365.43 802
5366.12 712
5366.81 718
5367.50 702
5368.19 672
5368.89 654
5369.58 605
5370.27 605
5370.96 606
5371.65 608
5372.34 586
5373.04 617
5373.73 614
5374.42 597
5375.11 568
5375.80 546
5376.49 609
5377.19 662
5377.88 588
5378.57 620
5379.26 608
5379.96 667
5380.65 635
5381.34 635
5382.03 661
5382.72 637
5383.42 563
5384.11 591
5384.80 659
5385.49 599
5386.19 565
5386.88 628
5387.57 632
5388.26 636
5388.96 619
5389.65 623
5390.34 625
5391.04 666
5391.73 696
5392.42 712
5393.12 625
5393.81 695
5394.50 735
5395.19 724
5395.89 663
5396.58 633
5397.27 639
5397.97 634
5398.66 646
5399.35 654
5400.05 665
5400.74 636
5401.43 623
5402.13 645
5402.82 599
5403.52 623
5404.21 648
5404.90 681
5405.60 693
5406.29 754
5406.98 718
5407.68 712
5408.37 759
5409.07 708
5409.76 715
5410.45 696
5411.15 588
5411.84 641
5412.54 714
5413.23 657
5413.93 631
5414.62 651
5415.32 649
5416.01 678
5416.70 676
5417.40 686
5418.09 675
5418.79 629
5419.48 639
5420.18 718
5420.87 734
5421.57 797
5422.26 786
5422.96 765
5423.65 789
5424.35 805
5425.04 767
5425.74 785
5426.43 721
5427.13 769
5427.82 724
5428.52 740
5429.21 704
5429.91 719
5430.60 713
5431.30 786
5432.00 756
5432.69 726
5433.39 746
5434.08 763
5434.78 717
5435.47 699
5436.17 817
5436.86 821
5437.56 873
5438.26 900
5438.95 921
5439.65 870
5440.34 867
5441.04 868
5441.74 868
5442.43 826
5443.13 723
5443.83 742
5444.52 776
5445.22 803
5445.91 876
5446.61 938
5447.31 1020
5448.00 1109
5448.70 1146
5449.40 1167
5450.09 1170
5450.79 1172
5451.49 1194
5452.18 1085
5452.88 1001
5453.58 994
5454.27 969
5454.97 940
5455.67 904
5456.37 891
5457.06 936
5457.76 897
5458.46 915
5459.15 1009
5459.85 1070
5460.55 1022
5461.25 1097
5461.94 1144
5462.64 1097
5463.34 1129
5464.04 1132
5464.73 1149
5465.43 1123
5466.13 1133
5466.83 1202
5467.53 1187
5468.22 1135
5468.92 1078
5469.62 1136
5470.32 1153
5471.01 1197
5471.71 1127
5472.41 1183
5473.11 1357
5473.81 1315
5474.51 1423
5475.20 1484
5475.90 1463
5476.60 1491
5477.30 1617
5478.00 1575
5478.70 1660
5479.39 1912
5480.09 2310
5480.79 2942
5481.49 3372
5482.19 3848
5482.89 3917
5483.59 3813
5484.29 3514
5484.98 3146
5485.68 2696
5486.38 2446
5487.08 2227
5487.78 2025
5488.48 1949
5489.18 1862
5489.88 1910
5490.58 1767
5491.28 1769
5491.98 1720
5492.68 1869
5493.37 1999
5494.07 1971
5494.77 2158
5495.47 2235
5496.17 2150
5496.87 2262
5497.57 2211
5498.27 2197
5498.97 2323
5499.67 2595
5500.37 3249
5501.07 4150
5501.77 5336
5502.47 6281
5503.17 6989
5503.87 6847
5504.57 6205
5505.27 5236
5505.97 4456
5506.67 3591
5507.37 2906
5508.07 2535
5508.77 2232
5509.47 1954
5510.17 1772
5510.87 1714
5511.58 1743
5512.28 1688
5512.98 1617
5513.68 1578
5514.38 1668
5515.08 1716
5515.78 1704
5516.48 1751
5517.18 1764
5517.88 1746
5518.58 1675
5519.28 1699
5519.99 1608
5520.69 1655
5521.39 1649
5522.09 1578
5522.79 1551
5523.49 1430
5524.19 1461
5524.90 1413
5525.60 1307
5526.30 1285
5527.00 1282
5527.70 1194
5528.40 1097
5529.10 1158
5529.81 1137
5530.51 1227
5531.21 1266
5531.91 1273
5532.61 1261
5533.32 1231
5534.02 1213
5534.72 1213
5535.42 1141
5536.12 1150
5536.83 1069
5537.53 1034
5538.23 1072
5538.93 1052
5539.64 1052
5540.34 1055
5541.04 1085
5541.74 1126
5542.45 1112
5543.15 1039
5543.85 955
5544.55 942
5545.26 916
5545.96 894
5546.66 934
5547.36 911
5548.07 902
5548.77 923
5549.47 973
5550.18 931
5550.88 961
5551.58 931
5552.29 928
5552.99 931
5553.69 921
5554.40 913
5555.10 950
5555.80 947
5556.51 943
5557.21 920
5557.91 888
5558.62 852
5559.32 930
5560.02 860
5560.73 932
5561.43 950
5562.14 989
5562.84 932
5563.54 908
5564.25 1007
5564.95 983
5565.65 932
5566.36 1008
5567.06 1005
5567.77 1022
5568.47 959
5569.18 895
5569.88 896
5570.58 869
5571.29 859
5571.99 842
5572.70 831
5573.40 848
5574.11 946
5574.81 926
5575.52 980
5576.22 958
5576.93 964
5577.63 985
5578.33 998
5579.04 977
5579.74 910
5580.45 853
5581.15 844
5581.86 856
5582.56 863
5583.27 835
5583.97 783
5584.68 818
5585.39 788
5586.09 731
5586.80 763
5587.50 758
5588.21 753
5588.91 882
5589.62 879
5590.32 786
5591.03 811
5591.73 778
5592.44 752
5593.15 802
5593.85 784
5594.56 739
5595.26 800
5595.97 821
5596.68 737
5597.38 801
5598.09 761
5598.79 692
5599.50 792
5600.21 744
5600.91 743
5601.62 762
5602.33 772
5603.03 783
5603.74 741
5604.44 792
5605.15 706
5605.86 718
5606.56 842
5607.27 795
5607.98 777
5608.68 828
5609.39 855
5610.10 796
5610.80 776
5611.51 806
5612.22 781
5612.93 738
5613.63 733
5614.34 727
5615.05 728
5615.75 715
5616.46 772
5617.17 767
5617.88 759
5618.58 752
5619.29 854
5620.00 813
5620.71 813
5621.41 830
5622.12 864
5622.83 815
5623.54 749
5624.24 845
5624.95 792
5625.66 773
5626.37 787
5627.08 841
5627.78 878
5628.49 933
5629.20 949
5629.91 938
5630.62 985
5631.32 1016
5632.03 1004
5632.74 1019
5633.45 1058
5634.16 1058
5634.86 1099
5635.57 1075
5636.28 1005
5636.99 1021
5637.70 1089
5638.41 1115
5639.12 1077
5639.82 1115
5640.53 1115
5641.24 1130
5641.95 1260
5642.66 1239
5643.37 1229
5644.08 1135
5644.79 1004
5645.50 1058
5646.21 1070
5646.91 1009
5647.62 987
5648.33 888
5649.04 935
5649.75 913
5650.46 926
5651.17 940
5651.88 950
5652.59 975
5653.30 912
5654.01 911
5654.72 932
5655.43 936
5656.14 985
5656.85 991
5657.56 994
5658.27 970
5658.98 960
5659.69 961
5660.40 1039
5661.11 1042
5661.82 1083
5662.53 1083
5663.24 1081
5663.95 1042
5664.66 1107
5665.37 1024
5666.08 958
5666.79 944
5667.50 903
5668.21 926
5668.92 963
5669.63 946
5670.34 955
5671.05 965
5671.76 1062
5672.47 1172
5673.18 1225
5673.89 1223
5674.61 1222
5675.32 1169
5676.03 1016
5676.74 965
5677.45 859
5678.16 871
5678.87 865
5679.58 801
5680.29 853
5681.01 900
5681.72 949
5682.43 923
5683.14 895
5683.85 907
5684.56 873
5685.27 867
5685.99 818
5686.70 821
5687.41 835
5688.12 817
5688.83 840
5689.54 828
5690.26 775
5690.97 757
5691.68 808
5692.39 810
5693.10 817
5693.82 787
5694.53 748
5695.24 735
5695.95 756
5696.67 717
5697.38 645
5698.09 678
5698.80 746
5699.51 659
5700.23 663
5700.94 738
5701.65 726
5702.36 756
5703.08 745
5703.79 740
5704.50 762
5705.22 759
5705.93 757
5706.64 657
5707.35 743
5708.07 744
5708.78 744
5709.49 709
5710.21 724
5710.92 768
5711.63 700
5712.35 703
5713.06 677
5713.77 665
5714.49 617
5715.20 656
5715.91 679
5716.63 682
5717.34 685
5718.05 603
5718.77 642
5719.48 665
5720.19 681
5720.91 656
5721.62 659
5722.34 668
5723.05 682
5723.76 590
5724.48 679
5725.19 736
5725.91 772
5726.62 683
5727.33 752
5728.05 724
5728.76 726
5729.48 767
5730.19 768
5730.91 735
5731.62 690
5732.34 709
5733.05 708
5733.76 688
5734.48 607
5735.19 618
5735.91 615
5736.62 610
5737.34 615
5738.05 661
5738.77 598
5739.48 644
5740.20 602
5740.91 636
5741.63 630
5742.34 621
5743.06 632
5743.77 576
5744.49 569
5745.20 565
5745.92 598
5746.63 561
5747.35 600
5748.07 588
5748.78 588
5749.50 601
5750.21 602
5750.93 569
5751.64 572
5752.36 590
5753.07 579
5753.79 553
5754.51 564
5755.22 606
5755.94 532
5756.65 560
5757.37 538
5758.09 625
5758.80 599
5759.52 588
5760.24 569
5760.95 528
5761.67 573
5762.38 649
5763.10 627
5763.82 588
5764.53 587
5765.25 543
5765.97 595
5766.68 612
5767.40 647
5768.12 619
5768.83 597
5769.55 579
5770.27 564
5770.98 578
5771.70 589
5772.42 572
5773.13 591
5773.85 596
5774.57 595
5775.29 610
5776.00 642
5776.72 599
5777.44 582
5778.16 547
5778.87 508
5779.59 550
5780.31 552
5781.03 555
5781.74 554
5782.46 560
5783.18 624
5783.90 602
5784.61 566
5785.33 590
5786.05 586
5786.77 564
5787.48 577
5788.20 620
5788.92 622
5789.64 624
5790.36 560
5791.08 576
5791.79 607
5792.51 589
5793.23 600
5793.95 547
5794.67 577
5795.38 606
5796.10 592
5796.82 580
5797.54 588
5798.26 587
5798.98 582
5799.70 612
5800.41 622
5801.13 600
5801.85 533
5802.57 605
5803.29 566
5804.01 558
5804.73 526
5805.45 618
5806.17 581
5806.89 555
5807.60 579
5808.32 545
5809.04 564
5809.76 593
5810.48 583
5811.20 573
5811.92 592
5812.64 590
5813.36 551
5814.08 547
5814.80 579
5815.52 592
5816.24 608
5816.96 572
5817.68 562
5818.40 587
5819.12 558
5819.84 577
5820.56 553
5821.28 599
5822.00 555
5822.72 603
5823.44 593
5824.16 625
5824.88 590
5825.60 622
5826.32 606
5827.04 593
5827.76 572
5828.48 555
5829.20 611
5829.92 586
5830.64 608
5831.36 652
5832.08 599
5832.80 577
5833.52 623
5834.25 587
5834.97 659
5835.69 645
5836.41 610
5837.13 600
5837.85 605
5838.57 588
5839.29 664
5840.01 648
5840.73 669
5841.46 645
5842.18 674
5842.90 683
5843.62 643
5844.34 647
5845.06 627
5845.78 605
5846.51 634
5847.23 661
5847.95 696
5848.67 651
5849.39 686
5850.11 794
5850.84 792
5851.56 785
5852.28 786
5853.00 782
5853.72 765
5854.45 762
5855.17 781
5855.89 786
5856.61 769
5857.33 766
5858.06 710
5858.78 692
5859.50 731
5860.22 739
5860.95 772
5861.67 731
5862.39 731
5863.11 730
5863.84 770
5864.56 764
5865.28 729
5866.01 742
5866.73 738
5867.45 786
5868.17 783
5868.90 746
5869.62 756
5870.34 743
5871.07 739
5871.79 846
5872.51 874
5873.24 887
5873.96 807
5874.68 848
5875.41 878
5876.13 791
5876.85 813
5877.58 813
5878.30 854
5879.02 837
5879.75 882
5880.47 846
5881.19 942
5881.92 983
5882.64 970
5883.37 922
5884.09 897
5884.81 900
5885.54 927
5886.26 968
5886.99 905
5887.71 923
5888.43 889
5889.16 903
5889.88 962
5890.61 972
5891.33 893
5892.05 910
5892.78 879
5893.50 898
5894.23 861
5894.95 846
5895.68 932
5896.40 889
5897.13 929
5897.85 895
5898.58 878
5899.30 884
5900.03 882
5900.75 884
5901.48 876
5902.20 939
5902.93 918
5903.65 915
5904.38 889
5905.10 894
5905.83 951
5906.55 924
5907.28 993
5908.00 893
5908.73 970
5909.45 1010
5910.18 981
5910.90 1031
5911.63 1036
5912.36 994
5913.08 967
5913.81 980
5914.53 984
5915.26 1001
5915.98 1046
5916.71 1055
5917.44 977
5918.16 994
5918.89 1018
5919.61 1054
5920.34 1047
5921.07 1040
5921.79 1009
5922.52 1025
5923.25 1094
5923.97 1169
5924.70 1173
5925.42 1138
5926.15 1176
5926.88 1214
5927.60 1171
5928.33 1183
5929.06 1235
5929.78 1294
5930.51 1288
5931.24 1279
5931.96 1278
5932.69 1268
5933.42 1313
5934.15 1394
5934.87 1398
5935.60 1391
5936.33 1471
5937.05 1460
5937.78 1533
5938.51 1616
5939.24 1599
5939.96 1690
5940.69 1665
5941.42 1634
5942.14 1770
5942.87 1767
5943.60 1802
5944.33 1883
5945.06 1899
5945.78 2083
5946.51 2156
5947.24 2121
5947.97 2202
5948.69 2189
5949.42 2258
5950.15 2388
5950.88 2528
5951.61 2769
5952.33 3209
5953.06 3643
5953.79 4152
5954.52 4411
5955.25 4627
5955.98 4581
5956.70 4242
5957.43 3910
5958.16 3736
5958.89 3557
5959.62 3298
5960.35 3161
5961.07 3297
5961.80 3200
5962.53 3186
5963.26 3091
5963.99 3190
5964.72 3199
5965.45 3394
5966.18 3835
5966.90 4469
5967.63 5246
5968.36 5856
5969.09 6553
5969.82 6537
5970.55 6558
5971.28 6019
5972.01 5548
5972.74 5124
5973.47 4729
5974.20 4516
5974.93 4264
5975.66 3975
5976.39 3798
5977.12 3788
5977.84 3838
5978.57 3878
5979.30 3964
5980.03 4062
5980.76 4109
5981.49 4346
5982.22 4629
5982.95 4732
5983.68 4878
5984.41 4928
5985.14 4962
5985.87 5003
5986.60 4934
5987.33 4959
5988.06 5030
5988.79 4941
5989.53 4760
5990.26 4685
5990.99 4759
5991.72 4717
5992.45 4858
5993.18 4835
5993.91 4844
5994.64 4812
5995.37 4856
5996.10 4845
5996.83 5152
5997.56 5208
5998.29 5333
5999.02 5578
5999.75 5612
6000.49 5467
6001.22 5423
6001.95 5447
6002.68 5353
6003.41 5354
6004.14 5085
6004.87 5127
6005.60 5061
6006.34 5008
6007.07 4930
6007.80 5016
6008.53 5058
6009.26 5337
6009.99 5995
6010.72 7093
6011.46 8670
6012.19 10778
6012.92 13461
6013.65 16600
6014.38 19343
6015.12 21555
6015.85 22751
6016.58 23014
6017.31 21850
6018.04 20132
6018.78 18093
6019.51 15763
6020.24 13261
6020.97 11294
6021.70 9440
6022.44 8016
6023.17 6830
6023.90 5946
6024.63 5506
6025.37 5025
6026.10 4745
6026.83 4523
6027.56 4312
6028.30 4202
6029.03 4259
6029.76 4371
6030.50 4435
6031.23 4771
6031.96 4791
6032.69 4652
6033.43 4612
6034.16 4350
6034.89 3971
6035.63 3704
6036.36 3513
6037.09 3279
6037.83 3353
6038.56 3307
6039.29 3251
6040.03 3315
6040.76 3398
6041.49 3603
6042.23 3612
6042.96 3750
6043.69 3699
6044.43 3669
6045.16 3834
6045.90 3787
6046.63 3937
6047.36 4001
6048.10 4171
6048.83 4245
6049.57 4254
6050.30 4425
6051.03 4665
6051.77 5009
6052.50 5352
6053.24 5981
6053.97 6619
6054.70 7086
6055.44 7292
6056.17 7186
6056.91 6755
6057.64 6175
6058.38 5629
6059.11 5003
6059.85 4564
6060.58 4371
6061.32 4133
6062.05 3931
6062.79 3921
6063.52 3793
6064.26 3561
6064.99 3478
6065.72 3469
6066.46 3523
6067.20 3495
6067.93 3362
6068.67 3310
6069.40 3256
6070.14 3233
6070.87 3154
6071.61 3039
6072.34 3059
6073.08 3083
6073.81 3057
6074.55 3076
6075.28 3007
6076.02 3026
6076.76 3016
6077.49 2881
6078.23 2900
6078.96 2871
6079.70 2819
6080.43 2818
6081.17 2722
6081.91 2687
6082.64 2732
6083.38 2737
6084.11 2617
6084.85 2486
6085.59 2415
6086.32 2411
6087.06 2409
6087.80 2369
6088.53 2388
6089.27 2366
6090.00 2480
6090.74 2485
6091.48 2583
6092.21 2562
6092.95 2562
6093.69 2600
6094.42 2530
6095.16 2419
6095.90 2442
6096.63 2418
6097.37 2323
6098.11 2283
6098.85 2175
6099.58 2198
6100.32 2250
6101.06 2273
6101.79 2184
6102.53 2130
6103.27 2185
6104.01 2232
6104.74 2212
6105.48 2136
6106.22 2053
6106.96 2185
6107.69 2163
6108.43 2119
6109.17 2188
6109.91 2083
6110.64 2156
6111.38 2177
6112.12 2215
6112.86 2242
6113.59 2263
6114.33 2333
6115.07 2301
6115.81 2372
6116.55 2333
6117.28 2414
6118.02 2503
6118.76 2453
6119.50 2368
6120.24 2344
6120.98 2319
6121.71 2268
6122.45 2207
6123.19 2301
6123.93 2265
6124.67 2368
6125.41 2430
6126.15 2460
6126.88 2447
6127.62 2504
6128.36 2541
6129.10 2477
6129.84 2586
6130.58 2540
6131.32 2586
6132.06 2494
6132.80 2416
6133.53 2421
6134.27 2443
6135.01 2486
6135.75 2685
6136.49 2752
6137.23 2814
6137.97 2876
6138.71 3190
6139.45 3437
6140.19 3666
6140.93 3807
6141.67 3894
6142.41 4028
6143.15 3988
6143.89 3883
6144.63 3900
6145.37 3772
6146.11 3587
6146.85 3468
6147.59 3377
6148.33 3328
6149.07 3169
6149.81 3086
6150.55 3080
6151.29 3018
6152.03 3016
6152.77 2989
6153.51 2980
6154.25 2915
6154.99 3025
6155.73 3138
6156.47 3241
6157.21 3216
6157.95 3328
6158.69 3377
6159.43 3403
6160.17 3455
6160.91 3409
6161.65 3441
6162.39 3472
6163.13 3544
6163.88 3512
6164.62 3715
6165.36 3918
6166.10 4231
6166.84 4506
6167.58 4641
6168.32 4852
6169.06 4867
6169.80 4840
6170.55 4891
6171.29 4805
6172.03 4690
6172.77 4656
6173.51 4593
6174.25 4570
6174.99 4473
6175.74 4384
6176.48 4469
6177.22 4482
6177.96 4560
6178.70 4622
6179.44 4906
6180.19 5713
6180.93 6909
6181.67 8998
6182.41 11289
6183.15 14410
6183.90 17283
6184.64 19298
6185.38 20407
6186.12 20513
6186.87 19167
6187.61 17444
6188.35 15609
6189.09 13537
6189.84 11363
6190.58 9684
6191.32 8317
6192.06 7126
6192.81 6368
6193.55 5915
6194.29 5535
6195.03 5315
6195.78 5122
6196.52 4961
6197.26 4884
6198.01 4734
6198.75 4746
6199.49 4636
6200.23 4477
6200.98 4527
6201.72 4531
6202.46 4419
6203.21 4232
6203.95 4019
6204.69 4210
6205.44 4382
6206.18 5048
6206.92 6076
6207.67 7875
6208.41 10322
6209.15 13261
6209.90 16137
6210.64 18796
6211.39 20112
6212.13 20291
6212.87 19427
6213.62 17948
6214.36 15792
6215.11 13312
6215.85 11291
6216.59 9347
6217.34 7702
6218.08 6572
6218.83 5674
6219.57 5025
6220.31 4633
6221.06 4540
6221.80 4441
6222.55 4347
6223.29 4404
6224.04 4193
6224.78 4043
6225.53 4017
6226.27 3847
6227.02 3644
6227.76 3483
6228.50 3199
6229.25 2906
6229.99 2775
6230.74 2660
6231.48 2515
6232.23 2582
6232.97 2540
6233.72 2572
6234.46 2480
6235.21 2604
6235.96 2587
6236.70 2525
6237.45 2728
6238.19 2719
6238.94 2777
6239.68 2991
6240.43 3431
6241.17 3949
6241.92 4260
6242.66 4309
6243.41 4324
6244.16 4132
6244.90 3902
6245.65 3748
6246.39 3587
6247.14 3590
6247.88 3707
6248.63 3676
6249.38 3790
6250.12 3751
6250.87 3529
6251.62 3419
6252.36 3203
6253.11 3143
6253.85 3020
6254.60 2917
6255.35 2861
6256.09 2691
6256.84 2723
6257.59 2705
6258.33 2738
6259.08 2621
6259.83 2594
6260.57 2670
6261.32 2613
6262.07 2599
6262.81 2593
6263.56 2548
6264.31 2526
6265.05 2397
6265.80 2299
6266.55 2244
6267.30 2228
6268.04 2177
6268.79 2132
6269.54 2118
6270.28 2216
6271.03 2198
6271.78 2346
6272.53 2376
6273.27 2367
6274.02 2261
6274.77 2220
6275.52 2202
6276.26 2268
6277.01 2289
6277.76 2406
6278.51 2391
6279.25 2389
6280.00 2334
6280.75 2303
6281.50 2197
6282.25 2198
6282.99 2023
6283.74 2009
6284.49 1912
6285.24 1931
6285.99 1941
6286.74 1903
6287.48 1889
6288.23 1935
6288.98 1944
6289.73 1823
6290.48 1790
6291.23 1768
6291.97 1761
6292.72 1817
6293.47 1802
6294.22 1672
6294.97 1717
6295.72 1720
6296.47 1730
6297.22 1695
6297.96 1675
6298.71 1577
6299.46 1620
6300.21 1603
6300.96 1582
6301.71 1560
6302.46 1577
6303.21 1547
6303.96 1518
6304.71 1480
6305.46 1511
6306.21 1519
6306.96 1457
6307.71 1500
6308.45 1492
6309.20 1518
6309.95 1571
6310.70 1578
6311.45 1678
6312.20 1849
6312.95 1830
6313.70 1793
6314.45 1767
6315.20 1777
6315.95 1785
6316.70 1775
6317.45 1730
6318.20 1751
6318.95 1845
6319.70 1763
6320.45 1675
6321.20 1582
6321.95 1615
6322.70 1626
6323.46 1596
6324.21 1530
6324.96 1505
6325.71 1523
6326.46 1510
6327.21 1565
6327.96 1591
6328.71 1607
6329.46 1676
6330.21 1681
6330.96 1646
6331.71 1660
6332.46 1585
6333.21 1599
6333.97 1573
6334.72 1425
6335.47 1426
6336.22 1485
6336.97 1431
6337.72 1371
6338.47 1362
6339.22 1367
6339.98 1408
6340.73 1383
6341.48 1455
6342.23 1357
6342.98 1402
6343.73 1374
6344.49 1347
6345.24 1360
6345.99 1288
6346.74 1378
6347.49 1389
6348.24 1371
6349.00 1419
6349.75 1458
6350.50 1395
6351.25 1502
6352.01 1534
6352.76 1560
6353.51 1628
6354.26 1845
6355.01 1939
6355.77 1915
6356.52 1932
6357.27 2007
6358.02 1889
6358.78 1763
6359.53 1694
6360.28 1623
6361.03 1589
6361.79 1571
6362.54 1538
6363.29 1538
6364.05 1421
6364.80 1418
6365.55 1513
6366.30 1437
6367.06 1482
6367.81 1567
6368.56 1741
6369.32 1741
6370.07 1804
6370.82 1886
6371.58 1774
6372.33 1788
6373.08 1790
6373.84 1676
6374.59 1601
6375.34 1578
6376.10 1510
6376.85 1451
6377.60 1514
6378.36 1491
6379.11 1471
6379.87 1459
6380.62 1438
6381.37 1469
6382.13 1527
6382.88 1576
6383.64 1590
6384.39 1600
6385.14 1626
6385.90 1558
6386.65 1516
6387.41 1383
6388.16 1365
6388.91 1354
6389.67 1369
6390.42 1340
6391.18 1365
6391.93 1358
6392.69 1287
6393.44 1269
6394.20 1322
6394.95 1285
6395.71 1330
6396.46 1352
6397.21 1282
6397.97 1296
6398.72 1315
6399.48 1363
6400.23 1370
6400.99 1279
6401.74 1238
6402.50 1294
6403.26 1303
6404.01 1296
6404.77 1292
6405.52 1269
6406.28 1237
6407.03 1312
6407.79 1343
6408.54 1371
6409.30 1378
6410.05 1471
6410.81 1526
6411.56 1495
6412.32 1596
6413.08 1609
6413.83 1525
6414.59 1524
6415.34 1443
6416.10 1411
6416.86 1514
6417.61 1559
6418.37 1575
6419.12 1606
6419.88 1564
6420.64 1579
6421.39 1500
6422.15 1403
6422.91 1376
6423.66 1378
6424.42 1379
6425.17 1315
6425.93 1264
6426.69 1285
6427.44 1294
6428.20 1294
6428.96 1244
6429.71 1273
6430.47 1241
6431.23 1305
6431.98 1250
6432.74 1314
6433.50 1312
6434.26 1283
6435.01 1361
6435.77 1326
6436.53 1400
6437.28 1350
6438.04 1352
6438.80 1323
6439.56 1345
6440.31 1372
6441.07 1397
6441.83 1344
6442.59 1399
6443.34 1471
6444.10 1434
6444.86 1457
6445.62 1446
6446.37 1473
6447.13 1455
6447.89 1551
6448.65 1603
6449.40 1590
6450.16 1553
6450.92 1560
6451.68 1543
6452.44 1554
6453.19 1521
6453.95 1589
6454.71 1608
6455.47 1505
6456.23 1536
6456.99 1535
6457.74 1564
6458.50 1532
6459.26 1529
6460.02 1580
6460.78 1582
6461.54 1621
6462.30 1652
6463.05 1685
6463.81 1801
6464.57 1884
6465.33 1955
6466.09 2009
6466.85 2051
6467.61 2069
6468.37 2053
6469.13 2164
6469.88 2138
6470.64 2124
6471.40 2114
6472.16 2092
6472.92 2097
6473.68 2071
6474.44 2103
6475.20 2053
6475.96 2137
6476.72 2170
6477.48 2165
6478.24 2171
6479.00 2231
6479.76 2338
6480.52 2401
6481.28 2376
6482.04 2461
6482.80 2468
6483.56 2659
6484.32 2611
6485.08 2658
6485.84 2584
6486.60 2656
6487.36 2695
6488.12 2786
6488.88 2799
6489.64 2903
6490.40 3050
6491.16 3081
6491.92 3202
6492.68 3347
6493.44 3500
6494.20 3521
6494.96 3603
6495.72 3708
6496.48 3766
6497.24 3789
6498.00 3727
6498.76 3604
6499.52 3639
6500.28 3594
6501.05 3651
6501.81 3592
6502.57 3670
6503.33 3683
6504.09 3832
6504.85 4099
6505.61 4582
6506.37 5705
6507.13 7635
6507.90 10736
6508.66 14267
6509.42 17400
6510.18 19872
6510.94 21131
6511.70 20762
6512.46 19353
6513.23 17397
6513.99 15121
6514.75 12709
6515.51 10709
6516.27 9018
6517.03 7621
6517.80 6499
6518.56 5798
6519.32 5293
6520.08 4917
6520.84 4681
6521.61 4547
6522.37 4456
6523.13 4514
6523.89 4679
6524.66 4861
6525.42 5124
6526.18 5780
6526.94 6612
6527.71 7332
6528.47 8027
6529.23 8788
6529.99 9257
6530.76 9307
6531.52 9032
6532.28 8507
6533.04 7895
6533.81 7472
6534.57 7477
6535.33 7914
6536.10 8867
6536.86 10011
6537.62 11109
6538.38 11917
6539.15 12102
6539.91 11569
6540.67 10772
6541.44 9505
6542.20 8333
6542.96 7094
6543.73 6285
6544.49 5611
6545.25 5040
6546.02 4719
6546.78 4672
6547.55 4513
6548.31 4478
6549.07 4455
6549.84 4348
6550.60 4072
6551.36 4022
6552.13 3706
6552.89 3551
6553.66 3432
6554.42 3461
6555.18 3398
6555.95 3278
6556.71 3232
6557.48 3228
6558.24 3149
6559.01 3132
6559.77 3102
6560.53 3101
6561.30 3325
6562.06 3200
6562.83 3317
6563.59 3460
6564.36 3554
6565.12 3654
6565.89 3721
6566.65 3672
6567.42 3647
6568.18 3742
6568.95 3815
6569.71 3764
6570.48 3793
6571.24 3732
6572.01 3698
6572.77 3719
6573.54 3870
6574.30 3872
6575.07 3867
6575.83 4100
6576.60 4188
6577.36 4089
6578.13 4010
6578.89 3934
6579.66 3865
6580.42 3845
6581.19 3908
6581.96 3824
6582.72 3859
6583.49 3771
6584.25 3779
6585.02 3896
6585.78 3930
6586.55 4005
6587.32 3910
6588.08 3981
6588.85 3941
6589.61 3870
6590.38 3890
6591.15 3961
6591.91 4084
6592.68 4281
6593.45 4742
6594.21 5230
6594.98 5712
6595.74 6096
6596.51 6476
6597.28 6817
6598.04 6648
6598.81 6483
6599.58 6262
6600.34 5855
6601.11 5270
6601.88 4805
6602.64 4317
6603.41 4015
6604.18 3820
6604.95 3643
6605.71 3530
6606.48 3434
6607.25 3336
6608.01 3308
6608.78 3294
6609.55 3292
6610.32 3278
6611.08 3275
6611.85 3223
6612.62 3177
6613.38 3288
6614.15 3243
6614.92 3146
6615.69 3057
6616.46 3049
6617.22 3013
6617.99 3024
6618.76 3141
6619.53 3118
6620.29 3313
6621.06 3422
6621.83 3669
6622.60 3876
6623.37 4229
6624.13 4538
6624.90 4650
6625.67 4740
6626.44 4657
6627.21 4567
6627.98 4274
6628.74 4130
6629.51 3915
6630.28 3708
6631.05 3550
6631.82 3553
6632.59 3581
6633.35 3702
6634.12 4005
6634.89 4313
6635.66 4591
6636.43 4875
6637.20 5024
6637.97 5188
6638.74 5065
6639.51 4998
6640.27 4897
6641.04 4807
6641.81 4791
6642.58 4832
6643.35 4766
6644.12 4718
6644.89 4583
6645.66 4480
6646.43 4317
6647.20 4147
6647.97 3805
6648.74 3621
6649.51 3395
6650.28 3210
6651.05 3202
6651.82 3116
6652.58 3118
6653.35 3069
6654.12 3077
6654.89 3127
6655.66 3171
6656.43 3234
6657.20 3295
6657.97 3309
6658.74 3214
6659.51 3220
6660.28 3164
6661.05 3199
6661.83 3118
6662.60 2952
6663.37 2884
6664.14 2946
6664.91 2991
6665.68 2878
6666.45 2851
6667.22 2900
6667.99 2947
6668.76 2892
6669.53 2932
6670.30 3083
6671.07 3269
6671.84 3340
6672.61 3483
6673.38 3524
6674.16 3577
6674.93 3462
6675.70 3426
6676.47 3393
6677.24 3329
6678.01 3408
6678.78 3322
6679.55 3376
6680.33 3377
6681.10 3481
6681.87 3487
6682.64 3613
6683.41 3639
6684.18 3749
6684.95 3931
6685.73 4197
6686.50 4646
6687.27 4981
6688.04 5114
6688.81 5015
6689.58 4942
6690.36 4791
6691.13 4270
6691.90 3876
6692.67 3538
6693.44 3399
6694.22 3376
6694.99 3183
6695.76 3017
6696.53 2922
6697.31 2880
6698.08 2923
6698.85 2738
6699.62 2749
6700.40 2838
6701.17 2834
6701.94 2847
6702.71 2772
6703.49 2761
6704.26 2778
6705.03 2877
6705.80 2781
6706.58 2776
6707.35 2728
6708.12 2689
6708.90 2588
6709.67 2457
6710.44 2572
6711.22 2507
6711.99 2498
6712.76 2499
6713.54 2389
6714.31 2428
6715.08 2356
6715.86 2390
6716.63 2330
6717.40 2342
6718.18 2362
6718.95 2436
6719.72 2349
6720.50 2424
6721.27 2400
6722.04 2292
6722.82 2327
6723.59 2374
6724.37 2426
6725.14 2483
6725.91 2418
6726.69 2421
6727.46 2349
6728.24 2427
6729.01 2387
6729.78 2367
6730.56 2423
6731.33 2362
6732.11 2410
6732.88 2449
6733.66 2558
6734.43 2542
6735.20 2443
6735.98 2546
6736.75 2535
6737.53 2613
6738.30 2656
6739.08 2593
6739.85 2595
6740.63 2751
6741.40 2756
6742.18 2816
6742.95 2783
6743.73 2765
6744.50 2754
6745.28 2842
6746.05 2847
6746.83 2917
6747.60 2991
6748.38 3007
6749.15 3050
6749.93 3165
6750.70 3356
6751.48 3356
6752.25 3528
6753.03 3909
6753.81 4416
6754.58 4741
6755.36 5005
6756.13 5089
6756.91 4924
6757.68 4863
6758.46 4414
6759.24 4051
6760.01 3864
6760.79 3677
6761.56 3649
6762.34 3427
6763.12 3308
6763.89 3272
6764.67 3317
6765.44 3300
6766.22 3075
6767.00 3214
6767.77 3211
6768.55 3281
6769.33 3318
6770.10 3269
6770.88 3385
6771.66 3303
6772.43 3279
6773.21 3125
6773.99 3017
6774.76 2905
6775.54 2771
6776.32 2722
6777.09 2679
6777.87 2673
6778.65 2564
6779.42 2496
6780.20 2436
6780.98 2465
6781.76 2419
6782.53 2354
6783.31 2388
6784.09 2392
6784.87 2356
6785.64 2331
6786.42 2408
6787.20 2478
6787.98 2528
6788.75 2405
6789.53 2409
6790.31 2304
6791.09 2302
6791.86 2266
6792.64 2202
6793.42 2244
6794.20 2169
6794.98 2124
6795.75 2100
6796.53 2026
6797.31 1991
6798.09 2058
6798.87 2036
6799.64 2019
6800.42 2004
6801.20 1979
6801.98 2069
6802.76 2100
6803.54 2046
6804.31 2035
6805.09 2101
6805.87 2043
6806.65 2256
6807.43 2244
6808.21 2230
6808.99 2159
6809.76 2152
6810.54 2105
6811.32 2067
6812.10 2148
6812.88 2146
6813.66 2095
6814.44 2069
6815.22 2072
6816.00 2068
6816.78 2045
6817.55 2066
6818.33 2218
6819.11 2180
6819.89 2137
6820.67 2071
6821.45 2062
6822.23 2119
6823.01 1993
6823.79 2007
6824.57 2031
6825.35 2003
6826.13 2039
6826.91 2169
6827.69 2083
6828.47 2044
6829.25 2081
6830.03 2032
6830.81 1959
6831.59 1920
6832.37 1915
6833.15 1983
6833.93 1958
6834.71 1941
6835.49 1912
6836.27 1992
6837.05 2046
6837.83 2145
6838.61 2306
6839.39 2557
6840.17 2664
6840.95 2834
6841.73 2876
6842.51 2834
6843.29 2831
6844.08 2607
6844.86 2480
6845.64 2390
6846.42 2220
6847.20 2195
6847.98 2079
6848.76 2233
6849.54 2504
6850.32 3015
6851.10 3414
6851.89 4038
6852.67 4376
6853.45 4402
6854.23 4365
6855.01 4212
6855.79 3987
6856.57 3581
6857.35 3256
6858.14 3014
6858.92 2765
6859.70 2544
6860.48 2405
6861.26 2229
6862.04 2219
6862.83 2198
6863.61 2184
6864.39 2116
6865.17 2068
6865.95 2162
6866.74 2115
6867.52 2137
6868.30 2238
6869.08 2329
6869.86 2275
6870.65 2295
6871.43 2271
6872.21 2217
6872.99 2330
6873.78 2227
6874.56 2221
6875.34 2310
6876.12 2332
6876.91 2425
6877.69 2475
6878.47 2492
6879.25 2667
6880.04 2797
6880.82 3110
6881.60 3383
6882.39 3786
6883.17 4232
6883.95 4705
6884.74 5117
6885.52 5143
6886.30 5059
6887.08 4889
6887.87 4747
6888.65 4846
6889.43 5351
6890.22 5697
6891.00 5932
6891.78 6079
6892.57 5832
6893.35 5397
6894.14 4857
6894.92 4356
6895.70 4044
6896.49 3632
6897.27 3391
6898.05 3162
6898.84 3110
6899.62 2957
6900.41 2820
6901.19 2933
6901.97 2868
6902.76 2876
6903.54 2901
6904.33 2892
6905.11 2854
6905.89 2802
6906.68 2789
6907.46 2779
6908.25 2624
6909.03 2645
6909.82 2574
6910.60 2565
6911.39 2560
6912.17 2439
6912.96 2472
6913.74 2407
6914.52 2369
6915.31 2314
6916.09 2272
6916.88 2193
6917.66 2200
6918.45 2248
6919.23 2274
6920.02 2208
6920.80 2151
6921.59 2242
6922.37 2251
6923.16 2248
6923.95 2152
6924.73 2189
6925.52 2196
6926.30 2247
6927.09 2272
6927.87 2239
6928.66 2266
6929.44 2297
6930.23 2289
6931.01 2358
6931.80 2288
6932.59 2358
6933.37 2308
6934.16 2283
6934.94 2218
6935.73 2284
6936.52 2231
6937.30 2267
6938.09 2333
6938.87 2416
6939.66 2588
6940.45 2677
6941.23 2902
6942.02 3152
6942.81 3328
6943.59 3566
6944.38 3773
6945.16 3854
6945.95 3912
6946.74 3908
6947.52 3966
6948.31 4119
6949.10 4173
6949.88 4237
6950.67 4356
6951.46 4364
6952.25 4278
6953.03 4163
6953.82 4063
6954.61 3752
6955.39 3610
6956.18 3540
6956.97 3527
6957.75 3454
6958.54 3402
6959.33 3357
6960.12 3354
6960.90 3354
6961.69 3338
6962.48 3413
6963.27 3458
6964.05 3332
6964.84 3461
6965.63 3657
6966.42 3668
6967.20 3792
6967.99 4055
6968.78 4419
6969.57 4697
6970.36 4813
6971.14 4961
6971.93 5153
6972.72 5374
6973.51 5299
6974.30 5292
6975.08 5103
6975.87 4958
6976.66 4890
6977.45 5022
6978.24 4984
6979.03 5015
6979.81 5196
6980.60 5446
6981.39 5753
6982.18 6418
6982.97 7794
6983.76 9856
6984.55 12809
6985.34 16567
6986.12 20919
6986.91 24803
6987.70 28017
6988.49 29242
6989.28 29098
6990.07 27092
6990.86 24717
6991.65 21538
6992.44 17917
6993.23 14878
6994.01 12140
6994.80 9867
6995.59 8217
6996.38 6875
6997.17 6000
6997.96 5232
6998.75 4604
6999.54 4326
7000.33 4050
7001.12 3834
7001.91 3680
7002.70 3483
7003.49 3457
7004.28 3358
7005.07 3213
7005.86 3013
7006.65 2949
7007.44 2689
7008.23 2517
7009.02 2379
7009.81 2308
7010.60 2254
7011.39 2352
7012.18 2369
7012.97 2548
7013.76 2698
7014.55 2902
7015.34 2990
7016.13 3252
7016.92 3171
7017.71 3159
7018.50 3084
7019.29 3062
7020.08 2952
7020.88 2937
7021.67 2973
7022.46 3056
7023.25 3211
7024.04 3485
7024.83 3807
7025.62 3887
7026.41 4050
7027.20 4000
7027.99 3902
7028.79 3664
7029.58 3490
7030.37 3421
7031.16 3293
7031.95 3047
7032.74 3062
7033.53 2822
7034.33 2693
7035.12 2837
7035.91 2838
7036.70 2935
7037.49 3001
7038.28 3118
7039.08 3215
7039.87 3281
7040.66 3323
7041.45 3294
7042.24 3256
7043.04 3308
7043.83 3277
7044.62 3236
7045.41 3233
7046.20 3323
7047.00 3325
7047.79 3403
7048.58 3481
7049.37 3680
7050.17 4085
7050.96 4523
7051.75 4760
7052.54 5200
7053.34 5508
7054.13 5481
7054.92 5278
7055.71 4846
7056.51 4516
7057.30 4137
7058.09 3773
7058.89 3629
7059.68 3572
7060.47 3407
7061.26 3329
7062.06 3317
7062.85 3317
7063.64 3246
7064.44 3312
7065.23 3244
7066.02 3183
7066.82 3087
7067.61 3057
7068.40 3021
7069.20 2983
7069.99 2905
7070.78 2830
7071.58 2750
7072.37 2712
7073.17 2634
7073.96 2548
7074.75 2455
7075.55 2493
7076.34 2441
7077.13 2303
7077.93 2299
7078.72 2289
7079.52 2274
7080.31 2176
7081.10 2192
7081.90 2187
7082.69 2201
7083.49 2206
7084.28 2193
7085.08 2122
7085.87 2069
7086.67 2032
7087.46 2026
7088.25 2044
7089.05 2115
7089.84 2022
7090.64 2038
7091.43 2081
7092.23 2051
7093.02 1955
7093.82 1929
7094.61 1927
7095.41 1839
7096.20 1863
7097.00 1800
7097.79 1737
7098.59 1786
7099.38 1741
7100.18 1722
7100.97 1724
7101.77 1727
7102.56 1679
7103.36 1707
7104.15 1691
7104.95 1679
7105.75 1598
7106.54 1619
7107.34 1605
7108.13 1574
7108.93 1519
7109.72 1542
7110.52 1548
7111.32 1592
7112.11 1537
7112.91 1472
7113.70 1451
7114.50 1481
7115.30 1479
7116.09 1495
7116.89 1460
7117.68 1531
7118.48 1489
7119.28 1459
7120.07 1444
7120.87 1464
7121.67 1460
7122.46 1478
7123.26 1478
7124.06 1474
7124.85 1413
7125.65 1464
7126.45 1473
7127.24 1509
7128.04 1484
7128.84 1465
7129.63 1580
7130.43 1661
7131.23 1611
7132.02 1659
7132.82 1624
7133.62 1689
7134.41 1609
7135.21 1624
7136.01 1548
7136.81 1549
7137.60 1392
7138.40 1427
7139.20 1422
7140.00 1409
7140.79 1393
7141.59 1303
7142.39 1290
7143.19 1299
7143.98 1244
7144.78 1246
7145.58 1251
7146.38 1177
7147.18 1248
7147.97 1229
7148.77 1184
7149.57 1162
7150.37 1142
7151.17 1137
7151.96 1115
7152.76 1152
7153.56 1145
7154.36 1165
7155.16 1230
7155.95 1239
7156.75 1209
7157.55 1303
7158.35 1314
7159.15 1294
7159.95 1290
7160.75 1309
7161.54 1263
7162.34 1274
7163.14 1278
7163.94 1250
7164.74 1199
7165.54 1168
7166.34 1169
7167.14 1173
7167.93 1118
7168.73 1173
7169.53 1167
7170.33 1105
7171.13 1120
7171.93 1086
7172.73 1094
7173.53 1118
7174.33 1159
7175.13 1112
7175.93 1125
7176.73 1120
7177.53 1135
7178.33 1135
7179.13 1075
7179.93 1047
7180.73 1029
7181.53 1110
7182.32 1093
7183.12 1118
7183.92 1099
7184.72 1099
7185.52 1077
7186.32 1134
7187.12 1172
7187.92 1066
7188.72 1075
7189.53 1083
7190.33 1087
7191.13 1079
7191.93 1100
7192.73 1057
7193.53 1043
7194.33 1066
7195.13 1094
7195.93 1123
7196.73 1079
7197.53 1000
7198.33 1029
7199.13 1037
7199.93 1079
7200.73 1085
7201.53 1002
7202.33 1117
7203.14 1049
7203.94 1042
7204.74 1018
7205.54 1049
7206.34 1089
7207.14 1042
7207.94 1059
7208.74 1085
7209.55 1021
7210.35 1073
7211.15 1063
7211.95 1091
7212.75 1126
7213.55 1121
7214.35 1072
7215.16 1102
7215.96 1099
7216.76 1035
7217.56 1074
7218.36 1099
7219.16 1116
7219.97 1120
7220.77 1118
7221.57 1127
7222.37 1151
7223.17 1127
7223.98 1111
7224.78 1078
7225.58 1069
7226.38 1064
7227.19 1013
7227.99 1024
7228.79 1027
7229.59 1038
7230.40 1029
7231.20 1007
7232.00 993
7232.80 1000
7233.61 988
7234.41 1056
7235.21 1010
7236.01 1037
7236.82 1115
7237.62 1173
7238.42 1141
7239.23 1154
7240.03 1156
7240.83 1143
7241.63 1081
7242.44 1036
7243.24 1036
7244.04 1026
7244.85 1028
7245.65 980
7246.45 1038
7247.26 999
7248.06 919
7248.86 1031
7249.67 958
7250.47 956
7251.28 942
7252.08 961
7252.88 1015
7253.69 1012
7254.49 968
7255.29 986
7256.10 1038
7256.90 1034
7257.71 979
7258.51 957
7259.31 982
7260.12 966
7260.92 956
7261.73 910
7262.53 895
7263.34 934
7264.14 934
7264.94 924
7265.75 873
7266.55 887
7267.36 920
7268.16 858
7268.97 862
7269.77 910
7270.58 903
7271.38 927
7272.19 899
7272.99 890
7273.80 900
7274.60 897
7275.41 878
7276.21 923
7277.02 1005
7277.82 967
7278.63 947
7279.43 1003
7280.24 954
7281.04 1002
7281.85 1026
7282.65 1038
7283.46 1030
7284.26 1039
7285.07 1177
7285.87 1284
7286.68 1252
7287.49 1261
7288.29 1269
7289.10 1239
7289.90 1223
7290.71 1138
7291.52 1162
7292.32 1135
7293.13 1050
7293.93 1048
7294.74 1069
7295.55 1072
7296.35 1073
7297.16 1092
7297.96 1123
7298.77 1143
7299.58 1158
7300.38 1205
7301.19 1236
7302.00 1172
7302.80 1218
7303.61 1233
7304.42 1238
7305.22 1291
7306.03 1221
7306.84 1210
7307.64 1272
7308.45 1328
7309.26 1292
7310.06 1375
7310.87 1411
7311.68 1427
7312.48 1495
7313.29 1594
7314.10 1583
7314.90 1605
7315.71 1648
7316.52 1615
7317.33 1735
7318.13 1914
7318.94 2330
7319.75 2839
7320.56 3273
7321.36 3862
7322.17 3919
7322.98 3821
7323.79 3509
7324.59 3157
7325.40 2695
7326.21 2366
7327.02 2114
7327.83 1935
7328.63 1787
7329.44 1696
7330.25 1614
7331.06 1606
7331.87 1585
7332.67 1574
7333.48 1598
7334.29 1609
7335.10 1577
7335.91 1559
7336.72 1612
7337.52 1569
7338.33 1570
7339.14 1542
7339.95 1698
7340.76 1599
7341.57 1616
7342.38 1536
7343.18 1398
7343.99 1393
7344.80 1399
7345.61 1313
7346.42 1278
7347.23 1250
7348.04 1209
7348.85 1203
7349.66 1211
7350.46 1260
7351.27 1176
7352.08 1132
7352.89 1143
7353.70 1167
7354.51 1100
7355.32 1145
7356.13 1104
7356.94 1089
7357.75 1103
7358.56 1064
7359.37 1117
7360.18 1134
7360.99 1129
7361.80 1105
7362.61 1133
7363.42 1171
7364.23 1146
7365.04 1117
7365.85 1092
7366.66 1111
7367.47 1069
7368.28 1000
7369.09 987
7369.90 1010
7370.71 1000
7371.52 1008
7372.33 1060
7373.14 1052
7373.95 960
7374.76 988
7375.57 991
7376.38 948
7377.19 931
7378.00 989
7378.81 981
7379.62 997
7380.43 1041
7381.24 1077
7382.06 1107
7382.87 1171
7383.68 1143
7384.49 1110
7385.30 1152
7386.11 1129
7386.92 1063
7387.73 1054
7388.54 1055
7389.36 1014
7390.17 966
7390.98 973
7391.79 969
7392.60 914
7393.41 932
7394.22 969
7395.04 971
7395.85 961
7396.66 936
7397.47 898
7398.28 930
7399.09 946
7399.91 951
7400.72 968
7401.53 982
7402.34 941
7403.15 932
7403.97 931
7404.78 962
7405.59 950
7406.40 917
7407.21 925
7408.03 896
7408.84 883
7409.65 921
7410.46 974
7411.28 950
7412.09 851
7412.90 851
7413.71 850
7414.53 899
7415.34 842
7416.15 895
7416.96 881
7417.78 885
7418.59 866
7419.40 833
7420.22 819
7421.03 754
7421.84 772
7422.66 763
7423.47 806
7424.28 777
7425.09 848
7425.91 830
7426.72 852
7427.53 840
7428.35 812
7429.16 802
7429.98 803
7430.79 772
7431.60 811
7432.42 840
7433.23 786
7434.04 805
7434.86 773
7435.67 770
7436.48 776
7437.30 788
7438.11 836
7438.93 831
7439.74 855
7440.55 794
7441.37 805
7442.18 811
7443.00 807
7443.81 798
7444.63 813
7445.44 831
7446.25 830
7447.07 809
7447.88 797
7448.70 818
7449.51 762
7450.33 721
7451.14 737
7451.96 834
7452.77 834
7453.59 771
7454.40 801
7455.22 830
7456.03 793
7456.85 822
7457.66 834
7458.48 828
7459.29 778
7460.11 780
7460.92 743
7461.74 788
7462.55 757
7463.37 820
7464.18 788
7465.00 771
7465.81 796
7466.63 818
7467.44 795
7468.26 826
7469.08 839
7469.89 837
7470.71 832
7471.52 842
7472.34 892
7473.15 876
7473.97 891
7474.79 930
7475.60 964
7476.42 988
7477.23 943
7478.05 937
7478.87 919
7479.68 966
7480.50 931
7481.32 880
7482.13 911
7482.95 967
7483.76 921
7484.58 899
7485.40 869
7486.21 892
7487.03 897
7487.85 904
7488.66 945
7489.48 909
7490.30 885
7491.11 864
7491.93 842
7492.75 856
7493.57 861
7494.38 806
7495.20 801
7496.02 837
7496.83 848
7497.65 809
7498.47 892
7499.29 880
7500.10 814
7500.92 849
7501.74 833
7502.55 858
7503.37 845
7504.19 898
7505.01 942
7505.83 953
7506.64 898
7507.46 974
7508.28 928
7509.10 933
7509.91 895
7510.73 858
7511.55 900
7512.37 889
7513.19 899
7514.00 919
7514.82 839
7515.64 882
7516.46 911
7517.28 889
7518.10 840
7518.91 817
7519.73 810
7520.55 811
7521.37 840
7522.19 786
7523.01 826
7523.82 831
7524.64 786
7525.46 773
7526.28 809
7527.10 808
7527.92 826
7528.74 857
7529.56 829
7530.38 852
7531.19 785
7532.01 832
7532.83 835
7533.65 780
7534.47 802
7535.29 838
7536.11 854
7536.93 802
7537.75 848
7538.57 855
7539.39 814
7540.21 764
7541.03 789
7541.85 761
7542.67 798
7543.48 806
7544.30 797
7545.12 779
7545.94 791
7546.76 768
7547.58 789
7548.40 796
7549.22 749
7550.04 764
7550.86 766
7551.68 765
7552.50 788
7553.32 750
7554.14 749
7554.97 799
7555.79 765
7556.61 796
7557.43 789
7558.25 784
7559.07 862
7559.89 888
7560.71 825
7561.53 858
7562.35 868
7563.17 883
7563.99 873
7564.81 847
7565.63 902
7566.45 880
7567.28 839
7568.10 817
7568.92 852
7569.74 879
7570.56 876
7571.38 867
7572.20 909
7573.02 926
7573.84 917
7574.67 921
7575.49 901
7576.31 883
7577.13 920
7577.95 940
7578.77 890
7579.60 906
7580.42 908
7581.24 927
7582.06 945
7582.88 962
7583.70 947
7584.53 973
7585.35 954
7586.17 965
7586.99 1012
7587.81 1021
7588.64 1078
7589.46 1093
7590.28 1069
7591.10 1127
7591.93 1208
7592.75 1251
7593.57 1183
7594.39 1153
7595.22 1148
7596.04 1264
7596.86 1240
7597.68 1286
7598.51 1254
7599.33 1317
7600.15 1392
7600.97 1339
7601.80 1342
7602.62 1413
7603.44 1411
7604.27 1553
7605.09 1639
7605.91 1655
7606.73 1685
7607.56 1678
7608.38 1787
7609.20 1772
7610.03 1704
7610.85 1661
7611.67 1600
7612.50 1614
7613.32 1561
7614.15 1555
7614.97 1624
7615.79 1550
7616.62 1611
7617.44 1623
7618.26 1796
7619.09 1964
7619.91 2061
7620.73 2050
7621.56 2106
7622.38 2148
7623.21 2071
7624.03 2043
7624.85 2071
7625.68 1945
7626.50 2017
7627.33 1958
7628.15 1908
7628.98 1945
7629.80 1973
7630.62 2021
7631.45 1975
7632.27 2046
7633.10 2158
7633.92 2151
7634.75 2153
7635.57 2138
7636.40 1998
7637.22 1980
7638.05 1936
7638.87 1819
7639.70 1753
7640.52 1704
7641.35 1615
7642.17 1510
7643.00 1459
7643.82 1406
7644.65 1451
7645.47 1512
7646.30 1536
7647.12 1566
7647.95 1598
7648.77 1587
7649.60 1606
7650.42 1573
7651.25 1548
7652.08 1441
7652.90 1367
7653.73 1358
7654.55 1320
7655.38 1323
7656.20 1235
7657.03 1211
7657.86 1166
7658.68 1190
7659.51 1173
7660.33 1150
7661.16 1176
7661.99 1134
7662.81 1100
7663.64 1065
7664.46 1071
7665.29 1124
7666.12 1129
7666.94 1084
7667.77 1134
7668.60 1159
7669.42 1206
7670.25 1217
7671.08 1172
7671.90 1146
7672.73 1152
7673.56 1144
7674.38 1095
7675.21 1066
7676.04 1020
7676.86 1098
7677.69 1113
7678.52 1072
7679.34 1037
7680.17 1107
7681.00 1094
7681.83 1116
7682.65 1111
7683.48 1113
7684.31 1176
7685.13 1232
7685.96 1325
7686.79 1392
7687.62 1468
7688.44 1508
7689.27 1415
7690.10 1388
7690.93 1426
7691.76 1289
7692.58 1221
7693.41 1211
7694.24 1234
7695.07 1131
7695.89 1174
7696.72 1177
7697.55 1115
7698.38 1169
7699.21 1262
7700.03 1320
7700.86 1295
7701.69 1317
7702.52 1370
7703.35 1386
7704.18 1307
7705.00 1215
7705.83 1160
7706.66 1142
7707.49 1100
7708.32 1044
7709.15 1087
7709.98 1025
7710.80 1027
7711.63 998
7712.46 939
7713.29 949
7714.12 1015
7714.95 1005
7715.78 982
7716.61 966
7717.44 937
7718.27 985
7719.09 970
7719.92 949
7720.75 881
7721.58 910
7722.41 927
7723.24 914
7724.07 889
7724.90 870
7725.73 879
7726.56 876
7727.39 953
7728.22 980
7729.05 935
7729.88 948
7730.71 983
7731.54 1033
7732.37 1056
7733.20 994
7734.03 985
7734.86 966
7735.69 966
7736.52 977
7737.35 929
7738.18 869
7739.01 847
7739.84 867
7740.67 782
7741.50 799
7742.33 856
7743.16 808
7743.99 799
7744.82 760
7745.65 753
7746.48 794
7747.31 781
7748.14 762
7748.98 761
7749.81 750
7750.64 751
7751.47 747
7752.30 761
7753.13 752
7753.96 739
7754.79 769
7755.62 775
7756.45 785
7757.29 792
7758.12 809
7758.95 799
7759.78 762
7760.61 759
7761.44 822
7762.27 785
7763.11 785
7763.94 796
7764.77 784
7765.60 742
7766.43 755
7767.26 797
7768.10 846
7768.93 818
7769.76 811
7770.59 826
7771.42 749
7772.26 783
7773.09 795
7773.92 793
7774.75 840
7775.58 834
7776.42 828
7777.25 829
7778.08 811
7778.91 828
7779.75 823
7780.58 809
7781.41 807
7782.24 790
7783.08 816
7783.91 799
7784.74 800
7785.57 837
7786.41 809
7787.24 823
7788.07 825
7788.91 837
7789.74 871
7790.57 818
7791.40 792
7792.24 883
7793.07 860
7793.90 817
7794.74 864
7795.57 859
7796.40 878
7797.24 892
7798.07 911
7798.90 879
7799.74 957
7800.57 1011
7801.40 988
7802.24 1059
7803.07 1035
7803.91 1006
7804.74 1030
7805.57 1029
7806.41 1029
7807.24 1067
7808.07 1068
7808.91 1017
7809.74 1026
7810.58 1103
7811.41 1150
7812.25 1230
7813.08 1257
7813.91 1289
7814.75 1376
7815.58 1410
7816.42 1469
7817.25 1518
7818.09 1496
7818.92 1484
7819.75 1484
7820.59 1544
7821.42 1594
7822.26 1605
7823.09 1685
7823.93 1685
7824.76 1731
7825.60 1768
7826.43 1799
7827.27 1741
7828.10 1747
7828.94 1739
7829.77 1678
7830.61 1588
7831.44 1512
7832.28 1460
7833.11 1544
7833.95 1555
7834.78 1648
7835.62 1714
7836.46 1781
7837.29 1856
7838.13 1791
7838.96 1721
7839.80 1781
7840.63 1642
7841.47 1587
7842.31 1531
7843.14 1515
7843.98 1353
7844.81 1365
7845.65 1284
7846.48 1294
7847.32 1243
7848.16 1232
7848.99 1183
7849.83 1103
7850.67 1170
7851.50 1144
7852.34 1150
7853.17 1246
7854.01 1251
7854.85 1230
7855.68 1160
7856.52 1138
7857.36 1215
7858.19 1189
7859.03 1187
7859.87 1135
7860.70 1218
7861.54 1208
7862.38 1249
7863.21 1192
7864.05 1246
7864.89 1179
7865.73 1130
7866.56 1138
7867.40 1188
7868.24 1143
7869.07 1104
7869.91 1194
7870.75 1172
7871.59 1205
7872.42 1157
7873.26 1246
7874.10 1257
7874.94 1226
7875.77 1314
7876.61 1327
7877.45 1399
7878.29 1498
7879.12 1568
7879.96 1734
7880.80 1787
7881.64 1837
7882.47 1746
7883.31 1782
7884.15 1685
7884.99 1584
7885.83 1607
7886.67 1520
7887.50 1557
7888.34 1454
7889.18 1400
7890.02 1350
7890.86 1366
7891.69 1372
7892.53 1421
7893.37 1599
7894.21 1576
7895.05 1648
7895.89 1649
7896.73 1641
7897.57 1510
7898.40 1436
7899.24 1365
7900.08 1287
7900.92 1255
7901.76 1227
7902.60 1163
7903.44 1134
7904.28 1051
7905.12 1084
7905.95 1115
7906.79 1071
7907.63 1100
7908.47 1060
7909.31 1070
7910.15 1084
7910.99 1119
7911.83 1117
7912.67 1149
7913.51 1126
7914.35 1147
7915.19 1100
7916.03 1173
7916.87 1231
7917.71 1164
7918.55 1185
7919.39 1190
7920.23 1152
7921.07 1149
7921.91 1195
7922.75 1094
7923.59 1177
7924.43 1121
7925.27 1032
7926.11 1035
7926.95 1057
7927.79 959
7928.63 1023
7929.47 1040
7930.31 1027
7931.15 994
7931.99 974
7932.83 982
7933.67 1009
7934.51 958
7935.35 968
7936.19 967
7937.04 934
7937.88 997
7938.72 1012
7939.56 1032
7940.40 1024
7941.24 985
7942.08 952
7942.92 965
7943.76 1034
7944.60 1031
7945.45 1010
7946.29 997
7947.13 987
7947.97 1019
7948.81 1050
7949.65 1098
7950.49 1130
7951.34 1117
7952.18 1143
7953.02 1212
7953.86 1277
7954.70 1337
7955.54 1368
7956.39 1469
7957.23 1481
7958.07 1488
7958.91 1540
7959.75 1541
7960.60 1523
7961.44 1490
7962.28 1475
7963.12 1483
7963.96 1494
7964.81 1509
7965.65 1456
7966.49 1518
7967.33 1582
7968.18 1696
7969.02 1888
7969.86 2074
7970.70 2088
7971.55 2082
7972.39 2028
7973.23 1899
7974.08 1860
7974.92 1691
7975.76 1545
7976.60 1408
7977.45 1401
7978.29 1270
7979.13 1221
7979.98 1212
7980.82 1117
7981.66 1107
7982.51 1122
7983.35 1107
7984.19 1124
7985.04 1090
7985.88 1074
7986.72 1072
7987.57 1029
7988.41 1006
7989.25 1035
7990.10 1026
7990.94 957
7991.78 911
7992.63 946
7993.47 954
7994.32 887
7995.16 859
7996.00 843
7996.85 864
7997.69 823
7998.53 814
7999.38 768
8000.22 793
8001.07 773
8001.91 767
8002.76 782
8003.60 736
8004.44 726
8005.29 708
8006.13 729
8006.98 759
8007.82 713
8008.67 760
8009.51 743
8010.36 720
8011.20 762
8012.05 712
8012.89 703
8013.74 717
8014.58 687
8015.43 671
8016.27 686
8017.12 709
8017.96 681
8018.81 675
8019.65 679
8020.50 704
8021.34 650
8022.19 677
8023.03 633
8023.88 613
8024.72 693
8025.57 674
8026.41 625
8027.26 680
8028.11 704
8028.95 662
8029.80 670
8030.64 633
8031.49 656
8032.33 656
8033.18 675
8034.03 653
8034.87 610
8035.72 613
8036.56 700
8037.41 691
8038.26 637
8039.10 663
8039.95 662
8040.80 697
8041.64 670
8042.49 629
8043.33 692
8044.18 708
8045.03 725
8045.87 670
8046.72 660
8047.57 662
8048.41 622
8049.26 649
8050.11 649
8050.95 653
8051.80 677
8052.65 668
8053.49 630
8054.34 597
8055.19 618
8056.04 597
8056.88 655
8057.73 661
8058.58 628
8059.42 641
8060.27 593
8061.12 607
8061.97 623
8062.81 568
8063.66 591
8064.51 582
8065.36 611
8066.20 620
8067.05 581
8067.90 591
8068.75 538
8069.60 561
8070.44 542
8071.29 585
8072.14 556
8072.99 531
8073.84 591
8074.68 637
8075.53 609
8076.38 620
8077.23 557
8078.08 568
8078.92 573
8079.77 563
8080.62 540
8081.47 552
8082.32 594
8083.17 593
8084.02 592
8084.86 576
8085.71 549
8086.56 569
8087.41 619
8088.26 605
8089.11 602
8089.96 626
8090.81 584
8091.65 612
8092.50 614
8093.35 565
8094.20 584
8095.05 577
8095.90 589
8096.75 545
8097.60 526
8098.45 554
8099.30 595
8100.15 619
8101.00 607
8101.85 616
8102.70 608
8103.54 598
8104.39 608
8105.24 620
8106.09 665
8106.94 643
8107.79 680
8108.64 664
8109.49 686
8110.34 628
8111.19 609
8112.04 615
8112.89 610
8113.74 632
8114.59 637
8115.44 624
8116.29 630
8117.14 633
8117.99 636
8118.84 607
8119.70 586
8120.55 585
8121.40 631
8122.25 615
8123.10 540
8123.95 617
8124.80 608
8125.65 609
8126.50 655
8127.35 675
8128.20 650
8129.05 670
8129.90 671
8130.76 645
8131.61 659
8132.46 631
8133.31 651
8134.16 691
8135.01 708
8135.86 632
8136.71 681
8137.56 721
8138.42 723
8139.27 709
8140.12 629
8140.97 640
8141.82 614
8142.67 632
8143.53 612
8144.38 603
8145.23 667
8146.08 700
8146.93 698
8147.78 694
8148.64 676
8149.49 716
8150.34 728
8151.19 709
8152.05 735
8152.90 759
8153.75 783
8154.60 804
8155.45 800
8156.31 882
8157.16 829
8158.01 887
8158.86 848
8159.72 914
8160.57 883
8161.42 852
8162.27 799
8163.13 820
8163.98 769
8164.83 713
8165.69 677
8166.54 685
8167.39 647
8168.24 655
8169.10 649
8169.95 602
8170.80 643
8171.66 648
8172.51 621
8173.36 647
8174.22 666
8175.07 684
8175.92 622
8176.78 629
8177.63 610
8178.48 650
8179.34 609
8180.19 624
8181.04 648
8181.90 587
8182.75 592
8183.61 581
8184.46 617
8185.31 596
8186.17 572
8187.02 557
8187.87 565
8188.73 583
8189.58 528
8190.44 543
8191.29 566
8192.15 533
8193.00 584
8193.85 596
8194.71 548
8195.56 550
8196.42 539
8197.27 570
8198.13 518
8198.98 508
8199.84 509
8200.69 552
8201.55 568
8202.40 559
8203.25 555
8204.11 561
8204.96 552
8205.82 519
8206.67 544
8207.53 552
8208.38 555
8209.24 571
8210.09 573
8210.95 588
8211.81 582
8212.66 540
8213.52 570
8214.37 558
8215.23 559
8216.08 597
8216.94 603
8217.79 622
8218.65 606
8219.50 642
8220.36 619
8221.22 577
8222.07 633
8222.93 661
8223.78 628
8224.64 588
8225.50 612
8226.35 554
8227.21 577
8228.06 581
8228.92 594
8229.78 580
8230.63 558
8231.49 573
8232.34 576
8233.20 578
8234.06 552
8234.91 557
8235.77 556
8236.63 506
8237.48 562
8238.34 538
8239.20 491
8240.05 487
8240.91 511
8241.77 549
8242.62 535
8243.48 505
8244.34 479
8245.19 527
8246.05 533
8246.91 504
8247.77 491
8248.62 539
8249.48 513
8250.34 500
8251.20 516
8252.05 530
8252.91 512
8253.77 486
8254.62 477
8255.48 475
8256.34 561
8257.20 496
8258.06 548
8258.91 548
8259.77 561
8260.63 549
8261.49 548
8262.34 513
8263.20 537
8264.06 564
8264.92 549
8265.78 574
8266.63 560
8267.49 564
8268.35 590
8269.21 556
8270.07 527
8270.93 592
8271.78 623
8272.64 579
8273.50 636
8274.36 659
8275.22 659
8276.08 596
8276.93 607
8277.79 655
8278.65 679
8279.51 707
8280.37 786
8281.23 784
8282.09 816
8282.95 800
8283.81 848
8284.66 774
8285.52 731
8286.38 761
8287.24 719
8288.10 709
8288.96 757
8289.82 740
8290.68 771
8291.54 702
8292.40 771
8293.26 880
8294.12 911
8294.98 968
8295.84 973
8296.70 1062
8297.56 1051
8298.42 1013
8299.28 1000
8300.13 903
8300.99 851
8301.85 812
8302.71 789
8303.57 726
8304.43 723
8305.29 760
8306.16 718
8307.02 690
8307.88 641
8308.74 624
8309.60 661
8310.46 653
8311.32 673
8312.18 689
8313.04 653
8313.90 652
8314.76 605
8315.62 597
8316.48 596
8317.34 587
8318.20 564
8319.06 619
8319.92 553
8320.78 523
8321.65 572
8322.51 606
8323.37 558
8324.23 590
8325.09 550
8325.95 549
8326.81 554
8327.67 541
8328.53 525
8329.40 528
8330.26 572
8331.12 546
8331.98 608
8332.84 551
8333.70 582
8334.57 555
8335.43 534
8336.29 529
8337.15 557
8338.01 543
8338.87 508
8339.74 521
8340.60 500
8341.46 525
8342.32 515
8343.18 527
8344.05 567
8344.91 552
8345.77 577
8346.63 554
8347.49 545
8348.36 545
8349.22 550
8350.08 561
8350.94 588
8351.81 534
8352.67 512
8353.53 553
8354.39 572
8355.26 589
8356.12 545
8356.98 529
8357.85 553
8358.71 540
8359.57 543
8360.43 560
8361.30 564
8362.16 557
8363.02 584
8363.89 544
8364.75 537
8365.61 543
8366.48 564
8367.34 549
8368.20 562
8369.07 565
8369.93 534
8370.79 527
8371.66 547
8372.52 539
8373.38 536
8374.25 563
8375.11 563
8375.98 553
8376.84 528
8377.70 539
8378.57 483
8379.43 560
8380.30 569
8381.16 555
8382.02 543
8382.89 544
8383.75 505
8384.62 497
8385.48 543
8386.34 513
8387.21 499
8388.07 500
8388.94 596
8389.80 576
8390.67 508
8391.53 509
8392.40 531
8393.26 546
8394.13 547
8394.99 542
8395.85 533
8396.72 526
8397.58 521
8398.45 546
8399.31 571
8400.18 551
8401.04 504
8401.91 521
8402.77 498
8403.64 526
8404.50 507
8405.37 557
8406.24 609
8407.10 593
8407.97 587
8408.83 576
8409.70 562
8410.56 545
8411.43 555
8412.29 562
8413.16 551
8414.03 555
8414.89 570
8415.76 614
8416.62 594
8417.49 609
8418.35 660
8419.22 630
8420.09 579
8420.95 595
8421.82 637
8422.69 587
8423.55 612
8424.42 708
8425.28 651
8426.15 666
8427.02 665
8427.88 676
8428.75 662
8429.62 696
8430.48 713
8431.35 726
8432.22 725
8433.08 731
8433.95 711
8434.82 708
8435.68 780
8436.55 759
8437.42 791
8438.28 815
8439.15 842
8440.02 837
8440.89 906
8441.75 940
8442.62 1003
8443.49 1060
8444.35 1094
8445.22 1082
8446.09 1164
8446.96 1214
8447.82 1254
8448.69 1267
8449.56 1320
8450.43 1295
8451.29 1295
8452.16 1216
8453.03 1185
8453.90 1188
8454.76 1155
8455.63 1150
8456.50 1112
8457.37 1196
8458.24 1157
8459.10 1177
8459.97 1193
8460.84 1220
8461.71 1200
8462.58 1220
8463.45 1214
8464.31 1156
8465.18 1100
8466.05 1142
8466.92 1147
8467.79 1104
8468.66 1041
8469.52 1108
8470.39 1076
8471.26 1011
8472.13 1015
8473.00 969
8473.87 957
8474.74 1017
8475.61 986
8476.47 927
8477.34 953
8478.21 979
8479.08 995
8479.95 1061
8480.82 1082
8481.69 1097
8482.56 1143
8483.43 1211
8484.30 1160
8485.17 1125
8486.04 1118
8486.91 1124
8487.78 1078
8488.64 1089
8489.51 1046
8490.38 993
8491.25 980
8492.12 980
8492.99 1012
8493.86 955
8494.73 942
8495.60 984
8496.47 998
8497.34 973
8498.21 1040
8499.08 1024
8499.95 985
8500.82 989
8501.69 989
8502.56 1041
8503.43 988
8504.30 1011
8505.17 1053
8506.05 1053
8506.92 1020
8507.79 1075
8508.66 1071
8509.53 1056
8510.40 1049
8511.27 1096
8512.14 1104
8513.01 1080
8513.88 1115
8514.75 1111
8515.62 1105
8516.49 1134
8517.37 1110
8518.24 1122
8519.11 1128
8519.98 1128
8520.85 1116
8521.72 1119
8522.59 1120
8523.46 1098
8524.33 1137
8525.21 1234
8526.08 1306
8526.95 1357
8527.82 1303
8528.69 1336
8529.56 1360
8530.44 1417
8531.31 1390
8532.18 1355
8533.05 1376
8533.92 1280
8534.80 1334
8535.67 1328
8536.54 1321
8537.41 1259
8538.28 1299
8539.16 1326
8540.03 1339
8540.90 1355
8541.77 1378
8542.64 1548
8543.52 1680
8544.39 1939
8545.26 2130
8546.13 2363
8547.01 2637
8547.88 2850
8548.75 2903
8549.62 2823
8550.50 2905
8551.37 2837
8552.24 2856
8553.12 2764
8553.99 2661
8554.86 2557
8555.73 2367
8556.61 2241
8557.48 2177
8558.35 2136
8559.23 2011
8560.10 1823
8560.97 1778
8561.85 1663
8562.72 1505
8563.59 1447
8564.47 1331
8565.34 1287
8566.21 1206
8567.09 1154
8567.96 1086
8568.83 1067
8569.71 1044
8570.58 1029
8571.46 1037
8572.33 1005
8573.20 984
8574.08 977
8574.95 1042
8575.83 960
8576.70 980
8577.57 963
8578.45 1052
8579.32 987
8580.20 969
8581.07 1040
8581.94 1035
8582.82 954
8583.69 1005
8584.57 1029
8585.44 1045
8586.32 1029
8587.19 1056
8588.07 1016
8588.94 963
8589.82 1020
8590.69 1029
8591.57 1043
8592.44 1011
8593.32 1009
8594.19 1000
8595.07 1000
8595.94 941
8596.82 976
8597.69 996
8598.57 1019
8599.44 974
8600.32 1045
8601.19 1027
8602.07 1040
8602.94 1070
8603.82 1043
8604.69 1076
8605.57 1074
8606.44 1003
8607.32 1036
8608.20 1119
8609.07 1044
8609.95 1096
8610.82 1097
8611.70 1126
8612.57 1125
8613.45 1130
8614.33 1139
8615.20 1214
8616.08 1212
8616.95 1195
8617.83 1215
8618.71 1234
8619.58 1287
8620.46 1275
8621.34 1309
8622.21 1277
8623.09 1307
8623.97 1361
8624.84 1359
8625.72 1408
8626.59 1369
8627.47 1373
8628.35 1322
8629.22 1338
8630.10 1383
8630.98 1401
8631.86 1451
8632.73 1449
8633.61 1488
8634.49 1449
8635.36 1481
8636.24 1430
8637.12 1514
8637.99 1526
8638.87 1463
8639.75 1503
8640.63 1557
8641.50 1554
8642.38 1566
8643.26 1583
8644.14 1590
8645.01 1638
8645.89 1666
8646.77 1687
8647.65 1761
8648.52 1782
8649.40 1896
8650.28 1899
8651.16 1973
8652.04 1898
8652.91 1975
8653.79 1969
8654.67 1924
8655.55 1944
8656.43 2037
8657.30 2025
8658.18 2094
8659.06 2192
8659.94 2174
8660.82 2308
8661.70 2391
8662.57 2514
8663.45 2682
8664.33 2864
8665.21 2986
8666.09 3079
8666.97 3370
8667.85 3446
8668.72 3400
8669.60 3453
8670.48 3502
8671.36 3460
8672.24 3747
8673.12 3837
8674.00 3989
8674.88 4149
8675.76 4230
8676.63 4378
8677.51 4360
8678.39 4246
8679.27 4177
8680.15 3996
8681.03 3752
8681.91 3578
8682.79 3366
8683.67 3086
8684.55 2951
8685.43 2859
8686.31 2891
8687.19 2951
8688.07 3070
8688.95 3329
8689.83 3705
8690.71 4131
8691.59 4577
8692.47 5227
8693.35 5824
8694.23 6310
8695.11 6570
8695.99 6544
8696.87 6434
8697.75 6159
8698.63 5700
8699.51 5275
8700.39 4849
8701.27 4441
8702.15 4053
8703.03 3671
8703.91 3343
8704.79 3131
8705.67 2990
8706.55 2752
8707.43 2535
8708.31 2402
8709.19 2260
8710.07 2168
8710.96 2053
8711.84 1934
8712.72 1910
8713.60 1827
8714.48 1725
8715.36 1716
8716.24 1618
8717.12 1621
8718.00 1565
8718.89 1561
8719.77 1615
8720.65 1571
8721.53 1610
8722.41 1542
8723.29 1551
8724.17 1587
8725.06 1552
8725.94 1503
8726.82 1600
8727.70 1570
8728.58 1527
8729.46 1564
8730.35 1613
8731.23 1648
8732.11 1718
8732.99 1665
8733.87 1714
8734.76 1755
8735.64 1704
8736.52 1669
8737.40 1598
8738.29 1651
8739.17 1644
8740.05 1612
8740.93 1526
8741.81 1579
8742.70 1559
8743.58 1500
8744.46 1574
8745.34 1455
8746.23 1454
8747.11 1544
8747.99 1523
8748.88 1513
8749.76 1556
8750.64 1526
8751.52 1568
8752.41 1606
8753.29 1639
8754.17 1684
8755.06 1818
8755.94 1866
8756.82 1945
8757.71 2060
8758.59 2148
8759.47 2217
8760.36 2232
8761.24 2213
8762.12 2187
8763.01 2136
8763.89 2123
8764.77 2080
8765.66 2002
8766.54 1976
8767.42 1850
8768.31 1847
8769.19 1831
8770.08 1775
8770.96 1784
8771.84 1850
8772.73 1896
8773.61 1907
8774.50 1946
8775.38 1894
8776.26 1789
8777.15 1751
8778.03 1696
8778.92 1690
8779.80 1669
8780.69 1632
8781.57 1548
8782.46 1522
8783.34 1493
8784.22 1519
8785.11 1541
8785.99 1508
8786.88 1538
8787.76 1517
8788.65 1556
8789.53 1585
8790.42 1602
8791.30 1642
8792.19 1627
8793.07 1584
8793.96 1550
8794.84 1509
8795.73 1462
8796.61 1436
8797.50 1518
8798.38 1453
8799.27 1473
8800.15 1469
8801.04 1509
8801.93 1451
8802.81 1475
8803.70 1489
8804.58 1529
8805.47 1513
8806.35 1457
8807.24 1488
8808.12 1500
8809.01 1561
8809.90 1478
8810.78 1473
8811.67 1467
8812.55 1407
8813.44 1406
8814.33 1462
8815.21 1404
8816.10 1419
8816.98 1430
8817.87 1466
8818.76 1469
8819.64 1382
8820.53 1471
8821.42 1506
8822.30 1453
8823.19 1409
8824.08 1377
8824.96 1433
8825.85 1308
8826.74 1299
8827.62 1313
8828.51 1217
8829.40 1177
8830.28 1212
8831.17 1187
8832.06 1162
8832.94 1143
8833.83 1173
8834.72 1115
8835.61 1102
8836.49 1112
8837.38 1114
8838.27 1057
8839.16 1095
8840.04 1123
8840.93 1068
8841.82 1025
8842.70 1044
8843.59 1002
8844.48 1064
8845.37 987
8846.26 978
8847.14 997
8848.03 978
8848.92 1038
8849.81 1026
8850.69 948
8851.58 926
8852.47 956
8853.36 965
8854.25 920
8855.13 906
8856.02 873
8856.91 881
8857.80 901
8858.69 886
8859.58 915
8860.46 914
8861.35 911
8862.24 892
8863.13 871
8864.02 878
8864.91 916
8865.80 850
8866.68 866
8867.57 914
8868.46 909
8869.35 887
8870.24 860
8871.13 853
8872.02 890
8872.91 874
8873.80 873
8874.69 828
8875.57 762
8876.46 778
8877.35 800
8878.24 802
8879.13 784
8880.02 763
8880.91 782
8881.80 764
8882.69 767
8883.58 813
8884.47 735
8885.36 734
8886.25 776
8887.14 762
8888.03 793
8888.92 766
8889.81 742
8890.70 750
8891.59 796
8892.48 783
8893.37 796
8894.26 767
8895.15 691
8896.04 710
8896.93 678
8897.82 708
8898.71 697
8899.60 681
8900.49 669
8901.38 682
8902.27 687
8903.16 680
8904.05 705
8904.94 670
8905.83 614
8906.72 688
8907.61 669
8908.50 664
8909.40 644
8910.29 648
8911.18 643
8912.07 639
8912.96 659
8913.85 606
8914.74 583
8915.63 592
8916.52 594
8917.42 575
8918.31 608
8919.20 674
8920.09 655
8920.98 607
8921.87 623
8922.76 621
8923.66 585
8924.55 597
8925.44 560
8926.33 584
8927.22 580
8928.11 587
8929.01 570
8929.90 620
8930.79 588
8931.68 557
8932.57 507
8933.47 581
8934.36 546
8935.25 539
8936.14 582
8937.03 585
8937.93 578
8938.82 533
8939.71 541
8940.60 529
8941.50 521
8942.39 547
8943.28 555
8944.17 540
8945.07 544
8945.96 558
8946.85 614
8947.75 535
8948.64 529
8949.53 528
8950.42 515
8951.32 509
8952.21 563
8953.10 561
8954.00 569
8954.89 519
8955.78 488
8956.68 538
8957.57 541
8958.46 542
8959.36 508
8960.25 523
8961.14 530
8962.04 547
8962.93 544
8963.82 552
8964.72 541
8965.61 554
8966.50 517
8967.40 492
8968.29 492
8969.19 527
8970.08 551
8970.97 516
8971.87 514
8972.76 516
8973.66 534
8974.55 532
8975.44 552
8976.34 534
8977.23 534
8978.13 555
8979.02 571
8979.91 531
8980.81 523
8981.70 505
8982.60 486
8983.49 508
8984.39 532
8985.28 569
8986.18 492
8987.07 502
8987.97 521
8988.86 516
8989.76 512
8990.65 513
8991.55 507
8992.44 543
8993.34 481
8994.23 509
8995.13 570
8996.02 533
8996.92 508
8997.81 513
8998.71 488
8999.60 495
9000.50 550
9001.39 519
9002.29 519
9003.18 526
9004.08 487
9004.98 459
9005.87 508
9006.77 491
9007.66 482
9008.56 485
9009.45 513
9010.35 523
9011.25 490
9012.14 502
9013.04 502
9013.93 519
9014.83 463
9015.73 473
9016.62 494
9017.52 475
9018.42 435
9019.31 487
9020.21 516
9021.10 527
9022.00 492
9022.90 439
9023.79 463
9024.69 465
9025.59 497
9026.48 474
9027.38 444
9028.28 497
9029.17 466
9030.07 481
9030.97 474
9031.87 493
9032.76 433
9033.66 445
9034.56 419
9035.45 444
9036.35 468
9037.25 484
9038.15 477
9039.04 509
9039.94 468
9040.84 476
9041.73 497
9042.63 499
9043.53 534
9044.43 538
9045.33 510
9046.22 550
9047.12 517
9048.02 501
9048.92 488
9049.81 521
9050.71 534
9051.61 491
9052.51 484
9053.41 519
9054.30 545
9055.20 542
9056.10 517
9057.00 508
9057.90 551
9058.80 550
9059.69 540
9060.59 571
9061.49 562
9062.39 580
9063.29 569
9064.19 610
9065.08 590
9065.98 564
9066.88 513
9067.78 549
9068.68 595
9069.58 540
9070.48 537
9071.38 535
9072.27 527
9073.17 516
9074.07 517
9074.97 569
9075.87 571
9076.77 551
9077.67 542
9078.57 530
9079.47 502
9080.37 518
9081.27 536
9082.17 528
9083.07 546
9083.97 573
9084.87 598
9085.76 572
9086.66 569
9087.56 534
9088.46 555
9089.36 570
9090.26 583
9091.16 586
9092.06 628
9092.96 625
9093.86 611
9094.76 647
9095.66 616
9096.56 616
9097.46 640
9098.36 626
9099.26 585
9100.17 617
9101.07 624
9101.97 617
9102.87 591
9103.77 602
9104.67 579
9105.57 582
9106.47 584
9107.37 548
9108.27 556
9109.17 567
9110.07 557
9110.97 570
9111.87 576
9112.77 521
9113.68 560
9114.58 507
9115.48 529
9116.38 546
9117.28 525
9118.18 554
9119.08 509
9119.98 530
9120.89 519
9121.79 499
9122.69 508
9123.59 506
9124.49 516
9125.39 512
9126.29 505
9127.20 506
9128.10 530
9129.00 540
9129.90 496
9130.80 523
9131.71 536
9132.61 463
9133.51 455
9134.41 472
9135.31 499
9136.22 492
9137.12 480
9138.02 490
9138.92 509
9139.83 503
9140.73 523
9141.63 485
9142.53 499
9143.43 548
9144.34 559
9145.24 511
9146.14 502
9147.05 525
9147.95 512
9148.85 535
9149.75 502
9150.66 455
9151.56 495
9152.46 531
9153.37 507
9154.27 551
9155.17 493
9156.07 535
9156.98 487
9157.88 500
9158.78 494
9159.69 487
9160.59 502
9161.49 499
9162.40 525
9163.30 452
9164.20 471
9165.11 502
9166.01 481
9166.92 509
9167.82 544
9168.72 546
9169.63 563
9170.53 533
9171.43 527
9172.34 543
9173.24 552
9174.15 525
9175.05 478
9175.95 472
9176.86 472
9177.76 495
9178.67 497
9179.57 478
9180.48 495
9181.38 513
9182.28 504
9183.19 494
9184.09 471
9185.00 519
9185.90 494
9186.81 500
9187.71 444
9188.62 473
9189.52 487
9190.43 456
9191.33 501
9192.24 520
9193.14 490
9194.05 525
9194.95 512
9195.86 504
9196.76 505
9197.67 458
9198.57 508
9199.48 556
9200.38 528
9201.29 537
9202.19 512
9203.10 541
9204.00 539
9204.91 546
9205.81 529
9206.72 496
9207.63 481
9208.53 514
9209.44 482
9210.34 510
9211.25 515
9212.15 494
9213.06 512
9213.97 501
9214.87 477
9215.78 473
9216.68 524
9217.59 495
9218.50 521
9219.40 505
9220.31 495
9221.22 498
9222.12 486
9223.03 499
9223.94 520
9224.84 485
9225.75 487
9226.65 495
9227.56 488
9228.47 502
9229.37 468
9230.28 471
9231.19 511
9232.10 463
9233.00 481
9233.91 480
9234.82 476
9235.72 497
9236.63 487
9237.54 470
9238.44 478
9239.35 495
9240.26 488
9241.17 453
9242.07 469
9242.98 471
9243.89 464
9244.80 490
9245.70 442
9246.61 451
9247.52 467
9248.43 445
9249.33 447
9250.24 429
9251.15 487
9252.06 457
9252.97 468
9253.87 450
9254.78 475
9255.69 475
9256.60 449
9257.51 434
9258.41 456
9259.32 475
9260.23 447
9261.14 436
9262.05 427
9262.96 454
9263.86 454
9264.77 428
9265.68 416
9266.59 451
9267.50 467
9268.41 456
9269.32 437
9270.22 453
9271.13 465
9272.04 473
9272.95 475
9273.86 502
9274.77 472
9275.68 418
9276.59 463
9277.50 430
9278.40 444
9279.31 461
9280.22 474
9281.13 438
9282.04 475
9282.95 454
9283.86 418
9284.77 428
9285.68 449
9286.59 492
9287.50 433
9288.41 444
9289.32 467
9290.23 472
9291.14 467
9292.05 447
9292.96 450
9293.87 495
9294.78 484
9295.69 471
9296.60 424
9297.51 481
9298.42 489
9299.33 470
9300.24 468
9301.15 457
9302.06 436
9302.97 465
9303.88 481
9304.79 460
9305.70 480
9306.61 452
9307.52 446
9308.43 478
9309.34 498
9310.25 576
9311.16 555
9312.07 552
9312.98 568
9313.90 526
9314.81 517
9315.72 509
9316.63 499
9317.54 490
9318.45 537
9319.36 545
9320.27 505
9321.18 450
9322.10 500
9323.01 506
9323.92 541
9324.83 496
9325.74 482
9326.65 463
9327.56 491
9328.48 489
9329.39 499
9330.30 458
9331.21 484
9332.12 482
9333.03 531
9333.95 502
9334.86 497
9335.77 512
9336.68 525
9337.59 523
9338.51 555
9339.42 524
9340.33 545
9341.24 561
9342.15 599
9343.07 548
9343.98 513
9344.89 524
9345.80 546
9346.72 530
9347.63 514
9348.54 504
9349.45 514
9350.37 532
9351.28 531
9352.19 518
9353.11 514
9354.02 520
9354.93 521
9355.84 478
9356.76 512
9357.67 454
9358.58 475
9359.50 436
9360.41 449
9361.32 433
9362.24 416
9363.15 429
9364.06 438
9364.98 417
9365.89 455
9366.80 441
9367.72 462
9368.63 454
9369.54 439
9370.46 425
9371.37 443
9372.28 478
9373.20 459
9374.11 433
9375.03 450
9375.94 430
9376.85 456
9377.77 436
9378.68 475
9379.60 437
9380.51 439
9381.42 470
9382.34 398
9383.25 435
9384.17 464
9385.08 452
9386.00 470
9386.91 468
9387.82 460
9388.74 458
9389.65 483
9390.57 466
9391.48 483
9392.40 461
9393.31 471
9394.23 476
9395.14 481
9396.06 508
9396.97 513
9397.89 499
9398.80 487
9399.72 537
9400.63 491
9401.55 466
9402.46 469
9403.38 490
9404.29 451
9405.21 429
9406.12 419
9407.04 402
9407.95 426
9408.87 465
9409.79 447
9410.70 468
9411.62 459
9412.53 422
9413.45 400
9414.36 411
9415.28 398
9416.20 436
9417.11 419
9418.03 433
9418.94 445
9419.86 425
9420.78 411
9421.69 412
9422.61 440
9423.52 460
9424.44 392
9425.36 388
9426.27 379
9427.19 411
9428.11 448
9429.02 423
9429.94 404
9430.86 446
9431.77 409
9432.69 435
9433.61 430
9434.52 397
9435.44 413
9436.36 442
9437.27 435
9438.19 436
9439.11 455
9440.02 434
9440.94 417
9441.86 404
9442.78 423
9443.69 407
9444.61 431
9445.53 450
9446.44 431
9447.36 428
9448.28 432
9449.20 421
9450.11 412
9451.03 422
9451.95 491
9452.87 468
9453.78 434
9454.70 424
9455.62 418
9456.54 427
9457.46 418
9458.37 455
9459.29 461
9460.21 445
9461.13 428
9462.05 439
9462.96 420
9463.88 429
9464.80 428
9465.72 443
9466.64 411
9467.56 407
9468.47 409
9469.39 443
9470.31 439
9471.23 455
9472.15 418
9473.07 435
9473.98 426
9474.90 455
9475.82 467
9476.74 467
9477.66 431
9478.58 442
9479.50 450
9480.42 473
9481.34 435
9482.26 477
9483.17 485
9484.09 486
9485.01 484
9485.93 488
9486.85 489
9487.77 444
9488.69 460
9489.61 459
9490.53 451
9491.45 447
9492.37 461
9493.29 478
9494.21 465
9495.13 440
9496.05 433
9496.97 453
9497.89 455
9498.81 463
9499.73 488
9500.65 471
9501.57 462
9502.49 445
9503.41 454
9504.33 479
9505.25 493
9506.17 493
9507.09 495
9508.01 471
9508.93 471
9509.85 501
9510.77 527
9511.69 505
9512.61 456
9513.53 466
9514.45 498
9515.37 489
9516.29 512
9517.21 525
9518.13 533
9519.05 553
9519.98 516
9520.90 520
9521.82 515
9522.74 522
9523.66 530
9524.58 519
9525.50 549
9526.42 573
9527.34 565
9528.27 577
9529.19 542
9530.11 526
9531.03 560
9531.95 569
9532.87 557
9533.79 524
9534.72 495
9535.64 496
9536.56 508
9537.48 560
9538.40 532
9539.32 544
9540.25 509
9541.17 545
9542.09 585
9543.01 555
9543.93 553
9544.86 541
9545.78 567
9546.70 624
9547.62 616
9548.55 578
9549.47 627
9550.39 635
9551.31 577
9552.24 593
9553.16 588
9554.08 591
9555.00 612
9555.93 634
9556.85 604
9557.77 579
9558.69 636
9559.62 635
9560.54 630
9561.46 658
9562.39 643
9563.31 644
9564.23 683
9565.15 679
9566.08 666
9567.00 628
9567.92 667
9568.85 693
9569.77 685
9570.69 708
9571.62 688
9572.54 672
9573.46 645
9574.39 684
9575.31 714
9576.23 686
9577.16 709
9578.08 758
9579.01 727
9579.93 803
9580.85 775
9581.78 735
9582.70 756
9583.63 734
9584.55 761
9585.47 781
9586.40 785
9587.32 769
9588.25 820
9589.17 767
9590.09 742
9591.02 767
9591.94 779
9592.87 827
9593.79 771
9594.72 773
9595.64 820
9596.57 875
9597.49 841
9598.42 852
9599.34 874
9600.26 874
9601.19 887
9602.11 940
9603.04 929
9603.96 990
9604.89 963
9605.81 971
9606.74 940
9607.66 1036
9608.59 1017
9609.51 1059
9610.44 1040
9611.37 1003
9612.29 988
9613.22 971
9614.14 1018
9615.07 1014
9615.99 1067
9616.92 1059
9617.84 1091
9618.77 1062
9619.70 1035
9620.62 1009
9621.55 1042
9622.47 1030
9623.40 1059
9624.32 1074
9625.25 1115
9626.18 1180
9627.10 1133
9628.03 1136
9628.95 1169
9629.88 1155
9630.81 1141
9631.73 1189
9632.66 1168
9633.59 1243
9634.51 1277
9635.44 1283
9636.37 1267
9637.29 1310
9638.22 1358
9639.15 1320
9640.07 1355
9641.00 1451
9641.93 1470
9642.85 1496
9643.78 1536
9644.71 1673
9645.63 1670
9646.56 1751
9647.49 1743
9648.41 1725
9649.34 1710
9650.27 1627
9651.20 1665
9652.12 1655
9653.05 1665
9653.98 1657
9654.91 1629
9655.83 1569
9656.76 1567
9657.69 1554
9658.62 1527
9659.54 1548
9660.47 1527
9661.40 1558
9662.33 1540
9663.25 1586
9664.18 1564
9665.11 1540
9666.04 1599
9666.97 1620
9667.89 1641
9668.82 1685
9669.75 1728
9670.68 1792
9671.61 1785
9672.53 1747
9673.46 1876
9674.39 1846
9675.32 1876
9676.25 1848
9677.18 1901
9678.11 1909
9679.03 1884
9679.96 1958
9680.89 1940
9681.82 1914
9682.75 1881
9683.68 1939
9684.61 1928
9685.54 1950
9686.46 1961
9687.39 2089
9688.32 2065
9689.25 2053
9690.18 2070
9691.11 2089
9692.04 2093
9692.97 2152
9693.90 2077
9694.83 2088
9695.76 2076
9696.69 2103
9697.61 2145
9698.54 2094
9699.47 2060
9700.40 2116
9701.33 2168
9702.26 2141
9703.19 2153
9704.12 2232
9705.05 2151
9705.98 2213
9706.91 2235
9707.84 2223
9708.77 2319
9709.70 2417
9710.63 2573
9711.56 2707
9712.49 2780
9713.42 2898
9714.35 2991
9715.28 3228
9716.21 3315
9717.14 3307
9718.07 3302
9719.00 3315
9719.94 3241
9720.87 3170
9721.80 3073
9722.73 2947
9723.66 2718
9724.59 2726
9725.52 2522
9726.45 2430
9727.38 2283
9728.31 2254
9729.24 2225
9730.17 2032
9731.10 2083
9732.04 2107
9732.97 2039
9733.90 2017
9734.83 2010
9735.76 2051
9736.69 2010
9737.62 1978
9738.55 1991
9739.49 1906
9740.42 1861
9741.35 1837
9742.28 1797
9743.21 1773
9744.14 1681
9745.08 1688
9746.01 1664
9746.94 1591
9747.87 1587
9748.80 1587
9749.74 1612
9750.67 1533
9751.60 1526
9752.53 1505
9753.46 1448
9754.40 1465
9755.33 1480
9756.26 1431
9757.19 1342
9758.13 1405
9759.06 1418
9759.99 1429
9760.92 1378
9761.85 1421
9762.79 1373
9763.72 1392
9764.65 1357
9765.59 1376
9766.52 1466
9767.45 1459
9768.38 1429
9769.32 1450
9770.25 1401
9771.18 1437
9772.12 1468
9773.05 1429
9773.98 1370
9774.92 1389
9775.85 1410
9776.78 1397
9777.71 1396
9778.65 1358
9779.58 1411
9780.52 1393
9781.45 1416
9782.38 1420
9783.32 1383
9784.25 1380
9785.18 1402
9786.12 1407
9787.05 1443
9787.98 1441
9788.92 1444
9789.85 1357
9790.79 1432
9791.72 1356
9792.65 1315
9793.59 1365
9794.52 1328
9795.46 1334
9796.39 1336
9797.32 1337
9798.26 1361
9799.19 1365
9800.13 1346
9801.06 1352
9802.00 1374
9802.93 1313
9803.87 1291
9804.80 1270
9805.73 1317
9806.67 1240
9807.60 1224
9808.54 1161
9809.47 1147
9810.41 1138
9811.34 1087
9812.28 1099
9813.21 1062
9814.15 1049
9815.08 1102
9816.02 1024
9816.95 1059
9817.89 1057
9818.82 1038
9819.76 1014
9820.69 1046
9821.63 1046
9822.57 989
9823.50 979
9824.44 954
9825.37 935
9826.31 982
9827.24 957
9828.18 1009
9829.11 968
9830.05 920
9830.99 945
9831.92 964
9832.86 967
9833.79 962
9834.73 957
9835.67 944
9836.60 946
9837.54 936
9838.47 909
9839.41 993
9840.35 1016
9841.28 976
9842.22 931
9843.16 991
9844.09 959
9845.03 987
9845.97 973
9846.90 964
9847.84 950
9848.78 988
9849.71 961
9850.65 945
9851.59 945
9852.52 911
9853.46 911
9854.40 970
9855.33 974
9856.27 950
9857.21 929
9858.14 925
9859.08 957
9860.02 947
9860.96 889
9861.89 923
9862.83 887
9863.77 863
9864.71 897
9865.64 927
9866.58 945
9867.52 908
9868.46 895
9869.39 856
9870.33 841
9871.27 906
9872.21 862
9873.15 840
9874.08 858
9875.02 832
9875.96 830
9876.90 814
9877.83 771
9878.77 758
9879.71 816
9880.65 830
9881.59 820
9882.53 834
9883.46 826
9884.40 832
9885.34 854
9886.28 853
9887.22 832
9888.16 820
9889.10 790
9890.03 789
9890.97 817
9891.91 795
9892.85 780
9893.79 807
9894.73 813
9895.67 818
9896.61 825
9897.54 811
9898.48 812
9899.42 795
9900.36 810
9901.30 827
9902.24 804
9903.18 783
9904.12 777
9905.06 851
9906.00 822
9906.94 812
9907.88 771
9908.82 811
9909.76 816
9910.70 751
9911.63 798
9912.57 820
9913.51 847
9914.45 808
9915.39 786
9916.33 802
9917.27 860
9918.21 851
9919.15 880
9920.09 880
9921.03 858
9921.97 909
9922.91 951
9923.85 1032
9924.79 1040
9925.74 1067
9926.68 1128
9927.62 1161
9928.56 1208
9929.50 1216
9930.44 1233
9931.38 1169
9932.32 1230
9933.26 1163
9934.20 1035
9935.14 1034
9936.08 1036
9937.02 998
9937.96 920
9938.90 928
9939.85 898
9940.79 849
9941.73 845
9942.67 814
9943.61 832
9944.55 815
9945.49 782
9946.43 782
9947.38 771
9948.32 812
9949.26 850
9950.20 835
9951.14 822
9952.08 907
9953.02 881
9953.97 886
9954.91 889
9955.85 855
9956.79 899
9957.73 961
9958.68 929
9959.62 881
9960.56 835
9961.50 837
9962.44 834
9963.39 818
9964.33 771
9965.27 736
9966.21 764
9967.15 742
9968.10 763
9969.04 711
9969.98 758
9970.92 725
9971.87 700
9972.81 716
9973.75 683
9974.69 709
9975.64 699
9976.58 671
9977.52 703
9978.47 657
9979.41 668
9980.35 672
9981.29 697
9982.24 742
9983.18 715
9984.12 745
9985.07 724
9986.01 704
9986.95 727
9987.90 705
9988.84 730
9989.78 716
9990.73 697
9991.67 713
9992.61 660
9993.56 680
9994.50 692
9995.44 707
9996.39 704
9997.33 713
9998.27 691
9999.22 680
10000.16 633
10001.11 658
10002.05 643
10002.99 641
10003.94 640
10004.88 639
10005.83 656
10006.77 647
10007.72 641
10008.66 630
10009.60 627
10010.55 637
10011.49 623
10012.44 608
10013.38 637
10014.33 615
10015.27 621
10016.21 615
10017.16 611
10018.10 578
10019.05 594
10019.99 625
10020.94 610
10021.88 554
10022.83 612
10023.77 572
10024.72 624
10025.66 622
10026.61 631
10027.55 623
10028.50 622
10029.44 547
10030.39 575
10031.33 599
10032.28 605
10033.23 549
10034.17 568
10035.12 597
10036.06 594
10037.01 584
10037.95 551
10038.90 539
10039.84 595
10040.79 602
10041.74 583
10042.68 545
10043.63 526
10044.57 527
10045.52 539
10046.47 545
10047.41 551
10048.36 549
10049.30 548
10050.25 536
10051.20 563
10052.14 569
10053.09 534
10054.04 506
10054.98 542
10055.93 532
10056.88 525
10057.82 523
10058.77 534
10059.72 515
10060.66 506
10061.61 524
10062.56 522
10063.50 564
10064.45 533
10065.40 513
10066.34 533
10067.29 492
10068.24 533
10069.18 567
10070.13 533
10071.08 549
10072.03 501
10072.97 503
10073.92 527
10074.87 544
10075.82 512
10076.76 505
10077.71 516
10078.66 509
10079.61 507
10080.55 493
10081.50 508
10082.45 526
10083.40 552
10084.34 529
10085.29 541
10086.24 527
10087.19 538
10088.14 551
10089.08 546
10090.03 541
10090.98 516
10091.93 556
10092.88 554
10093.83 548
10094.77 531
10095.72 518
10096.67 509
10097.62 493
10098.57 545
10099.52 537
10100.46 568
10101.41 548
10102.36 523
10103.31 548
10104.26 526
10105.21 517
10106.16 536
10107.11 519
10108.05 545
10109.00 515
10109.95 516
10110.90 477
10111.85 527
10112.80 547
10113.75 528
10114.70 529
10115.65 555
10116.60 536
10117.55 520
10118.50 507
10119.45 531
10120.39 540
10121.34 573
10122.29 573
10123.24 519
10124.19 546
10125.14 536
10126.09 546
10127.04 570
10127.99 515
10128.94 503
10129.89 563
10130.84 532
10131.79 527
10132.74 505
10133.69 591
10134.64 585
10135.59 550
10136.54 583
10137.49 538
10138.44 550
10139.39 588
10140.34 610
10141.30 613
10142.25 580
10143.20 597
10144.15 607
10145.10 592
10146.05 636
10147.00 667
10147.95 671
10148.90 626
10149.85 610
10150.80 654
10151.75 632
10152.70 659
10153.66 691
10154.61 684
10155.56 679
10156.51 688
10157.46 683
10158.41 708
10159.36 684
10160.31 691
10161.27 668
10162.22 711
10163.17 689
10164.12 687
10165.07 721
10166.02 716
10166.98 761
10167.93 719
10168.88 741
10169.83 763
10170.78 749
10171.73 768
10172.69 824
10173.64 831
10174.59 783
10175.54 842
10176.50 860
10177.45 852
10178.40 847
10179.35 914
10180.30 888
10181.26 909
10182.21 950
10183.16 924
10184.11 906
10185.07 989
10186.02 948
10186.97 913
10187.92 915
10188.88 923
10189.83 920
10190.78 893
10191.74 913
10192.69 924
10193.64 929
10194.59 888
10195.55 885
10196.50 868
10197.45 925
10198.41 934
10199.36 973
10200.31 920
10201.27 922
10202.22 953
10203.17 941
10204.13 990
10205.08 1046
10206.03 1026
10206.99 1013
10207.94 1086
10208.89 1054
10209.85 1078
10210.80 1080
10211.76 1084
10212.71 1119
10213.66 1100
10214.62 1046
10215.57 1006
10216.53 982
10217.48 982
10218.43 987
10219.39 955
10220.34 938
10221.30 893
10222.25 949
10223.21 885
10224.16 870
10225.11 908
10226.07 893
10227.02 831
10227.98 858
10228.93 877
10229.89 898
10230.84 938
10231.80 955
10232.75 973
10233.71 986
10234.66 1023
10235.62 1038
10236.57 1100
10237.53 1076
10238.48 1103
10239.44 1108
10240.39 1098
10241.35 1035
10242.30 1049
10243.26 994
10244.21 972
10245.17 979
10246.12 969
10247.08 938
10248.03 909
10248.99 866
10249.94 881
10250.90 901
10251.86 836
10252.81 868
10253.77 855
10254.72 846
10255.68 789
10256.63 794
10257.59 817
10258.55 827
10259.50 780
10260.46 750
10261.41 741
10262.37 755
10263.33 722
10264.28 717
10265.24 706
10266.20 684
10267.15 672
10268.11 720
10269.07 706
10270.02 721
10270.98 718
10271.94 715
10272.89 683
10273.85 672
10274.81 629
10275.76 668
10276.72 643
10277.68 628
10278.63 646
10279.59 637
10280.55 643
10281.50 655
10282.46 617
10283.42 627
10284.38 623
10285.33 626
10286.29 638
10287.25 622
10288.20 612
10289.16 597
10290.12 637
10291.08 642
10292.03 619
10292.99 594
10293.95 617
10294.91 645
10295.86 606
10296.82 573
10297.78 592
10298.74 634
10299.70 643
10300.65 654
10301.61 588
10302.57 601
10303.53 610
10304.49 604
10305.44 612
10306.40 562
10307.36 538
10308.32 599
10309.28 593
10310.24 572
10311.19 545
10312.15 569
10313.11 578
10314.07 591
10315.03 580
10315.99 562
10316.95 570
10317.90 619
10318.86 609
10319.82 577
10320.78 573
10321.74 604
10322.70 600
10323.66 623
10324.62 604
10325.58 593
10326.54 616
10327.49 613
10328.45 640
10329.41 592
10330.37 622
10331.33 646
10332.29 620
10333.25 620
10334.21 646
10335.17 614
10336.13 584
10337.09 632
10338.05 592
10339.01 531
10339.97 518
10340.93 537
10341.89 581
10342.85 551
10343.81 544
10344.77 550
10345.73 499
10346.69 515
10347.65 532
10348.61 517
10349.57 495
10350.53 526
10351.49 531
10352.45 539
10353.41 490
10354.37 489
10355.33 485
10356.29 509
10357.25 507
10358.21 522
10359.17 473
10360.13 463
10361.09 497
10362.06 478
10363.02 451
10363.98 480
10364.94 504
10365.90 493
10366.86 473
10367.82 456
10368.78 508
10369.74 518
10370.70 507
10371.67 462
10372.63 468
10373.59 490
10374.55 469
10375.51 486
10376.47 485
10377.43 491
10378.40 476
10379.36 449
10380.32 454
10381.28 450
10382.24 447
10383.20 475
10384.17 448
10385.13 461
10386.09 452
10387.05 430
10388.01 441
10388.98 472
10389.94 471
10390.90 444
10391.86 482
10392.82 456
10393.79 453
10394.75 421
10395.71 449
10396.67 448
10397.64 439
10398.60 425
10399.56 455
10400.52 441
10401.49 448
10402.45 429
10403.41 434
10404.37 457
10405.34 405
10406.30 442
10407.26 429
10408.23 445
10409.19 457
10410.15 429
10411.11 419
10412.08 439
10413.04 404
10414.00 475
10414.97 467
10415.93 474
10416.89 434
10417.86 432
10418.82 461
10419.78 447
10420.75 445
10421.71 452
10422.68 464
10423.64 412
10424.60 429
10425.57 412
10426.53 420
10427.49 431
10428.46 437
10429.42 445
10430.39 452
10431.35 423
10432.31 421
10433.28 403
10434.24 405
10435.21 409
10436.17 405
10437.13 407
10438.10 402
10439.06 394
10440.03 365
10440.99 362
10441.96 366
10442.92 389
10443.89 392
10444.85 391
10445.82 378
10446.78 384
10447.74 370
10448.71 392
10449.67 353
10450.64 387
10451.60 402
10452.57 390
10453.53 394
10454.50 388
10455.46 385
10456.43 370
10457.39 410
10458.36 380
10459.33 385
10460.29 373
10461.26 386
10462.22 384
10463.19 376
10464.15 362
10465.12 372
10466.08 399
10467.05 419
10468.01 375
10468.98 415
10469.95 400
10470.91 413
10471.88 375
10472.84 377
10473.81 368
10474.78 375
10475.74 394
10476.71 378
10477.67 389
10478.64 414
10479.61 381
10480.57 382
10481.54 379
10482.51 390
10483.47 385
10484.44 399
10485.41 386
10486.37 405
10487.34 406
10488.30 414
10489.27 405
10490.24 357
10491.20 378
10492.17 399
10493.14 389
10494.11 372
10495.07 397
10496.04 410
10497.01 384
10497.97 346
10498.94 354
10499.91 335
10500.88 349
10501.84 358
10502.81 343
10503.78 359
10504.74 383
10505.71 347
10506.68 366
10507.65 382
10508.61 381
10509.58 376
10510.55 397
10511.52 383
10512.49 395
10513.45 383
10514.42 382
10515.39 348
10516.36 371
10517.32 361
10518.29 385
10519.26 376
10520.23 379
10521.20 347
10522.17 381
10523.13 370
10524.10 324
10525.07 359
10526.04 391
10527.01 376
10527.98 376
10528.94 379
10529.91 384
10530.88 375
10531.85 367
10532.82 364
10533.79 403
10534.76 372
10535.72 378
10536.69 386
10537.66 381
10538.63 368
10539.60 383
10540.57 401
10541.54 410
10542.51 394
10543.48 399
10544.45 379
10545.42 355
10546.38 429
10547.35 441
10548.32 414
10549.29 409
10550.26 393
10551.23 408
10552.20 391
10553.17 386
10554.14 393
10555.11 391
10556.08 403
10557.05 389
10558.02 409
10558.99 397
10559.96 392
10560.93 429
10561.90 404
10562.87 395
10563.84 404
10564.81 400
10565.78 427
10566.75 429
10567.72 390
10568.69 420
10569.66 412
10570.63 412
10571.60 372
10572.57 407
10573.54 431
10574.51 424
10575.48 434
10576.46 416
10577.43 418
10578.40 432
10579.37 449
10580.34 432
10581.31 415
10582.28 386
10583.25 419
10584.22 424
10585.19 440
10586.16 434
10587.14 440
10588.11 425
10589.08 469
10590.05 480
10591.02 454
10591.99 444
10592.96 484
10593.94 493
10594.91 506
10595.88 500
10596.85 466
10597.82 505
10598.79 465
10599.77 493
10600.74 490
10601.71 495
10602.68 473
10603.65 517
10604.62 520
10605.60 566
10606.57 559
10607.54 592
10608.51 631
10609.49 584
10610.46 626
10611.43 611
10612.40 656
10613.37 658
10614.35 625
10615.32 649
10616.29 651
10617.26 602
10618.24 601
10619.21 614
10620.18 553
10621.16 570
10622.13 560
10623.10 532
10624.07 536
10625.05 477
10626.02 510
10626.99 511
10627.97 466
10628.94 466
10629.91 466
10630.89 491
10631.86 489
10632.83 528
10633.80 503
10634.78 506
10635.75 523
10636.73 587
10637.70 578
10638.67 541
10639.65 531
10640.62 608
10641.59 649
10642.57 661
10643.54 630
10644.51 580
10645.49 548
10646.46 588
10647.44 539
10648.41 552
10649.38 544
10650.36 569
10651.33 514
10652.31 511
10653.28 481
10654.25 432
10655.23 457
10656.20 481
10657.18 461
10658.15 435
10659.13 451
10660.10 472
10661.08 416
10662.05 434
10663.03 399
10664.00 393
10664.97 401
10665.95 439
10666.92 419
10667.90 419
10668.87 401
10669.85 404
10670.82 419
10671.80 407
10672.77 395
10673.75 438
10674.72 412
10675.70 427
10676.68 410
10677.65 412
10678.63 431
10679.60 436
10680.58 456
10681.55 434
10682.53 427
10683.50 436
10684.48 456
10685.45 424
10686.43 403
10687.41 468
10688.38 437
10689.36 415
10690.33 440
10691.31 430
10692.29 451
10693.26 435
10694.24 406
10695.21 441
10696.19 409
10697.17 393
10698.14 393
10699.12 428
10700.10 401
10701.07 380
10702.05 394
10703.02 386
10704.00 383
10704.98 402
10705.95 409
10706.93 415
10707.91 392
10708.88 411
10709.86 431
10710.84 410
10711.82 415
10712.79 406
10713.77 419
10714.75 403
10715.72 397
10716.70 403
10717.68 391
10718.65 407
10719.63 381
10720.61 402
10721.59 418
10722.56 429
10723.54 410
10724.52 404
10725.50 407
10726.47 405
10727.45 401
10728.43 398
10729.41 427
10730.38 423
10731.36 408
10732.34 416
10733.32 423
10734.30 402
10735.27 425
10736.25 429
10737.23 409
10738.21 433
10739.19 432
10740.16 448
10741.14 442
10742.12 456
10743.10 470
10744.08 425
10745.06 482
10746.03 490
10747.01 484
10747.99 452
10748.97 461
10749.95 443
10750.93 451
10751.91 452
10752.88 455
10753.86 480
10754.84 467
10755.82 452
10756.80 408
10757.78 449
10758.76 457
10759.74 459
10760.72 460
10761.70 469
10762.67 481
10763.65 490
10764.63 492
10765.61 518
10766.59 507
10767.57 503
10768.55 526
10769.53 494
10770.51 495
10771.49 506
10772.47 517
10773.45 513
10774.43 530
10775.41 543
10776.39 540
10777.37 526
10778.35 507
10779.33 511
10780.31 542
10781.29 531
10782.27 548
10783.25 555
10784.23 538
10785.21 566
10786.19 531
10787.17 536
10788.15 574
10789.13 569
10790.11 565
10791.09 579
10792.07 497
10793.05 504
10794.03 551
10795.01 526
10795.99 536
10796.97 571
10797.96 521
10798.94 490
10799.92 520
10800.90 493
10801.88 496
10802.86 501
10803.84 506
10804.82 483
10805.80 494
10806.79 473
10807.77 492
10808.75 508
10809.73 464
10810.71 460
10811.69 488
10812.67 466
10813.65 493
10814.64 462
10815.62 474
10816.60 494
10817.58 478
10818.56 504
10819.54 504
10820.53 500
10821.51 453
10822.49 484
10823.47 444
10824.45 491
10825.44 483
10826.42 497
10827.40 499
10828.38 518
10829.37 500
10830.35 494
10831.33 529
10832.31 520
10833.29 481
10834.28 487
10835.26 516
10836.24 480
10837.22 477
10838.21 477
10839.19 469
10840.17 511
10841.16 498
10842.14 517
10843.12 508
10844.10 473
10845.09 476
10846.07 516
10847.05 507
10848.04 538
10849.02 540
10850.00 540
10850.99 497
10851.97 516
10852.95 524
10853.94 502
10854.92 559
10855.90 572
10856.89 567
10857.87 549
10858.85 561
10859.84 564
10860.82 558
10861.80 559
10862.79 578
10863.77 575
10864.76 642
10865.74 564
10866.72 591
10867.71 627
10868.69 613
10869.68 648
10870.66 598
10871.64 616
10872.63 611
10873.61 579
10874.60 589
10875.58 583
10876.56 626
10877.55 582
10878.53 583
10879.52 633
10880.50 599
10881.49 615
10882.47 647
10883.46 615
10884.44 644
10885.43 660
10886.41 654
10887.40 695
10888.38 684
10889.37 723
10890.35 648
10891.34 660
10892.32 687
10893.31 698
10894.29 709
10895.28 730
10896.26 690
10897.25 699
10898.23 742
10899.22 752
10900.20 765
10901.19 752
10902.17 776
10903.16 792
10904.15 858
10905.13 803
10906.12 806
10907.10 804
10908.09 847
10909.07 834
10910.06 841
10911.05 873
10912.03 887
10913.02 858
10914.00 882
10914.99 902
10915.98 891
10916.96 950
10917.95 984
10918.94 1000
10919.92 997
10920.91 991
10921.89 961
10922.88 1002
10923.87 1017
10924.85 989
10925.84 987
10926.83 1018
10927.81 1034
10928.80 1017
10929.79 1048
10930.77 1017
10931.76 1056
10932.75 1018
10933.74 1086
10934.72 1119
10935.71 1139
10936.70 1154
10937.68 1206
10938.67 1172
10939.66 1229
10940.65 1237
10941.63 1209
10942.62 1311
10943.61 1261
10944.59 1317
10945.58 1346
10946.57 1382
10947.56 1382
10948.54 1412
10949.53 1457
10950.52 1499
10951.51 1644
10952.50 1721
10953.48 1758
10954.47 1872
10955.46 1941
10956.45 2051
10957.44 2163
10958.42 2158
10959.41 2243
10960.40 2275
10961.39 2304
10962.38 2259
10963.36 2279
10964.35 2324
10965.34 2237
10966.33 2177
10967.32 2120
10968.31 1993
10969.30 1933
10970.28 1927
10971.27 1805
10972.26 1789
10973.25 1695
10974.24 1647
10975.23 1630
10976.22 1653
10977.21 1625
10978.19 1605
10979.18 1594
10980.17 1632
10981.16 1688
10982.15 1579
10983.14 1613
10984.13 1695
10985.12 1695
10986.11 1708
10987.10 1721
10988.09 1769
10989.08 1845
10990.07 1859
10991.06 1956
10992.04 2030
10993.03 2203
10994.02 2264
10995.01 2346
10996.00 2538
10996.99 2728
10997.98 2803
10998.97 3018
10999.96 3125
11000.95 3160
11001.94 3244
11002.93 3201
11003.92 3123
11004.91 3138
11005.90 3035
11006.89 2879
11007.88 2759
11008.87 2604
11009.87 2447
11010.86 2272
11011.85 2052
11012.84 1971
11013.83 1907
11014.82 1785
11015.81 1659
11016.80 1521
11017.79 1475
11018.78 1468
11019.77 1344
11020.76 1324
11021.75 1288
11022.74 1253
11023.74 1208
11024.73 1187
11025.72 1183
11026.71 1135
11027.70 1150
11028.69 1163
11029.68 1170
11030.67 1153
11031.67 1141
11032.66 1158
11033.65 1132
11034.64 1116
11035.63 1070
11036.62 1101
11037.61 1096
11038.61 1082
11039.60 1071
11040.59 1101
11041.58 1087
11042.57 1084
11043.56 1062
11044.56 1031
11045.55 971
11046.54 965
11047.53 981
11048.53 988
11049.52 928
11050.51 940
11051.50 990
11052.49 953
11053.49 937
11054.48 953
11055.47 968
11056.46 904
11057.46 891
11058.45 923
11059.44 885
11060.43 898
11061.43 941
11062.42 957
11063.41 922
11064.41 920
11065.40 937
11066.39 988
11067.38 962
11068.38 935
11069.37 948
11070.36 945
11071.36 940
11072.35 999
11073.34 957
11074.34 957
11075.33 942
11076.32 961
11077.32 988
11078.31 987
11079.30 950
11080.30 915
11081.29 918
11082.28 906
11083.28 946
11084.27 908
11085.27 923
11086.26 900
11087.25 861
11088.25 857
11089.24 846
11090.24 822
11091.23 870
11092.22 855
11093.22 829
11094.21 816
11095.21 845
11096.20 792
11097.19 792
11098.19 818
11099.18 840
11100.18 839
11101.17 850
11102.17 847
11103.16 824
11104.16 806
11105.15 800
11106.15 844
11107.14 809
11108.13 768
11109.13 804
11110.12 856
11111.12 823
11112.11 777
11113.11 757
11114.10 779
11115.10 749
11116.09 801
11117.09 766
11118.09 773
11119.08 803
11120.08 831
11121.07 798
11122.07 791
11123.06 780
11124.06 758
11125.05 800
11126.05 781
11127.04 770
11128.04 804
11129.04 786
11130.03 770
11131.03 762
11132.02 785
11133.02 802
11134.02 781
11135.01 740
11136.01 770
11137.00 747
11138.00 739
11139.00 753
11139.99 749
11140.99 749
11141.98 708
11142.98 752
11143.98 695
11144.97 716
11145.97 784
11146.97 749
11147.96 763
11148.96 725
11149.96 702
11150.95 745
11151.95 723
11152.95 729
11153.94 713
11154.94 712
11155.94 701
11156.93 715
11157.93 705
11158.93 719
11159.93 693
11160.92 722
11161.92 720
11162.92 745
11163.92 712
11164.91 705
11165.91 700
11166.91 687
11167.90 691
11168.90 708
11169.90 732
11170.90 698
11171.90 677
11172.89 711
11173.89 705
11174.89 694
11175.89 694
11176.88 708
11177.88 715
11178.88 705
11179.88 744
11180.88 689
11181.87 656
11182.87 714
11183.87 715
11184.87 751
11185.87 736
11186.87 704
11187.86 742
11188.86 717
11189.86 732
11190.86 725
11191.86 764
11192.86 783
11193.86 755
11194.85 708
11195.85 734
11196.85 746
11197.85 756
11198.85 755
11199.85 737
11200.85 754
11201.85 797
11202.84 798
11203.84 778
11204.84 759
11205.84 758
11206.84 776
11207.84 773
11208.84 765
11209.84 792
11210.84 789
11211.84 823
11212.84 813
11213.84 812
11214.84 876
11215.84 845
11216.84 834
11217.84 805
11218.84 795
11219.84 784
11220.84 798
11221.84 786
11222.84 730
11223.84 761
11224.84 800
11225.84 838
11226.84 765
11227.84 774
11228.84 758
11229.84 741
11230.84 749
11231.84 760
11232.84 762
11233.84 739
11234.84 772
11235.84 787
11236.84 772
11237.84 771
11238.84 789
11239.84 772
11240.84 764
11241.84 771
11242.84 802
11243.84 790
11244.84 832
11245.85 773
11246.85 749
11247.85 767
11248.85 790
11249.85 824
11250.85 803
11251.85 810
11252.85 816
11253.86 839
11254.86 807
11255.86 783
11256.86 785
11257.86 871
11258.86 828
11259.86 841
11260.87 833
11261.87 834
11262.87 857
11263.87 867
11264.87 824
11265.87 790
11266.88 807
11267.88 853
11268.88 848
11269.88 860
11270.88 845
11271.89 850
11272.89 823
11273.89 850
11274.89 895
11275.90 881
11276.90 871
11277.90 865
11278.90 915
11279.90 861
11280.91 849
11281.91 818
11282.91 859
11283.92 815
11284.92 814
11285.92 797
11286.92 772
11287.93 786
11288.93 736
11289.93 746
11290.94 729
11291.94 720
11292.94 698
11293.94 688
11294.95 654
11295.95 690
11296.95 661
11297.96 665
11298.96 645
11299.96 610
11300.97 670
11301.97 672
11302.97 635
11303.98 642
11304.98 649
11305.98 613
11306.99 585
11307.99 609
11309.00 628
11310.00 635
11311.00 651
11312.01 657
11313.01 657
11314.02 669
11315.02 679
11316.02 681
11317.03 680
11318.03 717
11319.04 692
11320.04 699
11321.04 698
11322.05 720
11323.05 690
11324.06 706
11325.06 668
11326.07 711
11327.07 702
11328.08 692
11329.08 670
11330.09 641
11331.09 621
11332.10 642
11333.10 633
11334.10 647
11335.11 665
11336.11 684
11337.12 628
11338.12 650
11339.13 697
11340.14 684
11341.14 713
11342.15 694
11343.15 696
11344.16 716
11345.16 669
11346.17 656
11347.17 686
11348.18 678
11349.18 618
11350.19 623
11351.19 611
11352.20 622
11353.21 622
11354.21 623
11355.22 575
11356.22 576
11357.23 601
11358.24 595
11359.24 570
11360.25 599
11361.25 601
11362.26 589
11363.27 562
11364.27 551
11365.28 555
11366.28 545
11367.29 560
11368.30 544
11369.30 526
11370.31 510
11371.32 525
11372.32 542
11373.33 523
11374.34 521
11375.34 522
11376.35 526
11377.36 530
11378.36 508
11379.37 483
11380.38 538
11381.38 499
11382.39 529
11383.40 512
11384.41 541
11385.41 520
11386.42 485
11387.43 480
11388.43 532
11389.44 493
11390.45 528
11391.46 492
11392.46 480
11393.47 463
11394.48 494
11395.49 504
11396.49 498
11397.50 477
11398.51 488
11399.52 500
11400.53 482
11401.53 490
11402.54 499
11403.55 478
11404.56 515
11405.57 486
11406.57 483
11407.58 458
11408.59 474
11409.60 486
11410.61 469
11411.61 502
11412.62 505
11413.63 482
11414.64 517
11415.65 466
11416.66 481
11417.67 493
11418.67 489
11419.68 475
11420.69 454
11421.70 469
11422.71 478
11423.72 476
11424.73 458
11425.74 484
11426.74 477
11427.75 464
11428.76 467
11429.77 480
11430.78 456
11431.79 499
11432.80 472
11433.81 464
11434.82 436
11435.83 502
11436.84 504
11437.85 460
11438.86 452
11439.87 457
11440.88 445
11441.88 468
11442.89 484
11443.90 486
11444.91 476
11445.92 438
11446.93 448
11447.94 461
11448.95 421
11449.96 416
11450.97 423
11451.98 452
11452.99 444
11454.00 472
11455.01 464
11456.02 440
11457.04 443
11458.05 452
11459.06 432
11460.07 470
11461.08 414
11462.09 410
11463.10 426
11464.11 425
11465.12 383
11466.13 427
11467.14 443
11468.15 417
11469.16 391
11470.17 422
11471.18 417
11472.20 420
11473.21 400
11474.22 388
11475.23 370
11476.24 372
11477.25 416
11478.26 392
11479.27 423
11480.28 398
11481.30 418
11482.31 413
11483.32 373
11484.33 365
11485.34 406
11486.35 344
11487.37 354
11488.38 373
11489.39 383
11490.40 388
11491.41 375
11492.42 374
11493.44 376
11494.45 360
11495.46 371
11496.47 379
11497.48 369
11498.50 363
11499.51 351
11500.52 393
11501.53 391
11502.55 379
11503.56 352
11504.57 369
11505.58 381
11506.60 349
11507.61 373
11508.62 398
11509.63 367
11510.65 363
11511.66 391
11512.67 352
11513.68 364
11514.70 348
11515.71 381
11516.72 370
11517.74 368
11518.75 370
11519.76 361
11520.78 382
11521.79 328
11522.80 402
11523.81 372
11524.83 367
11525.84 331
11526.85 370
11527.87 348
11528.88 357
11529.90 360
11530.91 382
11531.92 364
11532.94 384
11533.95 372
11534.96 370
11535.98 368
11536.99 379
11538.01 391
11539.02 382
11540.03 374
11541.05 400
11542.06 416
11543.08 359
11544.09 361
11545.10 394
11546.12 392
11547.13 355
11548.15 368
11549.16 391
11550.18 384
11551.19 373
11552.20 354
11553.22 376
11554.23 353
11555.25 350
11556.26 344
11557.28 357
11558.29 355
11559.31 356
11560.32 354
11561.34 365
11562.35 339
11563.37 326
11564.38 349
11565.40 360
11566.41 373
11567.43 343
11568.44 342
11569.46 365
11570.47 341
11571.49 322
11572.50 346
11573.52 334
11574.53 329
11575.55 355
11576.57 365
11577.58 324
11578.60 383
11579.61 381
11580.63 370
11581.64 343
11582.66 320
11583.68 356
11584.69 316
11585.71 307
11586.72 336
11587.74 363
11588.76 335
11589.77 339
11590.79 371
11591.81 338
11592.82 332
11593.84 335
11594.85 336
11595.87 344
11596.89 338
11597.90 312
11598.92 351
11599.94 342
11600.95 329
11601.97 340
11602.99 327
11604.00 344
11605.02 312
11606.04 309
11607.05 313
11608.07 316
11609.09 312
11610.11 313
11611.12 321
11612.14 321
11613.16 339
11614.17 366
11615.19 324
11616.21 330
11617.23 339
11618.24 364
11619.26 362
11620.28 337
11621.30 371
11622.31 360
11623.33 314
11624.35 335
11625.37 349
11626.38 352
11627.40 363
11628.42 342
11629.44 336
11630.46 340
11631.47 342
11632.49 339
11633.51 349
11634.53 332
11635.55 324
11636.56 351
11637.58 332
11638.60 313
11639.62 333
11640.64 342
11641.66 316
11642.67 316
11643.69 342
11644.71 320
11645.73 343
11646.75 318
11647.77 304
11648.79 347
11649.80 334
11650.82 356
11651.84 334
11652.86 362
11653.88 326
11654.90 335
11655.92 362
11656.94 326
11657.96 312
11658.98 315
11660.00 322
11661.01 339
11662.03 336
11663.05 358
11664.07 359
11665.09 334
11666.11 323
11667.13 328
11668.15 335
11669.17 329
11670.19 329
11671.21 357
11672.23 335
11673.25 357
11674.27 331
11675.29 359
11676.31 356
11677.33 370
11678.35 329
11679.37 360
11680.39 357
11681.41 332
11682.43 329
11683.45 353
11684.47 345
11685.49 344
11686.51 364
11687.53 360
11688.55 352
11689.57 353
11690.59 346
11691.61 337
11692.63 328
11693.66 321
11694.68 330
11695.70 307
11696.72 357
11697.74 354
11698.76 337
11699.78 347
11700.80 348
11701.82 327
11702.84 368
11703.86 353
11704.89 369
11705.91 387
11706.93 345
11707.95 342
11708.97 317
11709.99 355
11711.01 359
11712.04 342
11713.06 330
11714.08 316
11715.10 387
11716.12 379
11717.14 366
11718.17 360
11719.19 371
11720.21 357
11721.23 379
11722.25 365
11723.28 371
11724.30 341
11725.32 354
11726.34 391
11727.36 357
11728.39 359
11729.41 355
11730.43 370
11731.45 385
11732.48 356
11733.50 390
11734.52 356
11735.54 376
11736.57 352
11737.59 371
11738.61 377
11739.63 390
11740.66 382
11741.68 362
11742.70 349
11743.72 388
11744.75 389
11745.77 364
11746.79 382
11747.82 403
11748.84 411
11749.86 375
11750.89 415
11751.91 382
11752.93 415
11753.96 431
11754.98 391
11756.00 424
11757.03 408
11758.05 374
11759.07 425
11760.10 419
11761.12 433
11762.14 388
11763.17 405
11764.19 462
11765.22 437
11766.24 428
11767.26 410
11768.29 415
11769.31 435
11770.34 469
11771.36 466
11772.38 440
11773.41 454
11774.43 476
11775.46 459
11776.48 473
11777.51 423
11778.53 454
11779.55 505
11780.58 481
11781.60 469
11782.63 459
11783.65 469
11784.68 480
11785.70 458
11786.73 454
11787.75 463
11788.78 460
11789.80 463
11790.83 460
11791.85 490
11792.88 527
11793.90 509
11794.93 533
11795.95 515
11796.98 517
11798.00 473
11799.03 493
11800.05 512
11801.08 549
11802.10 547
11803.13 505
11804.15 498
11805.18 514
11806.21 516
11807.23 505
11808.26 468
11809.28 516
11810.31 529
11811.33 535
11812.36 492
11813.39 516
11814.41 540
11815.44 529
11816.46 510
11817.49 534
11818.52 517
11819.54 508
11820.57 525
11821.59 553
11822.62 525
11823.65 510
11824.67 517
11825.70 546
11826.73 548
11827.75 544
11828.78 541
11829.81 520
11830.83 556
11831.86 576
11832.89 578
11833.91 595
11834.94 591
11835.97 567
11836.99 566
11838.02 608
11839.05 601
11840.08 630
11841.10 609
11842.13 613
11843.16 617
11844.18 623
11845.21 616
11846.24 651
11847.27 674
11848.29 648
11849.32 687
11850.35 663
11851.38 671
11852.40 683
11853.43 701
11854.46 681
11855.49 732
11856.51 695
11857.54 712
11858.57 760
11859.60 739
11860.63 742
11861.65 739
11862.68 782
11863.71 805
11864.74 819
11865.77 789
11866.80 814
11867.82 800
11868.85 804
11869.88 811
11870.91 802
11871.94 870
11872.97 840
11873.99 834
11875.02 852
11876.05 894
11877.08 931
11878.11 940
11879.14 929
11880.17 916
11881.20 999
11882.22 1025
11883.25 1023
11884.28 1033
11885.31 1057
11886.34 1053
11887.37 1042
11888.40 1035
11889.43 1118
11890.46 1186
11891.49 1192
11892.52 1207
11893.55 1293
11894.57 1362
11895.60 1352
11896.63 1446
11897.66 1461
11898.69 1518
11899.72 1559
11900.75 1611
11901.78 1662
11902.81 1708
11903.84 1700
11904.87 1673
11905.90 1717
11906.93 1812
11907.96 1780
11908.99 1757
11910.02 1728
11911.05 1673
11912.08 1683
11913.11 1610
11914.14 1622
11915.17 1624
11916.20 1578
11917.23 1518
11918.26 1573
11919.29 1545
11920.33 1587
11921.36 1575
11922.39 1550
11923.42 1606
11924.45 1723
11925.48 1753
11926.51 1827
11927.54 1848
11928.57 1877
11929.60 2006
11930.63 2008
11931.66 2039
11932.70 2125
11933.73 2081
11934.76 2111
11935.79 2092
11936.82 2012
11937.85 1946
11938.88 1911
11939.91 1813
11940.95 1785
11941.98 1717
11943.01 1635
11944.04 1539
11945.07 1467
11946.10 1444
11947.14 1380
11948.17 1325
11949.20 1272
11950.23 1203
11951.26 1155
11952.29 1143
11953.33 1106
11954.36 1090
11955.39 1086
11956.42 1031
11957.46 1007
11958.49 1001
11959.52 1045
11960.55 1035
11961.58 1016
11962.62 995
11963.65 986
11964.68 1039
11965.71 995
11966.75 991
11967.78 950
11968.81 980
11969.84 1030
11970.88 1041
11971.91 984
11972.94 996
11973.98 1027
11975.01 1013
11976.04 1021
11977.07 1028
11978.11 1033
11979.14 1027
11980.17 995
11981.21 1002
11982.24 986
11983.27 976
11984.31 1015
11985.34 1024
11986.37 1027
11987.41 980
11988.44 1005
11989.47 1035
11990.51 1015
11991.54 970
11992.58 1010
11993.61 1011
11994.64 1040
11995.68 1034
11996.71 1015
11997.74 1058
11998.78 1037
11999.81 1102
12000.85 1093
12001.88 1151
12002.91 1143
12003.95 1107
12004.98 1150
12006.02 1137
12007.05 1133
12008.09 1136
12009.12 1151
12010.15 1139
12011.19 1168
12012.22 1250
12013.26 1265
12014.29 1222
12015.33 1249
12016.36 1244
12017.40 1248
12018.43 1279
12019.47 1310
12020.50 1296
12021.54 1328
12022.57 1317
12023.61 1365
12024.64 1362
12025.68 1309
12026.71 1344
12027.75 1380
12028.78 1365
12029.82 1366
12030.85 1364
12031.89 1389
12032.92 1392
12033.96 1378
12034.99 1390
12036.03 1396
12037.07 1405
12038.10 1373
12039.14 1384
12040.17 1406
12041.21 1393
12042.24 1348
12043.28 1418
12044.32 1433
12045.35 1429
12046.39 1444
12047.42 1463
12048.46 1494
12049.50 1488
12050.53 1509
12051.57 1525
12052.61 1593
12053.64 1613
12054.68 1596
12055.71 1611
12056.75 1646
12057.79 1640
12058.82 1649
12059.86 1651
12060.90 1702
12061.93 1686
12062.97 1640
12064.01 1607
12065.04 1606
12066.08 1572
12067.12 1568
12068.15 1470
12069.19 1495
12070.23 1479
12071.27 1445
12072.30 1393
12073.34 1419
12074.38 1424
12075.41 1410
12076.45 1375
12077.49 1369
12078.53 1418
12079.56 1337
12080.60 1342
12081.64 1336
12082.68 1364
12083.71 1362
12084.75 1367
12085.79 1420
12086.83 1389
12087.86 1373
12088.90 1437
12089.94 1465
12090.98 1489
12092.02 1562
12093.05 1565
12094.09 1624
12095.13 1646
12096.17 1656
12097.21 1679
12098.25 1726
12099.28 1759
12100.32 1878
12101.36 1845
12102.40 1878
12103.44 1921
12104.48 1880
12105.51 1895
12106.55 1938
12107.59 1885
12108.63 1859
12109.67 1810
12110.71 1755
12111.75 1752
12112.79 1602
12113.82 1499
12114.86 1484
12115.90 1415
12116.94 1343
12117.98 1293
12119.02 1297
12120.06 1247
12121.10 1213
12122.14 1197
12123.18 1128
12124.22 1126
12125.25 1104
12126.29 1033
12127.33 1024
12128.37 1025
12129.41 991
12130.45 967
12131.49 1004
12132.53 973
12133.57 945
12134.61 961
12135.65 969
12136.69 960
12137.73 907
12138.77 949
12139.81 952
12140.85 961
12141.89 939
12142.93 921
12143.97 913
12145.01 842
12146.05 877
12147.09 921
12148.13 896
12149.17 888
12150.21 859
12151.25 836
12152.29 844
12153.34 847
12154.38 849
12155.42 830
12156.46 833
12157.50 810
12158.54 753
12159.58 816
12160.62 816
12161.66 807
12162.70 809
12163.74 817
12164.78 813
12165.83 762
12166.87 783
12167.91 775
12168.95 784
12169.99 797
12171.03 770
12172.07 761
12173.11 829
12174.16 815
12175.20 792
12176.24 780
12177.28 758
12178.32 784
12179.36 779
12180.41 787
12181.45 758
12182.49 769
12183.53 796
12184.57 740
12185.62 748
12186.66 766
12187.70 775
12188.74 780
12189.78 827
12190.83 785
12191.87 770
12192.91 776
12193.95 785
12195.00 775
12196.04 775
12197.08 756
12198.12 741
12199.17 786
12200.21 789
12201.25 713
12202.29 722
12203.34 706
12204.38 703
12205.42 733
12206.46 683
12207.51 667
12208.55 716
12209.59 738
12210.64 719
12211.68 712
12212.72 728
12213.77 740
12214.81 691
12215.85 691
12216.90 720
12217.94 737
12218.98 771
12220.03 736
12221.07 704
12222.11 709
12223.16 725
12224.20 703
12225.24 662
12226.29 736
12227.33 705
12228.37 658
12229.42 708
12230.46 631
12231.51 673
12232.55 687
12233.59 735
12234.64 711
12235.68 705
12236.73 660
12237.77 693
12238.82 683
12239.86 693
12240.90 708
12241.95 685
12242.99 670
12244.04 663
12245.08 636
12246.13 644
12247.17 643
12248.22 647
12249.26 678
12250.31 633
12251.35 621
12252.39 651
12253.44 624
12254.48 629
12255.53 615
12256.57 601
12257.62 633
12258.66 589
12259.71 597
12260.75 612
12261.80 582
12262.85 574
12263.89 599
12264.94 575
12265.98 578
12267.03 563
12268.07 584
12269.12 558
12270.16 550
12271.21 559
12272.25 570
12273.30 556
12274.35 537
12275.39 531
12276.44 561
12277.48 583
12278.53 559
12279.58 534
12280.62 501
12281.67 531
12282.71 551
12283.76 537
12284.81 506
12285.85 492
12286.90 470
12287.95 508
12288.99 508
12290.04 522
12291.08 501
12292.13 511
12293.18 513
12294.22 523
12295.27 514
12296.32 476
12297.36 497
12298.41 519
12299.46 476
12300.50 481
12301.55 505
12302.60 495
12303.65 512
12304.69 508
12305.74 497
12306.79 462
12307.83 489
12308.88 492
12309.93 469
12310.98 466
12312.02 473
12313.07 476
12314.12 478
12315.17 488
12316.21 500
12317.26 476
12318.31 474
12319.36 470
12320.40 453
12321.45 489
12322.50 479
12323.55 501
12324.60 506
12325.64 488
12326.69 507
12327.74 437
12328.79 464
12329.84 476
12330.88 464
12331.93 462
12332.98 467
12334.03 467
12335.08 454
12336.13 442
12337.17 438
12338.22 456
12339.27 451
12340.32 491
12341.37 462
12342.42 444
12343.47 402
12344.51 419
12345.56 456
12346.61 458
12347.66 462
12348.71 460
12349.76 411
12350.81 420
12351.86 443
12352.91 477
12353.95 446
12355.00 485
12356.05 461
12357.10 484
12358.15 493
12359.20 471
12360.25 473
12361.30 466
12362.35 459
12363.40 516
12364.45 487
12365.50 468
12366.55 474
12367.60 477
12368.65 483
12369.70 473
12370.75 457
12371.80 492
12372.85 480
12373.90 461
12374.95 443
12376.00 478
12377.05 469
12378.10 506
12379.15 524
12380.20 483
12381.25 472
12382.30 456
12383.35 474
12384.40 457
12385.45 479
12386.50 526
12387.55 521
12388.60 506
12389.65 468
12390.70 485
12391.75 483
12392.80 453
12393.86 475
12394.91 483
12395.96 507
12397.01 480
12398.06 466
12399.11 470
12400.16 474
12401.21 493
12402.26 502
12403.32 501
12404.37 484
12405.42 531
12406.47 492
12407.52 479
12408.57 486
12409.62 507
12410.68 492
12411.73 514
12412.78 504
12413.83 516
12414.88 519
12415.93 516
12416.99 524
12418.04 534
12419.09 502
12420.14 512
12421.19 551
12422.25 523
12423.30 518
12424.35 527
12425.40 545
12426.45 532
12427.51 529
12428.56 516
12429.61 499
12430.66 524
12431.72 522
12432.77 508
12433.82 528
12434.87 560
12435.93 564
12436.98 555
12438.03 573
12439.08 559
12440.14 550
12441.19 589
12442.24 551
12443.30 533
12444.35 551
12445.40 541
12446.45 573
12447.51 585
12448.56 578
12449.61 603
12450.67 638
12451.72 644
12452.77 619
12453.83 640
12454.88 616
12455.93 622
12456.99 677
12458.04 694
12459.10 710
12460.15 740
12461.20 770
12462.26 793
12463.31 800
12464.36 851
12465.42 910
12466.47 955
12467.53 949
12468.58 1021
12469.63 1066
12470.69 1114
12471.74 1193
12472.80 1221
12473.85 1250
12474.90 1335
12475.96 1448
12477.01 1455
12478.07 1407
12479.12 1506
12480.18 1506
12481.23 1405
12482.29 1398
12483.34 1353
12484.40 1390
12485.45 1325
12486.50 1259
12487.56 1199
12488.61 1179
12489.67 1078
12490.72 1059
12491.78 1005
12492.83 951
12493.89 930
12494.94 908
12496.00 872
12497.05 835
12498.11 811
12499.17 813
12500.22 789
12501.28 788
12502.33 749
12503.39 768
12504.44 728
12505.50 735
12506.55 756
12507.61 737
12508.67 735
12509.72 740
12510.78 747
12511.83 747
12512.89 710
12513.94 706
12515.00 761
12516.06 731
12517.11 715
12518.17 730
12519.22 696
12520.28 710
12521.34 732
12522.39 721
12523.45 731
12524.51 701
12525.56 692
12526.62 721
12527.68 672
12528.73 683
12529.79 727
12530.85 735
12531.90 681
12532.96 679
12534.02 729
12535.07 695
12536.13 725
12537.19 696
12538.24 694
12539.30 717
12540.36 753
12541.41 748
12542.47 736
12543.53 755
12544.59 790
12545.64 797
12546.70 795
12547.76 840
12548.82 795
12549.87 826
12550.93 854
12551.99 860
12553.05 887
12554.10 864
12555.16 886
12556.22 871
12557.28 866
12558.33 843
12559.39 838
12560.45 816
12561.51 820
12562.57 826
12563.62 752
12564.68 773
12565.74 746
12566.80 744
12567.86 734
12568.91 733
12569.97 714
12571.03 728
12572.09 728
12573.15 690
12574.21 704
12575.26 664
12576.32 703
12577.38 664
12578.44 673
12579.50 647
12580.56 619
12581.62 656
12582.68 637
12583.73 661
12584.79 691
12585.85 686
12586.91 641
12587.97 658
12589.03 666
12590.09 682
12591.15 667
12592.21 628
12593.27 634
12594.33 648
12595.38 622
12596.44 662
12597.50 636
12598.56 625
12599.62 624
12600.68 623
12601.74 606
12602.80 639
12603.86 640
12604.92 643
12605.98 635
12607.04 647
12608.10 659
12609.16 662
12610.22 657
12611.28 704
12612.34 675
12613.40 700
12614.46 708
12615.52 702
12616.58 721
12617.64 733
12618.70 746
12619.76 735
12620.82 729
12621.88 774
12622.94 766
12624.00 748
12625.07 789
12626.13 775
12627.19 721
12628.25 707
12629.31 776
12630.37 737
12631.43 735
12632.49 740
12633.55 739
12634.61 727
12635.67 684
12636.73 671
12637.80 683
12638.86 703
12639.92 654
12640.98 659
12642.04 670
12643.10 644
12644.16 686
12645.23 628
12646.29 628
12647.35 637
12648.41 630
12649.47 622
12650.53 588
12651.59 621
12652.66 594
12653.72 618
12654.78 562
12655.84 621
12656.90 605
12657.97 627
12659.03 618
12660.09 608
12661.15 597
12662.21 593
12663.28 575
12664.34 611
12665.40 613
12666.46 619
12667.53 630
12668.59 592
12669.65 624
12670.71 592
12671.78 661
12672.84 628
12673.90 618
12674.96 644
12676.03 670
12677.09 663
12678.15 619
12679.22 626
12680.28 633
12681.34 633
12682.40 629
12683.47 665
12684.53 647
12685.59 653
12686.66 650
12687.72 645
12688.78 635
12689.85 632
12690.91 682
12691.97 699
12693.04 647
12694.10 693
12695.16 694
12696.23 710
12697.29 715
12698.35 709
12699.42 731
12700.48 732
12701.55 730
12702.61 685
12703.67 750
12704.74 773
12705.80 750
12706.87 707
12707.93 760
12708.99 770
12710.06 771
12711.12 737
12712.19 723
12713.25 744
12714.32 788
12715.38 776
12716.44 753
12717.51 716
12718.57 764
12719.64 750
12720.70 767
12721.77 765
12722.83 752
12723.90 762
12724.96 785
12726.03 780
12727.09 800
12728.16 801
12729.22 781
12730.29 796
12731.35 802
12732.42 810
12733.48 843
12734.55 787
12735.61 790
12736.68 849
12737.74 808
12738.81 786
12739.87 786
12740.94 800
12742.00 758
12743.07 796
12744.14 775
12745.20 749
12746.27 765
12747.33 766
12748.40 704
12749.46 739
12750.53 701
12751.60 706
12752.66 708
12753.73 686
12754.79 709
12755.86 708
12756.93 646
12757.99 658
12759.06 667
12760.12 696
12761.19 665
12762.26 634
12763.32 668
12764.39 665
12765.46 643
12766.52 646
12767.59 656
12768.66 624
12769.72 626
12770.79 654
12771.86 649
12772.92 614
12773.99 629
12775.06 636
12776.12 615
12777.19 604
12778.26 610
12779.33 571
12780.39 584
12781.46 595
12782.53 572
12783.59 575
12784.66 574
12785.73 582
12786.80 609
12787.86 603
12788.93 537
12790.00 546
12791.07 567
12792.13 561
12793.20 579
12794.27 591
12795.34 562
12796.40 576
12797.47 582
12798.54 573
12799.61 570
12800.68 591
12801.74 568
12802.81 597
12803.88 552
12804.95 558
12806.02 611
12807.09 597
12808.15 576
12809.22 612
12810.29 632
12811.36 655
12812.43 650
12813.50 613
12814.56 589
12815.63 609
12816.70 613
12817.77 620
12818.84 657
12819.91 709
12820.98 673
12822.04 694
12823.11 689
12824.18 686
12825.25 686
12826.32 727
12827.39 685
12828.46 662
12829.53 694
12830.60 665
12831.67 605
12832.74 649
12833.81 627
12834.87 625
12835.94 640
12837.01 604
12838.08 601
12839.15 576
12840.22 618
12841.29 603
12842.36 568
12843.43 536
12844.50 541
12845.57 521
12846.64 512
12847.71 527
12848.78 539
12849.85 520
12850.92 470
12851.99 480
12853.06 524
12854.13 481
12855.20 496
12856.27 466
12857.34 476
12858.41 449
12859.48 473
12860.55 467
12861.62 473
12862.69 468
12863.77 457
12864.84 490
12865.91 458
12866.98 456
12868.05 444
12869.12 462
12870.19 459
12871.26 420
12872.33 401
12873.40 413
12874.47 446
12875.54 424
12876.62 442
12877.69 450
12878.76 423
12879.83 431
12880.90 431
12881.97 467
12883.04 447
12884.12 412
12885.19 417
12886.26 444
12887.33 419
12888.40 410
12889.47 405
12890.54 451
12891.62 428
12892.69 415
12893.76 426
12894.83 420
12895.90 437
12896.98 452
12898.05 423
12899.12 457
12900.19 417
12901.26 413
12902.34 438
12903.41 398
12904.48 379
12905.55 423
12906.63 431
12907.70 392
12908.77 354
12909.84 373
12910.92 396
12911.99 377
12913.06 400
12914.13 392
12915.21 400
12916.28 405
12917.35 386
12918.42 375
12919.50 399
12920.57 393
12921.64 390
12922.72 383
12923.79 383
12924.86 371
12925.94 373
12927.01 353
12928.08 401
12929.16 413
12930.23 376
12931.30 399
12932.38 404
12933.45 384
12934.52 375
12935.60 369
12936.67 404
12937.74 371
12938.82 358
12939.89 353
12940.97 360
12942.04 354
12943.11 335
12944.19 381
12945.26 368
12946.34 386
12947.41 392
12948.48 352
12949.56 371
12950.63 394
12951.71 392
12952.78 359
12953.85 350
12954.93 365
12956.00 354
12957.08 336
12958.15 359
12959.23 383
12960.30 388
12961.38 380
12962.45 377
12963.53 368
12964.60 340
12965.68 368
12966.75 391
12967.83 360
12968.90 351
12969.98 333
12971.05 373
12972.13 396
12973.20 384
12974.28 370
12975.35 353
12976.43 385
12977.50 384
12978.58 358
12979.65 363
12980.73 351
12981.80 380
12982.88 353
12983.95 354
12985.03 406
12986.11 361
12987.18 344
12988.26 332
12989.33 383
12990.41 360
12991.48 373
12992.56 350
12993.64 372
12994.71 374
12995.79 367
12996.86 389
12997.94 390
12999.02 383
13000.09 347
13001.17 362
13002.25 361
13003.32 381
13004.40 380
13005.48 385
13006.55 371
13007.63 358
13008.71 371
13009.78 376
13010.86 358
13011.94 359
13013.01 407
13014.09 386
13015.17 360
13016.24 352
13017.32 384
13018.40 373
13019.47 357
13020.55 360
13021.63 329
13022.71 352
13023.78 372
13024.86 354
13025.94 345
13027.01 356
13028.09 377
13029.17 372
13030.25 315
13031.32 369
13032.40 335
13033.48 336
13034.56 372
13035.64 408
13036.71 402
13037.79 376
13038.87 354
13039.95 353
13041.02 386
13042.10 351
13043.18 361
13044.26 372
13045.34 355
13046.41 354
13047.49 385
13048.57 335
13049.65 372
13050.73 381
13051.81 350
13052.88 341
13053.96 354
13055.04 360
13056.12 326
13057.20 331
13058.28 344
13059.36 391
13060.44 359
13061.51 348
13062.59 358
13063.67 339
13064.75 334
13065.83 359
13066.91 349
13067.99 334
13069.07 333
13070.15 339
13071.23 374
13072.30 366
13073.38 352
13074.46 346
13075.54 348
13076.62 356
13077.70 356
13078.78 329
13079.86 364
13080.94 351
13082.02 357
13083.10 362
13084.18 344
13085.26 343
13086.34 361
13087.42 361
13088.50 338
13089.58 352
13090.66 369
13091.74 363
13092.82 350
13093.90 338
13094.98 347
13096.06 360
13097.14 373
13098.22 363
13099.30 316
13100.38 314
13101.46 327
13102.54 370
13103.62 362
13104.70 361
13105.78 353
13106.86 380
13107.94 350
13109.03 375
13110.11 366
13111.19 375
13112.27 382
13113.35 371
13114.43 346
13115.51 340
13116.59 368
13117.67 389
13118.75 400
13119.84 365
13120.92 391
13122.00 381
13123.08 397
13124.16 363
13125.24 374
13126.32 383
13127.41 385
13128.49 355
13129.57 395
13130.65 380
13131.73 368
13132.81 372
13133.90 384
13134.98 374
13136.06 386
13137.14 415
13138.22 375
13139.30 392
13140.39 373
13141.47 396
13142.55 389
13143.63 373
13144.72 386
13145.80 359
13146.88 391
13147.96 409
13149.04 410
13150.13 398
13151.21 391
13152.29 398
13153.38 373
13154.46 407
13155.54 397
13156.62 400
13157.71 410
13158.79 388
13159.87 399
13160.95 424
13162.04 427
13163.12 425
13164.20 401
13165.29 447
13166.37 446
13167.45 410
13168.54 433
13169.62 435
13170.70 421
13171.79 426
13172.87 426
13173.95 461
13175.04 409
13176.12 390
13177.20 414
13178.29 432
13179.37 398
13180.45 405
13181.54 418
13182.62 408
13183.71 425
13184.79 434
13185.87 416
13186.96 444
13188.04 426
13189.13 442
13190.21 424
13191.29 425
13192.38 440
13193.46 430
13194.55 442
13195.63 451
13196.72 450
13197.80 424
13198.88 454
13199.97 456
13201.05 423
13202.14 402
13203.22 428
13204.31 431
13205.39 470
13206.48 444
13207.56 424
13208.65 404
13209.73 402
13210.82 415
13211.90 424
13212.99 434
13214.07 487
13215.16 452
13216.24 434
13217.33 453
13218.41 456
13219.50 395
13220.58 458
13221.67 463
13222.75 449
13223.84 463
13224.92 454
13226.01 520
13227.10 485
13228.18 466
13229.27 485
13230.35 468
13231.44 474
13232.52 462
13233.61 467
13234.70 450
13235.78 491
13236.87 503
13237.95 486
13239.04 534
13240.13 504
13241.21 516
13242.30 512
13243.39 516
13244.47 524
13245.56 523
13246.64 548
13247.73 520
13248.82 565
13249.90 564
13250.99 565
13252.08 548
13253.16 571
13254.25 542
13255.34 527
13256.42 525
13257.51 564
13258.60 578
13259.69 597
13260.77 598
13261.86 581
13262.95 620
13264.03 626
13265.12 635
13266.21 646
13267.30 638
13268.38 684
13269.47 665
13270.56 645
13271.64 648
13272.73 611
13273.82 688
13274.91 668
13275.99 664
13277.08 642
13278.17 665
13279.26 680
13280.35 731
13281.43 722
13282.52 734
13283.61 737
13284.70 745
13285.79 746
13286.87 762
13287.96 760
13289.05 769
13290.14 757
13291.23 775
13292.31 754
13293.40 767
13294.49 823
13295.58 855
13296.67 780
13297.76 811
13298.85 831
13299.93 830
13301.02 860
13302.11 941
13303.20 932
13304.29 916
13305.38 896
13306.47 892
13307.56 945
13308.64 968
13309.73 982
13310.82 1005
13311.91 975
13313.00 1010
13314.09 1034
13315.18 982
13316.27 1003
13317.36 1048
13318.45 1021
13319.54 1048
13320.63 1026
13321.72 1059
13322.81 1090
13323.89 1089
13324.98 1111
13326.07 1120
13327.16 1123
13328.25 1099
13329.34 1113
13330.43 1108
13331.52 1157
13332.61 1149
13333.70 1132
13334.79 1219
13335.88 1205
13336.97 1192
13338.06 1185
13339.15 1212
13340.24 1254
13341.33 1204
13342.42 1190
13343.52 1203
13344.61 1185
13345.70 1240
13346.79 1219
13347.88 1244
13348.97 1260
13350.06 1269
13351.15 1251
13352.24 1280
13353.33 1294
13354.42 1241
13355.51 1301
13356.60 1264
13357.69 1315
13358.79 1325
13359.88 1325
13360.97 1335
13362.06 1367
13363.15 1398
13364.24 1427
13365.33 1372
13366.42 1429
13367.51 1488
13368.61 1444
13369.70 1435
13370.79 1434
13371.88 1389
13372.97 1412
13374.06 1437
13375.16 1385
13376.25 1367
13377.34 1363
13378.43 1311
13379.52 1301
13380.61 1275
13381.71 1218
13382.80 1215
13383.89 1220
13384.98 1149
13386.08 1123
13387.17 1087
13388.26 1112
13389.35 1066
13390.44 1065
13391.54 1030
13392.63 1046
13393.72 1034
13394.81 1002
13395.91 987
13397.00 1012
13398.09 1019
13399.18 1020
13400.28 982
13401.37 961
13402.46 986
13403.56 1043
13404.65 1006
13405.74 1025
13406.83 951
13407.93 934
13409.02 962
13410.11 929
13411.21 960
13412.30 906
13413.39 971
13414.49 962
13415.58 970
13416.67 961
13417.77 985
13418.86 946
13419.95 898
13421.05 956
13422.14 903
13423.23 938
13424.33 953
13425.42 947
13426.52 977
13427.61 963
13428.70 987
13429.80 997
13430.89 962
13431.98 989
13433.08 961
13434.17 1024
13435.27 1066
13436.36 992
13437.46 1025
13438.55 1042
13439.64 1011
13440.74 1043
13441.83 1037
13442.93 1097
13444.02 1117
13445.12 1150
13446.21 1116
13447.31 1103
13448.40 1157
13449.50 1106
13450.59 1135
13451.68 1146
13452.78 1138
13453.87 1120
13454.97 1115
13456.06 1174
13457.16 1195
13458.25 1216
13459.35 1173
13460.44 1232
13461.54 1240
13462.64 1256
13463.73 1277
13464.83 1293
13465.92 1268
13467.02 1299
13468.11 1250
13469.21 1272
13470.30 1317
13471.40 1283
13472.49 1322
13473.59 1319
13474.69 1337
13475.78 1297
13476.88 1306
13477.97 1342
13479.07 1427
13480.17 1363
13481.26 1387
13482.36 1396
13483.45 1435
13484.55 1433
13485.65 1432
13486.74 1469
13487.84 1500
13488.93 1501
13490.03 1529
13491.13 1544
13492.22 1555
13493.32 1562
13494.42 1655
13495.51 1625
13496.61 1687
13497.71 1707
13498.80 1729
13499.90 1769
13501.00 1751
13502.09 1732
13503.19 1777
13504.29 1754
13505.38 1815
13506.48 1840
13507.58 1774
13508.68 1736
13509.77 1742
13510.87 1704
13511.97 1688
13513.07 1694
13514.16 1631
13515.26 1585
13516.36 1605
13517.45 1528
13518.55 1477
13519.65 1458
13520.75 1472
13521.85 1463
13522.94 1430
13524.04 1399
13525.14 1418
13526.24 1410
13527.33 1371
13528.43 1326
13529.53 1330
13530.63 1297
13531.73 1268
13532.82 1251
13533.92 1231
13535.02 1225
13536.12 1220
13537.22 1241
13538.32 1166
13539.41 1197
13540.51 1136
13541.61 1131
13542.71 1135
13543.81 1106
13544.91 1081
13546.00 1077
13547.10 1060
13548.20 1065
13549.30 1035
13550.40 1012
13551.50 981
13552.60 1044
13553.70 984
13554.80 999
13555.89 993
13556.99 942
13558.09 970
13559.19 989
13560.29 951
13561.39 933
13562.49 945
13563.59 922
13564.69 927
13565.79 956
13566.89 924
13567.99 911
13569.09 905
13570.19 881
13571.29 881
13572.39 880
13573.49 864
13574.59 881
13575.69 886
13576.79 942
13577.88 901
13578.98 882
13580.08 874
13581.19 903
13582.29 881
13583.39 895
13584.49 890
13585.59 873
13586.69 937
13587.79 933
13588.89 901
13589.99 927
13591.09 876
13592.19 911
13593.29 913
13594.39 896
13595.49 878
13596.59 903
13597.69 890
13598.79 923
13599.89 880
13600.99 916
13602.09 928
13603.20 869
13604.30 851
13605.40 868
13606.50 881
13607.60 881
13608.70 883
13609.80 915
13610.90 906
13612.01 905
13613.11 917
13614.21 899
13615.31 914
13616.41 895
13617.51 910
13618.61 895
13619.72 906
13620.82 891
13621.92 934
13623.02 911
13624.12 921
13625.22 899
13626.33 899
13627.43 947
13628.53 896
13629.63 874
13630.73 931
13631.84 928
13632.94 948
13634.04 935
13635.14 936
13636.25 918
13637.35 855
13638.45 915
13639.55 935
13640.65 957
13641.76 965
13642.86 960
13643.96 950
13645.07 898
13646.17 897
13647.27 900
13648.37 909
13649.48 874
13650.58 861
13651.68 836
13652.79 872
13653.89 862
13654.99 883
13656.09 866
13657.20 891
13658.30 858
13659.40 858
13660.51 847
13661.61 869
13662.71 792
13663.82 834
13664.92 848
13666.02 813
13667.13 855
13668.23 847
13669.34 853
13670.44 861
13671.54 836
13672.65 779
13673.75 782
13674.85 806
13675.96 815
13677.06 778
13678.17 848
13679.27 806
13680.37 817
13681.48 816
13682.58 831
13683.69 816
13684.79 869
13685.89 810
13687.00 821
13688.10 779
13689.21 780
13690.31 834
13691.42 843
13692.52 811
13693.63 847
13694.73 844
13695.84 843
13696.94 879
13698.05 868
13699.15 879
13700.25 833
13701.36 844
13702.46 846
13703.57 857
13704.67 901
13705.78 917
13706.89 881
13707.99 935
13709.10 966
13710.20 915
13711.31 958
13712.41 954
13713.52 931
13714.62 994
13715.73 1031
13716.83 1034
13717.94 989
13719.04 1033
13720.15 1019
13721.26 1055
13722.36 1082
13723.47 1062
13724.57 1081
13725.68 1075
13726.79 1101
13727.89 1125
13729.00 1096
13730.10 1180
13731.21 1152
13732.32 1132
13733.42 1152
13734.53 1201
13735.63 1197
13736.74 1172
13737.85 1145
13738.95 1168
13740.06 1237
13741.17 1272
13742.27 1308
13743.38 1327
13744.49 1345
13745.59 1413
13746.70 1417
13747.81 1427
13748.91 1486
13750.02 1531
13751.13 1576
13752.23 1630
13753.34 1713
13754.45 1658
13755.56 1747
13756.66 1764
13757.77 1859
13758.88 1900
13759.98 1959
13761.09 1976
13762.20 2022
13763.31 2035
13764.41 2069
13765.52 2091
13766.63 2108
13767.74 2094
13768.84 2171
13769.95 2174
13771.06 2140
13772.17 2141
13773.28 2142
13774.38 2118
13775.49 2099
13776.60 2045
13777.71 2075
13778.82 2022
13779.92 1924
13781.03 1884
13782.14 1851
13783.25 1804
13784.36 1763
13785.46 1676
13786.57 1673
13787.68 1620
13788.79 1524
13789.90 1472
13791.01 1381
13792.12 1324
13793.22 1342
13794.33 1342
13795.44 1276
13796.55 1256
13797.66 1238
13798.77 1213
13799.88 1146
13800.99 1114
13802.10 1100
13803.20 1102
13804.31 1094
13805.42 1043
13806.53 1057
13807.64 1053
13808.75 1027
13809.86 1019
13810.97 1026
13812.08 994
13813.19 974
13814.30 1022
13815.41 990
13816.52 988
13817.63 967
13818.74 937
13819.84 968
13820.95 971
13822.06 949
13823.17 932
13824.28 922
13825.39 901
13826.50 883
13827.61 842
13828.72 847
13829.83 842
13830.94 877
13832.05 887
13833.16 867
13834.28 873
13835.39 873
13836.50 892
13837.61 852
13838.72 820
13839.83 831
13840.94 851
13842.05 878
13843.16 865
13844.27 869
13845.38 874
13846.49 870
13847.60 877
13848.71 841
13849.82 845
13850.93 886
13852.05 883
13853.16 872
13854.27 873
13855.38 862
13856.49 895
13857.60 916
13858.71 889
13859.82 909
13860.94 915
13862.05 901
13863.16 903
13864.27 875
13865.38 903
13866.49 906
13867.60 895
13868.72 905
13869.83 885
13870.94 912
13872.05 947
13873.16 942
13874.27 948
13875.39 933
13876.50 947
13877.61 961
13878.72 935
13879.83 937
13880.95 966
13882.06 966
13883.17 954
13884.28 1024
13885.40 1079
13886.51 1067
13887.62 1030
13888.73 1026
13889.85 1048
13890.96 1057
13892.07 1039
13893.18 1050
13894.30 1086
13895.41 1068
13896.52 1087
13897.63 1097
13898.75 1115
13899.86 1076
13900.97 1099
13902.09 1087
13903.20 1050
13904.31 1051
13905.43 1032
13906.54 1077
13907.65 1064
13908.77 1032
13909.88 977
13910.99 952
13912.11 973
13913.22 963
13914.33 958
13915.45 955
13916.56 961
13917.67 944
13918.79 892
13919.90 895
13921.01 874
13922.13 898
13923.24 896
13924.36 858
13925.47 866
13926.58 863
13927.70 883
13928.81 815
13929.93 837
13931.04 858
13932.15 886
13933.27 826
13934.38 873
13935.50 855
13936.61 847
13937.73 854
13938.84 875
13939.95 852
13941.07 841
13942.18 848
13943.30 887
13944.41 827
13945.53 825
13946.64 836
13947.76 791
13948.87 788
13949.99 841
13951.10 834
13952.22 807
13953.33 770
13954.45 767
13955.56 773
13956.68 767
13957.79 775
13958.91 776
13960.02 788
13961.14 729
13962.25 727
13963.37 779
13964.49 754
13965.60 763
13966.72 751
13967.83 791
13968.95 778
13970.06 758
13971.18 765
13972.30 775
13973.41 777
13974.53 758
13975.64 788
13976.76 756
13977.88 733
13978.99 771
13980.11 771
13981.22 777
13982.34 825
13983.46 771
13984.57 760
13985.69 751
13986.80 790
13987.92 745
13989.04 747
13990.15 780
13991.27 747
13992.39 815
13993.50 788
13994.62 750
13995.74 783
13996.85 828
13997.97 818
13999.09 810
14000.21 811
14001.32 827
14002.44 839
14003.56 808
14004.67 787
14005.79 812
14006.91 791
14008.02 786
14009.14 806
14010.26 806
14011.38 807
14012.49 816
14013.61 821
14014.73 814
14015.85 786
14016.96 800
14018.08 836
14019.20 817
14020.32 767
14021.44 826
14022.55 834
14023.67 802
14024.79 793
14025.91 820
14027.02 820
14028.14 778
14029.26 854
14030.38 816
14031.50 798
14032.62 821
14033.73 828
14034.85 817
14035.97 846
14037.09 822
14038.21 795
14039.33 868
14040.44 879
14041.56 874
14042.68 870
14043.80 888
14044.92 897
14046.04 897
14047.16 908
14048.27 876
14049.39 924
14050.51 927
14051.63 964
14052.75 946
14053.87 966
14054.99 951
14056.11 978
14057.23 975
14058.35 1002
14059.47 969
14060.59 988
14061.70 1042
14062.82 1015
14063.94 1061
14065.06 1048
14066.18 1068
14067.30 1099
14068.42 1092
14069.54 1094
14070.66 1146
14071.78 1125
14072.90 1179
14074.02 1253
14075.14 1197
14076.26 1224
14077.38 1220
14078.50 1231
14079.62 1267
14080.74 1290
14081.86 1279
14082.98 1287
14084.10 1354
14085.22 1343
14086.34 1320
14087.46 1357
14088.58 1286
14089.70 1415
14090.82 1402
14091.94 1364
14093.07 1383
14094.19 1416
14095.31 1450
14096.43 1417
14097.55 1431
14098.67 1465
14099.79 1503
14100.91 1493
14102.03 1457
14103.15 1419
14104.27 1435
14105.39 1399
14106.52 1406
14107.64 1416
14108.76 1362
14109.88 1376
14111.00 1327
14112.12 1306
14113.24 1266
14114.37 1232
14115.49 1252
14116.61 1234
14117.73 1229
14118.85 1183
14119.97 1134
14121.10 1079
14122.22 1082
14123.34 1057
14124.46 1055
14125.58 1043
14126.70 1077
14127.83 1052
14128.95 1006
14130.07 1002
14131.19 936
14132.32 934
14133.44 978
14134.56 977
14135.68 965
14136.80 956
14137.93 968
14139.05 934
14140.17 958
14141.29 931
14142.42 912
14143.54 929
14144.66 908
14145.78 909
14146.91 873
14148.03 885
14149.15 872
14150.28 892
14151.40 859
14152.52 881
14153.65 859
14154.77 861
14155.89 891
14157.01 830
14158.14 862
14159.26 846
14160.38 888
14161.51 863
14162.63 832
14163.75 859
14164.88 824
14166.00 791
14167.12 855
14168.25 814
14169.37 827
14170.50 852
14171.62 823
14172.74 869
14173.87 807
14174.99 820
14176.12 806
14177.24 843
14178.36 782
14179.49 796
14180.61 750
14181.74 768
14182.86 786
14183.98 796
14185.11 750
14186.23 785
14187.36 754
14188.48 764
14189.61 783
14190.73 757
14191.85 750
14192.98 767
14194.10 753
14195.23 738
14196.35 755
14197.48 703
14198.60 723
14199.73 730
14200.85 740
14201.98 703
14203.10 707
14204.23 704
14205.35 762
14206.48 725
14207.60 713
14208.73 711
14209.85 706
14210.98 688
14212.10 700
14213.23 716
14214.36 669
14215.48 680
14216.61 716
14217.73 708
14218.86 687
14219.98 664
14221.11 657
14222.23 687
14223.36 664
14224.49 654
14225.61 667
14226.74 670
14227.86 662
14228.99 673
14230.12 677
14231.24 671
14232.37 664
14233.49 638
14234.62 643
14235.75 643
14236.87 639
14238.00 629
14239.13 665
14240.25 631
14241.38 604
14242.51 616
14243.63 618
14244.76 614
14245.89 632
14247.01 630
14248.14 610
14249.27 649
14250.39 611
14251.52 613
14252.65 614
14253.77 590
14254.90 607
14256.03 615
14257.15 626
14258.28 614
14259.41 609
14260.54 585
14261.66 577
14262.79 587
14263.92 584
14265.05 566
14266.17 547
14267.30 552
14268.43 577
14269.56 536
14270.68 575
14271.81 567
14272.94 542
14274.07 543
14275.20 550
14276.32 543
14277.45 559
14278.58 555
14279.71 546
14280.83 519
14281.96 558
14283.09 499
14284.22 551
14285.35 546
14286.48 506
14287.60 500
14288.73 531
14289.86 541
14290.99 502
14292.12 530
14293.25 531
14294.38 529
14295.50 508
14296.63 516
14297.76 483
14298.89 487
14300.02 491
14301.15 492
14302.28 488
14303.41 459
14304.53 511
14305.66 493
14306.79 480
14307.92 474
14309.05 502
14310.18 513
14311.31 455
14312.44 478
14313.57 479
14314.70 475
14315.83 481
14316.96 461
14318.09 459
14319.22 469
14320.35 467
14321.48 460
14322.60 452
14323.73 460
14324.86 448
14325.99 422
14327.12 455
14328.25 464
14329.38 458
14330.51 458
14331.64 457
14332.77 440
14333.90 442
14335.03 485
14336.17 494
14337.30 468
14338.43 455
14339.56 454
14340.69 475
14341.82 472
14342.95 451
14344.08 403
14345.21 458
14346.34 478
14347.47 435
14348.60 407
14349.73 455
14350.86 452
14351.99 435
14353.12 415
14354.26 451
14355.39 466
14356.52 472
14357.65 458
14358.78 459
14359.91 446
14361.04 457
14362.17 446
14363.30 461
14364.44 501
14365.57 452
14366.70 447
14367.83 459
14368.96 444
14370.09 452
14371.23 469
14372.36 463
14373.49 454
14374.62 445
14375.75 433
14376.88 449
14378.02 477
14379.15 453
14380.28 446
14381.41 471
14382.54 475
14383.68 453
14384.81 488
14385.94 451
14387.07 466
14388.21 487
14389.34 494
14390.47 469
14391.60 455
14392.73 504
14393.87 457
14395.00 468
14396.13 478
14397.27 457
14398.40 467
14399.53 462
14400.66 469
14401.80 458
14402.93 523
14404.06 483
14405.19 497
14406.33 499
14407.46 503
14408.59 489
14409.73 499
14410.86 508
14411.99 449
14413.13 480
14414.26 479
14415.39 482
14416.53 486
14417.66 527
14418.79 505
14419.93 531
14421.06 527
14422.19 506
14423.33 498
14424.46 484
14425.60 479
14426.73 515
14427.86 520
14429.00 543
14430.13 504
14431.27 503
14432.40 498
14433.53 497
14434.67 519
14435.80 520
14436.94 546
14438.07 549
14439.21 527
14440.34 500
14441.47 540
14442.61 507
14443.74 530
14444.88 535
14446.01 490
14447.15 521
14448.28 518
14449.42 506
14450.55 499
14451.69 492
14452.82 506
14453.96 533
14455.09 501
14456.23 524
14457.36 533
14458.50 548
14459.63 550
14460.77 538
14461.90 496
14463.04 480
14464.17 517
14465.31 510
14466.44 495
14467.58 477
14468.71 556
14469.85 492
14470.98 499
14472.12 507
14473.26 537
14474.39 513
14475.53 539
14476.66 488
14477.80 497
14478.93 507
14480.07 482
14481.21 481
14482.34 467
14483.48 480
14484.61 466
14485.75 513
14486.89 501
14488.02 496
14489.16 479
14490.30 502
14491.43 461
14492.57 458
14493.70 462
14494.84 508
14495.98 451
14497.11 499
14498.25 480
14499.39 489
14500.52 509
14501.66 487
14502.80 479
14503.93 472
14505.07 473
14506.21 465
14507.35 475
14508.48 462
14509.62 495
14510.76 484
14511.89 525
14513.03 455
14514.17 494
14515.31 487
14516.44 481
14517.58 490
14518.72 478
14519.86 508
14520.99 448
14522.13 440
14523.27 440
14524.41 454
14525.54 442
14526.68 464
14527.82 463
14528.96 515
14530.09 503
14531.23 491
14532.37 501
14533.51 493
14534.65 476
14535.78 513
14536.92 479
14538.06 469
14539.20 510
14540.34 528
14541.48 519
14542.61 514
14543.75 555
14544.89 522
14546.03 571
14547.17 495
14548.31 489
14549.45 513
14550.58 554
14551.72 537
14552.86 567
14554.00 555
14555.14 550
14556.28 548
14557.42 552
14558.56 543
14559.70 544
14560.83 551
14561.97 560
14563.11 580
14564.25 600
14565.39 548
14566.53 560
14567.67 566
14568.81 568
14569.95 627
14571.09 613
14572.23 608
14573.37 608
14574.51 589
14575.65 610
14576.79 601
14577.93 671
14579.07 664
14580.21 645
14581.35 591
14582.49 623
14583.63 652
14584.77 660
14585.91 660
14587.05 683
14588.19 648
14589.33 633
14590.47 681
14591.61 657
14592.75 658
14593.89 716
14595.03 735
14596.17 711
14597.31 694
14598.45 686
14599.59 708
14600.73 758
14601.87 762
14603.01 755
14604.15 774
14605.29 769
14606.43 773
14607.58 761
14608.72 797
14609.86 844
14611.00 866
14612.14 850
14613.28 823
14614.42 859
14615.56 851
14616.70 893
14617.85 962
14618.99 974
14620.13 1007
14621.27 932
14622.41 989
14623.55 1012
14624.69 1033
14625.84 1106
14626.98 1046
14628.12 1070
14629.26 1067
14630.40 1107
14631.54 1125
14632.69 1154
14633.83 1209
14634.97 1193
14636.11 1145
14637.25 1159
14638.40 1145
14639.54 1197
14640.68 1126
14641.82 1176
14642.97 1108
14644.11 1116
14645.25 1077
14646.39 1022
14647.54 996
14648.68 970
14649.82 975
14650.96 969
14652.11 872
14653.25 884
14654.39 845
14655.53 824
14656.68 823
14657.82 763
14658.96 749
14660.11 762
14661.25 770
14662.39 707
14663.53 717
14664.68 693
14665.82 696
14666.96 700
14668.11 684
14669.25 621
14670.39 608
14671.54 621
14672.68 663
14673.82 616
14674.97 632
14676.11 601
14677.26 618
14678.40 585
14679.54 573
14680.69 606
14681.83 623
14682.97 560
14684.12 547
14685.26 535
14686.41 539
14687.55 549
14688.69 535
14689.84 564
14690.98 546
14692.13 519
14693.27 504
14694.42 500
14695.56 509
14696.70 470
14697.85 522
14698.99 482
14700.14 532
14701.28 478
14702.43 461
14703.57 500
14704.72 515
14705.86 482
14707.01 506
14708.15 483
14709.30 468
14710.44 460
14711.58 511
14712.73 456
14713.87 493
14715.02 509
14716.17 475
14717.31 476
14718.46 486
14719.60 449
14720.75 463
14721.89 496
14723.04 453
14724.18 466
14725.33 460
14726.47 486
14727.62 493
14728.76 478
14729.91 442
14731.06 471
14732.20 498
14733.35 455
14734.49 455
14735.64 440
14736.79 455
14737.93 447
14739.08 449
14740.22 430
14741.37 465
14742.52 428
14743.66 431
14744.81 444
14745.95 442
14747.10 476
14748.25 457
14749.39 473
14750.54 440
14751.69 465
14752.83 468
14753.98 460
14755.13 467
14756.27 432
14757.42 428
14758.57 414
14759.71 410
14760.86 406
14762.01 413
14763.15 447
14764.30 482
14765.45 424
14766.60 423
14767.74 445
14768.89 440
14770.04 417
14771.18 420
14772.33 410
14773.48 435
14774.63 409
14775.77 432
14776.92 428
14778.07 414
14779.22 389
14780.36 402
14781.51 365
14782.66 380
14783.81 409
14784.96 393
14786.10 405
14787.25 402
14788.40 374
14789.55 391
14790.70 387
14791.84 408
14792.99 394
14794.14 384
14795.29 382
14796.44 391
14797.58 386
14798.73 388
14799.88 361
14801.03 382
14802.18 380
14803.33 344
14804.48 379
14805.62 370
14806.77 359
14807.92 370
14809.07 355
14810.22 372
14811.37 383
14812.52 320
14813.67 365
14814.81 369
14815.96 357
14817.11 349
14818.26 362
14819.41 369
14820.56 378
14821.71 356
14822.86 369
14824.01 355
14825.16 344
14826.31 357
14827.46 362
14828.61 337
14829.76 331
14830.91 338
14832.06 342
14833.20 305
14834.35 319
14835.50 338
14836.65 323
14837.80 305
14838.95 299
14840.10 327
14841.25 328
14842.40 300
14843.55 315
14844.70 319
14845.85 307
14847.00 298
14848.15 294
14849.31 326
14850.46 290
14851.61 278
14852.76 294
14853.91 308
14855.06 293
14856.21 315
14857.36 304
14858.51 315
14859.66 347
14860.81 298
14861.96 303
14863.11 303
14864.26 301
14865.41 288
14866.57 300
14867.72 310
14868.87 285
14870.02 269
14871.17 286
14872.32 289
14873.47 304
14874.62 290
14875.77 276
14876.93 291
14878.08 320
14879.23 283
14880.38 274
14881.53 276
14882.68 307
14883.84 308
14884.99 307
14886.14 292
14887.29 284
14888.44 315
14889.59 303
14890.75 307
14891.90 305
14893.05 311
14894.20 292
14895.35 298
14896.51 312
14897.66 297
14898.81 316
14899.96 285
14901.12 303
14902.27 297
14903.42 325
14904.57 321
14905.73 300
14906.88 285
14908.03 257
14909.18 272
14910.34 282
14911.49 303
14912.64 280
14913.79 302
14914.95 291
14916.10 306
14917.25 317
14918.41 303
14919.56 311
14920.71 289
14921.87 287
14923.02 283
14924.17 255
14925.33 284
14926.48 287
14927.63 286
14928.79 285
14929.94 287
14931.09 304
14932.25 293
14933.40 282
14934.55 316
14935.71 282
14936.86 302
14938.01 273
14939.17 296
14940.32 315
14941.48 313
14942.63 315
14943.78 290
14944.94 294
14946.09 290
14947.25 308
14948.40 300
14949.55 303
14950.71 280
14951.86 319
14953.02 343
14954.17 313
14955.33 313
14956.48 305
14957.63 324
14958.79 302
14959.94 317
14961.10 326
14962.25 315
14963.41 291
14964.56 317
14965.72 330
14966.87 312
14968.03 330
14969.18 366
14970.34 358
14971.49 318
14972.65 317
14973.80 316
14974.96 323
14976.11 324
14977.27 316
14978.42 341
14979.58 313
14980.73 336
14981.89 307
14983.05 327
14984.20 333
14985.36 314
14986.51 325
14987.67 312
14988.82 325
14989.98 308
14991.13 314
14992.29 331
14993.45 296
14994.60 294
14995.76 302
14996.91 312
14998.07 290
14999.23 299
15000.38 283
15001.54 276
15002.70 265
15003.85 293
15005.01 294
15006.16 282
15007.32 274
15008.48 295
15009.63 278
15010.79 270
15011.95 295
15013.10 284
15014.26 266
15015.42 290
15016.57 291
15017.73 262
15018.89 257
15020.04 266
15021.20 285
15022.36 283
15023.52 283
15024.67 240
15025.83 264
15026.99 270
15028.14 269
15029.30 291
15030.46 277
15031.62 265
15032.77 243
15033.93 268
15035.09 257
15036.25 236
15037.40 258
15038.56 268
15039.72 245
15040.88 274
15042.03 251
15043.19 251
15044.35 253
15045.51 292
15046.67 241
15047.82 266
15048.98 251
15050.14 254
15051.30 281
15052.46 285
15053.61 248
15054.77 275
15055.93 305
15057.09 268
15058.25 249
15059.41 246
15060.56 263
15061.72 261
15062.88 269
15064.04 287
15065.20 283
15066.36 277
15067.52 244
15068.68 259
15069.83 245
15070.99 246
15072.15 262
15073.31 293
15074.47 257
15075.63 278
15076.79 264
15077.95 279
15079.11 273
15080.27 279
15081.43 289
15082.58 258
15083.74 268
15084.90 293
15086.06 292
15087.22 289
15088.38 259
15089.54 286
15090.70 297
15091.86 281
15093.02 268
15094.18 265
15095.34 287
15096.50 279
15097.66 271
15098.82 260
15099.98 257
15101.14 263
15102.30 296
15103.46 263
15104.62 237
15105.78 272
15106.94 309
15108.10 294
15109.26 301
15110.42 283
15111.58 291
15112.74 308
15113.90 257
15115.06 258
15116.22 268
15117.39 279
15118.55 279
15119.71 270
15120.87 286
15122.03 284
15123.19 289
15124.35 266
15125.51 289
15126.67 302
15127.83 300
15128.99 322
15130.16 290
15131.32 279
15132.48 296
15133.64 294
15134.80 309
15135.96 298
15137.12 310
15138.28 283
15139.45 294
15140.61 260
15141.77 283
15142.93 302
15144.09 287
15145.25 309
15146.42 319
15147.58 310
15148.74 310
15149.90 309
15151.06 326
15152.23 320
15153.39 298
15154.55 329
15155.71 327
15156.87 353
15158.04 332
15159.20 328
15160.36 326
15161.52 326
15162.69 321
15163.85 324
15165.01 333
15166.17 307
15167.34 362
15168.50 343
15169.66 341
15170.82 357
15171.99 355
15173.15 347
15174.31 370
15175.48 380
15176.64 367
15177.80 357
15178.96 374
15180.13 413
15181.29 375
15182.45 388
15183.62 379
15184.78 374
15185.94 373
15187.11 398
15188.27 392
15189.43 398
15190.60 435
15191.76 405
15192.92 418
15194.09 389
15195.25 412
15196.42 395
15197.58 422
15198.74 418
15199.91 407
15201.07 397
15202.23 446
15203.40 414
15204.56 424
15205.73 425
15206.89 421
15208.05 465
15209.22 462
15210.38 428
15211.55 467
15212.71 430
15213.88 449
15215.04 428
15216.21 459
15217.37 483
15218.53 487
15219.70 510
15220.86 504
15222.03 507
15223.19 519
15224.36 524
15225.52 514
15226.69 529
15227.85 555
15229.02 568
15230.18 552
15231.35 537
15232.51 532
15233.68 523
15234.84 534
15236.01 537
15237.17 544
15238.34 528
15239.50 507
15240.67 525
15241.83 529
15243.00 541
15244.17 525
15245.33 533
15246.50 547
15247.66 532
15248.83 525
15249.99 511
15251.16 508
15252.33 487
15253.49 465
15254.66 488
15255.82 463
15256.99 510
15258.16 487
15259.32 500
15260.49 469
15261.65 481
15262.82 452
15263.99 460
15265.15 474
15266.32 417
15267.49 425
15268.65 439
15269.82 438
15270.98 425
15272.15 406
15273.32 413
15274.48 420
15275.65 390
15276.82 409
15277.99 413
15279.15 407
15280.32 424
15281.49 406
15282.65 382
15283.82 399
15284.99 419
15286.15 419
15287.32 396
15288.49 403
15289.66 408
15290.82 402
15291.99 397
15293.16 438
15294.33 419
15295.49 423
15296.66 387
15297.83 406
15299.00 451
15300.16 425
15301.33 404
15302.50 402
15303.67 416
15304.83 399
15306.00 386
15307.17 417
15308.34 441
15309.51 447
15310.67 421
15311.84 405
15313.01 403
15314.18 407
15315.35 430
15316.52 429
15317.68 417
15318.85 414
15320.02 460
15321.19 415
15322.36 449
15323.53 418
15324.69 463
15325.86 451
15327.03 434
15328.20 437
15329.37 425
15330.54 448
15331.71 428
15332.88 421
15334.05 446
15335.21 434
15336.38 441
15337.55 438
15338.72 486
15339.89 462
15341.06 451
15342.23 482
15343.40 474
15344.57 474
15345.74 467
15346.91 476
15348.08 479
15349.25 526
15350.42 530
15351.58 513
15352.75 512
15353.92 521
15355.09 541
15356.26 547
15357.43 519
15358.60 545
15359.77 537
15360.94 563
15362.11 544
15363.28 544
15364.45 549
15365.62 574
15366.79 546
15367.96 557
15369.13 595
15370.31 558
15371.48 557
15372.65 575
15373.82 566
15374.99 552
15376.16 579
15377.33 582
15378.50 572
15379.67 551
15380.84 594
15382.01 542
15383.18 519
15384.35 537
15385.52 543
15386.69 533
15387.87 541
15389.04 535
15390.21 525
15391.38 523
15392.55 519
15393.72 474
15394.89 525
15396.06 527
15397.24 504
15398.41 524
15399.58 496
15400.75 477
15401.92 494
15403.09 505
15404.26 473
15405.44 438
15406.61 446
15407.78 463
15408.95 434
15410.12 425
15411.30 415
15412.47 444
15413.64 394
15414.81 410
15415.98 421
15417.16 386
15418.33 396
15419.50 409
15420.67 394
15421.84 369
15423.02 366
15424.19 375
15425.36 393
15426.53 384
15427.71 382
15428.88 348
15430.05 353
15431.22 349
15432.40 336
15433.57 329
15434.74 353
15435.92 355
15437.09 337
15438.26 315
15439.43 340
15440.61 316
15441.78 337
15442.95 331
15444.13 334
15445.30 316
15446.47 304
15447.65 305
15448.82 321
15449.99 310
15451.17 336
15452.34 334
15453.51 331
15454.69 311
15455.86 297
15457.03 300
15458.21 303
15459.38 313
15460.56 318
15461.73 323
15462.90 330
15464.08 311
15465.25 325
15466.43 295
15467.60 323
15468.77 343
15469.95 324
15471.12 317
15472.30 310
15473.47 300
15474.64 335
15475.82 320
15476.99 326
15478.17 322
15479.34 288
15480.52 305
15481.69 324
15482.87 351
15484.04 293
15485.22 334
15486.39 321
15487.56 323
15488.74 337
15489.91 316
15491.09 314
15492.26 340
15493.44 297
15494.61 317
15495.79 306
15496.96 308
15498.14 343
15499.32 340
15500.49 311
15501.67 292
15502.84 331
15504.02 339
15505.19 305
15506.37 322
15507.54 352
15508.72 308
15509.89 349
15511.07 312
15512.25 320
15513.42 316
15514.60 324
15515.77 335
15516.95 337
15518.13 333
15519.30 320
15520.48 310
15521.65 322
15522.83 315
15524.01 334
15525.18 330
15526.36 350
15527.53 343
15528.71 304
15529.89 346
15531.06 330
15532.24 349
15533.42 316
15534.59 333
15535.77 325
15536.95 322
15538.12 328
15539.30 292
15540.48 304
15541.65 326
15542.83 366
15544.01 343
15545.18 334
15546.36 334
15547.54 348
15548.72 376
15549.89 360
15551.07 333
15552.25 343
15553.42 325
15554.60 376
15555.78 352
15556.96 353
15558.13 354
15559.31 362
15560.49 392
15561.67 395
15562.84 370
15564.02 383
15565.20 372
15566.38 367
15567.56 382
15568.73 407
15569.91 394
15571.09 363
15572.27 344
15573.45 373
15574.62 389
15575.80 410
15576.98 375
15578.16 385
15579.34 380
15580.52 393
15581.69 414
15582.87 405
15584.05 418
15585.23 433
15586.41 453
15587.59 436
15588.76 420
15589.94 405
15591.12 435
15592.30 458
15593.48 446
15594.66 450
15595.84 474
15597.02 428
15598.20 430
15599.37 453
15600.55 481
15601.73 456
15602.91 490
15604.09 509
15605.27 499
15606.45 459
15607.63 498
15608.81 526
15609.99 491
15611.17 504
15612.35 503
15613.53 521
15614.71 536
15615.89 531
15617.07 537
15618.25 559
15619.43 552
15620.60 548
15621.78 552
15622.96 579
15624.14 567
15625.32 580
15626.50 585
15627.68 599
15628.87 596
15630.05 543
15631.23 604
15632.41 595
15633.59 611
15634.77 588
15635.95 654
15637.13 639
15638.31 630
15639.49 640
15640.67 629
15641.85 608
15643.03 606
15644.21 668
15645.39 673
15646.57 630
15647.75 657
15648.93 652
15650.12 653
15651.30 708
15652.48 669
15653.66 646
15654.84 641
15656.02 656
15657.20 639
15658.38 664
15659.56 679
15660.75 660
15661.93 652
15663.11 632
15664.29 635
15665.47 664
15666.65 677
15667.84 616
15669.02 626
15670.20 608
15671.38 584
15672.56 592
15673.74 565
15674.93 583
15676.11 578
15677.29 570
15678.47 619
15679.65 644
15680.84 600
15682.02 560
15683.20 559
15684.38 609
15685.56 568
15686.75 529
15687.93 554
15689.11 571
15690.29 566
15691.48 552
15692.66 552
15693.84 587
15695.02 552
15696.21 566
15697.39 565
15698.57 585
15699.76 573
15700.94 596
15702.12 577
15703.30 543
15704.49 548
15705.67 564
15706.85 558
15708.04 547
15709.22 541
15710.40 560
15711.59 549
15712.77 525
15713.95 595
15715.14 566
15716.32 571
15717.50 595
15718.69 593
15719.87 567
15721.05 606
15722.24 623
15723.42 588
15724.61 585
15725.79 566
15726.97 615
15728.16 623
15729.34 611
15730.53 593
15731.71 670
15732.89 650
15734.08 655
15735.26 656
15736.45 637
15737.63 648
15738.81 675
15740.00 700
15741.18 658
15742.37 658
15743.55 705
15744.74 716
15745.92 689
15747.11 704
15748.29 678
15749.48 721
15750.66 695
15751.84 722
15753.03 720
15754.21 708
15755.40 733
15756.58 657
15757.77 743
15758.95 701
15760.14 689
15761.32 704
15762.51 732
15763.70 685
15764.88 722
15766.07 692
15767.25 732
15768.44 675
15769.62 682
15770.81 699
15771.99 720
15773.18 684
15774.36 672
15775.55 728
15776.74 695
15777.92 658
15779.11 644
15780.29 697
15781.48 681
15782.67 668
15783.85 668
15785.04 682
15786.22 631
15787.41 650
15788.60 628
15789.78 653
15790.97 613
15792.15 576
15793.34 579
15794.53 599
15795.71 601
15796.90 587
15798.09 565
15799.27 563
15800.46 583
15801.65 558
15802.83 554
15804.02 527
15805.21 548
15806.39 506
15807.58 508
15808.77 509
15809.95 510
15811.14 500
15812.33 515
15813.52 515
15814.70 522
15815.89 479
15817.08 474
15818.26 474
15819.45 481
15820.64 500
15821.83 513
15823.01 496
15824.20 512
15825.39 503
15826.58 451
15827.76 451
15828.95 465
15830.14 493
15831.33 460
15832.52 469
15833.70 520
15834.89 489
15836.08 532
15837.27 489
15838.46 493
15839.64 478
15840.83 502
15842.02 446
15843.21 474
15844.40 467
15845.58 469
15846.77 496
15847.96 483
15849.15 465
15850.34 446
15851.53 493
15852.72 480
15853.90 497
15855.09 470
15856.28 524
15857.47 500
15858.66 526
15859.85 501
15861.04 510
15862.23 482
15863.41 502
15864.60 537
15865.79 504
15866.98 488
15868.17 528
15869.36 491
15870.55 527
15871.74 553
15872.93 553
15874.12 524
15875.31 528
15876.50 537
15877.69 551
15878.88 566
15880.06 568
15881.25 576
15882.44 596
15883.63 569
15884.82 563
15886.01 535
15887.20 572
15888.39 573
15889.58 589
15890.77 578
15891.96 614
15893.15 603
15894.34 617
15895.53 607
15896.72 604
15897.91 629
15899.10 642
15900.30 655
15901.49 656
15902.68 632
15903.87 644
15905.06 681
15906.25 665
15907.44 665
15908.63 667
15909.82 695
15911.01 700
15912.20 706
15913.39 693
15914.58 692
15915.77 682
15916.96 727
15918.16 726
15919.35 691
15920.54 709
15921.73 738
15922.92 708
15924.11 739
15925.30 729
15926.49 721
15927.69 751
15928.88 738
15930.07 717
15931.26 723
15932.45 710
15933.64 699
15934.84 721
15936.03 754
15937.22 736
15938.41 685
15939.60 695
15940.79 670
15941.99 634
15943.18 651
15944.37 629
15945.56 611
15946.75 604
15947.95 594
15949.14 565
15950.33 558
15951.52 562
15952.72 498
15953.91 510
15955.10 492
15956.29 502
15957.49 494
15958.68 491
15959.87 494
15961.06 476
15962.26 438
15963.45 461
15964.64 439
15965.83 433
15967.03 444
15968.22 407
15969.41 392
15970.61 433
15971.80 370
15972.99 407
15974.19 377
15975.38 384
15976.57 374
15977.76 387
15978.96 422
15980.15 360
15981.34 376
15982.54 370
15983.73 366
15984.93 372
15986.12 346
15987.31 355
15988.51 380
15989.70 355
15990.89 342
15992.09 330
15993.28 329
15994.48 347
15995.67 343
15996.86 349
15998.06 330
15999.25 329
16000.45 350
16001.64 363
16002.83 350
16004.03 328
16005.22 353
16006.42 337
16007.61 321
16008.81 339
16010.00 350
16011.19 334
16012.39 326
16013.58 352
16014.78 329
16015.97 313
16017.17 334
16018.36 331
16019.56 309
16020.75 321
16021.95 300
16023.14 332
16024.34 297
16025.53 316
16026.73 290
16027.92 313
16029.12 325
16030.31 324
16031.51 316
16032.70 309
16033.90 312
16035.09 329
16036.29 326
16037.48 332
16038.68 319
16039.88 316
16041.07 305
16042.27 325
16043.46 306
16044.66 333
16045.85 323
16047.05 342
16048.25 312
16049.44 268
16050.64 296
16051.83 305
16053.03 316
16054.23 319
16055.42 324
16056.62 291
16057.82 319
16059.01 316
16060.21 310
16061.40 302
16062.60 296
16063.80 304
16064.99 288
16066.19 275
16067.39 287
16068.58 305
16069.78 295
16070.98 285
16072.17 300
16073.37 295
16074.57 269
16075.76 290
16076.96 302
16078.16 299
16079.36 279
16080.55 295
16081.75 292
16082.95 263
16084.14 258
16085.34 261
16086.54 289
16087.74 290
16088.93 269
16090.13 260
16091.33 263
16092.53 261
16093.72 281
16094.92 284
16096.12 272
16097.32 269
16098.51 288
16099.71 288
16100.91 239
16102.11 244
16103.31 231
16104.50 253
16105.70 254
16106.90 278
16108.10 261
16109.30 259
16110.49 261
16111.69 259
16112.89 247
16114.09 251
16115.29 257
16116.49 271
16117.68 234
16118.88 249
16120.08 250
16121.28 277
16122.48 262
16123.68 231
16124.88 267
16126.08 293
16127.27 252
16128.47 242
16129.67 268
16130.87 241
16132.07 234
16133.27 242
16134.47 251
16135.67 271
16136.87 251
16138.07 251
16139.27 229
16140.46 226
16141.66 270
16142.86 254
16144.06 251
16145.26 242
16146.46 275
16147.66 265
16148.86 252
16150.06 252
16151.26 265
16152.46 261
16153.66 264
16154.86 248
16156.06 244
16157.26 243
16158.46 238
16159.66 276
16160.86 243
16162.06 239
16163.26 220
16164.46 248
16165.66 254
16166.86 259
16168.06 246
16169.26 246
16170.46 279
16171.66 219
16172.86 238
16174.06 269
16175.26 264
16176.47 250
16177.67 235
16178.87 258
16180.07 266
16181.27 251
16182.47 223
16183.67 252
16184.87 245
16186.07 241
16187.27 265
16188.47 251
16189.68 254
16190.88 239
16192.08 268
16193.28 255
16194.48 241
16195.68 249
16196.88 256
16198.08 245
16199.29 254
16200.49 265
16201.69 241
16202.89 249
16204.09 247
16205.29 259
16206.50 244
16207.70 267
16208.90 238
16210.10 252
16211.30 260
16212.51 291
16213.71 285
16214.91 306
16216.11 285
16217.31 275
16218.52 252
16219.72 257
16220.92 278
16222.12 266
16223.33 304
16224.53 258
16225.73 303
16226.93 269
16228.14 265
16229.34 286
16230.54 297
16231.74 282
16232.95 287
16234.15 288
16235.35 302
16236.56 292
16237.76 284
16238.96 290
16240.16 287
16241.37 276
16242.57 261
16243.77 275
16244.98 274
16246.18 296
16247.38 269
16248.59 269
16249.79 282
16250.99 302
16252.20 265
16253.40 290
16254.60 296
16255.81 294
16257.01 290
16258.22 325
16259.42 315
16260.62 283
16261.83 305
16263.03 298
16264.23 294
16265.44 292
16266.64 300
16267.85 314
16269.05 290
16270.25 276
16271.46 317
16272.66 318
16273.87 308
16275.07 306
16276.28 283
16277.48 295
16278.69 275
16279.89 287
16281.09 299
16282.30 299
16283.50 309
16284.71 326
16285.91 328
16287.12 305
16288.32 311
16289.53 324
16290.73 296
16291.94 305
16293.14 323
16294.35 311
16295.55 324
16296.76 295
16297.96 323
16299.17 317
16300.37 317
16301.58 312
16302.78 309
16303.99 325
16305.19 278
16306.40 305
16307.61 347
16308.81 329
16310.02 323
16311.22 335
16312.43 310
16313.63 317
16314.84 278
16316.05 323
16317.25 310
16318.46 311
16319.66 310
16320.87 337
16322.08 292
16323.28 296
16324.49 305
16325.69 298
16326.90 264
16328.11 269
16329.31 277
16330.52 283
16331.73 290
16332.93 276
16334.14 270
16335.35 295
16336.55 253
16337.76 238
16338.97 290
16340.17 249
16341.38 250
16342.59 244
16343.79 273
16345.00 274
16346.21 262
16347.41 227
16348.62 244
16349.83 235
16351.03 266
16352.24 226
16353.45 252
16354.66 248
16355.86 244
16357.07 234
16358.28 232
16359.49 238
16360.69 237
16361.90 223
16363.11 227
16364.32 245
16365.52 231
16366.73 236
16367.94 229
16369.15 213
16370.35 221
16371.56 264
16372.77 238
16373.98 252
16375.19 241
16376.39 221
16377.60 240
16378.81 212
16380.02 218
16381.23 225
16382.44 256
16383.64 238
16384.85 244
16386.06 264
16387.27 229
16388.48 245
16389.69 244
16390.90 246
16392.10 239
16393.31 252
16394.52 245
16395.73 239
16396.94 233
16398.15 243
16399.36 250
16400.57 271
16401.77 250
16402.98 254
16404.19 253
16405.40 229
16406.61 262
16407.82 221
16409.03 266
16410.24 264
16411.45 255
16412.66 245
16413.87 253
16415.08 225
16416.29 235
16417.50 262
16418.71 248
16419.92 237
16421.12 236
16422.33 254
16423.54 265
16424.75 238
16425.96 257
16427.17 232
16428.38 243
16429.59 242
16430.80 240
16432.01 230
16433.22 248
16434.43 247
16435.64 250
16436.86 246
16438.07 223
16439.28 213
16440.49 233
16441.70 222
16442.91 222
16444.12 222
16445.33 249
16446.54 226
16447.75 223
16448.96 215
16450.17 249
16451.38 225
16452.59 217
16453.80 232
16455.02 246
16456.23 258
16457.44 235
16458.65 220
16459.86 257
16461.07 227
16462.28 211
16463.49 236
16464.70 258
16465.92 244
16467.13 229
16468.34 239
16469.55 212
16470.76 252
16471.97 238
16473.19 214
16474.40 217
16475.61 232
16476.82 237
16478.03 225
16479.24 220
16480.46 249
16481.67 213
16482.88 214
16484.09 238
16485.30 236
16486.52 223
16487.73 238
16488.94 247
16490.15 237
16491.37 231
16492.58 206
16493.79 224
16495.00 243
16496.21 205
16497.43 203
16498.64 224
16499.85 246
16501.07 261
16502.28 239
16503.49 243
16504.70 235
16505.92 237
16507.13 250
16508.34 214
16509.56 248
16510.77 248
16511.98 237
16513.19 254
16514.41 234
16515.62 228
16516.83 253
16518.05 269
16519.26 265
16520.47 251
16521.69 253
16522.90 269
16524.11 247
16525.33 238
16526.54 254
16527.76 251
16528.97 229
16530.18 270
16531.40 279
16532.61 301
16533.82 295
16535.04 273
16536.25 257
16537.47 268
16538.68 285
16539.89 300
16541.11 298
16542.32 277
16543.54 307
16544.75 278
16545.97 302
16547.18 310
16548.39 314
16549.61 298
16550.82 309
16552.04 308
16553.25 354
16554.47 340
16555.68 301
16556.90 329
16558.11 328
16559.33 333
16560.54 289
16561.76 327
16562.97 342
16564.19 342
16565.40 328
16566.62 360
16567.83 374
16569.05 372
16570.26 367
16571.48 373
16572.69 329
16573.91 323
16575.12 367
16576.34 358
16577.55 345
16578.77 341
16579.98 338
16581.20 348
16582.42 341
16583.63 342
16584.85 349
16586.06 343
16587.28 337
16588.49 334
16589.71 318
16590.93 313
16592.14 344
16593.36 333
16594.57 303
16595.79 323
16597.01 306
16598.22 322
16599.44 304
16600.66 281
16601.87 308
16603.09 309
16604.30 273
16605.52 259
16606.74 292
16607.95 296
16609.17 296
16610.39 286
16611.60 256
16612.82 273
16614.04 285
16615.25 277
16616.47 249
16617.69 240
16618.91 242
16620.12 238
16621.34 280
16622.56 244
16623.77 234
16624.99 238
16626.21 249
16627.43 242
16628.64 218
16629.86 235
16631.08 236
16632.30 243
16633.51 244
16634.73 263
16635.95 234
16637.17 228
16638.38 269
16639.60 251
16640.82 212
16642.04 242
16643.26 216
16644.47 249
16645.69 241
16646.91 200
16648.13 210
16649.35 238
16650.56 208
16651.78 211
16653.00 222
16654.22 240
16655.44 235
16656.65 235
16657.87 233
16659.09 208
16660.31 214
16661.53 212
16662.75 209
16663.97 217
16665.18 229
16666.40 212
16667.62 226
16668.84 225
16670.06 203
16671.28 216
16672.50 209
16673.72 203
16674.94 219
16676.15 238
16677.37 208
16678.59 204
16679.81 242
16681.03 233
16682.25 200
16683.47 221
16684.69 239
16685.91 240
16687.13 214
16688.35 198
16689.57 221
16690.79 219
16692.01 229
16693.23 244
16694.45 219
16695.67 206
16696.89 210
16698.11 212
16699.33 240
16700.55 213
16701.77 220
16702.99 219
16704.21 211
16705.43 189
16706.65 196
16707.87 202
16709.09 207
16710.31 193
16711.53 205
16712.75 227
16713.97 202
16715.19 189
16716.41 220
16717.63 228
16718.85 197
16720.07 197
16721.29 217
16722.51 243
16723.73 223
16724.95 199
16726.18 205
16727.40 193
16728.62 208
16729.84 216
16731.06 210
16732.28 214
16733.50 233
16734.72 213
16735.94 188
16737.17 205
16738.39 203
16739.61 213
16740.83 223
16742.05 203
16743.27 201
16744.49 204
16745.72 214
16746.94 206
16748.16 225
16749.38 202
16750.60 202
16751.83 196
16753.05 203
16754.27 199
16755.49 199
16756.71 217
16757.94 222
16759.16 189
16760.38 187
16761.60 198
16762.82 201
16764.05 206
16765.27 198
16766.49 212
16767.71 205
16768.94 197
16770.16 171
16771.38 197
16772.60 199
16773.83 211
16775.05 183
16776.27 189
16777.49 199
16778.72 201
16779.94 188
16781.16 194
16782.39 220
16783.61 192
16784.83 204
16786.06 217
16787.28 200
16788.50 214
16789.73 234
16790.95 215
16792.17 214
16793.40 186
16794.62 220
16795.84 188
16797.07 203
16798.29 197
16799.51 185
16800.74 216
16801.96 214
16803.18 205
16804.41 221
16805.63 198
16806.86 183
16808.08 212
16809.30 225
16810.53 223
16811.75 219
16812.98 217
16814.20 208
16815.42 228
16816.65 211
16817.87 206
16819.10 227
16820.32 231
16821.54 261
16822.77 224
16823.99 227
16825.22 218
16826.44 231
16827.67 217
16828.89 247
16830.12 253
16831.34 254
16832.57 228
16833.79 247
16835.02 231
16836.24 237
16837.47 232
16838.69 243
16839.92 267
16841.14 277
16842.37 257
16843.59 279
16844.82 292
16846.04 279
16847.27 271
16848.49 263
16849.72 287
16850.94 287
16852.17 292
16853.39 302
16854.62 306
16855.85 317
16857.07 333
16858.30 329
16859.52 320
16860.75 315
16861.97 313
16863.20 344
16864.43 329
16865.65 314
16866.88 338
16868.10 354
16869.33 341
16870.56 355
16871.78 371
16873.01 364
16874.24 363
16875.46 391
16876.69 414
16877.92 410
16879.14 383
16880.37 372
16881.59 375
16882.82 406
16884.05 403
16885.27 387
16886.50 424
16887.73 394
16888.96 405
16890.18 396
16891.41 390
16892.64 419
16893.86 418
16895.09 425
16896.32 386
16897.54 399
16898.77 393
16900.00 400
16901.23 375
16902.45 381
16903.68 369
16904.91 373
16906.14 361
16907.36 383
16908.59 396
16909.82 389
16911.05 370
16912.27 370
16913.50 364
16914.73 373
16915.96 354
16917.19 346
16918.41 360
16919.64 338
16920.87 346
16922.10 322
16923.33 339
16924.55 332
16925.78 321
16927.01 335
16928.24 309
16929.47 307
16930.69 326
16931.92 339
16933.15 331
16934.38 339
16935.61 342
16936.84 332
16938.07 289
16939.29 296
16940.52 330
16941.75 339
16942.98 322
16944.21 333
16945.44 313
16946.67 316
16947.90 320
16949.13 311
16950.35 330
16951.58 303
16952.81 312
16954.04 326
16955.27 332
16956.50 305
16957.73 306
16958.96 304
16960.19 318
16961.42 327
16962.65 300
16963.88 312
16965.11 324
16966.34 286
16967.57 312
16968.80 303
16970.03 299
16971.26 305
16972.49 298
16973.72 293
16974.95 336
16976.18 302
16977.41 278
16978.64 262
16979.87 272
16981.10 269
16982.33 269
16983.56 281
16984.79 283
16986.02 260
16987.25 265
16988.48 284
16989.71 268
16990.94 260
16992.17 285
16993.40 277
16994.63 272
16995.86 269
16997.09 264
16998.32 251
16999.55 261
17000.79 264
17002.02 267
17003.25 242
17004.48 247
17005.71 244
17006.94 274
17008.17 248
17009.40 231
17010.63 272
17011.87 257
17013.10 248
17014.33 224
17015.56 261
17016.79 248
17018.02 246
17019.25 229
17020.49 260
17021.72 253
17022.95 243
17024.18 267
17025.41 257
17026.64 232
17027.88 243
17029.11 272
17030.34 245
17031.57 265
17032.80 239
17034.04 233
17035.27 252
17036.50 223
17037.73 234
17038.97 258
17040.20 257
17041.43 228
17042.66 226
17043.90 242
17045.13 240
17046.36 230
17047.59 221
17048.83 233
17050.06 228
17051.29 230
17052.52 238
17053.76 232
17054.99 249
17056.22 221
17057.46 241
17058.69 227
17059.92 225
17061.15 236
17062.39 238
17063.62 251
17064.85 216
17066.09 244
17067.32 227
17068.55 228
17069.79 233
17071.02 226
17072.25 221
17073.49 214
17074.72 229
17075.96 239
17077.19 238
17078.42 229
17079.66 230
17080.89 240
17082.12 216
17083.36 205
17084.59 202
17085.83 226
17087.06 232
17088.29 188
17089.53 213
17090.76 214
17092.00 204
17093.23 208
17094.46 206
17095.70 215
17096.93 203
17098.17 179
17099.40 215
17100.64 194
17101.87 190
17103.11 198
17104.34 199
17105.58 196
17106.81 205
17108.05 198
17109.28 195
17110.51 190
17111.75 206
17112.98 205
17114.22 205
17115.45 187
17116.69 200
17117.93 217
17119.16 193
17120.40 194
17121.63 216
17122.87 207
17124.10 190
17125.34 230
17126.57 216
17127.81 206
17129.04 189
17130.28 194
17131.51 181
17132.75 197
17133.99 206
17135.22 199
17136.46 200
17137.69 190
17138.93 196
17140.17 211
17141.40 184
17142.64 204
17143.87 183
17145.11 198
17146.35 197
17147.58 166
17148.82 189
17150.05 176
17151.29 174
17152.53 171
17153.76 181
17155.00 204
17156.24 182
17157.47 190
17158.71 187
17159.95 186
17161.18 202
17162.42 197
17163.66 203
17164.89 188
17166.13 190
17167.37 203
17168.60 167
17169.84 179
17171.08 200
17172.32 196
17173.55 189
17174.79 180
17176.03 174
17177.26 206
17178.50 191
17179.74 179
17180.98 194
17182.21 197
17183.45 177
17184.69 205
17185.93 169
17187.16 188
17188.40 156
17189.64 176
17190.88 187
17192.12 170
17193.35 161
17194.59 165
17195.83 188
17197.07 193
17198.31 160
17199.54 175
17200.78 174
17202.02 206
17203.26 175
17204.50 157
17205.73 167
17206.97 147
17208.21 188
17209.45 185
17210.69 188
17211.93 185
17213.17 153
17214.40 166
17215.64 163
17216.88 174
17218.12 167
17219.36 176
17220.60 182
17221.84 149
17223.08 144
17224.31 161
17225.55 182
17226.79 171
17228.03 145
17229.27 162
17230.51 164
17231.75 167
17232.99 173
17234.23 166
17235.47 163
17236.71 151
17237.95 172
17239.19 185
17240.43 146
17241.66 171
17242.90 187
17244.14 188
17245.38 169
17246.62 149
17247.86 157
17249.10 175
17250.34 170
17251.58 182
17252.82 160
17254.06 164
17255.30 159
17256.54 153
17257.78 169
17259.02 169
17260.26 187
17261.50 184
17262.74 197
17263.99 173
17265.23 135
17266.47 161
17267.71 164
17268.95 154
17270.19 152
17271.43 160
17272.67 163
17273.91 148
17275.15 153
17276.39 160
17277.63 160
17278.87 149
17280.11 130
17281.36 156
17282.60 155
17283.84 172
17285.08 157
17286.32 172
17287.56 157
17288.80 159
17290.04 159
17291.29 171
17292.53 150
17293.77 150
17295.01 160
17296.25 156
17297.49 167
17298.73 139
17299.98 149
17301.22 164
17302.46 158
17303.70 152
17304.94 155
17306.19 133
17307.43 156
17308.67 149
17309.91 155
17311.15 146
17312.40 144
17313.64 151
17314.88 130
17316.12 134
17317.37 123
17318.61 164
17319.85 146
17321.09 150
17322.33 141
17323.58 140
17324.82 149
17326.06 152
17327.31 158
17328.55 146
17329.79 140
17331.03 126
17332.28 156
17333.52 142
17334.76 156
17336.01 155
17337.25 144
17338.49 127
17339.73 144
17340.98 151
17342.22 166
17343.46 170
17344.71 169
17345.95 142
17347.19 155
17348.44 144
17349.68 141
17350.92 136
17352.17 150
17353.41 156
17354.66 153
17355.90 145
17357.14 159
17358.39 165
17359.63 153
17360.87 162
17362.12 143
17363.36 156
17364.61 171
17365.85 157
17367.09 161
17368.34 163
17369.58 156
17370.83 165
17372.07 161
17373.32 164
17374.56 143
17375.80 136
17377.05 154
17378.29 153
17379.54 179
17380.78 150
17382.03 152
17383.27 154
17384.52 148
17385.76 147
17387.01 159
17388.25 155
17389.50 167
17390.74 143
17391.99 165
17393.23 165
17394.48 152
17395.72 167
17396.97 134
17398.21 165
17399.46 130
17400.70 158
17401.95 169
17403.19 142
17404.44 168
17405.68 155
17406.93 162
17408.18 149
17409.42 163
17410.67 171
17411.91 171
17413.16 166
17414.40 151
17415.65 146
17416.90 170
17418.14 160
17419.39 161
17420.63 161
17421.88 147
17423.13 167
17424.37 185
17425.62 145
17426.86 170
17428.11 174
17429.36 198
17430.60 182
17431.85 151
17433.10 169
17434.34 176
17435.59 199
17436.84 177
17438.08 185
17439.33 167
17440.58 155
17441.82 179
17443.07 188
17444.32 174
17445.56 171
17446.81 189
17448.06 185
17449.30 158
17450.55 157
17451.80 167
17453.05 165
17454.29 164
17455.54 154
17456.79 156
17458.04 145
17459.28 166
17460.53 173
17461.78 187
17463.03 169
17464.27 180
17465.52 187
17466.77 196
17468.02 190
17469.26 172
17470.51 199
17471.76 183
17473.01 191
17474.25 168
17475.50 174
17476.75 184
17478.00 184
17479.25 178
17480.50 170
17481.74 166
17482.99 184
17484.24 178
17485.49 181
17486.74 183
17487.99 193
17489.23 184
17490.48 197
17491.73 195
17492.98 195
17494.23 228
17495.48 222
17496.73 212
17497.97 204
17499.22 223
17500.47 195
17501.72 190
17502.97 214
17504.22 209
17505.47 203
17506.72 233
17507.97 229
17509.22 243
17510.46 235
17511.71 233
17512.96 248
17514.21 236
17515.46 212
17516.71 212
17517.96 249
17519.21 208
17520.46 240
17521.71 274
17522.96 254
17524.21 218
17525.46 249
17526.71 222
17527.96 229
17529.21 210
17530.46 223
17531.71 224
17532.96 230
17534.21 260
17535.46 259
17536.71 258
17537.96 269
17539.21 265
17540.46 255
17541.71 262
17542.96 261
17544.21 242
17545.46 253
17546.71 243
17547.96 240
17549.21 263
17550.46 271
17551.71 240
17552.97 243
17554.22 248
17555.47 284
17556.72 259
17557.97 255
17559.22 260
17560.47 276
17561.72 278
17562.97 267
17564.22 258
17565.48 268
17566.73 271
17567.98 274
17569.23 244
17570.48 222
17571.73 267
17572.98 271
17574.24 265
17575.49 237
17576.74 261
17577.99 247
17579.24 288
17580.49 284
17581.75 279
17583.00 259
17584.25 288
17585.50 290
17586.75 288
17588.00 304
17589.26 281
17590.51 290
17591.76 299
17593.01 291
17594.27 292
17595.52 265
17596.77 290
17598.02 308
17599.27 293
17600.53 314
17601.78 302
17603.03 319
17604.28 321
17605.54 318
17606.79 277
17608.04 295
17609.30 286
17610.55 306
17611.80 324
17613.05 278
17614.31 319
17615.56 309
17616.81 323
17618.07 322
17619.32 311
17620.57 289
17621.83 266
17623.08 295
17624.33 307
17625.59 311
17626.84 303
17628.09 323
17629.35 334
17630.60 321
17631.85 325
17633.11 334
17634.36 318
17635.61 286
17636.87 298
17638.12 298
17639.38 286
17640.63 284
17641.88 296
17643.14 272
17644.39 284
17645.65 262
17646.90 277
17648.15 272
17649.41 245
17650.66 241
17651.92 251
17653.17 240
17654.42 247
17655.68 267
17656.93 267
17658.19 248
17659.44 248
17660.70 247
17661.95 229
17663.21 273
17664.46 256
17665.72 246
17666.97 251
17668.23 233
17669.48 233
17670.74 236
17671.99 244
17673.25 222
17674.50 219
17675.76 213
17677.01 195
17678.27 216
17679.52 219
17680.78 214
17682.03 211
17683.29 218
17684.54 203
17685.80 248
17687.05 211
17688.31 207
17689.57 233
17690.82 212
17692.08 206
17693.33 230
17694.59 217
17695.84 184
17697.10 219
17698.36 217
17699.61 205
17700.87 198
17702.12 221
17703.38 216
17704.64 212
17705.89 212
17707.15 200
17708.40 193
17709.66 202
17710.92 180
17712.17 189
17713.43 189
17714.69 188
17715.94 197
17717.20 202
17718.46 199
17719.71 219
17720.97 201
17722.23 216
17723.48 215
17724.74 218
17726.00 208
17727.25 197
17728.51 233
17729.77 206
17731.03 196
17732.28 212
17733.54 181
17734.80 174
17736.05 190
17737.31 197
17738.57 190
17739.83 208
17741.08 228
17742.34 201
17743.60 208
17744.86 215
17746.11 228
17747.37 186
17748.63 186
17749.89 201
17751.15 192
17752.40 198
17753.66 198
17754.92 176
17756.18 187
17757.43 180
17758.69 199
17759.95 209
17761.21 197
17762.47 199
17763.73 182
17764.98 199
17766.24 192
17767.50 179
17768.76 182
17770.02 169
17771.28 182
17772.53 186
17773.79 196
17775.05 174
17776.31 173
17777.57 156
17778.83 181
17780.09 181
17781.35 163
17782.60 175
17783.86 181
17785.12 183
17786.38 167
17787.64 162
17788.90 155
17790.16 185
17791.42 182
17792.68 180
17793.94 174
17795.20 163
17796.46 154
17797.72 161
17798.97 156
17800.23 166
17801.49 155
17802.75 166
17804.01 182
17805.27 158
17806.53 148
17807.79 153
17809.05 170
17810.31 172
17811.57 174
17812.83 156
17814.09 145
17815.35 135
17816.61 143
17817.87 159
17819.13 160
17820.39 148
17821.65 146
17822.91 161
17824.17 164
17825.43 139
17826.69 180
17827.96 155
17829.22 146
17830.48 159
17831.74 165
17833.00 169
17834.26 166
17835.52 172
17836.78 162
17838.04 157
17839.30 166
17840.56 155
17841.82 169
17843.09 168
17844.35 154
17845.61 148
17846.87 140
17848.13 170
17849.39 168
17850.65 159
17851.91 152
17853.18 157
17854.44 159
17855.70 148
17856.96 132
17858.22 166
17859.48 144
17860.74 152
17862.01 151
17863.27 152
17864.53 144
17865.79 134
17867.05 133
17868.32 158
17869.58 137
17870.84 137
17872.10 154
17873.36 146
17874.63 118
17875.89 136
17877.15 129
17878.41 145
17879.68 141
17880.94 141
17882.20 154
17883.46 152
17884.73 145
17885.99 145
17887.25 149
17888.51 133
17889.78 145
17891.04 161
17892.30 141
17893.56 149
17894.83 139
17896.09 157
17897.35 153
17898.62 122
17899.88 152
17901.14 150
17902.41 151
17903.67 144
17904.93 135
17906.20 159
17907.46 138
17908.72 167
17909.99 151
17911.25 157
17912.51 141
17913.78 142
17915.04 168
17916.30 147
17917.57 132
17918.83 136
17920.09 144
17921.36 165
17922.62 159
17923.89 163
17925.15 155
17926.41 136
17927.68 167
17928.94 151
17930.21 145
17931.47 156
17932.73 143
17934.00 129
17935.26 135
17936.53 138
17937.79 126
17939.06 127
17940.32 136
17941.59 129
17942.85 133
17944.11 163
17945.38 131
17946.64 152
17947.91 165
17949.17 162
17950.44 146
17951.70 136
17952.97 120
17954.23 146
17955.50 156
17956.76 148
17958.03 123
17959.29 134
17960.56 141
17961.82 153
17963.09 162
17964.35 134
17965.62 154
17966.89 130
17968.15 148
17969.42 124
17970.68 138
17971.95 144
17973.21 135
17974.48 141
17975.74 142
17977.01 131
17978.28 96
17979.54 132
17980.81 132
17982.07 148
17983.34 140
17984.61 148
17985.87 175
17987.14 156
17988.40 142
17989.67 140
17990.94 148
17992.20 136
17993.47 144
17994.74 144
17996.00 157
17997.27 159
17998.54 131
17999.80 122
18001.07 137
18002.34 136
18003.60 154
18004.87 147
18006.14 142
18007.40 144
18008.67 149
18009.94 140
18011.20 150
18012.47 108
18013.74 131
18015.00 137
18016.27 150
18017.54 139
18018.81 144
18020.07 136
18021.34 134
18022.61 137
18023.88 130
18025.14 135
18026.41 144
18027.68 134
18028.95 152
18030.21 134
18031.48 131
18032.75 153
18034.02 157
18035.28 143
18036.55 150
18037.82 138
18039.09 127
18040.36 141
18041.62 140
18042.89 151
18044.16 154
18045.43 119
18046.70 143
18047.97 121
18049.23 131
18050.50 140
18051.77 164
18053.04 132
18054.31 124
18055.58 145
18056.84 141
18058.11 149
18059.38 158
18060.65 147
18061.92 132
18063.19 126
18064.46 138
18065.73 163
18067.00 139
18068.26 143
18069.53 138
18070.80 145
18072.07 133
18073.34 133
18074.61 158
18075.88 153
18077.15 116
18078.42 124
18079.69 154
18080.96 142
18082.23 137
18083.50 154
18084.77 151
18086.03 154
18087.30 167
18088.57 148
18089.84 130
18091.11 125
18092.38 134
18093.65 164
18094.92 147
18096.19 144
18097.46 160
18098.73 167
18100.00 139
18101.27 136
18102.54 132
18103.81 140
18105.08 173
18106.35 146
18107.63 151
18108.90 172
18110.17 140
18111.44 162
18112.71 155
18113.98 135
18115.25 144
18116.52 154
18117.79 148
18119.06 139
18120.33 131
18121.60 151
18122.87 172
18124.14 134
18125.42 154
18126.69 124
18127.96 141
18129.23 133
18130.50 160
18131.77 131
18133.04 146
18134.31 130
18135.58 148
18136.86 147
18138.13 156
18139.40 170
18140.67 146
18141.94 145
18143.21 141
18144.49 161
18145.76 123
18147.03 159
18148.30 137
18149.57 134
18150.84 151
18152.12 138
18153.39 137
18154.66 140
18155.93 143
18157.20 141
18158.48 144
18159.75 138
18161.02 146
18162.29 124
18163.57 139
18164.84 150
18166.11 162
18167.38 128
18168.66 127
18169.93 133
18171.20 147
18172.47 142
18173.75 146
18175.02 152
18176.29 146
18177.56 143
18178.84 133
18180.11 134
18181.38 141
18182.66 145
18183.93 132
18185.20 127
18186.48 118
18187.75 128
18189.02 158
18190.30 133
18191.57 141
18192.84 133
18194.12 152
18195.39 158
18196.66 139
18197.94 134
18199.21 133
18200.48 117
18201.76 115
18203.03 128
18204.30 134
18205.58 111
18206.85 144
18208.13 134
18209.40 147
18210.67 125
18211.95 139
18213.22 132
18214.50 138
18215.77 133
18217.04 137
18218.32 140
18219.59 135
18220.87 128
18222.14 135
18223.42 148
18224.69 130
18225.97 127
18227.24 141
18228.51 137
18229.79 120
18231.06 162
18232.34 149
18233.61 160
18234.89 151
18236.16 150
18237.44 156
18238.71 134
18239.99 132
18241.26 141
18242.54 145
18243.81 143
18245.09 138
18246.36 123
18247.64 144
18248.91 141
18250.19 145
18251.47 138
18252.74 157
18254.02 121
18255.29 144
18256.57 164
18257.84 140
18259.12 142
18260.39 128
18261.67 140
18262.95 141
18264.22 148
18265.50 149
18266.77 141
18268.05 148
18269.33 118
18270.60 140
18271.88 116
18273.15 136
18274.43 126
18275.71 149
18276.98 140
18278.26 125
18279.54 141
18280.81 133
18282.09 149
18283.37 125
18284.64 144
18285.92 143
18287.20 150
18288.47 148
18289.75 146
18291.03 145
18292.30 129
18293.58 146
18294.86 119
18296.13 118
18297.41 153
18298.69 137
18299.96 153
18301.24 135
18302.52 142
18303.80 161
18305.07 156
18306.35 124
18307.63 148
18308.91 146
18310.18 150
18311.46 149
18312.74 152
18314.02 136
18315.29 139
18316.57 129
18317.85 142
18319.13 131
18320.40 148
18321.68 146
18322.96 133
18324.24 150
18325.52 135
18326.79 150
18328.07 147
18329.35 167
18330.63 157
18331.91 155
18333.19 133
18334.46 153
18335.74 158
18337.02 149
18338.30 152
18339.58 141
18340.86 152
18342.13 149
18343.41 133
18344.69 143
18345.97 148
18347.25 152
18348.53 127
18349.81 154
18351.09 150
18352.36 144
18353.64 137
18354.92 142
18356.20 153
18357.48 162
18358.76 135
18360.04 136
18361.32 145
18362.60 141
18363.88 143
18365.16 152
18366.44 157
18367.72 152
18369.00 137
18370.27 131
18371.55 144
18372.83 141
18374.11 128
18375.39 152
18376.67 138
18377.95 144
18379.23 143
18380.51 128
18381.79 131
18383.07 157
18384.35 152
18385.63 125
18386.91 133
18388.19 149
18389.47 165
18390.75 130
18392.03 118
18393.31 141
18394.60 163
18395.88 149
18397.16 155
18398.44 153
18399.72 133
18401.00 139
18402.28 142
18403.56 133
18404.84 150
18406.12 147
18407.40 161
18408.68 143
18409.96 144
18411.24 138
18412.53 137
18413.81 168
18415.09 140
18416.37 127
18417.65 153
18418.93 146
18420.21 158
18421.49 152
18422.78 141
18424.06 126
18425.34 153
18426.62 127
18427.90 136
18429.18 131
18430.46 132
18431.75 138
18433.03 122
18434.31 113
18435.59 123
18436.87 143
18438.16 139
18439.44 138
18440.72 143
18442.00 138
18443.28 138
18444.57 118
18445.85 125
18447.13 136
18448.41 128
18449.70 136
18450.98 136
18452.26 119
18453.54 131
18454.83 154
18456.11 143
18457.39 132
18458.67 135
18459.96 142
18461.24 135
18462.52 138
18463.80 145
18465.09 107
18466.37 130
18467.65 141
18468.94 122
18470.22 116
18471.50 134
18472.78 139
18474.07 131
18475.35 130
18476.63 97
18477.92 138
18479.20 144
18480.48 134
18481.77 149
18483.05 131
18484.34 126
18485.62 140
18486.90 122
18488.19 117
18489.47 123
18490.75 136
18492.04 126
18493.32 142
18494.61 128
18495.89 131
18497.17 134
18498.46 129
18499.74 133
18501.03 154
18502.31 154
18503.59 143
18504.88 141
18506.16 123
18507.45 127
18508.73 129
18510.02 120
18511.30 115
18512.58 130
18513.87 140
18515.15 139
18516.44 149
18517.72 141
18519.01 135
18520.29 144
18521.58 133
18522.86 133
18524.15 134
18525.43 134
18526.72 117
18528.00 124
18529.29 128
18530.57 133
18531.86 151
18533.14 147
18534.43 139
18535.71 132
18537.00 104
18538.28 144
18539.57 129
18540.86 122
18542.14 129
18543.43 154
18544.71 127
18546.00 129
18547.28 119
18548.57 127
18549.85 117
18551.14 125
18552.43 149
18553.71 146
18555.00 121
18556.28 132
18557.57 132
18558.86 148
18560.14 133
18561.43 143
18562.72 156
18564.00 171
18565.29 138
18566.57 113
18567.86 136
18569.15 124
18570.43 149
18571.72 168
18573.01 148
18574.29 128
18575.58 120
18576.87 147
18578.15 149
18579.44 133
18580.73 131
18582.01 150
18583.30 138
18584.59 158
18585.88 122
18587.16 141
18588.45 140
18589.74 135
18591.02 129
18592.31 143
18593.60 152
18594.89 143
18596.17 156
18597.46 159
18598.75 142
18600.04 149
18601.32 165
18602.61 156
18603.90 148
18605.19 152
18606.47 147
18607.76 141
18609.05 155
18610.34 180
18611.63 135
18612.91 136
18614.20 133
18615.49 144
18616.78 147
18618.07 150
18619.35 161
18620.64 145
18621.93 140
18623.22 132
18624.51 141
18625.80 143
18627.09 138
18628.37 158
18629.66 134
18630.95 140
18632.24 138
18633.53 141
18634.82 136
18636.11 148
18637.39 159
18638.68 147
18639.97 137
18641.26 137
18642.55 137
18643.84 127
18645.13 125
18646.42 124
18647.71 139
18649.00 142
18650.29 124
18651.58 135
18652.86 121
18654.15 132
18655.44 139
18656.73 130
18658.02 140
18659.31 138
18660.60 117
18661.89 124
18663.18 122
18664.47 144
18665.76 127
18667.05 150
18668.34 131
18669.63 141
18670.92 125
18672.21 113
18673.50 116
18674.79 111
18676.08 99
18677.37 118
18678.66 123
18679.95 107
18681.24 120
18682.53 125
18683.82 110
18685.11 121
18686.40 132
18687.69 126
18688.99 125
18690.28 118
18691.57 127
18692.86 119
18694.15 131
18695.44 119
18696.73 110
18698.02 105
18699.31 128
18700.60 123
18701.89 130
18703.19 113
18704.48 118
18705.77 126
18707.06 127
18708.35 113
18709.64 129
18710.93 113
18712.22 103
18713.52 119
18714.81 104
18716.10 119
18717.39 120
18718.68 113
18719.97 112
18721.27 110
18722.56 107
18723.85 121
18725.14 150
18726.43 107
18727.72 105
18729.02 124
18730.31 128
18731.60 113
18732.89 126
18734.19 102
18735.48 126
18736.77 108
18738.06 126
18739.35 137
18740.65 112
18741.94 115
18743.23 102
18744.52 129
18745.82 131
18747.11 94
18748.40 123
18749.70 126
18750.99 115
18752.28 115
18753.57 99
18754.87 130
18756.16 102
18757.45 117
18758.75 102
18760.04 114
18761.33 92
18762.63 112
18763.92 124
18765.21 113
18766.50 115
18767.80 123
18769.09 127
18770.38 121
18771.68 108
18772.97 97
18774.27 118
18775.56 120
18776.85 105
18778.15 108
18779.44 109
18780.73 110
18782.03 111
18783.32 104
18784.62 112
18785.91 108
18787.20 107
18788.50 122
18789.79 99
18791.09 120
18792.38 105
18793.67 113
18794.97 116
18796.26 110
18797.56 115
18798.85 129
18800.15 121
18801.44 97
18802.74 94
18804.03 126
18805.32 128
18806.62 99
18807.91 105
18809.21 128
18810.50 133
18811.80 96
18813.09 111
18814.39 111
18815.68 108
18816.98 102
18818.27 111
18819.57 101
18820.86 103
18822.16 102
18823.45 116
18824.75 108
18826.05 114
18827.34 94
18828.64 100
18829.93 123
18831.23 114
18832.52 120
18833.82 105
18835.11 118
18836.41 129
18837.71 98
18839.00 112
18840.30 89
18841.59 95
18842.89 105
18844.18 98
18845.48 116
18846.78 112
18848.07 104
18849.37 117
18850.67 111
18851.96 111
18853.26 112
18854.55 112
18855.85 111
18857.15 122
18858.44 117
18859.74 114
18861.04 107
18862.33 116
18863.63 101
18864.93 102
18866.22 89
18867.52 99
18868.82 111
18870.11 94
18871.41 109
18872.71 106
18874.00 108
18875.30 124
18876.60 106
18877.90 99
18879.19 123
18880.49 120
18881.79 123
18883.09 104
18884.38 99
18885.68 119
18886.98 120
18888.27 120
18889.57 106
18890.87 102
18892.17 97
18893.47 102
18894.76 116
18896.06 119
18897.36 114
18898.66 116
18899.95 128
18901.25 128
18902.55 104
18903.85 108
18905.15 111
18906.44 107
18907.74 109
18909.04 122
18910.34 109
18911.64 112
18912.94 109
18914.23 113
18915.53 105
18916.83 103
18918.13 123
18919.43 113
18920.73 114
18922.03 109
18923.32 99
18924.62 104
18925.92 111
18927.22 104
18928.52 111
18929.82 117
18931.12 129
18932.42 128
18933.72 114
18935.01 129
18936.31 124
18937.61 104
18938.91 115
18940.21 89
18941.51 118
18942.81 102
18944.11 87
18945.41 97
18946.71 123
18948.01 118
18949.31 104
18950.61 118
18951.91 110
18953.21 112
18954.51 125
18955.81 113
18957.11 95
18958.41 106
18959.71 101
18961.01 96
18962.31 125
18963.61 101
18964.91 114
18966.21 120
18967.51 113
18968.81 92
18970.11 97
18971.41 109
18972.71 94
18974.01 99
18975.31 104
18976.61 96
18977.91 109
18979.21 106
18980.51 125
18981.81 113
18983.11 114
18984.41 100
18985.71 114
18987.02 111
18988.32 94
18989.62 100
18990.92 110
18992.22 104
18993.52 99
18994.82 106
18996.12 124
18997.42 119
18998.73 104
19000.03 113
19001.33 127
19002.63 118
19003.93 102
19005.23 112
19006.53 95
19007.84 98
19009.14 115
19010.44 114
19011.74 103
19013.04 117
19014.34 103
19015.65 103
19016.95 106
19018.25 120
19019.55 118
19020.85 112
19022.16 94
19023.46 108
19024.76 110
19026.06 105
19027.37 96
19028.67 115
19029.97 123
19031.27 103
19032.57 100
19033.88 105
19035.18 102
19036.48 117
19037.79 107
19039.09 99
19040.39 97
19041.69 102
19043.00 108
19044.30 103
19045.60 105
19046.90 115
19048.21 122
19049.51 108
19050.81 116
19052.12 108
19053.42 121
19054.72 108
19056.03 101
19057.33 106
19058.63 116
19059.94 115
19061.24 111
19062.54 122
19063.85 101
19065.15 87
19066.45 102
19067.76 107
19069.06 114
19070.37 111
19071.67 108
19072.97 108
19074.28 105
19075.58 87
19076.88 108
19078.19 115
19079.49 98
19080.80 110
19082.10 121
19083.41 91
19084.71 111
19086.01 112
19087.32 115
19088.62 119
19089.93 100
19091.23 113
19092.54 117
19093.84 115
19095.14 99
19096.45 121
19097.75 109
19099.06 108
19100.36 100
19101.67 136
19102.97 127
19104.28 112
19105.58 111
19106.89 101
19108.19 121
19109.50 107
19110.80 112
19112.11 120
19113.41 116
19114.72 102
19116.02 99
19117.33 118
19118.64 118
19119.94 125
19121.25 119
19122.55 116
19123.86 99
19125.16 110
19126.47 113
19127.77 118
19129.08 126
19130.39 109
19131.69 139
19133.00 113
19134.30 106
19135.61 100
19136.92 105
19138.22 114
19139.53 93
19140.83 107
19142.14 110
19143.45 104
19144.75 117
19146.06 115
19147.37 109
19148.67 102
19149.98 111
19151.28 117
19152.59 111
19153.90 93
19155.20 112
19156.51 115
19157.82 114
19159.12 113
19160.43 123
19161.74 112
19163.05 92
19164.35 109
19165.66 116
19166.97 113
19168.27 116
19169.58 119
19170.89 121
19172.19 106
19173.50 109
19174.81 113
19176.12 97
19177.42 102
19178.73 98
19180.04 103
19181.35 106
19182.65 87
19183.96 89
19185.27 100
19186.58 103
19187.89 103
19189.19 117
19190.50 116
19191.81 85
19193.12 103
19194.42 109
19195.73 116
19197.04 100
19198.35 99
19199.66 90
19200.97 111
19202.27 109
19203.58 119
19204.89 97
19206.20 105
19207.51 101
19208.82 100
19210.12 118
19211.43 101
19212.74 97
19214.05 97
19215.36 117
19216.67 105
19217.98 102
19219.28 103
19220.59 106
19221.90 97
19223.21 110
19224.52 110
19225.83 99
19227.14 95
19228.45 111
19229.76 98
19231.07 98
19232.38 124
19233.68 118
19234.99 112
19236.30 100
19237.61 112
19238.92 94
19240.23 87
19241.54 115
19242.85 105
19244.16 114
19245.47 108
19246.78 125
19248.09 96
19249.40 108
19250.71 107
19252.02 119
19253.33 115
19254.64 91
19255.95 107
19257.26 102
19258.57 107
19259.88 102
19261.19 112
19262.50 105
19263.81 99
19265.12 97
19266.43 89
19267.74 115
19269.05 91
19270.36 93
19271.67 76
19272.99 97
19274.30 100
19275.61 87
19276.92 101
19278.23 110
19279.54 98
19280.85 98
19282.16 100
19283.47 88
19284.78 79
19286.09 88
19287.41 95
19288.72 114
19290.03 94
19291.34 96
19292.65 129
19293.96 102
19295.27 94
19296.58 105
19297.90 120
19299.21 91
19300.52 81
19301.83 104
19303.14 98
19304.45 117
19305.77 106
19307.08 101
19308.39 118
19309.70 111
19311.01 97
19312.33 100
19313.64 95
19314.95 89
19316.26 99
19317.57 119
19318.89 81
19320.20 97
19321.51 107
19322.82 102
19324.14 103
19325.45 106
19326.76 99
19328.07 98
19329.39 85
19330.70 89
19332.01 106
19333.32 110
19334.64 105
19335.95 103
19337.26 99
19338.58 105
19339.89 98
19341.20 116
19342.51 93
19343.83 100
19345.14 111
19346.45 113
19347.77 93
19349.08 92
19350.39 101
19351.71 117
19353.02 101
19354.33 100
19355.65 109
19356.96 92
19358.27 96
19359.59 96
19360.90 98
19362.21 100
19363.53 94
19364.84 94
19366.16 86
19367.47 104
19368.78 104
19370.10 96
19371.41 104
19372.73 107
19374.04 104
19375.35 106
19376.67 83
19377.98 87
19379.30 95
19380.61 90
19381.93 107
19383.24 109
19384.55 110
19385.87 94
19387.18 91
19388.50 98
19389.81 102
19391.13 97
19392.44 91
19393.76 106
19395.07 92
19396.39 91
19397.70 96
19399.02 109
19400.33 98
19401.65 96
19402.96 95
19404.28 105
19405.59 118
19406.91 113
19408.22 106
19409.54 101
19410.85 126
19412.17 97
19413.48 113
19414.80 121
19416.11 122
19417.43 99
19418.75 96
19420.06 107
19421.38 111
19422.69 113
19424.01 111
19425.32 105
19426.64 98
19427.96 102
19429.27 101
19430.59 107
19431.90 90
19433.22 100
19434.54 125
19435.85 103
19437.17 129
19438.49 91
19439.80 95
19441.12 120
19442.43 107
19443.75 100
19445.07 114
19446.38 104
19447.70 122
19449.02 108
19450.33 101
19451.65 105
19452.97 113
19454.28 97
19455.60 90
19456.92 110
19458.23 98
19459.55 112
19460.87 118
19462.19 104
19463.50 98
19464.82 94
19466.14 98
19467.45 96
19468.77 101
19470.09 112
19471.41 97
19472.72 105
19474.04 97
19475.36 100
19476.68 107
19477.99 100
19479.31 118
19480.63 102
19481.95 102
19483.27 81
19484.58 100
19485.90 98
19487.22 101
19488.54 114
19489.85 95
19491.17 99
19492.49 118
19493.81 104
19495.13 124
19496.45 128
19497.76 116
19499.08 94
19500.40 127
19501.72 84
19503.04 86
19504.36 123
19505.67 119
19506.99 95
19508.31 108
19509.63 79
19510.95 113
19512.27 111
19513.59 107
19514.91 113
19516.22 96
19517.54 101
19518.86 109
19520.18 120
19521.50 112
19522.82 103
19524.14 102
19525.46 103
19526.78 106
19528.10 115
19529.42 91
19530.74 99
19532.06 105
19533.37 104
19534.69 117
19536.01 102
19537.33 101
19538.65 115
19539.97 110
19541.29 95
19542.61 113
19543.93 105
19545.25 113
19546.57 104
19547.89 108
19549.21 107
19550.53 110
19551.85 103
19553.17 94
19554.49 112
19555.81 128
19557.13 88
19558.45 106
19559.77 120
19561.09 92
19562.41 117
19563.74 105
19565.06 123
19566.38 99
19567.70 101
19569.02 116
19570.34 110
19571.66 114
19572.98 143
19574.30 128
19575.62 105
19576.94 106
19578.26 113
19579.59 118
19580.91 103
19582.23 120
19583.55 105
19584.87 113
19586.19 99
19587.51 111
19588.83 127
19590.16 126
19591.48 105
19592.80 107
19594.12 122
19595.44 109
19596.76 110
19598.08 116
19599.41 120
19600.73 103
19602.05 109
19603.37 109
19604.69 120
19606.02 98
19607.34 131
19608.66 120
19609.98 116
19611.30 106
19612.63 94
19613.95 88
19615.27 103
19616.59 89
19617.91 107
19619.24 115
19620.56 114
19621.88 118
19623.20 114
19624.53 103
19625.85 97
19627.17 113
19628.50 103
19629.82 126
19631.14 109
19632.46 112
19633.79 114
19635.11 113
19636.43 112
19637.76 117
19639.08 125
19640.40 108
19641.72 118
19643.05 105
19644.37 108
19645.69 106
19647.02 103
19648.34 126
19649.66 99
19650.99 118
19652.31 144
19653.64 109
19654.96 111
19656.28 108
19657.61 110
19658.93 107
19660.25 109
19661.58 114
19662.90 100
19664.23 108
19665.55 116
19666.87 117
19668.20 101
19669.52 111
19670.85 113
19672.17 103
19673.49 125
19674.82 101
19676.14 125
19677.47 118
19678.79 114
19680.12 105
19681.44 92
19682.76 107
19684.09 120
19685.41 103
19686.74 107
19688.06 114
19689.39 126
19690.71 116
19692.04 106
19693.36 105
19694.69 105
19696.01 92
19697.34 119
19698.66 119
19699.99 105
19701.31 115
19702.64 129
19703.96 100
19705.29 123
19706.61 124
19707.94 103
19709.26 90
19710.59 113
19711.92 115
19713.24 96
19714.57 109
19715.89 106
19717.22 125
19718.54 130
19719.87 133
19721.20 128
19722.52 105
19723.85 128
19725.17 121
19726.50 101
19727.83 115
19729.15 129
19730.48 112
19731.80 96
19733.13 104
19734.46 109
19735.78 107
19737.11 120
19738.44 111
19739.76 114
19741.09 127
19742.41 111
19743.74 108
19745.07 119
19746.39 109
19747.72 104
19749.05 114
19750.37 117
19751.70 110
19753.03 106
19754.36 107
19755.68 115
19757.01 119
19758.34 118
19759.66 93
19760.99 101
19762.32 98
19763.65 111
19764.97 92
19766.30 100
19767.63 102
19768.95 120
19770.28 89
19771.61 107
19772.94 108
19774.27 114
19775.59 117
19776.92 104
19778.25 119
19779.58 101
19780.90 88
19782.23 109
19783.56 111
19784.89 120
19786.22 105
19787.54 112
19788.87 116
19790.20 106
19791.53 115
19792.86 111
19794.18 92
19795.51 122
19796.84 115
19798.17 117
19799.50 99
19800.83 122
19802.16 109
19803.48 91
19804.81 110
19806.14 89
19807.47 92
19808.80 106
19810.13 101
19811.46 105
19812.79 97
19814.11 106
19815.44 102
19816.77 105
19818.10 112
19819.43 116
19820.76 111
19822.09 102
19823.42 104
19824.75 110
19826.08 112
19827.41 114
19828.74 122
19830.07 123
19831.39 108
19832.72 117
19834.05 106
19835.38 103
19836.71 106
19838.04 120
19839.37 116
19840.70 112
19842.03 114
19843.36 124
19844.69 104
19846.02 95
19847.35 95
19848.68 104
19850.01 116
19851.34 115
19852.67 122
19854.00 111
19855.33 114
19856.66 119
19857.99 112
19859.33 109
19860.66 107
19861.99 113
19863.32 99
19864.65 115
19865.98 102
19867.31 129
19868.64 124
19869.97 111
19871.30 114
19872.63 121
19873.96 94
19875.29 102
19876.63 121
19877.96 114
19879.29 110
19880.62 114
19881.95 95
19883.28 123
19884.61 110
19885.94 97
19887.28 115
19888.61 116
19889.94 111
19891.27 116
19892.60 119
19893.93 105
19895.26 110
19896.60 111
19897.93 113
19899.26 106
19900.59 99
19901.92 108
19903.26 105
19904.59 113
19905.92 104
19907.25 110
19908.58 106
19909.92 124
19911.25 115
19912.58 121
19913.91 110
19915.24 124
19916.58 107
19917.91 98
19919.24 97
19920.57 124
19921.91 111
19923.24 110
19924.57 97
19925.91 106
19927.24 120
19928.57 109
19929.90 123
19931.24 106
19932.57 103
19933.90 96
19935.24 109
19936.57 97
19937.90 120
19939.23 100
19940.57 112
19941.90 100
19943.23 109
19944.57 107
19945.90 97
19947.23 125
19948.57 100
19949.90 95
19951.23 112
19952.57 112
19953.90 122
19955.24 116
19956.57 104
19957.90 128
19959.24 126
19960.57 121
19961.90 112
19963.24 126
19964.57 131
19965.91 113
19967.24 123
19968.58 144
19969.91 114
19971.24 117
19972.58 122
19973.91 114
19975.25 110
19976.58 108
19977.92 102
19979.25 114
19980.58 145
19981.92 104
19983.25 101
19984.59 124
19985.92 104
19987.26 127
19988.59 130
19989.93 130
19991.26 105
19992.60 123
19993.93 122
19995.27 114
19996.60 105
19997.94 120
19999.27 136
20000.61 124
20001.94 104
20003.28 129
20004.61 118
20005.95 122
20007.28 127
20008.62 122
20009.96 111
20011.29 105
20012.63 111
20013.96 93
20015.30 112
20016.63 114
20017.97 129
20019.30 111
20020.64 118
20021.98 105
20023.31 128
20024.65 105
20025.98 92
20027.32 120
20028.66 142
20029.99 111
20031.33 107
20032.67 114
20034.00 101
20035.34 123
20036.67 117
20038.01 136
20039.35 118
20040.68 135
20042.02 119
20043.36 99
20044.69 119
20046.03 105
20047.37 112
20048.70 123
20050.04 114
20051.38 101
20052.71 120
20054.05 115
20055.39 121
20056.73 112
20058.06 97
20059.40 108
20060.74 108
20062.07 114
20063.41 109
20064.75 104
20066.09 101
20067.42 112
20068.76 104
20070.10 101
20071.44 100
20072.77 99
20074.11 107
20075.45 117
20076.79 107
20078.13 128
20079.46 111
20080.80 120
20082.14 91
20083.48 116
20084.81 111
20086.15 96
20087.49 110
20088.83 108
20090.17 139
20091.51 105
20092.84 143
20094.18 97
20095.52 112
20096.86 108
20098.20 115
20099.54 114
20100.87 120
20102.21 114
20103.55 110
20104.89 109
20106.23 124
20107.57 107
20108.91 109
20110.25 104
20111.58 106
20112.92 123
20114.26 114
20115.60 112
20116.94 108
20118.28 128
20119.62 104
20120.96 125
20122.30 96
20123.64 110
20124.98 105
20126.31 117
20127.65 122
20128.99 121
