# Supplementary material for: MALDI-TOF MS typing enables the classification of brewing yeasts of the genus Saccharomyces to major beer styles
Source: PLoS One. 2017 Aug 9;12(8):e0181694. doi: 10.1371/journal.pone.0181694 (PMC5549903; doi:10.1371/journal.pone.0181694)
Supplement: S9 File — The directory includes 90 raw files and was zipped to “.zip”; the folder has three strains with 30 spectra per strain; S1 Text explains the raw files with an example and Table 1 represents the yeast strains used within the experiment. (ZIP) [file pone.0181694.s012.zip › 25-27/30285-66-Lag-Lag-Lag-YPG-18h-E-E_2016-02-16__0_B6_1.dat]

2000.76 2073
2001.18 2027
2001.60 2070
2002.02 1995
2002.45 1991
2002.87 1988
2003.29 1899
2003.71 1985
2004.13 1946
2004.55 2030
2004.98 1963
2005.40 1987
2005.82 1993
2006.24 1982
2006.67 1948
2007.09 1990
2007.51 1914
2007.93 1967
2008.35 1999
2008.78 1961
2009.20 1927
2009.62 1941
2010.04 1960
2010.47 1971
2010.89 1904
2011.31 1933
2011.73 1977
2012.16 1951
2012.58 1894
2013.00 1887
2013.43 1831
2013.85 1853
2014.27 1875
2014.69 1769
2015.12 1731
2015.54 1764
2015.96 1731
2016.39 1795
2016.81 1772
2017.23 1843
2017.66 1820
2018.08 1842
2018.50 1835
2018.93 1880
2019.35 1789
2019.77 1795
2020.20 1877
2020.62 1877
2021.04 1853
2021.47 1884
2021.89 1920
2022.32 1881
2022.74 1918
2023.16 1897
2023.59 1883
2024.01 1847
2024.43 1839
2024.86 1886
2025.28 1985
2025.71 1924
2026.13 1860
2026.56 1935
2026.98 1875
2027.40 1837
2027.83 1834
2028.25 1850
2028.68 1879
2029.10 1898
2029.53 1785
2029.95 1811
2030.38 1859
2030.80 1851
2031.22 1820
2031.65 1808
2032.07 1813
2032.50 1885
2032.92 1915
2033.35 1907
2033.77 1877
2034.20 1905
2034.62 1908
2035.05 1817
2035.47 1793
2035.90 1828
2036.32 1849
2036.75 1842
2037.18 1872
2037.60 1898
2038.03 1902
2038.45 1854
2038.88 1891
2039.30 1858
2039.73 1870
2040.15 1864
2040.58 1935
2041.01 1891
2041.43 1872
2041.86 1803
2042.28 1853
2042.71 1824
2043.13 1772
2043.56 1744
2043.99 1831
2044.41 1837
2044.84 1814
2045.27 1846
2045.69 1862
2046.12 1850
2046.54 1883
2046.97 1949
2047.40 1972
2047.82 1969
2048.25 2096
2048.68 2187
2049.10 2135
2049.53 2136
2049.96 2192
2050.38 2139
2050.81 2110
2051.24 2114
2051.66 2002
2052.09 1996
2052.52 2084
2052.94 1978
2053.37 2059
2053.80 1952
2054.23 1879
2054.65 1864
2055.08 1936
2055.51 1976
2055.93 1880
2056.36 1851
2056.79 1937
2057.22 1948
2057.64 1941
2058.07 1980
2058.50 1906
2058.93 1864
2059.35 1887
2059.78 1946
2060.21 1910
2060.64 1922
2061.07 1910
2061.49 1917
2061.92 1899
2062.35 1913
2062.78 1911
2063.20 1986
2063.63 1979
2064.06 2027
2064.49 2064
2064.92 2063
2065.35 2133
2065.77 2258
2066.20 2272
2066.63 2280
2067.06 2255
2067.49 2271
2067.92 2148
2068.34 2099
2068.77 2166
2069.20 2081
2069.63 2014
2070.06 1944
2070.49 1862
2070.92 1848
2071.35 1797
2071.78 1865
2072.20 1847
2072.63 1903
2073.06 1946
2073.49 1940
2073.92 1938
2074.35 1916
2074.78 2016
2075.21 2021
2075.64 2129
2076.07 1972
2076.50 1955
2076.93 2049
2077.36 2098
2077.78 2016
2078.21 1968
2078.64 1990
2079.07 1974
2079.50 1924
2079.93 1857
2080.36 1818
2080.79 1905
2081.22 1907
2081.65 1867
2082.08 1883
2082.51 1887
2082.94 1856
2083.37 1871
2083.80 1866
2084.23 1854
2084.66 1895
2085.09 1895
2085.52 1852
2085.95 1880
2086.39 1843
2086.82 1861
2087.25 1941
2087.68 1889
2088.11 1928
2088.54 1974
2088.97 2026
2089.40 1979
2089.83 1956
2090.26 1912
2090.69 1913
2091.12 1921
2091.55 1932
2091.99 1948
2092.42 1971
2092.85 1901
2093.28 1924
2093.71 1908
2094.14 1878
2094.57 1882
2095.00 1906
2095.43 1970
2095.87 1980
2096.30 1957
2096.73 1991
2097.16 1951
2097.59 1916
2098.02 1980
2098.46 1918
2098.89 1879
2099.32 1895
2099.75 1873
2100.18 1859
2100.61 1824
2101.05 1796
2101.48 1750
2101.91 1755
2102.34 1789
2102.78 1728
2103.21 1727
2103.64 1588
2104.07 1688
2104.50 1795
2104.94 1811
2105.37 1737
2105.80 1804
2106.23 1778
2106.67 1820
2107.10 1858
2107.53 1856
2107.96 1860
2108.40 1907
2108.83 1926
2109.26 1855
2109.70 1862
2110.13 1955
2110.56 1960
2110.99 1885
2111.43 1972
2111.86 1895
2112.29 1894
2112.73 1937
2113.16 1880
2113.59 1869
2114.03 1877
2114.46 1932
2114.89 1807
2115.33 1814
2115.76 1911
2116.19 1856
2116.63 1803
2117.06 1845
2117.49 1748
2117.93 1760
2118.36 1716
2118.80 1794
2119.23 1730
2119.66 1753
2120.10 1857
2120.53 1837
2120.96 1863
2121.40 1849
2121.83 1816
2122.27 1802
2122.70 1744
2123.14 1815
2123.57 1808
2124.00 1816
2124.44 1831
2124.87 1816
2125.31 1808
2125.74 1753
2126.18 1877
2126.61 1857
2127.05 1873
2127.48 1794
2127.91 1827
2128.35 1727
2128.78 1730
2129.22 1749
2129.65 1753
2130.09 1755
2130.52 1799
2130.96 1761
2131.39 1814
2131.83 1795
2132.26 1790
2132.70 1837
2133.13 1800
2133.57 1774
2134.01 1780
2134.44 1837
2134.88 1822
2135.31 1819
2135.75 1837
2136.18 1781
2136.62 1782
2137.05 1781
2137.49 1788
2137.93 1801
2138.36 1860
2138.80 1795
2139.23 1792
2139.67 1761
2140.10 1762
2140.54 1773
2140.98 1753
2141.41 1735
2141.85 1686
2142.29 1682
2142.72 1719
2143.16 1718
2143.59 1655
2144.03 1642
2144.47 1678
2144.90 1674
2145.34 1693
2145.78 1666
2146.21 1671
2146.65 1687
2147.09 1673
2147.52 1735
2147.96 1711
2148.40 1786
2148.83 1805
2149.27 1820
2149.71 1773
2150.14 1871
2150.58 1908
2151.02 1843
2151.46 1832
2151.89 1825
2152.33 1825
2152.77 1827
2153.20 1802
2153.64 1749
2154.08 1749
2154.52 1727
2154.95 1706
2155.39 1756
2155.83 1704
2156.27 1710
2156.70 1720
2157.14 1786
2157.58 1778
2158.02 1777
2158.45 1775
2158.89 1698
2159.33 1708
2159.77 1757
2160.21 1800
2160.64 1817
2161.08 1817
2161.52 1789
2161.96 1754
2162.40 1760
2162.84 1880
2163.27 1875
2163.71 1835
2164.15 1800
2164.59 1881
2165.03 1993
2165.47 2022
2165.90 1908
2166.34 1908
2166.78 2039
2167.22 1984
2167.66 1944
2168.10 1891
2168.54 1817
2168.98 1796
2169.41 1835
2169.85 1753
2170.29 1797
2170.73 1738
2171.17 1816
2171.61 1860
2172.05 1807
2172.49 1829
2172.93 1765
2173.37 1849
2173.81 1711
2174.25 1787
2174.69 1801
2175.13 1797
2175.56 1812
2176.00 1801
2176.44 1732
2176.88 1795
2177.32 1876
2177.76 1897
2178.20 1868
2178.64 1918
2179.08 1902
2179.52 1868
2179.96 1844
2180.40 1840
2180.84 1810
2181.28 1897
2181.72 1964
2182.16 1941
2182.60 1837
2183.04 1880
2183.48 1864
2183.92 1926
2184.36 1935
2184.81 1887
2185.25 1857
2185.69 1788
2186.13 1865
2186.57 1905
2187.01 1881
2187.45 1837
2187.89 1902
2188.33 1859
2188.77 1893
2189.21 1933
2189.65 1862
2190.09 1853
2190.54 1916
2190.98 1956
2191.42 1868
2191.86 1967
2192.30 1921
2192.74 1888
2193.18 1936
2193.62 1911
2194.07 1955
2194.51 1932
2194.95 1890
2195.39 1930
2195.83 1937
2196.27 1978
2196.72 1966
2197.16 1924
2197.60 1915
2198.04 1929
2198.48 1917
2198.92 1974
2199.37 1884
2199.81 1804
2200.25 1795
2200.69 1800
2201.13 1776
2201.58 1811
2202.02 1767
2202.46 1790
2202.90 1838
2203.35 1830
2203.79 1825
2204.23 1777
2204.67 1852
2205.12 1859
2205.56 1804
2206.00 1792
2206.44 1804
2206.89 1827
2207.33 1885
2207.77 1859
2208.21 1769
2208.66 1723
2209.10 1755
2209.54 1749
2209.99 1785
2210.43 1778
2210.87 1862
2211.32 1833
2211.76 1796
2212.20 1753
2212.65 1798
2213.09 1808
2213.53 1756
2213.98 1684
2214.42 1709
2214.86 1758
2215.31 1753
2215.75 1755
2216.19 1770
2216.64 1705
2217.08 1683
2217.52 1770
2217.97 1847
2218.41 1804
2218.86 1783
2219.30 1791
2219.74 1735
2220.19 1791
2220.63 1782
2221.08 1819
2221.52 1821
2221.97 1819
2222.41 1895
2222.85 1864
2223.30 1823
2223.74 1840
2224.19 1903
2224.63 1940
2225.08 1888
2225.52 1754
2225.96 1827
2226.41 1825
2226.85 1805
2227.30 1838
2227.74 1784
2228.19 1756
2228.63 1727
2229.08 1737
2229.52 1826
2229.97 1820
2230.41 1783
2230.86 1777
2231.30 1762
2231.75 1811
2232.19 1832
2232.64 1897
2233.08 1957
2233.53 2018
2233.98 2043
2234.42 1994
2234.87 2037
2235.31 1964
2235.76 1953
2236.20 1973
2236.65 1896
2237.09 1828
2237.54 1919
2237.99 1846
2238.43 1801
2238.88 1783
2239.32 1834
2239.77 1795
2240.22 1779
2240.66 1762
2241.11 1737
2241.55 1695
2242.00 1702
2242.45 1673
2242.89 1753
2243.34 1683
2243.79 1676
2244.23 1644
2244.68 1640
2245.13 1661
2245.57 1580
2246.02 1613
2246.47 1556
2246.91 1565
2247.36 1569
2247.81 1613
2248.25 1580
2248.70 1565
2249.15 1640
2249.59 1661
2250.04 1645
2250.49 1609
2250.93 1625
2251.38 1639
2251.83 1653
2252.28 1649
2252.72 1664
2253.17 1722
2253.62 1676
2254.07 1642
2254.51 1611
2254.96 1627
2255.41 1604
2255.86 1600
2256.30 1558
2256.75 1615
2257.20 1614
2257.65 1593
2258.09 1566
2258.54 1670
2258.99 1630
2259.44 1621
2259.89 1608
2260.33 1595
2260.78 1645
2261.23 1611
2261.68 1657
2262.13 1648
2262.58 1649
2263.02 1645
2263.47 1664
2263.92 1643
2264.37 1667
2264.82 1656
2265.27 1647
2265.71 1637
2266.16 1615
2266.61 1625
2267.06 1630
2267.51 1605
2267.96 1584
2268.41 1540
2268.86 1583
2269.30 1658
2269.75 1651
2270.20 1646
2270.65 1624
2271.10 1760
2271.55 1732
2272.00 1728
2272.45 1744
2272.90 1768
2273.35 1695
2273.80 1717
2274.25 1721
2274.69 1737
2275.14 1685
2275.59 1739
2276.04 1783
2276.49 1756
2276.94 1713
2277.39 1740
2277.84 1739
2278.29 1779
2278.74 1785
2279.19 1704
2279.64 1722
2280.09 1639
2280.54 1627
2280.99 1604
2281.44 1667
2281.89 1622
2282.34 1553
2282.79 1586
2283.24 1616
2283.69 1623
2284.14 1636
2284.59 1672
2285.04 1563
2285.50 1612
2285.95 1626
2286.40 1650
2286.85 1647
2287.30 1621
2287.75 1628
2288.20 1590
2288.65 1629
2289.10 1646
2289.55 1718
2290.00 1696
2290.45 1800
2290.91 1867
2291.36 1853
2291.81 1830
2292.26 1820
2292.71 1815
2293.16 1897
2293.61 1886
2294.06 1922
2294.52 1866
2294.97 1896
2295.42 1868
2295.87 1853
2296.32 1814
2296.77 1819
2297.22 1792
2297.68 1690
2298.13 1650
2298.58 1709
2299.03 1701
2299.48 1675
2299.94 1667
2300.39 1662
2300.84 1640
2301.29 1621
2301.74 1614
2302.20 1668
2302.65 1646
2303.10 1648
2303.55 1588
2304.01 1481
2304.46 1563
2304.91 1605
2305.36 1655
2305.82 1615
2306.27 1558
2306.72 1681
2307.17 1705
2307.63 1642
2308.08 1649
2308.53 1673
2308.98 1767
2309.44 1768
2309.89 1777
2310.34 1794
2310.80 1876
2311.25 1850
2311.70 1826
2312.16 1770
2312.61 1805
2313.06 1822
2313.52 1802
2313.97 1744
2314.42 1771
2314.88 1799
2315.33 1809
2315.78 1793
2316.24 1751
2316.69 1790
2317.14 1795
2317.60 1850
2318.05 1905
2318.50 1924
2318.96 1959
2319.41 1953
2319.87 1974
2320.32 1894
2320.77 1856
2321.23 1877
2321.68 1894
2322.14 1879
2322.59 1754
2323.04 1745
2323.50 1785
2323.95 1791
2324.41 1751
2324.86 1801
2325.32 1895
2325.77 1941
2326.23 2026
2326.68 1982
2327.13 1995
2327.59 2004
2328.04 1909
2328.50 1845
2328.95 1874
2329.41 1751
2329.86 1691
2330.32 1728
2330.77 1706
2331.23 1668
2331.68 1710
2332.14 1768
2332.59 1792
2333.05 1743
2333.50 1740
2333.96 1708
2334.41 1728
2334.87 1723
2335.33 1698
2335.78 1750
2336.24 1721
2336.69 1722
2337.15 1642
2337.60 1717
2338.06 1737
2338.51 1726
2338.97 1695
2339.43 1670
2339.88 1640
2340.34 1678
2340.79 1699
2341.25 1662
2341.71 1584
2342.16 1541
2342.62 1660
2343.07 1533
2343.53 1527
2343.99 1572
2344.44 1617
2344.90 1565
2345.36 1612
2345.81 1651
2346.27 1693
2346.73 1704
2347.18 1700
2347.64 1624
2348.09 1613
2348.55 1686
2349.01 1635
2349.47 1686
2349.92 1704
2350.38 1723
2350.84 1702
2351.29 1707
2351.75 1750
2352.21 1765
2352.66 1711
2353.12 1671
2353.58 1636
2354.04 1635
2354.49 1625
2354.95 1659
2355.41 1588
2355.86 1572
2356.32 1572
2356.78 1538
2357.24 1554
2357.70 1578
2358.15 1555
2358.61 1534
2359.07 1508
2359.53 1540
2359.98 1517
2360.44 1553
2360.90 1504
2361.36 1541
2361.82 1557
2362.27 1550
2362.73 1556
2363.19 1606
2363.65 1564
2364.11 1568
2364.56 1571
2365.02 1547
2365.48 1560
2365.94 1570
2366.40 1590
2366.86 1561
2367.31 1553
2367.77 1600
2368.23 1606
2368.69 1643
2369.15 1641
2369.61 1652
2370.07 1611
2370.53 1617
2370.98 1585
2371.44 1582
2371.90 1570
2372.36 1599
2372.82 1685
2373.28 1625
2373.74 1632
2374.20 1618
2374.66 1614
2375.12 1584
2375.58 1571
2376.04 1562
2376.49 1605
2376.95 1653
2377.41 1641
2377.87 1718
2378.33 1685
2378.79 1666
2379.25 1643
2379.71 1660
2380.17 1618
2380.63 1622
2381.09 1560
2381.55 1590
2382.01 1557
2382.47 1574
2382.93 1556
2383.39 1542
2383.85 1499
2384.31 1506
2384.77 1534
2385.23 1549
2385.69 1515
2386.15 1506
2386.61 1470
2387.07 1477
2387.53 1579
2387.99 1560
2388.46 1529
2388.92 1535
2389.38 1481
2389.84 1543
2390.30 1604
2390.76 1486
2391.22 1507
2391.68 1516
2392.14 1546
2392.60 1596
2393.06 1551
2393.52 1545
2393.99 1538
2394.45 1581
2394.91 1528
2395.37 1546
2395.83 1600
2396.29 1531
2396.75 1484
2397.21 1518
2397.68 1497
2398.14 1455
2398.60 1532
2399.06 1535
2399.52 1515
2399.98 1497
2400.45 1522
2400.91 1475
2401.37 1431
2401.83 1471
2402.29 1481
2402.76 1456
2403.22 1458
2403.68 1510
2404.14 1535
2404.60 1535
2405.07 1568
2405.53 1646
2405.99 1570
2406.45 1631
2406.91 1606
2407.38 1596
2407.84 1576
2408.30 1573
2408.76 1535
2409.23 1556
2409.69 1473
2410.15 1535
2410.62 1569
2411.08 1489
2411.54 1495
2412.00 1451
2412.47 1451
2412.93 1441
2413.39 1415
2413.86 1467
2414.32 1453
2414.78 1440
2415.24 1461
2415.71 1458
2416.17 1422
2416.63 1378
2417.10 1471
2417.56 1480
2418.02 1451
2418.49 1522
2418.95 1469
2419.42 1469
2419.88 1530
2420.34 1523
2420.81 1488
2421.27 1496
2421.73 1451
2422.20 1540
2422.66 1494
2423.13 1508
2423.59 1482
2424.05 1486
2424.52 1561
2424.98 1515
2425.45 1508
2425.91 1469
2426.37 1505
2426.84 1500
2427.30 1466
2427.77 1459
2428.23 1449
2428.70 1470
2429.16 1447
2429.62 1451
2430.09 1441
2430.55 1413
2431.02 1384
2431.48 1380
2431.95 1486
2432.41 1436
2432.88 1437
2433.34 1507
2433.81 1469
2434.27 1449
2434.74 1487
2435.20 1479
2435.67 1471
2436.13 1436
2436.60 1500
2437.06 1508
2437.53 1448
2437.99 1443
2438.46 1469
2438.92 1505
2439.39 1474
2439.86 1506
2440.32 1459
2440.79 1486
2441.25 1418
2441.72 1441
2442.18 1455
2442.65 1456
2443.12 1493
2443.58 1459
2444.05 1445
2444.51 1402
2444.98 1490
2445.44 1400
2445.91 1446
2446.38 1460
2446.84 1424
2447.31 1390
2447.78 1410
2448.24 1431
2448.71 1439
2449.17 1463
2449.64 1484
2450.11 1473
2450.57 1385
2451.04 1398
2451.51 1443
2451.97 1437
2452.44 1397
2452.91 1413
2453.37 1405
2453.84 1397
2454.31 1476
2454.78 1438
2455.24 1367
2455.71 1380
2456.18 1405
2456.64 1382
2457.11 1441
2457.58 1436
2458.04 1385
2458.51 1404
2458.98 1411
2459.45 1362
2459.91 1470
2460.38 1396
2460.85 1386
2461.32 1484
2461.78 1411
2462.25 1399
2462.72 1437
2463.19 1412
2463.66 1431
2464.12 1369
2464.59 1416
2465.06 1437
2465.53 1437
2465.99 1431
2466.46 1427
2466.93 1418
2467.40 1372
2467.87 1360
2468.34 1432
2468.80 1412
2469.27 1438
2469.74 1405
2470.21 1413
2470.68 1407
2471.15 1423
2471.61 1426
2472.08 1395
2472.55 1417
2473.02 1404
2473.49 1416
2473.96 1405
2474.43 1371
2474.90 1333
2475.36 1382
2475.83 1364
2476.30 1398
2476.77 1351
2477.24 1401
2477.71 1440
2478.18 1380
2478.65 1378
2479.12 1336
2479.59 1385
2480.06 1386
2480.52 1349
2480.99 1375
2481.46 1318
2481.93 1260
2482.40 1320
2482.87 1322
2483.34 1313
2483.81 1301
2484.28 1361
2484.75 1349
2485.22 1374
2485.69 1379
2486.16 1413
2486.63 1392
2487.10 1434
2487.57 1466
2488.04 1462
2488.51 1458
2488.98 1442
2489.45 1466
2489.92 1405
2490.39 1370
2490.86 1401
2491.33 1443
2491.80 1448
2492.27 1465
2492.74 1387
2493.21 1400
2493.69 1430
2494.16 1435
2494.63 1430
2495.10 1450
2495.57 1487
2496.04 1460
2496.51 1426
2496.98 1378
2497.45 1423
2497.92 1389
2498.39 1413
2498.86 1404
2499.34 1419
2499.81 1368
2500.28 1351
2500.75 1363
2501.22 1364
2501.69 1371
2502.16 1403
2502.64 1367
2503.11 1352
2503.58 1391
2504.05 1421
2504.52 1406
2504.99 1387
2505.47 1359
2505.94 1363
2506.41 1447
2506.88 1442
2507.35 1427
2507.82 1431
2508.30 1418
2508.77 1460
2509.24 1475
2509.71 1433
2510.18 1403
2510.66 1430
2511.13 1448
2511.60 1416
2512.07 1363
2512.55 1443
2513.02 1460
2513.49 1451
2513.96 1464
2514.44 1436
2514.91 1378
2515.38 1356
2515.85 1347
2516.33 1388
2516.80 1391
2517.27 1342
2517.75 1376
2518.22 1376
2518.69 1372
2519.16 1432
2519.64 1395
2520.11 1416
2520.58 1460
2521.06 1470
2521.53 1450
2522.00 1432
2522.48 1457
2522.95 1478
2523.42 1410
2523.90 1442
2524.37 1370
2524.84 1412
2525.32 1408
2525.79 1400
2526.27 1429
2526.74 1362
2527.21 1417
2527.69 1384
2528.16 1366
2528.63 1409
2529.11 1388
2529.58 1423
2530.06 1449
2530.53 1452
2531.00 1477
2531.48 1422
2531.95 1476
2532.43 1457
2532.90 1422
2533.38 1407
2533.85 1450
2534.32 1466
2534.80 1475
2535.27 1486
2535.75 1474
2536.22 1459
2536.70 1528
2537.17 1479
2537.65 1487
2538.12 1458
2538.60 1460
2539.07 1489
2539.55 1487
2540.02 1469
2540.50 1405
2540.97 1447
2541.45 1440
2541.92 1465
2542.40 1405
2542.87 1420
2543.35 1456
2543.82 1464
2544.30 1414
2544.77 1398
2545.25 1393
2545.72 1400
2546.20 1432
2546.68 1505
2547.15 1496
2547.63 1552
2548.10 1599
2548.58 1632
2549.05 1692
2549.53 1667
2550.01 1720
2550.48 1801
2550.96 1807
2551.43 1766
2551.91 1825
2552.39 1838
2552.86 1860
2553.34 1809
2553.82 1752
2554.29 1713
2554.77 1683
2555.24 1672
2555.72 1668
2556.20 1592
2556.67 1557
2557.15 1625
2557.63 1492
2558.10 1518
2558.58 1462
2559.06 1502
2559.53 1488
2560.01 1406
2560.49 1382
2560.96 1388
2561.44 1415
2561.92 1419
2562.40 1306
2562.87 1307
2563.35 1320
2563.83 1349
2564.30 1384
2564.78 1402
2565.26 1480
2565.74 1436
2566.21 1395
2566.69 1391
2567.17 1384
2567.65 1390
2568.12 1425
2568.60 1433
2569.08 1465
2569.56 1418
2570.03 1398
2570.51 1493
2570.99 1465
2571.47 1451
2571.95 1432
2572.42 1399
2572.90 1352
2573.38 1401
2573.86 1357
2574.34 1402
2574.81 1418
2575.29 1445
2575.77 1366
2576.25 1424
2576.73 1439
2577.21 1405
2577.68 1420
2578.16 1419
2578.64 1334
2579.12 1347
2579.60 1385
2580.08 1370
2580.56 1357
2581.04 1358
2581.51 1359
2581.99 1396
2582.47 1354
2582.95 1370
2583.43 1372
2583.91 1359
2584.39 1346
2584.87 1343
2585.35 1388
2585.83 1391
2586.31 1393
2586.78 1392
2587.26 1377
2587.74 1352
2588.22 1398
2588.70 1426
2589.18 1375
2589.66 1369
2590.14 1417
2590.62 1418
2591.10 1357
2591.58 1361
2592.06 1356
2592.54 1362
2593.02 1393
2593.50 1366
2593.98 1291
2594.46 1313
2594.94 1359
2595.42 1388
2595.90 1365
2596.38 1339
2596.86 1293
2597.34 1396
2597.82 1359
2598.30 1328
2598.78 1334
2599.26 1343
2599.74 1319
2600.22 1329
2600.70 1302
2601.19 1310
2601.67 1255
2602.15 1319
2602.63 1281
2603.11 1335
2603.59 1344
2604.07 1375
2604.55 1327
2605.03 1343
2605.51 1302
2605.99 1327
2606.48 1341
2606.96 1343
2607.44 1413
2607.92 1361
2608.40 1427
2608.88 1439
2609.36 1380
2609.84 1359
2610.33 1399
2610.81 1415
2611.29 1364
2611.77 1314
2612.25 1354
2612.73 1333
2613.22 1325
2613.70 1361
2614.18 1333
2614.66 1327
2615.14 1361
2615.63 1375
2616.11 1398
2616.59 1337
2617.07 1395
2617.55 1359
2618.04 1316
2618.52 1314
2619.00 1380
2619.48 1374
2619.97 1341
2620.45 1330
2620.93 1433
2621.41 1433
2621.90 1388
2622.38 1371
2622.86 1394
2623.34 1371
2623.83 1310
2624.31 1342
2624.79 1366
2625.27 1356
2625.76 1345
2626.24 1363
2626.72 1316
2627.21 1296
2627.69 1317
2628.17 1311
2628.66 1306
2629.14 1328
2629.62 1362
2630.11 1312
2630.59 1360
2631.07 1350
2631.56 1319
2632.04 1368
2632.52 1361
2633.01 1313
2633.49 1388
2633.97 1381
2634.46 1372
2634.94 1359
2635.43 1304
2635.91 1393
2636.39 1384
2636.88 1402
2637.36 1411
2637.85 1396
2638.33 1331
2638.81 1336
2639.30 1389
2639.78 1344
2640.27 1316
2640.75 1369
2641.24 1328
2641.72 1307
2642.20 1322
2642.69 1293
2643.17 1218
2643.66 1242
2644.14 1242
2644.63 1322
2645.11 1306
2645.60 1293
2646.08 1313
2646.57 1276
2647.05 1304
2647.54 1297
2648.02 1293
2648.51 1297
2648.99 1292
2649.48 1355
2649.96 1367
2650.45 1325
2650.93 1348
2651.42 1325
2651.90 1356
2652.39 1361
2652.87 1352
2653.36 1292
2653.84 1363
2654.33 1321
2654.82 1329
2655.30 1335
2655.79 1303
2656.27 1304
2656.76 1296
2657.24 1400
2657.73 1369
2658.22 1347
2658.70 1323
2659.19 1302
2659.67 1279
2660.16 1298
2660.65 1307
2661.13 1271
2661.62 1262
2662.10 1322
2662.59 1307
2663.08 1309
2663.56 1318
2664.05 1316
2664.54 1361
2665.02 1387
2665.51 1373
2666.00 1448
2666.48 1414
2666.97 1374
2667.46 1393
2667.94 1312
2668.43 1382
2668.92 1405
2669.40 1414
2669.89 1375
2670.38 1314
2670.86 1280
2671.35 1319
2671.84 1283
2672.33 1305
2672.81 1346
2673.30 1373
2673.79 1385
2674.28 1399
2674.76 1378
2675.25 1425
2675.74 1387
2676.23 1379
2676.71 1368
2677.20 1387
2677.69 1324
2678.18 1318
2678.66 1367
2679.15 1333
2679.64 1323
2680.13 1316
2680.62 1304
2681.10 1289
2681.59 1336
2682.08 1310
2682.57 1306
2683.06 1296
2683.54 1321
2684.03 1300
2684.52 1280
2685.01 1319
2685.50 1309
2685.99 1300
2686.47 1261
2686.96 1285
2687.45 1262
2687.94 1276
2688.43 1281
2688.92 1278
2689.41 1323
2689.89 1348
2690.38 1409
2690.87 1337
2691.36 1306
2691.85 1330
2692.34 1353
2692.83 1359
2693.32 1402
2693.81 1439
2694.30 1308
2694.79 1312
2695.27 1382
2695.76 1391
2696.25 1359
2696.74 1372
2697.23 1356
2697.72 1405
2698.21 1375
2698.70 1367
2699.19 1411
2699.68 1348
2700.17 1384
2700.66 1355
2701.15 1296
2701.64 1323
2702.13 1317
2702.62 1386
2703.11 1366
2703.60 1324
2704.09 1354
2704.58 1326
2705.07 1350
2705.56 1360
2706.05 1338
2706.54 1328
2707.03 1341
2707.52 1327
2708.01 1366
2708.50 1360
2708.99 1329
2709.48 1361
2709.97 1346
2710.46 1310
2710.96 1316
2711.45 1275
2711.94 1296
2712.43 1296
2712.92 1302
2713.41 1347
2713.90 1304
2714.39 1284
2714.88 1308
2715.37 1337
2715.86 1300
2716.36 1302
2716.85 1284
2717.34 1299
2717.83 1290
2718.32 1324
2718.81 1314
2719.30 1296
2719.80 1302
2720.29 1288
2720.78 1326
2721.27 1364
2721.76 1388
2722.25 1362
2722.75 1371
2723.24 1446
2723.73 1421
2724.22 1410
2724.71 1398
2725.21 1390
2725.70 1405
2726.19 1329
2726.68 1359
2727.17 1371
2727.67 1337
2728.16 1368
2728.65 1351
2729.14 1405
2729.64 1372
2730.13 1346
2730.62 1339
2731.11 1345
2731.61 1375
2732.10 1372
2732.59 1356
2733.08 1347
2733.58 1308
2734.07 1360
2734.56 1392
2735.05 1356
2735.55 1320
2736.04 1328
2736.53 1343
2737.03 1377
2737.52 1424
2738.01 1478
2738.51 1463
2739.00 1377
2739.49 1411
2739.99 1430
2740.48 1387
2740.97 1379
2741.47 1407
2741.96 1421
2742.45 1407
2742.95 1390
2743.44 1408
2743.93 1367
2744.43 1336
2744.92 1322
2745.42 1337
2745.91 1305
2746.40 1275
2746.90 1297
2747.39 1341
2747.89 1282
2748.38 1348
2748.87 1344
2749.37 1350
2749.86 1339
2750.36 1306
2750.85 1286
2751.34 1252
2751.84 1331
2752.33 1217
2752.83 1222
2753.32 1259
2753.82 1279
2754.31 1283
2754.81 1299
2755.30 1282
2755.80 1251
2756.29 1312
2756.79 1269
2757.28 1265
2757.78 1325
2758.27 1346
2758.77 1319
2759.26 1269
2759.76 1308
2760.25 1264
2760.75 1339
2761.24 1300
2761.74 1338
2762.23 1289
2762.73 1302
2763.22 1304
2763.72 1350
2764.21 1293
2764.71 1317
2765.20 1326
2765.70 1345
2766.20 1277
2766.69 1248
2767.19 1345
2767.68 1297
2768.18 1300
2768.68 1267
2769.17 1252
2769.67 1285
2770.16 1302
2770.66 1256
2771.16 1249
2771.65 1240
2772.15 1277
2772.64 1318
2773.14 1270
2773.64 1220
2774.13 1284
2774.63 1303
2775.13 1253
2775.62 1219
2776.12 1249
2776.62 1235
2777.11 1231
2777.61 1311
2778.11 1291
2778.60 1277
2779.10 1279
2779.60 1291
2780.09 1259
2780.59 1315
2781.09 1322
2781.58 1259
2782.08 1301
2782.58 1312
2783.08 1237
2783.57 1230
2784.07 1242
2784.57 1231
2785.07 1239
2785.56 1229
2786.06 1257
2786.56 1221
2787.06 1265
2787.55 1229
2788.05 1218
2788.55 1222
2789.05 1291
2789.54 1245
2790.04 1254
2790.54 1218
2791.04 1240
2791.54 1268
2792.03 1285
2792.53 1260
2793.03 1220
2793.53 1291
2794.03 1254
2794.52 1241
2795.02 1198
2795.52 1233
2796.02 1297
2796.52 1263
2797.02 1274
2797.51 1284
2798.01 1281
2798.51 1282
2799.01 1300
2799.51 1227
2800.01 1245
2800.51 1292
2801.00 1290
2801.50 1254
2802.00 1276
2802.50 1235
2803.00 1243
2803.50 1222
2804.00 1199
2804.50 1214
2805.00 1225
2805.50 1260
2806.00 1252
2806.49 1259
2806.99 1303
2807.49 1338
2807.99 1289
2808.49 1273
2808.99 1297
2809.49 1351
2809.99 1268
2810.49 1347
2810.99 1354
2811.49 1372
2811.99 1404
2812.49 1478
2812.99 1431
2813.49 1368
2813.99 1338
2814.49 1314
2814.99 1330
2815.49 1310
2815.99 1330
2816.49 1317
2816.99 1263
2817.49 1270
2817.99 1284
2818.49 1190
2818.99 1238
2819.49 1226
2819.99 1252
2820.49 1267
2820.99 1195
2821.49 1259
2821.99 1262
2822.50 1196
2823.00 1181
2823.50 1211
2824.00 1247
2824.50 1251
2825.00 1161
2825.50 1228
2826.00 1225
2826.50 1237
2827.00 1218
2827.50 1185
2828.01 1172
2828.51 1155
2829.01 1182
2829.51 1192
2830.01 1173
2830.51 1166
2831.01 1240
2831.52 1187
2832.02 1213
2832.52 1199
2833.02 1184
2833.52 1172
2834.02 1220
2834.53 1207
2835.03 1201
2835.53 1195
2836.03 1208
2836.53 1228
2837.03 1186
2837.54 1241
2838.04 1230
2838.54 1222
2839.04 1150
2839.55 1181
2840.05 1213
2840.55 1210
2841.05 1264
2841.55 1246
2842.06 1207
2842.56 1204
2843.06 1215
2843.56 1261
2844.07 1197
2844.57 1245
2845.07 1261
2845.58 1222
2846.08 1226
2846.58 1181
2847.08 1209
2847.59 1237
2848.09 1253
2848.59 1184
2849.10 1228
2849.60 1198
2850.10 1199
2850.61 1184
2851.11 1200
2851.61 1194
2852.12 1241
2852.62 1216
2853.12 1267
2853.63 1273
2854.13 1205
2854.63 1224
2855.14 1235
2855.64 1268
2856.14 1226
2856.65 1259
2857.15 1203
2857.66 1210
2858.16 1197
2858.66 1254
2859.17 1257
2859.67 1239
2860.17 1231
2860.68 1195
2861.18 1272
2861.69 1254
2862.19 1230
2862.70 1238
2863.20 1179
2863.70 1176
2864.21 1234
2864.71 1299
2865.22 1277
2865.72 1258
2866.23 1251
2866.73 1244
2867.24 1242
2867.74 1237
2868.25 1235
2868.75 1271
2869.26 1304
2869.76 1257
2870.27 1248
2870.77 1301
2871.28 1310
2871.78 1319
2872.29 1298
2872.79 1296
2873.30 1354
2873.80 1339
2874.31 1286
2874.81 1267
2875.32 1257
2875.82 1255
2876.33 1256
2876.83 1275
2877.34 1235
2877.84 1252
2878.35 1254
2878.86 1243
2879.36 1225
2879.87 1208
2880.37 1228
2880.88 1230
2881.39 1217
2881.89 1180
2882.40 1179
2882.90 1247
2883.41 1249
2883.92 1268
2884.42 1250
2884.93 1343
2885.43 1314
2885.94 1334
2886.45 1405
2886.95 1428
2887.46 1448
2887.97 1431
2888.47 1465
2888.98 1429
2889.49 1397
2889.99 1438
2890.50 1436
2891.01 1442
2891.51 1458
2892.02 1494
2892.53 1472
2893.03 1451
2893.54 1429
2894.05 1492
2894.55 1574
2895.06 1519
2895.57 1447
2896.08 1508
2896.58 1481
2897.09 1527
2897.60 1478
2898.11 1389
2898.61 1383
2899.12 1436
2899.63 1404
2900.13 1404
2900.64 1404
2901.15 1332
2901.66 1281
2902.17 1321
2902.67 1316
2903.18 1342
2903.69 1349
2904.20 1344
2904.70 1385
2905.21 1422
2905.72 1363
2906.23 1371
2906.74 1318
2907.25 1379
2907.75 1409
2908.26 1368
2908.77 1372
2909.28 1341
2909.79 1291
2910.30 1299
2910.80 1355
2911.31 1281
2911.82 1324
2912.33 1276
2912.84 1291
2913.35 1235
2913.86 1271
2914.36 1274
2914.87 1299
2915.38 1327
2915.89 1272
2916.40 1371
2916.91 1339
2917.42 1341
2917.93 1344
2918.44 1371
2918.95 1361
2919.46 1374
2919.96 1374
2920.47 1394
2920.98 1358
2921.49 1366
2922.00 1390
2922.51 1401
2923.02 1429
2923.53 1429
2924.04 1446
2924.55 1398
2925.06 1370
2925.57 1418
2926.08 1397
2926.59 1382
2927.10 1428
2927.61 1360
2928.12 1364
2928.63 1359
2929.14 1329
2929.65 1303
2930.16 1313
2930.67 1258
2931.18 1260
2931.69 1312
2932.20 1319
2932.71 1224
2933.22 1191
2933.73 1239
2934.24 1319
2934.75 1294
2935.26 1227
2935.77 1299
2936.29 1348
2936.80 1334
2937.31 1355
2937.82 1309
2938.33 1329
2938.84 1339
2939.35 1386
2939.86 1383
2940.37 1399
2940.88 1419
2941.39 1403
2941.91 1350
2942.42 1340
2942.93 1321
2943.44 1326
2943.95 1332
2944.46 1343
2944.97 1324
2945.49 1277
2946.00 1301
2946.51 1330
2947.02 1330
2947.53 1268
2948.04 1252
2948.56 1234
2949.07 1304
2949.58 1309
2950.09 1256
2950.60 1212
2951.12 1284
2951.63 1314
2952.14 1317
2952.65 1327
2953.16 1337
2953.68 1297
2954.19 1375
2954.70 1355
2955.21 1337
2955.73 1285
2956.24 1342
2956.75 1371
2957.26 1352
2957.78 1344
2958.29 1357
2958.80 1381
2959.31 1335
2959.83 1333
2960.34 1456
2960.85 1501
2961.36 1446
2961.88 1475
2962.39 1429
2962.90 1508
2963.42 1559
2963.93 1542
2964.44 1510
2964.96 1498
2965.47 1509
2965.98 1579
2966.50 1575
2967.01 1515
2967.52 1546
2968.04 1637
2968.55 1589
2969.06 1492
2969.58 1516
2970.09 1622
2970.60 1646
2971.12 1536
2971.63 1445
2972.15 1477
2972.66 1433
2973.17 1381
2973.69 1405
2974.20 1405
2974.72 1406
2975.23 1403
2975.74 1402
2976.26 1352
2976.77 1376
2977.29 1413
2977.80 1410
2978.31 1383
2978.83 1406
2979.34 1530
2979.86 1544
2980.37 1523
2980.89 1503
2981.40 1520
2981.92 1560
2982.43 1579
2982.95 1593
2983.46 1580
2983.98 1568
2984.49 1551
2985.01 1578
2985.52 1621
2986.04 1574
2986.55 1618
2987.07 1681
2987.58 1657
2988.10 1623
2988.61 1678
2989.13 1724
2989.64 1776
2990.16 1802
2990.67 1710
2991.19 1728
2991.70 1689
2992.22 1742
2992.73 1833
2993.25 1746
2993.77 1746
2994.28 1746
2994.80 1771
2995.31 1793
2995.83 1773
2996.35 1880
2996.86 1928
2997.38 2056
2997.89 2040
2998.41 2038
2998.93 2046
2999.44 2044
2999.96 2130
3000.47 2123
3000.99 2160
3001.51 2214
3002.02 2199
3002.54 2399
3003.06 2561
3003.57 2805
3004.09 3283
3004.61 3608
3005.12 3896
3005.64 4250
3006.16 4577
3006.67 4760
3007.19 4557
3007.71 4295
3008.22 4104
3008.74 3738
3009.26 3334
3009.77 3027
3010.29 2778
3010.81 2443
3011.33 2263
3011.84 2118
3012.36 2117
3012.88 1977
3013.40 1945
3013.91 1936
3014.43 1818
3014.95 1832
3015.47 1748
3015.98 1743
3016.50 1723
3017.02 1739
3017.54 1653
3018.05 1709
3018.57 1725
3019.09 1730
3019.61 1715
3020.13 1686
3020.64 1658
3021.16 1683
3021.68 1726
3022.20 1756
3022.72 1647
3023.23 1705
3023.75 1750
3024.27 1775
3024.79 1792
3025.31 1699
3025.83 1654
3026.34 1656
3026.86 1698
3027.38 1655
3027.90 1701
3028.42 1608
3028.94 1633
3029.46 1638
3029.98 1635
3030.49 1601
3031.01 1630
3031.53 1607
3032.05 1558
3032.57 1591
3033.09 1567
3033.61 1578
3034.13 1624
3034.65 1536
3035.17 1570
3035.68 1615
3036.20 1597
3036.72 1601
3037.24 1543
3037.76 1543
3038.28 1585
3038.80 1604
3039.32 1550
3039.84 1545
3040.36 1587
3040.88 1562
3041.40 1520
3041.92 1545
3042.44 1543
3042.96 1524
3043.48 1547
3044.00 1446
3044.52 1509
3045.04 1460
3045.56 1492
3046.08 1410
3046.60 1472
3047.12 1464
3047.64 1435
3048.16 1481
3048.68 1486
3049.20 1504
3049.72 1483
3050.24 1442
3050.76 1462
3051.28 1466
3051.80 1438
3052.33 1464
3052.85 1449
3053.37 1486
3053.89 1466
3054.41 1465
3054.93 1502
3055.45 1434
3055.97 1511
3056.49 1556
3057.01 1550
3057.54 1513
3058.06 1512
3058.58 1526
3059.10 1563
3059.62 1528
3060.14 1457
3060.66 1501
3061.18 1532
3061.71 1508
3062.23 1523
3062.75 1564
3063.27 1519
3063.79 1557
3064.31 1500
3064.84 1576
3065.36 1654
3065.88 1681
3066.40 1635
3066.92 1618
3067.45 1649
3067.97 1668
3068.49 1634
3069.01 1658
3069.53 1620
3070.06 1651
3070.58 1629
3071.10 1663
3071.62 1639
3072.15 1622
3072.67 1638
3073.19 1633
3073.71 1638
3074.24 1642
3074.76 1645
3075.28 1684
3075.80 1708
3076.33 1730
3076.85 1733
3077.37 1775
3077.90 1865
3078.42 1909
3078.94 1941
3079.46 1990
3079.99 2051
3080.51 2045
3081.03 2131
3081.56 2180
3082.08 2153
3082.60 2173
3083.13 2153
3083.65 2185
3084.17 2184
3084.70 2081
3085.22 2089
3085.74 2116
3086.27 2116
3086.79 2029
3087.31 1907
3087.84 1962
3088.36 1886
3088.89 1886
3089.41 1944
3089.93 1969
3090.46 1913
3090.98 1944
3091.51 2085
3092.03 2076
3092.55 2052
3093.08 2154
3093.60 2127
3094.13 2193
3094.65 2313
3095.18 2476
3095.70 2645
3096.22 2713
3096.75 2809
3097.27 2915
3097.80 3051
3098.32 3107
3098.85 3130
3099.37 3162
3099.90 3172
3100.42 3138
3100.95 3396
3101.47 3967
3102.00 4493
3102.52 5228
3103.05 5882
3103.57 6565
3104.10 7126
3104.62 7227
3105.15 7256
3105.67 6931
3106.20 6198
3106.72 5527
3107.25 4871
3107.77 4241
3108.30 3698
3108.82 3256
3109.35 2904
3109.88 2746
3110.40 2535
3110.93 2461
3111.45 2363
3111.98 2377
3112.50 2370
3113.03 2281
3113.56 2220
3114.08 2207
3114.61 2129
3115.13 2120
3115.66 2110
3116.19 2009
3116.71 2015
3117.24 1968
3117.77 1908
3118.29 1906
3118.82 1989
3119.34 1978
3119.87 1949
3120.40 1908
3120.92 1994
3121.45 2018
3121.98 1986
3122.50 2051
3123.03 2134
3123.56 2085
3124.08 2089
3124.61 2041
3125.14 2005
3125.66 1994
3126.19 2012
3126.72 1903
3127.25 1789
3127.77 1801
3128.30 1788
3128.83 1764
3129.35 1740
3129.88 1735
3130.41 1707
3130.94 1690
3131.46 1655
3131.99 1634
3132.52 1638
3133.05 1710
3133.57 1656
3134.10 1692
3134.63 1754
3135.16 1815
3135.68 1703
3136.21 1731
3136.74 1683
3137.27 1688
3137.80 1676
3138.32 1547
3138.85 1550
3139.38 1510
3139.91 1517
3140.44 1532
3140.97 1476
3141.49 1532
3142.02 1530
3142.55 1520
3143.08 1495
3143.61 1488
3144.14 1478
3144.66 1439
3145.19 1464
3145.72 1504
3146.25 1536
3146.78 1468
3147.31 1511
3147.84 1485
3148.36 1447
3148.89 1484
3149.42 1497
3149.95 1450
3150.48 1420
3151.01 1455
3151.54 1493
3152.07 1484
3152.60 1491
3153.13 1452
3153.66 1462
3154.19 1470
3154.71 1487
3155.24 1462
3155.77 1477
3156.30 1510
3156.83 1478
3157.36 1479
3157.89 1463
3158.42 1473
3158.95 1504
3159.48 1439
3160.01 1388
3160.54 1456
3161.07 1515
3161.60 1427
3162.13 1437
3162.66 1434
3163.19 1469
3163.72 1401
3164.25 1425
3164.78 1418
3165.31 1492
3165.84 1427
3166.37 1462
3166.90 1418
3167.43 1396
3167.96 1408
3168.49 1380
3169.02 1402
3169.56 1394
3170.09 1372
3170.62 1406
3171.15 1377
3171.68 1387
3172.21 1366
3172.74 1427
3173.27 1406
3173.80 1422
3174.33 1427
3174.86 1436
3175.40 1464
3175.93 1468
3176.46 1501
3176.99 1519
3177.52 1491
3178.05 1471
3178.58 1451
3179.11 1418
3179.65 1455
3180.18 1435
3180.71 1323
3181.24 1341
3181.77 1412
3182.30 1368
3182.84 1414
3183.37 1388
3183.90 1337
3184.43 1332
3184.96 1398
3185.49 1345
3186.03 1368
3186.56 1351
3187.09 1404
3187.62 1418
3188.16 1378
3188.69 1429
3189.22 1420
3189.75 1407
3190.28 1444
3190.82 1383
3191.35 1428
3191.88 1386
3192.41 1415
3192.95 1456
3193.48 1423
3194.01 1404
3194.55 1467
3195.08 1435
3195.61 1396
3196.14 1444
3196.68 1461
3197.21 1418
3197.74 1388
3198.28 1470
3198.81 1426
3199.34 1384
3199.87 1443
3200.41 1541
3200.94 1533
3201.47 1487
3202.01 1486
3202.54 1531
3203.07 1545
3203.61 1514
3204.14 1477
3204.68 1496
3205.21 1488
3205.74 1578
3206.28 1566
3206.81 1557
3207.34 1667
3207.88 1723
3208.41 1741
3208.95 1794
3209.48 1807
3210.01 1836
3210.55 1826
3211.08 1832
3211.62 1789
3212.15 1818
3212.68 1873
3213.22 1881
3213.75 1797
3214.29 1801
3214.82 1743
3215.36 1766
3215.89 1634
3216.42 1605
3216.96 1572
3217.49 1527
3218.03 1572
3218.56 1593
3219.10 1524
3219.63 1493
3220.17 1529
3220.70 1526
3221.24 1500
3221.77 1549
3222.31 1610
3222.84 1578
3223.38 1626
3223.91 1671
3224.45 1720
3224.98 1787
3225.52 1803
3226.05 1849
3226.59 1822
3227.12 1834
3227.66 1807
3228.20 1795
3228.73 1802
3229.27 1770
3229.80 1765
3230.34 1772
3230.87 1820
3231.41 1767
3231.95 1744
3232.48 1788
3233.02 1839
3233.55 1880
3234.09 1898
3234.63 1947
3235.16 1976
3235.70 1927
3236.23 1937
3236.77 2052
3237.31 1969
3237.84 2044
3238.38 2097
3238.92 2095
3239.45 2083
3239.99 2093
3240.53 2127
3241.06 2148
3241.60 2093
3242.14 2070
3242.67 2040
3243.21 2093
3243.75 2117
3244.28 2170
3244.82 2210
3245.36 2149
3245.89 2245
3246.43 2358
3246.97 2314
3247.50 2411
3248.04 2413
3248.58 2427
3249.12 2556
3249.65 2610
3250.19 2692
3250.73 2890
3251.27 3255
3251.80 3783
3252.34 4377
3252.88 4949
3253.42 5430
3253.95 5831
3254.49 5936
3255.03 5786
3255.57 5613
3256.10 5298
3256.64 4900
3257.18 4405
3257.72 3876
3258.26 3672
3258.79 3383
3259.33 3158
3259.87 3043
3260.41 2973
3260.95 3033
3261.49 3065
3262.02 3091
3262.56 3160
3263.10 3179
3263.64 3222
3264.18 3259
3264.72 3352
3265.25 3482
3265.79 3559
3266.33 3580
3266.87 3628
3267.41 3686
3267.95 3773
3268.49 3811
3269.03 3824
3269.56 3575
3270.10 3349
3270.64 3204
3271.18 3087
3271.72 2987
3272.26 2868
3272.80 2698
3273.34 2635
3273.88 2577
3274.42 2612
3274.96 2603
3275.50 2569
3276.04 2629
3276.57 2559
3277.11 2592
3277.65 2590
3278.19 2676
3278.73 2691
3279.27 2656
3279.81 2640
3280.35 2686
3280.89 2674
3281.43 2636
3281.97 2584
3282.51 2589
3283.05 2651
3283.59 2716
3284.13 2660
3284.67 2776
3285.21 2750
3285.75 2729
3286.29 2766
3286.83 2802
3287.37 2766
3287.91 2770
3288.46 2827
3289.00 2824
3289.54 2743
3290.08 2813
3290.62 2935
3291.16 2950
3291.70 3032
3292.24 3226
3292.78 3366
3293.32 3569
3293.86 3619
3294.40 3870
3294.94 3987
3295.49 4228
3296.03 4371
3296.57 4417
3297.11 4352
3297.65 4422
3298.19 4363
3298.73 4210
3299.27 4074
3299.82 3868
3300.36 3725
3300.90 3602
3301.44 3534
3301.98 3423
3302.52 3316
3303.07 3169
3303.61 3135
3304.15 3181
3304.69 3096
3305.23 3083
3305.77 3004
3306.32 3052
3306.86 3187
3307.40 3271
3307.94 3228
3308.49 3148
3309.03 3217
3309.57 3284
3310.11 3409
3310.65 3416
3311.20 3498
3311.74 3501
3312.28 3487
3312.82 3576
3313.37 3452
3313.91 3477
3314.45 3447
3314.99 3445
3315.54 3488
3316.08 3663
3316.62 3871
3317.17 4018
3317.71 4186
3318.25 4463
3318.79 4861
3319.34 5039
3319.88 5266
3320.42 5478
3320.97 5692
3321.51 5750
3322.05 5724
3322.60 5699
3323.14 5514
3323.68 5425
3324.23 5234
3324.77 5037
3325.31 4900
3325.86 4908
3326.40 4771
3326.94 4615
3327.49 4507
3328.03 4432
3328.58 4425
3329.12 4350
3329.66 4376
3330.21 4448
3330.75 4583
3331.30 4879
3331.84 5494
3332.38 6462
3332.93 7719
3333.47 9653
3334.02 12205
3334.56 15417
3335.10 18854
3335.65 22001
3336.19 24327
3336.74 25850
3337.28 26920
3337.83 26922
3338.37 26194
3338.92 24925
3339.46 23004
3340.01 20172
3340.55 17255
3341.10 14369
3341.64 11747
3342.18 9700
3342.73 8128
3343.27 6663
3343.82 5780
3344.36 4968
3344.91 4438
3345.46 4038
3346.00 3746
3346.55 3539
3347.09 3421
3347.64 3300
3348.18 3211
3348.73 3210
3349.27 3150
3349.82 3059
3350.36 3036
3350.91 3048
3351.46 2949
3352.00 2938
3352.55 2991
3353.09 3032
3353.64 2895
3354.18 2834
3354.73 2904
3355.28 2859
3355.82 2779
3356.37 2796
3356.91 2754
3357.46 2760
3358.01 2744
3358.55 2779
3359.10 2766
3359.65 2778
3360.19 2787
3360.74 2743
3361.28 2853
3361.83 2927
3362.38 3001
3362.92 3126
3363.47 3175
3364.02 3239
3364.56 3324
3365.11 3316
3365.66 3292
3366.20 3152
3366.75 3121
3367.30 3162
3367.85 3106
3368.39 2963
3368.94 2918
3369.49 2818
3370.03 2783
3370.58 2780
3371.13 2754
3371.68 2772
3372.22 2872
3372.77 2922
3373.32 3024
3373.87 3181
3374.41 3325
3374.96 3268
3375.51 3369
3376.06 3417
3376.60 3327
3377.15 3187
3377.70 3052
3378.25 2937
3378.79 2785
3379.34 2731
3379.89 2581
3380.44 2439
3380.99 2442
3381.53 2365
3382.08 2233
3382.63 2273
3383.18 2261
3383.73 2201
3384.28 2113
3384.82 2142
3385.37 2156
3385.92 2097
3386.47 2130
3387.02 2078
3387.57 1999
3388.12 2000
3388.66 2059
3389.21 2037
3389.76 1968
3390.31 1970
3390.86 1924
3391.41 1932
3391.96 1919
3392.51 1896
3393.05 1936
3393.60 1938
3394.15 1912
3394.70 1951
3395.25 1955
3395.80 2002
3396.35 2045
3396.90 2100
3397.45 2187
3398.00 2304
3398.55 2286
3399.10 2413
3399.65 2424
3400.20 2328
3400.75 2368
3401.30 2417
3401.85 2370
3402.40 2245
3402.95 2147
3403.50 2036
3404.05 2049
3404.59 1916
3405.14 1843
3405.70 1804
3406.25 1702
3406.80 1660
3407.35 1651
3407.90 1716
3408.45 1707
3409.00 1686
3409.55 1692
3410.10 1721
3410.65 1815
3411.20 1802
3411.75 1825
3412.30 1884
3412.85 1914
3413.40 1974
3413.95 1978
3414.50 1907
3415.05 1935
3415.60 1958
3416.15 1868
3416.71 1900
3417.26 1856
3417.81 1907
3418.36 1909
3418.91 1943
3419.46 1956
3420.01 1956
3420.56 1799
3421.11 1794
3421.67 1816
3422.22 1755
3422.77 1797
3423.32 1775
3423.87 1717
3424.42 1689
3424.98 1678
3425.53 1650
3426.08 1676
3426.63 1667
3427.18 1651
3427.73 1671
3428.29 1692
3428.84 1656
3429.39 1599
3429.94 1579
3430.49 1636
3431.05 1631
3431.60 1523
3432.15 1510
3432.70 1541
3433.25 1551
3433.81 1539
3434.36 1583
3434.91 1527
3435.46 1527
3436.02 1597
3436.57 1608
3437.12 1651
3437.67 1605
3438.23 1651
3438.78 1670
3439.33 1595
3439.89 1509
3440.44 1600
3440.99 1599
3441.54 1610
3442.10 1619
3442.65 1580
3443.20 1567
3443.76 1515
3444.31 1582
3444.86 1551
3445.42 1531
3445.97 1550
3446.52 1555
3447.08 1483
3447.63 1459
3448.18 1402
3448.74 1473
3449.29 1454
3449.84 1506
3450.40 1528
3450.95 1483
3451.50 1502
3452.06 1487
3452.61 1439
3453.17 1551
3453.72 1511
3454.27 1507
3454.83 1461
3455.38 1508
3455.94 1518
3456.49 1465
3457.04 1489
3457.60 1491
3458.15 1549
3458.71 1517
3459.26 1458
3459.82 1471
3460.37 1490
3460.93 1530
3461.48 1495
3462.03 1521
3462.59 1559
3463.14 1539
3463.70 1546
3464.25 1558
3464.81 1627
3465.36 1636
3465.92 1568
3466.47 1671
3467.03 1699
3467.58 1670
3468.14 1634
3468.69 1694
3469.25 1644
3469.80 1642
3470.36 1731
3470.91 1759
3471.47 1810
3472.02 1821
3472.58 1821
3473.14 1862
3473.69 1833
3474.25 1823
3474.80 1849
3475.36 1759
3475.91 1802
3476.47 1784
3477.03 1865
3477.58 1876
3478.14 1868
3478.69 1890
3479.25 1850
3479.80 1913
3480.36 1992
3480.92 1997
3481.47 2022
3482.03 1981
3482.59 2096
3483.14 2145
3483.70 2184
3484.25 2235
3484.81 2209
3485.37 2223
3485.92 2293
3486.48 2360
3487.04 2348
3487.59 2329
3488.15 2398
3488.71 2460
3489.26 2632
3489.82 2951
3490.38 3297
3490.93 3871
3491.49 4543
3492.05 5525
3492.61 6282
3493.16 6784
3493.72 7121
3494.28 7036
3494.83 6661
3495.39 6040
3495.95 5427
3496.51 4693
3497.06 4103
3497.62 3579
3498.18 3240
3498.74 2907
3499.29 2668
3499.85 2597
3500.41 2509
3500.97 2460
3501.52 2499
3502.08 2480
3502.64 2475
3503.20 2450
3503.76 2500
3504.31 2611
3504.87 2646
3505.43 2676
3505.99 2762
3506.55 2815
3507.10 2744
3507.66 2711
3508.22 2565
3508.78 2524
3509.34 2458
3509.90 2363
3510.45 2258
3511.01 2203
3511.57 2149
3512.13 2066
3512.69 2004
3513.25 1969
3513.81 1992
3514.36 1868
3514.92 1820
3515.48 1744
3516.04 1728
3516.60 1648
3517.16 1633
3517.72 1692
3518.28 1718
3518.84 1674
3519.40 1693
3519.95 1676
3520.51 1609
3521.07 1624
3521.63 1605
3522.19 1636
3522.75 1718
3523.31 1699
3523.87 1772
3524.43 1801
3524.99 1728
3525.55 1694
3526.11 1772
3526.67 1779
3527.23 1750
3527.79 1704
3528.35 1708
3528.91 1661
3529.47 1639
3530.03 1661
3530.59 1679
3531.15 1658
3531.71 1640
3532.27 1571
3532.83 1593
3533.39 1655
3533.95 1613
3534.51 1574
3535.07 1584
3535.63 1574
3536.19 1567
3536.75 1586
3537.31 1542
3537.87 1483
3538.43 1494
3538.99 1502
3539.56 1466
3540.12 1408
3540.68 1438
3541.24 1476
3541.80 1507
3542.36 1497
3542.92 1416
3543.48 1433
3544.04 1410
3544.60 1453
3545.17 1503
3545.73 1438
3546.29 1470
3546.85 1436
3547.41 1422
3547.97 1392
3548.53 1358
3549.10 1383
3549.66 1381
3550.22 1344
3550.78 1331
3551.34 1281
3551.90 1352
3552.47 1355
3553.03 1362
3553.59 1343
3554.15 1307
3554.71 1327
3555.28 1299
3555.84 1294
3556.40 1332
3556.96 1292
3557.52 1287
3558.09 1336
3558.65 1280
3559.21 1272
3559.77 1294
3560.34 1285
3560.90 1282
3561.46 1273
3562.02 1330
3562.59 1244
3563.15 1325
3563.71 1338
3564.27 1331
3564.84 1305
3565.40 1321
3565.96 1285
3566.52 1267
3567.09 1283
3567.65 1283
3568.21 1245
3568.78 1288
3569.34 1294
3569.90 1251
3570.47 1241
3571.03 1229
3571.59 1165
3572.16 1226
3572.72 1238
3573.28 1241
3573.85 1232
3574.41 1279
3574.97 1248
3575.54 1340
3576.10 1472
3576.66 1433
3577.23 1471
3577.79 1486
3578.36 1526
3578.92 1515
3579.48 1490
3580.05 1490
3580.61 1475
3581.18 1498
3581.74 1425
3582.30 1410
3582.87 1329
3583.43 1329
3584.00 1333
3584.56 1286
3585.13 1233
3585.69 1282
3586.25 1174
3586.82 1224
3587.38 1227
3587.95 1207
3588.51 1205
3589.08 1184
3589.64 1244
3590.21 1204
3590.77 1180
3591.34 1184
3591.90 1168
3592.47 1173
3593.03 1212
3593.60 1216
3594.16 1201
3594.73 1221
3595.29 1214
3595.86 1190
3596.42 1165
3596.99 1184
3597.55 1237
3598.12 1257
3598.68 1265
3599.25 1295
3599.82 1224
3600.38 1215
3600.95 1192
3601.51 1172
3602.08 1196
3602.64 1147
3603.21 1155
3603.78 1146
3604.34 1068
3604.91 1114
3605.47 1154
3606.04 1119
3606.61 1138
3607.17 1154
3607.74 1136
3608.30 1099
3608.87 1082
3609.44 1118
3610.00 1109
3610.57 1072
3611.14 1080
3611.70 1103
3612.27 1122
3612.83 1093
3613.40 1106
3613.97 1125
3614.53 1134
3615.10 1152
3615.67 1137
3616.23 1091
3616.80 1172
3617.37 1153
3617.94 1163
3618.50 1158
3619.07 1089
3619.64 1171
3620.20 1166
3620.77 1203
3621.34 1203
3621.91 1225
3622.47 1251
3623.04 1187
3623.61 1141
3624.18 1190
3624.74 1149
3625.31 1148
3625.88 1134
3626.45 1120
3627.01 1104
3627.58 1097
3628.15 1106
3628.72 1132
3629.28 1150
3629.85 1138
3630.42 1147
3630.99 1106
3631.56 1106
3632.12 1103
3632.69 1098
3633.26 1134
3633.83 1126
3634.40 1117
3634.96 1098
3635.53 1101
3636.10 1160
3636.67 1136
3637.24 1129
3637.81 1153
3638.38 1165
3638.94 1139
3639.51 1088
3640.08 1045
3640.65 1109
3641.22 1115
3641.79 1150
3642.36 1165
3642.93 1165
3643.49 1172
3644.06 1189
3644.63 1165
3645.20 1100
3645.77 1147
3646.34 1156
3646.91 1190
3647.48 1159
3648.05 1103
3648.62 1129
3649.19 1144
3649.76 1119
3650.33 1105
3650.90 1130
3651.46 1215
3652.03 1266
3652.60 1315
3653.17 1323
3653.74 1335
3654.31 1373
3654.88 1348
3655.45 1298
3656.02 1278
3656.59 1275
3657.16 1283
3657.73 1246
3658.30 1219
3658.87 1297
3659.44 1338
3660.01 1275
3660.58 1300
3661.15 1296
3661.72 1257
3662.30 1193
3662.87 1263
3663.44 1251
3664.01 1250
3664.58 1286
3665.15 1375
3665.72 1391
3666.29 1454
3666.86 1515
3667.43 1582
3668.00 1534
3668.57 1530
3669.14 1470
3669.71 1400
3670.29 1315
3670.86 1310
3671.43 1304
3672.00 1225
3672.57 1240
3673.14 1250
3673.71 1253
3674.28 1265
3674.86 1275
3675.43 1274
3676.00 1257
3676.57 1313
3677.14 1343
3677.71 1314
3678.28 1332
3678.86 1320
3679.43 1306
3680.00 1298
3680.57 1307
3681.14 1282
3681.72 1255
3682.29 1277
3682.86 1185
3683.43 1213
3684.00 1240
3684.58 1177
3685.15 1119
3685.72 1217
3686.29 1161
3686.87 1130
3687.44 1180
3688.01 1184
3688.58 1226
3689.16 1228
3689.73 1228
3690.30 1192
3690.87 1211
3691.45 1195
3692.02 1131
3692.59 1185
3693.16 1206
3693.74 1170
3694.31 1189
3694.88 1171
3695.46 1140
3696.03 1153
3696.60 1134
3697.17 1142
3697.75 1111
3698.32 1077
3698.89 1068
3699.47 1107
3700.04 1102
3700.61 1046
3701.19 1065
3701.76 1130
3702.34 1176
3702.91 1108
3703.48 1101
3704.06 1105
3704.63 1164
3705.20 1136
3705.78 1126
3706.35 1149
3706.93 1189
3707.50 1195
3708.07 1188
3708.65 1200
3709.22 1182
3709.80 1171
3710.37 1161
3710.94 1185
3711.52 1141
3712.09 1130
3712.67 1120
3713.24 1171
3713.82 1159
3714.39 1094
3714.96 1077
3715.54 1067
3716.11 1038
3716.69 1101
3717.26 1087
3717.84 1084
3718.41 1128
3718.99 1062
3719.56 1116
3720.14 1095
3720.71 988
3721.29 1048
3721.86 1084
3722.44 1105
3723.01 1053
3723.59 1058
3724.16 1049
3724.74 1052
3725.31 1030
3725.89 1056
3726.46 1055
3727.04 1115
3727.61 1105
3728.19 1068
3728.77 1038
3729.34 1029
3729.92 1076
3730.49 1080
3731.07 1121
3731.64 1051
3732.22 1106
3732.80 1096
3733.37 1087
3733.95 1070
3734.52 1110
3735.10 1127
3735.68 1176
3736.25 1144
3736.83 1139
3737.40 1111
3737.98 1122
3738.56 1169
3739.13 1167
3739.71 1078
3740.29 1065
3740.86 1041
3741.44 1072
3742.02 1070
3742.59 1060
3743.17 1055
3743.75 1061
3744.32 1053
3744.90 1079
3745.48 988
3746.05 942
3746.63 1025
3747.21 1056
3747.78 1086
3748.36 1031
3748.94 978
3749.52 1016
3750.09 1034
3750.67 1026
3751.25 1059
3751.83 1032
3752.40 1052
3752.98 1052
3753.56 979
3754.14 1041
3754.71 1042
3755.29 1011
3755.87 980
3756.45 1029
3757.02 994
3757.60 1030
3758.18 1099
3758.76 1061
3759.34 1082
3759.91 1058
3760.49 1128
3761.07 1074
3761.65 1061
3762.23 1061
3762.80 1040
3763.38 1065
3763.96 1056
3764.54 1044
3765.12 1051
3765.70 1059
3766.27 1066
3766.85 1059
3767.43 1074
3768.01 1065
3768.59 1059
3769.17 1089
3769.75 1086
3770.32 1064
3770.90 1135
3771.48 1120
3772.06 1107
3772.64 1083
3773.22 1093
3773.80 1062
3774.38 1081
3774.96 1123
3775.54 1075
3776.11 1099
3776.69 1063
3777.27 1030
3777.85 1048
3778.43 1031
3779.01 1039
3779.59 1045
3780.17 1029
3780.75 1050
3781.33 1060
3781.91 1073
3782.49 990
3783.07 999
3783.65 1055
3784.23 1047
3784.81 1044
3785.39 998
3785.97 1069
3786.55 1031
3787.13 1031
3787.71 1033
3788.29 998
3788.87 1034
3789.45 1047
3790.03 1063
3790.61 1080
3791.19 1087
3791.77 1037
3792.35 1017
3792.93 1049
3793.51 1021
3794.09 1076
3794.67 1023
3795.25 1109
3795.83 1085
3796.42 1037
3797.00 1126
3797.58 1099
3798.16 1106
3798.74 1089
3799.32 1092
3799.90 1112
3800.48 1111
3801.06 1103
3801.64 1124
3802.23 1137
3802.81 1158
3803.39 1151
3803.97 1145
3804.55 1122
3805.13 1153
3805.71 1175
3806.30 1142
3806.88 1085
3807.46 1093
3808.04 1208
3808.62 1216
3809.20 1181
3809.79 1202
3810.37 1287
3810.95 1261
3811.53 1297
3812.11 1270
3812.70 1301
3813.28 1251
3813.86 1220
3814.44 1205
3815.02 1245
3815.61 1242
3816.19 1207
3816.77 1233
3817.35 1197
3817.94 1194
3818.52 1202
3819.10 1160
3819.68 1162
3820.27 1126
3820.85 1114
3821.43 1101
3822.01 1099
3822.60 1149
3823.18 1146
3823.76 1144
3824.35 1135
3824.93 1159
3825.51 1158
3826.09 1070
3826.68 1088
3827.26 1117
3827.84 1145
3828.43 1078
3829.01 1110
3829.59 1115
3830.18 1114
3830.76 1152
3831.34 1128
3831.93 1144
3832.51 1123
3833.09 1151
3833.68 1133
3834.26 1176
3834.85 1106
3835.43 1170
3836.01 1177
3836.60 1143
3837.18 1111
3837.76 1085
3838.35 1058
3838.93 1140
3839.52 1102
3840.10 1079
3840.69 1104
3841.27 1063
3841.85 1058
3842.44 1045
3843.02 1065
3843.61 1095
3844.19 1037
3844.78 1047
3845.36 1085
3845.94 1021
3846.53 1044
3847.11 1053
3847.70 1065
3848.28 1052
3848.87 1122
3849.45 1095
3850.04 1097
3850.62 1087
3851.21 1076
3851.79 1055
3852.38 1030
3852.96 1066
3853.55 1074
3854.13 1081
3854.72 1114
3855.30 1124
3855.89 1101
3856.47 1072
3857.06 1073
3857.65 1062
3858.23 1104
3858.82 1023
3859.40 1090
3859.99 1110
3860.57 1112
3861.16 1091
3861.74 1126
3862.33 1158
3862.92 1157
3863.50 1121
3864.09 1102
3864.67 1130
3865.26 1167
3865.85 1168
3866.43 1138
3867.02 1150
3867.60 1108
3868.19 1098
3868.78 1070
3869.36 1055
3869.95 1016
3870.54 1047
3871.12 1032
3871.71 973
3872.30 988
3872.88 1056
3873.47 1060
3874.06 1026
3874.64 1027
3875.23 1131
3875.82 1090
3876.40 1015
3876.99 1029
3877.58 1048
3878.16 1055
3878.75 1063
3879.34 1082
3879.93 1001
3880.51 1004
3881.10 996
3881.69 1050
3882.27 1007
3882.86 1004
3883.45 1029
3884.04 987
3884.62 988
3885.21 980
3885.80 979
3886.39 1074
3886.97 1052
3887.56 1079
3888.15 1094
3888.74 1078
3889.33 1093
3889.91 1093
3890.50 1069
3891.09 1070
3891.68 1115
3892.27 1178
3892.85 1119
3893.44 1095
3894.03 1083
3894.62 1074
3895.21 1063
3895.80 1014
3896.38 983
3896.97 1003
3897.56 1041
3898.15 1055
3898.74 990
3899.33 1006
3899.91 1006
3900.50 989
3901.09 1006
3901.68 1030
3902.27 1001
3902.86 986
3903.45 1006
3904.04 1001
3904.63 1011
3905.21 1031
3905.80 1073
3906.39 1052
3906.98 1042
3907.57 1077
3908.16 1065
3908.75 1051
3909.34 1097
3909.93 1093
3910.52 1085
3911.11 1080
3911.70 1070
3912.29 1069
3912.88 1023
3913.47 996
3914.06 1010
3914.65 1013
3915.24 972
3915.83 999
3916.42 1030
3917.01 1044
3917.60 1053
3918.19 1040
3918.78 993
3919.37 990
3919.96 988
3920.55 1016
3921.14 1013
3921.73 1024
3922.32 999
3922.91 1027
3923.50 1107
3924.09 1099
3924.68 1041
3925.27 1048
3925.86 1033
3926.45 995
3927.04 987
3927.63 978
3928.22 959
3928.81 970
3929.40 995
3930.00 984
3930.59 990
3931.18 897
3931.77 952
3932.36 974
3932.95 958
3933.54 962
3934.13 988
3934.72 1003
3935.32 968
3935.91 1011
3936.50 985
3937.09 1018
3937.68 1002
3938.27 1022
3938.86 1021
3939.46 1011
3940.05 1039
3940.64 999
3941.23 990
3941.82 1037
3942.41 1033
3943.01 1069
3943.60 1091
3944.19 1063
3944.78 1026
3945.37 1043
3945.97 1046
3946.56 1021
3947.15 1000
3947.74 1045
3948.34 1047
3948.93 1003
3949.52 1058
3950.11 1064
3950.71 1012
3951.30 1003
3951.89 1068
3952.48 1082
3953.08 1040
3953.67 1064
3954.26 1069
3954.85 1034
3955.45 1095
3956.04 1102
3956.63 1133
3957.23 1106
3957.82 1140
3958.41 1217
3959.00 1171
3959.60 1208
3960.19 1188
3960.78 1201
3961.38 1107
3961.97 1179
3962.56 1157
3963.16 1144
3963.75 1171
3964.34 1139
3964.94 1142
3965.53 1158
3966.13 1161
3966.72 1239
3967.31 1223
3967.91 1276
3968.50 1291
3969.09 1300
3969.69 1327
3970.28 1294
3970.88 1259
3971.47 1257
3972.06 1221
3972.66 1242
3973.25 1172
3973.85 1150
3974.44 1201
3975.04 1191
3975.63 1248
3976.22 1367
3976.82 1340
3977.41 1309
3978.01 1383
3978.60 1451
3979.20 1425
3979.79 1318
3980.39 1319
3980.98 1196
3981.58 1180
3982.17 1227
3982.77 1184
3983.36 1236
3983.96 1211
3984.55 1250
3985.15 1242
3985.74 1179
3986.34 1230
3986.93 1230
3987.53 1237
3988.12 1238
3988.72 1224
3989.31 1200
3989.91 1241
3990.50 1198
3991.10 1201
3991.69 1208
3992.29 1171
3992.89 1148
3993.48 1117
3994.08 1199
3994.67 1244
3995.27 1217
3995.86 1212
3996.46 1228
3997.06 1179
3997.65 1211
3998.25 1197
3998.84 1200
3999.44 1264
4000.04 1284
4000.63 1257
4001.23 1183
4001.83 1149
4002.42 1152
4003.02 1219
4003.61 1205
4004.21 1200
4004.81 1213
4005.40 1227
4006.00 1125
4006.60 1107
4007.19 1195
4007.79 1158
4008.39 1152
4008.98 1153
4009.58 1127
4010.18 1161
4010.77 1144
4011.37 1155
4011.97 1166
4012.57 1129
4013.16 1157
4013.76 1185
4014.36 1160
4014.95 1170
4015.55 1182
4016.15 1213
4016.75 1183
4017.34 1136
4017.94 1215
4018.54 1257
4019.14 1260
4019.73 1238
4020.33 1281
4020.93 1270
4021.53 1267
4022.13 1221
4022.72 1267
4023.32 1218
4023.92 1183
4024.52 1153
4025.12 1204
4025.71 1203
4026.31 1239
4026.91 1232
4027.51 1240
4028.11 1332
4028.70 1350
4029.30 1399
4029.90 1408
4030.50 1439
4031.10 1448
4031.70 1407
4032.30 1366
4032.89 1325
4033.49 1265
4034.09 1322
4034.69 1292
4035.29 1296
4035.89 1303
4036.49 1316
4037.09 1254
4037.68 1246
4038.28 1234
4038.88 1154
4039.48 1129
4040.08 1146
4040.68 1142
4041.28 1100
4041.88 1059
4042.48 1089
4043.08 1039
4043.68 1051
4044.28 1083
4044.88 1065
4045.48 1061
4046.07 1039
4046.67 1008
4047.27 1044
4047.87 1007
4048.47 1008
4049.07 1012
4049.67 1044
4050.27 1032
4050.87 1047
4051.47 1036
4052.07 1007
4052.67 1026
4053.27 1057
4053.87 1048
4054.47 1059
4055.07 1038
4055.67 1040
4056.27 1058
4056.88 1030
4057.48 1034
4058.08 990
4058.68 999
4059.28 1037
4059.88 1047
4060.48 1016
4061.08 972
4061.68 985
4062.28 1019
4062.88 1041
4063.48 997
4064.08 1029
4064.68 1001
4065.29 1077
4065.89 1052
4066.49 1069
4067.09 1072
4067.69 1031
4068.29 996
4068.89 1024
4069.49 1002
4070.10 1057
4070.70 950
4071.30 994
4071.90 1030
4072.50 981
4073.10 1045
4073.70 1005
4074.31 984
4074.91 977
4075.51 1001
4076.11 1017
4076.71 995
4077.32 1005
4077.92 969
4078.52 959
4079.12 989
4079.72 992
4080.33 990
4080.93 997
4081.53 959
4082.13 968
4082.73 959
4083.34 984
4083.94 984
4084.54 1027
4085.14 990
4085.75 961
4086.35 973
4086.95 979
4087.55 1040
4088.16 1026
4088.76 969
4089.36 1010
4089.97 981
4090.57 1018
4091.17 1030
4091.77 1003
4092.38 977
4092.98 1014
4093.58 954
4094.19 979
4094.79 999
4095.39 978
4096.00 985
4096.60 994
4097.20 1082
4097.81 993
4098.41 975
4099.01 994
4099.62 1004
4100.22 1016
4100.82 1057
4101.43 998
4102.03 961
4102.64 975
4103.24 978
4103.84 995
4104.45 1005
4105.05 1045
4105.65 976
4106.26 965
4106.86 953
4107.47 996
4108.07 963
4108.68 976
4109.28 984
4109.88 933
4110.49 949
4111.09 915
4111.70 922
4112.30 941
4112.91 935
4113.51 937
4114.12 986
4114.72 945
4115.32 961
4115.93 945
4116.53 959
4117.14 887
4117.74 913
4118.35 945
4118.95 920
4119.56 937
4120.16 876
4120.77 924
4121.37 957
4121.98 946
4122.58 883
4123.19 960
4123.80 971
4124.40 1012
4125.01 969
4125.61 943
4126.22 908
4126.82 979
4127.43 962
4128.03 945
4128.64 893
4129.25 938
4129.85 967
4130.46 919
4131.06 959
4131.67 967
4132.27 949
4132.88 890
4133.49 993
4134.09 989
4134.70 990
4135.31 955
4135.91 985
4136.52 1004
4137.12 994
4137.73 993
4138.34 1015
4138.94 1053
4139.55 1060
4140.16 1016
4140.76 958
4141.37 966
4141.98 969
4142.58 1002
4143.19 987
4143.80 944
4144.40 936
4145.01 941
4145.62 1026
4146.22 989
4146.83 953
4147.44 950
4148.05 989
4148.65 970
4149.26 939
4149.87 939
4150.47 915
4151.08 908
4151.69 930
4152.30 895
4152.90 899
4153.51 891
4154.12 956
4154.73 940
4155.33 909
4155.94 891
4156.55 914
4157.16 858
4157.76 932
4158.37 909
4158.98 913
4159.59 934
4160.20 916
4160.80 970
4161.41 928
4162.02 966
4162.63 912
4163.24 914
4163.85 900
4164.45 934
4165.06 912
4165.67 903
4166.28 979
4166.89 924
4167.50 954
4168.10 969
4168.71 947
4169.32 934
4169.93 947
4170.54 930
4171.15 996
4171.76 924
4172.37 883
4172.97 913
4173.58 950
4174.19 880
4174.80 952
4175.41 900
4176.02 904
4176.63 946
4177.24 936
4177.85 934
4178.46 917
4179.07 936
4179.68 923
4180.29 912
4180.90 921
4181.50 898
4182.11 931
4182.72 946
4183.33 925
4183.94 930
4184.55 981
4185.16 997
4185.77 987
4186.38 949
4186.99 928
4187.60 920
4188.21 915
4188.82 937
4189.43 929
4190.04 949
4190.65 957
4191.26 931
4191.87 922
4192.48 948
4193.09 932
4193.71 950
4194.32 965
4194.93 951
4195.54 979
4196.15 932
4196.76 966
4197.37 967
4197.98 950
4198.59 918
4199.20 921
4199.81 932
4200.42 918
4201.03 947
4201.64 939
4202.26 907
4202.87 925
4203.48 937
4204.09 896
4204.70 892
4205.31 949
4205.92 937
4206.53 941
4207.15 930
4207.76 916
4208.37 948
4208.98 963
4209.59 994
4210.20 977
4210.82 959
4211.43 952
4212.04 959
4212.65 972
4213.26 989
4213.87 978
4214.49 976
4215.10 962
4215.71 980
4216.32 1002
4216.94 999
4217.55 944
4218.16 932
4218.77 986
4219.38 947
4220.00 947
4220.61 980
4221.22 976
4221.83 1030
4222.45 1026
4223.06 990
4223.67 982
4224.28 985
4224.90 976
4225.51 943
4226.12 977
4226.74 1000
4227.35 1040
4227.96 1023
4228.57 1060
4229.19 1022
4229.80 1032
4230.41 1070
4231.03 1102
4231.64 1068
4232.25 1078
4232.87 1090
4233.48 1069
4234.09 1033
4234.71 1008
4235.32 1012
4235.93 1026
4236.55 1035
4237.16 1060
4237.77 1019
4238.39 994
4239.00 993
4239.62 935
4240.23 938
4240.84 996
4241.46 965
4242.07 958
4242.68 957
4243.30 955
4243.91 1001
4244.53 987
4245.14 1031
4245.76 1007
4246.37 1015
4246.98 1010
4247.60 1011
4248.21 1028
4248.83 1032
4249.44 1018
4250.06 1002
4250.67 1019
4251.29 1002
4251.90 1059
4252.51 1017
4253.13 1038
4253.74 1006
4254.36 1052
4254.97 1035
4255.59 970
4256.20 980
4256.82 1035
4257.43 1054
4258.05 1009
4258.66 1077
4259.28 1027
4259.90 1018
4260.51 1034
4261.13 1025
4261.74 1084
4262.36 1088
4262.97 1094
4263.59 1150
4264.20 1145
4264.82 1163
4265.43 1136
4266.05 1147
4266.67 1136
4267.28 1129
4267.90 1150
4268.51 1165
4269.13 1074
4269.75 1114
4270.36 1142
4270.98 1092
4271.59 1097
4272.21 1041
4272.83 1087
4273.44 1069
4274.06 1091
4274.67 1063
4275.29 1105
4275.91 1038
4276.52 1070
4277.14 1131
4277.76 1179
4278.37 1200
4278.99 1182
4279.61 1186
4280.22 1138
4280.84 1131
4281.46 1123
4282.07 1146
4282.69 1083
4283.31 1080
4283.92 1092
4284.54 1088
4285.16 1049
4285.78 1073
4286.39 1055
4287.01 1066
4287.63 1041
4288.24 1047
4288.86 1034
4289.48 1016
4290.10 1109
4290.71 1072
4291.33 1049
4291.95 1111
4292.57 1099
4293.18 1053
4293.80 1095
4294.42 1097
4295.04 1116
4295.66 1103
4296.27 1073
4296.89 1126
4297.51 1135
4298.13 1116
4298.75 1127
4299.36 1126
4299.98 1141
4300.60 1149
4301.22 1141
4301.84 1125
4302.45 1075
4303.07 1088
4303.69 1158
4304.31 1168
4304.93 1119
4305.55 1182
4306.17 1184
4306.78 1153
4307.40 1154
4308.02 1165
4308.64 1186
4309.26 1183
4309.88 1212
4310.50 1229
4311.12 1225
4311.73 1205
4312.35 1219
4312.97 1238
4313.59 1281
4314.21 1254
4314.83 1286
4315.45 1270
4316.07 1273
4316.69 1306
4317.31 1259
4317.93 1278
4318.55 1315
4319.17 1259
4319.79 1245
4320.41 1311
4321.02 1319
4321.64 1388
4322.26 1374
4322.88 1382
4323.50 1413
4324.12 1434
4324.74 1428
4325.36 1399
4325.98 1483
4326.60 1530
4327.22 1569
4327.84 1597
4328.46 1606
4329.08 1677
4329.70 1647
4330.32 1783
4330.95 1889
4331.57 2093
4332.19 2326
4332.81 2499
4333.43 2726
4334.05 2829
4334.67 2882
4335.29 2845
4335.91 2753
4336.53 2622
4337.15 2590
4337.77 2605
4338.39 2493
4339.01 2416
4339.64 2328
4340.26 2305
4340.88 2240
4341.50 2147
4342.12 2045
4342.74 1976
4343.36 1956
4343.98 2008
4344.60 2050
4345.23 2204
4345.85 2396
4346.47 2637
4347.09 2829
4347.71 2949
4348.33 2959
4348.96 2899
4349.58 2840
4350.20 2685
4350.82 2664
4351.44 2434
4352.06 2377
4352.69 2414
4353.31 2316
4353.93 2177
4354.55 2087
4355.17 2046
4355.80 1943
4356.42 1818
4357.04 1735
4357.66 1683
4358.29 1641
4358.91 1667
4359.53 1653
4360.15 1677
4360.78 1647
4361.40 1715
4362.02 1655
4362.64 1656
4363.27 1647
4363.89 1702
4364.51 1623
4365.13 1535
4365.76 1546
4366.38 1586
4367.00 1643
4367.63 1508
4368.25 1512
4368.87 1533
4369.49 1552
4370.12 1560
4370.74 1555
4371.36 1482
4371.99 1487
4372.61 1470
4373.23 1503
4373.86 1514
4374.48 1445
4375.10 1449
4375.73 1510
4376.35 1502
4376.98 1503
4377.60 1530
4378.22 1593
4378.85 1641
4379.47 1671
4380.09 1722
4380.72 1762
4381.34 1736
4381.97 1735
4382.59 1700
4383.21 1693
4383.84 1648
4384.46 1583
4385.09 1560
4385.71 1591
4386.34 1575
4386.96 1570
4387.58 1609
4388.21 1541
4388.83 1509
4389.46 1522
4390.08 1501
4390.71 1455
4391.33 1456
4391.96 1527
4392.58 1447
4393.21 1520
4393.83 1624
4394.46 1658
4395.08 1658
4395.71 1576
4396.33 1581
4396.96 1600
4397.58 1505
4398.21 1501
4398.83 1509
4399.46 1446
4400.08 1422
4400.71 1335
4401.33 1352
4401.96 1350
4402.58 1338
4403.21 1369
4403.83 1330
4404.46 1297
4405.09 1323
4405.71 1363
4406.34 1337
4406.96 1262
4407.59 1330
4408.22 1360
4408.84 1375
4409.47 1334
4410.09 1340
4410.72 1371
4411.35 1329
4411.97 1329
4412.60 1306
4413.22 1288
4413.85 1272
4414.48 1291
4415.10 1251
4415.73 1316
4416.36 1282
4416.98 1224
4417.61 1276
4418.24 1219
4418.86 1215
4419.49 1200
4420.12 1252
4420.74 1229
4421.37 1209
4422.00 1193
4422.62 1204
4423.25 1141
4423.88 1183
4424.50 1188
4425.13 1189
4425.76 1186
4426.38 1139
4427.01 1121
4427.64 1154
4428.27 1143
4428.89 1152
4429.52 1156
4430.15 1157
4430.78 1144
4431.40 1116
4432.03 1154
4432.66 1144
4433.29 1177
4433.91 1131
4434.54 1181
4435.17 1186
4435.80 1137
4436.43 1171
4437.05 1134
4437.68 1176
4438.31 1173
4438.94 1181
4439.57 1131
4440.19 1156
4440.82 1177
4441.45 1170
4442.08 1116
4442.71 1094
4443.34 1107
4443.96 1161
4444.59 1174
4445.22 1166
4445.85 1155
4446.48 1178
4447.11 1236
4447.74 1245
4448.36 1194
4448.99 1217
4449.62 1251
4450.25 1191
4450.88 1178
4451.51 1205
4452.14 1211
4452.77 1188
4453.40 1161
4454.02 1177
4454.65 1255
4455.28 1291
4455.91 1300
4456.54 1300
4457.17 1311
4457.80 1372
4458.43 1421
4459.06 1308
4459.69 1311
4460.32 1294
4460.95 1231
4461.58 1212
4462.21 1157
4462.84 1150
4463.47 1078
4464.10 1074
4464.73 1114
4465.36 1136
4465.99 1070
4466.62 1133
4467.25 1160
4467.88 1129
4468.51 1174
4469.14 1123
4469.77 1186
4470.40 1133
4471.03 1131
4471.66 1132
4472.29 1075
4472.92 1082
4473.55 1107
4474.18 1090
4474.81 1058
4475.44 1071
4476.07 1048
4476.70 1065
4477.33 1118
4477.96 1130
4478.60 1087
4479.23 1106
4479.86 1098
4480.49 1091
4481.12 1092
4481.75 1067
4482.38 1132
4483.01 1116
4483.64 1087
4484.27 1069
4484.91 1097
4485.54 1130
4486.17 1150
4486.80 1100
4487.43 1066
4488.06 1075
4488.69 1104
4489.33 1072
4489.96 1111
4490.59 1085
4491.22 1087
4491.85 1138
4492.49 1149
4493.12 1094
4493.75 1104
4494.38 1076
4495.01 1052
4495.65 1067
4496.28 1089
4496.91 1087
4497.54 1129
4498.17 1168
4498.81 1074
4499.44 1103
4500.07 1155
4500.70 1135
4501.34 1216
4501.97 1314
4502.60 1273
4503.23 1313
4503.87 1295
4504.50 1351
4505.13 1317
4505.76 1268
4506.40 1265
4507.03 1219
4507.66 1249
4508.30 1131
4508.93 1184
4509.56 1177
4510.19 1191
4510.83 1175
4511.46 1212
4512.09 1236
4512.73 1274
4513.36 1284
4513.99 1198
4514.63 1157
4515.26 1138
4515.89 1088
4516.53 1077
4517.16 1090
4517.80 1066
4518.43 1067
4519.06 1079
4519.70 1112
4520.33 1086
4520.96 1072
4521.60 1104
4522.23 1168
4522.87 1087
4523.50 1086
4524.13 1084
4524.77 1089
4525.40 1063
4526.04 1038
4526.67 1063
4527.30 1049
4527.94 1026
4528.57 994
4529.21 1037
4529.84 1001
4530.48 1006
4531.11 1017
4531.75 1058
4532.38 1038
4533.02 1074
4533.65 1048
4534.28 1052
4534.92 1051
4535.55 1074
4536.19 1060
4536.82 1080
4537.46 1033
4538.09 1005
4538.73 1017
4539.36 1009
4540.00 1054
4540.64 1076
4541.27 1039
4541.91 1069
4542.54 1038
4543.18 1068
4543.81 1028
4544.45 1055
4545.08 1115
4545.72 1020
4546.35 984
4546.99 1033
4547.63 994
4548.26 957
4548.90 990
4549.53 1011
4550.17 1006
4550.80 1040
4551.44 1036
4552.08 974
4552.71 1000
4553.35 995
4553.99 981
4554.62 1033
4555.26 969
4555.89 1041
4556.53 1054
4557.17 1015
4557.80 1012
4558.44 977
4559.08 1001
4559.71 1025
4560.35 990
4560.99 1035
4561.62 1016
4562.26 1009
4562.90 1056
4563.53 969
4564.17 978
4564.81 1028
4565.44 1004
4566.08 993
4566.72 965
4567.35 998
4567.99 962
4568.63 1000
4569.27 985
4569.90 972
4570.54 981
4571.18 1042
4571.82 1039
4572.45 1026
4573.09 999
4573.73 1019
4574.37 1022
4575.00 1034
4575.64 1021
4576.28 1020
4576.92 996
4577.55 1018
4578.19 1062
4578.83 1024
4579.47 1024
4580.11 1056
4580.74 1083
4581.38 1043
4582.02 1041
4582.66 1083
4583.30 1100
4583.93 1108
4584.57 1122
4585.21 1107
4585.85 1126
4586.49 1157
4587.13 1255
4587.76 1250
4588.40 1360
4589.04 1358
4589.68 1391
4590.32 1451
4590.96 1449
4591.60 1376
4592.24 1363
4592.87 1442
4593.51 1460
4594.15 1397
4594.79 1405
4595.43 1407
4596.07 1328
4596.71 1287
4597.35 1303
4597.99 1235
4598.63 1202
4599.27 1180
4599.90 1148
4600.54 1147
4601.18 1192
4601.82 1169
4602.46 1182
4603.10 1168
4603.74 1114
4604.38 1121
4605.02 1113
4605.66 1088
4606.30 1099
4606.94 1095
4607.58 1062
4608.22 1078
4608.86 1057
4609.50 1089
4610.14 1080
4610.78 1065
4611.42 1088
4612.06 1101
4612.70 1119
4613.34 1099
4613.98 1077
4614.62 1050
4615.26 1096
4615.90 1144
4616.54 1141
4617.18 1096
4617.82 1122
4618.47 1139
4619.11 1045
4619.75 1064
4620.39 1064
4621.03 1022
4621.67 1021
4622.31 1055
4622.95 1033
4623.59 978
4624.23 1020
4624.87 1035
4625.52 1032
4626.16 1018
4626.80 1017
4627.44 959
4628.08 1017
4628.72 1024
4629.36 1035
4630.00 1050
4630.65 1026
4631.29 1006
4631.93 1072
4632.57 1076
4633.21 1121
4633.85 1095
4634.50 1106
4635.14 1105
4635.78 1080
4636.42 1103
4637.06 1175
4637.71 1147
4638.35 1136
4638.99 1129
4639.63 1153
4640.27 1092
4640.92 1075
4641.56 1083
4642.20 1093
4642.84 1087
4643.49 1065
4644.13 1101
4644.77 1121
4645.41 999
4646.06 1050
4646.70 1062
4647.34 1042
4647.98 1003
4648.63 1031
4649.27 1048
4649.91 1007
4650.55 1015
4651.20 1040
4651.84 1052
4652.48 1095
4653.13 1057
4653.77 1024
4654.41 1063
4655.06 1081
4655.70 1055
4656.34 1030
4656.99 1045
4657.63 1038
4658.27 1042
4658.92 1066
4659.56 989
4660.20 1001
4660.85 988
4661.49 947
4662.13 986
4662.78 962
4663.42 967
4664.07 971
4664.71 971
4665.35 1062
4666.00 1034
4666.64 994
4667.28 956
4667.93 928
4668.57 978
4669.22 959
4669.86 968
4670.51 981
4671.15 977
4671.79 1000
4672.44 1021
4673.08 999
4673.73 974
4674.37 970
4675.02 974
4675.66 987
4676.31 963
4676.95 966
4677.60 962
4678.24 987
4678.88 993
4679.53 1006
4680.17 996
4680.82 996
4681.46 1014
4682.11 1002
4682.75 1032
4683.40 1029
4684.05 1005
4684.69 1002
4685.34 1013
4685.98 1015
4686.63 1046
4687.27 1076
4687.92 995
4688.56 978
4689.21 1026
4689.85 1048
4690.50 1070
4691.15 1047
4691.79 1052
4692.44 1117
4693.08 1110
4693.73 1145
4694.37 1085
4695.02 1077
4695.67 1170
4696.31 1162
4696.96 1192
4697.60 1206
4698.25 1161
4698.90 1230
4699.54 1224
4700.19 1265
4700.84 1257
4701.48 1206
4702.13 1247
4702.77 1245
4703.42 1171
4704.07 1173
4704.71 1191
4705.36 1197
4706.01 1162
4706.65 1213
4707.30 1187
4707.95 1142
4708.60 1116
4709.24 1152
4709.89 1097
4710.54 1078
4711.18 1086
4711.83 1086
4712.48 1070
4713.12 1048
4713.77 1074
4714.42 1048
4715.07 1067
4715.71 1039
4716.36 1060
4717.01 1089
4717.66 1083
4718.30 1027
4718.95 1086
4719.60 1025
4720.25 1059
4720.89 1085
4721.54 1113
4722.19 1113
4722.84 1067
4723.49 1065
4724.13 1095
4724.78 1095
4725.43 1095
4726.08 1095
4726.73 1108
4727.37 1065
4728.02 1005
4728.67 1018
4729.32 955
4729.97 1015
4730.62 983
4731.26 997
4731.91 980
4732.56 1016
4733.21 1060
4733.86 1040
4734.51 1018
4735.16 981
4735.80 983
4736.45 987
4737.10 1045
4737.75 1015
4738.40 1044
4739.05 1003
4739.70 1012
4740.35 1053
4741.00 1040
4741.64 990
4742.29 1028
4742.94 1065
4743.59 1032
4744.24 1023
4744.89 1025
4745.54 1016
4746.19 991
4746.84 1072
4747.49 1038
4748.14 1020
4748.79 1021
4749.44 1054
4750.09 1087
4750.74 1037
4751.39 1030
4752.04 1092
4752.69 1137
4753.34 1134
4753.99 1115
4754.64 1158
4755.29 1127
4755.94 1093
4756.59 1107
4757.24 1098
4757.89 1072
4758.54 997
4759.19 1038
4759.84 1052
4760.49 1024
4761.14 1029
4761.79 1038
4762.44 1044
4763.09 1020
4763.74 1045
4764.39 1048
4765.04 1017
4765.69 1062
4766.35 1085
4767.00 1034
4767.65 986
4768.30 1030
4768.95 1021
4769.60 1003
4770.25 1014
4770.90 1055
4771.55 1081
4772.20 1050
4772.86 1068
4773.51 1088
4774.16 1079
4774.81 1078
4775.46 1055
4776.11 1036
4776.76 1030
4777.42 1089
4778.07 1051
4778.72 1038
4779.37 1055
4780.02 1017
4780.67 1032
4781.33 1065
4781.98 1035
4782.63 1040
4783.28 1056
4783.93 1066
4784.59 1041
4785.24 1027
4785.89 1106
4786.54 1114
4787.20 1122
4787.85 1037
4788.50 1048
4789.15 1079
4789.80 1114
4790.46 1090
4791.11 1113
4791.76 1138
4792.41 1231
4793.07 1177
4793.72 1188
4794.37 1155
4795.03 1189
4795.68 1189
4796.33 1201
4796.98 1177
4797.64 1149
4798.29 1219
4798.94 1171
4799.60 1148
4800.25 1151
4800.90 1189
4801.56 1250
4802.21 1237
4802.86 1215
4803.52 1183
4804.17 1210
4804.82 1214
4805.48 1280
4806.13 1213
4806.78 1237
4807.44 1275
4808.09 1303
4808.74 1266
4809.40 1243
4810.05 1265
4810.71 1258
4811.36 1247
4812.01 1248
4812.67 1309
4813.32 1311
4813.98 1305
4814.63 1300
4815.28 1346
4815.94 1313
4816.59 1317
4817.25 1360
4817.90 1385
4818.56 1348
4819.21 1335
4819.86 1340
4820.52 1403
4821.17 1395
4821.83 1440
4822.48 1519
4823.14 1629
4823.79 1599
4824.45 1636
4825.10 1673
4825.76 1667
4826.41 1657
4827.07 1601
4827.72 1610
4828.38 1498
4829.03 1459
4829.69 1447
4830.34 1471
4831.00 1449
4831.65 1505
4832.31 1498
4832.96 1512
4833.62 1538
4834.27 1549
4834.93 1586
4835.59 1595
4836.24 1571
4836.90 1585
4837.55 1622
4838.21 1593
4838.86 1628
4839.52 1669
4840.18 1637
4840.83 1583
4841.49 1682
4842.14 1680
4842.80 1641
4843.46 1638
4844.11 1654
4844.77 1627
4845.42 1677
4846.08 1738
4846.74 1676
4847.39 1731
4848.05 1739
4848.71 1724
4849.36 1714
4850.02 1757
4850.68 1704
4851.33 1727
4851.99 1769
4852.65 1781
4853.30 1735
4853.96 1785
4854.62 1803
4855.27 1810
4855.93 1897
4856.59 1992
4857.24 2171
4857.90 2425
4858.56 2525
4859.21 2572
4859.87 2623
4860.53 2595
4861.19 2579
4861.84 2458
4862.50 2264
4863.16 2160
4863.82 2091
4864.47 2027
4865.13 1967
4865.79 1949
4866.45 1996
4867.10 2075
4867.76 2001
4868.42 2038
4869.08 2102
4869.74 2070
4870.39 1988
4871.05 1979
4871.71 1905
4872.37 1876
4873.03 1880
4873.68 1840
4874.34 1836
4875.00 1791
4875.66 1792
4876.32 1790
4876.97 1771
4877.63 1777
4878.29 1770
4878.95 1893
4879.61 1926
4880.27 2001
4880.93 1957
4881.58 1908
4882.24 1937
4882.90 1773
4883.56 1666
4884.22 1674
4884.88 1628
4885.54 1617
4886.20 1641
4886.86 1630
4887.51 1577
4888.17 1499
4888.83 1522
4889.49 1513
4890.15 1498
4890.81 1555
4891.47 1586
4892.13 1570
4892.79 1544
4893.45 1568
4894.11 1518
4894.77 1467
4895.43 1499
4896.09 1485
4896.75 1450
4897.41 1444
4898.07 1358
4898.73 1310
4899.39 1380
4900.04 1472
4900.70 1483
4901.36 1440
4902.02 1456
4902.69 1402
4903.35 1455
4904.01 1408
4904.67 1376
4905.33 1321
4905.99 1362
4906.65 1363
4907.31 1278
4907.97 1293
4908.63 1325
4909.29 1312
4909.95 1288
4910.61 1263
4911.27 1246
4911.93 1284
4912.59 1235
4913.25 1249
4913.91 1214
4914.57 1221
4915.24 1207
4915.90 1254
4916.56 1230
4917.22 1208
4917.88 1195
4918.54 1200
4919.20 1141
4919.86 1157
4920.52 1190
4921.19 1172
4921.85 1199
4922.51 1179
4923.17 1162
4923.83 1182
4924.49 1185
4925.15 1141
4925.82 1139
4926.48 1117
4927.14 1134
4927.80 1171
4928.46 1186
4929.12 1197
4929.79 1177
4930.45 1208
4931.11 1152
4931.77 1226
4932.43 1190
4933.10 1183
4933.76 1152
4934.42 1152
4935.08 1136
4935.75 1138
4936.41 1150
4937.07 1156
4937.73 1155
4938.40 1168
4939.06 1163
4939.72 1151
4940.38 1150
4941.05 1175
4941.71 1144
4942.37 1170
4943.03 1163
4943.70 1122
4944.36 1127
4945.02 1140
4945.69 1132
4946.35 1092
4947.01 1094
4947.68 1108
4948.34 1110
4949.00 1119
4949.66 1094
4950.33 1082
4950.99 1100
4951.65 1115
4952.32 1095
4952.98 1077
4953.65 1108
4954.31 1099
4954.97 1096
4955.64 1115
4956.30 1121
4956.96 1159
4957.63 1139
4958.29 1121
4958.95 1123
4959.62 1115
4960.28 1141
4960.95 1188
4961.61 1209
4962.27 1253
4962.94 1250
4963.60 1280
4964.27 1309
4964.93 1338
4965.60 1324
4966.26 1294
4966.92 1277
4967.59 1255
4968.25 1241
4968.92 1200
4969.58 1154
4970.25 1133
4970.91 1167
4971.58 1150
4972.24 1083
4972.91 1157
4973.57 1122
4974.24 1124
4974.90 1174
4975.57 1168
4976.23 1169
4976.90 1220
4977.56 1233
4978.23 1202
4978.89 1165
4979.56 1188
4980.22 1189
4980.89 1191
4981.55 1174
4982.22 1158
4982.88 1152
4983.55 1099
4984.21 1095
4984.88 1040
4985.55 1059
4986.21 1068
4986.88 1093
4987.54 1078
4988.21 1017
4988.87 995
4989.54 1067
4990.21 1064
4990.87 1060
4991.54 1083
4992.20 1111
4992.87 1061
4993.54 1057
4994.20 1029
4994.87 1043
4995.54 1096
4996.20 999
4996.87 1026
4997.54 1021
4998.20 1068
4998.87 1067
4999.53 1040
5000.20 1005
5000.87 1021
5001.53 1015
5002.20 999
5002.87 1021
5003.54 999
5004.20 1009
5004.87 1004
5005.54 1006
5006.20 1023
5006.87 1024
5007.54 1008
5008.20 1027
5008.87 1014
5009.54 1058
5010.21 1051
5010.87 1031
5011.54 1059
5012.21 1079
5012.88 1036
5013.54 1023
5014.21 1015
5014.88 1022
5015.55 1029
5016.21 992
5016.88 1012
5017.55 1007
5018.22 986
5018.89 984
5019.55 963
5020.22 994
5020.89 989
5021.56 1013
5022.23 1007
5022.89 1018
5023.56 1008
5024.23 994
5024.90 1012
5025.57 981
5026.23 1014
5026.90 991
5027.57 1027
5028.24 1013
5028.91 979
5029.58 1010
5030.25 1003
5030.91 1017
5031.58 969
5032.25 957
5032.92 953
5033.59 984
5034.26 969
5034.93 951
5035.60 931
5036.27 976
5036.93 1016
5037.60 996
5038.27 1058
5038.94 977
5039.61 992
5040.28 992
5040.95 997
5041.62 969
5042.29 996
5042.96 998
5043.63 1004
5044.30 997
5044.97 995
5045.64 952
5046.31 973
5046.98 1023
5047.65 1022
5048.32 1021
5048.99 983
5049.66 980
5050.33 965
5051.00 949
5051.67 942
5052.34 942
5053.01 977
5053.68 1009
5054.35 963
5055.02 987
5055.69 992
5056.36 991
5057.03 947
5057.70 906
5058.37 987
5059.04 951
5059.71 946
5060.38 933
5061.05 910
5061.72 935
5062.39 951
5063.06 929
5063.73 884
5064.40 922
5065.08 962
5065.75 958
5066.42 964
5067.09 887
5067.76 950
5068.43 980
5069.10 966
5069.77 951
5070.44 921
5071.12 926
5071.79 969
5072.46 967
5073.13 929
5073.80 989
5074.47 972
5075.14 1043
5075.82 964
5076.49 965
5077.16 1015
5077.83 1005
5078.50 1018
5079.18 1015
5079.85 1025
5080.52 1005
5081.19 1054
5081.86 1022
5082.54 1017
5083.21 1015
5083.88 1015
5084.55 1049
5085.22 997
5085.90 997
5086.57 975
5087.24 985
5087.91 979
5088.59 995
5089.26 1028
5089.93 1006
5090.60 1045
5091.28 992
5091.95 1015
5092.62 1003
5093.30 1020
5093.97 1026
5094.64 996
5095.31 973
5095.99 976
5096.66 1000
5097.33 970
5098.01 995
5098.68 994
5099.35 942
5100.03 988
5100.70 983
5101.37 1016
5102.05 995
5102.72 939
5103.39 1013
5104.07 981
5104.74 996
5105.41 1063
5106.09 985
5106.76 1020
5107.43 998
5108.11 960
5108.78 1044
5109.46 998
5110.13 1009
5110.80 973
5111.48 977
5112.15 935
5112.83 952
5113.50 962
5114.17 988
5114.85 942
5115.52 978
5116.20 983
5116.87 973
5117.55 1016
5118.22 1069
5118.89 1105
5119.57 1082
5120.24 1147
5120.92 1153
5121.59 1113
5122.27 1089
5122.94 1172
5123.62 1155
5124.29 1115
5124.97 1046
5125.64 1069
5126.32 1017
5126.99 1050
5127.67 1066
5128.34 1001
5129.02 1044
5129.69 1036
5130.37 1012
5131.04 990
5131.72 984
5132.39 1057
5133.07 1002
5133.75 1026
5134.42 1013
5135.10 1011
5135.77 1042
5136.45 1008
5137.12 992
5137.80 981
5138.47 961
5139.15 978
5139.83 942
5140.50 956
5141.18 980
5141.85 977
5142.53 976
5143.21 967
5143.88 954
5144.56 961
5145.23 960
5145.91 974
5146.59 935
5147.26 955
5147.94 951
5148.62 980
5149.29 987
5149.97 960
5150.65 929
5151.32 928
5152.00 934
5152.68 930
5153.35 921
5154.03 924
5154.71 907
5155.38 910
5156.06 928
5156.74 936
5157.41 939
5158.09 909
5158.77 898
5159.45 928
5160.12 950
5160.80 942
5161.48 932
5162.16 954
5162.83 965
5163.51 952
5164.19 958
5164.87 976
5165.54 967
5166.22 1014
5166.90 984
5167.58 952
5168.25 984
5168.93 952
5169.61 993
5170.29 977
5170.96 980
5171.64 970
5172.32 933
5173.00 974
5173.68 950
5174.36 924
5175.03 950
5175.71 940
5176.39 913
5177.07 924
5177.75 880
5178.42 916
5179.10 912
5179.78 922
5180.46 903
5181.14 881
5181.82 948
5182.50 942
5183.18 947
5183.85 908
5184.53 954
5185.21 950
5185.89 859
5186.57 890
5187.25 927
5187.93 891
5188.61 951
5189.29 915
5189.96 874
5190.64 899
5191.32 890
5192.00 881
5192.68 851
5193.36 886
5194.04 911
5194.72 874
5195.40 920
5196.08 949
5196.76 947
5197.44 944
5198.12 960
5198.80 889
5199.48 890
5200.16 941
5200.84 942
5201.52 915
5202.20 917
5202.88 893
5203.56 933
5204.24 967
5204.92 966
5205.60 933
5206.28 920
5206.96 885
5207.64 943
5208.32 960
5209.00 966
5209.68 898
5210.36 892
5211.04 934
5211.72 930
5212.40 938
5213.08 924
5213.76 1011
5214.44 971
5215.13 960
5215.81 990
5216.49 986
5217.17 963
5217.85 979
5218.53 961
5219.21 941
5219.89 960
5220.57 952
5221.25 948
5221.94 950
5222.62 952
5223.30 945
5223.98 982
5224.66 973
5225.34 956
5226.02 965
5226.71 936
5227.39 970
5228.07 921
5228.75 954
5229.43 938
5230.11 935
5230.80 957
5231.48 973
5232.16 937
5232.84 927
5233.52 950
5234.21 960
5234.89 975
5235.57 950
5236.25 958
5236.93 997
5237.62 987
5238.30 957
5238.98 956
5239.66 979
5240.35 986
5241.03 1028
5241.71 1009
5242.39 1004
5243.08 964
5243.76 985
5244.44 978
5245.13 973
5245.81 938
5246.49 941
5247.17 984
5247.86 948
5248.54 966
5249.22 972
5249.91 994
5250.59 918
5251.27 957
5251.96 986
5252.64 970
5253.32 973
5254.01 961
5254.69 985
5255.37 979
5256.06 967
5256.74 998
5257.42 989
5258.11 947
5258.79 939
5259.47 956
5260.16 963
5260.84 935
5261.53 977
5262.21 1001
5262.89 1009
5263.58 1017
5264.26 1031
5264.95 1021
5265.63 1025
5266.31 1046
5267.00 992
5267.68 999
5268.37 1017
5269.05 1009
5269.73 1014
5270.42 1006
5271.10 964
5271.79 1005
5272.47 959
5273.16 966
5273.84 953
5274.53 939
5275.21 965
5275.90 999
5276.58 971
5277.27 989
5277.95 980
5278.64 972
5279.32 1013
5280.01 953
5280.69 993
5281.38 925
5282.06 945
5282.75 963
5283.43 945
5284.12 953
5284.80 971
5285.49 1004
5286.17 991
5286.86 966
5287.54 943
5288.23 964
5288.92 946
5289.60 950
5290.29 984
5290.97 967
5291.66 924
5292.34 961
5293.03 945
5293.72 974
5294.40 964
5295.09 999
5295.77 980
5296.46 935
5297.15 974
5297.83 1000
5298.52 1038
5299.20 1069
5299.89 1059
5300.58 1040
5301.26 1024
5301.95 1031
5302.64 1008
5303.32 1029
5304.01 1030
5304.70 1121
5305.38 1137
5306.07 1123
5306.76 1142
5307.44 1170
5308.13 1205
5308.82 1168
5309.50 1134
5310.19 1103
5310.88 1141
5311.57 1129
5312.25 1183
5312.94 1168
5313.63 1191
5314.31 1173
5315.00 1156
5315.69 1139
5316.38 1160
5317.06 1113
5317.75 1084
5318.44 1125
5319.13 1115
5319.81 1105
5320.50 1126
5321.19 1184
5321.88 1205
5322.57 1158
5323.25 1212
5323.94 1174
5324.63 1099
5325.32 1134
5326.00 1053
5326.69 1082
5327.38 1079
5328.07 1052
5328.76 1061
5329.45 1009
5330.13 1011
5330.82 1039
5331.51 1027
5332.20 970
5332.89 993
5333.58 990
5334.26 1012
5334.95 966
5335.64 988
5336.33 1004
5337.02 1007
5337.71 965
5338.40 968
5339.09 973
5339.77 966
5340.46 986
5341.15 980
5341.84 956
5342.53 943
5343.22 950
5343.91 988
5344.60 994
5345.29 963
5345.98 947
5346.67 974
5347.36 1005
5348.05 995
5348.73 1003
5349.42 1011
5350.11 985
5350.80 996
5351.49 988
5352.18 1020
5352.87 979
5353.56 996
5354.25 987
5354.94 968
5355.63 984
5356.32 983
5357.01 1008
5357.70 1009
5358.39 957
5359.08 962
5359.77 1037
5360.46 1051
5361.15 1056
5361.84 1084
5362.53 1040
5363.22 1069
5363.91 1073
5364.61 1057
5365.30 1050
5365.99 1017
5366.68 995
5367.37 991
5368.06 961
5368.75 943
5369.44 938
5370.13 993
5370.82 970
5371.51 925
5372.20 916
5372.89 907
5373.59 939
5374.28 978
5374.97 949
5375.66 940
5376.35 958
5377.04 951
5377.73 930
5378.42 925
5379.12 931
5379.81 953
5380.50 959
5381.19 901
5381.88 919
5382.57 933
5383.27 906
5383.96 909
5384.65 925
5385.34 915
5386.03 943
5386.73 935
5387.42 963
5388.11 948
5388.80 982
5389.49 1001
5390.19 999
5390.88 981
5391.57 953
5392.26 982
5392.95 955
5393.65 971
5394.34 998
5395.03 1002
5395.72 988
5396.42 1046
5397.11 975
5397.80 901
5398.50 953
5399.19 1009
5399.88 1041
5400.57 978
5401.27 958
5401.96 962
5402.65 1004
5403.35 991
5404.04 945
5404.73 938
5405.42 984
5406.12 979
5406.81 1010
5407.50 971
5408.20 970
5408.89 984
5409.58 990
5410.28 1031
5410.97 1046
5411.66 1026
5412.36 1038
5413.05 1073
5413.75 1022
5414.44 1022
5415.13 1045
5415.83 1035
5416.52 1012
5417.21 1013
5417.91 1045
5418.60 1003
5419.30 1042
5419.99 1022
5420.68 1016
5421.38 1049
5422.07 1104
5422.77 1066
5423.46 1053
5424.16 1036
5424.85 1066
5425.54 1032
5426.24 1064
5426.93 1045
5427.63 1078
5428.32 1061
5429.02 1017
5429.71 1040
5430.41 1051
5431.10 1016
5431.80 1089
5432.49 1083
5433.19 1098
5433.88 1042
5434.58 1082
5435.27 1115
5435.97 1108
5436.66 1121
5437.36 1058
5438.05 1120
5438.75 1145
5439.44 1126
5440.14 1071
5440.83 1140
5441.53 1105
5442.22 1112
5442.92 1095
5443.62 1132
5444.31 1160
5445.01 1195
5445.70 1202
5446.40 1208
5447.09 1308
5447.79 1344
5448.49 1381
5449.18 1367
5449.88 1421
5450.57 1381
5451.27 1336
5451.97 1347
5452.66 1346
5453.36 1282
5454.05 1328
5454.75 1288
5455.45 1261
5456.14 1232
5456.84 1255
5457.54 1279
5458.23 1278
5458.93 1260
5459.63 1329
5460.32 1342
5461.02 1343
5461.72 1349
5462.41 1281
5463.11 1323
5463.81 1320
5464.50 1403
5465.20 1343
5465.90 1367
5466.59 1305
5467.29 1415
5467.99 1389
5468.69 1424
5469.38 1352
5470.08 1388
5470.78 1435
5471.48 1470
5472.17 1460
5472.87 1477
5473.57 1508
5474.27 1553
5474.96 1582
5475.66 1615
5476.36 1629
5477.06 1616
5477.75 1722
5478.45 1805
5479.15 1840
5479.85 1993
5480.55 2200
5481.24 2365
5481.94 2427
5482.64 2432
5483.34 2410
5484.04 2335
5484.73 2153
5485.43 2072
5486.13 1876
5486.83 1866
5487.53 1914
5488.23 1862
5488.92 1792
5489.62 1757
5490.32 1789
5491.02 1805
5491.72 1851
5492.42 1823
5493.12 1883
5493.81 1944
5494.51 1960
5495.21 2024
5495.91 2012
5496.61 2008
5497.31 2033
5498.01 2045
5498.71 2141
5499.41 2282
5500.11 2489
5500.81 2986
5501.50 3317
5502.20 3614
5502.90 3658
5503.60 3493
5504.30 3218
5505.00 2873
5505.70 2521
5506.40 2291
5507.10 2097
5507.80 1956
5508.50 1897
5509.20 1878
5509.90 1773
5510.60 1731
5511.30 1706
5512.00 1741
5512.70 1699
5513.40 1655
5514.10 1679
5514.80 1620
5515.50 1669
5516.20 1665
5516.90 1653
5517.60 1689
5518.30 1653
5519.00 1570
5519.70 1551
5520.40 1624
5521.10 1564
5521.80 1520
5522.50 1504
5523.20 1447
5523.90 1420
5524.61 1420
5525.31 1386
5526.01 1359
5526.71 1321
5527.41 1384
5528.11 1359
5528.81 1287
5529.51 1304
5530.21 1314
5530.91 1321
5531.62 1361
5532.32 1369
5533.02 1319
5533.72 1353
5534.42 1350
5535.12 1358
5535.82 1344
5536.53 1332
5537.23 1271
5537.93 1258
5538.63 1235
5539.33 1280
5540.03 1276
5540.74 1312
5541.44 1293
5542.14 1227
5542.84 1209
5543.54 1207
5544.24 1206
5544.95 1219
5545.65 1210
5546.35 1245
5547.05 1258
5547.76 1221
5548.46 1226
5549.16 1215
5549.86 1223
5550.56 1188
5551.27 1224
5551.97 1165
5552.67 1165
5553.37 1153
5554.08 1231
5554.78 1207
5555.48 1141
5556.19 1168
5556.89 1210
5557.59 1195
5558.29 1149
5559.00 1172
5559.70 1206
5560.40 1188
5561.11 1164
5561.81 1200
5562.51 1161
5563.22 1151
5563.92 1197
5564.62 1216
5565.33 1215
5566.03 1136
5566.73 1146
5567.44 1186
5568.14 1172
5568.84 1116
5569.55 1096
5570.25 1143
5570.95 1136
5571.66 1104
5572.36 1164
5573.06 1113
5573.77 1145
5574.47 1114
5575.18 1127
5575.88 1136
5576.58 1117
5577.29 1111
5577.99 1164
5578.70 1153
5579.40 1096
5580.11 1090
5580.81 1102
5581.51 1124
5582.22 1044
5582.92 1076
5583.63 1021
5584.33 1059
5585.04 1056
5585.74 1074
5586.45 1049
5587.15 1063
5587.86 1115
5588.56 1055
5589.26 1023
5589.97 1007
5590.67 1059
5591.38 972
5592.08 977
5592.79 1012
5593.49 1089
5594.20 1041
5594.91 999
5595.61 987
5596.32 1005
5597.02 1014
5597.73 1007
5598.43 1024
5599.14 1010
5599.84 1008
5600.55 1051
5601.25 1032
5601.96 992
5602.67 1005
5603.37 966
5604.08 1043
5604.78 1058
5605.49 1021
5606.19 999
5606.90 1040
5607.61 1000
5608.31 968
5609.02 1040
5609.72 1021
5610.43 1047
5611.14 1009
5611.84 1037
5612.55 993
5613.26 996
5613.96 961
5614.67 1004
5615.38 984
5616.08 1031
5616.79 1004
5617.49 1043
5618.20 1039
5618.91 1004
5619.62 1052
5620.32 1042
5621.03 998
5621.74 1025
5622.44 1062
5623.15 1049
5623.86 1070
5624.56 1031
5625.27 1057
5625.98 1003
5626.69 1045
5627.39 1029
5628.10 1108
5628.81 1029
5629.51 1024
5630.22 1042
5630.93 1067
5631.64 1088
5632.34 1077
5633.05 1106
5633.76 1092
5634.47 1142
5635.17 1091
5635.88 1136
5636.59 1121
5637.30 1154
5638.01 1170
5638.71 1148
5639.42 1148
5640.13 1117
5640.84 1110
5641.55 1111
5642.25 1094
5642.96 1105
5643.67 1064
5644.38 1059
5645.09 1070
5645.80 1088
5646.50 1072
5647.21 1013
5647.92 1057
5648.63 1005
5649.34 1062
5650.05 1063
5650.76 1056
5651.47 1039
5652.17 1072
5652.88 1080
5653.59 1085
5654.30 1092
5655.01 1069
5655.72 1080
5656.43 1064
5657.14 1125
5657.85 1070
5658.56 1113
5659.26 1090
5659.97 1098
5660.68 1138
5661.39 1120
5662.10 1116
5662.81 1116
5663.52 1112
5664.23 1133
5664.94 1073
5665.65 1053
5666.36 1072
5667.07 1078
5667.78 1075
5668.49 1028
5669.20 1067
5669.91 1051
5670.62 1079
5671.33 1091
5672.04 1136
5672.75 1184
5673.46 1110
5674.17 1091
5674.88 1084
5675.59 1107
5676.30 1086
5677.01 1063
5677.72 1018
5678.43 1030
5679.14 1036
5679.85 1008
5680.56 992
5681.27 1075
5681.98 1074
5682.69 1090
5683.41 1076
5684.12 1058
5684.83 1019
5685.54 1066
5686.25 1062
5686.96 1054
5687.67 1015
5688.38 1010
5689.09 1032
5689.80 985
5690.52 1032
5691.23 1019
5691.94 1026
5692.65 995
5693.36 1060
5694.07 993
5694.78 995
5695.49 1008
5696.21 1031
5696.92 1003
5697.63 992
5698.34 1011
5699.05 979
5699.77 961
5700.48 957
5701.19 973
5701.90 981
5702.61 1042
5703.32 1009
5704.04 1011
5704.75 1021
5705.46 1007
5706.17 994
5706.89 975
5707.60 998
5708.31 959
5709.02 988
5709.73 976
5710.45 954
5711.16 932
5711.87 952
5712.58 946
5713.30 956
5714.01 906
5714.72 883
5715.44 933
5716.15 975
5716.86 932
5717.57 979
5718.29 953
5719.00 983
5719.71 949
5720.43 944
5721.14 959
5721.85 939
5722.57 1000
5723.28 1019
5723.99 976
5724.71 967
5725.42 1022
5726.13 1006
5726.85 1011
5727.56 981
5728.27 976
5728.99 994
5729.70 967
5730.41 929
5731.13 979
5731.84 970
5732.56 951
5733.27 953
5733.98 961
5734.70 944
5735.41 937
5736.12 945
5736.84 971
5737.55 959
5738.27 981
5738.98 982
5739.70 952
5740.41 973
5741.12 955
5741.84 971
5742.55 952
5743.27 981
5743.98 966
5744.70 977
5745.41 948
5746.13 934
5746.84 904
5747.56 961
5748.27 959
5748.99 951
5749.70 929
5750.42 967
5751.13 971
5751.85 946
5752.56 922
5753.28 963
5753.99 975
5754.71 961
5755.42 986
5756.14 963
5756.85 968
5757.57 1011
5758.28 956
5759.00 970
5759.71 932
5760.43 972
5761.14 1019
5761.86 1026
5762.58 931
5763.29 918
5764.01 984
5764.72 1012
5765.44 963
5766.16 996
5766.87 1004
5767.59 997
5768.30 1023
5769.02 1016
5769.74 1020
5770.45 1053
5771.17 1126
5771.88 1070
5772.60 1061
5773.32 1057
5774.03 1046
5774.75 999
5775.47 1023
5776.18 1034
5776.90 1008
5777.62 1001
5778.33 1041
5779.05 1013
5779.77 973
5780.48 1034
5781.20 1070
5781.92 1015
5782.63 1010
5783.35 1020
5784.07 985
5784.78 1023
5785.50 1036
5786.22 994
5786.94 969
5787.65 1020
5788.37 996
5789.09 979
5789.81 988
5790.52 982
5791.24 985
5791.96 966
5792.68 991
5793.39 965
5794.11 984
5794.83 1009
5795.55 1000
5796.26 984
5796.98 1001
5797.70 991
5798.42 1004
5799.14 1048
5799.85 1009
5800.57 1024
5801.29 1010
5802.01 1009
5802.73 1019
5803.44 1047
5804.16 1031
5804.88 990
5805.60 976
5806.32 1001
5807.04 990
5807.75 955
5808.47 963
5809.19 999
5809.91 1007
5810.63 1022
5811.35 984
5812.07 970
5812.79 1032
5813.50 1032
5814.22 1022
5814.94 1018
5815.66 1034
5816.38 1029
5817.10 1014
5817.82 1019
5818.54 1041
5819.26 1048
5819.98 1006
5820.70 1026
5821.41 1042
5822.13 1056
5822.85 1034
5823.57 1060
5824.29 1022
5825.01 1037
5825.73 1034
5826.45 1055
5827.17 1023
5827.89 1023
5828.61 1031
5829.33 1094
5830.05 1021
5830.77 1017
5831.49 1038
5832.21 1027
5832.93 1051
5833.65 1050
5834.37 1057
5835.09 1074
5835.81 1113
5836.53 1075
5837.25 1086
5837.97 1063
5838.69 1089
5839.41 1089
5840.13 1059
5840.85 1078
5841.57 1066
5842.30 1092
5843.02 1083
5843.74 1100
5844.46 1080
5845.18 1064
5845.90 1069
5846.62 1078
5847.34 1090
5848.06 1142
5848.78 1181
5849.50 1156
5850.23 1144
5850.95 1138
5851.67 1110
5852.39 1146
5853.11 1141
5853.83 1125
5854.55 1131
5855.27 1152
5856.00 1135
5856.72 1212
5857.44 1162
5858.16 1119
5858.88 1166
5859.60 1156
5860.33 1170
5861.05 1170
5861.77 1158
5862.49 1114
5863.21 1175
5863.94 1184
5864.66 1180
5865.38 1175
5866.10 1220
5866.82 1218
5867.55 1247
5868.27 1236
5868.99 1210
5869.71 1219
5870.43 1231
5871.16 1337
5871.88 1272
5872.60 1242
5873.32 1237
5874.05 1265
5874.77 1289
5875.49 1255
5876.22 1216
5876.94 1270
5877.66 1270
5878.38 1349
5879.11 1358
5879.83 1313
5880.55 1422
5881.28 1416
5882.00 1405
5882.72 1397
5883.45 1381
5884.17 1344
5884.89 1373
5885.61 1336
5886.34 1392
5887.06 1373
5887.79 1411
5888.51 1386
5889.23 1425
5889.96 1435
5890.68 1394
5891.40 1406
5892.13 1371
5892.85 1381
5893.57 1399
5894.30 1420
5895.02 1438
5895.75 1403
5896.47 1417
5897.19 1441
5897.92 1416
5898.64 1407
5899.37 1420
5900.09 1341
5900.81 1403
5901.54 1415
5902.26 1472
5902.99 1487
5903.71 1466
5904.44 1483
5905.16 1498
5905.89 1517
5906.61 1529
5907.33 1522
5908.06 1538
5908.78 1532
5909.51 1533
5910.23 1569
5910.96 1575
5911.68 1586
5912.41 1597
5913.13 1612
5913.86 1554
5914.58 1571
5915.31 1670
5916.03 1679
5916.76 1660
5917.48 1587
5918.21 1626
5918.94 1667
5919.66 1715
5920.39 1732
5921.11 1709
5921.84 1720
5922.56 1751
5923.29 1768
5924.01 1774
5924.74 1819
5925.47 1784
5926.19 1807
5926.92 1835
5927.64 1854
5928.37 1906
5929.09 1957
5929.82 1929
5930.55 1971
5931.27 2033
5932.00 2000
5932.73 2030
5933.45 2060
5934.18 2091
5934.90 2073
5935.63 2066
5936.36 2165
5937.08 2185
5937.81 2212
5938.54 2227
5939.26 2296
5939.99 2275
5940.72 2329
5941.44 2349
5942.17 2385
5942.90 2375
5943.62 2470
5944.35 2509
5945.08 2623
5945.80 2633
5946.53 2689
5947.26 2717
5947.99 2794
5948.71 2813
5949.44 2848
5950.17 2906
5950.89 2997
5951.62 3158
5952.35 3299
5953.08 3520
5953.80 3612
5954.53 3776
5955.26 3856
5955.99 3739
5956.71 3651
5957.44 3630
5958.17 3583
5958.90 3568
5959.63 3475
5960.35 3452
5961.08 3489
5961.81 3563
5962.54 3490
5963.27 3510
5963.99 3582
5964.72 3646
5965.45 3786
5966.18 4018
5966.91 4276
5967.64 4485
5968.36 4575
5969.09 4694
5969.82 4652
5970.55 4521
5971.28 4365
5972.01 4364
5972.73 4232
5973.46 4046
5974.19 4007
5974.92 4021
5975.65 4013
5976.38 3952
5977.11 3964
5977.84 3959
5978.57 4007
5979.29 4111
5980.02 4186
5980.75 4344
5981.48 4360
5982.21 4441
5982.94 4499
5983.67 4591
5984.40 4515
5985.13 4461
5985.86 4497
5986.59 4573
5987.32 4542
5988.05 4613
5988.78 4560
5989.51 4562
5990.24 4470
5990.97 4576
5991.70 4639
5992.43 4652
5993.16 4634
5993.89 4647
5994.62 4745
5995.35 4770
5996.08 4904
5996.81 5021
5997.54 5115
5998.27 5200
5999.00 5216
5999.73 5332
6000.46 5359
6001.19 5319
6001.92 5176
6002.65 5091
6003.38 5008
6004.11 5099
6004.84 4988
6005.57 4881
6006.30 4754
6007.03 4754
6007.76 4813
6008.49 4965
6009.22 5169
6009.95 5518
6010.69 6212
6011.42 7110
6012.15 8198
6012.88 9466
6013.61 10926
6014.34 11928
6015.07 12545
6015.80 12809
6016.54 12506
6017.27 11862
6018.00 10877
6018.73 9734
6019.46 8729
6020.19 7690
6020.92 6789
6021.66 6080
6022.39 5420
6023.12 5022
6023.85 4664
6024.58 4436
6025.31 4311
6026.05 4171
6026.78 4061
6027.51 4013
6028.24 4013
6028.97 4020
6029.71 4044
6030.44 4193
6031.17 4176
6031.90 4121
6032.64 4078
6033.37 3924
6034.10 3776
6034.83 3666
6035.57 3482
6036.30 3459
6037.03 3398
6037.76 3398
6038.50 3473
6039.23 3542
6039.96 3564
6040.69 3606
6041.43 3655
6042.16 3659
6042.89 3700
6043.63 3771
6044.36 3731
6045.09 3783
6045.82 3861
6046.56 3874
6047.29 3884
6048.02 3873
6048.76 3928
6049.49 3963
6050.22 3994
6050.96 3985
6051.69 4029
6052.42 4231
6053.16 4331
6053.89 4387
6054.63 4472
6055.36 4553
6056.09 4449
6056.83 4258
6057.56 4229
6058.29 4052
6059.03 3997
6059.76 3863
6060.50 3877
6061.23 3844
6061.96 3866
6062.70 3757
6063.43 3727
6064.17 3734
6064.90 3769
6065.63 3660
6066.37 3597
6067.10 3586
6067.84 3510
6068.57 3474
6069.31 3370
6070.04 3334
6070.78 3336
6071.51 3330
6072.25 3286
6072.98 3329
6073.72 3190
6074.45 3226
6075.18 3168
6075.92 3234
6076.65 3242
6077.39 3282
6078.12 3239
6078.86 3193
6079.59 3168
6080.33 3147
6081.07 3077
6081.80 3038
6082.54 2968
6083.27 2904
6084.01 2854
6084.74 2812
6085.48 2792
6086.21 2739
6086.95 2757
6087.68 2712
6088.42 2708
6089.16 2657
6089.89 2675
6090.63 2662
6091.36 2659
6092.10 2645
6092.84 2690
6093.57 2656
6094.31 2647
6095.04 2622
6095.78 2557
6096.52 2535
6097.25 2457
6097.99 2463
6098.72 2477
6099.46 2492
6100.20 2470
6100.93 2435
6101.67 2419
6102.41 2441
6103.14 2393
6103.88 2417
6104.62 2396
6105.35 2408
6106.09 2436
6106.83 2384
6107.56 2440
6108.30 2357
6109.04 2394
6109.77 2367
6110.51 2438
6111.25 2429
6111.99 2480
6112.72 2425
6113.46 2444
6114.20 2476
6114.93 2448
6115.67 2454
6116.41 2442
6117.15 2421
6117.88 2463
6118.62 2559
6119.36 2515
6120.10 2512
6120.83 2514
6121.57 2468
6122.31 2544
6123.05 2576
6123.79 2564
6124.52 2533
6125.26 2584
6126.00 2662
6126.74 2663
6127.47 2608
6128.21 2656
6128.95 2592
6129.69 2608
6130.43 2617
6131.17 2662
6131.90 2628
6132.64 2590
6133.38 2626
6134.12 2682
6134.86 2631
6135.60 2685
6136.33 2673
6137.07 2724
6137.81 2729
6138.55 2737
6139.29 2739
6140.03 2753
6140.77 2762
6141.51 2787
6142.24 2837
6142.98 2749
6143.72 2789
6144.46 2789
6145.20 2845
6145.94 2760
6146.68 2871
6147.42 2853
6148.16 2887
6148.90 2976
6149.64 2943
6150.38 2974
6151.12 2948
6151.86 3047
6152.59 3064
6153.33 3065
6154.07 3079
6154.81 3145
6155.55 3099
6156.29 3139
6157.03 3098
6157.77 3202
6158.51 3209
6159.25 3251
6159.99 3319
6160.73 3338
6161.47 3377
6162.21 3433
6162.95 3522
6163.69 3575
6164.43 3769
6165.17 3972
6165.91 4225
6166.65 4433
6167.39 4566
6168.14 4616
6168.88 4717
6169.62 4731
6170.36 4649
6171.10 4591
6171.84 4540
6172.58 4451
6173.32 4391
6174.06 4282
6174.80 4180
6175.54 4172
6176.28 4125
6177.02 4065
6177.77 4055
6178.51 4126
6179.25 4085
6179.99 4091
6180.73 4129
6181.47 4190
6182.21 4285
6182.95 4296
6183.70 4379
6184.44 4311
6185.18 4396
6185.92 4529
6186.66 4561
6187.40 4564
6188.15 4668
6188.89 4681
6189.63 4735
6190.37 4845
6191.11 4921
6191.85 5028
6192.60 5295
6193.34 5470
6194.08 5534
6194.82 5663
6195.56 5752
6196.31 5775
6197.05 5722
6197.79 5771
6198.53 5593
6199.28 5581
6200.02 5487
6200.76 5501
6201.50 5536
6202.25 5569
6202.99 5551
6203.73 5718
6204.47 6028
6205.22 6585
6205.96 7506
6206.70 8980
6207.44 11020
6208.19 13591
6208.93 16377
6209.67 18652
6210.42 20511
6211.16 21279
6211.90 20881
6212.65 19795
6213.39 17836
6214.13 15544
6214.88 13270
6215.62 11175
6216.36 9693
6217.11 8051
6217.85 6881
6218.59 6012
6219.34 5348
6220.08 4866
6220.82 4499
6221.57 4287
6222.31 4108
6223.05 4001
6223.80 3855
6224.54 3834
6225.29 3785
6226.03 3788
6226.77 3728
6227.52 3568
6228.26 3419
6229.01 3214
6229.75 3027
6230.49 2936
6231.24 2849
6231.98 2787
6232.73 2770
6233.47 2773
6234.22 2808
6234.96 2788
6235.71 2813
6236.45 2874
6237.19 2918
6237.94 2937
6238.68 3049
6239.43 3108
6240.17 3206
6240.92 3259
6241.66 3256
6242.41 3309
6243.15 3328
6243.90 3285
6244.64 3251
6245.39 3232
6246.13 3286
6246.88 3305
6247.62 3360
6248.37 3457
6249.12 3530
6249.86 3499
6250.61 3463
6251.35 3505
6252.10 3492
6252.84 3407
6253.59 3388
6254.33 3292
6255.08 3319
6255.83 3351
6256.57 3354
6257.32 3350
6258.06 3356
6258.81 3322
6259.55 3302
6260.30 3278
6261.05 3269
6261.79 3233
6262.54 3179
6263.28 3138
6264.03 3174
6264.78 3160
6265.52 3128
6266.27 3108
6267.02 3072
6267.76 3069
6268.51 3043
6269.26 3086
6270.00 3195
6270.75 3193
6271.50 3178
6272.24 3224
6272.99 3235
6273.74 3271
6274.48 3265
6275.23 3237
6275.98 3180
6276.72 3177
6277.47 3109
6278.22 3079
6278.96 3065
6279.71 3006
6280.46 2874
6281.21 2756
6281.95 2709
6282.70 2655
6283.45 2561
6284.20 2604
6284.94 2539
6285.69 2440
6286.44 2457
6287.19 2419
6287.93 2412
6288.68 2407
6289.43 2433
6290.18 2388
6290.92 2325
6291.67 2347
6292.42 2305
6293.17 2231
6293.92 2182
6294.66 2197
6295.41 2170
6296.16 2172
6296.91 2134
6297.66 2145
6298.41 2107
6299.15 2095
6299.90 2050
6300.65 2064
6301.40 2023
6302.15 2002
6302.90 1943
6303.64 2013
6304.39 1999
6305.14 1913
6305.89 1950
6306.64 1953
6307.39 1964
6308.14 1962
6308.89 1928
6309.63 1955
6310.38 1930
6311.13 2012
6311.88 2046
6312.63 1984
6313.38 2026
6314.13 1966
6314.88 1946
6315.63 2018
6316.38 1946
6317.13 1988
6317.88 1995
6318.63 2049
6319.38 2039
6320.12 1993
6320.87 1909
6321.62 1875
6322.37 1838
6323.12 1841
6323.87 1835
6324.62 1751
6325.37 1820
6326.12 1797
6326.87 1756
6327.62 1811
6328.37 1767
6329.12 1730
6329.87 1744
6330.62 1740
6331.37 1759
6332.12 1779
6332.87 1793
6333.62 1787
6334.37 1762
6335.13 1781
6335.88 1804
6336.63 1850
6337.38 1790
6338.13 1774
6338.88 1815
6339.63 1855
6340.38 1806
6341.13 1796
6341.88 1746
6342.63 1757
6343.38 1782
6344.13 1780
6344.89 1733
6345.64 1700
6346.39 1721
6347.14 1708
6347.89 1694
6348.64 1744
6349.39 1723
6350.14 1779
6350.90 1782
6351.65 1805
6352.40 1841
6353.15 1865
6353.90 1933
6354.65 1914
6355.40 1961
6356.16 1949
6356.91 1958
6357.66 1893
6358.41 1851
6359.16 1843
6359.92 1792
6360.67 1780
6361.42 1770
6362.17 1716
6362.92 1719
6363.68 1688
6364.43 1690
6365.18 1682
6365.93 1646
6366.68 1651
6367.44 1698
6368.19 1646
6368.94 1728
6369.69 1689
6370.45 1681
6371.20 1696
6371.95 1715
6372.70 1732
6373.46 1686
6374.21 1657
6374.96 1624
6375.72 1599
6376.47 1653
6377.22 1643
6377.97 1628
6378.73 1665
6379.48 1657
6380.23 1696
6380.99 1745
6381.74 1778
6382.49 1781
6383.25 1783
6384.00 1727
6384.75 1740
6385.51 1739
6386.26 1735
6387.01 1671
6387.77 1636
6388.52 1630
6389.27 1646
6390.03 1664
6390.78 1617
6391.54 1651
6392.29 1602
6393.04 1603
6393.80 1605
6394.55 1646
6395.31 1680
6396.06 1617
6396.81 1624
6397.57 1708
6398.32 1695
6399.08 1676
6399.83 1707
6400.59 1693
6401.34 1685
6402.09 1662
6402.85 1722
6403.60 1678
6404.36 1675
6405.11 1687
6405.87 1667
6406.62 1680
6407.38 1686
6408.13 1651
6408.89 1661
6409.64 1712
6410.40 1704
6411.15 1726
6411.91 1801
6412.66 1744
6413.42 1747
6414.17 1737
6414.93 1711
6415.68 1757
6416.44 1739
6417.19 1789
6417.95 1843
6418.70 1799
6419.46 1773
6420.21 1758
6420.97 1778
6421.72 1768
6422.48 1744
6423.24 1726
6423.99 1724
6424.75 1795
6425.50 1794
6426.26 1811
6427.01 1768
6427.77 1821
6428.53 1813
6429.28 1842
6430.04 1874
6430.79 1827
6431.55 1866
6432.31 1907
6433.06 1877
6433.82 1866
6434.58 1877
6435.33 1903
6436.09 1958
6436.85 1951
6437.60 1959
6438.36 1984
6439.11 2022
6439.87 2002
6440.63 2012
6441.38 2059
6442.14 2054
6442.90 2042
6443.66 2078
6444.41 2090
6445.17 2150
6445.93 2190
6446.68 2161
6447.44 2171
6448.20 2208
6448.95 2206
6449.71 2232
6450.47 2300
6451.23 2302
6451.98 2261
6452.74 2280
6453.50 2348
6454.26 2292
6455.01 2317
6455.77 2383
6456.53 2365
6457.29 2325
6458.04 2349
6458.80 2419
6459.56 2398
6460.32 2354
6461.08 2349
6461.83 2409
6462.59 2490
6463.35 2561
6464.11 2597
6464.87 2717
6465.62 2784
6466.38 2861
6467.14 2906
6467.90 2916
6468.66 2957
6469.42 2970
6470.17 2990
6470.93 2969
6471.69 2953
6472.45 2933
6473.21 2964
6473.97 3025
6474.72 2975
6475.48 2985
6476.24 3040
6477.00 3148
6477.76 3143
6478.52 3149
6479.28 3154
6480.04 3263
6480.80 3381
6481.56 3448
6482.31 3458
6483.07 3454
6483.83 3563
6484.59 3616
6485.35 3688
6486.11 3645
6486.87 3644
6487.63 3759
6488.39 3767
6489.15 3835
6489.91 3908
6490.67 3922
6491.43 4046
6492.19 4148
6492.95 4262
6493.71 4391
6494.47 4391
6495.23 4428
6495.99 4457
6496.75 4417
6497.51 4381
6498.27 4352
6499.03 4254
6499.79 4304
6500.55 4339
6501.31 4322
6502.07 4377
6502.83 4382
6503.59 4461
6504.35 4710
6505.11 5210
6505.87 6194
6506.63 7736
6507.39 9889
6508.15 12288
6508.91 14474
6509.67 16241
6510.43 17152
6511.19 16899
6511.96 15927
6512.72 14334
6513.48 12659
6514.24 10993
6515.00 9501
6515.76 8059
6516.52 6976
6517.28 6155
6518.04 5570
6518.80 5145
6519.57 4938
6520.33 4744
6521.09 4636
6521.85 4552
6522.61 4451
6523.37 4426
6524.14 4447
6524.90 4511
6525.66 4558
6526.42 4782
6527.18 4869
6527.94 5005
6528.71 5043
6529.47 5009
6530.23 4900
6530.99 4918
6531.75 4895
6532.52 4804
6533.28 4719
6534.04 4961
6534.80 5462
6535.56 6079
6536.33 6781
6537.09 7471
6537.85 7969
6538.61 8140
6539.38 8005
6540.14 7666
6540.90 7129
6541.66 6459
6542.43 5762
6543.19 5317
6543.95 4966
6544.71 4663
6545.48 4549
6546.24 4516
6547.00 4444
6547.77 4511
6548.53 4450
6549.29 4450
6550.06 4415
6550.82 4397
6551.58 4366
6552.34 4357
6553.11 4260
6553.87 4236
6554.63 4242
6555.40 4235
6556.16 4194
6556.93 4173
6557.69 4098
6558.45 4114
6559.22 4152
6559.98 4180
6560.74 4238
6561.51 4305
6562.27 4290
6563.03 4264
6563.80 4333
6564.56 4334
6565.33 4378
6566.09 4381
6566.85 4408
6567.62 4429
6568.38 4480
6569.15 4461
6569.91 4430
6570.68 4530
6571.44 4542
6572.20 4536
6572.97 4543
6573.73 4613
6574.50 4498
6575.26 4459
6576.03 4514
6576.79 4478
6577.56 4498
6578.32 4444
6579.09 4425
6579.85 4341
6580.62 4359
6581.38 4302
6582.15 4290
6582.91 4292
6583.68 4350
6584.44 4365
6585.21 4432
6585.97 4306
6586.74 4278
6587.50 4223
6588.27 4238
6589.03 4360
6589.80 4316
6590.56 4249
6591.33 4299
6592.09 4410
6592.86 4566
6593.63 4758
6594.39 4907
6595.16 5065
6595.92 5218
6596.69 5263
6597.45 5237
6598.22 5257
6598.99 5124
6599.75 4995
6600.52 4705
6601.28 4528
6602.05 4358
6602.82 4092
6603.58 4052
6604.35 3971
6605.11 3890
6605.88 3800
6606.65 3745
6607.41 3725
6608.18 3775
6608.95 3737
6609.71 3771
6610.48 3744
6611.25 3771
6612.01 3770
6612.78 3710
6613.55 3666
6614.31 3621
6615.08 3590
6615.85 3605
6616.61 3630
6617.38 3641
6618.15 3620
6618.92 3580
6619.68 3684
6620.45 3778
6621.22 3976
6621.98 4132
6622.75 4314
6623.52 4448
6624.29 4576
6625.05 4617
6625.82 4491
6626.59 4430
6627.36 4263
6628.12 4123
6628.89 4001
6629.66 3827
6630.43 3761
6631.20 3682
6631.96 3634
6632.73 3621
6633.50 3694
6634.27 3838
6635.04 3978
6635.80 4034
6636.57 4187
6637.34 4205
6638.11 4311
6638.88 4377
6639.64 4461
6640.41 4557
6641.18 4687
6641.95 4712
6642.72 4819
6643.49 4839
6644.26 4747
6645.02 4631
6645.79 4450
6646.56 4207
6647.33 3962
6648.10 3792
6648.87 3610
6649.64 3495
6650.41 3320
6651.17 3243
6651.94 3142
6652.71 3193
6653.48 3151
6654.25 3203
6655.02 3136
6655.79 3137
6656.56 3098
6657.33 3112
6658.10 3075
6658.87 2997
6659.64 3012
6660.41 2968
6661.17 2929
6661.94 2909
6662.71 2944
6663.48 2918
6664.25 2925
6665.02 2977
6665.79 2920
6666.56 2867
6667.33 2953
6668.10 2953
6668.87 2987
6669.64 3000
6670.41 3022
6671.18 3104
6671.95 3136
6672.72 3141
6673.49 3128
6674.26 3178
6675.03 3078
6675.80 3120
6676.58 3107
6677.35 3067
6678.12 3070
6678.89 3113
6679.66 3113
6680.43 3113
6681.20 3221
6681.97 3208
6682.74 3252
6683.51 3274
6684.28 3388
6685.05 3396
6685.82 3501
6686.59 3555
6687.37 3551
6688.14 3488
6688.91 3417
6689.68 3308
6690.45 3224
6691.22 3098
6691.99 3034
6692.76 3006
6693.54 2903
6694.31 2889
6695.08 2824
6695.85 2798
6696.62 2702
6697.39 2744
6698.17 2801
6698.94 2823
6699.71 2784
6700.48 2770
6701.25 2772
6702.02 2823
6702.80 2805
6703.57 2773
6704.34 2731
6705.11 2685
6705.88 2648
6706.66 2642
6707.43 2625
6708.20 2551
6708.97 2547
6709.75 2508
6710.52 2474
6711.29 2429
6712.06 2471
6712.84 2421
6713.61 2416
6714.38 2385
6715.15 2364
6715.93 2295
6716.70 2335
6717.47 2319
6718.24 2298
6719.02 2295
6719.79 2285
6720.56 2340
6721.34 2324
6722.11 2267
6722.88 2252
6723.66 2289
6724.43 2263
6725.20 2254
6725.98 2171
6726.75 2233
6727.52 2198
6728.30 2211
6729.07 2171
6729.84 2163
6730.62 2194
6731.39 2257
6732.16 2260
6732.94 2236
6733.71 2219
6734.48 2191
6735.26 2174
6736.03 2227
6736.81 2263
6737.58 2236
6738.35 2305
6739.13 2222
6739.90 2223
6740.68 2219
6741.45 2277
6742.22 2268
6743.00 2243
6743.77 2242
6744.55 2258
6745.32 2256
6746.10 2325
6746.87 2359
6747.65 2324
6748.42 2347
6749.19 2364
6749.97 2407
6750.74 2449
6751.52 2469
6752.29 2433
6753.07 2567
6753.84 2632
6754.62 2740
6755.39 2779
6756.17 2733
6756.94 2694
6757.72 2679
6758.49 2564
6759.27 2466
6760.04 2488
6760.82 2413
6761.59 2443
6762.37 2450
6763.15 2402
6763.92 2357
6764.70 2362
6765.47 2400
6766.25 2360
6767.02 2412
6767.80 2498
6768.57 2496
6769.35 2563
6770.13 2567
6770.90 2520
6771.68 2496
6772.45 2367
6773.23 2303
6774.01 2251
6774.78 2284
6775.56 2233
6776.33 2239
6777.11 2188
6777.89 2134
6778.66 2157
6779.44 2157
6780.22 2149
6780.99 2160
6781.77 2181
6782.55 2103
6783.32 2088
6784.10 2116
6784.88 2094
6785.65 2043
6786.43 2046
6787.21 2060
6787.98 2057
6788.76 2055
6789.54 1990
6790.31 1951
6791.09 1911
6791.87 1920
6792.64 1954
6793.42 1978
6794.20 1901
6794.98 1925
6795.75 1871
6796.53 1913
6797.31 1890
6798.09 1898
6798.86 1926
6799.64 1903
6800.42 1911
6801.20 1885
6801.97 1891
6802.75 1916
6803.53 1940
6804.31 1920
6805.08 1876
6805.86 1895
6806.64 1958
6807.42 1949
6808.20 1941
6808.97 1896
6809.75 1909
6810.53 1934
6811.31 1942
6812.09 1930
6812.87 1881
6813.64 1889
6814.42 1902
6815.20 1882
6815.98 1901
6816.76 1946
6817.54 1947
6818.31 1883
6819.09 1922
6819.87 1961
6820.65 1902
6821.43 1913
6822.21 1933
6822.99 1925
6823.77 1943
6824.54 1937
6825.32 1939
6826.10 1912
6826.88 1939
6827.66 1924
6828.44 1919
6829.22 1937
6830.00 1932
6830.78 1901
6831.56 1891
6832.34 1875
6833.12 1945
6833.90 1935
6834.67 1896
6835.45 1946
6836.23 2044
6837.01 2222
6837.79 2391
6838.57 2561
6839.35 2748
6840.13 2910
6840.91 3015
6841.69 3037
6842.47 2973
6843.25 2823
6844.03 2691
6844.81 2576
6845.59 2412
6846.37 2265
6847.15 2228
6847.93 2227
6848.71 2264
6849.49 2359
6850.27 2431
6851.05 2496
6851.84 2617
6852.62 2740
6853.40 2804
6854.18 2740
6854.96 2701
6855.74 2550
6856.52 2537
6857.30 2369
6858.08 2336
6858.86 2284
6859.64 2182
6860.42 2200
6861.20 2210
6861.99 2175
6862.77 2173
6863.55 2151
6864.33 2161
6865.11 2233
6865.89 2218
6866.67 2230
6867.45 2210
6868.24 2281
6869.02 2335
6869.80 2363
6870.58 2372
6871.36 2309
6872.14 2330
6872.93 2367
6873.71 2343
6874.49 2426
6875.27 2405
6876.05 2487
6876.83 2509
6877.62 2524
6878.40 2614
6879.18 2674
6879.96 2712
6880.74 2912
6881.53 3172
6882.31 3361
6883.09 3624
6883.87 3757
6884.66 3794
6885.44 3716
6886.22 3551
6887.00 3584
6887.79 3533
6888.57 3633
6889.35 3660
6890.13 3747
6890.92 3704
6891.70 3584
6892.48 3528
6893.27 3366
6894.05 3228
6894.83 3136
6895.61 3081
6896.40 2996
6897.18 2975
6897.96 2933
6898.75 2930
6899.53 2940
6900.31 2952
6901.10 2862
6901.88 2882
6902.66 2835
6903.45 2848
6904.23 2877
6905.01 2843
6905.80 2802
6906.58 2812
6907.36 2763
6908.15 2769
6908.93 2686
6909.72 2652
6910.50 2697
6911.28 2693
6912.07 2655
6912.85 2584
6913.64 2602
6914.42 2601
6915.20 2663
6915.99 2624
6916.77 2681
6917.56 2624
6918.34 2657
6919.12 2615
6919.91 2627
6920.69 2624
6921.48 2662
6922.26 2651
6923.05 2636
6923.83 2634
6924.62 2611
6925.40 2655
6926.19 2660
6926.97 2623
6927.75 2711
6928.54 2728
6929.32 2699
6930.11 2770
6930.89 2807
6931.68 2849
6932.46 2855
6933.25 2818
6934.04 2785
6934.82 2788
6935.61 2824
6936.39 2864
6937.18 2871
6937.96 2931
6938.75 3010
6939.53 3045
6940.32 3207
6941.10 3289
6941.89 3458
6942.67 3592
6943.46 3769
6944.25 3808
6945.03 3866
6945.82 3848
6946.60 3916
6947.39 4000
6948.18 3923
6948.96 3889
6949.75 3815
6950.53 3825
6951.32 3844
6952.11 3769
6952.89 3671
6953.68 3652
6954.47 3619
6955.25 3555
6956.04 3595
6956.82 3607
6957.61 3604
6958.40 3620
6959.18 3619
6959.97 3575
6960.76 3645
6961.54 3688
6962.33 3659
6963.12 3657
6963.90 3697
6964.69 3749
6965.48 3836
6966.27 3990
6967.05 4130
6967.84 4313
6968.63 4448
6969.41 4634
6970.20 4800
6970.99 4911
6971.78 4967
6972.56 5073
6973.35 5056
6974.14 5022
6974.93 5042
6975.71 4958
6976.50 4958
6977.29 4896
6978.08 4941
6978.86 4968
6979.65 5104
6980.44 5287
6981.23 5587
6982.01 6045
6982.80 6868
6983.59 8184
6984.38 9964
6985.17 11882
6985.95 14036
6986.74 15616
6987.53 16641
6988.32 16982
6989.11 16507
6989.90 15177
6990.68 13630
6991.47 11935
6992.26 10133
6993.05 8738
6993.84 7439
6994.63 6339
6995.42 5618
6996.20 4985
6996.99 4500
6997.78 4169
6998.57 3896
6999.36 3733
7000.15 3637
7000.94 3486
7001.73 3456
7002.52 3363
7003.30 3328
7004.09 3243
7004.88 3144
7005.67 3049
7006.46 2938
7007.25 2809
7008.04 2730
7008.83 2639
7009.62 2641
7010.41 2566
7011.20 2620
7011.99 2645
7012.78 2750
7013.57 2932
7014.36 3000
7015.15 3055
7015.94 3072
7016.73 3084
7017.52 3029
7018.31 3011
7019.10 2916
7019.89 2868
7020.68 2845
7021.47 2805
7022.26 2855
7023.05 2893
7023.84 2985
7024.63 2948
7025.42 3064
7026.21 3037
7027.00 3036
7027.79 3046
7028.58 3016
7029.37 2928
7030.16 2884
7030.95 2915
7031.74 2865
7032.53 2804
7033.32 2823
7034.11 2849
7034.90 2878
7035.70 2828
7036.49 2848
7037.28 2912
7038.07 2915
7038.86 2922
7039.65 3003
7040.44 3093
7041.23 3028
7042.02 3029
7042.82 3058
7043.61 3088
7044.40 3159
7045.19 3166
7045.98 3220
7046.77 3172
7047.56 3174
7048.36 3266
7049.15 3333
7049.94 3409
7050.73 3506
7051.52 3550
7052.31 3550
7053.11 3521
7053.90 3510
7054.69 3403
7055.48 3260
7056.27 3072
7057.07 3022
7057.86 3020
7058.65 2991
7059.44 2953
7060.24 2935
7061.03 2888
7061.82 2889
7062.61 2820
7063.40 2731
7064.20 2724
7064.99 2693
7065.78 2642
7066.58 2605
7067.37 2598
7068.16 2517
7068.95 2499
7069.75 2469
7070.54 2463
7071.33 2376
7072.13 2335
7072.92 2331
7073.71 2292
7074.50 2216
7075.30 2142
7076.09 2183
7076.88 2122
7077.68 2089
7078.47 2088
7079.26 2063
7080.06 2031
7080.85 2018
7081.64 2043
7082.44 2046
7083.23 1992
7084.02 1997
7084.82 2020
7085.61 1958
7086.41 1949
7087.20 1884
7087.99 1912
7088.79 1929
7089.58 1931
7090.38 1901
7091.17 1882
7091.96 1840
7092.76 1827
7093.55 1843
7094.35 1855
7095.14 1781
7095.93 1801
7096.73 1761
7097.52 1773
7098.32 1750
7099.11 1710
7099.91 1711
7100.70 1707
7101.50 1704
7102.29 1674
7103.09 1694
7103.88 1719
7104.67 1711
7105.47 1702
7106.26 1672
7107.06 1644
7107.85 1617
7108.65 1612
7109.44 1628
7110.24 1569
7111.03 1534
7111.83 1568
7112.62 1585
7113.42 1616
7114.22 1556
7115.01 1562
7115.81 1567
7116.60 1544
7117.40 1534
7118.19 1569
7118.99 1546
7119.78 1541
7120.58 1540
7121.38 1544
7122.17 1512
7122.97 1520
7123.76 1546
7124.56 1490
7125.35 1466
7126.15 1495
7126.95 1539
7127.74 1436
7128.54 1495
7129.34 1520
7130.13 1595
7130.93 1595
7131.72 1604
7132.52 1595
7133.32 1567
7134.11 1528
7134.91 1550
7135.71 1546
7136.50 1488
7137.30 1455
7138.10 1439
7138.89 1403
7139.69 1394
7140.49 1432
7141.28 1380
7142.08 1387
7142.88 1346
7143.67 1332
7144.47 1337
7145.27 1335
7146.06 1339
7146.86 1343
7147.66 1336
7148.46 1325
7149.25 1325
7150.05 1317
7150.85 1306
7151.65 1258
7152.44 1275
7153.24 1299
7154.04 1274
7154.84 1265
7155.63 1314
7156.43 1293
7157.23 1312
7158.03 1310
7158.82 1311
7159.62 1331
7160.42 1264
7161.22 1312
7162.02 1273
7162.81 1238
7163.61 1246
7164.41 1247
7165.21 1240
7166.01 1240
7166.80 1215
7167.60 1244
7168.40 1215
7169.20 1217
7170.00 1215
7170.80 1189
7171.60 1191
7172.39 1216
7173.19 1214
7173.99 1176
7174.79 1166
7175.59 1117
7176.39 1161
7177.19 1174
7177.99 1156
7178.78 1120
7179.58 1151
7180.38 1153
7181.18 1169
7181.98 1141
7182.78 1134
7183.58 1145
7184.38 1145
7185.18 1127
7185.98 1137
7186.78 1138
7187.58 1165
7188.37 1142
7189.17 1116
7189.97 1133
7190.77 1130
7191.57 1149
7192.37 1097
7193.17 1113
7193.97 1098
7194.77 1127
7195.57 1101
7196.37 1081
7197.17 1094
7197.97 1089
7198.77 1113
7199.57 1094
7200.37 1127
7201.17 1089
7201.97 1118
7202.77 1091
7203.57 1095
7204.37 1082
7205.17 1066
7205.97 1087
7206.77 1096
7207.57 1066
7208.38 1050
7209.18 1069
7209.98 1069
7210.78 1103
7211.58 1087
7212.38 1087
7213.18 1089
7213.98 1079
7214.78 1068
7215.58 1053
7216.38 1075
7217.18 1077
7217.99 1057
7218.79 1093
7219.59 1070
7220.39 1037
7221.19 1035
7221.99 1060
7222.79 1066
7223.59 1079
7224.40 1081
7225.20 1106
7226.00 1090
7226.80 1031
7227.60 1051
7228.40 1074
7229.21 1064
7230.01 1063
7230.81 1026
7231.61 1023
7232.41 1059
7233.22 1084
7234.02 1069
7234.82 1084
7235.62 1109
7236.42 1134
7237.23 1146
7238.03 1161
7238.83 1127
7239.63 1161
7240.43 1075
7241.24 1065
7242.04 1064
7242.84 1098
7243.64 1068
7244.45 1041
7245.25 1053
7246.05 1037
7246.86 1070
7247.66 1057
7248.46 1080
7249.26 1073
7250.07 1067
7250.87 1050
7251.67 1059
7252.48 1050
7253.28 1030
7254.08 1040
7254.88 1040
7255.69 1048
7256.49 1069
7257.29 1114
7258.10 1096
7258.90 1038
7259.70 1041
7260.51 1029
7261.31 1072
7262.12 1045
7262.92 1049
7263.72 1053
7264.53 1049
7265.33 1072
7266.13 1052
7266.94 1057
7267.74 1058
7268.55 1034
7269.35 1039
7270.15 1045
7270.96 1047
7271.76 1070
7272.57 1064
7273.37 1071
7274.17 1062
7274.98 1080
7275.78 1089
7276.59 1096
7277.39 1111
7278.20 1111
7279.00 1076
7279.80 1110
7280.61 1106
7281.41 1136
7282.22 1165
7283.02 1165
7283.83 1189
7284.63 1237
7285.44 1253
7286.24 1280
7287.05 1248
7287.85 1231
7288.66 1225
7289.46 1228
7290.27 1202
7291.07 1228
7291.88 1216
7292.68 1177
7293.49 1182
7294.29 1193
7295.10 1196
7295.90 1215
7296.71 1225
7297.52 1193
7298.32 1189
7299.13 1223
7299.93 1280
7300.74 1275
7301.54 1263
7302.35 1264
7303.16 1261
7303.96 1247
7304.77 1257
7305.57 1281
7306.38 1271
7307.19 1281
7307.99 1312
7308.80 1329
7309.60 1358
7310.41 1346
7311.22 1392
7312.02 1430
7312.83 1419
7313.64 1481
7314.44 1513
7315.25 1530
7316.05 1539
7316.86 1639
7317.67 1757
7318.47 1913
7319.28 2083
7320.09 2266
7320.89 2342
7321.70 2335
7322.51 2304
7323.32 2181
7324.12 1975
7324.93 1885
7325.74 1747
7326.54 1675
7327.35 1626
7328.16 1633
7328.97 1585
7329.77 1532
7330.58 1505
7331.39 1524
7332.19 1499
7333.00 1484
7333.81 1510
7334.62 1464
7335.42 1496
7336.23 1521
7337.04 1497
7337.85 1516
7338.66 1434
7339.46 1463
7340.27 1474
7341.08 1483
7341.89 1416
7342.70 1442
7343.50 1363
7344.31 1348
7345.12 1321
7345.93 1332
7346.74 1309
7347.54 1288
7348.35 1308
7349.16 1267
7349.97 1275
7350.78 1294
7351.59 1313
7352.39 1306
7353.20 1288
7354.01 1268
7354.82 1232
7355.63 1256
7356.44 1212
7357.25 1254
7358.06 1236
7358.86 1219
7359.67 1242
7360.48 1279
7361.29 1309
7362.10 1287
7362.91 1287
7363.72 1299
7364.53 1291
7365.34 1266
7366.15 1225
7366.96 1233
7367.77 1220
7368.57 1212
7369.38 1173
7370.19 1201
7371.00 1200
7371.81 1192
7372.62 1123
7373.43 1139
7374.24 1148
7375.05 1156
7375.86 1077
7376.67 1145
7377.48 1115
7378.29 1125
7379.10 1171
7379.91 1149
7380.72 1194
7381.53 1190
7382.34 1174
7383.15 1219
7383.96 1194
7384.77 1203
7385.58 1193
7386.39 1189
7387.20 1191
7388.01 1144
7388.83 1122
7389.64 1113
7390.45 1091
7391.26 1073
7392.07 1072
7392.88 1123
7393.69 1101
7394.50 1080
7395.31 1046
7396.12 1076
7396.93 1048
7397.74 1040
7398.56 1056
7399.37 1059
7400.18 1075
7400.99 1012
7401.80 1040
7402.61 1068
7403.42 1066
7404.23 1057
7405.05 1040
7405.86 1053
7406.67 1080
7407.48 1037
7408.29 1050
7409.10 1026
7409.91 982
7410.73 982
7411.54 1029
7412.35 1018
7413.16 1020
7413.97 1005
7414.79 970
7415.60 977
7416.41 980
7417.22 966
7418.03 980
7418.85 982
7419.66 969
7420.47 969
7421.28 972
7422.10 994
7422.91 959
7423.72 935
7424.53 957
7425.35 963
7426.16 974
7426.97 941
7427.78 932
7428.60 932
7429.41 978
7430.22 946
7431.03 938
7431.85 951
7432.66 962
7433.47 924
7434.29 898
7435.10 921
7435.91 950
7436.73 939
7437.54 953
7438.35 931
7439.17 952
7439.98 961
7440.79 927
7441.61 953
7442.42 937
7443.23 942
7444.05 917
7444.86 930
7445.67 913
7446.49 902
7447.30 921
7448.11 929
7448.93 929
7449.74 937
7450.56 933
7451.37 879
7452.18 882
7453.00 928
7453.81 899
7454.63 916
7455.44 889
7456.26 903
7457.07 928
7457.88 908
7458.70 909
7459.51 931
7460.33 938
7461.14 937
7461.96 934
7462.77 913
7463.59 911
7464.40 895
7465.21 941
7466.03 918
7466.84 958
7467.66 927
7468.47 908
7469.29 921
7470.10 904
7470.92 952
7471.73 965
7472.55 980
7473.36 965
7474.18 943
7474.99 960
7475.81 1006
7476.63 956
7477.44 921
7478.26 960
7479.07 935
7479.89 954
7480.70 954
7481.52 957
7482.33 952
7483.15 923
7483.97 951
7484.78 955
7485.60 945
7486.41 968
7487.23 953
7488.05 954
7488.86 958
7489.68 949
7490.49 947
7491.31 916
7492.13 920
7492.94 905
7493.76 932
7494.57 909
7495.39 907
7496.21 906
7497.02 915
7497.84 921
7498.66 911
7499.47 907
7500.29 895
7501.11 907
7501.92 926
7502.74 941
7503.56 921
7504.37 911
7505.19 927
7506.01 983
7506.82 979
7507.64 937
7508.46 881
7509.28 897
7510.09 942
7510.91 911
7511.73 915
7512.55 910
7513.36 945
7514.18 940
7515.00 910
7515.81 960
7516.63 913
7517.45 958
7518.27 929
7519.09 924
7519.90 897
7520.72 888
7521.54 919
7522.36 887
7523.17 932
7523.99 896
7524.81 926
7525.63 912
7526.45 949
7527.26 922
7528.08 899
7528.90 923
7529.72 941
7530.54 911
7531.36 889
7532.17 870
7532.99 904
7533.81 923
7534.63 933
7535.45 943
7536.27 897
7537.09 918
7537.90 920
7538.72 937
7539.54 903
7540.36 912
7541.18 901
7542.00 900
7542.82 910
7543.64 897
7544.45 877
7545.27 911
7546.09 938
7546.91 935
7547.73 928
7548.55 924
7549.37 913
7550.19 921
7551.01 913
7551.83 911
7552.65 926
7553.47 914
7554.29 929
7555.11 915
7555.93 876
7556.75 896
7557.57 927
7558.39 919
7559.21 902
7560.03 957
7560.85 929
7561.67 953
7562.49 932
7563.31 972
7564.13 971
7564.95 919
7565.77 970
7566.59 921
7567.41 882
7568.23 939
7569.05 942
7569.87 969
7570.69 960
7571.51 1000
7572.33 995
7573.15 979
7573.97 986
7574.79 949
7575.61 969
7576.43 990
7577.25 976
7578.07 980
7578.89 1005
7579.72 1008
7580.54 1046
7581.36 1000
7582.18 982
7583.00 987
7583.82 1012
7584.64 1032
7585.46 1023
7586.29 1001
7587.11 1030
7587.93 1020
7588.75 1048
7589.57 1048
7590.39 1025
7591.21 1042
7592.04 1087
7592.86 1059
7593.68 1035
7594.50 1032
7595.32 1058
7596.14 1113
7596.97 1089
7597.79 1078
7598.61 1080
7599.43 1112
7600.25 1114
7601.08 1106
7601.90 1118
7602.72 1114
7603.54 1094
7604.37 1102
7605.19 1184
7606.01 1161
7606.83 1170
7607.65 1240
7608.48 1240
7609.30 1201
7610.12 1171
7610.95 1193
7611.77 1177
7612.59 1112
7613.41 1176
7614.24 1147
7615.06 1161
7615.88 1212
7616.71 1223
7617.53 1240
7618.35 1265
7619.17 1316
7620.00 1371
7620.82 1344
7621.64 1375
7622.47 1349
7623.29 1328
7624.11 1329
7624.94 1306
7625.76 1310
7626.58 1300
7627.41 1288
7628.23 1288
7629.05 1264
7629.88 1278
7630.70 1291
7631.53 1293
7632.35 1277
7633.17 1236
7634.00 1287
7634.82 1264
7635.65 1217
7636.47 1233
7637.29 1224
7638.12 1203
7638.94 1210
7639.77 1171
7640.59 1117
7641.41 1112
7642.24 1119
7643.06 1107
7643.89 1121
7644.71 1151
7645.54 1172
7646.36 1160
7647.19 1164
7648.01 1161
7648.84 1175
7649.66 1155
7650.48 1113
7651.31 1130
7652.13 1138
7652.96 1089
7653.78 1097
7654.61 1063
7655.43 1078
7656.26 1074
7657.08 1035
7657.91 1026
7658.74 1050
7659.56 1027
7660.39 974
7661.21 1039
7662.04 989
7662.86 1031
7663.69 1002
7664.51 1084
7665.34 1096
7666.16 1096
7666.99 1049
7667.82 1094
7668.64 1096
7669.47 1088
7670.29 1069
7671.12 1045
7671.94 1073
7672.77 1029
7673.60 1048
7674.42 975
7675.25 1039
7676.08 1028
7676.90 1069
7677.73 1076
7678.55 1035
7679.38 1031
7680.21 1037
7681.03 1045
7681.86 1046
7682.69 986
7683.51 1035
7684.34 1077
7685.17 1120
7685.99 1174
7686.82 1110
7687.65 1103
7688.47 1104
7689.30 1123
7690.13 1072
7690.95 1079
7691.78 1065
7692.61 1073
7693.44 1032
7694.26 1050
7695.09 1017
7695.92 1039
7696.74 1056
7697.57 1064
7698.40 1118
7699.23 1078
7700.05 1085
7700.88 1076
7701.71 1087
7702.54 1095
7703.36 1084
7704.19 1055
7705.02 1037
7705.85 1049
7706.67 1019
7707.50 1022
7708.33 994
7709.16 1006
7709.99 1002
7710.81 1022
7711.64 1007
7712.47 1040
7713.30 977
7714.13 946
7714.96 989
7715.78 1016
7716.61 1007
7717.44 987
7718.27 970
7719.10 990
7719.93 970
7720.75 992
7721.58 973
7722.41 983
7723.24 905
7724.07 875
7724.90 903
7725.73 935
7726.56 955
7727.38 977
7728.21 983
7729.04 982
7729.87 987
7730.70 991
7731.53 971
7732.36 1009
7733.19 968
7734.02 974
7734.85 982
7735.68 956
7736.51 898
7737.34 934
7738.16 916
7738.99 918
7739.82 895
7740.65 910
7741.48 893
7742.31 895
7743.14 884
7743.97 883
7744.80 877
7745.63 869
7746.46 892
7747.29 887
7748.12 880
7748.95 866
7749.78 916
7750.61 875
7751.44 872
7752.27 862
7753.10 899
7753.93 883
7754.76 867
7755.59 861
7756.43 888
7757.26 868
7758.09 855
7758.92 872
7759.75 870
7760.58 872
7761.41 869
7762.24 834
7763.07 846
7763.90 865
7764.73 859
7765.56 853
7766.39 858
7767.23 858
7768.06 877
7768.89 865
7769.72 876
7770.55 886
7771.38 886
7772.21 875
7773.04 884
7773.88 881
7774.71 888
7775.54 850
7776.37 906
7777.20 856
7778.03 869
7778.87 877
7779.70 888
7780.53 864
7781.36 888
7782.19 886
7783.02 951
7783.86 905
7784.69 888
7785.52 874
7786.35 875
7787.18 920
7788.02 917
7788.85 890
7789.68 857
7790.51 930
7791.35 910
7792.18 898
7793.01 914
7793.84 926
7794.68 873
7795.51 936
7796.34 914
7797.17 906
7798.01 927
7798.84 976
7799.67 990
7800.50 937
7801.34 914
7802.17 978
7803.00 944
7803.84 953
7804.67 973
7805.50 930
7806.34 974
7807.17 982
7808.00 970
7808.84 978
7809.67 967
7810.50 975
7811.34 956
7812.17 1033
7813.00 1019
7813.84 1022
7814.67 1058
7815.50 1078
7816.34 1130
7817.17 1101
7818.00 1101
7818.84 1088
7819.67 1123
7820.51 1128
7821.34 1138
7822.17 1106
7823.01 1138
7823.84 1143
7824.68 1158
7825.51 1136
7826.34 1128
7827.18 1123
7828.01 1143
7828.85 1082
7829.68 1070
7830.52 1048
7831.35 1069
7832.19 1074
7833.02 1055
7833.85 1028
7834.69 1078
7835.52 1099
7836.36 1073
7837.19 1130
7838.03 1103
7838.86 1084
7839.70 1097
7840.53 1100
7841.37 1036
7842.20 1009
7843.04 1020
7843.87 1029
7844.71 1000
7845.54 976
7846.38 1011
7847.22 1009
7848.05 999
7848.89 959
7849.72 950
7850.56 955
7851.39 991
7852.23 962
7853.06 942
7853.90 951
7854.74 950
7855.57 965
7856.41 983
7857.24 958
7858.08 920
7858.91 957
7859.75 963
7860.59 1005
7861.42 980
7862.26 1020
7863.09 974
7863.93 995
7864.77 971
7865.60 998
7866.44 924
7867.28 974
7868.11 960
7868.95 959
7869.79 931
7870.62 957
7871.46 979
7872.30 978
7873.13 965
7873.97 1003
7874.81 994
7875.64 1001
7876.48 1027
7877.32 991
7878.15 1048
7878.99 1043
7879.83 1085
7880.67 1085
7881.50 1119
7882.34 1134
7883.18 1133
7884.01 1111
7884.85 1066
7885.69 1050
7886.53 1050
7887.36 1056
7888.20 1037
7889.04 1029
7889.88 1061
7890.71 1064
7891.55 1024
7892.39 1043
7893.23 1018
7894.07 1040
7894.90 1057
7895.74 1054
7896.58 1059
7897.42 1009
7898.25 979
7899.09 989
7899.93 1010
7900.77 990
7901.61 939
7902.45 989
7903.28 1023
7904.12 931
7904.96 932
7905.80 917
7906.64 971
7907.48 962
7908.32 942
7909.15 951
7909.99 933
7910.83 933
7911.67 929
7912.51 924
7913.35 941
7914.19 957
7915.03 978
7915.86 1019
7916.70 990
7917.54 1007
7918.38 980
7919.22 1000
7920.06 983
7920.90 990
7921.74 977
7922.58 985
7923.42 973
7924.26 935
7925.10 948
7925.94 893
7926.78 902
7927.61 930
7928.45 928
7929.29 891
7930.13 902
7930.97 950
7931.81 935
7932.65 940
7933.49 874
7934.33 887
7935.17 907
7936.01 903
7936.85 888
7937.69 863
7938.53 885
7939.37 872
7940.21 883
7941.05 899
7941.90 903
7942.74 909
7943.58 901
7944.42 913
7945.26 886
7946.10 899
7946.94 920
7947.78 953
7948.62 919
7949.46 902
7950.30 881
7951.14 907
7951.98 925
7952.82 932
7953.66 959
7954.51 924
7955.35 989
7956.19 1036
7957.03 1002
7957.87 1007
7958.71 1016
7959.55 1076
7960.39 1029
7961.24 990
7962.08 995
7962.92 1004
7963.76 998
7964.60 1030
7965.44 1046
7966.29 1067
7967.13 1115
7967.97 1177
7968.81 1207
7969.65 1195
7970.49 1229
7971.34 1216
7972.18 1164
7973.02 1115
7973.86 1073
7974.70 1062
7975.55 1054
7976.39 1020
7977.23 970
7978.07 963
7978.92 954
7979.76 978
7980.60 982
7981.44 971
7982.29 927
7983.13 903
7983.97 972
7984.81 938
7985.66 944
7986.50 912
7987.34 914
7988.18 935
7989.03 880
7989.87 862
7990.71 886
7991.56 907
7992.40 901
7993.24 851
7994.08 878
7994.93 806
7995.77 835
7996.61 860
7997.46 838
7998.30 800
7999.14 849
7999.99 854
8000.83 804
8001.68 813
8002.52 853
8003.36 826
8004.21 790
8005.05 780
8005.89 808
8006.74 785
8007.58 786
8008.43 815
8009.27 826
8010.11 809
8010.96 800
8011.80 797
8012.65 758
8013.49 750
8014.33 770
8015.18 791
8016.02 773
8016.87 777
8017.71 751
8018.56 762
8019.40 763
8020.24 750
8021.09 764
8021.93 766
8022.78 767
8023.62 758
8024.47 746
8025.31 790
8026.16 751
8027.00 751
8027.85 765
8028.69 768
8029.54 795
8030.38 733
8031.23 774
8032.07 769
8032.92 724
8033.76 753
8034.61 758
8035.45 733
8036.30 751
8037.14 733
8037.99 759
8038.83 770
8039.68 769
8040.53 766
8041.37 775
8042.22 783
8043.06 762
8043.91 803
8044.75 824
8045.60 788
8046.45 782
8047.29 752
8048.14 748
8048.98 763
8049.83 759
8050.68 714
8051.52 729
8052.37 751
8053.21 763
8054.06 757
8054.91 717
8055.75 725
8056.60 740
8057.45 732
8058.29 726
8059.14 756
8059.99 739
8060.83 714
8061.68 689
8062.53 707
8063.37 743
8064.22 750
8065.07 719
8065.91 725
8066.76 694
8067.61 701
8068.45 749
8069.30 734
8070.15 735
8071.00 721
8071.84 721
8072.69 737
8073.54 689
8074.39 680
8075.23 706
8076.08 760
8076.93 724
8077.78 710
8078.62 713
8079.47 733
8080.32 674
8081.17 702
8082.01 702
8082.86 672
8083.71 702
8084.56 724
8085.41 710
8086.25 657
8087.10 699
8087.95 680
8088.80 696
8089.65 692
8090.49 688
8091.34 701
8092.19 683
8093.04 700
8093.89 712
8094.74 711
8095.58 723
8096.43 702
8097.28 701
8098.13 691
8098.98 694
8099.83 688
8100.68 706
8101.52 708
8102.37 692
8103.22 707
8104.07 690
8104.92 710
8105.77 751
8106.62 686
8107.47 703
8108.32 752
8109.17 717
8110.01 723
8110.86 688
8111.71 692
8112.56 728
8113.41 710
8114.26 703
8115.11 656
8115.96 714
8116.81 702
8117.66 716
8118.51 683
8119.36 683
8120.21 691
8121.06 694
8121.91 736
8122.76 721
8123.61 739
8124.46 730
8125.31 752
8126.16 735
8127.01 709
8127.86 720
8128.71 717
8129.56 741
8130.41 715
8131.26 727
8132.11 760
8132.96 780
8133.81 811
8134.66 804
8135.51 806
8136.36 743
8137.21 761
8138.06 782
8138.92 764
8139.77 793
8140.62 765
8141.47 776
8142.32 749
8143.17 749
8144.02 747
8144.87 745
8145.72 775
8146.57 773
8147.42 777
8148.28 736
8149.13 751
8149.98 725
8150.83 772
8151.68 744
8152.53 765
8153.38 748
8154.24 802
8155.09 769
8155.94 770
8156.79 785
8157.64 799
8158.49 812
8159.35 760
8160.20 748
8161.05 763
8161.90 766
8162.75 716
8163.61 762
8164.46 748
8165.31 718
8166.16 774
8167.01 745
8167.87 720
8168.72 725
8169.57 723
8170.42 717
8171.28 722
8172.13 703
8172.98 744
8173.83 688
8174.69 741
8175.54 687
8176.39 710
8177.24 715
8178.10 704
8178.95 741
8179.80 743
8180.66 708
8181.51 708
8182.36 720
8183.22 708
8184.07 717
8184.92 691
8185.77 702
8186.63 704
8187.48 705
8188.33 668
8189.19 706
8190.04 691
8190.89 683
8191.75 693
8192.60 673
8193.46 689
8194.31 718
8195.16 723
8196.02 650
8196.87 682
8197.72 670
8198.58 678
8199.43 683
8200.29 682
8201.14 698
8201.99 709
8202.85 664
8203.70 691
8204.56 677
8205.41 697
8206.26 701
8207.12 703
8207.97 663
8208.83 666
8209.68 696
8210.54 647
8211.39 668
8212.25 660
8213.10 701
8213.95 715
8214.81 717
8215.66 700
8216.52 696
8217.37 683
8218.23 687
8219.08 721
8219.94 739
8220.79 734
8221.65 700
8222.50 725
8223.36 735
8224.21 696
8225.07 694
8225.92 728
8226.78 701
8227.64 706
8228.49 729
8229.35 716
8230.20 708
8231.06 723
8231.91 687
8232.77 702
8233.62 681
8234.48 687
8235.34 695
8236.19 727
8237.05 713
8237.90 655
8238.76 676
8239.62 674
8240.47 699
8241.33 703
8242.18 677
8243.04 668
8243.90 696
8244.75 709
8245.61 696
8246.46 705
8247.32 671
8248.18 703
8249.03 681
8249.89 700
8250.75 672
8251.60 683
8252.46 690
8253.32 704
8254.17 681
8255.03 678
8255.89 666
8256.74 708
8257.60 707
8258.46 678
8259.32 676
8260.17 720
8261.03 718
8261.89 702
8262.74 707
8263.60 706
8264.46 711
8265.32 721
8266.17 725
8267.03 660
8267.89 696
8268.75 713
8269.60 746
8270.46 757
8271.32 762
8272.18 743
8273.03 746
8273.89 759
8274.75 733
8275.61 747
8276.47 768
8277.32 796
8278.18 771
8279.04 813
8279.90 774
8280.76 830
8281.61 825
8282.47 836
8283.33 830
8284.19 793
8285.05 794
8285.91 793
8286.76 802
8287.62 784
8288.48 762
8289.34 764
8290.20 800
8291.06 771
8291.92 793
8292.77 770
8293.63 844
8294.49 822
8295.35 806
8296.21 800
8297.07 803
8297.93 809
8298.79 773
8299.65 791
8300.51 750
8301.36 777
8302.22 799
8303.08 796
8303.94 740
8304.80 766
8305.66 756
8306.52 782
8307.38 715
8308.24 731
8309.10 716
8309.96 740
8310.82 754
8311.68 721
8312.54 744
8313.40 727
8314.26 716
8315.12 716
8315.98 732
8316.84 720
8317.70 712
8318.56 721
8319.42 704
8320.28 697
8321.14 685
8322.00 704
8322.86 732
8323.72 708
8324.58 737
8325.44 689
8326.30 666
8327.16 709
8328.02 699
8328.88 679
8329.74 668
8330.60 688
8331.46 672
8332.33 700
8333.19 678
8334.05 747
8334.91 727
8335.77 701
8336.63 728
8337.49 715
8338.35 710
8339.21 698
8340.07 672
8340.94 683
8341.80 699
8342.66 683
8343.52 699
8344.38 662
8345.24 684
8346.10 678
8346.97 699
8347.83 700
8348.69 698
8349.55 698
8350.41 712
8351.27 682
8352.14 664
8353.00 696
8353.86 701
8354.72 702
8355.58 680
8356.45 708
8357.31 671
8358.17 664
8359.03 654
8359.89 707
8360.76 690
8361.62 692
8362.48 696
8363.34 679
8364.21 674
8365.07 682
8365.93 686
8366.79 698
8367.66 691
8368.52 657
8369.38 663
8370.24 667
8371.11 672
8371.97 671
8372.83 670
8373.70 700
8374.56 717
8375.42 702
8376.29 701
8377.15 668
8378.01 702
8378.87 698
8379.74 694
8380.60 684
8381.46 698
8382.33 687
8383.19 694
8384.06 687
8384.92 678
8385.78 687
8386.65 694
8387.51 714
8388.37 694
8389.24 684
8390.10 692
8390.96 670
8391.83 646
8392.69 663
8393.56 670
8394.42 701
8395.28 735
8396.15 669
8397.01 662
8397.88 683
8398.74 696
8399.61 664
8400.47 692
8401.33 681
8402.20 723
8403.06 715
8403.93 713
8404.79 660
8405.66 712
8406.52 704
8407.39 737
8408.25 716
8409.12 685
8409.98 682
8410.85 721
8411.71 715
8412.57 681
8413.44 684
8414.30 715
8415.17 732
8416.04 719
8416.90 695
8417.77 715
8418.63 718
8419.50 751
8420.36 731
8421.23 693
8422.09 709
8422.96 758
8423.82 762
8424.69 749
8425.55 707
8426.42 772
8427.29 795
8428.15 792
8429.02 726
8429.88 772
8430.75 746
8431.61 763
8432.48 768
8433.35 758
8434.21 777
8435.08 800
8435.95 813
8436.81 784
8437.68 835
8438.54 803
8439.41 836
8440.28 844
8441.14 859
8442.01 845
8442.88 890
8443.74 872
8444.61 885
8445.48 882
8446.34 892
8447.21 921
8448.08 897
8448.94 873
8449.81 883
8450.68 894
8451.54 878
8452.41 906
8453.28 906
8454.14 885
8455.01 920
8455.88 961
8456.75 982
8457.61 1027
8458.48 1016
8459.35 1045
8460.22 1038
8461.08 1013
8461.95 994
8462.82 974
8463.69 981
8464.55 929
8465.42 893
8466.29 864
8467.16 868
8468.02 879
8468.89 901
8469.76 899
8470.63 894
8471.50 894
8472.36 905
8473.23 947
8474.10 892
8474.97 876
8475.84 890
8476.70 932
8477.57 872
8478.44 868
8479.31 891
8480.18 892
8481.05 907
8481.91 919
8482.78 896
8483.65 886
8484.52 869
8485.39 914
8486.26 878
8487.13 877
8488.00 886
8488.86 856
8489.73 859
8490.60 871
8491.47 847
8492.34 895
8493.21 884
8494.08 848
8494.95 863
8495.82 855
8496.69 881
8497.56 894
8498.43 865
8499.29 862
8500.16 884
8501.03 906
8501.90 852
8502.77 898
8503.64 889
8504.51 872
8505.38 895
8506.25 833
8507.12 858
8507.99 933
8508.86 890
8509.73 893
8510.60 880
8511.47 923
8512.34 919
8513.21 918
8514.08 910
8514.95 927
8515.82 908
8516.69 928
8517.56 931
8518.43 926
8519.30 915
8520.17 952
8521.04 939
8521.91 927
8522.79 971
8523.66 1008
8524.53 1071
8525.40 1070
8526.27 1076
8527.14 1146
8528.01 1151
8528.88 1139
8529.75 1127
8530.62 1108
8531.49 1073
8532.36 1082
8533.24 1015
8534.11 1028
8534.98 954
8535.85 982
8536.72 974
8537.59 965
8538.46 941
8539.34 953
8540.21 980
8541.08 952
8541.95 936
8542.82 939
8543.69 958
8544.56 949
8545.44 953
8546.31 947
8547.18 963
8548.05 941
8548.92 962
8549.80 938
8550.67 960
8551.54 1000
8552.41 1004
8553.28 1029
8554.16 1062
8555.03 1086
8555.90 1097
8556.77 1150
8557.65 1112
8558.52 1101
8559.39 1095
8560.26 1093
8561.14 1049
8562.01 1095
8562.88 1038
8563.75 1041
8564.63 1027
8565.50 975
8566.37 1008
8567.24 1011
8568.12 989
8568.99 979
8569.86 1004
8570.74 1019
8571.61 1003
8572.48 979
8573.36 993
8574.23 1005
8575.10 1001
8575.98 1007
8576.85 1025
8577.72 1032
8578.60 1021
8579.47 1062
8580.34 1067
8581.22 1036
8582.09 1085
8582.96 1088
8583.84 1062
8584.71 1069
8585.59 1081
8586.46 1101
8587.33 1140
8588.21 1151
8589.08 1124
8589.96 1136
8590.83 1156
8591.70 1168
8592.58 1177
8593.45 1149
8594.33 1142
8595.20 1175
8596.07 1187
8596.95 1171
8597.82 1196
8598.70 1192
8599.57 1195
8600.45 1227
8601.32 1219
8602.20 1245
8603.07 1250
8603.95 1261
8604.82 1281
8605.70 1291
8606.57 1296
8607.45 1277
8608.32 1309
8609.20 1340
8610.07 1322
8610.95 1312
8611.82 1335
8612.70 1349
8613.57 1417
8614.45 1403
8615.32 1423
8616.20 1411
8617.07 1456
8617.95 1440
8618.82 1489
8619.70 1519
8620.57 1582
8621.45 1619
8622.33 1612
8623.20 1575
8624.08 1619
8624.95 1634
8625.83 1640
8626.70 1613
8627.58 1643
8628.46 1641
8629.33 1665
8630.21 1682
8631.08 1722
8631.96 1732
8632.84 1712
8633.71 1719
8634.59 1823
8635.47 1790
8636.34 1796
8637.22 1780
8638.10 1770
8638.97 1828
8639.85 1875
8640.73 1892
8641.60 1933
8642.48 1917
8643.36 1910
8644.23 1997
8645.11 2025
8645.99 2104
8646.86 2124
8647.74 2148
8648.62 2139
8649.49 2177
8650.37 2269
8651.25 2241
8652.13 2210
8653.00 2183
8653.88 2224
8654.76 2265
8655.63 2277
8656.51 2336
8657.39 2373
8658.27 2408
8659.14 2503
8660.02 2587
8660.90 2670
8661.78 2900
8662.66 3092
8663.53 3303
8664.41 3519
8665.29 3651
8666.17 3814
8667.04 3884
8667.92 3891
8668.80 3760
8669.68 3695
8670.56 3573
8671.43 3453
8672.31 3372
8673.19 3305
8674.07 3275
8674.95 3232
8675.83 3256
8676.70 3241
8677.58 3156
8678.46 2962
8679.34 2876
8680.22 2724
8681.10 2642
8681.98 2600
8682.86 2579
8683.73 2443
8684.61 2418
8685.49 2405
8686.37 2383
8687.25 2376
8688.13 2455
8689.01 2582
8689.89 2691
8690.77 2851
8691.65 3045
8692.52 3200
8693.40 3328
8694.28 3426
8695.16 3454
8696.04 3394
8696.92 3358
8697.80 3209
8698.68 3055
8699.56 2972
8700.44 2873
8701.32 2793
8702.20 2743
8703.08 2686
8703.96 2653
8704.84 2578
8705.72 2520
8706.60 2406
8707.48 2353
8708.36 2305
8709.24 2241
8710.12 2118
8711.00 2053
8711.88 2009
8712.76 1978
8713.64 1902
8714.52 1871
8715.40 1861
8716.28 1910
8717.16 1804
8718.04 1798
8718.92 1795
8719.80 1816
8720.68 1846
8721.56 1808
8722.45 1782
8723.33 1772
8724.21 1811
8725.09 1815
8725.97 1785
8726.85 1770
8727.73 1794
8728.61 1867
8729.49 1865
8730.37 1862
8731.26 1883
8732.14 1891
8733.02 1865
8733.90 1866
8734.78 1846
8735.66 1876
8736.54 1816
8737.42 1862
8738.31 1858
8739.19 1863
8740.07 1828
8740.95 1888
8741.83 1897
8742.71 1921
8743.60 1885
8744.48 1931
8745.36 1951
8746.24 1876
8747.12 1895
8748.01 1847
8748.89 1912
8749.77 1931
8750.65 1979
8751.53 1980
8752.42 1973
8753.30 2003
8754.18 2076
8755.06 2124
8755.95 2223
8756.83 2194
8757.71 2307
8758.59 2361
8759.48 2340
8760.36 2338
8761.24 2339
8762.13 2276
8763.01 2257
8763.89 2235
8764.77 2178
8765.66 2111
8766.54 2026
8767.42 2045
8768.31 1994
8769.19 2012
8770.07 1974
8770.96 2038
8771.84 2058
8772.72 2030
8773.61 2003
8774.49 2030
8775.37 2016
8776.26 1971
8777.14 1906
8778.02 1880
8778.91 1876
8779.79 1841
8780.67 1808
8781.56 1814
8782.44 1793
8783.32 1842
8784.21 1864
8785.09 1834
8785.98 1878
8786.86 1971
8787.74 2007
8788.63 2060
8789.51 2053
8790.40 2051
8791.28 2037
8792.17 1982
8793.05 1924
8793.93 1842
8794.82 1763
8795.70 1767
8796.59 1752
8797.47 1679
8798.36 1653
8799.24 1613
8800.13 1585
8801.01 1570
8801.90 1559
8802.78 1514
8803.67 1559
8804.55 1522
8805.43 1511
8806.32 1500
8807.20 1542
8808.09 1511
8808.98 1515
8809.86 1547
8810.75 1523
8811.63 1536
8812.52 1531
8813.40 1581
8814.29 1554
8815.17 1586
8816.06 1580
8816.94 1606
8817.83 1620
8818.71 1616
8819.60 1630
8820.49 1634
8821.37 1581
8822.26 1604
8823.14 1524
8824.03 1504
8824.91 1495
8825.80 1427
8826.69 1394
8827.57 1408
8828.46 1383
8829.35 1338
8830.23 1381
8831.12 1314
8832.00 1381
8832.89 1350
8833.78 1296
8834.66 1287
8835.55 1276
8836.44 1291
8837.32 1280
8838.21 1251
8839.10 1252
8839.98 1231
8840.87 1244
8841.76 1220
8842.64 1215
8843.53 1220
8844.42 1181
8845.30 1170
8846.19 1210
8847.08 1191
8847.96 1182
8848.85 1169
8849.74 1132
8850.63 1144
8851.51 1110
8852.40 1129
8853.29 1132
8854.18 1140
8855.06 1121
8855.95 1084
8856.84 1086
8857.73 1067
8858.61 1093
8859.50 1084
8860.39 1030
8861.28 1048
8862.16 1040
8863.05 1013
8863.94 1046
8864.83 997
8865.72 1021
8866.60 1010
8867.49 1013
8868.38 1009
8869.27 967
8870.16 996
8871.04 995
8871.93 971
8872.82 947
8873.71 932
8874.60 944
8875.49 962
8876.37 920
8877.26 905
8878.15 903
8879.04 919
8879.93 909
8880.82 916
8881.71 894
8882.60 904
8883.48 908
8884.37 891
8885.26 919
8886.15 891
8887.04 901
8887.93 899
8888.82 904
8889.71 869
8890.60 863
8891.49 840
8892.38 864
8893.26 863
8894.15 861
8895.04 877
8895.93 829
8896.82 841
8897.71 859
8898.60 820
8899.49 842
8900.38 815
8901.27 813
8902.16 834
8903.05 800
8903.94 794
8904.83 807
8905.72 811
8906.61 807
8907.50 789
8908.39 775
8909.28 767
8910.17 755
8911.06 756
8911.95 788
8912.84 771
8913.73 785
8914.62 759
8915.51 774
8916.40 767
8917.29 769
8918.18 762
8919.08 763
8919.97 746
8920.86 738
8921.75 755
8922.64 753
8923.53 716
8924.42 733
8925.31 778
8926.20 701
8927.09 695
8927.98 699
8928.88 732
8929.77 730
8930.66 708
8931.55 720
8932.44 724
8933.33 692
8934.22 689
8935.11 703
8936.01 691
8936.90 690
8937.79 696
8938.68 678
8939.57 693
8940.46 670
8941.36 673
8942.25 689
8943.14 653
8944.03 657
8944.92 685
8945.81 671
8946.71 651
8947.60 676
8948.49 669
8949.38 682
8950.28 659
8951.17 646
8952.06 650
8952.95 675
8953.84 642
8954.74 642
8955.63 633
8956.52 643
8957.41 667
8958.31 640
8959.20 611
8960.09 616
8960.99 668
8961.88 668
8962.77 656
8963.66 624
8964.56 649
8965.45 650
8966.34 642
8967.24 622
8968.13 639
8969.02 687
8969.92 666
8970.81 640
8971.70 640
8972.60 645
8973.49 600
8974.38 621
8975.28 613
8976.17 626
8977.06 590
8977.96 614
8978.85 640
8979.74 621
8980.64 628
8981.53 643
8982.42 640
8983.32 644
8984.21 618
8985.11 591
8986.00 620
8986.89 624
8987.79 620
8988.68 592
8989.58 585
8990.47 576
8991.36 600
8992.26 616
8993.15 609
8994.05 588
8994.94 640
8995.84 614
8996.73 615
8997.63 627
8998.52 614
8999.42 609
9000.31 604
9001.20 606
9002.10 604
9002.99 617
9003.89 575
9004.78 619
9005.68 601
9006.57 611
9007.47 608
9008.36 613
9009.26 587
9010.15 583
9011.05 585
9011.94 590
9012.84 578
9013.74 576
9014.63 569
9015.53 601
9016.42 612
9017.32 584
9018.21 597
9019.11 605
9020.00 575
9020.90 583
9021.80 586
9022.69 559
9023.59 589
9024.48 584
9025.38 590
9026.28 587
9027.17 543
9028.07 557
9028.96 546
9029.86 575
9030.76 583
9031.65 607
9032.55 557
9033.44 577
9034.34 583
9035.24 606
9036.13 565
9037.03 573
9037.93 589
9038.82 572
9039.72 579
9040.62 588
9041.51 615
9042.41 565
9043.31 562
9044.20 531
9045.10 589
9046.00 603
9046.90 574
9047.79 591
9048.69 566
9049.59 576
9050.48 587
9051.38 615
9052.28 602
9053.18 578
9054.07 563
9054.97 564
9055.87 569
9056.77 582
9057.66 537
9058.56 596
9059.46 587
9060.36 592
9061.25 592
9062.15 588
9063.05 581
9063.95 576
9064.84 624
9065.74 555
9066.64 600
9067.54 580
9068.44 613
9069.34 549
9070.23 577
9071.13 555
9072.03 600
9072.93 591
9073.83 566
9074.72 594
9075.62 591
9076.52 588
9077.42 609
9078.32 624
9079.22 604
9080.12 582
9081.01 587
9081.91 587
9082.81 575
9083.71 561
9084.61 568
9085.51 584
9086.41 555
9087.31 612
9088.21 595
9089.10 583
9090.00 565
9090.90 598
9091.80 577
9092.70 571
9093.60 597
9094.50 558
9095.40 592
9096.30 568
9097.20 610
9098.10 598
9099.00 622
9099.90 590
9100.80 581
9101.70 609
9102.60 593
9103.50 570
9104.40 582
9105.30 601
9106.20 573
9107.10 581
9108.00 570
9108.90 573
9109.80 579
9110.70 592
9111.60 556
9112.50 609
9113.40 587
9114.30 602
9115.20 579
9116.10 566
9117.00 572
9117.90 565
9118.80 591
9119.70 553
9120.60 575
9121.50 578
9122.40 609
9123.30 574
9124.20 570
9125.11 558
9126.01 577
9126.91 555
9127.81 577
9128.71 586
9129.61 551
9130.51 566
9131.41 540
9132.31 570
9133.22 552
9134.12 541
9135.02 539
9135.92 571
9136.82 571
9137.72 558
9138.62 519
9139.53 565
9140.43 541
9141.33 569
9142.23 542
9143.13 543
9144.03 554
9144.94 551
9145.84 565
9146.74 526
9147.64 559
9148.54 578
9149.45 561
9150.35 564
9151.25 566
9152.15 562
9153.06 578
9153.96 561
9154.86 600
9155.76 558
9156.66 543
9157.57 567
9158.47 568
9159.37 588
9160.27 531
9161.18 552
9162.08 581
9162.98 567
9163.89 547
9164.79 542
9165.69 544
9166.59 583
9167.50 538
9168.40 553
9169.30 564
9170.21 559
9171.11 562
9172.01 557
9172.92 552
9173.82 538
9174.72 541
9175.63 529
9176.53 519
9177.43 541
9178.34 574
9179.24 544
9180.14 550
9181.05 577
9181.95 592
9182.85 533
9183.76 531
9184.66 570
9185.57 555
9186.47 562
9187.37 555
9188.28 557
9189.18 563
9190.09 569
9190.99 545
9191.89 555
9192.80 564
9193.70 538
9194.61 551
9195.51 552
9196.42 580
9197.32 531
9198.23 547
9199.13 575
9200.03 583
9200.94 552
9201.84 545
9202.75 553
9203.65 554
9204.56 552
9205.46 554
9206.37 553
9207.27 542
9208.18 534
9209.08 558
9209.99 530
9210.89 534
9211.80 553
9212.70 563
9213.61 557
9214.51 560
9215.42 546
9216.32 560
9217.23 564
9218.14 550
9219.04 573
9219.95 573
9220.85 553
9221.76 529
9222.66 529
9223.57 537
9224.47 552
9225.38 584
9226.29 596
9227.19 542
9228.10 515
9229.00 558
9229.91 568
9230.82 541
9231.72 530
9232.63 572
9233.54 530
9234.44 539
9235.35 528
9236.25 526
9237.16 552
9238.07 551
9238.97 555
9239.88 534
9240.79 561
9241.69 551
9242.60 551
9243.51 539
9244.41 530
9245.32 504
9246.23 548
9247.13 537
9248.04 553
9248.95 528
9249.85 571
9250.76 552
9251.67 546
9252.58 523
9253.48 526
9254.39 551
9255.30 538
9256.21 540
9257.11 516
9258.02 527
9258.93 543
9259.84 540
9260.74 524
9261.65 522
9262.56 560
9263.47 552
9264.37 552
9265.28 531
9266.19 544
9267.10 561
9268.00 579
9268.91 530
9269.82 533
9270.73 544
9271.64 525
9272.55 539
9273.45 524
9274.36 540
9275.27 545
9276.18 533
9277.09 591
9277.99 535
9278.90 531
9279.81 556
9280.72 599
9281.63 561
9282.54 530
9283.45 559
9284.35 562
9285.26 583
9286.17 538
9287.08 536
9287.99 525
9288.90 562
9289.81 565
9290.72 569
9291.63 530
9292.54 512
9293.44 546
9294.35 547
9295.26 545
9296.17 543
9297.08 559
9297.99 581
9298.90 552
9299.81 543
9300.72 517
9301.63 554
9302.54 592
9303.45 555
9304.36 529
9305.27 550
9306.18 549
9307.09 540
9308.00 559
9308.91 549
9309.82 555
9310.73 569
9311.64 542
9312.55 519
9313.46 519
9314.37 567
9315.28 560
9316.19 526
9317.10 543
9318.01 572
9318.92 568
9319.83 534
9320.74 517
9321.65 556
9322.56 564
9323.47 542
9324.38 569
9325.29 540
9326.20 528
9327.12 545
9328.03 551
9328.94 542
9329.85 531
9330.76 528
9331.67 550
9332.58 548
9333.49 559
9334.40 526
9335.31 576
9336.23 540
9337.14 506
9338.05 542
9338.96 547
9339.87 547
9340.78 563
9341.69 555
9342.61 534
9343.52 536
9344.43 542
9345.34 576
9346.25 585
9347.16 565
9348.08 546
9348.99 564
9349.90 537
9350.81 558
9351.72 552
9352.64 566
9353.55 537
9354.46 550
9355.37 551
9356.28 506
9357.20 501
9358.11 563
9359.02 542
9359.93 571
9360.85 496
9361.76 500
9362.67 552
9363.58 558
9364.50 540
9365.41 497
9366.32 570
9367.24 555
9368.15 519
9369.06 552
9369.97 514
9370.89 546
9371.80 550
9372.71 532
9373.63 548
9374.54 560
9375.45 568
9376.37 554
9377.28 545
9378.19 533
9379.11 543
9380.02 571
9380.93 553
9381.85 535
9382.76 521
9383.67 543
9384.59 583
9385.50 566
9386.41 551
9387.33 551
9388.24 558
9389.16 555
9390.07 566
9390.98 538
9391.90 564
9392.81 553
9393.73 600
9394.64 555
9395.55 529
9396.47 515
9397.38 567
9398.30 592
9399.21 573
9400.12 566
9401.04 584
9401.95 550
9402.87 523
9403.78 534
9404.70 511
9405.61 543
9406.53 528
9407.44 548
9408.36 540
9409.27 538
9410.19 564
9411.10 543
9412.02 555
9412.93 540
9413.85 551
9414.76 533
9415.68 532
9416.59 526
9417.51 521
9418.42 548
9419.34 535
9420.25 544
9421.17 548
9422.08 531
9423.00 552
9423.91 549
9424.83 569
9425.75 559
9426.66 565
9427.58 583
9428.49 538
9429.41 537
9430.32 567
9431.24 548
9432.16 520
9433.07 551
9433.99 537
9434.90 562
9435.82 551
9436.74 544
9437.65 555
9438.57 572
9439.49 553
9440.40 553
9441.32 570
9442.23 549
9443.15 538
9444.07 570
9444.98 562
9445.90 590
9446.82 562
9447.73 570
9448.65 584
9449.57 572
9450.48 580
9451.40 584
9452.32 583
9453.23 570
9454.15 603
9455.07 610
9455.99 563
9456.90 568
9457.82 549
9458.74 585
9459.65 580
9460.57 603
9461.49 578
9462.41 572
9463.32 570
9464.24 548
9465.16 557
9466.08 582
9466.99 579
9467.91 593
9468.83 595
9469.75 594
9470.67 576
9471.58 559
9472.50 590
9473.42 602
9474.34 582
9475.26 563
9476.17 598
9477.09 612
9478.01 603
9478.93 584
9479.85 554
9480.76 586
9481.68 622
9482.60 583
9483.52 607
9484.44 594
9485.36 609
9486.28 629
9487.19 611
9488.11 587
9489.03 595
9489.95 631
9490.87 616
9491.79 611
9492.71 584
9493.63 610
9494.54 616
9495.46 622
9496.38 608
9497.30 605
9498.22 613
9499.14 616
9500.06 648
9500.98 659
9501.90 644
9502.82 643
9503.74 641
9504.66 637
9505.58 617
9506.49 632
9507.41 643
9508.33 653
9509.25 669
9510.17 652
9511.09 634
9512.01 654
9512.93 653
9513.85 652
9514.77 655
9515.69 662
9516.61 687
9517.53 671
9518.45 675
9519.37 667
9520.29 650
9521.21 673
9522.13 695
9523.05 678
9523.97 692
9524.90 713
9525.82 739
9526.74 717
9527.66 715
9528.58 720
9529.50 734
9530.42 745
9531.34 717
9532.26 687
9533.18 704
9534.10 729
9535.02 723
9535.94 740
9536.86 721
9537.79 721
9538.71 764
9539.63 738
9540.55 757
9541.47 741
9542.39 723
9543.31 759
9544.23 766
9545.16 751
9546.08 751
9547.00 760
9547.92 797
9548.84 794
9549.76 767
9550.69 796
9551.61 806
9552.53 785
9553.45 802
9554.37 793
9555.29 807
9556.22 798
9557.14 802
9558.06 817
9558.98 812
9559.90 827
9560.83 824
9561.75 811
9562.67 818
9563.59 832
9564.52 808
9565.44 846
9566.36 849
9567.28 885
9568.21 892
9569.13 874
9570.05 839
9570.97 886
9571.90 890
9572.82 879
9573.74 877
9574.66 884
9575.59 889
9576.51 892
9577.43 893
9578.36 927
9579.28 938
9580.20 917
9581.13 893
9582.05 912
9582.97 971
9583.90 936
9584.82 968
9585.74 946
9586.67 988
9587.59 972
9588.51 952
9589.44 975
9590.36 968
9591.28 972
9592.21 949
9593.13 1014
9594.05 978
9594.98 993
9595.90 1013
9596.83 1030
9597.75 1048
9598.67 1064
9599.60 1051
9600.52 1024
9601.45 1059
9602.37 1072
9603.30 1095
9604.22 1102
9605.14 1091
9606.07 1087
9606.99 1120
9607.92 1120
9608.84 1121
9609.77 1120
9610.69 1091
9611.62 1106
9612.54 1124
9613.46 1139
9614.39 1130
9615.31 1141
9616.24 1117
9617.16 1094
9618.09 1113
9619.01 1155
9619.94 1172
9620.86 1157
9621.79 1171
9622.71 1217
9623.64 1225
9624.56 1216
9625.49 1155
9626.42 1190
9627.34 1247
9628.27 1257
9629.19 1237
9630.12 1230
9631.04 1261
9631.97 1250
9632.89 1249
9633.82 1241
9634.75 1285
9635.67 1304
9636.60 1327
9637.52 1301
9638.45 1321
9639.37 1372
9640.30 1382
9641.23 1394
9642.15 1399
9643.08 1442
9644.00 1460
9644.93 1466
9645.86 1525
9646.78 1513
9647.71 1520
9648.64 1520
9649.56 1481
9650.49 1543
9651.42 1484
9652.34 1484
9653.27 1470
9654.20 1443
9655.12 1434
9656.05 1433
9656.98 1431
9657.90 1453
9658.83 1407
9659.76 1407
9660.68 1364
9661.61 1418
9662.54 1437
9663.47 1418
9664.39 1473
9665.32 1427
9666.25 1464
9667.17 1476
9668.10 1497
9669.03 1531
9669.96 1552
9670.88 1564
9671.81 1553
9672.74 1549
9673.67 1565
9674.59 1561
9675.52 1553
9676.45 1554
9677.38 1532
9678.31 1571
9679.23 1538
9680.16 1557
9681.09 1558
9682.02 1547
9682.94 1550
9683.87 1578
9684.80 1567
9685.73 1599
9686.66 1611
9687.59 1555
9688.51 1606
9689.44 1597
9690.37 1599
9691.30 1577
9692.23 1621
9693.16 1636
9694.08 1594
9695.01 1604
9695.94 1590
9696.87 1627
9697.80 1652
9698.73 1655
9699.66 1615
9700.59 1644
9701.52 1643
9702.44 1607
9703.37 1587
9704.30 1607
9705.23 1633
9706.16 1626
9707.09 1670
9708.02 1664
9708.95 1657
9709.88 1711
9710.81 1727
9711.74 1772
9712.67 1802
9713.60 1860
9714.53 1899
9715.45 1936
9716.38 1987
9717.31 1979
9718.24 1958
9719.17 1916
9720.10 1904
9721.03 1896
9721.96 1834
9722.89 1749
9723.82 1664
9724.75 1596
9725.68 1567
9726.61 1525
9727.54 1513
9728.47 1478
9729.40 1523
9730.33 1479
9731.26 1452
9732.20 1445
9733.13 1462
9734.06 1451
9734.99 1448
9735.92 1463
9736.85 1452
9737.78 1447
9738.71 1387
9739.64 1367
9740.57 1316
9741.50 1326
9742.43 1309
9743.36 1327
9744.29 1295
9745.23 1319
9746.16 1278
9747.09 1210
9748.02 1238
9748.95 1235
9749.88 1214
9750.81 1196
9751.74 1224
9752.68 1223
9753.61 1182
9754.54 1205
9755.47 1213
9756.40 1203
9757.33 1167
9758.27 1147
9759.20 1155
9760.13 1169
9761.06 1139
9761.99 1165
9762.92 1161
9763.86 1135
9764.79 1163
9765.72 1159
9766.65 1147
9767.58 1184
9768.52 1128
9769.45 1145
9770.38 1142
9771.31 1174
9772.25 1127
9773.18 1139
9774.11 1090
9775.04 1094
9775.98 1165
9776.91 1139
9777.84 1163
9778.77 1115
9779.71 1125
9780.64 1121
9781.57 1168
9782.50 1121
9783.44 1130
9784.37 1105
9785.30 1137
9786.24 1140
9787.17 1150
9788.10 1104
9789.03 1108
9789.97 1145
9790.90 1087
9791.83 1104
9792.77 1108
9793.70 1153
9794.63 1109
9795.57 1116
9796.50 1130
9797.43 1117
9798.37 1116
9799.30 1153
9800.24 1104
9801.17 1100
9802.10 1105
9803.04 1087
9803.97 1099
9804.90 1114
9805.84 1044
9806.77 1044
9807.71 1056
9808.64 1029
9809.57 1025
9810.51 1009
9811.44 1017
9812.38 1008
9813.31 985
9814.25 998
9815.18 982
9816.11 962
9817.05 958
9817.98 936
9818.92 956
9819.85 928
9820.79 946
9821.72 944
9822.66 945
9823.59 911
9824.53 910
9825.46 900
9826.40 894
9827.33 894
9828.27 928
9829.20 953
9830.14 899
9831.07 896
9832.01 910
9832.94 891
9833.88 891
9834.81 929
9835.75 897
9836.68 862
9837.62 879
9838.55 892
9839.49 916
9840.43 874
9841.36 876
9842.30 826
9843.23 876
9844.17 867
9845.10 865
9846.04 857
9846.98 867
9847.91 854
9848.85 857
9849.78 866
9850.72 850
9851.66 866
9852.59 848
9853.53 881
9854.46 841
9855.40 843
9856.34 842
9857.27 874
9858.21 848
9859.15 862
9860.08 850
9861.02 884
9861.96 850
9862.89 863
9863.83 844
9864.77 830
9865.70 838
9866.64 863
9867.58 881
9868.51 852
9869.45 855
9870.39 855
9871.32 865
9872.26 819
9873.20 866
9874.14 886
9875.07 847
9876.01 813
9876.95 822
9877.89 860
9878.82 820
9879.76 862
9880.70 839
9881.64 813
9882.57 818
9883.51 853
9884.45 841
9885.39 817
9886.32 784
9887.26 842
9888.20 815
9889.14 804
9890.08 785
9891.01 845
9891.95 811
9892.89 819
9893.83 838
9894.77 845
9895.70 824
9896.64 783
9897.58 797
9898.52 776
9899.46 814
9900.40 768
9901.33 783
9902.27 793
9903.21 789
9904.15 773
9905.09 791
9906.03 811
9906.97 794
9907.90 802
9908.84 817
9909.78 854
9910.72 839
9911.66 796
9912.60 833
9913.54 809
9914.48 781
9915.42 792
9916.36 827
9917.29 846
9918.23 848
9919.17 845
9920.11 829
9921.05 840
9921.99 861
9922.93 904
9923.87 906
9924.81 938
9925.75 953
9926.69 966
9927.63 963
9928.57 986
9929.51 960
9930.45 974
9931.39 970
9932.33 936
9933.27 927
9934.21 908
9935.15 880
9936.09 886
9937.03 870
9937.97 838
9938.91 852
9939.85 850
9940.79 797
9941.73 807
9942.67 781
9943.61 838
9944.55 800
9945.49 792
9946.43 795
9947.37 804
9948.31 812
9949.26 839
9950.20 848
9951.14 859
9952.08 830
9953.02 849
9953.96 906
9954.90 910
9955.84 855
9956.78 853
9957.72 846
9958.67 796
9959.61 811
9960.55 764
9961.49 786
9962.43 764
9963.37 758
9964.31 757
9965.25 743
9966.20 696
9967.14 718
9968.08 743
9969.02 741
9969.96 714
9970.90 694
9971.85 722
9972.79 720
9973.73 717
9974.67 683
9975.61 704
9976.56 694
9977.50 755
9978.44 730
9979.38 716
9980.32 674
9981.27 706
9982.21 736
9983.15 701
9984.09 696
9985.04 735
9985.98 735
9986.92 712
9987.86 703
9988.81 709
9989.75 745
9990.69 725
9991.63 709
9992.58 727
9993.52 708
9994.46 728
9995.41 726
9996.35 728
9997.29 681
9998.24 693
9999.18 669
10000.12 692
10001.06 692
10002.01 680
10002.95 677
10003.89 689
10004.84 694
10005.78 686
10006.72 695
10007.67 719
10008.61 665
10009.56 708
10010.50 698
10011.44 673
10012.39 674
10013.33 688
10014.27 721
10015.22 685
10016.16 696
10017.11 672
10018.05 652
10018.99 658
10019.94 678
10020.88 658
10021.83 648
10022.77 668
10023.71 645
10024.66 674
10025.60 646
10026.55 660
10027.49 651
10028.44 676
10029.38 651
10030.33 649
10031.27 643
10032.22 632
10033.16 653
10034.10 657
10035.05 640
10035.99 625
10036.94 618
10037.88 648
10038.83 643
10039.77 628
10040.72 616
10041.66 621
10042.61 639
10043.55 618
10044.50 624
10045.45 613
10046.39 600
10047.34 612
10048.28 628
10049.23 608
10050.17 598
10051.12 593
10052.06 596
10053.01 591
10053.95 593
10054.90 599
10055.85 604
10056.79 590
10057.74 599
10058.68 607
10059.63 622
10060.58 610
10061.52 625
10062.47 623
10063.41 603
10064.36 580
10065.31 586
10066.25 609
10067.20 611
10068.15 545
10069.09 605
10070.04 596
10070.99 606
10071.93 594
10072.88 576
10073.82 620
10074.77 595
10075.72 590
10076.66 588
10077.61 585
10078.56 589
10079.51 577
10080.45 584
10081.40 574
10082.35 580
10083.29 633
10084.24 593
10085.19 617
10086.13 582
10087.08 584
10088.03 594
10088.98 559
10089.92 593
10090.87 589
10091.82 552
10092.77 614
10093.71 595
10094.66 585
10095.61 549
10096.56 566
10097.50 598
10098.45 580
10099.40 574
10100.35 581
10101.30 589
10102.24 608
10103.19 565
10104.14 579
10105.09 580
10106.04 601
10106.98 596
10107.93 568
10108.88 556
10109.83 546
10110.78 582
10111.73 588
10112.67 593
10113.62 569
10114.57 546
10115.52 598
10116.47 577
10117.42 544
10118.37 562
10119.32 578
10120.26 551
10121.21 577
10122.16 542
10123.11 562
10124.06 550
10125.01 542
10125.96 575
10126.91 551
10127.86 535
10128.81 574
10129.75 581
10130.70 571
10131.65 559
10132.60 566
10133.55 592
10134.50 575
10135.45 550
10136.40 550
10137.35 543
10138.30 546
10139.25 548
10140.20 579
10141.15 577
10142.10 575
10143.05 592
10144.00 608
10144.95 593
10145.90 566
10146.85 579
10147.80 573
10148.75 559
10149.70 573
10150.65 572
10151.60 572
10152.55 587
10153.50 571
10154.45 588
10155.40 579
10156.35 595
10157.30 608
10158.25 591
10159.20 567
10160.15 575
10161.10 604
10162.06 595
10163.01 588
10163.96 572
10164.91 600
10165.86 611
10166.81 593
10167.76 600
10168.71 629
10169.66 607
10170.61 589
10171.57 636
10172.52 595
10173.47 631
10174.42 596
10175.37 624
10176.32 629
10177.27 627
10178.23 665
10179.18 659
10180.13 634
10181.08 633
10182.03 631
10182.98 645
10183.94 647
10184.89 664
10185.84 653
10186.79 641
10187.74 626
10188.70 641
10189.65 660
10190.60 660
10191.55 657
10192.50 655
10193.46 624
10194.41 644
10195.36 638
10196.31 639
10197.27 674
10198.22 640
10199.17 667
10200.12 664
10201.08 639
10202.03 680
10202.98 656
10203.93 670
10204.89 656
10205.84 666
10206.79 720
10207.75 693
10208.70 684
10209.65 676
10210.60 684
10211.56 708
10212.51 695
10213.46 685
10214.42 688
10215.37 689
10216.32 686
10217.28 638
10218.23 644
10219.18 651
10220.14 635
10221.09 676
10222.04 654
10223.00 638
10223.95 679
10224.91 656
10225.86 656
10226.81 654
10227.77 684
10228.72 689
10229.67 659
10230.63 651
10231.58 644
10232.54 646
10233.49 693
10234.44 743
10235.40 686
10236.35 730
10237.31 722
10238.26 717
10239.22 728
10240.17 694
10241.12 679
10242.08 687
10243.03 693
10243.99 671
10244.94 652
10245.90 665
10246.85 649
10247.81 660
10248.76 640
10249.72 618
10250.67 632
10251.63 647
10252.58 655
10253.54 630
10254.49 613
10255.45 586
10256.40 630
10257.36 641
10258.31 610
10259.27 631
10260.22 617
10261.18 606
10262.13 580
10263.09 602
10264.05 588
10265.00 592
10265.96 611
10266.91 605
10267.87 621
10268.82 576
10269.78 590
10270.74 582
10271.69 543
10272.65 587
10273.60 589
10274.56 587
10275.52 599
10276.47 578
10277.43 555
10278.38 568
10279.34 590
10280.30 571
10281.25 575
10282.21 579
10283.17 594
10284.12 548
10285.08 576
10286.04 559
10286.99 573
10287.95 568
10288.91 555
10289.86 584
10290.82 561
10291.78 575
10292.73 576
10293.69 586
10294.65 559
10295.60 580
10296.56 564
10297.52 579
10298.47 560
10299.43 545
10300.39 563
10301.35 576
10302.30 587
10303.26 553
10304.22 546
10305.18 532
10306.13 574
10307.09 567
10308.05 554
10309.01 564
10309.96 571
10310.92 557
10311.88 578
10312.84 554
10313.79 558
10314.75 550
10315.71 570
10316.67 556
10317.63 562
10318.58 562
10319.54 566
10320.50 577
10321.46 572
10322.42 570
10323.38 535
10324.33 559
10325.29 582
10326.25 569
10327.21 545
10328.17 579
10329.13 569
10330.09 580
10331.04 570
10332.00 578
10332.96 562
10333.92 550
10334.88 570
10335.84 575
10336.80 528
10337.76 542
10338.71 536
10339.67 570
10340.63 542
10341.59 504
10342.55 497
10343.51 563
10344.47 531
10345.43 518
10346.39 497
10347.35 502
10348.31 516
10349.27 541
10350.23 527
10351.19 518
10352.15 526
10353.11 522
10354.06 525
10355.02 503
10355.98 469
10356.94 531
10357.90 498
10358.86 507
10359.82 458
10360.78 499
10361.74 497
10362.70 497
10363.66 509
10364.62 477
10365.58 481
10366.55 501
10367.51 502
10368.47 493
10369.43 458
10370.39 464
10371.35 509
10372.31 490
10373.27 511
10374.23 493
10375.19 507
10376.15 506
10377.11 496
10378.07 484
10379.03 484
10379.99 502
10380.96 521
10381.92 509
10382.88 457
10383.84 480
10384.80 466
10385.76 523
10386.72 476
10387.68 477
10388.64 490
10389.61 497
10390.57 507
10391.53 463
10392.49 484
10393.45 487
10394.41 505
10395.38 485
10396.34 454
10397.30 457
10398.26 473
10399.22 481
10400.18 516
10401.15 499
10402.11 490
10403.07 487
10404.03 497
10404.99 471
10405.96 453
10406.92 476
10407.88 494
10408.84 486
10409.80 442
10410.77 475
10411.73 483
10412.69 494
10413.65 454
10414.62 451
10415.58 495
10416.54 472
10417.51 472
10418.47 456
10419.43 455
10420.39 488
10421.36 489
10422.32 465
10423.28 464
10424.24 472
10425.21 495
10426.17 489
10427.13 459
10428.10 458
10429.06 474
10430.02 482
10430.99 477
10431.95 449
10432.91 454
10433.88 465
10434.84 478
10435.80 434
10436.77 457
10437.73 472
10438.69 483
10439.66 474
10440.62 473
10441.59 442
10442.55 449
10443.51 469
10444.48 454
10445.44 462
10446.41 450
10447.37 461
10448.33 445
10449.30 469
10450.26 465
10451.23 464
10452.19 461
10453.15 434
10454.12 432
10455.08 441
10456.05 453
10457.01 460
10457.98 465
10458.94 456
10459.91 459
10460.87 453
10461.84 458
10462.80 461
10463.77 450
10464.73 436
10465.70 445
10466.66 466
10467.62 475
10468.59 456
10469.56 452
10470.52 435
10471.49 457
10472.45 453
10473.42 465
10474.38 475
10475.35 449
10476.31 490
10477.28 451
10478.24 456
10479.21 450
10480.17 497
10481.14 487
10482.10 478
10483.07 513
10484.04 478
10485.00 472
10485.97 481
10486.93 496
10487.90 449
10488.87 457
10489.83 450
10490.80 455
10491.76 468
10492.73 443
10493.70 445
10494.66 458
10495.63 442
10496.60 447
10497.56 446
10498.53 439
10499.49 470
10500.46 432
10501.43 439
10502.39 451
10503.36 438
10504.33 456
10505.29 474
10506.26 444
10507.23 442
10508.19 438
10509.16 435
10510.13 431
10511.10 438
10512.06 436
10513.03 485
10514.00 454
10514.96 461
10515.93 470
10516.90 448
10517.87 445
10518.83 449
10519.80 458
10520.77 432
10521.73 445
10522.70 468
10523.67 462
10524.64 451
10525.61 441
10526.57 459
10527.54 468
10528.51 467
10529.48 488
10530.44 457
10531.41 455
10532.38 445
10533.35 475
10534.32 438
10535.28 451
10536.25 452
10537.22 468
10538.19 483
10539.16 443
10540.13 472
10541.09 469
10542.06 478
10543.03 455
10544.00 472
10544.97 482
10545.94 459
10546.90 483
10547.87 462
10548.84 490
10549.81 477
10550.78 464
10551.75 481
10552.72 484
10553.69 461
10554.66 466
10555.62 462
10556.59 487
10557.56 465
10558.53 491
10559.50 473
10560.47 489
10561.44 471
10562.41 510
10563.38 489
10564.35 492
10565.32 507
10566.29 493
10567.26 504
10568.23 472
10569.20 492
10570.17 503
10571.14 504
10572.10 490
10573.07 507
10574.04 498
10575.01 503
10575.98 512
10576.95 503
10577.92 519
10578.89 495
10579.86 507
10580.84 519
10581.81 510
10582.78 492
10583.75 547
10584.72 509
10585.69 530
10586.66 505
10587.63 514
10588.60 501
10589.57 494
10590.54 522
10591.51 517
10592.48 530
10593.45 501
10594.42 522
10595.39 531
10596.36 528
10597.34 499
10598.31 538
10599.28 539
10600.25 542
10601.22 517
10602.19 541
10603.16 517
10604.13 547
10605.10 548
10606.08 563
10607.05 558
10608.02 569
10608.99 591
10609.96 611
10610.93 600
10611.90 618
10612.88 592
10613.85 603
10614.82 587
10615.79 580
10616.76 573
10617.74 582
10618.71 575
10619.68 547
10620.65 539
10621.62 536
10622.60 550
10623.57 530
10624.54 538
10625.51 548
10626.48 529
10627.46 526
10628.43 508
10629.40 547
10630.37 517
10631.35 507
10632.32 527
10633.29 522
10634.26 500
10635.24 536
10636.21 573
10637.18 567
10638.16 554
10639.13 524
10640.10 592
10641.07 543
10642.05 562
10643.02 571
10643.99 544
10644.97 570
10645.94 549
10646.91 545
10647.89 515
10648.86 511
10649.83 528
10650.81 544
10651.78 550
10652.75 506
10653.73 513
10654.70 507
10655.67 519
10656.65 497
10657.62 500
10658.59 495
10659.57 499
10660.54 526
10661.52 491
10662.49 483
10663.46 481
10664.44 527
10665.41 506
10666.39 503
10667.36 489
10668.33 513
10669.31 523
10670.28 497
10671.26 511
10672.23 469
10673.21 526
10674.18 504
10675.16 499
10676.13 489
10677.10 505
10678.08 501
10679.05 500
10680.03 501
10681.00 497
10681.98 499
10682.95 508
10683.93 530
10684.90 534
10685.88 523
10686.85 500
10687.83 533
10688.80 531
10689.78 520
10690.75 513
10691.73 533
10692.70 513
10693.68 501
10694.66 486
10695.63 503
10696.61 488
10697.58 506
10698.56 485
10699.53 488
10700.51 481
10701.48 472
10702.46 494
10703.44 481
10704.41 482
10705.39 487
10706.36 489
10707.34 483
10708.32 501
10709.29 502
10710.27 478
10711.24 517
10712.22 536
10713.20 520
10714.17 490
10715.15 513
10716.13 515
10717.10 524
10718.08 496
10719.05 496
10720.03 504
10721.01 531
10721.98 536
10722.96 511
10723.94 514
10724.91 514
10725.89 483
10726.87 510
10727.85 506
10728.82 515
10729.80 521
10730.78 545
10731.75 520
10732.73 508
10733.71 533
10734.69 553
10735.66 494
10736.64 513
10737.62 522
10738.59 537
10739.57 548
10740.55 540
10741.53 524
10742.50 536
10743.48 517
10744.46 568
10745.44 572
10746.42 530
10747.39 537
10748.37 540
10749.35 559
10750.33 522
10751.30 539
10752.28 543
10753.26 541
10754.24 547
10755.22 514
10756.20 534
10757.17 543
10758.15 544
10759.13 555
10760.11 540
10761.09 556
10762.07 580
10763.04 580
10764.02 585
10765.00 560
10765.98 546
10766.96 578
10767.94 607
10768.92 595
10769.90 551
10770.87 578
10771.85 583
10772.83 570
10773.81 564
10774.79 580
10775.77 587
10776.75 582
10777.73 581
10778.71 567
10779.69 573
10780.67 580
10781.64 607
10782.62 609
10783.60 614
10784.58 593
10785.56 593
10786.54 604
10787.52 569
10788.50 553
10789.48 614
10790.46 632
10791.44 604
10792.42 591
10793.40 588
10794.38 595
10795.36 562
10796.34 605
10797.32 601
10798.30 606
10799.28 575
10800.26 609
10801.24 585
10802.22 573
10803.20 597
10804.18 604
10805.16 601
10806.14 584
10807.12 576
10808.10 621
10809.09 607
10810.07 597
10811.05 578
10812.03 605
10813.01 621
10813.99 610
10814.97 609
10815.95 609
10816.93 614
10817.91 584
10818.89 600
10819.87 620
10820.86 592
10821.84 580
10822.82 625
10823.80 616
10824.78 621
10825.76 605
10826.74 631
10827.73 622
10828.71 602
10829.69 618
10830.67 612
10831.65 621
10832.63 633
10833.61 633
10834.60 625
10835.58 614
10836.56 639
10837.54 680
10838.52 652
10839.51 629
10840.49 652
10841.47 608
10842.45 637
10843.43 632
10844.42 670
10845.40 677
10846.38 685
10847.36 682
10848.35 665
10849.33 614
10850.31 669
10851.29 682
10852.28 677
10853.26 642
10854.24 650
10855.22 710
10856.21 675
10857.19 678
10858.17 706
10859.16 734
10860.14 712
10861.12 675
10862.10 695
10863.09 724
10864.07 666
10865.05 680
10866.04 693
10867.02 705
10868.00 713
10868.99 724
10869.97 752
10870.95 727
10871.94 757
10872.92 736
10873.90 748
10874.89 757
10875.87 749
10876.86 759
10877.84 767
10878.82 733
10879.81 748
10880.79 750
10881.77 756
10882.76 750
10883.74 779
10884.73 780
10885.71 811
10886.69 758
10887.68 762
10888.66 807
10889.65 805
10890.63 799
10891.62 798
10892.60 844
10893.58 840
10894.57 856
10895.55 812
10896.54 831
10897.52 817
10898.51 870
10899.49 862
10900.48 840
10901.46 840
10902.45 858
10903.43 878
10904.42 864
10905.40 867
10906.39 884
10907.37 904
10908.36 926
10909.34 921
10910.33 954
10911.31 983
10912.30 920
10913.28 926
10914.27 936
10915.25 955
10916.24 927
10917.22 970
10918.21 952
10919.20 979
10920.18 974
10921.17 983
10922.15 1022
10923.14 993
10924.12 1011
10925.11 1014
10926.10 1019
10927.08 994
10928.07 999
10929.05 1025
10930.04 1012
10931.03 1005
10932.01 1023
10933.00 1011
10933.99 1036
10934.97 1059
10935.96 1053
10936.94 1092
10937.93 1088
10938.92 1114
10939.90 1090
10940.89 1124
10941.88 1075
10942.86 1125
10943.85 1147
10944.84 1143
10945.82 1148
10946.81 1165
10947.80 1243
10948.79 1252
10949.77 1239
10950.76 1273
10951.75 1329
10952.73 1331
10953.72 1335
10954.71 1395
10955.69 1413
10956.68 1426
10957.67 1497
10958.66 1505
10959.64 1549
10960.63 1522
10961.62 1528
10962.61 1542
10963.59 1519
10964.58 1498
10965.57 1502
10966.56 1454
10967.55 1391
10968.53 1399
10969.52 1370
10970.51 1341
10971.50 1342
10972.49 1296
10973.47 1275
10974.46 1290
10975.45 1268
10976.44 1244
10977.43 1244
10978.41 1250
10979.40 1259
10980.39 1266
10981.38 1224
10982.37 1266
10983.36 1326
10984.34 1299
10985.33 1274
10986.32 1289
10987.31 1328
10988.30 1355
10989.29 1341
10990.28 1346
10991.27 1382
10992.25 1447
10993.24 1450
10994.23 1507
10995.22 1558
10996.21 1624
10997.20 1677
10998.19 1729
10999.18 1804
11000.17 1804
11001.16 1892
11002.15 1878
11003.14 1846
11004.12 1819
11005.11 1765
11006.10 1737
11007.09 1688
11008.08 1590
11009.07 1465
11010.06 1433
11011.05 1414
11012.04 1308
11013.03 1253
11014.02 1206
11015.01 1184
11016.00 1141
11016.99 1107
11017.98 1072
11018.97 1128
11019.96 1067
11020.95 1135
11021.94 1097
11022.93 1048
11023.92 1022
11024.91 1016
11025.90 1013
11026.89 996
11027.88 994
11028.88 1009
11029.87 964
11030.86 930
11031.85 968
11032.84 959
11033.83 969
11034.82 976
11035.81 957
11036.80 961
11037.79 983
11038.78 927
11039.77 937
11040.77 901
11041.76 914
11042.75 896
11043.74 919
11044.73 909
11045.72 899
11046.71 896
11047.70 890
11048.70 904
11049.69 878
11050.68 900
11051.67 893
11052.66 874
11053.65 885
11054.65 885
11055.64 879
11056.63 859
11057.62 864
11058.61 889
11059.60 855
11060.60 894
11061.59 906
11062.58 873
11063.57 902
11064.56 878
11065.56 871
11066.55 872
11067.54 904
11068.53 882
11069.53 868
11070.52 853
11071.51 837
11072.50 862
11073.50 839
11074.49 869
11075.48 857
11076.47 840
11077.47 841
11078.46 870
11079.45 839
11080.45 871
11081.44 852
11082.43 852
11083.42 816
11084.42 829
11085.41 833
11086.40 831
11087.40 810
11088.39 788
11089.38 817
11090.38 811
11091.37 814
11092.36 797
11093.36 790
11094.35 815
11095.34 818
11096.34 768
11097.33 758
11098.32 743
11099.32 779
11100.31 757
11101.31 744
11102.30 734
11103.29 754
11104.29 743
11105.28 769
11106.28 720
11107.27 720
11108.26 708
11109.26 727
11110.25 752
11111.25 704
11112.24 723
11113.24 707
11114.23 700
11115.22 715
11116.22 674
11117.21 697
11118.21 721
11119.20 723
11120.20 709
11121.19 691
11122.19 688
11123.18 704
11124.18 689
11125.17 693
11126.17 683
11127.16 700
11128.16 691
11129.15 663
11130.15 654
11131.14 663
11132.14 638
11133.13 667
11134.13 669
11135.12 654
11136.12 654
11137.11 615
11138.11 674
11139.10 647
11140.10 636
11141.09 650
11142.09 711
11143.09 657
11144.08 642
11145.08 629
11146.07 678
11147.07 627
11148.07 629
11149.06 620
11150.06 627
11151.05 667
11152.05 637
11153.05 628
11154.04 604
11155.04 622
11156.03 614
11157.03 624
11158.03 650
11159.02 604
11160.02 599
11161.02 614
11162.01 607
11163.01 616
11164.01 582
11165.00 596
11166.00 593
11167.00 619
11167.99 592
11168.99 589
11169.99 611
11170.98 588
11171.98 589
11172.98 575
11173.97 595
11174.97 583
11175.97 603
11176.97 609
11177.96 599
11178.96 605
11179.96 623
11180.95 613
11181.95 591
11182.95 567
11183.95 582
11184.94 580
11185.94 605
11186.94 606
11187.94 572
11188.94 591
11189.93 590
11190.93 587
11191.93 571
11192.93 577
11193.92 532
11194.92 598
11195.92 571
11196.92 577
11197.92 569
11198.92 588
11199.91 578
11200.91 569
11201.91 579
11202.91 566
11203.91 593
11204.91 584
11205.90 577
11206.90 601
11207.90 617
11208.90 612
11209.90 592
11210.90 579
11211.90 602
11212.89 602
11213.89 605
11214.89 621
11215.89 611
11216.89 624
11217.89 621
11218.89 606
11219.89 590
11220.89 592
11221.89 588
11222.88 568
11223.88 591
11224.88 578
11225.88 571
11226.88 586
11227.88 580
11228.88 582
11229.88 581
11230.88 581
11231.88 585
11232.88 621
11233.88 572
11234.88 550
11235.88 564
11236.88 581
11237.88 600
11238.88 586
11239.88 594
11240.88 586
11241.88 580
11242.88 578
11243.88 593
11244.88 599
11245.88 588
11246.88 614
11247.88 647
11248.88 598
11249.88 564
11250.88 583
11251.88 611
11252.88 609
11253.88 606
11254.88 605
11255.88 580
11256.89 603
11257.89 597
11258.89 598
11259.89 597
11260.89 617
11261.89 590
11262.89 619
11263.89 581
11264.89 572
11265.89 578
11266.90 587
11267.90 611
11268.90 620
11269.90 594
11270.90 596
11271.90 640
11272.90 624
11273.90 606
11274.91 625
11275.91 615
11276.91 624
11277.91 619
11278.91 596
11279.91 597
11280.92 619
11281.92 594
11282.92 592
11283.92 551
11284.92 580
11285.93 589
11286.93 538
11287.93 557
11288.93 552
11289.94 557
11290.94 545
11291.94 547
11292.94 540
11293.94 538
11294.95 556
11295.95 528
11296.95 542
11297.95 527
11298.96 510
11299.96 544
11300.96 546
11301.97 542
11302.97 514
11303.97 537
11304.97 554
11305.98 536
11306.98 533
11307.98 538
11308.99 538
11309.99 555
11310.99 541
11312.00 514
11313.00 515
11314.00 516
11315.01 563
11316.01 544
11317.01 519
11318.02 535
11319.02 550
11320.02 544
11321.03 522
11322.03 524
11323.03 527
11324.04 534
11325.04 520
11326.05 502
11327.05 531
11328.05 525
11329.06 504
11330.06 532
11331.06 514
11332.07 480
11333.07 524
11334.08 554
11335.08 547
11336.09 512
11337.09 557
11338.09 556
11339.10 544
11340.10 545
11341.11 526
11342.11 537
11343.12 571
11344.12 554
11345.13 557
11346.13 521
11347.14 509
11348.14 521
11349.15 535
11350.15 500
11351.16 500
11352.16 524
11353.17 533
11354.17 489
11355.18 495
11356.18 528
11357.19 534
11358.19 500
11359.20 491
11360.20 511
11361.21 470
11362.21 500
11363.22 488
11364.22 500
11365.23 483
11366.23 499
11367.24 481
11368.25 494
11369.25 457
11370.26 456
11371.26 475
11372.27 501
11373.28 508
11374.28 493
11375.29 479
11376.29 459
11377.30 484
11378.31 478
11379.31 445
11380.32 450
11381.32 478
11382.33 505
11383.34 486
11384.34 447
11385.35 470
11386.36 501
11387.36 475
11388.37 463
11389.38 471
11390.38 491
11391.39 488
11392.40 464
11393.40 488
11394.41 455
11395.42 465
11396.42 481
11397.43 479
11398.44 474
11399.44 472
11400.45 468
11401.46 475
11402.47 462
11403.47 436
11404.48 477
11405.49 477
11406.50 439
11407.50 450
11408.51 472
11409.52 479
11410.53 459
11411.53 456
11412.54 459
11413.55 457
11414.56 477
11415.56 441
11416.57 471
11417.58 447
11418.59 468
11419.60 485
11420.60 453
11421.61 437
11422.62 449
11423.63 481
11424.64 457
11425.64 455
11426.65 466
11427.66 473
11428.67 466
11429.68 445
11430.69 471
11431.70 465
11432.70 455
11433.71 443
11434.72 467
11435.73 440
11436.74 453
11437.75 470
11438.76 458
11439.76 455
11440.77 457
11441.78 459
11442.79 486
11443.80 443
11444.81 412
11445.82 464
11446.83 481
11447.84 445
11448.85 453
11449.86 420
11450.87 447
11451.87 449
11452.88 415
11453.89 440
11454.90 428
11455.91 432
11456.92 448
11457.93 446
11458.94 417
11459.95 437
11460.96 451
11461.97 430
11462.98 404
11463.99 421
11465.00 441
11466.01 456
11467.02 446
11468.03 453
11469.04 438
11470.05 436
11471.06 420
11472.07 427
11473.08 443
11474.09 444
11475.10 434
11476.11 459
11477.12 447
11478.13 425
11479.15 425
11480.16 455
11481.17 462
11482.18 444
11483.19 459
11484.20 446
11485.21 453
11486.22 429
11487.23 435
11488.24 420
11489.25 424
11490.26 431
11491.28 417
11492.29 437
11493.30 413
11494.31 401
11495.32 440
11496.33 407
11497.34 399
11498.36 414
11499.37 405
11500.38 420
11501.39 420
11502.40 425
11503.41 433
11504.42 428
11505.44 428
11506.45 432
11507.46 418
11508.47 444
11509.48 446
11510.50 467
11511.51 448
11512.52 445
11513.53 433
11514.54 472
11515.56 429
11516.57 422
11517.58 419
11518.59 442
11519.61 421
11520.62 425
11521.63 411
11522.64 421
11523.66 425
11524.67 453
11525.68 444
11526.69 436
11527.71 431
11528.72 426
11529.73 434
11530.75 424
11531.76 455
11532.77 432
11533.78 451
11534.80 475
11535.81 450
11536.82 458
11537.84 444
11538.85 461
11539.86 479
11540.88 475
11541.89 429
11542.90 450
11543.92 475
11544.93 465
11545.94 458
11546.96 449
11547.97 454
11548.98 457
11550.00 443
11551.01 428
11552.03 433
11553.04 419
11554.05 442
11555.07 430
11556.08 418
11557.10 410
11558.11 440
11559.12 422
11560.14 420
11561.15 398
11562.17 416
11563.18 394
11564.20 416
11565.21 385
11566.22 389
11567.24 414
11568.25 392
11569.27 404
11570.28 409
11571.30 437
11572.31 387
11573.33 406
11574.34 430
11575.36 421
11576.37 418
11577.39 412
11578.40 408
11579.42 412
11580.43 423
11581.45 430
11582.46 437
11583.48 401
11584.49 407
11585.51 420
11586.52 393
11587.54 405
11588.55 417
11589.57 413
11590.58 411
11591.60 398
11592.61 404
11593.63 412
11594.65 417
11595.66 442
11596.68 414
11597.69 428
11598.71 435
11599.73 435
11600.74 407
11601.76 401
11602.77 400
11603.79 406
11604.81 405
11605.82 398
11606.84 424
11607.85 409
11608.87 418
11609.89 417
11610.90 405
11611.92 413
11612.94 407
11613.95 412
11614.97 406
11615.99 424
11617.00 411
11618.02 421
11619.04 433
11620.05 415
11621.07 417
11622.09 409
11623.10 416
11624.12 413
11625.14 403
11626.15 414
11627.17 420
11628.19 407
11629.21 402
11630.22 388
11631.24 405
11632.26 448
11633.28 412
11634.29 418
11635.31 397
11636.33 421
11637.34 418
11638.36 423
11639.38 404
11640.40 421
11641.42 417
11642.43 441
11643.45 424
11644.47 409
11645.49 426
11646.50 438
11647.52 430
11648.54 426
11649.56 437
11650.58 424
11651.60 413
11652.61 423
11653.63 431
11654.65 450
11655.67 414
11656.69 422
11657.71 438
11658.72 395
11659.74 436
11660.76 424
11661.78 458
11662.80 438
11663.82 439
11664.84 448
11665.85 432
11666.87 434
11667.89 418
11668.91 430
11669.93 419
11670.95 436
11671.97 406
11672.99 450
11674.01 446
11675.03 420
11676.05 433
11677.06 427
11678.08 465
11679.10 454
11680.12 433
11681.14 435
11682.16 447
11683.18 412
11684.20 443
11685.22 444
11686.24 443
11687.26 425
11688.28 459
11689.30 436
11690.32 458
11691.34 436
11692.36 431
11693.38 458
11694.40 457
11695.42 445
11696.44 441
11697.46 449
11698.48 428
11699.50 480
11700.52 463
11701.54 449
11702.56 449
11703.58 465
11704.60 425
11705.62 445
11706.64 447
11707.66 442
11708.68 474
11709.71 456
11710.73 459
11711.75 467
11712.77 487
11713.79 457
11714.81 468
11715.83 455
11716.85 450
11717.87 449
11718.89 478
11719.91 448
11720.94 470
11721.96 479
11722.98 466
11724.00 495
11725.02 481
11726.04 467
11727.06 447
11728.09 480
11729.11 467
11730.13 475
11731.15 465
11732.17 459
11733.19 468
11734.22 515
11735.24 495
11736.26 445
11737.28 476
11738.30 462
11739.33 487
11740.35 475
11741.37 468
11742.39 464
11743.41 494
11744.44 470
11745.46 495
11746.48 474
11747.50 491
11748.53 508
11749.55 492
11750.57 475
11751.59 516
11752.62 500
11753.64 537
11754.66 532
11755.68 496
11756.71 488
11757.73 525
11758.75 527
11759.77 492
11760.80 521
11761.82 519
11762.84 550
11763.87 528
11764.89 546
11765.91 516
11766.94 531
11767.96 529
11768.98 539
11770.01 570
11771.03 519
11772.05 556
11773.08 546
11774.10 553
11775.12 537
11776.15 529
11777.17 536
11778.19 554
11779.22 556
11780.24 572
11781.27 553
11782.29 570
11783.31 569
11784.34 548
11785.36 561
11786.39 565
11787.41 584
11788.43 591
11789.46 601
11790.48 550
11791.51 568
11792.53 596
11793.56 582
11794.58 577
11795.60 611
11796.63 615
11797.65 586
11798.68 590
11799.70 573
11800.73 583
11801.75 613
11802.78 596
11803.80 595
11804.83 590
11805.85 582
11806.88 608
11807.90 618
11808.93 635
11809.95 616
11810.98 637
11812.00 619
11813.03 625
11814.05 608
11815.08 611
11816.10 651
11817.13 665
11818.15 655
11819.18 634
11820.20 645
11821.23 620
11822.26 606
11823.28 619
11824.31 666
11825.33 661
11826.36 679
11827.38 659
11828.41 663
11829.44 629
11830.46 664
11831.49 640
11832.51 679
11833.54 682
11834.57 681
11835.59 689
11836.62 675
11837.65 691
11838.67 701
11839.70 708
11840.72 678
11841.75 732
11842.78 710
11843.80 713
11844.83 721
11845.86 751
11846.88 767
11847.91 733
11848.94 735
11849.96 768
11850.99 773
11852.02 721
11853.05 745
11854.07 785
11855.10 783
11856.13 802
11857.15 806
11858.18 809
11859.21 803
11860.24 791
11861.26 788
11862.29 805
11863.32 826
11864.34 833
11865.37 804
11866.40 812
11867.43 835
11868.46 852
11869.48 811
11870.51 844
11871.54 861
11872.57 884
11873.59 846
11874.62 878
11875.65 849
11876.68 889
11877.71 890
11878.73 910
11879.76 910
11880.79 895
11881.82 911
11882.85 921
11883.87 961
11884.90 938
11885.93 952
11886.96 973
11887.99 994
11889.02 992
11890.05 977
11891.07 1018
11892.10 1057
11893.13 1038
11894.16 1055
11895.19 1090
11896.22 1114
11897.25 1153
11898.28 1137
11899.30 1158
11900.33 1171
11901.36 1200
11902.39 1220
11903.42 1248
11904.45 1248
11905.48 1305
11906.51 1283
11907.54 1277
11908.57 1286
11909.60 1272
11910.63 1255
11911.66 1248
11912.69 1241
11913.71 1198
11914.74 1198
11915.77 1187
11916.80 1145
11917.83 1166
11918.86 1159
11919.89 1160
11920.92 1138
11921.95 1180
11922.98 1189
11924.01 1196
11925.04 1197
11926.07 1225
11927.10 1255
11928.13 1313
11929.16 1316
11930.19 1310
11931.22 1341
11932.25 1352
11933.29 1362
11934.32 1327
11935.35 1316
11936.38 1301
11937.41 1298
11938.44 1308
11939.47 1236
11940.50 1218
11941.53 1171
11942.56 1141
11943.59 1128
11944.62 1122
11945.65 1087
11946.69 1040
11947.72 1037
11948.75 1049
11949.78 1021
11950.81 978
11951.84 995
11952.87 1007
11953.90 1020
11954.93 982
11955.97 973
11957.00 982
11958.03 1014
11959.06 1006
11960.09 965
11961.12 977
11962.16 997
11963.19 987
11964.22 978
11965.25 984
11966.28 1009
11967.31 1010
11968.35 973
11969.38 972
11970.41 972
11971.44 1005
11972.47 1007
11973.51 990
11974.54 1005
11975.57 992
11976.60 981
11977.64 1015
11978.67 958
11979.70 964
11980.73 969
11981.77 990
11982.80 1042
11983.83 1025
11984.86 1007
11985.90 999
11986.93 1009
11987.96 1018
11988.99 1032
11990.03 1020
11991.06 1012
11992.09 1081
11993.13 1051
11994.16 1059
11995.19 1056
11996.23 1051
11997.26 1052
11998.29 1084
11999.33 1052
12000.36 1076
12001.39 1060
12002.43 1059
12003.46 1079
12004.49 1074
12005.53 1123
12006.56 1098
12007.59 1087
12008.63 1125
12009.66 1091
12010.69 1093
12011.73 1100
12012.76 1115
12013.80 1119
12014.83 1105
12015.86 1158
12016.90 1169
12017.93 1192
12018.97 1135
12020.00 1154
12021.03 1148
12022.07 1166
12023.10 1170
12024.14 1134
12025.17 1135
12026.21 1182
12027.24 1143
12028.28 1148
12029.31 1174
12030.34 1202
12031.38 1189
12032.41 1141
12033.45 1187
12034.48 1155
12035.52 1184
12036.55 1195
12037.59 1172
12038.62 1167
12039.66 1220
12040.69 1183
12041.73 1207
12042.76 1234
12043.80 1214
12044.83 1219
12045.87 1237
12046.90 1190
12047.94 1201
12048.98 1242
12050.01 1270
12051.05 1243
12052.08 1288
12053.12 1275
12054.15 1294
12055.19 1304
12056.22 1269
12057.26 1290
12058.30 1293
12059.33 1299
12060.37 1260
12061.40 1250
12062.44 1222
12063.48 1238
12064.51 1259
12065.55 1214
12066.58 1204
12067.62 1196
12068.66 1200
12069.69 1152
12070.73 1113
12071.77 1065
12072.80 1088
12073.84 1115
12074.88 1113
12075.91 1085
12076.95 1045
12077.99 1078
12079.02 1087
12080.06 1046
12081.10 1038
12082.13 1075
12083.17 1072
12084.21 1060
12085.24 1017
12086.28 1050
12087.32 1063
12088.35 1077
12089.39 1069
12090.43 1095
12091.47 1085
12092.50 1071
12093.54 1098
12094.58 1064
12095.62 1057
12096.65 1099
12097.69 1067
12098.73 1072
12099.77 1086
12100.80 1096
12101.84 1110
12102.88 1133
12103.92 1109
12104.95 1145
12105.99 1078
12107.03 1107
12108.07 1067
12109.11 1042
12110.14 1025
12111.18 1028
12112.22 1012
12113.26 1018
12114.30 988
12115.34 958
12116.37 939
12117.41 962
12118.45 924
12119.49 896
12120.53 914
12121.57 883
12122.60 841
12123.64 844
12124.68 808
12125.72 836
12126.76 853
12127.80 808
12128.84 782
12129.88 830
12130.91 836
12131.95 841
12132.99 855
12134.03 822
12135.07 823
12136.11 795
12137.15 777
12138.19 812
12139.23 814
12140.27 834
12141.31 833
12142.35 801
12143.39 799
12144.43 784
12145.46 800
12146.50 779
12147.54 751
12148.58 763
12149.62 778
12150.66 756
12151.70 799
12152.74 772
12153.78 794
12154.82 766
12155.86 796
12156.90 749
12157.94 753
12158.98 752
12160.02 744
12161.06 749
12162.10 764
12163.14 758
12164.18 745
12165.23 727
12166.27 735
12167.31 751
12168.35 736
12169.39 756
12170.43 701
12171.47 731
12172.51 709
12173.55 709
12174.59 733
12175.63 696
12176.67 693
12177.71 696
12178.75 682
12179.80 708
12180.84 709
12181.88 720
12182.92 715
12183.96 671
12185.00 695
12186.04 708
12187.08 723
12188.13 697
12189.17 689
12190.21 680
12191.25 687
12192.29 690
12193.33 672
12194.37 659
12195.42 684
12196.46 664
12197.50 675
12198.54 674
12199.58 659
12200.63 665
12201.67 662
12202.71 665
12203.75 652
12204.79 656
12205.84 675
12206.88 657
12207.92 643
12208.96 652
12210.01 673
12211.05 641
12212.09 641
12213.13 621
12214.17 630
12215.22 608
12216.26 625
12217.30 595
12218.35 624
12219.39 607
12220.43 628
12221.47 645
12222.52 611
12223.56 608
12224.60 615
12225.65 621
12226.69 629
12227.73 602
12228.77 604
12229.82 614
12230.86 600
12231.90 650
12232.95 600
12233.99 579
12235.03 570
12236.08 574
12237.12 602
12238.16 593
12239.21 598
12240.25 592
12241.30 579
12242.34 598
12243.38 574
12244.43 577
12245.47 568
12246.51 595
12247.56 615
12248.60 567
12249.65 609
12250.69 566
12251.73 575
12252.78 587
12253.82 565
12254.87 591
12255.91 561
12256.96 551
12258.00 587
12259.04 566
12260.09 566
12261.13 577
12262.18 539
12263.22 584
12264.27 524
12265.31 553
12266.36 512
12267.40 544
12268.45 555
12269.49 526
12270.54 543
12271.58 551
12272.63 520
12273.67 522
12274.72 535
12275.76 534
12276.81 556
12277.85 507
12278.90 508
12279.94 530
12280.99 540
12282.03 496
12283.08 518
12284.12 510
12285.17 523
12286.22 530
12287.26 508
12288.31 511
12289.35 470
12290.40 487
12291.44 501
12292.49 517
12293.54 472
12294.58 522
12295.63 484
12296.67 541
12297.72 485
12298.77 521
12299.81 491
12300.86 500
12301.90 496
12302.95 483
12304.00 492
12305.04 524
12306.09 493
12307.14 476
12308.18 502
12309.23 502
12310.28 511
12311.32 489
12312.37 504
12313.42 491
12314.46 491
12315.51 480
12316.56 479
12317.60 493
12318.65 513
12319.70 505
12320.74 502
12321.79 484
12322.84 494
12323.89 503
12324.93 493
12325.98 498
12327.03 498
12328.08 518
12329.12 451
12330.17 474
12331.22 467
12332.27 494
12333.31 489
12334.36 473
12335.41 486
12336.46 485
12337.50 471
12338.55 483
12339.60 516
12340.65 480
12341.70 487
12342.74 482
12343.79 498
12344.84 499
12345.89 482
12346.94 509
12347.98 490
12349.03 502
12350.08 489
12351.13 473
12352.18 494
12353.23 477
12354.27 475
12355.32 487
12356.37 479
12357.42 509
12358.47 473
12359.52 508
12360.57 499
12361.61 500
12362.66 480
12363.71 500
12364.76 478
12365.81 482
12366.86 504
12367.91 510
12368.96 490
12370.01 488
12371.06 506
12372.11 484
12373.15 476
12374.20 506
12375.25 479
12376.30 496
12377.35 499
12378.40 486
12379.45 499
12380.50 477
12381.55 484
12382.60 483
12383.65 486
12384.70 505
12385.75 483
12386.80 483
12387.85 487
12388.90 462
12389.95 475
12391.00 516
12392.05 492
12393.10 521
12394.15 509
12395.20 495
12396.25 475
12397.30 474
12398.35 495
12399.40 498
12400.45 512
12401.50 504
12402.55 523
12403.60 521
12404.65 512
12405.70 472
12406.75 512
12407.81 522
12408.86 495
12409.91 477
12410.96 502
12412.01 491
12413.06 497
12414.11 484
12415.16 509
12416.21 497
12417.26 492
12418.32 510
12419.37 502
12420.42 508
12421.47 485
12422.52 490
12423.57 496
12424.62 488
12425.68 510
12426.73 508
12427.78 489
12428.83 502
12429.88 512
12430.93 553
12431.99 525
12433.04 522
12434.09 528
12435.14 494
12436.19 511
12437.24 501
12438.30 513
12439.35 532
12440.40 535
12441.45 515
12442.51 481
12443.56 489
12444.61 508
12445.66 521
12446.71 542
12447.77 525
12448.82 512
12449.87 538
12450.92 532
12451.98 538
12453.03 534
12454.08 529
12455.14 541
12456.19 544
12457.24 545
12458.29 541
12459.35 551
12460.40 549
12461.45 560
12462.51 557
12463.56 563
12464.61 598
12465.67 607
12466.72 595
12467.77 633
12468.83 643
12469.88 664
12470.93 628
12471.99 663
12473.04 676
12474.09 712
12475.15 728
12476.20 748
12477.25 739
12478.31 739
12479.36 718
12480.42 762
12481.47 740
12482.52 743
12483.58 737
12484.63 703
12485.69 709
12486.74 685
12487.79 644
12488.85 667
12489.90 640
12490.96 636
12492.01 648
12493.06 627
12494.12 608
12495.17 607
12496.23 622
12497.28 593
12498.34 613
12499.39 596
12500.45 600
12501.50 625
12502.56 597
12503.61 608
12504.67 598
12505.72 601
12506.78 587
12507.83 580
12508.89 587
12509.94 598
12511.00 611
12512.05 600
12513.11 620
12514.16 582
12515.22 608
12516.27 587
12517.33 621
12518.38 580
12519.44 574
12520.49 608
12521.55 599
12522.60 603
12523.66 602
12524.72 600
12525.77 595
12526.83 585
12527.88 582
12528.94 589
12530.00 599
12531.05 600
12532.11 582
12533.16 610
12534.22 603
12535.28 613
12536.33 605
12537.39 627
12538.44 607
12539.50 646
12540.56 612
12541.61 647
12542.67 656
12543.73 661
12544.78 681
12545.84 690
12546.90 717
12547.95 712
12549.01 739
12550.07 691
12551.12 716
12552.18 720
12553.24 739
12554.29 727
12555.35 740
12556.41 715
12557.47 711
12558.52 709
12559.58 707
12560.64 696
12561.69 669
12562.75 672
12563.81 674
12564.87 665
12565.92 627
12566.98 628
12568.04 626
12569.10 666
12570.15 615
12571.21 613
12572.27 625
12573.33 611
12574.38 588
12575.44 627
12576.50 585
12577.56 600
12578.62 612
12579.67 601
12580.73 633
12581.79 584
12582.85 583
12583.91 575
12584.96 595
12586.02 588
12587.08 607
12588.14 565
12589.20 586
12590.26 588
12591.32 562
12592.37 571
12593.43 564
12594.49 574
12595.55 572
12596.61 585
12597.67 555
12598.73 559
12599.78 588
12600.84 608
12601.90 577
12602.96 602
12604.02 590
12605.08 593
12606.14 585
12607.20 600
12608.26 572
12609.32 588
12610.38 589
12611.44 593
12612.49 596
12613.55 581
12614.61 618
12615.67 593
12616.73 600
12617.79 591
12618.85 627
12619.91 614
12620.97 598
12622.03 593
12623.09 620
12624.15 638
12625.21 615
12626.27 640
12627.33 652
12628.39 631
12629.45 621
12630.51 657
12631.57 649
12632.63 674
12633.69 659
12634.75 652
12635.81 632
12636.87 626
12637.93 617
12638.99 612
12640.05 641
12641.12 606
12642.18 590
12643.24 590
12644.30 593
12645.36 605
12646.42 594
12647.48 560
12648.54 587
12649.60 562
12650.66 596
12651.72 573
12652.78 550
12653.85 581
12654.91 590
12655.97 584
12657.03 550
12658.09 566
12659.15 566
12660.21 586
12661.28 546
12662.34 560
12663.40 537
12664.46 543
12665.52 513
12666.58 569
12667.64 562
12668.71 544
12669.77 559
12670.83 574
12671.89 571
12672.95 545
12674.02 561
12675.08 541
12676.14 528
12677.20 541
12678.26 573
12679.33 549
12680.39 548
12681.45 531
12682.51 545
12683.58 522
12684.64 531
12685.70 528
12686.76 566
12687.83 521
12688.89 526
12689.95 525
12691.01 528
12692.08 551
12693.14 525
12694.20 542
12695.27 512
12696.33 516
12697.39 532
12698.45 547
12699.52 523
12700.58 557
12701.64 546
12702.71 513
12703.77 531
12704.83 551
12705.90 547
12706.96 530
12708.02 521
12709.09 520
12710.15 555
12711.21 538
12712.28 567
12713.34 505
12714.40 568
12715.47 547
12716.53 557
12717.60 547
12718.66 562
12719.72 526
12720.79 534
12721.85 535
12722.92 524
12723.98 544
12725.04 546
12726.11 551
12727.17 541
12728.24 548
12729.30 520
12730.37 533
12731.43 531
12732.49 532
12733.56 525
12734.62 535
12735.69 502
12736.75 556
12737.82 545
12738.88 565
12739.95 502
12741.01 519
12742.08 546
12743.14 484
12744.21 533
12745.27 516
12746.34 506
12747.40 490
12748.47 505
12749.53 472
12750.60 531
12751.66 514
12752.73 505
12753.79 485
12754.86 500
12755.92 519
12756.99 481
12758.05 491
12759.12 485
12760.18 510
12761.25 483
12762.32 516
12763.38 481
12764.45 491
12765.51 468
12766.58 487
12767.65 493
12768.71 461
12769.78 481
12770.84 463
12771.91 472
12772.98 460
12774.04 460
12775.11 476
12776.17 480
12777.24 454
12778.31 477
12779.37 449
12780.44 455
12781.51 462
12782.57 477
12783.64 473
12784.71 465
12785.77 467
12786.84 477
12787.91 458
12788.97 463
12790.04 484
12791.11 453
12792.17 463
12793.24 431
12794.31 467
12795.37 422
12796.44 455
12797.51 472
12798.58 486
12799.64 427
12800.71 473
12801.78 458
12802.85 452
12803.91 464
12804.98 451
12806.05 483
12807.12 447
12808.18 478
12809.25 468
12810.32 437
12811.39 459
12812.45 464
12813.52 468
12814.59 488
12815.66 461
12816.73 476
12817.79 460
12818.86 467
12819.93 451
12821.00 471
12822.07 468
12823.13 456
12824.20 449
12825.27 459
12826.34 497
12827.41 441
12828.48 470
12829.54 464
12830.61 493
12831.68 457
12832.75 467
12833.82 460
12834.89 431
12835.96 452
12837.02 439
12838.09 469
12839.16 449
12840.23 410
12841.30 414
12842.37 451
12843.44 436
12844.51 461
12845.58 438
12846.65 419
12847.72 443
12848.78 434
12849.85 446
12850.92 438
12851.99 408
12853.06 427
12854.13 428
12855.20 422
12856.27 422
12857.34 429
12858.41 446
12859.48 411
12860.55 422
12861.62 416
12862.69 421
12863.76 429
12864.83 422
12865.90 439
12866.97 436
12868.04 423
12869.11 399
12870.18 399
12871.25 400
12872.32 411
12873.39 412
12874.46 410
12875.53 390
12876.60 413
12877.67 395
12878.74 407
12879.81 399
12880.88 399
12881.95 405
12883.03 375
12884.10 400
12885.17 402
12886.24 406
12887.31 392
12888.38 382
12889.45 388
12890.52 407
12891.59 370
12892.66 413
12893.74 398
12894.81 409
12895.88 386
12896.95 393
12898.02 405
12899.09 404
12900.16 392
12901.23 379
12902.31 406
12903.38 380
12904.45 397
12905.52 382
12906.59 387
12907.66 384
12908.74 370
12909.81 403
12910.88 391
12911.95 363
12913.02 402
12914.10 395
12915.17 391
12916.24 373
12917.31 405
12918.38 388
12919.46 401
12920.53 367
12921.60 384
12922.67 390
12923.75 378
12924.82 395
12925.89 398
12926.96 389
12928.04 376
12929.11 382
12930.18 387
12931.25 369
12932.33 357
12933.40 383
12934.47 380
12935.55 394
12936.62 382
12937.69 390
12938.76 367
12939.84 354
12940.91 385
12941.98 368
12943.06 377
12944.13 364
12945.20 403
12946.28 407
12947.35 385
12948.42 347
12949.50 375
12950.57 373
12951.64 372
12952.72 358
12953.79 368
12954.87 384
12955.94 379
12957.01 368
12958.09 368
12959.16 366
12960.23 349
12961.31 364
12962.38 362
12963.46 375
12964.53 379
12965.60 369
12966.68 380
12967.75 377
12968.83 381
12969.90 377
12970.98 377
12972.05 360
12973.13 368
12974.20 372
12975.27 390
12976.35 356
12977.42 379
12978.50 382
12979.57 366
12980.65 360
12981.72 379
12982.80 391
12983.87 375
12984.95 382
12986.02 385
12987.10 383
12988.17 389
12989.25 380
12990.32 383
12991.40 382
12992.47 369
12993.55 367
12994.62 375
12995.70 382
12996.77 372
12997.85 382
12998.93 400
13000.00 363
13001.08 361
13002.15 379
13003.23 387
13004.30 401
13005.38 358
13006.46 403
13007.53 404
13008.61 364
13009.68 406
13010.76 388
13011.84 398
13012.91 361
13013.99 393
13015.06 401
13016.14 361
13017.22 371
13018.29 410
13019.37 394
13020.45 373
13021.52 371
13022.60 395
13023.68 392
13024.75 383
13025.83 399
13026.91 384
13027.98 363
13029.06 358
13030.14 393
13031.21 388
13032.29 403
13033.37 388
13034.44 370
13035.52 368
13036.60 376
13037.67 375
13038.75 400
13039.83 394
13040.91 381
13041.98 389
13043.06 382
13044.14 394
13045.22 374
13046.29 382
13047.37 403
13048.45 398
13049.53 381
13050.60 405
13051.68 381
13052.76 387
13053.84 384
13054.91 379
13055.99 371
13057.07 370
13058.15 378
13059.23 387
13060.30 394
13061.38 391
13062.46 394
13063.54 369
13064.62 380
13065.70 386
13066.77 388
13067.85 386
13068.93 387
13070.01 401
13071.09 421
13072.17 397
13073.25 390
13074.32 405
13075.40 400
13076.48 412
13077.56 371
13078.64 397
13079.72 400
13080.80 392
13081.88 399
13082.95 387
13084.03 380
13085.11 391
13086.19 406
13087.27 412
13088.35 391
13089.43 372
13090.51 391
13091.59 421
13092.67 392
13093.75 371
13094.83 412
13095.91 424
13096.99 424
13098.07 412
13099.15 406
13100.22 417
13101.30 405
13102.38 388
13103.46 391
13104.54 369
13105.62 397
13106.70 406
13107.78 426
13108.86 403
13109.94 406
13111.02 432
13112.10 411
13113.19 389
13114.27 412
13115.35 431
13116.43 427
13117.51 418
13118.59 401
13119.67 406
13120.75 410
13121.83 412
13122.91 417
13123.99 407
13125.07 410
13126.15 438
13127.23 431
13128.31 431
13129.39 412
13130.48 435
13131.56 452
13132.64 453
13133.72 434
13134.80 403
13135.88 450
13136.96 440
13138.04 431
13139.12 433
13140.21 429
13141.29 419
13142.37 449
13143.45 469
13144.53 422
13145.61 428
13146.70 429
13147.78 440
13148.86 425
13149.94 419
13151.02 428
13152.10 446
13153.19 417
13154.27 448
13155.35 445
13156.43 446
13157.51 443
13158.60 461
13159.68 435
13160.76 462
13161.84 428
13162.93 449
13164.01 462
13165.09 448
13166.17 452
13167.25 424
13168.34 468
13169.42 455
13170.50 457
13171.59 469
13172.67 461
13173.75 496
13174.83 456
13175.92 455
13177.00 476
13178.08 446
13179.17 434
13180.25 486
13181.33 461
13182.41 466
13183.50 463
13184.58 476
13185.66 478
13186.75 451
13187.83 450
13188.91 494
13190.00 490
13191.08 495
13192.16 481
13193.25 466
13194.33 452
13195.42 508
13196.50 492
13197.58 492
13198.67 468
13199.75 491
13200.83 510
13201.92 474
13203.00 499
13204.09 493
13205.17 519
13206.25 500
13207.34 509
13208.42 495
13209.51 488
13210.59 485
13211.68 510
13212.76 480
13213.84 505
13214.93 496
13216.01 526
13217.10 512
13218.18 508
13219.27 519
13220.35 539
13221.44 551
13222.52 512
13223.61 477
13224.69 501
13225.78 540
13226.86 534
13227.95 494
13229.03 524
13230.12 520
13231.20 525
13232.29 541
13233.37 514
13234.46 548
13235.54 537
13236.63 527
13237.71 548
13238.80 544
13239.88 522
13240.97 553
13242.05 592
13243.14 527
13244.23 552
13245.31 552
13246.40 558
13247.48 545
13248.57 575
13249.65 547
13250.74 563
13251.83 553
13252.91 564
13254.00 588
13255.08 585
13256.17 631
13257.26 618
13258.34 599
13259.43 568
13260.52 577
13261.60 612
13262.69 618
13263.77 617
13264.86 621
13265.95 609
13267.03 606
13268.12 607
13269.21 614
13270.29 624
13271.38 611
13272.47 633
13273.55 629
13274.64 634
13275.73 632
13276.82 654
13277.90 667
13278.99 675
13280.08 638
13281.16 665
13282.25 676
13283.34 656
13284.43 665
13285.51 663
13286.60 677
13287.69 664
13288.78 683
13289.86 669
13290.95 670
13292.04 687
13293.13 683
13294.21 702
13295.30 686
13296.39 682
13297.48 707
13298.56 746
13299.65 713
13300.74 712
13301.83 741
13302.92 757
13304.00 751
13305.09 722
13306.18 754
13307.27 773
13308.36 768
13309.45 782
13310.53 750
13311.62 766
13312.71 774
13313.80 794
13314.89 780
13315.98 782
13317.07 779
13318.15 817
13319.24 828
13320.33 797
13321.42 823
13322.51 816
13323.60 835
13324.69 854
13325.78 816
13326.87 846
13327.95 830
13329.04 824
13330.13 872
13331.22 834
13332.31 856
13333.40 871
13334.49 887
13335.58 884
13336.67 860
13337.76 879
13338.85 914
13339.94 886
13341.03 869
13342.12 885
13343.21 919
13344.30 935
13345.39 872
13346.48 895
13347.57 896
13348.66 906
13349.75 892
13350.84 875
13351.93 872
13353.02 897
13354.11 925
13355.20 897
13356.29 907
13357.38 884
13358.47 894
13359.56 937
13360.65 960
13361.74 953
13362.83 937
13363.92 957
13365.01 950
13366.10 950
13367.19 956
13368.28 977
13369.37 955
13370.46 977
13371.55 950
13372.65 960
13373.74 960
13374.83 960
13375.92 974
13377.01 945
13378.10 892
13379.19 943
13380.28 935
13381.37 923
13382.47 828
13383.56 846
13384.65 881
13385.74 901
13386.83 859
13387.92 858
13389.01 849
13390.11 844
13391.20 843
13392.29 789
13393.38 817
13394.47 860
13395.56 849
13396.66 846
13397.75 845
13398.84 794
13399.93 801
13401.02 810
13402.12 818
13403.21 801
13404.30 820
13405.39 824
13406.49 819
13407.58 821
13408.67 807
13409.76 806
13410.86 811
13411.95 810
13413.04 802
13414.13 812
13415.23 808
13416.32 823
13417.41 792
13418.50 800
13419.60 817
13420.69 802
13421.78 802
13422.88 805
13423.97 791
13425.06 783
13426.15 805
13427.25 796
13428.34 794
13429.43 803
13430.53 793
13431.62 785
13432.71 794
13433.81 790
13434.90 811
13435.99 811
13437.09 809
13438.18 803
13439.27 798
13440.37 786
13441.46 820
13442.56 856
13443.65 833
13444.74 779
13445.84 818
13446.93 835
13448.03 841
13449.12 782
13450.21 820
13451.31 832
13452.40 856
13453.50 875
13454.59 863
13455.68 839
13456.78 841
13457.87 834
13458.97 864
13460.06 857
13461.16 868
13462.25 876
13463.35 868
13464.44 852
13465.54 869
13466.63 880
13467.73 868
13468.82 863
13469.91 871
13471.01 877
13472.10 883
13473.20 888
13474.29 895
13475.39 913
13476.48 893
13477.58 909
13478.68 931
13479.77 894
13480.87 863
13481.96 913
13483.06 923
13484.15 886
13485.25 897
13486.34 920
13487.44 926
13488.53 963
13489.63 915
13490.73 934
13491.82 934
13492.92 945
13494.01 952
13495.11 947
13496.21 982
13497.30 968
13498.40 979
13499.49 941
13500.59 968
13501.69 1002
13502.78 992
13503.88 983
13504.97 973
13506.07 988
13507.17 987
13508.26 981
13509.36 964
13510.46 946
13511.55 983
13512.65 1005
13513.75 947
13514.84 954
13515.94 933
13517.04 931
13518.13 950
13519.23 955
13520.33 931
13521.42 943
13522.52 920
13523.62 954
13524.72 897
13525.81 893
13526.91 896
13528.01 891
13529.10 906
13530.20 891
13531.30 910
13532.40 886
13533.49 877
13534.59 901
13535.69 893
13536.79 860
13537.88 882
13538.98 879
13540.08 882
13541.18 864
13542.28 834
13543.37 862
13544.47 868
13545.57 823
13546.67 801
13547.77 800
13548.86 794
13549.96 809
13551.06 784
13552.16 794
13553.26 801
13554.35 791
13555.45 768
13556.55 794
13557.65 767
13558.75 756
13559.85 799
13560.95 792
13562.04 748
13563.14 762
13564.24 822
13565.34 803
13566.44 786
13567.54 770
13568.64 798
13569.74 753
13570.83 757
13571.93 771
13573.03 762
13574.13 778
13575.23 783
13576.33 776
13577.43 788
13578.53 766
13579.63 766
13580.73 773
13581.83 728
13582.93 728
13584.03 737
13585.13 771
13586.22 759
13587.32 743
13588.42 735
13589.52 797
13590.62 763
13591.72 762
13592.82 765
13593.92 746
13595.02 719
13596.12 737
13597.22 756
13598.32 750
13599.42 774
13600.52 757
13601.62 799
13602.72 752
13603.82 752
13604.92 717
13606.03 768
13607.13 783
13608.23 780
13609.33 751
13610.43 770
13611.53 758
13612.63 759
13613.73 768
13614.83 738
13615.93 759
13617.03 801
13618.13 777
13619.23 762
13620.33 745
13621.44 771
13622.54 769
13623.64 767
13624.74 767
13625.84 740
13626.94 749
13628.04 755
13629.14 776
13630.25 774
13631.35 735
13632.45 755
13633.55 780
13634.65 786
13635.75 760
13636.85 761
13637.96 763
13639.06 779
13640.16 769
13641.26 776
13642.36 783
13643.47 754
13644.57 808
13645.67 768
13646.77 765
13647.87 781
13648.98 776
13650.08 806
13651.18 779
13652.28 751
13653.38 729
13654.49 784
13655.59 756
13656.69 737
13657.79 756
13658.90 779
13660.00 778
13661.10 729
13662.20 757
13663.31 758
13664.41 770
13665.51 784
13666.62 762
13667.72 742
13668.82 752
13669.92 758
13671.03 780
13672.13 755
13673.23 734
13674.34 775
13675.44 804
13676.54 780
13677.65 761
13678.75 765
13679.85 798
13680.96 765
13682.06 782
13683.16 772
13684.27 791
13685.37 818
13686.48 788
13687.58 804
13688.68 806
13689.79 766
13690.89 782
13691.99 816
13693.10 784
13694.20 778
13695.31 810
13696.41 838
13697.51 826
13698.62 773
13699.72 814
13700.83 838
13701.93 830
13703.04 839
13704.14 814
13705.24 819
13706.35 814
13707.45 856
13708.56 869
13709.66 844
13710.77 838
13711.87 873
13712.98 880
13714.08 868
13715.19 852
13716.29 892
13717.40 897
13718.50 864
13719.61 871
13720.71 884
13721.82 911
13722.92 928
13724.03 920
13725.13 912
13726.24 900
13727.34 937
13728.45 985
13729.55 953
13730.66 934
13731.76 925
13732.87 959
13733.97 983
13735.08 957
13736.19 946
13737.29 967
13738.40 993
13739.50 1004
13740.61 1031
13741.72 1014
13742.82 1040
13743.93 1045
13745.03 1056
13746.14 1064
13747.25 1069
13748.35 1069
13749.46 1092
13750.56 1143
13751.67 1167
13752.78 1145
13753.88 1177
13754.99 1213
13756.10 1224
13757.20 1242
13758.31 1264
13759.42 1274
13760.52 1318
13761.63 1318
13762.74 1314
13763.84 1327
13764.95 1369
13766.06 1389
13767.16 1376
13768.27 1308
13769.38 1324
13770.48 1372
13771.59 1339
13772.70 1301
13773.81 1301
13774.91 1302
13776.02 1288
13777.13 1265
13778.23 1233
13779.34 1216
13780.45 1193
13781.56 1204
13782.66 1162
13783.77 1121
13784.88 1103
13785.99 1089
13787.09 1094
13788.20 1043
13789.31 1007
13790.42 1033
13791.53 1008
13792.63 994
13793.74 995
13794.85 934
13795.96 934
13797.07 907
13798.17 890
13799.28 916
13800.39 901
13801.50 912
13802.61 908
13803.72 888
13804.82 864
13805.93 842
13807.04 870
13808.15 871
13809.26 835
13810.37 820
13811.48 807
13812.58 819
13813.69 817
13814.80 798
13815.91 804
13817.02 796
13818.13 837
13819.24 802
13820.35 809
13821.46 780
13822.57 784
13823.67 805
13824.78 759
13825.89 777
13827.00 777
13828.11 757
13829.22 795
13830.33 744
13831.44 753
13832.55 769
13833.66 747
13834.77 770
13835.88 745
13836.99 746
13838.10 734
13839.21 774
13840.32 767
13841.43 768
13842.54 763
13843.65 765
13844.76 798
13845.87 773
13846.98 745
13848.09 767
13849.20 777
13850.31 755
13851.42 794
13852.53 751
13853.64 761
13854.75 744
13855.86 761
13856.97 765
13858.08 741
13859.19 762
13860.30 748
13861.41 763
13862.52 769
13863.63 734
13864.75 752
13865.86 787
13866.97 747
13868.08 744
13869.19 751
13870.30 768
13871.41 715
13872.52 749
13873.63 775
13874.75 783
13875.86 768
13876.97 767
13878.08 764
13879.19 744
13880.30 720
13881.41 791
13882.53 786
13883.64 751
13884.75 751
13885.86 755
13886.97 756
13888.08 765
13889.20 770
13890.31 782
13891.42 779
13892.53 762
13893.64 771
13894.76 769
13895.87 745
13896.98 745
13898.09 779
13899.20 750
13900.32 746
13901.43 756
13902.54 724
13903.65 750
13904.77 745
13905.88 721
13906.99 728
13908.10 737
13909.22 732
13910.33 701
13911.44 725
13912.55 725
13913.67 720
13914.78 688
13915.89 716
13917.01 697
13918.12 693
13919.23 684
13920.34 711
13921.46 707
13922.57 695
13923.68 688
13924.80 681
13925.91 692
13927.02 699
13928.14 690
13929.25 680
13930.36 656
13931.48 670
13932.59 672
13933.70 654
13934.82 689
13935.93 658
13937.05 677
13938.16 651
13939.27 645
13940.39 685
13941.50 677
13942.62 639
13943.73 661
13944.84 654
13945.96 641
13947.07 621
13948.19 627
13949.30 629
13950.41 642
13951.53 642
13952.64 644
13953.76 632
13954.87 647
13955.99 647
13957.10 621
13958.22 620
13959.33 642
13960.44 677
13961.56 663
13962.67 624
13963.79 613
13964.90 621
13966.02 628
13967.13 647
13968.25 612
13969.36 615
13970.48 646
13971.59 630
13972.71 616
13973.82 607
13974.94 624
13976.05 615
13977.17 642
13978.29 619
13979.40 642
13980.52 582
13981.63 619
13982.75 615
13983.86 638
13984.98 628
13986.09 616
13987.21 647
13988.33 626
13989.44 621
13990.56 631
13991.67 636
13992.79 633
13993.91 620
13995.02 617
13996.14 622
13997.25 632
13998.37 618
13999.49 613
14000.60 601
14001.72 634
14002.84 622
14003.95 632
14005.07 620
14006.18 607
14007.30 623
14008.42 628
14009.53 641
14010.65 651
14011.77 639
14012.88 622
14014.00 633
14015.12 624
14016.23 619
14017.35 625
14018.47 615
14019.59 655
14020.70 633
14021.82 624
14022.94 608
14024.05 643
14025.17 666
14026.29 648
14027.41 675
14028.52 658
14029.64 677
14030.76 645
14031.88 676
14032.99 653
14034.11 641
14035.23 656
14036.35 681
14037.46 670
14038.58 658
14039.70 658
14040.82 672
14041.94 653
14043.05 660
14044.17 679
14045.29 705
14046.41 674
14047.53 661
14048.64 695
14049.76 686
14050.88 710
14052.00 677
14053.12 711
14054.24 693
14055.35 697
14056.47 705
14057.59 705
14058.71 707
14059.83 702
14060.95 753
14062.07 753
14063.19 751
14064.30 731
14065.42 748
14066.54 757
14067.66 749
14068.78 747
14069.90 772
14071.02 784
14072.14 820
14073.26 798
14074.38 801
14075.49 798
14076.61 799
14077.73 821
14078.85 841
14079.97 826
14081.09 787
14082.21 793
14083.33 797
14084.45 819
14085.57 816
14086.69 835
14087.81 837
14088.93 846
14090.05 835
14091.17 813
14092.29 832
14093.41 837
14094.53 847
14095.65 873
14096.77 855
14097.89 842
14099.01 826
14100.13 839
14101.25 831
14102.37 811
14103.49 825
14104.61 814
14105.73 829
14106.85 790
14107.97 807
14109.09 810
14110.21 795
14111.33 825
14112.46 802
14113.58 774
14114.70 792
14115.82 793
14116.94 768
14118.06 776
14119.18 775
14120.30 754
14121.42 751
14122.54 750
14123.66 710
14124.79 735
14125.91 743
14127.03 741
14128.15 706
14129.27 682
14130.39 689
14131.51 714
14132.64 700
14133.76 672
14134.88 685
14136.00 661
14137.12 688
14138.24 687
14139.37 676
14140.49 675
14141.61 653
14142.73 674
14143.85 651
14144.98 645
14146.10 659
14147.22 651
14148.34 666
14149.46 640
14150.59 638
14151.71 654
14152.83 653
14153.95 659
14155.08 635
14156.20 656
14157.32 620
14158.44 637
14159.57 638
14160.69 665
14161.81 649
14162.93 654
14164.06 632
14165.18 643
14166.30 626
14167.43 648
14168.55 637
14169.67 643
14170.79 633
14171.92 605
14173.04 626
14174.16 617
14175.29 647
14176.41 642
14177.53 608
14178.66 637
14179.78 617
14180.90 635
14182.03 631
14183.15 595
14184.27 603
14185.40 591
14186.52 610
14187.65 617
14188.77 616
14189.89 601
14191.02 601
14192.14 607
14193.27 615
14194.39 598
14195.51 578
14196.64 623
14197.76 628
14198.89 608
14200.01 582
14201.13 579
14202.26 586
14203.38 580
14204.51 596
14205.63 574
14206.76 598
14207.88 595
14209.01 600
14210.13 577
14211.25 593
14212.38 606
14213.50 614
14214.63 594
14215.75 587
14216.88 582
14218.00 596
14219.13 580
14220.25 585
14221.38 547
14222.50 551
14223.63 572
14224.75 587
14225.88 549
14227.00 567
14228.13 560
14229.25 569
14230.38 547
14231.51 558
14232.63 568
14233.76 559
14234.88 530
14236.01 540
14237.13 535
14238.26 549
14239.39 531
14240.51 550
14241.64 544
14242.76 512
14243.89 499
14245.01 553
14246.14 555
14247.27 530
14248.39 531
14249.52 527
14250.65 541
14251.77 530
14252.90 538
14254.02 528
14255.15 543
14256.28 512
14257.40 524
14258.53 544
14259.66 521
14260.78 509
14261.91 538
14263.04 518
14264.16 521
14265.29 495
14266.42 530
14267.54 510
14268.67 507
14269.80 507
14270.92 504
14272.05 518
14273.18 525
14274.31 524
14275.43 507
14276.56 496
14277.69 477
14278.82 492
14279.94 490
14281.07 484
14282.20 481
14283.33 492
14284.45 499
14285.58 462
14286.71 502
14287.84 497
14288.96 489
14290.09 472
14291.22 457
14292.35 489
14293.47 501
14294.60 503
14295.73 474
14296.86 479
14297.99 462
14299.11 449
14300.24 487
14301.37 449
14302.50 453
14303.63 442
14304.76 468
14305.88 462
14307.01 459
14308.14 439
14309.27 471
14310.40 471
14311.53 465
14312.66 463
14313.78 440
14314.91 459
14316.04 441
14317.17 458
14318.30 421
14319.43 439
14320.56 441
14321.69 442
14322.82 439
14323.95 451
14325.07 428
14326.20 454
14327.33 455
14328.46 449
14329.59 434
14330.72 458
14331.85 437
14332.98 435
14334.11 435
14335.24 424
14336.37 448
14337.50 456
14338.63 452
14339.76 404
14340.89 448
14342.02 450
14343.15 441
14344.28 428
14345.41 448
14346.54 433
14347.67 416
14348.80 428
14349.93 416
14351.06 419
14352.19 408
14353.32 420
14354.45 410
14355.58 418
14356.71 408
14357.84 420
14358.97 425
14360.10 435
14361.23 437
14362.36 416
14363.49 422
14364.62 443
14365.75 416
14366.88 400
14368.02 420
14369.15 422
14370.28 432
14371.41 422
14372.54 430
14373.67 403
14374.80 432
14375.93 419
14377.06 415
14378.20 405
14379.33 403
14380.46 434
14381.59 428
14382.72 440
14383.85 397
14384.98 427
14386.12 447
14387.25 423
14388.38 414
14389.51 433
14390.64 427
14391.77 438
14392.91 423
14394.04 397
14395.17 406
14396.30 422
14397.43 425
14398.57 415
14399.70 401
14400.83 418
14401.96 418
14403.09 446
14404.23 420
14405.36 405
14406.49 416
14407.62 409
14408.76 419
14409.89 402
14411.02 405
14412.15 411
14413.29 427
14414.42 402
14415.55 428
14416.68 420
14417.82 425
14418.95 431
14420.08 424
14421.22 415
14422.35 441
14423.48 434
14424.62 417
14425.75 416
14426.88 441
14428.01 436
14429.15 417
14430.28 432
14431.41 438
14432.55 407
14433.68 393
14434.81 414
14435.95 423
14437.08 403
14438.22 417
14439.35 402
14440.48 430
14441.62 384
14442.75 404
14443.88 419
14445.02 414
14446.15 430
14447.29 436
14448.42 437
14449.55 411
14450.69 400
14451.82 419
14452.96 441
14454.09 435
14455.23 414
14456.36 407
14457.49 427
14458.63 405
14459.76 428
14460.90 385
14462.03 430
14463.17 437
14464.30 423
14465.44 426
14466.57 426
14467.71 461
14468.84 447
14469.97 440
14471.11 429
14472.24 409
14473.38 426
14474.51 439
14475.65 425
14476.79 416
14477.92 419
14479.06 460
14480.19 422
14481.33 413
14482.46 391
14483.60 430
14484.73 430
14485.87 436
14487.00 432
14488.14 418
14489.27 411
14490.41 429
14491.55 434
14492.68 415
14493.82 439
14494.95 433
14496.09 443
14497.23 436
14498.36 418
14499.50 425
14500.63 429
14501.77 450
14502.91 456
14504.04 438
14505.18 418
14506.31 432
14507.45 450
14508.59 425
14509.72 435
14510.86 438
14512.00 461
14513.13 435
14514.27 421
14515.41 429
14516.54 450
14517.68 443
14518.82 429
14519.95 410
14521.09 420
14522.23 424
14523.36 402
14524.50 422
14525.64 426
14526.78 422
14527.91 446
14529.05 442
14530.19 428
14531.32 418
14532.46 434
14533.60 454
14534.74 439
14535.87 449
14537.01 462
14538.15 439
14539.29 435
14540.42 458
14541.56 457
14542.70 458
14543.84 451
14544.97 479
14546.11 488
14547.25 484
14548.39 446
14549.53 457
14550.66 490
14551.80 465
14552.94 460
14554.08 459
14555.22 463
14556.36 463
14557.49 453
14558.63 462
14559.77 472
14560.91 476
14562.05 492
14563.19 487
14564.32 484
14565.46 478
14566.60 511
14567.74 509
14568.88 496
14570.02 479
14571.16 503
14572.30 511
14573.43 490
14574.57 495
14575.71 518
14576.85 496
14577.99 517
14579.13 537
14580.27 537
14581.41 537
14582.55 527
14583.69 548
14584.83 509
14585.97 541
14587.10 544
14588.24 552
14589.38 556
14590.52 535
14591.66 557
14592.80 562
14593.94 572
14595.08 579
14596.22 560
14597.36 623
14598.50 581
14599.64 576
14600.78 596
14601.92 588
14603.06 601
14604.20 582
14605.34 630
14606.48 596
14607.62 606
14608.76 601
14609.90 607
14611.04 620
14612.18 623
14613.32 641
14614.47 656
14615.61 654
14616.75 647
14617.89 677
14619.03 667
14620.17 666
14621.31 685
14622.45 710
14623.59 700
14624.73 694
14625.87 704
14627.01 721
14628.16 720
14629.30 704
14630.44 743
14631.58 761
14632.72 773
14633.86 764
14635.00 787
14636.14 761
14637.29 746
14638.43 756
14639.57 789
14640.71 749
14641.85 742
14642.99 765
14644.13 755
14645.28 704
14646.42 714
14647.56 703
14648.70 680
14649.84 649
14650.99 670
14652.13 670
14653.27 626
14654.41 621
14655.55 642
14656.70 608
14657.84 580
14658.98 572
14660.12 576
14661.27 565
14662.41 554
14663.55 545
14664.69 549
14665.84 535
14666.98 507
14668.12 535
14669.26 522
14670.41 533
14671.55 544
14672.69 517
14673.83 524
14674.98 507
14676.12 492
14677.26 496
14678.41 492
14679.55 502
14680.69 505
14681.84 470
14682.98 474
14684.12 473
14685.27 497
14686.41 483
14687.55 458
14688.70 461
14689.84 464
14690.98 462
14692.13 453
14693.27 450
14694.41 452
14695.56 423
14696.70 419
14697.84 456
14698.99 450
14700.13 463
14701.28 432
14702.42 457
14703.56 450
14704.71 451
14705.85 445
14707.00 481
14708.14 462
14709.28 434
14710.43 435
14711.57 457
14712.72 444
14713.86 409
14715.01 436
14716.15 437
14717.30 446
14718.44 423
14719.58 453
14720.73 445
14721.87 432
14723.02 463
14724.16 441
14725.31 432
14726.45 439
14727.60 429
14728.74 485
14729.89 424
14731.03 439
14732.18 429
14733.32 425
14734.47 417
14735.61 414
14736.76 422
14737.90 421
14739.05 399
14740.20 425
14741.34 442
14742.49 424
14743.63 402
14744.78 426
14745.92 448
14747.07 423
14748.21 421
14749.36 425
14750.51 430
14751.65 418
14752.80 398
14753.94 423
14755.09 414
14756.24 406
14757.38 415
14758.53 398
14759.67 411
14760.82 388
14761.97 420
14763.11 406
14764.26 391
14765.41 398
14766.55 424
14767.70 403
14768.85 404
14769.99 423
14771.14 389
14772.29 381
14773.43 399
14774.58 404
14775.73 387
14776.87 387
14778.02 389
14779.17 395
14780.31 412
14781.46 387
14782.61 367
14783.76 380
14784.90 389
14786.05 374
14787.20 350
14788.34 366
14789.49 363
14790.64 365
14791.79 358
14792.93 366
14794.08 378
14795.23 374
14796.38 367
14797.52 355
14798.67 364
14799.82 391
14800.97 362
14802.12 350
14803.26 342
14804.41 352
14805.56 356
14806.71 364
14807.86 335
14809.00 339
14810.15 357
14811.30 357
14812.45 371
14813.60 338
14814.74 343
14815.89 333
14817.04 361
14818.19 339
14819.34 323
14820.49 327
14821.64 337
14822.78 329
14823.93 321
14825.08 346
14826.23 324
14827.38 338
14828.53 331
14829.68 329
14830.83 300
14831.97 316
14833.12 338
14834.27 318
14835.42 320
14836.57 317
14837.72 323
14838.87 313
14840.02 323
14841.17 297
14842.32 301
14843.47 314
14844.62 327
14845.77 296
14846.92 318
14848.07 315
14849.22 293
14850.36 300
14851.51 313
14852.66 307
14853.81 301
14854.96 322
14856.11 323
14857.26 304
14858.41 287
14859.56 304
14860.71 320
14861.86 307
14863.01 288
14864.16 298
14865.32 293
14866.47 302
14867.62 313
14868.77 296
14869.92 288
14871.07 288
14872.22 301
14873.37 300
14874.52 301
14875.67 294
14876.82 304
14877.97 314
14879.12 300
14880.27 313
14881.42 329
14882.57 305
14883.73 293
14884.88 277
14886.03 301
14887.18 306
14888.33 306
14889.48 302
14890.63 308
14891.78 286
14892.94 300
14894.09 298
14895.24 302
14896.39 288
14897.54 277
14898.69 277
14899.84 282
14901.00 283
14902.15 298
14903.30 289
14904.45 281
14905.60 282
14906.76 289
14907.91 292
14909.06 276
14910.21 286
14911.36 309
14912.52 290
14913.67 294
14914.82 306
14915.97 290
14917.12 297
14918.28 280
14919.43 307
14920.58 295
14921.73 278
14922.89 304
14924.04 293
14925.19 292
14926.34 284
14927.50 310
14928.65 313
14929.80 298
14930.96 309
14932.11 314
14933.26 303
14934.41 297
14935.57 289
14936.72 298
14937.87 298
14939.03 299
14940.18 288
14941.33 309
14942.49 296
14943.64 282
14944.79 297
14945.95 296
14947.10 298
14948.25 293
14949.41 299
14950.56 279
14951.71 283
14952.87 279
14954.02 293
14955.18 321
14956.33 316
14957.48 302
14958.64 300
14959.79 305
14960.95 296
14962.10 328
14963.25 306
14964.41 295
14965.56 292
14966.72 304
14967.87 300
14969.02 297
14970.18 317
14971.33 321
14972.49 315
14973.64 296
14974.80 281
14975.95 290
14977.11 289
14978.26 293
14979.41 297
14980.57 300
14981.72 284
14982.88 298
14984.03 298
14985.19 285
14986.34 281
14987.50 292
14988.65 316
14989.81 319
14990.96 287
14992.12 289
14993.27 303
14994.43 291
14995.59 305
14996.74 277
14997.90 289
14999.05 291
15000.21 291
15001.36 285
15002.52 269
15003.67 282
15004.83 288
15005.99 284
15007.14 287
15008.30 274
15009.45 281
15010.61 259
15011.76 276
15012.92 271
15014.08 280
15015.23 270
15016.39 290
15017.55 277
15018.70 270
15019.86 276
15021.01 256
15022.17 284
15023.33 282
15024.48 275
15025.64 280
15026.80 280
15027.95 306
15029.11 274
15030.27 268
15031.42 264
15032.58 280
15033.74 282
15034.89 279
15036.05 283
15037.21 292
15038.36 296
15039.52 303
15040.68 271
15041.84 273
15042.99 254
15044.15 288
15045.31 280
15046.46 265
15047.62 270
15048.78 288
15049.94 289
15051.09 263
15052.25 269
15053.41 276
15054.57 294
15055.72 276
15056.88 258
15058.04 256
15059.20 275
15060.36 277
15061.51 279
15062.67 253
15063.83 244
15064.99 304
15066.15 278
15067.30 272
15068.46 269
15069.62 269
15070.78 270
15071.94 273
15073.09 269
15074.25 260
15075.41 288
15076.57 275
15077.73 276
15078.89 266
15080.05 270
15081.20 304
15082.36 292
15083.52 280
15084.68 248
15085.84 269
15087.00 273
15088.16 301
15089.32 262
15090.47 264
15091.63 279
15092.79 284
15093.95 272
15095.11 276
15096.27 281
15097.43 281
15098.59 260
15099.75 287
15100.91 278
15102.07 278
15103.23 264
15104.39 284
15105.55 277
15106.71 285
15107.86 280
15109.02 272
15110.18 276
15111.34 275
15112.50 278
15113.66 275
15114.82 286
15115.98 280
15117.14 272
15118.30 271
15119.46 263
15120.62 283
15121.78 280
15122.94 279
15124.10 282
15125.26 282
15126.43 279
15127.59 296
15128.75 281
15129.91 289
15131.07 284
15132.23 290
15133.39 290
15134.55 280
15135.71 302
15136.87 294
15138.03 291
15139.19 290
15140.35 294
15141.51 290
15142.68 295
15143.84 303
15145.00 271
15146.16 292
15147.32 284
15148.48 317
15149.64 307
15150.80 286
15151.96 304
15153.13 310
15154.29 286
15155.45 285
15156.61 289
15157.77 307
15158.93 299
15160.10 299
15161.26 290
15162.42 281
15163.58 298
15164.74 299
15165.90 300
15167.07 302
15168.23 302
15169.39 294
15170.55 299
15171.71 309
15172.88 302
15174.04 305
15175.20 308
15176.36 317
15177.53 310
15178.69 329
15179.85 305
15181.01 317
15182.18 324
15183.34 315
15184.50 319
15185.66 313
15186.83 313
15187.99 319
15189.15 346
15190.31 319
15191.48 321
15192.64 320
15193.80 317
15194.97 329
15196.13 329
15197.29 326
15198.46 326
15199.62 336
15200.78 332
15201.94 319
15203.11 310
15204.27 324
15205.44 331
15206.60 319
15207.76 320
15208.93 322
15210.09 326
15211.25 325
15212.42 322
15213.58 328
15214.74 326
15215.91 326
15217.07 326
15218.24 319
15219.40 335
15220.56 342
15221.73 363
15222.89 336
15224.06 343
15225.22 338
15226.38 346
15227.55 358
15228.71 362
15229.88 347
15231.04 362
15232.21 370
15233.37 368
15234.53 352
15235.70 344
15236.86 361
15238.03 356
15239.19 341
15240.36 368
15241.52 341
15242.69 345
15243.85 360
15245.02 353
15246.18 350
15247.35 326
15248.51 349
15249.68 366
15250.84 381
15252.01 347
15253.17 349
15254.34 332
15255.50 333
15256.67 336
15257.83 331
15259.00 367
15260.17 346
15261.33 365
15262.50 359
15263.66 349
15264.83 332
15265.99 345
15267.16 340
15268.32 340
15269.49 330
15270.66 332
15271.82 344
15272.99 325
15274.15 336
15275.32 358
15276.49 343
15277.65 325
15278.82 304
15279.99 335
15281.15 340
15282.32 344
15283.48 321
15284.65 338
15285.82 359
15286.98 306
15288.15 327
15289.32 332
15290.48 332
15291.65 315
15292.82 345
15293.98 337
15295.15 342
15296.32 333
15297.48 341
15298.65 333
15299.82 305
15300.99 339
15302.15 327
15303.32 327
15304.49 334
15305.65 333
15306.82 330
15307.99 325
15309.16 332
15310.32 327
15311.49 356
15312.66 345
15313.83 352
15314.99 335
15316.16 325
15317.33 331
15318.50 337
15319.66 341
15320.83 318
15322.00 324
15323.17 335
15324.34 335
15325.50 328
15326.67 308
15327.84 351
15329.01 343
15330.18 332
15331.34 351
15332.51 332
15333.68 349
15334.85 329
15336.02 343
15337.19 329
15338.36 330
15339.52 349
15340.69 332
15341.86 364
15343.03 339
15344.20 352
15345.37 387
15346.54 351
15347.70 357
15348.87 345
15350.04 360
15351.21 364
15352.38 363
15353.55 373
15354.72 352
15355.89 359
15357.06 382
15358.23 387
15359.40 349
15360.56 355
15361.73 383
15362.90 407
15364.07 374
15365.24 357
15366.41 380
15367.58 379
15368.75 372
15369.92 374
15371.09 391
15372.26 396
15373.43 355
15374.60 343
15375.77 372
15376.94 375
15378.11 366
15379.28 352
15380.45 384
15381.62 362
15382.79 394
15383.96 370
15385.13 380
15386.30 370
15387.47 350
15388.64 364
15389.81 376
15390.98 365
15392.15 347
15393.32 359
15394.49 359
15395.67 364
15396.84 353
15398.01 358
15399.18 342
15400.35 361
15401.52 370
15402.69 365
15403.86 350
15405.03 350
15406.20 342
15407.37 346
15408.55 338
15409.72 341
15410.89 335
15412.06 336
15413.23 315
15414.40 330
15415.57 327
15416.75 306
15417.92 325
15419.09 310
15420.26 305
15421.43 307
15422.60 308
15423.78 321
15424.95 317
15426.12 308
15427.29 325
15428.46 310
15429.63 309
15430.81 301
15431.98 309
15433.15 276
15434.32 287
15435.49 318
15436.67 323
15437.84 304
15439.01 305
15440.18 304
15441.36 289
15442.53 300
15443.70 293
15444.87 286
15446.05 328
15447.22 279
15448.39 288
15449.56 283
15450.74 289
15451.91 289
15453.08 286
15454.26 318
15455.43 278
15456.60 276
15457.77 265
15458.95 303
15460.12 296
15461.29 289
15462.47 287
15463.64 302
15464.81 303
15465.99 300
15467.16 294
15468.33 267
15469.51 279
15470.68 304
15471.85 300
15473.03 281
15474.20 292
15475.38 305
15476.55 284
15477.72 282
15478.90 282
15480.07 301
15481.24 300
15482.42 282
15483.59 294
15484.77 260
15485.94 301
15487.12 284
15488.29 312
15489.46 280
15490.64 282
15491.81 293
15492.99 286
15494.16 296
15495.34 288
15496.51 297
15497.68 301
15498.86 297
15500.03 288
15501.21 289
15502.38 281
15503.56 297
15504.73 301
15505.91 295
15507.08 291
15508.26 282
15509.43 281
15510.61 287
15511.78 291
15512.96 283
15514.13 277
15515.31 293
15516.48 291
15517.66 301
15518.83 270
15520.01 293
15521.18 289
15522.36 282
15523.54 283
15524.71 289
15525.89 287
15527.06 321
15528.24 315
15529.41 299
15530.59 296
15531.77 289
15532.94 298
15534.12 306
15535.29 276
15536.47 289
15537.65 290
15538.82 292
15540.00 287
15541.17 300
15542.35 294
15543.53 281
15544.70 294
15545.88 301
15547.06 300
15548.23 307
15549.41 273
15550.59 308
15551.76 321
15552.94 313
15554.12 289
15555.29 316
15556.47 308
15557.65 316
15558.82 307
15560.00 306
15561.18 294
15562.35 308
15563.53 294
15564.71 334
15565.88 318
15567.06 310
15568.24 300
15569.42 315
15570.59 289
15571.77 297
15572.95 329
15574.13 297
15575.30 317
15576.48 308
15577.66 302
15578.84 309
15580.01 305
15581.19 313
15582.37 299
15583.55 317
15584.73 306
15585.90 320
15587.08 337
15588.26 315
15589.44 324
15590.61 318
15591.79 323
15592.97 327
15594.15 325
15595.33 307
15596.51 331
15597.68 319
15598.86 305
15600.04 310
15601.22 325
15602.40 311
15603.58 328
15604.76 351
15605.93 334
15607.11 339
15608.29 330
15609.47 309
15610.65 334
15611.83 325
15613.01 342
15614.19 328
15615.36 345
15616.54 327
15617.72 340
15618.90 340
15620.08 326
15621.26 337
15622.44 368
15623.62 365
15624.80 340
15625.98 334
15627.16 346
15628.34 345
15629.52 350
15630.70 348
15631.88 358
15633.06 350
15634.24 370
15635.41 384
15636.59 369
15637.77 349
15638.95 364
15640.13 367
15641.31 347
15642.49 365
15643.67 374
15644.85 367
15646.03 383
15647.21 362
15648.40 378
15649.58 367
15650.76 373
15651.94 356
15653.12 374
15654.30 389
15655.48 375
15656.66 365
15657.84 366
15659.02 379
15660.20 380
15661.38 366
15662.56 381
15663.74 363
15664.92 349
15666.10 365
15667.29 372
15668.47 365
15669.65 356
15670.83 353
15672.01 377
15673.19 353
15674.37 357
15675.55 372
15676.73 351
15677.92 341
15679.10 332
15680.28 370
15681.46 345
15682.64 351
15683.82 376
15685.01 372
15686.19 338
15687.37 348
15688.55 350
15689.73 349
15690.91 359
15692.10 341
15693.28 359
15694.46 345
15695.64 327
15696.82 363
15698.01 348
15699.19 357
15700.37 367
15701.55 369
15702.74 360
15703.92 341
15705.10 342
15706.28 358
15707.46 375
15708.65 349
15709.83 357
15711.01 364
15712.20 360
15713.38 345
15714.56 364
15715.74 356
15716.93 368
15718.11 364
15719.29 358
15720.48 386
15721.66 340
15722.84 346
15724.02 374
15725.21 356
15726.39 369
15727.57 368
15728.76 398
15729.94 347
15731.12 361
15732.31 377
15733.49 361
15734.67 360
15735.86 361
15737.04 375
15738.23 346
15739.41 345
15740.59 355
15741.78 391
15742.96 385
15744.14 358
15745.33 366
15746.51 370
15747.70 387
15748.88 362
15750.06 371
15751.25 357
15752.43 373
15753.62 371
15754.80 381
15755.99 382
15757.17 389
15758.35 383
15759.54 371
15760.72 362
15761.91 372
15763.09 369
15764.28 388
15765.46 385
15766.65 382
15767.83 382
15769.02 381
15770.20 386
15771.39 369
15772.57 385
15773.76 375
15774.94 387
15776.13 365
15777.31 361
15778.50 347
15779.68 344
15780.87 349
15782.05 371
15783.24 371
15784.42 343
15785.61 353
15786.79 365
15787.98 372
15789.16 360
15790.35 374
15791.54 352
15792.72 345
15793.91 362
15795.09 384
15796.28 354
15797.46 357
15798.65 347
15799.84 361
15801.02 369
15802.21 364
15803.39 349
15804.58 346
15805.77 355
15806.95 338
15808.14 353
15809.33 338
15810.51 340
15811.70 351
15812.88 338
15814.07 341
15815.26 340
15816.44 339
15817.63 350
15818.82 353
15820.00 326
15821.19 344
15822.38 343
15823.57 364
15824.75 357
15825.94 341
15827.13 329
15828.31 335
15829.50 340
15830.69 355
15831.87 321
15833.06 311
15834.25 336
15835.44 344
15836.62 323
15837.81 322
15839.00 323
15840.19 354
15841.37 349
15842.56 344
15843.75 346
15844.94 344
15846.12 340
15847.31 335
15848.50 349
15849.69 354
15850.88 343
15852.06 328
15853.25 332
15854.44 342
15855.63 339
15856.82 349
15858.00 332
15859.19 340
15860.38 347
15861.57 346
15862.76 336
15863.94 352
15865.13 322
15866.32 314
15867.51 354
15868.70 340
15869.89 334
15871.08 327
15872.26 340
15873.45 334
15874.64 340
15875.83 342
15877.02 320
15878.21 325
15879.40 332
15880.59 334
15881.78 337
15882.96 345
15884.15 336
15885.34 333
15886.53 328
15887.72 316
15888.91 346
15890.10 326
15891.29 348
15892.48 344
15893.67 354
15894.86 350
15896.05 354
15897.24 363
15898.43 345
15899.62 364
15900.81 353
15902.00 367
15903.19 368
15904.38 359
15905.57 339
15906.76 373
15907.95 348
15909.14 355
15910.33 357
15911.52 367
15912.71 362
15913.90 351
15915.09 380
15916.28 363
15917.47 383
15918.66 379
15919.85 398
15921.04 375
15922.23 366
15923.42 366
15924.61 351
15925.80 371
15926.99 379
15928.18 359
15929.37 363
15930.56 370
15931.76 371
15932.95 366
15934.14 368
15935.33 370
15936.52 361
15937.71 395
15938.90 364
15940.09 357
15941.28 360
15942.48 371
15943.67 370
15944.86 360
15946.05 347
15947.24 359
15948.43 355
15949.62 359
15950.82 348
15952.01 338
15953.20 362
15954.39 312
15955.58 337
15956.78 319
15957.97 320
15959.16 327
15960.35 324
15961.54 317
15962.74 331
15963.93 329
15965.12 292
15966.31 289
15967.50 289
15968.70 307
15969.89 304
15971.08 297
15972.27 278
15973.47 299
15974.66 296
15975.85 306
15977.04 291
15978.24 285
15979.43 281
15980.62 299
15981.81 292
15983.01 290
15984.20 284
15985.39 272
15986.59 305
15987.78 292
15988.97 286
15990.17 268
15991.36 279
15992.55 299
15993.74 273
15994.94 300
15996.13 271
15997.32 286
15998.52 261
15999.71 252
16000.91 261
16002.10 271
16003.29 276
16004.49 275
16005.68 263
16006.87 249
16008.07 246
16009.26 294
16010.45 271
16011.65 276
16012.84 251
16014.04 268
16015.23 268
16016.42 286
16017.62 268
16018.81 256
16020.01 249
16021.20 266
16022.40 273
16023.59 269
16024.78 278
16025.98 267
16027.17 276
16028.37 269
16029.56 250
16030.76 248
16031.95 268
16033.15 278
16034.34 254
16035.54 260
16036.73 243
16037.93 249
16039.12 259
16040.32 263
16041.51 242
16042.71 248
16043.90 254
16045.10 252
16046.29 250
16047.49 244
16048.68 269
16049.88 261
16051.07 256
16052.27 243
16053.46 269
16054.66 254
16055.85 246
16057.05 277
16058.25 242
16059.44 238
16060.64 254
16061.83 246
16063.03 250
16064.22 234
16065.42 249
16066.62 264
16067.81 253
16069.01 227
16070.20 228
16071.40 244
16072.60 251
16073.79 230
16074.99 227
16076.19 255
16077.38 251
16078.58 236
16079.78 232
16080.97 218
16082.17 231
16083.36 223
16084.56 243
16085.76 220
16086.95 209
16088.15 229
16089.35 244
16090.55 261
16091.74 222
16092.94 239
16094.14 245
16095.33 238
16096.53 232
16097.73 215
16098.92 236
16100.12 245
16101.32 233
16102.52 231
16103.71 209
16104.91 219
16106.11 233
16107.31 238
16108.50 229
16109.70 221
16110.90 216
16112.10 252
16113.29 228
16114.49 232
16115.69 232
16116.89 238
16118.08 231
16119.28 219
16120.48 217
16121.68 202
16122.88 215
16124.07 218
16125.27 238
16126.47 215
16127.67 216
16128.87 231
16130.07 227
16131.26 197
16132.46 235
16133.66 214
16134.86 223
16136.06 207
16137.26 205
16138.46 220
16139.65 233
16140.85 218
16142.05 235
16143.25 220
16144.45 200
16145.65 210
16146.85 226
16148.05 228
16149.25 226
16150.44 216
16151.64 239
16152.84 201
16154.04 217
16155.24 232
16156.44 225
16157.64 228
16158.84 208
16160.04 217
16161.24 222
16162.44 222
16163.64 219
16164.84 224
16166.04 222
16167.24 227
16168.44 226
16169.64 227
16170.84 233
16172.04 210
16173.24 211
16174.44 218
16175.64 217
16176.84 215
16178.04 194
16179.24 216
16180.44 233
16181.64 240
16182.84 217
16184.04 210
16185.24 220
16186.44 231
16187.64 223
16188.84 223
16190.04 216
16191.24 228
16192.44 237
16193.64 235
16194.84 225
16196.04 218
16197.24 234
16198.44 215
16199.64 234
16200.85 224
16202.05 228
16203.25 220
16204.45 237
16205.65 235
16206.85 214
16208.05 223
16209.25 226
16210.45 229
16211.66 224
16212.86 225
16214.06 229
16215.26 236
16216.46 233
16217.66 216
16218.87 217
16220.07 239
16221.27 240
16222.47 231
16223.67 230
16224.87 226
16226.08 221
16227.28 233
16228.48 231
16229.68 236
16230.88 215
16232.09 229
16233.29 216
16234.49 236
16235.69 222
16236.90 232
16238.10 238
16239.30 252
16240.50 235
16241.70 244
16242.91 222
16244.11 245
16245.31 244
16246.51 255
16247.72 238
16248.92 254
16250.12 249
16251.33 223
16252.53 250
16253.73 250
16254.93 259
16256.14 248
16257.34 226
16258.54 251
16259.75 238
16260.95 249
16262.15 253
16263.36 246
16264.56 248
16265.76 233
16266.97 233
16268.17 243
16269.37 253
16270.58 246
16271.78 246
16272.98 242
16274.19 243
16275.39 238
16276.60 257
16277.80 257
16279.00 255
16280.21 255
16281.41 248
16282.62 259
16283.82 259
16285.02 236
16286.23 258
16287.43 250
16288.64 240
16289.84 243
16291.04 239
16292.25 231
16293.45 227
16294.66 242
16295.86 242
16297.07 250
16298.27 250
16299.48 257
16300.68 244
16301.88 237
16303.09 254
16304.29 232
16305.50 250
16306.70 249
16307.91 237
16309.11 220
16310.32 237
16311.52 243
16312.73 250
16313.93 227
16315.14 250
16316.34 236
16317.55 231
16318.76 252
16319.96 229
16321.17 241
16322.37 236
16323.58 253
16324.78 240
16325.99 244
16327.19 236
16328.40 257
16329.61 232
16330.81 243
16332.02 247
16333.22 226
16334.43 233
16335.63 236
16336.84 236
16338.05 227
16339.25 229
16340.46 237
16341.66 241
16342.87 247
16344.08 195
16345.28 214
16346.49 219
16347.70 224
16348.90 215
16350.11 222
16351.32 235
16352.52 232
16353.73 229
16354.94 226
16356.14 234
16357.35 225
16358.56 217
16359.76 217
16360.97 202
16362.18 227
16363.38 232
16364.59 224
16365.80 218
16367.00 215
16368.21 221
16369.42 197
16370.63 228
16371.83 215
16373.04 218
16374.25 226
16375.46 208
16376.66 224
16377.87 232
16379.08 220
16380.29 213
16381.49 220
16382.70 210
16383.91 224
16385.12 221
16386.32 230
16387.53 219
16388.74 221
16389.95 195
16391.16 203
16392.36 202
16393.57 194
16394.78 223
16395.99 210
16397.20 220
16398.41 221
16399.61 226
16400.82 228
16402.03 212
16403.24 219
16404.45 226
16405.66 211
16406.86 212
16408.07 219
16409.28 229
16410.49 226
16411.70 204
16412.91 212
16414.12 232
16415.33 233
16416.53 198
16417.74 201
16418.95 213
16420.16 200
16421.37 219
16422.58 201
16423.79 209
16425.00 215
16426.21 207
16427.42 234
16428.63 225
16429.84 209
16431.05 229
16432.25 215
16433.46 224
16434.67 225
16435.88 219
16437.09 222
16438.30 205
16439.51 226
16440.72 223
16441.93 227
16443.14 220
16444.35 223
16445.56 234
16446.77 195
16447.98 186
16449.19 195
16450.40 206
16451.61 217
16452.82 202
16454.03 213
16455.24 199
16456.45 213
16457.66 210
16458.88 207
16460.09 218
16461.30 226
16462.51 232
16463.72 213
16464.93 210
16466.14 196
16467.35 211
16468.56 193
16469.77 223
16470.98 218
16472.19 212
16473.40 228
16474.62 225
16475.83 217
16477.04 208
16478.25 202
16479.46 203
16480.67 223
16481.88 210
16483.09 223
16484.31 214
16485.52 205
16486.73 215
16487.94 203
16489.15 216
16490.36 218
16491.58 208
16492.79 225
16494.00 201
16495.21 210
16496.42 205
16497.63 215
16498.85 213
16500.06 193
16501.27 217
16502.48 235
16503.69 220
16504.91 212
16506.12 204
16507.33 211
16508.54 213
16509.76 215
16510.97 215
16512.18 212
16513.39 235
16514.61 233
16515.82 215
16517.03 206
16518.24 231
16519.46 230
16520.67 239
16521.88 219
16523.10 230
16524.31 219
16525.52 224
16526.73 214
16527.95 240
16529.16 229
16530.37 225
16531.59 243
16532.80 221
16534.01 233
16535.23 222
16536.44 226
16537.65 220
16538.87 230
16540.08 243
16541.29 243
16542.51 240
16543.72 246
16544.93 245
16546.15 225
16547.36 245
16548.58 243
16549.79 247
16551.00 242
16552.22 249
16553.43 247
16554.65 242
16555.86 241
16557.07 264
16558.29 252
16559.50 231
16560.72 235
16561.93 261
16563.14 264
16564.36 228
16565.57 227
16566.79 243
16568.00 238
16569.22 226
16570.43 260
16571.65 261
16572.86 252
16574.08 231
16575.29 242
16576.51 234
16577.72 244
16578.93 278
16580.15 225
16581.36 234
16582.58 247
16583.79 257
16585.01 241
16586.23 255
16587.44 240
16588.66 225
16589.87 246
16591.09 225
16592.30 259
16593.52 240
16594.73 260
16595.95 214
16597.16 230
16598.38 231
16599.60 220
16600.81 216
16602.03 229
16603.24 212
16604.46 212
16605.67 219
16606.89 222
16608.11 224
16609.32 217
16610.54 208
16611.75 218
16612.97 202
16614.19 205
16615.40 220
16616.62 219
16617.84 198
16619.05 204
16620.27 219
16621.48 213
16622.70 218
16623.92 203
16625.13 214
16626.35 219
16627.57 220
16628.78 224
16630.00 204
16631.22 205
16632.44 207
16633.65 225
16634.87 196
16636.09 203
16637.30 192
16638.52 213
16639.74 196
16640.95 183
16642.17 186
16643.39 219
16644.61 213
16645.82 202
16647.04 203
16648.26 202
16649.48 195
16650.69 184
16651.91 215
16653.13 199
16654.35 201
16655.56 210
16656.78 220
16658.00 185
16659.22 195
16660.44 197
16661.65 222
16662.87 213
16664.09 218
16665.31 175
16666.53 221
16667.74 209
16668.96 188
16670.18 206
16671.40 203
16672.62 206
16673.84 206
16675.05 206
16676.27 186
16677.49 219
16678.71 208
16679.93 208
16681.15 208
16682.37 190
16683.58 203
16684.80 201
16686.02 189
16687.24 178
16688.46 206
16689.68 192
16690.90 197
16692.12 188
16693.34 200
16694.55 195
16695.77 217
16696.99 185
16698.21 212
16699.43 188
16700.65 211
16701.87 200
16703.09 192
16704.31 188
16705.53 184
16706.75 230
16707.97 180
16709.19 190
16710.41 177
16711.63 202
16712.85 194
16714.07 196
16715.29 198
16716.51 186
16717.73 190
16718.95 212
16720.17 214
16721.39 224
16722.61 188
16723.83 175
16725.05 193
16726.27 186
16727.49 195
16728.71 189
16729.93 200
16731.15 175
16732.37 190
16733.59 174
16734.81 205
16736.03 169
16737.25 188
16738.47 186
16739.69 196
16740.92 180
16742.14 204
16743.36 197
16744.58 181
16745.80 188
16747.02 180
16748.24 206
16749.46 178
16750.68 197
16751.90 189
16753.13 203
16754.35 182
16755.57 198
16756.79 186
16758.01 181
16759.23 189
16760.45 182
16761.68 209
16762.90 167
16764.12 184
16765.34 212
16766.56 191
16767.79 174
16769.01 188
16770.23 179
16771.45 191
16772.67 184
16773.89 195
16775.12 198
16776.34 181
16777.56 179
16778.78 187
16780.01 213
16781.23 195
16782.45 193
16783.67 174
16784.90 178
16786.12 175
16787.34 175
16788.56 186
16789.79 187
16791.01 187
16792.23 167
16793.45 183
16794.68 213
16795.90 179
16797.12 205
16798.35 203
16799.57 177
16800.79 184
16802.01 195
16803.24 198
16804.46 184
16805.68 176
16806.91 187
16808.13 181
16809.35 191
16810.58 182
16811.80 186
16813.02 183
16814.25 185
16815.47 189
16816.69 206
16817.92 202
16819.14 180
16820.37 178
16821.59 209
16822.81 193
16824.04 186
16825.26 172
16826.49 209
16827.71 199
16828.93 208
16830.16 190
16831.38 205
16832.61 183
16833.83 195
16835.05 205
16836.28 170
16837.50 186
16838.73 202
16839.95 185
16841.18 188
16842.40 210
16843.63 185
16844.85 184
16846.07 188
16847.30 203
16848.52 205
16849.75 204
16850.97 173
16852.20 207
16853.42 205
16854.65 208
16855.87 211
16857.10 213
16858.32 199
16859.55 183
16860.77 210
16862.00 206
16863.22 217
16864.45 194
16865.68 202
16866.90 208
16868.13 214
16869.35 202
16870.58 214
16871.80 232
16873.03 208
16874.25 231
16875.48 223
16876.71 216
16877.93 212
16879.16 209
16880.38 220
16881.61 205
16882.84 210
16884.06 223
16885.29 220
16886.51 245
16887.74 192
16888.97 236
16890.19 227
16891.42 208
16892.65 204
16893.87 219
16895.10 218
16896.32 218
16897.55 210
16898.78 210
16900.00 226
16901.23 211
16902.46 217
16903.68 204
16904.91 204
16906.14 187
16907.37 207
16908.59 212
16909.82 200
16911.05 213
16912.27 204
16913.50 190
16914.73 195
16915.95 189
16917.18 209
16918.41 198
16919.64 214
16920.86 208
16922.09 198
16923.32 196
16924.55 212
16925.77 212
16927.00 199
16928.23 188
16929.46 201
16930.69 214
16931.91 185
16933.14 195
16934.37 188
16935.60 192
16936.82 191
16938.05 204
16939.28 214
16940.51 187
16941.74 192
16942.97 188
16944.19 222
16945.42 206
16946.65 210
16947.88 217
16949.11 212
16950.34 191
16951.56 204
16952.79 203
16954.02 199
16955.25 204
16956.48 199
16957.71 205
16958.94 184
16960.16 203
16961.39 214
16962.62 212
16963.85 198
16965.08 205
16966.31 214
16967.54 219
16968.77 185
16970.00 206
16971.23 197
16972.46 204
16973.68 194
16974.91 209
16976.14 194
16977.37 207
16978.60 199
16979.83 195
16981.06 204
16982.29 190
16983.52 196
16984.75 200
16985.98 212
16987.21 162
16988.44 178
16989.67 205
16990.90 217
16992.13 192
16993.36 200
16994.59 191
16995.82 196
16997.05 207
16998.28 187
16999.51 184
17000.74 183
17001.97 194
17003.20 215
17004.43 186
17005.66 177
17006.89 188
17008.12 207
17009.35 213
17010.58 191
17011.82 184
17013.05 184
17014.28 191
17015.51 177
17016.74 183
17017.97 184
17019.20 178
17020.43 207
17021.66 197
17022.89 182
17024.12 173
17025.36 204
17026.59 198
17027.82 165
17029.05 172
17030.28 185
17031.51 200
17032.74 197
17033.98 176
17035.21 179
17036.44 182
17037.67 174
17038.90 177
17040.13 197
17041.37 185
17042.60 202
17043.83 207
17045.06 194
17046.29 157
17047.53 175
17048.76 191
17049.99 188
17051.22 189
17052.45 175
17053.69 189
17054.92 185
17056.15 192
17057.38 170
17058.62 188
17059.85 181
17061.08 189
17062.31 200
17063.55 186
17064.78 171
17066.01 165
17067.24 201
17068.48 179
17069.71 166
17070.94 167
17072.17 194
17073.41 181
17074.64 182
17075.87 173
17077.11 176
17078.34 177
17079.57 172
17080.81 180
17082.04 167
17083.27 171
17084.51 165
17085.74 202
17086.97 170
17088.21 171
17089.44 171
17090.67 194
17091.91 171
17093.14 168
17094.37 184
17095.61 176
17096.84 172
17098.08 177
17099.31 191
17100.54 167
17101.78 177
17103.01 185
17104.25 201
17105.48 173
17106.71 179
17107.95 173
17109.18 189
17110.42 166
17111.65 172
17112.88 163
17114.12 179
17115.35 181
17116.59 174
17117.82 177
17119.06 168
17120.29 173
17121.53 172
17122.76 188
17124.00 169
17125.23 176
17126.47 182
17127.70 199
17128.94 164
17130.17 173
17131.41 160
17132.64 191
17133.88 152
17135.11 160
17136.35 163
17137.58 169
17138.82 167
17140.05 171
17141.29 170
17142.52 173
17143.76 171
17144.99 169
17146.23 184
17147.46 151
17148.70 173
17149.94 177
17151.17 165
17152.41 173
17153.64 171
17154.88 172
17156.12 170
17157.35 165
17158.59 170
17159.82 162
17161.06 158
17162.30 161
17163.53 151
17164.77 184
17166.00 157
17167.24 179
17168.48 172
17169.71 161
17170.95 175
17172.19 165
17173.42 170
17174.66 169
17175.90 164
17177.13 160
17178.37 184
17179.61 171
17180.84 167
17182.08 164
17183.32 181
17184.55 151
17185.79 164
17187.03 172
17188.26 160
17189.50 145
17190.74 174
17191.98 167
17193.21 156
17194.45 166
17195.69 178
17196.93 176
17198.16 153
17199.40 164
17200.64 173
17201.88 154
17203.11 173
17204.35 161
17205.59 171
17206.83 163
17208.06 142
17209.30 168
17210.54 155
17211.78 169
17213.02 141
17214.25 184
17215.49 168
17216.73 150
17217.97 154
17219.21 165
17220.44 162
17221.68 166
17222.92 182
17224.16 175
17225.40 170
17226.64 145
17227.87 164
17229.11 172
17230.35 160
17231.59 139
17232.83 194
17234.07 169
17235.31 145
17236.55 151
17237.78 172
17239.02 166
17240.26 180
17241.50 158
17242.74 163
17243.98 153
17245.22 165
17246.46 161
17247.70 145
17248.94 169
17250.18 154
17251.41 172
17252.65 165
17253.89 155
17255.13 150
17256.37 182
17257.61 162
17258.85 142
17260.09 167
17261.33 170
17262.57 155
17263.81 139
17265.05 158
17266.29 171
17267.53 165
17268.77 147
17270.01 168
17271.25 164
17272.49 145
17273.73 151
17274.97 147
17276.21 157
17277.45 131
17278.69 172
17279.93 166
17281.17 163
17282.41 162
17283.65 182
17284.89 156
17286.13 156
17287.38 154
17288.62 186
17289.86 159
17291.10 166
17292.34 160
17293.58 166
17294.82 157
17296.06 148
17297.30 172
17298.54 151
17299.78 166
17301.03 176
17302.27 193
17303.51 156
17304.75 183
17305.99 163
17307.23 162
17308.47 161
17309.71 160
17310.96 159
17312.20 174
17313.44 150
17314.68 131
17315.92 183
17317.16 154
17318.41 148
17319.65 148
17320.89 171
17322.13 166
17323.37 154
17324.62 138
17325.86 173
17327.10 155
17328.34 182
17329.58 166
17330.83 168
17332.07 161
17333.31 162
17334.55 180
17335.80 144
17337.04 151
17338.28 161
17339.52 205
17340.77 162
17342.01 159
17343.25 152
17344.49 187
17345.74 160
17346.98 178
17348.22 179
17349.46 162
17350.71 156
17351.95 164
17353.19 175
17354.44 147
17355.68 163
17356.92 171
17358.17 184
17359.41 167
17360.65 178
17361.90 160
17363.14 165
17364.38 158
17365.63 180
17366.87 184
17368.11 161
17369.36 173
17370.60 167
17371.84 168
17373.09 155
17374.33 164
17375.58 155
17376.82 164
17378.06 159
17379.31 171
17380.55 166
17381.80 179
17383.04 165
17384.28 185
17385.53 177
17386.77 181
17388.02 171
17389.26 142
17390.50 166
17391.75 162
17392.99 164
17394.24 148
17395.48 185
17396.73 158
17397.97 151
17399.22 153
17400.46 188
17401.71 149
17402.95 173
17404.20 183
17405.44 176
17406.69 165
17407.93 179
17409.18 178
17410.42 191
17411.67 166
17412.91 182
17414.16 193
17415.40 163
17416.65 177
17417.89 170
17419.14 178
17420.38 171
17421.63 178
17422.87 180
17424.12 180
17425.36 161
17426.61 194
17427.86 175
17429.10 172
17430.35 164
17431.59 171
17432.84 185
17434.08 176
17435.33 171
17436.58 174
17437.82 180
17439.07 166
17440.32 176
17441.56 185
17442.81 178
17444.05 168
17445.30 170
17446.55 190
17447.79 167
17449.04 191
17450.29 182
17451.53 186
17452.78 172
17454.03 189
17455.27 175
17456.52 187
17457.77 168
17459.01 186
17460.26 193
17461.51 181
17462.75 168
17464.00 186
17465.25 203
17466.49 177
17467.74 191
17468.99 194
17470.24 211
17471.48 182
17472.73 206
17473.98 202
17475.22 183
17476.47 183
17477.72 181
17478.97 197
17480.21 184
17481.46 189
17482.71 195
17483.96 187
17485.21 200
17486.45 212
17487.70 191
17488.95 192
17490.20 169
17491.44 178
17492.69 203
17493.94 192
17495.19 186
17496.44 193
17497.69 208
17498.93 192
17500.18 188
17501.43 214
17502.68 183
17503.93 199
17505.18 214
17506.42 198
17507.67 215
17508.92 193
17510.17 217
17511.42 200
17512.67 196
17513.92 208
17515.16 212
17516.41 218
17517.66 185
17518.91 210
17520.16 211
17521.41 209
17522.66 212
17523.91 212
17525.16 199
17526.41 198
17527.66 191
17528.90 224
17530.15 206
17531.40 215
17532.65 198
17533.90 239
17535.15 210
17536.40 232
17537.65 208
17538.90 228
17540.15 233
17541.40 217
17542.65 233
17543.90 224
17545.15 219
17546.40 224
17547.65 223
17548.90 240
17550.15 229
17551.40 212
17552.65 231
17553.90 231
17555.15 210
17556.40 203
17557.65 213
17558.90 221
17560.15 239
17561.40 232
17562.65 224
17563.90 229
17565.15 209
17566.40 218
17567.65 240
17568.91 215
17570.16 230
17571.41 215
17572.66 214
17573.91 218
17575.16 225
17576.41 246
17577.66 234
17578.91 244
17580.16 236
17581.42 228
17582.67 246
17583.92 224
17585.17 243
17586.42 226
17587.67 231
17588.92 232
17590.17 231
17591.43 229
17592.68 235
17593.93 231
17595.18 249
17596.43 238
17597.68 226
17598.94 245
17600.19 219
17601.44 232
17602.69 221
17603.94 265
17605.20 246
17606.45 245
17607.70 265
17608.95 258
17610.20 241
17611.46 252
17612.71 271
17613.96 253
17615.21 244
17616.47 254
17617.72 250
17618.97 241
17620.22 257
17621.48 248
17622.73 253
17623.98 261
17625.23 253
17626.49 248
17627.74 280
17628.99 258
17630.25 245
17631.50 237
17632.75 261
17634.00 256
17635.26 245
17636.51 252
17637.76 239
17639.02 248
17640.27 241
17641.52 242
17642.78 228
17644.03 260
17645.28 258
17646.54 244
17647.79 227
17649.04 227
17650.30 253
17651.55 248
17652.81 218
17654.06 220
17655.31 225
17656.57 245
17657.82 228
17659.08 221
17660.33 223
17661.58 225
17662.84 222
17664.09 205
17665.35 224
17666.60 210
17667.85 210
17669.11 216
17670.36 224
17671.62 182
17672.87 207
17674.13 204
17675.38 210
17676.64 198
17677.89 177
17679.14 233
17680.40 222
17681.65 203
17682.91 185
17684.16 207
17685.42 206
17686.67 191
17687.93 182
17689.18 193
17690.44 199
17691.69 186
17692.95 204
17694.20 207
17695.46 200
17696.71 174
17697.97 197
17699.22 206
17700.48 179
17701.74 181
17702.99 193
17704.25 186
17705.50 172
17706.76 171
17708.01 193
17709.27 184
17710.53 189
17711.78 172
17713.04 197
17714.29 183
17715.55 188
17716.80 186
17718.06 181
17719.32 181
17720.57 183
17721.83 207
17723.09 186
17724.34 187
17725.60 186
17726.85 180
17728.11 179
17729.37 167
17730.62 172
17731.88 181
17733.14 174
17734.39 166
17735.65 177
17736.91 158
17738.16 159
17739.42 172
17740.68 176
17741.93 166
17743.19 171
17744.45 184
17745.70 185
17746.96 190
17748.22 177
17749.48 158
17750.73 178
17751.99 163
17753.25 166
17754.51 185
17755.76 164
17757.02 158
17758.28 158
17759.53 173
17760.79 170
17762.05 174
17763.31 169
17764.57 154
17765.82 165
17767.08 167
17768.34 178
17769.60 162
17770.85 165
17772.11 177
17773.37 175
17774.63 152
17775.89 177
17777.14 174
17778.40 171
17779.66 165
17780.92 159
17782.18 167
17783.44 176
17784.69 151
17785.95 152
17787.21 167
17788.47 172
17789.73 160
17790.99 139
17792.25 153
17793.50 145
17794.76 154
17796.02 146
17797.28 171
17798.54 157
17799.80 170
17801.06 166
17802.32 177
17803.58 134
17804.83 139
17806.09 149
17807.35 176
17808.61 147
17809.87 136
17811.13 156
17812.39 155
17813.65 172
17814.91 157
17816.17 154
17817.43 158
17818.69 155
17819.95 146
17821.21 161
17822.47 151
17823.73 153
17824.99 156
17826.25 161
17827.51 139
17828.77 127
17830.03 153
17831.29 156
17832.55 144
17833.81 124
17835.07 161
17836.33 150
17837.59 159
17838.85 152
17840.11 148
17841.37 126
17842.63 152
17843.89 157
17845.15 145
17846.41 129
17847.67 150
17848.93 160
17850.19 128
17851.45 136
17852.71 137
17853.98 167
17855.24 151
17856.50 157
17857.76 131
17859.02 153
17860.28 146
17861.54 154
17862.80 145
17864.06 145
17865.32 140
17866.59 163
17867.85 141
17869.11 131
17870.37 137
17871.63 141
17872.89 160
17874.15 134
17875.42 149
17876.68 125
17877.94 157
17879.20 141
17880.46 128
17881.73 134
17882.99 154
17884.25 141
17885.51 127
17886.77 138
17888.04 116
17889.30 150
17890.56 135
17891.82 143
17893.08 128
17894.35 138
17895.61 139
17896.87 152
17898.13 123
17899.40 132
17900.66 137
17901.92 151
17903.18 132
17904.45 136
17905.71 149
17906.97 146
17908.23 142
17909.50 151
17910.76 148
17912.02 133
17913.29 139
17914.55 153
17915.81 150
17917.07 143
17918.34 140
17919.60 145
17920.86 152
17922.13 143
17923.39 137
17924.65 140
17925.92 127
17927.18 141
17928.44 130
17929.71 130
17930.97 122
17932.24 145
17933.50 135
17934.76 148
17936.03 127
17937.29 152
17938.55 143
17939.82 146
17941.08 142
17942.35 140
17943.61 144
17944.87 147
17946.14 140
17947.40 138
17948.67 129
17949.93 131
17951.19 168
17952.46 128
17953.72 132
17954.99 125
17956.25 153
17957.52 148
17958.78 148
17960.05 126
17961.31 133
17962.58 152
17963.84 146
17965.10 117
17966.37 132
17967.63 131
17968.90 132
17970.16 142
17971.43 139
17972.69 126
17973.96 111
17975.22 143
17976.49 148
17977.76 139
17979.02 128
17980.29 140
17981.55 155
17982.82 129
17984.08 129
17985.35 120
17986.61 122
17987.88 142
17989.14 125
17990.41 129
17991.68 134
17992.94 147
17994.21 141
17995.47 134
17996.74 124
17998.00 121
17999.27 139
18000.54 143
18001.80 141
18003.07 130
18004.34 149
18005.60 138
18006.87 121
18008.13 115
18009.40 128
18010.67 141
18011.93 127
18013.20 155
18014.47 129
18015.73 144
18017.00 132
18018.27 137
18019.53 132
18020.80 126
18022.07 138
18023.33 132
18024.60 139
18025.87 113
18027.13 146
18028.40 135
18029.67 134
18030.93 142
18032.20 132
18033.47 129
18034.74 153
18036.00 134
18037.27 139
18038.54 132
18039.81 115
18041.07 126
18042.34 130
18043.61 116
18044.88 133
18046.14 133
18047.41 138
18048.68 134
18049.95 125
18051.21 152
18052.48 138
18053.75 141
18055.02 123
18056.29 150
18057.55 136
18058.82 133
18060.09 108
18061.36 134
18062.63 139
18063.90 130
18065.16 135
18066.43 136
18067.70 122
18068.97 127
18070.24 127
18071.51 127
18072.77 136
18074.04 140
18075.31 144
18076.58 127
18077.85 125
18079.12 146
18080.39 133
18081.66 149
18082.92 135
18084.19 125
18085.46 132
18086.73 122
18088.00 137
18089.27 127
18090.54 145
18091.81 132
18093.08 137
18094.35 138
18095.62 110
18096.89 124
18098.16 127
18099.42 126
18100.69 142
18101.96 132
18103.23 130
18104.50 147
18105.77 124
18107.04 129
18108.31 140
18109.58 140
18110.85 119
18112.12 127
18113.39 130
18114.66 113
18115.93 123
18117.20 130
18118.47 136
18119.74 129
18121.01 134
18122.28 121
18123.55 136
18124.82 135
18126.09 131
18127.36 158
18128.64 126
18129.91 143
18131.18 129
18132.45 133
18133.72 130
18134.99 141
18136.26 141
18137.53 136
18138.80 127
18140.07 133
18141.34 141
18142.61 127
18143.89 123
18145.16 121
18146.43 130
18147.70 113
18148.97 143
18150.24 136
18151.51 136
18152.78 129
18154.06 129
18155.33 138
18156.60 135
18157.87 132
18159.14 132
18160.41 130
18161.69 151
18162.96 119
18164.23 133
18165.50 134
18166.77 127
18168.04 137
18169.32 127
18170.59 121
18171.86 114
18173.13 123
18174.40 129
18175.68 135
18176.95 120
18178.22 129
18179.49 149
18180.77 113
18182.04 120
18183.31 124
18184.58 137
18185.86 138
18187.13 122
18188.40 135
18189.67 119
18190.95 120
18192.22 136
18193.49 129
18194.76 115
18196.04 117
18197.31 119
18198.58 133
18199.86 117
18201.13 130
18202.40 143
18203.68 144
18204.95 126
18206.22 147
18207.50 147
18208.77 156
18210.04 139
18211.32 126
18212.59 118
18213.86 122
18215.14 124
18216.41 128
18217.68 125
18218.96 127
18220.23 112
18221.51 141
18222.78 125
18224.05 116
18225.33 126
18226.60 145
18227.87 136
18229.15 142
18230.42 130
18231.70 120
18232.97 128
18234.25 144
18235.52 134
18236.79 125
18238.07 131
18239.34 134
18240.62 137
18241.89 130
18243.17 120
18244.44 141
18245.72 148
18246.99 134
18248.26 128
18249.54 118
18250.81 131
18252.09 113
18253.36 115
18254.64 123
18255.91 107
18257.19 128
18258.46 120
18259.74 142
18261.01 115
18262.29 121
18263.57 140
18264.84 138
18266.12 132
18267.39 127
18268.67 125
18269.94 126
18271.22 135
18272.49 114
18273.77 131
18275.04 125
18276.32 144
18277.60 127
18278.87 130
18280.15 111
18281.42 131
18282.70 144
18283.98 124
18285.25 116
18286.53 131
18287.80 124
18289.08 136
18290.36 139
18291.63 113
18292.91 130
18294.18 139
18295.46 123
18296.74 120
18298.01 126
18299.29 123
18300.57 130
18301.84 124
18303.12 128
18304.40 123
18305.67 137
18306.95 144
18308.23 123
18309.50 130
18310.78 125
18312.06 133
18313.34 133
18314.61 134
18315.89 112
18317.17 122
18318.44 130
18319.72 141
18321.00 119
18322.28 138
18323.55 123
18324.83 135
18326.11 134
18327.39 117
18328.66 122
18329.94 120
18331.22 119
18332.50 113
18333.77 139
18335.05 130
18336.33 133
18337.61 130
18338.88 120
18340.16 112
18341.44 126
18342.72 115
18344.00 126
18345.27 129
18346.55 115
18347.83 132
18349.11 143
18350.39 136
18351.67 119
18352.94 123
18354.22 123
18355.50 129
18356.78 140
18358.06 120
18359.34 136
18360.62 112
18361.89 130
18363.17 130
18364.45 124
18365.73 128
18367.01 114
18368.29 122
18369.57 131
18370.85 130
18372.13 136
18373.40 132
18374.68 138
18375.96 125
18377.24 120
18378.52 118
18379.80 128
18381.08 137
18382.36 140
18383.64 124
18384.92 127
18386.20 118
18387.48 118
18388.76 121
18390.04 131
18391.32 127
18392.60 120
18393.88 127
18395.16 125
18396.44 123
18397.72 133
18399.00 128
18400.28 124
18401.56 132
18402.84 121
18404.12 131
18405.40 131
18406.68 135
18407.96 123
18409.24 131
18410.52 126
18411.80 121
18413.08 104
18414.36 124
18415.64 117
18416.92 125
18418.20 130
18419.48 129
18420.76 120
18422.04 104
18423.32 125
18424.61 129
18425.89 123
18427.17 111
18428.45 114
18429.73 123
18431.01 117
18432.29 104
18433.57 114
18434.85 132
18436.14 129
18437.42 106
18438.70 116
18439.98 124
18441.26 141
18442.54 126
18443.82 109
18445.11 121
18446.39 107
18447.67 134
18448.95 119
18450.23 126
18451.51 111
18452.80 136
18454.08 127
18455.36 124
18456.64 107
18457.92 122
18459.21 138
18460.49 117
18461.77 117
18463.05 117
18464.33 113
18465.62 128
18466.90 137
18468.18 122
18469.46 119
18470.75 115
18472.03 132
18473.31 130
18474.59 112
18475.88 118
18477.16 129
18478.44 129
18479.73 126
18481.01 110
18482.29 130
18483.57 126
18484.86 117
18486.14 123
18487.42 116
18488.71 120
18489.99 107
18491.27 135
18492.56 121
18493.84 124
18495.12 124
18496.41 116
18497.69 125
18498.97 101
18500.26 121
18501.54 125
18502.82 129
18504.11 117
18505.39 133
18506.67 124
18507.96 131
18509.24 114
18510.53 123
18511.81 124
18513.09 121
18514.38 129
18515.66 113
18516.95 105
18518.23 112
18519.51 128
18520.80 138
18522.08 118
18523.37 127
18524.65 141
18525.94 126
18527.22 132
18528.51 110
18529.79 132
18531.07 126
18532.36 133
18533.64 124
18534.93 120
18536.21 126
18537.50 122
18538.78 127
18540.07 120
18541.35 119
18542.64 110
18543.92 140
18545.21 124
18546.49 120
18547.78 109
18549.06 132
18550.35 122
18551.63 120
18552.92 123
18554.20 136
18555.49 123
18556.78 117
18558.06 124
18559.35 129
18560.63 129
18561.92 113
18563.20 129
18564.49 124
18565.77 123
18567.06 111
18568.35 132
18569.63 119
18570.92 115
18572.20 125
18573.49 143
18574.78 119
18576.06 122
18577.35 122
18578.64 120
18579.92 136
18581.21 127
18582.49 119
18583.78 108
18585.07 122
18586.35 107
18587.64 137
18588.93 120
18590.21 121
18591.50 136
18592.79 134
18594.07 120
18595.36 103
18596.65 107
18597.93 142
18599.22 128
18600.51 122
18601.80 109
18603.08 135
18604.37 128
18605.66 113
18606.94 128
18608.23 131
18609.52 111
18610.81 113
18612.09 122
18613.38 103
18614.67 111
18615.96 107
18617.24 130
18618.53 108
18619.82 124
18621.11 115
18622.39 122
18623.68 123
18624.97 106
18626.26 116
18627.55 109
18628.83 127
18630.12 129
18631.41 127
18632.70 107
18633.99 112
18635.27 108
18636.56 117
18637.85 103
18639.14 108
18640.43 130
18641.72 115
18643.00 110
18644.29 109
18645.58 126
18646.87 112
18648.16 119
18649.45 110
18650.74 118
18652.02 104
18653.31 128
18654.60 113
18655.89 127
18657.18 95
18658.47 125
18659.76 125
18661.05 126
18662.34 110
18663.63 107
18664.91 108
18666.20 124
18667.49 122
18668.78 102
18670.07 116
18671.36 113
18672.65 127
18673.94 119
18675.23 105
18676.52 107
18677.81 138
18679.10 123
18680.39 117
18681.68 103
18682.97 111
18684.26 107
18685.55 108
18686.84 116
18688.13 136
18689.42 126
18690.71 109
18692.00 118
18693.29 111
18694.58 111
18695.87 102
18697.16 128
18698.45 115
18699.74 119
18701.03 105
18702.32 128
18703.61 119
18704.90 113
18706.19 105
18707.48 101
18708.78 119
18710.07 112
18711.36 132
18712.65 124
18713.94 129
18715.23 109
18716.52 111
18717.81 108
18719.10 117
18720.39 95
18721.69 115
18722.98 112
18724.27 115
18725.56 90
18726.85 135
18728.14 118
18729.43 113
18730.72 115
18732.02 111
18733.31 128
18734.60 96
18735.89 108
18737.18 103
18738.47 117
18739.77 112
18741.06 126
18742.35 116
18743.64 118
18744.93 106
18746.23 118
18747.52 124
18748.81 102
18750.10 112
18751.39 114
18752.69 128
18753.98 119
18755.27 118
18756.56 111
18757.86 121
18759.15 111
18760.44 101
18761.73 107
18763.03 103
18764.32 105
18765.61 115
18766.90 107
18768.20 120
18769.49 114
18770.78 122
18772.08 106
18773.37 104
18774.66 120
18775.96 110
18777.25 120
18778.54 120
18779.83 104
18781.13 96
18782.42 108
18783.71 116
18785.01 125
18786.30 107
18787.59 105
18788.89 124
18790.18 105
18791.48 120
18792.77 103
18794.06 124
18795.36 126
18796.65 111
18797.94 104
18799.24 104
18800.53 125
18801.83 123
18803.12 108
18804.41 112
18805.71 115
18807.00 123
18808.30 117
18809.59 110
18810.88 109
18812.18 102
18813.47 115
18814.77 106
18816.06 111
18817.36 109
18818.65 112
18819.95 115
18821.24 119
18822.54 100
18823.83 108
18825.12 114
18826.42 122
18827.71 127
18829.01 108
18830.30 111
18831.60 90
18832.89 115
18834.19 105
18835.48 111
18836.78 100
18838.07 121
18839.37 118
18840.67 109
18841.96 99
18843.26 113
18844.55 109
18845.85 117
18847.14 102
18848.44 109
18849.73 103
18851.03 104
18852.33 100
18853.62 122
18854.92 101
18856.21 88
18857.51 113
18858.80 106
18860.10 107
18861.40 98
18862.69 125
18863.99 128
18865.28 129
18866.58 100
18867.88 97
18869.17 91
18870.47 111
18871.77 114
18873.06 102
18874.36 101
18875.66 103
18876.95 117
18878.25 105
18879.55 97
18880.84 105
18882.14 114
18883.44 101
18884.73 115
18886.03 103
18887.33 107
18888.62 113
18889.92 104
18891.22 128
18892.51 111
18893.81 117
18895.11 122
18896.41 119
18897.70 105
18899.00 106
18900.30 105
18901.59 134
18902.89 119
18904.19 95
18905.49 123
18906.78 96
18908.08 129
18909.38 92
18910.68 108
18911.98 107
18913.27 121
18914.57 100
18915.87 104
18917.17 105
18918.46 120
18919.76 102
18921.06 127
18922.36 102
18923.66 102
18924.96 108
18926.25 108
18927.55 111
18928.85 106
18930.15 114
18931.45 116
18932.75 99
18934.04 112
18935.34 104
18936.64 98
18937.94 110
18939.24 99
18940.54 123
18941.84 103
18943.13 112
18944.43 91
18945.73 97
18947.03 102
18948.33 115
18949.63 107
18950.93 104
18952.23 109
18953.53 104
18954.83 106
18956.13 90
18957.42 99
18958.72 103
18960.02 107
18961.32 98
18962.62 100
18963.92 103
18965.22 99
18966.52 104
18967.82 106
18969.12 116
18970.42 102
18971.72 109
18973.02 112
18974.32 113
18975.62 103
18976.92 104
18978.22 122
18979.52 123
18980.82 102
18982.12 90
18983.42 99
18984.72 112
18986.02 112
18987.32 104
18988.62 109
18989.92 112
18991.22 112
18992.52 102
18993.82 102
18995.12 84
18996.42 126
18997.73 108
18999.03 117
19000.33 91
19001.63 90
19002.93 97
19004.23 105
19005.53 97
19006.83 103
19008.13 124
19009.43 115
19010.73 117
19012.04 110
19013.34 116
19014.64 103
19015.94 89
19017.24 117
19018.54 97
19019.84 91
19021.15 119
19022.45 122
19023.75 106
19025.05 95
19026.35 95
19027.65 105
19028.96 103
19030.26 112
19031.56 101
19032.86 118
19034.16 97
19035.47 102
19036.77 94
19038.07 114
19039.37 111
19040.67 114
19041.98 97
19043.28 104
19044.58 98
19045.88 105
19047.18 122
19048.49 105
19049.79 113
19051.09 107
19052.39 127
19053.70 95
19055.00 117
19056.30 128
19057.61 98
19058.91 113
19060.21 94
19061.51 118
19062.82 112
19064.12 112
19065.42 104
19066.73 118
19068.03 95
19069.33 94
19070.64 110
19071.94 110
19073.24 104
19074.55 115
19075.85 115
19077.15 111
19078.46 99
19079.76 102
19081.06 113
19082.37 99
19083.67 118
19084.97 111
19086.28 124
19087.58 96
19088.89 102
19090.19 110
19091.49 114
19092.80 99
19094.10 108
19095.40 135
19096.71 94
19098.01 99
19099.32 106
19100.62 117
19101.93 115
19103.23 118
19104.53 104
19105.84 109
19107.14 103
19108.45 109
19109.75 97
19111.06 100
19112.36 104
19113.67 113
19114.97 115
19116.28 90
19117.58 110
19118.89 98
19120.19 114
19121.49 97
19122.80 104
19124.10 111
19125.41 99
19126.72 112
19128.02 87
19129.33 104
19130.63 95
19131.94 106
19133.24 112
19134.55 122
19135.85 110
19137.16 105
19138.46 116
19139.77 121
19141.07 108
19142.38 122
19143.69 116
19144.99 114
19146.30 109
19147.60 110
19148.91 105
19150.21 105
19151.52 106
19152.83 117
19154.13 114
19155.44 103
19156.75 101
19158.05 105
19159.36 120
19160.66 99
19161.97 109
19163.28 112
19164.58 101
19165.89 101
19167.20 112
19168.50 111
19169.81 97
19171.12 103
19172.42 108
19173.73 123
19175.04 96
19176.34 99
19177.65 115
19178.96 117
19180.26 92
19181.57 122
19182.88 116
19184.18 108
19185.49 105
19186.80 112
19188.11 125
19189.41 111
19190.72 123
19192.03 118
19193.33 113
19194.64 91
19195.95 118
19197.26 123
19198.56 115
19199.87 104
19201.18 117
19202.49 111
19203.80 105
19205.10 112
19206.41 105
19207.72 123
19209.03 115
19210.34 112
19211.64 100
19212.95 98
19214.26 97
19215.57 113
19216.88 103
19218.18 109
19219.49 94
19220.80 120
19222.11 108
19223.42 84
19224.73 94
19226.03 122
19227.34 106
19228.65 119
19229.96 133
19231.27 121
19232.58 84
19233.89 109
19235.19 121
19236.50 97
19237.81 112
19239.12 95
19240.43 115
19241.74 97
19243.05 100
19244.36 109
19245.67 107
19246.98 105
19248.29 104
19249.59 106
19250.90 110
19252.21 107
19253.52 90
19254.83 106
19256.14 97
19257.45 109
19258.76 106
19260.07 108
19261.38 103
19262.69 102
19264.00 103
19265.31 121
19266.62 117
19267.93 102
19269.24 101
19270.55 102
19271.86 97
19273.17 100
19274.48 114
19275.79 103
19277.10 110
19278.41 103
19279.72 123
19281.03 95
19282.34 99
19283.65 99
19284.96 122
19286.27 99
19287.58 101
19288.89 110
19290.21 100
19291.52 99
19292.83 106
19294.14 121
19295.45 96
19296.76 108
19298.07 107
19299.38 109
19300.69 103
19302.00 104
19303.31 114
19304.63 116
19305.94 92
19307.25 97
19308.56 85
19309.87 104
19311.18 88
19312.49 98
19313.81 119
19315.12 89
19316.43 117
19317.74 87
19319.05 114
19320.36 94
19321.68 104
19322.99 108
19324.30 122
19325.61 106
19326.92 100
19328.23 101
19329.55 100
19330.86 93
19332.17 105
19333.48 114
19334.80 87
19336.11 101
19337.42 100
19338.73 121
19340.04 95
19341.36 108
19342.67 99
19343.98 101
19345.29 108
19346.61 90
19347.92 106
19349.23 97
19350.55 97
19351.86 103
19353.17 113
19354.48 88
19355.80 81
19357.11 91
19358.42 102
19359.74 79
19361.05 104
19362.36 106
19363.68 117
19364.99 69
19366.30 93
19367.62 94
19368.93 90
19370.24 96
19371.56 109
19372.87 116
19374.18 91
19375.50 107
19376.81 108
19378.12 114
19379.44 100
19380.75 111
19382.06 113
19383.38 113
19384.69 100
19386.01 103
19387.32 98
19388.63 87
19389.95 112
19391.26 106
19392.58 100
19393.89 103
19395.21 115
19396.52 109
19397.83 111
19399.15 108
19400.46 98
19401.78 110
19403.09 114
19404.41 90
19405.72 96
19407.04 103
19408.35 97
19409.66 105
19410.98 102
19412.29 103
19413.61 85
19414.92 98
19416.24 87
19417.55 111
19418.87 97
19420.18 104
19421.50 99
19422.81 106
19424.13 103
19425.45 111
19426.76 94
19428.08 95
19429.39 88
19430.71 104
19432.02 92
19433.34 99
19434.65 96
19435.97 95
19437.28 94
19438.60 102
19439.92 95
19441.23 108
19442.55 106
19443.86 101
19445.18 107
19446.50 115
19447.81 121
19449.13 106
19450.44 107
19451.76 91
19453.08 93
19454.39 108
19455.71 100
19457.03 106
19458.34 104
19459.66 105
19460.97 100
19462.29 112
19463.61 92
19464.92 100
19466.24 107
19467.56 106
19468.87 109
19470.19 113
19471.51 87
19472.83 87
19474.14 109
19475.46 115
19476.78 107
19478.09 107
19479.41 104
19480.73 111
19482.04 104
19483.36 106
19484.68 112
19486.00 91
19487.31 114
19488.63 105
19489.95 107
19491.27 115
19492.58 95
19493.90 99
19495.22 97
19496.54 102
19497.85 100
19499.17 104
19500.49 114
19501.81 94
19503.13 101
19504.44 101
19505.76 101
19507.08 106
19508.40 103
19509.72 114
19511.03 105
19512.35 105
19513.67 105
19514.99 97
19516.31 100
19517.63 90
19518.94 97
19520.26 105
19521.58 97
19522.90 100
19524.22 110
19525.54 92
19526.86 101
19528.18 113
19529.49 105
19530.81 108
19532.13 95
19533.45 90
19534.77 105
19536.09 100
19537.41 91
19538.73 102
19540.05 96
19541.37 114
19542.68 108
19544.00 108
19545.32 86
19546.64 97
19547.96 89
19549.28 90
19550.60 104
19551.92 101
19553.24 106
19554.56 94
19555.88 106
19557.20 89
19558.52 85
19559.84 106
19561.16 104
19562.48 101
19563.80 108
19565.12 92
19566.44 111
19567.76 93
19569.08 96
19570.40 108
19571.72 102
19573.04 103
19574.36 89
19575.68 102
19577.00 101
19578.32 96
19579.64 106
19580.96 116
19582.28 99
19583.60 98
19584.92 96
19586.24 107
19587.57 112
19588.89 107
19590.21 85
19591.53 109
19592.85 112
19594.17 88
19595.49 102
19596.81 99
19598.13 101
19599.45 91
19600.78 106
19602.10 106
19603.42 102
19604.74 101
19606.06 106
19607.38 113
19608.70 90
19610.03 95
19611.35 97
19612.67 91
19613.99 101
19615.31 95
19616.63 95
19617.96 114
19619.28 98
19620.60 116
19621.92 89
19623.24 92
19624.57 92
19625.89 100
19627.21 100
19628.53 86
19629.85 107
19631.18 103
19632.50 110
19633.82 105
19635.14 109
19636.47 105
19637.79 107
19639.11 98
19640.43 108
19641.76 102
19643.08 105
19644.40 107
19645.72 112
19647.05 104
19648.37 85
19649.69 98
19651.02 113
19652.34 108
19653.66 91
19654.98 104
19656.31 102
19657.63 97
19658.95 110
19660.28 103
19661.60 93
19662.92 102
19664.25 105
19665.57 114
19666.89 95
19668.22 97
19669.54 101
19670.86 100
19672.19 102
19673.51 96
19674.84 108
19676.16 112
19677.48 95
19678.81 112
19680.13 115
19681.45 117
19682.78 106
19684.10 100
19685.43 88
19686.75 100
19688.08 113
19689.40 119
19690.72 103
19692.05 90
19693.37 108
19694.70 98
19696.02 110
19697.35 93
19698.67 108
19699.99 96
19701.32 113
19702.64 115
19703.97 94
19705.29 99
19706.62 112
19707.94 117
19709.27 109
19710.59 110
19711.92 87
19713.24 112
19714.57 120
19715.89 103
19717.22 98
19718.54 114
19719.87 113
19721.19 96
19722.52 103
19723.84 101
19725.17 116
19726.50 124
19727.82 101
19729.15 108
19730.47 85
19731.80 97
19733.12 112
19734.45 114
19735.77 100
19737.10 107
19738.43 112
19739.75 114
19741.08 106
19742.40 115
19743.73 113
19745.06 111
19746.38 100
19747.71 91
19749.03 121
19750.36 94
19751.69 107
19753.01 108
19754.34 99
19755.67 98
19756.99 106
19758.32 113
19759.65 104
19760.97 86
19762.30 108
19763.63 109
19764.95 109
19766.28 107
19767.61 106
19768.93 111
19770.26 102
19771.59 94
19772.91 94
19774.24 96
19775.57 109
19776.90 113
19778.22 108
19779.55 103
19780.88 92
19782.20 110
19783.53 121
19784.86 109
19786.19 106
19787.51 89
19788.84 119
19790.17 105
19791.50 91
19792.83 116
19794.15 109
19795.48 121
19796.81 122
19798.14 95
19799.46 102
19800.79 105
19802.12 120
19803.45 99
19804.78 97
19806.10 98
19807.43 103
19808.76 107
19810.09 97
19811.42 103
19812.75 111
19814.07 108
19815.40 104
19816.73 103
19818.06 93
19819.39 104
19820.72 97
19822.05 105
19823.37 93
19824.70 91
19826.03 94
19827.36 109
19828.69 108
19830.02 100
19831.35 108
19832.68 111
19834.01 97
19835.33 98
19836.66 102
19837.99 99
19839.32 105
19840.65 91
19841.98 96
19843.31 112
19844.64 93
19845.97 99
19847.30 102
19848.63 102
19849.96 112
19851.29 90
19852.62 103
19853.95 101
19855.28 113
19856.61 100
19857.94 90
19859.27 102
19860.60 89
19861.93 114
19863.26 106
19864.59 101
19865.92 91
19867.25 107
19868.58 106
19869.91 98
19871.24 116
19872.57 93
19873.90 109
19875.23 107
19876.56 110
19877.89 86
19879.22 92
19880.55 107
19881.88 116
19883.21 110
19884.54 95
19885.87 104
19887.21 100
19888.54 106
19889.87 107
19891.20 101
19892.53 111
19893.86 106
19895.19 92
19896.52 101
19897.85 94
19899.18 115
19900.52 92
19901.85 112
19903.18 104
19904.51 99
19905.84 116
19907.17 113
19908.50 92
19909.84 98
19911.17 111
19912.50 108
19913.83 98
19915.16 96
19916.50 117
19917.83 105
19919.16 110
19920.49 100
19921.82 99
19923.16 116
19924.49 114
19925.82 112
19927.15 102
19928.48 108
19929.82 108
19931.15 101
19932.48 109
19933.81 108
19935.15 104
19936.48 118
19937.81 107
19939.14 100
19940.48 113
19941.81 116
19943.14 138
19944.47 115
19945.81 87
19947.14 111
19948.47 101
19949.81 130
19951.14 109
19952.47 92
19953.81 106
19955.14 116
19956.47 122
19957.80 107
19959.14 116
19960.47 107
19961.80 106
19963.14 108
19964.47 104
19965.80 110
19967.14 104
19968.47 124
19969.81 129
19971.14 100
19972.47 119
19973.81 125
19975.14 117
19976.47 114
19977.81 95
19979.14 118
19980.48 111
19981.81 109
19983.14 98
19984.48 103
19985.81 111
19987.15 105
19988.48 102
19989.82 106
19991.15 107
19992.48 109
19993.82 121
19995.15 105
19996.49 113
19997.82 105
19999.16 131
20000.49 128
20001.83 106
20003.16 91
20004.50 125
20005.83 104
20007.17 110
20008.50 98
20009.84 118
20011.17 105
20012.51 115
20013.84 107
20015.18 104
20016.51 116
20017.85 115
20019.18 117
20020.52 103
20021.85 99
20023.19 115
20024.52 109
20025.86 104
20027.19 124
20028.53 99
20029.86 117
20031.20 104
20032.54 110
20033.87 111
20035.21 107
20036.54 114
20037.88 113
20039.22 122
20040.55 80
20041.89 119
20043.22 122
20044.56 102
20045.90 85
20047.23 99
20048.57 113
20049.90 111
20051.24 99
20052.58 103
20053.91 109
20055.25 108
20056.59 116
20057.92 100
20059.26 115
20060.60 111
20061.93 99
20063.27 113
20064.61 98
20065.94 82
20067.28 111
20068.62 118
20069.95 118
20071.29 84
20072.63 104
20073.97 115
20075.30 106
20076.64 94
20077.98 91
20079.31 115
20080.65 100
20081.99 104
20083.33 90
20084.66 101
20086.00 106
20087.34 106
20088.68 105
20090.01 94
20091.35 86
20092.69 105
20094.03 114
20095.37 110
20096.70 110
20098.04 104
20099.38 110
20100.72 95
20102.06 89
20103.39 103
20104.73 110
20106.07 96
20107.41 107
20108.75 97
20110.08 102
20111.42 104
20112.76 111
20114.10 102
20115.44 97
20116.78 96
20118.12 103
20119.45 111
20120.79 90
20122.13 108
20123.47 111
20124.81 112
20126.15 95
20127.49 97
