# Supplementary material for: MALDI-TOF MS typing enables the classification of brewing yeasts of the genus Saccharomyces to major beer styles
Source: PLoS One. 2017 Aug 9;12(8):e0181694. doi: 10.1371/journal.pone.0181694 (PMC5549903; doi:10.1371/journal.pone.0181694)
Supplement: S9 File — The directory includes 90 raw files and was zipped to “.zip”; the folder has three strains with 30 spectra per strain; S1 Text explains the raw files with an example and Table 1 represents the yeast strains used within the experiment. (ZIP) [file pone.0181694.s012.zip › 25-27/30285-66-Lag-Lag-Lag-YPG-18h-E-E_2016-02-17__0_B9_1.dat]

2000.76 1862
2001.18 1814
2001.60 1796
2002.02 1772
2002.45 1767
2002.87 1695
2003.29 1667
2003.71 1712
2004.13 1689
2004.55 1697
2004.98 1706
2005.40 1746
2005.82 1744
2006.24 1744
2006.67 1844
2007.09 1872
2007.51 1807
2007.93 1803
2008.35 1847
2008.78 1875
2009.20 1815
2009.62 1783
2010.04 1792
2010.47 1747
2010.89 1789
2011.31 1719
2011.73 1665
2012.16 1622
2012.58 1661
2013.00 1611
2013.43 1648
2013.85 1636
2014.27 1608
2014.69 1615
2015.12 1564
2015.54 1554
2015.96 1624
2016.39 1604
2016.81 1592
2017.23 1627
2017.66 1643
2018.08 1607
2018.50 1589
2018.93 1590
2019.35 1659
2019.77 1639
2020.20 1599
2020.62 1622
2021.04 1613
2021.47 1683
2021.89 1639
2022.32 1628
2022.74 1671
2023.16 1689
2023.59 1707
2024.01 1667
2024.43 1628
2024.86 1614
2025.28 1631
2025.71 1638
2026.13 1629
2026.56 1641
2026.98 1612
2027.40 1642
2027.83 1633
2028.25 1629
2028.68 1729
2029.10 1644
2029.53 1660
2029.95 1672
2030.38 1616
2030.80 1644
2031.22 1691
2031.65 1670
2032.07 1722
2032.50 1674
2032.92 1712
2033.35 1718
2033.77 1674
2034.20 1687
2034.62 1650
2035.05 1567
2035.47 1665
2035.90 1689
2036.32 1672
2036.75 1614
2037.18 1648
2037.60 1676
2038.03 1649
2038.45 1665
2038.88 1670
2039.30 1675
2039.73 1707
2040.15 1678
2040.58 1699
2041.01 1810
2041.43 1632
2041.86 1597
2042.28 1593
2042.71 1621
2043.13 1584
2043.56 1599
2043.99 1588
2044.41 1643
2044.84 1633
2045.27 1609
2045.69 1665
2046.12 1626
2046.54 1630
2046.97 1619
2047.40 1660
2047.82 1720
2048.25 1675
2048.68 1686
2049.10 1670
2049.53 1732
2049.96 1661
2050.38 1654
2050.81 1659
2051.24 1665
2051.66 1575
2052.09 1642
2052.52 1641
2052.94 1603
2053.37 1606
2053.80 1643
2054.23 1662
2054.65 1643
2055.08 1601
2055.51 1619
2055.93 1643
2056.36 1696
2056.79 1660
2057.22 1655
2057.64 1672
2058.07 1715
2058.50 1741
2058.93 1686
2059.35 1628
2059.78 1661
2060.21 1639
2060.64 1619
2061.07 1686
2061.49 1691
2061.92 1708
2062.35 1729
2062.78 1684
2063.20 1602
2063.63 1723
2064.06 1695
2064.49 1707
2064.92 1785
2065.35 1856
2065.77 1908
2066.20 1991
2066.63 2019
2067.06 2097
2067.49 2044
2067.92 1938
2068.34 1958
2068.77 1866
2069.20 1814
2069.63 1761
2070.06 1734
2070.49 1763
2070.92 1673
2071.35 1640
2071.78 1671
2072.20 1732
2072.63 1736
2073.06 1663
2073.49 1698
2073.92 1751
2074.35 1786
2074.78 1866
2075.21 1894
2075.64 1954
2076.07 1987
2076.50 2019
2076.93 1996
2077.36 1973
2077.78 1986
2078.21 1974
2078.64 1917
2079.07 1903
2079.50 1919
2079.93 1898
2080.36 1783
2080.79 1724
2081.22 1787
2081.65 1766
2082.08 1692
2082.51 1700
2082.94 1709
2083.37 1661
2083.80 1600
2084.23 1738
2084.66 1671
2085.09 1711
2085.52 1661
2085.95 1640
2086.39 1689
2086.82 1730
2087.25 1717
2087.68 1762
2088.11 1741
2088.54 1724
2088.97 1677
2089.40 1623
2089.83 1628
2090.26 1647
2090.69 1618
2091.12 1671
2091.55 1743
2091.99 1688
2092.42 1717
2092.85 1755
2093.28 1726
2093.71 1737
2094.14 1768
2094.57 1745
2095.00 1856
2095.43 1803
2095.87 1745
2096.30 1690
2096.73 1756
2097.16 1790
2097.59 1749
2098.02 1687
2098.46 1624
2098.89 1605
2099.32 1626
2099.75 1605
2100.18 1660
2100.61 1654
2101.05 1611
2101.48 1609
2101.91 1579
2102.34 1534
2102.78 1580
2103.21 1585
2103.64 1544
2104.07 1627
2104.50 1590
2104.94 1616
2105.37 1629
2105.80 1599
2106.23 1582
2106.67 1623
2107.10 1706
2107.53 1602
2107.96 1646
2108.40 1615
2108.83 1689
2109.26 1757
2109.70 1680
2110.13 1612
2110.56 1621
2110.99 1672
2111.43 1727
2111.86 1598
2112.29 1592
2112.73 1639
2113.16 1648
2113.59 1662
2114.03 1601
2114.46 1602
2114.89 1609
2115.33 1635
2115.76 1690
2116.19 1641
2116.63 1633
2117.06 1601
2117.49 1569
2117.93 1583
2118.36 1634
2118.80 1671
2119.23 1751
2119.66 1797
2120.10 1774
2120.53 1713
2120.96 1721
2121.40 1713
2121.83 1772
2122.27 1675
2122.70 1727
2123.14 1776
2123.57 1780
2124.00 1763
2124.44 1724
2124.87 1757
2125.31 1764
2125.74 1797
2126.18 1768
2126.61 1733
2127.05 1708
2127.48 1703
2127.91 1687
2128.35 1640
2128.78 1642
2129.22 1686
2129.65 1704
2130.09 1657
2130.52 1763
2130.96 1761
2131.39 1734
2131.83 1741
2132.26 1795
2132.70 1814
2133.13 1793
2133.57 1816
2134.01 1787
2134.44 1831
2134.88 1852
2135.31 1828
2135.75 1889
2136.18 1908
2136.62 1882
2137.05 1864
2137.49 1860
2137.93 1882
2138.36 1856
2138.80 1791
2139.23 1824
2139.67 1808
2140.10 1791
2140.54 1769
2140.98 1736
2141.41 1743
2141.85 1684
2142.29 1678
2142.72 1662
2143.16 1594
2143.59 1609
2144.03 1569
2144.47 1518
2144.90 1615
2145.34 1600
2145.78 1614
2146.21 1643
2146.65 1679
2147.09 1662
2147.52 1621
2147.96 1589
2148.40 1609
2148.83 1656
2149.27 1631
2149.71 1684
2150.14 1712
2150.58 1755
2151.02 1685
2151.46 1748
2151.89 1745
2152.33 1746
2152.77 1705
2153.20 1663
2153.64 1640
2154.08 1580
2154.52 1612
2154.95 1660
2155.39 1564
2155.83 1572
2156.27 1635
2156.70 1674
2157.14 1634
2157.58 1621
2158.02 1603
2158.45 1649
2158.89 1685
2159.33 1717
2159.77 1763
2160.21 1780
2160.64 1823
2161.08 1872
2161.52 1786
2161.96 1759
2162.40 1710
2162.84 1762
2163.27 1779
2163.71 1712
2164.15 1730
2164.59 1724
2165.03 1711
2165.47 1767
2165.90 1863
2166.34 1765
2166.78 1801
2167.22 1832
2167.66 1840
2168.10 1763
2168.54 1757
2168.98 1656
2169.41 1642
2169.85 1608
2170.29 1709
2170.73 1640
2171.17 1667
2171.61 1705
2172.05 1740
2172.49 1725
2172.93 1780
2173.37 1681
2173.81 1746
2174.25 1707
2174.69 1782
2175.13 1823
2175.56 1743
2176.00 1739
2176.44 1808
2176.88 1848
2177.32 1900
2177.76 1899
2178.20 1893
2178.64 1967
2179.08 2020
2179.52 2030
2179.96 1971
2180.40 1972
2180.84 1954
2181.28 2029
2181.72 1976
2182.16 1974
2182.60 1931
2183.04 1907
2183.48 1924
2183.92 1892
2184.36 1827
2184.81 1862
2185.25 1792
2185.69 1776
2186.13 1761
2186.57 1785
2187.01 1761
2187.45 1879
2187.89 2018
2188.33 2055
2188.77 2181
2189.21 2255
2189.65 2293
2190.09 2318
2190.54 2293
2190.98 2338
2191.42 2231
2191.86 2137
2192.30 2113
2192.74 2100
2193.18 2076
2193.62 2093
2194.07 2038
2194.51 2037
2194.95 1962
2195.39 1935
2195.83 2001
2196.27 1992
2196.72 2037
2197.16 1969
2197.60 1964
2198.04 1995
2198.48 1915
2198.92 1877
2199.37 1900
2199.81 1909
2200.25 1792
2200.69 1791
2201.13 1773
2201.58 1785
2202.02 1700
2202.46 1727
2202.90 1770
2203.35 1885
2203.79 1808
2204.23 1735
2204.67 1796
2205.12 1821
2205.56 1770
2206.00 1839
2206.44 1798
2206.89 1790
2207.33 1813
2207.77 1815
2208.21 1820
2208.66 1845
2209.10 1817
2209.54 1848
2209.99 1820
2210.43 1823
2210.87 1752
2211.32 1740
2211.76 1803
2212.20 1836
2212.65 1870
2213.09 1769
2213.53 1743
2213.98 1771
2214.42 1755
2214.86 1744
2215.31 1809
2215.75 1836
2216.19 1789
2216.64 1753
2217.08 1744
2217.52 1782
2217.97 1730
2218.41 1766
2218.86 1748
2219.30 1769
2219.74 1683
2220.19 1733
2220.63 1824
2221.08 1877
2221.52 1838
2221.97 1868
2222.41 1867
2222.85 1882
2223.30 1822
2223.74 1851
2224.19 1835
2224.63 1822
2225.08 1857
2225.52 1806
2225.96 1810
2226.41 1828
2226.85 1815
2227.30 1822
2227.74 1749
2228.19 1748
2228.63 1708
2229.08 1718
2229.52 1729
2229.97 1703
2230.41 1644
2230.86 1677
2231.30 1681
2231.75 1714
2232.19 1819
2232.64 1914
2233.08 1998
2233.53 2088
2233.98 2089
2234.42 2057
2234.87 2050
2235.31 2099
2235.76 2087
2236.20 2104
2236.65 2103
2237.09 2082
2237.54 2019
2237.99 1992
2238.43 1985
2238.88 2019
2239.32 2002
2239.77 1924
2240.22 1909
2240.66 1893
2241.11 1811
2241.55 1761
2242.00 1723
2242.45 1700
2242.89 1680
2243.34 1658
2243.79 1650
2244.23 1679
2244.68 1619
2245.13 1629
2245.57 1609
2246.02 1571
2246.47 1554
2246.91 1570
2247.36 1608
2247.81 1606
2248.25 1555
2248.70 1602
2249.15 1531
2249.59 1555
2250.04 1619
2250.49 1653
2250.93 1620
2251.38 1656
2251.83 1597
2252.28 1648
2252.72 1601
2253.17 1627
2253.62 1649
2254.07 1581
2254.51 1645
2254.96 1638
2255.41 1569
2255.86 1588
2256.30 1564
2256.75 1611
2257.20 1589
2257.65 1574
2258.09 1582
2258.54 1558
2258.99 1535
2259.44 1525
2259.89 1544
2260.33 1583
2260.78 1540
2261.23 1627
2261.68 1614
2262.13 1647
2262.58 1663
2263.02 1587
2263.47 1641
2263.92 1695
2264.37 1616
2264.82 1635
2265.27 1618
2265.71 1637
2266.16 1595
2266.61 1625
2267.06 1584
2267.51 1613
2267.96 1632
2268.41 1568
2268.86 1574
2269.30 1591
2269.75 1584
2270.20 1642
2270.65 1676
2271.10 1711
2271.55 1707
2272.00 1753
2272.45 1704
2272.90 1639
2273.35 1694
2273.80 1699
2274.25 1681
2274.69 1634
2275.14 1690
2275.59 1730
2276.04 1732
2276.49 1749
2276.94 1769
2277.39 1783
2277.84 1692
2278.29 1711
2278.74 1723
2279.19 1713
2279.64 1685
2280.09 1636
2280.54 1615
2280.99 1607
2281.44 1621
2281.89 1639
2282.34 1624
2282.79 1670
2283.24 1665
2283.69 1623
2284.14 1625
2284.59 1623
2285.04 1620
2285.50 1610
2285.95 1613
2286.40 1659
2286.85 1590
2287.30 1594
2287.75 1596
2288.20 1611
2288.65 1632
2289.10 1706
2289.55 1749
2290.00 1750
2290.45 1822
2290.91 1862
2291.36 1807
2291.81 1875
2292.26 1894
2292.71 1963
2293.16 1955
2293.61 1966
2294.06 2045
2294.52 1974
2294.97 2069
2295.42 2023
2295.87 2031
2296.32 1895
2296.77 1864
2297.22 1810
2297.68 1774
2298.13 1780
2298.58 1834
2299.03 1723
2299.48 1661
2299.94 1678
2300.39 1638
2300.84 1603
2301.29 1688
2301.74 1674
2302.20 1618
2302.65 1590
2303.10 1537
2303.55 1563
2304.01 1633
2304.46 1658
2304.91 1631
2305.36 1584
2305.82 1634
2306.27 1713
2306.72 1677
2307.17 1678
2307.63 1732
2308.08 1737
2308.53 1825
2308.98 1861
2309.44 1866
2309.89 1977
2310.34 2031
2310.80 2007
2311.25 2015
2311.70 1955
2312.16 2020
2312.61 2039
2313.06 1908
2313.52 1898
2313.97 1847
2314.42 1874
2314.88 1799
2315.33 1828
2315.78 1786
2316.24 1781
2316.69 1820
2317.14 1961
2317.60 1923
2318.05 1946
2318.50 1974
2318.96 2102
2319.41 2076
2319.87 2000
2320.32 1950
2320.77 1953
2321.23 1994
2321.68 1915
2322.14 1956
2322.59 1903
2323.04 1899
2323.50 1831
2323.95 1808
2324.41 1903
2324.86 1959
2325.32 2025
2325.77 2114
2326.23 2156
2326.68 2166
2327.13 2120
2327.59 2066
2328.04 1999
2328.50 1888
2328.95 1856
2329.41 1823
2329.86 1805
2330.32 1795
2330.77 1817
2331.23 1817
2331.68 1862
2332.14 1794
2332.59 1832
2333.05 1816
2333.50 1791
2333.96 1828
2334.41 1783
2334.87 1740
2335.33 1835
2335.78 1815
2336.24 1850
2336.69 1778
2337.15 1733
2337.60 1749
2338.06 1734
2338.51 1754
2338.97 1805
2339.43 1776
2339.88 1657
2340.34 1704
2340.79 1717
2341.25 1768
2341.71 1740
2342.16 1678
2342.62 1724
2343.07 1689
2343.53 1707
2343.99 1724
2344.44 1746
2344.90 1762
2345.36 1795
2345.81 1766
2346.27 1800
2346.73 1819
2347.18 1789
2347.64 1884
2348.09 1864
2348.55 1915
2349.01 1963
2349.47 2000
2349.92 1987
2350.38 1913
2350.84 1948
2351.29 1951
2351.75 1946
2352.21 1963
2352.66 1837
2353.12 1856
2353.58 1769
2354.04 1730
2354.49 1692
2354.95 1719
2355.41 1679
2355.86 1729
2356.32 1704
2356.78 1596
2357.24 1599
2357.70 1661
2358.15 1696
2358.61 1638
2359.07 1688
2359.53 1651
2359.98 1690
2360.44 1640
2360.90 1634
2361.36 1550
2361.82 1567
2362.27 1607
2362.73 1570
2363.19 1576
2363.65 1594
2364.11 1603
2364.56 1619
2365.02 1637
2365.48 1623
2365.94 1717
2366.40 1726
2366.86 1800
2367.31 1796
2367.77 1751
2368.23 1762
2368.69 1791
2369.15 1755
2369.61 1750
2370.07 1705
2370.53 1718
2370.98 1693
2371.44 1660
2371.90 1683
2372.36 1617
2372.82 1627
2373.28 1607
2373.74 1654
2374.20 1613
2374.66 1652
2375.12 1723
2375.58 1666
2376.04 1665
2376.49 1754
2376.95 1687
2377.41 1728
2377.87 1716
2378.33 1719
2378.79 1735
2379.25 1706
2379.71 1706
2380.17 1692
2380.63 1658
2381.09 1640
2381.55 1644
2382.01 1603
2382.47 1592
2382.93 1594
2383.39 1637
2383.85 1563
2384.31 1604
2384.77 1547
2385.23 1607
2385.69 1606
2386.15 1540
2386.61 1615
2387.07 1571
2387.53 1604
2387.99 1644
2388.46 1753
2388.92 1734
2389.38 1678
2389.84 1668
2390.30 1682
2390.76 1692
2391.22 1595
2391.68 1700
2392.14 1720
2392.60 1666
2393.06 1682
2393.52 1672
2393.99 1686
2394.45 1636
2394.91 1550
2395.37 1618
2395.83 1602
2396.29 1553
2396.75 1546
2397.21 1599
2397.68 1635
2398.14 1572
2398.60 1572
2399.06 1617
2399.52 1620
2399.98 1525
2400.45 1510
2400.91 1480
2401.37 1481
2401.83 1514
2402.29 1542
2402.76 1549
2403.22 1596
2403.68 1638
2404.14 1652
2404.60 1661
2405.07 1679
2405.53 1739
2405.99 1773
2406.45 1759
2406.91 1753
2407.38 1780
2407.84 1823
2408.30 1778
2408.76 1734
2409.23 1690
2409.69 1677
2410.15 1615
2410.62 1632
2411.08 1574
2411.54 1525
2412.00 1498
2412.47 1501
2412.93 1512
2413.39 1477
2413.86 1459
2414.32 1545
2414.78 1506
2415.24 1483
2415.71 1486
2416.17 1520
2416.63 1523
2417.10 1551
2417.56 1594
2418.02 1641
2418.49 1634
2418.95 1570
2419.42 1623
2419.88 1601
2420.34 1572
2420.81 1622
2421.27 1578
2421.73 1599
2422.20 1632
2422.66 1616
2423.13 1606
2423.59 1659
2424.05 1617
2424.52 1609
2424.98 1677
2425.45 1723
2425.91 1677
2426.37 1679
2426.84 1647
2427.30 1584
2427.77 1530
2428.23 1583
2428.70 1537
2429.16 1549
2429.62 1528
2430.09 1509
2430.55 1500
2431.02 1520
2431.48 1539
2431.95 1522
2432.41 1535
2432.88 1574
2433.34 1607
2433.81 1535
2434.27 1510
2434.74 1482
2435.20 1597
2435.67 1602
2436.13 1619
2436.60 1644
2437.06 1544
2437.53 1547
2437.99 1544
2438.46 1576
2438.92 1608
2439.39 1637
2439.86 1552
2440.32 1589
2440.79 1596
2441.25 1599
2441.72 1571
2442.18 1616
2442.65 1565
2443.12 1533
2443.58 1522
2444.05 1528
2444.51 1496
2444.98 1535
2445.44 1521
2445.91 1506
2446.38 1483
2446.84 1488
2447.31 1546
2447.78 1530
2448.24 1546
2448.71 1522
2449.17 1479
2449.64 1490
2450.11 1517
2450.57 1534
2451.04 1584
2451.51 1539
2451.97 1461
2452.44 1462
2452.91 1467
2453.37 1473
2453.84 1459
2454.31 1501
2454.78 1445
2455.24 1433
2455.71 1448
2456.18 1465
2456.64 1407
2457.11 1461
2457.58 1497
2458.04 1501
2458.51 1479
2458.98 1486
2459.45 1495
2459.91 1485
2460.38 1453
2460.85 1471
2461.32 1469
2461.78 1441
2462.25 1436
2462.72 1487
2463.19 1505
2463.66 1509
2464.12 1473
2464.59 1496
2465.06 1541
2465.53 1559
2465.99 1559
2466.46 1577
2466.93 1587
2467.40 1520
2467.87 1493
2468.34 1579
2468.80 1490
2469.27 1488
2469.74 1457
2470.21 1485
2470.68 1422
2471.15 1470
2471.61 1471
2472.08 1441
2472.55 1440
2473.02 1452
2473.49 1420
2473.96 1405
2474.43 1387
2474.90 1427
2475.36 1389
2475.83 1421
2476.30 1416
2476.77 1453
2477.24 1490
2477.71 1511
2478.18 1445
2478.65 1432
2479.12 1459
2479.59 1391
2480.06 1370
2480.52 1444
2480.99 1454
2481.46 1363
2481.93 1402
2482.40 1392
2482.87 1424
2483.34 1410
2483.81 1411
2484.28 1453
2484.75 1423
2485.22 1459
2485.69 1492
2486.16 1534
2486.63 1580
2487.10 1556
2487.57 1565
2488.04 1590
2488.51 1637
2488.98 1664
2489.45 1660
2489.92 1632
2490.39 1567
2490.86 1510
2491.33 1503
2491.80 1529
2492.27 1575
2492.74 1511
2493.21 1451
2493.69 1468
2494.16 1469
2494.63 1512
2495.10 1497
2495.57 1433
2496.04 1530
2496.51 1536
2496.98 1523
2497.45 1524
2497.92 1538
2498.39 1492
2498.86 1450
2499.34 1358
2499.81 1356
2500.28 1504
2500.75 1464
2501.22 1450
2501.69 1411
2502.16 1486
2502.64 1520
2503.11 1533
2503.58 1499
2504.05 1518
2504.52 1551
2504.99 1513
2505.47 1464
2505.94 1482
2506.41 1501
2506.88 1498
2507.35 1543
2507.82 1583
2508.30 1633
2508.77 1539
2509.24 1586
2509.71 1521
2510.18 1493
2510.66 1488
2511.13 1516
2511.60 1499
2512.07 1516
2512.55 1521
2513.02 1476
2513.49 1470
2513.96 1553
2514.44 1532
2514.91 1441
2515.38 1483
2515.85 1521
2516.33 1524
2516.80 1529
2517.27 1543
2517.75 1511
2518.22 1489
2518.69 1533
2519.16 1543
2519.64 1566
2520.11 1589
2520.58 1642
2521.06 1694
2521.53 1634
2522.00 1603
2522.48 1632
2522.95 1653
2523.42 1678
2523.90 1566
2524.37 1569
2524.84 1597
2525.32 1554
2525.79 1504
2526.27 1483
2526.74 1538
2527.21 1595
2527.69 1598
2528.16 1583
2528.63 1557
2529.11 1544
2529.58 1574
2530.06 1626
2530.53 1598
2531.00 1567
2531.48 1594
2531.95 1635
2532.43 1679
2532.90 1623
2533.38 1570
2533.85 1612
2534.32 1645
2534.80 1588
2535.27 1601
2535.75 1574
2536.22 1581
2536.70 1664
2537.17 1720
2537.65 1634
2538.12 1713
2538.60 1771
2539.07 1785
2539.55 1718
2540.02 1712
2540.50 1733
2540.97 1755
2541.45 1695
2541.92 1671
2542.40 1644
2542.87 1642
2543.35 1683
2543.82 1594
2544.30 1537
2544.77 1543
2545.25 1455
2545.72 1515
2546.20 1542
2546.68 1550
2547.15 1588
2547.63 1662
2548.10 1715
2548.58 1741
2549.05 1803
2549.53 1827
2550.01 1872
2550.48 1856
2550.96 1880
2551.43 1891
2551.91 1854
2552.39 1806
2552.86 1964
2553.34 1959
2553.82 1877
2554.29 1935
2554.77 1927
2555.24 1803
2555.72 1812
2556.20 1774
2556.67 1845
2557.15 1727
2557.63 1679
2558.10 1657
2558.58 1591
2559.06 1721
2559.53 1632
2560.01 1582
2560.49 1530
2560.96 1570
2561.44 1540
2561.92 1593
2562.40 1536
2562.87 1465
2563.35 1450
2563.83 1471
2564.30 1474
2564.78 1417
2565.26 1480
2565.74 1521
2566.21 1540
2566.69 1515
2567.17 1556
2567.65 1535
2568.12 1520
2568.60 1541
2569.08 1553
2569.56 1562
2570.03 1537
2570.51 1487
2570.99 1523
2571.47 1477
2571.95 1454
2572.42 1516
2572.90 1497
2573.38 1532
2573.86 1542
2574.34 1492
2574.81 1479
2575.29 1480
2575.77 1498
2576.25 1528
2576.73 1597
2577.21 1562
2577.68 1508
2578.16 1529
2578.64 1571
2579.12 1576
2579.60 1568
2580.08 1562
2580.56 1540
2581.04 1541
2581.51 1508
2581.99 1540
2582.47 1498
2582.95 1420
2583.43 1461
2583.91 1513
2584.39 1448
2584.87 1362
2585.35 1404
2585.83 1438
2586.31 1460
2586.78 1438
2587.26 1425
2587.74 1458
2588.22 1512
2588.70 1508
2589.18 1491
2589.66 1456
2590.14 1471
2590.62 1526
2591.10 1486
2591.58 1462
2592.06 1471
2592.54 1474
2593.02 1433
2593.50 1465
2593.98 1520
2594.46 1555
2594.94 1476
2595.42 1443
2595.90 1445
2596.38 1452
2596.86 1422
2597.34 1376
2597.82 1410
2598.30 1414
2598.78 1372
2599.26 1349
2599.74 1390
2600.22 1419
2600.70 1397
2601.19 1386
2601.67 1430
2602.15 1467
2602.63 1386
2603.11 1468
2603.59 1404
2604.07 1491
2604.55 1459
2605.03 1456
2605.51 1431
2605.99 1466
2606.48 1466
2606.96 1523
2607.44 1494
2607.92 1496
2608.40 1569
2608.88 1595
2609.36 1602
2609.84 1578
2610.33 1629
2610.81 1653
2611.29 1614
2611.77 1562
2612.25 1526
2612.73 1471
2613.22 1450
2613.70 1448
2614.18 1494
2614.66 1461
2615.14 1472
2615.63 1430
2616.11 1461
2616.59 1473
2617.07 1530
2617.55 1525
2618.04 1450
2618.52 1506
2619.00 1483
2619.48 1515
2619.97 1478
2620.45 1455
2620.93 1441
2621.41 1435
2621.90 1500
2622.38 1489
2622.86 1502
2623.34 1468
2623.83 1411
2624.31 1392
2624.79 1486
2625.27 1460
2625.76 1451
2626.24 1460
2626.72 1478
2627.21 1440
2627.69 1436
2628.17 1419
2628.66 1440
2629.14 1362
2629.62 1389
2630.11 1439
2630.59 1382
2631.07 1369
2631.56 1372
2632.04 1409
2632.52 1429
2633.01 1397
2633.49 1378
2633.97 1486
2634.46 1386
2634.94 1430
2635.43 1415
2635.91 1404
2636.39 1398
2636.88 1441
2637.36 1436
2637.85 1400
2638.33 1405
2638.81 1425
2639.30 1396
2639.78 1383
2640.27 1381
2640.75 1391
2641.24 1426
2641.72 1400
2642.20 1374
2642.69 1414
2643.17 1397
2643.66 1351
2644.14 1372
2644.63 1402
2645.11 1403
2645.60 1388
2646.08 1341
2646.57 1378
2647.05 1346
2647.54 1385
2648.02 1435
2648.51 1387
2648.99 1417
2649.48 1408
2649.96 1397
2650.45 1430
2650.93 1408
2651.42 1415
2651.90 1447
2652.39 1444
2652.87 1401
2653.36 1391
2653.84 1400
2654.33 1439
2654.82 1401
2655.30 1406
2655.79 1432
2656.27 1374
2656.76 1388
2657.24 1450
2657.73 1409
2658.22 1341
2658.70 1357
2659.19 1434
2659.67 1391
2660.16 1394
2660.65 1413
2661.13 1381
2661.62 1355
2662.10 1383
2662.59 1458
2663.08 1449
2663.56 1364
2664.05 1408
2664.54 1421
2665.02 1438
2665.51 1420
2666.00 1402
2666.48 1485
2666.97 1474
2667.46 1496
2667.94 1521
2668.43 1491
2668.92 1489
2669.40 1438
2669.89 1405
2670.38 1500
2670.86 1479
2671.35 1512
2671.84 1493
2672.33 1507
2672.81 1445
2673.30 1489
2673.79 1499
2674.28 1492
2674.76 1543
2675.25 1523
2675.74 1604
2676.23 1562
2676.71 1506
2677.20 1568
2677.69 1564
2678.18 1471
2678.66 1430
2679.15 1483
2679.64 1536
2680.13 1491
2680.62 1431
2681.10 1419
2681.59 1438
2682.08 1411
2682.57 1439
2683.06 1461
2683.54 1434
2684.03 1434
2684.52 1388
2685.01 1467
2685.50 1442
2685.99 1420
2686.47 1438
2686.96 1471
2687.45 1450
2687.94 1369
2688.43 1436
2688.92 1415
2689.41 1408
2689.89 1406
2690.38 1448
2690.87 1428
2691.36 1443
2691.85 1432
2692.34 1465
2692.83 1514
2693.32 1552
2693.81 1513
2694.30 1532
2694.79 1611
2695.27 1602
2695.76 1597
2696.25 1584
2696.74 1543
2697.23 1588
2697.72 1593
2698.21 1522
2698.70 1543
2699.19 1561
2699.68 1635
2700.17 1578
2700.66 1548
2701.15 1541
2701.64 1505
2702.13 1469
2702.62 1482
2703.11 1501
2703.60 1487
2704.09 1519
2704.58 1576
2705.07 1568
2705.56 1532
2706.05 1581
2706.54 1598
2707.03 1628
2707.52 1571
2708.01 1474
2708.50 1503
2708.99 1510
2709.48 1499
2709.97 1502
2710.46 1472
2710.96 1553
2711.45 1503
2711.94 1477
2712.43 1400
2712.92 1425
2713.41 1451
2713.90 1421
2714.39 1439
2714.88 1452
2715.37 1389
2715.86 1404
2716.36 1429
2716.85 1415
2717.34 1440
2717.83 1456
2718.32 1461
2718.81 1454
2719.30 1470
2719.80 1497
2720.29 1468
2720.78 1529
2721.27 1515
2721.76 1512
2722.25 1532
2722.75 1584
2723.24 1555
2723.73 1556
2724.22 1581
2724.71 1525
2725.21 1486
2725.70 1505
2726.19 1488
2726.68 1490
2727.17 1490
2727.67 1478
2728.16 1438
2728.65 1475
2729.14 1458
2729.64 1449
2730.13 1525
2730.62 1550
2731.11 1473
2731.61 1430
2732.10 1484
2732.59 1483
2733.08 1484
2733.58 1519
2734.07 1527
2734.56 1498
2735.05 1536
2735.55 1523
2736.04 1508
2736.53 1521
2737.03 1539
2737.52 1558
2738.01 1536
2738.51 1593
2739.00 1596
2739.49 1567
2739.99 1525
2740.48 1549
2740.97 1546
2741.47 1529
2741.96 1604
2742.45 1568
2742.95 1514
2743.44 1458
2743.93 1471
2744.43 1464
2744.92 1451
2745.42 1445
2745.91 1453
2746.40 1415
2746.90 1449
2747.39 1464
2747.89 1422
2748.38 1457
2748.87 1472
2749.37 1400
2749.86 1420
2750.36 1503
2750.85 1377
2751.34 1426
2751.84 1401
2752.33 1343
2752.83 1399
2753.32 1397
2753.82 1363
2754.31 1362
2754.81 1398
2755.30 1370
2755.80 1352
2756.29 1366
2756.79 1453
2757.28 1426
2757.78 1443
2758.27 1407
2758.77 1436
2759.26 1458
2759.76 1363
2760.25 1376
2760.75 1422
2761.24 1384
2761.74 1417
2762.23 1462
2762.73 1443
2763.22 1400
2763.72 1447
2764.21 1439
2764.71 1363
2765.20 1402
2765.70 1430
2766.20 1431
2766.69 1410
2767.19 1383
2767.68 1359
2768.18 1405
2768.68 1361
2769.17 1360
2769.67 1413
2770.16 1434
2770.66 1389
2771.16 1419
2771.65 1438
2772.15 1416
2772.64 1412
2773.14 1394
2773.64 1460
2774.13 1409
2774.63 1386
2775.13 1344
2775.62 1323
2776.12 1331
2776.62 1363
2777.11 1385
2777.61 1375
2778.11 1394
2778.60 1383
2779.10 1407
2779.60 1382
2780.09 1358
2780.59 1387
2781.09 1329
2781.58 1329
2782.08 1323
2782.58 1292
2783.08 1258
2783.57 1289
2784.07 1313
2784.57 1309
2785.07 1320
2785.56 1315
2786.06 1326
2786.56 1314
2787.06 1263
2787.55 1229
2788.05 1312
2788.55 1343
2789.05 1314
2789.54 1309
2790.04 1323
2790.54 1385
2791.04 1341
2791.54 1317
2792.03 1338
2792.53 1366
2793.03 1344
2793.53 1309
2794.03 1360
2794.52 1411
2795.02 1474
2795.52 1429
2796.02 1427
2796.52 1429
2797.02 1454
2797.51 1400
2798.01 1438
2798.51 1461
2799.01 1442
2799.51 1407
2800.01 1407
2800.51 1404
2801.00 1374
2801.50 1391
2802.00 1395
2802.50 1406
2803.00 1368
2803.50 1368
2804.00 1401
2804.50 1369
2805.00 1344
2805.50 1309
2806.00 1365
2806.49 1438
2806.99 1449
2807.49 1479
2807.99 1449
2808.49 1506
2808.99 1493
2809.49 1497
2809.99 1511
2810.49 1541
2810.99 1486
2811.49 1542
2811.99 1535
2812.49 1546
2812.99 1529
2813.49 1463
2813.99 1468
2814.49 1452
2814.99 1446
2815.49 1418
2815.99 1387
2816.49 1373
2816.99 1376
2817.49 1302
2817.99 1371
2818.49 1392
2818.99 1371
2819.49 1354
2819.99 1357
2820.49 1390
2820.99 1353
2821.49 1337
2821.99 1311
2822.50 1394
2823.00 1369
2823.50 1395
2824.00 1371
2824.50 1327
2825.00 1394
2825.50 1354
2826.00 1376
2826.50 1371
2827.00 1324
2827.50 1361
2828.01 1336
2828.51 1363
2829.01 1340
2829.51 1340
2830.01 1332
2830.51 1331
2831.01 1333
2831.52 1331
2832.02 1335
2832.52 1328
2833.02 1348
2833.52 1310
2834.02 1272
2834.53 1343
2835.03 1349
2835.53 1380
2836.03 1340
2836.53 1344
2837.03 1315
2837.54 1377
2838.04 1379
2838.54 1318
2839.04 1333
2839.55 1250
2840.05 1312
2840.55 1406
2841.05 1362
2841.55 1313
2842.06 1334
2842.56 1348
2843.06 1378
2843.56 1356
2844.07 1404
2844.57 1359
2845.07 1403
2845.58 1349
2846.08 1371
2846.58 1386
2847.08 1422
2847.59 1398
2848.09 1403
2848.59 1375
2849.10 1439
2849.60 1455
2850.10 1427
2850.61 1385
2851.11 1370
2851.61 1408
2852.12 1402
2852.62 1385
2853.12 1334
2853.63 1370
2854.13 1315
2854.63 1394
2855.14 1417
2855.64 1377
2856.14 1396
2856.65 1395
2857.15 1357
2857.66 1378
2858.16 1391
2858.66 1367
2859.17 1367
2859.67 1364
2860.17 1403
2860.68 1363
2861.18 1403
2861.69 1353
2862.19 1381
2862.70 1333
2863.20 1356
2863.70 1350
2864.21 1354
2864.71 1359
2865.22 1375
2865.72 1335
2866.23 1381
2866.73 1368
2867.24 1340
2867.74 1359
2868.25 1423
2868.75 1467
2869.26 1437
2869.76 1414
2870.27 1349
2870.77 1368
2871.28 1424
2871.78 1432
2872.29 1430
2872.79 1431
2873.30 1417
2873.80 1424
2874.31 1428
2874.81 1424
2875.32 1423
2875.82 1383
2876.33 1352
2876.83 1374
2877.34 1370
2877.84 1344
2878.35 1398
2878.86 1408
2879.36 1360
2879.87 1388
2880.37 1359
2880.88 1356
2881.39 1371
2881.89 1411
2882.40 1389
2882.90 1443
2883.41 1383
2883.92 1440
2884.42 1407
2884.93 1430
2885.43 1517
2885.94 1526
2886.45 1551
2886.95 1690
2887.46 1653
2887.97 1643
2888.47 1646
2888.98 1635
2889.49 1605
2889.99 1694
2890.50 1669
2891.01 1668
2891.51 1735
2892.02 1708
2892.53 1694
2893.03 1722
2893.54 1776
2894.05 1742
2894.55 1755
2895.06 1779
2895.57 1798
2896.08 1799
2896.58 1827
2897.09 1825
2897.60 1754
2898.11 1698
2898.61 1732
2899.12 1757
2899.63 1706
2900.13 1637
2900.64 1640
2901.15 1636
2901.66 1553
2902.17 1513
2902.67 1596
2903.18 1603
2903.69 1537
2904.20 1551
2904.70 1538
2905.21 1542
2905.72 1606
2906.23 1500
2906.74 1499
2907.25 1572
2907.75 1547
2908.26 1457
2908.77 1497
2909.28 1510
2909.79 1476
2910.30 1463
2910.80 1467
2911.31 1426
2911.82 1400
2912.33 1464
2912.84 1438
2913.35 1448
2913.86 1428
2914.36 1465
2914.87 1467
2915.38 1379
2915.89 1406
2916.40 1445
2916.91 1522
2917.42 1529
2917.93 1522
2918.44 1516
2918.95 1548
2919.46 1523
2919.96 1629
2920.47 1667
2920.98 1612
2921.49 1632
2922.00 1674
2922.51 1712
2923.02 1686
2923.53 1629
2924.04 1654
2924.55 1747
2925.06 1630
2925.57 1595
2926.08 1625
2926.59 1654
2927.10 1575
2927.61 1588
2928.12 1512
2928.63 1496
2929.14 1493
2929.65 1460
2930.16 1487
2930.67 1479
2931.18 1397
2931.69 1395
2932.20 1454
2932.71 1416
2933.22 1376
2933.73 1428
2934.24 1449
2934.75 1476
2935.26 1462
2935.77 1495
2936.29 1459
2936.80 1445
2937.31 1476
2937.82 1479
2938.33 1498
2938.84 1553
2939.35 1514
2939.86 1538
2940.37 1548
2940.88 1532
2941.39 1531
2941.91 1497
2942.42 1463
2942.93 1488
2943.44 1519
2943.95 1551
2944.46 1465
2944.97 1454
2945.49 1475
2946.00 1476
2946.51 1482
2947.02 1441
2947.53 1402
2948.04 1343
2948.56 1366
2949.07 1399
2949.58 1380
2950.09 1390
2950.60 1407
2951.12 1416
2951.63 1377
2952.14 1423
2952.65 1418
2953.16 1434
2953.68 1475
2954.19 1414
2954.70 1456
2955.21 1495
2955.73 1479
2956.24 1507
2956.75 1489
2957.26 1539
2957.78 1561
2958.29 1541
2958.80 1552
2959.31 1587
2959.83 1542
2960.34 1538
2960.85 1561
2961.36 1502
2961.88 1555
2962.39 1547
2962.90 1632
2963.42 1651
2963.93 1667
2964.44 1681
2964.96 1681
2965.47 1707
2965.98 1745
2966.50 1700
2967.01 1654
2967.52 1648
2968.04 1697
2968.55 1684
2969.06 1649
2969.58 1660
2970.09 1639
2970.60 1702
2971.12 1631
2971.63 1591
2972.15 1662
2972.66 1603
2973.17 1572
2973.69 1561
2974.20 1559
2974.72 1567
2975.23 1600
2975.74 1607
2976.26 1606
2976.77 1557
2977.29 1557
2977.80 1656
2978.31 1664
2978.83 1649
2979.34 1686
2979.86 1715
2980.37 1715
2980.89 1735
2981.40 1717
2981.92 1736
2982.43 1833
2982.95 1821
2983.46 1786
2983.98 1804
2984.49 1869
2985.01 1855
2985.52 1827
2986.04 1875
2986.55 1959
2987.07 1947
2987.58 2093
2988.10 2003
2988.61 1976
2989.13 1998
2989.64 1995
2990.16 1950
2990.67 2013
2991.19 1958
2991.70 1978
2992.22 1966
2992.73 1993
2993.25 1993
2993.77 2005
2994.28 1974
2994.80 1956
2995.31 1987
2995.83 2062
2996.35 2112
2996.86 2138
2997.38 2252
2997.89 2359
2998.41 2376
2998.93 2483
2999.44 2529
2999.96 2539
3000.47 2583
3000.99 2560
3001.51 2560
3002.02 2514
3002.54 2636
3003.06 2888
3003.57 3131
3004.09 3496
3004.61 4043
3005.12 4645
3005.64 5185
3006.16 5544
3006.67 5644
3007.19 5588
3007.71 5247
3008.22 4807
3008.74 4300
3009.26 3741
3009.77 3371
3010.29 3004
3010.81 2775
3011.33 2597
3011.84 2433
3012.36 2352
3012.88 2302
3013.40 2205
3013.91 2185
3014.43 2136
3014.95 2159
3015.47 2124
3015.98 2062
3016.50 2085
3017.02 2068
3017.54 2017
3018.05 1972
3018.57 1918
3019.09 1965
3019.61 1964
3020.13 1860
3020.64 1902
3021.16 1874
3021.68 1859
3022.20 1872
3022.72 1936
3023.23 1877
3023.75 2006
3024.27 1958
3024.79 2016
3025.31 2051
3025.83 2025
3026.34 1988
3026.86 1944
3027.38 2011
3027.90 1916
3028.42 1903
3028.94 1930
3029.46 1951
3029.98 1857
3030.49 1844
3031.01 1794
3031.53 1815
3032.05 1799
3032.57 1807
3033.09 1780
3033.61 1831
3034.13 1803
3034.65 1735
3035.17 1801
3035.68 1800
3036.20 1837
3036.72 1782
3037.24 1712
3037.76 1741
3038.28 1800
3038.80 1789
3039.32 1757
3039.84 1755
3040.36 1790
3040.88 1761
3041.40 1678
3041.92 1714
3042.44 1747
3042.96 1748
3043.48 1725
3044.00 1746
3044.52 1719
3045.04 1677
3045.56 1675
3046.08 1704
3046.60 1739
3047.12 1711
3047.64 1711
3048.16 1701
3048.68 1744
3049.20 1722
3049.72 1694
3050.24 1696
3050.76 1725
3051.28 1766
3051.80 1711
3052.33 1702
3052.85 1706
3053.37 1728
3053.89 1697
3054.41 1660
3054.93 1683
3055.45 1642
3055.97 1750
3056.49 1717
3057.01 1696
3057.54 1626
3058.06 1686
3058.58 1740
3059.10 1748
3059.62 1764
3060.14 1802
3060.66 1796
3061.18 1782
3061.71 1890
3062.23 1899
3062.75 1839
3063.27 1895
3063.79 2004
3064.31 1887
3064.84 1831
3065.36 1845
3065.88 1817
3066.40 1905
3066.92 1924
3067.45 1959
3067.97 1953
3068.49 1902
3069.01 1922
3069.53 1966
3070.06 1865
3070.58 1891
3071.10 1872
3071.62 1880
3072.15 1847
3072.67 1835
3073.19 1871
3073.71 1821
3074.24 1849
3074.76 1851
3075.28 1906
3075.80 1926
3076.33 1980
3076.85 1957
3077.37 2034
3077.90 2202
3078.42 2365
3078.94 2428
3079.46 2422
3079.99 2583
3080.51 2625
3081.03 2646
3081.56 2682
3082.08 2617
3082.60 2646
3083.13 2574
3083.65 2531
3084.17 2561
3084.70 2457
3085.22 2435
3085.74 2394
3086.27 2283
3086.79 2230
3087.31 2181
3087.84 2135
3088.36 2182
3088.89 2166
3089.41 2146
3089.93 2160
3090.46 2184
3090.98 2178
3091.51 2220
3092.03 2297
3092.55 2298
3093.08 2341
3093.60 2369
3094.13 2482
3094.65 2633
3095.18 2875
3095.70 3076
3096.22 3228
3096.75 3358
3097.27 3494
3097.80 3536
3098.32 3511
3098.85 3480
3099.37 3480
3099.90 3525
3100.42 3596
3100.95 3746
3101.47 4040
3102.00 4848
3102.52 5890
3103.05 7071
3103.57 8128
3104.10 8633
3104.62 8872
3105.15 8603
3105.67 7937
3106.20 6878
3106.72 6073
3107.25 5299
3107.77 4339
3108.30 3773
3108.82 3365
3109.35 3033
3109.88 2853
3110.40 2761
3110.93 2672
3111.45 2639
3111.98 2654
3112.50 2576
3113.03 2523
3113.56 2483
3114.08 2410
3114.61 2361
3115.13 2361
3115.66 2267
3116.19 2306
3116.71 2254
3117.24 2184
3117.77 2207
3118.29 2142
3118.82 2150
3119.34 2228
3119.87 2161
3120.40 2176
3120.92 2278
3121.45 2224
3121.98 2402
3122.50 2555
3123.03 2575
3123.56 2517
3124.08 2427
3124.61 2360
3125.14 2319
3125.66 2291
3126.19 2189
3126.72 2163
3127.25 2115
3127.77 2090
3128.30 2110
3128.83 2067
3129.35 1926
3129.88 1901
3130.41 1990
3130.94 1955
3131.46 1921
3131.99 1947
3132.52 1851
3133.05 1844
3133.57 1907
3134.10 1905
3134.63 1869
3135.16 1829
3135.68 1868
3136.21 1881
3136.74 1804
3137.27 1770
3137.80 1787
3138.32 1806
3138.85 1738
3139.38 1732
3139.91 1733
3140.44 1786
3140.97 1774
3141.49 1767
3142.02 1733
3142.55 1765
3143.08 1791
3143.61 1744
3144.14 1700
3144.66 1627
3145.19 1665
3145.72 1728
3146.25 1719
3146.78 1655
3147.31 1663
3147.84 1769
3148.36 1793
3148.89 1703
3149.42 1710
3149.95 1746
3150.48 1777
3151.01 1712
3151.54 1760
3152.07 1726
3152.60 1725
3153.13 1699
3153.66 1707
3154.19 1684
3154.71 1732
3155.24 1693
3155.77 1700
3156.30 1727
3156.83 1649
3157.36 1643
3157.89 1745
3158.42 1709
3158.95 1721
3159.48 1701
3160.01 1717
3160.54 1745
3161.07 1704
3161.60 1711
3162.13 1682
3162.66 1743
3163.19 1699
3163.72 1732
3164.25 1659
3164.78 1669
3165.31 1649
3165.84 1604
3166.37 1559
3166.90 1563
3167.43 1571
3167.96 1607
3168.49 1630
3169.02 1524
3169.56 1555
3170.09 1578
3170.62 1576
3171.15 1530
3171.68 1527
3172.21 1530
3172.74 1537
3173.27 1590
3173.80 1581
3174.33 1608
3174.86 1587
3175.40 1618
3175.93 1627
3176.46 1664
3176.99 1618
3177.52 1611
3178.05 1562
3178.58 1587
3179.11 1597
3179.65 1547
3180.18 1534
3180.71 1477
3181.24 1540
3181.77 1507
3182.30 1491
3182.84 1481
3183.37 1395
3183.90 1490
3184.43 1468
3184.96 1418
3185.49 1417
3186.03 1428
3186.56 1490
3187.09 1508
3187.62 1535
3188.16 1548
3188.69 1529
3189.22 1560
3189.75 1526
3190.28 1520
3190.82 1537
3191.35 1547
3191.88 1593
3192.41 1598
3192.95 1603
3193.48 1532
3194.01 1570
3194.55 1533
3195.08 1588
3195.61 1592
3196.14 1561
3196.68 1496
3197.21 1531
3197.74 1593
3198.28 1616
3198.81 1575
3199.34 1537
3199.87 1611
3200.41 1621
3200.94 1576
3201.47 1605
3202.01 1658
3202.54 1641
3203.07 1638
3203.61 1578
3204.14 1595
3204.68 1649
3205.21 1678
3205.74 1630
3206.28 1612
3206.81 1733
3207.34 1769
3207.88 1776
3208.41 1765
3208.95 1795
3209.48 1844
3210.01 1893
3210.55 1927
3211.08 1922
3211.62 1966
3212.15 1960
3212.68 1950
3213.22 1933
3213.75 1902
3214.29 1841
3214.82 1793
3215.36 1779
3215.89 1762
3216.42 1684
3216.96 1662
3217.49 1693
3218.03 1667
3218.56 1669
3219.10 1624
3219.63 1616
3220.17 1603
3220.70 1600
3221.24 1617
3221.77 1636
3222.31 1607
3222.84 1666
3223.38 1782
3223.91 1864
3224.45 1927
3224.98 1962
3225.52 2056
3226.05 2073
3226.59 2046
3227.12 2074
3227.66 2078
3228.20 2039
3228.73 2020
3229.27 1995
3229.80 1985
3230.34 1971
3230.87 1959
3231.41 2034
3231.95 1980
3232.48 2052
3233.02 2024
3233.55 2007
3234.09 2067
3234.63 2017
3235.16 2065
3235.70 2163
3236.23 2238
3236.77 2202
3237.31 2259
3237.84 2257
3238.38 2391
3238.92 2389
3239.45 2372
3239.99 2276
3240.53 2230
3241.06 2226
3241.60 2208
3242.14 2185
3242.67 2200
3243.21 2213
3243.75 2201
3244.28 2310
3244.82 2330
3245.36 2316
3245.89 2307
3246.43 2360
3246.97 2417
3247.50 2387
3248.04 2477
3248.58 2510
3249.12 2557
3249.65 2564
3250.19 2661
3250.73 2829
3251.27 3006
3251.80 3364
3252.34 3914
3252.88 4563
3253.42 5129
3253.95 5597
3254.49 5906
3255.03 5649
3255.57 5370
3256.10 4877
3256.64 4429
3257.18 4008
3257.72 3605
3258.26 3356
3258.79 3082
3259.33 2993
3259.87 2862
3260.41 2912
3260.95 2985
3261.49 3111
3262.02 3173
3262.56 3276
3263.10 3507
3263.64 3494
3264.18 3617
3264.72 3748
3265.25 3651
3265.79 3547
3266.33 3569
3266.87 3675
3267.41 3735
3267.95 3844
3268.49 3858
3269.03 3651
3269.56 3604
3270.10 3373
3270.64 3182
3271.18 2970
3271.72 2893
3272.26 2824
3272.80 2736
3273.34 2686
3273.88 2691
3274.42 2724
3274.96 2695
3275.50 2659
3276.04 2714
3276.57 2704
3277.11 2684
3277.65 2745
3278.19 2725
3278.73 2707
3279.27 2708
3279.81 2740
3280.35 2753
3280.89 2730
3281.43 2735
3281.97 2669
3282.51 2682
3283.05 2640
3283.59 2559
3284.13 2530
3284.67 2598
3285.21 2595
3285.75 2538
3286.29 2566
3286.83 2576
3287.37 2559
3287.91 2563
3288.46 2649
3289.00 2620
3289.54 2646
3290.08 2755
3290.62 2816
3291.16 2844
3291.70 3038
3292.24 3116
3292.78 3294
3293.32 3381
3293.86 3522
3294.40 3735
3294.94 3874
3295.49 3977
3296.03 4100
3296.57 4239
3297.11 4401
3297.65 4308
3298.19 4286
3298.73 4013
3299.27 3706
3299.82 3577
3300.36 3459
3300.90 3374
3301.44 3215
3301.98 3097
3302.52 3022
3303.07 3035
3303.61 3001
3304.15 2999
3304.69 2988
3305.23 2973
3305.77 2975
3306.32 3011
3306.86 3054
3307.40 2966
3307.94 3048
3308.49 3061
3309.03 3223
3309.57 3242
3310.11 3358
3310.65 3364
3311.20 3559
3311.74 3544
3312.28 3630
3312.82 3538
3313.37 3518
3313.91 3430
3314.45 3381
3314.99 3405
3315.54 3572
3316.08 3632
3316.62 3799
3317.17 3858
3317.71 4063
3318.25 4336
3318.79 4616
3319.34 4926
3319.88 5066
3320.42 5271
3320.97 5469
3321.51 5425
3322.05 5237
3322.60 5157
3323.14 4974
3323.68 4877
3324.23 4555
3324.77 4369
3325.31 4257
3325.86 4153
3326.40 4049
3326.94 3912
3327.49 3862
3328.03 3901
3328.58 3858
3329.12 3869
3329.66 3797
3330.21 3869
3330.75 4017
3331.30 4160
3331.84 4502
3332.38 5077
3332.93 6036
3333.47 7704
3334.02 9988
3334.56 12813
3335.10 15966
3335.65 18911
3336.19 21207
3336.74 22356
3337.28 22493
3337.83 22071
3338.37 20843
3338.92 18796
3339.46 16578
3340.01 14054
3340.55 12031
3341.10 9911
3341.64 8264
3342.18 6912
3342.73 5789
3343.27 5063
3343.82 4403
3344.36 3930
3344.91 3604
3345.46 3345
3346.00 3278
3346.55 3258
3347.09 3166
3347.64 3143
3348.18 3071
3348.73 2980
3349.27 2946
3349.82 3005
3350.36 2905
3350.91 2876
3351.46 2906
3352.00 2994
3352.55 2887
3353.09 2912
3353.64 2812
3354.18 2715
3354.73 2618
3355.28 2674
3355.82 2658
3356.37 2584
3356.91 2632
3357.46 2652
3358.01 2719
3358.55 2686
3359.10 2630
3359.65 2667
3360.19 2684
3360.74 2568
3361.28 2590
3361.83 2721
3362.38 2853
3362.92 2879
3363.47 2918
3364.02 2974
3364.56 3037
3365.11 3011
3365.66 3012
3366.20 2985
3366.75 2909
3367.30 2803
3367.85 2751
3368.39 2687
3368.94 2622
3369.49 2659
3370.03 2606
3370.58 2647
3371.13 2625
3371.68 2841
3372.22 3063
3372.77 3233
3373.32 3407
3373.87 3584
3374.41 3756
3374.96 3792
3375.51 3658
3376.06 3609
3376.60 3513
3377.15 3363
3377.70 3204
3378.25 3048
3378.79 2909
3379.34 2632
3379.89 2541
3380.44 2447
3380.99 2336
3381.53 2220
3382.08 2221
3382.63 2201
3383.18 2196
3383.73 2110
3384.28 2058
3384.82 2070
3385.37 2028
3385.92 2040
3386.47 1948
3387.02 1956
3387.57 1926
3388.12 1982
3388.66 2005
3389.21 1916
3389.76 1916
3390.31 1975
3390.86 1945
3391.41 1907
3391.96 1927
3392.51 1902
3393.05 1963
3393.60 1854
3394.15 1938
3394.70 1905
3395.25 1822
3395.80 1893
3396.35 1929
3396.90 1933
3397.45 1919
3398.00 1953
3398.55 2048
3399.10 2051
3399.65 2059
3400.20 2007
3400.75 2008
3401.30 1996
3401.85 1965
3402.40 1970
3402.95 1869
3403.50 1810
3404.05 1746
3404.59 1778
3405.14 1746
3405.70 1679
3406.25 1712
3406.80 1760
3407.35 1732
3407.90 1728
3408.45 1727
3409.00 1797
3409.55 1861
3410.10 1903
3410.65 1962
3411.20 1984
3411.75 2081
3412.30 2120
3412.85 2223
3413.40 2223
3413.95 2194
3414.50 2135
3415.05 2111
3415.60 2083
3416.15 2002
3416.71 2058
3417.26 2079
3417.81 2091
3418.36 2118
3418.91 2074
3419.46 2132
3420.01 2076
3420.56 1992
3421.11 1968
3421.67 1922
3422.22 1894
3422.77 1895
3423.32 1841
3423.87 1879
3424.42 1919
3424.98 1884
3425.53 1906
3426.08 1883
3426.63 1854
3427.18 1850
3427.73 1815
3428.29 1807
3428.84 1729
3429.39 1757
3429.94 1738
3430.49 1666
3431.05 1675
3431.60 1658
3432.15 1652
3432.70 1654
3433.25 1609
3433.81 1703
3434.36 1681
3434.91 1688
3435.46 1747
3436.02 1727
3436.57 1678
3437.12 1719
3437.67 1702
3438.23 1773
3438.78 1782
3439.33 1786
3439.89 1852
3440.44 1818
3440.99 1768
3441.54 1755
3442.10 1740
3442.65 1721
3443.20 1726
3443.76 1717
3444.31 1740
3444.86 1715
3445.42 1766
3445.97 1706
3446.52 1667
3447.08 1664
3447.63 1602
3448.18 1649
3448.74 1649
3449.29 1644
3449.84 1644
3450.40 1659
3450.95 1659
3451.50 1699
3452.06 1697
3452.61 1651
3453.17 1679
3453.72 1678
3454.27 1684
3454.83 1669
3455.38 1666
3455.94 1674
3456.49 1682
3457.04 1667
3457.60 1678
3458.15 1697
3458.71 1724
3459.26 1677
3459.82 1738
3460.37 1764
3460.93 1705
3461.48 1752
3462.03 1768
3462.59 1806
3463.14 1789
3463.70 1755
3464.25 1763
3464.81 1822
3465.36 1832
3465.92 1849
3466.47 1835
3467.03 1863
3467.58 1828
3468.14 1857
3468.69 1876
3469.25 1922
3469.80 1951
3470.36 1926
3470.91 2022
3471.47 2093
3472.02 2177
3472.58 2147
3473.14 2178
3473.69 2203
3474.25 2197
3474.80 2137
3475.36 2121
3475.91 2078
3476.47 2117
3477.03 2173
3477.58 2191
3478.14 2175
3478.69 2215
3479.25 2290
3479.80 2264
3480.36 2334
3480.92 2322
3481.47 2331
3482.03 2320
3482.59 2425
3483.14 2472
3483.70 2533
3484.25 2562
3484.81 2612
3485.37 2663
3485.92 2738
3486.48 2643
3487.04 2729
3487.59 2773
3488.15 2793
3488.71 2815
3489.26 3049
3489.82 3452
3490.38 3948
3490.93 4845
3491.49 6179
3492.05 7568
3492.61 8762
3493.16 9625
3493.72 9962
3494.28 9552
3494.83 8707
3495.39 7665
3495.95 6636
3496.51 5650
3497.06 4655
3497.62 4120
3498.18 3722
3498.74 3402
3499.29 3107
3499.85 3023
3500.41 3023
3500.97 3008
3501.52 2929
3502.08 2986
3502.64 3005
3503.20 3204
3503.76 3307
3504.31 3492
3504.87 3594
3505.43 3639
3505.99 3699
3506.55 3759
3507.10 3685
3507.66 3479
3508.22 3309
3508.78 3156
3509.34 3008
3509.90 2898
3510.45 2788
3511.01 2687
3511.57 2700
3512.13 2654
3512.69 2586
3513.25 2537
3513.81 2373
3514.36 2246
3514.92 2242
3515.48 2159
3516.04 2029
3516.60 2015
3517.16 1967
3517.72 1959
3518.28 1969
3518.84 2007
3519.40 1964
3519.95 1969
3520.51 1940
3521.07 1995
3521.63 1978
3522.19 2011
3522.75 1993
3523.31 1971
3523.87 2029
3524.43 2019
3524.99 2044
3525.55 1992
3526.11 2037
3526.67 2035
3527.23 2082
3527.79 2035
3528.35 2047
3528.91 2088
3529.47 2065
3530.03 2062
3530.59 2044
3531.15 2096
3531.71 2012
3532.27 1977
3532.83 1994
3533.39 1908
3533.95 1894
3534.51 1899
3535.07 1923
3535.63 1900
3536.19 1822
3536.75 1810
3537.31 1830
3537.87 1888
3538.43 1804
3538.99 1784
3539.56 1796
3540.12 1734
3540.68 1784
3541.24 1699
3541.80 1668
3542.36 1767
3542.92 1725
3543.48 1688
3544.04 1715
3544.60 1710
3545.17 1690
3545.73 1723
3546.29 1723
3546.85 1713
3547.41 1704
3547.97 1696
3548.53 1635
3549.10 1660
3549.66 1649
3550.22 1670
3550.78 1563
3551.34 1589
3551.90 1518
3552.47 1544
3553.03 1512
3553.59 1519
3554.15 1532
3554.71 1506
3555.28 1510
3555.84 1505
3556.40 1522
3556.96 1483
3557.52 1509
3558.09 1510
3558.65 1514
3559.21 1581
3559.77 1530
3560.34 1562
3560.90 1550
3561.46 1521
3562.02 1563
3562.59 1534
3563.15 1552
3563.71 1583
3564.27 1559
3564.84 1588
3565.40 1611
3565.96 1534
3566.52 1491
3567.09 1484
3567.65 1535
3568.21 1531
3568.78 1493
3569.34 1492
3569.90 1477
3570.47 1465
3571.03 1422
3571.59 1455
3572.16 1419
3572.72 1511
3573.28 1484
3573.85 1476
3574.41 1502
3574.97 1581
3575.54 1681
3576.10 1736
3576.66 1805
3577.23 1896
3577.79 1929
3578.36 1978
3578.92 1974
3579.48 1908
3580.05 1905
3580.61 1865
3581.18 1775
3581.74 1683
3582.30 1617
3582.87 1556
3583.43 1536
3584.00 1536
3584.56 1477
3585.13 1454
3585.69 1428
3586.25 1442
3586.82 1427
3587.38 1402
3587.95 1388
3588.51 1430
3589.08 1427
3589.64 1425
3590.21 1391
3590.77 1422
3591.34 1381
3591.90 1380
3592.47 1383
3593.03 1400
3593.60 1393
3594.16 1389
3594.73 1424
3595.29 1349
3595.86 1355
3596.42 1438
3596.99 1500
3597.55 1505
3598.12 1511
3598.68 1585
3599.25 1542
3599.82 1467
3600.38 1442
3600.95 1384
3601.51 1439
3602.08 1473
3602.64 1384
3603.21 1336
3603.78 1329
3604.34 1324
3604.91 1333
3605.47 1298
3606.04 1284
3606.61 1282
3607.17 1272
3607.74 1376
3608.30 1335
3608.87 1292
3609.44 1267
3610.00 1262
3610.57 1272
3611.14 1270
3611.70 1281
3612.27 1259
3612.83 1253
3613.40 1306
3613.97 1350
3614.53 1226
3615.10 1237
3615.67 1277
3616.23 1347
3616.80 1347
3617.37 1305
3617.94 1347
3618.50 1360
3619.07 1376
3619.64 1332
3620.20 1361
3620.77 1393
3621.34 1407
3621.91 1382
3622.47 1385
3623.04 1370
3623.61 1341
3624.18 1321
3624.74 1300
3625.31 1284
3625.88 1318
3626.45 1382
3627.01 1324
3627.58 1270
3628.15 1303
3628.72 1320
3629.28 1303
3629.85 1340
3630.42 1307
3630.99 1311
3631.56 1258
3632.12 1341
3632.69 1331
3633.26 1351
3633.83 1335
3634.40 1336
3634.96 1386
3635.53 1379
3636.10 1354
3636.67 1312
3637.24 1286
3637.81 1297
3638.38 1315
3638.94 1330
3639.51 1286
3640.08 1297
3640.65 1395
3641.22 1365
3641.79 1395
3642.36 1352
3642.93 1369
3643.49 1361
3644.06 1402
3644.63 1317
3645.20 1302
3645.77 1347
3646.34 1386
3646.91 1362
3647.48 1295
3648.05 1331
3648.62 1394
3649.19 1360
3649.76 1338
3650.33 1329
3650.90 1323
3651.46 1421
3652.03 1409
3652.60 1466
3653.17 1522
3653.74 1483
3654.31 1569
3654.88 1527
3655.45 1537
3656.02 1501
3656.59 1519
3657.16 1515
3657.73 1473
3658.30 1504
3658.87 1545
3659.44 1519
3660.01 1531
3660.58 1559
3661.15 1531
3661.72 1559
3662.30 1561
3662.87 1499
3663.44 1488
3664.01 1560
3664.58 1570
3665.15 1684
3665.72 1709
3666.29 1778
3666.86 1805
3667.43 1821
3668.00 1793
3668.57 1783
3669.14 1819
3669.71 1679
3670.29 1578
3670.86 1507
3671.43 1492
3672.00 1443
3672.57 1433
3673.14 1441
3673.71 1478
3674.28 1528
3674.86 1552
3675.43 1550
3676.00 1535
3676.57 1594
3677.14 1573
3677.71 1576
3678.28 1603
3678.86 1609
3679.43 1649
3680.00 1635
3680.57 1658
3681.14 1583
3681.72 1607
3682.29 1549
3682.86 1510
3683.43 1522
3684.00 1440
3684.58 1401
3685.15 1377
3685.72 1376
3686.29 1370
3686.87 1403
3687.44 1406
3688.01 1418
3688.58 1431
3689.16 1418
3689.73 1501
3690.30 1587
3690.87 1559
3691.45 1534
3692.02 1576
3692.59 1522
3693.16 1519
3693.74 1481
3694.31 1409
3694.88 1358
3695.46 1390
3696.03 1355
3696.60 1327
3697.17 1310
3697.75 1306
3698.32 1309
3698.89 1291
3699.47 1301
3700.04 1275
3700.61 1347
3701.19 1342
3701.76 1290
3702.34 1294
3702.91 1341
3703.48 1341
3704.06 1353
3704.63 1383
3705.20 1425
3705.78 1415
3706.35 1407
3706.93 1385
3707.50 1413
3708.07 1415
3708.65 1383
3709.22 1380
3709.80 1384
3710.37 1403
3710.94 1336
3711.52 1353
3712.09 1326
3712.67 1294
3713.24 1288
3713.82 1272
3714.39 1279
3714.96 1257
3715.54 1256
3716.11 1267
3716.69 1287
3717.26 1289
3717.84 1272
3718.41 1244
3718.99 1287
3719.56 1262
3720.14 1281
3720.71 1245
3721.29 1315
3721.86 1333
3722.44 1300
3723.01 1237
3723.59 1268
3724.16 1302
3724.74 1267
3725.31 1285
3725.89 1265
3726.46 1295
3727.04 1273
3727.61 1266
3728.19 1263
3728.77 1253
3729.34 1219
3729.92 1271
3730.49 1345
3731.07 1311
3731.64 1208
3732.22 1231
3732.80 1276
3733.37 1392
3733.95 1386
3734.52 1365
3735.10 1375
3735.68 1379
3736.25 1383
3736.83 1329
3737.40 1307
3737.98 1304
3738.56 1380
3739.13 1347
3739.71 1264
3740.29 1234
3740.86 1223
3741.44 1232
3742.02 1230
3742.59 1257
3743.17 1253
3743.75 1283
3744.32 1265
3744.90 1280
3745.48 1210
3746.05 1207
3746.63 1208
3747.21 1327
3747.78 1224
3748.36 1224
3748.94 1247
3749.52 1235
3750.09 1261
3750.67 1243
3751.25 1235
3751.83 1235
3752.40 1259
3752.98 1283
3753.56 1217
3754.14 1228
3754.71 1232
3755.29 1207
3755.87 1230
3756.45 1220
3757.02 1251
3757.60 1230
3758.18 1254
3758.76 1325
3759.34 1288
3759.91 1294
3760.49 1286
3761.07 1313
3761.65 1275
3762.23 1287
3762.80 1242
3763.38 1282
3763.96 1274
3764.54 1274
3765.12 1268
3765.70 1292
3766.27 1267
3766.85 1268
3767.43 1243
3768.01 1257
3768.59 1243
3769.17 1252
3769.75 1227
3770.32 1294
3770.90 1292
3771.48 1270
3772.06 1322
3772.64 1326
3773.22 1292
3773.80 1271
3774.38 1305
3774.96 1284
3775.54 1281
3776.11 1265
3776.69 1248
3777.27 1282
3777.85 1265
3778.43 1283
3779.01 1229
3779.59 1264
3780.17 1247
3780.75 1281
3781.33 1246
3781.91 1270
3782.49 1274
3783.07 1234
3783.65 1201
3784.23 1203
3784.81 1222
3785.39 1250
3785.97 1300
3786.55 1214
3787.13 1215
3787.71 1227
3788.29 1289
3788.87 1283
3789.45 1238
3790.03 1275
3790.61 1316
3791.19 1268
3791.77 1357
3792.35 1280
3792.93 1321
3793.51 1296
3794.09 1335
3794.67 1300
3795.25 1271
3795.83 1326
3796.42 1275
3797.00 1292
3797.58 1307
3798.16 1339
3798.74 1290
3799.32 1301
3799.90 1339
3800.48 1346
3801.06 1373
3801.64 1415
3802.23 1419
3802.81 1473
3803.39 1508
3803.97 1474
3804.55 1443
3805.13 1379
3805.71 1381
3806.30 1414
3806.88 1462
3807.46 1472
3808.04 1574
3808.62 1620
3809.20 1730
3809.79 1709
3810.37 1751
3810.95 1752
3811.53 1658
3812.11 1603
3812.70 1673
3813.28 1628
3813.86 1595
3814.44 1534
3815.02 1581
3815.61 1626
3816.19 1538
3816.77 1600
3817.35 1615
3817.94 1609
3818.52 1524
3819.10 1495
3819.68 1452
3820.27 1457
3820.85 1451
3821.43 1440
3822.01 1551
3822.60 1550
3823.18 1612
3823.76 1597
3824.35 1575
3824.93 1514
3825.51 1480
3826.09 1473
3826.68 1439
3827.26 1357
3827.84 1437
3828.43 1418
3829.01 1373
3829.59 1418
3830.18 1376
3830.76 1373
3831.34 1373
3831.93 1441
3832.51 1449
3833.09 1387
3833.68 1397
3834.26 1440
3834.85 1404
3835.43 1436
3836.01 1380
3836.60 1417
3837.18 1383
3837.76 1362
3838.35 1328
3838.93 1284
3839.52 1341
3840.10 1312
3840.69 1302
3841.27 1309
3841.85 1267
3842.44 1214
3843.02 1298
3843.61 1302
3844.19 1314
3844.78 1270
3845.36 1296
3845.94 1284
3846.53 1310
3847.11 1277
3847.70 1309
3848.28 1301
3848.87 1284
3849.45 1294
3850.04 1324
3850.62 1295
3851.21 1304
3851.79 1289
3852.38 1271
3852.96 1328
3853.55 1277
3854.13 1288
3854.72 1338
3855.30 1349
3855.89 1328
3856.47 1287
3857.06 1313
3857.65 1292
3858.23 1276
3858.82 1315
3859.40 1322
3859.99 1314
3860.57 1338
3861.16 1337
3861.74 1302
3862.33 1302
3862.92 1316
3863.50 1291
3864.09 1290
3864.67 1299
3865.26 1356
3865.85 1339
3866.43 1323
3867.02 1331
3867.60 1336
3868.19 1276
3868.78 1257
3869.36 1276
3869.95 1253
3870.54 1251
3871.12 1227
3871.71 1262
3872.30 1209
3872.88 1237
3873.47 1274
3874.06 1261
3874.64 1240
3875.23 1231
3875.82 1251
3876.40 1246
3876.99 1253
3877.58 1231
3878.16 1265
3878.75 1243
3879.34 1252
3879.93 1214
3880.51 1215
3881.10 1212
3881.69 1236
3882.27 1253
3882.86 1206
3883.45 1236
3884.04 1206
3884.62 1210
3885.21 1261
3885.80 1255
3886.39 1296
3886.97 1261
3887.56 1233
3888.15 1252
3888.74 1258
3889.33 1273
3889.91 1326
3890.50 1287
3891.09 1327
3891.68 1361
3892.27 1304
3892.85 1311
3893.44 1286
3894.03 1280
3894.62 1253
3895.21 1237
3895.80 1211
3896.38 1192
3896.97 1216
3897.56 1199
3898.15 1163
3898.74 1183
3899.33 1211
3899.91 1251
3900.50 1240
3901.09 1257
3901.68 1219
3902.27 1214
3902.86 1177
3903.45 1178
3904.04 1198
3904.63 1246
3905.21 1230
3905.80 1219
3906.39 1236
3906.98 1271
3907.57 1291
3908.16 1268
3908.75 1300
3909.34 1347
3909.93 1333
3910.52 1307
3911.11 1280
3911.70 1279
3912.29 1277
3912.88 1323
3913.47 1232
3914.06 1211
3914.65 1224
3915.24 1198
3915.83 1261
3916.42 1210
3917.01 1197
3917.60 1228
3918.19 1261
3918.78 1251
3919.37 1273
3919.96 1278
3920.55 1273
3921.14 1202
3921.73 1213
3922.32 1247
3922.91 1216
3923.50 1227
3924.09 1220
3924.68 1190
3925.27 1188
3925.86 1193
3926.45 1203
3927.04 1208
3927.63 1181
3928.22 1193
3928.81 1163
3929.40 1118
3930.00 1127
3930.59 1189
3931.18 1185
3931.77 1128
3932.36 1139
3932.95 1172
3933.54 1151
3934.13 1158
3934.72 1158
3935.32 1167
3935.91 1142
3936.50 1113
3937.09 1155
3937.68 1211
3938.27 1190
3938.86 1183
3939.46 1238
3940.05 1218
3940.64 1196
3941.23 1156
3941.82 1253
3942.41 1239
3943.01 1233
3943.60 1255
3944.19 1254
3944.78 1226
3945.37 1242
3945.97 1249
3946.56 1244
3947.15 1225
3947.74 1261
3948.34 1254
3948.93 1212
3949.52 1265
3950.11 1279
3950.71 1232
3951.30 1208
3951.89 1260
3952.48 1310
3953.08 1332
3953.67 1257
3954.26 1256
3954.85 1285
3955.45 1323
3956.04 1305
3956.63 1368
3957.23 1353
3957.82 1307
3958.41 1353
3959.00 1332
3959.60 1392
3960.19 1387
3960.78 1351
3961.38 1342
3961.97 1321
3962.56 1328
3963.16 1352
3963.75 1311
3964.34 1410
3964.94 1348
3965.53 1369
3966.13 1370
3966.72 1439
3967.31 1479
3967.91 1511
3968.50 1576
3969.09 1684
3969.69 1635
3970.28 1596
3970.88 1568
3971.47 1561
3972.06 1533
3972.66 1477
3973.25 1472
3973.85 1441
3974.44 1435
3975.04 1420
3975.63 1452
3976.22 1461
3976.82 1526
3977.41 1663
3978.01 1755
3978.60 1727
3979.20 1778
3979.79 1766
3980.39 1613
3980.98 1549
3981.58 1510
3982.17 1483
3982.77 1524
3983.36 1487
3983.96 1480
3984.55 1485
3985.15 1459
3985.74 1469
3986.34 1456
3986.93 1445
3987.53 1467
3988.12 1483
3988.72 1468
3989.31 1480
3989.91 1422
3990.50 1455
3991.10 1440
3991.69 1381
3992.29 1419
3992.89 1413
3993.48 1415
3994.08 1366
3994.67 1375
3995.27 1407
3995.86 1394
3996.46 1362
3997.06 1373
3997.65 1429
3998.25 1368
3998.84 1369
3999.44 1384
4000.04 1425
4000.63 1417
4001.23 1418
4001.83 1370
4002.42 1352
4003.02 1330
4003.61 1387
4004.21 1403
4004.81 1411
4005.40 1407
4006.00 1365
4006.60 1405
4007.19 1366
4007.79 1361
4008.39 1364
4008.98 1312
4009.58 1364
4010.18 1336
4010.77 1362
4011.37 1374
4011.97 1370
4012.57 1351
4013.16 1298
4013.76 1317
4014.36 1322
4014.95 1385
4015.55 1328
4016.15 1355
4016.75 1308
4017.34 1329
4017.94 1377
4018.54 1365
4019.14 1426
4019.73 1478
4020.33 1429
4020.93 1532
4021.53 1496
4022.13 1398
4022.72 1386
4023.32 1382
4023.92 1393
4024.52 1308
4025.12 1314
4025.71 1270
4026.31 1351
4026.91 1390
4027.51 1385
4028.11 1427
4028.70 1425
4029.30 1445
4029.90 1363
4030.50 1382
4031.10 1439
4031.70 1436
4032.30 1404
4032.89 1420
4033.49 1420
4034.09 1443
4034.69 1467
4035.29 1541
4035.89 1491
4036.49 1454
4037.09 1399
4037.68 1389
4038.28 1321
4038.88 1320
4039.48 1325
4040.08 1306
4040.68 1266
4041.28 1242
4041.88 1269
4042.48 1243
4043.08 1210
4043.68 1211
4044.28 1195
4044.88 1189
4045.48 1216
4046.07 1213
4046.67 1209
4047.27 1253
4047.87 1179
4048.47 1195
4049.07 1208
4049.67 1189
4050.27 1209
4050.87 1217
4051.47 1256
4052.07 1211
4052.67 1196
4053.27 1268
4053.87 1272
4054.47 1163
4055.07 1151
4055.67 1198
4056.27 1179
4056.88 1200
4057.48 1181
4058.08 1183
4058.68 1201
4059.28 1131
4059.88 1138
4060.48 1195
4061.08 1166
4061.68 1195
4062.28 1163
4062.88 1145
4063.48 1159
4064.08 1174
4064.68 1168
4065.29 1150
4065.89 1184
4066.49 1214
4067.09 1178
4067.69 1163
4068.29 1186
4068.89 1174
4069.49 1181
4070.10 1173
4070.70 1172
4071.30 1174
4071.90 1198
4072.50 1160
4073.10 1180
4073.70 1136
4074.31 1135
4074.91 1150
4075.51 1166
4076.11 1133
4076.71 1112
4077.32 1108
4077.92 1151
4078.52 1141
4079.12 1105
4079.72 1158
4080.33 1138
4080.93 1098
4081.53 1130
4082.13 1156
4082.73 1160
4083.34 1151
4083.94 1154
4084.54 1146
4085.14 1129
4085.75 1158
4086.35 1121
4086.95 1107
4087.55 1097
4088.16 1090
4088.76 1192
4089.36 1203
4089.97 1210
4090.57 1217
4091.17 1185
4091.77 1186
4092.38 1191
4092.98 1155
4093.58 1155
4094.19 1172
4094.79 1116
4095.39 1145
4096.00 1173
4096.60 1177
4097.20 1168
4097.81 1142
4098.41 1191
4099.01 1184
4099.62 1160
4100.22 1186
4100.82 1205
4101.43 1206
4102.03 1239
4102.64 1160
4103.24 1153
4103.84 1112
4104.45 1148
4105.05 1219
4105.65 1132
4106.26 1107
4106.86 1108
4107.47 1128
4108.07 1089
4108.68 1085
4109.28 1084
4109.88 1089
4110.49 1101
4111.09 1084
4111.70 1131
4112.30 1083
4112.91 1085
4113.51 1121
4114.12 1163
4114.72 1110
4115.32 1112
4115.93 1139
4116.53 1187
4117.14 1097
4117.74 1092
4118.35 1173
4118.95 1128
4119.56 1120
4120.16 1115
4120.77 1088
4121.37 1092
4121.98 1101
4122.58 1177
4123.19 1174
4123.80 1101
4124.40 1109
4125.01 1110
4125.61 1156
4126.22 1144
4126.82 1110
4127.43 1114
4128.03 1088
4128.64 1111
4129.25 1099
4129.85 1084
4130.46 1104
4131.06 1103
4131.67 1101
4132.27 1112
4132.88 1100
4133.49 1118
4134.09 1148
4134.70 1146
4135.31 1141
4135.91 1123
4136.52 1140
4137.12 1199
4137.73 1173
4138.34 1174
4138.94 1161
4139.55 1190
4140.16 1177
4140.76 1156
4141.37 1151
4141.98 1169
4142.58 1189
4143.19 1152
4143.80 1200
4144.40 1162
4145.01 1144
4145.62 1133
4146.22 1189
4146.83 1175
4147.44 1141
4148.05 1136
4148.65 1100
4149.26 1106
4149.87 1099
4150.47 1131
4151.08 1113
4151.69 1091
4152.30 1111
4152.90 1094
4153.51 1093
4154.12 1075
4154.73 1143
4155.33 1115
4155.94 1066
4156.55 1098
4157.16 1095
4157.76 1095
4158.37 1103
4158.98 1144
4159.59 1182
4160.20 1137
4160.80 1146
4161.41 1197
4162.02 1156
4162.63 1083
4163.24 1109
4163.85 1131
4164.45 1127
4165.06 1111
4165.67 1100
4166.28 1112
4166.89 1145
4167.50 1115
4168.10 1130
4168.71 1144
4169.32 1145
4169.93 1178
4170.54 1190
4171.15 1163
4171.76 1124
4172.37 1125
4172.97 1147
4173.58 1151
4174.19 1119
4174.80 1179
4175.41 1139
4176.02 1118
4176.63 1122
4177.24 1108
4177.85 1128
4178.46 1078
4179.07 1143
4179.68 1163
4180.29 1118
4180.90 1128
4181.50 1105
4182.11 1113
4182.72 1097
4183.33 1135
4183.94 1183
4184.55 1128
4185.16 1135
4185.77 1135
4186.38 1154
4186.99 1131
4187.60 1140
4188.21 1163
4188.82 1111
4189.43 1135
4190.04 1102
4190.65 1094
4191.26 1140
4191.87 1083
4192.48 1147
4193.09 1194
4193.71 1138
4194.32 1117
4194.93 1100
4195.54 1137
4196.15 1195
4196.76 1129
4197.37 1176
4197.98 1145
4198.59 1181
4199.20 1170
4199.81 1145
4200.42 1100
4201.03 1057
4201.64 1065
4202.26 1119
4202.87 1102
4203.48 1085
4204.09 1127
4204.70 1162
4205.31 1152
4205.92 1119
4206.53 1175
4207.15 1127
4207.76 1130
4208.37 1179
4208.98 1171
4209.59 1188
4210.20 1194
4210.82 1185
4211.43 1211
4212.04 1263
4212.65 1255
4213.26 1234
4213.87 1269
4214.49 1249
4215.10 1239
4215.71 1222
4216.32 1214
4216.94 1204
4217.55 1207
4218.16 1259
4218.77 1259
4219.38 1243
4220.00 1282
4220.61 1256
4221.22 1246
4221.83 1204
4222.45 1255
4223.06 1247
4223.67 1265
4224.28 1243
4224.90 1269
4225.51 1246
4226.12 1312
4226.74 1328
4227.35 1378
4227.96 1399
4228.57 1435
4229.19 1529
4229.80 1547
4230.41 1525
4231.03 1502
4231.64 1457
4232.25 1387
4232.87 1386
4233.48 1316
4234.09 1288
4234.71 1332
4235.32 1345
4235.93 1374
4236.55 1348
4237.16 1323
4237.77 1302
4238.39 1302
4239.00 1293
4239.62 1344
4240.23 1313
4240.84 1315
4241.46 1308
4242.07 1280
4242.68 1299
4243.30 1269
4243.91 1269
4244.53 1269
4245.14 1248
4245.76 1350
4246.37 1326
4246.98 1315
4247.60 1289
4248.21 1279
4248.83 1320
4249.44 1321
4250.06 1288
4250.67 1286
4251.29 1309
4251.90 1293
4252.51 1307
4253.13 1330
4253.74 1354
4254.36 1346
4254.97 1342
4255.59 1345
4256.20 1332
4256.82 1321
4257.43 1309
4258.05 1349
4258.66 1320
4259.28 1336
4259.90 1346
4260.51 1341
4261.13 1438
4261.74 1410
4262.36 1521
4262.97 1551
4263.59 1587
4264.20 1622
4264.82 1645
4265.43 1673
4266.05 1665
4266.67 1621
4267.28 1563
4267.90 1553
4268.51 1500
4269.13 1481
4269.75 1508
4270.36 1495
4270.98 1431
4271.59 1392
4272.21 1424
4272.83 1460
4273.44 1416
4274.06 1369
4274.67 1439
4275.29 1463
4275.91 1504
4276.52 1493
4277.14 1491
4277.76 1557
4278.37 1595
4278.99 1524
4279.61 1487
4280.22 1473
4280.84 1435
4281.46 1397
4282.07 1398
4282.69 1348
4283.31 1343
4283.92 1411
4284.54 1381
4285.16 1380
4285.78 1388
4286.39 1353
4287.01 1323
4287.63 1312
4288.24 1329
4288.86 1308
4289.48 1308
4290.10 1378
4290.71 1397
4291.33 1348
4291.95 1348
4292.57 1349
4293.18 1401
4293.80 1373
4294.42 1334
4295.04 1307
4295.66 1352
4296.27 1429
4296.89 1400
4297.51 1369
4298.13 1354
4298.75 1440
4299.36 1418
4299.98 1459
4300.60 1391
4301.22 1354
4301.84 1397
4302.45 1462
4303.07 1499
4303.69 1461
4304.31 1432
4304.93 1484
4305.55 1494
4306.17 1536
4306.78 1491
4307.40 1524
4308.02 1534
4308.64 1455
4309.26 1535
4309.88 1584
4310.50 1569
4311.12 1550
4311.73 1578
4312.35 1540
4312.97 1514
4313.59 1626
4314.21 1589
4314.83 1614
4315.45 1612
4316.07 1629
4316.69 1675
4317.31 1691
4317.93 1648
4318.55 1616
4319.17 1641
4319.79 1684
4320.41 1690
4321.02 1709
4321.64 1697
4322.26 1740
4322.88 1762
4323.50 1776
4324.12 1782
4324.74 1842
4325.36 1949
4325.98 1998
4326.60 2004
4327.22 2056
4327.84 2018
4328.46 2075
4329.08 2128
4329.70 2116
4330.32 2194
4330.95 2382
4331.57 2599
4332.19 2891
4332.81 3291
4333.43 3628
4334.05 3893
4334.67 3804
4335.29 3677
4335.91 3476
4336.53 3324
4337.15 3289
4337.77 3394
4338.39 3388
4339.01 3380
4339.64 3340
4340.26 3153
4340.88 3065
4341.50 2863
4342.12 2678
4342.74 2567
4343.36 2480
4343.98 2419
4344.60 2651
4345.23 2723
4345.85 3072
4346.47 3407
4347.09 3598
4347.71 3868
4348.33 3934
4348.96 3885
4349.58 3700
4350.20 3476
4350.82 3335
4351.44 3235
4352.06 3227
4352.69 3201
4353.31 3184
4353.93 3032
4354.55 2776
4355.17 2665
4355.80 2531
4356.42 2430
4357.04 2321
4357.66 2207
4358.29 2160
4358.91 2137
4359.53 2123
4360.15 2129
4360.78 2127
4361.40 2099
4362.02 2114
4362.64 2057
4363.27 2078
4363.89 2004
4364.51 1972
4365.13 1954
4365.76 1938
4366.38 1967
4367.00 1964
4367.63 1976
4368.25 1936
4368.87 1884
4369.49 1887
4370.12 1865
4370.74 1885
4371.36 1860
4371.99 1861
4372.61 1812
4373.23 1816
4373.86 1787
4374.48 1774
4375.10 1807
4375.73 1807
4376.35 1800
4376.98 1860
4377.60 1866
4378.22 1871
4378.85 1952
4379.47 2165
4380.09 2187
4380.72 2164
4381.34 2144
4381.97 2168
4382.59 2086
4383.21 2064
4383.84 1999
4384.46 1987
4385.09 1932
4385.71 1887
4386.34 1890
4386.96 1918
4387.58 1951
4388.21 1932
4388.83 1860
4389.46 1857
4390.08 1801
4390.71 1815
4391.33 1751
4391.96 1729
4392.58 1770
4393.21 1835
4393.83 1955
4394.46 2035
4395.08 2076
4395.71 2014
4396.33 1999
4396.96 1913
4397.58 1912
4398.21 1785
4398.83 1786
4399.46 1728
4400.08 1731
4400.71 1674
4401.33 1669
4401.96 1663
4402.58 1669
4403.21 1662
4403.83 1597
4404.46 1616
4405.09 1562
4405.71 1599
4406.34 1579
4406.96 1550
4407.59 1587
4408.22 1602
4408.84 1629
4409.47 1642
4410.09 1604
4410.72 1591
4411.35 1633
4411.97 1635
4412.60 1595
4413.22 1550
4413.85 1591
4414.48 1571
4415.10 1545
4415.73 1560
4416.36 1536
4416.98 1471
4417.61 1504
4418.24 1505
4418.86 1490
4419.49 1445
4420.12 1479
4420.74 1507
4421.37 1408
4422.00 1427
4422.62 1427
4423.25 1446
4423.88 1440
4424.50 1428
4425.13 1403
4425.76 1463
4426.38 1408
4427.01 1405
4427.64 1348
4428.27 1382
4428.89 1432
4429.52 1420
4430.15 1380
4430.78 1390
4431.40 1377
4432.03 1341
4432.66 1380
4433.29 1400
4433.91 1411
4434.54 1428
4435.17 1402
4435.80 1382
4436.43 1387
4437.05 1408
4437.68 1444
4438.31 1438
4438.94 1427
4439.57 1394
4440.19 1362
4440.82 1366
4441.45 1360
4442.08 1357
4442.71 1379
4443.34 1361
4443.96 1360
4444.59 1376
4445.22 1426
4445.85 1431
4446.48 1457
4447.11 1510
4447.74 1509
4448.36 1465
4448.99 1434
4449.62 1446
4450.25 1426
4450.88 1417
4451.51 1423
4452.14 1389
4452.77 1404
4453.40 1447
4454.02 1439
4454.65 1474
4455.28 1463
4455.91 1488
4456.54 1589
4457.17 1593
4457.80 1588
4458.43 1618
4459.06 1587
4459.69 1509
4460.32 1483
4460.95 1393
4461.58 1409
4462.21 1435
4462.84 1371
4463.47 1378
4464.10 1318
4464.73 1410
4465.36 1334
4465.99 1347
4466.62 1374
4467.25 1360
4467.88 1382
4468.51 1409
4469.14 1395
4469.77 1404
4470.40 1365
4471.03 1346
4471.66 1311
4472.29 1303
4472.92 1305
4473.55 1303
4474.18 1320
4474.81 1301
4475.44 1239
4476.07 1225
4476.70 1268
4477.33 1310
4477.96 1333
4478.60 1316
4479.23 1279
4479.86 1315
4480.49 1319
4481.12 1337
4481.75 1325
4482.38 1353
4483.01 1317
4483.64 1281
4484.27 1281
4484.91 1294
4485.54 1281
4486.17 1302
4486.80 1338
4487.43 1354
4488.06 1337
4488.69 1368
4489.33 1349
4489.96 1323
4490.59 1360
4491.22 1343
4491.85 1356
4492.49 1378
4493.12 1353
4493.75 1347
4494.38 1338
4495.01 1357
4495.65 1412
4496.28 1385
4496.91 1396
4497.54 1391
4498.17 1422
4498.81 1427
4499.44 1435
4500.07 1458
4500.70 1482
4501.34 1564
4501.97 1600
4502.60 1659
4503.23 1597
4503.87 1634
4504.50 1659
4505.13 1598
4505.76 1590
4506.40 1549
4507.03 1522
4507.66 1534
4508.30 1486
4508.93 1445
4509.56 1486
4510.19 1459
4510.83 1524
4511.46 1520
4512.09 1532
4512.73 1570
4513.36 1596
4513.99 1481
4514.63 1409
4515.26 1452
4515.89 1419
4516.53 1370
4517.16 1339
4517.80 1343
4518.43 1338
4519.06 1336
4519.70 1335
4520.33 1356
4520.96 1337
4521.60 1327
4522.23 1314
4522.87 1293
4523.50 1259
4524.13 1272
4524.77 1267
4525.40 1281
4526.04 1278
4526.67 1268
4527.30 1267
4527.94 1277
4528.57 1278
4529.21 1221
4529.84 1271
4530.48 1245
4531.11 1282
4531.75 1273
4532.38 1243
4533.02 1238
4533.65 1234
4534.28 1220
4534.92 1232
4535.55 1233
4536.19 1218
4536.82 1224
4537.46 1261
4538.09 1285
4538.73 1280
4539.36 1261
4540.00 1245
4540.64 1238
4541.27 1213
4541.91 1293
4542.54 1237
4543.18 1192
4543.81 1261
4544.45 1272
4545.08 1170
4545.72 1193
4546.35 1168
4546.99 1196
4547.63 1203
4548.26 1198
4548.90 1160
4549.53 1168
4550.17 1186
4550.80 1157
4551.44 1213
4552.08 1179
4552.71 1232
4553.35 1212
4553.99 1207
4554.62 1200
4555.26 1188
4555.89 1180
4556.53 1205
4557.17 1206
4557.80 1161
4558.44 1201
4559.08 1150
4559.71 1221
4560.35 1153
4560.99 1167
4561.62 1180
4562.26 1225
4562.90 1184
4563.53 1194
4564.17 1167
4564.81 1201
4565.44 1179
4566.08 1176
4566.72 1164
4567.35 1255
4567.99 1273
4568.63 1259
4569.27 1226
4569.90 1236
4570.54 1206
4571.18 1207
4571.82 1199
4572.45 1209
4573.09 1197
4573.73 1215
4574.37 1248
4575.00 1191
4575.64 1180
4576.28 1235
4576.92 1258
4577.55 1269
4578.19 1252
4578.83 1213
4579.47 1215
4580.11 1248
4580.74 1301
4581.38 1264
4582.02 1253
4582.66 1292
4583.30 1232
4583.93 1269
4584.57 1286
4585.21 1362
4585.85 1375
4586.49 1417
4587.13 1459
4587.76 1595
4588.40 1645
4589.04 1662
4589.68 1756
4590.32 1691
4590.96 1672
4591.60 1675
4592.24 1701
4592.87 1781
4593.51 1722
4594.15 1629
4594.79 1666
4595.43 1596
4596.07 1581
4596.71 1453
4597.35 1417
4597.99 1425
4598.63 1388
4599.27 1397
4599.90 1404
4600.54 1369
4601.18 1344
4601.82 1413
4602.46 1400
4603.10 1356
4603.74 1311
4604.38 1349
4605.02 1344
4605.66 1320
4606.30 1323
4606.94 1310
4607.58 1254
4608.22 1252
4608.86 1283
4609.50 1328
4610.14 1289
4610.78 1254
4611.42 1311
4612.06 1307
4612.70 1304
4613.34 1310
4613.98 1303
4614.62 1316
4615.26 1317
4615.90 1268
4616.54 1294
4617.18 1309
4617.82 1258
4618.47 1251
4619.11 1233
4619.75 1256
4620.39 1270
4621.03 1286
4621.67 1254
4622.31 1225
4622.95 1239
4623.59 1199
4624.23 1213
4624.87 1216
4625.52 1261
4626.16 1252
4626.80 1245
4627.44 1216
4628.08 1279
4628.72 1244
4629.36 1213
4630.00 1222
4630.65 1257
4631.29 1306
4631.93 1315
4632.57 1334
4633.21 1391
4633.85 1443
4634.50 1431
4635.14 1354
4635.78 1417
4636.42 1434
4637.06 1400
4637.71 1427
4638.35 1436
4638.99 1432
4639.63 1386
4640.27 1410
4640.92 1396
4641.56 1397
4642.20 1351
4642.84 1337
4643.49 1311
4644.13 1326
4644.77 1336
4645.41 1323
4646.06 1304
4646.70 1276
4647.34 1284
4647.98 1283
4648.63 1266
4649.27 1280
4649.91 1282
4650.55 1242
4651.20 1278
4651.84 1263
4652.48 1320
4653.13 1322
4653.77 1373
4654.41 1322
4655.06 1299
4655.70 1304
4656.34 1283
4656.99 1260
4657.63 1223
4658.27 1247
4658.92 1245
4659.56 1238
4660.20 1201
4660.85 1220
4661.49 1209
4662.13 1215
4662.78 1221
4663.42 1157
4664.07 1150
4664.71 1179
4665.35 1158
4666.00 1187
4666.64 1171
4667.28 1181
4667.93 1155
4668.57 1173
4669.22 1138
4669.86 1139
4670.51 1171
4671.15 1165
4671.79 1222
4672.44 1203
4673.08 1183
4673.73 1179
4674.37 1227
4675.02 1212
4675.66 1201
4676.31 1239
4676.95 1237
4677.60 1233
4678.24 1190
4678.88 1228
4679.53 1239
4680.17 1210
4680.82 1245
4681.46 1258
4682.11 1234
4682.75 1241
4683.40 1258
4684.05 1252
4684.69 1272
4685.34 1248
4685.98 1303
4686.63 1259
4687.27 1271
4687.92 1277
4688.56 1312
4689.21 1341
4689.85 1339
4690.50 1340
4691.15 1369
4691.79 1411
4692.44 1380
4693.08 1413
4693.73 1404
4694.37 1392
4695.02 1451
4695.67 1491
4696.31 1464
4696.96 1483
4697.60 1490
4698.25 1483
4698.90 1506
4699.54 1537
4700.19 1574
4700.84 1662
4701.48 1698
4702.13 1692
4702.77 1701
4703.42 1548
4704.07 1460
4704.71 1474
4705.36 1457
4706.01 1441
4706.65 1489
4707.30 1462
4707.95 1465
4708.60 1471
4709.24 1443
4709.89 1454
4710.54 1399
4711.18 1442
4711.83 1433
4712.48 1460
4713.12 1433
4713.77 1381
4714.42 1406
4715.07 1418
4715.71 1415
4716.36 1393
4717.01 1378
4717.66 1378
4718.30 1355
4718.95 1319
4719.60 1336
4720.25 1369
4720.89 1367
4721.54 1348
4722.19 1395
4722.84 1392
4723.49 1303
4724.13 1339
4724.78 1381
4725.43 1384
4726.08 1325
4726.73 1347
4727.37 1388
4728.02 1365
4728.67 1335
4729.32 1348
4729.97 1352
4730.62 1311
4731.26 1246
4731.91 1279
4732.56 1277
4733.21 1289
4733.86 1314
4734.51 1390
4735.16 1290
4735.80 1238
4736.45 1254
4737.10 1327
4737.75 1271
4738.40 1251
4739.05 1292
4739.70 1320
4740.35 1314
4741.00 1319
4741.64 1290
4742.29 1278
4742.94 1276
4743.59 1359
4744.24 1312
4744.89 1289
4745.54 1254
4746.19 1332
4746.84 1297
4747.49 1236
4748.14 1310
4748.79 1345
4749.44 1353
4750.09 1389
4750.74 1392
4751.39 1387
4752.04 1428
4752.69 1507
4753.34 1523
4753.99 1467
4754.64 1451
4755.29 1456
4755.94 1429
4756.59 1422
4757.24 1373
4757.89 1313
4758.54 1335
4759.19 1359
4759.84 1355
4760.49 1342
4761.14 1348
4761.79 1325
4762.44 1401
4763.09 1421
4763.74 1413
4764.39 1395
4765.04 1308
4765.69 1259
4766.35 1288
4767.00 1310
4767.65 1274
4768.30 1346
4768.95 1395
4769.60 1367
4770.25 1354
4770.90 1395
4771.55 1378
4772.20 1356
4772.86 1348
4773.51 1327
4774.16 1330
4774.81 1322
4775.46 1309
4776.11 1334
4776.76 1350
4777.42 1357
4778.07 1373
4778.72 1330
4779.37 1334
4780.02 1318
4780.67 1331
4781.33 1339
4781.98 1343
4782.63 1348
4783.28 1360
4783.93 1286
4784.59 1316
4785.24 1371
4785.89 1360
4786.54 1382
4787.20 1338
4787.85 1377
4788.50 1366
4789.15 1370
4789.80 1371
4790.46 1391
4791.11 1387
4791.76 1388
4792.41 1401
4793.07 1429
4793.72 1426
4794.37 1446
4795.03 1435
4795.68 1408
4796.33 1439
4796.98 1458
4797.64 1451
4798.29 1489
4798.94 1489
4799.60 1446
4800.25 1518
4800.90 1504
4801.56 1548
4802.21 1552
4802.86 1567
4803.52 1538
4804.17 1563
4804.82 1588
4805.48 1576
4806.13 1548
4806.78 1568
4807.44 1592
4808.09 1584
4808.74 1562
4809.40 1584
4810.05 1626
4810.71 1611
4811.36 1606
4812.01 1647
4812.67 1670
4813.32 1616
4813.98 1637
4814.63 1675
4815.28 1690
4815.94 1655
4816.59 1665
4817.25 1664
4817.90 1641
4818.56 1706
4819.21 1738
4819.86 1845
4820.52 1832
4821.17 1864
4821.83 1867
4822.48 1921
4823.14 2073
4823.79 2145
4824.45 2139
4825.10 2128
4825.76 2090
4826.41 2091
4827.07 2017
4827.72 2043
4828.38 1944
4829.03 1867
4829.69 1907
4830.34 1918
4831.00 1927
4831.65 1887
4832.31 1980
4832.96 1926
4833.62 1974
4834.27 1895
4834.93 1943
4835.59 2004
4836.24 2054
4836.90 2078
4837.55 2140
4838.21 2093
4838.86 2082
4839.52 2170
4840.18 2150
4840.83 2144
4841.49 2166
4842.14 2127
4842.80 2108
4843.46 2068
4844.11 2075
4844.77 2125
4845.42 2142
4846.08 2145
4846.74 2129
4847.39 2137
4848.05 2120
4848.71 2157
4849.36 2190
4850.02 2204
4850.68 2284
4851.33 2297
4851.99 2296
4852.65 2255
4853.30 2350
4853.96 2300
4854.62 2360
4855.27 2443
4855.93 2486
4856.59 2651
4857.24 2772
4857.90 2963
4858.56 3251
4859.21 3477
4859.87 3494
4860.53 3400
4861.19 3252
4861.84 3077
4862.50 2840
4863.16 2678
4863.82 2630
4864.47 2429
4865.13 2456
4865.79 2449
4866.45 2439
4867.10 2459
4867.76 2468
4868.42 2558
4869.08 2559
4869.74 2511
4870.39 2427
4871.05 2404
4871.71 2362
4872.37 2422
4873.03 2309
4873.68 2318
4874.34 2284
4875.00 2283
4875.66 2301
4876.32 2212
4876.97 2215
4877.63 2141
4878.29 2206
4878.95 2317
4879.61 2362
4880.27 2334
4880.93 2306
4881.58 2315
4882.24 2292
4882.90 2154
4883.56 2059
4884.22 2019
4884.88 1950
4885.54 1915
4886.20 1973
4886.86 1949
4887.51 1935
4888.17 1924
4888.83 1876
4889.49 1965
4890.15 1924
4890.81 1864
4891.47 1918
4892.13 1922
4892.79 1940
4893.45 1940
4894.11 1930
4894.77 1924
4895.43 1860
4896.09 1858
4896.75 1816
4897.41 1772
4898.07 1789
4898.73 1839
4899.39 1836
4900.04 1893
4900.70 1953
4901.36 1923
4902.02 1876
4902.69 1847
4903.35 1801
4904.01 1769
4904.67 1700
4905.33 1720
4905.99 1702
4906.65 1663
4907.31 1628
4907.97 1657
4908.63 1614
4909.29 1557
4909.95 1573
4910.61 1549
4911.27 1598
4911.93 1612
4912.59 1591
4913.25 1531
4913.91 1538
4914.57 1550
4915.24 1537
4915.90 1526
4916.56 1559
4917.22 1565
4917.88 1528
4918.54 1489
4919.20 1487
4919.86 1466
4920.52 1474
4921.19 1466
4921.85 1460
4922.51 1383
4923.17 1381
4923.83 1398
4924.49 1421
4925.15 1392
4925.82 1422
4926.48 1465
4927.14 1410
4927.80 1389
4928.46 1386
4929.12 1418
4929.79 1453
4930.45 1377
4931.11 1408
4931.77 1431
4932.43 1448
4933.10 1393
4933.76 1359
4934.42 1336
4935.08 1392
4935.75 1423
4936.41 1392
4937.07 1347
4937.73 1379
4938.40 1398
4939.06 1442
4939.72 1373
4940.38 1357
4941.05 1353
4941.71 1319
4942.37 1384
4943.03 1348
4943.70 1372
4944.36 1336
4945.02 1352
4945.69 1373
4946.35 1383
4947.01 1337
4947.68 1335
4948.34 1298
4949.00 1331
4949.66 1290
4950.33 1359
4950.99 1367
4951.65 1391
4952.32 1338
4952.98 1313
4953.65 1335
4954.31 1382
4954.97 1356
4955.64 1351
4956.30 1331
4956.96 1354
4957.63 1315
4958.29 1354
4958.95 1376
4959.62 1370
4960.28 1399
4960.95 1405
4961.61 1413
4962.27 1412
4962.94 1473
4963.60 1599
4964.27 1615
4964.93 1602
4965.60 1681
4966.26 1734
4966.92 1590
4967.59 1524
4968.25 1519
4968.92 1505
4969.58 1445
4970.25 1351
4970.91 1398
4971.58 1358
4972.24 1349
4972.91 1400
4973.57 1384
4974.24 1403
4974.90 1373
4975.57 1435
4976.23 1482
4976.90 1439
4977.56 1488
4978.23 1471
4978.89 1489
4979.56 1418
4980.22 1395
4980.89 1424
4981.55 1388
4982.22 1350
4982.88 1320
4983.55 1312
4984.21 1292
4984.88 1279
4985.55 1327
4986.21 1318
4986.88 1277
4987.54 1287
4988.21 1281
4988.87 1279
4989.54 1259
4990.21 1262
4990.87 1258
4991.54 1284
4992.20 1242
4992.87 1275
4993.54 1250
4994.20 1282
4994.87 1238
4995.54 1256
4996.20 1279
4996.87 1233
4997.54 1256
4998.20 1216
4998.87 1247
4999.53 1225
5000.20 1193
5000.87 1206
5001.53 1217
5002.20 1161
5002.87 1191
5003.54 1184
5004.20 1200
5004.87 1159
5005.54 1195
5006.20 1263
5006.87 1203
5007.54 1203
5008.20 1209
5008.87 1272
5009.54 1238
5010.21 1230
5010.87 1211
5011.54 1257
5012.21 1227
5012.88 1194
5013.54 1216
5014.21 1191
5014.88 1219
5015.55 1220
5016.21 1195
5016.88 1205
5017.55 1197
5018.22 1203
5018.89 1196
5019.55 1179
5020.22 1218
5020.89 1235
5021.56 1224
5022.23 1195
5022.89 1157
5023.56 1189
5024.23 1231
5024.90 1227
5025.57 1193
5026.23 1199
5026.90 1186
5027.57 1160
5028.24 1154
5028.91 1176
5029.58 1202
5030.25 1187
5030.91 1182
5031.58 1158
5032.25 1177
5032.92 1141
5033.59 1154
5034.26 1177
5034.93 1133
5035.60 1149
5036.27 1176
5036.93 1175
5037.60 1149
5038.27 1133
5038.94 1184
5039.61 1226
5040.28 1185
5040.95 1178
5041.62 1171
5042.29 1214
5042.96 1151
5043.63 1170
5044.30 1164
5044.97 1168
5045.64 1217
5046.31 1194
5046.98 1184
5047.65 1188
5048.32 1206
5048.99 1228
5049.66 1200
5050.33 1180
5051.00 1171
5051.67 1202
5052.34 1209
5053.01 1195
5053.68 1177
5054.35 1174
5055.02 1237
5055.69 1231
5056.36 1170
5057.03 1195
5057.70 1152
5058.37 1153
5059.04 1208
5059.71 1179
5060.38 1199
5061.05 1183
5061.72 1234
5062.39 1131
5063.06 1134
5063.73 1161
5064.40 1150
5065.08 1182
5065.75 1211
5066.42 1198
5067.09 1154
5067.76 1145
5068.43 1168
5069.10 1169
5069.77 1181
5070.44 1161
5071.12 1179
5071.79 1250
5072.46 1153
5073.13 1181
5073.80 1235
5074.47 1212
5075.14 1193
5075.82 1235
5076.49 1253
5077.16 1232
5077.83 1239
5078.50 1262
5079.18 1340
5079.85 1330
5080.52 1334
5081.19 1373
5081.86 1342
5082.54 1261
5083.21 1324
5083.88 1337
5084.55 1332
5085.22 1318
5085.90 1291
5086.57 1341
5087.24 1302
5087.91 1297
5088.59 1267
5089.26 1292
5089.93 1367
5090.60 1389
5091.28 1371
5091.95 1388
5092.62 1340
5093.30 1348
5093.97 1320
5094.64 1331
5095.31 1340
5095.99 1328
5096.66 1285
5097.33 1263
5098.01 1264
5098.68 1233
5099.35 1270
5100.03 1278
5100.70 1243
5101.37 1263
5102.05 1229
5102.72 1229
5103.39 1337
5104.07 1344
5104.74 1369
5105.41 1411
5106.09 1417
5106.76 1361
5107.43 1354
5108.11 1298
5108.78 1222
5109.46 1316
5110.13 1263
5110.80 1223
5111.48 1220
5112.15 1250
5112.83 1258
5113.50 1275
5114.17 1323
5114.85 1282
5115.52 1302
5116.20 1275
5116.87 1362
5117.55 1369
5118.22 1389
5118.89 1377
5119.57 1437
5120.24 1491
5120.92 1513
5121.59 1518
5122.27 1502
5122.94 1454
5123.62 1433
5124.29 1440
5124.97 1390
5125.64 1351
5126.32 1391
5126.99 1370
5127.67 1326
5128.34 1328
5129.02 1330
5129.69 1336
5130.37 1323
5131.04 1318
5131.72 1387
5132.39 1364
5133.07 1344
5133.75 1404
5134.42 1354
5135.10 1359
5135.77 1346
5136.45 1313
5137.12 1284
5137.80 1299
5138.47 1260
5139.15 1244
5139.83 1211
5140.50 1271
5141.18 1316
5141.85 1232
5142.53 1202
5143.21 1208
5143.88 1246
5144.56 1248
5145.23 1223
5145.91 1186
5146.59 1199
5147.26 1180
5147.94 1223
5148.62 1182
5149.29 1165
5149.97 1196
5150.65 1197
5151.32 1212
5152.00 1162
5152.68 1142
5153.35 1162
5154.03 1185
5154.71 1180
5155.38 1156
5156.06 1172
5156.74 1198
5157.41 1180
5158.09 1189
5158.77 1258
5159.45 1190
5160.12 1191
5160.80 1178
5161.48 1173
5162.16 1196
5162.83 1187
5163.51 1186
5164.19 1204
5164.87 1227
5165.54 1210
5166.22 1204
5166.90 1277
5167.58 1221
5168.25 1208
5168.93 1240
5169.61 1177
5170.29 1151
5170.96 1172
5171.64 1173
5172.32 1183
5173.00 1151
5173.68 1140
5174.36 1176
5175.03 1179
5175.71 1165
5176.39 1147
5177.07 1207
5177.75 1221
5178.42 1243
5179.10 1236
5179.78 1201
5180.46 1142
5181.14 1146
5181.82 1125
5182.50 1142
5183.18 1161
5183.85 1180
5184.53 1167
5185.21 1155
5185.89 1149
5186.57 1151
5187.25 1123
5187.93 1093
5188.61 1128
5189.29 1120
5189.96 1098
5190.64 1106
5191.32 1092
5192.00 1115
5192.68 1128
5193.36 1162
5194.04 1154
5194.72 1137
5195.40 1127
5196.08 1096
5196.76 1180
5197.44 1136
5198.12 1153
5198.80 1135
5199.48 1138
5200.16 1157
5200.84 1119
5201.52 1131
5202.20 1181
5202.88 1166
5203.56 1163
5204.24 1188
5204.92 1142
5205.60 1195
5206.28 1194
5206.96 1216
5207.64 1211
5208.32 1230
5209.00 1250
5209.68 1247
5210.36 1240
5211.04 1264
5211.72 1229
5212.40 1264
5213.08 1285
5213.76 1278
5214.44 1313
5215.13 1341
5215.81 1408
5216.49 1434
5217.17 1377
5217.85 1368
5218.53 1373
5219.21 1338
5219.89 1324
5220.57 1310
5221.25 1312
5221.94 1337
5222.62 1415
5223.30 1439
5223.98 1460
5224.66 1443
5225.34 1365
5226.02 1366
5226.71 1295
5227.39 1322
5228.07 1304
5228.75 1293
5229.43 1294
5230.11 1272
5230.80 1282
5231.48 1299
5232.16 1299
5232.84 1291
5233.52 1309
5234.21 1282
5234.89 1303
5235.57 1327
5236.25 1293
5236.93 1267
5237.62 1300
5238.30 1325
5238.98 1295
5239.66 1325
5240.35 1351
5241.03 1350
5241.71 1346
5242.39 1367
5243.08 1382
5243.76 1331
5244.44 1279
5245.13 1285
5245.81 1280
5246.49 1277
5247.17 1313
5247.86 1267
5248.54 1306
5249.22 1295
5249.91 1258
5250.59 1264
5251.27 1325
5251.96 1298
5252.64 1400
5253.32 1370
5254.01 1399
5254.69 1368
5255.37 1290
5256.06 1313
5256.74 1303
5257.42 1307
5258.11 1254
5258.79 1332
5259.47 1307
5260.16 1341
5260.84 1359
5261.53 1390
5262.21 1412
5262.89 1439
5263.58 1426
5264.26 1479
5264.95 1454
5265.63 1447
5266.31 1396
5267.00 1367
5267.68 1347
5268.37 1317
5269.05 1357
5269.73 1355
5270.42 1360
5271.10 1327
5271.79 1335
5272.47 1335
5273.16 1290
5273.84 1314
5274.53 1317
5275.21 1303
5275.90 1351
5276.58 1333
5277.27 1331
5277.95 1339
5278.64 1334
5279.32 1315
5280.01 1272
5280.69 1285
5281.38 1315
5282.06 1343
5282.75 1369
5283.43 1341
5284.12 1320
5284.80 1298
5285.49 1319
5286.17 1272
5286.86 1289
5287.54 1263
5288.23 1258
5288.92 1284
5289.60 1296
5290.29 1310
5290.97 1295
5291.66 1289
5292.34 1306
5293.03 1291
5293.72 1272
5294.40 1304
5295.09 1317
5295.77 1290
5296.46 1266
5297.15 1249
5297.83 1301
5298.52 1388
5299.20 1358
5299.89 1356
5300.58 1369
5301.26 1338
5301.95 1366
5302.64 1449
5303.32 1420
5304.01 1497
5304.70 1546
5305.38 1599
5306.07 1650
5306.76 1659
5307.44 1675
5308.13 1671
5308.82 1591
5309.50 1608
5310.19 1559
5310.88 1581
5311.57 1615
5312.25 1638
5312.94 1700
5313.63 1672
5314.31 1664
5315.00 1678
5315.69 1574
5316.38 1562
5317.06 1515
5317.75 1469
5318.44 1470
5319.13 1490
5319.81 1472
5320.50 1513
5321.19 1531
5321.88 1562
5322.57 1550
5323.25 1533
5323.94 1534
5324.63 1528
5325.32 1467
5326.00 1462
5326.69 1383
5327.38 1359
5328.07 1371
5328.76 1349
5329.45 1355
5330.13 1331
5330.82 1343
5331.51 1293
5332.20 1317
5332.89 1303
5333.58 1266
5334.26 1258
5334.95 1282
5335.64 1273
5336.33 1308
5337.02 1280
5337.71 1233
5338.40 1247
5339.09 1276
5339.77 1232
5340.46 1245
5341.15 1242
5341.84 1270
5342.53 1284
5343.22 1255
5343.91 1235
5344.60 1265
5345.29 1225
5345.98 1253
5346.67 1221
5347.36 1202
5348.05 1246
5348.73 1208
5349.42 1220
5350.11 1244
5350.80 1203
5351.49 1202
5352.18 1194
5352.87 1217
5353.56 1190
5354.25 1252
5354.94 1178
5355.63 1211
5356.32 1253
5357.01 1200
5357.70 1168
5358.39 1209
5359.08 1185
5359.77 1210
5360.46 1220
5361.15 1308
5361.84 1275
5362.53 1290
5363.22 1328
5363.91 1358
5364.61 1348
5365.30 1273
5365.99 1212
5366.68 1205
5367.37 1213
5368.06 1191
5368.75 1193
5369.44 1174
5370.13 1149
5370.82 1166
5371.51 1204
5372.20 1230
5372.89 1176
5373.59 1155
5374.28 1203
5374.97 1225
5375.66 1160
5376.35 1169
5377.04 1173
5377.73 1131
5378.42 1175
5379.12 1193
5379.81 1191
5380.50 1157
5381.19 1139
5381.88 1188
5382.57 1158
5383.27 1200
5383.96 1159
5384.65 1180
5385.34 1166
5386.03 1182
5386.73 1195
5387.42 1218
5388.11 1260
5388.80 1221
5389.49 1247
5390.19 1205
5390.88 1263
5391.57 1248
5392.26 1252
5392.95 1223
5393.65 1230
5394.34 1215
5395.03 1211
5395.72 1217
5396.42 1163
5397.11 1181
5397.80 1208
5398.50 1226
5399.19 1228
5399.88 1181
5400.57 1170
5401.27 1202
5401.96 1218
5402.65 1206
5403.35 1194
5404.04 1244
5404.73 1225
5405.42 1254
5406.12 1228
5406.81 1208
5407.50 1208
5408.20 1213
5408.89 1255
5409.58 1208
5410.28 1208
5410.97 1215
5411.66 1255
5412.36 1250
5413.05 1207
5413.75 1233
5414.44 1223
5415.13 1213
5415.83 1206
5416.52 1238
5417.21 1204
5417.91 1236
5418.60 1228
5419.30 1248
5419.99 1258
5420.68 1306
5421.38 1315
5422.07 1302
5422.77 1310
5423.46 1360
5424.16 1322
5424.85 1277
5425.54 1291
5426.24 1247
5426.93 1271
5427.63 1268
5428.32 1268
5429.02 1282
5429.71 1291
5430.41 1291
5431.10 1322
5431.80 1328
5432.49 1323
5433.19 1306
5433.88 1319
5434.58 1369
5435.27 1365
5435.97 1362
5436.66 1392
5437.36 1378
5438.05 1368
5438.75 1422
5439.44 1354
5440.14 1378
5440.83 1409
5441.53 1357
5442.22 1377
5442.92 1398
5443.62 1350
5444.31 1419
5445.01 1459
5445.70 1497
5446.40 1548
5447.09 1623
5447.79 1658
5448.49 1683
5449.18 1691
5449.88 1685
5450.57 1689
5451.27 1702
5451.97 1620
5452.66 1563
5453.36 1535
5454.05 1530
5454.75 1562
5455.45 1528
5456.14 1518
5456.84 1507
5457.54 1576
5458.23 1594
5458.93 1545
5459.63 1598
5460.32 1653
5461.02 1664
5461.72 1609
5462.41 1591
5463.11 1610
5463.81 1640
5464.50 1684
5465.20 1646
5465.90 1702
5466.59 1709
5467.29 1685
5467.99 1676
5468.69 1650
5469.38 1689
5470.08 1697
5470.78 1734
5471.48 1815
5472.17 1786
5472.87 1839
5473.57 1875
5474.27 1891
5474.96 1839
5475.66 1917
5476.36 2019
5477.06 2063
5477.75 2028
5478.45 2152
5479.15 2299
5479.85 2455
5480.55 2618
5481.24 2831
5481.94 2827
5482.64 2828
5483.34 2748
5484.04 2651
5484.73 2557
5485.43 2406
5486.13 2284
5486.83 2264
5487.53 2255
5488.23 2209
5488.92 2235
5489.62 2204
5490.32 2199
5491.02 2240
5491.72 2283
5492.42 2277
5493.12 2314
5493.81 2326
5494.51 2470
5495.21 2460
5495.91 2500
5496.61 2475
5497.31 2414
5498.01 2509
5498.71 2597
5499.41 2824
5500.11 3199
5500.81 3648
5501.50 4081
5502.20 4385
5502.90 4275
5503.60 4054
5504.30 3847
5505.00 3371
5505.70 3048
5506.40 2764
5507.10 2480
5507.80 2362
5508.50 2282
5509.20 2239
5509.90 2210
5510.60 2136
5511.30 2070
5512.00 2020
5512.70 2005
5513.40 2038
5514.10 2055
5514.80 2027
5515.50 2039
5516.20 2029
5516.90 2023
5517.60 2068
5518.30 2026
5519.00 1949
5519.70 1971
5520.40 2006
5521.10 1944
5521.80 2030
5522.50 1949
5523.20 1846
5523.90 1793
5524.61 1809
5525.31 1798
5526.01 1710
5526.71 1702
5527.41 1704
5528.11 1735
5528.81 1746
5529.51 1759
5530.21 1750
5530.91 1762
5531.62 1669
5532.32 1692
5533.02 1691
5533.72 1652
5534.42 1693
5535.12 1642
5535.82 1677
5536.53 1649
5537.23 1650
5537.93 1630
5538.63 1610
5539.33 1616
5540.03 1587
5540.74 1635
5541.44 1566
5542.14 1609
5542.84 1620
5543.54 1562
5544.24 1527
5544.95 1552
5545.65 1556
5546.35 1492
5547.05 1467
5547.76 1480
5548.46 1464
5549.16 1435
5549.86 1449
5550.56 1444
5551.27 1484
5551.97 1494
5552.67 1500
5553.37 1469
5554.08 1475
5554.78 1445
5555.48 1444
5556.19 1433
5556.89 1450
5557.59 1433
5558.29 1419
5559.00 1399
5559.70 1461
5560.40 1447
5561.11 1416
5561.81 1487
5562.51 1447
5563.22 1424
5563.92 1430
5564.62 1495
5565.33 1478
5566.03 1423
5566.73 1399
5567.44 1449
5568.14 1423
5568.84 1417
5569.55 1400
5570.25 1409
5570.95 1383
5571.66 1374
5572.36 1391
5573.06 1431
5573.77 1401
5574.47 1443
5575.18 1441
5575.88 1433
5576.58 1402
5577.29 1473
5577.99 1437
5578.70 1406
5579.40 1404
5580.11 1380
5580.81 1383
5581.51 1392
5582.22 1358
5582.92 1395
5583.63 1398
5584.33 1380
5585.04 1333
5585.74 1296
5586.45 1359
5587.15 1348
5587.86 1348
5588.56 1347
5589.26 1340
5589.97 1324
5590.67 1352
5591.38 1310
5592.08 1307
5592.79 1321
5593.49 1342
5594.20 1317
5594.91 1285
5595.61 1322
5596.32 1303
5597.02 1365
5597.73 1327
5598.43 1320
5599.14 1318
5599.84 1339
5600.55 1287
5601.25 1284
5601.96 1293
5602.67 1321
5603.37 1303
5604.08 1365
5604.78 1365
5605.49 1396
5606.19 1339
5606.90 1328
5607.61 1335
5608.31 1307
5609.02 1337
5609.72 1277
5610.43 1326
5611.14 1321
5611.84 1314
5612.55 1352
5613.26 1344
5613.96 1324
5614.67 1341
5615.38 1352
5616.08 1339
5616.79 1320
5617.49 1355
5618.20 1361
5618.91 1358
5619.62 1359
5620.32 1398
5621.03 1399
5621.74 1362
5622.44 1377
5623.15 1372
5623.86 1365
5624.56 1357
5625.27 1385
5625.98 1388
5626.69 1373
5627.39 1363
5628.10 1413
5628.81 1468
5629.51 1499
5630.22 1493
5630.93 1456
5631.64 1479
5632.34 1521
5633.05 1503
5633.76 1516
5634.47 1538
5635.17 1591
5635.88 1573
5636.59 1589
5637.30 1614
5638.01 1628
5638.71 1654
5639.42 1608
5640.13 1602
5640.84 1629
5641.55 1623
5642.25 1652
5642.96 1626
5643.67 1625
5644.38 1558
5645.09 1546
5645.80 1535
5646.50 1502
5647.21 1463
5647.92 1515
5648.63 1500
5649.34 1511
5650.05 1431
5650.76 1450
5651.47 1464
5652.17 1459
5652.88 1466
5653.59 1466
5654.30 1513
5655.01 1511
5655.72 1530
5656.43 1468
5657.14 1512
5657.85 1592
5658.56 1582
5659.26 1623
5659.97 1596
5660.68 1602
5661.39 1589
5662.10 1618
5662.81 1645
5663.52 1619
5664.23 1545
5664.94 1516
5665.65 1542
5666.36 1503
5667.07 1475
5667.78 1416
5668.49 1438
5669.20 1449
5669.91 1411
5670.62 1487
5671.33 1509
5672.04 1513
5672.75 1563
5673.46 1542
5674.17 1537
5674.88 1575
5675.59 1507
5676.30 1462
5677.01 1465
5677.72 1439
5678.43 1417
5679.14 1426
5679.85 1421
5680.56 1475
5681.27 1459
5681.98 1443
5682.69 1485
5683.41 1457
5684.12 1444
5684.83 1423
5685.54 1437
5686.25 1423
5686.96 1416
5687.67 1371
5688.38 1345
5689.09 1357
5689.80 1375
5690.52 1334
5691.23 1349
5691.94 1314
5692.65 1361
5693.36 1397
5694.07 1338
5694.78 1343
5695.49 1325
5696.21 1325
5696.92 1312
5697.63 1369
5698.34 1288
5699.05 1298
5699.77 1307
5700.48 1289
5701.19 1301
5701.90 1304
5702.61 1321
5703.32 1324
5704.04 1270
5704.75 1335
5705.46 1330
5706.17 1300
5706.89 1271
5707.60 1232
5708.31 1292
5709.02 1299
5709.73 1267
5710.45 1227
5711.16 1233
5711.87 1255
5712.58 1251
5713.30 1280
5714.01 1237
5714.72 1249
5715.44 1223
5716.15 1258
5716.86 1228
5717.57 1237
5718.29 1231
5719.00 1265
5719.71 1212
5720.43 1264
5721.14 1256
5721.85 1260
5722.57 1287
5723.28 1278
5723.99 1247
5724.71 1268
5725.42 1279
5726.13 1309
5726.85 1352
5727.56 1288
5728.27 1289
5728.99 1291
5729.70 1289
5730.41 1274
5731.13 1284
5731.84 1322
5732.56 1252
5733.27 1263
5733.98 1228
5734.70 1260
5735.41 1247
5736.12 1193
5736.84 1259
5737.55 1257
5738.27 1250
5738.98 1241
5739.70 1247
5740.41 1232
5741.12 1256
5741.84 1272
5742.55 1245
5743.27 1235
5743.98 1237
5744.70 1204
5745.41 1203
5746.13 1222
5746.84 1197
5747.56 1177
5748.27 1200
5748.99 1197
5749.70 1178
5750.42 1176
5751.13 1206
5751.85 1201
5752.56 1216
5753.28 1217
5753.99 1196
5754.71 1229
5755.42 1245
5756.14 1210
5756.85 1239
5757.57 1281
5758.28 1283
5759.00 1309
5759.71 1276
5760.43 1318
5761.14 1314
5761.86 1259
5762.58 1282
5763.29 1257
5764.01 1255
5764.72 1235
5765.44 1252
5766.16 1271
5766.87 1232
5767.59 1180
5768.30 1218
5769.02 1256
5769.74 1310
5770.45 1293
5771.17 1285
5771.88 1318
5772.60 1332
5773.32 1356
5774.03 1303
5774.75 1285
5775.47 1294
5776.18 1295
5776.90 1272
5777.62 1284
5778.33 1241
5779.05 1216
5779.77 1251
5780.48 1294
5781.20 1277
5781.92 1238
5782.63 1287
5783.35 1292
5784.07 1266
5784.78 1281
5785.50 1257
5786.22 1287
5786.94 1295
5787.65 1253
5788.37 1278
5789.09 1265
5789.81 1267
5790.52 1239
5791.24 1235
5791.96 1211
5792.68 1251
5793.39 1238
5794.11 1234
5794.83 1220
5795.55 1257
5796.26 1234
5796.98 1257
5797.70 1233
5798.42 1209
5799.14 1240
5799.85 1255
5800.57 1247
5801.29 1209
5802.01 1241
5802.73 1212
5803.44 1224
5804.16 1216
5804.88 1270
5805.60 1237
5806.32 1280
5807.04 1228
5807.75 1220
5808.47 1253
5809.19 1277
5809.91 1270
5810.63 1259
5811.35 1243
5812.07 1217
5812.79 1238
5813.50 1267
5814.22 1216
5814.94 1172
5815.66 1170
5816.38 1200
5817.10 1190
5817.82 1242
5818.54 1226
5819.26 1218
5819.98 1251
5820.70 1281
5821.41 1238
5822.13 1289
5822.85 1263
5823.57 1277
5824.29 1260
5825.01 1245
5825.73 1249
5826.45 1257
5827.17 1219
5827.89 1250
5828.61 1274
5829.33 1290
5830.05 1249
5830.77 1244
5831.49 1255
5832.21 1272
5832.93 1262
5833.65 1277
5834.37 1367
5835.09 1310
5835.81 1294
5836.53 1292
5837.25 1359
5837.97 1315
5838.69 1308
5839.41 1279
5840.13 1382
5840.85 1291
5841.57 1322
5842.30 1309
5843.02 1333
5843.74 1311
5844.46 1352
5845.18 1327
5845.90 1275
5846.62 1313
5847.34 1354
5848.06 1378
5848.78 1354
5849.50 1354
5850.23 1382
5850.95 1390
5851.67 1377
5852.39 1379
5853.11 1355
5853.83 1392
5854.55 1365
5855.27 1412
5856.00 1412
5856.72 1373
5857.44 1381
5858.16 1425
5858.88 1419
5859.60 1377
5860.33 1348
5861.05 1387
5861.77 1423
5862.49 1403
5863.21 1424
5863.94 1398
5864.66 1431
5865.38 1404
5866.10 1410
5866.82 1443
5867.55 1432
5868.27 1446
5868.99 1448
5869.71 1441
5870.43 1480
5871.16 1504
5871.88 1467
5872.60 1474
5873.32 1492
5874.05 1549
5874.77 1530
5875.49 1505
5876.22 1503
5876.94 1516
5877.66 1531
5878.38 1554
5879.11 1583
5879.83 1621
5880.55 1622
5881.28 1617
5882.00 1720
5882.72 1638
5883.45 1622
5884.17 1637
5884.89 1662
5885.61 1687
5886.34 1669
5887.06 1618
5887.79 1667
5888.51 1699
5889.23 1688
5889.96 1660
5890.68 1626
5891.40 1638
5892.13 1654
5892.85 1678
5893.57 1658
5894.30 1643
5895.02 1662
5895.75 1663
5896.47 1670
5897.19 1658
5897.92 1717
5898.64 1718
5899.37 1712
5900.09 1665
5900.81 1671
5901.54 1724
5902.26 1777
5902.99 1758
5903.71 1737
5904.44 1693
5905.16 1778
5905.89 1775
5906.61 1778
5907.33 1770
5908.06 1803
5908.78 1852
5909.51 1872
5910.23 1921
5910.96 1905
5911.68 1934
5912.41 1934
5913.13 1958
5913.86 1867
5914.58 1917
5915.31 1969
5916.03 1954
5916.76 2027
5917.48 2028
5918.21 1998
5918.94 2024
5919.66 2004
5920.39 2034
5921.11 2091
5921.84 2040
5922.56 2103
5923.29 2099
5924.01 2160
5924.74 2205
5925.47 2229
5926.19 2291
5926.92 2290
5927.64 2279
5928.37 2264
5929.09 2276
5929.82 2323
5930.55 2357
5931.27 2409
5932.00 2426
5932.73 2397
5933.45 2465
5934.18 2464
5934.90 2469
5935.63 2537
5936.36 2579
5937.08 2619
5937.81 2628
5938.54 2665
5939.26 2747
5939.99 2760
5940.72 2848
5941.44 2802
5942.17 2883
5942.90 2930
5943.62 2991
5944.35 3060
5945.08 3077
5945.80 3170
5946.53 3340
5947.26 3437
5947.99 3371
5948.71 3388
5949.44 3402
5950.17 3471
5950.89 3612
5951.62 3806
5952.35 4079
5953.08 4315
5953.80 4548
5954.53 4635
5955.26 4715
5955.99 4650
5956.71 4578
5957.44 4489
5958.17 4395
5958.90 4288
5959.63 4235
5960.35 4191
5961.08 4217
5961.81 4114
5962.54 4105
5963.27 4069
5963.99 4233
5964.72 4439
5965.45 4590
5966.18 4883
5966.91 5318
5967.64 5673
5968.36 5804
5969.09 5771
5969.82 5739
5970.55 5565
5971.28 5398
5972.01 5197
5972.73 5027
5973.46 4949
5974.19 4862
5974.92 4785
5975.65 4718
5976.38 4591
5977.11 4712
5977.84 4740
5978.57 4848
5979.29 4876
5980.02 4946
5980.75 5130
5981.48 5156
5982.21 5249
5982.94 5243
5983.67 5321
5984.40 5363
5985.13 5288
5985.86 5329
5986.59 5370
5987.32 5316
5988.05 5380
5988.78 5380
5989.51 5461
5990.24 5506
5990.97 5454
5991.70 5485
5992.43 5378
5993.16 5503
5993.89 5620
5994.62 5701
5995.35 5809
5996.08 5877
5996.81 5916
5997.54 6056
5998.27 6098
5999.00 6079
5999.73 6038
6000.46 6019
6001.19 5971
6001.92 5891
6002.65 5865
6003.38 5813
6004.11 5758
6004.84 5655
6005.57 5621
6006.30 5696
6007.03 5727
6007.76 5818
6008.49 6032
6009.22 6349
6009.95 6932
6010.69 7785
6011.42 8879
6012.15 10228
6012.88 11676
6013.61 12945
6014.34 13728
6015.07 14213
6015.80 14100
6016.54 13586
6017.27 12693
6018.00 11668
6018.73 10595
6019.46 9521
6020.19 8526
6020.92 7562
6021.66 6864
6022.39 6287
6023.12 5888
6023.85 5618
6024.58 5416
6025.31 5233
6026.05 5052
6026.78 4911
6027.51 4871
6028.24 4838
6028.97 4871
6029.71 4890
6030.44 4885
6031.17 4926
6031.90 4910
6032.64 4811
6033.37 4730
6034.10 4472
6034.83 4349
6035.57 4192
6036.30 4095
6037.03 4171
6037.76 4150
6038.50 4114
6039.23 4151
6039.96 4073
6040.69 4119
6041.43 4168
6042.16 4316
6042.89 4291
6043.63 4248
6044.36 4377
6045.09 4363
6045.82 4408
6046.56 4407
6047.29 4491
6048.02 4496
6048.76 4557
6049.49 4609
6050.22 4645
6050.96 4760
6051.69 4926
6052.42 5122
6053.16 5201
6053.89 5285
6054.63 5384
6055.36 5287
6056.09 5296
6056.83 5147
6057.56 4931
6058.29 4736
6059.03 4657
6059.76 4634
6060.50 4492
6061.23 4384
6061.96 4404
6062.70 4344
6063.43 4286
6064.17 4281
6064.90 4144
6065.63 4169
6066.37 4156
6067.10 4039
6067.84 4006
6068.57 3938
6069.31 3817
6070.04 3800
6070.78 3825
6071.51 3786
6072.25 3742
6072.98 3660
6073.72 3601
6074.45 3584
6075.18 3553
6075.92 3576
6076.65 3524
6077.39 3484
6078.12 3527
6078.86 3459
6079.59 3440
6080.33 3371
6081.07 3309
6081.80 3293
6082.54 3252
6083.27 3214
6084.01 3167
6084.74 3238
6085.48 3147
6086.21 3119
6086.95 3050
6087.68 3076
6088.42 3084
6089.16 3055
6089.89 3045
6090.63 3067
6091.36 3053
6092.10 3052
6092.84 3040
6093.57 2982
6094.31 2961
6095.04 2979
6095.78 2953
6096.52 2923
6097.25 2869
6097.99 2820
6098.72 2867
6099.46 2815
6100.20 2866
6100.93 2802
6101.67 2826
6102.41 2778
6103.14 2766
6103.88 2752
6104.62 2789
6105.35 2753
6106.09 2708
6106.83 2752
6107.56 2745
6108.30 2749
6109.04 2778
6109.77 2731
6110.51 2751
6111.25 2785
6111.99 2839
6112.72 2749
6113.46 2733
6114.20 2786
6114.93 2827
6115.67 2848
6116.41 2843
6117.15 2916
6117.88 2910
6118.62 2900
6119.36 2928
6120.10 2907
6120.83 2909
6121.57 2847
6122.31 2851
6123.05 2875
6123.79 2871
6124.52 2840
6125.26 2876
6126.00 2971
6126.74 2949
6127.47 2950
6128.21 2872
6128.95 2887
6129.69 2968
6130.43 2945
6131.17 2862
6131.90 2928
6132.64 2918
6133.38 2940
6134.12 2923
6134.86 2933
6135.60 2949
6136.33 2941
6137.07 2972
6137.81 2974
6138.55 2985
6139.29 2994
6140.03 3020
6140.77 3016
6141.51 3018
6142.24 3045
6142.98 3078
6143.72 3048
6144.46 3121
6145.20 3138
6145.94 3117
6146.68 3127
6147.42 3192
6148.16 3177
6148.90 3188
6149.64 3276
6150.38 3237
6151.12 3307
6151.86 3387
6152.59 3360
6153.33 3301
6154.07 3409
6154.81 3429
6155.55 3438
6156.29 3418
6157.03 3526
6157.77 3480
6158.51 3535
6159.25 3571
6159.99 3553
6160.73 3642
6161.47 3737
6162.21 3885
6162.95 3996
6163.69 4125
6164.43 4353
6165.17 4569
6165.91 4758
6166.65 4990
6167.39 5065
6168.14 5109
6168.88 5124
6169.62 5070
6170.36 5030
6171.10 4962
6171.84 4832
6172.58 4771
6173.32 4691
6174.06 4602
6174.80 4545
6175.54 4514
6176.28 4525
6177.02 4444
6177.77 4460
6178.51 4562
6179.25 4604
6179.99 4632
6180.73 4678
6181.47 4741
6182.21 4740
6182.95 4835
6183.70 4890
6184.44 4881
6185.18 4927
6185.92 4956
6186.66 4962
6187.40 4994
6188.15 5127
6188.89 5243
6189.63 5337
6190.37 5519
6191.11 5662
6191.85 5827
6192.60 5979
6193.34 6033
6194.08 6130
6194.82 6279
6195.56 6134
6196.31 6205
6197.05 6207
6197.79 6152
6198.53 6117
6199.28 6043
6200.02 6027
6200.76 6150
6201.50 6097
6202.25 6126
6202.99 6334
6203.73 6649
6204.47 7208
6205.22 8107
6205.96 9458
6206.70 11396
6207.44 13594
6208.19 16411
6208.93 19085
6209.67 21022
6210.42 21960
6211.16 21913
6211.90 20934
6212.65 19132
6213.39 17098
6214.13 14937
6214.88 12992
6215.62 11168
6216.36 9658
6217.11 8411
6217.85 7350
6218.59 6562
6219.34 5847
6220.08 5414
6220.82 5026
6221.57 4769
6222.31 4642
6223.05 4475
6223.80 4367
6224.54 4291
6225.29 4181
6226.03 4040
6226.77 4013
6227.52 3836
6228.26 3604
6229.01 3446
6229.75 3344
6230.49 3231
6231.24 3077
6231.98 3125
6232.73 3113
6233.47 3162
6234.22 3141
6234.96 3214
6235.71 3247
6236.45 3270
6237.19 3273
6237.94 3351
6238.68 3472
6239.43 3555
6240.17 3707
6240.92 3768
6241.66 3881
6242.41 3848
6243.15 3856
6243.90 3866
6244.64 3819
6245.39 3919
6246.13 3996
6246.88 4056
6247.62 4177
6248.37 4190
6249.12 4241
6249.86 4211
6250.61 4171
6251.35 4104
6252.10 4039
6252.84 4060
6253.59 4018
6254.33 3923
6255.08 3842
6255.83 3719
6256.57 3746
6257.32 3750
6258.06 3723
6258.81 3678
6259.55 3618
6260.30 3633
6261.05 3611
6261.79 3575
6262.54 3611
6263.28 3498
6264.03 3538
6264.78 3494
6265.52 3378
6266.27 3381
6267.02 3390
6267.76 3348
6268.51 3399
6269.26 3407
6270.00 3388
6270.75 3353
6271.50 3325
6272.24 3429
6272.99 3310
6273.74 3302
6274.48 3323
6275.23 3329
6275.98 3226
6276.72 3261
6277.47 3271
6278.22 3240
6278.96 3224
6279.71 3201
6280.46 3156
6281.21 3148
6281.95 3030
6282.70 2990
6283.45 2970
6284.20 2912
6284.94 2921
6285.69 2942
6286.44 2903
6287.19 2848
6287.93 2777
6288.68 2801
6289.43 2803
6290.18 2778
6290.92 2733
6291.67 2686
6292.42 2655
6293.17 2655
6293.92 2610
6294.66 2658
6295.41 2609
6296.16 2580
6296.91 2561
6297.66 2487
6298.41 2480
6299.15 2500
6299.90 2479
6300.65 2415
6301.40 2413
6302.15 2432
6302.90 2368
6303.64 2363
6304.39 2359
6305.14 2382
6305.89 2400
6306.64 2405
6307.39 2358
6308.14 2397
6308.89 2424
6309.63 2376
6310.38 2426
6311.13 2446
6311.88 2481
6312.63 2493
6313.38 2565
6314.13 2571
6314.88 2521
6315.63 2563
6316.38 2675
6317.13 2702
6317.88 2677
6318.63 2646
6319.38 2602
6320.12 2605
6320.87 2527
6321.62 2482
6322.37 2402
6323.12 2338
6323.87 2281
6324.62 2271
6325.37 2244
6326.12 2217
6326.87 2182
6327.62 2208
6328.37 2232
6329.12 2188
6329.87 2178
6330.62 2212
6331.37 2181
6332.12 2194
6332.87 2211
6333.62 2180
6334.37 2158
6335.13 2154
6335.88 2169
6336.63 2114
6337.38 2146
6338.13 2182
6338.88 2164
6339.63 2184
6340.38 2176
6341.13 2182
6341.88 2125
6342.63 2180
6343.38 2127
6344.13 2133
6344.89 2111
6345.64 2075
6346.39 2080
6347.14 2147
6347.89 2131
6348.64 2089
6349.39 2111
6350.14 2152
6350.90 2189
6351.65 2192
6352.40 2267
6353.15 2335
6353.90 2303
6354.65 2326
6355.40 2280
6356.16 2348
6356.91 2310
6357.66 2296
6358.41 2248
6359.16 2181
6359.92 2165
6360.67 2171
6361.42 2156
6362.17 2135
6362.92 2062
6363.68 2086
6364.43 2095
6365.18 2069
6365.93 2096
6366.68 2064
6367.44 2121
6368.19 2091
6368.94 2147
6369.69 2193
6370.45 2169
6371.20 2160
6371.95 2122
6372.70 2117
6373.46 2108
6374.21 2141
6374.96 2075
6375.72 2078
6376.47 2050
6377.22 2106
6377.97 2131
6378.73 2142
6379.48 2170
6380.23 2182
6380.99 2263
6381.74 2355
6382.49 2298
6383.25 2293
6384.00 2319
6384.75 2280
6385.51 2227
6386.26 2196
6387.01 2174
6387.77 2119
6388.52 2096
6389.27 2034
6390.03 2051
6390.78 2014
6391.54 2029
6392.29 2066
6393.04 2065
6393.80 1944
6394.55 2032
6395.31 2075
6396.06 2064
6396.81 2042
6397.57 2109
6398.32 2069
6399.08 2105
6399.83 2103
6400.59 2072
6401.34 2055
6402.09 2091
6402.85 2068
6403.60 2116
6404.36 2083
6405.11 2051
6405.87 2029
6406.62 1992
6407.38 1975
6408.13 1994
6408.89 2067
6409.64 2127
6410.40 2107
6411.15 2106
6411.91 2205
6412.66 2217
6413.42 2135
6414.17 2172
6414.93 2221
6415.68 2197
6416.44 2218
6417.19 2329
6417.95 2249
6418.70 2260
6419.46 2289
6420.21 2232
6420.97 2208
6421.72 2208
6422.48 2164
6423.24 2096
6423.99 2151
6424.75 2150
6425.50 2147
6426.26 2089
6427.01 2107
6427.77 2080
6428.53 2117
6429.28 2131
6430.04 2144
6430.79 2130
6431.55 2154
6432.31 2188
6433.06 2195
6433.82 2209
6434.58 2209
6435.33 2204
6436.09 2212
6436.85 2199
6437.60 2248
6438.36 2271
6439.11 2246
6439.87 2310
6440.63 2322
6441.38 2331
6442.14 2274
6442.90 2296
6443.66 2369
6444.41 2374
6445.17 2330
6445.93 2347
6446.68 2350
6447.44 2384
6448.20 2341
6448.95 2435
6449.71 2444
6450.47 2482
6451.23 2482
6451.98 2495
6452.74 2474
6453.50 2444
6454.26 2425
6455.01 2511
6455.77 2509
6456.53 2525
6457.29 2482
6458.04 2558
6458.80 2544
6459.56 2528
6460.32 2610
6461.08 2568
6461.83 2618
6462.59 2616
6463.35 2625
6464.11 2678
6464.87 2786
6465.62 2867
6466.38 2865
6467.14 2948
6467.90 2981
6468.66 3028
6469.42 3045
6470.17 2974
6470.93 2982
6471.69 2998
6472.45 2969
6473.21 2983
6473.97 3040
6474.72 3048
6475.48 3116
6476.24 3141
6477.00 3146
6477.76 3232
6478.52 3245
6479.28 3336
6480.04 3310
6480.80 3356
6481.56 3445
6482.31 3454
6483.07 3554
6483.83 3584
6484.59 3577
6485.35 3616
6486.11 3709
6486.87 3714
6487.63 3722
6488.39 3810
6489.15 3883
6489.91 3914
6490.67 4025
6491.43 4091
6492.19 4158
6492.95 4244
6493.71 4221
6494.47 4248
6495.23 4258
6495.99 4312
6496.75 4297
6497.51 4251
6498.27 4234
6499.03 4261
6499.79 4188
6500.55 4236
6501.31 4262
6502.07 4358
6502.83 4475
6503.59 4701
6504.35 5101
6505.11 5868
6505.87 7054
6506.63 8681
6507.39 10449
6508.15 12236
6508.91 13513
6509.67 13972
6510.43 13880
6511.19 13377
6511.96 12374
6512.72 11093
6513.48 9870
6514.24 8726
6515.00 7757
6515.76 6884
6516.52 6330
6517.28 5890
6518.04 5453
6518.80 5090
6519.57 4835
6520.33 4731
6521.09 4704
6521.85 4618
6522.61 4622
6523.37 4595
6524.14 4649
6524.90 4704
6525.66 4873
6526.42 4988
6527.18 5216
6527.94 5339
6528.71 5412
6529.47 5449
6530.23 5462
6530.99 5360
6531.75 5258
6532.52 5270
6533.28 5292
6534.04 5523
6534.80 5965
6535.56 6498
6536.33 6862
6537.09 7170
6537.85 7187
6538.61 7025
6539.38 6721
6540.14 6446
6540.90 5966
6541.66 5578
6542.43 5270
6543.19 5102
6543.95 4852
6544.71 4768
6545.48 4693
6546.24 4687
6547.00 4723
6547.77 4828
6548.53 4774
6549.29 4652
6550.06 4606
6550.82 4529
6551.58 4514
6552.34 4424
6553.11 4389
6553.87 4401
6554.63 4300
6555.40 4290
6556.16 4325
6556.93 4252
6557.69 4311
6558.45 4307
6559.22 4308
6559.98 4416
6560.74 4386
6561.51 4403
6562.27 4474
6563.03 4519
6563.80 4464
6564.56 4489
6565.33 4469
6566.09 4569
6566.85 4621
6567.62 4616
6568.38 4574
6569.15 4501
6569.91 4491
6570.68 4499
6571.44 4555
6572.20 4554
6572.97 4583
6573.73 4630
6574.50 4559
6575.26 4689
6576.03 4641
6576.79 4653
6577.56 4661
6578.32 4651
6579.09 4664
6579.85 4750
6580.62 4733
6581.38 4695
6582.15 4730
6582.91 4834
6583.68 4819
6584.44 4810
6585.21 4830
6585.97 4780
6586.74 4772
6587.50 4749
6588.27 4751
6589.03 4771
6589.80 4758
6590.56 4868
6591.33 4879
6592.09 4994
6592.86 5122
6593.63 5369
6594.39 5604
6595.16 5760
6595.92 5923
6596.69 5951
6597.45 5884
6598.22 5762
6598.99 5574
6599.75 5409
6600.52 5237
6601.28 4909
6602.05 4838
6602.82 4741
6603.58 4537
6604.35 4391
6605.11 4361
6605.88 4324
6606.65 4333
6607.41 4273
6608.18 4328
6608.95 4300
6609.71 4260
6610.48 4269
6611.25 4319
6612.01 4270
6612.78 4248
6613.55 4210
6614.31 4189
6615.08 4172
6615.85 4177
6616.61 4154
6617.38 4188
6618.15 4165
6618.92 4258
6619.68 4382
6620.45 4504
6621.22 4619
6621.98 4838
6622.75 4990
6623.52 5204
6624.29 5292
6625.05 5335
6625.82 5286
6626.59 5092
6627.36 4905
6628.12 4819
6628.89 4661
6629.66 4565
6630.43 4376
6631.20 4362
6631.96 4390
6632.73 4417
6633.50 4417
6634.27 4511
6635.04 4727
6635.80 4854
6636.57 4921
6637.34 4917
6638.11 4975
6638.88 5053
6639.64 5150
6640.41 5303
6641.18 5449
6641.95 5606
6642.72 5650
6643.49 5654
6644.26 5553
6645.02 5421
6645.79 5243
6646.56 5010
6647.33 4747
6648.10 4525
6648.87 4251
6649.64 4117
6650.41 3988
6651.17 3856
6651.94 3836
6652.71 3787
6653.48 3673
6654.25 3623
6655.02 3554
6655.79 3582
6656.56 3489
6657.33 3434
6658.10 3476
6658.87 3404
6659.64 3374
6660.41 3400
6661.17 3331
6661.94 3383
6662.71 3404
6663.48 3410
6664.25 3381
6665.02 3389
6665.79 3404
6666.56 3338
6667.33 3387
6668.10 3408
6668.87 3492
6669.64 3568
6670.41 3673
6671.18 3717
6671.95 3772
6672.72 3715
6673.49 3794
6674.26 3766
6675.03 3703
6675.80 3670
6676.58 3646
6677.35 3672
6678.12 3664
6678.89 3755
6679.66 3759
6680.43 3807
6681.20 3790
6681.97 3797
6682.74 3854
6683.51 3877
6684.28 3916
6685.05 4016
6685.82 4195
6686.59 4223
6687.37 4220
6688.14 4211
6688.91 4180
6689.68 4034
6690.45 3906
6691.22 3749
6691.99 3672
6692.76 3547
6693.54 3479
6694.31 3474
6695.08 3406
6695.85 3387
6696.62 3381
6697.39 3273
6698.17 3262
6698.94 3272
6699.71 3291
6700.48 3296
6701.25 3298
6702.02 3256
6702.80 3246
6703.57 3222
6704.34 3209
6705.11 3147
6705.88 3169
6706.66 3156
6707.43 3086
6708.20 3048
6708.97 2986
6709.75 2984
6710.52 2981
6711.29 2896
6712.06 2925
6712.84 2920
6713.61 2821
6714.38 2865
6715.15 2876
6715.93 2815
6716.70 2810
6717.47 2831
6718.24 2800
6719.02 2831
6719.79 2759
6720.56 2740
6721.34 2756
6722.11 2809
6722.88 2783
6723.66 2774
6724.43 2725
6725.20 2705
6725.98 2720
6726.75 2702
6727.52 2709
6728.30 2692
6729.07 2698
6729.84 2754
6730.62 2704
6731.39 2674
6732.16 2722
6732.94 2721
6733.71 2801
6734.48 2747
6735.26 2759
6736.03 2793
6736.81 2877
6737.58 2859
6738.35 2815
6739.13 2813
6739.90 2836
6740.68 2875
6741.45 2844
6742.22 2862
6743.00 2854
6743.77 2897
6744.55 2915
6745.32 2878
6746.10 2903
6746.87 2891
6747.65 2950
6748.42 2983
6749.19 3047
6749.97 3048
6750.74 3107
6751.52 3126
6752.29 3156
6753.07 3297
6753.84 3452
6754.62 3494
6755.39 3570
6756.17 3471
6756.94 3414
6757.72 3394
6758.49 3265
6759.27 3189
6760.04 3180
6760.82 3192
6761.59 3139
6762.37 3129
6763.15 3116
6763.92 3058
6764.70 3062
6765.47 3118
6766.25 3042
6767.02 3103
6767.80 3117
6768.57 3210
6769.35 3202
6770.13 3181
6770.90 3080
6771.68 3038
6772.45 2995
6773.23 2883
6774.01 2871
6774.78 2920
6775.56 2864
6776.33 2812
6777.11 2801
6777.89 2675
6778.66 2711
6779.44 2724
6780.22 2729
6780.99 2726
6781.77 2705
6782.55 2647
6783.32 2653
6784.10 2638
6784.88 2620
6785.65 2592
6786.43 2580
6787.21 2559
6787.98 2575
6788.76 2572
6789.54 2489
6790.31 2469
6791.09 2504
6791.87 2521
6792.64 2506
6793.42 2469
6794.20 2457
6794.98 2418
6795.75 2447
6796.53 2451
6797.31 2433
6798.09 2420
6798.86 2457
6799.64 2434
6800.42 2453
6801.20 2415
6801.97 2429
6802.75 2411
6803.53 2485
6804.31 2502
6805.08 2539
6805.86 2578
6806.64 2629
6807.42 2637
6808.20 2575
6808.97 2599
6809.75 2567
6810.53 2537
6811.31 2566
6812.09 2511
6812.87 2474
6813.64 2490
6814.42 2568
6815.20 2493
6815.98 2474
6816.76 2530
6817.54 2533
6818.31 2474
6819.09 2538
6819.87 2532
6820.65 2560
6821.43 2509
6822.21 2522
6822.99 2524
6823.77 2478
6824.54 2492
6825.32 2528
6826.10 2519
6826.88 2458
6827.66 2438
6828.44 2515
6829.22 2455
6830.00 2417
6830.78 2408
6831.56 2387
6832.34 2422
6833.12 2437
6833.90 2511
6834.67 2521
6835.45 2614
6836.23 2727
6837.01 2938
6837.79 3238
6838.57 3391
6839.35 3521
6840.13 3593
6840.91 3629
6841.69 3515
6842.47 3449
6843.25 3381
6844.03 3152
6844.81 2995
6845.59 2960
6846.37 2924
6847.15 2913
6847.93 2931
6848.71 2960
6849.49 2980
6850.27 3143
6851.05 3266
6851.84 3330
6852.62 3409
6853.40 3316
6854.18 3342
6854.96 3242
6855.74 3138
6856.52 3019
6857.30 2974
6858.08 2808
6858.86 2788
6859.64 2804
6860.42 2775
6861.20 2716
6861.99 2718
6862.77 2691
6863.55 2731
6864.33 2810
6865.11 2758
6865.89 2741
6866.67 2743
6867.45 2799
6868.24 2820
6869.02 2833
6869.80 2829
6870.58 2886
6871.36 2895
6872.14 2927
6872.93 2898
6873.71 2969
6874.49 3063
6875.27 3036
6876.05 3107
6876.83 3108
6877.62 3142
6878.40 3179
6879.18 3341
6879.96 3441
6880.74 3682
6881.53 3892
6882.31 4103
6883.09 4350
6883.87 4471
6884.66 4476
6885.44 4402
6886.22 4432
6887.00 4402
6887.79 4367
6888.57 4474
6889.35 4569
6890.13 4590
6890.92 4526
6891.70 4462
6892.48 4382
6893.27 4274
6894.05 4142
6894.83 3955
6895.61 3840
6896.40 3748
6897.18 3735
6897.96 3716
6898.75 3605
6899.53 3581
6900.31 3541
6901.10 3538
6901.88 3534
6902.66 3526
6903.45 3544
6904.23 3519
6905.01 3503
6905.80 3498
6906.58 3417
6907.36 3388
6908.15 3405
6908.93 3355
6909.72 3389
6910.50 3344
6911.28 3248
6912.07 3241
6912.85 3282
6913.64 3265
6914.42 3300
6915.20 3305
6915.99 3262
6916.77 3281
6917.56 3257
6918.34 3243
6919.12 3283
6919.91 3288
6920.69 3258
6921.48 3314
6922.26 3303
6923.05 3325
6923.83 3313
6924.62 3386
6925.40 3429
6926.19 3384
6926.97 3447
6927.75 3433
6928.54 3466
6929.32 3502
6930.11 3477
6930.89 3533
6931.68 3565
6932.46 3623
6933.25 3594
6934.04 3671
6934.82 3672
6935.61 3637
6936.39 3680
6937.18 3767
6937.96 3899
6938.75 3983
6939.53 4160
6940.32 4265
6941.10 4432
6941.89 4641
6942.67 4815
6943.46 4923
6944.25 4991
6945.03 5021
6945.82 5050
6946.60 4954
6947.39 4987
6948.18 5113
6948.96 5100
6949.75 5048
6950.53 5066
6951.32 5007
6952.11 5022
6952.89 4968
6953.68 4893
6954.47 4840
6955.25 4816
6956.04 4838
6956.82 4834
6957.61 4763
6958.40 4739
6959.18 4780
6959.97 4778
6960.76 4860
6961.54 4861
6962.33 4858
6963.12 4950
6963.90 5051
6964.69 5157
6965.48 5302
6966.27 5480
6967.05 5617
6967.84 5857
6968.63 6029
6969.41 6193
6970.20 6375
6970.99 6414
6971.78 6466
6972.56 6499
6973.35 6543
6974.14 6520
6974.93 6451
6975.71 6418
6976.50 6447
6977.29 6524
6978.08 6675
6978.86 6811
6979.65 7125
6980.44 7636
6981.23 8335
6982.01 9286
6982.80 10572
6983.59 12412
6984.38 14605
6985.17 16762
6985.95 18497
6986.74 19527
6987.53 19822
6988.32 19393
6989.11 18360
6989.90 16959
6990.68 15160
6991.47 13292
6992.26 11687
6993.05 10249
6993.84 8985
6994.63 8086
6995.42 7197
6996.20 6470
6996.99 5926
6997.78 5553
6998.57 5202
6999.36 4927
7000.15 4765
7000.94 4637
7001.73 4548
7002.52 4386
7003.30 4184
7004.09 4081
7004.88 4026
7005.67 3875
7006.46 3796
7007.25 3689
7008.04 3669
7008.83 3598
7009.62 3601
7010.41 3550
7011.20 3657
7011.99 3708
7012.78 3813
7013.57 3888
7014.36 3883
7015.15 3971
7015.94 3978
7016.73 3971
7017.52 3967
7018.31 3898
7019.10 3877
7019.89 3868
7020.68 3903
7021.47 3931
7022.26 4004
7023.05 4045
7023.84 4167
7024.63 4208
7025.42 4304
7026.21 4324
7027.00 4258
7027.79 4210
7028.58 4107
7029.37 4051
7030.16 4003
7030.95 3878
7031.74 3890
7032.53 3856
7033.32 3791
7034.11 3870
7034.90 3837
7035.70 3793
7036.49 3877
7037.28 3918
7038.07 4016
7038.86 4011
7039.65 4026
7040.44 4038
7041.23 4079
7042.02 4128
7042.82 4123
7043.61 4116
7044.40 4115
7045.19 4152
7045.98 4092
7046.77 4194
7047.56 4188
7048.36 4161
7049.15 4283
7049.94 4371
7050.73 4423
7051.52 4487
7052.31 4553
7053.11 4589
7053.90 4502
7054.69 4309
7055.48 4252
7056.27 4114
7057.07 4078
7057.86 4080
7058.65 4050
7059.44 4006
7060.24 3931
7061.03 3889
7061.82 3886
7062.61 3848
7063.40 3828
7064.20 3728
7064.99 3682
7065.78 3745
7066.58 3531
7067.37 3501
7068.16 3478
7068.95 3419
7069.75 3340
7070.54 3291
7071.33 3251
7072.13 3221
7072.92 3112
7073.71 3085
7074.50 3038
7075.30 3009
7076.09 3002
7076.88 2968
7077.68 2877
7078.47 2839
7079.26 2798
7080.06 2799
7080.85 2793
7081.64 2740
7082.44 2728
7083.23 2673
7084.02 2665
7084.82 2626
7085.61 2629
7086.41 2635
7087.20 2653
7087.99 2630
7088.79 2637
7089.58 2628
7090.38 2525
7091.17 2550
7091.96 2577
7092.76 2538
7093.55 2529
7094.35 2472
7095.14 2442
7095.93 2414
7096.73 2352
7097.52 2360
7098.32 2271
7099.11 2295
7099.91 2307
7100.70 2300
7101.50 2293
7102.29 2299
7103.09 2295
7103.88 2259
7104.67 2220
7105.47 2246
7106.26 2248
7107.06 2236
7107.85 2224
7108.65 2189
7109.44 2190
7110.24 2175
7111.03 2165
7111.83 2131
7112.62 2139
7113.42 2099
7114.22 2073
7115.01 2090
7115.81 2118
7116.60 2101
7117.40 2043
7118.19 2004
7118.99 2045
7119.78 2075
7120.58 2048
7121.38 2017
7122.17 2036
7122.97 2071
7123.76 2055
7124.56 2003
7125.35 1983
7126.15 1991
7126.95 2010
7127.74 2020
7128.54 2037
7129.34 1962
7130.13 2112
7130.93 2109
7131.72 2073
7132.52 1958
7133.32 1977
7134.11 1992
7134.91 1993
7135.71 1954
7136.50 1927
7137.30 1905
7138.10 1881
7138.89 1872
7139.69 1874
7140.49 1891
7141.28 1807
7142.08 1835
7142.88 1792
7143.67 1776
7144.47 1774
7145.27 1789
7146.06 1765
7146.86 1749
7147.66 1755
7148.46 1706
7149.25 1722
7150.05 1748
7150.85 1729
7151.65 1691
7152.44 1701
7153.24 1717
7154.04 1725
7154.84 1693
7155.63 1732
7156.43 1720
7157.23 1756
7158.03 1726
7158.82 1703
7159.62 1686
7160.42 1703
7161.22 1697
7162.02 1670
7162.81 1679
7163.61 1677
7164.41 1636
7165.21 1620
7166.01 1606
7166.80 1621
7167.60 1619
7168.40 1603
7169.20 1590
7170.00 1546
7170.80 1576
7171.60 1546
7172.39 1543
7173.19 1555
7173.99 1531
7174.79 1559
7175.59 1534
7176.39 1552
7177.19 1599
7177.99 1547
7178.78 1489
7179.58 1515
7180.38 1511
7181.18 1564
7181.98 1543
7182.78 1561
7183.58 1574
7184.38 1547
7185.18 1550
7185.98 1510
7186.78 1498
7187.58 1536
7188.37 1476
7189.17 1505
7189.97 1492
7190.77 1511
7191.57 1547
7192.37 1555
7193.17 1548
7193.97 1521
7194.77 1485
7195.57 1496
7196.37 1532
7197.17 1479
7197.97 1489
7198.77 1517
7199.57 1468
7200.37 1461
7201.17 1447
7201.97 1467
7202.77 1485
7203.57 1453
7204.37 1476
7205.17 1503
7205.97 1560
7206.77 1505
7207.57 1490
7208.38 1520
7209.18 1522
7209.98 1477
7210.78 1466
7211.58 1512
7212.38 1509
7213.18 1523
7213.98 1540
7214.78 1508
7215.58 1499
7216.38 1535
7217.18 1512
7217.99 1527
7218.79 1550
7219.59 1522
7220.39 1539
7221.19 1527
7221.99 1518
7222.79 1478
7223.59 1502
7224.40 1520
7225.20 1528
7226.00 1545
7226.80 1507
7227.60 1484
7228.40 1460
7229.21 1490
7230.01 1486
7230.81 1472
7231.61 1473
7232.41 1505
7233.22 1482
7234.02 1523
7234.82 1520
7235.62 1565
7236.42 1620
7237.23 1607
7238.03 1600
7238.83 1611
7239.63 1616
7240.43 1532
7241.24 1581
7242.04 1531
7242.84 1522
7243.64 1501
7244.45 1495
7245.25 1454
7246.05 1448
7246.86 1451
7247.66 1488
7248.46 1456
7249.26 1462
7250.07 1468
7250.87 1477
7251.67 1472
7252.48 1450
7253.28 1475
7254.08 1445
7254.88 1487
7255.69 1454
7256.49 1471
7257.29 1435
7258.10 1393
7258.90 1353
7259.70 1410
7260.51 1434
7261.31 1442
7262.12 1424
7262.92 1412
7263.72 1402
7264.53 1437
7265.33 1465
7266.13 1444
7266.94 1457
7267.74 1444
7268.55 1479
7269.35 1458
7270.15 1449
7270.96 1438
7271.76 1426
7272.57 1435
7273.37 1471
7274.17 1471
7274.98 1452
7275.78 1511
7276.59 1505
7277.39 1433
7278.20 1473
7279.00 1449
7279.80 1517
7280.61 1526
7281.41 1545
7282.22 1587
7283.02 1653
7283.83 1703
7284.63 1773
7285.44 1799
7286.24 1737
7287.05 1729
7287.85 1752
7288.66 1744
7289.46 1683
7290.27 1692
7291.07 1664
7291.88 1617
7292.68 1608
7293.49 1603
7294.29 1567
7295.10 1568
7295.90 1558
7296.71 1618
7297.52 1577
7298.32 1552
7299.13 1586
7299.93 1611
7300.74 1677
7301.54 1637
7302.35 1628
7303.16 1608
7303.96 1656
7304.77 1682
7305.57 1671
7306.38 1656
7307.19 1675
7307.99 1695
7308.80 1705
7309.60 1757
7310.41 1827
7311.22 1837
7312.02 1867
7312.83 1938
7313.64 1877
7314.44 1869
7315.25 1903
7316.05 1946
7316.86 2045
7317.67 2139
7318.47 2318
7319.28 2531
7320.09 2661
7320.89 2749
7321.70 2716
7322.51 2689
7323.32 2588
7324.12 2438
7324.93 2296
7325.74 2231
7326.54 2122
7327.35 2094
7328.16 2035
7328.97 2021
7329.77 1910
7330.58 1954
7331.39 1967
7332.19 1931
7333.00 1923
7333.81 1891
7334.62 1958
7335.42 1934
7336.23 1869
7337.04 1878
7337.85 1896
7338.66 1887
7339.46 1927
7340.27 1870
7341.08 1849
7341.89 1836
7342.70 1830
7343.50 1834
7344.31 1812
7345.12 1813
7345.93 1757
7346.74 1720
7347.54 1734
7348.35 1726
7349.16 1696
7349.97 1718
7350.78 1715
7351.59 1674
7352.39 1637
7353.20 1661
7354.01 1632
7354.82 1596
7355.63 1634
7356.44 1637
7357.25 1671
7358.06 1702
7358.86 1722
7359.67 1745
7360.48 1789
7361.29 1840
7362.10 1820
7362.91 1844
7363.72 1877
7364.53 1830
7365.34 1821
7366.15 1763
7366.96 1752
7367.77 1749
7368.57 1683
7369.38 1651
7370.19 1625
7371.00 1595
7371.81 1571
7372.62 1582
7373.43 1567
7374.24 1566
7375.05 1550
7375.86 1547
7376.67 1491
7377.48 1535
7378.29 1560
7379.10 1595
7379.91 1561
7380.72 1607
7381.53 1674
7382.34 1632
7383.15 1682
7383.96 1664
7384.77 1656
7385.58 1662
7386.39 1578
7387.20 1570
7388.01 1559
7388.83 1505
7389.64 1522
7390.45 1476
7391.26 1479
7392.07 1478
7392.88 1510
7393.69 1457
7394.50 1419
7395.31 1418
7396.12 1444
7396.93 1415
7397.74 1427
7398.56 1450
7399.37 1446
7400.18 1447
7400.99 1449
7401.80 1419
7402.61 1449
7403.42 1472
7404.23 1439
7405.05 1416
7405.86 1411
7406.67 1394
7407.48 1357
7408.29 1368
7409.10 1404
7409.91 1399
7410.73 1397
7411.54 1371
7412.35 1369
7413.16 1392
7413.97 1352
7414.79 1309
7415.60 1295
7416.41 1310
7417.22 1328
7418.03 1309
7418.85 1308
7419.66 1297
7420.47 1294
7421.28 1336
7422.10 1324
7422.91 1299
7423.72 1298
7424.53 1300
7425.35 1287
7426.16 1325
7426.97 1263
7427.78 1268
7428.60 1258
7429.41 1263
7430.22 1299
7431.03 1249
7431.85 1263
7432.66 1262
7433.47 1256
7434.29 1240
7435.10 1259
7435.91 1299
7436.73 1276
7437.54 1258
7438.35 1239
7439.17 1252
7439.98 1225
7440.79 1276
7441.61 1238
7442.42 1237
7443.23 1239
7444.05 1265
7444.86 1268
7445.67 1303
7446.49 1246
7447.30 1240
7448.11 1306
7448.93 1264
7449.74 1248
7450.56 1269
7451.37 1265
7452.18 1241
7453.00 1267
7453.81 1253
7454.63 1268
7455.44 1290
7456.26 1314
7457.07 1281
7457.88 1322
7458.70 1292
7459.51 1318
7460.33 1303
7461.14 1257
7461.96 1274
7462.77 1287
7463.59 1280
7464.40 1296
7465.21 1317
7466.03 1319
7466.84 1354
7467.66 1318
7468.47 1306
7469.29 1305
7470.10 1363
7470.92 1386
7471.73 1397
7472.55 1386
7473.36 1394
7474.18 1380
7474.99 1374
7475.81 1406
7476.63 1391
7477.44 1372
7478.26 1366
7479.07 1364
7479.89 1350
7480.70 1345
7481.52 1385
7482.33 1386
7483.15 1379
7483.97 1386
7484.78 1407
7485.60 1402
7486.41 1383
7487.23 1372
7488.05 1359
7488.86 1364
7489.68 1339
7490.49 1313
7491.31 1327
7492.13 1309
7492.94 1365
7493.76 1321
7494.57 1334
7495.39 1299
7496.21 1286
7497.02 1302
7497.84 1318
7498.66 1305
7499.47 1281
7500.29 1327
7501.11 1357
7501.92 1374
7502.74 1348
7503.56 1344
7504.37 1309
7505.19 1360
7506.01 1378
7506.82 1350
7507.64 1303
7508.46 1322
7509.28 1342
7510.09 1319
7510.91 1292
7511.73 1311
7512.55 1319
7513.36 1350
7514.18 1351
7515.00 1309
7515.81 1309
7516.63 1299
7517.45 1322
7518.27 1321
7519.09 1317
7519.90 1345
7520.72 1346
7521.54 1370
7522.36 1325
7523.17 1328
7523.99 1338
7524.81 1336
7525.63 1327
7526.45 1317
7527.26 1320
7528.08 1275
7528.90 1307
7529.72 1359
7530.54 1349
7531.36 1346
7532.17 1281
7532.99 1344
7533.81 1319
7534.63 1259
7535.45 1281
7536.27 1338
7537.09 1336
7537.90 1312
7538.72 1299
7539.54 1289
7540.36 1312
7541.18 1362
7542.00 1343
7542.82 1336
7543.64 1352
7544.45 1317
7545.27 1324
7546.09 1337
7546.91 1303
7547.73 1301
7548.55 1341
7549.37 1341
7550.19 1320
7551.01 1301
7551.83 1324
7552.65 1377
7553.47 1340
7554.29 1344
7555.11 1344
7555.93 1377
7556.75 1345
7557.57 1347
7558.39 1354
7559.21 1334
7560.03 1356
7560.85 1368
7561.67 1411
7562.49 1400
7563.31 1369
7564.13 1399
7564.95 1393
7565.77 1402
7566.59 1410
7567.41 1427
7568.23 1473
7569.05 1436
7569.87 1439
7570.69 1458
7571.51 1484
7572.33 1471
7573.15 1521
7573.97 1481
7574.79 1487
7575.61 1500
7576.43 1514
7577.25 1499
7578.07 1502
7578.89 1520
7579.72 1529
7580.54 1533
7581.36 1528
7582.18 1516
7583.00 1538
7583.82 1571
7584.64 1549
7585.46 1574
7586.29 1590
7587.11 1589
7587.93 1613
7588.75 1575
7589.57 1601
7590.39 1629
7591.21 1670
7592.04 1630
7592.86 1623
7593.68 1612
7594.50 1711
7595.32 1698
7596.14 1732
7596.97 1722
7597.79 1723
7598.61 1724
7599.43 1806
7600.25 1806
7601.08 1835
7601.90 1823
7602.72 1878
7603.54 1927
7604.37 1938
7605.19 1906
7606.01 1947
7606.83 1977
7607.65 1961
7608.48 1969
7609.30 1910
7610.12 1970
7610.95 1951
7611.77 1895
7612.59 1887
7613.41 1932
7614.24 2013
7615.06 1987
7615.88 2028
7616.71 2057
7617.53 2175
7618.35 2242
7619.17 2349
7620.00 2381
7620.82 2376
7621.64 2349
7622.47 2361
7623.29 2373
7624.11 2322
7624.94 2275
7625.76 2273
7626.58 2307
7627.41 2323
7628.23 2308
7629.05 2258
7629.88 2241
7630.70 2210
7631.53 2203
7632.35 2203
7633.17 2209
7634.00 2187
7634.82 2121
7635.65 2090
7636.47 1999
7637.29 1986
7638.12 1972
7638.94 1911
7639.77 1917
7640.59 1882
7641.41 1892
7642.24 1874
7643.06 1823
7643.89 1859
7644.71 1889
7645.54 1874
7646.36 1917
7647.19 1942
7648.01 1894
7648.84 1950
7649.66 1908
7650.48 1884
7651.31 1826
7652.13 1808
7652.96 1756
7653.78 1753
7654.61 1725
7655.43 1697
7656.26 1687
7657.08 1667
7657.91 1638
7658.74 1611
7659.56 1604
7660.39 1627
7661.21 1606
7662.04 1583
7662.86 1576
7663.69 1599
7664.51 1564
7665.34 1584
7666.16 1633
7666.99 1647
7667.82 1634
7668.64 1585
7669.47 1611
7670.29 1610
7671.12 1580
7671.94 1578
7672.77 1583
7673.60 1519
7674.42 1551
7675.25 1560
7676.08 1560
7676.90 1567
7677.73 1583
7678.55 1604
7679.38 1565
7680.21 1581
7681.03 1589
7681.86 1616
7682.69 1659
7683.51 1705
7684.34 1746
7685.17 1728
7685.99 1804
7686.82 1800
7687.65 1803
7688.47 1759
7689.30 1711
7690.13 1690
7690.95 1684
7691.78 1680
7692.61 1647
7693.44 1643
7694.26 1615
7695.09 1632
7695.92 1583
7696.74 1614
7697.57 1651
7698.40 1700
7699.23 1688
7700.05 1643
7700.88 1653
7701.71 1648
7702.54 1702
7703.36 1665
7704.19 1611
7705.02 1554
7705.85 1549
7706.67 1524
7707.50 1511
7708.33 1511
7709.16 1499
7709.99 1502
7710.81 1507
7711.64 1454
7712.47 1492
7713.30 1521
7714.13 1480
7714.96 1445
7715.78 1464
7716.61 1426
7717.44 1439
7718.27 1499
7719.10 1442
7719.93 1421
7720.75 1402
7721.58 1379
7722.41 1389
7723.24 1385
7724.07 1375
7724.90 1388
7725.73 1356
7726.56 1387
7727.38 1381
7728.21 1431
7729.04 1397
7729.87 1388
7730.70 1459
7731.53 1462
7732.36 1409
7733.19 1431
7734.02 1430
7734.85 1367
7735.68 1373
7736.51 1342
7737.34 1346
7738.16 1336
7738.99 1296
7739.82 1307
7740.65 1289
7741.48 1285
7742.31 1289
7743.14 1304
7743.97 1290
7744.80 1280
7745.63 1275
7746.46 1301
7747.29 1239
7748.12 1285
7748.95 1272
7749.78 1267
7750.61 1286
7751.44 1217
7752.27 1210
7753.10 1248
7753.93 1279
7754.76 1213
7755.59 1248
7756.43 1256
7757.26 1223
7758.09 1272
7758.92 1307
7759.75 1262
7760.58 1264
7761.41 1288
7762.24 1317
7763.07 1286
7763.90 1272
7764.73 1282
7765.56 1265
7766.39 1246
7767.23 1270
7768.06 1314
7768.89 1293
7769.72 1309
7770.55 1312
7771.38 1315
7772.21 1318
7773.04 1301
7773.88 1301
7774.71 1300
7775.54 1350
7776.37 1336
7777.20 1322
7778.03 1328
7778.87 1306
7779.70 1338
7780.53 1356
7781.36 1348
7782.19 1357
7783.02 1345
7783.86 1335
7784.69 1333
7785.52 1332
7786.35 1298
7787.18 1373
7788.02 1370
7788.85 1329
7789.68 1333
7790.51 1382
7791.35 1393
7792.18 1368
7793.01 1360
7793.84 1345
7794.68 1400
7795.51 1417
7796.34 1464
7797.17 1445
7798.01 1454
7798.84 1484
7799.67 1431
7800.50 1458
7801.34 1456
7802.17 1484
7803.00 1480
7803.84 1509
7804.67 1488
7805.50 1508
7806.34 1523
7807.17 1511
7808.00 1550
7808.84 1512
7809.67 1558
7810.50 1580
7811.34 1618
7812.17 1665
7813.00 1700
7813.84 1757
7814.67 1775
7815.50 1783
7816.34 1811
7817.17 1815
7818.00 1848
7818.84 1824
7819.67 1822
7820.51 1858
7821.34 1898
7822.17 1913
7823.01 1945
7823.84 1929
7824.68 1974
7825.51 1953
7826.34 1938
7827.18 1931
7828.01 1911
7828.85 1822
7829.68 1826
7830.52 1843
7831.35 1817
7832.19 1827
7833.02 1815
7833.85 1850
7834.69 1903
7835.52 1878
7836.36 1924
7837.19 1936
7838.03 1877
7838.86 1856
7839.70 1860
7840.53 1801
7841.37 1769
7842.20 1747
7843.04 1743
7843.87 1672
7844.71 1620
7845.54 1615
7846.38 1639
7847.22 1575
7848.05 1603
7848.89 1573
7849.72 1617
7850.56 1553
7851.39 1573
7852.23 1569
7853.06 1562
7853.90 1571
7854.74 1579
7855.57 1576
7856.41 1584
7857.24 1599
7858.08 1570
7858.91 1608
7859.75 1614
7860.59 1613
7861.42 1616
7862.26 1604
7863.09 1613
7863.93 1614
7864.77 1514
7865.60 1567
7866.44 1564
7867.28 1581
7868.11 1544
7868.95 1579
7869.79 1607
7870.62 1681
7871.46 1671
7872.30 1700
7873.13 1696
7873.97 1668
7874.81 1743
7875.64 1707
7876.48 1793
7877.32 1822
7878.15 1847
7878.99 1887
7879.83 1989
7880.67 1993
7881.50 1979
7882.34 2019
7883.18 2057
7884.01 1971
7884.85 1945
7885.69 1889
7886.53 1862
7887.36 1857
7888.20 1814
7889.04 1786
7889.88 1823
7890.71 1818
7891.55 1823
7892.39 1843
7893.23 1864
7894.07 1865
7894.90 1890
7895.74 1847
7896.58 1832
7897.42 1761
7898.25 1802
7899.09 1793
7899.93 1821
7900.77 1678
7901.61 1651
7902.45 1704
7903.28 1665
7904.12 1606
7904.96 1617
7905.80 1611
7906.64 1613
7907.48 1605
7908.32 1587
7909.15 1641
7909.99 1622
7910.83 1628
7911.67 1626
7912.51 1616
7913.35 1625
7914.19 1642
7915.03 1696
7915.86 1690
7916.70 1657
7917.54 1672
7918.38 1654
7919.22 1652
7920.06 1625
7920.90 1602
7921.74 1592
7922.58 1575
7923.42 1547
7924.26 1486
7925.10 1495
7925.94 1498
7926.78 1496
7927.61 1477
7928.45 1452
7929.29 1454
7930.13 1519
7930.97 1517
7931.81 1503
7932.65 1490
7933.49 1471
7934.33 1494
7935.17 1529
7936.01 1471
7936.85 1466
7937.69 1479
7938.53 1468
7939.37 1473
7940.21 1463
7941.05 1478
7941.90 1473
7942.74 1496
7943.58 1506
7944.42 1502
7945.26 1477
7946.10 1473
7946.94 1449
7947.78 1507
7948.62 1499
7949.46 1526
7950.30 1568
7951.14 1613
7951.98 1581
7952.82 1619
7953.66 1649
7954.51 1675
7955.35 1704
7956.19 1738
7957.03 1734
7957.87 1770
7958.71 1806
7959.55 1831
7960.39 1805
7961.24 1829
7962.08 1827
7962.92 1803
7963.76 1780
7964.60 1815
7965.44 1786
7966.29 1826
7967.13 1895
7967.97 1942
7968.81 2032
7969.65 2062
7970.49 2037
7971.34 2047
7972.18 1982
7973.02 1958
7973.86 1906
7974.70 1838
7975.55 1736
7976.39 1744
7977.23 1692
7978.07 1613
7978.92 1590
7979.76 1581
7980.60 1581
7981.44 1564
7982.29 1492
7983.13 1475
7983.97 1461
7984.81 1469
7985.66 1501
7986.50 1460
7987.34 1457
7988.18 1470
7989.03 1474
7989.87 1433
7990.71 1365
7991.56 1340
7992.40 1358
7993.24 1357
7994.08 1339
7994.93 1303
7995.77 1293
7996.61 1284
7997.46 1263
7998.30 1275
7999.14 1263
7999.99 1221
8000.83 1207
8001.68 1237
8002.52 1243
8003.36 1206
8004.21 1184
8005.05 1183
8005.89 1153
8006.74 1175
8007.58 1190
8008.43 1165
8009.27 1161
8010.11 1171
8010.96 1154
8011.80 1106
8012.65 1152
8013.49 1156
8014.33 1141
8015.18 1122
8016.02 1101
8016.87 1139
8017.71 1096
8018.56 1102
8019.40 1089
8020.24 1092
8021.09 1097
8021.93 1072
8022.78 1099
8023.62 1110
8024.47 1104
8025.31 1087
8026.16 1112
8027.00 1079
8027.85 1111
8028.69 1047
8029.54 1063
8030.38 1133
8031.23 1106
8032.07 1050
8032.92 1109
8033.76 1108
8034.61 1110
8035.45 1108
8036.30 1119
8037.14 1068
8037.99 1069
8038.83 1084
8039.68 1092
8040.53 1122
8041.37 1128
8042.22 1084
8043.06 1074
8043.91 1091
8044.75 1075
8045.60 1081
8046.45 1051
8047.29 1089
8048.14 1058
8048.98 1062
8049.83 1062
8050.68 1017
8051.52 1014
8052.37 1025
8053.21 1027
8054.06 1058
8054.91 1018
8055.75 1014
8056.60 1004
8057.45 1000
8058.29 1021
8059.14 976
8059.99 987
8060.83 1000
8061.68 995
8062.53 1001
8063.37 1003
8064.22 1008
8065.07 988
8065.91 944
8066.76 985
8067.61 1006
8068.45 988
8069.30 947
8070.15 990
8071.00 975
8071.84 972
8072.69 961
8073.54 942
8074.39 993
8075.23 963
8076.08 941
8076.93 964
8077.78 936
8078.62 934
8079.47 995
8080.32 931
8081.17 915
8082.01 899
8082.86 929
8083.71 943
8084.56 941
8085.41 957
8086.25 941
8087.10 943
8087.95 913
8088.80 948
8089.65 954
8090.49 950
8091.34 928
8092.19 940
8093.04 926
8093.89 932
8094.74 963
8095.58 968
8096.43 955
8097.28 956
8098.13 966
8098.98 947
8099.83 913
8100.68 909
8101.52 950
8102.37 945
8103.22 965
8104.07 901
8104.92 990
8105.77 981
8106.62 949
8107.47 947
8108.32 929
8109.17 930
8110.01 957
8110.86 981
8111.71 975
8112.56 974
8113.41 983
8114.26 982
8115.11 955
8115.96 912
8116.81 923
8117.66 899
8118.51 960
8119.36 939
8120.21 932
8121.06 975
8121.91 974
8122.76 988
8123.61 963
8124.46 968
8125.31 963
8126.16 952
8127.01 964
8127.86 978
8128.71 996
8129.56 1048
8130.41 1043
8131.26 985
8132.11 997
8132.96 1029
8133.81 1029
8134.66 1078
8135.51 1055
8136.36 1019
8137.21 1056
8138.06 983
8138.92 982
8139.77 986
8140.62 973
8141.47 989
8142.32 990
8143.17 1018
8144.02 975
8144.87 1000
8145.72 969
8146.57 1011
8147.42 1020
8148.28 1014
8149.13 988
8149.98 1015
8150.83 1010
8151.68 985
8152.53 966
8153.38 1008
8154.24 1053
8155.09 1034
8155.94 1056
8156.79 1051
8157.64 1035
8158.49 1021
8159.35 1020
8160.20 996
8161.05 1043
8161.90 1027
8162.75 1006
8163.61 998
8164.46 978
8165.31 937
8166.16 959
8167.01 961
8167.87 930
8168.72 929
8169.57 936
8170.42 933
8171.28 968
8172.13 967
8172.98 944
8173.83 956
8174.69 952
8175.54 943
8176.39 937
8177.24 906
8178.10 937
8178.95 961
8179.80 875
8180.66 879
8181.51 934
8182.36 887
8183.22 925
8184.07 913
8184.92 894
8185.77 925
8186.63 930
8187.48 880
8188.33 882
8189.19 888
8190.04 903
8190.89 891
8191.75 901
8192.60 899
8193.46 904
8194.31 953
8195.16 885
8196.02 922
8196.87 914
8197.72 913
8198.58 913
8199.43 926
8200.29 908
8201.14 896
8201.99 894
8202.85 904
8203.70 903
8204.56 886
8205.41 909
8206.26 885
8207.12 927
8207.97 907
8208.83 937
8209.68 910
8210.54 947
8211.39 911
8212.25 896
8213.10 916
8213.95 908
8214.81 917
8215.66 872
8216.52 923
8217.37 910
8218.23 904
8219.08 913
8219.94 928
8220.79 903
8221.65 959
8222.50 938
8223.36 954
8224.21 952
8225.07 965
8225.92 925
8226.78 931
8227.64 954
8228.49 890
8229.35 890
8230.20 922
8231.06 889
8231.91 943
8232.77 947
8233.62 900
8234.48 905
8235.34 959
8236.19 897
8237.05 926
8237.90 934
8238.76 902
8239.62 921
8240.47 909
8241.33 928
8242.18 902
8243.04 894
8243.90 934
8244.75 915
8245.61 943
8246.46 912
8247.32 949
8248.18 932
8249.03 929
8249.89 925
8250.75 925
8251.60 887
8252.46 924
8253.32 925
8254.17 925
8255.03 912
8255.89 941
8256.74 962
8257.60 974
8258.46 953
8259.32 934
8260.17 948
8261.03 977
8261.89 948
8262.74 926
8263.60 958
8264.46 922
8265.32 939
8266.17 942
8267.03 938
8267.89 939
8268.75 978
8269.60 989
8270.46 965
8271.32 1002
8272.18 1006
8273.03 991
8273.89 980
8274.75 1006
8275.61 1015
8276.47 1039
8277.32 1048
8278.18 1059
8279.04 1099
8279.90 1135
8280.76 1150
8281.61 1174
8282.47 1155
8283.33 1184
8284.19 1164
8285.05 1147
8285.91 1114
8286.76 1102
8287.62 1083
8288.48 1080
8289.34 1093
8290.20 1104
8291.06 1104
8291.92 1123
8292.77 1124
8293.63 1132
8294.49 1195
8295.35 1239
8296.21 1172
8297.07 1130
8297.93 1149
8298.79 1162
8299.65 1132
8300.51 1106
8301.36 1067
8302.22 1061
8303.08 1072
8303.94 1094
8304.80 1064
8305.66 1044
8306.52 1023
8307.38 1042
8308.24 1044
8309.10 1061
8309.96 1044
8310.82 1036
8311.68 1001
8312.54 996
8313.40 1009
8314.26 1009
8315.12 1001
8315.98 988
8316.84 1006
8317.70 975
8318.56 962
8319.42 921
8320.28 945
8321.14 939
8322.00 968
8322.86 946
8323.72 969
8324.58 953
8325.44 932
8326.30 951
8327.16 941
8328.02 945
8328.88 925
8329.74 941
8330.60 957
8331.46 969
8332.33 916
8333.19 979
8334.05 926
8334.91 939
8335.77 913
8336.63 957
8337.49 963
8338.35 965
8339.21 955
8340.07 956
8340.94 950
8341.80 941
8342.66 944
8343.52 937
8344.38 948
8345.24 949
8346.10 955
8346.97 947
8347.83 980
8348.69 967
8349.55 980
8350.41 960
8351.27 938
8352.14 955
8353.00 984
8353.86 956
8354.72 922
8355.58 969
8356.45 974
8357.31 995
8358.17 983
8359.03 1034
8359.89 978
8360.76 955
8361.62 935
8362.48 948
8363.34 947
8364.21 958
8365.07 981
8365.93 976
8366.79 956
8367.66 929
8368.52 1010
8369.38 997
8370.24 974
8371.11 976
8371.97 1016
8372.83 983
8373.70 986
8374.56 981
8375.42 983
8376.29 950
8377.15 961
8378.01 997
8378.87 983
8379.74 965
8380.60 949
8381.46 982
8382.33 987
8383.19 963
8384.06 963
8384.92 1014
8385.78 968
8386.65 946
8387.51 950
8388.37 1020
8389.24 991
8390.10 1009
8390.96 1015
8391.83 1016
8392.69 981
8393.56 975
8394.42 995
8395.28 985
8396.15 1002
8397.01 973
8397.88 1012
8398.74 1011
8399.61 1016
8400.47 999
8401.33 1047
8402.20 1023
8403.06 1004
8403.93 1016
8404.79 1028
8405.66 1021
8406.52 1022
8407.39 1036
8408.25 1038
8409.12 1075
8409.98 1061
8410.85 1081
8411.71 1077
8412.57 1063
8413.44 1062
8414.30 1094
8415.17 1079
8416.04 1060
8416.90 1048
8417.77 1105
8418.63 1117
8419.50 1119
8420.36 1115
8421.23 1118
8422.09 1130
8422.96 1139
8423.82 1161
8424.69 1113
8425.55 1176
8426.42 1174
8427.29 1174
8428.15 1155
8429.02 1182
8429.88 1167
8430.75 1193
8431.61 1189
8432.48 1203
8433.35 1251
8434.21 1252
8435.08 1258
8435.95 1303
8436.81 1335
8437.68 1270
8438.54 1321
8439.41 1340
8440.28 1372
8441.14 1369
8442.01 1411
8442.88 1428
8443.74 1440
8444.61 1479
8445.48 1493
8446.34 1491
8447.21 1546
8448.08 1540
8448.94 1573
8449.81 1611
8450.68 1567
8451.54 1614
8452.41 1689
8453.28 1717
8454.14 1736
8455.01 1830
8455.88 1853
8456.75 1892
8457.61 1918
8458.48 1937
8459.35 1902
8460.22 1874
8461.08 1845
8461.95 1752
8462.82 1708
8463.69 1582
8464.55 1583
8465.42 1579
8466.29 1562
8467.16 1525
8468.02 1457
8468.89 1440
8469.76 1437
8470.63 1401
8471.50 1403
8472.36 1423
8473.23 1356
8474.10 1385
8474.97 1410
8475.84 1386
8476.70 1375
8477.57 1375
8478.44 1410
8479.31 1382
8480.18 1392
8481.05 1465
8481.91 1431
8482.78 1441
8483.65 1430
8484.52 1451
8485.39 1445
8486.26 1406
8487.13 1394
8488.00 1379
8488.86 1397
8489.73 1357
8490.60 1392
8491.47 1372
8492.34 1429
8493.21 1384
8494.08 1385
8494.95 1352
8495.82 1389
8496.69 1422
8497.56 1468
8498.43 1404
8499.29 1368
8500.16 1381
8501.03 1379
8501.90 1404
8502.77 1361
8503.64 1376
8504.51 1376
8505.38 1398
8506.25 1383
8507.12 1433
8507.99 1414
8508.86 1422
8509.73 1436
8510.60 1434
8511.47 1423
8512.34 1456
8513.21 1479
8514.08 1489
8514.95 1494
8515.82 1455
8516.69 1493
8517.56 1515
8518.43 1531
8519.30 1539
8520.17 1598
8521.04 1634
8521.91 1732
8522.79 1744
8523.66 1820
8524.53 1882
8525.40 1944
8526.27 2027
8527.14 2038
8528.01 2068
8528.88 2055
8529.75 2040
8530.62 2002
8531.49 1921
8532.36 1820
8533.24 1789
8534.11 1758
8534.98 1681
8535.85 1606
8536.72 1576
8537.59 1563
8538.46 1560
8539.34 1531
8540.21 1535
8541.08 1538
8541.95 1453
8542.82 1484
8543.69 1452
8544.56 1454
8545.44 1391
8546.31 1431
8547.18 1420
8548.05 1451
8548.92 1433
8549.80 1472
8550.67 1507
8551.54 1535
8552.41 1563
8553.28 1573
8554.16 1550
8555.03 1616
8555.90 1647
8556.77 1590
8557.65 1596
8558.52 1589
8559.39 1574
8560.26 1566
8561.14 1531
8562.01 1495
8562.88 1539
8563.75 1510
8564.63 1514
8565.50 1516
8566.37 1489
8567.24 1468
8568.12 1487
8568.99 1507
8569.86 1493
8570.74 1452
8571.61 1439
8572.48 1469
8573.36 1486
8574.23 1490
8575.10 1454
8575.98 1486
8576.85 1518
8577.72 1479
8578.60 1479
8579.47 1505
8580.34 1522
8581.22 1561
8582.09 1524
8582.96 1535
8583.84 1554
8584.71 1581
8585.59 1593
8586.46 1632
8587.33 1602
8588.21 1579
8589.08 1603
8589.96 1647
8590.83 1588
8591.70 1603
8592.58 1616
8593.45 1647
8594.33 1641
8595.20 1644
8596.07 1662
8596.95 1684
8597.82 1703
8598.70 1695
8599.57 1719
8600.45 1716
8601.32 1703
8602.20 1761
8603.07 1733
8603.95 1758
8604.82 1766
8605.70 1777
8606.57 1784
8607.45 1847
8608.32 1881
8609.20 1881
8610.07 1865
8610.95 1868
8611.82 1874
8612.70 1946
8613.57 1920
8614.45 1929
8615.32 1990
8616.20 1975
8617.07 2038
8617.95 2044
8618.82 2116
8619.70 2119
8620.57 2139
8621.45 2161
8622.33 2172
8623.20 2186
8624.08 2194
8624.95 2269
8625.83 2256
8626.70 2250
8627.58 2284
8628.46 2346
8629.33 2279
8630.21 2317
8631.08 2347
8631.96 2391
8632.84 2368
8633.71 2459
8634.59 2471
8635.47 2495
8636.34 2494
8637.22 2514
8638.10 2531
8638.97 2508
8639.85 2623
8640.73 2636
8641.60 2688
8642.48 2687
8643.36 2701
8644.23 2733
8645.11 2809
8645.99 2842
8646.86 2856
8647.74 2885
8648.62 2942
8649.49 2959
8650.37 2951
8651.25 2989
8652.13 3007
8653.00 3074
8653.88 3110
8654.76 3123
8655.63 3191
8656.51 3288
8657.39 3268
8658.27 3376
8659.14 3508
8660.02 3591
8660.90 3801
8661.78 3989
8662.66 4234
8663.53 4344
8664.41 4616
8665.29 4772
8666.17 4845
8667.04 4834
8667.92 4823
8668.80 4842
8669.68 4787
8670.56 4679
8671.43 4652
8672.31 4636
8673.19 4555
8674.07 4530
8674.95 4520
8675.83 4418
8676.70 4342
8677.58 4300
8678.46 4181
8679.34 4117
8680.22 3926
8681.10 3809
8681.98 3686
8682.86 3612
8683.73 3557
8684.61 3479
8685.49 3385
8686.37 3385
8687.25 3429
8688.13 3466
8689.01 3549
8689.89 3700
8690.77 3831
8691.65 3973
8692.52 4069
8693.40 4206
8694.28 4232
8695.16 4177
8696.04 4230
8696.92 4137
8697.80 4085
8698.68 3967
8699.56 3876
8700.44 3786
8701.32 3774
8702.20 3675
8703.08 3695
8703.96 3594
8704.84 3436
8705.72 3372
8706.60 3308
8707.48 3237
8708.36 3101
8709.24 3006
8710.12 2951
8711.00 2866
8711.88 2720
8712.76 2648
8713.64 2582
8714.52 2578
8715.40 2510
8716.28 2489
8717.16 2434
8718.04 2407
8718.92 2430
8719.80 2369
8720.68 2362
8721.56 2312
8722.45 2304
8723.33 2339
8724.21 2349
8725.09 2314
8725.97 2294
8726.85 2324
8727.73 2329
8728.61 2340
8729.49 2376
8730.37 2372
8731.26 2409
8732.14 2376
8733.02 2378
8733.90 2434
8734.78 2420
8735.66 2436
8736.54 2444
8737.42 2467
8738.31 2446
8739.19 2426
8740.07 2391
8740.95 2463
8741.83 2430
8742.71 2472
8743.60 2458
8744.48 2439
8745.36 2497
8746.24 2454
8747.12 2446
8748.01 2438
8748.89 2480
8749.77 2504
8750.65 2527
8751.53 2503
8752.42 2538
8753.30 2535
8754.18 2640
8755.06 2700
8755.95 2689
8756.83 2764
8757.71 2778
8758.59 2860
8759.48 2834
8760.36 2820
8761.24 2813
8762.13 2810
8763.01 2791
8763.89 2731
8764.77 2675
8765.66 2644
8766.54 2583
8767.42 2541
8768.31 2486
8769.19 2506
8770.07 2557
8770.96 2541
8771.84 2538
8772.72 2472
8773.61 2448
8774.49 2520
8775.37 2512
8776.26 2448
8777.14 2370
8778.02 2362
8778.91 2355
8779.79 2329
8780.67 2360
8781.56 2322
8782.44 2403
8783.32 2381
8784.21 2365
8785.09 2381
8785.98 2414
8786.86 2361
8787.74 2391
8788.63 2393
8789.51 2451
8790.40 2456
8791.28 2374
8792.17 2353
8793.05 2289
8793.93 2232
8794.82 2198
8795.70 2178
8796.59 2101
8797.47 2132
8798.36 2090
8799.24 2062
8800.13 2046
8801.01 1968
8801.90 1984
8802.78 1975
8803.67 1963
8804.55 1935
8805.43 1957
8806.32 1942
8807.20 1955
8808.09 1921
8808.98 1941
8809.86 1949
8810.75 1943
8811.63 1899
8812.52 1934
8813.40 1929
8814.29 1952
8815.17 1884
8816.06 1955
8816.94 1957
8817.83 1981
8818.71 1974
8819.60 1957
8820.49 1907
8821.37 1927
8822.26 1939
8823.14 1903
8824.03 1871
8824.91 1848
8825.80 1837
8826.69 1819
8827.57 1759
8828.46 1739
8829.35 1706
8830.23 1731
8831.12 1745
8832.00 1676
8832.89 1623
8833.78 1637
8834.66 1675
8835.55 1657
8836.44 1596
8837.32 1592
8838.21 1611
8839.10 1602
8839.98 1583
8840.87 1599
8841.76 1556
8842.64 1593
8843.53 1596
8844.42 1547
8845.30 1515
8846.19 1529
8847.08 1535
8847.96 1503
8848.85 1511
8849.74 1493
8850.63 1459
8851.51 1450
8852.40 1485
8853.29 1443
8854.18 1392
8855.06 1411
8855.95 1435
8856.84 1405
8857.73 1396
8858.61 1375
8859.50 1379
8860.39 1380
8861.28 1360
8862.16 1353
8863.05 1310
8863.94 1362
8864.83 1340
8865.72 1302
8866.60 1316
8867.49 1331
8868.38 1271
8869.27 1313
8870.16 1309
8871.04 1292
8871.93 1257
8872.82 1249
8873.71 1242
8874.60 1229
8875.49 1216
8876.37 1179
8877.26 1222
8878.15 1218
8879.04 1209
8879.93 1161
8880.82 1208
8881.71 1178
8882.60 1215
8883.48 1172
8884.37 1115
8885.26 1135
8886.15 1150
8887.04 1189
8887.93 1139
8888.82 1110
8889.71 1130
8890.60 1168
8891.49 1158
8892.38 1143
8893.26 1108
8894.15 1095
8895.04 1083
8895.93 1108
8896.82 1087
8897.71 1099
8898.60 1090
8899.49 1099
8900.38 1118
8901.27 1113
8902.16 1084
8903.05 1068
8903.94 1094
8904.83 1086
8905.72 1056
8906.61 1062
8907.50 1056
8908.39 992
8909.28 1013
8910.17 1039
8911.06 1052
8911.95 1014
8912.84 998
8913.73 995
8914.62 998
8915.51 986
8916.40 966
8917.29 966
8918.18 983
8919.08 991
8919.97 1001
8920.86 984
8921.75 973
8922.64 991
8923.53 962
8924.42 991
8925.31 969
8926.20 956
8927.09 966
8927.98 963
8928.88 946
8929.77 913
8930.66 936
8931.55 961
8932.44 971
8933.33 918
8934.22 910
8935.11 869
8936.01 925
8936.90 925
8937.79 894
8938.68 883
8939.57 903
8940.46 934
8941.36 920
8942.25 888
8943.14 885
8944.03 893
8944.92 865
8945.81 856
8946.71 815
8947.60 891
8948.49 881
8949.38 925
8950.28 881
8951.17 857
8952.06 872
8952.95 882
8953.84 870
8954.74 884
8955.63 866
8956.52 891
8957.41 874
8958.31 867
8959.20 869
8960.09 856
8960.99 871
8961.88 886
8962.77 883
8963.66 864
8964.56 838
8965.45 811
8966.34 820
8967.24 825
8968.13 900
8969.02 861
8969.92 844
8970.81 849
8971.70 837
8972.60 817
8973.49 821
8974.38 880
8975.28 832
8976.17 869
8977.06 828
8977.96 854
8978.85 844
8979.74 862
8980.64 825
8981.53 806
8982.42 817
8983.32 846
8984.21 835
8985.11 811
8986.00 794
8986.89 788
8987.79 851
8988.68 823
8989.58 809
8990.47 807
8991.36 827
8992.26 799
8993.15 821
8994.05 807
8994.94 813
8995.84 810
8996.73 817
8997.63 805
8998.52 823
8999.42 796
9000.31 797
9001.20 825
9002.10 795
9002.99 811
9003.89 789
9004.78 822
9005.68 824
9006.57 827
9007.47 803
9008.36 823
9009.26 817
9010.15 821
9011.05 798
9011.94 790
9012.84 821
9013.74 775
9014.63 803
9015.53 798
9016.42 833
9017.32 820
9018.21 790
9019.11 806
9020.00 813
9020.90 808
9021.80 810
9022.69 785
9023.59 816
9024.48 799
9025.38 804
9026.28 762
9027.17 795
9028.07 788
9028.96 783
9029.86 792
9030.76 781
9031.65 825
9032.55 811
9033.44 823
9034.34 789
9035.24 789
9036.13 775
9037.03 818
9037.93 782
9038.82 789
9039.72 792
9040.62 778
9041.51 842
9042.41 813
9043.31 775
9044.20 815
9045.10 813
9046.00 801
9046.90 787
9047.79 774
9048.69 828
9049.59 791
9050.48 825
9051.38 765
9052.28 792
9053.18 780
9054.07 781
9054.97 792
9055.87 803
9056.77 804
9057.66 851
9058.56 864
9059.46 802
9060.36 818
9061.25 809
9062.15 824
9063.05 781
9063.95 808
9064.84 775
9065.74 816
9066.64 811
9067.54 814
9068.44 794
9069.34 801
9070.23 820
9071.13 845
9072.03 819
9072.93 806
9073.83 831
9074.72 817
9075.62 832
9076.52 800
9077.42 814
9078.32 788
9079.22 827
9080.12 801
9081.01 826
9081.91 820
9082.81 839
9083.71 836
9084.61 841
9085.51 834
9086.41 859
9087.31 855
9088.21 863
9089.10 870
9090.00 825
9090.90 866
9091.80 859
9092.70 889
9093.60 936
9094.50 880
9095.40 879
9096.30 898
9097.20 926
9098.10 903
9099.00 904
9099.90 898
9100.80 900
9101.70 859
9102.60 893
9103.50 858
9104.40 852
9105.30 847
9106.20 870
9107.10 862
9108.00 833
9108.90 840
9109.80 867
9110.70 855
9111.60 871
9112.50 832
9113.40 825
9114.30 827
9115.20 832
9116.10 801
9117.00 786
9117.90 780
9118.80 795
9119.70 808
9120.60 775
9121.50 799
9122.40 795
9123.30 801
9124.20 793
9125.11 767
9126.01 764
9126.91 770
9127.81 781
9128.71 794
9129.61 790
9130.51 775
9131.41 821
9132.31 793
9133.22 789
9134.12 783
9135.02 786
9135.92 784
9136.82 780
9137.72 756
9138.62 779
9139.53 760
9140.43 774
9141.33 768
9142.23 752
9143.13 739
9144.03 735
9144.94 766
9145.84 776
9146.74 758
9147.64 730
9148.54 760
9149.45 751
9150.35 774
9151.25 751
9152.15 757
9153.06 753
9153.96 769
9154.86 774
9155.76 755
9156.66 754
9157.57 781
9158.47 779
9159.37 795
9160.27 779
9161.18 767
9162.08 746
9162.98 735
9163.89 783
9164.79 734
9165.69 773
9166.59 776
9167.50 766
9168.40 777
9169.30 781
9170.21 772
9171.11 764
9172.01 752
9172.92 747
9173.82 768
9174.72 767
9175.63 762
9176.53 739
9177.43 763
9178.34 746
9179.24 754
9180.14 760
9181.05 760
9181.95 747
9182.85 769
9183.76 745
9184.66 750
9185.57 788
9186.47 744
9187.37 767
9188.28 758
9189.18 773
9190.09 751
9190.99 750
9191.89 694
9192.80 786
9193.70 751
9194.61 776
9195.51 749
9196.42 734
9197.32 716
9198.23 760
9199.13 789
9200.03 780
9200.94 757
9201.84 750
9202.75 777
9203.65 759
9204.56 755
9205.46 754
9206.37 790
9207.27 761
9208.18 787
9209.08 751
9209.99 719
9210.89 716
9211.80 727
9212.70 780
9213.61 747
9214.51 755
9215.42 738
9216.32 779
9217.23 777
9218.14 755
9219.04 762
9219.95 816
9220.85 744
9221.76 771
9222.66 715
9223.57 729
9224.47 712
9225.38 739
9226.29 747
9227.19 744
9228.10 742
9229.00 712
9229.91 770
9230.82 715
9231.72 711
9232.63 728
9233.54 738
9234.44 725
9235.35 756
9236.25 715
9237.16 730
9238.07 751
9238.97 735
9239.88 716
9240.79 720
9241.69 692
9242.60 743
9243.51 725
9244.41 697
9245.32 707
9246.23 758
9247.13 766
9248.04 718
9248.95 708
9249.85 741
9250.76 757
9251.67 738
9252.58 690
9253.48 696
9254.39 702
9255.30 716
9256.21 756
9257.11 737
9258.02 704
9258.93 708
9259.84 768
9260.74 742
9261.65 680
9262.56 724
9263.47 734
9264.37 738
9265.28 704
9266.19 716
9267.10 725
9268.00 702
9268.91 731
9269.82 735
9270.73 713
9271.64 717
9272.55 729
9273.45 714
9274.36 740
9275.27 712
9276.18 759
9277.09 739
9277.99 758
9278.90 725
9279.81 706
9280.72 705
9281.63 728
9282.54 731
9283.45 712
9284.35 719
9285.26 740
9286.17 736
9287.08 735
9287.99 714
9288.90 732
9289.81 741
9290.72 758
9291.63 738
9292.54 707
9293.44 741
9294.35 746
9295.26 744
9296.17 736
9297.08 771
9297.99 788
9298.90 747
9299.81 755
9300.72 737
9301.63 738
9302.54 741
9303.45 796
9304.36 766
9305.27 748
9306.18 746
9307.09 796
9308.00 780
9308.91 760
9309.82 753
9310.73 840
9311.64 782
9312.55 781
9313.46 791
9314.37 790
9315.28 810
9316.19 776
9317.10 779
9318.01 756
9318.92 754
9319.83 765
9320.74 753
9321.65 772
9322.56 769
9323.47 731
9324.38 782
9325.29 792
9326.20 757
9327.12 755
9328.03 783
9328.94 762
9329.85 764
9330.76 745
9331.67 765
9332.58 766
9333.49 759
9334.40 787
9335.31 758
9336.23 762
9337.14 769
9338.05 811
9338.96 741
9339.87 731
9340.78 741
9341.69 778
9342.61 766
9343.52 724
9344.43 751
9345.34 764
9346.25 763
9347.16 785
9348.08 791
9348.99 745
9349.90 758
9350.81 736
9351.72 782
9352.64 741
9353.55 744
9354.46 788
9355.37 778
9356.28 744
9357.20 785
9358.11 766
9359.02 768
9359.93 745
9360.85 706
9361.76 724
9362.67 717
9363.58 784
9364.50 757
9365.41 712
9366.32 726
9367.24 739
9368.15 769
9369.06 734
9369.97 729
9370.89 723
9371.80 746
9372.71 776
9373.63 767
9374.54 772
9375.45 742
9376.37 742
9377.28 754
9378.19 778
9379.11 770
9380.02 759
9380.93 763
9381.85 772
9382.76 757
9383.67 738
9384.59 784
9385.50 816
9386.41 770
9387.33 752
9388.24 784
9389.16 788
9390.07 771
9390.98 761
9391.90 781
9392.81 819
9393.73 768
9394.64 798
9395.55 803
9396.47 804
9397.38 807
9398.30 751
9399.21 803
9400.12 798
9401.04 747
9401.95 760
9402.87 765
9403.78 790
9404.70 772
9405.61 732
9406.53 754
9407.44 786
9408.36 780
9409.27 745
9410.19 753
9411.10 752
9412.02 714
9412.93 729
9413.85 740
9414.76 737
9415.68 783
9416.59 789
9417.51 768
9418.42 754
9419.34 778
9420.25 785
9421.17 772
9422.08 762
9423.00 762
9423.91 770
9424.83 783
9425.75 796
9426.66 815
9427.58 759
9428.49 760
9429.41 789
9430.32 825
9431.24 788
9432.16 749
9433.07 794
9433.99 792
9434.90 778
9435.82 796
9436.74 814
9437.65 771
9438.57 810
9439.49 824
9440.40 824
9441.32 835
9442.23 806
9443.15 827
9444.07 803
9444.98 805
9445.90 806
9446.82 849
9447.73 826
9448.65 795
9449.57 808
9450.48 835
9451.40 816
9452.32 806
9453.23 831
9454.15 846
9455.07 818
9455.99 816
9456.90 836
9457.82 824
9458.74 830
9459.65 789
9460.57 819
9461.49 811
9462.41 789
9463.32 826
9464.24 834
9465.16 841
9466.08 818
9466.99 839
9467.91 822
9468.83 827
9469.75 827
9470.67 819
9471.58 824
9472.50 861
9473.42 822
9474.34 837
9475.26 868
9476.17 851
9477.09 845
9478.01 841
9478.93 892
9479.85 840
9480.76 866
9481.68 900
9482.60 894
9483.52 879
9484.44 914
9485.36 915
9486.28 889
9487.19 899
9488.11 916
9489.03 892
9489.95 890
9490.87 888
9491.79 889
9492.71 856
9493.63 866
9494.54 842
9495.46 877
9496.38 864
9497.30 899
9498.22 905
9499.14 908
9500.06 933
9500.98 882
9501.90 924
9502.82 899
9503.74 901
9504.66 915
9505.58 938
9506.49 925
9507.41 921
9508.33 911
9509.25 922
9510.17 942
9511.09 895
9512.01 934
9512.93 953
9513.85 938
9514.77 969
9515.69 979
9516.61 988
9517.53 995
9518.45 980
9519.37 1021
9520.29 1016
9521.21 1033
9522.13 1076
9523.05 1059
9523.97 1033
9524.90 1032
9525.82 1061
9526.74 1071
9527.66 1061
9528.58 1030
9529.50 1039
9530.42 1027
9531.34 1023
9532.26 988
9533.18 1027
9534.10 1031
9535.02 1035
9535.94 1033
9536.86 1016
9537.79 984
9538.71 1011
9539.63 1066
9540.55 1043
9541.47 1054
9542.39 1049
9543.31 1033
9544.23 1043
9545.16 1072
9546.08 1089
9547.00 1065
9547.92 1057
9548.84 1025
9549.76 1086
9550.69 1061
9551.61 1051
9552.53 1079
9553.45 1124
9554.37 1123
9555.29 1128
9556.22 1117
9557.14 1111
9558.06 1095
9558.98 1130
9559.90 1138
9560.83 1179
9561.75 1125
9562.67 1136
9563.59 1122
9564.52 1132
9565.44 1154
9566.36 1162
9567.28 1171
9568.21 1185
9569.13 1176
9570.05 1180
9570.97 1169
9571.90 1156
9572.82 1212
9573.74 1236
9574.66 1205
9575.59 1186
9576.51 1223
9577.43 1202
9578.36 1234
9579.28 1259
9580.20 1271
9581.13 1270
9582.05 1262
9582.97 1275
9583.90 1262
9584.82 1314
9585.74 1295
9586.67 1318
9587.59 1318
9588.51 1330
9589.44 1328
9590.36 1345
9591.28 1364
9592.21 1322
9593.13 1338
9594.05 1349
9594.98 1383
9595.90 1398
9596.83 1378
9597.75 1397
9598.67 1427
9599.60 1433
9600.52 1457
9601.45 1440
9602.37 1467
9603.30 1458
9604.22 1463
9605.14 1464
9606.07 1506
9606.99 1494
9607.92 1516
9608.84 1512
9609.77 1495
9610.69 1452
9611.62 1486
9612.54 1506
9613.46 1545
9614.39 1547
9615.31 1480
9616.24 1537
9617.16 1510
9618.09 1553
9619.01 1537
9619.94 1581
9620.86 1555
9621.79 1562
9622.71 1523
9623.64 1532
9624.56 1577
9625.49 1645
9626.42 1637
9627.34 1607
9628.27 1622
9629.19 1663
9630.12 1647
9631.04 1622
9631.97 1648
9632.89 1670
9633.82 1707
9634.75 1701
9635.67 1681
9636.60 1689
9637.52 1730
9638.45 1727
9639.37 1806
9640.30 1793
9641.23 1851
9642.15 1872
9643.08 1863
9644.00 1912
9644.93 1899
9645.86 1968
9646.78 1906
9647.71 1913
9648.64 1951
9649.56 1920
9650.49 1916
9651.42 1958
9652.34 1939
9653.27 1894
9654.20 1959
9655.12 1937
9656.05 1903
9656.98 1916
9657.90 1872
9658.83 1857
9659.76 1911
9660.68 1893
9661.61 1916
9662.54 1940
9663.47 1924
9664.39 1892
9665.32 1921
9666.25 1931
9667.17 1953
9668.10 1951
9669.03 1930
9669.96 1973
9670.88 1995
9671.81 2035
9672.74 2000
9673.67 2024
9674.59 1997
9675.52 2053
9676.45 2041
9677.38 2048
9678.31 2003
9679.23 2053
9680.16 2071
9681.09 2091
9682.02 2062
9682.94 2050
9683.87 2060
9684.80 2131
9685.73 2137
9686.66 2086
9687.59 2086
9688.51 2070
9689.44 2106
9690.37 2105
9691.30 2124
9692.23 2117
9693.16 2110
9694.08 2180
9695.01 2147
9695.94 2099
9696.87 2142
9697.80 2154
9698.73 2151
9699.66 2132
9700.59 2133
9701.52 2165
9702.44 2184
9703.37 2186
9704.30 2196
9705.23 2189
9706.16 2141
9707.09 2145
9708.02 2165
9708.95 2212
9709.88 2243
9710.81 2282
9711.74 2329
9712.67 2342
9713.60 2387
9714.53 2370
9715.45 2435
9716.38 2465
9717.31 2471
9718.24 2421
9719.17 2370
9720.10 2380
9721.03 2353
9721.96 2287
9722.89 2245
9723.82 2136
9724.75 2145
9725.68 2076
9726.61 2023
9727.54 1997
9728.47 1964
9729.40 1949
9730.33 1950
9731.26 1902
9732.20 1901
9733.13 1883
9734.06 1849
9734.99 1880
9735.92 1833
9736.85 1854
9737.78 1777
9738.71 1767
9739.64 1789
9740.57 1762
9741.50 1770
9742.43 1731
9743.36 1732
9744.29 1706
9745.23 1696
9746.16 1708
9747.09 1735
9748.02 1655
9748.95 1685
9749.88 1631
9750.81 1615
9751.74 1594
9752.68 1636
9753.61 1616
9754.54 1556
9755.47 1563
9756.40 1584
9757.33 1566
9758.27 1560
9759.20 1548
9760.13 1573
9761.06 1542
9761.99 1537
9762.92 1519
9763.86 1507
9764.79 1545
9765.72 1535
9766.65 1532
9767.58 1544
9768.52 1514
9769.45 1516
9770.38 1535
9771.31 1551
9772.25 1535
9773.18 1538
9774.11 1522
9775.04 1529
9775.98 1523
9776.91 1507
9777.84 1498
9778.77 1506
9779.71 1524
9780.64 1580
9781.57 1540
9782.50 1510
9783.44 1540
9784.37 1553
9785.30 1569
9786.24 1561
9787.17 1581
9788.10 1574
9789.03 1552
9789.97 1544
9790.90 1524
9791.83 1514
9792.77 1519
9793.70 1545
9794.63 1532
9795.57 1512
9796.50 1512
9797.43 1559
9798.37 1551
9799.30 1563
9800.24 1527
9801.17 1530
9802.10 1538
9803.04 1531
9803.97 1483
9804.90 1457
9805.84 1454
9806.77 1481
9807.71 1410
9808.64 1386
9809.57 1352
9810.51 1356
9811.44 1354
9812.38 1359
9813.31 1302
9814.25 1299
9815.18 1294
9816.11 1259
9817.05 1278
9817.98 1263
9818.92 1286
9819.85 1278
9820.79 1262
9821.72 1224
9822.66 1245
9823.59 1253
9824.53 1241
9825.46 1243
9826.40 1255
9827.33 1234
9828.27 1213
9829.20 1227
9830.14 1242
9831.07 1229
9832.01 1189
9832.94 1215
9833.88 1210
9834.81 1233
9835.75 1193
9836.68 1210
9837.62 1247
9838.55 1180
9839.49 1179
9840.43 1164
9841.36 1171
9842.30 1167
9843.23 1149
9844.17 1176
9845.10 1212
9846.04 1201
9846.98 1154
9847.91 1149
9848.85 1179
9849.78 1170
9850.72 1160
9851.66 1150
9852.59 1146
9853.53 1155
9854.46 1127
9855.40 1136
9856.34 1156
9857.27 1155
9858.21 1165
9859.15 1178
9860.08 1134
9861.02 1153
9861.96 1137
9862.89 1144
9863.83 1135
9864.77 1144
9865.70 1147
9866.64 1108
9867.58 1134
9868.51 1141
9869.45 1152
9870.39 1114
9871.32 1105
9872.26 1113
9873.20 1129
9874.14 1142
9875.07 1129
9876.01 1118
9876.95 1128
9877.89 1152
9878.82 1149
9879.76 1112
9880.70 1124
9881.64 1114
9882.57 1115
9883.51 1087
9884.45 1141
9885.39 1120
9886.32 1138
9887.26 1152
9888.20 1111
9889.14 1120
9890.08 1088
9891.01 1084
9891.95 1091
9892.89 1088
9893.83 1097
9894.77 1094
9895.70 1120
9896.64 1083
9897.58 1080
9898.52 1079
9899.46 1135
9900.40 1099
9901.33 1083
9902.27 1086
9903.21 1103
9904.15 1108
9905.09 1111
9906.03 1079
9906.97 1086
9907.90 1102
9908.84 1111
9909.78 1101
9910.72 1101
9911.66 1126
9912.60 1121
9913.54 1115
9914.48 1124
9915.42 1115
9916.36 1116
9917.29 1100
9918.23 1143
9919.17 1135
9920.11 1172
9921.05 1157
9921.99 1213
9922.93 1198
9923.87 1226
9924.81 1257
9925.75 1261
9926.69 1252
9927.63 1256
9928.57 1290
9929.51 1297
9930.45 1280
9931.39 1259
9932.33 1252
9933.27 1221
9934.21 1223
9935.15 1185
9936.09 1192
9937.03 1147
9937.97 1156
9938.91 1114
9939.85 1107
9940.79 1109
9941.73 1110
9942.67 1064
9943.61 1096
9944.55 1067
9945.49 1080
9946.43 1080
9947.37 1101
9948.31 1085
9949.26 1087
9950.20 1099
9951.14 1116
9952.08 1122
9953.02 1111
9953.96 1112
9954.90 1102
9955.84 1085
9956.78 1091
9957.72 1090
9958.67 1124
9959.61 1112
9960.55 1051
9961.49 1066
9962.43 1063
9963.37 1030
9964.31 1038
9965.25 970
9966.20 996
9967.14 996
9968.08 996
9969.02 979
9969.96 992
9970.90 971
9971.85 978
9972.79 995
9973.73 953
9974.67 919
9975.61 916
9976.56 964
9977.50 935
9978.44 937
9979.38 931
9980.32 981
9981.27 968
9982.21 931
9983.15 936
9984.09 940
9985.04 994
9985.98 982
9986.92 979
9987.86 950
9988.81 948
9989.75 964
9990.69 966
9991.63 997
9992.58 938
9993.52 937
9994.46 989
9995.41 977
9996.35 997
9997.29 956
9998.24 933
9999.18 949
10000.12 948
10001.06 935
10002.01 940
10002.95 913
10003.89 935
10004.84 956
10005.78 941
10006.72 939
10007.67 937
10008.61 935
10009.56 899
10010.50 908
10011.44 923
10012.39 907
10013.33 891
10014.27 911
10015.22 905
10016.16 873
10017.11 890
10018.05 891
10018.99 911
10019.94 931
10020.88 921
10021.83 875
10022.77 896
10023.71 899
10024.66 905
10025.60 870
10026.55 901
10027.49 888
10028.44 899
10029.38 922
10030.33 904
10031.27 909
10032.22 900
10033.16 904
10034.10 883
10035.05 876
10035.99 851
10036.94 904
10037.88 898
10038.83 914
10039.77 851
10040.72 846
10041.66 850
10042.61 867
10043.55 854
10044.50 832
10045.45 847
10046.39 839
10047.34 891
10048.28 846
10049.23 806
10050.17 832
10051.12 813
10052.06 833
10053.01 849
10053.95 832
10054.90 845
10055.85 846
10056.79 880
10057.74 820
10058.68 816
10059.63 810
10060.58 809
10061.52 835
10062.47 815
10063.41 818
10064.36 769
10065.31 816
10066.25 804
10067.20 836
10068.15 800
10069.09 863
10070.04 821
10070.99 831
10071.93 834
10072.88 807
10073.82 840
10074.77 814
10075.72 822
10076.66 833
10077.61 808
10078.56 789
10079.51 823
10080.45 798
10081.40 813
10082.35 781
10083.29 815
10084.24 804
10085.19 812
10086.13 819
10087.08 820
10088.03 803
10088.98 814
10089.92 796
10090.87 797
10091.82 795
10092.77 813
10093.71 837
10094.66 770
10095.61 776
10096.56 815
10097.50 801
10098.45 770
10099.40 793
10100.35 766
10101.30 803
10102.24 803
10103.19 818
10104.14 791
10105.09 796
10106.04 779
10106.98 805
10107.93 809
10108.88 794
10109.83 789
10110.78 777
10111.73 792
10112.67 776
10113.62 782
10114.57 786
10115.52 771
10116.47 782
10117.42 793
10118.37 801
10119.32 806
10120.26 816
10121.21 815
10122.16 801
10123.11 787
10124.06 783
10125.01 792
10125.96 799
10126.91 781
10127.86 807
10128.81 794
10129.75 815
10130.70 828
10131.65 841
10132.60 789
10133.55 793
10134.50 817
10135.45 834
10136.40 832
10137.35 792
10138.30 827
10139.25 829
10140.20 809
10141.15 806
10142.10 819
10143.05 855
10144.00 900
10144.95 817
10145.90 825
10146.85 835
10147.80 870
10148.75 848
10149.70 871
10150.65 870
10151.60 874
10152.55 881
10153.50 894
10154.45 900
10155.40 866
10156.35 908
10157.30 909
10158.25 919
10159.20 900
10160.15 892
10161.10 912
10162.06 910
10163.01 925
10163.96 918
10164.91 908
10165.86 931
10166.81 949
10167.76 936
10168.71 971
10169.66 956
10170.61 979
10171.57 999
10172.52 965
10173.47 947
10174.42 1013
10175.37 1016
10176.32 1035
10177.27 1011
10178.23 1001
10179.18 1057
10180.13 1043
10181.08 1057
10182.03 1019
10182.98 1043
10183.94 1015
10184.89 1059
10185.84 1089
10186.79 1041
10187.74 1032
10188.70 1033
10189.65 1079
10190.60 1085
10191.55 1039
10192.50 1094
10193.46 1103
10194.41 1063
10195.36 1083
10196.31 1078
10197.27 1106
10198.22 1118
10199.17 1110
10200.12 1118
10201.08 1131
10202.03 1152
10202.98 1162
10203.93 1145
10204.89 1132
10205.84 1199
10206.79 1237
10207.75 1263
10208.70 1247
10209.65 1205
10210.60 1241
10211.56 1235
10212.51 1227
10213.46 1219
10214.42 1165
10215.37 1176
10216.32 1167
10217.28 1138
10218.23 1119
10219.18 1112
10220.14 1102
10221.09 1133
10222.04 1121
10223.00 1091
10223.95 1059
10224.91 1064
10225.86 1060
10226.81 1043
10227.77 1086
10228.72 1091
10229.67 1107
10230.63 1072
10231.58 1055
10232.54 1066
10233.49 1108
10234.44 1081
10235.40 1087
10236.35 1098
10237.31 1052
10238.26 1094
10239.22 1094
10240.17 1021
10241.12 1050
10242.08 1069
10243.03 1065
10243.99 1064
10244.94 1033
10245.90 1009
10246.85 983
10247.81 1010
10248.76 991
10249.72 999
10250.67 976
10251.63 939
10252.58 986
10253.54 948
10254.49 983
10255.45 948
10256.40 954
10257.36 940
10258.31 965
10259.27 960
10260.22 902
10261.18 907
10262.13 915
10263.09 907
10264.05 879
10265.00 885
10265.96 928
10266.91 900
10267.87 885
10268.82 896
10269.78 861
10270.74 902
10271.69 904
10272.65 870
10273.60 897
10274.56 866
10275.52 852
10276.47 833
10277.43 838
10278.38 891
10279.34 867
10280.30 867
10281.25 818
10282.21 836
10283.17 817
10284.12 834
10285.08 842
10286.04 830
10286.99 825
10287.95 827
10288.91 827
10289.86 770
10290.82 801
10291.78 792
10292.73 833
10293.69 854
10294.65 810
10295.60 808
10296.56 830
10297.52 787
10298.47 778
10299.43 826
10300.39 817
10301.35 784
10302.30 811
10303.26 781
10304.22 791
10305.18 815
10306.13 817
10307.09 803
10308.05 771
10309.01 792
10309.96 825
10310.92 781
10311.88 776
10312.84 754
10313.79 772
10314.75 792
10315.71 827
10316.67 764
10317.63 745
10318.58 747
10319.54 790
10320.50 767
10321.46 775
10322.42 769
10323.38 760
10324.33 777
10325.29 768
10326.25 735
10327.21 767
10328.17 754
10329.13 756
10330.09 772
10331.04 772
10332.00 744
10332.96 737
10333.92 758
10334.88 760
10335.84 748
10336.80 775
10337.76 755
10338.71 754
10339.67 725
10340.63 707
10341.59 726
10342.55 715
10343.51 729
10344.47 747
10345.43 748
10346.39 709
10347.35 696
10348.31 719
10349.27 739
10350.23 698
10351.19 697
10352.15 704
10353.11 708
10354.06 677
10355.02 700
10355.98 684
10356.94 687
10357.90 668
10358.86 698
10359.82 692
10360.78 700
10361.74 674
10362.70 704
10363.66 674
10364.62 658
10365.58 658
10366.55 670
10367.51 703
10368.47 701
10369.43 668
10370.39 653
10371.35 712
10372.31 683
10373.27 687
10374.23 694
10375.19 652
10376.15 658
10377.11 698
10378.07 665
10379.03 660
10379.99 660
10380.96 647
10381.92 637
10382.88 686
10383.84 667
10384.80 652
10385.76 668
10386.72 655
10387.68 644
10388.64 635
10389.61 648
10390.57 657
10391.53 681
10392.49 672
10393.45 636
10394.41 666
10395.38 671
10396.34 678
10397.30 622
10398.26 660
10399.22 663
10400.18 650
10401.15 642
10402.11 663
10403.07 668
10404.03 659
10404.99 646
10405.96 641
10406.92 645
10407.88 672
10408.84 694
10409.80 653
10410.77 620
10411.73 655
10412.69 625
10413.65 680
10414.62 658
10415.58 646
10416.54 638
10417.51 644
10418.47 673
10419.43 630
10420.39 682
10421.36 645
10422.32 670
10423.28 661
10424.24 666
10425.21 645
10426.17 643
10427.13 638
10428.10 650
10429.06 636
10430.02 635
10430.99 647
10431.95 629
10432.91 614
10433.88 624
10434.84 632
10435.80 618
10436.77 623
10437.73 629
10438.69 637
10439.66 600
10440.62 608
10441.59 632
10442.55 635
10443.51 646
10444.48 623
10445.44 627
10446.41 630
10447.37 639
10448.33 619
10449.30 615
10450.26 601
10451.23 599
10452.19 613
10453.15 602
10454.12 598
10455.08 602
10456.05 618
10457.01 620
10457.98 601
10458.94 611
10459.91 625
10460.87 600
10461.84 606
10462.80 605
10463.77 611
10464.73 594
10465.70 609
10466.66 631
10467.62 609
10468.59 620
10469.56 598
10470.52 621
10471.49 615
10472.45 620
10473.42 620
10474.38 667
10475.35 638
10476.31 619
10477.28 604
10478.24 655
10479.21 628
10480.17 642
10481.14 606
10482.10 618
10483.07 622
10484.04 592
10485.00 607
10485.97 655
10486.93 624
10487.90 595
10488.87 654
10489.83 619
10490.80 612
10491.76 599
10492.73 611
10493.70 625
10494.66 625
10495.63 625
10496.60 636
10497.56 604
10498.53 597
10499.49 605
10500.46 596
10501.43 623
10502.39 625
10503.36 650
10504.33 634
10505.29 625
10506.26 603
10507.23 636
10508.19 629
10509.16 629
10510.13 636
10511.10 626
10512.06 604
10513.03 620
10514.00 607
10514.96 624
10515.93 601
10516.90 621
10517.87 646
10518.83 616
10519.80 609
10520.77 626
10521.73 629
10522.70 633
10523.67 622
10524.64 645
10525.61 616
10526.57 649
10527.54 601
10528.51 623
10529.48 646
10530.44 633
10531.41 647
10532.38 663
10533.35 651
10534.32 645
10535.28 667
10536.25 644
10537.22 642
10538.19 623
10539.16 659
10540.13 660
10541.09 638
10542.06 638
10543.03 656
10544.00 657
10544.97 694
10545.94 644
10546.90 683
10547.87 658
10548.84 658
10549.81 630
10550.78 653
10551.75 648
10552.72 632
10553.69 656
10554.66 685
10555.62 663
10556.59 668
10557.56 685
10558.53 684
10559.50 678
10560.47 681
10561.44 704
10562.41 663
10563.38 667
10564.35 692
10565.32 690
10566.29 681
10567.26 655
10568.23 710
10569.20 696
10570.17 650
10571.14 669
10572.10 702
10573.07 680
10574.04 647
10575.01 671
10575.98 671
10576.95 684
10577.92 660
10578.89 655
10579.86 687
10580.84 671
10581.81 670
10582.78 700
10583.75 718
10584.72 691
10585.69 683
10586.66 723
10587.63 680
10588.60 716
10589.57 680
10590.54 735
10591.51 699
10592.48 706
10593.45 725
10594.42 734
10595.39 709
10596.36 703
10597.34 693
10598.31 708
10599.28 738
10600.25 740
10601.22 726
10602.19 744
10603.16 749
10604.13 739
10605.10 795
10606.08 782
10607.05 764
10608.02 794
10608.99 810
10609.96 797
10610.93 759
10611.90 796
10612.88 851
10613.85 832
10614.82 792
10615.79 803
10616.76 742
10617.74 788
10618.71 731
10619.68 749
10620.65 754
10621.62 751
10622.60 758
10623.57 719
10624.54 759
10625.51 702
10626.48 731
10627.46 756
10628.43 726
10629.40 700
10630.37 703
10631.35 719
10632.32 723
10633.29 746
10634.26 729
10635.24 725
10636.21 748
10637.18 730
10638.16 748
10639.13 735
10640.10 739
10641.07 743
10642.05 765
10643.02 761
10643.99 727
10644.97 718
10645.94 740
10646.91 741
10647.89 749
10648.86 718
10649.83 705
10650.81 699
10651.78 691
10652.75 708
10653.73 702
10654.70 691
10655.67 698
10656.65 688
10657.62 651
10658.59 662
10659.57 686
10660.54 670
10661.52 666
10662.49 687
10663.46 677
10664.44 675
10665.41 666
10666.39 657
10667.36 681
10668.33 675
10669.31 640
10670.28 665
10671.26 662
10672.23 659
10673.21 660
10674.18 686
10675.16 706
10676.13 689
10677.10 666
10678.08 689
10679.05 668
10680.03 678
10681.00 690
10681.98 673
10682.95 680
10683.93 698
10684.90 685
10685.88 682
10686.85 685
10687.83 683
10688.80 670
10689.78 667
10690.75 690
10691.73 677
10692.70 705
10693.68 656
10694.66 687
10695.63 679
10696.61 658
10697.58 639
10698.56 656
10699.53 704
10700.51 684
10701.48 666
10702.46 674
10703.44 696
10704.41 676
10705.39 671
10706.36 674
10707.34 696
10708.32 677
10709.29 661
10710.27 655
10711.24 654
10712.22 685
10713.20 690
10714.17 676
10715.15 715
10716.13 683
10717.10 669
10718.08 723
10719.05 636
10720.03 695
10721.01 659
10721.98 701
10722.96 676
10723.94 693
10724.91 697
10725.89 711
10726.87 669
10727.85 671
10728.82 715
10729.80 693
10730.78 689
10731.75 713
10732.73 718
10733.71 704
10734.69 697
10735.66 689
10736.64 702
10737.62 726
10738.59 691
10739.57 695
10740.55 715
10741.53 681
10742.50 725
10743.48 725
10744.46 717
10745.44 730
10746.42 689
10747.39 712
10748.37 679
10749.35 699
10750.33 703
10751.30 736
10752.28 732
10753.26 729
10754.24 737
10755.22 755
10756.20 777
10757.17 748
10758.15 742
10759.13 735
10760.11 765
10761.09 761
10762.07 778
10763.04 736
10764.02 757
10765.00 778
10765.98 795
10766.96 774
10767.94 771
10768.92 808
10769.90 780
10770.87 778
10771.85 769
10772.83 771
10773.81 782
10774.79 792
10775.77 763
10776.75 757
10777.73 790
10778.71 773
10779.69 789
10780.67 792
10781.64 799
10782.62 793
10783.60 769
10784.58 789
10785.56 794
10786.54 810
10787.52 814
10788.50 804
10789.48 782
10790.46 777
10791.44 800
10792.42 768
10793.40 759
10794.38 781
10795.36 784
10796.34 807
10797.32 782
10798.30 799
10799.28 762
10800.26 787
10801.24 814
10802.22 790
10803.20 800
10804.18 772
10805.16 777
10806.14 781
10807.12 758
10808.10 793
10809.09 763
10810.07 757
10811.05 768
10812.03 798
10813.01 838
10813.99 787
10814.97 748
10815.95 787
10816.93 795
10817.91 787
10818.89 797
10819.87 787
10820.86 763
10821.84 786
10822.82 802
10823.80 809
10824.78 799
10825.76 810
10826.74 832
10827.73 808
10828.71 774
10829.69 787
10830.67 789
10831.65 797
10832.63 808
10833.61 796
10834.60 831
10835.58 851
10836.56 825
10837.54 803
10838.52 830
10839.51 838
10840.49 811
10841.47 819
10842.45 825
10843.43 824
10844.42 830
10845.40 832
10846.38 815
10847.36 829
10848.35 852
10849.33 864
10850.31 869
10851.29 843
10852.28 850
10853.26 860
10854.24 880
10855.22 892
10856.21 875
10857.19 887
10858.17 894
10859.16 908
10860.14 896
10861.12 887
10862.10 926
10863.09 929
10864.07 894
10865.05 908
10866.04 902
10867.02 933
10868.00 911
10868.99 913
10869.97 931
10870.95 931
10871.94 957
10872.92 958
10873.90 925
10874.89 945
10875.87 928
10876.86 947
10877.84 957
10878.82 932
10879.81 938
10880.79 952
10881.77 960
10882.76 982
10883.74 957
10884.73 990
10885.71 1028
10886.69 1029
10887.68 1028
10888.66 1014
10889.65 1045
10890.63 1014
10891.62 1032
10892.60 1012
10893.58 1008
10894.57 1024
10895.55 1049
10896.54 1082
10897.52 1045
10898.51 1067
10899.49 1094
10900.48 1095
10901.46 1085
10902.45 1119
10903.43 1119
10904.42 1124
10905.40 1108
10906.39 1105
10907.37 1137
10908.36 1129
10909.34 1152
10910.33 1174
10911.31 1174
10912.30 1182
10913.28 1165
10914.27 1158
10915.25 1171
10916.24 1200
10917.22 1200
10918.21 1212
10919.20 1204
10920.18 1236
10921.17 1227
10922.15 1218
10923.14 1231
10924.12 1249
10925.11 1246
10926.10 1261
10927.08 1276
10928.07 1307
10929.05 1288
10930.04 1302
10931.03 1310
10932.01 1324
10933.00 1315
10933.99 1347
10934.97 1323
10935.96 1347
10936.94 1321
10937.93 1284
10938.92 1313
10939.90 1360
10940.89 1370
10941.88 1409
10942.86 1386
10943.85 1447
10944.84 1438
10945.82 1474
10946.81 1475
10947.80 1499
10948.79 1518
10949.77 1512
10950.76 1543
10951.75 1547
10952.73 1583
10953.72 1645
10954.71 1642
10955.69 1670
10956.68 1755
10957.67 1746
10958.66 1744
10959.64 1760
10960.63 1776
10961.62 1752
10962.61 1737
10963.59 1720
10964.58 1732
10965.57 1743
10966.56 1727
10967.55 1704
10968.53 1702
10969.52 1645
10970.51 1608
10971.50 1597
10972.49 1577
10973.47 1584
10974.46 1588
10975.45 1595
10976.44 1588
10977.43 1614
10978.41 1596
10979.40 1578
10980.39 1597
10981.38 1601
10982.37 1591
10983.36 1597
10984.34 1622
10985.33 1627
10986.32 1662
10987.31 1663
10988.30 1682
10989.29 1694
10990.28 1741
10991.27 1772
10992.25 1810
10993.24 1840
10994.23 1901
10995.22 1945
10996.21 1977
10997.20 2020
10998.19 2059
10999.18 2081
11000.17 2097
11001.16 2140
11002.15 2143
11003.14 2150
11004.12 2138
11005.11 2124
11006.10 2107
11007.09 2015
11008.08 1931
11009.07 1848
11010.06 1816
11011.05 1768
11012.04 1744
11013.03 1658
11014.02 1628
11015.01 1548
11016.00 1513
11016.99 1490
11017.98 1471
11018.97 1422
11019.96 1418
11020.95 1405
11021.94 1344
11022.93 1330
11023.92 1301
11024.91 1317
11025.90 1304
11026.89 1306
11027.88 1291
11028.88 1289
11029.87 1252
11030.86 1290
11031.85 1275
11032.84 1268
11033.83 1222
11034.82 1242
11035.81 1239
11036.80 1236
11037.79 1241
11038.78 1220
11039.77 1190
11040.77 1187
11041.76 1184
11042.75 1190
11043.74 1217
11044.73 1201
11045.72 1226
11046.71 1193
11047.70 1216
11048.70 1170
11049.69 1194
11050.68 1174
11051.67 1139
11052.66 1164
11053.65 1215
11054.65 1186
11055.64 1117
11056.63 1142
11057.62 1145
11058.61 1165
11059.60 1156
11060.60 1185
11061.59 1148
11062.58 1149
11063.57 1117
11064.56 1129
11065.56 1121
11066.55 1148
11067.54 1161
11068.53 1145
11069.53 1143
11070.52 1160
11071.51 1132
11072.50 1164
11073.50 1146
11074.49 1131
11075.48 1155
11076.47 1179
11077.47 1157
11078.46 1125
11079.45 1142
11080.45 1110
11081.44 1117
11082.43 1155
11083.42 1153
11084.42 1133
11085.41 1148
11086.40 1128
11087.40 1117
11088.39 1123
11089.38 1101
11090.38 1109
11091.37 1085
11092.36 1111
11093.36 1088
11094.35 1061
11095.34 1046
11096.34 1041
11097.33 1061
11098.32 1056
11099.32 1036
11100.31 1056
11101.31 1060
11102.30 1068
11103.29 1038
11104.29 1042
11105.28 1069
11106.28 1026
11107.27 1010
11108.26 992
11109.26 1040
11110.25 1064
11111.25 1007
11112.24 992
11113.24 1017
11114.23 1005
11115.22 1021
11116.22 996
11117.21 1009
11118.21 1013
11119.20 977
11120.20 1008
11121.19 969
11122.19 1003
11123.18 1009
11124.18 992
11125.17 979
11126.17 979
11127.16 1009
11128.16 971
11129.15 966
11130.15 954
11131.14 982
11132.14 1028
11133.13 1010
11134.13 1000
11135.12 984
11136.12 1014
11137.11 1022
11138.11 988
11139.10 978
11140.10 946
11141.09 959
11142.09 951
11143.09 959
11144.08 922
11145.08 969
11146.07 1015
11147.07 1001
11148.07 987
11149.06 944
11150.06 942
11151.05 954
11152.05 978
11153.05 952
11154.04 964
11155.04 948
11156.03 975
11157.03 950
11158.03 928
11159.02 970
11160.02 941
11161.02 959
11162.01 979
11163.01 922
11164.01 938
11165.00 947
11166.00 947
11167.00 950
11167.99 933
11168.99 954
11169.99 956
11170.98 930
11171.98 955
11172.98 938
11173.97 933
11174.97 949
11175.97 953
11176.97 966
11177.96 967
11178.96 949
11179.96 931
11180.95 939
11181.95 934
11182.95 980
11183.95 975
11184.94 961
11185.94 973
11186.94 991
11187.94 968
11188.94 936
11189.93 958
11190.93 950
11191.93 951
11192.93 932
11193.92 935
11194.92 943
11195.92 954
11196.92 985
11197.92 978
11198.92 975
11199.91 963
11200.91 997
11201.91 959
11202.91 984
11203.91 996
11204.91 1013
11205.90 1009
11206.90 1046
11207.90 986
11208.90 973
11209.90 1007
11210.90 1024
11211.90 1061
11212.89 1026
11213.89 1015
11214.89 1037
11215.89 1049
11216.89 1023
11217.89 1010
11218.89 991
11219.89 1012
11220.89 976
11221.89 991
11222.88 984
11223.88 1023
11224.88 1029
11225.88 994
11226.88 978
11227.88 1000
11228.88 1014
11229.88 1006
11230.88 999
11231.88 971
11232.88 984
11233.88 996
11234.88 1018
11235.88 1003
11236.88 984
11237.88 980
11238.88 986
11239.88 1006
11240.88 959
11241.88 1001
11242.88 989
11243.88 993
11244.88 986
11245.88 995
11246.88 995
11247.88 1005
11248.88 983
11249.88 1015
11250.88 994
11251.88 1049
11252.88 1024
11253.88 1023
11254.88 1029
11255.88 1013
11256.89 1027
11257.89 1024
11258.89 1046
11259.89 1025
11260.89 1055
11261.89 1055
11262.89 1052
11263.89 1032
11264.89 1036
11265.89 1044
11266.90 1073
11267.90 1048
11268.90 1061
11269.90 1090
11270.90 1097
11271.90 1076
11272.90 1063
11273.90 1082
11274.91 1089
11275.91 1103
11276.91 1057
11277.91 1054
11278.91 1016
11279.91 1098
11280.92 1054
11281.92 1064
11282.92 1013
11283.92 1050
11284.92 1042
11285.93 1022
11286.93 1017
11287.93 998
11288.93 982
11289.94 1022
11290.94 945
11291.94 922
11292.94 923
11293.94 942
11294.95 973
11295.95 910
11296.95 893
11297.95 888
11298.96 921
11299.96 916
11300.96 917
11301.97 919
11302.97 901
11303.97 921
11304.97 899
11305.98 925
11306.98 903
11307.98 916
11308.99 896
11309.99 935
11310.99 924
11312.00 909
11313.00 896
11314.00 904
11315.01 885
11316.01 895
11317.01 900
11318.02 916
11319.02 906
11320.02 914
11321.03 938
11322.03 888
11323.03 908
11324.04 904
11325.04 885
11326.05 872
11327.05 906
11328.05 905
11329.06 925
11330.06 908
11331.06 910
11332.07 886
11333.07 898
11334.08 883
11335.08 888
11336.09 896
11337.09 873
11338.09 858
11339.10 837
11340.10 877
11341.11 837
11342.11 888
11343.12 833
11344.12 846
11345.13 842
11346.13 836
11347.14 831
11348.14 856
11349.15 863
11350.15 849
11351.16 806
11352.16 820
11353.17 824
11354.17 816
11355.18 845
11356.18 804
11357.19 816
11358.19 817
11359.20 825
11360.20 812
11361.21 830
11362.21 802
11363.22 792
11364.22 810
11365.23 800
11366.23 793
11367.24 778
11368.25 787
11369.25 765
11370.26 773
11371.26 750
11372.27 791
11373.28 756
11374.28 731
11375.29 747
11376.29 769
11377.30 770
11378.31 764
11379.31 736
11380.32 770
11381.32 735
11382.33 715
11383.34 751
11384.34 728
11385.35 741
11386.36 720
11387.36 761
11388.37 762
11389.38 739
11390.38 745
11391.39 747
11392.40 722
11393.40 726
11394.41 740
11395.42 733
11396.42 743
11397.43 713
11398.44 747
11399.44 707
11400.45 697
11401.46 709
11402.47 725
11403.47 750
11404.48 760
11405.49 717
11406.50 739
11407.50 761
11408.51 732
11409.52 727
11410.53 749
11411.53 712
11412.54 732
11413.55 711
11414.56 709
11415.56 733
11416.57 705
11417.58 730
11418.59 727
11419.60 691
11420.60 698
11421.61 686
11422.62 706
11423.63 703
11424.64 707
11425.64 730
11426.65 723
11427.66 691
11428.67 673
11429.68 699
11430.69 706
11431.70 720
11432.70 727
11433.71 674
11434.72 696
11435.73 696
11436.74 738
11437.75 668
11438.76 692
11439.76 682
11440.77 702
11441.78 695
11442.79 689
11443.80 670
11444.81 671
11445.82 675
11446.83 692
11447.84 699
11448.85 671
11449.86 674
11450.87 678
11451.87 690
11452.88 630
11453.89 674
11454.90 684
11455.91 686
11456.92 652
11457.93 669
11458.94 685
11459.95 687
11460.96 681
11461.97 653
11462.98 657
11463.99 634
11465.00 645
11466.01 646
11467.02 645
11468.03 623
11469.04 629
11470.05 638
11471.06 647
11472.07 620
11473.08 616
11474.09 650
11475.10 644
11476.11 624
11477.12 633
11478.13 625
11479.15 649
11480.16 664
11481.17 661
11482.18 633
11483.19 587
11484.20 640
11485.21 658
11486.22 638
11487.23 612
11488.24 602
11489.25 621
11490.26 616
11491.28 622
11492.29 614
11493.30 645
11494.31 627
11495.32 623
11496.33 627
11497.34 627
11498.36 581
11499.37 601
11500.38 590
11501.39 631
11502.40 608
11503.41 617
11504.42 637
11505.44 632
11506.45 619
11507.46 610
11508.47 640
11509.48 621
11510.50 633
11511.51 618
11512.52 629
11513.53 628
11514.54 643
11515.56 609
11516.57 638
11517.58 605
11518.59 618
11519.61 625
11520.62 639
11521.63 651
11522.64 615
11523.66 601
11524.67 627
11525.68 637
11526.69 646
11527.71 625
11528.72 607
11529.73 618
11530.75 621
11531.76 660
11532.77 610
11533.78 637
11534.80 619
11535.81 627
11536.82 647
11537.84 670
11538.85 670
11539.86 660
11540.88 664
11541.89 657
11542.90 653
11543.92 643
11544.93 667
11545.94 637
11546.96 653
11547.97 612
11548.98 644
11550.00 645
11551.01 616
11552.03 609
11553.04 601
11554.05 626
11555.07 622
11556.08 604
11557.10 577
11558.11 567
11559.12 584
11560.14 600
11561.15 615
11562.17 582
11563.18 587
11564.20 620
11565.21 595
11566.22 579
11567.24 591
11568.25 593
11569.27 587
11570.28 599
11571.30 567
11572.31 571
11573.33 572
11574.34 574
11575.36 594
11576.37 564
11577.39 557
11578.40 568
11579.42 593
11580.43 607
11581.45 558
11582.46 560
11583.48 607
11584.49 585
11585.51 575
11586.52 569
11587.54 547
11588.55 561
11589.57 561
11590.58 561
11591.60 565
11592.61 582
11593.63 556
11594.65 559
11595.66 572
11596.68 543
11597.69 555
11598.71 571
11599.73 551
11600.74 580
11601.76 545
11602.77 549
11603.79 603
11604.81 600
11605.82 592
11606.84 555
11607.85 569
11608.87 578
11609.89 564
11610.90 555
11611.92 547
11612.94 558
11613.95 582
11614.97 590
11615.99 567
11617.00 560
11618.02 555
11619.04 609
11620.05 564
11621.07 575
11622.09 578
11623.10 600
11624.12 599
11625.14 615
11626.15 565
11627.17 573
11628.19 589
11629.21 595
11630.22 567
11631.24 576
11632.26 542
11633.28 595
11634.29 556
11635.31 556
11636.33 560
11637.34 557
11638.36 592
11639.38 579
11640.40 576
11641.42 590
11642.43 581
11643.45 607
11644.47 601
11645.49 568
11646.50 581
11647.52 586
11648.54 565
11649.56 567
11650.58 570
11651.60 591
11652.61 585
11653.63 607
11654.65 567
11655.67 560
11656.69 590
11657.71 576
11658.72 586
11659.74 605
11660.76 602
11661.78 585
11662.80 575
11663.82 599
11664.84 585
11665.85 591
11666.87 589
11667.89 602
11668.91 631
11669.93 603
11670.95 610
11671.97 580
11672.99 614
11674.01 595
11675.03 576
11676.05 573
11677.06 615
11678.08 614
11679.10 589
11680.12 580
11681.14 597
11682.16 613
11683.18 569
11684.20 589
11685.22 585
11686.24 577
11687.26 595
11688.28 603
11689.30 583
11690.32 582
11691.34 608
11692.36 628
11693.38 606
11694.40 611
11695.42 579
11696.44 621
11697.46 621
11698.48 622
11699.50 597
11700.52 608
11701.54 605
11702.56 624
11703.58 631
11704.60 597
11705.62 620
11706.64 613
11707.66 629
11708.68 594
11709.71 618
11710.73 638
11711.75 662
11712.77 635
11713.79 636
11714.81 639
11715.83 663
11716.85 642
11717.87 647
11718.89 630
11719.91 631
11720.94 663
11721.96 626
11722.98 613
11724.00 616
11725.02 663
11726.04 650
11727.06 650
11728.09 636
11729.11 655
11730.13 641
11731.15 671
11732.17 701
11733.19 676
11734.22 649
11735.24 688
11736.26 684
11737.28 671
11738.30 689
11739.33 683
11740.35 672
11741.37 664
11742.39 681
11743.41 668
11744.44 640
11745.46 702
11746.48 697
11747.50 701
11748.53 679
11749.55 694
11750.57 716
11751.59 696
11752.62 731
11753.64 702
11754.66 715
11755.68 706
11756.71 714
11757.73 730
11758.75 713
11759.77 709
11760.80 726
11761.82 713
11762.84 711
11763.87 750
11764.89 724
11765.91 734
11766.94 740
11767.96 718
11768.98 729
11770.01 766
11771.03 760
11772.05 768
11773.08 741
11774.10 753
11775.12 785
11776.15 777
11777.17 790
11778.19 783
11779.22 788
11780.24 789
11781.27 794
11782.29 818
11783.31 822
11784.34 812
11785.36 804
11786.39 812
11787.41 800
11788.43 826
11789.46 829
11790.48 842
11791.51 826
11792.53 829
11793.56 824
11794.58 858
11795.60 827
11796.63 837
11797.65 860
11798.68 836
11799.70 840
11800.73 859
11801.75 849
11802.78 860
11803.80 861
11804.83 860
11805.85 853
11806.88 854
11807.90 871
11808.93 879
11809.95 861
11810.98 850
11812.00 892
11813.03 875
11814.05 895
11815.08 881
11816.10 892
11817.13 892
11818.15 871
11819.18 902
11820.20 905
11821.23 909
11822.26 921
11823.28 904
11824.31 930
11825.33 934
11826.36 948
11827.38 938
11828.41 898
11829.44 931
11830.46 944
11831.49 937
11832.51 982
11833.54 985
11834.57 951
11835.59 967
11836.62 976
11837.65 987
11838.67 985
11839.70 961
11840.72 962
11841.75 978
11842.78 979
11843.80 1031
11844.83 1021
11845.86 1007
11846.88 1046
11847.91 1025
11848.94 1055
11849.96 1067
11850.99 1087
11852.02 1087
11853.05 1067
11854.07 1090
11855.10 1075
11856.13 1096
11857.15 1082
11858.18 1121
11859.21 1116
11860.24 1154
11861.26 1115
11862.29 1129
11863.32 1158
11864.34 1201
11865.37 1176
11866.40 1156
11867.43 1179
11868.46 1179
11869.48 1205
11870.51 1228
11871.54 1215
11872.57 1195
11873.59 1207
11874.62 1215
11875.65 1267
11876.68 1249
11877.71 1255
11878.73 1227
11879.76 1295
11880.79 1267
11881.82 1302
11882.85 1303
11883.87 1356
11884.90 1342
11885.93 1361
11886.96 1354
11887.99 1378
11889.02 1369
11890.05 1408
11891.07 1433
11892.10 1440
11893.13 1417
11894.16 1507
11895.19 1538
11896.22 1523
11897.25 1559
11898.28 1553
11899.30 1602
11900.33 1607
11901.36 1598
11902.39 1642
11903.42 1651
11904.45 1706
11905.48 1715
11906.51 1719
11907.54 1754
11908.57 1710
11909.60 1700
11910.63 1709
11911.66 1676
11912.69 1700
11913.71 1701
11914.74 1676
11915.77 1650
11916.80 1666
11917.83 1694
11918.86 1658
11919.89 1667
11920.92 1658
11921.95 1666
11922.98 1683
11924.01 1684
11925.04 1756
11926.07 1729
11927.10 1707
11928.13 1745
11929.16 1783
11930.19 1764
11931.22 1767
11932.25 1784
11933.29 1791
11934.32 1768
11935.35 1756
11936.38 1758
11937.41 1756
11938.44 1740
11939.47 1702
11940.50 1708
11941.53 1653
11942.56 1648
11943.59 1616
11944.62 1564
11945.65 1492
11946.69 1503
11947.72 1498
11948.75 1468
11949.78 1459
11950.81 1413
11951.84 1432
11952.87 1405
11953.90 1384
11954.93 1357
11955.97 1366
11957.00 1363
11958.03 1375
11959.06 1347
11960.09 1363
11961.12 1357
11962.16 1355
11963.19 1331
11964.22 1352
11965.25 1330
11966.28 1288
11967.31 1344
11968.35 1374
11969.38 1303
11970.41 1309
11971.44 1354
11972.47 1372
11973.51 1336
11974.54 1315
11975.57 1354
11976.60 1362
11977.64 1364
11978.67 1388
11979.70 1383
11980.73 1374
11981.77 1360
11982.80 1392
11983.83 1393
11984.86 1382
11985.90 1375
11986.93 1390
11987.96 1391
11988.99 1431
11990.03 1399
11991.06 1423
11992.09 1391
11993.13 1407
11994.16 1442
11995.19 1406
11996.23 1432
11997.26 1417
11998.29 1432
11999.33 1474
12000.36 1473
12001.39 1498
12002.43 1496
12003.46 1483
12004.49 1491
12005.53 1471
12006.56 1496
12007.59 1512
12008.63 1516
12009.66 1532
12010.69 1489
12011.73 1506
12012.76 1529
12013.80 1565
12014.83 1537
12015.86 1540
12016.90 1560
12017.93 1561
12018.97 1590
12020.00 1545
12021.03 1580
12022.07 1543
12023.10 1616
12024.14 1588
12025.17 1625
12026.21 1620
12027.24 1614
12028.28 1586
12029.31 1618
12030.34 1618
12031.38 1627
12032.41 1632
12033.45 1611
12034.48 1627
12035.52 1616
12036.55 1583
12037.59 1614
12038.62 1602
12039.66 1599
12040.69 1608
12041.73 1623
12042.76 1595
12043.80 1603
12044.83 1614
12045.87 1629
12046.90 1602
12047.94 1614
12048.98 1646
12050.01 1572
12051.05 1635
12052.08 1645
12053.12 1616
12054.15 1612
12055.19 1637
12056.22 1636
12057.26 1635
12058.30 1638
12059.33 1602
12060.37 1616
12061.40 1610
12062.44 1584
12063.48 1585
12064.51 1635
12065.55 1588
12066.58 1547
12067.62 1500
12068.66 1496
12069.69 1497
12070.73 1467
12071.77 1483
12072.80 1418
12073.84 1421
12074.88 1394
12075.91 1415
12076.95 1403
12077.99 1422
12079.02 1380
12080.06 1408
12081.10 1369
12082.13 1376
12083.17 1357
12084.21 1371
12085.24 1359
12086.28 1325
12087.32 1376
12088.35 1392
12089.39 1383
12090.43 1371
12091.47 1389
12092.50 1436
12093.54 1429
12094.58 1401
12095.62 1439
12096.65 1413
12097.69 1420
12098.73 1415
12099.77 1386
12100.80 1400
12101.84 1416
12102.88 1413
12103.92 1408
12104.95 1394
12105.99 1369
12107.03 1417
12108.07 1380
12109.11 1333
12110.14 1357
12111.18 1358
12112.22 1329
12113.26 1314
12114.30 1281
12115.34 1273
12116.37 1262
12117.41 1258
12118.45 1214
12119.49 1200
12120.53 1187
12121.57 1142
12122.60 1135
12123.64 1143
12124.68 1166
12125.72 1114
12126.76 1162
12127.80 1109
12128.84 1121
12129.88 1115
12130.91 1115
12131.95 1120
12132.99 1094
12134.03 1090
12135.07 1071
12136.11 1074
12137.15 1087
12138.19 1066
12139.23 1058
12140.27 1091
12141.31 1074
12142.35 1060
12143.39 1053
12144.43 1074
12145.46 1060
12146.50 1066
12147.54 1050
12148.58 1039
12149.62 1046
12150.66 1060
12151.70 1021
12152.74 1018
12153.78 1011
12154.82 1028
12155.86 1012
12156.90 999
12157.94 1014
12158.98 986
12160.02 993
12161.06 1005
12162.10 952
12163.14 947
12164.18 978
12165.23 1003
12166.27 975
12167.31 959
12168.35 984
12169.39 979
12170.43 983
12171.47 993
12172.51 969
12173.55 949
12174.59 965
12175.63 951
12176.67 970
12177.71 940
12178.75 928
12179.80 942
12180.84 914
12181.88 925
12182.92 883
12183.96 899
12185.00 908
12186.04 911
12187.08 905
12188.13 895
12189.17 928
12190.21 901
12191.25 927
12192.29 880
12193.33 897
12194.37 896
12195.42 916
12196.46 892
12197.50 883
12198.54 857
12199.58 877
12200.63 879
12201.67 854
12202.71 882
12203.75 865
12204.79 875
12205.84 884
12206.88 906
12207.92 848
12208.96 862
12210.01 843
12211.05 848
12212.09 837
12213.13 830
12214.17 863
12215.22 847
12216.26 833
12217.30 828
12218.35 820
12219.39 843
12220.43 812
12221.47 804
12222.52 841
12223.56 798
12224.60 824
12225.65 854
12226.69 823
12227.73 774
12228.77 823
12229.82 812
12230.86 802
12231.90 805
12232.95 809
12233.99 794
12235.03 805
12236.08 787
12237.12 788
12238.16 798
12239.21 771
12240.25 808
12241.30 786
12242.34 783
12243.38 769
12244.43 809
12245.47 783
12246.51 788
12247.56 781
12248.60 796
12249.65 805
12250.69 778
12251.73 772
12252.78 784
12253.82 785
12254.87 759
12255.91 765
12256.96 757
12258.00 743
12259.04 734
12260.09 752
12261.13 741
12262.18 734
12263.22 734
12264.27 713
12265.31 718
12266.36 744
12267.40 726
12268.45 717
12269.49 718
12270.54 724
12271.58 724
12272.63 696
12273.67 664
12274.72 661
12275.76 707
12276.81 734
12277.85 707
12278.90 683
12279.94 710
12280.99 706
12282.03 701
12283.08 710
12284.12 681
12285.17 716
12286.22 701
12287.26 722
12288.31 710
12289.35 688
12290.40 674
12291.44 712
12292.49 707
12293.54 686
12294.58 705
12295.63 713
12296.67 700
12297.72 677
12298.77 672
12299.81 711
12300.86 706
12301.90 671
12302.95 661
12304.00 682
12305.04 687
12306.09 702
12307.14 703
12308.18 676
12309.23 678
12310.28 693
12311.32 704
12312.37 700
12313.42 688
12314.46 670
12315.51 679
12316.56 648
12317.60 672
12318.65 688
12319.70 666
12320.74 681
12321.79 687
12322.84 679
12323.89 669
12324.93 677
12325.98 670
12327.03 699
12328.08 653
12329.12 606
12330.17 676
12331.22 712
12332.27 681
12333.31 685
12334.36 694
12335.41 700
12336.46 685
12337.50 689
12338.55 671
12339.60 667
12340.65 651
12341.70 685
12342.74 686
12343.79 646
12344.84 659
12345.89 669
12346.94 704
12347.98 663
12349.03 678
12350.08 674
12351.13 683
12352.18 703
12353.23 688
12354.27 661
12355.32 671
12356.37 677
12357.42 693
12358.47 693
12359.52 648
12360.57 677
12361.61 732
12362.66 683
12363.71 656
12364.76 669
12365.81 661
12366.86 663
12367.91 654
12368.96 675
12370.01 667
12371.06 709
12372.11 694
12373.15 666
12374.20 653
12375.25 663
12376.30 688
12377.35 680
12378.40 674
12379.45 635
12380.50 713
12381.55 715
12382.60 697
12383.65 695
12384.70 677
12385.75 687
12386.80 698
12387.85 710
12388.90 686
12389.95 669
12391.00 642
12392.05 699
12393.10 701
12394.15 676
12395.20 678
12396.25 722
12397.30 689
12398.35 703
12399.40 680
12400.45 696
12401.50 727
12402.55 730
12403.60 704
12404.65 704
12405.70 728
12406.75 722
12407.81 728
12408.86 712
12409.91 687
12410.96 698
12412.01 730
12413.06 707
12414.11 715
12415.16 703
12416.21 697
12417.26 721
12418.32 735
12419.37 733
12420.42 714
12421.47 700
12422.52 726
12423.57 736
12424.62 732
12425.68 715
12426.73 707
12427.78 728
12428.83 737
12429.88 719
12430.93 725
12431.99 726
12433.04 716
12434.09 729
12435.14 758
12436.19 739
12437.24 746
12438.30 734
12439.35 741
12440.40 771
12441.45 738
12442.51 772
12443.56 750
12444.61 749
12445.66 712
12446.71 754
12447.77 755
12448.82 771
12449.87 796
12450.92 769
12451.98 794
12453.03 780
12454.08 752
12455.14 734
12456.19 803
12457.24 802
12458.29 811
12459.35 837
12460.40 803
12461.45 824
12462.51 848
12463.56 868
12464.61 862
12465.67 890
12466.72 863
12467.77 940
12468.83 952
12469.88 934
12470.93 969
12471.99 1006
12473.04 968
12474.09 979
12475.15 1047
12476.20 1053
12477.25 1021
12478.31 1069
12479.36 1052
12480.42 1029
12481.47 1017
12482.52 1036
12483.58 1057
12484.63 1020
12485.69 1054
12486.74 1032
12487.79 1010
12488.85 972
12489.90 969
12490.96 936
12492.01 954
12493.06 909
12494.12 943
12495.17 913
12496.23 888
12497.28 893
12498.34 888
12499.39 893
12500.45 885
12501.50 888
12502.56 874
12503.61 890
12504.67 860
12505.72 863
12506.78 843
12507.83 857
12508.89 855
12509.94 884
12511.00 878
12512.05 854
12513.11 845
12514.16 870
12515.22 891
12516.27 854
12517.33 884
12518.38 852
12519.44 848
12520.49 830
12521.55 867
12522.60 859
12523.66 830
12524.72 822
12525.77 845
12526.83 855
12527.88 857
12528.94 853
12530.00 857
12531.05 861
12532.11 835
12533.16 854
12534.22 866
12535.28 857
12536.33 867
12537.39 879
12538.44 868
12539.50 898
12540.56 874
12541.61 907
12542.67 910
12543.73 918
12544.78 929
12545.84 943
12546.90 929
12547.95 985
12549.01 977
12550.07 956
12551.12 967
12552.18 950
12553.24 956
12554.29 960
12555.35 992
12556.41 978
12557.47 992
12558.52 967
12559.58 961
12560.64 943
12561.69 967
12562.75 920
12563.81 929
12564.87 937
12565.92 943
12566.98 923
12568.04 918
12569.10 938
12570.15 917
12571.21 893
12572.27 882
12573.33 925
12574.38 878
12575.44 882
12576.50 872
12577.56 903
12578.62 877
12579.67 905
12580.73 938
12581.79 887
12582.85 868
12583.91 872
12584.96 905
12586.02 898
12587.08 882
12588.14 841
12589.20 891
12590.26 887
12591.32 885
12592.37 868
12593.43 891
12594.49 909
12595.55 877
12596.61 879
12597.67 879
12598.73 882
12599.78 875
12600.84 910
12601.90 904
12602.96 879
12604.02 865
12605.08 927
12606.14 882
12607.20 893
12608.26 918
12609.32 945
12610.38 897
12611.44 891
12612.49 899
12613.55 922
12614.61 972
12615.67 974
12616.73 974
12617.79 981
12618.85 976
12619.91 994
12620.97 1000
12622.03 964
12623.09 960
12624.15 967
12625.21 1014
12626.27 987
12627.33 1000
12628.39 1020
12629.45 1032
12630.51 1020
12631.57 1025
12632.63 1028
12633.69 1013
12634.75 1033
12635.81 974
12636.87 1029
12637.93 1028
12638.99 1036
12640.05 991
12641.12 1010
12642.18 971
12643.24 957
12644.30 977
12645.36 966
12646.42 908
12647.48 931
12648.54 928
12649.60 897
12650.66 891
12651.72 890
12652.78 905
12653.85 895
12654.91 891
12655.97 863
12657.03 872
12658.09 862
12659.15 880
12660.21 834
12661.28 870
12662.34 874
12663.40 868
12664.46 875
12665.52 874
12666.58 873
12667.64 878
12668.71 851
12669.77 875
12670.83 872
12671.89 870
12672.95 905
12674.02 844
12675.08 874
12676.14 887
12677.20 880
12678.26 849
12679.33 860
12680.39 859
12681.45 906
12682.51 884
12683.58 847
12684.64 869
12685.70 887
12686.76 890
12687.83 839
12688.89 860
12689.95 859
12691.01 898
12692.08 858
12693.14 871
12694.20 848
12695.27 851
12696.33 856
12697.39 873
12698.45 831
12699.52 835
12700.58 879
12701.64 862
12702.71 885
12703.77 836
12704.83 892
12705.90 888
12706.96 906
12708.02 861
12709.09 905
12710.15 887
12711.21 921
12712.28 899
12713.34 891
12714.40 884
12715.47 902
12716.53 945
12717.60 853
12718.66 923
12719.72 892
12720.79 937
12721.85 896
12722.92 925
12723.98 891
12725.04 918
12726.11 901
12727.17 920
12728.24 862
12729.30 909
12730.37 896
12731.43 909
12732.49 912
12733.56 915
12734.62 900
12735.69 886
12736.75 917
12737.82 898
12738.88 915
12739.95 875
12741.01 929
12742.08 916
12743.14 925
12744.21 859
12745.27 920
12746.34 896
12747.40 891
12748.47 908
12749.53 870
12750.60 867
12751.66 859
12752.73 893
12753.79 863
12754.86 885
12755.92 862
12756.99 893
12758.05 845
12759.12 857
12760.18 877
12761.25 895
12762.32 853
12763.38 885
12764.45 876
12765.51 881
12766.58 873
12767.65 845
12768.71 870
12769.78 813
12770.84 841
12771.91 821
12772.98 857
12774.04 801
12775.11 828
12776.17 805
12777.24 860
12778.31 795
12779.37 828
12780.44 807
12781.51 797
12782.57 792
12783.64 814
12784.71 827
12785.77 774
12786.84 794
12787.91 780
12788.97 774
12790.04 769
12791.11 791
12792.17 785
12793.24 804
12794.31 755
12795.37 777
12796.44 781
12797.51 787
12798.58 762
12799.64 739
12800.71 805
12801.78 802
12802.85 797
12803.91 765
12804.98 811
12806.05 769
12807.12 765
12808.18 757
12809.25 801
12810.32 766
12811.39 816
12812.45 770
12813.52 797
12814.59 802
12815.66 819
12816.73 804
12817.79 801
12818.86 810
12819.93 785
12821.00 834
12822.07 796
12823.13 840
12824.20 809
12825.27 811
12826.34 798
12827.41 832
12828.48 810
12829.54 809
12830.61 802
12831.68 803
12832.75 804
12833.82 811
12834.89 807
12835.96 755
12837.02 788
12838.09 743
12839.16 796
12840.23 787
12841.30 818
12842.37 758
12843.44 782
12844.51 739
12845.58 772
12846.65 715
12847.72 688
12848.78 701
12849.85 728
12850.92 717
12851.99 660
12853.06 696
12854.13 673
12855.20 720
12856.27 680
12857.34 685
12858.41 653
12859.48 703
12860.55 675
12861.62 703
12862.69 665
12863.76 700
12864.83 682
12865.90 653
12866.97 678
12868.04 645
12869.11 668
12870.18 669
12871.25 656
12872.32 612
12873.39 635
12874.46 600
12875.53 668
12876.60 646
12877.67 648
12878.74 648
12879.81 656
12880.88 662
12881.95 630
12883.03 635
12884.10 641
12885.17 631
12886.24 626
12887.31 617
12888.38 608
12889.45 605
12890.52 589
12891.59 607
12892.66 586
12893.74 608
12894.81 587
12895.88 625
12896.95 613
12898.02 597
12899.09 599
12900.16 600
12901.23 601
12902.31 563
12903.38 599
12904.45 595
12905.52 607
12906.59 589
12907.66 596
12908.74 585
12909.81 599
12910.88 597
12911.95 620
12913.02 588
12914.10 593
12915.17 603
12916.24 606
12917.31 595
12918.38 575
12919.46 565
12920.53 587
12921.60 599
12922.67 577
12923.75 593
12924.82 566
12925.89 590
12926.96 580
12928.04 600
12929.11 593
12930.18 569
12931.25 550
12932.33 582
12933.40 565
12934.47 564
12935.55 595
12936.62 546
12937.69 581
12938.76 575
12939.84 602
12940.91 559
12941.98 568
12943.06 539
12944.13 562
12945.20 560
12946.28 548
12947.35 554
12948.42 588
12949.50 559
12950.57 577
12951.64 578
12952.72 559
12953.79 558
12954.87 563
12955.94 589
12957.01 549
12958.09 542
12959.16 561
12960.23 554
12961.31 546
12962.38 549
12963.46 533
12964.53 560
12965.60 550
12966.68 518
12967.75 551
12968.83 556
12969.90 562
12970.98 551
12972.05 587
12973.13 506
12974.20 554
12975.27 558
12976.35 587
12977.42 569
12978.50 551
12979.57 535
12980.65 578
12981.72 535
12982.80 513
12983.87 549
12984.95 533
12986.02 524
12987.10 544
12988.17 588
12989.25 521
12990.32 575
12991.40 524
12992.47 537
12993.55 541
12994.62 539
12995.70 539
12996.77 549
12997.85 558
12998.93 551
13000.00 555
13001.08 553
13002.15 547
13003.23 530
13004.30 558
13005.38 546
13006.46 544
13007.53 537
13008.61 537
13009.68 529
13010.76 541
13011.84 549
13012.91 563
13013.99 542
13015.06 555
13016.14 567
13017.22 555
13018.29 551
13019.37 533
13020.45 533
13021.52 524
13022.60 540
13023.68 547
13024.75 544
13025.83 518
13026.91 535
13027.98 531
13029.06 542
13030.14 520
13031.21 541
13032.29 554
13033.37 557
13034.44 543
13035.52 555
13036.60 542
13037.67 520
13038.75 539
13039.83 543
13040.91 529
13041.98 541
13043.06 557
13044.14 555
13045.22 550
13046.29 535
13047.37 565
13048.45 538
13049.53 557
13050.60 522
13051.68 536
13052.76 534
13053.84 549
13054.91 531
13055.99 542
13057.07 559
13058.15 565
13059.23 567
13060.30 545
13061.38 554
13062.46 523
13063.54 563
13064.62 551
13065.70 545
13066.77 558
13067.85 543
13068.93 532
13070.01 547
13071.09 535
13072.17 532
13073.25 561
13074.32 534
13075.40 575
13076.48 545
13077.56 540
13078.64 573
13079.72 594
13080.80 550
13081.88 540
13082.95 556
13084.03 583
13085.11 565
13086.19 563
13087.27 552
13088.35 578
13089.43 556
13090.51 562
13091.59 558
13092.67 558
13093.75 562
13094.83 575
13095.91 556
13096.99 532
13098.07 528
13099.15 538
13100.22 561
13101.30 552
13102.38 563
13103.46 561
13104.54 566
13105.62 569
13106.70 559
13107.78 555
13108.86 596
13109.94 587
13111.02 577
13112.10 567
13113.19 551
13114.27 578
13115.35 578
13116.43 576
13117.51 559
13118.59 546
13119.67 579
13120.75 584
13121.83 563
13122.91 578
13123.99 556
13125.07 602
13126.15 596
13127.23 589
13128.31 576
13129.39 553
13130.48 613
13131.56 607
13132.64 611
13133.72 573
13134.80 575
13135.88 578
13136.96 608
13138.04 575
13139.12 589
13140.21 590
13141.29 627
13142.37 596
13143.45 594
13144.53 600
13145.61 593
13146.70 604
13147.78 610
13148.86 606
13149.94 592
13151.02 624
13152.10 600
13153.19 586
13154.27 578
13155.35 600
13156.43 632
13157.51 624
13158.60 592
13159.68 610
13160.76 613
13161.84 613
13162.93 614
13164.01 629
13165.09 642
13166.17 627
13167.25 663
13168.34 626
13169.42 627
13170.50 621
13171.59 644
13172.67 618
13173.75 639
13174.83 616
13175.92 627
13177.00 632
13178.08 641
13179.17 648
13180.25 627
13181.33 639
13182.41 641
13183.50 660
13184.58 630
13185.66 637
13186.75 653
13187.83 634
13188.91 623
13190.00 657
13191.08 659
13192.16 680
13193.25 674
13194.33 646
13195.42 645
13196.50 649
13197.58 663
13198.67 691
13199.75 682
13200.83 649
13201.92 693
13203.00 646
13204.09 665
13205.17 646
13206.25 687
13207.34 676
13208.42 695
13209.51 700
13210.59 667
13211.68 659
13212.76 699
13213.84 685
13214.93 687
13216.01 703
13217.10 673
13218.18 704
13219.27 678
13220.35 720
13221.44 720
13222.52 738
13223.61 710
13224.69 713
13225.78 712
13226.86 707
13227.95 722
13229.03 722
13230.12 738
13231.20 727
13232.29 742
13233.37 748
13234.46 730
13235.54 722
13236.63 750
13237.71 723
13238.80 765
13239.88 741
13240.97 763
13242.05 751
13243.14 752
13244.23 756
13245.31 727
13246.40 783
13247.48 769
13248.57 807
13249.65 783
13250.74 782
13251.83 769
13252.91 786
13254.00 754
13255.08 781
13256.17 774
13257.26 798
13258.34 803
13259.43 813
13260.52 781
13261.60 792
13262.69 803
13263.77 853
13264.86 823
13265.95 809
13267.03 817
13268.12 800
13269.21 843
13270.29 834
13271.38 857
13272.47 837
13273.55 859
13274.64 838
13275.73 861
13276.82 843
13277.90 862
13278.99 892
13280.08 867
13281.16 885
13282.25 861
13283.34 909
13284.43 910
13285.51 922
13286.60 904
13287.69 933
13288.78 917
13289.86 955
13290.95 942
13292.04 928
13293.13 921
13294.21 937
13295.30 953
13296.39 942
13297.48 966
13298.56 979
13299.65 986
13300.74 963
13301.83 970
13302.92 977
13304.00 1009
13305.09 1000
13306.18 1023
13307.27 1010
13308.36 997
13309.45 1020
13310.53 1029
13311.62 1017
13312.71 1066
13313.80 1016
13314.89 1030
13315.98 1066
13317.07 1052
13318.15 1065
13319.24 1069
13320.33 1095
13321.42 1069
13322.51 1096
13323.60 1083
13324.69 1060
13325.78 1053
13326.87 1087
13327.95 1132
13329.04 1126
13330.13 1070
13331.22 1116
13332.31 1135
13333.40 1138
13334.49 1138
13335.58 1158
13336.67 1184
13337.76 1180
13338.85 1209
13339.94 1166
13341.03 1179
13342.12 1142
13343.21 1191
13344.30 1165
13345.39 1166
13346.48 1172
13347.57 1187
13348.66 1163
13349.75 1194
13350.84 1178
13351.93 1211
13353.02 1205
13354.11 1192
13355.20 1197
13356.29 1228
13357.38 1239
13358.47 1187
13359.56 1202
13360.65 1209
13361.74 1253
13362.83 1229
13363.92 1206
13365.01 1217
13366.10 1254
13367.19 1259
13368.28 1251
13369.37 1230
13370.46 1235
13371.55 1248
13372.65 1230
13373.74 1247
13374.83 1218
13375.92 1236
13377.01 1219
13378.10 1204
13379.19 1168
13380.28 1200
13381.37 1192
13382.47 1135
13383.56 1169
13384.65 1178
13385.74 1147
13386.83 1101
13387.92 1098
13389.01 1118
13390.11 1120
13391.20 1088
13392.29 1132
13393.38 1119
13394.47 1121
13395.56 1092
13396.66 1069
13397.75 1095
13398.84 1101
13399.93 1064
13401.02 1114
13402.12 1084
13403.21 1080
13404.30 1099
13405.39 1117
13406.49 1108
13407.58 1073
13408.67 1118
13409.76 1064
13410.86 1096
13411.95 1064
13413.04 1119
13414.13 1095
13415.23 1078
13416.32 1073
13417.41 1057
13418.50 1053
13419.60 1089
13420.69 1061
13421.78 1038
13422.88 1046
13423.97 1063
13425.06 1086
13426.15 1102
13427.25 1078
13428.34 1056
13429.43 1098
13430.53 1087
13431.62 1112
13432.71 1101
13433.81 1084
13434.90 1098
13435.99 1078
13437.09 1078
13438.18 1096
13439.27 1075
13440.37 1072
13441.46 1091
13442.56 1100
13443.65 1128
13444.74 1120
13445.84 1140
13446.93 1126
13448.03 1129
13449.12 1096
13450.21 1133
13451.31 1135
13452.40 1113
13453.50 1148
13454.59 1177
13455.68 1149
13456.78 1142
13457.87 1158
13458.97 1163
13460.06 1161
13461.16 1143
13462.25 1189
13463.35 1184
13464.44 1156
13465.54 1184
13466.63 1211
13467.73 1209
13468.82 1178
13469.91 1180
13471.01 1186
13472.10 1192
13473.20 1194
13474.29 1209
13475.39 1246
13476.48 1211
13477.58 1220
13478.68 1223
13479.77 1221
13480.87 1247
13481.96 1239
13483.06 1251
13484.15 1234
13485.25 1249
13486.34 1270
13487.44 1282
13488.53 1225
13489.63 1249
13490.73 1292
13491.82 1307
13492.92 1294
13494.01 1278
13495.11 1320
13496.21 1327
13497.30 1316
13498.40 1295
13499.49 1294
13500.59 1289
13501.69 1327
13502.78 1329
13503.88 1359
13504.97 1323
13506.07 1378
13507.17 1368
13508.26 1344
13509.36 1352
13510.46 1333
13511.55 1292
13512.65 1323
13513.75 1348
13514.84 1334
13515.94 1317
13517.04 1273
13518.13 1301
13519.23 1304
13520.33 1310
13521.42 1288
13522.52 1272
13523.62 1271
13524.72 1253
13525.81 1240
13526.91 1218
13528.01 1242
13529.10 1226
13530.20 1207
13531.30 1205
13532.40 1263
13533.49 1213
13534.59 1199
13535.69 1191
13536.79 1179
13537.88 1158
13538.98 1177
13540.08 1171
13541.18 1150
13542.28 1169
13543.37 1166
13544.47 1149
13545.57 1118
13546.67 1103
13547.77 1098
13548.86 1121
13549.96 1092
13551.06 1090
13552.16 1082
13553.26 1069
13554.35 1083
13555.45 1088
13556.55 1101
13557.65 1069
13558.75 1118
13559.85 1090
13560.95 1093
13562.04 1097
13563.14 1067
13564.24 1065
13565.34 1088
13566.44 1044
13567.54 1056
13568.64 1044
13569.74 1015
13570.83 1049
13571.93 1031
13573.03 1067
13574.13 1066
13575.23 1074
13576.33 1037
13577.43 1039
13578.53 1034
13579.63 1022
13580.73 1052
13581.83 1084
13582.93 1011
13584.03 1015
13585.13 1055
13586.22 1055
13587.32 1048
13588.42 1046
13589.52 1050
13590.62 1062
13591.72 1066
13592.82 1044
13593.92 1052
13595.02 1043
13596.12 1071
13597.22 1052
13598.32 1078
13599.42 1058
13600.52 1038
13601.62 1048
13602.72 1088
13603.82 1053
13604.92 1040
13606.03 1043
13607.13 1093
13608.23 1082
13609.33 1064
13610.43 1078
13611.53 1078
13612.63 1057
13613.73 1074
13614.83 1076
13615.93 1065
13617.03 1103
13618.13 1096
13619.23 1085
13620.33 1050
13621.44 1080
13622.54 1081
13623.64 1091
13624.74 1090
13625.84 1063
13626.94 1068
13628.04 1074
13629.14 1097
13630.25 1066
13631.35 1098
13632.45 1115
13633.55 1098
13634.65 1094
13635.75 1103
13636.85 1128
13637.96 1111
13639.06 1127
13640.16 1112
13641.26 1103
13642.36 1092
13643.47 1122
13644.57 1079
13645.67 1080
13646.77 1091
13647.87 1106
13648.98 1084
13650.08 1113
13651.18 1081
13652.28 1080
13653.38 1124
13654.49 1127
13655.59 1075
13656.69 1082
13657.79 1115
13658.90 1091
13660.00 1094
13661.10 1062
13662.20 1091
13663.31 1042
13664.41 1067
13665.51 1065
13666.62 1074
13667.72 1078
13668.82 1128
13669.92 1106
13671.03 1072
13672.13 1072
13673.23 1114
13674.34 1079
13675.44 1073
13676.54 1076
13677.65 1079
13678.75 1063
13679.85 1094
13680.96 1079
13682.06 1065
13683.16 1039
13684.27 1084
13685.37 1137
13686.48 1063
13687.58 1087
13688.68 1095
13689.79 1135
13690.89 1121
13691.99 1093
13693.10 1090
13694.20 1121
13695.31 1091
13696.41 1113
13697.51 1108
13698.62 1115
13699.72 1151
13700.83 1130
13701.93 1133
13703.04 1137
13704.14 1152
13705.24 1136
13706.35 1170
13707.45 1171
13708.56 1116
13709.66 1136
13710.77 1161
13711.87 1166
13712.98 1152
13714.08 1202
13715.19 1195
13716.29 1210
13717.40 1230
13718.50 1230
13719.61 1206
13720.71 1207
13721.82 1235
13722.92 1243
13724.03 1218
13725.13 1231
13726.24 1251
13727.34 1267
13728.45 1239
13729.55 1275
13730.66 1295
13731.76 1286
13732.87 1291
13733.97 1288
13735.08 1313
13736.19 1308
13737.29 1332
13738.40 1332
13739.50 1362
13740.61 1346
13741.72 1373
13742.82 1376
13743.93 1409
13745.03 1379
13746.14 1388
13747.25 1405
13748.35 1433
13749.46 1418
13750.56 1481
13751.67 1514
13752.78 1500
13753.88 1543
13754.99 1561
13756.10 1552
13757.20 1552
13758.31 1583
13759.42 1625
13760.52 1630
13761.63 1639
13762.74 1669
13763.84 1702
13764.95 1695
13766.06 1672
13767.16 1656
13768.27 1717
13769.38 1698
13770.48 1667
13771.59 1659
13772.70 1700
13773.81 1664
13774.91 1678
13776.02 1649
13777.13 1598
13778.23 1595
13779.34 1587
13780.45 1606
13781.56 1551
13782.66 1492
13783.77 1503
13784.88 1502
13785.99 1481
13787.09 1427
13788.20 1406
13789.31 1419
13790.42 1396
13791.53 1400
13792.63 1358
13793.74 1260
13794.85 1293
13795.96 1297
13797.07 1271
13798.17 1229
13799.28 1225
13800.39 1225
13801.50 1253
13802.61 1202
13803.72 1194
13804.82 1206
13805.93 1202
13807.04 1175
13808.15 1157
13809.26 1133
13810.37 1134
13811.48 1150
13812.58 1159
13813.69 1167
13814.80 1130
13815.91 1124
13817.02 1099
13818.13 1142
13819.24 1072
13820.35 1049
13821.46 1074
13822.57 1116
13823.67 1105
13824.78 1064
13825.89 1067
13827.00 1077
13828.11 1085
13829.22 1068
13830.33 1092
13831.44 1062
13832.55 1087
13833.66 1110
13834.77 1097
13835.88 1060
13836.99 1063
13838.10 1074
13839.21 1079
13840.32 1089
13841.43 1110
13842.54 1106
13843.65 1106
13844.76 1102
13845.87 1111
13846.98 1082
13848.09 1085
13849.20 1097
13850.31 1084
13851.42 1098
13852.53 1088
13853.64 1088
13854.75 1131
13855.86 1120
13856.97 1070
13858.08 1110
13859.19 1098
13860.30 1082
13861.41 1102
13862.52 1113
13863.63 1114
13864.75 1115
13865.86 1112
13866.97 1091
13868.08 1131
13869.19 1141
13870.30 1153
13871.41 1148
13872.52 1123
13873.63 1099
13874.75 1098
13875.86 1118
13876.97 1111
13878.08 1110
13879.19 1124
13880.30 1111
13881.41 1132
13882.53 1130
13883.64 1139
13884.75 1165
13885.86 1137
13886.97 1163
13888.08 1177
13889.20 1170
13890.31 1153
13891.42 1172
13892.53 1186
13893.64 1149
13894.76 1133
13895.87 1179
13896.98 1145
13898.09 1171
13899.20 1190
13900.32 1206
13901.43 1153
13902.54 1145
13903.65 1140
13904.77 1173
13905.88 1158
13906.99 1127
13908.10 1162
13909.22 1140
13910.33 1118
13911.44 1098
13912.55 1117
13913.67 1112
13914.78 1106
13915.89 1052
13917.01 1071
13918.12 1069
13919.23 1021
13920.34 1059
13921.46 1067
13922.57 1069
13923.68 1030
13924.80 1035
13925.91 1043
13927.02 1043
13928.14 1014
13929.25 1013
13930.36 1057
13931.48 1016
13932.59 1022
13933.70 1010
13934.82 1022
13935.93 1025
13937.05 1024
13938.16 1013
13939.27 1023
13940.39 992
13941.50 1006
13942.62 1019
13943.73 1018
13944.84 987
13945.96 1007
13947.07 1031
13948.19 1007
13949.30 1005
13950.41 1010
13951.53 1001
13952.64 1018
13953.76 1011
13954.87 1002
13955.99 997
13957.10 979
13958.22 1000
13959.33 980
13960.44 983
13961.56 999
13962.67 983
13963.79 971
13964.90 957
13966.02 978
13967.13 972
13968.25 990
13969.36 981
13970.48 964
13971.59 991
13972.71 944
13973.82 948
13974.94 981
13976.05 962
13977.17 951
13978.29 954
13979.40 943
13980.52 990
13981.63 992
13982.75 1000
13983.86 986
13984.98 981
13986.09 992
13987.21 991
13988.33 992
13989.44 994
13990.56 984
13991.67 987
13992.79 967
13993.91 943
13995.02 991
13996.14 1022
13997.25 1005
13998.37 977
13999.49 964
14000.60 986
14001.72 980
14002.84 999
14003.95 1007
14005.07 1024
14006.18 1020
14007.30 1001
14008.42 1025
14009.53 1016
14010.65 997
14011.77 1005
14012.88 1010
14014.00 1007
14015.12 981
14016.23 1005
14017.35 1004
14018.47 1035
14019.59 1006
14020.70 1044
14021.82 1022
14022.94 994
14024.05 1005
14025.17 1032
14026.29 1014
14027.41 1049
14028.52 1032
14029.64 1021
14030.76 1056
14031.88 1027
14032.99 1047
14034.11 1038
14035.23 1027
14036.35 1030
14037.46 1045
14038.58 1052
14039.70 1069
14040.82 1049
14041.94 1076
14043.05 1034
14044.17 1071
14045.29 1075
14046.41 1074
14047.53 1099
14048.64 1049
14049.76 1093
14050.88 1059
14052.00 1080
14053.12 1099
14054.24 1137
14055.35 1132
14056.47 1125
14057.59 1136
14058.71 1127
14059.83 1144
14060.95 1159
14062.07 1176
14063.19 1205
14064.30 1176
14065.42 1182
14066.54 1157
14067.66 1172
14068.78 1175
14069.90 1197
14071.02 1227
14072.14 1195
14073.26 1246
14074.38 1242
14075.49 1272
14076.61 1255
14077.73 1254
14078.85 1228
14079.97 1238
14081.09 1251
14082.21 1243
14083.33 1289
14084.45 1265
14085.57 1272
14086.69 1275
14087.81 1239
14088.93 1262
14090.05 1277
14091.17 1300
14092.29 1293
14093.41 1299
14094.53 1280
14095.65 1289
14096.77 1317
14097.89 1281
14099.01 1285
14100.13 1292
14101.25 1298
14102.37 1285
14103.49 1279
14104.61 1257
14105.73 1289
14106.85 1293
14107.97 1252
14109.09 1282
14110.21 1277
14111.33 1253
14112.46 1246
14113.58 1232
14114.70 1220
14115.82 1174
14116.94 1211
14118.06 1210
14119.18 1162
14120.30 1164
14121.42 1172
14122.54 1167
14123.66 1154
14124.79 1134
14125.91 1135
14127.03 1137
14128.15 1137
14129.27 1086
14130.39 1079
14131.51 1100
14132.64 1069
14133.76 1109
14134.88 1117
14136.00 1078
14137.12 1098
14138.24 1053
14139.37 1014
14140.49 1043
14141.61 1036
14142.73 1046
14143.85 1048
14144.98 1055
14146.10 1042
14147.22 1021
14148.34 1036
14149.46 1011
14150.59 1030
14151.71 1011
14152.83 997
14153.95 990
14155.08 982
14156.20 997
14157.32 998
14158.44 1005
14159.57 1016
14160.69 988
14161.81 985
14162.93 991
14164.06 990
14165.18 966
14166.30 945
14167.43 984
14168.55 1024
14169.67 998
14170.79 991
14171.92 983
14173.04 978
14174.16 1007
14175.29 936
14176.41 942
14177.53 967
14178.66 945
14179.78 965
14180.90 938
14182.03 943
14183.15 944
14184.27 960
14185.40 973
14186.52 942
14187.65 947
14188.77 962
14189.89 940
14191.02 952
14192.14 940
14193.27 914
14194.39 942
14195.51 964
14196.64 935
14197.76 928
14198.89 931
14200.01 917
14201.13 936
14202.26 938
14203.38 927
14204.51 906
14205.63 914
14206.76 943
14207.88 925
14209.01 904
14210.13 895
14211.25 903
14212.38 907
14213.50 873
14214.63 888
14215.75 880
14216.88 881
14218.00 863
14219.13 906
14220.25 899
14221.38 889
14222.50 853
14223.63 884
14224.75 861
14225.88 859
14227.00 867
14228.13 863
14229.25 879
14230.38 836
14231.51 845
14232.63 886
14233.76 861
14234.88 862
14236.01 846
14237.13 865
14238.26 865
14239.39 833
14240.51 839
14241.64 820
14242.76 814
14243.89 850
14245.01 853
14246.14 843
14247.27 816
14248.39 845
14249.52 868
14250.65 844
14251.77 802
14252.90 801
14254.02 839
14255.15 829
14256.28 840
14257.40 811
14258.53 802
14259.66 785
14260.78 826
14261.91 825
14263.04 778
14264.16 765
14265.29 799
14266.42 773
14267.54 753
14268.67 753
14269.80 800
14270.92 803
14272.05 787
14273.18 772
14274.31 792
14275.43 776
14276.56 763
14277.69 760
14278.82 768
14279.94 737
14281.07 772
14282.20 751
14283.33 760
14284.45 737
14285.58 727
14286.71 785
14287.84 764
14288.96 724
14290.09 744
14291.22 722
14292.35 746
14293.47 722
14294.60 711
14295.73 716
14296.86 730
14297.99 712
14299.11 729
14300.24 726
14301.37 732
14302.50 725
14303.63 726
14304.76 729
14305.88 703
14307.01 710
14308.14 692
14309.27 696
14310.40 709
14311.53 714
14312.66 716
14313.78 675
14314.91 696
14316.04 704
14317.17 703
14318.30 697
14319.43 697
14320.56 673
14321.69 671
14322.82 691
14323.95 699
14325.07 711
14326.20 659
14327.33 678
14328.46 676
14329.59 676
14330.72 674
14331.85 673
14332.98 689
14334.11 694
14335.24 660
14336.37 694
14337.50 686
14338.63 698
14339.76 697
14340.89 682
14342.02 680
14343.15 639
14344.28 635
14345.41 683
14346.54 661
14347.67 649
14348.80 633
14349.93 681
14351.06 685
14352.19 676
14353.32 671
14354.45 645
14355.58 657
14356.71 664
14357.84 669
14358.97 687
14360.10 660
14361.23 666
14362.36 645
14363.49 659
14364.62 643
14365.75 639
14366.88 664
14368.02 648
14369.15 640
14370.28 661
14371.41 677
14372.54 643
14373.67 643
14374.80 648
14375.93 678
14377.06 630
14378.20 672
14379.33 669
14380.46 658
14381.59 665
14382.72 668
14383.85 653
14384.98 668
14386.12 656
14387.25 660
14388.38 632
14389.51 635
14390.64 646
14391.77 648
14392.91 664
14394.04 665
14395.17 681
14396.30 656
14397.43 640
14398.57 638
14399.70 649
14400.83 645
14401.96 630
14403.09 632
14404.23 650
14405.36 662
14406.49 628
14407.62 666
14408.76 661
14409.89 674
14411.02 672
14412.15 656
14413.29 658
14414.42 663
14415.55 666
14416.68 674
14417.82 679
14418.95 640
14420.08 661
14421.22 661
14422.35 655
14423.48 663
14424.62 686
14425.75 711
14426.88 670
14428.01 668
14429.15 676
14430.28 677
14431.41 673
14432.55 717
14433.68 703
14434.81 664
14435.95 688
14437.08 690
14438.22 697
14439.35 670
14440.48 678
14441.62 661
14442.75 686
14443.88 674
14445.02 654
14446.15 669
14447.29 670
14448.42 649
14449.55 686
14450.69 667
14451.82 647
14452.96 677
14454.09 695
14455.23 687
14456.36 673
14457.49 694
14458.63 669
14459.76 684
14460.90 665
14462.03 661
14463.17 687
14464.30 681
14465.44 674
14466.57 678
14467.71 663
14468.84 660
14469.97 682
14471.11 680
14472.24 684
14473.38 669
14474.51 675
14475.65 691
14476.79 661
14477.92 645
14479.06 674
14480.19 694
14481.33 681
14482.46 659
14483.60 670
14484.73 686
14485.87 674
14487.00 679
14488.14 674
14489.27 660
14490.41 658
14491.55 680
14492.68 668
14493.82 665
14494.95 642
14496.09 686
14497.23 686
14498.36 652
14499.50 683
14500.63 681
14501.77 698
14502.91 666
14504.04 663
14505.18 688
14506.31 668
14507.45 640
14508.59 650
14509.72 670
14510.86 676
14512.00 652
14513.13 692
14514.27 672
14515.41 649
14516.54 648
14517.68 663
14518.82 655
14519.95 634
14521.09 638
14522.23 670
14523.36 667
14524.50 633
14525.64 648
14526.78 652
14527.91 669
14529.05 639
14530.19 661
14531.32 645
14532.46 664
14533.60 644
14534.74 667
14535.87 678
14537.01 649
14538.15 659
14539.29 664
14540.42 669
14541.56 631
14542.70 649
14543.84 667
14544.97 700
14546.11 659
14547.25 673
14548.39 651
14549.53 668
14550.66 658
14551.80 653
14552.94 677
14554.08 691
14555.22 674
14556.36 691
14557.49 674
14558.63 697
14559.77 679
14560.91 701
14562.05 684
14563.19 683
14564.32 718
14565.46 671
14566.60 703
14567.74 697
14568.88 744
14570.02 701
14571.16 687
14572.30 717
14573.43 712
14574.57 702
14575.71 713
14576.85 721
14577.99 734
14579.13 734
14580.27 740
14581.41 749
14582.55 752
14583.69 750
14584.83 740
14585.97 764
14587.10 735
14588.24 756
14589.38 764
14590.52 718
14591.66 771
14592.80 784
14593.94 758
14595.08 796
14596.22 769
14597.36 783
14598.50 802
14599.64 757
14600.78 762
14601.92 796
14603.06 803
14604.20 777
14605.34 769
14606.48 799
14607.62 799
14608.76 801
14609.90 813
14611.04 817
14612.18 819
14613.32 826
14614.47 850
14615.61 859
14616.75 827
14617.89 844
14619.03 847
14620.17 896
14621.31 851
14622.45 877
14623.59 876
14624.73 891
14625.87 909
14627.01 894
14628.16 928
14629.30 933
14630.44 909
14631.58 943
14632.72 923
14633.86 936
14635.00 941
14636.14 943
14637.29 942
14638.43 930
14639.57 943
14640.71 958
14641.85 913
14642.99 897
14644.13 899
14645.28 880
14646.42 907
14647.56 895
14648.70 863
14649.84 829
14650.99 824
14652.13 853
14653.27 795
14654.41 835
14655.55 776
14656.70 801
14657.84 802
14658.98 780
14660.12 761
14661.27 755
14662.41 739
14663.55 764
14664.69 718
14665.84 748
14666.98 738
14668.12 725
14669.26 712
14670.41 699
14671.55 682
14672.69 675
14673.83 685
14674.98 661
14676.12 660
14677.26 648
14678.41 676
14679.55 667
14680.69 662
14681.84 668
14682.98 662
14684.12 662
14685.27 650
14686.41 640
14687.55 619
14688.70 645
14689.84 628
14690.98 648
14692.13 632
14693.27 624
14694.41 604
14695.56 605
14696.70 594
14697.84 625
14698.99 591
14700.13 625
14701.28 608
14702.42 598
14703.56 607
14704.71 586
14705.85 570
14707.00 573
14708.14 600
14709.28 598
14710.43 582
14711.57 593
14712.72 581
14713.86 570
14715.01 595
14716.15 590
14717.30 589
14718.44 588
14719.58 579
14720.73 590
14721.87 580
14723.02 591
14724.16 601
14725.31 592
14726.45 581
14727.60 595
14728.74 570
14729.89 568
14731.03 578
14732.18 568
14733.32 580
14734.47 567
14735.61 565
14736.76 583
14737.90 597
14739.05 565
14740.20 575
14741.34 557
14742.49 557
14743.63 560
14744.78 567
14745.92 565
14747.07 560
14748.21 548
14749.36 577
14750.51 545
14751.65 567
14752.80 567
14753.94 564
14755.09 562
14756.24 554
14757.38 550
14758.53 532
14759.67 557
14760.82 543
14761.97 571
14763.11 546
14764.26 548
14765.41 508
14766.55 561
14767.70 533
14768.85 547
14769.99 529
14771.14 538
14772.29 528
14773.43 526
14774.58 522
14775.73 518
14776.87 521
14778.02 520
14779.17 525
14780.31 507
14781.46 520
14782.61 511
14783.76 555
14784.90 495
14786.05 512
14787.20 513
14788.34 526
14789.49 493
14790.64 517
14791.79 517
14792.93 504
14794.08 503
14795.23 504
14796.38 502
14797.52 482
14798.67 524
14799.82 480
14800.97 515
14802.12 481
14803.26 479
14804.41 492
14805.56 503
14806.71 494
14807.86 504
14809.00 482
14810.15 505
14811.30 474
14812.45 448
14813.60 462
14814.74 492
14815.89 475
14817.04 454
14818.19 474
14819.34 473
14820.49 502
14821.64 447
14822.78 474
14823.93 463
14825.08 462
14826.23 483
14827.38 464
14828.53 454
14829.68 456
14830.83 469
14831.97 485
14833.12 469
14834.27 426
14835.42 488
14836.57 453
14837.72 447
14838.87 434
14840.02 457
14841.17 442
14842.32 472
14843.47 447
14844.62 455
14845.77 466
14846.92 440
14848.07 456
14849.22 440
14850.36 433
14851.51 426
14852.66 438
14853.81 420
14854.96 446
14856.11 432
14857.26 443
14858.41 416
14859.56 414
14860.71 455
14861.86 444
14863.01 421
14864.16 420
14865.32 473
14866.47 458
14867.62 441
14868.77 433
14869.92 449
14871.07 429
14872.22 449
14873.37 427
14874.52 449
14875.67 416
14876.82 410
14877.97 439
14879.12 451
14880.27 425
14881.42 429
14882.57 450
14883.73 438
14884.88 435
14886.03 416
14887.18 469
14888.33 456
14889.48 443
14890.63 444
14891.78 425
14892.94 414
14894.09 442
14895.24 410
14896.39 425
14897.54 439
14898.69 456
14899.84 438
14901.00 432
14902.15 391
14903.30 397
14904.45 442
14905.60 411
14906.76 417
14907.91 414
14909.06 437
14910.21 411
14911.36 415
14912.52 413
14913.67 451
14914.82 425
14915.97 433
14917.12 420
14918.28 387
14919.43 413
14920.58 462
14921.73 443
14922.89 425
14924.04 453
14925.19 424
14926.34 443
14927.50 409
14928.65 394
14929.80 400
14930.96 434
14932.11 416
14933.26 433
14934.41 428
14935.57 439
14936.72 436
14937.87 426
14939.03 437
14940.18 436
14941.33 418
14942.49 448
14943.64 469
14944.79 413
14945.95 429
14947.10 422
14948.25 436
14949.41 446
14950.56 450
14951.71 458
14952.87 474
14954.02 458
14955.18 442
14956.33 436
14957.48 456
14958.64 451
14959.79 452
14960.95 485
14962.10 435
14963.25 430
14964.41 438
14965.56 459
14966.72 435
14967.87 439
14969.02 459
14970.18 438
14971.33 448
14972.49 489
14973.64 466
14974.80 448
14975.95 457
14977.11 439
14978.26 447
14979.41 422
14980.57 482
14981.72 464
14982.88 465
14984.03 441
14985.19 457
14986.34 461
14987.50 443
14988.65 427
14989.81 447
14990.96 436
14992.12 467
14993.27 452
14994.43 458
14995.59 439
14996.74 406
14997.90 449
14999.05 417
15000.21 430
15001.36 401
15002.52 419
15003.67 427
15004.83 436
15005.99 426
15007.14 437
15008.30 429
15009.45 414
15010.61 421
15011.76 425
15012.92 419
15014.08 402
15015.23 411
15016.39 425
15017.55 442
15018.70 422
15019.86 402
15021.01 411
15022.17 428
15023.33 408
15024.48 416
15025.64 403
15026.80 412
15027.95 400
15029.11 409
15030.27 413
15031.42 394
15032.58 407
15033.74 428
15034.89 438
15036.05 415
15037.21 421
15038.36 431
15039.52 410
15040.68 398
15041.84 424
15042.99 413
15044.15 417
15045.31 406
15046.46 411
15047.62 424
15048.78 434
15049.94 408
15051.09 390
15052.25 415
15053.41 408
15054.57 439
15055.72 427
15056.88 408
15058.04 397
15059.20 442
15060.36 437
15061.51 422
15062.67 412
15063.83 419
15064.99 435
15066.15 427
15067.30 418
15068.46 417
15069.62 435
15070.78 445
15071.94 428
15073.09 396
15074.25 409
15075.41 415
15076.57 422
15077.73 402
15078.89 405
15080.05 426
15081.20 446
15082.36 429
15083.52 396
15084.68 416
15085.84 418
15087.00 429
15088.16 395
15089.32 405
15090.47 404
15091.63 436
15092.79 417
15093.95 430
15095.11 400
15096.27 423
15097.43 438
15098.59 448
15099.75 413
15100.91 426
15102.07 440
15103.23 456
15104.39 444
15105.55 440
15106.71 441
15107.86 426
15109.02 442
15110.18 419
15111.34 425
15112.50 431
15113.66 449
15114.82 453
15115.98 456
15117.14 448
15118.30 424
15119.46 451
15120.62 444
15121.78 438
15122.94 428
15124.10 444
15125.26 451
15126.43 445
15127.59 428
15128.75 441
15129.91 452
15131.07 458
15132.23 450
15133.39 480
15134.55 456
15135.71 468
15136.87 472
15138.03 452
15139.19 461
15140.35 459
15141.51 454
15142.68 457
15143.84 464
15145.00 466
15146.16 482
15147.32 467
15148.48 487
15149.64 482
15150.80 487
15151.96 508
15153.13 489
15154.29 491
15155.45 489
15156.61 488
15157.77 517
15158.93 467
15160.10 496
15161.26 488
15162.42 497
15163.58 509
15164.74 493
15165.90 508
15167.07 475
15168.23 505
15169.39 505
15170.55 528
15171.71 496
15172.88 475
15174.04 499
15175.20 520
15176.36 506
15177.53 518
15178.69 519
15179.85 529
15181.01 535
15182.18 529
15183.34 548
15184.50 554
15185.66 554
15186.83 527
15187.99 555
15189.15 545
15190.31 564
15191.48 540
15192.64 560
15193.80 547
15194.97 552
15196.13 557
15197.29 557
15198.46 555
15199.62 528
15200.78 566
15201.94 543
15203.11 562
15204.27 558
15205.44 585
15206.60 560
15207.76 608
15208.93 596
15210.09 597
15211.25 599
15212.42 576
15213.58 584
15214.74 563
15215.91 596
15217.07 604
15218.24 599
15219.40 614
15220.56 634
15221.73 583
15222.89 602
15224.06 609
15225.22 634
15226.38 645
15227.55 614
15228.71 633
15229.88 629
15231.04 619
15232.21 635
15233.37 660
15234.53 626
15235.70 647
15236.86 643
15238.03 637
15239.19 668
15240.36 650
15241.52 642
15242.69 666
15243.85 667
15245.02 670
15246.18 648
15247.35 661
15248.51 675
15249.68 647
15250.84 634
15252.01 654
15253.17 670
15254.34 641
15255.50 625
15256.67 623
15257.83 619
15259.00 622
15260.17 648
15261.33 604
15262.50 621
15263.66 606
15264.83 618
15265.99 578
15267.16 593
15268.32 563
15269.49 576
15270.66 593
15271.82 603
15272.99 565
15274.15 585
15275.32 600
15276.49 569
15277.65 567
15278.82 572
15279.99 587
15281.15 598
15282.32 603
15283.48 569
15284.65 539
15285.82 563
15286.98 575
15288.15 575
15289.32 533
15290.48 574
15291.65 558
15292.82 589
15293.98 569
15295.15 553
15296.32 579
15297.48 549
15298.65 584
15299.82 570
15300.99 556
15302.15 539
15303.32 566
15304.49 582
15305.65 559
15306.82 540
15307.99 590
15309.16 586
15310.32 591
15311.49 575
15312.66 584
15313.83 574
15314.99 571
15316.16 550
15317.33 574
15318.50 563
15319.66 600
15320.83 584
15322.00 592
15323.17 587
15324.34 574
15325.50 601
15326.67 596
15327.84 570
15329.01 571
15330.18 566
15331.34 593
15332.51 601
15333.68 580
15334.85 602
15336.02 597
15337.19 597
15338.36 635
15339.52 590
15340.69 585
15341.86 605
15343.03 619
15344.20 628
15345.37 611
15346.54 589
15347.70 604
15348.87 611
15350.04 620
15351.21 633
15352.38 621
15353.55 621
15354.72 632
15355.89 653
15357.06 628
15358.23 600
15359.40 627
15360.56 661
15361.73 635
15362.90 616
15364.07 655
15365.24 658
15366.41 648
15367.58 657
15368.75 660
15369.92 668
15371.09 678
15372.26 663
15373.43 645
15374.60 630
15375.77 680
15376.94 654
15378.11 659
15379.28 631
15380.45 641
15381.62 650
15382.79 688
15383.96 655
15385.13 623
15386.30 629
15387.47 618
15388.64 636
15389.81 624
15390.98 649
15392.15 646
15393.32 614
15394.49 618
15395.67 637
15396.84 603
15398.01 612
15399.18 601
15400.35 617
15401.52 597
15402.69 591
15403.86 606
15405.03 598
15406.20 596
15407.37 558
15408.55 612
15409.72 582
15410.89 573
15412.06 576
15413.23 583
15414.40 568
15415.57 540
15416.75 546
15417.92 540
15419.09 545
15420.26 534
15421.43 552
15422.60 572
15423.78 558
15424.95 530
15426.12 517
15427.29 533
15428.46 530
15429.63 515
15430.81 544
15431.98 527
15433.15 541
15434.32 535
15435.49 518
15436.67 518
15437.84 510
15439.01 522
15440.18 510
15441.36 510
15442.53 498
15443.70 538
15444.87 509
15446.05 517
15447.22 512
15448.39 538
15449.56 517
15450.74 509
15451.91 499
15453.08 524
15454.26 509
15455.43 505
15456.60 545
15457.77 506
15458.95 513
15460.12 499
15461.29 524
15462.47 512
15463.64 512
15464.81 514
15465.99 537
15467.16 516
15468.33 496
15469.51 495
15470.68 509
15471.85 506
15473.03 512
15474.20 523
15475.38 530
15476.55 516
15477.72 507
15478.90 511
15480.07 504
15481.24 504
15482.42 520
15483.59 543
15484.77 526
15485.94 489
15487.12 501
15488.29 533
15489.46 506
15490.64 499
15491.81 526
15492.99 528
15494.16 534
15495.34 525
15496.51 537
15497.68 475
15498.86 500
15500.03 518
15501.21 525
15502.38 503
15503.56 537
15504.73 553
15505.91 540
15507.08 518
15508.26 528
15509.43 520
15510.61 514
15511.78 535
15512.96 519
15514.13 530
15515.31 527
15516.48 561
15517.66 550
15518.83 547
15520.01 532
15521.18 540
15522.36 540
15523.54 543
15524.71 550
15525.89 528
15527.06 564
15528.24 547
15529.41 550
15530.59 521
15531.77 541
15532.94 519
15534.12 532
15535.29 538
15536.47 547
15537.65 537
15538.82 552
15540.00 550
15541.17 547
15542.35 562
15543.53 547
15544.70 570
15545.88 541
15547.06 562
15548.23 552
15549.41 552
15550.59 566
15551.76 565
15552.94 540
15554.12 562
15555.29 549
15556.47 542
15557.65 570
15558.82 548
15560.00 563
15561.18 564
15562.35 585
15563.53 572
15564.71 581
15565.88 570
15567.06 588
15568.24 563
15569.42 578
15570.59 562
15571.77 604
15572.95 609
15574.13 609
15575.30 592
15576.48 607
15577.66 595
15578.84 599
15580.01 617
15581.19 602
15582.37 649
15583.55 613
15584.73 632
15585.90 599
15587.08 631
15588.26 646
15589.44 640
15590.61 630
15591.79 623
15592.97 667
15594.15 643
15595.33 677
15596.51 627
15597.68 633
15598.86 676
15600.04 675
15601.22 674
15602.40 652
15603.58 666
15604.76 684
15605.93 665
15607.11 706
15608.29 676
15609.47 669
15610.65 683
15611.83 687
15613.01 658
15614.19 701
15615.36 699
15616.54 727
15617.72 726
15618.90 708
15620.08 737
15621.26 713
15622.44 743
15623.62 707
15624.80 746
15625.98 704
15627.16 767
15628.34 734
15629.52 762
15630.70 744
15631.88 756
15633.06 749
15634.24 782
15635.41 760
15636.59 731
15637.77 782
15638.95 752
15640.13 798
15641.31 767
15642.49 777
15643.67 750
15644.85 808
15646.03 788
15647.21 788
15648.40 760
15649.58 781
15650.76 785
15651.94 804
15653.12 782
15654.30 773
15655.48 792
15656.66 776
15657.84 781
15659.02 766
15660.20 782
15661.38 784
15662.56 791
15663.74 769
15664.92 806
15666.10 771
15667.29 780
15668.47 770
15669.65 766
15670.83 742
15672.01 777
15673.19 807
15674.37 787
15675.55 784
15676.73 762
15677.92 772
15679.10 782
15680.28 764
15681.46 759
15682.64 742
15683.82 724
15685.01 733
15686.19 725
15687.37 748
15688.55 734
15689.73 767
15690.91 754
15692.10 744
15693.28 733
15694.46 735
15695.64 760
15696.82 753
15698.01 763
15699.19 717
15700.37 739
15701.55 744
15702.74 755
15703.92 728
15705.10 749
15706.28 780
15707.46 760
15708.65 766
15709.83 764
15711.01 737
15712.20 762
15713.38 812
15714.56 771
15715.74 748
15716.93 744
15718.11 780
15719.29 787
15720.48 766
15721.66 789
15722.84 781
15724.02 777
15725.21 766
15726.39 789
15727.57 791
15728.76 803
15729.94 774
15731.12 815
15732.31 790
15733.49 819
15734.67 819
15735.86 825
15737.04 828
15738.23 813
15739.41 800
15740.59 841
15741.78 833
15742.96 846
15744.14 850
15745.33 812
15746.51 863
15747.70 893
15748.88 888
15750.06 856
15751.25 869
15752.43 873
15753.62 884
15754.80 843
15755.99 881
15757.17 858
15758.35 893
15759.54 868
15760.72 896
15761.91 882
15763.09 886
15764.28 895
15765.46 877
15766.65 884
15767.83 875
15769.02 867
15770.20 891
15771.39 907
15772.57 878
15773.76 888
15774.94 852
15776.13 884
15777.31 857
15778.50 870
15779.68 859
15780.87 874
15782.05 829
15783.24 815
15784.42 864
15785.61 837
15786.79 809
15787.98 810
15789.16 833
15790.35 846
15791.54 833
15792.72 807
15793.91 823
15795.09 810
15796.28 841
15797.46 808
15798.65 809
15799.84 766
15801.02 766
15802.21 793
15803.39 799
15804.58 759
15805.77 783
15806.95 781
15808.14 783
15809.33 776
15810.51 742
15811.70 754
15812.88 750
15814.07 767
15815.26 752
15816.44 783
15817.63 742
15818.82 727
15820.00 742
15821.19 749
15822.38 758
15823.57 741
15824.75 775
15825.94 765
15827.13 711
15828.31 767
15829.50 760
15830.69 734
15831.87 742
15833.06 769
15834.25 751
15835.44 704
15836.62 730
15837.81 759
15839.00 756
15840.19 745
15841.37 743
15842.56 750
15843.75 712
15844.94 701
15846.12 713
15847.31 727
15848.50 687
15849.69 732
15850.88 696
15852.06 692
15853.25 710
15854.44 701
15855.63 731
15856.82 688
15858.00 688
15859.19 701
15860.38 731
15861.57 735
15862.76 722
15863.94 741
15865.13 716
15866.32 713
15867.51 725
15868.70 736
15869.89 725
15871.08 726
15872.26 725
15873.45 718
15874.64 731
15875.83 702
15877.02 714
15878.21 741
15879.40 711
15880.59 726
15881.78 723
15882.96 761
15884.15 748
15885.34 754
15886.53 788
15887.72 778
15888.91 748
15890.10 754
15891.29 772
15892.48 754
15893.67 756
15894.86 745
15896.05 779
15897.24 759
15898.43 761
15899.62 758
15900.81 762
15902.00 794
15903.19 800
15904.38 771
15905.57 794
15906.76 781
15907.95 795
15909.14 795
15910.33 780
15911.52 778
15912.71 796
15913.90 821
15915.09 779
15916.28 803
15917.47 795
15918.66 810
15919.85 797
15921.04 841
15922.23 818
15923.42 798
15924.61 805
15925.80 814
15926.99 796
15928.18 799
15929.37 806
15930.56 810
15931.76 828
15932.95 793
15934.14 770
15935.33 810
15936.52 771
15937.71 764
15938.90 758
15940.09 778
15941.28 755
15942.48 732
15943.67 709
15944.86 717
15946.05 725
15947.24 723
15948.43 717
15949.62 699
15950.82 684
15952.01 693
15953.20 694
15954.39 668
15955.58 652
15956.78 672
15957.97 647
15959.16 649
15960.35 598
15961.54 616
15962.74 620
15963.93 605
15965.12 623
15966.31 616
15967.50 626
15968.70 609
15969.89 615
15971.08 587
15972.27 591
15973.47 552
15974.66 593
15975.85 566
15977.04 532
15978.24 536
15979.43 564
15980.62 568
15981.81 547
15983.01 534
15984.20 527
15985.39 556
15986.59 540
15987.78 520
15988.97 525
15990.17 504
15991.36 509
15992.55 526
15993.74 505
15994.94 522
15996.13 484
15997.32 514
15998.52 516
15999.71 520
16000.91 524
16002.10 503
16003.29 511
16004.49 498
16005.68 494
16006.87 491
16008.07 477
16009.26 487
16010.45 499
16011.65 484
16012.84 472
16014.04 493
16015.23 471
16016.42 509
16017.62 477
16018.81 483
16020.01 491
16021.20 494
16022.40 486
16023.59 458
16024.78 472
16025.98 493
16027.17 482
16028.37 484
16029.56 479
16030.76 463
16031.95 478
16033.15 489
16034.34 476
16035.54 451
16036.73 440
16037.93 459
16039.12 467
16040.32 460
16041.51 453
16042.71 465
16043.90 468
16045.10 480
16046.29 457
16047.49 434
16048.68 447
16049.88 466
16051.07 463
16052.27 444
16053.46 444
16054.66 446
16055.85 450
16057.05 439
16058.25 432
16059.44 451
16060.64 473
16061.83 445
16063.03 431
16064.22 433
16065.42 470
16066.62 442
16067.81 435
16069.01 413
16070.20 443
16071.40 438
16072.60 433
16073.79 433
16074.99 421
16076.19 432
16077.38 442
16078.58 407
16079.78 408
16080.97 412
16082.17 428
16083.36 411
16084.56 407
16085.76 417
16086.95 401
16088.15 431
16089.35 407
16090.55 397
16091.74 422
16092.94 436
16094.14 417
16095.33 395
16096.53 402
16097.73 415
16098.92 409
16100.12 425
16101.32 406
16102.52 393
16103.71 420
16104.91 376
16106.11 399
16107.31 395
16108.50 409
16109.70 395
16110.90 394
16112.10 385
16113.29 375
16114.49 393
16115.69 396
16116.89 399
16118.08 366
16119.28 359
16120.48 370
16121.68 373
16122.88 362
16124.07 384
16125.27 364
16126.47 388
16127.67 361
16128.87 376
16130.07 375
16131.26 396
16132.46 361
16133.66 381
16134.86 381
16136.06 387
16137.26 403
16138.46 368
16139.65 365
16140.85 361
16142.05 380
16143.25 376
16144.45 387
16145.65 366
16146.85 371
16148.05 371
16149.25 363
16150.44 364
16151.64 361
16152.84 372
16154.04 372
16155.24 372
16156.44 370
16157.64 369
16158.84 388
16160.04 376
16161.24 348
16162.44 355
16163.64 365
16164.84 379
16166.04 344
16167.24 361
16168.44 368
16169.64 384
16170.84 375
16172.04 362
16173.24 365
16174.44 361
16175.64 354
16176.84 351
16178.04 364
16179.24 348
16180.44 362
16181.64 364
16182.84 372
16184.04 353
16185.24 362
16186.44 368
16187.64 374
16188.84 366
16190.04 358
16191.24 329
16192.44 349
16193.64 359
16194.84 373
16196.04 366
16197.24 328
16198.44 346
16199.64 361
16200.85 364
16202.05 382
16203.25 387
16204.45 394
16205.65 369
16206.85 360
16208.05 358
16209.25 368
16210.45 376
16211.66 390
16212.86 371
16214.06 363
16215.26 388
16216.46 388
16217.66 392
16218.87 398
16220.07 355
16221.27 375
16222.47 385
16223.67 379
16224.87 361
16226.08 386
16227.28 400
16228.48 382
16229.68 369
16230.88 390
16232.09 353
16233.29 367
16234.49 364
16235.69 373
16236.90 386
16238.10 375
16239.30 378
16240.50 373
16241.70 374
16242.91 357
16244.11 390
16245.31 400
16246.51 378
16247.72 371
16248.92 386
16250.12 414
16251.33 398
16252.53 380
16253.73 371
16254.93 393
16256.14 375
16257.34 383
16258.54 405
16259.75 387
16260.95 391
16262.15 388
16263.36 387
16264.56 372
16265.76 388
16266.97 412
16268.17 403
16269.37 383
16270.58 377
16271.78 400
16272.98 404
16274.19 404
16275.39 409
16276.60 385
16277.80 403
16279.00 394
16280.21 400
16281.41 389
16282.62 381
16283.82 384
16285.02 405
16286.23 402
16287.43 372
16288.64 385
16289.84 415
16291.04 400
16292.25 397
16293.45 394
16294.66 385
16295.86 384
16297.07 372
16298.27 415
16299.48 375
16300.68 363
16301.88 384
16303.09 384
16304.29 385
16305.50 356
16306.70 379
16307.91 395
16309.11 396
16310.32 388
16311.52 391
16312.73 383
16313.93 374
16315.14 369
16316.34 393
16317.55 394
16318.76 370
16319.96 368
16321.17 393
16322.37 366
16323.58 353
16324.78 380
16325.99 400
16327.19 383
16328.40 353
16329.61 359
16330.81 383
16332.02 361
16333.22 363
16334.43 386
16335.63 382
16336.84 376
16338.05 373
16339.25 365
16340.46 349
16341.66 354
16342.87 385
16344.08 365
16345.28 361
16346.49 342
16347.70 375
16348.90 356
16350.11 378
16351.32 353
16352.52 375
16353.73 364
16354.94 361
16356.14 333
16357.35 378
16358.56 320
16359.76 337
16360.97 358
16362.18 349
16363.38 361
16364.59 342
16365.80 364
16367.00 353
16368.21 341
16369.42 329
16370.63 357
16371.83 364
16373.04 346
16374.25 331
16375.46 353
16376.66 338
16377.87 336
16379.08 359
16380.29 350
16381.49 347
16382.70 354
16383.91 348
16385.12 350
16386.32 356
16387.53 343
16388.74 340
16389.95 358
16391.16 342
16392.36 348
16393.57 345
16394.78 351
16395.99 330
16397.20 338
16398.41 330
16399.61 324
16400.82 363
16402.03 374
16403.24 348
16404.45 321
16405.66 360
16406.86 355
16408.07 355
16409.28 345
16410.49 346
16411.70 345
16412.91 333
16414.12 334
16415.33 354
16416.53 335
16417.74 326
16418.95 352
16420.16 355
16421.37 328
16422.58 352
16423.79 364
16425.00 370
16426.21 344
16427.42 329
16428.63 366
16429.84 359
16431.05 347
16432.25 349
16433.46 346
16434.67 357
16435.88 330
16437.09 357
16438.30 338
16439.51 352
16440.72 336
16441.93 335
16443.14 347
16444.35 336
16445.56 354
16446.77 339
16447.98 330
16449.19 316
16450.40 355
16451.61 355
16452.82 351
16454.03 334
16455.24 356
16456.45 336
16457.66 336
16458.88 320
16460.09 334
16461.30 364
16462.51 347
16463.72 336
16464.93 337
16466.14 332
16467.35 322
16468.56 340
16469.77 345
16470.98 370
16472.19 332
16473.40 361
16474.62 359
16475.83 333
16477.04 326
16478.25 351
16479.46 350
16480.67 328
16481.88 335
16483.09 362
16484.31 362
16485.52 350
16486.73 358
16487.94 336
16489.15 356
16490.36 326
16491.58 368
16492.79 346
16494.00 338
16495.21 341
16496.42 378
16497.63 351
16498.85 316
16500.06 355
16501.27 369
16502.48 382
16503.69 338
16504.91 341
16506.12 358
16507.33 362
16508.54 360
16509.76 374
16510.97 361
16512.18 370
16513.39 385
16514.61 378
16515.82 348
16517.03 362
16518.24 372
16519.46 388
16520.67 377
16521.88 361
16523.10 408
16524.31 386
16525.52 379
16526.73 364
16527.95 383
16529.16 374
16530.37 391
16531.59 373
16532.80 384
16534.01 381
16535.23 377
16536.44 412
16537.65 377
16538.87 418
16540.08 405
16541.29 418
16542.51 419
16543.72 370
16544.93 385
16546.15 424
16547.36 395
16548.58 412
16549.79 420
16551.00 407
16552.22 402
16553.43 413
16554.65 393
16555.86 408
16557.07 416
16558.29 426
16559.50 445
16560.72 426
16561.93 407
16563.14 424
16564.36 450
16565.57 411
16566.79 425
16568.00 413
16569.22 421
16570.43 400
16571.65 400
16572.86 413
16574.08 406
16575.29 392
16576.51 418
16577.72 425
16578.93 418
16580.15 419
16581.36 392
16582.58 415
16583.79 386
16585.01 401
16586.23 401
16587.44 404
16588.66 402
16589.87 414
16591.09 399
16592.30 390
16593.52 384
16594.73 418
16595.95 389
16597.16 375
16598.38 393
16599.60 397
16600.81 400
16602.03 356
16603.24 393
16604.46 381
16605.67 367
16606.89 363
16608.11 375
16609.32 388
16610.54 382
16611.75 368
16612.97 376
16614.19 359
16615.40 373
16616.62 381
16617.84 364
16619.05 369
16620.27 349
16621.48 354
16622.70 351
16623.92 342
16625.13 314
16626.35 344
16627.57 355
16628.78 362
16630.00 339
16631.22 360
16632.44 346
16633.65 342
16634.87 342
16636.09 352
16637.30 359
16638.52 335
16639.74 346
16640.95 324
16642.17 337
16643.39 327
16644.61 380
16645.82 330
16647.04 344
16648.26 349
16649.48 363
16650.69 330
16651.91 352
16653.13 339
16654.35 349
16655.56 356
16656.78 308
16658.00 344
16659.22 343
16660.44 346
16661.65 327
16662.87 341
16664.09 307
16665.31 324
16666.53 317
16667.74 318
16668.96 337
16670.18 337
16671.40 352
16672.62 353
16673.84 331
16675.05 310
16676.27 338
16677.49 335
16678.71 333
16679.93 328
16681.15 330
16682.37 316
16683.58 343
16684.80 309
16686.02 346
16687.24 314
16688.46 346
16689.68 326
16690.90 321
16692.12 334
16693.34 308
16694.55 330
16695.77 297
16696.99 316
16698.21 316
16699.43 328
16700.65 323
16701.87 318
16703.09 319
16704.31 325
16705.53 313
16706.75 308
16707.97 313
16709.19 318
16710.41 316
16711.63 312
16712.85 317
16714.07 324
16715.29 324
16716.51 332
16717.73 342
16718.95 292
16720.17 311
16721.39 322
16722.61 340
16723.83 304
16725.05 301
16726.27 295
16727.49 323
16728.71 340
16729.93 300
16731.15 332
16732.37 333
16733.59 328
16734.81 309
16736.03 322
16737.25 309
16738.47 333
16739.69 322
16740.92 334
16742.14 310
16743.36 308
16744.58 317
16745.80 308
16747.02 320
16748.24 295
16749.46 300
16750.68 312
16751.90 320
16753.13 321
16754.35 314
16755.57 293
16756.79 306
16758.01 315
16759.23 296
16760.45 295
16761.68 305
16762.90 312
16764.12 332
16765.34 297
16766.56 300
16767.79 311
16769.01 296
16770.23 300
16771.45 311
16772.67 313
16773.89 283
16775.12 322
16776.34 301
16777.56 316
16778.78 288
16780.01 318
16781.23 309
16782.45 311
16783.67 294
16784.90 315
16786.12 310
16787.34 306
16788.56 318
16789.79 310
16791.01 305
16792.23 300
16793.45 309
16794.68 306
16795.90 310
16797.12 306
16798.35 319
16799.57 323
16800.79 307
16802.01 312
16803.24 323
16804.46 333
16805.68 299
16806.91 293
16808.13 325
16809.35 302
16810.58 299
16811.80 328
16813.02 310
16814.25 313
16815.47 300
16816.69 326
16817.92 313
16819.14 318
16820.37 312
16821.59 313
16822.81 315
16824.04 313
16825.26 327
16826.49 348
16827.71 345
16828.93 323
16830.16 311
16831.38 340
16832.61 346
16833.83 322
16835.05 339
16836.28 321
16837.50 350
16838.73 345
16839.95 349
16841.18 327
16842.40 342
16843.63 347
16844.85 355
16846.07 342
16847.30 358
16848.52 369
16849.75 348
16850.97 350
16852.20 343
16853.42 358
16854.65 377
16855.87 364
16857.10 367
16858.32 349
16859.55 369
16860.77 368
16862.00 371
16863.22 379
16864.45 376
16865.68 372
16866.90 377
16868.13 379
16869.35 357
16870.58 376
16871.80 376
16873.03 364
16874.25 367
16875.48 406
16876.71 436
16877.93 381
16879.16 404
16880.38 408
16881.61 409
16882.84 388
16884.06 389
16885.29 398
16886.51 393
16887.74 397
16888.97 423
16890.19 462
16891.42 428
16892.65 419
16893.87 415
16895.10 441
16896.32 433
16897.55 438
16898.78 438
16900.00 430
16901.23 398
16902.46 414
16903.68 432
16904.91 443
16906.14 430
16907.37 401
16908.59 405
16909.82 377
16911.05 382
16912.27 416
16913.50 425
16914.73 393
16915.95 384
16917.18 390
16918.41 397
16919.64 383
16920.86 368
16922.09 368
16923.32 372
16924.55 384
16925.77 371
16927.00 390
16928.23 377
16929.46 391
16930.69 372
16931.91 382
16933.14 368
16934.37 385
16935.60 368
16936.82 397
16938.05 365
16939.28 371
16940.51 378
16941.74 367
16942.97 379
16944.19 366
16945.42 377
16946.65 372
16947.88 372
16949.11 385
16950.34 365
16951.56 353
16952.79 385
16954.02 367
16955.25 355
16956.48 340
16957.71 362
16958.94 380
16960.16 359
16961.39 356
16962.62 363
16963.85 361
16965.08 343
16966.31 362
16967.54 363
16968.77 355
16970.00 343
16971.23 363
16972.46 347
16973.68 358
16974.91 340
16976.14 351
16977.37 354
16978.60 335
16979.83 336
16981.06 332
16982.29 352
16983.52 335
16984.75 331
16985.98 341
16987.21 342
16988.44 332
16989.67 323
16990.90 325
16992.13 323
16993.36 323
16994.59 338
16995.82 344
16997.05 319
16998.28 313
16999.51 301
17000.74 338
17001.97 330
17003.20 326
17004.43 319
17005.66 315
17006.89 311
17008.12 315
17009.35 320
17010.58 310
17011.82 286
17013.05 316
17014.28 316
17015.51 296
17016.74 312
17017.97 319
17019.20 305
17020.43 305
17021.66 293
17022.89 308
17024.12 304
17025.36 308
17026.59 305
17027.82 289
17029.05 306
17030.28 299
17031.51 315
17032.74 323
17033.98 311
17035.21 315
17036.44 307
17037.67 312
17038.90 296
17040.13 303
17041.37 296
17042.60 325
17043.83 279
17045.06 317
17046.29 296
17047.53 314
17048.76 282
17049.99 314
17051.22 298
17052.45 283
17053.69 284
17054.92 291
17056.15 297
17057.38 277
17058.62 282
17059.85 275
17061.08 306
17062.31 275
17063.55 287
17064.78 290
17066.01 315
17067.24 306
17068.48 275
17069.71 286
17070.94 273
17072.17 285
17073.41 301
17074.64 290
17075.87 285
17077.11 282
17078.34 287
17079.57 267
17080.81 247
17082.04 285
17083.27 280
17084.51 297
17085.74 269
17086.97 292
17088.21 290
17089.44 286
17090.67 257
17091.91 263
17093.14 266
17094.37 260
17095.61 264
17096.84 247
17098.08 254
17099.31 260
17100.54 257
17101.78 265
17103.01 268
17104.25 250
17105.48 263
17106.71 249
17107.95 254
17109.18 266
17110.42 275
17111.65 274
17112.88 276
17114.12 276
17115.35 290
17116.59 266
17117.82 276
17119.06 275
17120.29 275
17121.53 274
17122.76 262
17124.00 271
17125.23 246
17126.47 256
17127.70 275
17128.94 253
17130.17 242
17131.41 262
17132.64 257
17133.88 245
17135.11 254
17136.35 250
17137.58 239
17138.82 269
17140.05 269
17141.29 250
17142.52 238
17143.76 264
17144.99 250
17146.23 257
17147.46 238
17148.70 262
17149.94 258
17151.17 252
17152.41 258
17153.64 261
17154.88 219
17156.12 246
17157.35 257
17158.59 263
17159.82 257
17161.06 272
17162.30 261
17163.53 265
17164.77 227
17166.00 238
17167.24 252
17168.48 250
17169.71 268
17170.95 255
17172.19 253
17173.42 238
17174.66 244
17175.90 227
17177.13 247
17178.37 238
17179.61 259
17180.84 251
17182.08 279
17183.32 237
17184.55 239
17185.79 271
17187.03 269
17188.26 258
17189.50 246
17190.74 235
17191.98 233
17193.21 269
17194.45 247
17195.69 251
17196.93 238
17198.16 249
17199.40 268
17200.64 241
17201.88 235
17203.11 246
17204.35 243
17205.59 249
17206.83 207
17208.06 237
17209.30 252
17210.54 258
17211.78 238
17213.02 222
17214.25 210
17215.49 238
17216.73 233
17217.97 229
17219.21 223
17220.44 237
17221.68 233
17222.92 257
17224.16 232
17225.40 209
17226.64 225
17227.87 244
17229.11 230
17230.35 235
17231.59 234
17232.83 225
17234.07 225
17235.31 225
17236.55 248
17237.78 238
17239.02 234
17240.26 250
17241.50 232
17242.74 213
17243.98 211
17245.22 261
17246.46 246
17247.70 222
17248.94 233
17250.18 226
17251.41 227
17252.65 221
17253.89 235
17255.13 235
17256.37 215
17257.61 219
17258.85 226
17260.09 230
17261.33 209
17262.57 234
17263.81 238
17265.05 233
17266.29 225
17267.53 216
17268.77 225
17270.01 241
17271.25 224
17272.49 235
17273.73 222
17274.97 231
17276.21 223
17277.45 229
17278.69 218
17279.93 203
17281.17 223
17282.41 260
17283.65 222
17284.89 215
17286.13 225
17287.38 237
17288.62 212
17289.86 217
17291.10 220
17292.34 218
17293.58 230
17294.82 220
17296.06 227
17297.30 221
17298.54 234
17299.78 229
17301.03 220
17302.27 214
17303.51 202
17304.75 239
17305.99 228
17307.23 214
17308.47 197
17309.71 215
17310.96 235
17312.20 240
17313.44 211
17314.68 215
17315.92 211
17317.16 215
17318.41 223
17319.65 219
17320.89 230
17322.13 209
17323.37 237
17324.62 221
17325.86 231
17327.10 204
17328.34 218
17329.58 234
17330.83 207
17332.07 221
17333.31 239
17334.55 234
17335.80 205
17337.04 236
17338.28 250
17339.52 225
17340.77 227
17342.01 224
17343.25 214
17344.49 213
17345.74 222
17346.98 221
17348.22 221
17349.46 200
17350.71 220
17351.95 232
17353.19 217
17354.44 212
17355.68 213
17356.92 228
17358.17 214
17359.41 236
17360.65 253
17361.90 221
17363.14 217
17364.38 227
17365.63 213
17366.87 232
17368.11 217
17369.36 217
17370.60 231
17371.84 230
17373.09 206
17374.33 227
17375.58 233
17376.82 242
17378.06 221
17379.31 232
17380.55 216
17381.80 228
17383.04 215
17384.28 236
17385.53 215
17386.77 248
17388.02 241
17389.26 232
17390.50 237
17391.75 212
17392.99 210
17394.24 247
17395.48 243
17396.73 224
17397.97 251
17399.22 226
17400.46 227
17401.71 249
17402.95 213
17404.20 234
17405.44 216
17406.69 231
17407.93 227
17409.18 242
17410.42 233
17411.67 244
17412.91 242
17414.16 217
17415.40 220
17416.65 263
17417.89 235
17419.14 239
17420.38 215
17421.63 242
17422.87 251
17424.12 241
17425.36 230
17426.61 226
17427.86 239
17429.10 245
17430.35 254
17431.59 235
17432.84 240
17434.08 245
17435.33 270
17436.58 230
17437.82 229
17439.07 231
17440.32 255
17441.56 239
17442.81 238
17444.05 233
17445.30 250
17446.55 272
17447.79 233
17449.04 227
17450.29 228
17451.53 255
17452.78 249
17454.03 271
17455.27 258
17456.52 234
17457.77 250
17459.01 257
17460.26 250
17461.51 247
17462.75 239
17464.00 245
17465.25 229
17466.49 242
17467.74 250
17468.99 251
17470.24 248
17471.48 250
17472.73 254
17473.98 256
17475.22 248
17476.47 258
17477.72 266
17478.97 251
17480.21 240
17481.46 257
17482.71 273
17483.96 279
17485.21 249
17486.45 246
17487.70 245
17488.95 263
17490.20 265
17491.44 278
17492.69 260
17493.94 256
17495.19 275
17496.44 264
17497.69 272
17498.93 271
17500.18 273
17501.43 288
17502.68 298
17503.93 269
17505.18 276
17506.42 284
17507.67 287
17508.92 272
17510.17 275
17511.42 261
17512.67 276
17513.92 284
17515.16 270
17516.41 277
17517.66 284
17518.91 309
17520.16 290
17521.41 278
17522.66 268
17523.91 287
17525.16 289
17526.41 278
17527.66 284
17528.90 286
17530.15 306
17531.40 301
17532.65 313
17533.90 282
17535.15 295
17536.40 293
17537.65 302
17538.90 281
17540.15 285
17541.40 315
17542.65 311
17543.90 292
17545.15 291
17546.40 320
17547.65 305
17548.90 287
17550.15 323
17551.40 299
17552.65 285
17553.90 287
17555.15 311
17556.40 311
17557.65 299
17558.90 283
17560.15 306
17561.40 312
17562.65 294
17563.90 310
17565.15 288
17566.40 290
17567.65 293
17568.91 313
17570.16 298
17571.41 308
17572.66 319
17573.91 335
17575.16 318
17576.41 308
17577.66 317
17578.91 303
17580.16 312
17581.42 320
17582.67 339
17583.92 321
17585.17 331
17586.42 322
17587.67 304
17588.92 309
17590.17 329
17591.43 336
17592.68 355
17593.93 328
17595.18 321
17596.43 316
17597.68 328
17598.94 303
17600.19 305
17601.44 344
17602.69 336
17603.94 352
17605.20 347
17606.45 361
17607.70 314
17608.95 303
17610.20 351
17611.46 360
17612.71 335
17613.96 339
17615.21 333
17616.47 318
17617.72 339
17618.97 337
17620.22 352
17621.48 326
17622.73 351
17623.98 353
17625.23 350
17626.49 338
17627.74 355
17628.99 364
17630.25 355
17631.50 324
17632.75 353
17634.00 355
17635.26 355
17636.51 339
17637.76 346
17639.02 341
17640.27 322
17641.52 363
17642.78 333
17644.03 329
17645.28 335
17646.54 305
17647.79 355
17649.04 362
17650.30 318
17651.55 323
17652.81 326
17654.06 352
17655.31 313
17656.57 324
17657.82 327
17659.08 306
17660.33 311
17661.58 320
17662.84 328
17664.09 314
17665.35 304
17666.60 330
17667.85 325
17669.11 283
17670.36 297
17671.62 312
17672.87 311
17674.13 278
17675.38 302
17676.64 296
17677.89 292
17679.14 303
17680.40 305
17681.65 292
17682.91 274
17684.16 303
17685.42 288
17686.67 284
17687.93 276
17689.18 282
17690.44 309
17691.69 271
17692.95 272
17694.20 287
17695.46 299
17696.71 271
17697.97 251
17699.22 293
17700.48 283
17701.74 279
17702.99 286
17704.25 254
17705.50 283
17706.76 270
17708.01 285
17709.27 304
17710.53 275
17711.78 271
17713.04 292
17714.29 274
17715.55 265
17716.80 238
17718.06 261
17719.32 251
17720.57 274
17721.83 258
17723.09 277
17724.34 265
17725.60 246
17726.85 274
17728.11 263
17729.37 236
17730.62 238
17731.88 266
17733.14 269
17734.39 259
17735.65 254
17736.91 268
17738.16 268
17739.42 255
17740.68 249
17741.93 260
17743.19 238
17744.45 251
17745.70 255
17746.96 250
17748.22 223
17749.48 236
17750.73 257
17751.99 263
17753.25 227
17754.51 229
17755.76 266
17757.02 252
17758.28 246
17759.53 235
17760.79 238
17762.05 270
17763.31 246
17764.57 259
17765.82 258
17767.08 233
17768.34 225
17769.60 252
17770.85 249
17772.11 231
17773.37 240
17774.63 263
17775.89 246
17777.14 233
17778.40 230
17779.66 254
17780.92 256
17782.18 241
17783.44 236
17784.69 248
17785.95 247
17787.21 223
17788.47 234
17789.73 242
17790.99 228
17792.25 231
17793.50 237
17794.76 224
17796.02 221
17797.28 248
17798.54 227
17799.80 224
17801.06 235
17802.32 221
17803.58 232
17804.83 226
17806.09 227
17807.35 233
17808.61 240
17809.87 206
17811.13 227
17812.39 259
17813.65 225
17814.91 204
17816.17 218
17817.43 226
17818.69 208
17819.95 215
17821.21 229
17822.47 238
17823.73 217
17824.99 213
17826.25 219
17827.51 209
17828.77 205
17830.03 224
17831.29 221
17832.55 202
17833.81 200
17835.07 213
17836.33 219
17837.59 215
17838.85 215
17840.11 206
17841.37 204
17842.63 207
17843.89 208
17845.15 212
17846.41 215
17847.67 210
17848.93 212
17850.19 220
17851.45 189
17852.71 197
17853.98 220
17855.24 224
17856.50 196
17857.76 207
17859.02 195
17860.28 216
17861.54 193
17862.80 194
17864.06 241
17865.32 233
17866.59 179
17867.85 201
17869.11 217
17870.37 202
17871.63 189
17872.89 190
17874.15 211
17875.42 194
17876.68 204
17877.94 210
17879.20 195
17880.46 215
17881.73 230
17882.99 207
17884.25 206
17885.51 182
17886.77 187
17888.04 213
17889.30 208
17890.56 199
17891.82 207
17893.08 201
17894.35 184
17895.61 185
17896.87 193
17898.13 205
17899.40 202
17900.66 193
17901.92 193
17903.18 226
17904.45 183
17905.71 203
17906.97 196
17908.23 194
17909.50 194
17910.76 195
17912.02 212
17913.29 189
17914.55 190
17915.81 188
17917.07 203
17918.34 216
17919.60 200
17920.86 189
17922.13 202
17923.39 191
17924.65 200
17925.92 213
17927.18 182
17928.44 189
17929.71 201
17930.97 200
17932.24 188
17933.50 197
17934.76 183
17936.03 196
17937.29 197
17938.55 187
17939.82 193
17941.08 205
17942.35 181
17943.61 209
17944.87 210
17946.14 178
17947.40 196
17948.67 177
17949.93 200
17951.19 190
17952.46 188
17953.72 195
17954.99 199
17956.25 203
17957.52 181
17958.78 193
17960.05 210
17961.31 182
17962.58 201
17963.84 184
17965.10 199
17966.37 194
17967.63 197
17968.90 197
17970.16 183
17971.43 193
17972.69 177
17973.96 211
17975.22 202
17976.49 185
17977.76 196
17979.02 193
17980.29 189
17981.55 199
17982.82 188
17984.08 197
17985.35 204
17986.61 205
17987.88 196
17989.14 176
17990.41 206
17991.68 184
17992.94 199
17994.21 177
17995.47 200
17996.74 177
17998.00 207
17999.27 197
18000.54 187
18001.80 179
18003.07 180
18004.34 184
18005.60 201
18006.87 204
18008.13 200
18009.40 213
18010.67 208
18011.93 182
18013.20 154
18014.47 202
18015.73 202
18017.00 194
18018.27 189
18019.53 184
18020.80 209
18022.07 208
18023.33 185
18024.60 183
18025.87 183
18027.13 188
18028.40 180
18029.67 178
18030.93 177
18032.20 173
18033.47 190
18034.74 197
18036.00 179
18037.27 168
18038.54 199
18039.81 191
18041.07 189
18042.34 160
18043.61 188
18044.88 188
18046.14 174
18047.41 185
18048.68 177
18049.95 199
18051.21 192
18052.48 197
18053.75 172
18055.02 183
18056.29 183
18057.55 210
18058.82 189
18060.09 183
18061.36 175
18062.63 182
18063.90 181
18065.16 214
18066.43 195
18067.70 194
18068.97 208
18070.24 181
18071.51 179
18072.77 194
18074.04 197
18075.31 205
18076.58 189
18077.85 179
18079.12 219
18080.39 195
18081.66 189
18082.92 177
18084.19 198
18085.46 184
18086.73 190
18088.00 188
18089.27 179
18090.54 168
18091.81 201
18093.08 202
18094.35 190
18095.62 182
18096.89 182
18098.16 211
18099.42 193
18100.69 212
18101.96 186
18103.23 198
18104.50 185
18105.77 203
18107.04 180
18108.31 204
18109.58 199
18110.85 207
18112.12 200
18113.39 171
18114.66 174
18115.93 197
18117.20 208
18118.47 174
18119.74 193
18121.01 184
18122.28 202
18123.55 197
18124.82 206
18126.09 193
18127.36 186
18128.64 192
18129.91 172
18131.18 174
18132.45 187
18133.72 198
18134.99 189
18136.26 196
18137.53 178
18138.80 208
18140.07 191
18141.34 222
18142.61 196
18143.89 181
18145.16 182
18146.43 207
18147.70 190
18148.97 198
18150.24 199
18151.51 186
18152.78 183
18154.06 185
18155.33 181
18156.60 176
18157.87 204
18159.14 201
18160.41 185
18161.69 170
18162.96 200
18164.23 201
18165.50 178
18166.77 190
18168.04 178
18169.32 205
18170.59 190
18171.86 191
18173.13 173
18174.40 214
18175.68 202
18176.95 201
18178.22 181
18179.49 192
18180.77 191
18182.04 203
18183.31 209
18184.58 214
18185.86 170
18187.13 171
18188.40 196
18189.67 194
18190.95 190
18192.22 182
18193.49 189
18194.76 184
18196.04 205
18197.31 188
18198.58 190
18199.86 175
18201.13 201
18202.40 183
18203.68 198
18204.95 194
18206.22 165
18207.50 201
18208.77 189
18210.04 217
18211.32 181
18212.59 195
18213.86 196
18215.14 195
18216.41 163
18217.68 194
18218.96 190
18220.23 206
18221.51 191
18222.78 187
18224.05 189
18225.33 214
18226.60 194
18227.87 183
18229.15 167
18230.42 184
18231.70 186
18232.97 190
18234.25 184
18235.52 169
18236.79 174
18238.07 195
18239.34 173
18240.62 184
18241.89 179
18243.17 183
18244.44 198
18245.72 201
18246.99 184
18248.26 192
18249.54 185
18250.81 175
18252.09 178
18253.36 186
18254.64 174
18255.91 205
18257.19 182
18258.46 185
18259.74 191
18261.01 198
18262.29 201
18263.57 189
18264.84 200
18266.12 176
18267.39 193
18268.67 189
18269.94 194
18271.22 182
18272.49 190
18273.77 183
18275.04 191
18276.32 179
18277.60 192
18278.87 176
18280.15 210
18281.42 204
18282.70 195
18283.98 192
18285.25 206
18286.53 178
18287.80 192
18289.08 198
18290.36 192
18291.63 201
18292.91 176
18294.18 188
18295.46 197
18296.74 206
18298.01 208
18299.29 192
18300.57 178
18301.84 180
18303.12 158
18304.40 177
18305.67 196
18306.95 184
18308.23 189
18309.50 180
18310.78 207
18312.06 194
18313.34 187
18314.61 188
18315.89 176
18317.17 169
18318.44 187
18319.72 188
18321.00 211
18322.28 194
18323.55 197
18324.83 196
18326.11 198
18327.39 182
18328.66 182
18329.94 222
18331.22 199
18332.50 210
18333.77 163
18335.05 203
18336.33 201
18337.61 177
18338.88 188
18340.16 199
18341.44 191
18342.72 187
18344.00 196
18345.27 183
18346.55 183
18347.83 177
18349.11 208
18350.39 189
18351.67 199
18352.94 191
18354.22 188
18355.50 190
18356.78 186
18358.06 186
18359.34 189
18360.62 194
18361.89 199
18363.17 192
18364.45 191
18365.73 197
18367.01 186
18368.29 190
18369.57 187
18370.85 205
18372.13 178
18373.40 168
18374.68 160
18375.96 199
18377.24 196
18378.52 199
18379.80 173
18381.08 187
18382.36 177
18383.64 186
18384.92 183
18386.20 180
18387.48 206
18388.76 203
18390.04 194
18391.32 175
18392.60 195
18393.88 190
18395.16 178
18396.44 167
18397.72 179
18399.00 192
18400.28 181
18401.56 170
18402.84 183
18404.12 179
18405.40 185
18406.68 212
18407.96 203
18409.24 185
18410.52 164
18411.80 197
18413.08 170
18414.36 180
18415.64 168
18416.92 188
18418.20 188
18419.48 183
18420.76 182
18422.04 173
18423.32 186
18424.61 184
18425.89 184
18427.17 185
18428.45 181
18429.73 179
18431.01 175
18432.29 197
18433.57 147
18434.85 167
18436.14 179
18437.42 180
18438.70 187
18439.98 164
18441.26 180
18442.54 173
18443.82 170
18445.11 184
18446.39 181
18447.67 185
18448.95 176
18450.23 193
18451.51 164
18452.80 185
18454.08 185
18455.36 202
18456.64 186
18457.92 180
18459.21 161
18460.49 181
18461.77 173
18463.05 174
18464.33 166
18465.62 161
18466.90 177
18468.18 179
18469.46 174
18470.75 173
18472.03 171
18473.31 190
18474.59 188
18475.88 177
18477.16 181
18478.44 175
18479.73 178
18481.01 148
18482.29 189
18483.57 181
18484.86 168
18486.14 188
18487.42 169
18488.71 172
18489.99 163
18491.27 179
18492.56 200
18493.84 185
18495.12 177
18496.41 170
18497.69 157
18498.97 176
18500.26 158
18501.54 171
18502.82 191
18504.11 189
18505.39 169
18506.67 181
18507.96 174
18509.24 180
18510.53 181
18511.81 169
18513.09 176
18514.38 176
18515.66 194
18516.95 189
18518.23 173
18519.51 168
18520.80 183
18522.08 191
18523.37 196
18524.65 155
18525.94 174
18527.22 181
18528.51 183
18529.79 187
18531.07 170
18532.36 167
18533.64 177
18534.93 191
18536.21 159
18537.50 184
18538.78 179
18540.07 177
18541.35 174
18542.64 178
18543.92 164
18545.21 177
18546.49 172
18547.78 185
18549.06 173
18550.35 169
18551.63 184
18552.92 178
18554.20 182
18555.49 184
18556.78 185
18558.06 172
18559.35 166
18560.63 167
18561.92 186
18563.20 171
18564.49 179
18565.77 199
18567.06 189
18568.35 163
18569.63 175
18570.92 181
18572.20 198
18573.49 172
18574.78 164
18576.06 191
18577.35 173
18578.64 193
18579.92 160
18581.21 196
18582.49 172
18583.78 189
18585.07 186
18586.35 164
18587.64 171
18588.93 182
18590.21 189
18591.50 177
18592.79 178
18594.07 185
18595.36 190
18596.65 182
18597.93 175
18599.22 173
18600.51 192
18601.80 194
18603.08 185
18604.37 151
18605.66 151
18606.94 160
18608.23 185
18609.52 195
18610.81 180
18612.09 182
18613.38 173
18614.67 194
18615.96 179
18617.24 167
18618.53 172
18619.82 195
18621.11 195
18622.39 179
18623.68 169
18624.97 192
18626.26 183
18627.55 193
18628.83 166
18630.12 180
18631.41 191
18632.70 195
18633.99 198
18635.27 187
18636.56 167
18637.85 159
18639.14 194
18640.43 169
18641.72 181
18643.00 171
18644.29 181
18645.58 159
18646.87 178
18648.16 166
18649.45 174
18650.74 169
18652.02 170
18653.31 172
18654.60 174
18655.89 185
18657.18 172
18658.47 180
18659.76 180
18661.05 163
18662.34 168
18663.63 174
18664.91 162
18666.20 153
18667.49 164
18668.78 152
18670.07 157
18671.36 157
18672.65 166
18673.94 176
18675.23 171
18676.52 164
18677.81 172
18679.10 177
18680.39 181
18681.68 174
18682.97 190
18684.26 184
18685.55 149
18686.84 179
18688.13 167
18689.42 151
18690.71 172
18692.00 175
18693.29 181
18694.58 174
18695.87 164
18697.16 153
18698.45 158
18699.74 174
18701.03 165
18702.32 175
18703.61 157
18704.90 164
18706.19 178
18707.48 167
18708.78 154
18710.07 159
18711.36 152
18712.65 160
18713.94 162
18715.23 156
18716.52 156
18717.81 149
18719.10 179
18720.39 183
18721.69 164
18722.98 147
18724.27 184
18725.56 178
18726.85 158
18728.14 145
18729.43 160
18730.72 159
18732.02 162
18733.31 144
18734.60 139
18735.89 157
18737.18 161
18738.47 156
18739.77 154
18741.06 178
18742.35 160
18743.64 167
18744.93 147
18746.23 146
18747.52 153
18748.81 158
18750.10 154
18751.39 161
18752.69 123
18753.98 153
18755.27 171
18756.56 167
18757.86 152
18759.15 164
18760.44 157
18761.73 154
18763.03 155
18764.32 153
18765.61 145
18766.90 145
18768.20 190
18769.49 160
18770.78 161
18772.08 161
18773.37 156
18774.66 167
18775.96 161
18777.25 143
18778.54 157
18779.83 162
18781.13 143
18782.42 158
18783.71 152
18785.01 154
18786.30 147
18787.59 166
18788.89 137
18790.18 153
18791.48 139
18792.77 148
18794.06 156
18795.36 155
18796.65 157
18797.94 146
18799.24 151
18800.53 146
18801.83 163
18803.12 148
18804.41 155
18805.71 156
18807.00 164
18808.30 155
18809.59 155
18810.88 149
18812.18 144
18813.47 158
18814.77 167
18816.06 149
18817.36 163
18818.65 159
18819.95 149
18821.24 164
18822.54 165
18823.83 165
18825.12 148
18826.42 165
18827.71 147
18829.01 169
18830.30 151
18831.60 146
18832.89 157
18834.19 156
18835.48 151
18836.78 168
18838.07 156
18839.37 152
18840.67 174
18841.96 142
18843.26 146
18844.55 152
18845.85 152
18847.14 145
18848.44 155
18849.73 153
18851.03 165
18852.33 142
18853.62 146
18854.92 149
18856.21 156
18857.51 158
18858.80 147
18860.10 140
18861.40 130
18862.69 163
18863.99 152
18865.28 176
18866.58 145
18867.88 140
18869.17 163
18870.47 170
18871.77 155
18873.06 160
18874.36 157
18875.66 166
18876.95 150
18878.25 166
18879.55 158
18880.84 161
18882.14 159
18883.44 135
18884.73 147
18886.03 139
18887.33 160
18888.62 163
18889.92 172
18891.22 154
18892.51 157
18893.81 146
18895.11 179
18896.41 160
18897.70 146
18899.00 137
18900.30 163
18901.59 156
18902.89 142
18904.19 144
18905.49 135
18906.78 163
18908.08 144
18909.38 140
18910.68 147
18911.98 150
18913.27 144
18914.57 158
18915.87 145
18917.17 149
18918.46 172
18919.76 151
18921.06 148
18922.36 123
18923.66 159
18924.96 152
18926.25 163
18927.55 157
18928.85 151
18930.15 152
18931.45 179
18932.75 163
18934.04 167
18935.34 143
18936.64 159
18937.94 163
18939.24 145
18940.54 120
18941.84 152
18943.13 175
18944.43 164
18945.73 155
18947.03 146
18948.33 161
18949.63 164
18950.93 175
18952.23 131
18953.53 171
18954.83 151
18956.13 153
18957.42 147
18958.72 146
18960.02 142
18961.32 165
18962.62 160
18963.92 147
18965.22 157
18966.52 167
18967.82 180
18969.12 155
18970.42 143
18971.72 143
18973.02 167
18974.32 156
18975.62 161
18976.92 149
18978.22 165
18979.52 169
18980.82 156
18982.12 147
18983.42 156
18984.72 154
18986.02 155
18987.32 174
18988.62 136
18989.92 147
18991.22 133
18992.52 165
18993.82 151
18995.12 167
18996.42 152
18997.73 145
18999.03 170
19000.33 161
19001.63 137
19002.93 154
19004.23 158
19005.53 170
19006.83 161
19008.13 146
19009.43 146
19010.73 154
19012.04 148
19013.34 158
19014.64 160
19015.94 166
19017.24 151
19018.54 146
19019.84 167
19021.15 149
19022.45 161
19023.75 159
19025.05 144
19026.35 142
19027.65 167
19028.96 158
19030.26 158
19031.56 154
19032.86 146
19034.16 173
19035.47 140
19036.77 155
19038.07 158
19039.37 141
19040.67 128
19041.98 160
19043.28 147
19044.58 142
19045.88 160
19047.18 143
19048.49 164
19049.79 148
19051.09 152
19052.39 154
19053.70 162
19055.00 159
19056.30 129
19057.61 161
19058.91 151
19060.21 151
19061.51 147
19062.82 166
19064.12 168
19065.42 167
19066.73 156
19068.03 151
19069.33 149
19070.64 162
19071.94 157
19073.24 158
19074.55 139
19075.85 148
19077.15 157
19078.46 153
19079.76 140
19081.06 153
19082.37 153
19083.67 135
19084.97 146
19086.28 149
19087.58 166
19088.89 148
19090.19 150
19091.49 133
19092.80 157
19094.10 159
19095.40 144
19096.71 153
19098.01 163
19099.32 150
19100.62 177
19101.93 156
19103.23 162
19104.53 140
19105.84 148
19107.14 163
19108.45 140
19109.75 148
19111.06 143
19112.36 154
19113.67 162
19114.97 151
19116.28 166
19117.58 165
19118.89 134
19120.19 172
19121.49 150
19122.80 160
19124.10 146
19125.41 144
19126.72 162
19128.02 157
19129.33 179
19130.63 155
19131.94 159
19133.24 169
19134.55 170
19135.85 158
19137.16 147
19138.46 136
19139.77 139
19141.07 167
19142.38 173
19143.69 174
19144.99 144
19146.30 150
19147.60 161
19148.91 154
19150.21 142
19151.52 151
19152.83 155
19154.13 156
19155.44 153
19156.75 172
19158.05 139
19159.36 164
19160.66 164
19161.97 152
19163.28 151
19164.58 134
19165.89 148
19167.20 151
19168.50 153
19169.81 159
19171.12 175
19172.42 155
19173.73 163
19175.04 136
19176.34 146
19177.65 157
19178.96 172
19180.26 146
19181.57 155
19182.88 151
19184.18 148
19185.49 167
19186.80 148
19188.11 144
19189.41 156
19190.72 140
19192.03 164
19193.33 139
19194.64 150
19195.95 160
19197.26 162
19198.56 174
19199.87 141
19201.18 142
19202.49 146
19203.80 166
19205.10 153
19206.41 161
19207.72 154
19209.03 159
19210.34 157
19211.64 142
19212.95 142
19214.26 138
19215.57 139
19216.88 141
19218.18 135
19219.49 141
19220.80 150
19222.11 146
19223.42 165
19224.73 147
19226.03 151
19227.34 161
19228.65 154
19229.96 153
19231.27 142
19232.58 138
19233.89 153
19235.19 154
19236.50 137
19237.81 154
19239.12 140
19240.43 155
19241.74 151
19243.05 157
19244.36 126
19245.67 131
19246.98 158
19248.29 147
19249.59 133
19250.90 158
19252.21 133
19253.52 167
19254.83 153
19256.14 137
19257.45 149
19258.76 140
19260.07 149
19261.38 173
19262.69 137
19264.00 148
19265.31 157
19266.62 159
19267.93 153
19269.24 132
19270.55 155
19271.86 145
19273.17 168
19274.48 163
19275.79 146
19277.10 153
19278.41 160
19279.72 163
19281.03 144
19282.34 144
19283.65 150
19284.96 154
19286.27 142
19287.58 145
19288.89 138
19290.21 172
19291.52 157
19292.83 143
19294.14 126
19295.45 151
19296.76 138
19298.07 133
19299.38 143
19300.69 149
19302.00 153
19303.31 146
19304.63 158
19305.94 148
19307.25 133
19308.56 131
19309.87 164
19311.18 147
19312.49 138
19313.81 148
19315.12 146
19316.43 157
19317.74 155
19319.05 154
19320.36 151
19321.68 143
19322.99 152
19324.30 166
19325.61 145
19326.92 156
19328.23 131
19329.55 161
19330.86 140
19332.17 141
19333.48 143
19334.80 143
19336.11 130
19337.42 150
19338.73 148
19340.04 156
19341.36 138
19342.67 141
19343.98 144
19345.29 144
19346.61 150
19347.92 136
19349.23 145
19350.55 146
19351.86 155
19353.17 133
19354.48 143
19355.80 141
19357.11 140
19358.42 160
19359.74 143
19361.05 146
19362.36 144
19363.68 140
19364.99 148
19366.30 148
19367.62 157
19368.93 146
19370.24 135
19371.56 135
19372.87 139
19374.18 143
19375.50 130
19376.81 146
19378.12 132
19379.44 145
19380.75 122
19382.06 151
19383.38 140
19384.69 135
19386.01 142
19387.32 147
19388.63 146
19389.95 134
19391.26 144
19392.58 145
19393.89 133
19395.21 142
19396.52 137
19397.83 147
19399.15 153
19400.46 113
19401.78 138
19403.09 134
19404.41 137
19405.72 134
19407.04 141
19408.35 160
19409.66 139
19410.98 138
19412.29 140
19413.61 141
19414.92 131
19416.24 163
19417.55 138
19418.87 144
19420.18 136
19421.50 143
19422.81 144
19424.13 121
19425.45 134
19426.76 152
19428.08 145
19429.39 130
19430.71 151
19432.02 132
19433.34 140
19434.65 119
19435.97 129
19437.28 136
19438.60 139
19439.92 130
19441.23 128
19442.55 131
19443.86 132
19445.18 136
19446.50 135
19447.81 148
19449.13 137
19450.44 123
19451.76 147
19453.08 139
19454.39 124
19455.71 144
19457.03 143
19458.34 152
19459.66 112
19460.97 136
19462.29 148
19463.61 149
19464.92 138
19466.24 143
19467.56 133
19468.87 144
19470.19 146
19471.51 137
19472.83 154
19474.14 140
19475.46 158
19476.78 131
19478.09 139
19479.41 129
19480.73 141
19482.04 136
19483.36 150
19484.68 130
19486.00 142
19487.31 162
19488.63 133
19489.95 146
19491.27 139
19492.58 147
19493.90 122
19495.22 144
19496.54 143
19497.85 141
19499.17 132
19500.49 147
19501.81 146
19503.13 137
19504.44 147
19505.76 147
19507.08 136
19508.40 115
19509.72 131
19511.03 149
19512.35 139
19513.67 123
19514.99 139
19516.31 133
19517.63 137
19518.94 154
19520.26 160
19521.58 141
19522.90 131
19524.22 136
19525.54 155
19526.86 138
19528.18 141
19529.49 136
19530.81 151
19532.13 137
19533.45 131
19534.77 141
19536.09 136
19537.41 161
19538.73 147
19540.05 165
19541.37 137
19542.68 126
19544.00 141
19545.32 150
19546.64 112
19547.96 136
19549.28 158
19550.60 160
19551.92 120
19553.24 133
19554.56 147
19555.88 147
19557.20 139
19558.52 139
19559.84 142
19561.16 134
19562.48 145
19563.80 142
19565.12 143
19566.44 131
19567.76 144
19569.08 172
19570.40 154
19571.72 138
19573.04 138
19574.36 150
19575.68 139
19577.00 147
19578.32 144
19579.64 150
19580.96 141
19582.28 144
19583.60 120
19584.92 140
19586.24 146
19587.57 155
19588.89 156
19590.21 154
19591.53 143
19592.85 121
19594.17 147
19595.49 140
19596.81 142
19598.13 133
19599.45 153
19600.78 151
19602.10 134
19603.42 142
19604.74 138
19606.06 142
19607.38 140
19608.70 136
19610.03 157
19611.35 147
19612.67 143
19613.99 146
19615.31 146
19616.63 145
19617.96 136
19619.28 153
19620.60 139
19621.92 141
19623.24 134
19624.57 167
19625.89 153
19627.21 140
19628.53 163
19629.85 154
19631.18 145
19632.50 140
19633.82 139
19635.14 138
19636.47 146
19637.79 160
19639.11 159
19640.43 137
19641.76 149
19643.08 152
19644.40 148
19645.72 147
19647.05 149
19648.37 144
19649.69 154
19651.02 137
19652.34 137
19653.66 164
19654.98 140
19656.31 129
19657.63 140
19658.95 143
19660.28 140
19661.60 147
19662.92 151
19664.25 152
19665.57 156
19666.89 148
19668.22 146
19669.54 141
19670.86 146
19672.19 141
19673.51 164
19674.84 155
19676.16 142
19677.48 142
19678.81 179
19680.13 149
19681.45 148
19682.78 138
19684.10 158
19685.43 144
19686.75 157
19688.08 154
19689.40 139
19690.72 138
19692.05 166
19693.37 165
19694.70 145
19696.02 157
19697.35 142
19698.67 169
19699.99 143
19701.32 161
19702.64 155
19703.97 153
19705.29 142
19706.62 154
19707.94 153
19709.27 137
19710.59 141
19711.92 152
19713.24 151
19714.57 137
19715.89 143
19717.22 160
19718.54 143
19719.87 143
19721.19 134
19722.52 137
19723.84 145
19725.17 148
19726.50 143
19727.82 147
19729.15 141
19730.47 147
19731.80 157
19733.12 148
19734.45 151
19735.77 151
19737.10 145
19738.43 138
19739.75 152
19741.08 146
19742.40 165
19743.73 149
19745.06 134
19746.38 148
19747.71 148
19749.03 161
19750.36 145
19751.69 152
19753.01 128
19754.34 156
19755.67 159
19756.99 147
19758.32 143
19759.65 144
19760.97 148
19762.30 146
19763.63 158
19764.95 149
19766.28 161
19767.61 135
19768.93 136
19770.26 156
19771.59 143
19772.91 160
19774.24 136
19775.57 132
19776.90 156
19778.22 149
19779.55 148
19780.88 130
19782.20 155
19783.53 157
19784.86 150
19786.19 168
19787.51 149
19788.84 154
19790.17 143
19791.50 171
19792.83 153
19794.15 145
19795.48 148
19796.81 160
19798.14 159
19799.46 150
19800.79 142
19802.12 153
19803.45 141
19804.78 160
19806.10 135
19807.43 149
19808.76 140
19810.09 146
19811.42 149
19812.75 164
19814.07 169
19815.40 148
19816.73 126
19818.06 142
19819.39 152
19820.72 158
19822.05 152
19823.37 139
19824.70 150
19826.03 155
19827.36 154
19828.69 152
19830.02 139
19831.35 143
19832.68 144
19834.01 160
19835.33 149
19836.66 149
19837.99 171
19839.32 141
19840.65 145
19841.98 163
19843.31 156
19844.64 159
19845.97 151
19847.30 142
19848.63 155
19849.96 172
19851.29 137
19852.62 159
19853.95 144
19855.28 145
19856.61 155
19857.94 158
19859.27 168
19860.60 146
19861.93 156
19863.26 156
19864.59 158
19865.92 159
19867.25 162
19868.58 164
19869.91 154
19871.24 154
19872.57 149
19873.90 154
19875.23 150
19876.56 154
19877.89 159
19879.22 153
19880.55 164
19881.88 154
19883.21 131
19884.54 145
19885.87 151
19887.21 150
19888.54 153
19889.87 152
19891.20 155
19892.53 158
19893.86 150
19895.19 153
19896.52 154
19897.85 152
19899.18 155
19900.52 144
19901.85 145
19903.18 150
19904.51 153
19905.84 172
19907.17 149
19908.50 165
19909.84 163
19911.17 158
19912.50 151
19913.83 153
19915.16 162
19916.50 155
19917.83 144
19919.16 180
19920.49 149
19921.82 165
19923.16 147
19924.49 163
19925.82 160
19927.15 162
19928.48 155
19929.82 156
19931.15 162
19932.48 160
19933.81 149
19935.15 159
19936.48 152
19937.81 153
19939.14 149
19940.48 143
19941.81 166
19943.14 159
19944.47 155
19945.81 154
19947.14 150
19948.47 160
19949.81 142
19951.14 178
19952.47 144
19953.81 161
19955.14 148
19956.47 165
19957.80 148
19959.14 172
19960.47 167
19961.80 170
19963.14 139
19964.47 156
19965.80 145
19967.14 152
19968.47 150
19969.81 164
19971.14 147
19972.47 152
19973.81 153
19975.14 173
19976.47 136
19977.81 140
19979.14 161
19980.48 148
19981.81 178
19983.14 143
19984.48 152
19985.81 158
19987.15 165
19988.48 148
19989.82 145
19991.15 159
19992.48 154
19993.82 146
19995.15 149
19996.49 149
19997.82 169
19999.16 169
20000.49 157
20001.83 167
20003.16 147
20004.50 157
20005.83 144
20007.17 143
20008.50 149
20009.84 160
20011.17 159
20012.51 163
20013.84 152
20015.18 167
20016.51 153
20017.85 152
20019.18 158
20020.52 152
20021.85 169
20023.19 153
20024.52 158
20025.86 166
20027.19 155
20028.53 168
20029.86 183
20031.20 155
20032.54 171
20033.87 160
20035.21 161
20036.54 149
20037.88 154
20039.22 169
20040.55 164
20041.89 165
20043.22 153
20044.56 157
20045.90 163
20047.23 164
20048.57 157
20049.90 163
20051.24 163
20052.58 174
20053.91 168
20055.25 161
20056.59 160
20057.92 180
20059.26 176
20060.60 159
20061.93 159
20063.27 159
20064.61 159
20065.94 165
20067.28 158
20068.62 160
20069.95 171
20071.29 143
20072.63 153
20073.97 155
20075.30 154
20076.64 154
20077.98 165
20079.31 171
20080.65 145
20081.99 157
20083.33 144
20084.66 154
20086.00 142
20087.34 158
20088.68 162
20090.01 159
20091.35 154
20092.69 169
20094.03 147
20095.37 147
20096.70 147
20098.04 170
20099.38 174
20100.72 146
20102.06 164
20103.39 168
20104.73 170
20106.07 170
20107.41 168
20108.75 160
20110.08 169
20111.42 158
20112.76 170
20114.10 148
20115.44 177
20116.78 155
20118.12 165
20119.45 153
20120.79 164
20122.13 173
20123.47 163
20124.81 168
20126.15 169
20127.49 170
