# Supplementary material for: MALDI-TOF MS typing enables the classification of brewing yeasts of the genus Saccharomyces to major beer styles
Source: PLoS One. 2017 Aug 9;12(8):e0181694. doi: 10.1371/journal.pone.0181694 (PMC5549903; doi:10.1371/journal.pone.0181694)
Supplement: S9 File — The directory includes 90 raw files and was zipped to “.zip”; the folder has three strains with 30 spectra per strain; S1 Text explains the raw files with an example and Table 1 represents the yeast strains used within the experiment. (ZIP) [file pone.0181694.s012.zip › 25-27/30286-204-Lag-Lag-Lag-YPG-18h-E-E_2016-10-03_5_0_H5_1.dat]

1998.43 2400
1998.85 2347
1999.27 2410
1999.69 2348
2000.11 2325
2000.54 2252
2000.96 2291
2001.38 2171
2001.80 2170
2002.23 2208
2002.65 2310
2003.07 2108
2003.49 2238
2003.92 2266
2004.34 2242
2004.76 2247
2005.18 2214
2005.61 2209
2006.03 2269
2006.45 2235
2006.87 2287
2007.30 2290
2007.72 2176
2008.14 2302
2008.57 2193
2008.99 2175
2009.41 2253
2009.84 2262
2010.26 2292
2010.68 2211
2011.11 2181
2011.53 2139
2011.95 2190
2012.38 2127
2012.80 2219
2013.22 2246
2013.65 2243
2014.07 2297
2014.49 2335
2014.92 2406
2015.34 2438
2015.77 2508
2016.19 2464
2016.61 2430
2017.04 2591
2017.46 2635
2017.89 2536
2018.31 2450
2018.73 2456
2019.16 2338
2019.58 2455
2020.01 2339
2020.43 2228
2020.85 2287
2021.28 2251
2021.70 2217
2022.13 2230
2022.55 2212
2022.98 2156
2023.40 2171
2023.83 2078
2024.25 2162
2024.68 2079
2025.10 2127
2025.53 2085
2025.95 2085
2026.38 2143
2026.80 2304
2027.23 2151
2027.65 2004
2028.08 2099
2028.50 2152
2028.93 2139
2029.35 2170
2029.78 2186
2030.20 2135
2030.63 2216
2031.05 2162
2031.48 2248
2031.90 2267
2032.33 2264
2032.75 2301
2033.18 2329
2033.61 2237
2034.03 2286
2034.46 2313
2034.88 2338
2035.31 2282
2035.74 2165
2036.16 2248
2036.59 2349
2037.01 2260
2037.44 2200
2037.87 2181
2038.29 2204
2038.72 2253
2039.14 2205
2039.57 2216
2040.00 2198
2040.42 2258
2040.85 2246
2041.28 2127
2041.70 2137
2042.13 2112
2042.56 2067
2042.98 2192
2043.41 2318
2043.84 2135
2044.26 2136
2044.69 2200
2045.12 2198
2045.54 2138
2045.97 2203
2046.40 2160
2046.82 2127
2047.25 2138
2047.68 2176
2048.11 2183
2048.53 2207
2048.96 2117
2049.39 2012
2049.82 2138
2050.24 2179
2050.67 2107
2051.10 2074
2051.53 2104
2051.95 2131
2052.38 2165
2052.81 2165
2053.24 2076
2053.66 2086
2054.09 2145
2054.52 2079
2054.95 2208
2055.38 2250
2055.80 2184
2056.23 2248
2056.66 2275
2057.09 2233
2057.52 2372
2057.94 2216
2058.37 2161
2058.80 2194
2059.23 2087
2059.66 2067
2060.09 2052
2060.51 2050
2060.94 2143
2061.37 2195
2061.80 2287
2062.23 2249
2062.66 2263
2063.09 2318
2063.52 2390
2063.94 2523
2064.37 2486
2064.80 2424
2065.23 2369
2065.66 2339
2066.09 2374
2066.52 2424
2066.95 2238
2067.38 2211
2067.81 2226
2068.24 2330
2068.66 2265
2069.09 2109
2069.52 2153
2069.95 2159
2070.38 2175
2070.81 2168
2071.24 2175
2071.67 2144
2072.10 2167
2072.53 2185
2072.96 2079
2073.39 2132
2073.82 2262
2074.25 2430
2074.68 2385
2075.11 2254
2075.54 2238
2075.97 2229
2076.40 2208
2076.83 2267
2077.26 2236
2077.69 2304
2078.12 2322
2078.55 2362
2078.98 2300
2079.41 2314
2079.84 2433
2080.27 2391
2080.70 2394
2081.14 2410
2081.57 2245
2082.00 2266
2082.43 2367
2082.86 2270
2083.29 2225
2083.72 2209
2084.15 2170
2084.58 2098
2085.01 2241
2085.44 2122
2085.88 2029
2086.31 2091
2086.74 2103
2087.17 2110
2087.60 2161
2088.03 2066
2088.46 1966
2088.89 2091
2089.33 2076
2089.76 2049
2090.19 2152
2090.62 2139
2091.05 2146
2091.48 2153
2091.92 2211
2092.35 2088
2092.78 2080
2093.21 2160
2093.64 2191
2094.07 2214
2094.51 2162
2094.94 2125
2095.37 2084
2095.80 2102
2096.24 2168
2096.67 2199
2097.10 2086
2097.53 1970
2097.96 1990
2098.40 2146
2098.83 2061
2099.26 1974
2099.69 2000
2100.13 1980
2100.56 1973
2100.99 2045
2101.43 1980
2101.86 2122
2102.29 2043
2102.72 2063
2103.16 2061
2103.59 2060
2104.02 2169
2104.46 2168
2104.89 2170
2105.32 2240
2105.76 2203
2106.19 2212
2106.62 2155
2107.05 2154
2107.49 2243
2107.92 2188
2108.36 2182
2108.79 2171
2109.22 2199
2109.66 2113
2110.09 2076
2110.52 2114
2110.96 2073
2111.39 2081
2111.82 2083
2112.26 1967
2112.69 2035
2113.13 2092
2113.56 2094
2113.99 2052
2114.43 2124
2114.86 2056
2115.30 1952
2115.73 1922
2116.16 1928
2116.60 1957
2117.03 1925
2117.47 2062
2117.90 2057
2118.34 2026
2118.77 2059
2119.21 2113
2119.64 2137
2120.07 2077
2120.51 2115
2120.94 2052
2121.38 2164
2121.81 2253
2122.25 2127
2122.68 2152
2123.12 2198
2123.55 2262
2123.99 2156
2124.42 2153
2124.86 2162
2125.29 2090
2125.73 2240
2126.16 2168
2126.60 2144
2127.04 2150
2127.47 2165
2127.91 2180
2128.34 2160
2128.78 2151
2129.21 2227
2129.65 2252
2130.08 2171
2130.52 2229
2130.96 2206
2131.39 2189
2131.83 2181
2132.26 2150
2132.70 2114
2133.14 2178
2133.57 2171
2134.01 2189
2134.44 2106
2134.88 2219
2135.32 2248
2135.75 2262
2136.19 2257
2136.62 2213
2137.06 2176
2137.50 2194
2137.93 2155
2138.37 2081
2138.81 2094
2139.24 2135
2139.68 2087
2140.12 2006
2140.55 2147
2140.99 2060
2141.43 2053
2141.86 2080
2142.30 2003
2142.74 2003
2143.18 2066
2143.61 2066
2144.05 1984
2144.49 2078
2144.92 2076
2145.36 2027
2145.80 2070
2146.24 2152
2146.67 2142
2147.11 2240
2147.55 2396
2147.99 2437
2148.42 2442
2148.86 2455
2149.30 2416
2149.74 2412
2150.17 2450
2150.61 2373
2151.05 2327
2151.49 2346
2151.92 2271
2152.36 2144
2152.80 2132
2153.24 2169
2153.68 2334
2154.11 2235
2154.55 2178
2154.99 2158
2155.43 2095
2155.87 2064
2156.31 2128
2156.74 2059
2157.18 2069
2157.62 2241
2158.06 2123
2158.50 2107
2158.94 2197
2159.38 2200
2159.81 2196
2160.25 2097
2160.69 2089
2161.13 2086
2161.57 2163
2162.01 2289
2162.45 2222
2162.89 2231
2163.33 2264
2163.76 2346
2164.20 2273
2164.64 2341
2165.08 2255
2165.52 2305
2165.96 2277
2166.40 2249
2166.84 2234
2167.28 2260
2167.72 2140
2168.16 2107
2168.60 2167
2169.04 2068
2169.48 2112
2169.92 2211
2170.36 2226
2170.80 2240
2171.24 2228
2171.68 2275
2172.12 2224
2172.56 2172
2173.00 2252
2173.44 2233
2173.88 2174
2174.32 2208
2174.76 2181
2175.20 2255
2175.64 2354
2176.08 2261
2176.52 2264
2176.96 2386
2177.40 2339
2177.84 2292
2178.28 2289
2178.72 2211
2179.16 2197
2179.60 2180
2180.04 2287
2180.48 2286
2180.92 2217
2181.37 2173
2181.81 2174
2182.25 2102
2182.69 2089
2183.13 2037
2183.57 2222
2184.01 2106
2184.45 2117
2184.89 2153
2185.34 2157
2185.78 2134
2186.22 2095
2186.66 2182
2187.10 2277
2187.54 2372
2187.98 2287
2188.43 2324
2188.87 2192
2189.31 2295
2189.75 2242
2190.19 2219
2190.63 2269
2191.08 2178
2191.52 2283
2191.96 2267
2192.40 2321
2192.84 2409
2193.29 2548
2193.73 2463
2194.17 2479
2194.61 2556
2195.05 2430
2195.50 2531
2195.94 2608
2196.38 2430
2196.82 2454
2197.27 2418
2197.71 2374
2198.15 2299
2198.59 2302
2199.04 2283
2199.48 2309
2199.92 2272
2200.37 2182
2200.81 2202
2201.25 2331
2201.69 2292
2202.14 2178
2202.58 2255
2203.02 2225
2203.47 2266
2203.91 2317
2204.35 2196
2204.80 2256
2205.24 2276
2205.68 2267
2206.13 2245
2206.57 2371
2207.01 2398
2207.46 2361
2207.90 2344
2208.34 2224
2208.79 2241
2209.23 2292
2209.67 2357
2210.12 2280
2210.56 2350
2211.01 2287
2211.45 2318
2211.89 2203
2212.34 2076
2212.78 2240
2213.23 2208
2213.67 2202
2214.11 2262
2214.56 2176
2215.00 2235
2215.45 2180
2215.89 2135
2216.34 2084
2216.78 2097
2217.22 2167
2217.67 2151
2218.11 2161
2218.56 2155
2219.00 2147
2219.45 2086
2219.89 2251
2220.34 2222
2220.78 2223
2221.23 2295
2221.67 2317
2222.12 2438
2222.56 2343
2223.01 2361
2223.45 2307
2223.90 2425
2224.34 2479
2224.79 2401
2225.23 2521
2225.68 2555
2226.12 2562
2226.57 2546
2227.01 2487
2227.46 2534
2227.91 2549
2228.35 2486
2228.80 2596
2229.24 2554
2229.69 2576
2230.13 2555
2230.58 2554
2231.03 2522
2231.47 2499
2231.92 2577
2232.36 2661
2232.81 2646
2233.26 2715
2233.70 2643
2234.15 2551
2234.59 2616
2235.04 2528
2235.49 2520
2235.93 2581
2236.38 2506
2236.83 2445
2237.27 2402
2237.72 2398
2238.17 2342
2238.61 2412
2239.06 2272
2239.51 2299
2239.95 2311
2240.40 2207
2240.85 2233
2241.29 2241
2241.74 2114
2242.19 2195
2242.63 2203
2243.08 2149
2243.53 2074
2243.98 2049
2244.42 2162
2244.87 2074
2245.32 2050
2245.76 1969
2246.21 2040
2246.66 2048
2247.11 2025
2247.55 2097
2248.00 2148
2248.45 2094
2248.90 2209
2249.35 2301
2249.79 2285
2250.24 2293
2250.69 2287
2251.14 2282
2251.58 2369
2252.03 2401
2252.48 2443
2252.93 2298
2253.38 2361
2253.82 2376
2254.27 2345
2254.72 2303
2255.17 2343
2255.62 2275
2256.07 2265
2256.51 2323
2256.96 2276
2257.41 2152
2257.86 2228
2258.31 2176
2258.76 2229
2259.21 2100
2259.65 2185
2260.10 2172
2260.55 2244
2261.00 2348
2261.45 2456
2261.90 2451
2262.35 2359
2262.80 2346
2263.25 2352
2263.69 2381
2264.14 2342
2264.59 2398
2265.04 2314
2265.49 2333
2265.94 2316
2266.39 2197
2266.84 2301
2267.29 2434
2267.74 2454
2268.19 2383
2268.64 2368
2269.09 2359
2269.54 2455
2269.99 2411
2270.44 2460
2270.89 2503
2271.34 2372
2271.79 2353
2272.24 2454
2272.69 2419
2273.14 2360
2273.59 2338
2274.04 2316
2274.49 2436
2274.94 2565
2275.39 2450
2275.84 2490
2276.29 2587
2276.74 2530
2277.19 2434
2277.64 2296
2278.09 2355
2278.54 2332
2278.99 2342
2279.44 2223
2279.89 2285
2280.34 2219
2280.79 2227
2281.25 2238
2281.70 2341
2282.15 2278
2282.60 2205
2283.05 2142
2283.50 2172
2283.95 2234
2284.40 2232
2284.85 2109
2285.31 2163
2285.76 2186
2286.21 2206
2286.66 2289
2287.11 2271
2287.56 2381
2288.01 2485
2288.47 2431
2288.92 2651
2289.37 2669
2289.82 2868
2290.27 2845
2290.72 2869
2291.18 2712
2291.63 2725
2292.08 2828
2292.53 2818
2292.98 2745
2293.44 2731
2293.89 2635
2294.34 2725
2294.79 2698
2295.24 2675
2295.70 2575
2296.15 2570
2296.60 2364
2297.05 2338
2297.51 2407
2297.96 2363
2298.41 2322
2298.86 2290
2299.32 2222
2299.77 2224
2300.22 2184
2300.67 2097
2301.13 2082
2301.58 2079
2302.03 2020
2302.49 2032
2302.94 2072
2303.39 2087
2303.85 2083
2304.30 2147
2304.75 2129
2305.20 2176
2305.66 2083
2306.11 2119
2306.56 2088
2307.02 2281
2307.47 2371
2307.93 2408
2308.38 2449
2308.83 2543
2309.29 2482
2309.74 2453
2310.19 2557
2310.65 2422
2311.10 2461
2311.55 2528
2312.01 2452
2312.46 2402
2312.92 2397
2313.37 2421
2313.82 2368
2314.28 2308
2314.73 2317
2315.19 2304
2315.64 2284
2316.10 2343
2316.55 2329
2317.00 2288
2317.46 2338
2317.91 2339
2318.37 2415
2318.82 2382
2319.28 2193
2319.73 2356
2320.19 2367
2320.64 2431
2321.10 2515
2321.55 2462
2322.01 2375
2322.46 2488
2322.92 2539
2323.37 2608
2323.83 2639
2324.28 2680
2324.74 2820
2325.19 2668
2325.65 2469
2326.10 2604
2326.56 2677
2327.01 2577
2327.47 2482
2327.92 2355
2328.38 2438
2328.83 2378
2329.29 2277
2329.74 2248
2330.20 2350
2330.66 2216
2331.11 2203
2331.57 2180
2332.02 2274
2332.48 2250
2332.94 2239
2333.39 2237
2333.85 2260
2334.30 2230
2334.76 2322
2335.22 2243
2335.67 2188
2336.13 2201
2336.58 2208
2337.04 2297
2337.50 2297
2337.95 2332
2338.41 2339
2338.87 2313
2339.32 2357
2339.78 2448
2340.24 2337
2340.69 2428
2341.15 2399
2341.61 2358
2342.06 2422
2342.52 2447
2342.98 2415
2343.43 2496
2343.89 2469
2344.35 2520
2344.81 2542
2345.26 2438
2345.72 2442
2346.18 2435
2346.63 2497
2347.09 2557
2347.55 2495
2348.01 2501
2348.46 2462
2348.92 2364
2349.38 2249
2349.84 2340
2350.29 2417
2350.75 2243
2351.21 2200
2351.67 2182
2352.13 2220
2352.58 2237
2353.04 2081
2353.50 2123
2353.96 2192
2354.41 2099
2354.87 2072
2355.33 2122
2355.79 2103
2356.25 2152
2356.71 2206
2357.16 2322
2357.62 2309
2358.08 2414
2358.54 2478
2359.00 2653
2359.46 2627
2359.91 2687
2360.37 2828
2360.83 2962
2361.29 2939
2361.75 3023
2362.21 2915
2362.67 2940
2363.13 2850
2363.58 2817
2364.04 2742
2364.50 2629
2364.96 2530
2365.42 2643
2365.88 2474
2366.34 2370
2366.80 2442
2367.26 2521
2367.72 2462
2368.18 2341
2368.64 2382
2369.10 2385
2369.55 2402
2370.01 2360
2370.47 2212
2370.93 2217
2371.39 2163
2371.85 2147
2372.31 2134
2372.77 2110
2373.23 2021
2373.69 1992
2374.15 2045
2374.61 2166
2375.07 2195
2375.53 2207
2375.99 2214
2376.45 2205
2376.91 2198
2377.37 2275
2377.83 2221
2378.29 2164
2378.75 2125
2379.21 2199
2379.68 2215
2380.14 2222
2380.60 2258
2381.06 2226
2381.52 2240
2381.98 2213
2382.44 2207
2382.90 2283
2383.36 2264
2383.82 2336
2384.28 2263
2384.74 2227
2385.20 2317
2385.67 2248
2386.13 2217
2386.59 2257
2387.05 2235
2387.51 2248
2387.97 2233
2388.43 2146
2388.89 2144
2389.36 2145
2389.82 2123
2390.28 2187
2390.74 2340
2391.20 2280
2391.66 2192
2392.13 2125
2392.59 2105
2393.05 2100
2393.51 2158
2393.97 2259
2394.43 2085
2394.90 2128
2395.36 2192
2395.82 2261
2396.28 2354
2396.74 2366
2397.21 2378
2397.67 2368
2398.13 2337
2398.59 2278
2399.06 2274
2399.52 2266
2399.98 2308
2400.44 2258
2400.91 2225
2401.37 2201
2401.83 2219
2402.29 2163
2402.76 2141
2403.22 2041
2403.68 2060
2404.14 2137
2404.61 2120
2405.07 2085
2405.53 2034
2406.00 2079
2406.46 2065
2406.92 2126
2407.39 2148
2407.85 2102
2408.31 2103
2408.78 2144
2409.24 2099
2409.70 2065
2410.17 2095
2410.63 2022
2411.09 1978
2411.56 2017
2412.02 2059
2412.48 1994
2412.95 2027
2413.41 2079
2413.87 2136
2414.34 2161
2414.80 2146
2415.27 2248
2415.73 2298
2416.19 2265
2416.66 2260
2417.12 2397
2417.59 2382
2418.05 2389
2418.51 2456
2418.98 2396
2419.44 2449
2419.91 2353
2420.37 2285
2420.84 2327
2421.30 2396
2421.77 2447
2422.23 2440
2422.69 2496
2423.16 2473
2423.62 2471
2424.09 2510
2424.55 2541
2425.02 2456
2425.48 2377
2425.95 2328
2426.41 2288
2426.88 2295
2427.34 2307
2427.81 2321
2428.27 2262
2428.74 2083
2429.20 2092
2429.67 2114
2430.13 2144
2430.60 2089
2431.07 2071
2431.53 1983
2432.00 1985
2432.46 2123
2432.93 2071
2433.39 2199
2433.86 2140
2434.32 2085
2434.79 2141
2435.26 2178
2435.72 2290
2436.19 2367
2436.65 2518
2437.12 2426
2437.59 2416
2438.05 2503
2438.52 2651
2438.98 2612
2439.45 2607
2439.92 2593
2440.38 2638
2440.85 2577
2441.32 2553
2441.78 2591
2442.25 2551
2442.72 2483
2443.18 2372
2443.65 2358
2444.12 2352
2444.58 2283
2445.05 2294
2445.52 2107
2445.98 2148
2446.45 2137
2446.92 2020
2447.38 2085
2447.85 2199
2448.32 2201
2448.78 2109
2449.25 2066
2449.72 2102
2450.19 2115
2450.65 2150
2451.12 2057
2451.59 2134
2452.06 2090
2452.52 2171
2452.99 2086
2453.46 2037
2453.93 1945
2454.39 2033
2454.86 2023
2455.33 2119
2455.80 2125
2456.26 2019
2456.73 2114
2457.20 2104
2457.67 2194
2458.14 2018
2458.60 2072
2459.07 2061
2459.54 2093
2460.01 2069
2460.48 2052
2460.95 1945
2461.41 2016
2461.88 2047
2462.35 2098
2462.82 2040
2463.29 2163
2463.76 2203
2464.22 2156
2464.69 2194
2465.16 2178
2465.63 2174
2466.10 2243
2466.57 2085
2467.04 2090
2467.51 2132
2467.97 2197
2468.44 2223
2468.91 2175
2469.38 2035
2469.85 2189
2470.32 2202
2470.79 2214
2471.26 2147
2471.73 2088
2472.20 2091
2472.67 2180
2473.14 2083
2473.61 2067
2474.07 2099
2474.54 2100
2475.01 2180
2475.48 2089
2475.95 2073
2476.42 2073
2476.89 2201
2477.36 2222
2477.83 2241
2478.30 2247
2478.77 2311
2479.24 2336
2479.71 2385
2480.18 2429
2480.65 2345
2481.12 2382
2481.59 2378
2482.06 2281
2482.53 2230
2483.00 2304
2483.47 2185
2483.95 2026
2484.42 2102
2484.89 2055
2485.36 2012
2485.83 2178
2486.30 2185
2486.77 2140
2487.24 2096
2487.71 2047
2488.18 2012
2488.65 2119
2489.12 2107
2489.59 2133
2490.07 2014
2490.54 2049
2491.01 2033
2491.48 2064
2491.95 1982
2492.42 2029
2492.89 2114
2493.36 2139
2493.84 2070
2494.31 2226
2494.78 2186
2495.25 2153
2495.72 2143
2496.19 2135
2496.66 2133
2497.14 2024
2497.61 2009
2498.08 2152
2498.55 2079
2499.02 1920
2499.50 2054
2499.97 2049
2500.44 1991
2500.91 1962
2501.38 2043
2501.86 1986
2502.33 1901
2502.80 1995
2503.27 1987
2503.74 1961
2504.22 1993
2504.69 2066
2505.16 2043
2505.63 2076
2506.11 2205
2506.58 2262
2507.05 2228
2507.52 2208
2508.00 2256
2508.47 2316
2508.94 2372
2509.42 2369
2509.89 2409
2510.36 2483
2510.83 2429
2511.31 2460
2511.78 2378
2512.25 2251
2512.73 2192
2513.20 2208
2513.67 2152
2514.15 2169
2514.62 2095
2515.09 2110
2515.57 2079
2516.04 2018
2516.51 2112
2516.99 2201
2517.46 2127
2517.94 2179
2518.41 2138
2518.88 2086
2519.36 2164
2519.83 2168
2520.30 2198
2520.78 2199
2521.25 2274
2521.73 2246
2522.20 2129
2522.67 2154
2523.15 2137
2523.62 2128
2524.10 2029
2524.57 2109
2525.05 2013
2525.52 2092
2525.99 2219
2526.47 2150
2526.94 2165
2527.42 2072
2527.89 2130
2528.37 2205
2528.84 2079
2529.32 2187
2529.79 2245
2530.27 2150
2530.74 2080
2531.22 2078
2531.69 2072
2532.17 2176
2532.64 2162
2533.12 2146
2533.59 2155
2534.07 2209
2534.54 2235
2535.02 2196
2535.49 2168
2535.97 2194
2536.44 2140
2536.92 2265
2537.39 2192
2537.87 2135
2538.34 2051
2538.82 2183
2539.30 2187
2539.77 2166
2540.25 2290
2540.72 2283
2541.20 2045
2541.68 2104
2542.15 2012
2542.63 2005
2543.10 2132
2543.58 2163
2544.06 2171
2544.53 2204
2545.01 2190
2545.48 2247
2545.96 2256
2546.44 2329
2546.91 2283
2547.39 2220
2547.87 2270
2548.34 2400
2548.82 2309
2549.30 2340
2549.77 2387
2550.25 2422
2550.73 2373
2551.20 2370
2551.68 2456
2552.16 2413
2552.63 2356
2553.11 2407
2553.59 2373
2554.06 2299
2554.54 2161
2555.02 2166
2555.50 2266
2555.97 2245
2556.45 2282
2556.93 2199
2557.40 2211
2557.88 2143
2558.36 2171
2558.84 2206
2559.31 2124
2559.79 2124
2560.27 2068
2560.75 2007
2561.23 1976
2561.70 2077
2562.18 2024
2562.66 1959
2563.14 1944
2563.61 1960
2564.09 2007
2564.57 2078
2565.05 2067
2565.53 1986
2566.00 1978
2566.48 1936
2566.96 1976
2567.44 2021
2567.92 2078
2568.40 2045
2568.87 1999
2569.35 2128
2569.83 2097
2570.31 1954
2570.79 2042
2571.27 2130
2571.75 2130
2572.22 2077
2572.70 1929
2573.18 1975
2573.66 2021
2574.14 2022
2574.62 2030
2575.10 2015
2575.58 1998
2576.06 2061
2576.54 2116
2577.01 2046
2577.49 2011
2577.97 2064
2578.45 2069
2578.93 2155
2579.41 2054
2579.89 2085
2580.37 2038
2580.85 1963
2581.33 2006
2581.81 1944
2582.29 2035
2582.77 1989
2583.25 1973
2583.73 2014
2584.21 2070
2584.69 1946
2585.17 1898
2585.65 1918
2586.13 1956
2586.61 1982
2587.09 1835
2587.57 1928
2588.05 1995
2588.53 1918
2589.01 1995
2589.49 1991
2589.97 2014
2590.45 1944
2590.93 2032
2591.41 2006
2591.89 1966
2592.37 1980
2592.85 1995
2593.33 2034
2593.81 1942
2594.30 1978
2594.78 2000
2595.26 1996
2595.74 2015
2596.22 2034
2596.70 1952
2597.18 1899
2597.66 1899
2598.14 1966
2598.62 2001
2599.11 2075
2599.59 2108
2600.07 2117
2600.55 2161
2601.03 2040
2601.51 2073
2601.99 2143
2602.48 2178
2602.96 2136
2603.44 2283
2603.92 2083
2604.40 2088
2604.88 2095
2605.37 2169
2605.85 2134
2606.33 2123
2606.81 2032
2607.29 2130
2607.78 2157
2608.26 2187
2608.74 2249
2609.22 2204
2609.70 2284
2610.19 2231
2610.67 2228
2611.15 2214
2611.63 2273
2612.12 2362
2612.60 2422
2613.08 2235
2613.56 2166
2614.05 2194
2614.53 2059
2615.01 2075
2615.49 2032
2615.98 2037
2616.46 2003
2616.94 2001
2617.43 1960
2617.91 1974
2618.39 1995
2618.87 1963
2619.36 1891
2619.84 2006
2620.32 2018
2620.81 2042
2621.29 1988
2621.77 1919
2622.26 1923
2622.74 2022
2623.22 2034
2623.71 1930
2624.19 1945
2624.67 1891
2625.16 1906
2625.64 1892
2626.13 1963
2626.61 1915
2627.09 2027
2627.58 2057
2628.06 2057
2628.55 2076
2629.03 2007
2629.51 2010
2630.00 1986
2630.48 1988
2630.97 2048
2631.45 2123
2631.93 2050
2632.42 1924
2632.90 2017
2633.39 1925
2633.87 1930
2634.36 1936
2634.84 1872
2635.33 1872
2635.81 1973
2636.29 2030
2636.78 1999
2637.26 1988
2637.75 1939
2638.23 1953
2638.72 1992
2639.20 2031
2639.69 2104
2640.17 2139
2640.66 2131
2641.14 2049
2641.63 1957
2642.11 1940
2642.60 2084
2643.08 1991
2643.57 2015
2644.05 2062
2644.54 2047
2645.03 1991
2645.51 2053
2646.00 2092
2646.48 2040
2646.97 2066
2647.45 2021
2647.94 2005
2648.43 1970
2648.91 1979
2649.40 1915
2649.88 1917
2650.37 1959
2650.85 2106
2651.34 2079
2651.83 2095
2652.31 2116
2652.80 2134
2653.29 2153
2653.77 2081
2654.26 2164
2654.74 2131
2655.23 2195
2655.72 2323
2656.20 2368
2656.69 2289
2657.18 2322
2657.66 2311
2658.15 2288
2658.64 2175
2659.12 2245
2659.61 2204
2660.10 2175
2660.58 2116
2661.07 2008
2661.56 2091
2662.05 2121
2662.53 2068
2663.02 1997
2663.51 2012
2663.99 2065
2664.48 1977
2664.97 2188
2665.46 2120
2665.94 2157
2666.43 2090
2666.92 2120
2667.41 2253
2667.89 2156
2668.38 2135
2668.87 2118
2669.36 2129
2669.84 2077
2670.33 2112
2670.82 2171
2671.31 2188
2671.80 2251
2672.28 2296
2672.77 2330
2673.26 2388
2673.75 2449
2674.24 2373
2674.72 2411
2675.21 2386
2675.70 2320
2676.19 2241
2676.68 2315
2677.17 2249
2677.65 2226
2678.14 2262
2678.63 2234
2679.12 2103
2679.61 2088
2680.10 2229
2680.59 2118
2681.07 2234
2681.56 2272
2682.05 2266
2682.54 2233
2683.03 2186
2683.52 2292
2684.01 2226
2684.50 2213
2684.99 2208
2685.47 2125
2685.96 2078
2686.45 2145
2686.94 2099
2687.43 2098
2687.92 2059
2688.41 2036
2688.90 2075
2689.39 2054
2689.88 2034
2690.37 2161
2690.86 2099
2691.35 2064
2691.84 2040
2692.33 2060
2692.82 2125
2693.31 2097
2693.80 2174
2694.29 2204
2694.78 2209
2695.27 2278
2695.76 2180
2696.25 2149
2696.74 2202
2697.23 2250
2697.72 2261
2698.21 2240
2698.70 2292
2699.19 2274
2699.68 2297
2700.17 2358
2700.66 2376
2701.15 2250
2701.64 2193
2702.13 2312
2702.62 2256
2703.11 2311
2703.61 2243
2704.10 2181
2704.59 2098
2705.08 2100
2705.57 2032
2706.06 2102
2706.55 2045
2707.04 2044
2707.53 2002
2708.02 1915
2708.52 2060
2709.01 2049
2709.50 2041
2709.99 1960
2710.48 1973
2710.97 1898
2711.46 1890
2711.96 1918
2712.45 1934
2712.94 1889
2713.43 2009
2713.92 1931
2714.41 1950
2714.91 1902
2715.40 1907
2715.89 1996
2716.38 1947
2716.87 1944
2717.37 1892
2717.86 2036
2718.35 1942
2718.84 1832
2719.33 1861
2719.83 1920
2720.32 1985
2720.81 2042
2721.30 2043
2721.80 2073
2722.29 2000
2722.78 2004
2723.27 1969
2723.77 2007
2724.26 2057
2724.75 2014
2725.24 2007
2725.74 2015
2726.23 1946
2726.72 1980
2727.22 2104
2727.71 2133
2728.20 2092
2728.70 2127
2729.19 2106
2729.68 2143
2730.18 2167
2730.67 2177
2731.16 2249
2731.65 2298
2732.15 2454
2732.64 2497
2733.14 2465
2733.63 2553
2734.12 2572
2734.62 2550
2735.11 2458
2735.60 2572
2736.10 2547
2736.59 2484
2737.08 2491
2737.58 2439
2738.07 2367
2738.57 2436
2739.06 2262
2739.55 2139
2740.05 2024
2740.54 2037
2741.04 2077
2741.53 2032
2742.03 1928
2742.52 1967
2743.01 1967
2743.51 1941
2744.00 2011
2744.50 2047
2744.99 2081
2745.49 1957
2745.98 1983
2746.48 1991
2746.97 2055
2747.47 2005
2747.96 1932
2748.46 1906
2748.95 1947
2749.45 1928
2749.94 2042
2750.44 2000
2750.93 1858
2751.43 1858
2751.92 1838
2752.42 1951
2752.91 1923
2753.41 1979
2753.90 1967
2754.40 1994
2754.89 2033
2755.39 2047
2755.88 2110
2756.38 2010
2756.87 2087
2757.37 1972
2757.87 2011
2758.36 2016
2758.86 2039
2759.35 2059
2759.85 2088
2760.35 1983
2760.84 1930
2761.34 1987
2761.83 2045
2762.33 2050
2762.83 1992
2763.32 2101
2763.82 2033
2764.31 1989
2764.81 2065
2765.31 2062
2765.80 1874
2766.30 1980
2766.80 1899
2767.29 1973
2767.79 1886
2768.29 1920
2768.78 1932
2769.28 1950
2769.78 2050
2770.27 1986
2770.77 2053
2771.27 2149
2771.76 2046
2772.26 2061
2772.76 2133
2773.26 2081
2773.75 1998
2774.25 2024
2774.75 2053
2775.24 2164
2775.74 2112
2776.24 2092
2776.74 2010
2777.23 2046
2777.73 2071
2778.23 2122
2778.73 2043
2779.22 2098
2779.72 2103
2780.22 2088
2780.72 2061
2781.21 2077
2781.71 1983
2782.21 2015
2782.71 2011
2783.21 2081
2783.70 2106
2784.20 2063
2784.70 2063
2785.20 1970
2785.70 2089
2786.20 2216
2786.69 2301
2787.19 2127
2787.69 2165
2788.19 2185
2788.69 2130
2789.19 2246
2789.68 2187
2790.18 2143
2790.68 2167
2791.18 2199
2791.68 2080
2792.18 2043
2792.68 1997
2793.18 1992
2793.67 2155
2794.17 2152
2794.67 2186
2795.17 2271
2795.67 2336
2796.17 2363
2796.67 2389
2797.17 2443
2797.67 2569
2798.17 2462
2798.67 2368
2799.17 2419
2799.66 2334
2800.16 2303
2800.66 2342
2801.16 2214
2801.66 2254
2802.16 2281
2802.66 2088
2803.16 2118
2803.66 2022
2804.16 2136
2804.66 2107
2805.16 2094
2805.66 2111
2806.16 2181
2806.66 2264
2807.16 2321
2807.66 2397
2808.16 2551
2808.66 2547
2809.16 2673
2809.66 2789
2810.16 2853
2810.66 2986
2811.16 2931
2811.66 3037
2812.17 2986
2812.67 3107
2813.17 3088
2813.67 3107
2814.17 3031
2814.67 2873
2815.17 2757
2815.67 2621
2816.17 2664
2816.67 2645
2817.17 2535
2817.67 2502
2818.18 2432
2818.68 2248
2819.18 2221
2819.68 2207
2820.18 2163
2820.68 2146
2821.18 2163
2821.68 2182
2822.19 2083
2822.69 2035
2823.19 1997
2823.69 1976
2824.19 2055
2824.69 2033
2825.20 2018
2825.70 2001
2826.20 2043
2826.70 2052
2827.20 2020
2827.70 2038
2828.21 2131
2828.71 2067
2829.21 2011
2829.71 1983
2830.22 2022
2830.72 2103
2831.22 2097
2831.72 2234
2832.22 2318
2832.73 2216
2833.23 2218
2833.73 2249
2834.23 2241
2834.74 2306
2835.24 2252
2835.74 2326
2836.24 2300
2836.75 2220
2837.25 2208
2837.75 2200
2838.26 2201
2838.76 2015
2839.26 2100
2839.76 2158
2840.27 2118
2840.77 2139
2841.27 2163
2841.78 2132
2842.28 2091
2842.78 2061
2843.29 2014
2843.79 2046
2844.29 1999
2844.80 2054
2845.30 2025
2845.80 2076
2846.31 2118
2846.81 2096
2847.32 2125
2847.82 2107
2848.32 2269
2848.83 2216
2849.33 2082
2849.83 2139
2850.34 2150
2850.84 2233
2851.35 2236
2851.85 2114
2852.35 2036
2852.86 2079
2853.36 2084
2853.87 2166
2854.37 2250
2854.88 2221
2855.38 2254
2855.88 2254
2856.39 2332
2856.89 2459
2857.40 2347
2857.90 2268
2858.41 2373
2858.91 2382
2859.42 2430
2859.92 2418
2860.43 2309
2860.93 2325
2861.44 2335
2861.94 2372
2862.45 2241
2862.95 2298
2863.46 2212
2863.96 2134
2864.47 2124
2864.97 2104
2865.48 2123
2865.98 1923
2866.49 1926
2866.99 1987
2867.50 2043
2868.00 2053
2868.51 2010
2869.02 2060
2869.52 2012
2870.03 2157
2870.53 2176
2871.04 2182
2871.54 2249
2872.05 2226
2872.56 2188
2873.06 2127
2873.57 2223
2874.07 2217
2874.58 2152
2875.09 2158
2875.59 2197
2876.10 2221
2876.61 2141
2877.11 2120
2877.62 2208
2878.12 2101
2878.63 2108
2879.14 2190
2879.64 2284
2880.15 2171
2880.66 2178
2881.16 2210
2881.67 2159
2882.18 2253
2882.68 2389
2883.19 2322
2883.70 2430
2884.20 2471
2884.71 2485
2885.22 2600
2885.73 2602
2886.23 2707
2886.74 2763
2887.25 2729
2887.75 2745
2888.26 2696
2888.77 2756
2889.28 2532
2889.78 2398
2890.29 2402
2890.80 2437
2891.31 2433
2891.81 2338
2892.32 2381
2892.83 2435
2893.34 2275
2893.84 2332
2894.35 2337
2894.86 2293
2895.37 2330
2895.88 2217
2896.38 2340
2896.89 2433
2897.40 2454
2897.91 2421
2898.42 2449
2898.92 2428
2899.43 2381
2899.94 2325
2900.45 2268
2900.96 2291
2901.47 2441
2901.98 2404
2902.48 2304
2902.99 2384
2903.50 2379
2904.01 2416
2904.52 2443
2905.03 2394
2905.54 2395
2906.04 2423
2906.55 2391
2907.06 2340
2907.57 2291
2908.08 2287
2908.59 2268
2909.10 2284
2909.61 2219
2910.12 2170
2910.63 2137
2911.14 2161
2911.64 2171
2912.15 2071
2912.66 2022
2913.17 2002
2913.68 2101
2914.19 2075
2914.70 2077
2915.21 2003
2915.72 2144
2916.23 2039
2916.74 2121
2917.25 2195
2917.76 2222
2918.27 2314
2918.78 2333
2919.29 2381
2919.80 2313
2920.31 2306
2920.82 2521
2921.33 2694
2921.84 2697
2922.35 2796
2922.86 2713
2923.37 2719
2923.88 2800
2924.39 2841
2924.90 2762
2925.41 2660
2925.92 2680
2926.44 2570
2926.95 2505
2927.46 2571
2927.97 2527
2928.48 2464
2928.99 2362
2929.50 2249
2930.01 2228
2930.52 2159
2931.03 2174
2931.54 2149
2932.05 2066
2932.57 2081
2933.08 2053
2933.59 2047
2934.10 2111
2934.61 2185
2935.12 2268
2935.63 2305
2936.15 2224
2936.66 2354
2937.17 2504
2937.68 2606
2938.19 2751
2938.70 2911
2939.22 3211
2939.73 3438
2940.24 3601
2940.75 3832
2941.26 3863
2941.77 3850
2942.29 3794
2942.80 4016
2943.31 3708
2943.82 3584
2944.34 3511
2944.85 3274
2945.36 3232
2945.87 3060
2946.38 2904
2946.90 2715
2947.41 2747
2947.92 2715
2948.43 2549
2948.95 2387
2949.46 2429
2949.97 2457
2950.48 2285
2951.00 2230
2951.51 2156
2952.02 2197
2952.54 2145
2953.05 2225
2953.56 2151
2954.08 2115
2954.59 2014
2955.10 1958
2955.61 1908
2956.13 1971
2956.64 1978
2957.15 2013
2957.67 1936
2958.18 1921
2958.69 2036
2959.21 2126
2959.72 2169
2960.23 2195
2960.75 2146
2961.26 2183
2961.78 2123
2962.29 2253
2962.80 2270
2963.32 2268
2963.83 2188
2964.35 2192
2964.86 2196
2965.37 2204
2965.89 2194
2966.40 2211
2966.92 2294
2967.43 2199
2967.94 2256
2968.46 2310
2968.97 2274
2969.49 2164
2970.00 2139
2970.52 2213
2971.03 2229
2971.54 2309
2972.06 2173
2972.57 2132
2973.09 2098
2973.60 2257
2974.12 2195
2974.63 2183
2975.15 2157
2975.66 2040
2976.18 2075
2976.69 2148
2977.21 2245
2977.72 2246
2978.24 2326
2978.75 2364
2979.27 2263
2979.78 2380
2980.30 2330
2980.81 2303
2981.33 2367
2981.84 2311
2982.36 2278
2982.88 2353
2983.39 2344
2983.91 2422
2984.42 2377
2984.94 2412
2985.45 2364
2985.97 2367
2986.49 2334
2987.00 2434
2987.52 2406
2988.03 2333
2988.55 2327
2989.07 2369
2989.58 2320
2990.10 2259
2990.61 2306
2991.13 2323
2991.65 2236
2992.16 2262
2992.68 2228
2993.20 2232
2993.71 2295
2994.23 2432
2994.75 2508
2995.26 2704
2995.78 2807
2996.30 2688
2996.81 2781
2997.33 2928
2997.85 3004
2998.36 2990
2998.88 3001
2999.40 3035
2999.91 2991
3000.43 3045
3000.95 3195
3001.46 3434
3001.98 3541
3002.50 3833
3003.02 4196
3003.53 4429
3004.05 4700
3004.57 4711
3005.09 4787
3005.60 4890
3006.12 4669
3006.64 4345
3007.16 4012
3007.67 3718
3008.19 3476
3008.71 3174
3009.23 2920
3009.74 2819
3010.26 2630
3010.78 2611
3011.30 2550
3011.82 2422
3012.33 2488
3012.85 2394
3013.37 2395
3013.89 2376
3014.41 2315
3014.93 2376
3015.44 2356
3015.96 2321
3016.48 2348
3017.00 2391
3017.52 2441
3018.04 2306
3018.55 2324
3019.07 2322
3019.59 2337
3020.11 2432
3020.63 2349
3021.15 2464
3021.67 2433
3022.19 2365
3022.71 2485
3023.22 2571
3023.74 2500
3024.26 2494
3024.78 2507
3025.30 2535
3025.82 2574
3026.34 2478
3026.86 2376
3027.38 2363
3027.90 2284
3028.42 2274
3028.94 2262
3029.46 2200
3029.98 2210
3030.49 2174
3031.01 2184
3031.53 2092
3032.05 2103
3032.57 2131
3033.09 2148
3033.61 2143
3034.13 2260
3034.65 2214
3035.17 2184
3035.69 2260
3036.21 2239
3036.73 2214
3037.25 2219
3037.77 2303
3038.29 2139
3038.81 2108
3039.34 2092
3039.86 2104
3040.38 2193
3040.90 2119
3041.42 1993
3041.94 2117
3042.46 2149
3042.98 2158
3043.50 2173
3044.02 2203
3044.54 2173
3045.06 2136
3045.58 2205
3046.10 2205
3046.63 2188
3047.15 2204
3047.67 2092
3048.19 2197
3048.71 2010
3049.23 2092
3049.75 2089
3050.27 2064
3050.79 2079
3051.32 2104
3051.84 2104
3052.36 2040
3052.88 1982
3053.40 2062
3053.92 1961
3054.45 2051
3054.97 2108
3055.49 2079
3056.01 2122
3056.53 2101
3057.05 2070
3057.58 2077
3058.10 1988
3058.62 2016
3059.14 2068
3059.66 1985
3060.19 2016
3060.71 2065
3061.23 2232
3061.75 2087
3062.28 2083
3062.80 2075
3063.32 2210
3063.84 2329
3064.37 2257
3064.89 2307
3065.41 2245
3065.93 2342
3066.46 2316
3066.98 2278
3067.50 2288
3068.02 2254
3068.55 2286
3069.07 2319
3069.59 2439
3070.12 2491
3070.64 2513
3071.16 2393
3071.69 2368
3072.21 2337
3072.73 2355
3073.26 2491
3073.78 2473
3074.30 2491
3074.83 2530
3075.35 2530
3075.87 2608
3076.40 2576
3076.92 2652
3077.44 2645
3077.97 2681
3078.49 2709
3079.01 2767
3079.54 2704
3080.06 2721
3080.59 2947
3081.11 2792
3081.63 2694
3082.16 2783
3082.68 2704
3083.21 2830
3083.73 2757
3084.25 2649
3084.78 2776
3085.30 2764
3085.83 2674
3086.35 2750
3086.88 2862
3087.40 3021
3087.93 3138
3088.45 3148
3088.97 3256
3089.50 3218
3090.02 3574
3090.55 3618
3091.07 3471
3091.60 3366
3092.12 3245
3092.65 3213
3093.17 3131
3093.70 3245
3094.22 3208
3094.75 3310
3095.27 3413
3095.80 3328
3096.32 3355
3096.85 3528
3097.37 3638
3097.90 3611
3098.43 3735
3098.95 3920
3099.48 4196
3100.00 4571
3100.53 5024
3101.05 5556
3101.58 6224
3102.10 6977
3102.63 7218
3103.16 7450
3103.68 7531
3104.21 7105
3104.73 6849
3105.26 6210
3105.79 5506
3106.31 4912
3106.84 4408
3107.36 3887
3107.89 3652
3108.42 3509
3108.94 3222
3109.47 3235
3110.00 3212
3110.52 3017
3111.05 3048
3111.57 2876
3112.10 2959
3112.63 2911
3113.15 2778
3113.68 2739
3114.21 2602
3114.74 2492
3115.26 2426
3115.79 2484
3116.32 2603
3116.84 2529
3117.37 2509
3117.90 2442
3118.42 2481
3118.95 2625
3119.48 2678
3120.01 2675
3120.53 2790
3121.06 2820
3121.59 2855
3122.11 2857
3122.64 2761
3123.17 2756
3123.70 2837
3124.22 2773
3124.75 2787
3125.28 2748
3125.81 2715
3126.34 2608
3126.86 2617
3127.39 2666
3127.92 2571
3128.45 2527
3128.98 2549
3129.50 2566
3130.03 2450
3130.56 2353
3131.09 2428
3131.62 2308
3132.14 2558
3132.67 2448
3133.20 2355
3133.73 2423
3134.26 2414
3134.79 2423
3135.31 2452
3135.84 2492
3136.37 2527
3136.90 2448
3137.43 2424
3137.96 2337
3138.49 2296
3139.02 2224
3139.54 2391
3140.07 2363
3140.60 2204
3141.13 2080
3141.66 2108
3142.19 2086
3142.72 2187
3143.25 2160
3143.78 2172
3144.31 2073
3144.84 2231
3145.37 2254
3145.89 2362
3146.42 2377
3146.95 2408
3147.48 2335
3148.01 2379
3148.54 2409
3149.07 2422
3149.60 2439
3150.13 2479
3150.66 2421
3151.19 2429
3151.72 2407
3152.25 2346
3152.78 2311
3153.31 2402
3153.84 2440
3154.37 2365
3154.90 2370
3155.43 2306
3155.96 2483
3156.49 2369
3157.02 2304
3157.55 2494
3158.08 2316
3158.61 2289
3159.14 2402
3159.68 2368
3160.21 2304
3160.74 2245
3161.27 2350
3161.80 2244
3162.33 2181
3162.86 2281
3163.39 2305
3163.92 2198
3164.45 2149
3164.98 2123
3165.51 2130
3166.05 2179
3166.58 2265
3167.11 2106
3167.64 2051
3168.17 2125
3168.70 2125
3169.23 2093
3169.76 1987
3170.30 1997
3170.83 2153
3171.36 2094
3171.89 2060
3172.42 2067
3172.95 2103
3173.49 2111
3174.02 2223
3174.55 2281
3175.08 2243
3175.61 2153
3176.15 2278
3176.68 2238
3177.21 2206
3177.74 2200
3178.27 2319
3178.81 2221
3179.34 2204
3179.87 2138
3180.40 2084
3180.93 2050
3181.47 2127
3182.00 2045
3182.53 2078
3183.06 2054
3183.60 2088
3184.13 2087
3184.66 2058
3185.20 2036
3185.73 2015
3186.26 2024
3186.79 1982
3187.33 2038
3187.86 2042
3188.39 2018
3188.93 2029
3189.46 1981
3189.99 1998
3190.52 1930
3191.06 2076
3191.59 2037
3192.12 1989
3192.66 2005
3193.19 2114
3193.72 2070
3194.26 2096
3194.79 2091
3195.33 2093
3195.86 2200
3196.39 2113
3196.93 2086
3197.46 2177
3197.99 2078
3198.53 2089
3199.06 2108
3199.60 1989
3200.13 2071
3200.66 2100
3201.20 2153
3201.73 2117
3202.27 2115
3202.80 2134
3203.33 2179
3203.87 2182
3204.40 2097
3204.94 2175
3205.47 2236
3206.01 2297
3206.54 2324
3207.07 2449
3207.61 2516
3208.14 2645
3208.68 2912
3209.21 2966
3209.75 3058
3210.28 2996
3210.82 3152
3211.35 3067
3211.89 3128
3212.42 3173
3212.96 2870
3213.49 2818
3214.03 2780
3214.56 2648
3215.10 2498
3215.63 2313
3216.17 2314
3216.70 2264
3217.24 2097
3217.78 2038
3218.31 2066
3218.85 2111
3219.38 1987
3219.92 2049
3220.45 2059
3220.99 2045
3221.52 2153
3222.06 2066
3222.60 2117
3223.13 2216
3223.67 2263
3224.20 2360
3224.74 2372
3225.28 2520
3225.81 2497
3226.35 2409
3226.88 2364
3227.42 2303
3227.96 2441
3228.49 2362
3229.03 2381
3229.57 2310
3230.10 2315
3230.64 2269
3231.18 2191
3231.71 2361
3232.25 2243
3232.79 2140
3233.32 2237
3233.86 2283
3234.40 2305
3234.93 2331
3235.47 2335
3236.01 2494
3236.54 2473
3237.08 2407
3237.62 2376
3238.15 2486
3238.69 2489
3239.23 2513
3239.77 2469
3240.30 2410
3240.84 2282
3241.38 2357
3241.92 2443
3242.45 2320
3242.99 2316
3243.53 2348
3244.07 2315
3244.60 2377
3245.14 2386
3245.68 2436
3246.22 2434
3246.75 2476
3247.29 2632
3247.83 2622
3248.37 2573
3248.91 2846
3249.44 3061
3249.98 3088
3250.52 3542
3251.06 3852
3251.60 4012
3252.14 4608
3252.67 5029
3253.21 5010
3253.75 5060
3254.29 5070
3254.83 4768
3255.37 4504
3255.90 4336
3256.44 3929
3256.98 3780
3257.52 3629
3258.06 3432
3258.60 3262
3259.14 3242
3259.68 3192
3260.21 3123
3260.75 3204
3261.29 3399
3261.83 3496
3262.37 3632
3262.91 3672
3263.45 3555
3263.99 3634
3264.53 3516
3265.07 3410
3265.61 3561
3266.15 3558
3266.69 3513
3267.23 3312
3267.76 3236
3268.30 3316
3268.84 3203
3269.38 3010
3269.92 2959
3270.46 2872
3271.00 2847
3271.54 2651
3272.08 2705
3272.62 2657
3273.16 2665
3273.70 2532
3274.24 2527
3274.78 2630
3275.32 2608
3275.86 2561
3276.40 2610
3276.94 2691
3277.48 2581
3278.03 2618
3278.57 2771
3279.11 2748
3279.65 2742
3280.19 2639
3280.73 2603
3281.27 2591
3281.81 2658
3282.35 2709
3282.89 2547
3283.43 2504
3283.97 2569
3284.51 2687
3285.05 2664
3285.60 2678
3286.14 2688
3286.68 2634
3287.22 2605
3287.76 2696
3288.30 2917
3288.84 2792
3289.38 2942
3289.93 3050
3290.47 3138
3291.01 3179
3291.55 3260
3292.09 3283
3292.63 3705
3293.18 3796
3293.72 3801
3294.26 4005
3294.80 4048
3295.34 4392
3295.88 4491
3296.43 4401
3296.97 4503
3297.51 4417
3298.05 4348
3298.59 4070
3299.14 3898
3299.68 3754
3300.22 3514
3300.76 3451
3301.31 3287
3301.85 3250
3302.39 3258
3302.93 3083
3303.48 3114
3304.02 3115
3304.56 3016
3305.10 3072
3305.65 3163
3306.19 3220
3306.73 3267
3307.27 3200
3307.82 3285
3308.36 3438
3308.90 3526
3309.45 3549
3309.99 3665
3310.53 3628
3311.07 3732
3311.62 3726
3312.16 3461
3312.70 3499
3313.25 3523
3313.79 3467
3314.33 3548
3314.88 3696
3315.42 3821
3315.97 3963
3316.51 4168
3317.05 4177
3317.60 4398
3318.14 4736
3318.68 4920
3319.23 5007
3319.77 5102
3320.32 5284
3320.86 5158
3321.40 4978
3321.95 4911
3322.49 4874
3323.04 4516
3323.58 4373
3324.12 4331
3324.67 4134
3325.21 3972
3325.76 3747
3326.30 3840
3326.85 3744
3327.39 3706
3327.93 3789
3328.48 3802
3329.02 3906
3329.57 3971
3330.11 4262
3330.66 4674
3331.20 5426
3331.75 6468
3332.29 8084
3332.84 9878
3333.38 11866
3333.93 13931
3334.47 16472
3335.02 18389
3335.56 19559
3336.11 20443
3336.65 20601
3337.20 19638
3337.74 18659
3338.29 17279
3338.83 15408
3339.38 13547
3339.92 11493
3340.47 9682
3341.02 8303
3341.56 7143
3342.11 5930
3342.65 5146
3343.20 4553
3343.74 4104
3344.29 3727
3344.84 3581
3345.38 3431
3345.93 3364
3346.47 3213
3347.02 3134
3347.57 3155
3348.11 3026
3348.66 3121
3349.21 3157
3349.75 3347
3350.30 3359
3350.84 3377
3351.39 3312
3351.94 3332
3352.48 3265
3353.03 3296
3353.58 3192
3354.12 3334
3354.67 3191
3355.22 3021
3355.76 3087
3356.31 3029
3356.86 2940
3357.40 2911
3357.95 2874
3358.50 2718
3359.05 2803
3359.59 2835
3360.14 2686
3360.69 2670
3361.23 2769
3361.78 2786
3362.33 2688
3362.88 2870
3363.42 2796
3363.97 2776
3364.52 2826
3365.07 2899
3365.61 2810
3366.16 2848
3366.71 2808
3367.26 2746
3367.80 2712
3368.35 2689
3368.90 2751
3369.45 2866
3370.00 2767
3370.54 2753
3371.09 2928
3371.64 2964
3372.19 2896
3372.74 3117
3373.28 3287
3373.83 3275
3374.38 3336
3374.93 3501
3375.48 3475
3376.03 3333
3376.57 3202
3377.12 3081
3377.67 2825
3378.22 2791
3378.77 2757
3379.32 2716
3379.87 2633
3380.42 2617
3380.96 2489
3381.51 2503
3382.06 2503
3382.61 2512
3383.16 2473
3383.71 2359
3384.26 2275
3384.81 2295
3385.36 2341
3385.91 2249
3386.45 2317
3387.00 2326
3387.55 2286
3388.10 2285
3388.65 2176
3389.20 2253
3389.75 2225
3390.30 2331
3390.85 2331
3391.40 2266
3391.95 2274
3392.50 2314
3393.05 2260
3393.60 2245
3394.15 2218
3394.70 2224
3395.25 2321
3395.80 2321
3396.35 2353
3396.90 2283
3397.45 2269
3398.00 2316
3398.55 2332
3399.10 2327
3399.65 2313
3400.20 2404
3400.75 2318
3401.30 2238
3401.85 2208
3402.40 2255
3402.95 2130
3403.50 2182
3404.06 2238
3404.61 2226
3405.16 2181
3405.71 2152
3406.26 2141
3406.81 2113
3407.36 2161
3407.91 2188
3408.46 2100
3409.01 2156
3409.56 2317
3410.12 2186
3410.67 2255
3411.22 2402
3411.77 2366
3412.32 2342
3412.87 2352
3413.42 2477
3413.98 2433
3414.53 2376
3415.08 2449
3415.63 2420
3416.18 2471
3416.73 2495
3417.29 2482
3417.84 2497
3418.39 2397
3418.94 2347
3419.49 2370
3420.05 2432
3420.60 2378
3421.15 2303
3421.70 2245
3422.25 2293
3422.81 2408
3423.36 2342
3423.91 2258
3424.46 2319
3425.01 2261
3425.57 2281
3426.12 2305
3426.67 2274
3427.23 2269
3427.78 2140
3428.33 2146
3428.88 2132
3429.44 2095
3429.99 2078
3430.54 2024
3431.09 1972
3431.65 2067
3432.20 2179
3432.75 2173
3433.31 2167
3433.86 2078
3434.41 2129
3434.97 2092
3435.52 2228
3436.07 2256
3436.63 2244
3437.18 2296
3437.73 2265
3438.29 2297
3438.84 2254
3439.39 2365
3439.95 2298
3440.50 2290
3441.05 2230
3441.61 2122
3442.16 2170
3442.72 2170
3443.27 2152
3443.82 2107
3444.38 2126
3444.93 2195
3445.48 2057
3446.04 2074
3446.59 2119
3447.15 1971
3447.70 2011
3448.26 2048
3448.81 2065
3449.36 2039
3449.92 2053
3450.47 1885
3451.03 1935
3451.58 1985
3452.14 1923
3452.69 1973
3453.25 1936
3453.80 1845
3454.36 1999
3454.91 1959
3455.47 1859
3456.02 1850
3456.58 1949
3457.13 1992
3457.69 2044
3458.24 1939
3458.80 1953
3459.35 1986
3459.91 2045
3460.46 1962
3461.02 2086
3461.57 2115
3462.13 2114
3462.68 1994
3463.24 2124
3463.79 2251
3464.35 2211
3464.90 2200
3465.46 2195
3466.02 2222
3466.57 2254
3467.13 2281
3467.68 2284
3468.24 2353
3468.80 2330
3469.35 2358
3469.91 2332
3470.46 2383
3471.02 2468
3471.58 2475
3472.13 2452
3472.69 2376
3473.24 2374
3473.80 2359
3474.36 2396
3474.91 2348
3475.47 2411
3476.03 2328
3476.58 2425
3477.14 2367
3477.70 2327
3478.25 2469
3478.81 2537
3479.37 2537
3479.92 2599
3480.48 2509
3481.04 2648
3481.59 2658
3482.15 2640
3482.71 2675
3483.26 2758
3483.82 2799
3484.38 2691
3484.94 2792
3485.49 2887
3486.05 2811
3486.61 2933
3487.17 3167
3487.72 3424
3488.28 3778
3488.84 4230
3489.40 4659
3489.95 5414
3490.51 6371
3491.07 7280
3491.63 7838
3492.18 8344
3492.74 8617
3493.30 8731
3493.86 8190
3494.42 7412
3494.97 6736
3495.53 6081
3496.09 5543
3496.65 4822
3497.21 4260
3497.76 3847
3498.32 3535
3498.88 3458
3499.44 3563
3500.00 3521
3500.56 3549
3501.11 3540
3501.67 3600
3502.23 3852
3502.79 3926
3503.35 4200
3503.91 4317
3504.47 4570
3505.03 4653
3505.58 4687
3506.14 4654
3506.70 4427
3507.26 4411
3507.82 4299
3508.38 3980
3508.94 3792
3509.50 3665
3510.06 3486
3510.62 3410
3511.17 3310
3511.73 3095
3512.29 2956
3512.85 2892
3513.41 2884
3513.97 2835
3514.53 2714
3515.09 2659
3515.65 2510
3516.21 2471
3516.77 2549
3517.33 2566
3517.89 2392
3518.45 2340
3519.01 2448
3519.57 2444
3520.13 2489
3520.69 2636
3521.25 2680
3521.81 2738
3522.37 2826
3522.93 2871
3523.49 2865
3524.05 3017
3524.61 3009
3525.17 2939
3525.73 2941
3526.29 2858
3526.85 2749
3527.41 2789
3527.97 2763
3528.54 2554
3529.10 2568
3529.66 2593
3530.22 2478
3530.78 2388
3531.34 2376
3531.90 2384
3532.46 2417
3533.02 2411
3533.58 2355
3534.14 2382
3534.71 2262
3535.27 2358
3535.83 2262
3536.39 2360
3536.95 2210
3537.51 2241
3538.07 2274
3538.64 2287
3539.20 2274
3539.76 2242
3540.32 2288
3540.88 2213
3541.44 2256
3542.00 2377
3542.57 2266
3543.13 2259
3543.69 2306
3544.25 2364
3544.81 2303
3545.38 2339
3545.94 2410
3546.50 2472
3547.06 2444
3547.62 2251
3548.19 2267
3548.75 2274
3549.31 2223
3549.87 2243
3550.44 2213
3551.00 2088
3551.56 2113
3552.12 2227
3552.69 2306
3553.25 2176
3553.81 2130
3554.37 2266
3554.94 2190
3555.50 2125
3556.06 2187
3556.63 2140
3557.19 2077
3557.75 2073
3558.31 2049
3558.88 2041
3559.44 2077
3560.00 2144
3560.57 2211
3561.13 2180
3561.69 2172
3562.26 2284
3562.82 2296
3563.38 2429
3563.95 2381
3564.51 2383
3565.07 2513
3565.64 2507
3566.20 2517
3566.77 2612
3567.33 2454
3567.89 2444
3568.46 2421
3569.02 2356
3569.59 2252
3570.15 2217
3570.71 2205
3571.28 2161
3571.84 2227
3572.41 2124
3572.97 2213
3573.53 2268
3574.10 2254
3574.66 2454
3575.23 2522
3575.79 2748
3576.36 2753
3576.92 2855
3577.48 2961
3578.05 2981
3578.61 2996
3579.18 2931
3579.74 2861
3580.31 2774
3580.87 2729
3581.44 2435
3582.00 2394
3582.57 2343
3583.13 2244
3583.70 2280
3584.26 2073
3584.83 1959
3585.39 2039
3585.96 1994
3586.52 1949
3587.09 1914
3587.65 2019
3588.22 1944
3588.79 1971
3589.35 1960
3589.92 1856
3590.48 1964
3591.05 1847
3591.61 1782
3592.18 1879
3592.74 1967
3593.31 1967
3593.88 1974
3594.44 1948
3595.01 1944
3595.57 1972
3596.14 1979
3596.71 2088
3597.27 2008
3597.84 1971
3598.40 1925
3598.97 1971
3599.54 2082
3600.10 2040
3600.67 2043
3601.24 1971
3601.80 2053
3602.37 1962
3602.94 2047
3603.50 1902
3604.07 1940
3604.64 1868
3605.20 2057
3605.77 2070
3606.34 1948
3606.90 1914
3607.47 1916
3608.04 1868
3608.60 1921
3609.17 1860
3609.74 1803
3610.30 1839
3610.87 1847
3611.44 1825
3612.01 1853
3612.57 1938
3613.14 2003
3613.71 2069
3614.28 2154
3614.84 2415
3615.41 2499
3615.98 2707
3616.55 2932
3617.11 3184
3617.68 3389
3618.25 3459
3618.82 3525
3619.39 3520
3619.95 3391
3620.52 3299
3621.09 3032
3621.66 2880
3622.23 2710
3622.79 2484
3623.36 2248
3623.93 2126
3624.50 2108
3625.07 2026
3625.63 2060
3626.20 1892
3626.77 1870
3627.34 1891
3627.91 1807
3628.48 1770
3629.05 1891
3629.61 1814
3630.18 1875
3630.75 1919
3631.32 1930
3631.89 1907
3632.46 1881
3633.03 1907
3633.60 1867
3634.16 1877
3634.73 1908
3635.30 1937
3635.87 1887
3636.44 1804
3637.01 1884
3637.58 1961
3638.15 1939
3638.72 1987
3639.29 1964
3639.86 2037
3640.43 2121
3641.00 2276
3641.57 2240
3642.14 2272
3642.71 2251
3643.27 2341
3643.84 2356
3644.41 2303
3644.98 2185
3645.55 2150
3646.12 2235
3646.69 2259
3647.26 2135
3647.83 2083
3648.40 2068
3648.97 2106
3649.54 2198
3650.12 2208
3650.69 2205
3651.26 2261
3651.83 2247
3652.40 2294
3652.97 2463
3653.54 2488
3654.11 2417
3654.68 2476
3655.25 2386
3655.82 2474
3656.39 2577
3656.96 2482
3657.53 2415
3658.10 2498
3658.67 2500
3659.25 2568
3659.82 2640
3660.39 2630
3660.96 2610
3661.53 2514
3662.10 2530
3662.67 2453
3663.24 2539
3663.81 2525
3664.39 2448
3664.96 2421
3665.53 2424
3666.10 2532
3666.67 2594
3667.24 2615
3667.81 2589
3668.39 2535
3668.96 2625
3669.53 2609
3670.10 2519
3670.67 2548
3671.25 2586
3671.82 2474
3672.39 2433
3672.96 2320
3673.53 2376
3674.11 2506
3674.68 2394
3675.25 2402
3675.82 2455
3676.39 2458
3676.97 2333
3677.54 2431
3678.11 2421
3678.68 2426
3679.26 2530
3679.83 2620
3680.40 2610
3680.97 2537
3681.55 2426
3682.12 2432
3682.69 2355
3683.27 2290
3683.84 2260
3684.41 2124
3684.98 2200
3685.56 2243
3686.13 2134
3686.70 2180
3687.28 2140
3687.85 2266
3688.42 2323
3689.00 2406
3689.57 2523
3690.14 2532
3690.72 2589
3691.29 2671
3691.86 2627
3692.44 2621
3693.01 2633
3693.58 2566
3694.16 2433
3694.73 2360
3695.31 2305
3695.88 2198
3696.45 2093
3697.03 2097
3697.60 2121
3698.18 2012
3698.75 2064
3699.32 1988
3699.90 2097
3700.47 2076
3701.05 2150
3701.62 2074
3702.19 2149
3702.77 2113
3703.34 2125
3703.92 2209
3704.49 2118
3705.07 2108
3705.64 2248
3706.22 2242
3706.79 2168
3707.37 2109
3707.94 2144
3708.51 2176
3709.09 2113
3709.66 2123
3710.24 2173
3710.81 2175
3711.39 2176
3711.96 2157
3712.54 2126
3713.11 2089
3713.69 2077
3714.27 2003
3714.84 2018
3715.42 2043
3715.99 2056
3716.57 2034
3717.14 2054
3717.72 1980
3718.29 1962
3718.87 2064
3719.44 1973
3720.02 1862
3720.60 2031
3721.17 2003
3721.75 1905
3722.32 1979
3722.90 1861
3723.47 1827
3724.05 1891
3724.63 1920
3725.20 1898
3725.78 1822
3726.36 1799
3726.93 1874
3727.51 1924
3728.08 1868
3728.66 1956
3729.24 2044
3729.81 2224
3730.39 2267
3730.97 2384
3731.54 2513
3732.12 2747
3732.70 2858
3733.27 2889
3733.85 2928
3734.43 3012
3735.00 2814
3735.58 2785
3736.16 2697
3736.73 2489
3737.31 2418
3737.89 2355
3738.47 2228
3739.04 2136
3739.62 2042
3740.20 2045
3740.77 2003
3741.35 1917
3741.93 1964
3742.51 1876
3743.08 1810
3743.66 1929
3744.24 1936
3744.82 1861
3745.39 1865
3745.97 1890
3746.55 1968
3747.13 1982
3747.71 1943
3748.28 1920
3748.86 1878
3749.44 1884
3750.02 1982
3750.59 1948
3751.17 1849
3751.75 1878
3752.33 1930
3752.91 1884
3753.49 1812
3754.06 1849
3754.64 1899
3755.22 1850
3755.80 1854
3756.38 1838
3756.96 1817
3757.53 1841
3758.11 1965
3758.69 1999
3759.27 2097
3759.85 1976
3760.43 2085
3761.01 2062
3761.59 2165
3762.17 2214
3762.74 2077
3763.32 2160
3763.90 2212
3764.48 2153
3765.06 2062
3765.64 2083
3766.22 1986
3766.80 1933
3767.38 1994
3767.96 1985
3768.54 2039
3769.12 1940
3769.70 1869
3770.27 1966
3770.85 1997
3771.43 1942
3772.01 1925
3772.59 1856
3773.17 1904
3773.75 1911
3774.33 1877
3774.91 1862
3775.49 1835
3776.07 1796
3776.65 1828
3777.23 1807
3777.81 1815
3778.39 1858
3778.97 1890
3779.55 1876
3780.13 1888
3780.71 1880
3781.29 1897
3781.88 1797
3782.46 1746
3783.04 1825
3783.62 1848
3784.20 1798
3784.78 1725
3785.36 1795
3785.94 1813
3786.52 1794
3787.10 1815
3787.68 1900
3788.26 1864
3788.84 1862
3789.43 1833
3790.01 1893
3790.59 1923
3791.17 1858
3791.75 1895
3792.33 1872
3792.91 1967
3793.49 1893
3794.08 1912
3794.66 1877
3795.24 1883
3795.82 1882
3796.40 1862
3796.98 1850
3797.56 1829
3798.15 1845
3798.73 1948
3799.31 2003
3799.89 1953
3800.47 1960
3801.06 2103
3801.64 2301
3802.22 2269
3802.80 2192
3803.38 2181
3803.97 2285
3804.55 2338
3805.13 2341
3805.71 2339
3806.29 2264
3806.88 2331
3807.46 2434
3808.04 2517
3808.62 2590
3809.21 2710
3809.79 2608
3810.37 2571
3810.95 2614
3811.54 2583
3812.12 2524
3812.70 2537
3813.29 2455
3813.87 2518
3814.45 2427
3815.03 2386
3815.62 2327
3816.20 2400
3816.78 2493
3817.37 2318
3817.95 2309
3818.53 2311
3819.12 2253
3819.70 2135
3820.28 2290
3820.87 2346
3821.45 2436
3822.03 2344
3822.62 2403
3823.20 2448
3823.78 2381
3824.37 2274
3824.95 2380
3825.54 2423
3826.12 2297
3826.70 2213
3827.29 2215
3827.87 2173
3828.46 2175
3829.04 2181
3829.62 2148
3830.21 2269
3830.79 2199
3831.38 2199
3831.96 2180
3832.54 2281
3833.13 2312
3833.71 2339
3834.30 2240
3834.88 2287
3835.47 2274
3836.05 2357
3836.64 2230
3837.22 2150
3837.81 2197
3838.39 2251
3838.98 2171
3839.56 2068
3840.15 2149
3840.73 2153
3841.31 2176
3841.90 2317
3842.49 2387
3843.07 2514
3843.66 2769
3844.24 2884
3844.83 3059
3845.41 3313
3846.00 3498
3846.58 3520
3847.17 3510
3847.75 3722
3848.34 3509
3848.92 3229
3849.51 3070
3850.10 2853
3850.68 2640
3851.27 2713
3851.85 2622
3852.44 2388
3853.02 2520
3853.61 2524
3854.20 2417
3854.78 2400
3855.37 2504
3855.95 2529
3856.54 2674
3857.13 2587
3857.71 2678
3858.30 2797
3858.89 2974
3859.47 3081
3860.06 3322
3860.64 3577
3861.23 3652
3861.82 3730
3862.40 3730
3862.99 3668
3863.58 3624
3864.16 3584
3864.75 3488
3865.34 3386
3865.92 3116
3866.51 3028
3867.10 2897
3867.69 2715
3868.27 2560
3868.86 2400
3869.45 2542
3870.03 2476
3870.62 2409
3871.21 2416
3871.80 2399
3872.38 2349
3872.97 2400
3873.56 2476
3874.15 2476
3874.73 2517
3875.32 2539
3875.91 2414
3876.50 2360
3877.08 2375
3877.67 2352
3878.26 2230
3878.85 2278
3879.43 2299
3880.02 2290
3880.61 2306
3881.20 2261
3881.79 2270
3882.37 2206
3882.96 2131
3883.55 2082
3884.14 2044
3884.73 2020
3885.32 2034
3885.90 1992
3886.49 1940
3887.08 2117
3887.67 2020
3888.26 1989
3888.85 2063
3889.44 2123
3890.02 2120
3890.61 2192
3891.20 2230
3891.79 2136
3892.38 2076
3892.97 2240
3893.56 2197
3894.15 2070
3894.74 2035
3895.32 2028
3895.91 1961
3896.50 1969
3897.09 1957
3897.68 1957
3898.27 1888
3898.86 1905
3899.45 1923
3900.04 1939
3900.63 1982
3901.22 1970
3901.81 1944
3902.40 1898
3902.99 1852
3903.58 1917
3904.17 1897
3904.76 1891
3905.35 1917
3905.94 1844
3906.53 1866
3907.12 1880
3907.71 1933
3908.30 1840
3908.89 1927
3909.48 1850
3910.07 1843
3910.66 1837
3911.25 1805
3911.84 1797
3912.43 1843
3913.02 1812
3913.61 1792
3914.20 1783
3914.79 1753
3915.38 1778
3915.97 1727
3916.56 1808
3917.15 1762
3917.74 1799
3918.33 1788
3918.92 1753
3919.52 1655
3920.11 1720
3920.70 1809
3921.29 1786
3921.88 1672
3922.47 1675
3923.06 1689
3923.65 1672
3924.24 1684
3924.84 1708
3925.43 1634
3926.02 1612
3926.61 1687
3927.20 1640
3927.79 1660
3928.38 1690
3928.98 1647
3929.57 1540
3930.16 1605
3930.75 1643
3931.34 1683
3931.93 1650
3932.53 1629
3933.12 1644
3933.71 1655
3934.30 1676
3934.89 1598
3935.49 1595
3936.08 1623
3936.67 1629
3937.26 1615
3937.86 1616
3938.45 1572
3939.04 1529
3939.63 1567
3940.23 1631
3940.82 1599
3941.41 1675
3942.00 1691
3942.60 1707
3943.19 1683
3943.78 1655
3944.37 1627
3944.97 1656
3945.56 1764
3946.15 1649
3946.75 1655
3947.34 1634
3947.93 1658
3948.52 1590
3949.12 1498
3949.71 1628
3950.30 1681
3950.90 1629
3951.49 1586
3952.08 1656
3952.68 1639
3953.27 1616
3953.86 1621
3954.46 1752
3955.05 1697
3955.65 1630
3956.24 1647
3956.83 1620
3957.43 1708
3958.02 1674
3958.61 1676
3959.21 1744
3959.80 1721
3960.40 1721
3960.99 1775
3961.58 1728
3962.18 1787
3962.77 1747
3963.37 1720
3963.96 1659
3964.55 1685
3965.15 1748
3965.74 1748
3966.34 1828
3966.93 1870
3967.53 1913
3968.12 1898
3968.72 1929
3969.31 1966
3969.91 1863
3970.50 1751
3971.10 1795
3971.69 1778
3972.28 1803
3972.88 1791
3973.47 1670
3974.07 1717
3974.66 1821
3975.26 1877
3975.85 1845
3976.45 1846
3977.05 1927
3977.64 1990
3978.24 1994
3978.83 2135
3979.43 2063
3980.02 2034
3980.62 1940
3981.21 2009
3981.81 2067
3982.40 2034
3983.00 1936
3983.60 1923
3984.19 1923
3984.79 1918
3985.38 1869
3985.98 1878
3986.58 1842
3987.17 1856
3987.77 1867
3988.36 1844
3988.96 1877
3989.56 1833
3990.15 1750
3990.75 1802
3991.34 1876
3991.94 1863
3992.54 1845
3993.13 1827
3993.73 1791
3994.33 1821
3994.92 1802
3995.52 1911
3996.12 1966
3996.71 1915
3997.31 1846
3997.91 1824
3998.50 1822
3999.10 1922
3999.70 1952
4000.29 1871
4000.89 1870
4001.49 1804
4002.09 1767
4002.68 1814
4003.28 1777
4003.88 1737
4004.47 1722
4005.07 1854
4005.67 1832
4006.27 1761
4006.86 1858
4007.46 1877
4008.06 1973
4008.66 1842
4009.25 1881
4009.85 1845
4010.45 1930
4011.05 2020
4011.64 2009
4012.24 1863
4012.84 1818
4013.44 1921
4014.04 2012
4014.63 1908
4015.23 1919
4015.83 1926
4016.43 1926
4017.03 1970
4017.63 1990
4018.22 1967
4018.82 1950
4019.42 1964
4020.02 1811
4020.62 1760
4021.22 1848
4021.81 1878
4022.41 1776
4023.01 1739
4023.61 1695
4024.21 1633
4024.81 1709
4025.41 1725
4026.01 1835
4026.60 1755
4027.20 1774
4027.80 1704
4028.40 1742
4029.00 1738
4029.60 1882
4030.20 1738
4030.80 1698
4031.40 1716
4032.00 1679
4032.60 1691
4033.20 1759
4033.80 1679
4034.39 1745
4034.99 1693
4035.59 1728
4036.19 1649
4036.79 1653
4037.39 1680
4037.99 1664
4038.59 1555
4039.19 1613
4039.79 1577
4040.39 1541
4040.99 1615
4041.59 1561
4042.19 1567
4042.79 1561
4043.39 1605
4043.99 1622
4044.59 1654
4045.19 1605
4045.79 1671
4046.39 1683
4046.99 1635
4047.60 1609
4048.20 1583
4048.80 1616
4049.40 1611
4050.00 1646
4050.60 1708
4051.20 1748
4051.80 1627
4052.40 1609
4053.00 1670
4053.60 1719
4054.20 1705
4054.80 1623
4055.41 1592
4056.01 1698
4056.61 1664
4057.21 1507
4057.81 1636
4058.41 1691
4059.01 1656
4059.61 1641
4060.22 1658
4060.82 1605
4061.42 1637
4062.02 1706
4062.62 1774
4063.22 1890
4063.82 1882
4064.43 2026
4065.03 2054
4065.63 2157
4066.23 2093
4066.83 2175
4067.44 2091
4068.04 2103
4068.64 2077
4069.24 2017
4069.84 1885
4070.45 1745
4071.05 1806
4071.65 1803
4072.25 1720
4072.86 1613
4073.46 1606
4074.06 1663
4074.66 1636
4075.27 1630
4075.87 1653
4076.47 1678
4077.07 1569
4077.68 1544
4078.28 1539
4078.88 1542
4079.48 1590
4080.09 1546
4080.69 1553
4081.29 1477
4081.90 1527
4082.50 1565
4083.10 1493
4083.71 1559
4084.31 1525
4084.91 1454
4085.52 1445
4086.12 1570
4086.72 1489
4087.33 1488
4087.93 1463
4088.53 1499
4089.14 1450
4089.74 1565
4090.34 1541
4090.95 1448
4091.55 1562
4092.15 1604
4092.76 1586
4093.36 1538
4093.97 1579
4094.57 1580
4095.17 1697
4095.78 1573
4096.38 1533
4096.99 1614
4097.59 1591
4098.19 1647
4098.80 1689
4099.40 1649
4100.01 1653
4100.61 1637
4101.22 1628
4101.82 1653
4102.43 1633
4103.03 1647
4103.63 1625
4104.24 1673
4104.84 1658
4105.45 1732
4106.05 1587
4106.66 1512
4107.26 1639
4107.87 1620
4108.47 1526
4109.08 1493
4109.68 1594
4110.29 1574
4110.89 1503
4111.50 1509
4112.10 1542
4112.71 1545
4113.31 1541
4113.92 1579
4114.53 1571
4115.13 1467
4115.74 1504
4116.34 1562
4116.95 1535
4117.55 1539
4118.16 1513
4118.76 1435
4119.37 1491
4119.98 1532
4120.58 1603
4121.19 1556
4121.79 1516
4122.40 1599
4123.01 1612
4123.61 1472
4124.22 1575
4124.82 1629
4125.43 1538
4126.04 1603
4126.64 1545
4127.25 1622
4127.86 1523
4128.46 1555
4129.07 1615
4129.68 1506
4130.28 1594
4130.89 1592
4131.50 1623
4132.10 1591
4132.71 1613
4133.32 1656
4133.92 1646
4134.53 1654
4135.14 1738
4135.74 1738
4136.35 1760
4136.96 1793
4137.56 1773
4138.17 1731
4138.78 1846
4139.39 1824
4139.99 1833
4140.60 1813
4141.21 1924
4141.82 1914
4142.42 1865
4143.03 1787
4143.64 1813
4144.25 1816
4144.85 1802
4145.46 1694
4146.07 1677
4146.68 1674
4147.28 1640
4147.89 1652
4148.50 1638
4149.11 1651
4149.72 1643
4150.32 1762
4150.93 1624
4151.54 1559
4152.15 1501
4152.76 1536
4153.37 1592
4153.97 1560
4154.58 1528
4155.19 1531
4155.80 1516
4156.41 1585
4157.02 1561
4157.62 1627
4158.23 1631
4158.84 1559
4159.45 1696
4160.06 1683
4160.67 1585
4161.28 1604
4161.89 1567
4162.49 1617
4163.10 1678
4163.71 1583
4164.32 1544
4164.93 1699
4165.54 1646
4166.15 1718
4166.76 1701
4167.37 1729
4167.98 1821
4168.59 1895
4169.20 2077
4169.81 2018
4170.42 2223
4171.02 2375
4171.63 2470
4172.24 2486
4172.85 2596
4173.46 2501
4174.07 2502
4174.68 2409
4175.29 2277
4175.90 2239
4176.51 2136
4177.12 1964
4177.73 1896
4178.34 1910
4178.95 1813
4179.56 1786
4180.17 1730
4180.78 1565
4181.39 1571
4182.00 1662
4182.61 1641
4183.23 1718
4183.84 1639
4184.45 1658
4185.06 1622
4185.67 1613
4186.28 1630
4186.89 1671
4187.50 1560
4188.11 1520
4188.72 1605
4189.33 1607
4189.94 1631
4190.55 1642
4191.17 1609
4191.78 1683
4192.39 1676
4193.00 1702
4193.61 1708
4194.22 1808
4194.83 1848
4195.44 1752
4196.06 1815
4196.67 1805
4197.28 1815
4197.89 1868
4198.50 1735
4199.11 1760
4199.72 1719
4200.34 1731
4200.95 1666
4201.56 1691
4202.17 1605
4202.78 1666
4203.40 1667
4204.01 1639
4204.62 1630
4205.23 1704
4205.84 1711
4206.46 1709
4207.07 1784
4207.68 1693
4208.29 1669
4208.90 1768
4209.52 1791
4210.13 1820
4210.74 1836
4211.35 1953
4211.97 2004
4212.58 1914
4213.19 1874
4213.80 1982
4214.42 1958
4215.03 1870
4215.64 1916
4216.26 1911
4216.87 1954
4217.48 1917
4218.09 1980
4218.71 2027
4219.32 2020
4219.93 2136
4220.55 2119
4221.16 2173
4221.77 2339
4222.39 2455
4223.00 2423
4223.61 2639
4224.23 2618
4224.84 2633
4225.45 2686
4226.07 2847
4226.68 3074
4227.30 3064
4227.91 3144
4228.52 3250
4229.14 3316
4229.75 3300
4230.36 3242
4230.98 3223
4231.59 2988
4232.21 2853
4232.82 2680
4233.43 2541
4234.05 2466
4234.66 2265
4235.28 2197
4235.89 2124
4236.51 2129
4237.12 2111
4237.73 2111
4238.35 2077
4238.96 2051
4239.58 2096
4240.19 2080
4240.81 2095
4241.42 2154
4242.04 2153
4242.65 2194
4243.27 2118
4243.88 2113
4244.50 2167
4245.11 2164
4245.73 2231
4246.34 2125
4246.96 2027
4247.57 2139
4248.19 2089
4248.80 2069
4249.42 2088
4250.03 2020
4250.65 2097
4251.26 2014
4251.88 1935
4252.49 1867
4253.11 1970
4253.72 1975
4254.34 1998
4254.96 1963
4255.57 1918
4256.19 2073
4256.80 1971
4257.42 2094
4258.03 2238
4258.65 2101
4259.27 2116
4259.88 2198
4260.50 2256
4261.12 2324
4261.73 2436
4262.35 2539
4262.96 2597
4263.58 2667
4264.20 2667
4264.81 2680
4265.43 2667
4266.05 2647
4266.66 2621
4267.28 2405
4267.90 2326
4268.51 2236
4269.13 2185
4269.75 2163
4270.36 2156
4270.98 2069
4271.60 1994
4272.21 2075
4272.83 2131
4273.45 2142
4274.06 2129
4274.68 2252
4275.30 2468
4275.92 2603
4276.53 2779
4277.15 2848
4277.77 2842
4278.38 2935
4279.00 2779
4279.62 2646
4280.24 2747
4280.85 2547
4281.47 2384
4282.09 2324
4282.71 2200
4283.32 2099
4283.94 2045
4284.56 2039
4285.18 1980
4285.80 2018
4286.41 1862
4287.03 1912
4287.65 1869
4288.27 1845
4288.89 1847
4289.50 1793
4290.12 1751
4290.74 1754
4291.36 1762
4291.98 1816
4292.60 1726
4293.21 1690
4293.83 1687
4294.45 1770
4295.07 1816
4295.69 1740
4296.31 1780
4296.93 1765
4297.54 1781
4298.16 1799
4298.78 1757
4299.40 1837
4300.02 1799
4300.64 1788
4301.26 1765
4301.88 1780
4302.50 1723
4303.12 1816
4303.73 1812
4304.35 1816
4304.97 1748
4305.59 1840
4306.21 1806
4306.83 1866
4307.45 1861
4308.07 1747
4308.69 1758
4309.31 1793
4309.93 1826
4310.55 1911
4311.17 1864
4311.79 1847
4312.41 1904
4313.03 1875
4313.65 1861
4314.27 1903
4314.89 1875
4315.51 1970
4316.13 1979
4316.75 1854
4317.37 1944
4317.99 1849
4318.61 1876
4319.23 1898
4319.85 1872
4320.47 1886
4321.09 1913
4321.71 1958
4322.33 2105
4322.95 1986
4323.57 2052
4324.19 2104
4324.81 2146
4325.43 2252
4326.05 2185
4326.68 2145
4327.30 2210
4327.92 2343
4328.54 2327
4329.16 2401
4329.78 2533
4330.40 2845
4331.02 3184
4331.64 3229
4332.26 3408
4332.89 3636
4333.51 3862
4334.13 4057
4334.75 3896
4335.37 3727
4335.99 3612
4336.61 3470
4337.24 3305
4337.86 3083
4338.48 3084
4339.10 2939
4339.72 2835
4340.34 2732
4340.97 2674
4341.59 2599
4342.21 2634
4342.83 2736
4343.45 2835
4344.08 2909
4344.70 3137
4345.32 3382
4345.94 3625
4346.57 3879
4347.19 4125
4347.81 4362
4348.43 4174
4349.05 4019
4349.68 3795
4350.30 3741
4350.92 3428
4351.54 3142
4352.17 2971
4352.79 2962
4353.41 2760
4354.04 2615
4354.66 2443
4355.28 2394
4355.90 2308
4356.53 2258
4357.15 2148
4357.77 2187
4358.40 2208
4359.02 2099
4359.64 2109
4360.27 2120
4360.89 2142
4361.51 2190
4362.14 2091
4362.76 2092
4363.38 2034
4364.01 2000
4364.63 1973
4365.25 1956
4365.88 2048
4366.50 2008
4367.12 1911
4367.75 1982
4368.37 1897
4369.00 1871
4369.62 1853
4370.24 1860
4370.87 1891
4371.49 1855
4372.12 1941
4372.74 1811
4373.36 1830
4373.99 1869
4374.61 1834
4375.24 1794
4375.86 1724
4376.49 1858
4377.11 1854
4377.73 1901
4378.36 1989
4378.98 1903
4379.61 1994
4380.23 1936
4380.86 1931
4381.48 1908
4382.11 1962
4382.73 2034
4383.36 2029
4383.98 2028
4384.61 1992
4385.23 2102
4385.86 2043
4386.48 2053
4387.11 2029
4387.73 2053
4388.36 2054
4388.98 2152
4389.61 2138
4390.23 2201
4390.86 2345
4391.48 2310
4392.11 2393
4392.74 2454
4393.36 2452
4393.99 2449
4394.61 2320
4395.24 2256
4395.86 2194
4396.49 2107
4397.12 2153
4397.74 2042
4398.37 2083
4398.99 2000
4399.62 2033
4400.25 2084
4400.87 1939
4401.50 1968
4402.12 1885
4402.75 1983
4403.38 1955
4404.00 1869
4404.63 1837
4405.26 1857
4405.88 1786
4406.51 1860
4407.14 1864
4407.76 1859
4408.39 1886
4409.02 1925
4409.64 1865
4410.27 1758
4410.90 1795
4411.52 1794
4412.15 1688
4412.78 1724
4413.40 1730
4414.03 1668
4414.66 1644
4415.29 1704
4415.91 1722
4416.54 1696
4417.17 1644
4417.79 1689
4418.42 1649
4419.05 1565
4419.68 1594
4420.30 1602
4420.93 1661
4421.56 1627
4422.19 1503
4422.81 1576
4423.44 1688
4424.07 1638
4424.70 1539
4425.33 1614
4425.95 1596
4426.58 1518
4427.21 1505
4427.84 1536
4428.47 1475
4429.09 1445
4429.72 1475
4430.35 1444
4430.98 1527
4431.61 1581
4432.23 1541
4432.86 1572
4433.49 1540
4434.12 1474
4434.75 1507
4435.38 1531
4436.01 1574
4436.63 1513
4437.26 1501
4437.89 1491
4438.52 1532
4439.15 1499
4439.78 1556
4440.41 1530
4441.04 1442
4441.67 1442
4442.29 1452
4442.92 1412
4443.55 1471
4444.18 1503
4444.81 1506
4445.44 1553
4446.07 1530
4446.70 1603
4447.33 1651
4447.96 1621
4448.59 1614
4449.22 1652
4449.85 1651
4450.48 1521
4451.11 1511
4451.74 1516
4452.37 1498
4453.00 1489
4453.63 1511
4454.26 1611
4454.89 1608
4455.52 1674
4456.15 1656
4456.78 1579
4457.41 1531
4458.04 1526
4458.67 1636
4459.30 1594
4459.93 1516
4460.56 1456
4461.19 1561
4461.82 1560
4462.45 1419
4463.08 1450
4463.71 1458
4464.34 1421
4464.97 1423
4465.60 1433
4466.23 1404
4466.86 1403
4467.49 1445
4468.12 1492
4468.76 1501
4469.39 1432
4470.02 1467
4470.65 1468
4471.28 1445
4471.91 1377
4472.54 1465
4473.17 1449
4473.80 1491
4474.44 1433
4475.07 1395
4475.70 1350
4476.33 1372
4476.96 1423
4477.59 1408
4478.22 1378
4478.86 1460
4479.49 1512
4480.12 1439
4480.75 1419
4481.38 1394
4482.02 1419
4482.65 1409
4483.28 1409
4483.91 1475
4484.54 1503
4485.18 1533
4485.81 1516
4486.44 1586
4487.07 1589
4487.70 1542
4488.34 1606
4488.97 1541
4489.60 1558
4490.23 1549
4490.87 1582
4491.50 1562
4492.13 1583
4492.76 1596
4493.40 1585
4494.03 1505
4494.66 1476
4495.30 1494
4495.93 1531
4496.56 1486
4497.19 1534
4497.83 1440
4498.46 1550
4499.09 1601
4499.73 1645
4500.36 1618
4500.99 1734
4501.63 1886
4502.26 1913
4502.89 1816
4503.53 1870
4504.16 1929
4504.79 1851
4505.43 1842
4506.06 1708
4506.69 1670
4507.33 1683
4507.96 1686
4508.59 1654
4509.23 1563
4509.86 1519
4510.50 1622
4511.13 1586
4511.76 1606
4512.40 1631
4513.03 1574
4513.67 1508
4514.30 1546
4514.93 1601
4515.57 1554
4516.20 1583
4516.84 1557
4517.47 1493
4518.11 1474
4518.74 1469
4519.37 1527
4520.01 1554
4520.64 1513
4521.28 1468
4521.91 1519
4522.55 1533
4523.18 1485
4523.82 1573
4524.45 1578
4525.09 1645
4525.72 1658
4526.36 1690
4526.99 1808
4527.63 1813
4528.26 1952
4528.90 2189
4529.53 2396
4530.17 2627
4530.80 2836
4531.44 3011
4532.07 3203
4532.71 3297
4533.34 3202
4533.98 3054
4534.62 2943
4535.25 2790
4535.89 2557
4536.52 2420
4537.16 2256
4537.79 2113
4538.43 1970
4539.07 1781
4539.70 1721
4540.34 1631
4540.97 1647
4541.61 1568
4542.25 1508
4542.88 1480
4543.52 1497
4544.15 1517
4544.79 1464
4545.43 1462
4546.06 1435
4546.70 1413
4547.34 1442
4547.97 1429
4548.61 1472
4549.25 1395
4549.88 1453
4550.52 1533
4551.16 1427
4551.79 1401
4552.43 1566
4553.07 1515
4553.70 1367
4554.34 1411
4554.98 1425
4555.61 1469
4556.25 1425
4556.89 1403
4557.53 1417
4558.16 1424
4558.80 1468
4559.44 1519
4560.07 1543
4560.71 1572
4561.35 1616
4561.99 1553
4562.62 1535
4563.26 1570
4563.90 1534
4564.54 1567
4565.18 1548
4565.81 1563
4566.45 1557
4567.09 1600
4567.73 1592
4568.36 1551
4569.00 1608
4569.64 1668
4570.28 1689
4570.92 1681
4571.55 1611
4572.19 1553
4572.83 1656
4573.47 1613
4574.11 1623
4574.75 1641
4575.38 1562
4576.02 1530
4576.66 1526
4577.30 1493
4577.94 1441
4578.58 1469
4579.22 1503
4579.85 1544
4580.49 1474
4581.13 1473
4581.77 1452
4582.41 1501
4583.05 1468
4583.69 1533
4584.33 1620
4584.97 1652
4585.61 1559
4586.24 1556
4586.88 1648
4587.52 1619
4588.16 1720
4588.80 1852
4589.44 1750
4590.08 1707
4590.72 1712
4591.36 1816
4592.00 1843
4592.64 1723
4593.28 1650
4593.92 1669
4594.56 1687
4595.20 1622
4595.84 1615
4596.48 1591
4597.12 1575
4597.76 1555
4598.40 1486
4599.04 1457
4599.68 1515
4600.32 1535
4600.96 1605
4601.60 1514
4602.24 1573
4602.88 1554
4603.52 1435
4604.16 1664
4604.80 1516
4605.44 1470
4606.08 1515
4606.72 1536
4607.36 1475
4608.00 1490
4608.64 1507
4609.28 1440
4609.93 1551
4610.57 1559
4611.21 1595
4611.85 1616
4612.49 1559
4613.13 1515
4613.77 1522
4614.41 1553
4615.05 1541
4615.69 1467
4616.34 1492
4616.98 1570
4617.62 1530
4618.26 1484
4618.90 1415
4619.54 1520
4620.18 1516
4620.83 1531
4621.47 1435
4622.11 1463
4622.75 1492
4623.39 1390
4624.03 1373
4624.68 1382
4625.32 1393
4625.96 1389
4626.60 1491
4627.24 1509
4627.89 1536
4628.53 1517
4629.17 1509
4629.81 1518
4630.45 1503
4631.10 1650
4631.74 1654
4632.38 1665
4633.02 1690
4633.67 1680
4634.31 1646
4634.95 1706
4635.59 1722
4636.24 1770
4636.88 1764
4637.52 1733
4638.17 1794
4638.81 1842
4639.45 1780
4640.09 1814
4640.74 1831
4641.38 1836
4642.02 1761
4642.67 1680
4643.31 1680
4643.95 1574
4644.60 1636
4645.24 1607
4645.88 1589
4646.53 1636
4647.17 1685
4647.81 1674
4648.46 1675
4649.10 1639
4649.74 1655
4650.39 1715
4651.03 1781
4651.67 1830
4652.32 1875
4652.96 1953
4653.61 2027
4654.25 2067
4654.89 1945
4655.54 1848
4656.18 1856
4656.83 1804
4657.47 1737
4658.11 1715
4658.76 1656
4659.40 1604
4660.05 1494
4660.69 1471
4661.33 1451
4661.98 1526
4662.62 1488
4663.27 1466
4663.91 1407
4664.56 1398
4665.20 1415
4665.85 1414
4666.49 1351
4667.14 1323
4667.78 1393
4668.43 1313
4669.07 1372
4669.72 1325
4670.36 1362
4671.01 1342
4671.65 1389
4672.30 1389
4672.94 1362
4673.59 1355
4674.23 1376
4674.88 1449
4675.52 1440
4676.17 1462
4676.81 1358
4677.46 1371
4678.10 1431
4678.75 1411
4679.40 1430
4680.04 1488
4680.69 1476
4681.33 1419
4681.98 1390
4682.62 1431
4683.27 1491
4683.92 1572
4684.56 1508
4685.21 1446
4685.85 1471
4686.50 1502
4687.15 1515
4687.79 1521
4688.44 1538
4689.09 1525
4689.73 1484
4690.38 1619
4691.02 1694
4691.67 1655
4692.32 1665
4692.96 1664
4693.61 1653
4694.26 1770
4694.90 1709
4695.55 1774
4696.20 1739
4696.84 1742
4697.49 1792
4698.14 1721
4698.78 1841
4699.43 1997
4700.08 1813
4700.73 1855
4701.37 1792
4702.02 1789
4702.67 1889
4703.31 1754
4703.96 1759
4704.61 1688
4705.26 1665
4705.90 1596
4706.55 1535
4707.20 1556
4707.85 1611
4708.49 1562
4709.14 1636
4709.79 1590
4710.44 1627
4711.09 1513
4711.73 1502
4712.38 1518
4713.03 1501
4713.68 1583
4714.33 1619
4714.97 1540
4715.62 1609
4716.27 1649
4716.92 1555
4717.57 1562
4718.21 1453
4718.86 1551
4719.51 1619
4720.16 1468
4720.81 1475
4721.46 1569
4722.11 1687
4722.75 1577
4723.40 1573
4724.05 1600
4724.70 1602
4725.35 1581
4726.00 1535
4726.65 1598
4727.30 1630
4727.94 1605
4728.59 1578
4729.24 1537
4729.89 1558
4730.54 1510
4731.19 1521
4731.84 1559
4732.49 1530
4733.14 1460
4733.79 1488
4734.44 1565
4735.09 1497
4735.74 1520
4736.38 1470
4737.03 1510
4737.68 1598
4738.33 1562
4738.98 1610
4739.63 1492
4740.28 1588
4740.93 1659
4741.58 1622
4742.23 1649
4742.88 1600
4743.53 1609
4744.18 1643
4744.83 1599
4745.48 1594
4746.13 1620
4746.78 1587
4747.43 1625
4748.08 1641
4748.73 1606
4749.39 1541
4750.04 1632
4750.69 1651
4751.34 1702
4751.99 1722
4752.64 1738
4753.29 1724
4753.94 1648
4754.59 1751
4755.24 1769
4755.89 1741
4756.54 1767
4757.19 1684
4757.84 1712
4758.50 1767
4759.15 1721
4759.80 1720
4760.45 1781
4761.10 1723
4761.75 1792
4762.40 1794
4763.05 1769
4763.71 1846
4764.36 1716
4765.01 1684
4765.66 1722
4766.31 1768
4766.96 1653
4767.62 1630
4768.27 1696
4768.92 1589
4769.57 1642
4770.22 1642
4770.87 1663
4771.53 1599
4772.18 1612
4772.83 1751
4773.48 1686
4774.13 1674
4774.79 1680
4775.44 1636
4776.09 1688
4776.74 1710
4777.40 1632
4778.05 1588
4778.70 1577
4779.35 1584
4780.01 1571
4780.66 1588
4781.31 1616
4781.96 1561
4782.62 1550
4783.27 1589
4783.92 1587
4784.57 1515
4785.23 1546
4785.88 1593
4786.53 1546
4787.19 1600
4787.84 1618
4788.49 1687
4789.15 1713
4789.80 1683
4790.45 1775
4791.11 1725
4791.76 1623
4792.41 1641
4793.07 1622
4793.72 1643
4794.37 1702
4795.03 1636
4795.68 1622
4796.33 1663
4796.99 1740
4797.64 1753
4798.29 1800
4798.95 1810
4799.60 1917
4800.26 1921
4800.91 2030
4801.56 2083
4802.22 2059
4802.87 2090
4803.53 2172
4804.18 2169
4804.83 2018
4805.49 1969
4806.14 1896
4806.80 1836
4807.45 1781
4808.11 1731
4808.76 1748
4809.42 1762
4810.07 1739
4810.72 1630
4811.38 1744
4812.03 1811
4812.69 1659
4813.34 1685
4814.00 1795
4814.65 1801
4815.31 1805
4815.96 1757
4816.62 1887
4817.27 1834
4817.93 1835
4818.58 1891
4819.24 1897
4819.89 1941
4820.55 1992
4821.20 1975
4821.86 2071
4822.52 2140
4823.17 2157
4823.83 2076
4824.48 2111
4825.14 2082
4825.79 2065
4826.45 2039
4827.10 2087
4827.76 2086
4828.42 2065
4829.07 2077
4829.73 1995
4830.38 1976
4831.04 2040
4831.70 1998
4832.35 2023
4833.01 2106
4833.66 2186
4834.32 2192
4834.98 2183
4835.63 2183
4836.29 2179
4836.95 2221
4837.60 2280
4838.26 2267
4838.92 2357
4839.57 2374
4840.23 2356
4840.89 2288
4841.54 2326
4842.20 2365
4842.86 2319
4843.51 2313
4844.17 2455
4844.83 2326
4845.48 2289
4846.14 2332
4846.80 2401
4847.45 2426
4848.11 2363
4848.77 2511
4849.43 2548
4850.08 2558
4850.74 2434
4851.40 2591
4852.06 2614
4852.71 2577
4853.37 2484
4854.03 2479
4854.69 2418
4855.34 2396
4856.00 2554
4856.66 2569
4857.32 2662
4857.97 2609
4858.63 2636
4859.29 2782
4859.95 2742
4860.61 2658
4861.26 2496
4861.92 2456
4862.58 2462
4863.24 2463
4863.90 2324
4864.55 2363
4865.21 2411
4865.87 2333
4866.53 2302
4867.19 2191
4867.85 2227
4868.51 2242
4869.16 2162
4869.82 2196
4870.48 2215
4871.14 2270
4871.80 2080
4872.46 2094
4873.12 2066
4873.78 2105
4874.43 2140
4875.09 2129
4875.75 2114
4876.41 2035
4877.07 2123
4877.73 2112
4878.39 2043
4879.05 2048
4879.71 2073
4880.37 2043
4881.03 2035
4881.69 2101
4882.34 2117
4883.00 2027
4883.66 1933
4884.32 1969
4884.98 1980
4885.64 1885
4886.30 1982
4886.96 1971
4887.62 1908
4888.28 1977
4888.94 2040
4889.60 2075
4890.26 2079
4890.92 2096
4891.58 1998
4892.24 1982
4892.90 2058
4893.56 2033
4894.22 2078
4894.88 2040
4895.54 2039
4896.20 2000
4896.86 2073
4897.52 2108
4898.19 2126
4898.85 2233
4899.51 2208
4900.17 2125
4900.83 2279
4901.49 2303
4902.15 2175
4902.81 2285
4903.47 2204
4904.13 2174
4904.79 2021
4905.45 1954
4906.12 1874
4906.78 1784
4907.44 1805
4908.10 1842
4908.76 1847
4909.42 1801
4910.08 1751
4910.74 1777
4911.41 1706
4912.07 1786
4912.73 1790
4913.39 1719
4914.05 1727
4914.71 1694
4915.38 1625
4916.04 1572
4916.70 1598
4917.36 1639
4918.02 1635
4918.68 1597
4919.35 1557
4920.01 1568
4920.67 1571
4921.33 1605
4921.99 1613
4922.66 1532
4923.32 1540
4923.98 1659
4924.64 1563
4925.31 1526
4925.97 1582
4926.63 1585
4927.29 1546
4927.96 1530
4928.62 1542
4929.28 1595
4929.94 1589
4930.61 1627
4931.27 1627
4931.93 1614
4932.59 1599
4933.26 1646
4933.92 1581
4934.58 1553
4935.25 1478
4935.91 1595
4936.57 1601
4937.24 1579
4937.90 1573
4938.56 1595
4939.23 1621
4939.89 1614
4940.55 1536
4941.22 1613
4941.88 1584
4942.54 1567
4943.21 1555
4943.87 1577
4944.53 1588
4945.20 1534
4945.86 1590
4946.52 1512
4947.19 1472
4947.85 1523
4948.52 1540
4949.18 1586
4949.84 1569
4950.51 1541
4951.17 1570
4951.84 1651
4952.50 1619
4953.17 1540
4953.83 1578
4954.49 1522
4955.16 1569
4955.82 1626
4956.49 1603
4957.15 1635
4957.82 1659
4958.48 1733
4959.15 1762
4959.81 1850
4960.47 2031
4961.14 2177
4961.80 2095
4962.47 2173
4963.13 2186
4963.80 2327
4964.46 2264
4965.13 2206
4965.79 2157
4966.46 2162
4967.12 1971
4967.79 1955
4968.45 1795
4969.12 1667
4969.79 1610
4970.45 1557
4971.12 1616
4971.78 1619
4972.45 1572
4973.11 1609
4973.78 1624
4974.44 1662
4975.11 1679
4975.78 1727
4976.44 1734
4977.11 1688
4977.77 1751
4978.44 1667
4979.11 1664
4979.77 1599
4980.44 1590
4981.10 1546
4981.77 1516
4982.44 1552
4983.10 1516
4983.77 1476
4984.43 1468
4985.10 1434
4985.77 1441
4986.43 1581
4987.10 1636
4987.77 1535
4988.43 1533
4989.10 1647
4989.77 1579
4990.43 1635
4991.10 1605
4991.77 1587
4992.43 1531
4993.10 1604
4993.77 1544
4994.43 1489
4995.10 1533
4995.77 1551
4996.44 1541
4997.10 1546
4997.77 1474
4998.44 1448
4999.10 1438
4999.77 1475
5000.44 1432
5001.11 1386
5001.77 1341
5002.44 1453
5003.11 1387
5003.78 1429
5004.44 1389
5005.11 1442
5005.78 1472
5006.45 1404
5007.12 1402
5007.78 1369
5008.45 1390
5009.12 1472
5009.79 1420
5010.46 1446
5011.12 1479
5011.79 1497
5012.46 1423
5013.13 1408
5013.80 1392
5014.47 1374
5015.13 1332
5015.80 1382
5016.47 1398
5017.14 1330
5017.81 1360
5018.48 1396
5019.14 1428
5019.81 1379
5020.48 1430
5021.15 1387
5021.82 1416
5022.49 1456
5023.16 1486
5023.83 1490
5024.50 1484
5025.16 1497
5025.83 1505
5026.50 1507
5027.17 1490
5027.84 1502
5028.51 1457
5029.18 1466
5029.85 1371
5030.52 1376
5031.19 1348
5031.86 1367
5032.53 1375
5033.20 1334
5033.87 1400
5034.54 1280
5035.21 1316
5035.88 1300
5036.54 1363
5037.21 1359
5037.88 1294
5038.55 1363
5039.22 1338
5039.89 1385
5040.56 1369
5041.23 1369
5041.90 1354
5042.58 1352
5043.25 1388
5043.92 1349
5044.59 1398
5045.26 1421
5045.93 1327
5046.60 1344
5047.27 1318
5047.94 1345
5048.61 1376
5049.28 1341
5049.95 1301
5050.62 1336
5051.29 1405
5051.96 1407
5052.63 1391
5053.30 1478
5053.98 1426
5054.65 1429
5055.32 1351
5055.99 1398
5056.66 1370
5057.33 1364
5058.00 1388
5058.67 1370
5059.34 1341
5060.02 1320
5060.69 1332
5061.36 1307
5062.03 1285
5062.70 1316
5063.37 1335
5064.04 1343
5064.72 1331
5065.39 1326
5066.06 1270
5066.73 1285
5067.40 1291
5068.08 1312
5068.75 1287
5069.42 1319
5070.09 1319
5070.76 1349
5071.44 1282
5072.11 1303
5072.78 1322
5073.45 1294
5074.12 1335
5074.80 1368
5075.47 1340
5076.14 1338
5076.81 1344
5077.49 1304
5078.16 1426
5078.83 1467
5079.50 1509
5080.18 1447
5080.85 1472
5081.52 1345
5082.20 1360
5082.87 1462
5083.54 1377
5084.21 1367
5084.89 1361
5085.56 1429
5086.23 1395
5086.91 1299
5087.58 1324
5088.25 1348
5088.93 1408
5089.60 1449
5090.27 1553
5090.95 1534
5091.62 1516
5092.29 1554
5092.97 1522
5093.64 1518
5094.31 1555
5094.99 1519
5095.66 1489
5096.34 1473
5097.01 1456
5097.68 1370
5098.36 1415
5099.03 1363
5099.70 1340
5100.38 1351
5101.05 1395
5101.73 1352
5102.40 1398
5103.08 1417
5103.75 1430
5104.42 1441
5105.10 1484
5105.77 1431
5106.45 1463
5107.12 1426
5107.80 1459
5108.47 1464
5109.15 1469
5109.82 1485
5110.49 1430
5111.17 1375
5111.84 1385
5112.52 1407
5113.19 1425
5113.87 1472
5114.54 1369
5115.22 1454
5115.89 1519
5116.57 1504
5117.24 1577
5117.92 1674
5118.59 1693
5119.27 1801
5119.94 1922
5120.62 1871
5121.30 1890
5121.97 1907
5122.65 1804
5123.32 1802
5124.00 1817
5124.67 1728
5125.35 1602
5126.02 1555
5126.70 1544
5127.38 1561
5128.05 1554
5128.73 1566
5129.40 1440
5130.08 1507
5130.76 1548
5131.43 1511
5132.11 1478
5132.78 1434
5133.46 1464
5134.14 1512
5134.81 1459
5135.49 1512
5136.17 1584
5136.84 1510
5137.52 1475
5138.20 1511
5138.87 1452
5139.55 1478
5140.22 1452
5140.90 1471
5141.58 1467
5142.26 1478
5142.93 1424
5143.61 1426
5144.29 1419
5144.96 1444
5145.64 1401
5146.32 1424
5146.99 1441
5147.67 1428
5148.35 1440
5149.03 1380
5149.70 1363
5150.38 1439
5151.06 1409
5151.73 1432
5152.41 1363
5153.09 1391
5153.77 1400
5154.44 1380
5155.12 1327
5155.80 1339
5156.48 1435
5157.16 1390
5157.83 1415
5158.51 1411
5159.19 1344
5159.87 1357
5160.55 1434
5161.22 1371
5161.90 1346
5162.58 1412
5163.26 1387
5163.94 1413
5164.61 1414
5165.29 1403
5165.97 1335
5166.65 1374
5167.33 1416
5168.01 1400
5168.68 1346
5169.36 1349
5170.04 1373
5170.72 1382
5171.40 1327
5172.08 1295
5172.76 1313
5173.44 1355
5174.11 1342
5174.79 1303
5175.47 1346
5176.15 1332
5176.83 1304
5177.51 1386
5178.19 1356
5178.87 1374
5179.55 1353
5180.23 1333
5180.91 1316
5181.58 1400
5182.26 1421
5182.94 1332
5183.62 1268
5184.30 1281
5184.98 1258
5185.66 1270
5186.34 1274
5187.02 1317
5187.70 1317
5188.38 1282
5189.06 1309
5189.74 1345
5190.42 1369
5191.10 1300
5191.78 1305
5192.46 1290
5193.14 1256
5193.82 1296
5194.50 1285
5195.18 1272
5195.86 1288
5196.54 1264
5197.22 1280
5197.90 1359
5198.58 1346
5199.26 1347
5199.94 1335
5200.63 1335
5201.31 1324
5201.99 1319
5202.67 1318
5203.35 1361
5204.03 1288
5204.71 1306
5205.39 1370
5206.07 1308
5206.75 1291
5207.43 1311
5208.11 1386
5208.80 1358
5209.48 1411
5210.16 1337
5210.84 1439
5211.52 1394
5212.20 1487
5212.88 1451
5213.57 1455
5214.25 1404
5214.93 1469
5215.61 1565
5216.29 1598
5216.97 1487
5217.66 1464
5218.34 1517
5219.02 1549
5219.70 1472
5220.38 1422
5221.06 1418
5221.75 1443
5222.43 1434
5223.11 1478
5223.79 1411
5224.47 1449
5225.16 1503
5225.84 1490
5226.52 1488
5227.20 1407
5227.89 1441
5228.57 1424
5229.25 1411
5229.93 1374
5230.62 1407
5231.30 1381
5231.98 1432
5232.66 1443
5233.35 1461
5234.03 1457
5234.71 1419
5235.40 1502
5236.08 1481
5236.76 1480
5237.44 1476
5238.13 1575
5238.81 1557
5239.49 1508
5240.18 1500
5240.86 1532
5241.54 1546
5242.23 1588
5242.91 1584
5243.59 1492
5244.28 1564
5244.96 1500
5245.64 1446
5246.33 1512
5247.01 1430
5247.70 1433
5248.38 1374
5249.06 1368
5249.75 1385
5250.43 1504
5251.11 1561
5251.80 1582
5252.48 1457
5253.17 1489
5253.85 1558
5254.53 1469
5255.22 1572
5255.90 1593
5256.59 1542
5257.27 1489
5257.96 1517
5258.64 1518
5259.32 1477
5260.01 1415
5260.69 1477
5261.38 1576
5262.06 1553
5262.75 1599
5263.43 1592
5264.12 1593
5264.80 1563
5265.49 1541
5266.17 1572
5266.86 1602
5267.54 1633
5268.23 1561
5268.91 1563
5269.60 1507
5270.28 1492
5270.97 1619
5271.65 1605
5272.34 1563
5273.02 1509
5273.71 1523
5274.39 1547
5275.08 1510
5275.76 1503
5276.45 1508
5277.14 1451
5277.82 1470
5278.51 1448
5279.19 1556
5279.88 1557
5280.56 1588
5281.25 1609
5281.94 1621
5282.62 1650
5283.31 1649
5283.99 1698
5284.68 1768
5285.37 1791
5286.05 1719
5286.74 1597
5287.43 1541
5288.11 1598
5288.80 1554
5289.48 1555
5290.17 1547
5290.86 1543
5291.54 1594
5292.23 1562
5292.92 1565
5293.60 1559
5294.29 1592
5294.98 1600
5295.66 1618
5296.35 1654
5297.04 1752
5297.72 1733
5298.41 1810
5299.10 1737
5299.79 1717
5300.47 1804
5301.16 1802
5301.85 1888
5302.53 1869
5303.22 1843
5303.91 1903
5304.60 1924
5305.28 2050
5305.97 2040
5306.66 1972
5307.35 2078
5308.03 2144
5308.72 2053
5309.41 1967
5310.10 2065
5310.78 2104
5311.47 2205
5312.16 2326
5312.85 2471
5313.54 2612
5314.22 2601
5314.91 2838
5315.60 2880
5316.29 2803
5316.98 2930
5317.66 2842
5318.35 2809
5319.04 2679
5319.73 2559
5320.42 2537
5321.11 2410
5321.80 2286
5322.48 2087
5323.17 2092
5323.86 1973
5324.55 1822
5325.24 1845
5325.93 1750
5326.62 1724
5327.30 1716
5327.99 1705
5328.68 1685
5329.37 1613
5330.06 1660
5330.75 1663
5331.44 1607
5332.13 1690
5332.82 1657
5333.51 1597
5334.20 1571
5334.88 1593
5335.57 1590
5336.26 1548
5336.95 1547
5337.64 1638
5338.33 1574
5339.02 1621
5339.71 1629
5340.40 1604
5341.09 1607
5341.78 1731
5342.47 1735
5343.16 1715
5343.85 1762
5344.54 1687
5345.23 1745
5345.92 1758
5346.61 1801
5347.30 1856
5347.99 1984
5348.68 2145
5349.37 2251
5350.06 2318
5350.75 2536
5351.44 2593
5352.13 2633
5352.82 2632
5353.51 2494
5354.20 2516
5354.90 2375
5355.59 2348
5356.28 2137
5356.97 1987
5357.66 1983
5358.35 1880
5359.04 1756
5359.73 1720
5360.42 1705
5361.11 1666
5361.80 1674
5362.49 1670
5363.19 1707
5363.88 1662
5364.57 1638
5365.26 1608
5365.95 1549
5366.64 1513
5367.33 1521
5368.03 1477
5368.72 1409
5369.41 1460
5370.10 1449
5370.79 1454
5371.48 1431
5372.18 1413
5372.87 1386
5373.56 1363
5374.25 1380
5374.94 1492
5375.63 1510
5376.33 1356
5377.02 1384
5377.71 1460
5378.40 1470
5379.10 1433
5379.79 1481
5380.48 1524
5381.17 1533
5381.86 1520
5382.56 1482
5383.25 1495
5383.94 1455
5384.63 1425
5385.33 1474
5386.02 1415
5386.71 1408
5387.40 1475
5388.10 1399
5388.79 1409
5389.48 1479
5390.18 1498
5390.87 1488
5391.56 1521
5392.26 1564
5392.95 1581
5393.64 1647
5394.33 1576
5395.03 1530
5395.72 1563
5396.41 1541
5397.11 1463
5397.80 1419
5398.49 1408
5399.19 1437
5399.88 1464
5400.58 1414
5401.27 1410
5401.96 1464
5402.66 1436
5403.35 1364
5404.04 1390
5404.74 1418
5405.43 1400
5406.13 1412
5406.82 1492
5407.51 1463
5408.21 1471
5408.90 1402
5409.60 1428
5410.29 1465
5410.98 1426
5411.68 1450
5412.37 1487
5413.07 1426
5413.76 1434
5414.46 1357
5415.15 1438
5415.84 1442
5416.54 1505
5417.23 1559
5417.93 1437
5418.62 1415
5419.32 1465
5420.01 1444
5420.71 1482
5421.40 1501
5422.10 1442
5422.79 1541
5423.49 1520
5424.18 1509
5424.88 1505
5425.57 1505
5426.27 1482
5426.96 1498
5427.66 1478
5428.35 1528
5429.05 1476
5429.74 1509
5430.44 1621
5431.14 1513
5431.83 1422
5432.53 1538
5433.22 1525
5433.92 1449
5434.61 1474
5435.31 1521
5436.01 1476
5436.70 1569
5437.40 1516
5438.09 1542
5438.79 1511
5439.49 1574
5440.18 1601
5440.88 1569
5441.57 1585
5442.27 1533
5442.97 1510
5443.66 1532
5444.36 1593
5445.06 1685
5445.75 1734
5446.45 1793
5447.15 1802
5447.84 1916
5448.54 2018
5449.24 2016
5449.93 1926
5450.63 1938
5451.33 1985
5452.02 1830
5452.72 1700
5453.42 1728
5454.11 1718
5454.81 1698
5455.51 1635
5456.20 1643
5456.90 1677
5457.60 1594
5458.30 1572
5458.99 1563
5459.69 1591
5460.39 1645
5461.09 1635
5461.78 1720
5462.48 1756
5463.18 1718
5463.88 1721
5464.57 1685
5465.27 1697
5465.97 1746
5466.67 1700
5467.36 1673
5468.06 1675
5468.76 1642
5469.46 1696
5470.16 1642
5470.85 1696
5471.55 1814
5472.25 1795
5472.95 1812
5473.65 1873
5474.35 1918
5475.04 1914
5475.74 1895
5476.44 1995
5477.14 2092
5477.84 2082
5478.54 2210
5479.23 2224
5479.93 2396
5480.63 2659
5481.33 2821
5482.03 2925
5482.73 2965
5483.43 2849
5484.13 2720
5484.83 2546
5485.52 2420
5486.22 2340
5486.92 2219
5487.62 2208
5488.32 2108
5489.02 2128
5489.72 2117
5490.42 2169
5491.12 2191
5491.82 2234
5492.52 2321
5493.22 2352
5493.92 2391
5494.62 2292
5495.31 2302
5496.01 2350
5496.71 2407
5497.41 2539
5498.11 2698
5498.81 2928
5499.51 3223
5500.21 3565
5500.91 3769
5501.61 3876
5502.31 3945
5503.01 3932
5503.71 3916
5504.41 3659
5505.11 3491
5505.81 3123
5506.51 2871
5507.22 2664
5507.92 2489
5508.62 2334
5509.32 2231
5510.02 2180
5510.72 2083
5511.42 2100
5512.12 2069
5512.82 2182
5513.52 2147
5514.22 2109
5514.92 2067
5515.62 2139
5516.32 2025
5517.03 2064
5517.73 2026
5518.43 2026
5519.13 2044
5519.83 2072
5520.53 2079
5521.23 2103
5521.93 2028
5522.63 1984
5523.34 1973
5524.04 1895
5524.74 1896
5525.44 1805
5526.14 1741
5526.84 1712
5527.55 1758
5528.25 1712
5528.95 1604
5529.65 1644
5530.35 1608
5531.05 1617
5531.76 1633
5532.46 1617
5533.16 1658
5533.86 1725
5534.56 1625
5535.27 1673
5535.97 1638
5536.67 1717
5537.37 1743
5538.08 1713
5538.78 1685
5539.48 1671
5540.18 1691
5540.89 1717
5541.59 1720
5542.29 1695
5542.99 1676
5543.70 1686
5544.40 1805
5545.10 1696
5545.80 1622
5546.51 1702
5547.21 1737
5547.91 1633
5548.62 1637
5549.32 1637
5550.02 1660
5550.73 1647
5551.43 1696
5552.13 1646
5552.84 1668
5553.54 1691
5554.24 1680
5554.95 1682
5555.65 1687
5556.35 1670
5557.06 1640
5557.76 1648
5558.46 1570
5559.17 1623
5559.87 1666
5560.57 1662
5561.28 1642
5561.98 1668
5562.69 1688
5563.39 1698
5564.09 1726
5564.80 1703
5565.50 1718
5566.21 1737
5566.91 1750
5567.61 1767
5568.32 1662
5569.02 1681
5569.73 1669
5570.43 1592
5571.14 1659
5571.84 1677
5572.54 1626
5573.25 1573
5573.95 1576
5574.66 1592
5575.36 1587
5576.07 1631
5576.77 1623
5577.48 1599
5578.18 1774
5578.89 1712
5579.59 1686
5580.30 1637
5581.00 1602
5581.71 1615
5582.41 1653
5583.12 1518
5583.82 1495
5584.53 1486
5585.23 1452
5585.94 1512
5586.64 1459
5587.35 1537
5588.06 1503
5588.76 1542
5589.47 1517
5590.17 1482
5590.88 1531
5591.58 1478
5592.29 1597
5592.99 1499
5593.70 1530
5594.41 1485
5595.11 1443
5595.82 1474
5596.52 1581
5597.23 1475
5597.94 1455
5598.64 1457
5599.35 1493
5600.06 1455
5600.76 1415
5601.47 1394
5602.17 1478
5602.88 1481
5603.59 1467
5604.29 1431
5605.00 1428
5605.71 1460
5606.41 1427
5607.12 1446
5607.83 1461
5608.53 1446
5609.24 1390
5609.95 1458
5610.65 1476
5611.36 1401
5612.07 1396
5612.78 1422
5613.48 1413
5614.19 1436
5614.90 1456
5615.60 1524
5616.31 1459
5617.02 1416
5617.73 1433
5618.43 1469
5619.14 1484
5619.85 1525
5620.56 1488
5621.26 1493
5621.97 1540
5622.68 1540
5623.39 1492
5624.09 1539
5624.80 1574
5625.51 1539
5626.22 1511
5626.93 1489
5627.63 1563
5628.34 1487
5629.05 1549
5629.76 1604
5630.47 1611
5631.17 1638
5631.88 1479
5632.59 1474
5633.30 1600
5634.01 1644
5634.72 1724
5635.42 1733
5636.13 1710
5636.84 1807
5637.55 1860
5638.26 1780
5638.97 1877
5639.68 1850
5640.39 1923
5641.09 1940
5641.80 1973
5642.51 1836
5643.22 1938
5643.93 1874
5644.64 1961
5645.35 1900
5646.06 1798
5646.77 1774
5647.48 1713
5648.19 1695
5648.89 1760
5649.60 1728
5650.31 1656
5651.02 1619
5651.73 1673
5652.44 1785
5653.15 1697
5653.86 1674
5654.57 1701
5655.28 1715
5655.99 1676
5656.70 1750
5657.41 1724
5658.12 1705
5658.83 1734
5659.54 1744
5660.25 1813
5660.96 1829
5661.67 1821
5662.38 1935
5663.09 1803
5663.80 1854
5664.51 1854
5665.22 1811
5665.93 1829
5666.64 1767
5667.35 1860
5668.06 1879
5668.77 1849
5669.48 1814
5670.19 1773
5670.91 1845
5671.62 1901
5672.33 1948
5673.04 1886
5673.75 1923
5674.46 1901
5675.17 1858
5675.88 1840
5676.59 1723
5677.30 1849
5678.01 1789
5678.73 1724
5679.44 1662
5680.15 1765
5680.86 1822
5681.57 1720
5682.28 1750
5682.99 1728
5683.71 1777
5684.42 1850
5685.13 1824
5685.84 1878
5686.55 1900
5687.26 1712
5687.98 1667
5688.69 1705
5689.40 1703
5690.11 1624
5690.82 1704
5691.54 1740
5692.25 1671
5692.96 1670
5693.67 1661
5694.38 1646
5695.10 1623
5695.81 1592
5696.52 1647
5697.23 1683
5697.95 1673
5698.66 1599
5699.37 1613
5700.08 1664
5700.80 1644
5701.51 1580
5702.22 1630
5702.93 1750
5703.65 1704
5704.36 1642
5705.07 1770
5705.78 1815
5706.50 1729
5707.21 1763
5707.92 1790
5708.64 1697
5709.35 1754
5710.06 1685
5710.78 1681
5711.49 1674
5712.20 1639
5712.92 1678
5713.63 1692
5714.34 1713
5715.06 1740
5715.77 1745
5716.48 1741
5717.20 1781
5717.91 1784
5718.62 1857
5719.34 1763
5720.05 1816
5720.77 1742
5721.48 1720
5722.19 1819
5722.91 1836
5723.62 1816
5724.33 1809
5725.05 1866
5725.76 1872
5726.48 1926
5727.19 1930
5727.91 2007
5728.62 1948
5729.33 2041
5730.05 2032
5730.76 2140
5731.48 2078
5732.19 2195
5732.91 2093
5733.62 2066
5734.34 2004
5735.05 2079
5735.77 2103
5736.48 1991
5737.20 2074
5737.91 2021
5738.63 2057
5739.34 2143
5740.06 2127
5740.77 2184
5741.49 2207
5742.20 2187
5742.92 2245
5743.63 2170
5744.35 2159
5745.06 2185
5745.78 2184
5746.49 2362
5747.21 2381
5747.92 2315
5748.64 2370
5749.35 2490
5750.07 2500
5750.79 2601
5751.50 2602
5752.22 2537
5752.93 2557
5753.65 2783
5754.36 2801
5755.08 2880
5755.80 2955
5756.51 3054
5757.23 3093
5757.95 3193
5758.66 3246
5759.38 3468
5760.09 3579
5760.81 3711
5761.53 3794
5762.24 3904
5762.96 4040
5763.68 4108
5764.39 4112
5765.11 4395
5765.83 4636
5766.54 5022
5767.26 5625
5767.98 6198
5768.69 7221
5769.41 8560
5770.13 9800
5770.84 10979
5771.56 11701
5772.28 12385
5772.99 12736
5773.71 12082
5774.43 11249
5775.15 10112
5775.86 9085
5776.58 8071
5777.30 6969
5778.01 6244
5778.73 5765
5779.45 5448
5780.17 5221
5780.88 5222
5781.60 5082
5782.32 4982
5783.04 4983
5783.76 5154
5784.47 5223
5785.19 5237
5785.91 5227
5786.63 5200
5787.34 5248
5788.06 5157
5788.78 4905
5789.50 4832
5790.22 4780
5790.94 4794
5791.65 4644
5792.37 4462
5793.09 4235
5793.81 4221
5794.53 3969
5795.25 3948
5795.96 3887
5796.68 3739
5797.40 3617
5798.12 3774
5798.84 3753
5799.56 3840
5800.28 4081
5800.99 4144
5801.71 4214
5802.43 4343
5803.15 4386
5803.87 4233
5804.59 4038
5805.31 4071
5806.03 3717
5806.75 3558
5807.47 3509
5808.18 3400
5808.90 3132
5809.62 3200
5810.34 3302
5811.06 3265
5811.78 3240
5812.50 3280
5813.22 3247
5813.94 3171
5814.66 2993
5815.38 2866
5816.10 2804
5816.82 2811
5817.54 2759
5818.26 2736
5818.98 2667
5819.70 2683
5820.42 2705
5821.14 2699
5821.86 2692
5822.58 2624
5823.30 2685
5824.02 2578
5824.74 2491
5825.46 2552
5826.18 2555
5826.90 2472
5827.62 2485
5828.34 2505
5829.06 2534
5829.78 2418
5830.50 2401
5831.22 2363
5831.95 2400
5832.67 2332
5833.39 2369
5834.11 2306
5834.83 2324
5835.55 2252
5836.27 2157
5836.99 2177
5837.71 2219
5838.43 2194
5839.15 2193
5839.88 2208
5840.60 2141
5841.32 2233
5842.04 2153
5842.76 2132
5843.48 2197
5844.20 2243
5844.93 2187
5845.65 2071
5846.37 2190
5847.09 2187
5847.81 2052
5848.53 1996
5849.26 2144
5849.98 2038
5850.70 2029
5851.42 2059
5852.14 1997
5852.87 1920
5853.59 1918
5854.31 2011
5855.03 2003
5855.75 1957
5856.48 1921
5857.20 1973
5857.92 1973
5858.64 1999
5859.37 1998
5860.09 1928
5860.81 1948
5861.53 1952
5862.26 1899
5862.98 1959
5863.70 1888
5864.42 1840
5865.15 1800
5865.87 1849
5866.59 1841
5867.31 1867
5868.04 1830
5868.76 1830
5869.48 1824
5870.21 1779
5870.93 1785
5871.65 1721
5872.38 1728
5873.10 1741
5873.82 1782
5874.55 1715
5875.27 1748
5875.99 1695
5876.72 1704
5877.44 1669
5878.16 1669
5878.89 1644
5879.61 1612
5880.33 1682
5881.06 1682
5881.78 1667
5882.51 1674
5883.23 1668
5883.95 1630
5884.68 1656
5885.40 1702
5886.13 1725
5886.85 1677
5887.57 1665
5888.30 1631
5889.02 1639
5889.75 1658
5890.47 1718
5891.20 1633
5891.92 1625
5892.64 1621
5893.37 1572
5894.09 1650
5894.82 1616
5895.54 1640
5896.27 1546
5896.99 1622
5897.72 1622
5898.44 1594
5899.17 1591
5899.89 1635
5900.62 1594
5901.34 1660
5902.07 1629
5902.79 1555
5903.52 1667
5904.24 1653
5904.97 1655
5905.69 1653
5906.42 1666
5907.14 1683
5907.87 1720
5908.59 1760
5909.32 1704
5910.04 1712
5910.77 1682
5911.50 1648
5912.22 1653
5912.95 1665
5913.67 1621
5914.40 1621
5915.12 1697
5915.85 1754
5916.58 1797
5917.30 1676
5918.03 1618
5918.75 1696
5919.48 1771
5920.21 1777
5920.93 1739
5921.66 1733
5922.39 1760
5923.11 1810
5923.84 1787
5924.56 1768
5925.29 1826
5926.02 1771
5926.74 1771
5927.47 1742
5928.20 1747
5928.92 1795
5929.65 1767
5930.38 1782
5931.10 1783
5931.83 1868
5932.56 1911
5933.28 1918
5934.01 2014
5934.74 1961
5935.47 1935
5936.19 1976
5936.92 1973
5937.65 1913
5938.37 2046
5939.10 2028
5939.83 2120
5940.56 2097
5941.28 2096
5942.01 2205
5942.74 2191
5943.47 2168
5944.19 2099
5944.92 2215
5945.65 2274
5946.38 2332
5947.11 2288
5947.83 2395
5948.56 2414
5949.29 2404
5950.02 2483
5950.74 2582
5951.47 2778
5952.20 2905
5952.93 3043
5953.66 3083
5954.39 3236
5955.11 3303
5955.84 3246
5956.57 3285
5957.30 3236
5958.03 3028
5958.76 3061
5959.48 3053
5960.21 2945
5960.94 2880
5961.67 2863
5962.40 2892
5963.13 2926
5963.86 2967
5964.59 3125
5965.31 3182
5966.04 3336
5966.77 3494
5967.50 3600
5968.23 3677
5968.96 3781
5969.69 3698
5970.42 3710
5971.15 3607
5971.88 3518
5972.61 3502
5973.34 3471
5974.06 3454
5974.79 3425
5975.52 3380
5976.25 3380
5976.98 3317
5977.71 3333
5978.44 3275
5979.17 3443
5979.90 3425
5980.63 3444
5981.36 3503
5982.09 3500
5982.82 3632
5983.55 3783
5984.28 3849
5985.01 3833
5985.74 3737
5986.47 3751
5987.20 3758
5987.93 3704
5988.66 3786
5989.39 3768
5990.12 3887
5990.85 3804
5991.58 3897
5992.32 4017
5993.05 3880
5993.78 4003
5994.51 4014
5995.24 4088
5995.97 4110
5996.70 4096
5997.43 4182
5998.16 4213
5998.89 4152
5999.62 4124
6000.35 4068
6001.09 4115
6001.82 3851
6002.55 3795
6003.28 3899
6004.01 3990
6004.74 3891
6005.47 3879
6006.20 3948
6006.94 4120
6007.67 4282
6008.40 4512
6009.13 4868
6009.86 5504
6010.59 6281
6011.33 7012
6012.06 7889
6012.79 8777
6013.52 9284
6014.25 9580
6014.98 9983
6015.72 9669
6016.45 9536
6017.18 9016
6017.91 8189
6018.64 7569
6019.38 6796
6020.11 6251
6020.84 5592
6021.57 5156
6022.31 4819
6023.04 4422
6023.77 4133
6024.50 3841
6025.24 3669
6025.97 3507
6026.70 3398
6027.43 3405
6028.17 3372
6028.90 3295
6029.63 3370
6030.37 3298
6031.10 3334
6031.83 3194
6032.56 3116
6033.30 3063
6034.03 2936
6034.76 2873
6035.50 2838
6036.23 2862
6036.96 2915
6037.70 2774
6038.43 2855
6039.16 2899
6039.90 2857
6040.63 2992
6041.36 2915
6042.10 3071
6042.83 2973
6043.56 3030
6044.30 3039
6045.03 3126
6045.77 3168
6046.50 3022
6047.23 3015
6047.97 3107
6048.70 3131
6049.44 3255
6050.17 3298
6050.90 3355
6051.64 3364
6052.37 3432
6053.11 3533
6053.84 3519
6054.57 3562
6055.31 3524
6056.04 3438
6056.78 3508
6057.51 3379
6058.25 3375
6058.98 3262
6059.72 3301
6060.45 3233
6061.19 3122
6061.92 3196
6062.66 3159
6063.39 3078
6064.13 2965
6064.86 2956
6065.60 2965
6066.33 2856
6067.07 2823
6067.80 2772
6068.54 2796
6069.27 2731
6070.01 2773
6070.74 2745
6071.48 2772
6072.21 2804
6072.95 2845
6073.68 2771
6074.42 2689
6075.15 2681
6075.89 2718
6076.63 2651
6077.36 2567
6078.10 2550
6078.83 2598
6079.57 2609
6080.30 2600
6081.04 2466
6081.78 2509
6082.51 2544
6083.25 2542
6083.98 2450
6084.72 2501
6085.46 2444
6086.19 2436
6086.93 2427
6087.67 2403
6088.40 2423
6089.14 2553
6089.88 2456
6090.61 2383
6091.35 2451
6092.09 2390
6092.82 2468
6093.56 2482
6094.30 2372
6095.03 2353
6095.77 2435
6096.51 2414
6097.24 2417
6097.98 2437
6098.72 2345
6099.45 2331
6100.19 2297
6100.93 2337
6101.67 2336
6102.40 2281
6103.14 2258
6103.88 2229
6104.61 2233
6105.35 2293
6106.09 2316
6106.83 2278
6107.56 2329
6108.30 2291
6109.04 2270
6109.78 2306
6110.51 2384
6111.25 2423
6111.99 2406
6112.73 2385
6113.47 2365
6114.20 2359
6114.94 2375
6115.68 2488
6116.42 2481
6117.16 2519
6117.89 2570
6118.63 2516
6119.37 2549
6120.11 2505
6120.85 2414
6121.59 2528
6122.32 2561
6123.06 2562
6123.80 2479
6124.54 2398
6125.28 2410
6126.02 2494
6126.76 2483
6127.49 2504
6128.23 2580
6128.97 2486
6129.71 2519
6130.45 2486
6131.19 2479
6131.93 2523
6132.67 2476
6133.41 2452
6134.15 2527
6134.88 2500
6135.62 2601
6136.36 2674
6137.10 2651
6137.84 2692
6138.58 2758
6139.32 2839
6140.06 2820
6140.80 2881
6141.54 2968
6142.28 2936
6143.02 2965
6143.76 3022
6144.50 2905
6145.24 2829
6145.98 2809
6146.72 2803
6147.46 2804
6148.20 2895
6148.94 2810
6149.68 2835
6150.42 2855
6151.16 2898
6151.90 2930
6152.64 2869
6153.38 2930
6154.12 2931
6154.86 2968
6155.60 2989
6156.34 3197
6157.08 3147
6157.82 3083
6158.56 3093
6159.30 3034
6160.04 3039
6160.78 3177
6161.52 3227
6162.27 3294
6163.01 3336
6163.75 3543
6164.49 3716
6165.23 3953
6165.97 3977
6166.71 4179
6167.45 4329
6168.19 4414
6168.94 4460
6169.68 4473
6170.42 4457
6171.16 4246
6171.90 4318
6172.64 4217
6173.38 4186
6174.13 4096
6174.87 4111
6175.61 4058
6176.35 4091
6177.09 4102
6177.83 4052
6178.58 4220
6179.32 4474
6180.06 4762
6180.80 5206
6181.54 5611
6182.28 6043
6183.03 6589
6183.77 6941
6184.51 7163
6185.25 7212
6186.00 7061
6186.74 6910
6187.48 6640
6188.22 6498
6188.97 6028
6189.71 5756
6190.45 5615
6191.19 5356
6191.94 5241
6192.68 5125
6193.42 5081
6194.16 5111
6194.91 4993
6195.65 4972
6196.39 4925
6197.13 5008
6197.88 5024
6198.62 4929
6199.36 4998
6200.11 5009
6200.85 4939
6201.59 4877
6202.34 4999
6203.08 5156
6203.82 5586
6204.57 6012
6205.31 6658
6206.05 7738
6206.80 9373
6207.54 11340
6208.28 12989
6209.03 14964
6209.77 16612
6210.52 17667
6211.26 17999
6212.00 17598
6212.75 16995
6213.49 15567
6214.23 13924
6214.98 12113
6215.72 10713
6216.47 9053
6217.21 7906
6217.95 6906
6218.70 6036
6219.44 5468
6220.19 5114
6220.93 4688
6221.68 4469
6222.42 4447
6223.17 4380
6223.91 4269
6224.65 4259
6225.40 4234
6226.14 4100
6226.89 4015
6227.63 3904
6228.38 3822
6229.12 3716
6229.87 3570
6230.61 3392
6231.36 3317
6232.10 3126
6232.85 3109
6233.59 3122
6234.34 3038
6235.08 3096
6235.83 3089
6236.57 3176
6237.32 3125
6238.06 3158
6238.81 3392
6239.56 3486
6240.30 3654
6241.05 3761
6241.79 3765
6242.54 3914
6243.28 3883
6244.03 3886
6244.77 3920
6245.52 3956
6246.27 3986
6247.01 4004
6247.76 3997
6248.50 3972
6249.25 3911
6250.00 3920
6250.74 3914
6251.49 3837
6252.23 3637
6252.98 3583
6253.73 3542
6254.47 3380
6255.22 3385
6255.97 3405
6256.71 3408
6257.46 3303
6258.21 3209
6258.95 3261
6259.70 3301
6260.45 3236
6261.19 3236
6261.94 3260
6262.69 3226
6263.43 3183
6264.18 3092
6264.93 3019
6265.67 2985
6266.42 3009
6267.17 3014
6267.92 2967
6268.66 2992
6269.41 2891
6270.16 3091
6270.90 3041
6271.65 3060
6272.40 3049
6273.15 3074
6273.89 3034
6274.64 3043
6275.39 3065
6276.14 3165
6276.89 3200
6277.63 3205
6278.38 3279
6279.13 3286
6279.88 3210
6280.62 3182
6281.37 3259
6282.12 3181
6282.87 3052
6283.62 2984
6284.36 2845
6285.11 2819
6285.86 2794
6286.61 2748
6287.36 2752
6288.11 2741
6288.85 2826
6289.60 2717
6290.35 2655
6291.10 2641
6291.85 2694
6292.60 2701
6293.35 2755
6294.09 2696
6294.84 2746
6295.59 2716
6296.34 2781
6297.09 2828
6297.84 2829
6298.59 2750
6299.34 2723
6300.09 2646
6300.83 2694
6301.58 2692
6302.33 2682
6303.08 2711
6303.83 2712
6304.58 2649
6305.33 2634
6306.08 2603
6306.83 2583
6307.58 2644
6308.33 2533
6309.08 2637
6309.83 2680
6310.58 2641
6311.33 2652
6312.08 2809
6312.83 2845
6313.58 2810
6314.33 2904
6315.08 3091
6315.83 3178
6316.58 3221
6317.33 3361
6318.08 3304
6318.83 3151
6319.58 3228
6320.33 3233
6321.08 3129
6321.83 3111
6322.58 2849
6323.33 2877
6324.08 2786
6324.83 2653
6325.58 2581
6326.33 2591
6327.08 2491
6327.83 2551
6328.58 2480
6329.33 2407
6330.08 2454
6330.84 2460
6331.59 2357
6332.34 2336
6333.09 2343
6333.84 2361
6334.59 2378
6335.34 2397
6336.09 2424
6336.84 2399
6337.60 2380
6338.35 2342
6339.10 2321
6339.85 2329
6340.60 2442
6341.35 2371
6342.10 2405
6342.86 2426
6343.61 2335
6344.36 2328
6345.11 2338
6345.86 2295
6346.61 2341
6347.37 2340
6348.12 2394
6348.87 2457
6349.62 2468
6350.37 2496
6351.13 2444
6351.88 2491
6352.63 2616
6353.38 2767
6354.14 2861
6354.89 2861
6355.64 2897
6356.39 2916
6357.14 2955
6357.90 2804
6358.65 2839
6359.40 2769
6360.16 2778
6360.91 2751
6361.66 2662
6362.41 2628
6363.17 2629
6363.92 2643
6364.67 2705
6365.42 2737
6366.18 2701
6366.93 2812
6367.68 2854
6368.44 2790
6369.19 2767
6369.94 2783
6370.70 2891
6371.45 2829
6372.20 2887
6372.96 2856
6373.71 2829
6374.46 2708
6375.22 2636
6375.97 2649
6376.72 2615
6377.48 2619
6378.23 2637
6378.99 2651
6379.74 2650
6380.49 2564
6381.25 2543
6382.00 2616
6382.75 2751
6383.51 2730
6384.26 2702
6385.02 2584
6385.77 2583
6386.53 2542
6387.28 2499
6388.03 2530
6388.79 2482
6389.54 2428
6390.30 2405
6391.05 2393
6391.81 2445
6392.56 2372
6393.31 2340
6394.07 2362
6394.82 2370
6395.58 2422
6396.33 2385
6397.09 2313
6397.84 2268
6398.60 2343
6399.35 2281
6400.11 2285
6400.86 2184
6401.62 2139
6402.37 2202
6403.13 2166
6403.88 2128
6404.64 2158
6405.39 2032
6406.15 2025
6406.90 2167
6407.66 2091
6408.42 2001
6409.17 2144
6409.93 2093
6410.68 2125
6411.44 2146
6412.19 2127
6412.95 2154
6413.71 2055
6414.46 2091
6415.22 2070
6415.97 2141
6416.73 2140
6417.48 2099
6418.24 2186
6419.00 2176
6419.75 2152
6420.51 2114
6421.27 2118
6422.02 2182
6422.78 2144
6423.53 2098
6424.29 2075
6425.05 2156
6425.80 2097
6426.56 2052
6427.32 2075
6428.07 2016
6428.83 2057
6429.59 2065
6430.34 2074
6431.10 2086
6431.86 2100
6432.61 2111
6433.37 2040
6434.13 2194
6434.89 2221
6435.64 2200
6436.40 2183
6437.16 2139
6437.91 2160
6438.67 2227
6439.43 2252
6440.19 2268
6440.94 2237
6441.70 2246
6442.46 2273
6443.22 2214
6443.97 2250
6444.73 2249
6445.49 2233
6446.25 2274
6447.00 2348
6447.76 2344
6448.52 2330
6449.28 2346
6450.04 2412
6450.79 2449
6451.55 2366
6452.31 2349
6453.07 2426
6453.83 2478
6454.58 2492
6455.34 2529
6456.10 2586
6456.86 2574
6457.62 2619
6458.38 2581
6459.13 2515
6459.89 2572
6460.65 2560
6461.41 2548
6462.17 2558
6462.93 2502
6463.69 2535
6464.44 2508
6465.20 2586
6465.96 2555
6466.72 2551
6467.48 2565
6468.24 2605
6469.00 2578
6469.76 2574
6470.52 2622
6471.28 2591
6472.03 2527
6472.79 2598
6473.55 2591
6474.31 2609
6475.07 2560
6475.83 2630
6476.59 2597
6477.35 2573
6478.11 2740
6478.87 2692
6479.63 2710
6480.39 2763
6481.15 2874
6481.91 2822
6482.67 2836
6483.43 2891
6484.19 2947
6484.95 2919
6485.71 2961
6486.47 2965
6487.23 3041
6487.99 3083
6488.75 3109
6489.51 3174
6490.27 3210
6491.03 3154
6491.79 3202
6492.55 3279
6493.31 3254
6494.07 3443
6494.83 3517
6495.59 3505
6496.35 3539
6497.11 3536
6497.87 3481
6498.64 3499
6499.40 3486
6500.16 3426
6500.92 3546
6501.68 3600
6502.44 3611
6503.20 3695
6503.96 3965
6504.72 4365
6505.48 5019
6506.25 6086
6507.01 7249
6507.77 8575
6508.53 9750
6509.29 10756
6510.05 11441
6510.81 11833
6511.57 11699
6512.34 10921
6513.10 10088
6513.86 9160
6514.62 8196
6515.38 7344
6516.15 6488
6516.91 5789
6517.67 5104
6518.43 4784
6519.19 4410
6519.95 4301
6520.72 4213
6521.48 4002
6522.24 4014
6523.00 3934
6523.77 3992
6524.53 4093
6525.29 4273
6526.05 4399
6526.81 4576
6527.58 4724
6528.34 4968
6529.10 5029
6529.86 4841
6530.63 4758
6531.39 4832
6532.15 4652
6532.92 4706
6533.68 4700
6534.44 4746
6535.20 4899
6535.97 5275
6536.73 5494
6537.49 5677
6538.26 5682
6539.02 5739
6539.78 5706
6540.55 5425
6541.31 5032
6542.07 4805
6542.84 4629
6543.60 4350
6544.36 4102
6545.13 3935
6545.89 3931
6546.65 3876
6547.42 3873
6548.18 3776
6548.94 3804
6549.71 3756
6550.47 3748
6551.24 3715
6552.00 3642
6552.76 3687
6553.53 3571
6554.29 3531
6555.06 3524
6555.82 3525
6556.58 3593
6557.35 3491
6558.11 3485
6558.88 3521
6559.64 3571
6560.41 3513
6561.17 3582
6561.93 3593
6562.70 3661
6563.46 3682
6564.23 3841
6564.99 3794
6565.76 3740
6566.52 3690
6567.29 3862
6568.05 3744
6568.82 3821
6569.58 3899
6570.35 3836
6571.11 3940
6571.88 3931
6572.64 3925
6573.41 3866
6574.17 3968
6574.94 4002
6575.70 3942
6576.47 4034
6577.23 4064
6578.00 4241
6578.76 4282
6579.53 4258
6580.29 4234
6581.06 4226
6581.83 4377
6582.59 4427
6583.36 4534
6584.12 4594
6584.89 4713
6585.65 4785
6586.42 4717
6587.19 4597
6587.95 4546
6588.72 4623
6589.48 4578
6590.25 4541
6591.02 4608
6591.78 4809
6592.55 5035
6593.32 5218
6594.08 5421
6594.85 5668
6595.61 5890
6596.38 6069
6597.15 6125
6597.91 6242
6598.68 6175
6599.45 5881
6600.21 5714
6600.98 5668
6601.75 5401
6602.51 5023
6603.28 4866
6604.05 4630
6604.82 4519
6605.58 4478
6606.35 4381
6607.12 4267
6607.88 4191
6608.65 4166
6609.42 4223
6610.19 4177
6610.95 4135
6611.72 4092
6612.49 4059
6613.25 4053
6614.02 4031
6614.79 4005
6615.56 4013
6616.32 4037
6617.09 4096
6617.86 3973
6618.63 4160
6619.40 4256
6620.16 4504
6620.93 4585
6621.70 4769
6622.47 4957
6623.24 5146
6624.00 5171
6624.77 5298
6625.54 5213
6626.31 5152
6627.08 5052
6627.84 4903
6628.61 4722
6629.38 4471
6630.15 4319
6630.92 4365
6631.69 4525
6632.46 4505
6633.22 4450
6633.99 4623
6634.76 4668
6635.53 4936
6636.30 5136
6637.07 5188
6637.84 5262
6638.61 5439
6639.37 5677
6640.14 5878
6640.91 5963
6641.68 5952
6642.45 6022
6643.22 5846
6643.99 5911
6644.76 5654
6645.53 5557
6646.30 5094
6647.07 4830
6647.84 4698
6648.61 4455
6649.37 4131
6650.14 4057
6650.91 3894
6651.68 3765
6652.45 3552
6653.22 3518
6653.99 3504
6654.76 3472
6655.53 3429
6656.30 3416
6657.07 3384
6657.84 3386
6658.61 3299
6659.38 3230
6660.15 3217
6660.92 3246
6661.69 3235
6662.46 3313
6663.23 3157
6664.00 3139
6664.77 3205
6665.55 3176
6666.32 3185
6667.09 3261
6667.86 3169
6668.63 3251
6669.40 3305
6670.17 3265
6670.94 3306
6671.71 3402
6672.48 3465
6673.25 3541
6674.02 3534
6674.79 3500
6675.57 3597
6676.34 3631
6677.11 3543
6677.88 3503
6678.65 3559
6679.42 3478
6680.19 3440
6680.96 3500
6681.74 3456
6682.51 3577
6683.28 3609
6684.05 3605
6684.82 3593
6685.59 3761
6686.37 3797
6687.14 3705
6687.91 3740
6688.68 3745
6689.45 3575
6690.22 3488
6691.00 3469
6691.77 3470
6692.54 3339
6693.31 3187
6694.08 3165
6694.86 3028
6695.63 2982
6696.40 2975
6697.17 2993
6697.95 2931
6698.72 2886
6699.49 2913
6700.26 2945
6701.04 2895
6701.81 2891
6702.58 2947
6703.35 2945
6704.13 2828
6704.90 2869
6705.67 2780
6706.44 2710
6707.22 2704
6707.99 2737
6708.76 2745
6709.54 2598
6710.31 2635
6711.08 2719
6711.86 2716
6712.63 2641
6713.40 2716
6714.17 2691
6714.95 2673
6715.72 2611
6716.50 2546
6717.27 2587
6718.04 2551
6718.82 2584
6719.59 2541
6720.36 2570
6721.14 2557
6721.91 2411
6722.68 2546
6723.46 2459
6724.23 2463
6725.01 2473
6725.78 2453
6726.55 2528
6727.33 2520
6728.10 2435
6728.88 2406
6729.65 2431
6730.42 2455
6731.20 2404
6731.97 2502
6732.75 2576
6733.52 2474
6734.30 2424
6735.07 2478
6735.84 2629
6736.62 2581
6737.39 2558
6738.17 2510
6738.94 2528
6739.72 2565
6740.49 2537
6741.27 2614
6742.04 2619
6742.82 2593
6743.59 2564
6744.37 2622
6745.14 2707
6745.92 2748
6746.69 2687
6747.47 2769
6748.24 2759
6749.02 2776
6749.79 2757
6750.57 2750
6751.34 2941
6752.12 3082
6752.90 3069
6753.67 3111
6754.45 3185
6755.22 3258
6756.00 3206
6756.77 3083
6757.55 3125
6758.33 3033
6759.10 2970
6759.88 2943
6760.65 2817
6761.43 2721
6762.20 2817
6762.98 2739
6763.76 2645
6764.53 2748
6765.31 2769
6766.09 2778
6766.86 2738
6767.64 2817
6768.41 2756
6769.19 2807
6769.97 2773
6770.74 2782
6771.52 2782
6772.30 2755
6773.07 2683
6773.85 2582
6774.63 2524
6775.40 2525
6776.18 2462
6776.96 2428
6777.74 2522
6778.51 2472
6779.29 2526
6780.07 2532
6780.84 2555
6781.62 2545
6782.40 2610
6783.17 2526
6783.95 2470
6784.73 2417
6785.51 2406
6786.28 2394
6787.06 2440
6787.84 2407
6788.62 2416
6789.39 2482
6790.17 2458
6790.95 2392
6791.73 2304
6792.51 2340
6793.28 2314
6794.06 2419
6794.84 2312
6795.62 2293
6796.39 2240
6797.17 2288
6797.95 2285
6798.73 2321
6799.51 2325
6800.29 2378
6801.06 2416
6801.84 2410
6802.62 2564
6803.40 2509
6804.18 2448
6804.96 2452
6805.73 2496
6806.51 2401
6807.29 2463
6808.07 2495
6808.85 2510
6809.63 2379
6810.41 2390
6811.18 2337
6811.96 2303
6812.74 2294
6813.52 2268
6814.30 2224
6815.08 2284
6815.86 2342
6816.64 2287
6817.42 2324
6818.20 2391
6818.98 2298
6819.76 2382
6820.53 2310
6821.31 2223
6822.09 2263
6822.87 2274
6823.65 2280
6824.43 2268
6825.21 2269
6825.99 2233
6826.77 2292
6827.55 2330
6828.33 2229
6829.11 2264
6829.89 2247
6830.67 2195
6831.45 2225
6832.23 2240
6833.01 2229
6833.79 2295
6834.57 2359
6835.35 2407
6836.13 2606
6836.91 2759
6837.69 3025
6838.47 3132
6839.25 3422
6840.03 3508
6840.81 3665
6841.59 3628
6842.37 3487
6843.16 3371
6843.94 3300
6844.72 3202
6845.50 2990
6846.28 2916
6847.06 2814
6847.84 2743
6848.62 2846
6849.40 2839
6850.18 2936
6850.96 3198
6851.75 3260
6852.53 3414
6853.31 3430
6854.09 3346
6854.87 3261
6855.65 3234
6856.43 3088
6857.22 3041
6858.00 2853
6858.78 2785
6859.56 2723
6860.34 2571
6861.12 2547
6861.90 2497
6862.69 2447
6863.47 2405
6864.25 2386
6865.03 2439
6865.81 2485
6866.60 2456
6867.38 2540
6868.16 2487
6868.94 2400
6869.72 2417
6870.51 2442
6871.29 2418
6872.07 2491
6872.85 2426
6873.64 2529
6874.42 2491
6875.20 2415
6875.98 2549
6876.77 2569
6877.55 2614
6878.33 2688
6879.11 2780
6879.90 2958
6880.68 3128
6881.46 3239
6882.25 3307
6883.03 3530
6883.81 3542
6884.59 3593
6885.38 3682
6886.16 3527
6886.94 3535
6887.73 3604
6888.51 3603
6889.29 3633
6890.08 3696
6890.86 3696
6891.64 3656
6892.43 3583
6893.21 3471
6893.99 3433
6894.78 3276
6895.56 3193
6896.35 3074
6897.13 3045
6897.91 3016
6898.70 3012
6899.48 2999
6900.26 2960
6901.05 2909
6901.83 2815
6902.62 2971
6903.40 2858
6904.18 2846
6904.97 2835
6905.75 2741
6906.54 2822
6907.32 2702
6908.11 2710
6908.89 2742
6909.67 2702
6910.46 2726
6911.24 2680
6912.03 2676
6912.81 2581
6913.60 2662
6914.38 2774
6915.17 2661
6915.95 2672
6916.74 2756
6917.52 2659
6918.31 2599
6919.09 2719
6919.88 2744
6920.66 2713
6921.45 2731
6922.23 2748
6923.02 2690
6923.80 2643
6924.59 2686
6925.37 2735
6926.16 2775
6926.94 2770
6927.73 2893
6928.51 2824
6929.30 2914
6930.09 2910
6930.87 2887
6931.66 2960
6932.44 2918
6933.23 2875
6934.01 2942
6934.80 2885
6935.59 2828
6936.37 2838
6937.16 2883
6937.94 3056
6938.73 3193
6939.52 3374
6940.30 3427
6941.09 3420
6941.88 3721
6942.66 3882
6943.45 4001
6944.23 4067
6945.02 4264
6945.81 4320
6946.59 4343
6947.38 4352
6948.17 4336
6948.95 4442
6949.74 4420
6950.53 4585
6951.31 4520
6952.10 4373
6952.89 4338
6953.67 4384
6954.46 4179
6955.25 4029
6956.04 4086
6956.82 3978
6957.61 3913
6958.40 3892
6959.18 3855
6959.97 3810
6960.76 3770
6961.55 3823
6962.33 3836
6963.12 3932
6963.91 3986
6964.70 4084
6965.48 4241
6966.27 4287
6967.06 4483
6967.85 4530
6968.63 4688
6969.42 5002
6970.21 5153
6971.00 5222
6971.79 5267
6972.57 5350
6973.36 5351
6974.15 5263
6974.94 5293
6975.73 5372
6976.52 5278
6977.30 5324
6978.09 5539
6978.88 5657
6979.67 5805
6980.46 6310
6981.25 7098
6982.03 8203
6982.82 9530
6983.61 11187
6984.40 13204
6985.19 15293
6985.98 17091
6986.77 18388
6987.55 18936
6988.34 19170
6989.13 18684
6989.92 17256
6990.71 15774
6991.50 14043
6992.29 12404
6993.08 10780
6993.87 9216
6994.66 8009
6995.45 7026
6996.24 6325
6997.02 5736
6997.81 5250
6998.60 4822
6999.39 4593
7000.18 4456
7000.97 4286
7001.76 4277
7002.55 4162
7003.34 4013
7004.13 3918
7004.92 3852
7005.71 3738
7006.50 3573
7007.29 3567
7008.08 3490
7008.87 3409
7009.66 3290
7010.45 3360
7011.24 3424
7012.03 3576
7012.82 3625
7013.61 3565
7014.40 3724
7015.19 3801
7015.98 3773
7016.77 3766
7017.56 3568
7018.35 3473
7019.15 3464
7019.94 3475
7020.73 3577
7021.52 3653
7022.31 3714
7023.10 3744
7023.89 3852
7024.68 3997
7025.47 4026
7026.26 4187
7027.05 4311
7027.85 4337
7028.64 4321
7029.43 4226
7030.22 4319
7031.01 4195
7031.80 4075
7032.59 3888
7033.38 3815
7034.18 3787
7034.97 3675
7035.76 3600
7036.55 3495
7037.34 3521
7038.13 3542
7038.93 3659
7039.72 3629
7040.51 3621
7041.30 3621
7042.09 3626
7042.89 3672
7043.68 3702
7044.47 3748
7045.26 3848
7046.05 3796
7046.85 3814
7047.64 3846
7048.43 3960
7049.22 3928
7050.01 4073
7050.81 4118
7051.60 4283
7052.39 4323
7053.18 4151
7053.98 3973
7054.77 3903
7055.56 3846
7056.36 3775
7057.15 3719
7057.94 3750
7058.73 3633
7059.53 3709
7060.32 3693
7061.11 3577
7061.91 3576
7062.70 3624
7063.49 3507
7064.29 3472
7065.08 3498
7065.87 3421
7066.66 3340
7067.46 3228
7068.25 3192
7069.04 3274
7069.84 3079
7070.63 2970
7071.43 2947
7072.22 3007
7073.01 3021
7073.81 2949
7074.60 2892
7075.39 2899
7076.19 2929
7076.98 2799
7077.78 2753
7078.57 2749
7079.36 2656
7080.16 2648
7080.95 2723
7081.75 2687
7082.54 2722
7083.33 2678
7084.13 2657
7084.92 2720
7085.72 2724
7086.51 2814
7087.31 2889
7088.10 2904
7088.90 2994
7089.69 3073
7090.48 2953
7091.28 2939
7092.07 2897
7092.87 2791
7093.66 2772
7094.46 2650
7095.25 2559
7096.05 2463
7096.84 2540
7097.64 2476
7098.43 2352
7099.23 2315
7100.02 2317
7100.82 2373
7101.61 2274
7102.41 2303
7103.20 2309
7104.00 2355
7104.80 2316
7105.59 2313
7106.39 2224
7107.18 2180
7107.98 2166
7108.77 2160
7109.57 2130
7110.36 2146
7111.16 2119
7111.96 2157
7112.75 2080
7113.55 2045
7114.34 2101
7115.14 2150
7115.94 2026
7116.73 2048
7117.53 2015
7118.32 2048
7119.12 2036
7119.92 2003
7120.71 2062
7121.51 2060
7122.31 2135
7123.10 2081
7123.90 2013
7124.70 2107
7125.49 2040
7126.29 2032
7127.09 2059
7127.88 2153
7128.68 2063
7129.48 1991
7130.27 2098
7131.07 2135
7131.87 2106
7132.66 2142
7133.46 2117
7134.26 2123
7135.06 2163
7135.85 2102
7136.65 2064
7137.45 1953
7138.24 1935
7139.04 1974
7139.84 1860
7140.64 1897
7141.43 1875
7142.23 1844
7143.03 1940
7143.83 1935
7144.62 1939
7145.42 1926
7146.22 1894
7147.02 1878
7147.82 1873
7148.61 1760
7149.41 1839
7150.21 1831
7151.01 1812
7151.81 1820
7152.60 1765
7153.40 1818
7154.20 1772
7155.00 1816
7155.80 1890
7156.59 1830
7157.39 1857
7158.19 1902
7158.99 1899
7159.79 1864
7160.59 1955
7161.39 1941
7162.18 1904
7162.98 1929
7163.78 1865
7164.58 1921
7165.38 1826
7166.18 1803
7166.98 1727
7167.78 1735
7168.57 1749
7169.37 1727
7170.17 1772
7170.97 1771
7171.77 1767
7172.57 1741
7173.37 1690
7174.17 1707
7174.97 1671
7175.77 1672
7176.57 1694
7177.37 1696
7178.17 1708
7178.97 1663
7179.77 1645
7180.56 1663
7181.36 1677
7182.16 1687
7182.96 1701
7183.76 1675
7184.56 1782
7185.36 1768
7186.16 1672
7186.96 1658
7187.76 1610
7188.56 1626
7189.36 1669
7190.16 1648
7190.96 1620
7191.76 1646
7192.57 1621
7193.37 1639
7194.17 1617
7194.97 1656
7195.77 1653
7196.57 1664
7197.37 1555
7198.17 1573
7198.97 1632
7199.77 1598
7200.57 1620
7201.37 1653
7202.17 1597
7202.97 1591
7203.77 1681
7204.58 1550
7205.38 1594
7206.18 1641
7206.98 1625
7207.78 1695
7208.58 1683
7209.38 1615
7210.18 1654
7210.99 1627
7211.79 1671
7212.59 1691
7213.39 1670
7214.19 1688
7214.99 1724
7215.79 1766
7216.60 1716
7217.40 1719
7218.20 1735
7219.00 1750
7219.80 1772
7220.60 1694
7221.41 1691
7222.21 1770
7223.01 1722
7223.81 1765
7224.62 1812
7225.42 1761
7226.22 1771
7227.02 1763
7227.82 1787
7228.63 1805
7229.43 1818
7230.23 1871
7231.03 1862
7231.84 1860
7232.64 1919
7233.44 2077
7234.24 2133
7235.05 2197
7235.85 2207
7236.65 2299
7237.45 2379
7238.26 2478
7239.06 2458
7239.86 2463
7240.67 2413
7241.47 2377
7242.27 2341
7243.08 2205
7243.88 2266
7244.68 2049
7245.49 2054
7246.29 1972
7247.09 1943
7247.90 1912
7248.70 1971
7249.50 1962
7250.31 1977
7251.11 1999
7251.91 2069
7252.72 2072
7253.52 1962
7254.32 2064
7255.13 2021
7255.93 1965
7256.74 2018
7257.54 2005
7258.34 1957
7259.15 1961
7259.95 2012
7260.76 2068
7261.56 2078
7262.36 2120
7263.17 2097
7263.97 2104
7264.78 2195
7265.58 2241
7266.39 2162
7267.19 2136
7268.00 2126
7268.80 2081
7269.60 2089
7270.41 2073
7271.21 2097
7272.02 2004
7272.82 2031
7273.63 2080
7274.43 2114
7275.24 2096
7276.04 1988
7276.85 2006
7277.65 2020
7278.46 2080
7279.26 2116
7280.07 2160
7280.87 2297
7281.68 2366
7282.48 2379
7283.29 2568
7284.09 2781
7284.90 2913
7285.71 3027
7286.51 3136
7287.32 3123
7288.12 3120
7288.93 2988
7289.73 2887
7290.54 2730
7291.35 2612
7292.15 2586
7292.96 2476
7293.76 2405
7294.57 2299
7295.38 2322
7296.18 2262
7296.99 2250
7297.79 2234
7298.60 2264
7299.41 2235
7300.21 2309
7301.02 2215
7301.82 2238
7302.63 2268
7303.44 2301
7304.24 2356
7305.05 2350
7305.86 2400
7306.66 2421
7307.47 2570
7308.28 2533
7309.08 2632
7309.89 2750
7310.70 2769
7311.50 2902
7312.31 2996
7313.12 3040
7313.93 3071
7314.73 3019
7315.54 3050
7316.35 3044
7317.15 2977
7317.96 3150
7318.77 3305
7319.58 3527
7320.38 3742
7321.19 3734
7322.00 3759
7322.81 3824
7323.61 3778
7324.42 3721
7325.23 3622
7326.04 3560
7326.84 3495
7327.65 3359
7328.46 3157
7329.27 2926
7330.08 2884
7330.88 2739
7331.69 2769
7332.50 2566
7333.31 2638
7334.12 2538
7334.92 2490
7335.73 2573
7336.54 2634
7337.35 2689
7338.16 2828
7338.97 2952
7339.78 2999
7340.58 3044
7341.39 3170
7342.20 3201
7343.01 3265
7343.82 3217
7344.63 3173
7345.44 3184
7346.24 3106
7347.05 2973
7347.86 2864
7348.67 2753
7349.48 2768
7350.29 2703
7351.10 2679
7351.91 2582
7352.72 2590
7353.53 2498
7354.34 2471
7355.14 2471
7355.95 2487
7356.76 2556
7357.57 2642
7358.38 2625
7359.19 2825
7360.00 2881
7360.81 2965
7361.62 3080
7362.43 3197
7363.24 3227
7364.05 3250
7364.86 3268
7365.67 3257
7366.48 3126
7367.29 3147
7368.10 3094
7368.91 2914
7369.72 2866
7370.53 2768
7371.34 2704
7372.15 2558
7372.96 2468
7373.77 2508
7374.58 2509
7375.39 2514
7376.20 2539
7377.01 2480
7377.82 2555
7378.63 2605
7379.44 2643
7380.26 2713
7381.07 2839
7381.88 2970
7382.69 2990
7383.50 3079
7384.31 2986
7385.12 3084
7385.93 2995
7386.74 2964
7387.55 2894
7388.36 2841
7389.18 2749
7389.99 2668
7390.80 2501
7391.61 2456
7392.42 2432
7393.23 2346
7394.04 2326
7394.86 2371
7395.67 2274
7396.48 2253
7397.29 2294
7398.10 2228
7398.91 2324
7399.73 2349
7400.54 2373
7401.35 2406
7402.16 2465
7402.97 2456
7403.79 2504
7404.60 2437
7405.41 2441
7406.22 2507
7407.03 2401
7407.85 2372
7408.66 2324
7409.47 2315
7410.28 2292
7411.10 2182
7411.91 2133
7412.72 2052
7413.53 1983
7414.35 1983
7415.16 1938
7415.97 1869
7416.78 1842
7417.60 1865
7418.41 1859
7419.22 1811
7420.03 1773
7420.85 1699
7421.66 1742
7422.47 1764
7423.29 1746
7424.10 1742
7424.91 1767
7425.73 1735
7426.54 1774
7427.35 1732
7428.17 1734
7428.98 1724
7429.79 1742
7430.61 1700
7431.42 1604
7432.23 1689
7433.05 1621
7433.86 1666
7434.67 1638
7435.49 1622
7436.30 1639
7437.12 1711
7437.93 1671
7438.74 1645
7439.56 1636
7440.37 1697
7441.18 1672
7442.00 1671
7442.81 1717
7443.63 1702
7444.44 1690
7445.26 1666
7446.07 1644
7446.88 1562
7447.70 1596
7448.51 1575
7449.33 1581
7450.14 1552
7450.96 1528
7451.77 1533
7452.59 1534
7453.40 1586
7454.22 1539
7455.03 1507
7455.85 1518
7456.66 1528
7457.47 1561
7458.29 1555
7459.10 1492
7459.92 1526
7460.74 1478
7461.55 1504
7462.37 1515
7463.18 1515
7464.00 1505
7464.81 1548
7465.63 1487
7466.44 1488
7467.26 1508
7468.07 1494
7468.89 1520
7469.70 1552
7470.52 1602
7471.34 1577
7472.15 1544
7472.97 1519
7473.78 1540
7474.60 1528
7475.41 1534
7476.23 1542
7477.05 1541
7477.86 1501
7478.68 1508
7479.49 1518
7480.31 1573
7481.13 1531
7481.94 1504
7482.76 1580
7483.58 1486
7484.39 1544
7485.21 1582
7486.03 1582
7486.84 1557
7487.66 1467
7488.48 1466
7489.29 1552
7490.11 1528
7490.93 1452
7491.74 1451
7492.56 1443
7493.38 1440
7494.19 1432
7495.01 1416
7495.83 1495
7496.64 1486
7497.46 1472
7498.28 1503
7499.10 1426
7499.91 1454
7500.73 1479
7501.55 1510
7502.36 1390
7503.18 1431
7504.00 1419
7504.82 1483
7505.63 1462
7506.45 1406
7507.27 1390
7508.09 1404
7508.90 1482
7509.72 1397
7510.54 1395
7511.36 1437
7512.18 1434
7512.99 1384
7513.81 1432
7514.63 1440
7515.45 1454
7516.27 1394
7517.08 1435
7517.90 1379
7518.72 1392
7519.54 1357
7520.36 1422
7521.18 1441
7521.99 1410
7522.81 1390
7523.63 1334
7524.45 1374
7525.27 1367
7526.09 1441
7526.91 1412
7527.72 1417
7528.54 1381
7529.36 1417
7530.18 1404
7531.00 1451
7531.82 1413
7532.64 1384
7533.46 1380
7534.28 1378
7535.10 1401
7535.91 1384
7536.73 1411
7537.55 1444
7538.37 1386
7539.19 1390
7540.01 1419
7540.83 1463
7541.65 1437
7542.47 1421
7543.29 1387
7544.11 1439
7544.93 1431
7545.75 1419
7546.57 1461
7547.39 1409
7548.21 1398
7549.03 1428
7549.85 1458
7550.67 1427
7551.49 1412
7552.31 1458
7553.13 1549
7553.95 1489
7554.77 1462
7555.59 1460
7556.41 1507
7557.23 1521
7558.05 1531
7558.87 1551
7559.69 1521
7560.51 1590
7561.33 1621
7562.15 1559
7562.97 1634
7563.79 1606
7564.61 1544
7565.44 1567
7566.26 1626
7567.08 1599
7567.90 1604
7568.72 1605
7569.54 1621
7570.36 1594
7571.18 1614
7572.00 1590
7572.82 1606
7573.65 1586
7574.47 1622
7575.29 1603
7576.11 1665
7576.93 1676
7577.75 1705
7578.57 1623
7579.40 1611
7580.22 1696
7581.04 1657
7581.86 1672
7582.68 1684
7583.50 1621
7584.33 1625
7585.15 1715
7585.97 1659
7586.79 1737
7587.61 1722
7588.44 1732
7589.26 1767
7590.08 1747
7590.90 1725
7591.72 1760
7592.55 1844
7593.37 1866
7594.19 1812
7595.01 1817
7595.84 1829
7596.66 1835
7597.48 1844
7598.30 1893
7599.13 1920
7599.95 1970
7600.77 1935
7601.59 2009
7602.42 2014
7603.24 2033
7604.06 2169
7604.89 2269
7605.71 2375
7606.53 2404
7607.36 2416
7608.18 2356
7609.00 2415
7609.82 2353
7610.65 2368
7611.47 2256
7612.29 2257
7613.12 2259
7613.94 2201
7614.77 2257
7615.59 2297
7616.41 2379
7617.24 2444
7618.06 2558
7618.88 2659
7619.71 2679
7620.53 2744
7621.35 2752
7622.18 2769
7623.00 2744
7623.83 2698
7624.65 2719
7625.47 2590
7626.30 2589
7627.12 2542
7627.95 2458
7628.77 2515
7629.60 2537
7630.42 2506
7631.24 2588
7632.07 2570
7632.89 2629
7633.72 2692
7634.54 2583
7635.37 2558
7636.19 2617
7637.02 2527
7637.84 2426
7638.67 2313
7639.49 2284
7640.31 2230
7641.14 2161
7641.96 2173
7642.79 2149
7643.61 2164
7644.44 2247
7645.26 2323
7646.09 2327
7646.92 2390
7647.74 2504
7648.57 2629
7649.39 2646
7650.22 2717
7651.04 2798
7651.87 2782
7652.69 2707
7653.52 2690
7654.34 2640
7655.17 2499
7656.00 2385
7656.82 2316
7657.65 2215
7658.47 2056
7659.30 2038
7660.12 2042
7660.95 1960
7661.78 1829
7662.60 1836
7663.43 1871
7664.25 1872
7665.08 1817
7665.91 1845
7666.73 1851
7667.56 1964
7668.39 1916
7669.21 1817
7670.04 1794
7670.87 1701
7671.69 1740
7672.52 1727
7673.35 1806
7674.17 1716
7675.00 1700
7675.83 1645
7676.65 1616
7677.48 1652
7678.31 1678
7679.13 1709
7679.96 1677
7680.79 1675
7681.61 1728
7682.44 1708
7683.27 1720
7684.10 1783
7684.92 1797
7685.75 1829
7686.58 1822
7687.40 1838
7688.23 1874
7689.06 1904
7689.89 1845
7690.71 1823
7691.54 1887
7692.37 1799
7693.20 1840
7694.03 1833
7694.85 1853
7695.68 1922
7696.51 1922
7697.34 1963
7698.16 1940
7698.99 1935
7699.82 1929
7700.65 1912
7701.48 1917
7702.31 1870
7703.13 1896
7703.96 1937
7704.79 1874
7705.62 1758
7706.45 1762
7707.28 1790
7708.10 1776
7708.93 1809
7709.76 1805
7710.59 1692
7711.42 1734
7712.25 1698
7713.08 1663
7713.90 1663
7714.73 1717
7715.56 1738
7716.39 1727
7717.22 1658
7718.05 1676
7718.88 1721
7719.71 1692
7720.54 1637
7721.37 1685
7722.20 1736
7723.02 1644
7723.85 1651
7724.68 1664
7725.51 1698
7726.34 1648
7727.17 1683
7728.00 1668
7728.83 1716
7729.66 1700
7730.49 1732
7731.32 1736
7732.15 1718
7732.98 1691
7733.81 1686
7734.64 1744
7735.47 1663
7736.30 1662
7737.13 1617
7737.96 1611
7738.79 1579
7739.62 1547
7740.45 1590
7741.28 1588
7742.11 1584
7742.94 1614
7743.77 1721
7744.60 1803
7745.43 1807
7746.26 2049
7747.09 2213
7747.92 2380
7748.75 2447
7749.59 2499
7750.42 2465
7751.25 2444
7752.08 2414
7752.91 2314
7753.74 2210
7754.57 2108
7755.40 2019
7756.23 1868
7757.06 1801
7757.90 1758
7758.73 1664
7759.56 1605
7760.39 1543
7761.22 1555
7762.05 1561
7762.88 1515
7763.71 1558
7764.55 1574
7765.38 1525
7766.21 1481
7767.04 1504
7767.87 1482
7768.70 1474
7769.54 1433
7770.37 1402
7771.20 1373
7772.03 1411
7772.86 1353
7773.70 1351
7774.53 1393
7775.36 1449
7776.19 1402
7777.02 1393
7777.86 1423
7778.69 1428
7779.52 1383
7780.35 1410
7781.19 1423
7782.02 1396
7782.85 1383
7783.68 1478
7784.52 1503
7785.35 1471
7786.18 1479
7787.01 1537
7787.85 1490
7788.68 1503
7789.51 1445
7790.35 1492
7791.18 1482
7792.01 1435
7792.84 1409
7793.68 1445
7794.51 1477
7795.34 1481
7796.18 1470
7797.01 1522
7797.84 1456
7798.68 1553
7799.51 1556
7800.34 1543
7801.18 1517
7802.01 1477
7802.84 1501
7803.68 1558
7804.51 1550
7805.35 1494
7806.18 1558
7807.01 1613
7807.85 1598
7808.68 1664
7809.51 1611
7810.35 1571
7811.18 1597
7812.02 1674
7812.85 1724
7813.68 1732
7814.52 1640
7815.35 1686
7816.19 1797
7817.02 1861
7817.86 1808
7818.69 1833
7819.52 1784
7820.36 1847
7821.19 1867
7822.03 1899
7822.86 1933
7823.70 2005
7824.53 1990
7825.37 1943
7826.20 1947
7827.04 1927
7827.87 1894
7828.71 1921
7829.54 1854
7830.38 1833
7831.21 1849
7832.05 1772
7832.88 1787
7833.72 1784
7834.55 1791
7835.39 1810
7836.22 1792
7837.06 1794
7837.89 1729
7838.73 1758
7839.57 1707
7840.40 1684
7841.24 1713
7842.07 1693
7842.91 1692
7843.74 1652
7844.58 1639
7845.42 1625
7846.25 1617
7847.09 1593
7847.92 1600
7848.76 1542
7849.60 1463
7850.43 1467
7851.27 1472
7852.10 1498
7852.94 1535
7853.78 1619
7854.61 1546
7855.45 1538
7856.29 1512
7857.12 1518
7857.96 1558
7858.79 1564
7859.63 1556
7860.47 1534
7861.30 1573
7862.14 1542
7862.98 1540
7863.81 1566
7864.65 1461
7865.49 1491
7866.33 1561
7867.16 1590
7868.00 1436
7868.84 1509
7869.67 1541
7870.51 1518
7871.35 1554
7872.19 1613
7873.02 1570
7873.86 1580
7874.70 1617
7875.54 1608
7876.37 1639
7877.21 1710
7878.05 1717
7878.89 1761
7879.72 1822
7880.56 1811
7881.40 1943
7882.24 1983
7883.07 1884
7883.91 1945
7884.75 1911
7885.59 1908
7886.43 1848
7887.26 1776
7888.10 1785
7888.94 1889
7889.78 1828
7890.62 1867
7891.45 1842
7892.29 1842
7893.13 1793
7893.97 1780
7894.81 1768
7895.65 1755
7896.49 1732
7897.32 1782
7898.16 1715
7899.00 1667
7899.84 1647
7900.68 1735
7901.52 1650
7902.36 1610
7903.20 1579
7904.03 1571
7904.87 1534
7905.71 1563
7906.55 1640
7907.39 1577
7908.23 1584
7909.07 1527
7909.91 1475
7910.75 1556
7911.59 1550
7912.43 1535
7913.27 1640
7914.11 1645
7914.94 1706
7915.78 1743
7916.62 1750
7917.46 1796
7918.30 1741
7919.14 1816
7919.98 1805
7920.82 1770
7921.66 1691
7922.50 1677
7923.34 1642
7924.18 1610
7925.02 1623
7925.86 1600
7926.70 1495
7927.54 1488
7928.38 1495
7929.22 1567
7930.06 1445
7930.90 1488
7931.74 1443
7932.59 1410
7933.43 1455
7934.27 1419
7935.11 1332
7935.95 1355
7936.79 1353
7937.63 1420
7938.47 1411
7939.31 1432
7940.15 1491
7940.99 1480
7941.83 1513
7942.67 1451
7943.52 1487
7944.36 1524
7945.20 1522
7946.04 1586
7946.88 1583
7947.72 1554
7948.56 1553
7949.40 1479
7950.25 1485
7951.09 1492
7951.93 1528
7952.77 1542
7953.61 1497
7954.45 1534
7955.29 1573
7956.14 1584
7956.98 1593
7957.82 1589
7958.66 1583
7959.50 1629
7960.35 1558
7961.19 1537
7962.03 1614
7962.87 1571
7963.71 1584
7964.56 1581
7965.40 1678
7966.24 1644
7967.08 1677
7967.93 1717
7968.77 1733
7969.61 1641
7970.45 1701
7971.29 1711
7972.14 1693
7972.98 1645
7973.82 1651
7974.67 1605
7975.51 1537
7976.35 1508
7977.19 1484
7978.04 1453
7978.88 1459
7979.72 1461
7980.57 1448
7981.41 1442
7982.25 1423
7983.09 1322
7983.94 1376
7984.78 1376
7985.62 1320
7986.47 1314
7987.31 1267
7988.15 1358
7989.00 1332
7989.84 1281
7990.68 1350
7991.53 1238
7992.37 1258
7993.22 1306
7994.06 1246
7994.90 1212
7995.75 1252
7996.59 1246
7997.43 1225
7998.28 1222
7999.12 1279
7999.97 1213
8000.81 1200
8001.65 1237
8002.50 1220
8003.34 1247
8004.19 1241
8005.03 1202
8005.88 1188
8006.72 1234
8007.57 1175
8008.41 1139
8009.25 1112
8010.10 1142
8010.94 1141
8011.79 1131
8012.63 1088
8013.48 1138
8014.32 1101
8015.17 1122
8016.01 1137
8016.86 1074
8017.70 1137
8018.55 1065
8019.39 1060
8020.24 1059
8021.08 1083
8021.93 1115
8022.77 1103
8023.62 1121
8024.46 1136
8025.31 1120
8026.15 1094
8027.00 1072
8027.84 1142
8028.69 1098
8029.54 1054
8030.38 1047
8031.23 1110
8032.07 1143
8032.92 1177
8033.76 1096
8034.61 1112
8035.46 1071
8036.30 1097
8037.15 1128
8037.99 1091
8038.84 1178
8039.69 1092
8040.53 1131
8041.38 1093
8042.22 1089
8043.07 1103
8043.92 1115
8044.76 1074
8045.61 1110
8046.46 1109
8047.30 1087
8048.15 1085
8049.00 1048
8049.84 1063
8050.69 1094
8051.54 1062
8052.38 1030
8053.23 1050
8054.08 1070
8054.92 1105
8055.77 1050
8056.62 1059
8057.46 1042
8058.31 1093
8059.16 1054
8060.01 1039
8060.85 1076
8061.70 1030
8062.55 1042
8063.40 1009
8064.24 1031
8065.09 1046
8065.94 1020
8066.79 1062
8067.63 1047
8068.48 1044
8069.33 1043
8070.18 1076
8071.02 1036
8071.87 1013
8072.72 958
8073.57 1038
8074.42 973
8075.26 1025
8076.11 979
8076.96 1015
8077.81 976
8078.66 1001
8079.50 988
8080.35 1036
8081.20 1010
8082.05 1014
8082.90 998
8083.75 1027
8084.59 1005
8085.44 1054
8086.29 1025
8087.14 1006
8087.99 1049
8088.84 1032
8089.69 1007
8090.53 1018
8091.38 1048
8092.23 1034
8093.08 1058
8093.93 1046
8094.78 1021
8095.63 1067
8096.48 1046
8097.33 1035
8098.18 1044
8099.02 1047
8099.87 1041
8100.72 1045
8101.57 1034
8102.42 1020
8103.27 995
8104.12 1007
8104.97 1028
8105.82 1035
8106.67 1062
8107.52 1081
8108.37 1018
8109.22 1005
8110.07 1056
8110.92 1011
8111.77 1040
8112.62 1006
8113.47 995
8114.32 1004
8115.17 1039
8116.02 1051
8116.87 1002
8117.72 1065
8118.57 1070
8119.42 1107
8120.27 1142
8121.12 1095
8121.97 1086
8122.82 1107
8123.67 1088
8124.52 1131
8125.37 1071
8126.22 1079
8127.07 1142
8127.93 1111
8128.78 1114
8129.63 1108
8130.48 1098
8131.33 1219
8132.18 1203
8133.03 1147
8133.88 1178
8134.73 1201
8135.58 1173
8136.44 1152
8137.29 1180
8138.14 1172
8138.99 1166
8139.84 1130
8140.69 1122
8141.54 1092
8142.39 1125
8143.25 1125
8144.10 1105
8144.95 1149
8145.80 1119
8146.65 1126
8147.50 1107
8148.36 1122
8149.21 1143
8150.06 1112
8150.91 1134
8151.76 1147
8152.62 1166
8153.47 1089
8154.32 1118
8155.17 1177
8156.02 1189
8156.88 1143
8157.73 1161
8158.58 1220
8159.43 1201
8160.29 1201
8161.14 1200
8161.99 1098
8162.84 1079
8163.70 1120
8164.55 1099
8165.40 1107
8166.25 1040
8167.11 1062
8167.96 1075
8168.81 1044
8169.67 1088
8170.52 1074
8171.37 1137
8172.23 1045
8173.08 1024
8173.93 1051
8174.78 1031
8175.64 1013
8176.49 945
8177.34 978
8178.20 982
8179.05 967
8179.90 1013
8180.76 1044
8181.61 1010
8182.47 1070
8183.32 1020
8184.17 1015
8185.03 1006
8185.88 992
8186.73 957
8187.59 952
8188.44 965
8189.30 994
8190.15 967
8191.00 937
8191.86 975
8192.71 959
8193.57 976
8194.42 1016
8195.27 1024
8196.13 969
8196.98 988
8197.84 988
8198.69 982
8199.55 1032
8200.40 959
8201.26 1004
8202.11 1011
8202.96 982
8203.82 1004
8204.67 1025
8205.53 1041
8206.38 1031
8207.24 970
8208.09 950
8208.95 971
8209.80 980
8210.66 958
8211.51 975
8212.37 977
8213.22 992
8214.08 988
8214.93 967
8215.79 1006
8216.65 949
8217.50 947
8218.36 999
8219.21 983
8220.07 1050
8220.92 1033
8221.78 1035
8222.63 1047
8223.49 1096
8224.35 1054
8225.20 1072
8226.06 1063
8226.91 1090
8227.77 1097
8228.63 1078
8229.48 1048
8230.34 1069
8231.19 1047
8232.05 991
8232.91 988
8233.76 992
8234.62 987
8235.47 975
8236.33 998
8237.19 997
8238.04 955
8238.90 1024
8239.76 984
8240.61 946
8241.47 990
8242.33 993
8243.18 978
8244.04 996
8244.90 972
8245.75 958
8246.61 1005
8247.47 1031
8248.33 1025
8249.18 967
8250.04 991
8250.90 1024
8251.75 981
8252.61 980
8253.47 969
8254.33 1006
8255.18 942
8256.04 994
8256.90 1009
8257.76 981
8258.61 990
8259.47 969
8260.33 935
8261.19 945
8262.04 952
8262.90 949
8263.76 949
8264.62 938
8265.48 924
8266.33 958
8267.19 974
8268.05 943
8268.91 990
8269.77 961
8270.62 1001
8271.48 993
8272.34 977
8273.20 1061
8274.06 998
8274.92 1001
8275.77 974
8276.63 994
8277.49 1034
8278.35 1019
8279.21 1045
8280.07 1019
8280.93 1023
8281.78 1083
8282.64 1069
8283.50 1021
8284.36 1010
8285.22 1076
8286.08 1096
8286.94 1034
8287.80 984
8288.66 1028
8289.51 1028
8290.37 1016
8291.23 1049
8292.09 1034
8292.95 1020
8293.81 1018
8294.67 992
8295.53 973
8296.39 999
8297.25 1053
8298.11 1062
8298.97 1083
8299.83 1073
8300.69 1030
8301.55 1028
8302.41 1046
8303.27 996
8304.13 1026
8304.99 1061
8305.85 1012
8306.71 1001
8307.57 989
8308.43 998
8309.29 985
8310.15 1033
8311.01 1073
8311.87 1027
8312.73 1051
8313.59 976
8314.45 993
8315.31 988
8316.17 1006
8317.03 995
8317.89 983
8318.75 963
8319.61 1006
8320.47 970
8321.33 989
8322.20 980
8323.06 1008
8323.92 1034
8324.78 1001
8325.64 995
8326.50 979
8327.36 976
8328.22 993
8329.08 976
8329.94 978
8330.81 1015
8331.67 1031
8332.53 1042
8333.39 1043
8334.25 1040
8335.11 1012
8335.97 1010
8336.84 1065
8337.70 1018
8338.56 1025
8339.42 1035
8340.28 1026
8341.15 1058
8342.01 1040
8342.87 1016
8343.73 1043
8344.59 1066
8345.45 1063
8346.32 1032
8347.18 1037
8348.04 1030
8348.90 1030
8349.77 1058
8350.63 1070
8351.49 1042
8352.35 1081
8353.22 1096
8354.08 1065
8354.94 1063
8355.80 1094
8356.67 1065
8357.53 1076
8358.39 1039
8359.25 1047
8360.12 1053
8360.98 1036
8361.84 1003
8362.71 1017
8363.57 1082
8364.43 1042
8365.29 1029
8366.16 1055
8367.02 1068
8367.88 1052
8368.75 1078
8369.61 1087
8370.47 1109
8371.34 1100
8372.20 1060
8373.06 1067
8373.93 1081
8374.79 1086
8375.65 1123
8376.52 1131
8377.38 1157
8378.25 1093
8379.11 1109
8379.97 1133
8380.84 1174
8381.70 1126
8382.56 1145
8383.43 1130
8384.29 1132
8385.16 1157
8386.02 1154
8386.89 1160
8387.75 1204
8388.61 1192
8389.48 1208
8390.34 1212
8391.21 1211
8392.07 1235
8392.94 1200
8393.80 1156
8394.67 1159
8395.53 1213
8396.39 1191
8397.26 1204
8398.12 1226
8398.99 1226
8399.85 1221
8400.72 1275
8401.58 1276
8402.45 1287
8403.31 1310
8404.18 1288
8405.04 1288
8405.91 1288
8406.77 1344
8407.64 1348
8408.50 1351
8409.37 1345
8410.24 1307
8411.10 1437
8411.97 1395
8412.83 1411
8413.70 1389
8414.56 1417
8415.43 1422
8416.29 1459
8417.16 1469
8418.03 1463
8418.89 1485
8419.76 1467
8420.62 1532
8421.49 1583
8422.36 1525
8423.22 1576
8424.09 1542
8424.95 1548
8425.82 1590
8426.69 1574
8427.55 1639
8428.42 1659
8429.28 1679
8430.15 1748
8431.02 1736
8431.88 1759
8432.75 1854
8433.62 1866
8434.48 1794
8435.35 1823
8436.22 1893
8437.08 1874
8437.95 1904
8438.82 1953
8439.68 2011
8440.55 2090
8441.42 2204
8442.29 2187
8443.15 2154
8444.02 2216
8444.89 2209
8445.75 2258
8446.62 2282
8447.49 2318
8448.36 2322
8449.22 2393
8450.09 2465
8450.96 2508
8451.83 2693
8452.69 2980
8453.56 3453
8454.43 3774
8455.30 4084
8456.16 4562
8457.03 4915
8457.90 5117
8458.77 5236
8459.64 4932
8460.50 4790
8461.37 4541
8462.24 4292
8463.11 3925
8463.98 3697
8464.84 3368
8465.71 3085
8466.58 2893
8467.45 2652
8468.32 2516
8469.19 2351
8470.05 2345
8470.92 2205
8471.79 2156
8472.66 2100
8473.53 2063
8474.40 2002
8475.27 1963
8476.13 1917
8477.00 1940
8477.87 2046
8478.74 2037
8479.61 2075
8480.48 2078
8481.35 2140
8482.22 2138
8483.09 2217
8483.96 2263
8484.82 2300
8485.69 2310
8486.56 2247
8487.43 2207
8488.30 2170
8489.17 2149
8490.04 2172
8490.91 2170
8491.78 2093
8492.65 2012
8493.52 2026
8494.39 2058
8495.26 2099
8496.13 2028
8497.00 2019
8497.87 2078
8498.74 2084
8499.61 2120
8500.48 1959
8501.35 1991
8502.22 2046
8503.09 1982
8503.96 1962
8504.83 2008
8505.70 1958
8506.57 1942
8507.44 1931
8508.31 2035
8509.18 1982
8510.05 2071
8510.92 2136
8511.79 2057
8512.66 2075
8513.53 2093
8514.40 2085
8515.27 2198
8516.15 2175
8517.02 2129
8517.89 2134
8518.76 2262
8519.63 2363
8520.50 2408
8521.37 2431
8522.24 2474
8523.11 2765
8523.98 3019
8524.86 3092
8525.73 3378
8526.60 3637
8527.47 3703
8528.34 3831
8529.21 3716
8530.08 3577
8530.96 3531
8531.83 3395
8532.70 3212
8533.57 3018
8534.44 2919
8535.31 2775
8536.19 2577
8537.06 2621
8537.93 2524
8538.80 2398
8539.67 2370
8540.55 2334
8541.42 2277
8542.29 2196
8543.16 2154
8544.03 2126
8544.91 2057
8545.78 2075
8546.65 2077
8547.52 2123
8548.40 2145
8549.27 2188
8550.14 2371
8551.01 2503
8551.89 2654
8552.76 2820
8553.63 2885
8554.51 3078
8555.38 3093
8556.25 3152
8557.12 3171
8558.00 3006
8558.87 2872
8559.74 2825
8560.62 2658
8561.49 2605
8562.36 2462
8563.24 2355
8564.11 2243
8564.98 2180
8565.86 2062
8566.73 2067
8567.60 1956
8568.48 1900
8569.35 1890
8570.22 1918
8571.10 1835
8571.97 1804
8572.84 1751
8573.72 1767
8574.59 1715
8575.46 1732
8576.34 1659
8577.21 1723
8578.09 1698
8578.96 1710
8579.83 1680
8580.71 1696
8581.58 1646
8582.46 1670
8583.33 1670
8584.21 1708
8585.08 1712
8585.95 1725
8586.83 1691
8587.70 1724
8588.58 1738
8589.45 1762
8590.33 1725
8591.20 1771
8592.08 1765
8592.95 1731
8593.83 1785
8594.70 1843
8595.58 1806
8596.45 1885
8597.33 1911
8598.20 1897
8599.08 1917
8599.95 1863
8600.83 1798
8601.70 1795
8602.58 1813
8603.45 1865
8604.33 1872
8605.20 1856
8606.08 1917
8606.95 1872
8607.83 1901
8608.70 1898
8609.58 1927
8610.45 1930
8611.33 1963
8612.21 1960
8613.08 1967
8613.96 2004
8614.83 1994
8615.71 2088
8616.59 2037
8617.46 2056
8618.34 2063
8619.21 2135
8620.09 2058
8620.97 2096
8621.84 2170
8622.72 2171
8623.59 2213
8624.47 2262
8625.35 2248
8626.22 2238
8627.10 2243
8627.98 2316
8628.85 2274
8629.73 2248
8630.61 2324
8631.48 2319
8632.36 2286
8633.24 2342
8634.11 2289
8634.99 2252
8635.87 2239
8636.74 2295
8637.62 2253
8638.50 2320
8639.37 2288
8640.25 2345
8641.13 2287
8642.01 2412
8642.88 2452
8643.76 2426
8644.64 2497
8645.52 2549
8646.39 2611
8647.27 2580
8648.15 2741
8649.03 2763
8649.90 2750
8650.78 2749
8651.66 2732
8652.54 2780
8653.41 2724
8654.29 2912
8655.17 2822
8656.05 2814
8656.93 2911
8657.80 2979
8658.68 2965
8659.56 3057
8660.44 3339
8661.32 3692
8662.19 4002
8663.07 4266
8663.95 4580
8664.83 4869
8665.71 5104
8666.59 5189
8667.46 5140
8668.34 4932
8669.22 4834
8670.10 4726
8670.98 4507
8671.86 4275
8672.74 4143
8673.62 4120
8674.49 4022
8675.37 3865
8676.25 3677
8677.13 3576
8678.01 3562
8678.89 3406
8679.77 3261
8680.65 3134
8681.53 3113
8682.41 2939
8683.29 2853
8684.16 2915
8685.04 2892
8685.92 2877
8686.80 3008
8687.68 3002
8688.56 3167
8689.44 3380
8690.32 3708
8691.20 3935
8692.08 4255
8692.96 4447
8693.84 4588
8694.72 4668
8695.60 4536
8696.48 4425
8697.36 4212
8698.24 4071
8699.12 3916
8700.00 3767
8700.88 3463
8701.76 3417
8702.64 3212
8703.52 3175
8704.40 2995
8705.28 2908
8706.16 2783
8707.04 2684
8707.92 2536
8708.80 2383
8709.69 2351
8710.57 2330
8711.45 2212
8712.33 2146
8713.21 2052
8714.09 2063
8714.97 2014
8715.85 2007
8716.73 2011
8717.61 1937
8718.49 1874
8719.38 1923
8720.26 1912
8721.14 1947
8722.02 1946
8722.90 1875
8723.78 1968
8724.66 1952
8725.54 1962
8726.43 1994
8727.31 2053
8728.19 2064
8729.07 2085
8729.95 2114
8730.83 2063
8731.72 2117
8732.60 2106
8733.48 2084
8734.36 2085
8735.24 2107
8736.13 2141
8737.01 2069
8737.89 2058
8738.77 2018
8739.65 2017
8740.54 2034
8741.42 2010
8742.30 2051
8743.18 2093
8744.07 1950
8744.95 1923
8745.83 2016
8746.71 2007
8747.60 1915
8748.48 1925
8749.36 1935
8750.24 2012
8751.13 1986
8752.01 1997
8752.89 1964
8753.77 1975
8754.66 2033
8755.54 2087
8756.42 2078
8757.31 2070
8758.19 2126
8759.07 2075
8759.96 2122
8760.84 2129
8761.72 2122
8762.61 2132
8763.49 2099
8764.37 2058
8765.26 2157
8766.14 2235
8767.02 2170
8767.91 2125
8768.79 2196
8769.67 2190
8770.56 2238
8771.44 2274
8772.32 2216
8773.21 2180
8774.09 2038
8774.98 2079
8775.86 2098
8776.74 2108
8777.63 2213
8778.51 2292
8779.40 2368
8780.28 2493
8781.17 2597
8782.05 2748
8782.93 2815
8783.82 2846
8784.70 2897
8785.59 2778
8786.47 2746
8787.36 2755
8788.24 2666
8789.13 2583
8790.01 2402
8790.89 2386
8791.78 2324
8792.66 2228
8793.55 2119
8794.43 2089
8795.32 2054
8796.20 2081
8797.09 2024
8797.97 2006
8798.86 1975
8799.74 1904
8800.63 1855
8801.52 1896
8802.40 1860
8803.29 1822
8804.17 1783
8805.06 1709
8805.94 1691
8806.83 1698
8807.71 1660
8808.60 1669
8809.48 1592
8810.37 1579
8811.26 1620
8812.14 1584
8813.03 1564
8813.91 1576
8814.80 1583
8815.69 1584
8816.57 1556
8817.46 1553
8818.34 1593
8819.23 1591
8820.12 1579
8821.00 1575
8821.89 1593
8822.77 1555
8823.66 1509
8824.55 1535
8825.43 1519
8826.32 1536
8827.21 1494
8828.09 1484
8828.98 1473
8829.87 1464
8830.75 1451
8831.64 1401
8832.53 1411
8833.41 1368
8834.30 1414
8835.19 1422
8836.08 1405
8836.96 1402
8837.85 1405
8838.74 1388
8839.62 1426
8840.51 1361
8841.40 1352
8842.29 1379
8843.17 1449
8844.06 1438
8844.95 1394
8845.84 1419
8846.72 1434
8847.61 1415
8848.50 1388
8849.39 1339
8850.27 1372
8851.16 1367
8852.05 1373
8852.94 1342
8853.82 1346
8854.71 1323
8855.60 1334
8856.49 1299
8857.38 1331
8858.26 1342
8859.15 1311
8860.04 1304
8860.93 1304
8861.82 1327
8862.71 1290
8863.59 1307
8864.48 1284
8865.37 1320
8866.26 1340
8867.15 1387
8868.04 1327
8868.93 1263
8869.81 1283
8870.70 1260
8871.59 1248
8872.48 1235
8873.37 1297
8874.26 1229
8875.15 1252
8876.04 1236
8876.93 1184
8877.81 1213
8878.70 1257
8879.59 1224
8880.48 1213
8881.37 1203
8882.26 1149
8883.15 1162
8884.04 1172
8884.93 1196
8885.82 1142
8886.71 1144
8887.60 1135
8888.49 1116
8889.38 1113
8890.27 1116
8891.16 1125
8892.05 1089
8892.94 1103
8893.83 1106
8894.72 1056
8895.61 1023
8896.50 1079
8897.39 1038
8898.28 1059
8899.17 1102
8900.06 1113
8900.95 1078
8901.84 1053
8902.73 1065
8903.62 1052
8904.51 1019
8905.40 1060
8906.29 1056
8907.18 988
8908.07 1016
8908.96 1035
8909.85 1080
8910.74 1021
8911.63 1012
8912.52 1026
8913.41 1053
8914.31 1039
8915.20 1037
8916.09 1012
8916.98 1019
8917.87 1022
8918.76 1000
8919.65 981
8920.54 973
8921.43 1009
8922.33 1023
8923.22 1038
8924.11 988
8925.00 1060
8925.89 974
8926.78 993
8927.67 988
8928.57 974
8929.46 1037
8930.35 1014
8931.24 998
8932.13 962
8933.03 995
8933.92 1008
8934.81 1062
8935.70 968
8936.59 968
8937.49 982
8938.38 972
8939.27 999
8940.16 961
8941.05 971
8941.95 985
8942.84 1008
8943.73 989
8944.62 977
8945.52 947
8946.41 1013
8947.30 956
8948.19 955
8949.09 966
8949.98 928
8950.87 949
8951.76 957
8952.66 991
8953.55 972
8954.44 910
8955.34 988
8956.23 972
8957.12 983
8958.02 899
8958.91 872
8959.80 954
8960.69 927
8961.59 875
8962.48 894
8963.37 948
8964.27 880
8965.16 906
8966.05 918
8966.95 907
8967.84 915
8968.74 891
8969.63 973
8970.52 978
8971.42 973
8972.31 957
8973.20 928
8974.10 901
8974.99 922
8975.89 918
8976.78 915
8977.67 909
8978.57 872
8979.46 889
8980.36 934
8981.25 938
8982.15 928
8983.04 943
8983.93 911
8984.83 928
8985.72 889
8986.62 901
8987.51 916
8988.41 908
8989.30 901
8990.20 959
8991.09 909
8991.99 921
8992.88 912
8993.78 911
8994.67 895
8995.57 922
8996.46 950
8997.36 924
8998.25 922
8999.15 856
9000.04 835
9000.94 895
9001.83 870
9002.73 889
9003.62 897
9004.52 880
9005.41 876
9006.31 842
9007.20 890
9008.10 932
9009.00 878
9009.89 909
9010.79 856
9011.68 899
9012.58 874
9013.47 844
9014.37 860
9015.27 855
9016.16 859
9017.06 856
9017.95 831
9018.85 886
9019.75 876
9020.64 817
9021.54 842
9022.43 865
9023.33 880
9024.23 916
9025.12 901
9026.02 886
9026.92 880
9027.81 878
9028.71 878
9029.61 829
9030.50 872
9031.40 888
9032.30 893
9033.19 882
9034.09 891
9034.99 900
9035.88 873
9036.78 870
9037.68 881
9038.58 869
9039.47 861
9040.37 850
9041.27 881
9042.16 872
9043.06 858
9043.96 884
9044.86 878
9045.75 896
9046.65 881
9047.55 834
9048.45 853
9049.34 865
9050.24 896
9051.14 881
9052.04 917
9052.94 898
9053.83 896
9054.73 867
9055.63 896
9056.53 873
9057.43 864
9058.32 871
9059.22 833
9060.12 877
9061.02 876
9061.92 877
9062.81 880
9063.71 936
9064.61 909
9065.51 934
9066.41 925
9067.31 890
9068.21 908
9069.10 842
9070.00 868
9070.90 874
9071.80 902
9072.70 890
9073.60 892
9074.50 880
9075.40 915
9076.29 891
9077.19 892
9078.09 902
9078.99 931
9079.89 888
9080.79 875
9081.69 909
9082.59 883
9083.49 900
9084.39 914
9085.29 908
9086.19 919
9087.09 945
9087.98 948
9088.88 911
9089.78 867
9090.68 896
9091.58 918
9092.48 905
9093.38 903
9094.28 911
9095.18 903
9096.08 872
9096.98 907
9097.88 925
9098.78 904
9099.68 886
9100.58 899
9101.48 919
9102.38 870
9103.28 863
9104.18 876
9105.08 912
9105.99 888
9106.89 874
9107.79 888
9108.69 884
9109.59 860
9110.49 903
9111.39 871
9112.29 898
9113.19 874
9114.09 811
9114.99 833
9115.89 864
9116.79 865
9117.69 866
9118.60 887
9119.50 885
9120.40 881
9121.30 910
9122.20 882
9123.10 854
9124.00 869
9124.90 903
9125.81 901
9126.71 842
9127.61 846
9128.51 916
9129.41 919
9130.31 902
9131.22 913
9132.12 868
9133.02 930
9133.92 850
9134.82 821
9135.72 832
9136.63 841
9137.53 873
9138.43 843
9139.33 811
9140.23 879
9141.14 905
9142.04 840
9142.94 861
9143.84 806
9144.75 848
9145.65 896
9146.55 847
9147.45 823
9148.36 814
9149.26 839
9150.16 876
9151.06 807
9151.97 891
9152.87 893
9153.77 864
9154.67 871
9155.58 892
9156.48 889
9157.38 874
9158.29 875
9159.19 882
9160.09 894
9161.00 852
9161.90 807
9162.80 863
9163.71 884
9164.61 924
9165.51 929
9166.42 928
9167.32 852
9168.22 870
9169.13 887
9170.03 867
9170.93 864
9171.84 893
9172.74 908
9173.64 889
9174.55 860
9175.45 910
9176.36 906
9177.26 898
9178.16 891
9179.07 903
9179.97 911
9180.88 915
9181.78 896
9182.69 900
9183.59 874
9184.49 852
9185.40 861
9186.30 903
9187.21 907
9188.11 849
9189.02 871
9189.92 867
9190.82 849
9191.73 857
9192.63 876
9193.54 854
9194.44 870
9195.35 927
9196.25 869
9197.16 882
9198.06 906
9198.97 933
9199.87 953
9200.78 962
9201.68 968
9202.59 988
9203.49 986
9204.40 930
9205.30 930
9206.21 921
9207.12 875
9208.02 918
9208.93 893
9209.83 867
9210.74 869
9211.64 887
9212.55 916
9213.45 928
9214.36 873
9215.27 887
9216.17 904
9217.08 865
9217.98 903
9218.89 916
9219.80 951
9220.70 885
9221.61 903
9222.51 916
9223.42 902
9224.33 839
9225.23 869
9226.14 890
9227.05 920
9227.95 891
9228.86 884
9229.77 877
9230.67 895
9231.58 873
9232.49 862
9233.39 877
9234.30 851
9235.21 880
9236.11 903
9237.02 879
9237.93 867
9238.83 889
9239.74 951
9240.65 860
9241.55 808
9242.46 831
9243.37 861
9244.28 836
9245.18 828
9246.09 850
9247.00 877
9247.91 886
9248.81 847
9249.72 828
9250.63 859
9251.54 885
9252.44 860
9253.35 834
9254.26 882
9255.17 850
9256.07 850
9256.98 885
9257.89 816
9258.80 820
9259.71 820
9260.61 861
9261.52 876
9262.43 883
9263.34 899
9264.25 897
9265.16 825
9266.06 849
9266.97 893
9267.88 869
9268.79 828
9269.70 845
9270.61 828
9271.51 876
9272.42 847
9273.33 826
9274.24 903
9275.15 851
9276.06 863
9276.97 907
9277.88 882
9278.78 874
9279.69 905
9280.60 889
9281.51 847
9282.42 849
9283.33 886
9284.24 854
9285.15 883
9286.06 875
9286.97 887
9287.88 893
9288.79 857
9289.70 859
9290.60 880
9291.51 860
9292.42 884
9293.33 888
9294.24 842
9295.15 920
9296.06 897
9296.97 938
9297.88 932
9298.79 915
9299.70 908
9300.61 907
9301.52 896
9302.43 858
9303.34 864
9304.25 880
9305.16 952
9306.07 968
9306.98 943
9307.89 919
9308.80 964
9309.71 928
9310.63 971
9311.54 965
9312.45 929
9313.36 922
9314.27 941
9315.18 932
9316.09 892
9317.00 947
9317.91 919
9318.82 914
9319.73 898
9320.64 948
9321.55 898
9322.47 914
9323.38 879
9324.29 885
9325.20 885
9326.11 879
9327.02 855
9327.93 867
9328.84 865
9329.76 846
9330.67 889
9331.58 849
9332.49 856
9333.40 856
9334.31 852
9335.23 857
9336.14 885
9337.05 845
9337.96 870
9338.87 843
9339.78 882
9340.70 855
9341.61 881
9342.52 877
9343.43 889
9344.34 892
9345.26 820
9346.17 833
9347.08 880
9347.99 888
9348.91 886
9349.82 886
9350.73 896
9351.64 896
9352.56 915
9353.47 921
9354.38 894
9355.29 909
9356.21 921
9357.12 889
9358.03 890
9358.94 876
9359.86 864
9360.77 830
9361.68 859
9362.60 855
9363.51 866
9364.42 870
9365.34 890
9366.25 892
9367.16 873
9368.08 846
9368.99 858
9369.90 891
9370.82 865
9371.73 882
9372.64 939
9373.56 940
9374.47 883
9375.38 906
9376.30 875
9377.21 895
9378.12 893
9379.04 889
9379.95 915
9380.87 883
9381.78 895
9382.69 883
9383.61 892
9384.52 891
9385.44 897
9386.35 970
9387.27 910
9388.18 942
9389.09 958
9390.01 946
9390.92 1019
9391.84 993
9392.75 1006
9393.67 1008
9394.58 1010
9395.50 1014
9396.41 968
9397.32 1004
9398.24 1030
9399.15 1036
9400.07 969
9400.98 936
9401.90 942
9402.81 940
9403.73 914
9404.64 959
9405.56 950
9406.47 953
9407.39 944
9408.30 911
9409.22 924
9410.14 893
9411.05 900
9411.97 928
9412.88 905
9413.80 929
9414.71 907
9415.63 901
9416.54 981
9417.46 922
9418.38 963
9419.29 928
9420.21 967
9421.12 900
9422.04 922
9422.95 898
9423.87 940
9424.79 942
9425.70 933
9426.62 953
9427.54 922
9428.45 944
9429.37 911
9430.28 942
9431.20 954
9432.12 990
9433.03 967
9433.95 967
9434.87 940
9435.78 945
9436.70 985
9437.62 975
9438.53 1007
9439.45 980
9440.37 1003
9441.28 987
9442.20 990
9443.12 981
9444.03 1009
9444.95 1031
9445.87 1036
9446.79 982
9447.70 1026
9448.62 1023
9449.54 1062
9450.45 1037
9451.37 1065
9452.29 1070
9453.21 1104
9454.12 1053
9455.04 1024
9455.96 1072
9456.88 1085
9457.79 1068
9458.71 1058
9459.63 1061
9460.55 1026
9461.47 1080
9462.38 1016
9463.30 1018
9464.22 993
9465.14 987
9466.06 1023
9466.97 1005
9467.89 1005
9468.81 987
9469.73 999
9470.65 1051
9471.56 1037
9472.48 1033
9473.40 1001
9474.32 1042
9475.24 1047
9476.16 1087
9477.08 1060
9477.99 1029
9478.91 1072
9479.83 1149
9480.75 1129
9481.67 1089
9482.59 1073
9483.51 1134
9484.43 1126
9485.34 1105
9486.26 1084
9487.18 1093
9488.10 1090
9489.02 1071
9489.94 1066
9490.86 1079
9491.78 1058
9492.70 1085
9493.62 1058
9494.54 1023
9495.46 1042
9496.38 1033
9497.30 992
9498.22 1032
9499.13 1052
9500.05 1052
9500.97 1039
9501.89 1033
9502.81 1088
9503.73 1044
9504.65 1073
9505.57 1070
9506.49 1076
9507.41 1099
9508.33 1077
9509.25 1095
9510.17 1071
9511.09 1095
9512.01 1093
9512.93 1149
9513.86 1127
9514.78 1135
9515.70 1098
9516.62 1152
9517.54 1210
9518.46 1231
9519.38 1233
9520.30 1240
9521.22 1291
9522.14 1296
9523.06 1315
9523.98 1316
9524.90 1395
9525.82 1384
9526.75 1305
9527.67 1306
9528.59 1355
9529.51 1333
9530.43 1374
9531.35 1297
9532.27 1250
9533.19 1282
9534.11 1278
9535.04 1258
9535.96 1247
9536.88 1213
9537.80 1249
9538.72 1197
9539.64 1189
9540.57 1224
9541.49 1211
9542.41 1219
9543.33 1235
9544.25 1243
9545.17 1259
9546.10 1223
9547.02 1238
9547.94 1228
9548.86 1200
9549.78 1280
9550.71 1270
9551.63 1272
9552.55 1224
9553.47 1219
9554.40 1296
9555.32 1260
9556.24 1312
9557.16 1246
9558.09 1301
9559.01 1255
9559.93 1299
9560.85 1320
9561.78 1279
9562.70 1288
9563.62 1261
9564.54 1273
9565.47 1309
9566.39 1291
9567.31 1268
9568.24 1264
9569.16 1257
9570.08 1278
9571.00 1290
9571.93 1327
9572.85 1277
9573.77 1336
9574.70 1310
9575.62 1339
9576.54 1355
9577.47 1335
9578.39 1333
9579.31 1309
9580.24 1353
9581.16 1331
9582.09 1390
9583.01 1372
9583.93 1354
9584.86 1325
9585.78 1374
9586.70 1364
9587.63 1437
9588.55 1375
9589.48 1355
9590.40 1364
9591.32 1381
9592.25 1387
9593.17 1364
9594.10 1443
9595.02 1476
9595.95 1442
9596.87 1477
9597.79 1548
9598.72 1530
9599.64 1509
9600.57 1550
9601.49 1553
9602.42 1573
9603.34 1505
9604.27 1516
9605.19 1533
9606.12 1492
9607.04 1533
9607.97 1449
9608.89 1472
9609.82 1481
9610.74 1418
9611.67 1462
9612.59 1483
9613.52 1493
9614.44 1497
9615.37 1461
9616.29 1428
9617.22 1428
9618.14 1473
9619.07 1464
9619.99 1471
9620.92 1491
9621.85 1506
9622.77 1483
9623.70 1596
9624.62 1599
9625.55 1524
9626.47 1589
9627.40 1595
9628.33 1587
9629.25 1588
9630.18 1576
9631.10 1662
9632.03 1613
9632.96 1613
9633.88 1591
9634.81 1663
9635.73 1658
9636.66 1706
9637.59 1693
9638.51 1782
9639.44 1878
9640.37 1816
9641.29 1891
9642.22 1943
9643.15 1967
9644.07 1909
9645.00 1964
9645.93 1942
9646.85 1995
9647.78 2012
9648.71 2061
9649.63 2083
9650.56 2119
9651.49 2095
9652.41 2058
9653.34 2044
9654.27 1989
9655.20 1982
9656.12 2003
9657.05 2015
9657.98 1967
9658.90 1970
9659.83 1967
9660.76 1900
9661.69 1938
9662.61 1988
9663.54 1952
9664.47 1904
9665.40 1920
9666.32 1964
9667.25 1970
9668.18 1958
9669.11 1961
9670.04 1963
9670.96 1998
9671.89 2022
9672.82 2102
9673.75 2146
9674.68 2115
9675.60 2184
9676.53 2072
9677.46 2142
9678.39 2155
9679.32 2039
9680.25 2175
9681.17 2181
9682.10 2204
9683.03 2139
9683.96 2170
9684.89 2182
9685.82 2245
9686.75 2274
9687.67 2327
9688.60 2330
9689.53 2264
9690.46 2239
9691.39 2301
9692.32 2318
9693.25 2282
9694.18 2301
9695.11 2370
9696.03 2394
9696.96 2387
9697.89 2317
9698.82 2450
9699.75 2425
9700.68 2427
9701.61 2426
9702.54 2409
9703.47 2388
9704.40 2345
9705.33 2234
9706.26 2228
9707.19 2208
9708.12 2179
9709.05 2153
9709.98 2106
9710.91 2171
9711.84 2175
9712.77 2233
9713.70 2246
9714.63 2184
9715.56 2284
9716.49 2270
9717.42 2210
9718.35 2132
9719.28 2183
9720.21 2118
9721.14 2009
9722.07 2040
9723.00 2028
9723.93 1967
9724.86 1949
9725.79 1928
9726.72 1860
9727.65 1874
9728.58 1846
9729.51 1787
9730.44 1854
9731.37 1804
9732.31 1809
9733.24 1788
9734.17 1830
9735.10 1806
9736.03 1807
9736.96 1720
9737.89 1738
9738.82 1794
9739.75 1740
9740.69 1719
9741.62 1710
9742.55 1723
9743.48 1706
9744.41 1672
9745.34 1657
9746.27 1681
9747.21 1657
9748.14 1720
9749.07 1688
9750.00 1673
9750.93 1687
9751.86 1695
9752.80 1722
9753.73 1693
9754.66 1610
9755.59 1646
9756.52 1688
9757.46 1655
9758.39 1626
9759.32 1691
9760.25 1666
9761.18 1619
9762.12 1663
9763.05 1685
9763.98 1692
9764.91 1636
9765.85 1632
9766.78 1602
9767.71 1601
9768.64 1653
9769.58 1662
9770.51 1648
9771.44 1697
9772.37 1638
9773.31 1665
9774.24 1736
9775.17 1718
9776.11 1707
9777.04 1741
9777.97 1734
9778.91 1736
9779.84 1679
9780.77 1722
9781.71 1745
9782.64 1797
9783.57 1763
9784.51 1766
9785.44 1777
9786.37 1783
9787.31 1713
9788.24 1770
9789.17 1734
9790.11 1763
9791.04 1760
9791.97 1729
9792.91 1692
9793.84 1628
9794.77 1675
9795.71 1682
9796.64 1745
9797.58 1700
9798.51 1725
9799.44 1772
9800.38 1796
9801.31 1738
9802.25 1709
9803.18 1682
9804.12 1657
9805.05 1666
9805.98 1639
9806.92 1573
9807.85 1570
9808.79 1516
9809.72 1492
9810.66 1457
9811.59 1448
9812.53 1438
9813.46 1392
9814.40 1369
9815.33 1351
9816.27 1408
9817.20 1348
9818.14 1318
9819.07 1330
9820.01 1368
9820.94 1337
9821.88 1316
9822.81 1296
9823.75 1267
9824.68 1271
9825.62 1297
9826.55 1355
9827.49 1297
9828.42 1330
9829.36 1278
9830.29 1311
9831.23 1305
9832.17 1275
9833.10 1256
9834.04 1276
9834.97 1254
9835.91 1270
9836.84 1306
9837.78 1261
9838.72 1321
9839.65 1320
9840.59 1295
9841.52 1247
9842.46 1277
9843.40 1291
9844.33 1303
9845.27 1295
9846.20 1305
9847.14 1265
9848.08 1297
9849.01 1295
9849.95 1267
9850.89 1285
9851.82 1265
9852.76 1270
9853.70 1294
9854.63 1305
9855.57 1266
9856.51 1298
9857.44 1301
9858.38 1275
9859.32 1272
9860.25 1303
9861.19 1251
9862.13 1297
9863.07 1223
9864.00 1210
9864.94 1249
9865.88 1275
9866.81 1273
9867.75 1254
9868.69 1222
9869.63 1206
9870.56 1234
9871.50 1263
9872.44 1283
9873.38 1194
9874.31 1257
9875.25 1243
9876.19 1174
9877.13 1299
9878.07 1279
9879.00 1295
9879.94 1264
9880.88 1223
9881.82 1251
9882.75 1207
9883.69 1207
9884.63 1238
9885.57 1211
9886.51 1217
9887.45 1217
9888.38 1266
9889.32 1174
9890.26 1199
9891.20 1201
9892.14 1249
9893.08 1184
9894.01 1210
9894.95 1231
9895.89 1185
9896.83 1217
9897.77 1195
9898.71 1228
9899.65 1223
9900.59 1231
9901.52 1223
9902.46 1181
9903.40 1212
9904.34 1221
9905.28 1225
9906.22 1204
9907.16 1272
9908.10 1271
9909.04 1247
9909.98 1178
9910.92 1261
9911.86 1227
9912.80 1239
9913.73 1254
9914.67 1236
9915.61 1153
9916.55 1224
9917.49 1225
9918.43 1265
9919.37 1242
9920.31 1302
9921.25 1335
9922.19 1397
9923.13 1480
9924.07 1511
9925.01 1538
9925.95 1578
9926.89 1583
9927.83 1607
9928.77 1647
9929.71 1608
9930.65 1583
9931.59 1534
9932.53 1544
9933.47 1500
9934.41 1442
9935.36 1376
9936.30 1341
9937.24 1356
9938.18 1343
9939.12 1245
9940.06 1313
9941.00 1266
9941.94 1229
9942.88 1244
9943.82 1245
9944.76 1286
9945.70 1336
9946.64 1340
9947.59 1384
9948.53 1497
9949.47 1439
9950.41 1441
9951.35 1473
9952.29 1478
9953.23 1445
9954.17 1452
9955.12 1410
9956.06 1304
9957.00 1265
9957.94 1338
9958.88 1337
9959.82 1268
9960.77 1264
9961.71 1177
9962.65 1173
9963.59 1174
9964.53 1136
9965.48 1127
9966.42 1132
9967.36 1114
9968.30 1092
9969.24 1061
9970.19 1059
9971.13 1094
9972.07 1087
9973.01 1025
9973.95 1034
9974.90 1049
9975.84 1076
9976.78 1033
9977.72 1045
9978.67 1084
9979.61 1043
9980.55 1043
9981.50 997
9982.44 1063
9983.38 1088
9984.32 1073
9985.27 1086
9986.21 1038
9987.15 1098
9988.10 1071
9989.04 1053
9989.98 1085
9990.92 1038
9991.87 1020
9992.81 1027
9993.75 1041
9994.70 1024
9995.64 999
9996.58 1022
9997.53 1046
9998.47 1039
9999.41 1079
10000.36 1055
10001.30 1004
10002.25 991
10003.19 1033
10004.13 1012
10005.08 960
10006.02 998
10006.96 1029
10007.91 1011
10008.85 994
10009.80 1016
10010.74 1026
10011.68 981
10012.63 976
10013.57 1011
10014.52 999
10015.46 1014
10016.41 995
10017.35 1055
10018.29 974
10019.24 999
10020.18 987
10021.13 987
10022.07 986
10023.02 967
10023.96 962
10024.91 965
10025.85 975
10026.80 1006
10027.74 993
10028.69 1016
10029.63 1011
10030.58 952
10031.52 1005
10032.47 1013
10033.41 1004
10034.36 967
10035.30 972
10036.25 971
10037.19 933
10038.14 938
10039.08 967
10040.03 960
10040.97 989
10041.92 962
10042.87 981
10043.81 959
10044.76 911
10045.70 926
10046.65 947
10047.59 975
10048.54 923
10049.49 904
10050.43 905
10051.38 1004
10052.32 925
10053.27 934
10054.22 928
10055.16 883
10056.11 906
10057.05 903
10058.00 842
10058.95 887
10059.89 913
10060.84 903
10061.79 936
10062.73 945
10063.68 924
10064.63 911
10065.57 926
10066.52 928
10067.47 912
10068.41 920
10069.36 913
10070.31 898
10071.25 874
10072.20 915
10073.15 940
10074.10 924
10075.04 887
10075.99 880
10076.94 910
10077.88 937
10078.83 879
10079.78 909
10080.73 853
10081.67 881
10082.62 917
10083.57 872
10084.52 874
10085.46 896
10086.41 873
10087.36 940
10088.31 936
10089.25 895
10090.20 876
10091.15 897
10092.10 933
10093.05 922
10093.99 892
10094.94 863
10095.89 914
10096.84 900
10097.79 900
10098.73 910
10099.68 914
10100.63 923
10101.58 927
10102.53 919
10103.48 961
10104.42 924
10105.37 905
10106.32 916
10107.27 889
10108.22 888
10109.17 857
10110.12 904
10111.06 876
10112.01 914
10112.96 907
10113.91 889
10114.86 911
10115.81 871
10116.76 894
10117.71 890
10118.66 854
10119.61 856
10120.56 908
10121.50 899
10122.45 909
10123.40 878
10124.35 907
10125.30 913
10126.25 880
10127.20 909
10128.15 891
10129.10 892
10130.05 932
10131.00 902
10131.95 886
10132.90 902
10133.85 897
10134.80 910
10135.75 879
10136.70 905
10137.65 900
10138.60 906
10139.55 945
10140.50 917
10141.45 937
10142.40 971
10143.35 962
10144.30 967
10145.25 966
10146.20 978
10147.15 915
10148.10 923
10149.05 935
10150.00 962
10150.95 1013
10151.90 958
10152.86 966
10153.81 962
10154.76 953
10155.71 986
10156.66 983
10157.61 976
10158.56 987
10159.51 994
10160.46 995
10161.41 1000
10162.37 989
10163.32 992
10164.27 1006
10165.22 1012
10166.17 1010
10167.12 1043
10168.07 1027
10169.03 989
10169.98 1048
10170.93 1027
10171.88 1104
10172.83 1094
10173.78 1065
10174.74 1081
10175.69 1092
10176.64 1114
10177.59 1133
10178.54 1120
10179.49 1139
10180.45 1139
10181.40 1121
10182.35 1085
10183.30 1085
10184.26 1106
10185.21 1097
10186.16 1156
10187.11 1176
10188.06 1195
10189.02 1146
10189.97 1154
10190.92 1144
10191.87 1160
10192.83 1135
10193.78 1124
10194.73 1143
10195.69 1166
10196.64 1160
10197.59 1183
10198.54 1172
10199.50 1240
10200.45 1236
10201.40 1239
10202.36 1225
10203.31 1264
10204.26 1265
10205.22 1302
10206.17 1325
10207.12 1351
10208.08 1339
10209.03 1344
10209.98 1327
10210.94 1343
10211.89 1367
10212.84 1275
10213.80 1266
10214.75 1283
10215.70 1302
10216.66 1284
10217.61 1290
10218.56 1277
10219.52 1238
10220.47 1224
10221.43 1190
10222.38 1228
10223.33 1197
10224.29 1188
10225.24 1173
10226.20 1168
10227.15 1212
10228.11 1208
10229.06 1183
10230.01 1299
10230.97 1337
10231.92 1373
10232.88 1463
10233.83 1453
10234.79 1481
10235.74 1484
10236.70 1467
10237.65 1497
10238.60 1470
10239.56 1445
10240.51 1409
10241.47 1442
10242.42 1415
10243.38 1325
10244.33 1324
10245.29 1294
10246.24 1278
10247.20 1311
10248.15 1287
10249.11 1226
10250.07 1208
10251.02 1257
10251.98 1232
10252.93 1181
10253.89 1180
10254.84 1238
10255.80 1145
10256.75 1101
10257.71 1160
10258.67 1106
10259.62 1090
10260.58 1121
10261.53 1092
10262.49 1078
10263.44 1131
10264.40 1071
10265.36 1095
10266.31 1072
10267.27 1100
10268.22 1078
10269.18 1135
10270.14 1055
10271.09 1107
10272.05 1088
10273.01 1088
10273.96 1131
10274.92 1132
10275.87 1070
10276.83 1108
10277.79 1101
10278.74 1088
10279.70 1003
10280.66 1000
10281.61 1023
10282.57 990
10283.53 963
10284.49 997
10285.44 1026
10286.40 980
10287.36 976
10288.31 982
10289.27 1023
10290.23 995
10291.18 998
10292.14 1007
10293.10 1007
10294.06 1029
10295.01 1028
10295.97 985
10296.93 980
10297.89 977
10298.84 918
10299.80 939
10300.76 970
10301.72 955
10302.67 948
10303.63 949
10304.59 967
10305.55 956
10306.51 914
10307.46 933
10308.42 968
10309.38 981
10310.34 925
10311.30 974
10312.25 954
10313.21 967
10314.17 980
10315.13 986
10316.09 982
10317.05 944
10318.00 978
10318.96 997
10319.92 936
10320.88 971
10321.84 961
10322.80 966
10323.76 996
10324.71 980
10325.67 926
10326.63 928
10327.59 924
10328.55 918
10329.51 923
10330.47 898
10331.43 930
10332.39 955
10333.35 940
10334.30 903
10335.26 924
10336.22 924
10337.18 912
10338.14 897
10339.10 910
10340.06 914
10341.02 907
10341.98 920
10342.94 889
10343.90 885
10344.86 936
10345.82 926
10346.78 856
10347.74 922
10348.70 896
10349.66 917
10350.62 925
10351.58 910
10352.54 894
10353.50 847
10354.46 887
10355.42 880
10356.38 869
10357.34 859
10358.30 852
10359.26 872
10360.22 837
10361.18 863
10362.14 864
10363.10 873
10364.06 862
10365.02 840
10365.98 848
10366.94 831
10367.90 835
10368.87 816
10369.83 873
10370.79 827
10371.75 836
10372.71 855
10373.67 818
10374.63 839
10375.59 873
10376.55 824
10377.51 798
10378.48 828
10379.44 816
10380.40 789
10381.36 840
10382.32 804
10383.28 808
10384.24 856
10385.21 805
10386.17 794
10387.13 808
10388.09 801
10389.05 761
10390.01 806
10390.98 774
10391.94 815
10392.90 853
10393.86 826
10394.82 827
10395.79 830
10396.75 842
10397.71 809
10398.67 816
10399.63 795
10400.60 831
10401.56 811
10402.52 824
10403.48 810
10404.45 833
10405.41 860
10406.37 808
10407.33 797
10408.30 775
10409.26 771
10410.22 821
10411.18 810
10412.15 826
10413.11 852
10414.07 818
10415.04 846
10416.00 899
10416.96 890
10417.93 895
10418.89 917
10419.85 908
10420.81 901
10421.78 883
10422.74 883
10423.70 895
10424.67 883
10425.63 888
10426.59 861
10427.56 882
10428.52 869
10429.49 846
10430.45 850
10431.41 802
10432.38 762
10433.34 845
10434.30 826
10435.27 827
10436.23 817
10437.20 775
10438.16 795
10439.12 762
10440.09 765
10441.05 815
10442.02 779
10442.98 786
10443.94 749
10444.91 742
10445.87 808
10446.84 806
10447.80 774
10448.77 774
10449.73 741
10450.70 777
10451.66 773
10452.63 783
10453.59 783
10454.55 795
10455.52 810
10456.48 796
10457.45 782
10458.41 806
10459.38 802
10460.34 792
10461.31 804
10462.27 788
10463.24 774
10464.20 761
10465.17 761
10466.14 786
10467.10 764
10468.07 772
10469.03 789
10470.00 796
10470.96 808
10471.93 749
10472.89 815
10473.86 807
10474.82 785
10475.79 753
10476.76 780
10477.72 811
10478.69 857
10479.65 835
10480.62 823
10481.59 820
10482.55 821
10483.52 852
10484.48 857
10485.45 845
10486.42 789
10487.38 793
10488.35 834
10489.32 801
10490.28 789
10491.25 813
10492.21 836
10493.18 831
10494.15 792
10495.11 768
10496.08 801
10497.05 808
10498.01 819
10498.98 829
10499.95 778
10500.92 782
10501.88 810
10502.85 810
10503.82 838
10504.78 804
10505.75 843
10506.72 834
10507.68 855
10508.65 814
10509.62 829
10510.59 835
10511.55 819
10512.52 785
10513.49 803
10514.46 819
10515.42 770
10516.39 824
10517.36 874
10518.33 852
10519.29 819
10520.26 800
10521.23 839
10522.20 834
10523.17 806
10524.13 818
10525.10 853
10526.07 826
10527.04 846
10528.01 826
10528.97 874
10529.94 837
10530.91 838
10531.88 785
10532.85 827
10533.82 837
10534.78 833
10535.75 853
10536.72 867
10537.69 870
10538.66 888
10539.63 908
10540.60 935
10541.56 896
10542.53 875
10543.50 919
10544.47 868
10545.44 866
10546.41 853
10547.38 866
10548.35 846
10549.32 842
10550.29 857
10551.25 844
10552.22 825
10553.19 861
10554.16 880
10555.13 842
10556.10 903
10557.07 907
10558.04 938
10559.01 909
10559.98 940
10560.95 937
10561.92 980
10562.89 973
10563.86 954
10564.83 975
10565.80 933
10566.77 912
10567.74 908
10568.71 871
10569.68 928
10570.65 875
10571.62 886
10572.59 915
10573.56 875
10574.53 898
10575.50 869
10576.47 899
10577.44 905
10578.41 896
10579.38 858
10580.35 897
10581.32 879
10582.29 876
10583.26 873
10584.23 882
10585.21 908
10586.18 928
10587.15 900
10588.12 890
10589.09 907
10590.06 955
10591.03 970
10592.00 908
10592.97 908
10593.94 901
10594.92 933
10595.89 896
10596.86 881
10597.83 925
10598.80 926
10599.77 925
10600.74 946
10601.71 991
10602.69 972
10603.66 981
10604.63 1000
10605.60 993
10606.57 969
10607.54 1012
10608.52 1033
10609.49 1048
10610.46 1071
10611.43 1075
10612.40 1041
10613.38 1047
10614.35 1033
10615.32 1006
10616.29 1004
10617.27 969
10618.24 987
10619.21 964
10620.18 950
10621.15 948
10622.13 922
10623.10 908
10624.07 951
10625.04 899
10626.02 947
10626.99 915
10627.96 914
10628.94 945
10629.91 893
10630.88 926
10631.85 926
10632.83 945
10633.80 893
10634.77 982
10635.75 966
10636.72 959
10637.69 993
10638.67 981
10639.64 957
10640.61 982
10641.59 963
10642.56 996
10643.53 961
10644.51 919
10645.48 884
10646.45 865
10647.43 922
10648.40 897
10649.37 911
10650.35 922
10651.32 856
10652.30 835
10653.27 860
10654.24 822
10655.22 833
10656.19 831
10657.16 874
10658.14 853
10659.11 818
10660.09 809
10661.06 843
10662.04 825
10663.01 840
10663.98 813
10664.96 818
10665.93 797
10666.91 799
10667.88 838
10668.86 825
10669.83 831
10670.81 816
10671.78 894
10672.76 832
10673.73 791
10674.71 824
10675.68 825
10676.66 834
10677.63 855
10678.61 839
10679.58 865
10680.56 817
10681.53 818
10682.51 826
10683.48 833
10684.46 837
10685.43 779
10686.41 822
10687.38 790
10688.36 792
10689.33 828
10690.31 815
10691.28 798
10692.26 772
10693.24 779
10694.21 807
10695.19 838
10696.16 804
10697.14 840
10698.12 778
10699.09 784
10700.07 833
10701.04 808
10702.02 782
10703.00 810
10703.97 810
10704.95 811
10705.92 786
10706.90 838
10707.88 794
10708.85 801
10709.83 794
10710.81 792
10711.78 809
10712.76 794
10713.74 760
10714.71 742
10715.69 796
10716.67 786
10717.64 766
10718.62 803
10719.60 791
10720.57 755
10721.55 783
10722.53 761
10723.50 782
10724.48 794
10725.46 756
10726.44 766
10727.41 782
10728.39 758
10729.37 743
10730.35 814
10731.32 764
10732.30 732
10733.28 758
10734.26 773
10735.23 747
10736.21 755
10737.19 779
10738.17 777
10739.14 753
10740.12 723
10741.10 762
10742.08 765
10743.06 785
10744.03 745
10745.01 764
10745.99 773
10746.97 807
10747.95 822
10748.92 777
10749.90 779
10750.88 778
10751.86 784
10752.84 768
10753.82 757
10754.79 750
10755.77 748
10756.75 745
10757.73 772
10758.71 766
10759.69 769
10760.67 766
10761.65 777
10762.62 787
10763.60 745
10764.58 769
10765.56 806
10766.54 738
10767.52 766
10768.50 813
10769.48 782
10770.46 810
10771.44 809
10772.42 839
10773.39 788
10774.37 794
10775.35 746
10776.33 816
10777.31 800
10778.29 810
10779.27 727
10780.25 803
10781.23 837
10782.21 817
10783.19 768
10784.17 767
10785.15 830
10786.13 821
10787.11 830
10788.09 829
10789.07 791
10790.05 760
10791.03 817
10792.01 851
10792.99 819
10793.97 762
10794.95 801
10795.93 802
10796.91 835
10797.89 776
10798.87 773
10799.85 819
10800.83 861
10801.82 784
10802.80 777
10803.78 808
10804.76 785
10805.74 824
10806.72 792
10807.70 817
10808.68 818
10809.66 809
10810.64 818
10811.62 781
10812.61 785
10813.59 797
10814.57 826
10815.55 811
10816.53 856
10817.51 807
10818.49 838
10819.47 806
10820.46 796
10821.44 820
10822.42 825
10823.40 824
10824.38 840
10825.36 806
10826.35 788
10827.33 830
10828.31 849
10829.29 842
10830.27 811
10831.25 815
10832.24 825
10833.22 782
10834.20 823
10835.18 816
10836.17 827
10837.15 830
10838.13 817
10839.11 818
10840.09 844
10841.08 845
10842.06 806
10843.04 851
10844.02 949
10845.01 882
10845.99 912
10846.97 874
10847.96 888
10848.94 884
10849.92 933
10850.90 935
10851.89 986
10852.87 936
10853.85 965
10854.84 933
10855.82 975
10856.80 942
10857.78 971
10858.77 918
10859.75 873
10860.73 952
10861.72 940
10862.70 955
10863.68 946
10864.67 940
10865.65 945
10866.64 982
10867.62 905
10868.60 960
10869.59 896
10870.57 910
10871.55 936
10872.54 953
10873.52 919
10874.51 949
10875.49 928
10876.47 919
10877.46 957
10878.44 948
10879.43 966
10880.41 924
10881.39 935
10882.38 909
10883.36 928
10884.35 1004
10885.33 993
10886.32 993
10887.30 995
10888.29 990
10889.27 986
10890.25 954
10891.24 963
10892.22 978
10893.21 951
10894.19 1016
10895.18 1060
10896.16 1050
10897.15 1037
10898.13 1071
10899.12 1054
10900.10 1047
10901.09 1054
10902.07 1042
10903.06 1058
10904.04 1054
10905.03 1033
10906.01 1045
10907.00 1058
10907.99 1096
10908.97 1113
10909.96 1106
10910.94 1129
10911.93 1153
10912.91 1169
10913.90 1177
10914.88 1160
10915.87 1130
10916.86 1141
10917.84 1146
10918.83 1216
10919.81 1206
10920.80 1209
10921.79 1155
10922.77 1198
10923.76 1217
10924.74 1225
10925.73 1229
10926.72 1253
10927.70 1219
10928.69 1230
10929.68 1264
10930.66 1213
10931.65 1230
10932.64 1250
10933.62 1278
10934.61 1272
10935.60 1276
10936.58 1265
10937.57 1312
10938.56 1311
10939.54 1357
10940.53 1359
10941.52 1357
10942.50 1359
10943.49 1330
10944.48 1384
10945.47 1433
10946.45 1484
10947.44 1460
10948.43 1503
10949.41 1554
10950.40 1594
10951.39 1570
10952.38 1633
10953.36 1672
10954.35 1718
10955.34 1802
10956.33 1897
10957.31 1883
10958.30 1853
10959.29 1889
10960.28 1880
10961.27 1863
10962.25 1856
10963.24 1853
10964.23 1843
10965.22 1805
10966.21 1729
10967.19 1736
10968.18 1680
10969.17 1682
10970.16 1638
10971.15 1607
10972.13 1641
10973.12 1624
10974.11 1603
10975.10 1608
10976.09 1623
10977.08 1639
10978.07 1607
10979.05 1610
10980.04 1597
10981.03 1569
10982.02 1593
10983.01 1633
10984.00 1665
10984.99 1631
10985.98 1607
10986.96 1652
10987.95 1680
10988.94 1765
10989.93 1747
10990.92 1847
10991.91 1875
10992.90 1961
10993.89 2025
10994.88 2117
10995.87 2155
10996.86 2248
10997.85 2331
10998.84 2426
10999.83 2382
11000.82 2414
11001.81 2391
11002.79 2315
11003.78 2213
11004.77 2214
11005.76 2158
11006.75 2099
11007.74 2036
11008.73 1891
11009.72 1859
11010.71 1779
11011.70 1700
11012.69 1613
11013.68 1602
11014.67 1558
11015.67 1517
11016.66 1489
11017.65 1465
11018.64 1449
11019.63 1433
11020.62 1402
11021.61 1402
11022.60 1382
11023.59 1371
11024.58 1370
11025.57 1343
11026.56 1394
11027.55 1330
11028.54 1339
11029.53 1360
11030.52 1341
11031.52 1328
11032.51 1289
11033.50 1329
11034.49 1340
11035.48 1297
11036.47 1281
11037.46 1270
11038.45 1293
11039.45 1263
11040.44 1293
11041.43 1267
11042.42 1251
11043.41 1271
11044.40 1254
11045.39 1242
11046.39 1245
11047.38 1201
11048.37 1206
11049.36 1222
11050.35 1196
11051.35 1134
11052.34 1124
11053.33 1175
11054.32 1170
11055.31 1193
11056.31 1166
11057.30 1191
11058.29 1238
11059.28 1248
11060.27 1220
11061.27 1184
11062.26 1194
11063.25 1185
11064.24 1204
11065.24 1227
11066.23 1187
11067.22 1197
11068.21 1248
11069.21 1277
11070.20 1205
11071.19 1245
11072.19 1254
11073.18 1230
11074.17 1225
11075.16 1240
11076.16 1234
11077.15 1260
11078.14 1226
11079.14 1207
11080.13 1177
11081.12 1217
11082.12 1201
11083.11 1250
11084.10 1231
11085.10 1163
11086.09 1158
11087.08 1187
11088.08 1205
11089.07 1223
11090.06 1181
11091.06 1154
11092.05 1147
11093.04 1163
11094.04 1164
11095.03 1126
11096.03 1120
11097.02 1112
11098.01 1108
11099.01 1087
11100.00 1119
11101.00 1145
11101.99 1108
11102.98 1127
11103.98 1112
11104.97 1087
11105.97 1118
11106.96 1142
11107.96 1131
11108.95 1115
11109.95 1092
11110.94 1074
11111.93 1058
11112.93 1108
11113.92 1072
11114.92 1084
11115.91 1050
11116.91 1114
11117.90 1097
11118.90 1103
11119.89 1084
11120.89 1122
11121.88 1115
11122.88 1074
11123.87 1058
11124.87 1055
11125.86 1115
11126.86 1106
11127.85 1103
11128.85 1091
11129.84 1073
11130.84 1139
11131.84 1117
11132.83 1069
11133.83 1057
11134.82 1089
11135.82 1048
11136.81 1062
11137.81 1060
11138.81 1016
11139.80 1058
11140.80 1114
11141.79 1077
11142.79 1045
11143.79 1095
11144.78 1067
11145.78 1070
11146.77 1076
11147.77 1087
11148.77 1078
11149.76 1113
11150.76 1126
11151.75 1019
11152.75 1044
11153.75 1088
11154.74 1085
11155.74 1060
11156.74 1050
11157.73 1060
11158.73 1054
11159.73 1039
11160.72 1058
11161.72 1057
11162.72 999
11163.71 1027
11164.71 1019
11165.71 1039
11166.71 1070
11167.70 1030
11168.70 1067
11169.70 1065
11170.69 1028
11171.69 1054
11172.69 1077
11173.69 991
11174.68 1026
11175.68 1013
11176.68 991
11177.68 963
11178.67 1017
11179.67 1046
11180.67 1005
11181.67 996
11182.66 1003
11183.66 1014
11184.66 1047
11185.66 1002
11186.66 985
11187.65 1042
11188.65 1013
11189.65 1049
11190.65 1050
11191.65 976
11192.64 1004
11193.64 1048
11194.64 1086
11195.64 1039
11196.64 1006
11197.64 1037
11198.63 1034
11199.63 1068
11200.63 1048
11201.63 1068
11202.63 1037
11203.63 1035
11204.63 1010
11205.63 1026
11206.62 1052
11207.62 1060
11208.62 1042
11209.62 1033
11210.62 1050
11211.62 1028
11212.62 1079
11213.62 1073
11214.62 1096
11215.62 1083
11216.61 1042
11217.61 1103
11218.61 1070
11219.61 1024
11220.61 1026
11221.61 1044
11222.61 1012
11223.61 1086
11224.61 1049
11225.61 1110
11226.61 1093
11227.61 1139
11228.61 1115
11229.61 1131
11230.61 1125
11231.61 1072
11232.61 1121
11233.61 1112
11234.61 1147
11235.61 1139
11236.61 1194
11237.61 1161
11238.61 1149
11239.61 1118
11240.61 1133
11241.61 1109
11242.61 1175
11243.61 1149
11244.61 1141
11245.61 1182
11246.61 1180
11247.61 1137
11248.62 1154
11249.62 1151
11250.62 1187
11251.62 1230
11252.62 1209
11253.62 1219
11254.62 1201
11255.62 1221
11256.62 1169
11257.62 1174
11258.62 1191
11259.63 1243
11260.63 1273
11261.63 1216
11262.63 1219
11263.63 1262
11264.63 1287
11265.63 1264
11266.64 1325
11267.64 1305
11268.64 1319
11269.64 1330
11270.64 1318
11271.64 1278
11272.65 1336
11273.65 1366
11274.65 1364
11275.65 1326
11276.65 1328
11277.65 1322
11278.66 1384
11279.66 1413
11280.66 1375
11281.66 1350
11282.67 1278
11283.67 1285
11284.67 1286
11285.67 1340
11286.67 1311
11287.68 1266
11288.68 1286
11289.68 1279
11290.68 1211
11291.69 1230
11292.69 1184
11293.69 1158
11294.70 1233
11295.70 1225
11296.70 1192
11297.70 1191
11298.71 1202
11299.71 1179
11300.71 1213
11301.72 1149
11302.72 1149
11303.72 1182
11304.72 1210
11305.73 1172
11306.73 1205
11307.73 1231
11308.74 1261
11309.74 1278
11310.74 1238
11311.75 1256
11312.75 1250
11313.76 1220
11314.76 1222
11315.76 1284
11316.77 1276
11317.77 1336
11318.77 1257
11319.78 1318
11320.78 1288
11321.79 1283
11322.79 1403
11323.79 1328
11324.80 1284
11325.80 1308
11326.81 1319
11327.81 1348
11328.81 1334
11329.82 1284
11330.82 1287
11331.83 1248
11332.83 1275
11333.84 1252
11334.84 1311
11335.85 1310
11336.85 1333
11337.85 1376
11338.86 1392
11339.86 1347
11340.87 1366
11341.87 1364
11342.88 1327
11343.88 1341
11344.89 1376
11345.89 1396
11346.90 1335
11347.90 1313
11348.91 1305
11349.91 1384
11350.92 1342
11351.92 1338
11352.93 1303
11353.94 1287
11354.94 1314
11355.95 1355
11356.95 1331
11357.96 1333
11358.96 1318
11359.97 1331
11360.97 1299
11361.98 1264
11362.99 1348
11363.99 1353
11365.00 1324
11366.00 1359
11367.01 1356
11368.02 1360
11369.02 1371
11370.03 1375
11371.03 1359
11372.04 1324
11373.05 1343
11374.05 1309
11375.06 1318
11376.06 1328
11377.07 1343
11378.08 1327
11379.08 1341
11380.09 1354
11381.10 1354
11382.10 1363
11383.11 1368
11384.12 1370
11385.12 1342
11386.13 1390
11387.14 1411
11388.14 1398
11389.15 1358
11390.16 1393
11391.17 1350
11392.17 1339
11393.18 1384
11394.19 1407
11395.19 1417
11396.20 1406
11397.21 1423
11398.22 1404
11399.22 1398
11400.23 1438
11401.24 1418
11402.25 1431
11403.25 1434
11404.26 1452
11405.27 1430
11406.28 1482
11407.28 1436
11408.29 1474
11409.30 1424
11410.31 1519
11411.31 1556
11412.32 1482
11413.33 1499
11414.34 1521
11415.35 1502
11416.35 1525
11417.36 1481
11418.37 1528
11419.38 1534
11420.39 1578
11421.40 1585
11422.40 1473
11423.41 1550
11424.42 1530
11425.43 1580
11426.44 1596
11427.45 1600
11428.46 1571
11429.46 1593
11430.47 1646
11431.48 1611
11432.49 1576
11433.50 1601
11434.51 1596
11435.52 1615
11436.53 1651
11437.54 1610
11438.54 1643
11439.55 1696
11440.56 1660
11441.57 1624
11442.58 1603
11443.59 1667
11444.60 1645
11445.61 1602
11446.62 1704
11447.63 1724
11448.64 1689
11449.65 1685
11450.66 1674
11451.67 1721
11452.68 1659
11453.69 1756
11454.70 1757
11455.71 1748
11456.72 1753
11457.73 1771
11458.74 1751
11459.75 1781
11460.76 1761
11461.77 1754
11462.78 1856
11463.79 1860
11464.80 1827
11465.81 1886
11466.82 1879
11467.83 1901
11468.84 1875
11469.85 1951
11470.86 1920
11471.87 1957
11472.88 1971
11473.89 1964
11474.90 2033
11475.91 2082
11476.92 2111
11477.93 2113
11478.95 2138
11479.96 2055
11480.97 2167
11481.98 2202
11482.99 2203
11484.00 2270
11485.01 2318
11486.02 2350
11487.03 2390
11488.05 2349
11489.06 2359
11490.07 2438
11491.08 2395
11492.09 2435
11493.10 2552
11494.11 2552
11495.13 2592
11496.14 2639
11497.15 2665
11498.16 2602
11499.17 2675
11500.18 2749
11501.20 2869
11502.21 2882
11503.22 2875
11504.23 2893
11505.24 3117
11506.26 3076
11507.27 3148
11508.28 3198
11509.29 3304
11510.30 3273
11511.32 3444
11512.33 3509
11513.34 3625
11514.35 3631
11515.37 3805
11516.38 3993
11517.39 4142
11518.40 4230
11519.42 4345
11520.43 4466
11521.44 4735
11522.45 4816
11523.47 4858
11524.48 5026
11525.49 5179
11526.51 5395
11527.52 5593
11528.53 5743
11529.55 6087
11530.56 6470
11531.57 6859
11532.59 7275
11533.60 7639
11534.61 8115
11535.63 8563
11536.64 9030
11537.65 9168
11538.67 9344
11539.68 9471
11540.69 9501
11541.71 9282
11542.72 9110
11543.73 8713
11544.75 8448
11545.76 8063
11546.78 7593
11547.79 7238
11548.80 6786
11549.82 6398
11550.83 5977
11551.85 5541
11552.86 5301
11553.87 5040
11554.89 4744
11555.90 4526
11556.92 4275
11557.93 4056
11558.95 3958
11559.96 3790
11560.97 3639
11561.99 3612
11563.00 3548
11564.02 3496
11565.03 3512
11566.05 3382
11567.06 3271
11568.08 3348
11569.09 3328
11570.11 3236
11571.12 3238
11572.14 3266
11573.15 3259
11574.17 3218
11575.18 3172
11576.20 3177
11577.21 3158
11578.23 3173
11579.24 3096
11580.26 3080
11581.27 3068
11582.29 3015
11583.30 2977
11584.32 2869
11585.33 2903
11586.35 2906
11587.37 2888
11588.38 2946
11589.40 2972
11590.41 2940
11591.43 2950
11592.44 2986
11593.46 3164
11594.48 3099
11595.49 3119
11596.51 3162
11597.52 3366
11598.54 3362
11599.56 3322
11600.57 3368
11601.59 3417
11602.61 3356
11603.62 3274
11604.64 3229
11605.66 3236
11606.67 3215
11607.69 3124
11608.70 3129
11609.72 3128
11610.74 3070
11611.75 3004
11612.77 3031
11613.79 3064
11614.81 3053
11615.82 3073
11616.84 3066
11617.86 3106
11618.87 3030
11619.89 2948
11620.91 2964
11621.92 2902
11622.94 2846
11623.96 2820
11624.98 2837
11625.99 2780
11627.01 2678
11628.03 2688
11629.05 2654
11630.06 2660
11631.08 2584
11632.10 2607
11633.12 2529
11634.13 2473
11635.15 2491
11636.17 2467
11637.19 2503
11638.20 2423
11639.22 2423
11640.24 2394
11641.26 2279
11642.28 2330
11643.29 2347
11644.31 2308
11645.33 2243
11646.35 2272
11647.37 2214
11648.39 2184
11649.40 2130
11650.42 2119
11651.44 2189
11652.46 2173
11653.48 2129
11654.50 2086
11655.51 2037
11656.53 2073
11657.55 2012
11658.57 2033
11659.59 1982
11660.61 1982
11661.63 1979
11662.65 1957
11663.67 1951
11664.68 1897
11665.70 1887
11666.72 1882
11667.74 1814
11668.76 1826
11669.78 1788
11670.80 1852
11671.82 1863
11672.84 1842
11673.86 1811
11674.88 1821
11675.90 1809
11676.92 1828
11677.94 1824
11678.96 1758
11679.98 1777
11680.99 1779
11682.01 1758
11683.03 1747
11684.05 1732
11685.07 1741
11686.09 1745
11687.11 1697
11688.13 1668
11689.15 1668
11690.17 1748
11691.19 1688
11692.21 1671
11693.24 1633
11694.26 1616
11695.28 1597
11696.30 1598
11697.32 1617
11698.34 1612
11699.36 1587
11700.38 1572
11701.40 1559
11702.42 1503
11703.44 1536
11704.46 1534
11705.48 1507
11706.50 1476
11707.52 1481
11708.54 1468
11709.57 1475
11710.59 1463
11711.61 1462
11712.63 1399
11713.65 1421
11714.67 1429
11715.69 1406
11716.71 1455
11717.73 1351
11718.76 1344
11719.78 1363
11720.80 1334
11721.82 1368
11722.84 1359
11723.86 1369
11724.89 1352
11725.91 1312
11726.93 1320
11727.95 1243
11728.97 1233
11729.99 1278
11731.02 1303
11732.04 1297
11733.06 1234
11734.08 1304
11735.10 1276
11736.13 1268
11737.15 1263
11738.17 1203
11739.19 1226
11740.22 1261
11741.24 1227
11742.26 1195
11743.28 1197
11744.30 1221
11745.33 1140
11746.35 1144
11747.37 1180
11748.40 1190
11749.42 1121
11750.44 1131
11751.46 1151
11752.49 1140
11753.51 1126
11754.53 1097
11755.56 1147
11756.58 1126
11757.60 1118
11758.62 1091
11759.65 1115
11760.67 1108
11761.69 1080
11762.72 1073
11763.74 1080
11764.76 1120
11765.79 1088
11766.81 1157
11767.83 1095
11768.86 1080
11769.88 1075
11770.91 1085
11771.93 1110
11772.95 1062
11773.98 1079
11775.00 1091
11776.02 1084
11777.05 1132
11778.07 1074
11779.10 1095
11780.12 1050
11781.14 1095
11782.17 1061
11783.19 1103
11784.22 1045
11785.24 1023
11786.26 1036
11787.29 994
11788.31 1012
11789.34 983
11790.36 1036
11791.39 1037
11792.41 1021
11793.44 1018
11794.46 1048
11795.49 1036
11796.51 994
11797.54 1005
11798.56 1043
11799.59 1034
11800.61 1025
11801.63 973
11802.66 966
11803.69 987
11804.71 957
11805.74 1002
11806.76 984
11807.79 984
11808.81 1012
11809.84 950
11810.86 1003
11811.89 993
11812.91 967
11813.94 990
11814.96 996
11815.99 975
11817.01 1012
11818.04 1020
11819.07 996
11820.09 971
11821.12 1024
11822.14 1037
11823.17 1042
11824.20 1034
11825.22 1036
11826.25 1052
11827.27 1027
11828.30 1020
11829.33 1025
11830.35 1017
11831.38 1012
11832.40 999
11833.43 1003
11834.46 1001
11835.48 965
11836.51 978
11837.54 971
11838.56 989
11839.59 1030
11840.62 1007
11841.64 952
11842.67 999
11843.70 982
11844.72 977
11845.75 987
11846.78 987
11847.80 1026
11848.83 1042
11849.86 1046
11850.89 981
11851.91 1018
11852.94 995
11853.97 1029
11854.99 1027
11856.02 1009
11857.05 1013
11858.08 1066
11859.10 1045
11860.13 1038
11861.16 1062
11862.19 1054
11863.21 1035
11864.24 1020
11865.27 1091
11866.30 1070
11867.33 1056
11868.35 1067
11869.38 1020
11870.41 1034
11871.44 1041
11872.47 1050
11873.49 1120
11874.52 1096
11875.55 1094
11876.58 1081
11877.61 1108
11878.63 1064
11879.66 1061
11880.69 1141
11881.72 1125
11882.75 1138
11883.78 1145
11884.81 1156
11885.83 1125
11886.86 1111
11887.89 1145
11888.92 1227
11889.95 1164
11890.98 1223
11892.01 1213
11893.04 1208
11894.06 1237
11895.09 1259
11896.12 1275
11897.15 1339
11898.18 1353
11899.21 1301
11900.24 1415
11901.27 1422
11902.30 1445
11903.33 1431
11904.36 1485
11905.39 1508
11906.42 1408
11907.45 1393
11908.48 1422
11909.50 1411
11910.53 1405
11911.56 1409
11912.59 1423
11913.62 1381
11914.65 1332
11915.68 1338
11916.71 1328
11917.74 1354
11918.77 1357
11919.80 1335
11920.83 1340
11921.86 1366
11922.89 1372
11923.92 1392
11924.95 1426
11925.99 1424
11927.02 1419
11928.05 1451
11929.08 1477
11930.11 1511
11931.14 1488
11932.17 1488
11933.20 1498
11934.23 1465
11935.26 1492
11936.29 1427
11937.32 1431
11938.35 1384
11939.38 1402
11940.41 1367
11941.45 1289
11942.48 1321
11943.51 1313
11944.54 1246
11945.57 1234
11946.60 1246
11947.63 1206
11948.66 1226
11949.70 1198
11950.73 1208
11951.76 1189
11952.79 1176
11953.82 1170
11954.85 1190
11955.88 1201
11956.92 1169
11957.95 1193
11958.98 1165
11960.01 1156
11961.04 1128
11962.08 1168
11963.11 1112
11964.14 1098
11965.17 1132
11966.20 1147
11967.24 1142
11968.27 1147
11969.30 1133
11970.33 1152
11971.36 1163
11972.40 1162
11973.43 1167
11974.46 1109
11975.49 1150
11976.53 1097
11977.56 1125
11978.59 1124
11979.62 1154
11980.66 1135
11981.69 1203
11982.72 1182
11983.76 1148
11984.79 1162
11985.82 1204
11986.85 1179
11987.89 1185
11988.92 1142
11989.95 1151
11990.99 1208
11992.02 1204
11993.05 1214
11994.09 1178
11995.12 1198
11996.15 1192
11997.19 1179
11998.22 1173
11999.25 1183
12000.29 1206
12001.32 1195
12002.35 1179
12003.39 1259
12004.42 1236
12005.46 1266
12006.49 1220
12007.52 1231
12008.56 1275
12009.59 1239
12010.63 1275
12011.66 1266
12012.69 1300
12013.73 1278
12014.76 1273
12015.80 1295
12016.83 1316
12017.86 1333
12018.90 1330
12019.93 1346
12020.97 1353
12022.00 1309
12023.04 1312
12024.07 1324
12025.11 1295
12026.14 1274
12027.18 1287
12028.21 1337
12029.25 1295
12030.28 1303
12031.32 1321
12032.35 1334
12033.39 1290
12034.42 1327
12035.46 1300
12036.49 1343
12037.53 1318
12038.56 1304
12039.60 1265
12040.63 1272
12041.67 1342
12042.70 1305
12043.74 1287
12044.77 1247
12045.81 1286
12046.84 1299
12047.88 1285
12048.92 1275
12049.95 1286
12050.99 1285
12052.02 1278
12053.06 1287
12054.09 1311
12055.13 1327
12056.17 1297
12057.20 1342
12058.24 1283
12059.27 1286
12060.31 1297
12061.35 1330
12062.38 1279
12063.42 1281
12064.46 1230
12065.49 1266
12066.53 1178
12067.56 1205
12068.60 1185
12069.64 1201
12070.67 1171
12071.71 1194
12072.75 1210
12073.78 1200
12074.82 1191
12075.86 1177
12076.89 1200
12077.93 1171
12078.97 1179
12080.01 1177
12081.04 1209
12082.08 1175
12083.12 1200
12084.15 1114
12085.19 1182
12086.23 1204
12087.27 1181
12088.30 1160
12089.34 1163
12090.38 1200
12091.41 1151
12092.45 1200
12093.49 1154
12094.53 1256
12095.57 1175
12096.60 1200
12097.64 1214
12098.68 1226
12099.72 1200
12100.75 1205
12101.79 1208
12102.83 1186
12103.87 1193
12104.91 1140
12105.94 1205
12106.98 1157
12108.02 1137
12109.06 1146
12110.10 1135
12111.14 1132
12112.17 1138
12113.21 1101
12114.25 1129
12115.29 1073
12116.33 1097
12117.37 1097
12118.40 1082
12119.44 1101
12120.48 1087
12121.52 1066
12122.56 1059
12123.60 1066
12124.64 1053
12125.68 1070
12126.72 1011
12127.75 1043
12128.79 1022
12129.83 1068
12130.87 1090
12131.91 1106
12132.95 1081
12133.99 1046
12135.03 1027
12136.07 1088
12137.11 1042
12138.15 1036
12139.19 1090
12140.23 1051
12141.27 1034
12142.31 1066
12143.35 1024
12144.38 1040
12145.42 1041
12146.46 1021
12147.50 1063
12148.54 1036
12149.58 1078
12150.62 1036
12151.66 1012
12152.70 1019
12153.74 1028
12154.78 1042
12155.82 1037
12156.87 1009
12157.91 992
12158.95 989
12159.99 994
12161.03 962
12162.07 947
12163.11 995
12164.15 969
12165.19 964
12166.23 945
12167.27 966
12168.31 914
12169.35 952
12170.39 930
12171.43 945
12172.47 942
12173.52 974
12174.56 940
12175.60 938
12176.64 954
12177.68 897
12178.72 974
12179.76 953
12180.80 938
12181.85 896
12182.89 932
12183.93 959
12184.97 922
12186.01 921
12187.05 926
12188.09 918
12189.14 900
12190.18 907
12191.22 870
12192.26 919
12193.30 955
12194.34 910
12195.39 885
12196.43 909
12197.47 859
12198.51 931
12199.55 920
12200.60 889
12201.64 886
12202.68 888
12203.72 916
12204.77 924
12205.81 909
12206.85 896
12207.89 904
12208.94 882
12209.98 901
12211.02 880
12212.06 860
12213.11 836
12214.15 864
12215.19 871
12216.23 913
12217.28 904
12218.32 889
12219.36 842
12220.41 848
12221.45 860
12222.49 868
12223.54 858
12224.58 829
12225.62 900
12226.66 859
12227.71 868
12228.75 856
12229.79 881
12230.84 886
12231.88 836
12232.93 903
12233.97 912
12235.01 879
12236.06 863
12237.10 865
12238.14 883
12239.19 881
12240.23 880
12241.28 902
12242.32 886
12243.36 873
12244.41 890
12245.45 908
12246.50 847
12247.54 901
12248.58 872
12249.63 896
12250.67 825
12251.72 868
12252.76 879
12253.80 822
12254.85 828
12255.89 844
12256.94 878
12257.98 849
12259.03 831
12260.07 843
12261.12 853
12262.16 796
12263.21 833
12264.25 795
12265.30 796
12266.34 819
12267.39 791
12268.43 786
12269.48 783
12270.52 801
12271.57 776
12272.61 799
12273.66 833
12274.70 797
12275.75 793
12276.79 794
12277.84 764
12278.88 779
12279.93 811
12280.98 824
12282.02 820
12283.07 822
12284.11 784
12285.16 760
12286.20 765
12287.25 769
12288.30 772
12289.34 804
12290.39 803
12291.43 782
12292.48 791
12293.53 755
12294.57 789
12295.62 772
12296.66 803
12297.71 763
12298.76 790
12299.80 828
12300.85 725
12301.90 749
12302.94 750
12303.99 752
12305.04 719
12306.08 765
12307.13 764
12308.18 732
12309.22 722
12310.27 764
12311.32 737
12312.36 753
12313.41 739
12314.46 780
12315.50 763
12316.55 763
12317.60 737
12318.65 754
12319.69 710
12320.74 713
12321.79 735
12322.83 750
12323.88 760
12324.93 711
12325.98 745
12327.02 741
12328.07 724
12329.12 731
12330.17 742
12331.21 702
12332.26 711
12333.31 758
12334.36 747
12335.41 749
12336.45 741
12337.50 740
12338.55 720
12339.60 748
12340.65 690
12341.69 711
12342.74 716
12343.79 725
12344.84 719
12345.89 726
12346.94 757
12347.98 744
12349.03 711
12350.08 752
12351.13 742
12352.18 738
12353.23 746
12354.28 719
12355.32 733
12356.37 768
12357.42 714
12358.47 736
12359.52 750
12360.57 714
12361.62 759
12362.67 765
12363.72 715
12364.76 710
12365.81 763
12366.86 740
12367.91 747
12368.96 711
12370.01 712
12371.06 729
12372.11 709
12373.16 739
12374.21 705
12375.26 728
12376.31 750
12377.36 772
12378.41 746
12379.46 728
12380.51 703
12381.56 715
12382.61 712
12383.66 749
12384.71 728
12385.76 731
12386.81 745
12387.86 729
12388.91 718
12389.96 717
12391.01 699
12392.06 768
12393.11 754
12394.16 733
12395.21 766
12396.26 712
12397.31 739
12398.36 714
12399.41 699
12400.46 716
12401.51 702
12402.56 736
12403.61 737
12404.66 754
12405.71 707
12406.77 741
12407.82 732
12408.87 740
12409.92 731
12410.97 696
12412.02 741
12413.07 772
12414.12 725
12415.17 749
12416.23 701
12417.28 757
12418.33 784
12419.38 758
12420.43 782
12421.48 722
12422.53 729
12423.59 746
12424.64 761
12425.69 756
12426.74 779
12427.79 762
12428.84 754
12429.90 730
12430.95 764
12432.00 781
12433.05 779
12434.10 752
12435.16 794
12436.21 827
12437.26 786
12438.31 772
12439.37 777
12440.42 775
12441.47 778
12442.52 783
12443.58 753
12444.63 772
12445.68 754
12446.73 767
12447.79 811
12448.84 802
12449.89 819
12450.94 821
12452.00 804
12453.05 820
12454.10 812
12455.16 862
12456.21 882
12457.26 871
12458.31 842
12459.37 863
12460.42 945
12461.47 915
12462.53 959
12463.58 994
12464.63 962
12465.69 1023
12466.74 1086
12467.79 1086
12468.85 1146
12469.90 1136
12470.95 1147
12472.01 1231
12473.06 1256
12474.12 1264
12475.17 1242
12476.22 1300
12477.28 1302
12478.33 1306
12479.39 1286
12480.44 1293
12481.49 1201
12482.55 1196
12483.60 1196
12484.66 1197
12485.71 1169
12486.76 1132
12487.82 1066
12488.87 983
12489.93 1031
12490.98 1084
12492.04 1018
12493.09 940
12494.15 971
12495.20 937
12496.25 949
12497.31 848
12498.36 929
12499.42 928
12500.47 915
12501.53 909
12502.58 898
12503.64 866
12504.69 867
12505.75 910
12506.80 881
12507.86 873
12508.91 841
12509.97 879
12511.03 906
12512.08 906
12513.14 929
12514.19 911
12515.25 922
12516.30 883
12517.36 869
12518.41 871
12519.47 849
12520.52 872
12521.58 898
12522.64 874
12523.69 878
12524.75 852
12525.80 889
12526.86 878
12527.92 856
12528.97 845
12530.03 872
12531.08 885
12532.14 876
12533.20 861
12534.25 893
12535.31 896
12536.37 895
12537.42 904
12538.48 868
12539.54 901
12540.59 902
12541.65 932
12542.70 893
12543.76 899
12544.82 878
12545.88 932
12546.93 915
12547.99 938
12549.05 969
12550.10 971
12551.16 967
12552.22 965
12553.27 1005
12554.33 993
12555.39 999
12556.45 997
12557.50 995
12558.56 974
12559.62 939
12560.67 980
12561.73 1007
12562.79 985
12563.85 983
12564.90 977
12565.96 915
12567.02 899
12568.08 893
12569.14 899
12570.19 915
12571.25 920
12572.31 935
12573.37 902
12574.42 872
12575.48 874
12576.54 887
12577.60 912
12578.66 909
12579.72 853
12580.77 866
12581.83 904
12582.89 915
12583.95 894
12585.01 884
12586.07 901
12587.12 917
12588.18 905
12589.24 927
12590.30 920
12591.36 935
12592.42 950
12593.48 970
12594.53 935
12595.59 925
12596.65 923
12597.71 909
12598.77 890
12599.83 897
12600.89 950
12601.95 929
12603.01 947
12604.07 965
12605.13 989
12606.18 965
12607.24 964
12608.30 919
12609.36 977
12610.42 992
12611.48 997
12612.54 1023
12613.60 1042
12614.66 1050
12615.72 1066
12616.78 1056
12617.84 1108
12618.90 1084
12619.96 1122
12621.02 1152
12622.08 1140
12623.14 1114
12624.20 1187
12625.26 1177
12626.32 1148
12627.38 1164
12628.44 1209
12629.50 1237
12630.56 1191
12631.62 1208
12632.68 1210
12633.74 1176
12634.80 1162
12635.86 1173
12636.92 1160
12637.98 1152
12639.04 1141
12640.11 1142
12641.17 1057
12642.23 1053
12643.29 1071
12644.35 1019
12645.41 992
12646.47 1006
12647.53 1046
12648.59 1019
12649.65 997
12650.72 984
12651.78 1011
12652.84 1025
12653.90 1005
12654.96 995
12656.02 993
12657.08 1013
12658.14 1046
12659.21 993
12660.27 1000
12661.33 1001
12662.39 978
12663.45 1010
12664.51 995
12665.58 994
12666.64 1030
12667.70 995
12668.76 999
12669.82 980
12670.89 1012
12671.95 1030
12673.01 1050
12674.07 1016
12675.13 990
12676.20 1054
12677.26 1022
12678.32 1009
12679.38 1040
12680.45 1052
12681.51 1115
12682.57 1086
12683.63 1103
12684.70 1080
12685.76 1041
12686.82 1091
12687.88 1047
12688.95 1036
12690.01 1091
12691.07 1137
12692.14 1136
12693.20 1081
12694.26 1173
12695.32 1164
12696.39 1182
12697.45 1169
12698.51 1176
12699.58 1210
12700.64 1219
12701.70 1241
12702.77 1211
12703.83 1239
12704.89 1232
12705.96 1241
12707.02 1264
12708.08 1244
12709.15 1225
12710.21 1244
12711.28 1296
12712.34 1269
12713.40 1278
12714.47 1237
12715.53 1291
12716.59 1279
12717.66 1302
12718.72 1269
12719.79 1274
12720.85 1266
12721.92 1307
12722.98 1294
12724.04 1272
12725.11 1267
12726.17 1276
12727.24 1320
12728.30 1331
12729.37 1347
12730.43 1385
12731.49 1404
12732.56 1391
12733.62 1382
12734.69 1375
12735.75 1340
12736.82 1300
12737.88 1341
12738.95 1333
12740.01 1319
12741.08 1321
12742.14 1274
12743.21 1299
12744.27 1316
12745.34 1237
12746.40 1215
12747.47 1221
12748.53 1196
12749.60 1214
12750.66 1209
12751.73 1176
12752.79 1209
12753.86 1224
12754.93 1217
12755.99 1204
12757.06 1180
12758.12 1191
12759.19 1171
12760.25 1113
12761.32 1106
12762.39 1147
12763.45 1176
12764.52 1054
12765.58 1044
12766.65 1086
12767.72 1059
12768.78 1033
12769.85 1041
12770.91 1039
12771.98 1044
12773.05 1032
12774.11 1040
12775.18 1046
12776.25 1002
12777.31 1020
12778.38 1016
12779.45 1001
12780.51 1006
12781.58 1005
12782.65 1004
12783.71 942
12784.78 949
12785.85 990
12786.91 971
12787.98 942
12789.05 962
12790.11 961
12791.18 925
12792.25 895
12793.31 919
12794.38 923
12795.45 950
12796.52 930
12797.58 946
12798.65 914
12799.72 933
12800.79 889
12801.85 893
12802.92 914
12803.99 888
12805.06 915
12806.12 937
12807.19 950
12808.26 924
12809.33 894
12810.39 954
12811.46 953
12812.53 932
12813.60 955
12814.67 913
12815.73 921
12816.80 901
12817.87 915
12818.94 875
12820.01 885
12821.08 919
12822.14 918
12823.21 955
12824.28 851
12825.35 890
12826.42 937
12827.49 911
12828.55 912
12829.62 884
12830.69 910
12831.76 922
12832.83 914
12833.90 930
12834.97 886
12836.04 897
12837.11 913
12838.17 852
12839.24 865
12840.31 834
12841.38 852
12842.45 871
12843.52 881
12844.59 834
12845.66 863
12846.73 876
12847.80 851
12848.87 847
12849.94 844
12851.01 826
12852.08 797
12853.14 808
12854.21 835
12855.28 846
12856.35 818
12857.42 821
12858.49 819
12859.56 799
12860.63 812
12861.70 819
12862.77 807
12863.84 767
12864.91 791
12865.98 796
12867.05 768
12868.12 738
12869.19 753
12870.26 789
12871.34 753
12872.41 748
12873.48 834
12874.55 796
12875.62 763
12876.69 798
12877.76 803
12878.83 781
12879.90 749
12880.97 795
12882.04 779
12883.11 788
12884.18 779
12885.25 756
12886.33 768
12887.40 772
12888.47 704
12889.54 757
12890.61 756
12891.68 736
12892.75 724
12893.82 767
12894.89 718
12895.97 733
12897.04 732
12898.11 711
12899.18 751
12900.25 708
12901.32 717
12902.40 724
12903.47 745
12904.54 689
12905.61 701
12906.68 712
12907.75 716
12908.83 701
12909.90 696
12910.97 698
12912.04 704
12913.11 720
12914.19 687
12915.26 684
12916.33 684
12917.40 716
12918.48 705
12919.55 697
12920.62 673
12921.69 686
12922.77 716
12923.84 677
12924.91 636
12925.98 681
12927.06 637
12928.13 658
12929.20 666
12930.27 683
12931.35 630
12932.42 651
12933.49 631
12934.57 630
12935.64 653
12936.71 634
12937.79 654
12938.86 638
12939.93 644
12941.01 653
12942.08 651
12943.15 643
12944.23 641
12945.30 616
12946.37 641
12947.45 639
12948.52 616
12949.59 622
12950.67 627
12951.74 645
12952.81 620
12953.89 643
12954.96 584
12956.04 603
12957.11 618
12958.18 646
12959.26 607
12960.33 607
12961.41 637
12962.48 607
12963.55 603
12964.63 640
12965.70 638
12966.78 611
12967.85 623
12968.93 619
12970.00 589
12971.07 613
12972.15 605
12973.22 593
12974.30 633
12975.37 619
12976.45 619
12977.52 623
12978.60 671
12979.67 601
12980.75 644
12981.82 632
12982.90 605
12983.97 603
12985.05 637
12986.12 601
12987.20 613
12988.27 627
12989.35 604
12990.42 614
12991.50 597
12992.57 609
12993.65 646
12994.73 619
12995.80 640
12996.88 616
12997.95 626
12999.03 618
13000.10 631
13001.18 610
13002.25 625
13003.33 627
13004.41 644
13005.48 659
13006.56 634
13007.63 653
13008.71 635
13009.79 655
13010.86 669
13011.94 623
13013.02 661
13014.09 624
13015.17 621
13016.24 661
13017.32 638
13018.40 651
13019.47 680
13020.55 677
13021.63 671
13022.70 648
13023.78 658
13024.86 611
13025.93 629
13027.01 633
13028.09 639
13029.16 646
13030.24 639
13031.32 658
13032.40 678
13033.47 631
13034.55 636
13035.63 650
13036.70 644
13037.78 620
13038.86 664
13039.94 685
13041.01 635
13042.09 608
13043.17 630
13044.25 635
13045.32 644
13046.40 672
13047.48 613
13048.56 639
13049.63 618
13050.71 635
13051.79 651
13052.87 637
13053.95 638
13055.02 670
13056.10 610
13057.18 618
13058.26 633
13059.34 615
13060.41 609
13061.49 587
13062.57 609
13063.65 624
13064.73 597
13065.81 628
13066.88 607
13067.96 616
13069.04 616
13070.12 591
13071.20 596
13072.28 652
13073.36 627
13074.43 562
13075.51 584
13076.59 612
13077.67 568
13078.75 613
13079.83 626
13080.91 646
13081.99 612
13083.07 622
13084.15 587
13085.23 625
13086.30 620
13087.38 594
13088.46 586
13089.54 617
13090.62 618
13091.70 617
13092.78 568
13093.86 612
13094.94 624
13096.02 592
13097.10 610
13098.18 599
13099.26 600
13100.34 616
13101.42 611
13102.50 611
13103.58 624
13104.66 605
13105.74 609
13106.82 622
13107.90 618
13108.98 563
13110.06 615
13111.14 605
13112.22 582
13113.30 613
13114.38 612
13115.46 604
13116.54 569
13117.62 610
13118.70 631
13119.78 603
13120.86 593
13121.95 614
13123.03 627
13124.11 619
13125.19 568
13126.27 630
13127.35 653
13128.43 594
13129.51 615
13130.59 646
13131.67 627
13132.76 607
13133.84 630
13134.92 615
13136.00 599
13137.08 602
13138.16 638
13139.24 620
13140.32 644
13141.41 629
13142.49 606
13143.57 629
13144.65 625
13145.73 635
13146.81 619
13147.90 629
13148.98 642
13150.06 604
13151.14 602
13152.22 618
13153.31 576
13154.39 605
13155.47 615
13156.55 574
13157.63 597
13158.72 598
13159.80 617
13160.88 650
13161.96 630
13163.05 589
13164.13 620
13165.21 621
13166.29 633
13167.38 611
13168.46 635
13169.54 597
13170.62 613
13171.71 580
13172.79 620
13173.87 628
13174.96 595
13176.04 626
13177.12 605
13178.20 621
13179.29 634
13180.37 621
13181.45 654
13182.54 609
13183.62 604
13184.70 616
13185.79 615
13186.87 594
13187.95 599
13189.04 614
13190.12 578
13191.20 607
13192.29 589
13193.37 610
13194.46 607
13195.54 602
13196.62 621
13197.71 625
13198.79 611
13199.88 631
13200.96 627
13202.04 622
13203.13 598
13204.21 605
13205.30 610
13206.38 622
13207.46 613
13208.55 636
13209.63 646
13210.72 642
13211.80 656
13212.89 627
13213.97 653
13215.05 619
13216.14 619
13217.22 674
13218.31 624
13219.39 629
13220.48 618
13221.56 640
13222.65 599
13223.73 654
13224.82 676
13225.90 664
13226.99 614
13228.07 636
13229.16 598
13230.24 628
13231.33 666
13232.41 621
13233.50 647
13234.58 632
13235.67 612
13236.76 630
13237.84 644
13238.93 623
13240.01 666
13241.10 639
13242.18 635
13243.27 680
13244.35 678
13245.44 653
13246.53 634
13247.61 642
13248.70 627
13249.78 689
13250.87 669
13251.96 659
13253.04 639
13254.13 675
13255.21 660
13256.30 673
13257.39 658
13258.47 667
13259.56 663
13260.65 707
13261.73 674
13262.82 625
13263.91 689
13264.99 703
13266.08 687
13267.17 716
13268.25 687
13269.34 699
13270.43 690
13271.51 684
13272.60 695
13273.69 719
13274.77 741
13275.86 686
13276.95 709
13278.04 708
13279.12 722
13280.21 750
13281.30 734
13282.38 733
13283.47 758
13284.56 705
13285.65 739
13286.73 738
13287.82 711
13288.91 740
13290.00 753
13291.08 777
13292.17 762
13293.26 733
13294.35 769
13295.44 732
13296.52 757
13297.61 760
13298.70 791
13299.79 808
13300.88 831
13301.96 810
13303.05 767
13304.14 796
13305.23 793
13306.32 781
13307.41 771
13308.49 788
13309.58 776
13310.67 813
13311.76 800
13312.85 825
13313.94 817
13315.02 865
13316.11 829
13317.20 845
13318.29 850
13319.38 827
13320.47 812
13321.56 811
13322.65 796
13323.74 792
13324.82 844
13325.91 826
13327.00 831
13328.09 864
13329.18 870
13330.27 856
13331.36 869
13332.45 848
13333.54 844
13334.63 856
13335.72 871
13336.81 909
13337.90 866
13338.99 867
13340.08 849
13341.17 863
13342.26 868
13343.35 836
13344.44 856
13345.53 881
13346.61 877
13347.70 873
13348.79 899
13349.89 917
13350.98 913
13352.07 885
13353.16 891
13354.25 882
13355.34 890
13356.43 901
13357.52 919
13358.61 912
13359.70 924
13360.79 923
13361.88 924
13362.97 940
13364.06 965
13365.15 948
13366.24 949
13367.33 974
13368.42 956
13369.51 930
13370.60 924
13371.70 904
13372.79 928
13373.88 927
13374.97 847
13376.06 919
13377.15 922
13378.24 896
13379.33 896
13380.43 854
13381.52 838
13382.61 820
13383.70 832
13384.79 846
13385.88 819
13386.97 838
13388.07 844
13389.16 814
13390.25 796
13391.34 755
13392.43 799
13393.52 837
13394.62 852
13395.71 785
13396.80 791
13397.89 791
13398.98 802
13400.08 821
13401.17 781
13402.26 777
13403.35 785
13404.45 784
13405.54 785
13406.63 792
13407.72 780
13408.82 809
13409.91 792
13411.00 768
13412.09 773
13413.19 761
13414.28 777
13415.37 749
13416.46 734
13417.56 766
13418.65 794
13419.74 799
13420.84 793
13421.93 782
13423.02 773
13424.11 830
13425.21 825
13426.30 802
13427.39 800
13428.49 781
13429.58 778
13430.67 824
13431.77 814
13432.86 825
13433.95 784
13435.05 817
13436.14 843
13437.24 795
13438.33 806
13439.42 831
13440.52 828
13441.61 789
13442.70 878
13443.80 853
13444.89 803
13445.99 854
13447.08 849
13448.17 842
13449.27 821
13450.36 834
13451.46 823
13452.55 846
13453.64 840
13454.74 814
13455.83 866
13456.93 912
13458.02 841
13459.12 851
13460.21 869
13461.31 891
13462.40 885
13463.50 892
13464.59 899
13465.69 882
13466.78 843
13467.87 846
13468.97 903
13470.06 875
13471.16 898
13472.25 857
13473.35 884
13474.44 938
13475.54 884
13476.64 879
13477.73 891
13478.83 915
13479.92 915
13481.02 906
13482.11 886
13483.21 934
13484.30 952
13485.40 967
13486.49 946
13487.59 957
13488.69 918
13489.78 993
13490.88 1034
13491.97 991
13493.07 976
13494.17 966
13495.26 1010
13496.36 1022
13497.45 963
13498.55 992
13499.65 1065
13500.74 1003
13501.84 1002
13502.93 1025
13504.03 1035
13505.13 1011
13506.22 999
13507.32 1034
13508.42 1019
13509.51 937
13510.61 975
13511.71 996
13512.80 949
13513.90 935
13515.00 950
13516.09 938
13517.19 903
13518.29 904
13519.38 870
13520.48 925
13521.58 928
13522.68 906
13523.77 884
13524.87 882
13525.97 841
13527.06 828
13528.16 868
13529.26 859
13530.36 875
13531.45 843
13532.55 877
13533.65 871
13534.75 866
13535.84 841
13536.94 864
13538.04 826
13539.14 818
13540.23 854
13541.33 815
13542.43 792
13543.53 810
13544.63 804
13545.72 778
13546.82 778
13547.92 774
13549.02 787
13550.12 797
13551.22 764
13552.31 768
13553.41 786
13554.51 782
13555.61 774
13556.71 766
13557.81 715
13558.90 763
13560.00 749
13561.10 750
13562.20 766
13563.30 762
13564.40 726
13565.50 761
13566.60 755
13567.69 736
13568.79 763
13569.89 776
13570.99 720
13572.09 725
13573.19 760
13574.29 778
13575.39 765
13576.49 728
13577.59 744
13578.69 717
13579.79 738
13580.89 801
13581.98 743
13583.08 712
13584.18 760
13585.28 726
13586.38 771
13587.48 727
13588.58 735
13589.68 766
13590.78 722
13591.88 772
13592.98 743
13594.08 713
13595.18 732
13596.28 756
13597.38 764
13598.48 786
13599.58 757
13600.68 785
13601.78 756
13602.88 791
13603.98 800
13605.08 795
13606.18 767
13607.29 740
13608.39 754
13609.49 782
13610.59 727
13611.69 754
13612.79 791
13613.89 759
13614.99 796
13616.09 753
13617.19 763
13618.29 748
13619.39 792
13620.50 743
13621.60 775
13622.70 742
13623.80 735
13624.90 754
13626.00 775
13627.10 747
13628.20 749
13629.31 766
13630.41 785
13631.51 784
13632.61 736
13633.71 763
13634.81 754
13635.91 786
13637.02 761
13638.12 759
13639.22 763
13640.32 801
13641.42 792
13642.53 763
13643.63 732
13644.73 763
13645.83 747
13646.93 770
13648.04 759
13649.14 761
13650.24 721
13651.34 736
13652.45 777
13653.55 778
13654.65 779
13655.75 733
13656.85 774
13657.96 754
13659.06 725
13660.16 755
13661.27 746
13662.37 752
13663.47 754
13664.57 722
13665.68 743
13666.78 758
13667.88 769
13668.99 784
13670.09 780
13671.19 801
13672.29 800
13673.40 796
13674.50 753
13675.60 781
13676.71 776
13677.81 776
13678.91 774
13680.02 750
13681.12 768
13682.23 721
13683.33 753
13684.43 757
13685.54 767
13686.64 804
13687.74 790
13688.85 783
13689.95 801
13691.06 743
13692.16 773
13693.26 807
13694.37 780
13695.47 790
13696.58 796
13697.68 805
13698.78 782
13699.89 782
13700.99 805
13702.10 819
13703.20 821
13704.31 814
13705.41 795
13706.51 791
13707.62 853
13708.72 844
13709.83 854
13710.93 849
13712.04 890
13713.14 877
13714.25 863
13715.35 850
13716.46 876
13717.56 885
13718.67 875
13719.77 890
13720.88 858
13721.98 895
13723.09 906
13724.19 901
13725.30 918
13726.40 935
13727.51 951
13728.61 929
13729.72 997
13730.83 997
13731.93 928
13733.04 961
13734.14 945
13735.25 930
13736.35 977
13737.46 985
13738.57 1010
13739.67 953
13740.78 949
13741.88 975
13742.99 1059
13744.09 1025
13745.20 1065
13746.31 1082
13747.41 1161
13748.52 1108
13749.63 1125
13750.73 1169
13751.84 1205
13752.94 1178
13754.05 1212
13755.16 1263
13756.26 1267
13757.37 1283
13758.48 1374
13759.58 1342
13760.69 1271
13761.80 1297
13762.90 1330
13764.01 1353
13765.12 1345
13766.22 1349
13767.33 1298
13768.44 1357
13769.55 1329
13770.65 1276
13771.76 1257
13772.87 1290
13773.97 1242
13775.08 1235
13776.19 1258
13777.30 1207
13778.40 1201
13779.51 1177
13780.62 1167
13781.73 1132
13782.83 1118
13783.94 1100
13785.05 1050
13786.16 1082
13787.26 1052
13788.37 995
13789.48 1010
13790.59 993
13791.70 992
13792.80 975
13793.91 944
13795.02 968
13796.13 962
13797.24 1000
13798.35 945
13799.45 921
13800.56 917
13801.67 971
13802.78 947
13803.89 902
13805.00 903
13806.10 883
13807.21 853
13808.32 879
13809.43 881
13810.54 858
13811.65 817
13812.76 849
13813.86 865
13814.97 842
13816.08 866
13817.19 861
13818.30 842
13819.41 884
13820.52 874
13821.63 841
13822.74 841
13823.85 863
13824.96 810
13826.06 807
13827.17 817
13828.28 825
13829.39 855
13830.50 832
13831.61 802
13832.72 818
13833.83 845
13834.94 852
13836.05 855
13837.16 854
13838.27 838
13839.38 852
13840.49 869
13841.60 867
13842.71 862
13843.82 854
13844.93 877
13846.04 870
13847.15 830
13848.26 832
13849.37 829
13850.48 855
13851.59 855
13852.70 890
13853.81 903
13854.92 854
13856.03 854
13857.14 871
13858.25 846
13859.37 880
13860.48 911
13861.59 860
13862.70 909
13863.81 915
13864.92 908
13866.03 907
13867.14 890
13868.25 880
13869.36 905
13870.47 938
13871.59 916
13872.70 979
13873.81 935
13874.92 939
13876.03 960
13877.14 932
13878.25 939
13879.36 963
13880.48 998
13881.59 982
13882.70 996
13883.81 969
13884.92 968
13886.03 1031
13887.15 1040
13888.26 1057
13889.37 1035
13890.48 1078
13891.59 1096
13892.71 1072
13893.82 1089
13894.93 1064
13896.04 1107
13897.15 1067
13898.27 1090
13899.38 983
13900.49 1063
13901.60 1069
13902.72 1055
13903.83 1042
13904.94 1008
13906.05 984
13907.17 980
13908.28 958
13909.39 947
13910.50 970
13911.62 934
13912.73 912
13913.84 887
13914.95 897
13916.07 918
13917.18 933
13918.29 883
13919.41 856
13920.52 891
13921.63 866
13922.75 888
13923.86 882
13924.97 846
13926.09 866
13927.20 876
13928.31 904
13929.43 849
13930.54 847
13931.65 839
13932.77 852
13933.88 889
13934.99 866
13936.11 862
13937.22 873
13938.34 831
13939.45 843
13940.56 862
13941.68 849
13942.79 824
13943.91 847
13945.02 807
13946.13 819
13947.25 840
13948.36 775
13949.48 809
13950.59 830
13951.70 822
13952.82 797
13953.93 803
13955.05 762
13956.16 791
13957.28 795
13958.39 778
13959.51 808
13960.62 818
13961.74 820
13962.85 805
13963.97 788
13965.08 798
13966.20 844
13967.31 785
13968.43 790
13969.54 805
13970.66 831
13971.77 835
13972.89 837
13974.00 789
13975.12 822
13976.23 791
13977.35 847
13978.46 832
13979.58 846
13980.69 824
13981.81 775
13982.92 810
13984.04 781
13985.16 800
13986.27 826
13987.39 808
13988.50 777
13989.62 828
13990.74 795
13991.85 834
13992.97 837
13994.08 839
13995.20 820
13996.32 797
13997.43 819
13998.55 822
13999.66 801
14000.78 799
14001.90 816
14003.01 800
14004.13 826
14005.25 812
14006.36 835
14007.48 819
14008.60 811
14009.71 786
14010.83 796
14011.95 829
14013.06 828
14014.18 838
14015.30 791
14016.41 813
14017.53 858
14018.65 835
14019.76 843
14020.88 828
14022.00 832
14023.12 859
14024.23 883
14025.35 837
14026.47 796
14027.59 879
14028.70 866
14029.82 858
14030.94 888
14032.06 898
14033.17 901
14034.29 868
14035.41 891
14036.53 843
14037.64 838
14038.76 884
14039.88 915
14041.00 912
14042.11 928
14043.23 897
14044.35 899
14045.47 901
14046.59 888
14047.71 905
14048.82 929
14049.94 948
14051.06 965
14052.18 930
14053.30 923
14054.42 914
14055.53 948
14056.65 983
14057.77 948
14058.89 1003
14060.01 992
14061.13 1026
14062.25 1050
14063.36 1064
14064.48 1036
14065.60 995
14066.72 1048
14067.84 1078
14068.96 1086
14070.08 1109
14071.20 1137
14072.32 1107
14073.44 1135
14074.55 1143
14075.67 1135
14076.79 1124
14077.91 1149
14079.03 1150
14080.15 1131
14081.27 1144
14082.39 1170
14083.51 1197
14084.63 1172
14085.75 1207
14086.87 1171
14087.99 1206
14089.11 1160
14090.23 1163
14091.35 1140
14092.47 1172
14093.59 1177
14094.71 1185
14095.83 1149
14096.95 1192
14098.07 1230
14099.19 1150
14100.31 1185
14101.43 1133
14102.55 1126
14103.67 1124
14104.79 1117
14105.91 1149
14107.03 1164
14108.15 1078
14109.27 1083
14110.39 1100
14111.51 1114
14112.64 1053
14113.76 1054
14114.88 1081
14116.00 1050
14117.12 1008
14118.24 958
14119.36 1010
14120.48 1017
14121.60 1044
14122.72 987
14123.85 962
14124.97 927
14126.09 931
14127.21 956
14128.33 942
14129.45 924
14130.57 934
14131.70 925
14132.82 907
14133.94 917
14135.06 909
14136.18 910
14137.30 911
14138.43 901
14139.55 886
14140.67 923
14141.79 849
14142.91 879
14144.03 884
14145.16 879
14146.28 856
14147.40 866
14148.52 889
14149.65 860
14150.77 834
14151.89 844
14153.01 887
14154.13 834
14155.26 902
14156.38 881
14157.50 877
14158.62 844
14159.75 860
14160.87 881
14161.99 878
14163.12 869
14164.24 869
14165.36 855
14166.48 818
14167.61 831
14168.73 836
14169.85 854
14170.98 846
14172.10 827
14173.22 805
14174.35 857
14175.47 821
14176.59 844
14177.72 788
14178.84 826
14179.96 805
14181.09 821
14182.21 832
14183.33 822
14184.46 818
14185.58 775
14186.70 839
14187.83 759
14188.95 821
14190.07 787
14191.20 792
14192.32 778
14193.45 824
14194.57 778
14195.69 782
14196.82 726
14197.94 769
14199.07 769
14200.19 760
14201.32 752
14202.44 765
14203.56 782
14204.69 764
14205.81 791
14206.94 765
14208.06 753
14209.19 732
14210.31 774
14211.44 756
14212.56 752
14213.69 723
14214.81 740
14215.93 763
14217.06 720
14218.18 726
14219.31 730
14220.43 740
14221.56 715
14222.68 719
14223.81 711
14224.94 695
14226.06 692
14227.19 715
14228.31 722
14229.44 708
14230.56 696
14231.69 719
14232.81 688
14233.94 673
14235.06 678
14236.19 680
14237.32 709
14238.44 697
14239.57 714
14240.69 727
14241.82 693
14242.94 692
14244.07 733
14245.20 698
14246.32 705
14247.45 680
14248.57 691
14249.70 696
14250.83 634
14251.95 670
14253.08 695
14254.21 671
14255.33 657
14256.46 692
14257.59 660
14258.71 674
14259.84 646
14260.97 662
14262.09 648
14263.22 636
14264.35 626
14265.47 661
14266.60 677
14267.73 641
14268.85 663
14269.98 639
14271.11 653
14272.23 590
14273.36 664
14274.49 631
14275.62 636
14276.74 629
14277.87 645
14279.00 619
14280.12 608
14281.25 625
14282.38 626
14283.51 588
14284.63 647
14285.76 673
14286.89 631
14288.02 627
14289.15 618
14290.27 637
14291.40 664
14292.53 626
14293.66 593
14294.78 621
14295.91 609
14297.04 573
14298.17 606
14299.30 621
14300.42 582
14301.55 607
14302.68 602
14303.81 580
14304.94 588
14306.07 575
14307.19 559
14308.32 575
14309.45 595
14310.58 575
14311.71 619
14312.84 601
14313.97 568
14315.10 580
14316.22 545
14317.35 565
14318.48 561
14319.61 572
14320.74 606
14321.87 599
14323.00 593
14324.13 586
14325.26 580
14326.39 565
14327.51 579
14328.64 572
14329.77 567
14330.90 546
14332.03 584
14333.16 593
14334.29 546
14335.42 580
14336.55 561
14337.68 560
14338.81 568
14339.94 574
14341.07 567
14342.20 553
14343.33 561
14344.46 567
14345.59 569
14346.72 554
14347.85 562
14348.98 567
14350.11 574
14351.24 558
14352.37 545
14353.50 533
14354.63 553
14355.76 563
14356.89 578
14358.02 558
14359.15 529
14360.28 563
14361.41 555
14362.54 527
14363.67 538
14364.80 526
14365.94 540
14367.07 528
14368.20 515
14369.33 549
14370.46 544
14371.59 565
14372.72 564
14373.85 560
14374.98 571
14376.11 556
14377.25 572
14378.38 582
14379.51 544
14380.64 557
14381.77 602
14382.90 585
14384.03 575
14385.16 550
14386.30 578
14387.43 554
14388.56 556
14389.69 535
14390.82 562
14391.95 586
14393.09 581
14394.22 561
14395.35 571
14396.48 587
14397.61 540
14398.75 603
14399.88 575
14401.01 615
14402.14 546
14403.27 563
14404.41 580
14405.54 597
14406.67 556
14407.80 579
14408.94 601
14410.07 607
14411.20 592
14412.33 600
14413.47 616
14414.60 577
14415.73 572
14416.87 596
14418.00 606
14419.13 611
14420.26 624
14421.40 594
14422.53 589
14423.66 574
14424.80 637
14425.93 604
14427.06 653
14428.20 632
14429.33 626
14430.46 611
14431.59 628
14432.73 629
14433.86 636
14435.00 651
14436.13 623
14437.26 652
14438.40 666
14439.53 662
14440.66 645
14441.80 656
14442.93 622
14444.06 644
14445.20 629
14446.33 642
14447.47 660
14448.60 640
14449.73 652
14450.87 638
14452.00 671
14453.14 670
14454.27 676
14455.41 664
14456.54 684
14457.67 705
14458.81 714
14459.94 716
14461.08 725
14462.21 720
14463.35 730
14464.48 741
14465.62 699
14466.75 700
14467.89 706
14469.02 763
14470.15 735
14471.29 731
14472.42 703
14473.56 731
14474.69 678
14475.83 699
14476.96 691
14478.10 726
14479.24 768
14480.37 725
14481.51 714
14482.64 704
14483.78 701
14484.91 706
14486.05 729
14487.18 679
14488.32 700
14489.45 661
14490.59 695
14491.73 679
14492.86 683
14494.00 660
14495.13 694
14496.27 682
14497.40 679
14498.54 693
14499.68 670
14500.81 680
14501.95 674
14503.08 655
14504.22 664
14505.36 666
14506.49 686
14507.63 665
14508.77 648
14509.90 662
14511.04 639
14512.18 612
14513.31 618
14514.45 624
14515.58 628
14516.72 608
14517.86 622
14519.00 586
14520.13 619
14521.27 593
14522.41 601
14523.54 595
14524.68 618
14525.82 624
14526.95 640
14528.09 597
14529.23 589
14530.37 625
14531.50 591
14532.64 577
14533.78 580
14534.91 596
14536.05 550
14537.19 595
14538.33 583
14539.46 553
14540.60 601
14541.74 609
14542.88 576
14544.02 580
14545.15 583
14546.29 594
14547.43 580
14548.57 573
14549.70 535
14550.84 578
14551.98 607
14553.12 605
14554.26 595
14555.39 543
14556.53 557
14557.67 588
14558.81 580
14559.95 550
14561.09 547
14562.22 568
14563.36 587
14564.50 556
14565.64 567
14566.78 599
14567.92 590
14569.06 581
14570.20 541
14571.33 585
14572.47 574
14573.61 574
14574.75 593
14575.89 566
14577.03 575
14578.17 587
14579.31 608
14580.45 613
14581.59 577
14582.72 595
14583.86 601
14585.00 628
14586.14 597
14587.28 612
14588.42 601
14589.56 594
14590.70 607
14591.84 613
14592.98 614
14594.12 594
14595.26 643
14596.40 616
14597.54 604
14598.68 579
14599.82 606
14600.96 637
14602.10 604
14603.24 597
14604.38 637
14605.52 620
14606.66 611
14607.80 640
14608.94 643
14610.08 641
14611.22 640
14612.36 652
14613.50 643
14614.64 653
14615.78 622
14616.92 658
14618.06 659
14619.20 699
14620.34 669
14621.49 671
14622.63 661
14623.77 678
14624.91 721
14626.05 664
14627.19 701
14628.33 684
14629.47 751
14630.61 741
14631.75 725
14632.90 665
14634.04 732
14635.18 705
14636.32 684
14637.46 652
14638.60 647
14639.74 674
14640.88 681
14642.03 708
14643.17 675
14644.31 622
14645.45 613
14646.59 647
14647.73 611
14648.88 601
14650.02 565
14651.16 591
14652.30 582
14653.44 571
14654.59 597
14655.73 574
14656.87 540
14658.01 579
14659.16 537
14660.30 559
14661.44 569
14662.58 519
14663.72 557
14664.87 570
14666.01 566
14667.15 553
14668.29 509
14669.44 531
14670.58 545
14671.72 538
14672.87 526
14674.01 540
14675.15 538
14676.29 544
14677.44 524
14678.58 566
14679.72 505
14680.87 518
14682.01 535
14683.15 489
14684.30 502
14685.44 478
14686.58 492
14687.73 511
14688.87 495
14690.01 495
14691.16 493
14692.30 510
14693.44 488
14694.59 491
14695.73 495
14696.87 505
14698.02 504
14699.16 474
14700.30 483
14701.45 485
14702.59 526
14703.74 506
14704.88 512
14706.02 483
14707.17 475
14708.31 507
14709.46 465
14710.60 468
14711.75 478
14712.89 468
14714.03 490
14715.18 469
14716.32 491
14717.47 478
14718.61 467
14719.76 503
14720.90 459
14722.05 474
14723.19 498
14724.34 485
14725.48 456
14726.63 478
14727.77 451
14728.92 473
14730.06 492
14731.21 483
14732.35 472
14733.50 470
14734.64 477
14735.79 478
14736.93 500
14738.08 480
14739.22 485
14740.37 470
14741.51 474
14742.66 470
14743.80 493
14744.95 472
14746.09 490
14747.24 444
14748.39 431
14749.53 505
14750.68 463
14751.82 458
14752.97 480
14754.11 483
14755.26 486
14756.41 468
14757.55 486
14758.70 477
14759.85 465
14760.99 449
14762.14 471
14763.28 489
14764.43 461
14765.58 460
14766.72 453
14767.87 468
14769.02 459
14770.16 475
14771.31 473
14772.46 456
14773.60 483
14774.75 499
14775.90 456
14777.04 436
14778.19 437
14779.34 433
14780.48 441
14781.63 433
14782.78 461
14783.92 479
14785.07 464
14786.22 447
14787.37 467
14788.51 460
14789.66 450
14790.81 450
14791.96 429
14793.10 437
14794.25 407
14795.40 447
14796.54 471
14797.69 442
14798.84 452
14799.99 446
14801.14 416
14802.28 436
14803.43 453
14804.58 445
14805.73 422
14806.88 424
14808.02 415
14809.17 464
14810.32 438
14811.47 412
14812.62 396
14813.76 425
14814.91 445
14816.06 430
14817.21 441
14818.36 421
14819.51 416
14820.65 430
14821.80 417
14822.95 407
14824.10 410
14825.25 429
14826.40 428
14827.55 421
14828.69 381
14829.84 419
14830.99 422
14832.14 416
14833.29 381
14834.44 419
14835.59 422
14836.74 433
14837.89 414
14839.04 385
14840.19 406
14841.33 434
14842.48 414
14843.63 418
14844.78 390
14845.93 393
14847.08 409
14848.23 386
14849.38 414
14850.53 392
14851.68 393
14852.83 404
14853.98 386
14855.13 395
14856.28 396
14857.43 422
14858.58 419
14859.73 413
14860.88 439
14862.03 433
14863.18 420
14864.33 418
14865.48 410
14866.63 421
14867.78 411
14868.93 373
14870.08 372
14871.23 405
14872.38 398
14873.53 415
14874.68 389
14875.83 386
14876.98 378
14878.14 416
14879.29 413
14880.44 419
14881.59 418
14882.74 425
14883.89 400
14885.04 419
14886.19 411
14887.34 389
14888.49 415
14889.64 390
14890.80 389
14891.95 384
14893.10 375
14894.25 403
14895.40 374
14896.55 396
14897.70 392
14898.86 413
14900.01 393
14901.16 368
14902.31 390
14903.46 421
14904.61 388
14905.77 379
14906.92 368
14908.07 381
14909.22 393
14910.37 391
14911.53 352
14912.68 391
14913.83 383
14914.98 394
14916.13 387
14917.29 386
14918.44 370
14919.59 392
14920.74 412
14921.90 371
14923.05 357
14924.20 378
14925.35 414
14926.51 417
14927.66 363
14928.81 369
14929.96 384
14931.12 404
14932.27 376
14933.42 396
14934.57 388
14935.73 372
14936.88 370
14938.03 390
14939.19 374
14940.34 376
14941.49 353
14942.65 383
14943.80 395
14944.95 400
14946.11 365
14947.26 387
14948.41 388
14949.57 392
14950.72 380
14951.87 378
14953.03 377
14954.18 375
14955.33 412
14956.49 392
14957.64 387
14958.80 364
14959.95 399
14961.10 359
14962.26 373
14963.41 381
14964.57 352
14965.72 386
14966.87 375
14968.03 371
14969.18 379
14970.34 387
14971.49 383
14972.65 401
14973.80 377
14974.95 391
14976.11 398
14977.26 375
14978.42 383
14979.57 361
14980.73 359
14981.88 373
14983.04 374
14984.19 376
14985.35 403
14986.50 376
14987.66 393
14988.81 374
14989.97 377
14991.12 393
14992.28 359
14993.43 372
14994.59 366
14995.74 354
14996.90 367
14998.05 380
14999.21 392
15000.36 388
15001.52 353
15002.67 371
15003.83 374
15004.99 379
15006.14 367
15007.30 397
15008.45 365
15009.61 371
15010.76 380
15011.92 356
15013.08 346
15014.23 365
15015.39 378
15016.54 375
15017.70 360
15018.86 353
15020.01 356
15021.17 329
15022.32 357
15023.48 346
15024.64 366
15025.79 343
15026.95 328
15028.11 339
15029.26 367
15030.42 347
15031.58 350
15032.73 361
15033.89 357
15035.05 353
15036.20 351
15037.36 377
15038.52 370
15039.67 362
15040.83 377
15041.99 413
15043.15 355
15044.30 366
15045.46 346
15046.62 391
15047.77 338
15048.93 357
15050.09 371
15051.25 371
15052.40 354
15053.56 344
15054.72 360
15055.88 365
15057.03 373
15058.19 363
15059.35 384
15060.51 391
15061.66 346
15062.82 368
15063.98 356
15065.14 335
15066.30 367
15067.45 382
15068.61 373
15069.77 378
15070.93 361
15072.09 357
15073.24 387
15074.40 352
15075.56 341
15076.72 343
15077.88 361
15079.04 330
15080.20 327
15081.35 370
15082.51 363
15083.67 352
15084.83 344
15085.99 343
15087.15 385
15088.31 366
15089.46 375
15090.62 372
15091.78 382
15092.94 389
15094.10 389
15095.26 343
15096.42 345
15097.58 364
15098.74 355
15099.90 357
15101.06 366
15102.22 386
15103.37 346
15104.53 352
15105.69 340
15106.85 368
15108.01 364
15109.17 357
15110.33 352
15111.49 381
15112.65 375
15113.81 348
15114.97 343
15116.13 388
15117.29 347
15118.45 372
15119.61 356
15120.77 342
15121.93 355
15123.09 370
15124.25 363
15125.41 352
15126.57 379
15127.73 391
15128.89 393
15130.05 363
15131.21 379
15132.37 356
15133.53 376
15134.69 387
15135.86 384
15137.02 375
15138.18 371
15139.34 382
15140.50 369
15141.66 379
15142.82 354
15143.98 382
15145.14 359
15146.30 396
15147.46 374
15148.63 354
15149.79 381
15150.95 372
15152.11 361
15153.27 375
15154.43 347
15155.59 362
15156.75 359
15157.92 377
15159.08 351
15160.24 339
15161.40 384
15162.56 382
15163.72 403
15164.89 382
15166.05 376
15167.21 386
15168.37 374
15169.53 379
15170.69 396
15171.86 351
15173.02 364
15174.18 410
15175.34 387
15176.51 413
15177.67 387
15178.83 377
15179.99 406
15181.15 382
15182.32 392
15183.48 424
15184.64 419
15185.80 433
15186.97 413
15188.13 431
15189.29 425
15190.46 419
15191.62 390
15192.78 418
15193.94 405
15195.11 403
15196.27 416
15197.43 390
15198.60 412
15199.76 412
15200.92 424
15202.08 409
15203.25 423
15204.41 390
15205.57 409
15206.74 432
15207.90 420
15209.06 434
15210.23 451
15211.39 458
15212.56 435
15213.72 443
15214.88 433
15216.05 452
15217.21 458
15218.37 456
15219.54 450
15220.70 440
15221.87 445
15223.03 446
15224.19 455
15225.36 485
15226.52 444
15227.69 474
15228.85 477
15230.01 480
15231.18 512
15232.34 495
15233.51 472
15234.67 477
15235.84 445
15237.00 481
15238.16 504
15239.33 459
15240.49 480
15241.66 457
15242.82 483
15243.99 461
15245.15 485
15246.32 474
15247.48 463
15248.65 467
15249.81 499
15250.98 451
15252.14 440
15253.31 468
15254.47 494
15255.64 476
15256.80 447
15257.97 435
15259.13 429
15260.30 436
15261.46 423
15262.63 436
15263.80 422
15264.96 434
15266.13 422
15267.29 392
15268.46 409
15269.62 437
15270.79 448
15271.96 421
15273.12 426
15274.29 426
15275.45 414
15276.62 410
15277.79 396
15278.95 381
15280.12 421
15281.28 423
15282.45 409
15283.62 402
15284.78 386
15285.95 400
15287.12 411
15288.28 401
15289.45 377
15290.62 429
15291.78 400
15292.95 436
15294.12 400
15295.28 410
15296.45 407
15297.62 413
15298.78 424
15299.95 419
15301.12 412
15302.28 418
15303.45 419
15304.62 417
15305.78 411
15306.95 415
15308.12 407
15309.29 397
15310.45 406
15311.62 375
15312.79 400
15313.96 396
15315.12 413
15316.29 436
15317.46 422
15318.63 413
15319.79 421
15320.96 397
15322.13 399
15323.30 415
15324.46 400
15325.63 414
15326.80 435
15327.97 427
15329.14 434
15330.30 425
15331.47 416
15332.64 421
15333.81 426
15334.98 416
15336.14 407
15337.31 419
15338.48 422
15339.65 426
15340.82 409
15341.99 418
15343.16 421
15344.32 430
15345.49 415
15346.66 440
15347.83 452
15349.00 449
15350.17 431
15351.34 431
15352.51 444
15353.67 449
15354.84 436
15356.01 419
15357.18 432
15358.35 440
15359.52 467
15360.69 453
15361.86 439
15363.03 437
15364.20 420
15365.37 464
15366.54 426
15367.71 425
15368.87 446
15370.04 463
15371.21 470
15372.38 445
15373.55 449
15374.72 451
15375.89 435
15377.06 447
15378.23 440
15379.40 431
15380.57 441
15381.74 410
15382.91 434
15384.08 418
15385.25 414
15386.42 418
15387.59 417
15388.76 408
15389.93 424
15391.10 425
15392.27 426
15393.44 437
15394.62 403
15395.79 409
15396.96 401
15398.13 450
15399.30 433
15400.47 426
15401.64 416
15402.81 414
15403.98 436
15405.15 415
15406.32 426
15407.49 421
15408.66 424
15409.84 401
15411.01 386
15412.18 405
15413.35 376
15414.52 381
15415.69 396
15416.86 412
15418.03 424
15419.21 397
15420.38 417
15421.55 389
15422.72 397
15423.89 388
15425.06 385
15426.24 366
15427.41 380
15428.58 375
15429.75 383
15430.92 384
15432.09 376
15433.27 386
15434.44 372
15435.61 383
15436.78 380
15437.96 399
15439.13 373
15440.30 400
15441.47 372
15442.64 364
15443.82 379
15444.99 393
15446.16 382
15447.33 389
15448.51 404
15449.68 392
15450.85 383
15452.02 383
15453.20 391
15454.37 378
15455.54 353
15456.72 378
15457.89 397
15459.06 382
15460.23 404
15461.41 352
15462.58 395
15463.75 365
15464.93 394
15466.10 372
15467.27 367
15468.45 384
15469.62 386
15470.79 362
15471.97 414
15473.14 401
15474.31 389
15475.49 393
15476.66 392
15477.83 400
15479.01 408
15480.18 394
15481.36 416
15482.53 387
15483.70 369
15484.88 392
15486.05 405
15487.23 412
15488.40 392
15489.57 407
15490.75 393
15491.92 364
15493.10 381
15494.27 380
15495.44 384
15496.62 397
15497.79 403
15498.97 390
15500.14 385
15501.32 360
15502.49 393
15503.67 393
15504.84 403
15506.02 431
15507.19 421
15508.36 380
15509.54 399
15510.71 393
15511.89 390
15513.06 398
15514.24 402
15515.41 408
15516.59 360
15517.77 403
15518.94 411
15520.12 394
15521.29 391
15522.47 401
15523.64 418
15524.82 455
15525.99 396
15527.17 430
15528.34 410
15529.52 411
15530.69 419
15531.87 418
15533.05 415
15534.22 416
15535.40 418
15536.57 385
15537.75 404
15538.93 425
15540.10 423
15541.28 418
15542.45 444
15543.63 431
15544.81 403
15545.98 425
15547.16 411
15548.33 420
15549.51 413
15550.69 418
15551.86 427
15553.04 418
15554.22 423
15555.39 409
15556.57 418
15557.75 416
15558.92 418
15560.10 432
15561.28 426
15562.45 460
15563.63 459
15564.81 453
15565.99 413
15567.16 424
15568.34 470
15569.52 458
15570.69 453
15571.87 458
15573.05 466
15574.23 462
15575.40 483
15576.58 474
15577.76 450
15578.93 454
15580.11 466
15581.29 458
15582.47 459
15583.65 428
15584.82 468
15586.00 498
15587.18 477
15588.36 488
15589.53 456
15590.71 492
15591.89 484
15593.07 489
15594.25 490
15595.42 490
15596.60 488
15597.78 514
15598.96 484
15600.14 482
15601.32 490
15602.49 506
15603.67 474
15604.85 511
15606.03 517
15607.21 493
15608.39 540
15609.56 541
15610.74 533
15611.92 515
15613.10 515
15614.28 522
15615.46 511
15616.64 547
15617.82 562
15619.00 540
15620.17 544
15621.35 550
15622.53 571
15623.71 567
15624.89 571
15626.07 549
15627.25 558
15628.43 576
15629.61 589
15630.79 575
15631.97 532
15633.15 585
15634.33 613
15635.51 575
15636.69 577
15637.87 598
15639.05 614
15640.22 576
15641.40 570
15642.58 534
15643.76 540
15644.94 611
15646.12 627
15647.30 593
15648.48 593
15649.66 576
15650.85 616
15652.03 623
15653.21 617
15654.39 578
15655.57 643
15656.75 627
15657.93 619
15659.11 585
15660.29 596
15661.47 603
15662.65 609
15663.83 582
15665.01 622
15666.19 626
15667.37 589
15668.55 616
15669.73 600
15670.92 563
15672.10 587
15673.28 598
15674.46 576
15675.64 570
15676.82 577
15678.00 573
15679.18 559
15680.36 589
15681.55 584
15682.73 552
15683.91 549
15685.09 540
15686.27 546
15687.45 544
15688.63 551
15689.82 543
15691.00 573
15692.18 587
15693.36 589
15694.54 538
15695.73 569
15696.91 560
15698.09 552
15699.27 550
15700.45 616
15701.64 599
15702.82 624
15704.00 611
15705.18 581
15706.36 574
15707.55 586
15708.73 607
15709.91 607
15711.09 594
15712.28 577
15713.46 602
15714.64 557
15715.82 597
15717.01 615
15718.19 628
15719.37 614
15720.55 640
15721.74 608
15722.92 609
15724.10 600
15725.29 578
15726.47 624
15727.65 638
15728.84 649
15730.02 607
15731.20 658
15732.39 656
15733.57 662
15734.75 678
15735.94 679
15737.12 638
15738.30 679
15739.49 719
15740.67 690
15741.85 698
15743.04 669
15744.22 709
15745.40 716
15746.59 677
15747.77 679
15748.96 743
15750.14 735
15751.32 767
15752.51 707
15753.69 748
15754.88 743
15756.06 753
15757.24 746
15758.43 736
15759.61 724
15760.80 683
15761.98 727
15763.17 739
15764.35 746
15765.53 696
15766.72 715
15767.90 697
15769.09 708
15770.27 685
15771.46 695
15772.64 692
15773.83 725
15775.01 680
15776.20 658
15777.38 656
15778.57 658
15779.75 684
15780.94 650
15782.12 691
15783.31 639
15784.49 622
15785.68 642
15786.86 656
15788.05 613
15789.23 635
15790.42 629
15791.60 634
15792.79 612
15793.98 608
15795.16 622
15796.35 632
15797.53 626
15798.72 580
15799.90 594
15801.09 574
15802.28 637
15803.46 587
15804.65 585
15805.83 568
15807.02 603
15808.21 572
15809.39 577
15810.58 592
15811.76 568
15812.95 593
15814.14 562
15815.32 561
15816.51 548
15817.70 591
15818.88 574
15820.07 605
15821.26 589
15822.44 580
15823.63 560
15824.82 586
15826.00 549
15827.19 558
15828.38 586
15829.56 585
15830.75 561
15831.94 573
15833.12 557
15834.31 595
15835.50 568
15836.69 556
15837.87 603
15839.06 565
15840.25 564
15841.44 574
15842.62 587
15843.81 503
15845.00 508
15846.18 532
15847.37 568
15848.56 580
15849.75 578
15850.94 589
15852.12 554
15853.31 546
15854.50 535
15855.69 545
15856.87 563
15858.06 590
15859.25 578
15860.44 579
15861.63 567
15862.81 600
15864.00 550
15865.19 580
15866.38 540
15867.57 594
15868.76 569
15869.94 578
15871.13 587
15872.32 575
15873.51 564
15874.70 569
15875.89 602
15877.08 577
15878.26 583
15879.45 577
15880.64 592
15881.83 579
15883.02 553
15884.21 561
15885.40 606
15886.59 589
15887.78 583
15888.97 572
15890.15 567
15891.34 575
15892.53 566
15893.72 601
15894.91 588
15896.10 598
15897.29 606
15898.48 609
15899.67 621
15900.86 595
15902.05 594
15903.24 630
15904.43 609
15905.62 606
15906.81 586
15908.00 609
15909.19 632
15910.38 645
15911.57 624
15912.76 614
15913.95 651
15915.14 623
15916.33 619
15917.52 581
15918.71 648
15919.90 653
15921.09 631
15922.28 638
15923.47 599
15924.66 634
15925.85 600
15927.04 592
15928.23 574
15929.42 563
15930.61 580
15931.80 587
15932.99 588
15934.18 615
15935.38 600
15936.57 592
15937.76 579
15938.95 574
15940.14 536
15941.33 556
15942.52 565
15943.71 521
15944.90 544
15946.10 539
15947.29 543
15948.48 526
15949.67 535
15950.86 524
15952.05 518
15953.24 518
15954.44 516
15955.63 481
15956.82 497
15958.01 482
15959.20 488
15960.39 459
15961.59 466
15962.78 469
15963.97 475
15965.16 465
15966.35 452
15967.55 468
15968.74 490
15969.93 445
15971.12 431
15972.31 459
15973.51 459
15974.70 470
15975.89 456
15977.08 421
15978.28 431
15979.47 461
15980.66 425
15981.85 464
15983.05 470
15984.24 418
15985.43 441
15986.62 434
15987.82 433
15989.01 398
15990.20 419
15991.40 446
15992.59 458
15993.78 436
15994.98 448
15996.17 423
15997.36 416
15998.55 423
15999.75 446
16000.94 442
16002.13 402
16003.33 426
16004.52 396
16005.72 429
16006.91 422
16008.10 403
16009.30 420
16010.49 412
16011.68 397
16012.88 412
16014.07 429
16015.26 442
16016.46 403
16017.65 385
16018.85 382
16020.04 400
16021.23 396
16022.43 385
16023.62 414
16024.82 415
16026.01 445
16027.21 400
16028.40 414
16029.59 393
16030.79 398
16031.98 402
16033.18 375
16034.37 393
16035.57 399
16036.76 412
16037.96 391
16039.15 413
16040.35 380
16041.54 404
16042.73 407
16043.93 407
16045.12 390
16046.32 374
16047.51 407
16048.71 367
16049.91 411
16051.10 398
16052.30 387
16053.49 379
16054.69 400
16055.88 407
16057.08 377
16058.27 369
16059.47 379
16060.66 405
16061.86 388
16063.05 373
16064.25 375
16065.45 409
16066.64 384
16067.84 376
16069.03 378
16070.23 380
16071.42 370
16072.62 395
16073.82 379
16075.01 352
16076.21 412
16077.41 393
16078.60 401
16079.80 414
16080.99 378
16082.19 366
16083.39 367
16084.58 346
16085.78 336
16086.98 369
16088.17 383
16089.37 366
16090.57 367
16091.76 372
16092.96 354
16094.16 346
16095.35 373
16096.55 383
16097.75 379
16098.94 362
16100.14 364
16101.34 351
16102.53 400
16103.73 358
16104.93 363
16106.13 342
16107.32 357
16108.52 326
16109.72 352
16110.92 353
16112.11 352
16113.31 357
16114.51 325
16115.71 355
16116.90 312
16118.10 367
16119.30 350
16120.50 380
16121.69 342
16122.89 341
16124.09 354
16125.29 354
16126.49 339
16127.68 348
16128.88 364
16130.08 336
16131.28 340
16132.48 368
16133.67 353
16134.87 344
16136.07 356
16137.27 339
16138.47 370
16139.67 355
16140.86 373
16142.06 370
16143.26 378
16144.46 356
16145.66 324
16146.86 324
16148.06 331
16149.26 337
16150.45 359
16151.65 341
16152.85 346
16154.05 363
16155.25 347
16156.45 333
16157.65 356
16158.85 366
16160.05 352
16161.25 362
16162.45 337
16163.64 345
16164.84 341
16166.04 319
16167.24 351
16168.44 360
16169.64 367
16170.84 343
16172.04 342
16173.24 344
16174.44 363
16175.64 333
16176.84 328
16178.04 356
16179.24 346
16180.44 346
16181.64 355
16182.84 373
16184.04 339
16185.24 370
16186.44 366
16187.64 355
16188.84 364
16190.04 378
16191.24 389
16192.44 364
16193.64 339
16194.84 367
16196.04 373
16197.24 366
16198.44 344
16199.65 342
16200.85 367
16202.05 380
16203.25 366
16204.45 386
16205.65 349
16206.85 396
16208.05 358
16209.25 396
16210.45 408
16211.65 363
16212.86 380
16214.06 338
16215.26 360
16216.46 368
16217.66 378
16218.86 377
16220.06 380
16221.27 386
16222.47 376
16223.67 383
16224.87 404
16226.07 396
16227.27 381
16228.48 395
16229.68 374
16230.88 404
16232.08 394
16233.28 379
16234.48 362
16235.69 368
16236.89 381
16238.09 367
16239.29 385
16240.50 392
16241.70 391
16242.90 416
16244.10 387
16245.30 397
16246.51 406
16247.71 399
16248.91 415
16250.11 414
16251.32 377
16252.52 381
16253.72 383
16254.92 408
16256.13 384
16257.33 388
16258.53 379
16259.74 402
16260.94 423
16262.14 409
16263.35 400
16264.55 397
16265.75 398
16266.95 449
16268.16 409
16269.36 395
16270.56 405
16271.77 399
16272.97 396
16274.17 401
16275.38 442
16276.58 425
16277.79 389
16278.99 404
16280.19 375
16281.40 396
16282.60 385
16283.80 398
16285.01 428
16286.21 402
16287.42 385
16288.62 397
16289.82 414
16291.03 385
16292.23 407
16293.44 421
16294.64 405
16295.84 399
16297.05 347
16298.25 411
16299.46 380
16300.66 420
16301.87 377
16303.07 384
16304.27 395
16305.48 403
16306.68 400
16307.89 365
16309.09 379
16310.30 384
16311.50 410
16312.71 390
16313.91 403
16315.12 383
16316.32 378
16317.53 390
16318.73 377
16319.94 363
16321.14 370
16322.35 394
16323.55 385
16324.76 366
16325.96 373
16327.17 381
16328.38 370
16329.58 389
16330.79 390
16331.99 355
16333.20 360
16334.40 363
16335.61 380
16336.81 366
16338.02 351
16339.23 348
16340.43 376
16341.64 366
16342.84 375
16344.05 353
16345.26 345
16346.46 355
16347.67 371
16348.87 365
16350.08 347
16351.29 369
16352.49 332
16353.70 342
16354.91 372
16356.11 349
16357.32 353
16358.53 345
16359.73 349
16360.94 353
16362.15 336
16363.35 380
16364.56 360
16365.77 331
16366.97 327
16368.18 368
16369.39 353
16370.59 365
16371.80 338
16373.01 349
16374.21 332
16375.42 318
16376.63 325
16377.84 323
16379.04 314
16380.25 321
16381.46 309
16382.67 322
16383.87 375
16385.08 343
16386.29 329
16387.50 334
16388.70 342
16389.91 343
16391.12 345
16392.33 337
16393.53 323
16394.74 317
16395.95 333
16397.16 353
16398.37 344
16399.57 329
16400.78 351
16401.99 332
16403.20 318
16404.41 333
16405.62 315
16406.82 331
16408.03 306
16409.24 339
16410.45 310
16411.66 330
16412.87 334
16414.07 324
16415.28 331
16416.49 334
16417.70 358
16418.91 344
16420.12 322
16421.33 320
16422.54 324
16423.75 314
16424.95 332
16426.16 328
16427.37 340
16428.58 331
16429.79 347
16431.00 327
16432.21 324
16433.42 326
16434.63 320
16435.84 348
16437.05 314
16438.26 316
16439.47 280
16440.68 290
16441.88 284
16443.09 307
16444.30 299
16445.51 319
16446.72 315
16447.93 329
16449.14 303
16450.35 315
16451.56 313
16452.77 340
16453.98 331
16455.19 324
16456.40 310
16457.61 295
16458.82 327
16460.03 311
16461.24 322
16462.45 300
16463.67 314
16464.88 307
16466.09 304
16467.30 301
16468.51 329
16469.72 327
16470.93 309
16472.14 296
16473.35 314
16474.56 309
16475.77 310
16476.98 331
16478.19 299
16479.40 307
16480.62 313
16481.83 314
16483.04 321
16484.25 295
16485.46 291
16486.67 283
16487.88 283
16489.09 299
16490.31 307
16491.52 329
16492.73 307
16493.94 311
16495.15 308
16496.36 312
16497.57 298
16498.79 311
16500.00 318
16501.21 306
16502.42 296
16503.63 303
16504.85 334
16506.06 302
16507.27 294
16508.48 309
16509.69 295
16510.91 329
16512.12 279
16513.33 306
16514.54 274
16515.76 305
16516.97 340
16518.18 336
16519.39 279
16520.60 290
16521.82 292
16523.03 321
16524.24 327
16525.46 305
16526.67 320
16527.88 322
16529.09 312
16530.31 309
16531.52 304
16532.73 319
16533.95 307
16535.16 307
16536.37 305
16537.58 285
16538.80 306
16540.01 331
16541.22 351
16542.44 304
16543.65 315
16544.86 301
16546.08 323
16547.29 306
16548.50 306
16549.72 319
16550.93 324
16552.15 318
16553.36 301
16554.57 332
16555.79 327
16557.00 307
16558.21 294
16559.43 320
16560.64 316
16561.86 338
16563.07 303
16564.28 311
16565.50 304
16566.71 290
16567.93 307
16569.14 305
16570.36 308
16571.57 317
16572.78 342
16574.00 305
16575.21 297
16576.43 291
16577.64 317
16578.86 318
16580.07 329
16581.29 311
16582.50 312
16583.72 318
16584.93 331
16586.15 307
16587.36 314
16588.58 278
16589.79 315
16591.01 347
16592.22 290
16593.44 300
16594.65 307
16595.87 320
16597.08 270
16598.30 317
16599.51 327
16600.73 323
16601.94 315
16603.16 291
16604.37 324
16605.59 306
16606.81 301
16608.02 303
16609.24 317
16610.45 281
16611.67 282
16612.89 323
16614.10 319
16615.32 292
16616.53 309
16617.75 287
16618.97 289
16620.18 298
16621.40 293
16622.61 305
16623.83 308
16625.05 297
16626.26 283
16627.48 313
16628.70 292
16629.91 283
16631.13 308
16632.35 286
16633.56 274
16634.78 295
16636.00 295
16637.21 279
16638.43 282
16639.65 277
16640.86 299
16642.08 311
16643.30 304
16644.51 301
16645.73 309
16646.95 273
16648.17 289
16649.38 274
16650.60 265
16651.82 270
16653.03 284
16654.25 299
16655.47 285
16656.69 290
16657.90 292
16659.12 281
16660.34 268
16661.56 300
16662.77 298
16663.99 305
16665.21 255
16666.43 302
16667.65 269
16668.86 269
16670.08 292
16671.30 308
16672.52 308
16673.74 263
16674.95 266
16676.17 272
16677.39 266
16678.61 288
16679.83 268
16681.05 280
16682.26 282
16683.48 304
16684.70 303
16685.92 272
16687.14 293
16688.36 279
16689.58 288
16690.79 257
16692.01 257
16693.23 274
16694.45 311
16695.67 282
16696.89 267
16698.11 273
16699.33 280
16700.55 297
16701.76 263
16702.98 280
16704.20 265
16705.42 273
16706.64 297
16707.86 283
16709.08 269
16710.30 277
16711.52 279
16712.74 280
16713.96 284
16715.18 277
16716.40 270
16717.62 290
16718.84 294
16720.06 280
16721.28 279
16722.50 275
16723.72 275
16724.94 269
16726.16 268
16727.38 281
16728.60 274
16729.82 275
16731.04 306
16732.26 279
16733.48 275
16734.70 261
16735.92 273
16737.14 284
16738.36 283
16739.58 268
16740.80 239
16742.02 259
16743.24 271
16744.46 286
16745.68 266
16746.90 293
16748.12 278
16749.35 277
16750.57 254
16751.79 281
16753.01 267
16754.23 273
16755.45 263
16756.67 262
16757.89 291
16759.11 297
16760.33 275
16761.56 241
16762.78 274
16764.00 270
16765.22 295
16766.44 269
16767.66 283
16768.88 238
16770.11 271
16771.33 280
16772.55 263
16773.77 260
16774.99 268
16776.22 284
16777.44 260
16778.66 273
16779.88 258
16781.10 259
16782.33 270
16783.55 286
16784.77 249
16785.99 295
16787.21 268
16788.44 259
16789.66 275
16790.88 287
16792.10 281
16793.33 304
16794.55 279
16795.77 252
16796.99 255
16798.22 276
16799.44 279
16800.66 284
16801.88 254
16803.11 240
16804.33 275
16805.55 283
16806.78 278
16808.00 291
16809.22 287
16810.44 291
16811.67 293
16812.89 277
16814.11 253
16815.34 276
16816.56 282
16817.78 313
16819.01 279
16820.23 300
16821.45 284
16822.68 302
16823.90 285
16825.13 292
16826.35 288
16827.57 298
16828.80 298
16830.02 290
16831.24 302
16832.47 285
16833.69 305
16834.92 326
16836.14 314
16837.36 287
16838.59 290
16839.81 277
16841.04 303
16842.26 300
16843.48 308
16844.71 328
16845.93 348
16847.16 329
16848.38 309
16849.61 313
16850.83 288
16852.06 337
16853.28 323
16854.51 346
16855.73 305
16856.95 340
16858.18 350
16859.40 341
16860.63 339
16861.85 346
16863.08 349
16864.30 351
16865.53 341
16866.75 353
16867.98 335
16869.21 319
16870.43 351
16871.66 369
16872.88 354
16874.11 356
16875.33 373
16876.56 336
16877.78 367
16879.01 374
16880.23 374
16881.46 358
16882.69 381
16883.91 362
16885.14 345
16886.36 354
16887.59 378
16888.81 356
16890.04 351
16891.27 335
16892.49 361
16893.72 371
16894.94 358
16896.17 373
16897.40 343
16898.62 368
16899.85 372
16901.08 360
16902.30 312
16903.53 316
16904.76 330
16905.98 338
16907.21 348
16908.44 333
16909.66 343
16910.89 330
16912.12 357
16913.34 314
16914.57 348
16915.80 323
16917.02 344
16918.25 301
16919.48 325
16920.70 327
16921.93 347
16923.16 292
16924.39 353
16925.61 356
16926.84 315
16928.07 348
16929.30 319
16930.52 319
16931.75 316
16932.98 334
16934.21 300
16935.43 324
16936.66 327
16937.89 302
16939.12 291
16940.34 332
16941.57 313
16942.80 294
16944.03 314
16945.26 347
16946.48 330
16947.71 326
16948.94 300
16950.17 327
16951.40 338
16952.62 297
16953.85 300
16955.08 328
16956.31 342
16957.54 325
16958.77 316
16959.99 329
16961.22 350
16962.45 352
16963.68 318
16964.91 304
16966.14 314
16967.37 347
16968.60 318
16969.82 310
16971.05 306
16972.28 309
16973.51 294
16974.74 318
16975.97 303
16977.20 281
16978.43 305
16979.66 312
16980.89 298
16982.11 309
16983.34 317
16984.57 325
16985.80 316
16987.03 279
16988.26 296
16989.49 267
16990.72 301
16991.95 325
16993.18 275
16994.41 282
16995.64 301
16996.87 289
16998.10 307
16999.33 264
17000.56 286
17001.79 295
17003.02 312
17004.25 290
17005.48 279
17006.71 275
17007.94 276
17009.17 314
17010.40 274
17011.63 281
17012.86 270
17014.09 291
17015.32 288
17016.55 263
17017.78 270
17019.01 264
17020.25 279
17021.48 282
17022.71 260
17023.94 259
17025.17 289
17026.40 260
17027.63 287
17028.86 277
17030.09 282
17031.32 275
17032.55 302
17033.79 276
17035.02 285
17036.25 288
17037.48 294
17038.71 292
17039.94 262
17041.17 273
17042.41 300
17043.64 280
17044.87 282
17046.10 300
17047.33 285
17048.56 260
17049.80 266
17051.03 304
17052.26 287
17053.49 269
17054.72 251
17055.95 295
17057.19 273
17058.42 268
17059.65 281
17060.88 272
17062.12 288
17063.35 270
17064.58 273
17065.81 272
17067.04 262
17068.28 271
17069.51 286
17070.74 255
17071.97 265
17073.21 269
17074.44 277
17075.67 261
17076.90 251
17078.14 279
17079.37 256
17080.60 268
17081.84 276
17083.07 292
17084.30 249
17085.54 273
17086.77 260
17088.00 291
17089.23 252
17090.47 274
17091.70 280
17092.93 296
17094.17 267
17095.40 261
17096.63 258
17097.87 247
17099.10 299
17100.34 256
17101.57 249
17102.80 263
17104.04 288
17105.27 266
17106.50 254
17107.74 268
17108.97 273
17110.21 264
17111.44 278
17112.67 279
17113.91 247
17115.14 265
17116.38 287
17117.61 286
17118.84 268
17120.08 279
17121.31 271
17122.55 265
17123.78 259
17125.02 264
17126.25 269
17127.48 277
17128.72 272
17129.95 270
17131.19 258
17132.42 265
17133.66 276
17134.89 254
17136.13 274
17137.36 255
17138.60 258
17139.83 259
17141.07 266
17142.30 257
17143.54 273
17144.77 255
17146.01 251
17147.24 269
17148.48 294
17149.71 267
17150.95 257
17152.19 286
17153.42 281
17154.66 252
17155.89 266
17157.13 245
17158.36 270
17159.60 260
17160.83 268
17162.07 258
17163.31 247
17164.54 256
17165.78 257
17167.01 231
17168.25 242
17169.49 252
17170.72 264
17171.96 273
17173.19 236
17174.43 214
17175.67 224
17176.90 240
17178.14 269
17179.38 267
17180.61 243
17181.85 236
17183.09 251
17184.32 267
17185.56 253
17186.80 235
17188.03 234
17189.27 250
17190.51 262
17191.74 256
17192.98 254
17194.22 235
17195.45 251
17196.69 227
17197.93 236
17199.16 256
17200.40 230
17201.64 269
17202.88 253
17204.11 270
17205.35 250
17206.59 232
17207.83 241
17209.06 254
17210.30 252
17211.54 237
17212.78 247
17214.01 253
17215.25 245
17216.49 254
17217.73 219
17218.96 258
17220.20 257
17221.44 250
17222.68 220
17223.92 225
17225.15 252
17226.39 260
17227.63 257
17228.87 251
17230.11 241
17231.35 235
17232.58 245
17233.82 251
17235.06 248
17236.30 246
17237.54 261
17238.78 253
17240.01 229
17241.25 240
17242.49 260
17243.73 233
17244.97 249
17246.21 245
17247.45 221
17248.69 228
17249.93 242
17251.16 238
17252.40 232
17253.64 235
17254.88 257
17256.12 252
17257.36 222
17258.60 215
17259.84 255
17261.08 251
17262.32 245
17263.56 234
17264.80 233
17266.04 242
17267.28 242
17268.51 231
17269.75 219
17270.99 250
17272.23 246
17273.47 233
17274.71 226
17275.95 231
17277.19 260
17278.43 227
17279.67 230
17280.91 224
17282.15 229
17283.39 227
17284.63 214
17285.87 239
17287.11 226
17288.35 223
17289.60 207
17290.84 235
17292.08 213
17293.32 239
17294.56 251
17295.80 231
17297.04 243
17298.28 243
17299.52 240
17300.76 241
17302.00 225
17303.24 223
17304.48 223
17305.72 232
17306.96 238
17308.21 244
17309.45 245
17310.69 235
17311.93 242
17313.17 220
17314.41 223
17315.65 217
17316.89 232
17318.14 242
17319.38 258
17320.62 225
17321.86 207
17323.10 231
17324.34 227
17325.59 222
17326.83 238
17328.07 242
17329.31 238
17330.55 235
17331.79 229
17333.04 217
17334.28 212
17335.52 241
17336.76 241
17338.00 229
17339.25 242
17340.49 236
17341.73 236
17342.97 243
17344.22 247
17345.46 216
17346.70 226
17347.94 248
17349.19 257
17350.43 220
17351.67 235
17352.91 243
17354.16 234
17355.40 225
17356.64 243
17357.88 256
17359.13 231
17360.37 232
17361.61 199
17362.86 253
17364.10 225
17365.34 216
17366.58 217
17367.83 234
17369.07 227
17370.31 214
17371.56 242
17372.80 255
17374.04 248
17375.29 220
17376.53 246
17377.78 237
17379.02 245
17380.26 233
17381.51 231
17382.75 227
17383.99 232
17385.24 232
17386.48 252
17387.72 235
17388.97 260
17390.21 250
17391.46 238
17392.70 236
17393.94 243
17395.19 242
17396.43 206
17397.68 220
17398.92 226
17400.17 232
17401.41 233
17402.65 219
17403.90 214
17405.14 231
17406.39 240
17407.63 233
17408.88 228
17410.12 216
17411.37 233
17412.61 242
17413.86 247
17415.10 231
17416.35 232
17417.59 234
17418.84 228
17420.08 222
17421.33 221
17422.57 242
17423.82 234
17425.06 227
17426.31 216
17427.55 210
17428.80 210
17430.04 223
17431.29 234
17432.53 206
17433.78 236
17435.03 252
17436.27 230
17437.52 241
17438.76 236
17440.01 233
17441.25 230
17442.50 243
17443.75 224
17444.99 222
17446.24 220
17447.48 239
17448.73 228
17449.98 227
17451.22 234
17452.47 234
17453.71 230
17454.96 217
17456.21 240
17457.45 235
17458.70 234
17459.95 229
17461.19 232
17462.44 228
17463.69 249
17464.93 230
17466.18 229
17467.43 231
17468.67 231
17469.92 243
17471.17 213
17472.41 238
17473.66 230
17474.91 225
17476.15 212
17477.40 234
17478.65 239
17479.90 236
17481.14 229
17482.39 206
17483.64 234
17484.88 239
17486.13 232
17487.38 216
17488.63 237
17489.87 246
17491.12 255
17492.37 237
17493.62 244
17494.86 237
17496.11 262
17497.36 251
17498.61 249
17499.86 223
17501.10 239
17502.35 250
17503.60 235
17504.85 225
17506.10 235
17507.34 243
17508.59 244
17509.84 215
17511.09 252
17512.34 262
17513.59 245
17514.83 241
17516.08 246
17517.33 239
17518.58 234
17519.83 262
17521.08 236
17522.33 243
17523.57 233
17524.82 248
17526.07 242
17527.32 240
17528.57 251
17529.82 262
17531.07 246
17532.32 236
17533.57 252
17534.82 235
17536.06 253
17537.31 238
17538.56 237
17539.81 242
17541.06 269
17542.31 264
17543.56 246
17544.81 220
17546.06 258
17547.31 240
17548.56 235
17549.81 252
17551.06 247
17552.31 241
17553.56 266
17554.81 266
17556.06 258
17557.31 261
17558.56 231
17559.81 271
17561.06 242
17562.31 249
17563.56 240
17564.81 267
17566.06 262
17567.31 234
17568.56 241
17569.81 264
17571.06 291
17572.31 268
17573.56 266
17574.81 270
17576.06 242
17577.31 237
17578.56 269
17579.81 236
17581.06 272
17582.31 237
17583.57 261
17584.82 270
17586.07 253
17587.32 268
17588.57 246
17589.82 258
17591.07 261
17592.32 291
17593.57 252
17594.83 258
17596.08 252
17597.33 275
17598.58 266
17599.83 260
17601.08 228
17602.33 253
17603.59 255
17604.84 249
17606.09 250
17607.34 250
17608.59 267
17609.84 247
17611.10 244
17612.35 242
17613.60 265
17614.85 243
17616.10 272
17617.36 256
17618.61 266
17619.86 228
17621.11 258
17622.36 241
17623.62 278
17624.87 239
17626.12 250
17627.37 260
17628.63 257
17629.88 246
17631.13 241
17632.38 250
17633.64 253
17634.89 269
17636.14 242
17637.39 258
17638.65 275
17639.90 276
17641.15 244
17642.41 268
17643.66 266
17644.91 265
17646.17 269
17647.42 241
17648.67 259
17649.92 261
17651.18 251
17652.43 268
17653.68 245
17654.94 231
17656.19 245
17657.44 226
17658.70 260
17659.95 255
17661.21 235
17662.46 253
17663.71 251
17664.97 257
17666.22 249
17667.47 218
17668.73 260
17669.98 250
17671.24 241
17672.49 230
17673.74 252
17675.00 255
17676.25 238
17677.51 240
17678.76 253
17680.02 251
17681.27 251
17682.52 256
17683.78 263
17685.03 269
17686.29 237
17687.54 252
17688.80 250
17690.05 262
17691.31 270
17692.56 246
17693.82 245
17695.07 239
17696.32 262
17697.58 236
17698.83 241
17700.09 250
17701.34 251
17702.60 262
17703.86 282
17705.11 254
17706.37 240
17707.62 253
17708.88 253
17710.13 241
17711.39 254
17712.64 255
17713.90 225
17715.15 244
17716.41 255
17717.66 262
17718.92 247
17720.18 243
17721.43 241
17722.69 262
17723.94 282
17725.20 232
17726.45 240
17727.71 247
17728.97 247
17730.22 264
17731.48 259
17732.74 229
17733.99 270
17735.25 255
17736.50 235
17737.76 228
17739.02 226
17740.27 253
17741.53 264
17742.79 239
17744.04 233
17745.30 255
17746.56 236
17747.81 270
17749.07 277
17750.33 251
17751.58 252
17752.84 235
17754.10 254
17755.35 235
17756.61 228
17757.87 257
17759.12 273
17760.38 276
17761.64 261
17762.90 237
17764.15 244
17765.41 267
17766.67 227
17767.93 236
17769.18 252
17770.44 244
17771.70 248
17772.96 220
17774.21 237
17775.47 216
17776.73 236
17777.99 241
17779.24 220
17780.50 226
17781.76 236
17783.02 219
17784.28 241
17785.53 247
17786.79 260
17788.05 249
17789.31 250
17790.57 235
17791.82 234
17793.08 221
17794.34 221
17795.60 238
17796.86 241
17798.12 231
17799.37 234
17800.63 237
17801.89 234
17803.15 254
17804.41 231
17805.67 219
17806.93 209
17808.19 230
17809.44 233
17810.70 232
17811.96 215
17813.22 224
17814.48 227
17815.74 218
17817.00 246
17818.26 249
17819.52 246
17820.78 234
17822.04 217
17823.29 244
17824.55 240
17825.81 223
17827.07 230
17828.33 226
17829.59 228
17830.85 214
17832.11 225
17833.37 253
17834.63 207
17835.89 221
17837.15 224
17838.41 227
17839.67 214
17840.93 234
17842.19 226
17843.45 243
17844.71 218
17845.97 243
17847.23 220
17848.49 230
17849.75 218
17851.01 219
17852.27 225
17853.53 217
17854.79 238
17856.05 212
17857.31 221
17858.57 200
17859.84 227
17861.10 228
17862.36 227
17863.62 243
17864.88 217
17866.14 210
17867.40 226
17868.66 232
17869.92 233
17871.18 204
17872.44 232
17873.71 244
17874.97 227
17876.23 222
17877.49 208
17878.75 226
17880.01 208
17881.27 243
17882.53 220
17883.80 238
17885.06 247
17886.32 254
17887.58 218
17888.84 245
17890.10 224
17891.37 248
17892.63 224
17893.89 221
17895.15 221
17896.41 205
17897.67 216
17898.94 226
17900.20 215
17901.46 206
17902.72 214
17903.99 217
17905.25 235
17906.51 236
17907.77 247
17909.03 218
17910.30 242
17911.56 227
17912.82 205
17914.08 208
17915.35 231
17916.61 208
17917.87 201
17919.14 205
17920.40 217
17921.66 247
17922.92 215
17924.19 227
17925.45 206
17926.71 233
17927.98 214
17929.24 210
17930.50 220
17931.76 211
17933.03 218
17934.29 209
17935.55 219
17936.82 231
17938.08 223
17939.34 200
17940.61 223
17941.87 213
17943.14 209
17944.40 234
17945.66 223
17946.93 208
17948.19 224
17949.45 200
17950.72 221
17951.98 232
17953.25 225
17954.51 230
17955.77 221
17957.04 235
17958.30 228
17959.57 219
17960.83 206
17962.09 238
17963.36 217
17964.62 226
17965.89 229
17967.15 219
17968.42 218
17969.68 208
17970.95 204
17972.21 200
17973.47 212
17974.74 210
17976.00 212
17977.27 215
17978.53 225
17979.80 212
17981.06 222
17982.33 213
17983.59 235
17984.86 239
17986.12 213
17987.39 216
17988.65 199
17989.92 211
17991.18 218
17992.45 219
17993.71 225
17994.98 238
17996.25 221
17997.51 216
17998.78 201
18000.04 254
18001.31 228
18002.57 241
18003.84 216
18005.10 233
18006.37 201
18007.64 234
18008.90 235
18010.17 227
18011.43 217
18012.70 233
18013.97 230
18015.23 199
18016.50 227
18017.76 215
18019.03 242
18020.30 227
18021.56 215
18022.83 216
18024.10 202
18025.36 243
18026.63 240
18027.90 214
18029.16 206
18030.43 232
18031.70 242
18032.96 234
18034.23 220
18035.50 234
18036.76 258
18038.03 250
18039.30 239
18040.56 215
18041.83 233
18043.10 230
18044.37 222
18045.63 239
18046.90 211
18048.17 224
18049.43 235
18050.70 224
18051.97 227
18053.24 217
18054.50 224
18055.77 214
18057.04 236
18058.31 205
18059.57 233
18060.84 272
18062.11 216
18063.38 229
18064.65 226
18065.91 215
18067.18 230
18068.45 234
18069.72 206
18070.98 227
18072.25 234
18073.52 222
18074.79 238
18076.06 248
18077.33 247
18078.59 225
18079.86 221
18081.13 212
18082.40 221
18083.67 214
18084.94 232
18086.21 225
18087.47 228
18088.74 223
18090.01 230
18091.28 214
18092.55 237
18093.82 222
18095.09 226
18096.36 215
18097.62 180
18098.89 206
18100.16 230
18101.43 227
18102.70 238
18103.97 254
18105.24 219
18106.51 223
18107.78 248
18109.05 239
18110.32 212
18111.59 231
18112.86 238
18114.13 232
18115.40 204
18116.66 220
18117.93 228
18119.20 236
18120.47 228
18121.74 238
18123.01 209
18124.28 223
18125.55 213
18126.82 216
18128.09 199
18129.36 235
18130.63 217
18131.90 221
18133.17 228
18134.44 234
18135.71 230
18136.99 207
18138.26 235
18139.53 225
18140.80 241
18142.07 213
18143.34 222
18144.61 213
18145.88 222
18147.15 229
18148.42 236
18149.69 236
18150.96 216
18152.23 220
18153.50 235
18154.78 233
18156.05 258
18157.32 229
18158.59 223
18159.86 214
18161.13 211
18162.40 238
18163.67 214
18164.94 214
18166.22 225
18167.49 229
18168.76 211
18170.03 225
18171.30 240
18172.57 246
18173.85 213
18175.12 231
18176.39 228
18177.66 228
18178.93 250
18180.20 245
18181.48 248
18182.75 245
18184.02 220
18185.29 248
18186.56 233
18187.84 213
18189.11 226
18190.38 217
18191.65 232
18192.93 212
18194.20 220
18195.47 251
18196.74 242
18198.02 253
18199.29 225
18200.56 225
18201.83 224
18203.11 233
18204.38 212
18205.65 199
18206.92 206
18208.20 231
18209.47 225
18210.74 228
18212.02 207
18213.29 259
18214.56 235
18215.84 231
18217.11 229
18218.38 212
18219.65 222
18220.93 212
18222.20 252
18223.47 231
18224.75 230
18226.02 228
18227.30 215
18228.57 207
18229.84 207
18231.12 244
18232.39 218
18233.66 227
18234.94 239
18236.21 234
18237.48 222
18238.76 213
18240.03 216
18241.31 235
18242.58 202
18243.86 208
18245.13 202
18246.40 223
18247.68 218
18248.95 229
18250.23 210
18251.50 229
18252.77 226
18254.05 237
18255.32 228
18256.60 218
18257.87 238
18259.15 218
18260.42 230
18261.70 211
18262.97 218
18264.25 255
18265.52 225
18266.80 230
18268.07 238
18269.35 227
18270.62 229
18271.90 226
18273.17 219
18274.45 194
18275.72 241
18277.00 215
18278.27 244
18279.55 251
18280.82 247
18282.10 228
18283.37 227
18284.65 232
18285.93 219
18287.20 231
18288.48 246
18289.75 256
18291.03 233
18292.30 235
18293.58 257
18294.86 248
18296.13 253
18297.41 238
18298.68 217
18299.96 213
18301.24 248
18302.51 219
18303.79 239
18305.06 240
18306.34 258
18307.62 236
18308.89 244
18310.17 245
18311.45 231
18312.72 257
18314.00 247
18315.28 234
18316.55 257
18317.83 241
18319.11 247
18320.38 257
18321.66 232
18322.94 247
18324.21 258
18325.49 274
18326.77 246
18328.04 250
18329.32 248
18330.60 224
18331.88 238
18333.15 262
18334.43 241
18335.71 245
18336.98 265
18338.26 252
18339.54 208
18340.82 234
18342.09 249
18343.37 256
18344.65 243
18345.93 232
18347.20 244
18348.48 218
18349.76 237
18351.04 224
18352.32 257
18353.59 248
18354.87 229
18356.15 227
18357.43 222
18358.71 242
18359.98 236
18361.26 243
18362.54 254
18363.82 244
18365.10 242
18366.38 250
18367.65 237
18368.93 257
18370.21 242
18371.49 246
18372.77 199
18374.05 227
18375.33 223
18376.60 229
18377.88 215
18379.16 210
18380.44 242
18381.72 232
18383.00 231
18384.28 227
18385.56 253
18386.84 240
18388.11 228
18389.39 228
18390.67 269
18391.95 242
18393.23 203
18394.51 245
18395.79 236
18397.07 213
18398.35 215
18399.63 226
18400.91 205
18402.19 230
18403.47 214
18404.75 222
18406.03 227
18407.31 209
18408.59 230
18409.87 214
18411.15 210
18412.43 225
18413.71 212
18414.99 225
18416.27 223
18417.55 224
18418.83 220
18420.11 225
18421.39 220
18422.67 196
18423.95 219
18425.23 237
18426.51 227
18427.79 235
18429.07 241
18430.35 214
18431.63 240
18432.91 221
18434.19 237
18435.47 229
18436.75 239
18438.04 227
18439.32 215
18440.60 231
18441.88 222
18443.16 233
18444.44 243
18445.72 222
18447.00 225
18448.28 235
18449.57 240
18450.85 232
18452.13 220
18453.41 220
18454.69 225
18455.97 245
18457.25 242
18458.54 215
18459.82 248
18461.10 220
18462.38 217
18463.66 235
18464.94 232
18466.23 224
18467.51 231
18468.79 218
18470.07 218
18471.35 234
18472.64 233
18473.92 258
18475.20 224
18476.48 219
18477.76 216
18479.05 226
18480.33 218
18481.61 247
18482.89 252
18484.18 202
18485.46 239
18486.74 230
18488.02 238
18489.31 247
18490.59 236
18491.87 231
18493.15 237
18494.44 262
18495.72 236
18497.00 252
18498.29 241
18499.57 257
18500.85 229
18502.13 238
18503.42 225
18504.70 245
18505.98 221
18507.27 252
18508.55 259
18509.83 231
18511.12 228
18512.40 232
18513.68 214
18514.97 219
18516.25 248
18517.54 233
18518.82 232
18520.10 248
18521.39 241
18522.67 258
18523.95 217
18525.24 235
18526.52 234
18527.81 238
18529.09 244
18530.37 249
18531.66 243
18532.94 216
18534.23 235
18535.51 260
18536.79 241
18538.08 232
18539.36 225
18540.65 239
18541.93 218
18543.22 226
18544.50 223
18545.79 258
18547.07 231
18548.36 223
18549.64 243
18550.92 235
18552.21 230
18553.49 223
18554.78 221
18556.06 233
18557.35 243
18558.63 234
18559.92 226
18561.20 233
18562.49 242
18563.77 204
18565.06 245
18566.35 233
18567.63 239
18568.92 246
18570.20 237
18571.49 227
18572.77 216
18574.06 219
18575.34 206
18576.63 240
18577.92 212
18579.20 213
18580.49 232
18581.77 235
18583.06 243
18584.34 265
18585.63 243
18586.92 218
18588.20 248
18589.49 240
18590.77 216
18592.06 224
18593.35 258
18594.63 242
18595.92 239
18597.21 228
18598.49 213
18599.78 235
18601.07 248
18602.35 229
18603.64 234
18604.93 235
18606.21 230
18607.50 246
18608.79 221
18610.07 204
18611.36 208
18612.65 215
18613.93 220
18615.22 240
18616.51 223
18617.79 223
18619.08 233
18620.37 251
18621.66 209
18622.94 214
18624.23 236
18625.52 217
18626.80 213
18628.09 226
18629.38 209
18630.67 215
18631.95 225
18633.24 215
18634.53 202
18635.82 227
18637.11 248
18638.39 210
18639.68 210
18640.97 218
18642.26 223
18643.54 209
18644.83 214
18646.12 209
18647.41 195
18648.70 208
18649.99 202
18651.27 220
18652.56 208
18653.85 214
18655.14 208
18656.43 203
18657.72 218
18659.00 189
18660.29 195
18661.58 209
18662.87 177
18664.16 228
18665.45 222
18666.74 234
18668.02 201
18669.31 205
18670.60 199
18671.89 199
18673.18 222
18674.47 200
18675.76 223
18677.05 207
18678.34 221
18679.63 209
18680.92 198
18682.20 192
18683.49 222
18684.78 202
18686.07 211
18687.36 208
18688.65 206
18689.94 220
18691.23 215
18692.52 208
18693.81 209
18695.10 206
18696.39 215
18697.68 191
18698.97 210
18700.26 214
18701.55 217
18702.84 238
18704.13 212
18705.42 229
18706.71 193
18708.00 224
18709.29 226
18710.58 194
18711.87 211
18713.16 201
18714.45 226
18715.74 210
18717.03 218
18718.32 207
18719.61 198
18720.90 201
18722.20 223
18723.49 226
18724.78 213
18726.07 213
18727.36 219
18728.65 212
18729.94 189
18731.23 215
18732.52 211
18733.81 222
18735.10 230
18736.40 210
18737.69 195
18738.98 194
18740.27 185
18741.56 214
18742.85 176
18744.14 220
18745.43 194
18746.73 225
18748.02 221
18749.31 211
18750.60 201
18751.89 188
18753.18 196
18754.48 200
18755.77 198
18757.06 201
18758.35 232
18759.64 190
18760.94 213
18762.23 216
18763.52 225
18764.81 206
18766.10 221
18767.40 199
18768.69 208
18769.98 216
18771.27 201
18772.57 196
18773.86 214
18775.15 225
18776.44 214
18777.74 217
18779.03 192
18780.32 234
18781.61 208
18782.91 209
18784.20 208
18785.49 217
18786.79 208
18788.08 193
18789.37 189
18790.66 210
18791.96 203
18793.25 209
18794.54 212
18795.84 213
18797.13 214
18798.42 209
18799.72 221
18801.01 185
18802.30 228
18803.60 223
18804.89 220
18806.18 213
18807.48 202
18808.77 188
18810.07 207
18811.36 213
18812.65 228
18813.95 235
18815.24 201
18816.53 200
18817.83 217
18819.12 243
18820.42 207
18821.71 213
18823.00 216
18824.30 209
18825.59 189
18826.89 226
18828.18 187
18829.48 206
18830.77 202
18832.07 209
18833.36 214
18834.65 188
18835.95 245
18837.24 200
18838.54 218
18839.83 199
18841.13 213
18842.42 225
18843.72 227
18845.01 208
18846.31 200
18847.60 228
18848.90 235
18850.19 218
18851.49 229
18852.78 229
18854.08 217
18855.37 210
18856.67 191
18857.96 217
18859.26 198
18860.55 241
18861.85 227
18863.15 226
18864.44 222
18865.74 200
18867.03 201
18868.33 233
18869.62 198
18870.92 246
18872.22 217
18873.51 194
18874.81 208
18876.10 203
18877.40 237
18878.70 205
18879.99 206
18881.29 216
18882.58 213
18883.88 198
18885.18 208
18886.47 208
18887.77 223
18889.07 207
18890.36 218
18891.66 210
18892.95 189
18894.25 215
18895.55 199
18896.84 206
18898.14 190
18899.44 198
18900.73 206
18902.03 225
18903.33 215
18904.63 212
18905.92 201
18907.22 208
18908.52 190
18909.81 213
18911.11 217
18912.41 203
18913.71 198
18915.00 194
18916.30 218
18917.60 197
18918.89 202
18920.19 232
18921.49 219
18922.79 212
18924.09 230
18925.38 201
18926.68 214
18927.98 203
18929.28 201
18930.57 192
18931.87 208
18933.17 210
18934.47 212
18935.77 207
18937.06 188
18938.36 219
18939.66 182
18940.96 214
18942.26 203
18943.55 207
18944.85 212
18946.15 201
18947.45 211
18948.75 221
18950.05 217
18951.35 221
18952.64 190
18953.94 221
18955.24 196
18956.54 229
18957.84 232
18959.14 197
18960.44 190
18961.74 192
18963.03 222
18964.33 217
18965.63 206
18966.93 192
18968.23 203
18969.53 205
18970.83 213
18972.13 202
18973.43 191
18974.73 208
18976.03 209
18977.33 203
18978.62 206
18979.92 222
18981.22 204
18982.52 203
18983.82 175
18985.12 208
18986.42 219
18987.72 215
18989.02 191
18990.32 230
18991.62 212
18992.92 203
18994.22 211
18995.52 191
18996.82 205
18998.12 208
18999.42 189
19000.72 198
19002.02 207
19003.32 208
19004.62 226
19005.92 219
19007.22 203
19008.53 192
19009.83 207
19011.13 175
19012.43 192
19013.73 191
19015.03 180
19016.33 203
19017.63 183
19018.93 214
19020.23 199
19021.53 176
19022.83 190
19024.13 208
19025.44 211
19026.74 216
19028.04 194
19029.34 201
19030.64 190
19031.94 220
19033.24 192
19034.54 212
19035.85 206
19037.15 188
19038.45 200
19039.75 196
19041.05 204
19042.35 193
19043.66 222
19044.96 208
19046.26 198
19047.56 187
19048.86 218
19050.16 204
19051.47 231
19052.77 201
19054.07 200
19055.37 214
19056.67 195
19057.98 197
19059.28 192
19060.58 224
19061.88 225
19063.19 206
19064.49 195
19065.79 203
19067.09 202
19068.40 224
19069.70 206
19071.00 219
19072.30 206
19073.61 238
19074.91 205
19076.21 206
19077.52 220
19078.82 199
19080.12 200
19081.42 201
19082.73 208
19084.03 201
19085.33 216
19086.64 185
19087.94 234
19089.24 215
19090.55 206
19091.85 209
19093.15 231
19094.46 207
19095.76 182
19097.06 194
19098.37 206
19099.67 216
19100.97 197
19102.28 177
19103.58 202
19104.89 218
19106.19 222
19107.49 219
19108.80 194
19110.10 206
19111.40 208
19112.71 216
19114.01 229
19115.32 225
19116.62 216
19117.93 210
19119.23 204
19120.53 196
19121.84 198
19123.14 226
19124.45 225
19125.75 215
19127.06 209
19128.36 208
19129.67 225
19130.97 224
19132.28 200
19133.58 199
19134.88 211
19136.19 217
19137.49 203
19138.80 205
19140.10 198
19141.41 204
19142.71 203
19144.02 214
19145.32 218
19146.63 205
19147.94 204
19149.24 196
19150.55 199
19151.85 223
19153.16 218
19154.46 212
19155.77 209
19157.07 203
19158.38 198
19159.68 217
19160.99 199
19162.30 190
19163.60 213
19164.91 201
19166.21 218
19167.52 209
19168.83 228
19170.13 211
19171.44 199
19172.74 185
19174.05 197
19175.36 209
19176.66 204
19177.97 211
19179.27 191
19180.58 225
19181.89 203
19183.19 216
19184.50 197
19185.81 207
19187.11 191
19188.42 215
19189.73 210
19191.03 200
19192.34 184
19193.65 206
19194.95 191
19196.26 198
19197.57 194
19198.87 196
19200.18 197
19201.49 193
19202.80 185
19204.10 189
19205.41 195
19206.72 203
19208.03 214
19209.33 182
19210.64 213
19211.95 181
19213.25 202
19214.56 196
19215.87 203
19217.18 204
19218.49 204
19219.79 186
19221.10 182
19222.41 195
19223.72 217
19225.02 182
19226.33 180
19227.64 188
19228.95 190
19230.26 197
19231.56 190
19232.87 191
19234.18 196
19235.49 190
19236.80 218
19238.11 210
19239.41 214
19240.72 199
19242.03 192
19243.34 212
19244.65 212
19245.96 213
19247.26 206
19248.57 203
19249.88 195
19251.19 187
19252.50 214
19253.81 199
19255.12 194
19256.43 206
19257.74 186
19259.04 191
19260.35 206
19261.66 198
19262.97 185
19264.28 188
19265.59 182
19266.90 178
19268.21 176
19269.52 179
19270.83 165
19272.14 193
19273.45 199
19274.76 199
19276.07 181
19277.38 201
19278.69 174
19279.99 184
19281.30 200
19282.61 179
19283.92 232
19285.23 238
19286.54 228
19287.85 203
19289.16 177
19290.47 166
19291.78 195
19293.09 197
19294.40 225
19295.72 212
19297.03 193
19298.34 196
19299.65 212
19300.96 189
19302.27 203
19303.58 219
19304.89 197
19306.20 197
19307.51 200
19308.82 206
19310.13 155
19311.44 179
19312.75 177
19314.06 188
19315.37 188
19316.69 201
19318.00 188
19319.31 196
19320.62 185
19321.93 192
19323.24 191
19324.55 208
19325.86 196
19327.18 217
19328.49 208
19329.80 212
19331.11 187
19332.42 203
19333.73 202
19335.04 202
19336.36 192
19337.67 188
19338.98 192
19340.29 188
19341.60 197
19342.91 192
19344.23 184
19345.54 185
19346.85 184
19348.16 183
19349.47 179
19350.79 191
19352.10 168
19353.41 187
19354.72 181
19356.04 212
19357.35 192
19358.66 190
19359.97 211
19361.29 197
19362.60 202
19363.91 188
19365.22 187
19366.54 204
19367.85 217
19369.16 202
19370.47 183
19371.79 176
19373.10 201
19374.41 196
19375.73 194
19377.04 190
19378.35 198
19379.67 210
19380.98 206
19382.29 195
19383.60 173
19384.92 180
19386.23 177
19387.54 203
19388.86 167
19390.17 180
19391.49 202
19392.80 204
19394.11 181
19395.43 187
19396.74 172
19398.05 185
19399.37 199
19400.68 183
19402.00 184
19403.31 173
19404.62 168
19405.94 187
19407.25 210
19408.57 184
19409.88 169
19411.19 182
19412.51 188
19413.82 169
19415.14 176
19416.45 184
19417.77 190
19419.08 181
19420.39 180
19421.71 181
19423.02 169
19424.34 197
19425.65 199
19426.97 214
19428.28 189
19429.60 180
19430.91 210
19432.23 192
19433.54 185
19434.86 203
19436.17 185
19437.49 200
19438.80 196
19440.12 200
19441.43 184
19442.75 205
19444.06 194
19445.38 158
19446.69 183
19448.01 211
19449.32 204
19450.64 211
19451.96 176
19453.27 166
19454.59 203
19455.90 195
19457.22 185
19458.53 177
19459.85 190
19461.17 197
19462.48 191
19463.80 185
19465.11 183
19466.43 189
19467.75 209
19469.06 178
19470.38 211
19471.69 194
19473.01 162
19474.33 175
19475.64 185
19476.96 182
19478.28 191
19479.59 200
19480.91 200
19482.23 191
19483.54 181
19484.86 183
19486.18 191
19487.49 185
19488.81 194
19490.13 186
19491.44 177
19492.76 159
19494.08 190
19495.39 189
19496.71 169
19498.03 186
19499.35 181
19500.66 172
19501.98 189
19503.30 171
19504.61 176
19505.93 182
19507.25 178
19508.57 191
19509.88 209
19511.20 201
19512.52 174
19513.84 175
19515.15 167
19516.47 174
19517.79 196
19519.11 193
19520.43 166
19521.74 184
19523.06 178
19524.38 164
19525.70 186
19527.02 203
19528.33 182
19529.65 192
19530.97 227
19532.29 175
19533.61 188
19534.93 181
19536.24 170
19537.56 195
19538.88 167
19540.20 206
19541.52 189
19542.84 184
19544.16 178
19545.47 171
19546.79 198
19548.11 170
19549.43 170
19550.75 187
19552.07 187
19553.39 172
19554.71 174
19556.03 161
19557.34 173
19558.66 204
19559.98 200
19561.30 185
19562.62 191
19563.94 161
19565.26 167
19566.58 195
19567.90 190
19569.22 188
19570.54 187
19571.86 186
19573.18 169
19574.50 180
19575.82 163
19577.14 194
19578.46 185
19579.78 181
19581.10 188
19582.42 183
19583.74 167
19585.06 200
19586.38 205
19587.70 175
19589.02 182
19590.34 179
19591.66 182
19592.98 192
19594.30 189
19595.62 181
19596.94 171
19598.26 190
19599.58 195
19600.90 170
19602.22 203
19603.54 190
19604.86 172
19606.18 205
19607.50 201
19608.82 187
19610.15 182
19611.47 182
19612.79 177
19614.11 190
19615.43 192
19616.75 198
19618.07 191
19619.39 165
19620.71 172
19622.04 185
19623.36 182
19624.68 170
19626.00 190
19627.32 175
19628.64 174
19629.96 186
19631.29 179
19632.61 200
19633.93 187
19635.25 174
19636.57 180
19637.89 185
19639.22 198
19640.54 189
19641.86 179
19643.18 185
19644.50 186
19645.83 200
19647.15 204
19648.47 189
19649.79 186
19651.12 197
19652.44 198
19653.76 187
19655.08 185
19656.40 199
19657.73 192
19659.05 174
19660.37 188
19661.70 177
19663.02 186
19664.34 178
19665.66 173
19666.99 214
19668.31 173
19669.63 176
19670.95 184
19672.28 184
19673.60 180
19674.92 200
19676.25 210
19677.57 173
19678.89 180
19680.22 195
19681.54 182
19682.86 199
19684.19 188
19685.51 193
19686.83 189
19688.16 189
19689.48 183
19690.80 172
19692.13 203
19693.45 203
19694.78 190
19696.10 188
19697.42 200
19698.75 196
19700.07 177
19701.39 208
19702.72 201
19704.04 198
19705.37 201
19706.69 189
19708.02 165
19709.34 180
19710.66 193
19711.99 191
19713.31 196
19714.64 191
19715.96 186
19717.29 191
19718.61 172
19719.93 172
19721.26 166
19722.58 185
19723.91 192
19725.23 186
19726.56 178
19727.88 183
19729.21 167
19730.53 175
19731.86 174
19733.18 166
19734.51 184
19735.83 176
19737.16 179
19738.48 169
19739.81 170
19741.13 190
19742.46 196
19743.78 167
19745.11 180
19746.44 203
19747.76 174
19749.09 171
19750.41 181
19751.74 187
19753.06 169
19754.39 166
19755.72 165
19757.04 166
19758.37 182
19759.69 196
19761.02 188
19762.34 173
19763.67 189
19765.00 196
19766.32 161
19767.65 187
19768.98 179
19770.30 193
19771.63 193
19772.95 203
19774.28 186
19775.61 194
19776.93 174
19778.26 165
19779.59 196
19780.91 196
19782.24 183
19783.57 192
19784.89 167
19786.22 149
19787.55 173
19788.87 187
19790.20 190
19791.53 202
19792.86 189
19794.18 175
19795.51 180
19796.84 193
19798.16 177
19799.49 183
19800.82 199
19802.15 186
19803.47 182
19804.80 180
19806.13 188
19807.46 195
19808.78 187
19810.11 191
19811.44 175
19812.77 179
19814.09 174
19815.42 169
19816.75 184
19818.08 190
19819.41 171
19820.73 171
19822.06 163
19823.39 168
19824.72 173
19826.05 186
19827.37 189
19828.70 185
19830.03 173
19831.36 177
19832.69 203
19834.02 174
19835.34 172
19836.67 182
19838.00 204
19839.33 206
19840.66 196
19841.99 188
19843.32 190
19844.64 200
19845.97 183
19847.30 190
19848.63 186
19849.96 192
19851.29 173
19852.62 188
19853.95 194
19855.28 189
19856.60 187
19857.93 190
19859.26 183
19860.59 184
19861.92 179
19863.25 182
19864.58 198
19865.91 181
19867.24 175
19868.57 173
19869.90 170
19871.23 167
19872.56 181
19873.89 190
19875.22 183
19876.55 166
19877.88 191
19879.21 204
19880.54 192
19881.87 197
19883.20 191
19884.53 184
19885.86 173
19887.19 167
19888.52 165
19889.85 202
19891.18 188
19892.51 195
19893.84 172
19895.17 191
19896.50 198
19897.83 190
19899.16 201
19900.49 161
19901.82 185
19903.15 178
19904.48 190
19905.81 173
19907.15 173
19908.48 183
19909.81 179
19911.14 193
19912.47 191
19913.80 173
19915.13 186
19916.46 207
19917.79 202
19919.13 192
19920.46 165
19921.79 177
19923.12 165
19924.45 174
19925.78 183
19927.11 179
19928.45 190
19929.78 177
19931.11 172
19932.44 173
19933.77 197
19935.10 190
19936.44 199
19937.77 199
19939.10 204
19940.43 192
19941.76 179
19943.10 185
19944.43 177
19945.76 176
19947.09 192
19948.42 202
19949.76 193
19951.09 167
19952.42 196
19953.75 185
19955.09 190
19956.42 180
19957.75 192
19959.08 191
19960.42 196
19961.75 199
19963.08 187
19964.41 173
19965.75 187
19967.08 191
19968.41 174
19969.75 186
19971.08 183
19972.41 203
19973.74 192
19975.08 183
19976.41 202
19977.74 192
19979.08 194
19980.41 194
19981.74 208
19983.08 199
19984.41 195
19985.74 217
19987.08 171
19988.41 175
19989.75 191
19991.08 203
19992.41 184
19993.75 185
19995.08 205
19996.41 189
19997.75 169
19999.08 180
20000.42 185
20001.75 206
20003.08 209
20004.42 176
20005.75 180
20007.09 199
20008.42 203
20009.75 189
20011.09 198
20012.42 183
20013.76 192
20015.09 181
20016.43 196
20017.76 174
20019.10 177
20020.43 170
20021.76 205
20023.10 178
20024.43 188
20025.77 193
20027.10 195
20028.44 194
20029.77 193
20031.11 189
20032.44 171
20033.78 184
20035.11 195
20036.45 200
20037.78 200
20039.12 199
20040.46 181
20041.79 204
20043.13 190
20044.46 180
20045.80 205
20047.13 185
20048.47 176
20049.80 188
20051.14 183
20052.47 195
20053.81 167
20055.15 169
20056.48 169
20057.82 194
20059.15 217
20060.49 191
20061.83 207
20063.16 206
20064.50 188
20065.83 211
20067.17 185
20068.51 184
20069.84 196
20071.18 160
20072.52 201
20073.85 204
20075.19 193
20076.52 207
20077.86 180
20079.20 183
20080.53 184
20081.87 196
20083.21 194
20084.54 189
20085.88 198
20087.22 184
20088.56 182
20089.89 195
20091.23 174
20092.57 193
20093.90 185
20095.24 191
20096.58 202
20097.91 232
20099.25 192
20100.59 206
20101.93 196
20103.26 209
20104.60 182
20105.94 191
20107.28 211
20108.61 192
20109.95 190
20111.29 180
20112.63 181
20113.96 194
20115.30 212
20116.64 190
20117.98 195
20119.32 215
20120.65 224
20121.99 189
20123.33 194
20124.67 214
20126.01 215
