# Supplementary material for: MALDI-TOF MS typing enables the classification of brewing yeasts of the genus Saccharomyces to major beer styles
Source: PLoS One. 2017 Aug 9;12(8):e0181694. doi: 10.1371/journal.pone.0181694 (PMC5549903; doi:10.1371/journal.pone.0181694)
Supplement: S9 File — The directory includes 90 raw files and was zipped to “.zip”; the folder has three strains with 30 spectra per strain; S1 Text explains the raw files with an example and Table 1 represents the yeast strains used within the experiment. (ZIP) [file pone.0181694.s012.zip › 25-27/30285-66-Lag-Lag-Lag-YPG-18h-E-E_2016-02-09__0_A5_1.dat]

2000.76 2716
2001.18 2756
2001.60 2727
2002.02 2722
2002.45 2717
2002.87 2675
2003.29 2586
2003.71 2552
2004.13 2614
2004.55 2594
2004.98 2623
2005.40 2631
2005.82 2680
2006.24 2643
2006.67 2621
2007.09 2561
2007.51 2622
2007.93 2598
2008.35 2547
2008.78 2519
2009.20 2456
2009.62 2547
2010.04 2521
2010.47 2525
2010.89 2468
2011.31 2484
2011.73 2453
2012.16 2431
2012.58 2383
2013.00 2380
2013.43 2335
2013.85 2331
2014.27 2325
2014.69 2400
2015.12 2336
2015.54 2346
2015.96 2329
2016.39 2372
2016.81 2358
2017.23 2310
2017.66 2409
2018.08 2362
2018.50 2385
2018.93 2389
2019.35 2382
2019.77 2439
2020.20 2430
2020.62 2490
2021.04 2584
2021.47 2411
2021.89 2419
2022.32 2492
2022.74 2443
2023.16 2463
2023.59 2503
2024.01 2456
2024.43 2458
2024.86 2464
2025.28 2511
2025.71 2423
2026.13 2403
2026.56 2376
2026.98 2394
2027.40 2381
2027.83 2368
2028.25 2333
2028.68 2335
2029.10 2285
2029.53 2281
2029.95 2320
2030.38 2327
2030.80 2325
2031.22 2381
2031.65 2289
2032.07 2381
2032.50 2486
2032.92 2451
2033.35 2423
2033.77 2545
2034.20 2440
2034.62 2464
2035.05 2404
2035.47 2422
2035.90 2464
2036.32 2409
2036.75 2397
2037.18 2324
2037.60 2378
2038.03 2361
2038.45 2366
2038.88 2372
2039.30 2373
2039.73 2335
2040.15 2402
2040.58 2422
2041.01 2407
2041.43 2394
2041.86 2337
2042.28 2330
2042.71 2381
2043.13 2384
2043.56 2411
2043.99 2408
2044.41 2426
2044.84 2421
2045.27 2373
2045.69 2420
2046.12 2567
2046.54 2611
2046.97 2575
2047.40 2605
2047.82 2597
2048.25 2700
2048.68 2803
2049.10 2739
2049.53 2751
2049.96 2746
2050.38 2730
2050.81 2695
2051.24 2671
2051.66 2628
2052.09 2601
2052.52 2650
2052.94 2583
2053.37 2654
2053.80 2557
2054.23 2615
2054.65 2596
2055.08 2531
2055.51 2440
2055.93 2465
2056.36 2449
2056.79 2423
2057.22 2452
2057.64 2451
2058.07 2443
2058.50 2411
2058.93 2443
2059.35 2457
2059.78 2507
2060.21 2518
2060.64 2508
2061.07 2531
2061.49 2504
2061.92 2496
2062.35 2581
2062.78 2611
2063.20 2613
2063.63 2586
2064.06 2721
2064.49 2845
2064.92 2951
2065.35 3035
2065.77 3178
2066.20 3447
2066.63 3495
2067.06 3495
2067.49 3285
2067.92 3239
2068.34 3151
2068.77 2962
2069.20 2897
2069.63 2690
2070.06 2589
2070.49 2629
2070.92 2529
2071.35 2516
2071.78 2423
2072.20 2528
2072.63 2501
2073.06 2535
2073.49 2582
2073.92 2589
2074.35 2581
2074.78 2677
2075.21 2720
2075.64 2734
2076.07 2733
2076.50 2762
2076.93 2696
2077.36 2671
2077.78 2739
2078.21 2658
2078.64 2619
2079.07 2580
2079.50 2480
2079.93 2491
2080.36 2495
2080.79 2484
2081.22 2452
2081.65 2399
2082.08 2342
2082.51 2313
2082.94 2416
2083.37 2363
2083.80 2358
2084.23 2384
2084.66 2318
2085.09 2270
2085.52 2351
2085.95 2413
2086.39 2432
2086.82 2377
2087.25 2361
2087.68 2448
2088.11 2424
2088.54 2416
2088.97 2378
2089.40 2367
2089.83 2356
2090.26 2373
2090.69 2381
2091.12 2475
2091.55 2520
2091.99 2460
2092.42 2448
2092.85 2484
2093.28 2417
2093.71 2375
2094.14 2505
2094.57 2412
2095.00 2523
2095.43 2547
2095.87 2472
2096.30 2393
2096.73 2397
2097.16 2404
2097.59 2396
2098.02 2455
2098.46 2373
2098.89 2368
2099.32 2350
2099.75 2328
2100.18 2283
2100.61 2299
2101.05 2371
2101.48 2292
2101.91 2250
2102.34 2229
2102.78 2181
2103.21 2210
2103.64 2204
2104.07 2250
2104.50 2290
2104.94 2325
2105.37 2259
2105.80 2258
2106.23 2274
2106.67 2342
2107.10 2426
2107.53 2421
2107.96 2404
2108.40 2408
2108.83 2338
2109.26 2420
2109.70 2371
2110.13 2372
2110.56 2404
2110.99 2420
2111.43 2415
2111.86 2425
2112.29 2385
2112.73 2360
2113.16 2315
2113.59 2361
2114.03 2291
2114.46 2287
2114.89 2265
2115.33 2307
2115.76 2188
2116.19 2162
2116.63 2206
2117.06 2193
2117.49 2216
2117.93 2189
2118.36 2136
2118.80 2179
2119.23 2215
2119.66 2285
2120.10 2278
2120.53 2221
2120.96 2231
2121.40 2214
2121.83 2261
2122.27 2236
2122.70 2236
2123.14 2272
2123.57 2334
2124.00 2402
2124.44 2254
2124.87 2249
2125.31 2397
2125.74 2300
2126.18 2265
2126.61 2290
2127.05 2263
2127.48 2276
2127.91 2201
2128.35 2245
2128.78 2237
2129.22 2164
2129.65 2227
2130.09 2214
2130.52 2217
2130.96 2234
2131.39 2209
2131.83 2237
2132.26 2256
2132.70 2257
2133.13 2254
2133.57 2296
2134.01 2317
2134.44 2238
2134.88 2211
2135.31 2174
2135.75 2278
2136.18 2266
2136.62 2172
2137.05 2216
2137.49 2230
2137.93 2144
2138.36 2170
2138.80 2191
2139.23 2181
2139.67 2167
2140.10 2241
2140.54 2180
2140.98 2160
2141.41 2226
2141.85 2193
2142.29 2161
2142.72 2209
2143.16 2142
2143.59 2133
2144.03 2108
2144.47 2076
2144.90 2184
2145.34 2172
2145.78 2192
2146.21 2116
2146.65 2161
2147.09 2150
2147.52 2152
2147.96 2129
2148.40 2078
2148.83 2179
2149.27 2187
2149.71 2221
2150.14 2279
2150.58 2294
2151.02 2306
2151.46 2286
2151.89 2253
2152.33 2297
2152.77 2258
2153.20 2318
2153.64 2223
2154.08 2210
2154.52 2190
2154.95 2162
2155.39 2204
2155.83 2219
2156.27 2244
2156.70 2179
2157.14 2140
2157.58 2112
2158.02 2115
2158.45 2130
2158.89 2206
2159.33 2208
2159.77 2281
2160.21 2222
2160.64 2200
2161.08 2215
2161.52 2324
2161.96 2336
2162.40 2250
2162.84 2295
2163.27 2372
2163.71 2390
2164.15 2415
2164.59 2461
2165.03 2588
2165.47 2664
2165.90 2650
2166.34 2729
2166.78 2793
2167.22 2812
2167.66 2690
2168.10 2638
2168.54 2601
2168.98 2446
2169.41 2409
2169.85 2348
2170.29 2337
2170.73 2259
2171.17 2197
2171.61 2210
2172.05 2332
2172.49 2324
2172.93 2408
2173.37 2364
2173.81 2394
2174.25 2362
2174.69 2420
2175.13 2415
2175.56 2445
2176.00 2457
2176.44 2458
2176.88 2370
2177.32 2454
2177.76 2351
2178.20 2369
2178.64 2304
2179.08 2319
2179.52 2380
2179.96 2360
2180.40 2462
2180.84 2395
2181.28 2347
2181.72 2385
2182.16 2398
2182.60 2360
2183.04 2320
2183.48 2379
2183.92 2285
2184.36 2340
2184.81 2297
2185.25 2292
2185.69 2378
2186.13 2364
2186.57 2314
2187.01 2354
2187.45 2231
2187.89 2278
2188.33 2285
2188.77 2253
2189.21 2321
2189.65 2272
2190.09 2320
2190.54 2284
2190.98 2327
2191.42 2269
2191.86 2305
2192.30 2363
2192.74 2329
2193.18 2294
2193.62 2250
2194.07 2346
2194.51 2468
2194.95 2426
2195.39 2371
2195.83 2425
2196.27 2491
2196.72 2512
2197.16 2478
2197.60 2445
2198.04 2381
2198.48 2390
2198.92 2397
2199.37 2306
2199.81 2284
2200.25 2289
2200.69 2278
2201.13 2334
2201.58 2257
2202.02 2191
2202.46 2261
2202.90 2340
2203.35 2386
2203.79 2336
2204.23 2341
2204.67 2376
2205.12 2350
2205.56 2333
2206.00 2339
2206.44 2346
2206.89 2269
2207.33 2224
2207.77 2266
2208.21 2219
2208.66 2282
2209.10 2300
2209.54 2308
2209.99 2293
2210.43 2382
2210.87 2406
2211.32 2340
2211.76 2344
2212.20 2335
2212.65 2323
2213.09 2262
2213.53 2245
2213.98 2247
2214.42 2188
2214.86 2206
2215.31 2189
2215.75 2223
2216.19 2251
2216.64 2198
2217.08 2153
2217.52 2143
2217.97 2187
2218.41 2179
2218.86 2213
2219.30 2193
2219.74 2230
2220.19 2237
2220.63 2204
2221.08 2296
2221.52 2329
2221.97 2319
2222.41 2422
2222.85 2370
2223.30 2321
2223.74 2386
2224.19 2439
2224.63 2398
2225.08 2355
2225.52 2363
2225.96 2290
2226.41 2257
2226.85 2178
2227.30 2222
2227.74 2237
2228.19 2173
2228.63 2195
2229.08 2255
2229.52 2175
2229.97 2162
2230.41 2228
2230.86 2182
2231.30 2157
2231.75 2210
2232.19 2222
2232.64 2243
2233.08 2249
2233.53 2231
2233.98 2296
2234.42 2291
2234.87 2291
2235.31 2290
2235.76 2329
2236.20 2267
2236.65 2284
2237.09 2254
2237.54 2245
2237.99 2196
2238.43 2261
2238.88 2270
2239.32 2302
2239.77 2232
2240.22 2222
2240.66 2159
2241.11 2185
2241.55 2146
2242.00 2094
2242.45 2074
2242.89 2058
2243.34 2090
2243.79 2060
2244.23 2081
2244.68 2025
2245.13 2021
2245.57 2053
2246.02 2052
2246.47 2033
2246.91 2069
2247.36 2003
2247.81 2064
2248.25 2062
2248.70 2038
2249.15 2054
2249.59 2014
2250.04 1992
2250.49 2084
2250.93 2087
2251.38 2043
2251.83 2055
2252.28 2083
2252.72 2115
2253.17 2024
2253.62 2036
2254.07 2094
2254.51 2058
2254.96 2021
2255.41 2056
2255.86 2033
2256.30 2016
2256.75 2001
2257.20 2018
2257.65 2026
2258.09 1994
2258.54 2003
2258.99 1995
2259.44 2045
2259.89 2014
2260.33 1969
2260.78 2020
2261.23 1997
2261.68 2060
2262.13 2071
2262.58 2059
2263.02 2021
2263.47 2031
2263.92 2036
2264.37 2040
2264.82 2003
2265.27 2051
2265.71 2083
2266.16 2013
2266.61 2091
2267.06 2067
2267.51 2052
2267.96 1997
2268.41 2021
2268.86 1969
2269.30 2033
2269.75 2086
2270.20 2103
2270.65 2123
2271.10 2148
2271.55 2115
2272.00 2145
2272.45 2120
2272.90 2189
2273.35 2178
2273.80 2131
2274.25 2151
2274.69 2133
2275.14 2126
2275.59 2097
2276.04 2145
2276.49 2190
2276.94 2170
2277.39 2121
2277.84 2166
2278.29 2116
2278.74 2179
2279.19 2165
2279.64 2160
2280.09 2110
2280.54 2082
2280.99 2033
2281.44 2091
2281.89 1965
2282.34 2031
2282.79 2032
2283.24 1973
2283.69 1956
2284.14 1994
2284.59 2004
2285.04 1995
2285.50 1998
2285.95 2005
2286.40 1992
2286.85 1985
2287.30 2053
2287.75 2015
2288.20 1982
2288.65 2038
2289.10 2088
2289.55 2114
2290.00 2153
2290.45 2201
2290.91 2166
2291.36 2220
2291.81 2271
2292.26 2323
2292.71 2258
2293.16 2213
2293.61 2279
2294.06 2331
2294.52 2329
2294.97 2370
2295.42 2342
2295.87 2268
2296.32 2279
2296.77 2303
2297.22 2292
2297.68 2242
2298.13 2178
2298.58 2139
2299.03 2076
2299.48 2105
2299.94 2067
2300.39 2023
2300.84 1963
2301.29 2015
2301.74 2000
2302.20 2008
2302.65 2008
2303.10 2063
2303.55 2008
2304.01 2129
2304.46 2101
2304.91 2074
2305.36 2059
2305.82 1964
2306.27 2053
2306.72 2097
2307.17 2155
2307.63 2200
2308.08 2149
2308.53 2168
2308.98 2245
2309.44 2228
2309.89 2221
2310.34 2266
2310.80 2273
2311.25 2322
2311.70 2271
2312.16 2241
2312.61 2282
2313.06 2192
2313.52 2181
2313.97 2199
2314.42 2155
2314.88 2126
2315.33 2203
2315.78 2175
2316.24 2194
2316.69 2254
2317.14 2215
2317.60 2245
2318.05 2276
2318.50 2284
2318.96 2287
2319.41 2260
2319.87 2241
2320.32 2299
2320.77 2287
2321.23 2215
2321.68 2196
2322.14 2261
2322.59 2185
2323.04 2182
2323.50 2284
2323.95 2317
2324.41 2332
2324.86 2450
2325.32 2546
2325.77 2743
2326.23 2853
2326.68 2800
2327.13 2710
2327.59 2724
2328.04 2627
2328.50 2466
2328.95 2432
2329.41 2395
2329.86 2270
2330.32 2210
2330.77 2133
2331.23 2154
2331.68 2170
2332.14 2203
2332.59 2162
2333.05 2143
2333.50 2157
2333.96 2170
2334.41 2153
2334.87 2222
2335.33 2127
2335.78 2186
2336.24 2174
2336.69 2163
2337.15 2171
2337.60 2114
2338.06 2088
2338.51 2064
2338.97 2098
2339.43 2118
2339.88 2027
2340.34 2083
2340.79 2041
2341.25 2021
2341.71 2058
2342.16 1973
2342.62 1949
2343.07 1977
2343.53 1898
2343.99 2003
2344.44 1986
2344.90 2014
2345.36 1992
2345.81 2035
2346.27 2055
2346.73 1955
2347.18 1949
2347.64 2046
2348.09 2042
2348.55 2042
2349.01 2055
2349.47 2057
2349.92 2056
2350.38 2067
2350.84 2120
2351.29 2116
2351.75 2101
2352.21 2104
2352.66 2103
2353.12 2082
2353.58 2039
2354.04 1988
2354.49 2005
2354.95 2003
2355.41 1920
2355.86 1945
2356.32 1978
2356.78 1999
2357.24 1947
2357.70 1936
2358.15 1900
2358.61 1962
2359.07 1928
2359.53 1875
2359.98 1901
2360.44 1870
2360.90 1921
2361.36 1956
2361.82 1898
2362.27 1904
2362.73 1882
2363.19 1827
2363.65 1858
2364.11 1952
2364.56 1923
2365.02 1920
2365.48 1987
2365.94 2032
2366.40 2046
2366.86 2031
2367.31 2047
2367.77 2086
2368.23 2055
2368.69 2039
2369.15 2096
2369.61 2034
2370.07 2012
2370.53 1981
2370.98 2007
2371.44 2012
2371.90 1968
2372.36 1991
2372.82 1930
2373.28 1966
2373.74 1947
2374.20 1946
2374.66 1910
2375.12 1918
2375.58 1941
2376.04 1908
2376.49 1871
2376.95 1909
2377.41 1902
2377.87 1905
2378.33 1929
2378.79 1965
2379.25 1912
2379.71 1920
2380.17 1941
2380.63 1906
2381.09 1940
2381.55 1878
2382.01 1873
2382.47 1889
2382.93 1905
2383.39 1835
2383.85 1810
2384.31 1849
2384.77 1819
2385.23 1807
2385.69 1789
2386.15 1827
2386.61 1838
2387.07 1894
2387.53 1880
2387.99 1893
2388.46 1929
2388.92 1890
2389.38 1888
2389.84 1919
2390.30 1798
2390.76 1861
2391.22 1917
2391.68 1853
2392.14 1920
2392.60 1899
2393.06 1910
2393.52 1881
2393.99 1918
2394.45 1909
2394.91 1894
2395.37 1827
2395.83 1871
2396.29 1837
2396.75 1868
2397.21 1838
2397.68 1909
2398.14 1893
2398.60 1864
2399.06 1835
2399.52 1826
2399.98 1870
2400.45 1847
2400.91 1792
2401.37 1855
2401.83 1890
2402.29 1864
2402.76 1852
2403.22 1876
2403.68 1834
2404.14 1884
2404.60 1870
2405.07 1869
2405.53 1849
2405.99 1891
2406.45 1906
2406.91 1934
2407.38 1849
2407.84 1851
2408.30 1853
2408.76 1914
2409.23 1899
2409.69 1900
2410.15 1885
2410.62 1868
2411.08 1832
2411.54 1868
2412.00 1819
2412.47 1757
2412.93 1815
2413.39 1785
2413.86 1756
2414.32 1783
2414.78 1789
2415.24 1798
2415.71 1823
2416.17 1838
2416.63 1817
2417.10 1815
2417.56 1761
2418.02 1831
2418.49 1848
2418.95 1874
2419.42 1791
2419.88 1840
2420.34 1911
2420.81 1935
2421.27 1898
2421.73 1876
2422.20 1862
2422.66 1895
2423.13 1894
2423.59 1870
2424.05 1845
2424.52 1829
2424.98 1914
2425.45 1883
2425.91 1835
2426.37 1832
2426.84 1820
2427.30 1840
2427.77 1851
2428.23 1851
2428.70 1875
2429.16 1856
2429.62 1813
2430.09 1761
2430.55 1787
2431.02 1731
2431.48 1748
2431.95 1838
2432.41 1827
2432.88 1726
2433.34 1761
2433.81 1797
2434.27 1828
2434.74 1785
2435.20 1743
2435.67 1768
2436.13 1772
2436.60 1819
2437.06 1801
2437.53 1769
2437.99 1749
2438.46 1742
2438.92 1745
2439.39 1774
2439.86 1757
2440.32 1763
2440.79 1759
2441.25 1830
2441.72 1792
2442.18 1717
2442.65 1795
2443.12 1776
2443.58 1758
2444.05 1843
2444.51 1800
2444.98 1726
2445.44 1717
2445.91 1735
2446.38 1778
2446.84 1759
2447.31 1793
2447.78 1791
2448.24 1799
2448.71 1786
2449.17 1752
2449.64 1772
2450.11 1764
2450.57 1743
2451.04 1755
2451.51 1806
2451.97 1767
2452.44 1763
2452.91 1798
2453.37 1746
2453.84 1715
2454.31 1735
2454.78 1803
2455.24 1792
2455.71 1778
2456.18 1774
2456.64 1740
2457.11 1718
2457.58 1743
2458.04 1777
2458.51 1773
2458.98 1755
2459.45 1766
2459.91 1797
2460.38 1822
2460.85 1757
2461.32 1753
2461.78 1730
2462.25 1804
2462.72 1770
2463.19 1710
2463.66 1776
2464.12 1788
2464.59 1722
2465.06 1728
2465.53 1800
2465.99 1844
2466.46 1858
2466.93 1771
2467.40 1749
2467.87 1798
2468.34 1754
2468.80 1719
2469.27 1703
2469.74 1793
2470.21 1754
2470.68 1744
2471.15 1744
2471.61 1784
2472.08 1767
2472.55 1731
2473.02 1717
2473.49 1727
2473.96 1720
2474.43 1725
2474.90 1709
2475.36 1645
2475.83 1747
2476.30 1723
2476.77 1706
2477.24 1677
2477.71 1707
2478.18 1713
2478.65 1705
2479.12 1698
2479.59 1733
2480.06 1728
2480.52 1702
2480.99 1727
2481.46 1679
2481.93 1646
2482.40 1643
2482.87 1693
2483.34 1707
2483.81 1763
2484.28 1754
2484.75 1712
2485.22 1678
2485.69 1705
2486.16 1749
2486.63 1734
2487.10 1753
2487.57 1706
2488.04 1757
2488.51 1777
2488.98 1764
2489.45 1738
2489.92 1765
2490.39 1804
2490.86 1769
2491.33 1767
2491.80 1774
2492.27 1782
2492.74 1759
2493.21 1744
2493.69 1697
2494.16 1734
2494.63 1722
2495.10 1705
2495.57 1758
2496.04 1750
2496.51 1804
2496.98 1776
2497.45 1725
2497.92 1707
2498.39 1721
2498.86 1756
2499.34 1718
2499.81 1676
2500.28 1656
2500.75 1678
2501.22 1656
2501.69 1678
2502.16 1719
2502.64 1717
2503.11 1729
2503.58 1771
2504.05 1716
2504.52 1690
2504.99 1699
2505.47 1777
2505.94 1726
2506.41 1735
2506.88 1785
2507.35 1708
2507.82 1693
2508.30 1699
2508.77 1754
2509.24 1763
2509.71 1798
2510.18 1802
2510.66 1814
2511.13 1754
2511.60 1812
2512.07 1733
2512.55 1755
2513.02 1751
2513.49 1758
2513.96 1809
2514.44 1770
2514.91 1741
2515.38 1690
2515.85 1710
2516.33 1734
2516.80 1760
2517.27 1749
2517.75 1653
2518.22 1632
2518.69 1684
2519.16 1720
2519.64 1780
2520.11 1754
2520.58 1805
2521.06 1850
2521.53 1833
2522.00 1790
2522.48 1785
2522.95 1802
2523.42 1792
2523.90 1816
2524.37 1712
2524.84 1730
2525.32 1783
2525.79 1789
2526.27 1835
2526.74 1773
2527.21 1668
2527.69 1665
2528.16 1720
2528.63 1746
2529.11 1711
2529.58 1696
2530.06 1736
2530.53 1766
2531.00 1747
2531.48 1716
2531.95 1726
2532.43 1748
2532.90 1748
2533.38 1729
2533.85 1741
2534.32 1717
2534.80 1733
2535.27 1770
2535.75 1757
2536.22 1720
2536.70 1792
2537.17 1827
2537.65 1791
2538.12 1776
2538.60 1796
2539.07 1767
2539.55 1732
2540.02 1753
2540.50 1771
2540.97 1755
2541.45 1711
2541.92 1749
2542.40 1773
2542.87 1722
2543.35 1689
2543.82 1694
2544.30 1707
2544.77 1725
2545.25 1727
2545.72 1727
2546.20 1736
2546.68 1804
2547.15 1849
2547.63 1894
2548.10 1965
2548.58 1939
2549.05 1988
2549.53 1984
2550.01 2050
2550.48 2107
2550.96 2139
2551.43 2109
2551.91 2143
2552.39 2106
2552.86 2166
2553.34 2108
2553.82 1969
2554.29 1983
2554.77 1941
2555.24 1912
2555.72 1814
2556.20 1815
2556.67 1773
2557.15 1764
2557.63 1757
2558.10 1770
2558.58 1811
2559.06 1783
2559.53 1754
2560.01 1743
2560.49 1732
2560.96 1691
2561.44 1707
2561.92 1700
2562.40 1759
2562.87 1718
2563.35 1760
2563.83 1696
2564.30 1682
2564.78 1657
2565.26 1700
2565.74 1756
2566.21 1765
2566.69 1742
2567.17 1739
2567.65 1678
2568.12 1730
2568.60 1769
2569.08 1730
2569.56 1660
2570.03 1663
2570.51 1691
2570.99 1669
2571.47 1688
2571.95 1675
2572.42 1711
2572.90 1802
2573.38 1752
2573.86 1681
2574.34 1640
2574.81 1650
2575.29 1637
2575.77 1642
2576.25 1667
2576.73 1684
2577.21 1664
2577.68 1683
2578.16 1731
2578.64 1678
2579.12 1679
2579.60 1700
2580.08 1661
2580.56 1628
2581.04 1633
2581.51 1633
2581.99 1606
2582.47 1599
2582.95 1615
2583.43 1649
2583.91 1689
2584.39 1670
2584.87 1665
2585.35 1581
2585.83 1594
2586.31 1629
2586.78 1671
2587.26 1713
2587.74 1677
2588.22 1695
2588.70 1737
2589.18 1672
2589.66 1741
2590.14 1685
2590.62 1634
2591.10 1647
2591.58 1672
2592.06 1723
2592.54 1716
2593.02 1719
2593.50 1682
2593.98 1640
2594.46 1637
2594.94 1711
2595.42 1684
2595.90 1662
2596.38 1652
2596.86 1615
2597.34 1624
2597.82 1618
2598.30 1635
2598.78 1628
2599.26 1614
2599.74 1577
2600.22 1651
2600.70 1640
2601.19 1600
2601.67 1615
2602.15 1619
2602.63 1586
2603.11 1645
2603.59 1647
2604.07 1648
2604.55 1637
2605.03 1686
2605.51 1662
2605.99 1724
2606.48 1682
2606.96 1656
2607.44 1652
2607.92 1665
2608.40 1663
2608.88 1691
2609.36 1665
2609.84 1628
2610.33 1661
2610.81 1689
2611.29 1721
2611.77 1667
2612.25 1644
2612.73 1690
2613.22 1654
2613.70 1619
2614.18 1572
2614.66 1613
2615.14 1624
2615.63 1667
2616.11 1604
2616.59 1622
2617.07 1626
2617.55 1663
2618.04 1619
2618.52 1644
2619.00 1640
2619.48 1640
2619.97 1654
2620.45 1661
2620.93 1717
2621.41 1667
2621.90 1643
2622.38 1655
2622.86 1640
2623.34 1655
2623.83 1701
2624.31 1635
2624.79 1649
2625.27 1662
2625.76 1645
2626.24 1634
2626.72 1586
2627.21 1676
2627.69 1669
2628.17 1675
2628.66 1634
2629.14 1594
2629.62 1658
2630.11 1685
2630.59 1607
2631.07 1651
2631.56 1585
2632.04 1606
2632.52 1648
2633.01 1687
2633.49 1680
2633.97 1738
2634.46 1682
2634.94 1717
2635.43 1675
2635.91 1682
2636.39 1773
2636.88 1773
2637.36 1710
2637.85 1676
2638.33 1707
2638.81 1674
2639.30 1688
2639.78 1707
2640.27 1691
2640.75 1591
2641.24 1623
2641.72 1658
2642.20 1647
2642.69 1576
2643.17 1556
2643.66 1570
2644.14 1587
2644.63 1610
2645.11 1580
2645.60 1628
2646.08 1668
2646.57 1622
2647.05 1574
2647.54 1630
2648.02 1635
2648.51 1626
2648.99 1604
2649.48 1636
2649.96 1587
2650.45 1579
2650.93 1597
2651.42 1662
2651.90 1561
2652.39 1527
2652.87 1605
2653.36 1634
2653.84 1600
2654.33 1624
2654.82 1617
2655.30 1610
2655.79 1620
2656.27 1567
2656.76 1580
2657.24 1487
2657.73 1540
2658.22 1564
2658.70 1579
2659.19 1611
2659.67 1588
2660.16 1570
2660.65 1594
2661.13 1599
2661.62 1621
2662.10 1673
2662.59 1648
2663.08 1657
2663.56 1710
2664.05 1796
2664.54 1751
2665.02 1717
2665.51 1710
2666.00 1706
2666.48 1649
2666.97 1667
2667.46 1688
2667.94 1631
2668.43 1700
2668.92 1675
2669.40 1712
2669.89 1656
2670.38 1612
2670.86 1566
2671.35 1645
2671.84 1630
2672.33 1653
2672.81 1659
2673.30 1668
2673.79 1574
2674.28 1623
2674.76 1701
2675.25 1648
2675.74 1652
2676.23 1638
2676.71 1712
2677.20 1651
2677.69 1611
2678.18 1579
2678.66 1631
2679.15 1602
2679.64 1632
2680.13 1569
2680.62 1604
2681.10 1570
2681.59 1536
2682.08 1524
2682.57 1532
2683.06 1555
2683.54 1552
2684.03 1583
2684.52 1527
2685.01 1580
2685.50 1576
2685.99 1615
2686.47 1540
2686.96 1557
2687.45 1523
2687.94 1649
2688.43 1632
2688.92 1587
2689.41 1643
2689.89 1658
2690.38 1617
2690.87 1633
2691.36 1611
2691.85 1587
2692.34 1603
2692.83 1656
2693.32 1695
2693.81 1644
2694.30 1685
2694.79 1743
2695.27 1757
2695.76 1662
2696.25 1637
2696.74 1682
2697.23 1661
2697.72 1646
2698.21 1628
2698.70 1657
2699.19 1629
2699.68 1600
2700.17 1598
2700.66 1641
2701.15 1619
2701.64 1637
2702.13 1644
2702.62 1646
2703.11 1617
2703.60 1602
2704.09 1618
2704.58 1668
2705.07 1644
2705.56 1622
2706.05 1668
2706.54 1603
2707.03 1646
2707.52 1608
2708.01 1692
2708.50 1653
2708.99 1650
2709.48 1617
2709.97 1636
2710.46 1686
2710.96 1703
2711.45 1646
2711.94 1621
2712.43 1551
2712.92 1628
2713.41 1635
2713.90 1532
2714.39 1605
2714.88 1628
2715.37 1582
2715.86 1578
2716.36 1598
2716.85 1596
2717.34 1693
2717.83 1644
2718.32 1689
2718.81 1723
2719.30 1691
2719.80 1708
2720.29 1797
2720.78 1762
2721.27 1746
2721.76 1696
2722.25 1774
2722.75 1801
2723.24 1731
2723.73 1759
2724.22 1691
2724.71 1691
2725.21 1711
2725.70 1705
2726.19 1676
2726.68 1630
2727.17 1603
2727.67 1665
2728.16 1635
2728.65 1606
2729.14 1620
2729.64 1621
2730.13 1599
2730.62 1553
2731.11 1561
2731.61 1598
2732.10 1622
2732.59 1549
2733.08 1535
2733.58 1584
2734.07 1641
2734.56 1628
2735.05 1638
2735.55 1706
2736.04 1649
2736.53 1692
2737.03 1670
2737.52 1638
2738.01 1604
2738.51 1655
2739.00 1652
2739.49 1657
2739.99 1664
2740.48 1770
2740.97 1720
2741.47 1731
2741.96 1626
2742.45 1668
2742.95 1694
2743.44 1681
2743.93 1657
2744.43 1622
2744.92 1605
2745.42 1628
2745.91 1650
2746.40 1605
2746.90 1699
2747.39 1695
2747.89 1663
2748.38 1655
2748.87 1671
2749.37 1693
2749.86 1705
2750.36 1668
2750.85 1591
2751.34 1595
2751.84 1651
2752.33 1659
2752.83 1533
2753.32 1580
2753.82 1605
2754.31 1608
2754.81 1554
2755.30 1618
2755.80 1536
2756.29 1524
2756.79 1591
2757.28 1569
2757.78 1573
2758.27 1542
2758.77 1541
2759.26 1592
2759.76 1542
2760.25 1542
2760.75 1579
2761.24 1558
2761.74 1628
2762.23 1616
2762.73 1586
2763.22 1644
2763.72 1620
2764.21 1660
2764.71 1659
2765.20 1634
2765.70 1613
2766.20 1619
2766.69 1607
2767.19 1592
2767.68 1550
2768.18 1569
2768.68 1526
2769.17 1554
2769.67 1505
2770.16 1519
2770.66 1519
2771.16 1505
2771.65 1562
2772.15 1573
2772.64 1550
2773.14 1510
2773.64 1487
2774.13 1528
2774.63 1526
2775.13 1557
2775.62 1568
2776.12 1514
2776.62 1532
2777.11 1472
2777.61 1487
2778.11 1555
2778.60 1609
2779.10 1581
2779.60 1570
2780.09 1532
2780.59 1525
2781.09 1600
2781.58 1548
2782.08 1550
2782.58 1588
2783.08 1568
2783.57 1550
2784.07 1498
2784.57 1538
2785.07 1557
2785.56 1523
2786.06 1526
2786.56 1526
2787.06 1537
2787.55 1460
2788.05 1514
2788.55 1484
2789.05 1504
2789.54 1529
2790.04 1607
2790.54 1551
2791.04 1549
2791.54 1484
2792.03 1518
2792.53 1571
2793.03 1498
2793.53 1569
2794.03 1560
2794.52 1563
2795.02 1538
2795.52 1535
2796.02 1562
2796.52 1578
2797.02 1524
2797.51 1625
2798.01 1588
2798.51 1564
2799.01 1597
2799.51 1548
2800.01 1563
2800.51 1497
2801.00 1532
2801.50 1567
2802.00 1571
2802.50 1478
2803.00 1488
2803.50 1560
2804.00 1559
2804.50 1547
2805.00 1570
2805.50 1535
2806.00 1545
2806.49 1525
2806.99 1523
2807.49 1571
2807.99 1591
2808.49 1603
2808.99 1556
2809.49 1578
2809.99 1554
2810.49 1620
2810.99 1673
2811.49 1725
2811.99 1675
2812.49 1659
2812.99 1682
2813.49 1643
2813.99 1608
2814.49 1644
2814.99 1654
2815.49 1587
2815.99 1558
2816.49 1544
2816.99 1571
2817.49 1549
2817.99 1529
2818.49 1520
2818.99 1538
2819.49 1517
2819.99 1539
2820.49 1492
2820.99 1516
2821.49 1478
2821.99 1560
2822.50 1558
2823.00 1514
2823.50 1510
2824.00 1498
2824.50 1565
2825.00 1527
2825.50 1513
2826.00 1510
2826.50 1492
2827.00 1481
2827.50 1491
2828.01 1480
2828.51 1519
2829.01 1446
2829.51 1467
2830.01 1484
2830.51 1504
2831.01 1472
2831.52 1513
2832.02 1493
2832.52 1494
2833.02 1478
2833.52 1518
2834.02 1533
2834.53 1509
2835.03 1553
2835.53 1558
2836.03 1547
2836.53 1538
2837.03 1484
2837.54 1482
2838.04 1487
2838.54 1561
2839.04 1531
2839.55 1480
2840.05 1490
2840.55 1554
2841.05 1522
2841.55 1493
2842.06 1507
2842.56 1570
2843.06 1604
2843.56 1497
2844.07 1428
2844.57 1444
2845.07 1510
2845.58 1509
2846.08 1493
2846.58 1474
2847.08 1458
2847.59 1484
2848.09 1524
2848.59 1518
2849.10 1507
2849.60 1514
2850.10 1524
2850.61 1489
2851.11 1500
2851.61 1534
2852.12 1561
2852.62 1525
2853.12 1476
2853.63 1467
2854.13 1547
2854.63 1560
2855.14 1538
2855.64 1520
2856.14 1484
2856.65 1546
2857.15 1585
2857.66 1585
2858.16 1518
2858.66 1497
2859.17 1504
2859.67 1529
2860.17 1475
2860.68 1484
2861.18 1502
2861.69 1562
2862.19 1465
2862.70 1489
2863.20 1467
2863.70 1521
2864.21 1537
2864.71 1453
2865.22 1457
2865.72 1502
2866.23 1548
2866.73 1513
2867.24 1497
2867.74 1468
2868.25 1446
2868.75 1539
2869.26 1521
2869.76 1502
2870.27 1453
2870.77 1479
2871.28 1572
2871.78 1589
2872.29 1570
2872.79 1575
2873.30 1565
2873.80 1621
2874.31 1590
2874.81 1542
2875.32 1550
2875.82 1638
2876.33 1586
2876.83 1520
2877.34 1545
2877.84 1516
2878.35 1569
2878.86 1570
2879.36 1509
2879.87 1504
2880.37 1492
2880.88 1462
2881.39 1492
2881.89 1488
2882.40 1520
2882.90 1513
2883.41 1574
2883.92 1568
2884.42 1512
2884.93 1568
2885.43 1653
2885.94 1643
2886.45 1701
2886.95 1736
2887.46 1782
2887.97 1816
2888.47 1811
2888.98 1780
2889.49 1816
2889.99 1931
2890.50 1888
2891.01 1872
2891.51 1818
2892.02 1860
2892.53 1859
2893.03 1828
2893.54 1792
2894.05 1824
2894.55 1813
2895.06 1800
2895.57 1857
2896.08 1871
2896.58 1890
2897.09 1948
2897.60 1995
2898.11 1900
2898.61 1812
2899.12 1842
2899.63 1865
2900.13 1783
2900.64 1841
2901.15 1821
2901.66 1773
2902.17 1689
2902.67 1655
2903.18 1679
2903.69 1655
2904.20 1637
2904.70 1643
2905.21 1619
2905.72 1655
2906.23 1669
2906.74 1635
2907.25 1686
2907.75 1589
2908.26 1575
2908.77 1605
2909.28 1607
2909.79 1599
2910.30 1580
2910.80 1562
2911.31 1564
2911.82 1495
2912.33 1486
2912.84 1577
2913.35 1529
2913.86 1520
2914.36 1587
2914.87 1587
2915.38 1541
2915.89 1561
2916.40 1540
2916.91 1552
2917.42 1584
2917.93 1615
2918.44 1662
2918.95 1733
2919.46 1690
2919.96 1627
2920.47 1685
2920.98 1664
2921.49 1661
2922.00 1638
2922.51 1702
2923.02 1694
2923.53 1656
2924.04 1638
2924.55 1635
2925.06 1645
2925.57 1656
2926.08 1732
2926.59 1640
2927.10 1675
2927.61 1678
2928.12 1684
2928.63 1718
2929.14 1708
2929.65 1686
2930.16 1713
2930.67 1670
2931.18 1626
2931.69 1539
2932.20 1568
2932.71 1537
2933.22 1565
2933.73 1603
2934.24 1639
2934.75 1645
2935.26 1591
2935.77 1617
2936.29 1600
2936.80 1621
2937.31 1649
2937.82 1630
2938.33 1636
2938.84 1668
2939.35 1653
2939.86 1672
2940.37 1684
2940.88 1626
2941.39 1636
2941.91 1631
2942.42 1647
2942.93 1573
2943.44 1601
2943.95 1595
2944.46 1593
2944.97 1619
2945.49 1534
2946.00 1542
2946.51 1603
2947.02 1593
2947.53 1571
2948.04 1563
2948.56 1578
2949.07 1575
2949.58 1573
2950.09 1568
2950.60 1567
2951.12 1584
2951.63 1562
2952.14 1572
2952.65 1590
2953.16 1623
2953.68 1593
2954.19 1596
2954.70 1650
2955.21 1585
2955.73 1545
2956.24 1622
2956.75 1651
2957.26 1653
2957.78 1604
2958.29 1669
2958.80 1683
2959.31 1691
2959.83 1666
2960.34 1698
2960.85 1751
2961.36 1730
2961.88 1723
2962.39 1735
2962.90 1832
2963.42 1852
2963.93 1876
2964.44 1912
2964.96 1947
2965.47 1911
2965.98 1866
2966.50 1912
2967.01 1960
2967.52 2012
2968.04 2080
2968.55 2144
2969.06 2069
2969.58 2096
2970.09 2136
2970.60 2132
2971.12 2051
2971.63 2000
2972.15 1981
2972.66 1954
2973.17 1916
2973.69 1885
2974.20 1820
2974.72 1796
2975.23 1844
2975.74 1852
2976.26 1851
2976.77 1820
2977.29 1836
2977.80 1829
2978.31 1845
2978.83 1775
2979.34 1808
2979.86 1873
2980.37 1886
2980.89 1880
2981.40 1871
2981.92 1930
2982.43 1952
2982.95 2024
2983.46 2050
2983.98 2029
2984.49 1936
2985.01 2060
2985.52 2109
2986.04 2105
2986.55 2045
2987.07 2065
2987.58 2087
2988.10 2174
2988.61 2175
2989.13 2229
2989.64 2240
2990.16 2320
2990.67 2289
2991.19 2321
2991.70 2323
2992.22 2309
2992.73 2330
2993.25 2283
2993.77 2252
2994.28 2248
2994.80 2270
2995.31 2298
2995.83 2286
2996.35 2386
2996.86 2467
2997.38 2542
2997.89 2560
2998.41 2672
2998.93 2824
2999.44 2915
2999.96 2851
3000.47 2880
3000.99 2928
3001.51 2871
3002.02 2908
3002.54 3077
3003.06 3362
3003.57 3732
3004.09 4306
3004.61 5183
3005.12 5790
3005.64 6509
3006.16 7086
3006.67 7235
3007.19 7152
3007.71 6585
3008.22 5932
3008.74 5300
3009.26 4748
3009.77 4224
3010.29 3713
3010.81 3371
3011.33 3053
3011.84 2843
3012.36 2718
3012.88 2622
3013.40 2571
3013.91 2538
3014.43 2541
3014.95 2442
3015.47 2374
3015.98 2349
3016.50 2359
3017.02 2357
3017.54 2295
3018.05 2326
3018.57 2296
3019.09 2249
3019.61 2247
3020.13 2244
3020.64 2163
3021.16 2197
3021.68 2214
3022.20 2205
3022.72 2158
3023.23 2172
3023.75 2249
3024.27 2261
3024.79 2160
3025.31 2229
3025.83 2321
3026.34 2285
3026.86 2292
3027.38 2270
3027.90 2234
3028.42 2165
3028.94 2140
3029.46 2089
3029.98 2100
3030.49 2143
3031.01 2121
3031.53 2179
3032.05 2116
3032.57 2124
3033.09 2122
3033.61 2075
3034.13 2081
3034.65 2036
3035.17 2087
3035.68 2095
3036.20 2055
3036.72 2070
3037.24 2026
3037.76 2061
3038.28 2082
3038.80 2025
3039.32 2097
3039.84 2052
3040.36 2014
3040.88 2032
3041.40 1989
3041.92 1951
3042.44 1934
3042.96 1922
3043.48 1969
3044.00 1921
3044.52 1894
3045.04 1845
3045.56 1945
3046.08 1880
3046.60 1874
3047.12 1907
3047.64 1936
3048.16 1925
3048.68 1960
3049.20 1934
3049.72 1870
3050.24 1882
3050.76 1899
3051.28 1893
3051.80 1864
3052.33 1899
3052.85 1902
3053.37 1891
3053.89 1835
3054.41 1879
3054.93 1956
3055.45 1901
3055.97 1942
3056.49 1921
3057.01 1918
3057.54 1939
3058.06 1973
3058.58 1955
3059.10 1959
3059.62 1889
3060.14 1943
3060.66 1963
3061.18 1999
3061.71 1957
3062.23 1963
3062.75 1898
3063.27 2004
3063.79 2036
3064.31 2093
3064.84 2057
3065.36 1949
3065.88 2012
3066.40 2121
3066.92 2159
3067.45 2156
3067.97 2170
3068.49 2132
3069.01 2175
3069.53 2175
3070.06 2165
3070.58 2164
3071.10 2216
3071.62 2145
3072.15 2093
3072.67 2126
3073.19 2149
3073.71 2171
3074.24 2203
3074.76 2195
3075.28 2209
3075.80 2252
3076.33 2278
3076.85 2312
3077.37 2280
3077.90 2374
3078.42 2435
3078.94 2461
3079.46 2473
3079.99 2498
3080.51 2593
3081.03 2657
3081.56 2736
3082.08 2843
3082.60 3010
3083.13 3135
3083.65 3034
3084.17 3083
3084.70 3121
3085.22 3059
3085.74 2996
3086.27 2824
3086.79 2785
3087.31 2754
3087.84 2755
3088.36 2724
3088.89 2724
3089.41 2636
3089.93 2643
3090.46 2614
3090.98 2748
3091.51 2658
3092.03 2638
3092.55 2742
3093.08 2779
3093.60 2817
3094.13 2961
3094.65 3167
3095.18 3336
3095.70 3524
3096.22 3695
3096.75 3920
3097.27 4132
3097.80 4323
3098.32 4359
3098.85 4333
3099.37 4345
3099.90 4394
3100.42 4607
3100.95 4922
3101.47 5608
3102.00 6591
3102.52 8319
3103.05 10347
3103.57 12021
3104.10 13468
3104.62 14085
3105.15 13974
3105.67 13298
3106.20 11920
3106.72 10279
3107.25 8625
3107.77 7405
3108.30 6197
3108.82 5188
3109.35 4645
3109.88 4346
3110.40 3977
3110.93 3889
3111.45 3847
3111.98 3694
3112.50 3712
3113.03 3596
3113.56 3533
3114.08 3421
3114.61 3346
3115.13 3201
3115.66 3212
3116.19 3175
3116.71 3025
3117.24 2924
3117.77 2782
3118.29 2635
3118.82 2697
3119.34 2768
3119.87 2809
3120.40 2779
3120.92 2775
3121.45 2802
3121.98 2825
3122.50 2852
3123.03 2896
3123.56 2892
3124.08 2931
3124.61 2848
3125.14 2784
3125.66 2753
3126.19 2663
3126.72 2517
3127.25 2546
3127.77 2499
3128.30 2414
3128.83 2390
3129.35 2453
3129.88 2367
3130.41 2358
3130.94 2285
3131.46 2290
3131.99 2326
3132.52 2264
3133.05 2295
3133.57 2329
3134.10 2354
3134.63 2323
3135.16 2310
3135.68 2351
3136.21 2329
3136.74 2299
3137.27 2293
3137.80 2257
3138.32 2224
3138.85 2176
3139.38 2180
3139.91 2157
3140.44 2112
3140.97 2115
3141.49 2116
3142.02 2028
3142.55 2084
3143.08 2045
3143.61 1994
3144.14 2031
3144.66 2016
3145.19 2057
3145.72 2038
3146.25 2018
3146.78 2017
3147.31 2017
3147.84 1996
3148.36 2007
3148.89 1990
3149.42 1938
3149.95 1969
3150.48 2007
3151.01 1958
3151.54 1954
3152.07 1981
3152.60 1947
3153.13 1933
3153.66 1968
3154.19 2058
3154.71 2025
3155.24 1983
3155.77 1946
3156.30 1925
3156.83 1948
3157.36 1908
3157.89 1945
3158.42 1919
3158.95 1909
3159.48 1924
3160.01 1931
3160.54 1926
3161.07 1926
3161.60 1911
3162.13 1842
3162.66 1844
3163.19 1881
3163.72 1859
3164.25 1811
3164.78 1868
3165.31 1863
3165.84 1847
3166.37 1880
3166.90 1843
3167.43 1842
3167.96 1858
3168.49 1843
3169.02 1880
3169.56 1866
3170.09 1899
3170.62 1959
3171.15 1866
3171.68 1868
3172.21 1861
3172.74 1908
3173.27 1919
3173.80 1884
3174.33 1897
3174.86 1905
3175.40 1945
3175.93 1907
3176.46 1995
3176.99 1933
3177.52 2008
3178.05 1994
3178.58 1976
3179.11 1946
3179.65 1948
3180.18 1953
3180.71 1916
3181.24 1873
3181.77 1842
3182.30 1893
3182.84 1821
3183.37 1877
3183.90 1839
3184.43 1783
3184.96 1839
3185.49 1827
3186.03 1843
3186.56 1802
3187.09 1834
3187.62 1887
3188.16 1928
3188.69 1917
3189.22 1978
3189.75 1993
3190.28 1953
3190.82 1953
3191.35 1968
3191.88 1992
3192.41 1917
3192.95 1888
3193.48 1896
3194.01 1926
3194.55 1896
3195.08 1967
3195.61 1921
3196.14 1870
3196.68 1868
3197.21 1878
3197.74 1928
3198.28 1891
3198.81 1937
3199.34 1915
3199.87 1916
3200.41 1947
3200.94 1939
3201.47 1970
3202.01 1895
3202.54 1972
3203.07 1930
3203.61 2014
3204.14 2015
3204.68 1999
3205.21 2019
3205.74 2144
3206.28 2199
3206.81 2292
3207.34 2368
3207.88 2438
3208.41 2433
3208.95 2467
3209.48 2515
3210.01 2523
3210.55 2596
3211.08 2591
3211.62 2536
3212.15 2522
3212.68 2567
3213.22 2501
3213.75 2407
3214.29 2417
3214.82 2394
3215.36 2313
3215.89 2200
3216.42 2177
3216.96 2178
3217.49 2158
3218.03 2078
3218.56 2063
3219.10 2092
3219.63 2067
3220.17 1997
3220.70 1982
3221.24 2027
3221.77 2075
3222.31 2148
3222.84 2094
3223.38 2158
3223.91 2172
3224.45 2301
3224.98 2307
3225.52 2355
3226.05 2372
3226.59 2376
3227.12 2400
3227.66 2381
3228.20 2367
3228.73 2376
3229.27 2423
3229.80 2424
3230.34 2424
3230.87 2480
3231.41 2463
3231.95 2522
3232.48 2685
3233.02 2686
3233.55 2730
3234.09 2769
3234.63 2811
3235.16 2839
3235.70 2801
3236.23 2781
3236.77 2906
3237.31 2994
3237.84 3042
3238.38 3025
3238.92 3029
3239.45 3027
3239.99 2993
3240.53 3018
3241.06 2928
3241.60 2898
3242.14 2989
3242.67 3036
3243.21 3102
3243.75 3145
3244.28 3150
3244.82 3238
3245.36 3382
3245.89 3506
3246.43 3593
3246.97 3696
3247.50 3715
3248.04 3794
3248.58 3819
3249.12 3795
3249.65 3899
3250.19 4081
3250.73 4320
3251.27 4873
3251.80 5707
3252.34 6917
3252.88 8313
3253.42 9769
3253.95 11135
3254.49 11608
3255.03 11738
3255.57 11141
3256.10 10221
3256.64 9023
3257.18 7861
3257.72 6919
3258.26 6133
3258.79 5424
3259.33 5055
3259.87 4755
3260.41 4699
3260.95 4657
3261.49 4631
3262.02 4768
3262.56 4882
3263.10 5034
3263.64 5105
3264.18 5114
3264.72 5238
3265.25 5212
3265.79 5277
3266.33 5560
3266.87 5850
3267.41 6164
3267.95 6467
3268.49 6657
3269.03 6508
3269.56 6118
3270.10 5499
3270.64 5213
3271.18 4985
3271.72 4667
3272.26 4389
3272.80 4183
3273.34 4088
3273.88 3952
3274.42 3947
3274.96 3979
3275.50 3895
3276.04 3833
3276.57 3777
3277.11 3731
3277.65 3757
3278.19 3849
3278.73 3800
3279.27 3833
3279.81 3829
3280.35 3833
3280.89 3819
3281.43 3799
3281.97 3862
3282.51 3875
3283.05 3795
3283.59 3838
3284.13 3836
3284.67 3785
3285.21 3790
3285.75 3814
3286.29 3869
3286.83 3842
3287.37 3864
3287.91 3971
3288.46 4026
3289.00 3961
3289.54 4110
3290.08 4116
3290.62 4270
3291.16 4426
3291.70 4711
3292.24 4910
3292.78 5189
3293.32 5476
3293.86 5852
3294.40 6129
3294.94 6490
3295.49 6705
3296.03 7087
3296.57 7224
3297.11 7216
3297.65 7144
3298.19 7017
3298.73 6875
3299.27 6485
3299.82 6112
3300.36 5735
3300.90 5541
3301.44 5307
3301.98 5130
3302.52 4922
3303.07 4848
3303.61 4846
3304.15 4743
3304.69 4718
3305.23 4731
3305.77 4808
3306.32 4858
3306.86 4894
3307.40 4867
3307.94 4965
3308.49 4981
3309.03 5092
3309.57 5287
3310.11 5423
3310.65 5538
3311.20 5742
3311.74 5900
3312.28 5775
3312.82 5684
3313.37 5593
3313.91 5582
3314.45 5540
3314.99 5497
3315.54 5674
3316.08 5895
3316.62 6103
3317.17 6485
3317.71 6991
3318.25 7492
3318.79 8065
3319.34 8673
3319.88 9067
3320.42 9359
3320.97 9740
3321.51 9953
3322.05 10102
3322.60 9982
3323.14 9647
3323.68 9248
3324.23 9112
3324.77 8688
3325.31 8399
3325.86 8201
3326.40 8105
3326.94 7879
3327.49 7730
3328.03 7658
3328.58 7553
3329.12 7551
3329.66 7558
3330.21 7799
3330.75 7982
3331.30 8368
3331.84 9180
3332.38 10458
3332.93 12716
3333.47 16222
3334.02 22131
3334.56 29804
3335.10 38548
3335.65 46989
3336.19 52524
3336.74 54974
3337.28 56108
3337.83 56408
3338.37 55988
3338.92 53564
3339.46 48828
3340.01 42909
3340.55 36235
3341.10 30105
3341.64 24555
3342.18 19602
3342.73 15948
3343.27 13119
3343.82 11051
3344.36 9387
3344.91 8323
3345.46 7484
3346.00 6938
3346.55 6545
3347.09 6233
3347.64 6108
3348.18 5959
3348.73 5729
3349.27 5547
3349.82 5543
3350.36 5597
3350.91 5613
3351.46 5578
3352.00 5763
3352.55 5781
3353.09 5776
3353.64 5778
3354.18 5775
3354.73 5592
3355.28 5466
3355.82 5268
3356.37 5115
3356.91 5023
3357.46 5063
3358.01 5023
3358.55 4893
3359.10 4916
3359.65 4970
3360.19 5024
3360.74 4979
3361.28 5065
3361.83 5185
3362.38 5431
3362.92 5414
3363.47 5595
3364.02 5803
3364.56 5913
3365.11 6025
3365.66 5965
3366.20 5883
3366.75 5862
3367.30 5657
3367.85 5448
3368.39 5263
3368.94 5095
3369.49 5016
3370.03 4919
3370.58 4842
3371.13 4825
3371.68 4819
3372.22 4997
3372.77 5303
3373.32 5557
3373.87 5765
3374.41 6090
3374.96 6271
3375.51 6232
3376.06 6250
3376.60 6017
3377.15 5852
3377.70 5538
3378.25 5309
3378.79 5043
3379.34 4785
3379.89 4514
3380.44 4335
3380.99 4130
3381.53 4106
3382.08 3948
3382.63 3854
3383.18 3842
3383.73 3881
3384.28 3741
3384.82 3734
3385.37 3655
3385.92 3550
3386.47 3509
3387.02 3332
3387.57 3315
3388.12 3297
3388.66 3362
3389.21 3216
3389.76 3186
3390.31 3251
3390.86 3166
3391.41 3109
3391.96 3113
3392.51 3126
3393.05 3115
3393.60 3035
3394.15 3080
3394.70 3081
3395.25 3135
3395.80 3158
3396.35 3334
3396.90 3454
3397.45 3600
3398.00 3748
3398.55 3861
3399.10 4034
3399.65 4175
3400.20 4065
3400.75 3975
3401.30 3853
3401.85 3772
3402.40 3698
3402.95 3372
3403.50 3173
3404.05 3116
3404.59 2964
3405.14 2873
3405.70 2735
3406.25 2689
3406.80 2618
3407.35 2604
3407.90 2540
3408.45 2546
3409.00 2554
3409.55 2585
3410.10 2603
3410.65 2600
3411.20 2721
3411.75 2784
3412.30 2845
3412.85 2927
3413.40 2933
3413.95 2918
3414.50 2828
3415.05 2864
3415.60 2827
3416.15 2832
3416.71 2885
3417.26 2939
3417.81 2964
3418.36 2990
3418.91 3035
3419.46 3031
3420.01 2953
3420.56 2999
3421.11 2873
3421.67 2808
3422.22 2705
3422.77 2592
3423.32 2565
3423.87 2628
3424.42 2590
3424.98 2646
3425.53 2576
3426.08 2610
3426.63 2644
3427.18 2603
3427.73 2553
3428.29 2526
3428.84 2470
3429.39 2389
3429.94 2331
3430.49 2233
3431.05 2225
3431.60 2212
3432.15 2244
3432.70 2251
3433.25 2280
3433.81 2299
3434.36 2287
3434.91 2251
3435.46 2287
3436.02 2327
3436.57 2299
3437.12 2339
3437.67 2341
3438.23 2455
3438.78 2450
3439.33 2383
3439.89 2369
3440.44 2401
3440.99 2397
3441.54 2301
3442.10 2294
3442.65 2248
3443.20 2275
3443.76 2256
3444.31 2280
3444.86 2232
3445.42 2187
3445.97 2118
3446.52 2136
3447.08 2166
3447.63 2156
3448.18 2080
3448.74 2076
3449.29 2094
3449.84 2091
3450.40 2070
3450.95 2042
3451.50 2023
3452.06 2093
3452.61 2114
3453.17 2097
3453.72 2095
3454.27 2128
3454.83 2074
3455.38 2067
3455.94 2057
3456.49 2188
3457.04 2186
3457.60 2076
3458.15 2088
3458.71 2087
3459.26 2066
3459.82 2011
3460.37 2070
3460.93 2095
3461.48 2096
3462.03 2118
3462.59 2165
3463.14 2215
3463.70 2195
3464.25 2279
3464.81 2316
3465.36 2311
3465.92 2326
3466.47 2323
3467.03 2354
3467.58 2426
3468.14 2341
3468.69 2359
3469.25 2419
3469.80 2437
3470.36 2506
3470.91 2532
3471.47 2660
3472.02 2701
3472.58 2714
3473.14 2747
3473.69 2771
3474.25 2707
3474.80 2750
3475.36 2640
3475.91 2583
3476.47 2601
3477.03 2607
3477.58 2561
3478.14 2559
3478.69 2662
3479.25 2724
3479.80 2755
3480.36 2869
3480.92 2950
3481.47 2991
3482.03 2964
3482.59 3042
3483.14 3186
3483.70 3228
3484.25 3239
3484.81 3379
3485.37 3446
3485.92 3485
3486.48 3507
3487.04 3461
3487.59 3476
3488.15 3600
3488.71 3744
3489.26 3892
3489.82 4138
3490.38 4802
3490.93 5812
3491.49 7267
3492.05 8916
3492.61 10694
3493.16 12418
3493.72 13182
3494.28 13062
3494.83 12376
3495.39 11259
3495.95 9770
3496.51 8244
3497.06 6849
3497.62 5854
3498.18 5176
3498.74 4588
3499.29 4304
3499.85 4091
3500.41 3955
3500.97 3766
3501.52 3740
3502.08 3785
3502.64 3788
3503.20 3837
3503.76 3901
3504.31 4047
3504.87 4181
3505.43 4274
3505.99 4559
3506.55 4516
3507.10 4554
3507.66 4587
3508.22 4300
3508.78 4098
3509.34 3855
3509.90 3703
3510.45 3446
3511.01 3379
3511.57 3209
3512.13 3089
3512.69 3013
3513.25 2935
3513.81 2797
3514.36 2602
3514.92 2606
3515.48 2547
3516.04 2476
3516.60 2358
3517.16 2374
3517.72 2325
3518.28 2302
3518.84 2247
3519.40 2282
3519.95 2323
3520.51 2293
3521.07 2320
3521.63 2422
3522.19 2399
3522.75 2419
3523.31 2377
3523.87 2397
3524.43 2414
3524.99 2424
3525.55 2393
3526.11 2404
3526.67 2432
3527.23 2364
3527.79 2336
3528.35 2262
3528.91 2247
3529.47 2278
3530.03 2243
3530.59 2144
3531.15 2118
3531.71 2151
3532.27 2114
3532.83 2129
3533.39 2098
3533.95 2146
3534.51 2069
3535.07 2093
3535.63 2074
3536.19 2045
3536.75 2087
3537.31 2065
3537.87 1984
3538.43 2013
3538.99 2030
3539.56 1987
3540.12 2085
3540.68 1961
3541.24 1923
3541.80 1950
3542.36 1973
3542.92 1956
3543.48 1913
3544.04 1997
3544.60 1984
3545.17 1958
3545.73 1925
3546.29 1882
3546.85 1910
3547.41 1948
3547.97 1904
3548.53 1880
3549.10 1865
3549.66 1893
3550.22 1828
3550.78 1862
3551.34 1810
3551.90 1772
3552.47 1750
3553.03 1766
3553.59 1783
3554.15 1723
3554.71 1678
3555.28 1731
3555.84 1685
3556.40 1666
3556.96 1700
3557.52 1737
3558.09 1767
3558.65 1736
3559.21 1789
3559.77 1735
3560.34 1732
3560.90 1741
3561.46 1717
3562.02 1741
3562.59 1708
3563.15 1784
3563.71 1801
3564.27 1782
3564.84 1792
3565.40 1787
3565.96 1808
3566.52 1818
3567.09 1794
3567.65 1787
3568.21 1675
3568.78 1701
3569.34 1680
3569.90 1690
3570.47 1698
3571.03 1650
3571.59 1647
3572.16 1644
3572.72 1651
3573.28 1666
3573.85 1656
3574.41 1702
3574.97 1728
3575.54 1766
3576.10 1850
3576.66 1948
3577.23 1992
3577.79 2038
3578.36 2120
3578.92 2169
3579.48 2112
3580.05 2103
3580.61 2054
3581.18 1986
3581.74 1897
3582.30 1839
3582.87 1853
3583.43 1784
3584.00 1748
3584.56 1748
3585.13 1710
3585.69 1726
3586.25 1694
3586.82 1686
3587.38 1640
3587.95 1608
3588.51 1577
3589.08 1568
3589.64 1608
3590.21 1623
3590.77 1633
3591.34 1584
3591.90 1569
3592.47 1577
3593.03 1562
3593.60 1573
3594.16 1507
3594.73 1522
3595.29 1580
3595.86 1552
3596.42 1508
3596.99 1580
3597.55 1593
3598.12 1564
3598.68 1570
3599.25 1573
3599.82 1585
3600.38 1581
3600.95 1505
3601.51 1485
3602.08 1556
3602.64 1545
3603.21 1546
3603.78 1504
3604.34 1472
3604.91 1460
3605.47 1424
3606.04 1405
3606.61 1414
3607.17 1417
3607.74 1418
3608.30 1353
3608.87 1398
3609.44 1388
3610.00 1447
3610.57 1443
3611.14 1406
3611.70 1416
3612.27 1446
3612.83 1382
3613.40 1456
3613.97 1423
3614.53 1434
3615.10 1444
3615.67 1417
3616.23 1498
3616.80 1505
3617.37 1461
3617.94 1505
3618.50 1565
3619.07 1471
3619.64 1516
3620.20 1531
3620.77 1564
3621.34 1594
3621.91 1583
3622.47 1511
3623.04 1497
3623.61 1567
3624.18 1591
3624.74 1543
3625.31 1465
3625.88 1489
3626.45 1488
3627.01 1487
3627.58 1445
3628.15 1412
3628.72 1406
3629.28 1409
3629.85 1454
3630.42 1423
3630.99 1386
3631.56 1399
3632.12 1454
3632.69 1450
3633.26 1451
3633.83 1384
3634.40 1421
3634.96 1485
3635.53 1458
3636.10 1374
3636.67 1447
3637.24 1479
3637.81 1487
3638.38 1452
3638.94 1483
3639.51 1476
3640.08 1461
3640.65 1464
3641.22 1426
3641.79 1451
3642.36 1509
3642.93 1493
3643.49 1529
3644.06 1557
3644.63 1505
3645.20 1512
3645.77 1513
3646.34 1554
3646.91 1489
3647.48 1505
3648.05 1552
3648.62 1554
3649.19 1472
3649.76 1528
3650.33 1547
3650.90 1587
3651.46 1686
3652.03 1674
3652.60 1753
3653.17 1843
3653.74 1903
3654.31 1896
3654.88 1939
3655.45 1878
3656.02 1901
3656.59 1828
3657.16 1850
3657.73 1861
3658.30 1839
3658.87 1867
3659.44 1908
3660.01 1911
3660.58 1841
3661.15 1914
3661.72 1871
3662.30 1868
3662.87 1852
3663.44 1783
3664.01 1850
3664.58 1873
3665.15 1973
3665.72 2034
3666.29 2138
3666.86 2291
3667.43 2503
3668.00 2569
3668.57 2395
3669.14 2280
3669.71 2165
3670.29 2010
3670.86 1954
3671.43 1763
3672.00 1734
3672.57 1687
3673.14 1812
3673.71 1794
3674.28 1731
3674.86 1661
3675.43 1676
3676.00 1779
3676.57 1760
3677.14 1758
3677.71 1754
3678.28 1772
3678.86 1739
3679.43 1746
3680.00 1776
3680.57 1778
3681.14 1762
3681.72 1798
3682.29 1760
3682.86 1712
3683.43 1686
3684.00 1630
3684.58 1609
3685.15 1585
3685.72 1575
3686.29 1589
3686.87 1580
3687.44 1550
3688.01 1571
3688.58 1553
3689.16 1581
3689.73 1643
3690.30 1670
3690.87 1654
3691.45 1638
3692.02 1693
3692.59 1706
3693.16 1645
3693.74 1588
3694.31 1581
3694.88 1546
3695.46 1550
3696.03 1492
3696.60 1508
3697.17 1458
3697.75 1454
3698.32 1401
3698.89 1487
3699.47 1416
3700.04 1419
3700.61 1438
3701.19 1481
3701.76 1498
3702.34 1485
3702.91 1466
3703.48 1446
3704.06 1501
3704.63 1470
3705.20 1495
3705.78 1460
3706.35 1482
3706.93 1523
3707.50 1520
3708.07 1518
3708.65 1485
3709.22 1504
3709.80 1502
3710.37 1568
3710.94 1559
3711.52 1524
3712.09 1530
3712.67 1508
3713.24 1456
3713.82 1452
3714.39 1458
3714.96 1487
3715.54 1484
3716.11 1442
3716.69 1386
3717.26 1416
3717.84 1430
3718.41 1393
3718.99 1348
3719.56 1394
3720.14 1398
3720.71 1371
3721.29 1301
3721.86 1362
3722.44 1351
3723.01 1342
3723.59 1334
3724.16 1327
3724.74 1338
3725.31 1366
3725.89 1339
3726.46 1352
3727.04 1362
3727.61 1330
3728.19 1329
3728.77 1345
3729.34 1299
3729.92 1285
3730.49 1303
3731.07 1402
3731.64 1339
3732.22 1310
3732.80 1355
3733.37 1456
3733.95 1428
3734.52 1452
3735.10 1435
3735.68 1452
3736.25 1460
3736.83 1413
3737.40 1425
3737.98 1431
3738.56 1385
3739.13 1445
3739.71 1457
3740.29 1332
3740.86 1301
3741.44 1350
3742.02 1348
3742.59 1336
3743.17 1330
3743.75 1330
3744.32 1348
3744.90 1355
3745.48 1269
3746.05 1316
3746.63 1305
3747.21 1321
3747.78 1350
3748.36 1331
3748.94 1252
3749.52 1255
3750.09 1241
3750.67 1314
3751.25 1307
3751.83 1297
3752.40 1289
3752.98 1282
3753.56 1324
3754.14 1291
3754.71 1287
3755.29 1288
3755.87 1290
3756.45 1262
3757.02 1274
3757.60 1283
3758.18 1326
3758.76 1331
3759.34 1362
3759.91 1327
3760.49 1355
3761.07 1342
3761.65 1366
3762.23 1317
3762.80 1339
3763.38 1310
3763.96 1305
3764.54 1363
3765.12 1302
3765.70 1363
3766.27 1283
3766.85 1304
3767.43 1307
3768.01 1286
3768.59 1278
3769.17 1301
3769.75 1315
3770.32 1302
3770.90 1299
3771.48 1369
3772.06 1301
3772.64 1371
3773.22 1343
3773.80 1278
3774.38 1286
3774.96 1318
3775.54 1340
3776.11 1294
3776.69 1298
3777.27 1252
3777.85 1293
3778.43 1320
3779.01 1318
3779.59 1279
3780.17 1320
3780.75 1276
3781.33 1319
3781.91 1335
3782.49 1307
3783.07 1330
3783.65 1305
3784.23 1353
3784.81 1319
3785.39 1288
3785.97 1270
3786.55 1301
3787.13 1319
3787.71 1344
3788.29 1329
3788.87 1326
3789.45 1339
3790.03 1340
3790.61 1322
3791.19 1329
3791.77 1364
3792.35 1352
3792.93 1339
3793.51 1323
3794.09 1357
3794.67 1365
3795.25 1345
3795.83 1317
3796.42 1290
3797.00 1335
3797.58 1353
3798.16 1330
3798.74 1352
3799.32 1346
3799.90 1399
3800.48 1416
3801.06 1495
3801.64 1531
3802.23 1463
3802.81 1479
3803.39 1513
3803.97 1534
3804.55 1548
3805.13 1500
3805.71 1469
3806.30 1490
3806.88 1470
3807.46 1506
3808.04 1514
3808.62 1582
3809.20 1645
3809.79 1654
3810.37 1665
3810.95 1700
3811.53 1727
3812.11 1667
3812.70 1658
3813.28 1649
3813.86 1667
3814.44 1669
3815.02 1659
3815.61 1689
3816.19 1722
3816.77 1722
3817.35 1746
3817.94 1742
3818.52 1688
3819.10 1610
3819.68 1548
3820.27 1519
3820.85 1463
3821.43 1493
3822.01 1531
3822.60 1572
3823.18 1516
3823.76 1616
3824.35 1660
3824.93 1638
3825.51 1572
3826.09 1488
3826.68 1486
3827.26 1473
3827.84 1509
3828.43 1458
3829.01 1443
3829.59 1437
3830.18 1490
3830.76 1501
3831.34 1504
3831.93 1487
3832.51 1500
3833.09 1475
3833.68 1504
3834.26 1531
3834.85 1524
3835.43 1514
3836.01 1452
3836.60 1478
3837.18 1407
3837.76 1394
3838.35 1324
3838.93 1349
3839.52 1340
3840.10 1332
3840.69 1314
3841.27 1290
3841.85 1304
3842.44 1351
3843.02 1316
3843.61 1323
3844.19 1413
3844.78 1310
3845.36 1277
3845.94 1303
3846.53 1353
3847.11 1346
3847.70 1358
3848.28 1396
3848.87 1391
3849.45 1356
3850.04 1346
3850.62 1344
3851.21 1331
3851.79 1356
3852.38 1311
3852.96 1322
3853.55 1291
3854.13 1326
3854.72 1330
3855.30 1360
3855.89 1341
3856.47 1355
3857.06 1340
3857.65 1289
3858.23 1313
3858.82 1313
3859.40 1332
3859.99 1389
3860.57 1326
3861.16 1322
3861.74 1338
3862.33 1407
3862.92 1402
3863.50 1381
3864.09 1406
3864.67 1392
3865.26 1442
3865.85 1428
3866.43 1411
3867.02 1444
3867.60 1369
3868.19 1352
3868.78 1363
3869.36 1351
3869.95 1296
3870.54 1258
3871.12 1200
3871.71 1251
3872.30 1258
3872.88 1281
3873.47 1293
3874.06 1316
3874.64 1288
3875.23 1289
3875.82 1286
3876.40 1315
3876.99 1279
3877.58 1276
3878.16 1261
3878.75 1271
3879.34 1261
3879.93 1242
3880.51 1250
3881.10 1274
3881.69 1267
3882.27 1206
3882.86 1215
3883.45 1213
3884.04 1193
3884.62 1209
3885.21 1205
3885.80 1233
3886.39 1211
3886.97 1263
3887.56 1233
3888.15 1306
3888.74 1285
3889.33 1313
3889.91 1305
3890.50 1306
3891.09 1245
3891.68 1259
3892.27 1310
3892.85 1331
3893.44 1266
3894.03 1239
3894.62 1236
3895.21 1215
3895.80 1208
3896.38 1204
3896.97 1196
3897.56 1217
3898.15 1225
3898.74 1251
3899.33 1270
3899.91 1225
3900.50 1233
3901.09 1194
3901.68 1186
3902.27 1217
3902.86 1244
3903.45 1262
3904.04 1256
3904.63 1217
3905.21 1237
3905.80 1235
3906.39 1272
3906.98 1337
3907.57 1294
3908.16 1291
3908.75 1302
3909.34 1289
3909.93 1282
3910.52 1306
3911.11 1305
3911.70 1264
3912.29 1316
3912.88 1290
3913.47 1243
3914.06 1241
3914.65 1264
3915.24 1247
3915.83 1240
3916.42 1254
3917.01 1254
3917.60 1238
3918.19 1253
3918.78 1264
3919.37 1278
3919.96 1335
3920.55 1245
3921.14 1217
3921.73 1222
3922.32 1225
3922.91 1199
3923.50 1204
3924.09 1175
3924.68 1205
3925.27 1203
3925.86 1189
3926.45 1179
3927.04 1153
3927.63 1184
3928.22 1181
3928.81 1205
3929.40 1215
3930.00 1161
3930.59 1155
3931.18 1160
3931.77 1210
3932.36 1153
3932.95 1171
3933.54 1096
3934.13 1160
3934.72 1190
3935.32 1194
3935.91 1227
3936.50 1242
3937.09 1201
3937.68 1234
3938.27 1210
3938.86 1192
3939.46 1221
3940.05 1288
3940.64 1282
3941.23 1240
3941.82 1230
3942.41 1256
3943.01 1269
3943.60 1330
3944.19 1313
3944.78 1247
3945.37 1226
3945.97 1244
3946.56 1263
3947.15 1231
3947.74 1207
3948.34 1220
3948.93 1203
3949.52 1216
3950.11 1271
3950.71 1273
3951.30 1254
3951.89 1250
3952.48 1310
3953.08 1328
3953.67 1299
3954.26 1343
3954.85 1340
3955.45 1327
3956.04 1334
3956.63 1404
3957.23 1410
3957.82 1404
3958.41 1442
3959.00 1469
3959.60 1456
3960.19 1456
3960.78 1469
3961.38 1431
3961.97 1486
3962.56 1394
3963.16 1408
3963.75 1473
3964.34 1470
3964.94 1470
3965.53 1462
3966.13 1496
3966.72 1535
3967.31 1561
3967.91 1620
3968.50 1665
3969.09 1745
3969.69 1719
3970.28 1744
3970.88 1681
3971.47 1592
3972.06 1560
3972.66 1537
3973.25 1552
3973.85 1554
3974.44 1568
3975.04 1566
3975.63 1578
3976.22 1648
3976.82 1784
3977.41 1924
3978.01 1918
3978.60 1971
3979.20 1932
3979.79 1846
3980.39 1816
3980.98 1813
3981.58 1718
3982.17 1619
3982.77 1563
3983.36 1575
3983.96 1570
3984.55 1516
3985.15 1543
3985.74 1604
3986.34 1612
3986.93 1571
3987.53 1548
3988.12 1609
3988.72 1555
3989.31 1566
3989.91 1552
3990.50 1542
3991.10 1534
3991.69 1482
3992.29 1469
3992.89 1452
3993.48 1424
3994.08 1439
3994.67 1466
3995.27 1468
3995.86 1430
3996.46 1426
3997.06 1473
3997.65 1477
3998.25 1455
3998.84 1472
3999.44 1450
4000.04 1434
4000.63 1536
4001.23 1444
4001.83 1420
4002.42 1454
4003.02 1459
4003.61 1498
4004.21 1469
4004.81 1413
4005.40 1442
4006.00 1418
4006.60 1457
4007.19 1425
4007.79 1430
4008.39 1431
4008.98 1406
4009.58 1442
4010.18 1452
4010.77 1459
4011.37 1457
4011.97 1473
4012.57 1481
4013.16 1497
4013.76 1471
4014.36 1522
4014.95 1466
4015.55 1500
4016.15 1442
4016.75 1563
4017.34 1545
4017.94 1584
4018.54 1637
4019.14 1631
4019.73 1728
4020.33 1739
4020.93 1801
4021.53 1803
4022.13 1721
4022.72 1697
4023.32 1656
4023.92 1605
4024.52 1528
4025.12 1473
4025.71 1554
4026.31 1570
4026.91 1568
4027.51 1610
4028.11 1684
4028.70 1737
4029.30 1706
4029.90 1745
4030.50 1761
4031.10 1739
4031.70 1703
4032.30 1644
4032.89 1615
4033.49 1618
4034.09 1667
4034.69 1709
4035.29 1756
4035.89 1774
4036.49 1793
4037.09 1736
4037.68 1650
4038.28 1544
4038.88 1506
4039.48 1445
4040.08 1382
4040.68 1352
4041.28 1349
4041.88 1397
4042.48 1361
4043.08 1392
4043.68 1316
4044.28 1289
4044.88 1308
4045.48 1329
4046.07 1313
4046.67 1307
4047.27 1295
4047.87 1287
4048.47 1316
4049.07 1268
4049.67 1258
4050.27 1303
4050.87 1306
4051.47 1292
4052.07 1233
4052.67 1290
4053.27 1270
4053.87 1263
4054.47 1231
4055.07 1219
4055.67 1305
4056.27 1263
4056.88 1233
4057.48 1197
4058.08 1213
4058.68 1235
4059.28 1224
4059.88 1230
4060.48 1229
4061.08 1197
4061.68 1209
4062.28 1223
4062.88 1187
4063.48 1213
4064.08 1260
4064.68 1236
4065.29 1257
4065.89 1226
4066.49 1285
4067.09 1245
4067.69 1260
4068.29 1236
4068.89 1212
4069.49 1202
4070.10 1231
4070.70 1218
4071.30 1229
4071.90 1170
4072.50 1178
4073.10 1253
4073.70 1245
4074.31 1220
4074.91 1223
4075.51 1213
4076.11 1181
4076.71 1207
4077.32 1248
4077.92 1255
4078.52 1184
4079.12 1201
4079.72 1191
4080.33 1218
4080.93 1267
4081.53 1211
4082.13 1239
4082.73 1299
4083.34 1252
4083.94 1252
4084.54 1282
4085.14 1225
4085.75 1170
4086.35 1215
4086.95 1223
4087.55 1271
4088.16 1233
4088.76 1219
4089.36 1217
4089.97 1220
4090.57 1174
4091.17 1238
4091.77 1187
4092.38 1167
4092.98 1174
4093.58 1204
4094.19 1211
4094.79 1207
4095.39 1201
4096.00 1208
4096.60 1230
4097.20 1201
4097.81 1151
4098.41 1206
4099.01 1177
4099.62 1174
4100.22 1169
4100.82 1237
4101.43 1185
4102.03 1202
4102.64 1154
4103.24 1138
4103.84 1159
4104.45 1149
4105.05 1152
4105.65 1165
4106.26 1096
4106.86 1147
4107.47 1158
4108.07 1119
4108.68 1116
4109.28 1117
4109.88 1137
4110.49 1122
4111.09 1108
4111.70 1111
4112.30 1088
4112.91 1084
4113.51 1122
4114.12 1148
4114.72 1131
4115.32 1163
4115.93 1154
4116.53 1128
4117.14 1105
4117.74 1098
4118.35 1094
4118.95 1091
4119.56 1121
4120.16 1129
4120.77 1133
4121.37 1155
4121.98 1137
4122.58 1148
4123.19 1177
4123.80 1156
4124.40 1149
4125.01 1170
4125.61 1161
4126.22 1129
4126.82 1105
4127.43 1130
4128.03 1139
4128.64 1135
4129.25 1126
4129.85 1159
4130.46 1156
4131.06 1197
4131.67 1125
4132.27 1131
4132.88 1208
4133.49 1183
4134.09 1194
4134.70 1197
4135.31 1195
4135.91 1136
4136.52 1243
4137.12 1203
4137.73 1212
4138.34 1200
4138.94 1224
4139.55 1214
4140.16 1164
4140.76 1227
4141.37 1206
4141.98 1151
4142.58 1133
4143.19 1166
4143.80 1186
4144.40 1157
4145.01 1155
4145.62 1173
4146.22 1186
4146.83 1170
4147.44 1171
4148.05 1163
4148.65 1153
4149.26 1099
4149.87 1142
4150.47 1119
4151.08 1084
4151.69 1085
4152.30 1085
4152.90 1133
4153.51 1132
4154.12 1114
4154.73 1125
4155.33 1119
4155.94 1072
4156.55 1088
4157.16 1132
4157.76 1144
4158.37 1124
4158.98 1162
4159.59 1230
4160.20 1235
4160.80 1193
4161.41 1238
4162.02 1225
4162.63 1221
4163.24 1192
4163.85 1169
4164.45 1127
4165.06 1152
4165.67 1168
4166.28 1200
4166.89 1161
4167.50 1137
4168.10 1142
4168.71 1158
4169.32 1161
4169.93 1172
4170.54 1148
4171.15 1159
4171.76 1159
4172.37 1117
4172.97 1136
4173.58 1175
4174.19 1151
4174.80 1201
4175.41 1175
4176.02 1148
4176.63 1092
4177.24 1131
4177.85 1167
4178.46 1126
4179.07 1119
4179.68 1147
4180.29 1166
4180.90 1129
4181.50 1077
4182.11 1088
4182.72 1084
4183.33 1153
4183.94 1189
4184.55 1214
4185.16 1184
4185.77 1150
4186.38 1178
4186.99 1168
4187.60 1148
4188.21 1131
4188.82 1167
4189.43 1195
4190.04 1103
4190.65 1104
4191.26 1133
4191.87 1148
4192.48 1123
4193.09 1071
4193.71 1121
4194.32 1141
4194.93 1140
4195.54 1176
4196.15 1189
4196.76 1205
4197.37 1203
4197.98 1201
4198.59 1114
4199.20 1169
4199.81 1133
4200.42 1124
4201.03 1122
4201.64 1126
4202.26 1184
4202.87 1167
4203.48 1127
4204.09 1122
4204.70 1151
4205.31 1106
4205.92 1151
4206.53 1122
4207.15 1135
4207.76 1119
4208.37 1137
4208.98 1156
4209.59 1196
4210.20 1176
4210.82 1166
4211.43 1178
4212.04 1169
4212.65 1213
4213.26 1229
4213.87 1233
4214.49 1213
4215.10 1166
4215.71 1220
4216.32 1184
4216.94 1162
4217.55 1209
4218.16 1187
4218.77 1191
4219.38 1169
4220.00 1179
4220.61 1212
4221.22 1228
4221.83 1156
4222.45 1190
4223.06 1222
4223.67 1182
4224.28 1181
4224.90 1159
4225.51 1168
4226.12 1199
4226.74 1205
4227.35 1285
4227.96 1292
4228.57 1276
4229.19 1349
4229.80 1335
4230.41 1314
4231.03 1266
4231.64 1275
4232.25 1364
4232.87 1346
4233.48 1258
4234.09 1257
4234.71 1251
4235.32 1245
4235.93 1258
4236.55 1254
4237.16 1224
4237.77 1227
4238.39 1251
4239.00 1265
4239.62 1226
4240.23 1160
4240.84 1217
4241.46 1211
4242.07 1240
4242.68 1237
4243.30 1250
4243.91 1238
4244.53 1237
4245.14 1210
4245.76 1265
4246.37 1178
4246.98 1222
4247.60 1247
4248.21 1220
4248.83 1239
4249.44 1222
4250.06 1234
4250.67 1200
4251.29 1227
4251.90 1180
4252.51 1227
4253.13 1200
4253.74 1280
4254.36 1263
4254.97 1248
4255.59 1246
4256.20 1274
4256.82 1286
4257.43 1278
4258.05 1255
4258.66 1226
4259.28 1276
4259.90 1272
4260.51 1259
4261.13 1300
4261.74 1279
4262.36 1298
4262.97 1250
4263.59 1282
4264.20 1331
4264.82 1328
4265.43 1370
4266.05 1386
4266.67 1346
4267.28 1323
4267.90 1282
4268.51 1327
4269.13 1341
4269.75 1293
4270.36 1335
4270.98 1292
4271.59 1281
4272.21 1299
4272.83 1329
4273.44 1293
4274.06 1301
4274.67 1307
4275.29 1343
4275.91 1299
4276.52 1344
4277.14 1414
4277.76 1450
4278.37 1450
4278.99 1426
4279.61 1505
4280.22 1472
4280.84 1459
4281.46 1380
4282.07 1350
4282.69 1303
4283.31 1310
4283.92 1328
4284.54 1279
4285.16 1290
4285.78 1348
4286.39 1325
4287.01 1330
4287.63 1319
4288.24 1277
4288.86 1289
4289.48 1314
4290.10 1309
4290.71 1258
4291.33 1282
4291.95 1307
4292.57 1313
4293.18 1307
4293.80 1319
4294.42 1327
4295.04 1372
4295.66 1369
4296.27 1295
4296.89 1285
4297.51 1328
4298.13 1364
4298.75 1363
4299.36 1349
4299.98 1381
4300.60 1401
4301.22 1376
4301.84 1352
4302.45 1366
4303.07 1385
4303.69 1431
4304.31 1466
4304.93 1438
4305.55 1416
4306.17 1461
4306.78 1400
4307.40 1401
4308.02 1434
4308.64 1455
4309.26 1469
4309.88 1490
4310.50 1484
4311.12 1507
4311.73 1561
4312.35 1552
4312.97 1600
4313.59 1621
4314.21 1631
4314.83 1596
4315.45 1594
4316.07 1616
4316.69 1610
4317.31 1635
4317.93 1592
4318.55 1629
4319.17 1673
4319.79 1687
4320.41 1666
4321.02 1662
4321.64 1784
4322.26 1787
4322.88 1784
4323.50 1833
4324.12 1850
4324.74 1907
4325.36 1967
4325.98 2041
4326.60 2140
4327.22 2110
4327.84 2069
4328.46 2139
4329.08 2228
4329.70 2207
4330.32 2284
4330.95 2420
4331.57 2644
4332.19 3057
4332.81 3438
4333.43 3713
4334.05 4013
4334.67 4243
4335.29 4111
4335.91 3857
4336.53 3820
4337.15 3842
4337.77 3772
4338.39 3827
4339.01 3858
4339.64 3750
4340.26 3553
4340.88 3488
4341.50 3213
4342.12 3072
4342.74 2832
4343.36 2815
4343.98 2740
4344.60 2792
4345.23 2947
4345.85 3258
4346.47 3620
4347.09 4023
4347.71 4395
4348.33 4465
4348.96 4380
4349.58 4197
4350.20 4036
4350.82 3754
4351.44 3715
4352.06 3577
4352.69 3548
4353.31 3426
4353.93 3310
4354.55 3143
4355.17 2931
4355.80 2739
4356.42 2606
4357.04 2453
4357.66 2405
4358.29 2343
4358.91 2221
4359.53 2275
4360.15 2327
4360.78 2236
4361.40 2218
4362.02 2250
4362.64 2280
4363.27 2231
4363.89 2123
4364.51 2058
4365.13 2087
4365.76 2122
4366.38 2148
4367.00 2120
4367.63 2043
4368.25 2018
4368.87 2024
4369.49 1911
4370.12 1908
4370.74 1897
4371.36 1935
4371.99 1937
4372.61 1925
4373.23 1973
4373.86 1945
4374.48 1952
4375.10 1878
4375.73 1921
4376.35 1958
4376.98 1971
4377.60 1979
4378.22 2098
4378.85 2243
4379.47 2404
4380.09 2489
4380.72 2546
4381.34 2527
4381.97 2500
4382.59 2357
4383.21 2239
4383.84 2210
4384.46 2170
4385.09 2162
4385.71 2142
4386.34 2122
4386.96 2176
4387.58 2170
4388.21 2162
4388.83 2096
4389.46 2060
4390.08 2041
4390.71 2097
4391.33 1991
4391.96 1921
4392.58 2021
4393.21 2099
4393.83 2168
4394.46 2262
4395.08 2312
4395.71 2412
4396.33 2412
4396.96 2387
4397.58 2301
4398.21 2203
4398.83 2120
4399.46 2070
4400.08 1919
4400.71 1902
4401.33 1867
4401.96 1802
4402.58 1843
4403.21 1809
4403.83 1808
4404.46 1765
4405.09 1777
4405.71 1754
4406.34 1769
4406.96 1797
4407.59 1824
4408.22 1822
4408.84 1875
4409.47 1905
4410.09 1904
4410.72 1951
4411.35 1917
4411.97 1804
4412.60 1788
4413.22 1739
4413.85 1742
4414.48 1717
4415.10 1687
4415.73 1691
4416.36 1659
4416.98 1701
4417.61 1661
4418.24 1701
4418.86 1647
4419.49 1614
4420.12 1608
4420.74 1620
4421.37 1642
4422.00 1619
4422.62 1578
4423.25 1547
4423.88 1544
4424.50 1599
4425.13 1601
4425.76 1573
4426.38 1555
4427.01 1534
4427.64 1489
4428.27 1555
4428.89 1538
4429.52 1556
4430.15 1563
4430.78 1554
4431.40 1559
4432.03 1538
4432.66 1555
4433.29 1534
4433.91 1519
4434.54 1565
4435.17 1532
4435.80 1550
4436.43 1568
4437.05 1590
4437.68 1574
4438.31 1578
4438.94 1595
4439.57 1613
4440.19 1606
4440.82 1632
4441.45 1556
4442.08 1564
4442.71 1603
4443.34 1595
4443.96 1541
4444.59 1594
4445.22 1646
4445.85 1612
4446.48 1627
4447.11 1698
4447.74 1758
4448.36 1775
4448.99 1721
4449.62 1655
4450.25 1652
4450.88 1643
4451.51 1632
4452.14 1588
4452.77 1599
4453.40 1600
4454.02 1633
4454.65 1702
4455.28 1693
4455.91 1805
4456.54 1811
4457.17 1881
4457.80 1934
4458.43 1931
4459.06 1886
4459.69 1845
4460.32 1799
4460.95 1660
4461.58 1652
4462.21 1661
4462.84 1595
4463.47 1539
4464.10 1560
4464.73 1528
4465.36 1550
4465.99 1531
4466.62 1483
4467.25 1475
4467.88 1496
4468.51 1511
4469.14 1551
4469.77 1514
4470.40 1515
4471.03 1491
4471.66 1486
4472.29 1458
4472.92 1394
4473.55 1426
4474.18 1472
4474.81 1438
4475.44 1436
4476.07 1455
4476.70 1467
4477.33 1452
4477.96 1425
4478.60 1497
4479.23 1465
4479.86 1471
4480.49 1440
4481.12 1504
4481.75 1449
4482.38 1438
4483.01 1495
4483.64 1465
4484.27 1542
4484.91 1472
4485.54 1526
4486.17 1502
4486.80 1444
4487.43 1481
4488.06 1492
4488.69 1527
4489.33 1513
4489.96 1454
4490.59 1501
4491.22 1485
4491.85 1522
4492.49 1451
4493.12 1485
4493.75 1512
4494.38 1542
4495.01 1523
4495.65 1482
4496.28 1531
4496.91 1509
4497.54 1573
4498.17 1542
4498.81 1542
4499.44 1578
4500.07 1629
4500.70 1661
4501.34 1767
4501.97 1792
4502.60 1850
4503.23 1877
4503.87 1960
4504.50 1927
4505.13 1843
4505.76 1827
4506.40 1752
4507.03 1712
4507.66 1693
4508.30 1667
4508.93 1643
4509.56 1680
4510.19 1669
4510.83 1702
4511.46 1721
4512.09 1763
4512.73 1740
4513.36 1712
4513.99 1641
4514.63 1617
4515.26 1597
4515.89 1556
4516.53 1555
4517.16 1483
4517.80 1479
4518.43 1482
4519.06 1505
4519.70 1465
4520.33 1467
4520.96 1461
4521.60 1438
4522.23 1452
4522.87 1462
4523.50 1434
4524.13 1414
4524.77 1463
4525.40 1452
4526.04 1422
4526.67 1416
4527.30 1359
4527.94 1362
4528.57 1403
4529.21 1326
4529.84 1421
4530.48 1424
4531.11 1371
4531.75 1395
4532.38 1394
4533.02 1351
4533.65 1368
4534.28 1359
4534.92 1316
4535.55 1342
4536.19 1329
4536.82 1345
4537.46 1294
4538.09 1323
4538.73 1305
4539.36 1297
4540.00 1290
4540.64 1325
4541.27 1324
4541.91 1318
4542.54 1309
4543.18 1291
4543.81 1283
4544.45 1312
4545.08 1295
4545.72 1299
4546.35 1318
4546.99 1292
4547.63 1324
4548.26 1297
4548.90 1278
4549.53 1291
4550.17 1313
4550.80 1283
4551.44 1278
4552.08 1265
4552.71 1272
4553.35 1335
4553.99 1332
4554.62 1358
4555.26 1337
4555.89 1306
4556.53 1266
4557.17 1303
4557.80 1345
4558.44 1361
4559.08 1330
4559.71 1340
4560.35 1300
4560.99 1266
4561.62 1284
4562.26 1297
4562.90 1279
4563.53 1285
4564.17 1273
4564.81 1265
4565.44 1299
4566.08 1261
4566.72 1296
4567.35 1303
4567.99 1341
4568.63 1364
4569.27 1298
4569.90 1307
4570.54 1372
4571.18 1353
4571.82 1346
4572.45 1361
4573.09 1306
4573.73 1296
4574.37 1289
4575.00 1312
4575.64 1367
4576.28 1343
4576.92 1320
4577.55 1352
4578.19 1334
4578.83 1373
4579.47 1328
4580.11 1343
4580.74 1400
4581.38 1396
4582.02 1407
4582.66 1423
4583.30 1513
4583.93 1514
4584.57 1556
4585.21 1534
4585.85 1562
4586.49 1624
4587.13 1755
4587.76 1842
4588.40 2015
4589.04 2123
4589.68 2194
4590.32 2226
4590.96 2088
4591.60 2076
4592.24 2104
4592.87 2155
4593.51 2168
4594.15 2182
4594.79 2103
4595.43 2008
4596.07 1878
4596.71 1858
4597.35 1751
4597.99 1732
4598.63 1640
4599.27 1634
4599.90 1625
4600.54 1624
4601.18 1645
4601.82 1583
4602.46 1593
4603.10 1573
4603.74 1572
4604.38 1560
4605.02 1560
4605.66 1538
4606.30 1465
4606.94 1443
4607.58 1478
4608.22 1421
4608.86 1432
4609.50 1464
4610.14 1411
4610.78 1384
4611.42 1408
4612.06 1434
4612.70 1444
4613.34 1417
4613.98 1408
4614.62 1456
4615.26 1434
4615.90 1382
4616.54 1401
4617.18 1398
4617.82 1396
4618.47 1404
4619.11 1375
4619.75 1347
4620.39 1373
4621.03 1292
4621.67 1338
4622.31 1373
4622.95 1329
4623.59 1326
4624.23 1295
4624.87 1302
4625.52 1306
4626.16 1302
4626.80 1349
4627.44 1296
4628.08 1322
4628.72 1337
4629.36 1303
4630.00 1286
4630.65 1322
4631.29 1357
4631.93 1405
4632.57 1479
4633.21 1453
4633.85 1482
4634.50 1465
4635.14 1494
4635.78 1499
4636.42 1507
4637.06 1454
4637.71 1459
4638.35 1449
4638.99 1495
4639.63 1401
4640.27 1402
4640.92 1472
4641.56 1456
4642.20 1455
4642.84 1420
4643.49 1402
4644.13 1421
4644.77 1371
4645.41 1353
4646.06 1366
4646.70 1335
4647.34 1365
4647.98 1338
4648.63 1368
4649.27 1359
4649.91 1359
4650.55 1422
4651.20 1400
4651.84 1365
4652.48 1368
4653.13 1414
4653.77 1410
4654.41 1405
4655.06 1360
4655.70 1366
4656.34 1351
4656.99 1370
4657.63 1367
4658.27 1331
4658.92 1299
4659.56 1280
4660.20 1342
4660.85 1295
4661.49 1236
4662.13 1255
4662.78 1317
4663.42 1279
4664.07 1212
4664.71 1270
4665.35 1287
4666.00 1177
4666.64 1234
4667.28 1224
4667.93 1211
4668.57 1190
4669.22 1227
4669.86 1200
4670.51 1190
4671.15 1219
4671.79 1213
4672.44 1234
4673.08 1209
4673.73 1218
4674.37 1215
4675.02 1269
4675.66 1219
4676.31 1197
4676.95 1244
4677.60 1264
4678.24 1248
4678.88 1232
4679.53 1241
4680.17 1298
4680.82 1333
4681.46 1267
4682.11 1301
4682.75 1275
4683.40 1271
4684.05 1303
4684.69 1302
4685.34 1289
4685.98 1342
4686.63 1293
4687.27 1327
4687.92 1337
4688.56 1341
4689.21 1331
4689.85 1344
4690.50 1376
4691.15 1416
4691.79 1456
4692.44 1441
4693.08 1465
4693.73 1474
4694.37 1490
4695.02 1549
4695.67 1549
4696.31 1542
4696.96 1533
4697.60 1515
4698.25 1573
4698.90 1583
4699.54 1594
4700.19 1659
4700.84 1742
4701.48 1777
4702.13 1778
4702.77 1707
4703.42 1675
4704.07 1622
4704.71 1558
4705.36 1541
4706.01 1566
4706.65 1576
4707.30 1496
4707.95 1474
4708.60 1482
4709.24 1464
4709.89 1403
4710.54 1438
4711.18 1438
4711.83 1427
4712.48 1417
4713.12 1426
4713.77 1410
4714.42 1449
4715.07 1422
4715.71 1410
4716.36 1401
4717.01 1392
4717.66 1416
4718.30 1346
4718.95 1301
4719.60 1316
4720.25 1375
4720.89 1353
4721.54 1348
4722.19 1328
4722.84 1322
4723.49 1334
4724.13 1299
4724.78 1308
4725.43 1330
4726.08 1289
4726.73 1292
4727.37 1357
4728.02 1290
4728.67 1252
4729.32 1223
4729.97 1216
4730.62 1206
4731.26 1209
4731.91 1231
4732.56 1269
4733.21 1263
4733.86 1292
4734.51 1274
4735.16 1234
4735.80 1214
4736.45 1254
4737.10 1250
4737.75 1253
4738.40 1261
4739.05 1217
4739.70 1234
4740.35 1254
4741.00 1274
4741.64 1211
4742.29 1265
4742.94 1281
4743.59 1250
4744.24 1240
4744.89 1216
4745.54 1227
4746.19 1255
4746.84 1299
4747.49 1283
4748.14 1323
4748.79 1274
4749.44 1313
4750.09 1289
4750.74 1261
4751.39 1223
4752.04 1243
4752.69 1287
4753.34 1302
4753.99 1277
4754.64 1251
4755.29 1292
4755.94 1303
4756.59 1271
4757.24 1265
4757.89 1258
4758.54 1266
4759.19 1310
4759.84 1297
4760.49 1235
4761.14 1271
4761.79 1256
4762.44 1235
4763.09 1227
4763.74 1206
4764.39 1287
4765.04 1239
4765.69 1257
4766.35 1211
4767.00 1206
4767.65 1235
4768.30 1283
4768.95 1281
4769.60 1243
4770.25 1196
4770.90 1250
4771.55 1300
4772.20 1210
4772.86 1217
4773.51 1280
4774.16 1329
4774.81 1301
4775.46 1319
4776.11 1305
4776.76 1276
4777.42 1285
4778.07 1300
4778.72 1342
4779.37 1314
4780.02 1283
4780.67 1343
4781.33 1335
4781.98 1356
4782.63 1347
4783.28 1346
4783.93 1327
4784.59 1268
4785.24 1304
4785.89 1287
4786.54 1308
4787.20 1350
4787.85 1375
4788.50 1351
4789.15 1369
4789.80 1396
4790.46 1474
4791.11 1433
4791.76 1380
4792.41 1425
4793.07 1439
4793.72 1414
4794.37 1410
4795.03 1434
4795.68 1441
4796.33 1464
4796.98 1401
4797.64 1476
4798.29 1465
4798.94 1443
4799.60 1507
4800.25 1547
4800.90 1562
4801.56 1528
4802.21 1581
4802.86 1656
4803.52 1694
4804.17 1638
4804.82 1692
4805.48 1707
4806.13 1637
4806.78 1604
4807.44 1671
4808.09 1595
4808.74 1591
4809.40 1686
4810.05 1740
4810.71 1708
4811.36 1665
4812.01 1722
4812.67 1729
4813.32 1717
4813.98 1740
4814.63 1757
4815.28 1822
4815.94 1809
4816.59 1794
4817.25 1860
4817.90 1896
4818.56 1904
4819.21 1895
4819.86 1946
4820.52 1969
4821.17 2028
4821.83 2054
4822.48 2206
4823.14 2303
4823.79 2372
4824.45 2375
4825.10 2440
4825.76 2489
4826.41 2364
4827.07 2279
4827.72 2179
4828.38 2045
4829.03 2048
4829.69 2123
4830.34 2079
4831.00 2120
4831.65 2174
4832.31 2078
4832.96 2053
4833.62 2080
4834.27 2124
4834.93 2140
4835.59 2125
4836.24 2287
4836.90 2333
4837.55 2292
4838.21 2301
4838.86 2335
4839.52 2346
4840.18 2324
4840.83 2407
4841.49 2351
4842.14 2391
4842.80 2342
4843.46 2369
4844.11 2417
4844.77 2403
4845.42 2442
4846.08 2555
4846.74 2518
4847.39 2473
4848.05 2503
4848.71 2468
4849.36 2490
4850.02 2487
4850.68 2515
4851.33 2530
4851.99 2576
4852.65 2587
4853.30 2643
4853.96 2665
4854.62 2683
4855.27 2712
4855.93 2783
4856.59 2959
4857.24 3154
4857.90 3432
4858.56 3633
4859.21 3922
4859.87 4154
4860.53 4048
4861.19 3870
4861.84 3745
4862.50 3544
4863.16 3421
4863.82 3164
4864.47 3023
4865.13 2940
4865.79 2938
4866.45 2993
4867.10 2985
4867.76 3063
4868.42 3145
4869.08 3130
4869.74 3044
4870.39 3052
4871.05 2876
4871.71 2795
4872.37 2835
4873.03 2776
4873.68 2782
4874.34 2811
4875.00 2795
4875.66 2701
4876.32 2605
4876.97 2618
4877.63 2657
4878.29 2701
4878.95 2879
4879.61 3033
4880.27 3203
4880.93 3134
4881.58 3258
4882.24 3073
4882.90 2942
4883.56 2735
4884.22 2568
4884.88 2486
4885.54 2458
4886.20 2417
4886.86 2289
4887.51 2297
4888.17 2306
4888.83 2294
4889.49 2295
4890.15 2340
4890.81 2301
4891.47 2292
4892.13 2280
4892.79 2263
4893.45 2274
4894.11 2266
4894.77 2202
4895.43 2176
4896.09 2121
4896.75 2068
4897.41 2051
4898.07 2046
4898.73 2045
4899.39 2112
4900.04 2201
4900.70 2160
4901.36 2170
4902.02 2131
4902.69 2068
4903.35 2027
4904.01 1989
4904.67 1932
4905.33 1958
4905.99 1857
4906.65 1820
4907.31 1804
4907.97 1771
4908.63 1810
4909.29 1773
4909.95 1796
4910.61 1785
4911.27 1764
4911.93 1726
4912.59 1785
4913.25 1746
4913.91 1722
4914.57 1778
4915.24 1794
4915.90 1729
4916.56 1677
4917.22 1682
4917.88 1710
4918.54 1653
4919.20 1632
4919.86 1628
4920.52 1624
4921.19 1645
4921.85 1637
4922.51 1687
4923.17 1628
4923.83 1631
4924.49 1642
4925.15 1631
4925.82 1623
4926.48 1641
4927.14 1604
4927.80 1591
4928.46 1608
4929.12 1576
4929.79 1606
4930.45 1633
4931.11 1590
4931.77 1557
4932.43 1636
4933.10 1636
4933.76 1638
4934.42 1616
4935.08 1591
4935.75 1563
4936.41 1584
4937.07 1571
4937.73 1594
4938.40 1563
4939.06 1527
4939.72 1535
4940.38 1550
4941.05 1568
4941.71 1520
4942.37 1517
4943.03 1534
4943.70 1544
4944.36 1564
4945.02 1583
4945.69 1585
4946.35 1558
4947.01 1567
4947.68 1546
4948.34 1538
4949.00 1486
4949.66 1512
4950.33 1478
4950.99 1505
4951.65 1457
4952.32 1453
4952.98 1454
4953.65 1460
4954.31 1446
4954.97 1512
4955.64 1466
4956.30 1501
4956.96 1478
4957.63 1426
4958.29 1460
4958.95 1454
4959.62 1518
4960.28 1521
4960.95 1553
4961.61 1528
4962.27 1620
4962.94 1621
4963.60 1684
4964.27 1745
4964.93 1822
4965.60 1785
4966.26 1819
4966.92 1746
4967.59 1756
4968.25 1646
4968.92 1630
4969.58 1565
4970.25 1544
4970.91 1552
4971.58 1533
4972.24 1507
4972.91 1490
4973.57 1533
4974.24 1496
4974.90 1556
4975.57 1533
4976.23 1566
4976.90 1590
4977.56 1631
4978.23 1624
4978.89 1660
4979.56 1648
4980.22 1601
4980.89 1515
4981.55 1533
4982.22 1490
4982.88 1428
4983.55 1433
4984.21 1415
4984.88 1395
4985.55 1412
4986.21 1409
4986.88 1394
4987.54 1370
4988.21 1380
4988.87 1365
4989.54 1403
4990.21 1429
4990.87 1424
4991.54 1388
4992.20 1399
4992.87 1396
4993.54 1409
4994.20 1351
4994.87 1378
4995.54 1405
4996.20 1396
4996.87 1377
4997.54 1355
4998.20 1332
4998.87 1349
4999.53 1334
5000.20 1318
5000.87 1303
5001.53 1307
5002.20 1312
5002.87 1307
5003.54 1305
5004.20 1266
5004.87 1270
5005.54 1295
5006.20 1357
5006.87 1340
5007.54 1331
5008.20 1320
5008.87 1334
5009.54 1329
5010.21 1353
5010.87 1378
5011.54 1320
5012.21 1293
5012.88 1302
5013.54 1317
5014.21 1280
5014.88 1320
5015.55 1252
5016.21 1245
5016.88 1238
5017.55 1248
5018.22 1242
5018.89 1272
5019.55 1285
5020.22 1274
5020.89 1243
5021.56 1218
5022.23 1275
5022.89 1260
5023.56 1257
5024.23 1244
5024.90 1276
5025.57 1295
5026.23 1286
5026.90 1265
5027.57 1218
5028.24 1220
5028.91 1267
5029.58 1218
5030.25 1222
5030.91 1202
5031.58 1215
5032.25 1228
5032.92 1237
5033.59 1204
5034.26 1206
5034.93 1236
5035.60 1230
5036.27 1242
5036.93 1213
5037.60 1246
5038.27 1255
5038.94 1297
5039.61 1273
5040.28 1277
5040.95 1245
5041.62 1239
5042.29 1220
5042.96 1215
5043.63 1239
5044.30 1212
5044.97 1253
5045.64 1238
5046.31 1272
5046.98 1249
5047.65 1216
5048.32 1187
5048.99 1204
5049.66 1200
5050.33 1278
5051.00 1223
5051.67 1200
5052.34 1209
5053.01 1230
5053.68 1236
5054.35 1225
5055.02 1209
5055.69 1218
5056.36 1247
5057.03 1182
5057.70 1225
5058.37 1184
5059.04 1195
5059.71 1194
5060.38 1229
5061.05 1181
5061.72 1174
5062.39 1232
5063.06 1227
5063.73 1207
5064.40 1194
5065.08 1222
5065.75 1210
5066.42 1219
5067.09 1195
5067.76 1170
5068.43 1235
5069.10 1318
5069.77 1217
5070.44 1225
5071.12 1203
5071.79 1208
5072.46 1193
5073.13 1218
5073.80 1233
5074.47 1249
5075.14 1289
5075.82 1299
5076.49 1226
5077.16 1229
5077.83 1286
5078.50 1272
5079.18 1366
5079.85 1402
5080.52 1435
5081.19 1338
5081.86 1334
5082.54 1310
5083.21 1396
5083.88 1380
5084.55 1386
5085.22 1386
5085.90 1336
5086.57 1322
5087.24 1266
5087.91 1296
5088.59 1325
5089.26 1328
5089.93 1306
5090.60 1310
5091.28 1286
5091.95 1357
5092.62 1329
5093.30 1334
5093.97 1281
5094.64 1308
5095.31 1281
5095.99 1265
5096.66 1305
5097.33 1310
5098.01 1284
5098.68 1233
5099.35 1291
5100.03 1285
5100.70 1280
5101.37 1277
5102.05 1317
5102.72 1299
5103.39 1332
5104.07 1349
5104.74 1387
5105.41 1429
5106.09 1445
5106.76 1406
5107.43 1400
5108.11 1392
5108.78 1324
5109.46 1325
5110.13 1274
5110.80 1335
5111.48 1296
5112.15 1319
5112.83 1321
5113.50 1349
5114.17 1332
5114.85 1336
5115.52 1347
5116.20 1353
5116.87 1394
5117.55 1401
5118.22 1438
5118.89 1498
5119.57 1563
5120.24 1604
5120.92 1660
5121.59 1609
5122.27 1622
5122.94 1576
5123.62 1524
5124.29 1463
5124.97 1511
5125.64 1542
5126.32 1414
5126.99 1372
5127.67 1409
5128.34 1365
5129.02 1342
5129.69 1385
5130.37 1349
5131.04 1400
5131.72 1373
5132.39 1350
5133.07 1364
5133.75 1368
5134.42 1366
5135.10 1353
5135.77 1342
5136.45 1342
5137.12 1342
5137.80 1298
5138.47 1248
5139.15 1212
5139.83 1214
5140.50 1250
5141.18 1266
5141.85 1238
5142.53 1269
5143.21 1195
5143.88 1222
5144.56 1197
5145.23 1224
5145.91 1206
5146.59 1217
5147.26 1260
5147.94 1246
5148.62 1213
5149.29 1185
5149.97 1162
5150.65 1152
5151.32 1189
5152.00 1177
5152.68 1181
5153.35 1166
5154.03 1192
5154.71 1197
5155.38 1220
5156.06 1147
5156.74 1198
5157.41 1141
5158.09 1226
5158.77 1229
5159.45 1233
5160.12 1234
5160.80 1215
5161.48 1235
5162.16 1226
5162.83 1201
5163.51 1189
5164.19 1184
5164.87 1169
5165.54 1160
5166.22 1249
5166.90 1261
5167.58 1235
5168.25 1234
5168.93 1168
5169.61 1169
5170.29 1215
5170.96 1202
5171.64 1205
5172.32 1191
5173.00 1126
5173.68 1141
5174.36 1211
5175.03 1177
5175.71 1210
5176.39 1196
5177.07 1141
5177.75 1182
5178.42 1187
5179.10 1187
5179.78 1230
5180.46 1238
5181.14 1203
5181.82 1155
5182.50 1178
5183.18 1137
5183.85 1109
5184.53 1175
5185.21 1157
5185.89 1166
5186.57 1152
5187.25 1146
5187.93 1186
5188.61 1181
5189.29 1138
5189.96 1168
5190.64 1154
5191.32 1187
5192.00 1162
5192.68 1196
5193.36 1191
5194.04 1164
5194.72 1139
5195.40 1124
5196.08 1165
5196.76 1187
5197.44 1165
5198.12 1165
5198.80 1202
5199.48 1172
5200.16 1191
5200.84 1173
5201.52 1186
5202.20 1195
5202.88 1212
5203.56 1180
5204.24 1171
5204.92 1183
5205.60 1222
5206.28 1246
5206.96 1227
5207.64 1248
5208.32 1227
5209.00 1233
5209.68 1262
5210.36 1260
5211.04 1287
5211.72 1314
5212.40 1259
5213.08 1258
5213.76 1238
5214.44 1276
5215.13 1325
5215.81 1368
5216.49 1384
5217.17 1399
5217.85 1392
5218.53 1362
5219.21 1325
5219.89 1259
5220.57 1333
5221.25 1359
5221.94 1333
5222.62 1338
5223.30 1379
5223.98 1386
5224.66 1395
5225.34 1410
5226.02 1415
5226.71 1383
5227.39 1391
5228.07 1342
5228.75 1319
5229.43 1341
5230.11 1328
5230.80 1319
5231.48 1297
5232.16 1289
5232.84 1320
5233.52 1309
5234.21 1290
5234.89 1309
5235.57 1274
5236.25 1296
5236.93 1260
5237.62 1279
5238.30 1336
5238.98 1323
5239.66 1285
5240.35 1313
5241.03 1364
5241.71 1316
5242.39 1335
5243.08 1373
5243.76 1328
5244.44 1305
5245.13 1327
5245.81 1320
5246.49 1275
5247.17 1271
5247.86 1308
5248.54 1330
5249.22 1304
5249.91 1294
5250.59 1298
5251.27 1300
5251.96 1281
5252.64 1382
5253.32 1404
5254.01 1445
5254.69 1424
5255.37 1392
5256.06 1359
5256.74 1315
5257.42 1335
5258.11 1301
5258.79 1270
5259.47 1254
5260.16 1286
5260.84 1319
5261.53 1339
5262.21 1360
5262.89 1429
5263.58 1408
5264.26 1428
5264.95 1371
5265.63 1391
5266.31 1400
5267.00 1401
5267.68 1408
5268.37 1413
5269.05 1384
5269.73 1368
5270.42 1349
5271.10 1345
5271.79 1390
5272.47 1363
5273.16 1335
5273.84 1342
5274.53 1341
5275.21 1322
5275.90 1329
5276.58 1309
5277.27 1364
5277.95 1326
5278.64 1314
5279.32 1282
5280.01 1291
5280.69 1243
5281.38 1297
5282.06 1282
5282.75 1298
5283.43 1328
5284.12 1309
5284.80 1332
5285.49 1292
5286.17 1308
5286.86 1319
5287.54 1258
5288.23 1270
5288.92 1273
5289.60 1305
5290.29 1329
5290.97 1255
5291.66 1296
5292.34 1307
5293.03 1302
5293.72 1337
5294.40 1330
5295.09 1328
5295.77 1341
5296.46 1384
5297.15 1337
5297.83 1391
5298.52 1433
5299.20 1410
5299.89 1415
5300.58 1436
5301.26 1358
5301.95 1419
5302.64 1452
5303.32 1482
5304.01 1529
5304.70 1546
5305.38 1605
5306.07 1720
5306.76 1817
5307.44 1809
5308.13 1803
5308.82 1773
5309.50 1774
5310.19 1700
5310.88 1658
5311.57 1627
5312.25 1682
5312.94 1663
5313.63 1681
5314.31 1712
5315.00 1599
5315.69 1619
5316.38 1638
5317.06 1561
5317.75 1535
5318.44 1560
5319.13 1579
5319.81 1624
5320.50 1617
5321.19 1720
5321.88 1688
5322.57 1709
5323.25 1666
5323.94 1636
5324.63 1645
5325.32 1574
5326.00 1514
5326.69 1478
5327.38 1483
5328.07 1429
5328.76 1405
5329.45 1397
5330.13 1373
5330.82 1376
5331.51 1366
5332.20 1360
5332.89 1354
5333.58 1344
5334.26 1308
5334.95 1342
5335.64 1303
5336.33 1330
5337.02 1308
5337.71 1273
5338.40 1274
5339.09 1350
5339.77 1281
5340.46 1271
5341.15 1252
5341.84 1315
5342.53 1317
5343.22 1309
5343.91 1257
5344.60 1306
5345.29 1297
5345.98 1271
5346.67 1269
5347.36 1254
5348.05 1275
5348.73 1244
5349.42 1274
5350.11 1262
5350.80 1265
5351.49 1319
5352.18 1306
5352.87 1285
5353.56 1272
5354.25 1234
5354.94 1245
5355.63 1236
5356.32 1225
5357.01 1201
5357.70 1250
5358.39 1277
5359.08 1231
5359.77 1248
5360.46 1237
5361.15 1324
5361.84 1338
5362.53 1259
5363.22 1332
5363.91 1393
5364.61 1341
5365.30 1343
5365.99 1289
5366.68 1257
5367.37 1297
5368.06 1301
5368.75 1253
5369.44 1251
5370.13 1238
5370.82 1216
5371.51 1175
5372.20 1197
5372.89 1194
5373.59 1170
5374.28 1200
5374.97 1243
5375.66 1196
5376.35 1194
5377.04 1221
5377.73 1224
5378.42 1208
5379.12 1186
5379.81 1184
5380.50 1177
5381.19 1191
5381.88 1210
5382.57 1209
5383.27 1248
5383.96 1189
5384.65 1203
5385.34 1201
5386.03 1212
5386.73 1236
5387.42 1270
5388.11 1180
5388.80 1229
5389.49 1273
5390.19 1268
5390.88 1295
5391.57 1304
5392.26 1313
5392.95 1249
5393.65 1292
5394.34 1271
5395.03 1264
5395.72 1261
5396.42 1247
5397.11 1255
5397.80 1240
5398.50 1213
5399.19 1267
5399.88 1266
5400.57 1284
5401.27 1272
5401.96 1261
5402.65 1209
5403.35 1230
5404.04 1267
5404.73 1234
5405.42 1222
5406.12 1229
5406.81 1306
5407.50 1298
5408.20 1249
5408.89 1293
5409.58 1308
5410.28 1261
5410.97 1293
5411.66 1286
5412.36 1276
5413.05 1262
5413.75 1280
5414.44 1285
5415.13 1337
5415.83 1303
5416.52 1326
5417.21 1321
5417.91 1300
5418.60 1298
5419.30 1340
5419.99 1360
5420.68 1399
5421.38 1402
5422.07 1384
5422.77 1416
5423.46 1373
5424.16 1384
5424.85 1380
5425.54 1372
5426.24 1408
5426.93 1410
5427.63 1411
5428.32 1353
5429.02 1371
5429.71 1351
5430.41 1401
5431.10 1428
5431.80 1426
5432.49 1431
5433.19 1434
5433.88 1478
5434.58 1415
5435.27 1442
5435.97 1453
5436.66 1468
5437.36 1486
5438.05 1493
5438.75 1473
5439.44 1451
5440.14 1475
5440.83 1537
5441.53 1531
5442.22 1543
5442.92 1519
5443.62 1568
5444.31 1547
5445.01 1649
5445.70 1639
5446.40 1709
5447.09 1849
5447.79 1898
5448.49 1993
5449.18 2007
5449.88 1980
5450.57 1986
5451.27 1962
5451.97 1983
5452.66 1904
5453.36 1863
5454.05 1798
5454.75 1788
5455.45 1772
5456.14 1762
5456.84 1775
5457.54 1788
5458.23 1788
5458.93 1831
5459.63 1880
5460.32 1891
5461.02 1891
5461.72 1885
5462.41 1912
5463.11 1925
5463.81 1934
5464.50 1956
5465.20 1978
5465.90 2006
5466.59 2018
5467.29 2050
5467.99 2108
5468.69 2069
5469.38 2064
5470.08 2091
5470.78 2136
5471.48 2164
5472.17 2201
5472.87 2301
5473.57 2326
5474.27 2361
5474.96 2395
5475.66 2383
5476.36 2498
5477.06 2546
5477.75 2564
5478.45 2697
5479.15 2847
5479.85 3234
5480.55 3501
5481.24 3847
5481.94 4137
5482.64 4111
5483.34 4025
5484.04 3824
5484.73 3535
5485.43 3414
5486.13 3227
5486.83 3079
5487.53 3044
5488.23 2966
5488.92 2911
5489.62 2896
5490.32 2874
5491.02 2968
5491.72 2886
5492.42 2965
5493.12 3082
5493.81 3123
5494.51 3236
5495.21 3243
5495.91 3338
5496.61 3312
5497.31 3339
5498.01 3461
5498.71 3541
5499.41 3780
5500.11 4270
5500.81 4997
5501.50 5821
5502.20 6453
5502.90 6629
5503.60 6404
5504.30 5984
5505.00 5241
5505.70 4596
5506.40 4095
5507.10 3682
5507.80 3404
5508.50 3212
5509.20 3086
5509.90 2933
5510.60 2854
5511.30 2770
5512.00 2703
5512.70 2646
5513.40 2610
5514.10 2625
5514.80 2656
5515.50 2661
5516.20 2687
5516.90 2679
5517.60 2672
5518.30 2553
5519.00 2483
5519.70 2527
5520.40 2495
5521.10 2495
5521.80 2500
5522.50 2430
5523.20 2291
5523.90 2277
5524.61 2197
5525.31 2123
5526.01 2102
5526.71 2135
5527.41 2061
5528.11 2012
5528.81 2031
5529.51 2053
5530.21 2082
5530.91 2045
5531.62 2039
5532.32 2053
5533.02 2070
5533.72 2033
5534.42 2004
5535.12 2020
5535.82 1947
5536.53 1947
5537.23 1912
5537.93 1920
5538.63 1908
5539.33 1888
5540.03 1884
5540.74 1864
5541.44 1847
5542.14 1829
5542.84 1807
5543.54 1799
5544.24 1784
5544.95 1772
5545.65 1737
5546.35 1835
5547.05 1769
5547.76 1728
5548.46 1692
5549.16 1707
5549.86 1725
5550.56 1726
5551.27 1724
5551.97 1724
5552.67 1694
5553.37 1714
5554.08 1708
5554.78 1702
5555.48 1677
5556.19 1701
5556.89 1739
5557.59 1685
5558.29 1659
5559.00 1635
5559.70 1651
5560.40 1668
5561.11 1655
5561.81 1671
5562.51 1675
5563.22 1631
5563.92 1667
5564.62 1690
5565.33 1663
5566.03 1688
5566.73 1630
5567.44 1651
5568.14 1632
5568.84 1596
5569.55 1589
5570.25 1554
5570.95 1515
5571.66 1566
5572.36 1582
5573.06 1581
5573.77 1588
5574.47 1596
5575.18 1604
5575.88 1594
5576.58 1595
5577.29 1597
5577.99 1578
5578.70 1592
5579.40 1599
5580.11 1590
5580.81 1583
5581.51 1590
5582.22 1637
5582.92 1558
5583.63 1539
5584.33 1493
5585.04 1536
5585.74 1488
5586.45 1458
5587.15 1516
5587.86 1479
5588.56 1512
5589.26 1482
5589.97 1463
5590.67 1468
5591.38 1453
5592.08 1417
5592.79 1417
5593.49 1376
5594.20 1453
5594.91 1422
5595.61 1428
5596.32 1420
5597.02 1386
5597.73 1435
5598.43 1458
5599.14 1380
5599.84 1354
5600.55 1339
5601.25 1362
5601.96 1450
5602.67 1375
5603.37 1365
5604.08 1357
5604.78 1429
5605.49 1431
5606.19 1419
5606.90 1452
5607.61 1434
5608.31 1423
5609.02 1417
5609.72 1365
5610.43 1435
5611.14 1439
5611.84 1403
5612.55 1410
5613.26 1369
5613.96 1407
5614.67 1413
5615.38 1424
5616.08 1431
5616.79 1389
5617.49 1390
5618.20 1366
5618.91 1403
5619.62 1369
5620.32 1402
5621.03 1411
5621.74 1433
5622.44 1397
5623.15 1378
5623.86 1389
5624.56 1376
5625.27 1416
5625.98 1432
5626.69 1459
5627.39 1484
5628.10 1471
5628.81 1501
5629.51 1572
5630.22 1518
5630.93 1538
5631.64 1576
5632.34 1575
5633.05 1556
5633.76 1573
5634.47 1575
5635.17 1606
5635.88 1651
5636.59 1635
5637.30 1653
5638.01 1705
5638.71 1682
5639.42 1686
5640.13 1660
5640.84 1658
5641.55 1658
5642.25 1661
5642.96 1619
5643.67 1586
5644.38 1538
5645.09 1553
5645.80 1543
5646.50 1521
5647.21 1555
5647.92 1486
5648.63 1525
5649.34 1538
5650.05 1531
5650.76 1500
5651.47 1512
5652.17 1543
5652.88 1511
5653.59 1546
5654.30 1567
5655.01 1572
5655.72 1525
5656.43 1579
5657.14 1552
5657.85 1558
5658.56 1512
5659.26 1551
5659.97 1547
5660.68 1561
5661.39 1565
5662.10 1615
5662.81 1613
5663.52 1534
5664.23 1538
5664.94 1519
5665.65 1442
5666.36 1482
5667.07 1449
5667.78 1480
5668.49 1424
5669.20 1463
5669.91 1465
5670.62 1502
5671.33 1474
5672.04 1481
5672.75 1561
5673.46 1566
5674.17 1492
5674.88 1516
5675.59 1423
5676.30 1452
5677.01 1489
5677.72 1491
5678.43 1422
5679.14 1405
5679.85 1382
5680.56 1465
5681.27 1450
5681.98 1441
5682.69 1412
5683.41 1445
5684.12 1439
5684.83 1385
5685.54 1372
5686.25 1369
5686.96 1373
5687.67 1366
5688.38 1332
5689.09 1331
5689.80 1328
5690.52 1346
5691.23 1374
5691.94 1338
5692.65 1323
5693.36 1329
5694.07 1354
5694.78 1318
5695.49 1317
5696.21 1317
5696.92 1298
5697.63 1304
5698.34 1297
5699.05 1317
5699.77 1316
5700.48 1320
5701.19 1341
5701.90 1339
5702.61 1334
5703.32 1332
5704.04 1341
5704.75 1386
5705.46 1361
5706.17 1342
5706.89 1326
5707.60 1344
5708.31 1363
5709.02 1287
5709.73 1288
5710.45 1301
5711.16 1273
5711.87 1296
5712.58 1273
5713.30 1302
5714.01 1253
5714.72 1266
5715.44 1261
5716.15 1209
5716.86 1232
5717.57 1244
5718.29 1280
5719.00 1277
5719.71 1251
5720.43 1251
5721.14 1279
5721.85 1262
5722.57 1231
5723.28 1230
5723.99 1223
5724.71 1327
5725.42 1304
5726.13 1290
5726.85 1297
5727.56 1352
5728.27 1336
5728.99 1322
5729.70 1273
5730.41 1275
5731.13 1292
5731.84 1310
5732.56 1256
5733.27 1255
5733.98 1314
5734.70 1295
5735.41 1249
5736.12 1220
5736.84 1196
5737.55 1207
5738.27 1214
5738.98 1299
5739.70 1237
5740.41 1219
5741.12 1239
5741.84 1237
5742.55 1248
5743.27 1229
5743.98 1238
5744.70 1212
5745.41 1261
5746.13 1223
5746.84 1207
5747.56 1268
5748.27 1217
5748.99 1265
5749.70 1255
5750.42 1219
5751.13 1284
5751.85 1221
5752.56 1232
5753.28 1236
5753.99 1237
5754.71 1183
5755.42 1234
5756.14 1213
5756.85 1211
5757.57 1252
5758.28 1256
5759.00 1326
5759.71 1260
5760.43 1298
5761.14 1305
5761.86 1232
5762.58 1278
5763.29 1243
5764.01 1226
5764.72 1249
5765.44 1299
5766.16 1276
5766.87 1277
5767.59 1204
5768.30 1224
5769.02 1225
5769.74 1285
5770.45 1297
5771.17 1344
5771.88 1401
5772.60 1379
5773.32 1375
5774.03 1382
5774.75 1409
5775.47 1366
5776.18 1322
5776.90 1335
5777.62 1338
5778.33 1255
5779.05 1301
5779.77 1304
5780.48 1257
5781.20 1288
5781.92 1281
5782.63 1311
5783.35 1321
5784.07 1291
5784.78 1275
5785.50 1295
5786.22 1330
5786.94 1335
5787.65 1299
5788.37 1273
5789.09 1268
5789.81 1280
5790.52 1266
5791.24 1262
5791.96 1282
5792.68 1254
5793.39 1273
5794.11 1243
5794.83 1243
5795.55 1240
5796.26 1258
5796.98 1238
5797.70 1294
5798.42 1241
5799.14 1208
5799.85 1282
5800.57 1324
5801.29 1299
5802.01 1267
5802.73 1250
5803.44 1240
5804.16 1319
5804.88 1297
5805.60 1277
5806.32 1293
5807.04 1260
5807.75 1248
5808.47 1293
5809.19 1282
5809.91 1271
5810.63 1253
5811.35 1280
5812.07 1290
5812.79 1271
5813.50 1276
5814.22 1273
5814.94 1269
5815.66 1295
5816.38 1263
5817.10 1275
5817.82 1288
5818.54 1323
5819.26 1313
5819.98 1313
5820.70 1316
5821.41 1291
5822.13 1314
5822.85 1250
5823.57 1266
5824.29 1307
5825.01 1322
5825.73 1334
5826.45 1298
5827.17 1307
5827.89 1318
5828.61 1293
5829.33 1290
5830.05 1283
5830.77 1288
5831.49 1328
5832.21 1305
5832.93 1297
5833.65 1267
5834.37 1306
5835.09 1373
5835.81 1364
5836.53 1340
5837.25 1328
5837.97 1359
5838.69 1381
5839.41 1316
5840.13 1339
5840.85 1372
5841.57 1350
5842.30 1390
5843.02 1370
5843.74 1329
5844.46 1321
5845.18 1346
5845.90 1381
5846.62 1383
5847.34 1331
5848.06 1408
5848.78 1409
5849.50 1444
5850.23 1500
5850.95 1467
5851.67 1526
5852.39 1473
5853.11 1492
5853.83 1491
5854.55 1502
5855.27 1490
5856.00 1449
5856.72 1466
5857.44 1443
5858.16 1449
5858.88 1486
5859.60 1454
5860.33 1479
5861.05 1417
5861.77 1466
5862.49 1499
5863.21 1467
5863.94 1480
5864.66 1462
5865.38 1541
5866.10 1526
5866.82 1492
5867.55 1450
5868.27 1519
5868.99 1547
5869.71 1550
5870.43 1604
5871.16 1655
5871.88 1620
5872.60 1703
5873.32 1680
5874.05 1594
5874.77 1644
5875.49 1631
5876.22 1661
5876.94 1596
5877.66 1644
5878.38 1697
5879.11 1824
5879.83 1851
5880.55 1892
5881.28 1883
5882.00 1839
5882.72 1835
5883.45 1869
5884.17 1823
5884.89 1766
5885.61 1825
5886.34 1802
5887.06 1798
5887.79 1772
5888.51 1709
5889.23 1754
5889.96 1826
5890.68 1840
5891.40 1795
5892.13 1792
5892.85 1741
5893.57 1747
5894.30 1734
5895.02 1788
5895.75 1797
5896.47 1753
5897.19 1788
5897.92 1791
5898.64 1776
5899.37 1775
5900.09 1756
5900.81 1811
5901.54 1822
5902.26 1805
5902.99 1789
5903.71 1812
5904.44 1825
5905.16 1842
5905.89 1855
5906.61 1873
5907.33 1884
5908.06 1901
5908.78 1957
5909.51 1858
5910.23 1906
5910.96 1985
5911.68 1999
5912.41 1959
5913.13 1965
5913.86 1991
5914.58 2045
5915.31 2024
5916.03 2031
5916.76 2033
5917.48 2105
5918.21 2107
5918.94 2069
5919.66 2075
5920.39 2058
5921.11 2108
5921.84 2149
5922.56 2211
5923.29 2231
5924.01 2236
5924.74 2283
5925.47 2241
5926.19 2276
5926.92 2341
5927.64 2332
5928.37 2369
5929.09 2427
5929.82 2418
5930.55 2455
5931.27 2449
5932.00 2489
5932.73 2490
5933.45 2558
5934.18 2587
5934.90 2555
5935.63 2609
5936.36 2640
5937.08 2679
5937.81 2717
5938.54 2791
5939.26 2836
5939.99 2855
5940.72 2877
5941.44 2957
5942.17 2966
5942.90 2967
5943.62 3069
5944.35 3127
5945.08 3261
5945.80 3442
5946.53 3438
5947.26 3511
5947.99 3553
5948.71 3524
5949.44 3626
5950.17 3704
5950.89 3904
5951.62 4131
5952.35 4379
5953.08 4609
5953.80 4910
5954.53 5183
5955.26 5182
5955.99 5097
5956.71 5129
5957.44 4999
5958.17 4890
5958.90 4753
5959.63 4604
5960.35 4653
5961.08 4579
5961.81 4559
5962.54 4549
5963.27 4599
5963.99 4606
5964.72 4787
5965.45 5038
5966.18 5362
5966.91 5790
5967.64 6185
5968.36 6409
5969.09 6657
5969.82 6548
5970.55 6375
5971.28 6085
5972.01 5801
5972.73 5696
5973.46 5463
5974.19 5321
5974.92 5306
5975.65 5180
5976.38 5207
5977.11 5248
5977.84 5215
5978.57 5303
5979.29 5367
5980.02 5474
5980.75 5607
5981.48 5688
5982.21 5793
5982.94 5871
5983.67 5966
5984.40 5976
5985.13 5957
5985.86 5936
5986.59 6012
5987.32 6041
5988.05 5932
5988.78 5793
5989.51 5875
5990.24 5967
5990.97 5967
5991.70 5969
5992.43 5993
5993.16 6144
5993.89 6245
5994.62 6254
5995.35 6401
5996.08 6472
5996.81 6603
5997.54 6738
5998.27 6739
5999.00 6718
5999.73 6781
6000.46 6780
6001.19 6625
6001.92 6696
6002.65 6562
6003.38 6428
6004.11 6324
6004.84 6247
6005.57 6224
6006.30 6258
6007.03 6268
6007.76 6455
6008.49 6686
6009.22 7105
6009.95 7853
6010.69 8793
6011.42 10045
6012.15 11593
6012.88 13324
6013.61 14584
6014.34 15693
6015.07 16211
6015.80 16074
6016.54 15562
6017.27 14702
6018.00 13486
6018.73 12173
6019.46 10993
6020.19 10025
6020.92 8801
6021.66 8008
6022.39 7345
6023.12 6743
6023.85 6430
6024.58 6141
6025.31 5862
6026.05 5732
6026.78 5656
6027.51 5515
6028.24 5565
6028.97 5558
6029.71 5734
6030.44 5944
6031.17 5954
6031.90 5900
6032.64 5869
6033.37 5579
6034.10 5373
6034.83 5218
6035.57 4985
6036.30 4810
6037.03 4763
6037.76 4623
6038.50 4717
6039.23 4699
6039.96 4777
6040.69 4817
6041.43 4831
6042.16 4957
6042.89 4952
6043.63 4999
6044.36 5015
6045.09 5008
6045.82 5099
6046.56 5096
6047.29 5043
6048.02 5119
6048.76 5188
6049.49 5234
6050.22 5242
6050.96 5282
6051.69 5507
6052.42 5681
6053.16 5929
6053.89 6157
6054.63 6353
6055.36 6354
6056.09 6262
6056.83 6030
6057.56 5821
6058.29 5627
6059.03 5512
6059.76 5399
6060.50 5259
6061.23 5204
6061.96 5128
6062.70 5081
6063.43 4936
6064.17 4962
6064.90 4864
6065.63 4870
6066.37 4768
6067.10 4684
6067.84 4612
6068.57 4577
6069.31 4530
6070.04 4469
6070.78 4409
6071.51 4305
6072.25 4284
6072.98 4255
6073.72 4347
6074.45 4228
6075.18 4244
6075.92 4212
6076.65 4214
6077.39 4193
6078.12 4074
6078.86 4070
6079.59 4043
6080.33 4044
6081.07 3961
6081.80 3909
6082.54 3839
6083.27 3767
6084.01 3691
6084.74 3634
6085.48 3554
6086.21 3531
6086.95 3439
6087.68 3511
6088.42 3451
6089.16 3470
6089.89 3485
6090.63 3540
6091.36 3550
6092.10 3486
6092.84 3455
6093.57 3487
6094.31 3408
6095.04 3399
6095.78 3390
6096.52 3277
6097.25 3355
6097.99 3349
6098.72 3246
6099.46 3209
6100.20 3211
6100.93 3267
6101.67 3143
6102.41 3191
6103.14 3220
6103.88 3179
6104.62 3227
6105.35 3227
6106.09 3191
6106.83 3213
6107.56 3187
6108.30 3183
6109.04 3222
6109.77 3242
6110.51 3170
6111.25 3214
6111.99 3290
6112.72 3245
6113.46 3231
6114.20 3287
6114.93 3280
6115.67 3293
6116.41 3357
6117.15 3418
6117.88 3414
6118.62 3404
6119.36 3361
6120.10 3347
6120.83 3368
6121.57 3335
6122.31 3427
6123.05 3433
6123.79 3373
6124.52 3426
6125.26 3450
6126.00 3431
6126.74 3531
6127.47 3515
6128.21 3441
6128.95 3456
6129.69 3523
6130.43 3582
6131.17 3538
6131.90 3523
6132.64 3532
6133.38 3583
6134.12 3606
6134.86 3638
6135.60 3641
6136.33 3654
6137.07 3649
6137.81 3733
6138.55 3813
6139.29 3862
6140.03 3814
6140.77 3844
6141.51 3835
6142.24 3810
6142.98 3809
6143.72 3730
6144.46 3760
6145.20 3781
6145.94 3846
6146.68 3802
6147.42 3869
6148.16 3927
6148.90 3938
6149.64 3978
6150.38 4053
6151.12 4083
6151.86 4122
6152.59 4133
6153.33 4118
6154.07 4194
6154.81 4156
6155.55 4214
6156.29 4219
6157.03 4315
6157.77 4387
6158.51 4439
6159.25 4468
6159.99 4469
6160.73 4561
6161.47 4652
6162.21 4773
6162.95 4951
6163.69 5156
6164.43 5484
6165.17 5795
6165.91 6079
6166.65 6331
6167.39 6612
6168.14 6794
6168.88 6730
6169.62 6724
6170.36 6555
6171.10 6563
6171.84 6360
6172.58 6230
6173.32 6125
6174.06 6050
6174.80 5945
6175.54 5848
6176.28 5843
6177.02 5831
6177.77 5793
6178.51 5821
6179.25 5875
6179.99 5950
6180.73 6057
6181.47 6126
6182.21 6161
6182.95 6202
6183.70 6363
6184.44 6411
6185.18 6380
6185.92 6406
6186.66 6446
6187.40 6629
6188.15 6632
6188.89 6769
6189.63 6928
6190.37 7184
6191.11 7491
6191.85 7546
6192.60 7800
6193.34 8069
6194.08 8275
6194.82 8263
6195.56 8293
6196.31 8365
6197.05 8374
6197.79 8300
6198.53 8252
6199.28 8187
6200.02 8104
6200.76 7975
6201.50 7994
6202.25 8081
6202.99 8232
6203.73 8694
6204.47 9357
6205.22 10363
6205.96 12114
6206.70 14727
6207.44 18057
6208.19 21956
6208.93 26107
6209.67 29476
6210.42 31760
6211.16 32602
6211.90 31795
6212.65 29558
6213.39 26972
6214.13 23721
6214.88 20616
6215.62 17562
6216.36 14923
6217.11 12844
6217.85 11066
6218.59 9770
6219.34 8636
6220.08 7758
6220.82 7190
6221.57 6653
6222.31 6389
6223.05 6213
6223.80 6079
6224.54 5980
6225.29 5974
6226.03 5777
6226.77 5659
6227.52 5349
6228.26 5163
6229.01 5022
6229.75 4692
6230.49 4359
6231.24 4208
6231.98 4073
6232.73 4034
6233.47 3934
6234.22 3945
6234.96 4020
6235.71 3968
6236.45 4130
6237.19 4195
6237.94 4292
6238.68 4309
6239.43 4444
6240.17 4650
6240.92 4831
6241.66 4905
6242.41 4938
6243.15 4894
6243.90 4915
6244.64 4754
6245.39 4717
6246.13 4758
6246.88 4835
6247.62 4860
6248.37 4902
6249.12 4975
6249.86 4935
6250.61 4893
6251.35 4994
6252.10 4839
6252.84 4797
6253.59 4783
6254.33 4826
6255.08 4856
6255.83 4810
6256.57 4855
6257.32 4857
6258.06 4888
6258.81 4810
6259.55 4725
6260.30 4794
6261.05 4696
6261.79 4626
6262.54 4586
6263.28 4467
6264.03 4512
6264.78 4477
6265.52 4492
6266.27 4428
6267.02 4427
6267.76 4415
6268.51 4391
6269.26 4406
6270.00 4444
6270.75 4472
6271.50 4563
6272.24 4515
6272.99 4520
6273.74 4545
6274.48 4517
6275.23 4471
6275.98 4446
6276.72 4420
6277.47 4481
6278.22 4429
6278.96 4313
6279.71 4198
6280.46 4067
6281.21 3964
6281.95 3900
6282.70 3822
6283.45 3691
6284.20 3662
6284.94 3673
6285.69 3609
6286.44 3486
6287.19 3442
6287.93 3435
6288.68 3374
6289.43 3326
6290.18 3289
6290.92 3283
6291.67 3226
6292.42 3244
6293.17 3216
6293.92 3196
6294.66 3086
6295.41 3101
6296.16 3110
6296.91 3050
6297.66 2998
6298.41 2984
6299.15 2936
6299.90 2942
6300.65 2891
6301.40 2823
6302.15 2833
6302.90 2784
6303.64 2819
6304.39 2770
6305.14 2657
6305.89 2687
6306.64 2796
6307.39 2788
6308.14 2773
6308.89 2797
6309.63 2819
6310.38 2815
6311.13 2851
6311.88 2805
6312.63 2912
6313.38 2858
6314.13 2824
6314.88 2844
6315.63 2822
6316.38 2840
6317.13 2797
6317.88 2822
6318.63 2789
6319.38 2762
6320.12 2732
6320.87 2669
6321.62 2637
6322.37 2630
6323.12 2659
6323.87 2624
6324.62 2539
6325.37 2470
6326.12 2455
6326.87 2502
6327.62 2514
6328.37 2410
6329.12 2468
6329.87 2407
6330.62 2373
6331.37 2436
6332.12 2464
6332.87 2390
6333.62 2441
6334.37 2442
6335.13 2467
6335.88 2440
6336.63 2455
6337.38 2507
6338.13 2481
6338.88 2478
6339.63 2473
6340.38 2506
6341.13 2507
6341.88 2532
6342.63 2438
6343.38 2490
6344.13 2383
6344.89 2399
6345.64 2401
6346.39 2433
6347.14 2393
6347.89 2374
6348.64 2393
6349.39 2434
6350.14 2475
6350.90 2513
6351.65 2589
6352.40 2565
6353.15 2618
6353.90 2682
6354.65 2725
6355.40 2708
6356.16 2737
6356.91 2702
6357.66 2681
6358.41 2633
6359.16 2539
6359.92 2514
6360.67 2477
6361.42 2488
6362.17 2475
6362.92 2449
6363.68 2380
6364.43 2366
6365.18 2386
6365.93 2364
6366.68 2356
6367.44 2369
6368.19 2359
6368.94 2386
6369.69 2419
6370.45 2406
6371.20 2444
6371.95 2417
6372.70 2354
6373.46 2404
6374.21 2397
6374.96 2314
6375.72 2314
6376.47 2291
6377.22 2338
6377.97 2325
6378.73 2395
6379.48 2386
6380.23 2394
6380.99 2433
6381.74 2506
6382.49 2492
6383.25 2527
6384.00 2529
6384.75 2540
6385.51 2503
6386.26 2429
6387.01 2354
6387.77 2354
6388.52 2312
6389.27 2235
6390.03 2280
6390.78 2259
6391.54 2184
6392.29 2227
6393.04 2262
6393.80 2255
6394.55 2275
6395.31 2284
6396.06 2291
6396.81 2338
6397.57 2307
6398.32 2251
6399.08 2331
6399.83 2335
6400.59 2262
6401.34 2261
6402.09 2217
6402.85 2258
6403.60 2243
6404.36 2271
6405.11 2219
6405.87 2201
6406.62 2244
6407.38 2271
6408.13 2291
6408.89 2296
6409.64 2365
6410.40 2324
6411.15 2377
6411.91 2367
6412.66 2448
6413.42 2424
6414.17 2432
6414.93 2421
6415.68 2402
6416.44 2396
6417.19 2461
6417.95 2483
6418.70 2599
6419.46 2565
6420.21 2502
6420.97 2501
6421.72 2492
6422.48 2438
6423.24 2388
6423.99 2481
6424.75 2439
6425.50 2438
6426.26 2421
6427.01 2444
6427.77 2408
6428.53 2425
6429.28 2467
6430.04 2445
6430.79 2415
6431.55 2463
6432.31 2499
6433.06 2531
6433.82 2551
6434.58 2546
6435.33 2644
6436.09 2585
6436.85 2616
6437.60 2618
6438.36 2627
6439.11 2628
6439.87 2624
6440.63 2638
6441.38 2694
6442.14 2751
6442.90 2811
6443.66 2834
6444.41 2857
6445.17 2904
6445.93 2859
6446.68 2973
6447.44 2998
6448.20 3010
6448.95 3031
6449.71 3014
6450.47 3067
6451.23 3030
6451.98 3075
6452.74 3094
6453.50 3137
6454.26 3048
6455.01 3066
6455.77 3101
6456.53 3138
6457.29 3074
6458.04 3165
6458.80 3156
6459.56 3143
6460.32 3198
6461.08 3284
6461.83 3303
6462.59 3407
6463.35 3517
6464.11 3670
6464.87 3694
6465.62 3807
6466.38 3871
6467.14 3989
6467.90 4016
6468.66 4048
6469.42 4059
6470.17 4034
6470.93 4087
6471.69 4096
6472.45 4062
6473.21 4085
6473.97 4132
6474.72 4135
6475.48 4178
6476.24 4160
6477.00 4305
6477.76 4413
6478.52 4468
6479.28 4484
6480.04 4568
6480.80 4757
6481.56 4851
6482.31 4871
6483.07 4897
6483.83 4967
6484.59 5057
6485.35 5076
6486.11 5092
6486.87 5198
6487.63 5230
6488.39 5336
6489.15 5440
6489.91 5524
6490.67 5707
6491.43 5833
6492.19 6063
6492.95 6197
6493.71 6266
6494.47 6342
6495.23 6423
6495.99 6344
6496.75 6240
6497.51 6230
6498.27 6138
6499.03 6181
6499.79 6226
6500.55 6188
6501.31 6143
6502.07 6242
6502.83 6426
6503.59 6931
6504.35 7603
6505.11 8817
6505.87 10774
6506.63 13581
6507.39 17016
6508.15 20500
6508.91 23652
6509.67 25549
6510.43 26216
6511.19 25689
6511.96 24004
6512.72 21692
6513.48 19197
6514.24 16854
6515.00 14502
6515.76 12579
6516.52 11128
6517.28 9935
6518.04 8854
6518.80 8180
6519.57 7685
6520.33 7282
6521.09 6985
6521.85 6694
6522.61 6472
6523.37 6392
6524.14 6375
6524.90 6385
6525.66 6313
6526.42 6394
6527.18 6526
6527.94 6639
6528.71 6634
6529.47 6547
6530.23 6536
6530.99 6522
6531.75 6461
6532.52 6538
6533.28 6883
6534.04 7426
6534.80 8210
6535.56 9248
6536.33 10383
6537.09 11309
6537.85 11821
6538.61 11978
6539.38 11653
6540.14 10969
6540.90 10193
6541.66 9349
6542.43 8562
6543.19 7901
6543.95 7304
6544.71 6952
6545.48 6609
6546.24 6403
6547.00 6318
6547.77 6275
6548.53 6206
6549.29 6194
6550.06 6091
6550.82 6025
6551.58 5965
6552.34 5910
6553.11 5908
6553.87 5892
6554.63 5866
6555.40 5810
6556.16 5671
6556.93 5765
6557.69 5787
6558.45 5798
6559.22 5816
6559.98 5830
6560.74 5827
6561.51 5906
6562.27 5889
6563.03 5889
6563.80 5902
6564.56 5948
6565.33 6063
6566.09 6066
6566.85 6132
6567.62 6064
6568.38 6073
6569.15 6076
6569.91 6076
6570.68 6095
6571.44 6080
6572.20 6140
6572.97 6152
6573.73 6231
6574.50 6269
6575.26 6240
6576.03 6205
6576.79 6173
6577.56 6075
6578.32 6028
6579.09 5990
6579.85 6037
6580.62 6049
6581.38 5927
6582.15 5930
6582.91 5899
6583.68 5988
6584.44 6100
6585.21 6055
6585.97 5983
6586.74 5989
6587.50 5989
6588.27 5964
6589.03 5955
6589.80 6020
6590.56 5995
6591.33 6099
6592.09 6223
6592.86 6409
6593.63 6528
6594.39 6795
6595.16 7067
6595.92 7182
6596.69 7329
6597.45 7286
6598.22 7156
6598.99 6947
6599.75 6727
6600.52 6403
6601.28 6209
6602.05 5941
6602.82 5772
6603.58 5579
6604.35 5518
6605.11 5350
6605.88 5359
6606.65 5292
6607.41 5201
6608.18 5146
6608.95 5158
6609.71 5207
6610.48 5206
6611.25 5193
6612.01 5193
6612.78 5180
6613.55 5097
6614.31 5124
6615.08 5068
6615.85 5019
6616.61 5061
6617.38 4969
6618.15 5002
6618.92 5087
6619.68 5216
6620.45 5376
6621.22 5542
6621.98 5742
6622.75 6057
6623.52 6200
6624.29 6212
6625.05 6322
6625.82 6414
6626.59 6175
6627.36 5979
6628.12 5832
6628.89 5669
6629.66 5515
6630.43 5310
6631.20 5263
6631.96 5263
6632.73 5217
6633.50 5296
6634.27 5478
6635.04 5712
6635.80 5889
6636.57 6055
6637.34 6152
6638.11 6296
6638.88 6346
6639.64 6307
6640.41 6416
6641.18 6509
6641.95 6505
6642.72 6627
6643.49 6567
6644.26 6435
6645.02 6296
6645.79 6104
6646.56 5844
6647.33 5501
6648.10 5289
6648.87 5101
6649.64 4984
6650.41 4877
6651.17 4725
6651.94 4626
6652.71 4529
6653.48 4558
6654.25 4536
6655.02 4496
6655.79 4579
6656.56 4450
6657.33 4435
6658.10 4425
6658.87 4360
6659.64 4346
6660.41 4312
6661.17 4264
6661.94 4345
6662.71 4306
6663.48 4216
6664.25 4264
6665.02 4296
6665.79 4333
6666.56 4335
6667.33 4325
6668.10 4331
6668.87 4425
6669.64 4462
6670.41 4605
6671.18 4692
6671.95 4810
6672.72 4807
6673.49 4760
6674.26 4727
6675.03 4687
6675.80 4629
6676.58 4647
6677.35 4577
6678.12 4671
6678.89 4726
6679.66 4721
6680.43 4767
6681.20 4822
6681.97 4813
6682.74 4881
6683.51 4913
6684.28 4988
6685.05 5089
6685.82 5265
6686.59 5413
6687.37 5499
6688.14 5428
6688.91 5237
6689.68 5184
6690.45 5006
6691.22 4847
6691.99 4748
6692.76 4552
6693.54 4395
6694.31 4288
6695.08 4302
6695.85 4158
6696.62 4091
6697.39 4105
6698.17 4067
6698.94 3989
6699.71 4066
6700.48 4047
6701.25 4001
6702.02 4018
6702.80 3960
6703.57 3918
6704.34 3891
6705.11 3892
6705.88 3882
6706.66 3818
6707.43 3722
6708.20 3769
6708.97 3719
6709.75 3596
6710.52 3651
6711.29 3547
6712.06 3559
6712.84 3524
6713.61 3421
6714.38 3417
6715.15 3422
6715.93 3407
6716.70 3394
6717.47 3375
6718.24 3397
6719.02 3438
6719.79 3389
6720.56 3420
6721.34 3392
6722.11 3331
6722.88 3284
6723.66 3349
6724.43 3377
6725.20 3317
6725.98 3333
6726.75 3301
6727.52 3308
6728.30 3304
6729.07 3298
6729.84 3325
6730.62 3281
6731.39 3336
6732.16 3364
6732.94 3396
6733.71 3283
6734.48 3338
6735.26 3371
6736.03 3383
6736.81 3366
6737.58 3407
6738.35 3461
6739.13 3504
6739.90 3454
6740.68 3436
6741.45 3437
6742.22 3523
6743.00 3534
6743.77 3540
6744.55 3520
6745.32 3539
6746.10 3562
6746.87 3608
6747.65 3650
6748.42 3650
6749.19 3689
6749.97 3746
6750.74 3751
6751.52 3834
6752.29 3950
6753.07 4044
6753.84 4169
6754.62 4349
6755.39 4319
6756.17 4353
6756.94 4271
6757.72 4232
6758.49 4116
6759.27 4023
6760.04 3888
6760.82 3849
6761.59 3842
6762.37 3817
6763.15 3867
6763.92 3806
6764.70 3783
6765.47 3748
6766.25 3752
6767.02 3786
6767.80 3842
6768.57 3833
6769.35 3904
6770.13 3941
6770.90 3856
6771.68 3771
6772.45 3727
6773.23 3641
6774.01 3545
6774.78 3436
6775.56 3453
6776.33 3415
6777.11 3283
6777.89 3251
6778.66 3228
6779.44 3230
6780.22 3231
6780.99 3225
6781.77 3240
6782.55 3204
6783.32 3187
6784.10 3191
6784.88 3196
6785.65 3154
6786.43 3152
6787.21 3168
6787.98 3091
6788.76 3035
6789.54 3047
6790.31 3035
6791.09 2996
6791.87 2965
6792.64 2990
6793.42 2936
6794.20 3008
6794.98 2978
6795.75 2989
6796.53 2957
6797.31 2927
6798.09 2928
6798.86 2905
6799.64 2892
6800.42 2868
6801.20 2931
6801.97 2910
6802.75 2860
6803.53 2909
6804.31 3032
6805.08 2988
6805.86 2970
6806.64 3050
6807.42 3144
6808.20 3053
6808.97 3040
6809.75 3030
6810.53 3058
6811.31 3088
6812.09 3052
6812.87 3011
6813.64 2974
6814.42 2972
6815.20 2996
6815.98 3023
6816.76 2980
6817.54 2961
6818.31 2996
6819.09 3036
6819.87 3026
6820.65 3020
6821.43 2977
6822.21 3033
6822.99 3014
6823.77 3046
6824.54 2964
6825.32 2945
6826.10 2990
6826.88 2971
6827.66 3003
6828.44 2991
6829.22 2962
6830.00 2967
6830.78 2922
6831.56 2896
6832.34 2923
6833.12 2977
6833.90 2983
6834.67 2990
6835.45 3073
6836.23 3314
6837.01 3576
6837.79 3820
6838.57 4156
6839.35 4505
6840.13 4684
6840.91 4707
6841.69 4701
6842.47 4618
6843.25 4352
6844.03 4133
6844.81 3999
6845.59 3882
6846.37 3714
6847.15 3580
6847.93 3526
6848.71 3634
6849.49 3765
6850.27 3769
6851.05 3942
6851.84 4081
6852.62 4182
6853.40 4134
6854.18 4058
6854.96 3955
6855.74 3908
6856.52 3871
6857.30 3718
6858.08 3541
6858.86 3476
6859.64 3392
6860.42 3323
6861.20 3249
6861.99 3303
6862.77 3298
6863.55 3245
6864.33 3366
6865.11 3314
6865.89 3335
6866.67 3324
6867.45 3384
6868.24 3478
6869.02 3498
6869.80 3527
6870.58 3570
6871.36 3531
6872.14 3555
6872.93 3496
6873.71 3592
6874.49 3634
6875.27 3706
6876.05 3781
6876.83 3829
6877.62 3975
6878.40 4009
6879.18 4074
6879.96 4200
6880.74 4416
6881.53 4789
6882.31 5200
6883.09 5546
6883.87 5923
6884.66 5970
6885.44 5980
6886.22 5877
6887.00 5815
6887.79 5818
6888.57 5810
6889.35 5878
6890.13 5941
6890.92 6061
6891.70 5992
6892.48 5745
6893.27 5553
6894.05 5422
6894.83 5044
6895.61 4865
6896.40 4688
6897.18 4618
6897.96 4539
6898.75 4440
6899.53 4425
6900.31 4465
6901.10 4395
6901.88 4278
6902.66 4266
6903.45 4270
6904.23 4251
6905.01 4208
6905.80 4187
6906.58 4165
6907.36 4051
6908.15 4012
6908.93 4001
6909.72 3937
6910.50 3937
6911.28 3924
6912.07 3879
6912.85 3853
6913.64 3874
6914.42 3861
6915.20 3864
6915.99 3845
6916.77 3733
6917.56 3761
6918.34 3763
6919.12 3758
6919.91 3700
6920.69 3806
6921.48 3756
6922.26 3786
6923.05 3809
6923.83 3808
6924.62 3820
6925.40 3798
6926.19 3753
6926.97 3824
6927.75 3856
6928.54 3897
6929.32 3920
6930.11 3881
6930.89 3873
6931.68 3929
6932.46 3988
6933.25 4001
6934.04 4050
6934.82 4048
6935.61 4105
6936.39 4146
6937.18 4108
6937.96 4245
6938.75 4323
6939.53 4545
6940.32 4692
6941.10 4875
6941.89 5064
6942.67 5281
6943.46 5392
6944.25 5542
6945.03 5640
6945.82 5582
6946.60 5615
6947.39 5649
6948.18 5651
6948.96 5622
6949.75 5840
6950.53 5825
6951.32 5816
6952.11 5735
6952.89 5642
6953.68 5536
6954.47 5451
6955.25 5449
6956.04 5364
6956.82 5326
6957.61 5239
6958.40 5261
6959.18 5351
6959.97 5291
6960.76 5295
6961.54 5258
6962.33 5274
6963.12 5385
6963.90 5479
6964.69 5594
6965.48 5679
6966.27 5855
6967.05 6117
6967.84 6407
6968.63 6602
6969.41 6731
6970.20 6945
6970.99 7156
6971.78 7188
6972.56 7242
6973.35 7241
6974.14 7177
6974.93 7196
6975.71 7217
6976.50 7233
6977.29 7287
6978.08 7347
6978.86 7446
6979.65 7704
6980.44 8136
6981.23 8811
6982.01 9780
6982.80 11254
6983.59 13116
6984.38 15493
6985.17 18111
6985.95 20581
6986.74 22215
6987.53 23478
6988.32 23674
6989.11 22903
6989.90 21265
6990.68 19578
6991.47 17469
6992.26 15261
6993.05 13451
6993.84 11772
6994.63 10196
6995.42 8992
6996.20 8061
6996.99 7347
6997.78 6752
6998.57 6268
6999.36 5876
7000.15 5627
7000.94 5489
7001.73 5245
7002.52 5081
7003.30 4940
7004.09 4819
7004.88 4664
7005.67 4512
7006.46 4320
7007.25 4108
7008.04 3979
7008.83 3875
7009.62 3813
7010.41 3787
7011.20 3848
7011.99 3898
7012.78 4062
7013.57 4170
7014.36 4240
7015.15 4409
7015.94 4298
7016.73 4328
7017.52 4322
7018.31 4257
7019.10 4163
7019.89 4068
7020.68 4016
7021.47 4010
7022.26 4055
7023.05 4048
7023.84 4065
7024.63 4110
7025.42 4152
7026.21 4165
7027.00 4132
7027.79 4153
7028.58 4143
7029.37 4023
7030.16 4050
7030.95 3981
7031.74 3935
7032.53 3963
7033.32 3940
7034.11 3996
7034.90 3963
7035.70 4029
7036.49 4089
7037.28 4094
7038.07 4181
7038.86 4266
7039.65 4278
7040.44 4340
7041.23 4336
7042.02 4398
7042.82 4466
7043.61 4419
7044.40 4432
7045.19 4536
7045.98 4539
7046.77 4573
7047.56 4687
7048.36 4644
7049.15 4799
7049.94 4775
7050.73 4805
7051.52 5002
7052.31 4933
7053.11 4957
7053.90 4926
7054.69 4920
7055.48 4704
7056.27 4558
7057.07 4474
7057.86 4332
7058.65 4195
7059.44 4153
7060.24 4130
7061.03 4112
7061.82 4018
7062.61 4025
7063.40 3964
7064.20 3876
7064.99 3817
7065.78 3784
7066.58 3723
7067.37 3652
7068.16 3601
7068.95 3573
7069.75 3424
7070.54 3360
7071.33 3370
7072.13 3329
7072.92 3248
7073.71 3201
7074.50 3168
7075.30 3052
7076.09 3004
7076.88 3010
7077.68 2989
7078.47 2933
7079.26 2883
7080.06 2878
7080.85 2817
7081.64 2799
7082.44 2758
7083.23 2757
7084.02 2716
7084.82 2741
7085.61 2710
7086.41 2712
7087.20 2638
7087.99 2667
7088.79 2668
7089.58 2621
7090.38 2620
7091.17 2586
7091.96 2569
7092.76 2500
7093.55 2463
7094.35 2478
7095.14 2420
7095.93 2400
7096.73 2373
7097.52 2368
7098.32 2390
7099.11 2366
7099.91 2303
7100.70 2346
7101.50 2343
7102.29 2319
7103.09 2279
7103.88 2272
7104.67 2323
7105.47 2259
7106.26 2240
7107.06 2243
7107.85 2255
7108.65 2262
7109.44 2232
7110.24 2234
7111.03 2196
7111.83 2195
7112.62 2256
7113.42 2235
7114.22 2200
7115.01 2163
7115.81 2152
7116.60 2144
7117.40 2198
7118.19 2160
7118.99 2102
7119.78 2121
7120.58 2097
7121.38 2139
7122.17 2137
7122.97 2104
7123.76 2123
7124.56 2124
7125.35 2148
7126.15 2164
7126.95 2164
7127.74 2166
7128.54 2163
7129.34 2170
7130.13 2169
7130.93 2223
7131.72 2273
7132.52 2247
7133.32 2189
7134.11 2149
7134.91 2149
7135.71 2105
7136.50 2045
7137.30 2039
7138.10 2019
7138.89 1990
7139.69 2027
7140.49 2003
7141.28 1987
7142.08 1998
7142.88 1976
7143.67 1961
7144.47 1908
7145.27 1919
7146.06 1892
7146.86 1878
7147.66 1920
7148.46 1877
7149.25 1858
7150.05 1869
7150.85 1861
7151.65 1822
7152.44 1813
7153.24 1815
7154.04 1782
7154.84 1849
7155.63 1836
7156.43 1836
7157.23 1846
7158.03 1914
7158.82 1905
7159.62 1908
7160.42 1888
7161.22 1816
7162.02 1828
7162.81 1792
7163.61 1825
7164.41 1794
7165.21 1809
7166.01 1771
7166.80 1747
7167.60 1754
7168.40 1727
7169.20 1730
7170.00 1728
7170.80 1755
7171.60 1721
7172.39 1672
7173.19 1692
7173.99 1663
7174.79 1674
7175.59 1657
7176.39 1656
7177.19 1626
7177.99 1670
7178.78 1686
7179.58 1631
7180.38 1705
7181.18 1686
7181.98 1706
7182.78 1671
7183.58 1669
7184.38 1706
7185.18 1664
7185.98 1682
7186.78 1639
7187.58 1650
7188.37 1640
7189.17 1645
7189.97 1634
7190.77 1644
7191.57 1617
7192.37 1625
7193.17 1695
7193.97 1672
7194.77 1680
7195.57 1641
7196.37 1600
7197.17 1612
7197.97 1616
7198.77 1626
7199.57 1608
7200.37 1597
7201.17 1596
7201.97 1584
7202.77 1659
7203.57 1616
7204.37 1621
7205.17 1604
7205.97 1605
7206.77 1601
7207.57 1592
7208.38 1603
7209.18 1577
7209.98 1616
7210.78 1603
7211.58 1597
7212.38 1645
7213.18 1649
7213.98 1616
7214.78 1610
7215.58 1570
7216.38 1624
7217.18 1560
7217.99 1630
7218.79 1581
7219.59 1564
7220.39 1596
7221.19 1555
7221.99 1559
7222.79 1587
7223.59 1554
7224.40 1555
7225.20 1589
7226.00 1610
7226.80 1636
7227.60 1568
7228.40 1593
7229.21 1567
7230.01 1549
7230.81 1538
7231.61 1542
7232.41 1549
7233.22 1556
7234.02 1560
7234.82 1580
7235.62 1646
7236.42 1641
7237.23 1625
7238.03 1638
7238.83 1633
7239.63 1628
7240.43 1606
7241.24 1610
7242.04 1589
7242.84 1557
7243.64 1532
7244.45 1599
7245.25 1551
7246.05 1517
7246.86 1538
7247.66 1561
7248.46 1557
7249.26 1571
7250.07 1548
7250.87 1504
7251.67 1522
7252.48 1546
7253.28 1508
7254.08 1523
7254.88 1500
7255.69 1553
7256.49 1558
7257.29 1561
7258.10 1563
7258.90 1548
7259.70 1554
7260.51 1535
7261.31 1525
7262.12 1561
7262.92 1537
7263.72 1540
7264.53 1559
7265.33 1573
7266.13 1539
7266.94 1508
7267.74 1520
7268.55 1526
7269.35 1545
7270.15 1552
7270.96 1538
7271.76 1601
7272.57 1565
7273.37 1563
7274.17 1562
7274.98 1613
7275.78 1616
7276.59 1606
7277.39 1579
7278.20 1639
7279.00 1609
7279.80 1609
7280.61 1681
7281.41 1662
7282.22 1682
7283.02 1720
7283.83 1735
7284.63 1763
7285.44 1838
7286.24 1810
7287.05 1792
7287.85 1801
7288.66 1804
7289.46 1798
7290.27 1811
7291.07 1803
7291.88 1847
7292.68 1800
7293.49 1783
7294.29 1808
7295.10 1809
7295.90 1797
7296.71 1852
7297.52 1915
7298.32 1904
7299.13 1912
7299.93 1945
7300.74 1956
7301.54 1973
7302.35 1997
7303.16 1987
7303.96 2009
7304.77 1996
7305.57 2011
7306.38 2049
7307.19 2064
7307.99 2090
7308.80 2162
7309.60 2191
7310.41 2222
7311.22 2257
7312.02 2345
7312.83 2431
7313.64 2426
7314.44 2429
7315.25 2492
7316.05 2515
7316.86 2699
7317.67 2880
7318.47 3146
7319.28 3548
7320.09 3854
7320.89 4069
7321.70 4179
7322.51 4096
7323.32 3952
7324.12 3762
7324.93 3505
7325.74 3251
7326.54 3075
7327.35 2879
7328.16 2778
7328.97 2672
7329.77 2571
7330.58 2540
7331.39 2547
7332.19 2535
7333.00 2501
7333.81 2508
7334.62 2518
7335.42 2543
7336.23 2501
7337.04 2489
7337.85 2449
7338.66 2431
7339.46 2427
7340.27 2393
7341.08 2360
7341.89 2285
7342.70 2253
7343.50 2211
7344.31 2181
7345.12 2155
7345.93 2157
7346.74 2117
7347.54 2108
7348.35 2071
7349.16 2035
7349.97 2069
7350.78 2076
7351.59 2004
7352.39 1961
7353.20 1956
7354.01 1977
7354.82 1993
7355.63 1959
7356.44 1903
7357.25 1955
7358.06 1931
7358.86 1969
7359.67 2016
7360.48 1968
7361.29 1983
7362.10 2006
7362.91 2056
7363.72 2062
7364.53 2029
7365.34 1990
7366.15 2026
7366.96 1981
7367.77 1950
7368.57 1939
7369.38 1915
7370.19 1840
7371.00 1831
7371.81 1818
7372.62 1779
7373.43 1760
7374.24 1793
7375.05 1790
7375.86 1694
7376.67 1697
7377.48 1748
7378.29 1755
7379.10 1763
7379.91 1732
7380.72 1790
7381.53 1779
7382.34 1806
7383.15 1848
7383.96 1840
7384.77 1821
7385.58 1802
7386.39 1732
7387.20 1729
7388.01 1705
7388.83 1704
7389.64 1717
7390.45 1736
7391.26 1709
7392.07 1698
7392.88 1665
7393.69 1724
7394.50 1667
7395.31 1669
7396.12 1655
7396.93 1633
7397.74 1597
7398.56 1666
7399.37 1664
7400.18 1632
7400.99 1645
7401.80 1686
7402.61 1668
7403.42 1662
7404.23 1657
7405.05 1656
7405.86 1610
7406.67 1601
7407.48 1615
7408.29 1655
7409.10 1592
7409.91 1576
7410.73 1552
7411.54 1534
7412.35 1557
7413.16 1562
7413.97 1525
7414.79 1510
7415.60 1461
7416.41 1486
7417.22 1443
7418.03 1465
7418.85 1445
7419.66 1437
7420.47 1410
7421.28 1419
7422.10 1404
7422.91 1454
7423.72 1443
7424.53 1434
7425.35 1416
7426.16 1391
7426.97 1390
7427.78 1410
7428.60 1389
7429.41 1395
7430.22 1394
7431.03 1379
7431.85 1378
7432.66 1378
7433.47 1337
7434.29 1369
7435.10 1337
7435.91 1285
7436.73 1332
7437.54 1323
7438.35 1328
7439.17 1349
7439.98 1389
7440.79 1339
7441.61 1364
7442.42 1304
7443.23 1313
7444.05 1290
7444.86 1323
7445.67 1336
7446.49 1315
7447.30 1322
7448.11 1294
7448.93 1294
7449.74 1307
7450.56 1335
7451.37 1320
7452.18 1295
7453.00 1319
7453.81 1311
7454.63 1309
7455.44 1323
7456.26 1345
7457.07 1296
7457.88 1315
7458.70 1337
7459.51 1348
7460.33 1333
7461.14 1347
7461.96 1341
7462.77 1336
7463.59 1357
7464.40 1327
7465.21 1342
7466.03 1344
7466.84 1344
7467.66 1377
7468.47 1385
7469.29 1384
7470.10 1392
7470.92 1405
7471.73 1407
7472.55 1389
7473.36 1429
7474.18 1443
7474.99 1497
7475.81 1479
7476.63 1447
7477.44 1436
7478.26 1439
7479.07 1458
7479.89 1432
7480.70 1455
7481.52 1400
7482.33 1432
7483.15 1414
7483.97 1399
7484.78 1419
7485.60 1433
7486.41 1416
7487.23 1378
7488.05 1432
7488.86 1407
7489.68 1416
7490.49 1433
7491.31 1384
7492.13 1371
7492.94 1345
7493.76 1374
7494.57 1358
7495.39 1351
7496.21 1356
7497.02 1326
7497.84 1345
7498.66 1339
7499.47 1324
7500.29 1392
7501.11 1380
7501.92 1374
7502.74 1427
7503.56 1400
7504.37 1382
7505.19 1377
7506.01 1435
7506.82 1414
7507.64 1384
7508.46 1374
7509.28 1339
7510.09 1337
7510.91 1353
7511.73 1360
7512.55 1365
7513.36 1381
7514.18 1363
7515.00 1358
7515.81 1361
7516.63 1337
7517.45 1361
7518.27 1388
7519.09 1322
7519.90 1359
7520.72 1315
7521.54 1322
7522.36 1333
7523.17 1302
7523.99 1309
7524.81 1283
7525.63 1364
7526.45 1321
7527.26 1322
7528.08 1328
7528.90 1309
7529.72 1331
7530.54 1295
7531.36 1295
7532.17 1294
7532.99 1341
7533.81 1319
7534.63 1342
7535.45 1294
7536.27 1327
7537.09 1283
7537.90 1283
7538.72 1307
7539.54 1266
7540.36 1298
7541.18 1271
7542.00 1301
7542.82 1269
7543.64 1300
7544.45 1295
7545.27 1313
7546.09 1328
7546.91 1304
7547.73 1279
7548.55 1287
7549.37 1282
7550.19 1317
7551.01 1295
7551.83 1320
7552.65 1300
7553.47 1287
7554.29 1277
7555.11 1273
7555.93 1313
7556.75 1292
7557.57 1296
7558.39 1325
7559.21 1319
7560.03 1294
7560.85 1337
7561.67 1322
7562.49 1370
7563.31 1330
7564.13 1330
7564.95 1344
7565.77 1368
7566.59 1353
7567.41 1336
7568.23 1342
7569.05 1376
7569.87 1382
7570.69 1368
7571.51 1414
7572.33 1405
7573.15 1401
7573.97 1383
7574.79 1410
7575.61 1387
7576.43 1378
7577.25 1429
7578.07 1444
7578.89 1417
7579.72 1427
7580.54 1429
7581.36 1424
7582.18 1412
7583.00 1408
7583.82 1420
7584.64 1424
7585.46 1502
7586.29 1522
7587.11 1506
7587.93 1479
7588.75 1501
7589.57 1517
7590.39 1536
7591.21 1536
7592.04 1587
7592.86 1540
7593.68 1560
7594.50 1583
7595.32 1587
7596.14 1668
7596.97 1646
7597.79 1679
7598.61 1675
7599.43 1688
7600.25 1683
7601.08 1679
7601.90 1706
7602.72 1717
7603.54 1742
7604.37 1721
7605.19 1766
7606.01 1814
7606.83 1865
7607.65 1851
7608.48 1860
7609.30 1846
7610.12 1835
7610.95 1787
7611.77 1781
7612.59 1775
7613.41 1804
7614.24 1768
7615.06 1811
7615.88 1832
7616.71 1860
7617.53 1944
7618.35 2042
7619.17 2126
7620.00 2144
7620.82 2165
7621.64 2172
7622.47 2211
7623.29 2142
7624.11 2123
7624.94 2149
7625.76 2178
7626.58 2172
7627.41 2162
7628.23 2121
7629.05 2172
7629.88 2173
7630.70 2122
7631.53 2138
7632.35 2075
7633.17 2077
7634.00 2146
7634.82 2089
7635.65 2060
7636.47 2014
7637.29 1945
7638.12 1918
7638.94 1858
7639.77 1832
7640.59 1788
7641.41 1812
7642.24 1785
7643.06 1779
7643.89 1801
7644.71 1835
7645.54 1853
7646.36 1840
7647.19 1869
7648.01 1848
7648.84 1816
7649.66 1815
7650.48 1816
7651.31 1743
7652.13 1727
7652.96 1671
7653.78 1677
7654.61 1646
7655.43 1644
7656.26 1637
7657.08 1620
7657.91 1627
7658.74 1597
7659.56 1585
7660.39 1569
7661.21 1550
7662.04 1506
7662.86 1512
7663.69 1553
7664.51 1528
7665.34 1509
7666.16 1562
7666.99 1578
7667.82 1534
7668.64 1536
7669.47 1559
7670.29 1553
7671.12 1529
7671.94 1515
7672.77 1484
7673.60 1527
7674.42 1507
7675.25 1452
7676.08 1471
7676.90 1504
7677.73 1497
7678.55 1546
7679.38 1548
7680.21 1525
7681.03 1567
7681.86 1552
7682.69 1538
7683.51 1574
7684.34 1643
7685.17 1663
7685.99 1708
7686.82 1726
7687.65 1716
7688.47 1655
7689.30 1686
7690.13 1664
7690.95 1604
7691.78 1602
7692.61 1573
7693.44 1612
7694.26 1555
7695.09 1582
7695.92 1568
7696.74 1579
7697.57 1582
7698.40 1600
7699.23 1658
7700.05 1604
7700.88 1623
7701.71 1603
7702.54 1587
7703.36 1564
7704.19 1567
7705.02 1536
7705.85 1507
7706.67 1525
7707.50 1487
7708.33 1485
7709.16 1470
7709.99 1446
7710.81 1456
7711.64 1425
7712.47 1449
7713.30 1412
7714.13 1423
7714.96 1418
7715.78 1437
7716.61 1396
7717.44 1412
7718.27 1425
7719.10 1370
7719.93 1354
7720.75 1346
7721.58 1368
7722.41 1337
7723.24 1314
7724.07 1317
7724.90 1364
7725.73 1320
7726.56 1352
7727.38 1368
7728.21 1366
7729.04 1361
7729.87 1390
7730.70 1370
7731.53 1357
7732.36 1407
7733.19 1342
7734.02 1329
7734.85 1296
7735.68 1269
7736.51 1278
7737.34 1322
7738.16 1288
7738.99 1256
7739.82 1283
7740.65 1217
7741.48 1228
7742.31 1245
7743.14 1266
7743.97 1288
7744.80 1255
7745.63 1272
7746.46 1258
7747.29 1215
7748.12 1209
7748.95 1233
7749.78 1206
7750.61 1202
7751.44 1195
7752.27 1236
7753.10 1219
7753.93 1178
7754.76 1201
7755.59 1230
7756.43 1217
7757.26 1279
7758.09 1226
7758.92 1192
7759.75 1228
7760.58 1241
7761.41 1225
7762.24 1197
7763.07 1193
7763.90 1235
7764.73 1235
7765.56 1239
7766.39 1224
7767.23 1259
7768.06 1248
7768.89 1237
7769.72 1216
7770.55 1239
7771.38 1229
7772.21 1264
7773.04 1266
7773.88 1203
7774.71 1234
7775.54 1246
7776.37 1280
7777.20 1273
7778.03 1251
7778.87 1247
7779.70 1292
7780.53 1304
7781.36 1280
7782.19 1258
7783.02 1229
7783.86 1281
7784.69 1271
7785.52 1264
7786.35 1249
7787.18 1293
7788.02 1363
7788.85 1305
7789.68 1322
7790.51 1297
7791.35 1308
7792.18 1350
7793.01 1381
7793.84 1328
7794.68 1356
7795.51 1346
7796.34 1351
7797.17 1374
7798.01 1376
7798.84 1390
7799.67 1395
7800.50 1378
7801.34 1436
7802.17 1432
7803.00 1441
7803.84 1440
7804.67 1447
7805.50 1507
7806.34 1455
7807.17 1464
7808.00 1480
7808.84 1521
7809.67 1535
7810.50 1489
7811.34 1517
7812.17 1551
7813.00 1579
7813.84 1595
7814.67 1625
7815.50 1641
7816.34 1721
7817.17 1741
7818.00 1700
7818.84 1713
7819.67 1689
7820.51 1743
7821.34 1762
7822.17 1769
7823.01 1824
7823.84 1846
7824.68 1900
7825.51 1925
7826.34 1889
7827.18 1828
7828.01 1841
7828.85 1850
7829.68 1842
7830.52 1767
7831.35 1681
7832.19 1757
7833.02 1783
7833.85 1811
7834.69 1831
7835.52 1820
7836.36 1828
7837.19 1852
7838.03 1831
7838.86 1782
7839.70 1777
7840.53 1798
7841.37 1715
7842.20 1697
7843.04 1668
7843.87 1634
7844.71 1643
7845.54 1603
7846.38 1596
7847.22 1604
7848.05 1550
7848.89 1542
7849.72 1528
7850.56 1551
7851.39 1516
7852.23 1501
7853.06 1546
7853.90 1489
7854.74 1486
7855.57 1510
7856.41 1505
7857.24 1513
7858.08 1538
7858.91 1587
7859.75 1516
7860.59 1532
7861.42 1489
7862.26 1553
7863.09 1523
7863.93 1550
7864.77 1550
7865.60 1537
7866.44 1482
7867.28 1523
7868.11 1587
7868.95 1499
7869.79 1509
7870.62 1531
7871.46 1556
7872.30 1594
7873.13 1588
7873.97 1592
7874.81 1595
7875.64 1645
7876.48 1634
7877.32 1671
7878.15 1682
7878.99 1757
7879.83 1784
7880.67 1845
7881.50 1861
7882.34 1806
7883.18 1821
7884.01 1803
7884.85 1787
7885.69 1722
7886.53 1730
7887.36 1693
7888.20 1659
7889.04 1698
7889.88 1696
7890.71 1658
7891.55 1687
7892.39 1682
7893.23 1703
7894.07 1705
7894.90 1719
7895.74 1787
7896.58 1717
7897.42 1679
7898.25 1651
7899.09 1689
7899.93 1592
7900.77 1568
7901.61 1560
7902.45 1582
7903.28 1526
7904.12 1533
7904.96 1548
7905.80 1528
7906.64 1484
7907.48 1482
7908.32 1514
7909.15 1514
7909.99 1538
7910.83 1529
7911.67 1542
7912.51 1569
7913.35 1534
7914.19 1563
7915.03 1573
7915.86 1559
7916.70 1585
7917.54 1586
7918.38 1581
7919.22 1556
7920.06 1568
7920.90 1512
7921.74 1480
7922.58 1490
7923.42 1459
7924.26 1471
7925.10 1394
7925.94 1417
7926.78 1435
7927.61 1448
7928.45 1442
7929.29 1398
7930.13 1393
7930.97 1402
7931.81 1396
7932.65 1428
7933.49 1434
7934.33 1416
7935.17 1369
7936.01 1380
7936.85 1383
7937.69 1373
7938.53 1370
7939.37 1374
7940.21 1336
7941.05 1333
7941.90 1342
7942.74 1350
7943.58 1389
7944.42 1373
7945.26 1370
7946.10 1412
7946.94 1436
7947.78 1348
7948.62 1420
7949.46 1392
7950.30 1434
7951.14 1427
7951.98 1454
7952.82 1436
7953.66 1455
7954.51 1519
7955.35 1525
7956.19 1567
7957.03 1561
7957.87 1579
7958.71 1585
7959.55 1614
7960.39 1638
7961.24 1679
7962.08 1658
7962.92 1624
7963.76 1619
7964.60 1612
7965.44 1631
7966.29 1656
7967.13 1672
7967.97 1739
7968.81 1768
7969.65 1767
7970.49 1821
7971.34 1832
7972.18 1764
7973.02 1699
7973.86 1690
7974.70 1654
7975.55 1616
7976.39 1536
7977.23 1538
7978.07 1561
7978.92 1462
7979.76 1423
7980.60 1424
7981.44 1428
7982.29 1409
7983.13 1407
7983.97 1371
7984.81 1344
7985.66 1321
7986.50 1336
7987.34 1311
7988.18 1304
7989.03 1295
7989.87 1332
7990.71 1359
7991.56 1294
7992.40 1263
7993.24 1271
7994.08 1246
7994.93 1234
7995.77 1229
7996.61 1229
7997.46 1169
7998.30 1163
7999.14 1193
7999.99 1190
8000.83 1189
8001.68 1155
8002.52 1202
8003.36 1169
8004.21 1177
8005.05 1141
8005.89 1164
8006.74 1143
8007.58 1121
8008.43 1117
8009.27 1092
8010.11 1083
8010.96 1059
8011.80 1099
8012.65 1085
8013.49 1045
8014.33 1059
8015.18 1097
8016.02 1053
8016.87 1054
8017.71 1054
8018.56 1055
8019.40 1059
8020.24 1057
8021.09 1052
8021.93 1044
8022.78 1050
8023.62 1059
8024.47 1035
8025.31 1046
8026.16 1044
8027.00 1011
8027.85 1067
8028.69 1095
8029.54 1055
8030.38 1067
8031.23 1070
8032.07 1054
8032.92 1039
8033.76 1063
8034.61 1026
8035.45 1020
8036.30 1034
8037.14 1062
8037.99 1069
8038.83 1066
8039.68 1050
8040.53 1050
8041.37 1083
8042.22 1086
8043.06 1086
8043.91 1045
8044.75 1051
8045.60 1087
8046.45 1063
8047.29 1029
8048.14 1046
8048.98 1034
8049.83 1054
8050.68 1058
8051.52 1063
8052.37 1003
8053.21 1007
8054.06 1015
8054.91 999
8055.75 1000
8056.60 979
8057.45 960
8058.29 1000
8059.14 1024
8059.99 992
8060.83 978
8061.68 1000
8062.53 1002
8063.37 944
8064.22 962
8065.07 936
8065.91 989
8066.76 976
8067.61 963
8068.45 969
8069.30 935
8070.15 943
8071.00 961
8071.84 993
8072.69 948
8073.54 959
8074.39 950
8075.23 966
8076.08 924
8076.93 944
8077.78 968
8078.62 947
8079.47 977
8080.32 945
8081.17 918
8082.01 916
8082.86 970
8083.71 922
8084.56 942
8085.41 961
8086.25 946
8087.10 959
8087.95 949
8088.80 910
8089.65 955
8090.49 915
8091.34 913
8092.19 942
8093.04 946
8093.89 922
8094.74 919
8095.58 937
8096.43 923
8097.28 942
8098.13 920
8098.98 939
8099.83 926
8100.68 941
8101.52 901
8102.37 933
8103.22 918
8104.07 954
8104.92 962
8105.77 972
8106.62 959
8107.47 946
8108.32 917
8109.17 955
8110.01 978
8110.86 953
8111.71 943
8112.56 956
8113.41 937
8114.26 910
8115.11 930
8115.96 944
8116.81 967
8117.66 950
8118.51 996
8119.36 979
8120.21 959
8121.06 966
8121.91 961
8122.76 957
8123.61 961
8124.46 990
8125.31 976
8126.16 943
8127.01 941
8127.86 973
8128.71 978
8129.56 1010
8130.41 997
8131.26 980
8132.11 1039
8132.96 1054
8133.81 1062
8134.66 1043
8135.51 1069
8136.36 1025
8137.21 1030
8138.06 1044
8138.92 1005
8139.77 944
8140.62 995
8141.47 1009
8142.32 1006
8143.17 1030
8144.02 1006
8144.87 1016
8145.72 1007
8146.57 1006
8147.42 985
8148.28 1004
8149.13 991
8149.98 996
8150.83 987
8151.68 994
8152.53 972
8153.38 999
8154.24 1002
8155.09 983
8155.94 1010
8156.79 1055
8157.64 1027
8158.49 1014
8159.35 997
8160.20 974
8161.05 1019
8161.90 1032
8162.75 1004
8163.61 1015
8164.46 968
8165.31 943
8166.16 986
8167.01 979
8167.87 961
8168.72 986
8169.57 970
8170.42 989
8171.28 960
8172.13 964
8172.98 960
8173.83 931
8174.69 919
8175.54 951
8176.39 940
8177.24 927
8178.10 913
8178.95 952
8179.80 937
8180.66 917
8181.51 895
8182.36 952
8183.22 959
8184.07 910
8184.92 944
8185.77 911
8186.63 939
8187.48 923
8188.33 931
8189.19 914
8190.04 928
8190.89 914
8191.75 949
8192.60 908
8193.46 873
8194.31 914
8195.16 956
8196.02 921
8196.87 895
8197.72 939
8198.58 961
8199.43 962
8200.29 908
8201.14 923
8201.99 929
8202.85 934
8203.70 936
8204.56 919
8205.41 910
8206.26 927
8207.12 947
8207.97 918
8208.83 938
8209.68 953
8210.54 964
8211.39 969
8212.25 930
8213.10 919
8213.95 952
8214.81 977
8215.66 966
8216.52 896
8217.37 941
8218.23 953
8219.08 952
8219.94 928
8220.79 933
8221.65 933
8222.50 997
8223.36 992
8224.21 963
8225.07 940
8225.92 968
8226.78 944
8227.64 976
8228.49 928
8229.35 944
8230.20 971
8231.06 960
8231.91 914
8232.77 908
8233.62 960
8234.48 944
8235.34 942
8236.19 941
8237.05 931
8237.90 948
8238.76 931
8239.62 956
8240.47 915
8241.33 973
8242.18 949
8243.04 1001
8243.90 933
8244.75 929
8245.61 908
8246.46 955
8247.32 951
8248.18 935
8249.03 919
8249.89 919
8250.75 979
8251.60 990
8252.46 958
8253.32 909
8254.17 952
8255.03 970
8255.89 972
8256.74 963
8257.60 970
8258.46 996
8259.32 1030
8260.17 957
8261.03 988
8261.89 1026
8262.74 995
8263.60 998
8264.46 1004
8265.32 1036
8266.17 990
8267.03 1032
8267.89 987
8268.75 1047
8269.60 1014
8270.46 1058
8271.32 1041
8272.18 1066
8273.03 1065
8273.89 1076
8274.75 1107
8275.61 1156
8276.47 1128
8277.32 1176
8278.18 1179
8279.04 1247
8279.90 1265
8280.76 1291
8281.61 1306
8282.47 1331
8283.33 1366
8284.19 1309
8285.05 1285
8285.91 1258
8286.76 1298
8287.62 1280
8288.48 1249
8289.34 1195
8290.20 1217
8291.06 1243
8291.92 1269
8292.77 1268
8293.63 1291
8294.49 1333
8295.35 1366
8296.21 1397
8297.07 1360
8297.93 1355
8298.79 1281
8299.65 1286
8300.51 1277
8301.36 1185
8302.22 1204
8303.08 1210
8303.94 1225
8304.80 1167
8305.66 1096
8306.52 1095
8307.38 1129
8308.24 1111
8309.10 1113
8309.96 1088
8310.82 1076
8311.68 1105
8312.54 1090
8313.40 1057
8314.26 1042
8315.12 1039
8315.98 1082
8316.84 1030
8317.70 1031
8318.56 1029
8319.42 999
8320.28 1002
8321.14 948
8322.00 978
8322.86 965
8323.72 963
8324.58 983
8325.44 998
8326.30 968
8327.16 989
8328.02 987
8328.88 980
8329.74 1008
8330.60 992
8331.46 945
8332.33 939
8333.19 920
8334.05 964
8334.91 958
8335.77 919
8336.63 945
8337.49 960
8338.35 970
8339.21 925
8340.07 927
8340.94 949
8341.80 984
8342.66 952
8343.52 990
8344.38 936
8345.24 968
8346.10 1024
8346.97 967
8347.83 970
8348.69 933
8349.55 929
8350.41 979
8351.27 960
8352.14 942
8353.00 939
8353.86 966
8354.72 1015
8355.58 984
8356.45 949
8357.31 967
8358.17 959
8359.03 975
8359.89 965
8360.76 943
8361.62 935
8362.48 1001
8363.34 983
8364.21 983
8365.07 978
8365.93 986
8366.79 970
8367.66 973
8368.52 920
8369.38 995
8370.24 962
8371.11 962
8371.97 946
8372.83 946
8373.70 976
8374.56 953
8375.42 972
8376.29 963
8377.15 987
8378.01 917
8378.87 962
8379.74 957
8380.60 963
8381.46 962
8382.33 961
8383.19 939
8384.06 945
8384.92 950
8385.78 946
8386.65 956
8387.51 927
8388.37 978
8389.24 904
8390.10 942
8390.96 975
8391.83 946
8392.69 924
8393.56 940
8394.42 909
8395.28 947
8396.15 961
8397.01 953
8397.88 979
8398.74 989
8399.61 984
8400.47 953
8401.33 959
8402.20 959
8403.06 1010
8403.93 964
8404.79 1023
8405.66 950
8406.52 972
8407.39 957
8408.25 1003
8409.12 976
8409.98 968
8410.85 996
8411.71 1001
8412.57 949
8413.44 949
8414.30 980
8415.17 1000
8416.04 1018
8416.90 969
8417.77 972
8418.63 1001
8419.50 1038
8420.36 1004
8421.23 989
8422.09 1015
8422.96 1066
8423.82 1045
8424.69 1031
8425.55 1032
8426.42 1049
8427.29 1071
8428.15 1055
8429.02 1054
8429.88 1056
8430.75 1063
8431.61 1060
8432.48 1085
8433.35 1066
8434.21 1104
8435.08 1087
8435.95 1133
8436.81 1146
8437.68 1152
8438.54 1124
8439.41 1160
8440.28 1220
8441.14 1213
8442.01 1189
8442.88 1222
8443.74 1326
8444.61 1264
8445.48 1258
8446.34 1295
8447.21 1331
8448.08 1305
8448.94 1319
8449.81 1326
8450.68 1317
8451.54 1259
8452.41 1331
8453.28 1346
8454.14 1310
8455.01 1314
8455.88 1381
8456.75 1365
8457.61 1355
8458.48 1314
8459.35 1343
8460.22 1358
8461.08 1331
8461.95 1337
8462.82 1321
8463.69 1309
8464.55 1320
8465.42 1275
8466.29 1259
8467.16 1262
8468.02 1269
8468.89 1262
8469.76 1223
8470.63 1228
8471.50 1251
8472.36 1227
8473.23 1228
8474.10 1208
8474.97 1242
8475.84 1232
8476.70 1212
8477.57 1195
8478.44 1210
8479.31 1230
8480.18 1218
8481.05 1257
8481.91 1286
8482.78 1291
8483.65 1267
8484.52 1249
8485.39 1265
8486.26 1258
8487.13 1214
8488.00 1227
8488.86 1227
8489.73 1224
8490.60 1184
8491.47 1217
8492.34 1150
8493.21 1146
8494.08 1153
8494.95 1164
8495.82 1170
8496.69 1121
8497.56 1137
8498.43 1197
8499.29 1193
8500.16 1151
8501.03 1187
8501.90 1210
8502.77 1206
8503.64 1163
8504.51 1146
8505.38 1149
8506.25 1151
8507.12 1165
8507.99 1165
8508.86 1169
8509.73 1139
8510.60 1201
8511.47 1182
8512.34 1156
8513.21 1152
8514.08 1202
8514.95 1228
8515.82 1241
8516.69 1170
8517.56 1189
8518.43 1181
8519.30 1203
8520.17 1174
8521.04 1189
8521.91 1212
8522.79 1206
8523.66 1237
8524.53 1252
8525.40 1262
8526.27 1279
8527.14 1312
8528.01 1332
8528.88 1380
8529.75 1299
8530.62 1320
8531.49 1266
8532.36 1316
8533.24 1288
8534.11 1291
8534.98 1277
8535.85 1281
8536.72 1243
8537.59 1230
8538.46 1207
8539.34 1211
8540.21 1253
8541.08 1242
8541.95 1222
8542.82 1178
8543.69 1235
8544.56 1198
8545.44 1200
8546.31 1190
8547.18 1209
8548.05 1223
8548.92 1218
8549.80 1235
8550.67 1257
8551.54 1297
8552.41 1272
8553.28 1297
8554.16 1349
8555.03 1380
8555.90 1378
8556.77 1452
8557.65 1375
8558.52 1367
8559.39 1369
8560.26 1374
8561.14 1336
8562.01 1305
8562.88 1357
8563.75 1311
8564.63 1283
8565.50 1276
8566.37 1299
8567.24 1303
8568.12 1293
8568.99 1291
8569.86 1310
8570.74 1246
8571.61 1280
8572.48 1259
8573.36 1247
8574.23 1257
8575.10 1286
8575.98 1314
8576.85 1308
8577.72 1296
8578.60 1284
8579.47 1292
8580.34 1310
8581.22 1347
8582.09 1294
8582.96 1320
8583.84 1304
8584.71 1377
8585.59 1363
8586.46 1374
8587.33 1358
8588.21 1374
8589.08 1394
8589.96 1411
8590.83 1435
8591.70 1402
8592.58 1417
8593.45 1435
8594.33 1425
8595.20 1424
8596.07 1487
8596.95 1473
8597.82 1487
8598.70 1470
8599.57 1525
8600.45 1498
8601.32 1513
8602.20 1532
8603.07 1526
8603.95 1566
8604.82 1564
8605.70 1574
8606.57 1582
8607.45 1567
8608.32 1638
8609.20 1692
8610.07 1657
8610.95 1692
8611.82 1699
8612.70 1692
8613.57 1689
8614.45 1682
8615.32 1743
8616.20 1790
8617.07 1831
8617.95 1806
8618.82 1846
8619.70 1873
8620.57 1898
8621.45 1924
8622.33 2002
8623.20 1963
8624.08 1977
8624.95 1971
8625.83 2031
8626.70 2058
8627.58 2103
8628.46 2093
8629.33 2152
8630.21 2152
8631.08 2160
8631.96 2200
8632.84 2231
8633.71 2212
8634.59 2250
8635.47 2264
8636.34 2258
8637.22 2292
8638.10 2320
8638.97 2379
8639.85 2364
8640.73 2365
8641.60 2409
8642.48 2462
8643.36 2557
8644.23 2606
8645.11 2590
8645.99 2638
8646.86 2653
8647.74 2701
8648.62 2813
8649.49 2749
8650.37 2796
8651.25 2847
8652.13 2910
8653.00 2914
8653.88 2942
8654.76 2931
8655.63 3024
8656.51 3086
8657.39 3179
8658.27 3171
8659.14 3353
8660.02 3505
8660.90 3666
8661.78 3868
8662.66 4005
8663.53 4205
8664.41 4452
8665.29 4660
8666.17 4763
8667.04 4793
8667.92 4798
8668.80 4860
8669.68 4762
8670.56 4812
8671.43 4756
8672.31 4700
8673.19 4645
8674.07 4531
8674.95 4493
8675.83 4398
8676.70 4445
8677.58 4313
8678.46 4123
8679.34 4026
8680.22 3964
8681.10 3841
8681.98 3710
8682.86 3605
8683.73 3503
8684.61 3409
8685.49 3298
8686.37 3297
8687.25 3397
8688.13 3482
8689.01 3512
8689.89 3687
8690.77 3793
8691.65 3901
8692.52 4042
8693.40 4193
8694.28 4197
8695.16 4261
8696.04 4230
8696.92 4249
8697.80 4155
8698.68 4137
8699.56 3988
8700.44 3942
8701.32 3846
8702.20 3705
8703.08 3708
8703.96 3528
8704.84 3444
8705.72 3372
8706.60 3250
8707.48 3131
8708.36 3034
8709.24 2935
8710.12 2873
8711.00 2743
8711.88 2684
8712.76 2587
8713.64 2519
8714.52 2437
8715.40 2437
8716.28 2437
8717.16 2388
8718.04 2385
8718.92 2384
8719.80 2343
8720.68 2297
8721.56 2332
8722.45 2325
8723.33 2372
8724.21 2375
8725.09 2368
8725.97 2355
8726.85 2339
8727.73 2313
8728.61 2365
8729.49 2369
8730.37 2407
8731.26 2392
8732.14 2383
8733.02 2452
8733.90 2409
8734.78 2421
8735.66 2456
8736.54 2415
8737.42 2457
8738.31 2458
8739.19 2496
8740.07 2488
8740.95 2456
8741.83 2552
8742.71 2531
8743.60 2574
8744.48 2573
8745.36 2536
8746.24 2554
8747.12 2559
8748.01 2519
8748.89 2539
8749.77 2589
8750.65 2643
8751.53 2651
8752.42 2678
8753.30 2725
8754.18 2793
8755.06 2892
8755.95 2944
8756.83 3038
8757.71 3094
8758.59 3109
8759.48 3137
8760.36 3135
8761.24 3147
8762.13 3109
8763.01 3069
8763.89 3023
8764.77 2968
8765.66 2929
8766.54 2921
8767.42 2887
8768.31 2862
8769.19 2868
8770.07 2830
8770.96 2871
8771.84 2873
8772.72 2836
8773.61 2806
8774.49 2800
8775.37 2778
8776.26 2812
8777.14 2750
8778.02 2688
8778.91 2654
8779.79 2663
8780.67 2637
8781.56 2630
8782.44 2626
8783.32 2643
8784.21 2702
8785.09 2695
8785.98 2738
8786.86 2792
8787.74 2797
8788.63 2857
8789.51 2870
8790.40 2785
8791.28 2843
8792.17 2797
8793.05 2706
8793.93 2622
8794.82 2611
8795.70 2514
8796.59 2469
8797.47 2437
8798.36 2392
8799.24 2334
8800.13 2274
8801.01 2322
8801.90 2259
8802.78 2261
8803.67 2237
8804.55 2274
8805.43 2281
8806.32 2261
8807.20 2246
8808.09 2245
8808.98 2261
8809.86 2210
8810.75 2236
8811.63 2239
8812.52 2250
8813.40 2279
8814.29 2292
8815.17 2325
8816.06 2345
8816.94 2380
8817.83 2375
8818.71 2374
8819.60 2395
8820.49 2361
8821.37 2391
8822.26 2358
8823.14 2317
8824.03 2263
8824.91 2226
8825.80 2148
8826.69 2085
8827.57 2065
8828.46 2014
8829.35 2006
8830.23 2040
8831.12 2032
8832.00 1969
8832.89 1920
8833.78 1930
8834.66 1957
8835.55 1908
8836.44 1890
8837.32 1843
8838.21 1871
8839.10 1864
8839.98 1810
8840.87 1813
8841.76 1768
8842.64 1765
8843.53 1720
8844.42 1730
8845.30 1740
8846.19 1730
8847.08 1687
8847.96 1662
8848.85 1690
8849.74 1681
8850.63 1690
8851.51 1670
8852.40 1626
8853.29 1603
8854.18 1627
8855.06 1614
8855.95 1597
8856.84 1582
8857.73 1558
8858.61 1565
8859.50 1544
8860.39 1482
8861.28 1490
8862.16 1504
8863.05 1507
8863.94 1467
8864.83 1474
8865.72 1487
8866.60 1462
8867.49 1465
8868.38 1464
8869.27 1429
8870.16 1422
8871.04 1420
8871.93 1374
8872.82 1364
8873.71 1365
8874.60 1364
8875.49 1395
8876.37 1378
8877.26 1373
8878.15 1314
8879.04 1326
8879.93 1349
8880.82 1297
8881.71 1273
8882.60 1293
8883.48 1296
8884.37 1264
8885.26 1297
8886.15 1300
8887.04 1262
8887.93 1292
8888.82 1286
8889.71 1279
8890.60 1262
8891.49 1259
8892.38 1264
8893.26 1249
8894.15 1269
8895.04 1245
8895.93 1219
8896.82 1218
8897.71 1182
8898.60 1181
8899.49 1139
8900.38 1150
8901.27 1183
8902.16 1150
8903.05 1147
8903.94 1155
8904.83 1157
8905.72 1150
8906.61 1131
8907.50 1131
8908.39 1145
8909.28 1141
8910.17 1130
8911.06 1107
8911.95 1113
8912.84 1092
8913.73 1072
8914.62 1080
8915.51 1046
8916.40 1101
8917.29 1071
8918.18 1112
8919.08 1076
8919.97 1072
8920.86 1060
8921.75 1035
8922.64 1050
8923.53 1039
8924.42 1015
8925.31 994
8926.20 1023
8927.09 1057
8927.98 1023
8928.88 1015
8929.77 1004
8930.66 973
8931.55 991
8932.44 1015
8933.33 990
8934.22 995
8935.11 957
8936.01 998
8936.90 1001
8937.79 987
8938.68 943
8939.57 974
8940.46 981
8941.36 956
8942.25 949
8943.14 932
8944.03 935
8944.92 942
8945.81 956
8946.71 923
8947.60 926
8948.49 963
8949.38 947
8950.28 937
8951.17 943
8952.06 921
8952.95 941
8953.84 961
8954.74 959
8955.63 926
8956.52 957
8957.41 876
8958.31 925
8959.20 913
8960.09 900
8960.99 902
8961.88 918
8962.77 950
8963.66 898
8964.56 923
8965.45 927
8966.34 937
8967.24 900
8968.13 899
8969.02 897
8969.92 886
8970.81 898
8971.70 877
8972.60 894
8973.49 878
8974.38 866
8975.28 880
8976.17 931
8977.06 872
8977.96 887
8978.85 887
8979.74 923
8980.64 881
8981.53 870
8982.42 853
8983.32 888
8984.21 892
8985.11 908
8986.00 870
8986.89 827
8987.79 871
8988.68 851
8989.58 873
8990.47 825
8991.36 886
8992.26 872
8993.15 879
8994.05 860
8994.94 871
8995.84 862
8996.73 854
8997.63 867
8998.52 858
8999.42 870
9000.31 877
9001.20 874
9002.10 793
9002.99 812
9003.89 835
9004.78 843
9005.68 840
9006.57 834
9007.47 851
9008.36 838
9009.26 854
9010.15 824
9011.05 815
9011.94 846
9012.84 820
9013.74 809
9014.63 800
9015.53 808
9016.42 863
9017.32 831
9018.21 830
9019.11 782
9020.00 798
9020.90 800
9021.80 789
9022.69 803
9023.59 804
9024.48 826
9025.38 823
9026.28 822
9027.17 822
9028.07 800
9028.96 825
9029.86 853
9030.76 812
9031.65 815
9032.55 776
9033.44 816
9034.34 852
9035.24 805
9036.13 807
9037.03 797
9037.93 811
9038.82 836
9039.72 802
9040.62 814
9041.51 812
9042.41 806
9043.31 809
9044.20 789
9045.10 793
9046.00 804
9046.90 802
9047.79 798
9048.69 829
9049.59 796
9050.48 833
9051.38 849
9052.28 823
9053.18 818
9054.07 820
9054.97 847
9055.87 848
9056.77 834
9057.66 809
9058.56 843
9059.46 842
9060.36 845
9061.25 837
9062.15 845
9063.05 832
9063.95 867
9064.84 856
9065.74 852
9066.64 829
9067.54 827
9068.44 852
9069.34 825
9070.23 832
9071.13 839
9072.03 876
9072.93 860
9073.83 833
9074.72 813
9075.62 843
9076.52 832
9077.42 849
9078.32 848
9079.22 828
9080.12 835
9081.01 823
9081.91 828
9082.81 810
9083.71 865
9084.61 849
9085.51 853
9086.41 829
9087.31 864
9088.21 856
9089.10 890
9090.00 878
9090.90 861
9091.80 854
9092.70 895
9093.60 878
9094.50 878
9095.40 877
9096.30 861
9097.20 875
9098.10 896
9099.00 868
9099.90 871
9100.80 882
9101.70 841
9102.60 871
9103.50 867
9104.40 852
9105.30 847
9106.20 855
9107.10 851
9108.00 864
9108.90 855
9109.80 850
9110.70 829
9111.60 776
9112.50 839
9113.40 822
9114.30 825
9115.20 833
9116.10 836
9117.00 797
9117.90 832
9118.80 760
9119.70 800
9120.60 802
9121.50 773
9122.40 822
9123.30 807
9124.20 808
9125.11 834
9126.01 847
9126.91 811
9127.81 810
9128.71 781
9129.61 793
9130.51 771
9131.41 767
9132.31 791
9133.22 802
9134.12 788
9135.02 804
9135.92 771
9136.82 748
9137.72 775
9138.62 740
9139.53 771
9140.43 749
9141.33 780
9142.23 760
9143.13 785
9144.03 769
9144.94 803
9145.84 808
9146.74 802
9147.64 778
9148.54 767
9149.45 795
9150.35 777
9151.25 792
9152.15 770
9153.06 779
9153.96 753
9154.86 791
9155.76 758
9156.66 767
9157.57 772
9158.47 776
9159.37 772
9160.27 789
9161.18 750
9162.08 751
9162.98 743
9163.89 793
9164.79 785
9165.69 755
9166.59 786
9167.50 796
9168.40 800
9169.30 783
9170.21 788
9171.11 749
9172.01 797
9172.92 769
9173.82 779
9174.72 765
9175.63 735
9176.53 811
9177.43 758
9178.34 752
9179.24 740
9180.14 788
9181.05 774
9181.95 763
9182.85 752
9183.76 756
9184.66 763
9185.57 757
9186.47 728
9187.37 778
9188.28 762
9189.18 793
9190.09 760
9190.99 747
9191.89 777
9192.80 762
9193.70 726
9194.61 763
9195.51 743
9196.42 734
9197.32 789
9198.23 768
9199.13 780
9200.03 775
9200.94 784
9201.84 784
9202.75 776
9203.65 769
9204.56 774
9205.46 772
9206.37 738
9207.27 787
9208.18 751
9209.08 756
9209.99 722
9210.89 751
9211.80 755
9212.70 762
9213.61 749
9214.51 784
9215.42 737
9216.32 753
9217.23 750
9218.14 756
9219.04 730
9219.95 736
9220.85 758
9221.76 757
9222.66 762
9223.57 761
9224.47 755
9225.38 752
9226.29 785
9227.19 763
9228.10 774
9229.00 735
9229.91 751
9230.82 759
9231.72 728
9232.63 754
9233.54 731
9234.44 751
9235.35 729
9236.25 745
9237.16 740
9238.07 720
9238.97 737
9239.88 757
9240.79 728
9241.69 767
9242.60 708
9243.51 724
9244.41 777
9245.32 751
9246.23 708
9247.13 726
9248.04 738
9248.95 757
9249.85 705
9250.76 727
9251.67 738
9252.58 698
9253.48 721
9254.39 714
9255.30 732
9256.21 702
9257.11 741
9258.02 734
9258.93 711
9259.84 662
9260.74 710
9261.65 757
9262.56 726
9263.47 726
9264.37 727
9265.28 741
9266.19 709
9267.10 731
9268.00 723
9268.91 726
9269.82 715
9270.73 725
9271.64 735
9272.55 713
9273.45 742
9274.36 744
9275.27 725
9276.18 728
9277.09 719
9277.99 735
9278.90 721
9279.81 743
9280.72 714
9281.63 722
9282.54 740
9283.45 744
9284.35 777
9285.26 718
9286.17 722
9287.08 717
9287.99 746
9288.90 740
9289.81 699
9290.72 736
9291.63 770
9292.54 763
9293.44 734
9294.35 730
9295.26 722
9296.17 734
9297.08 728
9297.99 756
9298.90 756
9299.81 771
9300.72 733
9301.63 765
9302.54 787
9303.45 720
9304.36 722
9305.27 745
9306.18 781
9307.09 753
9308.00 768
9308.91 732
9309.82 728
9310.73 761
9311.64 773
9312.55 751
9313.46 745
9314.37 743
9315.28 758
9316.19 729
9317.10 728
9318.01 760
9318.92 783
9319.83 758
9320.74 768
9321.65 755
9322.56 744
9323.47 785
9324.38 771
9325.29 754
9326.20 736
9327.12 748
9328.03 730
9328.94 778
9329.85 768
9330.76 740
9331.67 739
9332.58 747
9333.49 762
9334.40 738
9335.31 739
9336.23 755
9337.14 755
9338.05 749
9338.96 753
9339.87 745
9340.78 787
9341.69 759
9342.61 780
9343.52 730
9344.43 738
9345.34 771
9346.25 766
9347.16 730
9348.08 697
9348.99 738
9349.90 758
9350.81 731
9351.72 742
9352.64 728
9353.55 726
9354.46 780
9355.37 737
9356.28 762
9357.20 732
9358.11 739
9359.02 751
9359.93 715
9360.85 713
9361.76 707
9362.67 704
9363.58 728
9364.50 734
9365.41 712
9366.32 740
9367.24 730
9368.15 723
9369.06 709
9369.97 725
9370.89 724
9371.80 772
9372.71 721
9373.63 740
9374.54 727
9375.45 722
9376.37 699
9377.28 741
9378.19 739
9379.11 723
9380.02 760
9380.93 768
9381.85 752
9382.76 733
9383.67 751
9384.59 737
9385.50 741
9386.41 732
9387.33 719
9388.24 731
9389.16 765
9390.07 751
9390.98 771
9391.90 739
9392.81 781
9393.73 782
9394.64 732
9395.55 738
9396.47 759
9397.38 774
9398.30 747
9399.21 745
9400.12 757
9401.04 764
9401.95 711
9402.87 734
9403.78 717
9404.70 767
9405.61 733
9406.53 746
9407.44 740
9408.36 716
9409.27 744
9410.19 726
9411.10 740
9412.02 682
9412.93 705
9413.85 709
9414.76 747
9415.68 716
9416.59 728
9417.51 708
9418.42 738
9419.34 723
9420.25 687
9421.17 721
9422.08 720
9423.00 728
9423.91 727
9424.83 748
9425.75 731
9426.66 738
9427.58 715
9428.49 718
9429.41 708
9430.32 709
9431.24 718
9432.16 730
9433.07 729
9433.99 718
9434.90 724
9435.82 732
9436.74 740
9437.65 723
9438.57 742
9439.49 733
9440.40 722
9441.32 747
9442.23 718
9443.15 676
9444.07 688
9444.98 721
9445.90 702
9446.82 745
9447.73 763
9448.65 776
9449.57 726
9450.48 705
9451.40 727
9452.32 718
9453.23 740
9454.15 734
9455.07 724
9455.99 755
9456.90 728
9457.82 728
9458.74 761
9459.65 755
9460.57 729
9461.49 747
9462.41 756
9463.32 771
9464.24 761
9465.16 793
9466.08 758
9466.99 735
9467.91 735
9468.83 743
9469.75 744
9470.67 759
9471.58 784
9472.50 805
9473.42 783
9474.34 776
9475.26 772
9476.17 728
9477.09 750
9478.01 781
9478.93 780
9479.85 779
9480.76 789
9481.68 785
9482.60 777
9483.52 785
9484.44 807
9485.36 811
9486.28 793
9487.19 782
9488.11 780
9489.03 826
9489.95 803
9490.87 778
9491.79 766
9492.71 804
9493.63 786
9494.54 765
9495.46 776
9496.38 790
9497.30 814
9498.22 783
9499.14 808
9500.06 808
9500.98 787
9501.90 814
9502.82 824
9503.74 842
9504.66 824
9505.58 850
9506.49 853
9507.41 825
9508.33 819
9509.25 864
9510.17 837
9511.09 842
9512.01 850
9512.93 853
9513.85 855
9514.77 859
9515.69 867
9516.61 876
9517.53 873
9518.45 845
9519.37 856
9520.29 874
9521.21 870
9522.13 884
9523.05 904
9523.97 887
9524.90 888
9525.82 892
9526.74 933
9527.66 929
9528.58 912
9529.50 905
9530.42 933
9531.34 928
9532.26 917
9533.18 911
9534.10 983
9535.02 964
9535.94 959
9536.86 954
9537.79 950
9538.71 939
9539.63 957
9540.55 991
9541.47 1001
9542.39 951
9543.31 977
9544.23 982
9545.16 1021
9546.08 1018
9547.00 1037
9547.92 1028
9548.84 989
9549.76 1026
9550.69 1036
9551.61 1030
9552.53 1057
9553.45 1071
9554.37 1073
9555.29 1031
9556.22 1044
9557.14 1079
9558.06 1090
9558.98 1095
9559.90 1067
9560.83 1106
9561.75 1111
9562.67 1084
9563.59 1099
9564.52 1117
9565.44 1086
9566.36 1145
9567.28 1160
9568.21 1163
9569.13 1158
9570.05 1158
9570.97 1180
9571.90 1153
9572.82 1180
9573.74 1175
9574.66 1223
9575.59 1209
9576.51 1219
9577.43 1245
9578.36 1262
9579.28 1273
9580.20 1262
9581.13 1297
9582.05 1266
9582.97 1285
9583.90 1265
9584.82 1305
9585.74 1286
9586.67 1281
9587.59 1285
9588.51 1300
9589.44 1300
9590.36 1325
9591.28 1337
9592.21 1358
9593.13 1331
9594.05 1362
9594.98 1387
9595.90 1378
9596.83 1376
9597.75 1390
9598.67 1448
9599.60 1446
9600.52 1426
9601.45 1452
9602.37 1514
9603.30 1465
9604.22 1472
9605.14 1497
9606.07 1519
9606.99 1538
9607.92 1535
9608.84 1508
9609.77 1532
9610.69 1560
9611.62 1553
9612.54 1568
9613.46 1562
9614.39 1562
9615.31 1576
9616.24 1571
9617.16 1602
9618.09 1592
9619.01 1604
9619.94 1607
9620.86 1627
9621.79 1668
9622.71 1660
9623.64 1676
9624.56 1655
9625.49 1690
9626.42 1671
9627.34 1707
9628.27 1767
9629.19 1733
9630.12 1757
9631.04 1768
9631.97 1772
9632.89 1747
9633.82 1815
9634.75 1778
9635.67 1799
9636.60 1805
9637.52 1827
9638.45 1899
9639.37 1871
9640.30 1942
9641.23 1967
9642.15 1987
9643.08 2017
9644.00 2063
9644.93 2071
9645.86 2060
9646.78 2090
9647.71 2099
9648.64 2117
9649.56 2126
9650.49 2099
9651.42 2107
9652.34 2081
9653.27 2058
9654.20 2103
9655.12 2058
9656.05 2093
9656.98 2067
9657.90 2042
9658.83 2048
9659.76 2065
9660.68 2078
9661.61 2117
9662.54 2091
9663.47 2093
9664.39 2087
9665.32 2065
9666.25 2084
9667.17 2137
9668.10 2143
9669.03 2100
9669.96 2194
9670.88 2185
9671.81 2210
9672.74 2166
9673.67 2176
9674.59 2220
9675.52 2173
9676.45 2210
9677.38 2190
9678.31 2198
9679.23 2224
9680.16 2229
9681.09 2226
9682.02 2238
9682.94 2256
9683.87 2277
9684.80 2236
9685.73 2230
9686.66 2248
9687.59 2238
9688.51 2281
9689.44 2263
9690.37 2294
9691.30 2294
9692.23 2363
9693.16 2318
9694.08 2336
9695.01 2319
9695.94 2343
9696.87 2335
9697.80 2350
9698.73 2319
9699.66 2345
9700.59 2306
9701.52 2325
9702.44 2339
9703.37 2303
9704.30 2320
9705.23 2364
9706.16 2350
9707.09 2375
9708.02 2337
9708.95 2381
9709.88 2478
9710.81 2486
9711.74 2521
9712.67 2541
9713.60 2614
9714.53 2629
9715.45 2648
9716.38 2621
9717.31 2675
9718.24 2662
9719.17 2702
9720.10 2622
9721.03 2597
9721.96 2564
9722.89 2463
9723.82 2423
9724.75 2366
9725.68 2328
9726.61 2287
9727.54 2208
9728.47 2179
9729.40 2145
9730.33 2139
9731.26 2114
9732.20 2087
9733.13 2098
9734.06 2105
9734.99 2033
9735.92 2022
9736.85 2041
9737.78 2024
9738.71 2039
9739.64 1963
9740.57 1970
9741.50 1906
9742.43 1936
9743.36 1929
9744.29 1869
9745.23 1840
9746.16 1791
9747.09 1805
9748.02 1811
9748.95 1778
9749.88 1778
9750.81 1783
9751.74 1772
9752.68 1733
9753.61 1703
9754.54 1716
9755.47 1685
9756.40 1640
9757.33 1616
9758.27 1631
9759.20 1657
9760.13 1665
9761.06 1666
9761.99 1673
9762.92 1651
9763.86 1647
9764.79 1657
9765.72 1656
9766.65 1607
9767.58 1594
9768.52 1642
9769.45 1600
9770.38 1644
9771.31 1624
9772.25 1660
9773.18 1679
9774.11 1619
9775.04 1588
9775.98 1610
9776.91 1610
9777.84 1593
9778.77 1596
9779.71 1630
9780.64 1600
9781.57 1613
9782.50 1616
9783.44 1627
9784.37 1624
9785.30 1639
9786.24 1628
9787.17 1688
9788.10 1644
9789.03 1649
9789.97 1639
9790.90 1658
9791.83 1630
9792.77 1593
9793.70 1631
9794.63 1611
9795.57 1607
9796.50 1624
9797.43 1654
9798.37 1646
9799.30 1626
9800.24 1653
9801.17 1618
9802.10 1630
9803.04 1620
9803.97 1581
9804.90 1604
9805.84 1578
9806.77 1544
9807.71 1553
9808.64 1500
9809.57 1487
9810.51 1461
9811.44 1467
9812.38 1464
9813.31 1397
9814.25 1379
9815.18 1412
9816.11 1374
9817.05 1407
9817.98 1403
9818.92 1360
9819.85 1346
9820.79 1335
9821.72 1353
9822.66 1369
9823.59 1338
9824.53 1337
9825.46 1340
9826.40 1315
9827.33 1331
9828.27 1325
9829.20 1331
9830.14 1319
9831.07 1324
9832.01 1292
9832.94 1289
9833.88 1326
9834.81 1316
9835.75 1312
9836.68 1259
9837.62 1297
9838.55 1310
9839.49 1292
9840.43 1291
9841.36 1296
9842.30 1272
9843.23 1250
9844.17 1278
9845.10 1274
9846.04 1261
9846.98 1267
9847.91 1262
9848.85 1280
9849.78 1271
9850.72 1247
9851.66 1240
9852.59 1280
9853.53 1258
9854.46 1231
9855.40 1258
9856.34 1221
9857.27 1260
9858.21 1231
9859.15 1212
9860.08 1253
9861.02 1244
9861.96 1269
9862.89 1238
9863.83 1244
9864.77 1243
9865.70 1265
9866.64 1270
9867.58 1218
9868.51 1272
9869.45 1220
9870.39 1231
9871.32 1221
9872.26 1234
9873.20 1210
9874.14 1212
9875.07 1211
9876.01 1198
9876.95 1204
9877.89 1194
9878.82 1225
9879.76 1186
9880.70 1214
9881.64 1203
9882.57 1173
9883.51 1178
9884.45 1186
9885.39 1167
9886.32 1177
9887.26 1239
9888.20 1203
9889.14 1176
9890.08 1144
9891.01 1157
9891.95 1182
9892.89 1166
9893.83 1176
9894.77 1194
9895.70 1165
9896.64 1177
9897.58 1181
9898.52 1170
9899.46 1153
9900.40 1144
9901.33 1151
9902.27 1157
9903.21 1154
9904.15 1141
9905.09 1173
9906.03 1180
9906.97 1179
9907.90 1175
9908.84 1170
9909.78 1133
9910.72 1165
9911.66 1173
9912.60 1179
9913.54 1164
9914.48 1206
9915.42 1193
9916.36 1177
9917.29 1183
9918.23 1182
9919.17 1197
9920.11 1214
9921.05 1252
9921.99 1248
9922.93 1308
9923.87 1296
9924.81 1319
9925.75 1344
9926.69 1336
9927.63 1334
9928.57 1388
9929.51 1359
9930.45 1378
9931.39 1333
9932.33 1312
9933.27 1294
9934.21 1287
9935.15 1255
9936.09 1265
9937.03 1266
9937.97 1218
9938.91 1204
9939.85 1194
9940.79 1179
9941.73 1178
9942.67 1163
9943.61 1147
9944.55 1157
9945.49 1175
9946.43 1174
9947.37 1205
9948.31 1179
9949.26 1199
9950.20 1218
9951.14 1200
9952.08 1169
9953.02 1212
9953.96 1221
9954.90 1196
9955.84 1180
9956.78 1203
9957.72 1144
9958.67 1160
9959.61 1151
9960.55 1121
9961.49 1126
9962.43 1144
9963.37 1156
9964.31 1119
9965.25 1087
9966.20 1058
9967.14 1064
9968.08 1083
9969.02 1066
9969.96 1068
9970.90 1085
9971.85 1053
9972.79 1077
9973.73 1044
9974.67 1040
9975.61 1049
9976.56 1048
9977.50 1075
9978.44 1054
9979.38 1022
9980.32 1032
9981.27 1092
9982.21 1049
9983.15 1029
9984.09 1073
9985.04 1063
9985.98 1064
9986.92 1087
9987.86 1046
9988.81 1024
9989.75 1040
9990.69 1055
9991.63 1059
9992.58 1059
9993.52 1016
9994.46 1052
9995.41 1065
9996.35 1067
9997.29 1006
9998.24 1024
9999.18 1055
10000.12 990
10001.06 1055
10002.01 1053
10002.95 1020
10003.89 1032
10004.84 968
10005.78 1005
10006.72 1011
10007.67 1007
10008.61 993
10009.56 979
10010.50 972
10011.44 979
10012.39 999
10013.33 954
10014.27 949
10015.22 979
10016.16 948
10017.11 965
10018.05 952
10018.99 955
10019.94 954
10020.88 950
10021.83 967
10022.77 948
10023.71 955
10024.66 954
10025.60 938
10026.55 919
10027.49 937
10028.44 940
10029.38 948
10030.33 943
10031.27 908
10032.22 936
10033.16 938
10034.10 955
10035.05 927
10035.99 914
10036.94 923
10037.88 919
10038.83 910
10039.77 932
10040.72 918
10041.66 910
10042.61 898
10043.55 914
10044.50 916
10045.45 901
10046.39 908
10047.34 869
10048.28 867
10049.23 872
10050.17 878
10051.12 865
10052.06 869
10053.01 874
10053.95 894
10054.90 889
10055.85 870
10056.79 852
10057.74 885
10058.68 872
10059.63 845
10060.58 854
10061.52 887
10062.47 893
10063.41 874
10064.36 865
10065.31 866
10066.25 872
10067.20 853
10068.15 865
10069.09 878
10070.04 886
10070.99 864
10071.93 851
10072.88 853
10073.82 864
10074.77 850
10075.72 886
10076.66 862
10077.61 861
10078.56 872
10079.51 845
10080.45 855
10081.40 837
10082.35 855
10083.29 838
10084.24 859
10085.19 878
10086.13 865
10087.08 845
10088.03 875
10088.98 850
10089.92 843
10090.87 827
10091.82 820
10092.77 863
10093.71 841
10094.66 841
10095.61 823
10096.56 865
10097.50 856
10098.45 858
10099.40 848
10100.35 834
10101.30 823
10102.24 851
10103.19 836
10104.14 855
10105.09 852
10106.04 855
10106.98 838
10107.93 861
10108.88 848
10109.83 858
10110.78 836
10111.73 887
10112.67 844
10113.62 829
10114.57 838
10115.52 851
10116.47 852
10117.42 877
10118.37 904
10119.32 865
10120.26 856
10121.21 854
10122.16 870
10123.11 838
10124.06 857
10125.01 871
10125.96 872
10126.91 848
10127.86 838
10128.81 864
10129.75 858
10130.70 846
10131.65 849
10132.60 834
10133.55 837
10134.50 864
10135.45 898
10136.40 893
10137.35 848
10138.30 894
10139.25 908
10140.20 866
10141.15 894
10142.10 868
10143.05 891
10144.00 930
10144.95 887
10145.90 886
10146.85 902
10147.80 918
10148.75 935
10149.70 914
10150.65 933
10151.60 938
10152.55 943
10153.50 933
10154.45 931
10155.40 939
10156.35 967
10157.30 967
10158.25 927
10159.20 910
10160.15 964
10161.10 959
10162.06 985
10163.01 961
10163.96 955
10164.91 997
10165.86 995
10166.81 987
10167.76 989
10168.71 1003
10169.66 1011
10170.61 1056
10171.57 1020
10172.52 1039
10173.47 1052
10174.42 1044
10175.37 1075
10176.32 1090
10177.27 1055
10178.23 1091
10179.18 1109
10180.13 1092
10181.08 1052
10182.03 1111
10182.98 1107
10183.94 1128
10184.89 1113
10185.84 1127
10186.79 1135
10187.74 1094
10188.70 1106
10189.65 1153
10190.60 1150
10191.55 1120
10192.50 1150
10193.46 1142
10194.41 1149
10195.36 1151
10196.31 1198
10197.27 1207
10198.22 1188
10199.17 1176
10200.12 1166
10201.08 1178
10202.03 1212
10202.98 1231
10203.93 1216
10204.89 1248
10205.84 1233
10206.79 1289
10207.75 1324
10208.70 1339
10209.65 1333
10210.60 1305
10211.56 1348
10212.51 1314
10213.46 1305
10214.42 1280
10215.37 1255
10216.32 1278
10217.28 1270
10218.23 1216
10219.18 1224
10220.14 1170
10221.09 1185
10222.04 1196
10223.00 1196
10223.95 1133
10224.91 1149
10225.86 1168
10226.81 1180
10227.77 1161
10228.72 1171
10229.67 1209
10230.63 1157
10231.58 1182
10232.54 1189
10233.49 1202
10234.44 1233
10235.40 1246
10236.35 1249
10237.31 1250
10238.26 1256
10239.22 1228
10240.17 1245
10241.12 1243
10242.08 1265
10243.03 1210
10243.99 1205
10244.94 1199
10245.90 1169
10246.85 1174
10247.81 1132
10248.76 1128
10249.72 1110
10250.67 1097
10251.63 1099
10252.58 1087
10253.54 1082
10254.49 1076
10255.45 1076
10256.40 1087
10257.36 1052
10258.31 1070
10259.27 1042
10260.22 1013
10261.18 1040
10262.13 985
10263.09 1000
10264.05 1000
10265.00 993
10265.96 976
10266.91 975
10267.87 990
10268.82 990
10269.78 959
10270.74 917
10271.69 918
10272.65 943
10273.60 928
10274.56 918
10275.52 898
10276.47 898
10277.43 930
10278.38 929
10279.34 890
10280.30 917
10281.25 906
10282.21 917
10283.17 881
10284.12 888
10285.08 884
10286.04 884
10286.99 868
10287.95 877
10288.91 891
10289.86 826
10290.82 885
10291.78 838
10292.73 841
10293.69 868
10294.65 861
10295.60 874
10296.56 868
10297.52 865
10298.47 866
10299.43 872
10300.39 859
10301.35 832
10302.30 845
10303.26 854
10304.22 853
10305.18 853
10306.13 827
10307.09 826
10308.05 848
10309.01 869
10309.96 862
10310.92 853
10311.88 844
10312.84 863
10313.79 837
10314.75 825
10315.71 856
10316.67 853
10317.63 817
10318.58 827
10319.54 847
10320.50 816
10321.46 805
10322.42 810
10323.38 835
10324.33 829
10325.29 845
10326.25 866
10327.21 870
10328.17 807
10329.13 827
10330.09 842
10331.04 821
10332.00 833
10332.96 823
10333.92 821
10334.88 820
10335.84 821
10336.80 826
10337.76 782
10338.71 792
10339.67 814
10340.63 800
10341.59 746
10342.55 797
10343.51 761
10344.47 773
10345.43 781
10346.39 772
10347.35 757
10348.31 777
10349.27 788
10350.23 761
10351.19 733
10352.15 747
10353.11 754
10354.06 743
10355.02 745
10355.98 722
10356.94 734
10357.90 734
10358.86 729
10359.82 718
10360.78 710
10361.74 708
10362.70 710
10363.66 706
10364.62 700
10365.58 710
10366.55 706
10367.51 735
10368.47 746
10369.43 728
10370.39 711
10371.35 701
10372.31 720
10373.27 722
10374.23 691
10375.19 693
10376.15 707
10377.11 712
10378.07 713
10379.03 703
10379.99 694
10380.96 706
10381.92 668
10382.88 693
10383.84 687
10384.80 702
10385.76 699
10386.72 676
10387.68 702
10388.64 694
10389.61 680
10390.57 687
10391.53 670
10392.49 678
10393.45 661
10394.41 668
10395.38 676
10396.34 661
10397.30 672
10398.26 684
10399.22 671
10400.18 678
10401.15 689
10402.11 697
10403.07 671
10404.03 671
10404.99 668
10405.96 657
10406.92 698
10407.88 665
10408.84 654
10409.80 676
10410.77 677
10411.73 666
10412.69 651
10413.65 656
10414.62 677
10415.58 674
10416.54 690
10417.51 690
10418.47 656
10419.43 677
10420.39 675
10421.36 647
10422.32 672
10423.28 682
10424.24 672
10425.21 654
10426.17 659
10427.13 676
10428.10 665
10429.06 656
10430.02 649
10430.99 670
10431.95 651
10432.91 641
10433.88 645
10434.84 647
10435.80 631
10436.77 636
10437.73 633
10438.69 644
10439.66 640
10440.62 633
10441.59 661
10442.55 651
10443.51 636
10444.48 639
10445.44 641
10446.41 644
10447.37 620
10448.33 640
10449.30 632
10450.26 631
10451.23 671
10452.19 637
10453.15 619
10454.12 634
10455.08 629
10456.05 628
10457.01 641
10457.98 631
10458.94 631
10459.91 673
10460.87 649
10461.84 622
10462.80 624
10463.77 634
10464.73 615
10465.70 619
10466.66 602
10467.62 615
10468.59 620
10469.56 633
10470.52 643
10471.49 613
10472.45 617
10473.42 640
10474.38 641
10475.35 633
10476.31 625
10477.28 646
10478.24 666
10479.21 636
10480.17 662
10481.14 623
10482.10 653
10483.07 672
10484.04 631
10485.00 627
10485.97 651
10486.93 632
10487.90 643
10488.87 638
10489.83 624
10490.80 629
10491.76 641
10492.73 635
10493.70 641
10494.66 605
10495.63 628
10496.60 669
10497.56 663
10498.53 662
10499.49 644
10500.46 649
10501.43 637
10502.39 649
10503.36 649
10504.33 623
10505.29 623
10506.26 624
10507.23 639
10508.19 633
10509.16 654
10510.13 616
10511.10 632
10512.06 634
10513.03 611
10514.00 629
10514.96 669
10515.93 665
10516.90 666
10517.87 637
10518.83 652
10519.80 646
10520.77 654
10521.73 647
10522.70 628
10523.67 659
10524.64 644
10525.61 639
10526.57 641
10527.54 608
10528.51 633
10529.48 648
10530.44 677
10531.41 669
10532.38 646
10533.35 690
10534.32 642
10535.28 652
10536.25 661
10537.22 664
10538.19 683
10539.16 676
10540.13 687
10541.09 665
10542.06 668
10543.03 679
10544.00 673
10544.97 683
10545.94 679
10546.90 642
10547.87 702
10548.84 667
10549.81 663
10550.78 662
10551.75 679
10552.72 716
10553.69 693
10554.66 689
10555.62 696
10556.59 707
10557.56 700
10558.53 701
10559.50 690
10560.47 702
10561.44 720
10562.41 675
10563.38 693
10564.35 695
10565.32 687
10566.29 709
10567.26 691
10568.23 686
10569.20 725
10570.17 736
10571.14 723
10572.10 715
10573.07 696
10574.04 711
10575.01 734
10575.98 733
10576.95 713
10577.92 697
10578.89 697
10579.86 735
10580.84 728
10581.81 727
10582.78 719
10583.75 722
10584.72 766
10585.69 760
10586.66 761
10587.63 752
10588.60 750
10589.57 779
10590.54 789
10591.51 778
10592.48 771
10593.45 756
10594.42 791
10595.39 798
10596.36 789
10597.34 772
10598.31 819
10599.28 832
10600.25 837
10601.22 824
10602.19 829
10603.16 850
10604.13 865
10605.10 873
10606.08 856
10607.05 871
10608.02 900
10608.99 973
10609.96 946
10610.93 948
10611.90 925
10612.88 951
10613.85 929
10614.82 930
10615.79 903
10616.76 931
10617.74 922
10618.71 905
10619.68 866
10620.65 860
10621.62 847
10622.60 843
10623.57 835
10624.54 826
10625.51 835
10626.48 817
10627.46 806
10628.43 782
10629.40 770
10630.37 807
10631.35 815
10632.32 790
10633.29 813
10634.26 804
10635.24 821
10636.21 814
10637.18 824
10638.16 818
10639.13 847
10640.10 823
10641.07 836
10642.05 841
10643.02 832
10643.99 815
10644.97 843
10645.94 848
10646.91 823
10647.89 801
10648.86 815
10649.83 809
10650.81 798
10651.78 765
10652.75 761
10653.73 741
10654.70 790
10655.67 763
10656.65 752
10657.62 726
10658.59 729
10659.57 760
10660.54 751
10661.52 731
10662.49 716
10663.46 713
10664.44 693
10665.41 698
10666.39 699
10667.36 712
10668.33 704
10669.31 714
10670.28 717
10671.26 704
10672.23 700
10673.21 737
10674.18 727
10675.16 700
10676.13 711
10677.10 727
10678.08 737
10679.05 738
10680.03 748
10681.00 728
10681.98 737
10682.95 743
10683.93 759
10684.90 721
10685.88 704
10686.85 722
10687.83 750
10688.80 738
10689.78 741
10690.75 704
10691.73 780
10692.70 756
10693.68 755
10694.66 727
10695.63 730
10696.61 734
10697.58 734
10698.56 722
10699.53 745
10700.51 755
10701.48 736
10702.46 760
10703.44 743
10704.41 749
10705.39 756
10706.36 775
10707.34 734
10708.32 712
10709.29 713
10710.27 736
10711.24 735
10712.22 730
10713.20 692
10714.17 730
10715.15 737
10716.13 719
10717.10 731
10718.08 693
10719.05 738
10720.03 734
10721.01 755
10721.98 741
10722.96 734
10723.94 735
10724.91 753
10725.89 738
10726.87 757
10727.85 760
10728.82 749
10729.80 730
10730.78 755
10731.75 763
10732.73 762
10733.71 758
10734.69 762
10735.66 771
10736.64 759
10737.62 754
10738.59 756
10739.57 776
10740.55 761
10741.53 779
10742.50 778
10743.48 774
10744.46 804
10745.44 758
10746.42 785
10747.39 796
10748.37 776
10749.35 803
10750.33 828
10751.30 786
10752.28 805
10753.26 808
10754.24 815
10755.22 816
10756.20 823
10757.17 812
10758.15 803
10759.13 798
10760.11 814
10761.09 824
10762.07 835
10763.04 836
10764.02 867
10765.00 876
10765.98 843
10766.96 836
10767.94 835
10768.92 862
10769.90 865
10770.87 880
10771.85 873
10772.83 867
10773.81 896
10774.79 827
10775.77 872
10776.75 874
10777.73 909
10778.71 894
10779.69 886
10780.67 877
10781.64 881
10782.62 841
10783.60 914
10784.58 880
10785.56 884
10786.54 870
10787.52 866
10788.50 885
10789.48 910
10790.46 886
10791.44 908
10792.42 898
10793.40 906
10794.38 898
10795.36 842
10796.34 851
10797.32 855
10798.30 875
10799.28 857
10800.26 870
10801.24 839
10802.22 849
10803.20 826
10804.18 853
10805.16 847
10806.14 867
10807.12 856
10808.10 857
10809.09 854
10810.07 847
10811.05 854
10812.03 830
10813.01 873
10813.99 852
10814.97 847
10815.95 849
10816.93 846
10817.91 862
10818.89 836
10819.87 837
10820.86 816
10821.84 865
10822.82 901
10823.80 925
10824.78 860
10825.76 871
10826.74 876
10827.73 895
10828.71 869
10829.69 871
10830.67 897
10831.65 909
10832.63 896
10833.61 905
10834.60 894
10835.58 876
10836.56 877
10837.54 909
10838.52 903
10839.51 911
10840.49 914
10841.47 912
10842.45 944
10843.43 929
10844.42 921
10845.40 937
10846.38 938
10847.36 926
10848.35 947
10849.33 942
10850.31 949
10851.29 960
10852.28 989
10853.26 967
10854.24 943
10855.22 989
10856.21 980
10857.19 987
10858.17 987
10859.16 990
10860.14 1021
10861.12 1011
10862.10 1011
10863.09 1006
10864.07 1019
10865.05 1042
10866.04 1015
10867.02 1014
10868.00 1065
10868.99 1049
10869.97 1044
10870.95 1054
10871.94 1068
10872.92 1060
10873.90 1069
10874.89 1048
10875.87 1092
10876.86 1100
10877.84 1133
10878.82 1092
10879.81 1101
10880.79 1132
10881.77 1113
10882.76 1143
10883.74 1143
10884.73 1150
10885.71 1124
10886.69 1163
10887.68 1154
10888.66 1191
10889.65 1212
10890.63 1187
10891.62 1223
10892.60 1247
10893.58 1209
10894.57 1239
10895.55 1248
10896.54 1248
10897.52 1242
10898.51 1274
10899.49 1280
10900.48 1274
10901.46 1272
10902.45 1289
10903.43 1312
10904.42 1322
10905.40 1311
10906.39 1342
10907.37 1360
10908.36 1343
10909.34 1357
10910.33 1363
10911.31 1401
10912.30 1470
10913.28 1439
10914.27 1426
10915.25 1443
10916.24 1460
10917.22 1425
10918.21 1475
10919.20 1469
10920.18 1509
10921.17 1521
10922.15 1503
10923.14 1527
10924.12 1525
10925.11 1523
10926.10 1537
10927.08 1553
10928.07 1573
10929.05 1591
10930.04 1617
10931.03 1590
10932.01 1581
10933.00 1608
10933.99 1639
10934.97 1667
10935.96 1663
10936.94 1679
10937.93 1689
10938.92 1741
10939.90 1722
10940.89 1787
10941.88 1774
10942.86 1767
10943.85 1824
10944.84 1860
10945.82 1860
10946.81 1875
10947.80 1938
10948.79 1920
10949.77 1955
10950.76 1998
10951.75 2065
10952.73 2087
10953.72 2156
10954.71 2179
10955.69 2162
10956.68 2220
10957.67 2312
10958.66 2334
10959.64 2347
10960.63 2342
10961.62 2359
10962.61 2367
10963.59 2348
10964.58 2298
10965.57 2296
10966.56 2304
10967.55 2273
10968.53 2243
10969.52 2213
10970.51 2246
10971.50 2169
10972.49 2140
10973.47 2102
10974.46 2092
10975.45 2082
10976.44 2044
10977.43 2066
10978.41 2077
10979.40 2048
10980.39 2038
10981.38 2062
10982.37 2094
10983.36 2088
10984.34 2075
10985.33 2155
10986.32 2166
10987.31 2142
10988.30 2213
10989.29 2273
10990.28 2322
10991.27 2362
10992.25 2399
10993.24 2482
10994.23 2519
10995.22 2547
10996.21 2624
10997.20 2676
10998.19 2756
10999.18 2820
11000.17 2860
11001.16 2907
11002.15 2951
11003.14 2916
11004.12 2878
11005.11 2847
11006.10 2788
11007.09 2714
11008.08 2590
11009.07 2569
11010.06 2497
11011.05 2363
11012.04 2240
11013.03 2231
11014.02 2140
11015.01 2030
11016.00 1972
11016.99 1918
11017.98 1862
11018.97 1801
11019.96 1759
11020.95 1731
11021.94 1684
11022.93 1682
11023.92 1618
11024.91 1614
11025.90 1604
11026.89 1566
11027.88 1561
11028.88 1531
11029.87 1531
11030.86 1511
11031.85 1544
11032.84 1505
11033.83 1508
11034.82 1503
11035.81 1508
11036.80 1488
11037.79 1486
11038.78 1495
11039.77 1424
11040.77 1439
11041.76 1446
11042.75 1448
11043.74 1407
11044.73 1402
11045.72 1403
11046.71 1413
11047.70 1394
11048.70 1384
11049.69 1334
11050.68 1338
11051.67 1413
11052.66 1398
11053.65 1352
11054.65 1321
11055.64 1328
11056.63 1368
11057.62 1385
11058.61 1316
11059.60 1338
11060.60 1377
11061.59 1393
11062.58 1363
11063.57 1375
11064.56 1325
11065.56 1361
11066.55 1389
11067.54 1352
11068.53 1326
11069.53 1316
11070.52 1366
11071.51 1347
11072.50 1359
11073.50 1345
11074.49 1343
11075.48 1345
11076.47 1386
11077.47 1346
11078.46 1377
11079.45 1361
11080.45 1352
11081.44 1328
11082.43 1285
11083.42 1290
11084.42 1340
11085.41 1340
11086.40 1311
11087.40 1287
11088.39 1288
11089.38 1334
11090.38 1322
11091.37 1319
11092.36 1283
11093.36 1273
11094.35 1237
11095.34 1251
11096.34 1233
11097.33 1228
11098.32 1223
11099.32 1253
11100.31 1256
11101.31 1223
11102.30 1221
11103.29 1194
11104.29 1183
11105.28 1153
11106.28 1153
11107.27 1159
11108.26 1199
11109.26 1192
11110.25 1181
11111.25 1113
11112.24 1119
11113.24 1168
11114.23 1136
11115.22 1152
11116.22 1145
11117.21 1137
11118.21 1125
11119.20 1129
11120.20 1100
11121.19 1095
11122.19 1099
11123.18 1138
11124.18 1112
11125.17 1061
11126.17 1085
11127.16 1078
11128.16 1079
11129.15 1073
11130.15 1088
11131.14 1086
11132.14 1057
11133.13 1046
11134.13 1060
11135.12 1017
11136.12 1047
11137.11 1031
11138.11 1027
11139.10 1020
11140.10 1031
11141.09 1018
11142.09 1027
11143.09 1020
11144.08 1017
11145.08 1061
11146.07 1037
11147.07 1029
11148.07 1020
11149.06 1023
11150.06 1031
11151.05 1055
11152.05 1032
11153.05 1046
11154.04 1025
11155.04 1030
11156.03 994
11157.03 1009
11158.03 982
11159.02 1008
11160.02 1052
11161.02 1011
11162.01 990
11163.01 990
11164.01 993
11165.00 975
11166.00 987
11167.00 988
11167.99 1019
11168.99 967
11169.99 986
11170.98 984
11171.98 979
11172.98 972
11173.97 986
11174.97 982
11175.97 946
11176.97 944
11177.96 958
11178.96 976
11179.96 1008
11180.95 1006
11181.95 1005
11182.95 1013
11183.95 968
11184.94 967
11185.94 987
11186.94 1008
11187.94 1002
11188.94 994
11189.93 979
11190.93 979
11191.93 993
11192.93 987
11193.92 991
11194.92 988
11195.92 1029
11196.92 1013
11197.92 1037
11198.92 985
11199.91 1022
11200.91 993
11201.91 995
11202.91 1031
11203.91 1033
11204.91 1035
11205.90 1045
11206.90 1045
11207.90 1056
11208.90 1037
11209.90 1054
11210.90 1071
11211.90 1062
11212.89 1042
11213.89 1024
11214.89 1065
11215.89 1033
11216.89 1053
11217.89 1038
11218.89 1049
11219.89 1044
11220.89 1037
11221.89 1042
11222.88 1022
11223.88 1007
11224.88 1026
11225.88 1022
11226.88 1012
11227.88 1020
11228.88 1023
11229.88 1034
11230.88 982
11231.88 1028
11232.88 1006
11233.88 1021
11234.88 987
11235.88 1013
11236.88 988
11237.88 1020
11238.88 1003
11239.88 991
11240.88 1004
11241.88 1021
11242.88 1014
11243.88 1002
11244.88 1005
11245.88 999
11246.88 1030
11247.88 1017
11248.88 1002
11249.88 1015
11250.88 1067
11251.88 1026
11252.88 1026
11253.88 1004
11254.88 1028
11255.88 1080
11256.89 1063
11257.89 1033
11258.89 1033
11259.89 1053
11260.89 1034
11261.89 1045
11262.89 1059
11263.89 1048
11264.89 1035
11265.89 1039
11266.90 1028
11267.90 1063
11268.90 1053
11269.90 1046
11270.90 1064
11271.90 1070
11272.90 1066
11273.90 1048
11274.91 1040
11275.91 1093
11276.91 1052
11277.91 1026
11278.91 1041
11279.91 1038
11280.92 1028
11281.92 989
11282.92 999
11283.92 966
11284.92 964
11285.93 943
11286.93 968
11287.93 940
11288.93 921
11289.94 943
11290.94 889
11291.94 901
11292.94 894
11293.94 916
11294.95 889
11295.95 911
11296.95 897
11297.95 882
11298.96 878
11299.96 900
11300.96 892
11301.97 875
11302.97 836
11303.97 856
11304.97 868
11305.98 863
11306.98 827
11307.98 827
11308.99 852
11309.99 844
11310.99 842
11312.00 851
11313.00 856
11314.00 838
11315.01 848
11316.01 837
11317.01 871
11318.02 847
11319.02 870
11320.02 877
11321.03 856
11322.03 822
11323.03 820
11324.04 848
11325.04 855
11326.05 837
11327.05 793
11328.05 822
11329.06 816
11330.06 833
11331.06 797
11332.07 832
11333.07 818
11334.08 795
11335.08 788
11336.09 815
11337.09 776
11338.09 810
11339.10 827
11340.10 789
11341.11 819
11342.11 843
11343.12 826
11344.12 824
11345.13 816
11346.13 786
11347.14 807
11348.14 811
11349.15 821
11350.15 774
11351.16 764
11352.16 791
11353.17 779
11354.17 782
11355.18 746
11356.18 773
11357.19 765
11358.19 740
11359.20 723
11360.20 746
11361.21 752
11362.21 776
11363.22 761
11364.22 755
11365.23 730
11366.23 712
11367.24 724
11368.25 724
11369.25 725
11370.26 704
11371.26 712
11372.27 735
11373.28 720
11374.28 696
11375.29 698
11376.29 717
11377.30 726
11378.31 714
11379.31 704
11380.32 676
11381.32 697
11382.33 711
11383.34 705
11384.34 704
11385.35 703
11386.36 677
11387.36 685
11388.37 692
11389.38 669
11390.38 709
11391.39 696
11392.40 710
11393.40 705
11394.41 702
11395.42 664
11396.42 707
11397.43 695
11398.44 691
11399.44 699
11400.45 673
11401.46 693
11402.47 709
11403.47 677
11404.48 665
11405.49 687
11406.50 717
11407.50 697
11408.51 692
11409.52 674
11410.53 670
11411.53 716
11412.54 677
11413.55 695
11414.56 690
11415.56 688
11416.57 706
11417.58 681
11418.59 662
11419.60 667
11420.60 679
11421.61 670
11422.62 676
11423.63 669
11424.64 695
11425.64 665
11426.65 670
11427.66 665
11428.67 650
11429.68 653
11430.69 697
11431.70 683
11432.70 655
11433.71 671
11434.72 667
11435.73 692
11436.74 661
11437.75 650
11438.76 643
11439.76 694
11440.77 675
11441.78 662
11442.79 648
11443.80 658
11444.81 673
11445.82 663
11446.83 637
11447.84 647
11448.85 650
11449.86 634
11450.87 647
11451.87 659
11452.88 655
11453.89 662
11454.90 643
11455.91 652
11456.92 631
11457.93 634
11458.94 656
11459.95 633
11460.96 620
11461.97 627
11462.98 634
11463.99 649
11465.00 641
11466.01 660
11467.02 606
11468.03 629
11469.04 644
11470.05 633
11471.06 602
11472.07 625
11473.08 650
11474.09 643
11475.10 630
11476.11 603
11477.12 646
11478.13 637
11479.15 622
11480.16 605
11481.17 610
11482.18 629
11483.19 634
11484.20 597
11485.21 630
11486.22 594
11487.23 603
11488.24 616
11489.25 603
11490.26 596
11491.28 621
11492.29 631
11493.30 620
11494.31 609
11495.32 615
11496.33 631
11497.34 603
11498.36 637
11499.37 624
11500.38 633
11501.39 643
11502.40 639
11503.41 620
11504.42 598
11505.44 606
11506.45 612
11507.46 647
11508.47 624
11509.48 618
11510.50 611
11511.51 619
11512.52 584
11513.53 585
11514.54 637
11515.56 623
11516.57 600
11517.58 613
11518.59 625
11519.61 628
11520.62 593
11521.63 619
11522.64 619
11523.66 647
11524.67 607
11525.68 610
11526.69 606
11527.71 628
11528.72 670
11529.73 611
11530.75 633
11531.76 630
11532.77 660
11533.78 665
11534.80 643
11535.81 641
11536.82 664
11537.84 666
11538.85 628
11539.86 629
11540.88 657
11541.89 667
11542.90 668
11543.92 687
11544.93 661
11545.94 657
11546.96 639
11547.97 645
11548.98 630
11550.00 605
11551.01 636
11552.03 629
11553.04 614
11554.05 604
11555.07 608
11556.08 628
11557.10 604
11558.11 601
11559.12 590
11560.14 580
11561.15 587
11562.17 589
11563.18 616
11564.20 609
11565.21 607
11566.22 583
11567.24 581
11568.25 606
11569.27 609
11570.28 583
11571.30 597
11572.31 583
11573.33 588
11574.34 588
11575.36 582
11576.37 558
11577.39 543
11578.40 548
11579.42 587
11580.43 576
11581.45 557
11582.46 567
11583.48 582
11584.49 590
11585.51 552
11586.52 572
11587.54 586
11588.55 583
11589.57 592
11590.58 580
11591.60 579
11592.61 581
11593.63 554
11594.65 547
11595.66 573
11596.68 576
11597.69 564
11598.71 585
11599.73 579
11600.74 567
11601.76 564
11602.77 587
11603.79 602
11604.81 593
11605.82 559
11606.84 579
11607.85 578
11608.87 577
11609.89 577
11610.90 571
11611.92 584
11612.94 588
11613.95 594
11614.97 573
11615.99 584
11617.00 594
11618.02 574
11619.04 574
11620.05 565
11621.07 547
11622.09 581
11623.10 595
11624.12 588
11625.14 580
11626.15 565
11627.17 563
11628.19 595
11629.21 601
11630.22 548
11631.24 583
11632.26 586
11633.28 610
11634.29 564
11635.31 563
11636.33 584
11637.34 607
11638.36 579
11639.38 563
11640.40 555
11641.42 578
11642.43 557
11643.45 566
11644.47 567
11645.49 575
11646.50 588
11647.52 571
11648.54 609
11649.56 585
11650.58 557
11651.60 551
11652.61 602
11653.63 555
11654.65 539
11655.67 595
11656.69 570
11657.71 575
11658.72 590
11659.74 580
11660.76 579
11661.78 591
11662.80 592
11663.82 584
11664.84 565
11665.85 576
11666.87 572
11667.89 608
11668.91 580
11669.93 587
11670.95 603
11671.97 610
11672.99 593
11674.01 577
11675.03 577
11676.05 603
11677.06 614
11678.08 587
11679.10 591
11680.12 581
11681.14 579
11682.16 586
11683.18 590
11684.20 620
11685.22 602
11686.24 623
11687.26 601
11688.28 611
11689.30 606
11690.32 612
11691.34 588
11692.36 616
11693.38 600
11694.40 620
11695.42 614
11696.44 597
11697.46 644
11698.48 623
11699.50 590
11700.52 600
11701.54 629
11702.56 589
11703.58 567
11704.60 623
11705.62 607
11706.64 601
11707.66 617
11708.68 588
11709.71 594
11710.73 601
11711.75 636
11712.77 624
11713.79 621
11714.81 617
11715.83 627
11716.85 635
11717.87 586
11718.89 569
11719.91 611
11720.94 631
11721.96 630
11722.98 620
11724.00 613
11725.02 634
11726.04 622
11727.06 617
11728.09 644
11729.11 618
11730.13 640
11731.15 634
11732.17 655
11733.19 650
11734.22 626
11735.24 648
11736.26 635
11737.28 636
11738.30 648
11739.33 673
11740.35 668
11741.37 638
11742.39 657
11743.41 669
11744.44 651
11745.46 650
11746.48 677
11747.50 682
11748.53 683
11749.55 672
11750.57 696
11751.59 668
11752.62 692
11753.64 679
11754.66 665
11755.68 697
11756.71 689
11757.73 671
11758.75 700
11759.77 683
11760.80 678
11761.82 728
11762.84 735
11763.87 668
11764.89 683
11765.91 701
11766.94 703
11767.96 700
11768.98 721
11770.01 737
11771.03 749
11772.05 734
11773.08 727
11774.10 787
11775.12 766
11776.15 776
11777.17 763
11778.19 772
11779.22 748
11780.24 746
11781.27 772
11782.29 772
11783.31 749
11784.34 744
11785.36 781
11786.39 778
11787.41 748
11788.43 779
11789.46 813
11790.48 763
11791.51 783
11792.53 797
11793.56 810
11794.58 801
11795.60 788
11796.63 802
11797.65 827
11798.68 822
11799.70 809
11800.73 812
11801.75 807
11802.78 800
11803.80 834
11804.83 808
11805.85 813
11806.88 776
11807.90 797
11808.93 831
11809.95 821
11810.98 818
11812.00 828
11813.03 865
11814.05 853
11815.08 858
11816.10 879
11817.13 902
11818.15 912
11819.18 875
11820.20 900
11821.23 898
11822.26 852
11823.28 887
11824.31 882
11825.33 861
11826.36 909
11827.38 930
11828.41 910
11829.44 901
11830.46 909
11831.49 927
11832.51 943
11833.54 923
11834.57 914
11835.59 941
11836.62 938
11837.65 950
11838.67 992
11839.70 959
11840.72 986
11841.75 971
11842.78 1026
11843.80 1004
11844.83 990
11845.86 1008
11846.88 1034
11847.91 1027
11848.94 1029
11849.96 1019
11850.99 1053
11852.02 1055
11853.05 1076
11854.07 1043
11855.10 1076
11856.13 1087
11857.15 1105
11858.18 1113
11859.21 1100
11860.24 1151
11861.26 1150
11862.29 1133
11863.32 1152
11864.34 1172
11865.37 1162
11866.40 1225
11867.43 1188
11868.46 1173
11869.48 1188
11870.51 1209
11871.54 1201
11872.57 1207
11873.59 1210
11874.62 1259
11875.65 1241
11876.68 1245
11877.71 1300
11878.73 1295
11879.76 1313
11880.79 1345
11881.82 1335
11882.85 1305
11883.87 1322
11884.90 1324
11885.93 1370
11886.96 1396
11887.99 1408
11889.02 1407
11890.05 1462
11891.07 1461
11892.10 1499
11893.13 1539
11894.16 1504
11895.19 1546
11896.22 1593
11897.25 1566
11898.28 1563
11899.30 1579
11900.33 1676
11901.36 1734
11902.39 1703
11903.42 1697
11904.45 1761
11905.48 1780
11906.51 1761
11907.54 1779
11908.57 1804
11909.60 1788
11910.63 1815
11911.66 1810
11912.69 1804
11913.71 1775
11914.74 1767
11915.77 1784
11916.80 1703
11917.83 1715
11918.86 1715
11919.89 1749
11920.92 1747
11921.95 1722
11922.98 1708
11924.01 1716
11925.04 1756
11926.07 1780
11927.10 1761
11928.13 1794
11929.16 1855
11930.19 1883
11931.22 1856
11932.25 1857
11933.29 1870
11934.32 1871
11935.35 1882
11936.38 1864
11937.41 1835
11938.44 1801
11939.47 1784
11940.50 1804
11941.53 1759
11942.56 1710
11943.59 1682
11944.62 1669
11945.65 1593
11946.69 1551
11947.72 1534
11948.75 1516
11949.78 1510
11950.81 1466
11951.84 1427
11952.87 1441
11953.90 1433
11954.93 1436
11955.97 1379
11957.00 1382
11958.03 1416
11959.06 1377
11960.09 1399
11961.12 1369
11962.16 1365
11963.19 1387
11964.22 1394
11965.25 1381
11966.28 1359
11967.31 1351
11968.35 1339
11969.38 1426
11970.41 1427
11971.44 1367
11972.47 1384
11973.51 1409
11974.54 1402
11975.57 1426
11976.60 1417
11977.64 1407
11978.67 1409
11979.70 1422
11980.73 1430
11981.77 1449
11982.80 1441
11983.83 1447
11984.86 1434
11985.90 1457
11986.93 1488
11987.96 1450
11988.99 1526
11990.03 1499
11991.06 1463
11992.09 1511
11993.13 1526
11994.16 1461
11995.19 1512
11996.23 1471
11997.26 1474
11998.29 1524
11999.33 1558
12000.36 1552
12001.39 1525
12002.43 1552
12003.46 1566
12004.49 1558
12005.53 1556
12006.56 1572
12007.59 1567
12008.63 1608
12009.66 1641
12010.69 1623
12011.73 1612
12012.76 1669
12013.80 1688
12014.83 1698
12015.86 1671
12016.90 1679
12017.93 1713
12018.97 1702
12020.00 1713
12021.03 1726
12022.07 1703
12023.10 1724
12024.14 1761
12025.17 1702
12026.21 1702
12027.24 1704
12028.28 1707
12029.31 1729
12030.34 1723
12031.38 1768
12032.41 1739
12033.45 1719
12034.48 1721
12035.52 1749
12036.55 1772
12037.59 1710
12038.62 1781
12039.66 1812
12040.69 1786
12041.73 1746
12042.76 1760
12043.80 1818
12044.83 1816
12045.87 1776
12046.90 1781
12047.94 1823
12048.98 1820
12050.01 1863
12051.05 1854
12052.08 1845
12053.12 1874
12054.15 1886
12055.19 1892
12056.22 1865
12057.26 1866
12058.30 1842
12059.33 1916
12060.37 1889
12061.40 1893
12062.44 1867
12063.48 1853
12064.51 1850
12065.55 1845
12066.58 1788
12067.62 1736
12068.66 1747
12069.69 1759
12070.73 1700
12071.77 1695
12072.80 1683
12073.84 1620
12074.88 1615
12075.91 1604
12076.95 1591
12077.99 1591
12079.02 1603
12080.06 1581
12081.10 1571
12082.13 1587
12083.17 1573
12084.21 1537
12085.24 1572
12086.28 1560
12087.32 1550
12088.35 1555
12089.39 1572
12090.43 1565
12091.47 1558
12092.50 1564
12093.54 1608
12094.58 1615
12095.62 1606
12096.65 1555
12097.69 1608
12098.73 1615
12099.77 1604
12100.80 1614
12101.84 1647
12102.88 1632
12103.92 1610
12104.95 1626
12105.99 1611
12107.03 1604
12108.07 1587
12109.11 1616
12110.14 1553
12111.18 1531
12112.22 1520
12113.26 1488
12114.30 1446
12115.34 1453
12116.37 1456
12117.41 1438
12118.45 1386
12119.49 1348
12120.53 1322
12121.57 1314
12122.60 1294
12123.64 1250
12124.68 1286
12125.72 1257
12126.76 1254
12127.80 1196
12128.84 1238
12129.88 1223
12130.91 1221
12131.95 1200
12132.99 1212
12134.03 1206
12135.07 1189
12136.11 1199
12137.15 1213
12138.19 1147
12139.23 1162
12140.27 1187
12141.31 1155
12142.35 1144
12143.39 1154
12144.43 1169
12145.46 1177
12146.50 1169
12147.54 1158
12148.58 1149
12149.62 1133
12150.66 1123
12151.70 1108
12152.74 1101
12153.78 1117
12154.82 1145
12155.86 1116
12156.90 1121
12157.94 1091
12158.98 1071
12160.02 1090
12161.06 1065
12162.10 1115
12163.14 1101
12164.18 1112
12165.23 1069
12166.27 1078
12167.31 1105
12168.35 1068
12169.39 1027
12170.43 1071
12171.47 1069
12172.51 1078
12173.55 1073
12174.59 1081
12175.63 1082
12176.67 1064
12177.71 1036
12178.75 1045
12179.80 1052
12180.84 1016
12181.88 995
12182.92 1016
12183.96 1026
12185.00 990
12186.04 1011
12187.08 1030
12188.13 1020
12189.17 1028
12190.21 1011
12191.25 1018
12192.29 1037
12193.33 1005
12194.37 998
12195.42 1014
12196.46 1003
12197.50 1005
12198.54 1008
12199.58 993
12200.63 1021
12201.67 980
12202.71 990
12203.75 986
12204.79 980
12205.84 964
12206.88 996
12207.92 993
12208.96 992
12210.01 975
12211.05 973
12212.09 958
12213.13 976
12214.17 979
12215.22 933
12216.26 930
12217.30 936
12218.35 939
12219.39 960
12220.43 950
12221.47 924
12222.52 925
12223.56 945
12224.60 955
12225.65 941
12226.69 935
12227.73 922
12228.77 911
12229.82 914
12230.86 909
12231.90 894
12232.95 893
12233.99 899
12235.03 883
12236.08 903
12237.12 905
12238.16 909
12239.21 895
12240.25 894
12241.30 888
12242.34 922
12243.38 892
12244.43 882
12245.47 881
12246.51 872
12247.56 891
12248.60 865
12249.65 897
12250.69 863
12251.73 865
12252.78 881
12253.82 876
12254.87 871
12255.91 859
12256.96 865
12258.00 874
12259.04 856
12260.09 842
12261.13 846
12262.18 876
12263.22 857
12264.27 832
12265.31 841
12266.36 862
12267.40 844
12268.45 810
12269.49 850
12270.54 855
12271.58 819
12272.63 803
12273.67 838
12274.72 821
12275.76 806
12276.81 810
12277.85 815
12278.90 801
12279.94 749
12280.99 808
12282.03 818
12283.08 822
12284.12 774
12285.17 767
12286.22 796
12287.26 769
12288.31 790
12289.35 773
12290.40 759
12291.44 750
12292.49 759
12293.54 786
12294.58 769
12295.63 758
12296.67 759
12297.72 783
12298.77 765
12299.81 734
12300.86 763
12301.90 788
12302.95 749
12304.00 720
12305.04 755
12306.09 739
12307.14 767
12308.18 764
12309.23 744
12310.28 745
12311.32 777
12312.37 783
12313.42 762
12314.46 756
12315.51 755
12316.56 762
12317.60 753
12318.65 727
12319.70 736
12320.74 753
12321.79 769
12322.84 743
12323.89 720
12324.93 737
12325.98 767
12327.03 729
12328.08 725
12329.12 708
12330.17 732
12331.22 737
12332.27 793
12333.31 747
12334.36 693
12335.41 716
12336.46 737
12337.50 724
12338.55 701
12339.60 730
12340.65 735
12341.70 743
12342.74 714
12343.79 710
12344.84 710
12345.89 726
12346.94 744
12347.98 744
12349.03 722
12350.08 727
12351.13 715
12352.18 790
12353.23 754
12354.27 682
12355.32 716
12356.37 763
12357.42 753
12358.47 723
12359.52 725
12360.57 748
12361.61 734
12362.66 743
12363.71 730
12364.76 730
12365.81 729
12366.86 740
12367.91 767
12368.96 717
12370.01 729
12371.06 746
12372.11 781
12373.15 732
12374.20 721
12375.25 763
12376.30 762
12377.35 729
12378.40 726
12379.45 708
12380.50 724
12381.55 732
12382.60 746
12383.65 732
12384.70 722
12385.75 731
12386.80 780
12387.85 754
12388.90 737
12389.95 702
12391.00 731
12392.05 745
12393.10 728
12394.15 718
12395.20 743
12396.25 744
12397.30 751
12398.35 769
12399.40 741
12400.45 735
12401.50 736
12402.55 752
12403.60 757
12404.65 731
12405.70 736
12406.75 784
12407.81 771
12408.86 751
12409.91 727
12410.96 772
12412.01 794
12413.06 766
12414.11 761
12415.16 744
12416.21 767
12417.26 782
12418.32 801
12419.37 785
12420.42 748
12421.47 742
12422.52 767
12423.57 759
12424.62 772
12425.68 798
12426.73 780
12427.78 764
12428.83 768
12429.88 781
12430.93 787
12431.99 797
12433.04 802
12434.09 779
12435.14 795
12436.19 786
12437.24 802
12438.30 828
12439.35 779
12440.40 758
12441.45 761
12442.51 788
12443.56 824
12444.61 791
12445.66 824
12446.71 829
12447.77 815
12448.82 804
12449.87 825
12450.92 837
12451.98 801
12453.03 819
12454.08 837
12455.14 838
12456.19 865
12457.24 890
12458.29 895
12459.35 849
12460.40 867
12461.45 909
12462.51 937
12463.56 931
12464.61 930
12465.67 958
12466.72 991
12467.77 982
12468.83 1006
12469.88 1065
12470.93 1078
12471.99 1078
12473.04 1107
12474.09 1106
12475.15 1105
12476.20 1123
12477.25 1155
12478.31 1157
12479.36 1127
12480.42 1122
12481.47 1211
12482.52 1172
12483.58 1114
12484.63 1112
12485.69 1118
12486.74 1131
12487.79 1106
12488.85 1089
12489.90 1046
12490.96 1032
12492.01 1021
12493.06 1002
12494.12 1005
12495.17 965
12496.23 967
12497.28 1021
12498.34 968
12499.39 934
12500.45 935
12501.50 943
12502.56 956
12503.61 922
12504.67 929
12505.72 905
12506.78 925
12507.83 930
12508.89 940
12509.94 940
12511.00 928
12512.05 942
12513.11 934
12514.16 891
12515.22 884
12516.27 915
12517.33 923
12518.38 913
12519.44 908
12520.49 918
12521.55 910
12522.60 875
12523.66 894
12524.72 881
12525.77 865
12526.83 877
12527.88 899
12528.94 947
12530.00 910
12531.05 913
12532.11 906
12533.16 934
12534.22 894
12535.28 879
12536.33 909
12537.39 945
12538.44 912
12539.50 960
12540.56 950
12541.61 960
12542.67 988
12543.73 966
12544.78 974
12545.84 975
12546.90 1005
12547.95 992
12549.01 1028
12550.07 1019
12551.12 1016
12552.18 1041
12553.24 1056
12554.29 1029
12555.35 1043
12556.41 1068
12557.47 1063
12558.52 1022
12559.58 1040
12560.64 997
12561.69 998
12562.75 1020
12563.81 977
12564.87 956
12565.92 956
12566.98 965
12568.04 979
12569.10 919
12570.15 895
12571.21 933
12572.27 890
12573.33 904
12574.38 925
12575.44 905
12576.50 896
12577.56 917
12578.62 895
12579.67 881
12580.73 901
12581.79 879
12582.85 865
12583.91 872
12584.96 892
12586.02 876
12587.08 894
12588.14 850
12589.20 873
12590.26 843
12591.32 851
12592.37 856
12593.43 833
12594.49 861
12595.55 882
12596.61 854
12597.67 820
12598.73 862
12599.78 855
12600.84 850
12601.90 839
12602.96 844
12604.02 863
12605.08 869
12606.14 874
12607.20 834
12608.26 886
12609.32 870
12610.38 886
12611.44 827
12612.49 899
12613.55 886
12614.61 868
12615.67 855
12616.73 892
12617.79 896
12618.85 879
12619.91 916
12620.97 888
12622.03 888
12623.09 901
12624.15 952
12625.21 919
12626.27 902
12627.33 898
12628.39 895
12629.45 921
12630.51 920
12631.57 903
12632.63 915
12633.69 938
12634.75 897
12635.81 906
12636.87 855
12637.93 870
12638.99 872
12640.05 879
12641.12 860
12642.18 881
12643.24 866
12644.30 861
12645.36 850
12646.42 872
12647.48 876
12648.54 856
12649.60 813
12650.66 838
12651.72 823
12652.78 821
12653.85 837
12654.91 798
12655.97 804
12657.03 792
12658.09 803
12659.15 850
12660.21 830
12661.28 788
12662.34 804
12663.40 813
12664.46 830
12665.52 835
12666.58 803
12667.64 818
12668.71 835
12669.77 793
12670.83 800
12671.89 832
12672.95 790
12674.02 814
12675.08 801
12676.14 830
12677.20 821
12678.26 846
12679.33 831
12680.39 793
12681.45 798
12682.51 825
12683.58 826
12684.64 827
12685.70 802
12686.76 805
12687.83 828
12688.89 808
12689.95 809
12691.01 782
12692.08 811
12693.14 795
12694.20 798
12695.27 793
12696.33 801
12697.39 814
12698.45 787
12699.52 809
12700.58 800
12701.64 799
12702.71 796
12703.77 816
12704.83 809
12705.90 797
12706.96 762
12708.02 786
12709.09 811
12710.15 822
12711.21 791
12712.28 792
12713.34 790
12714.40 771
12715.47 833
12716.53 801
12717.60 806
12718.66 800
12719.72 816
12720.79 777
12721.85 787
12722.92 791
12723.98 820
12725.04 796
12726.11 825
12727.17 810
12728.24 797
12729.30 821
12730.37 805
12731.43 792
12732.49 809
12733.56 796
12734.62 809
12735.69 782
12736.75 783
12737.82 780
12738.88 816
12739.95 813
12741.01 808
12742.08 799
12743.14 805
12744.21 819
12745.27 777
12746.34 804
12747.40 796
12748.47 761
12749.53 794
12750.60 800
12751.66 801
12752.73 784
12753.79 773
12754.86 774
12755.92 794
12756.99 774
12758.05 786
12759.12 771
12760.18 790
12761.25 782
12762.32 764
12763.38 767
12764.45 752
12765.51 763
12766.58 780
12767.65 775
12768.71 785
12769.78 751
12770.84 732
12771.91 744
12772.98 754
12774.04 738
12775.11 724
12776.17 760
12777.24 740
12778.31 753
12779.37 743
12780.44 710
12781.51 716
12782.57 744
12783.64 723
12784.71 715
12785.77 709
12786.84 724
12787.91 715
12788.97 717
12790.04 721
12791.11 691
12792.17 726
12793.24 724
12794.31 698
12795.37 716
12796.44 695
12797.51 725
12798.58 725
12799.64 711
12800.71 703
12801.78 690
12802.85 705
12803.91 723
12804.98 721
12806.05 699
12807.12 700
12808.18 727
12809.25 727
12810.32 712
12811.39 702
12812.45 733
12813.52 750
12814.59 722
12815.66 735
12816.73 738
12817.79 755
12818.86 761
12819.93 746
12821.00 714
12822.07 740
12823.13 749
12824.20 770
12825.27 744
12826.34 693
12827.41 739
12828.48 749
12829.54 734
12830.61 751
12831.68 775
12832.75 759
12833.82 720
12834.89 721
12835.96 714
12837.02 698
12838.09 720
12839.16 694
12840.23 701
12841.30 688
12842.37 684
12843.44 683
12844.51 688
12845.58 685
12846.65 701
12847.72 683
12848.78 682
12849.85 653
12850.92 664
12851.99 635
12853.06 626
12854.13 646
12855.20 642
12856.27 664
12857.34 629
12858.41 653
12859.48 619
12860.55 636
12861.62 630
12862.69 620
12863.76 615
12864.83 623
12865.90 604
12866.97 631
12868.04 592
12869.11 601
12870.18 598
12871.25 600
12872.32 582
12873.39 607
12874.46 629
12875.53 601
12876.60 585
12877.67 578
12878.74 625
12879.81 607
12880.88 610
12881.95 576
12883.03 582
12884.10 616
12885.17 605
12886.24 604
12887.31 586
12888.38 585
12889.45 603
12890.52 614
12891.59 593
12892.66 608
12893.74 569
12894.81 566
12895.88 577
12896.95 594
12898.02 566
12899.09 577
12900.16 610
12901.23 608
12902.31 598
12903.38 577
12904.45 586
12905.52 596
12906.59 592
12907.66 577
12908.74 570
12909.81 580
12910.88 567
12911.95 577
12913.02 588
12914.10 534
12915.17 554
12916.24 581
12917.31 584
12918.38 555
12919.46 567
12920.53 576
12921.60 572
12922.67 581
12923.75 553
12924.82 576
12925.89 567
12926.96 559
12928.04 559
12929.11 581
12930.18 555
12931.25 560
12932.33 581
12933.40 576
12934.47 567
12935.55 565
12936.62 569
12937.69 568
12938.76 556
12939.84 551
12940.91 548
12941.98 551
12943.06 554
12944.13 553
12945.20 567
12946.28 559
12947.35 552
12948.42 543
12949.50 554
12950.57 546
12951.64 538
12952.72 530
12953.79 531
12954.87 530
12955.94 535
12957.01 561
12958.09 520
12959.16 532
12960.23 545
12961.31 543
12962.38 556
12963.46 521
12964.53 529
12965.60 537
12966.68 551
12967.75 557
12968.83 531
12969.90 518
12970.98 551
12972.05 540
12973.13 526
12974.20 499
12975.27 531
12976.35 541
12977.42 558
12978.50 512
12979.57 515
12980.65 533
12981.72 535
12982.80 557
12983.87 535
12984.95 555
12986.02 532
12987.10 551
12988.17 523
12989.25 532
12990.32 527
12991.40 572
12992.47 579
12993.55 551
12994.62 503
12995.70 533
12996.77 562
12997.85 555
12998.93 532
13000.00 510
13001.08 557
13002.15 564
13003.23 556
13004.30 541
13005.38 532
13006.46 531
13007.53 565
13008.61 529
13009.68 529
13010.76 522
13011.84 553
13012.91 552
13013.99 532
13015.06 530
13016.14 535
13017.22 561
13018.29 556
13019.37 521
13020.45 522
13021.52 557
13022.60 555
13023.68 588
13024.75 562
13025.83 529
13026.91 529
13027.98 554
13029.06 543
13030.14 527
13031.21 536
13032.29 560
13033.37 564
13034.44 526
13035.52 525
13036.60 549
13037.67 533
13038.75 544
13039.83 578
13040.91 518
13041.98 537
13043.06 516
13044.14 553
13045.22 544
13046.29 537
13047.37 532
13048.45 542
13049.53 546
13050.60 549
13051.68 522
13052.76 533
13053.84 534
13054.91 533
13055.99 568
13057.07 530
13058.15 549
13059.23 538
13060.30 560
13061.38 529
13062.46 525
13063.54 551
13064.62 566
13065.70 549
13066.77 518
13067.85 532
13068.93 566
13070.01 558
13071.09 536
13072.17 568
13073.25 547
13074.32 540
13075.40 528
13076.48 540
13077.56 582
13078.64 546
13079.72 531
13080.80 558
13081.88 566
13082.95 523
13084.03 579
13085.11 565
13086.19 552
13087.27 524
13088.35 546
13089.43 543
13090.51 548
13091.59 525
13092.67 577
13093.75 563
13094.83 545
13095.91 568
13096.99 568
13098.07 575
13099.15 554
13100.22 570
13101.30 576
13102.38 587
13103.46 544
13104.54 597
13105.62 580
13106.70 586
13107.78 534
13108.86 554
13109.94 593
13111.02 554
13112.10 566
13113.19 532
13114.27 564
13115.35 582
13116.43 594
13117.51 580
13118.59 560
13119.67 559
13120.75 566
13121.83 586
13122.91 577
13123.99 580
13125.07 600
13126.15 583
13127.23 566
13128.31 598
13129.39 635
13130.48 597
13131.56 593
13132.64 621
13133.72 616
13134.80 599
13135.88 590
13136.96 615
13138.04 613
13139.12 587
13140.21 593
13141.29 619
13142.37 613
13143.45 604
13144.53 608
13145.61 609
13146.70 600
13147.78 590
13148.86 635
13149.94 612
13151.02 633
13152.10 615
13153.19 632
13154.27 630
13155.35 626
13156.43 616
13157.51 644
13158.60 628
13159.68 625
13160.76 650
13161.84 660
13162.93 621
13164.01 642
13165.09 641
13166.17 621
13167.25 645
13168.34 654
13169.42 666
13170.50 615
13171.59 653
13172.67 677
13173.75 665
13174.83 632
13175.92 653
13177.00 646
13178.08 670
13179.17 652
13180.25 665
13181.33 677
13182.41 665
13183.50 667
13184.58 688
13185.66 694
13186.75 656
13187.83 674
13188.91 691
13190.00 690
13191.08 646
13192.16 671
13193.25 670
13194.33 689
13195.42 679
13196.50 679
13197.58 698
13198.67 664
13199.75 689
13200.83 679
13201.92 703
13203.00 679
13204.09 705
13205.17 704
13206.25 695
13207.34 711
13208.42 693
13209.51 665
13210.59 697
13211.68 708
13212.76 719
13213.84 725
13214.93 739
13216.01 742
13217.10 719
13218.18 740
13219.27 749
13220.35 733
13221.44 717
13222.52 740
13223.61 713
13224.69 711
13225.78 739
13226.86 756
13227.95 758
13229.03 772
13230.12 785
13231.20 765
13232.29 763
13233.37 760
13234.46 793
13235.54 761
13236.63 772
13237.71 785
13238.80 812
13239.88 781
13240.97 787
13242.05 801
13243.14 837
13244.23 801
13245.31 831
13246.40 842
13247.48 814
13248.57 830
13249.65 856
13250.74 854
13251.83 843
13252.91 864
13254.00 880
13255.08 891
13256.17 854
13257.26 893
13258.34 886
13259.43 886
13260.52 850
13261.60 884
13262.69 918
13263.77 877
13264.86 910
13265.95 909
13267.03 900
13268.12 894
13269.21 936
13270.29 932
13271.38 933
13272.47 912
13273.55 934
13274.64 935
13275.73 940
13276.82 951
13277.90 965
13278.99 996
13280.08 1006
13281.16 984
13282.25 966
13283.34 1014
13284.43 1005
13285.51 1042
13286.60 1018
13287.69 1070
13288.78 1031
13289.86 1060
13290.95 1023
13292.04 1051
13293.13 1058
13294.21 1091
13295.30 1096
13296.39 1081
13297.48 1121
13298.56 1103
13299.65 1117
13300.74 1081
13301.83 1136
13302.92 1126
13304.00 1179
13305.09 1129
13306.18 1141
13307.27 1154
13308.36 1186
13309.45 1179
13310.53 1187
13311.62 1219
13312.71 1195
13313.80 1202
13314.89 1217
13315.98 1234
13317.07 1215
13318.15 1266
13319.24 1246
13320.33 1271
13321.42 1234
13322.51 1261
13323.60 1258
13324.69 1312
13325.78 1291
13326.87 1294
13327.95 1309
13329.04 1276
13330.13 1322
13331.22 1328
13332.31 1299
13333.40 1328
13334.49 1323
13335.58 1361
13336.67 1352
13337.76 1327
13338.85 1359
13339.94 1354
13341.03 1389
13342.12 1361
13343.21 1353
13344.30 1394
13345.39 1391
13346.48 1397
13347.57 1404
13348.66 1402
13349.75 1401
13350.84 1395
13351.93 1386
13353.02 1387
13354.11 1366
13355.20 1417
13356.29 1413
13357.38 1396
13358.47 1369
13359.56 1382
13360.65 1408
13361.74 1386
13362.83 1438
13363.92 1421
13365.01 1429
13366.10 1434
13367.19 1437
13368.28 1398
13369.37 1411
13370.46 1400
13371.55 1442
13372.65 1418
13373.74 1430
13374.83 1407
13375.92 1433
13377.01 1401
13378.10 1382
13379.19 1356
13380.28 1375
13381.37 1370
13382.47 1318
13383.56 1330
13384.65 1291
13385.74 1293
13386.83 1306
13387.92 1289
13389.01 1238
13390.11 1258
13391.20 1228
13392.29 1258
13393.38 1249
13394.47 1216
13395.56 1172
13396.66 1210
13397.75 1229
13398.84 1194
13399.93 1233
13401.02 1191
13402.12 1224
13403.21 1168
13404.30 1199
13405.39 1157
13406.49 1182
13407.58 1178
13408.67 1207
13409.76 1202
13410.86 1169
13411.95 1182
13413.04 1175
13414.13 1171
13415.23 1171
13416.32 1179
13417.41 1173
13418.50 1185
13419.60 1200
13420.69 1213
13421.78 1185
13422.88 1225
13423.97 1151
13425.06 1203
13426.15 1185
13427.25 1187
13428.34 1202
13429.43 1194
13430.53 1213
13431.62 1188
13432.71 1225
13433.81 1251
13434.90 1234
13435.99 1181
13437.09 1214
13438.18 1231
13439.27 1253
13440.37 1218
13441.46 1261
13442.56 1250
13443.65 1229
13444.74 1249
13445.84 1250
13446.93 1242
13448.03 1244
13449.12 1270
13450.21 1254
13451.31 1259
13452.40 1287
13453.50 1297
13454.59 1291
13455.68 1298
13456.78 1295
13457.87 1289
13458.97 1277
13460.06 1332
13461.16 1326
13462.25 1328
13463.35 1309
13464.44 1315
13465.54 1375
13466.63 1380
13467.73 1349
13468.82 1319
13469.91 1383
13471.01 1356
13472.10 1402
13473.20 1358
13474.29 1342
13475.39 1361
13476.48 1363
13477.58 1352
13478.68 1348
13479.77 1387
13480.87 1401
13481.96 1418
13483.06 1391
13484.15 1363
13485.25 1394
13486.34 1415
13487.44 1428
13488.53 1444
13489.63 1412
13490.73 1478
13491.82 1455
13492.92 1463
13494.01 1436
13495.11 1458
13496.21 1499
13497.30 1503
13498.40 1478
13499.49 1468
13500.59 1493
13501.69 1502
13502.78 1511
13503.88 1499
13504.97 1528
13506.07 1498
13507.17 1532
13508.26 1502
13509.36 1510
13510.46 1522
13511.55 1507
13512.65 1495
13513.75 1463
13514.84 1490
13515.94 1495
13517.04 1472
13518.13 1469
13519.23 1436
13520.33 1431
13521.42 1430
13522.52 1418
13523.62 1407
13524.72 1370
13525.81 1340
13526.91 1363
13528.01 1383
13529.10 1364
13530.20 1350
13531.30 1373
13532.40 1378
13533.49 1340
13534.59 1335
13535.69 1323
13536.79 1325
13537.88 1301
13538.98 1290
13540.08 1329
13541.18 1275
13542.28 1269
13543.37 1254
13544.47 1275
13545.57 1218
13546.67 1207
13547.77 1206
13548.86 1228
13549.96 1215
13551.06 1183
13552.16 1216
13553.26 1200
13554.35 1182
13555.45 1149
13556.55 1184
13557.65 1162
13558.75 1172
13559.85 1171
13560.95 1175
13562.04 1152
13563.14 1160
13564.24 1151
13565.34 1154
13566.44 1165
13567.54 1175
13568.64 1198
13569.74 1174
13570.83 1184
13571.93 1167
13573.03 1148
13574.13 1156
13575.23 1162
13576.33 1202
13577.43 1155
13578.53 1153
13579.63 1158
13580.73 1129
13581.83 1148
13582.93 1145
13584.03 1153
13585.13 1158
13586.22 1177
13587.32 1152
13588.42 1126
13589.52 1139
13590.62 1137
13591.72 1143
13592.82 1154
13593.92 1158
13595.02 1149
13596.12 1192
13597.22 1153
13598.32 1137
13599.42 1131
13600.52 1191
13601.62 1197
13602.72 1175
13603.82 1148
13604.92 1188
13606.03 1188
13607.13 1158
13608.23 1133
13609.33 1171
13610.43 1191
13611.53 1160
13612.63 1195
13613.73 1166
13614.83 1142
13615.93 1190
13617.03 1214
13618.13 1204
13619.23 1174
13620.33 1175
13621.44 1193
13622.54 1194
13623.64 1192
13624.74 1162
13625.84 1214
13626.94 1200
13628.04 1173
13629.14 1203
13630.25 1231
13631.35 1191
13632.45 1168
13633.55 1194
13634.65 1227
13635.75 1218
13636.85 1193
13637.96 1240
13639.06 1228
13640.16 1227
13641.26 1173
13642.36 1213
13643.47 1216
13644.57 1186
13645.67 1232
13646.77 1207
13647.87 1213
13648.98 1206
13650.08 1216
13651.18 1213
13652.28 1201
13653.38 1200
13654.49 1224
13655.59 1205
13656.69 1181
13657.79 1183
13658.90 1191
13660.00 1191
13661.10 1197
13662.20 1208
13663.31 1217
13664.41 1205
13665.51 1196
13666.62 1229
13667.72 1236
13668.82 1218
13669.92 1164
13671.03 1258
13672.13 1193
13673.23 1187
13674.34 1193
13675.44 1188
13676.54 1214
13677.65 1203
13678.75 1211
13679.85 1240
13680.96 1214
13682.06 1219
13683.16 1233
13684.27 1226
13685.37 1235
13686.48 1207
13687.58 1265
13688.68 1250
13689.79 1234
13690.89 1228
13691.99 1233
13693.10 1244
13694.20 1216
13695.31 1223
13696.41 1260
13697.51 1281
13698.62 1283
13699.72 1294
13700.83 1257
13701.93 1284
13703.04 1300
13704.14 1317
13705.24 1296
13706.35 1294
13707.45 1307
13708.56 1356
13709.66 1360
13710.77 1323
13711.87 1366
13712.98 1374
13714.08 1393
13715.19 1360
13716.29 1364
13717.40 1402
13718.50 1396
13719.61 1431
13720.71 1465
13721.82 1457
13722.92 1421
13724.03 1458
13725.13 1477
13726.24 1460
13727.34 1474
13728.45 1509
13729.55 1518
13730.66 1554
13731.76 1511
13732.87 1528
13733.97 1582
13735.08 1534
13736.19 1574
13737.29 1623
13738.40 1584
13739.50 1598
13740.61 1627
13741.72 1643
13742.82 1652
13743.93 1674
13745.03 1702
13746.14 1734
13747.25 1742
13748.35 1756
13749.46 1785
13750.56 1792
13751.67 1808
13752.78 1863
13753.88 1905
13754.99 1895
13756.10 1963
13757.20 1998
13758.31 1978
13759.42 2002
13760.52 2009
13761.63 2015
13762.74 2042
13763.84 2089
13764.95 2090
13766.06 2114
13767.16 2094
13768.27 2100
13769.38 2115
13770.48 2083
13771.59 2063
13772.70 2073
13773.81 2089
13774.91 2056
13776.02 2054
13777.13 2025
13778.23 1956
13779.34 1945
13780.45 1931
13781.56 1900
13782.66 1849
13783.77 1807
13784.88 1792
13785.99 1786
13787.09 1771
13788.20 1681
13789.31 1709
13790.42 1682
13791.53 1616
13792.63 1580
13793.74 1518
13794.85 1527
13795.96 1505
13797.07 1436
13798.17 1459
13799.28 1414
13800.39 1410
13801.50 1393
13802.61 1366
13803.72 1340
13804.82 1364
13805.93 1356
13807.04 1340
13808.15 1295
13809.26 1260
13810.37 1296
13811.48 1293
13812.58 1284
13813.69 1275
13814.80 1280
13815.91 1247
13817.02 1279
13818.13 1251
13819.24 1236
13820.35 1223
13821.46 1253
13822.57 1238
13823.67 1239
13824.78 1204
13825.89 1247
13827.00 1240
13828.11 1230
13829.22 1199
13830.33 1181
13831.44 1215
13832.55 1218
13833.66 1202
13834.77 1183
13835.88 1183
13836.99 1216
13838.10 1254
13839.21 1245
13840.32 1195
13841.43 1214
13842.54 1201
13843.65 1220
13844.76 1181
13845.87 1186
13846.98 1205
13848.09 1240
13849.20 1223
13850.31 1188
13851.42 1181
13852.53 1238
13853.64 1229
13854.75 1196
13855.86 1178
13856.97 1225
13858.08 1198
13859.19 1233
13860.30 1184
13861.41 1199
13862.52 1222
13863.63 1201
13864.75 1210
13865.86 1202
13866.97 1200
13868.08 1226
13869.19 1231
13870.30 1245
13871.41 1198
13872.52 1197
13873.63 1210
13874.75 1273
13875.86 1254
13876.97 1202
13878.08 1171
13879.19 1201
13880.30 1242
13881.41 1245
13882.53 1227
13883.64 1229
13884.75 1210
13885.86 1233
13886.97 1225
13888.08 1249
13889.20 1246
13890.31 1241
13891.42 1261
13892.53 1263
13893.64 1221
13894.76 1243
13895.87 1214
13896.98 1243
13898.09 1257
13899.20 1226
13900.32 1251
13901.43 1261
13902.54 1284
13903.65 1252
13904.77 1257
13905.88 1243
13906.99 1216
13908.10 1177
13909.22 1211
13910.33 1185
13911.44 1174
13912.55 1160
13913.67 1167
13914.78 1184
13915.89 1147
13917.01 1132
13918.12 1115
13919.23 1126
13920.34 1123
13921.46 1141
13922.57 1099
13923.68 1104
13924.80 1093
13925.91 1097
13927.02 1103
13928.14 1070
13929.25 1074
13930.36 1073
13931.48 1084
13932.59 1076
13933.70 1087
13934.82 1053
13935.93 1072
13937.05 1066
13938.16 1082
13939.27 1016
13940.39 1019
13941.50 1015
13942.62 1021
13943.73 1034
13944.84 1021
13945.96 1048
13947.07 1037
13948.19 1036
13949.30 1045
13950.41 1021
13951.53 992
13952.64 1024
13953.76 988
13954.87 1011
13955.99 1007
13957.10 1000
13958.22 987
13959.33 1004
13960.44 1003
13961.56 990
13962.67 995
13963.79 1008
13964.90 1003
13966.02 957
13967.13 992
13968.25 971
13969.36 969
13970.48 956
13971.59 961
13972.71 977
13973.82 973
13974.94 989
13976.05 999
13977.17 997
13978.29 975
13979.40 987
13980.52 976
13981.63 956
13982.75 960
13983.86 999
13984.98 951
13986.09 970
13987.21 969
13988.33 984
13989.44 976
13990.56 962
13991.67 963
13992.79 1013
13993.91 962
13995.02 1007
13996.14 987
13997.25 964
13998.37 993
13999.49 1004
14000.60 997
14001.72 978
14002.84 957
14003.95 992
14005.07 1000
14006.18 976
14007.30 967
14008.42 959
14009.53 982
14010.65 1001
14011.77 960
14012.88 981
14014.00 1019
14015.12 1006
14016.23 982
14017.35 1004
14018.47 994
14019.59 1006
14020.70 1041
14021.82 1041
14022.94 1006
14024.05 988
14025.17 985
14026.29 1035
14027.41 1003
14028.52 1011
14029.64 1020
14030.76 1017
14031.88 988
14032.99 1011
14034.11 1033
14035.23 1011
14036.35 1001
14037.46 1053
14038.58 1036
14039.70 1006
14040.82 1046
14041.94 1054
14043.05 1026
14044.17 1004
14045.29 1036
14046.41 1044
14047.53 1047
14048.64 1038
14049.76 1054
14050.88 1065
14052.00 1044
14053.12 1038
14054.24 1072
14055.35 1090
14056.47 1072
14057.59 1101
14058.71 1086
14059.83 1089
14060.95 1105
14062.07 1122
14063.19 1105
14064.30 1133
14065.42 1128
14066.54 1132
14067.66 1157
14068.78 1154
14069.90 1157
14071.02 1167
14072.14 1153
14073.26 1168
14074.38 1177
14075.49 1203
14076.61 1199
14077.73 1195
14078.85 1215
14079.97 1218
14081.09 1198
14082.21 1221
14083.33 1215
14084.45 1230
14085.57 1249
14086.69 1205
14087.81 1214
14088.93 1240
14090.05 1214
14091.17 1228
14092.29 1259
14093.41 1238
14094.53 1233
14095.65 1264
14096.77 1264
14097.89 1215
14099.01 1206
14100.13 1230
14101.25 1217
14102.37 1205
14103.49 1230
14104.61 1227
14105.73 1189
14106.85 1177
14107.97 1195
14109.09 1181
14110.21 1183
14111.33 1163
14112.46 1182
14113.58 1168
14114.70 1133
14115.82 1169
14116.94 1132
14118.06 1108
14119.18 1105
14120.30 1067
14121.42 1081
14122.54 1057
14123.66 1085
14124.79 1049
14125.91 1051
14127.03 1025
14128.15 1019
14129.27 1043
14130.39 991
14131.51 1003
14132.64 1012
14133.76 1032
14134.88 994
14136.00 1007
14137.12 982
14138.24 983
14139.37 963
14140.49 950
14141.61 946
14142.73 935
14143.85 913
14144.98 943
14146.10 945
14147.22 922
14148.34 909
14149.46 924
14150.59 918
14151.71 893
14152.83 910
14153.95 914
14155.08 919
14156.20 915
14157.32 923
14158.44 921
14159.57 906
14160.69 911
14161.81 888
14162.93 913
14164.06 911
14165.18 901
14166.30 915
14167.43 917
14168.55 890
14169.67 909
14170.79 911
14171.92 923
14173.04 900
14174.16 908
14175.29 875
14176.41 905
14177.53 866
14178.66 888
14179.78 900
14180.90 877
14182.03 861
14183.15 876
14184.27 894
14185.40 871
14186.52 883
14187.65 865
14188.77 875
14189.89 867
14191.02 876
14192.14 876
14193.27 871
14194.39 854
14195.51 880
14196.64 870
14197.76 860
14198.89 853
14200.01 860
14201.13 860
14202.26 849
14203.38 854
14204.51 833
14205.63 853
14206.76 850
14207.88 833
14209.01 885
14210.13 855
14211.25 832
14212.38 833
14213.50 806
14214.63 823
14215.75 827
14216.88 811
14218.00 848
14219.13 843
14220.25 848
14221.38 820
14222.50 820
14223.63 806
14224.75 832
14225.88 815
14227.00 790
14228.13 820
14229.25 813
14230.38 803
14231.51 821
14232.63 809
14233.76 817
14234.88 830
14236.01 805
14237.13 813
14238.26 795
14239.39 789
14240.51 782
14241.64 816
14242.76 787
14243.89 818
14245.01 772
14246.14 800
14247.27 796
14248.39 787
14249.52 773
14250.65 810
14251.77 801
14252.90 761
14254.02 797
14255.15 796
14256.28 809
14257.40 751
14258.53 790
14259.66 780
14260.78 783
14261.91 771
14263.04 763
14264.16 756
14265.29 768
14266.42 768
14267.54 772
14268.67 727
14269.80 760
14270.92 743
14272.05 723
14273.18 747
14274.31 744
14275.43 761
14276.56 710
14277.69 729
14278.82 719
14279.94 742
14281.07 713
14282.20 709
14283.33 708
14284.45 716
14285.58 707
14286.71 710
14287.84 715
14288.96 730
14290.09 724
14291.22 710
14292.35 704
14293.47 719
14294.60 706
14295.73 722
14296.86 695
14297.99 681
14299.11 696
14300.24 715
14301.37 701
14302.50 703
14303.63 678
14304.76 674
14305.88 692
14307.01 697
14308.14 694
14309.27 679
14310.40 658
14311.53 679
14312.66 672
14313.78 681
14314.91 657
14316.04 685
14317.17 690
14318.30 692
14319.43 662
14320.56 686
14321.69 673
14322.82 648
14323.95 672
14325.07 653
14326.20 670
14327.33 654
14328.46 666
14329.59 636
14330.72 627
14331.85 631
14332.98 661
14334.11 663
14335.24 652
14336.37 641
14337.50 645
14338.63 671
14339.76 673
14340.89 643
14342.02 649
14343.15 636
14344.28 641
14345.41 651
14346.54 637
14347.67 650
14348.80 638
14349.93 661
14351.06 648
14352.19 646
14353.32 642
14354.45 645
14355.58 664
14356.71 641
14357.84 623
14358.97 625
14360.10 679
14361.23 641
14362.36 651
14363.49 625
14364.62 626
14365.75 655
14366.88 670
14368.02 630
14369.15 630
14370.28 668
14371.41 665
14372.54 644
14373.67 618
14374.80 618
14375.93 665
14377.06 661
14378.20 658
14379.33 623
14380.46 649
14381.59 658
14382.72 646
14383.85 644
14384.98 608
14386.12 655
14387.25 674
14388.38 649
14389.51 609
14390.64 611
14391.77 664
14392.91 671
14394.04 634
14395.17 636
14396.30 624
14397.43 636
14398.57 676
14399.70 646
14400.83 644
14401.96 652
14403.09 664
14404.23 695
14405.36 654
14406.49 635
14407.62 658
14408.76 653
14409.89 673
14411.02 650
14412.15 632
14413.29 649
14414.42 682
14415.55 691
14416.68 680
14417.82 676
14418.95 667
14420.08 662
14421.22 670
14422.35 664
14423.48 662
14424.62 675
14425.75 667
14426.88 675
14428.01 675
14429.15 683
14430.28 701
14431.41 675
14432.55 674
14433.68 653
14434.81 679
14435.95 662
14437.08 653
14438.22 644
14439.35 662
14440.48 676
14441.62 690
14442.75 656
14443.88 679
14445.02 666
14446.15 670
14447.29 670
14448.42 654
14449.55 670
14450.69 672
14451.82 663
14452.96 667
14454.09 681
14455.23 691
14456.36 679
14457.49 707
14458.63 674
14459.76 645
14460.90 679
14462.03 681
14463.17 674
14464.30 698
14465.44 704
14466.57 690
14467.71 700
14468.84 716
14469.97 685
14471.11 684
14472.24 673
14473.38 691
14474.51 687
14475.65 686
14476.79 710
14477.92 708
14479.06 672
14480.19 675
14481.33 685
14482.46 680
14483.60 666
14484.73 686
14485.87 694
14487.00 685
14488.14 681
14489.27 691
14490.41 683
14491.55 675
14492.68 703
14493.82 709
14494.95 686
14496.09 677
14497.23 713
14498.36 708
14499.50 695
14500.63 698
14501.77 679
14502.91 687
14504.04 702
14505.18 704
14506.31 677
14507.45 680
14508.59 699
14509.72 715
14510.86 714
14512.00 702
14513.13 708
14514.27 718
14515.41 728
14516.54 698
14517.68 701
14518.82 694
14519.95 712
14521.09 727
14522.23 708
14523.36 689
14524.50 700
14525.64 742
14526.78 717
14527.91 699
14529.05 723
14530.19 697
14531.32 724
14532.46 745
14533.60 725
14534.74 733
14535.87 742
14537.01 788
14538.15 780
14539.29 729
14540.42 716
14541.56 748
14542.70 754
14543.84 769
14544.97 772
14546.11 757
14547.25 753
14548.39 769
14549.53 767
14550.66 759
14551.80 766
14552.94 779
14554.08 793
14555.22 780
14556.36 770
14557.49 792
14558.63 806
14559.77 820
14560.91 825
14562.05 819
14563.19 824
14564.32 840
14565.46 829
14566.60 807
14567.74 824
14568.88 835
14570.02 848
14571.16 815
14572.30 835
14573.43 818
14574.57 869
14575.71 889
14576.85 891
14577.99 897
14579.13 883
14580.27 884
14581.41 916
14582.55 903
14583.69 900
14584.83 908
14585.97 940
14587.10 954
14588.24 925
14589.38 912
14590.52 930
14591.66 966
14592.80 973
14593.94 960
14595.08 970
14596.22 978
14597.36 969
14598.50 1011
14599.64 993
14600.78 1029
14601.92 1027
14603.06 1038
14604.20 1023
14605.34 1011
14606.48 1021
14607.62 1045
14608.76 1089
14609.90 1048
14611.04 1074
14612.18 1097
14613.32 1106
14614.47 1119
14615.61 1098
14616.75 1095
14617.89 1132
14619.03 1165
14620.17 1146
14621.31 1185
14622.45 1180
14623.59 1203
14624.73 1233
14625.87 1252
14627.01 1222
14628.16 1251
14629.30 1254
14630.44 1280
14631.58 1234
14632.72 1288
14633.86 1250
14635.00 1299
14636.14 1260
14637.29 1279
14638.43 1283
14639.57 1283
14640.71 1284
14641.85 1275
14642.99 1288
14644.13 1260
14645.28 1258
14646.42 1254
14647.56 1229
14648.70 1182
14649.84 1168
14650.99 1148
14652.13 1165
14653.27 1087
14654.41 1083
14655.55 1078
14656.70 1043
14657.84 1006
14658.98 973
14660.12 959
14661.27 985
14662.41 959
14663.55 902
14664.69 920
14665.84 916
14666.98 892
14668.12 867
14669.26 897
14670.41 860
14671.55 866
14672.69 857
14673.83 817
14674.98 803
14676.12 842
14677.26 820
14678.41 810
14679.55 808
14680.69 771
14681.84 770
14682.98 772
14684.12 764
14685.27 740
14686.41 747
14687.55 760
14688.70 765
14689.84 732
14690.98 745
14692.13 735
14693.27 704
14694.41 747
14695.56 732
14696.70 704
14697.84 736
14698.99 711
14700.13 742
14701.28 735
14702.42 697
14703.56 739
14704.71 713
14705.85 727
14707.00 712
14708.14 718
14709.28 705
14710.43 704
14711.57 716
14712.72 693
14713.86 708
14715.01 718
14716.15 714
14717.30 688
14718.44 706
14719.58 671
14720.73 710
14721.87 700
14723.02 691
14724.16 677
14725.31 672
14726.45 682
14727.60 699
14728.74 663
14729.89 654
14731.03 657
14732.18 649
14733.32 677
14734.47 674
14735.61 686
14736.76 685
14737.90 682
14739.05 650
14740.20 690
14741.34 644
14742.49 688
14743.63 656
14744.78 685
14745.92 646
14747.07 679
14748.21 678
14749.36 671
14750.51 660
14751.65 616
14752.80 676
14753.94 646
14755.09 659
14756.24 648
14757.38 657
14758.53 647
14759.67 666
14760.82 631
14761.97 656
14763.11 650
14764.26 641
14765.41 617
14766.55 634
14767.70 640
14768.85 614
14769.99 612
14771.14 578
14772.29 638
14773.43 595
14774.58 593
14775.73 586
14776.87 613
14778.02 602
14779.17 618
14780.31 611
14781.46 602
14782.61 583
14783.76 601
14784.90 641
14786.05 571
14787.20 586
14788.34 569
14789.49 590
14790.64 570
14791.79 573
14792.93 549
14794.08 584
14795.23 560
14796.38 565
14797.52 558
14798.67 584
14799.82 578
14800.97 586
14802.12 539
14803.26 553
14804.41 543
14805.56 548
14806.71 554
14807.86 538
14809.00 562
14810.15 514
14811.30 523
14812.45 515
14813.60 502
14814.74 496
14815.89 536
14817.04 516
14818.19 500
14819.34 516
14820.49 509
14821.64 535
14822.78 485
14823.93 496
14825.08 496
14826.23 515
14827.38 479
14828.53 509
14829.68 495
14830.83 470
14831.97 477
14833.12 497
14834.27 474
14835.42 487
14836.57 481
14837.72 492
14838.87 477
14840.02 472
14841.17 483
14842.32 473
14843.47 487
14844.62 480
14845.77 482
14846.92 462
14848.07 474
14849.22 432
14850.36 484
14851.51 438
14852.66 463
14853.81 445
14854.96 442
14856.11 451
14857.26 462
14858.41 467
14859.56 448
14860.71 463
14861.86 448
14863.01 472
14864.16 442
14865.32 478
14866.47 450
14867.62 481
14868.77 424
14869.92 461
14871.07 447
14872.22 436
14873.37 438
14874.52 446
14875.67 434
14876.82 465
14877.97 453
14879.12 453
14880.27 465
14881.42 423
14882.57 449
14883.73 439
14884.88 436
14886.03 395
14887.18 430
14888.33 426
14889.48 435
14890.63 443
14891.78 427
14892.94 418
14894.09 422
14895.24 438
14896.39 409
14897.54 423
14898.69 410
14899.84 440
14901.00 402
14902.15 425
14903.30 423
14904.45 433
14905.60 431
14906.76 443
14907.91 435
14909.06 431
14910.21 436
14911.36 429
14912.52 411
14913.67 440
14914.82 452
14915.97 427
14917.12 443
14918.28 426
14919.43 418
14920.58 414
14921.73 435
14922.89 410
14924.04 439
14925.19 417
14926.34 432
14927.50 426
14928.65 440
14929.80 428
14930.96 424
14932.11 443
14933.26 416
14934.41 453
14935.57 411
14936.72 443
14937.87 412
14939.03 446
14940.18 453
14941.33 461
14942.49 464
14943.64 440
14944.79 441
14945.95 473
14947.10 466
14948.25 439
14949.41 448
14950.56 456
14951.71 452
14952.87 437
14954.02 439
14955.18 422
14956.33 459
14957.48 458
14958.64 464
14959.79 433
14960.95 448
14962.10 462
14963.25 452
14964.41 445
14965.56 470
14966.72 471
14967.87 449
14969.02 474
14970.18 448
14971.33 458
14972.49 439
14973.64 470
14974.80 440
14975.95 476
14977.11 454
14978.26 437
14979.41 424
14980.57 471
14981.72 457
14982.88 473
14984.03 485
14985.19 456
14986.34 433
14987.50 455
14988.65 485
14989.81 436
14990.96 443
14992.12 425
14993.27 448
14994.43 422
14995.59 435
14996.74 436
14997.90 455
14999.05 447
15000.21 441
15001.36 430
15002.52 435
15003.67 436
15004.83 421
15005.99 423
15007.14 411
15008.30 429
15009.45 405
15010.61 441
15011.76 409
15012.92 402
15014.08 410
15015.23 408
15016.39 419
15017.55 429
15018.70 399
15019.86 394
15021.01 405
15022.17 402
15023.33 401
15024.48 408
15025.64 398
15026.80 415
15027.95 403
15029.11 407
15030.27 418
15031.42 420
15032.58 416
15033.74 387
15034.89 413
15036.05 413
15037.21 424
15038.36 403
15039.52 395
15040.68 411
15041.84 374
15042.99 378
15044.15 379
15045.31 420
15046.46 382
15047.62 425
15048.78 405
15049.94 392
15051.09 381
15052.25 399
15053.41 408
15054.57 383
15055.72 387
15056.88 384
15058.04 381
15059.20 408
15060.36 404
15061.51 385
15062.67 393
15063.83 399
15064.99 414
15066.15 381
15067.30 406
15068.46 382
15069.62 412
15070.78 434
15071.94 406
15073.09 397
15074.25 417
15075.41 403
15076.57 383
15077.73 427
15078.89 405
15080.05 406
15081.20 402
15082.36 419
15083.52 385
15084.68 395
15085.84 396
15087.00 417
15088.16 415
15089.32 410
15090.47 427
15091.63 415
15092.79 401
15093.95 405
15095.11 408
15096.27 400
15097.43 402
15098.59 389
15099.75 416
15100.91 408
15102.07 430
15103.23 414
15104.39 429
15105.55 436
15106.71 404
15107.86 416
15109.02 432
15110.18 423
15111.34 413
15112.50 444
15113.66 416
15114.82 439
15115.98 419
15117.14 438
15118.30 415
15119.46 428
15120.62 444
15121.78 453
15122.94 441
15124.10 430
15125.26 434
15126.43 446
15127.59 421
15128.75 473
15129.91 434
15131.07 439
15132.23 446
15133.39 461
15134.55 459
15135.71 427
15136.87 452
15138.03 452
15139.19 455
15140.35 439
15141.51 443
15142.68 446
15143.84 444
15145.00 439
15146.16 432
15147.32 436
15148.48 457
15149.64 456
15150.80 434
15151.96 462
15153.13 430
15154.29 470
15155.45 441
15156.61 449
15157.77 455
15158.93 462
15160.10 478
15161.26 467
15162.42 462
15163.58 466
15164.74 471
15165.90 477
15167.07 481
15168.23 453
15169.39 481
15170.55 475
15171.71 462
15172.88 494
15174.04 483
15175.20 491
15176.36 484
15177.53 500
15178.69 480
15179.85 476
15181.01 503
15182.18 524
15183.34 499
15184.50 509
15185.66 496
15186.83 519
15187.99 517
15189.15 526
15190.31 529
15191.48 540
15192.64 550
15193.80 515
15194.97 520
15196.13 496
15197.29 522
15198.46 551
15199.62 524
15200.78 511
15201.94 526
15203.11 545
15204.27 546
15205.44 526
15206.60 535
15207.76 558
15208.93 563
15210.09 537
15211.25 532
15212.42 538
15213.58 551
15214.74 581
15215.91 549
15217.07 568
15218.24 550
15219.40 559
15220.56 577
15221.73 581
15222.89 570
15224.06 575
15225.22 566
15226.38 583
15227.55 577
15228.71 576
15229.88 595
15231.04 584
15232.21 579
15233.37 580
15234.53 580
15235.70 611
15236.86 603
15238.03 593
15239.19 602
15240.36 585
15241.52 595
15242.69 625
15243.85 593
15245.02 596
15246.18 609
15247.35 603
15248.51 611
15249.68 612
15250.84 574
15252.01 597
15253.17 617
15254.34 601
15255.50 586
15256.67 579
15257.83 562
15259.00 590
15260.17 614
15261.33 583
15262.50 576
15263.66 582
15264.83 598
15265.99 566
15267.16 546
15268.32 529
15269.49 551
15270.66 542
15271.82 555
15272.99 558
15274.15 517
15275.32 527
15276.49 553
15277.65 544
15278.82 508
15279.99 520
15281.15 557
15282.32 545
15283.48 527
15284.65 551
15285.82 498
15286.98 551
15288.15 527
15289.32 516
15290.48 521
15291.65 541
15292.82 543
15293.98 525
15295.15 523
15296.32 513
15297.48 528
15298.65 541
15299.82 517
15300.99 505
15302.15 511
15303.32 526
15304.49 512
15305.65 529
15306.82 533
15307.99 546
15309.16 510
15310.32 536
15311.49 537
15312.66 539
15313.83 512
15314.99 528
15316.16 532
15317.33 552
15318.50 534
15319.66 554
15320.83 529
15322.00 547
15323.17 527
15324.34 535
15325.50 510
15326.67 537
15327.84 548
15329.01 563
15330.18 548
15331.34 529
15332.51 558
15333.68 582
15334.85 560
15336.02 531
15337.19 555
15338.36 546
15339.52 553
15340.69 571
15341.86 559
15343.03 546
15344.20 580
15345.37 586
15346.54 579
15347.70 573
15348.87 584
15350.04 586
15351.21 614
15352.38 582
15353.55 552
15354.72 584
15355.89 622
15357.06 622
15358.23 585
15359.40 610
15360.56 604
15361.73 631
15362.90 602
15364.07 599
15365.24 604
15366.41 628
15367.58 623
15368.75 629
15369.92 588
15371.09 605
15372.26 627
15373.43 626
15374.60 624
15375.77 609
15376.94 636
15378.11 611
15379.28 619
15380.45 605
15381.62 629
15382.79 623
15383.96 632
15385.13 606
15386.30 586
15387.47 576
15388.64 568
15389.81 594
15390.98 567
15392.15 592
15393.32 554
15394.49 619
15395.67 560
15396.84 586
15398.01 568
15399.18 567
15400.35 556
15401.52 569
15402.69 557
15403.86 563
15405.03 558
15406.20 547
15407.37 571
15408.55 525
15409.72 551
15410.89 531
15412.06 529
15413.23 511
15414.40 521
15415.57 529
15416.75 522
15417.92 513
15419.09 517
15420.26 529
15421.43 507
15422.60 502
15423.78 526
15424.95 493
15426.12 485
15427.29 482
15428.46 484
15429.63 486
15430.81 461
15431.98 494
15433.15 481
15434.32 488
15435.49 458
15436.67 483
15437.84 475
15439.01 480
15440.18 478
15441.36 437
15442.53 468
15443.70 462
15444.87 490
15446.05 446
15447.22 474
15448.39 474
15449.56 473
15450.74 453
15451.91 465
15453.08 446
15454.26 455
15455.43 469
15456.60 479
15457.77 464
15458.95 442
15460.12 478
15461.29 453
15462.47 483
15463.64 456
15464.81 457
15465.99 475
15467.16 487
15468.33 463
15469.51 443
15470.68 443
15471.85 481
15473.03 458
15474.20 445
15475.38 451
15476.55 453
15477.72 456
15478.90 453
15480.07 462
15481.24 464
15482.42 490
15483.59 461
15484.77 466
15485.94 436
15487.12 468
15488.29 439
15489.46 470
15490.64 477
15491.81 454
15492.99 439
15494.16 442
15495.34 453
15496.51 463
15497.68 492
15498.86 458
15500.03 449
15501.21 473
15502.38 440
15503.56 454
15504.73 448
15505.91 468
15507.08 456
15508.26 468
15509.43 505
15510.61 449
15511.78 444
15512.96 465
15514.13 465
15515.31 465
15516.48 483
15517.66 496
15518.83 475
15520.01 469
15521.18 444
15522.36 448
15523.54 436
15524.71 461
15525.89 455
15527.06 479
15528.24 453
15529.41 463
15530.59 478
15531.77 440
15532.94 469
15534.12 464
15535.29 496
15536.47 484
15537.65 468
15538.82 455
15540.00 468
15541.17 490
15542.35 479
15543.53 476
15544.70 484
15545.88 470
15547.06 476
15548.23 467
15549.41 492
15550.59 502
15551.76 483
15552.94 502
15554.12 501
15555.29 487
15556.47 502
15557.65 519
15558.82 490
15560.00 504
15561.18 506
15562.35 493
15563.53 501
15564.71 487
15565.88 490
15567.06 492
15568.24 523
15569.42 510
15570.59 511
15571.77 518
15572.95 557
15574.13 502
15575.30 537
15576.48 507
15577.66 527
15578.84 507
15580.01 547
15581.19 514
15582.37 549
15583.55 548
15584.73 546
15585.90 536
15587.08 531
15588.26 544
15589.44 538
15590.61 557
15591.79 534
15592.97 554
15594.15 544
15595.33 588
15596.51 543
15597.68 576
15598.86 560
15600.04 563
15601.22 577
15602.40 568
15603.58 554
15604.76 572
15605.93 599
15607.11 585
15608.29 590
15609.47 591
15610.65 602
15611.83 612
15613.01 605
15614.19 602
15615.36 613
15616.54 616
15617.72 617
15618.90 609
15620.08 608
15621.26 607
15622.44 629
15623.62 633
15624.80 633
15625.98 629
15627.16 611
15628.34 648
15629.52 633
15630.70 649
15631.88 643
15633.06 664
15634.24 644
15635.41 637
15636.59 629
15637.77 671
15638.95 659
15640.13 677
15641.31 697
15642.49 673
15643.67 690
15644.85 677
15646.03 701
15647.21 665
15648.40 653
15649.58 648
15650.76 693
15651.94 686
15653.12 677
15654.30 669
15655.48 676
15656.66 685
15657.84 682
15659.02 668
15660.20 675
15661.38 671
15662.56 664
15663.74 690
15664.92 626
15666.10 674
15667.29 654
15668.47 692
15669.65 656
15670.83 639
15672.01 634
15673.19 679
15674.37 652
15675.55 618
15676.73 638
15677.92 653
15679.10 673
15680.28 626
15681.46 629
15682.64 609
15683.82 656
15685.01 643
15686.19 635
15687.37 606
15688.55 607
15689.73 621
15690.91 623
15692.10 610
15693.28 624
15694.46 642
15695.64 622
15696.82 609
15698.01 611
15699.19 636
15700.37 630
15701.55 623
15702.74 617
15703.92 590
15705.10 605
15706.28 629
15707.46 622
15708.65 634
15709.83 622
15711.01 635
15712.20 653
15713.38 612
15714.56 650
15715.74 642
15716.93 644
15718.11 618
15719.29 635
15720.48 637
15721.66 664
15722.84 636
15724.02 641
15725.21 633
15726.39 653
15727.57 638
15728.76 651
15729.94 660
15731.12 626
15732.31 659
15733.49 670
15734.67 677
15735.86 633
15737.04 673
15738.23 681
15739.41 670
15740.59 677
15741.78 665
15742.96 686
15744.14 698
15745.33 670
15746.51 700
15747.70 691
15748.88 688
15750.06 697
15751.25 703
15752.43 677
15753.62 674
15754.80 710
15755.99 705
15757.17 699
15758.35 685
15759.54 712
15760.72 697
15761.91 714
15763.09 690
15764.28 723
15765.46 717
15766.65 687
15767.83 701
15769.02 725
15770.20 705
15771.39 701
15772.57 700
15773.76 740
15774.94 713
15776.13 694
15777.31 695
15778.50 685
15779.68 680
15780.87 644
15782.05 684
15783.24 701
15784.42 674
15785.61 670
15786.79 663
15787.98 642
15789.16 671
15790.35 685
15791.54 668
15792.72 652
15793.91 652
15795.09 670
15796.28 683
15797.46 656
15798.65 620
15799.84 635
15801.02 630
15802.21 633
15803.39 613
15804.58 593
15805.77 603
15806.95 623
15808.14 621
15809.33 616
15810.51 615
15811.70 627
15812.88 637
15814.07 602
15815.26 597
15816.44 616
15817.63 620
15818.82 650
15820.00 598
15821.19 598
15822.38 613
15823.57 613
15824.75 607
15825.94 597
15827.13 611
15828.31 568
15829.50 589
15830.69 610
15831.87 579
15833.06 601
15834.25 566
15835.44 604
15836.62 574
15837.81 575
15839.00 589
15840.19 596
15841.37 620
15842.56 582
15843.75 571
15844.94 582
15846.12 596
15847.31 582
15848.50 572
15849.69 569
15850.88 553
15852.06 570
15853.25 599
15854.44 590
15855.63 582
15856.82 577
15858.00 563
15859.19 560
15860.38 570
15861.57 595
15862.76 588
15863.94 571
15865.13 585
15866.32 598
15867.51 589
15868.70 582
15869.89 584
15871.08 591
15872.26 569
15873.45 582
15874.64 575
15875.83 585
15877.02 587
15878.21 597
15879.40 588
15880.59 585
15881.78 622
15882.96 614
15884.15 628
15885.34 579
15886.53 568
15887.72 579
15888.91 592
15890.10 600
15891.29 562
15892.48 605
15893.67 649
15894.86 605
15896.05 597
15897.24 600
15898.43 595
15899.62 597
15900.81 619
15902.00 599
15903.19 591
15904.38 637
15905.57 649
15906.76 639
15907.95 612
15909.14 607
15910.33 641
15911.52 623
15912.71 628
15913.90 634
15915.09 631
15916.28 634
15917.47 650
15918.66 634
15919.85 619
15921.04 616
15922.23 629
15923.42 618
15924.61 621
15925.80 634
15926.99 617
15928.18 649
15929.37 630
15930.56 608
15931.76 619
15932.95 663
15934.14 614
15935.33 608
15936.52 607
15937.71 613
15938.90 620
15940.09 583
15941.28 604
15942.48 609
15943.67 592
15944.86 598
15946.05 562
15947.24 558
15948.43 556
15949.62 563
15950.82 546
15952.01 542
15953.20 543
15954.39 549
15955.58 557
15956.78 511
15957.97 554
15959.16 508
15960.35 522
15961.54 507
15962.74 512
15963.93 491
15965.12 496
15966.31 477
15967.50 491
15968.70 484
15969.89 467
15971.08 467
15972.27 510
15973.47 456
15974.66 469
15975.85 475
15977.04 484
15978.24 461
15979.43 446
15980.62 455
15981.81 469
15983.01 441
15984.20 440
15985.39 444
15986.59 436
15987.78 445
15988.97 436
15990.17 439
15991.36 434
15992.55 429
15993.74 429
15994.94 421
15996.13 417
15997.32 396
15998.52 430
15999.71 420
16000.91 420
16002.10 399
16003.29 418
16004.49 429
16005.68 408
16006.87 408
16008.07 402
16009.26 384
16010.45 389
16011.65 433
16012.84 383
16014.04 386
16015.23 409
16016.42 401
16017.62 411
16018.81 391
16020.01 396
16021.20 404
16022.40 369
16023.59 394
16024.78 393
16025.98 387
16027.17 408
16028.37 399
16029.56 388
16030.76 400
16031.95 387
16033.15 399
16034.34 390
16035.54 393
16036.73 370
16037.93 368
16039.12 371
16040.32 388
16041.51 369
16042.71 367
16043.90 377
16045.10 397
16046.29 386
16047.49 376
16048.68 379
16049.88 397
16051.07 398
16052.27 368
16053.46 376
16054.66 375
16055.85 373
16057.05 377
16058.25 352
16059.44 353
16060.64 354
16061.83 388
16063.03 360
16064.22 365
16065.42 369
16066.62 366
16067.81 368
16069.01 367
16070.20 371
16071.40 369
16072.60 369
16073.79 374
16074.99 362
16076.19 358
16077.38 371
16078.58 334
16079.78 367
16080.97 354
16082.17 349
16083.36 352
16084.56 360
16085.76 360
16086.95 338
16088.15 348
16089.35 347
16090.55 341
16091.74 335
16092.94 353
16094.14 334
16095.33 340
16096.53 334
16097.73 332
16098.92 356
16100.12 340
16101.32 361
16102.52 349
16103.71 343
16104.91 355
16106.11 338
16107.31 343
16108.50 357
16109.70 317
16110.90 318
16112.10 337
16113.29 329
16114.49 343
16115.69 353
16116.89 357
16118.08 323
16119.28 318
16120.48 322
16121.68 341
16122.88 344
16124.07 328
16125.27 343
16126.47 326
16127.67 320
16128.87 328
16130.07 301
16131.26 314
16132.46 329
16133.66 329
16134.86 335
16136.06 325
16137.26 330
16138.46 323
16139.65 323
16140.85 351
16142.05 341
16143.25 337
16144.45 325
16145.65 327
16146.85 325
16148.05 341
16149.25 313
16150.44 320
16151.64 352
16152.84 333
16154.04 310
16155.24 320
16156.44 323
16157.64 311
16158.84 333
16160.04 312
16161.24 334
16162.44 332
16163.64 323
16164.84 340
16166.04 317
16167.24 340
16168.44 323
16169.64 320
16170.84 325
16172.04 359
16173.24 348
16174.44 329
16175.64 322
16176.84 309
16178.04 312
16179.24 314
16180.44 305
16181.64 307
16182.84 314
16184.04 314
16185.24 339
16186.44 306
16187.64 324
16188.84 311
16190.04 323
16191.24 337
16192.44 346
16193.64 308
16194.84 318
16196.04 331
16197.24 320
16198.44 328
16199.64 321
16200.85 340
16202.05 322
16203.25 333
16204.45 331
16205.65 344
16206.85 349
16208.05 331
16209.25 336
16210.45 334
16211.66 345
16212.86 337
16214.06 337
16215.26 319
16216.46 333
16217.66 317
16218.87 320
16220.07 336
16221.27 338
16222.47 320
16223.67 318
16224.87 353
16226.08 355
16227.28 328
16228.48 356
16229.68 337
16230.88 325
16232.09 343
16233.29 324
16234.49 345
16235.69 342
16236.90 339
16238.10 347
16239.30 352
16240.50 342
16241.70 336
16242.91 351
16244.11 347
16245.31 356
16246.51 328
16247.72 318
16248.92 341
16250.12 358
16251.33 343
16252.53 349
16253.73 338
16254.93 346
16256.14 346
16257.34 355
16258.54 333
16259.75 349
16260.95 374
16262.15 364
16263.36 345
16264.56 338
16265.76 339
16266.97 349
16268.17 360
16269.37 368
16270.58 358
16271.78 343
16272.98 343
16274.19 338
16275.39 335
16276.60 349
16277.80 361
16279.00 357
16280.21 350
16281.41 348
16282.62 351
16283.82 332
16285.02 331
16286.23 358
16287.43 365
16288.64 353
16289.84 375
16291.04 353
16292.25 343
16293.45 336
16294.66 371
16295.86 331
16297.07 351
16298.27 330
16299.48 332
16300.68 348
16301.88 343
16303.09 358
16304.29 338
16305.50 348
16306.70 349
16307.91 330
16309.11 338
16310.32 342
16311.52 341
16312.73 347
16313.93 332
16315.14 333
16316.34 336
16317.55 350
16318.76 342
16319.96 337
16321.17 328
16322.37 363
16323.58 355
16324.78 340
16325.99 356
16327.19 357
16328.40 332
16329.61 331
16330.81 344
16332.02 336
16333.22 346
16334.43 323
16335.63 334
16336.84 331
16338.05 334
16339.25 323
16340.46 328
16341.66 340
16342.87 318
16344.08 323
16345.28 327
16346.49 303
16347.70 312
16348.90 342
16350.11 341
16351.32 331
16352.52 325
16353.73 334
16354.94 342
16356.14 341
16357.35 327
16358.56 321
16359.76 320
16360.97 320
16362.18 314
16363.38 312
16364.59 302
16365.80 310
16367.00 304
16368.21 306
16369.42 337
16370.63 320
16371.83 318
16373.04 295
16374.25 307
16375.46 320
16376.66 335
16377.87 327
16379.08 328
16380.29 338
16381.49 319
16382.70 325
16383.91 326
16385.12 320
16386.32 330
16387.53 348
16388.74 323
16389.95 302
16391.16 325
16392.36 310
16393.57 307
16394.78 319
16395.99 301
16397.20 312
16398.41 301
16399.61 309
16400.82 277
16402.03 314
16403.24 319
16404.45 323
16405.66 307
16406.86 308
16408.07 323
16409.28 308
16410.49 331
16411.70 307
16412.91 297
16414.12 315
16415.33 310
16416.53 327
16417.74 344
16418.95 330
16420.16 321
16421.37 323
16422.58 325
16423.79 335
16425.00 325
16426.21 316
16427.42 330
16428.63 317
16429.84 318
16431.05 329
16432.25 309
16433.46 332
16434.67 330
16435.88 349
16437.09 309
16438.30 304
16439.51 318
16440.72 349
16441.93 340
16443.14 313
16444.35 324
16445.56 313
16446.77 353
16447.98 320
16449.19 327
16450.40 321
16451.61 324
16452.82 322
16454.03 328
16455.24 307
16456.45 322
16457.66 344
16458.88 318
16460.09 326
16461.30 325
16462.51 323
16463.72 308
16464.93 327
16466.14 315
16467.35 331
16468.56 313
16469.77 331
16470.98 329
16472.19 315
16473.40 312
16474.62 318
16475.83 331
16477.04 314
16478.25 331
16479.46 312
16480.67 341
16481.88 321
16483.09 333
16484.31 342
16485.52 348
16486.73 332
16487.94 349
16489.15 339
16490.36 326
16491.58 332
16492.79 326
16494.00 344
16495.21 307
16496.42 336
16497.63 315
16498.85 335
16500.06 346
16501.27 322
16502.48 338
16503.69 335
16504.91 316
16506.12 370
16507.33 351
16508.54 346
16509.76 342
16510.97 339
16512.18 347
16513.39 347
16514.61 361
16515.82 367
16517.03 351
16518.24 358
16519.46 374
16520.67 391
16521.88 359
16523.10 360
16524.31 389
16525.52 410
16526.73 388
16527.95 383
16529.16 400
16530.37 405
16531.59 412
16532.80 391
16534.01 391
16535.23 419
16536.44 371
16537.65 428
16538.87 407
16540.08 430
16541.29 390
16542.51 428
16543.72 412
16544.93 419
16546.15 428
16547.36 449
16548.58 436
16549.79 415
16551.00 426
16552.22 439
16553.43 430
16554.65 447
16555.86 432
16557.07 451
16558.29 427
16559.50 433
16560.72 437
16561.93 427
16563.14 456
16564.36 450
16565.57 458
16566.79 439
16568.00 446
16569.22 451
16570.43 437
16571.65 413
16572.86 451
16574.08 447
16575.29 440
16576.51 455
16577.72 438
16578.93 450
16580.15 443
16581.36 441
16582.58 451
16583.79 424
16585.01 444
16586.23 411
16587.44 427
16588.66 427
16589.87 420
16591.09 428
16592.30 423
16593.52 405
16594.73 399
16595.95 385
16597.16 398
16598.38 395
16599.60 410
16600.81 402
16602.03 407
16603.24 401
16604.46 390
16605.67 400
16606.89 383
16608.11 370
16609.32 371
16610.54 368
16611.75 376
16612.97 351
16614.19 367
16615.40 376
16616.62 359
16617.84 372
16619.05 344
16620.27 343
16621.48 357
16622.70 353
16623.92 352
16625.13 344
16626.35 351
16627.57 349
16628.78 356
16630.00 339
16631.22 307
16632.44 317
16633.65 352
16634.87 335
16636.09 343
16637.30 327
16638.52 345
16639.74 345
16640.95 325
16642.17 323
16643.39 330
16644.61 330
16645.82 318
16647.04 320
16648.26 316
16649.48 320
16650.69 316
16651.91 325
16653.13 287
16654.35 313
16655.56 323
16656.78 314
16658.00 318
16659.22 300
16660.44 312
16661.65 327
16662.87 325
16664.09 316
16665.31 321
16666.53 308
16667.74 313
16668.96 313
16670.18 316
16671.40 316
16672.62 314
16673.84 313
16675.05 306
16676.27 288
16677.49 291
16678.71 326
16679.93 312
16681.15 321
16682.37 319
16683.58 317
16684.80 300
16686.02 285
16687.24 305
16688.46 315
16689.68 297
16690.90 324
16692.12 318
16693.34 294
16694.55 296
16695.77 301
16696.99 316
16698.21 316
16699.43 299
16700.65 333
16701.87 319
16703.09 323
16704.31 313
16705.53 314
16706.75 296
16707.97 300
16709.19 297
16710.41 292
16711.63 309
16712.85 307
16714.07 326
16715.29 321
16716.51 295
16717.73 301
16718.95 294
16720.17 288
16721.39 308
16722.61 308
16723.83 301
16725.05 280
16726.27 284
16727.49 309
16728.71 292
16729.93 308
16731.15 283
16732.37 287
16733.59 297
16734.81 318
16736.03 287
16737.25 305
16738.47 310
16739.69 296
16740.92 278
16742.14 273
16743.36 285
16744.58 289
16745.80 303
16747.02 283
16748.24 282
16749.46 291
16750.68 294
16751.90 292
16753.13 281
16754.35 284
16755.57 289
16756.79 291
16758.01 298
16759.23 262
16760.45 290
16761.68 293
16762.90 271
16764.12 285
16765.34 287
16766.56 300
16767.79 276
16769.01 291
16770.23 263
16771.45 274
16772.67 286
16773.89 273
16775.12 299
16776.34 264
16777.56 248
16778.78 306
16780.01 279
16781.23 285
16782.45 275
16783.67 263
16784.90 267
16786.12 286
16787.34 288
16788.56 287
16789.79 279
16791.01 287
16792.23 304
16793.45 276
16794.68 302
16795.90 283
16797.12 296
16798.35 304
16799.57 279
16800.79 283
16802.01 297
16803.24 294
16804.46 300
16805.68 303
16806.91 289
16808.13 307
16809.35 285
16810.58 301
16811.80 297
16813.02 306
16814.25 286
16815.47 308
16816.69 327
16817.92 316
16819.14 288
16820.37 290
16821.59 313
16822.81 287
16824.04 305
16825.26 301
16826.49 312
16827.71 296
16828.93 318
16830.16 303
16831.38 289
16832.61 296
16833.83 312
16835.05 308
16836.28 281
16837.50 307
16838.73 313
16839.95 306
16841.18 303
16842.40 324
16843.63 308
16844.85 339
16846.07 304
16847.30 333
16848.52 313
16849.75 313
16850.97 295
16852.20 319
16853.42 316
16854.65 321
16855.87 318
16857.10 351
16858.32 318
16859.55 346
16860.77 349
16862.00 348
16863.22 348
16864.45 323
16865.68 343
16866.90 348
16868.13 371
16869.35 360
16870.58 364
16871.80 360
16873.03 352
16874.25 319
16875.48 322
16876.71 356
16877.93 364
16879.16 360
16880.38 355
16881.61 383
16882.84 363
16884.06 364
16885.29 368
16886.51 360
16887.74 330
16888.97 355
16890.19 361
16891.42 350
16892.65 346
16893.87 349
16895.10 360
16896.32 366
16897.55 364
16898.78 367
16900.00 373
16901.23 352
16902.46 388
16903.68 362
16904.91 363
16906.14 353
16907.37 356
16908.59 356
16909.82 382
16911.05 342
16912.27 342
16913.50 350
16914.73 332
16915.95 335
16917.18 320
16918.41 340
16919.64 342
16920.86 339
16922.09 336
16923.32 330
16924.55 317
16925.77 354
16927.00 318
16928.23 322
16929.46 331
16930.69 333
16931.91 323
16933.14 312
16934.37 321
16935.60 325
16936.82 345
16938.05 327
16939.28 345
16940.51 337
16941.74 334
16942.97 340
16944.19 331
16945.42 321
16946.65 347
16947.88 316
16949.11 357
16950.34 327
16951.56 333
16952.79 334
16954.02 326
16955.25 333
16956.48 318
16957.71 318
16958.94 327
16960.16 336
16961.39 331
16962.62 323
16963.85 334
16965.08 337
16966.31 310
16967.54 303
16968.77 315
16970.00 329
16971.23 333
16972.46 313
16973.68 303
16974.91 301
16976.14 343
16977.37 329
16978.60 318
16979.83 317
16981.06 326
16982.29 311
16983.52 296
16984.75 293
16985.98 297
16987.21 315
16988.44 300
16989.67 293
16990.90 294
16992.13 307
16993.36 311
16994.59 312
16995.82 304
16997.05 305
16998.28 299
16999.51 313
17000.74 265
17001.97 285
17003.20 276
17004.43 308
17005.66 306
17006.89 280
17008.12 291
17009.35 291
17010.58 295
17011.82 276
17013.05 283
17014.28 279
17015.51 297
17016.74 302
17017.97 275
17019.20 278
17020.43 297
17021.66 304
17022.89 295
17024.12 287
17025.36 256
17026.59 285
17027.82 290
17029.05 280
17030.28 273
17031.51 270
17032.74 296
17033.98 302
17035.21 267
17036.44 271
17037.67 260
17038.90 317
17040.13 277
17041.37 273
17042.60 249
17043.83 265
17045.06 267
17046.29 279
17047.53 288
17048.76 282
17049.99 294
17051.22 311
17052.45 292
17053.69 267
17054.92 276
17056.15 271
17057.38 264
17058.62 255
17059.85 281
17061.08 253
17062.31 243
17063.55 262
17064.78 274
17066.01 271
17067.24 267
17068.48 275
17069.71 283
17070.94 276
17072.17 281
17073.41 262
17074.64 260
17075.87 271
17077.11 250
17078.34 259
17079.57 252
17080.81 258
17082.04 251
17083.27 279
17084.51 242
17085.74 259
17086.97 237
17088.21 265
17089.44 254
17090.67 243
17091.91 282
17093.14 261
17094.37 272
17095.61 250
17096.84 264
17098.08 276
17099.31 259
17100.54 248
17101.78 269
17103.01 277
17104.25 263
17105.48 265
17106.71 262
17107.95 247
17109.18 254
17110.42 261
17111.65 251
17112.88 245
17114.12 248
17115.35 245
17116.59 245
17117.82 265
17119.06 256
17120.29 245
17121.53 260
17122.76 247
17124.00 253
17125.23 253
17126.47 233
17127.70 244
17128.94 249
17130.17 243
17131.41 237
17132.64 230
17133.88 258
17135.11 262
17136.35 237
17137.58 245
17138.82 260
17140.05 244
17141.29 240
17142.52 234
17143.76 242
17144.99 256
17146.23 257
17147.46 244
17148.70 243
17149.94 252
17151.17 255
17152.41 243
17153.64 222
17154.88 235
17156.12 230
17157.35 257
17158.59 236
17159.82 249
17161.06 230
17162.30 239
17163.53 236
17164.77 265
17166.00 238
17167.24 223
17168.48 231
17169.71 257
17170.95 255
17172.19 228
17173.42 226
17174.66 249
17175.90 245
17177.13 234
17178.37 238
17179.61 227
17180.84 245
17182.08 223
17183.32 212
17184.55 225
17185.79 213
17187.03 230
17188.26 230
17189.50 233
17190.74 227
17191.98 226
17193.21 239
17194.45 236
17195.69 222
17196.93 212
17198.16 224
17199.40 253
17200.64 213
17201.88 227
17203.11 209
17204.35 216
17205.59 235
17206.83 216
17208.06 226
17209.30 208
17210.54 246
17211.78 239
17213.02 233
17214.25 215
17215.49 227
17216.73 238
17217.97 255
17219.21 222
17220.44 219
17221.68 244
17222.92 230
17224.16 245
17225.40 221
17226.64 223
17227.87 217
17229.11 206
17230.35 221
17231.59 234
17232.83 228
17234.07 228
17235.31 245
17236.55 221
17237.78 207
17239.02 210
17240.26 234
17241.50 209
17242.74 212
17243.98 237
17245.22 211
17246.46 228
17247.70 224
17248.94 223
17250.18 245
17251.41 224
17252.65 228
17253.89 227
17255.13 229
17256.37 229
17257.61 221
17258.85 234
17260.09 219
17261.33 231
17262.57 200
17263.81 218
17265.05 217
17266.29 224
17267.53 216
17268.77 234
17270.01 207
17271.25 214
17272.49 224
17273.73 234
17274.97 206
17276.21 205
17277.45 215
17278.69 213
17279.93 223
17281.17 215
17282.41 225
17283.65 216
17284.89 216
17286.13 204
17287.38 213
17288.62 225
17289.86 241
17291.10 205
17292.34 223
17293.58 204
17294.82 209
17296.06 234
17297.30 207
17298.54 206
17299.78 214
17301.03 216
17302.27 221
17303.51 196
17304.75 217
17305.99 253
17307.23 228
17308.47 212
17309.71 229
17310.96 225
17312.20 213
17313.44 209
17314.68 215
17315.92 231
17317.16 222
17318.41 235
17319.65 235
17320.89 215
17322.13 223
17323.37 225
17324.62 231
17325.86 214
17327.10 208
17328.34 208
17329.58 242
17330.83 230
17332.07 228
17333.31 226
17334.55 226
17335.80 238
17337.04 217
17338.28 217
17339.52 218
17340.77 229
17342.01 225
17343.25 242
17344.49 225
17345.74 222
17346.98 217
17348.22 221
17349.46 239
17350.71 231
17351.95 229
17353.19 241
17354.44 224
17355.68 236
17356.92 211
17358.17 217
17359.41 209
17360.65 216
17361.90 208
17363.14 216
17364.38 226
17365.63 207
17366.87 203
17368.11 226
17369.36 236
17370.60 218
17371.84 231
17373.09 232
17374.33 225
17375.58 230
17376.82 217
17378.06 231
17379.31 238
17380.55 251
17381.80 230
17383.04 240
17384.28 230
17385.53 234
17386.77 216
17388.02 210
17389.26 243
17390.50 244
17391.75 238
17392.99 237
17394.24 230
17395.48 233
17396.73 230
17397.97 245
17399.22 230
17400.46 232
17401.71 232
17402.95 244
17404.20 252
17405.44 224
17406.69 230
17407.93 253
17409.18 237
17410.42 225
17411.67 227
17412.91 241
17414.16 264
17415.40 242
17416.65 239
17417.89 236
17419.14 246
17420.38 246
17421.63 215
17422.87 238
17424.12 247
17425.36 237
17426.61 239
17427.86 251
17429.10 248
17430.35 235
17431.59 259
17432.84 240
17434.08 240
17435.33 236
17436.58 270
17437.82 253
17439.07 235
17440.32 250
17441.56 268
17442.81 262
17444.05 242
17445.30 249
17446.55 268
17447.79 251
17449.04 268
17450.29 266
17451.53 243
17452.78 252
17454.03 269
17455.27 289
17456.52 240
17457.77 250
17459.01 264
17460.26 272
17461.51 245
17462.75 261
17464.00 257
17465.25 257
17466.49 260
17467.74 258
17468.99 264
17470.24 251
17471.48 259
17472.73 280
17473.98 261
17475.22 253
17476.47 257
17477.72 260
17478.97 283
17480.21 272
17481.46 279
17482.71 258
17483.96 284
17485.21 258
17486.45 285
17487.70 279
17488.95 275
17490.20 269
17491.44 289
17492.69 292
17493.94 276
17495.19 284
17496.44 287
17497.69 311
17498.93 271
17500.18 289
17501.43 299
17502.68 308
17503.93 299
17505.18 272
17506.42 297
17507.67 295
17508.92 292
17510.17 295
17511.42 303
17512.67 283
17513.92 298
17515.16 307
17516.41 308
17517.66 286
17518.91 297
17520.16 337
17521.41 332
17522.66 295
17523.91 315
17525.16 316
17526.41 327
17527.66 321
17528.90 309
17530.15 315
17531.40 314
17532.65 344
17533.90 314
17535.15 331
17536.40 327
17537.65 332
17538.90 348
17540.15 334
17541.40 324
17542.65 343
17543.90 344
17545.15 336
17546.40 325
17547.65 317
17548.90 333
17550.15 314
17551.40 313
17552.65 333
17553.90 357
17555.15 339
17556.40 339
17557.65 336
17558.90 342
17560.15 340
17561.40 351
17562.65 343
17563.90 326
17565.15 334
17566.40 339
17567.65 334
17568.91 363
17570.16 353
17571.41 347
17572.66 357
17573.91 377
17575.16 373
17576.41 352
17577.66 366
17578.91 357
17580.16 356
17581.42 382
17582.67 384
17583.92 358
17585.17 374
17586.42 364
17587.67 371
17588.92 362
17590.17 355
17591.43 390
17592.68 355
17593.93 387
17595.18 371
17596.43 381
17597.68 388
17598.94 395
17600.19 387
17601.44 371
17602.69 383
17603.94 410
17605.20 421
17606.45 388
17607.70 387
17608.95 409
17610.20 426
17611.46 407
17612.71 401
17613.96 402
17615.21 406
17616.47 390
17617.72 402
17618.97 393
17620.22 396
17621.48 383
17622.73 402
17623.98 416
17625.23 401
17626.49 413
17627.74 421
17628.99 422
17630.25 401
17631.50 396
17632.75 413
17634.00 409
17635.26 384
17636.51 421
17637.76 412
17639.02 405
17640.27 382
17641.52 391
17642.78 380
17644.03 372
17645.28 394
17646.54 390
17647.79 383
17649.04 372
17650.30 378
17651.55 383
17652.81 354
17654.06 345
17655.31 385
17656.57 352
17657.82 342
17659.08 355
17660.33 353
17661.58 357
17662.84 339
17664.09 343
17665.35 333
17666.60 352
17667.85 313
17669.11 332
17670.36 318
17671.62 345
17672.87 322
17674.13 325
17675.38 292
17676.64 327
17677.89 297
17679.14 319
17680.40 322
17681.65 313
17682.91 302
17684.16 321
17685.42 324
17686.67 289
17687.93 307
17689.18 300
17690.44 305
17691.69 272
17692.95 284
17694.20 306
17695.46 288
17696.71 279
17697.97 285
17699.22 283
17700.48 273
17701.74 271
17702.99 306
17704.25 290
17705.50 276
17706.76 297
17708.01 289
17709.27 274
17710.53 258
17711.78 274
17713.04 273
17714.29 284
17715.55 253
17716.80 282
17718.06 281
17719.32 272
17720.57 283
17721.83 272
17723.09 270
17724.34 265
17725.60 265
17726.85 256
17728.11 255
17729.37 257
17730.62 283
17731.88 279
17733.14 260
17734.39 262
17735.65 274
17736.91 252
17738.16 261
17739.42 249
17740.68 252
17741.93 243
17743.19 259
17744.45 266
17745.70 254
17746.96 266
17748.22 260
17749.48 284
17750.73 260
17751.99 232
17753.25 257
17754.51 262
17755.76 259
17757.02 255
17758.28 250
17759.53 241
17760.79 268
17762.05 268
17763.31 263
17764.57 240
17765.82 237
17767.08 227
17768.34 245
17769.60 238
17770.85 234
17772.11 227
17773.37 245
17774.63 241
17775.89 228
17777.14 224
17778.40 248
17779.66 266
17780.92 238
17782.18 235
17783.44 246
17784.69 241
17785.95 230
17787.21 259
17788.47 234
17789.73 226
17790.99 225
17792.25 250
17793.50 214
17794.76 206
17796.02 223
17797.28 224
17798.54 237
17799.80 210
17801.06 239
17802.32 231
17803.58 229
17804.83 212
17806.09 212
17807.35 228
17808.61 228
17809.87 232
17811.13 217
17812.39 218
17813.65 208
17814.91 211
17816.17 234
17817.43 209
17818.69 194
17819.95 234
17821.21 221
17822.47 211
17823.73 191
17824.99 216
17826.25 205
17827.51 211
17828.77 210
17830.03 225
17831.29 222
17832.55 201
17833.81 196
17835.07 215
17836.33 193
17837.59 205
17838.85 223
17840.11 208
17841.37 203
17842.63 188
17843.89 226
17845.15 226
17846.41 185
17847.67 208
17848.93 216
17850.19 206
17851.45 196
17852.71 185
17853.98 219
17855.24 201
17856.50 207
17857.76 189
17859.02 202
17860.28 193
17861.54 179
17862.80 190
17864.06 208
17865.32 203
17866.59 204
17867.85 213
17869.11 207
17870.37 184
17871.63 175
17872.89 214
17874.15 185
17875.42 184
17876.68 176
17877.94 195
17879.20 193
17880.46 196
17881.73 207
17882.99 213
17884.25 207
17885.51 178
17886.77 197
17888.04 187
17889.30 199
17890.56 174
17891.82 207
17893.08 201
17894.35 178
17895.61 185
17896.87 189
17898.13 190
17899.40 181
17900.66 194
17901.92 188
17903.18 176
17904.45 192
17905.71 188
17906.97 190
17908.23 181
17909.50 195
17910.76 187
17912.02 183
17913.29 179
17914.55 200
17915.81 188
17917.07 183
17918.34 186
17919.60 191
17920.86 204
17922.13 176
17923.39 186
17924.65 195
17925.92 175
17927.18 172
17928.44 199
17929.71 185
17930.97 182
17932.24 159
17933.50 190
17934.76 189
17936.03 191
17937.29 179
17938.55 185
17939.82 176
17941.08 173
17942.35 173
17943.61 192
17944.87 193
17946.14 180
17947.40 185
17948.67 193
17949.93 155
17951.19 179
17952.46 199
17953.72 175
17954.99 170
17956.25 174
17957.52 192
17958.78 206
17960.05 179
17961.31 188
17962.58 171
17963.84 168
17965.10 176
17966.37 185
17967.63 185
17968.90 181
17970.16 184
17971.43 192
17972.69 186
17973.96 182
17975.22 180
17976.49 189
17977.76 186
17979.02 164
17980.29 190
17981.55 170
17982.82 175
17984.08 170
17985.35 180
17986.61 189
17987.88 180
17989.14 186
17990.41 173
17991.68 185
17992.94 178
17994.21 192
17995.47 187
17996.74 177
17998.00 160
17999.27 211
18000.54 192
18001.80 185
18003.07 165
18004.34 182
18005.60 213
18006.87 183
18008.13 169
18009.40 199
18010.67 176
18011.93 178
18013.20 182
18014.47 174
18015.73 178
18017.00 169
18018.27 190
18019.53 183
18020.80 178
18022.07 190
18023.33 185
18024.60 169
18025.87 160
18027.13 174
18028.40 189
18029.67 168
18030.93 177
18032.20 187
18033.47 183
18034.74 200
18036.00 196
18037.27 174
18038.54 188
18039.81 169
18041.07 165
18042.34 161
18043.61 190
18044.88 181
18046.14 181
18047.41 178
18048.68 175
18049.95 169
18051.21 176
18052.48 167
18053.75 171
18055.02 173
18056.29 194
18057.55 182
18058.82 166
18060.09 180
18061.36 172
18062.63 181
18063.90 184
18065.16 187
18066.43 184
18067.70 163
18068.97 185
18070.24 187
18071.51 176
18072.77 187
18074.04 177
18075.31 184
18076.58 176
18077.85 174
18079.12 171
18080.39 183
18081.66 184
18082.92 165
18084.19 166
18085.46 185
18086.73 201
18088.00 185
18089.27 172
18090.54 196
18091.81 202
18093.08 167
18094.35 182
18095.62 183
18096.89 177
18098.16 168
18099.42 188
18100.69 179
18101.96 165
18103.23 176
18104.50 185
18105.77 173
18107.04 160
18108.31 191
18109.58 186
18110.85 210
18112.12 159
18113.39 174
18114.66 197
18115.93 183
18117.20 181
18118.47 186
18119.74 185
18121.01 178
18122.28 198
18123.55 182
18124.82 182
18126.09 173
18127.36 204
18128.64 187
18129.91 197
18131.18 185
18132.45 176
18133.72 185
18134.99 194
18136.26 181
18137.53 175
18138.80 204
18140.07 207
18141.34 177
18142.61 192
18143.89 176
18145.16 181
18146.43 182
18147.70 190
18148.97 170
18150.24 181
18151.51 207
18152.78 177
18154.06 158
18155.33 155
18156.60 175
18157.87 190
18159.14 173
18160.41 159
18161.69 181
18162.96 177
18164.23 184
18165.50 177
18166.77 188
18168.04 193
18169.32 193
18170.59 208
18171.86 185
18173.13 178
18174.40 180
18175.68 186
18176.95 169
18178.22 153
18179.49 160
18180.77 171
18182.04 178
18183.31 158
18184.58 149
18185.86 159
18187.13 191
18188.40 183
18189.67 158
18190.95 176
18192.22 188
18193.49 179
18194.76 177
18196.04 161
18197.31 158
18198.58 190
18199.86 187
18201.13 176
18202.40 167
18203.68 190
18204.95 177
18206.22 185
18207.50 167
18208.77 192
18210.04 189
18211.32 170
18212.59 166
18213.86 176
18215.14 177
18216.41 195
18217.68 167
18218.96 191
18220.23 177
18221.51 180
18222.78 159
18224.05 173
18225.33 184
18226.60 176
18227.87 183
18229.15 172
18230.42 186
18231.70 169
18232.97 162
18234.25 172
18235.52 178
18236.79 182
18238.07 184
18239.34 162
18240.62 169
18241.89 174
18243.17 180
18244.44 175
18245.72 170
18246.99 193
18248.26 174
18249.54 179
18250.81 174
18252.09 166
18253.36 174
18254.64 169
18255.91 180
18257.19 180
18258.46 168
18259.74 170
18261.01 169
18262.29 202
18263.57 179
18264.84 166
18266.12 171
18267.39 171
18268.67 185
18269.94 170
18271.22 174
18272.49 170
18273.77 191
18275.04 187
18276.32 210
18277.60 165
18278.87 166
18280.15 165
18281.42 170
18282.70 181
18283.98 170
18285.25 171
18286.53 155
18287.80 195
18289.08 162
18290.36 167
18291.63 177
18292.91 174
18294.18 203
18295.46 171
18296.74 166
18298.01 176
18299.29 186
18300.57 187
18301.84 179
18303.12 174
18304.40 193
18305.67 178
18306.95 190
18308.23 169
18309.50 169
18310.78 157
18312.06 177
18313.34 167
18314.61 185
18315.89 180
18317.17 171
18318.44 171
18319.72 180
18321.00 172
18322.28 183
18323.55 180
18324.83 170
18326.11 155
18327.39 167
18328.66 183
18329.94 161
18331.22 181
18332.50 185
18333.77 175
18335.05 181
18336.33 184
18337.61 189
18338.88 148
18340.16 179
18341.44 172
18342.72 172
18344.00 153
18345.27 158
18346.55 169
18347.83 179
18349.11 162
18350.39 171
18351.67 167
18352.94 178
18354.22 164
18355.50 185
18356.78 171
18358.06 180
18359.34 153
18360.62 183
18361.89 188
18363.17 166
18364.45 163
18365.73 169
18367.01 171
18368.29 152
18369.57 187
18370.85 165
18372.13 186
18373.40 165
18374.68 177
18375.96 162
18377.24 165
18378.52 167
18379.80 175
18381.08 173
18382.36 153
18383.64 171
18384.92 162
18386.20 154
18387.48 163
18388.76 177
18390.04 153
18391.32 175
18392.60 162
18393.88 164
18395.16 149
18396.44 160
18397.72 174
18399.00 186
18400.28 190
18401.56 170
18402.84 167
18404.12 171
18405.40 187
18406.68 180
18407.96 197
18409.24 169
18410.52 167
18411.80 176
18413.08 179
18414.36 156
18415.64 169
18416.92 169
18418.20 169
18419.48 164
18420.76 158
18422.04 163
18423.32 154
18424.61 165
18425.89 147
18427.17 186
18428.45 153
18429.73 163
18431.01 163
18432.29 140
18433.57 161
18434.85 155
18436.14 173
18437.42 172
18438.70 151
18439.98 174
18441.26 175
18442.54 177
18443.82 156
18445.11 157
18446.39 165
18447.67 165
18448.95 195
18450.23 143
18451.51 155
18452.80 160
18454.08 161
18455.36 176
18456.64 162
18457.92 157
18459.21 164
18460.49 154
18461.77 181
18463.05 167
18464.33 152
18465.62 183
18466.90 183
18468.18 175
18469.46 151
18470.75 162
18472.03 171
18473.31 173
18474.59 172
18475.88 172
18477.16 168
18478.44 170
18479.73 175
18481.01 169
18482.29 153
18483.57 155
18484.86 184
18486.14 160
18487.42 156
18488.71 146
18489.99 171
18491.27 149
18492.56 169
18493.84 157
18495.12 152
18496.41 165
18497.69 175
18498.97 164
18500.26 152
18501.54 171
18502.82 165
18504.11 201
18505.39 173
18506.67 156
18507.96 171
18509.24 173
18510.53 167
18511.81 151
18513.09 165
18514.38 176
18515.66 179
18516.95 163
18518.23 156
18519.51 163
18520.80 162
18522.08 177
18523.37 179
18524.65 165
18525.94 145
18527.22 179
18528.51 178
18529.79 151
18531.07 163
18532.36 172
18533.64 175
18534.93 173
18536.21 156
18537.50 151
18538.78 153
18540.07 172
18541.35 172
18542.64 167
18543.92 155
18545.21 167
18546.49 175
18547.78 163
18549.06 137
18550.35 167
18551.63 161
18552.92 163
18554.20 148
18555.49 157
18556.78 181
18558.06 162
18559.35 155
18560.63 154
18561.92 166
18563.20 178
18564.49 161
18565.77 190
18567.06 181
18568.35 144
18569.63 169
18570.92 179
18572.20 166
18573.49 164
18574.78 191
18576.06 171
18577.35 180
18578.64 157
18579.92 149
18581.21 172
18582.49 161
18583.78 183
18585.07 171
18586.35 146
18587.64 144
18588.93 183
18590.21 162
18591.50 152
18592.79 149
18594.07 177
18595.36 178
18596.65 165
18597.93 151
18599.22 175
18600.51 162
18601.80 166
18603.08 165
18604.37 175
18605.66 156
18606.94 160
18608.23 183
18609.52 169
18610.81 144
18612.09 154
18613.38 178
18614.67 155
18615.96 150
18617.24 148
18618.53 173
18619.82 184
18621.11 145
18622.39 149
18623.68 141
18624.97 161
18626.26 177
18627.55 171
18628.83 150
18630.12 158
18631.41 183
18632.70 186
18633.99 156
18635.27 139
18636.56 152
18637.85 161
18639.14 158
18640.43 169
18641.72 154
18643.00 159
18644.29 163
18645.58 145
18646.87 140
18648.16 154
18649.45 151
18650.74 181
18652.02 168
18653.31 138
18654.60 145
18655.89 160
18657.18 185
18658.47 149
18659.76 140
18661.05 144
18662.34 162
18663.63 165
18664.91 138
18666.20 143
18667.49 147
18668.78 179
18670.07 171
18671.36 152
18672.65 165
18673.94 136
18675.23 162
18676.52 145
18677.81 145
18679.10 141
18680.39 147
18681.68 164
18682.97 138
18684.26 132
18685.55 149
18686.84 140
18688.13 155
18689.42 155
18690.71 150
18692.00 149
18693.29 153
18694.58 156
18695.87 160
18697.16 135
18698.45 140
18699.74 155
18701.03 159
18702.32 129
18703.61 120
18704.90 151
18706.19 147
18707.48 149
18708.78 148
18710.07 161
18711.36 136
18712.65 158
18713.94 156
18715.23 155
18716.52 130
18717.81 151
18719.10 165
18720.39 152
18721.69 149
18722.98 128
18724.27 160
18725.56 165
18726.85 141
18728.14 141
18729.43 137
18730.72 155
18732.02 138
18733.31 141
18734.60 141
18735.89 156
18737.18 147
18738.47 167
18739.77 130
18741.06 130
18742.35 131
18743.64 159
18744.93 151
18746.23 158
18747.52 141
18748.81 166
18750.10 160
18751.39 140
18752.69 143
18753.98 137
18755.27 157
18756.56 148
18757.86 171
18759.15 141
18760.44 148
18761.73 134
18763.03 168
18764.32 152
18765.61 145
18766.90 134
18768.20 160
18769.49 137
18770.78 147
18772.08 140
18773.37 149
18774.66 146
18775.96 155
18777.25 141
18778.54 154
18779.83 144
18781.13 142
18782.42 141
18783.71 119
18785.01 157
18786.30 151
18787.59 149
18788.89 115
18790.18 145
18791.48 151
18792.77 133
18794.06 130
18795.36 156
18796.65 149
18797.94 142
18799.24 129
18800.53 125
18801.83 151
18803.12 133
18804.41 134
18805.71 138
18807.00 131
18808.30 129
18809.59 130
18810.88 149
18812.18 138
18813.47 134
18814.77 155
18816.06 145
18817.36 137
18818.65 138
18819.95 135
18821.24 143
18822.54 147
18823.83 137
18825.12 149
18826.42 138
18827.71 135
18829.01 141
18830.30 121
18831.60 132
18832.89 127
18834.19 149
18835.48 143
18836.78 140
18838.07 126
18839.37 132
18840.67 154
18841.96 129
18843.26 144
18844.55 128
18845.85 145
18847.14 126
18848.44 151
18849.73 136
18851.03 138
18852.33 129
18853.62 145
18854.92 133
18856.21 136
18857.51 140
18858.80 142
18860.10 154
18861.40 147
18862.69 142
18863.99 131
18865.28 149
18866.58 142
18867.88 138
18869.17 136
18870.47 143
18871.77 139
18873.06 150
18874.36 139
18875.66 144
18876.95 132
18878.25 133
18879.55 131
18880.84 143
18882.14 141
18883.44 120
18884.73 148
18886.03 134
18887.33 141
18888.62 139
18889.92 140
18891.22 140
18892.51 129
18893.81 131
18895.11 132
18896.41 151
18897.70 145
18899.00 135
18900.30 111
18901.59 130
18902.89 144
18904.19 131
18905.49 133
18906.78 137
18908.08 147
18909.38 142
18910.68 146
18911.98 139
18913.27 116
18914.57 157
18915.87 120
18917.17 141
18918.46 142
18919.76 141
18921.06 160
18922.36 142
18923.66 153
18924.96 135
18926.25 155
18927.55 132
18928.85 154
18930.15 135
18931.45 138
18932.75 128
18934.04 135
18935.34 122
18936.64 119
18937.94 125
18939.24 120
18940.54 136
18941.84 139
18943.13 134
18944.43 136
18945.73 127
18947.03 141
18948.33 132
18949.63 139
18950.93 122
18952.23 128
18953.53 134
18954.83 128
18956.13 144
18957.42 120
18958.72 120
18960.02 127
18961.32 132
18962.62 136
18963.92 132
18965.22 128
18966.52 125
18967.82 137
18969.12 138
18970.42 154
18971.72 133
18973.02 147
18974.32 147
18975.62 121
18976.92 133
18978.22 125
18979.52 150
18980.82 114
18982.12 123
18983.42 114
18984.72 124
18986.02 152
18987.32 118
18988.62 142
18989.92 139
18991.22 150
18992.52 146
18993.82 121
18995.12 134
18996.42 142
18997.73 145
18999.03 129
19000.33 134
19001.63 132
19002.93 133
19004.23 145
19005.53 119
19006.83 128
19008.13 131
19009.43 128
19010.73 126
19012.04 133
19013.34 109
19014.64 147
19015.94 132
19017.24 153
19018.54 137
19019.84 126
19021.15 146
19022.45 123
19023.75 144
19025.05 133
19026.35 122
19027.65 138
19028.96 144
19030.26 118
19031.56 144
19032.86 145
19034.16 147
19035.47 121
19036.77 135
19038.07 137
19039.37 124
19040.67 143
19041.98 132
19043.28 128
19044.58 121
19045.88 136
19047.18 148
19048.49 118
19049.79 125
19051.09 146
19052.39 130
19053.70 149
19055.00 122
19056.30 121
19057.61 131
19058.91 146
19060.21 133
19061.51 123
19062.82 133
19064.12 135
19065.42 142
19066.73 129
19068.03 139
19069.33 137
19070.64 121
19071.94 129
19073.24 144
19074.55 128
19075.85 137
19077.15 134
19078.46 149
19079.76 148
19081.06 120
19082.37 131
19083.67 148
19084.97 121
19086.28 143
19087.58 127
19088.89 134
19090.19 168
19091.49 138
19092.80 149
19094.10 139
19095.40 150
19096.71 149
19098.01 131
19099.32 144
19100.62 131
19101.93 155
19103.23 139
19104.53 148
19105.84 128
19107.14 141
19108.45 142
19109.75 152
19111.06 120
19112.36 132
19113.67 152
19114.97 128
19116.28 124
19117.58 124
19118.89 125
19120.19 134
19121.49 139
19122.80 138
19124.10 134
19125.41 137
19126.72 128
19128.02 141
19129.33 137
19130.63 141
19131.94 149
19133.24 141
19134.55 144
19135.85 129
19137.16 146
19138.46 151
19139.77 140
19141.07 157
19142.38 141
19143.69 162
19144.99 140
19146.30 163
19147.60 143
19148.91 126
19150.21 133
19151.52 148
19152.83 158
19154.13 150
19155.44 126
19156.75 131
19158.05 148
19159.36 135
19160.66 130
19161.97 130
19163.28 126
19164.58 147
19165.89 135
19167.20 135
19168.50 121
19169.81 141
19171.12 146
19172.42 144
19173.73 126
19175.04 123
19176.34 127
19177.65 121
19178.96 138
19180.26 138
19181.57 128
19182.88 135
19184.18 138
19185.49 140
19186.80 139
19188.11 131
19189.41 131
19190.72 141
19192.03 119
19193.33 115
19194.64 127
19195.95 155
19197.26 141
19198.56 121
19199.87 132
19201.18 139
19202.49 111
19203.80 128
19205.10 134
19206.41 135
19207.72 135
19209.03 144
19210.34 133
19211.64 129
19212.95 138
19214.26 121
19215.57 152
19216.88 124
19218.18 144
19219.49 144
19220.80 132
19222.11 127
19223.42 129
19224.73 127
19226.03 153
19227.34 140
19228.65 123
19229.96 127
19231.27 124
19232.58 150
19233.89 128
19235.19 124
19236.50 126
19237.81 128
19239.12 146
19240.43 127
19241.74 129
19243.05 146
19244.36 129
19245.67 122
19246.98 116
19248.29 133
19249.59 144
19250.90 119
19252.21 129
19253.52 123
19254.83 127
19256.14 134
19257.45 135
19258.76 129
19260.07 142
19261.38 120
19262.69 131
19264.00 132
19265.31 132
19266.62 130
19267.93 138
19269.24 131
19270.55 128
19271.86 127
19273.17 131
19274.48 134
19275.79 111
19277.10 106
19278.41 131
19279.72 121
19281.03 128
19282.34 122
19283.65 116
19284.96 133
19286.27 131
19287.58 147
19288.89 129
19290.21 119
19291.52 125
19292.83 137
19294.14 132
19295.45 117
19296.76 136
19298.07 146
19299.38 120
19300.69 113
19302.00 117
19303.31 124
19304.63 132
19305.94 134
19307.25 130
19308.56 127
19309.87 127
19311.18 146
19312.49 147
19313.81 121
19315.12 109
19316.43 126
19317.74 128
19319.05 121
19320.36 114
19321.68 136
19322.99 138
19324.30 125
19325.61 123
19326.92 131
19328.23 128
19329.55 118
19330.86 141
19332.17 128
19333.48 118
19334.80 123
19336.11 125
19337.42 135
19338.73 126
19340.04 122
19341.36 150
19342.67 126
19343.98 116
19345.29 132
19346.61 146
19347.92 132
19349.23 111
19350.55 136
19351.86 132
19353.17 135
19354.48 125
19355.80 130
19357.11 117
19358.42 127
19359.74 128
19361.05 133
19362.36 118
19363.68 124
19364.99 137
19366.30 137
19367.62 122
19368.93 122
19370.24 128
19371.56 143
19372.87 120
19374.18 127
19375.50 132
19376.81 121
19378.12 126
19379.44 122
19380.75 123
19382.06 108
19383.38 125
19384.69 132
19386.01 129
19387.32 123
19388.63 128
19389.95 140
19391.26 120
19392.58 126
19393.89 122
19395.21 147
19396.52 119
19397.83 116
19399.15 145
19400.46 128
19401.78 137
19403.09 116
19404.41 141
19405.72 134
19407.04 133
19408.35 134
19409.66 120
19410.98 127
19412.29 126
19413.61 128
19414.92 119
19416.24 138
19417.55 102
19418.87 134
19420.18 136
19421.50 131
19422.81 120
19424.13 128
19425.45 131
19426.76 124
19428.08 116
19429.39 126
19430.71 130
19432.02 134
19433.34 135
19434.65 125
19435.97 119
19437.28 131
19438.60 136
19439.92 126
19441.23 120
19442.55 121
19443.86 132
19445.18 131
19446.50 123
19447.81 115
19449.13 123
19450.44 133
19451.76 136
19453.08 118
19454.39 119
19455.71 127
19457.03 131
19458.34 134
19459.66 128
19460.97 132
19462.29 123
19463.61 139
19464.92 130
19466.24 113
19467.56 114
19468.87 131
19470.19 127
19471.51 122
19472.83 119
19474.14 129
19475.46 130
19476.78 109
19478.09 108
19479.41 126
19480.73 134
19482.04 124
19483.36 127
19484.68 105
19486.00 128
19487.31 119
19488.63 127
19489.95 119
19491.27 115
19492.58 137
19493.90 136
19495.22 122
19496.54 114
19497.85 117
19499.17 120
19500.49 149
19501.81 123
19503.13 134
19504.44 118
19505.76 134
19507.08 128
19508.40 122
19509.72 123
19511.03 111
19512.35 138
19513.67 135
19514.99 122
19516.31 107
19517.63 127
19518.94 137
19520.26 144
19521.58 131
19522.90 107
19524.22 120
19525.54 130
19526.86 130
19528.18 134
19529.49 124
19530.81 126
19532.13 134
19533.45 134
19534.77 111
19536.09 116
19537.41 116
19538.73 129
19540.05 125
19541.37 111
19542.68 124
19544.00 115
19545.32 128
19546.64 135
19547.96 108
19549.28 123
19550.60 138
19551.92 144
19553.24 121
19554.56 132
19555.88 115
19557.20 126
19558.52 126
19559.84 124
19561.16 114
19562.48 127
19563.80 140
19565.12 144
19566.44 137
19567.76 121
19569.08 143
19570.40 123
19571.72 127
19573.04 128
19574.36 103
19575.68 144
19577.00 135
19578.32 120
19579.64 125
19580.96 124
19582.28 136
19583.60 121
19584.92 133
19586.24 141
19587.57 136
19588.89 130
19590.21 128
19591.53 123
19592.85 112
19594.17 132
19595.49 142
19596.81 117
19598.13 118
19599.45 133
19600.78 134
19602.10 133
19603.42 123
19604.74 125
19606.06 134
19607.38 134
19608.70 126
19610.03 121
19611.35 124
19612.67 125
19613.99 137
19615.31 150
19616.63 138
19617.96 117
19619.28 124
19620.60 140
19621.92 134
19623.24 118
19624.57 139
19625.89 151
19627.21 166
19628.53 132
19629.85 124
19631.18 124
19632.50 134
19633.82 145
19635.14 130
19636.47 122
19637.79 123
19639.11 125
19640.43 133
19641.76 145
19643.08 123
19644.40 136
19645.72 134
19647.05 138
19648.37 128
19649.69 97
19651.02 138
19652.34 139
19653.66 153
19654.98 129
19656.31 122
19657.63 127
19658.95 143
19660.28 130
19661.60 113
19662.92 97
19664.25 147
19665.57 169
19666.89 125
19668.22 105
19669.54 124
19670.86 138
19672.19 131
19673.51 116
19674.84 128
19676.16 122
19677.48 133
19678.81 141
19680.13 119
19681.45 123
19682.78 125
19684.10 147
19685.43 144
19686.75 113
19688.08 104
19689.40 139
19690.72 155
19692.05 114
19693.37 102
19694.70 116
19696.02 133
19697.35 130
19698.67 131
19699.99 120
19701.32 118
19702.64 136
19703.97 135
19705.29 111
19706.62 103
19707.94 127
19709.27 157
19710.59 125
19711.92 125
19713.24 129
19714.57 142
19715.89 124
19717.22 129
19718.54 118
19719.87 118
19721.19 136
19722.52 120
19723.84 131
19725.17 133
19726.50 130
19727.82 127
19729.15 153
19730.47 128
19731.80 132
19733.12 128
19734.45 147
19735.77 133
19737.10 116
19738.43 112
19739.75 120
19741.08 125
19742.40 113
19743.73 130
19745.06 129
19746.38 119
19747.71 122
19749.03 119
19750.36 121
19751.69 119
19753.01 122
19754.34 138
19755.67 109
19756.99 109
19758.32 125
19759.65 141
19760.97 126
19762.30 114
19763.63 151
19764.95 126
19766.28 143
19767.61 126
19768.93 122
19770.26 115
19771.59 119
19772.91 135
19774.24 124
19775.57 112
19776.90 134
19778.22 135
19779.55 137
19780.88 131
19782.20 138
19783.53 150
19784.86 134
19786.19 127
19787.51 124
19788.84 136
19790.17 135
19791.50 125
19792.83 129
19794.15 153
19795.48 111
19796.81 132
19798.14 152
19799.46 130
19800.79 115
19802.12 129
19803.45 145
19804.78 143
19806.10 117
19807.43 121
19808.76 130
19810.09 139
19811.42 130
19812.75 117
19814.07 130
19815.40 137
19816.73 129
19818.06 135
19819.39 140
19820.72 127
19822.05 145
19823.37 138
19824.70 145
19826.03 131
19827.36 112
19828.69 134
19830.02 143
19831.35 132
19832.68 121
19834.01 142
19835.33 138
19836.66 128
19837.99 135
19839.32 117
19840.65 136
19841.98 132
19843.31 135
19844.64 121
19845.97 112
19847.30 124
19848.63 137
19849.96 113
19851.29 119
19852.62 123
19853.95 138
19855.28 134
19856.61 138
19857.94 132
19859.27 121
19860.60 132
19861.93 107
19863.26 133
19864.59 123
19865.92 144
19867.25 133
19868.58 150
19869.91 124
19871.24 110
19872.57 142
19873.90 128
19875.23 126
19876.56 134
19877.89 129
19879.22 139
19880.55 137
19881.88 119
19883.21 140
19884.54 121
19885.87 160
19887.21 135
19888.54 135
19889.87 117
19891.20 133
19892.53 144
19893.86 142
19895.19 132
19896.52 124
19897.85 128
19899.18 129
19900.52 129
19901.85 137
19903.18 138
19904.51 130
19905.84 148
19907.17 132
19908.50 121
19909.84 121
19911.17 135
19912.50 125
19913.83 116
19915.16 119
19916.50 119
19917.83 143
19919.16 135
19920.49 119
19921.82 135
19923.16 135
19924.49 130
19925.82 145
19927.15 128
19928.48 124
19929.82 115
19931.15 149
19932.48 125
19933.81 124
19935.15 136
19936.48 122
19937.81 152
19939.14 145
19940.48 119
19941.81 131
19943.14 146
19944.47 139
19945.81 123
19947.14 123
19948.47 144
19949.81 132
19951.14 140
19952.47 123
19953.81 121
19955.14 127
19956.47 135
19957.80 147
19959.14 119
19960.47 123
19961.80 123
19963.14 135
19964.47 128
19965.80 136
19967.14 144
19968.47 130
19969.81 133
19971.14 129
19972.47 129
19973.81 142
19975.14 148
19976.47 162
19977.81 138
19979.14 140
19980.48 131
19981.81 137
19983.14 130
19984.48 133
19985.81 139
19987.15 120
19988.48 124
19989.82 141
19991.15 125
19992.48 133
19993.82 137
19995.15 150
19996.49 131
19997.82 154
19999.16 133
20000.49 127
20001.83 136
20003.16 141
20004.50 141
20005.83 139
20007.17 154
20008.50 132
20009.84 138
20011.17 129
20012.51 140
20013.84 135
20015.18 135
20016.51 142
20017.85 129
20019.18 143
20020.52 138
20021.85 140
20023.19 132
20024.52 121
20025.86 127
20027.19 125
20028.53 127
20029.86 144
20031.20 131
20032.54 132
20033.87 146
20035.21 123
20036.54 132
20037.88 133
20039.22 140
20040.55 143
20041.89 122
20043.22 153
20044.56 154
20045.90 127
20047.23 129
20048.57 157
20049.90 156
20051.24 138
20052.58 135
20053.91 135
20055.25 146
20056.59 140
20057.92 149
20059.26 132
20060.60 120
20061.93 126
20063.27 139
20064.61 129
20065.94 125
20067.28 146
20068.62 136
20069.95 134
20071.29 141
20072.63 140
20073.97 156
20075.30 147
20076.64 142
20077.98 141
20079.31 115
20080.65 146
20081.99 137
20083.33 141
20084.66 129
20086.00 142
20087.34 142
20088.68 138
20090.01 125
20091.35 131
20092.69 141
20094.03 130
20095.37 128
20096.70 135
20098.04 148
20099.38 139
20100.72 149
20102.06 135
20103.39 137
20104.73 139
20106.07 135
20107.41 148
20108.75 132
20110.08 133
20111.42 141
20112.76 125
20114.10 128
20115.44 136
20116.78 148
20118.12 138
20119.45 145
20120.79 153
20122.13 137
20123.47 145
20124.81 131
20126.15 158
20127.49 151
