# Supplementary material for: MALDI-TOF MS typing enables the classification of brewing yeasts of the genus Saccharomyces to major beer styles
Source: PLoS One. 2017 Aug 9;12(8):e0181694. doi: 10.1371/journal.pone.0181694 (PMC5549903; doi:10.1371/journal.pone.0181694)
Supplement: S9 File — The directory includes 90 raw files and was zipped to “.zip”; the folder has three strains with 30 spectra per strain; S1 Text explains the raw files with an example and Table 1 represents the yeast strains used within the experiment. (ZIP) [file pone.0181694.s012.zip › 25-27/30284-8J5-Lag-Lag-Lag-YPG-18h-E-E_2016-09-21_4_0_E5_1.dat]

1999.90 776
2000.32 814
2000.75 917
2001.17 888
2001.59 881
2002.01 824
2002.43 856
2002.86 841
2003.28 802
2003.70 829
2004.12 758
2004.54 812
2004.97 740
2005.39 805
2005.81 836
2006.23 762
2006.66 806
2007.08 879
2007.50 847
2007.92 888
2008.35 820
2008.77 886
2009.19 766
2009.61 734
2010.04 751
2010.46 771
2010.88 794
2011.31 822
2011.73 804
2012.15 802
2012.57 806
2013.00 724
2013.42 718
2013.84 767
2014.27 762
2014.69 819
2015.11 819
2015.54 795
2015.96 767
2016.38 825
2016.81 864
2017.23 828
2017.65 850
2018.08 864
2018.50 849
2018.93 791
2019.35 811
2019.77 809
2020.20 851
2020.62 836
2021.04 836
2021.47 835
2021.89 833
2022.32 875
2022.74 791
2023.17 813
2023.59 781
2024.01 762
2024.44 771
2024.86 816
2025.29 792
2025.71 766
2026.14 760
2026.56 784
2026.98 753
2027.41 721
2027.83 732
2028.26 756
2028.68 716
2029.11 770
2029.53 785
2029.96 721
2030.38 738
2030.81 781
2031.23 780
2031.66 764
2032.08 744
2032.51 770
2032.93 754
2033.36 736
2033.78 742
2034.21 782
2034.63 755
2035.06 781
2035.49 807
2035.91 756
2036.34 763
2036.76 802
2037.19 770
2037.61 780
2038.04 785
2038.47 801
2038.89 796
2039.32 823
2039.74 828
2040.17 800
2040.59 822
2041.02 820
2041.45 796
2041.87 807
2042.30 859
2042.73 800
2043.15 798
2043.58 770
2044.00 802
2044.43 782
2044.86 786
2045.28 762
2045.71 789
2046.14 806
2046.56 826
2046.99 785
2047.42 758
2047.84 786
2048.27 819
2048.70 862
2049.12 781
2049.55 792
2049.98 805
2050.40 835
2050.83 757
2051.26 765
2051.69 777
2052.11 811
2052.54 821
2052.97 782
2053.40 744
2053.82 784
2054.25 809
2054.68 765
2055.10 744
2055.53 801
2055.96 807
2056.39 848
2056.82 850
2057.24 799
2057.67 804
2058.10 869
2058.53 878
2058.95 896
2059.38 861
2059.81 922
2060.24 873
2060.67 886
2061.09 830
2061.52 847
2061.95 864
2062.38 847
2062.81 820
2063.24 779
2063.66 825
2064.09 844
2064.52 843
2064.95 852
2065.38 875
2065.81 924
2066.24 908
2066.66 910
2067.09 933
2067.52 925
2067.95 841
2068.38 773
2068.81 868
2069.24 886
2069.67 857
2070.10 850
2070.52 882
2070.95 802
2071.38 821
2071.81 794
2072.24 819
2072.67 782
2073.10 771
2073.53 813
2073.96 857
2074.39 809
2074.82 822
2075.25 861
2075.68 827
2076.11 835
2076.54 868
2076.97 805
2077.40 779
2077.83 852
2078.26 836
2078.69 843
2079.12 852
2079.55 839
2079.98 872
2080.41 866
2080.84 815
2081.27 861
2081.70 819
2082.13 788
2082.56 807
2082.99 781
2083.42 829
2083.85 837
2084.28 798
2084.71 795
2085.14 773
2085.57 739
2086.00 747
2086.43 720
2086.86 749
2087.29 749
2087.73 847
2088.16 800
2088.59 763
2089.02 778
2089.45 826
2089.88 841
2090.31 782
2090.74 810
2091.17 827
2091.61 823
2092.04 799
2092.47 873
2092.90 782
2093.33 792
2093.76 749
2094.19 744
2094.63 754
2095.06 756
2095.49 782
2095.92 801
2096.35 759
2096.78 749
2097.22 750
2097.65 763
2098.08 775
2098.51 813
2098.94 738
2099.38 739
2099.81 748
2100.24 757
2100.67 756
2101.11 756
2101.54 772
2101.97 803
2102.40 760
2102.83 763
2103.27 715
2103.70 725
2104.13 780
2104.56 768
2105.00 747
2105.43 748
2105.86 785
2106.30 787
2106.73 768
2107.16 816
2107.59 835
2108.03 793
2108.46 761
2108.89 802
2109.33 804
2109.76 842
2110.19 809
2110.63 812
2111.06 744
2111.49 697
2111.93 705
2112.36 735
2112.79 734
2113.23 743
2113.66 749
2114.09 799
2114.53 721
2114.96 772
2115.40 786
2115.83 801
2116.26 752
2116.70 723
2117.13 719
2117.56 760
2118.00 794
2118.43 768
2118.87 808
2119.30 774
2119.73 794
2120.17 754
2120.60 769
2121.04 807
2121.47 767
2121.91 783
2122.34 767
2122.78 811
2123.21 819
2123.64 792
2124.08 765
2124.51 767
2124.95 844
2125.38 814
2125.82 744
2126.25 817
2126.69 807
2127.12 738
2127.56 832
2127.99 810
2128.43 770
2128.86 801
2129.30 805
2129.73 838
2130.17 868
2130.60 910
2131.04 867
2131.47 872
2131.91 868
2132.35 899
2132.78 842
2133.22 848
2133.65 910
2134.09 844
2134.52 866
2134.96 796
2135.40 861
2135.83 815
2136.27 806
2136.70 807
2137.14 812
2137.57 792
2138.01 812
2138.45 849
2138.88 762
2139.32 806
2139.76 813
2140.19 823
2140.63 789
2141.06 795
2141.50 782
2141.94 772
2142.37 784
2142.81 778
2143.25 763
2143.68 755
2144.12 764
2144.56 776
2144.99 747
2145.43 788
2145.87 749
2146.30 753
2146.74 817
2147.18 823
2147.62 808
2148.05 813
2148.49 856
2148.93 933
2149.36 956
2149.80 962
2150.24 969
2150.68 954
2151.11 936
2151.55 962
2151.99 928
2152.43 913
2152.86 916
2153.30 820
2153.74 849
2154.18 856
2154.61 841
2155.05 840
2155.49 829
2155.93 860
2156.37 830
2156.80 873
2157.24 836
2157.68 842
2158.12 854
2158.56 860
2158.99 825
2159.43 800
2159.87 826
2160.31 807
2160.75 781
2161.19 816
2161.62 824
2162.06 781
2162.50 815
2162.94 808
2163.38 814
2163.82 825
2164.26 908
2164.69 858
2165.13 867
2165.57 859
2166.01 831
2166.45 876
2166.89 879
2167.33 876
2167.77 864
2168.21 835
2168.65 824
2169.08 832
2169.52 833
2169.96 886
2170.40 847
2170.84 813
2171.28 842
2171.72 920
2172.16 913
2172.60 877
2173.04 884
2173.48 900
2173.92 862
2174.36 863
2174.80 883
2175.24 904
2175.68 961
2176.12 947
2176.56 976
2177.00 945
2177.44 896
2177.88 900
2178.32 912
2178.76 923
2179.20 881
2179.64 904
2180.08 827
2180.52 869
2180.96 872
2181.40 850
2181.84 857
2182.28 878
2182.72 835
2183.16 806
2183.60 754
2184.04 750
2184.48 795
2184.93 768
2185.37 765
2185.81 802
2186.25 812
2186.69 876
2187.13 871
2187.57 801
2188.01 858
2188.45 855
2188.89 854
2189.34 875
2189.78 860
2190.22 839
2190.66 822
2191.10 855
2191.54 816
2191.98 788
2192.43 841
2192.87 861
2193.31 814
2193.75 831
2194.19 880
2194.63 909
2195.08 902
2195.52 837
2195.96 874
2196.40 829
2196.84 833
2197.29 886
2197.73 879
2198.17 828
2198.61 858
2199.06 847
2199.50 814
2199.94 831
2200.38 817
2200.82 810
2201.27 826
2201.71 806
2202.15 803
2202.59 775
2203.04 823
2203.48 762
2203.92 804
2204.37 818
2204.81 857
2205.25 874
2205.69 863
2206.14 853
2206.58 885
2207.02 895
2207.47 861
2207.91 828
2208.35 857
2208.80 862
2209.24 897
2209.68 870
2210.13 907
2210.57 912
2211.01 873
2211.46 886
2211.90 855
2212.34 844
2212.79 864
2213.23 853
2213.67 820
2214.12 840
2214.56 844
2215.01 847
2215.45 880
2215.89 879
2216.34 796
2216.78 855
2217.23 873
2217.67 810
2218.11 802
2218.56 832
2219.00 833
2219.45 830
2219.89 831
2220.34 840
2220.78 873
2221.22 862
2221.67 874
2222.11 898
2222.56 835
2223.00 914
2223.45 940
2223.89 920
2224.34 928
2224.78 913
2225.23 931
2225.67 915
2226.12 896
2226.56 911
2227.01 916
2227.45 881
2227.90 896
2228.34 927
2228.79 896
2229.23 893
2229.68 964
2230.12 931
2230.57 892
2231.01 890
2231.46 892
2231.90 898
2232.35 923
2232.80 930
2233.24 950
2233.69 928
2234.13 936
2234.58 848
2235.02 873
2235.47 975
2235.92 941
2236.36 889
2236.81 878
2237.25 845
2237.70 871
2238.15 923
2238.59 828
2239.04 835
2239.49 852
2239.93 861
2240.38 863
2240.82 794
2241.27 782
2241.72 827
2242.16 835
2242.61 822
2243.06 837
2243.50 844
2243.95 829
2244.40 769
2244.84 841
2245.29 822
2245.74 766
2246.19 779
2246.63 804
2247.08 776
2247.53 778
2247.97 814
2248.42 805
2248.87 773
2249.32 757
2249.76 810
2250.21 830
2250.66 770
2251.10 799
2251.55 794
2252.00 823
2252.45 830
2252.89 830
2253.34 871
2253.79 832
2254.24 812
2254.69 813
2255.13 816
2255.58 790
2256.03 801
2256.48 773
2256.93 802
2257.37 797
2257.82 806
2258.27 822
2258.72 786
2259.17 825
2259.61 854
2260.06 855
2260.51 861
2260.96 874
2261.41 908
2261.86 916
2262.31 869
2262.75 904
2263.20 898
2263.65 921
2264.10 916
2264.55 863
2265.00 896
2265.45 920
2265.90 823
2266.34 821
2266.79 839
2267.24 853
2267.69 875
2268.14 797
2268.59 848
2269.04 895
2269.49 893
2269.94 894
2270.39 909
2270.84 891
2271.29 883
2271.74 916
2272.18 900
2272.63 950
2273.08 931
2273.53 948
2273.98 1042
2274.43 1058
2274.88 1061
2275.33 1110
2275.78 1132
2276.23 1114
2276.68 1198
2277.13 1249
2277.58 1210
2278.03 1221
2278.48 1121
2278.93 1091
2279.38 1018
2279.83 975
2280.28 955
2280.73 967
2281.19 934
2281.64 918
2282.09 874
2282.54 912
2282.99 873
2283.44 860
2283.89 914
2284.34 850
2284.79 831
2285.24 856
2285.69 874
2286.14 852
2286.59 820
2287.04 861
2287.50 913
2287.95 913
2288.40 913
2288.85 818
2289.30 909
2289.75 953
2290.20 949
2290.65 989
2291.11 1018
2291.56 1052
2292.01 1076
2292.46 1043
2292.91 1069
2293.36 1031
2293.82 1040
2294.27 1038
2294.72 1082
2295.17 1040
2295.62 925
2296.07 948
2296.53 947
2296.98 930
2297.43 891
2297.88 897
2298.33 873
2298.79 893
2299.24 930
2299.69 914
2300.14 825
2300.60 801
2301.05 809
2301.50 783
2301.95 798
2302.41 815
2302.86 853
2303.31 791
2303.76 808
2304.22 839
2304.67 792
2305.12 867
2305.57 851
2306.03 879
2306.48 846
2306.93 838
2307.39 794
2307.84 824
2308.29 878
2308.75 899
2309.20 943
2309.65 936
2310.11 923
2310.56 916
2311.01 917
2311.47 895
2311.92 890
2312.37 925
2312.83 902
2313.28 910
2313.73 879
2314.19 801
2314.64 822
2315.09 821
2315.55 910
2316.00 899
2316.46 864
2316.91 836
2317.36 809
2317.82 836
2318.27 809
2318.73 836
2319.18 846
2319.63 886
2320.09 840
2320.54 886
2321.00 891
2321.45 877
2321.91 891
2322.36 931
2322.82 907
2323.27 868
2323.72 867
2324.18 968
2324.63 964
2325.09 917
2325.54 1021
2326.00 1004
2326.45 986
2326.91 922
2327.36 903
2327.82 931
2328.27 899
2328.73 818
2329.18 795
2329.64 801
2330.09 865
2330.55 897
2331.00 800
2331.46 799
2331.92 859
2332.37 806
2332.83 754
2333.28 824
2333.74 887
2334.19 903
2334.65 825
2335.10 804
2335.56 814
2336.02 816
2336.47 835
2336.93 866
2337.38 860
2337.84 813
2338.30 822
2338.75 898
2339.21 874
2339.66 896
2340.12 870
2340.58 902
2341.03 854
2341.49 862
2341.95 919
2342.40 879
2342.86 872
2343.32 870
2343.77 936
2344.23 884
2344.68 853
2345.14 858
2345.60 944
2346.06 895
2346.51 857
2346.97 932
2347.43 922
2347.88 924
2348.34 912
2348.80 886
2349.25 924
2349.71 885
2350.17 900
2350.63 885
2351.08 861
2351.54 869
2352.00 919
2352.46 900
2352.91 831
2353.37 887
2353.83 857
2354.29 843
2354.74 810
2355.20 813
2355.66 804
2356.12 836
2356.57 773
2357.03 780
2357.49 772
2357.95 864
2358.41 887
2358.86 857
2359.32 914
2359.78 929
2360.24 912
2360.70 885
2361.15 909
2361.61 924
2362.07 883
2362.53 927
2362.99 903
2363.45 876
2363.91 943
2364.36 967
2364.82 948
2365.28 963
2365.74 919
2366.20 923
2366.66 910
2367.12 918
2367.57 958
2368.03 947
2368.49 909
2368.95 902
2369.41 882
2369.87 869
2370.33 854
2370.79 870
2371.25 825
2371.71 838
2372.17 868
2372.63 812
2373.09 813
2373.54 827
2374.00 827
2374.46 870
2374.92 850
2375.38 903
2375.84 892
2376.30 910
2376.76 898
2377.22 863
2377.68 870
2378.14 941
2378.60 968
2379.06 915
2379.52 859
2379.98 875
2380.44 879
2380.90 812
2381.36 861
2381.82 874
2382.28 848
2382.74 859
2383.20 893
2383.66 868
2384.12 881
2384.59 845
2385.05 785
2385.51 811
2385.97 810
2386.43 870
2386.89 892
2387.35 881
2387.81 854
2388.27 809
2388.73 847
2389.19 861
2389.65 933
2390.12 858
2390.58 896
2391.04 902
2391.50 906
2391.96 870
2392.42 908
2392.88 864
2393.34 837
2393.81 823
2394.27 848
2394.73 878
2395.19 882
2395.65 835
2396.11 817
2396.57 810
2397.04 852
2397.50 875
2397.96 897
2398.42 842
2398.88 814
2399.35 857
2399.81 830
2400.27 888
2400.73 919
2401.19 886
2401.66 868
2402.12 903
2402.58 872
2403.04 821
2403.51 841
2403.97 850
2404.43 867
2404.89 831
2405.36 882
2405.82 860
2406.28 821
2406.74 769
2407.21 770
2407.67 785
2408.13 788
2408.59 744
2409.06 735
2409.52 760
2409.98 730
2410.45 793
2410.91 801
2411.37 769
2411.84 777
2412.30 773
2412.76 805
2413.23 819
2413.69 822
2414.15 756
2414.62 791
2415.08 806
2415.54 833
2416.01 819
2416.47 835
2416.93 879
2417.40 855
2417.86 845
2418.32 817
2418.79 888
2419.25 910
2419.72 851
2420.18 869
2420.64 910
2421.11 910
2421.57 897
2422.04 897
2422.50 904
2422.96 851
2423.43 878
2423.89 969
2424.36 928
2424.82 917
2425.29 860
2425.75 880
2426.22 854
2426.68 864
2427.15 773
2427.61 814
2428.07 822
2428.54 795
2429.00 800
2429.47 793
2429.93 838
2430.40 872
2430.86 849
2431.33 807
2431.79 818
2432.26 830
2432.72 789
2433.19 801
2433.65 834
2434.12 826
2434.59 860
2435.05 824
2435.52 865
2435.98 927
2436.45 902
2436.91 923
2437.38 907
2437.84 891
2438.31 935
2438.78 964
2439.24 1013
2439.71 919
2440.17 921
2440.64 912
2441.10 944
2441.57 907
2442.04 934
2442.50 921
2442.97 965
2443.44 896
2443.90 891
2444.37 891
2444.83 936
2445.30 839
2445.77 822
2446.23 777
2446.70 869
2447.17 853
2447.63 750
2448.10 771
2448.57 754
2449.03 806
2449.50 803
2449.97 774
2450.43 783
2450.90 804
2451.37 776
2451.83 749
2452.30 823
2452.77 786
2453.24 734
2453.70 792
2454.17 810
2454.64 750
2455.10 768
2455.57 785
2456.04 801
2456.51 794
2456.97 774
2457.44 798
2457.91 798
2458.38 772
2458.84 823
2459.31 818
2459.78 806
2460.25 779
2460.72 771
2461.18 807
2461.65 790
2462.12 763
2462.59 825
2463.06 824
2463.52 799
2463.99 797
2464.46 811
2464.93 831
2465.40 866
2465.86 743
2466.33 803
2466.80 803
2467.27 855
2467.74 852
2468.21 872
2468.68 896
2469.14 828
2469.61 865
2470.08 824
2470.55 847
2471.02 813
2471.49 816
2471.96 791
2472.43 789
2472.90 817
2473.36 824
2473.83 818
2474.30 797
2474.77 854
2475.24 850
2475.71 799
2476.18 764
2476.65 775
2477.12 851
2477.59 916
2478.06 846
2478.53 824
2479.00 876
2479.47 860
2479.94 836
2480.41 885
2480.87 839
2481.34 824
2481.81 784
2482.28 862
2482.75 887
2483.22 850
2483.69 831
2484.16 795
2484.63 836
2485.10 858
2485.57 832
2486.05 817
2486.52 851
2486.99 875
2487.46 915
2487.93 905
2488.40 867
2488.87 899
2489.34 819
2489.81 881
2490.28 867
2490.75 844
2491.22 836
2491.69 836
2492.16 810
2492.63 843
2493.10 785
2493.58 833
2494.05 836
2494.52 891
2494.99 842
2495.46 865
2495.93 848
2496.40 853
2496.87 874
2497.34 863
2497.82 815
2498.29 811
2498.76 755
2499.23 748
2499.70 782
2500.17 749
2500.64 761
2501.12 803
2501.59 773
2502.06 786
2502.53 767
2503.00 776
2503.48 769
2503.95 798
2504.42 849
2504.89 806
2505.36 837
2505.84 826
2506.31 837
2506.78 807
2507.25 879
2507.72 847
2508.20 813
2508.67 847
2509.14 911
2509.61 891
2510.09 890
2510.56 908
2511.03 968
2511.50 992
2511.98 978
2512.45 947
2512.92 988
2513.40 940
2513.87 984
2514.34 991
2514.81 986
2515.29 935
2515.76 915
2516.23 921
2516.71 897
2517.18 848
2517.65 813
2518.13 873
2518.60 870
2519.07 853
2519.55 809
2520.02 884
2520.49 809
2520.97 877
2521.44 854
2521.91 854
2522.39 780
2522.86 796
2523.34 857
2523.81 839
2524.28 807
2524.76 845
2525.23 850
2525.70 853
2526.18 906
2526.65 879
2527.13 902
2527.60 918
2528.08 897
2528.55 895
2529.02 920
2529.50 869
2529.97 904
2530.45 888
2530.92 886
2531.40 862
2531.87 905
2532.34 889
2532.82 889
2533.29 875
2533.77 916
2534.24 917
2534.72 850
2535.19 875
2535.67 851
2536.14 852
2536.62 882
2537.09 844
2537.57 887
2538.04 905
2538.52 873
2538.99 837
2539.47 916
2539.94 903
2540.42 891
2540.90 873
2541.37 877
2541.85 862
2542.32 883
2542.80 855
2543.27 826
2543.75 811
2544.22 883
2544.70 896
2545.18 867
2545.65 873
2546.13 868
2546.60 904
2547.08 964
2547.56 976
2548.03 1050
2548.51 1050
2548.98 1032
2549.46 1034
2549.94 988
2550.41 1053
2550.89 1096
2551.37 1052
2551.84 1060
2552.32 1035
2552.80 1045
2553.27 1010
2553.75 990
2554.23 1008
2554.70 997
2555.18 984
2555.66 945
2556.13 928
2556.61 960
2557.09 931
2557.56 921
2558.04 943
2558.52 925
2558.99 884
2559.47 912
2559.95 822
2560.43 848
2560.90 881
2561.38 842
2561.86 814
2562.33 864
2562.81 809
2563.29 786
2563.77 806
2564.25 792
2564.72 790
2565.20 786
2565.68 781
2566.16 757
2566.63 781
2567.11 792
2567.59 744
2568.07 823
2568.55 841
2569.02 831
2569.50 808
2569.98 782
2570.46 783
2570.94 806
2571.41 796
2571.89 756
2572.37 765
2572.85 780
2573.33 769
2573.81 807
2574.28 870
2574.76 790
2575.24 812
2575.72 875
2576.20 812
2576.68 777
2577.16 808
2577.64 826
2578.11 799
2578.59 837
2579.07 868
2579.55 887
2580.03 843
2580.51 817
2580.99 805
2581.47 822
2581.95 810
2582.43 852
2582.91 822
2583.39 832
2583.86 850
2584.34 826
2584.82 783
2585.30 790
2585.78 843
2586.26 795
2586.74 817
2587.22 947
2587.70 842
2588.18 853
2588.66 824
2589.14 828
2589.62 785
2590.10 791
2590.58 808
2591.06 865
2591.54 876
2592.02 827
2592.50 868
2592.98 837
2593.46 793
2593.94 859
2594.42 911
2594.90 792
2595.38 823
2595.86 831
2596.35 851
2596.83 829
2597.31 805
2597.79 807
2598.27 839
2598.75 839
2599.23 851
2599.71 853
2600.19 773
2600.67 783
2601.15 846
2601.63 777
2602.12 775
2602.60 827
2603.08 767
2603.56 750
2604.04 765
2604.52 780
2605.00 802
2605.48 774
2605.97 780
2606.45 757
2606.93 740
2607.41 765
2607.89 776
2608.37 787
2608.86 814
2609.34 801
2609.82 813
2610.30 801
2610.78 863
2611.26 863
2611.75 870
2612.23 825
2612.71 847
2613.19 862
2613.68 841
2614.16 848
2614.64 831
2615.12 843
2615.60 851
2616.09 848
2616.57 829
2617.05 828
2617.53 811
2618.02 822
2618.50 791
2618.98 824
2619.46 821
2619.95 815
2620.43 865
2620.91 843
2621.40 830
2621.88 818
2622.36 798
2622.85 754
2623.33 803
2623.81 780
2624.29 772
2624.78 783
2625.26 852
2625.74 810
2626.23 843
2626.71 819
2627.19 837
2627.68 805
2628.16 769
2628.64 785
2629.13 821
2629.61 861
2630.10 807
2630.58 847
2631.06 872
2631.55 869
2632.03 840
2632.51 829
2633.00 824
2633.48 907
2633.97 874
2634.45 809
2634.94 810
2635.42 819
2635.90 765
2636.39 801
2636.87 796
2637.36 849
2637.84 836
2638.33 795
2638.81 782
2639.29 804
2639.78 762
2640.26 792
2640.75 793
2641.23 832
2641.72 790
2642.20 777
2642.69 769
2643.17 770
2643.66 757
2644.14 730
2644.63 775
2645.11 804
2645.60 772
2646.08 829
2646.57 836
2647.05 814
2647.54 842
2648.02 861
2648.51 837
2648.99 843
2649.48 816
2649.97 793
2650.45 801
2650.94 842
2651.42 801
2651.91 891
2652.39 827
2652.88 792
2653.37 842
2653.85 849
2654.34 866
2654.82 843
2655.31 827
2655.80 831
2656.28 821
2656.77 804
2657.25 833
2657.74 780
2658.23 868
2658.71 878
2659.20 867
2659.69 790
2660.17 770
2660.66 886
2661.14 865
2661.63 792
2662.12 792
2662.60 802
2663.09 771
2663.58 806
2664.06 799
2664.55 822
2665.04 844
2665.53 867
2666.01 856
2666.50 799
2666.99 805
2667.47 807
2667.96 843
2668.45 825
2668.94 839
2669.42 845
2669.91 832
2670.40 811
2670.88 834
2671.37 827
2671.86 829
2672.35 904
2672.83 936
2673.32 950
2673.81 917
2674.30 971
2674.79 972
2675.27 983
2675.76 986
2676.25 956
2676.74 931
2677.23 928
2677.71 917
2678.20 907
2678.69 902
2679.18 868
2679.67 891
2680.15 886
2680.64 890
2681.13 887
2681.62 859
2682.11 893
2682.60 921
2683.08 929
2683.57 866
2684.06 850
2684.55 851
2685.04 900
2685.53 878
2686.02 876
2686.51 874
2686.99 893
2687.48 835
2687.97 806
2688.46 800
2688.95 863
2689.44 840
2689.93 854
2690.42 817
2690.91 820
2691.40 875
2691.89 875
2692.38 869
2692.87 897
2693.35 821
2693.84 840
2694.33 880
2694.82 883
2695.31 821
2695.80 867
2696.29 874
2696.78 873
2697.27 814
2697.76 835
2698.25 806
2698.74 833
2699.23 838
2699.72 841
2700.21 870
2700.70 854
2701.19 823
2701.68 845
2702.17 892
2702.66 844
2703.15 808
2703.64 815
2704.13 860
2704.62 902
2705.12 885
2705.61 911
2706.10 856
2706.59 820
2707.08 816
2707.57 813
2708.06 779
2708.55 803
2709.04 821
2709.53 797
2710.02 754
2710.51 786
2711.01 800
2711.50 773
2711.99 786
2712.48 821
2712.97 851
2713.46 814
2713.95 766
2714.44 821
2714.94 832
2715.43 820
2715.92 810
2716.41 774
2716.90 803
2717.39 823
2717.89 798
2718.38 807
2718.87 765
2719.36 826
2719.85 826
2720.34 862
2720.84 841
2721.33 817
2721.82 831
2722.31 838
2722.80 831
2723.30 808
2723.79 822
2724.28 813
2724.77 824
2725.27 851
2725.76 855
2726.25 785
2726.74 792
2727.24 819
2727.73 790
2728.22 821
2728.71 807
2729.21 836
2729.70 839
2730.19 875
2730.69 826
2731.18 775
2731.67 785
2732.16 893
2732.66 882
2733.15 830
2733.64 836
2734.14 902
2734.63 867
2735.12 844
2735.62 779
2736.11 855
2736.60 882
2737.10 870
2737.59 874
2738.08 833
2738.58 819
2739.07 887
2739.56 803
2740.06 869
2740.55 904
2741.05 927
2741.54 835
2742.03 814
2742.53 864
2743.02 826
2743.52 752
2744.01 796
2744.50 814
2745.00 769
2745.49 792
2745.99 772
2746.48 793
2746.97 865
2747.47 817
2747.96 853
2748.46 841
2748.95 820
2749.45 830
2749.94 789
2750.44 790
2750.93 814
2751.43 754
2751.92 728
2752.42 786
2752.91 803
2753.41 767
2753.90 759
2754.40 749
2754.89 757
2755.39 830
2755.88 802
2756.38 826
2756.87 832
2757.37 808
2757.86 789
2758.36 775
2758.85 821
2759.35 833
2759.84 856
2760.34 844
2760.83 779
2761.33 785
2761.83 797
2762.32 822
2762.82 821
2763.31 829
2763.81 800
2764.30 856
2764.80 863
2765.30 850
2765.79 875
2766.29 843
2766.78 798
2767.28 765
2767.78 775
2768.27 810
2768.77 809
2769.27 807
2769.76 777
2770.26 850
2770.76 865
2771.25 815
2771.75 823
2772.24 818
2772.74 827
2773.24 815
2773.73 811
2774.23 860
2774.73 807
2775.23 790
2775.72 814
2776.22 826
2776.72 838
2777.21 868
2777.71 828
2778.21 837
2778.70 882
2779.20 823
2779.70 804
2780.20 757
2780.69 788
2781.19 764
2781.69 822
2782.19 847
2782.68 778
2783.18 754
2783.68 807
2784.18 793
2784.67 789
2785.17 792
2785.67 825
2786.17 821
2786.67 797
2787.16 824
2787.66 816
2788.16 805
2788.66 855
2789.16 854
2789.65 837
2790.15 851
2790.65 880
2791.15 782
2791.65 777
2792.15 807
2792.64 816
2793.14 848
2793.64 880
2794.14 824
2794.64 818
2795.14 872
2795.64 893
2796.13 845
2796.63 841
2797.13 871
2797.63 932
2798.13 972
2798.63 880
2799.13 916
2799.63 886
2800.13 878
2800.62 920
2801.12 850
2801.62 890
2802.12 863
2802.62 831
2803.12 844
2803.62 826
2804.12 819
2804.62 796
2805.12 824
2805.62 824
2806.12 878
2806.62 920
2807.12 919
2807.62 877
2808.12 882
2808.62 906
2809.12 893
2809.62 904
2810.12 951
2810.62 954
2811.12 931
2811.62 955
2812.12 965
2812.62 975
2813.12 1007
2813.62 1073
2814.12 1034
2814.62 950
2815.12 994
2815.62 992
2816.12 969
2816.62 933
2817.12 926
2817.62 903
2818.12 871
2818.62 810
2819.12 845
2819.63 858
2820.13 835
2820.63 882
2821.13 846
2821.63 843
2822.13 792
2822.63 805
2823.13 834
2823.63 800
2824.13 806
2824.64 833
2825.14 824
2825.64 792
2826.14 786
2826.64 830
2827.14 851
2827.64 870
2828.15 844
2828.65 811
2829.15 830
2829.65 826
2830.15 855
2830.65 811
2831.16 846
2831.66 784
2832.16 831
2832.66 876
2833.16 842
2833.67 845
2834.17 805
2834.67 797
2835.17 874
2835.68 827
2836.18 834
2836.68 921
2837.18 879
2837.68 887
2838.19 950
2838.69 913
2839.19 893
2839.70 881
2840.20 856
2840.70 846
2841.20 811
2841.71 841
2842.21 853
2842.71 822
2843.21 871
2843.72 841
2844.22 844
2844.72 838
2845.23 849
2845.73 925
2846.23 951
2846.74 902
2847.24 962
2847.74 996
2848.25 980
2848.75 971
2849.25 996
2849.76 956
2850.26 969
2850.76 978
2851.27 903
2851.77 857
2852.28 840
2852.78 835
2853.28 830
2853.79 823
2854.29 844
2854.79 805
2855.30 814
2855.80 805
2856.31 807
2856.81 812
2857.31 889
2857.82 946
2858.32 864
2858.83 880
2859.33 931
2859.84 916
2860.34 870
2860.85 893
2861.35 873
2861.85 822
2862.36 838
2862.86 852
2863.37 817
2863.87 822
2864.38 805
2864.88 819
2865.39 785
2865.89 763
2866.40 745
2866.90 812
2867.41 798
2867.91 796
2868.42 794
2868.92 820
2869.43 817
2869.93 851
2870.44 845
2870.94 860
2871.45 882
2871.96 893
2872.46 870
2872.97 842
2873.47 941
2873.98 923
2874.48 927
2874.99 875
2875.49 842
2876.00 868
2876.51 920
2877.01 867
2877.52 821
2878.02 831
2878.53 887
2879.04 905
2879.54 906
2880.05 888
2880.55 851
2881.06 829
2881.57 830
2882.07 841
2882.58 912
2883.09 946
2883.59 874
2884.10 881
2884.61 924
2885.11 938
2885.62 969
2886.13 910
2886.63 935
2887.14 976
2887.65 974
2888.15 933
2888.66 969
2889.17 1016
2889.67 1003
2890.18 940
2890.69 946
2891.20 930
2891.70 912
2892.21 891
2892.72 969
2893.22 923
2893.73 878
2894.24 894
2894.75 950
2895.25 926
2895.76 983
2896.27 1006
2896.78 959
2897.29 890
2897.79 995
2898.30 949
2898.81 920
2899.32 911
2899.82 922
2900.33 893
2900.84 925
2901.35 932
2901.86 948
2902.36 933
2902.87 956
2903.38 918
2903.89 869
2904.40 885
2904.91 902
2905.41 958
2905.92 952
2906.43 910
2906.94 874
2907.45 837
2907.96 859
2908.47 914
2908.97 905
2909.48 883
2909.99 855
2910.50 839
2911.01 848
2911.52 883
2912.03 919
2912.54 878
2913.05 871
2913.55 862
2914.06 895
2914.57 858
2915.08 805
2915.59 826
2916.10 895
2916.61 889
2917.12 866
2917.63 872
2918.14 862
2918.65 890
2919.16 907
2919.67 906
2920.18 956
2920.69 976
2921.20 995
2921.71 999
2922.22 930
2922.73 939
2923.24 1011
2923.75 979
2924.26 974
2924.77 981
2925.28 1070
2925.79 1111
2926.30 1081
2926.81 989
2927.32 1044
2927.83 1002
2928.34 951
2928.85 957
2929.36 899
2929.87 884
2930.38 880
2930.89 886
2931.40 878
2931.91 885
2932.42 813
2932.93 786
2933.45 879
2933.96 842
2934.47 816
2934.98 852
2935.49 859
2936.00 835
2936.51 901
2937.02 929
2937.53 947
2938.04 995
2938.56 1005
2939.07 1031
2939.58 1144
2940.09 1160
2940.60 1248
2941.11 1238
2941.62 1304
2942.14 1318
2942.65 1202
2943.16 1199
2943.67 1181
2944.18 1210
2944.70 1141
2945.21 1049
2945.72 1052
2946.23 1056
2946.74 1002
2947.26 1062
2947.77 995
2948.28 970
2948.79 892
2949.30 925
2949.82 894
2950.33 858
2950.84 861
2951.35 909
2951.87 868
2952.38 812
2952.89 797
2953.40 806
2953.92 882
2954.43 881
2954.94 806
2955.45 863
2955.97 841
2956.48 883
2956.99 903
2957.51 847
2958.02 896
2958.53 878
2959.04 914
2959.56 876
2960.07 883
2960.58 857
2961.10 885
2961.61 953
2962.12 902
2962.64 929
2963.15 970
2963.66 1023
2964.18 955
2964.69 949
2965.21 975
2965.72 958
2966.23 985
2966.75 967
2967.26 920
2967.77 925
2968.29 951
2968.80 926
2969.32 898
2969.83 851
2970.34 889
2970.86 954
2971.37 945
2971.89 907
2972.40 909
2972.91 951
2973.43 939
2973.94 926
2974.46 963
2974.97 946
2975.49 969
2976.00 931
2976.52 948
2977.03 952
2977.55 984
2978.06 946
2978.57 945
2979.09 1036
2979.60 1006
2980.12 971
2980.63 970
2981.15 994
2981.66 961
2982.18 986
2982.69 951
2983.21 955
2983.73 1015
2984.24 970
2984.76 1036
2985.27 1050
2985.79 1030
2986.30 1046
2986.82 1042
2987.33 997
2987.85 1041
2988.36 1054
2988.88 1081
2989.40 1088
2989.91 1085
2990.43 1046
2990.94 1090
2991.46 1118
2991.97 1040
2992.49 995
2993.01 1017
2993.52 1097
2994.04 1051
2994.55 1072
2995.07 1146
2995.59 1225
2996.10 1202
2996.62 1192
2997.14 1228
2997.65 1305
2998.17 1297
2998.69 1317
2999.20 1318
2999.72 1351
3000.24 1348
3000.75 1314
3001.27 1285
3001.79 1351
3002.30 1488
3002.82 1686
3003.34 1805
3003.85 1978
3004.37 2215
3004.89 2546
3005.40 2725
3005.92 2645
3006.44 2606
3006.96 2465
3007.47 2221
3007.99 1991
3008.51 1796
3009.03 1683
3009.54 1527
3010.06 1336
3010.58 1236
3011.10 1189
3011.61 1160
3012.13 1161
3012.65 1148
3013.17 1072
3013.68 1121
3014.20 1142
3014.72 1103
3015.24 1029
3015.76 995
3016.27 1045
3016.79 1030
3017.31 1049
3017.83 1067
3018.35 1042
3018.86 1094
3019.38 1081
3019.90 1085
3020.42 1039
3020.94 1012
3021.46 974
3021.97 1059
3022.49 1086
3023.01 1150
3023.53 1149
3024.05 1126
3024.57 1105
3025.09 1076
3025.61 1097
3026.12 1106
3026.64 1111
3027.16 1058
3027.68 1092
3028.20 1069
3028.72 1038
3029.24 995
3029.76 1003
3030.28 978
3030.80 1023
3031.32 1017
3031.84 993
3032.35 951
3032.87 967
3033.39 1030
3033.91 1000
3034.43 964
3034.95 920
3035.47 933
3035.99 965
3036.51 942
3037.03 942
3037.55 944
3038.07 941
3038.59 926
3039.11 928
3039.63 920
3040.15 942
3040.67 1011
3041.19 948
3041.71 919
3042.23 933
3042.75 944
3043.27 948
3043.79 956
3044.31 942
3044.83 944
3045.35 956
3045.87 951
3046.40 1019
3046.92 898
3047.44 894
3047.96 930
3048.48 989
3049.00 1001
3049.52 940
3050.04 909
3050.56 858
3051.08 921
3051.60 855
3052.12 846
3052.65 891
3053.17 909
3053.69 867
3054.21 904
3054.73 917
3055.25 925
3055.77 899
3056.30 921
3056.82 909
3057.34 898
3057.86 896
3058.38 912
3058.90 961
3059.42 880
3059.95 934
3060.47 933
3060.99 956
3061.51 980
3062.03 963
3062.56 997
3063.08 1014
3063.60 990
3064.12 999
3064.64 1004
3065.17 1004
3065.69 993
3066.21 1019
3066.73 1021
3067.26 998
3067.78 1001
3068.30 1018
3068.82 1061
3069.35 1022
3069.87 1042
3070.39 1024
3070.91 1078
3071.44 1042
3071.96 1031
3072.48 1051
3073.01 1047
3073.53 1081
3074.05 1030
3074.57 1028
3075.10 1010
3075.62 1033
3076.14 1045
3076.67 1062
3077.19 1127
3077.71 1122
3078.24 1123
3078.76 1158
3079.28 1182
3079.81 1208
3080.33 1298
3080.85 1223
3081.38 1196
3081.90 1313
3082.42 1291
3082.95 1276
3083.47 1247
3084.00 1263
3084.52 1306
3085.04 1253
3085.57 1282
3086.09 1199
3086.62 1261
3087.14 1409
3087.66 1413
3088.19 1543
3088.71 1661
3089.24 1811
3089.76 1913
3090.29 2006
3090.81 2065
3091.33 2106
3091.86 2014
3092.38 1814
3092.91 1715
3093.43 1721
3093.96 1513
3094.48 1448
3095.01 1432
3095.53 1325
3096.06 1304
3096.58 1302
3097.11 1289
3097.63 1225
3098.16 1314
3098.68 1314
3099.21 1355
3099.73 1438
3100.26 1460
3100.78 1721
3101.31 1914
3101.83 2184
3102.36 2463
3102.88 2699
3103.41 2789
3103.93 2857
3104.46 2733
3104.99 2449
3105.51 2230
3106.04 2170
3106.56 1966
3107.09 1735
3107.61 1538
3108.14 1472
3108.67 1314
3109.19 1279
3109.72 1253
3110.24 1253
3110.77 1228
3111.30 1219
3111.82 1280
3112.35 1169
3112.87 1157
3113.40 1137
3113.93 1109
3114.45 1161
3114.98 1092
3115.51 1049
3116.03 1114
3116.56 1159
3117.09 1028
3117.61 1041
3118.14 1070
3118.67 1093
3119.19 1136
3119.72 1208
3120.25 1239
3120.77 1236
3121.30 1302
3121.83 1288
3122.35 1280
3122.88 1303
3123.41 1238
3123.94 1264
3124.46 1213
3124.99 1181
3125.52 1212
3126.05 1111
3126.57 1129
3127.10 1104
3127.63 1069
3128.16 1139
3128.68 1179
3129.21 1104
3129.74 1025
3130.27 1011
3130.79 1074
3131.32 1043
3131.85 990
3132.38 954
3132.91 937
3133.43 994
3133.96 989
3134.49 961
3135.02 969
3135.55 938
3136.07 983
3136.60 956
3137.13 975
3137.66 955
3138.19 962
3138.72 949
3139.24 933
3139.77 916
3140.30 902
3140.83 963
3141.36 904
3141.89 910
3142.42 954
3142.95 920
3143.47 972
3144.00 923
3144.53 896
3145.06 941
3145.59 933
3146.12 908
3146.65 951
3147.18 990
3147.71 1043
3148.24 1010
3148.76 1054
3149.29 1049
3149.82 1049
3150.35 1018
3150.88 964
3151.41 1006
3151.94 972
3152.47 978
3153.00 933
3153.53 952
3154.06 1019
3154.59 988
3155.12 979
3155.65 951
3156.18 971
3156.71 977
3157.24 987
3157.77 991
3158.30 1003
3158.83 980
3159.36 996
3159.89 1046
3160.42 962
3160.95 983
3161.48 1035
3162.01 997
3162.54 962
3163.07 980
3163.60 990
3164.13 1049
3164.66 1017
3165.20 964
3165.73 1003
3166.26 995
3166.79 938
3167.32 932
3167.85 922
3168.38 950
3168.91 959
3169.44 931
3169.97 901
3170.50 877
3171.04 857
3171.57 927
3172.10 960
3172.63 1021
3173.16 1029
3173.69 1014
3174.22 960
3174.75 1023
3175.29 1065
3175.82 1010
3176.35 976
3176.88 999
3177.41 989
3177.94 977
3178.48 885
3179.01 895
3179.54 949
3180.07 912
3180.60 934
3181.14 969
3181.67 987
3182.20 942
3182.73 895
3183.26 865
3183.80 903
3184.33 911
3184.86 881
3185.39 865
3185.93 878
3186.46 881
3186.99 913
3187.52 932
3188.06 909
3188.59 949
3189.12 916
3189.65 966
3190.19 938
3190.72 944
3191.25 945
3191.79 945
3192.32 954
3192.85 982
3193.38 927
3193.92 976
3194.45 953
3194.98 955
3195.52 939
3196.05 965
3196.58 944
3197.12 918
3197.65 977
3198.18 998
3198.72 973
3199.25 928
3199.78 959
3200.32 1010
3200.85 1031
3201.39 1039
3201.92 1050
3202.45 1021
3202.99 1059
3203.52 1053
3204.05 1054
3204.59 1079
3205.12 1063
3205.66 1133
3206.19 1142
3206.72 1166
3207.26 1201
3207.79 1243
3208.33 1218
3208.86 1367
3209.40 1359
3209.93 1366
3210.47 1397
3211.00 1431
3211.53 1494
3212.07 1390
3212.60 1378
3213.14 1297
3213.67 1262
3214.21 1220
3214.74 1177
3215.28 1157
3215.81 1131
3216.35 1091
3216.88 1084
3217.42 1114
3217.95 1027
3218.49 1014
3219.02 989
3219.56 994
3220.09 1032
3220.63 1006
3221.16 1065
3221.70 982
3222.23 1018
3222.77 1006
3223.31 1055
3223.84 1118
3224.38 1184
3224.91 1123
3225.45 1107
3225.98 1194
3226.52 1193
3227.06 1117
3227.59 1092
3228.13 1043
3228.66 1055
3229.20 1085
3229.74 1105
3230.27 1060
3230.81 1066
3231.34 1110
3231.88 1189
3232.42 1229
3232.95 1171
3233.49 1164
3234.03 1186
3234.56 1217
3235.10 1190
3235.64 1196
3236.17 1271
3236.71 1151
3237.25 1252
3237.78 1264
3238.32 1221
3238.86 1234
3239.39 1293
3239.93 1296
3240.47 1256
3241.00 1343
3241.54 1258
3242.08 1265
3242.61 1292
3243.15 1235
3243.69 1324
3244.23 1362
3244.76 1292
3245.30 1345
3245.84 1328
3246.38 1446
3246.91 1483
3247.45 1414
3247.99 1515
3248.53 1552
3249.06 1545
3249.60 1616
3250.14 1633
3250.68 1850
3251.21 2042
3251.75 2366
3252.29 2628
3252.83 2871
3253.37 2849
3253.90 2807
3254.44 2929
3254.98 2702
3255.52 2532
3256.06 2428
3256.60 2199
3257.13 2005
3257.67 1856
3258.21 1729
3258.75 1719
3259.29 1775
3259.83 1895
3260.36 1855
3260.90 1915
3261.44 1998
3261.98 2110
3262.52 2126
3263.06 2304
3263.60 2348
3264.14 2289
3264.68 2300
3265.21 2311
3265.75 2292
3266.29 2308
3266.83 2317
3267.37 2295
3267.91 2231
3268.45 2114
3268.99 2027
3269.53 1950
3270.07 1875
3270.61 1706
3271.15 1596
3271.69 1640
3272.23 1599
3272.76 1519
3273.30 1498
3273.84 1636
3274.38 1628
3274.92 1604
3275.46 1566
3276.00 1580
3276.54 1550
3277.08 1574
3277.62 1620
3278.16 1625
3278.70 1577
3279.24 1645
3279.78 1749
3280.32 1690
3280.86 1574
3281.41 1540
3281.95 1565
3282.49 1649
3283.03 1626
3283.57 1598
3284.11 1560
3284.65 1604
3285.19 1668
3285.73 1699
3286.27 1658
3286.81 1700
3287.35 1763
3287.89 1620
3288.43 1689
3288.97 1776
3289.52 1741
3290.06 1799
3290.60 2011
3291.14 2137
3291.68 2204
3292.22 2387
3292.76 2503
3293.30 2665
3293.85 2778
3294.39 2840
3294.93 3007
3295.47 3106
3296.01 3152
3296.55 3164
3297.09 3127
3297.64 2946
3298.18 2743
3298.72 2774
3299.26 2631
3299.80 2502
3300.34 2332
3300.89 2302
3301.43 2174
3301.97 2173
3302.51 2134
3303.06 2113
3303.60 2003
3304.14 1983
3304.68 2038
3305.22 1997
3305.77 1943
3306.31 1976
3306.85 2015
3307.39 1986
3307.94 2039
3308.48 2096
3309.02 2107
3309.56 2074
3310.11 2032
3310.65 2022
3311.19 2119
3311.74 2096
3312.28 2105
3312.82 2058
3313.36 2104
3313.91 2216
3314.45 2154
3314.99 2244
3315.54 2390
3316.08 2426
3316.62 2623
3317.17 2893
3317.71 3046
3318.25 3219
3318.80 3457
3319.34 3765
3319.88 3967
3320.43 4036
3320.97 4154
3321.51 4173
3322.06 3972
3322.60 3718
3323.14 3737
3323.69 3637
3324.23 3529
3324.78 3371
3325.32 3383
3325.86 3246
3326.41 3118
3326.95 3208
3327.50 3028
3328.04 3032
3328.59 3053
3329.13 3315
3329.67 3198
3330.22 3385
3330.76 3794
3331.31 4464
3331.85 5411
3332.40 7092
3332.94 9648
3333.49 12554
3334.03 16324
3334.57 19691
3335.12 22727
3335.66 24623
3336.21 25775
3336.75 26411
3337.30 26075
3337.84 24677
3338.39 22417
3338.93 19632
3339.48 16554
3340.02 13577
3340.57 10938
3341.11 8789
3341.66 6925
3342.20 5654
3342.75 4629
3343.30 3907
3343.84 3386
3344.39 3032
3344.93 2762
3345.48 2611
3346.02 2462
3346.57 2370
3347.11 2324
3347.66 2208
3348.21 2121
3348.75 2057
3349.30 1860
3349.84 1883
3350.39 1786
3350.94 1702
3351.48 1579
3352.03 1624
3352.57 1635
3353.12 1664
3353.67 1708
3354.21 1747
3354.76 1744
3355.31 1886
3355.85 1893
3356.40 1878
3356.95 1923
3357.49 1915
3358.04 1965
3358.59 1925
3359.13 1997
3359.68 1897
3360.23 1996
3360.77 2025
3361.32 2033
3361.87 2038
3362.41 2127
3362.96 2170
3363.51 2149
3364.05 2175
3364.60 2149
3365.15 2185
3365.70 2131
3366.24 2035
3366.79 2021
3367.34 1984
3367.89 2027
3368.43 2034
3368.98 2007
3369.53 2056
3370.08 2144
3370.62 2358
3371.17 2573
3371.72 2778
3372.27 3252
3372.81 3603
3373.36 3795
3373.91 4043
3374.46 4139
3375.01 4021
3375.55 3952
3376.10 3760
3376.65 3414
3377.20 3105
3377.75 2868
3378.30 2609
3378.84 2243
3379.39 2083
3379.94 1904
3380.49 1836
3381.04 1689
3381.59 1655
3382.13 1528
3382.68 1514
3383.23 1417
3383.78 1469
3384.33 1464
3384.88 1410
3385.43 1426
3385.98 1396
3386.52 1394
3387.07 1377
3387.62 1327
3388.17 1361
3388.72 1347
3389.27 1306
3389.82 1289
3390.37 1313
3390.92 1342
3391.47 1373
3392.02 1357
3392.57 1349
3393.12 1382
3393.66 1353
3394.21 1345
3394.76 1417
3395.31 1437
3395.86 1522
3396.41 1561
3396.96 1591
3397.51 1604
3398.06 1591
3398.61 1596
3399.16 1598
3399.71 1656
3400.26 1656
3400.81 1531
3401.36 1471
3401.91 1410
3402.46 1403
3403.01 1356
3403.56 1415
3404.11 1342
3404.66 1247
3405.21 1295
3405.77 1350
3406.32 1345
3406.87 1280
3407.42 1338
3407.97 1369
3408.52 1346
3409.07 1430
3409.62 1485
3410.17 1716
3410.72 1791
3411.27 1877
3411.82 1847
3412.37 1867
3412.93 1930
3413.48 1880
3414.03 1793
3414.58 1712
3415.13 1624
3415.68 1550
3416.23 1522
3416.78 1485
3417.34 1354
3417.89 1332
3418.44 1360
3418.99 1380
3419.54 1314
3420.09 1221
3420.65 1227
3421.20 1239
3421.75 1152
3422.30 1219
3422.85 1227
3423.40 1193
3423.96 1251
3424.51 1221
3425.06 1198
3425.61 1236
3426.17 1141
3426.72 1118
3427.27 1079
3427.82 1107
3428.37 1092
3428.93 1040
3429.48 950
3430.03 1021
3430.58 1039
3431.14 1077
3431.69 1050
3432.24 1037
3432.79 1017
3433.35 1028
3433.90 1003
3434.45 1057
3435.01 1140
3435.56 1096
3436.11 1129
3436.66 1097
3437.22 1130
3437.77 1115
3438.32 1122
3438.88 1138
3439.43 1092
3439.98 1070
3440.54 1123
3441.09 1104
3441.64 1108
3442.20 1069
3442.75 1038
3443.30 1110
3443.86 1089
3444.41 1007
3444.96 1038
3445.52 995
3446.07 1016
3446.63 1025
3447.18 1079
3447.73 1063
3448.29 1008
3448.84 1004
3449.40 1013
3449.95 1000
3450.50 955
3451.06 1011
3451.61 955
3452.17 933
3452.72 994
3453.27 982
3453.83 1003
3454.38 953
3454.94 1014
3455.49 985
3456.05 1002
3456.60 976
3457.16 999
3457.71 1011
3458.27 1045
3458.82 995
3459.38 1033
3459.93 962
3460.49 1036
3461.04 1060
3461.60 1079
3462.15 1029
3462.71 1044
3463.26 1094
3463.82 1120
3464.37 1084
3464.93 1094
3465.48 1175
3466.04 1171
3466.59 1113
3467.15 1102
3467.70 1153
3468.26 1115
3468.81 1099
3469.37 1109
3469.93 1120
3470.48 1120
3471.04 1187
3471.59 1208
3472.15 1222
3472.70 1164
3473.26 1132
3473.82 1187
3474.37 1224
3474.93 1209
3475.48 1152
3476.04 1123
3476.60 1134
3477.15 1194
3477.71 1230
3478.27 1258
3478.82 1277
3479.38 1334
3479.93 1346
3480.49 1346
3481.05 1397
3481.60 1388
3482.16 1398
3482.72 1417
3483.27 1378
3483.83 1449
3484.39 1437
3484.95 1454
3485.50 1423
3486.06 1444
3486.62 1500
3487.17 1477
3487.73 1527
3488.29 1574
3488.84 1739
3489.40 1979
3489.96 2437
3490.52 2855
3491.07 3235
3491.63 3594
3492.19 4057
3492.75 4217
3493.30 4203
3493.86 3995
3494.42 3654
3494.98 3226
3495.53 2814
3496.09 2538
3496.65 2173
3497.21 2047
3497.77 1869
3498.32 1713
3498.88 1605
3499.44 1607
3500.00 1611
3500.56 1617
3501.11 1540
3501.67 1616
3502.23 1661
3502.79 1786
3503.35 1862
3503.91 1877
3504.46 1909
3505.02 2038
3505.58 2024
3506.14 1963
3506.70 1952
3507.26 1939
3507.81 1894
3508.37 1834
3508.93 1693
3509.49 1580
3510.05 1616
3510.61 1525
3511.17 1547
3511.73 1458
3512.29 1335
3512.85 1331
3513.40 1280
3513.96 1284
3514.52 1238
3515.08 1221
3515.64 1197
3516.20 1118
3516.76 1076
3517.32 1075
3517.88 1113
3518.44 1098
3519.00 1097
3519.56 1077
3520.12 1080
3520.68 1108
3521.24 1181
3521.80 1132
3522.36 1087
3522.92 1034
3523.48 1101
3524.04 1104
3524.60 1121
3525.16 1167
3525.72 1076
3526.28 1071
3526.84 1093
3527.40 1109
3527.96 1106
3528.52 1101
3529.08 1049
3529.64 1083
3530.20 1107
3530.76 1085
3531.32 1090
3531.88 1059
3532.44 1059
3533.00 1062
3533.56 1005
3534.12 1017
3534.68 998
3535.25 1038
3535.81 1022
3536.37 1005
3536.93 1012
3537.49 987
3538.05 1001
3538.61 974
3539.17 996
3539.73 1036
3540.30 973
3540.86 968
3541.42 984
3541.98 1042
3542.54 1026
3543.10 1057
3543.66 1069
3544.23 1058
3544.79 1109
3545.35 1044
3545.91 1068
3546.47 1075
3547.03 1039
3547.60 1046
3548.16 1016
3548.72 982
3549.28 981
3549.84 928
3550.41 947
3550.97 968
3551.53 950
3552.09 962
3552.65 965
3553.22 946
3553.78 937
3554.34 932
3554.90 887
3555.47 883
3556.03 946
3556.59 954
3557.15 877
3557.72 894
3558.28 935
3558.84 950
3559.41 907
3559.97 982
3560.53 938
3561.09 935
3561.66 973
3562.22 1015
3562.78 988
3563.35 962
3563.91 1033
3564.47 987
3565.04 967
3565.60 996
3566.16 988
3566.73 1005
3567.29 967
3567.85 973
3568.42 990
3568.98 978
3569.54 922
3570.11 899
3570.67 960
3571.23 948
3571.80 925
3572.36 985
3572.93 960
3573.49 949
3574.05 949
3574.62 993
3575.18 1120
3575.75 1194
3576.31 1263
3576.87 1253
3577.44 1341
3578.00 1309
3578.57 1246
3579.13 1241
3579.70 1175
3580.26 1186
3580.82 1111
3581.39 1097
3581.95 1043
3582.52 1034
3583.08 989
3583.65 947
3584.21 962
3584.78 932
3585.34 895
3585.91 916
3586.47 947
3587.04 971
3587.60 870
3588.17 855
3588.73 874
3589.30 877
3589.86 879
3590.43 863
3590.99 944
3591.56 880
3592.12 891
3592.69 867
3593.25 882
3593.82 888
3594.39 894
3594.95 876
3595.52 905
3596.08 919
3596.65 937
3597.21 954
3597.78 923
3598.35 896
3598.91 879
3599.48 930
3600.04 935
3600.61 949
3601.18 928
3601.74 880
3602.31 896
3602.87 930
3603.44 894
3604.01 937
3604.57 933
3605.14 905
3605.71 843
3606.27 862
3606.84 843
3607.41 876
3607.97 871
3608.54 873
3609.11 835
3609.67 838
3610.24 835
3610.81 851
3611.37 876
3611.94 851
3612.51 886
3613.07 926
3613.64 903
3614.21 942
3614.78 1016
3615.34 1089
3615.91 1121
3616.48 1277
3617.04 1296
3617.61 1355
3618.18 1440
3618.75 1477
3619.31 1478
3619.88 1436
3620.45 1338
3621.02 1321
3621.58 1254
3622.15 1149
3622.72 1077
3623.29 1073
3623.86 1033
3624.42 986
3624.99 922
3625.56 914
3626.13 867
3626.70 799
3627.26 838
3627.83 900
3628.40 894
3628.97 865
3629.54 913
3630.11 925
3630.67 861
3631.24 896
3631.81 961
3632.38 908
3632.95 868
3633.52 923
3634.08 901
3634.65 885
3635.22 884
3635.79 856
3636.36 834
3636.93 837
3637.50 839
3638.07 912
3638.64 869
3639.20 877
3639.77 913
3640.34 920
3640.91 933
3641.48 947
3642.05 936
3642.62 888
3643.19 969
3643.76 960
3644.33 1016
3644.90 953
3645.47 940
3646.04 947
3646.61 963
3647.18 960
3647.75 922
3648.32 919
3648.89 976
3649.46 982
3650.03 955
3650.60 1008
3651.17 1022
3651.74 1007
3652.31 1023
3652.88 1059
3653.45 1077
3654.02 1080
3654.59 1005
3655.16 1009
3655.73 1025
3656.30 1029
3656.87 1075
3657.44 1056
3658.01 1050
3658.58 1140
3659.15 1139
3659.72 1156
3660.29 1081
3660.86 1058
3661.43 1039
3662.00 1083
3662.58 1115
3663.15 997
3663.72 1017
3664.29 1047
3664.86 1064
3665.43 1078
3666.00 1092
3666.57 1161
3667.14 1149
3667.72 1033
3668.29 1100
3668.86 1071
3669.43 1045
3670.00 1004
3670.57 946
3671.14 983
3671.72 991
3672.29 1015
3672.86 988
3673.43 988
3674.00 990
3674.57 936
3675.15 986
3675.72 1036
3676.29 1027
3676.86 963
3677.43 925
3678.01 984
3678.58 971
3679.15 1026
3679.72 1008
3680.30 1010
3680.87 1043
3681.44 973
3682.01 952
3682.58 915
3683.16 883
3683.73 887
3684.30 900
3684.88 912
3685.45 873
3686.02 915
3686.59 865
3687.17 928
3687.74 904
3688.31 917
3688.88 918
3689.46 981
3690.03 1007
3690.60 1048
3691.18 1005
3691.75 988
3692.32 1039
3692.90 1032
3693.47 987
3694.04 987
3694.62 892
3695.19 916
3695.76 928
3696.34 868
3696.91 873
3697.48 896
3698.06 871
3698.63 884
3699.21 920
3699.78 900
3700.35 919
3700.93 887
3701.50 846
3702.08 886
3702.65 894
3703.22 865
3703.80 884
3704.37 914
3704.95 935
3705.52 956
3706.09 1000
3706.67 989
3707.24 1001
3707.82 936
3708.39 934
3708.97 1014
3709.54 982
3710.12 870
3710.69 916
3711.26 935
3711.84 896
3712.41 895
3712.99 875
3713.56 910
3714.14 829
3714.71 863
3715.29 852
3715.86 913
3716.44 855
3717.01 839
3717.59 886
3718.16 889
3718.74 828
3719.32 815
3719.89 849
3720.47 861
3721.04 850
3721.62 790
3722.19 844
3722.77 930
3723.34 841
3723.92 835
3724.49 895
3725.07 923
3725.65 878
3726.22 821
3726.80 807
3727.37 808
3727.95 886
3728.53 878
3729.10 877
3729.68 957
3730.25 940
3730.83 1034
3731.41 1119
3731.98 1144
3732.56 1129
3733.14 1177
3733.71 1205
3734.29 1244
3734.87 1166
3735.44 1149
3736.02 1115
3736.60 1042
3737.17 1030
3737.75 1065
3738.33 988
3738.90 935
3739.48 935
3740.06 881
3740.63 934
3741.21 884
3741.79 840
3742.36 814
3742.94 859
3743.52 832
3744.10 796
3744.67 760
3745.25 850
3745.83 823
3746.40 883
3746.98 882
3747.56 793
3748.14 881
3748.71 930
3749.29 866
3749.87 860
3750.45 893
3751.03 800
3751.60 848
3752.18 844
3752.76 845
3753.34 852
3753.92 848
3754.49 885
3755.07 834
3755.65 815
3756.23 844
3756.81 853
3757.38 855
3757.96 902
3758.54 920
3759.12 919
3759.70 959
3760.28 929
3760.85 955
3761.43 948
3762.01 949
3762.59 942
3763.17 933
3763.75 931
3764.33 950
3764.91 952
3765.48 965
3766.06 983
3766.64 941
3767.22 969
3767.80 956
3768.38 935
3768.96 886
3769.54 872
3770.12 954
3770.70 920
3771.28 973
3771.85 932
3772.43 859
3773.01 844
3773.59 925
3774.17 880
3774.75 831
3775.33 800
3775.91 794
3776.49 825
3777.07 795
3777.65 852
3778.23 878
3778.81 899
3779.39 900
3779.97 822
3780.55 823
3781.13 825
3781.71 827
3782.29 784
3782.87 815
3783.45 817
3784.03 794
3784.61 776
3785.19 802
3785.77 823
3786.35 818
3786.93 828
3787.51 859
3788.10 866
3788.68 845
3789.26 910
3789.84 886
3790.42 921
3791.00 894
3791.58 866
3792.16 863
3792.74 887
3793.32 877
3793.90 866
3794.48 878
3795.07 894
3795.65 903
3796.23 849
3796.81 907
3797.39 864
3797.97 863
3798.55 884
3799.14 882
3799.72 878
3800.30 866
3800.88 906
3801.46 912
3802.04 1002
3802.62 950
3803.21 895
3803.79 961
3804.37 946
3804.95 949
3805.53 973
3806.12 1002
3806.70 984
3807.28 1029
3807.86 1060
3808.44 1119
3809.03 1138
3809.61 1107
3810.19 1074
3810.77 1063
3811.36 1052
3811.94 1045
3812.52 1044
3813.10 1067
3813.69 1055
3814.27 1021
3814.85 1036
3815.43 1063
3816.02 1033
3816.60 1017
3817.18 1047
3817.77 941
3818.35 942
3818.93 924
3819.51 934
3820.10 918
3820.68 914
3821.26 927
3821.85 959
3822.43 1013
3823.01 973
3823.60 967
3824.18 965
3824.76 958
3825.35 958
3825.93 962
3826.51 940
3827.10 906
3827.68 943
3828.27 888
3828.85 883
3829.43 833
3830.02 896
3830.60 838
3831.18 871
3831.77 951
3832.35 916
3832.94 917
3833.52 960
3834.10 927
3834.69 948
3835.27 907
3835.86 911
3836.44 931
3837.03 888
3837.61 892
3838.19 900
3838.78 912
3839.36 918
3839.95 945
3840.53 901
3841.12 888
3841.70 901
3842.29 903
3842.87 888
3843.46 977
3844.04 1018
3844.63 1027
3845.21 1065
3845.80 1060
3846.38 1081
3846.97 1064
3847.55 1017
3848.14 940
3848.72 935
3849.31 998
3849.89 931
3850.48 972
3851.06 938
3851.65 932
3852.23 911
3852.82 957
3853.41 944
3853.99 930
3854.58 963
3855.16 982
3855.75 960
3856.33 955
3856.92 973
3857.51 1018
3858.09 1061
3858.68 1133
3859.26 1336
3859.85 1449
3860.44 1602
3861.02 1604
3861.61 1684
3862.20 1738
3862.78 1766
3863.37 1664
3863.95 1622
3864.54 1519
3865.13 1465
3865.71 1349
3866.30 1249
3866.89 1204
3867.47 1104
3868.06 955
3868.65 964
3869.23 982
3869.82 1010
3870.41 949
3870.99 904
3871.58 924
3872.17 962
3872.76 961
3873.34 988
3873.93 921
3874.52 927
3875.10 923
3875.69 940
3876.28 908
3876.87 944
3877.45 929
3878.04 858
3878.63 868
3879.22 891
3879.80 857
3880.39 783
3880.98 826
3881.57 893
3882.15 846
3882.74 862
3883.33 849
3883.92 882
3884.51 864
3885.09 858
3885.68 866
3886.27 878
3886.86 906
3887.45 935
3888.04 950
3888.62 965
3889.21 927
3889.80 984
3890.39 1034
3890.98 1006
3891.57 993
3892.15 1024
3892.74 1023
3893.33 1006
3893.92 949
3894.51 972
3895.10 928
3895.69 907
3896.28 847
3896.86 903
3897.45 866
3898.04 949
3898.63 918
3899.22 932
3899.81 898
3900.40 897
3900.99 906
3901.58 892
3902.17 884
3902.76 922
3903.34 910
3903.93 872
3904.52 910
3905.11 853
3905.70 834
3906.29 853
3906.88 846
3907.47 851
3908.06 909
3908.65 885
3909.24 878
3909.83 824
3910.42 824
3911.01 851
3911.60 814
3912.19 850
3912.78 799
3913.37 777
3913.96 840
3914.55 888
3915.14 832
3915.73 865
3916.32 823
3916.91 816
3917.50 854
3918.09 782
3918.68 806
3919.28 842
3919.87 824
3920.46 819
3921.05 828
3921.64 811
3922.23 774
3922.82 787
3923.41 774
3924.00 788
3924.59 778
3925.18 755
3925.77 749
3926.37 786
3926.96 799
3927.55 766
3928.14 814
3928.73 870
3929.32 768
3929.91 756
3930.51 742
3931.10 800
3931.69 759
3932.28 736
3932.87 781
3933.46 776
3934.05 767
3934.65 734
3935.24 760
3935.83 776
3936.42 785
3937.01 778
3937.61 728
3938.20 759
3938.79 764
3939.38 767
3939.97 810
3940.57 835
3941.16 825
3941.75 820
3942.34 845
3942.94 824
3943.53 848
3944.12 832
3944.71 816
3945.31 838
3945.90 814
3946.49 802
3947.08 834
3947.68 777
3948.27 765
3948.86 774
3949.45 822
3950.05 802
3950.64 766
3951.23 846
3951.83 826
3952.42 776
3953.01 815
3953.61 792
3954.20 768
3954.79 787
3955.39 859
3955.98 821
3956.57 846
3957.17 814
3957.76 843
3958.35 847
3958.95 851
3959.54 865
3960.13 813
3960.73 802
3961.32 834
3961.92 875
3962.51 845
3963.10 831
3963.70 861
3964.29 890
3964.88 890
3965.48 901
3966.07 900
3966.67 968
3967.26 987
3967.86 955
3968.45 954
3969.04 1003
3969.64 978
3970.23 920
3970.83 844
3971.42 854
3972.02 880
3972.61 844
3973.21 871
3973.80 874
3974.40 875
3974.99 925
3975.58 992
3976.18 959
3976.77 978
3977.37 982
3977.96 960
3978.56 961
3979.15 937
3979.75 932
3980.35 892
3980.94 895
3981.54 897
3982.13 896
3982.73 901
3983.32 865
3983.92 899
3984.51 924
3985.11 957
3985.70 948
3986.30 884
3986.90 829
3987.49 864
3988.09 877
3988.68 899
3989.28 903
3989.87 851
3990.47 877
3991.07 834
3991.66 853
3992.26 899
3992.85 941
3993.45 855
3994.05 861
3994.64 885
3995.24 901
3995.84 908
3996.43 872
3997.03 895
3997.62 880
3998.22 931
3998.82 891
3999.41 887
4000.01 917
4000.61 912
4001.20 865
4001.80 895
4002.40 914
4003.00 869
4003.59 861
4004.19 864
4004.79 934
4005.38 853
4005.98 828
4006.58 854
4007.17 856
4007.77 836
4008.37 839
4008.97 763
4009.56 810
4010.16 856
4010.76 855
4011.36 839
4011.95 856
4012.55 856
4013.15 862
4013.75 854
4014.34 824
4014.94 858
4015.54 930
4016.14 938
4016.74 934
4017.33 937
4017.93 963
4018.53 925
4019.13 902
4019.73 916
4020.32 915
4020.92 870
4021.52 849
4022.12 876
4022.72 826
4023.32 849
4023.91 852
4024.51 828
4025.11 860
4025.71 869
4026.31 884
4026.91 873
4027.51 864
4028.10 867
4028.70 831
4029.30 901
4029.90 913
4030.50 886
4031.10 875
4031.70 895
4032.30 885
4032.90 856
4033.49 922
4034.09 961
4034.69 916
4035.29 930
4035.89 975
4036.49 939
4037.09 870
4037.69 876
4038.29 857
4038.89 817
4039.49 797
4040.09 767
4040.69 796
4041.29 790
4041.89 775
4042.49 776
4043.09 742
4043.69 790
4044.29 739
4044.89 762
4045.49 715
4046.09 764
4046.69 778
4047.29 796
4047.89 796
4048.49 756
4049.09 776
4049.69 808
4050.29 829
4050.89 790
4051.49 774
4052.09 805
4052.69 776
4053.29 774
4053.89 795
4054.49 798
4055.09 772
4055.69 761
4056.30 769
4056.90 817
4057.50 802
4058.10 782
4058.70 788
4059.30 783
4059.90 801
4060.50 780
4061.10 807
4061.71 809
4062.31 815
4062.91 824
4063.51 835
4064.11 840
4064.71 849
4065.31 844
4065.92 855
4066.52 802
4067.12 876
4067.72 846
4068.32 823
4068.92 801
4069.53 799
4070.13 852
4070.73 813
4071.33 746
4071.93 741
4072.54 730
4073.14 759
4073.74 714
4074.34 719
4074.94 679
4075.55 731
4076.15 679
4076.75 751
4077.35 685
4077.96 733
4078.56 729
4079.16 738
4079.76 721
4080.37 717
4080.97 717
4081.57 715
4082.17 735
4082.78 716
4083.38 739
4083.98 734
4084.59 744
4085.19 699
4085.79 687
4086.39 721
4087.00 726
4087.60 729
4088.20 699
4088.81 782
4089.41 758
4090.01 735
4090.62 727
4091.22 724
4091.82 782
4092.43 747
4093.03 742
4093.63 728
4094.24 760
4094.84 728
4095.45 729
4096.05 778
4096.65 728
4097.26 726
4097.86 748
4098.47 728
4099.07 742
4099.67 688
4100.28 705
4100.88 701
4101.49 749
4102.09 792
4102.69 765
4103.30 746
4103.90 757
4104.51 747
4105.11 734
4105.72 741
4106.32 744
4106.93 804
4107.53 731
4108.13 707
4108.74 689
4109.34 726
4109.95 696
4110.55 736
4111.16 703
4111.76 716
4112.37 737
4112.97 708
4113.58 701
4114.18 730
4114.79 717
4115.39 709
4116.00 691
4116.60 718
4117.21 762
4117.82 797
4118.42 731
4119.03 731
4119.63 741
4120.24 737
4120.84 743
4121.45 759
4122.05 788
4122.66 754
4123.27 744
4123.87 756
4124.48 766
4125.08 770
4125.69 763
4126.30 777
4126.90 743
4127.51 693
4128.11 711
4128.72 770
4129.33 756
4129.93 762
4130.54 760
4131.15 701
4131.75 708
4132.36 789
4132.96 812
4133.57 748
4134.18 774
4134.78 825
4135.39 820
4136.00 819
4136.60 819
4137.21 837
4137.82 845
4138.43 874
4139.03 849
4139.64 838
4140.25 879
4140.85 838
4141.46 855
4142.07 844
4142.68 842
4143.28 828
4143.89 851
4144.50 845
4145.10 851
4145.71 846
4146.32 815
4146.93 832
4147.53 748
4148.14 733
4148.75 768
4149.36 773
4149.97 683
4150.57 717
4151.18 708
4151.79 703
4152.40 737
4153.00 767
4153.61 727
4154.22 679
4154.83 705
4155.44 706
4156.05 720
4156.65 746
4157.26 709
4157.87 733
4158.48 779
4159.09 791
4159.70 814
4160.30 758
4160.91 751
4161.52 784
4162.13 752
4162.74 779
4163.35 797
4163.96 785
4164.56 781
4165.17 820
4165.78 808
4166.39 759
4167.00 760
4167.61 781
4168.22 837
4168.83 799
4169.44 792
4170.05 784
4170.66 834
4171.26 860
4171.87 876
4172.48 870
4173.09 891
4173.70 886
4174.31 877
4174.92 887
4175.53 867
4176.14 885
4176.75 876
4177.36 847
4177.97 851
4178.58 818
4179.19 820
4179.80 763
4180.41 739
4181.02 791
4181.63 767
4182.24 758
4182.85 732
4183.46 725
4184.07 716
4184.68 756
4185.29 772
4185.90 754
4186.51 721
4187.12 754
4187.73 733
4188.34 682
4188.95 761
4189.56 795
4190.18 745
4190.79 787
4191.40 784
4192.01 796
4192.62 747
4193.23 805
4193.84 788
4194.45 773
4195.06 807
4195.67 824
4196.28 800
4196.90 780
4197.51 770
4198.12 775
4198.73 809
4199.34 819
4199.95 809
4200.56 753
4201.18 743
4201.79 769
4202.40 745
4203.01 761
4203.62 785
4204.23 768
4204.85 757
4205.46 768
4206.07 799
4206.68 761
4207.29 783
4207.90 801
4208.52 801
4209.13 782
4209.74 776
4210.35 774
4210.97 765
4211.58 813
4212.19 831
4212.80 818
4213.41 797
4214.03 794
4214.64 835
4215.25 808
4215.86 818
4216.48 850
4217.09 888
4217.70 883
4218.32 878
4218.93 886
4219.54 886
4220.15 952
4220.77 940
4221.38 965
4221.99 1032
4222.61 1018
4223.22 1027
4223.83 1000
4224.44 1003
4225.06 982
4225.67 993
4226.28 1043
4226.90 1117
4227.51 1210
4228.13 1226
4228.74 1190
4229.35 1206
4229.97 1147
4230.58 1107
4231.19 1062
4231.81 1027
4232.42 961
4233.03 970
4233.65 967
4234.26 892
4234.88 890
4235.49 877
4236.10 899
4236.72 906
4237.33 873
4237.95 855
4238.56 819
4239.17 858
4239.79 881
4240.40 831
4241.02 866
4241.63 829
4242.25 861
4242.86 864
4243.48 783
4244.09 804
4244.71 896
4245.32 915
4245.93 852
4246.55 911
4247.16 850
4247.78 922
4248.39 878
4249.01 887
4249.62 886
4250.24 900
4250.85 928
4251.47 882
4252.08 921
4252.70 882
4253.32 862
4253.93 881
4254.55 901
4255.16 888
4255.78 869
4256.39 959
4257.01 950
4257.62 924
4258.24 933
4258.85 926
4259.47 937
4260.09 956
4260.70 967
4261.32 950
4261.93 1010
4262.55 1052
4263.17 1060
4263.78 1098
4264.40 1101
4265.01 1099
4265.63 1059
4266.25 1025
4266.86 991
4267.48 958
4268.10 1009
4268.71 1015
4269.33 1050
4269.94 1067
4270.56 1112
4271.18 1137
4271.79 1162
4272.41 1240
4273.03 1385
4273.64 1413
4274.26 1404
4274.88 1434
4275.49 1410
4276.11 1435
4276.73 1371
4277.35 1282
4277.96 1277
4278.58 1215
4279.20 1122
4279.81 1069
4280.43 1014
4281.05 983
4281.67 1032
4282.28 1015
4282.90 963
4283.52 922
4284.14 910
4284.75 861
4285.37 866
4285.99 899
4286.61 887
4287.22 914
4287.84 908
4288.46 904
4289.08 902
4289.70 916
4290.31 895
4290.93 906
4291.55 874
4292.17 894
4292.79 906
4293.40 903
4294.02 886
4294.64 853
4295.26 881
4295.88 870
4296.50 861
4297.11 878
4297.73 868
4298.35 867
4298.97 828
4299.59 794
4300.21 833
4300.83 856
4301.44 888
4302.06 829
4302.68 844
4303.30 842
4303.92 881
4304.54 910
4305.16 872
4305.78 816
4306.40 811
4307.02 809
4307.63 875
4308.25 847
4308.87 856
4309.49 876
4310.11 896
4310.73 889
4311.35 844
4311.97 901
4312.59 891
4313.21 884
4313.83 894
4314.45 881
4315.07 853
4315.69 907
4316.31 982
4316.93 914
4317.55 934
4318.17 954
4318.79 909
4319.41 906
4320.03 913
4320.65 950
4321.27 938
4321.89 980
4322.51 988
4323.13 998
4323.75 955
4324.37 984
4324.99 997
4325.61 1014
4326.23 997
4326.85 1053
4327.47 1055
4328.09 1066
4328.71 1115
4329.33 1144
4329.96 1183
4330.58 1291
4331.20 1415
4331.82 1520
4332.44 1579
4333.06 1617
4333.68 1608
4334.30 1617
4334.92 1574
4335.54 1549
4336.17 1556
4336.79 1560
4337.41 1599
4338.03 1540
4338.65 1547
4339.27 1563
4339.89 1546
4340.52 1478
4341.14 1416
4341.76 1402
4342.38 1366
4343.00 1396
4343.62 1487
4344.25 1521
4344.87 1664
4345.49 1916
4346.11 2089
4346.73 2145
4347.36 2250
4347.98 2278
4348.60 2168
4349.22 2030
4349.84 1842
4350.47 1689
4351.09 1604
4351.71 1632
4352.33 1471
4352.96 1408
4353.58 1380
4354.20 1288
4354.82 1250
4355.45 1262
4356.07 1197
4356.69 1203
4357.31 1201
4357.94 1106
4358.56 1147
4359.18 1110
4359.81 1146
4360.43 1108
4361.05 1069
4361.68 1099
4362.30 1104
4362.92 1065
4363.55 1083
4364.17 1044
4364.79 998
4365.42 1040
4366.04 984
4366.66 1042
4367.29 1019
4367.91 1022
4368.53 992
4369.16 938
4369.78 980
4370.40 937
4371.03 918
4371.65 921
4372.27 982
4372.90 990
4373.52 902
4374.15 947
4374.77 998
4375.39 925
4376.02 905
4376.64 951
4377.27 979
4377.89 1012
4378.52 1000
4379.14 1006
4379.76 939
4380.39 906
4381.01 989
4381.64 978
4382.26 897
4382.89 956
4383.51 928
4384.14 977
4384.76 1050
4385.39 1046
4386.01 998
4386.64 961
4387.26 907
4387.89 953
4388.51 954
4389.14 999
4389.76 986
4390.39 1002
4391.01 1020
4391.64 1054
4392.26 1005
4392.89 1011
4393.51 1003
4394.14 984
4394.76 992
4395.39 922
4396.01 884
4396.64 932
4397.26 863
4397.89 904
4398.52 887
4399.14 817
4399.77 834
4400.39 887
4401.02 867
4401.65 882
4402.27 852
4402.90 834
4403.52 886
4404.15 906
4404.78 832
4405.40 812
4406.03 814
4406.65 892
4407.28 826
4407.91 820
4408.53 825
4409.16 844
4409.79 841
4410.41 843
4411.04 820
4411.67 783
4412.29 827
4412.92 818
4413.55 825
4414.17 851
4414.80 845
4415.43 862
4416.05 811
4416.68 821
4417.31 810
4417.94 811
4418.56 808
4419.19 766
4419.82 800
4420.44 817
4421.07 750
4421.70 781
4422.33 845
4422.95 824
4423.58 780
4424.21 781
4424.84 768
4425.46 741
4426.09 775
4426.72 770
4427.35 746
4427.97 786
4428.60 757
4429.23 765
4429.86 807
4430.49 739
4431.11 786
4431.74 756
4432.37 776
4433.00 799
4433.63 828
4434.26 787
4434.88 803
4435.51 831
4436.14 827
4436.77 798
4437.40 799
4438.03 820
4438.65 863
4439.28 810
4439.91 750
4440.54 757
4441.17 755
4441.80 749
4442.43 809
4443.06 868
4443.68 866
4444.31 806
4444.94 835
4445.57 819
4446.20 846
4446.83 841
4447.46 821
4448.09 878
4448.72 857
4449.35 843
4449.98 802
4450.61 847
4451.24 828
4451.86 832
4452.49 880
4453.12 851
4453.75 835
4454.38 840
4455.01 852
4455.64 923
4456.27 984
4456.90 1001
4457.53 978
4458.16 918
4458.79 942
4459.42 820
4460.05 791
4460.68 848
4461.31 807
4461.94 811
4462.57 788
4463.20 783
4463.83 788
4464.46 757
4465.09 766
4465.72 793
4466.36 709
4466.99 771
4467.62 839
4468.25 817
4468.88 788
4469.51 807
4470.14 778
4470.77 777
4471.40 781
4472.03 788
4472.66 752
4473.29 775
4473.93 724
4474.56 723
4475.19 748
4475.82 756
4476.45 766
4477.08 785
4477.71 774
4478.34 713
4478.98 770
4479.61 786
4480.24 723
4480.87 743
4481.50 763
4482.13 737
4482.76 781
4483.40 778
4484.03 790
4484.66 768
4485.29 815
4485.92 728
4486.56 787
4487.19 799
4487.82 805
4488.45 797
4489.08 791
4489.72 801
4490.35 814
4490.98 784
4491.61 769
4492.25 784
4492.88 824
4493.51 819
4494.14 821
4494.78 867
4495.41 824
4496.04 841
4496.67 799
4497.31 851
4497.94 860
4498.57 852
4499.20 844
4499.84 942
4500.47 987
4501.10 1010
4501.74 1035
4502.37 1089
4503.00 1111
4503.64 1111
4504.27 1038
4504.90 969
4505.53 1026
4506.17 979
4506.80 938
4507.43 894
4508.07 933
4508.70 916
4509.34 928
4509.97 883
4510.60 882
4511.24 891
4511.87 894
4512.50 878
4513.14 906
4513.77 907
4514.41 908
4515.04 873
4515.67 825
4516.31 830
4516.94 845
4517.58 870
4518.21 844
4518.84 822
4519.48 819
4520.11 803
4520.75 821
4521.38 744
4522.02 807
4522.65 847
4523.28 929
4523.92 901
4524.55 837
4525.19 823
4525.82 854
4526.46 925
4527.09 905
4527.73 985
4528.36 1118
4529.00 1245
4529.63 1368
4530.27 1532
4530.90 1637
4531.54 1663
4532.17 1724
4532.81 1631
4533.44 1514
4534.08 1510
4534.71 1407
4535.35 1325
4535.99 1195
4536.62 1096
4537.26 971
4537.89 977
4538.53 942
4539.16 904
4539.80 838
4540.43 800
4541.07 805
4541.71 821
4542.34 813
4542.98 842
4543.61 828
4544.25 805
4544.89 767
4545.52 743
4546.16 805
4546.79 786
4547.43 757
4548.07 711
4548.70 791
4549.34 802
4549.98 766
4550.61 734
4551.25 771
4551.89 789
4552.52 774
4553.16 782
4553.80 739
4554.43 741
4555.07 791
4555.71 799
4556.34 783
4556.98 778
4557.62 768
4558.25 780
4558.89 781
4559.53 778
4560.16 791
4560.80 809
4561.44 853
4562.08 795
4562.71 805
4563.35 829
4563.99 854
4564.63 833
4565.26 794
4565.90 859
4566.54 856
4567.18 821
4567.81 850
4568.45 921
4569.09 926
4569.73 902
4570.36 922
4571.00 927
4571.64 899
4572.28 834
4572.92 848
4573.55 810
4574.19 858
4574.83 856
4575.47 796
4576.11 752
4576.75 812
4577.38 849
4578.02 801
4578.66 770
4579.30 773
4579.94 831
4580.58 826
4581.21 797
4581.85 828
4582.49 826
4583.13 798
4583.77 853
4584.41 907
4585.05 862
4585.69 897
4586.32 908
4586.96 960
4587.60 947
4588.24 983
4588.88 1012
4589.52 1032
4590.16 1002
4590.80 1030
4591.44 1044
4592.08 1026
4592.72 993
4593.36 969
4594.00 967
4594.63 962
4595.27 893
4595.91 915
4596.55 833
4597.19 824
4597.83 836
4598.47 843
4599.11 816
4599.75 833
4600.39 852
4601.03 799
4601.67 813
4602.31 822
4602.95 827
4603.59 791
4604.23 800
4604.87 780
4605.51 787
4606.15 837
4606.79 776
4607.43 770
4608.08 815
4608.72 867
4609.36 808
4610.00 791
4610.64 821
4611.28 810
4611.92 818
4612.56 790
4613.20 806
4613.84 830
4614.48 777
4615.12 806
4615.76 791
4616.41 775
4617.05 762
4617.69 750
4618.33 752
4618.97 779
4619.61 799
4620.25 759
4620.89 738
4621.54 735
4622.18 710
4622.82 692
4623.46 704
4624.10 692
4624.74 765
4625.38 730
4626.03 697
4626.67 717
4627.31 709
4627.95 675
4628.59 725
4629.24 735
4629.88 767
4630.52 776
4631.16 782
4631.80 782
4632.45 788
4633.09 858
4633.73 819
4634.37 807
4635.02 865
4635.66 851
4636.30 869
4636.94 832
4637.58 889
4638.23 864
4638.87 867
4639.51 843
4640.16 881
4640.80 877
4641.44 865
4642.08 863
4642.73 808
4643.37 815
4644.01 805
4644.66 846
4645.30 843
4645.94 813
4646.58 771
4647.23 824
4647.87 730
4648.51 750
4649.16 718
4649.80 746
4650.44 844
4651.09 817
4651.73 789
4652.37 818
4653.02 859
4653.66 804
4654.31 815
4654.95 813
4655.59 779
4656.24 786
4656.88 775
4657.52 717
4658.17 686
4658.81 745
4659.46 726
4660.10 683
4660.75 693
4661.39 715
4662.03 718
4662.68 750
4663.32 712
4663.97 717
4664.61 697
4665.26 704
4665.90 744
4666.54 731
4667.19 705
4667.83 701
4668.48 744
4669.12 699
4669.77 719
4670.41 708
4671.06 690
4671.70 724
4672.35 739
4672.99 742
4673.64 764
4674.28 691
4674.93 754
4675.57 745
4676.22 718
4676.86 736
4677.51 726
4678.15 782
4678.80 759
4679.44 704
4680.09 747
4680.73 778
4681.38 764
4682.03 777
4682.67 790
4683.32 764
4683.96 785
4684.61 752
4685.25 744
4685.90 787
4686.55 757
4687.19 767
4687.84 780
4688.48 741
4689.13 827
4689.78 826
4690.42 830
4691.07 807
4691.72 795
4692.36 831
4693.01 879
4693.65 861
4694.30 883
4694.95 824
4695.59 834
4696.24 850
4696.89 853
4697.53 882
4698.18 893
4698.83 915
4699.47 961
4700.12 995
4700.77 975
4701.41 933
4702.06 900
4702.71 944
4703.36 870
4704.00 832
4704.65 843
4705.30 854
4705.94 806
4706.59 838
4707.24 794
4707.89 788
4708.53 811
4709.18 819
4709.83 776
4710.48 768
4711.12 791
4711.77 840
4712.42 794
4713.07 786
4713.71 827
4714.36 803
4715.01 786
4715.66 797
4716.31 770
4716.95 798
4717.60 799
4718.25 791
4718.90 754
4719.55 817
4720.19 837
4720.84 833
4721.49 844
4722.14 808
4722.79 855
4723.44 818
4724.08 834
4724.73 775
4725.38 808
4726.03 811
4726.68 861
4727.33 861
4727.98 803
4728.63 803
4729.27 777
4729.92 802
4730.57 755
4731.22 772
4731.87 779
4732.52 746
4733.17 769
4733.82 778
4734.47 771
4735.12 752
4735.77 706
4736.41 791
4737.06 760
4737.71 793
4738.36 856
4739.01 777
4739.66 801
4740.31 800
4740.96 811
4741.61 770
4742.26 737
4742.91 733
4743.56 817
4744.21 776
4744.86 780
4745.51 801
4746.16 796
4746.81 788
4747.46 785
4748.11 810
4748.76 820
4749.41 826
4750.06 853
4750.71 872
4751.36 888
4752.01 875
4752.66 883
4753.31 862
4753.96 880
4754.61 856
4755.26 847
4755.92 840
4756.57 839
4757.22 828
4757.87 858
4758.52 812
4759.17 772
4759.82 793
4760.47 831
4761.12 888
4761.77 863
4762.42 840
4763.08 819
4763.73 836
4764.38 800
4765.03 865
4765.68 817
4766.33 834
4766.98 789
4767.64 764
4768.29 799
4768.94 798
4769.59 773
4770.24 810
4770.89 793
4771.54 816
4772.20 861
4772.85 796
4773.50 816
4774.15 854
4774.80 823
4775.46 832
4776.11 848
4776.76 793
4777.41 789
4778.06 808
4778.72 834
4779.37 826
4780.02 790
4780.67 823
4781.33 827
4781.98 837
4782.63 810
4783.28 854
4783.94 840
4784.59 841
4785.24 864
4785.89 787
4786.55 824
4787.20 839
4787.85 794
4788.51 829
4789.16 866
4789.81 873
4790.46 920
4791.12 920
4791.77 899
4792.42 858
4793.08 906
4793.73 930
4794.38 973
4795.04 944
4795.69 900
4796.34 893
4797.00 897
4797.65 902
4798.30 969
4798.96 960
4799.61 991
4800.27 1000
4800.92 1028
4801.57 1124
4802.23 1061
4802.88 1024
4803.53 1034
4804.19 1040
4804.84 970
4805.50 920
4806.15 940
4806.81 967
4807.46 892
4808.11 876
4808.77 914
4809.42 942
4810.08 908
4810.73 990
4811.39 923
4812.04 951
4812.69 997
4813.35 982
4814.00 1021
4814.66 919
4815.31 914
4815.97 952
4816.62 953
4817.28 1019
4817.93 1054
4818.59 1016
4819.24 1110
4819.90 1105
4820.55 1119
4821.21 1143
4821.86 1144
4822.52 1219
4823.17 1223
4823.83 1262
4824.48 1268
4825.14 1211
4825.79 1160
4826.45 1167
4827.11 1158
4827.76 1110
4828.42 1108
4829.07 1148
4829.73 1086
4830.38 1088
4831.04 1083
4831.70 1071
4832.35 1113
4833.01 1164
4833.66 1189
4834.32 1174
4834.98 1213
4835.63 1204
4836.29 1248
4836.94 1272
4837.60 1311
4838.26 1294
4838.91 1340
4839.57 1360
4840.23 1329
4840.88 1303
4841.54 1284
4842.20 1314
4842.85 1387
4843.51 1366
4844.17 1304
4844.82 1319
4845.48 1329
4846.14 1331
4846.79 1437
4847.45 1467
4848.11 1518
4848.76 1667
4849.42 1665
4850.08 1751
4850.73 1828
4851.39 1791
4852.05 1711
4852.71 1652
4853.36 1624
4854.02 1584
4854.68 1500
4855.34 1608
4855.99 1574
4856.65 1543
4857.31 1680
4857.97 1848
4858.62 1978
4859.28 2025
4859.94 1959
4860.60 1901
4861.25 1742
4861.91 1641
4862.57 1552
4863.23 1491
4863.89 1466
4864.54 1403
4865.20 1400
4865.86 1418
4866.52 1426
4867.18 1439
4867.84 1458
4868.49 1368
4869.15 1389
4869.81 1378
4870.47 1326
4871.13 1318
4871.79 1321
4872.44 1337
4873.10 1311
4873.76 1303
4874.42 1254
4875.08 1236
4875.74 1284
4876.40 1257
4877.06 1313
4877.72 1352
4878.37 1303
4879.03 1351
4879.69 1407
4880.35 1361
4881.01 1305
4881.67 1266
4882.33 1185
4882.99 1192
4883.65 1154
4884.31 1215
4884.97 1135
4885.63 1084
4886.29 1125
4886.95 1111
4887.61 1130
4888.26 1114
4888.92 1162
4889.58 1105
4890.24 1095
4890.90 1119
4891.56 1111
4892.22 1098
4892.88 1128
4893.54 1129
4894.20 1122
4894.86 1046
4895.52 1024
4896.18 1068
4896.84 1010
4897.51 999
4898.17 1107
4898.83 1062
4899.49 1057
4900.15 1084
4900.81 1103
4901.47 1099
4902.13 1071
4902.79 1084
4903.45 1063
4904.11 982
4904.77 948
4905.43 914
4906.09 914
4906.75 928
4907.41 938
4908.08 958
4908.74 950
4909.40 945
4910.06 932
4910.72 960
4911.38 954
4912.04 929
4912.70 907
4913.37 882
4914.03 822
4914.69 866
4915.35 925
4916.01 913
4916.67 853
4917.33 844
4918.00 879
4918.66 828
4919.32 862
4919.98 804
4920.64 822
4921.31 884
4921.97 877
4922.63 829
4923.29 844
4923.95 844
4924.62 837
4925.28 800
4925.94 850
4926.60 839
4927.26 828
4927.93 847
4928.59 822
4929.25 850
4929.91 881
4930.58 832
4931.24 780
4931.90 830
4932.56 790
4933.23 787
4933.89 751
4934.55 776
4935.22 809
4935.88 869
4936.54 863
4937.20 818
4937.87 788
4938.53 779
4939.19 809
4939.86 795
4940.52 799
4941.18 795
4941.85 812
4942.51 841
4943.17 801
4943.84 796
4944.50 791
4945.16 821
4945.83 797
4946.49 812
4947.15 748
4947.82 789
4948.48 762
4949.15 785
4949.81 792
4950.47 728
4951.14 746
4951.80 734
4952.47 790
4953.13 765
4953.79 807
4954.46 800
4955.12 760
4955.79 766
4956.45 800
4957.11 834
4957.78 834
4958.44 846
4959.11 857
4959.77 858
4960.44 916
4961.10 921
4961.77 922
4962.43 942
4963.10 963
4963.76 1013
4964.42 1023
4965.09 976
4965.75 955
4966.42 894
4967.08 851
4967.75 817
4968.41 801
4969.08 798
4969.74 830
4970.41 811
4971.08 822
4971.74 827
4972.41 867
4973.07 808
4973.74 772
4974.40 799
4975.07 862
4975.73 822
4976.40 807
4977.06 837
4977.73 812
4978.40 836
4979.06 821
4979.73 823
4980.39 820
4981.06 759
4981.73 766
4982.39 797
4983.06 779
4983.72 762
4984.39 762
4985.06 698
4985.72 761
4986.39 713
4987.05 720
4987.72 745
4988.39 721
4989.05 745
4989.72 755
4990.39 739
4991.05 717
4991.72 753
4992.39 792
4993.05 768
4993.72 748
4994.39 706
4995.05 719
4995.72 751
4996.39 731
4997.05 721
4997.72 718
4998.39 726
4999.06 701
4999.72 695
5000.39 706
5001.06 683
5001.73 709
5002.39 716
5003.06 696
5003.73 717
5004.39 702
5005.06 714
5005.73 701
5006.40 685
5007.07 684
5007.73 712
5008.40 771
5009.07 724
5009.74 699
5010.40 678
5011.07 750
5011.74 724
5012.41 728
5013.08 691
5013.74 708
5014.41 747
5015.08 714
5015.75 691
5016.42 700
5017.09 707
5017.75 679
5018.42 699
5019.09 745
5019.76 724
5020.43 739
5021.10 758
5021.76 788
5022.43 739
5023.10 755
5023.77 778
5024.44 763
5025.11 806
5025.78 729
5026.45 700
5027.12 719
5027.78 749
5028.45 732
5029.12 720
5029.79 720
5030.46 747
5031.13 713
5031.80 742
5032.47 694
5033.14 711
5033.81 704
5034.48 708
5035.15 680
5035.82 646
5036.49 703
5037.16 702
5037.83 708
5038.50 717
5039.16 679
5039.83 719
5040.50 730
5041.17 700
5041.84 726
5042.51 681
5043.18 712
5043.85 738
5044.52 697
5045.20 707
5045.87 687
5046.54 709
5047.21 721
5047.88 734
5048.55 714
5049.22 697
5049.89 725
5050.56 694
5051.23 699
5051.90 719
5052.57 693
5053.24 749
5053.91 739
5054.58 749
5055.25 709
5055.92 674
5056.60 708
5057.27 683
5057.94 692
5058.61 638
5059.28 733
5059.95 698
5060.62 667
5061.29 675
5061.96 714
5062.64 708
5063.31 717
5063.98 728
5064.65 731
5065.32 721
5065.99 714
5066.66 725
5067.34 729
5068.01 727
5068.68 688
5069.35 626
5070.02 676
5070.70 718
5071.37 723
5072.04 693
5072.71 709
5073.38 698
5074.06 710
5074.73 715
5075.40 723
5076.07 746
5076.74 752
5077.42 799
5078.09 819
5078.76 793
5079.43 793
5080.11 839
5080.78 775
5081.45 770
5082.12 763
5082.80 771
5083.47 739
5084.14 788
5084.82 785
5085.49 749
5086.16 782
5086.83 798
5087.51 783
5088.18 797
5088.85 812
5089.53 843
5090.20 840
5090.87 841
5091.55 866
5092.22 825
5092.89 783
5093.57 843
5094.24 850
5094.91 801
5095.59 799
5096.26 803
5096.93 774
5097.61 759
5098.28 741
5098.96 715
5099.63 732
5100.30 730
5100.98 742
5101.65 793
5102.32 763
5103.00 773
5103.67 751
5104.35 706
5105.02 780
5105.70 742
5106.37 756
5107.04 748
5107.72 754
5108.39 792
5109.07 782
5109.74 722
5110.42 756
5111.09 740
5111.77 747
5112.44 714
5113.11 730
5113.79 728
5114.46 730
5115.14 728
5115.81 728
5116.49 792
5117.16 805
5117.84 823
5118.51 889
5119.19 845
5119.86 828
5120.54 864
5121.21 865
5121.89 842
5122.57 809
5123.24 817
5123.92 787
5124.59 809
5125.27 797
5125.94 751
5126.62 757
5127.29 762
5127.97 743
5128.64 764
5129.32 764
5130.00 760
5130.67 785
5131.35 769
5132.02 772
5132.70 755
5133.38 762
5134.05 705
5134.73 742
5135.40 752
5136.08 732
5136.76 726
5137.43 748
5138.11 722
5138.79 779
5139.46 736
5140.14 722
5140.82 727
5141.49 702
5142.17 685
5142.85 732
5143.52 748
5144.20 716
5144.88 683
5145.55 726
5146.23 707
5146.91 689
5147.58 692
5148.26 668
5148.94 691
5149.61 715
5150.29 696
5150.97 680
5151.65 693
5152.32 674
5153.00 666
5153.68 685
5154.36 717
5155.03 675
5155.71 693
5156.39 709
5157.07 719
5157.74 716
5158.42 725
5159.10 690
5159.78 776
5160.45 676
5161.13 748
5161.81 740
5162.49 715
5163.17 729
5163.84 757
5164.52 733
5165.20 771
5165.88 725
5166.56 686
5167.24 681
5167.91 689
5168.59 699
5169.27 679
5169.95 702
5170.63 624
5171.31 638
5171.98 686
5172.66 677
5173.34 653
5174.02 654
5174.70 667
5175.38 664
5176.06 679
5176.74 684
5177.41 734
5178.09 739
5178.77 720
5179.45 752
5180.13 736
5180.81 730
5181.49 679
5182.17 685
5182.85 673
5183.53 694
5184.21 709
5184.89 685
5185.57 703
5186.24 697
5186.92 666
5187.60 662
5188.28 691
5188.96 639
5189.64 653
5190.32 689
5191.00 642
5191.68 686
5192.36 706
5193.04 662
5193.72 696
5194.40 651
5195.08 646
5195.76 706
5196.44 664
5197.12 657
5197.80 632
5198.48 645
5199.16 673
5199.84 683
5200.52 672
5201.21 683
5201.89 738
5202.57 709
5203.25 643
5203.93 651
5204.61 659
5205.29 701
5205.97 713
5206.65 706
5207.33 732
5208.01 734
5208.69 767
5209.37 748
5210.06 699
5210.74 750
5211.42 718
5212.10 787
5212.78 740
5213.46 749
5214.14 765
5214.82 793
5215.51 821
5216.19 795
5216.87 756
5217.55 748
5218.23 762
5218.91 744
5219.60 731
5220.28 727
5220.96 769
5221.64 798
5222.32 793
5223.00 831
5223.69 871
5224.37 797
5225.05 782
5225.73 752
5226.41 749
5227.10 745
5227.78 719
5228.46 683
5229.14 721
5229.83 702
5230.51 721
5231.19 740
5231.87 691
5232.56 748
5233.24 750
5233.92 749
5234.60 776
5235.29 790
5235.97 790
5236.65 797
5237.34 769
5238.02 752
5238.70 730
5239.38 724
5240.07 728
5240.75 775
5241.43 772
5242.12 754
5242.80 764
5243.48 738
5244.17 717
5244.85 733
5245.53 754
5246.22 688
5246.90 694
5247.58 734
5248.27 699
5248.95 709
5249.63 746
5250.32 748
5251.00 772
5251.69 797
5252.37 789
5253.05 766
5253.74 753
5254.42 731
5255.11 766
5255.79 753
5256.47 778
5257.16 797
5257.84 775
5258.53 726
5259.21 761
5259.89 754
5260.58 749
5261.26 797
5261.95 765
5262.63 738
5263.32 779
5264.00 780
5264.69 764
5265.37 763
5266.06 741
5266.74 754
5267.43 759
5268.11 729
5268.79 702
5269.48 739
5270.16 732
5270.85 711
5271.53 720
5272.22 792
5272.91 762
5273.59 718
5274.28 712
5274.96 720
5275.65 704
5276.33 704
5277.02 710
5277.70 743
5278.39 705
5279.07 693
5279.76 759
5280.45 745
5281.13 740
5281.82 781
5282.50 783
5283.19 767
5283.87 784
5284.56 761
5285.25 727
5285.93 748
5286.62 715
5287.30 752
5287.99 773
5288.68 691
5289.36 735
5290.05 727
5290.74 723
5291.42 733
5292.11 713
5292.79 724
5293.48 762
5294.17 718
5294.85 771
5295.54 773
5296.23 742
5296.91 820
5297.60 816
5298.29 797
5298.98 799
5299.66 829
5300.35 837
5301.04 832
5301.72 833
5302.41 884
5303.10 906
5303.78 918
5304.47 896
5305.16 914
5305.85 947
5306.53 900
5307.22 931
5307.91 874
5308.60 908
5309.28 895
5309.97 901
5310.66 918
5311.35 984
5312.03 1014
5312.72 1045
5313.41 1035
5314.10 1004
5314.79 1032
5315.47 978
5316.16 961
5316.85 956
5317.54 990
5318.23 906
5318.91 901
5319.60 939
5320.29 955
5320.98 946
5321.67 922
5322.36 848
5323.04 827
5323.73 826
5324.42 851
5325.11 809
5325.80 826
5326.49 783
5327.18 780
5327.86 807
5328.55 792
5329.24 781
5329.93 772
5330.62 803
5331.31 768
5332.00 803
5332.69 766
5333.38 746
5334.06 742
5334.75 748
5335.44 752
5336.13 732
5336.82 755
5337.51 776
5338.20 750
5338.89 754
5339.58 762
5340.27 799
5340.96 779
5341.65 745
5342.34 836
5343.03 765
5343.72 806
5344.41 786
5345.10 795
5345.79 844
5346.48 837
5347.17 847
5347.86 872
5348.55 944
5349.24 937
5349.93 947
5350.62 1021
5351.31 1040
5352.00 1050
5352.69 985
5353.38 909
5354.07 910
5354.76 886
5355.45 892
5356.14 826
5356.83 803
5357.52 781
5358.21 745
5358.90 756
5359.59 748
5360.29 749
5360.98 811
5361.67 787
5362.36 748
5363.05 756
5363.74 744
5364.43 758
5365.12 739
5365.81 740
5366.50 735
5367.20 741
5367.89 702
5368.58 690
5369.27 679
5369.96 659
5370.65 715
5371.34 728
5372.04 729
5372.73 719
5373.42 715
5374.11 695
5374.80 711
5375.49 743
5376.19 691
5376.88 721
5377.57 669
5378.26 683
5378.95 733
5379.65 726
5380.34 690
5381.03 723
5381.72 734
5382.42 698
5383.11 706
5383.80 719
5384.49 708
5385.19 706
5385.88 740
5386.57 760
5387.26 761
5387.96 765
5388.65 793
5389.34 729
5390.03 743
5390.73 751
5391.42 775
5392.11 753
5392.80 759
5393.50 784
5394.19 721
5394.88 713
5395.58 752
5396.27 766
5396.96 720
5397.66 724
5398.35 734
5399.04 722
5399.74 705
5400.43 669
5401.12 713
5401.82 747
5402.51 763
5403.20 719
5403.90 791
5404.59 753
5405.29 731
5405.98 741
5406.67 732
5407.37 761
5408.06 748
5408.75 744
5409.45 743
5410.14 699
5410.84 729
5411.53 763
5412.23 777
5412.92 735
5413.61 796
5414.31 783
5415.00 757
5415.70 790
5416.39 781
5417.09 754
5417.78 772
5418.47 772
5419.17 794
5419.86 751
5420.56 751
5421.25 769
5421.95 772
5422.64 806
5423.34 777
5424.03 791
5424.73 808
5425.42 780
5426.12 776
5426.81 750
5427.51 731
5428.20 771
5428.90 738
5429.59 714
5430.29 735
5430.99 767
5431.68 767
5432.38 794
5433.07 750
5433.77 757
5434.46 816
5435.16 804
5435.85 823
5436.55 818
5437.25 869
5437.94 858
5438.64 826
5439.33 806
5440.03 825
5440.73 798
5441.42 808
5442.12 768
5442.81 789
5443.51 802
5444.21 850
5444.90 910
5445.60 906
5446.29 973
5446.99 990
5447.69 1049
5448.38 1063
5449.08 1071
5449.78 1032
5450.47 978
5451.17 959
5451.87 900
5452.56 903
5453.26 943
5453.96 919
5454.65 864
5455.35 895
5456.05 866
5456.75 872
5457.44 844
5458.14 860
5458.84 844
5459.53 937
5460.23 916
5460.93 897
5461.63 902
5462.32 949
5463.02 918
5463.72 925
5464.42 994
5465.11 1003
5465.81 926
5466.51 875
5467.21 945
5467.90 952
5468.60 913
5469.30 897
5470.00 883
5470.70 933
5471.39 1038
5472.09 1045
5472.79 1027
5473.49 1009
5474.19 1056
5474.88 1093
5475.58 1080
5476.28 1088
5476.98 1090
5477.68 1170
5478.38 1306
5479.07 1386
5479.77 1515
5480.47 1650
5481.17 1621
5481.87 1598
5482.57 1522
5483.27 1468
5483.96 1335
5484.66 1279
5485.36 1218
5486.06 1192
5486.76 1149
5487.46 1172
5488.16 1219
5488.86 1138
5489.56 1164
5490.26 1225
5490.96 1195
5491.65 1193
5492.35 1245
5493.05 1292
5493.75 1303
5494.45 1275
5495.15 1268
5495.85 1224
5496.55 1291
5497.25 1375
5497.95 1452
5498.65 1635
5499.35 1809
5500.05 2118
5500.75 2283
5501.45 2362
5502.15 2276
5502.85 2235
5503.55 1939
5504.25 1782
5504.95 1533
5505.65 1452
5506.35 1324
5507.05 1204
5507.75 1176
5508.45 1128
5509.15 1095
5509.85 1038
5510.55 1086
5511.25 1084
5511.95 1000
5512.65 1003
5513.35 1052
5514.05 1078
5514.76 1082
5515.46 1116
5516.16 1122
5516.86 1033
5517.56 1026
5518.26 1039
5518.96 1055
5519.66 1098
5520.36 1062
5521.06 1117
5521.77 1038
5522.47 995
5523.17 971
5523.87 987
5524.57 959
5525.27 891
5525.97 905
5526.67 889
5527.38 844
5528.08 883
5528.78 887
5529.48 871
5530.18 899
5530.88 915
5531.59 892
5532.29 908
5532.99 903
5533.69 887
5534.39 896
5535.10 852
5535.80 849
5536.50 907
5537.20 875
5537.90 923
5538.61 930
5539.31 912
5540.01 892
5540.71 916
5541.42 874
5542.12 830
5542.82 838
5543.52 870
5544.23 836
5544.93 831
5545.63 842
5546.33 839
5547.04 819
5547.74 809
5548.44 807
5549.15 823
5549.85 840
5550.55 844
5551.26 834
5551.96 805
5552.66 816
5553.36 860
5554.07 855
5554.77 844
5555.47 834
5556.18 772
5556.88 778
5557.58 824
5558.29 801
5558.99 800
5559.70 786
5560.40 800
5561.10 803
5561.81 849
5562.51 852
5563.21 829
5563.92 828
5564.62 810
5565.33 857
5566.03 837
5566.73 818
5567.44 793
5568.14 798
5568.85 784
5569.55 759
5570.25 759
5570.96 769
5571.66 790
5572.37 799
5573.07 786
5573.78 762
5574.48 807
5575.19 792
5575.89 794
5576.59 790
5577.30 744
5578.00 810
5578.71 804
5579.41 819
5580.12 773
5580.82 775
5581.53 798
5582.23 762
5582.94 755
5583.64 803
5584.35 818
5585.05 749
5585.76 778
5586.46 755
5587.17 781
5587.88 795
5588.58 755
5589.29 781
5589.99 793
5590.70 758
5591.40 754
5592.11 765
5592.81 798
5593.52 751
5594.23 770
5594.93 771
5595.64 757
5596.34 770
5597.05 772
5597.76 719
5598.46 726
5599.17 747
5599.87 723
5600.58 730
5601.29 772
5601.99 768
5602.70 739
5603.41 752
5604.11 767
5604.82 747
5605.52 728
5606.23 723
5606.94 705
5607.64 747
5608.35 753
5609.06 766
5609.76 738
5610.47 713
5611.18 722
5611.88 740
5612.59 737
5613.30 733
5614.01 726
5614.71 740
5615.42 755
5616.13 718
5616.83 749
5617.54 781
5618.25 765
5618.96 757
5619.66 726
5620.37 776
5621.08 793
5621.79 752
5622.49 726
5623.20 701
5623.91 733
5624.62 791
5625.32 778
5626.03 733
5626.74 783
5627.45 779
5628.16 793
5628.86 809
5629.57 829
5630.28 823
5630.99 825
5631.70 838
5632.40 791
5633.11 777
5633.82 842
5634.53 815
5635.24 805
5635.95 855
5636.65 822
5637.36 828
5638.07 862
5638.78 883
5639.49 929
5640.20 913
5640.91 895
5641.61 824
5642.32 846
5643.03 890
5643.74 897
5644.45 891
5645.16 819
5645.87 779
5646.58 840
5647.29 832
5648.00 785
5648.70 758
5649.41 763
5650.12 820
5650.83 824
5651.54 789
5652.25 793
5652.96 796
5653.67 798
5654.38 843
5655.09 815
5655.80 869
5656.51 877
5657.22 827
5657.93 899
5658.64 945
5659.35 902
5660.06 864
5660.77 822
5661.48 898
5662.19 880
5662.90 853
5663.61 835
5664.32 836
5665.03 793
5665.74 834
5666.45 809
5667.16 802
5667.87 819
5668.58 860
5669.29 852
5670.00 932
5670.71 884
5671.42 919
5672.13 951
5672.84 951
5673.56 913
5674.27 942
5674.98 889
5675.69 838
5676.40 792
5677.11 760
5677.82 802
5678.53 837
5679.24 834
5679.95 859
5680.67 830
5681.38 828
5682.09 819
5682.80 825
5683.51 853
5684.22 785
5684.93 804
5685.65 788
5686.36 774
5687.07 787
5687.78 756
5688.49 773
5689.20 788
5689.92 736
5690.63 721
5691.34 747
5692.05 771
5692.76 752
5693.47 782
5694.19 804
5694.90 762
5695.61 717
5696.32 737
5697.04 740
5697.75 745
5698.46 731
5699.17 709
5699.89 764
5700.60 743
5701.31 747
5702.02 758
5702.74 745
5703.45 773
5704.16 754
5704.87 744
5705.59 705
5706.30 722
5707.01 737
5707.72 724
5708.44 725
5709.15 777
5709.86 754
5710.58 768
5711.29 728
5712.00 744
5712.72 751
5713.43 750
5714.14 761
5714.86 753
5715.57 739
5716.28 738
5717.00 759
5717.71 779
5718.42 787
5719.14 706
5719.85 728
5720.56 695
5721.28 723
5721.99 744
5722.71 749
5723.42 718
5724.13 786
5724.85 813
5725.56 827
5726.28 815
5726.99 866
5727.70 888
5728.42 847
5729.13 846
5729.85 888
5730.56 861
5731.28 889
5731.99 820
5732.70 778
5733.42 800
5734.13 815
5734.85 824
5735.56 770
5736.28 790
5736.99 802
5737.71 806
5738.42 782
5739.14 741
5739.85 804
5740.57 777
5741.28 803
5742.00 800
5742.71 811
5743.43 786
5744.14 793
5744.86 799
5745.57 790
5746.29 779
5747.00 790
5747.72 831
5748.43 825
5749.15 806
5749.87 807
5750.58 798
5751.30 908
5752.01 946
5752.73 891
5753.44 932
5754.16 907
5754.88 940
5755.59 999
5756.31 953
5757.02 992
5757.74 1022
5758.46 994
5759.17 962
5759.89 1006
5760.60 1009
5761.32 980
5762.04 976
5762.75 1023
5763.47 1046
5764.19 1087
5764.90 1103
5765.62 1067
5766.34 1119
5767.05 1122
5767.77 1230
5768.49 1412
5769.20 1557
5769.92 1817
5770.64 1955
5771.35 1963
5772.07 1871
5772.79 1778
5773.50 1620
5774.22 1433
5774.94 1267
5775.65 1138
5776.37 1055
5777.09 1092
5777.81 1073
5778.52 1097
5779.24 1093
5779.96 1093
5780.68 1069
5781.39 1119
5782.11 1068
5782.83 1102
5783.55 1136
5784.26 1096
5784.98 1111
5785.70 1026
5786.42 1087
5787.14 1071
5787.85 1064
5788.57 1075
5789.29 1112
5790.01 1088
5790.73 1019
5791.44 1017
5792.16 1022
5792.88 1034
5793.60 1032
5794.32 992
5795.03 945
5795.75 969
5796.47 975
5797.19 987
5797.91 1032
5798.63 1010
5799.35 1077
5800.06 1131
5800.78 1223
5801.50 1202
5802.22 1165
5802.94 1133
5803.66 1099
5804.38 1049
5805.10 1000
5805.82 961
5806.53 905
5807.25 940
5807.97 983
5808.69 980
5809.41 1004
5810.13 944
5810.85 961
5811.57 969
5812.29 935
5813.01 863
5813.73 854
5814.45 898
5815.17 865
5815.89 885
5816.61 882
5817.33 922
5818.05 861
5818.77 884
5819.49 934
5820.20 883
5820.92 901
5821.64 901
5822.36 889
5823.09 856
5823.81 850
5824.53 840
5825.25 822
5825.97 833
5826.69 845
5827.41 819
5828.13 861
5828.85 842
5829.57 868
5830.29 832
5831.01 825
5831.73 893
5832.45 825
5833.17 833
5833.89 832
5834.61 836
5835.33 837
5836.05 820
5836.78 805
5837.50 802
5838.22 810
5838.94 797
5839.66 798
5840.38 838
5841.10 824
5841.82 849
5842.54 811
5843.27 850
5843.99 846
5844.71 856
5845.43 846
5846.15 792
5846.87 874
5847.59 880
5848.32 808
5849.04 839
5849.76 823
5850.48 851
5851.20 885
5851.93 891
5852.65 899
5853.37 906
5854.09 868
5854.81 888
5855.54 890
5856.26 848
5856.98 878
5857.70 856
5858.42 868
5859.15 885
5859.87 847
5860.59 841
5861.31 845
5862.04 864
5862.76 866
5863.48 853
5864.20 860
5864.93 860
5865.65 891
5866.37 843
5867.10 833
5867.82 821
5868.54 850
5869.26 865
5869.99 894
5870.71 861
5871.43 842
5872.16 891
5872.88 899
5873.60 842
5874.33 846
5875.05 849
5875.77 837
5876.50 854
5877.22 869
5877.94 906
5878.67 901
5879.39 889
5880.11 910
5880.84 874
5881.56 890
5882.28 918
5883.01 949
5883.73 930
5884.46 950
5885.18 950
5885.90 913
5886.63 927
5887.35 921
5888.08 909
5888.80 930
5889.52 935
5890.25 925
5890.97 914
5891.70 910
5892.42 914
5893.15 886
5893.87 906
5894.59 892
5895.32 955
5896.04 929
5896.77 961
5897.49 913
5898.22 934
5898.94 923
5899.67 907
5900.39 933
5901.12 959
5901.84 985
5902.57 942
5903.29 912
5904.02 944
5904.74 920
5905.47 981
5906.19 985
5906.92 967
5907.64 932
5908.37 993
5909.09 1008
5909.82 988
5910.55 995
5911.27 1006
5912.00 1074
5912.72 1011
5913.45 1032
5914.17 1086
5914.90 1124
5915.63 1065
5916.35 1110
5917.08 1063
5917.80 1100
5918.53 1076
5919.25 1114
5919.98 1099
5920.71 1069
5921.43 1120
5922.16 1114
5922.89 1099
5923.61 1096
5924.34 1193
5925.06 1182
5925.79 1262
5926.52 1263
5927.24 1223
5927.97 1252
5928.70 1235
5929.42 1281
5930.15 1303
5930.88 1245
5931.60 1284
5932.33 1343
5933.06 1364
5933.78 1347
5934.51 1351
5935.24 1379
5935.97 1421
5936.69 1410
5937.42 1424
5938.15 1497
5938.87 1516
5939.60 1534
5940.33 1471
5941.06 1522
5941.78 1550
5942.51 1550
5943.24 1608
5943.97 1678
5944.69 1697
5945.42 1748
5946.15 1716
5946.88 1851
5947.60 1817
5948.33 1745
5949.06 1821
5949.79 1890
5950.52 2115
5951.24 2323
5951.97 2404
5952.70 2596
5953.43 2711
5954.16 2703
5954.88 2621
5955.61 2490
5956.34 2488
5957.07 2336
5957.80 2292
5958.53 2222
5959.25 2172
5959.98 2129
5960.71 2177
5961.44 2243
5962.17 2185
5962.90 2115
5963.63 2192
5964.36 2338
5965.08 2527
5965.81 2710
5966.54 2891
5967.27 3168
5968.00 3100
5968.73 3130
5969.46 3026
5970.19 2888
5970.92 2749
5971.65 2699
5972.37 2615
5973.10 2551
5973.83 2582
5974.56 2608
5975.29 2581
5976.02 2493
5976.75 2488
5977.48 2478
5978.21 2536
5978.94 2520
5979.67 2627
5980.40 2775
5981.13 2808
5981.86 2830
5982.59 2883
5983.32 2982
5984.05 2891
5984.78 2869
5985.51 2976
5986.24 2940
5986.97 2953
5987.70 2908
5988.43 2869
5989.16 2846
5989.89 2904
5990.62 2897
5991.35 2936
5992.08 2989
5992.81 2999
5993.54 3001
5994.27 2993
5995.00 3079
5995.74 3146
5996.47 3220
5997.20 3207
5997.93 3222
5998.66 3200
5999.39 3229
6000.12 3205
6000.85 3275
6001.58 3169
6002.31 3073
6003.04 3093
6003.78 2996
6004.51 3018
6005.24 3005
6005.97 2942
6006.70 2926
6007.43 3008
6008.16 3201
6008.90 3564
6009.63 3941
6010.36 4620
6011.09 5601
6011.82 6444
6012.55 7395
6013.29 8410
6014.02 8915
6014.75 9032
6015.48 8857
6016.21 8396
6016.95 7605
6017.68 6754
6018.41 5912
6019.14 5146
6019.87 4404
6020.61 3782
6021.34 3364
6022.07 3139
6022.80 2887
6023.54 2689
6024.27 2614
6025.00 2515
6025.73 2407
6026.47 2416
6027.20 2445
6027.93 2467
6028.66 2538
6029.40 2537
6030.13 2498
6030.86 2487
6031.59 2547
6032.33 2433
6033.06 2282
6033.79 2197
6034.53 2096
6035.26 2126
6035.99 2065
6036.73 2080
6037.46 2139
6038.19 2171
6038.93 2186
6039.66 2123
6040.39 2180
6041.13 2133
6041.86 2157
6042.59 2165
6043.33 2211
6044.06 2335
6044.79 2364
6045.53 2335
6046.26 2314
6047.00 2418
6047.73 2344
6048.46 2434
6049.20 2477
6049.93 2541
6050.67 2697
6051.40 2908
6052.13 3085
6052.87 3224
6053.60 3245
6054.34 3241
6055.07 3087
6055.81 2933
6056.54 2842
6057.27 2664
6058.01 2560
6058.74 2512
6059.48 2369
6060.21 2341
6060.95 2297
6061.68 2339
6062.42 2329
6063.15 2210
6063.89 2167
6064.62 2173
6065.36 2178
6066.09 2099
6066.83 2126
6067.56 2079
6068.30 2138
6069.03 2083
6069.77 2034
6070.50 1999
6071.24 1954
6071.97 1947
6072.71 1906
6073.44 1994
6074.18 1926
6074.91 1871
6075.65 1820
6076.39 1826
6077.12 1805
6077.86 1825
6078.59 1836
6079.33 1784
6080.06 1768
6080.80 1719
6081.54 1709
6082.27 1738
6083.01 1660
6083.74 1637
6084.48 1624
6085.22 1607
6085.95 1627
6086.69 1610
6087.42 1595
6088.16 1617
6088.90 1636
6089.63 1626
6090.37 1664
6091.11 1651
6091.84 1681
6092.58 1621
6093.32 1655
6094.05 1609
6094.79 1578
6095.53 1594
6096.26 1601
6097.00 1590
6097.74 1568
6098.47 1542
6099.21 1550
6099.95 1558
6100.69 1539
6101.42 1533
6102.16 1552
6102.90 1586
6103.63 1554
6104.37 1529
6105.11 1497
6105.85 1513
6106.58 1480
6107.32 1487
6108.06 1532
6108.80 1557
6109.53 1555
6110.27 1591
6111.01 1537
6111.75 1544
6112.49 1538
6113.22 1567
6113.96 1551
6114.70 1588
6115.44 1617
6116.17 1574
6116.91 1603
6117.65 1675
6118.39 1628
6119.13 1616
6119.87 1617
6120.60 1596
6121.34 1608
6122.08 1618
6122.82 1621
6123.56 1620
6124.30 1650
6125.03 1644
6125.77 1673
6126.51 1687
6127.25 1701
6127.99 1681
6128.73 1689
6129.47 1731
6130.21 1664
6130.94 1696
6131.68 1644
6132.42 1662
6133.16 1656
6133.90 1698
6134.64 1824
6135.38 1831
6136.12 1889
6136.86 1868
6137.60 1874
6138.34 1956
6139.08 1959
6139.81 2110
6140.55 2141
6141.29 2123
6142.03 2198
6142.77 2235
6143.51 2139
6144.25 2031
6144.99 1989
6145.73 2046
6146.47 2035
6147.21 2045
6147.95 2032
6148.69 1993
6149.43 2014
6150.17 2005
6150.91 2062
6151.65 2035
6152.39 2051
6153.13 2065
6153.87 2053
6154.61 2022
6155.35 2089
6156.09 2151
6156.83 2143
6157.58 2189
6158.32 2210
6159.06 2231
6159.80 2232
6160.54 2249
6161.28 2223
6162.02 2238
6162.76 2373
6163.50 2497
6164.24 2571
6164.98 2707
6165.72 2775
6166.46 2842
6167.21 2971
6167.95 3038
6168.69 2943
6169.43 2994
6170.17 2882
6170.91 2931
6171.65 2861
6172.39 2766
6173.14 2782
6173.88 2759
6174.62 2727
6175.36 2754
6176.10 2784
6176.84 2750
6177.59 2873
6178.33 3025
6179.07 3392
6179.81 3875
6180.55 4416
6181.30 5213
6182.04 5999
6182.78 6485
6183.52 6907
6184.26 7013
6185.01 6738
6185.75 6326
6186.49 5649
6187.23 5123
6187.97 4581
6188.72 3998
6189.46 3666
6190.20 3422
6190.94 3182
6191.69 3137
6192.43 2983
6193.17 3030
6193.92 2927
6194.66 2894
6195.40 2874
6196.14 2858
6196.89 2843
6197.63 2840
6198.37 2746
6199.12 2699
6199.86 2762
6200.60 2751
6201.34 2595
6202.09 2702
6202.83 2793
6203.57 2891
6204.32 3103
6205.06 3518
6205.80 4199
6206.55 5300
6207.29 6368
6208.03 7597
6208.78 8662
6209.52 9254
6210.27 9463
6211.01 9090
6211.75 8506
6212.50 7460
6213.24 6545
6213.98 5578
6214.73 4592
6215.47 3880
6216.22 3333
6216.96 2990
6217.71 2714
6218.45 2604
6219.19 2405
6219.94 2382
6220.68 2298
6221.43 2277
6222.17 2255
6222.92 2214
6223.66 2215
6224.40 2124
6225.15 2124
6225.89 2053
6226.64 1959
6227.38 1940
6228.13 1837
6228.87 1753
6229.62 1692
6230.36 1652
6231.11 1649
6231.85 1652
6232.60 1758
6233.34 1759
6234.09 1729
6234.83 1713
6235.58 1773
6236.32 1800
6237.07 1786
6237.81 1917
6238.56 1988
6239.30 2058
6240.05 2269
6240.80 2351
6241.54 2290
6242.29 2215
6243.03 2139
6243.78 2078
6244.52 1999
6245.27 2077
6246.02 2092
6246.76 2152
6247.51 2219
6248.25 2193
6249.00 2109
6249.75 2146
6250.49 2102
6251.24 2014
6251.98 1946
6252.73 1891
6253.48 1867
6254.22 1850
6254.97 1790
6255.72 1834
6256.46 1833
6257.21 1743
6257.95 1779
6258.70 1767
6259.45 1735
6260.19 1723
6260.94 1719
6261.69 1751
6262.43 1667
6263.18 1654
6263.93 1631
6264.68 1654
6265.42 1617
6266.17 1550
6266.92 1591
6267.66 1540
6268.41 1613
6269.16 1581
6269.91 1530
6270.65 1551
6271.40 1529
6272.15 1550
6272.89 1578
6273.64 1577
6274.39 1579
6275.14 1566
6275.88 1606
6276.63 1566
6277.38 1620
6278.13 1625
6278.88 1578
6279.62 1572
6280.37 1593
6281.12 1521
6281.87 1535
6282.62 1446
6283.36 1474
6284.11 1360
6284.86 1376
6285.61 1448
6286.36 1396
6287.10 1374
6287.85 1388
6288.60 1380
6289.35 1372
6290.10 1389
6290.85 1344
6291.59 1332
6292.34 1331
6293.09 1339
6293.84 1331
6294.59 1374
6295.34 1370
6296.09 1341
6296.84 1359
6297.58 1393
6298.33 1378
6299.08 1369
6299.83 1357
6300.58 1272
6301.33 1308
6302.08 1275
6302.83 1252
6303.58 1285
6304.33 1277
6305.08 1270
6305.83 1281
6306.58 1226
6307.32 1245
6308.07 1270
6308.82 1241
6309.57 1244
6310.32 1266
6311.07 1339
6311.82 1315
6312.57 1325
6313.32 1328
6314.07 1320
6314.82 1320
6315.57 1323
6316.32 1391
6317.07 1374
6317.82 1395
6318.57 1388
6319.32 1394
6320.07 1306
6320.82 1292
6321.57 1262
6322.32 1276
6323.07 1246
6323.82 1202
6324.58 1209
6325.33 1251
6326.08 1193
6326.83 1180
6327.58 1217
6328.33 1186
6329.08 1170
6329.83 1160
6330.58 1181
6331.33 1203
6332.08 1177
6332.83 1148
6333.58 1140
6334.34 1131
6335.09 1194
6335.84 1181
6336.59 1149
6337.34 1129
6338.09 1156
6338.84 1110
6339.59 1153
6340.35 1194
6341.10 1145
6341.85 1170
6342.60 1141
6343.35 1166
6344.10 1152
6344.86 1164
6345.61 1192
6346.36 1202
6347.11 1196
6347.86 1221
6348.62 1180
6349.37 1254
6350.12 1233
6350.87 1289
6351.62 1310
6352.38 1322
6353.13 1411
6353.88 1393
6354.63 1411
6355.38 1400
6356.14 1401
6356.89 1313
6357.64 1290
6358.39 1229
6359.15 1278
6359.90 1319
6360.65 1244
6361.40 1229
6362.16 1225
6362.91 1254
6363.66 1270
6364.42 1236
6365.17 1275
6365.92 1360
6366.67 1410
6367.43 1397
6368.18 1556
6368.93 1541
6369.69 1460
6370.44 1459
6371.19 1352
6371.95 1358
6372.70 1274
6373.45 1278
6374.21 1292
6374.96 1212
6375.71 1235
6376.47 1243
6377.22 1257
6377.98 1196
6378.73 1264
6379.48 1277
6380.24 1255
6380.99 1286
6381.74 1282
6382.50 1224
6383.25 1235
6384.01 1262
6384.76 1220
6385.51 1246
6386.27 1239
6387.02 1261
6387.78 1235
6388.53 1249
6389.29 1181
6390.04 1170
6390.79 1176
6391.55 1167
6392.30 1216
6393.06 1193
6393.81 1156
6394.57 1139
6395.32 1126
6396.08 1154
6396.83 1183
6397.59 1175
6398.34 1181
6399.10 1209
6399.85 1191
6400.61 1176
6401.36 1182
6402.12 1153
6402.87 1194
6403.63 1173
6404.38 1133
6405.14 1159
6405.89 1213
6406.65 1193
6407.40 1219
6408.16 1196
6408.91 1188
6409.67 1184
6410.43 1264
6411.18 1319
6411.94 1240
6412.69 1243
6413.45 1239
6414.20 1204
6414.96 1244
6415.72 1300
6416.47 1276
6417.23 1304
6417.98 1299
6418.74 1310
6419.50 1245
6420.25 1262
6421.01 1221
6421.77 1249
6422.52 1257
6423.28 1229
6424.03 1241
6424.79 1254
6425.55 1225
6426.30 1224
6427.06 1202
6427.82 1261
6428.57 1200
6429.33 1198
6430.09 1173
6430.84 1179
6431.60 1252
6432.36 1210
6433.11 1275
6433.87 1272
6434.63 1246
6435.39 1303
6436.14 1361
6436.90 1303
6437.66 1349
6438.41 1319
6439.17 1302
6439.93 1385
6440.69 1403
6441.44 1383
6442.20 1361
6442.96 1396
6443.72 1447
6444.47 1384
6445.23 1398
6445.99 1421
6446.75 1414
6447.50 1412
6448.26 1467
6449.02 1487
6449.78 1520
6450.54 1441
6451.29 1468
6452.05 1542
6452.81 1509
6453.57 1477
6454.33 1503
6455.08 1487
6455.84 1571
6456.60 1579
6457.36 1505
6458.12 1548
6458.88 1537
6459.64 1519
6460.39 1568
6461.15 1648
6461.91 1620
6462.67 1633
6463.43 1675
6464.19 1761
6464.95 1778
6465.70 1822
6466.46 1893
6467.22 1882
6467.98 1855
6468.74 1828
6469.50 1834
6470.26 1836
6471.02 1830
6471.78 1872
6472.54 1814
6473.30 1838
6474.05 1901
6474.81 1901
6475.57 1889
6476.33 1913
6477.09 2017
6477.85 1981
6478.61 2048
6479.37 2012
6480.13 2026
6480.89 2113
6481.65 2175
6482.41 2186
6483.17 2178
6483.93 2161
6484.69 2200
6485.45 2287
6486.21 2281
6486.97 2221
6487.73 2304
6488.49 2351
6489.25 2418
6490.01 2481
6490.77 2506
6491.53 2512
6492.29 2634
6493.05 2704
6493.81 2743
6494.57 2744
6495.33 2734
6496.10 2756
6496.86 2747
6497.62 2643
6498.38 2680
6499.14 2654
6499.90 2686
6500.66 2734
6501.42 2705
6502.18 2678
6502.94 2935
6503.70 3169
6504.47 3552
6505.23 4337
6505.99 5375
6506.75 6749
6507.51 8499
6508.27 9629
6509.03 10290
6509.79 10341
6510.56 9887
6511.32 9016
6512.08 7854
6512.84 6740
6513.60 5669
6514.36 4821
6515.13 4187
6515.89 3718
6516.65 3432
6517.41 3231
6518.17 3027
6518.94 2990
6519.70 2952
6520.46 2907
6521.22 2921
6521.98 2874
6522.75 2883
6523.51 2974
6524.27 3087
6525.03 3339
6525.79 3652
6526.56 3911
6527.32 4114
6528.08 4224
6528.84 4270
6529.61 4213
6530.37 4128
6531.13 3851
6531.90 3720
6532.66 3717
6533.42 3837
6534.18 4249
6534.95 4630
6535.71 5210
6536.47 5610
6537.24 5721
6538.00 5602
6538.76 5359
6539.53 4884
6540.29 4403
6541.05 3943
6541.82 3492
6542.58 3073
6543.34 2861
6544.11 2933
6544.87 2852
6545.63 2840
6546.40 2833
6547.16 2875
6547.92 2890
6548.69 2833
6549.45 2779
6550.21 2670
6550.98 2598
6551.74 2519
6552.51 2496
6553.27 2461
6554.03 2467
6554.80 2501
6555.56 2449
6556.33 2396
6557.09 2387
6557.85 2381
6558.62 2431
6559.38 2417
6560.15 2383
6560.91 2424
6561.68 2432
6562.44 2470
6563.21 2515
6563.97 2538
6564.74 2596
6565.50 2631
6566.26 2645
6567.03 2646
6567.79 2539
6568.56 2575
6569.32 2565
6570.09 2563
6570.85 2558
6571.62 2551
6572.38 2578
6573.15 2621
6573.91 2671
6574.68 2639
6575.44 2678
6576.21 2691
6576.98 2589
6577.74 2633
6578.51 2646
6579.27 2515
6580.04 2558
6580.80 2537
6581.57 2563
6582.33 2611
6583.10 2747
6583.87 2674
6584.63 2744
6585.40 2733
6586.16 2640
6586.93 2607
6587.70 2626
6588.46 2597
6589.23 2571
6589.99 2621
6590.76 2615
6591.53 2625
6592.29 2679
6593.06 2868
6593.82 3029
6594.59 3151
6595.36 3312
6596.12 3355
6596.89 3283
6597.66 3124
6598.42 2973
6599.19 2960
6599.96 2757
6600.72 2577
6601.49 2481
6602.26 2436
6603.02 2424
6603.79 2342
6604.56 2271
6605.33 2252
6606.09 2186
6606.86 2255
6607.63 2290
6608.39 2208
6609.16 2221
6609.93 2272
6610.70 2254
6611.46 2312
6612.23 2282
6613.00 2274
6613.77 2226
6614.53 2218
6615.30 2153
6616.07 2093
6616.84 2134
6617.60 2179
6618.37 2203
6619.14 2231
6619.91 2211
6620.68 2365
6621.44 2429
6622.21 2566
6622.98 2538
6623.75 2607
6624.52 2626
6625.28 2530
6626.05 2486
6626.82 2437
6627.59 2324
6628.36 2251
6629.13 2194
6629.89 2245
6630.66 2179
6631.43 2286
6632.20 2415
6632.97 2427
6633.74 2613
6634.51 2728
6635.27 2785
6636.04 2799
6636.81 2762
6637.58 2901
6638.35 2922
6639.12 2805
6639.89 2932
6640.66 2999
6641.43 3047
6642.19 3056
6642.96 3092
6643.73 3014
6644.50 2950
6645.27 2809
6646.04 2558
6646.81 2428
6647.58 2348
6648.35 2190
6649.12 2077
6649.89 2066
6650.66 2006
6651.43 1938
6652.20 1923
6652.97 1912
6653.74 1925
6654.51 1952
6655.28 1910
6656.05 1914
6656.82 1884
6657.59 1904
6658.36 1860
6659.13 1886
6659.90 1781
6660.67 1790
6661.44 1832
6662.21 1775
6662.98 1784
6663.75 1810
6664.52 1782
6665.29 1808
6666.06 1801
6666.83 1803
6667.60 1903
6668.37 1898
6669.14 1967
6669.91 1958
6670.68 1984
6671.46 2036
6672.23 1996
6673.00 2033
6673.77 2022
6674.54 2013
6675.31 2012
6676.08 1964
6676.85 2039
6677.62 2053
6678.40 2032
6679.17 2050
6679.94 2097
6680.71 2000
6681.48 2058
6682.25 2170
6683.02 2193
6683.80 2316
6684.57 2372
6685.34 2447
6686.11 2550
6686.88 2491
6687.65 2431
6688.43 2267
6689.20 2127
6689.97 2004
6690.74 1983
6691.51 1909
6692.29 1873
6693.06 1896
6693.83 1785
6694.60 1806
6695.37 1750
6696.15 1719
6696.92 1734
6697.69 1729
6698.46 1721
6699.24 1692
6700.01 1713
6700.78 1692
6701.55 1690
6702.33 1633
6703.10 1662
6703.87 1673
6704.64 1644
6705.42 1641
6706.19 1628
6706.96 1650
6707.74 1564
6708.51 1535
6709.28 1565
6710.06 1553
6710.83 1515
6711.60 1521
6712.37 1510
6713.15 1523
6713.92 1484
6714.69 1436
6715.47 1454
6716.24 1451
6717.01 1498
6717.79 1483
6718.56 1377
6719.34 1451
6720.11 1431
6720.88 1438
6721.66 1453
6722.43 1498
6723.20 1438
6723.98 1444
6724.75 1421
6725.53 1465
6726.30 1434
6727.07 1425
6727.85 1451
6728.62 1433
6729.40 1436
6730.17 1461
6730.95 1438
6731.72 1411
6732.49 1450
6733.27 1531
6734.04 1464
6734.82 1450
6735.59 1451
6736.37 1515
6737.14 1519
6737.92 1497
6738.69 1507
6739.47 1474
6740.24 1541
6741.01 1511
6741.79 1546
6742.56 1575
6743.34 1523
6744.11 1590
6744.89 1546
6745.67 1584
6746.44 1614
6747.22 1535
6747.99 1602
6748.77 1627
6749.54 1608
6750.32 1734
6751.09 1853
6751.87 1990
6752.64 2025
6753.42 2074
6754.19 2064
6754.97 2119
6755.75 2124
6756.52 1997
6757.30 1884
6758.07 1731
6758.85 1691
6759.63 1729
6760.40 1768
6761.18 1733
6761.95 1697
6762.73 1637
6763.51 1695
6764.28 1622
6765.06 1637
6765.83 1647
6766.61 1627
6767.39 1639
6768.16 1692
6768.94 1654
6769.72 1611
6770.49 1598
6771.27 1604
6772.05 1524
6772.82 1521
6773.60 1508
6774.38 1473
6775.15 1478
6775.93 1435
6776.71 1487
6777.48 1460
6778.26 1463
6779.04 1474
6779.82 1453
6780.59 1460
6781.37 1419
6782.15 1428
6782.92 1383
6783.70 1442
6784.48 1405
6785.26 1425
6786.03 1414
6786.81 1388
6787.59 1389
6788.37 1392
6789.14 1380
6789.92 1313
6790.70 1291
6791.48 1317
6792.25 1289
6793.03 1322
6793.81 1254
6794.59 1230
6795.37 1240
6796.14 1214
6796.92 1247
6797.70 1284
6798.48 1305
6799.26 1262
6800.04 1251
6800.81 1254
6801.59 1269
6802.37 1249
6803.15 1247
6803.93 1358
6804.71 1322
6805.48 1347
6806.26 1388
6807.04 1326
6807.82 1292
6808.60 1368
6809.38 1326
6810.16 1313
6810.94 1279
6811.71 1248
6812.49 1237
6813.27 1250
6814.05 1318
6814.83 1297
6815.61 1302
6816.39 1303
6817.17 1276
6817.95 1311
6818.73 1315
6819.51 1333
6820.29 1311
6821.07 1289
6821.84 1325
6822.62 1314
6823.40 1323
6824.18 1306
6824.96 1269
6825.74 1233
6826.52 1268
6827.30 1244
6828.08 1262
6828.86 1271
6829.64 1226
6830.42 1223
6831.20 1271
6831.98 1287
6832.76 1229
6833.54 1292
6834.32 1381
6835.10 1387
6835.88 1455
6836.66 1625
6837.44 1722
6838.22 1784
6839.01 1874
6839.79 2026
6840.57 1952
6841.35 1920
6842.13 1820
6842.91 1790
6843.69 1777
6844.47 1531
6845.25 1474
6846.03 1436
6846.81 1490
6847.59 1553
6848.37 1684
6849.16 1810
6849.94 2061
6850.72 2148
6851.50 2176
6852.28 2216
6853.06 2110
6853.84 2065
6854.62 1951
6855.41 1869
6856.19 1709
6856.97 1573
6857.75 1514
6858.53 1474
6859.31 1454
6860.10 1435
6860.88 1394
6861.66 1406
6862.44 1419
6863.22 1420
6864.00 1402
6864.79 1407
6865.57 1459
6866.35 1505
6867.13 1460
6867.91 1451
6868.70 1463
6869.48 1464
6870.26 1426
6871.04 1468
6871.83 1507
6872.61 1502
6873.39 1493
6874.17 1585
6874.96 1566
6875.74 1566
6876.52 1588
6877.30 1665
6878.09 1662
6878.87 1745
6879.65 1881
6880.43 1975
6881.22 2169
6882.00 2372
6882.78 2410
6883.57 2442
6884.35 2337
6885.13 2237
6885.92 2302
6886.70 2343
6887.48 2498
6888.27 2598
6889.05 2662
6889.83 2622
6890.62 2590
6891.40 2509
6892.18 2368
6892.97 2204
6893.75 2096
6894.53 2003
6895.32 1971
6896.10 1910
6896.88 1870
6897.67 1833
6898.45 1855
6899.24 1806
6900.02 1834
6900.80 1818
6901.59 1780
6902.37 1831
6903.16 1795
6903.94 1774
6904.73 1763
6905.51 1786
6906.29 1774
6907.08 1763
6907.86 1745
6908.65 1744
6909.43 1658
6910.22 1699
6911.00 1665
6911.79 1618
6912.57 1677
6913.35 1682
6914.14 1662
6914.92 1656
6915.71 1672
6916.49 1666
6917.28 1636
6918.06 1637
6918.85 1638
6919.63 1630
6920.42 1746
6921.20 1719
6921.99 1710
6922.78 1722
6923.56 1750
6924.35 1744
6925.13 1736
6925.92 1811
6926.70 1796
6927.49 1824
6928.27 1814
6929.06 1777
6929.84 1816
6930.63 1888
6931.42 1851
6932.20 1817
6932.99 1829
6933.77 1874
6934.56 1830
6935.35 1888
6936.13 1894
6936.92 1910
6937.70 1935
6938.49 1990
6939.28 2047
6940.06 2189
6940.85 2316
6941.63 2479
6942.42 2589
6943.21 2639
6943.99 2652
6944.78 2682
6945.57 2632
6946.35 2757
6947.14 2766
6947.93 2813
6948.71 2836
6949.50 2767
6950.29 2730
6951.07 2631
6951.86 2601
6952.65 2493
6953.44 2441
6954.22 2404
6955.01 2322
6955.80 2322
6956.58 2353
6957.37 2404
6958.16 2375
6958.95 2323
6959.73 2335
6960.52 2441
6961.31 2461
6962.09 2444
6962.88 2547
6963.67 2535
6964.46 2562
6965.25 2649
6966.03 2870
6966.82 2940
6967.61 3052
6968.40 3230
6969.18 3349
6969.97 3479
6970.76 3449
6971.55 3411
6972.34 3339
6973.12 3375
6973.91 3366
6974.70 3361
6975.49 3311
6976.28 3294
6977.07 3380
6977.85 3434
6978.64 3577
6979.43 3780
6980.22 3937
6981.01 4355
6981.80 5142
6982.59 6269
6983.37 7654
6984.16 9275
6984.95 10776
6985.74 11973
6986.53 12617
6987.32 12513
6988.11 11636
6988.90 10495
6989.69 9148
6990.47 7733
6991.26 6510
6992.05 5502
6992.84 4537
6993.63 3822
6994.42 3243
6995.21 3034
6996.00 2678
6996.79 2511
6997.58 2397
6998.37 2261
6999.16 2187
6999.95 2247
7000.74 2202
7001.53 2132
7002.32 2124
7003.11 2032
7003.90 1974
7004.69 1988
7005.48 1935
7006.27 1820
7007.06 1799
7007.85 1789
7008.64 1821
7009.43 1844
7010.22 1884
7011.01 1973
7011.80 2097
7012.59 2212
7013.38 2193
7014.17 2230
7014.96 2140
7015.75 2147
7016.54 2114
7017.33 2070
7018.12 2093
7018.91 2038
7019.70 2015
7020.49 2103
7021.28 2100
7022.07 2171
7022.87 2410
7023.66 2441
7024.45 2479
7025.24 2499
7026.03 2463
7026.82 2464
7027.61 2455
7028.40 2321
7029.19 2322
7029.99 2171
7030.78 2120
7031.57 2057
7032.36 2028
7033.15 2042
7033.94 2065
7034.74 2011
7035.53 2042
7036.32 2073
7037.11 2137
7037.90 2124
7038.69 2134
7039.49 2112
7040.28 2122
7041.07 2012
7041.86 2057
7042.65 2097
7043.45 2076
7044.24 2001
7045.03 2007
7045.82 2066
7046.61 2066
7047.41 2087
7048.20 2180
7048.99 2289
7049.78 2412
7050.58 2426
7051.37 2446
7052.16 2495
7052.95 2387
7053.75 2300
7054.54 2149
7055.33 2075
7056.13 2084
7056.92 2039
7057.71 1986
7058.50 1952
7059.30 2009
7060.09 2045
7060.88 2015
7061.68 1915
7062.47 1896
7063.26 1895
7064.06 1854
7064.85 1869
7065.64 1838
7066.44 1857
7067.23 1833
7068.02 1750
7068.82 1738
7069.61 1754
7070.40 1707
7071.20 1679
7071.99 1658
7072.78 1667
7073.58 1595
7074.37 1538
7075.17 1550
7075.96 1502
7076.75 1484
7077.55 1444
7078.34 1445
7079.14 1493
7079.93 1480
7080.72 1439
7081.52 1451
7082.31 1422
7083.11 1432
7083.90 1433
7084.70 1467
7085.49 1515
7086.28 1538
7087.08 1528
7087.87 1589
7088.67 1624
7089.46 1592
7090.26 1516
7091.05 1459
7091.85 1455
7092.64 1400
7093.44 1407
7094.23 1434
7095.03 1301
7095.82 1258
7096.62 1302
7097.41 1277
7098.21 1242
7099.00 1221
7099.80 1197
7100.59 1213
7101.39 1228
7102.18 1202
7102.98 1240
7103.77 1247
7104.57 1200
7105.37 1171
7106.16 1150
7106.96 1174
7107.75 1099
7108.55 1153
7109.34 1182
7110.14 1140
7110.94 1092
7111.73 1092
7112.53 1138
7113.32 1051
7114.12 1086
7114.92 1148
7115.71 1091
7116.51 1091
7117.30 1106
7118.10 1093
7118.90 1113
7119.69 1112
7120.49 1069
7121.29 1104
7122.08 1160
7122.88 1135
7123.68 1075
7124.47 1046
7125.27 1090
7126.07 1091
7126.86 1070
7127.66 1026
7128.46 1098
7129.25 1124
7130.05 1164
7130.85 1175
7131.64 1143
7132.44 1122
7133.24 1137
7134.04 1122
7134.83 1073
7135.63 1076
7136.43 1035
7137.23 1061
7138.02 987
7138.82 1039
7139.62 1053
7140.42 1058
7141.21 1031
7142.01 1013
7142.81 1021
7143.61 977
7144.40 992
7145.20 983
7146.00 990
7146.80 943
7147.59 942
7148.39 993
7149.19 971
7149.99 944
7150.79 919
7151.59 913
7152.38 892
7153.18 910
7153.98 979
7154.78 971
7155.58 953
7156.38 963
7157.17 970
7157.97 970
7158.77 975
7159.57 943
7160.37 938
7161.17 950
7161.97 936
7162.76 916
7163.56 860
7164.36 880
7165.16 974
7165.96 971
7166.76 926
7167.56 910
7168.36 932
7169.16 941
7169.96 929
7170.75 916
7171.55 900
7172.35 916
7173.15 910
7173.95 868
7174.75 869
7175.55 843
7176.35 856
7177.15 901
7177.95 868
7178.75 841
7179.55 893
7180.35 831
7181.15 872
7181.95 856
7182.75 856
7183.55 916
7184.35 927
7185.15 905
7185.95 913
7186.75 898
7187.55 887
7188.35 818
7189.15 862
7189.95 873
7190.75 890
7191.55 816
7192.35 810
7193.15 837
7193.95 832
7194.75 832
7195.55 841
7196.35 803
7197.15 837
7197.95 853
7198.76 888
7199.56 854
7200.36 802
7201.16 859
7201.96 857
7202.76 820
7203.56 864
7204.36 892
7205.16 852
7205.96 851
7206.77 804
7207.57 819
7208.37 829
7209.17 844
7209.97 871
7210.77 905
7211.57 871
7212.38 910
7213.18 894
7213.98 869
7214.78 910
7215.58 862
7216.38 890
7217.19 889
7217.99 920
7218.79 927
7219.59 884
7220.39 891
7221.20 877
7222.00 939
7222.80 910
7223.60 877
7224.40 856
7225.21 861
7226.01 877
7226.81 860
7227.61 857
7228.42 918
7229.22 902
7230.02 883
7230.82 907
7231.63 904
7232.43 951
7233.23 933
7234.03 975
7234.84 1027
7235.64 1066
7236.44 1072
7237.25 1139
7238.05 1066
7238.85 1079
7239.65 1065
7240.46 1066
7241.26 1039
7242.06 1002
7242.87 980
7243.67 970
7244.47 912
7245.28 923
7246.08 937
7246.88 999
7247.69 921
7248.49 919
7249.30 910
7250.10 924
7250.90 917
7251.71 941
7252.51 933
7253.31 947
7254.12 931
7254.92 942
7255.73 962
7256.53 939
7257.33 932
7258.14 949
7258.94 942
7259.75 925
7260.55 955
7261.35 930
7262.16 927
7262.96 934
7263.77 919
7264.57 930
7265.38 966
7266.18 967
7266.99 945
7267.79 946
7268.59 944
7269.40 949
7270.20 971
7271.01 986
7271.81 972
7272.62 995
7273.42 969
7274.23 998
7275.03 1021
7275.84 1024
7276.64 983
7277.45 999
7278.25 1016
7279.06 1022
7279.86 1058
7280.67 1086
7281.48 1180
7282.28 1260
7283.09 1353
7283.89 1485
7284.70 1551
7285.50 1483
7286.31 1478
7287.11 1421
7287.92 1313
7288.73 1258
7289.53 1255
7290.34 1213
7291.14 1144
7291.95 1128
7292.76 1114
7293.56 1077
7294.37 1073
7295.17 1076
7295.98 1068
7296.79 1087
7297.59 1116
7298.40 1089
7299.21 1095
7300.01 1164
7300.82 1158
7301.62 1132
7302.43 1100
7303.24 1167
7304.04 1196
7304.85 1193
7305.66 1174
7306.46 1169
7307.27 1195
7308.08 1201
7308.89 1273
7309.69 1341
7310.50 1324
7311.31 1404
7312.11 1350
7312.92 1378
7313.73 1357
7314.53 1333
7315.34 1373
7316.15 1465
7316.96 1600
7317.76 1828
7318.57 2083
7319.38 2152
7320.19 2276
7320.99 2281
7321.80 2186
7322.61 2074
7323.42 1908
7324.22 1825
7325.03 1670
7325.84 1530
7326.65 1430
7327.46 1361
7328.26 1303
7329.07 1283
7329.88 1291
7330.69 1292
7331.50 1240
7332.30 1246
7333.11 1286
7333.92 1292
7334.73 1313
7335.54 1279
7336.35 1274
7337.15 1357
7337.96 1381
7338.77 1393
7339.58 1392
7340.39 1443
7341.20 1458
7342.01 1422
7342.82 1327
7343.62 1288
7344.43 1304
7345.24 1279
7346.05 1261
7346.86 1175
7347.67 1156
7348.48 1184
7349.29 1117
7350.10 1085
7350.91 1043
7351.71 1069
7352.52 1028
7353.33 1053
7354.14 1071
7354.95 1109
7355.76 1110
7356.57 1085
7357.38 1102
7358.19 1124
7359.00 1159
7359.81 1198
7360.62 1221
7361.43 1155
7362.24 1194
7363.05 1163
7363.86 1147
7364.67 1124
7365.48 1088
7366.29 1047
7367.10 1071
7367.91 1086
7368.72 1107
7369.53 1060
7370.34 1050
7371.15 1041
7371.96 1028
7372.77 1051
7373.58 1008
7374.39 988
7375.20 969
7376.01 1028
7376.82 1068
7377.63 1059
7378.45 1078
7379.26 1183
7380.07 1192
7380.88 1243
7381.69 1265
7382.50 1264
7383.31 1238
7384.12 1172
7384.93 1154
7385.74 1105
7386.56 1037
7387.37 1042
7388.18 1106
7388.99 1031
7389.80 961
7390.61 975
7391.42 959
7392.24 969
7393.05 974
7393.86 935
7394.67 929
7395.48 918
7396.29 950
7397.10 930
7397.92 898
7398.73 944
7399.54 928
7400.35 932
7401.16 942
7401.98 933
7402.79 936
7403.60 934
7404.41 940
7405.23 937
7406.04 897
7406.85 879
7407.66 915
7408.47 907
7409.29 859
7410.10 873
7410.91 842
7411.72 814
7412.54 872
7413.35 843
7414.16 784
7414.98 819
7415.79 854
7416.60 808
7417.41 838
7418.23 805
7419.04 829
7419.85 799
7420.67 793
7421.48 821
7422.29 806
7423.11 768
7423.92 803
7424.73 808
7425.54 796
7426.36 782
7427.17 806
7427.99 782
7428.80 813
7429.61 816
7430.43 810
7431.24 804
7432.05 836
7432.87 785
7433.68 777
7434.49 775
7435.31 803
7436.12 816
7436.94 763
7437.75 780
7438.56 800
7439.38 823
7440.19 821
7441.01 812
7441.82 776
7442.64 766
7443.45 771
7444.26 766
7445.08 767
7445.89 786
7446.71 744
7447.52 764
7448.34 737
7449.15 727
7449.97 735
7450.78 749
7451.59 766
7452.41 719
7453.22 761
7454.04 724
7454.85 728
7455.67 759
7456.48 752
7457.30 764
7458.11 777
7458.93 763
7459.74 767
7460.56 745
7461.38 768
7462.19 782
7463.01 791
7463.82 773
7464.64 727
7465.45 745
7466.27 748
7467.08 781
7467.90 755
7468.72 731
7469.53 768
7470.35 773
7471.16 757
7471.98 767
7472.79 755
7473.61 806
7474.43 789
7475.24 818
7476.06 835
7476.87 824
7477.69 803
7478.51 765
7479.32 743
7480.14 764
7480.96 768
7481.77 764
7482.59 775
7483.41 743
7484.22 743
7485.04 738
7485.85 771
7486.67 776
7487.49 750
7488.31 735
7489.12 781
7489.94 748
7490.76 768
7491.57 789
7492.39 760
7493.21 789
7494.02 781
7494.84 757
7495.66 776
7496.48 794
7497.29 785
7498.11 787
7498.93 753
7499.74 754
7500.56 771
7501.38 737
7502.20 801
7503.01 798
7503.83 814
7504.65 770
7505.47 775
7506.29 777
7507.10 770
7507.92 782
7508.74 761
7509.56 775
7510.37 789
7511.19 815
7512.01 734
7512.83 742
7513.65 735
7514.47 763
7515.28 769
7516.10 774
7516.92 744
7517.74 732
7518.56 761
7519.38 759
7520.19 775
7521.01 782
7521.83 783
7522.65 788
7523.47 763
7524.29 739
7525.11 769
7525.92 789
7526.74 760
7527.56 759
7528.38 774
7529.20 764
7530.02 776
7530.84 805
7531.66 803
7532.48 814
7533.30 759
7534.12 785
7534.93 766
7535.75 791
7536.57 805
7537.39 748
7538.21 773
7539.03 765
7539.85 781
7540.67 735
7541.49 800
7542.31 826
7543.13 804
7543.95 810
7544.77 798
7545.59 807
7546.41 790
7547.23 775
7548.05 792
7548.87 798
7549.69 819
7550.51 833
7551.33 815
7552.15 828
7552.97 858
7553.79 816
7554.61 819
7555.43 792
7556.25 809
7557.07 763
7557.89 811
7558.71 815
7559.53 832
7560.36 842
7561.18 822
7562.00 847
7562.82 856
7563.64 872
7564.46 864
7565.28 808
7566.10 837
7566.92 812
7567.74 846
7568.56 845
7569.39 857
7570.21 886
7571.03 888
7571.85 878
7572.67 917
7573.49 881
7574.31 875
7575.14 920
7575.96 878
7576.78 895
7577.60 903
7578.42 857
7579.24 836
7580.06 915
7580.89 901
7581.71 859
7582.53 909
7583.35 911
7584.17 879
7585.00 878
7585.82 902
7586.64 917
7587.46 980
7588.29 961
7589.11 969
7589.93 968
7590.75 990
7591.57 997
7592.40 1037
7593.22 1007
7594.04 986
7594.86 996
7595.69 1046
7596.51 1090
7597.33 1038
7598.15 1046
7598.98 1073
7599.80 994
7600.62 1007
7601.45 1111
7602.27 1081
7603.09 1135
7603.92 1097
7604.74 1158
7605.56 1180
7606.38 1188
7607.21 1231
7608.03 1183
7608.85 1157
7609.68 1164
7610.50 1142
7611.32 1116
7612.15 1168
7612.97 1117
7613.80 1134
7614.62 1142
7615.44 1160
7616.27 1208
7617.09 1315
7617.91 1412
7618.74 1425
7619.56 1423
7620.39 1402
7621.21 1371
7622.03 1350
7622.86 1273
7623.68 1255
7624.51 1278
7625.33 1282
7626.15 1283
7626.98 1276
7627.80 1228
7628.63 1278
7629.45 1317
7630.28 1303
7631.10 1326
7631.93 1262
7632.75 1356
7633.58 1293
7634.40 1300
7635.22 1280
7636.05 1184
7636.87 1175
7637.70 1203
7638.52 1120
7639.35 1050
7640.17 1060
7641.00 1030
7641.82 1010
7642.65 1021
7643.47 1039
7644.30 1043
7645.13 1076
7645.95 1116
7646.78 1132
7647.60 1117
7648.43 1180
7649.25 1112
7650.08 1070
7650.90 1137
7651.73 1081
7652.55 1122
7653.38 1056
7654.21 1033
7655.03 1004
7655.86 1007
7656.68 935
7657.51 893
7658.34 916
7659.16 878
7659.99 889
7660.81 922
7661.64 918
7662.47 897
7663.29 874
7664.12 881
7664.95 896
7665.77 906
7666.60 894
7667.42 908
7668.25 908
7669.08 874
7669.90 917
7670.73 896
7671.56 892
7672.38 866
7673.21 848
7674.04 853
7674.87 881
7675.69 938
7676.52 922
7677.35 875
7678.17 875
7679.00 864
7679.83 898
7680.65 894
7681.48 891
7682.31 932
7683.14 933
7683.96 964
7684.79 980
7685.62 998
7686.45 1026
7687.27 1010
7688.10 961
7688.93 955
7689.76 991
7690.58 972
7691.41 906
7692.24 906
7693.07 934
7693.90 986
7694.72 892
7695.55 890
7696.38 959
7697.21 1012
7698.04 1036
7698.86 992
7699.69 1017
7700.52 971
7701.35 1012
7702.18 957
7703.01 927
7703.83 951
7704.66 936
7705.49 916
7706.32 887
7707.15 884
7707.98 860
7708.81 874
7709.63 853
7710.46 882
7711.29 832
7712.12 831
7712.95 859
7713.78 853
7714.61 846
7715.44 806
7716.27 832
7717.10 844
7717.93 817
7718.75 857
7719.58 827
7720.41 831
7721.24 827
7722.07 838
7722.90 820
7723.73 803
7724.56 816
7725.39 820
7726.22 801
7727.05 831
7727.88 801
7728.71 808
7729.54 866
7730.37 822
7731.20 830
7732.03 816
7732.86 805
7733.69 807
7734.52 807
7735.35 823
7736.18 783
7737.01 780
7737.84 801
7738.67 807
7739.50 786
7740.33 755
7741.16 756
7741.99 779
7742.82 792
7743.65 838
7744.48 826
7745.31 886
7746.14 916
7746.98 990
7747.81 1064
7748.64 990
7749.47 1016
7750.30 996
7751.13 981
7751.96 921
7752.79 894
7753.62 858
7754.45 809
7755.29 814
7756.12 799
7756.95 803
7757.78 763
7758.61 793
7759.44 755
7760.27 740
7761.11 703
7761.94 713
7762.77 753
7763.60 744
7764.43 773
7765.26 759
7766.10 778
7766.93 769
7767.76 746
7768.59 721
7769.42 741
7770.26 770
7771.09 748
7771.92 741
7772.75 751
7773.58 759
7774.42 770
7775.25 807
7776.08 779
7776.91 761
7777.75 770
7778.58 804
7779.41 782
7780.24 764
7781.08 791
7781.91 785
7782.74 772
7783.57 758
7784.41 777
7785.24 795
7786.07 813
7786.91 785
7787.74 793
7788.57 785
7789.40 793
7790.24 817
7791.07 799
7791.90 845
7792.74 859
7793.57 814
7794.40 819
7795.24 804
7796.07 818
7796.90 830
7797.74 813
7798.57 849
7799.40 851
7800.24 813
7801.07 820
7801.91 883
7802.74 867
7803.57 867
7804.41 914
7805.24 873
7806.07 907
7806.91 885
7807.74 868
7808.58 892
7809.41 951
7810.25 961
7811.08 942
7811.91 1015
7812.75 982
7813.58 1018
7814.42 1068
7815.25 1057
7816.09 1099
7816.92 1094
7817.75 1061
7818.59 1048
7819.42 1111
7820.26 1090
7821.09 1163
7821.93 1192
7822.76 1166
7823.60 1194
7824.43 1201
7825.27 1169
7826.10 1152
7826.94 1163
7827.77 1120
7828.61 1113
7829.44 1040
7830.28 1025
7831.11 1017
7831.95 1034
7832.78 1092
7833.62 1136
7834.46 1133
7835.29 1162
7836.13 1155
7836.96 1132
7837.80 1111
7838.63 1049
7839.47 1027
7840.31 1041
7841.14 1022
7841.98 1017
7842.81 983
7843.65 951
7844.48 917
7845.32 911
7846.16 931
7846.99 930
7847.83 947
7848.67 890
7849.50 878
7850.34 864
7851.17 863
7852.01 904
7852.85 913
7853.68 903
7854.52 854
7855.36 893
7856.19 914
7857.03 906
7857.87 902
7858.70 917
7859.54 930
7860.38 912
7861.21 902
7862.05 937
7862.89 948
7863.72 906
7864.56 895
7865.40 885
7866.24 908
7867.07 885
7867.91 917
7868.75 917
7869.59 939
7870.42 990
7871.26 937
7872.10 915
7872.94 957
7873.77 988
7874.61 1031
7875.45 1031
7876.29 1052
7877.12 1120
7877.96 1112
7878.80 1150
7879.64 1192
7880.47 1194
7881.31 1215
7882.15 1166
7882.99 1190
7883.83 1160
7884.66 1174
7885.50 1080
7886.34 1065
7887.18 1007
7888.02 1016
7888.86 998
7889.69 1017
7890.53 1022
7891.37 1021
7892.21 1063
7893.05 1097
7893.89 1050
7894.73 1058
7895.56 1025
7896.40 1014
7897.24 974
7898.08 931
7898.92 967
7899.76 986
7900.60 937
7901.44 885
7902.28 870
7903.12 906
7903.95 893
7904.79 884
7905.63 897
7906.47 913
7907.31 881
7908.15 863
7908.99 875
7909.83 880
7910.67 882
7911.51 896
7912.35 903
7913.19 913
7914.03 921
7914.87 927
7915.71 919
7916.55 961
7917.39 940
7918.23 934
7919.07 935
7919.91 952
7920.75 901
7921.59 956
7922.43 930
7923.27 903
7924.11 866
7924.95 832
7925.79 844
7926.63 841
7927.47 823
7928.31 793
7929.15 841
7929.99 838
7930.83 857
7931.67 816
7932.51 823
7933.35 828
7934.19 815
7935.04 822
7935.88 789
7936.72 813
7937.56 821
7938.40 796
7939.24 808
7940.08 809
7940.92 854
7941.76 839
7942.60 813
7943.45 841
7944.29 841
7945.13 868
7945.97 847
7946.81 843
7947.65 851
7948.49 849
7949.34 910
7950.18 884
7951.02 903
7951.86 921
7952.70 908
7953.54 969
7954.39 986
7955.23 993
7956.07 1061
7956.91 1055
7957.75 1103
7958.60 1045
7959.44 1034
7960.28 1017
7961.12 1047
7961.96 1011
7962.81 989
7963.65 940
7964.49 954
7965.33 1024
7966.18 1124
7967.02 1174
7967.86 1254
7968.70 1245
7969.55 1216
7970.39 1211
7971.23 1171
7972.08 1075
7972.92 1053
7973.76 956
7974.60 944
7975.45 867
7976.29 858
7977.13 893
7977.98 877
7978.82 853
7979.66 840
7980.51 858
7981.35 839
7982.19 785
7983.04 821
7983.88 822
7984.72 771
7985.57 821
7986.41 782
7987.25 778
7988.10 801
7988.94 730
7989.78 795
7990.63 770
7991.47 730
7992.32 697
7993.16 686
7994.00 723
7994.85 725
7995.69 672
7996.54 668
7997.38 672
7998.22 709
7999.07 726
7999.91 689
8000.76 675
8001.60 683
8002.45 699
8003.29 685
8004.13 654
8004.98 655
8005.82 700
8006.67 651
8007.51 661
8008.36 625
8009.20 653
8010.05 656
8010.89 619
8011.74 609
8012.58 600
8013.43 646
8014.27 626
8015.12 590
8015.96 599
8016.81 659
8017.65 657
8018.50 620
8019.34 609
8020.19 616
8021.03 602
8021.88 610
8022.72 610
8023.57 627
8024.41 655
8025.26 637
8026.11 603
8026.95 630
8027.80 619
8028.64 594
8029.49 630
8030.33 596
8031.18 629
8032.03 596
8032.87 590
8033.72 611
8034.56 608
8035.41 621
8036.26 609
8037.10 609
8037.95 576
8038.80 594
8039.64 606
8040.49 643
8041.34 591
8042.18 582
8043.03 600
8043.87 586
8044.72 574
8045.57 610
8046.41 636
8047.26 638
8048.11 584
8048.96 586
8049.80 583
8050.65 608
8051.50 605
8052.34 594
8053.19 604
8054.04 582
8054.88 600
8055.73 566
8056.58 579
8057.43 597
8058.27 574
8059.12 567
8059.97 590
8060.82 583
8061.66 574
8062.51 575
8063.36 543
8064.21 582
8065.05 618
8065.90 559
8066.75 559
8067.60 603
8068.44 589
8069.29 550
8070.14 597
8070.99 598
8071.84 548
8072.68 554
8073.53 559
8074.38 535
8075.23 552
8076.08 555
8076.93 574
8077.77 574
8078.62 563
8079.47 559
8080.32 594
8081.17 583
8082.02 553
8082.87 573
8083.71 578
8084.56 587
8085.41 586
8086.26 533
8087.11 556
8087.96 556
8088.81 562
8089.66 553
8090.51 578
8091.35 575
8092.20 583
8093.05 578
8093.90 566
8094.75 596
8095.60 586
8096.45 538
8097.30 593
8098.15 568
8099.00 575
8099.85 575
8100.70 587
8101.55 547
8102.40 558
8103.25 571
8104.10 567
8104.95 557
8105.80 567
8106.65 609
8107.50 608
8108.35 606
8109.20 578
8110.05 588
8110.90 566
8111.75 536
8112.60 562
8113.45 538
8114.30 573
8115.15 560
8116.00 550
8116.85 545
8117.70 550
8118.55 536
8119.40 558
8120.25 580
8121.10 607
8121.95 583
8122.80 550
8123.65 577
8124.50 582
8125.35 592
8126.20 618
8127.06 582
8127.91 582
8128.76 570
8129.61 612
8130.46 615
8131.31 601
8132.16 601
8133.01 610
8133.86 605
8134.72 590
8135.57 610
8136.42 608
8137.27 638
8138.12 588
8138.97 605
8139.83 635
8140.68 622
8141.53 579
8142.38 592
8143.23 617
8144.08 596
8144.94 638
8145.79 603
8146.64 594
8147.49 607
8148.34 578
8149.20 620
8150.05 607
8150.90 611
8151.75 593
8152.60 623
8153.46 627
8154.31 618
8155.16 646
8156.01 688
8156.87 684
8157.72 656
8158.57 648
8159.42 637
8160.28 616
8161.13 606
8161.98 585
8162.84 563
8163.69 565
8164.54 583
8165.39 571
8166.25 571
8167.10 594
8167.95 602
8168.81 562
8169.66 605
8170.51 574
8171.37 599
8172.22 576
8173.07 576
8173.93 550
8174.78 582
8175.63 591
8176.49 580
8177.34 555
8178.19 548
8179.05 548
8179.90 536
8180.76 513
8181.61 544
8182.46 542
8183.32 570
8184.17 563
8185.02 533
8185.88 554
8186.73 526
8187.59 578
8188.44 561
8189.30 558
8190.15 571
8191.00 544
8191.86 564
8192.71 532
8193.57 551
8194.42 523
8195.28 551
8196.13 557
8196.99 552
8197.84 552
8198.69 541
8199.55 530
8200.40 560
8201.26 541
8202.11 572
8202.97 571
8203.82 535
8204.68 523
8205.53 538
8206.39 527
8207.24 540
8208.10 548
8208.95 556
8209.81 518
8210.67 524
8211.52 556
8212.38 561
8213.23 555
8214.09 582
8214.94 550
8215.80 555
8216.65 560
8217.51 543
8218.37 580
8219.22 548
8220.08 551
8220.93 573
8221.79 567
8222.64 544
8223.50 555
8224.36 533
8225.21 548
8226.07 594
8226.92 564
8227.78 563
8228.64 587
8229.49 557
8230.35 541
8231.21 547
8232.06 543
8232.92 559
8233.78 538
8234.63 571
8235.49 529
8236.35 561
8237.20 524
8238.06 512
8238.92 518
8239.77 533
8240.63 524
8241.49 524
8242.34 552
8243.20 527
8244.06 541
8244.91 548
8245.77 556
8246.63 521
8247.49 532
8248.34 558
8249.20 572
8250.06 568
8250.92 561
8251.77 550
8252.63 558
8253.49 567
8254.35 582
8255.20 516
8256.06 506
8256.92 541
8257.78 553
8258.63 586
8259.49 570
8260.35 581
8261.21 547
8262.07 571
8262.92 583
8263.78 587
8264.64 579
8265.50 583
8266.36 603
8267.22 573
8268.07 567
8268.93 612
8269.79 599
8270.65 582
8271.51 618
8272.37 588
8273.22 587
8274.08 579
8274.94 626
8275.80 611
8276.66 685
8277.52 634
8278.38 684
8279.24 752
8280.09 752
8280.95 725
8281.81 752
8282.67 721
8283.53 669
8284.39 713
8285.25 670
8286.11 644
8286.97 669
8287.83 624
8288.69 636
8289.55 660
8290.41 661
8291.26 670
8292.12 698
8292.98 696
8293.84 715
8294.70 765
8295.56 726
8296.42 723
8297.28 710
8298.14 699
8299.00 676
8299.86 632
8300.72 662
8301.58 623
8302.44 616
8303.30 650
8304.16 634
8305.02 625
8305.88 620
8306.74 635
8307.60 628
8308.46 624
8309.33 633
8310.19 606
8311.05 609
8311.91 598
8312.77 607
8313.63 597
8314.49 595
8315.35 608
8316.21 560
8317.07 584
8317.93 620
8318.79 591
8319.65 609
8320.52 600
8321.38 588
8322.24 590
8323.10 608
8323.96 591
8324.82 567
8325.68 590
8326.54 573
8327.41 574
8328.27 591
8329.13 600
8329.99 608
8330.85 617
8331.71 581
8332.57 604
8333.44 587
8334.30 596
8335.16 608
8336.02 605
8336.88 589
8337.75 562
8338.61 586
8339.47 590
8340.33 599
8341.19 600
8342.06 606
8342.92 637
8343.78 601
8344.64 575
8345.50 581
8346.37 606
8347.23 619
8348.09 593
8348.95 591
8349.82 620
8350.68 593
8351.54 633
8352.40 618
8353.27 605
8354.13 582
8354.99 595
8355.86 626
8356.72 587
8357.58 614
8358.45 617
8359.31 607
8360.17 591
8361.03 607
8361.90 607
8362.76 594
8363.62 577
8364.49 602
8365.35 613
8366.21 593
8367.08 607
8367.94 658
8368.80 613
8369.67 591
8370.53 622
8371.40 634
8372.26 623
8373.12 611
8373.99 588
8374.85 618
8375.71 591
8376.58 609
8377.44 611
8378.31 595
8379.17 606
8380.03 615
8380.90 627
8381.76 620
8382.63 631
8383.49 618
8384.36 640
8385.22 645
8386.08 655
8386.95 634
8387.81 664
8388.68 635
8389.54 641
8390.41 684
8391.27 683
8392.14 653
8393.00 632
8393.87 637
8394.73 650
8395.60 670
8396.46 650
8397.33 686
8398.19 687
8399.06 694
8399.92 657
8400.79 683
8401.65 677
8402.52 670
8403.38 640
8404.25 671
8405.11 684
8405.98 716
8406.84 706
8407.71 651
8408.58 689
8409.44 691
8410.31 724
8411.17 730
8412.04 751
8412.90 722
8413.77 714
8414.64 716
8415.50 694
8416.37 760
8417.23 752
8418.10 723
8418.97 763
8419.83 761
8420.70 772
8421.56 773
8422.43 799
8423.30 811
8424.16 828
8425.03 862
8425.90 831
8426.76 805
8427.63 851
8428.50 886
8429.36 892
8430.23 902
8431.10 881
8431.96 850
8432.83 868
8433.70 923
8434.56 919
8435.43 915
8436.30 936
8437.16 956
8438.03 1012
8438.90 974
8439.77 1008
8440.63 1026
8441.50 1076
8442.37 1089
8443.24 1122
8444.10 1090
8444.97 1112
8445.84 1117
8446.71 1136
8447.57 1158
8448.44 1096
8449.31 1188
8450.18 1236
8451.04 1190
8451.91 1219
8452.78 1366
8453.65 1487
8454.52 1692
8455.38 1830
8456.25 1966
8457.12 2021
8457.99 2075
8458.86 1962
8459.72 1819
8460.59 1766
8461.46 1558
8462.33 1415
8463.20 1399
8464.07 1330
8464.93 1244
8465.80 1172
8466.67 1079
8467.54 1073
8468.41 1041
8469.28 1032
8470.15 985
8471.02 986
8471.88 1014
8472.75 992
8473.62 1036
8474.49 1018
8475.36 1002
8476.23 909
8477.10 984
8477.97 980
8478.84 996
8479.71 1070
8480.58 1030
8481.44 1085
8482.31 1088
8483.18 1101
8484.05 1133
8484.92 1088
8485.79 1081
8486.66 1042
8487.53 1043
8488.40 1071
8489.27 997
8490.14 1011
8491.01 1018
8491.88 1044
8492.75 1093
8493.62 1080
8494.49 1081
8495.36 1084
8496.23 1142
8497.10 1129
8497.97 1097
8498.84 1064
8499.71 1084
8500.58 1112
8501.45 1111
8502.32 1093
8503.19 1105
8504.06 1089
8504.93 1127
8505.80 1103
8506.67 1045
8507.55 1128
8508.42 1099
8509.29 1077
8510.16 1142
8511.03 1156
8511.90 1136
8512.77 1073
8513.64 1141
8514.51 1162
8515.38 1175
8516.25 1170
8517.13 1147
8518.00 1162
8518.87 1175
8519.74 1194
8520.61 1244
8521.48 1324
8522.35 1299
8523.23 1298
8524.10 1404
8524.97 1500
8525.84 1542
8526.71 1566
8527.58 1542
8528.46 1522
8529.33 1530
8530.20 1491
8531.07 1458
8531.94 1440
8532.81 1375
8533.69 1342
8534.56 1302
8535.43 1246
8536.30 1234
8537.18 1227
8538.05 1227
8538.92 1249
8539.79 1281
8540.66 1286
8541.54 1336
8542.41 1396
8543.28 1438
8544.15 1628
8545.03 1670
8545.90 1836
8546.77 1900
8547.64 1896
8548.52 1867
8549.39 1780
8550.26 1768
8551.14 1738
8552.01 1670
8552.88 1621
8553.76 1632
8554.63 1594
8555.50 1542
8556.37 1490
8557.25 1386
8558.12 1349
8558.99 1305
8559.87 1244
8560.74 1184
8561.61 1118
8562.49 1109
8563.36 1071
8564.24 1064
8565.11 1055
8565.98 1064
8566.86 1026
8567.73 1001
8568.60 1017
8569.48 1007
8570.35 988
8571.23 981
8572.10 992
8572.97 962
8573.85 949
8574.72 994
8575.60 970
8576.47 981
8577.34 1007
8578.22 967
8579.09 985
8579.97 1011
8580.84 996
8581.72 1022
8582.59 1005
8583.47 1027
8584.34 1071
8585.21 1025
8586.09 1057
8586.96 1052
8587.84 1041
8588.71 1042
8589.59 1063
8590.46 1029
8591.34 1066
8592.21 1052
8593.09 1081
8593.96 1088
8594.84 1026
8595.71 1043
8596.59 1070
8597.46 1060
8598.34 1091
8599.22 1102
8600.09 1095
8600.97 1060
8601.84 1098
8602.72 1139
8603.59 1109
8604.47 1121
8605.34 1091
8606.22 1134
8607.10 1132
8607.97 1129
8608.85 1162
8609.72 1129
8610.60 1161
8611.47 1131
8612.35 1160
8613.23 1175
8614.10 1142
8614.98 1236
8615.86 1217
8616.73 1205
8617.61 1262
8618.48 1242
8619.36 1255
8620.24 1292
8621.11 1312
8621.99 1278
8622.87 1336
8623.74 1363
8624.62 1300
8625.50 1289
8626.37 1263
8627.25 1315
8628.13 1318
8629.00 1389
8629.88 1405
8630.76 1371
8631.64 1379
8632.51 1398
8633.39 1387
8634.27 1376
8635.14 1395
8636.02 1397
8636.90 1381
8637.78 1426
8638.65 1425
8639.53 1417
8640.41 1462
8641.29 1457
8642.16 1515
8643.04 1487
8643.92 1551
8644.80 1591
8645.67 1597
8646.55 1584
8647.43 1645
8648.31 1691
8649.18 1634
8650.06 1648
8650.94 1649
8651.82 1644
8652.70 1674
8653.58 1715
8654.45 1697
8655.33 1716
8656.21 1708
8657.09 1743
8657.97 1813
8658.84 1815
8659.72 1878
8660.60 1947
8661.48 2116
8662.36 2209
8663.24 2390
8664.12 2538
8664.99 2656
8665.87 2649
8666.75 2604
8667.63 2539
8668.51 2510
8669.39 2468
8670.27 2380
8671.15 2400
8672.03 2395
8672.91 2374
8673.78 2476
8674.66 2431
8675.54 2527
8676.42 2521
8677.30 2451
8678.18 2423
8679.06 2259
8679.94 2222
8680.82 2029
8681.70 1945
8682.58 1842
8683.46 1827
8684.34 1829
8685.22 1842
8686.10 1851
8686.98 1845
8687.86 1996
8688.74 2203
8689.62 2525
8690.50 2706
8691.38 2941
8692.26 3161
8693.14 3248
8694.02 3266
8694.90 3259
8695.78 3032
8696.66 2790
8697.54 2699
8698.42 2469
8699.30 2371
8700.18 2184
8701.06 2108
8701.94 2087
8702.82 1975
8703.70 1935
8704.58 1919
8705.46 1833
8706.34 1743
8707.23 1655
8708.11 1571
8708.99 1484
8709.87 1450
8710.75 1417
8711.63 1429
8712.51 1386
8713.39 1284
8714.27 1251
8715.16 1235
8716.04 1222
8716.92 1166
8717.80 1169
8718.68 1176
8719.56 1210
8720.44 1255
8721.33 1186
8722.21 1158
8723.09 1278
8723.97 1219
8724.85 1196
8725.73 1229
8726.62 1225
8727.50 1219
8728.38 1247
8729.26 1297
8730.14 1279
8731.03 1323
8731.91 1286
8732.79 1296
8733.67 1244
8734.55 1259
8735.44 1257
8736.32 1278
8737.20 1250
8738.08 1200
8738.97 1208
8739.85 1196
8740.73 1204
8741.61 1226
8742.50 1246
8743.38 1175
8744.26 1190
8745.14 1149
8746.03 1171
8746.91 1183
8747.79 1170
8748.68 1164
8749.56 1183
8750.44 1180
8751.33 1139
8752.21 1134
8753.09 1201
8753.97 1216
8754.86 1238
8755.74 1226
8756.62 1171
8757.51 1247
8758.39 1225
8759.28 1189
8760.16 1205
8761.04 1252
8761.93 1254
8762.81 1218
8763.69 1250
8764.58 1266
8765.46 1255
8766.34 1268
8767.23 1242
8768.11 1246
8769.00 1241
8769.88 1234
8770.76 1242
8771.65 1252
8772.53 1207
8773.42 1216
8774.30 1224
8775.19 1167
8776.07 1182
8776.95 1215
8777.84 1251
8778.72 1268
8779.61 1257
8780.49 1402
8781.38 1437
8782.26 1429
8783.15 1482
8784.03 1465
8784.92 1407
8785.80 1386
8786.69 1332
8787.57 1273
8788.46 1244
8789.34 1201
8790.23 1118
8791.11 1100
8792.00 1072
8792.88 1047
8793.77 1029
8794.65 1042
8795.54 1058
8796.42 1020
8797.31 999
8798.19 970
8799.08 978
8799.96 999
8800.85 941
8801.74 1000
8802.62 954
8803.51 971
8804.39 966
8805.28 984
8806.16 965
8807.05 973
8807.94 986
8808.82 964
8809.71 956
8810.59 956
8811.48 948
8812.37 981
8813.25 943
8814.14 965
8815.03 974
8815.91 1002
8816.80 1008
8817.68 990
8818.57 952
8819.46 986
8820.34 968
8821.23 987
8822.12 973
8823.00 951
8823.89 937
8824.78 912
8825.66 919
8826.55 893
8827.44 916
8828.33 892
8829.21 871
8830.10 870
8830.99 854
8831.87 863
8832.76 834
8833.65 841
8834.54 839
8835.42 826
8836.31 863
8837.20 810
8838.08 798
8838.97 810
8839.86 825
8840.75 884
8841.64 855
8842.52 887
8843.41 840
8844.30 877
8845.19 854
8846.07 850
8846.96 886
8847.85 836
8848.74 853
8849.63 876
8850.51 787
8851.40 776
8852.29 770
8853.18 799
8854.07 776
8854.96 769
8855.84 745
8856.73 795
8857.62 797
8858.51 757
8859.40 743
8860.29 752
8861.17 756
8862.06 749
8862.95 726
8863.84 705
8864.73 733
8865.62 748
8866.51 740
8867.40 722
8868.29 707
8869.17 698
8870.06 683
8870.95 680
8871.84 667
8872.73 668
8873.62 658
8874.51 676
8875.40 624
8876.29 623
8877.18 621
8878.07 655
8878.96 678
8879.85 651
8880.74 672
8881.63 668
8882.51 656
8883.40 666
8884.29 655
8885.18 627
8886.07 650
8886.96 675
8887.85 644
8888.74 669
8889.63 636
8890.52 595
8891.41 587
8892.30 626
8893.19 625
8894.09 613
8894.98 602
8895.87 632
8896.76 612
8897.65 611
8898.54 603
8899.43 608
8900.32 627
8901.21 630
8902.10 585
8902.99 609
8903.88 591
8904.77 567
8905.66 587
8906.55 584
8907.44 585
8908.34 577
8909.23 558
8910.12 599
8911.01 568
8911.90 544
8912.79 573
8913.68 576
8914.57 581
8915.47 557
8916.36 613
8917.25 561
8918.14 583
8919.03 549
8919.92 560
8920.81 563
8921.71 587
8922.60 563
8923.49 569
8924.38 569
8925.27 571
8926.16 566
8927.06 546
8927.95 566
8928.84 539
8929.73 555
8930.62 544
8931.52 538
8932.41 562
8933.30 544
8934.19 527
8935.09 558
8935.98 523
8936.87 568
8937.76 549
8938.66 528
8939.55 530
8940.44 538
8941.33 571
8942.23 524
8943.12 478
8944.01 530
8944.90 498
8945.80 501
8946.69 530
8947.58 550
8948.48 564
8949.37 551
8950.26 542
8951.16 545
8952.05 517
8952.94 501
8953.84 508
8954.73 500
8955.62 534
8956.52 545
8957.41 484
8958.30 537
8959.20 524
8960.09 502
8960.98 530
8961.88 533
8962.77 506
8963.66 485
8964.56 518
8965.45 518
8966.35 534
8967.24 520
8968.13 528
8969.03 533
8969.92 535
8970.82 525
8971.71 495
8972.60 535
8973.50 552
8974.39 545
8975.29 526
8976.18 490
8977.08 518
8977.97 491
8978.87 519
8979.76 526
8980.65 528
8981.55 514
8982.44 521
8983.34 533
8984.23 473
8985.13 498
8986.02 504
8986.92 481
8987.81 498
8988.71 506
8989.60 506
8990.50 483
8991.39 494
8992.29 492
8993.18 509
8994.08 501
8994.97 512
8995.87 505
8996.76 508
8997.66 471
8998.56 528
8999.45 528
9000.35 478
9001.24 502
9002.14 501
9003.03 490
9003.93 479
9004.83 513
9005.72 507
9006.62 484
9007.51 474
9008.41 509
9009.31 509
9010.20 499
9011.10 500
9011.99 470
9012.89 482
9013.79 524
9014.68 553
9015.58 491
9016.48 519
9017.37 481
9018.27 490
9019.16 515
9020.06 467
9020.96 459
9021.85 474
9022.75 507
9023.65 491
9024.54 486
9025.44 475
9026.34 480
9027.24 490
9028.13 473
9029.03 493
9029.93 476
9030.82 508
9031.72 496
9032.62 513
9033.52 491
9034.41 489
9035.31 497
9036.21 478
9037.10 495
9038.00 495
9038.90 489
9039.80 450
9040.69 479
9041.59 519
9042.49 504
9043.39 486
9044.29 461
9045.18 468
9046.08 483
9046.98 495
9047.88 497
9048.78 472
9049.67 476
9050.57 514
9051.47 509
9052.37 503
9053.27 502
9054.16 482
9055.06 470
9055.96 509
9056.86 518
9057.76 514
9058.66 486
9059.55 495
9060.45 525
9061.35 528
9062.25 499
9063.15 484
9064.05 531
9064.95 544
9065.85 496
9066.74 499
9067.64 514
9068.54 513
9069.44 517
9070.34 515
9071.24 488
9072.14 546
9073.04 518
9073.94 506
9074.84 489
9075.74 519
9076.64 536
9077.53 540
9078.43 501
9079.33 503
9080.23 521
9081.13 523
9082.03 543
9082.93 485
9083.83 519
9084.73 536
9085.63 483
9086.53 505
9087.43 519
9088.33 554
9089.23 547
9090.13 522
9091.03 544
9091.93 553
9092.83 527
9093.73 529
9094.63 514
9095.53 549
9096.43 550
9097.33 571
9098.23 552
9099.13 527
9100.04 496
9100.94 544
9101.84 545
9102.74 523
9103.64 532
9104.54 512
9105.44 514
9106.34 530
9107.24 522
9108.14 514
9109.04 530
9109.94 510
9110.85 521
9111.75 499
9112.65 501
9113.55 525
9114.45 486
9115.35 517
9116.25 510
9117.15 493
9118.06 486
9118.96 510
9119.86 506
9120.76 516
9121.66 478
9122.56 476
9123.46 515
9124.37 511
9125.27 508
9126.17 488
9127.07 505
9127.97 467
9128.88 477
9129.78 494
9130.68 503
9131.58 526
9132.48 513
9133.39 493
9134.29 478
9135.19 505
9136.09 509
9137.00 499
9137.90 518
9138.80 507
9139.70 463
9140.61 506
9141.51 498
9142.41 507
9143.31 460
9144.22 491
9145.12 452
9146.02 463
9146.92 457
9147.83 470
9148.73 475
9149.63 503
9150.54 481
9151.44 484
9152.34 486
9153.25 506
9154.15 469
9155.05 479
9155.96 510
9156.86 522
9157.76 521
9158.67 491
9159.57 474
9160.47 502
9161.38 514
9162.28 512
9163.18 491
9164.09 486
9164.99 475
9165.90 488
9166.80 506
9167.70 525
9168.61 489
9169.51 512
9170.42 515
9171.32 507
9172.22 479
9173.13 483
9174.03 506
9174.94 482
9175.84 492
9176.74 488
9177.65 501
9178.55 539
9179.46 537
9180.36 513
9181.27 467
9182.17 509
9183.08 512
9183.98 491
9184.89 504
9185.79 448
9186.70 510
9187.60 515
9188.51 509
9189.41 469
9190.32 502
9191.22 487
9192.13 493
9193.03 497
9193.94 465
9194.84 496
9195.75 501
9196.65 519
9197.56 514
9198.46 543
9199.37 526
9200.27 521
9201.18 567
9202.08 521
9202.99 524
9203.90 524
9204.80 495
9205.71 507
9206.61 516
9207.52 528
9208.42 506
9209.33 514
9210.24 470
9211.14 477
9212.05 477
9212.95 463
9213.86 476
9214.77 485
9215.67 494
9216.58 502
9217.49 505
9218.39 496
9219.30 484
9220.21 513
9221.11 483
9222.02 479
9222.93 491
9223.83 476
9224.74 480
9225.65 516
9226.55 490
9227.46 492
9228.37 500
9229.27 477
9230.18 492
9231.09 485
9231.99 460
9232.90 448
9233.81 468
9234.72 469
9235.62 506
9236.53 487
9237.44 468
9238.34 469
9239.25 487
9240.16 470
9241.07 494
9241.97 491
9242.88 528
9243.79 483
9244.70 453
9245.61 441
9246.51 493
9247.42 504
9248.33 449
9249.24 488
9250.14 493
9251.05 480
9251.96 490
9252.87 481
9253.78 483
9254.69 471
9255.59 487
9256.50 468
9257.41 453
9258.32 468
9259.23 475
9260.14 506
9261.04 492
9261.95 494
9262.86 506
9263.77 494
9264.68 471
9265.59 520
9266.50 508
9267.40 513
9268.31 496
9269.22 494
9270.13 468
9271.04 488
9271.95 509
9272.86 478
9273.77 511
9274.68 481
9275.59 503
9276.49 476
9277.40 440
9278.31 460
9279.22 470
9280.13 509
9281.04 487
9281.95 484
9282.86 487
9283.77 518
9284.68 499
9285.59 496
9286.50 479
9287.41 477
9288.32 496
9289.23 479
9290.14 508
9291.05 504
9291.96 487
9292.87 467
9293.78 478
9294.69 482
9295.60 516
9296.51 481
9297.42 474
9298.33 510
9299.24 487
9300.15 483
9301.06 488
9301.97 474
9302.88 527
9303.79 525
9304.70 490
9305.61 494
9306.53 512
9307.44 527
9308.35 478
9309.26 500
9310.17 508
9311.08 538
9311.99 527
9312.90 557
9313.81 509
9314.72 504
9315.63 532
9316.55 551
9317.46 540
9318.37 523
9319.28 505
9320.19 509
9321.10 504
9322.01 513
9322.93 489
9323.84 483
9324.75 489
9325.66 488
9326.57 487
9327.48 476
9328.40 523
9329.31 516
9330.22 499
9331.13 512
9332.04 517
9332.96 506
9333.87 516
9334.78 519
9335.69 500
9336.60 481
9337.52 509
9338.43 491
9339.34 525
9340.25 510
9341.17 500
9342.08 516
9342.99 492
9343.90 490
9344.82 497
9345.73 471
9346.64 501
9347.55 497
9348.47 523
9349.38 541
9350.29 499
9351.21 469
9352.12 498
9353.03 506
9353.94 515
9354.86 485
9355.77 505
9356.68 518
9357.60 506
9358.51 507
9359.42 492
9360.34 483
9361.25 501
9362.16 519
9363.08 487
9363.99 505
9364.90 478
9365.82 490
9366.73 490
9367.65 510
9368.56 502
9369.47 510
9370.39 503
9371.30 494
9372.21 492
9373.13 539
9374.04 535
9374.96 476
9375.87 529
9376.79 522
9377.70 506
9378.61 521
9379.53 519
9380.44 561
9381.36 505
9382.27 500
9383.19 517
9384.10 520
9385.01 534
9385.93 527
9386.84 534
9387.76 549
9388.67 511
9389.59 532
9390.50 530
9391.42 533
9392.33 534
9393.25 544
9394.16 556
9395.08 539
9395.99 557
9396.91 555
9397.82 565
9398.74 560
9399.65 556
9400.57 555
9401.48 543
9402.40 547
9403.32 545
9404.23 525
9405.15 526
9406.06 559
9406.98 508
9407.89 547
9408.81 509
9409.73 541
9410.64 554
9411.56 529
9412.47 540
9413.39 524
9414.30 513
9415.22 507
9416.14 536
9417.05 543
9417.97 508
9418.89 527
9419.80 517
9420.72 496
9421.63 553
9422.55 568
9423.47 554
9424.38 546
9425.30 554
9426.22 561
9427.13 554
9428.05 544
9428.97 580
9429.88 579
9430.80 549
9431.72 526
9432.63 549
9433.55 600
9434.47 591
9435.38 545
9436.30 573
9437.22 557
9438.14 560
9439.05 569
9439.97 575
9440.89 593
9441.81 647
9442.72 620
9443.64 608
9444.56 583
9445.47 609
9446.39 625
9447.31 606
9448.23 611
9449.15 620
9450.06 616
9450.98 620
9451.90 638
9452.82 651
9453.73 662
9454.65 635
9455.57 663
9456.49 643
9457.41 603
9458.32 616
9459.24 576
9460.16 594
9461.08 564
9462.00 583
9462.92 601
9463.83 583
9464.75 590
9465.67 613
9466.59 604
9467.51 630
9468.43 589
9469.35 584
9470.26 598
9471.18 615
9472.10 621
9473.02 617
9473.94 615
9474.86 595
9475.78 581
9476.70 607
9477.62 612
9478.54 598
9479.45 612
9480.37 621
9481.29 618
9482.21 647
9483.13 646
9484.05 629
9484.97 634
9485.89 645
9486.81 612
9487.73 611
9488.65 629
9489.57 655
9490.49 652
9491.41 606
9492.33 586
9493.25 600
9494.17 625
9495.09 599
9496.01 608
9496.93 627
9497.85 618
9498.77 632
9499.69 636
9500.61 637
9501.53 631
9502.45 628
9503.37 621
9504.29 640
9505.21 652
9506.13 678
9507.05 665
9507.97 646
9508.89 668
9509.81 649
9510.73 674
9511.65 653
9512.57 642
9513.49 649
9514.42 677
9515.34 684
9516.26 721
9517.18 758
9518.10 745
9519.02 736
9519.94 736
9520.86 729
9521.78 719
9522.71 782
9523.63 796
9524.55 784
9525.47 758
9526.39 760
9527.31 750
9528.23 723
9529.16 708
9530.08 709
9531.00 731
9531.92 720
9532.84 723
9533.76 700
9534.69 735
9535.61 710
9536.53 712
9537.45 729
9538.37 746
9539.30 725
9540.22 769
9541.14 718
9542.06 742
9542.98 719
9543.91 724
9544.83 754
9545.75 770
9546.67 795
9547.60 783
9548.52 764
9549.44 797
9550.36 798
9551.29 781
9552.21 802
9553.13 798
9554.06 812
9554.98 785
9555.90 774
9556.82 806
9557.75 771
9558.67 787
9559.59 777
9560.52 803
9561.44 793
9562.36 832
9563.29 843
9564.21 811
9565.13 813
9566.06 812
9566.98 810
9567.90 815
9568.83 824
9569.75 800
9570.67 836
9571.60 863
9572.52 815
9573.44 851
9574.37 821
9575.29 801
9576.22 858
9577.14 894
9578.06 927
9578.99 893
9579.91 909
9580.84 890
9581.76 900
9582.68 899
9583.61 909
9584.53 901
9585.46 893
9586.38 907
9587.31 932
9588.23 964
9589.15 979
9590.08 946
9591.00 948
9591.93 966
9592.85 939
9593.78 981
9594.70 946
9595.63 1003
9596.55 1105
9597.48 1128
9598.40 1117
9599.33 1124
9600.25 1120
9601.18 1164
9602.10 1111
9603.03 1140
9603.95 1130
9604.88 1098
9605.80 1087
9606.73 1082
9607.65 1072
9608.58 1084
9609.50 1070
9610.43 1065
9611.35 1032
9612.28 1020
9613.21 1065
9614.13 1074
9615.06 1035
9615.98 1036
9616.91 1061
9617.84 1064
9618.76 1043
9619.69 1090
9620.61 1081
9621.54 1054
9622.47 1057
9623.39 1092
9624.32 1124
9625.24 1083
9626.17 1129
9627.10 1138
9628.02 1107
9628.95 1142
9629.88 1138
9630.80 1137
9631.73 1166
9632.65 1182
9633.58 1137
9634.51 1188
9635.43 1219
9636.36 1239
9637.29 1248
9638.22 1249
9639.14 1304
9640.07 1294
9641.00 1290
9641.92 1338
9642.85 1317
9643.78 1394
9644.70 1374
9645.63 1404
9646.56 1372
9647.49 1401
9648.41 1479
9649.34 1442
9650.27 1404
9651.20 1353
9652.12 1373
9653.05 1339
9653.98 1373
9654.91 1383
9655.83 1330
9656.76 1360
9657.69 1337
9658.62 1345
9659.55 1363
9660.47 1306
9661.40 1324
9662.33 1337
9663.26 1332
9664.19 1340
9665.11 1337
9666.04 1338
9666.97 1390
9667.90 1374
9668.83 1414
9669.75 1458
9670.68 1450
9671.61 1500
9672.54 1505
9673.47 1499
9674.40 1468
9675.33 1478
9676.25 1519
9677.18 1520
9678.11 1565
9679.04 1585
9679.97 1530
9680.90 1580
9681.83 1596
9682.76 1615
9683.69 1617
9684.61 1648
9685.54 1657
9686.47 1576
9687.40 1601
9688.33 1630
9689.26 1629
9690.19 1690
9691.12 1652
9692.05 1655
9692.98 1644
9693.91 1681
9694.84 1721
9695.77 1815
9696.70 1856
9697.63 1909
9698.56 2031
9699.49 2050
9700.42 2045
9701.35 2034
9702.28 2068
9703.21 2015
9704.14 1947
9705.07 1828
9706.00 1792
9706.93 1751
9707.86 1698
9708.79 1708
9709.72 1649
9710.65 1656
9711.58 1701
9712.51 1704
9713.44 1751
9714.37 1806
9715.30 1838
9716.23 1848
9717.16 1840
9718.09 1796
9719.02 1734
9719.95 1656
9720.88 1634
9721.81 1509
9722.75 1458
9723.68 1425
9724.61 1344
9725.54 1337
9726.47 1325
9727.40 1304
9728.33 1337
9729.26 1303
9730.19 1273
9731.13 1235
9732.06 1259
9732.99 1290
9733.92 1279
9734.85 1266
9735.78 1309
9736.71 1310
9737.65 1247
9738.58 1237
9739.51 1211
9740.44 1237
9741.37 1156
9742.30 1163
9743.24 1124
9744.17 1093
9745.10 1175
9746.03 1133
9746.96 1088
9747.90 1147
9748.83 1091
9749.76 1091
9750.69 1028
9751.63 1095
9752.56 1125
9753.49 1079
9754.42 1106
9755.36 1095
9756.29 1074
9757.22 1077
9758.15 1098
9759.09 1090
9760.02 1108
9760.95 1075
9761.88 1079
9762.82 1052
9763.75 1031
9764.68 1095
9765.62 1135
9766.55 1096
9767.48 1076
9768.41 1114
9769.35 1130
9770.28 1104
9771.21 1133
9772.15 1134
9773.08 1096
9774.01 1046
9774.95 1068
9775.88 1116
9776.81 1083
9777.75 1099
9778.68 1097
9779.62 1121
9780.55 1111
9781.48 1127
9782.42 1072
9783.35 1088
9784.28 1089
9785.22 1083
9786.15 1083
9787.09 1065
9788.02 1099
9788.95 1042
9789.89 1019
9790.82 1019
9791.76 1005
9792.69 984
9793.63 981
9794.56 983
9795.49 1004
9796.43 1014
9797.36 998
9798.30 997
9799.23 1046
9800.17 1038
9801.10 1033
9802.04 1009
9802.97 994
9803.91 982
9804.84 969
9805.78 911
9806.71 880
9807.65 848
9808.58 887
9809.52 888
9810.45 867
9811.39 877
9812.32 845
9813.26 837
9814.19 804
9815.13 811
9816.06 820
9817.00 836
9817.93 830
9818.87 826
9819.80 830
9820.74 794
9821.68 776
9822.61 811
9823.55 781
9824.48 782
9825.42 786
9826.35 752
9827.29 771
9828.23 778
9829.16 813
9830.10 802
9831.03 779
9831.97 744
9832.91 766
9833.84 767
9834.78 783
9835.72 760
9836.65 741
9837.59 776
9838.52 743
9839.46 764
9840.40 744
9841.33 769
9842.27 742
9843.21 740
9844.14 740
9845.08 762
9846.02 733
9846.95 743
9847.89 766
9848.83 745
9849.77 735
9850.70 752
9851.64 780
9852.58 753
9853.51 752
9854.45 762
9855.39 753
9856.33 747
9857.26 758
9858.20 729
9859.14 739
9860.08 755
9861.01 734
9861.95 711
9862.89 738
9863.83 736
9864.76 708
9865.70 719
9866.64 713
9867.58 701
9868.51 683
9869.45 757
9870.39 710
9871.33 740
9872.27 682
9873.20 715
9874.14 696
9875.08 705
9876.02 724
9876.96 687
9877.90 695
9878.83 691
9879.77 693
9880.71 720
9881.65 680
9882.59 700
9883.53 705
9884.47 693
9885.40 736
9886.34 679
9887.28 720
9888.22 672
9889.16 673
9890.10 687
9891.04 678
9891.98 696
9892.91 720
9893.85 688
9894.79 670
9895.73 660
9896.67 682
9897.61 679
9898.55 689
9899.49 635
9900.43 687
9901.37 706
9902.31 653
9903.25 643
9904.19 680
9905.13 670
9906.07 659
9907.01 676
9907.95 717
9908.89 675
9909.83 674
9910.77 640
9911.71 669
9912.65 680
9913.59 682
9914.53 680
9915.47 691
9916.41 699
9917.35 703
9918.29 687
9919.23 683
9920.17 708
9921.11 699
9922.05 748
9922.99 757
9923.93 760
9924.87 783
9925.81 827
9926.75 863
9927.69 874
9928.63 897
9929.57 876
9930.51 865
9931.45 795
9932.39 786
9933.34 788
9934.28 754
9935.22 746
9936.16 727
9937.10 682
9938.04 667
9938.98 674
9939.92 656
9940.87 664
9941.81 664
9942.75 632
9943.69 668
9944.63 650
9945.57 661
9946.51 714
9947.46 722
9948.40 691
9949.34 740
9950.28 762
9951.22 758
9952.16 749
9953.11 713
9954.05 736
9954.99 732
9955.93 711
9956.87 687
9957.82 702
9958.76 680
9959.70 646
9960.64 637
9961.59 613
9962.53 626
9963.47 628
9964.41 615
9965.35 612
9966.30 615
9967.24 623
9968.18 591
9969.13 580
9970.07 583
9971.01 581
9971.95 582
9972.90 561
9973.84 572
9974.78 592
9975.73 587
9976.67 572
9977.61 592
9978.55 562
9979.50 548
9980.44 555
9981.38 581
9982.33 581
9983.27 579
9984.21 603
9985.16 599
9986.10 581
9987.04 581
9987.99 601
9988.93 615
9989.88 586
9990.82 562
9991.76 603
9992.71 549
9993.65 564
9994.59 581
9995.54 570
9996.48 583
9997.43 567
9998.37 548
9999.31 555
10000.26 548
10001.20 564
10002.15 587
10003.09 595
10004.04 593
10004.98 596
10005.92 593
10006.87 563
10007.81 585
10008.76 580
10009.70 585
10010.65 559
10011.59 559
10012.54 576
10013.48 551
10014.43 580
10015.37 566
10016.32 543
10017.26 543
10018.21 553
10019.15 593
10020.10 558
10021.04 575
10021.99 558
10022.93 555
10023.88 561
10024.82 580
10025.77 569
10026.71 575
10027.66 575
10028.60 567
10029.55 547
10030.49 526
10031.44 525
10032.39 536
10033.33 544
10034.28 559
10035.22 555
10036.17 538
10037.11 510
10038.06 537
10039.01 542
10039.95 534
10040.90 522
10041.84 497
10042.79 525
10043.74 519
10044.68 525
10045.63 512
10046.58 530
10047.52 503
10048.47 533
10049.41 560
10050.36 515
10051.31 537
10052.25 535
10053.20 560
10054.15 518
10055.09 500
10056.04 523
10056.99 528
10057.93 506
10058.88 504
10059.83 524
10060.78 530
10061.72 509
10062.67 533
10063.62 511
10064.56 506
10065.51 518
10066.46 526
10067.41 492
10068.35 496
10069.30 510
10070.25 522
10071.20 542
10072.14 538
10073.09 520
10074.04 537
10074.99 553
10075.93 539
10076.88 531
10077.83 530
10078.78 487
10079.72 545
10080.67 530
10081.62 521
10082.57 484
10083.52 463
10084.46 510
10085.41 530
10086.36 499
10087.31 515
10088.26 533
10089.21 499
10090.15 532
10091.10 510
10092.05 508
10093.00 524
10093.95 530
10094.90 513
10095.85 501
10096.79 509
10097.74 519
10098.69 546
10099.64 555
10100.59 557
10101.54 509
10102.49 527
10103.44 542
10104.39 495
10105.33 519
10106.28 516
10107.23 495
10108.18 532
10109.13 567
10110.08 529
10111.03 548
10111.98 525
10112.93 531
10113.88 492
10114.83 514
10115.78 535
10116.73 541
10117.68 548
10118.63 528
10119.58 546
10120.53 521
10121.48 533
10122.43 544
10123.38 549
10124.33 519
10125.28 533
10126.23 548
10127.18 525
10128.13 529
10129.08 560
10130.03 546
10130.98 549
10131.93 546
10132.88 546
10133.83 525
10134.78 559
10135.73 554
10136.68 568
10137.63 556
10138.58 546
10139.53 523
10140.48 548
10141.43 559
10142.38 577
10143.33 563
10144.29 564
10145.24 550
10146.19 578
10147.14 539
10148.09 567
10149.04 565
10149.99 564
10150.94 561
10151.89 586
10152.85 580
10153.80 613
10154.75 599
10155.70 579
10156.65 599
10157.60 592
10158.55 617
10159.51 623
10160.46 613
10161.41 622
10162.36 618
10163.31 690
10164.26 643
10165.22 629
10166.17 665
10167.12 668
10168.07 663
10169.02 646
10169.98 649
10170.93 612
10171.88 624
10172.83 676
10173.79 668
10174.74 670
10175.69 653
10176.64 715
10177.60 720
10178.55 693
10179.50 758
10180.45 766
10181.41 753
10182.36 733
10183.31 719
10184.26 740
10185.22 755
10186.17 720
10187.12 708
10188.08 736
10189.03 743
10189.98 733
10190.93 763
10191.89 748
10192.84 714
10193.79 691
10194.75 706
10195.70 700
10196.65 730
10197.61 727
10198.56 716
10199.51 738
10200.47 744
10201.42 757
10202.38 770
10203.33 782
10204.28 716
10205.24 751
10206.19 823
10207.14 808
10208.10 846
10209.05 830
10210.01 779
10210.96 811
10211.91 766
10212.87 736
10213.82 738
10214.78 764
10215.73 720
10216.69 706
10217.64 708
10218.59 691
10219.55 701
10220.50 707
10221.46 705
10222.41 673
10223.37 631
10224.32 656
10225.28 651
10226.23 668
10227.19 684
10228.14 699
10229.10 702
10230.05 659
10231.01 724
10231.96 739
10232.92 752
10233.87 756
10234.83 755
10235.78 783
10236.74 776
10237.69 821
10238.65 764
10239.60 771
10240.56 760
10241.51 768
10242.47 710
10243.42 687
10244.38 664
10245.34 674
10246.29 659
10247.25 632
10248.20 637
10249.16 590
10250.11 630
10251.07 626
10252.03 638
10252.98 622
10253.94 621
10254.89 608
10255.85 603
10256.81 602
10257.76 626
10258.72 619
10259.68 607
10260.63 601
10261.59 602
10262.55 607
10263.50 557
10264.46 555
10265.41 584
10266.37 591
10267.33 566
10268.28 584
10269.24 587
10270.20 601
10271.16 628
10272.11 609
10273.07 599
10274.03 579
10274.98 600
10275.94 570
10276.90 587
10277.85 549
10278.81 547
10279.77 548
10280.73 546
10281.68 551
10282.64 539
10283.60 532
10284.56 542
10285.51 515
10286.47 512
10287.43 511
10288.39 554
10289.34 545
10290.30 517
10291.26 540
10292.22 544
10293.18 514
10294.13 546
10295.09 553
10296.05 530
10297.01 512
10297.97 539
10298.92 526
10299.88 533
10300.84 531
10301.80 563
10302.76 528
10303.72 527
10304.67 531
10305.63 537
10306.59 540
10307.55 514
10308.51 540
10309.47 535
10310.43 539
10311.38 548
10312.34 561
10313.30 550
10314.26 538
10315.22 516
10316.18 532
10317.14 532
10318.10 536
10319.06 517
10320.01 517
10320.97 523
10321.93 505
10322.89 519
10323.85 525
10324.81 532
10325.77 531
10326.73 530
10327.69 539
10328.65 534
10329.61 544
10330.57 535
10331.53 506
10332.49 530
10333.45 503
10334.41 501
10335.37 526
10336.33 487
10337.29 501
10338.25 531
10339.21 505
10340.17 508
10341.13 487
10342.09 484
10343.05 513
10344.01 527
10344.97 492
10345.93 466
10346.89 494
10347.85 488
10348.81 480
10349.77 474
10350.73 471
10351.69 468
10352.65 485
10353.61 468
10354.57 471
10355.53 480
10356.49 476
10357.46 470
10358.42 484
10359.38 494
10360.34 469
10361.30 456
10362.26 465
10363.22 439
10364.18 475
10365.14 498
10366.11 466
10367.07 434
10368.03 454
10368.99 452
10369.95 466
10370.91 467
10371.87 453
10372.84 482
10373.80 503
10374.76 438
10375.72 433
10376.68 467
10377.64 468
10378.61 457
10379.57 432
10380.53 454
10381.49 461
10382.45 454
10383.42 458
10384.38 470
10385.34 479
10386.30 455
10387.27 466
10388.23 486
10389.19 449
10390.15 443
10391.11 462
10392.08 458
10393.04 422
10394.00 438
10394.96 478
10395.93 450
10396.89 451
10397.85 444
10398.82 431
10399.78 435
10400.74 421
10401.70 433
10402.67 434
10403.63 444
10404.59 435
10405.56 437
10406.52 437
10407.48 436
10408.45 457
10409.41 473
10410.37 460
10411.34 447
10412.30 456
10413.26 441
10414.23 454
10415.19 489
10416.15 486
10417.12 482
10418.08 498
10419.04 515
10420.01 498
10420.97 502
10421.94 489
10422.90 482
10423.86 482
10424.83 483
10425.79 472
10426.76 443
10427.72 444
10428.68 440
10429.65 446
10430.61 449
10431.58 443
10432.54 415
10433.51 455
10434.47 454
10435.44 443
10436.40 430
10437.36 442
10438.33 425
10439.29 425
10440.26 417
10441.22 417
10442.19 408
10443.15 407
10444.12 420
10445.08 423
10446.05 429
10447.01 416
10447.98 428
10448.94 437
10449.91 433
10450.87 426
10451.84 443
10452.80 436
10453.77 416
10454.73 427
10455.70 432
10456.67 448
10457.63 419
10458.60 426
10459.56 450
10460.53 435
10461.49 465
10462.46 446
10463.43 427
10464.39 433
10465.36 459
10466.32 417
10467.29 440
10468.25 441
10469.22 452
10470.19 445
10471.15 421
10472.12 447
10473.09 406
10474.05 433
10475.02 450
10475.98 421
10476.95 429
10477.92 411
10478.88 468
10479.85 462
10480.82 453
10481.78 425
10482.75 426
10483.72 455
10484.68 446
10485.65 419
10486.62 420
10487.58 461
10488.55 453
10489.52 446
10490.49 436
10491.45 411
10492.42 429
10493.39 430
10494.35 423
10495.32 436
10496.29 444
10497.26 441
10498.22 444
10499.19 394
10500.16 397
10501.13 430
10502.09 432
10503.06 424
10504.03 457
10505.00 433
10505.96 441
10506.93 429
10507.90 425
10508.87 439
10509.84 449
10510.80 444
10511.77 418
10512.74 445
10513.71 425
10514.68 421
10515.64 435
10516.61 449
10517.58 445
10518.55 435
10519.52 426
10520.49 414
10521.45 440
10522.42 439
10523.39 421
10524.36 401
10525.33 444
10526.30 429
10527.27 437
10528.23 412
10529.20 435
10530.17 432
10531.14 434
10532.11 444
10533.08 448
10534.05 448
10535.02 416
10535.99 448
10536.96 436
10537.93 449
10538.89 446
10539.86 447
10540.83 430
10541.80 457
10542.77 438
10543.74 442
10544.71 452
10545.68 444
10546.65 465
10547.62 432
10548.59 424
10549.56 456
10550.53 446
10551.50 445
10552.47 438
10553.44 447
10554.41 432
10555.38 422
10556.35 460
10557.32 456
10558.29 442
10559.26 427
10560.23 463
10561.20 479
10562.17 467
10563.14 476
10564.11 466
10565.08 463
10566.05 461
10567.02 460
10567.99 464
10568.96 466
10569.93 436
10570.91 463
10571.88 435
10572.85 435
10573.82 458
10574.79 440
10575.76 441
10576.73 445
10577.70 456
10578.67 470
10579.64 474
10580.62 482
10581.59 484
10582.56 450
10583.53 478
10584.50 487
10585.47 458
10586.44 457
10587.42 469
10588.39 489
10589.36 465
10590.33 474
10591.30 487
10592.27 496
10593.25 498
10594.22 481
10595.19 489
10596.16 493
10597.13 493
10598.10 455
10599.08 464
10600.05 496
10601.02 505
10601.99 466
10602.97 461
10603.94 466
10604.91 504
10605.88 529
10606.85 529
10607.83 549
10608.80 534
10609.77 544
10610.74 537
10611.72 546
10612.69 550
10613.66 501
10614.64 555
10615.61 534
10616.58 511
10617.55 532
10618.53 497
10619.50 508
10620.47 514
10621.45 493
10622.42 500
10623.39 461
10624.37 477
10625.34 507
10626.31 478
10627.29 464
10628.26 439
10629.23 481
10630.21 482
10631.18 486
10632.15 489
10633.13 495
10634.10 499
10635.07 505
10636.05 538
10637.02 507
10638.00 510
10638.97 543
10639.94 545
10640.92 513
10641.89 531
10642.87 535
10643.84 538
10644.81 520
10645.79 481
10646.76 505
10647.74 509
10648.71 497
10649.68 476
10650.66 464
10651.63 469
10652.61 469
10653.58 443
10654.56 454
10655.53 471
10656.51 445
10657.48 434
10658.46 454
10659.43 465
10660.41 430
10661.38 433
10662.36 470
10663.33 437
10664.31 430
10665.28 440
10666.26 427
10667.23 404
10668.21 397
10669.18 458
10670.16 448
10671.13 448
10672.11 458
10673.08 433
10674.06 475
10675.03 447
10676.01 460
10676.99 446
10677.96 427
10678.94 460
10679.91 462
10680.89 457
10681.86 462
10682.84 471
10683.82 456
10684.79 488
10685.77 449
10686.74 445
10687.72 475
10688.70 441
10689.67 430
10690.65 478
10691.63 477
10692.60 442
10693.58 432
10694.55 447
10695.53 451
10696.51 408
10697.48 413
10698.46 452
10699.44 473
10700.41 455
10701.39 439
10702.37 460
10703.34 458
10704.32 450
10705.30 448
10706.27 449
10707.25 463
10708.23 458
10709.21 455
10710.18 441
10711.16 449
10712.14 460
10713.11 453
10714.09 433
10715.07 446
10716.05 446
10717.02 450
10718.00 463
10718.98 428
10719.96 465
10720.93 480
10721.91 442
10722.89 441
10723.87 438
10724.85 444
10725.82 419
10726.80 424
10727.78 455
10728.76 454
10729.74 451
10730.71 466
10731.69 463
10732.67 450
10733.65 432
10734.63 463
10735.60 448
10736.58 422
10737.56 428
10738.54 472
10739.52 455
10740.50 441
10741.48 435
10742.45 468
10743.43 453
10744.41 466
10745.39 456
10746.37 456
10747.35 453
10748.33 460
10749.31 458
10750.28 490
10751.26 463
10752.24 470
10753.22 457
10754.20 480
10755.18 482
10756.16 461
10757.14 480
10758.12 466
10759.10 439
10760.08 475
10761.06 439
10762.04 466
10763.01 455
10763.99 444
10764.97 448
10765.95 469
10766.93 447
10767.91 459
10768.89 467
10769.87 439
10770.85 453
10771.83 484
10772.81 504
10773.79 485
10774.77 480
10775.75 504
10776.73 504
10777.71 502
10778.69 520
10779.67 520
10780.65 489
10781.63 487
10782.62 494
10783.60 506
10784.58 501
10785.56 473
10786.54 496
10787.52 502
10788.50 518
10789.48 506
10790.46 490
10791.44 470
10792.42 492
10793.40 519
10794.38 477
10795.37 505
10796.35 490
10797.33 508
10798.31 499
10799.29 505
10800.27 490
10801.25 476
10802.23 476
10803.21 481
10804.20 529
10805.18 496
10806.16 474
10807.14 480
10808.12 506
10809.10 481
10810.09 508
10811.07 497
10812.05 500
10813.03 529
10814.01 508
10815.00 511
10815.98 499
10816.96 525
10817.94 560
10818.92 558
10819.91 522
10820.89 487
10821.87 500
10822.85 507
10823.83 525
10824.82 509
10825.80 513
10826.78 512
10827.76 497
10828.75 500
10829.73 514
10830.71 515
10831.69 521
10832.68 518
10833.66 526
10834.64 517
10835.63 501
10836.61 494
10837.59 549
10838.57 519
10839.56 499
10840.54 517
10841.52 543
10842.51 542
10843.49 523
10844.47 535
10845.46 560
10846.44 549
10847.42 551
10848.41 574
10849.39 566
10850.37 574
10851.36 564
10852.34 554
10853.32 560
10854.31 566
10855.29 564
10856.28 555
10857.26 581
10858.24 591
10859.23 574
10860.21 584
10861.20 569
10862.18 570
10863.16 576
10864.15 595
10865.13 591
10866.12 609
10867.10 596
10868.08 613
10869.07 577
10870.05 602
10871.04 623
10872.02 611
10873.01 622
10873.99 596
10874.98 628
10875.96 630
10876.95 586
10877.93 638
10878.92 646
10879.90 606
10880.89 623
10881.87 607
10882.86 622
10883.84 647
10884.83 649
10885.81 651
10886.80 638
10887.78 659
10888.77 658
10889.75 641
10890.74 648
10891.72 685
10892.71 671
10893.69 667
10894.68 656
10895.66 669
10896.65 666
10897.64 624
10898.62 669
10899.61 701
10900.59 679
10901.58 689
10902.56 685
10903.55 697
10904.54 709
10905.52 703
10906.51 725
10907.49 746
10908.48 747
10909.47 742
10910.45 731
10911.44 733
10912.43 744
10913.41 730
10914.40 712
10915.39 737
10916.37 807
10917.36 782
10918.35 785
10919.33 765
10920.32 780
10921.31 804
10922.29 794
10923.28 766
10924.27 775
10925.25 782
10926.24 802
10927.23 802
10928.21 762
10929.20 804
10930.19 837
10931.18 782
10932.16 820
10933.15 824
10934.14 818
10935.12 800
10936.11 821
10937.10 839
10938.09 894
10939.07 882
10940.06 887
10941.05 884
10942.04 882
10943.02 846
10944.01 856
10945.00 872
10945.99 957
10946.98 927
10947.96 884
10948.95 928
10949.94 974
10950.93 988
10951.92 1014
10952.90 1033
10953.89 1099
10954.88 1166
10955.87 1155
10956.86 1164
10957.85 1221
10958.83 1261
10959.82 1259
10960.81 1245
10961.80 1180
10962.79 1202
10963.78 1185
10964.77 1172
10965.75 1139
10966.74 1084
10967.73 1084
10968.72 1079
10969.71 1056
10970.70 1017
10971.69 968
10972.68 937
10973.67 924
10974.66 914
10975.64 947
10976.63 1006
10977.62 989
10978.61 944
10979.60 937
10980.59 966
10981.58 961
10982.57 1009
10983.56 974
10984.55 978
10985.54 990
10986.53 992
10987.52 1051
10988.51 1060
10989.50 1041
10990.49 1038
10991.48 1114
10992.47 1127
10993.46 1163
10994.45 1189
10995.44 1283
10996.43 1306
10997.42 1428
10998.41 1456
10999.40 1493
11000.39 1575
11001.38 1568
11002.37 1496
11003.36 1495
11004.35 1455
11005.34 1416
11006.33 1312
11007.32 1223
11008.31 1170
11009.30 1105
11010.30 1084
11011.29 980
11012.28 975
11013.27 940
11014.26 870
11015.25 872
11016.24 835
11017.23 819
11018.22 815
11019.21 818
11020.21 811
11021.20 797
11022.19 791
11023.18 763
11024.17 789
11025.16 759
11026.15 746
11027.14 765
11028.14 778
11029.13 779
11030.12 768
11031.11 755
11032.10 771
11033.09 738
11034.09 776
11035.08 751
11036.07 786
11037.06 797
11038.05 734
11039.05 739
11040.04 756
11041.03 727
11042.02 731
11043.02 764
11044.01 731
11045.00 721
11045.99 696
11046.98 725
11047.98 723
11048.97 704
11049.96 698
11050.95 700
11051.95 688
11052.94 691
11053.93 688
11054.93 709
11055.92 695
11056.91 678
11057.90 734
11058.90 680
11059.89 699
11060.88 684
11061.88 700
11062.87 694
11063.86 691
11064.86 679
11065.85 696
11066.84 704
11067.84 733
11068.83 688
11069.82 696
11070.82 702
11071.81 721
11072.80 675
11073.80 721
11074.79 719
11075.78 696
11076.78 653
11077.77 701
11078.77 720
11079.76 741
11080.75 708
11081.75 716
11082.74 715
11083.74 687
11084.73 693
11085.72 678
11086.72 680
11087.71 689
11088.71 668
11089.70 662
11090.70 660
11091.69 670
11092.68 629
11093.68 658
11094.67 656
11095.67 676
11096.66 635
11097.66 627
11098.65 684
11099.65 676
11100.64 627
11101.64 624
11102.63 636
11103.63 627
11104.62 626
11105.62 581
11106.61 607
11107.61 600
11108.60 637
11109.60 613
11110.59 596
11111.59 624
11112.58 584
11113.58 596
11114.57 606
11115.57 608
11116.56 584
11117.56 584
11118.56 575
11119.55 601
11120.55 598
11121.54 592
11122.54 609
11123.54 595
11124.53 552
11125.53 619
11126.52 600
11127.52 594
11128.51 611
11129.51 569
11130.51 586
11131.50 603
11132.50 646
11133.50 582
11134.49 596
11135.49 593
11136.49 595
11137.48 589
11138.48 559
11139.47 562
11140.47 595
11141.47 591
11142.46 608
11143.46 575
11144.46 577
11145.46 616
11146.45 622
11147.45 585
11148.45 584
11149.44 582
11150.44 628
11151.44 597
11152.43 599
11153.43 636
11154.43 596
11155.43 600
11156.42 579
11157.42 594
11158.42 565
11159.42 582
11160.41 572
11161.41 556
11162.41 581
11163.41 569
11164.40 590
11165.40 591
11166.40 591
11167.40 614
11168.39 590
11169.39 562
11170.39 557
11171.39 573
11172.39 549
11173.38 577
11174.38 597
11175.38 621
11176.38 577
11177.38 611
11178.38 629
11179.37 609
11180.37 586
11181.37 578
11182.37 591
11183.37 576
11184.37 578
11185.37 598
11186.36 588
11187.36 610
11188.36 586
11189.36 610
11190.36 611
11191.36 619
11192.36 578
11193.36 582
11194.36 618
11195.35 595
11196.35 583
11197.35 593
11198.35 630
11199.35 609
11200.35 612
11201.35 626
11202.35 599
11203.35 592
11204.35 638
11205.35 617
11206.35 648
11207.35 673
11208.35 637
11209.35 633
11210.35 640
11211.35 680
11212.35 660
11213.35 648
11214.35 646
11215.34 650
11216.35 646
11217.35 637
11218.35 624
11219.35 642
11220.35 601
11221.35 604
11222.35 600
11223.35 605
11224.35 615
11225.35 590
11226.35 644
11227.35 621
11228.35 616
11229.35 605
11230.35 608
11231.35 648
11232.35 653
11233.35 604
11234.35 593
11235.35 627
11236.35 626
11237.36 631
11238.36 609
11239.36 632
11240.36 601
11241.36 650
11242.36 603
11243.36 583
11244.36 644
11245.36 657
11246.37 641
11247.37 658
11248.37 645
11249.37 634
11250.37 648
11251.37 655
11252.38 620
11253.38 637
11254.38 655
11255.38 644
11256.38 684
11257.38 657
11258.39 664
11259.39 687
11260.39 633
11261.39 645
11262.39 676
11263.40 651
11264.40 639
11265.40 656
11266.40 646
11267.40 658
11268.41 663
11269.41 696
11270.41 660
11271.41 629
11272.42 662
11273.42 692
11274.42 688
11275.42 691
11276.43 701
11277.43 660
11278.43 673
11279.44 679
11280.44 663
11281.44 649
11282.44 641
11283.45 669
11284.45 644
11285.45 648
11286.46 644
11287.46 602
11288.46 617
11289.47 606
11290.47 606
11291.47 621
11292.48 608
11293.48 595
11294.48 581
11295.49 582
11296.49 605
11297.49 592
11298.50 620
11299.50 618
11300.51 600
11301.51 604
11302.51 602
11303.52 575
11304.52 578
11305.53 564
11306.53 564
11307.53 570
11308.54 568
11309.54 572
11310.55 584
11311.55 575
11312.55 560
11313.56 580
11314.56 640
11315.57 623
11316.57 594
11317.58 608
11318.58 618
11319.59 626
11320.59 591
11321.59 576
11322.60 613
11323.60 618
11324.61 573
11325.61 595
11326.62 627
11327.62 627
11328.63 596
11329.63 614
11330.64 594
11331.64 591
11332.65 592
11333.65 609
11334.66 590
11335.67 604
11336.67 622
11337.68 628
11338.68 607
11339.69 629
11340.69 638
11341.70 634
11342.70 633
11343.71 644
11344.72 643
11345.72 616
11346.73 607
11347.73 586
11348.74 574
11349.74 586
11350.75 556
11351.76 579
11352.76 571
11353.77 592
11354.78 541
11355.78 568
11356.79 549
11357.79 582
11358.80 564
11359.81 552
11360.81 567
11361.82 574
11362.83 593
11363.83 559
11364.84 575
11365.85 547
11366.85 546
11367.86 595
11368.87 573
11369.87 567
11370.88 545
11371.89 563
11372.89 577
11373.90 600
11374.91 570
11375.92 531
11376.92 553
11377.93 575
11378.94 556
11379.94 585
11380.95 556
11381.96 540
11382.97 556
11383.97 598
11384.98 575
11385.99 573
11387.00 560
11388.00 540
11389.01 529
11390.02 514
11391.03 538
11392.04 556
11393.04 567
11394.05 552
11395.06 551
11396.07 551
11397.08 566
11398.08 545
11399.09 586
11400.10 551
11401.11 559
11402.12 563
11403.12 568
11404.13 584
11405.14 571
11406.15 577
11407.16 581
11408.17 584
11409.18 570
11410.18 589
11411.19 581
11412.20 591
11413.21 579
11414.22 585
11415.23 574
11416.24 565
11417.25 594
11418.25 561
11419.26 579
11420.27 567
11421.28 556
11422.29 558
11423.30 561
11424.31 581
11425.32 593
11426.33 558
11427.34 602
11428.35 589
11429.36 557
11430.37 548
11431.38 625
11432.39 593
11433.39 579
11434.40 559
11435.41 606
11436.42 593
11437.43 599
11438.44 598
11439.45 600
11440.46 587
11441.47 574
11442.48 597
11443.49 582
11444.50 569
11445.51 611
11446.52 598
11447.53 597
11448.55 587
11449.56 599
11450.57 603
11451.58 586
11452.59 586
11453.60 577
11454.61 597
11455.62 609
11456.63 599
11457.64 604
11458.65 582
11459.66 600
11460.67 619
11461.68 618
11462.69 594
11463.71 590
11464.72 589
11465.73 587
11466.74 593
11467.75 605
11468.76 612
11469.77 603
11470.78 631
11471.80 625
11472.81 639
11473.82 611
11474.83 611
11475.84 683
11476.85 646
11477.86 595
11478.88 644
11479.89 669
11480.90 661
11481.91 631
11482.92 645
11483.93 656
11484.95 635
11485.96 673
11486.97 658
11487.98 637
11489.00 661
11490.01 666
11491.02 703
11492.03 682
11493.04 669
11494.06 710
11495.07 706
11496.08 703
11497.09 662
11498.11 705
11499.12 704
11500.13 708
11501.14 706
11502.16 703
11503.17 720
11504.18 717
11505.20 733
11506.21 725
11507.22 743
11508.23 732
11509.25 744
11510.26 726
11511.27 765
11512.29 780
11513.30 782
11514.31 789
11515.33 780
11516.34 819
11517.35 832
11518.37 833
11519.38 866
11520.39 871
11521.41 912
11522.42 941
11523.43 952
11524.45 929
11525.46 982
11526.47 982
11527.49 1016
11528.50 1014
11529.52 1030
11530.53 1057
11531.54 1105
11532.56 1175
11533.57 1267
11534.59 1301
11535.60 1372
11536.62 1482
11537.63 1507
11538.64 1523
11539.66 1595
11540.67 1610
11541.69 1628
11542.70 1599
11543.72 1531
11544.73 1456
11545.75 1378
11546.76 1294
11547.77 1223
11548.79 1181
11549.80 1082
11550.82 1017
11551.83 954
11552.85 889
11553.86 869
11554.88 868
11555.89 820
11556.91 796
11557.92 773
11558.94 786
11559.95 738
11560.97 738
11561.99 733
11563.00 763
11564.02 767
11565.03 763
11566.05 761
11567.06 716
11568.08 756
11569.09 718
11570.11 759
11571.13 721
11572.14 725
11573.16 706
11574.17 727
11575.19 745
11576.20 733
11577.22 748
11578.24 743
11579.25 737
11580.27 756
11581.29 771
11582.30 748
11583.32 779
11584.33 738
11585.35 719
11586.37 715
11587.38 714
11588.40 693
11589.42 724
11590.43 723
11591.45 766
11592.47 751
11593.48 766
11594.50 757
11595.52 784
11596.53 822
11597.55 810
11598.57 849
11599.58 859
11600.60 880
11601.62 858
11602.64 850
11603.65 850
11604.67 810
11605.69 801
11606.70 854
11607.72 817
11608.74 764
11609.76 767
11610.77 781
11611.79 736
11612.81 732
11613.83 748
11614.84 716
11615.86 724
11616.88 759
11617.90 755
11618.92 756
11619.93 774
11620.95 715
11621.97 731
11622.99 745
11624.01 740
11625.02 733
11626.04 692
11627.06 734
11628.08 679
11629.10 673
11630.11 680
11631.13 678
11632.15 698
11633.17 646
11634.19 655
11635.21 626
11636.23 653
11637.24 648
11638.26 633
11639.28 657
11640.30 648
11641.32 659
11642.34 642
11643.36 664
11644.38 654
11645.39 651
11646.41 632
11647.43 619
11648.45 623
11649.47 610
11650.49 616
11651.51 586
11652.53 597
11653.55 576
11654.57 581
11655.59 615
11656.61 605
11657.63 587
11658.65 587
11659.67 594
11660.69 592
11661.70 633
11662.72 592
11663.74 566
11664.76 584
11665.78 596
11666.80 598
11667.82 596
11668.84 594
11669.86 570
11670.88 581
11671.90 575
11672.92 606
11673.95 586
11674.97 583
11675.99 587
11677.01 576
11678.03 579
11679.05 545
11680.07 579
11681.09 586
11682.11 565
11683.13 548
11684.15 600
11685.17 595
11686.19 567
11687.21 577
11688.23 561
11689.25 563
11690.28 563
11691.30 552
11692.32 549
11693.34 548
11694.36 568
11695.38 566
11696.40 550
11697.42 530
11698.44 525
11699.47 549
11700.49 576
11701.51 549
11702.53 537
11703.55 569
11704.57 539
11705.60 540
11706.62 550
11707.64 539
11708.66 551
11709.68 572
11710.70 563
11711.73 517
11712.75 508
11713.77 527
11714.79 522
11715.81 525
11716.84 522
11717.86 517
11718.88 528
11719.90 548
11720.92 567
11721.95 524
11722.97 537
11723.99 506
11725.01 551
11726.04 554
11727.06 508
11728.08 535
11729.11 551
11730.13 537
11731.15 520
11732.17 502
11733.20 546
11734.22 536
11735.24 530
11736.26 533
11737.29 520
11738.31 526
11739.33 526
11740.36 531
11741.38 548
11742.40 540
11743.43 531
11744.45 531
11745.47 546
11746.50 512
11747.52 526
11748.54 546
11749.57 533
11750.59 531
11751.62 522
11752.64 537
11753.66 502
11754.69 511
11755.71 506
11756.73 542
11757.76 545
11758.78 551
11759.81 542
11760.83 556
11761.85 520
11762.88 517
11763.90 570
11764.93 549
11765.95 561
11766.98 560
11768.00 547
11769.02 531
11770.05 518
11771.07 533
11772.10 532
11773.12 514
11774.15 560
11775.17 572
11776.20 558
11777.22 559
11778.25 553
11779.27 552
11780.30 539
11781.32 555
11782.35 556
11783.37 557
11784.40 582
11785.42 544
11786.45 563
11787.47 545
11788.50 550
11789.52 554
11790.55 554
11791.57 584
11792.60 604
11793.62 575
11794.65 578
11795.67 574
11796.70 577
11797.73 573
11798.75 578
11799.78 565
11800.80 562
11801.83 585
11802.85 588
11803.88 541
11804.91 571
11805.93 602
11806.96 585
11807.98 579
11809.01 573
11810.04 599
11811.06 587
11812.09 607
11813.12 586
11814.14 599
11815.17 581
11816.19 579
11817.22 569
11818.25 604
11819.27 610
11820.30 614
11821.33 610
11822.35 602
11823.38 644
11824.41 624
11825.44 638
11826.46 634
11827.49 663
11828.52 650
11829.54 627
11830.57 663
11831.60 647
11832.62 673
11833.65 651
11834.68 639
11835.71 644
11836.73 630
11837.76 682
11838.79 695
11839.82 657
11840.84 611
11841.87 641
11842.90 677
11843.93 664
11844.95 690
11845.98 697
11847.01 710
11848.04 681
11849.07 681
11850.09 681
11851.12 708
11852.15 690
11853.18 712
11854.21 685
11855.23 681
11856.26 721
11857.29 727
11858.32 744
11859.35 733
11860.38 767
11861.40 739
11862.43 721
11863.46 759
11864.49 758
11865.52 787
11866.55 764
11867.58 766
11868.60 762
11869.63 766
11870.66 746
11871.69 741
11872.72 775
11873.75 801
11874.78 826
11875.81 808
11876.84 806
11877.86 791
11878.89 802
11879.92 816
11880.95 834
11881.98 833
11883.01 867
11884.04 856
11885.07 920
11886.10 916
11887.13 886
11888.16 885
11889.19 905
11890.22 919
11891.25 915
11892.28 931
11893.31 929
11894.34 982
11895.37 973
11896.40 1004
11897.43 1088
11898.46 1059
11899.49 1072
11900.52 1112
11901.55 1164
11902.58 1212
11903.61 1214
11904.64 1198
11905.67 1226
11906.70 1189
11907.73 1192
11908.76 1182
11909.79 1171
11910.82 1108
11911.85 1111
11912.88 1102
11913.91 1101
11914.94 1072
11915.97 1075
11917.01 1065
11918.04 981
11919.07 987
11920.10 1018
11921.13 990
11922.16 971
11923.19 1034
11924.22 1062
11925.25 1089
11926.28 1086
11927.32 1119
11928.35 1150
11929.38 1168
11930.41 1190
11931.44 1200
11932.47 1199
11933.50 1188
11934.54 1201
11935.57 1197
11936.60 1194
11937.63 1187
11938.66 1140
11939.70 1084
11940.73 1035
11941.76 1029
11942.79 1021
11943.82 979
11944.85 927
11945.89 925
11946.92 902
11947.95 897
11948.98 854
11950.02 855
11951.05 856
11952.08 868
11953.11 856
11954.15 826
11955.18 846
11956.21 821
11957.24 821
11958.28 835
11959.31 836
11960.34 820
11961.37 835
11962.41 814
11963.44 828
11964.47 836
11965.51 844
11966.54 861
11967.57 895
11968.60 861
11969.64 872
11970.67 849
11971.70 860
11972.74 856
11973.77 889
11974.80 868
11975.84 869
11976.87 894
11977.90 861
11978.94 828
11979.97 861
11981.00 861
11982.04 868
11983.07 882
11984.11 868
11985.14 870
11986.17 862
11987.21 875
11988.24 877
11989.28 920
11990.31 901
11991.34 913
11992.38 904
11993.41 878
11994.45 910
11995.48 931
11996.51 917
11997.55 883
11998.58 883
11999.62 914
12000.65 926
12001.69 947
12002.72 935
12003.76 917
12004.79 950
12005.82 934
12006.86 959
12007.89 943
12008.93 969
12009.96 975
12011.00 982
12012.03 978
12013.07 988
12014.10 1015
12015.14 978
12016.17 1006
12017.21 986
12018.24 1007
12019.28 996
12020.32 1078
12021.35 1036
12022.39 1034
12023.42 984
12024.46 1011
12025.49 1054
12026.53 1027
12027.56 984
12028.60 1001
12029.64 971
12030.67 977
12031.71 1013
12032.74 966
12033.78 1002
12034.81 996
12035.85 1010
12036.89 1019
12037.92 1050
12038.96 991
12039.99 1013
12041.03 1016
12042.07 1005
12043.10 973
12044.14 980
12045.18 1029
12046.21 1006
12047.25 1001
12048.29 994
12049.32 989
12050.36 1008
12051.40 1010
12052.43 1053
12053.47 1043
12054.51 1047
12055.54 1070
12056.58 1104
12057.62 1093
12058.65 1078
12059.69 1118
12060.73 1080
12061.76 1051
12062.80 1058
12063.84 1065
12064.88 1022
12065.91 1037
12066.95 1003
12067.99 965
12069.03 985
12070.06 956
12071.10 943
12072.14 942
12073.18 967
12074.21 888
12075.25 889
12076.29 902
12077.33 927
12078.36 928
12079.40 883
12080.44 913
12081.48 931
12082.52 930
12083.55 925
12084.59 934
12085.63 913
12086.67 924
12087.71 912
12088.74 939
12089.78 940
12090.82 941
12091.86 985
12092.90 1003
12093.94 944
12094.98 977
12096.01 984
12097.05 1004
12098.09 1022
12099.13 1046
12100.17 1077
12101.21 1096
12102.25 1069
12103.28 1092
12104.32 1129
12105.36 1124
12106.40 1081
12107.44 1065
12108.48 1072
12109.52 1043
12110.56 997
12111.60 964
12112.64 949
12113.68 947
12114.72 931
12115.76 920
12116.79 877
12117.83 844
12118.87 848
12119.91 812
12120.95 785
12121.99 742
12123.03 776
12124.07 743
12125.11 764
12126.15 758
12127.19 741
12128.23 762
12129.27 732
12130.31 744
12131.35 769
12132.39 743
12133.43 709
12134.47 740
12135.51 757
12136.55 717
12137.59 750
12138.63 719
12139.67 725
12140.71 742
12141.76 713
12142.80 735
12143.84 733
12144.88 716
12145.92 690
12146.96 704
12148.00 718
12149.04 681
12150.08 685
12151.12 710
12152.16 681
12153.20 695
12154.25 681
12155.29 667
12156.33 660
12157.37 677
12158.41 669
12159.45 642
12160.49 627
12161.53 647
12162.58 679
12163.62 693
12164.66 655
12165.70 634
12166.74 661
12167.78 658
12168.82 657
12169.87 651
12170.91 653
12171.95 657
12172.99 646
12174.03 639
12175.08 633
12176.12 611
12177.16 612
12178.20 604
12179.24 629
12180.29 641
12181.33 648
12182.37 630
12183.41 649
12184.46 615
12185.50 602
12186.54 601
12187.58 605
12188.63 610
12189.67 599
12190.71 614
12191.75 637
12192.80 594
12193.84 594
12194.88 624
12195.92 648
12196.97 645
12198.01 618
12199.05 619
12200.10 640
12201.14 609
12202.18 593
12203.23 604
12204.27 571
12205.31 595
12206.36 607
12207.40 556
12208.44 580
12209.49 569
12210.53 580
12211.57 599
12212.62 583
12213.66 609
12214.70 594
12215.75 586
12216.79 563
12217.84 568
12218.88 588
12219.92 597
12220.97 578
12222.01 558
12223.06 565
12224.10 580
12225.14 586
12226.19 564
12227.23 571
12228.28 554
12229.32 523
12230.36 541
12231.41 559
12232.45 560
12233.50 556
12234.54 516
12235.59 538
12236.63 553
12237.68 549
12238.72 524
12239.77 532
12240.81 526
12241.86 575
12242.90 554
12243.94 530
12244.99 532
12246.03 508
12247.08 549
12248.13 562
12249.17 513
12250.22 508
12251.26 534
12252.31 551
12253.35 544
12254.40 525
12255.44 552
12256.49 515
12257.53 485
12258.58 534
12259.62 521
12260.67 522
12261.72 528
12262.76 522
12263.81 497
12264.85 497
12265.90 504
12266.94 485
12267.99 474
12269.04 492
12270.08 496
12271.13 504
12272.17 479
12273.22 515
12274.27 495
12275.31 489
12276.36 502
12277.41 483
12278.45 497
12279.50 510
12280.55 495
12281.59 498
12282.64 496
12283.69 477
12284.73 489
12285.78 468
12286.83 461
12287.87 485
12288.92 483
12289.97 509
12291.01 497
12292.06 491
12293.11 448
12294.15 456
12295.20 468
12296.25 463
12297.30 473
12298.34 463
12299.39 480
12300.44 486
12301.48 470
12302.53 466
12303.58 452
12304.63 461
12305.67 485
12306.72 479
12307.77 476
12308.82 498
12309.87 481
12310.91 478
12311.96 477
12313.01 473
12314.06 484
12315.10 473
12316.15 459
12317.20 448
12318.25 452
12319.30 457
12320.34 468
12321.39 476
12322.44 463
12323.49 459
12324.54 450
12325.59 446
12326.63 461
12327.68 461
12328.73 438
12329.78 471
12330.83 468
12331.88 481
12332.93 463
12333.98 464
12335.02 472
12336.07 433
12337.12 454
12338.17 480
12339.22 475
12340.27 475
12341.32 449
12342.37 451
12343.42 461
12344.47 455
12345.51 449
12346.56 457
12347.61 478
12348.66 459
12349.71 463
12350.76 445
12351.81 473
12352.86 483
12353.91 497
12354.96 468
12356.01 478
12357.06 472
12358.11 459
12359.16 455
12360.21 465
12361.26 462
12362.31 504
12363.36 482
12364.41 453
12365.46 463
12366.51 434
12367.56 477
12368.61 496
12369.66 485
12370.71 456
12371.76 468
12372.81 477
12373.86 462
12374.91 480
12375.96 440
12377.01 460
12378.06 499
12379.11 498
12380.17 461
12381.22 456
12382.27 475
12383.32 488
12384.37 468
12385.42 478
12386.47 495
12387.52 487
12388.57 481
12389.62 478
12390.67 498
12391.73 489
12392.78 482
12393.83 482
12394.88 491
12395.93 497
12396.98 483
12398.03 466
12399.09 508
12400.14 490
12401.19 462
12402.24 496
12403.29 520
12404.34 498
12405.40 520
12406.45 517
12407.50 532
12408.55 518
12409.60 519
12410.66 510
12411.71 497
12412.76 493
12413.81 475
12414.86 512
12415.92 527
12416.97 524
12418.02 525
12419.07 536
12420.13 501
12421.18 491
12422.23 513
12423.28 492
12424.34 515
12425.39 510
12426.44 548
12427.49 524
12428.55 519
12429.60 546
12430.65 525
12431.71 511
12432.76 519
12433.81 535
12434.86 552
12435.92 536
12436.97 526
12438.02 513
12439.08 519
12440.13 559
12441.18 523
12442.24 525
12443.29 540
12444.34 535
12445.40 541
12446.45 570
12447.50 552
12448.56 547
12449.61 540
12450.67 560
12451.72 567
12452.77 564
12453.83 552
12454.88 578
12455.94 588
12456.99 616
12458.04 598
12459.10 603
12460.15 594
12461.21 610
12462.26 658
12463.31 644
12464.37 632
12465.42 680
12466.48 670
12467.53 721
12468.59 725
12469.64 734
12470.70 750
12471.75 804
12472.80 852
12473.86 895
12474.91 907
12475.97 977
12477.02 979
12478.08 995
12479.13 995
12480.19 973
12481.24 950
12482.30 952
12483.35 953
12484.41 896
12485.46 859
12486.52 846
12487.57 809
12488.63 771
12489.69 724
12490.74 732
12491.80 713
12492.85 684
12493.91 682
12494.96 654
12496.02 656
12497.07 636
12498.13 610
12499.19 622
12500.24 611
12501.30 593
12502.35 576
12503.41 612
12504.47 615
12505.52 618
12506.58 629
12507.63 612
12508.69 588
12509.75 606
12510.80 614
12511.86 627
12512.91 594
12513.97 603
12515.03 625
12516.08 615
12517.14 623
12518.20 596
12519.25 622
12520.31 625
12521.37 611
12522.42 634
12523.48 591
12524.54 574
12525.59 630
12526.65 614
12527.71 590
12528.77 603
12529.82 628
12530.88 613
12531.94 574
12532.99 598
12534.05 570
12535.11 589
12536.17 589
12537.22 577
12538.28 593
12539.34 592
12540.40 615
12541.45 599
12542.51 599
12543.57 597
12544.63 633
12545.68 629
12546.74 630
12547.80 619
12548.86 635
12549.92 669
12550.97 649
12552.03 661
12553.09 648
12554.15 629
12555.21 656
12556.26 642
12557.32 655
12558.38 694
12559.44 679
12560.50 719
12561.56 722
12562.61 669
12563.67 704
12564.73 678
12565.79 640
12566.85 674
12567.91 639
12568.97 654
12570.02 671
12571.08 661
12572.14 626
12573.20 597
12574.26 618
12575.32 633
12576.38 646
12577.44 636
12578.50 645
12579.56 637
12580.61 622
12581.67 596
12582.73 574
12583.79 614
12584.85 625
12585.91 599
12586.97 603
12588.03 610
12589.09 581
12590.15 596
12591.21 627
12592.27 600
12593.33 595
12594.39 571
12595.45 588
12596.51 612
12597.57 616
12598.63 595
12599.69 610
12600.75 599
12601.81 620
12602.87 621
12603.93 599
12604.99 594
12606.05 589
12607.11 579
12608.17 592
12609.23 613
12610.29 597
12611.35 595
12612.41 617
12613.47 631
12614.53 623
12615.59 621
12616.66 646
12617.72 659
12618.78 662
12619.84 665
12620.90 643
12621.96 670
12623.02 657
12624.08 656
12625.14 671
12626.20 679
12627.26 656
12628.33 673
12629.39 676
12630.45 643
12631.51 665
12632.57 638
12633.63 653
12634.69 642
12635.76 673
12636.82 658
12637.88 644
12638.94 624
12640.00 652
12641.06 653
12642.13 616
12643.19 639
12644.25 650
12645.31 616
12646.37 626
12647.44 617
12648.50 589
12649.56 618
12650.62 588
12651.68 590
12652.75 592
12653.81 616
12654.87 634
12655.93 605
12657.00 598
12658.06 621
12659.12 621
12660.18 599
12661.25 591
12662.31 596
12663.37 590
12664.43 609
12665.50 652
12666.56 638
12667.62 617
12668.69 613
12669.75 618
12670.81 655
12671.88 608
12672.94 615
12674.00 624
12675.06 600
12676.13 612
12677.19 615
12678.25 632
12679.32 630
12680.38 626
12681.44 626
12682.51 649
12683.57 644
12684.64 638
12685.70 631
12686.76 687
12687.83 670
12688.89 651
12689.95 667
12691.02 642
12692.08 660
12693.15 685
12694.21 670
12695.27 640
12696.34 658
12697.40 681
12698.47 661
12699.53 666
12700.59 727
12701.66 721
12702.72 703
12703.79 724
12704.85 702
12705.92 728
12706.98 725
12708.05 746
12709.11 753
12710.18 749
12711.24 746
12712.30 741
12713.37 710
12714.43 716
12715.50 743
12716.56 759
12717.63 730
12718.69 714
12719.76 713
12720.82 727
12721.89 731
12722.95 746
12724.02 745
12725.09 748
12726.15 756
12727.22 748
12728.28 772
12729.35 786
12730.41 775
12731.48 776
12732.54 769
12733.61 794
12734.68 784
12735.74 828
12736.81 793
12737.87 771
12738.94 738
12740.00 777
12741.07 763
12742.14 732
12743.20 724
12744.27 723
12745.33 689
12746.40 704
12747.47 683
12748.53 658
12749.60 657
12750.67 669
12751.73 695
12752.80 640
12753.87 643
12754.93 657
12756.00 633
12757.07 625
12758.13 616
12759.20 614
12760.27 658
12761.33 639
12762.40 603
12763.47 628
12764.53 604
12765.60 622
12766.67 592
12767.73 599
12768.80 592
12769.87 621
12770.94 589
12772.00 558
12773.07 594
12774.14 582
12775.21 617
12776.27 615
12777.34 610
12778.41 631
12779.48 619
12780.54 577
12781.61 574
12782.68 585
12783.75 578
12784.81 581
12785.88 582
12786.95 575
12788.02 590
12789.09 582
12790.15 584
12791.22 581
12792.29 594
12793.36 567
12794.43 599
12795.49 598
12796.56 578
12797.63 584
12798.70 572
12799.77 561
12800.84 566
12801.90 571
12802.97 559
12804.04 563
12805.11 573
12806.18 570
12807.25 552
12808.32 584
12809.39 585
12810.45 555
12811.52 594
12812.59 596
12813.66 595
12814.73 605
12815.80 595
12816.87 620
12817.94 634
12819.01 591
12820.08 602
12821.15 611
12822.21 608
12823.28 579
12824.35 622
12825.42 605
12826.49 627
12827.56 609
12828.63 602
12829.70 581
12830.77 597
12831.84 601
12832.91 597
12833.98 580
12835.05 566
12836.12 558
12837.19 575
12838.26 591
12839.33 568
12840.40 571
12841.47 555
12842.54 548
12843.61 535
12844.68 527
12845.75 520
12846.82 551
12847.89 563
12848.96 518
12850.03 522
12851.10 516
12852.18 496
12853.25 479
12854.32 492
12855.39 488
12856.46 470
12857.53 499
12858.60 497
12859.67 496
12860.74 496
12861.81 499
12862.88 479
12863.96 503
12865.03 464
12866.10 494
12867.17 489
12868.24 461
12869.31 473
12870.38 486
12871.45 475
12872.53 457
12873.60 466
12874.67 498
12875.74 479
12876.81 462
12877.88 449
12878.96 493
12880.03 457
12881.10 478
12882.17 454
12883.24 464
12884.31 452
12885.39 470
12886.46 452
12887.53 451
12888.60 478
12889.68 443
12890.75 454
12891.82 425
12892.89 445
12893.96 450
12895.04 437
12896.11 451
12897.18 460
12898.25 423
12899.33 435
12900.40 447
12901.47 457
12902.54 432
12903.62 415
12904.69 439
12905.76 434
12906.84 453
12907.91 458
12908.98 424
12910.06 444
12911.13 421
12912.20 426
12913.27 414
12914.35 434
12915.42 432
12916.49 431
12917.57 432
12918.64 419
12919.71 421
12920.79 434
12921.86 427
12922.94 419
12924.01 391
12925.08 421
12926.16 415
12927.23 400
12928.30 411
12929.38 418
12930.45 438
12931.53 418
12932.60 414
12933.67 443
12934.75 397
12935.82 411
12936.90 402
12937.97 430
12939.04 418
12940.12 395
12941.19 404
12942.27 404
12943.34 428
12944.42 430
12945.49 402
12946.56 398
12947.64 431
12948.71 407
12949.79 408
12950.86 394
12951.94 403
12953.01 417
12954.09 407
12955.16 420
12956.24 414
12957.31 416
12958.39 424
12959.46 406
12960.54 403
12961.61 405
12962.69 403
12963.76 423
12964.84 409
12965.91 395
12966.99 391
12968.07 376
12969.14 396
12970.22 439
12971.29 431
12972.37 421
12973.44 409
12974.52 397
12975.59 395
12976.67 398
12977.75 392
12978.82 392
12979.90 408
12980.97 405
12982.05 382
12983.13 394
12984.20 387
12985.28 405
12986.35 409
12987.43 395
12988.51 381
12989.58 389
12990.66 412
12991.74 414
12992.81 401
12993.89 391
12994.97 402
12996.04 418
12997.12 402
12998.20 415
12999.27 392
13000.35 365
13001.43 381
13002.50 406
13003.58 417
13004.66 406
13005.73 404
13006.81 392
13007.89 387
13008.97 383
13010.04 392
13011.12 427
13012.20 397
13013.27 401
13014.35 395
13015.43 383
13016.51 403
13017.58 411
13018.66 400
13019.74 394
13020.82 386
13021.89 384
13022.97 392
13024.05 386
13025.13 392
13026.21 444
13027.28 405
13028.36 389
13029.44 394
13030.52 402
13031.60 421
13032.67 410
13033.75 426
13034.83 404
13035.91 430
13036.99 421
13038.07 410
13039.14 414
13040.22 405
13041.30 406
13042.38 414
13043.46 409
13044.54 386
13045.62 404
13046.69 405
13047.77 408
13048.85 402
13049.93 406
13051.01 410
13052.09 415
13053.17 385
13054.25 406
13055.33 405
13056.40 389
13057.48 429
13058.56 390
13059.64 415
13060.72 430
13061.80 384
13062.88 428
13063.96 411
13065.04 406
13066.12 413
13067.20 413
13068.28 434
13069.36 369
13070.44 403
13071.52 382
13072.60 389
13073.68 413
13074.76 385
13075.84 389
13076.92 413
13078.00 414
13079.08 411
13080.16 406
13081.24 380
13082.32 410
13083.40 424
13084.48 413
13085.56 398
13086.64 404
13087.72 401
13088.80 406
13089.88 410
13090.96 361
13092.04 408
13093.12 412
13094.20 405
13095.28 395
13096.36 418
13097.44 415
13098.52 423
13099.61 425
13100.69 422
13101.77 421
13102.85 428
13103.93 430
13105.01 426
13106.09 428
13107.17 411
13108.25 396
13109.34 412
13110.42 395
13111.50 398
13112.58 423
13113.66 426
13114.74 435
13115.82 394
13116.91 409
13117.99 434
13119.07 441
13120.15 420
13121.23 409
13122.31 418
13123.40 454
13124.48 450
13125.56 440
13126.64 413
13127.72 421
13128.81 427
13129.89 438
13130.97 434
13132.05 444
13133.14 446
13134.22 439
13135.30 420
13136.38 421
13137.47 432
13138.55 448
13139.63 452
13140.71 435
13141.80 428
13142.88 401
13143.96 399
13145.04 433
13146.13 433
13147.21 461
13148.29 461
13149.38 463
13150.46 416
13151.54 450
13152.62 438
13153.71 437
13154.79 451
13155.87 448
13156.96 440
13158.04 445
13159.12 431
13160.21 435
13161.29 451
13162.37 445
13163.46 473
13164.54 447
13165.62 428
13166.71 463
13167.79 458
13168.88 453
13169.96 458
13171.04 448
13172.13 430
13173.21 437
13174.30 435
13175.38 462
13176.46 471
13177.55 475
13178.63 450
13179.72 426
13180.80 456
13181.88 449
13182.97 459
13184.05 441
13185.14 432
13186.22 440
13187.31 426
13188.39 457
13189.48 452
13190.56 456
13191.65 465
13192.73 480
13193.81 486
13194.90 475
13195.98 480
13197.07 477
13198.15 460
13199.24 473
13200.32 455
13201.41 465
13202.49 474
13203.58 507
13204.67 488
13205.75 461
13206.84 465
13207.92 453
13209.01 479
13210.09 476
13211.18 467
13212.26 481
13213.35 487
13214.43 487
13215.52 475
13216.61 473
13217.69 465
13218.78 522
13219.86 506
13220.95 491
13222.04 468
13223.12 475
13224.21 497
13225.29 499
13226.38 500
13227.47 485
13228.55 499
13229.64 510
13230.72 494
13231.81 504
13232.90 507
13233.98 483
13235.07 529
13236.16 534
13237.24 501
13238.33 494
13239.42 501
13240.50 519
13241.59 532
13242.68 526
13243.76 506
13244.85 512
13245.94 533
13247.02 528
13248.11 508
13249.20 506
13250.29 530
13251.37 554
13252.46 554
13253.55 550
13254.63 532
13255.72 548
13256.81 572
13257.90 578
13258.98 541
13260.07 582
13261.16 565
13262.25 528
13263.33 546
13264.42 539
13265.51 546
13266.60 549
13267.69 514
13268.77 590
13269.86 577
13270.95 570
13272.04 559
13273.13 562
13274.21 585
13275.30 617
13276.39 592
13277.48 592
13278.57 604
13279.65 588
13280.74 600
13281.83 631
13282.92 600
13284.01 597
13285.10 629
13286.19 601
13287.27 611
13288.36 593
13289.45 620
13290.54 674
13291.63 624
13292.72 612
13293.81 647
13294.90 657
13295.98 656
13297.07 683
13298.16 654
13299.25 628
13300.34 666
13301.43 685
13302.52 716
13303.61 676
13304.70 675
13305.79 704
13306.88 702
13307.97 698
13309.06 675
13310.15 727
13311.24 736
13312.32 739
13313.41 721
13314.50 765
13315.59 733
13316.68 737
13317.77 748
13318.86 727
13319.95 702
13321.04 753
13322.13 748
13323.22 777
13324.31 738
13325.40 751
13326.49 760
13327.58 756
13328.68 777
13329.77 751
13330.86 747
13331.95 764
13333.04 783
13334.13 768
13335.22 799
13336.31 791
13337.40 791
13338.49 773
13339.58 813
13340.67 807
13341.76 782
13342.85 805
13343.94 828
13345.04 796
13346.13 806
13347.22 794
13348.31 804
13349.40 816
13350.49 805
13351.58 832
13352.67 827
13353.77 843
13354.86 822
13355.95 822
13357.04 811
13358.13 820
13359.22 850
13360.31 836
13361.41 828
13362.50 867
13363.59 889
13364.68 893
13365.77 932
13366.87 901
13367.96 874
13369.05 898
13370.14 897
13371.23 866
13372.33 871
13373.42 881
13374.51 905
13375.60 859
13376.69 859
13377.79 859
13378.88 832
13379.97 811
13381.06 800
13382.16 794
13383.25 786
13384.34 733
13385.43 746
13386.53 736
13387.62 736
13388.71 694
13389.81 679
13390.90 686
13391.99 687
13393.08 694
13394.18 723
13395.27 714
13396.36 708
13397.46 674
13398.55 661
13399.64 695
13400.74 716
13401.83 711
13402.92 676
13404.02 663
13405.11 685
13406.20 691
13407.30 690
13408.39 663
13409.48 651
13410.58 661
13411.67 699
13412.77 663
13413.86 665
13414.95 667
13416.05 672
13417.14 693
13418.23 689
13419.33 681
13420.42 709
13421.52 666
13422.61 667
13423.71 700
13424.80 678
13425.89 685
13426.99 687
13428.08 674
13429.18 710
13430.27 679
13431.37 702
13432.46 700
13433.56 715
13434.65 702
13435.74 673
13436.84 683
13437.93 735
13439.03 696
13440.12 700
13441.22 662
13442.31 686
13443.41 714
13444.50 726
13445.60 708
13446.69 692
13447.79 728
13448.88 737
13449.98 723
13451.08 732
13452.17 739
13453.27 772
13454.36 749
13455.46 740
13456.55 720
13457.65 755
13458.74 756
13459.84 758
13460.94 789
13462.03 794
13463.13 739
13464.22 773
13465.32 775
13466.41 784
13467.51 782
13468.61 779
13469.70 802
13470.80 798
13471.90 790
13472.99 785
13474.09 807
13475.18 801
13476.28 773
13477.38 799
13478.47 810
13479.57 805
13480.67 768
13481.76 829
13482.86 851
13483.96 835
13485.05 864
13486.15 863
13487.25 849
13488.34 811
13489.44 856
13490.54 832
13491.63 828
13492.73 893
13493.83 856
13494.93 880
13496.02 861
13497.12 873
13498.22 896
13499.31 919
13500.41 911
13501.51 884
13502.61 941
13503.70 947
13504.80 911
13505.90 929
13507.00 946
13508.09 950
13509.19 910
13510.29 881
13511.39 892
13512.49 895
13513.58 935
13514.68 889
13515.78 830
13516.88 841
13517.98 891
13519.07 868
13520.17 828
13521.27 828
13522.37 810
13523.47 828
13524.57 824
13525.66 781
13526.76 795
13527.86 772
13528.96 768
13530.06 746
13531.16 756
13532.25 742
13533.35 740
13534.45 743
13535.55 762
13536.65 701
13537.75 713
13538.85 707
13539.95 738
13541.05 701
13542.14 697
13543.24 713
13544.34 696
13545.44 660
13546.54 644
13547.64 667
13548.74 660
13549.84 660
13550.94 636
13552.04 657
13553.14 644
13554.24 618
13555.34 675
13556.44 670
13557.54 686
13558.64 634
13559.74 642
13560.84 639
13561.94 663
13563.04 653
13564.13 629
13565.23 619
13566.34 653
13567.44 648
13568.54 633
13569.64 621
13570.74 605
13571.84 649
13572.94 652
13574.04 614
13575.14 612
13576.24 651
13577.34 639
13578.44 631
13579.54 615
13580.64 604
13581.74 616
13582.84 627
13583.94 636
13585.04 634
13586.14 640
13587.24 621
13588.35 665
13589.45 649
13590.55 636
13591.65 674
13592.75 630
13593.85 663
13594.95 658
13596.05 670
13597.15 639
13598.26 666
13599.36 694
13600.46 646
13601.56 639
13602.66 643
13603.76 674
13604.86 680
13605.97 669
13607.07 676
13608.17 676
13609.27 675
13610.37 663
13611.47 662
13612.58 672
13613.68 659
13614.78 651
13615.88 660
13616.98 667
13618.09 677
13619.19 636
13620.29 640
13621.39 664
13622.50 652
13623.60 680
13624.70 686
13625.80 663
13626.91 650
13628.01 670
13629.11 683
13630.21 675
13631.32 682
13632.42 688
13633.52 693
13634.62 690
13635.73 686
13636.83 657
13637.93 692
13639.04 680
13640.14 652
13641.24 684
13642.35 708
13643.45 665
13644.55 658
13645.65 659
13646.76 659
13647.86 691
13648.96 681
13650.07 666
13651.17 660
13652.28 672
13653.38 651
13654.48 675
13655.59 661
13656.69 648
13657.79 658
13658.90 632
13660.00 655
13661.11 652
13662.21 643
13663.31 635
13664.42 629
13665.52 642
13666.63 657
13667.73 633
13668.83 623
13669.94 647
13671.04 681
13672.15 618
13673.25 622
13674.36 665
13675.46 661
13676.56 668
13677.67 628
13678.77 622
13679.88 657
13680.98 667
13682.09 674
13683.19 652
13684.30 659
13685.40 655
13686.51 654
13687.61 627
13688.72 632
13689.82 668
13690.93 658
13692.03 665
13693.14 664
13694.24 648
13695.35 674
13696.45 645
13697.56 658
13698.66 624
13699.77 624
13700.87 677
13701.98 684
13703.09 675
13704.19 671
13705.30 659
13706.40 690
13707.51 698
13708.61 677
13709.72 684
13710.83 679
13711.93 701
13713.04 716
13714.14 716
13715.25 689
13716.36 730
13717.46 712
13718.57 733
13719.67 725
13720.78 713
13721.89 735
13722.99 762
13724.10 723
13725.21 733
13726.31 737
13727.42 777
13728.53 815
13729.63 804
13730.74 772
13731.85 777
13732.95 756
13734.06 777
13735.17 755
13736.27 779
13737.38 828
13738.49 820
13739.59 813
13740.70 767
13741.81 807
13742.92 823
13744.02 831
13745.13 835
13746.24 834
13747.35 863
13748.45 893
13749.56 905
13750.67 904
13751.78 919
13752.88 933
13753.99 979
13755.10 987
13756.21 972
13757.31 987
13758.42 999
13759.53 1053
13760.64 1061
13761.75 1082
13762.85 1078
13763.96 1073
13765.07 1151
13766.18 1138
13767.29 1141
13768.39 1125
13769.50 1122
13770.61 1145
13771.72 1121
13772.83 1155
13773.94 1132
13775.04 1106
13776.15 1107
13777.26 1062
13778.37 1046
13779.48 1015
13780.59 986
13781.70 971
13782.80 966
13783.91 925
13785.02 902
13786.13 900
13787.24 908
13788.35 853
13789.46 861
13790.57 854
13791.68 798
13792.79 794
13793.90 767
13795.00 767
13796.11 753
13797.22 756
13798.33 786
13799.44 768
13800.55 739
13801.66 738
13802.77 728
13803.88 717
13804.99 729
13806.10 740
13807.21 699
13808.32 703
13809.43 679
13810.54 699
13811.65 672
13812.76 693
13813.87 709
13814.98 691
13816.09 677
13817.20 693
13818.31 718
13819.42 696
13820.53 664
13821.64 658
13822.75 666
13823.86 648
13824.97 661
13826.08 635
13827.19 687
13828.30 702
13829.41 653
13830.53 659
13831.64 638
13832.75 671
13833.86 688
13834.97 661
13836.08 634
13837.19 643
13838.30 641
13839.41 633
13840.52 653
13841.64 657
13842.75 650
13843.86 621
13844.97 646
13846.08 683
13847.19 668
13848.30 664
13849.41 669
13850.53 672
13851.64 660
13852.75 664
13853.86 705
13854.97 672
13856.08 645
13857.20 642
13858.31 678
13859.42 679
13860.53 664
13861.64 653
13862.76 666
13863.87 688
13864.98 688
13866.09 674
13867.20 646
13868.32 678
13869.43 658
13870.54 659
13871.65 720
13872.77 677
13873.88 679
13874.99 655
13876.10 702
13877.22 684
13878.33 674
13879.44 700
13880.55 719
13881.67 702
13882.78 685
13883.89 702
13885.01 736
13886.12 724
13887.23 728
13888.34 711
13889.46 707
13890.57 720
13891.68 742
13892.80 742
13893.91 750
13895.02 741
13896.14 740
13897.25 748
13898.36 753
13899.48 744
13900.59 709
13901.70 765
13902.82 758
13903.93 733
13905.05 714
13906.16 728
13907.27 742
13908.39 737
13909.50 691
13910.61 714
13911.73 679
13912.84 675
13913.96 648
13915.07 647
13916.19 630
13917.30 636
13918.41 625
13919.53 613
13920.64 602
13921.76 621
13922.87 634
13923.99 631
13925.10 633
13926.21 608
13927.33 604
13928.44 607
13929.56 629
13930.67 630
13931.79 615
13932.90 657
13934.02 603
13935.13 635
13936.25 592
13937.36 637
13938.48 635
13939.59 612
13940.71 602
13941.82 609
13942.94 604
13944.05 595
13945.17 603
13946.28 589
13947.40 620
13948.52 608
13949.63 622
13950.75 601
13951.86 564
13952.98 572
13954.09 604
13955.21 576
13956.32 557
13957.44 573
13958.56 612
13959.67 601
13960.79 583
13961.90 585
13963.02 601
13964.14 562
13965.25 597
13966.37 621
13967.48 593
13968.60 591
13969.72 564
13970.83 613
13971.95 587
13973.07 605
13974.18 587
13975.30 600
13976.42 596
13977.53 604
13978.65 602
13979.77 611
13980.88 613
13982.00 595
13983.12 590
13984.23 599
13985.35 580
13986.47 579
13987.58 572
13988.70 619
13989.82 613
13990.94 601
13992.05 599
13993.17 569
13994.29 607
13995.40 588
13996.52 581
13997.64 592
13998.76 609
13999.87 609
14000.99 617
14002.11 596
14003.23 597
14004.35 604
14005.46 629
14006.58 581
14007.70 603
14008.82 631
14009.93 628
14011.05 579
14012.17 574
14013.29 601
14014.41 603
14015.52 620
14016.64 621
14017.76 595
14018.88 607
14020.00 606
14021.12 562
14022.23 594
14023.35 621
14024.47 619
14025.59 614
14026.71 604
14027.83 608
14028.95 615
14030.06 599
14031.18 609
14032.30 642
14033.42 618
14034.54 654
14035.66 621
14036.78 647
14037.90 644
14039.02 603
14040.14 622
14041.25 618
14042.37 623
14043.49 643
14044.61 662
14045.73 627
14046.85 626
14047.97 631
14049.09 644
14050.21 656
14051.33 663
14052.45 709
14053.57 700
14054.69 688
14055.81 682
14056.93 707
14058.05 715
14059.17 736
14060.29 688
14061.41 721
14062.53 770
14063.65 718
14064.77 720
14065.89 729
14067.01 739
14068.13 746
14069.25 778
14070.37 771
14071.49 770
14072.61 748
14073.73 762
14074.85 771
14075.97 767
14077.09 807
14078.21 791
14079.33 768
14080.45 759
14081.57 756
14082.69 783
14083.82 786
14084.94 752
14086.06 741
14087.18 750
14088.30 787
14089.42 790
14090.54 828
14091.66 823
14092.78 804
14093.91 847
14095.03 810
14096.15 801
14097.27 819
14098.39 807
14099.51 827
14100.63 852
14101.76 816
14102.88 827
14104.00 818
14105.12 822
14106.24 826
14107.36 829
14108.49 780
14109.61 781
14110.73 763
14111.85 708
14112.97 737
14114.10 754
14115.22 722
14116.34 738
14117.46 692
14118.58 710
14119.71 680
14120.83 693
14121.95 681
14123.07 704
14124.20 689
14125.32 685
14126.44 654
14127.56 672
14128.69 669
14129.81 658
14130.93 674
14132.06 657
14133.18 637
14134.30 639
14135.42 661
14136.55 633
14137.67 640
14138.79 616
14139.92 645
14141.04 608
14142.16 670
14143.29 647
14144.41 640
14145.53 623
14146.66 602
14147.78 646
14148.90 631
14150.03 631
14151.15 576
14152.27 592
14153.40 598
14154.52 614
14155.64 595
14156.77 593
14157.89 576
14159.02 574
14160.14 603
14161.26 580
14162.39 584
14163.51 600
14164.64 611
14165.76 586
14166.88 570
14168.01 588
14169.13 591
14170.26 608
14171.38 574
14172.51 568
14173.63 600
14174.75 585
14175.88 596
14177.00 590
14178.13 568
14179.25 605
14180.38 578
14181.50 568
14182.63 602
14183.75 577
14184.88 598
14186.00 596
14187.13 547
14188.25 558
14189.38 569
14190.50 553
14191.63 583
14192.75 567
14193.88 545
14195.00 540
14196.13 531
14197.25 534
14198.38 555
14199.50 544
14200.63 553
14201.76 568
14202.88 556
14204.01 545
14205.13 560
14206.26 544
14207.38 547
14208.51 580
14209.64 569
14210.76 516
14211.89 546
14213.01 540
14214.14 532
14215.27 539
14216.39 512
14217.52 546
14218.64 541
14219.77 512
14220.90 490
14222.02 517
14223.15 499
14224.28 504
14225.40 526
14226.53 497
14227.66 521
14228.78 520
14229.91 527
14231.04 519
14232.16 518
14233.29 510
14234.42 497
14235.54 512
14236.67 489
14237.80 463
14238.92 488
14240.05 467
14241.18 478
14242.31 469
14243.43 491
14244.56 465
14245.69 504
14246.82 460
14247.94 496
14249.07 482
14250.20 509
14251.33 479
14252.45 525
14253.58 486
14254.71 486
14255.84 505
14256.96 491
14258.09 486
14259.22 503
14260.35 469
14261.47 482
14262.60 481
14263.73 482
14264.86 484
14265.99 479
14267.12 453
14268.24 462
14269.37 459
14270.50 492
14271.63 459
14272.76 456
14273.89 459
14275.01 457
14276.14 461
14277.27 464
14278.40 460
14279.53 460
14280.66 443
14281.79 449
14282.91 439
14284.04 454
14285.17 432
14286.30 447
14287.43 449
14288.56 463
14289.69 436
14290.82 423
14291.95 444
14293.08 446
14294.20 432
14295.33 432
14296.46 427
14297.59 452
14298.72 448
14299.85 434
14300.98 417
14302.11 434
14303.24 445
14304.37 463
14305.50 455
14306.63 438
14307.76 440
14308.89 418
14310.02 418
14311.15 416
14312.28 455
14313.41 462
14314.54 416
14315.67 427
14316.80 404
14317.93 416
14319.06 405
14320.19 412
14321.32 419
14322.45 406
14323.58 413
14324.71 433
14325.84 437
14326.97 437
14328.10 410
14329.23 408
14330.36 423
14331.49 403
14332.62 413
14333.76 404
14334.89 380
14336.02 395
14337.15 431
14338.28 419
14339.41 428
14340.54 396
14341.67 411
14342.80 396
14343.93 422
14345.07 411
14346.20 406
14347.33 406
14348.46 418
14349.59 408
14350.72 406
14351.85 398
14352.99 398
14354.12 405
14355.25 425
14356.38 420
14357.51 401
14358.64 370
14359.78 389
14360.91 432
14362.04 406
14363.17 413
14364.30 409
14365.44 424
14366.57 416
14367.70 429
14368.83 422
14369.96 396
14371.10 424
14372.23 396
14373.36 413
14374.49 420
14375.63 403
14376.76 413
14377.89 391
14379.02 399
14380.16 408
14381.29 402
14382.42 409
14383.55 380
14384.69 403
14385.82 429
14386.95 410
14388.09 441
14389.22 442
14390.35 397
14391.49 400
14392.62 420
14393.75 434
14394.89 418
14396.02 426
14397.15 419
14398.28 405
14399.42 412
14400.55 407
14401.69 437
14402.82 422
14403.95 401
14405.09 415
14406.22 426
14407.35 411
14408.49 420
14409.62 453
14410.75 436
14411.89 452
14413.02 443
14414.16 425
14415.29 433
14416.42 441
14417.56 460
14418.69 448
14419.83 427
14420.96 412
14422.10 420
14423.23 451
14424.36 463
14425.50 436
14426.63 455
14427.77 441
14428.90 436
14430.04 421
14431.17 420
14432.31 406
14433.44 425
14434.58 442
14435.71 422
14436.85 440
14437.98 416
14439.12 460
14440.25 457
14441.39 438
14442.52 409
14443.66 448
14444.79 435
14445.93 461
14447.06 455
14448.20 440
14449.33 436
14450.47 473
14451.60 469
14452.74 437
14453.87 429
14455.01 453
14456.14 449
14457.28 441
14458.42 449
14459.55 487
14460.69 442
14461.82 445
14462.96 466
14464.10 480
14465.23 477
14466.37 484
14467.50 487
14468.64 467
14469.78 479
14470.91 492
14472.05 494
14473.18 468
14474.32 482
14475.46 471
14476.59 467
14477.73 471
14478.87 491
14480.00 462
14481.14 479
14482.28 482
14483.41 450
14484.55 451
14485.69 466
14486.82 488
14487.96 484
14489.10 465
14490.23 485
14491.37 491
14492.51 479
14493.65 451
14494.78 455
14495.92 449
14497.06 468
14498.19 459
14499.33 472
14500.47 480
14501.61 490
14502.74 486
14503.88 471
14505.02 459
14506.16 473
14507.29 466
14508.43 458
14509.57 454
14510.71 477
14511.85 482
14512.98 462
14514.12 450
14515.26 471
14516.40 441
14517.54 444
14518.67 433
14519.81 457
14520.95 465
14522.09 455
14523.23 442
14524.36 450
14525.50 440
14526.64 454
14527.78 457
14528.92 445
14530.06 457
14531.19 442
14532.33 460
14533.47 449
14534.61 445
14535.75 435
14536.89 458
14538.03 452
14539.17 464
14540.31 476
14541.44 462
14542.58 460
14543.72 448
14544.86 437
14546.00 440
14547.14 418
14548.28 439
14549.42 446
14550.56 459
14551.70 462
14552.84 494
14553.98 474
14555.12 492
14556.25 485
14557.39 456
14558.53 470
14559.67 478
14560.81 475
14561.95 511
14563.09 491
14564.23 483
14565.37 488
14566.51 492
14567.65 477
14568.79 466
14569.93 485
14571.07 481
14572.21 486
14573.35 512
14574.49 482
14575.63 530
14576.77 524
14577.92 504
14579.06 496
14580.20 494
14581.34 529
14582.48 536
14583.62 506
14584.76 501
14585.90 497
14587.04 517
14588.18 496
14589.32 521
14590.46 523
14591.60 536
14592.74 538
14593.89 546
14595.03 552
14596.17 548
14597.31 537
14598.45 548
14599.59 574
14600.73 560
14601.87 551
14603.02 556
14604.16 588
14605.30 566
14606.44 542
14607.58 537
14608.72 546
14609.86 568
14611.01 575
14612.15 580
14613.29 592
14614.43 613
14615.57 607
14616.72 594
14617.86 571
14619.00 608
14620.14 607
14621.28 623
14622.43 632
14623.57 618
14624.71 589
14625.85 637
14627.00 660
14628.14 653
14629.28 651
14630.42 679
14631.56 701
14632.71 716
14633.85 718
14634.99 705
14636.14 722
14637.28 708
14638.42 692
14639.56 692
14640.71 688
14641.85 661
14642.99 658
14644.14 625
14645.28 645
14646.42 658
14647.56 616
14648.71 613
14649.85 572
14650.99 573
14652.14 576
14653.28 562
14654.42 534
14655.57 543
14656.71 551
14657.85 519
14659.00 502
14660.14 487
14661.29 483
14662.43 515
14663.57 517
14664.72 496
14665.86 443
14667.00 487
14668.15 480
14669.29 464
14670.44 453
14671.58 423
14672.73 431
14673.87 479
14675.01 481
14676.16 471
14677.30 477
14678.45 437
14679.59 429
14680.74 436
14681.88 429
14683.02 449
14684.17 437
14685.31 452
14686.46 420
14687.60 422
14688.75 434
14689.89 433
14691.04 408
14692.18 426
14693.33 420
14694.47 426
14695.62 427
14696.76 446
14697.91 452
14699.05 444
14700.20 421
14701.34 397
14702.49 403
14703.63 421
14704.78 428
14705.92 408
14707.07 426
14708.22 410
14709.36 398
14710.51 401
14711.65 382
14712.80 390
14713.94 422
14715.09 401
14716.23 400
14717.38 413
14718.53 426
14719.67 421
14720.82 388
14721.96 383
14723.11 403
14724.26 416
14725.40 367
14726.55 371
14727.70 400
14728.84 431
14729.99 388
14731.13 397
14732.28 402
14733.43 377
14734.57 423
14735.72 422
14736.87 404
14738.01 393
14739.16 405
14740.31 409
14741.45 391
14742.60 374
14743.75 381
14744.89 394
14746.04 395
14747.19 369
14748.34 383
14749.48 392
14750.63 396
14751.78 398
14752.92 369
14754.07 381
14755.22 392
14756.37 397
14757.51 398
14758.66 376
14759.81 377
14760.96 374
14762.10 377
14763.25 356
14764.40 379
14765.55 381
14766.70 387
14767.84 368
14768.99 353
14770.14 367
14771.29 372
14772.43 376
14773.58 387
14774.73 362
14775.88 374
14777.03 382
14778.18 374
14779.32 342
14780.47 335
14781.62 370
14782.77 360
14783.92 354
14785.07 361
14786.21 358
14787.36 369
14788.51 351
14789.66 362
14790.81 354
14791.96 344
14793.11 348
14794.26 345
14795.40 330
14796.55 348
14797.70 345
14798.85 328
14800.00 327
14801.15 323
14802.30 335
14803.45 341
14804.60 325
14805.75 335
14806.90 332
14808.05 337
14809.19 341
14810.34 336
14811.49 317
14812.64 333
14813.79 318
14814.94 349
14816.09 332
14817.24 344
14818.39 340
14819.54 324
14820.69 342
14821.84 331
14822.99 330
14824.14 323
14825.29 319
14826.44 322
14827.59 312
14828.74 295
14829.89 327
14831.04 317
14832.19 343
14833.34 337
14834.49 354
14835.64 313
14836.79 313
14837.95 318
14839.10 340
14840.25 319
14841.40 327
14842.55 306
14843.70 312
14844.85 333
14846.00 319
14847.15 349
14848.30 314
14849.45 310
14850.60 328
14851.76 313
14852.91 317
14854.06 314
14855.21 308
14856.36 324
14857.51 298
14858.66 318
14859.81 349
14860.97 311
14862.12 293
14863.27 305
14864.42 314
14865.57 339
14866.72 315
14867.88 317
14869.03 304
14870.18 316
14871.33 321
14872.48 297
14873.64 305
14874.79 310
14875.94 313
14877.09 315
14878.24 322
14879.40 303
14880.55 316
14881.70 325
14882.85 314
14884.00 316
14885.16 290
14886.31 300
14887.46 289
14888.61 302
14889.77 306
14890.92 294
14892.07 307
14893.23 311
14894.38 295
14895.53 290
14896.68 285
14897.84 293
14898.99 310
14900.14 326
14901.30 321
14902.45 319
14903.60 298
14904.75 312
14905.91 307
14907.06 288
14908.21 314
14909.37 331
14910.52 332
14911.67 304
14912.83 287
14913.98 280
14915.14 272
14916.29 291
14917.44 291
14918.60 295
14919.75 290
14920.90 301
14922.06 284
14923.21 290
14924.37 300
14925.52 284
14926.67 299
14927.83 273
14928.98 265
14930.14 274
14931.29 278
14932.44 310
14933.60 319
14934.75 304
14935.91 290
14937.06 309
14938.22 287
14939.37 315
14940.52 288
14941.68 301
14942.83 308
14943.99 311
14945.14 317
14946.30 300
14947.45 304
14948.61 296
14949.76 289
14950.92 300
14952.07 295
14953.23 314
14954.38 326
14955.54 303
14956.69 314
14957.85 310
14959.00 323
14960.16 308
14961.31 310
14962.47 308
14963.62 324
14964.78 315
14965.94 308
14967.09 296
14968.25 302
14969.40 318
14970.56 310
14971.71 318
14972.87 330
14974.03 305
14975.18 308
14976.34 316
14977.49 309
14978.65 335
14979.81 300
14980.96 316
14982.12 295
14983.27 296
14984.43 310
14985.59 308
14986.74 299
14987.90 310
14989.06 303
14990.21 302
14991.37 304
14992.53 297
14993.68 285
14994.84 296
14996.00 311
14997.15 304
14998.31 305
14999.47 321
15000.62 295
15001.78 295
15002.94 299
15004.09 293
15005.25 287
15006.41 310
15007.56 304
15008.72 283
15009.88 290
15011.04 299
15012.19 284
15013.35 285
15014.51 292
15015.67 291
15016.82 294
15017.98 302
15019.14 300
15020.30 287
15021.45 318
15022.61 285
15023.77 302
15024.93 298
15026.08 311
15027.24 304
15028.40 302
15029.56 270
15030.72 281
15031.87 290
15033.03 279
15034.19 282
15035.35 297
15036.51 300
15037.67 296
15038.82 267
15039.98 288
15041.14 293
15042.30 291
15043.46 301
15044.62 312
15045.78 319
15046.93 297
15048.09 314
15049.25 282
15050.41 302
15051.57 284
15052.73 292
15053.89 313
15055.05 294
15056.20 272
15057.36 281
15058.52 276
15059.68 282
15060.84 273
15062.00 299
15063.16 296
15064.32 284
15065.48 294
15066.64 295
15067.80 285
15068.96 283
15070.12 289
15071.28 276
15072.44 282
15073.60 297
15074.76 310
15075.91 307
15077.07 295
15078.23 287
15079.39 298
15080.55 283
15081.71 311
15082.87 296
15084.03 287
15085.19 307
15086.35 314
15087.51 310
15088.68 308
15089.84 309
15091.00 276
15092.16 289
15093.32 313
15094.48 293
15095.64 309
15096.80 291
15097.96 315
15099.12 313
15100.28 314
15101.44 308
15102.60 310
15103.76 284
15104.92 302
15106.08 323
15107.25 324
15108.41 323
15109.57 325
15110.73 321
15111.89 329
15113.05 310
15114.21 329
15115.37 321
15116.54 330
15117.70 324
15118.86 309
15120.02 317
15121.18 324
15122.34 300
15123.50 311
15124.67 308
15125.83 311
15126.99 335
15128.15 318
15129.31 316
15130.47 343
15131.64 329
15132.80 311
15133.96 312
15135.12 319
15136.28 322
15137.45 334
15138.61 355
15139.77 343
15140.93 311
15142.10 321
15143.26 319
15144.42 325
15145.58 336
15146.75 356
15147.91 307
15149.07 336
15150.23 328
15151.40 348
15152.56 344
15153.72 357
15154.88 347
15156.05 335
15157.21 319
15158.37 328
15159.54 341
15160.70 356
15161.86 335
15163.03 353
15164.19 364
15165.35 353
15166.52 313
15167.68 341
15168.84 333
15170.01 349
15171.17 353
15172.33 377
15173.50 359
15174.66 377
15175.82 348
15176.99 373
15178.15 354
15179.31 360
15180.48 374
15181.64 385
15182.81 366
15183.97 356
15185.13 385
15186.30 369
15187.46 375
15188.63 377
15189.79 380
15190.95 415
15192.12 393
15193.28 352
15194.45 391
15195.61 396
15196.78 385
15197.94 385
15199.10 412
15200.27 401
15201.43 401
15202.60 421
15203.76 421
15204.93 387
15206.09 387
15207.26 403
15208.42 402
15209.59 394
15210.75 399
15211.92 400
15213.08 408
15214.25 399
15215.41 437
15216.58 403
15217.74 416
15218.91 386
15220.07 414
15221.24 407
15222.40 419
15223.57 444
15224.74 445
15225.90 434
15227.07 419
15228.23 429
15229.40 431
15230.56 435
15231.73 449
15232.89 445
15234.06 448
15235.23 467
15236.39 451
15237.56 453
15238.72 444
15239.89 445
15241.06 439
15242.22 467
15243.39 452
15244.56 448
15245.72 429
15246.89 462
15248.05 438
15249.22 447
15250.39 447
15251.55 434
15252.72 422
15253.89 435
15255.05 440
15256.22 435
15257.39 394
15258.55 415
15259.72 429
15260.89 426
15262.05 420
15263.22 415
15264.39 406
15265.56 388
15266.72 398
15267.89 386
15269.06 389
15270.22 390
15271.39 392
15272.56 406
15273.73 397
15274.89 381
15276.06 384
15277.23 372
15278.40 381
15279.56 365
15280.73 393
15281.90 386
15283.07 371
15284.23 379
15285.40 366
15286.57 371
15287.74 374
15288.91 376
15290.07 370
15291.24 361
15292.41 341
15293.58 370
15294.75 371
15295.92 355
15297.08 366
15298.25 378
15299.42 386
15300.59 372
15301.76 373
15302.93 389
15304.09 383
15305.26 399
15306.43 372
15307.60 367
15308.77 366
15309.94 377
15311.11 379
15312.28 409
15313.44 360
15314.61 364
15315.78 409
15316.95 409
15318.12 378
15319.29 390
15320.46 380
15321.63 385
15322.80 379
15323.97 389
15325.14 384
15326.30 384
15327.47 386
15328.64 402
15329.81 384
15330.98 392
15332.15 374
15333.32 400
15334.49 399
15335.66 370
15336.83 373
15338.00 389
15339.17 410
15340.34 393
15341.51 407
15342.68 400
15343.85 406
15345.02 417
15346.19 387
15347.36 409
15348.53 408
15349.70 414
15350.87 417
15352.04 424
15353.21 426
15354.38 406
15355.55 395
15356.72 436
15357.90 392
15359.07 418
15360.24 435
15361.41 430
15362.58 419
15363.75 430
15364.92 435
15366.09 459
15367.26 460
15368.43 438
15369.60 436
15370.77 421
15371.95 447
15373.12 417
15374.29 455
15375.46 455
15376.63 441
15377.80 410
15378.97 433
15380.15 432
15381.32 444
15382.49 409
15383.66 457
15384.83 438
15386.00 426
15387.17 410
15388.35 425
15389.52 439
15390.69 429
15391.86 409
15393.03 422
15394.21 441
15395.38 409
15396.55 443
15397.72 424
15398.89 418
15400.07 416
15401.24 429
15402.41 401
15403.58 392
15404.76 402
15405.93 395
15407.10 401
15408.27 390
15409.45 354
15410.62 370
15411.79 370
15412.96 392
15414.14 372
15415.31 379
15416.48 389
15417.66 384
15418.83 364
15420.00 359
15421.17 356
15422.35 345
15423.52 339
15424.69 368
15425.87 354
15427.04 343
15428.21 358
15429.39 334
15430.56 350
15431.73 368
15432.91 346
15434.08 345
15435.25 353
15436.43 374
15437.60 348
15438.77 361
15439.95 345
15441.12 328
15442.30 347
15443.47 357
15444.64 357
15445.82 350
15446.99 369
15448.17 352
15449.34 351
15450.51 353
15451.69 349
15452.86 345
15454.04 353
15455.21 348
15456.39 340
15457.56 354
15458.73 355
15459.91 335
15461.08 337
15462.26 344
15463.43 344
15464.61 352
15465.78 347
15466.96 335
15468.13 337
15469.31 337
15470.48 305
15471.66 344
15472.83 334
15474.01 333
15475.18 361
15476.36 329
15477.53 368
15478.71 353
15479.88 363
15481.06 353
15482.23 351
15483.41 342
15484.58 348
15485.76 353
15486.93 345
15488.11 345
15489.29 354
15490.46 348
15491.64 377
15492.81 363
15493.99 340
15495.16 333
15496.34 356
15497.52 360
15498.69 342
15499.87 316
15501.04 371
15502.22 349
15503.40 340
15504.57 346
15505.75 371
15506.92 361
15508.10 367
15509.28 351
15510.45 355
15511.63 353
15512.81 352
15513.98 360
15515.16 369
15516.34 368
15517.51 362
15518.69 356
15519.87 364
15521.04 351
15522.22 356
15523.40 379
15524.57 365
15525.75 367
15526.93 351
15528.11 358
15529.28 349
15530.46 362
15531.64 383
15532.81 347
15533.99 366
15535.17 364
15536.35 345
15537.52 349
15538.70 344
15539.88 377
15541.06 357
15542.23 372
15543.41 365
15544.59 384
15545.77 368
15546.95 380
15548.12 384
15549.30 377
15550.48 375
15551.66 393
15552.83 387
15554.01 385
15555.19 400
15556.37 390
15557.55 413
15558.73 367
15559.90 374
15561.08 390
15562.26 382
15563.44 391
15564.62 407
15565.80 402
15566.97 404
15568.15 406
15569.33 410
15570.51 396
15571.69 394
15572.87 400
15574.05 391
15575.23 423
15576.40 401
15577.58 402
15578.76 408
15579.94 411
15581.12 423
15582.30 427
15583.48 405
15584.66 404
15585.84 412
15587.02 440
15588.20 416
15589.38 428
15590.56 419
15591.73 430
15592.91 423
15594.09 437
15595.27 438
15596.45 423
15597.63 427
15598.81 445
15599.99 435
15601.17 454
15602.35 448
15603.53 456
15604.71 448
15605.89 474
15607.07 462
15608.25 464
15609.43 463
15610.61 473
15611.79 477
15612.97 476
15614.15 506
15615.33 473
15616.51 483
15617.69 470
15618.88 462
15620.06 488
15621.24 500
15622.42 502
15623.60 494
15624.78 484
15625.96 499
15627.14 494
15628.32 480
15629.50 497
15630.68 526
15631.86 538
15633.05 518
15634.23 521
15635.41 486
15636.59 510
15637.77 515
15638.95 523
15640.13 555
15641.31 544
15642.50 542
15643.68 544
15644.86 565
15646.04 535
15647.22 552
15648.40 561
15649.58 524
15650.77 498
15651.95 516
15653.13 517
15654.31 530
15655.49 515
15656.68 503
15657.86 555
15659.04 553
15660.22 518
15661.40 562
15662.59 548
15663.77 520
15664.95 528
15666.13 513
15667.32 531
15668.50 525
15669.68 527
15670.86 554
15672.05 534
15673.23 503
15674.41 510
15675.59 520
15676.78 526
15677.96 483
15679.14 527
15680.32 532
15681.51 525
15682.69 477
15683.87 508
15685.06 497
15686.24 502
15687.42 506
15688.61 479
15689.79 468
15690.97 482
15692.16 520
15693.34 480
15694.52 484
15695.71 477
15696.89 487
15698.07 506
15699.26 492
15700.44 522
15701.62 477
15702.81 487
15703.99 529
15705.17 534
15706.36 521
15707.54 498
15708.73 545
15709.91 527
15711.09 518
15712.28 497
15713.46 522
15714.65 512
15715.83 518
15717.02 511
15718.20 508
15719.38 513
15720.57 523
15721.75 523
15722.94 533
15724.12 504
15725.31 547
15726.49 526
15727.68 545
15728.86 536
15730.04 546
15731.23 552
15732.41 580
15733.60 552
15734.78 569
15735.97 559
15737.15 540
15738.34 565
15739.52 567
15740.71 555
15741.89 542
15743.08 566
15744.27 570
15745.45 573
15746.64 558
15747.82 586
15749.01 601
15750.19 585
15751.38 594
15752.56 625
15753.75 627
15754.93 597
15756.12 630
15757.31 587
15758.49 612
15759.68 592
15760.86 628
15762.05 630
15763.24 631
15764.42 606
15765.61 625
15766.79 632
15767.98 579
15769.17 621
15770.35 611
15771.54 581
15772.72 588
15773.91 581
15775.10 598
15776.28 607
15777.47 563
15778.66 552
15779.84 551
15781.03 572
15782.22 574
15783.40 546
15784.59 579
15785.78 543
15786.96 547
15788.15 520
15789.34 518
15790.53 532
15791.71 544
15792.90 522
15794.09 531
15795.27 536
15796.46 514
15797.65 512
15798.84 512
15800.02 499
15801.21 500
15802.40 492
15803.59 497
15804.77 495
15805.96 504
15807.15 485
15808.34 505
15809.52 491
15810.71 484
15811.90 488
15813.09 461
15814.28 455
15815.46 470
15816.65 476
15817.84 464
15819.03 476
15820.22 480
15821.40 452
15822.59 474
15823.78 448
15824.97 437
15826.16 471
15827.35 479
15828.53 488
15829.72 450
15830.91 436
15832.10 458
15833.29 466
15834.48 454
15835.67 452
15836.85 453
15838.04 465
15839.23 472
15840.42 474
15841.61 477
15842.80 483
15843.99 477
15845.18 489
15846.37 459
15847.55 470
15848.74 470
15849.93 475
15851.12 456
15852.31 457
15853.50 471
15854.69 459
15855.88 485
15857.07 469
15858.26 478
15859.45 477
15860.64 478
15861.83 491
15863.02 455
15864.21 450
15865.40 481
15866.59 485
15867.78 462
15868.97 473
15870.16 476
15871.35 480
15872.54 480
15873.73 478
15874.92 477
15876.11 472
15877.30 493
15878.49 491
15879.68 506
15880.87 497
15882.06 519
15883.25 526
15884.44 496
15885.63 480
15886.82 494
15888.01 513
15889.20 489
15890.39 467
15891.59 509
15892.78 517
15893.97 506
15895.16 508
15896.35 531
15897.54 514
15898.73 505
15899.92 521
15901.11 548
15902.30 526
15903.50 536
15904.69 524
15905.88 521
15907.07 508
15908.26 528
15909.45 565
15910.64 542
15911.84 546
15913.03 523
15914.22 534
15915.41 539
15916.60 551
15917.79 582
15918.99 557
15920.18 536
15921.37 553
15922.56 540
15923.75 566
15924.95 531
15926.14 524
15927.33 563
15928.52 556
15929.71 539
15930.91 564
15932.10 551
15933.29 546
15934.48 542
15935.68 529
15936.87 537
15938.06 524
15939.25 562
15940.45 533
15941.64 517
15942.83 512
15944.03 515
15945.22 520
15946.41 505
15947.60 503
15948.80 472
15949.99 476
15951.18 460
15952.38 498
15953.57 472
15954.76 450
15955.96 445
15957.15 418
15958.34 427
15959.54 427
15960.73 439
15961.92 434
15963.12 405
15964.31 414
15965.50 403
15966.70 386
15967.89 370
15969.08 402
15970.28 367
15971.47 374
15972.67 384
15973.86 385
15975.05 381
15976.25 352
15977.44 392
15978.64 385
15979.83 360
15981.02 376
15982.22 367
15983.41 401
15984.61 370
15985.80 370
15987.00 359
15988.19 380
15989.38 364
15990.58 361
15991.77 367
15992.97 353
15994.16 374
15995.36 354
15996.55 358
15997.75 358
15998.94 369
16000.14 336
16001.33 360
16002.53 351
16003.72 356
16004.92 348
16006.11 358
16007.31 346
16008.50 323
16009.70 338
16010.89 351
16012.09 341
16013.28 323
16014.48 322
16015.67 326
16016.87 339
16018.07 348
16019.26 309
16020.46 325
16021.65 361
16022.85 343
16024.04 348
16025.24 336
16026.44 325
16027.63 333
16028.83 339
16030.02 342
16031.22 337
16032.42 355
16033.61 340
16034.81 326
16036.00 337
16037.20 323
16038.40 348
16039.59 315
16040.79 344
16041.99 353
16043.18 328
16044.38 334
16045.58 317
16046.77 308
16047.97 346
16049.17 345
16050.36 318
16051.56 337
16052.76 319
16053.95 320
16055.15 319
16056.35 326
16057.54 311
16058.74 335
16059.94 345
16061.14 344
16062.33 309
16063.53 324
16064.73 335
16065.92 336
16067.12 304
16068.32 315
16069.52 303
16070.71 311
16071.91 318
16073.11 297
16074.31 326
16075.50 325
16076.70 304
16077.90 293
16079.10 288
16080.30 310
16081.49 313
16082.69 313
16083.89 313
16085.09 294
16086.29 304
16087.48 292
16088.68 297
16089.88 310
16091.08 323
16092.28 307
16093.48 294
16094.67 301
16095.87 291
16097.07 277
16098.27 301
16099.47 291
16100.67 271
16101.87 300
16103.06 289
16104.26 290
16105.46 305
16106.66 303
16107.86 320
16109.06 301
16110.26 279
16111.46 288
16112.66 258
16113.86 272
16115.05 291
16116.25 285
16117.45 294
16118.65 300
16119.85 312
16121.05 302
16122.25 301
16123.45 274
16124.65 284
16125.85 303
16127.05 286
16128.25 266
16129.45 281
16130.65 293
16131.85 289
16133.05 292
16134.25 277
16135.45 299
16136.65 294
16137.85 258
16139.05 253
16140.25 265
16141.45 276
16142.65 277
16143.85 285
16145.05 265
16146.25 262
16147.45 275
16148.65 273
16149.85 280
16151.05 251
16152.25 269
16153.45 287
16154.65 278
16155.85 295
16157.05 272
16158.25 279
16159.46 290
16160.66 278
16161.86 276
16163.06 256
16164.26 281
16165.46 290
16166.66 261
16167.86 272
16169.06 272
16170.27 284
16171.47 268
16172.67 253
16173.87 296
16175.07 298
16176.27 290
16177.47 287
16178.67 274
16179.88 297
16181.08 309
16182.28 283
16183.48 256
16184.68 284
16185.89 270
16187.09 294
16188.29 297
16189.49 292
16190.69 299
16191.90 279
16193.10 275
16194.30 280
16195.50 266
16196.70 274
16197.91 276
16199.11 288
16200.31 277
16201.51 271
16202.72 304
16203.92 276
16205.12 297
16206.32 285
16207.53 274
16208.73 279
16209.93 257
16211.13 280
16212.34 268
16213.54 301
16214.74 292
16215.95 285
16217.15 300
16218.35 303
16219.55 289
16220.76 310
16221.96 273
16223.16 285
16224.37 296
16225.57 283
16226.77 296
16227.98 310
16229.18 292
16230.38 268
16231.59 310
16232.79 286
16233.99 272
16235.20 283
16236.40 276
16237.61 290
16238.81 298
16240.01 274
16241.22 280
16242.42 301
16243.63 294
16244.83 296
16246.03 291
16247.24 292
16248.44 307
16249.65 314
16250.85 324
16252.05 302
16253.26 262
16254.46 291
16255.67 282
16256.87 277
16258.08 266
16259.28 293
16260.49 301
16261.69 322
16262.89 311
16264.10 317
16265.30 279
16266.51 301
16267.71 311
16268.92 292
16270.12 300
16271.33 298
16272.53 308
16273.74 302
16274.94 314
16276.15 304
16277.35 296
16278.56 315
16279.77 314
16280.97 298
16282.18 299
16283.38 276
16284.59 298
16285.79 306
16287.00 306
16288.20 293
16289.41 293
16290.61 304
16291.82 301
16293.03 308
16294.23 307
16295.44 290
16296.64 296
16297.85 309
16299.06 306
16300.26 293
16301.47 319
16302.67 322
16303.88 336
16305.09 311
16306.29 303
16307.50 291
16308.71 320
16309.91 322
16311.12 349
16312.33 312
16313.53 313
16314.74 313
16315.95 289
16317.15 290
16318.36 297
16319.57 309
16320.77 306
16321.98 288
16323.19 277
16324.39 282
16325.60 297
16326.81 306
16328.01 290
16329.22 285
16330.43 288
16331.64 286
16332.84 285
16334.05 271
16335.26 292
16336.47 295
16337.67 287
16338.88 296
16340.09 289
16341.30 270
16342.50 273
16343.71 291
16344.92 286
16346.13 289
16347.33 296
16348.54 299
16349.75 280
16350.96 278
16352.17 301
16353.37 272
16354.58 277
16355.79 255
16357.00 269
16358.21 290
16359.41 254
16360.62 259
16361.83 236
16363.04 278
16364.25 277
16365.46 262
16366.67 262
16367.87 280
16369.08 281
16370.29 291
16371.50 284
16372.71 275
16373.92 261
16375.13 280
16376.34 275
16377.54 273
16378.75 282
16379.96 266
16381.17 260
16382.38 262
16383.59 271
16384.80 270
16386.01 274
16387.22 288
16388.43 296
16389.64 258
16390.85 257
16392.05 250
16393.26 281
16394.47 264
16395.68 254
16396.89 251
16398.10 268
16399.31 275
16400.52 260
16401.73 275
16402.94 270
16404.15 261
16405.36 256
16406.57 253
16407.78 266
16408.99 269
16410.20 251
16411.41 262
16412.62 265
16413.83 267
16415.04 271
16416.25 258
16417.46 265
16418.67 278
16419.88 267
16421.10 252
16422.31 263
16423.52 265
16424.73 273
16425.94 290
16427.15 288
16428.36 253
16429.57 285
16430.78 274
16431.99 264
16433.20 254
16434.41 264
16435.63 273
16436.84 286
16438.05 265
16439.26 266
16440.47 266
16441.68 276
16442.89 277
16444.10 271
16445.32 240
16446.53 268
16447.74 276
16448.95 269
16450.16 259
16451.37 245
16452.59 266
16453.80 263
16455.01 265
16456.22 270
16457.43 250
16458.64 266
16459.86 256
16461.07 269
16462.28 270
16463.49 266
16464.70 280
16465.92 246
16467.13 272
16468.34 274
16469.55 266
16470.77 268
16471.98 281
16473.19 256
16474.40 246
16475.62 257
16476.83 237
16478.04 264
16479.25 285
16480.47 276
16481.68 259
16482.89 272
16484.11 280
16485.32 255
16486.53 248
16487.74 267
16488.96 260
16490.17 276
16491.38 272
16492.60 281
16493.81 255
16495.02 262
16496.24 249
16497.45 255
16498.66 266
16499.88 283
16501.09 273
16502.30 260
16503.52 266
16504.73 247
16505.94 256
16507.16 263
16508.37 301
16509.59 279
16510.80 271
16512.01 270
16513.23 250
16514.44 253
16515.66 248
16516.87 264
16518.08 256
16519.30 265
16520.51 278
16521.73 277
16522.94 291
16524.16 283
16525.37 268
16526.58 298
16527.80 284
16529.01 294
16530.23 301
16531.44 299
16532.66 308
16533.87 309
16535.09 304
16536.30 312
16537.52 285
16538.73 307
16539.95 323
16541.16 314
16542.38 312
16543.59 314
16544.81 324
16546.02 292
16547.24 270
16548.45 281
16549.67 313
16550.88 318
16552.10 317
16553.31 322
16554.53 317
16555.74 320
16556.96 325
16558.18 327
16559.39 325
16560.61 311
16561.82 331
16563.04 341
16564.25 315
16565.47 303
16566.69 324
16567.90 320
16569.12 316
16570.33 296
16571.55 332
16572.77 345
16573.98 323
16575.20 302
16576.41 312
16577.63 289
16578.85 318
16580.06 322
16581.28 295
16582.50 307
16583.71 333
16584.93 311
16586.15 306
16587.36 312
16588.58 309
16589.80 319
16591.01 326
16592.23 310
16593.45 320
16594.66 315
16595.88 313
16597.10 307
16598.32 304
16599.53 329
16600.75 288
16601.97 306
16603.18 284
16604.40 285
16605.62 288
16606.84 277
16608.05 276
16609.27 272
16610.49 265
16611.71 277
16612.92 259
16614.14 269
16615.36 289
16616.58 267
16617.79 260
16619.01 269
16620.23 264
16621.45 254
16622.67 271
16623.88 263
16625.10 280
16626.32 274
16627.54 259
16628.76 295
16629.97 269
16631.19 258
16632.41 260
16633.63 273
16634.85 285
16636.07 254
16637.29 280
16638.50 283
16639.72 256
16640.94 289
16642.16 267
16643.38 238
16644.60 281
16645.82 261
16647.03 245
16648.25 278
16649.47 276
16650.69 249
16651.91 257
16653.13 267
16654.35 271
16655.57 252
16656.79 262
16658.01 258
16659.23 269
16660.45 263
16661.66 236
16662.88 249
16664.10 245
16665.32 243
16666.54 267
16667.76 257
16668.98 255
16670.20 232
16671.42 256
16672.64 243
16673.86 238
16675.08 270
16676.30 257
16677.52 259
16678.74 275
16679.96 261
16681.18 285
16682.40 274
16683.62 241
16684.84 254
16686.06 254
16687.28 239
16688.50 241
16689.72 254
16690.94 252
16692.16 253
16693.39 237
16694.61 244
16695.83 257
16697.05 237
16698.27 250
16699.49 239
16700.71 254
16701.93 253
16703.15 243
16704.37 238
16705.59 233
16706.81 264
16708.04 277
16709.26 249
16710.48 242
16711.70 253
16712.92 269
16714.14 247
16715.36 233
16716.58 235
16717.81 240
16719.03 271
16720.25 262
16721.47 242
16722.69 261
16723.91 244
16725.14 240
16726.36 244
16727.58 241
16728.80 247
16730.02 254
16731.24 231
16732.47 226
16733.69 248
16734.91 250
16736.13 248
16737.36 234
16738.58 256
16739.80 237
16741.02 256
16742.24 234
16743.47 247
16744.69 252
16745.91 253
16747.13 255
16748.36 243
16749.58 244
16750.80 226
16752.02 231
16753.25 234
16754.47 215
16755.69 251
16756.92 267
16758.14 257
16759.36 254
16760.59 241
16761.81 226
16763.03 206
16764.25 248
16765.48 234
16766.70 254
16767.92 220
16769.15 241
16770.37 242
16771.59 238
16772.82 226
16774.04 228
16775.27 228
16776.49 246
16777.71 226
16778.94 208
16780.16 233
16781.38 229
16782.61 235
16783.83 223
16785.06 225
16786.28 220
16787.50 241
16788.73 258
16789.95 232
16791.18 240
16792.40 227
16793.62 234
16794.85 236
16796.07 240
16797.30 246
16798.52 227
16799.75 238
16800.97 232
16802.19 231
16803.42 245
16804.64 249
16805.87 249
16807.09 237
16808.32 244
16809.54 255
16810.77 247
16811.99 241
16813.22 271
16814.44 248
16815.67 236
16816.89 254
16818.12 245
16819.34 251
16820.57 245
16821.79 248
16823.02 237
16824.24 241
16825.47 259
16826.70 253
16827.92 247
16829.15 253
16830.37 254
16831.60 256
16832.82 271
16834.05 245
16835.27 266
16836.50 236
16837.73 251
16838.95 257
16840.18 267
16841.40 258
16842.63 245
16843.86 268
16845.08 260
16846.31 266
16847.53 261
16848.76 266
16849.99 256
16851.21 262
16852.44 228
16853.67 246
16854.89 271
16856.12 254
16857.35 265
16858.57 271
16859.80 289
16861.03 260
16862.25 254
16863.48 267
16864.71 274
16865.93 269
16867.16 282
16868.39 296
16869.61 289
16870.84 304
16872.07 282
16873.30 266
16874.52 306
16875.75 293
16876.98 296
16878.20 297
16879.43 296
16880.66 313
16881.89 322
16883.11 309
16884.34 324
16885.57 325
16886.80 317
16888.02 322
16889.25 331
16890.48 311
16891.71 304
16892.94 302
16894.16 330
16895.39 320
16896.62 345
16897.85 316
16899.08 302
16900.30 288
16901.53 293
16902.76 302
16903.99 320
16905.22 325
16906.45 328
16907.67 298
16908.90 286
16910.13 298
16911.36 311
16912.59 317
16913.82 306
16915.04 275
16916.27 314
16917.50 269
16918.73 289
16919.96 288
16921.19 294
16922.42 285
16923.65 282
16924.88 280
16926.10 297
16927.33 284
16928.56 269
16929.79 260
16931.02 270
16932.25 295
16933.48 291
16934.71 283
16935.94 278
16937.17 279
16938.40 279
16939.63 282
16940.86 271
16942.09 280
16943.32 271
16944.55 305
16945.78 277
16947.01 261
16948.24 288
16949.47 270
16950.70 277
16951.93 289
16953.16 263
16954.39 275
16955.62 286
16956.85 298
16958.08 282
16959.31 309
16960.54 292
16961.77 279
16963.00 294
16964.23 297
16965.46 253
16966.69 273
16967.92 291
16969.15 288
16970.38 267
16971.61 281
16972.84 284
16974.07 278
16975.30 280
16976.54 288
16977.77 256
16979.00 253
16980.23 257
16981.46 272
16982.69 273
16983.92 240
16985.15 258
16986.38 259
16987.62 270
16988.85 246
16990.08 257
16991.31 275
16992.54 265
16993.77 260
16995.00 244
16996.24 267
16997.47 269
16998.70 266
16999.93 245
17001.16 262
17002.39 248
17003.63 257
17004.86 270
17006.09 249
17007.32 234
17008.55 267
17009.79 258
17011.02 265
17012.25 276
17013.48 262
17014.72 241
17015.95 244
17017.18 247
17018.41 233
17019.64 239
17020.88 256
17022.11 242
17023.34 243
17024.58 252
17025.81 241
17027.04 241
17028.27 250
17029.51 241
17030.74 243
17031.97 240
17033.21 243
17034.44 273
17035.67 251
17036.90 225
17038.14 248
17039.37 254
17040.60 246
17041.84 227
17043.07 213
17044.30 229
17045.54 246
17046.77 251
17048.00 224
17049.24 242
17050.47 231
17051.70 225
17052.94 224
17054.17 222
17055.41 230
17056.64 216
17057.87 215
17059.11 230
17060.34 217
17061.58 215
17062.81 222
17064.04 234
17065.28 218
17066.51 231
17067.75 221
17068.98 235
17070.21 231
17071.45 237
17072.68 242
17073.92 224
17075.15 217
17076.39 240
17077.62 228
17078.86 219
17080.09 237
17081.33 214
17082.56 227
17083.80 236
17085.03 250
17086.26 241
17087.50 206
17088.73 212
17089.97 225
17091.20 238
17092.44 211
17093.68 219
17094.91 212
17096.15 224
17097.38 231
17098.62 230
17099.85 229
17101.09 222
17102.32 204
17103.56 218
17104.79 208
17106.03 234
17107.26 210
17108.50 216
17109.74 220
17110.97 213
17112.21 216
17113.44 216
17114.68 205
17115.92 225
17117.15 230
17118.39 212
17119.62 201
17120.86 212
17122.10 204
17123.33 221
17124.57 211
17125.80 192
17127.04 208
17128.28 216
17129.51 215
17130.75 204
17131.99 202
17133.22 213
17134.46 224
17135.70 217
17136.93 215
17138.17 217
17139.41 207
17140.64 225
17141.88 208
17143.12 212
17144.35 210
17145.59 227
17146.83 229
17148.07 208
17149.30 210
17150.54 228
17151.78 214
17153.02 204
17154.25 198
17155.49 206
17156.73 207
17157.96 214
17159.20 201
17160.44 231
17161.68 221
17162.92 219
17164.15 204
17165.39 200
17166.63 203
17167.87 215
17169.10 214
17170.34 219
17171.58 194
17172.82 208
17174.06 214
17175.29 211
17176.53 213
17177.77 213
17179.01 219
17180.25 206
17181.49 188
17182.72 187
17183.96 211
17185.20 208
17186.44 204
17187.68 184
17188.92 181
17190.15 221
17191.39 196
17192.63 191
17193.87 181
17195.11 201
17196.35 197
17197.59 218
17198.83 211
17200.07 201
17201.30 214
17202.54 210
17203.78 194
17205.02 207
17206.26 203
17207.50 191
17208.74 183
17209.98 190
17211.22 205
17212.46 195
17213.70 190
17214.94 212
17216.18 198
17217.42 175
17218.66 185
17219.90 209
17221.14 186
17222.38 207
17223.62 199
17224.86 209
17226.10 198
17227.34 194
17228.58 204
17229.82 203
17231.06 203
17232.30 213
17233.54 206
17234.78 213
17236.02 188
17237.26 187
17238.50 188
17239.74 200
17240.98 203
17242.22 174
17243.46 198
17244.70 212
17245.94 192
17247.18 168
17248.42 198
17249.66 204
17250.90 198
17252.14 180
17253.39 188
17254.63 192
17255.87 205
17257.11 192
17258.35 200
17259.59 182
17260.83 193
17262.07 191
17263.31 196
17264.56 179
17265.80 190
17267.04 201
17268.28 204
17269.52 209
17270.76 195
17272.00 195
17273.25 210
17274.49 214
17275.73 196
17276.97 201
17278.21 198
17279.45 196
17280.70 202
17281.94 179
17283.18 181
17284.42 191
17285.66 188
17286.91 181
17288.15 209
17289.39 190
17290.63 177
17291.88 197
17293.12 188
17294.36 197
17295.60 180
17296.85 176
17298.09 182
17299.33 186
17300.57 178
17301.82 169
17303.06 178
17304.30 193
17305.54 178
17306.79 193
17308.03 180
17309.27 193
17310.52 201
17311.76 184
17313.00 174
17314.25 185
17315.49 202
17316.73 199
17317.97 193
17319.22 199
17320.46 187
17321.71 209
17322.95 188
17324.19 208
17325.44 228
17326.68 182
17327.92 187
17329.17 185
17330.41 200
17331.65 195
17332.90 194
17334.14 209
17335.39 194
17336.63 188
17337.87 177
17339.12 201
17340.36 200
17341.61 185
17342.85 189
17344.09 203
17345.34 198
17346.58 196
17347.83 198
17349.07 201
17350.32 190
17351.56 205
17352.80 198
17354.05 214
17355.29 186
17356.54 179
17357.78 176
17359.03 197
17360.27 174
17361.52 188
17362.76 188
17364.01 200
17365.25 185
17366.50 194
17367.74 185
17368.99 187
17370.23 183
17371.48 202
17372.72 195
17373.97 193
17375.21 196
17376.46 195
17377.70 196
17378.95 209
17380.19 199
17381.44 202
17382.69 209
17383.93 194
17385.18 181
17386.42 181
17387.67 178
17388.91 174
17390.16 183
17391.41 192
17392.65 172
17393.90 184
17395.14 194
17396.39 207
17397.64 187
17398.88 181
17400.13 190
17401.37 199
17402.62 198
17403.87 188
17405.11 186
17406.36 200
17407.61 193
17408.85 187
17410.10 185
17411.35 164
17412.59 194
17413.84 207
17415.09 208
17416.33 186
17417.58 189
17418.83 211
17420.07 198
17421.32 184
17422.57 212
17423.82 216
17425.06 195
17426.31 199
17427.56 212
17428.80 205
17430.05 197
17431.30 201
17432.55 224
17433.79 210
17435.04 201
17436.29 191
17437.54 208
17438.78 207
17440.03 236
17441.28 234
17442.53 220
17443.77 205
17445.02 210
17446.27 207
17447.52 206
17448.77 198
17450.01 199
17451.26 200
17452.51 188
17453.76 209
17455.01 214
17456.25 203
17457.50 189
17458.75 224
17460.00 205
17461.25 204
17462.50 198
17463.74 202
17464.99 213
17466.24 206
17467.49 219
17468.74 209
17469.99 200
17471.24 218
17472.49 191
17473.73 205
17474.98 215
17476.23 202
17477.48 225
17478.73 195
17479.98 226
17481.23 223
17482.48 215
17483.73 211
17484.98 224
17486.23 203
17487.47 216
17488.72 234
17489.97 204
17491.22 205
17492.47 220
17493.72 226
17494.97 213
17496.22 200
17497.47 232
17498.72 217
17499.97 220
17501.22 218
17502.47 232
17503.72 220
17504.97 201
17506.22 221
17507.47 222
17508.72 239
17509.97 228
17511.22 216
17512.47 215
17513.72 220
17514.97 203
17516.22 229
17517.47 214
17518.72 223
17519.97 209
17521.22 219
17522.47 220
17523.72 223
17524.98 201
17526.23 216
17527.48 243
17528.73 224
17529.98 233
17531.23 238
17532.48 218
17533.73 240
17534.98 257
17536.23 253
17537.48 253
17538.74 232
17539.99 244
17541.24 230
17542.49 255
17543.74 255
17544.99 240
17546.24 225
17547.50 238
17548.75 241
17550.00 234
17551.25 229
17552.50 265
17553.75 236
17555.01 232
17556.26 251
17557.51 244
17558.76 256
17560.01 227
17561.26 237
17562.52 245
17563.77 245
17565.02 241
17566.27 232
17567.53 234
17568.78 258
17570.03 241
17571.28 245
17572.53 252
17573.79 246
17575.04 237
17576.29 276
17577.54 260
17578.80 248
17580.05 220
17581.30 252
17582.56 261
17583.81 257
17585.06 224
17586.31 248
17587.57 246
17588.82 268
17590.07 270
17591.33 266
17592.58 261
17593.83 244
17595.08 270
17596.34 279
17597.59 262
17598.84 235
17600.10 261
17601.35 261
17602.61 269
17603.86 260
17605.11 247
17606.37 266
17607.62 273
17608.87 276
17610.13 279
17611.38 253
17612.63 257
17613.89 274
17615.14 251
17616.40 267
17617.65 261
17618.90 256
17620.16 260
17621.41 253
17622.67 250
17623.92 267
17625.17 267
17626.43 265
17627.68 277
17628.94 271
17630.19 255
17631.45 272
17632.70 267
17633.96 260
17635.21 274
17636.47 277
17637.72 273
17638.97 257
17640.23 255
17641.48 235
17642.74 257
17643.99 270
17645.25 259
17646.50 249
17647.76 274
17649.01 263
17650.27 248
17651.52 250
17652.78 250
17654.04 255
17655.29 245
17656.55 260
17657.80 229
17659.06 251
17660.31 260
17661.57 264
17662.82 235
17664.08 257
17665.33 239
17666.59 264
17667.85 244
17669.10 241
17670.36 249
17671.61 231
17672.87 225
17674.13 216
17675.38 235
17676.64 246
17677.89 227
17679.15 231
17680.41 240
17681.66 232
17682.92 232
17684.18 228
17685.43 232
17686.69 217
17687.95 196
17689.20 225
17690.46 218
17691.71 231
17692.97 227
17694.23 234
17695.49 225
17696.74 216
17698.00 230
17699.26 230
17700.51 221
17701.77 221
17703.03 219
17704.28 232
17705.54 213
17706.80 224
17708.06 231
17709.31 231
17710.57 226
17711.83 220
17713.08 234
17714.34 236
17715.60 226
17716.86 212
17718.11 217
17719.37 229
17720.63 219
17721.89 213
17723.15 219
17724.40 231
17725.66 220
17726.92 221
17728.18 205
17729.43 218
17730.69 230
17731.95 229
17733.21 227
17734.47 213
17735.73 221
17736.98 223
17738.24 230
17739.50 222
17740.76 239
17742.02 232
17743.28 224
17744.53 213
17745.79 218
17747.05 212
17748.31 219
17749.57 210
17750.83 218
17752.09 193
17753.34 213
17754.60 204
17755.86 209
17757.12 204
17758.38 208
17759.64 192
17760.90 202
17762.16 216
17763.42 195
17764.68 202
17765.94 224
17767.19 205
17768.45 196
17769.71 208
17770.97 206
17772.23 196
17773.49 201
17774.75 218
17776.01 219
17777.27 202
17778.53 184
17779.79 211
17781.05 229
17782.31 211
17783.57 214
17784.83 196
17786.09 200
17787.35 195
17788.61 198
17789.87 196
17791.13 190
17792.39 211
17793.65 205
17794.91 209
17796.17 221
17797.43 208
17798.69 167
17799.95 208
17801.21 196
17802.47 195
17803.73 183
17805.00 189
17806.26 200
17807.52 192
17808.78 181
17810.04 203
17811.30 196
17812.56 190
17813.82 188
17815.08 199
17816.34 202
17817.60 223
17818.87 204
17820.13 198
17821.39 212
17822.65 192
17823.91 207
17825.17 187
17826.43 187
17827.69 182
17828.96 198
17830.22 193
17831.48 207
17832.74 202
17834.00 208
17835.26 185
17836.53 176
17837.79 188
17839.05 197
17840.31 192
17841.57 180
17842.84 195
17844.10 161
17845.36 177
17846.62 181
17847.88 172
17849.15 188
17850.41 182
17851.67 193
17852.93 190
17854.20 193
17855.46 195
17856.72 177
17857.98 179
17859.25 181
17860.51 207
17861.77 204
17863.03 189
17864.30 186
17865.56 173
17866.82 157
17868.09 182
17869.35 174
17870.61 185
17871.87 171
17873.14 171
17874.40 191
17875.66 159
17876.93 169
17878.19 185
17879.45 187
17880.72 191
17881.98 199
17883.24 188
17884.51 179
17885.77 184
17887.03 187
17888.30 181
17889.56 184
17890.83 165
17892.09 176
17893.35 165
17894.62 195
17895.88 191
17897.14 178
17898.41 182
17899.67 179
17900.94 191
17902.20 177
17903.46 171
17904.73 185
17905.99 188
17907.26 187
17908.52 191
17909.79 164
17911.05 162
17912.32 180
17913.58 179
17914.84 169
17916.11 170
17917.37 176
17918.64 183
17919.90 195
17921.17 184
17922.43 179
17923.70 166
17924.96 169
17926.23 188
17927.49 176
17928.76 163
17930.02 166
17931.29 187
17932.55 169
17933.82 186
17935.08 180
17936.35 170
17937.61 164
17938.88 169
17940.14 182
17941.41 171
17942.68 166
17943.94 165
17945.21 168
17946.47 186
17947.74 168
17949.00 173
17950.27 184
17951.54 182
17952.80 183
17954.07 165
17955.33 173
17956.60 171
17957.87 176
17959.13 185
17960.40 173
17961.66 193
17962.93 184
17964.20 181
17965.46 183
17966.73 168
17968.00 179
17969.26 184
17970.53 176
17971.80 177
17973.06 164
17974.33 195
17975.60 189
17976.86 176
17978.13 175
17979.40 169
17980.66 171
17981.93 171
17983.20 163
17984.46 159
17985.73 177
17987.00 185
17988.26 173
17989.53 168
17990.80 169
17992.07 174
17993.33 178
17994.60 188
17995.87 173
17997.14 180
17998.40 197
17999.67 177
18000.94 174
18002.21 176
18003.47 169
18004.74 172
18006.01 191
18007.28 185
18008.55 180
18009.81 177
18011.08 167
18012.35 175
18013.62 168
18014.89 179
18016.15 184
18017.42 159
18018.69 160
18019.96 164
18021.23 186
18022.49 178
18023.76 191
18025.03 173
18026.30 173
18027.57 188
18028.84 189
18030.11 175
18031.37 187
18032.64 177
18033.91 193
18035.18 183
18036.45 185
18037.72 190
18038.99 190
18040.26 206
18041.53 198
18042.79 171
18044.06 174
18045.33 193
18046.60 179
18047.87 183
18049.14 172
18050.41 189
18051.68 192
18052.95 182
18054.22 181
18055.49 187
18056.76 181
18058.03 191
18059.30 183
18060.57 200
18061.84 190
18063.11 181
18064.38 205
18065.65 179
18066.92 181
18068.19 175
18069.46 175
18070.73 192
18072.00 183
18073.27 160
18074.54 168
18075.81 184
18077.08 166
18078.35 198
18079.62 173
18080.89 187
18082.16 188
18083.43 179
18084.70 177
18085.97 181
18087.24 148
18088.51 177
18089.78 183
18091.05 201
18092.32 173
18093.59 176
18094.87 177
18096.14 171
18097.41 184
18098.68 180
18099.95 180
18101.22 156
18102.49 191
18103.76 188
18105.03 188
18106.31 176
18107.58 204
18108.85 186
18110.12 203
18111.39 181
18112.66 178
18113.93 183
18115.21 193
18116.48 179
18117.75 194
18119.02 186
18120.29 196
18121.56 182
18122.84 191
18124.11 198
18125.38 165
18126.65 196
18127.92 163
18129.20 192
18130.47 176
18131.74 186
18133.01 179
18134.29 179
18135.56 177
18136.83 158
18138.10 186
18139.38 179
18140.65 172
18141.92 185
18143.19 169
18144.47 189
18145.74 198
18147.01 191
18148.28 199
18149.56 162
18150.83 186
18152.10 174
18153.38 170
18154.65 177
18155.92 177
18157.19 182
18158.47 169
18159.74 187
18161.01 184
18162.29 159
18163.56 164
18164.83 189
18166.11 182
18167.38 194
18168.65 187
18169.93 179
18171.20 186
18172.48 181
18173.75 170
18175.02 184
18176.30 176
18177.57 165
18178.84 180
18180.12 166
18181.39 182
18182.67 185
18183.94 184
18185.21 199
18186.49 168
18187.76 171
18189.04 183
18190.31 155
18191.59 185
18192.86 175
18194.13 181
18195.41 169
18196.68 182
18197.96 165
18199.23 191
18200.51 184
18201.78 172
18203.06 182
18204.33 168
18205.61 178
18206.88 190
18208.16 181
18209.43 171
18210.71 176
18211.98 193
18213.26 181
18214.53 173
18215.81 182
18217.08 196
18218.36 176
18219.63 175
18220.91 168
18222.18 194
18223.46 198
18224.73 192
18226.01 178
18227.28 187
18228.56 196
18229.84 197
18231.11 170
18232.39 189
18233.66 179
18234.94 184
18236.21 181
18237.49 178
18238.77 171
18240.04 187
18241.32 182
18242.59 187
18243.87 183
18245.15 173
18246.42 200
18247.70 191
18248.98 177
18250.25 171
18251.53 176
18252.81 178
18254.08 178
18255.36 181
18256.63 195
18257.91 186
18259.19 188
18260.46 188
18261.74 173
18263.02 168
18264.30 178
18265.57 172
18266.85 171
18268.13 183
18269.40 178
18270.68 172
18271.96 182
18273.23 170
18274.51 170
18275.79 180
18277.07 186
18278.34 167
18279.62 178
18280.90 181
18282.18 183
18283.45 192
18284.73 181
18286.01 185
18287.29 180
18288.56 186
18289.84 176
18291.12 180
18292.40 174
18293.68 205
18294.95 202
18296.23 181
18297.51 169
18298.79 199
18300.07 211
18301.34 185
18302.62 178
18303.90 178
18305.18 199
18306.46 200
18307.74 174
18309.01 170
18310.29 175
18311.57 176
18312.85 196
18314.13 189
18315.41 193
18316.69 206
18317.96 184
18319.24 203
18320.52 192
18321.80 182
18323.08 175
18324.36 207
18325.64 187
18326.92 181
18328.20 168
18329.47 175
18330.75 189
18332.03 194
18333.31 175
18334.59 202
18335.87 196
18337.15 183
18338.43 189
18339.71 199
18340.99 210
18342.27 188
18343.55 198
18344.83 188
18346.11 171
18347.39 193
18348.67 187
18349.95 177
18351.23 186
18352.51 165
18353.79 185
18355.07 194
18356.35 193
18357.63 193
18358.91 184
18360.19 191
18361.47 201
18362.75 192
18364.03 205
18365.31 178
18366.59 193
18367.87 205
18369.15 208
18370.43 187
18371.71 175
18372.99 195
18374.27 196
18375.55 193
18376.83 205
18378.12 171
18379.40 160
18380.68 174
18381.96 176
18383.24 187
18384.52 171
18385.80 171
18387.08 168
18388.36 198
18389.65 192
18390.93 175
18392.21 165
18393.49 176
18394.77 184
18396.05 174
18397.33 183
18398.62 179
18399.90 174
18401.18 180
18402.46 184
18403.74 190
18405.02 160
18406.31 185
18407.59 173
18408.87 181
18410.15 167
18411.43 165
18412.72 169
18414.00 182
18415.28 176
18416.56 170
18417.84 201
18419.13 178
18420.41 182
18421.69 172
18422.97 165
18424.26 173
18425.54 175
18426.82 176
18428.10 176
18429.39 171
18430.67 177
18431.95 169
18433.23 166
18434.52 178
18435.80 185
18437.08 197
18438.37 182
18439.65 174
18440.93 168
18442.22 178
18443.50 185
18444.78 192
18446.06 197
18447.35 191
18448.63 168
18449.91 188
18451.20 175
18452.48 179
18453.76 188
18455.05 198
18456.33 177
18457.62 187
18458.90 183
18460.18 178
18461.47 166
18462.75 182
18464.03 175
18465.32 173
18466.60 175
18467.89 178
18469.17 193
18470.45 177
18471.74 179
18473.02 191
18474.31 180
18475.59 174
18476.88 168
18478.16 158
18479.44 178
18480.73 180
18482.01 179
18483.30 204
18484.58 190
18485.87 173
18487.15 174
18488.44 165
18489.72 175
18491.01 198
18492.29 174
18493.58 176
18494.86 197
18496.15 172
18497.43 176
18498.72 177
18500.00 159
18501.29 161
18502.57 191
18503.86 193
18505.14 201
18506.43 188
18507.71 169
18509.00 181
18510.28 184
18511.57 175
18512.85 184
18514.14 180
18515.42 173
18516.71 182
18518.00 183
18519.28 177
18520.57 170
18521.85 173
18523.14 174
18524.43 177
18525.71 180
18527.00 171
18528.28 187
18529.57 178
18530.86 182
18532.14 181
18533.43 177
18534.71 167
18536.00 184
18537.29 180
18538.57 180
18539.86 174
18541.15 202
18542.43 191
18543.72 199
18545.01 172
18546.29 174
18547.58 197
18548.87 195
18550.15 175
18551.44 182
18552.73 178
18554.01 202
18555.30 195
18556.59 173
18557.88 168
18559.16 168
18560.45 199
18561.74 187
18563.02 198
18564.31 179
18565.60 163
18566.89 188
18568.17 179
18569.46 167
18570.75 198
18572.04 167
18573.32 169
18574.61 171
18575.90 199
18577.19 174
18578.48 189
18579.76 171
18581.05 183
18582.34 195
18583.63 197
18584.92 188
18586.20 184
18587.49 175
18588.78 170
18590.07 165
18591.36 184
18592.64 181
18593.93 183
18595.22 168
18596.51 168
18597.80 186
18599.09 172
18600.38 187
18601.66 177
18602.95 166
18604.24 187
18605.53 187
18606.82 187
18608.11 193
18609.40 183
18610.69 199
18611.98 196
18613.26 199
18614.55 179
18615.84 190
18617.13 177
18618.42 207
18619.71 183
18621.00 181
18622.29 178
18623.58 176
18624.87 165
18626.16 169
18627.45 185
18628.74 176
18630.03 186
18631.32 182
18632.61 172
18633.89 160
18635.18 178
18636.47 182
18637.76 187
18639.05 184
18640.34 161
18641.63 174
18642.92 192
18644.21 182
18645.50 182
18646.79 168
18648.09 162
18649.38 166
18650.67 168
18651.96 179
18653.25 181
18654.54 162
18655.83 195
18657.12 170
18658.41 157
18659.70 164
18660.99 183
18662.28 172
18663.57 155
18664.86 174
18666.15 163
18667.44 180
18668.74 169
18670.03 158
18671.32 176
18672.61 158
18673.90 178
18675.19 193
18676.48 187
18677.77 170
18679.06 168
18680.36 177
18681.65 179
18682.94 162
18684.23 173
18685.52 168
18686.81 167
18688.11 150
18689.40 165
18690.69 170
18691.98 169
18693.27 161
18694.56 152
18695.86 156
18697.15 163
18698.44 157
18699.73 169
18701.02 174
18702.32 161
18703.61 170
18704.90 173
18706.19 177
18707.48 148
18708.78 162
18710.07 163
18711.36 176
18712.65 163
18713.95 161
18715.24 181
18716.53 182
18717.83 176
18719.12 150
18720.41 161
18721.70 158
18723.00 175
18724.29 172
18725.58 168
18726.87 167
18728.17 173
18729.46 170
18730.75 166
18732.05 174
18733.34 170
18734.63 162
18735.93 176
18737.22 154
18738.51 164
18739.81 167
18741.10 159
18742.39 158
18743.69 166
18744.98 190
18746.27 170
18747.57 180
18748.86 159
18750.16 164
18751.45 164
18752.74 157
18754.04 163
18755.33 136
18756.63 164
18757.92 151
18759.21 159
18760.51 166
18761.80 153
18763.10 171
18764.39 176
18765.69 146
18766.98 173
18768.27 158
18769.57 162
18770.86 150
18772.16 167
18773.45 155
18774.75 157
18776.04 157
18777.34 160
18778.63 162
18779.93 150
18781.22 161
18782.52 166
18783.81 152
18785.11 150
18786.40 160
18787.70 174
18788.99 168
18790.29 156
18791.58 150
18792.88 161
18794.17 147
18795.47 158
18796.76 174
18798.06 173
18799.35 147
18800.65 159
18801.94 169
18803.24 180
18804.54 165
18805.83 151
18807.13 174
18808.42 170
18809.72 164
18811.01 165
18812.31 164
18813.61 149
18814.90 169
18816.20 177
18817.49 158
18818.79 148
18820.09 159
18821.38 165
18822.68 159
18823.98 149
18825.27 158
18826.57 169
18827.87 164
18829.16 167
18830.46 151
18831.75 151
18833.05 170
18834.35 169
18835.64 173
18836.94 140
18838.24 149
18839.54 154
18840.83 166
18842.13 169
18843.43 173
18844.72 165
18846.02 159
18847.32 150
18848.61 181
18849.91 161
18851.21 166
18852.51 145
18853.80 146
18855.10 151
18856.40 150
18857.70 160
18858.99 162
18860.29 173
18861.59 152
18862.89 148
18864.18 149
18865.48 159
18866.78 156
18868.08 163
18869.38 160
18870.67 156
18871.97 155
18873.27 165
18874.57 172
18875.87 166
18877.16 152
18878.46 152
18879.76 159
18881.06 171
18882.36 168
18883.66 156
18884.95 162
18886.25 164
18887.55 163
18888.85 143
18890.15 155
18891.45 171
18892.75 177
18894.04 184
18895.34 159
18896.64 156
18897.94 174
18899.24 154
18900.54 157
18901.84 153
18903.14 141
18904.44 166
18905.74 150
18907.03 142
18908.33 158
18909.63 162
18910.93 160
18912.23 169
18913.53 152
18914.83 169
18916.13 168
18917.43 172
18918.73 158
18920.03 157
18921.33 159
18922.63 150
18923.93 183
18925.23 156
18926.53 156
18927.83 162
18929.13 175
18930.43 158
18931.73 160
18933.03 150
18934.33 168
18935.63 153
18936.93 181
18938.23 153
18939.53 170
18940.83 160
18942.13 152
18943.43 173
18944.73 171
18946.03 175
18947.33 162
18948.63 165
18949.93 149
18951.23 141
18952.53 148
18953.84 179
18955.14 156
18956.44 171
18957.74 146
18959.04 156
18960.34 155
18961.64 153
18962.94 149
18964.24 154
18965.54 158
18966.85 159
18968.15 155
18969.45 155
18970.75 165
18972.05 150
18973.35 132
18974.65 146
18975.96 164
18977.26 175
18978.56 158
18979.86 151
18981.16 156
18982.46 176
18983.77 158
18985.07 158
18986.37 173
18987.67 157
18988.97 161
18990.28 170
18991.58 160
18992.88 165
18994.18 151
18995.49 159
18996.79 160
18998.09 167
18999.39 158
19000.69 163
19002.00 186
19003.30 179
19004.60 144
19005.90 156
19007.21 160
19008.51 151
19009.81 163
19011.12 161
19012.42 156
19013.72 148
19015.02 148
19016.33 147
19017.63 158
19018.93 152
19020.24 151
19021.54 166
19022.84 159
19024.15 160
19025.45 151
19026.75 164
19028.06 161
19029.36 172
19030.66 169
19031.97 175
19033.27 157
19034.57 168
19035.88 173
19037.18 149
19038.48 142
19039.79 143
19041.09 168
19042.40 156
19043.70 161
19045.00 141
19046.31 141
19047.61 144
19048.92 166
19050.22 170
19051.52 153
19052.83 155
19054.13 153
19055.44 167
19056.74 178
19058.05 149
19059.35 160
19060.65 161
19061.96 151
19063.26 156
19064.57 153
19065.87 162
19067.18 154
19068.48 167
19069.79 162
19071.09 170
19072.40 153
19073.70 166
19075.01 142
19076.31 152
19077.62 168
19078.92 178
19080.23 154
19081.53 145
19082.84 153
19084.14 167
19085.45 165
19086.75 152
19088.06 162
19089.36 158
19090.67 167
19091.98 160
19093.28 158
19094.59 168
19095.89 161
19097.20 168
19098.50 158
19099.81 149
19101.12 165
19102.42 159
19103.73 165
19105.03 168
19106.34 168
19107.65 154
19108.95 169
19110.26 155
19111.56 161
19112.87 164
19114.18 169
19115.48 166
19116.79 173
19118.10 167
19119.40 146
19120.71 172
19122.02 187
19123.32 158
19124.63 155
19125.94 166
19127.24 151
19128.55 162
19129.86 147
19131.16 163
19132.47 164
19133.78 160
19135.08 145
19136.39 169
19137.70 164
19139.01 157
19140.31 165
19141.62 153
19142.93 157
19144.23 158
19145.54 152
19146.85 166
19148.16 143
19149.46 165
19150.77 150
19152.08 157
19153.39 146
19154.69 157
19156.00 156
19157.31 154
19158.62 151
19159.93 170
19161.23 179
19162.54 163
19163.85 158
19165.16 142
19166.47 164
19167.77 152
19169.08 155
19170.39 167
19171.70 127
19173.01 149
19174.32 168
19175.62 160
19176.93 172
19178.24 153
19179.55 150
19180.86 156
19182.17 173
19183.48 141
19184.78 166
19186.09 151
19187.40 169
19188.71 157
19190.02 153
19191.33 169
19192.64 159
19193.95 161
19195.26 160
19196.56 172
19197.87 150
19199.18 167
19200.49 156
19201.80 150
19203.11 141
19204.42 147
19205.73 157
19207.04 153
19208.35 147
19209.66 154
19210.97 151
19212.28 143
19213.59 149
19214.90 143
19216.21 161
19217.52 164
19218.83 151
19220.14 164
19221.45 149
19222.76 160
19224.07 169
19225.38 160
19226.69 150
19228.00 170
19229.31 145
19230.62 163
19231.93 177
19233.24 154
19234.55 168
19235.86 154
19237.17 148
19238.48 145
19239.79 166
19241.10 142
19242.41 141
19243.72 146
19245.03 159
19246.35 180
19247.66 164
19248.97 162
19250.28 169
19251.59 166
19252.90 166
19254.21 159
19255.52 172
19256.83 157
19258.14 153
19259.46 146
19260.77 154
19262.08 133
19263.39 131
19264.70 144
19266.01 154
19267.32 132
19268.64 154
19269.95 163
19271.26 165
19272.57 153
19273.88 150
19275.20 149
19276.51 148
19277.82 169
19279.13 138
19280.44 144
19281.75 164
19283.07 164
19284.38 162
19285.69 151
19287.00 151
19288.32 159
19289.63 151
19290.94 139
19292.25 140
19293.57 157
19294.88 157
19296.19 152
19297.50 163
19298.82 149
19300.13 157
19301.44 157
19302.75 154
19304.07 161
19305.38 153
19306.69 156
19308.01 146
19309.32 147
19310.63 136
19311.94 155
19313.26 168
19314.57 147
19315.88 148
19317.20 158
19318.51 144
19319.82 150
19321.14 149
19322.45 166
19323.76 161
19325.08 164
19326.39 147
19327.70 146
19329.02 142
19330.33 134
19331.65 161
19332.96 170
19334.27 152
19335.59 171
19336.90 161
19338.22 172
19339.53 148
19340.84 159
19342.16 171
19343.47 178
19344.79 161
19346.10 160
19347.41 151
19348.73 178
19350.04 165
19351.36 150
19352.67 155
19353.99 176
19355.30 162
19356.62 148
19357.93 165
19359.25 144
19360.56 160
19361.87 155
19363.19 168
19364.50 158
19365.82 146
19367.13 154
19368.45 163
19369.76 150
19371.08 154
19372.39 147
19373.71 145
19375.02 168
19376.34 141
19377.66 159
19378.97 151
19380.29 164
19381.60 161
19382.92 167
19384.23 140
19385.55 161
19386.86 156
19388.18 159
19389.50 158
19390.81 161
19392.13 164
19393.44 172
19394.76 161
19396.07 145
19397.39 141
19398.71 155
19400.02 155
19401.34 152
19402.65 163
19403.97 156
19405.29 161
19406.60 161
19407.92 179
19409.24 169
19410.55 157
19411.87 141
19413.19 159
19414.50 153
19415.82 163
19417.14 150
19418.45 138
19419.77 130
19421.09 150
19422.40 134
19423.72 152
19425.04 166
19426.35 150
19427.67 145
19428.99 126
19430.30 151
19431.62 151
19432.94 167
19434.26 164
19435.57 146
19436.89 148
19438.21 144
19439.53 131
19440.84 157
19442.16 158
19443.48 147
19444.80 141
19446.11 161
19447.43 159
19448.75 152
19450.07 145
19451.38 148
19452.70 165
19454.02 158
19455.34 154
19456.66 151
19457.97 149
19459.29 155
19460.61 150
19461.93 133
19463.25 139
19464.57 158
19465.88 168
19467.20 162
19468.52 145
19469.84 141
19471.16 187
19472.48 151
19473.79 149
19475.11 160
19476.43 148
19477.75 148
19479.07 145
19480.39 162
19481.71 139
19483.03 157
19484.34 171
19485.66 150
19486.98 150
19488.30 163
19489.62 154
19490.94 166
19492.26 156
19493.58 178
19494.90 145
19496.22 149
19497.54 168
19498.86 168
19500.18 181
19501.50 170
19502.81 156
19504.13 164
19505.45 151
19506.77 152
19508.09 164
19509.41 178
19510.73 150
19512.05 144
19513.37 167
19514.69 171
19516.01 167
19517.33 160
19518.65 164
19519.97 156
19521.29 156
19522.61 158
19523.93 144
19525.25 140
19526.57 146
19527.89 132
19529.22 150
19530.54 145
19531.86 160
19533.18 144
19534.50 126
19535.82 156
19537.14 162
19538.46 143
19539.78 142
19541.10 133
19542.42 161
19543.74 147
19545.06 154
19546.39 158
19547.71 152
19549.03 173
19550.35 143
19551.67 140
19552.99 149
19554.31 149
19555.63 162
19556.96 155
19558.28 149
19559.60 141
19560.92 149
19562.24 144
19563.56 148
19564.88 144
19566.21 150
19567.53 140
19568.85 152
19570.17 141
19571.49 157
19572.82 156
19574.14 149
19575.46 160
19576.78 134
19578.10 151
19579.43 158
19580.75 154
19582.07 144
19583.39 157
19584.72 136
19586.04 157
19587.36 145
19588.68 166
19590.01 151
19591.33 144
19592.65 148
19593.97 154
19595.30 166
19596.62 158
19597.94 140
19599.26 150
19600.59 146
19601.91 140
19603.23 137
19604.56 168
19605.88 162
19607.20 150
19608.53 165
19609.85 155
19611.17 170
19612.49 159
19613.82 165
19615.14 160
19616.47 161
19617.79 160
19619.11 157
19620.44 155
19621.76 152
19623.08 174
19624.41 150
19625.73 146
19627.05 171
19628.38 175
19629.70 152
19631.03 141
19632.35 165
19633.67 157
19635.00 152
19636.32 163
19637.65 159
19638.97 168
19640.29 148
19641.62 151
19642.94 167
19644.27 155
19645.59 159
19646.92 146
19648.24 164
19649.57 153
19650.89 167
19652.21 154
19653.54 162
19654.86 141
19656.19 157
19657.51 160
19658.84 135
19660.16 166
19661.49 150
19662.81 166
19664.14 134
19665.46 154
19666.79 166
19668.11 167
19669.44 166
19670.76 146
19672.09 165
19673.41 162
19674.74 171
19676.07 150
19677.39 164
19678.72 158
19680.04 157
19681.37 147
19682.69 154
19684.02 172
19685.34 155
19686.67 161
19688.00 171
19689.32 168
19690.65 171
19691.97 160
19693.30 176
19694.63 171
19695.95 153
19697.28 148
19698.60 149
19699.93 153
19701.26 145
19702.58 151
19703.91 155
19705.24 171
19706.56 165
19707.89 151
19709.22 147
19710.54 168
19711.87 167
19713.20 154
19714.52 143
19715.85 163
19717.18 152
19718.50 166
19719.83 147
19721.16 155
19722.48 159
19723.81 153
19725.14 143
19726.47 164
19727.79 152
19729.12 148
19730.45 167
19731.77 163
19733.10 148
19734.43 162
19735.76 163
19737.08 156
19738.41 157
19739.74 151
19741.07 153
19742.39 161
19743.72 148
19745.05 145
19746.38 164
19747.71 147
19749.03 167
19750.36 152
19751.69 164
19753.02 151
19754.35 157
19755.67 162
19757.00 166
19758.33 152
19759.66 149
19760.99 149
19762.31 160
19763.64 150
19764.97 173
19766.30 152
19767.63 145
19768.96 155
19770.29 165
19771.61 152
19772.94 148
19774.27 141
19775.60 178
19776.93 146
19778.26 151
19779.59 161
19780.92 139
19782.25 153
19783.57 151
19784.90 147
19786.23 141
19787.56 133
19788.89 159
19790.22 173
19791.55 136
19792.88 165
19794.21 146
19795.54 159
19796.87 151
19798.20 134
19799.53 158
19800.86 170
19802.19 158
19803.52 137
19804.85 156
19806.18 172
19807.50 164
19808.83 155
19810.16 140
19811.49 154
19812.82 169
19814.15 151
19815.49 150
19816.82 143
19818.15 149
19819.48 169
19820.81 174
19822.14 163
19823.47 156
19824.80 151
19826.13 143
19827.46 154
19828.79 140
19830.12 170
19831.45 150
19832.78 155
19834.11 146
19835.44 170
19836.77 169
19838.10 145
19839.44 153
19840.77 168
19842.10 159
19843.43 147
19844.76 165
19846.09 144
19847.42 152
19848.75 161
19850.08 154
19851.42 150
19852.75 140
19854.08 155
19855.41 173
19856.74 161
19858.07 138
19859.40 143
19860.74 156
19862.07 161
19863.40 164
19864.73 162
19866.06 161
19867.40 167
19868.73 133
19870.06 147
19871.39 137
19872.72 163
19874.06 166
19875.39 163
19876.72 160
19878.05 155
19879.38 161
19880.72 158
19882.05 134
19883.38 157
19884.71 158
19886.05 169
19887.38 149
19888.71 143
19890.04 169
19891.38 160
19892.71 158
19894.04 162
19895.38 151
19896.71 147
19898.04 164
19899.37 164
19900.71 148
19902.04 148
19903.37 167
19904.71 155
19906.04 177
19907.37 156
19908.71 161
19910.04 160
19911.37 149
19912.71 154
19914.04 161
19915.37 163
19916.71 158
19918.04 164
19919.37 144
19920.71 167
19922.04 159
19923.37 141
19924.71 150
19926.04 154
19927.38 156
19928.71 159
19930.04 152
19931.38 174
19932.71 189
19934.05 164
19935.38 157
19936.71 154
19938.05 175
19939.38 171
19940.72 176
19942.05 152
19943.39 167
19944.72 164
19946.06 168
19947.39 165
19948.72 160
19950.06 161
19951.39 173
19952.73 169
19954.06 151
19955.40 163
19956.73 150
19958.07 155
19959.40 155
19960.74 164
19962.07 144
19963.41 154
19964.74 168
19966.08 162
19967.41 155
19968.75 164
19970.08 146
19971.42 165
19972.76 164
19974.09 181
19975.43 151
19976.76 184
19978.10 167
19979.43 156
19980.77 158
19982.10 144
19983.44 162
19984.78 178
19986.11 157
19987.45 144
19988.78 181
19990.12 147
19991.46 159
19992.79 158
19994.13 186
19995.46 176
19996.80 170
19998.14 167
19999.47 155
20000.81 171
20002.15 163
20003.48 154
20004.82 166
20006.16 173
20007.49 173
20008.83 161
20010.17 167
20011.50 177
20012.84 160
20014.18 165
20015.51 173
20016.85 149
20018.19 171
20019.52 172
20020.86 158
20022.20 151
20023.53 166
20024.87 163
20026.21 154
20027.55 175
20028.88 181
20030.22 173
20031.56 152
20032.90 179
20034.23 162
20035.57 154
20036.91 152
20038.25 175
20039.58 173
20040.92 169
20042.26 157
20043.60 162
20044.93 162
20046.27 176
20047.61 175
20048.95 177
20050.29 175
20051.62 174
20052.96 175
20054.30 156
20055.64 175
20056.98 180
20058.32 171
20059.65 172
20060.99 167
20062.33 166
20063.67 176
20065.01 171
20066.35 168
20067.68 142
20069.02 154
20070.36 177
20071.70 182
20073.04 182
20074.38 183
20075.72 175
20077.06 168
20078.40 171
20079.73 176
20081.07 190
20082.41 174
20083.75 168
20085.09 156
20086.43 168
20087.77 168
20089.11 155
20090.45 166
20091.79 174
20093.13 172
20094.47 160
20095.81 158
20097.15 181
20098.48 181
20099.82 176
20101.16 179
20102.50 173
20103.84 161
20105.18 185
20106.52 167
20107.86 159
20109.20 166
20110.54 158
20111.88 155
20113.22 171
20114.56 166
20115.90 145
20117.24 169
20118.58 170
20119.93 177
20121.27 173
20122.61 176
20123.95 162
20125.29 179
20126.63 157
20127.97 169
20129.31 169
20130.65 174
20131.99 176
20133.33 177
20134.67 172
20136.01 167
20137.35 180
20138.69 187
