# Supplementary material for: MALDI-TOF MS typing enables the classification of brewing yeasts of the genus Saccharomyces to major beer styles
Source: PLoS One. 2017 Aug 9;12(8):e0181694. doi: 10.1371/journal.pone.0181694 (PMC5549903; doi:10.1371/journal.pone.0181694)
Supplement: S9 File — The directory includes 90 raw files and was zipped to “.zip”; the folder has three strains with 30 spectra per strain; S1 Text explains the raw files with an example and Table 1 represents the yeast strains used within the experiment. (ZIP) [file pone.0181694.s012.zip › 25-27/30286-204-Lag-Lag-Lag-YPG-18h-E-E_2016-09-27_10_0_E10_1.dat]

1999.34 1096
1999.77 1119
2000.19 1117
2000.61 1040
2001.03 1058
2001.45 1135
2001.88 1149
2002.30 1061
2002.72 1010
2003.14 987
2003.56 1003
2003.99 1066
2004.41 1024
2004.83 1031
2005.25 1038
2005.68 1054
2006.10 1075
2006.52 1005
2006.94 1019
2007.37 1039
2007.79 1039
2008.21 1097
2008.64 1027
2009.06 1041
2009.48 1071
2009.90 1023
2010.33 1010
2010.75 1027
2011.17 951
2011.60 978
2012.02 972
2012.44 922
2012.87 924
2013.29 956
2013.71 951
2014.14 956
2014.56 1001
2014.98 1070
2015.41 1008
2015.83 1091
2016.25 1048
2016.68 1101
2017.10 1157
2017.53 1201
2017.95 1187
2018.37 1257
2018.80 1188
2019.22 1178
2019.65 1154
2020.07 1109
2020.49 1083
2020.92 1041
2021.34 1126
2021.77 1014
2022.19 1023
2022.61 1054
2023.04 1056
2023.46 1064
2023.89 1061
2024.31 1031
2024.74 1060
2025.16 1066
2025.59 1056
2026.01 976
2026.44 961
2026.86 916
2027.29 981
2027.71 953
2028.14 978
2028.56 1025
2028.98 1020
2029.41 985
2029.84 964
2030.26 924
2030.69 1008
2031.11 1060
2031.54 993
2031.96 1011
2032.39 1138
2032.81 1106
2033.24 992
2033.66 1049
2034.09 1096
2034.51 1071
2034.94 1085
2035.37 1149
2035.79 1171
2036.22 1092
2036.64 1044
2037.07 1118
2037.49 1164
2037.92 1103
2038.35 1101
2038.77 1119
2039.20 1043
2039.62 1053
2040.05 1110
2040.48 1105
2040.90 1107
2041.33 1130
2041.76 1150
2042.18 1110
2042.61 1062
2043.03 1026
2043.46 1037
2043.89 1006
2044.31 934
2044.74 1021
2045.17 1033
2045.59 1030
2046.02 976
2046.45 948
2046.87 980
2047.30 888
2047.73 984
2048.16 1029
2048.58 991
2049.01 1007
2049.44 932
2049.86 1006
2050.29 991
2050.72 1005
2051.15 963
2051.57 1000
2052.00 951
2052.43 946
2052.86 924
2053.28 890
2053.71 944
2054.14 986
2054.57 1030
2054.99 904
2055.42 973
2055.85 998
2056.28 1024
2056.70 1052
2057.13 1059
2057.56 1113
2057.99 1091
2058.42 1159
2058.84 1039
2059.27 1083
2059.70 1033
2060.13 1108
2060.56 1087
2060.99 1038
2061.41 1026
2061.84 976
2062.27 963
2062.70 981
2063.13 978
2063.56 1065
2063.99 1080
2064.41 1104
2064.84 1134
2065.27 1173
2065.70 1224
2066.13 1179
2066.56 1155
2066.99 1185
2067.42 1132
2067.85 1118
2068.27 1066
2068.70 1066
2069.13 1007
2069.56 1032
2069.99 1007
2070.42 1094
2070.85 1002
2071.28 968
2071.71 995
2072.14 982
2072.57 1068
2073.00 1069
2073.43 1113
2073.86 1168
2074.29 1265
2074.72 1219
2075.15 1121
2075.58 1193
2076.01 1174
2076.44 1013
2076.87 1056
2077.30 1038
2077.73 1118
2078.16 1030
2078.59 1010
2079.02 1007
2079.45 1039
2079.88 1068
2080.31 1094
2080.74 1086
2081.17 1109
2081.60 1095
2082.03 1047
2082.46 1045
2082.89 1048
2083.32 1115
2083.75 1031
2084.18 1063
2084.61 1010
2085.04 1016
2085.47 1034
2085.90 1055
2086.34 981
2086.77 1043
2087.20 1049
2087.63 955
2088.06 1004
2088.49 958
2088.92 1021
2089.35 986
2089.79 1035
2090.22 946
2090.65 1000
2091.08 978
2091.51 995
2091.94 1006
2092.37 1045
2092.81 991
2093.24 958
2093.67 996
2094.10 1084
2094.53 1051
2094.96 973
2095.40 1029
2095.83 958
2096.26 1005
2096.69 1014
2097.12 1017
2097.56 921
2097.99 864
2098.42 885
2098.85 883
2099.29 942
2099.72 940
2100.15 912
2100.58 909
2101.01 837
2101.45 925
2101.88 924
2102.31 895
2102.75 896
2103.18 921
2103.61 962
2104.04 1032
2104.48 979
2104.91 886
2105.34 1032
2105.77 957
2106.21 1002
2106.64 1052
2107.07 1028
2107.51 1032
2107.94 1020
2108.37 974
2108.81 958
2109.24 983
2109.67 977
2110.11 956
2110.54 892
2110.97 958
2111.41 946
2111.84 903
2112.27 937
2112.71 988
2113.14 965
2113.58 1009
2114.01 878
2114.44 909
2114.88 947
2115.31 921
2115.75 924
2116.18 889
2116.61 897
2117.05 803
2117.48 901
2117.92 925
2118.35 956
2118.78 874
2119.22 850
2119.65 910
2120.09 905
2120.52 908
2120.96 985
2121.39 1037
2121.83 961
2122.26 1019
2122.69 1003
2123.13 993
2123.56 943
2124.00 974
2124.43 1051
2124.87 1118
2125.30 1001
2125.74 1006
2126.17 1007
2126.61 1045
2127.04 1013
2127.48 991
2127.91 1025
2128.35 995
2128.79 937
2129.22 961
2129.66 1047
2130.09 996
2130.53 1069
2130.96 1100
2131.40 1066
2131.83 1045
2132.27 1065
2132.70 1001
2133.14 1117
2133.58 1091
2134.01 1065
2134.45 1073
2134.88 1048
2135.32 1025
2135.76 1076
2136.19 1103
2136.63 1045
2137.06 1027
2137.50 1017
2137.94 1085
2138.37 1066
2138.81 1165
2139.25 1133
2139.68 996
2140.12 1009
2140.56 1017
2140.99 991
2141.43 1026
2141.87 1012
2142.30 979
2142.74 995
2143.18 976
2143.61 994
2144.05 994
2144.49 1062
2144.92 1015
2145.36 982
2145.80 993
2146.23 988
2146.67 1034
2147.11 1085
2147.55 1053
2147.98 1047
2148.42 1169
2148.86 1213
2149.30 1270
2149.73 1262
2150.17 1193
2150.61 1211
2151.05 1246
2151.48 1182
2151.92 1258
2152.36 1203
2152.80 1135
2153.23 1117
2153.67 1109
2154.11 1089
2154.55 1048
2154.99 1030
2155.42 1057
2155.86 1126
2156.30 1110
2156.74 1046
2157.18 1038
2157.61 1095
2158.05 1031
2158.49 1102
2158.93 1133
2159.37 1103
2159.81 1078
2160.24 1066
2160.68 1073
2161.12 987
2161.56 1024
2162.00 1038
2162.44 1038
2162.88 963
2163.32 967
2163.75 1036
2164.19 1080
2164.63 1017
2165.07 1041
2165.51 1108
2165.95 1088
2166.39 1080
2166.83 962
2167.27 995
2167.71 1103
2168.15 1085
2168.59 1014
2169.02 1010
2169.46 1109
2169.90 1077
2170.34 990
2170.78 1029
2171.22 969
2171.66 896
2172.10 948
2172.54 1025
2172.98 1027
2173.42 1028
2173.86 1012
2174.30 1088
2174.74 1104
2175.18 1101
2175.62 1047
2176.06 1059
2176.50 1057
2176.94 1124
2177.38 1146
2177.82 1049
2178.26 1114
2178.70 1108
2179.14 1121
2179.58 1053
2180.02 1083
2180.47 1067
2180.91 1064
2181.35 1075
2181.79 1116
2182.23 989
2182.67 972
2183.11 1086
2183.55 993
2183.99 1031
2184.43 947
2184.87 1004
2185.31 993
2185.76 999
2186.20 1012
2186.64 1051
2187.08 1073
2187.52 1005
2187.96 1011
2188.40 1038
2188.84 1123
2189.29 1147
2189.73 1117
2190.17 1068
2190.61 1016
2191.05 1025
2191.49 1096
2191.94 1104
2192.38 1095
2192.82 1073
2193.26 1093
2193.70 1175
2194.14 1255
2194.59 1214
2195.03 1196
2195.47 1187
2195.91 1181
2196.36 1229
2196.80 1185
2197.24 1176
2197.68 1186
2198.12 1158
2198.57 1136
2199.01 1112
2199.45 1033
2199.89 1121
2200.34 1077
2200.78 1064
2201.22 1144
2201.66 1088
2202.11 1037
2202.55 1075
2202.99 1139
2203.44 1124
2203.88 1148
2204.32 1152
2204.76 1087
2205.21 978
2205.65 1055
2206.09 1116
2206.54 1076
2206.98 1056
2207.42 1118
2207.87 1054
2208.31 1113
2208.75 1129
2209.20 1152
2209.64 1183
2210.08 1120
2210.53 1050
2210.97 1083
2211.42 1153
2211.86 1191
2212.30 1052
2212.75 1055
2213.19 1122
2213.63 1103
2214.08 1073
2214.52 1014
2214.97 1051
2215.41 1049
2215.85 1031
2216.30 1018
2216.74 985
2217.19 1093
2217.63 1094
2218.08 1080
2218.52 994
2218.97 1018
2219.41 1018
2219.85 985
2220.30 1037
2220.74 1133
2221.19 1094
2221.63 1135
2222.08 1221
2222.52 1172
2222.97 1201
2223.41 1281
2223.86 1198
2224.30 1158
2224.75 1237
2225.19 1290
2225.64 1243
2226.08 1271
2226.53 1234
2226.97 1213
2227.42 1228
2227.86 1226
2228.31 1340
2228.75 1336
2229.20 1322
2229.65 1240
2230.09 1255
2230.54 1328
2230.98 1316
2231.43 1410
2231.87 1391
2232.32 1351
2232.76 1350
2233.21 1425
2233.66 1484
2234.10 1493
2234.55 1491
2234.99 1368
2235.44 1382
2235.89 1368
2236.33 1409
2236.78 1331
2237.23 1278
2237.67 1290
2238.12 1323
2238.56 1250
2239.01 1164
2239.46 1205
2239.90 1155
2240.35 1156
2240.80 1167
2241.24 1118
2241.69 1049
2242.14 1056
2242.58 1056
2243.03 969
2243.48 1088
2243.93 1011
2244.37 948
2244.82 991
2245.27 952
2245.71 997
2246.16 989
2246.61 941
2247.05 947
2247.50 988
2247.95 986
2248.40 983
2248.84 954
2249.29 983
2249.74 1100
2250.19 1055
2250.63 1077
2251.08 1194
2251.53 1190
2251.98 1164
2252.43 1109
2252.87 1192
2253.32 1201
2253.77 1183
2254.22 1194
2254.66 1151
2255.11 1138
2255.56 1031
2256.01 1095
2256.46 1018
2256.91 1041
2257.35 1037
2257.80 978
2258.25 977
2258.70 1000
2259.15 1000
2259.60 1010
2260.04 1036
2260.49 1081
2260.94 1092
2261.39 1058
2261.84 1189
2262.29 1099
2262.74 1126
2263.19 1133
2263.63 1169
2264.08 1186
2264.53 1080
2264.98 1074
2265.43 1163
2265.88 1115
2266.33 1096
2266.78 1038
2267.23 1133
2267.68 1186
2268.13 1192
2268.58 1137
2269.02 1201
2269.47 1256
2269.92 1301
2270.37 1337
2270.82 1326
2271.27 1288
2271.72 1188
2272.17 1283
2272.62 1233
2273.07 1278
2273.52 1308
2273.97 1238
2274.42 1199
2274.87 1218
2275.32 1298
2275.77 1310
2276.22 1324
2276.67 1241
2277.12 1300
2277.57 1259
2278.02 1239
2278.47 1244
2278.92 1196
2279.37 1155
2279.82 1110
2280.27 1078
2280.73 1070
2281.18 1110
2281.63 1062
2282.08 1112
2282.53 1105
2282.98 1139
2283.43 1065
2283.88 1103
2284.33 1099
2284.78 1071
2285.23 1044
2285.68 995
2286.14 1026
2286.59 979
2287.04 999
2287.49 1026
2287.94 1099
2288.39 1126
2288.84 1178
2289.30 1245
2289.75 1365
2290.20 1342
2290.65 1352
2291.10 1447
2291.55 1511
2292.00 1469
2292.46 1440
2292.91 1471
2293.36 1562
2293.81 1454
2294.26 1502
2294.72 1537
2295.17 1434
2295.62 1428
2296.07 1466
2296.52 1504
2296.98 1251
2297.43 1248
2297.88 1265
2298.33 1172
2298.79 1275
2299.24 1134
2299.69 1103
2300.14 1143
2300.60 1069
2301.05 988
2301.50 976
2301.95 972
2302.41 896
2302.86 925
2303.31 904
2303.76 984
2304.22 958
2304.67 973
2305.12 1016
2305.58 988
2306.03 982
2306.48 933
2306.94 1051
2307.39 1084
2307.84 1125
2308.30 1075
2308.75 1120
2309.20 1127
2309.66 1252
2310.11 1163
2310.56 1166
2311.02 1221
2311.47 1263
2311.92 1236
2312.38 1180
2312.83 1153
2313.28 1167
2313.74 1221
2314.19 1157
2314.65 1178
2315.10 1188
2315.55 1151
2316.01 1155
2316.46 1111
2316.92 1127
2317.37 1101
2317.83 1117
2318.28 1177
2318.73 1202
2319.19 1193
2319.64 1179
2320.10 1164
2320.55 1216
2321.01 1250
2321.46 1207
2321.92 1290
2322.37 1208
2322.82 1159
2323.28 1136
2323.73 1176
2324.19 1238
2324.64 1273
2325.10 1303
2325.55 1265
2326.01 1334
2326.46 1405
2326.92 1335
2327.37 1282
2327.83 1233
2328.29 1238
2328.74 1164
2329.20 1195
2329.65 1122
2330.11 1065
2330.56 1047
2331.02 1074
2331.47 1122
2331.93 1089
2332.38 1046
2332.84 1023
2333.30 1005
2333.75 1067
2334.21 1136
2334.66 1003
2335.12 1050
2335.58 1033
2336.03 1106
2336.49 1122
2336.94 1090
2337.40 1016
2337.86 1079
2338.31 1042
2338.77 1010
2339.22 984
2339.68 1066
2340.14 1091
2340.59 1092
2341.05 1074
2341.51 1132
2341.96 1115
2342.42 1126
2342.88 1170
2343.33 1161
2343.79 1175
2344.25 1152
2344.70 1139
2345.16 1194
2345.62 1134
2346.08 1166
2346.53 1236
2346.99 1205
2347.45 1266
2347.90 1248
2348.36 1317
2348.82 1152
2349.28 1242
2349.73 1183
2350.19 1175
2350.65 1170
2351.11 1212
2351.56 1156
2352.02 1094
2352.48 1100
2352.94 1121
2353.39 1055
2353.85 989
2354.31 1020
2354.77 1055
2355.22 1084
2355.68 1005
2356.14 1004
2356.60 964
2357.06 1011
2357.51 1083
2357.97 1005
2358.43 1103
2358.89 1173
2359.35 1222
2359.81 1323
2360.26 1354
2360.72 1408
2361.18 1448
2361.64 1454
2362.10 1500
2362.56 1578
2363.02 1515
2363.47 1521
2363.93 1452
2364.39 1432
2364.85 1503
2365.31 1438
2365.77 1374
2366.23 1399
2366.69 1451
2367.15 1445
2367.60 1417
2368.06 1372
2368.52 1271
2368.98 1283
2369.44 1237
2369.90 1174
2370.36 1195
2370.82 1157
2371.28 1098
2371.74 1038
2372.20 1036
2372.66 1022
2373.12 1057
2373.58 989
2374.04 956
2374.50 1026
2374.96 1034
2375.42 1095
2375.88 1070
2376.34 1076
2376.80 1066
2377.26 1083
2377.72 1151
2378.18 1176
2378.64 1141
2379.10 1154
2379.56 1167
2380.02 1077
2380.48 1013
2380.94 1108
2381.40 1125
2381.86 1121
2382.32 1138
2382.78 1036
2383.24 1107
2383.70 1140
2384.16 1098
2384.62 1158
2385.08 1142
2385.54 1062
2386.00 1086
2386.47 1125
2386.93 1161
2387.39 1129
2387.85 1055
2388.31 1081
2388.77 1101
2389.23 1117
2389.69 1128
2390.15 1170
2390.62 1159
2391.08 1081
2391.54 1054
2392.00 1044
2392.46 1082
2392.92 1013
2393.38 1068
2393.85 1092
2394.31 1096
2394.77 1150
2395.23 1035
2395.69 983
2396.16 1052
2396.62 1072
2397.08 1117
2397.54 1156
2398.00 1175
2398.47 1152
2398.93 1195
2399.39 1148
2399.85 1149
2400.31 1116
2400.78 1191
2401.24 1159
2401.70 1114
2402.16 1022
2402.63 1000
2403.09 970
2403.55 1030
2404.01 972
2404.48 964
2404.94 1009
2405.40 956
2405.86 1030
2406.33 1057
2406.79 1086
2407.25 997
2407.72 1021
2408.18 1054
2408.64 981
2409.11 998
2409.57 968
2410.03 1099
2410.49 1028
2410.96 1020
2411.42 996
2411.88 955
2412.35 890
2412.81 909
2413.28 926
2413.74 918
2414.20 931
2414.67 913
2415.13 978
2415.59 1008
2416.06 981
2416.52 1005
2416.98 1021
2417.45 1119
2417.91 1148
2418.38 1209
2418.84 1166
2419.30 1174
2419.77 1205
2420.23 1221
2420.70 1166
2421.16 1168
2421.63 1112
2422.09 1123
2422.55 1098
2423.02 1065
2423.48 1214
2423.95 1240
2424.41 1265
2424.88 1209
2425.34 1116
2425.81 1081
2426.27 1059
2426.74 1111
2427.20 1151
2427.67 1083
2428.13 958
2428.60 937
2429.06 974
2429.53 976
2429.99 916
2430.46 953
2430.92 965
2431.39 920
2431.85 931
2432.32 1031
2432.78 1049
2433.25 926
2433.71 925
2434.18 1012
2434.64 1019
2435.11 1100
2435.58 1083
2436.04 1043
2436.51 994
2436.97 1139
2437.44 1145
2437.90 1132
2438.37 1168
2438.84 1202
2439.30 1262
2439.77 1291
2440.23 1292
2440.70 1339
2441.17 1289
2441.63 1270
2442.10 1268
2442.57 1179
2443.03 1192
2443.50 1193
2443.96 1208
2444.43 1130
2444.90 1147
2445.36 1181
2445.83 1139
2446.30 1138
2446.76 1096
2447.23 1100
2447.70 1082
2448.16 1078
2448.63 999
2449.10 1054
2449.57 1062
2450.03 1031
2450.50 1025
2450.97 1014
2451.43 1008
2451.90 951
2452.37 971
2452.84 1003
2453.30 932
2453.77 986
2454.24 905
2454.71 952
2455.17 982
2455.64 989
2456.11 956
2456.58 931
2457.04 987
2457.51 954
2457.98 982
2458.45 966
2458.91 1009
2459.38 979
2459.85 1009
2460.32 1015
2460.79 941
2461.25 967
2461.72 1044
2462.19 1015
2462.66 934
2463.13 960
2463.60 941
2464.06 969
2464.53 1048
2465.00 995
2465.47 961
2465.94 997
2466.41 1044
2466.87 1141
2467.34 1031
2467.81 1007
2468.28 1112
2468.75 1082
2469.22 1062
2469.69 1088
2470.16 1099
2470.63 1120
2471.09 1121
2471.56 1106
2472.03 1064
2472.50 1030
2472.97 1070
2473.44 963
2473.91 1010
2474.38 929
2474.85 1024
2475.32 959
2475.79 949
2476.26 1012
2476.73 1023
2477.20 1047
2477.67 1071
2478.14 1057
2478.60 1071
2479.07 998
2479.54 1097
2480.01 1079
2480.48 1016
2480.95 1054
2481.42 1050
2481.89 1099
2482.36 1132
2482.83 1044
2483.30 990
2483.77 1039
2484.25 1067
2484.72 971
2485.19 942
2485.66 1013
2486.13 1048
2486.60 1065
2487.07 1059
2487.54 1067
2488.01 1105
2488.48 1062
2488.95 992
2489.42 1048
2489.89 1053
2490.36 1019
2490.83 1011
2491.30 1015
2491.78 982
2492.25 1008
2492.72 990
2493.19 1025
2493.66 978
2494.13 1010
2494.60 1108
2495.07 1072
2495.55 981
2496.02 928
2496.49 960
2496.96 971
2497.43 1012
2497.90 987
2498.37 953
2498.85 1001
2499.32 933
2499.79 935
2500.26 970
2500.73 939
2501.20 924
2501.68 914
2502.15 866
2502.62 903
2503.09 957
2503.56 970
2504.04 1052
2504.51 890
2504.98 912
2505.45 1000
2505.93 1079
2506.40 1003
2506.87 1035
2507.34 980
2507.82 998
2508.29 1072
2508.76 1044
2509.23 1082
2509.71 1045
2510.18 1104
2510.65 1201
2511.12 1160
2511.60 1100
2512.07 1168
2512.54 1170
2513.02 1150
2513.49 1115
2513.96 1122
2514.44 1148
2514.91 1144
2515.38 1047
2515.85 1058
2516.33 985
2516.80 1005
2517.27 1019
2517.75 1018
2518.22 1081
2518.70 1074
2519.17 1065
2519.64 1148
2520.12 1159
2520.59 1172
2521.06 1095
2521.54 1082
2522.01 1058
2522.49 1125
2522.96 1153
2523.43 1071
2523.91 1020
2524.38 1014
2524.86 1015
2525.33 1034
2525.80 959
2526.28 1089
2526.75 1142
2527.23 1086
2527.70 1021
2528.18 1064
2528.65 1070
2529.12 1093
2529.60 1048
2530.07 1036
2530.55 1069
2531.02 1044
2531.50 988
2531.97 1008
2532.45 1033
2532.92 1007
2533.40 1045
2533.87 1006
2534.35 976
2534.82 948
2535.30 1013
2535.77 968
2536.25 996
2536.72 1015
2537.20 1090
2537.67 1070
2538.15 1029
2538.62 995
2539.10 1081
2539.57 1145
2540.05 1115
2540.53 1102
2541.00 1092
2541.48 1112
2541.95 1055
2542.43 1006
2542.90 1002
2543.38 959
2543.86 922
2544.33 1004
2544.81 1001
2545.28 965
2545.76 995
2546.24 998
2546.71 1067
2547.19 1120
2547.66 1112
2548.14 1212
2548.62 1182
2549.09 1208
2549.57 1259
2550.05 1277
2550.52 1172
2551.00 1222
2551.48 1257
2551.95 1190
2552.43 1211
2552.91 1164
2553.38 1171
2553.86 1209
2554.34 1220
2554.81 1162
2555.29 1228
2555.77 1199
2556.24 1193
2556.72 1153
2557.20 1159
2557.68 1139
2558.15 1059
2558.63 1005
2559.11 1082
2559.58 1030
2560.06 918
2560.54 1016
2561.02 973
2561.49 1009
2561.97 992
2562.45 960
2562.93 944
2563.41 939
2563.88 930
2564.36 956
2564.84 943
2565.32 920
2565.79 966
2566.27 973
2566.75 995
2567.23 1007
2567.71 973
2568.18 1007
2568.66 1026
2569.14 1012
2569.62 980
2570.10 994
2570.58 954
2571.05 955
2571.53 944
2572.01 1007
2572.49 964
2572.97 937
2573.45 984
2573.93 1003
2574.40 1020
2574.88 977
2575.36 971
2575.84 966
2576.32 932
2576.80 948
2577.28 993
2577.76 1057
2578.24 1052
2578.72 969
2579.19 966
2579.67 956
2580.15 984
2580.63 961
2581.11 925
2581.59 924
2582.07 980
2582.55 955
2583.03 888
2583.51 939
2583.99 1043
2584.47 957
2584.95 866
2585.43 870
2585.91 945
2586.39 869
2586.87 939
2587.35 1002
2587.83 986
2588.31 943
2588.79 1060
2589.27 1049
2589.75 1035
2590.23 983
2590.71 945
2591.19 951
2591.67 1005
2592.15 960
2592.63 980
2593.11 983
2593.59 965
2594.07 985
2594.55 954
2595.03 925
2595.51 958
2595.99 1019
2596.47 1029
2596.96 912
2597.44 891
2597.92 930
2598.40 894
2598.88 875
2599.36 880
2599.84 937
2600.32 882
2600.80 961
2601.28 1011
2601.77 1117
2602.25 1033
2602.73 1061
2603.21 1072
2603.69 1077
2604.17 1131
2604.65 1132
2605.14 1110
2605.62 1039
2606.10 1126
2606.58 1056
2607.06 1055
2607.54 1062
2608.03 1127
2608.51 1117
2608.99 1061
2609.47 1093
2609.95 1151
2610.44 1110
2610.92 1142
2611.40 1128
2611.88 1206
2612.37 1220
2612.85 1170
2613.33 1080
2613.81 1060
2614.29 1102
2614.78 1079
2615.26 1024
2615.74 977
2616.22 935
2616.71 904
2617.19 967
2617.67 946
2618.16 926
2618.64 969
2619.12 853
2619.60 938
2620.09 1009
2620.57 969
2621.05 962
2621.54 1010
2622.02 1046
2622.50 1054
2622.99 1015
2623.47 1014
2623.95 984
2624.44 968
2624.92 1035
2625.40 1016
2625.89 998
2626.37 958
2626.85 1011
2627.34 943
2627.82 905
2628.30 897
2628.79 1032
2629.27 1011
2629.76 1018
2630.24 1024
2630.72 1046
2631.21 982
2631.69 1044
2632.18 1023
2632.66 1039
2633.14 1054
2633.63 969
2634.11 979
2634.60 957
2635.08 943
2635.57 937
2636.05 896
2636.53 984
2637.02 943
2637.50 895
2637.99 971
2638.47 909
2638.96 938
2639.44 923
2639.93 963
2640.41 941
2640.90 950
2641.38 1007
2641.87 979
2642.35 998
2642.84 1073
2643.32 998
2643.81 991
2644.29 1073
2644.78 1029
2645.26 959
2645.75 963
2646.23 973
2646.72 950
2647.20 952
2647.69 963
2648.18 948
2648.66 984
2649.15 1009
2649.63 971
2650.12 977
2650.60 982
2651.09 913
2651.58 947
2652.06 991
2652.55 920
2653.03 902
2653.52 939
2654.01 997
2654.49 1030
2654.98 1003
2655.46 1132
2655.95 1228
2656.44 1118
2656.92 1135
2657.41 1139
2657.90 1107
2658.38 1153
2658.87 1206
2659.36 1120
2659.84 1109
2660.33 1079
2660.82 1041
2661.30 1043
2661.79 1009
2662.28 1045
2662.76 951
2663.25 934
2663.74 934
2664.22 981
2664.71 1083
2665.20 978
2665.68 982
2666.17 985
2666.66 958
2667.15 1012
2667.63 1057
2668.12 1016
2668.61 1055
2669.10 1058
2669.58 1011
2670.07 1039
2670.56 944
2671.05 1042
2671.53 1024
2672.02 981
2672.51 1006
2673.00 1087
2673.48 1045
2673.97 1076
2674.46 1163
2674.95 1157
2675.44 1225
2675.92 1210
2676.41 1070
2676.90 1085
2677.39 1180
2677.88 1247
2678.37 1152
2678.85 1048
2679.34 1031
2679.83 1028
2680.32 1001
2680.81 1035
2681.30 1065
2681.79 1041
2682.27 1034
2682.76 1074
2683.25 1060
2683.74 1117
2684.23 1101
2684.72 1084
2685.21 1006
2685.70 1053
2686.18 1039
2686.67 998
2687.16 1061
2687.65 1079
2688.14 1011
2688.63 987
2689.12 969
2689.61 979
2690.10 1013
2690.59 918
2691.08 971
2691.57 1023
2692.06 1074
2692.55 1064
2693.04 1024
2693.53 1038
2694.02 1034
2694.51 1092
2694.99 1197
2695.48 1175
2695.97 1100
2696.46 1070
2696.95 1130
2697.44 1106
2697.93 1087
2698.42 1079
2698.92 1091
2699.41 1051
2699.90 1062
2700.39 1086
2700.88 1117
2701.37 1130
2701.86 1125
2702.35 1090
2702.84 1114
2703.33 1156
2703.82 1093
2704.31 1111
2704.80 1053
2705.29 1107
2705.78 1034
2706.27 1046
2706.76 1002
2707.25 1023
2707.75 1002
2708.24 1000
2708.73 988
2709.22 982
2709.71 947
2710.20 938
2710.69 934
2711.18 917
2711.68 868
2712.17 906
2712.66 944
2713.15 978
2713.64 874
2714.13 886
2714.62 867
2715.12 883
2715.61 923
2716.10 910
2716.59 1000
2717.08 859
2717.57 877
2718.07 893
2718.56 961
2719.05 923
2719.54 894
2720.03 954
2720.53 983
2721.02 995
2721.51 1085
2722.00 1073
2722.50 1055
2722.99 1028
2723.48 995
2723.97 1002
2724.47 1008
2724.96 994
2725.45 996
2725.94 915
2726.44 1001
2726.93 994
2727.42 969
2727.91 950
2728.41 951
2728.90 1055
2729.39 1050
2729.89 1017
2730.38 1049
2730.87 1035
2731.37 1065
2731.86 1027
2732.35 1139
2732.84 1196
2733.34 1145
2733.83 1253
2734.32 1255
2734.82 1205
2735.31 1222
2735.81 1302
2736.30 1295
2736.79 1261
2737.29 1271
2737.78 1217
2738.27 1271
2738.77 1203
2739.26 1114
2739.75 1160
2740.25 1151
2740.74 1095
2741.24 1055
2741.73 1048
2742.22 1042
2742.72 937
2743.21 928
2743.71 974
2744.20 948
2744.70 982
2745.19 898
2745.68 833
2746.18 958
2746.67 909
2747.17 931
2747.66 979
2748.16 899
2748.65 976
2749.15 948
2749.64 904
2750.14 872
2750.63 936
2751.13 958
2751.62 863
2752.12 849
2752.61 868
2753.11 891
2753.60 951
2754.10 912
2754.59 929
2755.09 924
2755.58 953
2756.08 1066
2756.57 967
2757.07 981
2757.56 973
2758.06 985
2758.56 1012
2759.05 1078
2759.55 1065
2760.04 1028
2760.54 1035
2761.03 1010
2761.53 1014
2762.03 976
2762.52 976
2763.02 1098
2763.51 1001
2764.01 920
2764.51 1013
2765.00 974
2765.50 953
2765.99 935
2766.49 891
2766.99 922
2767.48 953
2767.98 955
2768.48 924
2768.97 946
2769.47 925
2769.97 939
2770.46 941
2770.96 966
2771.46 1003
2771.95 1064
2772.45 1048
2772.95 987
2773.44 974
2773.94 923
2774.44 927
2774.93 988
2775.43 959
2775.93 962
2776.43 970
2776.92 902
2777.42 981
2777.92 1071
2778.41 1019
2778.91 912
2779.41 970
2779.91 947
2780.40 913
2780.90 954
2781.40 974
2781.90 1004
2782.39 1042
2782.89 994
2783.39 1013
2783.89 1006
2784.39 983
2784.88 1022
2785.38 959
2785.88 1035
2786.38 1144
2786.88 1228
2787.37 1165
2787.87 1172
2788.37 1156
2788.87 1180
2789.37 1094
2789.87 1058
2790.36 1083
2790.86 1152
2791.36 1064
2791.86 1053
2792.36 1049
2792.86 1069
2793.36 987
2793.85 1038
2794.35 1027
2794.85 1012
2795.35 1077
2795.85 1159
2796.35 1125
2796.85 1161
2797.35 1172
2797.85 1162
2798.34 1223
2798.84 1138
2799.34 1076
2799.84 1151
2800.34 1101
2800.84 1152
2801.34 1138
2801.84 1013
2802.34 1016
2802.84 996
2803.34 996
2803.84 975
2804.34 1026
2804.84 1017
2805.34 980
2805.84 1001
2806.34 1026
2806.84 1039
2807.34 1114
2807.84 1149
2808.34 1199
2808.84 1278
2809.34 1270
2809.84 1256
2810.34 1306
2810.84 1347
2811.34 1381
2811.84 1443
2812.34 1466
2812.84 1567
2813.34 1593
2813.84 1476
2814.34 1522
2814.84 1516
2815.34 1378
2815.84 1348
2816.34 1329
2816.84 1255
2817.34 1185
2817.85 1134
2818.35 1096
2818.85 1104
2819.35 1060
2819.85 1117
2820.35 1117
2820.85 1004
2821.35 990
2821.85 988
2822.35 1028
2822.86 1015
2823.36 986
2823.86 946
2824.36 958
2824.86 960
2825.36 953
2825.87 954
2826.37 875
2826.87 913
2827.37 946
2827.87 917
2828.37 932
2828.88 896
2829.38 890
2829.88 918
2830.38 913
2830.88 906
2831.39 925
2831.89 916
2832.39 953
2832.89 1014
2833.39 1072
2833.90 1075
2834.40 1109
2834.90 1135
2835.40 1153
2835.91 1089
2836.41 1079
2836.91 1148
2837.41 1097
2837.92 977
2838.42 955
2838.92 1043
2839.42 1053
2839.93 1010
2840.43 1034
2840.93 982
2841.44 1076
2841.94 1026
2842.44 1016
2842.95 995
2843.45 944
2843.95 947
2844.45 965
2844.96 968
2845.46 975
2845.96 942
2846.47 961
2846.97 925
2847.48 931
2847.98 887
2848.48 959
2848.99 1053
2849.49 1058
2849.99 1014
2850.50 954
2851.00 985
2851.50 1025
2852.01 1062
2852.51 1102
2853.02 953
2853.52 893
2854.02 908
2854.53 966
2855.03 990
2855.54 945
2856.04 998
2856.55 1057
2857.05 1066
2857.55 1037
2858.06 1140
2858.56 1200
2859.07 1206
2859.57 1101
2860.08 1129
2860.58 1158
2861.09 1156
2861.59 1188
2862.10 1079
2862.60 1048
2863.11 1050
2863.61 1161
2864.12 1079
2864.62 1017
2865.13 1021
2865.63 977
2866.14 1019
2866.64 1035
2867.15 1016
2867.65 991
2868.16 984
2868.66 954
2869.17 979
2869.67 985
2870.18 1050
2870.68 1034
2871.19 962
2871.69 1058
2872.20 1120
2872.71 1033
2873.21 1085
2873.72 1134
2874.22 1116
2874.73 1012
2875.24 1043
2875.74 1070
2876.25 1051
2876.75 1005
2877.26 1029
2877.77 1002
2878.27 1026
2878.78 1031
2879.28 1031
2879.79 999
2880.30 982
2880.80 932
2881.31 981
2881.82 1041
2882.32 943
2882.83 1113
2883.34 1070
2883.84 966
2884.35 1022
2884.86 1067
2885.36 1110
2885.87 1205
2886.38 1166
2886.88 1282
2887.39 1317
2887.90 1372
2888.41 1348
2888.91 1383
2889.42 1299
2889.93 1244
2890.43 1297
2890.94 1290
2891.45 1187
2891.96 1116
2892.46 1175
2892.97 1208
2893.48 1118
2893.99 1159
2894.49 1097
2895.00 1059
2895.51 1105
2896.02 1237
2896.53 1173
2897.03 1117
2897.54 1125
2898.05 1139
2898.56 1097
2899.07 1094
2899.57 1152
2900.08 1076
2900.59 1177
2901.10 1153
2901.61 1170
2902.11 1181
2902.62 1206
2903.13 1128
2903.64 1193
2904.15 1244
2904.66 1261
2905.16 1225
2905.67 1240
2906.18 1286
2906.69 1242
2907.20 1291
2907.71 1271
2908.22 1182
2908.73 1193
2909.24 1159
2909.74 1190
2910.25 1151
2910.76 1005
2911.27 1027
2911.78 1008
2912.29 932
2912.80 954
2913.31 1019
2913.82 1023
2914.33 1024
2914.84 1079
2915.35 1029
2915.86 1062
2916.36 1041
2916.87 1073
2917.38 1103
2917.89 1033
2918.40 1036
2918.91 1058
2919.42 1105
2919.93 1110
2920.44 1149
2920.95 1265
2921.46 1241
2921.97 1229
2922.48 1370
2922.99 1409
2923.50 1435
2924.01 1386
2924.52 1428
2925.03 1430
2925.54 1405
2926.05 1323
2926.57 1392
2927.08 1231
2927.59 1199
2928.10 1306
2928.61 1224
2929.12 1233
2929.63 1186
2930.14 1093
2930.65 1102
2931.16 1062
2931.67 1082
2932.18 1090
2932.69 1039
2933.20 1044
2933.72 1020
2934.23 1029
2934.74 999
2935.25 1018
2935.76 1002
2936.27 1074
2936.78 1117
2937.29 1128
2937.81 1122
2938.32 1243
2938.83 1275
2939.34 1336
2939.85 1500
2940.36 1582
2940.88 1700
2941.39 1857
2941.90 1880
2942.41 1993
2942.92 1834
2943.43 1853
2943.95 1884
2944.46 1757
2944.97 1709
2945.48 1725
2945.99 1585
2946.51 1489
2947.02 1359
2947.53 1400
2948.04 1306
2948.56 1310
2949.07 1314
2949.58 1235
2950.09 1205
2950.61 1061
2951.12 1132
2951.63 1112
2952.14 1009
2952.66 1032
2953.17 1026
2953.68 1016
2954.19 1053
2954.71 1006
2955.22 1014
2955.73 970
2956.25 981
2956.76 1002
2957.27 992
2957.79 902
2958.30 971
2958.81 989
2959.33 895
2959.84 949
2960.35 961
2960.87 988
2961.38 1017
2961.89 1080
2962.41 1086
2962.92 1110
2963.43 1078
2963.95 1127
2964.46 1091
2964.97 1104
2965.49 1156
2966.00 1086
2966.52 1109
2967.03 1108
2967.54 1110
2968.06 1065
2968.57 1118
2969.09 1199
2969.60 1179
2970.12 1080
2970.63 1106
2971.14 1116
2971.66 1051
2972.17 1129
2972.69 1109
2973.20 1077
2973.72 1033
2974.23 1010
2974.75 1046
2975.26 1026
2975.77 1003
2976.29 1010
2976.80 1080
2977.32 1048
2977.83 1136
2978.35 1174
2978.86 1095
2979.38 1163
2979.89 1172
2980.41 1154
2980.92 1138
2981.44 1186
2981.95 1176
2982.47 1159
2982.99 1240
2983.50 1232
2984.02 1266
2984.53 1357
2985.05 1319
2985.56 1259
2986.08 1334
2986.59 1319
2987.11 1375
2987.63 1291
2988.14 1302
2988.66 1348
2989.17 1323
2989.69 1296
2990.20 1272
2990.72 1221
2991.24 1272
2991.75 1258
2992.27 1223
2992.79 1182
2993.30 1210
2993.82 1267
2994.33 1285
2994.85 1310
2995.37 1255
2995.88 1384
2996.40 1486
2996.92 1576
2997.43 1645
2997.95 1760
2998.47 1770
2998.98 1777
2999.50 1747
3000.02 1765
3000.53 1757
3001.05 1776
3001.57 1780
3002.08 1806
3002.60 1998
3003.12 2086
3003.64 2437
3004.15 2978
3004.67 3439
3005.19 4019
3005.70 4337
3006.22 4530
3006.74 4696
3007.26 4437
3007.77 4165
3008.29 3702
3008.81 3373
3009.33 2895
3009.84 2414
3010.36 2076
3010.88 1896
3011.40 1781
3011.92 1629
3012.43 1477
3012.95 1431
3013.47 1360
3013.99 1281
3014.50 1300
3015.02 1276
3015.54 1304
3016.06 1294
3016.58 1364
3017.10 1351
3017.61 1334
3018.13 1333
3018.65 1344
3019.17 1334
3019.69 1291
3020.21 1263
3020.73 1277
3021.24 1268
3021.76 1333
3022.28 1261
3022.80 1271
3023.32 1372
3023.84 1341
3024.36 1326
3024.88 1329
3025.39 1330
3025.91 1310
3026.43 1374
3026.95 1373
3027.47 1333
3027.99 1279
3028.51 1196
3029.03 1228
3029.55 1171
3030.07 1152
3030.59 1097
3031.11 1123
3031.63 1096
3032.15 1160
3032.66 1114
3033.18 1099
3033.70 1067
3034.22 1068
3034.74 1149
3035.26 1154
3035.78 1190
3036.30 1241
3036.82 1231
3037.34 1181
3037.86 1143
3038.38 1121
3038.90 1108
3039.42 1069
3039.94 1127
3040.46 1132
3040.98 1109
3041.51 1058
3042.03 1123
3042.55 1108
3043.07 1121
3043.59 1128
3044.11 1132
3044.63 1137
3045.15 1148
3045.67 1164
3046.19 1180
3046.71 1151
3047.23 1039
3047.75 1125
3048.27 1128
3048.79 1165
3049.32 1135
3049.84 1092
3050.36 1064
3050.88 1060
3051.40 1032
3051.92 1058
3052.44 989
3052.96 918
3053.49 961
3054.01 1017
3054.53 1007
3055.05 985
3055.57 1031
3056.09 1022
3056.62 1008
3057.14 955
3057.66 968
3058.18 1086
3058.70 1034
3059.22 1075
3059.75 1066
3060.27 1053
3060.79 1046
3061.31 1052
3061.83 1095
3062.36 1087
3062.88 1159
3063.40 1106
3063.92 1075
3064.45 1132
3064.97 1197
3065.49 1097
3066.01 1176
3066.54 1279
3067.06 1321
3067.58 1304
3068.10 1324
3068.63 1319
3069.15 1316
3069.67 1308
3070.19 1339
3070.72 1309
3071.24 1315
3071.76 1216
3072.29 1282
3072.81 1217
3073.33 1300
3073.85 1266
3074.38 1265
3074.90 1366
3075.42 1378
3075.95 1337
3076.47 1313
3076.99 1343
3077.52 1408
3078.04 1442
3078.57 1524
3079.09 1575
3079.61 1646
3080.14 1638
3080.66 1626
3081.18 1724
3081.71 1692
3082.23 1615
3082.76 1558
3083.28 1603
3083.80 1564
3084.33 1574
3084.85 1497
3085.38 1555
3085.90 1465
3086.42 1511
3086.95 1439
3087.47 1482
3088.00 1454
3088.52 1596
3089.05 1753
3089.57 1878
3090.09 2016
3090.62 2085
3091.14 2155
3091.67 2201
3092.19 2084
3092.72 2076
3093.24 2021
3093.77 2051
3094.29 2002
3094.82 1886
3095.34 1981
3095.87 2059
3096.39 2159
3096.92 2207
3097.44 2074
3097.97 2196
3098.49 2256
3099.02 2256
3099.54 2211
3100.07 2311
3100.59 2419
3101.12 2719
3101.64 3334
3102.17 3869
3102.70 4550
3103.22 5412
3103.75 5729
3104.27 6232
3104.80 6145
3105.32 5741
3105.85 5208
3106.38 4468
3106.90 3862
3107.43 3456
3107.95 2907
3108.48 2387
3109.01 2223
3109.53 1966
3110.06 1843
3110.58 1696
3111.11 1597
3111.64 1519
3112.16 1566
3112.69 1505
3113.22 1459
3113.74 1379
3114.27 1427
3114.80 1400
3115.32 1362
3115.85 1345
3116.38 1398
3116.90 1357
3117.43 1211
3117.96 1235
3118.48 1228
3119.01 1279
3119.54 1301
3120.06 1387
3120.59 1411
3121.12 1512
3121.65 1583
3122.17 1625
3122.70 1656
3123.23 1625
3123.76 1606
3124.28 1514
3124.81 1541
3125.34 1520
3125.87 1513
3126.39 1518
3126.92 1534
3127.45 1437
3127.98 1451
3128.50 1411
3129.03 1457
3129.56 1383
3130.09 1264
3130.62 1276
3131.14 1193
3131.67 1171
3132.20 1204
3132.73 1231
3133.26 1179
3133.78 1233
3134.31 1213
3134.84 1280
3135.37 1235
3135.90 1286
3136.43 1278
3136.95 1346
3137.48 1318
3138.01 1257
3138.54 1249
3139.07 1201
3139.60 1145
3140.13 1136
3140.65 1085
3141.18 1078
3141.71 1089
3142.24 1061
3142.77 1047
3143.30 1090
3143.83 1048
3144.36 1086
3144.89 1089
3145.42 1053
3145.94 1145
3146.47 1043
3147.00 1126
3147.53 1131
3148.06 1213
3148.59 1145
3149.12 1188
3149.65 1223
3150.18 1198
3150.71 1230
3151.24 1216
3151.77 1256
3152.30 1218
3152.83 1128
3153.36 1144
3153.89 1108
3154.42 1080
3154.95 1056
3155.48 1060
3156.01 1089
3156.54 1102
3157.07 1078
3157.60 1035
3158.13 1124
3158.66 1097
3159.19 1130
3159.72 1101
3160.25 1065
3160.78 1091
3161.31 1058
3161.84 1063
3162.37 1051
3162.90 1132
3163.43 1141
3163.97 1071
3164.50 1136
3165.03 1087
3165.56 1108
3166.09 1061
3166.62 1039
3167.15 1020
3167.68 1092
3168.21 1103
3168.74 977
3169.28 996
3169.81 1006
3170.34 938
3170.87 1020
3171.40 1032
3171.93 1009
3172.46 1045
3172.99 1086
3173.53 1051
3174.06 1095
3174.59 1146
3175.12 1133
3175.65 1132
3176.18 1149
3176.72 1118
3177.25 1172
3177.78 1065
3178.31 1111
3178.84 1138
3179.38 1033
3179.91 1080
3180.44 1120
3180.97 1039
3181.50 1064
3182.04 993
3182.57 969
3183.10 1010
3183.63 993
3184.17 1023
3184.70 1063
3185.23 973
3185.76 962
3186.30 975
3186.83 1031
3187.36 977
3187.89 966
3188.43 924
3188.96 938
3189.49 923
3190.03 957
3190.56 956
3191.09 950
3191.63 1025
3192.16 1007
3192.69 1028
3193.22 1067
3193.76 1009
3194.29 992
3194.82 994
3195.36 1017
3195.89 991
3196.43 975
3196.96 1002
3197.49 997
3198.03 1021
3198.56 1039
3199.09 1033
3199.63 1082
3200.16 1076
3200.69 1107
3201.23 1094
3201.76 1065
3202.30 1086
3202.83 1087
3203.36 1110
3203.90 1101
3204.43 1133
3204.97 1111
3205.50 1076
3206.04 1172
3206.57 1166
3207.10 1247
3207.64 1313
3208.17 1427
3208.71 1323
3209.24 1435
3209.78 1591
3210.31 1643
3210.85 1708
3211.38 1718
3211.91 1737
3212.45 1669
3212.98 1769
3213.52 1628
3214.05 1496
3214.59 1457
3215.12 1322
3215.66 1261
3216.19 1176
3216.73 1157
3217.26 1059
3217.80 1038
3218.34 1024
3218.87 1022
3219.41 1051
3219.94 985
3220.48 999
3221.01 1028
3221.55 954
3222.08 983
3222.62 1045
3223.15 1089
3223.69 1082
3224.23 1165
3224.76 1239
3225.30 1253
3225.83 1225
3226.37 1223
3226.91 1293
3227.44 1266
3227.98 1250
3228.51 1240
3229.05 1153
3229.59 1153
3230.12 1197
3230.66 1163
3231.20 1121
3231.73 1057
3232.27 1078
3232.81 1208
3233.34 1268
3233.88 1193
3234.41 1163
3234.95 1146
3235.49 1202
3236.02 1268
3236.56 1244
3237.10 1350
3237.64 1300
3238.17 1341
3238.71 1425
3239.25 1348
3239.78 1397
3240.32 1341
3240.86 1370
3241.39 1350
3241.93 1252
3242.47 1240
3243.01 1248
3243.54 1288
3244.08 1269
3244.62 1311
3245.16 1326
3245.69 1317
3246.23 1281
3246.77 1284
3247.31 1258
3247.84 1301
3248.38 1414
3248.92 1444
3249.46 1399
3250.00 1468
3250.53 1558
3251.07 1852
3251.61 2068
3252.15 2500
3252.69 2898
3253.22 3376
3253.76 3654
3254.30 3797
3254.84 3693
3255.38 3539
3255.92 3332
3256.45 3141
3256.99 2871
3257.53 2400
3258.07 2210
3258.61 1977
3259.15 1907
3259.69 1723
3260.23 1697
3260.76 1767
3261.30 1749
3261.84 1892
3262.38 1963
3262.92 2048
3263.46 1980
3264.00 2101
3264.54 2066
3265.08 2118
3265.62 2235
3266.15 2048
3266.69 2128
3267.23 2189
3267.77 2213
3268.31 2116
3268.85 2003
3269.39 2073
3269.93 1995
3270.47 1778
3271.01 1736
3271.55 1574
3272.09 1528
3272.63 1441
3273.17 1388
3273.71 1411
3274.25 1478
3274.79 1489
3275.33 1350
3275.87 1376
3276.41 1479
3276.95 1409
3277.49 1319
3278.03 1296
3278.57 1373
3279.11 1389
3279.65 1375
3280.19 1353
3280.73 1362
3281.27 1435
3281.81 1386
3282.35 1359
3282.89 1357
3283.43 1400
3283.97 1377
3284.52 1473
3285.06 1367
3285.60 1403
3286.14 1371
3286.68 1432
3287.22 1333
3287.76 1380
3288.30 1386
3288.84 1301
3289.38 1388
3289.93 1447
3290.47 1494
3291.01 1500
3291.55 1548
3292.09 1704
3292.63 1773
3293.17 1894
3293.72 2074
3294.26 2111
3294.80 2169
3295.34 2324
3295.88 2553
3296.42 2584
3296.97 2765
3297.51 2903
3298.05 2752
3298.59 2607
3299.13 2486
3299.68 2551
3300.22 2285
3300.76 2107
3301.30 1961
3301.84 1853
3302.39 1948
3302.93 1783
3303.47 1718
3304.01 1724
3304.56 1708
3305.10 1633
3305.64 1633
3306.18 1681
3306.73 1636
3307.27 1647
3307.81 1727
3308.35 1797
3308.90 1788
3309.44 1911
3309.98 1947
3310.52 2039
3311.07 2028
3311.61 2109
3312.15 2100
3312.70 2150
3313.24 2010
3313.78 1928
3314.33 1971
3314.87 1977
3315.41 1941
3315.96 2096
3316.50 2172
3317.04 2233
3317.59 2336
3318.13 2527
3318.67 2640
3319.22 2886
3319.76 3039
3320.30 3209
3320.85 3366
3321.39 3361
3321.94 3238
3322.48 3142
3323.02 3020
3323.57 2835
3324.11 2618
3324.66 2647
3325.20 2511
3325.74 2381
3326.29 2411
3326.83 2165
3327.38 2157
3327.92 2141
3328.47 2129
3329.01 2089
3329.55 2127
3330.10 2121
3330.64 2109
3331.19 2302
3331.73 2561
3332.28 3033
3332.82 4075
3333.37 5409
3333.91 7385
3334.46 9637
3335.00 11939
3335.55 14749
3336.09 16459
3336.64 17598
3337.18 17832
3337.73 17528
3338.27 16568
3338.82 15235
3339.36 13528
3339.91 11531
3340.45 9657
3341.00 7873
3341.54 6319
3342.09 5052
3342.63 4079
3343.18 3342
3343.73 2878
3344.27 2578
3344.82 2238
3345.36 2103
3345.91 2035
3346.45 1863
3347.00 1795
3347.55 1811
3348.09 1798
3348.64 1796
3349.18 1639
3349.73 1655
3350.28 1590
3350.82 1473
3351.37 1363
3351.92 1487
3352.46 1391
3353.01 1368
3353.55 1373
3354.10 1327
3354.65 1358
3355.19 1435
3355.74 1444
3356.29 1489
3356.83 1436
3357.38 1391
3357.93 1432
3358.47 1487
3359.02 1425
3359.57 1399
3360.12 1341
3360.66 1306
3361.21 1414
3361.76 1397
3362.30 1443
3362.85 1507
3363.40 1550
3363.95 1595
3364.49 1691
3365.04 1668
3365.59 1673
3366.14 1514
3366.68 1534
3367.23 1554
3367.78 1426
3368.33 1395
3368.87 1396
3369.42 1414
3369.97 1373
3370.52 1495
3371.06 1516
3371.61 1500
3372.16 1607
3372.71 1768
3373.26 1979
3373.80 2085
3374.35 2155
3374.90 2114
3375.45 2085
3376.00 2151
3376.54 1995
3377.09 1895
3377.64 1791
3378.19 1651
3378.74 1604
3379.29 1486
3379.84 1398
3380.38 1302
3380.93 1292
3381.48 1286
3382.03 1279
3382.58 1261
3383.13 1243
3383.68 1252
3384.23 1202
3384.77 1217
3385.32 1184
3385.87 1199
3386.42 1151
3386.97 1089
3387.52 1128
3388.07 1140
3388.62 1137
3389.17 1187
3389.72 1116
3390.27 1223
3390.82 1110
3391.37 1121
3391.92 1151
3392.46 1189
3393.01 1153
3393.56 1171
3394.11 1151
3394.66 1191
3395.21 1189
3395.76 1230
3396.31 1225
3396.86 1270
3397.41 1323
3397.96 1300
3398.51 1371
3399.06 1413
3399.61 1309
3400.16 1338
3400.71 1285
3401.26 1332
3401.81 1358
3402.37 1274
3402.92 1254
3403.47 1244
3404.02 1154
3404.57 1099
3405.12 1068
3405.67 1074
3406.22 1091
3406.77 1112
3407.32 1109
3407.87 1095
3408.42 1106
3408.97 1066
3409.52 1138
3410.08 1189
3410.63 1165
3411.18 1161
3411.73 1311
3412.28 1345
3412.83 1372
3413.38 1362
3413.93 1314
3414.48 1348
3415.04 1329
3415.59 1292
3416.14 1304
3416.69 1401
3417.24 1371
3417.79 1401
3418.35 1458
3418.90 1510
3419.45 1467
3420.00 1504
3420.55 1379
3421.10 1292
3421.66 1321
3422.21 1272
3422.76 1219
3423.31 1266
3423.86 1240
3424.42 1282
3424.97 1226
3425.52 1297
3426.07 1277
3426.63 1228
3427.18 1233
3427.73 1242
3428.28 1118
3428.84 1087
3429.39 1073
3429.94 1054
3430.49 1030
3431.05 1063
3431.60 982
3432.15 965
3432.70 959
3433.26 1050
3433.81 1056
3434.36 1074
3434.92 1042
3435.47 1051
3436.02 1119
3436.58 1138
3437.13 1203
3437.68 1171
3438.24 1191
3438.79 1189
3439.34 1171
3439.90 1120
3440.45 1166
3441.00 1131
3441.56 1127
3442.11 1158
3442.66 1137
3443.22 1126
3443.77 1201
3444.32 1127
3444.88 1030
3445.43 1138
3445.99 1109
3446.54 1139
3447.09 1037
3447.65 1044
3448.20 1044
3448.76 1073
3449.31 1074
3449.86 995
3450.42 1031
3450.97 1035
3451.53 1007
3452.08 993
3452.64 938
3453.19 932
3453.75 992
3454.30 951
3454.85 980
3455.41 981
3455.96 1064
3456.52 1047
3457.07 1055
3457.63 934
3458.18 998
3458.74 1039
3459.29 1082
3459.85 1121
3460.40 1080
3460.96 1011
3461.51 1098
3462.07 1070
3462.62 1069
3463.18 1099
3463.73 1146
3464.29 1099
3464.85 1155
3465.40 1100
3465.96 1123
3466.51 1135
3467.07 1161
3467.62 1181
3468.18 1151
3468.73 1182
3469.29 1224
3469.85 1189
3470.40 1271
3470.96 1277
3471.51 1264
3472.07 1303
3472.63 1308
3473.18 1284
3473.74 1364
3474.29 1256
3474.85 1232
3475.41 1236
3475.96 1231
3476.52 1122
3477.08 1171
3477.63 1179
3478.19 1261
3478.75 1279
3479.30 1308
3479.86 1298
3480.42 1384
3480.97 1406
3481.53 1370
3482.09 1476
3482.64 1465
3483.20 1463
3483.76 1514
3484.31 1532
3484.87 1521
3485.43 1508
3485.98 1545
3486.54 1536
3487.10 1620
3487.66 1699
3488.21 1702
3488.77 1788
3489.33 1915
3489.89 2162
3490.44 2721
3491.00 3708
3491.56 4811
3492.12 5680
3492.67 6234
3493.23 6954
3493.79 7191
3494.35 6877
3494.90 6108
3495.46 5517
3496.02 4819
3496.58 4108
3497.14 3361
3497.69 3024
3498.25 2598
3498.81 2322
3499.37 2173
3499.93 2074
3500.49 1938
3501.04 1946
3501.60 1987
3502.16 2095
3502.72 2228
3503.28 2412
3503.84 2723
3504.39 3103
3504.95 3368
3505.51 3650
3506.07 3795
3506.63 3701
3507.19 3703
3507.75 3530
3508.31 3236
3508.86 2967
3509.42 2672
3509.98 2558
3510.54 2358
3511.10 2152
3511.66 2044
3512.22 1864
3512.78 1718
3513.34 1650
3513.90 1650
3514.46 1520
3515.02 1463
3515.58 1425
3516.13 1377
3516.69 1274
3517.25 1267
3517.81 1279
3518.37 1233
3518.93 1207
3519.49 1234
3520.05 1272
3520.61 1227
3521.17 1214
3521.73 1352
3522.29 1351
3522.85 1401
3523.41 1458
3523.97 1530
3524.53 1556
3525.09 1564
3525.65 1538
3526.21 1554
3526.77 1501
3527.33 1393
3527.89 1320
3528.46 1289
3529.02 1303
3529.58 1203
3530.14 1259
3530.70 1227
3531.26 1138
3531.82 1225
3532.38 1295
3532.94 1307
3533.50 1304
3534.06 1222
3534.62 1247
3535.18 1246
3535.75 1278
3536.31 1213
3536.87 1215
3537.43 1208
3537.99 1135
3538.55 1135
3539.11 1096
3539.67 1193
3540.24 1186
3540.80 1189
3541.36 1176
3541.92 1193
3542.48 1166
3543.04 1154
3543.61 1262
3544.17 1242
3544.73 1260
3545.29 1331
3545.85 1297
3546.41 1274
3546.98 1299
3547.54 1190
3548.10 1144
3548.66 1165
3549.23 1249
3549.79 1204
3550.35 1254
3550.91 1230
3551.47 1155
3552.04 1176
3552.60 1114
3553.16 1103
3553.72 1082
3554.29 1095
3554.85 1070
3555.41 1065
3555.97 1065
3556.54 1027
3557.10 1032
3557.66 973
3558.23 1046
3558.79 1161
3559.35 1157
3559.91 1102
3560.48 1043
3561.04 1109
3561.60 1102
3562.17 1207
3562.73 1243
3563.29 1209
3563.86 1220
3564.42 1296
3564.98 1301
3565.55 1398
3566.11 1416
3566.67 1472
3567.24 1401
3567.80 1371
3568.36 1401
3568.93 1266
3569.49 1342
3570.06 1344
3570.62 1246
3571.18 1249
3571.75 1059
3572.31 1104
3572.88 1074
3573.44 1102
3574.00 1143
3574.57 1244
3575.13 1331
3575.70 1434
3576.26 1597
3576.82 1771
3577.39 1833
3577.95 1925
3578.52 2014
3579.08 1933
3579.65 1880
3580.21 1736
3580.78 1696
3581.34 1644
3581.91 1478
3582.47 1398
3583.04 1264
3583.60 1271
3584.17 1262
3584.73 1228
3585.30 1118
3585.86 1106
3586.43 1074
3586.99 1013
3587.56 963
3588.12 1021
3588.69 1005
3589.25 957
3589.82 927
3590.38 1053
3590.95 1058
3591.51 1015
3592.08 975
3592.64 1022
3593.21 1004
3593.78 1014
3594.34 1018
3594.91 977
3595.47 1008
3596.04 954
3596.60 972
3597.17 1015
3597.74 1059
3598.30 1089
3598.87 1028
3599.43 1081
3600.00 1087
3600.57 1086
3601.13 1107
3601.70 1029
3602.27 946
3602.83 903
3603.40 943
3603.96 1047
3604.53 1013
3605.10 927
3605.66 906
3606.23 954
3606.80 969
3607.36 988
3607.93 996
3608.50 914
3609.07 879
3609.63 913
3610.20 883
3610.77 898
3611.33 913
3611.90 893
3612.47 879
3613.03 911
3613.60 871
3614.17 931
3614.74 1000
3615.30 1086
3615.87 1225
3616.44 1356
3617.01 1560
3617.57 1707
3618.14 1814
3618.71 1877
3619.28 1965
3619.84 2153
3620.41 2131
3620.98 1931
3621.55 1836
3622.12 1757
3622.68 1568
3623.25 1453
3623.82 1296
3624.39 1169
3624.96 1115
3625.52 1058
3626.09 910
3626.66 964
3627.23 988
3627.80 885
3628.37 872
3628.93 893
3629.50 948
3630.07 934
3630.64 946
3631.21 997
3631.78 982
3632.34 999
3632.91 988
3633.48 967
3634.05 962
3634.62 983
3635.19 939
3635.76 913
3636.33 901
3636.90 884
3637.47 910
3638.03 951
3638.60 925
3639.17 918
3639.74 949
3640.31 977
3640.88 1052
3641.45 1139
3642.02 1223
3642.59 1229
3643.16 1179
3643.73 1203
3644.30 1193
3644.87 1226
3645.44 1231
3646.01 1169
3646.58 1123
3647.15 1089
3647.72 1069
3648.29 1044
3648.86 1045
3649.43 1093
3650.00 1078
3650.57 1054
3651.14 1006
3651.71 1075
3652.28 1068
3652.85 1144
3653.42 1137
3653.99 1196
3654.56 1140
3655.13 1291
3655.70 1255
3656.27 1356
3656.84 1370
3657.41 1232
3657.98 1224
3658.55 1298
3659.12 1345
3659.69 1292
3660.27 1316
3660.84 1404
3661.41 1427
3661.98 1475
3662.55 1312
3663.12 1324
3663.69 1264
3664.26 1225
3664.83 1176
3665.41 1173
3665.98 1130
3666.55 1313
3667.12 1470
3667.69 1362
3668.26 1430
3668.83 1304
3669.41 1403
3669.98 1440
3670.55 1301
3671.12 1244
3671.69 1227
3672.26 1272
3672.84 1123
3673.41 1183
3673.98 1235
3674.55 1198
3675.12 1155
3675.70 1261
3676.27 1229
3676.84 1286
3677.41 1185
3677.98 1156
3678.56 1267
3679.13 1341
3679.70 1299
3680.27 1394
3680.85 1350
3681.42 1342
3681.99 1292
3682.56 1278
3683.14 1230
3683.71 1192
3684.28 1181
3684.86 1037
3685.43 1018
3686.00 1022
3686.57 1020
3687.15 1040
3687.72 1019
3688.29 1041
3688.87 1078
3689.44 1159
3690.01 1227
3690.59 1372
3691.16 1366
3691.73 1410
3692.31 1440
3692.88 1371
3693.45 1240
3694.03 1285
3694.60 1277
3695.17 1315
3695.75 1197
3696.32 1158
3696.89 1104
3697.47 1098
3698.04 1077
3698.62 974
3699.19 942
3699.76 1025
3700.34 1016
3700.91 987
3701.49 1050
3702.06 1024
3702.63 995
3703.21 1073
3703.78 1101
3704.36 1108
3704.93 1076
3705.51 1137
3706.08 1092
3706.65 1072
3707.23 1078
3707.80 1148
3708.38 1089
3708.95 1149
3709.53 1112
3710.10 1132
3710.68 1148
3711.25 1094
3711.83 1042
3712.40 1139
3712.98 1054
3713.55 1005
3714.13 969
3714.70 1064
3715.28 1075
3715.85 1001
3716.43 1010
3717.00 937
3717.58 943
3718.15 912
3718.73 929
3719.30 896
3719.88 934
3720.46 945
3721.03 873
3721.61 965
3722.18 998
3722.76 914
3723.33 926
3723.91 937
3724.49 869
3725.06 861
3725.64 939
3726.21 940
3726.79 892
3727.37 865
3727.94 897
3728.52 890
3729.09 918
3729.67 923
3730.25 1005
3730.82 1092
3731.40 1213
3731.98 1295
3732.55 1446
3733.13 1556
3733.71 1609
3734.28 1583
3734.86 1718
3735.44 1686
3736.01 1653
3736.59 1589
3737.17 1342
3737.74 1238
3738.32 1133
3738.90 1136
3739.47 1074
3740.05 1080
3740.63 1103
3741.20 985
3741.78 924
3742.36 915
3742.94 926
3743.51 901
3744.09 870
3744.67 932
3745.25 965
3745.82 920
3746.40 915
3746.98 842
3747.56 920
3748.13 909
3748.71 840
3749.29 855
3749.87 830
3750.45 816
3751.02 879
3751.60 823
3752.18 846
3752.76 795
3753.34 843
3753.91 889
3754.49 861
3755.07 821
3755.65 842
3756.23 845
3756.80 871
3757.38 914
3757.96 969
3758.54 969
3759.12 960
3759.70 946
3760.28 984
3760.85 1061
3761.43 1053
3762.01 1007
3762.59 1040
3763.17 1102
3763.75 1006
3764.33 1049
3764.91 1060
3765.49 1103
3766.06 1083
3766.64 1104
3767.22 1057
3767.80 1048
3768.38 1067
3768.96 1011
3769.54 958
3770.12 950
3770.70 976
3771.28 934
3771.86 913
3772.44 927
3773.02 925
3773.60 891
3774.18 887
3774.76 895
3775.34 890
3775.92 858
3776.50 839
3777.08 827
3777.66 878
3778.24 895
3778.82 856
3779.40 935
3779.98 853
3780.56 859
3781.14 899
3781.72 922
3782.30 897
3782.88 858
3783.46 780
3784.04 761
3784.62 839
3785.20 855
3785.78 845
3786.36 836
3786.94 830
3787.52 888
3788.10 873
3788.68 894
3789.26 773
3789.84 801
3790.43 815
3791.01 819
3791.59 848
3792.17 842
3792.75 864
3793.33 826
3793.91 889
3794.49 845
3795.07 823
3795.66 885
3796.24 816
3796.82 842
3797.40 847
3797.98 827
3798.56 791
3799.15 856
3799.73 824
3800.31 830
3800.89 883
3801.47 919
3802.05 923
3802.64 935
3803.22 943
3803.80 883
3804.38 897
3804.96 926
3805.55 916
3806.13 927
3806.71 928
3807.29 969
3807.87 939
3808.46 1021
3809.04 1052
3809.62 1052
3810.20 1200
3810.79 1125
3811.37 1156
3811.95 1054
3812.53 1087
3813.12 1081
3813.70 1062
3814.28 1035
3814.87 999
3815.45 1075
3816.03 1099
3816.61 1088
3817.20 1060
3817.78 971
3818.36 953
3818.95 1037
3819.53 975
3820.11 939
3820.70 872
3821.28 906
3821.86 941
3822.45 931
3823.03 926
3823.61 932
3824.20 1008
3824.78 1021
3825.36 995
3825.95 1058
3826.53 1057
3827.11 1006
3827.70 1052
3828.28 1042
3828.87 965
3829.45 970
3830.03 1015
3830.62 1049
3831.20 1031
3831.79 1031
3832.37 1011
3832.95 1068
3833.54 1066
3834.12 1040
3834.71 1072
3835.29 1079
3835.88 1107
3836.46 1112
3837.05 1086
3837.63 1067
3838.21 994
3838.80 1033
3839.38 982
3839.97 966
3840.55 976
3841.14 1014
3841.72 1003
3842.31 947
3842.89 1002
3843.48 1027
3844.06 1060
3844.65 1086
3845.23 1123
3845.82 1289
3846.40 1457
3846.99 1516
3847.57 1551
3848.16 1600
3848.74 1567
3849.33 1407
3849.92 1350
3850.50 1240
3851.09 1105
3851.67 1132
3852.26 1093
3852.84 948
3853.43 1100
3854.02 1118
3854.60 1071
3855.19 1146
3855.77 1123
3856.36 1098
3856.94 1076
3857.53 1140
3858.12 1192
3858.70 1245
3859.29 1374
3859.88 1592
3860.46 1771
3861.05 2001
3861.63 2259
3862.22 2311
3862.81 2329
3863.39 2343
3863.98 2302
3864.57 2211
3865.15 2071
3865.74 1874
3866.33 1773
3866.91 1689
3867.50 1485
3868.09 1423
3868.67 1325
3869.26 1282
3869.85 1201
3870.44 1086
3871.02 1051
3871.61 1116
3872.20 1086
3872.78 1101
3873.37 1087
3873.96 1126
3874.55 1121
3875.13 1151
3875.72 1136
3876.31 1157
3876.90 1145
3877.48 1103
3878.07 1053
3878.66 1056
3879.25 1050
3879.83 1096
3880.42 1092
3881.01 1062
3881.60 1134
3882.19 1089
3882.77 997
3883.36 1028
3883.95 1003
3884.54 899
3885.13 906
3885.71 851
3886.30 940
3886.89 1036
3887.48 974
3888.07 1004
3888.66 1021
3889.24 1026
3889.83 1033
3890.42 1101
3891.01 1111
3891.60 1111
3892.19 1116
3892.78 1102
3893.36 1142
3893.95 1083
3894.54 1029
3895.13 1050
3895.72 1067
3896.31 968
3896.90 947
3897.49 899
3898.08 979
3898.67 904
3899.26 966
3899.84 1007
3900.43 1039
3901.02 998
3901.61 892
3902.20 910
3902.79 942
3903.38 915
3903.97 973
3904.56 975
3905.15 908
3905.74 974
3906.33 906
3906.92 874
3907.51 873
3908.10 908
3908.69 1016
3909.28 1008
3909.87 970
3910.46 898
3911.05 858
3911.64 885
3912.23 838
3912.82 856
3913.41 832
3914.00 896
3914.59 809
3915.18 835
3915.77 790
3916.36 766
3916.95 763
3917.54 875
3918.13 841
3918.72 873
3919.32 863
3919.91 834
3920.50 810
3921.09 767
3921.68 833
3922.27 838
3922.86 825
3923.45 804
3924.04 792
3924.63 801
3925.23 753
3925.82 724
3926.41 745
3927.00 797
3927.59 813
3928.18 815
3928.77 750
3929.36 734
3929.96 781
3930.55 804
3931.14 751
3931.73 755
3932.32 759
3932.91 797
3933.51 804
3934.10 739
3934.69 791
3935.28 819
3935.87 791
3936.47 803
3937.06 725
3937.65 769
3938.24 740
3938.83 785
3939.43 749
3940.02 764
3940.61 788
3941.20 807
3941.80 876
3942.39 863
3942.98 785
3943.57 819
3944.17 909
3944.76 889
3945.35 805
3945.94 871
3946.54 890
3947.13 857
3947.72 728
3948.32 787
3948.91 795
3949.50 775
3950.10 748
3950.69 801
3951.28 833
3951.87 834
3952.47 779
3953.06 861
3953.65 822
3954.25 876
3954.84 824
3955.43 819
3956.03 813
3956.62 822
3957.22 845
3957.81 956
3958.40 942
3959.00 910
3959.59 913
3960.18 1045
3960.78 992
3961.37 943
3961.97 950
3962.56 945
3963.15 994
3963.75 962
3964.34 892
3964.94 920
3965.53 939
3966.12 967
3966.72 971
3967.31 945
3967.91 968
3968.50 1006
3969.10 1012
3969.69 1031
3970.29 1009
3970.88 981
3971.47 948
3972.07 916
3972.66 905
3973.26 900
3973.85 888
3974.45 865
3975.04 881
3975.64 832
3976.23 908
3976.83 934
3977.42 1010
3978.02 1056
3978.61 1112
3979.21 1131
3979.80 1170
3980.40 1099
3981.00 1054
3981.59 1007
3982.19 1030
3982.78 952
3983.38 906
3983.97 901
3984.57 900
3985.16 929
3985.76 957
3986.36 967
3986.95 959
3987.55 927
3988.14 1004
3988.74 1027
3989.34 923
3989.93 918
3990.53 951
3991.12 952
3991.72 867
3992.32 887
3992.91 881
3993.51 900
3994.10 941
3994.70 857
3995.30 922
3995.89 941
3996.49 908
3997.09 976
3997.68 989
3998.28 1055
3998.88 1032
3999.47 1009
4000.07 1043
4000.67 1036
4001.26 1045
4001.86 1034
4002.46 1011
4003.06 948
4003.65 953
4004.25 915
4004.85 1008
4005.44 901
4006.04 898
4006.64 926
4007.24 916
4007.83 873
4008.43 829
4009.03 857
4009.63 851
4010.22 912
4010.82 903
4011.42 917
4012.02 871
4012.61 897
4013.21 894
4013.81 916
4014.41 912
4015.01 954
4015.60 963
4016.20 906
4016.80 988
4017.40 950
4018.00 1019
4018.59 1081
4019.19 1079
4019.79 1125
4020.39 1046
4020.99 1016
4021.59 985
4022.18 961
4022.78 971
4023.38 906
4023.98 856
4024.58 880
4025.18 886
4025.78 880
4026.37 906
4026.97 863
4027.57 902
4028.17 930
4028.77 931
4029.37 902
4029.97 982
4030.57 941
4031.17 887
4031.76 905
4032.36 874
4032.96 889
4033.56 901
4034.16 957
4034.76 949
4035.36 966
4035.96 967
4036.56 928
4037.16 903
4037.76 832
4038.36 849
4038.96 868
4039.56 826
4040.16 775
4040.76 795
4041.36 781
4041.96 824
4042.56 748
4043.16 787
4043.76 874
4044.36 776
4044.96 813
4045.56 807
4046.16 748
4046.76 818
4047.36 819
4047.96 789
4048.56 834
4049.16 784
4049.76 797
4050.36 867
4050.96 861
4051.56 897
4052.16 823
4052.76 800
4053.36 778
4053.97 766
4054.57 748
4055.17 893
4055.77 864
4056.37 787
4056.97 806
4057.57 742
4058.17 726
4058.77 732
4059.37 751
4059.98 789
4060.58 787
4061.18 801
4061.78 832
4062.38 826
4062.98 851
4063.58 914
4064.19 943
4064.79 1034
4065.39 1014
4065.99 1067
4066.59 1171
4067.19 1082
4067.80 1111
4068.40 1161
4069.00 993
4069.60 950
4070.20 856
4070.81 875
4071.41 862
4072.01 849
4072.61 765
4073.21 769
4073.82 789
4074.42 728
4075.02 824
4075.62 809
4076.23 788
4076.83 820
4077.43 767
4078.03 825
4078.64 809
4079.24 789
4079.84 809
4080.44 713
4081.05 691
4081.65 721
4082.25 756
4082.86 732
4083.46 701
4084.06 739
4084.67 740
4085.27 736
4085.87 640
4086.47 683
4087.08 683
4087.68 729
4088.28 759
4088.89 760
4089.49 779
4090.09 755
4090.70 705
4091.30 765
4091.91 717
4092.51 666
4093.11 715
4093.72 760
4094.32 761
4094.92 740
4095.53 778
4096.13 829
4096.74 788
4097.34 808
4097.94 814
4098.55 814
4099.15 816
4099.76 845
4100.36 814
4100.97 801
4101.57 743
4102.17 780
4102.78 844
4103.38 810
4103.99 767
4104.59 793
4105.20 815
4105.80 808
4106.41 789
4107.01 809
4107.62 792
4108.22 817
4108.82 847
4109.43 747
4110.03 759
4110.64 762
4111.24 822
4111.85 726
4112.45 733
4113.06 738
4113.67 699
4114.27 706
4114.88 731
4115.48 750
4116.09 724
4116.69 776
4117.30 785
4117.90 732
4118.51 737
4119.11 748
4119.72 714
4120.33 771
4120.93 723
4121.54 728
4122.14 791
4122.75 738
4123.35 722
4123.96 711
4124.57 700
4125.17 687
4125.78 701
4126.39 714
4126.99 705
4127.60 729
4128.20 741
4128.81 747
4129.42 728
4130.02 739
4130.63 791
4131.24 783
4131.84 745
4132.45 755
4133.06 768
4133.66 806
4134.27 841
4134.88 823
4135.48 899
4136.09 862
4136.70 807
4137.30 841
4137.91 895
4138.52 885
4139.12 912
4139.73 926
4140.34 912
4140.95 908
4141.55 889
4142.16 935
4142.77 951
4143.38 942
4143.98 882
4144.59 882
4145.20 920
4145.81 940
4146.41 941
4147.02 948
4147.63 911
4148.24 800
4148.84 800
4149.45 799
4150.06 797
4150.67 766
4151.28 720
4151.88 745
4152.49 720
4153.10 752
4153.71 717
4154.32 691
4154.92 727
4155.53 720
4156.14 765
4156.75 750
4157.36 734
4157.97 682
4158.57 736
4159.18 801
4159.79 769
4160.40 798
4161.01 789
4161.62 753
4162.23 749
4162.84 717
4163.44 719
4164.05 753
4164.66 741
4165.27 717
4165.88 748
4166.49 759
4167.10 830
4167.71 839
4168.32 874
4168.93 889
4169.54 936
4170.15 1004
4170.75 1057
4171.36 1170
4171.97 1232
4172.58 1354
4173.19 1239
4173.80 1224
4174.41 1244
4175.02 1200
4175.63 1194
4176.24 1147
4176.85 1034
4177.46 999
4178.07 960
4178.68 892
4179.29 898
4179.90 799
4180.51 752
4181.12 782
4181.73 773
4182.34 710
4182.95 756
4183.56 759
4184.17 729
4184.78 757
4185.39 821
4186.00 764
4186.61 767
4187.23 874
4187.84 778
4188.45 795
4189.06 729
4189.67 754
4190.28 711
4190.89 761
4191.50 751
4192.11 786
4192.72 821
4193.33 855
4193.94 874
4194.56 890
4195.17 913
4195.78 915
4196.39 968
4197.00 988
4197.61 939
4198.22 939
4198.84 895
4199.45 848
4200.06 884
4200.67 875
4201.28 870
4201.89 816
4202.50 825
4203.12 807
4203.73 828
4204.34 798
4204.95 783
4205.56 784
4206.18 818
4206.79 758
4207.40 786
4208.01 828
4208.62 867
4209.24 839
4209.85 911
4210.46 867
4211.07 863
4211.69 905
4212.30 963
4212.91 974
4213.52 998
4214.14 957
4214.75 943
4215.36 958
4215.97 934
4216.59 989
4217.20 933
4217.81 1007
4218.43 984
4219.04 943
4219.65 917
4220.26 1006
4220.88 983
4221.49 1081
4222.10 1044
4222.72 1121
4223.33 1205
4223.94 1243
4224.56 1284
4225.17 1248
4225.78 1315
4226.40 1323
4227.01 1405
4227.62 1439
4228.24 1630
4228.85 1713
4229.46 1853
4230.08 1855
4230.69 1847
4231.31 1741
4231.92 1598
4232.53 1495
4233.15 1489
4233.76 1281
4234.38 1143
4234.99 1127
4235.60 1135
4236.22 1128
4236.83 1078
4237.45 999
4238.06 1058
4238.68 1085
4239.29 1032
4239.90 962
4240.52 950
4241.13 941
4241.75 897
4242.36 979
4242.98 1046
4243.59 968
4244.21 998
4244.82 1045
4245.44 1064
4246.05 1059
4246.67 971
4247.28 995
4247.90 942
4248.51 928
4249.13 1019
4249.74 1001
4250.36 997
4250.97 966
4251.59 896
4252.20 895
4252.82 879
4253.43 904
4254.05 994
4254.66 946
4255.28 919
4255.89 915
4256.51 947
4257.13 936
4257.74 862
4258.36 895
4258.97 907
4259.59 921
4260.21 909
4260.82 995
4261.44 1003
4262.05 991
4262.67 1043
4263.29 1130
4263.90 1212
4264.52 1305
4265.13 1323
4265.75 1293
4266.37 1263
4266.98 1214
4267.60 1167
4268.22 1157
4268.83 1086
4269.45 1017
4270.07 1006
4270.68 989
4271.30 967
4271.92 991
4272.53 912
4273.15 956
4273.77 920
4274.38 936
4275.00 979
4275.62 1014
4276.23 1024
4276.85 1054
4277.47 1127
4278.09 1138
4278.70 1178
4279.32 1210
4279.94 1289
4280.56 1235
4281.17 1129
4281.79 1097
4282.41 1003
4283.03 951
4283.64 979
4284.26 882
4284.88 872
4285.50 901
4286.11 865
4286.73 816
4287.35 767
4287.97 769
4288.59 768
4289.20 755
4289.82 773
4290.44 794
4291.06 781
4291.68 779
4292.29 792
4292.91 797
4293.53 775
4294.15 756
4294.77 727
4295.39 805
4296.00 813
4296.62 757
4297.24 827
4297.86 783
4298.48 753
4299.10 750
4299.72 803
4300.33 826
4300.95 797
4301.57 777
4302.19 807
4302.81 774
4303.43 845
4304.05 771
4304.67 848
4305.29 790
4305.91 801
4306.53 792
4307.14 807
4307.76 795
4308.38 762
4309.00 800
4309.62 827
4310.24 768
4310.86 832
4311.48 837
4312.10 843
4312.72 817
4313.34 742
4313.96 827
4314.58 885
4315.20 886
4315.82 886
4316.44 902
4317.06 937
4317.68 957
4318.30 936
4318.92 857
4319.54 937
4320.16 901
4320.78 856
4321.40 873
4322.02 892
4322.64 915
4323.26 952
4323.88 939
4324.50 978
4325.12 972
4325.74 1041
4326.36 1035
4326.99 996
4327.61 995
4328.23 1035
4328.85 1112
4329.47 1147
4330.09 1225
4330.71 1223
4331.33 1251
4331.95 1469
4332.57 1658
4333.19 1811
4333.82 1966
4334.44 2109
4335.06 2110
4335.68 2004
4336.30 1938
4336.92 1931
4337.54 1887
4338.17 1763
4338.79 1788
4339.41 1848
4340.03 1757
4340.65 1749
4341.27 1633
4341.90 1477
4342.52 1477
4343.14 1462
4343.76 1431
4344.38 1388
4345.01 1519
4345.63 1721
4346.25 1822
4346.87 1980
4347.49 2246
4348.12 2322
4348.74 2398
4349.36 2317
4349.98 2289
4350.61 2018
4351.23 1930
4351.85 1857
4352.47 1807
4353.10 1774
4353.72 1620
4354.34 1621
4354.96 1516
4355.59 1317
4356.21 1243
4356.83 1216
4357.46 1153
4358.08 1119
4358.70 1052
4359.32 1111
4359.95 1130
4360.57 1061
4361.19 1088
4361.82 1105
4362.44 1095
4363.06 1065
4363.69 1015
4364.31 1037
4364.93 1031
4365.56 1030
4366.18 1020
4366.80 969
4367.43 983
4368.05 977
4368.67 1001
4369.30 912
4369.92 899
4370.55 947
4371.17 972
4371.79 874
4372.42 850
4373.04 878
4373.67 884
4374.29 897
4374.91 891
4375.54 951
4376.16 928
4376.79 892
4377.41 904
4378.04 869
4378.66 864
4379.28 917
4379.91 1048
4380.53 1015
4381.16 1106
4381.78 1027
4382.41 1020
4383.03 1085
4383.66 986
4384.28 956
4384.91 970
4385.53 987
4386.16 1031
4386.78 1022
4387.41 1034
4388.03 1026
4388.66 1031
4389.28 1072
4389.91 1036
4390.53 1107
4391.16 1131
4391.78 1218
4392.41 1234
4393.03 1250
4393.66 1265
4394.28 1342
4394.91 1234
4395.54 1085
4396.16 1133
4396.79 1098
4397.41 1043
4398.04 1063
4398.66 985
4399.29 905
4399.92 864
4400.54 916
4401.17 947
4401.79 910
4402.42 818
4403.05 881
4403.67 814
4404.30 903
4404.93 904
4405.55 859
4406.18 870
4406.80 906
4407.43 880
4408.06 863
4408.68 873
4409.31 899
4409.94 908
4410.56 903
4411.19 848
4411.82 878
4412.44 889
4413.07 818
4413.70 874
4414.33 848
4414.95 837
4415.58 840
4416.21 865
4416.83 818
4417.46 813
4418.09 774
4418.72 795
4419.34 819
4419.97 809
4420.60 804
4421.22 761
4421.85 718
4422.48 743
4423.11 764
4423.73 715
4424.36 759
4424.99 779
4425.62 764
4426.25 735
4426.87 697
4427.50 707
4428.13 714
4428.76 727
4429.39 774
4430.01 750
4430.64 714
4431.27 684
4431.90 716
4432.53 727
4433.15 733
4433.78 724
4434.41 777
4435.04 739
4435.67 650
4436.30 699
4436.93 734
4437.55 774
4438.18 740
4438.81 746
4439.44 745
4440.07 790
4440.70 754
4441.33 773
4441.96 695
4442.58 699
4443.21 747
4443.84 705
4444.47 734
4445.10 698
4445.73 687
4446.36 800
4446.99 823
4447.62 831
4448.25 856
4448.88 778
4449.51 945
4450.14 823
4450.76 812
4451.39 828
4452.02 806
4452.65 855
4453.28 763
4453.91 715
4454.54 728
4455.17 779
4455.80 803
4456.43 897
4457.06 854
4457.69 895
4458.32 896
4458.95 879
4459.58 860
4460.21 893
4460.84 812
4461.47 782
4462.10 838
4462.73 793
4463.36 757
4464.00 741
4464.63 769
4465.26 707
4465.89 678
4466.52 694
4467.15 775
4467.78 713
4468.41 704
4469.04 723
4469.67 711
4470.30 730
4470.93 762
4471.56 699
4472.20 683
4472.83 723
4473.46 659
4474.09 679
4474.72 688
4475.35 722
4475.98 671
4476.61 643
4477.25 645
4477.88 683
4478.51 731
4479.14 773
4479.77 700
4480.40 671
4481.03 738
4481.67 772
4482.30 714
4482.93 739
4483.56 717
4484.19 766
4484.83 763
4485.46 774
4486.09 793
4486.72 761
4487.35 749
4487.99 738
4488.62 805
4489.25 848
4489.88 811
4490.52 824
4491.15 767
4491.78 771
4492.41 741
4493.05 726
4493.68 736
4494.31 697
4494.94 738
4495.58 729
4496.21 711
4496.84 773
4497.47 785
4498.11 771
4498.74 743
4499.37 834
4500.01 836
4500.64 885
4501.27 897
4501.91 943
4502.54 997
4503.17 1104
4503.80 1041
4504.44 1029
4505.07 1021
4505.71 1019
4506.34 955
4506.97 928
4507.61 930
4508.24 844
4508.87 809
4509.51 805
4510.14 822
4510.77 891
4511.41 832
4512.04 905
4512.68 868
4513.31 806
4513.94 877
4514.58 910
4515.21 863
4515.85 931
4516.48 843
4517.11 792
4517.75 790
4518.38 813
4519.02 796
4519.65 765
4520.29 724
4520.92 783
4521.55 782
4522.19 782
4522.82 784
4523.46 723
4524.09 809
4524.73 825
4525.36 816
4526.00 807
4526.63 804
4527.27 895
4527.90 902
4528.54 1006
4529.17 1091
4529.81 1243
4530.44 1442
4531.08 1666
4531.71 1852
4532.35 2061
4532.98 2262
4533.62 2253
4534.25 2218
4534.89 2043
4535.53 1865
4536.16 1688
4536.80 1494
4537.43 1299
4538.07 1177
4538.70 1167
4539.34 1013
4539.98 931
4540.61 858
4541.25 831
4541.88 829
4542.52 796
4543.16 764
4543.79 738
4544.43 711
4545.06 757
4545.70 752
4546.34 711
4546.97 688
4547.61 772
4548.25 790
4548.88 720
4549.52 732
4550.15 708
4550.79 684
4551.43 692
4552.06 687
4552.70 715
4553.34 688
4553.97 707
4554.61 713
4555.25 726
4555.89 700
4556.52 701
4557.16 741
4557.80 710
4558.43 725
4559.07 752
4559.71 736
4560.35 747
4560.98 795
4561.62 786
4562.26 752
4562.89 759
4563.53 763
4564.17 709
4564.81 718
4565.44 758
4566.08 776
4566.72 793
4567.36 820
4568.00 836
4568.63 853
4569.27 816
4569.91 835
4570.55 839
4571.19 911
4571.82 858
4572.46 882
4573.10 843
4573.74 871
4574.38 863
4575.01 778
4575.65 799
4576.29 828
4576.93 766
4577.57 736
4578.21 684
4578.84 709
4579.48 779
4580.12 808
4580.76 785
4581.40 700
4582.04 770
4582.68 683
4583.32 710
4583.95 768
4584.59 807
4585.23 781
4585.87 781
4586.51 773
4587.15 900
4587.79 898
4588.43 952
4589.07 1028
4589.71 995
4590.35 1002
4590.99 1004
4591.62 997
4592.26 1061
4592.90 1125
4593.54 1057
4594.18 1057
4594.82 1073
4595.46 942
4596.10 874
4596.74 907
4597.38 863
4598.02 853
4598.66 869
4599.30 837
4599.94 815
4600.58 768
4601.22 733
4601.86 711
4602.50 785
4603.14 848
4603.78 755
4604.42 758
4605.06 764
4605.70 787
4606.34 756
4606.98 762
4607.62 806
4608.27 821
4608.91 781
4609.55 780
4610.19 785
4610.83 800
4611.47 838
4612.11 871
4612.75 819
4613.39 806
4614.03 815
4614.67 800
4615.31 825
4615.96 774
4616.60 772
4617.24 760
4617.88 745
4618.52 739
4619.16 725
4619.80 725
4620.44 763
4621.09 771
4621.73 764
4622.37 790
4623.01 701
4623.65 704
4624.29 729
4624.94 758
4625.58 712
4626.22 737
4626.86 711
4627.50 721
4628.15 670
4628.79 679
4629.43 709
4630.07 740
4630.71 776
4631.36 741
4632.00 782
4632.64 793
4633.28 865
4633.93 902
4634.57 926
4635.21 941
4635.85 949
4636.50 967
4637.14 971
4637.78 974
4638.42 1077
4639.07 1040
4639.71 1101
4640.35 1030
4640.99 1051
4641.64 1025
4642.28 987
4642.92 1056
4643.57 992
4644.21 894
4644.85 922
4645.50 852
4646.14 839
4646.78 845
4647.43 826
4648.07 779
4648.71 825
4649.36 791
4650.00 870
4650.64 879
4651.29 939
4651.93 953
4652.57 1006
4653.22 1046
4653.86 1159
4654.50 1161
4655.15 1129
4655.79 1154
4656.44 1083
4657.08 1049
4657.72 1005
4658.37 882
4659.01 852
4659.66 824
4660.30 805
4660.94 789
4661.59 755
4662.23 739
4662.88 729
4663.52 689
4664.17 684
4664.81 665
4665.46 641
4666.10 643
4666.74 665
4667.39 701
4668.03 721
4668.68 682
4669.32 619
4669.97 668
4670.61 698
4671.26 671
4671.90 638
4672.55 681
4673.19 727
4673.84 696
4674.48 707
4675.13 726
4675.77 704
4676.42 716
4677.07 761
4677.71 691
4678.36 739
4679.00 732
4679.65 752
4680.29 768
4680.94 741
4681.58 813
4682.23 747
4682.88 742
4683.52 807
4684.17 809
4684.81 843
4685.46 785
4686.10 741
4686.75 710
4687.40 735
4688.04 796
4688.69 749
4689.34 782
4689.98 753
4690.63 793
4691.27 856
4691.92 817
4692.57 825
4693.21 865
4693.86 770
4694.51 797
4695.15 764
4695.80 824
4696.45 816
4697.09 807
4697.74 831
4698.39 893
4699.03 904
4699.68 962
4700.33 898
4700.97 918
4701.62 939
4702.27 894
4702.92 901
4703.56 895
4704.21 895
4704.86 913
4705.50 802
4706.15 823
4706.80 823
4707.45 816
4708.09 806
4708.74 798
4709.39 804
4710.04 831
4710.68 802
4711.33 800
4711.98 775
4712.63 777
4713.28 744
4713.92 753
4714.57 768
4715.22 786
4715.87 782
4716.52 793
4717.16 804
4717.81 807
4718.46 798
4719.11 811
4719.76 809
4720.41 799
4721.05 800
4721.70 818
4722.35 852
4723.00 923
4723.65 934
4724.30 912
4724.94 867
4725.59 797
4726.24 891
4726.89 908
4727.54 891
4728.19 951
4728.84 935
4729.49 916
4730.14 867
4730.78 881
4731.43 860
4732.08 822
4732.73 821
4733.38 792
4734.03 763
4734.68 837
4735.33 866
4735.98 813
4736.63 768
4737.28 775
4737.93 787
4738.58 792
4739.23 802
4739.88 806
4740.53 871
4741.18 875
4741.83 904
4742.47 871
4743.12 939
4743.77 950
4744.42 885
4745.07 899
4745.72 880
4746.37 915
4747.03 872
4747.68 862
4748.33 865
4748.98 853
4749.63 814
4750.28 840
4750.93 889
4751.58 975
4752.23 972
4752.88 1005
4753.53 1067
4754.18 1076
4754.83 1056
4755.48 1114
4756.13 1017
4756.78 995
4757.43 1001
4758.08 914
4758.74 890
4759.39 944
4760.04 892
4760.69 961
4761.34 1022
4761.99 1061
4762.64 1062
4763.29 1069
4763.94 1097
4764.60 1032
4765.25 957
4765.90 962
4766.55 938
4767.20 896
4767.85 901
4768.51 944
4769.16 947
4769.81 897
4770.46 878
4771.11 906
4771.76 897
4772.42 875
4773.07 914
4773.72 933
4774.37 857
4775.02 900
4775.68 891
4776.33 859
4776.98 927
4777.63 897
4778.29 874
4778.94 860
4779.59 864
4780.24 846
4780.89 812
4781.55 871
4782.20 824
4782.85 901
4783.51 852
4784.16 816
4784.81 833
4785.46 830
4786.12 890
4786.77 887
4787.42 859
4788.08 872
4788.73 837
4789.38 909
4790.03 933
4790.69 938
4791.34 904
4791.99 850
4792.65 919
4793.30 963
4793.95 996
4794.61 1039
4795.26 920
4795.91 892
4796.57 924
4797.22 895
4797.87 969
4798.53 951
4799.18 968
4799.84 1095
4800.49 1143
4801.14 1243
4801.80 1379
4802.45 1381
4803.11 1304
4803.76 1328
4804.41 1333
4805.07 1242
4805.72 1193
4806.38 1201
4807.03 1085
4807.68 1068
4808.34 1086
4808.99 1004
4809.65 989
4810.30 939
4810.96 900
4811.61 935
4812.27 947
4812.92 980
4813.58 979
4814.23 990
4814.89 981
4815.54 999
4816.19 957
4816.85 969
4817.50 980
4818.16 1020
4818.81 1047
4819.47 1038
4820.13 1104
4820.78 1135
4821.44 1192
4822.09 1277
4822.75 1337
4823.40 1359
4824.06 1442
4824.71 1431
4825.37 1423
4826.02 1426
4826.68 1432
4827.33 1298
4827.99 1295
4828.65 1273
4829.30 1228
4829.96 1155
4830.61 1128
4831.27 1176
4831.93 1158
4832.58 1112
4833.24 1103
4833.89 1123
4834.55 1167
4835.21 1159
4835.86 1250
4836.52 1274
4837.17 1290
4837.83 1417
4838.49 1437
4839.14 1375
4839.80 1330
4840.46 1425
4841.11 1394
4841.77 1333
4842.43 1334
4843.08 1361
4843.74 1312
4844.40 1319
4845.05 1340
4845.71 1325
4846.37 1392
4847.02 1360
4847.68 1362
4848.34 1388
4849.00 1426
4849.65 1494
4850.31 1534
4850.97 1629
4851.62 1719
4852.28 1641
4852.94 1639
4853.60 1624
4854.25 1554
4854.91 1531
4855.57 1461
4856.23 1506
4856.88 1611
4857.54 1563
4858.20 1803
4858.86 2093
4859.52 2223
4860.17 2335
4860.83 2365
4861.49 2268
4862.15 2071
4862.81 1897
4863.46 1770
4864.12 1660
4864.78 1523
4865.44 1571
4866.10 1503
4866.75 1561
4867.41 1550
4868.07 1582
4868.73 1595
4869.39 1559
4870.05 1567
4870.71 1632
4871.36 1498
4872.02 1496
4872.68 1360
4873.34 1386
4874.00 1341
4874.66 1296
4875.32 1310
4875.98 1302
4876.63 1250
4877.29 1249
4877.95 1265
4878.61 1234
4879.27 1304
4879.93 1271
4880.59 1288
4881.25 1375
4881.91 1316
4882.57 1290
4883.23 1280
4883.89 1215
4884.55 1143
4885.21 1095
4885.87 1057
4886.52 1014
4887.18 967
4887.84 1043
4888.50 1033
4889.16 995
4889.82 1039
4890.48 1022
4891.14 1033
4891.80 1026
4892.46 1005
4893.12 1055
4893.78 1078
4894.44 1110
4895.10 1005
4895.76 1003
4896.42 1052
4897.09 997
4897.75 970
4898.41 931
4899.07 983
4899.73 996
4900.39 1039
4901.05 1128
4901.71 1094
4902.37 1046
4903.03 1070
4903.69 1007
4904.35 953
4905.01 947
4905.67 879
4906.33 832
4907.00 875
4907.66 907
4908.32 845
4908.98 885
4909.64 930
4910.30 791
4910.96 841
4911.62 823
4912.29 800
4912.95 834
4913.61 839
4914.27 801
4914.93 862
4915.59 896
4916.26 779
4916.92 774
4917.58 766
4918.24 736
4918.90 732
4919.56 759
4920.23 780
4920.89 731
4921.55 756
4922.21 756
4922.87 772
4923.54 763
4924.20 774
4924.86 747
4925.52 787
4926.19 817
4926.85 835
4927.51 847
4928.17 759
4928.84 777
4929.50 789
4930.16 784
4930.82 745
4931.49 769
4932.15 786
4932.81 773
4933.47 736
4934.14 763
4934.80 704
4935.46 721
4936.13 729
4936.79 751
4937.45 787
4938.11 724
4938.78 704
4939.44 784
4940.10 796
4940.77 713
4941.43 754
4942.09 699
4942.76 731
4943.42 823
4944.08 755
4944.75 709
4945.41 685
4946.08 795
4946.74 796
4947.40 727
4948.07 754
4948.73 770
4949.39 704
4950.06 743
4950.72 746
4951.39 732
4952.05 687
4952.71 700
4953.38 735
4954.04 779
4954.71 755
4955.37 723
4956.04 682
4956.70 675
4957.36 780
4958.03 684
4958.69 797
4959.36 789
4960.02 917
4960.69 1003
4961.35 1032
4962.02 1085
4962.68 1106
4963.35 1119
4964.01 1080
4964.68 1182
4965.34 1140
4966.01 1153
4966.67 1086
4967.34 1089
4968.00 1000
4968.67 996
4969.33 846
4970.00 784
4970.66 772
4971.33 811
4971.99 820
4972.66 707
4973.32 789
4973.99 759
4974.66 742
4975.32 774
4975.99 786
4976.65 830
4977.32 883
4977.98 817
4978.65 796
4979.32 792
4979.98 870
4980.65 810
4981.31 789
4981.98 740
4982.65 691
4983.31 678
4983.98 721
4984.64 691
4985.31 757
4985.98 708
4986.64 739
4987.31 776
4987.98 780
4988.64 706
4989.31 662
4989.98 766
4990.64 737
4991.31 760
4991.98 720
4992.64 761
4993.31 718
4993.98 687
4994.64 684
4995.31 661
4995.98 685
4996.64 760
4997.31 747
4997.98 701
4998.65 678
4999.31 672
4999.98 654
5000.65 651
5001.31 604
5001.98 581
5002.65 649
5003.32 705
5003.98 685
5004.65 664
5005.32 621
5005.99 627
5006.66 682
5007.32 704
5007.99 650
5008.66 675
5009.33 677
5009.99 661
5010.66 626
5011.33 715
5012.00 656
5012.67 683
5013.33 651
5014.00 625
5014.67 660
5015.34 626
5016.01 621
5016.68 643
5017.34 642
5018.01 646
5018.68 611
5019.35 686
5020.02 721
5020.69 613
5021.36 744
5022.02 774
5022.69 757
5023.36 746
5024.03 801
5024.70 793
5025.37 767
5026.04 740
5026.71 764
5027.38 754
5028.05 716
5028.71 652
5029.38 659
5030.05 683
5030.72 631
5031.39 641
5032.06 579
5032.73 598
5033.40 645
5034.07 628
5034.74 620
5035.41 639
5036.08 636
5036.75 621
5037.42 683
5038.09 687
5038.76 626
5039.43 557
5040.10 619
5040.77 649
5041.44 641
5042.11 584
5042.78 619
5043.45 615
5044.12 647
5044.79 673
5045.46 680
5046.13 677
5046.80 667
5047.47 703
5048.14 659
5048.81 657
5049.48 645
5050.15 660
5050.82 624
5051.49 678
5052.16 692
5052.83 693
5053.51 666
5054.18 670
5054.85 691
5055.52 640
5056.19 671
5056.86 685
5057.53 678
5058.20 598
5058.87 583
5059.55 601
5060.22 596
5060.89 561
5061.56 608
5062.23 666
5062.90 623
5063.57 627
5064.25 661
5064.92 575
5065.59 575
5066.26 644
5066.93 612
5067.60 594
5068.28 590
5068.95 601
5069.62 612
5070.29 620
5070.96 578
5071.64 613
5072.31 607
5072.98 611
5073.65 613
5074.32 664
5075.00 643
5075.67 654
5076.34 662
5077.01 697
5077.69 632
5078.36 634
5079.03 668
5079.70 703
5080.38 702
5081.05 691
5081.72 744
5082.39 656
5083.07 704
5083.74 653
5084.41 706
5085.09 673
5085.76 677
5086.43 658
5087.10 669
5087.78 677
5088.45 651
5089.12 673
5089.80 686
5090.47 731
5091.14 707
5091.82 763
5092.49 814
5093.16 772
5093.84 727
5094.51 720
5095.18 696
5095.86 652
5096.53 711
5097.21 614
5097.88 643
5098.55 687
5099.23 654
5099.90 647
5100.57 721
5101.25 691
5101.92 661
5102.60 677
5103.27 659
5103.95 656
5104.62 725
5105.29 699
5105.97 706
5106.64 752
5107.32 733
5107.99 764
5108.67 777
5109.34 728
5110.01 688
5110.69 662
5111.36 608
5112.04 624
5112.71 587
5113.39 652
5114.06 672
5114.74 700
5115.41 663
5116.09 678
5116.76 701
5117.44 777
5118.11 772
5118.79 810
5119.46 944
5120.14 1031
5120.81 1055
5121.49 1066
5122.16 992
5122.84 945
5123.52 947
5124.19 922
5124.87 846
5125.54 771
5126.22 803
5126.89 768
5127.57 740
5128.24 744
5128.92 792
5129.60 752
5130.27 753
5130.95 754
5131.62 684
5132.30 758
5132.98 724
5133.65 680
5134.33 728
5135.01 700
5135.68 722
5136.36 699
5137.03 706
5137.71 745
5138.39 701
5139.06 697
5139.74 700
5140.42 658
5141.09 689
5141.77 671
5142.45 630
5143.12 639
5143.80 691
5144.48 656
5145.15 658
5145.83 607
5146.51 611
5147.18 613
5147.86 628
5148.54 629
5149.22 651
5149.89 607
5150.57 630
5151.25 678
5151.93 660
5152.60 659
5153.28 644
5153.96 655
5154.63 667
5155.31 618
5155.99 687
5156.67 683
5157.35 670
5158.02 667
5158.70 657
5159.38 715
5160.06 688
5160.73 693
5161.41 702
5162.09 696
5162.77 698
5163.45 678
5164.12 651
5164.80 674
5165.48 736
5166.16 651
5166.84 704
5167.52 675
5168.19 667
5168.87 717
5169.55 730
5170.23 646
5170.91 668
5171.59 652
5172.27 709
5172.94 589
5173.62 621
5174.30 586
5174.98 649
5175.66 639
5176.34 645
5177.02 588
5177.70 637
5178.38 673
5179.06 672
5179.73 644
5180.41 641
5181.09 652
5181.77 683
5182.45 677
5183.13 655
5183.81 694
5184.49 645
5185.17 619
5185.85 635
5186.53 612
5187.21 637
5187.89 670
5188.57 623
5189.25 582
5189.93 614
5190.61 685
5191.29 657
5191.97 596
5192.65 640
5193.33 630
5194.01 629
5194.69 557
5195.37 604
5196.05 606
5196.73 638
5197.41 631
5198.09 619
5198.77 591
5199.45 627
5200.13 661
5200.81 560
5201.49 568
5202.17 636
5202.85 626
5203.53 591
5204.21 566
5204.89 556
5205.58 632
5206.26 616
5206.94 626
5207.62 630
5208.30 623
5208.98 629
5209.66 603
5210.34 643
5211.02 710
5211.71 756
5212.39 700
5213.07 617
5213.75 666
5214.43 745
5215.11 748
5215.79 720
5216.48 726
5217.16 714
5217.84 687
5218.52 699
5219.20 732
5219.88 691
5220.57 653
5221.25 658
5221.93 682
5222.61 663
5223.29 709
5223.98 711
5224.66 758
5225.34 706
5226.02 747
5226.70 717
5227.39 687
5228.07 656
5228.75 640
5229.43 660
5230.12 670
5230.80 633
5231.48 693
5232.16 672
5232.85 644
5233.53 662
5234.21 658
5234.89 695
5235.58 694
5236.26 671
5236.94 706
5237.63 681
5238.31 746
5238.99 749
5239.67 805
5240.36 774
5241.04 809
5241.72 790
5242.41 782
5243.09 817
5243.77 846
5244.46 779
5245.14 782
5245.82 780
5246.51 752
5247.19 782
5247.88 809
5248.56 756
5249.24 696
5249.93 722
5250.61 700
5251.29 673
5251.98 638
5252.66 701
5253.35 673
5254.03 711
5254.71 777
5255.40 741
5256.08 753
5256.77 726
5257.45 656
5258.14 698
5258.82 667
5259.50 689
5260.19 705
5260.87 676
5261.56 710
5262.24 732
5262.93 685
5263.61 711
5264.30 745
5264.98 761
5265.67 804
5266.35 775
5267.03 762
5267.72 766
5268.40 730
5269.09 742
5269.77 725
5270.46 729
5271.14 787
5271.83 763
5272.52 786
5273.20 759
5273.89 750
5274.57 715
5275.26 723
5275.94 721
5276.63 677
5277.31 683
5278.00 753
5278.68 718
5279.37 747
5280.06 716
5280.74 718
5281.43 785
5282.11 798
5282.80 868
5283.48 836
5284.17 877
5284.86 857
5285.54 793
5286.23 865
5286.92 853
5287.60 829
5288.29 709
5288.97 754
5289.66 770
5290.35 726
5291.03 706
5291.72 758
5292.41 806
5293.09 727
5293.78 723
5294.47 723
5295.15 722
5295.84 726
5296.53 716
5297.21 770
5297.90 829
5298.59 837
5299.27 818
5299.96 866
5300.65 865
5301.33 907
5302.02 888
5302.71 908
5303.40 904
5304.08 911
5304.77 890
5305.46 955
5306.15 1138
5306.83 1247
5307.52 1217
5308.21 1219
5308.90 1218
5309.58 1163
5310.27 1094
5310.96 1065
5311.65 1120
5312.33 1117
5313.02 1217
5313.71 1328
5314.40 1401
5315.09 1549
5315.77 1608
5316.46 1720
5317.15 1686
5317.84 1655
5318.53 1633
5319.21 1539
5319.90 1447
5320.59 1436
5321.28 1364
5321.97 1347
5322.66 1305
5323.35 1182
5324.03 1108
5324.72 1081
5325.41 1019
5326.10 972
5326.79 938
5327.48 886
5328.17 882
5328.86 855
5329.54 809
5330.23 815
5330.92 765
5331.61 777
5332.30 787
5332.99 784
5333.68 796
5334.37 755
5335.06 783
5335.75 811
5336.44 813
5337.12 820
5337.81 795
5338.50 774
5339.19 801
5339.88 739
5340.57 764
5341.26 729
5341.95 826
5342.64 840
5343.33 827
5344.02 844
5344.71 812
5345.40 837
5346.09 868
5346.78 862
5347.47 858
5348.16 947
5348.85 1003
5349.54 1111
5350.23 1252
5350.92 1226
5351.61 1366
5352.30 1482
5352.99 1544
5353.68 1482
5354.37 1348
5355.07 1315
5355.76 1230
5356.45 1166
5357.14 1114
5357.83 1130
5358.52 993
5359.21 806
5359.90 815
5360.59 810
5361.28 766
5361.97 780
5362.66 781
5363.36 807
5364.05 871
5364.74 813
5365.43 787
5366.12 788
5366.81 773
5367.50 743
5368.19 738
5368.89 744
5369.58 658
5370.27 627
5370.96 697
5371.65 689
5372.34 658
5373.04 685
5373.73 724
5374.42 691
5375.11 651
5375.80 669
5376.49 687
5377.19 628
5377.88 678
5378.57 695
5379.26 724
5379.96 725
5380.65 715
5381.34 716
5382.03 744
5382.72 704
5383.42 680
5384.11 699
5384.80 662
5385.49 664
5386.19 676
5386.88 636
5387.57 668
5388.26 694
5388.96 716
5389.65 745
5390.34 753
5391.04 825
5391.73 824
5392.42 876
5393.12 896
5393.81 859
5394.50 814
5395.19 824
5395.89 796
5396.58 785
5397.27 767
5397.97 753
5398.66 809
5399.35 773
5400.05 723
5400.74 709
5401.43 746
5402.13 693
5402.82 671
5403.52 668
5404.21 692
5404.90 708
5405.60 754
5406.29 702
5406.98 741
5407.68 701
5408.37 736
5409.07 677
5409.76 686
5410.45 651
5411.15 716
5411.84 702
5412.54 718
5413.23 751
5413.93 678
5414.62 689
5415.32 750
5416.01 725
5416.70 695
5417.40 721
5418.09 744
5418.79 750
5419.48 715
5420.18 747
5420.87 727
5421.57 715
5422.26 795
5422.96 773
5423.65 808
5424.35 837
5425.04 781
5425.74 754
5426.43 763
5427.13 756
5427.82 697
5428.52 788
5429.21 798
5429.91 760
5430.60 844
5431.30 885
5432.00 836
5432.69 817
5433.39 764
5434.08 780
5434.78 794
5435.47 800
5436.17 761
5436.86 777
5437.56 777
5438.26 811
5438.95 792
5439.65 810
5440.34 873
5441.04 788
5441.74 742
5442.43 710
5443.13 801
5443.83 793
5444.52 878
5445.22 900
5445.91 1031
5446.61 1116
5447.31 1093
5448.00 1167
5448.70 1324
5449.40 1416
5450.09 1413
5450.79 1306
5451.49 1207
5452.18 1228
5452.88 1200
5453.58 1132
5454.27 1091
5454.97 1019
5455.67 935
5456.37 887
5457.06 858
5457.76 846
5458.46 868
5459.15 882
5459.85 863
5460.55 892
5461.25 921
5461.94 946
5462.64 899
5463.34 913
5464.04 961
5464.73 945
5465.43 975
5466.13 945
5466.83 944
5467.53 981
5468.22 982
5468.92 920
5469.62 947
5470.32 932
5471.01 972
5471.71 986
5472.41 1027
5473.11 1066
5473.81 1148
5474.51 1079
5475.20 1223
5475.90 1176
5476.60 1203
5477.30 1215
5478.00 1150
5478.70 1257
5479.39 1348
5480.09 1538
5480.79 1702
5481.49 1952
5482.19 2067
5482.89 2213
5483.59 2171
5484.29 2122
5484.98 1991
5485.68 1680
5486.38 1589
5487.08 1501
5487.78 1359
5488.48 1308
5489.18 1263
5489.88 1292
5490.58 1266
5491.28 1261
5491.98 1300
5492.68 1312
5493.37 1389
5494.07 1427
5494.77 1437
5495.47 1398
5496.17 1476
5496.87 1490
5497.57 1463
5498.27 1427
5498.97 1541
5499.67 1699
5500.37 2000
5501.07 2437
5501.77 2798
5502.47 3032
5503.17 3316
5503.87 3348
5504.57 3300
5505.27 2907
5505.97 2559
5506.67 2170
5507.37 1875
5508.07 1654
5508.77 1527
5509.47 1426
5510.17 1305
5510.87 1212
5511.58 1156
5512.28 1176
5512.98 1170
5513.68 1120
5514.38 1224
5515.08 1231
5515.78 1220
5516.48 1260
5517.18 1217
5517.88 1196
5518.58 1194
5519.28 1190
5519.99 1208
5520.69 1232
5521.39 1174
5522.09 1089
5522.79 1056
5523.49 1091
5524.19 1074
5524.90 1010
5525.60 999
5526.30 960
5527.00 920
5527.70 914
5528.40 898
5529.10 915
5529.81 943
5530.51 932
5531.21 894
5531.91 886
5532.61 846
5533.32 842
5534.02 871
5534.72 869
5535.42 850
5536.12 923
5536.83 915
5537.53 914
5538.23 937
5538.93 906
5539.64 931
5540.34 951
5541.04 968
5541.74 916
5542.45 950
5543.15 973
5543.85 916
5544.55 844
5545.26 828
5545.96 867
5546.66 904
5547.36 873
5548.07 914
5548.77 871
5549.47 844
5550.18 911
5550.88 877
5551.58 884
5552.29 906
5552.99 875
5553.69 846
5554.40 865
5555.10 799
5555.80 741
5556.51 829
5557.21 828
5557.91 805
5558.62 811
5559.32 769
5560.02 781
5560.73 853
5561.43 798
5562.14 742
5562.84 842
5563.54 976
5564.25 919
5564.95 944
5565.65 981
5566.36 985
5567.06 983
5567.77 983
5568.47 951
5569.18 909
5569.88 913
5570.58 917
5571.29 889
5571.99 861
5572.70 827
5573.40 779
5574.11 867
5574.81 819
5575.52 805
5576.22 861
5576.93 897
5577.63 821
5578.33 801
5579.04 852
5579.74 863
5580.45 846
5581.15 861
5581.86 812
5582.56 808
5583.27 733
5583.97 756
5584.68 738
5585.39 679
5586.09 784
5586.80 788
5587.50 751
5588.21 736
5588.91 763
5589.62 765
5590.32 691
5591.03 725
5591.73 755
5592.44 784
5593.15 716
5593.85 724
5594.56 768
5595.26 739
5595.97 806
5596.68 793
5597.38 740
5598.09 740
5598.79 771
5599.50 747
5600.21 700
5600.91 709
5601.62 715
5602.33 686
5603.03 744
5603.74 773
5604.44 804
5605.15 741
5605.86 662
5606.56 694
5607.27 719
5607.98 734
5608.68 754
5609.39 733
5610.10 703
5610.80 750
5611.51 742
5612.22 652
5612.93 724
5613.63 742
5614.34 666
5615.05 696
5615.75 670
5616.46 712
5617.17 763
5617.88 793
5618.58 692
5619.29 703
5620.00 765
5620.71 765
5621.41 823
5622.12 737
5622.83 714
5623.54 730
5624.24 729
5624.95 694
5625.66 684
5626.37 727
5627.08 755
5627.78 717
5628.49 724
5629.20 721
5629.91 784
5630.62 744
5631.32 759
5632.03 806
5632.74 773
5633.45 755
5634.16 808
5634.86 841
5635.57 812
5636.28 916
5636.99 984
5637.70 1006
5638.41 986
5639.12 998
5639.82 1009
5640.53 1052
5641.24 1026
5641.95 994
5642.66 1040
5643.37 990
5644.08 983
5644.79 961
5645.50 957
5646.21 919
5646.91 873
5647.62 896
5648.33 855
5649.04 791
5649.75 827
5650.46 838
5651.17 839
5651.88 897
5652.59 902
5653.30 895
5654.01 824
5654.72 883
5655.43 891
5656.14 893
5656.85 890
5657.56 965
5658.27 944
5658.98 995
5659.69 944
5660.40 953
5661.11 952
5661.82 966
5662.53 1008
5663.24 974
5663.95 973
5664.66 942
5665.37 906
5666.08 883
5666.79 895
5667.50 851
5668.21 839
5668.92 821
5669.63 848
5670.34 875
5671.05 896
5671.76 925
5672.47 1043
5673.18 1114
5673.89 1177
5674.61 1130
5675.32 982
5676.03 1013
5676.74 957
5677.45 920
5678.16 817
5678.87 787
5679.58 776
5680.29 880
5681.01 855
5681.72 854
5682.43 814
5683.14 815
5683.85 813
5684.56 884
5685.27 847
5685.99 894
5686.70 877
5687.41 839
5688.12 803
5688.83 851
5689.54 831
5690.26 855
5690.97 809
5691.68 782
5692.39 831
5693.10 797
5693.82 825
5694.53 825
5695.24 792
5695.95 811
5696.67 815
5697.38 745
5698.09 789
5698.80 786
5699.51 756
5700.23 797
5700.94 760
5701.65 792
5702.36 819
5703.08 803
5703.79 829
5704.50 842
5705.22 801
5705.93 831
5706.64 823
5707.35 797
5708.07 857
5708.78 835
5709.49 780
5710.21 828
5710.92 794
5711.63 821
5712.35 808
5713.06 772
5713.77 790
5714.49 764
5715.20 818
5715.91 797
5716.63 772
5717.34 754
5718.05 770
5718.77 780
5719.48 781
5720.19 773
5720.91 760
5721.62 827
5722.34 854
5723.05 865
5723.76 873
5724.48 878
5725.19 868
5725.91 860
5726.62 887
5727.33 916
5728.05 939
5728.76 999
5729.48 1005
5730.19 1110
5730.91 1096
5731.62 1071
5732.34 1059
5733.05 1072
5733.76 1080
5734.48 923
5735.19 956
5735.91 941
5736.62 925
5737.34 895
5738.05 897
5738.77 977
5739.48 986
5740.20 920
5740.91 961
5741.63 964
5742.34 1022
5743.06 990
5743.77 1000
5744.49 957
5745.20 988
5745.92 1052
5746.63 1002
5747.35 951
5748.07 1022
5748.78 1039
5749.50 1084
5750.21 1107
5750.93 1175
5751.64 1165
5752.36 1211
5753.07 1206
5753.79 1171
5754.51 1241
5755.22 1278
5755.94 1375
5756.65 1410
5757.37 1459
5758.09 1472
5758.80 1616
5759.52 1554
5760.24 1590
5760.95 1596
5761.67 1714
5762.38 1643
5763.10 1692
5763.82 1804
5764.53 1876
5765.25 1909
5765.97 1887
5766.68 1943
5767.40 1927
5768.12 2105
5768.83 2333
5769.55 2821
5770.27 3514
5770.98 4574
5771.70 5890
5772.42 7000
5773.13 7613
5773.85 7399
5774.57 6798
5775.29 5717
5776.00 4758
5776.72 3868
5777.44 3173
5778.16 2807
5778.87 2387
5779.59 2166
5780.31 2189
5781.03 2151
5781.74 2073
5782.46 2051
5783.18 2109
5783.90 2100
5784.61 2191
5785.33 2318
5786.05 2443
5786.77 2556
5787.48 2415
5788.20 2411
5788.92 2317
5789.64 2173
5790.36 2185
5791.08 2113
5791.79 1998
5792.51 1859
5793.23 1795
5793.95 1797
5794.67 1689
5795.38 1561
5796.10 1585
5796.82 1584
5797.54 1462
5798.26 1454
5798.98 1492
5799.70 1495
5800.41 1574
5801.13 1650
5801.85 1830
5802.57 2016
5803.29 1989
5804.01 2150
5804.73 1973
5805.45 1865
5806.17 1722
5806.89 1619
5807.60 1492
5808.32 1429
5809.04 1326
5809.76 1335
5810.48 1342
5811.20 1470
5811.92 1559
5812.64 1475
5813.36 1406
5814.08 1374
5814.80 1313
5815.52 1262
5816.24 1217
5816.96 1252
5817.68 1176
5818.40 1173
5819.12 1156
5819.84 1130
5820.56 1134
5821.28 1174
5822.00 1155
5822.72 1120
5823.44 1161
5824.16 1128
5824.88 1123
5825.60 1152
5826.32 1076
5827.04 1069
5827.76 1013
5828.48 1030
5829.20 1023
5829.92 1046
5830.64 1012
5831.36 1068
5832.08 1029
5832.80 1089
5833.52 1038
5834.25 996
5834.97 970
5835.69 1019
5836.41 1019
5837.13 1005
5837.85 990
5838.57 993
5839.29 987
5840.01 986
5840.73 1020
5841.46 941
5842.18 981
5842.90 985
5843.62 944
5844.34 988
5845.06 957
5845.78 1019
5846.51 1044
5847.23 1010
5847.95 1034
5848.67 968
5849.39 905
5850.11 935
5850.84 986
5851.56 912
5852.28 918
5853.00 944
5853.72 891
5854.45 945
5855.17 975
5855.89 1017
5856.61 955
5857.33 982
5858.06 941
5858.78 963
5859.50 1012
5860.22 949
5860.95 960
5861.67 907
5862.39 909
5863.11 878
5863.84 988
5864.56 971
5865.28 953
5866.01 992
5866.73 952
5867.45 924
5868.17 906
5868.90 875
5869.62 908
5870.34 914
5871.07 857
5871.79 879
5872.51 932
5873.24 884
5873.96 874
5874.68 820
5875.41 827
5876.13 826
5876.85 811
5877.58 821
5878.30 800
5879.02 823
5879.75 893
5880.47 894
5881.19 826
5881.92 934
5882.64 947
5883.37 912
5884.09 879
5884.81 792
5885.54 899
5886.26 955
5886.99 874
5887.71 898
5888.43 901
5889.16 879
5889.88 885
5890.61 883
5891.33 892
5892.05 843
5892.78 916
5893.50 907
5894.23 870
5894.95 875
5895.68 873
5896.40 891
5897.13 851
5897.85 882
5898.58 851
5899.30 863
5900.03 809
5900.75 806
5901.48 863
5902.20 893
5902.93 866
5903.65 863
5904.38 868
5905.10 885
5905.83 906
5906.55 913
5907.28 916
5908.00 961
5908.73 973
5909.45 938
5910.18 924
5910.90 912
5911.63 978
5912.36 974
5913.08 947
5913.81 955
5914.53 938
5915.26 909
5915.98 1025
5916.71 989
5917.44 991
5918.16 1025
5918.89 986
5919.61 1035
5920.34 1014
5921.07 1062
5921.79 985
5922.52 1042
5923.25 987
5923.97 959
5924.70 996
5925.42 1047
5926.15 1072
5926.88 1094
5927.60 1109
5928.33 1151
5929.06 1086
5929.78 1109
5930.51 1162
5931.24 1202
5931.96 1181
5932.69 1163
5933.42 1203
5934.15 1207
5934.87 1202
5935.60 1168
5936.33 1282
5937.05 1231
5937.78 1280
5938.51 1304
5939.24 1415
5939.96 1447
5940.69 1406
5941.42 1348
5942.14 1442
5942.87 1474
5943.60 1500
5944.33 1486
5945.06 1492
5945.78 1616
5946.51 1630
5947.24 1681
5947.97 1640
5948.69 1689
5949.42 1643
5950.15 1761
5950.88 1760
5951.61 1847
5952.33 2053
5953.06 2139
5953.79 2404
5954.52 2513
5955.25 2593
5955.98 2712
5956.70 2684
5957.43 2697
5958.16 2560
5958.89 2432
5959.62 2304
5960.35 2262
5961.07 2242
5961.80 2262
5962.53 2312
5963.26 2206
5963.99 2219
5964.72 2349
5965.45 2306
5966.18 2479
5966.90 2650
5967.63 2997
5968.36 3266
5969.09 3523
5969.82 3501
5970.55 3544
5971.28 3468
5972.01 3330
5972.74 3275
5973.47 3069
5974.20 3008
5974.93 2955
5975.66 2831
5976.39 2784
5977.12 2856
5977.84 2818
5978.57 2850
5979.30 2964
5980.03 3016
5980.76 3098
5981.49 3314
5982.22 3383
5982.95 3457
5983.68 3609
5984.41 3696
5985.14 3815
5985.87 3764
5986.60 3665
5987.33 3808
5988.06 3683
5988.79 3665
5989.53 3740
5990.26 3736
5990.99 3673
5991.72 3666
5992.45 3678
5993.18 3771
5993.91 3846
5994.64 3864
5995.37 3898
5996.10 4036
5996.83 4142
5997.56 4130
5998.29 4351
5999.02 4447
5999.75 4470
6000.49 4339
6001.22 4294
6001.95 4348
6002.68 4274
6003.41 4156
6004.14 4178
6004.87 3963
6005.60 3880
6006.34 3912
6007.07 3945
6007.80 3954
6008.53 3998
6009.26 4129
6009.99 4320
6010.72 5048
6011.46 6000
6012.19 7502
6012.92 9337
6013.65 11517
6014.38 13866
6015.12 15814
6015.85 17259
6016.58 17663
6017.31 17181
6018.04 16081
6018.78 14433
6019.51 12590
6020.24 11033
6020.97 9307
6021.70 7646
6022.44 6405
6023.17 5306
6023.90 4690
6024.63 4070
6025.37 3730
6026.10 3389
6026.83 3267
6027.56 3149
6028.30 3091
6029.03 2981
6029.76 3026
6030.50 3130
6031.23 3105
6031.96 3091
6032.69 3048
6033.43 3014
6034.16 2843
6034.89 2659
6035.63 2423
6036.36 2374
6037.09 2245
6037.83 2212
6038.56 2184
6039.29 2179
6040.03 2243
6040.76 2237
6041.49 2403
6042.23 2475
6042.96 2478
6043.69 2483
6044.43 2670
6045.16 2660
6045.90 2602
6046.63 2611
6047.36 2660
6048.10 2568
6048.83 2554
6049.57 2598
6050.30 2691
6051.03 2770
6051.77 2936
6052.50 3126
6053.24 3385
6053.97 3474
6054.70 3697
6055.44 3889
6056.17 3786
6056.91 3721
6057.64 3586
6058.38 3313
6059.11 3073
6059.85 3001
6060.58 2921
6061.32 2735
6062.05 2672
6062.79 2756
6063.52 2729
6064.26 2712
6064.99 2620
6065.72 2593
6066.46 2479
6067.20 2449
6067.93 2467
6068.67 2360
6069.40 2407
6070.14 2337
6070.87 2313
6071.61 2212
6072.34 2201
6073.08 2222
6073.81 2233
6074.55 2262
6075.28 2164
6076.02 2155
6076.76 2202
6077.49 2192
6078.23 2182
6078.96 2242
6079.70 2112
6080.43 2115
6081.17 2074
6081.91 1972
6082.64 1964
6083.38 1958
6084.11 1876
6084.85 1890
6085.59 1815
6086.32 1756
6087.06 1775
6087.80 1736
6088.53 1835
6089.27 1667
6090.00 1743
6090.74 1840
6091.48 1858
6092.21 1776
6092.95 1872
6093.69 1814
6094.42 1809
6095.16 1799
6095.90 1749
6096.63 1764
6097.37 1767
6098.11 1721
6098.85 1737
6099.58 1650
6100.32 1705
6101.06 1752
6101.79 1731
6102.53 1646
6103.27 1609
6104.01 1664
6104.74 1635
6105.48 1631
6106.22 1589
6106.96 1598
6107.69 1603
6108.43 1498
6109.17 1506
6109.91 1521
6110.64 1505
6111.38 1558
6112.12 1603
6112.86 1668
6113.59 1652
6114.33 1668
6115.07 1678
6115.81 1725
6116.55 1673
6117.28 1772
6118.02 1800
6118.76 1780
6119.50 1801
6120.24 1776
6120.98 1740
6121.71 1731
6122.45 1728
6123.19 1706
6123.93 1683
6124.67 1735
6125.41 1719
6126.15 1708
6126.88 1786
6127.62 1836
6128.36 1799
6129.10 1752
6129.84 1740
6130.58 1726
6131.32 1779
6132.06 1754
6132.80 1739
6133.53 1785
6134.27 1760
6135.01 1819
6135.75 1804
6136.49 1774
6137.23 1892
6137.97 1961
6138.71 2034
6139.45 2067
6140.19 2082
6140.93 2218
6141.67 2270
6142.41 2314
6143.15 2324
6143.89 2293
6144.63 2209
6145.37 2181
6146.11 2155
6146.85 2121
6147.59 2048
6148.33 2100
6149.07 2008
6149.81 2018
6150.55 1966
6151.29 2020
6152.03 1995
6152.77 2028
6153.51 2139
6154.25 2133
6154.99 2135
6155.73 2157
6156.47 2126
6157.21 2247
6157.95 2269
6158.69 2204
6159.43 2237
6160.17 2317
6160.91 2394
6161.65 2385
6162.39 2451
6163.13 2499
6163.88 2638
6164.62 2796
6165.36 2921
6166.10 3138
6166.84 3265
6167.58 3492
6168.32 3578
6169.06 3720
6169.80 3746
6170.55 3733
6171.29 3672
6172.03 3500
6172.77 3418
6173.51 3408
6174.25 3203
6174.99 3257
6175.74 3306
6176.48 3180
6177.22 3144
6177.96 3122
6178.70 3291
6179.44 3340
6180.19 3478
6180.93 3733
6181.67 4078
6182.41 4798
6183.15 5605
6183.90 6306
6184.64 7016
6185.38 7294
6186.12 7366
6186.87 7276
6187.61 6897
6188.35 6354
6189.09 5908
6189.84 5340
6190.58 5020
6191.32 4666
6192.06 4318
6192.81 4304
6193.55 4349
6194.29 4288
6195.03 4259
6195.78 4333
6196.52 4186
6197.26 4104
6198.01 4083
6198.75 3983
6199.49 4110
6200.23 3897
6200.98 3910
6201.72 4002
6202.46 3819
6203.21 3964
6203.95 4064
6204.69 4329
6205.44 4763
6206.18 5376
6206.92 6490
6207.67 8413
6208.41 11145
6209.15 14390
6209.90 17627
6210.64 20322
6211.39 22378
6212.13 23322
6212.87 22623
6213.62 20803
6214.36 17990
6215.11 15638
6215.85 13004
6216.59 10627
6217.34 8571
6218.08 6989
6218.83 5776
6219.57 4842
6220.31 4199
6221.06 3771
6221.80 3362
6222.55 3274
6223.29 3133
6224.04 3005
6224.78 2965
6225.53 2899
6226.27 2826
6227.02 2695
6227.76 2495
6228.50 2510
6229.25 2367
6229.99 2151
6230.74 2045
6231.48 1916
6232.23 1814
6232.97 1754
6233.72 1791
6234.46 1822
6235.21 1826
6235.96 1899
6236.70 1985
6237.45 2048
6238.19 2015
6238.94 2098
6239.68 2259
6240.43 2414
6241.17 2521
6241.92 2713
6242.66 2771
6243.41 2890
6244.16 2853
6244.90 2828
6245.65 2744
6246.39 2708
6247.14 2689
6247.88 2806
6248.63 2823
6249.38 2893
6250.12 2935
6250.87 2833
6251.62 2777
6252.36 2783
6253.11 2628
6253.85 2543
6254.60 2481
6255.35 2398
6256.09 2366
6256.84 2397
6257.59 2225
6258.33 2283
6259.08 2276
6259.83 2162
6260.57 2197
6261.32 2096
6262.07 2080
6262.81 2115
6263.56 2071
6264.31 2141
6265.05 2019
6265.80 2033
6266.55 2066
6267.30 2014
6268.04 2001
6268.79 1980
6269.54 1949
6270.28 1957
6271.03 2124
6271.78 2073
6272.53 2112
6273.27 2185
6274.02 2181
6274.77 2166
6275.52 2220
6276.26 2212
6277.01 2260
6277.76 2250
6278.51 2239
6279.25 2210
6280.00 2250
6280.75 2259
6281.50 2158
6282.25 2127
6282.99 1945
6283.74 1986
6284.49 1929
6285.24 1850
6285.99 1770
6286.74 1774
6287.48 1823
6288.23 1828
6288.98 1795
6289.73 1706
6290.48 1684
6291.23 1723
6291.97 1682
6292.72 1622
6293.47 1612
6294.22 1634
6294.97 1650
6295.72 1699
6296.47 1676
6297.22 1669
6297.96 1717
6298.71 1754
6299.46 1675
6300.21 1700
6300.96 1644
6301.71 1648
6302.46 1592
6303.21 1523
6303.96 1577
6304.71 1514
6305.46 1559
6306.21 1533
6306.96 1511
6307.71 1540
6308.45 1560
6309.20 1554
6309.95 1539
6310.70 1551
6311.45 1612
6312.20 1652
6312.95 1725
6313.70 1751
6314.45 1695
6315.20 1748
6315.95 1750
6316.70 1819
6317.45 1849
6318.20 1857
6318.95 1784
6319.70 1799
6320.45 1792
6321.20 1743
6321.95 1625
6322.70 1571
6323.46 1646
6324.21 1589
6324.96 1594
6325.71 1509
6326.46 1503
6327.21 1534
6327.96 1433
6328.71 1395
6329.46 1448
6330.21 1362
6330.96 1376
6331.71 1434
6332.46 1376
6333.21 1422
6333.97 1387
6334.72 1363
6335.47 1381
6336.22 1398
6336.97 1393
6337.72 1393
6338.47 1372
6339.22 1379
6339.98 1381
6340.73 1356
6341.48 1355
6342.23 1353
6342.98 1438
6343.73 1359
6344.49 1390
6345.24 1428
6345.99 1345
6346.74 1334
6347.49 1355
6348.24 1368
6349.00 1450
6349.75 1463
6350.50 1435
6351.25 1552
6352.01 1533
6352.76 1606
6353.51 1739
6354.26 1889
6355.01 1989
6355.77 2060
6356.52 2065
6357.27 2062
6358.02 2095
6358.78 2015
6359.53 1810
6360.28 1741
6361.03 1642
6361.79 1684
6362.54 1681
6363.29 1531
6364.05 1560
6364.80 1569
6365.55 1499
6366.30 1579
6367.06 1590
6367.81 1640
6368.56 1829
6369.32 1888
6370.07 1936
6370.82 1976
6371.58 1994
6372.33 1974
6373.08 1842
6373.84 1784
6374.59 1668
6375.34 1564
6376.10 1465
6376.85 1422
6377.60 1428
6378.36 1437
6379.11 1522
6379.87 1602
6380.62 1515
6381.37 1517
6382.13 1567
6382.88 1568
6383.64 1625
6384.39 1617
6385.14 1665
6385.90 1605
6386.65 1507
6387.41 1488
6388.16 1405
6388.91 1401
6389.67 1345
6390.42 1329
6391.18 1389
6391.93 1340
6392.69 1303
6393.44 1308
6394.20 1324
6394.95 1327
6395.71 1298
6396.46 1333
6397.21 1267
6397.97 1271
6398.72 1285
6399.48 1369
6400.23 1377
6400.99 1284
6401.74 1235
6402.50 1250
6403.26 1259
6404.01 1171
6404.77 1113
6405.52 1141
6406.28 1160
6407.03 1160
6407.79 1151
6408.54 1155
6409.30 1117
6410.05 1184
6410.81 1209
6411.56 1210
6412.32 1194
6413.08 1161
6413.83 1177
6414.59 1172
6415.34 1221
6416.10 1186
6416.86 1165
6417.61 1215
6418.37 1177
6419.12 1240
6419.88 1217
6420.64 1196
6421.39 1184
6422.15 1218
6422.91 1147
6423.66 1190
6424.42 1138
6425.17 1132
6425.93 1192
6426.69 1171
6427.44 1148
6428.20 1192
6428.96 1187
6429.71 1215
6430.47 1200
6431.23 1207
6431.98 1176
6432.74 1251
6433.50 1214
6434.26 1179
6435.01 1211
6435.77 1244
6436.53 1241
6437.28 1214
6438.04 1254
6438.80 1231
6439.56 1265
6440.31 1299
6441.07 1300
6441.83 1296
6442.59 1389
6443.34 1371
6444.10 1433
6444.86 1379
6445.62 1377
6446.37 1365
6447.13 1294
6447.89 1357
6448.65 1396
6449.40 1416
6450.16 1412
6450.92 1367
6451.68 1365
6452.44 1465
6453.19 1437
6453.95 1449
6454.71 1414
6455.47 1469
6456.23 1444
6456.99 1507
6457.74 1484
6458.50 1575
6459.26 1594
6460.02 1532
6460.78 1526
6461.54 1593
6462.30 1534
6463.05 1511
6463.81 1567
6464.57 1566
6465.33 1615
6466.09 1618
6466.85 1717
6467.61 1735
6468.37 1774
6469.13 1711
6469.88 1726
6470.64 1710
6471.40 1707
6472.16 1697
6472.92 1708
6473.68 1709
6474.44 1674
6475.20 1758
6475.96 1760
6476.72 1715
6477.48 1733
6478.24 1773
6479.00 1784
6479.76 1852
6480.52 1857
6481.28 1878
6482.04 1956
6482.80 1961
6483.56 2016
6484.32 2163
6485.08 2047
6485.84 2022
6486.60 2127
6487.36 2166
6488.12 2203
6488.88 2209
6489.64 2305
6490.40 2252
6491.16 2372
6491.92 2433
6492.68 2480
6493.44 2562
6494.20 2531
6494.96 2653
6495.72 2700
6496.48 2682
6497.24 2616
6498.00 2559
6498.76 2503
6499.52 2548
6500.28 2517
6501.05 2519
6501.81 2563
6502.57 2560
6503.33 2630
6504.09 2718
6504.85 2877
6505.61 3315
6506.37 3983
6507.13 5225
6507.90 6960
6508.66 8970
6509.42 11180
6510.18 13010
6510.94 14402
6511.70 14594
6512.46 13941
6513.23 12861
6513.99 11263
6514.75 9349
6515.51 7728
6516.27 6453
6517.03 5382
6517.80 4511
6518.56 3916
6519.32 3458
6520.08 3292
6520.84 3105
6521.61 2949
6522.37 2941
6523.13 2941
6523.89 3036
6524.66 3088
6525.42 3138
6526.18 3249
6526.94 3426
6527.71 3673
6528.47 4021
6529.23 4312
6529.99 4484
6530.76 4728
6531.52 4516
6532.28 4401
6533.04 4169
6533.81 3975
6534.57 3823
6535.33 4028
6536.10 4349
6536.86 4870
6537.62 5409
6538.38 5783
6539.15 6172
6539.91 5918
6540.67 5593
6541.44 5158
6542.20 4626
6542.96 4143
6543.73 3653
6544.49 3279
6545.25 3086
6546.02 2913
6546.78 2874
6547.55 2870
6548.31 2841
6549.07 2770
6549.84 2679
6550.60 2636
6551.36 2685
6552.13 2610
6552.89 2619
6553.66 2538
6554.42 2585
6555.18 2524
6555.95 2402
6556.71 2504
6557.48 2475
6558.24 2543
6559.01 2571
6559.77 2512
6560.53 2496
6561.30 2567
6562.06 2540
6562.83 2578
6563.59 2663
6564.36 2678
6565.12 2722
6565.89 2808
6566.65 2802
6567.42 2883
6568.18 2882
6568.95 2748
6569.71 2708
6570.48 2753
6571.24 2780
6572.01 2820
6572.77 2798
6573.54 2871
6574.30 2890
6575.07 2927
6575.83 2883
6576.60 2937
6577.36 2962
6578.13 2905
6578.89 2850
6579.66 2974
6580.42 2902
6581.19 2918
6581.96 3028
6582.72 3129
6583.49 3025
6584.25 3122
6585.02 3162
6585.78 3203
6586.55 3311
6587.32 3239
6588.08 3181
6588.85 3152
6589.61 3127
6590.38 3088
6591.15 3116
6591.91 3322
6592.68 3453
6593.45 3618
6594.21 3859
6594.98 4154
6595.74 4542
6596.51 4930
6597.28 5251
6598.04 5403
6598.81 5422
6599.58 5336
6600.34 5263
6601.11 4968
6601.88 4660
6602.64 4321
6603.41 3883
6604.18 3631
6604.95 3358
6605.71 3165
6606.48 3038
6607.25 2952
6608.01 3022
6608.78 2933
6609.55 2911
6610.32 2918
6611.08 3019
6611.85 2950
6612.62 2979
6613.38 2941
6614.15 2856
6614.92 2811
6615.69 2866
6616.46 2672
6617.22 2637
6617.99 2785
6618.76 2733
6619.53 2760
6620.29 2882
6621.06 3024
6621.83 3193
6622.60 3435
6623.37 3753
6624.13 4101
6624.90 4324
6625.67 4533
6626.44 4448
6627.21 4303
6627.98 4332
6628.74 4042
6629.51 3718
6630.28 3561
6631.05 3367
6631.82 3161
6632.59 3138
6633.35 3281
6634.12 3297
6634.89 3473
6635.66 3746
6636.43 3954
6637.20 4103
6637.97 4400
6638.74 4378
6639.51 4396
6640.27 4377
6641.04 4507
6641.81 4622
6642.58 4767
6643.35 5018
6644.12 5230
6644.89 5281
6645.66 5209
6646.43 4889
6647.20 4583
6647.97 4137
6648.74 3831
6649.51 3471
6650.28 3103
6651.05 2941
6651.82 2767
6652.58 2628
6653.35 2479
6654.12 2426
6654.89 2438
6655.66 2370
6656.43 2329
6657.20 2373
6657.97 2404
6658.74 2381
6659.51 2347
6660.28 2301
6661.05 2322
6661.83 2213
6662.60 2184
6663.37 2143
6664.14 2151
6664.91 2244
6665.68 2196
6666.45 2181
6667.22 2146
6667.99 2136
6668.76 2115
6669.53 2072
6670.30 2187
6671.07 2257
6671.84 2294
6672.61 2362
6673.38 2480
6674.16 2522
6674.93 2457
6675.70 2483
6676.47 2456
6677.24 2384
6678.01 2366
6678.78 2334
6679.55 2372
6680.33 2569
6681.10 2517
6681.87 2578
6682.64 2639
6683.41 2591
6684.18 2643
6684.95 2642
6685.73 2765
6686.50 2891
6687.27 3066
6688.04 3193
6688.81 3173
6689.58 3065
6690.36 3074
6691.13 2843
6691.90 2562
6692.67 2397
6693.44 2289
6694.22 2203
6694.99 2231
6695.76 2147
6696.53 2102
6697.31 2093
6698.08 1985
6698.85 2013
6699.62 1978
6700.40 2008
6701.17 1928
6701.94 1957
6702.71 1957
6703.49 1865
6704.26 1779
6705.03 1838
6705.80 1842
6706.58 1848
6707.35 1792
6708.12 1796
6708.90 1807
6709.67 1703
6710.44 1728
6711.22 1753
6711.99 1766
6712.76 1690
6713.54 1694
6714.31 1656
6715.08 1615
6715.86 1689
6716.63 1662
6717.40 1679
6718.18 1655
6718.95 1684
6719.72 1650
6720.50 1588
6721.27 1575
6722.04 1565
6722.82 1598
6723.59 1653
6724.37 1641
6725.14 1645
6725.91 1532
6726.69 1582
6727.46 1550
6728.24 1590
6729.01 1618
6729.78 1622
6730.56 1565
6731.33 1565
6732.11 1619
6732.88 1624
6733.66 1648
6734.43 1683
6735.20 1646
6735.98 1649
6736.75 1690
6737.53 1641
6738.30 1633
6739.08 1639
6739.85 1663
6740.63 1718
6741.40 1749
6742.18 1758
6742.95 1708
6743.73 1737
6744.50 1795
6745.28 1800
6746.05 1939
6746.83 1918
6747.60 1895
6748.38 1897
6749.15 1899
6749.93 1940
6750.70 1875
6751.48 2029
6752.25 2058
6753.03 2226
6753.81 2310
6754.58 2433
6755.36 2550
6756.13 2714
6756.91 2712
6757.68 2558
6758.46 2409
6759.24 2193
6760.01 2131
6760.79 2085
6761.56 2054
6762.34 1970
6763.12 1849
6763.89 1820
6764.67 1873
6765.44 1785
6766.22 1834
6767.00 1942
6767.77 1999
6768.55 2170
6769.33 2226
6770.10 2263
6770.88 2266
6771.66 2226
6772.43 2090
6773.21 2086
6773.99 2014
6774.76 1814
6775.54 1841
6776.32 1777
6777.09 1652
6777.87 1760
6778.65 1683
6779.42 1656
6780.20 1698
6780.98 1739
6781.76 1724
6782.53 1697
6783.31 1604
6784.09 1700
6784.87 1765
6785.64 1647
6786.42 1661
6787.20 1618
6787.98 1609
6788.75 1657
6789.53 1639
6790.31 1584
6791.09 1544
6791.86 1590
6792.64 1597
6793.42 1474
6794.20 1467
6794.98 1402
6795.75 1398
6796.53 1390
6797.31 1451
6798.09 1433
6798.87 1424
6799.64 1419
6800.42 1363
6801.20 1469
6801.98 1462
6802.76 1479
6803.54 1430
6804.31 1491
6805.09 1543
6805.87 1521
6806.65 1469
6807.43 1546
6808.21 1483
6808.99 1441
6809.76 1497
6810.54 1457
6811.32 1419
6812.10 1473
6812.88 1390
6813.66 1372
6814.44 1336
6815.22 1355
6816.00 1433
6816.78 1442
6817.55 1452
6818.33 1457
6819.11 1389
6819.89 1466
6820.67 1486
6821.45 1427
6822.23 1460
6823.01 1377
6823.79 1427
6824.57 1456
6825.35 1498
6826.13 1458
6826.91 1381
6827.69 1373
6828.47 1378
6829.25 1354
6830.03 1440
6830.81 1428
6831.59 1391
6832.37 1349
6833.15 1411
6833.93 1490
6834.71 1486
6835.49 1458
6836.27 1529
6837.05 1699
6837.83 1885
6838.61 2213
6839.39 2645
6840.17 2987
6840.95 3271
6841.73 3436
6842.51 3378
6843.29 3360
6844.08 3103
6844.86 2743
6845.64 2591
6846.42 2285
6847.20 2107
6847.98 2017
6848.76 1941
6849.54 1932
6850.32 2105
6851.10 2355
6851.89 2646
6852.67 2904
6853.45 2814
6854.23 2931
6855.01 2928
6855.79 2675
6856.57 2523
6857.35 2356
6858.14 2135
6858.92 1867
6859.70 1771
6860.48 1758
6861.26 1616
6862.04 1568
6862.83 1602
6863.61 1563
6864.39 1567
6865.17 1548
6865.95 1516
6866.74 1554
6867.52 1560
6868.30 1582
6869.08 1571
6869.86 1642
6870.65 1649
6871.43 1648
6872.21 1558
6872.99 1655
6873.78 1655
6874.56 1694
6875.34 1705
6876.12 1783
6876.91 1792
6877.69 1804
6878.47 1902
6879.25 1984
6880.04 1988
6880.82 1976
6881.60 2232
6882.39 2389
6883.17 2796
6883.95 3053
6884.74 3190
6885.52 3290
6886.30 3218
6887.08 3042
6887.87 2990
6888.65 2889
6889.43 2869
6890.22 2973
6891.00 3098
6891.78 3101
6892.57 3067
6893.35 2879
6894.14 2680
6894.92 2540
6895.70 2394
6896.49 2225
6897.27 2243
6898.05 2232
6898.84 2062
6899.62 2107
6900.41 2048
6901.19 1954
6901.97 2061
6902.76 2034
6903.54 1931
6904.33 1958
6905.11 1916
6905.89 1877
6906.68 1910
6907.46 1846
6908.25 1892
6909.03 1782
6909.82 1824
6910.60 1828
6911.39 1750
6912.17 1728
6912.96 1723
6913.74 1732
6914.52 1652
6915.31 1765
6916.09 1717
6916.88 1757
6917.66 1868
6918.45 1834
6919.23 1728
6920.02 1748
6920.80 1736
6921.59 1749
6922.37 1783
6923.16 1754
6923.95 1760
6924.73 1760
6925.52 1752
6926.30 1799
6927.09 1810
6927.87 1873
6928.66 1971
6929.44 1964
6930.23 1981
6931.01 1965
6931.80 1985
6932.59 1969
6933.37 2003
6934.16 1825
6934.94 1877
6935.73 1958
6936.52 2000
6937.30 1932
6938.09 1980
6938.87 2047
6939.66 2131
6940.45 2241
6941.23 2273
6942.02 2452
6942.81 2682
6943.59 2912
6944.38 3053
6945.16 3084
6945.95 3194
6946.74 3231
6947.52 3246
6948.31 3221
6949.10 3295
6949.88 3498
6950.67 3468
6951.46 3547
6952.25 3641
6953.03 3543
6953.82 3297
6954.61 3088
6955.39 3093
6956.18 2968
6956.97 2823
6957.75 2788
6958.54 2753
6959.33 2772
6960.12 2757
6960.90 2931
6961.69 2768
6962.48 2786
6963.27 2705
6964.05 2802
6964.84 2842
6965.63 2895
6966.42 3089
6967.20 3151
6967.99 3234
6968.78 3458
6969.57 3658
6970.36 3881
6971.14 3982
6971.93 4168
6972.72 4320
6973.51 4245
6974.30 4218
6975.08 4263
6975.87 4121
6976.66 4127
6977.45 3959
6978.24 4093
6979.03 4148
6979.81 4286
6980.60 4529
6981.39 4876
6982.18 5528
6982.97 6312
6983.76 7505
6984.55 9354
6985.34 11942
6986.12 14973
6986.91 18078
6987.70 20926
6988.49 22114
6989.28 22162
6990.07 21084
6990.86 19326
6991.65 16665
6992.44 14205
6993.23 11821
6994.01 9586
6994.80 7835
6995.59 6356
6996.38 5288
6997.17 4554
6997.96 3913
6998.75 3536
6999.54 3212
7000.33 3107
7001.12 3051
7001.91 2894
7002.70 2777
7003.49 2764
7004.28 2699
7005.07 2590
7005.86 2511
7006.65 2391
7007.44 2266
7008.23 2134
7009.02 2042
7009.81 2005
7010.60 2019
7011.39 2136
7012.18 2320
7012.97 2526
7013.76 2661
7014.55 2858
7015.34 2861
7016.13 2999
7016.92 2961
7017.71 2946
7018.50 2799
7019.29 2703
7020.08 2580
7020.88 2418
7021.67 2377
7022.46 2398
7023.25 2470
7024.04 2580
7024.83 2735
7025.62 2747
7026.41 2804
7027.20 2799
7027.99 2954
7028.79 2920
7029.58 2912
7030.37 2866
7031.16 2846
7031.95 2711
7032.74 2631
7033.53 2489
7034.33 2476
7035.12 2388
7035.91 2262
7036.70 2185
7037.49 2245
7038.28 2301
7039.08 2306
7039.87 2323
7040.66 2325
7041.45 2281
7042.24 2333
7043.04 2308
7043.83 2347
7044.62 2332
7045.41 2452
7046.20 2450
7047.00 2468
7047.79 2481
7048.58 2549
7049.37 2538
7050.17 2574
7050.96 2652
7051.75 2847
7052.54 2994
7053.34 3145
7054.13 2971
7054.92 2924
7055.71 2722
7056.51 2564
7057.30 2480
7058.09 2396
7058.89 2288
7059.68 2368
7060.47 2440
7061.26 2474
7062.06 2451
7062.85 2399
7063.64 2342
7064.44 2347
7065.23 2301
7066.02 2238
7066.82 2195
7067.61 2191
7068.40 2230
7069.20 2075
7069.99 2056
7070.78 1949
7071.58 1912
7072.37 1922
7073.17 1879
7073.96 1864
7074.75 1789
7075.55 1829
7076.34 1818
7077.13 1737
7077.93 1687
7078.72 1674
7079.52 1675
7080.31 1682
7081.10 1611
7081.90 1598
7082.69 1631
7083.49 1648
7084.28 1620
7085.08 1585
7085.87 1615
7086.67 1596
7087.46 1662
7088.25 1695
7089.05 1815
7089.84 1855
7090.64 2001
7091.43 1958
7092.23 1854
7093.02 1829
7093.82 1797
7094.61 1685
7095.41 1580
7096.20 1531
7097.00 1456
7097.79 1464
7098.59 1371
7099.38 1413
7100.18 1324
7100.97 1390
7101.77 1378
7102.56 1350
7103.36 1353
7104.15 1331
7104.95 1348
7105.75 1331
7106.54 1286
7107.34 1284
7108.13 1233
7108.93 1212
7109.72 1244
7110.52 1243
7111.32 1257
7112.11 1284
7112.91 1219
7113.70 1178
7114.50 1210
7115.30 1215
7116.09 1204
7116.89 1182
7117.68 1233
7118.48 1177
7119.28 1207
7120.07 1275
7120.87 1268
7121.67 1272
7122.46 1252
7123.26 1235
7124.06 1276
7124.85 1225
7125.65 1225
7126.45 1209
7127.24 1187
7128.04 1230
7128.84 1235
7129.63 1226
7130.43 1323
7131.23 1327
7132.02 1394
7132.82 1376
7133.62 1420
7134.41 1392
7135.21 1337
7136.01 1184
7136.81 1209
7137.60 1263
7138.40 1230
7139.20 1230
7140.00 1203
7140.79 1159
7141.59 1127
7142.39 1168
7143.19 1216
7143.98 1152
7144.78 1138
7145.58 1125
7146.38 1114
7147.18 1157
7147.97 1140
7148.77 1163
7149.57 1083
7150.37 1077
7151.17 1068
7151.96 1082
7152.76 1031
7153.56 1035
7154.36 1083
7155.16 1123
7155.95 1062
7156.75 1094
7157.55 1193
7158.35 1242
7159.15 1239
7159.95 1144
7160.75 1187
7161.54 1100
7162.34 1116
7163.14 1166
7163.94 1164
7164.74 1134
7165.54 1142
7166.34 1144
7167.14 1128
7167.93 1197
7168.73 1153
7169.53 1137
7170.33 1139
7171.13 1135
7171.93 1082
7172.73 1100
7173.53 1073
7174.33 1070
7175.13 1054
7175.93 1042
7176.73 1034
7177.53 1042
7178.33 1015
7179.13 1038
7179.93 1038
7180.73 1038
7181.53 1029
7182.32 988
7183.12 1001
7183.92 1089
7184.72 1120
7185.52 1112
7186.32 1119
7187.12 1095
7187.92 1131
7188.72 1045
7189.53 989
7190.33 1019
7191.13 996
7191.93 999
7192.73 956
7193.53 980
7194.33 944
7195.13 924
7195.93 940
7196.73 991
7197.53 979
7198.33 979
7199.13 919
7199.93 936
7200.73 963
7201.53 1015
7202.33 962
7203.14 979
7203.94 1023
7204.74 1028
7205.54 1023
7206.34 1003
7207.14 1041
7207.94 1017
7208.74 1025
7209.55 1044
7210.35 966
7211.15 948
7211.95 1016
7212.75 991
7213.55 974
7214.35 1019
7215.16 1043
7215.96 1013
7216.76 1080
7217.56 1034
7218.36 1043
7219.16 1085
7219.97 1074
7220.77 1090
7221.57 1080
7222.37 1038
7223.17 1059
7223.98 1095
7224.78 1058
7225.58 1074
7226.38 1063
7227.19 1080
7227.99 1047
7228.79 1056
7229.59 1032
7230.40 1073
7231.20 1049
7232.00 1079
7232.80 1074
7233.61 1102
7234.41 1080
7235.21 1182
7236.01 1301
7236.82 1459
7237.62 1554
7238.42 1666
7239.23 1744
7240.03 1797
7240.83 1761
7241.63 1742
7242.44 1548
7243.24 1451
7244.04 1370
7244.85 1341
7245.65 1271
7246.45 1178
7247.26 1135
7248.06 1131
7248.86 1107
7249.67 1157
7250.47 1104
7251.28 1097
7252.08 1111
7252.88 1155
7253.69 1176
7254.49 1146
7255.29 1105
7256.10 1163
7256.90 1172
7257.71 1136
7258.51 1128
7259.31 1115
7260.12 1132
7260.92 1136
7261.73 1169
7262.53 1165
7263.34 1209
7264.14 1214
7264.94 1258
7265.75 1359
7266.55 1366
7267.36 1281
7268.16 1336
7268.97 1296
7269.77 1285
7270.58 1283
7271.38 1260
7272.19 1258
7272.99 1235
7273.80 1245
7274.60 1246
7275.41 1231
7276.21 1266
7277.02 1263
7277.82 1318
7278.63 1286
7279.43 1281
7280.24 1313
7281.04 1367
7281.85 1373
7282.65 1449
7283.46 1587
7284.26 1710
7285.07 1963
7285.87 2134
7286.68 2367
7287.49 2469
7288.29 2534
7289.10 2411
7289.90 2239
7290.71 2022
7291.52 1888
7292.32 1761
7293.13 1622
7293.93 1531
7294.74 1490
7295.55 1416
7296.35 1394
7297.16 1327
7297.96 1322
7298.77 1362
7299.58 1391
7300.38 1370
7301.19 1412
7302.00 1323
7302.80 1390
7303.61 1391
7304.42 1400
7305.22 1454
7306.03 1476
7306.84 1501
7307.64 1574
7308.45 1557
7309.26 1589
7310.06 1741
7310.87 1818
7311.68 1867
7312.48 1863
7313.29 2080
7314.10 2088
7314.90 2039
7315.71 2038
7316.52 1959
7317.33 1946
7318.13 1940
7318.94 2097
7319.75 2264
7320.56 2515
7321.36 2828
7322.17 3031
7322.98 3099
7323.79 3141
7324.59 3009
7325.40 2799
7326.21 2635
7327.02 2482
7327.83 2280
7328.63 2130
7329.44 1985
7330.25 1901
7331.06 1709
7331.87 1685
7332.67 1664
7333.48 1626
7334.29 1593
7335.10 1645
7335.91 1627
7336.72 1620
7337.52 1675
7338.33 1698
7339.14 1690
7339.95 1777
7340.76 1806
7341.57 1900
7342.38 2136
7343.18 2137
7343.99 2182
7344.80 2169
7345.61 1979
7346.42 1946
7347.23 1847
7348.04 1793
7348.85 1699
7349.66 1640
7350.46 1600
7351.27 1600
7352.08 1601
7352.89 1488
7353.70 1531
7354.51 1529
7355.32 1525
7356.13 1474
7356.94 1531
7357.75 1503
7358.56 1508
7359.37 1612
7360.18 1744
7360.99 1902
7361.80 1998
7362.61 2108
7363.42 2179
7364.23 2236
7365.04 2229
7365.85 2244
7366.66 2153
7367.47 2177
7368.28 2091
7369.09 1971
7369.90 1885
7370.71 1792
7371.52 1723
7372.33 1590
7373.14 1562
7373.95 1495
7374.76 1446
7375.57 1441
7376.38 1417
7377.19 1422
7378.00 1423
7378.81 1430
7379.62 1496
7380.43 1636
7381.24 1682
7382.06 1835
7382.87 2005
7383.68 2090
7384.49 2094
7385.30 2047
7386.11 2068
7386.92 2008
7387.73 1915
7388.54 1785
7389.36 1791
7390.17 1683
7390.98 1595
7391.79 1562
7392.60 1494
7393.41 1458
7394.22 1425
7395.04 1376
7395.85 1286
7396.66 1287
7397.47 1240
7398.28 1250
7399.09 1297
7399.91 1301
7400.72 1269
7401.53 1341
7402.34 1534
7403.15 1534
7403.97 1598
7404.78 1601
7405.59 1585
7406.40 1465
7407.21 1425
7408.03 1441
7408.84 1386
7409.65 1409
7410.46 1365
7411.28 1327
7412.09 1350
7412.90 1309
7413.71 1205
7414.53 1197
7415.34 1175
7416.15 1134
7416.96 1070
7417.78 1027
7418.59 1060
7419.40 997
7420.22 1050
7421.03 1095
7421.84 1023
7422.66 1017
7423.47 1030
7424.28 989
7425.09 977
7425.91 1004
7426.72 1004
7427.53 962
7428.35 977
7429.16 985
7429.98 1004
7430.79 1002
7431.60 1016
7432.42 998
7433.23 988
7434.04 992
7434.86 962
7435.67 908
7436.48 945
7437.30 979
7438.11 1002
7438.93 946
7439.74 977
7440.55 965
7441.37 995
7442.18 1021
7443.00 985
7443.81 956
7444.63 958
7445.44 925
7446.25 903
7447.07 910
7447.88 910
7448.70 919
7449.51 967
7450.33 914
7451.14 893
7451.96 890
7452.77 900
7453.59 901
7454.40 876
7455.22 863
7456.03 861
7456.85 890
7457.66 868
7458.48 881
7459.29 863
7460.11 862
7460.92 903
7461.74 862
7462.55 882
7463.37 858
7464.18 867
7465.00 873
7465.81 866
7466.63 907
7467.44 924
7468.26 938
7469.08 923
7469.89 875
7470.71 947
7471.52 921
7472.34 915
7473.15 869
7473.97 866
7474.79 917
7475.60 965
7476.42 909
7477.23 908
7478.05 927
7478.87 870
7479.68 913
7480.50 870
7481.32 900
7482.13 883
7482.95 878
7483.76 885
7484.58 959
7485.40 912
7486.21 910
7487.03 851
7487.85 835
7488.66 827
7489.48 846
7490.30 893
7491.11 836
7491.93 820
7492.75 873
7493.57 834
7494.38 806
7495.20 831
7496.02 848
7496.83 831
7497.65 804
7498.47 813
7499.29 835
7500.10 870
7500.92 827
7501.74 827
7502.55 822
7503.37 790
7504.19 854
7505.01 773
7505.83 805
7506.64 779
7507.46 749
7508.28 741
7509.10 756
7509.91 735
7510.73 728
7511.55 762
7512.37 792
7513.19 810
7514.00 785
7514.82 807
7515.64 796
7516.46 785
7517.28 772
7518.10 730
7518.91 755
7519.73 710
7520.55 748
7521.37 770
7522.19 726
7523.01 786
7523.82 779
7524.64 735
7525.46 719
7526.28 778
7527.10 824
7527.92 804
7528.74 795
7529.56 808
7530.38 777
7531.19 720
7532.01 759
7532.83 774
7533.65 730
7534.47 737
7535.29 746
7536.11 750
7536.93 759
7537.75 743
7538.57 701
7539.39 777
7540.21 775
7541.03 737
7541.85 712
7542.67 714
7543.48 703
7544.30 721
7545.12 722
7545.94 735
7546.76 788
7547.58 718
7548.40 744
7549.22 747
7550.04 745
7550.86 736
7551.68 754
7552.50 705
7553.32 712
7554.14 734
7554.97 709
7555.79 776
7556.61 716
7557.43 717
7558.25 732
7559.07 793
7559.89 733
7560.71 777
7561.53 764
7562.35 722
7563.17 775
7563.99 780
7564.81 748
7565.63 700
7566.45 739
7567.28 786
7568.10 730
7568.92 757
7569.74 747
7570.56 715
7571.38 711
7572.20 726
7573.02 776
7573.84 750
7574.67 741
7575.49 723
7576.31 706
7577.13 718
7577.95 745
7578.77 741
7579.60 783
7580.42 794
7581.24 773
7582.06 773
7582.88 744
7583.70 728
7584.53 770
7585.35 830
7586.17 778
7586.99 751
7587.81 805
7588.64 746
7589.46 779
7590.28 793
7591.10 825
7591.93 866
7592.75 809
7593.57 836
7594.39 850
7595.22 833
7596.04 777
7596.86 825
7597.68 825
7598.51 861
7599.33 835
7600.15 855
7600.97 873
7601.80 847
7602.62 883
7603.44 870
7604.27 932
7605.09 969
7605.91 985
7606.73 1053
7607.56 1038
7608.38 1022
7609.20 1022
7610.03 1048
7610.85 1084
7611.67 998
7612.50 988
7613.32 990
7614.15 954
7614.97 961
7615.79 968
7616.62 979
7617.44 992
7618.26 1034
7619.09 1092
7619.91 1150
7620.73 1222
7621.56 1273
7622.38 1206
7623.21 1247
7624.03 1256
7624.85 1242
7625.68 1162
7626.50 1135
7627.33 1162
7628.15 1181
7628.98 1139
7629.80 1083
7630.62 1119
7631.45 1083
7632.27 1117
7633.10 1111
7633.92 1153
7634.75 1193
7635.57 1209
7636.40 1121
7637.22 1123
7638.05 1087
7638.87 1076
7639.70 1039
7640.52 994
7641.35 1009
7642.17 1032
7643.00 948
7643.82 953
7644.65 1019
7645.47 999
7646.30 1041
7647.12 1061
7647.95 1127
7648.77 1215
7649.60 1222
7650.42 1284
7651.25 1383
7652.08 1439
7652.90 1514
7653.73 1560
7654.55 1490
7655.38 1417
7656.20 1333
7657.03 1207
7657.86 1182
7658.68 1109
7659.51 1035
7660.33 989
7661.16 976
7661.99 988
7662.81 920
7663.64 899
7664.46 875
7665.29 862
7666.12 873
7666.94 858
7667.77 858
7668.60 845
7669.42 866
7670.25 878
7671.08 898
7671.90 864
7672.73 878
7673.56 838
7674.38 835
7675.21 825
7676.04 821
7676.86 886
7677.69 780
7678.52 791
7679.34 815
7680.17 802
7681.00 769
7681.83 796
7682.65 849
7683.48 840
7684.31 813
7685.13 834
7685.96 939
7686.79 963
7687.62 943
7688.44 900
7689.27 926
7690.10 960
7690.93 934
7691.76 894
7692.58 909
7693.41 936
7694.24 880
7695.07 845
7695.89 867
7696.72 917
7697.55 895
7698.38 940
7699.21 976
7700.03 922
7700.86 997
7701.69 1039
7702.52 988
7703.35 961
7704.18 964
7705.00 935
7705.83 926
7706.66 868
7707.49 876
7708.32 897
7709.15 824
7709.98 888
7710.80 919
7711.63 907
7712.46 867
7713.29 842
7714.12 896
7714.95 847
7715.78 834
7716.61 861
7717.44 820
7718.27 841
7719.09 822
7719.92 812
7720.75 816
7721.58 810
7722.41 821
7723.24 801
7724.07 854
7724.90 831
7725.73 811
7726.56 821
7727.39 796
7728.22 863
7729.05 890
7729.88 951
7730.71 981
7731.54 999
7732.37 962
7733.20 934
7734.03 961
7734.86 944
7735.69 872
7736.52 859
7737.35 859
7738.18 839
7739.01 825
7739.84 809
7740.67 827
7741.50 783
7742.33 823
7743.16 810
7743.99 782
7744.82 780
7745.65 853
7746.48 881
7747.31 978
7748.14 1076
7748.98 1201
7749.81 1318
7750.64 1414
7751.47 1368
7752.30 1283
7753.13 1343
7753.96 1271
7754.79 1195
7755.62 1089
7756.45 981
7757.29 921
7758.12 882
7758.95 853
7759.78 863
7760.61 802
7761.44 816
7762.27 776
7763.11 771
7763.94 747
7764.77 708
7765.60 802
7766.43 823
7767.26 804
7768.10 734
7768.93 725
7769.76 732
7770.59 729
7771.42 728
7772.26 721
7773.09 707
7773.92 707
7774.75 711
7775.58 682
7776.42 703
7777.25 683
7778.08 743
7778.91 754
7779.75 822
7780.58 773
7781.41 764
7782.24 731
7783.08 770
7783.91 745
7784.74 772
7785.57 758
7786.41 782
7787.24 736
7788.07 790
7788.91 778
7789.74 770
7790.57 763
7791.40 736
7792.24 769
7793.07 779
7793.90 781
7794.74 773
7795.57 782
7796.40 737
7797.24 743
7798.07 790
7798.90 792
7799.74 820
7800.57 761
7801.40 802
7802.24 796
7803.07 805
7803.91 837
7804.74 853
7805.57 839
7806.41 829
7807.24 822
7808.07 820
7808.91 859
7809.74 868
7810.58 869
7811.41 870
7812.25 855
7813.08 886
7813.91 907
7814.75 981
7815.58 970
7816.42 988
7817.25 1058
7818.09 1072
7818.92 1178
7819.75 1093
7820.59 1108
7821.42 1109
7822.26 1129
7823.09 1180
7823.93 1265
7824.76 1203
7825.60 1330
7826.43 1294
7827.27 1276
7828.10 1245
7828.94 1187
7829.77 1145
7830.61 1128
7831.44 1035
7832.28 1019
7833.11 1029
7833.95 985
7834.78 1034
7835.62 1050
7836.46 1028
7837.29 1049
7838.13 1072
7838.96 1070
7839.80 1009
7840.63 1002
7841.47 1018
7842.31 989
7843.14 1002
7843.98 963
7844.81 868
7845.65 884
7846.48 866
7847.32 852
7848.16 820
7848.99 838
7849.83 854
7850.67 803
7851.50 850
7852.34 873
7853.17 795
7854.01 827
7854.85 862
7855.68 812
7856.52 834
7857.36 812
7858.19 836
7859.03 829
7859.87 844
7860.70 872
7861.54 862
7862.38 854
7863.21 856
7864.05 853
7864.89 796
7865.73 794
7866.56 841
7867.40 824
7868.24 814
7869.07 790
7869.91 817
7870.75 769
7871.59 783
7872.42 906
7873.26 873
7874.10 857
7874.94 856
7875.77 852
7876.61 838
7877.45 881
7878.29 911
7879.12 937
7879.96 992
7880.80 993
7881.64 1069
7882.47 1035
7883.31 1078
7884.15 1048
7884.99 1017
7885.83 995
7886.67 931
7887.50 970
7888.34 994
7889.18 938
7890.02 927
7890.86 894
7891.69 890
7892.53 914
7893.37 913
7894.21 952
7895.05 993
7895.89 997
7896.73 920
7897.57 913
7898.40 956
7899.24 916
7900.08 873
7900.92 884
7901.76 845
7902.60 821
7903.44 791
7904.28 821
7905.12 852
7905.95 859
7906.79 858
7907.63 824
7908.47 838
7909.31 829
7910.15 872
7910.99 874
7911.83 895
7912.67 877
7913.51 897
7914.35 939
7915.19 948
7916.03 1000
7916.87 1080
7917.71 1129
7918.55 1241
7919.39 1322
7920.23 1330
7921.07 1331
7921.91 1351
7922.75 1299
7923.59 1202
7924.43 1131
7925.27 1137
7926.11 1056
7926.95 1014
7927.79 959
7928.63 885
7929.47 915
7930.31 858
7931.15 855
7931.99 828
7932.83 785
7933.67 794
7934.51 809
7935.35 838
7936.19 815
7937.04 801
7937.88 783
7938.72 802
7939.56 718
7940.40 726
7941.24 717
7942.08 773
7942.92 789
7943.76 829
7944.60 822
7945.45 842
7946.29 855
7947.13 909
7947.97 904
7948.81 883
7949.65 904
7950.49 839
7951.34 873
7952.18 864
7953.02 881
7953.86 881
7954.70 873
7955.54 866
7956.39 878
7957.23 900
7958.07 915
7958.91 864
7959.75 885
7960.60 936
7961.44 939
7962.28 879
7963.12 890
7963.96 901
7964.81 892
7965.65 825
7966.49 846
7967.33 905
7968.18 930
7969.02 960
7969.86 1005
7970.70 1039
7971.55 1072
7972.39 1004
7973.23 981
7974.08 1003
7974.92 940
7975.76 846
7976.60 803
7977.45 817
7978.29 785
7979.13 758
7979.98 748
7980.82 772
7981.66 775
7982.51 731
7983.35 735
7984.19 751
7985.04 720
7985.88 767
7986.72 717
7987.57 749
7988.41 718
7989.25 709
7990.10 716
7990.94 727
7991.78 699
7992.63 666
7993.47 666
7994.32 676
7995.16 662
7996.00 645
7996.85 668
7997.69 664
7998.53 670
7999.38 608
8000.22 610
8001.07 623
8001.91 612
8002.76 672
8003.60 613
8004.44 572
8005.29 622
8006.13 644
8006.98 638
8007.82 616
8008.67 600
8009.51 596
8010.36 580
8011.20 599
8012.05 587
8012.89 596
8013.74 598
8014.58 618
8015.43 645
8016.27 609
8017.12 612
8017.96 607
8018.81 605
8019.65 623
8020.50 579
8021.34 609
8022.19 565
8023.03 562
8023.88 591
8024.72 597
8025.57 525
8026.41 563
8027.26 561
8028.11 590
8028.95 549
8029.80 570
8030.64 588
8031.49 607
8032.33 649
8033.18 609
8034.03 559
8034.87 626
8035.72 570
8036.56 572
8037.41 582
8038.26 609
8039.10 608
8039.95 590
8040.80 554
8041.64 593
8042.49 586
8043.33 641
8044.18 646
8045.03 651
8045.87 646
8046.72 600
8047.57 609
8048.41 607
8049.26 653
8050.11 607
8050.95 638
8051.80 611
8052.65 651
8053.49 576
8054.34 587
8055.19 611
8056.04 649
8056.88 582
8057.73 566
8058.58 560
8059.42 561
8060.27 585
8061.12 558
8061.97 571
8062.81 564
8063.66 568
8064.51 570
8065.36 579
8066.20 541
8067.05 495
8067.90 545
8068.75 588
8069.60 530
8070.44 542
8071.29 558
8072.14 584
8072.99 527
8073.84 509
8074.68 517
8075.53 502
8076.38 521
8077.23 469
8078.08 521
8078.92 532
8079.77 558
8080.62 563
8081.47 501
8082.32 532
8083.17 550
8084.02 526
8084.86 526
8085.71 531
8086.56 560
8087.41 523
8088.26 519
8089.11 525
8089.96 537
8090.81 553
8091.65 516
8092.50 516
8093.35 529
8094.20 547
8095.05 547
8095.90 535
8096.75 531
8097.60 538
8098.45 558
8099.30 528
8100.15 542
8101.00 528
8101.85 539
8102.70 535
8103.54 510
8104.39 557
8105.24 568
8106.09 533
8106.94 579
8107.79 546
8108.64 554
8109.49 507
8110.34 523
8111.19 553
8112.04 523
8112.89 481
8113.74 521
8114.59 557
8115.44 545
8116.29 555
8117.14 548
8117.99 526
8118.84 547
8119.70 588
8120.55 537
8121.40 551
8122.25 560
8123.10 614
8123.95 647
8124.80 578
8125.65 599
8126.50 586
8127.35 603
8128.20 597
8129.05 634
8129.90 611
8130.76 616
8131.61 629
8132.46 632
8133.31 636
8134.16 652
8135.01 648
8135.86 631
8136.71 684
8137.56 628
8138.42 670
8139.27 637
8140.12 623
8140.97 595
8141.82 607
8142.67 559
8143.53 611
8144.38 581
8145.23 615
8146.08 586
8146.93 569
8147.78 629
8148.64 644
8149.49 600
8150.34 635
8151.19 617
8152.05 591
8152.90 581
8153.75 626
8154.60 626
8155.45 602
8156.31 633
8157.16 656
8158.01 666
8158.86 690
8159.72 661
8160.57 691
8161.42 636
8162.27 595
8163.13 608
8163.98 577
8164.83 559
8165.69 564
8166.54 548
8167.39 572
8168.24 557
8169.10 579
8169.95 564
8170.80 527
8171.66 536
8172.51 535
8173.36 544
8174.22 524
8175.07 572
8175.92 556
8176.78 517
8177.63 517
8178.48 521
8179.34 551
8180.19 555
8181.04 501
8181.90 529
8182.75 553
8183.61 551
8184.46 518
8185.31 498
8186.17 514
8187.02 517
8187.87 493
8188.73 521
8189.58 470
8190.44 532
8191.29 561
8192.15 545
8193.00 537
8193.85 463
8194.71 525
8195.56 523
8196.42 520
8197.27 530
8198.13 518
8198.98 515
8199.84 533
8200.69 556
8201.55 533
8202.40 530
8203.25 578
8204.11 560
8204.96 511
8205.82 465
8206.67 484
8207.53 546
8208.38 507
8209.24 504
8210.09 543
8210.95 506
8211.81 513
8212.66 515
8213.52 497
8214.37 536
8215.23 513
8216.08 516
8216.94 501
8217.79 492
8218.65 518
8219.50 516
8220.36 547
8221.22 529
8222.07 562
8222.93 547
8223.78 499
8224.64 586
8225.50 609
8226.35 611
8227.21 565
8228.06 571
8228.92 575
8229.78 545
8230.63 556
8231.49 562
8232.34 539
8233.20 527
8234.06 500
8234.91 509
8235.77 520
8236.63 510
8237.48 465
8238.34 513
8239.20 525
8240.05 508
8240.91 487
8241.77 504
8242.62 517
8243.48 507
8244.34 506
8245.19 460
8246.05 491
8246.91 485
8247.77 472
8248.62 487
8249.48 499
8250.34 493
8251.20 504
8252.05 549
8252.91 514
8253.77 518
8254.62 502
8255.48 532
8256.34 547
8257.20 527
8258.06 517
8258.91 489
8259.77 487
8260.63 475
8261.49 508
8262.34 509
8263.20 525
8264.06 488
8264.92 494
8265.78 536
8266.63 546
8267.49 531
8268.35 511
8269.21 533
8270.07 529
8270.93 531
8271.78 584
8272.64 539
8273.50 540
8274.36 578
8275.22 572
8276.08 544
8276.93 541
8277.79 529
8278.65 506
8279.51 557
8280.37 555
8281.23 610
8282.09 562
8282.95 535
8283.81 596
8284.66 599
8285.52 629
8286.38 571
8287.24 593
8288.10 571
8288.96 529
8289.82 548
8290.68 556
8291.54 556
8292.40 519
8293.26 571
8294.12 621
8294.98 554
8295.84 553
8296.70 562
8297.56 645
8298.42 633
8299.28 590
8300.13 607
8300.99 575
8301.85 596
8302.71 587
8303.57 571
8304.43 573
8305.29 549
8306.16 576
8307.02 576
8307.88 555
8308.74 562
8309.60 560
8310.46 542
8311.32 519
8312.18 521
8313.04 540
8313.90 511
8314.76 522
8315.62 566
8316.48 534
8317.34 523
8318.20 534
8319.06 510
8319.92 534
8320.78 520
8321.65 513
8322.51 514
8323.37 522
8324.23 526
8325.09 490
8325.95 571
8326.81 505
8327.67 506
8328.53 581
8329.40 563
8330.26 518
8331.12 527
8331.98 537
8332.84 571
8333.70 527
8334.57 566
8335.43 553
8336.29 586
8337.15 522
8338.01 522
8338.87 513
8339.74 540
8340.60 561
8341.46 582
8342.32 537
8343.18 535
8344.05 530
8344.91 544
8345.77 553
8346.63 534
8347.49 597
8348.36 581
8349.22 536
8350.08 540
8350.94 554
8351.81 532
8352.67 546
8353.53 524
8354.39 541
8355.26 598
8356.12 576
8356.98 566
8357.85 581
8358.71 586
8359.57 568
8360.43 550
8361.30 522
8362.16 563
8363.02 552
8363.89 525
8364.75 568
8365.61 554
8366.48 571
8367.34 575
8368.20 562
8369.07 509
8369.93 575
8370.79 566
8371.66 553
8372.52 568
8373.38 544
8374.25 591
8375.11 548
8375.98 577
8376.84 534
8377.70 581
8378.57 564
8379.43 562
8380.30 552
8381.16 574
8382.02 556
8382.89 570
8383.75 604
8384.62 603
8385.48 600
8386.34 637
8387.21 629
8388.07 629
8388.94 609
8389.80 647
8390.67 638
8391.53 661
8392.40 645
8393.26 645
8394.13 629
8394.99 625
8395.85 644
8396.72 598
8397.58 646
8398.45 636
8399.31 681
8400.18 677
8401.04 687
8401.91 701
8402.77 709
8403.64 718
8404.50 678
8405.37 709
8406.24 734
8407.10 698
8407.97 648
8408.83 718
8409.70 769
8410.56 798
8411.43 732
8412.29 780
8413.16 790
8414.03 801
8414.89 820
8415.76 745
8416.62 785
8417.49 823
8418.35 783
8419.22 762
8420.09 780
8420.95 810
8421.82 822
8422.69 819
8423.55 843
8424.42 854
8425.28 874
8426.15 877
8427.02 895
8427.88 897
8428.75 910
8429.62 962
8430.48 934
8431.35 964
8432.22 1000
8433.08 1016
8433.95 1028
8434.82 1059
8435.68 1003
8436.55 1092
8437.42 1103
8438.28 1135
8439.15 1132
8440.02 1182
8440.89 1195
8441.75 1282
8442.62 1324
8443.49 1328
8444.35 1386
8445.22 1328
8446.09 1341
8446.96 1379
8447.82 1392
8448.69 1465
8449.56 1470
8450.43 1570
8451.29 1539
8452.16 1562
8453.03 1701
8453.90 1862
8454.76 1987
8455.63 2305
8456.50 2796
8457.37 3238
8458.24 3671
8459.10 3950
8459.97 4123
8460.84 4165
8461.71 3881
8462.58 3596
8463.45 3244
8464.31 2868
8465.18 2433
8466.05 2119
8466.92 1821
8467.79 1729
8468.66 1599
8469.52 1465
8470.39 1390
8471.26 1300
8472.13 1188
8473.00 1156
8473.87 1142
8474.74 1096
8475.61 1084
8476.47 1041
8477.34 1064
8478.21 1063
8479.08 1092
8479.95 1089
8480.82 1097
8481.69 1135
8482.56 1184
8483.43 1200
8484.30 1252
8485.17 1249
8486.04 1283
8486.91 1357
8487.78 1347
8488.64 1304
8489.51 1292
8490.38 1177
8491.25 1187
8492.12 1143
8492.99 1114
8493.86 1066
8494.73 1074
8495.60 1119
8496.47 1131
8497.34 1103
8498.21 1085
8499.08 1137
8499.95 1087
8500.82 1008
8501.69 1053
8502.56 1023
8503.43 994
8504.30 1023
8505.17 1099
8506.05 1089
8506.92 1066
8507.79 1017
8508.66 1037
8509.53 1024
8510.40 1096
8511.27 1114
8512.14 1069
8513.01 1135
8513.88 1154
8514.75 1176
8515.62 1131
8516.49 1162
8517.37 1112
8518.24 1180
8519.11 1208
8519.98 1196
8520.85 1227
8521.72 1265
8522.59 1297
8523.46 1358
8524.33 1499
8525.21 1665
8526.08 1867
8526.95 2007
8527.82 2215
8528.69 2499
8529.56 2542
8530.44 2424
8531.31 2333
8532.18 2203
8533.05 2069
8533.92 1919
8534.80 1778
8535.67 1578
8536.54 1521
8537.41 1487
8538.28 1327
8539.16 1262
8540.03 1245
8540.90 1158
8541.77 1084
8542.64 1127
8543.52 1088
8544.39 1050
8545.26 998
8546.13 1036
8547.01 1025
8547.88 1037
8548.75 1023
8549.62 990
8550.50 1047
8551.37 1060
8552.24 1084
8553.12 1201
8553.99 1183
8554.86 1226
8555.73 1390
8556.61 1447
8557.48 1485
8558.35 1411
8559.23 1330
8560.10 1267
8560.97 1261
8561.85 1141
8562.72 1054
8563.59 1030
8564.47 1088
8565.34 1035
8566.21 1026
8567.09 967
8567.96 967
8568.83 990
8569.71 941
8570.58 924
8571.46 913
8572.33 886
8573.20 940
8574.08 935
8574.95 877
8575.83 885
8576.70 863
8577.57 892
8578.45 889
8579.32 851
8580.20 854
8581.07 858
8581.94 863
8582.82 902
8583.69 881
8584.57 885
8585.44 893
8586.32 913
8587.19 907
8588.07 874
8588.94 888
8589.82 899
8590.69 875
8591.57 913
8592.44 887
8593.32 917
8594.19 910
8595.07 952
8595.94 903
8596.82 890
8597.69 922
8598.57 948
8599.44 958
8600.32 992
8601.19 953
8602.07 967
8602.94 1040
8603.82 972
8604.69 972
8605.57 974
8606.44 1006
8607.32 1021
8608.20 1049
8609.07 1048
8609.95 978
8610.82 1021
8611.70 1039
8612.57 970
8613.45 994
8614.33 1021
8615.20 1008
8616.08 1060
8616.95 1131
8617.83 1039
8618.71 1088
8619.58 1125
8620.46 1185
8621.34 1195
8622.21 1222
8623.09 1177
8623.97 1165
8624.84 1171
8625.72 1162
8626.59 1194
8627.47 1196
8628.35 1244
8629.22 1239
8630.10 1246
8630.98 1272
8631.86 1316
8632.73 1311
8633.61 1286
8634.49 1297
8635.36 1302
8636.24 1266
8637.12 1260
8637.99 1315
8638.87 1315
8639.75 1321
8640.63 1287
8641.50 1299
8642.38 1350
8643.26 1373
8644.14 1406
8645.01 1385
8645.89 1446
8646.77 1502
8647.65 1561
8648.52 1563
8649.40 1670
8650.28 1656
8651.16 1608
8652.04 1679
8652.91 1664
8653.79 1698
8654.67 1682
8655.55 1669
8656.43 1723
8657.30 1723
8658.18 1777
8659.06 1836
8659.94 1919
8660.82 2000
8661.70 2070
8662.57 2222
8663.45 2462
8664.33 2770
8665.21 2950
8666.09 3243
8666.97 3481
8667.85 3656
8668.72 3812
8669.60 3745
8670.48 3594
8671.36 3470
8672.24 3295
8673.12 3060
8674.00 2972
8674.88 2971
8675.76 2937
8676.63 2996
8677.51 2849
8678.39 2981
8679.27 2812
8680.15 2697
8681.03 2490
8681.91 2347
8682.79 2280
8683.67 2118
8684.55 1995
8685.43 1878
8686.31 1863
8687.19 1780
8688.07 1816
8688.95 1882
8689.83 1881
8690.71 2040
8691.59 2256
8692.47 2499
8693.35 2687
8694.23 2928
8695.11 3235
8695.99 3372
8696.87 3426
8697.75 3293
8698.63 3088
8699.51 2970
8700.39 2818
8701.27 2582
8702.15 2483
8703.03 2409
8703.91 2336
8704.79 2253
8705.67 2274
8706.55 2244
8707.43 2082
8708.31 2078
8709.19 1992
8710.07 1814
8710.96 1691
8711.84 1592
8712.72 1504
8713.60 1438
8714.48 1352
8715.36 1307
8716.24 1302
8717.12 1248
8718.00 1167
8718.89 1222
8719.77 1182
8720.65 1179
8721.53 1128
8722.41 1133
8723.29 1093
8724.17 1170
8725.06 1133
8725.94 1139
8726.82 1166
8727.70 1157
8728.58 1156
8729.46 1184
8730.35 1246
8731.23 1209
8732.11 1209
8732.99 1255
8733.87 1250
8734.76 1246
8735.64 1250
8736.52 1238
8737.40 1242
8738.29 1202
8739.17 1194
8740.05 1182
8740.93 1187
8741.81 1173
8742.70 1231
8743.58 1224
8744.46 1198
8745.34 1173
8746.23 1195
8747.11 1217
8747.99 1148
8748.88 1176
8749.76 1135
8750.64 1185
8751.52 1205
8752.41 1174
8753.29 1185
8754.17 1197
8755.06 1223
8755.94 1250
8756.82 1334
8757.71 1314
8758.59 1329
8759.47 1380
8760.36 1383
8761.24 1424
8762.12 1433
8763.01 1423
8763.89 1433
8764.77 1381
8765.66 1373
8766.54 1332
8767.42 1379
8768.31 1402
8769.19 1371
8770.08 1369
8770.96 1378
8771.84 1352
8772.73 1363
8773.61 1347
8774.50 1405
8775.38 1405
8776.26 1441
8777.15 1423
8778.03 1421
8778.92 1448
8779.80 1521
8780.69 1502
8781.57 1580
8782.46 1784
8783.34 1857
8784.22 1986
8785.11 2080
8785.99 2098
8786.88 2131
8787.76 2095
8788.65 2016
8789.53 1919
8790.42 1741
8791.30 1648
8792.19 1520
8793.07 1400
8793.96 1325
8794.84 1246
8795.73 1234
8796.61 1189
8797.50 1174
8798.38 1095
8799.27 1134
8800.15 1075
8801.04 987
8801.93 1044
8802.81 990
8803.70 1026
8804.58 1014
8805.47 970
8806.35 974
8807.24 1003
8808.12 954
8809.01 973
8809.90 951
8810.78 897
8811.67 955
8812.55 945
8813.44 997
8814.33 950
8815.21 992
8816.10 983
8816.98 956
8817.87 966
8818.76 974
8819.64 982
8820.53 1007
8821.42 1005
8822.30 996
8823.19 979
8824.08 954
8824.96 974
8825.85 936
8826.74 910
8827.62 875
8828.51 851
8829.40 846
8830.28 864
8831.17 899
8832.06 856
8832.94 830
8833.83 829
8834.72 842
8835.61 801
8836.49 811
8837.38 848
8838.27 833
8839.16 849
8840.04 820
8840.93 815
8841.82 805
8842.70 851
8843.59 799
8844.48 792
8845.37 807
8846.26 800
8847.14 809
8848.03 839
8848.92 786
8849.81 761
8850.69 802
8851.58 760
8852.47 764
8853.36 776
8854.25 796
8855.13 784
8856.02 788
8856.91 782
8857.80 787
8858.69 766
8859.58 760
8860.46 728
8861.35 685
8862.24 739
8863.13 755
8864.02 770
8864.91 724
8865.80 714
8866.68 751
8867.57 750
8868.46 740
8869.35 705
8870.24 719
8871.13 707
8872.02 711
8872.91 716
8873.80 694
8874.69 679
8875.57 693
8876.46 703
8877.35 691
8878.24 717
8879.13 707
8880.02 679
8880.91 665
8881.80 633
8882.69 651
8883.58 631
8884.47 659
8885.36 603
8886.25 613
8887.14 624
8888.03 627
8888.92 614
8889.81 635
8890.70 610
8891.59 625
8892.48 587
8893.37 589
8894.26 608
8895.15 604
8896.04 603
8896.93 568
8897.82 593
8898.71 552
8899.60 541
8900.49 589
8901.38 600
8902.27 592
8903.16 638
8904.05 592
8904.94 554
8905.83 546
8906.72 541
8907.61 570
8908.50 530
8909.40 562
8910.29 544
8911.18 551
8912.07 550
8912.96 587
8913.85 563
8914.74 555
8915.63 542
8916.52 541
8917.42 527
8918.31 564
8919.20 591
8920.09 547
8920.98 525
8921.87 534
8922.76 541
8923.66 505
8924.55 515
8925.44 530
8926.33 482
8927.22 514
8928.11 518
8929.01 555
8929.90 572
8930.79 540
8931.68 532
8932.57 538
8933.47 516
8934.36 570
8935.25 550
8936.14 567
8937.03 539
8937.93 514
8938.82 512
8939.71 521
8940.60 535
8941.50 499
8942.39 483
8943.28 509
8944.17 512
8945.07 470
8945.96 504
8946.85 483
8947.75 491
8948.64 478
8949.53 511
8950.42 483
8951.32 467
8952.21 501
8953.10 510
8954.00 568
8954.89 518
8955.78 482
8956.68 527
8957.57 508
8958.46 461
8959.36 491
8960.25 504
8961.14 492
8962.04 451
8962.93 483
8963.82 499
8964.72 497
8965.61 470
8966.50 491
8967.40 479
8968.29 509
8969.19 486
8970.08 494
8970.97 525
8971.87 537
8972.76 471
8973.66 485
8974.55 497
8975.44 463
8976.34 535
8977.23 494
8978.13 547
8979.02 549
8979.91 493
8980.81 494
8981.70 494
8982.60 498
8983.49 492
8984.39 517
8985.28 483
8986.18 469
8987.07 460
8987.97 491
8988.86 483
8989.76 507
8990.65 493
8991.55 457
8992.44 465
8993.34 476
8994.23 505
8995.13 473
8996.02 471
8996.92 519
8997.81 537
8998.71 469
8999.60 452
9000.50 442
9001.39 466
9002.29 466
9003.18 484
9004.08 488
9004.98 476
9005.87 493
9006.77 465
9007.66 465
9008.56 484
9009.45 465
9010.35 472
9011.25 465
9012.14 468
9013.04 471
9013.93 451
9014.83 458
9015.73 453
9016.62 446
9017.52 470
9018.42 432
9019.31 476
9020.21 476
9021.10 500
9022.00 500
9022.90 461
9023.79 488
9024.69 503
9025.59 476
9026.48 458
9027.38 480
9028.28 489
9029.17 485
9030.07 518
9030.97 513
9031.87 504
9032.76 452
9033.66 482
9034.56 456
9035.45 462
9036.35 460
9037.25 465
9038.15 492
9039.04 485
9039.94 486
9040.84 472
9041.73 502
9042.63 444
9043.53 434
9044.43 458
9045.33 425
9046.22 455
9047.12 464
9048.02 476
9048.92 460
9049.81 456
9050.71 468
9051.61 485
9052.51 497
9053.41 469
9054.30 469
9055.20 485
9056.10 473
9057.00 496
9057.90 505
9058.80 498
9059.69 474
9060.59 484
9061.49 493
9062.39 477
9063.29 454
9064.19 469
9065.08 512
9065.98 491
9066.88 499
9067.78 501
9068.68 534
9069.58 473
9070.48 521
9071.38 511
9072.27 489
9073.17 506
9074.07 523
9074.97 502
9075.87 488
9076.77 521
9077.67 496
9078.57 476
9079.47 444
9080.37 470
9081.27 481
9082.17 513
9083.07 472
9083.97 485
9084.87 489
9085.76 506
9086.66 499
9087.56 485
9088.46 489
9089.36 479
9090.26 457
9091.16 506
9092.06 523
9092.96 519
9093.86 519
9094.76 510
9095.66 513
9096.56 494
9097.46 492
9098.36 467
9099.26 465
9100.17 428
9101.07 489
9101.97 523
9102.87 474
9103.77 483
9104.67 514
9105.57 505
9106.47 511
9107.37 454
9108.27 469
9109.17 504
9110.07 438
9110.97 484
9111.87 517
9112.77 507
9113.68 475
9114.58 467
9115.48 461
9116.38 473
9117.28 458
9118.18 467
9119.08 512
9119.98 481
9120.89 435
9121.79 508
9122.69 505
9123.59 449
9124.49 459
9125.39 505
9126.29 469
9127.20 426
9128.10 469
9129.00 464
9129.90 527
9130.80 511
9131.71 456
9132.61 454
9133.51 484
9134.41 470
9135.31 445
9136.22 480
9137.12 455
9138.02 462
9138.92 458
9139.83 418
9140.73 442
9141.63 466
9142.53 464
9143.43 461
9144.34 452
9145.24 493
9146.14 505
9147.05 483
9147.95 436
9148.85 467
9149.75 433
9150.66 431
9151.56 477
9152.46 483
9153.37 445
9154.27 432
9155.17 460
9156.07 466
9156.98 496
9157.88 465
9158.78 472
9159.69 476
9160.59 498
9161.49 536
9162.40 485
9163.30 535
9164.20 475
9165.11 477
9166.01 481
9166.92 477
9167.82 454
9168.72 476
9169.63 505
9170.53 556
9171.43 579
9172.34 591
9173.24 598
9174.15 554
9175.05 506
9175.95 507
9176.86 507
9177.76 482
9178.67 478
9179.57 455
9180.48 503
9181.38 512
9182.28 498
9183.19 495
9184.09 464
9185.00 503
9185.90 533
9186.81 511
9187.71 516
9188.62 498
9189.52 526
9190.43 476
9191.33 492
9192.24 549
9193.14 508
9194.05 517
9194.95 499
9195.86 492
9196.76 509
9197.67 494
9198.57 495
9199.48 505
9200.38 563
9201.29 580
9202.19 512
9203.10 505
9204.00 528
9204.91 554
9205.81 483
9206.72 480
9207.63 494
9208.53 510
9209.44 526
9210.34 520
9211.25 487
9212.15 497
9213.06 488
9213.97 499
9214.87 521
9215.78 503
9216.68 505
9217.59 515
9218.50 506
9219.40 552
9220.31 519
9221.22 576
9222.12 547
9223.03 536
9223.94 530
9224.84 488
9225.75 518
9226.65 550
9227.56 527
9228.47 500
9229.37 461
9230.28 479
9231.19 475
9232.10 461
9233.00 476
9233.91 456
9234.82 471
9235.72 509
9236.63 475
9237.54 512
9238.44 464
9239.35 461
9240.26 474
9241.17 464
9242.07 473
9242.98 444
9243.89 475
9244.80 471
9245.70 472
9246.61 469
9247.52 478
9248.43 481
9249.33 480
9250.24 467
9251.15 497
9252.06 528
9252.97 458
9253.87 501
9254.78 490
9255.69 471
9256.60 482
9257.51 496
9258.41 498
9259.32 472
9260.23 496
9261.14 489
9262.05 498
9262.96 472
9263.86 466
9264.77 502
9265.68 506
9266.59 524
9267.50 523
9268.41 481
9269.32 518
9270.22 520
9271.13 509
9272.04 460
9272.95 479
9273.86 500
9274.77 474
9275.68 496
9276.59 483
9277.50 501
9278.40 494
9279.31 473
9280.22 483
9281.13 512
9282.04 474
9282.95 497
9283.86 527
9284.77 512
9285.68 490
9286.59 481
9287.50 491
9288.41 497
9289.32 513
9290.23 521
9291.14 518
9292.05 499
9292.96 481
9293.87 509
9294.78 511
9295.69 534
9296.60 543
9297.51 536
9298.42 544
9299.33 563
9300.24 554
9301.15 522
9302.06 546
9302.97 558
9303.88 552
9304.79 536
9305.70 518
9306.61 563
9307.52 535
9308.43 517
9309.34 536
9310.25 542
9311.16 561
9312.07 600
9312.98 589
9313.90 597
9314.81 547
9315.72 583
9316.63 561
9317.54 535
9318.45 558
9319.36 524
9320.27 533
9321.18 534
9322.10 478
9323.01 502
9323.92 554
9324.83 514
9325.74 530
9326.65 527
9327.56 550
9328.48 515
9329.39 543
9330.30 538
9331.21 527
9332.12 534
9333.03 505
9333.95 517
9334.86 499
9335.77 516
9336.68 462
9337.59 491
9338.51 504
9339.42 505
9340.33 500
9341.24 505
9342.15 496
9343.07 538
9343.98 530
9344.89 542
9345.80 532
9346.72 527
9347.63 513
9348.54 515
9349.45 484
9350.37 499
9351.28 530
9352.19 529
9353.11 533
9354.02 498
9354.93 502
9355.84 493
9356.76 548
9357.67 499
9358.58 537
9359.50 513
9360.41 498
9361.32 523
9362.24 556
9363.15 534
9364.06 520
9364.98 482
9365.89 500
9366.80 504
9367.72 538
9368.63 508
9369.54 462
9370.46 525
9371.37 512
9372.28 532
9373.20 523
9374.11 543
9375.03 537
9375.94 534
9376.85 515
9377.77 549
9378.68 560
9379.60 530
9380.51 528
9381.42 567
9382.34 529
9383.25 542
9384.17 578
9385.08 561
9386.00 577
9386.91 555
9387.82 542
9388.74 591
9389.65 597
9390.57 601
9391.48 595
9392.40 624
9393.31 601
9394.23 641
9395.14 664
9396.06 651
9396.97 626
9397.89 676
9398.80 620
9399.72 636
9400.63 627
9401.55 654
9402.46 611
9403.38 660
9404.29 639
9405.21 591
9406.12 579
9407.04 565
9407.95 567
9408.87 572
9409.79 577
9410.70 624
9411.62 614
9412.53 594
9413.45 638
9414.36 609
9415.28 588
9416.20 632
9417.11 597
9418.03 567
9418.94 601
9419.86 612
9420.78 596
9421.69 591
9422.61 627
9423.52 600
9424.44 603
9425.36 640
9426.27 633
9427.19 643
9428.11 600
9429.02 600
9429.94 641
9430.86 620
9431.77 652
9432.69 652
9433.61 666
9434.52 633
9435.44 650
9436.36 661
9437.27 677
9438.19 695
9439.11 699
9440.02 681
9440.94 737
9441.86 759
9442.78 763
9443.69 791
9444.61 840
9445.53 847
9446.44 844
9447.36 864
9448.28 833
9449.20 836
9450.11 822
9451.03 819
9451.95 793
9452.87 825
9453.78 863
9454.70 924
9455.62 893
9456.54 863
9457.46 878
9458.37 882
9459.29 907
9460.21 856
9461.13 880
9462.05 854
9462.96 777
9463.88 764
9464.80 757
9465.72 731
9466.64 778
9467.56 750
9468.47 754
9469.39 739
9470.31 706
9471.23 745
9472.15 765
9473.07 723
9473.98 706
9474.90 723
9475.82 730
9476.74 749
9477.66 731
9478.58 767
9479.50 774
9480.42 768
9481.34 785
9482.26 873
9483.17 866
9484.09 882
9485.01 896
9485.93 883
9486.85 882
9487.77 817
9488.69 848
9489.61 793
9490.53 792
9491.45 709
9492.37 705
9493.29 677
9494.21 696
9495.13 720
9496.05 687
9496.97 685
9497.89 678
9498.81 711
9499.73 653
9500.65 655
9501.57 668
9502.49 717
9503.41 752
9504.33 713
9505.25 722
9506.17 761
9507.09 767
9508.01 699
9508.93 742
9509.85 776
9510.77 735
9511.69 756
9512.61 776
9513.53 754
9514.45 760
9515.37 786
9516.29 768
9517.21 818
9518.13 835
9519.05 850
9519.98 877
9520.90 892
9521.82 922
9522.74 937
9523.66 993
9524.58 1088
9525.50 1102
9526.42 1061
9527.34 1154
9528.27 1064
9529.19 1021
9530.11 998
9531.03 979
9531.95 933
9532.87 958
9533.79 945
9534.72 932
9535.64 914
9536.56 820
9537.48 864
9538.40 822
9539.32 820
9540.25 823
9541.17 861
9542.09 827
9543.01 814
9543.93 841
9544.86 855
9545.78 815
9546.70 827
9547.62 834
9548.55 833
9549.47 879
9550.39 888
9551.31 936
9552.24 923
9553.16 913
9554.08 894
9555.00 895
9555.93 917
9556.85 926
9557.77 921
9558.69 867
9559.62 882
9560.54 910
9561.46 885
9562.39 894
9563.31 892
9564.23 918
9565.15 904
9566.08 952
9567.00 941
9567.92 946
9568.85 937
9569.77 915
9570.69 963
9571.62 935
9572.54 949
9573.46 930
9574.39 922
9575.31 872
9576.23 940
9577.16 984
9578.08 950
9579.01 959
9579.93 981
9580.85 965
9581.78 967
9582.70 1005
9583.63 1019
9584.55 1037
9585.47 1030
9586.40 1012
9587.32 1014
9588.25 1064
9589.17 1029
9590.09 1027
9591.02 1020
9591.94 1054
9592.87 1063
9593.79 1019
9594.72 1055
9595.64 1090
9596.57 1103
9597.49 1101
9598.42 1163
9599.34 1295
9600.26 1293
9601.19 1320
9602.11 1378
9603.04 1376
9603.96 1380
9604.89 1422
9605.81 1402
9606.74 1313
9607.66 1308
9608.59 1239
9609.51 1217
9610.44 1208
9611.37 1203
9612.29 1169
9613.22 1113
9614.14 1095
9615.07 1104
9615.99 1092
9616.92 1085
9617.84 1113
9618.77 1111
9619.70 1140
9620.62 1079
9621.55 1117
9622.47 1124
9623.40 1111
9624.32 1150
9625.25 1194
9626.18 1163
9627.10 1210
9628.03 1197
9628.95 1229
9629.88 1251
9630.81 1242
9631.73 1225
9632.66 1194
9633.59 1283
9634.51 1255
9635.44 1263
9636.37 1286
9637.29 1292
9638.22 1350
9639.15 1331
9640.07 1373
9641.00 1402
9641.93 1454
9642.85 1453
9643.78 1539
9644.71 1588
9645.63 1590
9646.56 1655
9647.49 1699
9648.41 1773
9649.34 1731
9650.27 1764
9651.20 1836
9652.12 1721
9653.05 1666
9653.98 1694
9654.91 1664
9655.83 1594
9656.76 1584
9657.69 1488
9658.62 1534
9659.54 1528
9660.47 1504
9661.40 1529
9662.33 1535
9663.25 1528
9664.18 1506
9665.11 1513
9666.04 1494
9666.97 1530
9667.89 1516
9668.82 1588
9669.75 1587
9670.68 1594
9671.61 1615
9672.53 1648
9673.46 1675
9674.39 1691
9675.32 1733
9676.25 1722
9677.18 1705
9678.11 1704
9679.03 1679
9679.96 1742
9680.89 1752
9681.82 1793
9682.75 1821
9683.68 1765
9684.61 1749
9685.54 1757
9686.46 1777
9687.39 1827
9688.32 1849
9689.25 1857
9690.18 1868
9691.11 1886
9692.04 1966
9692.97 1884
9693.90 1859
9694.83 1931
9695.76 1908
9696.69 1944
9697.61 2060
9698.54 2082
9699.47 2070
9700.40 2014
9701.33 2108
9702.26 2161
9703.19 2169
9704.12 2185
9705.05 2128
9705.98 2051
9706.91 2004
9707.84 2011
9708.77 1897
9709.70 1912
9710.63 1962
9711.56 1976
9712.49 1981
9713.42 2052
9714.35 2060
9715.28 2073
9716.21 2157
9717.14 2306
9718.07 2315
9719.00 2410
9719.94 2396
9720.87 2409
9721.80 2304
9722.73 2097
9723.66 2019
9724.59 1963
9725.52 1859
9726.45 1734
9727.38 1701
9728.31 1620
9729.24 1562
9730.17 1490
9731.10 1488
9732.04 1475
9732.97 1456
9733.90 1446
9734.83 1454
9735.76 1486
9736.69 1429
9737.62 1463
9738.55 1403
9739.49 1395
9740.42 1384
9741.35 1314
9742.28 1344
9743.21 1276
9744.14 1236
9745.08 1209
9746.01 1235
9746.94 1289
9747.87 1223
9748.80 1212
9749.74 1194
9750.67 1148
9751.60 1182
9752.53 1156
9753.46 1156
9754.40 1128
9755.33 1107
9756.26 1131
9757.19 1086
9758.13 1038
9759.06 1067
9759.99 1031
9760.92 1054
9761.85 1068
9762.79 1081
9763.72 1066
9764.65 1046
9765.59 1103
9766.52 1073
9767.45 1020
9768.38 1031
9769.32 1060
9770.25 1053
9771.18 1059
9772.12 1075
9773.05 1052
9773.98 1040
9774.92 1067
9775.85 1111
9776.78 1079
9777.71 1098
9778.65 1053
9779.58 1001
9780.52 1034
9781.45 1089
9782.38 1078
9783.32 1098
9784.25 1102
9785.18 1083
9786.12 1094
9787.05 1109
9787.98 1107
9788.92 1090
9789.85 1123
9790.79 1093
9791.72 1078
9792.65 1042
9793.59 1028
9794.52 1010
9795.46 966
9796.39 1007
9797.32 1024
9798.26 1018
9799.19 974
9800.13 995
9801.06 969
9802.00 1028
9802.93 1021
9803.87 981
9804.80 1000
9805.73 992
9806.67 941
9807.60 929
9808.54 915
9809.47 841
9810.41 853
9811.34 857
9812.28 832
9813.21 814
9814.15 809
9815.08 806
9816.02 796
9816.95 817
9817.89 747
9818.82 733
9819.76 778
9820.69 774
9821.63 758
9822.57 741
9823.50 772
9824.44 781
9825.37 771
9826.31 765
9827.24 768
9828.18 777
9829.11 782
9830.05 757
9830.99 761
9831.92 740
9832.86 742
9833.79 797
9834.73 766
9835.67 757
9836.60 778
9837.54 772
9838.47 726
9839.41 724
9840.35 748
9841.28 757
9842.22 758
9843.16 753
9844.09 805
9845.03 757
9845.97 782
9846.90 783
9847.84 776
9848.78 779
9849.71 804
9850.65 791
9851.59 748
9852.52 780
9853.46 748
9854.40 828
9855.33 805
9856.27 777
9857.21 777
9858.14 723
9859.08 725
9860.02 704
9860.96 735
9861.89 723
9862.83 750
9863.77 758
9864.71 759
9865.64 753
9866.58 715
9867.52 739
9868.46 707
9869.39 681
9870.33 665
9871.27 684
9872.21 737
9873.15 711
9874.08 686
9875.02 704
9875.96 707
9876.90 690
9877.83 737
9878.77 721
9879.71 708
9880.65 702
9881.59 716
9882.53 687
9883.46 708
9884.40 649
9885.34 689
9886.28 706
9887.22 725
9888.16 679
9889.10 644
9890.03 664
9890.97 683
9891.91 649
9892.85 638
9893.79 683
9894.73 709
9895.67 692
9896.61 664
9897.54 666
9898.48 654
9899.42 667
9900.36 649
9901.30 669
9902.24 661
9903.18 663
9904.12 694
9905.06 680
9906.00 680
9906.94 689
9907.88 685
9908.82 673
9909.76 671
9910.70 715
9911.63 712
9912.57 687
9913.51 721
9914.45 734
9915.39 695
9916.33 705
9917.27 658
9918.21 722
9919.15 745
9920.09 732
9921.03 743
9921.97 764
9922.91 832
9923.85 843
9924.79 880
9925.74 948
9926.68 1011
9927.62 1058
9928.56 1049
9929.50 1103
9930.44 1202
9931.38 1155
9932.32 1141
9933.26 1095
9934.20 1068
9935.14 1008
9936.08 967
9937.02 888
9937.96 809
9938.90 832
9939.85 791
9940.79 756
9941.73 718
9942.67 711
9943.61 713
9944.55 691
9945.49 678
9946.43 687
9947.38 754
9948.32 822
9949.26 849
9950.20 828
9951.14 839
9952.08 901
9953.02 940
9953.97 927
9954.91 942
9955.85 976
9956.79 917
9957.73 933
9958.68 866
9959.62 799
9960.56 740
9961.50 714
9962.44 715
9963.39 686
9964.33 668
9965.27 650
9966.21 643
9967.15 660
9968.10 649
9969.04 619
9969.98 602
9970.92 589
9971.87 601
9972.81 587
9973.75 590
9974.69 561
9975.64 589
9976.58 561
9977.52 563
9978.47 539
9979.41 590
9980.35 596
9981.29 608
9982.24 554
9983.18 547
9984.12 574
9985.07 561
9986.01 568
9986.95 600
9987.90 567
9988.84 552
9989.78 532
9990.73 554
9991.67 618
9992.61 597
9993.56 582
9994.50 601
9995.44 578
9996.39 556
9997.33 571
9998.27 584
9999.22 571
10000.16 625
10001.11 587
10002.05 586
10002.99 589
10003.94 604
10004.88 574
10005.83 558
10006.77 553
10007.72 556
10008.66 554
10009.60 600
10010.55 558
10011.49 576
10012.44 577
10013.38 538
10014.33 565
10015.27 583
10016.21 545
10017.16 564
10018.10 586
10019.05 569
10019.99 569
10020.94 541
10021.88 543
10022.83 559
10023.77 565
10024.72 502
10025.66 516
10026.61 543
10027.55 551
10028.50 532
10029.44 550
10030.39 560
10031.33 545
10032.28 555
10033.23 580
10034.17 578
10035.12 533
10036.06 552
10037.01 556
10037.95 525
10038.90 505
10039.84 517
10040.79 497
10041.74 495
10042.68 530
10043.63 528
10044.57 528
10045.52 499
10046.47 522
10047.41 529
10048.36 537
10049.30 501
10050.25 538
10051.20 555
10052.14 534
10053.09 500
10054.04 531
10054.98 495
10055.93 530
10056.88 528
10057.82 503
10058.77 519
10059.72 476
10060.66 500
10061.61 500
10062.56 498
10063.50 466
10064.45 465
10065.40 458
10066.34 500
10067.29 496
10068.24 506
10069.18 494
10070.13 517
10071.08 522
10072.03 523
10072.97 507
10073.92 519
10074.87 512
10075.82 509
10076.76 487
10077.71 506
10078.66 517
10079.61 491
10080.55 481
10081.50 500
10082.45 499
10083.40 498
10084.34 533
10085.29 514
10086.24 491
10087.19 489
10088.14 496
10089.08 514
10090.03 488
10090.98 486
10091.93 504
10092.88 472
10093.83 496
10094.77 490
10095.72 485
10096.67 491
10097.62 481
10098.57 516
10099.52 508
10100.46 560
10101.41 515
10102.36 530
10103.31 525
10104.26 509
10105.21 508
10106.16 527
10107.11 536
10108.05 533
10109.00 527
10109.95 526
10110.90 518
10111.85 488
10112.80 478
10113.75 521
10114.70 499
10115.65 481
10116.60 488
10117.55 496
10118.50 511
10119.45 512
10120.39 495
10121.34 477
10122.29 489
10123.24 498
10124.19 479
10125.14 504
10126.09 502
10127.04 499
10127.99 485
10128.94 524
10129.89 503
10130.84 479
10131.79 499
10132.74 508
10133.69 500
10134.64 486
10135.59 518
10136.54 517
10137.49 552
10138.44 552
10139.39 528
10140.34 546
10141.30 526
10142.25 532
10143.20 526
10144.15 517
10145.10 512
10146.05 520
10147.00 538
10147.95 528
10148.90 524
10149.85 514
10150.80 586
10151.75 547
10152.70 573
10153.66 572
10154.61 525
10155.56 545
10156.51 524
10157.46 542
10158.41 518
10159.36 560
10160.31 564
10161.27 580
10162.22 561
10163.17 568
10164.12 545
10165.07 608
10166.02 605
10166.98 604
10167.93 618
10168.88 606
10169.83 574
10170.78 540
10171.73 590
10172.69 605
10173.64 625
10174.59 632
10175.54 575
10176.50 592
10177.45 684
10178.40 645
10179.35 663
10180.30 654
10181.26 651
10182.21 624
10183.16 628
10184.11 645
10185.07 651
10186.02 694
10186.97 658
10187.92 701
10188.88 686
10189.83 736
10190.78 692
10191.74 692
10192.69 704
10193.64 717
10194.59 663
10195.55 670
10196.50 670
10197.45 665
10198.41 669
10199.36 650
10200.31 698
10201.27 722
10202.22 684
10203.17 695
10204.13 716
10205.08 751
10206.03 758
10206.99 744
10207.94 767
10208.89 819
10209.85 821
10210.80 849
10211.76 803
10212.71 813
10213.66 854
10214.62 826
10215.57 776
10216.53 736
10217.48 713
10218.43 721
10219.39 676
10220.34 701
10221.30 716
10222.25 715
10223.21 701
10224.16 692
10225.11 734
10226.07 728
10227.02 751
10227.98 709
10228.93 714
10229.89 780
10230.84 773
10231.80 741
10232.75 772
10233.71 806
10234.66 861
10235.62 891
10236.57 957
10237.53 948
10238.48 1018
10239.44 1037
10240.39 998
10241.35 1021
10242.30 988
10243.26 976
10244.21 934
10245.17 886
10246.12 860
10247.08 825
10248.03 831
10248.99 767
10249.94 712
10250.90 694
10251.86 701
10252.81 729
10253.77 731
10254.72 660
10255.68 682
10256.63 684
10257.59 633
10258.55 649
10259.50 672
10260.46 658
10261.41 627
10262.37 642
10263.33 605
10264.28 601
10265.24 616
10266.20 590
10267.15 620
10268.11 612
10269.07 679
10270.02 654
10270.98 631
10271.94 641
10272.89 645
10273.85 609
10274.81 631
10275.76 634
10276.72 627
10277.68 647
10278.63 618
10279.59 640
10280.55 612
10281.50 604
10282.46 580
10283.42 579
10284.38 563
10285.33 591
10286.29 527
10287.25 545
10288.20 538
10289.16 557
10290.12 552
10291.08 542
10292.03 582
10292.99 569
10293.95 583
10294.91 560
10295.86 589
10296.82 557
10297.78 546
10298.74 586
10299.70 564
10300.65 567
10301.61 595
10302.57 568
10303.53 545
10304.49 549
10305.44 557
10306.40 574
10307.36 574
10308.32 577
10309.28 586
10310.24 577
10311.19 550
10312.15 596
10313.11 571
10314.07 573
10315.03 563
10315.99 595
10316.95 572
10317.90 566
10318.86 595
10319.82 589
10320.78 607
10321.74 600
10322.70 562
10323.66 526
10324.62 563
10325.58 553
10326.54 570
10327.49 568
10328.45 569
10329.41 589
10330.37 592
10331.33 541
10332.29 542
10333.25 630
10334.21 588
10335.17 548
10336.13 557
10337.09 592
10338.05 580
10339.01 553
10339.97 536
10340.93 540
10341.89 528
10342.85 559
10343.81 548
10344.77 508
10345.73 458
10346.69 493
10347.65 507
10348.61 538
10349.57 542
10350.53 565
10351.49 523
10352.45 518
10353.41 496
10354.37 496
10355.33 508
10356.29 526
10357.25 513
10358.21 486
10359.17 454
10360.13 473
10361.09 488
10362.06 457
10363.02 460
10363.98 457
10364.94 479
10365.90 487
10366.86 482
10367.82 490
10368.78 455
10369.74 491
10370.70 511
10371.67 473
10372.63 494
10373.59 487
10374.55 484
10375.51 494
10376.47 453
10377.43 462
10378.40 470
10379.36 458
10380.32 484
10381.28 494
10382.24 486
10383.20 486
10384.17 456
10385.13 466
10386.09 459
10387.05 468
10388.01 473
10388.98 484
10389.94 483
10390.90 454
10391.86 460
10392.82 469
10393.79 457
10394.75 458
10395.71 416
10396.67 423
10397.64 430
10398.60 448
10399.56 470
10400.52 481
10401.49 478
10402.45 513
10403.41 486
10404.37 474
10405.34 456
10406.30 435
10407.26 453
10408.23 468
10409.19 461
10410.15 433
10411.11 448
10412.08 461
10413.04 459
10414.00 475
10414.97 453
10415.93 503
10416.89 518
10417.86 468
10418.82 497
10419.78 495
10420.75 501
10421.71 510
10422.68 538
10423.64 511
10424.60 507
10425.57 506
10426.53 532
10427.49 477
10428.46 469
10429.42 479
10430.39 474
10431.35 463
10432.31 437
10433.28 441
10434.24 419
10435.21 417
10436.17 430
10437.13 447
10438.10 476
10439.06 448
10440.03 421
10440.99 450
10441.96 432
10442.92 440
10443.89 429
10444.85 422
10445.82 400
10446.78 416
10447.74 413
10448.71 420
10449.67 391
10450.64 409
10451.60 463
10452.57 452
10453.53 459
10454.50 440
10455.46 448
10456.43 416
10457.39 431
10458.36 434
10459.33 440
10460.29 434
10461.26 453
10462.22 430
10463.19 405
10464.15 457
10465.12 467
10466.08 467
10467.05 479
10468.01 466
10468.98 487
10469.95 475
10470.91 452
10471.88 440
10472.84 446
10473.81 476
10474.78 479
10475.74 449
10476.71 458
10477.67 473
10478.64 465
10479.61 431
10480.57 497
10481.54 454
10482.51 490
10483.47 447
10484.44 466
10485.41 500
10486.37 497
10487.34 535
10488.30 491
10489.27 448
10490.24 447
10491.20 462
10492.17 480
10493.14 446
10494.11 434
10495.07 467
10496.04 440
10497.01 445
10497.97 444
10498.94 449
10499.91 454
10500.88 447
10501.84 448
10502.81 463
10503.78 477
10504.74 434
10505.71 464
10506.68 471
10507.65 459
10508.61 437
10509.58 478
10510.55 501
10511.52 485
10512.49 460
10513.45 483
10514.42 472
10515.39 436
10516.36 432
10517.32 466
10518.29 461
10519.26 459
10520.23 454
10521.20 459
10522.17 439
10523.13 466
10524.10 475
10525.07 474
10526.04 463
10527.01 442
10527.98 435
10528.94 470
10529.91 435
10530.88 448
10531.85 488
10532.82 478
10533.79 462
10534.76 477
10535.72 499
10536.69 503
10537.66 505
10538.63 511
10539.60 522
10540.57 516
10541.54 529
10542.51 552
10543.48 567
10544.45 472
10545.42 504
10546.38 489
10547.35 508
10548.32 516
10549.29 491
10550.26 465
10551.23 500
10552.20 509
10553.17 480
10554.14 498
10555.11 458
10556.08 483
10557.05 503
10558.02 531
10558.99 538
10559.96 551
10560.93 579
10561.90 562
10562.87 530
10563.84 564
10564.81 555
10565.78 595
10566.75 594
10567.72 561
10568.69 576
10569.66 555
10570.63 567
10571.60 560
10572.57 541
10573.54 503
10574.51 475
10575.48 524
10576.46 524
10577.43 492
10578.40 496
10579.37 519
10580.34 521
10581.31 520
10582.28 469
10583.25 504
10584.22 515
10585.19 559
10586.16 551
10587.14 559
10588.11 562
10589.08 540
10590.05 563
10591.02 568
10591.99 551
10592.96 587
10593.94 582
10594.91 594
10595.88 583
10596.85 599
10597.82 606
10598.79 574
10599.77 600
10600.74 579
10601.71 595
10602.68 583
10603.65 599
10604.62 593
10605.60 613
10606.57 680
10607.54 666
10608.51 695
10609.49 713
10610.46 741
10611.43 751
10612.40 790
10613.37 780
10614.35 744
10615.32 788
10616.29 796
10617.26 745
10618.24 782
10619.21 723
10620.18 696
10621.16 658
10622.13 630
10623.10 635
10624.07 622
10625.05 653
10626.02 607
10626.99 621
10627.97 590
10628.94 562
10629.91 567
10630.89 575
10631.86 610
10632.83 592
10633.80 585
10634.78 608
10635.75 595
10636.73 593
10637.70 639
10638.67 668
10639.65 677
10640.62 727
10641.59 714
10642.57 682
10643.54 701
10644.51 739
10645.49 684
10646.46 672
10647.44 680
10648.41 632
10649.38 610
10650.36 581
10651.33 589
10652.31 564
10653.28 558
10654.25 576
10655.23 531
10656.20 516
10657.18 503
10658.15 514
10659.13 560
10660.10 545
10661.08 499
10662.05 507
10663.03 498
10664.00 481
10664.97 434
10665.95 477
10666.92 490
10667.90 488
10668.87 472
10669.85 482
10670.82 483
10671.80 485
10672.77 477
10673.75 475
10674.72 550
10675.70 537
10676.68 535
10677.65 511
10678.63 510
10679.60 545
10680.58 516
10681.55 526
10682.53 513
10683.50 551
10684.48 526
10685.45 555
10686.43 516
10687.41 492
10688.38 497
10689.36 514
10690.33 524
10691.31 522
10692.29 506
10693.26 526
10694.24 462
10695.21 499
10696.19 477
10697.17 450
10698.14 445
10699.12 439
10700.10 435
10701.07 455
10702.05 504
10703.02 496
10704.00 456
10704.98 429
10705.95 484
10706.93 471
10707.91 449
10708.88 463
10709.86 451
10710.84 482
10711.82 450
10712.79 485
10713.77 419
10714.75 441
10715.72 465
10716.70 489
10717.68 458
10718.65 427
10719.63 453
10720.61 448
10721.59 432
10722.56 470
10723.54 479
10724.52 450
10725.50 455
10726.47 444
10727.45 438
10728.43 436
10729.41 467
10730.38 426
10731.36 427
10732.34 477
10733.32 446
10734.30 460
10735.27 474
10736.25 477
10737.23 436
10738.21 476
10739.19 466
10740.16 439
10741.14 448
10742.12 440
10743.10 458
10744.08 448
10745.06 450
10746.03 469
10747.01 479
10747.99 454
10748.97 471
10749.95 462
10750.93 450
10751.91 485
10752.88 465
10753.86 478
10754.84 498
10755.82 484
10756.80 477
10757.78 497
10758.76 502
10759.74 480
10760.72 446
10761.70 483
10762.67 458
10763.65 462
10764.63 478
10765.61 495
10766.59 492
10767.57 469
10768.55 474
10769.53 523
10770.51 474
10771.49 500
10772.47 462
10773.45 484
10774.43 504
10775.41 532
10776.39 521
10777.37 490
10778.35 523
10779.33 491
10780.31 494
10781.29 532
10782.27 496
10783.25 525
10784.23 566
10785.21 516
10786.19 506
10787.17 526
10788.15 542
10789.13 550
10790.11 543
10791.09 548
10792.07 525
10793.05 539
10794.03 558
10795.01 512
10795.99 527
10796.97 501
10797.96 519
10798.94 507
10799.92 509
10800.90 492
10801.88 488
10802.86 461
10803.84 470
10804.82 481
10805.80 471
10806.79 440
10807.77 490
10808.75 457
10809.73 455
10810.71 475
10811.69 471
10812.67 483
10813.65 503
10814.64 442
10815.62 485
10816.60 446
10817.58 462
10818.56 512
10819.54 478
10820.53 506
10821.51 478
10822.49 490
10823.47 488
10824.45 492
10825.44 479
10826.42 441
10827.40 496
10828.38 497
10829.37 505
10830.35 486
10831.33 502
10832.31 493
10833.29 477
10834.28 460
10835.26 511
10836.24 504
10837.22 508
10838.21 522
10839.19 536
10840.17 520
10841.16 514
10842.14 516
10843.12 503
10844.10 511
10845.09 509
10846.07 512
10847.05 504
10848.04 543
10849.02 570
10850.00 558
10850.99 572
10851.97 604
10852.95 583
10853.94 571
10854.92 577
10855.90 590
10856.89 572
10857.87 598
10858.85 617
10859.84 613
10860.82 618
10861.80 631
10862.79 605
10863.77 586
10864.76 620
10865.74 591
10866.72 587
10867.71 552
10868.69 603
10869.68 597
10870.66 546
10871.64 561
10872.63 543
10873.61 589
10874.60 597
10875.58 663
10876.56 640
10877.55 655
10878.53 634
10879.52 605
10880.50 614
10881.49 602
10882.47 598
10883.46 600
10884.44 623
10885.43 684
10886.41 625
10887.40 634
10888.38 655
10889.37 648
10890.35 690
10891.34 659
10892.32 669
10893.31 650
10894.29 695
10895.28 641
10896.26 647
10897.25 682
10898.23 675
10899.22 642
10900.20 686
10901.19 723
10902.17 656
10903.16 698
10904.15 730
10905.13 713
10906.12 720
10907.10 748
10908.09 722
10909.07 760
10910.06 747
10911.05 782
10912.03 832
10913.02 824
10914.00 795
10914.99 831
10915.98 821
10916.96 841
10917.95 836
10918.94 861
10919.92 794
10920.91 847
10921.89 861
10922.88 830
10923.87 842
10924.85 825
10925.84 869
10926.83 939
10927.81 924
10928.80 908
10929.79 896
10930.77 886
10931.76 851
10932.75 905
10933.74 927
10934.72 884
10935.71 936
10936.70 934
10937.68 942
10938.67 1014
10939.66 994
10940.65 999
10941.63 1032
10942.62 1024
10943.61 1060
10944.59 1066
10945.58 1051
10946.57 1181
10947.56 1203
10948.54 1143
10949.53 1153
10950.52 1185
10951.51 1243
10952.50 1262
10953.48 1316
10954.47 1373
10955.46 1393
10956.45 1416
10957.44 1490
10958.42 1580
10959.41 1681
10960.40 1746
10961.39 1771
10962.38 1830
10963.36 1821
10964.35 1774
10965.34 1711
10966.33 1680
10967.32 1581
10968.31 1593
10969.30 1509
10970.28 1473
10971.27 1357
10972.26 1342
10973.25 1279
10974.24 1238
10975.23 1287
10976.22 1281
10977.21 1140
10978.19 1253
10979.18 1216
10980.17 1202
10981.16 1267
10982.15 1267
10983.14 1256
10984.13 1243
10985.12 1294
10986.11 1297
10987.10 1277
10988.09 1319
10989.08 1419
10990.07 1381
10991.06 1403
10992.04 1438
10993.03 1519
10994.02 1590
10995.01 1642
10996.00 1731
10996.99 1775
10997.98 1889
10998.97 2009
10999.96 2163
11000.95 2340
11001.94 2373
11002.93 2398
11003.92 2407
11004.91 2413
11005.90 2371
11006.89 2231
11007.88 2135
11008.87 1981
11009.87 1768
11010.86 1694
11011.85 1606
11012.84 1489
11013.83 1424
11014.82 1339
11015.81 1241
11016.80 1190
11017.79 1136
11018.78 1071
11019.77 1019
11020.76 980
11021.75 991
11022.74 991
11023.74 982
11024.73 979
11025.72 947
11026.71 948
11027.70 962
11028.69 976
11029.68 957
11030.67 950
11031.67 943
11032.66 953
11033.65 903
11034.64 863
11035.63 919
11036.62 900
11037.61 911
11038.61 889
11039.60 877
11040.59 887
11041.58 884
11042.57 881
11043.56 915
11044.56 904
11045.55 868
11046.54 806
11047.53 845
11048.53 786
11049.52 809
11050.51 802
11051.50 847
11052.49 789
11053.49 766
11054.48 810
11055.47 865
11056.46 798
11057.46 826
11058.45 829
11059.44 806
11060.43 766
11061.43 785
11062.42 812
11063.41 816
11064.41 775
11065.40 770
11066.39 823
11067.38 841
11068.38 789
11069.37 787
11070.36 808
11071.36 791
11072.35 816
11073.34 773
11074.34 806
11075.33 831
11076.32 809
11077.32 823
11078.31 811
11079.30 765
11080.30 767
11081.29 833
11082.28 824
11083.28 808
11084.27 790
11085.27 770
11086.26 782
11087.25 817
11088.25 741
11089.24 762
11090.24 737
11091.23 763
11092.22 741
11093.22 720
11094.21 706
11095.21 720
11096.20 700
11097.19 712
11098.19 720
11099.18 733
11100.18 710
11101.17 704
11102.17 734
11103.16 741
11104.16 749
11105.15 696
11106.15 705
11107.14 684
11108.13 661
11109.13 687
11110.12 694
11111.12 660
11112.11 663
11113.11 669
11114.10 700
11115.10 671
11116.09 673
11117.09 670
11118.09 682
11119.08 667
11120.08 648
11121.07 653
11122.07 642
11123.06 622
11124.06 618
11125.05 661
11126.05 649
11127.04 633
11128.04 679
11129.04 663
11130.03 657
11131.03 676
11132.02 668
11133.02 647
11134.02 653
11135.01 615
11136.01 623
11137.00 607
11138.00 627
11139.00 612
11139.99 631
11140.99 636
11141.98 637
11142.98 586
11143.98 609
11144.97 610
11145.97 611
11146.97 651
11147.96 656
11148.96 639
11149.96 673
11150.95 681
11151.95 686
11152.95 648
11153.94 612
11154.94 620
11155.94 619
11156.93 590
11157.93 626
11158.93 596
11159.93 631
11160.92 603
11161.92 589
11162.92 628
11163.92 595
11164.91 608
11165.91 582
11166.91 617
11167.90 580
11168.90 594
11169.90 599
11170.90 621
11171.90 578
11172.89 545
11173.89 560
11174.89 578
11175.89 577
11176.88 589
11177.88 594
11178.88 632
11179.88 597
11180.88 593
11181.87 605
11182.87 572
11183.87 564
11184.87 559
11185.87 596
11186.87 589
11187.86 556
11188.86 555
11189.86 603
11190.86 540
11191.86 613
11192.86 624
11193.86 597
11194.85 564
11195.85 620
11196.85 609
11197.85 599
11198.85 605
11199.85 601
11200.85 570
11201.85 573
11202.84 585
11203.84 545
11204.84 579
11205.84 550
11206.84 603
11207.84 634
11208.84 608
11209.84 632
11210.84 649
11211.84 628
11212.84 628
11213.84 631
11214.84 601
11215.84 618
11216.84 616
11217.84 601
11218.84 599
11219.84 629
11220.84 637
11221.84 597
11222.84 604
11223.84 647
11224.84 623
11225.84 639
11226.84 621
11227.84 621
11228.84 645
11229.84 652
11230.84 685
11231.84 619
11232.84 634
11233.84 634
11234.84 640
11235.84 633
11236.84 623
11237.84 599
11238.84 643
11239.84 644
11240.84 647
11241.84 614
11242.84 609
11243.84 645
11244.84 636
11245.85 631
11246.85 647
11247.85 677
11248.85 673
11249.85 669
11250.85 646
11251.85 650
11252.85 687
11253.86 686
11254.86 716
11255.86 770
11256.86 761
11257.86 699
11258.86 725
11259.86 692
11260.87 746
11261.87 689
11262.87 741
11263.87 715
11264.87 724
11265.87 725
11266.88 790
11267.88 732
11268.88 785
11269.88 768
11270.88 779
11271.89 794
11272.89 882
11273.89 837
11274.89 839
11275.90 828
11276.90 858
11277.90 923
11278.90 909
11279.90 838
11280.91 831
11281.91 833
11282.91 835
11283.92 783
11284.92 768
11285.92 768
11286.92 747
11287.93 758
11288.93 776
11289.93 736
11290.94 698
11291.94 680
11292.94 737
11293.94 685
11294.95 662
11295.95 651
11296.95 700
11297.96 683
11298.96 680
11299.96 686
11300.97 695
11301.97 668
11302.97 710
11303.98 680
11304.98 665
11305.98 702
11306.99 676
11307.99 686
11309.00 672
11310.00 726
11311.00 672
11312.01 696
11313.01 734
11314.02 706
11315.02 713
11316.02 763
11317.03 778
11318.03 747
11319.04 716
11320.04 737
11321.04 705
11322.05 701
11323.05 740
11324.06 725
11325.06 711
11326.07 743
11327.07 738
11328.08 753
11329.08 737
11330.09 709
11331.09 772
11332.10 774
11333.10 760
11334.10 761
11335.11 745
11336.11 715
11337.12 783
11338.12 817
11339.13 770
11340.14 772
11341.14 804
11342.15 849
11343.15 862
11344.16 844
11345.16 848
11346.17 875
11347.17 815
11348.18 855
11349.18 822
11350.19 793
11351.19 764
11352.20 784
11353.21 764
11354.21 747
11355.22 718
11356.22 755
11357.23 703
11358.24 722
11359.24 753
11360.25 688
11361.25 705
11362.26 708
11363.27 769
11364.27 753
11365.28 735
11366.28 774
11367.29 689
11368.30 750
11369.30 731
11370.31 746
11371.32 684
11372.32 747
11373.33 721
11374.34 737
11375.34 694
11376.35 709
11377.36 664
11378.36 704
11379.37 714
11380.38 695
11381.38 694
11382.39 693
11383.40 730
11384.41 713
11385.41 724
11386.42 724
11387.43 701
11388.43 707
11389.44 777
11390.45 728
11391.46 715
11392.46 699
11393.47 710
11394.48 751
11395.49 707
11396.49 693
11397.50 696
11398.51 710
11399.52 721
11400.53 714
11401.53 732
11402.54 767
11403.55 760
11404.56 712
11405.57 711
11406.57 727
11407.58 772
11408.59 796
11409.60 733
11410.61 780
11411.61 814
11412.62 792
11413.63 803
11414.64 746
11415.65 782
11416.66 822
11417.67 831
11418.67 770
11419.68 807
11420.69 828
11421.70 828
11422.71 777
11423.72 841
11424.73 804
11425.74 781
11426.74 764
11427.75 785
11428.76 767
11429.77 795
11430.78 786
11431.79 790
11432.80 815
11433.81 768
11434.82 763
11435.83 790
11436.84 848
11437.85 813
11438.86 812
11439.87 844
11440.88 815
11441.88 806
11442.89 819
11443.90 853
11444.91 861
11445.92 901
11446.93 844
11447.94 874
11448.95 832
11449.96 868
11450.97 862
11451.98 895
11452.99 893
11454.00 877
11455.01 890
11456.02 856
11457.04 919
11458.05 903
11459.06 902
11460.07 898
11461.08 898
11462.09 915
11463.10 913
11464.11 877
11465.12 963
11466.13 897
11467.14 951
11468.15 977
11469.16 997
11470.17 926
11471.18 991
11472.20 1002
11473.21 999
11474.22 964
11475.23 1008
11476.24 1033
11477.25 1066
11478.26 1063
11479.27 1065
11480.28 1054
11481.30 1052
11482.31 1041
11483.32 1068
11484.33 1114
11485.34 1122
11486.35 1133
11487.37 1142
11488.38 1167
11489.39 1189
11490.40 1179
11491.41 1203
11492.42 1221
11493.44 1238
11494.45 1279
11495.46 1307
11496.47 1264
11497.48 1352
11498.50 1371
11499.51 1363
11500.52 1432
11501.53 1444
11502.55 1423
11503.56 1460
11504.57 1450
11505.58 1501
11506.60 1487
11507.61 1558
11508.62 1587
11509.63 1602
11510.65 1649
11511.66 1697
11512.67 1747
11513.68 1783
11514.70 1888
11515.71 1940
11516.72 2004
11517.74 2067
11518.75 2214
11519.76 2209
11520.78 2320
11521.79 2435
11522.80 2471
11523.81 2580
11524.83 2704
11525.84 2811
11526.85 2908
11527.87 3021
11528.88 3166
11529.90 3232
11530.91 3405
11531.92 3585
11532.94 3778
11533.95 3983
11534.96 4171
11535.98 4590
11536.99 4898
11538.01 5220
11539.02 5563
11540.03 5765
11541.05 6152
11542.06 6268
11543.08 6375
11544.09 6452
11545.10 6320
11546.12 6162
11547.13 5794
11548.15 5444
11549.16 4974
11550.18 4578
11551.19 4147
11552.20 3638
11553.22 3397
11554.23 3081
11555.25 2804
11556.26 2541
11557.28 2351
11558.29 2208
11559.31 2103
11560.32 2047
11561.34 1967
11562.35 1868
11563.37 1841
11564.38 1762
11565.40 1785
11566.41 1764
11567.43 1677
11568.44 1745
11569.46 1735
11570.47 1729
11571.49 1713
11572.50 1663
11573.52 1689
11574.53 1676
11575.55 1661
11576.57 1638
11577.58 1600
11578.60 1612
11579.61 1577
11580.63 1543
11581.64 1485
11582.66 1508
11583.68 1515
11584.69 1475
11585.71 1449
11586.72 1449
11587.74 1463
11588.76 1454
11589.77 1403
11590.79 1378
11591.81 1442
11592.82 1398
11593.84 1501
11594.85 1488
11595.87 1512
11596.89 1579
11597.90 1638
11598.92 1683
11599.94 1701
11600.95 1714
11601.97 1811
11602.99 1879
11604.00 1875
11605.02 1853
11606.04 1880
11607.05 1858
11608.07 1827
11609.09 1767
11610.11 1785
11611.12 1648
11612.14 1643
11613.16 1618
11614.17 1623
11615.19 1563
11616.21 1556
11617.23 1551
11618.24 1554
11619.26 1529
11620.28 1518
11621.30 1530
11622.31 1576
11623.33 1497
11624.35 1484
11625.37 1485
11626.38 1455
11627.40 1482
11628.42 1419
11629.44 1389
11630.46 1376
11631.47 1376
11632.49 1378
11633.51 1337
11634.53 1271
11635.55 1292
11636.56 1298
11637.58 1274
11638.60 1244
11639.62 1188
11640.64 1215
11641.66 1228
11642.67 1201
11643.69 1196
11644.71 1219
11645.73 1129
11646.75 1109
11647.77 1097
11648.79 1131
11649.80 1091
11650.82 1087
11651.84 1086
11652.86 1051
11653.88 1034
11654.90 1044
11655.92 1041
11656.94 1055
11657.96 1020
11658.98 978
11660.00 1012
11661.01 1030
11662.03 967
11663.05 974
11664.07 967
11665.09 936
11666.11 956
11667.13 940
11668.15 985
11669.17 990
11670.19 961
11671.21 948
11672.23 944
11673.25 978
11674.27 955
11675.29 921
11676.31 885
11677.33 882
11678.35 918
11679.37 907
11680.39 885
11681.41 881
11682.43 911
11683.45 848
11684.47 880
11685.49 900
11686.51 876
11687.53 897
11688.55 889
11689.57 854
11690.59 868
11691.61 837
11692.63 826
11693.66 828
11694.68 831
11695.70 792
11696.72 801
11697.74 805
11698.76 807
11699.78 781
11700.80 773
11701.82 774
11702.84 808
11703.86 760
11704.89 755
11705.91 760
11706.93 790
11707.95 743
11708.97 748
11709.99 752
11711.01 760
11712.04 780
11713.06 749
11714.08 744
11715.10 736
11716.12 744
11717.14 728
11718.17 673
11719.19 694
11720.21 675
11721.23 688
11722.25 700
11723.28 685
11724.30 697
11725.32 647
11726.34 672
11727.36 670
11728.39 669
11729.41 692
11730.43 662
11731.45 681
11732.48 687
11733.50 663
11734.52 686
11735.54 666
11736.57 666
11737.59 633
11738.61 602
11739.63 621
11740.66 593
11741.68 605
11742.70 586
11743.72 614
11744.75 606
11745.77 590
11746.79 607
11747.82 609
11748.84 580
11749.86 604
11750.89 587
11751.91 581
11752.93 616
11753.96 599
11754.98 583
11756.00 568
11757.03 558
11758.05 554
11759.07 598
11760.10 556
11761.12 569
11762.14 572
11763.17 547
11764.19 569
11765.22 565
11766.24 531
11767.26 565
11768.29 558
11769.31 607
11770.34 588
11771.36 570
11772.38 598
11773.41 595
11774.43 582
11775.46 591
11776.48 601
11777.51 599
11778.53 595
11779.55 602
11780.58 603
11781.60 561
11782.63 564
11783.65 583
11784.68 563
11785.70 549
11786.73 542
11787.75 565
11788.78 582
11789.80 572
11790.83 590
11791.85 570
11792.88 519
11793.90 554
11794.93 571
11795.95 554
11796.98 594
11798.00 545
11799.03 584
11800.05 545
11801.08 516
11802.10 526
11803.13 585
11804.15 556
11805.18 552
11806.21 553
11807.23 540
11808.26 554
11809.28 543
11810.31 556
11811.33 562
11812.36 557
11813.39 556
11814.41 556
11815.44 523
11816.46 556
11817.49 558
11818.52 570
11819.54 556
11820.57 572
11821.59 554
11822.62 571
11823.65 573
11824.67 576
11825.70 567
11826.73 577
11827.75 583
11828.78 576
11829.81 597
11830.83 572
11831.86 605
11832.89 577
11833.91 576
11834.94 568
11835.97 554
11836.99 562
11838.02 580
11839.05 560
11840.08 597
11841.10 598
11842.13 566
11843.16 591
11844.18 592
11845.21 574
11846.24 598
11847.27 561
11848.29 569
11849.32 590
11850.35 581
11851.38 605
11852.40 594
11853.43 596
11854.46 602
11855.49 603
11856.51 636
11857.54 625
11858.57 610
11859.60 607
11860.63 642
11861.65 646
11862.68 616
11863.71 638
11864.74 652
11865.77 659
11866.80 664
11867.82 662
11868.85 706
11869.88 676
11870.91 694
11871.94 721
11872.97 668
11873.99 657
11875.02 705
11876.05 708
11877.08 696
11878.11 707
11879.14 686
11880.17 727
11881.20 712
11882.22 683
11883.25 723
11884.28 738
11885.31 739
11886.34 747
11887.37 810
11888.40 784
11889.43 797
11890.46 790
11891.49 803
11892.52 816
11893.55 861
11894.57 839
11895.60 881
11896.63 895
11897.66 875
11898.69 906
11899.72 942
11900.75 989
11901.78 989
11902.81 1006
11903.84 1089
11904.87 1086
11905.90 1089
11906.93 1115
11907.96 1125
11908.99 1183
11910.02 1136
11911.05 1124
11912.08 1112
11913.11 1088
11914.14 1067
11915.17 1022
11916.20 989
11917.23 1007
11918.26 951
11919.29 981
11920.33 956
11921.36 939
11922.39 959
11923.42 1004
11924.45 981
11925.48 976
11926.51 994
11927.54 1036
11928.57 1080
11929.60 1162
11930.63 1120
11931.66 1183
11932.70 1227
11933.73 1256
11934.76 1260
11935.79 1261
11936.82 1273
11937.85 1273
11938.88 1184
11939.91 1187
11940.95 1150
11941.98 1132
11943.01 1095
11944.04 1083
11945.07 970
11946.10 904
11947.14 834
11948.17 836
11949.20 788
11950.23 824
11951.26 807
11952.29 768
11953.33 752
11954.36 742
11955.39 733
11956.42 717
11957.46 703
11958.49 722
11959.52 781
11960.55 746
11961.58 706
11962.62 717
11963.65 775
11964.68 759
11965.71 757
11966.75 741
11967.78 709
11968.81 720
11969.84 719
11970.88 700
11971.91 760
11972.94 748
11973.98 746
11975.01 754
11976.04 752
11977.07 755
11978.11 697
11979.14 723
11980.17 713
11981.21 717
11982.24 707
11983.27 733
11984.31 759
11985.34 733
11986.37 785
11987.41 721
11988.44 744
11989.47 724
11990.51 744
11991.54 752
11992.58 754
11993.61 749
11994.64 789
11995.68 805
11996.71 761
11997.74 782
11998.78 741
11999.81 780
12000.85 784
12001.88 831
12002.91 803
12003.95 804
12004.98 827
12006.02 811
12007.05 795
12008.09 791
12009.12 802
12010.15 827
12011.19 859
12012.22 844
12013.26 824
12014.29 837
12015.33 847
12016.36 813
12017.40 821
12018.43 859
12019.47 902
12020.50 895
12021.54 899
12022.57 904
12023.61 888
12024.64 872
12025.68 905
12026.71 899
12027.75 934
12028.78 900
12029.82 842
12030.85 880
12031.89 855
12032.92 881
12033.96 929
12034.99 953
12036.03 947
12037.07 935
12038.10 948
12039.14 936
12040.17 931
12041.21 964
12042.24 934
12043.28 946
12044.32 991
12045.35 964
12046.39 978
12047.42 979
12048.46 981
12049.50 999
12050.53 1002
12051.57 986
12052.61 1054
12053.64 1062
12054.68 1059
12055.71 1109
12056.75 1079
12057.79 1107
12058.82 1115
12059.86 1155
12060.90 1109
12061.93 1122
12062.97 1131
12064.01 1154
12065.04 1101
12066.08 1153
12067.12 1135
12068.15 1091
12069.19 1033
12070.23 1039
12071.27 1017
12072.30 1000
12073.34 949
12074.38 960
12075.41 922
12076.45 903
12077.49 867
12078.53 903
12079.56 870
12080.60 892
12081.64 918
12082.68 883
12083.71 889
12084.75 934
12085.79 902
12086.83 893
12087.86 942
12088.90 893
12089.94 935
12090.98 948
12092.02 899
12093.05 940
12094.09 942
12095.13 999
12096.17 979
12097.21 1003
12098.25 1042
12099.28 1047
12100.32 1068
12101.36 1112
12102.40 1069
12103.44 1067
12104.48 1120
12105.51 1108
12106.55 1133
12107.59 1122
12108.63 1084
12109.67 1124
12110.71 1091
12111.75 1069
12112.79 1055
12113.82 1021
12114.86 1024
12115.90 963
12116.94 909
12117.98 867
12119.02 868
12120.06 824
12121.10 756
12122.14 765
12123.18 785
12124.22 766
12125.25 773
12126.29 759
12127.33 739
12128.37 731
12129.41 744
12130.45 755
12131.49 730
12132.53 741
12133.57 720
12134.61 735
12135.65 757
12136.69 742
12137.73 707
12138.77 691
12139.81 734
12140.85 710
12141.89 699
12142.93 718
12143.97 713
12145.01 728
12146.05 718
12147.09 689
12148.13 715
12149.17 686
12150.21 674
12151.25 701
12152.29 684
12153.34 689
12154.38 683
12155.42 668
12156.46 657
12157.50 634
12158.54 659
12159.58 647
12160.62 631
12161.66 643
12162.70 652
12163.74 628
12164.78 643
12165.83 642
12166.87 641
12167.91 641
12168.95 657
12169.99 654
12171.03 607
12172.07 602
12173.11 610
12174.16 633
12175.20 629
12176.24 660
12177.28 639
12178.32 599
12179.36 673
12180.41 630
12181.45 662
12182.49 646
12183.53 611
12184.57 597
12185.62 638
12186.66 638
12187.70 619
12188.74 637
12189.78 636
12190.83 618
12191.87 613
12192.91 638
12193.95 616
12195.00 650
12196.04 630
12197.08 615
12198.12 617
12199.17 623
12200.21 598
12201.25 646
12202.29 616
12203.34 598
12204.38 618
12205.42 615
12206.46 622
12207.51 584
12208.55 598
12209.59 580
12210.64 590
12211.68 594
12212.72 582
12213.77 553
12214.81 588
12215.85 581
12216.90 569
12217.94 597
12218.98 572
12220.03 572
12221.07 606
12222.11 623
12223.16 589
12224.20 596
12225.24 582
12226.29 578
12227.33 582
12228.37 566
12229.42 544
12230.46 563
12231.51 572
12232.55 566
12233.59 565
12234.64 563
12235.68 562
12236.73 605
12237.77 581
12238.82 563
12239.86 551
12240.90 496
12241.95 546
12242.99 553
12244.04 603
12245.08 569
12246.13 544
12247.17 544
12248.22 543
12249.26 549
12250.31 558
12251.35 563
12252.39 620
12253.44 536
12254.48 547
12255.53 583
12256.57 579
12257.62 547
12258.66 532
12259.71 526
12260.75 556
12261.80 538
12262.85 522
12263.89 546
12264.94 520
12265.98 494
12267.03 486
12268.07 536
12269.12 518
12270.16 505
12271.21 544
12272.25 513
12273.30 491
12274.35 484
12275.39 503
12276.44 499
12277.48 495
12278.53 510
12279.58 522
12280.62 495
12281.67 492
12282.71 496
12283.76 526
12284.81 494
12285.85 486
12286.90 510
12287.95 481
12288.99 520
12290.04 497
12291.08 486
12292.13 469
12293.18 453
12294.22 479
12295.27 482
12296.32 454
12297.36 488
12298.41 513
12299.46 503
12300.50 470
12301.55 473
12302.60 486
12303.65 499
12304.69 466
12305.74 463
12306.79 496
12307.83 512
12308.88 477
12309.93 461
12310.98 474
12312.02 497
12313.07 491
12314.12 479
12315.17 484
12316.21 465
12317.26 454
12318.31 459
12319.36 464
12320.40 468
12321.45 408
12322.50 451
12323.55 447
12324.60 456
12325.64 432
12326.69 452
12327.74 465
12328.79 432
12329.84 417
12330.88 432
12331.93 427
12332.98 462
12334.03 496
12335.08 452
12336.13 446
12337.17 447
12338.22 462
12339.27 430
12340.32 468
12341.37 449
12342.42 421
12343.47 434
12344.51 418
12345.56 456
12346.61 439
12347.66 422
12348.71 440
12349.76 473
12350.81 451
12351.86 451
12352.91 432
12353.95 466
12355.00 476
12356.05 445
12357.10 466
12358.15 435
12359.20 419
12360.25 450
12361.30 464
12362.35 436
12363.40 398
12364.45 443
12365.50 463
12366.55 441
12367.60 482
12368.65 459
12369.70 464
12370.75 438
12371.80 460
12372.85 448
12373.90 465
12374.95 410
12376.00 436
12377.05 475
12378.10 473
12379.15 446
12380.20 434
12381.25 440
12382.30 461
12383.35 477
12384.40 445
12385.45 468
12386.50 446
12387.55 437
12388.60 477
12389.65 443
12390.70 432
12391.75 458
12392.80 475
12393.86 450
12394.91 464
12395.96 444
12397.01 457
12398.06 450
12399.11 457
12400.16 470
12401.21 486
12402.26 477
12403.32 486
12404.37 458
12405.42 455
12406.47 442
12407.52 497
12408.57 474
12409.62 443
12410.68 464
12411.73 459
12412.78 510
12413.83 492
12414.88 459
12415.93 442
12416.99 482
12418.04 481
12419.09 477
12420.14 489
12421.19 451
12422.25 501
12423.30 484
12424.35 489
12425.40 491
12426.45 514
12427.51 478
12428.56 486
12429.61 479
12430.66 464
12431.72 509
12432.77 511
12433.82 525
12434.87 532
12435.93 524
12436.98 544
12438.03 514
12439.08 491
12440.14 523
12441.19 524
12442.24 519
12443.30 532
12444.35 540
12445.40 537
12446.45 535
12447.51 543
12448.56 545
12449.61 530
12450.67 538
12451.72 578
12452.77 574
12453.83 575
12454.88 574
12455.93 598
12456.99 599
12458.04 623
12459.10 597
12460.15 638
12461.20 613
12462.26 642
12463.31 643
12464.36 644
12465.42 659
12466.47 692
12467.53 779
12468.58 743
12469.63 780
12470.69 817
12471.74 838
12472.80 907
12473.85 952
12474.90 1015
12475.96 1035
12477.01 1096
12478.07 1128
12479.12 1094
12480.18 1091
12481.23 1148
12482.29 1178
12483.34 1204
12484.40 1138
12485.45 1099
12486.50 1071
12487.56 1034
12488.61 954
12489.67 911
12490.72 855
12491.78 841
12492.83 791
12493.89 780
12494.94 712
12496.00 708
12497.05 694
12498.11 693
12499.17 680
12500.22 655
12501.28 640
12502.33 609
12503.39 629
12504.44 621
12505.50 623
12506.55 598
12507.61 661
12508.67 644
12509.72 651
12510.78 636
12511.83 618
12512.89 630
12513.94 630
12515.00 636
12516.06 640
12517.11 661
12518.17 650
12519.22 592
12520.28 600
12521.34 636
12522.39 618
12523.45 605
12524.51 631
12525.56 654
12526.62 647
12527.68 658
12528.73 661
12529.79 688
12530.85 668
12531.90 607
12532.96 624
12534.02 631
12535.07 629
12536.13 601
12537.19 662
12538.24 674
12539.30 639
12540.36 614
12541.41 621
12542.47 676
12543.53 632
12544.59 671
12545.64 678
12546.70 713
12547.76 705
12548.82 744
12549.87 716
12550.93 741
12551.99 731
12553.05 757
12554.10 743
12555.16 813
12556.22 758
12557.28 732
12558.33 746
12559.39 788
12560.45 777
12561.51 772
12562.57 714
12563.62 725
12564.68 735
12565.74 718
12566.80 715
12567.86 658
12568.91 684
12569.97 669
12571.03 719
12572.09 671
12573.15 632
12574.21 635
12575.26 649
12576.32 680
12577.38 681
12578.44 652
12579.50 627
12580.56 659
12581.62 652
12582.68 655
12583.73 597
12584.79 647
12585.85 656
12586.91 677
12587.97 635
12589.03 651
12590.09 690
12591.15 657
12592.21 659
12593.27 641
12594.33 689
12595.38 681
12596.44 673
12597.50 669
12598.56 647
12599.62 664
12600.68 642
12601.74 642
12602.80 661
12603.86 651
12604.92 690
12605.98 655
12607.04 709
12608.10 728
12609.16 725
12610.22 722
12611.28 761
12612.34 779
12613.40 781
12614.46 784
12615.52 775
12616.58 825
12617.64 797
12618.70 824
12619.76 791
12620.82 837
12621.88 864
12622.94 861
12624.00 905
12625.07 949
12626.13 917
12627.19 927
12628.25 991
12629.31 984
12630.37 948
12631.43 1007
12632.49 953
12633.55 982
12634.61 958
12635.67 951
12636.73 965
12637.80 934
12638.86 933
12639.92 921
12640.98 925
12642.04 901
12643.10 831
12644.16 852
12645.23 822
12646.29 818
12647.35 785
12648.41 743
12649.47 721
12650.53 779
12651.59 741
12652.66 722
12653.72 736
12654.78 729
12655.84 702
12656.90 731
12657.97 710
12659.03 745
12660.09 759
12661.15 713
12662.21 742
12663.28 737
12664.34 737
12665.40 715
12666.46 748
12667.53 763
12668.59 734
12669.65 706
12670.71 729
12671.78 737
12672.84 764
12673.90 755
12674.96 791
12676.03 750
12677.09 765
12678.15 765
12679.22 796
12680.28 757
12681.34 737
12682.40 781
12683.47 787
12684.53 812
12685.59 811
12686.66 791
12687.72 791
12688.78 810
12689.85 836
12690.91 841
12691.97 841
12693.04 885
12694.10 899
12695.16 900
12696.23 893
12697.29 897
12698.35 928
12699.42 984
12700.48 964
12701.55 964
12702.61 995
12703.67 1044
12704.74 1054
12705.80 1027
12706.87 1049
12707.93 1082
12708.99 1113
12710.06 1122
12711.12 1065
12712.19 1091
12713.25 1111
12714.32 1097
12715.38 1075
12716.44 1094
12717.51 1020
12718.57 1051
12719.64 1047
12720.70 1057
12721.77 1053
12722.83 1006
12723.90 996
12724.96 1015
12726.03 1011
12727.09 970
12728.16 969
12729.22 987
12730.29 1057
12731.35 1116
12732.42 1099
12733.48 1118
12734.55 1128
12735.61 1150
12736.68 1100
12737.74 1096
12738.81 1090
12739.87 1064
12740.94 1048
12742.00 1057
12743.07 1027
12744.14 1004
12745.20 977
12746.27 952
12747.33 896
12748.40 893
12749.46 866
12750.53 877
12751.60 845
12752.66 802
12753.73 839
12754.79 831
12755.86 779
12756.93 806
12757.99 797
12759.06 790
12760.12 775
12761.19 779
12762.26 782
12763.32 750
12764.39 745
12765.46 719
12766.52 709
12767.59 678
12768.66 687
12769.72 693
12770.79 670
12771.86 679
12772.92 727
12773.99 706
12775.06 660
12776.12 660
12777.19 686
12778.26 668
12779.33 657
12780.39 661
12781.46 699
12782.53 661
12783.59 638
12784.66 650
12785.73 645
12786.80 633
12787.86 643
12788.93 634
12790.00 626
12791.07 613
12792.13 628
12793.20 612
12794.27 603
12795.34 609
12796.40 580
12797.47 586
12798.54 614
12799.61 589
12800.68 585
12801.74 585
12802.81 574
12803.88 586
12804.95 609
12806.02 599
12807.09 615
12808.15 612
12809.22 639
12810.29 631
12811.36 624
12812.43 597
12813.50 622
12814.56 597
12815.63 625
12816.70 608
12817.77 599
12818.84 654
12819.91 601
12820.98 619
12822.04 575
12823.11 589
12824.18 630
12825.25 591
12826.32 562
12827.39 588
12828.46 608
12829.53 595
12830.60 596
12831.67 552
12832.74 585
12833.81 549
12834.87 607
12835.94 570
12837.01 583
12838.08 583
12839.15 579
12840.22 558
12841.29 574
12842.36 587
12843.43 568
12844.50 575
12845.57 573
12846.64 558
12847.71 555
12848.78 542
12849.85 544
12850.92 548
12851.99 517
12853.06 535
12854.13 538
12855.20 546
12856.27 524
12857.34 484
12858.41 510
12859.48 514
12860.55 534
12861.62 496
12862.69 490
12863.77 504
12864.84 506
12865.91 509
12866.98 481
12868.05 519
12869.12 501
12870.19 471
12871.26 478
12872.33 477
12873.40 489
12874.47 489
12875.54 503
12876.62 501
12877.69 492
12878.76 501
12879.83 460
12880.90 482
12881.97 493
12883.04 452
12884.12 485
12885.19 524
12886.26 478
12887.33 422
12888.40 427
12889.47 442
12890.54 470
12891.62 451
12892.69 451
12893.76 449
12894.83 426
12895.90 410
12896.98 454
12898.05 443
12899.12 422
12900.19 431
12901.26 440
12902.34 457
12903.41 449
12904.48 434
12905.55 426
12906.63 427
12907.70 442
12908.77 435
12909.84 423
12910.92 422
12911.99 423
12913.06 440
12914.13 434
12915.21 398
12916.28 413
12917.35 444
12918.42 420
12919.50 422
12920.57 386
12921.64 435
12922.72 430
12923.79 394
12924.86 380
12925.94 396
12927.01 402
12928.08 416
12929.16 399
12930.23 420
12931.30 396
12932.38 386
12933.45 374
12934.52 389
12935.60 396
12936.67 404
12937.74 369
12938.82 400
12939.89 403
12940.97 378
12942.04 406
12943.11 358
12944.19 364
12945.26 395
12946.34 397
12947.41 378
12948.48 377
12949.56 395
12950.63 360
12951.71 345
12952.78 364
12953.85 368
12954.93 371
12956.00 399
12957.08 397
12958.15 374
12959.23 358
12960.30 345
12961.38 368
12962.45 363
12963.53 363
12964.60 342
12965.68 369
12966.75 333
12967.83 386
12968.90 352
12969.98 369
12971.05 354
12972.13 363
12973.20 367
12974.28 374
12975.35 386
12976.43 368
12977.50 379
12978.58 412
12979.65 367
12980.73 364
12981.80 366
12982.88 380
12983.95 390
12985.03 348
12986.11 377
12987.18 378
12988.26 384
12989.33 385
12990.41 386
12991.48 423
12992.56 428
12993.64 412
12994.71 396
12995.79 386
12996.86 353
12997.94 373
12999.02 411
13000.09 376
13001.17 355
13002.25 378
13003.32 410
13004.40 383
13005.48 386
13006.55 387
13007.63 407
13008.71 391
13009.78 372
13010.86 406
13011.94 394
13013.01 402
13014.09 415
13015.17 391
13016.24 410
13017.32 408
13018.40 414
13019.47 400
13020.55 415
13021.63 402
13022.71 427
13023.78 429
13024.86 437
13025.94 418
13027.01 403
13028.09 401
13029.17 432
13030.25 385
13031.32 421
13032.40 411
13033.48 410
13034.56 397
13035.64 442
13036.71 397
13037.79 402
13038.87 433
13039.95 444
13041.02 409
13042.10 420
13043.18 416
13044.26 414
13045.34 404
13046.41 390
13047.49 394
13048.57 392
13049.65 419
13050.73 434
13051.81 423
13052.88 419
13053.96 421
13055.04 427
13056.12 412
13057.20 429
13058.28 425
13059.36 458
13060.44 441
13061.51 401
13062.59 410
13063.67 421
13064.75 408
13065.83 401
13066.91 412
13067.99 392
13069.07 430
13070.15 403
13071.23 376
13072.30 381
13073.38 372
13074.46 374
13075.54 415
13076.62 399
13077.70 394
13078.78 375
13079.86 376
13080.94 388
13082.02 402
13083.10 395
13084.18 391
13085.26 409
13086.34 394
13087.42 385
13088.50 375
13089.58 368
13090.66 389
13091.74 403
13092.82 404
13093.90 428
13094.98 376
13096.06 385
13097.14 377
13098.22 419
13099.30 399
13100.38 401
13101.46 421
13102.54 396
13103.62 406
13104.70 417
13105.78 398
13106.86 408
13107.94 401
13109.03 396
13110.11 404
13111.19 424
13112.27 415
13113.35 391
13114.43 405
13115.51 401
13116.59 415
13117.67 429
13118.75 424
13119.84 410
13120.92 426
13122.00 411
13123.08 430
13124.16 440
13125.24 439
13126.32 454
13127.41 447
13128.49 417
13129.57 429
13130.65 429
13131.73 408
13132.81 458
13133.90 423
13134.98 415
13136.06 433
13137.14 456
13138.22 411
13139.30 424
13140.39 450
13141.47 442
13142.55 469
13143.63 431
13144.72 426
13145.80 452
13146.88 414
13147.96 411
13149.04 429
13150.13 430
13151.21 431
13152.29 439
13153.38 431
13154.46 434
13155.54 409
13156.62 434
13157.71 452
13158.79 469
13159.87 427
13160.95 377
13162.04 396
13163.12 412
13164.20 443
13165.29 432
13166.37 414
13167.45 409
13168.54 432
13169.62 410
13170.70 418
13171.79 447
13172.87 416
13173.95 422
13175.04 419
13176.12 409
13177.20 429
13178.29 408
13179.37 420
13180.45 383
13181.54 411
13182.62 424
13183.71 449
13184.79 423
13185.87 427
13186.96 434
13188.04 433
13189.13 416
13190.21 426
13191.29 437
13192.38 443
13193.46 427
13194.55 445
13195.63 423
13196.72 462
13197.80 472
13198.88 462
13199.97 465
13201.05 424
13202.14 398
13203.22 421
13204.31 459
13205.39 477
13206.48 444
13207.56 417
13208.65 410
13209.73 420
13210.82 390
13211.90 444
13212.99 430
13214.07 458
13215.16 444
13216.24 447
13217.33 455
13218.41 440
13219.50 437
13220.58 427
13221.67 444
13222.75 420
13223.84 434
13224.92 443
13226.01 418
13227.10 453
13228.18 430
13229.27 427
13230.35 447
13231.44 422
13232.52 430
13233.61 468
13234.70 446
13235.78 424
13236.87 425
13237.95 456
13239.04 473
13240.13 448
13241.21 437
13242.30 472
13243.39 481
13244.47 458
13245.56 471
13246.64 461
13247.73 455
13248.82 459
13249.90 462
13250.99 475
13252.08 454
13253.16 482
13254.25 479
13255.34 487
13256.42 466
13257.51 489
13258.60 472
13259.69 440
13260.77 465
13261.86 512
13262.95 498
13264.03 493
13265.12 523
13266.21 494
13267.30 533
13268.38 506
13269.47 550
13270.56 522
13271.64 531
13272.73 572
13273.82 601
13274.91 555
13275.99 519
13277.08 537
13278.17 553
13279.26 574
13280.35 544
13281.43 534
13282.52 530
13283.61 538
13284.70 560
13285.79 564
13286.87 574
13287.96 587
13289.05 583
13290.14 604
13291.23 608
13292.31 627
13293.40 572
13294.49 606
13295.58 591
13296.67 612
13297.76 607
13298.85 620
13299.93 635
13301.02 633
13302.11 639
13303.20 656
13304.29 687
13305.38 642
13306.47 646
13307.56 648
13308.64 651
13309.73 677
13310.82 699
13311.91 686
13313.00 683
13314.09 644
13315.18 727
13316.27 750
13317.36 717
13318.45 667
13319.54 739
13320.63 701
13321.72 712
13322.81 738
13323.89 721
13324.98 736
13326.07 729
13327.16 732
13328.25 738
13329.34 735
13330.43 718
13331.52 730
13332.61 764
13333.70 720
13334.79 728
13335.88 769
13336.97 796
13338.06 763
13339.15 796
13340.24 796
13341.33 802
13342.42 821
13343.52 820
13344.61 797
13345.70 788
13346.79 814
13347.88 826
13348.97 835
13350.06 806
13351.15 821
13352.24 866
13353.33 864
13354.42 835
13355.51 857
13356.60 840
13357.69 838
13358.79 837
13359.88 888
13360.97 867
13362.06 880
13363.15 864
13364.24 917
13365.33 927
13366.42 953
13367.51 984
13368.61 954
13369.70 960
13370.79 961
13371.88 965
13372.97 967
13374.06 938
13375.16 895
13376.25 941
13377.34 893
13378.43 891
13379.52 883
13380.61 889
13381.71 865
13382.80 817
13383.89 791
13384.98 804
13386.08 787
13387.17 735
13388.26 723
13389.35 715
13390.44 704
13391.54 681
13392.63 694
13393.72 669
13394.81 656
13395.91 649
13397.00 665
13398.09 660
13399.18 647
13400.28 642
13401.37 623
13402.46 644
13403.56 639
13404.65 646
13405.74 657
13406.83 650
13407.93 672
13409.02 671
13410.11 655
13411.21 639
13412.30 661
13413.39 613
13414.49 630
13415.58 618
13416.67 625
13417.77 670
13418.86 652
13419.95 642
13421.05 676
13422.14 654
13423.23 624
13424.33 628
13425.42 633
13426.52 625
13427.61 646
13428.70 659
13429.80 659
13430.89 647
13431.98 638
13433.08 652
13434.17 646
13435.27 688
13436.36 697
13437.46 683
13438.55 677
13439.64 678
13440.74 653
13441.83 668
13442.93 648
13444.02 657
13445.12 707
13446.21 682
13447.31 740
13448.40 725
13449.50 754
13450.59 727
13451.68 748
13452.78 718
13453.87 768
13454.97 789
13456.06 772
13457.16 747
13458.25 764
13459.35 737
13460.44 782
13461.54 820
13462.64 838
13463.73 789
13464.83 776
13465.92 766
13467.02 777
13468.11 771
13469.21 786
13470.30 806
13471.40 824
13472.49 833
13473.59 823
13474.69 816
13475.78 799
13476.88 831
13477.97 849
13479.07 866
13480.17 885
13481.26 872
13482.36 855
13483.45 812
13484.55 830
13485.65 834
13486.74 862
13487.84 854
13488.93 902
13490.03 929
13491.13 975
13492.22 937
13493.32 941
13494.42 963
13495.51 972
13496.61 962
13497.71 980
13498.80 984
13499.90 1000
13501.00 1010
13502.09 1068
13503.19 1078
13504.29 1056
13505.38 1064
13506.48 1047
13507.58 1072
13508.68 1060
13509.77 1040
13510.87 1046
13511.97 1045
13513.07 1002
13514.16 1021
13515.26 978
13516.36 957
13517.45 945
13518.55 934
13519.65 924
13520.75 889
13521.85 851
13522.94 856
13524.04 921
13525.14 839
13526.24 811
13527.33 823
13528.43 843
13529.53 871
13530.63 884
13531.73 862
13532.82 827
13533.92 841
13535.02 854
13536.12 847
13537.22 835
13538.32 811
13539.41 821
13540.51 778
13541.61 773
13542.71 797
13543.81 773
13544.91 736
13546.00 713
13547.10 727
13548.20 725
13549.30 690
13550.40 644
13551.50 662
13552.60 653
13553.70 632
13554.80 651
13555.89 629
13556.99 617
13558.09 606
13559.19 630
13560.29 653
13561.39 623
13562.49 621
13563.59 605
13564.69 628
13565.79 597
13566.89 605
13567.99 605
13569.09 565
13570.19 590
13571.29 608
13572.39 586
13573.49 593
13574.59 581
13575.69 618
13576.79 601
13577.88 584
13578.98 633
13580.08 553
13581.19 565
13582.29 607
13583.39 598
13584.49 602
13585.59 588
13586.69 595
13587.79 565
13588.89 592
13589.99 577
13591.09 538
13592.19 558
13593.29 604
13594.39 608
13595.49 601
13596.59 611
13597.69 569
13598.79 570
13599.89 626
13600.99 594
13602.09 574
13603.20 593
13604.30 593
13605.40 571
13606.50 560
13607.60 560
13608.70 602
13609.80 579
13610.90 595
13612.01 583
13613.11 598
13614.21 613
13615.31 604
13616.41 593
13617.51 572
13618.61 600
13619.72 593
13620.82 620
13621.92 608
13623.02 619
13624.12 573
13625.22 557
13626.33 574
13627.43 619
13628.53 605
13629.63 561
13630.73 582
13631.84 535
13632.94 588
13634.04 598
13635.14 584
13636.25 601
13637.35 608
13638.45 607
13639.55 591
13640.65 572
13641.76 573
13642.86 554
13643.96 566
13645.07 549
13646.17 578
13647.27 593
13648.37 586
13649.48 552
13650.58 572
13651.68 545
13652.79 596
13653.89 549
13654.99 559
13656.09 575
13657.20 557
13658.30 577
13659.40 582
13660.51 606
13661.61 578
13662.71 548
13663.82 551
13664.92 554
13666.02 514
13667.13 570
13668.23 542
13669.34 550
13670.44 580
13671.54 607
13672.65 551
13673.75 570
13674.85 577
13675.96 587
13677.06 603
13678.17 594
13679.27 548
13680.37 570
13681.48 584
13682.58 580
13683.69 594
13684.79 578
13685.89 564
13687.00 617
13688.10 580
13689.21 574
13690.31 577
13691.42 639
13692.52 609
13693.63 577
13694.73 582
13695.84 596
13696.94 616
13698.05 678
13699.15 643
13700.25 596
13701.36 672
13702.46 658
13703.57 656
13704.67 626
13705.78 642
13706.89 634
13707.99 656
13709.10 657
13710.20 652
13711.31 661
13712.41 698
13713.52 673
13714.62 682
13715.73 700
13716.83 688
13717.94 677
13719.04 693
13720.15 731
13721.26 713
13722.36 724
13723.47 729
13724.57 735
13725.68 744
13726.79 745
13727.89 753
13729.00 793
13730.10 781
13731.21 819
13732.32 800
13733.42 806
13734.53 801
13735.63 830
13736.74 837
13737.85 832
13738.95 905
13740.06 873
13741.17 872
13742.27 861
13743.38 918
13744.49 903
13745.59 983
13746.70 936
13747.81 960
13748.91 1014
13750.02 1005
13751.13 1060
13752.23 1091
13753.34 1059
13754.45 1166
13755.56 1181
13756.66 1160
13757.77 1208
13758.88 1257
13759.98 1315
13761.09 1315
13762.20 1315
13763.31 1395
13764.41 1397
13765.52 1451
13766.63 1433
13767.74 1392
13768.84 1450
13769.95 1471
13771.06 1457
13772.17 1423
13773.28 1394
13774.38 1383
13775.49 1387
13776.60 1349
13777.71 1322
13778.82 1261
13779.92 1245
13781.03 1201
13782.14 1201
13783.25 1199
13784.36 1134
13785.46 1138
13786.57 1086
13787.68 1097
13788.79 1036
13789.90 970
13791.01 943
13792.12 889
13793.22 868
13794.33 867
13795.44 840
13796.55 836
13797.66 833
13798.77 797
13799.88 778
13800.99 743
13802.10 707
13803.20 736
13804.31 722
13805.42 750
13806.53 726
13807.64 682
13808.75 708
13809.86 672
13810.97 671
13812.08 708
13813.19 673
13814.30 681
13815.41 658
13816.52 647
13817.63 651
13818.74 667
13819.84 658
13820.95 646
13822.06 624
13823.17 649
13824.28 658
13825.39 659
13826.50 620
13827.61 620
13828.72 654
13829.83 661
13830.94 670
13832.05 628
13833.16 655
13834.28 675
13835.39 661
13836.50 647
13837.61 660
13838.72 660
13839.83 657
13840.94 700
13842.05 695
13843.16 671
13844.27 662
13845.38 693
13846.49 676
13847.60 716
13848.71 676
13849.82 713
13850.93 704
13852.05 700
13853.16 682
13854.27 699
13855.38 708
13856.49 699
13857.60 683
13858.71 710
13859.82 667
13860.94 705
13862.05 703
13863.16 735
13864.27 712
13865.38 760
13866.49 679
13867.60 687
13868.72 721
13869.83 700
13870.94 713
13872.05 733
13873.16 745
13874.27 689
13875.39 748
13876.50 734
13877.61 746
13878.72 734
13879.83 744
13880.95 753
13882.06 753
13883.17 797
13884.28 772
13885.40 804
13886.51 786
13887.62 805
13888.73 801
13889.85 820
13890.96 849
13892.07 892
13893.18 905
13894.30 875
13895.41 876
13896.52 910
13897.63 887
13898.75 901
13899.86 929
13900.97 923
13902.09 900
13903.20 896
13904.31 899
13905.43 847
13906.54 864
13907.65 884
13908.77 867
13909.88 751
13910.99 771
13912.11 768
13913.22 750
13914.33 725
13915.45 734
13916.56 702
13917.67 705
13918.79 703
13919.90 665
13921.01 681
13922.13 669
13923.24 658
13924.36 680
13925.47 707
13926.58 662
13927.70 666
13928.81 638
13929.93 643
13931.04 650
13932.15 645
13933.27 683
13934.38 656
13935.50 646
13936.61 630
13937.73 622
13938.84 628
13939.95 585
13941.07 648
13942.18 645
13943.30 610
13944.41 611
13945.53 613
13946.64 624
13947.76 588
13948.87 606
13949.99 599
13951.10 576
13952.22 605
13953.33 612
13954.45 611
13955.56 576
13956.68 562
13957.79 603
13958.91 575
13960.02 577
13961.14 557
13962.25 594
13963.37 596
13964.49 591
13965.60 603
13966.72 619
13967.83 572
13968.95 568
13970.06 618
13971.18 595
13972.30 562
13973.41 562
13974.53 588
13975.64 587
13976.76 588
13977.88 583
13978.99 584
13980.11 558
13981.22 576
13982.34 587
13983.46 579
13984.57 567
13985.69 598
13986.80 594
13987.92 561
13989.04 570
13990.15 545
13991.27 539
13992.39 572
13993.50 565
13994.62 560
13995.74 587
13996.85 564
13997.97 579
13999.09 588
14000.21 588
14001.32 573
14002.44 576
14003.56 601
14004.67 589
14005.79 558
14006.91 575
14008.02 614
14009.14 631
14010.26 605
14011.38 585
14012.49 601
14013.61 600
14014.73 561
14015.85 564
14016.96 601
14018.08 580
14019.20 575
14020.32 591
14021.44 590
14022.55 565
14023.67 554
14024.79 569
14025.91 585
14027.02 572
14028.14 573
14029.26 553
14030.38 602
14031.50 621
14032.62 613
14033.73 602
14034.85 584
14035.97 559
14037.09 608
14038.21 602
14039.33 579
14040.44 562
14041.56 579
14042.68 577
14043.80 612
14044.92 587
14046.04 589
14047.16 592
14048.27 608
14049.39 646
14050.51 619
14051.63 629
14052.75 653
14053.87 654
14054.99 622
14056.11 631
14057.23 657
14058.35 664
14059.47 678
14060.59 686
14061.70 679
14062.82 680
14063.94 704
14065.06 668
14066.18 705
14067.30 697
14068.42 694
14069.54 715
14070.66 768
14071.78 732
14072.90 726
14074.02 738
14075.14 737
14076.26 750
14077.38 768
14078.50 770
14079.62 814
14080.74 805
14081.86 803
14082.98 820
14084.10 836
14085.22 818
14086.34 829
14087.46 839
14088.58 840
14089.70 787
14090.82 839
14091.94 849
14093.07 842
14094.19 869
14095.31 838
14096.43 840
14097.55 848
14098.67 886
14099.79 860
14100.91 857
14102.03 860
14103.15 857
14104.27 895
14105.39 847
14106.52 806
14107.64 850
14108.76 802
14109.88 783
14111.00 787
14112.12 825
14113.24 775
14114.37 720
14115.49 756
14116.61 736
14117.73 708
14118.85 700
14119.97 712
14121.10 712
14122.22 641
14123.34 685
14124.46 664
14125.58 650
14126.70 624
14127.83 641
14128.95 665
14130.07 639
14131.19 600
14132.32 661
14133.44 638
14134.56 627
14135.68 617
14136.80 619
14137.93 574
14139.05 572
14140.17 572
14141.29 581
14142.42 554
14143.54 560
14144.66 570
14145.78 590
14146.91 591
14148.03 582
14149.15 566
14150.28 553
14151.40 566
14152.52 565
14153.65 556
14154.77 527
14155.89 537
14157.01 544
14158.14 544
14159.26 528
14160.38 552
14161.51 555
14162.63 558
14163.75 534
14164.88 564
14166.00 570
14167.12 560
14168.25 539
14169.37 566
14170.50 547
14171.62 560
14172.74 545
14173.87 546
14174.99 538
14176.12 523
14177.24 516
14178.36 552
14179.49 551
14180.61 508
14181.74 533
14182.86 549
14183.98 520
14185.11 537
14186.23 513
14187.36 516
14188.48 562
14189.61 535
14190.73 514
14191.85 519
14192.98 488
14194.10 513
14195.23 534
14196.35 526
14197.48 480
14198.60 505
14199.73 556
14200.85 511
14201.98 481
14203.10 528
14204.23 518
14205.35 502
14206.48 495
14207.60 494
14208.73 481
14209.85 471
14210.98 493
14212.10 531
14213.23 508
14214.36 475
14215.48 443
14216.61 543
14217.73 495
14218.86 553
14219.98 502
14221.11 464
14222.23 477
14223.36 495
14224.49 443
14225.61 423
14226.74 441
14227.86 483
14228.99 490
14230.12 492
14231.24 473
14232.37 465
14233.49 481
14234.62 457
14235.75 435
14236.87 480
14238.00 472
14239.13 463
14240.25 476
14241.38 483
14242.51 430
14243.63 442
14244.76 481
14245.89 451
14247.01 447
14248.14 475
14249.27 480
14250.39 438
14251.52 436
14252.65 458
14253.77 468
14254.90 461
14256.03 460
14257.15 445
14258.28 458
14259.41 440
14260.54 452
14261.66 443
14262.79 449
14263.92 435
14265.05 436
14266.17 471
14267.30 401
14268.43 432
14269.56 447
14270.68 451
14271.81 444
14272.94 448
14274.07 412
14275.20 432
14276.32 393
14277.45 408
14278.58 410
14279.71 468
14280.83 430
14281.96 404
14283.09 431
14284.22 413
14285.35 435
14286.48 419
14287.60 426
14288.73 412
14289.86 411
14290.99 398
14292.12 416
14293.25 399
14294.38 394
14295.50 407
14296.63 410
14297.76 399
14298.89 407
14300.02 414
14301.15 390
14302.28 373
14303.41 383
14304.53 429
14305.66 382
14306.79 397
14307.92 389
14309.05 395
14310.18 376
14311.31 358
14312.44 400
14313.57 389
14314.70 378
14315.83 402
14316.96 384
14318.09 406
14319.22 357
14320.35 378
14321.48 414
14322.60 392
14323.73 391
14324.86 375
14325.99 365
14327.12 378
14328.25 368
14329.38 387
14330.51 362
14331.64 371
14332.77 374
14333.90 371
14335.03 368
14336.17 365
14337.30 387
14338.43 366
14339.56 353
14340.69 371
14341.82 343
14342.95 368
14344.08 361
14345.21 374
14346.34 346
14347.47 355
14348.60 371
14349.73 384
14350.86 366
14351.99 372
14353.12 363
14354.26 370
14355.39 377
14356.52 363
14357.65 361
14358.78 395
14359.91 392
14361.04 345
14362.17 340
14363.30 350
14364.44 334
14365.57 373
14366.70 397
14367.83 365
14368.96 343
14370.09 382
14371.23 394
14372.36 365
14373.49 359
14374.62 370
14375.75 399
14376.88 365
14378.02 373
14379.15 357
14380.28 348
14381.41 390
14382.54 384
14383.68 367
14384.81 380
14385.94 368
14387.07 379
14388.21 404
14389.34 395
14390.47 373
14391.60 380
14392.73 395
14393.87 379
14395.00 369
14396.13 373
14397.27 398
14398.40 401
14399.53 388
14400.66 375
14401.80 371
14402.93 345
14404.06 383
14405.19 353
14406.33 379
14407.46 366
14408.59 386
14409.73 384
14410.86 390
14411.99 363
14413.13 401
14414.26 409
14415.39 412
14416.53 386
14417.66 401
14418.79 392
14419.93 387
14421.06 410
14422.19 394
14423.33 416
14424.46 408
14425.60 409
14426.73 420
14427.86 424
14429.00 401
14430.13 410
14431.27 419
14432.40 418
14433.53 453
14434.67 419
14435.80 447
14436.94 436
14438.07 430
14439.21 400
14440.34 430
14441.47 449
14442.61 454
14443.74 444
14444.88 437
14446.01 449
14447.15 444
14448.28 456
14449.42 449
14450.55 472
14451.69 453
14452.82 432
14453.96 428
14455.09 455
14456.23 438
14457.36 464
14458.50 455
14459.63 475
14460.77 485
14461.90 463
14463.04 458
14464.17 487
14465.31 500
14466.44 489
14467.58 507
14468.71 500
14469.85 519
14470.98 488
14472.12 515
14473.26 513
14474.39 477
14475.53 503
14476.66 525
14477.80 524
14478.93 524
14480.07 479
14481.21 483
14482.34 507
14483.48 476
14484.61 475
14485.75 461
14486.89 447
14488.02 458
14489.16 441
14490.30 456
14491.43 482
14492.57 452
14493.70 432
14494.84 456
14495.98 440
14497.11 481
14498.25 459
14499.39 460
14500.52 442
14501.66 428
14502.80 479
14503.93 468
14505.07 427
14506.21 453
14507.35 424
14508.48 471
14509.62 456
14510.76 417
14511.89 432
14513.03 436
14514.17 422
14515.31 430
14516.44 444
14517.58 438
14518.72 419
14519.86 419
14520.99 443
14522.13 420
14523.27 425
14524.41 439
14525.54 411
14526.68 410
14527.82 420
14528.96 421
14530.09 428
14531.23 442
14532.37 397
14533.51 389
14534.65 424
14535.78 397
14536.92 412
14538.06 384
14539.20 406
14540.34 416
14541.48 401
14542.61 421
14543.75 379
14544.89 410
14546.03 410
14547.17 420
14548.31 398
14549.45 412
14550.58 388
14551.72 395
14552.86 427
14554.00 403
14555.14 401
14556.28 402
14557.42 413
14558.56 402
14559.70 412
14560.83 412
14561.97 427
14563.11 423
14564.25 434
14565.39 407
14566.53 415
14567.67 420
14568.81 416
14569.95 426
14571.09 457
14572.23 453
14573.37 434
14574.51 422
14575.65 455
14576.79 432
14577.93 446
14579.07 461
14580.21 420
14581.35 402
14582.49 428
14583.63 456
14584.77 445
14585.91 405
14587.05 416
14588.19 518
14589.33 492
14590.47 462
14591.61 466
14592.75 481
14593.89 464
14595.03 518
14596.17 491
14597.31 493
14598.45 497
14599.59 478
14600.73 473
14601.87 482
14603.01 490
14604.15 515
14605.29 521
14606.43 476
14607.58 503
14608.72 475
14609.86 512
14611.00 509
14612.14 514
14613.28 505
14614.42 501
14615.56 525
14616.70 526
14617.85 531
14618.99 564
14620.13 601
14621.27 578
14622.41 552
14623.55 582
14624.69 568
14625.84 612
14626.98 648
14628.12 603
14629.26 609
14630.40 640
14631.54 683
14632.69 629
14633.83 592
14634.97 607
14636.11 633
14637.25 647
14638.40 679
14639.54 670
14640.68 681
14641.82 652
14642.97 583
14644.11 634
14645.25 619
14646.39 607
14647.54 563
14648.68 586
14649.82 581
14650.96 528
14652.11 561
14653.25 538
14654.39 504
14655.53 479
14656.68 473
14657.82 438
14658.96 459
14660.11 485
14661.25 433
14662.39 425
14663.53 441
14664.68 453
14665.82 455
14666.96 457
14668.11 407
14669.25 412
14670.39 387
14671.54 398
14672.68 434
14673.82 391
14674.97 395
14676.11 399
14677.26 393
14678.40 395
14679.54 382
14680.69 379
14681.83 375
14682.97 357
14684.12 373
14685.26 372
14686.41 369
14687.55 349
14688.69 411
14689.84 329
14690.98 359
14692.13 344
14693.27 368
14694.42 361
14695.56 359
14696.70 350
14697.85 356
14698.99 360
14700.14 323
14701.28 342
14702.43 312
14703.57 343
14704.72 311
14705.86 332
14707.01 346
14708.15 382
14709.30 396
14710.44 377
14711.58 344
14712.73 352
14713.87 320
14715.02 344
14716.17 332
14717.31 329
14718.46 348
14719.60 349
14720.75 365
14721.89 353
14723.04 358
14724.18 337
14725.33 337
14726.47 332
14727.62 333
14728.76 357
14729.91 326
14731.06 324
14732.20 335
14733.35 349
14734.49 346
14735.64 317
14736.79 313
14737.93 328
14739.08 337
14740.22 329
14741.37 314
14742.52 316
14743.66 321
14744.81 332
14745.95 328
14747.10 320
14748.25 313
14749.39 334
14750.54 322
14751.69 322
14752.83 319
14753.98 314
14755.13 343
14756.27 348
14757.42 345
14758.57 336
14759.71 331
14760.86 345
14762.01 326
14763.15 327
14764.30 318
14765.45 309
14766.60 328
14767.74 319
14768.89 304
14770.04 321
14771.18 317
14772.33 313
14773.48 293
14774.63 318
14775.77 299
14776.92 309
14778.07 299
14779.22 310
14780.36 334
14781.51 303
14782.66 319
14783.81 318
14784.96 299
14786.10 305
14787.25 282
14788.40 317
14789.55 302
14790.70 301
14791.84 287
14792.99 300
14794.14 306
14795.29 287
14796.44 310
14797.58 281
14798.73 301
14799.88 279
14801.03 293
14802.18 287
14803.33 304
14804.48 305
14805.62 312
14806.77 287
14807.92 311
14809.07 285
14810.22 279
14811.37 297
14812.52 289
14813.67 279
14814.81 277
14815.96 268
14817.11 263
14818.26 276
14819.41 292
14820.56 308
14821.71 286
14822.86 261
14824.01 294
14825.16 261
14826.31 282
14827.46 274
14828.61 280
14829.76 285
14830.91 262
14832.06 262
14833.20 267
14834.35 246
14835.50 293
14836.65 272
14837.80 289
14838.95 244
14840.10 228
14841.25 262
14842.40 287
14843.55 278
14844.70 303
14845.85 259
14847.00 243
14848.15 261
14849.31 255
14850.46 274
14851.61 286
14852.76 298
14853.91 259
14855.06 263
14856.21 243
14857.36 276
14858.51 300
14859.66 265
14860.81 237
14861.96 266
14863.11 281
14864.26 252
14865.41 271
14866.57 252
14867.72 280
14868.87 277
14870.02 279
14871.17 252
14872.32 250
14873.47 282
14874.62 265
14875.77 276
14876.93 273
14878.08 255
14879.23 286
14880.38 280
14881.53 243
14882.68 244
14883.84 256
14884.99 269
14886.14 253
14887.29 257
14888.44 262
14889.59 275
14890.75 287
14891.90 250
14893.05 278
14894.20 232
14895.35 236
14896.51 249
14897.66 250
14898.81 237
14899.96 252
14901.12 265
14902.27 236
14903.42 227
14904.57 220
14905.73 250
14906.88 271
14908.03 246
14909.18 257
14910.34 260
14911.49 268
14912.64 229
14913.79 234
14914.95 239
14916.10 227
14917.25 251
14918.41 240
14919.56 246
14920.71 236
14921.87 253
14923.02 245
14924.17 232
14925.33 268
14926.48 241
14927.63 227
14928.79 249
14929.94 271
14931.09 244
14932.25 231
14933.40 242
14934.55 228
14935.71 239
14936.86 254
14938.01 256
14939.17 250
14940.32 243
14941.48 238
14942.63 255
14943.78 268
14944.94 248
14946.09 248
14947.25 251
14948.40 234
14949.55 255
14950.71 256
14951.86 207
14953.02 240
14954.17 276
14955.33 269
14956.48 259
14957.63 261
14958.79 257
14959.94 268
14961.10 248
14962.25 243
14963.41 258
14964.56 246
14965.72 254
14966.87 233
14968.03 258
14969.18 276
14970.34 285
14971.49 247
14972.65 262
14973.80 253
14974.96 274
14976.11 251
14977.27 266
14978.42 246
14979.58 262
14980.73 271
14981.89 257
14983.05 254
14984.20 249
14985.36 233
14986.51 226
14987.67 275
14988.82 245
14989.98 237
14991.13 238
14992.29 244
14993.45 251
14994.60 221
14995.76 253
14996.91 245
14998.07 233
14999.23 238
15000.38 237
15001.54 254
15002.70 224
15003.85 222
15005.01 236
15006.16 243
15007.32 258
15008.48 233
15009.63 238
15010.79 228
15011.95 230
15013.10 230
15014.26 226
15015.42 221
15016.57 236
15017.73 227
15018.89 251
15020.04 233
15021.20 224
15022.36 221
15023.52 232
15024.67 251
15025.83 222
15026.99 240
15028.14 238
15029.30 226
15030.46 228
15031.62 232
15032.77 241
15033.93 266
15035.09 219
15036.25 230
15037.40 221
15038.56 272
15039.72 241
15040.88 234
15042.03 227
15043.19 247
15044.35 229
15045.51 218
15046.67 242
15047.82 217
15048.98 229
15050.14 230
15051.30 242
15052.46 230
15053.61 256
15054.77 238
15055.93 252
15057.09 254
15058.25 228
15059.41 236
15060.56 229
15061.72 220
15062.88 227
15064.04 225
15065.20 235
15066.36 234
15067.52 218
15068.68 230
15069.83 216
15070.99 223
15072.15 248
15073.31 236
15074.47 241
15075.63 216
15076.79 222
15077.95 238
15079.11 254
15080.27 229
15081.43 235
15082.58 229
15083.74 232
15084.90 207
15086.06 237
15087.22 219
15088.38 246
15089.54 230
15090.70 269
15091.86 229
15093.02 239
15094.18 218
15095.34 211
15096.50 227
15097.66 209
15098.82 207
15099.98 228
15101.14 211
15102.30 231
15103.46 234
15104.62 232
15105.78 216
15106.94 227
15108.10 258
15109.26 257
15110.42 239
15111.58 214
15112.74 254
15113.90 235
15115.06 238
15116.22 210
15117.39 236
15118.55 229
15119.71 238
15120.87 234
15122.03 251
15123.19 262
15124.35 233
15125.51 245
15126.67 229
15127.83 222
15128.99 194
15130.16 214
15131.32 241
15132.48 254
15133.64 240
15134.80 245
15135.96 252
15137.12 216
15138.28 233
15139.45 237
15140.61 224
15141.77 222
15142.93 253
15144.09 227
15145.25 213
15146.42 227
15147.58 239
15148.74 212
15149.90 226
15151.06 237
15152.23 235
15153.39 243
15154.55 245
15155.71 240
15156.87 254
15158.04 245
15159.20 241
15160.36 235
15161.52 238
15162.69 220
15163.85 229
15165.01 237
15166.17 222
15167.34 229
15168.50 257
15169.66 239
15170.82 243
15171.99 251
15173.15 245
15174.31 249
15175.48 274
15176.64 276
15177.80 251
15178.96 273
15180.13 262
15181.29 267
15182.45 258
15183.62 227
15184.78 247
15185.94 243
15187.11 253
15188.27 269
15189.43 287
15190.60 253
15191.76 252
15192.92 262
15194.09 264
15195.25 280
15196.42 262
15197.58 281
15198.74 257
15199.91 278
15201.07 297
15202.23 272
15203.40 254
15204.56 295
15205.73 307
15206.89 302
15208.05 292
15209.22 274
15210.38 272
15211.55 281
15212.71 294
15213.88 301
15215.04 283
15216.21 285
15217.37 278
15218.53 274
15219.70 278
15220.86 289
15222.03 286
15223.19 295
15224.36 296
15225.52 268
15226.69 267
15227.85 302
15229.02 300
15230.18 316
15231.35 312
15232.51 310
15233.68 319
15234.84 322
15236.01 294
15237.17 323
15238.34 306
15239.50 339
15240.67 321
15241.83 314
15243.00 341
15244.17 324
15245.33 328
15246.50 307
15247.66 325
15248.83 324
15249.99 305
15251.16 299
15252.33 289
15253.49 300
15254.66 302
15255.82 295
15256.99 267
15258.16 274
15259.32 265
15260.49 287
15261.65 292
15262.82 289
15263.99 275
15265.15 257
15266.32 284
15267.49 268
15268.65 260
15269.82 279
15270.98 265
15272.15 268
15273.32 249
15274.48 273
15275.65 250
15276.82 269
15277.99 248
15279.15 259
15280.32 278
15281.49 265
15282.65 271
15283.82 265
15284.99 303
15286.15 270
15287.32 265
15288.49 251
15289.66 274
15290.82 256
15291.99 296
15293.16 286
15294.33 260
15295.49 268
15296.66 274
15297.83 275
15299.00 283
15300.16 284
15301.33 298
15302.50 298
15303.67 281
15304.83 300
15306.00 298
15307.17 241
15308.34 238
15309.51 259
15310.67 289
15311.84 311
15313.01 286
15314.18 258
15315.35 284
15316.52 264
15317.68 260
15318.85 276
15320.02 300
15321.19 275
15322.36 297
15323.53 277
15324.69 294
15325.86 255
15327.03 273
15328.20 250
15329.37 267
15330.54 300
15331.71 301
15332.88 291
15334.05 267
15335.21 262
15336.38 298
15337.55 274
15338.72 309
15339.89 278
15341.06 272
15342.23 288
15343.40 292
15344.57 283
15345.74 271
15346.91 293
15348.08 296
15349.25 280
15350.42 316
15351.58 295
15352.75 299
15353.92 284
15355.09 272
15356.26 278
15357.43 283
15358.60 313
15359.77 295
15360.94 269
15362.11 292
15363.28 301
15364.45 289
15365.62 295
15366.79 293
15367.96 256
15369.13 272
15370.31 298
15371.48 330
15372.65 315
15373.82 279
15374.99 324
15376.16 316
15377.33 313
15378.50 282
15379.67 291
15380.84 285
15382.01 273
15383.18 281
15384.35 295
15385.52 266
15386.69 278
15387.87 281
15389.04 275
15390.21 294
15391.38 308
15392.55 292
15393.72 286
15394.89 290
15396.06 267
15397.24 300
15398.41 285
15399.58 274
15400.75 274
15401.92 303
15403.09 290
15404.26 279
15405.44 261
15406.61 281
15407.78 249
15408.95 249
15410.12 264
15411.30 267
15412.47 251
15413.64 231
15414.81 261
15415.98 262
15417.16 223
15418.33 245
15419.50 260
15420.67 253
15421.84 230
15423.02 239
15424.19 274
15425.36 259
15426.53 236
15427.71 245
15428.88 232
15430.05 246
15431.22 247
15432.40 282
15433.57 234
15434.74 224
15435.92 235
15437.09 249
15438.26 246
15439.43 233
15440.61 219
15441.78 226
15442.95 249
15444.13 221
15445.30 235
15446.47 229
15447.65 240
15448.82 241
15449.99 214
15451.17 243
15452.34 228
15453.51 209
15454.69 251
15455.86 269
15457.03 254
15458.21 227
15459.38 276
15460.56 258
15461.73 255
15462.90 246
15464.08 262
15465.25 245
15466.43 252
15467.60 248
15468.77 227
15469.95 235
15471.12 225
15472.30 244
15473.47 234
15474.64 231
15475.82 265
15476.99 242
15478.17 230
15479.34 243
15480.52 255
15481.69 244
15482.87 239
15484.04 251
15485.22 268
15486.39 280
15487.56 265
15488.74 249
15489.91 241
15491.09 233
15492.26 242
15493.44 228
15494.61 258
15495.79 244
15496.96 253
15498.14 252
15499.32 249
15500.49 228
15501.67 241
15502.84 267
15504.02 244
15505.19 235
15506.37 249
15507.54 246
15508.72 257
15509.89 230
15511.07 212
15512.25 274
15513.42 235
15514.60 276
15515.77 238
15516.95 230
15518.13 238
15519.30 238
15520.48 247
15521.65 238
15522.83 228
15524.01 248
15525.18 243
15526.36 227
15527.53 229
15528.71 224
15529.89 258
15531.06 238
15532.24 233
15533.42 253
15534.59 251
15535.77 251
15536.95 252
15538.12 234
15539.30 239
15540.48 244
15541.65 252
15542.83 271
15544.01 253
15545.18 230
15546.36 272
15547.54 272
15548.72 248
15549.89 260
15551.07 264
15552.25 256
15553.42 262
15554.60 263
15555.78 251
15556.96 256
15558.13 243
15559.31 251
15560.49 283
15561.67 255
15562.84 262
15564.02 269
15565.20 266
15566.38 290
15567.56 312
15568.73 282
15569.91 259
15571.09 263
15572.27 295
15573.45 291
15574.62 294
15575.80 282
15576.98 309
15578.16 287
15579.34 261
15580.52 270
15581.69 282
15582.87 283
15584.05 272
15585.23 289
15586.41 287
15587.59 326
15588.76 297
15589.94 306
15591.12 316
15592.30 316
15593.48 320
15594.66 291
15595.84 291
15597.02 292
15598.20 311
15599.37 319
15600.55 315
15601.73 305
15602.91 304
15604.09 295
15605.27 299
15606.45 297
15607.63 344
15608.81 342
15609.99 336
15611.17 330
15612.35 333
15613.53 318
15614.71 355
15615.89 379
15617.07 354
15618.25 374
15619.43 366
15620.60 336
15621.78 339
15622.96 335
15624.14 363
15625.32 365
15626.50 365
15627.68 354
15628.87 369
15630.05 374
15631.23 370
15632.41 386
15633.59 385
15634.77 396
15635.95 391
15637.13 380
15638.31 389
15639.49 417
15640.67 393
15641.85 354
15643.03 430
15644.21 416
15645.39 403
15646.57 402
15647.75 418
15648.93 396
15650.12 374
15651.30 381
15652.48 425
15653.66 409
15654.84 388
15656.02 422
15657.20 423
15658.38 431
15659.56 414
15660.75 369
15661.93 404
15663.11 388
15664.29 382
15665.47 390
15666.65 389
15667.84 388
15669.02 400
15670.20 386
15671.38 387
15672.56 415
15673.74 396
15674.93 403
15676.11 390
15677.29 391
15678.47 373
15679.65 376
15680.84 348
15682.02 343
15683.20 344
15684.38 333
15685.56 346
15686.75 374
15687.93 383
15689.11 337
15690.29 352
15691.48 379
15692.66 339
15693.84 335
15695.02 345
15696.21 366
15697.39 393
15698.57 355
15699.76 365
15700.94 354
15702.12 337
15703.30 328
15704.49 354
15705.67 359
15706.85 347
15708.04 320
15709.22 316
15710.40 350
15711.59 366
15712.77 357
15713.95 338
15715.14 342
15716.32 336
15717.50 354
15718.69 366
15719.87 352
15721.05 344
15722.24 356
15723.42 362
15724.61 351
15725.79 369
15726.97 367
15728.16 349
15729.34 378
15730.53 367
15731.71 386
15732.89 385
15734.08 363
15735.26 374
15736.45 356
15737.63 381
15738.81 385
15740.00 389
15741.18 390
15742.37 395
15743.55 350
15744.74 394
15745.92 357
15747.11 393
15748.29 371
15749.48 385
15750.66 393
15751.84 422
15753.03 436
15754.21 424
15755.40 397
15756.58 416
15757.77 429
15758.95 436
15760.14 423
15761.32 410
15762.51 409
15763.70 402
15764.88 427
15766.07 412
15767.25 396
15768.44 407
15769.62 401
15770.81 404
15771.99 418
15773.18 388
15774.36 423
15775.55 433
15776.74 424
15777.92 390
15779.11 397
15780.29 404
15781.48 397
15782.67 374
15783.85 362
15785.04 358
15786.22 389
15787.41 407
15788.60 383
15789.78 368
15790.97 376
15792.15 379
15793.34 366
15794.53 371
15795.71 335
15796.90 337
15798.09 335
15799.27 339
15800.46 345
15801.65 313
15802.83 351
15804.02 370
15805.21 332
15806.39 328
15807.58 333
15808.77 322
15809.95 326
15811.14 299
15812.33 314
15813.52 327
15814.70 343
15815.89 324
15817.08 335
15818.26 338
15819.45 318
15820.64 319
15821.83 301
15823.01 309
15824.20 322
15825.39 317
15826.58 329
15827.76 324
15828.95 299
15830.14 342
15831.33 324
15832.52 350
15833.70 333
15834.89 342
15836.08 307
15837.27 314
15838.46 322
15839.64 311
15840.83 336
15842.02 316
15843.21 310
15844.40 292
15845.58 312
15846.77 299
15847.96 309
15849.15 327
15850.34 321
15851.53 325
15852.72 362
15853.90 339
15855.09 337
15856.28 306
15857.47 327
15858.66 330
15859.85 307
15861.04 297
15862.23 331
15863.41 324
15864.60 322
15865.79 309
15866.98 337
15868.17 349
15869.36 350
15870.55 330
15871.74 323
15872.93 306
15874.12 321
15875.31 332
15876.50 339
15877.69 342
15878.88 314
15880.06 323
15881.25 325
15882.44 318
15883.63 346
15884.82 315
15886.01 318
15887.20 360
15888.39 327
15889.58 346
15890.77 346
15891.96 340
15893.15 326
15894.34 382
15895.53 354
15896.72 389
15897.91 357
15899.10 333
15900.30 360
15901.49 363
15902.68 350
15903.87 346
15905.06 386
15906.25 380
15907.44 384
15908.63 383
15909.82 372
15911.01 363
15912.20 372
15913.39 400
15914.58 371
15915.77 381
15916.96 364
15918.16 359
15919.35 406
15920.54 382
15921.73 369
15922.92 368
15924.11 355
15925.30 382
15926.49 370
15927.69 367
15928.88 381
15930.07 373
15931.26 356
15932.45 360
15933.64 365
15934.84 373
15936.03 361
15937.22 406
15938.41 374
15939.60 374
15940.79 390
15941.99 403
15943.18 382
15944.37 340
15945.56 327
15946.75 337
15947.95 312
15949.14 339
15950.33 345
15951.52 321
15952.72 316
15953.91 308
15955.10 286
15956.29 293
15957.49 302
15958.68 299
15959.87 277
15961.06 284
15962.26 310
15963.45 305
15964.64 270
15965.83 270
15967.03 308
15968.22 285
15969.41 297
15970.61 302
15971.80 268
15972.99 274
15974.19 248
15975.38 254
15976.57 270
15977.76 242
15978.96 240
15980.15 259
15981.34 263
15982.54 239
15983.73 250
15984.93 253
15986.12 254
15987.31 262
15988.51 267
15989.70 259
15990.89 263
15992.09 266
15993.28 241
15994.48 269
15995.67 271
15996.86 250
15998.06 262
15999.25 245
16000.45 254
16001.64 257
16002.83 230
16004.03 226
16005.22 240
16006.42 239
16007.61 254
16008.81 249
16010.00 234
16011.19 239
16012.39 246
16013.58 256
16014.78 225
16015.97 248
16017.17 234
16018.36 224
16019.56 225
16020.75 227
16021.95 241
16023.14 221
16024.34 244
16025.53 231
16026.73 242
16027.92 247
16029.12 245
16030.31 240
16031.51 233
16032.70 236
16033.90 236
16035.09 233
16036.29 241
16037.48 217
16038.68 230
16039.88 239
16041.07 225
16042.27 222
16043.46 219
16044.66 250
16045.85 215
16047.05 216
16048.25 238
16049.44 241
16050.64 217
16051.83 266
16053.03 234
16054.23 221
16055.42 231
16056.62 229
16057.82 256
16059.01 220
16060.21 224
16061.40 218
16062.60 189
16063.80 185
16064.99 197
16066.19 239
16067.39 218
16068.58 224
16069.78 241
16070.98 237
16072.17 217
16073.37 229
16074.57 231
16075.76 231
16076.96 220
16078.16 225
16079.36 224
16080.55 204
16081.75 229
16082.95 228
16084.14 209
16085.34 212
16086.54 225
16087.74 230
16088.93 200
16090.13 216
16091.33 201
16092.53 202
16093.72 207
16094.92 219
16096.12 227
16097.32 238
16098.51 206
16099.71 221
16100.91 197
16102.11 205
16103.31 222
16104.50 199
16105.70 197
16106.90 193
16108.10 212
16109.30 198
16110.49 220
16111.69 192
16112.89 191
16114.09 204
16115.29 201
16116.49 207
16117.68 216
16118.88 196
16120.08 217
16121.28 230
16122.48 208
16123.68 211
16124.88 198
16126.08 203
16127.27 194
16128.47 215
16129.67 207
16130.87 217
16132.07 233
16133.27 193
16134.47 195
16135.67 213
16136.87 212
16138.07 230
16139.27 212
16140.46 211
16141.66 210
16142.86 186
16144.06 201
16145.26 212
16146.46 217
16147.66 198
16148.86 216
16150.06 227
16151.26 172
16152.46 198
16153.66 206
16154.86 210
16156.06 193
16157.26 226
16158.46 199
16159.66 212
16160.86 205
16162.06 205
16163.26 210
16164.46 198
16165.66 220
16166.86 226
16168.06 210
16169.26 200
16170.46 219
16171.66 199
16172.86 207
16174.06 215
16175.26 224
16176.47 212
16177.67 223
16178.87 212
16180.07 207
16181.27 259
16182.47 210
16183.67 229
16184.87 218
16186.07 227
16187.27 220
16188.47 219
16189.68 228
16190.88 225
16192.08 221
16193.28 219
16194.48 215
16195.68 234
16196.88 239
16198.08 236
16199.29 221
16200.49 226
16201.69 222
16202.89 212
16204.09 235
16205.29 202
16206.50 244
16207.70 221
16208.90 232
16210.10 227
16211.30 225
16212.51 189
16213.71 254
16214.91 216
16216.11 239
16217.31 222
16218.52 227
16219.72 247
16220.92 234
16222.12 220
16223.33 208
16224.53 226
16225.73 226
16226.93 246
16228.14 220
16229.34 242
16230.54 233
16231.74 216
16232.95 225
16234.15 232
16235.35 245
16236.56 219
16237.76 231
16238.96 249
16240.16 256
16241.37 252
16242.57 233
16243.77 256
16244.98 270
16246.18 235
16247.38 242
16248.59 246
16249.79 281
16250.99 257
16252.20 255
16253.40 258
16254.60 244
16255.81 260
16257.01 277
16258.22 268
16259.42 226
16260.62 259
16261.83 252
16263.03 261
16264.23 240
16265.44 286
16266.64 250
16267.85 279
16269.05 263
16270.25 247
16271.46 212
16272.66 236
16273.87 278
16275.07 263
16276.28 266
16277.48 255
16278.69 265
16279.89 268
16281.09 261
16282.30 259
16283.50 246
16284.71 258
16285.91 259
16287.12 234
16288.32 244
16289.53 259
16290.73 260
16291.94 246
16293.14 241
16294.35 275
16295.55 242
16296.76 269
16297.96 255
16299.17 257
16300.37 233
16301.58 243
16302.78 265
16303.99 280
16305.19 276
16306.40 299
16307.61 268
16308.81 250
16310.02 233
16311.22 241
16312.43 258
16313.63 260
16314.84 227
16316.05 257
16317.25 258
16318.46 234
16319.66 234
16320.87 243
16322.08 270
16323.28 247
16324.49 232
16325.69 231
16326.90 241
16328.11 231
16329.31 217
16330.52 233
16331.73 232
16332.93 223
16334.14 210
16335.35 236
16336.55 212
16337.76 197
16338.97 218
16340.17 231
16341.38 210
16342.59 218
16343.79 214
16345.00 218
16346.21 216
16347.41 209
16348.62 216
16349.83 186
16351.03 186
16352.24 202
16353.45 217
16354.66 231
16355.86 218
16357.07 215
16358.28 202
16359.49 224
16360.69 232
16361.90 218
16363.11 213
16364.32 196
16365.52 201
16366.73 234
16367.94 222
16369.15 198
16370.35 209
16371.56 222
16372.77 200
16373.98 211
16375.19 211
16376.39 212
16377.60 201
16378.81 211
16380.02 212
16381.23 219
16382.44 224
16383.64 219
16384.85 242
16386.06 196
16387.27 206
16388.48 196
16389.69 222
16390.90 199
16392.10 214
16393.31 219
16394.52 239
16395.73 211
16396.94 210
16398.15 204
16399.36 211
16400.57 215
16401.77 208
16402.98 210
16404.19 220
16405.40 219
16406.61 200
16407.82 200
16409.03 193
16410.24 227
16411.45 200
16412.66 206
16413.87 191
16415.08 209
16416.29 223
16417.50 201
16418.71 208
16419.92 217
16421.12 219
16422.33 204
16423.54 180
16424.75 195
16425.96 227
16427.17 206
16428.38 199
16429.59 188
16430.80 210
16432.01 202
16433.22 223
16434.43 233
16435.64 193
16436.86 190
16438.07 196
16439.28 199
16440.49 203
16441.70 198
16442.91 208
16444.12 235
16445.33 206
16446.54 204
16447.75 211
16448.96 213
16450.17 207
16451.38 208
16452.59 194
16453.80 220
16455.02 187
16456.23 206
16457.44 199
16458.65 214
16459.86 219
16461.07 217
16462.28 179
16463.49 199
16464.70 204
16465.92 207
16467.13 216
16468.34 207
16469.55 226
16470.76 228
16471.97 210
16473.19 212
16474.40 192
16475.61 171
16476.82 194
16478.03 222
16479.24 176
16480.46 184
16481.67 199
16482.88 198
16484.09 196
16485.30 184
16486.52 185
16487.73 201
16488.94 192
16490.15 199
16491.37 186
16492.58 191
16493.79 167
16495.00 187
16496.21 197
16497.43 197
16498.64 196
16499.85 191
16501.07 189
16502.28 198
16503.49 192
16504.70 178
16505.92 205
16507.13 195
16508.34 199
16509.56 192
16510.77 181
16511.98 192
16513.19 202
16514.41 201
16515.62 197
16516.83 217
16518.05 205
16519.26 223
16520.47 210
16521.69 188
16522.90 193
16524.11 210
16525.33 210
16526.54 211
16527.76 207
16528.97 218
16530.18 222
16531.40 236
16532.61 204
16533.82 217
16535.04 218
16536.25 209
16537.47 233
16538.68 209
16539.89 205
16541.11 221
16542.32 224
16543.54 233
16544.75 204
16545.97 216
16547.18 221
16548.39 243
16549.61 207
16550.82 198
16552.04 214
16553.25 230
16554.47 213
16555.68 222
16556.90 224
16558.11 236
16559.33 221
16560.54 215
16561.76 222
16562.97 215
16564.19 201
16565.40 227
16566.62 195
16567.83 226
16569.05 194
16570.26 225
16571.48 244
16572.69 217
16573.91 260
16575.12 251
16576.34 233
16577.55 213
16578.77 225
16579.98 199
16581.20 198
16582.42 200
16583.63 229
16584.85 212
16586.06 188
16587.28 193
16588.49 230
16589.71 226
16590.93 205
16592.14 231
16593.36 234
16594.57 235
16595.79 214
16597.01 210
16598.22 211
16599.44 212
16600.66 224
16601.87 208
16603.09 233
16604.30 219
16605.52 179
16606.74 187
16607.95 200
16609.17 193
16610.39 193
16611.60 190
16612.82 202
16614.04 179
16615.25 175
16616.47 179
16617.69 203
16618.91 190
16620.12 213
16621.34 177
16622.56 201
16623.77 194
16624.99 195
16626.21 217
16627.43 165
16628.64 198
16629.86 173
16631.08 172
16632.30 192
16633.51 181
16634.73 165
16635.95 199
16637.17 164
16638.38 175
16639.60 181
16640.82 173
16642.04 180
16643.26 170
16644.47 198
16645.69 186
16646.91 200
16648.13 204
16649.35 191
16650.56 185
16651.78 175
16653.00 185
16654.22 182
16655.44 198
16656.65 189
16657.87 187
16659.09 188
16660.31 185
16661.53 191
16662.75 157
16663.97 184
16665.18 194
16666.40 176
16667.62 197
16668.84 177
16670.06 168
16671.28 187
16672.50 173
16673.72 192
16674.94 167
16676.15 179
16677.37 209
16678.59 203
16679.81 157
16681.03 194
16682.25 188
16683.47 192
16684.69 177
16685.91 181
16687.13 178
16688.35 161
16689.57 169
16690.79 172
16692.01 178
16693.23 219
16694.45 190
16695.67 196
16696.89 184
16698.11 162
16699.33 183
16700.55 171
16701.77 187
16702.99 172
16704.21 180
16705.43 186
16706.65 215
16707.87 184
16709.09 218
16710.31 189
16711.53 167
16712.75 173
16713.97 185
16715.19 171
16716.41 179
16717.63 212
16718.85 177
16720.07 187
16721.29 192
16722.51 179
16723.73 193
16724.95 184
16726.18 193
16727.40 181
16728.62 188
16729.84 184
16731.06 161
16732.28 185
16733.50 171
16734.72 169
16735.94 182
16737.17 177
16738.39 181
16739.61 169
16740.83 164
16742.05 170
16743.27 174
16744.49 157
16745.72 164
16746.94 165
16748.16 179
16749.38 162
16750.60 169
16751.83 175
16753.05 174
16754.27 174
16755.49 179
16756.71 156
16757.94 150
16759.16 150
16760.38 171
16761.60 172
16762.82 174
16764.05 176
16765.27 175
16766.49 173
16767.71 171
16768.94 192
16770.16 162
16771.38 185
16772.60 191
16773.83 193
16775.05 182
16776.27 171
16777.49 182
16778.72 184
16779.94 180
16781.16 177
16782.39 190
16783.61 154
16784.83 185
16786.06 176
16787.28 185
16788.50 196
16789.73 205
16790.95 204
16792.17 175
16793.40 176
16794.62 201
16795.84 195
16797.07 170
16798.29 166
16799.51 188
16800.74 176
16801.96 157
16803.18 177
16804.41 188
16805.63 192
16806.86 190
16808.08 196
16809.30 189
16810.53 188
16811.75 160
16812.98 162
16814.20 185
16815.42 189
16816.65 175
16817.87 187
16819.10 177
16820.32 190
16821.54 188
16822.77 174
16823.99 208
16825.22 180
16826.44 189
16827.67 207
16828.89 201
16830.12 204
16831.34 211
16832.57 206
16833.79 179
16835.02 198
16836.24 189
16837.47 198
16838.69 203
16839.92 208
16841.14 207
16842.37 193
16843.59 195
16844.82 216
16846.04 200
16847.27 181
16848.49 198
16849.72 228
16850.94 204
16852.17 210
16853.39 232
16854.62 240
16855.85 207
16857.07 205
16858.30 201
16859.52 211
16860.75 251
16861.97 210
16863.20 227
16864.43 216
16865.65 221
16866.88 228
16868.10 269
16869.33 244
16870.56 221
16871.78 247
16873.01 269
16874.24 269
16875.46 228
16876.69 250
16877.92 239
16879.14 242
16880.37 233
16881.59 223
16882.82 264
16884.05 262
16885.27 246
16886.50 271
16887.73 264
16888.96 257
16890.18 269
16891.41 258
16892.64 277
16893.86 238
16895.09 244
16896.32 263
16897.54 247
16898.77 254
16900.00 260
16901.23 260
16902.45 263
16903.68 251
16904.91 273
16906.14 262
16907.36 242
16908.59 267
16909.82 247
16911.05 266
16912.27 253
16913.50 265
16914.73 262
16915.96 252
16917.19 243
16918.41 265
16919.64 245
16920.87 220
16922.10 214
16923.33 231
16924.55 236
16925.78 233
16927.01 261
16928.24 215
16929.47 231
16930.69 263
16931.92 233
16933.15 214
16934.38 211
16935.61 245
16936.84 237
16938.07 204
16939.29 221
16940.52 222
16941.75 260
16942.98 216
16944.21 222
16945.44 238
16946.67 229
16947.90 215
16949.13 233
16950.35 225
16951.58 225
16952.81 213
16954.04 213
16955.27 221
16956.50 221
16957.73 217
16958.96 233
16960.19 223
16961.42 221
16962.65 209
16963.88 242
16965.11 229
16966.34 221
16967.57 201
16968.80 225
16970.03 226
16971.26 231
16972.49 201
16973.72 214
16974.95 195
16976.18 227
16977.41 192
16978.64 211
16979.87 214
16981.10 219
16982.33 224
16983.56 211
16984.79 209
16986.02 195
16987.25 221
16988.48 225
16989.71 217
16990.94 208
16992.17 207
16993.40 195
16994.63 223
16995.86 191
16997.09 198
16998.32 209
16999.55 181
17000.79 190
17002.02 186
17003.25 195
17004.48 199
17005.71 216
17006.94 208
17008.17 225
17009.40 203
17010.63 253
17011.87 200
17013.10 219
17014.33 218
17015.56 207
17016.79 192
17018.02 209
17019.25 192
17020.49 174
17021.72 200
17022.95 192
17024.18 199
17025.41 198
17026.64 191
17027.88 172
17029.11 215
17030.34 190
17031.57 215
17032.80 187
17034.04 187
17035.27 160
17036.50 180
17037.73 182
17038.97 185
17040.20 187
17041.43 191
17042.66 168
17043.90 190
17045.13 173
17046.36 187
17047.59 179
17048.83 179
17050.06 196
17051.29 200
17052.52 193
17053.76 180
17054.99 202
17056.22 195
17057.46 197
17058.69 198
17059.92 185
17061.15 183
17062.39 188
17063.62 203
17064.85 201
17066.09 186
17067.32 188
17068.55 187
17069.79 178
17071.02 172
17072.25 199
17073.49 199
17074.72 193
17075.96 167
17077.19 167
17078.42 186
17079.66 178
17080.89 171
17082.12 196
17083.36 193
17084.59 191
17085.83 175
17087.06 162
17088.29 183
17089.53 167
17090.76 169
17092.00 192
17093.23 185
17094.46 195
17095.70 154
17096.93 160
17098.17 172
17099.40 188
17100.64 184
17101.87 185
17103.11 160
17104.34 145
17105.58 176
17106.81 175
17108.05 201
17109.28 184
17110.51 189
17111.75 168
17112.98 172
17114.22 180
17115.45 164
17116.69 163
17117.93 171
17119.16 161
17120.40 165
17121.63 169
17122.87 162
17124.10 164
17125.34 167
17126.57 184
17127.81 177
17129.04 180
17130.28 157
17131.51 175
17132.75 178
17133.99 187
17135.22 172
17136.46 189
17137.69 164
17138.93 174
17140.17 173
17141.40 163
17142.64 192
17143.87 183
17145.11 184
17146.35 161
17147.58 178
17148.82 169
17150.05 173
17151.29 161
17152.53 165
17153.76 144
17155.00 139
17156.24 186
17157.47 170
17158.71 187
17159.95 173
17161.18 187
17162.42 165
17163.66 161
17164.89 174
17166.13 173
17167.37 167
17168.60 158
17169.84 178
17171.08 169
17172.32 163
17173.55 156
17174.79 164
17176.03 156
17177.26 160
17178.50 152
17179.74 176
17180.98 185
17182.21 151
17183.45 142
17184.69 162
17185.93 164
17187.16 180
17188.40 171
17189.64 166
17190.88 159
17192.12 152
17193.35 174
17194.59 169
17195.83 154
17197.07 159
17198.31 160
17199.54 150
17200.78 158
17202.02 172
17203.26 168
17204.50 175
17205.73 142
17206.97 152
17208.21 168
17209.45 163
17210.69 174
17211.93 181
17213.17 158
17214.40 175
17215.64 170
17216.88 164
17218.12 161
17219.36 144
17220.60 170
17221.84 162
17223.08 167
17224.31 155
17225.55 154
17226.79 159
17228.03 156
17229.27 172
17230.51 172
17231.75 171
17232.99 143
17234.23 147
17235.47 164
17236.71 151
17237.95 166
17239.19 167
17240.43 163
17241.66 170
17242.90 174
17244.14 171
17245.38 138
17246.62 147
17247.86 172
17249.10 158
17250.34 154
17251.58 169
17252.82 175
17254.06 159
17255.30 144
17256.54 168
17257.78 165
17259.02 155
17260.26 139
17261.50 164
17262.74 173
17263.99 145
17265.23 156
17266.47 155
17267.71 160
17268.95 167
17270.19 168
17271.43 141
17272.67 146
17273.91 155
17275.15 166
17276.39 133
17277.63 141
17278.87 145
17280.11 147
17281.36 152
17282.60 151
17283.84 141
17285.08 152
17286.32 152
17287.56 132
17288.80 140
17290.04 148
17291.29 166
17292.53 156
17293.77 171
17295.01 158
17296.25 137
17297.49 153
17298.73 152
17299.98 154
17301.22 140
17302.46 152
17303.70 164
17304.94 159
17306.19 153
17307.43 159
17308.67 159
17309.91 164
17311.15 170
17312.40 164
17313.64 159
17314.88 158
17316.12 164
17317.37 176
17318.61 164
17319.85 139
17321.09 144
17322.33 163
17323.58 167
17324.82 165
17326.06 157
17327.31 133
17328.55 143
17329.79 170
17331.03 155
17332.28 156
17333.52 173
17334.76 174
17336.01 166
17337.25 139
17338.49 132
17339.73 160
17340.98 152
17342.22 161
17343.46 161
17344.71 170
17345.95 156
17347.19 143
17348.44 145
17349.68 158
17350.92 135
17352.17 123
17353.41 153
17354.66 153
17355.90 151
17357.14 164
17358.39 167
17359.63 162
17360.87 145
17362.12 125
17363.36 154
17364.61 142
17365.85 163
17367.09 132
17368.34 165
17369.58 155
17370.83 150
17372.07 139
17373.32 146
17374.56 142
17375.80 148
17377.05 133
17378.29 135
17379.54 151
17380.78 167
17382.03 145
17383.27 145
17384.52 148
17385.76 164
17387.01 156
17388.25 152
17389.50 150
17390.74 152
17391.99 140
17393.23 135
17394.48 167
17395.72 144
17396.97 147
17398.21 143
17399.46 144
17400.70 165
17401.95 154
17403.19 163
17404.44 164
17405.68 152
17406.93 154
17408.18 160
17409.42 150
17410.67 142
17411.91 137
17413.16 152
17414.40 169
17415.65 168
17416.90 164
17418.14 148
17419.39 161
17420.63 151
17421.88 147
17423.13 165
17424.37 150
17425.62 148
17426.86 170
17428.11 161
17429.36 161
17430.60 173
17431.85 153
17433.10 146
17434.34 133
17435.59 154
17436.84 187
17438.08 152
17439.33 168
17440.58 169
17441.82 181
17443.07 172
17444.32 159
17445.56 170
17446.81 161
17448.06 172
17449.30 169
17450.55 173
17451.80 181
17453.05 170
17454.29 201
17455.54 169
17456.79 175
17458.04 174
17459.28 146
17460.53 181
17461.78 186
17463.03 199
17464.27 179
17465.52 183
17466.77 174
17468.02 168
17469.26 196
17470.51 193
17471.76 153
17473.01 167
17474.25 186
17475.50 177
17476.75 156
17478.00 159
17479.25 178
17480.50 164
17481.74 150
17482.99 175
17484.24 149
17485.49 171
17486.74 165
17487.99 165
17489.23 164
17490.48 174
17491.73 178
17492.98 159
17494.23 164
17495.48 165
17496.73 190
17497.97 189
17499.22 179
17500.47 188
17501.72 204
17502.97 192
17504.22 166
17505.47 181
17506.72 178
17507.97 178
17509.22 173
17510.46 183
17511.71 185
17512.96 181
17514.21 175
17515.46 191
17516.71 185
17517.96 185
17519.21 180
17520.46 193
17521.71 194
17522.96 195
17524.21 177
17525.46 201
17526.71 177
17527.96 184
17529.21 189
17530.46 189
17531.71 204
17532.96 178
17534.21 208
17535.46 201
17536.71 192
17537.96 199
17539.21 198
17540.46 220
17541.71 220
17542.96 211
17544.21 209
17545.46 214
17546.71 214
17547.96 217
17549.21 202
17550.46 184
17551.71 206
17552.97 215
17554.22 193
17555.47 180
17556.72 183
17557.97 207
17559.22 201
17560.47 223
17561.72 198
17562.97 221
17564.22 203
17565.48 211
17566.73 210
17567.98 188
17569.23 190
17570.48 211
17571.73 201
17572.98 189
17574.24 218
17575.49 212
17576.74 198
17577.99 201
17579.24 213
17580.49 198
17581.75 208
17583.00 199
17584.25 215
17585.50 189
17586.75 181
17588.00 210
17589.26 216
17590.51 225
17591.76 211
17593.01 180
17594.27 194
17595.52 213
17596.77 206
17598.02 209
17599.27 207
17600.53 224
17601.78 186
17603.03 230
17604.28 204
17605.54 180
17606.79 191
17608.04 199
17609.30 216
17610.55 209
17611.80 214
17613.05 225
17614.31 232
17615.56 204
17616.81 210
17618.07 194
17619.32 219
17620.57 207
17621.83 229
17623.08 219
17624.33 204
17625.59 214
17626.84 209
17628.09 217
17629.35 211
17630.60 232
17631.85 225
17633.11 216
17634.36 197
17635.61 207
17636.87 213
17638.12 192
17639.38 197
17640.63 201
17641.88 198
17643.14 195
17644.39 190
17645.65 223
17646.90 217
17648.15 206
17649.41 193
17650.66 185
17651.92 196
17653.17 187
17654.42 198
17655.68 194
17656.93 184
17658.19 174
17659.44 189
17660.70 185
17661.95 206
17663.21 201
17664.46 188
17665.72 156
17666.97 170
17668.23 167
17669.48 177
17670.74 193
17671.99 163
17673.25 198
17674.50 170
17675.76 183
17677.01 178
17678.27 192
17679.52 185
17680.78 152
17682.03 164
17683.29 191
17684.54 176
17685.80 156
17687.05 161
17688.31 189
17689.57 209
17690.82 181
17692.08 184
17693.33 189
17694.59 181
17695.84 153
17697.10 197
17698.36 192
17699.61 176
17700.87 165
17702.12 206
17703.38 169
17704.64 155
17705.89 174
17707.15 186
17708.40 195
17709.66 150
17710.92 182
17712.17 208
17713.43 176
17714.69 172
17715.94 187
17717.20 192
17718.46 196
17719.71 201
17720.97 187
17722.23 162
17723.48 186
17724.74 189
17726.00 198
17727.25 154
17728.51 182
17729.77 226
17731.03 196
17732.28 187
17733.54 187
17734.80 191
17736.05 184
17737.31 179
17738.57 183
17739.83 170
17741.08 164
17742.34 176
17743.60 171
17744.86 155
17746.11 170
17747.37 167
17748.63 200
17749.89 173
17751.15 173
17752.40 166
17753.66 181
17754.92 196
17756.18 165
17757.43 160
17758.69 176
17759.95 174
17761.21 195
17762.47 169
17763.73 161
17764.98 166
17766.24 160
17767.50 185
17768.76 185
17770.02 182
17771.28 166
17772.53 169
17773.79 147
17775.05 160
17776.31 184
17777.57 181
17778.83 164
17780.09 163
17781.35 178
17782.60 155
17783.86 159
17785.12 167
17786.38 173
17787.64 173
17788.90 152
17790.16 182
17791.42 200
17792.68 175
17793.94 168
17795.20 159
17796.46 159
17797.72 159
17798.97 140
17800.23 177
17801.49 164
17802.75 173
17804.01 188
17805.27 183
17806.53 153
17807.79 144
17809.05 151
17810.31 166
17811.57 150
17812.83 157
17814.09 153
17815.35 167
17816.61 137
17817.87 159
17819.13 157
17820.39 157
17821.65 149
17822.91 135
17824.17 173
17825.43 155
17826.69 160
17827.96 150
17829.22 149
17830.48 151
17831.74 150
17833.00 147
17834.26 150
17835.52 155
17836.78 144
17838.04 154
17839.30 141
17840.56 124
17841.82 139
17843.09 149
17844.35 146
17845.61 134
17846.87 142
17848.13 150
17849.39 131
17850.65 137
17851.91 141
17853.18 132
17854.44 134
17855.70 154
17856.96 154
17858.22 145
17859.48 144
17860.74 140
17862.01 145
17863.27 171
17864.53 150
17865.79 153
17867.05 137
17868.32 130
17869.58 121
17870.84 140
17872.10 168
17873.36 141
17874.63 149
17875.89 146
17877.15 169
17878.41 144
17879.68 154
17880.94 142
17882.20 149
17883.46 151
17884.73 160
17885.99 163
17887.25 146
17888.51 170
17889.78 160
17891.04 127
17892.30 137
17893.56 155
17894.83 147
17896.09 140
17897.35 145
17898.62 163
17899.88 143
17901.14 150
17902.41 151
17903.67 142
17904.93 146
17906.20 151
17907.46 154
17908.72 161
17909.99 153
17911.25 152
17912.51 156
17913.78 147
17915.04 134
17916.30 150
17917.57 138
17918.83 143
17920.09 168
17921.36 146
17922.62 160
17923.89 155
17925.15 152
17926.41 147
17927.68 133
17928.94 126
17930.21 137
17931.47 153
17932.73 156
17934.00 150
17935.26 126
17936.53 133
17937.79 164
17939.06 136
17940.32 137
17941.59 140
17942.85 132
17944.11 136
17945.38 162
17946.64 148
17947.91 142
17949.17 150
17950.44 176
17951.70 149
17952.97 144
17954.23 160
17955.50 142
17956.76 144
17958.03 147
17959.29 133
17960.56 162
17961.82 155
17963.09 167
17964.35 143
17965.62 151
17966.89 151
17968.15 164
17969.42 162
17970.68 179
17971.95 184
17973.21 147
17974.48 147
17975.74 170
17977.01 164
17978.28 147
17979.54 161
17980.81 139
17982.07 139
17983.34 132
17984.61 158
17985.87 138
17987.14 144
17988.40 162
17989.67 142
17990.94 150
17992.20 146
17993.47 138
17994.74 168
17996.00 163
17997.27 142
17998.54 158
17999.80 164
18001.07 162
18002.34 151
18003.60 164
18004.87 147
18006.14 143
18007.40 169
18008.67 136
18009.94 142
18011.20 147
18012.47 131
18013.74 149
18015.00 158
18016.27 151
18017.54 162
18018.81 162
18020.07 158
18021.34 126
18022.61 141
18023.88 171
18025.14 165
18026.41 178
18027.68 154
18028.95 159
18030.21 163
18031.48 167
18032.75 140
18034.02 167
18035.28 157
18036.55 167
18037.82 181
18039.09 152
18040.36 150
18041.62 152
18042.89 170
18044.16 144
18045.43 158
18046.70 151
18047.97 151
18049.23 166
18050.50 164
18051.77 158
18053.04 157
18054.31 165
18055.58 187
18056.84 162
18058.11 161
18059.38 146
18060.65 159
18061.92 171
18063.19 171
18064.46 168
18065.73 156
18067.00 158
18068.26 159
18069.53 165
18070.80 151
18072.07 140
18073.34 144
18074.61 175
18075.88 149
18077.15 153
18078.42 141
18079.69 170
18080.96 197
18082.23 177
18083.50 155
18084.77 163
18086.03 161
18087.30 149
18088.57 147
18089.84 172
18091.11 171
18092.38 145
18093.65 153
18094.92 136
18096.19 164
18097.46 168
18098.73 179
18100.00 166
18101.27 166
18102.54 168
18103.81 172
18105.08 179
18106.35 165
18107.63 140
18108.90 150
18110.17 158
18111.44 165
18112.71 175
18113.98 165
18115.25 182
18116.52 163
18117.79 162
18119.06 175
18120.33 167
18121.60 147
18122.87 187
18124.14 165
18125.42 164
18126.69 172
18127.96 175
18129.23 156
18130.50 180
18131.77 171
18133.04 181
18134.31 155
18135.58 173
18136.86 173
18138.13 190
18139.40 184
18140.67 160
18141.94 181
18143.21 188
18144.49 150
18145.76 174
18147.03 175
18148.30 147
18149.57 137
18150.84 156
18152.12 166
18153.39 171
18154.66 158
18155.93 153
18157.20 176
18158.48 166
18159.75 183
18161.02 149
18162.29 150
18163.57 178
18164.84 180
18166.11 182
18167.38 182
18168.66 188
18169.93 167
18171.20 149
18172.47 194
18173.75 147
18175.02 161
18176.29 149
18177.56 168
18178.84 170
18180.11 172
18181.38 180
18182.66 161
18183.93 170
18185.20 161
18186.48 155
18187.75 163
18189.02 178
18190.30 158
18191.57 171
18192.84 141
18194.12 161
18195.39 177
18196.66 175
18197.94 151
18199.21 155
18200.48 169
18201.76 149
18203.03 162
18204.30 171
18205.58 162
18206.85 154
18208.13 170
18209.40 174
18210.67 178
18211.95 156
18213.22 141
18214.50 149
18215.77 158
18217.04 145
18218.32 158
18219.59 151
18220.87 146
18222.14 128
18223.42 165
18224.69 148
18225.97 150
18227.24 175
18228.51 153
18229.79 143
18231.06 153
18232.34 151
18233.61 153
18234.89 171
18236.16 159
18237.44 158
18238.71 155
18239.99 158
18241.26 168
18242.54 168
18243.81 160
18245.09 164
18246.36 171
18247.64 162
18248.91 174
18250.19 169
18251.47 150
18252.74 167
18254.02 156
18255.29 162
18256.57 158
18257.84 156
18259.12 163
18260.39 148
18261.67 150
18262.95 159
18264.22 155
18265.50 147
18266.77 169
18268.05 176
18269.33 149
18270.60 185
18271.88 155
18273.15 173
18274.43 141
18275.71 166
18276.98 171
18278.26 165
18279.54 163
18280.81 191
18282.09 149
18283.37 147
18284.64 165
18285.92 182
18287.20 150
18288.47 154
18289.75 152
18291.03 175
18292.30 166
18293.58 179
18294.86 169
18296.13 157
18297.41 186
18298.69 161
18299.96 171
18301.24 155
18302.52 166
18303.80 181
18305.07 171
18306.35 170
18307.63 173
18308.91 195
18310.18 165
18311.46 166
18312.74 162
18314.02 174
18315.29 172
18316.57 176
18317.85 169
18319.13 195
18320.40 191
18321.68 161
18322.96 169
18324.24 167
18325.52 183
18326.79 177
18328.07 169
18329.35 168
18330.63 177
18331.91 179
18333.19 182
18334.46 172
18335.74 180
18337.02 184
18338.30 185
18339.58 167
18340.86 169
18342.13 197
18343.41 183
18344.69 185
18345.97 172
18347.25 156
18348.53 164
18349.81 182
18351.09 168
18352.36 169
18353.64 178
18354.92 195
18356.20 181
18357.48 157
18358.76 155
18360.04 192
18361.32 190
18362.60 168
18363.88 168
18365.16 155
18366.44 160
18367.72 156
18369.00 165
18370.27 171
18371.55 168
18372.83 154
18374.11 179
18375.39 171
18376.67 154
18377.95 132
18379.23 168
18380.51 168
18381.79 188
18383.07 163
18384.35 174
18385.63 170
18386.91 164
18388.19 166
18389.47 153
18390.75 156
18392.03 167
18393.31 187
18394.60 141
18395.88 161
18397.16 143
18398.44 143
18399.72 151
18401.00 158
18402.28 159
18403.56 164
18404.84 164
18406.12 161
18407.40 173
18408.68 146
18409.96 146
18411.24 165
18412.53 146
18413.81 155
18415.09 166
18416.37 152
18417.65 160
18418.93 167
18420.21 144
18421.49 153
18422.78 158
18424.06 157
18425.34 164
18426.62 167
18427.90 147
18429.18 147
18430.46 162
18431.75 144
18433.03 152
18434.31 171
18435.59 153
18436.87 182
18438.16 183
18439.44 156
18440.72 139
18442.00 169
18443.28 145
18444.57 154
18445.85 174
18447.13 165
18448.41 175
18449.70 183
18450.98 172
18452.26 153
18453.54 180
18454.83 175
18456.11 161
18457.39 150
18458.67 154
18459.96 152
18461.24 145
18462.52 157
18463.80 174
18465.09 160
18466.37 157
18467.65 171
18468.94 167
18470.22 143
18471.50 157
18472.78 149
18474.07 151
18475.35 164
18476.63 159
18477.92 181
18479.20 156
18480.48 154
18481.77 149
18483.05 160
18484.34 171
18485.62 161
18486.90 160
18488.19 187
18489.47 178
18490.75 161
18492.04 144
18493.32 151
18494.61 155
18495.89 178
18497.17 170
18498.46 172
18499.74 173
18501.03 150
18502.31 154
18503.59 154
18504.88 154
18506.16 160
18507.45 155
18508.73 177
18510.02 154
18511.30 157
18512.58 167
18513.87 164
18515.15 172
18516.44 174
18517.72 164
18519.01 172
18520.29 142
18521.58 175
18522.86 159
18524.15 180
18525.43 178
18526.72 187
18528.00 186
18529.29 173
18530.57 186
18531.86 184
18533.14 146
18534.43 169
18535.71 173
18537.00 182
18538.28 185
18539.57 168
18540.86 173
18542.14 163
18543.43 163
18544.71 176
18546.00 147
18547.28 163
18548.57 158
18549.85 172
18551.14 168
18552.43 168
18553.71 163
18555.00 176
18556.28 170
18557.57 165
18558.86 170
18560.14 172
18561.43 188
18562.72 186
18564.00 190
18565.29 173
18566.57 152
18567.86 141
18569.15 160
18570.43 153
18571.72 159
18573.01 166
18574.29 163
18575.58 168
18576.87 172
18578.15 141
18579.44 172
18580.73 159
18582.01 166
18583.30 175
18584.59 156
18585.88 164
18587.16 144
18588.45 151
18589.74 148
18591.02 165
18592.31 156
18593.60 173
18594.89 170
18596.17 164
18597.46 124
18598.75 167
18600.04 165
18601.32 159
18602.61 146
18603.90 158
18605.19 179
18606.47 165
18607.76 163
18609.05 152
18610.34 157
18611.63 158
18612.91 184
18614.20 173
18615.49 163
18616.78 153
18618.07 174
18619.35 162
18620.64 166
18621.93 164
18623.22 147
18624.51 170
18625.80 163
18627.09 175
18628.37 168
18629.66 157
18630.95 147
18632.24 182
18633.53 157
18634.82 147
18636.11 152
18637.39 172
18638.68 151
18639.97 184
18641.26 157
18642.55 170
18643.84 171
18645.13 144
18646.42 150
18647.71 157
18649.00 158
18650.29 145
18651.58 158
18652.86 158
18654.15 152
18655.44 139
18656.73 160
18658.02 161
18659.31 126
18660.60 150
18661.89 162
18663.18 170
18664.47 151
18665.76 140
18667.05 132
18668.34 139
18669.63 142
18670.92 142
18672.21 135
18673.50 148
18674.79 124
18676.08 137
18677.37 160
18678.66 178
18679.95 138
18681.24 164
18682.53 152
18683.82 156
18685.11 165
18686.40 159
18687.69 134
18688.99 143
18690.28 138
18691.57 139
18692.86 163
18694.15 146
18695.44 162
18696.73 134
18698.02 160
18699.31 148
18700.60 143
18701.89 147
18703.19 136
18704.48 157
18705.77 152
18707.06 140
18708.35 135
18709.64 152
18710.93 158
18712.22 150
18713.52 130
18714.81 134
18716.10 155
18717.39 153
18718.68 155
18719.97 152
18721.27 137
18722.56 129
18723.85 137
18725.14 151
18726.43 141
18727.72 142
18729.02 142
18730.31 131
18731.60 143
18732.89 134
18734.19 143
18735.48 142
18736.77 156
18738.06 136
18739.35 127
18740.65 172
18741.94 149
18743.23 155
18744.52 135
18745.82 118
18747.11 139
18748.40 185
18749.70 151
18750.99 160
18752.28 141
18753.57 161
18754.87 153
18756.16 153
18757.45 151
18758.75 137
18760.04 157
18761.33 122
18762.63 151
18763.92 125
18765.21 129
18766.50 164
18767.80 150
18769.09 146
18770.38 140
18771.68 132
18772.97 140
18774.27 137
18775.56 149
18776.85 117
18778.15 130
18779.44 147
18780.73 137
18782.03 139
18783.32 149
18784.62 144
18785.91 137
18787.20 167
18788.50 130
18789.79 146
18791.09 145
18792.38 133
18793.67 164
18794.97 149
18796.26 155
18797.56 144
18798.85 153
18800.15 143
18801.44 168
18802.74 153
18804.03 137
18805.32 145
18806.62 158
18807.91 161
18809.21 149
18810.50 148
18811.80 135
18813.09 161
18814.39 155
18815.68 146
18816.98 167
18818.27 147
18819.57 172
18820.86 157
18822.16 133
18823.45 121
18824.75 149
18826.05 168
18827.34 142
18828.64 155
18829.93 152
18831.23 157
18832.52 140
18833.82 144
18835.11 132
18836.41 144
18837.71 148
18839.00 148
18840.30 159
18841.59 149
18842.89 140
18844.18 166
18845.48 129
18846.78 146
18848.07 146
18849.37 135
18850.67 130
18851.96 138
18853.26 116
18854.55 117
18855.85 130
18857.15 153
18858.44 157
18859.74 159
18861.04 141
18862.33 131
18863.63 138
18864.93 143
18866.22 130
18867.52 132
18868.82 145
18870.11 150
18871.41 148
18872.71 152
18874.00 141
18875.30 135
18876.60 149
18877.90 161
18879.19 145
18880.49 149
18881.79 144
18883.09 161
18884.38 151
18885.68 143
18886.98 160
18888.27 162
18889.57 157
18890.87 146
18892.17 143
18893.47 142
18894.76 160
18896.06 145
18897.36 141
18898.66 124
18899.95 145
18901.25 143
18902.55 155
18903.85 126
18905.15 150
18906.44 162
18907.74 142
18909.04 152
18910.34 162
18911.64 145
18912.94 136
18914.23 105
18915.53 136
18916.83 146
18918.13 173
18919.43 163
18920.73 143
18922.03 123
18923.32 146
18924.62 143
18925.92 143
18927.22 139
18928.52 122
18929.82 134
18931.12 147
18932.42 152
18933.72 125
18935.01 125
18936.31 125
18937.61 136
18938.91 143
18940.21 135
18941.51 158
18942.81 150
18944.11 117
18945.41 127
18946.71 139
18948.01 133
18949.31 145
18950.61 141
18951.91 137
18953.21 143
18954.51 134
18955.81 139
18957.11 141
18958.41 121
18959.71 139
18961.01 155
18962.31 155
18963.61 131
18964.91 143
18966.21 134
18967.51 136
18968.81 128
18970.11 131
18971.41 151
18972.71 131
18974.01 141
18975.31 138
18976.61 139
18977.91 120
18979.21 148
18980.51 131
18981.81 143
18983.11 128
18984.41 141
18985.71 132
18987.02 133
18988.32 164
18989.62 155
18990.92 154
18992.22 137
18993.52 142
18994.82 124
18996.12 126
18997.42 112
18998.73 147
19000.03 133
19001.33 121
19002.63 144
19003.93 136
19005.23 134
19006.53 119
19007.84 137
19009.14 135
19010.44 151
19011.74 137
19013.04 126
19014.34 148
19015.65 143
19016.95 131
19018.25 161
19019.55 136
19020.85 149
19022.16 137
19023.46 140
19024.76 155
19026.06 137
19027.37 128
19028.67 117
19029.97 138
19031.27 125
19032.57 124
19033.88 128
19035.18 121
19036.48 110
19037.79 141
19039.09 140
19040.39 126
19041.69 119
19043.00 122
19044.30 133
19045.60 149
19046.90 138
19048.21 139
19049.51 131
19050.81 144
19052.12 153
19053.42 127
19054.72 131
19056.03 134
19057.33 142
19058.63 130
19059.94 150
19061.24 141
19062.54 136
19063.85 132
19065.15 125
19066.45 125
19067.76 129
19069.06 127
19070.37 124
19071.67 114
19072.97 136
19074.28 137
19075.58 146
19076.88 155
19078.19 133
19079.49 139
19080.80 152
19082.10 134
19083.41 137
19084.71 135
19086.01 145
19087.32 152
19088.62 145
19089.93 130
19091.23 136
19092.54 127
19093.84 135
19095.14 126
19096.45 135
19097.75 144
19099.06 130
19100.36 146
19101.67 128
19102.97 131
19104.28 115
19105.58 133
19106.89 142
19108.19 149
19109.50 149
19110.80 149
19112.11 128
19113.41 129
19114.72 138
19116.02 139
19117.33 132
19118.64 150
19119.94 133
19121.25 155
19122.55 147
19123.86 140
19125.16 136
19126.47 142
19127.77 140
19129.08 132
19130.39 141
19131.69 136
19133.00 155
19134.30 145
19135.61 146
19136.92 125
19138.22 136
19139.53 141
19140.83 144
19142.14 146
19143.45 121
19144.75 113
19146.06 134
19147.37 139
19148.67 148
19149.98 150
19151.28 119
19152.59 158
19153.90 146
19155.20 126
19156.51 138
19157.82 125
19159.12 151
19160.43 138
19161.74 140
19163.05 153
19164.35 137
19165.66 127
19166.97 161
19168.27 132
19169.58 142
19170.89 140
19172.19 118
19173.50 141
19174.81 145
19176.12 142
19177.42 145
19178.73 130
19180.04 130
19181.35 133
19182.65 161
19183.96 135
19185.27 152
19186.58 128
19187.89 139
19189.19 141
19190.50 139
19191.81 135
19193.12 121
19194.42 116
19195.73 137
19197.04 129
19198.35 139
19199.66 112
19200.97 128
19202.27 138
19203.58 119
19204.89 131
19206.20 140
19207.51 142
19208.82 129
19210.12 132
19211.43 111
19212.74 130
19214.05 145
19215.36 146
19216.67 117
19217.98 129
19219.28 131
19220.59 121
19221.90 153
19223.21 123
19224.52 123
19225.83 111
19227.14 120
19228.45 120
19229.76 116
19231.07 127
19232.38 140
19233.68 127
19234.99 121
19236.30 136
19237.61 148
19238.92 136
19240.23 125
19241.54 123
19242.85 138
19244.16 151
19245.47 144
19246.78 146
19248.09 119
19249.40 126
19250.71 132
19252.02 122
19253.33 136
19254.64 148
19255.95 112
19257.26 128
19258.57 133
19259.88 127
19261.19 123
19262.50 145
19263.81 131
19265.12 145
19266.43 135
19267.74 141
19269.05 139
19270.36 121
19271.67 118
19272.99 143
19274.30 142
19275.61 125
19276.92 137
19278.23 116
19279.54 116
19280.85 130
19282.16 124
19283.47 115
19284.78 140
19286.09 139
19287.41 138
19288.72 133
19290.03 127
19291.34 143
19292.65 135
19293.96 128
19295.27 129
19296.58 124
19297.90 133
19299.21 127
19300.52 116
19301.83 120
19303.14 133
19304.45 141
19305.77 148
19307.08 143
19308.39 146
19309.70 129
19311.01 146
19312.33 123
19313.64 128
19314.95 145
19316.26 146
19317.57 142
19318.89 122
19320.20 120
19321.51 117
19322.82 139
19324.14 126
19325.45 132
19326.76 137
19328.07 122
19329.39 141
19330.70 137
19332.01 118
19333.32 132
19334.64 132
19335.95 140
19337.26 110
19338.58 118
19339.89 128
19341.20 151
19342.51 118
19343.83 135
19345.14 117
19346.45 127
19347.77 140
19349.08 134
19350.39 129
19351.71 122
19353.02 139
19354.33 127
19355.65 133
19356.96 116
19358.27 111
19359.59 136
19360.90 162
19362.21 141
19363.53 140
19364.84 119
19366.16 122
19367.47 119
19368.78 135
19370.10 139
19371.41 114
19372.73 138
19374.04 145
19375.35 128
19376.67 130
19377.98 135
19379.30 133
19380.61 131
19381.93 124
19383.24 140
19384.55 148
19385.87 131
19387.18 123
19388.50 115
19389.81 123
19391.13 123
19392.44 139
19393.76 127
19395.07 136
19396.39 151
19397.70 142
19399.02 143
19400.33 157
19401.65 118
19402.96 127
19404.28 133
19405.59 137
19406.91 125
19408.22 128
19409.54 128
19410.85 140
19412.17 131
19413.48 109
19414.80 140
19416.11 130
19417.43 116
19418.75 136
19420.06 118
19421.38 128
19422.69 119
19424.01 145
19425.32 159
19426.64 141
19427.96 123
19429.27 132
19430.59 125
19431.90 124
19433.22 117
19434.54 114
19435.85 125
19437.17 125
19438.49 115
19439.80 119
19441.12 129
19442.43 132
19443.75 133
19445.07 133
19446.38 103
19447.70 105
19449.02 121
19450.33 144
19451.65 138
19452.97 131
19454.28 121
19455.60 125
19456.92 141
19458.23 121
19459.55 121
19460.87 106
19462.19 150
19463.50 137
19464.82 122
19466.14 129
19467.45 109
19468.77 137
19470.09 133
19471.41 108
19472.72 126
19474.04 135
19475.36 121
19476.68 148
19477.99 122
19479.31 141
19480.63 145
19481.95 144
19483.27 139
19484.58 129
19485.90 129
19487.22 108
19488.54 134
19489.85 128
19491.17 133
19492.49 108
19493.81 143
19495.13 138
19496.45 115
19497.76 109
19499.08 118
19500.40 144
19501.72 125
19503.04 128
19504.36 141
19505.67 125
19506.99 120
19508.31 123
19509.63 117
19510.95 133
19512.27 139
19513.59 133
19514.91 132
19516.22 125
19517.54 122
19518.86 132
19520.18 134
19521.50 121
19522.82 118
19524.14 133
19525.46 144
19526.78 129
19528.10 126
19529.42 147
19530.74 144
19532.06 121
19533.37 131
19534.69 126
19536.01 136
19537.33 129
19538.65 134
19539.97 149
19541.29 144
19542.61 120
19543.93 125
19545.25 144
19546.57 121
19547.89 126
19549.21 141
19550.53 136
19551.85 136
19553.17 129
19554.49 117
19555.81 114
19557.13 126
19558.45 162
19559.77 128
19561.09 121
19562.41 125
19563.74 126
19565.06 122
19566.38 142
19567.70 137
19569.02 127
19570.34 124
19571.66 130
19572.98 130
19574.30 121
19575.62 133
19576.94 107
19578.26 126
19579.59 117
19580.91 144
19582.23 135
19583.55 128
19584.87 121
19586.19 130
19587.51 134
19588.83 124
19590.16 119
19591.48 117
19592.80 132
19594.12 123
19595.44 131
19596.76 126
19598.08 129
19599.41 130
19600.73 145
19602.05 122
19603.37 134
19604.69 134
19606.02 130
19607.34 130
19608.66 128
19609.98 124
19611.30 130
19612.63 135
19613.95 132
19615.27 140
19616.59 118
19617.91 132
19619.24 131
19620.56 126
19621.88 140
19623.20 147
19624.53 126
19625.85 135
19627.17 135
19628.50 120
19629.82 121
19631.14 133
19632.46 122
19633.79 133
19635.11 143
19636.43 137
19637.76 127
19639.08 123
19640.40 153
19641.72 124
19643.05 144
19644.37 114
19645.69 127
19647.02 121
19648.34 129
19649.66 135
19650.99 122
19652.31 139
19653.64 114
19654.96 113
19656.28 126
19657.61 141
19658.93 132
19660.25 135
19661.58 144
19662.90 145
19664.23 134
19665.55 130
19666.87 133
19668.20 128
19669.52 132
19670.85 129
19672.17 151
19673.49 117
19674.82 122
19676.14 144
19677.47 149
19678.79 131
19680.12 122
19681.44 133
19682.76 153
19684.09 135
19685.41 129
19686.74 133
19688.06 121
19689.39 114
19690.71 145
19692.04 138
19693.36 107
19694.69 118
19696.01 129
19697.34 131
19698.66 137
19699.99 150
19701.31 139
19702.64 149
19703.96 124
19705.29 133
19706.61 135
19707.94 122
19709.26 134
19710.59 137
19711.92 143
19713.24 128
19714.57 143
19715.89 128
19717.22 131
19718.54 142
19719.87 131
19721.20 112
19722.52 125
19723.85 152
19725.17 131
19726.50 111
19727.83 121
19729.15 137
19730.48 146
19731.80 130
19733.13 129
19734.46 133
19735.78 115
19737.11 132
19738.44 139
19739.76 131
19741.09 140
19742.41 133
19743.74 102
19745.07 145
19746.39 105
19747.72 106
19749.05 103
19750.37 118
19751.70 127
19753.03 136
19754.36 120
19755.68 114
19757.01 123
19758.34 123
19759.66 149
19760.99 137
19762.32 118
19763.65 133
19764.97 135
19766.30 119
19767.63 114
19768.95 115
19770.28 131
19771.61 122
19772.94 139
19774.27 143
19775.59 135
19776.92 150
19778.25 138
19779.58 121
19780.90 116
19782.23 127
19783.56 135
19784.89 131
19786.22 116
19787.54 122
19788.87 116
19790.20 139
19791.53 126
19792.86 128
19794.18 124
19795.51 113
19796.84 121
19798.17 133
19799.50 131
19800.83 107
19802.16 127
19803.48 128
19804.81 134
19806.14 118
19807.47 115
19808.80 119
19810.13 117
19811.46 108
19812.79 107
19814.11 114
19815.44 140
19816.77 118
19818.10 126
19819.43 124
19820.76 106
19822.09 122
19823.42 131
19824.75 126
19826.08 115
19827.41 139
19828.74 102
19830.07 113
19831.39 137
19832.72 126
19834.05 122
19835.38 121
19836.71 118
19838.04 122
19839.37 133
19840.70 131
19842.03 148
19843.36 120
19844.69 119
19846.02 110
19847.35 136
19848.68 127
19850.01 122
19851.34 125
19852.67 107
19854.00 128
19855.33 135
19856.66 129
19857.99 127
19859.33 136
19860.66 127
19861.99 124
19863.32 137
19864.65 136
19865.98 114
19867.31 106
19868.64 119
19869.97 123
19871.30 112
19872.63 114
19873.96 120
19875.29 136
19876.63 130
19877.96 104
19879.29 127
19880.62 137
19881.95 110
19883.28 133
19884.61 123
19885.94 108
19887.28 121
19888.61 140
19889.94 104
19891.27 125
19892.60 128
19893.93 128
19895.26 135
19896.60 130
19897.93 142
19899.26 107
19900.59 117
19901.92 116
19903.26 128
19904.59 129
19905.92 108
19907.25 140
19908.58 129
19909.92 126
19911.25 116
19912.58 137
19913.91 122
19915.24 126
19916.58 125
19917.91 110
19919.24 148
19920.57 132
19921.91 136
19923.24 120
19924.57 149
19925.91 129
19927.24 116
19928.57 121
19929.90 152
19931.24 129
19932.57 122
19933.90 139
19935.24 132
19936.57 127
19937.90 122
19939.23 115
19940.57 127
19941.90 140
19943.23 142
19944.57 127
19945.90 140
19947.23 123
19948.57 133
19949.90 119
19951.23 108
19952.57 134
19953.90 133
19955.24 132
19956.57 113
19957.90 110
19959.24 112
19960.57 105
19961.90 115
19963.24 121
19964.57 119
19965.91 120
19967.24 121
19968.58 144
19969.91 142
19971.24 109
19972.58 143
19973.91 134
19975.25 131
19976.58 147
19977.92 121
19979.25 125
19980.58 131
19981.92 178
19983.25 158
19984.59 130
19985.92 126
19987.26 149
19988.59 132
19989.93 129
19991.26 132
19992.60 152
19993.93 151
19995.27 128
19996.60 145
19997.94 137
19999.27 126
20000.61 131
20001.94 140
20003.28 136
20004.61 135
20005.95 145
20007.28 134
20008.62 130
20009.96 139
20011.29 139
20012.63 139
20013.96 148
20015.30 142
20016.63 148
20017.97 128
20019.30 126
20020.64 144
20021.98 129
20023.31 132
20024.65 140
20025.98 137
20027.32 144
20028.66 133
20029.99 121
20031.33 130
20032.67 141
20034.00 134
20035.34 126
20036.67 131
20038.01 135
20039.35 131
20040.68 154
20042.02 139
20043.36 139
20044.69 142
20046.03 129
20047.37 147
20048.70 130
20050.04 139
20051.38 135
20052.71 157
20054.05 164
20055.39 129
20056.73 147
20058.06 123
20059.40 144
20060.74 116
20062.07 124
20063.41 132
20064.75 144
20066.09 142
20067.42 136
20068.76 140
20070.10 135
20071.44 136
20072.77 151
20074.11 147
20075.45 113
20076.79 123
20078.13 131
20079.46 144
20080.80 138
20082.14 135
20083.48 136
20084.81 126
20086.15 118
20087.49 123
20088.83 134
20090.17 141
20091.51 128
20092.84 135
20094.18 138
20095.52 126
20096.86 127
20098.20 132
20099.54 137
20100.87 116
20102.21 122
20103.55 125
20104.89 124
20106.23 123
20107.57 135
20108.91 123
20110.25 139
20111.58 133
20112.92 121
20114.26 149
20115.60 148
20116.94 114
20118.28 132
20119.62 148
20120.96 143
20122.30 136
20123.64 117
20124.98 116
20126.31 142
20127.65 117
20128.99 128
