# Supplementary material for: MALDI-TOF MS typing enables the classification of brewing yeasts of the genus Saccharomyces to major beer styles
Source: PLoS One. 2017 Aug 9;12(8):e0181694. doi: 10.1371/journal.pone.0181694 (PMC5549903; doi:10.1371/journal.pone.0181694)
Supplement: S9 File — The directory includes 90 raw files and was zipped to “.zip”; the folder has three strains with 30 spectra per strain; S1 Text explains the raw files with an example and Table 1 represents the yeast strains used within the experiment. (ZIP) [file pone.0181694.s012.zip › 25-27/30286-204-Lag-Lag-Lag-YPG-18h-E-E_2016-09-27_10_0_E12_1.dat]

1999.34 1095
1999.77 1115
2000.19 1135
2000.61 1142
2001.03 1129
2001.45 1150
2001.88 1096
2002.30 1133
2002.72 1038
2003.14 1070
2003.56 1045
2003.99 1019
2004.41 1092
2004.83 1131
2005.25 1103
2005.68 1023
2006.10 1031
2006.52 1024
2006.94 1164
2007.37 1069
2007.79 1093
2008.21 1115
2008.64 1189
2009.06 1061
2009.48 1073
2009.90 1085
2010.33 1056
2010.75 1001
2011.17 1004
2011.60 952
2012.02 1071
2012.44 1088
2012.87 996
2013.29 972
2013.71 875
2014.14 929
2014.56 1037
2014.98 1082
2015.41 1078
2015.83 1091
2016.25 1115
2016.68 1211
2017.10 1216
2017.53 1216
2017.95 1249
2018.37 1200
2018.80 1116
2019.22 1175
2019.65 1223
2020.07 1208
2020.49 1148
2020.92 1104
2021.34 1103
2021.77 1070
2022.19 1043
2022.61 1011
2023.04 1003
2023.46 1011
2023.89 1006
2024.31 1064
2024.74 957
2025.16 958
2025.59 980
2026.01 1011
2026.44 1007
2026.86 1056
2027.29 1057
2027.71 1071
2028.14 992
2028.56 970
2028.98 967
2029.41 1014
2029.84 950
2030.26 951
2030.69 954
2031.11 996
2031.54 1083
2031.96 1079
2032.39 1031
2032.81 1047
2033.24 1054
2033.66 1076
2034.09 989
2034.51 1009
2034.94 1000
2035.37 1121
2035.79 1108
2036.22 1085
2036.64 1078
2037.07 1051
2037.49 1044
2037.92 1035
2038.35 1090
2038.77 1119
2039.20 1015
2039.62 1049
2040.05 1094
2040.48 1178
2040.90 1100
2041.33 1108
2041.76 1038
2042.18 1096
2042.61 1086
2043.03 1000
2043.46 1062
2043.89 1074
2044.31 977
2044.74 940
2045.17 975
2045.59 1035
2046.02 1141
2046.45 1006
2046.87 974
2047.30 1080
2047.73 1004
2048.16 1005
2048.58 1021
2049.01 1086
2049.44 1056
2049.86 1052
2050.29 1014
2050.72 991
2051.15 1015
2051.57 961
2052.00 1045
2052.43 1025
2052.86 992
2053.28 1002
2053.71 954
2054.14 979
2054.57 979
2054.99 965
2055.42 958
2055.85 1000
2056.28 1015
2056.70 1043
2057.13 1012
2057.56 1026
2057.99 1076
2058.42 1022
2058.84 1026
2059.27 1045
2059.70 1093
2060.13 999
2060.56 1044
2060.99 1043
2061.41 1077
2061.84 999
2062.27 959
2062.70 910
2063.13 1055
2063.56 1024
2063.99 1106
2064.41 1164
2064.84 1147
2065.27 1150
2065.70 1111
2066.13 1133
2066.56 1209
2066.99 1172
2067.42 1142
2067.85 1177
2068.27 1133
2068.70 1079
2069.13 1027
2069.56 1029
2069.99 1036
2070.42 1042
2070.85 1047
2071.28 1049
2071.71 1084
2072.14 1098
2072.57 1097
2073.00 1024
2073.43 1094
2073.86 1121
2074.29 1159
2074.72 1158
2075.15 1131
2075.58 1139
2076.01 1165
2076.44 1156
2076.87 1148
2077.30 1108
2077.73 1089
2078.16 1222
2078.59 1175
2079.02 1137
2079.45 1076
2079.88 1078
2080.31 1071
2080.74 1040
2081.17 1069
2081.60 1040
2082.03 1094
2082.46 1111
2082.89 1031
2083.32 950
2083.75 980
2084.18 977
2084.61 1032
2085.04 1085
2085.47 1017
2085.90 1001
2086.34 1047
2086.77 1014
2087.20 1129
2087.63 1079
2088.06 1049
2088.49 982
2088.92 969
2089.35 969
2089.79 1101
2090.22 1025
2090.65 954
2091.08 990
2091.51 962
2091.94 1009
2092.37 986
2092.81 1033
2093.24 1060
2093.67 1097
2094.10 1053
2094.53 1075
2094.96 1066
2095.40 964
2095.83 989
2096.26 941
2096.69 995
2097.12 1011
2097.56 894
2097.99 972
2098.42 1016
2098.85 900
2099.29 958
2099.72 978
2100.15 904
2100.58 869
2101.01 840
2101.45 903
2101.88 959
2102.31 1044
2102.75 982
2103.18 1002
2103.61 919
2104.04 901
2104.48 950
2104.91 972
2105.34 913
2105.77 906
2106.21 948
2106.64 1015
2107.07 1081
2107.51 1009
2107.94 1017
2108.37 1126
2108.81 1146
2109.24 1046
2109.67 1009
2110.11 1029
2110.54 952
2110.97 928
2111.41 1035
2111.84 975
2112.27 964
2112.71 1023
2113.14 962
2113.58 878
2114.01 855
2114.44 895
2114.88 993
2115.31 951
2115.75 904
2116.18 832
2116.61 862
2117.05 889
2117.48 885
2117.92 898
2118.35 895
2118.78 904
2119.22 1022
2119.65 1009
2120.09 1035
2120.52 982
2120.96 952
2121.39 964
2121.83 1009
2122.26 1020
2122.69 952
2123.13 1031
2123.56 1041
2124.00 1029
2124.43 971
2124.87 985
2125.30 1002
2125.74 999
2126.17 940
2126.61 1048
2127.04 1002
2127.48 1020
2127.91 986
2128.35 937
2128.79 959
2129.22 1075
2129.66 1061
2130.09 1014
2130.53 1044
2130.96 1074
2131.40 975
2131.83 1030
2132.27 1071
2132.70 1069
2133.14 1009
2133.58 1087
2134.01 1108
2134.45 1003
2134.88 925
2135.32 1023
2135.76 1062
2136.19 1074
2136.63 1049
2137.06 1044
2137.50 1025
2137.94 1086
2138.37 1079
2138.81 1081
2139.25 1042
2139.68 1109
2140.12 1105
2140.56 1007
2140.99 1028
2141.43 960
2141.87 993
2142.30 950
2142.74 988
2143.18 936
2143.61 1058
2144.05 1089
2144.49 997
2144.92 938
2145.36 952
2145.80 1015
2146.23 1037
2146.67 1065
2147.11 1064
2147.55 1050
2147.98 1094
2148.42 1182
2148.86 1260
2149.30 1173
2149.73 1133
2150.17 1230
2150.61 1289
2151.05 1279
2151.48 1225
2151.92 1246
2152.36 1262
2152.80 1076
2153.23 1113
2153.67 1186
2154.11 1117
2154.55 986
2154.99 1042
2155.42 1068
2155.86 1099
2156.30 1135
2156.74 1142
2157.18 1198
2157.61 1133
2158.05 1119
2158.49 1187
2158.93 1138
2159.37 1084
2159.81 1129
2160.24 1247
2160.68 1136
2161.12 1085
2161.56 1042
2162.00 1009
2162.44 1057
2162.88 1040
2163.32 1017
2163.75 1047
2164.19 1051
2164.63 1123
2165.07 1180
2165.51 1178
2165.95 1118
2166.39 1125
2166.83 1047
2167.27 1128
2167.71 1088
2168.15 1008
2168.59 1043
2169.02 1036
2169.46 1033
2169.90 1061
2170.34 1038
2170.78 1066
2171.22 1065
2171.66 1088
2172.10 1079
2172.54 1074
2172.98 1017
2173.42 1093
2173.86 994
2174.30 1049
2174.74 1015
2175.18 1047
2175.62 1046
2176.06 1101
2176.50 1111
2176.94 1074
2177.38 1110
2177.82 1174
2178.26 1063
2178.70 1068
2179.14 1071
2179.58 1088
2180.02 1068
2180.47 1102
2180.91 1139
2181.35 1053
2181.79 1118
2182.23 1140
2182.67 1064
2183.11 1056
2183.55 1062
2183.99 1126
2184.43 996
2184.87 996
2185.31 994
2185.76 963
2186.20 977
2186.64 1030
2187.08 1079
2187.52 1004
2187.96 1066
2188.40 1176
2188.84 1158
2189.29 1131
2189.73 1110
2190.17 1171
2190.61 1107
2191.05 1142
2191.49 1044
2191.94 1002
2192.38 1051
2192.82 1130
2193.26 1139
2193.70 1171
2194.14 1116
2194.59 1188
2195.03 1218
2195.47 1152
2195.91 1181
2196.36 1209
2196.80 1216
2197.24 1226
2197.68 1127
2198.12 1130
2198.57 1113
2199.01 1075
2199.45 1080
2199.89 1032
2200.34 1021
2200.78 1035
2201.22 1098
2201.66 1103
2202.11 1051
2202.55 1069
2202.99 1020
2203.44 1074
2203.88 1151
2204.32 1109
2204.76 1082
2205.21 1184
2205.65 1228
2206.09 1202
2206.54 1219
2206.98 1116
2207.42 1153
2207.87 1133
2208.31 1154
2208.75 1116
2209.20 1147
2209.64 1108
2210.08 1171
2210.53 1179
2210.97 1169
2211.42 1102
2211.86 1149
2212.30 1236
2212.75 1104
2213.19 1169
2213.63 1113
2214.08 1071
2214.52 1080
2214.97 1149
2215.41 1141
2215.85 1046
2216.30 1078
2216.74 1034
2217.19 1020
2217.63 1064
2218.08 1100
2218.52 1028
2218.97 1011
2219.41 994
2219.85 1044
2220.30 1008
2220.74 1106
2221.19 1067
2221.63 1062
2222.08 1169
2222.52 1180
2222.97 1131
2223.41 1132
2223.86 1176
2224.30 1193
2224.75 1220
2225.19 1232
2225.64 1186
2226.08 1281
2226.53 1202
2226.97 1176
2227.42 1239
2227.86 1294
2228.31 1319
2228.75 1240
2229.20 1185
2229.65 1195
2230.09 1178
2230.54 1255
2230.98 1264
2231.43 1368
2231.87 1306
2232.32 1378
2232.76 1467
2233.21 1464
2233.66 1456
2234.10 1345
2234.55 1349
2234.99 1351
2235.44 1454
2235.89 1366
2236.33 1416
2236.78 1372
2237.23 1332
2237.67 1342
2238.12 1265
2238.56 1240
2239.01 1173
2239.46 1142
2239.90 1174
2240.35 1132
2240.80 1114
2241.24 1142
2241.69 1106
2242.14 1097
2242.58 1100
2243.03 1029
2243.48 943
2243.93 1002
2244.37 949
2244.82 1000
2245.27 991
2245.71 974
2246.16 1032
2246.61 1036
2247.05 1009
2247.50 1054
2247.95 974
2248.40 1004
2248.84 1076
2249.29 1078
2249.74 1132
2250.19 1006
2250.63 1097
2251.08 1213
2251.53 1145
2251.98 1112
2252.43 1092
2252.87 1195
2253.32 1254
2253.77 1202
2254.22 1104
2254.66 1136
2255.11 1127
2255.56 1230
2256.01 1182
2256.46 1122
2256.91 1066
2257.35 1052
2257.80 1014
2258.25 1064
2258.70 998
2259.15 985
2259.60 1034
2260.04 1078
2260.49 1085
2260.94 1139
2261.39 1124
2261.84 1081
2262.29 1063
2262.74 1100
2263.19 1187
2263.63 1195
2264.08 1203
2264.53 1182
2264.98 1130
2265.43 1195
2265.88 1157
2266.33 1048
2266.78 1093
2267.23 1140
2267.68 1094
2268.13 1068
2268.58 1156
2269.02 1266
2269.47 1283
2269.92 1260
2270.37 1239
2270.82 1266
2271.27 1334
2271.72 1220
2272.17 1204
2272.62 1227
2273.07 1268
2273.52 1191
2273.97 1224
2274.42 1245
2274.87 1194
2275.32 1197
2275.77 1284
2276.22 1294
2276.67 1299
2277.12 1266
2277.57 1191
2278.02 1104
2278.47 1175
2278.92 1150
2279.37 1172
2279.82 1153
2280.27 1105
2280.73 1051
2281.18 1028
2281.63 1102
2282.08 1057
2282.53 1091
2282.98 1096
2283.43 1032
2283.88 940
2284.33 986
2284.78 993
2285.23 1045
2285.68 1006
2286.14 1016
2286.59 1021
2287.04 1066
2287.49 946
2287.94 1058
2288.39 1110
2288.84 1070
2289.30 1169
2289.75 1216
2290.20 1252
2290.65 1260
2291.10 1299
2291.55 1332
2292.00 1308
2292.46 1234
2292.91 1278
2293.36 1380
2293.81 1370
2294.26 1312
2294.72 1389
2295.17 1410
2295.62 1356
2296.07 1321
2296.52 1291
2296.98 1259
2297.43 1078
2297.88 1145
2298.33 1172
2298.79 1068
2299.24 1112
2299.69 1096
2300.14 990
2300.60 956
2301.05 1025
2301.50 1027
2301.95 1021
2302.41 1039
2302.86 979
2303.31 952
2303.76 1006
2304.22 1011
2304.67 1064
2305.12 986
2305.58 976
2306.03 1011
2306.48 966
2306.94 991
2307.39 1036
2307.84 1029
2308.30 1113
2308.75 1137
2309.20 1123
2309.66 1118
2310.11 1185
2310.56 1248
2311.02 1266
2311.47 1110
2311.92 1137
2312.38 1162
2312.83 1104
2313.28 1131
2313.74 1148
2314.19 1210
2314.65 1127
2315.10 1127
2315.55 1191
2316.01 1137
2316.46 1144
2316.92 1074
2317.37 1099
2317.83 1124
2318.28 1129
2318.73 1132
2319.19 1145
2319.64 1157
2320.10 1140
2320.55 1135
2321.01 1173
2321.46 1124
2321.92 1106
2322.37 1137
2322.82 1157
2323.28 1156
2323.73 1267
2324.19 1280
2324.64 1221
2325.10 1291
2325.55 1204
2326.01 1236
2326.46 1336
2326.92 1267
2327.37 1156
2327.83 1108
2328.29 1107
2328.74 1096
2329.20 1060
2329.65 1086
2330.11 1067
2330.56 1085
2331.02 1035
2331.47 1051
2331.93 997
2332.38 1015
2332.84 986
2333.30 1051
2333.75 938
2334.21 1047
2334.66 1051
2335.12 1042
2335.58 1014
2336.03 1083
2336.49 1087
2336.94 1036
2337.40 1076
2337.86 1071
2338.31 1063
2338.77 1058
2339.22 1076
2339.68 1178
2340.14 1131
2340.59 1102
2341.05 1122
2341.51 1135
2341.96 1205
2342.42 1144
2342.88 1111
2343.33 1206
2343.79 1238
2344.25 1251
2344.70 1198
2345.16 1128
2345.62 1122
2346.08 1211
2346.53 1209
2346.99 1210
2347.45 1185
2347.90 1181
2348.36 1220
2348.82 1240
2349.28 1189
2349.73 1215
2350.19 1178
2350.65 1138
2351.11 1203
2351.56 1195
2352.02 1181
2352.48 1128
2352.94 1152
2353.39 1124
2353.85 1067
2354.31 1029
2354.77 1075
2355.22 1097
2355.68 970
2356.14 999
2356.60 1036
2357.06 1083
2357.51 1054
2357.97 1020
2358.43 1122
2358.89 1134
2359.35 1195
2359.81 1252
2360.26 1343
2360.72 1450
2361.18 1431
2361.64 1481
2362.10 1457
2362.56 1363
2363.02 1397
2363.47 1442
2363.93 1473
2364.39 1440
2364.85 1382
2365.31 1345
2365.77 1334
2366.23 1284
2366.69 1397
2367.15 1398
2367.60 1356
2368.06 1320
2368.52 1239
2368.98 1240
2369.44 1217
2369.90 1199
2370.36 1153
2370.82 1161
2371.28 1105
2371.74 1169
2372.20 1050
2372.66 1013
2373.12 1085
2373.58 1086
2374.04 1076
2374.50 1050
2374.96 1039
2375.42 1116
2375.88 1089
2376.34 1089
2376.80 1138
2377.26 1083
2377.72 1052
2378.18 1133
2378.64 1130
2379.10 1141
2379.56 1120
2380.02 1083
2380.48 1093
2380.94 1143
2381.40 1127
2381.86 1079
2382.32 1112
2382.78 1072
2383.24 1095
2383.70 1101
2384.16 1073
2384.62 1080
2385.08 1127
2385.54 1068
2386.00 1118
2386.47 1146
2386.93 1155
2387.39 1131
2387.85 1142
2388.31 1094
2388.77 1032
2389.23 1068
2389.69 1160
2390.15 1059
2390.62 1124
2391.08 1068
2391.54 1114
2392.00 1113
2392.46 1070
2392.92 1070
2393.38 1046
2393.85 1051
2394.31 1063
2394.77 1116
2395.23 1185
2395.69 984
2396.16 985
2396.62 1066
2397.08 1104
2397.54 1135
2398.00 1201
2398.47 1139
2398.93 1135
2399.39 1173
2399.85 1089
2400.31 1116
2400.78 1102
2401.24 1054
2401.70 1025
2402.16 1016
2402.63 1117
2403.09 1023
2403.55 1063
2404.01 1077
2404.48 1030
2404.94 992
2405.40 1028
2405.86 1022
2406.33 1023
2406.79 1070
2407.25 990
2407.72 1073
2408.18 1072
2408.64 1060
2409.11 997
2409.57 975
2410.03 1029
2410.49 1025
2410.96 1081
2411.42 999
2411.88 936
2412.35 1022
2412.81 967
2413.28 950
2413.74 921
2414.20 957
2414.67 1058
2415.13 1034
2415.59 1048
2416.06 988
2416.52 1078
2416.98 1078
2417.45 1151
2417.91 1239
2418.38 1165
2418.84 1062
2419.30 1129
2419.77 1119
2420.23 1030
2420.70 1108
2421.16 1125
2421.63 1108
2422.09 1100
2422.55 1118
2423.02 1135
2423.48 1194
2423.95 1240
2424.41 1116
2424.88 1108
2425.34 1146
2425.81 1152
2426.27 1148
2426.74 1091
2427.20 1003
2427.67 1071
2428.13 1117
2428.60 1109
2429.06 1003
2429.53 958
2429.99 953
2430.46 1011
2430.92 1007
2431.39 967
2431.85 1037
2432.32 1053
2432.78 1006
2433.25 997
2433.71 990
2434.18 1045
2434.64 962
2435.11 967
2435.58 1026
2436.04 1019
2436.51 1124
2436.97 1202
2437.44 1178
2437.90 1161
2438.37 1192
2438.84 1247
2439.30 1167
2439.77 1209
2440.23 1278
2440.70 1240
2441.17 1185
2441.63 1233
2442.10 1195
2442.57 1244
2443.03 1153
2443.50 1081
2443.96 1065
2444.43 1106
2444.90 1039
2445.36 1042
2445.83 1106
2446.30 1051
2446.76 997
2447.23 1039
2447.70 1073
2448.16 1033
2448.63 1018
2449.10 1057
2449.57 1003
2450.03 1002
2450.50 1009
2450.97 979
2451.43 991
2451.90 976
2452.37 1033
2452.84 984
2453.30 975
2453.77 959
2454.24 937
2454.71 986
2455.17 1030
2455.64 962
2456.11 878
2456.58 938
2457.04 993
2457.51 899
2457.98 894
2458.45 992
2458.91 1009
2459.38 967
2459.85 1024
2460.32 983
2460.79 956
2461.25 972
2461.72 982
2462.19 1027
2462.66 931
2463.13 1031
2463.60 1096
2464.06 978
2464.53 1057
2465.00 1103
2465.47 1008
2465.94 1036
2466.41 1006
2466.87 934
2467.34 999
2467.81 1022
2468.28 1059
2468.75 1004
2469.22 1026
2469.69 1021
2470.16 1119
2470.63 1104
2471.09 1087
2471.56 1109
2472.03 1038
2472.50 1010
2472.97 936
2473.44 1038
2473.91 1065
2474.38 1012
2474.85 1046
2475.32 915
2475.79 901
2476.26 906
2476.73 966
2477.20 1051
2477.67 976
2478.14 1016
2478.60 1065
2479.07 1060
2479.54 1111
2480.01 1018
2480.48 1019
2480.95 1036
2481.42 992
2481.89 1018
2482.36 1000
2482.83 1043
2483.30 969
2483.77 917
2484.25 1011
2484.72 933
2485.19 956
2485.66 1032
2486.13 1024
2486.60 1047
2487.07 1075
2487.54 1054
2488.01 1016
2488.48 1066
2488.95 968
2489.42 1089
2489.89 1029
2490.36 1026
2490.83 1036
2491.30 1019
2491.78 944
2492.25 961
2492.72 1002
2493.19 1049
2493.66 1099
2494.13 1004
2494.60 1035
2495.07 1009
2495.55 987
2496.02 1077
2496.49 1082
2496.96 1033
2497.43 985
2497.90 1060
2498.37 1055
2498.85 975
2499.32 967
2499.79 892
2500.26 867
2500.73 904
2501.20 959
2501.68 1014
2502.15 938
2502.62 966
2503.09 937
2503.56 968
2504.04 931
2504.51 945
2504.98 923
2505.45 988
2505.93 976
2506.40 974
2506.87 1033
2507.34 1061
2507.82 1071
2508.29 1014
2508.76 1020
2509.23 993
2509.71 1029
2510.18 1076
2510.65 1068
2511.12 1099
2511.60 1150
2512.07 1157
2512.54 1133
2513.02 1120
2513.49 1067
2513.96 1012
2514.44 1081
2514.91 1027
2515.38 1104
2515.85 1134
2516.33 1069
2516.80 1092
2517.27 1075
2517.75 1061
2518.22 1067
2518.70 989
2519.17 1054
2519.64 1079
2520.12 1106
2520.59 1110
2521.06 1125
2521.54 1073
2522.01 1041
2522.49 981
2522.96 1020
2523.43 990
2523.91 1004
2524.38 984
2524.86 990
2525.33 1088
2525.80 964
2526.28 1041
2526.75 1058
2527.23 1051
2527.70 1020
2528.18 973
2528.65 1070
2529.12 1037
2529.60 1008
2530.07 1031
2530.55 1025
2531.02 1039
2531.50 1008
2531.97 1017
2532.45 1000
2532.92 979
2533.40 1024
2533.87 1031
2534.35 1024
2534.82 1025
2535.30 1001
2535.77 1035
2536.25 1069
2536.72 996
2537.20 968
2537.67 1068
2538.15 1036
2538.62 997
2539.10 992
2539.57 1043
2540.05 992
2540.53 1012
2541.00 1060
2541.48 1101
2541.95 1024
2542.43 992
2542.90 960
2543.38 1005
2543.86 1054
2544.33 976
2544.81 1042
2545.28 1029
2545.76 1087
2546.24 1010
2546.71 1033
2547.19 1088
2547.66 1079
2548.14 1182
2548.62 1196
2549.09 1180
2549.57 1206
2550.05 1178
2550.52 1137
2551.00 1148
2551.48 1204
2551.95 1224
2552.43 1165
2552.91 1215
2553.38 1223
2553.86 1212
2554.34 1177
2554.81 1148
2555.29 1141
2555.77 1030
2556.24 1056
2556.72 1122
2557.20 1115
2557.68 1125
2558.15 1058
2558.63 1027
2559.11 1018
2559.58 1017
2560.06 966
2560.54 989
2561.02 1017
2561.49 976
2561.97 989
2562.45 975
2562.93 967
2563.41 942
2563.88 1010
2564.36 895
2564.84 881
2565.32 979
2565.79 901
2566.27 1015
2566.75 998
2567.23 904
2567.71 1012
2568.18 1085
2568.66 965
2569.14 900
2569.62 997
2570.10 919
2570.58 947
2571.05 978
2571.53 923
2572.01 939
2572.49 1011
2572.97 941
2573.45 935
2573.93 989
2574.40 994
2574.88 907
2575.36 1011
2575.84 992
2576.32 1031
2576.80 1010
2577.28 1025
2577.76 959
2578.24 972
2578.72 994
2579.19 951
2579.67 1000
2580.15 999
2580.63 954
2581.11 927
2581.59 1032
2582.07 1040
2582.55 994
2583.03 998
2583.51 928
2583.99 942
2584.47 907
2584.95 957
2585.43 954
2585.91 986
2586.39 936
2586.87 951
2587.35 1014
2587.83 1004
2588.31 1019
2588.79 969
2589.27 998
2589.75 970
2590.23 974
2590.71 975
2591.19 952
2591.67 990
2592.15 999
2592.63 988
2593.11 921
2593.59 957
2594.07 924
2594.55 985
2595.03 956
2595.51 959
2595.99 959
2596.47 924
2596.96 988
2597.44 986
2597.92 976
2598.40 947
2598.88 937
2599.36 893
2599.84 989
2600.32 1039
2600.80 1056
2601.28 1031
2601.77 955
2602.25 1012
2602.73 1047
2603.21 1037
2603.69 998
2604.17 1042
2604.65 1029
2605.14 1066
2605.62 1085
2606.10 1114
2606.58 1042
2607.06 979
2607.54 1048
2608.03 981
2608.51 1012
2608.99 1070
2609.47 1056
2609.95 1041
2610.44 1011
2610.92 1080
2611.40 1077
2611.88 1079
2612.37 1025
2612.85 1094
2613.33 1087
2613.81 1068
2614.29 1018
2614.78 1018
2615.26 1141
2615.74 1016
2616.22 1003
2616.71 938
2617.19 946
2617.67 1022
2618.16 1032
2618.64 955
2619.12 871
2619.60 942
2620.09 979
2620.57 933
2621.05 989
2621.54 999
2622.02 974
2622.50 1007
2622.99 1003
2623.47 984
2623.95 1019
2624.44 1042
2624.92 1004
2625.40 916
2625.89 905
2626.37 934
2626.85 886
2627.34 929
2627.82 973
2628.30 960
2628.79 979
2629.27 1001
2629.76 923
2630.24 1006
2630.72 992
2631.21 1025
2631.69 969
2632.18 989
2632.66 941
2633.14 997
2633.63 977
2634.11 927
2634.60 895
2635.08 901
2635.57 995
2636.05 991
2636.53 925
2637.02 926
2637.50 944
2637.99 938
2638.47 973
2638.96 983
2639.44 999
2639.93 960
2640.41 975
2640.90 980
2641.38 996
2641.87 1023
2642.35 979
2642.84 927
2643.32 949
2643.81 1009
2644.29 965
2644.78 887
2645.26 934
2645.75 968
2646.23 969
2646.72 937
2647.20 963
2647.69 961
2648.18 950
2648.66 985
2649.15 904
2649.63 1007
2650.12 1011
2650.60 992
2651.09 939
2651.58 967
2652.06 938
2652.55 956
2653.03 954
2653.52 1017
2654.01 999
2654.49 1073
2654.98 1073
2655.46 1123
2655.95 1054
2656.44 1089
2656.92 1139
2657.41 1116
2657.90 1032
2658.38 1005
2658.87 1084
2659.36 1146
2659.84 1110
2660.33 989
2660.82 1036
2661.30 1010
2661.79 1011
2662.28 1033
2662.76 1021
2663.25 974
2663.74 918
2664.22 940
2664.71 939
2665.20 904
2665.68 963
2666.17 965
2666.66 970
2667.15 1026
2667.63 1098
2668.12 1009
2668.61 972
2669.10 950
2669.58 1017
2670.07 1060
2670.56 997
2671.05 973
2671.53 1052
2672.02 1061
2672.51 1051
2673.00 1103
2673.48 1064
2673.97 1013
2674.46 959
2674.95 1056
2675.44 1065
2675.92 1088
2676.41 1067
2676.90 1058
2677.39 1057
2677.88 1091
2678.37 1094
2678.85 1103
2679.34 1061
2679.83 1014
2680.32 1029
2680.81 1066
2681.30 1093
2681.79 1041
2682.27 1087
2682.76 1041
2683.25 984
2683.74 1012
2684.23 1031
2684.72 1009
2685.21 1099
2685.70 1078
2686.18 1074
2686.67 1003
2687.16 972
2687.65 976
2688.14 997
2688.63 959
2689.12 949
2689.61 938
2690.10 927
2690.59 921
2691.08 952
2691.57 992
2692.06 968
2692.55 977
2693.04 1000
2693.53 995
2694.02 1073
2694.51 1055
2694.99 1097
2695.48 1095
2695.97 1044
2696.46 1034
2696.95 1014
2697.44 1038
2697.93 1115
2698.42 1038
2698.92 1029
2699.41 1041
2699.90 1051
2700.39 1062
2700.88 1018
2701.37 1087
2701.86 1138
2702.35 1143
2702.84 1063
2703.33 1032
2703.82 968
2704.31 1015
2704.80 1018
2705.29 984
2705.78 1032
2706.27 982
2706.76 945
2707.25 1017
2707.75 1002
2708.24 1000
2708.73 1007
2709.22 993
2709.71 963
2710.20 943
2710.69 950
2711.18 938
2711.68 889
2712.17 954
2712.66 1011
2713.15 972
2713.64 923
2714.13 904
2714.62 901
2715.12 883
2715.61 866
2716.10 905
2716.59 922
2717.08 950
2717.57 945
2718.07 938
2718.56 883
2719.05 955
2719.54 897
2720.03 960
2720.53 999
2721.02 1011
2721.51 936
2722.00 1033
2722.50 1030
2722.99 1001
2723.48 972
2723.97 1029
2724.47 980
2724.96 910
2725.45 928
2725.94 931
2726.44 913
2726.93 936
2727.42 918
2727.91 938
2728.41 942
2728.90 970
2729.39 1050
2729.89 1031
2730.38 981
2730.87 1045
2731.37 1043
2731.86 1078
2732.35 1059
2732.84 1086
2733.34 1091
2733.83 1134
2734.32 1129
2734.82 1164
2735.31 1228
2735.81 1332
2736.30 1218
2736.79 1185
2737.29 1160
2737.78 1175
2738.27 1132
2738.77 1163
2739.26 1119
2739.75 1095
2740.25 1088
2740.74 1011
2741.24 1020
2741.73 1004
2742.22 1012
2742.72 929
2743.21 870
2743.71 981
2744.20 987
2744.70 965
2745.19 952
2745.68 899
2746.18 909
2746.67 913
2747.17 940
2747.66 970
2748.16 953
2748.65 946
2749.15 950
2749.64 948
2750.14 932
2750.63 930
2751.13 919
2751.62 932
2752.12 875
2752.61 911
2753.11 891
2753.60 939
2754.10 952
2754.59 871
2755.09 1001
2755.58 968
2756.08 926
2756.57 964
2757.07 977
2757.56 1006
2758.06 960
2758.56 986
2759.05 963
2759.55 1004
2760.04 931
2760.54 971
2761.03 959
2761.53 974
2762.03 996
2762.52 972
2763.02 951
2763.51 942
2764.01 944
2764.51 975
2765.00 946
2765.50 934
2765.99 900
2766.49 911
2766.99 934
2767.48 910
2767.98 854
2768.48 869
2768.97 913
2769.47 919
2769.97 976
2770.46 916
2770.96 952
2771.46 980
2771.95 1042
2772.45 977
2772.95 908
2773.44 910
2773.94 968
2774.44 907
2774.93 952
2775.43 1024
2775.93 906
2776.43 934
2776.92 1010
2777.42 1018
2777.92 950
2778.41 937
2778.91 971
2779.41 968
2779.91 956
2780.40 931
2780.90 970
2781.40 1001
2781.90 1022
2782.39 914
2782.89 996
2783.39 1003
2783.89 948
2784.39 930
2784.88 944
2785.38 1009
2785.88 1091
2786.38 1095
2786.88 1118
2787.37 1115
2787.87 1067
2788.37 1083
2788.87 1079
2789.37 1049
2789.87 1015
2790.36 1033
2790.86 1014
2791.36 921
2791.86 946
2792.36 1041
2792.86 1022
2793.36 1003
2793.85 951
2794.35 1057
2794.85 1065
2795.35 1095
2795.85 1115
2796.35 1140
2796.85 1134
2797.35 1133
2797.85 1205
2798.34 1186
2798.84 1157
2799.34 1189
2799.84 1101
2800.34 1202
2800.84 1140
2801.34 1055
2801.84 1079
2802.34 1031
2802.84 1073
2803.34 998
2803.84 990
2804.34 913
2804.84 969
2805.34 1082
2805.84 969
2806.34 1020
2806.84 1043
2807.34 1005
2807.84 1070
2808.34 1110
2808.84 1116
2809.34 1216
2809.84 1187
2810.34 1289
2810.84 1354
2811.34 1376
2811.84 1412
2812.34 1367
2812.84 1378
2813.34 1446
2813.84 1502
2814.34 1471
2814.84 1421
2815.34 1345
2815.84 1284
2816.34 1210
2816.84 1195
2817.34 1169
2817.85 1075
2818.35 1098
2818.85 1100
2819.35 1017
2819.85 1001
2820.35 1008
2820.85 1050
2821.35 1059
2821.85 1001
2822.35 956
2822.86 1016
2823.36 955
2823.86 854
2824.36 950
2824.86 945
2825.36 984
2825.87 960
2826.37 970
2826.87 935
2827.37 883
2827.87 851
2828.37 873
2828.88 892
2829.38 966
2829.88 975
2830.38 902
2830.88 964
2831.39 957
2831.89 888
2832.39 938
2832.89 987
2833.39 1003
2833.90 1097
2834.40 1105
2834.90 1132
2835.40 1037
2835.91 1061
2836.41 1156
2836.91 1084
2837.41 1034
2837.92 1077
2838.42 974
2838.92 993
2839.42 1008
2839.93 964
2840.43 1022
2840.93 968
2841.44 921
2841.94 1039
2842.44 1000
2842.95 1068
2843.45 1060
2843.95 929
2844.45 926
2844.96 1017
2845.46 1031
2845.96 970
2846.47 965
2846.97 984
2847.48 1004
2847.98 948
2848.48 997
2848.99 1046
2849.49 1077
2849.99 1058
2850.50 977
2851.00 1020
2851.50 963
2852.01 1044
2852.51 1045
2853.02 986
2853.52 981
2854.02 948
2854.53 922
2855.03 931
2855.54 1015
2856.04 979
2856.55 985
2857.05 1009
2857.55 1049
2858.06 1103
2858.56 1151
2859.07 1208
2859.57 1148
2860.08 1108
2860.58 1163
2861.09 1109
2861.59 1141
2862.10 1205
2862.60 1170
2863.11 1113
2863.61 1088
2864.12 1002
2864.62 989
2865.13 979
2865.63 986
2866.14 926
2866.64 956
2867.15 918
2867.65 915
2868.16 973
2868.66 1036
2869.17 1054
2869.67 1039
2870.18 1022
2870.68 1021
2871.19 1054
2871.69 1096
2872.20 1030
2872.71 1073
2873.21 1067
2873.72 985
2874.22 995
2874.73 983
2875.24 991
2875.74 1011
2876.25 1020
2876.75 1057
2877.26 955
2877.77 865
2878.27 829
2878.78 942
2879.28 927
2879.79 889
2880.30 927
2880.80 946
2881.31 996
2881.82 1058
2882.32 1013
2882.83 959
2883.34 942
2883.84 1028
2884.35 947
2884.86 1024
2885.36 1023
2885.87 1021
2886.38 1072
2886.88 1138
2887.39 1187
2887.90 1263
2888.41 1255
2888.91 1225
2889.42 1140
2889.93 1169
2890.43 1143
2890.94 1204
2891.45 1212
2891.96 1171
2892.46 1088
2892.97 1096
2893.48 1050
2893.99 1016
2894.49 1005
2895.00 993
2895.51 1103
2896.02 1070
2896.53 1083
2897.03 1074
2897.54 1117
2898.05 1015
2898.56 1018
2899.07 1075
2899.57 1025
2900.08 1014
2900.59 1067
2901.10 1077
2901.61 1073
2902.11 1135
2902.62 1109
2903.13 1076
2903.64 1088
2904.15 1161
2904.66 1132
2905.16 1204
2905.67 1231
2906.18 1136
2906.69 1153
2907.20 1186
2907.71 1214
2908.22 1221
2908.73 1127
2909.24 1068
2909.74 1141
2910.25 1034
2910.76 990
2911.27 1029
2911.78 1045
2912.29 1082
2912.80 961
2913.31 969
2913.82 990
2914.33 953
2914.84 967
2915.35 960
2915.86 1046
2916.36 1016
2916.87 978
2917.38 1008
2917.89 1006
2918.40 1069
2918.91 1067
2919.42 1057
2919.93 1075
2920.44 1044
2920.95 1072
2921.46 1151
2921.97 1196
2922.48 1209
2922.99 1318
2923.50 1339
2924.01 1331
2924.52 1299
2925.03 1293
2925.54 1330
2926.05 1199
2926.57 1300
2927.08 1229
2927.59 1222
2928.10 1189
2928.61 1103
2929.12 1067
2929.63 1080
2930.14 1087
2930.65 995
2931.16 993
2931.67 962
2932.18 1063
2932.69 1044
2933.20 1008
2933.72 1001
2934.23 980
2934.74 1031
2935.25 1055
2935.76 1017
2936.27 980
2936.78 1030
2937.29 1075
2937.81 1121
2938.32 1151
2938.83 1207
2939.34 1287
2939.85 1371
2940.36 1521
2940.88 1633
2941.39 1691
2941.90 1812
2942.41 1805
2942.92 1658
2943.43 1712
2943.95 1751
2944.46 1708
2944.97 1683
2945.48 1562
2945.99 1480
2946.51 1430
2947.02 1317
2947.53 1292
2948.04 1328
2948.56 1204
2949.07 1234
2949.58 1156
2950.09 1111
2950.61 1123
2951.12 1032
2951.63 1090
2952.14 1026
2952.66 950
2953.17 943
2953.68 1026
2954.19 1000
2954.71 1037
2955.22 971
2955.73 961
2956.25 980
2956.76 1008
2957.27 971
2957.79 987
2958.30 989
2958.81 977
2959.33 1008
2959.84 1046
2960.35 1060
2960.87 1048
2961.38 1113
2961.89 1093
2962.41 1074
2962.92 1026
2963.43 1077
2963.95 1139
2964.46 1066
2964.97 1159
2965.49 1146
2966.00 1134
2966.52 1156
2967.03 1144
2967.54 1078
2968.06 1053
2968.57 1134
2969.09 1206
2969.60 1196
2970.12 1174
2970.63 1124
2971.14 1130
2971.66 1166
2972.17 1156
2972.69 1079
2973.20 1121
2973.72 1168
2974.23 1117
2974.75 1047
2975.26 1023
2975.77 1077
2976.29 1067
2976.80 1038
2977.32 1128
2977.83 1145
2978.35 1111
2978.86 1176
2979.38 1154
2979.89 1127
2980.41 1144
2980.92 1200
2981.44 1253
2981.95 1144
2982.47 1154
2982.99 1241
2983.50 1254
2984.02 1199
2984.53 1319
2985.05 1271
2985.56 1326
2986.08 1295
2986.59 1303
2987.11 1335
2987.63 1267
2988.14 1351
2988.66 1312
2989.17 1296
2989.69 1241
2990.20 1220
2990.72 1185
2991.24 1274
2991.75 1316
2992.27 1249
2992.79 1194
2993.30 1199
2993.82 1151
2994.33 1237
2994.85 1261
2995.37 1312
2995.88 1392
2996.40 1475
2996.92 1410
2997.43 1491
2997.95 1702
2998.47 1656
2998.98 1724
2999.50 1657
3000.02 1727
3000.53 1649
3001.05 1672
3001.57 1820
3002.08 1838
3002.60 2037
3003.12 2014
3003.64 2222
3004.15 2628
3004.67 3089
3005.19 3408
3005.70 3400
3006.22 3625
3006.74 3501
3007.26 3275
3007.77 3114
3008.29 2858
3008.81 2568
3009.33 2281
3009.84 1949
3010.36 1696
3010.88 1663
3011.40 1570
3011.92 1408
3012.43 1336
3012.95 1247
3013.47 1316
3013.99 1343
3014.50 1193
3015.02 1264
3015.54 1303
3016.06 1237
3016.58 1311
3017.10 1267
3017.61 1347
3018.13 1282
3018.65 1194
3019.17 1212
3019.69 1237
3020.21 1272
3020.73 1258
3021.24 1185
3021.76 1161
3022.28 1225
3022.80 1219
3023.32 1316
3023.84 1325
3024.36 1252
3024.88 1264
3025.39 1313
3025.91 1300
3026.43 1269
3026.95 1243
3027.47 1281
3027.99 1191
3028.51 1144
3029.03 1116
3029.55 1181
3030.07 1125
3030.59 1055
3031.11 1100
3031.63 1090
3032.15 1074
3032.66 1054
3033.18 1051
3033.70 1044
3034.22 1137
3034.74 1161
3035.26 1149
3035.78 1148
3036.30 1071
3036.82 1100
3037.34 1082
3037.86 1074
3038.38 1127
3038.90 1120
3039.42 1111
3039.94 1112
3040.46 1085
3040.98 1101
3041.51 990
3042.03 997
3042.55 1040
3043.07 1073
3043.59 1009
3044.11 966
3044.63 1033
3045.15 1097
3045.67 1031
3046.19 1085
3046.71 1091
3047.23 1088
3047.75 1077
3048.27 1095
3048.79 1070
3049.32 1032
3049.84 1070
3050.36 1014
3050.88 1081
3051.40 1069
3051.92 1049
3052.44 973
3052.96 1005
3053.49 996
3054.01 1056
3054.53 958
3055.05 1022
3055.57 993
3056.09 973
3056.62 1022
3057.14 1025
3057.66 1032
3058.18 1035
3058.70 1061
3059.22 1001
3059.75 987
3060.27 1028
3060.79 1062
3061.31 1126
3061.83 1100
3062.36 991
3062.88 1049
3063.40 1127
3063.92 1109
3064.45 1113
3064.97 1141
3065.49 1015
3066.01 1107
3066.54 1174
3067.06 1161
3067.58 1224
3068.10 1203
3068.63 1280
3069.15 1231
3069.67 1277
3070.19 1219
3070.72 1207
3071.24 1205
3071.76 1208
3072.29 1188
3072.81 1259
3073.33 1271
3073.85 1207
3074.38 1290
3074.90 1292
3075.42 1276
3075.95 1278
3076.47 1329
3076.99 1336
3077.52 1383
3078.04 1313
3078.57 1314
3079.09 1370
3079.61 1494
3080.14 1465
3080.66 1414
3081.18 1486
3081.71 1544
3082.23 1480
3082.76 1381
3083.28 1584
3083.80 1379
3084.33 1406
3084.85 1346
3085.38 1374
3085.90 1395
3086.42 1457
3086.95 1428
3087.47 1323
3088.00 1391
3088.52 1422
3089.05 1457
3089.57 1673
3090.09 1774
3090.62 1879
3091.14 1944
3091.67 1865
3092.19 1876
3092.72 1749
3093.24 1769
3093.77 1657
3094.29 1792
3094.82 1777
3095.34 1688
3095.87 1712
3096.39 1803
3096.92 1875
3097.44 1918
3097.97 1930
3098.49 1933
3099.02 1968
3099.54 1974
3100.07 2078
3100.59 2332
3101.12 2478
3101.64 2931
3102.17 3288
3102.70 3662
3103.22 3955
3103.75 4248
3104.27 4243
3104.80 4274
3105.32 3794
3105.85 3498
3106.38 3173
3106.90 2916
3107.43 2494
3107.95 2122
3108.48 1847
3109.01 1706
3109.53 1631
3110.06 1521
3110.58 1377
3111.11 1346
3111.64 1401
3112.16 1368
3112.69 1350
3113.22 1352
3113.74 1328
3114.27 1275
3114.80 1204
3115.32 1153
3115.85 1173
3116.38 1203
3116.90 1257
3117.43 1188
3117.96 1184
3118.48 1235
3119.01 1202
3119.54 1236
3120.06 1265
3120.59 1309
3121.12 1367
3121.65 1404
3122.17 1455
3122.70 1485
3123.23 1362
3123.76 1441
3124.28 1469
3124.81 1496
3125.34 1404
3125.87 1367
3126.39 1332
3126.92 1268
3127.45 1360
3127.98 1324
3128.50 1317
3129.03 1350
3129.56 1315
3130.09 1255
3130.62 1169
3131.14 1149
3131.67 1158
3132.20 1138
3132.73 1136
3133.26 1110
3133.78 1166
3134.31 1161
3134.84 1153
3135.37 1204
3135.90 1256
3136.43 1085
3136.95 1088
3137.48 1073
3138.01 1173
3138.54 1086
3139.07 1108
3139.60 1084
3140.13 1124
3140.65 1093
3141.18 1116
3141.71 1032
3142.24 1016
3142.77 1003
3143.30 923
3143.83 917
3144.36 967
3144.89 1035
3145.42 921
3145.94 966
3146.47 1097
3147.00 1091
3147.53 1054
3148.06 1046
3148.59 1061
3149.12 1105
3149.65 1142
3150.18 1118
3150.71 1115
3151.24 1100
3151.77 1101
3152.30 1126
3152.83 1114
3153.36 1095
3153.89 1020
3154.42 1033
3154.95 1059
3155.48 1115
3156.01 1054
3156.54 1078
3157.07 1094
3157.60 1009
3158.13 1001
3158.66 1052
3159.19 1117
3159.72 1074
3160.25 983
3160.78 982
3161.31 1090
3161.84 1022
3162.37 1000
3162.90 1043
3163.43 964
3163.97 918
3164.50 941
3165.03 903
3165.56 973
3166.09 1046
3166.62 954
3167.15 900
3167.68 907
3168.21 1025
3168.74 996
3169.28 955
3169.81 920
3170.34 956
3170.87 1081
3171.40 988
3171.93 972
3172.46 949
3172.99 1016
3173.53 953
3174.06 992
3174.59 1012
3175.12 999
3175.65 1040
3176.18 1003
3176.72 958
3177.25 1004
3177.78 988
3178.31 939
3178.84 936
3179.38 934
3179.91 932
3180.44 975
3180.97 1004
3181.50 1015
3182.04 961
3182.57 884
3183.10 945
3183.63 972
3184.17 1014
3184.70 931
3185.23 937
3185.76 922
3186.30 958
3186.83 951
3187.36 968
3187.89 894
3188.43 894
3188.96 864
3189.49 836
3190.03 851
3190.56 861
3191.09 916
3191.63 984
3192.16 989
3192.69 966
3193.22 910
3193.76 958
3194.29 1015
3194.82 993
3195.36 991
3195.89 982
3196.43 980
3196.96 1015
3197.49 932
3198.03 973
3198.56 974
3199.09 1056
3199.63 1028
3200.16 1068
3200.69 1043
3201.23 1028
3201.76 1039
3202.30 1015
3202.83 1086
3203.36 1122
3203.90 1052
3204.43 995
3204.97 1060
3205.50 1094
3206.04 1110
3206.57 1192
3207.10 1266
3207.64 1296
3208.17 1279
3208.71 1345
3209.24 1447
3209.78 1512
3210.31 1485
3210.85 1496
3211.38 1526
3211.91 1477
3212.45 1523
3212.98 1490
3213.52 1449
3214.05 1391
3214.59 1344
3215.12 1236
3215.66 1162
3216.19 1168
3216.73 1076
3217.26 1019
3217.80 1010
3218.34 976
3218.87 954
3219.41 971
3219.94 906
3220.48 907
3221.01 999
3221.55 990
3222.08 999
3222.62 1011
3223.15 964
3223.69 1054
3224.23 1055
3224.76 1152
3225.30 1203
3225.83 1165
3226.37 1236
3226.91 1178
3227.44 1161
3227.98 1208
3228.51 1201
3229.05 1162
3229.59 1087
3230.12 1058
3230.66 1085
3231.20 1123
3231.73 1157
3232.27 1134
3232.81 1115
3233.34 1115
3233.88 1146
3234.41 1079
3234.95 1119
3235.49 1179
3236.02 1195
3236.56 1188
3237.10 1205
3237.64 1195
3238.17 1259
3238.71 1363
3239.25 1159
3239.78 1183
3240.32 1253
3240.86 1266
3241.39 1216
3241.93 1218
3242.47 1197
3243.01 1150
3243.54 1275
3244.08 1272
3244.62 1246
3245.16 1147
3245.69 1216
3246.23 1198
3246.77 1159
3247.31 1236
3247.84 1256
3248.38 1280
3248.92 1328
3249.46 1468
3250.00 1525
3250.53 1683
3251.07 1887
3251.61 1952
3252.15 2197
3252.69 2521
3253.22 2825
3253.76 3166
3254.30 3282
3254.84 3114
3255.38 2990
3255.92 2792
3256.45 2661
3256.99 2289
3257.53 2129
3258.07 1980
3258.61 1737
3259.15 1615
3259.69 1592
3260.23 1655
3260.76 1666
3261.30 1606
3261.84 1635
3262.38 1782
3262.92 1790
3263.46 1843
3264.00 1843
3264.54 1759
3265.08 1777
3265.62 1859
3266.15 1826
3266.69 1958
3267.23 1893
3267.77 1843
3268.31 1852
3268.85 1850
3269.39 1793
3269.93 1701
3270.47 1600
3271.01 1505
3271.55 1450
3272.09 1378
3272.63 1363
3273.17 1411
3273.71 1437
3274.25 1355
3274.79 1441
3275.33 1399
3275.87 1396
3276.41 1427
3276.95 1468
3277.49 1457
3278.03 1351
3278.57 1410
3279.11 1384
3279.65 1445
3280.19 1391
3280.73 1412
3281.27 1485
3281.81 1495
3282.35 1411
3282.89 1422
3283.43 1393
3283.97 1391
3284.52 1329
3285.06 1398
3285.60 1365
3286.14 1394
3286.68 1472
3287.22 1534
3287.76 1431
3288.30 1502
3288.84 1519
3289.38 1417
3289.93 1519
3290.47 1620
3291.01 1654
3291.55 1744
3292.09 1892
3292.63 1974
3293.17 2127
3293.72 2316
3294.26 2352
3294.80 2548
3295.34 2526
3295.88 2618
3296.42 2709
3296.97 2621
3297.51 2633
3298.05 2596
3298.59 2517
3299.13 2578
3299.68 2462
3300.22 2277
3300.76 2131
3301.30 2050
3301.84 1972
3302.39 1895
3302.93 1831
3303.47 1763
3304.01 1705
3304.56 1738
3305.10 1775
3305.64 1721
3306.18 1717
3306.73 1669
3307.27 1755
3307.81 1707
3308.35 1738
3308.90 1785
3309.44 1876
3309.98 1930
3310.52 1930
3311.07 1866
3311.61 1883
3312.15 1841
3312.70 1942
3313.24 1990
3313.78 1977
3314.33 1964
3314.87 1976
3315.41 2119
3315.96 2029
3316.50 2127
3317.04 2210
3317.59 2310
3318.13 2511
3318.67 2621
3319.22 2874
3319.76 3150
3320.30 3332
3320.85 3307
3321.39 3327
3321.94 3331
3322.48 3181
3323.02 3067
3323.57 3081
3324.11 2883
3324.66 2827
3325.20 2745
3325.74 2664
3326.29 2647
3326.83 2542
3327.38 2574
3327.92 2540
3328.47 2441
3329.01 2542
3329.55 2558
3330.10 2661
3330.64 2823
3331.19 3009
3331.73 3701
3332.28 4684
3332.82 5839
3333.37 7376
3333.91 9401
3334.46 11758
3335.00 14178
3335.55 16250
3336.09 17264
3336.64 17957
3337.18 18072
3337.73 17990
3338.27 17431
3338.82 15980
3339.36 14332
3339.91 12431
3340.45 10338
3341.00 8466
3341.54 6908
3342.09 5404
3342.63 4479
3343.18 3731
3343.73 3128
3344.27 2573
3344.82 2306
3345.36 2234
3345.91 2111
3346.45 1957
3347.00 1868
3347.55 1799
3348.09 1848
3348.64 1787
3349.18 1711
3349.73 1617
3350.28 1601
3350.82 1588
3351.37 1552
3351.92 1414
3352.46 1350
3353.01 1339
3353.55 1381
3354.10 1307
3354.65 1361
3355.19 1414
3355.74 1494
3356.29 1520
3356.83 1409
3357.38 1524
3357.93 1584
3358.47 1546
3359.02 1479
3359.57 1530
3360.12 1617
3360.66 1579
3361.21 1657
3361.76 1661
3362.30 1595
3362.85 1631
3363.40 1803
3363.95 1735
3364.49 1668
3365.04 1741
3365.59 1690
3366.14 1638
3366.68 1729
3367.23 1687
3367.78 1719
3368.33 1675
3368.87 1560
3369.42 1616
3369.97 1602
3370.52 1634
3371.06 1688
3371.61 1753
3372.16 1953
3372.71 2065
3373.26 2328
3373.80 2515
3374.35 2519
3374.90 2694
3375.45 2570
3376.00 2417
3376.54 2483
3377.09 2292
3377.64 2141
3378.19 1916
3378.74 1742
3379.29 1663
3379.84 1576
3380.38 1514
3380.93 1400
3381.48 1339
3382.03 1303
3382.58 1351
3383.13 1288
3383.68 1233
3384.23 1264
3384.77 1200
3385.32 1174
3385.87 1151
3386.42 1164
3386.97 1188
3387.52 1147
3388.07 1205
3388.62 1201
3389.17 1100
3389.72 1074
3390.27 1205
3390.82 1121
3391.37 1131
3391.92 1188
3392.46 1229
3393.01 1184
3393.56 1198
3394.11 1164
3394.66 1191
3395.21 1181
3395.76 1232
3396.31 1210
3396.86 1312
3397.41 1304
3397.96 1323
3398.51 1336
3399.06 1415
3399.61 1404
3400.16 1343
3400.71 1229
3401.26 1312
3401.81 1282
3402.37 1187
3402.92 1227
3403.47 1187
3404.02 1153
3404.57 1140
3405.12 1136
3405.67 1154
3406.22 1062
3406.77 1059
3407.32 1068
3407.87 1041
3408.42 1108
3408.97 1080
3409.52 1157
3410.08 1245
3410.63 1277
3411.18 1301
3411.73 1355
3412.28 1409
3412.83 1412
3413.38 1388
3413.93 1480
3414.48 1415
3415.04 1367
3415.59 1463
3416.14 1519
3416.69 1506
3417.24 1495
3417.79 1559
3418.35 1451
3418.90 1392
3419.45 1413
3420.00 1441
3420.55 1408
3421.10 1299
3421.66 1261
3422.21 1222
3422.76 1163
3423.31 1140
3423.86 1111
3424.42 1182
3424.97 1166
3425.52 1170
3426.07 1141
3426.63 1186
3427.18 1183
3427.73 1111
3428.28 1024
3428.84 1042
3429.39 1043
3429.94 987
3430.49 936
3431.05 966
3431.60 1000
3432.15 970
3432.70 1003
3433.26 1031
3433.81 983
3434.36 986
3434.92 1046
3435.47 1030
3436.02 1050
3436.58 1111
3437.13 1138
3437.68 1134
3438.24 1096
3438.79 1229
3439.34 1262
3439.90 1163
3440.45 1169
3441.00 1143
3441.56 1089
3442.11 1108
3442.66 1019
3443.22 1017
3443.77 939
3444.32 986
3444.88 986
3445.43 947
3445.99 1052
3446.54 1010
3447.09 975
3447.65 1029
3448.20 1085
3448.76 939
3449.31 971
3449.86 946
3450.42 1009
3450.97 962
3451.53 973
3452.08 978
3452.64 931
3453.19 920
3453.75 1002
3454.30 916
3454.85 991
3455.41 1025
3455.96 925
3456.52 968
3457.07 1021
3457.63 983
3458.18 1109
3458.74 992
3459.29 975
3459.85 1067
3460.40 1018
3460.96 975
3461.51 1041
3462.07 1052
3462.62 1059
3463.18 1088
3463.73 1059
3464.29 1127
3464.85 1119
3465.40 1169
3465.96 1170
3466.51 1083
3467.07 1105
3467.62 1056
3468.18 1149
3468.73 1138
3469.29 1186
3469.85 1233
3470.40 1152
3470.96 1059
3471.51 1176
3472.07 1315
3472.63 1305
3473.18 1270
3473.74 1176
3474.29 1245
3474.85 1174
3475.41 1224
3475.96 1155
3476.52 1203
3477.08 1200
3477.63 1168
3478.19 1180
3478.75 1104
3479.30 1198
3479.86 1373
3480.42 1328
3480.97 1296
3481.53 1383
3482.09 1443
3482.64 1394
3483.20 1446
3483.76 1473
3484.31 1405
3484.87 1392
3485.43 1344
3485.98 1440
3486.54 1385
3487.10 1435
3487.66 1579
3488.21 1630
3488.77 1826
3489.33 2085
3489.89 2329
3490.44 2836
3491.00 3207
3491.56 3811
3492.12 4336
3492.67 4967
3493.23 5195
3493.79 5008
3494.35 4804
3494.90 4509
3495.46 3944
3496.02 3527
3496.58 3061
3497.14 2523
3497.69 2191
3498.25 2085
3498.81 1948
3499.37 1813
3499.93 1691
3500.49 1692
3501.04 1718
3501.60 1771
3502.16 1870
3502.72 2014
3503.28 2105
3503.84 2267
3504.39 2500
3504.95 2638
3505.51 2733
3506.07 2628
3506.63 2684
3507.19 2586
3507.75 2588
3508.31 2499
3508.86 2301
3509.42 1937
3509.98 1787
3510.54 1685
3511.10 1663
3511.66 1533
3512.22 1457
3512.78 1501
3513.34 1501
3513.90 1500
3514.46 1459
3515.02 1330
3515.58 1332
3516.13 1225
3516.69 1149
3517.25 1128
3517.81 1134
3518.37 1179
3518.93 1168
3519.49 1106
3520.05 1120
3520.61 1116
3521.17 1209
3521.73 1264
3522.29 1269
3522.85 1283
3523.41 1341
3523.97 1410
3524.53 1435
3525.09 1411
3525.65 1364
3526.21 1457
3526.77 1379
3527.33 1309
3527.89 1328
3528.46 1286
3529.02 1168
3529.58 1148
3530.14 1225
3530.70 1184
3531.26 1259
3531.82 1180
3532.38 1188
3532.94 1189
3533.50 1213
3534.06 1167
3534.62 1147
3535.18 1177
3535.75 1149
3536.31 1068
3536.87 1171
3537.43 1140
3537.99 1059
3538.55 1054
3539.11 1021
3539.67 1028
3540.24 1015
3540.80 1085
3541.36 1024
3541.92 1047
3542.48 1163
3543.04 1189
3543.61 1165
3544.17 1171
3544.73 1202
3545.29 1226
3545.85 1109
3546.41 1040
3546.98 1110
3547.54 1120
3548.10 1080
3548.66 1125
3549.23 1106
3549.79 1050
3550.35 1046
3550.91 1107
3551.47 1074
3552.04 1072
3552.60 1099
3553.16 1044
3553.72 1087
3554.29 1056
3554.85 1059
3555.41 1092
3555.97 1016
3556.54 959
3557.10 1006
3557.66 964
3558.23 988
3558.79 1010
3559.35 987
3559.91 976
3560.48 919
3561.04 1025
3561.60 1046
3562.17 1033
3562.73 1064
3563.29 1163
3563.86 1217
3564.42 1172
3564.98 1183
3565.55 1226
3566.11 1274
3566.67 1249
3567.24 1260
3567.80 1349
3568.36 1262
3568.93 1198
3569.49 1175
3570.06 1225
3570.62 1186
3571.18 1052
3571.75 998
3572.31 1081
3572.88 998
3573.44 1037
3574.00 1123
3574.57 1110
3575.13 1268
3575.70 1187
3576.26 1299
3576.82 1459
3577.39 1535
3577.95 1563
3578.52 1572
3579.08 1504
3579.65 1577
3580.21 1470
3580.78 1358
3581.34 1323
3581.91 1219
3582.47 1206
3583.04 1189
3583.60 1072
3584.17 1066
3584.73 1070
3585.30 1018
3585.86 973
3586.43 978
3586.99 912
3587.56 925
3588.12 933
3588.69 927
3589.25 893
3589.82 902
3590.38 906
3590.95 882
3591.51 910
3592.08 963
3592.64 884
3593.21 899
3593.78 922
3594.34 884
3594.91 943
3595.47 908
3596.04 890
3596.60 956
3597.17 1017
3597.74 1057
3598.30 1005
3598.87 1020
3599.43 1031
3600.00 952
3600.57 921
3601.13 972
3601.70 963
3602.27 934
3602.83 941
3603.40 955
3603.96 923
3604.53 953
3605.10 886
3605.66 941
3606.23 973
3606.80 925
3607.36 895
3607.93 878
3608.50 852
3609.07 865
3609.63 850
3610.20 920
3610.77 832
3611.33 836
3611.90 814
3612.47 868
3613.03 890
3613.60 883
3614.17 933
3614.74 980
3615.30 1144
3615.87 1110
3616.44 1245
3617.01 1367
3617.57 1503
3618.14 1620
3618.71 1646
3619.28 1849
3619.84 1726
3620.41 1684
3620.98 1672
3621.55 1627
3622.12 1561
3622.68 1344
3623.25 1203
3623.82 1093
3624.39 1015
3624.96 953
3625.52 1009
3626.09 936
3626.66 882
3627.23 936
3627.80 973
3628.37 947
3628.93 872
3629.50 820
3630.07 876
3630.64 875
3631.21 862
3631.78 855
3632.34 879
3632.91 866
3633.48 898
3634.05 932
3634.62 899
3635.19 843
3635.76 802
3636.33 835
3636.90 895
3637.47 843
3638.03 824
3638.60 879
3639.17 879
3639.74 905
3640.31 873
3640.88 936
3641.45 910
3642.02 949
3642.59 917
3643.16 933
3643.73 1029
3644.30 972
3644.87 1039
3645.44 1019
3646.01 932
3646.58 973
3647.15 1026
3647.72 992
3648.29 996
3648.86 947
3649.43 975
3650.00 972
3650.57 921
3651.14 979
3651.71 990
3652.28 949
3652.85 996
3653.42 1133
3653.99 1078
3654.56 1066
3655.13 1033
3655.70 1042
3656.27 1001
3656.84 1069
3657.41 1133
3657.98 1148
3658.55 1086
3659.12 1141
3659.69 1173
3660.27 1140
3660.84 1212
3661.41 1254
3661.98 1167
3662.55 1054
3663.12 1137
3663.69 1151
3664.26 1039
3664.83 1080
3665.41 1070
3665.98 1073
3666.55 1132
3667.12 1097
3667.69 1050
3668.26 1118
3668.83 1013
3669.41 1066
3669.98 1102
3670.55 1107
3671.12 1068
3671.69 1028
3672.26 976
3672.84 990
3673.41 1006
3673.98 1025
3674.55 1053
3675.12 1041
3675.70 1080
3676.27 1073
3676.84 1087
3677.41 1065
3677.98 1072
3678.56 1097
3679.13 1136
3679.70 1201
3680.27 1142
3680.85 1210
3681.42 1154
3681.99 1077
3682.56 1102
3683.14 1066
3683.71 971
3684.28 1003
3684.86 997
3685.43 943
3686.00 953
3686.57 1015
3687.15 953
3687.72 924
3688.29 1034
3688.87 1057
3689.44 1087
3690.01 1147
3690.59 1100
3691.16 1149
3691.73 1228
3692.31 1252
3692.88 1141
3693.45 1060
3694.03 1113
3694.60 1079
3695.17 1062
3695.75 1020
3696.32 1004
3696.89 964
3697.47 917
3698.04 870
3698.62 895
3699.19 887
3699.76 874
3700.34 893
3700.91 926
3701.49 900
3702.06 882
3702.63 939
3703.21 953
3703.78 996
3704.36 1044
3704.93 929
3705.51 963
3706.08 1022
3706.65 1024
3707.23 988
3707.80 943
3708.38 1062
3708.95 973
3709.53 1050
3710.10 978
3710.68 941
3711.25 982
3711.83 965
3712.40 982
3712.98 951
3713.55 968
3714.13 865
3714.70 900
3715.28 929
3715.85 877
3716.43 865
3717.00 925
3717.58 944
3718.15 867
3718.73 905
3719.30 936
3719.88 914
3720.46 923
3721.03 853
3721.61 857
3722.18 855
3722.76 835
3723.33 874
3723.91 842
3724.49 841
3725.06 873
3725.64 849
3726.21 851
3726.79 823
3727.37 829
3727.94 852
3728.52 896
3729.09 902
3729.67 969
3730.25 1018
3730.82 1061
3731.40 1109
3731.98 1263
3732.55 1337
3733.13 1467
3733.71 1504
3734.28 1503
3734.86 1508
3735.44 1472
3736.01 1457
3736.59 1367
3737.17 1268
3737.74 1101
3738.32 1109
3738.90 1124
3739.47 972
3740.05 936
3740.63 975
3741.20 959
3741.78 892
3742.36 935
3742.94 920
3743.51 872
3744.09 809
3744.67 844
3745.25 879
3745.82 814
3746.40 804
3746.98 824
3747.56 797
3748.13 882
3748.71 820
3749.29 793
3749.87 792
3750.45 803
3751.02 764
3751.60 803
3752.18 807
3752.76 792
3753.34 808
3753.91 830
3754.49 789
3755.07 834
3755.65 731
3756.23 790
3756.80 820
3757.38 908
3757.96 893
3758.54 872
3759.12 921
3759.70 939
3760.28 992
3760.85 884
3761.43 916
3762.01 981
3762.59 928
3763.17 979
3763.75 932
3764.33 977
3764.91 972
3765.49 999
3766.06 1023
3766.64 1007
3767.22 939
3767.80 956
3768.38 909
3768.96 881
3769.54 897
3770.12 930
3770.70 895
3771.28 903
3771.86 933
3772.44 888
3773.02 912
3773.60 855
3774.18 868
3774.76 784
3775.34 799
3775.92 830
3776.50 802
3777.08 806
3777.66 828
3778.24 799
3778.82 795
3779.40 780
3779.98 721
3780.56 824
3781.14 859
3781.72 837
3782.30 758
3782.88 730
3783.46 744
3784.04 742
3784.62 755
3785.20 779
3785.78 750
3786.36 775
3786.94 776
3787.52 756
3788.10 760
3788.68 767
3789.26 751
3789.84 788
3790.43 812
3791.01 796
3791.59 758
3792.17 782
3792.75 751
3793.33 748
3793.91 755
3794.49 759
3795.07 771
3795.66 768
3796.24 786
3796.82 750
3797.40 803
3797.98 794
3798.56 715
3799.15 745
3799.73 817
3800.31 794
3800.89 805
3801.47 763
3802.05 728
3802.64 784
3803.22 813
3803.80 775
3804.38 814
3804.96 815
3805.55 892
3806.13 925
3806.71 863
3807.29 879
3807.87 872
3808.46 895
3809.04 914
3809.62 978
3810.20 976
3810.79 923
3811.37 928
3811.95 936
3812.53 998
3813.12 927
3813.70 916
3814.28 843
3814.87 862
3815.45 888
3816.03 889
3816.61 925
3817.20 927
3817.78 840
3818.36 843
3818.95 864
3819.53 819
3820.11 792
3820.70 823
3821.28 839
3821.86 859
3822.45 804
3823.03 825
3823.61 921
3824.20 909
3824.78 884
3825.36 913
3825.95 920
3826.53 892
3827.11 868
3827.70 945
3828.28 931
3828.87 873
3829.45 901
3830.03 827
3830.62 857
3831.20 917
3831.79 865
3832.37 877
3832.95 912
3833.54 960
3834.12 942
3834.71 950
3835.29 941
3835.88 911
3836.46 909
3837.05 898
3837.63 935
3838.21 927
3838.80 926
3839.38 931
3839.97 909
3840.55 977
3841.14 901
3841.72 825
3842.31 872
3842.89 865
3843.48 1019
3844.06 1015
3844.65 1010
3845.23 1091
3845.82 1196
3846.40 1229
3846.99 1202
3847.57 1274
3848.16 1300
3848.74 1239
3849.33 1166
3849.92 1133
3850.50 1080
3851.09 1111
3851.67 1024
3852.26 1009
3852.84 983
3853.43 951
3854.02 1015
3854.60 978
3855.19 1015
3855.77 1019
3856.36 1010
3856.94 1065
3857.53 1122
3858.12 1110
3858.70 1149
3859.29 1278
3859.88 1442
3860.46 1611
3861.05 1753
3861.63 1867
3862.22 2025
3862.81 2082
3863.39 2068
3863.98 2050
3864.57 2049
3865.15 1837
3865.74 1749
3866.33 1593
3866.91 1476
3867.50 1380
3868.09 1289
3868.67 1108
3869.26 1066
3869.85 1022
3870.44 1002
3871.02 993
3871.61 956
3872.20 986
3872.78 956
3873.37 952
3873.96 1039
3874.55 1083
3875.13 1063
3875.72 1059
3876.31 1041
3876.90 964
3877.48 967
3878.07 961
3878.66 959
3879.25 1039
3879.83 983
3880.42 997
3881.01 1016
3881.60 971
3882.19 973
3882.77 958
3883.36 913
3883.95 929
3884.54 968
3885.13 933
3885.71 930
3886.30 949
3886.89 934
3887.48 982
3888.07 929
3888.66 964
3889.24 1029
3889.83 970
3890.42 1044
3891.01 1035
3891.60 1088
3892.19 1030
3892.78 1048
3893.36 1142
3893.95 1051
3894.54 1043
3895.13 1007
3895.72 930
3896.31 930
3896.90 929
3897.49 864
3898.08 895
3898.67 862
3899.26 890
3899.84 899
3900.43 941
3901.02 921
3901.61 930
3902.20 871
3902.79 870
3903.38 883
3903.97 885
3904.56 882
3905.15 902
3905.74 957
3906.33 885
3906.92 859
3907.51 827
3908.10 852
3908.69 829
3909.28 894
3909.87 832
3910.46 832
3911.05 845
3911.64 776
3912.23 751
3912.82 801
3913.41 778
3914.00 776
3914.59 714
3915.18 749
3915.77 736
3916.36 736
3916.95 767
3917.54 814
3918.13 791
3918.72 787
3919.32 779
3919.91 731
3920.50 717
3921.09 752
3921.68 742
3922.27 804
3922.86 816
3923.45 759
3924.04 720
3924.63 699
3925.23 749
3925.82 746
3926.41 729
3927.00 743
3927.59 749
3928.18 724
3928.77 712
3929.36 754
3929.96 754
3930.55 706
3931.14 690
3931.73 760
3932.32 707
3932.91 724
3933.51 734
3934.10 661
3934.69 746
3935.28 749
3935.87 696
3936.47 738
3937.06 749
3937.65 741
3938.24 690
3938.83 727
3939.43 805
3940.02 762
3940.61 730
3941.20 745
3941.80 789
3942.39 785
3942.98 819
3943.57 821
3944.17 777
3944.76 763
3945.35 727
3945.94 677
3946.54 693
3947.13 789
3947.72 787
3948.32 711
3948.91 719
3949.50 709
3950.10 672
3950.69 792
3951.28 741
3951.87 721
3952.47 754
3953.06 773
3953.65 740
3954.25 814
3954.84 751
3955.43 751
3956.03 744
3956.62 790
3957.22 806
3957.81 936
3958.40 911
3959.00 890
3959.59 833
3960.18 827
3960.78 824
3961.37 866
3961.97 868
3962.56 837
3963.15 827
3963.75 840
3964.34 901
3964.94 867
3965.53 845
3966.12 861
3966.72 860
3967.31 931
3967.91 966
3968.50 883
3969.10 851
3969.69 884
3970.29 883
3970.88 825
3971.47 863
3972.07 880
3972.66 807
3973.26 812
3973.85 895
3974.45 827
3975.04 821
3975.64 780
3976.23 809
3976.83 813
3977.42 899
3978.02 943
3978.61 944
3979.21 926
3979.80 906
3980.40 850
3981.00 817
3981.59 848
3982.19 846
3982.78 746
3983.38 791
3983.97 787
3984.57 813
3985.16 858
3985.76 814
3986.36 883
3986.95 934
3987.55 849
3988.14 835
3988.74 878
3989.34 919
3989.93 830
3990.53 778
3991.12 808
3991.72 804
3992.32 816
3992.91 806
3993.51 860
3994.10 766
3994.70 795
3995.30 833
3995.89 840
3996.49 904
3997.09 910
3997.68 833
3998.28 899
3998.88 893
3999.47 954
4000.07 920
4000.67 956
4001.26 915
4001.86 889
4002.46 958
4003.06 910
4003.65 908
4004.25 915
4004.85 885
4005.44 828
4006.04 828
4006.64 804
4007.24 870
4007.83 822
4008.43 783
4009.03 831
4009.63 901
4010.22 878
4010.82 832
4011.42 874
4012.02 895
4012.61 779
4013.21 791
4013.81 778
4014.41 794
4015.01 834
4015.60 786
4016.20 843
4016.80 877
4017.40 939
4018.00 901
4018.59 901
4019.19 998
4019.79 860
4020.39 911
4020.99 887
4021.59 835
4022.18 823
4022.78 820
4023.38 761
4023.98 761
4024.58 776
4025.18 747
4025.78 784
4026.37 856
4026.97 812
4027.57 798
4028.17 810
4028.77 757
4029.37 774
4029.97 878
4030.57 905
4031.17 828
4031.76 843
4032.36 849
4032.96 843
4033.56 897
4034.16 888
4034.76 916
4035.36 857
4035.96 869
4036.56 819
4037.16 807
4037.76 791
4038.36 771
4038.96 815
4039.56 752
4040.16 762
4040.76 739
4041.36 727
4041.96 728
4042.56 689
4043.16 696
4043.76 753
4044.36 734
4044.96 755
4045.56 719
4046.16 801
4046.76 784
4047.36 725
4047.96 746
4048.56 783
4049.16 788
4049.76 763
4050.36 831
4050.96 753
4051.56 802
4052.16 820
4052.76 802
4053.36 825
4053.97 782
4054.57 741
4055.17 721
4055.77 752
4056.37 731
4056.97 705
4057.57 718
4058.17 732
4058.77 805
4059.37 799
4059.98 775
4060.58 755
4061.18 748
4061.78 715
4062.38 790
4062.98 822
4063.58 795
4064.19 928
4064.79 922
4065.39 902
4065.99 1006
4066.59 1020
4067.19 982
4067.80 995
4068.40 942
4069.00 965
4069.60 851
4070.20 802
4070.81 785
4071.41 749
4072.01 763
4072.61 743
4073.21 672
4073.82 679
4074.42 746
4075.02 711
4075.62 714
4076.23 676
4076.83 669
4077.43 703
4078.03 706
4078.64 669
4079.24 697
4079.84 671
4080.44 693
4081.05 683
4081.65 706
4082.25 701
4082.86 705
4083.46 675
4084.06 674
4084.67 647
4085.27 663
4085.87 624
4086.47 654
4087.08 676
4087.68 718
4088.28 709
4088.89 700
4089.49 675
4090.09 697
4090.70 651
4091.30 622
4091.91 691
4092.51 711
4093.11 684
4093.72 680
4094.32 718
4094.92 692
4095.53 721
4096.13 687
4096.74 742
4097.34 730
4097.94 717
4098.55 760
4099.15 732
4099.76 765
4100.36 729
4100.97 726
4101.57 755
4102.17 811
4102.78 784
4103.38 755
4103.99 790
4104.59 793
4105.20 754
4105.80 715
4106.41 681
4107.01 721
4107.62 701
4108.22 655
4108.82 672
4109.43 707
4110.03 680
4110.64 618
4111.24 678
4111.85 635
4112.45 637
4113.06 695
4113.67 701
4114.27 720
4114.88 610
4115.48 676
4116.09 725
4116.69 628
4117.30 712
4117.90 679
4118.51 672
4119.11 716
4119.72 702
4120.33 654
4120.93 701
4121.54 603
4122.14 673
4122.75 661
4123.35 689
4123.96 718
4124.57 647
4125.17 644
4125.78 715
4126.39 724
4126.99 717
4127.60 715
4128.20 730
4128.81 742
4129.42 727
4130.02 661
4130.63 658
4131.24 708
4131.84 722
4132.45 705
4133.06 726
4133.66 756
4134.27 732
4134.88 777
4135.48 745
4136.09 746
4136.70 728
4137.30 739
4137.91 752
4138.52 748
4139.12 719
4139.73 707
4140.34 747
4140.95 801
4141.55 811
4142.16 718
4142.77 802
4143.38 804
4143.98 757
4144.59 765
4145.20 846
4145.81 838
4146.41 880
4147.02 762
4147.63 747
4148.24 716
4148.84 699
4149.45 717
4150.06 730
4150.67 701
4151.28 677
4151.88 620
4152.49 637
4153.10 645
4153.71 658
4154.32 677
4154.92 693
4155.53 677
4156.14 690
4156.75 721
4157.36 690
4157.97 696
4158.57 699
4159.18 707
4159.79 676
4160.40 668
4161.01 679
4161.62 758
4162.23 730
4162.84 690
4163.44 666
4164.05 652
4164.66 655
4165.27 700
4165.88 713
4166.49 737
4167.10 709
4167.71 756
4168.32 842
4168.93 916
4169.54 876
4170.15 938
4170.75 979
4171.36 1025
4171.97 1082
4172.58 1167
4173.19 1197
4173.80 1220
4174.41 1165
4175.02 1088
4175.63 1011
4176.24 980
4176.85 956
4177.46 851
4178.07 919
4178.68 897
4179.29 794
4179.90 711
4180.51 742
4181.12 738
4181.73 759
4182.34 723
4182.95 738
4183.56 732
4184.17 731
4184.78 664
4185.39 630
4186.00 649
4186.61 647
4187.23 685
4187.84 695
4188.45 723
4189.06 705
4189.67 661
4190.28 653
4190.89 720
4191.50 672
4192.11 661
4192.72 766
4193.33 787
4193.94 715
4194.56 700
4195.17 786
4195.78 809
4196.39 778
4197.00 834
4197.61 799
4198.22 697
4198.84 785
4199.45 751
4200.06 698
4200.67 750
4201.28 741
4201.89 733
4202.50 725
4203.12 733
4203.73 726
4204.34 754
4204.95 742
4205.56 773
4206.18 747
4206.79 743
4207.40 757
4208.01 744
4208.62 775
4209.24 729
4209.85 814
4210.46 843
4211.07 808
4211.69 803
4212.30 770
4212.91 811
4213.52 827
4214.14 782
4214.75 816
4215.36 787
4215.97 746
4216.59 694
4217.20 732
4217.81 780
4218.43 785
4219.04 789
4219.65 804
4220.26 823
4220.88 750
4221.49 841
4222.10 957
4222.72 955
4223.33 991
4223.94 1060
4224.56 1070
4225.17 1022
4225.78 1133
4226.40 1045
4227.01 1095
4227.62 1124
4228.24 1183
4228.85 1213
4229.46 1207
4230.08 1172
4230.69 1229
4231.31 1202
4231.92 1091
4232.53 1003
4233.15 995
4233.76 985
4234.38 893
4234.99 861
4235.60 824
4236.22 805
4236.83 827
4237.45 833
4238.06 804
4238.68 809
4239.29 874
4239.90 812
4240.52 756
4241.13 823
4241.75 842
4242.36 832
4242.98 797
4243.59 788
4244.21 851
4244.82 791
4245.44 785
4246.05 794
4246.67 799
4247.28 814
4247.90 758
4248.51 771
4249.13 824
4249.74 848
4250.36 787
4250.97 805
4251.59 829
4252.20 802
4252.82 758
4253.43 772
4254.05 746
4254.66 769
4255.28 760
4255.89 800
4256.51 801
4257.13 731
4257.74 786
4258.36 809
4258.97 786
4259.59 809
4260.21 751
4260.82 792
4261.44 863
4262.05 914
4262.67 916
4263.29 897
4263.90 964
4264.52 989
4265.13 935
4265.75 933
4266.37 941
4266.98 917
4267.60 882
4268.22 902
4268.83 870
4269.45 876
4270.07 789
4270.68 852
4271.30 746
4271.92 788
4272.53 800
4273.15 824
4273.77 859
4274.38 854
4275.00 828
4275.62 887
4276.23 843
4276.85 838
4277.47 971
4278.09 1028
4278.70 915
4279.32 885
4279.94 856
4280.56 906
4281.17 989
4281.79 832
4282.41 840
4283.03 891
4283.64 763
4284.26 711
4284.88 760
4285.50 720
4286.11 718
4286.73 747
4287.35 719
4287.97 765
4288.59 701
4289.20 662
4289.82 666
4290.44 719
4291.06 696
4291.68 652
4292.29 593
4292.91 622
4293.53 656
4294.15 627
4294.77 636
4295.39 648
4296.00 704
4296.62 685
4297.24 621
4297.86 652
4298.48 661
4299.10 646
4299.72 687
4300.33 689
4300.95 653
4301.57 730
4302.19 698
4302.81 717
4303.43 751
4304.05 712
4304.67 744
4305.29 761
4305.91 729
4306.53 706
4307.14 701
4307.76 727
4308.38 745
4309.00 769
4309.62 712
4310.24 686
4310.86 733
4311.48 728
4312.10 709
4312.72 652
4313.34 764
4313.96 756
4314.58 751
4315.20 750
4315.82 731
4316.44 743
4317.06 721
4317.68 774
4318.30 776
4318.92 758
4319.54 771
4320.16 769
4320.78 756
4321.40 830
4322.02 776
4322.64 829
4323.26 787
4323.88 850
4324.50 870
4325.12 871
4325.74 918
4326.36 868
4326.99 883
4327.61 911
4328.23 907
4328.85 941
4329.47 977
4330.09 1005
4330.71 1034
4331.33 1092
4331.95 1142
4332.57 1246
4333.19 1329
4333.82 1436
4334.44 1424
4335.06 1457
4335.68 1547
4336.30 1424
4336.92 1342
4337.54 1291
4338.17 1236
4338.79 1259
4339.41 1400
4340.03 1317
4340.65 1211
4341.27 1178
4341.90 1137
4342.52 1119
4343.14 1085
4343.76 1133
4344.38 1123
4345.01 1254
4345.63 1284
4346.25 1385
4346.87 1435
4347.49 1588
4348.12 1554
4348.74 1543
4349.36 1554
4349.98 1434
4350.61 1429
4351.23 1453
4351.85 1347
4352.47 1318
4353.10 1193
4353.72 1197
4354.34 1143
4354.96 1136
4355.59 1073
4356.21 987
4356.83 925
4357.46 971
4358.08 990
4358.70 942
4359.32 944
4359.95 992
4360.57 907
4361.19 853
4361.82 819
4362.44 911
4363.06 846
4363.69 822
4364.31 828
4364.93 869
4365.56 872
4366.18 862
4366.80 900
4367.43 849
4368.05 817
4368.67 808
4369.30 810
4369.92 820
4370.55 770
4371.17 769
4371.79 751
4372.42 763
4373.04 841
4373.67 796
4374.29 786
4374.91 759
4375.54 793
4376.16 784
4376.79 822
4377.41 771
4378.04 786
4378.66 830
4379.28 807
4379.91 823
4380.53 842
4381.16 839
4381.78 806
4382.41 875
4383.03 900
4383.66 876
4384.28 839
4384.91 855
4385.53 843
4386.16 813
4386.78 868
4387.41 864
4388.03 862
4388.66 866
4389.28 892
4389.91 898
4390.53 951
4391.16 969
4391.78 995
4392.41 951
4393.03 1044
4393.66 1109
4394.28 1029
4394.91 935
4395.54 898
4396.16 944
4396.79 899
4397.41 836
4398.04 810
4398.66 794
4399.29 815
4399.92 809
4400.54 864
4401.17 775
4401.79 810
4402.42 800
4403.05 815
4403.67 772
4404.30 799
4404.93 807
4405.55 817
4406.18 729
4406.80 751
4407.43 750
4408.06 730
4408.68 798
4409.31 783
4409.94 725
4410.56 673
4411.19 699
4411.82 688
4412.44 691
4413.07 740
4413.70 764
4414.33 770
4414.95 676
4415.58 701
4416.21 709
4416.83 663
4417.46 743
4418.09 703
4418.72 694
4419.34 701
4419.97 706
4420.60 712
4421.22 661
4421.85 660
4422.48 644
4423.11 707
4423.73 664
4424.36 649
4424.99 631
4425.62 676
4426.25 583
4426.87 615
4427.50 612
4428.13 631
4428.76 660
4429.39 652
4430.01 632
4430.64 618
4431.27 665
4431.90 650
4432.53 604
4433.15 670
4433.78 625
4434.41 658
4435.04 661
4435.67 719
4436.30 674
4436.93 651
4437.55 679
4438.18 640
4438.81 672
4439.44 683
4440.07 696
4440.70 678
4441.33 693
4441.96 685
4442.58 628
4443.21 673
4443.84 668
4444.47 672
4445.10 646
4445.73 638
4446.36 680
4446.99 670
4447.62 661
4448.25 747
4448.88 756
4449.51 754
4450.14 751
4450.76 737
4451.39 712
4452.02 660
4452.65 612
4453.28 647
4453.91 647
4454.54 687
4455.17 672
4455.80 743
4456.43 774
4457.06 795
4457.69 718
4458.32 721
4458.95 715
4459.58 653
4460.21 600
4460.84 661
4461.47 642
4462.10 632
4462.73 615
4463.36 636
4464.00 665
4464.63 607
4465.26 620
4465.89 641
4466.52 700
4467.15 691
4467.78 613
4468.41 572
4469.04 650
4469.67 640
4470.30 628
4470.93 612
4471.56 625
4472.20 581
4472.83 659
4473.46 665
4474.09 636
4474.72 635
4475.35 679
4475.98 622
4476.61 624
4477.25 618
4477.88 572
4478.51 599
4479.14 636
4479.77 619
4480.40 682
4481.03 646
4481.67 625
4482.30 596
4482.93 677
4483.56 662
4484.19 689
4484.83 697
4485.46 677
4486.09 721
4486.72 673
4487.35 707
4487.99 669
4488.62 660
4489.25 681
4489.88 684
4490.52 677
4491.15 692
4491.78 702
4492.41 739
4493.05 655
4493.68 672
4494.31 672
4494.94 691
4495.58 645
4496.21 640
4496.84 636
4497.47 693
4498.11 782
4498.74 740
4499.37 683
4500.01 643
4500.64 747
4501.27 835
4501.91 828
4502.54 812
4503.17 780
4503.80 891
4504.44 889
4505.07 849
4505.71 762
4506.34 740
4506.97 711
4507.61 724
4508.24 753
4508.87 723
4509.51 729
4510.14 775
4510.77 740
4511.41 808
4512.04 767
4512.68 786
4513.31 831
4513.94 811
4514.58 706
4515.21 766
4515.85 742
4516.48 732
4517.11 698
4517.75 732
4518.38 737
4519.02 733
4519.65 672
4520.29 735
4520.92 770
4521.55 724
4522.19 731
4522.82 761
4523.46 738
4524.09 758
4524.73 745
4525.36 749
4526.00 862
4526.63 889
4527.27 855
4527.90 885
4528.54 995
4529.17 1049
4529.81 1076
4530.44 1288
4531.08 1471
4531.71 1585
4532.35 1844
4532.98 1839
4533.62 1950
4534.25 2030
4534.89 1701
4535.53 1564
4536.16 1407
4536.80 1305
4537.43 1171
4538.07 1042
4538.70 980
4539.34 848
4539.98 791
4540.61 818
4541.25 811
4541.88 775
4542.52 745
4543.16 680
4543.79 703
4544.43 638
4545.06 702
4545.70 699
4546.34 647
4546.97 627
4547.61 646
4548.25 613
4548.88 643
4549.52 652
4550.15 657
4550.79 661
4551.43 632
4552.06 570
4552.70 689
4553.34 758
4553.97 702
4554.61 702
4555.25 727
4555.89 635
4556.52 637
4557.16 680
4557.80 630
4558.43 649
4559.07 658
4559.71 729
4560.35 729
4560.98 718
4561.62 746
4562.26 733
4562.89 737
4563.53 721
4564.17 693
4564.81 702
4565.44 743
4566.08 770
4566.72 783
4567.36 782
4568.00 809
4568.63 789
4569.27 794
4569.91 825
4570.55 863
4571.19 883
4571.82 830
4572.46 852
4573.10 841
4573.74 767
4574.38 757
4575.01 769
4575.65 701
4576.29 708
4576.93 735
4577.57 692
4578.21 680
4578.84 654
4579.48 622
4580.12 655
4580.76 666
4581.40 696
4582.04 653
4582.68 652
4583.32 669
4583.95 684
4584.59 651
4585.23 716
4585.87 762
4586.51 767
4587.15 703
4587.79 759
4588.43 776
4589.07 819
4589.71 804
4590.35 761
4590.99 830
4591.62 877
4592.26 787
4592.90 785
4593.54 854
4594.18 800
4594.82 747
4595.46 734
4596.10 737
4596.74 755
4597.38 688
4598.02 681
4598.66 707
4599.30 665
4599.94 619
4600.58 656
4601.22 717
4601.86 745
4602.50 760
4603.14 676
4603.78 671
4604.42 648
4605.06 676
4605.70 741
4606.34 708
4606.98 622
4607.62 672
4608.27 687
4608.91 694
4609.55 730
4610.19 686
4610.83 669
4611.47 728
4612.11 679
4612.75 634
4613.39 627
4614.03 676
4614.67 723
4615.31 677
4615.96 629
4616.60 644
4617.24 672
4617.88 623
4618.52 654
4619.16 669
4619.80 668
4620.44 613
4621.09 642
4621.73 662
4622.37 659
4623.01 717
4623.65 649
4624.29 599
4624.94 627
4625.58 664
4626.22 652
4626.86 652
4627.50 697
4628.15 655
4628.79 641
4629.43 674
4630.07 632
4630.71 618
4631.36 640
4632.00 748
4632.64 741
4633.28 785
4633.93 693
4634.57 720
4635.21 716
4635.85 691
4636.50 721
4637.14 788
4637.78 799
4638.42 828
4639.07 836
4639.71 851
4640.35 864
4640.99 834
4641.64 884
4642.28 876
4642.92 829
4643.57 787
4644.21 754
4644.85 756
4645.50 723
4646.14 710
4646.78 718
4647.43 639
4648.07 653
4648.71 702
4649.36 728
4650.00 734
4650.64 750
4651.29 771
4651.93 848
4652.57 879
4653.22 898
4653.86 898
4654.50 907
4655.15 931
4655.79 869
4656.44 846
4657.08 823
4657.72 781
4658.37 805
4659.01 733
4659.66 618
4660.30 687
4660.94 717
4661.59 693
4662.23 686
4662.88 671
4663.52 650
4664.17 641
4664.81 656
4665.46 660
4666.10 665
4666.74 650
4667.39 624
4668.03 618
4668.68 649
4669.32 600
4669.97 631
4670.61 639
4671.26 609
4671.90 617
4672.55 665
4673.19 671
4673.84 666
4674.48 599
4675.13 553
4675.77 658
4676.42 656
4677.07 631
4677.71 670
4678.36 667
4679.00 686
4679.65 617
4680.29 639
4680.94 640
4681.58 665
4682.23 688
4682.88 656
4683.52 612
4684.17 651
4684.81 687
4685.46 708
4686.10 657
4686.75 702
4687.40 675
4688.04 703
4688.69 687
4689.34 664
4689.98 708
4690.63 724
4691.27 696
4691.92 724
4692.57 768
4693.21 713
4693.86 684
4694.51 676
4695.15 716
4695.80 710
4696.45 693
4697.09 723
4697.74 769
4698.39 812
4699.03 728
4699.68 692
4700.33 721
4700.97 745
4701.62 734
4702.27 733
4702.92 686
4703.56 670
4704.21 635
4704.86 738
4705.50 743
4706.15 696
4706.80 646
4707.45 641
4708.09 662
4708.74 737
4709.39 649
4710.04 663
4710.68 706
4711.33 651
4711.98 694
4712.63 644
4713.28 694
4713.92 728
4714.57 697
4715.22 654
4715.87 648
4716.52 701
4717.16 702
4717.81 688
4718.46 727
4719.11 698
4719.76 742
4720.41 733
4721.05 740
4721.70 767
4722.35 789
4723.00 750
4723.65 690
4724.30 738
4724.94 766
4725.59 729
4726.24 801
4726.89 776
4727.54 801
4728.19 789
4728.84 754
4729.49 751
4730.14 727
4730.78 750
4731.43 695
4732.08 685
4732.73 728
4733.38 752
4734.03 737
4734.68 683
4735.33 646
4735.98 716
4736.63 682
4737.28 677
4737.93 711
4738.58 745
4739.23 716
4739.88 716
4740.53 691
4741.18 729
4741.83 781
4742.47 749
4743.12 757
4743.77 774
4744.42 809
4745.07 739
4745.72 765
4746.37 694
4747.03 681
4747.68 749
4748.33 720
4748.98 728
4749.63 786
4750.28 738
4750.93 760
4751.58 752
4752.23 803
4752.88 840
4753.53 821
4754.18 846
4754.83 830
4755.48 878
4756.13 796
4756.78 839
4757.43 748
4758.08 776
4758.74 808
4759.39 826
4760.04 794
4760.69 850
4761.34 896
4761.99 879
4762.64 906
4763.29 895
4763.94 859
4764.60 856
4765.25 798
4765.90 790
4766.55 774
4767.20 808
4767.85 831
4768.51 803
4769.16 769
4769.81 775
4770.46 784
4771.11 826
4771.76 806
4772.42 840
4773.07 792
4773.72 716
4774.37 723
4775.02 778
4775.68 823
4776.33 795
4776.98 811
4777.63 780
4778.29 811
4778.94 831
4779.59 752
4780.24 753
4780.89 776
4781.55 799
4782.20 803
4782.85 788
4783.51 795
4784.16 785
4784.81 780
4785.46 697
4786.12 741
4786.77 790
4787.42 728
4788.08 801
4788.73 829
4789.38 807
4790.03 732
4790.69 780
4791.34 824
4791.99 874
4792.65 866
4793.30 841
4793.95 828
4794.61 821
4795.26 784
4795.91 822
4796.57 781
4797.22 805
4797.87 848
4798.53 849
4799.18 869
4799.84 871
4800.49 963
4801.14 1063
4801.80 996
4802.45 1005
4803.11 1067
4803.76 1107
4804.41 1034
4805.07 959
4805.72 903
4806.38 963
4807.03 998
4807.68 940
4808.34 872
4808.99 907
4809.65 816
4810.30 826
4810.96 903
4811.61 782
4812.27 753
4812.92 830
4813.58 891
4814.23 946
4814.89 860
4815.54 831
4816.19 818
4816.85 853
4817.50 901
4818.16 847
4818.81 929
4819.47 899
4820.13 948
4820.78 948
4821.44 985
4822.09 1005
4822.75 1069
4823.40 1029
4824.06 1159
4824.71 1157
4825.37 1152
4826.02 1159
4826.68 1104
4827.33 1016
4827.99 963
4828.65 952
4829.30 1010
4829.96 936
4830.61 888
4831.27 931
4831.93 1075
4832.58 1014
4833.24 1055
4833.89 1016
4834.55 973
4835.21 1024
4835.86 1010
4836.52 991
4837.17 1061
4837.83 1109
4838.49 1148
4839.14 1134
4839.80 1132
4840.46 1140
4841.11 1248
4841.77 1240
4842.43 1189
4843.08 1107
4843.74 1177
4844.40 1115
4845.05 1142
4845.71 1104
4846.37 1137
4847.02 1105
4847.68 1155
4848.34 1257
4849.00 1227
4849.65 1141
4850.31 1230
4850.97 1240
4851.62 1285
4852.28 1164
4852.94 1228
4853.60 1230
4854.25 1121
4854.91 1177
4855.57 1271
4856.23 1205
4856.88 1332
4857.54 1430
4858.20 1478
4858.86 1590
4859.52 1687
4860.17 1684
4860.83 1557
4861.49 1643
4862.15 1544
4862.81 1481
4863.46 1433
4864.12 1231
4864.78 1254
4865.44 1213
4866.10 1254
4866.75 1324
4867.41 1167
4868.07 1167
4868.73 1235
4869.39 1251
4870.05 1157
4870.71 1193
4871.36 1239
4872.02 1164
4872.68 1028
4873.34 963
4874.00 1006
4874.66 1011
4875.32 1059
4875.98 1012
4876.63 998
4877.29 1016
4877.95 1005
4878.61 977
4879.27 965
4879.93 1029
4880.59 1048
4881.25 979
4881.91 996
4882.57 888
4883.23 853
4883.89 876
4884.55 884
4885.21 912
4885.87 945
4886.52 928
4887.18 780
4887.84 830
4888.50 817
4889.16 789
4889.82 848
4890.48 877
4891.14 838
4891.80 782
4892.46 828
4893.12 863
4893.78 853
4894.44 808
4895.10 802
4895.76 824
4896.42 820
4897.09 790
4897.75 813
4898.41 756
4899.07 815
4899.73 767
4900.39 849
4901.05 855
4901.71 818
4902.37 763
4903.03 782
4903.69 805
4904.35 784
4905.01 770
4905.67 759
4906.33 738
4907.00 719
4907.66 777
4908.32 723
4908.98 746
4909.64 739
4910.30 757
4910.96 816
4911.62 747
4912.29 726
4912.95 744
4913.61 744
4914.27 725
4914.93 715
4915.59 717
4916.26 652
4916.92 681
4917.58 697
4918.24 623
4918.90 656
4919.56 651
4920.23 677
4920.89 701
4921.55 654
4922.21 658
4922.87 686
4923.54 665
4924.20 626
4924.86 586
4925.52 617
4926.19 660
4926.85 729
4927.51 713
4928.17 667
4928.84 702
4929.50 637
4930.16 644
4930.82 682
4931.49 695
4932.15 645
4932.81 612
4933.47 678
4934.14 616
4934.80 653
4935.46 594
4936.13 594
4936.79 616
4937.45 614
4938.11 637
4938.78 641
4939.44 677
4940.10 644
4940.77 588
4941.43 626
4942.09 609
4942.76 618
4943.42 668
4944.08 613
4944.75 621
4945.41 583
4946.08 583
4946.74 617
4947.40 643
4948.07 649
4948.73 584
4949.39 619
4950.06 638
4950.72 615
4951.39 616
4952.05 564
4952.71 639
4953.38 640
4954.04 597
4954.71 607
4955.37 617
4956.04 663
4956.70 647
4957.36 648
4958.03 652
4958.69 682
4959.36 720
4960.02 751
4960.69 831
4961.35 853
4962.02 874
4962.68 920
4963.35 944
4964.01 932
4964.68 939
4965.34 988
4966.01 876
4966.67 872
4967.34 789
4968.00 740
4968.67 741
4969.33 673
4970.00 676
4970.66 622
4971.33 594
4971.99 601
4972.66 658
4973.32 658
4973.99 609
4974.66 615
4975.32 680
4975.99 651
4976.65 665
4977.32 637
4977.98 641
4978.65 664
4979.32 674
4979.98 672
4980.65 609
4981.31 583
4981.98 639
4982.65 666
4983.31 613
4983.98 598
4984.64 600
4985.31 583
4985.98 650
4986.64 607
4987.31 662
4987.98 633
4988.64 658
4989.31 678
4989.98 626
4990.64 646
4991.31 641
4991.98 681
4992.64 667
4993.31 638
4993.98 658
4994.64 626
4995.31 638
4995.98 604
4996.64 661
4997.31 577
4997.98 593
4998.65 609
4999.31 617
4999.98 611
5000.65 615
5001.31 649
5001.98 609
5002.65 576
5003.32 564
5003.98 607
5004.65 630
5005.32 585
5005.99 535
5006.66 540
5007.32 573
5007.99 601
5008.66 590
5009.33 580
5009.99 595
5010.66 634
5011.33 562
5012.00 607
5012.67 587
5013.33 592
5014.00 611
5014.67 569
5015.34 551
5016.01 586
5016.68 569
5017.34 602
5018.01 576
5018.68 568
5019.35 605
5020.02 570
5020.69 611
5021.36 648
5022.02 619
5022.69 642
5023.36 590
5024.03 665
5024.70 650
5025.37 655
5026.04 717
5026.71 688
5027.38 668
5028.05 643
5028.71 619
5029.38 629
5030.05 590
5030.72 559
5031.39 609
5032.06 599
5032.73 574
5033.40 586
5034.07 565
5034.74 586
5035.41 546
5036.08 612
5036.75 571
5037.42 550
5038.09 540
5038.76 560
5039.43 592
5040.10 585
5040.77 581
5041.44 605
5042.11 640
5042.78 559
5043.45 573
5044.12 594
5044.79 577
5045.46 592
5046.13 636
5046.80 635
5047.47 635
5048.14 594
5048.81 564
5049.48 556
5050.15 591
5050.82 618
5051.49 583
5052.16 534
5052.83 543
5053.51 597
5054.18 573
5054.85 560
5055.52 600
5056.19 575
5056.86 544
5057.53 578
5058.20 543
5058.87 558
5059.55 552
5060.22 527
5060.89 565
5061.56 569
5062.23 623
5062.90 538
5063.57 522
5064.25 567
5064.92 569
5065.59 579
5066.26 545
5066.93 575
5067.60 582
5068.28 552
5068.95 548
5069.62 578
5070.29 555
5070.96 559
5071.64 557
5072.31 568
5072.98 546
5073.65 538
5074.32 571
5075.00 536
5075.67 563
5076.34 536
5077.01 570
5077.69 636
5078.36 587
5079.03 605
5079.70 576
5080.38 626
5081.05 597
5081.72 554
5082.39 610
5083.07 541
5083.74 552
5084.41 623
5085.09 590
5085.76 544
5086.43 563
5087.10 590
5087.78 562
5088.45 534
5089.12 585
5089.80 611
5090.47 597
5091.14 606
5091.82 577
5092.49 606
5093.16 594
5093.84 627
5094.51 580
5095.18 594
5095.86 622
5096.53 673
5097.21 599
5097.88 584
5098.55 541
5099.23 542
5099.90 554
5100.57 559
5101.25 559
5101.92 556
5102.60 614
5103.27 561
5103.95 609
5104.62 579
5105.29 525
5105.97 563
5106.64 557
5107.32 564
5107.99 580
5108.67 605
5109.34 683
5110.01 657
5110.69 638
5111.36 578
5112.04 605
5112.71 602
5113.39 562
5114.06 570
5114.74 600
5115.41 540
5116.09 571
5116.76 612
5117.44 646
5118.11 645
5118.79 617
5119.46 701
5120.14 741
5120.81 749
5121.49 730
5122.16 709
5122.84 708
5123.52 627
5124.19 606
5124.87 588
5125.54 608
5126.22 615
5126.89 574
5127.57 571
5128.24 570
5128.92 608
5129.60 627
5130.27 581
5130.95 606
5131.62 619
5132.30 556
5132.98 631
5133.65 609
5134.33 621
5135.01 591
5135.68 618
5136.36 625
5137.03 610
5137.71 589
5138.39 592
5139.06 641
5139.74 600
5140.42 607
5141.09 620
5141.77 603
5142.45 549
5143.12 609
5143.80 600
5144.48 594
5145.15 593
5145.83 549
5146.51 553
5147.18 544
5147.86 536
5148.54 574
5149.22 546
5149.89 532
5150.57 548
5151.25 568
5151.93 553
5152.60 529
5153.28 558
5153.96 566
5154.63 548
5155.31 573
5155.99 584
5156.67 592
5157.35 609
5158.02 558
5158.70 587
5159.38 572
5160.06 617
5160.73 541
5161.41 599
5162.09 622
5162.77 598
5163.45 558
5164.12 585
5164.80 555
5165.48 599
5166.16 601
5166.84 548
5167.52 599
5168.19 571
5168.87 596
5169.55 612
5170.23 549
5170.91 557
5171.59 583
5172.27 541
5172.94 527
5173.62 560
5174.30 552
5174.98 554
5175.66 519
5176.34 552
5177.02 537
5177.70 493
5178.38 577
5179.06 613
5179.73 530
5180.41 577
5181.09 592
5181.77 583
5182.45 515
5183.13 520
5183.81 522
5184.49 558
5185.17 623
5185.85 564
5186.53 603
5187.21 557
5187.89 530
5188.57 534
5189.25 522
5189.93 515
5190.61 570
5191.29 567
5191.97 586
5192.65 605
5193.33 530
5194.01 545
5194.69 521
5195.37 550
5196.05 535
5196.73 564
5197.41 510
5198.09 502
5198.77 519
5199.45 530
5200.13 504
5200.81 512
5201.49 526
5202.17 548
5202.85 536
5203.53 534
5204.21 549
5204.89 556
5205.58 524
5206.26 550
5206.94 544
5207.62 524
5208.30 491
5208.98 541
5209.66 539
5210.34 512
5211.02 557
5211.71 548
5212.39 553
5213.07 545
5213.75 527
5214.43 578
5215.11 602
5215.79 573
5216.48 564
5217.16 558
5217.84 564
5218.52 552
5219.20 599
5219.88 594
5220.57 556
5221.25 557
5221.93 556
5222.61 586
5223.29 579
5223.98 570
5224.66 588
5225.34 632
5226.02 628
5226.70 581
5227.39 584
5228.07 585
5228.75 545
5229.43 559
5230.12 569
5230.80 588
5231.48 564
5232.16 592
5232.85 576
5233.53 591
5234.21 600
5234.89 621
5235.58 620
5236.26 585
5236.94 648
5237.63 637
5238.31 606
5238.99 588
5239.67 618
5240.36 648
5241.04 613
5241.72 636
5242.41 669
5243.09 630
5243.77 600
5244.46 642
5245.14 653
5245.82 631
5246.51 665
5247.19 638
5247.88 612
5248.56 597
5249.24 623
5249.93 606
5250.61 611
5251.29 584
5251.98 567
5252.66 585
5253.35 580
5254.03 621
5254.71 611
5255.40 607
5256.08 565
5256.77 555
5257.45 577
5258.14 613
5258.82 548
5259.50 604
5260.19 578
5260.87 582
5261.56 581
5262.24 587
5262.93 582
5263.61 652
5264.30 628
5264.98 535
5265.67 614
5266.35 677
5267.03 630
5267.72 631
5268.40 652
5269.09 628
5269.77 632
5270.46 605
5271.14 580
5271.83 619
5272.52 656
5273.20 632
5273.89 603
5274.57 613
5275.26 650
5275.94 658
5276.63 640
5277.31 608
5278.00 656
5278.68 590
5279.37 571
5280.06 632
5280.74 669
5281.43 709
5282.11 629
5282.80 709
5283.48 671
5284.17 669
5284.86 642
5285.54 630
5286.23 649
5286.92 626
5287.60 637
5288.29 606
5288.97 631
5289.66 613
5290.35 681
5291.03 677
5291.72 669
5292.41 671
5293.09 675
5293.78 670
5294.47 657
5295.15 622
5295.84 607
5296.53 651
5297.21 679
5297.90 724
5298.59 753
5299.27 731
5299.96 751
5300.65 756
5301.33 765
5302.02 768
5302.71 779
5303.40 790
5304.08 775
5304.77 802
5305.46 839
5306.15 882
5306.83 882
5307.52 919
5308.21 894
5308.90 869
5309.58 881
5310.27 883
5310.96 900
5311.65 947
5312.33 948
5313.02 968
5313.71 1107
5314.40 1097
5315.09 1114
5315.77 1159
5316.46 1274
5317.15 1233
5317.84 1259
5318.53 1173
5319.21 1212
5319.90 1072
5320.59 1007
5321.28 978
5321.97 964
5322.66 993
5323.35 899
5324.03 893
5324.72 756
5325.41 783
5326.10 729
5326.79 686
5327.48 690
5328.17 694
5328.86 732
5329.54 700
5330.23 744
5330.92 721
5331.61 664
5332.30 660
5332.99 684
5333.68 642
5334.37 690
5335.06 676
5335.75 650
5336.44 678
5337.12 669
5337.81 684
5338.50 645
5339.19 586
5339.88 622
5340.57 629
5341.26 656
5341.95 624
5342.64 666
5343.33 753
5344.02 826
5344.71 785
5345.40 740
5346.09 710
5346.78 769
5347.47 806
5348.16 798
5348.85 841
5349.54 886
5350.23 1020
5350.92 1059
5351.61 1171
5352.30 1176
5352.99 1209
5353.68 1198
5354.37 1112
5355.07 1093
5355.76 967
5356.45 964
5357.14 907
5357.83 850
5358.52 739
5359.21 764
5359.90 733
5360.59 750
5361.28 758
5361.97 673
5362.66 682
5363.36 725
5364.05 781
5364.74 713
5365.43 698
5366.12 646
5366.81 614
5367.50 635
5368.19 643
5368.89 653
5369.58 597
5370.27 622
5370.96 617
5371.65 555
5372.34 589
5373.04 548
5373.73 599
5374.42 613
5375.11 628
5375.80 638
5376.49 643
5377.19 625
5377.88 597
5378.57 620
5379.26 596
5379.96 600
5380.65 574
5381.34 595
5382.03 623
5382.72 578
5383.42 581
5384.11 593
5384.80 641
5385.49 634
5386.19 601
5386.88 632
5387.57 630
5388.26 604
5388.96 605
5389.65 650
5390.34 652
5391.04 662
5391.73 678
5392.42 643
5393.12 659
5393.81 683
5394.50 672
5395.19 644
5395.89 687
5396.58 631
5397.27 620
5397.97 663
5398.66 655
5399.35 652
5400.05 607
5400.74 637
5401.43 604
5402.13 632
5402.82 592
5403.52 607
5404.21 633
5404.90 613
5405.60 606
5406.29 673
5406.98 701
5407.68 622
5408.37 590
5409.07 638
5409.76 627
5410.45 589
5411.15 611
5411.84 562
5412.54 593
5413.23 601
5413.93 609
5414.62 576
5415.32 598
5416.01 574
5416.70 567
5417.40 585
5418.09 605
5418.79 630
5419.48 603
5420.18 642
5420.87 674
5421.57 678
5422.26 726
5422.96 654
5423.65 660
5424.35 598
5425.04 605
5425.74 620
5426.43 651
5427.13 640
5427.82 668
5428.52 656
5429.21 634
5429.91 741
5430.60 690
5431.30 683
5432.00 702
5432.69 646
5433.39 724
5434.08 735
5434.78 718
5435.47 710
5436.17 677
5436.86 628
5437.56 647
5438.26 646
5438.95 644
5439.65 624
5440.34 662
5441.04 692
5441.74 688
5442.43 681
5443.13 702
5443.83 696
5444.52 727
5445.22 743
5445.91 785
5446.61 846
5447.31 885
5448.00 967
5448.70 1026
5449.40 1094
5450.09 1104
5450.79 1069
5451.49 993
5452.18 981
5452.88 892
5453.58 861
5454.27 850
5454.97 810
5455.67 782
5456.37 823
5457.06 747
5457.76 699
5458.46 724
5459.15 761
5459.85 717
5460.55 724
5461.25 703
5461.94 681
5462.64 747
5463.34 714
5464.04 723
5464.73 763
5465.43 778
5466.13 827
5466.83 836
5467.53 804
5468.22 783
5468.92 784
5469.62 777
5470.32 715
5471.01 710
5471.71 768
5472.41 792
5473.11 795
5473.81 798
5474.51 843
5475.20 861
5475.90 835
5476.60 852
5477.30 946
5478.00 925
5478.70 1029
5479.39 1061
5480.09 1105
5480.79 1214
5481.49 1204
5482.19 1271
5482.89 1274
5483.59 1227
5484.29 1148
5484.98 1066
5485.68 1105
5486.38 1084
5487.08 1030
5487.78 972
5488.48 943
5489.18 949
5489.88 970
5490.58 954
5491.28 891
5491.98 909
5492.68 980
5493.37 928
5494.07 986
5494.77 1019
5495.47 1014
5496.17 1066
5496.87 1030
5497.57 1018
5498.27 1087
5498.97 1140
5499.67 1261
5500.37 1392
5501.07 1459
5501.77 1592
5502.47 1735
5503.17 1794
5503.87 1883
5504.57 1671
5505.27 1532
5505.97 1403
5506.67 1260
5507.37 1098
5508.07 988
5508.77 905
5509.47 900
5510.17 901
5510.87 857
5511.58 824
5512.28 865
5512.98 908
5513.68 824
5514.38 854
5515.08 927
5515.78 911
5516.48 902
5517.18 877
5517.88 871
5518.58 882
5519.28 855
5519.99 862
5520.69 864
5521.39 856
5522.09 900
5522.79 885
5523.49 875
5524.19 805
5524.90 754
5525.60 777
5526.30 758
5527.00 773
5527.70 779
5528.40 753
5529.10 742
5529.81 737
5530.51 680
5531.21 685
5531.91 681
5532.61 687
5533.32 735
5534.02 729
5534.72 787
5535.42 745
5536.12 763
5536.83 771
5537.53 731
5538.23 733
5538.93 729
5539.64 751
5540.34 713
5541.04 688
5541.74 679
5542.45 729
5543.15 793
5543.85 732
5544.55 711
5545.26 740
5545.96 675
5546.66 704
5547.36 785
5548.07 754
5548.77 751
5549.47 666
5550.18 709
5550.88 739
5551.58 674
5552.29 692
5552.99 658
5553.69 682
5554.40 660
5555.10 664
5555.80 648
5556.51 638
5557.21 647
5557.91 672
5558.62 639
5559.32 639
5560.02 655
5560.73 675
5561.43 696
5562.14 680
5562.84 667
5563.54 722
5564.25 695
5564.95 717
5565.65 708
5566.36 742
5567.06 750
5567.77 764
5568.47 717
5569.18 735
5569.88 754
5570.58 687
5571.29 636
5571.99 591
5572.70 590
5573.40 652
5574.11 695
5574.81 638
5575.52 650
5576.22 643
5576.93 662
5577.63 634
5578.33 721
5579.04 677
5579.74 691
5580.45 668
5581.15 679
5581.86 665
5582.56 659
5583.27 610
5583.97 682
5584.68 641
5585.39 571
5586.09 549
5586.80 574
5587.50 587
5588.21 557
5588.91 643
5589.62 627
5590.32 585
5591.03 554
5591.73 620
5592.44 586
5593.15 598
5593.85 624
5594.56 632
5595.26 576
5595.97 569
5596.68 637
5597.38 591
5598.09 599
5598.79 557
5599.50 532
5600.21 522
5600.91 573
5601.62 568
5602.33 567
5603.03 602
5603.74 585
5604.44 612
5605.15 596
5605.86 557
5606.56 649
5607.27 607
5607.98 664
5608.68 627
5609.39 587
5610.10 576
5610.80 557
5611.51 545
5612.22 594
5612.93 577
5613.63 586
5614.34 639
5615.05 587
5615.75 590
5616.46 558
5617.17 565
5617.88 549
5618.58 583
5619.29 585
5620.00 595
5620.71 595
5621.41 597
5622.12 609
5622.83 614
5623.54 619
5624.24 573
5624.95 588
5625.66 614
5626.37 676
5627.08 630
5627.78 617
5628.49 603
5629.20 659
5629.91 653
5630.62 653
5631.32 618
5632.03 612
5632.74 610
5633.45 622
5634.16 652
5634.86 654
5635.57 719
5636.28 651
5636.99 712
5637.70 734
5638.41 760
5639.12 751
5639.82 705
5640.53 710
5641.24 705
5641.95 709
5642.66 697
5643.37 729
5644.08 699
5644.79 676
5645.50 636
5646.21 653
5646.91 663
5647.62 636
5648.33 613
5649.04 640
5649.75 696
5650.46 658
5651.17 646
5651.88 647
5652.59 648
5653.30 644
5654.01 653
5654.72 670
5655.43 694
5656.14 670
5656.85 702
5657.56 642
5658.27 700
5658.98 713
5659.69 680
5660.40 662
5661.11 660
5661.82 683
5662.53 662
5663.24 677
5663.95 708
5664.66 669
5665.37 672
5666.08 646
5666.79 640
5667.50 677
5668.21 703
5668.92 716
5669.63 672
5670.34 706
5671.05 734
5671.76 711
5672.47 778
5673.18 903
5673.89 816
5674.61 794
5675.32 802
5676.03 759
5676.74 730
5677.45 706
5678.16 664
5678.87 677
5679.58 682
5680.29 661
5681.01 625
5681.72 675
5682.43 634
5683.14 620
5683.85 668
5684.56 669
5685.27 622
5685.99 644
5686.70 646
5687.41 661
5688.12 622
5688.83 660
5689.54 675
5690.26 684
5690.97 650
5691.68 700
5692.39 659
5693.10 690
5693.82 628
5694.53 684
5695.24 642
5695.95 642
5696.67 625
5697.38 691
5698.09 637
5698.80 650
5699.51 644
5700.23 653
5700.94 663
5701.65 630
5702.36 676
5703.08 664
5703.79 617
5704.50 582
5705.22 671
5705.93 672
5706.64 646
5707.35 621
5708.07 715
5708.78 698
5709.49 643
5710.21 694
5710.92 706
5711.63 662
5712.35 626
5713.06 684
5713.77 699
5714.49 642
5715.20 636
5715.91 693
5716.63 672
5717.34 658
5718.05 672
5718.77 679
5719.48 661
5720.19 669
5720.91 695
5721.62 688
5722.34 677
5723.05 676
5723.76 730
5724.48 701
5725.19 703
5725.91 680
5726.62 680
5727.33 753
5728.05 778
5728.76 763
5729.48 742
5730.19 823
5730.91 790
5731.62 780
5732.34 788
5733.05 794
5733.76 781
5734.48 762
5735.19 784
5735.91 759
5736.62 726
5737.34 812
5738.05 797
5738.77 814
5739.48 791
5740.20 813
5740.91 782
5741.63 802
5742.34 805
5743.06 814
5743.77 834
5744.49 881
5745.20 831
5745.92 846
5746.63 882
5747.35 880
5748.07 898
5748.78 919
5749.50 906
5750.21 906
5750.93 897
5751.64 949
5752.36 953
5753.07 900
5753.79 1012
5754.51 1023
5755.22 1016
5755.94 1150
5756.65 1079
5757.37 1125
5758.09 1136
5758.80 1215
5759.52 1155
5760.24 1129
5760.95 1273
5761.67 1273
5762.38 1265
5763.10 1251
5763.82 1391
5764.53 1498
5765.25 1468
5765.97 1432
5766.68 1540
5767.40 1633
5768.12 1783
5768.83 2133
5769.55 2452
5770.27 2938
5770.98 3600
5771.70 4139
5772.42 4378
5773.13 4551
5773.85 4405
5774.57 4055
5775.29 3441
5776.00 2908
5776.72 2451
5777.44 2143
5778.16 1921
5778.87 1696
5779.59 1721
5780.31 1666
5781.03 1673
5781.74 1656
5782.46 1703
5783.18 1756
5783.90 1712
5784.61 1776
5785.33 1820
5786.05 1873
5786.77 1880
5787.48 1777
5788.20 1781
5788.92 1782
5789.64 1706
5790.36 1641
5791.08 1588
5791.79 1523
5792.51 1444
5793.23 1380
5793.95 1407
5794.67 1359
5795.38 1339
5796.10 1353
5796.82 1308
5797.54 1323
5798.26 1239
5798.98 1252
5799.70 1289
5800.41 1334
5801.13 1389
5801.85 1519
5802.57 1587
5803.29 1555
5804.01 1498
5804.73 1427
5805.45 1391
5806.17 1334
5806.89 1241
5807.60 1180
5808.32 1187
5809.04 1160
5809.76 1121
5810.48 1104
5811.20 1121
5811.92 1151
5812.64 1203
5813.36 1131
5814.08 1083
5814.80 1063
5815.52 1106
5816.24 1073
5816.96 990
5817.68 1007
5818.40 973
5819.12 950
5819.84 1002
5820.56 972
5821.28 983
5822.00 981
5822.72 983
5823.44 960
5824.16 1010
5824.88 1020
5825.60 981
5826.32 1026
5827.04 942
5827.76 917
5828.48 922
5829.20 972
5829.92 999
5830.64 945
5831.36 907
5832.08 908
5832.80 908
5833.52 893
5834.25 887
5834.97 904
5835.69 894
5836.41 843
5837.13 828
5837.85 817
5838.57 837
5839.29 840
5840.01 833
5840.73 813
5841.46 874
5842.18 837
5842.90 873
5843.62 830
5844.34 859
5845.06 819
5845.78 814
5846.51 858
5847.23 865
5847.95 861
5848.67 815
5849.39 807
5850.11 809
5850.84 866
5851.56 829
5852.28 800
5853.00 790
5853.72 852
5854.45 870
5855.17 785
5855.89 787
5856.61 829
5857.33 841
5858.06 874
5858.78 844
5859.50 788
5860.22 839
5860.95 864
5861.67 781
5862.39 766
5863.11 788
5863.84 804
5864.56 794
5865.28 776
5866.01 744
5866.73 795
5867.45 794
5868.17 799
5868.90 789
5869.62 783
5870.34 804
5871.07 789
5871.79 801
5872.51 728
5873.24 727
5873.96 749
5874.68 730
5875.41 771
5876.13 717
5876.85 703
5877.58 705
5878.30 738
5879.02 729
5879.75 793
5880.47 782
5881.19 761
5881.92 745
5882.64 803
5883.37 747
5884.09 761
5884.81 800
5885.54 754
5886.26 801
5886.99 855
5887.71 816
5888.43 777
5889.16 784
5889.88 793
5890.61 834
5891.33 788
5892.05 808
5892.78 771
5893.50 773
5894.23 789
5894.95 819
5895.68 785
5896.40 801
5897.13 809
5897.85 805
5898.58 751
5899.30 772
5900.03 839
5900.75 760
5901.48 811
5902.20 825
5902.93 809
5903.65 835
5904.38 812
5905.10 825
5905.83 822
5906.55 836
5907.28 813
5908.00 837
5908.73 875
5909.45 876
5910.18 885
5910.90 842
5911.63 827
5912.36 845
5913.08 886
5913.81 904
5914.53 883
5915.26 892
5915.98 829
5916.71 861
5917.44 931
5918.16 932
5918.89 964
5919.61 900
5920.34 969
5921.07 972
5921.79 956
5922.52 970
5923.25 1035
5923.97 1007
5924.70 991
5925.42 1002
5926.15 1053
5926.88 1069
5927.60 1058
5928.33 1001
5929.06 1042
5929.78 1098
5930.51 1068
5931.24 1124
5931.96 1155
5932.69 1156
5933.42 1140
5934.15 1186
5934.87 1172
5935.60 1176
5936.33 1187
5937.05 1217
5937.78 1237
5938.51 1319
5939.24 1261
5939.96 1238
5940.69 1337
5941.42 1372
5942.14 1342
5942.87 1344
5943.60 1359
5944.33 1419
5945.06 1433
5945.78 1464
5946.51 1500
5947.24 1492
5947.97 1515
5948.69 1541
5949.42 1517
5950.15 1652
5950.88 1716
5951.61 1800
5952.33 1817
5953.06 1817
5953.79 1870
5954.52 1959
5955.25 2091
5955.98 2068
5956.70 2097
5957.43 2014
5958.16 1999
5958.89 2078
5959.62 1964
5960.35 1978
5961.07 2056
5961.80 2049
5962.53 1932
5963.26 1971
5963.99 2067
5964.72 2039
5965.45 2064
5966.18 2269
5966.90 2308
5967.63 2442
5968.36 2507
5969.09 2592
5969.82 2638
5970.55 2667
5971.28 2712
5972.01 2543
5972.74 2637
5973.47 2667
5974.20 2638
5974.93 2589
5975.66 2492
5976.39 2499
5977.12 2551
5977.84 2525
5978.57 2602
5979.30 2684
5980.03 2674
5980.76 2748
5981.49 2779
5982.22 2918
5982.95 3052
5983.68 3066
5984.41 3117
5985.14 3177
5985.87 3134
5986.60 3085
5987.33 3070
5988.06 3102
5988.79 3099
5989.53 3161
5990.26 3244
5990.99 3223
5991.72 3306
5992.45 3290
5993.18 3403
5993.91 3387
5994.64 3316
5995.37 3346
5996.10 3463
5996.83 3536
5997.56 3670
5998.29 3641
5999.02 3687
5999.75 3732
6000.49 3610
6001.22 3732
6001.95 3719
6002.68 3724
6003.41 3584
6004.14 3518
6004.87 3480
6005.60 3477
6006.34 3275
6007.07 3335
6007.80 3394
6008.53 3365
6009.26 3627
6009.99 3948
6010.72 4420
6011.46 5034
6012.19 5794
6012.92 7011
6013.65 8376
6014.38 9610
6015.12 10663
6015.85 11197
6016.58 11432
6017.31 11193
6018.04 10466
6018.78 9478
6019.51 8463
6020.24 7392
6020.97 6379
6021.70 5356
6022.44 4583
6023.17 3930
6023.90 3502
6024.63 3103
6025.37 2951
6026.10 2784
6026.83 2648
6027.56 2643
6028.30 2512
6029.03 2505
6029.76 2464
6030.50 2538
6031.23 2502
6031.96 2425
6032.69 2497
6033.43 2478
6034.16 2199
6034.89 2175
6035.63 2129
6036.36 2036
6037.09 1955
6037.83 1887
6038.56 1966
6039.29 1936
6040.03 1957
6040.76 2063
6041.49 2156
6042.23 2253
6042.96 2181
6043.69 2288
6044.43 2222
6045.16 2164
6045.90 2180
6046.63 2230
6047.36 2332
6048.10 2260
6048.83 2327
6049.57 2280
6050.30 2380
6051.03 2519
6051.77 2614
6052.50 2681
6053.24 2898
6053.97 2987
6054.70 2913
6055.44 3007
6056.17 3090
6056.91 3016
6057.64 2880
6058.38 2757
6059.11 2601
6059.85 2570
6060.58 2514
6061.32 2451
6062.05 2330
6062.79 2310
6063.52 2339
6064.26 2212
6064.99 2216
6065.72 2304
6066.46 2237
6067.20 2161
6067.93 2156
6068.67 2030
6069.40 2120
6070.14 2204
6070.87 2105
6071.61 2002
6072.34 1951
6073.08 1922
6073.81 1990
6074.55 1915
6075.28 1930
6076.02 2008
6076.76 1898
6077.49 1858
6078.23 1859
6078.96 1836
6079.70 1857
6080.43 1812
6081.17 1772
6081.91 1700
6082.64 1694
6083.38 1697
6084.11 1662
6084.85 1594
6085.59 1564
6086.32 1548
6087.06 1566
6087.80 1545
6088.53 1489
6089.27 1568
6090.00 1548
6090.74 1558
6091.48 1566
6092.21 1569
6092.95 1617
6093.69 1576
6094.42 1639
6095.16 1523
6095.90 1593
6096.63 1620
6097.37 1563
6098.11 1521
6098.85 1546
6099.58 1547
6100.32 1500
6101.06 1477
6101.79 1424
6102.53 1467
6103.27 1477
6104.01 1425
6104.74 1421
6105.48 1402
6106.22 1429
6106.96 1482
6107.69 1376
6108.43 1331
6109.17 1420
6109.91 1400
6110.64 1384
6111.38 1435
6112.12 1412
6112.86 1446
6113.59 1452
6114.33 1422
6115.07 1404
6115.81 1489
6116.55 1489
6117.28 1533
6118.02 1544
6118.76 1490
6119.50 1458
6120.24 1549
6120.98 1568
6121.71 1504
6122.45 1534
6123.19 1512
6123.93 1499
6124.67 1573
6125.41 1548
6126.15 1519
6126.88 1533
6127.62 1579
6128.36 1497
6129.10 1558
6129.84 1543
6130.58 1516
6131.32 1510
6132.06 1601
6132.80 1590
6133.53 1499
6134.27 1537
6135.01 1576
6135.75 1584
6136.49 1649
6137.23 1676
6137.97 1745
6138.71 1853
6139.45 1804
6140.19 1814
6140.93 1837
6141.67 1874
6142.41 1943
6143.15 1918
6143.89 1900
6144.63 1901
6145.37 1926
6146.11 1916
6146.85 1895
6147.59 1828
6148.33 1858
6149.07 1922
6149.81 1838
6150.55 1849
6151.29 1912
6152.03 1910
6152.77 2019
6153.51 1867
6154.25 1977
6154.99 1908
6155.73 1911
6156.47 2010
6157.21 2006
6157.95 2051
6158.69 1984
6159.43 2037
6160.17 2094
6160.91 2103
6161.65 2150
6162.39 2211
6163.13 2159
6163.88 2285
6164.62 2361
6165.36 2419
6166.10 2604
6166.84 2754
6167.58 2847
6168.32 2989
6169.06 3018
6169.80 3063
6170.55 3042
6171.29 3050
6172.03 2973
6172.77 2853
6173.51 2747
6174.25 2823
6174.99 2866
6175.74 2715
6176.48 2575
6177.22 2637
6177.96 2757
6178.70 2814
6179.44 2872
6180.19 3010
6180.93 3256
6181.67 3458
6182.41 3973
6183.15 4418
6183.90 4620
6184.64 5020
6185.38 5241
6186.12 5240
6186.87 5078
6187.61 4799
6188.35 4628
6189.09 4235
6189.84 3975
6190.58 3730
6191.32 3581
6192.06 3419
6192.81 3465
6193.55 3301
6194.29 3395
6195.03 3177
6195.78 3311
6196.52 3308
6197.26 3272
6198.01 3187
6198.75 3217
6199.49 3208
6200.23 3150
6200.98 3268
6201.72 3183
6202.46 3202
6203.21 3260
6203.95 3315
6204.69 3604
6205.44 3980
6206.18 4570
6206.92 5278
6207.67 6370
6208.41 7748
6209.15 9590
6209.90 11266
6210.64 12543
6211.39 13424
6212.13 13854
6212.87 13288
6213.62 12206
6214.36 10925
6215.11 9354
6215.85 7896
6216.59 6755
6217.34 5531
6218.08 4551
6218.83 3884
6219.57 3374
6220.31 3019
6221.06 2741
6221.80 2515
6222.55 2421
6223.29 2331
6224.04 2311
6224.78 2257
6225.53 2134
6226.27 2069
6227.02 2143
6227.76 2037
6228.50 1896
6229.25 1870
6229.99 1699
6230.74 1668
6231.48 1596
6232.23 1537
6232.97 1496
6233.72 1523
6234.46 1655
6235.21 1599
6235.96 1569
6236.70 1632
6237.45 1795
6238.19 1721
6238.94 1737
6239.68 1821
6240.43 1929
6241.17 1961
6241.92 2092
6242.66 2084
6243.41 2139
6244.16 2099
6244.90 2086
6245.65 2188
6246.39 2211
6247.14 2230
6247.88 2303
6248.63 2225
6249.38 2324
6250.12 2458
6250.87 2419
6251.62 2311
6252.36 2231
6253.11 2207
6253.85 2080
6254.60 2066
6255.35 1922
6256.09 1821
6256.84 1863
6257.59 1863
6258.33 1874
6259.08 1867
6259.83 1790
6260.57 1822
6261.32 1892
6262.07 1770
6262.81 1773
6263.56 1759
6264.31 1743
6265.05 1736
6265.80 1731
6266.55 1685
6267.30 1601
6268.04 1626
6268.79 1676
6269.54 1673
6270.28 1651
6271.03 1660
6271.78 1620
6272.53 1647
6273.27 1676
6274.02 1698
6274.77 1702
6275.52 1756
6276.26 1724
6277.01 1716
6277.76 1664
6278.51 1753
6279.25 1839
6280.00 1804
6280.75 1677
6281.50 1715
6282.25 1636
6282.99 1541
6283.74 1488
6284.49 1476
6285.24 1417
6285.99 1407
6286.74 1450
6287.48 1460
6288.23 1380
6288.98 1413
6289.73 1436
6290.48 1409
6291.23 1463
6291.97 1378
6292.72 1383
6293.47 1325
6294.22 1273
6294.97 1322
6295.72 1286
6296.47 1432
6297.22 1409
6297.96 1381
6298.71 1387
6299.46 1380
6300.21 1325
6300.96 1251
6301.71 1254
6302.46 1220
6303.21 1242
6303.96 1218
6304.71 1210
6305.46 1197
6306.21 1192
6306.96 1125
6307.71 1159
6308.45 1203
6309.20 1188
6309.95 1155
6310.70 1187
6311.45 1204
6312.20 1300
6312.95 1252
6313.70 1295
6314.45 1259
6315.20 1250
6315.95 1266
6316.70 1249
6317.45 1287
6318.20 1367
6318.95 1363
6319.70 1331
6320.45 1318
6321.20 1277
6321.95 1320
6322.70 1249
6323.46 1229
6324.21 1176
6324.96 1229
6325.71 1226
6326.46 1184
6327.21 1129
6327.96 1161
6328.71 1177
6329.46 1122
6330.21 1144
6330.96 1123
6331.71 1091
6332.46 1037
6333.21 1038
6333.97 1076
6334.72 1107
6335.47 1108
6336.22 1101
6336.97 1063
6337.72 1083
6338.47 1091
6339.22 1068
6339.98 1092
6340.73 1063
6341.48 1087
6342.23 1055
6342.98 1089
6343.73 1054
6344.49 1005
6345.24 1018
6345.99 1036
6346.74 1099
6347.49 1060
6348.24 1060
6349.00 1076
6349.75 1075
6350.50 1161
6351.25 1163
6352.01 1177
6352.76 1225
6353.51 1243
6354.26 1237
6355.01 1299
6355.77 1350
6356.52 1355
6357.27 1369
6358.02 1323
6358.78 1315
6359.53 1259
6360.28 1254
6361.03 1252
6361.79 1220
6362.54 1148
6363.29 1169
6364.05 1158
6364.80 1080
6365.55 1081
6366.30 1079
6367.06 1140
6367.81 1125
6368.56 1127
6369.32 1150
6370.07 1216
6370.82 1265
6371.58 1230
6372.33 1225
6373.08 1199
6373.84 1198
6374.59 1156
6375.34 1145
6376.10 1144
6376.85 1035
6377.60 1077
6378.36 1085
6379.11 1136
6379.87 1128
6380.62 1143
6381.37 1158
6382.13 1149
6382.88 1166
6383.64 1143
6384.39 1156
6385.14 1136
6385.90 1162
6386.65 1085
6387.41 1057
6388.16 1037
6388.91 1060
6389.67 1028
6390.42 1031
6391.18 1083
6391.93 1042
6392.69 1017
6393.44 1022
6394.20 1007
6394.95 1043
6395.71 967
6396.46 1043
6397.21 995
6397.97 943
6398.72 1009
6399.48 1024
6400.23 1025
6400.99 990
6401.74 1037
6402.50 1003
6403.26 961
6404.01 994
6404.77 1023
6405.52 929
6406.28 927
6407.03 968
6407.79 947
6408.54 940
6409.30 997
6410.05 996
6410.81 940
6411.56 911
6412.32 926
6413.08 991
6413.83 1024
6414.59 1031
6415.34 1008
6416.10 902
6416.86 996
6417.61 977
6418.37 1005
6419.12 1057
6419.88 1040
6420.64 994
6421.39 1017
6422.15 973
6422.91 1019
6423.66 978
6424.42 1022
6425.17 994
6425.93 1003
6426.69 994
6427.44 952
6428.20 973
6428.96 1017
6429.71 997
6430.47 1023
6431.23 1011
6431.98 1030
6432.74 1067
6433.50 1039
6434.26 1005
6435.01 1022
6435.77 1154
6436.53 1068
6437.28 1093
6438.04 1106
6438.80 1097
6439.56 1110
6440.31 1190
6441.07 1200
6441.83 1232
6442.59 1187
6443.34 1159
6444.10 1199
6444.86 1141
6445.62 1203
6446.37 1199
6447.13 1203
6447.89 1269
6448.65 1223
6449.40 1251
6450.16 1244
6450.92 1250
6451.68 1248
6452.44 1253
6453.19 1242
6453.95 1307
6454.71 1304
6455.47 1302
6456.23 1310
6456.99 1334
6457.74 1391
6458.50 1348
6459.26 1378
6460.02 1398
6460.78 1342
6461.54 1365
6462.30 1339
6463.05 1370
6463.81 1299
6464.57 1371
6465.33 1437
6466.09 1430
6466.85 1537
6467.61 1538
6468.37 1588
6469.13 1666
6469.88 1631
6470.64 1640
6471.40 1577
6472.16 1643
6472.92 1580
6473.68 1595
6474.44 1618
6475.20 1599
6475.96 1663
6476.72 1722
6477.48 1679
6478.24 1675
6479.00 1655
6479.76 1809
6480.52 1744
6481.28 1907
6482.04 1921
6482.80 1853
6483.56 1925
6484.32 2001
6485.08 1977
6485.84 2081
6486.60 1981
6487.36 2016
6488.12 2107
6488.88 2126
6489.64 2055
6490.40 2094
6491.16 2222
6491.92 2220
6492.68 2295
6493.44 2315
6494.20 2294
6494.96 2341
6495.72 2457
6496.48 2370
6497.24 2417
6498.00 2391
6498.76 2296
6499.52 2443
6500.28 2350
6501.05 2338
6501.81 2363
6502.57 2364
6503.33 2391
6504.09 2442
6504.85 2682
6505.61 3079
6506.37 3542
6507.13 4422
6507.90 5502
6508.66 6888
6509.42 8408
6510.18 9676
6510.94 10532
6511.70 10972
6512.46 10176
6513.23 9461
6513.99 8425
6514.75 7199
6515.51 6186
6516.27 5112
6517.03 4300
6517.80 3715
6518.56 3345
6519.32 2969
6520.08 2744
6520.84 2611
6521.61 2434
6522.37 2311
6523.13 2378
6523.89 2419
6524.66 2500
6525.42 2510
6526.18 2490
6526.94 2517
6527.71 2547
6528.47 2789
6529.23 2822
6529.99 2869
6530.76 2812
6531.52 2825
6532.28 2726
6533.04 2726
6533.81 2790
6534.57 2917
6535.33 3014
6536.10 3228
6536.86 3608
6537.62 3951
6538.38 4372
6539.15 4565
6539.91 4559
6540.67 4357
6541.44 4006
6542.20 3567
6542.96 3244
6543.73 2997
6544.49 2812
6545.25 2645
6546.02 2556
6546.78 2586
6547.55 2557
6548.31 2551
6549.07 2655
6549.84 2545
6550.60 2525
6551.36 2524
6552.13 2457
6552.89 2416
6553.66 2311
6554.42 2322
6555.18 2220
6555.95 2195
6556.71 2233
6557.48 2236
6558.24 2265
6559.01 2179
6559.77 2211
6560.53 2227
6561.30 2213
6562.06 2215
6562.83 2301
6563.59 2352
6564.36 2345
6565.12 2315
6565.89 2349
6566.65 2371
6567.42 2294
6568.18 2266
6568.95 2326
6569.71 2268
6570.48 2266
6571.24 2265
6572.01 2322
6572.77 2294
6573.54 2320
6574.30 2379
6575.07 2330
6575.83 2348
6576.60 2400
6577.36 2318
6578.13 2351
6578.89 2496
6579.66 2435
6580.42 2423
6581.19 2419
6581.96 2421
6582.72 2489
6583.49 2427
6584.25 2470
6585.02 2469
6585.78 2470
6586.55 2529
6587.32 2499
6588.08 2511
6588.85 2468
6589.61 2484
6590.38 2420
6591.15 2446
6591.91 2554
6592.68 2595
6593.45 2610
6594.21 2746
6594.98 2914
6595.74 3085
6596.51 3163
6597.28 3272
6598.04 3418
6598.81 3290
6599.58 3290
6600.34 3282
6601.11 3055
6601.88 2912
6602.64 2724
6603.41 2609
6604.18 2409
6604.95 2398
6605.71 2307
6606.48 2220
6607.25 2112
6608.01 2080
6608.78 2071
6609.55 2037
6610.32 2094
6611.08 2073
6611.85 2072
6612.62 2033
6613.38 2059
6614.15 2127
6614.92 2055
6615.69 2090
6616.46 2031
6617.22 1926
6617.99 2025
6618.76 2044
6619.53 2035
6620.29 1994
6621.06 2109
6621.83 2182
6622.60 2356
6623.37 2464
6624.13 2546
6624.90 2642
6625.67 2632
6626.44 2652
6627.21 2600
6627.98 2536
6628.74 2461
6629.51 2331
6630.28 2288
6631.05 2244
6631.82 2111
6632.59 2206
6633.35 2163
6634.12 2184
6634.89 2205
6635.66 2419
6636.43 2545
6637.20 2632
6637.97 2643
6638.74 2695
6639.51 2725
6640.27 2681
6641.04 2819
6641.81 2776
6642.58 2826
6643.35 3011
6644.12 2926
6644.89 2756
6645.66 2601
6646.43 2588
6647.20 2510
6647.97 2369
6648.74 2190
6649.51 2048
6650.28 1901
6651.05 1860
6651.82 1851
6652.58 1761
6653.35 1737
6654.12 1724
6654.89 1640
6655.66 1647
6656.43 1654
6657.20 1668
6657.97 1704
6658.74 1632
6659.51 1610
6660.28 1584
6661.05 1609
6661.83 1565
6662.60 1574
6663.37 1567
6664.14 1528
6664.91 1587
6665.68 1576
6666.45 1529
6667.22 1445
6667.99 1520
6668.76 1471
6669.53 1569
6670.30 1602
6671.07 1614
6671.84 1645
6672.61 1705
6673.38 1716
6674.16 1701
6674.93 1660
6675.70 1710
6676.47 1688
6677.24 1726
6678.01 1719
6678.78 1708
6679.55 1733
6680.33 1732
6681.10 1683
6681.87 1697
6682.64 1776
6683.41 1767
6684.18 1762
6684.95 1712
6685.73 1793
6686.50 1853
6687.27 1942
6688.04 2025
6688.81 1926
6689.58 1901
6690.36 1772
6691.13 1637
6691.90 1660
6692.67 1569
6693.44 1503
6694.22 1497
6694.99 1423
6695.76 1455
6696.53 1412
6697.31 1442
6698.08 1394
6698.85 1418
6699.62 1347
6700.40 1318
6701.17 1401
6701.94 1352
6702.71 1413
6703.49 1384
6704.26 1296
6705.03 1270
6705.80 1334
6706.58 1303
6707.35 1276
6708.12 1271
6708.90 1318
6709.67 1262
6710.44 1197
6711.22 1178
6711.99 1222
6712.76 1242
6713.54 1177
6714.31 1198
6715.08 1202
6715.86 1244
6716.63 1206
6717.40 1195
6718.18 1198
6718.95 1233
6719.72 1236
6720.50 1170
6721.27 1140
6722.04 1171
6722.82 1125
6723.59 1217
6724.37 1183
6725.14 1166
6725.91 1152
6726.69 1186
6727.46 1184
6728.24 1187
6729.01 1224
6729.78 1173
6730.56 1150
6731.33 1149
6732.11 1192
6732.88 1137
6733.66 1163
6734.43 1112
6735.20 1112
6735.98 1171
6736.75 1154
6737.53 1167
6738.30 1244
6739.08 1159
6739.85 1172
6740.63 1149
6741.40 1134
6742.18 1202
6742.95 1203
6743.73 1244
6744.50 1241
6745.28 1155
6746.05 1201
6746.83 1342
6747.60 1291
6748.38 1254
6749.15 1364
6749.93 1359
6750.70 1356
6751.48 1390
6752.25 1430
6753.03 1492
6753.81 1499
6754.58 1576
6755.36 1594
6756.13 1588
6756.91 1606
6757.68 1584
6758.46 1513
6759.24 1469
6760.01 1438
6760.79 1376
6761.56 1339
6762.34 1359
6763.12 1330
6763.89 1265
6764.67 1273
6765.44 1304
6766.22 1252
6767.00 1279
6767.77 1345
6768.55 1390
6769.33 1337
6770.10 1422
6770.88 1420
6771.66 1427
6772.43 1370
6773.21 1295
6773.99 1314
6774.76 1209
6775.54 1229
6776.32 1139
6777.09 1200
6777.87 1158
6778.65 1116
6779.42 1072
6780.20 1147
6780.98 1182
6781.76 1156
6782.53 1179
6783.31 1185
6784.09 1109
6784.87 1140
6785.64 1168
6786.42 1164
6787.20 1115
6787.98 1144
6788.75 1098
6789.53 1100
6790.31 1121
6791.09 1104
6791.86 1116
6792.64 1072
6793.42 1083
6794.20 1073
6794.98 1052
6795.75 1020
6796.53 1041
6797.31 1010
6798.09 983
6798.87 1009
6799.64 1082
6800.42 1063
6801.20 1101
6801.98 1106
6802.76 1053
6803.54 998
6804.31 1027
6805.09 1081
6805.87 1030
6806.65 1088
6807.43 1114
6808.21 1092
6808.99 998
6809.76 1018
6810.54 994
6811.32 1009
6812.10 1043
6812.88 1104
6813.66 1069
6814.44 1044
6815.22 1089
6816.00 1027
6816.78 1079
6817.55 1047
6818.33 1083
6819.11 1066
6819.89 1100
6820.67 1011
6821.45 1034
6822.23 1013
6823.01 1068
6823.79 1082
6824.57 1084
6825.35 1172
6826.13 1136
6826.91 1052
6827.69 1078
6828.47 1105
6829.25 1085
6830.03 1096
6830.81 1086
6831.59 1120
6832.37 1021
6833.15 1034
6833.93 1086
6834.71 1153
6835.49 1168
6836.27 1230
6837.05 1336
6837.83 1456
6838.61 1638
6839.39 1867
6840.17 2131
6840.95 2236
6841.73 2403
6842.51 2458
6843.29 2362
6844.08 2233
6844.86 2056
6845.64 1858
6846.42 1613
6847.20 1601
6847.98 1554
6848.76 1521
6849.54 1497
6850.32 1593
6851.10 1698
6851.89 1839
6852.67 2016
6853.45 2050
6854.23 2009
6855.01 2032
6855.79 1928
6856.57 1886
6857.35 1669
6858.14 1635
6858.92 1520
6859.70 1464
6860.48 1265
6861.26 1237
6862.04 1202
6862.83 1202
6863.61 1230
6864.39 1270
6865.17 1260
6865.95 1244
6866.74 1294
6867.52 1217
6868.30 1265
6869.08 1259
6869.86 1158
6870.65 1283
6871.43 1233
6872.21 1251
6872.99 1266
6873.78 1224
6874.56 1309
6875.34 1376
6876.12 1369
6876.91 1418
6877.69 1447
6878.47 1450
6879.25 1435
6880.04 1509
6880.82 1576
6881.60 1728
6882.39 1845
6883.17 1907
6883.95 1977
6884.74 1967
6885.52 2033
6886.30 1999
6887.08 1899
6887.87 1960
6888.65 1841
6889.43 1963
6890.22 1954
6891.00 2014
6891.78 1971
6892.57 1950
6893.35 1864
6894.14 1814
6894.92 1722
6895.70 1672
6896.49 1616
6897.27 1556
6898.05 1624
6898.84 1612
6899.62 1635
6900.41 1579
6901.19 1565
6901.97 1622
6902.76 1572
6903.54 1549
6904.33 1471
6905.11 1507
6905.89 1522
6906.68 1477
6907.46 1527
6908.25 1534
6909.03 1557
6909.82 1554
6910.60 1497
6911.39 1492
6912.17 1533
6912.96 1517
6913.74 1482
6914.52 1511
6915.31 1592
6916.09 1514
6916.88 1551
6917.66 1546
6918.45 1533
6919.23 1457
6920.02 1525
6920.80 1510
6921.59 1522
6922.37 1513
6923.16 1549
6923.95 1533
6924.73 1576
6925.52 1577
6926.30 1642
6927.09 1634
6927.87 1623
6928.66 1734
6929.44 1692
6930.23 1705
6931.01 1724
6931.80 1758
6932.59 1769
6933.37 1707
6934.16 1694
6934.94 1721
6935.73 1729
6936.52 1749
6937.30 1717
6938.09 1811
6938.87 1847
6939.66 1826
6940.45 1913
6941.23 2059
6942.02 2165
6942.81 2255
6943.59 2352
6944.38 2555
6945.16 2611
6945.95 2710
6946.74 2733
6947.52 2752
6948.31 2752
6949.10 2793
6949.88 2642
6950.67 2575
6951.46 2609
6952.25 2547
6953.03 2507
6953.82 2504
6954.61 2497
6955.39 2455
6956.18 2418
6956.97 2348
6957.75 2344
6958.54 2323
6959.33 2379
6960.12 2352
6960.90 2405
6961.69 2452
6962.48 2371
6963.27 2341
6964.05 2418
6964.84 2532
6965.63 2518
6966.42 2611
6967.20 2627
6967.99 2748
6968.78 2904
6969.57 3122
6970.36 3374
6971.14 3477
6971.93 3584
6972.72 3646
6973.51 3557
6974.30 3594
6975.08 3692
6975.87 3627
6976.66 3571
6977.45 3624
6978.24 3666
6979.03 3638
6979.81 3652
6980.60 3855
6981.39 4205
6982.18 4689
6982.97 5146
6983.76 6216
6984.55 7469
6985.34 8863
6986.12 10810
6986.91 12563
6987.70 13842
6988.49 14740
6989.28 14808
6990.07 14130
6990.86 13132
6991.65 11651
6992.44 9939
6993.23 8294
6994.01 6809
6994.80 5595
6995.59 4598
6996.38 3907
6997.17 3386
6997.96 3014
6998.75 2789
6999.54 2673
7000.33 2451
7001.12 2356
7001.91 2227
7002.70 2217
7003.49 2231
7004.28 2159
7005.07 1991
7005.86 1966
7006.65 1906
7007.44 1881
7008.23 1853
7009.02 1766
7009.81 1779
7010.60 1864
7011.39 1799
7012.18 1872
7012.97 2038
7013.76 2073
7014.55 2173
7015.34 2298
7016.13 2377
7016.92 2280
7017.71 2303
7018.50 2227
7019.29 2157
7020.08 2026
7020.88 2020
7021.67 2006
7022.46 2094
7023.25 2120
7024.04 2174
7024.83 2222
7025.62 2326
7026.41 2363
7027.20 2414
7027.99 2436
7028.79 2501
7029.58 2383
7030.37 2381
7031.16 2315
7031.95 2186
7032.74 2057
7033.53 2068
7034.33 1953
7035.12 1934
7035.91 1847
7036.70 1786
7037.49 1820
7038.28 1786
7039.08 1836
7039.87 1822
7040.66 1757
7041.45 1808
7042.24 1810
7043.04 1852
7043.83 1816
7044.62 1840
7045.41 1886
7046.20 1834
7047.00 1811
7047.79 1826
7048.58 1918
7049.37 1915
7050.17 1934
7050.96 1956
7051.75 1949
7052.54 2004
7053.34 2015
7054.13 1940
7054.92 1984
7055.71 1898
7056.51 1801
7057.30 1739
7058.09 1754
7058.89 1755
7059.68 1713
7060.47 1681
7061.26 1652
7062.06 1765
7062.85 1707
7063.64 1630
7064.44 1679
7065.23 1623
7066.02 1649
7066.82 1633
7067.61 1540
7068.40 1578
7069.20 1589
7069.99 1556
7070.78 1562
7071.58 1519
7072.37 1486
7073.17 1407
7073.96 1396
7074.75 1383
7075.55 1402
7076.34 1357
7077.13 1388
7077.93 1350
7078.72 1321
7079.52 1326
7080.31 1270
7081.10 1203
7081.90 1266
7082.69 1259
7083.49 1281
7084.28 1310
7085.08 1241
7085.87 1278
7086.67 1347
7087.46 1265
7088.25 1315
7089.05 1315
7089.84 1370
7090.64 1435
7091.43 1398
7092.23 1413
7093.02 1298
7093.82 1317
7094.61 1225
7095.41 1174
7096.20 1152
7097.00 1127
7097.79 1128
7098.59 1045
7099.38 1112
7100.18 1092
7100.97 1011
7101.77 963
7102.56 1042
7103.36 1024
7104.15 1038
7104.95 999
7105.75 1086
7106.54 1064
7107.34 1036
7108.13 1015
7108.93 1027
7109.72 937
7110.52 925
7111.32 959
7112.11 926
7112.91 910
7113.70 977
7114.50 970
7115.30 918
7116.09 916
7116.89 935
7117.68 968
7118.48 1011
7119.28 970
7120.07 911
7120.87 951
7121.67 988
7122.46 982
7123.26 898
7124.06 962
7124.85 943
7125.65 931
7126.45 920
7127.24 883
7128.04 954
7128.84 948
7129.63 962
7130.43 955
7131.23 996
7132.02 1052
7132.82 1040
7133.62 962
7134.41 947
7135.21 955
7136.01 966
7136.81 917
7137.60 922
7138.40 925
7139.20 918
7140.00 879
7140.79 884
7141.59 906
7142.39 917
7143.19 842
7143.98 856
7144.78 862
7145.58 849
7146.38 866
7147.18 821
7147.97 921
7148.77 878
7149.57 879
7150.37 822
7151.17 843
7151.96 803
7152.76 814
7153.56 836
7154.36 840
7155.16 859
7155.95 832
7156.75 838
7157.55 887
7158.35 895
7159.15 894
7159.95 884
7160.75 906
7161.54 886
7162.34 830
7163.14 846
7163.94 845
7164.74 832
7165.54 818
7166.34 857
7167.14 870
7167.93 862
7168.73 853
7169.53 821
7170.33 834
7171.13 862
7171.93 850
7172.73 815
7173.53 809
7174.33 837
7175.13 828
7175.93 819
7176.73 810
7177.53 819
7178.33 842
7179.13 764
7179.93 737
7180.73 747
7181.53 799
7182.32 804
7183.12 817
7183.92 783
7184.72 795
7185.52 785
7186.32 783
7187.12 808
7187.92 811
7188.72 768
7189.53 729
7190.33 796
7191.13 730
7191.93 745
7192.73 750
7193.53 737
7194.33 736
7195.13 755
7195.93 722
7196.73 723
7197.53 686
7198.33 730
7199.13 734
7199.93 740
7200.73 745
7201.53 735
7202.33 693
7203.14 759
7203.94 748
7204.74 739
7205.54 741
7206.34 780
7207.14 766
7207.94 791
7208.74 777
7209.55 730
7210.35 730
7211.15 713
7211.95 772
7212.75 738
7213.55 731
7214.35 728
7215.16 742
7215.96 727
7216.76 779
7217.56 798
7218.36 775
7219.16 791
7219.97 758
7220.77 767
7221.57 799
7222.37 759
7223.17 797
7223.98 755
7224.78 797
7225.58 823
7226.38 832
7227.19 841
7227.99 784
7228.79 782
7229.59 750
7230.40 797
7231.20 812
7232.00 850
7232.80 778
7233.61 779
7234.41 830
7235.21 929
7236.01 910
7236.82 972
7237.62 1081
7238.42 1075
7239.23 1135
7240.03 1188
7240.83 1146
7241.63 1008
7242.44 1055
7243.24 1007
7244.04 942
7244.85 917
7245.65 916
7246.45 902
7247.26 890
7248.06 838
7248.86 798
7249.67 827
7250.47 864
7251.28 881
7252.08 830
7252.88 857
7253.69 871
7254.49 845
7255.29 792
7256.10 832
7256.90 840
7257.71 833
7258.51 857
7259.31 861
7260.12 923
7260.92 871
7261.73 898
7262.53 954
7263.34 927
7264.14 933
7264.94 951
7265.75 922
7266.55 935
7267.36 945
7268.16 931
7268.97 953
7269.77 961
7270.58 931
7271.38 923
7272.19 889
7272.99 880
7273.80 903
7274.60 924
7275.41 906
7276.21 875
7277.02 932
7277.82 909
7278.63 1006
7279.43 949
7280.24 953
7281.04 887
7281.85 948
7282.65 1013
7283.46 1045
7284.26 1120
7285.07 1306
7285.87 1400
7286.68 1493
7287.49 1482
7288.29 1448
7289.10 1388
7289.90 1394
7290.71 1352
7291.52 1230
7292.32 1156
7293.13 1102
7293.93 1076
7294.74 1032
7295.55 1044
7296.35 1007
7297.16 1014
7297.96 961
7298.77 1007
7299.58 1022
7300.38 1051
7301.19 1003
7302.00 1014
7302.80 1047
7303.61 995
7304.42 1019
7305.22 1087
7306.03 1064
7306.84 1060
7307.64 1142
7308.45 1102
7309.26 1137
7310.06 1212
7310.87 1257
7311.68 1296
7312.48 1320
7313.29 1357
7314.10 1428
7314.90 1364
7315.71 1337
7316.52 1348
7317.33 1355
7318.13 1391
7318.94 1437
7319.75 1528
7320.56 1569
7321.36 1686
7322.17 1866
7322.98 1924
7323.79 1950
7324.59 1865
7325.40 1804
7326.21 1663
7327.02 1633
7327.83 1479
7328.63 1337
7329.44 1346
7330.25 1240
7331.06 1246
7331.87 1183
7332.67 1169
7333.48 1209
7334.29 1121
7335.10 1168
7335.91 1199
7336.72 1208
7337.52 1185
7338.33 1228
7339.14 1256
7339.95 1353
7340.76 1363
7341.57 1364
7342.38 1483
7343.18 1473
7343.99 1438
7344.80 1458
7345.61 1461
7346.42 1377
7347.23 1325
7348.04 1211
7348.85 1185
7349.66 1151
7350.46 1139
7351.27 1150
7352.08 1119
7352.89 1037
7353.70 1086
7354.51 1133
7355.32 1081
7356.13 1134
7356.94 1109
7357.75 1087
7358.56 1106
7359.37 1150
7360.18 1239
7360.99 1247
7361.80 1317
7362.61 1416
7363.42 1390
7364.23 1411
7365.04 1367
7365.85 1412
7366.66 1383
7367.47 1369
7368.28 1366
7369.09 1271
7369.90 1189
7370.71 1146
7371.52 1177
7372.33 1139
7373.14 1139
7373.95 1107
7374.76 1036
7375.57 1072
7376.38 1004
7377.19 1023
7378.00 1002
7378.81 1059
7379.62 1133
7380.43 1159
7381.24 1200
7382.06 1258
7382.87 1348
7383.68 1410
7384.49 1374
7385.30 1318
7386.11 1366
7386.92 1287
7387.73 1315
7388.54 1260
7389.36 1174
7390.17 1190
7390.98 1171
7391.79 1022
7392.60 1021
7393.41 1009
7394.22 959
7395.04 974
7395.85 978
7396.66 929
7397.47 974
7398.28 940
7399.09 944
7399.91 966
7400.72 1007
7401.53 997
7402.34 1006
7403.15 1031
7403.97 1058
7404.78 1033
7405.59 1061
7406.40 1026
7407.21 1045
7408.03 991
7408.84 918
7409.65 904
7410.46 943
7411.28 924
7412.09 911
7412.90 895
7413.71 863
7414.53 816
7415.34 818
7416.15 801
7416.96 783
7417.78 727
7418.59 749
7419.40 741
7420.22 766
7421.03 756
7421.84 815
7422.66 757
7423.47 744
7424.28 763
7425.09 762
7425.91 764
7426.72 742
7427.53 758
7428.35 767
7429.16 739
7429.98 774
7430.79 782
7431.60 772
7432.42 778
7433.23 682
7434.04 687
7434.86 722
7435.67 760
7436.48 737
7437.30 743
7438.11 698
7438.93 777
7439.74 765
7440.55 737
7441.37 735
7442.18 740
7443.00 725
7443.81 726
7444.63 748
7445.44 723
7446.25 704
7447.07 732
7447.88 730
7448.70 713
7449.51 694
7450.33 674
7451.14 677
7451.96 642
7452.77 666
7453.59 655
7454.40 683
7455.22 679
7456.03 632
7456.85 667
7457.66 666
7458.48 672
7459.29 651
7460.11 676
7460.92 667
7461.74 621
7462.55 678
7463.37 663
7464.18 624
7465.00 654
7465.81 670
7466.63 684
7467.44 648
7468.26 644
7469.08 645
7469.89 680
7470.71 636
7471.52 595
7472.34 672
7473.15 653
7473.97 640
7474.79 649
7475.60 641
7476.42 649
7477.23 663
7478.05 633
7478.87 666
7479.68 644
7480.50 665
7481.32 677
7482.13 636
7482.95 640
7483.76 648
7484.58 622
7485.40 628
7486.21 686
7487.03 622
7487.85 648
7488.66 655
7489.48 684
7490.30 596
7491.11 592
7491.93 619
7492.75 616
7493.57 613
7494.38 644
7495.20 637
7496.02 614
7496.83 609
7497.65 634
7498.47 625
7499.29 625
7500.10 633
7500.92 645
7501.74 639
7502.55 583
7503.37 617
7504.19 545
7505.01 615
7505.83 590
7506.64 600
7507.46 598
7508.28 576
7509.10 588
7509.91 615
7510.73 581
7511.55 561
7512.37 584
7513.19 602
7514.00 612
7514.82 592
7515.64 586
7516.46 592
7517.28 591
7518.10 628
7518.91 610
7519.73 585
7520.55 567
7521.37 528
7522.19 598
7523.01 602
7523.82 570
7524.64 539
7525.46 568
7526.28 589
7527.10 565
7527.92 599
7528.74 594
7529.56 573
7530.38 546
7531.19 597
7532.01 612
7532.83 623
7533.65 624
7534.47 592
7535.29 593
7536.11 591
7536.93 596
7537.75 570
7538.57 603
7539.39 568
7540.21 563
7541.03 579
7541.85 533
7542.67 564
7543.48 558
7544.30 550
7545.12 561
7545.94 561
7546.76 564
7547.58 544
7548.40 589
7549.22 533
7550.04 531
7550.86 554
7551.68 573
7552.50 548
7553.32 561
7554.14 541
7554.97 543
7555.79 570
7556.61 562
7557.43 573
7558.25 575
7559.07 566
7559.89 583
7560.71 585
7561.53 545
7562.35 562
7563.17 575
7563.99 558
7564.81 565
7565.63 572
7566.45 581
7567.28 582
7568.10 557
7568.92 591
7569.74 579
7570.56 588
7571.38 564
7572.20 564
7573.02 568
7573.84 578
7574.67 563
7575.49 547
7576.31 569
7577.13 599
7577.95 618
7578.77 642
7579.60 643
7580.42 607
7581.24 614
7582.06 582
7582.88 578
7583.70 606
7584.53 628
7585.35 597
7586.17 633
7586.99 630
7587.81 642
7588.64 645
7589.46 646
7590.28 624
7591.10 586
7591.93 622
7592.75 644
7593.57 614
7594.39 564
7595.22 633
7596.04 586
7596.86 629
7597.68 614
7598.51 663
7599.33 653
7600.15 665
7600.97 633
7601.80 644
7602.62 698
7603.44 643
7604.27 631
7605.09 666
7605.91 717
7606.73 654
7607.56 746
7608.38 781
7609.20 741
7610.03 714
7610.85 690
7611.67 679
7612.50 674
7613.32 732
7614.15 732
7614.97 726
7615.79 691
7616.62 730
7617.44 735
7618.26 776
7619.09 756
7619.91 785
7620.73 817
7621.56 824
7622.38 823
7623.21 818
7624.03 874
7624.85 828
7625.68 803
7626.50 791
7627.33 795
7628.15 773
7628.98 777
7629.80 779
7630.62 826
7631.45 744
7632.27 767
7633.10 810
7633.92 805
7634.75 821
7635.57 801
7636.40 742
7637.22 745
7638.05 755
7638.87 752
7639.70 669
7640.52 687
7641.35 698
7642.17 735
7643.00 712
7643.82 670
7644.65 718
7645.47 766
7646.30 751
7647.12 740
7647.95 785
7648.77 849
7649.60 859
7650.42 848
7651.25 936
7652.08 957
7652.90 950
7653.73 988
7654.55 979
7655.38 910
7656.20 894
7657.03 844
7657.86 829
7658.68 771
7659.51 740
7660.33 718
7661.16 706
7661.99 703
7662.81 662
7663.64 650
7664.46 669
7665.29 625
7666.12 602
7666.94 605
7667.77 617
7668.60 635
7669.42 648
7670.25 650
7671.08 651
7671.90 617
7672.73 616
7673.56 594
7674.38 646
7675.21 651
7676.04 602
7676.86 579
7677.69 602
7678.52 598
7679.34 584
7680.17 582
7681.00 609
7681.83 612
7682.65 625
7683.48 610
7684.31 640
7685.13 635
7685.96 600
7686.79 651
7687.62 726
7688.44 670
7689.27 701
7690.10 651
7690.93 663
7691.76 653
7692.58 675
7693.41 704
7694.24 683
7695.07 653
7695.89 652
7696.72 645
7697.55 657
7698.38 677
7699.21 697
7700.03 732
7700.86 754
7701.69 731
7702.52 716
7703.35 687
7704.18 659
7705.00 632
7705.83 657
7706.66 690
7707.49 719
7708.32 667
7709.15 647
7709.98 603
7710.80 618
7711.63 629
7712.46 616
7713.29 637
7714.12 679
7714.95 647
7715.78 623
7716.61 677
7717.44 649
7718.27 623
7719.09 641
7719.92 670
7720.75 596
7721.58 617
7722.41 641
7723.24 588
7724.07 587
7724.90 597
7725.73 612
7726.56 611
7727.39 607
7728.22 643
7729.05 693
7729.88 670
7730.71 681
7731.54 670
7732.37 700
7733.20 731
7734.03 670
7734.86 680
7735.69 664
7736.52 711
7737.35 641
7738.18 651
7739.01 602
7739.84 612
7740.67 621
7741.50 547
7742.33 598
7743.16 645
7743.99 616
7744.82 579
7745.65 596
7746.48 651
7747.31 697
7748.14 789
7748.98 837
7749.81 869
7750.64 1002
7751.47 960
7752.30 914
7753.13 911
7753.96 803
7754.79 842
7755.62 752
7756.45 658
7757.29 637
7758.12 634
7758.95 588
7759.78 576
7760.61 564
7761.44 594
7762.27 574
7763.11 575
7763.94 554
7764.77 563
7765.60 587
7766.43 554
7767.26 548
7768.10 578
7768.93 569
7769.76 565
7770.59 558
7771.42 574
7772.26 599
7773.09 552
7773.92 544
7774.75 546
7775.58 574
7776.42 586
7777.25 546
7778.08 575
7778.91 583
7779.75 552
7780.58 601
7781.41 622
7782.24 541
7783.08 539
7783.91 545
7784.74 550
7785.57 609
7786.41 551
7787.24 566
7788.07 605
7788.91 603
7789.74 630
7790.57 585
7791.40 578
7792.24 612
7793.07 633
7793.90 614
7794.74 572
7795.57 569
7796.40 577
7797.24 611
7798.07 629
7798.90 610
7799.74 586
7800.57 563
7801.40 588
7802.24 630
7803.07 558
7803.91 593
7804.74 616
7805.57 644
7806.41 619
7807.24 610
7808.07 656
7808.91 634
7809.74 629
7810.58 603
7811.41 621
7812.25 611
7813.08 629
7813.91 629
7814.75 637
7815.58 692
7816.42 677
7817.25 707
7818.09 765
7818.92 754
7819.75 743
7820.59 703
7821.42 731
7822.26 752
7823.09 751
7823.93 769
7824.76 757
7825.60 780
7826.43 812
7827.27 815
7828.10 786
7828.94 743
7829.77 698
7830.61 725
7831.44 698
7832.28 657
7833.11 631
7833.95 658
7834.78 680
7835.62 731
7836.46 692
7837.29 678
7838.13 719
7838.96 724
7839.80 704
7840.63 670
7841.47 678
7842.31 671
7843.14 681
7843.98 634
7844.81 595
7845.65 623
7846.48 620
7847.32 613
7848.16 608
7848.99 594
7849.83 606
7850.67 575
7851.50 605
7852.34 585
7853.17 563
7854.01 556
7854.85 582
7855.68 547
7856.52 558
7857.36 578
7858.19 571
7859.03 558
7859.87 599
7860.70 591
7861.54 566
7862.38 591
7863.21 575
7864.05 575
7864.89 579
7865.73 593
7866.56 593
7867.40 555
7868.24 575
7869.07 595
7869.91 600
7870.75 594
7871.59 579
7872.42 549
7873.26 600
7874.10 590
7874.94 603
7875.77 612
7876.61 571
7877.45 577
7878.29 613
7879.12 604
7879.96 588
7880.80 562
7881.64 624
7882.47 702
7883.31 666
7884.15 703
7884.99 679
7885.83 721
7886.67 676
7887.50 655
7888.34 650
7889.18 642
7890.02 594
7890.86 569
7891.69 589
7892.53 578
7893.37 609
7894.21 622
7895.05 658
7895.89 629
7896.73 643
7897.57 609
7898.40 575
7899.24 608
7900.08 599
7900.92 614
7901.76 616
7902.60 639
7903.44 600
7904.28 639
7905.12 590
7905.95 614
7906.79 614
7907.63 613
7908.47 613
7909.31 640
7910.15 627
7910.99 560
7911.83 582
7912.67 604
7913.51 601
7914.35 660
7915.19 671
7916.03 674
7916.87 748
7917.71 748
7918.55 831
7919.39 892
7920.23 914
7921.07 905
7921.91 897
7922.75 914
7923.59 888
7924.43 823
7925.27 787
7926.11 747
7926.95 722
7927.79 700
7928.63 639
7929.47 593
7930.31 577
7931.15 597
7931.99 595
7932.83 583
7933.67 543
7934.51 582
7935.35 607
7936.19 617
7937.04 597
7937.88 545
7938.72 538
7939.56 590
7940.40 552
7941.24 543
7942.08 573
7942.92 603
7943.76 580
7944.60 600
7945.45 599
7946.29 635
7947.13 665
7947.97 625
7948.81 644
7949.65 579
7950.49 586
7951.34 550
7952.18 587
7953.02 565
7953.86 582
7954.70 581
7955.54 604
7956.39 608
7957.23 575
7958.07 611
7958.91 568
7959.75 605
7960.60 633
7961.44 625
7962.28 579
7963.12 632
7963.96 612
7964.81 558
7965.65 577
7966.49 589
7967.33 575
7968.18 651
7969.02 657
7969.86 638
7970.70 650
7971.55 639
7972.39 619
7973.23 616
7974.08 582
7974.92 584
7975.76 555
7976.60 567
7977.45 528
7978.29 503
7979.13 512
7979.98 496
7980.82 542
7981.66 521
7982.51 529
7983.35 544
7984.19 516
7985.04 549
7985.88 531
7986.72 525
7987.57 521
7988.41 552
7989.25 526
7990.10 511
7990.94 506
7991.78 492
7992.63 477
7993.47 470
7994.32 498
7995.16 486
7996.00 463
7996.85 440
7997.69 450
7998.53 464
7999.38 474
8000.22 427
8001.07 464
8001.91 480
8002.76 506
8003.60 500
8004.44 464
8005.29 448
8006.13 466
8006.98 467
8007.82 428
8008.67 468
8009.51 478
8010.36 472
8011.20 459
8012.05 445
8012.89 432
8013.74 444
8014.58 464
8015.43 483
8016.27 457
8017.12 434
8017.96 444
8018.81 451
8019.65 407
8020.50 402
8021.34 450
8022.19 477
8023.03 473
8023.88 426
8024.72 458
8025.57 445
8026.41 462
8027.26 418
8028.11 417
8028.95 458
8029.80 422
8030.64 445
8031.49 455
8032.33 437
8033.18 463
8034.03 443
8034.87 417
8035.72 425
8036.56 459
8037.41 455
8038.26 434
8039.10 420
8039.95 428
8040.80 411
8041.64 438
8042.49 458
8043.33 445
8044.18 468
8045.03 486
8045.87 442
8046.72 451
8047.57 429
8048.41 491
8049.26 467
8050.11 454
8050.95 479
8051.80 467
8052.65 445
8053.49 448
8054.34 438
8055.19 416
8056.04 431
8056.88 462
8057.73 472
8058.58 440
8059.42 426
8060.27 407
8061.12 404
8061.97 416
8062.81 421
8063.66 398
8064.51 399
8065.36 429
8066.20 418
8067.05 418
8067.90 416
8068.75 421
8069.60 451
8070.44 460
8071.29 438
8072.14 382
8072.99 421
8073.84 442
8074.68 446
8075.53 443
8076.38 428
8077.23 403
8078.08 413
8078.92 417
8079.77 393
8080.62 397
8081.47 428
8082.32 427
8083.17 379
8084.02 436
8084.86 440
8085.71 445
8086.56 435
8087.41 416
8088.26 392
8089.11 430
8089.96 418
8090.81 416
8091.65 428
8092.50 406
8093.35 411
8094.20 429
8095.05 417
8095.90 397
8096.75 423
8097.60 413
8098.45 431
8099.30 406
8100.15 392
8101.00 409
8101.85 381
8102.70 400
8103.54 385
8104.39 376
8105.24 390
8106.09 401
8106.94 450
8107.79 394
8108.64 394
8109.49 397
8110.34 433
8111.19 434
8112.04 425
8112.89 465
8113.74 401
8114.59 409
8115.44 408
8116.29 437
8117.14 430
8117.99 425
8118.84 442
8119.70 446
8120.55 455
8121.40 438
8122.25 432
8123.10 445
8123.95 445
8124.80 485
8125.65 469
8126.50 445
8127.35 429
8128.20 432
8129.05 437
8129.90 408
8130.76 442
8131.61 431
8132.46 402
8133.31 398
8134.16 436
8135.01 443
8135.86 482
8136.71 454
8137.56 458
8138.42 439
8139.27 421
8140.12 431
8140.97 437
8141.82 436
8142.67 422
8143.53 468
8144.38 464
8145.23 415
8146.08 405
8146.93 424
8147.78 451
8148.64 435
8149.49 440
8150.34 447
8151.19 453
8152.05 426
8152.90 407
8153.75 422
8154.60 469
8155.45 449
8156.31 431
8157.16 480
8158.01 478
8158.86 430
8159.72 436
8160.57 456
8161.42 477
8162.27 467
8163.13 438
8163.98 445
8164.83 451
8165.69 438
8166.54 389
8167.39 424
8168.24 401
8169.10 381
8169.95 363
8170.80 393
8171.66 413
8172.51 408
8173.36 433
8174.22 432
8175.07 405
8175.92 370
8176.78 393
8177.63 447
8178.48 403
8179.34 409
8180.19 415
8181.04 407
8181.90 398
8182.75 378
8183.61 389
8184.46 388
8185.31 443
8186.17 414
8187.02 384
8187.87 397
8188.73 413
8189.58 379
8190.44 374
8191.29 369
8192.15 359
8193.00 387
8193.85 406
8194.71 390
8195.56 371
8196.42 371
8197.27 408
8198.13 410
8198.98 394
8199.84 410
8200.69 430
8201.55 404
8202.40 361
8203.25 374
8204.11 383
8204.96 399
8205.82 399
8206.67 434
8207.53 437
8208.38 451
8209.24 376
8210.09 419
8210.95 409
8211.81 405
8212.66 396
8213.52 420
8214.37 388
8215.23 396
8216.08 389
8216.94 406
8217.79 402
8218.65 399
8219.50 391
8220.36 418
8221.22 416
8222.07 419
8222.93 417
8223.78 417
8224.64 407
8225.50 415
8226.35 447
8227.21 398
8228.06 418
8228.92 412
8229.78 414
8230.63 410
8231.49 369
8232.34 385
8233.20 379
8234.06 407
8234.91 388
8235.77 396
8236.63 388
8237.48 370
8238.34 396
8239.20 379
8240.05 381
8240.91 352
8241.77 396
8242.62 379
8243.48 439
8244.34 366
8245.19 400
8246.05 387
8246.91 393
8247.77 435
8248.62 411
8249.48 395
8250.34 408
8251.20 416
8252.05 392
8252.91 406
8253.77 382
8254.62 400
8255.48 402
8256.34 384
8257.20 354
8258.06 385
8258.91 402
8259.77 369
8260.63 432
8261.49 398
8262.34 403
8263.20 358
8264.06 372
8264.92 402
8265.78 372
8266.63 386
8267.49 382
8268.35 379
8269.21 379
8270.07 386
8270.93 384
8271.78 400
8272.64 425
8273.50 422
8274.36 416
8275.22 421
8276.08 380
8276.93 397
8277.79 415
8278.65 412
8279.51 437
8280.37 384
8281.23 422
8282.09 437
8282.95 412
8283.81 445
8284.66 414
8285.52 427
8286.38 441
8287.24 404
8288.10 428
8288.96 395
8289.82 430
8290.68 451
8291.54 411
8292.40 400
8293.26 415
8294.12 452
8294.98 439
8295.84 453
8296.70 413
8297.56 411
8298.42 400
8299.28 420
8300.13 401
8300.99 381
8301.85 380
8302.71 402
8303.57 390
8304.43 364
8305.29 413
8306.16 459
8307.02 412
8307.88 408
8308.74 382
8309.60 405
8310.46 455
8311.32 443
8312.18 415
8313.04 439
8313.90 427
8314.76 424
8315.62 401
8316.48 403
8317.34 399
8318.20 400
8319.06 425
8319.92 402
8320.78 409
8321.65 381
8322.51 385
8323.37 403
8324.23 410
8325.09 363
8325.95 385
8326.81 389
8327.67 410
8328.53 397
8329.40 413
8330.26 414
8331.12 418
8331.98 435
8332.84 417
8333.70 414
8334.57 420
8335.43 428
8336.29 431
8337.15 452
8338.01 408
8338.87 413
8339.74 433
8340.60 428
8341.46 416
8342.32 405
8343.18 384
8344.05 380
8344.91 414
8345.77 440
8346.63 425
8347.49 447
8348.36 431
8349.22 448
8350.08 429
8350.94 414
8351.81 414
8352.67 442
8353.53 439
8354.39 454
8355.26 405
8356.12 423
8356.98 447
8357.85 434
8358.71 433
8359.57 431
8360.43 431
8361.30 454
8362.16 424
8363.02 424
8363.89 432
8364.75 405
8365.61 398
8366.48 424
8367.34 424
8368.20 420
8369.07 450
8369.93 451
8370.79 408
8371.66 398
8372.52 435
8373.38 444
8374.25 459
8375.11 412
8375.98 420
8376.84 418
8377.70 443
8378.57 429
8379.43 454
8380.30 457
8381.16 454
8382.02 423
8382.89 436
8383.75 443
8384.62 451
8385.48 441
8386.34 436
8387.21 444
8388.07 472
8388.94 488
8389.80 466
8390.67 430
8391.53 475
8392.40 475
8393.26 474
8394.13 465
8394.99 474
8395.85 478
8396.72 482
8397.58 468
8398.45 502
8399.31 506
8400.18 483
8401.04 493
8401.91 464
8402.77 469
8403.64 515
8404.50 510
8405.37 513
8406.24 549
8407.10 533
8407.97 499
8408.83 575
8409.70 554
8410.56 510
8411.43 522
8412.29 575
8413.16 543
8414.03 536
8414.89 537
8415.76 502
8416.62 557
8417.49 624
8418.35 584
8419.22 549
8420.09 609
8420.95 574
8421.82 590
8422.69 581
8423.55 589
8424.42 567
8425.28 574
8426.15 562
8427.02 579
8427.88 600
8428.75 602
8429.62 650
8430.48 686
8431.35 652
8432.22 649
8433.08 626
8433.95 652
8434.82 677
8435.68 672
8436.55 668
8437.42 747
8438.28 730
8439.15 729
8440.02 766
8440.89 791
8441.75 820
8442.62 854
8443.49 805
8444.35 827
8445.22 850
8446.09 864
8446.96 841
8447.82 806
8448.69 830
8449.56 814
8450.43 840
8451.29 861
8452.16 822
8453.03 898
8453.90 1088
8454.76 1177
8455.63 1273
8456.50 1477
8457.37 1767
8458.24 1969
8459.10 2011
8459.97 2010
8460.84 1912
8461.71 1831
8462.58 1730
8463.45 1561
8464.31 1394
8465.18 1268
8466.05 1115
8466.92 1018
8467.79 942
8468.66 867
8469.52 803
8470.39 766
8471.26 748
8472.13 729
8473.00 756
8473.87 707
8474.74 718
8475.61 664
8476.47 688
8477.34 683
8478.21 713
8479.08 709
8479.95 671
8480.82 667
8481.69 691
8482.56 713
8483.43 732
8484.30 779
8485.17 803
8486.04 801
8486.91 759
8487.78 749
8488.64 765
8489.51 739
8490.38 741
8491.25 714
8492.12 684
8492.99 756
8493.86 773
8494.73 736
8495.60 755
8496.47 756
8497.34 748
8498.21 746
8499.08 766
8499.95 739
8500.82 730
8501.69 725
8502.56 707
8503.43 688
8504.30 718
8505.17 686
8506.05 730
8506.92 718
8507.79 672
8508.66 683
8509.53 715
8510.40 706
8511.27 715
8512.14 737
8513.01 796
8513.88 816
8514.75 771
8515.62 805
8516.49 810
8517.37 776
8518.24 795
8519.11 837
8519.98 815
8520.85 803
8521.72 831
8522.59 881
8523.46 909
8524.33 950
8525.21 980
8526.08 1128
8526.95 1215
8527.82 1265
8528.69 1364
8529.56 1364
8530.44 1415
8531.31 1318
8532.18 1232
8533.05 1130
8533.92 1077
8534.80 1024
8535.67 924
8536.54 881
8537.41 810
8538.28 829
8539.16 832
8540.03 823
8540.90 745
8541.77 738
8542.64 723
8543.52 721
8544.39 713
8545.26 706
8546.13 678
8547.01 669
8547.88 659
8548.75 655
8549.62 636
8550.50 726
8551.37 760
8552.24 775
8553.12 793
8553.99 835
8554.86 860
8555.73 884
8556.61 929
8557.48 938
8558.35 901
8559.23 856
8560.10 797
8560.97 814
8561.85 799
8562.72 713
8563.59 748
8564.47 747
8565.34 725
8566.21 641
8567.09 670
8567.96 683
8568.83 689
8569.71 720
8570.58 687
8571.46 629
8572.33 637
8573.20 633
8574.08 687
8574.95 629
8575.83 616
8576.70 630
8577.57 570
8578.45 615
8579.32 644
8580.20 624
8581.07 600
8581.94 605
8582.82 650
8583.69 690
8584.57 681
8585.44 665
8586.32 638
8587.19 649
8588.07 618
8588.94 661
8589.82 673
8590.69 651
8591.57 659
8592.44 646
8593.32 703
8594.19 710
8595.07 698
8595.94 703
8596.82 738
8597.69 726
8598.57 708
8599.44 725
8600.32 725
8601.19 757
8602.07 724
8602.94 722
8603.82 687
8604.69 726
8605.57 715
8606.44 765
8607.32 761
8608.20 748
8609.07 765
8609.95 714
8610.82 749
8611.70 787
8612.57 752
8613.45 720
8614.33 755
8615.20 740
8616.08 779
8616.95 787
8617.83 812
8618.71 781
8619.58 759
8620.46 760
8621.34 851
8622.21 839
8623.09 841
8623.97 899
8624.84 895
8625.72 852
8626.59 829
8627.47 866
8628.35 890
8629.22 894
8630.10 876
8630.98 931
8631.86 915
8632.73 928
8633.61 894
8634.49 863
8635.36 900
8636.24 955
8637.12 967
8637.99 922
8638.87 958
8639.75 941
8640.63 961
8641.50 1008
8642.38 1007
8643.26 984
8644.14 997
8645.01 1008
8645.89 1074
8646.77 1105
8647.65 1130
8648.52 1058
8649.40 1139
8650.28 1090
8651.16 1098
8652.04 1159
8652.91 1122
8653.79 1087
8654.67 1121
8655.55 1123
8656.43 1175
8657.30 1179
8658.18 1151
8659.06 1183
8659.94 1295
8660.82 1340
8661.70 1355
8662.57 1483
8663.45 1659
8664.33 1681
8665.21 1751
8666.09 1924
8666.97 2030
8667.85 2062
8668.72 2111
8669.60 2035
8670.48 1970
8671.36 1915
8672.24 1889
8673.12 1691
8674.00 1778
8674.88 1774
8675.76 1761
8676.63 1780
8677.51 1746
8678.39 1745
8679.27 1647
8680.15 1642
8681.03 1613
8681.91 1560
8682.79 1397
8683.67 1372
8684.55 1242
8685.43 1222
8686.31 1182
8687.19 1187
8688.07 1205
8688.95 1224
8689.83 1226
8690.71 1276
8691.59 1436
8692.47 1510
8693.35 1618
8694.23 1719
8695.11 1796
8695.99 1755
8696.87 1782
8697.75 1692
8698.63 1657
8699.51 1588
8700.39 1494
8701.27 1464
8702.15 1450
8703.03 1392
8703.91 1450
8704.79 1433
8705.67 1364
8706.55 1425
8707.43 1383
8708.31 1352
8709.19 1264
8710.07 1188
8710.96 1082
8711.84 1106
8712.72 1011
8713.60 983
8714.48 918
8715.36 929
8716.24 925
8717.12 916
8718.00 792
8718.89 829
8719.77 814
8720.65 866
8721.53 826
8722.41 817
8723.29 835
8724.17 818
8725.06 858
8725.94 822
8726.82 860
8727.70 844
8728.58 865
8729.46 857
8730.35 924
8731.23 859
8732.11 912
8732.99 924
8733.87 868
8734.76 866
8735.64 852
8736.52 862
8737.40 903
8738.29 933
8739.17 877
8740.05 861
8740.93 869
8741.81 849
8742.70 848
8743.58 837
8744.46 864
8745.34 911
8746.23 877
8747.11 828
8747.99 860
8748.88 847
8749.76 821
8750.64 839
8751.52 922
8752.41 881
8753.29 867
8754.17 857
8755.06 883
8755.94 884
8756.82 886
8757.71 886
8758.59 894
8759.47 902
8760.36 945
8761.24 940
8762.12 961
8763.01 972
8763.89 958
8764.77 945
8765.66 961
8766.54 943
8767.42 934
8768.31 913
8769.19 937
8770.08 946
8770.96 909
8771.84 944
8772.73 952
8773.61 967
8774.50 888
8775.38 901
8776.26 915
8777.15 930
8778.03 893
8778.92 942
8779.80 967
8780.69 1017
8781.57 1096
8782.46 1123
8783.34 1247
8784.22 1303
8785.11 1369
8785.99 1383
8786.88 1320
8787.76 1330
8788.65 1196
8789.53 1177
8790.42 1104
8791.30 1048
8792.19 983
8793.07 914
8793.96 871
8794.84 850
8795.73 808
8796.61 736
8797.50 746
8798.38 732
8799.27 727
8800.15 679
8801.04 717
8801.93 708
8802.81 713
8803.70 700
8804.58 687
8805.47 714
8806.35 705
8807.24 659
8808.12 669
8809.01 649
8809.90 649
8810.78 663
8811.67 695
8812.55 691
8813.44 637
8814.33 658
8815.21 666
8816.10 623
8816.98 680
8817.87 647
8818.76 609
8819.64 671
8820.53 692
8821.42 694
8822.30 652
8823.19 660
8824.08 603
8824.96 606
8825.85 613
8826.74 611
8827.62 623
8828.51 618
8829.40 621
8830.28 605
8831.17 589
8832.06 605
8832.94 612
8833.83 627
8834.72 560
8835.61 551
8836.49 561
8837.38 575
8838.27 590
8839.16 586
8840.04 591
8840.93 567
8841.82 560
8842.70 564
8843.59 543
8844.48 525
8845.37 538
8846.26 526
8847.14 541
8848.03 569
8848.92 544
8849.81 567
8850.69 542
8851.58 561
8852.47 558
8853.36 496
8854.25 553
8855.13 567
8856.02 560
8856.91 548
8857.80 567
8858.69 556
8859.58 541
8860.46 527
8861.35 534
8862.24 566
8863.13 559
8864.02 521
8864.91 499
8865.80 515
8866.68 568
8867.57 528
8868.46 527
8869.35 491
8870.24 486
8871.13 494
8872.02 538
8872.91 540
8873.80 498
8874.69 497
8875.57 486
8876.46 494
8877.35 485
8878.24 431
8879.13 451
8880.02 472
8880.91 480
8881.80 457
8882.69 465
8883.58 462
8884.47 449
8885.36 459
8886.25 442
8887.14 448
8888.03 438
8888.92 455
8889.81 435
8890.70 419
8891.59 430
8892.48 441
8893.37 408
8894.26 401
8895.15 441
8896.04 447
8896.93 457
8897.82 429
8898.71 395
8899.60 393
8900.49 415
8901.38 416
8902.27 409
8903.16 405
8904.05 349
8904.94 404
8905.83 439
8906.72 416
8907.61 402
8908.50 402
8909.40 427
8910.29 376
8911.18 413
8912.07 398
8912.96 397
8913.85 405
8914.74 391
8915.63 408
8916.52 413
8917.42 376
8918.31 393
8919.20 412
8920.09 391
8920.98 375
8921.87 362
8922.76 388
8923.66 379
8924.55 362
8925.44 364
8926.33 386
8927.22 381
8928.11 405
8929.01 421
8929.90 396
8930.79 377
8931.68 372
8932.57 381
8933.47 387
8934.36 368
8935.25 376
8936.14 383
8937.03 359
8937.93 375
8938.82 401
8939.71 359
8940.60 346
8941.50 368
8942.39 378
8943.28 377
8944.17 347
8945.07 330
8945.96 338
8946.85 361
8947.75 347
8948.64 309
8949.53 332
8950.42 361
8951.32 351
8952.21 339
8953.10 370
8954.00 382
8954.89 378
8955.78 342
8956.68 369
8957.57 358
8958.46 390
8959.36 363
8960.25 356
8961.14 356
8962.04 350
8962.93 356
8963.82 356
8964.72 338
8965.61 343
8966.50 353
8967.40 337
8968.29 331
8969.19 356
8970.08 353
8970.97 351
8971.87 351
8972.76 338
8973.66 353
8974.55 344
8975.44 342
8976.34 381
8977.23 370
8978.13 379
8979.02 348
8979.91 349
8980.81 349
8981.70 344
8982.60 343
8983.49 363
8984.39 331
8985.28 334
8986.18 333
8987.07 338
8987.97 336
8988.86 354
8989.76 357
8990.65 360
8991.55 353
8992.44 360
8993.34 384
8994.23 391
8995.13 357
8996.02 346
8996.92 349
8997.81 319
8998.71 298
8999.60 315
9000.50 338
9001.39 338
9002.29 360
9003.18 314
9004.08 338
9004.98 337
9005.87 364
9006.77 342
9007.66 330
9008.56 341
9009.45 361
9010.35 326
9011.25 352
9012.14 343
9013.04 298
9013.93 337
9014.83 369
9015.73 359
9016.62 333
9017.52 324
9018.42 324
9019.31 342
9020.21 332
9021.10 346
9022.00 346
9022.90 328
9023.79 356
9024.69 375
9025.59 356
9026.48 352
9027.38 346
9028.28 330
9029.17 336
9030.07 342
9030.97 356
9031.87 338
9032.76 331
9033.66 351
9034.56 328
9035.45 312
9036.35 360
9037.25 343
9038.15 341
9039.04 327
9039.94 332
9040.84 347
9041.73 340
9042.63 361
9043.53 332
9044.43 348
9045.33 338
9046.22 354
9047.12 359
9048.02 338
9048.92 344
9049.81 350
9050.71 346
9051.61 337
9052.51 325
9053.41 339
9054.30 328
9055.20 296
9056.10 311
9057.00 335
9057.90 365
9058.80 323
9059.69 342
9060.59 360
9061.49 316
9062.39 353
9063.29 374
9064.19 385
9065.08 342
9065.98 305
9066.88 338
9067.78 369
9068.68 342
9069.58 332
9070.48 357
9071.38 335
9072.27 324
9073.17 344
9074.07 363
9074.97 366
9075.87 349
9076.77 394
9077.67 346
9078.57 328
9079.47 321
9080.37 349
9081.27 348
9082.17 356
9083.07 338
9083.97 368
9084.87 358
9085.76 357
9086.66 343
9087.56 335
9088.46 331
9089.36 363
9090.26 371
9091.16 364
9092.06 315
9092.96 350
9093.86 359
9094.76 372
9095.66 344
9096.56 339
9097.46 385
9098.36 351
9099.26 330
9100.17 353
9101.07 350
9101.97 346
9102.87 310
9103.77 343
9104.67 334
9105.57 347
9106.47 344
9107.37 347
9108.27 302
9109.17 335
9110.07 380
9110.97 348
9111.87 343
9112.77 353
9113.68 339
9114.58 355
9115.48 326
9116.38 330
9117.28 364
9118.18 328
9119.08 340
9119.98 353
9120.89 374
9121.79 332
9122.69 333
9123.59 350
9124.49 335
9125.39 325
9126.29 320
9127.20 342
9128.10 341
9129.00 332
9129.90 345
9130.80 349
9131.71 308
9132.61 356
9133.51 396
9134.41 351
9135.31 338
9136.22 350
9137.12 331
9138.02 319
9138.92 342
9139.83 350
9140.73 343
9141.63 348
9142.53 318
9143.43 312
9144.34 328
9145.24 346
9146.14 366
9147.05 339
9147.95 349
9148.85 346
9149.75 361
9150.66 341
9151.56 315
9152.46 347
9153.37 346
9154.27 335
9155.17 336
9156.07 321
9156.98 323
9157.88 353
9158.78 349
9159.69 319
9160.59 362
9161.49 348
9162.40 352
9163.30 331
9164.20 316
9165.11 344
9166.01 358
9166.92 358
9167.82 345
9168.72 333
9169.63 324
9170.53 355
9171.43 336
9172.34 356
9173.24 360
9174.15 341
9175.05 343
9175.95 362
9176.86 378
9177.76 385
9178.67 340
9179.57 341
9180.48 356
9181.38 348
9182.28 333
9183.19 361
9184.09 332
9185.00 326
9185.90 341
9186.81 346
9187.71 355
9188.62 365
9189.52 349
9190.43 367
9191.33 392
9192.24 366
9193.14 357
9194.05 362
9194.95 345
9195.86 346
9196.76 312
9197.67 367
9198.57 373
9199.48 382
9200.38 382
9201.29 381
9202.19 397
9203.10 336
9204.00 378
9204.91 425
9205.81 393
9206.72 383
9207.63 370
9208.53 372
9209.44 396
9210.34 375
9211.25 313
9212.15 367
9213.06 347
9213.97 334
9214.87 366
9215.78 358
9216.68 330
9217.59 341
9218.50 327
9219.40 360
9220.31 387
9221.22 390
9222.12 357
9223.03 340
9223.94 333
9224.84 348
9225.75 335
9226.65 334
9227.56 350
9228.47 334
9229.37 357
9230.28 352
9231.19 331
9232.10 339
9233.00 321
9233.91 349
9234.82 341
9235.72 350
9236.63 333
9237.54 323
9238.44 351
9239.35 353
9240.26 332
9241.17 357
9242.07 357
9242.98 334
9243.89 350
9244.80 345
9245.70 345
9246.61 344
9247.52 365
9248.43 346
9249.33 332
9250.24 344
9251.15 334
9252.06 350
9252.97 353
9253.87 362
9254.78 343
9255.69 353
9256.60 379
9257.51 342
9258.41 379
9259.32 329
9260.23 368
9261.14 354
9262.05 358
9262.96 346
9263.86 367
9264.77 374
9265.68 359
9266.59 344
9267.50 345
9268.41 353
9269.32 389
9270.22 359
9271.13 328
9272.04 361
9272.95 352
9273.86 348
9274.77 373
9275.68 362
9276.59 319
9277.50 339
9278.40 359
9279.31 350
9280.22 336
9281.13 335
9282.04 367
9282.95 377
9283.86 364
9284.77 377
9285.68 385
9286.59 385
9287.50 394
9288.41 364
9289.32 387
9290.23 359
9291.14 365
9292.05 362
9292.96 366
9293.87 362
9294.78 382
9295.69 340
9296.60 375
9297.51 336
9298.42 310
9299.33 380
9300.24 397
9301.15 370
9302.06 353
9302.97 356
9303.88 369
9304.79 375
9305.70 368
9306.61 364
9307.52 340
9308.43 345
9309.34 384
9310.25 400
9311.16 367
9312.07 387
9312.98 385
9313.90 374
9314.81 372
9315.72 409
9316.63 377
9317.54 384
9318.45 402
9319.36 389
9320.27 397
9321.18 360
9322.10 379
9323.01 357
9323.92 368
9324.83 377
9325.74 376
9326.65 377
9327.56 364
9328.48 357
9329.39 376
9330.30 351
9331.21 396
9332.12 377
9333.03 356
9333.95 387
9334.86 347
9335.77 356
9336.68 366
9337.59 355
9338.51 321
9339.42 338
9340.33 366
9341.24 377
9342.15 389
9343.07 368
9343.98 377
9344.89 383
9345.80 387
9346.72 353
9347.63 385
9348.54 392
9349.45 351
9350.37 339
9351.28 376
9352.19 380
9353.11 356
9354.02 393
9354.93 376
9355.84 431
9356.76 409
9357.67 393
9358.58 389
9359.50 395
9360.41 371
9361.32 369
9362.24 371
9363.15 355
9364.06 380
9364.98 391
9365.89 417
9366.80 410
9367.72 405
9368.63 420
9369.54 364
9370.46 352
9371.37 399
9372.28 371
9373.20 394
9374.11 431
9375.03 408
9375.94 388
9376.85 388
9377.77 383
9378.68 401
9379.60 405
9380.51 396
9381.42 432
9382.34 419
9383.25 428
9384.17 425
9385.08 432
9386.00 415
9386.91 425
9387.82 426
9388.74 441
9389.65 418
9390.57 430
9391.48 426
9392.40 412
9393.31 430
9394.23 416
9395.14 415
9396.06 423
9396.97 445
9397.89 432
9398.80 444
9399.72 419
9400.63 435
9401.55 459
9402.46 439
9403.38 435
9404.29 429
9405.21 465
9406.12 474
9407.04 442
9407.95 411
9408.87 416
9409.79 424
9410.70 453
9411.62 455
9412.53 451
9413.45 420
9414.36 429
9415.28 410
9416.20 414
9417.11 452
9418.03 465
9418.94 481
9419.86 454
9420.78 445
9421.69 472
9422.61 457
9423.52 484
9424.44 501
9425.36 477
9426.27 528
9427.19 478
9428.11 471
9429.02 464
9429.94 497
9430.86 478
9431.77 470
9432.69 501
9433.61 523
9434.52 503
9435.44 483
9436.36 508
9437.27 482
9438.19 534
9439.11 564
9440.02 546
9440.94 570
9441.86 587
9442.78 533
9443.69 595
9444.61 596
9445.53 545
9446.44 572
9447.36 590
9448.28 598
9449.20 545
9450.11 578
9451.03 561
9451.95 578
9452.87 600
9453.78 617
9454.70 595
9455.62 612
9456.54 595
9457.46 606
9458.37 595
9459.29 605
9460.21 602
9461.13 594
9462.05 557
9462.96 572
9463.88 564
9464.80 545
9465.72 549
9466.64 509
9467.56 511
9468.47 531
9469.39 510
9470.31 532
9471.23 526
9472.15 539
9473.07 564
9473.98 555
9474.90 531
9475.82 570
9476.74 555
9477.66 553
9478.58 551
9479.50 552
9480.42 535
9481.34 543
9482.26 602
9483.17 629
9484.09 626
9485.01 601
9485.93 601
9486.85 606
9487.77 615
9488.69 604
9489.61 583
9490.53 531
9491.45 522
9492.37 554
9493.29 541
9494.21 574
9495.13 587
9496.05 541
9496.97 522
9497.89 511
9498.81 539
9499.73 506
9500.65 520
9501.57 559
9502.49 591
9503.41 545
9504.33 551
9505.25 550
9506.17 553
9507.09 556
9508.01 611
9508.93 597
9509.85 609
9510.77 601
9511.69 543
9512.61 641
9513.53 627
9514.45 619
9515.37 600
9516.29 628
9517.21 622
9518.13 638
9519.05 704
9519.98 692
9520.90 698
9521.82 681
9522.74 733
9523.66 719
9524.58 814
9525.50 773
9526.42 780
9527.34 777
9528.27 730
9529.19 744
9530.11 706
9531.03 714
9531.95 689
9532.87 692
9533.79 668
9534.72 654
9535.64 628
9536.56 640
9537.48 664
9538.40 672
9539.32 675
9540.25 665
9541.17 622
9542.09 640
9543.01 621
9543.93 631
9544.86 668
9545.78 621
9546.70 628
9547.62 670
9548.55 662
9549.47 645
9550.39 648
9551.31 672
9552.24 718
9553.16 700
9554.08 745
9555.00 702
9555.93 695
9556.85 683
9557.77 669
9558.69 706
9559.62 685
9560.54 671
9561.46 689
9562.39 696
9563.31 674
9564.23 725
9565.15 668
9566.08 676
9567.00 656
9567.92 677
9568.85 658
9569.77 718
9570.69 738
9571.62 682
9572.54 695
9573.46 660
9574.39 655
9575.31 680
9576.23 714
9577.16 645
9578.08 754
9579.01 744
9579.93 751
9580.85 752
9581.78 717
9582.70 729
9583.63 739
9584.55 773
9585.47 778
9586.40 807
9587.32 736
9588.25 741
9589.17 754
9590.09 755
9591.02 808
9591.94 800
9592.87 764
9593.79 761
9594.72 774
9595.64 832
9596.57 784
9597.49 802
9598.42 866
9599.34 874
9600.26 911
9601.19 987
9602.11 965
9603.04 942
9603.96 918
9604.89 923
9605.81 948
9606.74 974
9607.66 889
9608.59 852
9609.51 898
9610.44 833
9611.37 870
9612.29 871
9613.22 845
9614.14 830
9615.07 840
9615.99 836
9616.92 851
9617.84 822
9618.77 853
9619.70 905
9620.62 828
9621.55 849
9622.47 855
9623.40 845
9624.32 871
9625.25 889
9626.18 886
9627.10 874
9628.03 930
9628.95 926
9629.88 889
9630.81 919
9631.73 905
9632.66 910
9633.59 968
9634.51 963
9635.44 986
9636.37 906
9637.29 928
9638.22 991
9639.15 998
9640.07 955
9641.00 1045
9641.93 1025
9642.85 1091
9643.78 1060
9644.71 1067
9645.63 1143
9646.56 1119
9647.49 1122
9648.41 1171
9649.34 1144
9650.27 1115
9651.20 1182
9652.12 1105
9653.05 1097
9653.98 1096
9654.91 1116
9655.83 1083
9656.76 1077
9657.69 1051
9658.62 1014
9659.54 1006
9660.47 1000
9661.40 1009
9662.33 1040
9663.25 1098
9664.18 1069
9665.11 1042
9666.04 1006
9666.97 1055
9667.89 1049
9668.82 1059
9669.75 1099
9670.68 1152
9671.61 1130
9672.53 1167
9673.46 1172
9674.39 1202
9675.32 1159
9676.25 1170
9677.18 1193
9678.11 1237
9679.03 1201
9679.96 1201
9680.89 1222
9681.82 1168
9682.75 1173
9683.68 1218
9684.61 1221
9685.54 1225
9686.46 1201
9687.39 1229
9688.32 1247
9689.25 1226
9690.18 1299
9691.11 1239
9692.04 1210
9692.97 1249
9693.90 1192
9694.83 1233
9695.76 1231
9696.69 1228
9697.61 1277
9698.54 1310
9699.47 1250
9700.40 1295
9701.33 1365
9702.26 1355
9703.19 1344
9704.12 1371
9705.05 1374
9705.98 1294
9706.91 1264
9707.84 1213
9708.77 1236
9709.70 1202
9710.63 1216
9711.56 1219
9712.49 1302
9713.42 1351
9714.35 1320
9715.28 1387
9716.21 1397
9717.14 1438
9718.07 1453
9719.00 1480
9719.94 1512
9720.87 1412
9721.80 1386
9722.73 1303
9723.66 1213
9724.59 1209
9725.52 1174
9726.45 1099
9727.38 1051
9728.31 1047
9729.24 1052
9730.17 988
9731.10 971
9732.04 1007
9732.97 1011
9733.90 958
9734.83 946
9735.76 988
9736.69 999
9737.62 935
9738.55 943
9739.49 921
9740.42 952
9741.35 843
9742.28 868
9743.21 850
9744.14 834
9745.08 866
9746.01 850
9746.94 846
9747.87 830
9748.80 822
9749.74 839
9750.67 795
9751.60 778
9752.53 764
9753.46 792
9754.40 751
9755.33 751
9756.26 768
9757.19 733
9758.13 772
9759.06 766
9759.99 753
9760.92 741
9761.85 754
9762.79 740
9763.72 761
9764.65 723
9765.59 732
9766.52 722
9767.45 723
9768.38 771
9769.32 721
9770.25 701
9771.18 726
9772.12 715
9773.05 754
9773.98 728
9774.92 738
9775.85 694
9776.78 755
9777.71 750
9778.65 754
9779.58 749
9780.52 747
9781.45 780
9782.38 807
9783.32 687
9784.25 714
9785.18 707
9786.12 757
9787.05 700
9787.98 688
9788.92 697
9789.85 684
9790.79 691
9791.72 676
9792.65 698
9793.59 683
9794.52 675
9795.46 669
9796.39 687
9797.32 644
9798.26 672
9799.19 677
9800.13 692
9801.06 683
9802.00 675
9802.93 707
9803.87 686
9804.80 666
9805.73 634
9806.67 606
9807.60 624
9808.54 625
9809.47 615
9810.41 585
9811.34 563
9812.28 570
9813.21 539
9814.15 529
9815.08 536
9816.02 555
9816.95 549
9817.89 532
9818.82 550
9819.76 538
9820.69 545
9821.63 518
9822.57 572
9823.50 497
9824.44 516
9825.37 541
9826.31 503
9827.24 522
9828.18 503
9829.11 503
9830.05 514
9830.99 500
9831.92 531
9832.86 494
9833.79 495
9834.73 517
9835.67 533
9836.60 489
9837.54 488
9838.47 541
9839.41 557
9840.35 525
9841.28 495
9842.22 524
9843.16 516
9844.09 508
9845.03 496
9845.97 492
9846.90 472
9847.84 447
9848.78 496
9849.71 522
9850.65 521
9851.59 494
9852.52 497
9853.46 508
9854.40 515
9855.33 516
9856.27 508
9857.21 464
9858.14 478
9859.08 517
9860.02 505
9860.96 481
9861.89 489
9862.83 511
9863.77 512
9864.71 475
9865.64 513
9866.58 480
9867.52 483
9868.46 494
9869.39 470
9870.33 449
9871.27 449
9872.21 475
9873.15 448
9874.08 469
9875.02 450
9875.96 466
9876.90 471
9877.83 513
9878.77 486
9879.71 461
9880.65 471
9881.59 473
9882.53 463
9883.46 459
9884.40 437
9885.34 452
9886.28 426
9887.22 431
9888.16 434
9889.10 470
9890.03 452
9890.97 460
9891.91 471
9892.85 490
9893.79 455
9894.73 447
9895.67 477
9896.61 455
9897.54 450
9898.48 444
9899.42 487
9900.36 458
9901.30 437
9902.24 430
9903.18 453
9904.12 427
9905.06 427
9906.00 451
9906.94 449
9907.88 473
9908.82 476
9909.76 474
9910.70 468
9911.63 466
9912.57 448
9913.51 462
9914.45 484
9915.39 451
9916.33 456
9917.27 457
9918.21 485
9919.15 466
9920.09 448
9921.03 494
9921.97 519
9922.91 487
9923.85 503
9924.79 492
9925.74 559
9926.68 577
9927.62 593
9928.56 599
9929.50 615
9930.44 654
9931.38 661
9932.32 601
9933.26 590
9934.20 562
9935.14 548
9936.08 561
9937.02 510
9937.96 517
9938.90 481
9939.85 461
9940.79 470
9941.73 428
9942.67 418
9943.61 427
9944.55 464
9945.49 433
9946.43 453
9947.38 470
9948.32 435
9949.26 460
9950.20 511
9951.14 511
9952.08 519
9953.02 555
9953.97 520
9954.91 527
9955.85 548
9956.79 519
9957.73 499
9958.68 475
9959.62 473
9960.56 485
9961.50 433
9962.44 444
9963.39 436
9964.33 463
9965.27 410
9966.21 414
9967.15 421
9968.10 373
9969.04 374
9969.98 413
9970.92 411
9971.87 381
9972.81 353
9973.75 385
9974.69 400
9975.64 386
9976.58 364
9977.52 377
9978.47 374
9979.41 380
9980.35 407
9981.29 350
9982.24 367
9983.18 385
9984.12 386
9985.07 404
9986.01 411
9986.95 416
9987.90 391
9988.84 407
9989.78 415
9990.73 395
9991.67 359
9992.61 393
9993.56 430
9994.50 388
9995.44 411
9996.39 409
9997.33 367
9998.27 364
9999.22 409
10000.16 403
10001.11 399
10002.05 381
10002.99 388
10003.94 393
10004.88 359
10005.83 372
10006.77 373
10007.72 382
10008.66 377
10009.60 371
10010.55 373
10011.49 386
10012.44 370
10013.38 401
10014.33 399
10015.27 388
10016.21 397
10017.16 381
10018.10 371
10019.05 417
10019.99 378
10020.94 415
10021.88 383
10022.83 374
10023.77 373
10024.72 366
10025.66 387
10026.61 378
10027.55 361
10028.50 371
10029.44 383
10030.39 371
10031.33 374
10032.28 376
10033.23 366
10034.17 382
10035.12 361
10036.06 350
10037.01 373
10037.95 363
10038.90 353
10039.84 328
10040.79 357
10041.74 369
10042.68 387
10043.63 366
10044.57 355
10045.52 365
10046.47 364
10047.41 360
10048.36 329
10049.30 360
10050.25 330
10051.20 355
10052.14 343
10053.09 354
10054.04 333
10054.98 339
10055.93 345
10056.88 337
10057.82 383
10058.77 380
10059.72 349
10060.66 327
10061.61 339
10062.56 329
10063.50 341
10064.45 319
10065.40 345
10066.34 345
10067.29 350
10068.24 353
10069.18 355
10070.13 375
10071.08 342
10072.03 342
10072.97 377
10073.92 354
10074.87 307
10075.82 354
10076.76 380
10077.71 387
10078.66 359
10079.61 342
10080.55 331
10081.50 344
10082.45 350
10083.40 354
10084.34 361
10085.29 332
10086.24 317
10087.19 340
10088.14 332
10089.08 340
10090.03 339
10090.98 377
10091.93 359
10092.88 336
10093.83 365
10094.77 349
10095.72 369
10096.67 339
10097.62 328
10098.57 333
10099.52 382
10100.46 344
10101.41 333
10102.36 354
10103.31 336
10104.26 352
10105.21 346
10106.16 359
10107.11 341
10108.05 363
10109.00 357
10109.95 358
10110.90 326
10111.85 325
10112.80 353
10113.75 340
10114.70 331
10115.65 311
10116.60 340
10117.55 314
10118.50 334
10119.45 348
10120.39 348
10121.34 326
10122.29 353
10123.24 348
10124.19 317
10125.14 353
10126.09 346
10127.04 349
10127.99 349
10128.94 339
10129.89 349
10130.84 346
10131.79 321
10132.74 328
10133.69 353
10134.64 357
10135.59 351
10136.54 351
10137.49 352
10138.44 356
10139.39 353
10140.34 353
10141.30 366
10142.25 355
10143.20 347
10144.15 360
10145.10 367
10146.05 351
10147.00 337
10147.95 333
10148.90 348
10149.85 345
10150.80 372
10151.75 357
10152.70 373
10153.66 391
10154.61 377
10155.56 364
10156.51 362
10157.46 358
10158.41 383
10159.36 366
10160.31 365
10161.27 380
10162.22 358
10163.17 381
10164.12 394
10165.07 367
10166.02 379
10166.98 367
10167.93 383
10168.88 376
10169.83 401
10170.78 385
10171.73 384
10172.69 401
10173.64 380
10174.59 367
10175.54 399
10176.50 413
10177.45 408
10178.40 414
10179.35 428
10180.30 420
10181.26 391
10182.21 408
10183.16 391
10184.11 414
10185.07 396
10186.02 399
10186.97 411
10187.92 383
10188.88 367
10189.83 409
10190.78 398
10191.74 413
10192.69 398
10193.64 404
10194.59 421
10195.55 444
10196.50 412
10197.45 396
10198.41 424
10199.36 425
10200.31 433
10201.27 448
10202.22 406
10203.17 439
10204.13 458
10205.08 457
10206.03 474
10206.99 445
10207.94 463
10208.89 478
10209.85 474
10210.80 470
10211.76 467
10212.71 453
10213.66 459
10214.62 460
10215.57 488
10216.53 448
10217.48 436
10218.43 456
10219.39 422
10220.34 455
10221.30 415
10222.25 415
10223.21 416
10224.16 387
10225.11 398
10226.07 410
10227.02 431
10227.98 435
10228.93 432
10229.89 447
10230.84 444
10231.80 440
10232.75 438
10233.71 448
10234.66 472
10235.62 487
10236.57 507
10237.53 518
10238.48 528
10239.44 533
10240.39 551
10241.35 533
10242.30 516
10243.26 502
10244.21 530
10245.17 464
10246.12 447
10247.08 450
10248.03 465
10248.99 420
10249.94 388
10250.90 415
10251.86 414
10252.81 402
10253.77 370
10254.72 394
10255.68 390
10256.63 411
10257.59 425
10258.55 380
10259.50 394
10260.46 397
10261.41 395
10262.37 390
10263.33 370
10264.28 382
10265.24 402
10266.20 390
10267.15 374
10268.11 382
10269.07 406
10270.02 379
10270.98 403
10271.94 416
10272.89 407
10273.85 392
10274.81 408
10275.76 362
10276.72 403
10277.68 399
10278.63 412
10279.59 403
10280.55 390
10281.50 377
10282.46 404
10283.42 393
10284.38 372
10285.33 383
10286.29 385
10287.25 351
10288.20 347
10289.16 360
10290.12 370
10291.08 373
10292.03 385
10292.99 390
10293.95 398
10294.91 385
10295.86 377
10296.82 368
10297.78 390
10298.74 375
10299.70 380
10300.65 371
10301.61 398
10302.57 406
10303.53 375
10304.49 399
10305.44 359
10306.40 323
10307.36 370
10308.32 375
10309.28 376
10310.24 356
10311.19 380
10312.15 387
10313.11 374
10314.07 371
10315.03 402
10315.99 388
10316.95 404
10317.90 413
10318.86 401
10319.82 386
10320.78 397
10321.74 401
10322.70 372
10323.66 409
10324.62 382
10325.58 376
10326.54 381
10327.49 379
10328.45 393
10329.41 372
10330.37 368
10331.33 372
10332.29 394
10333.25 378
10334.21 401
10335.17 396
10336.13 395
10337.09 343
10338.05 386
10339.01 391
10339.97 379
10340.93 357
10341.89 362
10342.85 365
10343.81 337
10344.77 349
10345.73 326
10346.69 337
10347.65 347
10348.61 356
10349.57 346
10350.53 344
10351.49 337
10352.45 362
10353.41 366
10354.37 351
10355.33 349
10356.29 359
10357.25 337
10358.21 303
10359.17 324
10360.13 312
10361.09 312
10362.06 369
10363.02 342
10363.98 319
10364.94 322
10365.90 322
10366.86 316
10367.82 312
10368.78 349
10369.74 345
10370.70 336
10371.67 342
10372.63 336
10373.59 335
10374.55 337
10375.51 332
10376.47 314
10377.43 324
10378.40 327
10379.36 355
10380.32 382
10381.28 321
10382.24 327
10383.20 312
10384.17 325
10385.13 319
10386.09 334
10387.05 362
10388.01 335
10388.98 302
10389.94 333
10390.90 307
10391.86 355
10392.82 343
10393.79 351
10394.75 337
10395.71 326
10396.67 321
10397.64 313
10398.60 332
10399.56 312
10400.52 317
10401.49 334
10402.45 338
10403.41 313
10404.37 333
10405.34 313
10406.30 334
10407.26 328
10408.23 331
10409.19 353
10410.15 320
10411.11 336
10412.08 332
10413.04 348
10414.00 322
10414.97 348
10415.93 317
10416.89 308
10417.86 319
10418.82 350
10419.78 343
10420.75 389
10421.71 357
10422.68 337
10423.64 344
10424.60 358
10425.57 342
10426.53 333
10427.49 340
10428.46 336
10429.42 310
10430.39 294
10431.35 328
10432.31 310
10433.28 301
10434.24 299
10435.21 320
10436.17 294
10437.13 305
10438.10 276
10439.06 295
10440.03 323
10440.99 293
10441.96 305
10442.92 299
10443.89 315
10444.85 309
10445.82 312
10446.78 337
10447.74 312
10448.71 301
10449.67 279
10450.64 305
10451.60 301
10452.57 304
10453.53 312
10454.50 309
10455.46 320
10456.43 308
10457.39 317
10458.36 326
10459.33 316
10460.29 321
10461.26 315
10462.22 336
10463.19 330
10464.15 333
10465.12 320
10466.08 295
10467.05 336
10468.01 335
10468.98 338
10469.95 345
10470.91 338
10471.88 344
10472.84 316
10473.81 343
10474.78 326
10475.74 326
10476.71 305
10477.67 311
10478.64 324
10479.61 318
10480.57 379
10481.54 390
10482.51 373
10483.47 352
10484.44 343
10485.41 333
10486.37 334
10487.34 365
10488.30 325
10489.27 329
10490.24 350
10491.20 356
10492.17 355
10493.14 330
10494.11 308
10495.07 345
10496.04 309
10497.01 325
10497.97 340
10498.94 365
10499.91 346
10500.88 350
10501.84 335
10502.81 340
10503.78 362
10504.74 316
10505.71 339
10506.68 306
10507.65 317
10508.61 301
10509.58 302
10510.55 333
10511.52 322
10512.49 298
10513.45 315
10514.42 332
10515.39 316
10516.36 331
10517.32 311
10518.29 324
10519.26 324
10520.23 316
10521.20 332
10522.17 322
10523.13 319
10524.10 325
10525.07 333
10526.04 340
10527.01 311
10527.98 313
10528.94 340
10529.91 326
10530.88 307
10531.85 325
10532.82 338
10533.79 341
10534.76 344
10535.72 330
10536.69 325
10537.66 340
10538.63 355
10539.60 337
10540.57 353
10541.54 372
10542.51 328
10543.48 336
10544.45 350
10545.42 359
10546.38 330
10547.35 366
10548.32 357
10549.29 343
10550.26 329
10551.23 354
10552.20 362
10553.17 327
10554.14 327
10555.11 292
10556.08 330
10557.05 341
10558.02 332
10558.99 336
10559.96 338
10560.93 371
10561.90 383
10562.87 357
10563.84 346
10564.81 353
10565.78 348
10566.75 375
10567.72 399
10568.69 365
10569.66 335
10570.63 356
10571.60 418
10572.57 366
10573.54 385
10574.51 388
10575.48 386
10576.46 395
10577.43 379
10578.40 404
10579.37 358
10580.34 366
10581.31 339
10582.28 370
10583.25 366
10584.22 371
10585.19 336
10586.16 352
10587.14 364
10588.11 380
10589.08 338
10590.05 384
10591.02 399
10591.99 387
10592.96 395
10593.94 395
10594.91 410
10595.88 390
10596.85 379
10597.82 386
10598.79 422
10599.77 392
10600.74 387
10601.71 425
10602.68 387
10603.65 375
10604.62 383
10605.60 438
10606.57 411
10607.54 413
10608.51 417
10609.49 452
10610.46 512
10611.43 487
10612.40 467
10613.37 497
10614.35 492
10615.32 474
10616.29 474
10617.26 463
10618.24 468
10619.21 432
10620.18 457
10621.16 436
10622.13 422
10623.10 393
10624.07 412
10625.05 364
10626.02 358
10626.99 362
10627.97 374
10628.94 389
10629.91 368
10630.89 353
10631.86 388
10632.83 378
10633.80 400
10634.78 378
10635.75 396
10636.73 388
10637.70 366
10638.67 405
10639.65 428
10640.62 432
10641.59 427
10642.57 443
10643.54 424
10644.51 422
10645.49 431
10646.46 454
10647.44 408
10648.41 410
10649.38 401
10650.36 358
10651.33 374
10652.31 366
10653.28 354
10654.25 368
10655.23 356
10656.20 333
10657.18 374
10658.15 351
10659.13 376
10660.10 329
10661.08 354
10662.05 340
10663.03 340
10664.00 353
10664.97 320
10665.95 321
10666.92 357
10667.90 349
10668.87 360
10669.85 356
10670.82 333
10671.80 332
10672.77 341
10673.75 355
10674.72 370
10675.70 350
10676.68 362
10677.65 346
10678.63 342
10679.60 347
10680.58 342
10681.55 349
10682.53 388
10683.50 346
10684.48 331
10685.45 331
10686.43 330
10687.41 333
10688.38 349
10689.36 333
10690.33 323
10691.31 337
10692.29 338
10693.26 330
10694.24 340
10695.21 329
10696.19 334
10697.17 300
10698.14 325
10699.12 292
10700.10 314
10701.07 325
10702.05 323
10703.02 304
10704.00 348
10704.98 341
10705.95 329
10706.93 350
10707.91 319
10708.88 317
10709.86 324
10710.84 328
10711.82 333
10712.79 320
10713.77 328
10714.75 318
10715.72 345
10716.70 336
10717.68 323
10718.65 322
10719.63 326
10720.61 319
10721.59 325
10722.56 341
10723.54 330
10724.52 328
10725.50 317
10726.47 332
10727.45 332
10728.43 357
10729.41 317
10730.38 351
10731.36 346
10732.34 313
10733.32 338
10734.30 318
10735.27 320
10736.25 309
10737.23 336
10738.21 310
10739.19 295
10740.16 323
10741.14 326
10742.12 370
10743.10 382
10744.08 350
10745.06 339
10746.03 329
10747.01 345
10747.99 339
10748.97 311
10749.95 322
10750.93 322
10751.91 323
10752.88 349
10753.86 359
10754.84 344
10755.82 313
10756.80 327
10757.78 315
10758.76 336
10759.74 321
10760.72 328
10761.70 322
10762.67 323
10763.65 322
10764.63 346
10765.61 330
10766.59 324
10767.57 328
10768.55 306
10769.53 331
10770.51 338
10771.49 339
10772.47 325
10773.45 318
10774.43 311
10775.41 318
10776.39 337
10777.37 324
10778.35 314
10779.33 334
10780.31 338
10781.29 319
10782.27 330
10783.25 323
10784.23 365
10785.21 353
10786.19 332
10787.17 310
10788.15 354
10789.13 348
10790.11 330
10791.09 348
10792.07 360
10793.05 356
10794.03 343
10795.01 350
10795.99 337
10796.97 351
10797.96 326
10798.94 342
10799.92 345
10800.90 323
10801.88 323
10802.86 319
10803.84 318
10804.82 343
10805.80 331
10806.79 330
10807.77 306
10808.75 322
10809.73 335
10810.71 365
10811.69 343
10812.67 340
10813.65 354
10814.64 343
10815.62 325
10816.60 332
10817.58 360
10818.56 350
10819.54 341
10820.53 362
10821.51 363
10822.49 347
10823.47 347
10824.45 394
10825.44 410
10826.42 369
10827.40 325
10828.38 341
10829.37 368
10830.35 335
10831.33 341
10832.31 346
10833.29 361
10834.28 347
10835.26 348
10836.24 365
10837.22 395
10838.21 375
10839.19 376
10840.17 362
10841.16 377
10842.14 379
10843.12 358
10844.10 395
10845.09 375
10846.07 395
10847.05 414
10848.04 363
10849.02 362
10850.00 393
10850.99 409
10851.97 371
10852.95 372
10853.94 428
10854.92 437
10855.90 445
10856.89 423
10857.87 446
10858.85 396
10859.84 411
10860.82 415
10861.80 416
10862.79 406
10863.77 387
10864.76 425
10865.74 410
10866.72 406
10867.71 392
10868.69 406
10869.68 440
10870.66 388
10871.64 400
10872.63 399
10873.61 405
10874.60 411
10875.58 454
10876.56 428
10877.55 429
10878.53 436
10879.52 447
10880.50 404
10881.49 419
10882.47 419
10883.46 430
10884.44 410
10885.43 415
10886.41 405
10887.40 400
10888.38 460
10889.37 443
10890.35 440
10891.34 433
10892.32 434
10893.31 442
10894.29 444
10895.28 435
10896.26 453
10897.25 464
10898.23 513
10899.22 464
10900.20 484
10901.19 445
10902.17 451
10903.16 461
10904.15 460
10905.13 467
10906.12 486
10907.10 473
10908.09 490
10909.07 480
10910.06 459
10911.05 465
10912.03 471
10913.02 499
10914.00 500
10914.99 491
10915.98 489
10916.96 520
10917.95 542
10918.94 541
10919.92 547
10920.91 565
10921.89 545
10922.88 509
10923.87 536
10924.85 595
10925.84 529
10926.83 517
10927.81 559
10928.80 561
10929.79 557
10930.77 549
10931.76 579
10932.75 582
10933.74 542
10934.72 568
10935.71 581
10936.70 583
10937.68 610
10938.67 633
10939.66 598
10940.65 560
10941.63 590
10942.62 602
10943.61 597
10944.59 599
10945.58 608
10946.57 645
10947.56 645
10948.54 668
10949.53 634
10950.52 674
10951.51 711
10952.50 697
10953.48 732
10954.47 715
10955.46 741
10956.45 773
10957.44 833
10958.42 851
10959.41 858
10960.40 880
10961.39 943
10962.38 905
10963.36 892
10964.35 876
10965.34 830
10966.33 857
10967.32 809
10968.31 820
10969.30 771
10970.28 741
10971.27 707
10972.26 707
10973.25 670
10974.24 681
10975.23 714
10976.22 713
10977.21 654
10978.19 641
10979.18 643
10980.17 667
10981.16 720
10982.15 709
10983.14 705
10984.13 654
10985.12 674
10986.11 680
10987.10 691
10988.09 668
10989.08 723
10990.07 748
10991.06 717
10992.04 745
10993.03 756
10994.02 800
10995.01 829
10996.00 807
10996.99 853
10997.98 918
10998.97 967
10999.96 1053
11000.95 1077
11001.94 1107
11002.93 1107
11003.92 1094
11004.91 1067
11005.90 1051
11006.89 1002
11007.88 915
11008.87 892
11009.87 860
11010.86 793
11011.85 779
11012.84 693
11013.83 692
11014.82 639
11015.81 639
11016.80 622
11017.79 576
11018.78 591
11019.77 582
11020.76 547
11021.75 562
11022.74 546
11023.74 555
11024.73 556
11025.72 553
11026.71 540
11027.70 552
11028.69 559
11029.68 527
11030.67 530
11031.67 531
11032.66 521
11033.65 528
11034.64 524
11035.63 515
11036.62 506
11037.61 488
11038.61 514
11039.60 555
11040.59 552
11041.58 555
11042.57 553
11043.56 533
11044.56 483
11045.55 495
11046.54 557
11047.53 519
11048.53 494
11049.52 534
11050.51 518
11051.50 516
11052.49 507
11053.49 476
11054.48 473
11055.47 453
11056.46 488
11057.46 502
11058.45 523
11059.44 477
11060.43 450
11061.43 469
11062.42 485
11063.41 467
11064.41 498
11065.40 505
11066.39 487
11067.38 518
11068.38 494
11069.37 463
11070.36 491
11071.36 501
11072.35 484
11073.34 498
11074.34 497
11075.33 524
11076.32 528
11077.32 488
11078.31 488
11079.30 500
11080.30 478
11081.29 504
11082.28 476
11083.28 488
11084.27 507
11085.27 498
11086.26 491
11087.25 481
11088.25 486
11089.24 489
11090.24 458
11091.23 492
11092.22 448
11093.22 483
11094.21 494
11095.21 483
11096.20 445
11097.19 437
11098.19 480
11099.18 465
11100.18 448
11101.17 437
11102.17 453
11103.16 471
11104.16 465
11105.15 466
11106.15 441
11107.14 434
11108.13 417
11109.13 443
11110.12 441
11111.12 406
11112.11 438
11113.11 470
11114.10 393
11115.10 398
11116.09 428
11117.09 428
11118.09 432
11119.08 433
11120.08 406
11121.07 394
11122.07 423
11123.06 411
11124.06 409
11125.05 424
11126.05 425
11127.04 434
11128.04 400
11129.04 388
11130.03 410
11131.03 420
11132.02 432
11133.02 411
11134.02 394
11135.01 383
11136.01 400
11137.00 398
11138.00 407
11139.00 427
11139.99 390
11140.99 379
11141.98 393
11142.98 409
11143.98 411
11144.97 421
11145.97 423
11146.97 409
11147.96 408
11148.96 382
11149.96 395
11150.95 424
11151.95 405
11152.95 389
11153.94 389
11154.94 390
11155.94 410
11156.93 401
11157.93 415
11158.93 392
11159.93 380
11160.92 418
11161.92 401
11162.92 403
11163.92 387
11164.91 399
11165.91 385
11166.91 404
11167.90 406
11168.90 407
11169.90 382
11170.90 395
11171.90 390
11172.89 388
11173.89 389
11174.89 371
11175.89 375
11176.88 402
11177.88 416
11178.88 401
11179.88 394
11180.88 405
11181.87 369
11182.87 403
11183.87 396
11184.87 385
11185.87 387
11186.87 390
11187.86 404
11188.86 413
11189.86 401
11190.86 387
11191.86 388
11192.86 387
11193.86 383
11194.85 392
11195.85 375
11196.85 392
11197.85 397
11198.85 402
11199.85 379
11200.85 420
11201.85 405
11202.84 419
11203.84 397
11204.84 403
11205.84 420
11206.84 401
11207.84 402
11208.84 387
11209.84 406
11210.84 424
11211.84 410
11212.84 380
11213.84 412
11214.84 395
11215.84 390
11216.84 370
11217.84 409
11218.84 398
11219.84 418
11220.84 394
11221.84 395
11222.84 388
11223.84 376
11224.84 399
11225.84 374
11226.84 396
11227.84 426
11228.84 417
11229.84 408
11230.84 397
11231.84 398
11232.84 422
11233.84 413
11234.84 416
11235.84 406
11236.84 392
11237.84 446
11238.84 419
11239.84 410
11240.84 408
11241.84 399
11242.84 427
11243.84 443
11244.84 418
11245.85 428
11246.85 419
11247.85 461
11248.85 410
11249.85 401
11250.85 410
11251.85 412
11252.85 453
11253.86 443
11254.86 421
11255.86 413
11256.86 459
11257.86 450
11258.86 457
11259.86 475
11260.87 447
11261.87 425
11262.87 454
11263.87 472
11264.87 446
11265.87 456
11266.88 436
11267.88 451
11268.88 480
11269.88 463
11270.88 487
11271.89 511
11272.89 491
11273.89 478
11274.89 484
11275.90 507
11276.90 466
11277.90 473
11278.90 472
11279.90 466
11280.91 473
11281.91 487
11282.91 495
11283.92 491
11284.92 477
11285.92 457
11286.92 477
11287.93 465
11288.93 469
11289.93 489
11290.94 457
11291.94 433
11292.94 468
11293.94 427
11294.95 433
11295.95 432
11296.95 423
11297.96 435
11298.96 404
11299.96 425
11300.97 402
11301.97 425
11302.97 422
11303.98 472
11304.98 467
11305.98 420
11306.99 429
11307.99 464
11309.00 460
11310.00 481
11311.00 424
11312.01 483
11313.01 444
11314.02 446
11315.02 468
11316.02 466
11317.03 460
11318.03 489
11319.04 437
11320.04 463
11321.04 477
11322.05 447
11323.05 469
11324.06 474
11325.06 473
11326.07 467
11327.07 481
11328.08 499
11329.08 454
11330.09 432
11331.09 455
11332.10 468
11333.10 461
11334.10 491
11335.11 451
11336.11 513
11337.12 509
11338.12 508
11339.13 522
11340.14 521
11341.14 529
11342.15 528
11343.15 579
11344.16 587
11345.16 558
11346.17 560
11347.17 516
11348.18 517
11349.18 536
11350.19 524
11351.19 527
11352.20 485
11353.21 505
11354.21 509
11355.22 531
11356.22 485
11357.23 500
11358.24 494
11359.24 493
11360.25 493
11361.25 475
11362.26 491
11363.27 486
11364.27 510
11365.28 495
11366.28 496
11367.29 487
11368.30 485
11369.30 518
11370.31 505
11371.32 494
11372.32 513
11373.33 497
11374.34 493
11375.34 506
11376.35 497
11377.36 509
11378.36 507
11379.37 503
11380.38 480
11381.38 551
11382.39 534
11383.40 508
11384.41 505
11385.41 498
11386.42 539
11387.43 539
11388.43 533
11389.44 534
11390.45 530
11391.46 545
11392.46 526
11393.47 534
11394.48 548
11395.49 560
11396.49 523
11397.50 538
11398.51 543
11399.52 516
11400.53 522
11401.53 557
11402.54 546
11403.55 564
11404.56 575
11405.57 576
11406.57 563
11407.58 560
11408.59 584
11409.60 557
11410.61 603
11411.61 588
11412.62 580
11413.63 591
11414.64 615
11415.65 595
11416.66 616
11417.67 587
11418.67 584
11419.68 560
11420.69 590
11421.70 576
11422.71 593
11423.72 584
11424.73 584
11425.74 605
11426.74 596
11427.75 589
11428.76 611
11429.77 595
11430.78 600
11431.79 632
11432.80 598
11433.81 613
11434.82 628
11435.83 659
11436.84 631
11437.85 616
11438.86 626
11439.87 657
11440.88 639
11441.88 659
11442.89 629
11443.90 641
11444.91 617
11445.92 636
11446.93 661
11447.94 674
11448.95 631
11449.96 633
11450.97 641
11451.98 680
11452.99 674
11454.00 669
11455.01 667
11456.02 694
11457.04 680
11458.05 657
11459.06 709
11460.07 724
11461.08 730
11462.09 701
11463.10 715
11464.11 756
11465.12 686
11466.13 729
11467.14 736
11468.15 720
11469.16 685
11470.17 752
11471.18 734
11472.20 745
11473.21 780
11474.22 737
11475.23 796
11476.24 752
11477.25 789
11478.26 776
11479.27 814
11480.28 841
11481.30 813
11482.31 823
11483.32 839
11484.33 861
11485.34 828
11486.35 844
11487.37 887
11488.38 883
11489.39 909
11490.40 906
11491.41 872
11492.42 920
11493.44 928
11494.45 937
11495.46 929
11496.47 965
11497.48 1007
11498.50 975
11499.51 972
11500.52 1021
11501.53 1047
11502.55 1054
11503.56 1051
11504.57 1065
11505.58 1082
11506.60 1096
11507.61 1111
11508.62 1131
11509.63 1115
11510.65 1212
11511.66 1259
11512.67 1206
11513.68 1261
11514.70 1302
11515.71 1320
11516.72 1330
11517.74 1328
11518.75 1442
11519.76 1475
11520.78 1570
11521.79 1536
11522.80 1576
11523.81 1684
11524.83 1769
11525.84 1738
11526.85 1787
11527.87 1855
11528.88 1898
11529.90 1959
11530.91 1979
11531.92 1963
11532.94 2122
11533.95 2276
11534.96 2471
11535.98 2602
11536.99 2846
11538.01 3126
11539.02 3414
11540.03 3511
11541.05 3655
11542.06 3776
11543.08 3736
11544.09 3744
11545.10 3512
11546.12 3412
11547.13 3200
11548.15 2994
11549.16 2704
11550.18 2620
11551.19 2410
11552.20 2171
11553.22 1972
11554.23 1826
11555.25 1661
11556.26 1524
11557.28 1469
11558.29 1426
11559.31 1406
11560.32 1296
11561.34 1178
11562.35 1198
11563.37 1177
11564.38 1186
11565.40 1133
11566.41 1167
11567.43 1255
11568.44 1246
11569.46 1196
11570.47 1228
11571.49 1124
11572.50 1130
11573.52 1211
11574.53 1182
11575.55 1178
11576.57 1186
11577.58 1174
11578.60 1147
11579.61 1172
11580.63 1136
11581.64 1126
11582.66 1093
11583.68 1184
11584.69 1106
11585.71 1093
11586.72 1094
11587.74 1051
11588.76 1067
11589.77 1025
11590.79 1006
11591.81 1068
11592.82 1024
11593.84 1037
11594.85 1059
11595.87 1047
11596.89 1095
11597.90 1087
11598.92 1204
11599.94 1219
11600.95 1245
11601.97 1254
11602.99 1278
11604.00 1258
11605.02 1259
11606.04 1253
11607.05 1190
11608.07 1206
11609.09 1248
11610.11 1195
11611.12 1158
11612.14 1152
11613.16 1082
11614.17 1119
11615.19 1152
11616.21 1072
11617.23 1102
11618.24 1147
11619.26 1084
11620.28 1112
11621.30 1148
11622.31 1149
11623.33 1170
11624.35 1086
11625.37 1083
11626.38 1091
11627.40 1124
11628.42 1077
11629.44 1070
11630.46 989
11631.47 987
11632.49 957
11633.51 967
11634.53 938
11635.55 904
11636.56 924
11637.58 945
11638.60 905
11639.62 951
11640.64 914
11641.66 894
11642.67 863
11643.69 847
11644.71 876
11645.73 894
11646.75 836
11647.77 820
11648.79 810
11649.80 782
11650.82 781
11651.84 767
11652.86 794
11653.88 781
11654.90 737
11655.92 757
11656.94 750
11657.96 748
11658.98 783
11660.00 771
11661.01 724
11662.03 713
11663.05 712
11664.07 713
11665.09 692
11666.11 737
11667.13 726
11668.15 696
11669.17 696
11670.19 662
11671.21 675
11672.23 693
11673.25 667
11674.27 631
11675.29 665
11676.31 690
11677.33 672
11678.35 643
11679.37 657
11680.39 670
11681.41 673
11682.43 675
11683.45 594
11684.47 615
11685.49 648
11686.51 663
11687.53 640
11688.55 626
11689.57 638
11690.59 616
11691.61 632
11692.63 588
11693.66 579
11694.68 578
11695.70 567
11696.72 583
11697.74 578
11698.76 578
11699.78 582
11700.80 597
11701.82 537
11702.84 528
11703.86 551
11704.89 574
11705.91 566
11706.93 521
11707.95 510
11708.97 584
11709.99 560
11711.01 516
11712.04 501
11713.06 491
11714.08 528
11715.10 506
11716.12 523
11717.14 494
11718.17 501
11719.19 504
11720.21 496
11721.23 483
11722.25 480
11723.28 509
11724.30 490
11725.32 471
11726.34 463
11727.36 478
11728.39 429
11729.41 454
11730.43 440
11731.45 473
11732.48 486
11733.50 481
11734.52 470
11735.54 434
11736.57 444
11737.59 457
11738.61 469
11739.63 469
11740.66 474
11741.68 476
11742.70 468
11743.72 418
11744.75 435
11745.77 444
11746.79 433
11747.82 441
11748.84 424
11749.86 443
11750.89 429
11751.91 409
11752.93 405
11753.96 415
11754.98 445
11756.00 452
11757.03 426
11758.05 406
11759.07 401
11760.10 433
11761.12 440
11762.14 423
11763.17 399
11764.19 394
11765.22 431
11766.24 397
11767.26 397
11768.29 416
11769.31 409
11770.34 401
11771.36 400
11772.38 412
11773.41 437
11774.43 415
11775.46 407
11776.48 406
11777.51 417
11778.53 399
11779.55 411
11780.58 404
11781.60 405
11782.63 383
11783.65 403
11784.68 364
11785.70 386
11786.73 373
11787.75 372
11788.78 410
11789.80 418
11790.83 397
11791.85 403
11792.88 396
11793.90 370
11794.93 372
11795.95 405
11796.98 420
11798.00 372
11799.03 403
11800.05 405
11801.08 423
11802.10 354
11803.13 359
11804.15 406
11805.18 366
11806.21 362
11807.23 355
11808.26 389
11809.28 361
11810.31 401
11811.33 387
11812.36 370
11813.39 406
11814.41 370
11815.44 373
11816.46 387
11817.49 392
11818.52 371
11819.54 367
11820.57 375
11821.59 381
11822.62 366
11823.65 391
11824.67 369
11825.70 403
11826.73 397
11827.75 375
11828.78 381
11829.81 396
11830.83 380
11831.86 400
11832.89 409
11833.91 391
11834.94 370
11835.97 362
11836.99 399
11838.02 389
11839.05 397
11840.08 386
11841.10 407
11842.13 374
11843.16 409
11844.18 381
11845.21 394
11846.24 386
11847.27 382
11848.29 400
11849.32 428
11850.35 415
11851.38 392
11852.40 408
11853.43 399
11854.46 420
11855.49 380
11856.51 401
11857.54 413
11858.57 412
11859.60 413
11860.63 435
11861.65 423
11862.68 427
11863.71 433
11864.74 411
11865.77 440
11866.80 416
11867.82 421
11868.85 432
11869.88 427
11870.91 383
11871.94 457
11872.97 447
11873.99 446
11875.02 425
11876.05 443
11877.08 439
11878.11 444
11879.14 445
11880.17 434
11881.20 457
11882.22 459
11883.25 462
11884.28 431
11885.31 482
11886.34 501
11887.37 464
11888.40 462
11889.43 485
11890.46 484
11891.49 484
11892.52 477
11893.55 478
11894.57 500
11895.60 538
11896.63 506
11897.66 507
11898.69 519
11899.72 518
11900.75 534
11901.78 540
11902.81 614
11903.84 588
11904.87 578
11905.90 588
11906.93 641
11907.96 605
11908.99 625
11910.02 574
11911.05 586
11912.08 619
11913.11 548
11914.14 571
11915.17 579
11916.20 551
11917.23 503
11918.26 523
11919.29 525
11920.33 544
11921.36 541
11922.39 514
11923.42 503
11924.45 546
11925.48 543
11926.51 542
11927.54 575
11928.57 595
11929.60 614
11930.63 609
11931.66 633
11932.70 636
11933.73 653
11934.76 650
11935.79 689
11936.82 666
11937.85 646
11938.88 592
11939.91 571
11940.95 590
11941.98 555
11943.01 554
11944.04 564
11945.07 554
11946.10 567
11947.14 517
11948.17 492
11949.20 503
11950.23 491
11951.26 505
11952.29 505
11953.33 486
11954.36 463
11955.39 472
11956.42 443
11957.46 440
11958.49 450
11959.52 468
11960.55 460
11961.58 470
11962.62 449
11963.65 486
11964.68 497
11965.71 479
11966.75 482
11967.78 436
11968.81 465
11969.84 464
11970.88 469
11971.91 493
11972.94 520
11973.98 465
11975.01 478
11976.04 452
11977.07 459
11978.11 516
11979.14 488
11980.17 509
11981.21 453
11982.24 470
11983.27 475
11984.31 518
11985.34 484
11986.37 475
11987.41 487
11988.44 471
11989.47 502
11990.51 495
11991.54 526
11992.58 552
11993.61 489
11994.64 502
11995.68 507
11996.71 508
11997.74 524
11998.78 528
11999.81 521
12000.85 489
12001.88 522
12002.91 527
12003.95 559
12004.98 550
12006.02 532
12007.05 500
12008.09 507
12009.12 499
12010.15 505
12011.19 550
12012.22 520
12013.26 562
12014.29 559
12015.33 546
12016.36 562
12017.40 584
12018.43 572
12019.47 568
12020.50 543
12021.54 603
12022.57 637
12023.61 599
12024.64 568
12025.68 550
12026.71 542
12027.75 543
12028.78 563
12029.82 577
12030.85 574
12031.89 564
12032.92 570
12033.96 591
12034.99 577
12036.03 580
12037.07 607
12038.10 560
12039.14 556
12040.17 585
12041.21 549
12042.24 599
12043.28 562
12044.32 581
12045.35 600
12046.39 550
12047.42 546
12048.46 564
12049.50 611
12050.53 607
12051.57 587
12052.61 607
12053.64 655
12054.68 649
12055.71 679
12056.75 669
12057.79 695
12058.82 692
12059.86 668
12060.90 678
12061.93 685
12062.97 675
12064.01 678
12065.04 643
12066.08 638
12067.12 648
12068.15 661
12069.19 653
12070.23 614
12071.27 594
12072.30 597
12073.34 573
12074.38 563
12075.41 578
12076.45 599
12077.49 571
12078.53 556
12079.56 527
12080.60 538
12081.64 570
12082.68 558
12083.71 545
12084.75 565
12085.79 528
12086.83 547
12087.86 553
12088.90 556
12089.94 573
12090.98 563
12092.02 569
12093.05 549
12094.09 570
12095.13 567
12096.17 557
12097.21 590
12098.25 563
12099.28 613
12100.32 614
12101.36 645
12102.40 651
12103.44 648
12104.48 688
12105.51 677
12106.55 641
12107.59 639
12108.63 637
12109.67 633
12110.71 632
12111.75 622
12112.79 609
12113.82 594
12114.86 585
12115.90 555
12116.94 530
12117.98 485
12119.02 510
12120.06 492
12121.10 531
12122.14 492
12123.18 469
12124.22 459
12125.25 477
12126.29 458
12127.33 475
12128.37 448
12129.41 474
12130.45 488
12131.49 476
12132.53 453
12133.57 463
12134.61 479
12135.65 440
12136.69 464
12137.73 461
12138.77 407
12139.81 435
12140.85 424
12141.89 458
12142.93 456
12143.97 484
12145.01 460
12146.05 467
12147.09 430
12148.13 451
12149.17 421
12150.21 440
12151.25 459
12152.29 426
12153.34 454
12154.38 445
12155.42 414
12156.46 428
12157.50 453
12158.54 419
12159.58 451
12160.62 441
12161.66 431
12162.70 416
12163.74 405
12164.78 393
12165.83 418
12166.87 399
12167.91 441
12168.95 415
12169.99 425
12171.03 410
12172.07 433
12173.11 440
12174.16 430
12175.20 412
12176.24 419
12177.28 411
12178.32 369
12179.36 413
12180.41 396
12181.45 389
12182.49 391
12183.53 423
12184.57 421
12185.62 416
12186.66 399
12187.70 400
12188.74 395
12189.78 385
12190.83 363
12191.87 405
12192.91 404
12193.95 392
12195.00 391
12196.04 405
12197.08 411
12198.12 361
12199.17 425
12200.21 400
12201.25 380
12202.29 402
12203.34 394
12204.38 408
12205.42 386
12206.46 367
12207.51 369
12208.55 363
12209.59 380
12210.64 391
12211.68 383
12212.72 389
12213.77 409
12214.81 391
12215.85 365
12216.90 368
12217.94 376
12218.98 357
12220.03 385
12221.07 378
12222.11 377
12223.16 373
12224.20 384
12225.24 382
12226.29 353
12227.33 333
12228.37 356
12229.42 380
12230.46 367
12231.51 325
12232.55 367
12233.59 348
12234.64 364
12235.68 360
12236.73 361
12237.77 353
12238.82 354
12239.86 369
12240.90 343
12241.95 357
12242.99 364
12244.04 380
12245.08 349
12246.13 343
12247.17 368
12248.22 378
12249.26 364
12250.31 355
12251.35 364
12252.39 349
12253.44 332
12254.48 347
12255.53 303
12256.57 368
12257.62 341
12258.66 380
12259.71 380
12260.75 355
12261.80 351
12262.85 353
12263.89 352
12264.94 344
12265.98 340
12267.03 312
12268.07 343
12269.12 375
12270.16 341
12271.21 314
12272.25 317
12273.30 326
12274.35 330
12275.39 323
12276.44 317
12277.48 331
12278.53 356
12279.58 337
12280.62 345
12281.67 353
12282.71 339
12283.76 315
12284.81 317
12285.85 313
12286.90 312
12287.95 324
12288.99 338
12290.04 318
12291.08 334
12292.13 331
12293.18 350
12294.22 359
12295.27 307
12296.32 313
12297.36 330
12298.41 309
12299.46 344
12300.50 315
12301.55 311
12302.60 317
12303.65 304
12304.69 324
12305.74 312
12306.79 290
12307.83 312
12308.88 324
12309.93 306
12310.98 317
12312.02 302
12313.07 294
12314.12 315
12315.17 323
12316.21 314
12317.26 298
12318.31 308
12319.36 298
12320.40 294
12321.45 299
12322.50 306
12323.55 296
12324.60 322
12325.64 312
12326.69 292
12327.74 309
12328.79 311
12329.84 303
12330.88 306
12331.93 305
12332.98 305
12334.03 289
12335.08 289
12336.13 285
12337.17 293
12338.22 299
12339.27 319
12340.32 280
12341.37 292
12342.42 315
12343.47 294
12344.51 297
12345.56 294
12346.61 298
12347.66 297
12348.71 289
12349.76 290
12350.81 295
12351.86 309
12352.91 306
12353.95 282
12355.00 288
12356.05 295
12357.10 286
12358.15 289
12359.20 301
12360.25 294
12361.30 287
12362.35 286
12363.40 298
12364.45 297
12365.50 279
12366.55 274
12367.60 290
12368.65 311
12369.70 350
12370.75 312
12371.80 286
12372.85 308
12373.90 284
12374.95 298
12376.00 309
12377.05 286
12378.10 304
12379.15 311
12380.20 290
12381.25 298
12382.30 319
12383.35 294
12384.40 299
12385.45 324
12386.50 309
12387.55 300
12388.60 307
12389.65 291
12390.70 272
12391.75 324
12392.80 295
12393.86 338
12394.91 303
12395.96 272
12397.01 280
12398.06 315
12399.11 308
12400.16 294
12401.21 305
12402.26 282
12403.32 302
12404.37 299
12405.42 303
12406.47 303
12407.52 327
12408.57 312
12409.62 336
12410.68 321
12411.73 290
12412.78 340
12413.83 297
12414.88 323
12415.93 317
12416.99 338
12418.04 313
12419.09 312
12420.14 319
12421.19 307
12422.25 322
12423.30 334
12424.35 314
12425.40 323
12426.45 323
12427.51 332
12428.56 319
12429.61 315
12430.66 312
12431.72 308
12432.77 319
12433.82 305
12434.87 342
12435.93 327
12436.98 300
12438.03 331
12439.08 270
12440.14 287
12441.19 321
12442.24 333
12443.30 319
12444.35 330
12445.40 352
12446.45 358
12447.51 334
12448.56 364
12449.61 344
12450.67 335
12451.72 332
12452.77 325
12453.83 337
12454.88 324
12455.93 319
12456.99 367
12458.04 364
12459.10 367
12460.15 352
12461.20 389
12462.26 405
12463.31 372
12464.36 398
12465.42 401
12466.47 405
12467.53 386
12468.58 413
12469.63 460
12470.69 439
12471.74 416
12472.80 459
12473.85 521
12474.90 565
12475.96 567
12477.01 584
12478.07 634
12479.12 637
12480.18 635
12481.23 590
12482.29 615
12483.34 620
12484.40 577
12485.45 610
12486.50 568
12487.56 513
12488.61 516
12489.67 487
12490.72 460
12491.78 450
12492.83 450
12493.89 434
12494.94 431
12496.00 410
12497.05 418
12498.11 376
12499.17 405
12500.22 412
12501.28 401
12502.33 384
12503.39 408
12504.44 405
12505.50 408
12506.55 402
12507.61 348
12508.67 360
12509.72 397
12510.78 395
12511.83 396
12512.89 398
12513.94 406
12515.00 390
12516.06 395
12517.11 394
12518.17 389
12519.22 392
12520.28 389
12521.34 392
12522.39 385
12523.45 409
12524.51 435
12525.56 435
12526.62 389
12527.68 420
12528.73 374
12529.79 380
12530.85 425
12531.90 405
12532.96 413
12534.02 437
12535.07 408
12536.13 422
12537.19 396
12538.24 383
12539.30 378
12540.36 391
12541.41 397
12542.47 379
12543.53 417
12544.59 372
12545.64 389
12546.70 409
12547.76 403
12548.82 411
12549.87 366
12550.93 415
12551.99 429
12553.05 439
12554.10 448
12555.16 462
12556.22 428
12557.28 445
12558.33 457
12559.39 451
12560.45 446
12561.51 426
12562.57 437
12563.62 445
12564.68 459
12565.74 458
12566.80 431
12567.86 427
12568.91 447
12569.97 434
12571.03 436
12572.09 395
12573.15 415
12574.21 393
12575.26 376
12576.32 392
12577.38 407
12578.44 423
12579.50 372
12580.56 417
12581.62 414
12582.68 390
12583.73 385
12584.79 385
12585.85 396
12586.91 390
12587.97 400
12589.03 405
12590.09 387
12591.15 359
12592.21 424
12593.27 401
12594.33 396
12595.38 399
12596.44 404
12597.50 425
12598.56 384
12599.62 425
12600.68 404
12601.74 407
12602.80 416
12603.86 383
12604.92 394
12605.98 418
12607.04 416
12608.10 443
12609.16 435
12610.22 441
12611.28 457
12612.34 436
12613.40 433
12614.46 425
12615.52 439
12616.58 466
12617.64 463
12618.70 456
12619.76 432
12620.82 433
12621.88 495
12622.94 480
12624.00 479
12625.07 481
12626.13 482
12627.19 496
12628.25 502
12629.31 498
12630.37 514
12631.43 519
12632.49 536
12633.55 569
12634.61 566
12635.67 513
12636.73 509
12637.80 508
12638.86 512
12639.92 482
12640.98 451
12642.04 474
12643.10 468
12644.16 437
12645.23 448
12646.29 434
12647.35 456
12648.41 433
12649.47 412
12650.53 424
12651.59 436
12652.66 447
12653.72 418
12654.78 419
12655.84 436
12656.90 441
12657.97 440
12659.03 401
12660.09 422
12661.15 425
12662.21 398
12663.28 423
12664.34 413
12665.40 419
12666.46 447
12667.53 416
12668.59 405
12669.65 410
12670.71 391
12671.78 419
12672.84 422
12673.90 428
12674.96 403
12676.03 401
12677.09 421
12678.15 415
12679.22 413
12680.28 426
12681.34 415
12682.40 407
12683.47 410
12684.53 411
12685.59 430
12686.66 431
12687.72 436
12688.78 435
12689.85 408
12690.91 426
12691.97 450
12693.04 449
12694.10 450
12695.16 464
12696.23 476
12697.29 472
12698.35 497
12699.42 450
12700.48 457
12701.55 481
12702.61 494
12703.67 528
12704.74 504
12705.80 487
12706.87 506
12707.93 530
12708.99 527
12710.06 512
12711.12 549
12712.19 537
12713.25 528
12714.32 511
12715.38 542
12716.44 534
12717.51 497
12718.57 494
12719.64 486
12720.70 488
12721.77 502
12722.83 499
12723.90 468
12724.96 470
12726.03 475
12727.09 556
12728.16 508
12729.22 511
12730.29 519
12731.35 507
12732.42 507
12733.48 524
12734.55 484
12735.61 500
12736.68 487
12737.74 517
12738.81 538
12739.87 543
12740.94 505
12742.00 494
12743.07 462
12744.14 471
12745.20 480
12746.27 470
12747.33 432
12748.40 446
12749.46 482
12750.53 455
12751.60 457
12752.66 429
12753.73 448
12754.79 414
12755.86 426
12756.93 383
12757.99 385
12759.06 395
12760.12 390
12761.19 419
12762.26 419
12763.32 414
12764.39 396
12765.46 414
12766.52 407
12767.59 368
12768.66 390
12769.72 371
12770.79 372
12771.86 374
12772.92 369
12773.99 385
12775.06 398
12776.12 360
12777.19 375
12778.26 339
12779.33 383
12780.39 364
12781.46 376
12782.53 376
12783.59 358
12784.66 350
12785.73 387
12786.80 392
12787.86 376
12788.93 367
12790.00 368
12791.07 375
12792.13 370
12793.20 321
12794.27 333
12795.34 350
12796.40 349
12797.47 358
12798.54 346
12799.61 360
12800.68 321
12801.74 359
12802.81 360
12803.88 341
12804.95 335
12806.02 336
12807.09 359
12808.15 330
12809.22 334
12810.29 326
12811.36 311
12812.43 316
12813.50 327
12814.56 349
12815.63 353
12816.70 354
12817.77 335
12818.84 354
12819.91 362
12820.98 344
12822.04 368
12823.11 326
12824.18 354
12825.25 345
12826.32 347
12827.39 337
12828.46 329
12829.53 359
12830.60 344
12831.67 351
12832.74 340
12833.81 328
12834.87 347
12835.94 341
12837.01 350
12838.08 336
12839.15 326
12840.22 346
12841.29 316
12842.36 313
12843.43 307
12844.50 288
12845.57 321
12846.64 325
12847.71 324
12848.78 327
12849.85 340
12850.92 345
12851.99 337
12853.06 313
12854.13 321
12855.20 310
12856.27 328
12857.34 333
12858.41 306
12859.48 309
12860.55 321
12861.62 315
12862.69 315
12863.77 286
12864.84 284
12865.91 306
12866.98 324
12868.05 269
12869.12 290
12870.19 291
12871.26 292
12872.33 292
12873.40 283
12874.47 302
12875.54 292
12876.62 291
12877.69 288
12878.76 316
12879.83 285
12880.90 306
12881.97 308
12883.04 311
12884.12 270
12885.19 285
12886.26 285
12887.33 259
12888.40 263
12889.47 251
12890.54 256
12891.62 253
12892.69 268
12893.76 272
12894.83 295
12895.90 262
12896.98 287
12898.05 254
12899.12 278
12900.19 263
12901.26 266
12902.34 252
12903.41 281
12904.48 280
12905.55 230
12906.63 298
12907.70 265
12908.77 269
12909.84 263
12910.92 235
12911.99 268
12913.06 282
12914.13 262
12915.21 240
12916.28 239
12917.35 255
12918.42 266
12919.50 265
12920.57 252
12921.64 262
12922.72 243
12923.79 252
12924.86 264
12925.94 258
12927.01 256
12928.08 235
12929.16 247
12930.23 262
12931.30 248
12932.38 255
12933.45 283
12934.52 236
12935.60 246
12936.67 261
12937.74 262
12938.82 259
12939.89 258
12940.97 245
12942.04 265
12943.11 256
12944.19 253
12945.26 264
12946.34 244
12947.41 256
12948.48 241
12949.56 269
12950.63 243
12951.71 230
12952.78 248
12953.85 267
12954.93 266
12956.00 248
12957.08 251
12958.15 229
12959.23 245
12960.30 228
12961.38 247
12962.45 224
12963.53 233
12964.60 237
12965.68 259
12966.75 244
12967.83 270
12968.90 225
12969.98 238
12971.05 246
12972.13 235
12973.20 234
12974.28 235
12975.35 256
12976.43 251
12977.50 257
12978.58 218
12979.65 240
12980.73 268
12981.80 253
12982.88 237
12983.95 235
12985.03 237
12986.11 250
12987.18 217
12988.26 223
12989.33 225
12990.41 216
12991.48 230
12992.56 245
12993.64 246
12994.71 256
12995.79 254
12996.86 248
12997.94 268
12999.02 239
13000.09 240
13001.17 227
13002.25 258
13003.32 239
13004.40 236
13005.48 234
13006.55 253
13007.63 241
13008.71 241
13009.78 263
13010.86 243
13011.94 262
13013.01 244
13014.09 271
13015.17 238
13016.24 250
13017.32 239
13018.40 263
13019.47 254
13020.55 262
13021.63 249
13022.71 250
13023.78 241
13024.86 219
13025.94 230
13027.01 272
13028.09 258
13029.17 249
13030.25 249
13031.32 256
13032.40 252
13033.48 280
13034.56 249
13035.64 231
13036.71 250
13037.79 260
13038.87 224
13039.95 233
13041.02 243
13042.10 233
13043.18 262
13044.26 261
13045.34 272
13046.41 255
13047.49 222
13048.57 237
13049.65 242
13050.73 242
13051.81 216
13052.88 257
13053.96 263
13055.04 253
13056.12 237
13057.20 249
13058.28 235
13059.36 239
13060.44 247
13061.51 244
13062.59 257
13063.67 212
13064.75 244
13065.83 259
13066.91 255
13067.99 240
13069.07 242
13070.15 252
13071.23 245
13072.30 232
13073.38 240
13074.46 231
13075.54 226
13076.62 227
13077.70 228
13078.78 235
13079.86 221
13080.94 257
13082.02 252
13083.10 231
13084.18 234
13085.26 252
13086.34 227
13087.42 250
13088.50 235
13089.58 245
13090.66 240
13091.74 254
13092.82 244
13093.90 241
13094.98 258
13096.06 231
13097.14 268
13098.22 253
13099.30 234
13100.38 226
13101.46 241
13102.54 230
13103.62 256
13104.70 235
13105.78 261
13106.86 264
13107.94 242
13109.03 228
13110.11 245
13111.19 265
13112.27 257
13113.35 278
13114.43 257
13115.51 260
13116.59 260
13117.67 270
13118.75 262
13119.84 267
13120.92 243
13122.00 262
13123.08 277
13124.16 277
13125.24 278
13126.32 278
13127.41 276
13128.49 273
13129.57 270
13130.65 265
13131.73 247
13132.81 241
13133.90 255
13134.98 248
13136.06 287
13137.14 267
13138.22 261
13139.30 262
13140.39 247
13141.47 233
13142.55 252
13143.63 239
13144.72 241
13145.80 277
13146.88 274
13147.96 257
13149.04 269
13150.13 276
13151.21 273
13152.29 261
13153.38 251
13154.46 254
13155.54 259
13156.62 262
13157.71 251
13158.79 246
13159.87 264
13160.95 263
13162.04 279
13163.12 271
13164.20 262
13165.29 274
13166.37 264
13167.45 229
13168.54 251
13169.62 280
13170.70 270
13171.79 258
13172.87 252
13173.95 239
13175.04 237
13176.12 255
13177.20 254
13178.29 275
13179.37 249
13180.45 252
13181.54 253
13182.62 253
13183.71 263
13184.79 253
13185.87 263
13186.96 275
13188.04 237
13189.13 265
13190.21 273
13191.29 301
13192.38 271
13193.46 268
13194.55 275
13195.63 271
13196.72 271
13197.80 266
13198.88 268
13199.97 249
13201.05 255
13202.14 249
13203.22 246
13204.31 253
13205.39 253
13206.48 275
13207.56 278
13208.65 258
13209.73 264
13210.82 259
13211.90 254
13212.99 275
13214.07 261
13215.16 274
13216.24 277
13217.33 272
13218.41 261
13219.50 256
13220.58 274
13221.67 278
13222.75 281
13223.84 268
13224.92 268
13226.01 248
13227.10 266
13228.18 285
13229.27 299
13230.35 258
13231.44 292
13232.52 286
13233.61 264
13234.70 271
13235.78 298
13236.87 287
13237.95 292
13239.04 272
13240.13 283
13241.21 283
13242.30 275
13243.39 297
13244.47 272
13245.56 282
13246.64 277
13247.73 288
13248.82 282
13249.90 244
13250.99 273
13252.08 314
13253.16 270
13254.25 319
13255.34 310
13256.42 302
13257.51 304
13258.60 316
13259.69 293
13260.77 289
13261.86 292
13262.95 286
13264.03 310
13265.12 294
13266.21 313
13267.30 330
13268.38 302
13269.47 316
13270.56 330
13271.64 310
13272.73 315
13273.82 335
13274.91 312
13275.99 328
13277.08 317
13278.17 319
13279.26 318
13280.35 313
13281.43 340
13282.52 331
13283.61 336
13284.70 342
13285.79 320
13286.87 341
13287.96 337
13289.05 351
13290.14 366
13291.23 336
13292.31 328
13293.40 354
13294.49 364
13295.58 326
13296.67 357
13297.76 391
13298.85 344
13299.93 331
13301.02 367
13302.11 357
13303.20 360
13304.29 331
13305.38 347
13306.47 375
13307.56 378
13308.64 375
13309.73 347
13310.82 348
13311.91 344
13313.00 377
13314.09 377
13315.18 401
13316.27 398
13317.36 380
13318.45 369
13319.54 400
13320.63 373
13321.72 348
13322.81 350
13323.89 393
13324.98 379
13326.07 373
13327.16 360
13328.25 388
13329.34 371
13330.43 397
13331.52 388
13332.61 384
13333.70 400
13334.79 364
13335.88 397
13336.97 389
13338.06 391
13339.15 406
13340.24 369
13341.33 406
13342.42 420
13343.52 396
13344.61 384
13345.70 442
13346.79 423
13347.88 422
13348.97 415
13350.06 421
13351.15 423
13352.24 453
13353.33 447
13354.42 445
13355.51 415
13356.60 394
13357.69 436
13358.79 413
13359.88 428
13360.97 412
13362.06 435
13363.15 446
13364.24 430
13365.33 423
13366.42 461
13367.51 474
13368.61 447
13369.70 463
13370.79 471
13371.88 481
13372.97 469
13374.06 486
13375.16 463
13376.25 438
13377.34 437
13378.43 451
13379.52 434
13380.61 467
13381.71 429
13382.80 419
13383.89 417
13384.98 412
13386.08 413
13387.17 411
13388.26 386
13389.35 391
13390.44 400
13391.54 389
13392.63 377
13393.72 374
13394.81 359
13395.91 359
13397.00 379
13398.09 355
13399.18 366
13400.28 362
13401.37 353
13402.46 357
13403.56 358
13404.65 362
13405.74 376
13406.83 368
13407.93 370
13409.02 363
13410.11 348
13411.21 326
13412.30 386
13413.39 358
13414.49 339
13415.58 358
13416.67 344
13417.77 348
13418.86 355
13419.95 370
13421.05 353
13422.14 339
13423.23 362
13424.33 369
13425.42 356
13426.52 352
13427.61 358
13428.70 365
13429.80 355
13430.89 361
13431.98 357
13433.08 340
13434.17 336
13435.27 377
13436.36 364
13437.46 386
13438.55 373
13439.64 370
13440.74 380
13441.83 388
13442.93 378
13444.02 379
13445.12 388
13446.21 369
13447.31 404
13448.40 383
13449.50 384
13450.59 414
13451.68 435
13452.78 415
13453.87 386
13454.97 413
13456.06 385
13457.16 413
13458.25 413
13459.35 405
13460.44 419
13461.54 392
13462.64 365
13463.73 406
13464.83 424
13465.92 401
13467.02 404
13468.11 416
13469.21 421
13470.30 422
13471.40 443
13472.49 426
13473.59 421
13474.69 416
13475.78 421
13476.88 420
13477.97 417
13479.07 435
13480.17 439
13481.26 431
13482.36 416
13483.45 418
13484.55 429
13485.65 429
13486.74 464
13487.84 480
13488.93 484
13490.03 453
13491.13 497
13492.22 468
13493.32 441
13494.42 462
13495.51 464
13496.61 478
13497.71 500
13498.80 510
13499.90 471
13501.00 505
13502.09 501
13503.19 493
13504.29 514
13505.38 543
13506.48 523
13507.58 515
13508.68 505
13509.77 475
13510.87 480
13511.97 458
13513.07 457
13514.16 487
13515.26 495
13516.36 459
13517.45 462
13518.55 449
13519.65 441
13520.75 409
13521.85 450
13522.94 452
13524.04 448
13525.14 425
13526.24 417
13527.33 402
13528.43 426
13529.53 398
13530.63 364
13531.73 405
13532.82 393
13533.92 410
13535.02 391
13536.12 410
13537.22 418
13538.32 407
13539.41 442
13540.51 408
13541.61 409
13542.71 420
13543.81 408
13544.91 402
13546.00 365
13547.10 416
13548.20 428
13549.30 396
13550.40 343
13551.50 355
13552.60 364
13553.70 350
13554.80 368
13555.89 339
13556.99 373
13558.09 357
13559.19 361
13560.29 340
13561.39 342
13562.49 342
13563.59 330
13564.69 333
13565.79 327
13566.89 340
13567.99 344
13569.09 355
13570.19 365
13571.29 368
13572.39 353
13573.49 360
13574.59 337
13575.69 336
13576.79 337
13577.88 355
13578.98 350
13580.08 345
13581.19 338
13582.29 339
13583.39 357
13584.49 348
13585.59 343
13586.69 343
13587.79 386
13588.89 345
13589.99 338
13591.09 346
13592.19 342
13593.29 343
13594.39 325
13595.49 355
13596.59 320
13597.69 353
13598.79 345
13599.89 360
13600.99 322
13602.09 348
13603.20 318
13604.30 331
13605.40 340
13606.50 356
13607.60 361
13608.70 361
13609.80 347
13610.90 354
13612.01 317
13613.11 320
13614.21 355
13615.31 309
13616.41 321
13617.51 366
13618.61 349
13619.72 338
13620.82 351
13621.92 353
13623.02 378
13624.12 305
13625.22 341
13626.33 332
13627.43 368
13628.53 323
13629.63 334
13630.73 348
13631.84 329
13632.94 334
13634.04 353
13635.14 327
13636.25 327
13637.35 326
13638.45 366
13639.55 361
13640.65 346
13641.76 342
13642.86 359
13643.96 343
13645.07 350
13646.17 342
13647.27 358
13648.37 308
13649.48 311
13650.58 323
13651.68 323
13652.79 334
13653.89 342
13654.99 319
13656.09 332
13657.20 316
13658.30 327
13659.40 363
13660.51 357
13661.61 339
13662.71 351
13663.82 343
13664.92 335
13666.02 327
13667.13 357
13668.23 360
13669.34 317
13670.44 344
13671.54 335
13672.65 345
13673.75 328
13674.85 338
13675.96 359
13677.06 361
13678.17 317
13679.27 342
13680.37 366
13681.48 371
13682.58 318
13683.69 340
13684.79 341
13685.89 355
13687.00 367
13688.10 385
13689.21 395
13690.31 346
13691.42 369
13692.52 369
13693.63 339
13694.73 341
13695.84 340
13696.94 345
13698.05 359
13699.15 356
13700.25 345
13701.36 353
13702.46 370
13703.57 374
13704.67 374
13705.78 354
13706.89 380
13707.99 408
13709.10 435
13710.20 389
13711.31 389
13712.41 389
13713.52 402
13714.62 372
13715.73 399
13716.83 414
13717.94 388
13719.04 405
13720.15 399
13721.26 390
13722.36 372
13723.47 396
13724.57 375
13725.68 412
13726.79 437
13727.89 446
13729.00 459
13730.10 447
13731.21 402
13732.32 395
13733.42 421
13734.53 421
13735.63 459
13736.74 449
13737.85 426
13738.95 438
13740.06 431
13741.17 429
13742.27 476
13743.38 469
13744.49 450
13745.59 474
13746.70 484
13747.81 507
13748.91 482
13750.02 511
13751.13 497
13752.23 464
13753.34 522
13754.45 538
13755.56 527
13756.66 574
13757.77 547
13758.88 570
13759.98 594
13761.09 604
13762.20 632
13763.31 649
13764.41 587
13765.52 594
13766.63 629
13767.74 608
13768.84 611
13769.95 652
13771.06 643
13772.17 630
13773.28 622
13774.38 608
13775.49 627
13776.60 629
13777.71 573
13778.82 595
13779.92 574
13781.03 574
13782.14 521
13783.25 543
13784.36 507
13785.46 460
13786.57 495
13787.68 496
13788.79 470
13789.90 457
13791.01 448
13792.12 427
13793.22 472
13794.33 418
13795.44 423
13796.55 437
13797.66 430
13798.77 416
13799.88 406
13800.99 402
13802.10 414
13803.20 375
13804.31 392
13805.42 372
13806.53 384
13807.64 371
13808.75 400
13809.86 381
13810.97 384
13812.08 384
13813.19 374
13814.30 373
13815.41 381
13816.52 383
13817.63 361
13818.74 356
13819.84 344
13820.95 347
13822.06 359
13823.17 349
13824.28 368
13825.39 367
13826.50 397
13827.61 390
13828.72 395
13829.83 395
13830.94 340
13832.05 364
13833.16 362
13834.28 373
13835.39 351
13836.50 336
13837.61 333
13838.72 362
13839.83 386
13840.94 342
13842.05 357
13843.16 399
13844.27 369
13845.38 391
13846.49 383
13847.60 349
13848.71 358
13849.82 383
13850.93 387
13852.05 380
13853.16 386
13854.27 395
13855.38 375
13856.49 375
13857.60 372
13858.71 356
13859.82 346
13860.94 389
13862.05 400
13863.16 367
13864.27 347
13865.38 381
13866.49 387
13867.60 370
13868.72 384
13869.83 369
13870.94 379
13872.05 379
13873.16 367
13874.27 378
13875.39 378
13876.50 360
13877.61 392
13878.72 383
13879.83 336
13880.95 352
13882.06 363
13883.17 355
13884.28 384
13885.40 380
13886.51 396
13887.62 387
13888.73 374
13889.85 418
13890.96 388
13892.07 400
13893.18 395
13894.30 417
13895.41 404
13896.52 398
13897.63 397
13898.75 400
13899.86 411
13900.97 402
13902.09 406
13903.20 404
13904.31 427
13905.43 377
13906.54 410
13907.65 404
13908.77 402
13909.88 391
13910.99 367
13912.11 365
13913.22 369
13914.33 377
13915.45 391
13916.56 358
13917.67 336
13918.79 324
13919.90 342
13921.01 348
13922.13 346
13923.24 331
13924.36 326
13925.47 364
13926.58 367
13927.70 357
13928.81 311
13929.93 318
13931.04 357
13932.15 341
13933.27 332
13934.38 319
13935.50 344
13936.61 325
13937.73 363
13938.84 342
13939.95 346
13941.07 347
13942.18 356
13943.30 355
13944.41 342
13945.53 298
13946.64 329
13947.76 306
13948.87 333
13949.99 339
13951.10 311
13952.22 312
13953.33 326
13954.45 312
13955.56 301
13956.68 316
13957.79 311
13958.91 311
13960.02 337
13961.14 325
13962.25 301
13963.37 331
13964.49 333
13965.60 339
13966.72 325
13967.83 328
13968.95 300
13970.06 306
13971.18 301
13972.30 324
13973.41 313
13974.53 307
13975.64 299
13976.76 296
13977.88 320
13978.99 340
13980.11 299
13981.22 328
13982.34 310
13983.46 308
13984.57 314
13985.69 322
13986.80 318
13987.92 319
13989.04 328
13990.15 315
13991.27 305
13992.39 307
13993.50 326
13994.62 326
13995.74 335
13996.85 300
13997.97 294
13999.09 300
14000.21 312
14001.32 345
14002.44 324
14003.56 309
14004.67 302
14005.79 318
14006.91 313
14008.02 312
14009.14 302
14010.26 307
14011.38 325
14012.49 322
14013.61 305
14014.73 299
14015.85 314
14016.96 335
14018.08 313
14019.20 322
14020.32 334
14021.44 327
14022.55 318
14023.67 305
14024.79 309
14025.91 275
14027.02 310
14028.14 302
14029.26 315
14030.38 297
14031.50 297
14032.62 317
14033.73 312
14034.85 316
14035.97 303
14037.09 307
14038.21 305
14039.33 332
14040.44 296
14041.56 315
14042.68 335
14043.80 353
14044.92 325
14046.04 337
14047.16 338
14048.27 334
14049.39 335
14050.51 318
14051.63 328
14052.75 303
14053.87 337
14054.99 334
14056.11 335
14057.23 351
14058.35 342
14059.47 327
14060.59 349
14061.70 329
14062.82 357
14063.94 365
14065.06 328
14066.18 362
14067.30 340
14068.42 354
14069.54 369
14070.66 366
14071.78 379
14072.90 377
14074.02 366
14075.14 379
14076.26 366
14077.38 394
14078.50 391
14079.62 366
14080.74 366
14081.86 389
14082.98 367
14084.10 361
14085.22 372
14086.34 390
14087.46 378
14088.58 353
14089.70 412
14090.82 425
14091.94 410
14093.07 389
14094.19 398
14095.31 415
14096.43 448
14097.55 418
14098.67 452
14099.79 382
14100.91 383
14102.03 437
14103.15 446
14104.27 428
14105.39 393
14106.52 404
14107.64 372
14108.76 386
14109.88 385
14111.00 378
14112.12 373
14113.24 367
14114.37 379
14115.49 349
14116.61 352
14117.73 342
14118.85 364
14119.97 347
14121.10 340
14122.22 329
14123.34 358
14124.46 343
14125.58 327
14126.70 332
14127.83 322
14128.95 321
14130.07 328
14131.19 319
14132.32 317
14133.44 318
14134.56 321
14135.68 330
14136.80 316
14137.93 301
14139.05 315
14140.17 310
14141.29 321
14142.42 315
14143.54 293
14144.66 339
14145.78 342
14146.91 311
14148.03 310
14149.15 304
14150.28 286
14151.40 309
14152.52 307
14153.65 286
14154.77 292
14155.89 282
14157.01 315
14158.14 287
14159.26 295
14160.38 311
14161.51 347
14162.63 312
14163.75 292
14164.88 325
14166.00 307
14167.12 314
14168.25 294
14169.37 306
14170.50 302
14171.62 320
14172.74 297
14173.87 272
14174.99 286
14176.12 291
14177.24 322
14178.36 318
14179.49 302
14180.61 298
14181.74 277
14182.86 284
14183.98 293
14185.11 292
14186.23 288
14187.36 287
14188.48 300
14189.61 301
14190.73 291
14191.85 300
14192.98 293
14194.10 290
14195.23 318
14196.35 272
14197.48 251
14198.60 284
14199.73 266
14200.85 287
14201.98 314
14203.10 288
14204.23 284
14205.35 248
14206.48 283
14207.60 292
14208.73 273
14209.85 285
14210.98 266
14212.10 289
14213.23 280
14214.36 276
14215.48 261
14216.61 281
14217.73 285
14218.86 272
14219.98 295
14221.11 273
14222.23 269
14223.36 304
14224.49 275
14225.61 247
14226.74 293
14227.86 263
14228.99 269
14230.12 261
14231.24 270
14232.37 255
14233.49 267
14234.62 254
14235.75 278
14236.87 277
14238.00 257
14239.13 245
14240.25 269
14241.38 270
14242.51 270
14243.63 274
14244.76 270
14245.89 264
14247.01 265
14248.14 294
14249.27 262
14250.39 258
14251.52 245
14252.65 253
14253.77 244
14254.90 238
14256.03 228
14257.15 267
14258.28 260
14259.41 254
14260.54 258
14261.66 262
14262.79 281
14263.92 261
14265.05 246
14266.17 240
14267.30 248
14268.43 225
14269.56 230
14270.68 241
14271.81 269
14272.94 235
14274.07 258
14275.20 262
14276.32 260
14277.45 240
14278.58 252
14279.71 275
14280.83 249
14281.96 269
14283.09 227
14284.22 248
14285.35 233
14286.48 239
14287.60 237
14288.73 241
14289.86 236
14290.99 238
14292.12 212
14293.25 214
14294.38 228
14295.50 252
14296.63 247
14297.76 236
14298.89 232
14300.02 249
14301.15 256
14302.28 224
14303.41 226
14304.53 215
14305.66 249
14306.79 214
14307.92 225
14309.05 231
14310.18 220
14311.31 226
14312.44 230
14313.57 238
14314.70 227
14315.83 229
14316.96 239
14318.09 244
14319.22 202
14320.35 219
14321.48 222
14322.60 220
14323.73 254
14324.86 220
14325.99 223
14327.12 236
14328.25 220
14329.38 221
14330.51 206
14331.64 207
14332.77 236
14333.90 210
14335.03 219
14336.17 242
14337.30 254
14338.43 235
14339.56 245
14340.69 242
14341.82 246
14342.95 230
14344.08 215
14345.21 231
14346.34 221
14347.47 217
14348.60 211
14349.73 227
14350.86 235
14351.99 197
14353.12 209
14354.26 214
14355.39 224
14356.52 231
14357.65 220
14358.78 217
14359.91 193
14361.04 212
14362.17 234
14363.30 204
14364.44 212
14365.57 219
14366.70 226
14367.83 225
14368.96 205
14370.09 221
14371.23 220
14372.36 213
14373.49 202
14374.62 206
14375.75 216
14376.88 223
14378.02 235
14379.15 223
14380.28 231
14381.41 233
14382.54 235
14383.68 224
14384.81 221
14385.94 229
14387.07 219
14388.21 222
14389.34 230
14390.47 216
14391.60 222
14392.73 245
14393.87 240
14395.00 218
14396.13 226
14397.27 229
14398.40 236
14399.53 229
14400.66 215
14401.80 217
14402.93 217
14404.06 209
14405.19 196
14406.33 241
14407.46 206
14408.59 195
14409.73 213
14410.86 213
14411.99 234
14413.13 238
14414.26 239
14415.39 243
14416.53 224
14417.66 251
14418.79 243
14419.93 229
14421.06 229
14422.19 244
14423.33 233
14424.46 251
14425.60 250
14426.73 226
14427.86 245
14429.00 238
14430.13 256
14431.27 241
14432.40 232
14433.53 250
14434.67 247
14435.80 243
14436.94 254
14438.07 246
14439.21 252
14440.34 246
14441.47 264
14442.61 254
14443.74 246
14444.88 238
14446.01 228
14447.15 238
14448.28 237
14449.42 254
14450.55 242
14451.69 238
14452.82 250
14453.96 278
14455.09 279
14456.23 280
14457.36 276
14458.50 275
14459.63 253
14460.77 257
14461.90 265
14463.04 271
14464.17 277
14465.31 262
14466.44 298
14467.58 299
14468.71 282
14469.85 294
14470.98 309
14472.12 270
14473.26 299
14474.39 265
14475.53 272
14476.66 252
14477.80 250
14478.93 298
14480.07 279
14481.21 258
14482.34 286
14483.48 284
14484.61 266
14485.75 280
14486.89 284
14488.02 274
14489.16 274
14490.30 261
14491.43 256
14492.57 267
14493.70 268
14494.84 257
14495.98 257
14497.11 278
14498.25 275
14499.39 263
14500.52 269
14501.66 275
14502.80 263
14503.93 263
14505.07 290
14506.21 263
14507.35 258
14508.48 286
14509.62 246
14510.76 240
14511.89 230
14513.03 242
14514.17 220
14515.31 224
14516.44 234
14517.58 260
14518.72 239
14519.86 249
14520.99 241
14522.13 234
14523.27 224
14524.41 245
14525.54 232
14526.68 243
14527.82 216
14528.96 247
14530.09 247
14531.23 227
14532.37 237
14533.51 231
14534.65 250
14535.78 228
14536.92 246
14538.06 252
14539.20 264
14540.34 256
14541.48 236
14542.61 217
14543.75 217
14544.89 210
14546.03 230
14547.17 227
14548.31 236
14549.45 250
14550.58 242
14551.72 242
14552.86 233
14554.00 228
14555.14 246
14556.28 266
14557.42 244
14558.56 246
14559.70 238
14560.83 237
14561.97 230
14563.11 251
14564.25 235
14565.39 228
14566.53 262
14567.67 238
14568.81 248
14569.95 243
14571.09 242
14572.23 227
14573.37 242
14574.51 240
14575.65 222
14576.79 244
14577.93 248
14579.07 262
14580.21 238
14581.35 245
14582.49 233
14583.63 246
14584.77 254
14585.91 255
14587.05 240
14588.19 270
14589.33 264
14590.47 278
14591.61 266
14592.75 267
14593.89 247
14595.03 278
14596.17 261
14597.31 262
14598.45 246
14599.59 249
14600.73 275
14601.87 263
14603.01 285
14604.15 285
14605.29 291
14606.43 275
14607.58 250
14608.72 276
14609.86 272
14611.00 279
14612.14 235
14613.28 266
14614.42 266
14615.56 255
14616.70 252
14617.85 262
14618.99 270
14620.13 288
14621.27 290
14622.41 299
14623.55 281
14624.69 287
14625.84 284
14626.98 293
14628.12 283
14629.26 319
14630.40 336
14631.54 321
14632.69 316
14633.83 323
14634.97 300
14636.11 304
14637.25 353
14638.40 322
14639.54 317
14640.68 316
14641.82 303
14642.97 295
14644.11 319
14645.25 290
14646.39 272
14647.54 283
14648.68 299
14649.82 281
14650.96 252
14652.11 261
14653.25 282
14654.39 262
14655.53 252
14656.68 237
14657.82 207
14658.96 223
14660.11 231
14661.25 226
14662.39 233
14663.53 217
14664.68 225
14665.82 222
14666.96 219
14668.11 235
14669.25 246
14670.39 203
14671.54 222
14672.68 223
14673.82 229
14674.97 249
14676.11 233
14677.26 207
14678.40 205
14679.54 212
14680.69 216
14681.83 220
14682.97 221
14684.12 197
14685.26 220
14686.41 234
14687.55 211
14688.69 200
14689.84 210
14690.98 213
14692.13 202
14693.27 208
14694.42 230
14695.56 221
14696.70 217
14697.85 191
14698.99 189
14700.14 208
14701.28 173
14702.43 188
14703.57 194
14704.72 182
14705.86 217
14707.01 222
14708.15 206
14709.30 195
14710.44 218
14711.58 200
14712.73 204
14713.87 217
14715.02 228
14716.17 196
14717.31 206
14718.46 199
14719.60 204
14720.75 188
14721.89 176
14723.04 192
14724.18 207
14725.33 191
14726.47 186
14727.62 210
14728.76 209
14729.91 179
14731.06 177
14732.20 198
14733.35 177
14734.49 180
14735.64 201
14736.79 205
14737.93 211
14739.08 207
14740.22 200
14741.37 197
14742.52 208
14743.66 185
14744.81 198
14745.95 204
14747.10 207
14748.25 191
14749.39 215
14750.54 201
14751.69 190
14752.83 194
14753.98 220
14755.13 191
14756.27 205
14757.42 193
14758.57 203
14759.71 218
14760.86 183
14762.01 209
14763.15 224
14764.30 187
14765.45 191
14766.60 187
14767.74 184
14768.89 192
14770.04 178
14771.18 173
14772.33 185
14773.48 179
14774.63 171
14775.77 186
14776.92 188
14778.07 174
14779.22 167
14780.36 152
14781.51 194
14782.66 184
14783.81 181
14784.96 171
14786.10 173
14787.25 184
14788.40 179
14789.55 179
14790.70 178
14791.84 190
14792.99 184
14794.14 198
14795.29 169
14796.44 172
14797.58 175
14798.73 192
14799.88 174
14801.03 181
14802.18 186
14803.33 175
14804.48 188
14805.62 171
14806.77 184
14807.92 171
14809.07 184
14810.22 175
14811.37 188
14812.52 173
14813.67 186
14814.81 171
14815.96 170
14817.11 167
14818.26 163
14819.41 176
14820.56 173
14821.71 169
14822.86 151
14824.01 172
14825.16 152
14826.31 175
14827.46 176
14828.61 175
14829.76 178
14830.91 182
14832.06 160
14833.20 190
14834.35 165
14835.50 158
14836.65 160
14837.80 167
14838.95 173
14840.10 180
14841.25 170
14842.40 193
14843.55 176
14844.70 180
14845.85 154
14847.00 161
14848.15 161
14849.31 168
14850.46 167
14851.61 146
14852.76 162
14853.91 173
14855.06 181
14856.21 159
14857.36 161
14858.51 163
14859.66 162
14860.81 181
14861.96 172
14863.11 172
14864.26 181
14865.41 164
14866.57 161
14867.72 183
14868.87 153
14870.02 152
14871.17 150
14872.32 150
14873.47 152
14874.62 146
14875.77 165
14876.93 153
14878.08 151
14879.23 161
14880.38 165
14881.53 152
14882.68 157
14883.84 180
14884.99 164
14886.14 154
14887.29 150
14888.44 159
14889.59 172
14890.75 179
14891.90 171
14893.05 149
14894.20 161
14895.35 177
14896.51 152
14897.66 170
14898.81 175
14899.96 170
14901.12 160
14902.27 169
14903.42 161
14904.57 145
14905.73 163
14906.88 164
14908.03 158
14909.18 154
14910.34 162
14911.49 161
14912.64 175
14913.79 156
14914.95 160
14916.10 163
14917.25 139
14918.41 185
14919.56 170
14920.71 161
14921.87 150
14923.02 153
14924.17 159
14925.33 176
14926.48 149
14927.63 158
14928.79 141
14929.94 154
14931.09 151
14932.25 150
14933.40 153
14934.55 156
14935.71 167
14936.86 172
14938.01 165
14939.17 147
14940.32 156
14941.48 151
14942.63 171
14943.78 145
14944.94 150
14946.09 148
14947.25 152
14948.40 147
14949.55 156
14950.71 166
14951.86 147
14953.02 161
14954.17 159
14955.33 156
14956.48 151
14957.63 140
14958.79 160
14959.94 160
14961.10 150
14962.25 159
14963.41 152
14964.56 166
14965.72 162
14966.87 178
14968.03 178
14969.18 154
14970.34 157
14971.49 167
14972.65 160
14973.80 159
14974.96 150
14976.11 167
14977.27 168
14978.42 138
14979.58 163
14980.73 148
14981.89 159
14983.05 141
14984.20 156
14985.36 163
14986.51 177
14987.67 161
14988.82 152
14989.98 142
14991.13 153
14992.29 146
14993.45 153
14994.60 151
14995.76 159
14996.91 159
14998.07 137
14999.23 152
15000.38 155
15001.54 155
15002.70 148
15003.85 153
15005.01 129
15006.16 160
15007.32 143
15008.48 133
15009.63 158
15010.79 148
15011.95 172
15013.10 150
15014.26 151
15015.42 158
15016.57 149
15017.73 159
15018.89 147
15020.04 161
15021.20 158
15022.36 158
15023.52 147
15024.67 147
15025.83 142
15026.99 143
15028.14 142
15029.30 148
15030.46 135
15031.62 164
15032.77 154
15033.93 158
15035.09 156
15036.25 172
15037.40 146
15038.56 146
15039.72 150
15040.88 160
15042.03 143
15043.19 140
15044.35 151
15045.51 148
15046.67 163
15047.82 133
15048.98 136
15050.14 149
15051.30 171
15052.46 145
15053.61 153
15054.77 157
15055.93 151
15057.09 137
15058.25 166
15059.41 144
15060.56 154
15061.72 129
15062.88 146
15064.04 146
15065.20 147
15066.36 159
15067.52 123
15068.68 128
15069.83 137
15070.99 143
15072.15 147
15073.31 154
15074.47 137
15075.63 155
15076.79 144
15077.95 146
15079.11 142
15080.27 154
15081.43 138
15082.58 127
15083.74 157
15084.90 154
15086.06 153
15087.22 138
15088.38 150
15089.54 144
15090.70 148
15091.86 179
15093.02 167
15094.18 150
15095.34 155
15096.50 149
15097.66 131
15098.82 127
15099.98 127
15101.14 147
15102.30 139
15103.46 147
15104.62 146
15105.78 138
15106.94 158
15108.10 157
15109.26 151
15110.42 150
15111.58 139
15112.74 157
15113.90 153
15115.06 171
15116.22 146
15117.39 147
15118.55 159
15119.71 162
15120.87 166
15122.03 142
15123.19 163
15124.35 142
15125.51 148
15126.67 145
15127.83 159
15128.99 141
15130.16 136
15131.32 161
15132.48 144
15133.64 157
15134.80 119
15135.96 169
15137.12 135
15138.28 140
15139.45 144
15140.61 138
15141.77 136
15142.93 149
15144.09 148
15145.25 140
15146.42 154
15147.58 151
15148.74 154
15149.90 157
15151.06 149
15152.23 141
15153.39 137
15154.55 128
15155.71 171
15156.87 165
15158.04 168
15159.20 154
15160.36 144
15161.52 156
15162.69 134
15163.85 162
15165.01 149
15166.17 152
15167.34 133
15168.50 156
15169.66 149
15170.82 152
15171.99 160
15173.15 150
15174.31 171
15175.48 168
15176.64 138
15177.80 151
15178.96 165
15180.13 160
15181.29 137
15182.45 178
15183.62 158
15184.78 172
15185.94 170
15187.11 153
15188.27 123
15189.43 151
15190.60 170
15191.76 159
15192.92 144
15194.09 172
15195.25 168
15196.42 164
15197.58 155
15198.74 141
15199.91 161
15201.07 175
15202.23 160
15203.40 167
15204.56 170
15205.73 163
15206.89 151
15208.05 146
15209.22 170
15210.38 157
15211.55 149
15212.71 168
15213.88 143
15215.04 177
15216.21 160
15217.37 166
15218.53 169
15219.70 161
15220.86 180
15222.03 183
15223.19 174
15224.36 169
15225.52 157
15226.69 169
15227.85 157
15229.02 167
15230.18 165
15231.35 166
15232.51 171
15233.68 164
15234.84 162
15236.01 159
15237.17 186
15238.34 166
15239.50 186
15240.67 187
15241.83 159
15243.00 179
15244.17 180
15245.33 184
15246.50 164
15247.66 180
15248.83 199
15249.99 192
15251.16 188
15252.33 172
15253.49 181
15254.66 169
15255.82 160
15256.99 170
15258.16 173
15259.32 174
15260.49 167
15261.65 178
15262.82 171
15263.99 156
15265.15 174
15266.32 173
15267.49 175
15268.65 167
15269.82 183
15270.98 159
15272.15 185
15273.32 161
15274.48 164
15275.65 157
15276.82 156
15277.99 166
15279.15 162
15280.32 142
15281.49 173
15282.65 171
15283.82 178
15284.99 156
15286.15 150
15287.32 164
15288.49 165
15289.66 163
15290.82 152
15291.99 150
15293.16 132
15294.33 167
15295.49 163
15296.66 159
15297.83 174
15299.00 163
15300.16 147
15301.33 156
15302.50 153
15303.67 152
15304.83 162
15306.00 149
15307.17 151
15308.34 151
15309.51 176
15310.67 169
15311.84 165
15313.01 146
15314.18 163
15315.35 167
15316.52 160
15317.68 180
15318.85 172
15320.02 167
15321.19 171
15322.36 170
15323.53 174
15324.69 161
15325.86 172
15327.03 161
15328.20 167
15329.37 157
15330.54 145
15331.71 165
15332.88 161
15334.05 158
15335.21 159
15336.38 153
15337.55 157
15338.72 145
15339.89 163
15341.06 171
15342.23 176
15343.40 157
15344.57 157
15345.74 141
15346.91 150
15348.08 160
15349.25 149
15350.42 143
15351.58 172
15352.75 194
15353.92 165
15355.09 167
15356.26 168
15357.43 158
15358.60 172
15359.77 166
15360.94 145
15362.11 173
15363.28 164
15364.45 179
15365.62 188
15366.79 175
15367.96 162
15369.13 181
15370.31 174
15371.48 155
15372.65 166
15373.82 160
15374.99 170
15376.16 167
15377.33 174
15378.50 168
15379.67 177
15380.84 172
15382.01 174
15383.18 148
15384.35 166
15385.52 163
15386.69 166
15387.87 156
15389.04 148
15390.21 166
15391.38 157
15392.55 187
15393.72 174
15394.89 167
15396.06 163
15397.24 164
15398.41 166
15399.58 178
15400.75 174
15401.92 169
15403.09 171
15404.26 153
15405.44 139
15406.61 136
15407.78 156
15408.95 160
15410.12 158
15411.30 160
15412.47 167
15413.64 177
15414.81 159
15415.98 151
15417.16 145
15418.33 171
15419.50 134
15420.67 136
15421.84 162
15423.02 155
15424.19 156
15425.36 162
15426.53 140
15427.71 161
15428.88 149
15430.05 153
15431.22 128
15432.40 148
15433.57 132
15434.74 172
15435.92 157
15437.09 153
15438.26 162
15439.43 154
15440.61 139
15441.78 159
15442.95 171
15444.13 144
15445.30 167
15446.47 153
15447.65 141
15448.82 151
15449.99 154
15451.17 137
15452.34 154
15453.51 149
15454.69 153
15455.86 175
15457.03 171
15458.21 144
15459.38 139
15460.56 143
15461.73 163
15462.90 139
15464.08 140
15465.25 173
15466.43 150
15467.60 153
15468.77 132
15469.95 165
15471.12 162
15472.30 150
15473.47 146
15474.64 151
15475.82 133
15476.99 140
15478.17 145
15479.34 163
15480.52 151
15481.69 169
15482.87 163
15484.04 157
15485.22 147
15486.39 124
15487.56 150
15488.74 146
15489.91 173
15491.09 161
15492.26 136
15493.44 143
15494.61 145
15495.79 162
15496.96 145
15498.14 143
15499.32 148
15500.49 142
15501.67 165
15502.84 153
15504.02 137
15505.19 143
15506.37 147
15507.54 155
15508.72 161
15509.89 151
15511.07 149
15512.25 154
15513.42 147
15514.60 134
15515.77 153
15516.95 152
15518.13 147
15519.30 154
15520.48 134
15521.65 159
15522.83 169
15524.01 166
15525.18 143
15526.36 149
15527.53 152
15528.71 149
15529.89 170
15531.06 153
15532.24 170
15533.42 148
15534.59 158
15535.77 182
15536.95 170
15538.12 157
15539.30 174
15540.48 183
15541.65 151
15542.83 150
15544.01 163
15545.18 178
15546.36 156
15547.54 170
15548.72 153
15549.89 165
15551.07 155
15552.25 161
15553.42 204
15554.60 181
15555.78 158
15556.96 149
15558.13 168
15559.31 192
15560.49 158
15561.67 158
15562.84 193
15564.02 175
15565.20 175
15566.38 180
15567.56 157
15568.73 166
15569.91 179
15571.09 178
15572.27 158
15573.45 137
15574.62 145
15575.80 194
15576.98 178
15578.16 167
15579.34 180
15580.52 192
15581.69 186
15582.87 172
15584.05 163
15585.23 169
15586.41 158
15587.59 177
15588.76 172
15589.94 164
15591.12 174
15592.30 169
15593.48 183
15594.66 173
15595.84 161
15597.02 175
15598.20 173
15599.37 173
15600.55 192
15601.73 186
15602.91 168
15604.09 179
15605.27 178
15606.45 193
15607.63 165
15608.81 187
15609.99 180
15611.17 177
15612.35 178
15613.53 173
15614.71 195
15615.89 185
15617.07 206
15618.25 184
15619.43 210
15620.60 211
15621.78 178
15622.96 192
15624.14 203
15625.32 194
15626.50 210
15627.68 227
15628.87 191
15630.05 212
15631.23 188
15632.41 222
15633.59 200
15634.77 218
15635.95 209
15637.13 201
15638.31 220
15639.49 193
15640.67 230
15641.85 215
15643.03 209
15644.21 203
15645.39 204
15646.57 222
15647.75 203
15648.93 197
15650.12 234
15651.30 228
15652.48 205
15653.66 213
15654.84 224
15656.02 205
15657.20 222
15658.38 237
15659.56 220
15660.75 179
15661.93 203
15663.11 210
15664.29 188
15665.47 204
15666.65 204
15667.84 205
15669.02 191
15670.20 213
15671.38 186
15672.56 192
15673.74 186
15674.93 187
15676.11 217
15677.29 231
15678.47 202
15679.65 197
15680.84 192
15682.02 200
15683.20 210
15684.38 188
15685.56 191
15686.75 208
15687.93 234
15689.11 216
15690.29 199
15691.48 178
15692.66 189
15693.84 196
15695.02 211
15696.21 174
15697.39 206
15698.57 212
15699.76 189
15700.94 200
15702.12 177
15703.30 195
15704.49 184
15705.67 187
15706.85 200
15708.04 191
15709.22 195
15710.40 192
15711.59 217
15712.77 182
15713.95 183
15715.14 193
15716.32 203
15717.50 212
15718.69 203
15719.87 211
15721.05 212
15722.24 202
15723.42 222
15724.61 221
15725.79 208
15726.97 199
15728.16 215
15729.34 201
15730.53 212
15731.71 205
15732.89 192
15734.08 185
15735.26 195
15736.45 207
15737.63 207
15738.81 225
15740.00 212
15741.18 220
15742.37 206
15743.55 226
15744.74 221
15745.92 199
15747.11 206
15748.29 207
15749.48 198
15750.66 227
15751.84 217
15753.03 221
15754.21 215
15755.40 202
15756.58 220
15757.77 233
15758.95 218
15760.14 205
15761.32 245
15762.51 242
15763.70 233
15764.88 208
15766.07 209
15767.25 212
15768.44 240
15769.62 217
15770.81 214
15771.99 225
15773.18 210
15774.36 215
15775.55 215
15776.74 215
15777.92 190
15779.11 205
15780.29 202
15781.48 196
15782.67 213
15783.85 199
15785.04 193
15786.22 254
15787.41 204
15788.60 195
15789.78 226
15790.97 209
15792.15 181
15793.34 174
15794.53 197
15795.71 208
15796.90 186
15798.09 196
15799.27 209
15800.46 199
15801.65 197
15802.83 198
15804.02 202
15805.21 229
15806.39 181
15807.58 187
15808.77 198
15809.95 199
15811.14 176
15812.33 178
15813.52 186
15814.70 197
15815.89 173
15817.08 162
15818.26 173
15819.45 162
15820.64 154
15821.83 180
15823.01 174
15824.20 191
15825.39 204
15826.58 209
15827.76 198
15828.95 179
15830.14 172
15831.33 174
15832.52 190
15833.70 200
15834.89 201
15836.08 195
15837.27 179
15838.46 192
15839.64 190
15840.83 188
15842.02 169
15843.21 181
15844.40 178
15845.58 189
15846.77 179
15847.96 179
15849.15 179
15850.34 185
15851.53 198
15852.72 196
15853.90 174
15855.09 182
15856.28 178
15857.47 196
15858.66 189
15859.85 180
15861.04 177
15862.23 178
15863.41 180
15864.60 171
15865.79 202
15866.98 201
15868.17 189
15869.36 165
15870.55 187
15871.74 163
15872.93 183
15874.12 172
15875.31 182
15876.50 176
15877.69 189
15878.88 191
15880.06 171
15881.25 188
15882.44 168
15883.63 190
15884.82 183
15886.01 181
15887.20 191
15888.39 197
15889.58 177
15890.77 189
15891.96 203
15893.15 191
15894.34 171
15895.53 166
15896.72 179
15897.91 176
15899.10 193
15900.30 180
15901.49 178
15902.68 179
15903.87 192
15905.06 162
15906.25 189
15907.44 169
15908.63 175
15909.82 183
15911.01 186
15912.20 189
15913.39 200
15914.58 203
15915.77 178
15916.96 166
15918.16 181
15919.35 185
15920.54 203
15921.73 201
15922.92 168
15924.11 180
15925.30 189
15926.49 200
15927.69 174
15928.88 193
15930.07 178
15931.26 174
15932.45 221
15933.64 198
15934.84 187
15936.03 183
15937.22 186
15938.41 190
15939.60 175
15940.79 195
15941.99 198
15943.18 208
15944.37 179
15945.56 162
15946.75 172
15947.95 193
15949.14 188
15950.33 159
15951.52 157
15952.72 181
15953.91 175
15955.10 199
15956.29 161
15957.49 153
15958.68 149
15959.87 157
15961.06 170
15962.26 151
15963.45 142
15964.64 154
15965.83 163
15967.03 159
15968.22 167
15969.41 175
15970.61 154
15971.80 158
15972.99 162
15974.19 143
15975.38 148
15976.57 150
15977.76 169
15978.96 153
15980.15 151
15981.34 164
15982.54 169
15983.73 159
15984.93 139
15986.12 156
15987.31 164
15988.51 165
15989.70 146
15990.89 134
15992.09 153
15993.28 157
15994.48 165
15995.67 147
15996.86 142
15998.06 152
15999.25 150
16000.45 149
16001.64 158
16002.83 151
16004.03 151
16005.22 135
16006.42 141
16007.61 158
16008.81 147
16010.00 152
16011.19 142
16012.39 133
16013.58 154
16014.78 129
16015.97 150
16017.17 142
16018.36 154
16019.56 151
16020.75 147
16021.95 154
16023.14 144
16024.34 138
16025.53 131
16026.73 137
16027.92 138
16029.12 138
16030.31 131
16031.51 140
16032.70 142
16033.90 141
16035.09 137
16036.29 142
16037.48 151
16038.68 151
16039.88 145
16041.07 137
16042.27 149
16043.46 162
16044.66 146
16045.85 155
16047.05 143
16048.25 144
16049.44 156
16050.64 135
16051.83 144
16053.03 142
16054.23 151
16055.42 131
16056.62 143
16057.82 131
16059.01 156
16060.21 127
16061.40 142
16062.60 139
16063.80 130
16064.99 144
16066.19 141
16067.39 158
16068.58 156
16069.78 161
16070.98 134
16072.17 161
16073.37 139
16074.57 109
16075.76 133
16076.96 159
16078.16 133
16079.36 147
16080.55 127
16081.75 156
16082.95 131
16084.14 133
16085.34 141
16086.54 111
16087.74 151
16088.93 151
16090.13 140
16091.33 133
16092.53 140
16093.72 145
16094.92 145
16096.12 158
16097.32 117
16098.51 152
16099.71 147
16100.91 140
16102.11 137
16103.31 135
16104.50 144
16105.70 128
16106.90 140
16108.10 146
16109.30 141
16110.49 148
16111.69 137
16112.89 116
16114.09 136
16115.29 130
16116.49 120
16117.68 130
16118.88 133
16120.08 127
16121.28 141
16122.48 158
16123.68 161
16124.88 131
16126.08 131
16127.27 116
16128.47 140
16129.67 142
16130.87 135
16132.07 122
16133.27 132
16134.47 126
16135.67 120
16136.87 146
16138.07 115
16139.27 132
16140.46 129
16141.66 137
16142.86 138
16144.06 121
16145.26 132
16146.46 129
16147.66 110
16148.86 126
16150.06 123
16151.26 140
16152.46 140
16153.66 134
16154.86 130
16156.06 117
16157.26 141
16158.46 116
16159.66 113
16160.86 124
16162.06 141
16163.26 113
16164.46 117
16165.66 111
16166.86 125
16168.06 132
16169.26 122
16170.46 120
16171.66 138
16172.86 125
16174.06 123
16175.26 125
16176.47 123
16177.67 130
16178.87 123
16180.07 134
16181.27 143
16182.47 137
16183.67 132
16184.87 130
16186.07 121
16187.27 145
16188.47 119
16189.68 119
16190.88 135
16192.08 142
16193.28 144
16194.48 127
16195.68 129
16196.88 123
16198.08 137
16199.29 131
16200.49 145
16201.69 129
16202.89 137
16204.09 126
16205.29 113
16206.50 137
16207.70 138
16208.90 130
16210.10 112
16211.30 117
16212.51 134
16213.71 129
16214.91 140
16216.11 141
16217.31 134
16218.52 162
16219.72 125
16220.92 125
16222.12 132
16223.33 151
16224.53 128
16225.73 117
16226.93 117
16228.14 126
16229.34 138
16230.54 134
16231.74 143
16232.95 122
16234.15 122
16235.35 128
16236.56 142
16237.76 143
16238.96 136
16240.16 141
16241.37 127
16242.57 122
16243.77 146
16244.98 133
16246.18 127
16247.38 144
16248.59 135
16249.79 147
16250.99 134
16252.20 131
16253.40 138
16254.60 143
16255.81 156
16257.01 160
16258.22 154
16259.42 151
16260.62 155
16261.83 148
16263.03 140
16264.23 147
16265.44 163
16266.64 154
16267.85 148
16269.05 146
16270.25 154
16271.46 135
16272.66 142
16273.87 144
16275.07 156
16276.28 140
16277.48 154
16278.69 139
16279.89 132
16281.09 153
16282.30 150
16283.50 146
16284.71 122
16285.91 132
16287.12 159
16288.32 146
16289.53 136
16290.73 144
16291.94 133
16293.14 135
16294.35 131
16295.55 150
16296.76 152
16297.96 163
16299.17 154
16300.37 150
16301.58 159
16302.78 149
16303.99 146
16305.19 137
16306.40 145
16307.61 132
16308.81 135
16310.02 124
16311.22 138
16312.43 140
16313.63 153
16314.84 146
16316.05 135
16317.25 155
16318.46 139
16319.66 156
16320.87 148
16322.08 141
16323.28 128
16324.49 150
16325.69 143
16326.90 146
16328.11 137
16329.31 155
16330.52 140
16331.73 139
16332.93 128
16334.14 153
16335.35 165
16336.55 138
16337.76 158
16338.97 135
16340.17 131
16341.38 127
16342.59 149
16343.79 143
16345.00 138
16346.21 149
16347.41 142
16348.62 136
16349.83 146
16351.03 139
16352.24 151
16353.45 123
16354.66 116
16355.86 125
16357.07 119
16358.28 150
16359.49 151
16360.69 135
16361.90 116
16363.11 123
16364.32 124
16365.52 139
16366.73 130
16367.94 133
16369.15 128
16370.35 135
16371.56 143
16372.77 124
16373.98 134
16375.19 129
16376.39 129
16377.60 118
16378.81 113
16380.02 128
16381.23 136
16382.44 115
16383.64 128
16384.85 149
16386.06 124
16387.27 124
16388.48 152
16389.69 129
16390.90 120
16392.10 133
16393.31 143
16394.52 140
16395.73 122
16396.94 122
16398.15 133
16399.36 114
16400.57 134
16401.77 142
16402.98 142
16404.19 135
16405.40 136
16406.61 127
16407.82 135
16409.03 124
16410.24 123
16411.45 133
16412.66 137
16413.87 112
16415.08 117
16416.29 123
16417.50 124
16418.71 128
16419.92 129
16421.12 130
16422.33 130
16423.54 152
16424.75 145
16425.96 125
16427.17 120
16428.38 129
16429.59 126
16430.80 121
16432.01 127
16433.22 123
16434.43 115
16435.64 120
16436.86 123
16438.07 128
16439.28 126
16440.49 139
16441.70 116
16442.91 145
16444.12 134
16445.33 116
16446.54 128
16447.75 120
16448.96 132
16450.17 119
16451.38 128
16452.59 123
16453.80 121
16455.02 106
16456.23 117
16457.44 115
16458.65 121
16459.86 117
16461.07 135
16462.28 151
16463.49 135
16464.70 108
16465.92 116
16467.13 120
16468.34 119
16469.55 113
16470.76 117
16471.97 117
16473.19 111
16474.40 119
16475.61 103
16476.82 118
16478.03 124
16479.24 127
16480.46 127
16481.67 136
16482.88 121
16484.09 122
16485.30 130
16486.52 120
16487.73 105
16488.94 102
16490.15 106
16491.37 127
16492.58 122
16493.79 130
16495.00 113
16496.21 123
16497.43 118
16498.64 116
16499.85 102
16501.07 116
16502.28 108
16503.49 117
16504.70 99
16505.92 125
16507.13 120
16508.34 123
16509.56 122
16510.77 123
16511.98 120
16513.19 137
16514.41 120
16515.62 119
16516.83 112
16518.05 113
16519.26 115
16520.47 144
16521.69 130
16522.90 128
16524.11 128
16525.33 113
16526.54 116
16527.76 109
16528.97 112
16530.18 118
16531.40 144
16532.61 118
16533.82 122
16535.04 126
16536.25 124
16537.47 115
16538.68 123
16539.89 123
16541.11 117
16542.32 121
16543.54 113
16544.75 113
16545.97 113
16547.18 120
16548.39 128
16549.61 126
16550.82 124
16552.04 125
16553.25 134
16554.47 127
16555.68 136
16556.90 114
16558.11 142
16559.33 128
16560.54 122
16561.76 138
16562.97 136
16564.19 120
16565.40 126
16566.62 124
16567.83 134
16569.05 139
16570.26 138
16571.48 114
16572.69 112
16573.91 127
16575.12 135
16576.34 123
16577.55 113
16578.77 99
16579.98 121
16581.20 122
16582.42 138
16583.63 143
16584.85 118
16586.06 123
16587.28 112
16588.49 122
16589.71 118
16590.93 137
16592.14 128
16593.36 133
16594.57 137
16595.79 131
16597.01 114
16598.22 107
16599.44 100
16600.66 109
16601.87 114
16603.09 120
16604.30 118
16605.52 103
16606.74 133
16607.95 141
16609.17 121
16610.39 113
16611.60 92
16612.82 117
16614.04 123
16615.25 105
16616.47 117
16617.69 118
16618.91 113
16620.12 108
16621.34 120
16622.56 111
16623.77 126
16624.99 121
16626.21 125
16627.43 106
16628.64 122
16629.86 110
16631.08 107
16632.30 129
16633.51 133
16634.73 117
16635.95 117
16637.17 110
16638.38 122
16639.60 111
16640.82 125
16642.04 131
16643.26 107
16644.47 114
16645.69 109
16646.91 122
16648.13 114
16649.35 132
16650.56 145
16651.78 131
16653.00 120
16654.22 110
16655.44 137
16656.65 137
16657.87 114
16659.09 119
16660.31 122
16661.53 113
16662.75 126
16663.97 113
16665.18 108
16666.40 111
16667.62 113
16668.84 117
16670.06 126
16671.28 131
16672.50 115
16673.72 124
16674.94 115
16676.15 132
16677.37 109
16678.59 106
16679.81 114
16681.03 120
16682.25 120
16683.47 125
16684.69 128
16685.91 127
16687.13 128
16688.35 110
16689.57 105
16690.79 104
16692.01 116
16693.23 123
16694.45 89
16695.67 118
16696.89 110
16698.11 125
16699.33 110
16700.55 113
16701.77 116
16702.99 117
16704.21 149
16705.43 134
16706.65 115
16707.87 112
16709.09 115
16710.31 114
16711.53 125
16712.75 149
16713.97 110
16715.19 119
16716.41 111
16717.63 129
16718.85 103
16720.07 115
16721.29 108
16722.51 112
16723.73 119
16724.95 116
16726.18 117
16727.40 116
16728.62 116
16729.84 112
16731.06 111
16732.28 118
16733.50 108
16734.72 109
16735.94 107
16737.17 103
16738.39 119
16739.61 101
16740.83 101
16742.05 119
16743.27 119
16744.49 118
16745.72 111
16746.94 130
16748.16 108
16749.38 100
16750.60 115
16751.83 126
16753.05 100
16754.27 109
16755.49 111
16756.71 98
16757.94 119
16759.16 106
16760.38 100
16761.60 109
16762.82 121
16764.05 107
16765.27 111
16766.49 128
16767.71 116
16768.94 117
16770.16 109
16771.38 116
16772.60 105
16773.83 106
16775.05 88
16776.27 100
16777.49 104
16778.72 104
16779.94 99
16781.16 109
16782.39 97
16783.61 102
16784.83 108
16786.06 121
16787.28 126
16788.50 131
16789.73 114
16790.95 111
16792.17 110
16793.40 127
16794.62 143
16795.84 123
16797.07 117
16798.29 126
16799.51 120
16800.74 124
16801.96 117
16803.18 114
16804.41 116
16805.63 118
16806.86 121
16808.08 109
16809.30 116
16810.53 100
16811.75 109
16812.98 99
16814.20 122
16815.42 99
16816.65 110
16817.87 132
16819.10 127
16820.32 127
16821.54 116
16822.77 112
16823.99 125
16825.22 116
16826.44 116
16827.67 124
16828.89 114
16830.12 124
16831.34 123
16832.57 114
16833.79 111
16835.02 109
16836.24 103
16837.47 111
16838.69 100
16839.92 110
16841.14 125
16842.37 122
16843.59 112
16844.82 106
16846.04 115
16847.27 104
16848.49 123
16849.72 113
16850.94 109
16852.17 126
16853.39 128
16854.62 109
16855.85 130
16857.07 120
16858.30 121
16859.52 123
16860.75 114
16861.97 106
16863.20 112
16864.43 107
16865.65 97
16866.88 140
16868.10 142
16869.33 134
16870.56 121
16871.78 145
16873.01 138
16874.24 130
16875.46 131
16876.69 127
16877.92 124
16879.14 143
16880.37 129
16881.59 141
16882.82 145
16884.05 135
16885.27 145
16886.50 141
16887.73 161
16888.96 148
16890.18 150
16891.41 126
16892.64 135
16893.86 128
16895.09 142
16896.32 150
16897.54 146
16898.77 132
16900.00 164
16901.23 158
16902.45 120
16903.68 134
16904.91 136
16906.14 141
16907.36 124
16908.59 135
16909.82 130
16911.05 150
16912.27 117
16913.50 127
16914.73 147
16915.96 132
16917.19 142
16918.41 128
16919.64 148
16920.87 127
16922.10 139
16923.33 128
16924.55 137
16925.78 112
16927.01 116
16928.24 134
16929.47 126
16930.69 126
16931.92 141
16933.15 139
16934.38 130
16935.61 116
16936.84 120
16938.07 140
16939.29 118
16940.52 158
16941.75 131
16942.98 117
16944.21 110
16945.44 129
16946.67 138
16947.90 119
16949.13 103
16950.35 123
16951.58 145
16952.81 139
16954.04 123
16955.27 133
16956.50 139
16957.73 143
16958.96 120
16960.19 115
16961.42 127
16962.65 121
16963.88 123
16965.11 117
16966.34 122
16967.57 117
16968.80 125
16970.03 147
16971.26 123
16972.49 132
16973.72 120
16974.95 126
16976.18 115
16977.41 129
16978.64 133
16979.87 123
16981.10 126
16982.33 130
16983.56 104
16984.79 112
16986.02 115
16987.25 127
16988.48 116
16989.71 109
16990.94 121
16992.17 125
16993.40 121
16994.63 127
16995.86 128
16997.09 134
16998.32 121
16999.55 121
17000.79 128
17002.02 130
17003.25 100
17004.48 103
17005.71 120
17006.94 123
17008.17 124
17009.40 98
17010.63 119
17011.87 114
17013.10 111
17014.33 135
17015.56 137
17016.79 118
17018.02 100
17019.25 136
17020.49 89
17021.72 108
17022.95 109
17024.18 128
17025.41 123
17026.64 118
17027.88 115
17029.11 116
17030.34 112
17031.57 101
17032.80 108
17034.04 107
17035.27 118
17036.50 125
17037.73 123
17038.97 107
17040.20 97
17041.43 101
17042.66 139
17043.90 126
17045.13 114
17046.36 111
17047.59 111
17048.83 107
17050.06 128
17051.29 137
17052.52 117
17053.76 116
17054.99 108
17056.22 108
17057.46 113
17058.69 104
17059.92 127
17061.15 131
17062.39 107
17063.62 122
17064.85 103
17066.09 121
17067.32 111
17068.55 108
17069.79 114
17071.02 102
17072.25 94
17073.49 113
17074.72 102
17075.96 87
17077.19 111
17078.42 105
17079.66 105
17080.89 114
17082.12 117
17083.36 112
17084.59 109
17085.83 108
17087.06 96
17088.29 97
17089.53 106
17090.76 122
17092.00 112
17093.23 119
17094.46 101
17095.70 107
17096.93 105
17098.17 126
17099.40 111
17100.64 114
17101.87 109
17103.11 122
17104.34 111
17105.58 114
17106.81 103
17108.05 115
17109.28 99
17110.51 98
17111.75 121
17112.98 80
17114.22 92
17115.45 111
17116.69 106
17117.93 119
17119.16 115
17120.40 119
17121.63 105
17122.87 95
17124.10 124
17125.34 109
17126.57 105
17127.81 103
17129.04 84
17130.28 99
17131.51 100
17132.75 101
17133.99 122
17135.22 120
17136.46 116
17137.69 97
17138.93 102
17140.17 116
17141.40 110
17142.64 107
17143.87 92
17145.11 109
17146.35 99
17147.58 106
17148.82 112
17150.05 98
17151.29 116
17152.53 102
17153.76 118
17155.00 99
17156.24 95
17157.47 115
17158.71 101
17159.95 102
17161.18 90
17162.42 96
17163.66 110
17164.89 105
17166.13 102
17167.37 117
17168.60 99
17169.84 106
17171.08 104
17172.32 106
17173.55 90
17174.79 110
17176.03 99
17177.26 95
17178.50 111
17179.74 108
17180.98 105
17182.21 97
17183.45 103
17184.69 106
17185.93 113
17187.16 103
17188.40 98
17189.64 109
17190.88 104
17192.12 92
17193.35 97
17194.59 101
17195.83 97
17197.07 94
17198.31 108
17199.54 104
17200.78 102
17202.02 126
17203.26 118
17204.50 101
17205.73 101
17206.97 97
17208.21 118
17209.45 125
17210.69 102
17211.93 95
17213.17 106
17214.40 108
17215.64 111
17216.88 114
17218.12 111
17219.36 99
17220.60 107
17221.84 111
17223.08 104
17224.31 111
17225.55 114
17226.79 97
17228.03 99
17229.27 119
17230.51 105
17231.75 100
17232.99 98
17234.23 108
17235.47 83
17236.71 99
17237.95 106
17239.19 107
17240.43 95
17241.66 114
17242.90 101
17244.14 104
17245.38 101
17246.62 96
17247.86 96
17249.10 106
17250.34 97
17251.58 98
17252.82 95
17254.06 84
17255.30 104
17256.54 92
17257.78 101
17259.02 107
17260.26 110
17261.50 85
17262.74 96
17263.99 105
17265.23 117
17266.47 101
17267.71 96
17268.95 91
17270.19 107
17271.43 100
17272.67 109
17273.91 102
17275.15 98
17276.39 101
17277.63 91
17278.87 98
17280.11 97
17281.36 95
17282.60 86
17283.84 106
17285.08 94
17286.32 100
17287.56 99
17288.80 100
17290.04 95
17291.29 91
17292.53 106
17293.77 92
17295.01 99
17296.25 105
17297.49 88
17298.73 93
17299.98 89
17301.22 93
17302.46 108
17303.70 100
17304.94 102
17306.19 107
17307.43 118
17308.67 114
17309.91 97
17311.15 87
17312.40 82
17313.64 81
17314.88 103
17316.12 94
17317.37 97
17318.61 100
17319.85 105
17321.09 92
17322.33 99
17323.58 98
17324.82 98
17326.06 99
17327.31 95
17328.55 103
17329.79 86
17331.03 108
17332.28 112
17333.52 119
17334.76 94
17336.01 107
17337.25 95
17338.49 102
17339.73 92
17340.98 103
17342.22 89
17343.46 97
17344.71 93
17345.95 95
17347.19 94
17348.44 99
17349.68 87
17350.92 93
17352.17 94
17353.41 89
17354.66 86
17355.90 89
17357.14 99
17358.39 86
17359.63 95
17360.87 90
17362.12 91
17363.36 101
17364.61 101
17365.85 94
17367.09 94
17368.34 96
17369.58 97
17370.83 86
17372.07 104
17373.32 96
17374.56 113
17375.80 91
17377.05 89
17378.29 99
17379.54 107
17380.78 98
17382.03 89
17383.27 97
17384.52 101
17385.76 107
17387.01 106
17388.25 97
17389.50 105
17390.74 115
17391.99 97
17393.23 90
17394.48 112
17395.72 129
17396.97 103
17398.21 108
17399.46 102
17400.70 110
17401.95 122
17403.19 113
17404.44 104
17405.68 120
17406.93 110
17408.18 110
17409.42 110
17410.67 106
17411.91 90
17413.16 110
17414.40 106
17415.65 100
17416.90 88
17418.14 90
17419.39 96
17420.63 105
17421.88 109
17423.13 106
17424.37 107
17425.62 109
17426.86 103
17428.11 110
17429.36 91
17430.60 106
17431.85 104
17433.10 111
17434.34 108
17435.59 107
17436.84 106
17438.08 116
17439.33 95
17440.58 101
17441.82 98
17443.07 101
17444.32 113
17445.56 109
17446.81 111
17448.06 98
17449.30 103
17450.55 100
17451.80 103
17453.05 90
17454.29 92
17455.54 109
17456.79 124
17458.04 115
17459.28 104
17460.53 105
17461.78 119
17463.03 97
17464.27 110
17465.52 113
17466.77 105
17468.02 105
17469.26 102
17470.51 94
17471.76 96
17473.01 103
17474.25 93
17475.50 111
17476.75 117
17478.00 128
17479.25 120
17480.50 115
17481.74 98
17482.99 115
17484.24 113
17485.49 99
17486.74 101
17487.99 101
17489.23 95
17490.48 108
17491.73 114
17492.98 109
17494.23 114
17495.48 121
17496.73 106
17497.97 104
17499.22 101
17500.47 121
17501.72 110
17502.97 125
17504.22 98
17505.47 109
17506.72 106
17507.97 113
17509.22 102
17510.46 105
17511.71 107
17512.96 116
17514.21 120
17515.46 103
17516.71 106
17517.96 118
17519.21 119
17520.46 118
17521.71 96
17522.96 100
17524.21 116
17525.46 111
17526.71 120
17527.96 104
17529.21 107
17530.46 127
17531.71 126
17532.96 108
17534.21 126
17535.46 126
17536.71 112
17537.96 110
17539.21 123
17540.46 106
17541.71 103
17542.96 120
17544.21 117
17545.46 117
17546.71 128
17547.96 121
17549.21 95
17550.46 117
17551.71 117
17552.97 98
17554.22 97
17555.47 111
17556.72 135
17557.97 124
17559.22 142
17560.47 136
17561.72 128
17562.97 107
17564.22 119
17565.48 117
17566.73 115
17567.98 116
17569.23 130
17570.48 118
17571.73 115
17572.98 120
17574.24 121
17575.49 123
17576.74 120
17577.99 124
17579.24 124
17580.49 97
17581.75 116
17583.00 121
17584.25 111
17585.50 103
17586.75 97
17588.00 126
17589.26 124
17590.51 108
17591.76 107
17593.01 128
17594.27 119
17595.52 105
17596.77 111
17598.02 124
17599.27 129
17600.53 113
17601.78 135
17603.03 131
17604.28 121
17605.54 108
17606.79 119
17608.04 110
17609.30 89
17610.55 102
17611.80 120
17613.05 131
17614.31 138
17615.56 118
17616.81 133
17618.07 107
17619.32 101
17620.57 122
17621.83 104
17623.08 111
17624.33 113
17625.59 127
17626.84 106
17628.09 121
17629.35 115
17630.60 129
17631.85 129
17633.11 134
17634.36 126
17635.61 110
17636.87 107
17638.12 106
17639.38 133
17640.63 110
17641.88 117
17643.14 117
17644.39 128
17645.65 102
17646.90 113
17648.15 111
17649.41 126
17650.66 130
17651.92 105
17653.17 106
17654.42 112
17655.68 107
17656.93 116
17658.19 107
17659.44 106
17660.70 89
17661.95 112
17663.21 131
17664.46 105
17665.72 104
17666.97 103
17668.23 118
17669.48 119
17670.74 110
17671.99 119
17673.25 118
17674.50 102
17675.76 132
17677.01 141
17678.27 112
17679.52 120
17680.78 125
17682.03 117
17683.29 110
17684.54 100
17685.80 102
17687.05 110
17688.31 122
17689.57 116
17690.82 134
17692.08 123
17693.33 111
17694.59 95
17695.84 134
17697.10 115
17698.36 116
17699.61 92
17700.87 115
17702.12 96
17703.38 100
17704.64 103
17705.89 115
17707.15 95
17708.40 100
17709.66 122
17710.92 106
17712.17 106
17713.43 113
17714.69 145
17715.94 104
17717.20 98
17718.46 112
17719.71 119
17720.97 102
17722.23 102
17723.48 111
17724.74 93
17726.00 96
17727.25 119
17728.51 121
17729.77 115
17731.03 109
17732.28 112
17733.54 121
17734.80 101
17736.05 100
17737.31 117
17738.57 115
17739.83 97
17741.08 112
17742.34 116
17743.60 124
17744.86 137
17746.11 121
17747.37 122
17748.63 125
17749.89 112
17751.15 124
17752.40 119
17753.66 109
17754.92 105
17756.18 127
17757.43 122
17758.69 102
17759.95 121
17761.21 110
17762.47 116
17763.73 114
17764.98 123
17766.24 100
17767.50 112
17768.76 110
17770.02 110
17771.28 110
17772.53 115
17773.79 93
17775.05 105
17776.31 109
17777.57 102
17778.83 102
17780.09 107
17781.35 109
17782.60 96
17783.86 100
17785.12 112
17786.38 112
17787.64 90
17788.90 112
17790.16 108
17791.42 98
17792.68 104
17793.94 88
17795.20 116
17796.46 96
17797.72 86
17798.97 96
17800.23 93
17801.49 109
17802.75 118
17804.01 105
17805.27 103
17806.53 106
17807.79 107
17809.05 101
17810.31 96
17811.57 106
17812.83 95
17814.09 115
17815.35 103
17816.61 99
17817.87 103
17819.13 117
17820.39 101
17821.65 103
17822.91 97
17824.17 92
17825.43 104
17826.69 102
17827.96 95
17829.22 89
17830.48 110
17831.74 99
17833.00 92
17834.26 89
17835.52 100
17836.78 106
17838.04 107
17839.30 110
17840.56 97
17841.82 96
17843.09 80
17844.35 103
17845.61 120
17846.87 99
17848.13 111
17849.39 100
17850.65 102
17851.91 106
17853.18 99
17854.44 86
17855.70 100
17856.96 107
17858.22 94
17859.48 101
17860.74 95
17862.01 102
17863.27 88
17864.53 107
17865.79 93
17867.05 91
17868.32 90
17869.58 101
17870.84 84
17872.10 85
17873.36 103
17874.63 90
17875.89 94
17877.15 111
17878.41 95
17879.68 92
17880.94 97
17882.20 87
17883.46 89
17884.73 94
17885.99 94
17887.25 92
17888.51 96
17889.78 99
17891.04 100
17892.30 86
17893.56 99
17894.83 102
17896.09 88
17897.35 100
17898.62 107
17899.88 88
17901.14 100
17902.41 90
17903.67 83
17904.93 88
17906.20 90
17907.46 103
17908.72 86
17909.99 78
17911.25 83
17912.51 97
17913.78 82
17915.04 87
17916.30 114
17917.57 103
17918.83 86
17920.09 103
17921.36 107
17922.62 93
17923.89 103
17925.15 99
17926.41 111
17927.68 91
17928.94 85
17930.21 82
17931.47 109
17932.73 84
17934.00 103
17935.26 87
17936.53 69
17937.79 85
17939.06 83
17940.32 82
17941.59 97
17942.85 93
17944.11 103
17945.38 105
17946.64 85
17947.91 92
17949.17 82
17950.44 98
17951.70 97
17952.97 113
17954.23 107
17955.50 86
17956.76 92
17958.03 116
17959.29 93
17960.56 94
17961.82 89
17963.09 91
17964.35 89
17965.62 93
17966.89 92
17968.15 102
17969.42 108
17970.68 84
17971.95 89
17973.21 95
17974.48 99
17975.74 106
17977.01 104
17978.28 100
17979.54 118
17980.81 109
17982.07 91
17983.34 99
17984.61 102
17985.87 97
17987.14 98
17988.40 110
17989.67 107
17990.94 88
17992.20 114
17993.47 119
17994.74 108
17996.00 101
17997.27 120
17998.54 97
17999.80 122
18001.07 103
18002.34 110
18003.60 83
18004.87 98
18006.14 76
18007.40 96
18008.67 91
18009.94 109
18011.20 106
18012.47 116
18013.74 114
18015.00 94
18016.27 82
18017.54 97
18018.81 104
18020.07 93
18021.34 94
18022.61 97
18023.88 96
18025.14 91
18026.41 123
18027.68 105
18028.95 110
18030.21 91
18031.48 101
18032.75 101
18034.02 113
18035.28 119
18036.55 111
18037.82 105
18039.09 101
18040.36 90
18041.62 97
18042.89 115
18044.16 110
18045.43 102
18046.70 87
18047.97 96
18049.23 87
18050.50 106
18051.77 97
18053.04 106
18054.31 95
18055.58 116
18056.84 108
18058.11 95
18059.38 99
18060.65 111
18061.92 95
18063.19 81
18064.46 93
18065.73 99
18067.00 96
18068.26 100
18069.53 110
18070.80 87
18072.07 121
18073.34 124
18074.61 110
18075.88 88
18077.15 104
18078.42 101
18079.69 95
18080.96 103
18082.23 106
18083.50 107
18084.77 112
18086.03 111
18087.30 101
18088.57 104
18089.84 91
18091.11 100
18092.38 110
18093.65 114
18094.92 110
18096.19 97
18097.46 108
18098.73 103
18100.00 96
18101.27 95
18102.54 116
18103.81 119
18105.08 109
18106.35 83
18107.63 100
18108.90 116
18110.17 106
18111.44 112
18112.71 105
18113.98 86
18115.25 113
18116.52 104
18117.79 120
18119.06 118
18120.33 98
18121.60 102
18122.87 104
18124.14 113
18125.42 112
18126.69 106
18127.96 95
18129.23 98
18130.50 101
18131.77 93
18133.04 96
18134.31 100
18135.58 102
18136.86 99
18138.13 96
18139.40 97
18140.67 100
18141.94 90
18143.21 101
18144.49 85
18145.76 109
18147.03 97
18148.30 110
18149.57 110
18150.84 102
18152.12 106
18153.39 120
18154.66 108
18155.93 104
18157.20 94
18158.48 115
18159.75 98
18161.02 98
18162.29 92
18163.57 119
18164.84 94
18166.11 97
18167.38 98
18168.66 94
18169.93 125
18171.20 96
18172.47 99
18173.75 88
18175.02 88
18176.29 110
18177.56 104
18178.84 87
18180.11 79
18181.38 95
18182.66 119
18183.93 96
18185.20 85
18186.48 104
18187.75 102
18189.02 90
18190.30 79
18191.57 89
18192.84 94
18194.12 101
18195.39 92
18196.66 111
18197.94 121
18199.21 95
18200.48 106
18201.76 102
18203.03 103
18204.30 90
18205.58 109
18206.85 102
18208.13 88
18209.40 100
18210.67 107
18211.95 103
18213.22 93
18214.50 98
18215.77 107
18217.04 82
18218.32 90
18219.59 82
18220.87 107
18222.14 119
18223.42 81
18224.69 92
18225.97 104
18227.24 100
18228.51 97
18229.79 104
18231.06 95
18232.34 104
18233.61 103
18234.89 101
18236.16 90
18237.44 106
18238.71 94
18239.99 100
18241.26 100
18242.54 89
18243.81 89
18245.09 84
18246.36 106
18247.64 88
18248.91 97
18250.19 92
18251.47 95
18252.74 111
18254.02 114
18255.29 112
18256.57 112
18257.84 93
18259.12 105
18260.39 119
18261.67 95
18262.95 94
18264.22 114
18265.50 88
18266.77 85
18268.05 106
18269.33 98
18270.60 104
18271.88 96
18273.15 93
18274.43 94
18275.71 93
18276.98 90
18278.26 95
18279.54 98
18280.81 99
18282.09 105
18283.37 96
18284.64 103
18285.92 110
18287.20 97
18288.47 89
18289.75 82
18291.03 86
18292.30 100
18293.58 92
18294.86 108
18296.13 88
18297.41 110
18298.69 106
18299.96 99
18301.24 92
18302.52 122
18303.80 113
18305.07 92
18306.35 83
18307.63 97
18308.91 107
18310.18 88
18311.46 108
18312.74 96
18314.02 97
18315.29 108
18316.57 119
18317.85 117
18319.13 85
18320.40 109
18321.68 103
18322.96 108
18324.24 106
18325.52 110
18326.79 97
18328.07 107
18329.35 90
18330.63 122
18331.91 98
18333.19 99
18334.46 107
18335.74 107
18337.02 108
18338.30 105
18339.58 112
18340.86 130
18342.13 106
18343.41 115
18344.69 100
18345.97 105
18347.25 101
18348.53 92
18349.81 102
18351.09 96
18352.36 95
18353.64 103
18354.92 121
18356.20 100
18357.48 97
18358.76 111
18360.04 103
18361.32 101
18362.60 118
18363.88 95
18365.16 95
18366.44 100
18367.72 112
18369.00 104
18370.27 93
18371.55 117
18372.83 92
18374.11 100
18375.39 92
18376.67 90
18377.95 89
18379.23 101
18380.51 97
18381.79 96
18383.07 115
18384.35 96
18385.63 90
18386.91 75
18388.19 102
18389.47 84
18390.75 105
18392.03 83
18393.31 104
18394.60 84
18395.88 93
18397.16 106
18398.44 86
18399.72 96
18401.00 82
18402.28 110
18403.56 100
18404.84 100
18406.12 87
18407.40 100
18408.68 91
18409.96 99
18411.24 95
18412.53 113
18413.81 101
18415.09 94
18416.37 96
18417.65 106
18418.93 80
18420.21 88
18421.49 90
18422.78 90
18424.06 94
18425.34 97
18426.62 98
18427.90 97
18429.18 97
18430.46 89
18431.75 74
18433.03 84
18434.31 97
18435.59 98
18436.87 97
18438.16 85
18439.44 89
18440.72 81
18442.00 89
18443.28 94
18444.57 87
18445.85 87
18447.13 108
18448.41 103
18449.70 100
18450.98 90
18452.26 100
18453.54 101
18454.83 104
18456.11 90
18457.39 92
18458.67 106
18459.96 97
18461.24 106
18462.52 106
18463.80 94
18465.09 106
18466.37 92
18467.65 100
18468.94 95
18470.22 104
18471.50 106
18472.78 106
18474.07 89
18475.35 81
18476.63 115
18477.92 105
18479.20 99
18480.48 96
18481.77 105
18483.05 98
18484.34 98
18485.62 93
18486.90 88
18488.19 98
18489.47 109
18490.75 95
18492.04 94
18493.32 86
18494.61 89
18495.89 105
18497.17 116
18498.46 94
18499.74 98
18501.03 101
18502.31 103
18503.59 103
18504.88 85
18506.16 110
18507.45 102
18508.73 95
18510.02 84
18511.30 110
18512.58 98
18513.87 101
18515.15 97
18516.44 103
18517.72 104
18519.01 93
18520.29 101
18521.58 102
18522.86 91
18524.15 84
18525.43 114
18526.72 108
18528.00 85
18529.29 111
18530.57 108
18531.86 103
18533.14 89
18534.43 98
18535.71 105
18537.00 102
18538.28 88
18539.57 96
18540.86 101
18542.14 90
18543.43 93
18544.71 103
18546.00 93
18547.28 105
18548.57 97
18549.85 104
18551.14 98
18552.43 105
18553.71 83
18555.00 98
18556.28 105
18557.57 92
18558.86 94
18560.14 98
18561.43 91
18562.72 94
18564.00 108
18565.29 110
18566.57 98
18567.86 91
18569.15 110
18570.43 101
18571.72 90
18573.01 99
18574.29 91
18575.58 100
18576.87 94
18578.15 94
18579.44 95
18580.73 103
18582.01 110
18583.30 119
18584.59 101
18585.88 86
18587.16 100
18588.45 97
18589.74 102
18591.02 103
18592.31 91
18593.60 96
18594.89 108
18596.17 99
18597.46 103
18598.75 88
18600.04 96
18601.32 109
18602.61 114
18603.90 105
18605.19 121
18606.47 132
18607.76 108
18609.05 100
18610.34 77
18611.63 106
18612.91 98
18614.20 91
18615.49 88
18616.78 84
18618.07 88
18619.35 103
18620.64 103
18621.93 110
18623.22 95
18624.51 100
18625.80 111
18627.09 96
18628.37 91
18629.66 103
18630.95 117
18632.24 118
18633.53 99
18634.82 82
18636.11 108
18637.39 101
18638.68 104
18639.97 107
18641.26 98
18642.55 88
18643.84 114
18645.13 108
18646.42 88
18647.71 99
18649.00 104
18650.29 96
18651.58 93
18652.86 97
18654.15 95
18655.44 95
18656.73 99
18658.02 107
18659.31 78
18660.60 89
18661.89 98
18663.18 99
18664.47 114
18665.76 100
18667.05 80
18668.34 96
18669.63 111
18670.92 91
18672.21 85
18673.50 68
18674.79 87
18676.08 94
18677.37 92
18678.66 76
18679.95 69
18681.24 80
18682.53 88
18683.82 95
18685.11 99
18686.40 82
18687.69 87
18688.99 86
18690.28 87
18691.57 82
18692.86 77
18694.15 88
18695.44 89
18696.73 88
18698.02 88
18699.31 81
18700.60 74
18701.89 89
18703.19 83
18704.48 90
18705.77 82
18707.06 88
18708.35 78
18709.64 89
18710.93 101
18712.22 88
18713.52 82
18714.81 100
18716.10 100
18717.39 71
18718.68 81
18719.97 79
18721.27 108
18722.56 95
18723.85 100
18725.14 89
18726.43 90
18727.72 86
18729.02 95
18730.31 80
18731.60 88
18732.89 102
18734.19 101
18735.48 96
18736.77 75
18738.06 91
18739.35 89
18740.65 114
18741.94 92
18743.23 85
18744.52 91
18745.82 110
18747.11 98
18748.40 100
18749.70 89
18750.99 103
18752.28 95
18753.57 88
18754.87 94
18756.16 98
18757.45 90
18758.75 84
18760.04 92
18761.33 101
18762.63 109
18763.92 100
18765.21 84
18766.50 79
18767.80 84
18769.09 79
18770.38 85
18771.68 84
18772.97 105
18774.27 99
18775.56 73
18776.85 99
18778.15 85
18779.44 97
18780.73 101
18782.03 85
18783.32 104
18784.62 90
18785.91 97
18787.20 91
18788.50 82
18789.79 89
18791.09 83
18792.38 96
18793.67 79
18794.97 81
18796.26 84
18797.56 79
18798.85 91
18800.15 92
18801.44 86
18802.74 83
18804.03 80
18805.32 81
18806.62 88
18807.91 66
18809.21 57
18810.50 79
18811.80 85
18813.09 74
18814.39 89
18815.68 97
18816.98 93
18818.27 87
18819.57 82
18820.86 89
18822.16 92
18823.45 87
18824.75 92
18826.05 111
18827.34 89
18828.64 81
18829.93 91
18831.23 93
18832.52 75
18833.82 95
18835.11 92
18836.41 86
18837.71 85
18839.00 93
18840.30 88
18841.59 96
18842.89 78
18844.18 76
18845.48 93
18846.78 66
18848.07 92
18849.37 84
18850.67 102
18851.96 78
18853.26 83
18854.55 91
18855.85 85
18857.15 81
18858.44 88
18859.74 89
18861.04 102
18862.33 83
18863.63 95
18864.93 86
18866.22 82
18867.52 70
18868.82 88
18870.11 93
18871.41 81
18872.71 85
18874.00 99
18875.30 84
18876.60 95
18877.90 84
18879.19 83
18880.49 99
18881.79 90
18883.09 81
18884.38 100
18885.68 87
18886.98 75
18888.27 80
18889.57 100
18890.87 83
18892.17 93
18893.47 97
18894.76 68
18896.06 73
18897.36 89
18898.66 83
18899.95 86
18901.25 82
18902.55 76
18903.85 62
18905.15 75
18906.44 96
18907.74 84
18909.04 100
18910.34 89
18911.64 84
18912.94 99
18914.23 92
18915.53 85
18916.83 83
18918.13 85
18919.43 92
18920.73 79
18922.03 88
18923.32 91
18924.62 83
18925.92 101
18927.22 89
18928.52 84
18929.82 89
18931.12 86
18932.42 62
18933.72 82
18935.01 85
18936.31 80
18937.61 92
18938.91 90
18940.21 72
18941.51 77
18942.81 76
18944.11 97
18945.41 89
18946.71 95
18948.01 77
18949.31 84
18950.61 72
18951.91 68
18953.21 80
18954.51 77
18955.81 82
18957.11 94
18958.41 84
18959.71 94
18961.01 98
18962.31 79
18963.61 83
18964.91 82
18966.21 83
18967.51 83
18968.81 81
18970.11 93
18971.41 91
18972.71 83
18974.01 87
18975.31 95
18976.61 81
18977.91 87
18979.21 94
18980.51 86
18981.81 91
18983.11 72
18984.41 94
18985.71 97
18987.02 85
18988.32 86
18989.62 93
18990.92 89
18992.22 92
18993.52 87
18994.82 87
18996.12 88
18997.42 81
18998.73 87
19000.03 90
19001.33 81
19002.63 97
19003.93 93
19005.23 77
19006.53 86
19007.84 81
19009.14 84
19010.44 74
19011.74 84
19013.04 89
19014.34 101
19015.65 97
19016.95 79
19018.25 72
19019.55 84
19020.85 83
19022.16 68
19023.46 85
19024.76 82
19026.06 77
19027.37 79
19028.67 93
19029.97 67
19031.27 74
19032.57 82
19033.88 94
19035.18 84
19036.48 76
19037.79 89
19039.09 70
19040.39 70
19041.69 76
19043.00 84
19044.30 77
19045.60 83
19046.90 78
19048.21 59
19049.51 86
19050.81 94
19052.12 84
19053.42 83
19054.72 88
19056.03 80
19057.33 91
19058.63 90
19059.94 95
19061.24 86
19062.54 102
19063.85 108
19065.15 95
19066.45 84
19067.76 89
19069.06 74
19070.37 79
19071.67 65
19072.97 78
19074.28 75
19075.58 89
19076.88 78
19078.19 71
19079.49 88
19080.80 73
19082.10 89
19083.41 83
19084.71 86
19086.01 72
19087.32 78
19088.62 68
19089.93 92
19091.23 90
19092.54 85
19093.84 70
19095.14 80
19096.45 91
19097.75 88
19099.06 75
19100.36 96
19101.67 96
19102.97 62
19104.28 75
19105.58 80
19106.89 83
19108.19 83
19109.50 76
19110.80 79
19112.11 89
19113.41 85
19114.72 90
19116.02 86
19117.33 79
19118.64 93
19119.94 91
19121.25 90
19122.55 76
19123.86 70
19125.16 87
19126.47 65
19127.77 81
19129.08 81
19130.39 64
19131.69 73
19133.00 74
19134.30 77
19135.61 81
19136.92 83
19138.22 81
19139.53 76
19140.83 81
19142.14 82
19143.45 74
19144.75 74
19146.06 86
19147.37 74
19148.67 84
19149.98 73
19151.28 75
19152.59 74
19153.90 83
19155.20 76
19156.51 83
19157.82 84
19159.12 79
19160.43 72
19161.74 63
19163.05 80
19164.35 78
19165.66 85
19166.97 76
19168.27 79
19169.58 69
19170.89 75
19172.19 73
19173.50 81
19174.81 83
19176.12 92
19177.42 79
19178.73 68
19180.04 64
19181.35 72
19182.65 80
19183.96 75
19185.27 77
19186.58 82
19187.89 80
19189.19 68
19190.50 74
19191.81 71
19193.12 102
19194.42 83
19195.73 75
19197.04 75
19198.35 82
19199.66 68
19200.97 77
19202.27 76
19203.58 68
19204.89 68
19206.20 71
19207.51 82
19208.82 81
19210.12 69
19211.43 65
19212.74 83
19214.05 71
19215.36 76
19216.67 76
19217.98 89
19219.28 81
19220.59 73
19221.90 71
19223.21 86
19224.52 75
19225.83 81
19227.14 81
19228.45 77
19229.76 84
19231.07 71
19232.38 82
19233.68 94
19234.99 78
19236.30 81
19237.61 78
19238.92 95
19240.23 102
19241.54 80
19242.85 78
19244.16 70
19245.47 90
19246.78 74
19248.09 83
19249.40 81
19250.71 81
19252.02 91
19253.33 67
19254.64 60
19255.95 70
19257.26 69
19258.57 68
19259.88 87
19261.19 93
19262.50 94
19263.81 89
19265.12 91
19266.43 90
19267.74 80
19269.05 78
19270.36 79
19271.67 86
19272.99 76
19274.30 58
19275.61 76
19276.92 83
19278.23 66
19279.54 73
19280.85 87
19282.16 88
19283.47 85
19284.78 76
19286.09 70
19287.41 81
19288.72 77
19290.03 67
19291.34 87
19292.65 85
19293.96 79
19295.27 79
19296.58 61
19297.90 77
19299.21 85
19300.52 67
19301.83 90
19303.14 85
19304.45 81
19305.77 86
19307.08 69
19308.39 82
19309.70 81
19311.01 72
19312.33 67
19313.64 73
19314.95 79
19316.26 85
19317.57 83
19318.89 59
19320.20 82
19321.51 79
19322.82 70
19324.14 68
19325.45 67
19326.76 66
19328.07 77
19329.39 75
19330.70 90
19332.01 84
19333.32 65
19334.64 92
19335.95 93
19337.26 73
19338.58 73
19339.89 87
19341.20 81
19342.51 70
19343.83 82
19345.14 80
19346.45 71
19347.77 91
19349.08 104
19350.39 104
19351.71 83
19353.02 96
19354.33 78
19355.65 91
19356.96 72
19358.27 76
19359.59 74
19360.90 76
19362.21 89
19363.53 72
19364.84 69
19366.16 62
19367.47 75
19368.78 78
19370.10 71
19371.41 78
19372.73 69
19374.04 79
19375.35 79
19376.67 71
19377.98 67
19379.30 78
19380.61 93
19381.93 103
19383.24 88
19384.55 81
19385.87 74
19387.18 74
19388.50 82
19389.81 71
19391.13 76
19392.44 71
19393.76 85
19395.07 82
19396.39 68
19397.70 58
19399.02 81
19400.33 91
19401.65 77
19402.96 71
19404.28 81
19405.59 65
19406.91 99
19408.22 86
19409.54 83
19410.85 70
19412.17 74
19413.48 93
19414.80 80
19416.11 91
19417.43 83
19418.75 63
19420.06 59
19421.38 75
19422.69 82
19424.01 80
19425.32 75
19426.64 89
19427.96 84
19429.27 70
19430.59 76
19431.90 83
19433.22 95
19434.54 83
19435.85 91
19437.17 79
19438.49 81
19439.80 81
19441.12 81
19442.43 77
19443.75 75
19445.07 80
19446.38 88
19447.70 75
19449.02 75
19450.33 67
19451.65 71
19452.97 83
19454.28 97
19455.60 78
19456.92 83
19458.23 80
19459.55 89
19460.87 81
19462.19 73
19463.50 76
19464.82 72
19466.14 81
19467.45 72
19468.77 90
19470.09 64
19471.41 80
19472.72 81
19474.04 76
19475.36 78
19476.68 91
19477.99 81
19479.31 67
19480.63 82
19481.95 67
19483.27 77
19484.58 71
19485.90 80
19487.22 70
19488.54 82
19489.85 80
19491.17 77
19492.49 75
19493.81 69
19495.13 80
19496.45 96
19497.76 97
19499.08 97
19500.40 92
19501.72 67
19503.04 75
19504.36 76
19505.67 80
19506.99 88
19508.31 71
19509.63 64
19510.95 69
19512.27 83
19513.59 79
19514.91 69
19516.22 73
19517.54 74
19518.86 75
19520.18 77
19521.50 61
19522.82 73
19524.14 72
19525.46 82
19526.78 69
19528.10 70
19529.42 87
19530.74 65
19532.06 75
19533.37 67
19534.69 68
19536.01 64
19537.33 83
19538.65 70
19539.97 69
19541.29 76
19542.61 70
19543.93 75
19545.25 92
19546.57 72
19547.89 81
19549.21 68
19550.53 78
19551.85 88
19553.17 76
19554.49 75
19555.81 75
19557.13 77
19558.45 81
19559.77 76
19561.09 76
19562.41 74
19563.74 76
19565.06 74
19566.38 74
19567.70 80
19569.02 78
19570.34 54
19571.66 84
19572.98 65
19574.30 71
19575.62 80
19576.94 83
19578.26 68
19579.59 77
19580.91 62
19582.23 75
19583.55 75
19584.87 86
19586.19 81
19587.51 93
19588.83 80
19590.16 106
19591.48 81
19592.80 86
19594.12 74
19595.44 80
19596.76 72
19598.08 83
19599.41 58
19600.73 65
19602.05 89
19603.37 77
19604.69 78
19606.02 74
19607.34 91
19608.66 71
19609.98 69
19611.30 75
19612.63 65
19613.95 67
19615.27 79
19616.59 64
19617.91 77
19619.24 76
19620.56 75
19621.88 77
19623.20 62
19624.53 67
19625.85 78
19627.17 69
19628.50 72
19629.82 60
19631.14 89
19632.46 79
19633.79 89
19635.11 75
19636.43 80
19637.76 77
19639.08 82
19640.40 74
19641.72 75
19643.05 79
19644.37 85
19645.69 80
19647.02 79
19648.34 73
19649.66 73
19650.99 79
19652.31 64
19653.64 61
19654.96 81
19656.28 71
19657.61 71
19658.93 84
19660.25 80
19661.58 76
19662.90 83
19664.23 79
19665.55 79
19666.87 70
19668.20 84
19669.52 82
19670.85 85
19672.17 81
19673.49 75
19674.82 77
19676.14 75
19677.47 81
19678.79 74
19680.12 77
19681.44 74
19682.76 83
19684.09 67
19685.41 83
19686.74 78
19688.06 74
19689.39 68
19690.71 80
19692.04 82
19693.36 83
19694.69 86
19696.01 65
19697.34 73
19698.66 74
19699.99 63
19701.31 81
19702.64 81
19703.96 71
19705.29 72
19706.61 74
19707.94 79
19709.26 83
19710.59 86
19711.92 74
19713.24 69
19714.57 92
19715.89 85
19717.22 80
19718.54 68
19719.87 91
19721.20 88
19722.52 74
19723.85 69
19725.17 89
19726.50 74
19727.83 86
19729.15 74
19730.48 79
19731.80 82
19733.13 76
19734.46 72
19735.78 69
19737.11 72
19738.44 71
19739.76 64
19741.09 73
19742.41 71
19743.74 74
19745.07 71
19746.39 92
19747.72 65
19749.05 63
19750.37 75
19751.70 81
19753.03 74
19754.36 77
19755.68 87
19757.01 85
19758.34 69
19759.66 68
19760.99 72
19762.32 65
19763.65 77
19764.97 88
19766.30 87
19767.63 74
19768.95 68
19770.28 86
19771.61 79
19772.94 76
19774.27 78
19775.59 68
19776.92 82
19778.25 62
19779.58 77
19780.90 80
19782.23 81
19783.56 71
19784.89 68
19786.22 77
19787.54 84
19788.87 75
19790.20 70
19791.53 73
19792.86 67
19794.18 74
19795.51 80
19796.84 82
19798.17 71
19799.50 84
19800.83 68
19802.16 81
19803.48 78
19804.81 81
19806.14 82
19807.47 65
19808.80 59
19810.13 78
19811.46 84
19812.79 79
19814.11 79
19815.44 71
19816.77 56
19818.10 55
19819.43 64
19820.76 71
19822.09 76
19823.42 73
19824.75 90
19826.08 71
19827.41 79
19828.74 59
19830.07 70
19831.39 84
19832.72 80
19834.05 62
19835.38 76
19836.71 98
19838.04 92
19839.37 71
19840.70 63
19842.03 73
19843.36 77
19844.69 81
19846.02 74
19847.35 73
19848.68 65
19850.01 63
19851.34 72
19852.67 58
19854.00 78
19855.33 62
19856.66 86
19857.99 82
19859.33 77
19860.66 84
19861.99 77
19863.32 93
19864.65 80
19865.98 64
19867.31 73
19868.64 83
19869.97 74
19871.30 65
19872.63 76
19873.96 78
19875.29 78
19876.63 86
19877.96 69
19879.29 79
19880.62 74
19881.95 72
19883.28 79
19884.61 100
19885.94 82
19887.28 81
19888.61 79
19889.94 66
19891.27 73
19892.60 90
19893.93 89
19895.26 79
19896.60 89
19897.93 73
19899.26 77
19900.59 83
19901.92 67
19903.26 82
19904.59 63
19905.92 78
19907.25 84
19908.58 62
19909.92 69
19911.25 85
19912.58 76
19913.91 71
19915.24 65
19916.58 61
19917.91 81
19919.24 68
19920.57 74
19921.91 75
19923.24 71
19924.57 87
19925.91 72
19927.24 77
19928.57 83
19929.90 63
19931.24 68
19932.57 78
19933.90 65
19935.24 75
19936.57 72
19937.90 71
19939.23 73
19940.57 73
19941.90 61
19943.23 86
19944.57 78
19945.90 66
19947.23 83
19948.57 67
19949.90 87
19951.23 85
19952.57 82
19953.90 70
19955.24 76
19956.57 67
19957.90 67
19959.24 88
19960.57 83
19961.90 96
19963.24 91
19964.57 88
19965.91 86
19967.24 108
19968.58 81
19969.91 96
19971.24 70
19972.58 61
19973.91 86
19975.25 86
19976.58 82
19977.92 81
19979.25 81
19980.58 69
19981.92 65
19983.25 84
19984.59 77
19985.92 71
19987.26 90
19988.59 76
19989.93 80
19991.26 75
19992.60 63
19993.93 89
19995.27 73
19996.60 78
19997.94 74
19999.27 87
20000.61 74
20001.94 65
20003.28 58
20004.61 79
20005.95 86
20007.28 72
20008.62 76
20009.96 99
20011.29 102
20012.63 85
20013.96 94
20015.30 85
20016.63 83
20017.97 84
20019.30 72
20020.64 73
20021.98 89
20023.31 94
20024.65 76
20025.98 73
20027.32 77
20028.66 71
20029.99 76
20031.33 83
20032.67 83
20034.00 89
20035.34 77
20036.67 82
20038.01 83
20039.35 85
20040.68 71
20042.02 92
20043.36 81
20044.69 79
20046.03 72
20047.37 75
20048.70 75
20050.04 82
20051.38 75
20052.71 75
20054.05 80
20055.39 71
20056.73 73
20058.06 74
20059.40 85
20060.74 70
20062.07 81
20063.41 78
20064.75 89
20066.09 81
20067.42 74
20068.76 81
20070.10 78
20071.44 70
20072.77 71
20074.11 67
20075.45 80
20076.79 81
20078.13 76
20079.46 82
20080.80 94
20082.14 88
20083.48 79
20084.81 88
20086.15 88
20087.49 87
20088.83 72
20090.17 78
20091.51 92
20092.84 83
20094.18 65
20095.52 75
20096.86 83
20098.20 90
20099.54 77
20100.87 64
20102.21 65
20103.55 75
20104.89 86
20106.23 79
20107.57 78
20108.91 88
20110.25 59
20111.58 82
20112.92 88
20114.26 78
20115.60 61
20116.94 84
20118.28 89
20119.62 92
20120.96 70
20122.30 62
20123.64 77
20124.98 66
20126.31 71
20127.65 75
20128.99 87
