# Supplementary material for: MALDI-TOF MS typing enables the classification of brewing yeasts of the genus Saccharomyces to major beer styles
Source: PLoS One. 2017 Aug 9;12(8):e0181694. doi: 10.1371/journal.pone.0181694 (PMC5549903; doi:10.1371/journal.pone.0181694)
Supplement: S9 File — The directory includes 90 raw files and was zipped to “.zip”; the folder has three strains with 30 spectra per strain; S1 Text explains the raw files with an example and Table 1 represents the yeast strains used within the experiment. (ZIP) [file pone.0181694.s012.zip › 25-27/30284-8J5-Lag-Lag-Lag-YPG-18h-E-E_2016-09-21_3_0_E1_1.dat]

1999.90 2102
2000.32 2133
2000.75 2053
2001.17 2142
2001.59 2043
2002.01 2023
2002.43 2064
2002.86 2047
2003.28 2072
2003.70 2040
2004.12 1957
2004.54 2066
2004.97 2074
2005.39 2060
2005.81 1967
2006.23 1969
2006.66 2005
2007.08 1967
2007.50 1994
2007.92 2001
2008.35 2036
2008.77 2069
2009.19 2058
2009.61 2032
2010.04 2116
2010.46 2075
2010.88 2057
2011.31 2054
2011.73 2120
2012.15 1988
2012.57 2020
2013.00 2037
2013.42 2023
2013.84 2036
2014.27 2016
2014.69 2007
2015.11 2055
2015.54 2203
2015.96 2250
2016.38 2256
2016.81 2215
2017.23 2374
2017.65 2442
2018.08 2381
2018.50 2312
2018.93 2345
2019.35 2325
2019.77 2179
2020.20 2201
2020.62 2303
2021.04 2269
2021.47 2302
2021.89 2255
2022.32 2152
2022.74 2120
2023.17 2043
2023.59 2071
2024.01 2015
2024.44 2076
2024.86 2073
2025.29 2089
2025.71 2032
2026.14 2065
2026.56 2032
2026.98 1973
2027.41 1931
2027.83 1969
2028.26 1898
2028.68 1915
2029.11 1896
2029.53 1848
2029.96 1874
2030.38 1804
2030.81 1868
2031.23 1895
2031.66 1924
2032.08 1944
2032.51 2032
2032.93 2044
2033.36 2040
2033.78 1965
2034.21 2002
2034.63 1993
2035.06 2070
2035.49 2219
2035.91 2266
2036.34 2266
2036.76 2261
2037.19 2263
2037.61 2192
2038.04 2192
2038.47 2212
2038.89 2203
2039.32 2209
2039.74 2170
2040.17 2153
2040.59 2111
2041.02 2131
2041.45 2099
2041.87 2011
2042.30 1971
2042.73 2028
2043.15 1981
2043.58 1893
2044.00 1865
2044.43 1922
2044.86 1984
2045.28 1948
2045.71 1982
2046.14 2036
2046.56 1974
2046.99 1940
2047.42 1932
2047.84 1997
2048.27 1965
2048.70 1946
2049.12 1958
2049.55 1903
2049.98 1964
2050.40 1956
2050.83 1910
2051.26 2002
2051.69 1991
2052.11 1923
2052.54 1835
2052.97 1900
2053.40 1928
2053.82 1949
2054.25 1911
2054.68 1910
2055.10 1968
2055.53 1921
2055.96 1932
2056.39 2023
2056.82 1934
2057.24 1979
2057.67 1939
2058.10 1998
2058.53 1927
2058.95 1911
2059.38 1906
2059.81 1924
2060.24 1899
2060.67 2046
2061.09 1994
2061.52 1976
2061.95 2078
2062.38 2138
2062.81 2106
2063.24 2067
2063.66 2221
2064.09 2371
2064.52 2344
2064.95 2357
2065.38 2441
2065.81 2450
2066.24 2521
2066.66 2606
2067.09 2560
2067.52 2396
2067.95 2360
2068.38 2401
2068.81 2321
2069.24 2145
2069.67 2140
2070.10 2099
2070.52 2083
2070.95 2090
2071.38 2067
2071.81 2009
2072.24 1995
2072.67 2067
2073.10 2126
2073.53 2112
2073.96 2205
2074.39 2174
2074.82 2214
2075.25 2243
2075.68 2292
2076.11 2236
2076.54 2210
2076.97 2188
2077.40 2211
2077.83 2214
2078.26 2253
2078.69 2243
2079.12 2182
2079.55 2172
2079.98 2284
2080.41 2334
2080.84 2427
2081.27 2395
2081.70 2430
2082.13 2449
2082.56 2390
2082.99 2413
2083.42 2360
2083.85 2369
2084.28 2252
2084.71 2202
2085.14 2299
2085.57 2198
2086.00 2270
2086.43 2340
2086.86 2327
2087.29 2289
2087.73 2212
2088.16 2258
2088.59 2185
2089.02 2157
2089.45 2098
2089.88 2056
2090.31 2020
2090.74 2024
2091.17 1965
2091.61 2037
2092.04 2035
2092.47 2053
2092.90 2048
2093.33 2080
2093.76 2069
2094.19 2052
2094.63 2026
2095.06 2005
2095.49 2006
2095.92 2036
2096.35 2005
2096.78 1963
2097.22 2032
2097.65 2019
2098.08 1959
2098.51 1989
2098.94 1963
2099.38 1973
2099.81 1947
2100.24 1872
2100.67 1890
2101.11 1952
2101.54 1962
2101.97 1966
2102.40 2016
2102.83 1929
2103.27 1990
2103.70 1934
2104.13 2008
2104.56 2061
2105.00 2081
2105.43 2156
2105.86 2161
2106.30 2157
2106.73 2254
2107.16 2229
2107.59 2224
2108.03 2263
2108.46 2250
2108.89 2260
2109.33 2184
2109.76 2185
2110.19 2142
2110.63 2139
2111.06 2056
2111.49 2030
2111.93 2034
2112.36 2032
2112.79 2042
2113.23 2021
2113.66 2002
2114.09 1977
2114.53 1993
2114.96 1967
2115.40 1924
2115.83 1962
2116.26 1973
2116.70 1908
2117.13 1856
2117.56 1857
2118.00 1859
2118.43 1901
2118.87 1945
2119.30 1974
2119.73 1975
2120.17 1968
2120.60 2060
2121.04 1961
2121.47 1995
2121.91 2079
2122.34 2039
2122.78 2095
2123.21 2048
2123.64 2056
2124.08 2075
2124.51 2028
2124.95 2016
2125.38 2112
2125.82 2108
2126.25 2139
2126.69 2205
2127.12 2182
2127.56 2289
2127.99 2506
2128.43 2591
2128.86 2735
2129.30 2844
2129.73 3032
2130.17 3035
2130.60 3003
2131.04 2962
2131.47 2761
2131.91 2696
2132.35 2643
2132.78 2592
2133.22 2522
2133.65 2383
2134.09 2225
2134.52 2218
2134.96 2135
2135.40 2137
2135.83 2108
2136.27 1967
2136.70 2038
2137.14 1966
2137.57 1960
2138.01 2014
2138.45 1994
2138.88 1934
2139.32 1962
2139.76 1991
2140.19 1973
2140.63 1971
2141.06 2020
2141.50 2011
2141.94 2065
2142.37 2079
2142.81 2064
2143.25 2098
2143.68 2113
2144.12 2052
2144.56 2112
2144.99 2081
2145.43 2079
2145.87 2092
2146.30 2133
2146.74 2154
2147.18 2145
2147.62 2223
2148.05 2263
2148.49 2418
2148.93 2522
2149.36 2565
2149.80 2594
2150.24 2678
2150.68 2710
2151.11 2638
2151.55 2624
2151.99 2565
2152.43 2509
2152.86 2510
2153.30 2421
2153.74 2320
2154.18 2267
2154.61 2248
2155.05 2194
2155.49 2216
2155.93 2208
2156.37 2304
2156.80 2334
2157.24 2446
2157.68 2448
2158.12 2468
2158.56 2658
2158.99 2664
2159.43 2514
2159.87 2548
2160.31 2627
2160.75 2486
2161.19 2566
2161.62 2546
2162.06 2513
2162.50 2550
2162.94 2556
2163.38 2405
2163.82 2453
2164.26 2449
2164.69 2502
2165.13 2493
2165.57 2411
2166.01 2374
2166.45 2364
2166.89 2312
2167.33 2377
2167.77 2227
2168.21 2244
2168.65 2242
2169.08 2296
2169.52 2396
2169.96 2458
2170.40 2430
2170.84 2502
2171.28 2467
2171.72 2450
2172.16 2445
2172.60 2522
2173.04 2559
2173.48 2522
2173.92 2543
2174.36 2560
2174.80 2489
2175.24 2573
2175.68 2601
2176.12 2634
2176.56 2625
2177.00 2590
2177.44 2609
2177.88 2645
2178.32 2652
2178.76 2695
2179.20 2639
2179.64 2764
2180.08 2739
2180.52 2694
2180.96 2636
2181.40 2551
2181.84 2530
2182.28 2489
2182.72 2304
2183.16 2270
2183.60 2316
2184.04 2252
2184.48 2210
2184.93 2094
2185.37 2085
2185.81 2229
2186.25 2279
2186.69 2317
2187.13 2351
2187.57 2561
2188.01 2610
2188.45 2599
2188.89 2652
2189.34 2613
2189.78 2671
2190.22 2577
2190.66 2529
2191.10 2444
2191.54 2354
2191.98 2381
2192.43 2359
2192.87 2254
2193.31 2326
2193.75 2290
2194.19 2352
2194.63 2386
2195.08 2453
2195.52 2487
2195.96 2489
2196.40 2544
2196.84 2552
2197.29 2535
2197.73 2473
2198.17 2423
2198.61 2438
2199.06 2453
2199.50 2449
2199.94 2459
2200.38 2308
2200.82 2405
2201.27 2320
2201.71 2300
2202.15 2386
2202.59 2330
2203.04 2264
2203.48 2181
2203.92 2266
2204.37 2280
2204.81 2177
2205.25 2217
2205.69 2337
2206.14 2353
2206.58 2288
2207.02 2406
2207.47 2334
2207.91 2317
2208.35 2331
2208.80 2371
2209.24 2444
2209.68 2504
2210.13 2380
2210.57 2350
2211.01 2367
2211.46 2371
2211.90 2310
2212.34 2277
2212.79 2316
2213.23 2356
2213.67 2379
2214.12 2353
2214.56 2279
2215.01 2316
2215.45 2219
2215.89 2318
2216.34 2309
2216.78 2301
2217.23 2246
2217.67 2247
2218.11 2211
2218.56 2166
2219.00 2186
2219.45 2287
2219.89 2389
2220.34 2330
2220.78 2395
2221.22 2411
2221.67 2461
2222.11 2444
2222.56 2473
2223.00 2625
2223.45 2624
2223.89 2590
2224.34 2631
2224.78 2707
2225.23 2770
2225.67 2798
2226.12 2809
2226.56 2778
2227.01 2804
2227.45 2734
2227.90 2693
2228.34 2630
2228.79 2581
2229.23 2607
2229.68 2598
2230.12 2521
2230.57 2551
2231.01 2538
2231.46 2587
2231.90 2634
2232.35 2676
2232.80 2601
2233.24 2590
2233.69 2469
2234.13 2451
2234.58 2489
2235.02 2475
2235.47 2465
2235.92 2364
2236.36 2412
2236.81 2414
2237.25 2406
2237.70 2367
2238.15 2452
2238.59 2441
2239.04 2364
2239.49 2278
2239.93 2249
2240.38 2239
2240.82 2184
2241.27 2273
2241.72 2229
2242.16 2250
2242.61 2161
2243.06 2143
2243.50 2170
2243.95 2185
2244.40 2260
2244.84 2162
2245.29 2184
2245.74 2226
2246.19 2123
2246.63 2129
2247.08 2197
2247.53 2171
2247.97 2203
2248.42 2173
2248.87 2153
2249.32 2268
2249.76 2243
2250.21 2268
2250.66 2154
2251.10 2171
2251.55 2258
2252.00 2237
2252.45 2188
2252.89 2247
2253.34 2299
2253.79 2302
2254.24 2307
2254.69 2223
2255.13 2269
2255.58 2183
2256.03 2294
2256.48 2209
2256.93 2196
2257.37 2261
2257.82 2296
2258.27 2204
2258.72 2170
2259.17 2237
2259.61 2269
2260.06 2227
2260.51 2226
2260.96 2278
2261.41 2348
2261.86 2441
2262.31 2466
2262.75 2396
2263.20 2369
2263.65 2467
2264.10 2497
2264.55 2442
2265.00 2478
2265.45 2499
2265.90 2471
2266.34 2421
2266.79 2401
2267.24 2475
2267.69 2577
2268.14 2657
2268.59 2723
2269.04 2761
2269.49 2742
2269.94 2866
2270.39 2903
2270.84 3000
2271.29 3110
2271.74 3092
2272.18 3220
2272.63 3397
2273.08 3709
2273.53 3872
2273.98 4218
2274.43 4652
2274.88 5338
2275.33 5826
2275.78 6206
2276.23 6673
2276.68 6728
2277.13 6644
2277.58 6412
2278.03 5974
2278.48 5397
2278.93 5021
2279.38 4353
2279.83 4000
2280.28 3625
2280.73 3323
2281.19 2986
2281.64 2864
2282.09 2740
2282.54 2626
2282.99 2567
2283.44 2551
2283.89 2541
2284.34 2429
2284.79 2379
2285.24 2410
2285.69 2341
2286.14 2431
2286.59 2487
2287.04 2507
2287.50 2575
2287.95 2661
2288.40 2934
2288.85 3175
2289.30 3398
2289.75 3614
2290.20 3748
2290.65 3820
2291.11 3910
2291.56 3944
2292.01 3903
2292.46 3648
2292.91 3522
2293.36 3532
2293.82 3260
2294.27 3073
2294.72 3071
2295.17 2927
2295.62 2783
2296.07 2700
2296.53 2673
2296.98 2670
2297.43 2554
2297.88 2427
2298.33 2415
2298.79 2508
2299.24 2443
2299.69 2430
2300.14 2493
2300.60 2487
2301.05 2442
2301.50 2482
2301.95 2481
2302.41 2384
2302.86 2337
2303.31 2386
2303.76 2397
2304.22 2451
2304.67 2458
2305.12 2418
2305.57 2519
2306.03 2481
2306.48 2423
2306.93 2432
2307.39 2483
2307.84 2479
2308.29 2507
2308.75 2595
2309.20 2695
2309.65 2677
2310.11 2744
2310.56 2701
2311.01 2742
2311.47 2759
2311.92 2773
2312.37 2829
2312.83 2793
2313.28 2812
2313.73 2805
2314.19 2781
2314.64 2818
2315.09 2809
2315.55 2738
2316.00 2719
2316.46 2678
2316.91 2683
2317.36 2688
2317.82 2702
2318.27 2653
2318.73 2665
2319.18 2632
2319.63 2664
2320.09 2747
2320.54 2737
2321.00 2622
2321.45 2677
2321.91 2696
2322.36 2587
2322.82 2591
2323.27 2471
2323.72 2409
2324.18 2430
2324.63 2360
2325.09 2399
2325.54 2415
2326.00 2407
2326.45 2400
2326.91 2421
2327.36 2428
2327.82 2436
2328.27 2441
2328.73 2418
2329.18 2367
2329.64 2442
2330.09 2389
2330.55 2345
2331.00 2367
2331.46 2304
2331.92 2372
2332.37 2328
2332.83 2252
2333.28 2320
2333.74 2281
2334.19 2325
2334.65 2211
2335.10 2272
2335.56 2217
2336.02 2214
2336.47 2212
2336.93 2261
2337.38 2261
2337.84 2239
2338.30 2274
2338.75 2345
2339.21 2333
2339.66 2225
2340.12 2302
2340.58 2286
2341.03 2285
2341.49 2250
2341.95 2171
2342.40 2215
2342.86 2264
2343.32 2208
2343.77 2151
2344.23 2087
2344.68 2185
2345.14 2211
2345.60 2231
2346.06 2180
2346.51 2229
2346.97 2228
2347.43 2289
2347.88 2306
2348.34 2260
2348.80 2308
2349.25 2307
2349.71 2282
2350.17 2370
2350.63 2365
2351.08 2366
2351.54 2403
2352.00 2429
2352.46 2463
2352.91 2494
2353.37 2431
2353.83 2429
2354.29 2461
2354.74 2461
2355.20 2394
2355.66 2434
2356.12 2393
2356.57 2376
2357.03 2383
2357.49 2351
2357.95 2390
2358.41 2369
2358.86 2480
2359.32 2462
2359.78 2452
2360.24 2503
2360.70 2588
2361.15 2646
2361.61 2642
2362.07 2621
2362.53 2613
2362.99 2628
2363.45 2647
2363.91 2616
2364.36 2551
2364.82 2589
2365.28 2683
2365.74 2611
2366.20 2588
2366.66 2518
2367.12 2492
2367.57 2516
2368.03 2562
2368.49 2603
2368.95 2540
2369.41 2666
2369.87 2728
2370.33 2696
2370.79 2786
2371.25 2923
2371.71 2880
2372.17 2963
2372.63 3130
2373.09 3153
2373.54 3250
2374.00 3363
2374.46 3438
2374.92 3390
2375.38 3373
2375.84 3271
2376.30 3154
2376.76 2918
2377.22 2819
2377.68 2784
2378.14 2702
2378.60 2648
2379.06 2596
2379.52 2547
2379.98 2627
2380.44 2440
2380.90 2420
2381.36 2350
2381.82 2319
2382.28 2293
2382.74 2342
2383.20 2328
2383.66 2269
2384.12 2138
2384.59 2091
2385.05 2127
2385.51 2175
2385.97 2165
2386.43 2139
2386.89 2213
2387.35 2248
2387.81 2273
2388.27 2359
2388.73 2410
2389.19 2433
2389.65 2496
2390.12 2525
2390.58 2614
2391.04 2639
2391.50 2631
2391.96 2695
2392.42 2661
2392.88 2667
2393.34 2637
2393.81 2674
2394.27 2561
2394.73 2551
2395.19 2506
2395.65 2538
2396.11 2553
2396.57 2537
2397.04 2588
2397.50 2663
2397.96 2653
2398.42 2650
2398.88 2648
2399.35 2621
2399.81 2691
2400.27 2694
2400.73 2662
2401.19 2554
2401.66 2491
2402.12 2548
2402.58 2410
2403.04 2368
2403.51 2388
2403.97 2456
2404.43 2511
2404.89 2459
2405.36 2513
2405.82 2535
2406.28 2532
2406.74 2518
2407.21 2491
2407.67 2442
2408.13 2328
2408.59 2416
2409.06 2394
2409.52 2305
2409.98 2265
2410.45 2220
2410.91 2216
2411.37 2262
2411.84 2273
2412.30 2247
2412.76 2264
2413.23 2301
2413.69 2411
2414.15 2314
2414.62 2393
2415.08 2465
2415.54 2453
2416.01 2380
2416.47 2349
2416.93 2440
2417.40 2406
2417.86 2418
2418.32 2484
2418.79 2511
2419.25 2576
2419.72 2633
2420.18 2647
2420.64 2636
2421.11 2645
2421.57 2574
2422.04 2545
2422.50 2546
2422.96 2601
2423.43 2491
2423.89 2434
2424.36 2411
2424.82 2420
2425.29 2456
2425.75 2351
2426.22 2405
2426.68 2299
2427.15 2203
2427.61 2295
2428.07 2183
2428.54 2207
2429.00 2237
2429.47 2096
2429.93 2177
2430.40 2191
2430.86 2061
2431.33 2122
2431.79 2191
2432.26 2246
2432.72 2249
2433.19 2239
2433.65 2321
2434.12 2346
2434.59 2303
2435.05 2321
2435.52 2372
2435.98 2351
2436.45 2409
2436.91 2430
2437.38 2428
2437.84 2535
2438.31 2521
2438.78 2613
2439.24 2621
2439.71 2682
2440.17 2713
2440.64 2715
2441.10 2711
2441.57 2725
2442.04 2662
2442.50 2545
2442.97 2549
2443.44 2523
2443.90 2457
2444.37 2399
2444.83 2461
2445.30 2403
2445.77 2327
2446.23 2301
2446.70 2306
2447.17 2267
2447.63 2243
2448.10 2277
2448.57 2249
2449.03 2151
2449.50 2213
2449.97 2246
2450.43 2173
2450.90 2156
2451.37 2194
2451.83 2235
2452.30 2155
2452.77 2204
2453.24 2193
2453.70 2206
2454.17 2185
2454.64 2248
2455.10 2175
2455.57 2099
2456.04 2086
2456.51 2104
2456.97 2141
2457.44 2110
2457.91 2229
2458.38 2267
2458.84 2206
2459.31 2196
2459.78 2151
2460.25 2230
2460.72 2277
2461.18 2239
2461.65 2209
2462.12 2128
2462.59 2226
2463.06 2184
2463.52 2186
2463.99 2167
2464.46 2147
2464.93 2163
2465.40 2210
2465.86 2207
2466.33 2250
2466.80 2305
2467.27 2311
2467.74 2283
2468.21 2311
2468.68 2354
2469.14 2324
2469.61 2292
2470.08 2282
2470.55 2307
2471.02 2330
2471.49 2291
2471.96 2283
2472.43 2309
2472.90 2267
2473.36 2310
2473.83 2326
2474.30 2325
2474.77 2351
2475.24 2376
2475.71 2340
2476.18 2373
2476.65 2434
2477.12 2374
2477.59 2361
2478.06 2353
2478.53 2284
2479.00 2302
2479.47 2309
2479.94 2254
2480.41 2236
2480.87 2259
2481.34 2257
2481.81 2212
2482.28 2150
2482.75 2200
2483.22 2160
2483.69 2160
2484.16 2168
2484.63 2147
2485.10 2249
2485.57 2221
2486.05 2166
2486.52 2326
2486.99 2348
2487.46 2235
2487.93 2266
2488.40 2231
2488.87 2273
2489.34 2237
2489.81 2169
2490.28 2186
2490.75 2217
2491.22 2211
2491.69 2202
2492.16 2258
2492.63 2270
2493.10 2380
2493.58 2361
2494.05 2371
2494.52 2433
2494.99 2490
2495.46 2608
2495.93 2597
2496.40 2556
2496.87 2547
2497.34 2585
2497.82 2605
2498.29 2543
2498.76 2449
2499.23 2371
2499.70 2403
2500.17 2349
2500.64 2223
2501.12 2244
2501.59 2233
2502.06 2198
2502.53 2173
2503.00 2222
2503.48 2187
2503.95 2163
2504.42 2188
2504.89 2131
2505.36 2177
2505.84 2291
2506.31 2234
2506.78 2190
2507.25 2308
2507.72 2377
2508.20 2496
2508.67 2510
2509.14 2597
2509.61 2827
2510.09 3035
2510.56 3247
2511.03 3408
2511.50 3503
2511.98 3728
2512.45 3759
2512.92 3755
2513.40 3702
2513.87 3578
2514.34 3368
2514.81 3305
2515.29 3065
2515.76 2946
2516.23 2823
2516.71 2695
2517.18 2531
2517.65 2449
2518.13 2479
2518.60 2430
2519.07 2353
2519.55 2221
2520.02 2259
2520.49 2295
2520.97 2217
2521.44 2246
2521.91 2208
2522.39 2213
2522.86 2180
2523.34 2200
2523.81 2230
2524.28 2212
2524.76 2213
2525.23 2282
2525.70 2265
2526.18 2259
2526.65 2209
2527.13 2301
2527.60 2342
2528.08 2276
2528.55 2312
2529.02 2325
2529.50 2376
2529.97 2380
2530.45 2384
2530.92 2417
2531.40 2382
2531.87 2412
2532.34 2417
2532.82 2417
2533.29 2423
2533.77 2446
2534.24 2416
2534.72 2451
2535.19 2464
2535.67 2407
2536.14 2363
2536.62 2455
2537.09 2382
2537.57 2392
2538.04 2409
2538.52 2464
2538.99 2428
2539.47 2353
2539.94 2398
2540.42 2338
2540.90 2353
2541.37 2380
2541.85 2356
2542.32 2391
2542.80 2424
2543.27 2428
2543.75 2519
2544.22 2578
2544.70 2701
2545.18 2787
2545.65 2926
2546.13 3112
2546.60 3330
2547.08 3533
2547.56 3612
2548.03 3619
2548.51 3662
2548.98 3708
2549.46 3596
2549.94 3474
2550.41 3396
2550.89 3307
2551.37 3220
2551.84 3054
2552.32 2977
2552.80 2971
2553.27 2975
2553.75 2865
2554.23 2980
2554.70 2842
2555.18 2754
2555.66 2735
2556.13 2678
2556.61 2678
2557.09 2747
2557.56 2668
2558.04 2586
2558.52 2589
2558.99 2510
2559.47 2483
2559.95 2415
2560.43 2505
2560.90 2504
2561.38 2415
2561.86 2364
2562.33 2318
2562.81 2331
2563.29 2223
2563.77 2255
2564.25 2263
2564.72 2212
2565.20 2227
2565.68 2235
2566.16 2263
2566.63 2238
2567.11 2222
2567.59 2158
2568.07 2275
2568.55 2288
2569.02 2315
2569.50 2271
2569.98 2328
2570.46 2313
2570.94 2308
2571.41 2409
2571.89 2403
2572.37 2267
2572.85 2261
2573.33 2280
2573.81 2309
2574.28 2254
2574.76 2328
2575.24 2309
2575.72 2204
2576.20 2134
2576.68 2224
2577.16 2222
2577.64 2196
2578.11 2168
2578.59 2138
2579.07 2191
2579.55 2155
2580.03 2241
2580.51 2298
2580.99 2175
2581.47 2175
2581.95 2197
2582.43 2123
2582.91 2111
2583.39 2144
2583.86 2102
2584.34 2154
2584.82 2124
2585.30 2247
2585.78 2312
2586.26 2314
2586.74 2322
2587.22 2284
2587.70 2297
2588.18 2308
2588.66 2289
2589.14 2198
2589.62 2179
2590.10 2248
2590.58 2260
2591.06 2197
2591.54 2211
2592.02 2210
2592.50 2292
2592.98 2153
2593.46 2203
2593.94 2218
2594.42 2141
2594.90 2276
2595.38 2329
2595.86 2201
2596.35 2282
2596.83 2249
2597.31 2224
2597.79 2167
2598.27 2140
2598.75 2243
2599.23 2206
2599.71 2181
2600.19 2181
2600.67 2234
2601.15 2240
2601.63 2182
2602.12 2197
2602.60 2143
2603.08 2134
2603.56 2073
2604.04 2051
2604.52 2114
2605.00 2123
2605.48 2007
2605.97 2003
2606.45 2042
2606.93 2080
2607.41 2160
2607.89 2184
2608.37 2160
2608.86 2174
2609.34 2205
2609.82 2218
2610.30 2257
2610.78 2310
2611.26 2337
2611.75 2299
2612.23 2388
2612.71 2261
2613.19 2264
2613.68 2245
2614.16 2228
2614.64 2211
2615.12 2282
2615.60 2256
2616.09 2258
2616.57 2173
2617.05 2200
2617.53 2330
2618.02 2377
2618.50 2329
2618.98 2396
2619.46 2321
2619.95 2291
2620.43 2323
2620.91 2310
2621.40 2265
2621.88 2322
2622.36 2364
2622.85 2367
2623.33 2368
2623.81 2328
2624.29 2273
2624.78 2186
2625.26 2313
2625.74 2224
2626.23 2192
2626.71 2220
2627.19 2277
2627.68 2226
2628.16 2162
2628.64 2238
2629.13 2224
2629.61 2311
2630.10 2332
2630.58 2309
2631.06 2317
2631.55 2408
2632.03 2403
2632.51 2375
2633.00 2411
2633.48 2415
2633.97 2471
2634.45 2383
2634.94 2450
2635.42 2417
2635.90 2377
2636.39 2392
2636.87 2344
2637.36 2290
2637.84 2423
2638.33 2342
2638.81 2340
2639.29 2388
2639.78 2228
2640.26 2264
2640.75 2337
2641.23 2219
2641.72 2166
2642.20 2282
2642.69 2278
2643.17 2233
2643.66 2118
2644.14 2226
2644.63 2206
2645.11 2328
2645.60 2308
2646.08 2201
2646.57 2180
2647.05 2297
2647.54 2317
2648.02 2301
2648.51 2354
2648.99 2286
2649.48 2395
2649.97 2412
2650.45 2447
2650.94 2420
2651.42 2476
2651.91 2446
2652.39 2361
2652.88 2383
2653.37 2336
2653.85 2396
2654.34 2292
2654.82 2430
2655.31 2378
2655.80 2423
2656.28 2338
2656.77 2306
2657.25 2316
2657.74 2342
2658.23 2488
2658.71 2522
2659.20 2372
2659.69 2441
2660.17 2590
2660.66 2614
2661.14 2774
2661.63 2892
2662.12 2855
2662.60 2836
2663.09 2976
2663.58 2878
2664.06 2895
2664.55 2831
2665.04 2762
2665.53 2703
2666.01 2612
2666.50 2601
2666.99 2434
2667.47 2446
2667.96 2410
2668.45 2353
2668.94 2246
2669.42 2284
2669.91 2277
2670.40 2250
2670.88 2225
2671.37 2360
2671.86 2295
2672.35 2299
2672.83 2424
2673.32 2438
2673.81 2499
2674.30 2548
2674.79 2459
2675.27 2595
2675.76 2514
2676.25 2506
2676.74 2438
2677.23 2487
2677.71 2399
2678.20 2464
2678.69 2394
2679.18 2355
2679.67 2386
2680.15 2422
2680.64 2377
2681.13 2368
2681.62 2453
2682.11 2568
2682.60 2492
2683.08 2473
2683.57 2487
2684.06 2402
2684.55 2525
2685.04 2468
2685.53 2409
2686.02 2434
2686.51 2461
2686.99 2474
2687.48 2453
2687.97 2389
2688.46 2503
2688.95 2468
2689.44 2415
2689.93 2465
2690.42 2486
2690.91 2575
2691.40 2530
2691.89 2578
2692.38 2621
2692.87 2777
2693.35 2795
2693.84 2898
2694.33 2931
2694.82 2951
2695.31 3017
2695.80 3089
2696.29 3067
2696.78 3082
2697.27 3018
2697.76 2926
2698.25 2784
2698.74 2820
2699.23 2709
2699.72 2722
2700.21 2554
2700.70 2582
2701.19 2572
2701.68 2556
2702.17 2511
2702.66 2487
2703.15 2397
2703.64 2398
2704.13 2363
2704.62 2312
2705.12 2304
2705.61 2225
2706.10 2176
2706.59 2214
2707.08 2193
2707.57 2207
2708.06 2175
2708.55 2183
2709.04 2191
2709.53 2137
2710.02 2163
2710.51 2183
2711.01 2266
2711.50 2337
2711.99 2390
2712.48 2347
2712.97 2343
2713.46 2385
2713.95 2392
2714.44 2447
2714.94 2420
2715.43 2434
2715.92 2384
2716.41 2320
2716.90 2301
2717.39 2166
2717.89 2233
2718.38 2228
2718.87 2278
2719.36 2279
2719.85 2266
2720.34 2353
2720.84 2469
2721.33 2548
2721.82 2592
2722.31 2672
2722.80 2702
2723.30 2745
2723.79 2813
2724.28 2819
2724.77 2690
2725.27 2683
2725.76 2645
2726.25 2592
2726.74 2494
2727.24 2504
2727.73 2374
2728.22 2373
2728.71 2425
2729.21 2464
2729.70 2439
2730.19 2401
2730.69 2530
2731.18 2591
2731.67 2584
2732.16 2675
2732.66 2705
2733.15 2704
2733.64 2723
2734.14 2705
2734.63 2800
2735.12 2803
2735.62 2737
2736.11 2873
2736.60 2947
2737.10 2997
2737.59 3004
2738.08 2949
2738.58 3048
2739.07 2964
2739.56 2970
2740.06 2922
2740.55 2837
2741.05 2719
2741.54 2720
2742.03 2671
2742.53 2570
2743.02 2453
2743.52 2386
2744.01 2428
2744.50 2306
2745.00 2358
2745.49 2347
2745.99 2310
2746.48 2389
2746.97 2416
2747.47 2351
2747.96 2344
2748.46 2389
2748.95 2391
2749.45 2349
2749.94 2340
2750.44 2262
2750.93 2360
2751.43 2336
2751.92 2303
2752.42 2325
2752.91 2446
2753.41 2358
2753.90 2359
2754.40 2464
2754.89 2392
2755.39 2406
2755.88 2418
2756.38 2422
2756.87 2456
2757.37 2432
2757.86 2367
2758.36 2309
2758.85 2372
2759.35 2386
2759.84 2417
2760.34 2422
2760.83 2519
2761.33 2516
2761.83 2588
2762.32 2603
2762.82 2596
2763.31 2639
2763.81 2642
2764.30 2657
2764.80 2686
2765.30 2615
2765.79 2633
2766.29 2650
2766.78 2597
2767.28 2535
2767.78 2424
2768.27 2420
2768.77 2401
2769.27 2430
2769.76 2421
2770.26 2425
2770.76 2418
2771.25 2418
2771.75 2439
2772.24 2334
2772.74 2361
2773.24 2392
2773.73 2384
2774.23 2473
2774.73 2408
2775.23 2453
2775.72 2486
2776.22 2508
2776.72 2568
2777.21 2461
2777.71 2500
2778.21 2449
2778.70 2436
2779.20 2454
2779.70 2444
2780.20 2455
2780.69 2450
2781.19 2457
2781.69 2428
2782.19 2449
2782.68 2472
2783.18 2442
2783.68 2479
2784.18 2458
2784.67 2502
2785.17 2412
2785.67 2372
2786.17 2372
2786.67 2360
2787.16 2373
2787.66 2369
2788.16 2332
2788.66 2327
2789.16 2192
2789.65 2204
2790.15 2261
2790.65 2283
2791.15 2262
2791.65 2232
2792.15 2208
2792.64 2278
2793.14 2230
2793.64 2243
2794.14 2237
2794.64 2196
2795.14 2196
2795.64 2343
2796.13 2398
2796.63 2487
2797.13 2473
2797.63 2480
2798.13 2500
2798.63 2429
2799.13 2471
2799.63 2400
2800.13 2443
2800.62 2343
2801.12 2305
2801.62 2377
2802.12 2381
2802.62 2380
2803.12 2418
2803.62 2477
2804.12 2645
2804.62 2644
2805.12 2792
2805.62 2828
2806.12 2787
2806.62 2779
2807.12 2758
2807.62 2730
2808.12 2701
2808.62 2764
2809.12 2657
2809.62 2696
2810.12 2654
2810.62 2593
2811.12 2699
2811.62 2700
2812.12 2619
2812.62 2664
2813.12 2661
2813.62 2733
2814.12 2565
2814.62 2612
2815.12 2620
2815.62 2552
2816.12 2499
2816.62 2468
2817.12 2484
2817.62 2363
2818.12 2414
2818.62 2427
2819.12 2382
2819.63 2359
2820.13 2350
2820.63 2263
2821.13 2283
2821.63 2216
2822.13 2177
2822.63 2219
2823.13 2246
2823.63 2216
2824.13 2262
2824.64 2183
2825.14 2309
2825.64 2315
2826.14 2200
2826.64 2279
2827.14 2315
2827.64 2255
2828.15 2290
2828.65 2195
2829.15 2147
2829.65 2178
2830.15 2121
2830.65 2143
2831.16 2117
2831.66 2099
2832.16 2025
2832.66 2090
2833.16 2266
2833.67 2239
2834.17 2151
2834.67 2214
2835.17 2200
2835.68 2166
2836.18 2270
2836.68 2253
2837.18 2253
2837.68 2285
2838.19 2299
2838.69 2213
2839.19 2170
2839.70 2191
2840.20 2238
2840.70 2236
2841.20 2168
2841.71 2276
2842.21 2247
2842.71 2151
2843.21 2138
2843.72 2278
2844.22 2207
2844.72 2278
2845.23 2322
2845.73 2344
2846.23 2316
2846.74 2341
2847.24 2386
2847.74 2389
2848.25 2342
2848.75 2353
2849.25 2344
2849.76 2329
2850.26 2336
2850.76 2231
2851.27 2260
2851.77 2207
2852.28 2202
2852.78 2132
2853.28 2197
2853.79 2161
2854.29 2141
2854.79 2293
2855.30 2244
2855.80 2190
2856.31 2298
2856.81 2275
2857.31 2246
2857.82 2206
2858.32 2348
2858.83 2362
2859.33 2338
2859.84 2352
2860.34 2323
2860.85 2263
2861.35 2226
2861.85 2216
2862.36 2275
2862.86 2127
2863.37 2176
2863.87 2168
2864.38 2170
2864.88 2186
2865.39 2255
2865.89 2318
2866.40 2316
2866.90 2304
2867.41 2452
2867.91 2543
2868.42 2647
2868.92 2725
2869.43 2727
2869.93 2870
2870.44 2871
2870.94 2776
2871.45 2682
2871.96 2598
2872.46 2556
2872.97 2493
2873.47 2369
2873.98 2399
2874.48 2388
2874.99 2321
2875.49 2352
2876.00 2312
2876.51 2345
2877.01 2337
2877.52 2285
2878.02 2348
2878.53 2299
2879.04 2290
2879.54 2331
2880.05 2292
2880.55 2310
2881.06 2286
2881.57 2292
2882.07 2274
2882.58 2243
2883.09 2270
2883.59 2285
2884.10 2232
2884.61 2194
2885.11 2204
2885.62 2162
2886.13 2242
2886.63 2232
2887.14 2171
2887.65 2280
2888.15 2175
2888.66 2159
2889.17 2221
2889.67 2279
2890.18 2230
2890.69 2259
2891.20 2337
2891.70 2282
2892.21 2346
2892.72 2368
2893.22 2363
2893.73 2343
2894.24 2312
2894.75 2455
2895.25 2461
2895.76 2476
2896.27 2507
2896.78 2462
2897.29 2430
2897.79 2515
2898.30 2515
2898.81 2404
2899.32 2387
2899.82 2279
2900.33 2363
2900.84 2392
2901.35 2379
2901.86 2294
2902.36 2211
2902.87 2238
2903.38 2317
2903.89 2338
2904.40 2343
2904.91 2294
2905.41 2293
2905.92 2384
2906.43 2365
2906.94 2474
2907.45 2363
2907.96 2279
2908.47 2400
2908.97 2384
2909.48 2351
2909.99 2308
2910.50 2327
2911.01 2286
2911.52 2290
2912.03 2357
2912.54 2362
2913.05 2297
2913.55 2303
2914.06 2373
2914.57 2316
2915.08 2378
2915.59 2336
2916.10 2286
2916.61 2331
2917.12 2397
2917.63 2371
2918.14 2397
2918.65 2390
2919.16 2413
2919.67 2443
2920.18 2526
2920.69 2576
2921.20 2516
2921.71 2564
2922.22 2548
2922.73 2611
2923.24 2529
2923.75 2642
2924.26 2638
2924.77 2623
2925.28 2519
2925.79 2517
2926.30 2500
2926.81 2486
2927.32 2531
2927.83 2421
2928.34 2410
2928.85 2472
2929.36 2478
2929.87 2435
2930.38 2477
2930.89 2377
2931.40 2398
2931.91 2296
2932.42 2336
2932.93 2387
2933.45 2314
2933.96 2312
2934.47 2354
2934.98 2391
2935.49 2457
2936.00 2464
2936.51 2542
2937.02 2565
2937.53 2607
2938.04 2691
2938.56 2832
2939.07 2893
2939.58 3013
2940.09 3124
2940.60 3198
2941.11 3225
2941.62 3193
2942.14 3043
2942.65 3067
2943.16 3017
2943.67 2859
2944.18 2783
2944.70 2792
2945.21 2712
2945.72 2682
2946.23 2548
2946.74 2500
2947.26 2420
2947.77 2414
2948.28 2385
2948.79 2388
2949.30 2286
2949.82 2260
2950.33 2307
2950.84 2200
2951.35 2245
2951.87 2165
2952.38 2235
2952.89 2220
2953.40 2266
2953.92 2231
2954.43 2266
2954.94 2253
2955.45 2246
2955.97 2293
2956.48 2404
2956.99 2263
2957.51 2315
2958.02 2374
2958.53 2354
2959.04 2382
2959.56 2397
2960.07 2357
2960.58 2392
2961.10 2502
2961.61 2542
2962.12 2501
2962.64 2636
2963.15 2582
2963.66 2563
2964.18 2585
2964.69 2465
2965.21 2383
2965.72 2412
2966.23 2449
2966.75 2400
2967.26 2328
2967.77 2315
2968.29 2390
2968.80 2310
2969.32 2331
2969.83 2381
2970.34 2329
2970.86 2351
2971.37 2353
2971.89 2442
2972.40 2357
2972.91 2384
2973.43 2395
2973.94 2400
2974.46 2393
2974.97 2451
2975.49 2492
2976.00 2413
2976.52 2459
2977.03 2445
2977.55 2420
2978.06 2423
2978.57 2454
2979.09 2427
2979.60 2440
2980.12 2459
2980.63 2371
2981.15 2411
2981.66 2363
2982.18 2430
2982.69 2461
2983.21 2458
2983.73 2467
2984.24 2464
2984.76 2575
2985.27 2613
2985.79 2575
2986.30 2610
2986.82 2594
2987.33 2686
2987.85 2729
2988.36 2671
2988.88 2668
2989.40 2804
2989.91 2874
2990.43 2894
2990.94 2942
2991.46 3017
2991.97 3138
2992.49 3182
2993.01 3037
2993.52 3054
2994.04 3104
2994.55 3095
2995.07 3080
2995.59 3004
2996.10 3062
2996.62 3093
2997.14 3123
2997.65 3117
2998.17 3112
2998.69 3067
2999.20 3035
2999.72 3055
3000.24 2970
3000.75 2926
3001.27 2937
3001.79 2999
3002.30 3058
3002.82 3328
3003.34 3512
3003.85 3691
3004.37 3953
3004.89 4040
3005.40 4054
3005.92 4066
3006.44 3967
3006.96 3774
3007.47 3532
3007.99 3344
3008.51 3136
3009.03 3036
3009.54 2731
3010.06 2670
3010.58 2613
3011.10 2570
3011.61 2484
3012.13 2475
3012.65 2440
3013.17 2432
3013.68 2430
3014.20 2462
3014.72 2475
3015.24 2489
3015.76 2523
3016.27 2524
3016.79 2598
3017.31 2632
3017.83 2665
3018.35 2614
3018.86 2617
3019.38 2602
3019.90 2602
3020.42 2589
3020.94 2533
3021.46 2544
3021.97 2516
3022.49 2607
3023.01 2602
3023.53 2700
3024.05 2715
3024.57 2728
3025.09 2633
3025.61 2738
3026.12 2681
3026.64 2588
3027.16 2620
3027.68 2578
3028.20 2550
3028.72 2559
3029.24 2501
3029.76 2519
3030.28 2570
3030.80 2502
3031.32 2641
3031.84 2615
3032.35 2638
3032.87 2826
3033.39 2777
3033.91 2930
3034.43 2892
3034.95 2903
3035.47 2999
3035.99 3035
3036.51 3026
3037.03 2985
3037.55 2882
3038.07 2879
3038.59 2744
3039.11 2629
3039.63 2658
3040.15 2536
3040.67 2535
3041.19 2541
3041.71 2502
3042.23 2486
3042.75 2505
3043.27 2450
3043.79 2452
3044.31 2414
3044.83 2409
3045.35 2523
3045.87 2456
3046.40 2454
3046.92 2427
3047.44 2520
3047.96 2514
3048.48 2461
3049.00 2461
3049.52 2548
3050.04 2545
3050.56 2628
3051.08 2563
3051.60 2612
3052.12 2573
3052.65 2395
3053.17 2408
3053.69 2366
3054.21 2341
3054.73 2313
3055.25 2385
3055.77 2353
3056.30 2391
3056.82 2388
3057.34 2350
3057.86 2337
3058.38 2358
3058.90 2293
3059.42 2379
3059.95 2394
3060.47 2489
3060.99 2492
3061.51 2531
3062.03 2566
3062.56 2640
3063.08 2654
3063.60 2605
3064.12 2537
3064.64 2661
3065.17 2646
3065.69 2621
3066.21 2589
3066.73 2617
3067.26 2630
3067.78 2578
3068.30 2618
3068.82 2539
3069.35 2560
3069.87 2586
3070.39 2584
3070.91 2526
3071.44 2529
3071.96 2558
3072.48 2542
3073.01 2599
3073.53 2606
3074.05 2771
3074.57 2841
3075.10 2699
3075.62 2722
3076.14 2743
3076.67 2739
3077.19 2811
3077.71 2869
3078.24 2841
3078.76 2978
3079.28 2931
3079.81 2879
3080.33 2899
3080.85 2988
3081.38 2974
3081.90 2938
3082.42 2929
3082.95 2942
3083.47 2900
3084.00 2812
3084.52 2818
3085.04 2891
3085.57 2808
3086.09 2789
3086.62 2786
3087.14 2829
3087.66 2943
3088.19 3010
3088.71 3121
3089.24 3309
3089.76 3359
3090.29 3480
3090.81 3415
3091.33 3326
3091.86 3212
3092.38 3106
3092.91 2969
3093.43 2862
3093.96 2827
3094.48 2849
3095.01 2699
3095.53 2686
3096.06 2601
3096.58 2592
3097.11 2567
3097.63 2563
3098.16 2594
3098.68 2685
3099.21 2735
3099.73 2756
3100.26 2848
3100.78 3058
3101.31 3192
3101.83 3393
3102.36 3573
3102.88 3738
3103.41 3852
3103.93 3767
3104.46 3697
3104.99 3517
3105.51 3308
3106.04 3233
3106.56 2976
3107.09 2770
3107.61 2624
3108.14 2606
3108.67 2578
3109.19 2575
3109.72 2633
3110.24 2555
3110.77 2552
3111.30 2527
3111.82 2494
3112.35 2472
3112.87 2505
3113.40 2595
3113.93 2483
3114.45 2481
3114.98 2509
3115.51 2541
3116.03 2472
3116.56 2504
3117.09 2633
3117.61 2725
3118.14 2697
3118.67 2680
3119.19 2881
3119.72 2955
3120.25 3021
3120.77 3064
3121.30 3039
3121.83 3098
3122.35 2964
3122.88 2903
3123.41 2886
3123.94 2844
3124.46 2753
3124.99 2695
3125.52 2704
3126.05 2663
3126.57 2627
3127.10 2699
3127.63 2630
3128.16 2589
3128.68 2568
3129.21 2564
3129.74 2527
3130.27 2459
3130.79 2420
3131.32 2407
3131.85 2374
3132.38 2372
3132.91 2403
3133.43 2370
3133.96 2301
3134.49 2348
3135.02 2412
3135.55 2320
3136.07 2273
3136.60 2253
3137.13 2281
3137.66 2291
3138.19 2319
3138.72 2298
3139.24 2271
3139.77 2309
3140.30 2324
3140.83 2365
3141.36 2283
3141.89 2240
3142.42 2250
3142.95 2362
3143.47 2326
3144.00 2361
3144.53 2364
3145.06 2413
3145.59 2444
3146.12 2511
3146.65 2542
3147.18 2622
3147.71 2564
3148.24 2517
3148.76 2590
3149.29 2807
3149.82 2832
3150.35 2722
3150.88 2807
3151.41 2839
3151.94 2791
3152.47 2651
3153.00 2672
3153.53 2740
3154.06 2686
3154.59 2619
3155.12 2741
3155.65 2718
3156.18 2694
3156.71 2782
3157.24 2894
3157.77 3012
3158.30 3033
3158.83 3122
3159.36 3246
3159.89 3334
3160.42 3215
3160.95 3227
3161.48 3104
3162.01 3133
3162.54 3058
3163.07 2842
3163.60 2865
3164.13 2870
3164.66 2817
3165.20 2678
3165.73 2593
3166.26 2597
3166.79 2587
3167.32 2559
3167.85 2466
3168.38 2420
3168.91 2314
3169.44 2402
3169.97 2440
3170.50 2464
3171.04 2501
3171.57 2599
3172.10 2683
3172.63 2725
3173.16 2758
3173.69 2791
3174.22 2812
3174.75 2746
3175.29 2803
3175.82 2681
3176.35 2631
3176.88 2535
3177.41 2557
3177.94 2530
3178.48 2462
3179.01 2461
3179.54 2503
3180.07 2403
3180.60 2377
3181.14 2328
3181.67 2329
3182.20 2330
3182.73 2300
3183.26 2300
3183.80 2274
3184.33 2394
3184.86 2408
3185.39 2344
3185.93 2330
3186.46 2492
3186.99 2533
3187.52 2572
3188.06 2566
3188.59 2506
3189.12 2510
3189.65 2582
3190.19 2485
3190.72 2486
3191.25 2600
3191.79 2556
3192.32 2584
3192.85 2537
3193.38 2485
3193.92 2535
3194.45 2594
3194.98 2564
3195.52 2635
3196.05 2633
3196.58 2639
3197.12 2605
3197.65 2663
3198.18 2665
3198.72 2668
3199.25 2732
3199.78 2749
3200.32 2691
3200.85 2755
3201.39 2719
3201.92 2729
3202.45 2515
3202.99 2619
3203.52 2462
3204.05 2527
3204.59 2614
3205.12 2597
3205.66 2529
3206.19 2574
3206.72 2711
3207.26 2818
3207.79 2787
3208.33 2871
3208.86 3044
3209.40 3073
3209.93 3174
3210.47 3342
3211.00 3348
3211.53 3366
3212.07 3380
3212.60 3367
3213.14 3293
3213.67 3122
3214.21 3097
3214.74 2991
3215.28 2949
3215.81 2847
3216.35 2760
3216.88 2694
3217.42 2835
3217.95 2751
3218.49 2700
3219.02 2733
3219.56 2704
3220.09 2724
3220.63 2705
3221.16 2955
3221.70 2980
3222.23 3231
3222.77 3392
3223.31 3518
3223.84 3705
3224.38 3837
3224.91 3808
3225.45 3856
3225.98 3791
3226.52 3575
3227.06 3364
3227.59 3260
3228.13 3106
3228.66 2997
3229.20 2866
3229.74 2764
3230.27 2685
3230.81 2710
3231.34 2661
3231.88 2657
3232.42 2651
3232.95 2656
3233.49 2731
3234.03 2743
3234.56 2773
3235.10 2750
3235.64 2745
3236.17 2745
3236.71 2835
3237.25 2790
3237.78 2691
3238.32 2637
3238.86 2729
3239.39 2793
3239.93 2743
3240.47 2642
3241.00 2633
3241.54 2641
3242.08 2631
3242.61 2646
3243.15 2612
3243.69 2533
3244.23 2605
3244.76 2718
3245.30 2661
3245.84 2666
3246.38 2738
3246.91 2679
3247.45 2758
3247.99 2854
3248.53 2876
3249.06 2902
3249.60 3062
3250.14 3254
3250.68 3416
3251.21 3619
3251.75 3892
3252.29 4162
3252.83 4328
3253.37 4439
3253.90 4368
3254.44 4348
3254.98 4006
3255.52 3781
3256.06 3688
3256.60 3503
3257.13 3360
3257.67 3223
3258.21 3200
3258.75 3284
3259.29 3323
3259.83 3328
3260.36 3532
3260.90 3734
3261.44 3977
3261.98 3983
3262.52 4193
3263.06 4323
3263.60 4403
3264.14 4333
3264.68 4325
3265.21 4294
3265.75 4218
3266.29 4128
3266.83 4034
3267.37 3851
3267.91 3682
3268.45 3549
3268.99 3364
3269.53 3322
3270.07 3171
3270.61 3102
3271.15 3052
3271.69 3043
3272.23 2959
3272.76 2901
3273.30 3068
3273.84 3109
3274.38 3247
3274.92 3145
3275.46 3320
3276.00 3468
3276.54 3392
3277.08 3426
3277.62 3491
3278.16 3402
3278.70 3410
3279.24 3409
3279.78 3424
3280.32 3347
3280.86 3413
3281.41 3361
3281.95 3259
3282.49 3252
3283.03 3267
3283.57 3358
3284.11 3347
3284.65 3341
3285.19 3520
3285.73 3610
3286.27 3626
3286.81 3560
3287.35 3505
3287.89 3621
3288.43 3577
3288.97 3653
3289.52 3519
3290.06 3622
3290.60 3787
3291.14 4027
3291.68 4094
3292.22 4243
3292.76 4477
3293.30 4624
3293.85 4723
3294.39 4866
3294.93 4920
3295.47 5046
3296.01 5014
3296.55 4874
3297.09 4789
3297.64 4665
3298.18 4604
3298.72 4323
3299.26 4108
3299.80 3981
3300.34 3959
3300.89 3930
3301.43 3869
3301.97 3803
3302.51 3740
3303.06 3765
3303.60 3582
3304.14 3634
3304.68 3575
3305.22 3516
3305.77 3470
3306.31 3380
3306.85 3327
3307.39 3175
3307.94 3267
3308.48 3335
3309.02 3258
3309.56 3292
3310.11 3323
3310.65 3347
3311.19 3321
3311.74 3390
3312.28 3454
3312.82 3416
3313.36 3499
3313.91 3530
3314.45 3621
3314.99 3677
3315.54 3797
3316.08 3970
3316.62 4119
3317.17 4324
3317.71 4702
3318.25 4755
3318.80 4979
3319.34 5285
3319.88 5370
3320.43 5525
3320.97 5642
3321.51 5560
3322.06 5479
3322.60 5335
3323.14 5209
3323.69 5102
3324.23 5044
3324.78 4837
3325.32 4746
3325.86 4689
3326.41 4610
3326.95 4575
3327.50 4533
3328.04 4487
3328.59 4682
3329.13 4729
3329.67 5014
3330.22 5290
3330.76 5896
3331.31 6762
3331.85 7994
3332.40 10065
3332.94 12759
3333.49 16141
3334.03 19819
3334.57 22550
3335.12 24043
3335.66 25252
3336.21 25871
3336.75 25622
3337.30 24688
3337.84 23128
3338.39 21306
3338.93 19284
3339.48 16827
3340.02 14044
3340.57 11561
3341.11 9571
3341.66 7965
3342.20 6674
3342.75 5676
3343.30 5102
3343.84 4696
3344.39 4419
3344.93 4203
3345.48 3992
3346.02 3982
3346.57 3882
3347.11 3834
3347.66 3879
3348.21 3807
3348.75 3633
3349.30 3521
3349.84 3432
3350.39 3313
3350.94 3164
3351.48 3024
3352.03 3033
3352.57 3011
3353.12 3041
3353.67 3021
3354.21 3006
3354.76 3025
3355.31 3050
3355.85 3110
3356.40 3118
3356.95 3222
3357.49 3148
3358.04 3150
3358.59 3151
3359.13 3176
3359.68 3296
3360.23 3328
3360.77 3215
3361.32 3311
3361.87 3385
3362.41 3460
3362.96 3511
3363.51 3480
3364.05 3443
3364.60 3463
3365.15 3468
3365.70 3376
3366.24 3301
3366.79 3272
3367.34 3291
3367.89 3259
3368.43 3260
3368.98 3399
3369.53 3477
3370.08 3516
3370.62 3840
3371.17 4062
3371.72 4441
3372.27 4676
3372.81 5081
3373.36 5353
3373.91 5533
3374.46 5543
3375.01 5465
3375.55 5370
3376.10 5116
3376.65 4797
3377.20 4449
3377.75 4076
3378.30 3769
3378.84 3600
3379.39 3366
3379.94 3234
3380.49 3021
3381.04 2905
3381.59 2938
3382.13 2936
3382.68 2780
3383.23 2702
3383.78 2732
3384.33 2733
3384.88 2688
3385.43 2732
3385.98 2761
3386.52 2762
3387.07 2695
3387.62 2718
3388.17 2636
3388.72 2669
3389.27 2646
3389.82 2724
3390.37 2700
3390.92 2742
3391.47 2733
3392.02 2689
3392.57 2724
3393.12 2761
3393.66 2703
3394.21 2693
3394.76 2735
3395.31 2793
3395.86 2702
3396.41 2760
3396.96 2700
3397.51 2672
3398.06 2733
3398.61 2784
3399.16 2751
3399.71 2790
3400.26 2736
3400.81 2661
3401.36 2669
3401.91 2546
3402.46 2697
3403.01 2646
3403.56 2615
3404.11 2609
3404.66 2482
3405.21 2466
3405.77 2430
3406.32 2466
3406.87 2453
3407.42 2476
3407.97 2544
3408.52 2602
3409.07 2706
3409.62 2772
3410.17 2960
3410.72 2948
3411.27 2974
3411.82 3079
3412.37 3082
3412.93 3044
3413.48 3045
3414.03 3046
3414.58 2881
3415.13 2872
3415.68 2860
3416.23 2778
3416.78 2674
3417.34 2512
3417.89 2549
3418.44 2542
3418.99 2508
3419.54 2473
3420.09 2424
3420.65 2404
3421.20 2436
3421.75 2373
3422.30 2298
3422.85 2381
3423.40 2380
3423.96 2327
3424.51 2330
3425.06 2247
3425.61 2276
3426.17 2305
3426.72 2277
3427.27 2221
3427.82 2251
3428.37 2275
3428.93 2283
3429.48 2225
3430.03 2260
3430.58 2187
3431.14 2153
3431.69 2209
3432.24 2145
3432.79 2123
3433.35 2232
3433.90 2345
3434.45 2280
3435.01 2268
3435.56 2261
3436.11 2353
3436.66 2383
3437.22 2301
3437.77 2372
3438.32 2297
3438.88 2292
3439.43 2270
3439.98 2289
3440.54 2271
3441.09 2242
3441.64 2212
3442.20 2236
3442.75 2225
3443.30 2229
3443.86 2223
3444.41 2227
3444.96 2208
3445.52 2130
3446.07 2039
3446.63 2125
3447.18 2204
3447.73 2149
3448.29 2162
3448.84 2156
3449.40 2119
3449.95 2193
3450.50 2111
3451.06 2114
3451.61 2169
3452.17 2173
3452.72 2180
3453.27 2298
3453.83 2226
3454.38 2217
3454.94 2207
3455.49 2301
3456.05 2377
3456.60 2286
3457.16 2299
3457.71 2320
3458.27 2268
3458.82 2325
3459.38 2334
3459.93 2278
3460.49 2265
3461.04 2339
3461.60 2343
3462.15 2294
3462.71 2330
3463.26 2347
3463.82 2323
3464.37 2327
3464.93 2353
3465.48 2363
3466.04 2385
3466.59 2355
3467.15 2342
3467.70 2368
3468.26 2435
3468.81 2501
3469.37 2492
3469.93 2547
3470.48 2514
3471.04 2541
3471.59 2595
3472.15 2617
3472.70 2507
3473.26 2576
3473.82 2587
3474.37 2530
3474.93 2535
3475.48 2585
3476.04 2686
3476.60 2677
3477.15 2758
3477.71 2839
3478.27 2914
3478.82 2904
3479.38 2989
3479.93 3054
3480.49 3109
3481.05 3091
3481.60 3050
3482.16 2988
3482.72 2977
3483.27 2848
3483.83 2868
3484.39 2815
3484.95 2846
3485.50 2852
3486.06 2825
3486.62 2834
3487.17 2987
3487.73 2994
3488.29 3125
3488.84 3355
3489.40 3566
3489.96 4029
3490.52 4466
3491.07 4885
3491.63 5109
3492.19 5485
3492.75 5500
3493.30 5275
3493.86 5118
3494.42 4784
3494.98 4350
3495.53 4071
3496.09 3653
3496.65 3563
3497.21 3567
3497.77 3466
3498.32 3575
3498.88 3744
3499.44 3777
3500.00 3684
3500.56 3727
3501.11 3703
3501.67 3617
3502.23 3614
3502.79 3515
3503.35 3551
3503.91 3450
3504.46 3453
3505.02 3363
3505.58 3420
3506.14 3305
3506.70 3252
3507.26 3271
3507.81 3053
3508.37 3053
3508.93 2964
3509.49 2922
3510.05 2886
3510.61 2806
3511.17 2695
3511.73 2660
3512.29 2615
3512.85 2635
3513.40 2556
3513.96 2553
3514.52 2514
3515.08 2506
3515.64 2426
3516.20 2404
3516.76 2448
3517.32 2408
3517.88 2405
3518.44 2423
3519.00 2370
3519.56 2408
3520.12 2308
3520.68 2336
3521.24 2375
3521.80 2380
3522.36 2318
3522.92 2416
3523.48 2464
3524.04 2502
3524.60 2523
3525.16 2659
3525.72 2698
3526.28 2853
3526.84 2887
3527.40 2945
3527.96 2969
3528.52 2855
3529.08 2806
3529.64 2685
3530.20 2686
3530.76 2554
3531.32 2524
3531.88 2456
3532.44 2446
3533.00 2323
3533.56 2404
3534.12 2450
3534.68 2491
3535.25 2548
3535.81 2624
3536.37 2651
3536.93 2586
3537.49 2640
3538.05 2626
3538.61 2553
3539.17 2532
3539.73 2490
3540.30 2525
3540.86 2430
3541.42 2396
3541.98 2409
3542.54 2455
3543.10 2488
3543.66 2455
3544.23 2446
3544.79 2487
3545.35 2458
3545.91 2509
3546.47 2516
3547.03 2464
3547.60 2476
3548.16 2489
3548.72 2415
3549.28 2318
3549.84 2412
3550.41 2393
3550.97 2384
3551.53 2352
3552.09 2321
3552.65 2273
3553.22 2288
3553.78 2241
3554.34 2274
3554.90 2253
3555.47 2234
3556.03 2288
3556.59 2305
3557.15 2256
3557.72 2284
3558.28 2277
3558.84 2385
3559.41 2296
3559.97 2318
3560.53 2356
3561.09 2278
3561.66 2363
3562.22 2287
3562.78 2344
3563.35 2291
3563.91 2318
3564.47 2369
3565.04 2300
3565.60 2249
3566.16 2269
3566.73 2314
3567.29 2313
3567.85 2208
3568.42 2203
3568.98 2250
3569.54 2224
3570.11 2128
3570.67 2197
3571.23 2221
3571.80 2239
3572.36 2194
3572.93 2205
3573.49 2257
3574.05 2221
3574.62 2227
3575.18 2293
3575.75 2291
3576.31 2302
3576.87 2343
3577.44 2345
3578.00 2310
3578.57 2298
3579.13 2277
3579.70 2333
3580.26 2299
3580.82 2333
3581.39 2246
3581.95 2285
3582.52 2324
3583.08 2281
3583.65 2296
3584.21 2238
3584.78 2306
3585.34 2257
3585.91 2284
3586.47 2198
3587.04 2270
3587.60 2221
3588.17 2146
3588.73 2157
3589.30 2179
3589.86 2171
3590.43 2162
3590.99 2104
3591.56 2132
3592.12 2163
3592.69 2216
3593.25 2291
3593.82 2291
3594.39 2314
3594.95 2369
3595.52 2512
3596.08 2523
3596.65 2477
3597.21 2619
3597.78 2664
3598.35 2552
3598.91 2567
3599.48 2557
3600.04 2554
3600.61 2440
3601.18 2418
3601.74 2392
3602.31 2392
3602.87 2334
3603.44 2367
3604.01 2355
3604.57 2399
3605.14 2381
3605.71 2392
3606.27 2321
3606.84 2296
3607.41 2318
3607.97 2199
3608.54 2220
3609.11 2252
3609.67 2207
3610.24 2140
3610.81 2138
3611.37 2171
3611.94 2140
3612.51 2229
3613.07 2211
3613.64 2244
3614.21 2282
3614.78 2502
3615.34 2616
3615.91 2770
3616.48 3017
3617.04 3235
3617.61 3440
3618.18 3549
3618.75 3556
3619.31 3593
3619.88 3520
3620.45 3219
3621.02 3058
3621.58 3011
3622.15 2732
3622.72 2521
3623.29 2391
3623.86 2314
3624.42 2307
3624.99 2178
3625.56 2094
3626.13 2183
3626.70 2150
3627.26 2100
3627.83 2008
3628.40 2028
3628.97 2070
3629.54 2044
3630.11 2118
3630.67 2020
3631.24 2041
3631.81 2038
3632.38 2105
3632.95 2033
3633.52 2061
3634.08 1958
3634.65 1974
3635.22 2011
3635.79 1914
3636.36 1904
3636.93 1970
3637.50 1992
3638.07 1989
3638.64 1979
3639.20 1979
3639.77 2004
3640.34 2006
3640.91 2071
3641.48 2048
3642.05 2065
3642.62 2088
3643.19 2118
3643.76 2233
3644.33 2199
3644.90 2231
3645.47 2221
3646.04 2220
3646.61 2204
3647.18 2202
3647.75 2155
3648.32 2182
3648.89 2181
3649.46 2168
3650.03 2130
3650.60 2184
3651.17 2186
3651.74 2146
3652.31 2045
3652.88 2085
3653.45 2087
3654.02 2048
3654.59 2153
3655.16 2193
3655.73 2155
3656.30 2168
3656.87 2158
3657.44 2228
3658.01 2156
3658.58 2193
3659.15 2166
3659.72 2223
3660.29 2223
3660.86 2099
3661.43 2122
3662.00 2116
3662.58 2122
3663.15 2067
3663.72 2088
3664.29 2167
3664.86 2178
3665.43 2086
3666.00 2055
3666.57 2096
3667.14 2139
3667.72 2055
3668.29 2056
3668.86 2052
3669.43 2028
3670.00 2088
3670.57 2125
3671.14 2143
3671.72 2174
3672.29 2187
3672.86 2213
3673.43 2249
3674.00 2310
3674.57 2361
3675.15 2320
3675.72 2435
3676.29 2335
3676.86 2324
3677.43 2353
3678.01 2314
3678.58 2252
3679.15 2227
3679.72 2228
3680.30 2137
3680.87 2090
3681.44 2031
3682.01 2028
3682.58 2061
3683.16 1976
3683.73 1954
3684.30 1931
3684.88 1960
3685.45 1970
3686.02 1925
3686.59 2010
3687.17 1989
3687.74 1920
3688.31 1989
3688.88 2000
3689.46 1999
3690.03 2038
3690.60 2070
3691.18 2066
3691.75 1992
3692.32 1981
3692.90 2057
3693.47 2100
3694.04 2128
3694.62 2002
3695.19 2008
3695.76 2042
3696.34 2049
3696.91 2047
3697.48 1968
3698.06 1964
3698.63 1952
3699.21 1983
3699.78 1987
3700.35 1967
3700.93 2008
3701.50 2037
3702.08 2078
3702.65 2041
3703.22 2092
3703.80 2065
3704.37 2104
3704.95 2077
3705.52 2076
3706.09 2123
3706.67 2162
3707.24 2271
3707.82 2212
3708.39 2210
3708.97 2276
3709.54 2227
3710.12 2278
3710.69 2224
3711.26 2249
3711.84 2140
3712.41 2155
3712.99 2051
3713.56 2044
3714.14 2175
3714.71 2092
3715.29 2097
3715.86 2149
3716.44 2075
3717.01 2027
3717.59 2002
3718.16 2060
3718.74 1946
3719.32 1912
3719.89 1971
3720.47 1940
3721.04 2011
3721.62 1928
3722.19 1939
3722.77 2009
3723.34 1959
3723.92 1876
3724.49 1962
3725.07 1988
3725.65 1934
3726.22 1922
3726.80 1963
3727.37 1920
3727.95 2037
3728.53 2123
3729.10 2261
3729.68 2390
3730.25 2459
3730.83 2677
3731.41 2881
3731.98 3122
3732.56 3123
3733.14 3163
3733.71 3188
3734.29 3253
3734.87 3069
3735.44 2969
3736.02 2770
3736.60 2649
3737.17 2462
3737.75 2471
3738.33 2275
3738.90 2145
3739.48 2072
3740.06 2069
3740.63 2083
3741.21 2094
3741.79 2019
3742.36 1982
3742.94 1955
3743.52 1953
3744.10 1975
3744.67 1960
3745.25 1957
3745.83 2037
3746.40 1958
3746.98 1946
3747.56 1915
3748.14 1950
3748.71 2088
3749.29 2059
3749.87 1993
3750.45 2080
3751.03 2111
3751.60 2130
3752.18 2102
3752.76 2066
3753.34 2070
3753.92 2097
3754.49 2112
3755.07 2122
3755.65 2133
3756.23 2136
3756.81 2133
3757.38 2065
3757.96 2076
3758.54 2061
3759.12 2196
3759.70 2276
3760.28 2262
3760.85 2286
3761.43 2290
3762.01 2286
3762.59 2372
3763.17 2390
3763.75 2279
3764.33 2411
3764.91 2355
3765.48 2398
3766.06 2353
3766.64 2352
3767.22 2368
3767.80 2255
3768.38 2135
3768.96 2125
3769.54 2163
3770.12 2183
3770.70 2135
3771.28 2076
3771.85 2040
3772.43 1973
3773.01 1979
3773.59 1974
3774.17 1970
3774.75 1968
3775.33 1966
3775.91 1951
3776.49 1872
3777.07 1909
3777.65 1961
3778.23 1953
3778.81 2036
3779.39 2029
3779.97 2018
3780.55 2014
3781.13 1976
3781.71 2003
3782.29 1865
3782.87 1863
3783.45 1943
3784.03 1914
3784.61 1908
3785.19 1919
3785.77 1949
3786.35 2023
3786.93 1988
3787.51 1968
3788.10 1992
3788.68 2011
3789.26 2053
3789.84 2006
3790.42 2066
3791.00 2143
3791.58 2128
3792.16 2009
3792.74 1941
3793.32 1971
3793.90 2023
3794.48 1989
3795.07 1921
3795.65 1962
3796.23 1920
3796.81 1959
3797.39 1888
3797.97 1922
3798.55 1918
3799.14 1978
3799.72 1936
3800.30 2005
3800.88 1965
3801.46 1966
3802.04 1941
3802.62 1995
3803.21 2018
3803.79 1996
3804.37 1917
3804.95 1961
3805.53 2024
3806.12 2071
3806.70 2155
3807.28 2178
3807.86 2202
3808.44 2218
3809.03 2233
3809.61 2225
3810.19 2251
3810.77 2205
3811.36 2201
3811.94 2177
3812.52 2181
3813.10 2089
3813.69 2054
3814.27 2066
3814.85 2100
3815.43 2085
3816.02 2034
3816.60 2068
3817.18 2133
3817.77 2141
3818.35 2105
3818.93 2128
3819.51 2087
3820.10 2031
3820.68 2069
3821.26 2048
3821.85 1977
3822.43 2073
3823.01 2053
3823.60 1973
3824.18 1932
3824.76 1975
3825.35 2019
3825.93 1966
3826.51 2040
3827.10 2063
3827.68 1942
3828.27 1907
3828.85 1911
3829.43 1953
3830.02 1950
3830.60 2016
3831.18 1927
3831.77 1992
3832.35 1976
3832.94 2047
3833.52 2086
3834.10 2140
3834.69 2215
3835.27 2240
3835.86 2186
3836.44 2206
3837.03 2255
3837.61 2186
3838.19 2183
3838.78 2259
3839.36 2120
3839.95 2073
3840.53 2097
3841.12 2077
3841.70 2033
3842.29 2083
3842.87 1995
3843.46 2056
3844.04 2136
3844.63 2086
3845.21 2092
3845.80 2152
3846.38 2130
3846.97 2137
3847.55 2106
3848.14 2123
3848.72 2210
3849.31 2150
3849.89 2174
3850.48 2127
3851.06 2239
3851.65 2220
3852.23 2263
3852.82 2252
3853.41 2136
3853.99 2148
3854.58 2230
3855.16 2240
3855.75 2316
3856.33 2486
3856.92 2578
3857.51 2681
3858.09 2974
3858.68 3360
3859.26 3722
3859.85 4168
3860.44 4552
3861.02 4772
3861.61 4920
3862.20 4850
3862.78 4818
3863.37 4513
3863.95 4223
3864.54 3746
3865.13 3376
3865.71 3162
3866.30 2948
3866.89 2718
3867.47 2510
3868.06 2240
3868.65 2115
3869.23 2074
3869.82 2117
3870.41 2083
3870.99 2063
3871.58 2151
3872.17 2137
3872.76 2125
3873.34 2146
3873.93 2172
3874.52 2162
3875.10 2087
3875.69 2140
3876.28 2111
3876.87 2059
3877.45 2058
3878.04 2022
3878.63 1952
3879.22 1974
3879.80 1975
3880.39 1979
3880.98 1953
3881.57 1987
3882.15 2007
3882.74 2020
3883.33 2037
3883.92 2046
3884.51 2053
3885.09 2089
3885.68 2042
3886.27 2097
3886.86 2056
3887.45 2100
3888.04 2106
3888.62 2226
3889.21 2288
3889.80 2268
3890.39 2298
3890.98 2368
3891.57 2428
3892.15 2352
3892.74 2267
3893.33 2318
3893.92 2307
3894.51 2285
3895.10 2279
3895.69 2221
3896.28 2242
3896.86 2323
3897.45 2272
3898.04 2312
3898.63 2370
3899.22 2312
3899.81 2351
3900.40 2449
3900.99 2319
3901.58 2205
3902.17 2251
3902.76 2258
3903.34 2199
3903.93 2059
3904.52 2056
3905.11 2100
3905.70 2032
3906.29 2012
3906.88 1980
3907.47 2098
3908.06 2093
3908.65 2024
3909.24 2035
3909.83 1988
3910.42 1924
3911.01 1885
3911.60 1940
3912.19 1896
3912.78 1883
3913.37 1960
3913.96 2029
3914.55 1969
3915.14 1997
3915.73 2024
3916.32 2015
3916.91 2053
3917.50 1986
3918.09 1991
3918.68 2019
3919.28 1945
3919.87 1915
3920.46 1969
3921.05 1989
3921.64 2029
3922.23 1928
3922.82 1993
3923.41 2062
3924.00 1999
3924.59 1954
3925.18 2018
3925.77 2036
3926.37 2052
3926.96 2018
3927.55 1941
3928.14 1967
3928.73 2003
3929.32 1919
3929.91 1932
3930.51 1972
3931.10 1909
3931.69 1923
3932.28 1873
3932.87 1816
3933.46 1867
3934.05 1871
3934.65 1934
3935.24 1922
3935.83 1899
3936.42 1997
3937.01 2050
3937.61 2017
3938.20 2123
3938.79 2178
3939.38 2257
3939.97 2333
3940.57 2410
3941.16 2461
3941.75 2465
3942.34 2510
3942.94 2445
3943.53 2381
3944.12 2394
3944.71 2412
3945.31 2324
3945.90 2143
3946.49 2125
3947.08 2099
3947.68 2075
3948.27 2134
3948.86 2041
3949.45 2026
3950.05 1961
3950.64 2004
3951.23 1922
3951.83 1907
3952.42 1907
3953.01 1983
3953.61 2019
3954.20 2016
3954.79 2046
3955.39 2057
3955.98 2025
3956.57 1963
3957.17 2009
3957.76 2090
3958.35 2044
3958.95 2021
3959.54 2011
3960.13 2056
3960.73 1984
3961.32 1914
3961.92 1863
3962.51 1901
3963.10 1954
3963.70 2010
3964.29 2005
3964.88 2016
3965.48 2007
3966.07 2097
3966.67 2169
3967.26 2170
3967.86 2170
3968.45 2244
3969.04 2117
3969.64 2171
3970.23 2128
3970.83 2141
3971.42 2115
3972.02 2084
3972.61 2085
3973.21 2054
3973.80 2087
3974.40 2025
3974.99 2013
3975.58 2065
3976.18 2049
3976.77 2079
3977.37 1990
3977.96 2051
3978.56 2045
3979.15 2015
3979.75 2036
3980.35 2085
3980.94 1996
3981.54 2042
3982.13 2136
3982.73 2086
3983.32 2054
3983.92 1997
3984.51 1998
3985.11 1987
3985.70 2041
3986.30 2029
3986.90 1986
3987.49 1954
3988.09 2000
3988.68 1965
3989.28 1923
3989.87 1966
3990.47 1927
3991.07 1942
3991.66 1970
3992.26 1995
3992.85 2022
3993.45 2036
3994.05 2031
3994.64 2034
3995.24 2104
3995.84 2073
3996.43 2102
3997.03 2050
3997.62 2046
3998.22 2044
3998.82 2019
3999.41 1958
4000.01 1979
4000.61 2043
4001.20 2038
4001.80 1982
4002.40 2037
4003.00 2058
4003.59 2042
4004.19 2043
4004.79 2009
4005.38 2000
4005.98 2041
4006.58 2016
4007.17 2021
4007.77 2057
4008.37 1978
4008.97 1899
4009.56 1841
4010.16 1923
4010.76 1937
4011.36 1928
4011.95 1893
4012.55 1894
4013.15 1935
4013.75 1919
4014.34 1942
4014.94 1978
4015.54 1950
4016.14 2003
4016.74 1970
4017.33 2079
4017.93 2095
4018.53 1974
4019.13 2019
4019.73 2038
4020.32 2000
4020.92 1999
4021.52 2039
4022.12 2066
4022.72 2104
4023.32 2137
4023.91 2144
4024.51 2331
4025.11 2502
4025.71 2594
4026.31 2716
4026.91 2879
4027.51 2938
4028.10 3073
4028.70 3168
4029.30 3096
4029.90 3025
4030.50 2958
4031.10 2835
4031.70 2752
4032.30 2637
4032.90 2543
4033.49 2418
4034.09 2366
4034.69 2304
4035.29 2289
4035.89 2193
4036.49 2145
4037.09 2034
4037.69 1998
4038.29 1964
4038.89 1900
4039.49 1881
4040.09 1827
4040.69 1871
4041.29 1907
4041.89 1935
4042.49 1822
4043.09 1762
4043.69 1796
4044.29 1856
4044.89 1884
4045.49 1902
4046.09 1916
4046.69 1868
4047.29 1915
4047.89 1933
4048.49 1915
4049.09 2014
4049.69 2003
4050.29 2060
4050.89 2097
4051.49 2080
4052.09 2017
4052.69 2116
4053.29 2097
4053.89 2122
4054.49 2073
4055.09 2086
4055.69 2049
4056.30 2018
4056.90 2050
4057.50 2025
4058.10 2045
4058.70 2049
4059.30 2102
4059.90 2201
4060.50 2186
4061.10 2175
4061.71 2285
4062.31 2388
4062.91 2423
4063.51 2431
4064.11 2404
4064.71 2430
4065.31 2430
4065.92 2372
4066.52 2406
4067.12 2358
4067.72 2250
4068.32 2297
4068.92 2159
4069.53 2117
4070.13 2034
4070.73 1974
4071.33 1898
4071.93 1823
4072.54 1823
4073.14 1805
4073.74 1785
4074.34 1790
4074.94 1744
4075.55 1742
4076.15 1743
4076.75 1726
4077.35 1772
4077.96 1815
4078.56 1877
4079.16 1883
4079.76 1867
4080.37 1887
4080.97 1853
4081.57 1873
4082.17 1841
4082.78 1861
4083.38 1851
4083.98 1900
4084.59 1864
4085.19 1884
4085.79 1865
4086.39 1844
4087.00 1940
4087.60 1946
4088.20 1991
4088.81 1944
4089.41 1955
4090.01 1916
4090.62 1974
4091.22 1950
4091.82 1870
4092.43 1804
4093.03 1829
4093.63 1845
4094.24 1803
4094.84 1853
4095.45 1866
4096.05 1847
4096.65 1828
4097.26 1915
4097.86 1923
4098.47 1900
4099.07 1861
4099.67 1830
4100.28 1814
4100.88 1799
4101.49 1796
4102.09 1741
4102.69 1803
4103.30 1819
4103.90 1764
4104.51 1780
4105.11 1791
4105.72 1768
4106.32 1757
4106.93 1820
4107.53 1838
4108.13 1741
4108.74 1781
4109.34 1791
4109.95 1800
4110.55 1709
4111.16 1734
4111.76 1757
4112.37 1743
4112.97 1730
4113.58 1721
4114.18 1762
4114.79 1740
4115.39 1769
4116.00 1781
4116.60 1845
4117.21 1823
4117.82 1837
4118.42 1799
4119.03 1863
4119.63 1837
4120.24 1882
4120.84 1863
4121.45 1798
4122.05 1709
4122.66 1802
4123.27 1827
4123.87 1847
4124.48 1754
4125.08 1726
4125.69 1723
4126.30 1756
4126.90 1837
4127.51 1825
4128.11 1768
4128.72 1736
4129.33 1745
4129.93 1755
4130.54 1816
4131.15 1804
4131.75 1819
4132.36 1845
4132.96 1904
4133.57 1888
4134.18 1894
4134.78 1848
4135.39 1840
4136.00 1907
4136.60 1940
4137.21 1885
4137.82 1965
4138.43 1924
4139.03 1899
4139.64 1958
4140.25 1968
4140.85 1990
4141.46 2064
4142.07 1997
4142.68 2072
4143.28 2120
4143.89 2045
4144.50 2060
4145.10 2062
4145.71 2069
4146.32 2006
4146.93 1985
4147.53 1908
4148.14 1934
4148.75 1928
4149.36 1877
4149.97 1768
4150.57 1761
4151.18 1770
4151.79 1766
4152.40 1729
4153.00 1749
4153.61 1724
4154.22 1735
4154.83 1709
4155.44 1692
4156.05 1635
4156.65 1664
4157.26 1652
4157.87 1624
4158.48 1603
4159.09 1615
4159.70 1646
4160.30 1673
4160.91 1695
4161.52 1689
4162.13 1667
4162.74 1737
4163.35 1763
4163.96 1824
4164.56 1793
4165.17 1827
4165.78 1844
4166.39 1855
4167.00 1853
4167.61 1832
4168.22 1833
4168.83 1914
4169.44 1782
4170.05 1698
4170.66 1817
4171.26 1741
4171.87 1738
4172.48 1798
4173.09 1821
4173.70 1802
4174.31 1898
4174.92 1961
4175.53 1849
4176.14 1938
4176.75 1990
4177.36 1898
4177.97 1879
4178.58 1838
4179.19 1844
4179.80 1857
4180.41 1784
4181.02 1795
4181.63 1747
4182.24 1692
4182.85 1646
4183.46 1710
4184.07 1729
4184.68 1727
4185.29 1720
4185.90 1743
4186.51 1672
4187.12 1679
4187.73 1684
4188.34 1652
4188.95 1628
4189.56 1669
4190.18 1687
4190.79 1684
4191.40 1731
4192.01 1726
4192.62 1777
4193.23 1745
4193.84 1758
4194.45 1765
4195.06 1746
4195.67 1748
4196.28 1702
4196.90 1684
4197.51 1622
4198.12 1673
4198.73 1690
4199.34 1700
4199.95 1674
4200.56 1703
4201.18 1750
4201.79 1704
4202.40 1751
4203.01 1733
4203.62 1760
4204.23 1752
4204.85 1787
4205.46 1819
4206.07 1810
4206.68 1827
4207.29 1869
4207.90 1836
4208.52 1850
4209.13 1806
4209.74 1774
4210.35 1782
4210.97 1769
4211.58 1764
4212.19 1755
4212.80 1694
4213.41 1749
4214.03 1803
4214.64 1865
4215.25 1819
4215.86 1817
4216.48 1893
4217.09 1824
4217.70 1867
4218.32 1892
4218.93 1936
4219.54 1897
4220.15 1937
4220.77 1856
4221.38 1933
4221.99 1879
4222.61 1890
4223.22 1825
4223.83 1852
4224.44 1830
4225.06 1921
4225.67 1967
4226.28 1959
4226.90 2020
4227.51 1988
4228.13 2069
4228.74 2093
4229.35 2068
4229.97 2027
4230.58 2057
4231.19 1945
4231.81 1960
4232.42 1997
4233.03 2021
4233.65 1994
4234.26 2006
4234.88 2008
4235.49 1993
4236.10 2030
4236.72 2122
4237.33 2098
4237.95 2031
4238.56 1931
4239.17 1879
4239.79 1907
4240.40 1873
4241.02 1777
4241.63 1760
4242.25 1821
4242.86 1738
4243.48 1770
4244.09 1842
4244.71 1837
4245.32 1828
4245.93 1851
4246.55 1857
4247.16 1828
4247.78 1774
4248.39 1867
4249.01 1910
4249.62 1924
4250.24 1905
4250.85 1991
4251.47 2046
4252.08 2025
4252.70 1979
4253.32 1981
4253.93 1943
4254.55 1930
4255.16 1950
4255.78 1951
4256.39 1884
4257.01 1916
4257.62 1918
4258.24 1883
4258.85 1854
4259.47 1902
4260.09 1971
4260.70 2000
4261.32 2109
4261.93 2093
4262.55 2140
4263.17 2176
4263.78 2237
4264.40 2342
4265.01 2304
4265.63 2275
4266.25 2189
4266.86 2277
4267.48 2272
4268.10 2332
4268.71 2277
4269.33 2219
4269.94 2192
4270.56 2194
4271.18 2190
4271.79 2242
4272.41 2366
4273.03 2451
4273.64 2459
4274.26 2464
4274.88 2512
4275.49 2465
4276.11 2425
4276.73 2298
4277.35 2276
4277.96 2227
4278.58 2216
4279.20 2167
4279.81 2090
4280.43 2110
4281.05 2066
4281.67 2060
4282.28 1947
4282.90 1925
4283.52 1884
4284.14 1862
4284.75 1874
4285.37 1799
4285.99 1868
4286.61 1831
4287.22 1756
4287.84 1748
4288.46 1748
4289.08 1777
4289.70 1779
4290.31 1846
4290.93 1828
4291.55 1808
4292.17 1841
4292.79 1800
4293.40 1842
4294.02 1808
4294.64 1838
4295.26 1801
4295.88 1857
4296.50 1821
4297.11 1802
4297.73 1754
4298.35 1777
4298.97 1746
4299.59 1780
4300.21 1822
4300.83 1781
4301.44 1825
4302.06 1845
4302.68 1860
4303.30 1834
4303.92 1886
4304.54 1926
4305.16 1849
4305.78 1818
4306.40 1794
4307.02 1789
4307.63 1768
4308.25 1711
4308.87 1703
4309.49 1744
4310.11 1717
4310.73 1726
4311.35 1705
4311.97 1726
4312.59 1663
4313.21 1760
4313.83 1730
4314.45 1722
4315.07 1726
4315.69 1693
4316.31 1704
4316.93 1711
4317.55 1745
4318.17 1771
4318.79 1731
4319.41 1724
4320.03 1720
4320.65 1754
4321.27 1744
4321.89 1729
4322.51 1746
4323.13 1757
4323.75 1766
4324.37 1831
4324.99 1830
4325.61 1780
4326.23 1847
4326.85 1917
4327.47 1914
4328.09 1912
4328.71 1929
4329.33 1946
4329.96 1986
4330.58 2169
4331.20 2169
4331.82 2313
4332.44 2333
4333.06 2316
4333.68 2266
4334.30 2320
4334.92 2364
4335.54 2347
4336.17 2355
4336.79 2409
4337.41 2562
4338.03 2444
4338.65 2454
4339.27 2333
4339.89 2315
4340.52 2238
4341.14 2261
4341.76 2160
4342.38 2173
4343.00 2264
4343.62 2322
4344.25 2472
4344.87 2565
4345.49 2719
4346.11 2794
4346.73 2888
4347.36 2921
4347.98 2725
4348.60 2673
4349.22 2631
4349.84 2456
4350.47 2426
4351.09 2456
4351.71 2379
4352.33 2324
4352.96 2259
4353.58 2159
4354.20 2139
4354.82 2073
4355.45 2128
4356.07 2067
4356.69 1986
4357.31 1996
4357.94 2023
4358.56 1992
4359.18 1999
4359.81 2034
4360.43 1958
4361.05 2034
4361.68 1941
4362.30 1928
4362.92 1961
4363.55 1893
4364.17 1939
4364.79 1888
4365.42 1920
4366.04 1913
4366.66 1837
4367.29 1906
4367.91 1879
4368.53 1794
4369.16 1761
4369.78 1749
4370.40 1755
4371.03 1729
4371.65 1754
4372.27 1754
4372.90 1761
4373.52 1737
4374.15 1787
4374.77 1828
4375.39 1745
4376.02 1804
4376.64 1818
4377.27 1789
4377.89 1827
4378.52 1797
4379.14 1798
4379.76 1811
4380.39 1757
4381.01 1755
4381.64 1778
4382.26 1762
4382.89 1820
4383.51 1746
4384.14 1672
4384.76 1663
4385.39 1642
4386.01 1763
4386.64 1689
4387.26 1650
4387.89 1615
4388.51 1668
4389.14 1726
4389.76 1689
4390.39 1650
4391.01 1678
4391.64 1685
4392.26 1637
4392.89 1660
4393.51 1653
4394.14 1607
4394.76 1622
4395.39 1609
4396.01 1594
4396.64 1582
4397.26 1574
4397.89 1620
4398.52 1521
4399.14 1589
4399.77 1608
4400.39 1639
4401.02 1679
4401.65 1611
4402.27 1602
4402.90 1557
4403.52 1618
4404.15 1642
4404.78 1603
4405.40 1632
4406.03 1695
4406.65 1640
4407.28 1681
4407.91 1692
4408.53 1705
4409.16 1700
4409.79 1683
4410.41 1711
4411.04 1716
4411.67 1810
4412.29 1815
4412.92 1753
4413.55 1884
4414.17 1870
4414.80 1853
4415.43 1838
4416.05 1828
4416.68 1821
4417.31 1736
4417.94 1689
4418.56 1709
4419.19 1659
4419.82 1691
4420.44 1679
4421.07 1621
4421.70 1586
4422.33 1545
4422.95 1597
4423.58 1618
4424.21 1607
4424.84 1586
4425.46 1543
4426.09 1533
4426.72 1555
4427.35 1553
4427.97 1545
4428.60 1518
4429.23 1553
4429.86 1536
4430.49 1527
4431.11 1508
4431.74 1490
4432.37 1564
4433.00 1573
4433.63 1514
4434.26 1525
4434.88 1534
4435.51 1555
4436.14 1575
4436.77 1567
4437.40 1566
4438.03 1570
4438.65 1566
4439.28 1566
4439.91 1511
4440.54 1498
4441.17 1557
4441.80 1565
4442.43 1535
4443.06 1555
4443.68 1675
4444.31 1612
4444.94 1591
4445.57 1601
4446.20 1714
4446.83 1670
4447.46 1648
4448.09 1650
4448.72 1639
4449.35 1616
4449.98 1656
4450.61 1626
4451.24 1615
4451.86 1605
4452.49 1642
4453.12 1710
4453.75 1650
4454.38 1664
4455.01 1673
4455.64 1694
4456.27 1664
4456.90 1687
4457.53 1614
4458.16 1533
4458.79 1589
4459.42 1700
4460.05 1626
4460.68 1592
4461.31 1602
4461.94 1551
4462.57 1538
4463.20 1536
4463.83 1493
4464.46 1587
4465.09 1569
4465.72 1585
4466.36 1578
4466.99 1663
4467.62 1644
4468.25 1623
4468.88 1608
4469.51 1661
4470.14 1670
4470.77 1668
4471.40 1622
4472.03 1644
4472.66 1605
4473.29 1689
4473.93 1645
4474.56 1589
4475.19 1544
4475.82 1574
4476.45 1603
4477.08 1577
4477.71 1532
4478.34 1562
4478.98 1608
4479.61 1586
4480.24 1593
4480.87 1639
4481.50 1646
4482.13 1556
4482.76 1622
4483.40 1643
4484.03 1580
4484.66 1600
4485.29 1681
4485.92 1725
4486.56 1711
4487.19 1784
4487.82 1838
4488.45 1754
4489.08 1721
4489.72 1750
4490.35 1737
4490.98 1767
4491.61 1794
4492.25 1735
4492.88 1692
4493.51 1683
4494.14 1648
4494.78 1691
4495.41 1696
4496.04 1676
4496.67 1741
4497.31 1804
4497.94 1814
4498.57 1933
4499.20 2071
4499.84 2286
4500.47 2519
4501.10 2746
4501.74 2958
4502.37 3132
4503.00 3219
4503.64 3153
4504.27 3029
4504.90 2947
4505.53 2715
4506.17 2583
4506.80 2403
4507.43 2262
4508.07 2094
4508.70 2037
4509.34 1998
4509.97 1928
4510.60 1954
4511.24 1938
4511.87 1899
4512.50 1815
4513.14 1757
4513.77 1757
4514.41 1845
4515.04 1812
4515.67 1754
4516.31 1812
4516.94 1792
4517.58 1712
4518.21 1752
4518.84 1727
4519.48 1767
4520.11 1712
4520.75 1702
4521.38 1735
4522.02 1766
4522.65 1735
4523.28 1792
4523.92 1815
4524.55 1782
4525.19 1873
4525.82 1928
4526.46 2015
4527.09 2049
4527.73 2206
4528.36 2377
4529.00 2557
4529.63 2716
4530.27 2960
4530.90 3215
4531.54 3315
4532.17 3250
4532.81 3114
4533.44 2990
4534.08 2716
4534.71 2616
4535.35 2488
4535.99 2265
4536.62 2182
4537.26 2102
4537.89 2069
4538.53 1990
4539.16 2049
4539.80 2052
4540.43 1957
4541.07 1990
4541.71 1907
4542.34 1862
4542.98 1880
4543.61 1917
4544.25 1847
4544.89 1837
4545.52 1827
4546.16 1797
4546.79 1740
4547.43 1747
4548.07 1719
4548.70 1724
4549.34 1717
4549.98 1745
4550.61 1693
4551.25 1712
4551.89 1693
4552.52 1717
4553.16 1683
4553.80 1701
4554.43 1736
4555.07 1683
4555.71 1688
4556.34 1731
4556.98 1723
4557.62 1699
4558.25 1680
4558.89 1669
4559.53 1761
4560.16 1798
4560.80 1803
4561.44 1738
4562.08 1784
4562.71 1718
4563.35 1685
4563.99 1813
4564.63 1746
4565.26 1697
4565.90 1778
4566.54 1788
4567.18 1762
4567.81 1849
4568.45 1888
4569.09 1830
4569.73 1923
4570.36 1929
4571.00 1895
4571.64 1907
4572.28 2000
4572.92 1894
4573.55 1930
4574.19 1939
4574.83 1894
4575.47 1895
4576.11 1857
4576.75 1765
4577.38 1776
4578.02 1705
4578.66 1671
4579.30 1627
4579.94 1655
4580.58 1674
4581.21 1741
4581.85 1714
4582.49 1649
4583.13 1646
4583.77 1671
4584.41 1599
4585.05 1621
4585.69 1690
4586.32 1734
4586.96 1699
4587.60 1715
4588.24 1714
4588.88 1701
4589.52 1680
4590.16 1673
4590.80 1674
4591.44 1688
4592.08 1686
4592.72 1653
4593.36 1624
4594.00 1614
4594.63 1599
4595.27 1560
4595.91 1538
4596.55 1542
4597.19 1556
4597.83 1623
4598.47 1567
4599.11 1636
4599.75 1663
4600.39 1712
4601.03 1750
4601.67 1733
4602.31 1764
4602.95 1807
4603.59 1870
4604.23 1878
4604.87 1862
4605.51 1849
4606.15 1864
4606.79 1866
4607.43 1821
4608.08 1764
4608.72 1719
4609.36 1809
4610.00 1711
4610.64 1727
4611.28 1761
4611.92 1741
4612.56 1742
4613.20 1746
4613.84 1863
4614.48 1925
4615.12 1935
4615.76 1952
4616.41 1907
4617.05 1866
4617.69 1845
4618.33 1747
4618.97 1718
4619.61 1669
4620.25 1593
4620.89 1621
4621.54 1603
4622.18 1513
4622.82 1496
4623.46 1537
4624.10 1540
4624.74 1538
4625.38 1560
4626.03 1584
4626.67 1559
4627.31 1524
4627.95 1571
4628.59 1556
4629.24 1566
4629.88 1554
4630.52 1597
4631.16 1642
4631.80 1566
4632.45 1578
4633.09 1564
4633.73 1504
4634.37 1496
4635.02 1566
4635.66 1595
4636.30 1578
4636.94 1633
4637.58 1624
4638.23 1658
4638.87 1698
4639.51 1693
4640.16 1664
4640.80 1660
4641.44 1615
4642.08 1595
4642.73 1611
4643.37 1613
4644.01 1626
4644.66 1583
4645.30 1632
4645.94 1648
4646.58 1603
4647.23 1596
4647.87 1675
4648.51 1646
4649.16 1622
4649.80 1573
4650.44 1670
4651.09 1670
4651.73 1546
4652.37 1618
4653.02 1721
4653.66 1693
4654.31 1638
4654.95 1614
4655.59 1604
4656.24 1621
4656.88 1587
4657.52 1532
4658.17 1497
4658.81 1499
4659.46 1519
4660.10 1540
4660.75 1499
4661.39 1523
4662.03 1458
4662.68 1469
4663.32 1444
4663.97 1426
4664.61 1409
4665.26 1376
4665.90 1478
4666.54 1459
4667.19 1426
4667.83 1476
4668.48 1473
4669.12 1478
4669.77 1522
4670.41 1565
4671.06 1539
4671.70 1511
4672.35 1525
4672.99 1488
4673.64 1541
4674.28 1536
4674.93 1470
4675.57 1488
4676.22 1461
4676.86 1517
4677.51 1531
4678.15 1546
4678.80 1530
4679.44 1473
4680.09 1546
4680.73 1552
4681.38 1538
4682.03 1519
4682.67 1570
4683.32 1559
4683.96 1613
4684.61 1587
4685.25 1571
4685.90 1608
4686.55 1594
4687.19 1479
4687.84 1572
4688.48 1554
4689.13 1585
4689.78 1603
4690.42 1615
4691.07 1691
4691.72 1614
4692.36 1650
4693.01 1630
4693.65 1583
4694.30 1591
4694.95 1600
4695.59 1617
4696.24 1616
4696.89 1608
4697.53 1639
4698.18 1588
4698.83 1609
4699.47 1601
4700.12 1642
4700.77 1687
4701.41 1702
4702.06 1674
4702.71 1510
4703.36 1558
4704.00 1535
4704.65 1482
4705.30 1485
4705.94 1518
4706.59 1531
4707.24 1578
4707.89 1484
4708.53 1504
4709.18 1497
4709.83 1563
4710.48 1615
4711.12 1485
4711.77 1511
4712.42 1541
4713.07 1508
4713.71 1535
4714.36 1568
4715.01 1510
4715.66 1524
4716.31 1571
4716.95 1539
4717.60 1468
4718.25 1496
4718.90 1543
4719.55 1612
4720.19 1613
4720.84 1611
4721.49 1649
4722.14 1636
4722.79 1621
4723.44 1654
4724.08 1626
4724.73 1560
4725.38 1568
4726.03 1542
4726.68 1532
4727.33 1599
4727.98 1599
4728.63 1554
4729.27 1487
4729.92 1482
4730.57 1510
4731.22 1528
4731.87 1467
4732.52 1484
4733.17 1487
4733.82 1423
4734.47 1430
4735.12 1497
4735.77 1448
4736.41 1456
4737.06 1461
4737.71 1514
4738.36 1509
4739.01 1547
4739.66 1592
4740.31 1588
4740.96 1528
4741.61 1517
4742.26 1491
4742.91 1519
4743.56 1545
4744.21 1605
4744.86 1589
4745.51 1526
4746.16 1537
4746.81 1574
4747.46 1593
4748.11 1605
4748.76 1641
4749.41 1718
4750.06 1755
4750.71 1795
4751.36 1849
4752.01 1904
4752.66 1880
4753.31 1851
4753.96 1817
4754.61 1774
4755.26 1681
4755.92 1591
4756.57 1640
4757.22 1653
4757.87 1640
4758.52 1620
4759.17 1616
4759.82 1611
4760.47 1637
4761.12 1632
4761.77 1580
4762.42 1602
4763.08 1614
4763.73 1597
4764.38 1622
4765.03 1616
4765.68 1625
4766.33 1628
4766.98 1659
4767.64 1637
4768.29 1647
4768.94 1680
4769.59 1689
4770.24 1706
4770.89 1671
4771.54 1726
4772.20 1656
4772.85 1645
4773.50 1729
4774.15 1681
4774.80 1580
4775.46 1605
4776.11 1545
4776.76 1527
4777.41 1517
4778.06 1541
4778.72 1599
4779.37 1600
4780.02 1559
4780.67 1522
4781.33 1557
4781.98 1540
4782.63 1514
4783.28 1559
4783.94 1509
4784.59 1562
4785.24 1628
4785.89 1659
4786.55 1640
4787.20 1657
4787.85 1778
4788.51 1792
4789.16 1687
4789.81 1722
4790.46 1783
4791.12 1730
4791.77 1718
4792.42 1688
4793.08 1669
4793.73 1646
4794.38 1753
4795.04 1706
4795.69 1653
4796.34 1689
4797.00 1672
4797.65 1669
4798.30 1732
4798.96 1712
4799.61 1768
4800.27 1746
4800.92 1715
4801.57 1760
4802.23 1790
4802.88 1795
4803.53 1799
4804.19 1765
4804.84 1720
4805.50 1757
4806.15 1673
4806.81 1738
4807.46 1681
4808.11 1712
4808.77 1679
4809.42 1688
4810.08 1742
4810.73 1724
4811.39 1724
4812.04 1704
4812.69 1800
4813.35 1794
4814.00 1867
4814.66 1859
4815.31 1903
4815.97 1932
4816.62 1973
4817.28 1911
4817.93 1896
4818.59 1957
4819.24 1930
4819.90 1933
4820.55 1922
4821.21 1925
4821.86 1988
4822.52 1993
4823.17 1896
4823.83 1889
4824.48 1963
4825.14 1863
4825.79 1832
4826.45 1878
4827.11 1910
4827.76 1858
4828.42 1858
4829.07 1877
4829.73 1854
4830.38 1809
4831.04 1901
4831.70 1947
4832.35 1934
4833.01 1917
4833.66 1894
4834.32 1995
4834.98 1969
4835.63 1981
4836.29 2087
4836.94 2074
4837.60 2003
4838.26 2110
4838.91 2079
4839.57 2078
4840.23 2135
4840.88 2172
4841.54 2173
4842.20 2139
4842.85 2064
4843.51 2175
4844.17 2117
4844.82 2093
4845.48 2010
4846.14 2131
4846.79 2127
4847.45 2178
4848.11 2315
4848.76 2288
4849.42 2368
4850.08 2453
4850.73 2448
4851.39 2527
4852.05 2426
4852.71 2295
4853.36 2329
4854.02 2276
4854.68 2391
4855.34 2355
4855.99 2362
4856.65 2558
4857.31 2659
4857.97 2827
4858.62 2744
4859.28 2710
4859.94 2598
4860.60 2483
4861.25 2426
4861.91 2343
4862.57 2275
4863.23 2230
4863.89 2241
4864.54 2275
4865.20 2255
4865.86 2280
4866.52 2341
4867.18 2372
4867.84 2310
4868.49 2283
4869.15 2227
4869.81 2214
4870.47 2194
4871.13 2339
4871.79 2283
4872.44 2300
4873.10 2332
4873.76 2335
4874.42 2265
4875.08 2239
4875.74 2293
4876.40 2262
4877.06 2234
4877.72 2285
4878.37 2248
4879.03 2268
4879.69 2247
4880.35 2260
4881.01 2208
4881.67 2133
4882.33 2032
4882.99 2063
4883.65 1980
4884.31 1927
4884.97 1918
4885.63 1851
4886.29 1904
4886.95 1899
4887.61 1832
4888.26 1812
4888.92 1767
4889.58 1750
4890.24 1731
4890.90 1751
4891.56 1813
4892.22 1804
4892.88 1718
4893.54 1787
4894.20 1754
4894.86 1719
4895.52 1726
4896.18 1693
4896.84 1796
4897.51 1789
4898.17 1858
4898.83 1843
4899.49 1952
4900.15 2014
4900.81 2026
4901.47 2058
4902.13 2116
4902.79 2088
4903.45 1899
4904.11 1866
4904.77 1902
4905.43 1903
4906.09 1817
4906.75 1801
4907.41 1781
4908.08 1773
4908.74 1821
4909.40 1801
4910.06 1757
4910.72 1778
4911.38 1803
4912.04 1700
4912.70 1679
4913.37 1706
4914.03 1714
4914.69 1715
4915.35 1643
4916.01 1532
4916.67 1572
4917.33 1521
4918.00 1536
4918.66 1542
4919.32 1539
4919.98 1546
4920.64 1560
4921.31 1528
4921.97 1519
4922.63 1515
4923.29 1534
4923.95 1513
4924.62 1532
4925.28 1517
4925.94 1488
4926.60 1504
4927.26 1524
4927.93 1476
4928.59 1459
4929.25 1464
4929.91 1492
4930.58 1471
4931.24 1496
4931.90 1470
4932.56 1551
4933.23 1487
4933.89 1534
4934.55 1587
4935.22 1576
4935.88 1570
4936.54 1562
4937.20 1578
4937.87 1595
4938.53 1564
4939.19 1592
4939.86 1572
4940.52 1506
4941.18 1490
4941.85 1488
4942.51 1517
4943.17 1478
4943.84 1574
4944.50 1550
4945.16 1498
4945.83 1447
4946.49 1464
4947.15 1476
4947.82 1449
4948.48 1459
4949.15 1472
4949.81 1475
4950.47 1467
4951.14 1417
4951.80 1444
4952.47 1393
4953.13 1431
4953.79 1397
4954.46 1401
4955.12 1429
4955.79 1486
4956.45 1505
4957.11 1527
4957.78 1542
4958.44 1539
4959.11 1573
4959.77 1578
4960.44 1630
4961.10 1608
4961.77 1661
4962.43 1721
4963.10 1743
4963.76 1687
4964.42 1618
4965.09 1545
4965.75 1565
4966.42 1496
4967.08 1463
4967.75 1447
4968.41 1427
4969.08 1417
4969.74 1442
4970.41 1437
4971.08 1467
4971.74 1460
4972.41 1419
4973.07 1456
4973.74 1407
4974.40 1478
4975.07 1471
4975.73 1508
4976.40 1521
4977.06 1469
4977.73 1537
4978.40 1440
4979.06 1406
4979.73 1405
4980.39 1458
4981.06 1390
4981.73 1375
4982.39 1451
4983.06 1390
4983.72 1449
4984.39 1434
4985.06 1419
4985.72 1396
4986.39 1438
4987.05 1404
4987.72 1420
4988.39 1511
4989.05 1468
4989.72 1451
4990.39 1412
4991.05 1417
4991.72 1447
4992.39 1442
4993.05 1431
4993.72 1452
4994.39 1493
4995.05 1451
4995.72 1485
4996.39 1472
4997.05 1463
4997.72 1496
4998.39 1471
4999.06 1412
4999.72 1394
5000.39 1456
5001.06 1455
5001.73 1448
5002.39 1380
5003.06 1396
5003.73 1423
5004.39 1400
5005.06 1399
5005.73 1390
5006.40 1369
5007.07 1432
5007.73 1418
5008.40 1428
5009.07 1441
5009.74 1375
5010.40 1456
5011.07 1481
5011.74 1424
5012.41 1414
5013.08 1458
5013.74 1478
5014.41 1482
5015.08 1468
5015.75 1385
5016.42 1413
5017.09 1398
5017.75 1427
5018.42 1451
5019.09 1459
5019.76 1528
5020.43 1550
5021.10 1627
5021.76 1608
5022.43 1667
5023.10 1651
5023.77 1689
5024.44 1698
5025.11 1677
5025.78 1614
5026.45 1605
5027.12 1528
5027.78 1520
5028.45 1480
5029.12 1499
5029.79 1472
5030.46 1497
5031.13 1495
5031.80 1480
5032.47 1437
5033.14 1400
5033.81 1463
5034.48 1407
5035.15 1424
5035.82 1503
5036.49 1450
5037.16 1427
5037.83 1477
5038.50 1441
5039.16 1439
5039.83 1468
5040.50 1445
5041.17 1414
5041.84 1458
5042.51 1449
5043.18 1498
5043.85 1474
5044.52 1521
5045.20 1551
5045.87 1546
5046.54 1562
5047.21 1542
5047.88 1529
5048.55 1607
5049.22 1555
5049.89 1598
5050.56 1669
5051.23 1661
5051.90 1671
5052.57 1668
5053.24 1702
5053.91 1640
5054.58 1662
5055.25 1632
5055.92 1664
5056.60 1705
5057.27 1673
5057.94 1652
5058.61 1608
5059.28 1590
5059.95 1575
5060.62 1520
5061.29 1480
5061.96 1461
5062.64 1515
5063.31 1487
5063.98 1491
5064.65 1504
5065.32 1478
5065.99 1475
5066.66 1513
5067.34 1523
5068.01 1546
5068.68 1562
5069.35 1496
5070.02 1458
5070.70 1571
5071.37 1555
5072.04 1555
5072.71 1591
5073.38 1587
5074.06 1635
5074.73 1557
5075.40 1553
5076.07 1630
5076.74 1642
5077.42 1626
5078.09 1629
5078.76 1674
5079.43 1727
5080.11 1719
5080.78 1659
5081.45 1686
5082.12 1680
5082.80 1709
5083.47 1663
5084.14 1667
5084.82 1658
5085.49 1698
5086.16 1754
5086.83 1833
5087.51 1946
5088.18 2103
5088.85 2304
5089.53 2451
5090.20 2584
5090.87 2637
5091.55 2728
5092.22 2689
5092.89 2644
5093.57 2516
5094.24 2332
5094.91 2149
5095.59 2070
5096.26 1985
5096.93 1891
5097.61 1851
5098.28 1781
5098.96 1788
5099.63 1724
5100.30 1617
5100.98 1663
5101.65 1709
5102.32 1776
5103.00 1779
5103.67 1748
5104.35 1739
5105.02 1636
5105.70 1700
5106.37 1664
5107.04 1649
5107.72 1590
5108.39 1563
5109.07 1554
5109.74 1526
5110.42 1539
5111.09 1493
5111.77 1480
5112.44 1520
5113.11 1537
5113.79 1546
5114.46 1662
5115.14 1674
5115.81 1795
5116.49 1912
5117.16 1939
5117.84 2130
5118.51 2299
5119.19 2394
5119.86 2471
5120.54 2352
5121.21 2274
5121.89 2211
5122.57 2112
5123.24 2018
5123.92 1889
5124.59 1736
5125.27 1699
5125.94 1709
5126.62 1693
5127.29 1658
5127.97 1664
5128.64 1751
5129.32 1656
5130.00 1636
5130.67 1677
5131.35 1742
5132.02 1708
5132.70 1690
5133.38 1665
5134.05 1611
5134.73 1577
5135.40 1592
5136.08 1615
5136.76 1550
5137.43 1548
5138.11 1603
5138.79 1611
5139.46 1670
5140.14 1690
5140.82 1649
5141.49 1606
5142.17 1573
5142.85 1501
5143.52 1535
5144.20 1609
5144.88 1520
5145.55 1512
5146.23 1512
5146.91 1477
5147.58 1497
5148.26 1463
5148.94 1524
5149.61 1469
5150.29 1450
5150.97 1463
5151.65 1439
5152.32 1464
5153.00 1465
5153.68 1479
5154.36 1502
5155.03 1541
5155.71 1560
5156.39 1585
5157.07 1610
5157.74 1604
5158.42 1654
5159.10 1566
5159.78 1550
5160.45 1542
5161.13 1486
5161.81 1454
5162.49 1505
5163.17 1511
5163.84 1506
5164.52 1550
5165.20 1536
5165.88 1491
5166.56 1485
5167.24 1511
5167.91 1489
5168.59 1466
5169.27 1414
5169.95 1451
5170.63 1470
5171.31 1428
5171.98 1334
5172.66 1380
5173.34 1406
5174.02 1391
5174.70 1382
5175.38 1373
5176.06 1420
5176.74 1444
5177.41 1423
5178.09 1395
5178.77 1391
5179.45 1422
5180.13 1429
5180.81 1422
5181.49 1457
5182.17 1453
5182.85 1389
5183.53 1427
5184.21 1357
5184.89 1342
5185.57 1371
5186.24 1376
5186.92 1353
5187.60 1313
5188.28 1328
5188.96 1320
5189.64 1339
5190.32 1375
5191.00 1327
5191.68 1330
5192.36 1353
5193.04 1387
5193.72 1337
5194.40 1291
5195.08 1325
5195.76 1350
5196.44 1354
5197.12 1395
5197.80 1412
5198.48 1303
5199.16 1268
5199.84 1305
5200.52 1365
5201.21 1309
5201.89 1338
5202.57 1353
5203.25 1345
5203.93 1389
5204.61 1356
5205.29 1354
5205.97 1357
5206.65 1410
5207.33 1392
5208.01 1336
5208.69 1318
5209.37 1378
5210.06 1378
5210.74 1343
5211.42 1353
5212.10 1422
5212.78 1331
5213.46 1309
5214.14 1325
5214.82 1258
5215.51 1308
5216.19 1331
5216.87 1345
5217.55 1313
5218.23 1323
5218.91 1322
5219.60 1309
5220.28 1337
5220.96 1342
5221.64 1362
5222.32 1409
5223.00 1385
5223.69 1353
5224.37 1355
5225.05 1297
5225.73 1264
5226.41 1291
5227.10 1284
5227.78 1307
5228.46 1349
5229.14 1306
5229.83 1317
5230.51 1333
5231.19 1330
5231.87 1339
5232.56 1387
5233.24 1336
5233.92 1381
5234.60 1438
5235.29 1446
5235.97 1397
5236.65 1403
5237.34 1454
5238.02 1479
5238.70 1421
5239.38 1502
5240.07 1544
5240.75 1500
5241.43 1501
5242.12 1477
5242.80 1508
5243.48 1484
5244.17 1475
5244.85 1496
5245.53 1482
5246.22 1510
5246.90 1558
5247.58 1554
5248.27 1524
5248.95 1534
5249.63 1571
5250.32 1482
5251.00 1513
5251.69 1495
5252.37 1406
5253.05 1425
5253.74 1423
5254.42 1343
5255.11 1392
5255.79 1413
5256.47 1345
5257.16 1342
5257.84 1369
5258.53 1407
5259.21 1403
5259.89 1399
5260.58 1405
5261.26 1399
5261.95 1451
5262.63 1466
5263.32 1367
5264.00 1466
5264.69 1419
5265.37 1434
5266.06 1469
5266.74 1413
5267.43 1425
5268.11 1396
5268.79 1433
5269.48 1439
5270.16 1407
5270.85 1382
5271.53 1339
5272.22 1379
5272.91 1383
5273.59 1373
5274.28 1340
5274.96 1345
5275.65 1407
5276.33 1393
5277.02 1370
5277.70 1319
5278.39 1366
5279.07 1372
5279.76 1412
5280.45 1452
5281.13 1444
5281.82 1475
5282.50 1486
5283.19 1438
5283.87 1501
5284.56 1439
5285.25 1403
5285.93 1398
5286.62 1364
5287.30 1411
5287.99 1370
5288.68 1334
5289.36 1333
5290.05 1297
5290.74 1296
5291.42 1289
5292.11 1387
5292.79 1425
5293.48 1440
5294.17 1407
5294.85 1391
5295.54 1404
5296.23 1402
5296.91 1474
5297.60 1485
5298.29 1503
5298.98 1479
5299.66 1495
5300.35 1532
5301.04 1503
5301.72 1533
5302.41 1561
5303.10 1518
5303.78 1582
5304.47 1610
5305.16 1614
5305.85 1571
5306.53 1562
5307.22 1528
5307.91 1580
5308.60 1523
5309.28 1468
5309.97 1502
5310.66 1557
5311.35 1587
5312.03 1588
5312.72 1615
5313.41 1594
5314.10 1664
5314.79 1599
5315.47 1650
5316.16 1686
5316.85 1665
5317.54 1719
5318.23 1626
5318.91 1578
5319.60 1581
5320.29 1547
5320.98 1499
5321.67 1450
5322.36 1486
5323.04 1419
5323.73 1425
5324.42 1430
5325.11 1379
5325.80 1428
5326.49 1459
5327.18 1433
5327.86 1443
5328.55 1350
5329.24 1380
5329.93 1472
5330.62 1434
5331.31 1452
5332.00 1401
5332.69 1365
5333.38 1399
5334.06 1396
5334.75 1366
5335.44 1333
5336.13 1452
5336.82 1437
5337.51 1398
5338.20 1425
5338.89 1429
5339.58 1389
5340.27 1360
5340.96 1310
5341.65 1362
5342.34 1372
5343.03 1391
5343.72 1387
5344.41 1459
5345.10 1503
5345.79 1478
5346.48 1560
5347.17 1558
5347.86 1601
5348.55 1678
5349.24 1765
5349.93 1773
5350.62 1748
5351.31 1683
5352.00 1742
5352.69 1655
5353.38 1553
5354.07 1531
5354.76 1459
5355.45 1465
5356.14 1446
5356.83 1399
5357.52 1370
5358.21 1443
5358.90 1451
5359.59 1444
5360.29 1502
5360.98 1592
5361.67 1621
5362.36 1554
5363.05 1551
5363.74 1500
5364.43 1449
5365.12 1441
5365.81 1370
5366.50 1389
5367.20 1330
5367.89 1326
5368.58 1323
5369.27 1376
5369.96 1310
5370.65 1363
5371.34 1331
5372.04 1375
5372.73 1333
5373.42 1321
5374.11 1287
5374.80 1357
5375.49 1377
5376.19 1345
5376.88 1305
5377.57 1338
5378.26 1353
5378.95 1301
5379.65 1342
5380.34 1330
5381.03 1344
5381.72 1301
5382.42 1334
5383.11 1328
5383.80 1312
5384.49 1377
5385.19 1435
5385.88 1384
5386.57 1410
5387.26 1406
5387.96 1422
5388.65 1464
5389.34 1481
5390.03 1429
5390.73 1413
5391.42 1531
5392.11 1450
5392.80 1400
5393.50 1371
5394.19 1344
5394.88 1360
5395.58 1380
5396.27 1384
5396.96 1300
5397.66 1352
5398.35 1350
5399.04 1380
5399.74 1352
5400.43 1329
5401.12 1332
5401.82 1310
5402.51 1326
5403.20 1287
5403.90 1356
5404.59 1334
5405.29 1329
5405.98 1350
5406.67 1357
5407.37 1340
5408.06 1387
5408.75 1359
5409.45 1420
5410.14 1456
5410.84 1405
5411.53 1361
5412.23 1362
5412.92 1378
5413.61 1346
5414.31 1347
5415.00 1345
5415.70 1361
5416.39 1315
5417.09 1301
5417.78 1320
5418.47 1333
5419.17 1364
5419.86 1337
5420.56 1371
5421.25 1315
5421.95 1381
5422.64 1394
5423.34 1365
5424.03 1371
5424.73 1357
5425.42 1380
5426.12 1327
5426.81 1351
5427.51 1390
5428.20 1308
5428.90 1264
5429.59 1323
5430.29 1333
5430.99 1263
5431.68 1293
5432.38 1273
5433.07 1315
5433.77 1321
5434.46 1300
5435.16 1302
5435.85 1334
5436.55 1338
5437.25 1347
5437.94 1327
5438.64 1378
5439.33 1352
5440.03 1354
5440.73 1384
5441.42 1383
5442.12 1391
5442.81 1383
5443.51 1422
5444.21 1484
5444.90 1503
5445.60 1464
5446.29 1555
5446.99 1588
5447.69 1599
5448.38 1641
5449.08 1592
5449.78 1609
5450.47 1605
5451.17 1575
5451.87 1573
5452.56 1546
5453.26 1515
5453.96 1480
5454.65 1481
5455.35 1502
5456.05 1552
5456.75 1505
5457.44 1506
5458.14 1505
5458.84 1514
5459.53 1530
5460.23 1539
5460.93 1604
5461.63 1751
5462.32 1816
5463.02 1792
5463.72 1752
5464.42 1791
5465.11 1775
5465.81 1712
5466.51 1655
5467.21 1674
5467.90 1629
5468.60 1560
5469.30 1494
5470.00 1479
5470.70 1467
5471.39 1510
5472.09 1517
5472.79 1496
5473.49 1420
5474.19 1460
5474.88 1531
5475.58 1546
5476.28 1539
5476.98 1652
5477.68 1711
5478.38 1773
5479.07 1839
5479.77 1828
5480.47 1934
5481.17 1961
5481.87 1887
5482.57 1872
5483.27 1784
5483.96 1750
5484.66 1634
5485.36 1566
5486.06 1631
5486.76 1611
5487.46 1687
5488.16 1619
5488.86 1583
5489.56 1619
5490.26 1648
5490.96 1653
5491.65 1669
5492.35 1668
5493.05 1718
5493.75 1779
5494.45 1783
5495.15 1770
5495.85 1737
5496.55 1824
5497.25 1926
5497.95 2109
5498.65 2166
5499.35 2420
5500.05 2513
5500.75 2553
5501.45 2469
5502.15 2416
5502.85 2308
5503.55 2151
5504.25 1990
5504.95 1884
5505.65 1733
5506.35 1641
5507.05 1665
5507.75 1632
5508.45 1569
5509.15 1578
5509.85 1550
5510.55 1525
5511.25 1535
5511.95 1550
5512.65 1639
5513.35 1631
5514.05 1616
5514.76 1551
5515.46 1571
5516.16 1546
5516.86 1534
5517.56 1666
5518.26 1638
5518.96 1570
5519.66 1626
5520.36 1590
5521.06 1577
5521.77 1607
5522.47 1543
5523.17 1508
5523.87 1462
5524.57 1489
5525.27 1438
5525.97 1433
5526.67 1434
5527.38 1442
5528.08 1437
5528.78 1432
5529.48 1448
5530.18 1424
5530.88 1420
5531.59 1457
5532.29 1456
5532.99 1425
5533.69 1334
5534.39 1384
5535.10 1403
5535.80 1447
5536.50 1477
5537.20 1436
5537.90 1478
5538.61 1474
5539.31 1461
5540.01 1474
5540.71 1451
5541.42 1477
5542.12 1432
5542.82 1360
5543.52 1370
5544.23 1395
5544.93 1375
5545.63 1398
5546.33 1416
5547.04 1448
5547.74 1476
5548.44 1439
5549.15 1436
5549.85 1354
5550.55 1320
5551.26 1320
5551.96 1361
5552.66 1339
5553.36 1354
5554.07 1364
5554.77 1320
5555.47 1305
5556.18 1330
5556.88 1320
5557.58 1319
5558.29 1318
5558.99 1345
5559.70 1344
5560.40 1429
5561.10 1405
5561.81 1452
5562.51 1474
5563.21 1484
5563.92 1508
5564.62 1548
5565.33 1510
5566.03 1457
5566.73 1492
5567.44 1400
5568.14 1400
5568.85 1373
5569.55 1344
5570.25 1326
5570.96 1358
5571.66 1346
5572.37 1383
5573.07 1372
5573.78 1398
5574.48 1336
5575.19 1383
5575.89 1447
5576.59 1417
5577.30 1388
5578.00 1416
5578.71 1383
5579.41 1390
5580.12 1334
5580.82 1325
5581.53 1337
5582.23 1279
5582.94 1271
5583.64 1317
5584.35 1385
5585.05 1368
5585.76 1375
5586.46 1401
5587.17 1403
5587.88 1406
5588.58 1398
5589.29 1399
5589.99 1381
5590.70 1402
5591.40 1353
5592.11 1352
5592.81 1348
5593.52 1313
5594.23 1307
5594.93 1380
5595.64 1361
5596.34 1297
5597.05 1267
5597.76 1294
5598.46 1288
5599.17 1264
5599.87 1252
5600.58 1238
5601.29 1260
5601.99 1296
5602.70 1263
5603.41 1296
5604.11 1335
5604.82 1280
5605.52 1306
5606.23 1292
5606.94 1269
5607.64 1332
5608.35 1291
5609.06 1287
5609.76 1352
5610.47 1296
5611.18 1258
5611.88 1256
5612.59 1372
5613.30 1278
5614.01 1271
5614.71 1268
5615.42 1286
5616.13 1260
5616.83 1252
5617.54 1215
5618.25 1257
5618.96 1220
5619.66 1224
5620.37 1260
5621.08 1314
5621.79 1342
5622.49 1283
5623.20 1208
5623.91 1240
5624.62 1240
5625.32 1221
5626.03 1236
5626.74 1326
5627.45 1294
5628.16 1268
5628.86 1340
5629.57 1339
5630.28 1318
5630.99 1256
5631.70 1303
5632.40 1351
5633.11 1354
5633.82 1295
5634.53 1365
5635.24 1349
5635.95 1358
5636.65 1356
5637.36 1341
5638.07 1353
5638.78 1356
5639.49 1411
5640.20 1396
5640.91 1436
5641.61 1329
5642.32 1339
5643.03 1343
5643.74 1311
5644.45 1332
5645.16 1259
5645.87 1292
5646.58 1266
5647.29 1285
5648.00 1247
5648.70 1292
5649.41 1351
5650.12 1360
5650.83 1338
5651.54 1312
5652.25 1348
5652.96 1319
5653.67 1362
5654.38 1370
5655.09 1385
5655.80 1368
5656.51 1421
5657.22 1378
5657.93 1398
5658.64 1432
5659.35 1394
5660.06 1378
5660.77 1368
5661.48 1384
5662.19 1380
5662.90 1327
5663.61 1284
5664.32 1302
5665.03 1312
5665.74 1336
5666.45 1329
5667.16 1351
5667.87 1346
5668.58 1376
5669.29 1392
5670.00 1418
5670.71 1355
5671.42 1378
5672.13 1418
5672.84 1362
5673.56 1345
5674.27 1318
5674.98 1303
5675.69 1300
5676.40 1273
5677.11 1259
5677.82 1263
5678.53 1295
5679.24 1295
5679.95 1374
5680.67 1334
5681.38 1306
5682.09 1262
5682.80 1244
5683.51 1248
5684.22 1286
5684.93 1244
5685.65 1278
5686.36 1248
5687.07 1258
5687.78 1315
5688.49 1276
5689.20 1226
5689.92 1253
5690.63 1240
5691.34 1216
5692.05 1222
5692.76 1258
5693.47 1249
5694.19 1220
5694.90 1268
5695.61 1261
5696.32 1274
5697.04 1217
5697.75 1196
5698.46 1220
5699.17 1197
5699.89 1211
5700.60 1197
5701.31 1209
5702.02 1207
5702.74 1232
5703.45 1222
5704.16 1201
5704.87 1248
5705.59 1250
5706.30 1201
5707.01 1199
5707.72 1227
5708.44 1229
5709.15 1229
5709.86 1227
5710.58 1244
5711.29 1248
5712.00 1176
5712.72 1220
5713.43 1221
5714.14 1192
5714.86 1182
5715.57 1270
5716.28 1195
5717.00 1195
5717.71 1200
5718.42 1195
5719.14 1234
5719.85 1248
5720.56 1223
5721.28 1281
5721.99 1253
5722.71 1275
5723.42 1292
5724.13 1360
5724.85 1348
5725.56 1279
5726.28 1329
5726.99 1351
5727.70 1339
5728.42 1336
5729.13 1294
5729.85 1309
5730.56 1322
5731.28 1283
5731.99 1286
5732.70 1276
5733.42 1289
5734.13 1271
5734.85 1301
5735.56 1338
5736.28 1309
5736.99 1291
5737.71 1285
5738.42 1314
5739.14 1334
5739.85 1331
5740.57 1284
5741.28 1242
5742.00 1244
5742.71 1275
5743.43 1262
5744.14 1272
5744.86 1318
5745.57 1246
5746.29 1231
5747.00 1273
5747.72 1219
5748.43 1275
5749.15 1304
5749.87 1314
5750.58 1309
5751.30 1278
5752.01 1364
5752.73 1388
5753.44 1390
5754.16 1411
5754.88 1448
5755.59 1506
5756.31 1458
5757.02 1460
5757.74 1430
5758.46 1437
5759.17 1424
5759.89 1442
5760.60 1451
5761.32 1443
5762.04 1462
5762.75 1579
5763.47 1554
5764.19 1520
5764.90 1557
5765.62 1545
5766.34 1591
5767.05 1611
5767.77 1694
5768.49 1716
5769.20 1765
5769.92 1840
5770.64 1884
5771.35 1852
5772.07 1812
5772.79 1792
5773.50 1653
5774.22 1585
5774.94 1516
5775.65 1583
5776.37 1510
5777.09 1612
5777.81 1664
5778.52 1653
5779.24 1726
5779.96 1727
5780.68 1711
5781.39 1585
5782.11 1589
5782.83 1574
5783.55 1519
5784.26 1469
5784.98 1440
5785.70 1367
5786.42 1402
5787.14 1412
5787.85 1391
5788.57 1380
5789.29 1312
5790.01 1436
5790.73 1414
5791.44 1349
5792.16 1343
5792.88 1328
5793.60 1325
5794.32 1385
5795.03 1438
5795.75 1409
5796.47 1379
5797.19 1378
5797.91 1403
5798.63 1464
5799.35 1459
5800.06 1493
5800.78 1522
5801.50 1534
5802.22 1473
5802.94 1423
5803.66 1422
5804.38 1432
5805.10 1440
5805.82 1429
5806.53 1460
5807.25 1458
5807.97 1487
5808.69 1458
5809.41 1458
5810.13 1437
5810.85 1384
5811.57 1410
5812.29 1395
5813.01 1409
5813.73 1339
5814.45 1335
5815.17 1330
5815.89 1372
5816.61 1353
5817.33 1376
5818.05 1371
5818.77 1429
5819.49 1368
5820.20 1357
5820.92 1358
5821.64 1385
5822.36 1427
5823.09 1390
5823.81 1375
5824.53 1359
5825.25 1320
5825.97 1364
5826.69 1345
5827.41 1327
5828.13 1313
5828.85 1276
5829.57 1265
5830.29 1261
5831.01 1312
5831.73 1290
5832.45 1330
5833.17 1316
5833.89 1297
5834.61 1290
5835.33 1279
5836.05 1279
5836.78 1288
5837.50 1290
5838.22 1254
5838.94 1264
5839.66 1328
5840.38 1338
5841.10 1368
5841.82 1339
5842.54 1346
5843.27 1327
5843.99 1309
5844.71 1301
5845.43 1307
5846.15 1363
5846.87 1306
5847.59 1306
5848.32 1304
5849.04 1296
5849.76 1293
5850.48 1309
5851.20 1382
5851.93 1338
5852.65 1325
5853.37 1392
5854.09 1343
5854.81 1361
5855.54 1355
5856.26 1334
5856.98 1327
5857.70 1339
5858.42 1366
5859.15 1272
5859.87 1246
5860.59 1257
5861.31 1357
5862.04 1254
5862.76 1280
5863.48 1314
5864.20 1293
5864.93 1262
5865.65 1290
5866.37 1292
5867.10 1276
5867.82 1339
5868.54 1324
5869.26 1341
5869.99 1342
5870.71 1357
5871.43 1361
5872.16 1389
5872.88 1360
5873.60 1356
5874.33 1295
5875.05 1323
5875.77 1328
5876.50 1368
5877.22 1305
5877.94 1319
5878.67 1286
5879.39 1337
5880.11 1296
5880.84 1301
5881.56 1294
5882.28 1291
5883.01 1338
5883.73 1342
5884.46 1299
5885.18 1322
5885.90 1305
5886.63 1314
5887.35 1293
5888.08 1315
5888.80 1331
5889.52 1342
5890.25 1343
5890.97 1290
5891.70 1310
5892.42 1297
5893.15 1338
5893.87 1388
5894.59 1380
5895.32 1351
5896.04 1328
5896.77 1323
5897.49 1325
5898.22 1357
5898.94 1336
5899.67 1321
5900.39 1342
5901.12 1290
5901.84 1293
5902.57 1326
5903.29 1387
5904.02 1406
5904.74 1396
5905.47 1334
5906.19 1386
5906.92 1380
5907.64 1414
5908.37 1392
5909.09 1391
5909.82 1438
5910.55 1466
5911.27 1481
5912.00 1431
5912.72 1401
5913.45 1392
5914.17 1461
5914.90 1507
5915.63 1463
5916.35 1508
5917.08 1547
5917.80 1530
5918.53 1497
5919.25 1503
5919.98 1509
5920.71 1542
5921.43 1593
5922.16 1569
5922.89 1531
5923.61 1583
5924.34 1613
5925.06 1620
5925.79 1652
5926.52 1659
5927.24 1681
5927.97 1675
5928.70 1654
5929.42 1687
5930.15 1684
5930.88 1735
5931.60 1689
5932.33 1765
5933.06 1748
5933.78 1701
5934.51 1768
5935.24 1772
5935.97 1863
5936.69 1857
5937.42 1882
5938.15 1876
5938.87 1892
5939.60 1923
5940.33 1953
5941.06 1928
5941.78 1979
5942.51 2013
5943.24 2059
5943.97 2008
5944.69 2050
5945.42 2150
5946.15 2103
5946.88 2077
5947.60 2124
5948.33 2237
5949.06 2302
5949.79 2392
5950.52 2487
5951.24 2595
5951.97 2631
5952.70 2762
5953.43 2785
5954.16 2715
5954.88 2654
5955.61 2609
5956.34 2566
5957.07 2510
5957.80 2468
5958.53 2431
5959.25 2539
5959.98 2519
5960.71 2571
5961.44 2592
5962.17 2533
5962.90 2613
5963.63 2739
5964.36 2781
5965.08 2909
5965.81 3081
5966.54 3210
5967.27 3242
5968.00 3232
5968.73 3247
5969.46 3163
5970.19 3047
5970.92 3027
5971.65 2934
5972.37 2956
5973.10 2977
5973.83 2976
5974.56 2989
5975.29 2983
5976.02 2914
5976.75 2943
5977.48 3044
5978.21 3094
5978.94 3026
5979.67 3123
5980.40 3148
5981.13 3187
5981.86 3249
5982.59 3283
5983.32 3355
5984.05 3260
5984.78 3280
5985.51 3367
5986.24 3292
5986.97 3367
5987.70 3423
5988.43 3352
5989.16 3432
5989.89 3519
5990.62 3691
5991.35 3758
5992.08 3845
5992.81 3857
5993.54 3892
5994.27 3873
5995.00 3788
5995.74 3899
5996.47 3953
5997.20 3943
5997.93 3933
5998.66 3838
5999.39 3825
6000.12 3779
6000.85 3674
6001.58 3657
6002.31 3641
6003.04 3545
6003.78 3461
6004.51 3398
6005.24 3424
6005.97 3428
6006.70 3514
6007.43 3697
6008.16 3829
6008.90 4207
6009.63 4856
6010.36 5714
6011.09 6766
6011.82 7585
6012.55 8469
6013.29 8979
6014.02 9448
6014.75 9551
6015.48 8941
6016.21 8235
6016.95 7522
6017.68 6720
6018.41 5933
6019.14 5193
6019.87 4688
6020.61 4101
6021.34 3755
6022.07 3513
6022.80 3357
6023.54 3119
6024.27 3053
6025.00 3018
6025.73 2870
6026.47 2929
6027.20 2903
6027.93 2900
6028.66 3024
6029.40 3010
6030.13 3055
6030.86 2906
6031.59 2824
6032.33 2786
6033.06 2735
6033.79 2673
6034.53 2615
6035.26 2563
6035.99 2561
6036.73 2559
6037.46 2568
6038.19 2623
6038.93 2657
6039.66 2632
6040.39 2728
6041.13 2660
6041.86 2678
6042.59 2745
6043.33 2708
6044.06 2728
6044.79 2788
6045.53 2746
6046.26 2798
6047.00 2826
6047.73 2915
6048.46 3005
6049.20 3092
6049.93 3155
6050.67 3406
6051.40 3569
6052.13 3675
6052.87 3759
6053.60 3695
6054.34 3638
6055.07 3545
6055.81 3344
6056.54 3187
6057.27 3134
6058.01 3037
6058.74 2898
6059.48 2840
6060.21 2794
6060.95 2796
6061.68 2825
6062.42 2775
6063.15 2724
6063.89 2690
6064.62 2635
6065.36 2640
6066.09 2605
6066.83 2570
6067.56 2542
6068.30 2462
6069.03 2446
6069.77 2444
6070.50 2426
6071.24 2344
6071.97 2343
6072.71 2387
6073.44 2372
6074.18 2318
6074.91 2281
6075.65 2277
6076.39 2220
6077.12 2197
6077.86 2144
6078.59 2199
6079.33 2238
6080.06 2167
6080.80 2113
6081.54 2141
6082.27 2148
6083.01 2158
6083.74 2165
6084.48 2164
6085.22 2139
6085.95 2164
6086.69 2187
6087.42 2183
6088.16 2230
6088.90 2368
6089.63 2396
6090.37 2397
6091.11 2508
6091.84 2540
6092.58 2494
6093.32 2452
6094.05 2362
6094.79 2234
6095.53 2196
6096.26 2144
6097.00 2070
6097.74 2019
6098.47 1962
6099.21 1979
6099.95 1962
6100.69 1955
6101.42 1935
6102.16 1941
6102.90 1988
6103.63 1971
6104.37 1930
6105.11 1942
6105.85 1943
6106.58 1965
6107.32 1972
6108.06 1937
6108.80 1906
6109.53 1887
6110.27 1932
6111.01 1901
6111.75 1911
6112.49 1902
6113.22 1922
6113.96 1912
6114.70 1916
6115.44 2031
6116.17 2050
6116.91 1967
6117.65 1975
6118.39 1955
6119.13 1985
6119.87 1998
6120.60 2004
6121.34 2012
6122.08 2011
6122.82 2000
6123.56 1957
6124.30 2006
6125.03 2023
6125.77 2031
6126.51 2010
6127.25 2056
6127.99 2185
6128.73 2176
6129.47 2146
6130.21 2148
6130.94 2069
6131.68 2109
6132.42 2190
6133.16 2138
6133.90 2151
6134.64 2140
6135.38 2146
6136.12 2221
6136.86 2270
6137.60 2304
6138.34 2365
6139.08 2385
6139.81 2426
6140.55 2515
6141.29 2490
6142.03 2433
6142.77 2385
6143.51 2351
6144.25 2480
6144.99 2369
6145.73 2328
6146.47 2326
6147.21 2325
6147.95 2310
6148.69 2294
6149.43 2315
6150.17 2304
6150.91 2338
6151.65 2309
6152.39 2337
6153.13 2332
6153.87 2403
6154.61 2433
6155.35 2448
6156.09 2410
6156.83 2340
6157.58 2411
6158.32 2538
6159.06 2529
6159.80 2523
6160.54 2549
6161.28 2553
6162.02 2619
6162.76 2753
6163.50 2802
6164.24 2809
6164.98 2971
6165.72 3028
6166.46 3089
6167.21 3198
6167.95 3179
6168.69 3123
6169.43 3156
6170.17 3093
6170.91 3059
6171.65 2939
6172.39 3037
6173.14 3000
6173.88 2960
6174.62 2966
6175.36 2956
6176.10 3030
6176.84 3099
6177.59 3296
6178.33 3541
6179.07 3881
6179.81 4324
6180.55 4908
6181.30 5562
6182.04 5998
6182.78 6344
6183.52 6471
6184.26 6396
6185.01 6089
6185.75 5722
6186.49 5181
6187.23 4710
6187.97 4284
6188.72 3989
6189.46 3588
6190.20 3410
6190.94 3267
6191.69 3220
6192.43 3183
6193.17 3088
6193.92 3152
6194.66 3023
6195.40 2926
6196.14 2996
6196.89 2931
6197.63 2909
6198.37 2850
6199.12 2827
6199.86 2862
6200.60 2902
6201.34 2859
6202.09 2964
6202.83 3057
6203.57 3261
6204.32 3590
6205.06 4141
6205.80 4877
6206.55 5665
6207.29 6600
6208.03 7492
6208.78 8047
6209.52 8332
6210.27 8234
6211.01 7790
6211.75 7186
6212.50 6348
6213.24 5492
6213.98 4868
6214.73 4246
6215.47 3755
6216.22 3440
6216.96 3095
6217.71 2888
6218.45 2794
6219.19 2731
6219.94 2708
6220.68 2655
6221.43 2554
6222.17 2529
6222.92 2494
6223.66 2430
6224.40 2335
6225.15 2308
6225.89 2226
6226.64 2181
6227.38 2179
6228.13 2126
6228.87 2113
6229.62 2077
6230.36 2054
6231.11 1954
6231.85 1929
6232.60 1974
6233.34 1998
6234.09 2028
6234.83 2096
6235.58 2012
6236.32 2037
6237.07 2076
6237.81 2074
6238.56 2075
6239.30 2063
6240.05 2070
6240.80 2130
6241.54 2084
6242.29 2196
6243.03 2170
6243.78 2273
6244.52 2265
6245.27 2356
6246.02 2370
6246.76 2353
6247.51 2422
6248.25 2514
6249.00 2428
6249.75 2395
6250.49 2400
6251.24 2390
6251.98 2353
6252.73 2279
6253.48 2235
6254.22 2178
6254.97 2156
6255.72 2108
6256.46 2116
6257.21 2147
6257.95 2059
6258.70 2051
6259.45 1988
6260.19 1992
6260.94 1988
6261.69 1981
6262.43 1911
6263.18 1873
6263.93 1932
6264.68 1887
6265.42 1849
6266.17 1771
6266.92 1803
6267.66 1791
6268.41 1780
6269.16 1734
6269.91 1823
6270.65 1820
6271.40 1840
6272.15 1814
6272.89 1801
6273.64 1811
6274.39 1812
6275.14 1864
6275.88 1869
6276.63 1897
6277.38 1913
6278.13 1954
6278.88 1933
6279.62 1927
6280.37 1867
6281.12 1830
6281.87 1803
6282.62 1817
6283.36 1747
6284.11 1725
6284.86 1726
6285.61 1734
6286.36 1717
6287.10 1725
6287.85 1668
6288.60 1674
6289.35 1621
6290.10 1607
6290.85 1684
6291.59 1648
6292.34 1656
6293.09 1660
6293.84 1621
6294.59 1700
6295.34 1716
6296.09 1698
6296.84 1686
6297.58 1678
6298.33 1642
6299.08 1606
6299.83 1590
6300.58 1620
6301.33 1557
6302.08 1573
6302.83 1540
6303.58 1649
6304.33 1636
6305.08 1615
6305.83 1583
6306.58 1614
6307.32 1623
6308.07 1640
6308.82 1703
6309.57 1616
6310.32 1626
6311.07 1674
6311.82 1697
6312.57 1665
6313.32 1657
6314.07 1706
6314.82 1667
6315.57 1641
6316.32 1661
6317.07 1639
6317.82 1661
6318.57 1620
6319.32 1599
6320.07 1614
6320.82 1541
6321.57 1534
6322.32 1510
6323.07 1506
6323.82 1514
6324.58 1542
6325.33 1511
6326.08 1555
6326.83 1576
6327.58 1554
6328.33 1531
6329.08 1565
6329.83 1506
6330.58 1495
6331.33 1513
6332.08 1495
6332.83 1524
6333.58 1484
6334.34 1527
6335.09 1517
6335.84 1513
6336.59 1529
6337.34 1515
6338.09 1522
6338.84 1506
6339.59 1539
6340.35 1522
6341.10 1489
6341.85 1454
6342.60 1495
6343.35 1561
6344.10 1532
6344.86 1602
6345.61 1579
6346.36 1641
6347.11 1699
6347.86 1759
6348.62 1755
6349.37 1694
6350.12 1739
6350.87 1717
6351.62 1679
6352.38 1688
6353.13 1713
6353.88 1710
6354.63 1698
6355.38 1678
6356.14 1647
6356.89 1659
6357.64 1590
6358.39 1570
6359.15 1529
6359.90 1544
6360.65 1503
6361.40 1539
6362.16 1497
6362.91 1476
6363.66 1511
6364.42 1544
6365.17 1618
6365.92 1570
6366.67 1519
6367.43 1551
6368.18 1556
6368.93 1559
6369.69 1601
6370.44 1585
6371.19 1506
6371.95 1543
6372.70 1542
6373.45 1486
6374.21 1509
6374.96 1520
6375.71 1511
6376.47 1519
6377.22 1552
6377.98 1506
6378.73 1482
6379.48 1551
6380.24 1524
6380.99 1504
6381.74 1543
6382.50 1547
6383.25 1595
6384.01 1535
6384.76 1497
6385.51 1530
6386.27 1438
6387.02 1472
6387.78 1496
6388.53 1539
6389.29 1537
6390.04 1546
6390.79 1499
6391.55 1509
6392.30 1443
6393.06 1477
6393.81 1444
6394.57 1497
6395.32 1521
6396.08 1590
6396.83 1497
6397.59 1456
6398.34 1502
6399.10 1488
6399.85 1500
6400.61 1462
6401.36 1514
6402.12 1503
6402.87 1476
6403.63 1485
6404.38 1464
6405.14 1497
6405.89 1510
6406.65 1482
6407.40 1558
6408.16 1538
6408.91 1521
6409.67 1582
6410.43 1590
6411.18 1508
6411.94 1496
6412.69 1553
6413.45 1498
6414.20 1494
6414.96 1573
6415.72 1546
6416.47 1553
6417.23 1561
6417.98 1534
6418.74 1483
6419.50 1510
6420.25 1545
6421.01 1503
6421.77 1520
6422.52 1575
6423.28 1530
6424.03 1490
6424.79 1584
6425.55 1541
6426.30 1545
6427.06 1573
6427.82 1566
6428.57 1587
6429.33 1619
6430.09 1571
6430.84 1570
6431.60 1611
6432.36 1580
6433.11 1635
6433.87 1628
6434.63 1641
6435.39 1580
6436.14 1668
6436.90 1692
6437.66 1682
6438.41 1675
6439.17 1706
6439.93 1664
6440.69 1659
6441.44 1644
6442.20 1691
6442.96 1710
6443.72 1774
6444.47 1756
6445.23 1737
6445.99 1713
6446.75 1786
6447.50 1802
6448.26 1867
6449.02 1900
6449.78 1905
6450.54 1858
6451.29 1866
6452.05 1899
6452.81 1849
6453.57 1815
6454.33 1920
6455.08 1942
6455.84 1926
6456.60 1909
6457.36 1937
6458.12 1954
6458.88 1990
6459.64 1897
6460.39 1933
6461.15 1975
6461.91 1963
6462.67 1996
6463.43 2040
6464.19 2043
6464.95 2133
6465.70 2164
6466.46 2133
6467.22 2162
6467.98 2183
6468.74 2243
6469.50 2175
6470.26 2192
6471.02 2187
6471.78 2128
6472.54 2212
6473.30 2253
6474.05 2272
6474.81 2280
6475.57 2279
6476.33 2328
6477.09 2267
6477.85 2370
6478.61 2388
6479.37 2421
6480.13 2508
6480.89 2453
6481.65 2483
6482.41 2561
6483.17 2604
6483.93 2617
6484.69 2704
6485.45 2673
6486.21 2724
6486.97 2774
6487.73 2697
6488.49 2795
6489.25 2811
6490.01 2839
6490.77 2846
6491.53 2899
6492.29 2922
6493.05 2925
6493.81 2936
6494.57 3023
6495.33 3005
6496.10 2982
6496.86 2895
6497.62 2915
6498.38 2883
6499.14 2887
6499.90 3011
6500.66 2978
6501.42 3047
6502.18 3173
6502.94 3467
6503.70 3906
6504.47 4510
6505.23 5517
6505.99 6824
6506.75 8037
6507.51 9135
6508.27 9658
6509.03 10105
6509.79 9888
6510.56 9214
6511.32 8307
6512.08 7320
6512.84 6376
6513.60 5587
6514.36 4853
6515.13 4289
6515.89 3939
6516.65 3714
6517.41 3405
6518.17 3346
6518.94 3256
6519.70 3214
6520.46 3162
6521.22 3146
6521.98 3194
6522.75 3293
6523.51 3335
6524.27 3454
6525.03 3656
6525.79 3772
6526.56 3910
6527.32 4042
6528.08 3979
6528.84 4018
6529.61 3907
6530.37 3827
6531.13 3786
6531.90 3912
6532.66 4128
6533.42 4476
6534.18 4778
6534.95 5245
6535.71 5694
6536.47 5879
6537.24 5738
6538.00 5447
6538.76 5218
6539.53 4904
6540.29 4338
6541.05 3964
6541.82 3685
6542.58 3419
6543.34 3276
6544.11 3228
6544.87 3216
6545.63 3219
6546.40 3204
6547.16 3202
6547.92 3176
6548.69 3152
6549.45 3016
6550.21 2921
6550.98 2866
6551.74 2784
6552.51 2764
6553.27 2769
6554.03 2679
6554.80 2649
6555.56 2666
6556.33 2604
6557.09 2591
6557.85 2636
6558.62 2689
6559.38 2708
6560.15 2677
6560.91 2648
6561.68 2655
6562.44 2749
6563.21 2698
6563.97 2740
6564.74 2747
6565.50 2716
6566.26 2708
6567.03 2681
6567.79 2686
6568.56 2636
6569.32 2724
6570.09 2746
6570.85 2741
6571.62 2802
6572.38 2857
6573.15 2853
6573.91 2872
6574.68 2940
6575.44 2884
6576.21 2917
6576.98 2828
6577.74 2850
6578.51 2843
6579.27 2809
6580.04 2766
6580.80 2840
6581.57 2856
6582.33 2780
6583.10 2846
6583.87 2843
6584.63 2823
6585.40 2838
6586.16 2794
6586.93 2808
6587.70 2782
6588.46 2796
6589.23 2812
6589.99 2823
6590.76 2770
6591.53 2875
6592.29 2990
6593.06 3046
6593.82 3141
6594.59 3167
6595.36 3178
6596.12 3181
6596.89 3137
6597.66 3133
6598.42 3034
6599.19 2902
6599.96 2788
6600.72 2749
6601.49 2652
6602.26 2584
6603.02 2474
6603.79 2498
6604.56 2427
6605.33 2372
6606.09 2343
6606.86 2418
6607.63 2486
6608.39 2445
6609.16 2438
6609.93 2367
6610.70 2364
6611.46 2310
6612.23 2313
6613.00 2317
6613.77 2276
6614.53 2269
6615.30 2272
6616.07 2310
6616.84 2350
6617.60 2369
6618.37 2379
6619.14 2404
6619.91 2551
6620.68 2570
6621.44 2549
6622.21 2704
6622.98 2694
6623.75 2584
6624.52 2554
6625.28 2588
6626.05 2471
6626.82 2469
6627.59 2381
6628.36 2311
6629.13 2354
6629.89 2324
6630.66 2348
6631.43 2395
6632.20 2474
6632.97 2529
6633.74 2642
6634.51 2737
6635.27 2786
6636.04 2834
6636.81 2833
6637.58 2812
6638.35 2787
6639.12 2798
6639.89 2825
6640.66 2845
6641.43 2842
6642.19 2880
6642.96 2854
6643.73 2733
6644.50 2640
6645.27 2591
6646.04 2458
6646.81 2287
6647.58 2212
6648.35 2174
6649.12 2123
6649.89 2091
6650.66 1976
6651.43 1984
6652.20 1962
6652.97 1960
6653.74 1956
6654.51 1950
6655.28 1945
6656.05 1906
6656.82 1880
6657.59 1902
6658.36 1963
6659.13 1893
6659.90 1932
6660.67 1919
6661.44 1928
6662.21 1942
6662.98 1962
6663.75 1959
6664.52 1903
6665.29 1881
6666.06 1915
6666.83 1933
6667.60 1913
6668.37 1960
6669.14 1949
6669.91 2018
6670.68 2035
6671.46 2058
6672.23 2060
6673.00 2093
6673.77 2093
6674.54 2021
6675.31 2071
6676.08 2109
6676.85 2061
6677.62 2073
6678.40 2035
6679.17 2024
6679.94 2105
6680.71 2103
6681.48 2125
6682.25 2182
6683.02 2245
6683.80 2298
6684.57 2292
6685.34 2350
6686.11 2275
6686.88 2236
6687.65 2131
6688.43 2114
6689.20 2015
6689.97 1951
6690.74 1843
6691.51 1879
6692.29 1871
6693.06 1865
6693.83 1741
6694.60 1779
6695.37 1766
6696.15 1758
6696.92 1782
6697.69 1752
6698.46 1760
6699.24 1724
6700.01 1696
6700.78 1736
6701.55 1685
6702.33 1709
6703.10 1724
6703.87 1710
6704.64 1695
6705.42 1602
6706.19 1674
6706.96 1670
6707.74 1669
6708.51 1675
6709.28 1632
6710.06 1649
6710.83 1640
6711.60 1622
6712.37 1646
6713.15 1603
6713.92 1589
6714.69 1592
6715.47 1612
6716.24 1609
6717.01 1557
6717.79 1531
6718.56 1477
6719.34 1537
6720.11 1523
6720.88 1508
6721.66 1458
6722.43 1551
6723.20 1553
6723.98 1542
6724.75 1497
6725.53 1571
6726.30 1552
6727.07 1542
6727.85 1526
6728.62 1493
6729.40 1491
6730.17 1495
6730.95 1533
6731.72 1526
6732.49 1551
6733.27 1568
6734.04 1541
6734.82 1546
6735.59 1604
6736.37 1571
6737.14 1594
6737.92 1559
6738.69 1584
6739.47 1568
6740.24 1616
6741.01 1638
6741.79 1607
6742.56 1630
6743.34 1594
6744.11 1625
6744.89 1592
6745.67 1635
6746.44 1655
6747.22 1655
6747.99 1694
6748.77 1734
6749.54 1770
6750.32 1835
6751.09 1856
6751.87 1881
6752.64 1892
6753.42 1910
6754.19 1917
6754.97 1895
6755.75 1890
6756.52 1827
6757.30 1763
6758.07 1747
6758.85 1760
6759.63 1744
6760.40 1719
6761.18 1739
6761.95 1721
6762.73 1610
6763.51 1600
6764.28 1607
6765.06 1615
6765.83 1586
6766.61 1701
6767.39 1676
6768.16 1623
6768.94 1637
6769.72 1593
6770.49 1637
6771.27 1604
6772.05 1573
6772.82 1526
6773.60 1544
6774.38 1505
6775.15 1555
6775.93 1524
6776.71 1550
6777.48 1526
6778.26 1534
6779.04 1485
6779.82 1532
6780.59 1454
6781.37 1466
6782.15 1477
6782.92 1510
6783.70 1462
6784.48 1452
6785.26 1429
6786.03 1442
6786.81 1494
6787.59 1458
6788.37 1421
6789.14 1361
6789.92 1345
6790.70 1379
6791.48 1423
6792.25 1354
6793.03 1325
6793.81 1387
6794.59 1336
6795.37 1295
6796.14 1358
6796.92 1412
6797.70 1425
6798.48 1428
6799.26 1404
6800.04 1379
6800.81 1373
6801.59 1369
6802.37 1391
6803.15 1361
6803.93 1423
6804.71 1440
6805.48 1420
6806.26 1394
6807.04 1371
6807.82 1422
6808.60 1376
6809.38 1392
6810.16 1404
6810.94 1384
6811.71 1397
6812.49 1372
6813.27 1408
6814.05 1430
6814.83 1424
6815.61 1356
6816.39 1442
6817.17 1449
6817.95 1394
6818.73 1346
6819.51 1380
6820.29 1387
6821.07 1405
6821.84 1401
6822.62 1372
6823.40 1351
6824.18 1406
6824.96 1449
6825.74 1347
6826.52 1351
6827.30 1358
6828.08 1381
6828.86 1346
6829.64 1370
6830.42 1378
6831.20 1407
6831.98 1354
6832.76 1390
6833.54 1405
6834.32 1470
6835.10 1508
6835.88 1570
6836.66 1664
6837.44 1795
6838.22 1855
6839.01 1893
6839.79 1895
6840.57 1901
6841.35 1830
6842.13 1761
6842.91 1698
6843.69 1602
6844.47 1571
6845.25 1553
6846.03 1593
6846.81 1591
6847.59 1690
6848.37 1853
6849.16 1995
6849.94 2052
6850.72 2131
6851.50 2109
6852.28 2110
6853.06 2018
6853.84 1941
6854.62 1861
6855.41 1803
6856.19 1756
6856.97 1668
6857.75 1698
6858.53 1611
6859.31 1540
6860.10 1545
6860.88 1572
6861.66 1580
6862.44 1561
6863.22 1566
6864.00 1639
6864.79 1593
6865.57 1563
6866.35 1570
6867.13 1585
6867.91 1540
6868.70 1581
6869.48 1609
6870.26 1612
6871.04 1630
6871.83 1623
6872.61 1633
6873.39 1655
6874.17 1637
6874.96 1679
6875.74 1724
6876.52 1721
6877.30 1787
6878.09 1804
6878.87 1870
6879.65 1997
6880.43 2072
6881.22 2191
6882.00 2128
6882.78 2177
6883.57 2122
6884.35 2198
6885.13 2210
6885.92 2220
6886.70 2317
6887.48 2378
6888.27 2415
6889.05 2400
6889.83 2358
6890.62 2352
6891.40 2207
6892.18 2114
6892.97 2121
6893.75 2035
6894.53 1998
6895.32 1956
6896.10 1901
6896.88 1854
6897.67 1919
6898.45 1913
6899.24 1880
6900.02 1893
6900.80 1948
6901.59 1917
6902.37 1864
6903.16 1805
6903.94 1912
6904.73 1832
6905.51 1828
6906.29 1934
6907.08 1926
6907.86 1843
6908.65 1833
6909.43 1857
6910.22 1843
6911.00 1783
6911.79 1789
6912.57 1803
6913.35 1802
6914.14 1759
6914.92 1763
6915.71 1789
6916.49 1831
6917.28 1814
6918.06 1832
6918.85 1882
6919.63 1854
6920.42 1914
6921.20 1932
6921.99 1941
6922.78 1910
6923.56 1951
6924.35 1953
6925.13 1918
6925.92 1950
6926.70 1985
6927.49 2055
6928.27 2018
6929.06 2066
6929.84 2054
6930.63 2072
6931.42 2109
6932.20 2062
6932.99 2055
6933.77 2047
6934.56 2071
6935.35 2094
6936.13 2166
6936.92 2152
6937.70 2218
6938.49 2292
6939.28 2353
6940.06 2481
6940.85 2625
6941.63 2773
6942.42 2841
6943.21 2902
6943.99 2925
6944.78 2949
6945.57 2912
6946.35 2920
6947.14 2923
6947.93 2892
6948.71 2802
6949.50 2791
6950.29 2746
6951.07 2662
6951.86 2654
6952.65 2656
6953.44 2651
6954.22 2606
6955.01 2606
6955.80 2653
6956.58 2664
6957.37 2730
6958.16 2653
6958.95 2665
6959.73 2725
6960.52 2762
6961.31 2754
6962.09 2775
6962.88 2739
6963.67 2817
6964.46 2877
6965.25 2999
6966.03 3155
6966.82 3298
6967.61 3369
6968.40 3498
6969.18 3609
6969.97 3643
6970.76 3629
6971.55 3603
6972.34 3590
6973.12 3595
6973.91 3581
6974.70 3620
6975.49 3620
6976.28 3594
6977.07 3638
6977.85 3787
6978.64 3876
6979.43 4172
6980.22 4742
6981.01 5426
6981.80 6511
6982.59 7870
6983.37 9429
6984.16 10660
6984.95 11813
6985.74 12360
6986.53 12447
6987.32 11711
6988.11 10705
6988.90 9636
6989.69 8447
6990.47 7256
6991.26 6139
6992.05 5365
6992.84 4528
6993.63 3950
6994.42 3539
6995.21 3222
6996.00 3018
6996.79 2852
6997.58 2825
6998.37 2639
6999.16 2521
6999.95 2483
7000.74 2420
7001.53 2396
7002.32 2318
7003.11 2241
7003.90 2229
7004.69 2106
7005.48 2110
7006.27 2071
7007.06 2010
7007.85 1987
7008.64 2061
7009.43 2212
7010.22 2301
7011.01 2316
7011.80 2418
7012.59 2376
7013.38 2432
7014.17 2399
7014.96 2470
7015.75 2449
7016.54 2422
7017.33 2363
7018.12 2361
7018.91 2377
7019.70 2437
7020.49 2475
7021.28 2523
7022.07 2633
7022.87 2798
7023.66 2797
7024.45 2834
7025.24 2850
7026.03 2900
7026.82 2966
7027.61 2973
7028.40 2842
7029.19 2724
7029.99 2641
7030.78 2569
7031.57 2529
7032.36 2401
7033.15 2331
7033.94 2313
7034.74 2325
7035.53 2298
7036.32 2264
7037.11 2244
7037.90 2275
7038.69 2240
7039.49 2255
7040.28 2253
7041.07 2236
7041.86 2300
7042.65 2216
7043.45 2240
7044.24 2207
7045.03 2223
7045.82 2311
7046.61 2315
7047.41 2368
7048.20 2433
7048.99 2452
7049.78 2481
7050.58 2467
7051.37 2398
7052.16 2387
7052.95 2347
7053.75 2300
7054.54 2310
7055.33 2264
7056.13 2190
7056.92 2192
7057.71 2277
7058.50 2244
7059.30 2237
7060.09 2189
7060.88 2170
7061.68 2163
7062.47 2131
7063.26 2160
7064.06 2193
7064.85 2089
7065.64 2043
7066.44 2036
7067.23 2070
7068.02 2087
7068.82 2077
7069.61 2032
7070.40 1902
7071.20 1977
7071.99 2007
7072.78 1946
7073.58 1867
7074.37 1918
7075.17 1935
7075.96 1834
7076.75 1824
7077.55 1863
7078.34 1883
7079.14 1842
7079.93 1821
7080.72 1824
7081.52 1829
7082.31 1830
7083.11 1838
7083.90 1866
7084.70 1945
7085.49 1994
7086.28 2095
7087.08 2034
7087.87 2055
7088.67 2034
7089.46 2085
7090.26 2003
7091.05 2003
7091.85 1911
7092.64 1827
7093.44 1810
7094.23 1854
7095.03 1787
7095.82 1836
7096.62 1730
7097.41 1718
7098.21 1653
7099.00 1664
7099.80 1632
7100.59 1638
7101.39 1656
7102.18 1644
7102.98 1622
7103.77 1594
7104.57 1542
7105.37 1513
7106.16 1547
7106.96 1498
7107.75 1430
7108.55 1431
7109.34 1413
7110.14 1426
7110.94 1412
7111.73 1374
7112.53 1400
7113.32 1431
7114.12 1419
7114.92 1459
7115.71 1458
7116.51 1480
7117.30 1449
7118.10 1431
7118.90 1467
7119.69 1461
7120.49 1467
7121.29 1478
7122.08 1431
7122.88 1434
7123.68 1447
7124.47 1369
7125.27 1380
7126.07 1394
7126.86 1416
7127.66 1447
7128.46 1436
7129.25 1494
7130.05 1448
7130.85 1453
7131.64 1444
7132.44 1449
7133.24 1386
7134.04 1360
7134.83 1381
7135.63 1389
7136.43 1358
7137.23 1358
7138.02 1341
7138.82 1290
7139.62 1307
7140.42 1324
7141.21 1337
7142.01 1303
7142.81 1293
7143.61 1320
7144.40 1283
7145.20 1314
7146.00 1283
7146.80 1262
7147.59 1308
7148.39 1265
7149.19 1253
7149.99 1290
7150.79 1271
7151.59 1261
7152.38 1251
7153.18 1264
7153.98 1284
7154.78 1304
7155.58 1330
7156.38 1293
7157.17 1202
7157.97 1203
7158.77 1240
7159.57 1239
7160.37 1234
7161.17 1240
7161.97 1216
7162.76 1188
7163.56 1232
7164.36 1223
7165.16 1182
7165.96 1186
7166.76 1177
7167.56 1178
7168.36 1192
7169.16 1197
7169.96 1129
7170.75 1193
7171.55 1151
7172.35 1202
7173.15 1122
7173.95 1146
7174.75 1163
7175.55 1143
7176.35 1120
7177.15 1088
7177.95 1089
7178.75 1162
7179.55 1172
7180.35 1124
7181.15 1138
7181.95 1114
7182.75 1149
7183.55 1153
7184.35 1147
7185.15 1131
7185.95 1128
7186.75 1099
7187.55 1094
7188.35 1074
7189.15 1143
7189.95 1111
7190.75 1109
7191.55 1096
7192.35 1111
7193.15 1097
7193.95 1096
7194.75 1099
7195.55 1108
7196.35 1108
7197.15 1137
7197.95 1137
7198.76 1103
7199.56 1098
7200.36 1132
7201.16 1131
7201.96 1140
7202.76 1150
7203.56 1130
7204.36 1122
7205.16 1070
7205.96 1078
7206.77 1092
7207.57 1117
7208.37 1069
7209.17 1084
7209.97 1106
7210.77 1086
7211.57 1099
7212.38 1108
7213.18 1091
7213.98 1060
7214.78 1107
7215.58 1061
7216.38 1019
7217.19 1026
7217.99 1041
7218.79 1100
7219.59 1082
7220.39 1085
7221.20 1137
7222.00 1077
7222.80 1078
7223.60 1100
7224.40 1072
7225.21 1055
7226.01 1045
7226.81 1034
7227.61 1082
7228.42 1089
7229.22 1097
7230.02 1081
7230.82 1083
7231.63 1088
7232.43 1074
7233.23 1071
7234.03 1102
7234.84 1091
7235.64 1177
7236.44 1163
7237.25 1166
7238.05 1128
7238.85 1110
7239.65 1140
7240.46 1114
7241.26 1073
7242.06 1103
7242.87 1127
7243.67 1104
7244.47 1104
7245.28 1054
7246.08 1048
7246.88 1031
7247.69 1060
7248.49 1022
7249.30 1059
7250.10 1041
7250.90 1053
7251.71 1077
7252.51 1059
7253.31 1041
7254.12 1055
7254.92 1045
7255.73 1065
7256.53 1068
7257.33 1086
7258.14 1068
7258.94 1036
7259.75 1035
7260.55 1056
7261.35 1075
7262.16 1076
7262.96 1060
7263.77 1028
7264.57 1087
7265.38 1089
7266.18 1035
7266.99 1027
7267.79 1011
7268.59 1006
7269.40 1063
7270.20 1010
7271.01 1011
7271.81 1038
7272.62 1026
7273.42 1083
7274.23 1047
7275.03 1046
7275.84 1023
7276.64 1029
7277.45 1060
7278.25 1095
7279.06 1094
7279.86 1092
7280.67 1087
7281.48 1114
7282.28 1121
7283.09 1178
7283.89 1141
7284.70 1193
7285.50 1175
7286.31 1150
7287.11 1193
7287.92 1130
7288.73 1103
7289.53 1090
7290.34 1108
7291.14 1083
7291.95 1118
7292.76 1097
7293.56 1102
7294.37 1080
7295.17 1087
7295.98 1101
7296.79 1111
7297.59 1084
7298.40 1079
7299.21 1128
7300.01 1066
7300.82 1118
7301.62 1128
7302.43 1137
7303.24 1079
7304.04 1035
7304.85 1076
7305.66 1098
7306.46 1065
7307.27 1110
7308.08 1128
7308.89 1129
7309.69 1188
7310.50 1219
7311.31 1246
7312.11 1200
7312.92 1206
7313.73 1246
7314.53 1283
7315.34 1380
7316.15 1520
7316.96 1614
7317.76 1678
7318.57 1724
7319.38 1728
7320.19 1681
7320.99 1630
7321.80 1530
7322.61 1388
7323.42 1403
7324.22 1312
7325.03 1227
7325.84 1227
7326.65 1186
7327.46 1179
7328.26 1169
7329.07 1169
7329.88 1164
7330.69 1142
7331.50 1196
7332.30 1109
7333.11 1094
7333.92 1138
7334.73 1164
7335.54 1170
7336.35 1120
7337.15 1107
7337.96 1116
7338.77 1131
7339.58 1154
7340.39 1157
7341.20 1133
7342.01 1112
7342.82 1109
7343.62 1079
7344.43 1104
7345.24 1091
7346.05 1082
7346.86 1034
7347.67 1061
7348.48 1057
7349.29 1037
7350.10 1041
7350.91 989
7351.71 998
7352.52 1025
7353.33 1016
7354.14 1029
7354.95 1005
7355.76 1008
7356.57 1002
7357.38 1003
7358.19 1011
7359.00 1032
7359.81 1058
7360.62 1028
7361.43 1049
7362.24 1052
7363.05 1076
7363.86 1029
7364.67 1024
7365.48 1012
7366.29 1047
7367.10 1027
7367.91 990
7368.72 973
7369.53 975
7370.34 1001
7371.15 980
7371.96 1018
7372.77 963
7373.58 932
7374.39 991
7375.20 975
7376.01 960
7376.82 980
7377.63 991
7378.45 1034
7379.26 1011
7380.07 1001
7380.88 1012
7381.69 1045
7382.50 1037
7383.31 1020
7384.12 1004
7384.93 972
7385.74 977
7386.56 990
7387.37 983
7388.18 1004
7388.99 973
7389.80 930
7390.61 931
7391.42 941
7392.24 953
7393.05 911
7393.86 939
7394.67 976
7395.48 966
7396.29 962
7397.10 925
7397.92 945
7398.73 935
7399.54 934
7400.35 941
7401.16 982
7401.98 943
7402.79 984
7403.60 996
7404.41 955
7405.23 958
7406.04 949
7406.85 961
7407.66 981
7408.47 924
7409.29 973
7410.10 950
7410.91 935
7411.72 972
7412.54 965
7413.35 966
7414.16 946
7414.98 923
7415.79 917
7416.60 885
7417.41 908
7418.23 902
7419.04 935
7419.85 885
7420.67 867
7421.48 891
7422.29 886
7423.11 907
7423.92 911
7424.73 911
7425.54 928
7426.36 913
7427.17 873
7427.99 899
7428.80 890
7429.61 886
7430.43 883
7431.24 880
7432.05 878
7432.87 868
7433.68 864
7434.49 911
7435.31 933
7436.12 874
7436.94 933
7437.75 907
7438.56 901
7439.38 852
7440.19 886
7441.01 901
7441.82 929
7442.64 905
7443.45 933
7444.26 933
7445.08 942
7445.89 951
7446.71 946
7447.52 899
7448.34 902
7449.15 910
7449.97 888
7450.78 883
7451.59 890
7452.41 861
7453.22 890
7454.04 876
7454.85 870
7455.67 867
7456.48 877
7457.30 902
7458.11 873
7458.93 875
7459.74 926
7460.56 892
7461.38 859
7462.19 891
7463.01 892
7463.82 895
7464.64 870
7465.45 907
7466.27 933
7467.08 921
7467.90 930
7468.72 908
7469.53 911
7470.35 889
7471.16 944
7471.98 928
7472.79 926
7473.61 943
7474.43 966
7475.24 989
7476.06 985
7476.87 945
7477.69 933
7478.51 924
7479.32 955
7480.14 994
7480.96 903
7481.77 930
7482.59 922
7483.41 925
7484.22 911
7485.04 930
7485.85 945
7486.67 933
7487.49 919
7488.31 934
7489.12 901
7489.94 913
7490.76 925
7491.57 927
7492.39 947
7493.21 916
7494.02 910
7494.84 893
7495.66 909
7496.48 950
7497.29 870
7498.11 883
7498.93 909
7499.74 908
7500.56 935
7501.38 929
7502.20 955
7503.01 929
7503.83 901
7504.65 955
7505.47 908
7506.29 914
7507.10 955
7507.92 937
7508.74 921
7509.56 909
7510.37 949
7511.19 925
7512.01 907
7512.83 917
7513.65 912
7514.47 925
7515.28 881
7516.10 906
7516.92 921
7517.74 908
7518.56 877
7519.38 883
7520.19 894
7521.01 880
7521.83 865
7522.65 901
7523.47 940
7524.29 915
7525.11 969
7525.92 927
7526.74 946
7527.56 931
7528.38 950
7529.20 982
7530.02 950
7530.84 986
7531.66 956
7532.48 959
7533.30 950
7534.12 962
7534.93 900
7535.75 908
7536.57 941
7537.39 947
7538.21 904
7539.03 884
7539.85 913
7540.67 929
7541.49 916
7542.31 962
7543.13 912
7543.95 948
7544.77 920
7545.59 906
7546.41 896
7547.23 952
7548.05 935
7548.87 897
7549.69 921
7550.51 928
7551.33 907
7552.15 936
7552.97 904
7553.79 909
7554.61 935
7555.43 980
7556.25 923
7557.07 942
7557.89 963
7558.71 995
7559.53 997
7560.36 979
7561.18 942
7562.00 970
7562.82 947
7563.64 928
7564.46 907
7565.28 907
7566.10 938
7566.92 942
7567.74 950
7568.56 916
7569.39 916
7570.21 938
7571.03 933
7571.85 890
7572.67 926
7573.49 927
7574.31 953
7575.14 956
7575.96 923
7576.78 937
7577.60 952
7578.42 931
7579.24 947
7580.06 954
7580.89 972
7581.71 982
7582.53 974
7583.35 948
7584.17 983
7585.00 969
7585.82 980
7586.64 971
7587.46 954
7588.29 964
7589.11 960
7589.93 957
7590.75 985
7591.57 1000
7592.40 959
7593.22 992
7594.04 1042
7594.86 1058
7595.69 1086
7596.51 1091
7597.33 1048
7598.15 1004
7598.98 1034
7599.80 1096
7600.62 1035
7601.45 989
7602.27 1061
7603.09 1073
7603.92 1110
7604.74 1098
7605.56 1102
7606.38 1094
7607.21 1125
7608.03 1088
7608.85 1055
7609.68 1064
7610.50 1096
7611.32 1106
7612.15 1083
7612.97 1056
7613.80 1110
7614.62 1146
7615.44 1188
7616.27 1203
7617.09 1224
7617.91 1203
7618.74 1210
7619.56 1204
7620.39 1227
7621.21 1210
7622.03 1159
7622.86 1173
7623.68 1178
7624.51 1149
7625.33 1189
7626.15 1165
7626.98 1150
7627.80 1106
7628.63 1086
7629.45 1134
7630.28 1153
7631.10 1174
7631.93 1155
7632.75 1123
7633.58 1119
7634.40 1118
7635.22 1102
7636.05 1061
7636.87 1032
7637.70 1011
7638.52 1007
7639.35 1053
7640.17 1024
7641.00 1007
7641.82 995
7642.65 1039
7643.47 1045
7644.30 1033
7645.13 1037
7645.95 1045
7646.78 1096
7647.60 1088
7648.43 1102
7649.25 1103
7650.08 1059
7650.90 1058
7651.73 1075
7652.55 1007
7653.38 992
7654.21 984
7655.03 966
7655.86 954
7656.68 953
7657.51 933
7658.34 960
7659.16 933
7659.99 943
7660.81 946
7661.64 941
7662.47 933
7663.29 882
7664.12 908
7664.95 883
7665.77 895
7666.60 911
7667.42 923
7668.25 921
7669.08 934
7669.90 908
7670.73 936
7671.56 911
7672.38 920
7673.21 898
7674.04 903
7674.87 912
7675.69 913
7676.52 922
7677.35 905
7678.17 905
7679.00 929
7679.83 900
7680.65 968
7681.48 952
7682.31 944
7683.14 947
7683.96 967
7684.79 940
7685.62 965
7686.45 965
7687.27 951
7688.10 952
7688.93 1001
7689.76 968
7690.58 959
7691.41 967
7692.24 955
7693.07 926
7693.90 936
7694.72 959
7695.55 973
7696.38 1007
7697.21 1014
7698.04 1051
7698.86 1044
7699.69 1011
7700.52 951
7701.35 978
7702.18 913
7703.01 919
7703.83 943
7704.66 964
7705.49 893
7706.32 901
7707.15 966
7707.98 920
7708.81 868
7709.63 930
7710.46 926
7711.29 943
7712.12 903
7712.95 889
7713.78 865
7714.61 943
7715.44 943
7716.27 905
7717.10 866
7717.93 844
7718.75 882
7719.58 932
7720.41 887
7721.24 877
7722.07 892
7722.90 880
7723.73 910
7724.56 852
7725.39 869
7726.22 883
7727.05 918
7727.88 930
7728.71 904
7729.54 874
7730.37 901
7731.20 930
7732.03 935
7732.86 863
7733.69 875
7734.52 911
7735.35 881
7736.18 892
7737.01 866
7737.84 875
7738.67 872
7739.50 858
7740.33 880
7741.16 862
7741.99 870
7742.82 921
7743.65 935
7744.48 944
7745.31 954
7746.14 1012
7746.98 1021
7747.81 1065
7748.64 1078
7749.47 1032
7750.30 956
7751.13 927
7751.96 945
7752.79 987
7753.62 888
7754.45 899
7755.29 901
7756.12 911
7756.95 880
7757.78 889
7758.61 892
7759.44 926
7760.27 889
7761.11 874
7761.94 861
7762.77 910
7763.60 928
7764.43 906
7765.26 879
7766.10 927
7766.93 949
7767.76 963
7768.59 954
7769.42 1000
7770.26 972
7771.09 932
7771.92 923
7772.75 898
7773.58 919
7774.42 918
7775.25 889
7776.08 897
7776.91 914
7777.75 882
7778.58 886
7779.41 833
7780.24 831
7781.08 839
7781.91 841
7782.74 869
7783.57 884
7784.41 862
7785.24 897
7786.07 885
7786.91 891
7787.74 876
7788.57 899
7789.40 916
7790.24 847
7791.07 879
7791.90 878
7792.74 856
7793.57 859
7794.40 884
7795.24 880
7796.07 867
7796.90 872
7797.74 913
7798.57 916
7799.40 931
7800.24 913
7801.07 899
7801.91 916
7802.74 898
7803.57 930
7804.41 929
7805.24 962
7806.07 927
7806.91 881
7807.74 957
7808.58 937
7809.41 961
7810.25 949
7811.08 982
7811.91 1001
7812.75 1015
7813.58 1037
7814.42 1036
7815.25 1064
7816.09 1076
7816.92 1065
7817.75 1079
7818.59 1015
7819.42 1035
7820.26 1089
7821.09 1088
7821.93 1077
7822.76 1094
7823.60 1139
7824.43 1100
7825.27 1050
7826.10 1050
7826.94 1048
7827.77 1065
7828.61 1065
7829.44 1026
7830.28 1067
7831.11 1024
7831.95 1040
7832.78 1098
7833.62 1036
7834.46 1065
7835.29 1048
7836.13 1035
7836.96 1053
7837.80 1049
7838.63 1018
7839.47 1047
7840.31 1010
7841.14 980
7841.98 1002
7842.81 999
7843.65 988
7844.48 961
7845.32 966
7846.16 943
7846.99 936
7847.83 944
7848.67 947
7849.50 901
7850.34 922
7851.17 924
7852.01 950
7852.85 937
7853.68 930
7854.52 949
7855.36 994
7856.19 1000
7857.03 971
7857.87 956
7858.70 993
7859.54 997
7860.38 973
7861.21 998
7862.05 1026
7862.89 968
7863.72 985
7864.56 985
7865.40 1000
7866.24 1060
7867.07 1004
7867.91 994
7868.75 1001
7869.59 1061
7870.42 1034
7871.26 1058
7872.10 1023
7872.94 1056
7873.77 1084
7874.61 1084
7875.45 1114
7876.29 1121
7877.12 1170
7877.96 1250
7878.80 1342
7879.64 1371
7880.47 1357
7881.31 1424
7882.15 1388
7882.99 1372
7883.83 1332
7884.66 1298
7885.50 1304
7886.34 1249
7887.18 1202
7888.02 1172
7888.86 1171
7889.69 1191
7890.53 1224
7891.37 1155
7892.21 1135
7893.05 1112
7893.89 1129
7894.73 1136
7895.56 1065
7896.40 1038
7897.24 1038
7898.08 1035
7898.92 1036
7899.76 990
7900.60 971
7901.44 998
7902.28 987
7903.12 933
7903.95 901
7904.79 922
7905.63 922
7906.47 951
7907.31 991
7908.15 956
7908.99 944
7909.83 949
7910.67 979
7911.51 939
7912.35 945
7913.19 974
7914.03 976
7914.87 1031
7915.71 1028
7916.55 1028
7917.39 1006
7918.23 1006
7919.07 977
7919.91 1031
7920.75 1044
7921.59 993
7922.43 1020
7923.27 978
7924.11 1011
7924.95 961
7925.79 912
7926.63 957
7927.47 930
7928.31 911
7929.15 869
7929.99 901
7930.83 916
7931.67 911
7932.51 933
7933.35 883
7934.19 888
7935.04 934
7935.88 916
7936.72 915
7937.56 920
7938.40 969
7939.24 932
7940.08 947
7940.92 922
7941.76 918
7942.60 930
7943.45 968
7944.29 903
7945.13 940
7945.97 993
7946.81 945
7947.65 934
7948.49 990
7949.34 974
7950.18 968
7951.02 979
7951.86 1027
7952.70 1015
7953.54 1008
7954.39 1090
7955.23 1089
7956.07 1041
7956.91 1033
7957.75 1028
7958.60 1066
7959.44 1034
7960.28 1009
7961.12 1025
7961.96 1007
7962.81 1003
7963.65 1047
7964.49 1090
7965.33 1146
7966.18 1143
7967.02 1170
7967.86 1115
7968.70 1115
7969.55 1110
7970.39 1106
7971.23 1053
7972.08 1050
7972.92 1059
7973.76 1049
7974.60 1035
7975.45 1050
7976.29 1026
7977.13 1011
7977.98 997
7978.82 962
7979.66 971
7980.51 933
7981.35 932
7982.19 905
7983.04 901
7983.88 969
7984.72 935
7985.57 883
7986.41 872
7987.25 890
7988.10 929
7988.94 919
7989.78 857
7990.63 851
7991.47 867
7992.32 869
7993.16 829
7994.00 826
7994.85 812
7995.69 827
7996.54 809
7997.38 833
7998.22 817
7999.07 848
7999.91 834
8000.76 810
8001.60 834
8002.45 803
8003.29 830
8004.13 844
8004.98 814
8005.82 811
8006.67 812
8007.51 838
8008.36 821
8009.20 843
8010.05 854
8010.89 802
8011.74 847
8012.58 845
8013.43 859
8014.27 800
8015.12 802
8015.96 814
8016.81 814
8017.65 805
8018.50 788
8019.34 759
8020.19 742
8021.03 760
8021.88 789
8022.72 822
8023.57 809
8024.41 743
8025.26 768
8026.11 800
8026.95 765
8027.80 769
8028.64 764
8029.49 772
8030.33 795
8031.18 788
8032.03 754
8032.87 759
8033.72 774
8034.56 797
8035.41 767
8036.26 789
8037.10 803
8037.95 807
8038.80 808
8039.64 786
8040.49 768
8041.34 778
8042.18 759
8043.03 765
8043.87 753
8044.72 812
8045.57 757
8046.41 736
8047.26 728
8048.11 733
8048.96 735
8049.80 726
8050.65 751
8051.50 736
8052.34 752
8053.19 731
8054.04 738
8054.88 757
8055.73 771
8056.58 776
8057.43 725
8058.27 750
8059.12 762
8059.97 744
8060.82 737
8061.66 710
8062.51 717
8063.36 741
8064.21 758
8065.05 708
8065.90 707
8066.75 718
8067.60 709
8068.44 704
8069.29 727
8070.14 747
8070.99 758
8071.84 746
8072.68 737
8073.53 730
8074.38 698
8075.23 719
8076.08 795
8076.93 749
8077.77 709
8078.62 715
8079.47 724
8080.32 703
8081.17 751
8082.02 732
8082.87 732
8083.71 743
8084.56 712
8085.41 690
8086.26 730
8087.11 702
8087.96 728
8088.81 695
8089.66 726
8090.51 704
8091.35 760
8092.20 760
8093.05 724
8093.90 710
8094.75 739
8095.60 736
8096.45 720
8097.30 771
8098.15 741
8099.00 759
8099.85 767
8100.70 749
8101.55 727
8102.40 744
8103.25 735
8104.10 728
8104.95 717
8105.80 770
8106.65 782
8107.50 766
8108.35 747
8109.20 746
8110.05 747
8110.90 756
8111.75 746
8112.60 777
8113.45 724
8114.30 786
8115.15 764
8116.00 776
8116.85 738
8117.70 735
8118.55 752
8119.40 750
8120.25 710
8121.10 730
8121.95 725
8122.80 748
8123.65 732
8124.50 714
8125.35 755
8126.20 759
8127.06 753
8127.91 710
8128.76 710
8129.61 742
8130.46 741
8131.31 720
8132.16 756
8133.01 759
8133.86 765
8134.72 729
8135.57 749
8136.42 745
8137.27 769
8138.12 761
8138.97 739
8139.83 735
8140.68 699
8141.53 690
8142.38 685
8143.23 751
8144.08 737
8144.94 770
8145.79 753
8146.64 742
8147.49 724
8148.34 731
8149.20 748
8150.05 751
8150.90 739
8151.75 780
8152.60 789
8153.46 828
8154.31 778
8155.16 801
8156.01 803
8156.87 766
8157.72 732
8158.57 794
8159.42 778
8160.28 768
8161.13 737
8161.98 744
8162.84 728
8163.69 741
8164.54 730
8165.39 691
8166.25 728
8167.10 693
8167.95 689
8168.81 719
8169.66 717
8170.51 703
8171.37 724
8172.22 673
8173.07 710
8173.93 706
8174.78 689
8175.63 714
8176.49 701
8177.34 737
8178.19 692
8179.05 713
8179.90 696
8180.76 689
8181.61 699
8182.46 700
8183.32 721
8184.17 698
8185.02 724
8185.88 698
8186.73 707
8187.59 700
8188.44 702
8189.30 723
8190.15 698
8191.00 707
8191.86 709
8192.71 727
8193.57 690
8194.42 715
8195.28 693
8196.13 745
8196.99 724
8197.84 738
8198.69 731
8199.55 744
8200.40 731
8201.26 693
8202.11 705
8202.97 715
8203.82 720
8204.68 728
8205.53 710
8206.39 725
8207.24 697
8208.10 690
8208.95 703
8209.81 691
8210.67 692
8211.52 715
8212.38 704
8213.23 665
8214.09 692
8214.94 728
8215.80 732
8216.65 736
8217.51 720
8218.37 745
8219.22 712
8220.08 733
8220.93 683
8221.79 721
8222.64 721
8223.50 710
8224.36 728
8225.21 764
8226.07 738
8226.92 735
8227.78 737
8228.64 736
8229.49 729
8230.35 717
8231.21 703
8232.06 692
8232.92 690
8233.78 695
8234.63 671
8235.49 665
8236.35 680
8237.20 689
8238.06 695
8238.92 700
8239.77 729
8240.63 719
8241.49 704
8242.34 715
8243.20 703
8244.06 726
8244.91 730
8245.77 707
8246.63 696
8247.49 730
8248.34 714
8249.20 716
8250.06 704
8250.92 730
8251.77 752
8252.63 713
8253.49 723
8254.35 749
8255.20 759
8256.06 737
8256.92 750
8257.78 743
8258.63 774
8259.49 757
8260.35 725
8261.21 727
8262.07 750
8262.92 768
8263.78 769
8264.64 755
8265.50 739
8266.36 785
8267.22 783
8268.07 823
8268.93 799
8269.79 810
8270.65 816
8271.51 809
8272.37 797
8273.22 777
8274.08 785
8274.94 788
8275.80 809
8276.66 858
8277.52 887
8278.38 890
8279.24 864
8280.09 866
8280.95 859
8281.81 898
8282.67 865
8283.53 827
8284.39 823
8285.25 827
8286.11 825
8286.97 843
8287.83 808
8288.69 801
8289.55 835
8290.41 872
8291.26 919
8292.12 885
8292.98 896
8293.84 907
8294.70 862
8295.56 870
8296.42 848
8297.28 856
8298.14 834
8299.00 822
8299.86 847
8300.72 824
8301.58 792
8302.44 835
8303.30 818
8304.16 830
8305.02 829
8305.88 797
8306.74 808
8307.60 780
8308.46 794
8309.33 765
8310.19 781
8311.05 758
8311.91 781
8312.77 780
8313.63 806
8314.49 773
8315.35 775
8316.21 769
8317.07 772
8317.93 796
8318.79 766
8319.65 732
8320.52 744
8321.38 776
8322.24 771
8323.10 749
8323.96 744
8324.82 745
8325.68 720
8326.54 764
8327.41 791
8328.27 770
8329.13 795
8329.99 790
8330.85 799
8331.71 817
8332.57 814
8333.44 793
8334.30 795
8335.16 790
8336.02 748
8336.88 756
8337.75 785
8338.61 793
8339.47 779
8340.33 772
8341.19 773
8342.06 779
8342.92 790
8343.78 823
8344.64 814
8345.50 840
8346.37 824
8347.23 835
8348.09 810
8348.95 838
8349.82 837
8350.68 841
8351.54 832
8352.40 817
8353.27 814
8354.13 809
8354.99 805
8355.86 844
8356.72 785
8357.58 810
8358.45 826
8359.31 804
8360.17 820
8361.03 793
8361.90 753
8362.76 760
8363.62 834
8364.49 810
8365.35 782
8366.21 773
8367.08 787
8367.94 801
8368.80 807
8369.67 768
8370.53 796
8371.40 820
8372.26 818
8373.12 804
8373.99 804
8374.85 810
8375.71 806
8376.58 806
8377.44 838
8378.31 819
8379.17 829
8380.03 824
8380.90 842
8381.76 850
8382.63 827
8383.49 831
8384.36 884
8385.22 937
8386.08 925
8386.95 903
8387.81 901
8388.68 886
8389.54 938
8390.41 918
8391.27 864
8392.14 906
8393.00 845
8393.87 828
8394.73 894
8395.60 860
8396.46 854
8397.33 873
8398.19 840
8399.06 865
8399.92 875
8400.79 890
8401.65 875
8402.52 846
8403.38 917
8404.25 970
8405.11 878
8405.98 912
8406.84 942
8407.71 904
8408.58 899
8409.44 911
8410.31 918
8411.17 927
8412.04 918
8412.90 882
8413.77 908
8414.64 925
8415.50 889
8416.37 907
8417.23 911
8418.10 929
8418.97 982
8419.83 974
8420.70 993
8421.56 994
8422.43 1011
8423.30 1035
8424.16 1046
8425.03 1012
8425.90 1040
8426.76 1063
8427.63 1026
8428.50 1048
8429.36 1022
8430.23 1008
8431.10 1009
8431.96 985
8432.83 1001
8433.70 1029
8434.56 997
8435.43 999
8436.30 1014
8437.16 1044
8438.03 1059
8438.90 1076
8439.77 1108
8440.63 1090
8441.50 1103
8442.37 1136
8443.24 1148
8444.10 1115
8444.97 1097
8445.84 1140
8446.71 1156
8447.57 1191
8448.44 1133
8449.31 1166
8450.18 1248
8451.04 1286
8451.91 1284
8452.78 1355
8453.65 1514
8454.52 1669
8455.38 1753
8456.25 1751
8457.12 1667
8457.99 1598
8458.86 1629
8459.72 1576
8460.59 1475
8461.46 1404
8462.33 1362
8463.20 1366
8464.07 1288
8464.93 1240
8465.80 1230
8466.67 1209
8467.54 1180
8468.41 1184
8469.28 1165
8470.15 1152
8471.02 1138
8471.88 1127
8472.75 1118
8473.62 1088
8474.49 1119
8475.36 1134
8476.23 1069
8477.10 1094
8477.97 1092
8478.84 1116
8479.71 1148
8480.58 1166
8481.44 1189
8482.31 1159
8483.18 1135
8484.05 1129
8484.92 1133
8485.79 1109
8486.66 1092
8487.53 1153
8488.40 1123
8489.27 1138
8490.14 1107
8491.01 1099
8491.88 1117
8492.75 1130
8493.62 1151
8494.49 1172
8495.36 1133
8496.23 1121
8497.10 1158
8497.97 1150
8498.84 1127
8499.71 1183
8500.58 1155
8501.45 1179
8502.32 1164
8503.19 1147
8504.06 1180
8504.93 1177
8505.80 1186
8506.67 1220
8507.55 1261
8508.42 1218
8509.29 1228
8510.16 1257
8511.03 1233
8511.90 1233
8512.77 1222
8513.64 1215
8514.51 1258
8515.38 1223
8516.25 1251
8517.13 1253
8518.00 1241
8518.87 1279
8519.74 1288
8520.61 1303
8521.48 1284
8522.35 1296
8523.23 1392
8524.10 1475
8524.97 1486
8525.84 1522
8526.71 1525
8527.58 1541
8528.46 1531
8529.33 1500
8530.20 1487
8531.07 1483
8531.94 1478
8532.81 1455
8533.69 1393
8534.56 1352
8535.43 1375
8536.30 1390
8537.18 1326
8538.05 1312
8538.92 1316
8539.79 1404
8540.66 1451
8541.54 1586
8542.41 1692
8543.28 1856
8544.15 1990
8545.03 2134
8545.90 2235
8546.77 2226
8547.64 2173
8548.52 2097
8549.39 2034
8550.26 1960
8551.14 1877
8552.01 1781
8552.88 1733
8553.76 1685
8554.63 1639
8555.50 1576
8556.37 1470
8557.25 1383
8558.12 1352
8558.99 1347
8559.87 1280
8560.74 1228
8561.61 1229
8562.49 1193
8563.36 1155
8564.24 1158
8565.11 1153
8565.98 1155
8566.86 1122
8567.73 1100
8568.60 1121
8569.48 1112
8570.35 1090
8571.23 1075
8572.10 1065
8572.97 1078
8573.85 1111
8574.72 1117
8575.60 1110
8576.47 1075
8577.34 1102
8578.22 1098
8579.09 1096
8579.97 1077
8580.84 1128
8581.72 1102
8582.59 1135
8583.47 1168
8584.34 1143
8585.21 1144
8586.09 1196
8586.96 1172
8587.84 1152
8588.71 1139
8589.59 1148
8590.46 1143
8591.34 1162
8592.21 1151
8593.09 1138
8593.96 1139
8594.84 1157
8595.71 1154
8596.59 1197
8597.46 1179
8598.34 1162
8599.22 1226
8600.09 1201
8600.97 1202
8601.84 1224
8602.72 1242
8603.59 1227
8604.47 1208
8605.34 1266
8606.22 1247
8607.10 1253
8607.97 1248
8608.85 1270
8609.72 1272
8610.60 1264
8611.47 1326
8612.35 1312
8613.23 1304
8614.10 1280
8614.98 1292
8615.86 1339
8616.73 1334
8617.61 1367
8618.48 1369
8619.36 1380
8620.24 1341
8621.11 1399
8621.99 1372
8622.87 1345
8623.74 1370
8624.62 1451
8625.50 1422
8626.37 1410
8627.25 1441
8628.13 1395
8629.00 1435
8629.88 1455
8630.76 1467
8631.64 1501
8632.51 1457
8633.39 1487
8634.27 1470
8635.14 1448
8636.02 1514
8636.90 1476
8637.78 1531
8638.65 1505
8639.53 1469
8640.41 1492
8641.29 1556
8642.16 1576
8643.04 1580
8643.92 1593
8644.80 1614
8645.67 1641
8646.55 1678
8647.43 1669
8648.31 1619
8649.18 1689
8650.06 1690
8650.94 1672
8651.82 1659
8652.70 1690
8653.58 1713
8654.45 1725
8655.33 1744
8656.21 1740
8657.09 1832
8657.97 1837
8658.84 1881
8659.72 1984
8660.60 2132
8661.48 2247
8662.36 2329
8663.24 2396
8664.12 2401
8664.99 2449
8665.87 2417
8666.75 2461
8667.63 2441
8668.51 2355
8669.39 2396
8670.27 2499
8671.15 2567
8672.03 2648
8672.91 2709
8673.78 2699
8674.66 2712
8675.54 2746
8676.42 2649
8677.30 2501
8678.18 2442
8679.06 2311
8679.94 2222
8680.82 2160
8681.70 2081
8682.58 1950
8683.46 1933
8684.34 1910
8685.22 1870
8686.10 1911
8686.98 1977
8687.86 2104
8688.74 2354
8689.62 2476
8690.50 2688
8691.38 2758
8692.26 2804
8693.14 2770
8694.02 2714
8694.90 2589
8695.78 2502
8696.66 2390
8697.54 2323
8698.42 2233
8699.30 2192
8700.18 2152
8701.06 2087
8701.94 2177
8702.82 2113
8703.70 2063
8704.58 1974
8705.46 1949
8706.34 1786
8707.23 1722
8708.11 1678
8708.99 1570
8709.87 1546
8710.75 1522
8711.63 1481
8712.51 1404
8713.39 1376
8714.27 1317
8715.16 1307
8716.04 1337
8716.92 1331
8717.80 1331
8718.68 1335
8719.56 1315
8720.44 1301
8721.33 1271
8722.21 1249
8723.09 1226
8723.97 1222
8724.85 1270
8725.73 1236
8726.62 1269
8727.50 1265
8728.38 1247
8729.26 1273
8730.14 1250
8731.03 1260
8731.91 1310
8732.79 1283
8733.67 1278
8734.55 1276
8735.44 1308
8736.32 1316
8737.20 1288
8738.08 1248
8738.97 1237
8739.85 1273
8740.73 1278
8741.61 1255
8742.50 1212
8743.38 1181
8744.26 1226
8745.14 1228
8746.03 1202
8746.91 1252
8747.79 1220
8748.68 1244
8749.56 1160
8750.44 1224
8751.33 1198
8752.21 1196
8753.09 1241
8753.97 1237
8754.86 1217
8755.74 1240
8756.62 1240
8757.51 1254
8758.39 1251
8759.28 1188
8760.16 1213
8761.04 1192
8761.93 1186
8762.81 1187
8763.69 1158
8764.58 1185
8765.46 1178
8766.34 1204
8767.23 1196
8768.11 1216
8769.00 1261
8769.88 1241
8770.76 1230
8771.65 1214
8772.53 1195
8773.42 1193
8774.30 1160
8775.19 1149
8776.07 1161
8776.95 1199
8777.84 1194
8778.72 1164
8779.61 1196
8780.49 1232
8781.38 1229
8782.26 1195
8783.15 1185
8784.03 1184
8784.92 1166
8785.80 1159
8786.69 1140
8787.57 1141
8788.46 1106
8789.34 1114
8790.23 1153
8791.11 1113
8792.00 1070
8792.88 1100
8793.77 1056
8794.65 1055
8795.54 1067
8796.42 1065
8797.31 991
8798.19 1063
8799.08 1045
8799.96 1031
8800.85 1063
8801.74 1038
8802.62 1079
8803.51 1058
8804.39 1067
8805.28 1062
8806.16 1042
8807.05 1065
8807.94 1048
8808.82 1007
8809.71 1010
8810.59 1059
8811.48 1051
8812.37 1035
8813.25 1014
8814.14 1015
8815.03 1037
8815.91 1067
8816.80 1054
8817.68 1058
8818.57 1051
8819.46 1034
8820.34 1022
8821.23 1022
8822.12 1055
8823.00 1029
8823.89 1030
8824.78 962
8825.66 956
8826.55 934
8827.44 968
8828.33 995
8829.21 944
8830.10 913
8830.99 927
8831.87 938
8832.76 919
8833.65 912
8834.54 880
8835.42 885
8836.31 879
8837.20 889
8838.08 886
8838.97 855
8839.86 860
8840.75 897
8841.64 888
8842.52 885
8843.41 880
8844.30 862
8845.19 913
8846.07 897
8846.96 865
8847.85 870
8848.74 863
8849.63 847
8850.51 846
8851.40 856
8852.29 837
8853.18 814
8854.07 828
8854.96 799
8855.84 805
8856.73 822
8857.62 809
8858.51 795
8859.40 794
8860.29 780
8861.17 790
8862.06 814
8862.95 805
8863.84 800
8864.73 809
8865.62 776
8866.51 785
8867.40 799
8868.29 796
8869.17 812
8870.06 743
8870.95 747
8871.84 727
8872.73 757
8873.62 734
8874.51 718
8875.40 715
8876.29 725
8877.18 702
8878.07 711
8878.96 712
8879.85 755
8880.74 767
8881.63 736
8882.51 727
8883.40 723
8884.29 708
8885.18 686
8886.07 718
8886.96 745
8887.85 722
8888.74 727
8889.63 726
8890.52 733
8891.41 743
8892.30 725
8893.19 715
8894.09 732
8894.98 719
8895.87 747
8896.76 729
8897.65 751
8898.54 720
8899.43 692
8900.32 705
8901.21 704
8902.10 725
8902.99 694
8903.88 676
8904.77 719
8905.66 716
8906.55 702
8907.44 683
8908.34 690
8909.23 698
8910.12 682
8911.01 708
8911.90 677
8912.79 682
8913.68 703
8914.57 674
8915.47 673
8916.36 695
8917.25 679
8918.14 673
8919.03 676
8919.92 676
8920.81 690
8921.71 689
8922.60 670
8923.49 675
8924.38 689
8925.27 681
8926.16 675
8927.06 675
8927.95 643
8928.84 660
8929.73 640
8930.62 651
8931.52 634
8932.41 656
8933.30 660
8934.19 667
8935.09 642
8935.98 645
8936.87 650
8937.76 657
8938.66 673
8939.55 658
8940.44 652
8941.33 632
8942.23 649
8943.12 680
8944.01 676
8944.90 664
8945.80 674
8946.69 651
8947.58 648
8948.48 639
8949.37 657
8950.26 678
8951.16 651
8952.05 632
8952.94 658
8953.84 664
8954.73 650
8955.62 667
8956.52 679
8957.41 683
8958.30 640
8959.20 625
8960.09 639
8960.98 680
8961.88 668
8962.77 651
8963.66 629
8964.56 656
8965.45 632
8966.35 674
8967.24 640
8968.13 642
8969.03 663
8969.92 672
8970.82 656
8971.71 657
8972.60 653
8973.50 655
8974.39 650
8975.29 641
8976.18 640
8977.08 634
8977.97 640
8978.87 627
8979.76 629
8980.65 634
8981.55 646
8982.44 645
8983.34 627
8984.23 625
8985.13 629
8986.02 638
8986.92 660
8987.81 665
8988.71 625
8989.60 662
8990.50 652
8991.39 677
8992.29 626
8993.18 654
8994.08 669
8994.97 619
8995.87 646
8996.76 634
8997.66 636
8998.56 653
8999.45 649
9000.35 608
9001.24 656
9002.14 655
9003.03 663
9003.93 645
9004.83 609
9005.72 629
9006.62 617
9007.51 633
9008.41 630
9009.31 627
9010.20 635
9011.10 617
9011.99 623
9012.89 627
9013.79 625
9014.68 654
9015.58 659
9016.48 601
9017.37 620
9018.27 637
9019.16 636
9020.06 639
9020.96 637
9021.85 627
9022.75 618
9023.65 657
9024.54 626
9025.44 640
9026.34 632
9027.24 634
9028.13 593
9029.03 636
9029.93 604
9030.82 607
9031.72 630
9032.62 593
9033.52 598
9034.41 616
9035.31 617
9036.21 626
9037.10 601
9038.00 610
9038.90 642
9039.80 612
9040.69 626
9041.59 630
9042.49 601
9043.39 603
9044.29 623
9045.18 639
9046.08 637
9046.98 615
9047.88 638
9048.78 643
9049.67 610
9050.57 665
9051.47 609
9052.37 618
9053.27 644
9054.16 618
9055.06 622
9055.96 657
9056.86 649
9057.76 680
9058.66 662
9059.55 639
9060.45 673
9061.35 667
9062.25 634
9063.15 634
9064.05 649
9064.95 652
9065.85 643
9066.74 646
9067.64 662
9068.54 623
9069.44 631
9070.34 639
9071.24 637
9072.14 668
9073.04 646
9073.94 642
9074.84 618
9075.74 648
9076.64 622
9077.53 672
9078.43 636
9079.33 656
9080.23 652
9081.13 660
9082.03 653
9082.93 648
9083.83 678
9084.73 675
9085.63 671
9086.53 660
9087.43 658
9088.33 678
9089.23 653
9090.13 670
9091.03 677
9091.93 657
9092.83 618
9093.73 640
9094.63 653
9095.53 673
9096.43 683
9097.33 626
9098.23 668
9099.13 650
9100.04 661
9100.94 639
9101.84 613
9102.74 635
9103.64 616
9104.54 617
9105.44 627
9106.34 609
9107.24 620
9108.14 633
9109.04 619
9109.94 600
9110.85 597
9111.75 600
9112.65 623
9113.55 584
9114.45 609
9115.35 629
9116.25 598
9117.15 622
9118.06 604
9118.96 612
9119.86 657
9120.76 598
9121.66 636
9122.56 628
9123.46 636
9124.37 621
9125.27 632
9126.17 599
9127.07 613
9127.97 616
9128.88 625
9129.78 582
9130.68 601
9131.58 649
9132.48 625
9133.39 643
9134.29 648
9135.19 631
9136.09 613
9137.00 609
9137.90 619
9138.80 643
9139.70 638
9140.61 625
9141.51 610
9142.41 609
9143.31 642
9144.22 646
9145.12 631
9146.02 613
9146.92 597
9147.83 607
9148.73 617
9149.63 601
9150.54 642
9151.44 587
9152.34 618
9153.25 606
9154.15 635
9155.05 624
9155.96 615
9156.86 616
9157.76 613
9158.67 619
9159.57 628
9160.47 617
9161.38 610
9162.28 604
9163.18 617
9164.09 606
9164.99 614
9165.90 595
9166.80 592
9167.70 606
9168.61 614
9169.51 609
9170.42 623
9171.32 581
9172.22 584
9173.13 585
9174.03 635
9174.94 585
9175.84 619
9176.74 587
9177.65 585
9178.55 615
9179.46 614
9180.36 616
9181.27 585
9182.17 601
9183.08 602
9183.98 615
9184.89 581
9185.79 613
9186.70 586
9187.60 615
9188.51 613
9189.41 601
9190.32 611
9191.22 619
9192.13 647
9193.03 630
9193.94 623
9194.84 631
9195.75 638
9196.65 647
9197.56 650
9198.46 670
9199.37 660
9200.27 649
9201.18 696
9202.08 633
9202.99 633
9203.90 623
9204.80 627
9205.71 647
9206.61 639
9207.52 644
9208.42 629
9209.33 593
9210.24 599
9211.14 622
9212.05 649
9212.95 640
9213.86 635
9214.77 637
9215.67 606
9216.58 602
9217.49 626
9218.39 650
9219.30 623
9220.21 599
9221.11 640
9222.02 626
9222.93 613
9223.83 627
9224.74 600
9225.65 615
9226.55 619
9227.46 630
9228.37 596
9229.27 582
9230.18 597
9231.09 592
9231.99 578
9232.90 599
9233.81 577
9234.72 561
9235.62 615
9236.53 600
9237.44 579
9238.34 620
9239.25 640
9240.16 628
9241.07 615
9241.97 618
9242.88 603
9243.79 580
9244.70 603
9245.61 597
9246.51 628
9247.42 598
9248.33 589
9249.24 556
9250.14 573
9251.05 597
9251.96 608
9252.87 621
9253.78 594
9254.69 614
9255.59 592
9256.50 578
9257.41 585
9258.32 573
9259.23 590
9260.14 589
9261.04 586
9261.95 597
9262.86 576
9263.77 587
9264.68 599
9265.59 589
9266.50 629
9267.40 614
9268.31 601
9269.22 594
9270.13 586
9271.04 598
9271.95 595
9272.86 605
9273.77 592
9274.68 582
9275.59 568
9276.49 569
9277.40 595
9278.31 591
9279.22 614
9280.13 594
9281.04 587
9281.95 581
9282.86 588
9283.77 571
9284.68 614
9285.59 554
9286.50 573
9287.41 576
9288.32 601
9289.23 634
9290.14 576
9291.05 597
9291.96 585
9292.87 617
9293.78 607
9294.69 616
9295.60 613
9296.51 606
9297.42 611
9298.33 613
9299.24 637
9300.15 586
9301.06 636
9301.97 600
9302.88 592
9303.79 621
9304.70 625
9305.61 633
9306.53 611
9307.44 605
9308.35 627
9309.26 606
9310.17 608
9311.08 595
9311.99 616
9312.90 620
9313.81 575
9314.72 594
9315.63 551
9316.55 584
9317.46 584
9318.37 579
9319.28 591
9320.19 566
9321.10 599
9322.01 584
9322.93 602
9323.84 616
9324.75 586
9325.66 616
9326.57 592
9327.48 598
9328.40 596
9329.31 565
9330.22 599
9331.13 600
9332.04 592
9332.96 599
9333.87 564
9334.78 604
9335.69 605
9336.60 610
9337.52 576
9338.43 588
9339.34 609
9340.25 606
9341.17 625
9342.08 612
9342.99 556
9343.90 565
9344.82 570
9345.73 605
9346.64 599
9347.55 605
9348.47 585
9349.38 592
9350.29 608
9351.21 614
9352.12 621
9353.03 575
9353.94 579
9354.86 590
9355.77 575
9356.68 580
9357.60 589
9358.51 628
9359.42 626
9360.34 604
9361.25 580
9362.16 600
9363.08 607
9363.99 583
9364.90 582
9365.82 593
9366.73 598
9367.65 569
9368.56 597
9369.47 598
9370.39 560
9371.30 581
9372.21 614
9373.13 595
9374.04 597
9374.96 567
9375.87 560
9376.79 562
9377.70 607
9378.61 642
9379.53 639
9380.44 608
9381.36 589
9382.27 593
9383.19 579
9384.10 603
9385.01 619
9385.93 618
9386.84 609
9387.76 585
9388.67 626
9389.59 637
9390.50 615
9391.42 638
9392.33 613
9393.25 612
9394.16 634
9395.08 608
9395.99 607
9396.91 617
9397.82 645
9398.74 624
9399.65 618
9400.57 604
9401.48 606
9402.40 589
9403.32 624
9404.23 584
9405.15 594
9406.06 598
9406.98 587
9407.89 607
9408.81 607
9409.73 587
9410.64 601
9411.56 600
9412.47 591
9413.39 567
9414.30 611
9415.22 616
9416.14 626
9417.05 623
9417.97 636
9418.89 625
9419.80 615
9420.72 627
9421.63 647
9422.55 679
9423.47 634
9424.38 611
9425.30 624
9426.22 642
9427.13 633
9428.05 610
9428.97 609
9429.88 631
9430.80 624
9431.72 634
9432.63 632
9433.55 652
9434.47 659
9435.38 651
9436.30 617
9437.22 632
9438.14 628
9439.05 623
9439.97 684
9440.89 641
9441.81 635
9442.72 651
9443.64 663
9444.56 629
9445.47 658
9446.39 658
9447.31 646
9448.23 647
9449.15 667
9450.06 697
9450.98 682
9451.90 680
9452.82 678
9453.73 667
9454.65 657
9455.57 654
9456.49 704
9457.41 684
9458.32 657
9459.24 657
9460.16 639
9461.08 673
9462.00 706
9462.92 674
9463.83 648
9464.75 666
9465.67 647
9466.59 639
9467.51 634
9468.43 647
9469.35 650
9470.26 649
9471.18 673
9472.10 652
9473.02 659
9473.94 650
9474.86 656
9475.78 661
9476.70 668
9477.62 680
9478.54 668
9479.45 661
9480.37 654
9481.29 660
9482.21 663
9483.13 677
9484.05 673
9484.97 698
9485.89 657
9486.81 641
9487.73 675
9488.65 652
9489.57 668
9490.49 670
9491.41 678
9492.33 683
9493.25 677
9494.17 661
9495.09 691
9496.01 661
9496.93 687
9497.85 684
9498.77 644
9499.69 707
9500.61 681
9501.53 686
9502.45 686
9503.37 676
9504.29 708
9505.21 691
9506.13 680
9507.05 726
9507.97 670
9508.89 671
9509.81 679
9510.73 660
9511.65 714
9512.57 702
9513.49 676
9514.42 750
9515.34 717
9516.26 688
9517.18 719
9518.10 725
9519.02 720
9519.94 751
9520.86 771
9521.78 772
9522.71 768
9523.63 753
9524.55 741
9525.47 738
9526.39 698
9527.31 740
9528.23 756
9529.16 739
9530.08 754
9531.00 729
9531.92 738
9532.84 735
9533.76 758
9534.69 747
9535.61 739
9536.53 712
9537.45 729
9538.37 763
9539.30 793
9540.22 764
9541.14 784
9542.06 776
9542.98 746
9543.91 772
9544.83 797
9545.75 780
9546.67 787
9547.60 786
9548.52 766
9549.44 810
9550.36 768
9551.29 776
9552.21 829
9553.13 827
9554.06 777
9554.98 780
9555.90 777
9556.82 798
9557.75 810
9558.67 809
9559.59 817
9560.52 838
9561.44 854
9562.36 830
9563.29 828
9564.21 837
9565.13 838
9566.06 878
9566.98 850
9567.90 854
9568.83 846
9569.75 833
9570.67 880
9571.60 879
9572.52 864
9573.44 879
9574.37 908
9575.29 876
9576.22 921
9577.14 885
9578.06 911
9578.99 936
9579.91 935
9580.84 924
9581.76 926
9582.68 943
9583.61 939
9584.53 944
9585.46 943
9586.38 970
9587.31 979
9588.23 949
9589.15 964
9590.08 970
9591.00 985
9591.93 1009
9592.85 1015
9593.78 1030
9594.70 1024
9595.63 1075
9596.55 1120
9597.48 1105
9598.40 1063
9599.33 1107
9600.25 1175
9601.18 1142
9602.10 1187
9603.03 1179
9603.95 1095
9604.88 1101
9605.80 1122
9606.73 1086
9607.65 1086
9608.58 1091
9609.50 1104
9610.43 1085
9611.35 1059
9612.28 1084
9613.21 1089
9614.13 1102
9615.06 1094
9615.98 1101
9616.91 1090
9617.84 1096
9618.76 1104
9619.69 1124
9620.61 1177
9621.54 1120
9622.47 1161
9623.39 1106
9624.32 1092
9625.24 1129
9626.17 1106
9627.10 1147
9628.02 1165
9628.95 1194
9629.88 1162
9630.80 1215
9631.73 1232
9632.65 1182
9633.58 1199
9634.51 1206
9635.43 1193
9636.36 1207
9637.29 1212
9638.22 1243
9639.14 1280
9640.07 1314
9641.00 1331
9641.92 1325
9642.85 1348
9643.78 1328
9644.70 1354
9645.63 1356
9646.56 1358
9647.49 1379
9648.41 1361
9649.34 1378
9650.27 1347
9651.20 1324
9652.12 1382
9653.05 1389
9653.98 1347
9654.91 1325
9655.83 1345
9656.76 1356
9657.69 1358
9658.62 1356
9659.55 1324
9660.47 1350
9661.40 1366
9662.33 1382
9663.26 1379
9664.19 1372
9665.11 1402
9666.04 1383
9666.97 1392
9667.90 1471
9668.83 1522
9669.75 1467
9670.68 1443
9671.61 1453
9672.54 1488
9673.47 1521
9674.40 1457
9675.33 1499
9676.25 1557
9677.18 1575
9678.11 1551
9679.04 1576
9679.97 1542
9680.90 1543
9681.83 1566
9682.76 1562
9683.69 1590
9684.61 1598
9685.54 1558
9686.47 1612
9687.40 1595
9688.33 1623
9689.26 1568
9690.19 1599
9691.12 1634
9692.05 1642
9692.98 1678
9693.91 1739
9694.84 1769
9695.77 1857
9696.70 1891
9697.63 1950
9698.56 1956
9699.49 1977
9700.42 2022
9701.35 1948
9702.28 1890
9703.21 1816
9704.14 1787
9705.07 1820
9706.00 1795
9706.93 1758
9707.86 1758
9708.79 1704
9709.72 1736
9710.65 1743
9711.58 1796
9712.51 1868
9713.44 1917
9714.37 1977
9715.30 1888
9716.23 1915
9717.16 1888
9718.09 1844
9719.02 1756
9719.95 1700
9720.88 1579
9721.81 1539
9722.75 1500
9723.68 1529
9724.61 1452
9725.54 1406
9726.47 1354
9727.40 1358
9728.33 1306
9729.26 1311
9730.19 1324
9731.13 1323
9732.06 1362
9732.99 1297
9733.92 1284
9734.85 1285
9735.78 1333
9736.71 1267
9737.65 1245
9738.58 1202
9739.51 1211
9740.44 1179
9741.37 1147
9742.30 1184
9743.24 1140
9744.17 1167
9745.10 1186
9746.03 1121
9746.96 1099
9747.90 1120
9748.83 1138
9749.76 1116
9750.69 1127
9751.63 1115
9752.56 1101
9753.49 1131
9754.42 1101
9755.36 1081
9756.29 1080
9757.22 1067
9758.15 1073
9759.09 1035
9760.02 1061
9760.95 1070
9761.88 1107
9762.82 1094
9763.75 1055
9764.68 1096
9765.62 1070
9766.55 1103
9767.48 1093
9768.41 1122
9769.35 1092
9770.28 1080
9771.21 1114
9772.15 1094
9773.08 1112
9774.01 1070
9774.95 1062
9775.88 1050
9776.81 1039
9777.75 1054
9778.68 1068
9779.62 1093
9780.55 1059
9781.48 1021
9782.42 1011
9783.35 1042
9784.28 1086
9785.22 1062
9786.15 1057
9787.09 1044
9788.02 1033
9788.95 1040
9789.89 1004
9790.82 1027
9791.76 993
9792.69 976
9793.63 1009
9794.56 940
9795.49 968
9796.43 986
9797.36 1000
9798.30 966
9799.23 993
9800.17 960
9801.10 954
9802.04 968
9802.97 930
9803.91 915
9804.84 953
9805.78 921
9806.71 876
9807.65 879
9808.58 884
9809.52 871
9810.45 856
9811.39 865
9812.32 884
9813.26 867
9814.19 842
9815.13 804
9816.06 820
9817.00 844
9817.93 809
9818.87 809
9819.80 830
9820.74 819
9821.68 821
9822.61 784
9823.55 818
9824.48 818
9825.42 837
9826.35 840
9827.29 816
9828.23 828
9829.16 785
9830.10 811
9831.03 808
9831.97 814
9832.91 813
9833.84 804
9834.78 796
9835.72 798
9836.65 800
9837.59 782
9838.52 776
9839.46 777
9840.40 797
9841.33 806
9842.27 793
9843.21 808
9844.14 804
9845.08 766
9846.02 769
9846.95 799
9847.89 788
9848.83 806
9849.77 807
9850.70 731
9851.64 758
9852.58 763
9853.51 751
9854.45 791
9855.39 771
9856.33 820
9857.26 780
9858.20 768
9859.14 751
9860.08 739
9861.01 757
9861.95 750
9862.89 732
9863.83 726
9864.76 738
9865.70 783
9866.64 761
9867.58 762
9868.51 780
9869.45 728
9870.39 735
9871.33 739
9872.27 767
9873.20 765
9874.14 758
9875.08 734
9876.02 735
9876.96 740
9877.90 759
9878.83 751
9879.77 741
9880.71 738
9881.65 729
9882.59 726
9883.53 715
9884.47 710
9885.40 693
9886.34 713
9887.28 725
9888.22 719
9889.16 718
9890.10 708
9891.04 734
9891.98 707
9892.91 678
9893.85 681
9894.79 688
9895.73 721
9896.67 685
9897.61 684
9898.55 667
9899.49 674
9900.43 687
9901.37 677
9902.31 720
9903.25 686
9904.19 653
9905.13 717
9906.07 711
9907.01 696
9907.95 692
9908.89 670
9909.83 677
9910.77 656
9911.71 689
9912.65 719
9913.59 704
9914.53 711
9915.47 654
9916.41 719
9917.35 695
9918.29 666
9919.23 684
9920.17 716
9921.11 699
9922.05 742
9922.99 729
9923.93 739
9924.87 744
9925.81 796
9926.75 852
9927.69 781
9928.63 763
9929.57 735
9930.51 741
9931.45 752
9932.39 720
9933.34 731
9934.28 691
9935.22 716
9936.16 707
9937.10 662
9938.04 676
9938.98 681
9939.92 672
9940.87 652
9941.81 652
9942.75 647
9943.69 667
9944.63 669
9945.57 669
9946.51 684
9947.46 675
9948.40 714
9949.34 728
9950.28 700
9951.22 719
9952.16 694
9953.11 730
9954.05 710
9954.99 671
9955.93 658
9956.87 696
9957.82 698
9958.76 690
9959.70 678
9960.64 672
9961.59 657
9962.53 682
9963.47 663
9964.41 656
9965.35 649
9966.30 669
9967.24 654
9968.18 638
9969.13 623
9970.07 625
9971.01 630
9971.95 616
9972.90 616
9973.84 633
9974.78 635
9975.73 619
9976.67 609
9977.61 626
9978.55 653
9979.50 637
9980.44 611
9981.38 615
9982.33 618
9983.27 622
9984.21 575
9985.16 592
9986.10 609
9987.04 656
9987.99 643
9988.93 649
9989.88 590
9990.82 585
9991.76 602
9992.71 627
9993.65 635
9994.59 652
9995.54 639
9996.48 587
9997.43 607
9998.37 611
9999.31 638
10000.26 642
10001.20 656
10002.15 639
10003.09 602
10004.04 584
10004.98 605
10005.92 622
10006.87 622
10007.81 597
10008.76 650
10009.70 642
10010.65 618
10011.59 613
10012.54 595
10013.48 610
10014.43 623
10015.37 608
10016.32 594
10017.26 602
10018.21 582
10019.15 612
10020.10 595
10021.04 606
10021.99 603
10022.93 640
10023.88 629
10024.82 597
10025.77 624
10026.71 639
10027.66 605
10028.60 592
10029.55 598
10030.49 607
10031.44 610
10032.39 601
10033.33 596
10034.28 561
10035.22 587
10036.17 594
10037.11 586
10038.06 588
10039.01 607
10039.95 575
10040.90 557
10041.84 558
10042.79 581
10043.74 612
10044.68 591
10045.63 597
10046.58 570
10047.52 580
10048.47 580
10049.41 582
10050.36 561
10051.31 576
10052.25 567
10053.20 543
10054.15 557
10055.09 571
10056.04 578
10056.99 557
10057.93 559
10058.88 541
10059.83 549
10060.78 572
10061.72 573
10062.67 580
10063.62 573
10064.56 607
10065.51 557
10066.46 559
10067.41 607
10068.35 563
10069.30 567
10070.25 578
10071.20 571
10072.14 586
10073.09 591
10074.04 586
10074.99 551
10075.93 571
10076.88 586
10077.83 578
10078.78 580
10079.72 546
10080.67 574
10081.62 572
10082.57 576
10083.52 562
10084.46 578
10085.41 574
10086.36 578
10087.31 565
10088.26 561
10089.21 557
10090.15 594
10091.10 598
10092.05 566
10093.00 566
10093.95 567
10094.90 576
10095.85 599
10096.79 542
10097.74 579
10098.69 527
10099.64 571
10100.59 598
10101.54 590
10102.49 599
10103.44 602
10104.39 606
10105.33 585
10106.28 563
10107.23 574
10108.18 580
10109.13 581
10110.08 557
10111.03 570
10111.98 577
10112.93 597
10113.88 568
10114.83 578
10115.78 529
10116.73 601
10117.68 611
10118.63 601
10119.58 559
10120.53 610
10121.48 581
10122.43 568
10123.38 595
10124.33 597
10125.28 587
10126.23 618
10127.18 598
10128.13 597
10129.08 600
10130.03 604
10130.98 580
10131.93 578
10132.88 586
10133.83 581
10134.78 593
10135.73 593
10136.68 599
10137.63 582
10138.58 591
10139.53 592
10140.48 568
10141.43 566
10142.38 602
10143.33 623
10144.29 620
10145.24 616
10146.19 652
10147.14 607
10148.09 598
10149.04 612
10149.99 583
10150.94 622
10151.89 612
10152.85 658
10153.80 649
10154.75 594
10155.70 613
10156.65 635
10157.60 615
10158.55 611
10159.51 604
10160.46 601
10161.41 628
10162.36 636
10163.31 644
10164.26 661
10165.22 655
10166.17 613
10167.12 608
10168.07 617
10169.02 637
10169.98 645
10170.93 661
10171.88 639
10172.83 624
10173.79 617
10174.74 671
10175.69 653
10176.64 646
10177.60 654
10178.55 662
10179.50 652
10180.45 691
10181.41 704
10182.36 648
10183.31 683
10184.26 665
10185.22 681
10186.17 702
10187.12 673
10188.08 692
10189.03 677
10189.98 684
10190.93 677
10191.89 682
10192.84 663
10193.79 674
10194.75 645
10195.70 663
10196.65 708
10197.61 718
10198.56 692
10199.51 681
10200.47 663
10201.42 694
10202.38 715
10203.33 711
10204.28 733
10205.24 721
10206.19 704
10207.14 657
10208.10 671
10209.05 688
10210.01 687
10210.96 719
10211.91 715
10212.87 684
10213.82 683
10214.78 669
10215.73 647
10216.69 622
10217.64 653
10218.59 632
10219.55 602
10220.50 631
10221.46 635
10222.41 647
10223.37 647
10224.32 642
10225.28 631
10226.23 620
10227.19 638
10228.14 658
10229.10 643
10230.05 643
10231.01 689
10231.96 696
10232.92 707
10233.87 681
10234.83 660
10235.78 680
10236.74 687
10237.69 665
10238.65 622
10239.60 659
10240.56 646
10241.51 675
10242.47 613
10243.42 610
10244.38 628
10245.34 628
10246.29 613
10247.25 603
10248.20 605
10249.16 628
10250.11 611
10251.07 600
10252.03 609
10252.98 606
10253.94 646
10254.89 623
10255.85 640
10256.81 590
10257.76 577
10258.72 600
10259.68 603
10260.63 612
10261.59 568
10262.55 611
10263.50 622
10264.46 583
10265.41 573
10266.37 601
10267.33 615
10268.28 607
10269.24 588
10270.20 591
10271.16 581
10272.11 635
10273.07 612
10274.03 596
10274.98 581
10275.94 556
10276.90 581
10277.85 624
10278.81 564
10279.77 557
10280.73 584
10281.68 566
10282.64 591
10283.60 574
10284.56 564
10285.51 554
10286.47 578
10287.43 586
10288.39 581
10289.34 579
10290.30 571
10291.26 589
10292.22 596
10293.18 562
10294.13 557
10295.09 551
10296.05 577
10297.01 569
10297.97 575
10298.92 600
10299.88 570
10300.84 575
10301.80 566
10302.76 585
10303.72 580
10304.67 559
10305.63 534
10306.59 583
10307.55 581
10308.51 570
10309.47 530
10310.43 551
10311.38 570
10312.34 596
10313.30 587
10314.26 592
10315.22 587
10316.18 545
10317.14 554
10318.10 557
10319.06 544
10320.01 553
10320.97 591
10321.93 581
10322.89 542
10323.85 561
10324.81 573
10325.77 581
10326.73 569
10327.69 593
10328.65 588
10329.61 618
10330.57 599
10331.53 589
10332.49 575
10333.45 578
10334.41 565
10335.37 548
10336.33 520
10337.29 535
10338.25 534
10339.21 547
10340.17 551
10341.13 538
10342.09 506
10343.05 529
10344.01 546
10344.97 523
10345.93 534
10346.89 491
10347.85 515
10348.81 515
10349.77 520
10350.73 521
10351.69 555
10352.65 527
10353.61 539
10354.57 529
10355.53 515
10356.49 535
10357.46 539
10358.42 527
10359.38 516
10360.34 569
10361.30 540
10362.26 550
10363.22 503
10364.18 518
10365.14 533
10366.11 521
10367.07 510
10368.03 493
10368.99 521
10369.95 549
10370.91 523
10371.87 503
10372.84 525
10373.80 513
10374.76 495
10375.72 510
10376.68 544
10377.64 521
10378.61 511
10379.57 561
10380.53 520
10381.49 533
10382.45 498
10383.42 522
10384.38 534
10385.34 505
10386.30 513
10387.27 504
10388.23 500
10389.19 523
10390.15 510
10391.11 488
10392.08 525
10393.04 508
10394.00 492
10394.96 544
10395.93 545
10396.89 505
10397.85 494
10398.82 474
10399.78 504
10400.74 520
10401.70 519
10402.67 519
10403.63 546
10404.59 524
10405.56 511
10406.52 537
10407.48 567
10408.45 545
10409.41 470
10410.37 496
10411.34 523
10412.30 540
10413.26 536
10414.23 518
10415.19 553
10416.15 526
10417.12 526
10418.08 530
10419.04 562
10420.01 561
10420.97 526
10421.94 538
10422.90 533
10423.86 535
10424.83 519
10425.79 496
10426.76 512
10427.72 532
10428.68 509
10429.65 502
10430.61 519
10431.58 505
10432.54 482
10433.51 529
10434.47 498
10435.44 504
10436.40 480
10437.36 474
10438.33 515
10439.29 491
10440.26 534
10441.22 545
10442.19 508
10443.15 488
10444.12 517
10445.08 524
10446.05 492
10447.01 476
10447.98 479
10448.94 521
10449.91 510
10450.87 529
10451.84 517
10452.80 519
10453.77 532
10454.73 530
10455.70 548
10456.67 506
10457.63 500
10458.60 534
10459.56 498
10460.53 521
10461.49 509
10462.46 519
10463.43 528
10464.39 515
10465.36 493
10466.32 513
10467.29 542
10468.25 537
10469.22 541
10470.19 534
10471.15 532
10472.12 524
10473.09 546
10474.05 552
10475.02 541
10475.98 569
10476.95 549
10477.92 555
10478.88 544
10479.85 519
10480.82 551
10481.78 528
10482.75 581
10483.72 589
10484.68 573
10485.65 511
10486.62 546
10487.58 553
10488.55 538
10489.52 513
10490.49 579
10491.45 558
10492.42 546
10493.39 557
10494.35 564
10495.32 552
10496.29 537
10497.26 540
10498.22 522
10499.19 531
10500.16 532
10501.13 579
10502.09 566
10503.06 565
10504.03 560
10505.00 556
10505.96 535
10506.93 562
10507.90 574
10508.87 550
10509.84 510
10510.80 517
10511.77 541
10512.74 546
10513.71 521
10514.68 525
10515.64 553
10516.61 513
10517.58 561
10518.55 558
10519.52 547
10520.49 560
10521.45 521
10522.42 539
10523.39 536
10524.36 497
10525.33 492
10526.30 545
10527.27 521
10528.23 496
10529.20 493
10530.17 503
10531.14 513
10532.11 515
10533.08 518
10534.05 509
10535.02 558
10535.99 507
10536.96 534
10537.93 541
10538.89 508
10539.86 537
10540.83 551
10541.80 541
10542.77 536
10543.74 553
10544.71 541
10545.68 556
10546.65 514
10547.62 510
10548.59 539
10549.56 541
10550.53 539
10551.50 548
10552.47 549
10553.44 524
10554.41 544
10555.38 547
10556.35 551
10557.32 569
10558.29 546
10559.26 546
10560.23 549
10561.20 540
10562.17 537
10563.14 527
10564.11 537
10565.08 557
10566.05 544
10567.02 528
10567.99 522
10568.96 532
10569.93 540
10570.91 538
10571.88 556
10572.85 546
10573.82 524
10574.79 554
10575.76 560
10576.73 547
10577.70 523
10578.67 545
10579.64 546
10580.62 555
10581.59 571
10582.56 554
10583.53 553
10584.50 560
10585.47 574
10586.44 581
10587.42 572
10588.39 555
10589.36 589
10590.33 583
10591.30 548
10592.27 568
10593.25 557
10594.22 568
10595.19 562
10596.16 560
10597.13 571
10598.10 551
10599.08 575
10600.05 573
10601.02 579
10601.99 585
10602.97 601
10603.94 615
10604.91 602
10605.88 615
10606.85 627
10607.83 649
10608.80 632
10609.77 643
10610.74 612
10611.72 603
10612.69 597
10613.66 602
10614.64 607
10615.61 619
10616.58 597
10617.55 568
10618.53 566
10619.50 549
10620.47 578
10621.45 545
10622.42 542
10623.39 536
10624.37 543
10625.34 530
10626.31 520
10627.29 546
10628.26 539
10629.23 558
10630.21 542
10631.18 547
10632.15 545
10633.13 546
10634.10 574
10635.07 600
10636.05 556
10637.02 563
10638.00 574
10638.97 595
10639.94 558
10640.92 566
10641.89 567
10642.87 557
10643.84 559
10644.81 549
10645.79 515
10646.76 553
10647.74 572
10648.71 544
10649.68 521
10650.66 501
10651.63 528
10652.61 528
10653.58 523
10654.56 524
10655.53 506
10656.51 523
10657.48 502
10658.46 498
10659.43 502
10660.41 538
10661.38 520
10662.36 532
10663.33 536
10664.31 519
10665.28 512
10666.26 534
10667.23 536
10668.21 489
10669.18 525
10670.16 523
10671.13 495
10672.11 501
10673.08 523
10674.06 525
10675.03 546
10676.01 528
10676.99 485
10677.96 511
10678.94 529
10679.91 523
10680.89 529
10681.86 527
10682.84 524
10683.82 512
10684.79 524
10685.77 543
10686.74 508
10687.72 507
10688.70 510
10689.67 544
10690.65 527
10691.63 507
10692.60 524
10693.58 481
10694.55 496
10695.53 519
10696.51 528
10697.48 532
10698.46 510
10699.44 496
10700.41 525
10701.39 510
10702.37 499
10703.34 505
10704.32 502
10705.30 533
10706.27 513
10707.25 510
10708.23 490
10709.21 529
10710.18 521
10711.16 505
10712.14 508
10713.11 519
10714.09 529
10715.07 518
10716.05 519
10717.02 471
10718.00 481
10718.98 479
10719.96 503
10720.93 498
10721.91 491
10722.89 480
10723.87 506
10724.85 510
10725.82 493
10726.80 514
10727.78 485
10728.76 480
10729.74 497
10730.71 515
10731.69 507
10732.67 494
10733.65 489
10734.63 496
10735.60 502
10736.58 515
10737.56 539
10738.54 512
10739.52 536
10740.50 494
10741.48 513
10742.45 538
10743.43 543
10744.41 527
10745.39 537
10746.37 544
10747.35 508
10748.33 539
10749.31 499
10750.28 509
10751.26 510
10752.24 527
10753.22 548
10754.20 525
10755.18 524
10756.16 539
10757.14 508
10758.12 527
10759.10 516
10760.08 519
10761.06 545
10762.04 540
10763.01 528
10763.99 524
10764.97 556
10765.95 554
10766.93 527
10767.91 534
10768.89 523
10769.87 516
10770.85 533
10771.83 561
10772.81 542
10773.79 543
10774.77 554
10775.75 535
10776.73 561
10777.71 592
10778.69 541
10779.67 540
10780.65 560
10781.63 540
10782.62 563
10783.60 538
10784.58 540
10785.56 570
10786.54 574
10787.52 559
10788.50 551
10789.48 532
10790.46 547
10791.44 567
10792.42 536
10793.40 556
10794.38 556
10795.37 571
10796.35 548
10797.33 507
10798.31 533
10799.29 528
10800.27 515
10801.25 529
10802.23 553
10803.21 522
10804.20 539
10805.18 550
10806.16 523
10807.14 528
10808.12 530
10809.10 545
10810.09 544
10811.07 519
10812.05 512
10813.03 547
10814.01 557
10815.00 559
10815.98 561
10816.96 528
10817.94 524
10818.92 533
10819.91 551
10820.89 541
10821.87 534
10822.85 532
10823.83 546
10824.82 517
10825.80 508
10826.78 544
10827.76 529
10828.75 537
10829.73 544
10830.71 550
10831.69 556
10832.68 547
10833.66 554
10834.64 573
10835.63 562
10836.61 530
10837.59 520
10838.57 562
10839.56 552
10840.54 561
10841.52 531
10842.51 545
10843.49 573
10844.47 593
10845.46 617
10846.44 564
10847.42 556
10848.41 582
10849.39 574
10850.37 567
10851.36 549
10852.34 559
10853.32 573
10854.31 594
10855.29 622
10856.28 580
10857.26 564
10858.24 604
10859.23 598
10860.21 596
10861.20 587
10862.18 561
10863.16 603
10864.15 605
10865.13 604
10866.12 588
10867.10 547
10868.08 561
10869.07 596
10870.05 585
10871.04 572
10872.02 574
10873.01 582
10873.99 620
10874.98 632
10875.96 624
10876.95 604
10877.93 615
10878.92 600
10879.90 622
10880.89 598
10881.87 610
10882.86 605
10883.84 615
10884.83 633
10885.81 627
10886.80 608
10887.78 608
10888.77 643
10889.75 648
10890.74 636
10891.72 644
10892.71 672
10893.69 669
10894.68 668
10895.66 623
10896.65 642
10897.64 654
10898.62 636
10899.61 634
10900.59 613
10901.58 658
10902.56 709
10903.55 653
10904.54 681
10905.52 687
10906.51 688
10907.49 686
10908.48 685
10909.47 697
10910.45 700
10911.44 699
10912.43 680
10913.41 714
10914.40 716
10915.39 732
10916.37 719
10917.36 710
10918.35 725
10919.33 699
10920.32 724
10921.31 726
10922.29 673
10923.28 715
10924.27 724
10925.25 736
10926.24 726
10927.23 716
10928.21 722
10929.20 740
10930.19 738
10931.18 736
10932.16 735
10933.15 744
10934.14 754
10935.12 775
10936.11 753
10937.10 767
10938.09 782
10939.07 786
10940.06 807
10941.05 812
10942.04 797
10943.02 815
10944.01 823
10945.00 825
10945.99 790
10946.98 781
10947.96 841
10948.95 822
10949.94 834
10950.93 883
10951.92 922
10952.90 952
10953.89 980
10954.88 1000
10955.87 1022
10956.86 1003
10957.85 1038
10958.83 1019
10959.82 1050
10960.81 1028
10961.80 1021
10962.79 953
10963.78 980
10964.77 947
10965.75 914
10966.74 913
10967.73 917
10968.72 897
10969.71 875
10970.70 862
10971.69 869
10972.68 847
10973.67 854
10974.66 827
10975.64 854
10976.63 839
10977.62 847
10978.61 838
10979.60 853
10980.59 844
10981.58 811
10982.57 850
10983.56 827
10984.55 849
10985.54 873
10986.53 863
10987.52 858
10988.51 886
10989.50 903
10990.49 891
10991.48 942
10992.47 985
10993.46 1052
10994.45 1072
10995.44 1111
10996.43 1183
10997.42 1261
10998.41 1236
10999.40 1262
11000.39 1250
11001.38 1192
11002.37 1180
11003.36 1147
11004.35 1082
11005.34 1042
11006.33 1048
11007.32 992
11008.31 935
11009.30 881
11010.30 849
11011.29 848
11012.28 827
11013.27 800
11014.26 792
11015.25 749
11016.24 761
11017.23 700
11018.22 695
11019.21 692
11020.21 717
11021.20 717
11022.19 713
11023.18 697
11024.17 705
11025.16 681
11026.15 694
11027.14 712
11028.14 688
11029.13 728
11030.12 692
11031.11 682
11032.10 685
11033.09 680
11034.09 691
11035.08 672
11036.07 677
11037.06 703
11038.05 696
11039.05 670
11040.04 689
11041.03 682
11042.02 677
11043.02 697
11044.01 707
11045.00 678
11045.99 661
11046.98 670
11047.98 639
11048.97 643
11049.96 642
11050.95 635
11051.95 679
11052.94 674
11053.93 630
11054.93 645
11055.92 630
11056.91 647
11057.90 618
11058.90 631
11059.89 634
11060.88 611
11061.88 610
11062.87 637
11063.86 650
11064.86 645
11065.85 637
11066.84 640
11067.84 656
11068.83 642
11069.82 612
11070.82 637
11071.81 633
11072.80 654
11073.80 617
11074.79 644
11075.78 643
11076.78 606
11077.77 642
11078.77 640
11079.76 627
11080.75 620
11081.75 635
11082.74 636
11083.74 632
11084.73 607
11085.72 626
11086.72 616
11087.71 608
11088.71 600
11089.70 604
11090.70 617
11091.69 611
11092.68 657
11093.68 641
11094.67 624
11095.67 604
11096.66 604
11097.66 611
11098.65 618
11099.65 604
11100.64 608
11101.64 590
11102.63 590
11103.63 590
11104.62 590
11105.62 596
11106.61 583
11107.61 605
11108.60 576
11109.60 577
11110.59 611
11111.59 599
11112.58 609
11113.58 600
11114.57 575
11115.57 580
11116.56 564
11117.56 563
11118.56 577
11119.55 583
11120.55 582
11121.54 578
11122.54 551
11123.54 553
11124.53 557
11125.53 570
11126.52 584
11127.52 593
11128.51 603
11129.51 575
11130.51 548
11131.50 562
11132.50 568
11133.50 571
11134.49 568
11135.49 571
11136.49 588
11137.48 556
11138.48 553
11139.47 543
11140.47 527
11141.47 551
11142.46 566
11143.46 565
11144.46 528
11145.46 555
11146.45 534
11147.45 546
11148.45 543
11149.44 561
11150.44 565
11151.44 588
11152.43 577
11153.43 539
11154.43 537
11155.43 561
11156.42 512
11157.42 557
11158.42 553
11159.42 551
11160.41 589
11161.41 561
11162.41 549
11163.41 578
11164.40 556
11165.40 562
11166.40 534
11167.40 570
11168.39 555
11169.39 570
11170.39 572
11171.39 576
11172.39 565
11173.38 580
11174.38 575
11175.38 547
11176.38 567
11177.38 581
11178.38 561
11179.37 558
11180.37 565
11181.37 549
11182.37 556
11183.37 562
11184.37 554
11185.37 550
11186.36 565
11187.36 586
11188.36 539
11189.36 555
11190.36 574
11191.36 571
11192.36 563
11193.36 585
11194.36 580
11195.35 597
11196.35 588
11197.35 580
11198.35 559
11199.35 573
11200.35 598
11201.35 570
11202.35 603
11203.35 576
11204.35 613
11205.35 614
11206.35 587
11207.35 564
11208.35 586
11209.35 578
11210.35 592
11211.35 576
11212.35 564
11213.35 599
11214.35 598
11215.34 592
11216.35 597
11217.35 605
11218.35 605
11219.35 588
11220.35 584
11221.35 546
11222.35 591
11223.35 577
11224.35 555
11225.35 587
11226.35 567
11227.35 573
11228.35 581
11229.35 606
11230.35 572
11231.35 588
11232.35 565
11233.35 568
11234.35 557
11235.35 573
11236.35 568
11237.36 592
11238.36 570
11239.36 545
11240.36 575
11241.36 612
11242.36 579
11243.36 596
11244.36 583
11245.36 582
11246.37 587
11247.37 597
11248.37 601
11249.37 593
11250.37 580
11251.37 596
11252.38 568
11253.38 569
11254.38 591
11255.38 596
11256.38 571
11257.38 582
11258.39 608
11259.39 605
11260.39 564
11261.39 583
11262.39 597
11263.40 595
11264.40 589
11265.40 599
11266.40 583
11267.40 583
11268.41 571
11269.41 594
11270.41 610
11271.41 595
11272.42 600
11273.42 642
11274.42 606
11275.42 588
11276.43 614
11277.43 590
11278.43 602
11279.44 604
11280.44 584
11281.44 588
11282.44 571
11283.45 566
11284.45 591
11285.45 579
11286.46 549
11287.46 563
11288.46 554
11289.47 549
11290.47 561
11291.47 569
11292.48 586
11293.48 570
11294.48 553
11295.49 566
11296.49 548
11297.49 545
11298.50 557
11299.50 557
11300.51 552
11301.51 551
11302.51 557
11303.52 546
11304.52 548
11305.53 553
11306.53 546
11307.53 564
11308.54 546
11309.54 544
11310.55 577
11311.55 587
11312.55 593
11313.56 569
11314.56 595
11315.57 549
11316.57 551
11317.58 561
11318.58 582
11319.59 554
11320.59 566
11321.59 575
11322.60 576
11323.60 553
11324.61 560
11325.61 565
11326.62 561
11327.62 569
11328.63 559
11329.63 552
11330.64 554
11331.64 564
11332.65 549
11333.65 558
11334.66 585
11335.67 579
11336.67 588
11337.68 609
11338.68 593
11339.69 592
11340.69 590
11341.70 597
11342.70 607
11343.71 609
11344.72 586
11345.72 599
11346.73 586
11347.73 604
11348.74 586
11349.74 584
11350.75 544
11351.76 534
11352.76 554
11353.77 569
11354.78 553
11355.78 540
11356.79 506
11357.79 531
11358.80 542
11359.81 516
11360.81 531
11361.82 542
11362.83 545
11363.83 520
11364.84 547
11365.85 561
11366.85 540
11367.86 556
11368.87 520
11369.87 521
11370.88 504
11371.89 515
11372.89 527
11373.90 541
11374.91 549
11375.92 513
11376.92 514
11377.93 509
11378.94 552
11379.94 516
11380.95 522
11381.96 538
11382.97 543
11383.97 528
11384.98 504
11385.99 518
11387.00 534
11388.00 550
11389.01 547
11390.02 494
11391.03 513
11392.04 519
11393.04 505
11394.05 520
11395.06 501
11396.07 518
11397.08 529
11398.08 555
11399.09 515
11400.10 493
11401.11 512
11402.12 508
11403.12 540
11404.13 510
11405.14 503
11406.15 511
11407.16 519
11408.17 547
11409.18 527
11410.18 523
11411.19 513
11412.20 533
11413.21 543
11414.22 497
11415.23 504
11416.24 488
11417.25 539
11418.25 551
11419.26 512
11420.27 509
11421.28 511
11422.29 507
11423.30 536
11424.31 491
11425.32 517
11426.33 517
11427.34 533
11428.35 557
11429.36 546
11430.37 504
11431.38 537
11432.39 543
11433.39 558
11434.40 540
11435.41 533
11436.42 498
11437.43 529
11438.44 533
11439.45 514
11440.46 559
11441.47 565
11442.48 547
11443.49 540
11444.50 543
11445.51 537
11446.52 548
11447.53 555
11448.55 523
11449.56 520
11450.57 553
11451.58 530
11452.59 502
11453.60 524
11454.61 516
11455.62 531
11456.63 530
11457.64 540
11458.65 523
11459.66 529
11460.67 555
11461.68 505
11462.69 512
11463.71 569
11464.72 539
11465.73 524
11466.74 540
11467.75 555
11468.76 529
11469.77 517
11470.78 578
11471.80 567
11472.81 543
11473.82 535
11474.83 546
11475.84 536
11476.85 549
11477.86 544
11478.88 553
11479.89 549
11480.90 571
11481.91 570
11482.92 551
11483.93 535
11484.95 541
11485.96 570
11486.97 566
11487.98 569
11489.00 533
11490.01 544
11491.02 517
11492.03 529
11493.04 558
11494.06 545
11495.07 566
11496.08 566
11497.09 548
11498.11 519
11499.12 562
11500.13 563
11501.14 551
11502.16 567
11503.17 582
11504.18 544
11505.20 525
11506.21 579
11507.22 589
11508.23 572
11509.25 594
11510.26 603
11511.27 613
11512.29 575
11513.30 597
11514.31 637
11515.33 608
11516.34 623
11517.35 637
11518.37 663
11519.38 672
11520.39 657
11521.41 643
11522.42 696
11523.43 648
11524.45 639
11525.46 691
11526.47 712
11527.49 699
11528.50 676
11529.52 729
11530.53 737
11531.54 761
11532.56 826
11533.57 851
11534.59 854
11535.60 897
11536.62 896
11537.63 962
11538.64 942
11539.66 925
11540.67 929
11541.69 928
11542.70 887
11543.72 872
11544.73 857
11545.75 820
11546.76 788
11547.77 772
11548.79 699
11549.80 694
11550.82 684
11551.83 697
11552.85 684
11553.86 613
11554.88 600
11555.89 606
11556.91 602
11557.92 591
11558.94 609
11559.95 590
11560.97 576
11561.99 565
11563.00 553
11564.02 574
11565.03 563
11566.05 550
11567.06 553
11568.08 550
11569.09 566
11570.11 570
11571.13 559
11572.14 539
11573.16 562
11574.17 567
11575.19 556
11576.20 548
11577.22 564
11578.24 574
11579.25 560
11580.27 569
11581.29 571
11582.30 560
11583.32 585
11584.33 561
11585.35 533
11586.37 544
11587.38 565
11588.40 564
11589.42 549
11590.43 589
11591.45 578
11592.47 580
11593.48 558
11594.50 566
11595.52 536
11596.53 596
11597.55 605
11598.57 604
11599.58 586
11600.60 616
11601.62 632
11602.64 606
11603.65 576
11604.67 558
11605.69 576
11606.70 579
11607.72 539
11608.74 558
11609.76 581
11610.77 578
11611.79 553
11612.81 553
11613.83 553
11614.84 583
11615.86 566
11616.88 567
11617.90 575
11618.92 582
11619.93 587
11620.95 561
11621.97 547
11622.99 535
11624.01 534
11625.02 551
11626.04 554
11627.06 556
11628.08 566
11629.10 556
11630.11 535
11631.13 519
11632.15 536
11633.17 552
11634.19 543
11635.21 527
11636.23 515
11637.24 494
11638.26 513
11639.28 517
11640.30 518
11641.32 524
11642.34 518
11643.36 515
11644.38 511
11645.39 531
11646.41 510
11647.43 513
11648.45 505
11649.47 524
11650.49 528
11651.51 505
11652.53 517
11653.55 518
11654.57 526
11655.59 531
11656.61 500
11657.63 505
11658.65 511
11659.67 518
11660.69 500
11661.70 493
11662.72 522
11663.74 524
11664.76 508
11665.78 493
11666.80 495
11667.82 489
11668.84 476
11669.86 503
11670.88 482
11671.90 507
11672.92 495
11673.95 498
11674.97 498
11675.99 500
11677.01 514
11678.03 482
11679.05 486
11680.07 466
11681.09 496
11682.11 492
11683.13 496
11684.15 504
11685.17 458
11686.19 496
11687.21 482
11688.23 492
11689.25 464
11690.28 491
11691.30 499
11692.32 492
11693.34 499
11694.36 536
11695.38 488
11696.40 476
11697.42 471
11698.44 473
11699.47 483
11700.49 503
11701.51 495
11702.53 504
11703.55 472
11704.57 473
11705.60 475
11706.62 452
11707.64 479
11708.66 476
11709.68 463
11710.70 470
11711.73 462
11712.75 483
11713.77 494
11714.79 470
11715.81 475
11716.84 498
11717.86 482
11718.88 505
11719.90 465
11720.92 478
11721.95 483
11722.97 482
11723.99 499
11725.01 492
11726.04 485
11727.06 480
11728.08 495
11729.11 482
11730.13 501
11731.15 535
11732.17 506
11733.20 492
11734.22 500
11735.24 514
11736.26 482
11737.29 503
11738.31 517
11739.33 485
11740.36 517
11741.38 516
11742.40 508
11743.43 491
11744.45 516
11745.47 505
11746.50 501
11747.52 502
11748.54 502
11749.57 472
11750.59 505
11751.62 504
11752.64 476
11753.66 487
11754.69 498
11755.71 486
11756.73 502
11757.76 509
11758.78 501
11759.81 498
11760.83 499
11761.85 497
11762.88 531
11763.90 496
11764.93 513
11765.95 510
11766.98 469
11768.00 493
11769.02 509
11770.05 518
11771.07 536
11772.10 518
11773.12 513
11774.15 517
11775.17 510
11776.20 519
11777.22 518
11778.25 514
11779.27 522
11780.30 546
11781.32 548
11782.35 518
11783.37 513
11784.40 515
11785.42 519
11786.45 553
11787.47 529
11788.50 535
11789.52 547
11790.55 520
11791.57 515
11792.60 527
11793.62 553
11794.65 517
11795.67 528
11796.70 553
11797.73 546
11798.75 540
11799.78 531
11800.80 530
11801.83 532
11802.85 530
11803.88 547
11804.91 549
11805.93 540
11806.96 544
11807.98 577
11809.01 517
11810.04 531
11811.06 556
11812.09 556
11813.12 555
11814.14 542
11815.17 540
11816.19 525
11817.22 553
11818.25 597
11819.27 543
11820.30 560
11821.33 528
11822.35 590
11823.38 576
11824.41 561
11825.44 570
11826.46 601
11827.49 581
11828.52 586
11829.54 550
11830.57 569
11831.60 588
11832.62 567
11833.65 569
11834.68 585
11835.71 595
11836.73 608
11837.76 602
11838.79 593
11839.82 601
11840.84 614
11841.87 602
11842.90 606
11843.93 583
11844.95 606
11845.98 640
11847.01 625
11848.04 604
11849.07 603
11850.09 615
11851.12 606
11852.15 627
11853.18 622
11854.21 627
11855.23 614
11856.26 627
11857.29 646
11858.32 653
11859.35 661
11860.38 662
11861.40 672
11862.43 686
11863.46 677
11864.49 680
11865.52 698
11866.55 683
11867.58 676
11868.60 682
11869.63 687
11870.66 686
11871.69 677
11872.72 675
11873.75 696
11874.78 702
11875.81 725
11876.84 695
11877.86 722
11878.89 703
11879.92 727
11880.95 738
11881.98 722
11883.01 709
11884.04 752
11885.07 769
11886.10 764
11887.13 774
11888.16 790
11889.19 755
11890.22 761
11891.25 768
11892.28 797
11893.31 815
11894.34 839
11895.37 852
11896.40 859
11897.43 885
11898.46 926
11899.49 975
11900.52 946
11901.55 987
11902.58 1033
11903.61 959
11904.64 1001
11905.67 990
11906.70 968
11907.73 947
11908.76 925
11909.79 920
11910.82 865
11911.85 894
11912.88 867
11913.91 873
11914.94 878
11915.97 845
11917.01 835
11918.04 826
11919.07 850
11920.10 846
11921.13 824
11922.16 819
11923.19 861
11924.22 886
11925.25 902
11926.28 955
11927.32 956
11928.35 992
11929.38 957
11930.41 965
11931.44 940
11932.47 967
11933.50 957
11934.54 939
11935.57 947
11936.60 877
11937.63 906
11938.66 874
11939.70 838
11940.73 852
11941.76 839
11942.79 820
11943.82 831
11944.85 805
11945.89 787
11946.92 764
11947.95 785
11948.98 748
11950.02 759
11951.05 741
11952.08 729
11953.11 725
11954.15 749
11955.18 735
11956.21 722
11957.24 733
11958.28 739
11959.31 730
11960.34 752
11961.37 762
11962.41 741
11963.44 735
11964.47 730
11965.51 735
11966.54 762
11967.57 766
11968.60 769
11969.64 762
11970.67 761
11971.70 763
11972.74 730
11973.77 742
11974.80 743
11975.84 772
11976.87 750
11977.90 747
11978.94 777
11979.97 766
11981.00 770
11982.04 779
11983.07 800
11984.11 779
11985.14 779
11986.17 773
11987.21 746
11988.24 761
11989.28 773
11990.31 814
11991.34 799
11992.38 800
11993.41 793
11994.45 808
11995.48 821
11996.51 816
11997.55 820
11998.58 815
11999.62 845
12000.65 832
12001.69 829
12002.72 834
12003.76 825
12004.79 856
12005.82 849
12006.86 840
12007.89 863
12008.93 865
12009.96 926
12011.00 899
12012.03 900
12013.07 881
12014.10 875
12015.14 895
12016.17 874
12017.21 883
12018.24 856
12019.28 872
12020.32 876
12021.35 858
12022.39 866
12023.42 915
12024.46 923
12025.49 900
12026.53 902
12027.56 898
12028.60 926
12029.64 906
12030.67 916
12031.71 924
12032.74 881
12033.78 893
12034.81 883
12035.85 938
12036.89 914
12037.92 926
12038.96 899
12039.99 907
12041.03 897
12042.07 945
12043.10 935
12044.14 927
12045.18 951
12046.21 986
12047.25 937
12048.29 959
12049.32 980
12050.36 977
12051.40 1007
12052.43 1042
12053.47 1007
12054.51 1058
12055.54 1013
12056.58 1032
12057.62 1035
12058.65 1060
12059.69 1061
12060.73 1032
12061.76 999
12062.80 1004
12063.84 983
12064.88 986
12065.91 999
12066.95 957
12067.99 936
12069.03 902
12070.06 941
12071.10 896
12072.14 940
12073.18 924
12074.21 911
12075.25 892
12076.29 852
12077.33 885
12078.36 891
12079.40 875
12080.44 853
12081.48 880
12082.52 870
12083.55 904
12084.59 926
12085.63 897
12086.67 903
12087.71 964
12088.74 921
12089.78 951
12090.82 913
12091.86 932
12092.90 970
12093.94 984
12094.98 990
12096.01 995
12097.05 1007
12098.09 1070
12099.13 1039
12100.17 1073
12101.21 1036
12102.25 1071
12103.28 1076
12104.32 1105
12105.36 1030
12106.40 1022
12107.44 1011
12108.48 1007
12109.52 979
12110.56 898
12111.60 888
12112.64 877
12113.68 875
12114.72 864
12115.76 830
12116.79 807
12117.83 767
12118.87 777
12119.91 768
12120.95 763
12121.99 760
12123.03 799
12124.07 721
12125.11 700
12126.15 738
12127.19 725
12128.23 716
12129.27 708
12130.31 721
12131.35 707
12132.39 746
12133.43 665
12134.47 700
12135.51 702
12136.55 716
12137.59 711
12138.63 716
12139.67 674
12140.71 705
12141.76 699
12142.80 703
12143.84 667
12144.88 648
12145.92 635
12146.96 687
12148.00 679
12149.04 693
12150.08 656
12151.12 667
12152.16 653
12153.20 631
12154.25 641
12155.29 640
12156.33 651
12157.37 631
12158.41 618
12159.45 659
12160.49 630
12161.53 646
12162.58 659
12163.62 629
12164.66 613
12165.70 604
12166.74 637
12167.78 641
12168.82 645
12169.87 622
12170.91 626
12171.95 608
12172.99 630
12174.03 620
12175.08 610
12176.12 600
12177.16 624
12178.20 614
12179.24 600
12180.29 632
12181.33 632
12182.37 618
12183.41 601
12184.46 611
12185.50 625
12186.54 602
12187.58 604
12188.63 628
12189.67 581
12190.71 583
12191.75 601
12192.80 626
12193.84 613
12194.88 606
12195.92 583
12196.97 617
12198.01 608
12199.05 554
12200.10 576
12201.14 568
12202.18 587
12203.23 587
12204.27 579
12205.31 578
12206.36 573
12207.40 570
12208.44 579
12209.49 546
12210.53 569
12211.57 602
12212.62 573
12213.66 568
12214.70 572
12215.75 540
12216.79 511
12217.84 528
12218.88 557
12219.92 539
12220.97 539
12222.01 548
12223.06 553
12224.10 558
12225.14 551
12226.19 527
12227.23 533
12228.28 500
12229.32 546
12230.36 530
12231.41 535
12232.45 552
12233.50 524
12234.54 508
12235.59 531
12236.63 525
12237.68 524
12238.72 517
12239.77 536
12240.81 517
12241.86 506
12242.90 518
12243.94 544
12244.99 521
12246.03 552
12247.08 494
12248.13 533
12249.17 510
12250.22 507
12251.26 500
12252.31 484
12253.35 488
12254.40 475
12255.44 500
12256.49 475
12257.53 497
12258.58 469
12259.62 503
12260.67 502
12261.72 509
12262.76 496
12263.81 485
12264.85 475
12265.90 491
12266.94 463
12267.99 480
12269.04 474
12270.08 467
12271.13 486
12272.17 464
12273.22 489
12274.27 481
12275.31 497
12276.36 455
12277.41 460
12278.45 477
12279.50 476
12280.55 468
12281.59 476
12282.64 453
12283.69 467
12284.73 461
12285.78 471
12286.83 485
12287.87 479
12288.92 476
12289.97 466
12291.01 479
12292.06 457
12293.11 488
12294.15 459
12295.20 438
12296.25 451
12297.30 456
12298.34 461
12299.39 469
12300.44 468
12301.48 456
12302.53 474
12303.58 455
12304.63 490
12305.67 470
12306.72 444
12307.77 458
12308.82 440
12309.87 451
12310.91 463
12311.96 435
12313.01 453
12314.06 455
12315.10 453
12316.15 435
12317.20 445
12318.25 440
12319.30 436
12320.34 464
12321.39 464
12322.44 459
12323.49 450
12324.54 458
12325.59 473
12326.63 439
12327.68 426
12328.73 428
12329.78 462
12330.83 454
12331.88 432
12332.93 435
12333.98 456
12335.02 449
12336.07 457
12337.12 439
12338.17 415
12339.22 452
12340.27 443
12341.32 484
12342.37 444
12343.42 456
12344.47 427
12345.51 432
12346.56 452
12347.61 429
12348.66 454
12349.71 447
12350.76 440
12351.81 422
12352.86 430
12353.91 423
12354.96 442
12356.01 463
12357.06 443
12358.11 429
12359.16 426
12360.21 423
12361.26 432
12362.31 456
12363.36 447
12364.41 449
12365.46 422
12366.51 425
12367.56 457
12368.61 439
12369.66 430
12370.71 432
12371.76 440
12372.81 452
12373.86 423
12374.91 444
12375.96 443
12377.01 433
12378.06 433
12379.11 435
12380.17 429
12381.22 418
12382.27 423
12383.32 413
12384.37 416
12385.42 416
12386.47 441
12387.52 461
12388.57 427
12389.62 440
12390.67 443
12391.73 447
12392.78 423
12393.83 424
12394.88 447
12395.93 460
12396.98 433
12398.03 425
12399.09 444
12400.14 456
12401.19 457
12402.24 469
12403.29 433
12404.34 440
12405.40 437
12406.45 440
12407.50 440
12408.55 439
12409.60 448
12410.66 444
12411.71 462
12412.76 460
12413.81 445
12414.86 446
12415.92 452
12416.97 442
12418.02 450
12419.07 430
12420.13 428
12421.18 424
12422.23 435
12423.28 437
12424.34 439
12425.39 437
12426.44 454
12427.49 458
12428.55 444
12429.60 446
12430.65 472
12431.71 440
12432.76 430
12433.81 444
12434.86 481
12435.92 461
12436.97 430
12438.02 448
12439.08 442
12440.13 427
12441.18 450
12442.24 457
12443.29 438
12444.34 451
12445.40 451
12446.45 447
12447.50 444
12448.56 445
12449.61 459
12450.67 443
12451.72 468
12452.77 442
12453.83 426
12454.88 448
12455.94 459
12456.99 455
12458.04 438
12459.10 457
12460.15 454
12461.21 476
12462.26 452
12463.31 467
12464.37 476
12465.42 452
12466.48 475
12467.53 480
12468.59 477
12469.64 468
12470.70 520
12471.75 504
12472.80 512
12473.86 506
12474.91 524
12475.97 525
12477.02 503
12478.08 521
12479.13 521
12480.19 551
12481.24 540
12482.30 516
12483.35 517
12484.41 493
12485.46 483
12486.52 509
12487.57 500
12488.63 516
12489.69 496
12490.74 491
12491.80 508
12492.85 493
12493.91 466
12494.96 451
12496.02 473
12497.07 484
12498.13 484
12499.19 486
12500.24 480
12501.30 449
12502.35 463
12503.41 480
12504.47 457
12505.52 464
12506.58 482
12507.63 477
12508.69 475
12509.75 485
12510.80 463
12511.86 466
12512.91 485
12513.97 491
12515.03 480
12516.08 482
12517.14 463
12518.20 478
12519.25 463
12520.31 471
12521.37 460
12522.42 465
12523.48 461
12524.54 475
12525.59 492
12526.65 483
12527.71 483
12528.77 458
12529.82 508
12530.88 462
12531.94 490
12532.99 467
12534.05 468
12535.11 478
12536.17 475
12537.22 475
12538.28 460
12539.34 480
12540.40 472
12541.45 477
12542.51 456
12543.57 475
12544.63 489
12545.68 479
12546.74 473
12547.80 472
12548.86 467
12549.92 491
12550.97 496
12552.03 499
12553.09 502
12554.15 491
12555.21 507
12556.26 502
12557.32 493
12558.38 487
12559.44 493
12560.50 493
12561.56 495
12562.61 488
12563.67 500
12564.73 484
12565.79 499
12566.85 500
12567.91 476
12568.97 486
12570.02 465
12571.08 469
12572.14 482
12573.20 472
12574.26 462
12575.32 472
12576.38 485
12577.44 455
12578.50 483
12579.56 485
12580.61 453
12581.67 498
12582.73 476
12583.79 453
12584.85 488
12585.91 490
12586.97 483
12588.03 471
12589.09 469
12590.15 498
12591.21 475
12592.27 468
12593.33 457
12594.39 478
12595.45 495
12596.51 521
12597.57 499
12598.63 467
12599.69 478
12600.75 490
12601.81 494
12602.87 466
12603.93 498
12604.99 524
12606.05 500
12607.11 482
12608.17 470
12609.23 468
12610.29 492
12611.35 497
12612.41 524
12613.47 480
12614.53 487
12615.59 510
12616.66 509
12617.72 510
12618.78 508
12619.84 508
12620.90 538
12621.96 513
12623.02 494
12624.08 515
12625.14 519
12626.20 526
12627.26 531
12628.33 548
12629.39 524
12630.45 544
12631.51 518
12632.57 523
12633.63 515
12634.69 530
12635.76 512
12636.82 518
12637.88 520
12638.94 495
12640.00 492
12641.06 512
12642.13 513
12643.19 554
12644.25 523
12645.31 528
12646.37 514
12647.44 519
12648.50 510
12649.56 506
12650.62 514
12651.68 529
12652.75 529
12653.81 492
12654.87 496
12655.93 498
12657.00 523
12658.06 521
12659.12 550
12660.18 513
12661.25 496
12662.31 541
12663.37 522
12664.43 536
12665.50 512
12666.56 486
12667.62 484
12668.69 519
12669.75 514
12670.81 492
12671.88 506
12672.94 523
12674.00 526
12675.06 520
12676.13 495
12677.19 526
12678.25 517
12679.32 542
12680.38 526
12681.44 519
12682.51 524
12683.57 541
12684.64 526
12685.70 574
12686.76 547
12687.83 539
12688.89 522
12689.95 523
12691.02 539
12692.08 559
12693.15 550
12694.21 553
12695.27 521
12696.34 550
12697.40 534
12698.47 571
12699.53 570
12700.59 538
12701.66 545
12702.72 587
12703.79 567
12704.85 590
12705.92 590
12706.98 587
12708.05 574
12709.11 597
12710.18 562
12711.24 558
12712.30 582
12713.37 606
12714.43 586
12715.50 565
12716.56 561
12717.63 575
12718.69 568
12719.76 549
12720.82 583
12721.89 586
12722.95 583
12724.02 599
12725.09 574
12726.15 599
12727.22 597
12728.28 622
12729.35 633
12730.41 619
12731.48 615
12732.54 629
12733.61 651
12734.68 631
12735.74 620
12736.81 619
12737.87 604
12738.94 622
12740.00 591
12741.07 577
12742.14 597
12743.20 568
12744.27 585
12745.33 594
12746.40 574
12747.47 573
12748.53 568
12749.60 542
12750.67 566
12751.73 565
12752.80 532
12753.87 575
12754.93 549
12756.00 550
12757.07 557
12758.13 550
12759.20 537
12760.27 536
12761.33 544
12762.40 547
12763.47 555
12764.53 542
12765.60 523
12766.67 527
12767.73 518
12768.80 515
12769.87 529
12770.94 525
12772.00 515
12773.07 516
12774.14 494
12775.21 497
12776.27 495
12777.34 506
12778.41 511
12779.48 498
12780.54 462
12781.61 478
12782.68 514
12783.75 519
12784.81 504
12785.88 514
12786.95 475
12788.02 499
12789.09 483
12790.15 496
12791.22 484
12792.29 501
12793.36 503
12794.43 515
12795.49 479
12796.56 492
12797.63 494
12798.70 476
12799.77 488
12800.84 494
12801.90 510
12802.97 495
12804.04 516
12805.11 528
12806.18 498
12807.25 520
12808.32 513
12809.39 531
12810.45 511
12811.52 494
12812.59 507
12813.66 519
12814.73 522
12815.80 513
12816.87 518
12817.94 511
12819.01 524
12820.08 557
12821.15 525
12822.21 514
12823.28 514
12824.35 539
12825.42 524
12826.49 530
12827.56 507
12828.63 520
12829.70 557
12830.77 498
12831.84 520
12832.91 510
12833.98 489
12835.05 504
12836.12 518
12837.19 508
12838.26 519
12839.33 498
12840.40 509
12841.47 485
12842.54 481
12843.61 496
12844.68 492
12845.75 485
12846.82 472
12847.89 455
12848.96 446
12850.03 470
12851.10 464
12852.18 448
12853.25 464
12854.32 451
12855.39 471
12856.46 448
12857.53 426
12858.60 455
12859.67 454
12860.74 439
12861.81 460
12862.88 435
12863.96 459
12865.03 460
12866.10 424
12867.17 449
12868.24 454
12869.31 435
12870.38 463
12871.45 441
12872.53 436
12873.60 428
12874.67 446
12875.74 442
12876.81 455
12877.88 445
12878.96 426
12880.03 436
12881.10 455
12882.17 424
12883.24 437
12884.31 417
12885.39 440
12886.46 439
12887.53 433
12888.60 428
12889.68 417
12890.75 453
12891.82 421
12892.89 417
12893.96 428
12895.04 401
12896.11 390
12897.18 406
12898.25 403
12899.33 398
12900.40 417
12901.47 428
12902.54 387
12903.62 405
12904.69 412
12905.76 423
12906.84 406
12907.91 418
12908.98 386
12910.06 410
12911.13 402
12912.20 394
12913.27 408
12914.35 421
12915.42 403
12916.49 413
12917.57 421
12918.64 399
12919.71 424
12920.79 426
12921.86 428
12922.94 395
12924.01 400
12925.08 392
12926.16 414
12927.23 402
12928.30 410
12929.38 431
12930.45 429
12931.53 412
12932.60 410
12933.67 392
12934.75 402
12935.82 401
12936.90 391
12937.97 399
12939.04 393
12940.12 388
12941.19 380
12942.27 389
12943.34 372
12944.42 397
12945.49 395
12946.56 395
12947.64 419
12948.71 410
12949.79 392
12950.86 404
12951.94 381
12953.01 379
12954.09 394
12955.16 407
12956.24 379
12957.31 364
12958.39 382
12959.46 383
12960.54 400
12961.61 367
12962.69 357
12963.76 390
12964.84 393
12965.91 398
12966.99 396
12968.07 361
12969.14 365
12970.22 403
12971.29 407
12972.37 383
12973.44 366
12974.52 398
12975.59 399
12976.67 397
12977.75 397
12978.82 404
12979.90 402
12980.97 422
12982.05 364
12983.13 382
12984.20 391
12985.28 398
12986.35 407
12987.43 411
12988.51 395
12989.58 395
12990.66 395
12991.74 390
12992.81 385
12993.89 374
12994.97 374
12996.04 401
12997.12 399
12998.20 396
12999.27 372
13000.35 389
13001.43 401
13002.50 430
13003.58 396
13004.66 366
13005.73 418
13006.81 382
13007.89 388
13008.97 382
13010.04 380
13011.12 375
13012.20 401
13013.27 420
13014.35 421
13015.43 394
13016.51 384
13017.58 406
13018.66 396
13019.74 393
13020.82 396
13021.89 418
13022.97 413
13024.05 391
13025.13 398
13026.21 377
13027.28 376
13028.36 378
13029.44 370
13030.52 375
13031.60 407
13032.67 383
13033.75 372
13034.83 412
13035.91 389
13036.99 394
13038.07 377
13039.14 382
13040.22 389
13041.30 375
13042.38 373
13043.46 369
13044.54 376
13045.62 386
13046.69 396
13047.77 389
13048.85 392
13049.93 405
13051.01 381
13052.09 407
13053.17 402
13054.25 396
13055.33 412
13056.40 391
13057.48 398
13058.56 385
13059.64 371
13060.72 367
13061.80 384
13062.88 392
13063.96 385
13065.04 405
13066.12 381
13067.20 355
13068.28 399
13069.36 397
13070.44 372
13071.52 393
13072.60 380
13073.68 382
13074.76 390
13075.84 393
13076.92 387
13078.00 390
13079.08 382
13080.16 380
13081.24 403
13082.32 382
13083.40 390
13084.48 408
13085.56 398
13086.64 390
13087.72 389
13088.80 412
13089.88 391
13090.96 384
13092.04 384
13093.12 377
13094.20 387
13095.28 407
13096.36 392
13097.44 402
13098.52 412
13099.61 410
13100.69 399
13101.77 378
13102.85 382
13103.93 402
13105.01 385
13106.09 415
13107.17 398
13108.25 367
13109.34 409
13110.42 386
13111.50 412
13112.58 402
13113.66 424
13114.74 391
13115.82 417
13116.91 393
13117.99 385
13119.07 417
13120.15 405
13121.23 415
13122.31 414
13123.40 398
13124.48 424
13125.56 415
13126.64 399
13127.72 412
13128.81 411
13129.89 397
13130.97 398
13132.05 395
13133.14 418
13134.22 403
13135.30 413
13136.38 398
13137.47 417
13138.55 409
13139.63 403
13140.71 407
13141.80 389
13142.88 399
13143.96 397
13145.04 411
13146.13 399
13147.21 414
13148.29 434
13149.38 417
13150.46 405
13151.54 399
13152.62 399
13153.71 404
13154.79 396
13155.87 411
13156.96 417
13158.04 437
13159.12 433
13160.21 446
13161.29 414
13162.37 408
13163.46 430
13164.54 412
13165.62 402
13166.71 407
13167.79 415
13168.88 412
13169.96 404
13171.04 376
13172.13 427
13173.21 436
13174.30 426
13175.38 402
13176.46 408
13177.55 429
13178.63 432
13179.72 445
13180.80 430
13181.88 431
13182.97 419
13184.05 415
13185.14 407
13186.22 406
13187.31 422
13188.39 425
13189.48 423
13190.56 409
13191.65 379
13192.73 408
13193.81 419
13194.90 422
13195.98 425
13197.07 413
13198.15 418
13199.24 446
13200.32 416
13201.41 451
13202.49 421
13203.58 418
13204.67 428
13205.75 435
13206.84 418
13207.92 432
13209.01 430
13210.09 430
13211.18 420
13212.26 430
13213.35 434
13214.43 436
13215.52 453
13216.61 435
13217.69 445
13218.78 449
13219.86 439
13220.95 450
13222.04 445
13223.12 440
13224.21 441
13225.29 449
13226.38 454
13227.47 447
13228.55 435
13229.64 460
13230.72 483
13231.81 479
13232.90 455
13233.98 473
13235.07 479
13236.16 465
13237.24 471
13238.33 474
13239.42 474
13240.50 454
13241.59 474
13242.68 480
13243.76 471
13244.85 446
13245.94 461
13247.02 477
13248.11 480
13249.20 487
13250.29 479
13251.37 481
13252.46 478
13253.55 468
13254.63 474
13255.72 474
13256.81 495
13257.90 490
13258.98 483
13260.07 479
13261.16 500
13262.25 479
13263.33 504
13264.42 508
13265.51 513
13266.60 487
13267.69 510
13268.77 495
13269.86 505
13270.95 515
13272.04 485
13273.13 479
13274.21 534
13275.30 534
13276.39 543
13277.48 547
13278.57 527
13279.65 526
13280.74 542
13281.83 522
13282.92 511
13284.01 536
13285.10 531
13286.19 569
13287.27 547
13288.36 522
13289.45 509
13290.54 573
13291.63 542
13292.72 554
13293.81 577
13294.90 554
13295.98 579
13297.07 567
13298.16 592
13299.25 549
13300.34 568
13301.43 552
13302.52 580
13303.61 544
13304.70 582
13305.79 591
13306.88 591
13307.97 572
13309.06 570
13310.15 582
13311.24 580
13312.32 604
13313.41 623
13314.50 596
13315.59 615
13316.68 605
13317.77 585
13318.86 605
13319.95 590
13321.04 598
13322.13 624
13323.22 629
13324.31 639
13325.40 598
13326.49 579
13327.58 618
13328.68 670
13329.77 616
13330.86 623
13331.95 625
13333.04 638
13334.13 616
13335.22 667
13336.31 647
13337.40 669
13338.49 650
13339.58 675
13340.67 655
13341.76 666
13342.85 651
13343.94 674
13345.04 671
13346.13 678
13347.22 666
13348.31 677
13349.40 693
13350.49 677
13351.58 656
13352.67 690
13353.77 677
13354.86 698
13355.95 691
13357.04 674
13358.13 657
13359.22 694
13360.31 703
13361.41 714
13362.50 715
13363.59 714
13364.68 758
13365.77 750
13366.87 713
13367.96 713
13369.05 716
13370.14 741
13371.23 731
13372.33 742
13373.42 741
13374.51 711
13375.60 706
13376.69 684
13377.79 656
13378.88 664
13379.97 672
13381.06 623
13382.16 597
13383.25 631
13384.34 631
13385.43 630
13386.53 643
13387.62 595
13388.71 577
13389.81 603
13390.90 589
13391.99 585
13393.08 589
13394.18 574
13395.27 553
13396.36 605
13397.46 593
13398.55 579
13399.64 569
13400.74 585
13401.83 573
13402.92 585
13404.02 554
13405.11 557
13406.20 604
13407.30 593
13408.39 580
13409.48 602
13410.58 565
13411.67 576
13412.77 556
13413.86 581
13414.95 579
13416.05 588
13417.14 577
13418.23 578
13419.33 564
13420.42 606
13421.52 576
13422.61 568
13423.71 587
13424.80 592
13425.89 575
13426.99 577
13428.08 575
13429.18 567
13430.27 573
13431.37 579
13432.46 608
13433.56 598
13434.65 603
13435.74 614
13436.84 598
13437.93 624
13439.03 606
13440.12 598
13441.22 624
13442.31 595
13443.41 624
13444.50 624
13445.60 624
13446.69 649
13447.79 624
13448.88 637
13449.98 595
13451.08 603
13452.17 639
13453.27 650
13454.36 634
13455.46 678
13456.55 644
13457.65 635
13458.74 640
13459.84 646
13460.94 653
13462.03 688
13463.13 681
13464.22 665
13465.32 633
13466.41 656
13467.51 687
13468.61 663
13469.70 676
13470.80 649
13471.90 629
13472.99 683
13474.09 689
13475.18 668
13476.28 658
13477.38 676
13478.47 685
13479.57 682
13480.67 684
13481.76 659
13482.86 682
13483.96 690
13485.05 677
13486.15 661
13487.25 693
13488.34 697
13489.44 751
13490.54 740
13491.63 717
13492.73 740
13493.83 766
13494.93 734
13496.02 746
13497.12 768
13498.22 777
13499.31 760
13500.41 752
13501.51 771
13502.61 784
13503.70 768
13504.80 761
13505.90 780
13507.00 796
13508.09 772
13509.19 737
13510.29 729
13511.39 734
13512.49 727
13513.58 738
13514.68 735
13515.78 702
13516.88 707
13517.98 699
13519.07 686
13520.17 676
13521.27 690
13522.37 684
13523.47 670
13524.57 647
13525.66 653
13526.76 672
13527.86 699
13528.96 668
13530.06 647
13531.16 626
13532.25 632
13533.35 605
13534.45 611
13535.55 588
13536.65 591
13537.75 606
13538.85 617
13539.95 589
13541.05 608
13542.14 602
13543.24 599
13544.34 584
13545.44 570
13546.54 555
13547.64 569
13548.74 587
13549.84 599
13550.94 592
13552.04 589
13553.14 577
13554.24 574
13555.34 560
13556.44 539
13557.54 567
13558.64 548
13559.74 539
13560.84 518
13561.94 553
13563.04 577
13564.13 533
13565.23 560
13566.34 557
13567.44 547
13568.54 548
13569.64 568
13570.74 535
13571.84 537
13572.94 534
13574.04 564
13575.14 544
13576.24 569
13577.34 516
13578.44 522
13579.54 571
13580.64 555
13581.74 532
13582.84 544
13583.94 559
13585.04 563
13586.14 531
13587.24 537
13588.35 558
13589.45 533
13590.55 568
13591.65 545
13592.75 560
13593.85 560
13594.95 546
13596.05 575
13597.15 562
13598.26 541
13599.36 539
13600.46 537
13601.56 553
13602.66 548
13603.76 536
13604.86 547
13605.97 546
13607.07 557
13608.17 549
13609.27 546
13610.37 551
13611.47 557
13612.58 531
13613.68 525
13614.78 502
13615.88 546
13616.98 547
13618.09 536
13619.19 533
13620.29 534
13621.39 545
13622.50 565
13623.60 543
13624.70 559
13625.80 545
13626.91 556
13628.01 558
13629.11 550
13630.21 547
13631.32 555
13632.42 550
13633.52 569
13634.62 554
13635.73 529
13636.83 520
13637.93 536
13639.04 564
13640.14 538
13641.24 554
13642.35 535
13643.45 531
13644.55 525
13645.65 538
13646.76 531
13647.86 525
13648.96 549
13650.07 549
13651.17 510
13652.28 539
13653.38 557
13654.48 546
13655.59 531
13656.69 522
13657.79 533
13658.90 531
13660.00 538
13661.11 526
13662.21 555
13663.31 544
13664.42 518
13665.52 546
13666.63 567
13667.73 536
13668.83 537
13669.94 524
13671.04 515
13672.15 536
13673.25 518
13674.36 554
13675.46 529
13676.56 532
13677.67 530
13678.77 547
13679.88 542
13680.98 518
13682.09 525
13683.19 520
13684.30 492
13685.40 507
13686.51 539
13687.61 529
13688.72 547
13689.82 528
13690.93 565
13692.03 552
13693.14 533
13694.24 562
13695.35 581
13696.45 538
13697.56 557
13698.66 564
13699.77 556
13700.87 545
13701.98 577
13703.09 555
13704.19 545
13705.30 571
13706.40 579
13707.51 589
13708.61 581
13709.72 594
13710.83 574
13711.93 567
13713.04 585
13714.14 612
13715.25 594
13716.36 586
13717.46 614
13718.57 588
13719.67 615
13720.78 614
13721.89 595
13722.99 620
13724.10 653
13725.21 641
13726.31 650
13727.42 623
13728.53 619
13729.63 636
13730.74 632
13731.85 658
13732.95 647
13734.06 637
13735.17 621
13736.27 644
13737.38 656
13738.49 681
13739.59 666
13740.70 663
13741.81 667
13742.92 657
13744.02 686
13745.13 697
13746.24 737
13747.35 742
13748.45 715
13749.56 714
13750.67 708
13751.78 733
13752.88 771
13753.99 769
13755.10 774
13756.21 777
13757.31 798
13758.42 799
13759.53 806
13760.64 828
13761.75 824
13762.85 832
13763.96 839
13765.07 854
13766.18 886
13767.29 875
13768.39 860
13769.50 892
13770.61 900
13771.72 860
13772.83 885
13773.94 890
13775.04 871
13776.15 846
13777.26 809
13778.37 783
13779.48 786
13780.59 792
13781.70 772
13782.80 754
13783.91 739
13785.02 716
13786.13 674
13787.24 686
13788.35 667
13789.46 658
13790.57 701
13791.68 680
13792.79 655
13793.90 621
13795.00 599
13796.11 575
13797.22 593
13798.33 590
13799.44 604
13800.55 612
13801.66 575
13802.77 565
13803.88 563
13804.99 562
13806.10 562
13807.21 572
13808.32 563
13809.43 548
13810.54 537
13811.65 549
13812.76 557
13813.87 555
13814.98 531
13816.09 531
13817.20 557
13818.31 552
13819.42 528
13820.53 530
13821.64 549
13822.75 560
13823.86 529
13824.97 538
13826.08 531
13827.19 516
13828.30 530
13829.41 523
13830.53 522
13831.64 514
13832.75 527
13833.86 556
13834.97 546
13836.08 544
13837.19 516
13838.30 523
13839.41 518
13840.52 518
13841.64 512
13842.75 506
13843.86 532
13844.97 544
13846.08 549
13847.19 514
13848.30 526
13849.41 535
13850.53 556
13851.64 512
13852.75 546
13853.86 552
13854.97 549
13856.08 531
13857.20 533
13858.31 545
13859.42 527
13860.53 538
13861.64 544
13862.76 530
13863.87 541
13864.98 569
13866.09 571
13867.20 581
13868.32 556
13869.43 534
13870.54 539
13871.65 582
13872.77 567
13873.88 559
13874.99 532
13876.10 548
13877.22 534
13878.33 530
13879.44 549
13880.55 567
13881.67 553
13882.78 571
13883.89 564
13885.01 559
13886.12 563
13887.23 582
13888.34 599
13889.46 580
13890.57 572
13891.68 583
13892.80 616
13893.91 584
13895.02 594
13896.14 565
13897.25 586
13898.36 547
13899.48 579
13900.59 581
13901.70 561
13902.82 554
13903.93 551
13905.05 526
13906.16 544
13907.27 557
13908.39 552
13909.50 562
13910.61 525
13911.73 517
13912.84 525
13913.96 540
13915.07 506
13916.19 487
13917.30 517
13918.41 512
13919.53 520
13920.64 508
13921.76 502
13922.87 525
13923.99 488
13925.10 471
13926.21 503
13927.33 516
13928.44 503
13929.56 528
13930.67 536
13931.79 507
13932.90 483
13934.02 501
13935.13 507
13936.25 507
13937.36 507
13938.48 492
13939.59 478
13940.71 502
13941.82 485
13942.94 477
13944.05 489
13945.17 481
13946.28 499
13947.40 515
13948.52 492
13949.63 488
13950.75 480
13951.86 503
13952.98 525
13954.09 493
13955.21 505
13956.32 492
13957.44 498
13958.56 474
13959.67 474
13960.79 480
13961.90 493
13963.02 502
13964.14 520
13965.25 502
13966.37 478
13967.48 498
13968.60 517
13969.72 513
13970.83 501
13971.95 482
13973.07 486
13974.18 493
13975.30 492
13976.42 501
13977.53 499
13978.65 494
13979.77 515
13980.88 495
13982.00 486
13983.12 505
13984.23 507
13985.35 504
13986.47 500
13987.58 484
13988.70 511
13989.82 502
13990.94 495
13992.05 481
13993.17 481
13994.29 511
13995.40 547
13996.52 511
13997.64 481
13998.76 526
13999.87 500
14000.99 505
14002.11 496
14003.23 510
14004.35 510
14005.46 510
14006.58 493
14007.70 528
14008.82 498
14009.93 528
14011.05 507
14012.17 491
14013.29 513
14014.41 485
14015.52 493
14016.64 492
14017.76 533
14018.88 516
14020.00 510
14021.12 515
14022.23 537
14023.35 489
14024.47 514
14025.59 506
14026.71 501
14027.83 507
14028.95 494
14030.06 510
14031.18 535
14032.30 513
14033.42 510
14034.54 532
14035.66 531
14036.78 512
14037.90 532
14039.02 541
14040.14 503
14041.25 522
14042.37 543
14043.49 539
14044.61 531
14045.73 551
14046.85 528
14047.97 521
14049.09 554
14050.21 550
14051.33 560
14052.45 548
14053.57 529
14054.69 555
14055.81 579
14056.93 584
14058.05 568
14059.17 562
14060.29 591
14061.41 597
14062.53 587
14063.65 603
14064.77 584
14065.89 588
14067.01 588
14068.13 587
14069.25 598
14070.37 616
14071.49 599
14072.61 631
14073.73 611
14074.85 657
14075.97 604
14077.09 617
14078.21 634
14079.33 601
14080.45 645
14081.57 618
14082.69 610
14083.82 627
14084.94 601
14086.06 623
14087.18 631
14088.30 647
14089.42 658
14090.54 641
14091.66 646
14092.78 629
14093.91 619
14095.03 661
14096.15 646
14097.27 662
14098.39 658
14099.51 675
14100.63 664
14101.76 659
14102.88 653
14104.00 665
14105.12 613
14106.24 633
14107.36 630
14108.49 623
14109.61 625
14110.73 627
14111.85 623
14112.97 601
14114.10 622
14115.22 587
14116.34 578
14117.46 582
14118.58 601
14119.71 560
14120.83 571
14121.95 587
14123.07 585
14124.20 540
14125.32 560
14126.44 561
14127.56 586
14128.69 574
14129.81 561
14130.93 534
14132.06 536
14133.18 559
14134.30 564
14135.42 560
14136.55 565
14137.67 529
14138.79 563
14139.92 543
14141.04 564
14142.16 542
14143.29 546
14144.41 520
14145.53 511
14146.66 527
14147.78 542
14148.90 538
14150.03 536
14151.15 548
14152.27 523
14153.40 525
14154.52 523
14155.64 538
14156.77 547
14157.89 501
14159.02 519
14160.14 519
14161.26 536
14162.39 522
14163.51 544
14164.64 504
14165.76 529
14166.88 552
14168.01 519
14169.13 539
14170.26 575
14171.38 515
14172.51 540
14173.63 485
14174.75 526
14175.88 541
14177.00 535
14178.13 511
14179.25 533
14180.38 539
14181.50 508
14182.63 493
14183.75 497
14184.88 507
14186.00 527
14187.13 496
14188.25 495
14189.38 522
14190.50 512
14191.63 499
14192.75 513
14193.88 493
14195.00 496
14196.13 480
14197.25 486
14198.38 474
14199.50 474
14200.63 468
14201.76 490
14202.88 478
14204.01 471
14205.13 494
14206.26 487
14207.38 496
14208.51 464
14209.64 455
14210.76 465
14211.89 458
14213.01 486
14214.14 452
14215.27 456
14216.39 477
14217.52 465
14218.64 456
14219.77 467
14220.90 472
14222.02 452
14223.15 472
14224.28 450
14225.40 467
14226.53 460
14227.66 431
14228.78 427
14229.91 459
14231.04 466
14232.16 463
14233.29 450
14234.42 458
14235.54 457
14236.67 461
14237.80 447
14238.92 451
14240.05 468
14241.18 466
14242.31 437
14243.43 431
14244.56 439
14245.69 452
14246.82 452
14247.94 436
14249.07 432
14250.20 446
14251.33 463
14252.45 463
14253.58 450
14254.71 429
14255.84 418
14256.96 440
14258.09 428
14259.22 454
14260.35 424
14261.47 428
14262.60 414
14263.73 427
14264.86 434
14265.99 422
14267.12 444
14268.24 442
14269.37 410
14270.50 426
14271.63 441
14272.76 426
14273.89 424
14275.01 421
14276.14 406
14277.27 424
14278.40 430
14279.53 431
14280.66 421
14281.79 389
14282.91 408
14284.04 418
14285.17 416
14286.30 399
14287.43 436
14288.56 450
14289.69 423
14290.82 391
14291.95 396
14293.08 405
14294.20 421
14295.33 408
14296.46 386
14297.59 412
14298.72 426
14299.85 440
14300.98 428
14302.11 395
14303.24 395
14304.37 391
14305.50 386
14306.63 398
14307.76 384
14308.89 396
14310.02 403
14311.15 429
14312.28 394
14313.41 399
14314.54 410
14315.67 397
14316.80 357
14317.93 377
14319.06 404
14320.19 416
14321.32 415
14322.45 402
14323.58 403
14324.71 385
14325.84 388
14326.97 397
14328.10 380
14329.23 376
14330.36 404
14331.49 396
14332.62 384
14333.76 393
14334.89 396
14336.02 390
14337.15 396
14338.28 372
14339.41 403
14340.54 353
14341.67 373
14342.80 370
14343.93 389
14345.07 383
14346.20 376
14347.33 392
14348.46 383
14349.59 375
14350.72 394
14351.85 380
14352.99 413
14354.12 413
14355.25 396
14356.38 397
14357.51 395
14358.64 440
14359.78 389
14360.91 406
14362.04 398
14363.17 394
14364.30 389
14365.44 405
14366.57 399
14367.70 389
14368.83 395
14369.96 407
14371.10 398
14372.23 377
14373.36 375
14374.49 390
14375.63 406
14376.76 390
14377.89 379
14379.02 374
14380.16 409
14381.29 391
14382.42 400
14383.55 403
14384.69 376
14385.82 393
14386.95 372
14388.09 383
14389.22 389
14390.35 398
14391.49 387
14392.62 405
14393.75 395
14394.89 402
14396.02 405
14397.15 396
14398.28 385
14399.42 407
14400.55 408
14401.69 406
14402.82 404
14403.95 402
14405.09 381
14406.22 411
14407.35 399
14408.49 425
14409.62 378
14410.75 403
14411.89 426
14413.02 417
14414.16 393
14415.29 384
14416.42 417
14417.56 394
14418.69 401
14419.83 395
14420.96 430
14422.10 431
14423.23 416
14424.36 433
14425.50 413
14426.63 402
14427.77 403
14428.90 427
14430.04 416
14431.17 420
14432.31 432
14433.44 447
14434.58 426
14435.71 425
14436.85 451
14437.98 415
14439.12 412
14440.25 434
14441.39 434
14442.52 449
14443.66 429
14444.79 426
14445.93 426
14447.06 415
14448.20 425
14449.33 425
14450.47 435
14451.60 430
14452.74 431
14453.87 453
14455.01 444
14456.14 422
14457.28 458
14458.42 442
14459.55 414
14460.69 431
14461.82 473
14462.96 478
14464.10 437
14465.23 427
14466.37 437
14467.50 480
14468.64 460
14469.78 429
14470.91 440
14472.05 443
14473.18 469
14474.32 467
14475.46 456
14476.59 455
14477.73 449
14478.87 462
14480.00 448
14481.14 447
14482.28 432
14483.41 461
14484.55 407
14485.69 445
14486.82 459
14487.96 433
14489.10 425
14490.23 415
14491.37 434
14492.51 439
14493.65 436
14494.78 431
14495.92 426
14497.06 450
14498.19 437
14499.33 439
14500.47 423
14501.61 422
14502.74 445
14503.88 438
14505.02 442
14506.16 440
14507.29 425
14508.43 446
14509.57 440
14510.71 420
14511.85 423
14512.98 439
14514.12 429
14515.26 426
14516.40 411
14517.54 435
14518.67 434
14519.81 426
14520.95 413
14522.09 416
14523.23 415
14524.36 432
14525.50 434
14526.64 435
14527.78 418
14528.92 424
14530.06 440
14531.19 436
14532.33 404
14533.47 436
14534.61 428
14535.75 432
14536.89 446
14538.03 418
14539.17 403
14540.31 404
14541.44 403
14542.58 415
14543.72 430
14544.86 440
14546.00 429
14547.14 424
14548.28 424
14549.42 427
14550.56 443
14551.70 471
14552.84 437
14553.98 431
14555.12 441
14556.25 435
14557.39 428
14558.53 426
14559.67 435
14560.81 452
14561.95 436
14563.09 431
14564.23 446
14565.37 457
14566.51 468
14567.65 474
14568.79 452
14569.93 438
14571.07 461
14572.21 438
14573.35 473
14574.49 462
14575.63 469
14576.77 464
14577.92 459
14579.06 459
14580.20 473
14581.34 466
14582.48 476
14583.62 499
14584.76 498
14585.90 495
14587.04 496
14588.18 482
14589.32 496
14590.46 482
14591.60 477
14592.74 477
14593.89 503
14595.03 495
14596.17 516
14597.31 507
14598.45 516
14599.59 496
14600.73 490
14601.87 512
14603.02 503
14604.16 500
14605.30 503
14606.44 494
14607.58 510
14608.72 494
14609.86 512
14611.01 486
14612.15 521
14613.29 527
14614.43 517
14615.57 503
14616.72 518
14617.86 532
14619.00 561
14620.14 543
14621.28 542
14622.43 573
14623.57 584
14624.71 591
14625.85 593
14627.00 599
14628.14 618
14629.28 589
14630.42 653
14631.56 636
14632.71 599
14633.85 600
14634.99 618
14636.14 627
14637.28 628
14638.42 602
14639.56 611
14640.71 597
14641.85 554
14642.99 574
14644.14 555
14645.28 558
14646.42 533
14647.56 541
14648.71 544
14649.85 534
14650.99 476
14652.14 504
14653.28 516
14654.42 490
14655.57 487
14656.71 476
14657.85 484
14659.00 449
14660.14 436
14661.29 467
14662.43 422
14663.57 440
14664.72 452
14665.86 458
14667.00 421
14668.15 418
14669.29 455
14670.44 447
14671.58 394
14672.73 405
14673.87 421
14675.01 434
14676.16 418
14677.30 413
14678.45 441
14679.59 433
14680.74 429
14681.88 413
14683.02 439
14684.17 424
14685.31 398
14686.46 428
14687.60 427
14688.75 403
14689.89 420
14691.04 411
14692.18 397
14693.33 410
14694.47 391
14695.62 395
14696.76 411
14697.91 404
14699.05 394
14700.20 384
14701.34 387
14702.49 389
14703.63 403
14704.78 403
14705.92 408
14707.07 384
14708.22 386
14709.36 393
14710.51 384
14711.65 365
14712.80 386
14713.94 392
14715.09 401
14716.23 353
14717.38 398
14718.53 404
14719.67 397
14720.82 345
14721.96 382
14723.11 407
14724.26 391
14725.40 380
14726.55 393
14727.70 364
14728.84 368
14729.99 385
14731.13 402
14732.28 389
14733.43 396
14734.57 401
14735.72 366
14736.87 402
14738.01 366
14739.16 383
14740.31 380
14741.45 396
14742.60 385
14743.75 372
14744.89 389
14746.04 362
14747.19 365
14748.34 382
14749.48 356
14750.63 373
14751.78 362
14752.92 355
14754.07 380
14755.22 376
14756.37 393
14757.51 379
14758.66 386
14759.81 361
14760.96 375
14762.10 355
14763.25 358
14764.40 354
14765.55 339
14766.70 355
14767.84 367
14768.99 344
14770.14 341
14771.29 365
14772.43 364
14773.58 354
14774.73 336
14775.88 337
14777.03 330
14778.18 347
14779.32 371
14780.47 393
14781.62 348
14782.77 336
14783.92 347
14785.07 359
14786.21 352
14787.36 326
14788.51 331
14789.66 343
14790.81 340
14791.96 354
14793.11 329
14794.26 319
14795.40 317
14796.55 355
14797.70 338
14798.85 313
14800.00 327
14801.15 323
14802.30 327
14803.45 340
14804.60 324
14805.75 322
14806.90 328
14808.05 347
14809.19 323
14810.34 319
14811.49 343
14812.64 334
14813.79 308
14814.94 339
14816.09 318
14817.24 332
14818.39 318
14819.54 316
14820.69 328
14821.84 322
14822.99 329
14824.14 326
14825.29 308
14826.44 320
14827.59 311
14828.74 326
14829.89 331
14831.04 320
14832.19 307
14833.34 300
14834.49 322
14835.64 304
14836.79 323
14837.95 310
14839.10 307
14840.25 322
14841.40 327
14842.55 333
14843.70 317
14844.85 309
14846.00 296
14847.15 322
14848.30 313
14849.45 342
14850.60 336
14851.76 345
14852.91 337
14854.06 301
14855.21 308
14856.36 319
14857.51 311
14858.66 321
14859.81 319
14860.97 301
14862.12 324
14863.27 337
14864.42 314
14865.57 303
14866.72 311
14867.88 288
14869.03 296
14870.18 295
14871.33 307
14872.48 328
14873.64 329
14874.79 324
14875.94 314
14877.09 301
14878.24 308
14879.40 336
14880.55 324
14881.70 301
14882.85 312
14884.00 316
14885.16 306
14886.31 314
14887.46 293
14888.61 327
14889.77 298
14890.92 301
14892.07 302
14893.23 309
14894.38 318
14895.53 301
14896.68 307
14897.84 301
14898.99 314
14900.14 296
14901.30 330
14902.45 313
14903.60 295
14904.75 319
14905.91 293
14907.06 310
14908.21 306
14909.37 300
14910.52 306
14911.67 305
14912.83 318
14913.98 319
14915.14 306
14916.29 303
14917.44 295
14918.60 290
14919.75 282
14920.90 294
14922.06 296
14923.21 321
14924.37 307
14925.52 307
14926.67 338
14927.83 293
14928.98 307
14930.14 307
14931.29 295
14932.44 292
14933.60 317
14934.75 295
14935.91 313
14937.06 302
14938.22 295
14939.37 291
14940.52 317
14941.68 283
14942.83 324
14943.99 316
14945.14 310
14946.30 305
14947.45 289
14948.61 311
14949.76 333
14950.92 319
14952.07 301
14953.23 307
14954.38 310
14955.54 310
14956.69 325
14957.85 303
14959.00 297
14960.16 307
14961.31 282
14962.47 307
14963.62 301
14964.78 310
14965.94 314
14967.09 286
14968.25 305
14969.40 305
14970.56 340
14971.71 326
14972.87 308
14974.03 326
14975.18 298
14976.34 294
14977.49 323
14978.65 311
14979.81 307
14980.96 313
14982.12 311
14983.27 299
14984.43 306
14985.59 288
14986.74 281
14987.90 310
14989.06 290
14990.21 291
14991.37 306
14992.53 277
14993.68 291
14994.84 301
14996.00 287
14997.15 290
14998.31 312
14999.47 283
15000.62 291
15001.78 301
15002.94 294
15004.09 305
15005.25 310
15006.41 298
15007.56 310
15008.72 289
15009.88 272
15011.04 301
15012.19 304
15013.35 291
15014.51 307
15015.67 297
15016.82 302
15017.98 296
15019.14 263
15020.30 296
15021.45 288
15022.61 289
15023.77 269
15024.93 278
15026.08 297
15027.24 306
15028.40 293
15029.56 301
15030.72 282
15031.87 311
15033.03 303
15034.19 315
15035.35 293
15036.51 271
15037.67 301
15038.82 287
15039.98 304
15041.14 285
15042.30 280
15043.46 287
15044.62 309
15045.78 286
15046.93 287
15048.09 286
15049.25 303
15050.41 280
15051.57 269
15052.73 299
15053.89 299
15055.05 302
15056.20 292
15057.36 321
15058.52 287
15059.68 312
15060.84 293
15062.00 299
15063.16 292
15064.32 310
15065.48 305
15066.64 302
15067.80 302
15068.96 313
15070.12 309
15071.28 284
15072.44 308
15073.60 303
15074.76 308
15075.91 299
15077.07 311
15078.23 323
15079.39 298
15080.55 304
15081.71 296
15082.87 313
15084.03 302
15085.19 293
15086.35 312
15087.51 303
15088.68 300
15089.84 292
15091.00 303
15092.16 291
15093.32 279
15094.48 297
15095.64 290
15096.80 311
15097.96 286
15099.12 321
15100.28 308
15101.44 304
15102.60 315
15103.76 333
15104.92 331
15106.08 297
15107.25 301
15108.41 307
15109.57 304
15110.73 296
15111.89 312
15113.05 309
15114.21 324
15115.37 325
15116.54 308
15117.70 316
15118.86 331
15120.02 330
15121.18 305
15122.34 306
15123.50 291
15124.67 316
15125.83 324
15126.99 323
15128.15 300
15129.31 284
15130.47 312
15131.64 328
15132.80 295
15133.96 297
15135.12 325
15136.28 342
15137.45 332
15138.61 336
15139.77 320
15140.93 320
15142.10 322
15143.26 331
15144.42 328
15145.58 300
15146.75 343
15147.91 347
15149.07 338
15150.23 301
15151.40 313
15152.56 317
15153.72 307
15154.88 324
15156.05 308
15157.21 300
15158.37 334
15159.54 321
15160.70 335
15161.86 318
15163.03 344
15164.19 352
15165.35 333
15166.52 323
15167.68 332
15168.84 328
15170.01 314
15171.17 362
15172.33 351
15173.50 322
15174.66 347
15175.82 345
15176.99 333
15178.15 337
15179.31 330
15180.48 336
15181.64 352
15182.81 346
15183.97 355
15185.13 351
15186.30 354
15187.46 341
15188.63 356
15189.79 349
15190.95 363
15192.12 345
15193.28 339
15194.45 364
15195.61 350
15196.78 368
15197.94 354
15199.10 353
15200.27 363
15201.43 367
15202.60 338
15203.76 362
15204.93 341
15206.09 353
15207.26 373
15208.42 358
15209.59 349
15210.75 363
15211.92 341
15213.08 351
15214.25 348
15215.41 329
15216.58 359
15217.74 362
15218.91 361
15220.07 340
15221.24 366
15222.40 372
15223.57 392
15224.74 376
15225.90 394
15227.07 371
15228.23 375
15229.40 377
15230.56 407
15231.73 383
15232.89 403
15234.06 375
15235.23 373
15236.39 363
15237.56 397
15238.72 399
15239.89 387
15241.06 373
15242.22 375
15243.39 380
15244.56 384
15245.72 377
15246.89 390
15248.05 354
15249.22 350
15250.39 364
15251.55 354
15252.72 358
15253.89 350
15255.05 362
15256.22 368
15257.39 339
15258.55 363
15259.72 344
15260.89 343
15262.05 329
15263.22 361
15264.39 340
15265.56 362
15266.72 345
15267.89 350
15269.06 315
15270.22 318
15271.39 344
15272.56 319
15273.73 313
15274.89 345
15276.06 335
15277.23 355
15278.40 337
15279.56 337
15280.73 332
15281.90 338
15283.07 328
15284.23 332
15285.40 325
15286.57 317
15287.74 334
15288.91 323
15290.07 324
15291.24 341
15292.41 324
15293.58 323
15294.75 333
15295.92 353
15297.08 323
15298.25 319
15299.42 332
15300.59 332
15301.76 329
15302.93 354
15304.09 324
15305.26 342
15306.43 332
15307.60 332
15308.77 359
15309.94 342
15311.11 329
15312.28 322
15313.44 315
15314.61 332
15315.78 351
15316.95 348
15318.12 349
15319.29 363
15320.46 361
15321.63 338
15322.80 335
15323.97 318
15325.14 331
15326.30 334
15327.47 338
15328.64 326
15329.81 339
15330.98 332
15332.15 336
15333.32 358
15334.49 348
15335.66 329
15336.83 330
15338.00 338
15339.17 339
15340.34 358
15341.51 339
15342.68 345
15343.85 350
15345.02 338
15346.19 346
15347.36 353
15348.53 345
15349.70 350
15350.87 347
15352.04 331
15353.21 371
15354.38 362
15355.55 354
15356.72 352
15357.90 335
15359.07 364
15360.24 390
15361.41 412
15362.58 378
15363.75 360
15364.92 355
15366.09 366
15367.26 328
15368.43 345
15369.60 357
15370.77 350
15371.95 345
15373.12 349
15374.29 354
15375.46 347
15376.63 351
15377.80 369
15378.97 378
15380.15 376
15381.32 352
15382.49 339
15383.66 360
15384.83 359
15386.00 339
15387.17 371
15388.35 333
15389.52 352
15390.69 341
15391.86 347
15393.03 349
15394.21 337
15395.38 331
15396.55 324
15397.72 332
15398.89 326
15400.07 324
15401.24 339
15402.41 351
15403.58 337
15404.76 327
15405.93 343
15407.10 331
15408.27 342
15409.45 336
15410.62 336
15411.79 334
15412.96 340
15414.14 310
15415.31 337
15416.48 338
15417.66 303
15418.83 319
15420.00 331
15421.17 328
15422.35 310
15423.52 330
15424.69 316
15425.87 297
15427.04 313
15428.21 331
15429.39 319
15430.56 326
15431.73 309
15432.91 315
15434.08 301
15435.25 313
15436.43 322
15437.60 323
15438.77 317
15439.95 318
15441.12 317
15442.30 313
15443.47 320
15444.64 323
15445.82 332
15446.99 326
15448.17 331
15449.34 293
15450.51 336
15451.69 323
15452.86 326
15454.04 325
15455.21 297
15456.39 289
15457.56 299
15458.73 306
15459.91 310
15461.08 294
15462.26 305
15463.43 300
15464.61 323
15465.78 324
15466.96 304
15468.13 310
15469.31 310
15470.48 312
15471.66 293
15472.83 333
15474.01 315
15475.18 328
15476.36 312
15477.53 312
15478.71 307
15479.88 327
15481.06 318
15482.23 294
15483.41 317
15484.58 321
15485.76 339
15486.93 326
15488.11 313
15489.29 311
15490.46 317
15491.64 308
15492.81 323
15493.99 313
15495.16 322
15496.34 333
15497.52 322
15498.69 309
15499.87 318
15501.04 316
15502.22 323
15503.40 321
15504.57 310
15505.75 324
15506.92 351
15508.10 336
15509.28 330
15510.45 312
15511.63 317
15512.81 309
15513.98 312
15515.16 306
15516.34 322
15517.51 334
15518.69 324
15519.87 329
15521.04 323
15522.22 284
15523.40 322
15524.57 332
15525.75 322
15526.93 296
15528.11 332
15529.28 342
15530.46 311
15531.64 308
15532.81 313
15533.99 334
15535.17 306
15536.35 322
15537.52 306
15538.70 303
15539.88 321
15541.06 326
15542.23 336
15543.41 328
15544.59 340
15545.77 304
15546.95 355
15548.12 336
15549.30 341
15550.48 351
15551.66 357
15552.83 324
15554.01 334
15555.19 312
15556.37 322
15557.55 311
15558.73 341
15559.90 344
15561.08 350
15562.26 334
15563.44 354
15564.62 346
15565.80 349
15566.97 350
15568.15 322
15569.33 324
15570.51 343
15571.69 354
15572.87 359
15574.05 343
15575.23 345
15576.40 351
15577.58 343
15578.76 340
15579.94 330
15581.12 324
15582.30 325
15583.48 354
15584.66 332
15585.84 342
15587.02 346
15588.20 336
15589.38 349
15590.56 347
15591.73 366
15592.91 368
15594.09 346
15595.27 382
15596.45 361
15597.63 375
15598.81 391
15599.99 383
15601.17 398
15602.35 353
15603.53 381
15604.71 355
15605.89 405
15607.07 384
15608.25 383
15609.43 376
15610.61 375
15611.79 384
15612.97 406
15614.15 399
15615.33 384
15616.51 398
15617.69 406
15618.88 414
15620.06 408
15621.24 387
15622.42 386
15623.60 400
15624.78 406
15625.96 382
15627.14 412
15628.32 422
15629.50 415
15630.68 412
15631.86 432
15633.05 419
15634.23 439
15635.41 413
15636.59 388
15637.77 404
15638.95 400
15640.13 415
15641.31 447
15642.50 426
15643.68 417
15644.86 419
15646.04 440
15647.22 422
15648.40 418
15649.58 420
15650.77 425
15651.95 439
15653.13 431
15654.31 422
15655.49 417
15656.68 447
15657.86 408
15659.04 415
15660.22 444
15661.40 462
15662.59 433
15663.77 430
15664.95 406
15666.13 424
15667.32 448
15668.50 437
15669.68 394
15670.86 411
15672.05 414
15673.23 408
15674.41 407
15675.59 386
15676.78 406
15677.96 418
15679.14 405
15680.32 422
15681.51 409
15682.69 401
15683.87 432
15685.06 411
15686.24 393
15687.42 389
15688.61 397
15689.79 414
15690.97 402
15692.16 392
15693.34 418
15694.52 417
15695.71 417
15696.89 396
15698.07 402
15699.26 396
15700.44 417
15701.62 416
15702.81 438
15703.99 424
15705.17 409
15706.36 392
15707.54 408
15708.73 425
15709.91 446
15711.09 443
15712.28 434
15713.46 432
15714.65 448
15715.83 444
15717.02 452
15718.20 456
15719.38 441
15720.57 437
15721.75 433
15722.94 431
15724.12 411
15725.31 441
15726.49 458
15727.68 427
15728.86 433
15730.04 434
15731.23 449
15732.41 415
15733.60 442
15734.78 434
15735.97 466
15737.15 480
15738.34 446
15739.52 487
15740.71 439
15741.89 457
15743.08 487
15744.27 460
15745.45 492
15746.64 480
15747.82 485
15749.01 470
15750.19 486
15751.38 482
15752.56 514
15753.75 517
15754.93 495
15756.12 505
15757.31 516
15758.49 512
15759.68 541
15760.86 496
15762.05 508
15763.24 484
15764.42 505
15765.61 501
15766.79 475
15767.98 478
15769.17 473
15770.35 494
15771.54 480
15772.72 464
15773.91 476
15775.10 463
15776.28 473
15777.47 476
15778.66 479
15779.84 478
15781.03 461
15782.22 449
15783.40 456
15784.59 419
15785.78 454
15786.96 461
15788.15 442
15789.34 440
15790.53 426
15791.71 437
15792.90 449
15794.09 430
15795.27 428
15796.46 402
15797.65 410
15798.84 417
15800.02 432
15801.21 414
15802.40 405
15803.59 435
15804.77 403
15805.96 422
15807.15 419
15808.34 413
15809.52 409
15810.71 402
15811.90 397
15813.09 399
15814.28 387
15815.46 370
15816.65 382
15817.84 385
15819.03 382
15820.22 390
15821.40 397
15822.59 395
15823.78 400
15824.97 398
15826.16 385
15827.35 368
15828.53 395
15829.72 385
15830.91 357
15832.10 384
15833.29 384
15834.48 388
15835.67 377
15836.85 378
15838.04 376
15839.23 374
15840.42 357
15841.61 389
15842.80 363
15843.99 407
15845.18 398
15846.37 383
15847.55 376
15848.74 369
15849.93 394
15851.12 387
15852.31 381
15853.50 378
15854.69 392
15855.88 392
15857.07 393
15858.26 398
15859.45 411
15860.64 411
15861.83 407
15863.02 399
15864.21 375
15865.40 369
15866.59 398
15867.78 382
15868.97 357
15870.16 365
15871.35 394
15872.54 373
15873.73 386
15874.92 395
15876.11 386
15877.30 386
15878.49 393
15879.68 408
15880.87 397
15882.06 405
15883.25 391
15884.44 412
15885.63 398
15886.82 409
15888.01 422
15889.20 405
15890.39 400
15891.59 392
15892.78 400
15893.97 391
15895.16 405
15896.35 408
15897.54 422
15898.73 417
15899.92 414
15901.11 426
15902.30 405
15903.50 401
15904.69 424
15905.88 393
15907.07 422
15908.26 416
15909.45 424
15910.64 418
15911.84 391
15913.03 399
15914.22 415
15915.41 429
15916.60 410
15917.79 410
15918.99 413
15920.18 417
15921.37 404
15922.56 402
15923.75 421
15924.95 419
15926.14 419
15927.33 429
15928.52 400
15929.71 386
15930.91 432
15932.10 400
15933.29 411
15934.48 403
15935.68 385
15936.87 411
15938.06 392
15939.25 402
15940.45 410
15941.64 391
15942.83 398
15944.03 381
15945.22 366
15946.41 366
15947.60 377
15948.80 372
15949.99 354
15951.18 350
15952.38 360
15953.57 361
15954.76 353
15955.96 341
15957.15 359
15958.34 351
15959.54 343
15960.73 331
15961.92 321
15963.12 356
15964.31 344
15965.50 303
15966.70 317
15967.89 318
15969.08 343
15970.28 348
15971.47 321
15972.67 300
15973.86 311
15975.05 336
15976.25 321
15977.44 321
15978.64 330
15979.83 331
15981.02 311
15982.22 321
15983.41 310
15984.61 297
15985.80 315
15987.00 324
15988.19 292
15989.38 305
15990.58 307
15991.77 311
15992.97 315
15994.16 309
15995.36 297
15996.55 315
15997.75 320
15998.94 310
16000.14 291
16001.33 297
16002.53 304
16003.72 294
16004.92 295
16006.11 314
16007.31 318
16008.50 294
16009.70 310
16010.89 291
16012.09 287
16013.28 291
16014.48 289
16015.67 299
16016.87 290
16018.07 302
16019.26 291
16020.46 298
16021.65 292
16022.85 299
16024.04 295
16025.24 283
16026.44 287
16027.63 305
16028.83 301
16030.02 303
16031.22 290
16032.42 294
16033.61 311
16034.81 309
16036.00 304
16037.20 296
16038.40 313
16039.59 293
16040.79 297
16041.99 300
16043.18 302
16044.38 297
16045.58 301
16046.77 304
16047.97 283
16049.17 289
16050.36 294
16051.56 282
16052.76 283
16053.95 292
16055.15 277
16056.35 298
16057.54 284
16058.74 279
16059.94 277
16061.14 298
16062.33 286
16063.53 313
16064.73 289
16065.92 302
16067.12 297
16068.32 287
16069.52 305
16070.71 281
16071.91 280
16073.11 274
16074.31 286
16075.50 300
16076.70 287
16077.90 286
16079.10 288
16080.30 273
16081.49 280
16082.69 280
16083.89 282
16085.09 285
16086.29 278
16087.48 272
16088.68 275
16089.88 254
16091.08 301
16092.28 285
16093.48 284
16094.67 278
16095.87 285
16097.07 280
16098.27 285
16099.47 277
16100.67 262
16101.87 290
16103.06 282
16104.26 272
16105.46 273
16106.66 245
16107.86 291
16109.06 277
16110.26 258
16111.46 266
16112.66 279
16113.86 288
16115.05 276
16116.25 277
16117.45 265
16118.65 285
16119.85 276
16121.05 276
16122.25 266
16123.45 268
16124.65 262
16125.85 274
16127.05 277
16128.25 256
16129.45 276
16130.65 291
16131.85 263
16133.05 275
16134.25 289
16135.45 278
16136.65 286
16137.85 266
16139.05 273
16140.25 270
16141.45 273
16142.65 257
16143.85 260
16145.05 263
16146.25 271
16147.45 290
16148.65 300
16149.85 266
16151.05 289
16152.25 270
16153.45 265
16154.65 262
16155.85 288
16157.05 272
16158.25 264
16159.46 261
16160.66 250
16161.86 267
16163.06 277
16164.26 252
16165.46 264
16166.66 266
16167.86 269
16169.06 261
16170.27 253
16171.47 277
16172.67 286
16173.87 285
16175.07 249
16176.27 275
16177.47 261
16178.67 262
16179.88 277
16181.08 277
16182.28 260
16183.48 294
16184.68 279
16185.89 293
16187.09 270
16188.29 233
16189.49 284
16190.69 300
16191.90 268
16193.10 291
16194.30 262
16195.50 265
16196.70 282
16197.91 279
16199.11 269
16200.31 284
16201.51 279
16202.72 290
16203.92 279
16205.12 258
16206.32 302
16207.53 285
16208.73 269
16209.93 266
16211.13 263
16212.34 271
16213.54 285
16214.74 276
16215.95 291
16217.15 271
16218.35 288
16219.55 257
16220.76 279
16221.96 258
16223.16 263
16224.37 279
16225.57 278
16226.77 292
16227.98 293
16229.18 284
16230.38 273
16231.59 285
16232.79 291
16233.99 290
16235.20 298
16236.40 280
16237.61 267
16238.81 282
16240.01 258
16241.22 264
16242.42 271
16243.63 274
16244.83 284
16246.03 287
16247.24 291
16248.44 280
16249.65 281
16250.85 286
16252.05 276
16253.26 277
16254.46 275
16255.67 285
16256.87 288
16258.08 279
16259.28 291
16260.49 281
16261.69 273
16262.89 269
16264.10 288
16265.30 278
16266.51 299
16267.71 280
16268.92 290
16270.12 277
16271.33 306
16272.53 276
16273.74 301
16274.94 261
16276.15 267
16277.35 272
16278.56 283
16279.77 271
16280.97 285
16282.18 311
16283.38 286
16284.59 276
16285.79 279
16287.00 275
16288.20 275
16289.41 289
16290.61 295
16291.82 274
16293.03 274
16294.23 292
16295.44 285
16296.64 287
16297.85 283
16299.06 279
16300.26 300
16301.47 279
16302.67 306
16303.88 293
16305.09 281
16306.29 273
16307.50 269
16308.71 261
16309.91 291
16311.12 305
16312.33 300
16313.53 284
16314.74 273
16315.95 300
16317.15 295
16318.36 286
16319.57 293
16320.77 292
16321.98 290
16323.19 268
16324.39 286
16325.60 272
16326.81 285
16328.01 281
16329.22 271
16330.43 301
16331.64 287
16332.84 281
16334.05 271
16335.26 276
16336.47 261
16337.67 263
16338.88 293
16340.09 275
16341.30 252
16342.50 272
16343.71 278
16344.92 259
16346.13 261
16347.33 259
16348.54 260
16349.75 254
16350.96 276
16352.17 253
16353.37 279
16354.58 273
16355.79 252
16357.00 248
16358.21 276
16359.41 282
16360.62 273
16361.83 248
16363.04 262
16364.25 284
16365.46 282
16366.67 272
16367.87 259
16369.08 261
16370.29 295
16371.50 286
16372.71 264
16373.92 256
16375.13 266
16376.34 266
16377.54 263
16378.75 278
16379.96 276
16381.17 270
16382.38 273
16383.59 255
16384.80 246
16386.01 253
16387.22 253
16388.43 256
16389.64 246
16390.85 249
16392.05 260
16393.26 263
16394.47 264
16395.68 250
16396.89 249
16398.10 264
16399.31 290
16400.52 260
16401.73 257
16402.94 241
16404.15 279
16405.36 246
16406.57 258
16407.78 250
16408.99 253
16410.20 273
16411.41 275
16412.62 233
16413.83 243
16415.04 243
16416.25 264
16417.46 274
16418.67 276
16419.88 269
16421.10 274
16422.31 267
16423.52 263
16424.73 268
16425.94 265
16427.15 264
16428.36 281
16429.57 272
16430.78 259
16431.99 264
16433.20 268
16434.41 243
16435.63 261
16436.84 258
16438.05 279
16439.26 274
16440.47 285
16441.68 264
16442.89 268
16444.10 267
16445.32 279
16446.53 264
16447.74 247
16448.95 242
16450.16 283
16451.37 287
16452.59 270
16453.80 264
16455.01 265
16456.22 261
16457.43 275
16458.64 259
16459.86 256
16461.07 255
16462.28 259
16463.49 269
16464.70 251
16465.92 269
16467.13 270
16468.34 282
16469.55 253
16470.77 272
16471.98 259
16473.19 285
16474.40 265
16475.62 271
16476.83 268
16478.04 252
16479.25 290
16480.47 268
16481.68 263
16482.89 265
16484.11 278
16485.32 264
16486.53 249
16487.74 265
16488.96 267
16490.17 269
16491.38 278
16492.60 258
16493.81 260
16495.02 248
16496.24 285
16497.45 282
16498.66 259
16499.88 283
16501.09 278
16502.30 264
16503.52 271
16504.73 277
16505.94 277
16507.16 292
16508.37 293
16509.59 280
16510.80 285
16512.01 275
16513.23 278
16514.44 278
16515.66 281
16516.87 276
16518.08 290
16519.30 304
16520.51 274
16521.73 266
16522.94 313
16524.16 280
16525.37 280
16526.58 301
16527.80 300
16529.01 298
16530.23 310
16531.44 300
16532.66 290
16533.87 337
16535.09 304
16536.30 299
16537.52 297
16538.73 306
16539.95 297
16541.16 285
16542.38 299
16543.59 324
16544.81 307
16546.02 326
16547.24 302
16548.45 298
16549.67 317
16550.88 309
16552.10 308
16553.31 334
16554.53 362
16555.74 330
16556.96 309
16558.18 288
16559.39 318
16560.61 307
16561.82 318
16563.04 328
16564.25 321
16565.47 327
16566.69 333
16567.90 341
16569.12 328
16570.33 314
16571.55 297
16572.77 305
16573.98 307
16575.20 321
16576.41 326
16577.63 323
16578.85 308
16580.06 330
16581.28 314
16582.50 322
16583.71 337
16584.93 336
16586.15 324
16587.36 309
16588.58 324
16589.80 302
16591.01 307
16592.23 294
16593.45 292
16594.66 295
16595.88 330
16597.10 300
16598.32 289
16599.53 288
16600.75 292
16601.97 312
16603.18 294
16604.40 281
16605.62 316
16606.84 303
16608.05 274
16609.27 281
16610.49 289
16611.71 270
16612.92 286
16614.14 270
16615.36 303
16616.58 290
16617.79 260
16619.01 280
16620.23 278
16621.45 277
16622.67 281
16623.88 278
16625.10 289
16626.32 277
16627.54 274
16628.76 274
16629.97 273
16631.19 267
16632.41 279
16633.63 279
16634.85 278
16636.07 262
16637.29 278
16638.50 280
16639.72 276
16640.94 264
16642.16 263
16643.38 277
16644.60 276
16645.82 260
16647.03 259
16648.25 275
16649.47 286
16650.69 261
16651.91 269
16653.13 264
16654.35 247
16655.57 250
16656.79 260
16658.01 272
16659.23 273
16660.45 251
16661.66 255
16662.88 271
16664.10 248
16665.32 257
16666.54 253
16667.76 267
16668.98 248
16670.20 264
16671.42 266
16672.64 265
16673.86 253
16675.08 252
16676.30 255
16677.52 255
16678.74 263
16679.96 266
16681.18 290
16682.40 279
16683.62 263
16684.84 241
16686.06 239
16687.28 265
16688.50 247
16689.72 267
16690.94 265
16692.16 263
16693.39 245
16694.61 228
16695.83 255
16697.05 240
16698.27 253
16699.49 243
16700.71 253
16701.93 282
16703.15 257
16704.37 280
16705.59 266
16706.81 251
16708.04 263
16709.26 253
16710.48 263
16711.70 260
16712.92 236
16714.14 247
16715.36 264
16716.58 244
16717.81 246
16719.03 247
16720.25 262
16721.47 275
16722.69 245
16723.91 252
16725.14 269
16726.36 259
16727.58 265
16728.80 245
16730.02 274
16731.24 251
16732.47 246
16733.69 257
16734.91 242
16736.13 255
16737.36 266
16738.58 236
16739.80 247
16741.02 236
16742.24 257
16743.47 255
16744.69 268
16745.91 235
16747.13 263
16748.36 243
16749.58 249
16750.80 234
16752.02 246
16753.25 242
16754.47 252
16755.69 237
16756.92 263
16758.14 242
16759.36 233
16760.59 239
16761.81 246
16763.03 245
16764.25 256
16765.48 279
16766.70 246
16767.92 233
16769.15 249
16770.37 239
16771.59 262
16772.82 261
16774.04 246
16775.27 230
16776.49 253
16777.71 244
16778.94 249
16780.16 241
16781.38 228
16782.61 230
16783.83 255
16785.06 235
16786.28 222
16787.50 237
16788.73 248
16789.95 233
16791.18 246
16792.40 223
16793.62 253
16794.85 246
16796.07 243
16797.30 238
16798.52 258
16799.75 255
16800.97 259
16802.19 227
16803.42 234
16804.64 237
16805.87 242
16807.09 228
16808.32 229
16809.54 241
16810.77 246
16811.99 247
16813.22 249
16814.44 234
16815.67 253
16816.89 257
16818.12 220
16819.34 238
16820.57 254
16821.79 251
16823.02 259
16824.24 240
16825.47 257
16826.70 254
16827.92 238
16829.15 256
16830.37 254
16831.60 246
16832.82 229
16834.05 246
16835.27 262
16836.50 267
16837.73 270
16838.95 266
16840.18 254
16841.40 256
16842.63 250
16843.86 288
16845.08 242
16846.31 293
16847.53 273
16848.76 271
16849.99 264
16851.21 269
16852.44 265
16853.67 260
16854.89 267
16856.12 271
16857.35 296
16858.57 261
16859.80 268
16861.03 278
16862.25 268
16863.48 241
16864.71 270
16865.93 262
16867.16 267
16868.39 260
16869.61 270
16870.84 280
16872.07 268
16873.30 282
16874.52 307
16875.75 305
16876.98 282
16878.20 294
16879.43 301
16880.66 281
16881.89 267
16883.11 288
16884.34 297
16885.57 320
16886.80 284
16888.02 283
16889.25 285
16890.48 278
16891.71 304
16892.94 298
16894.16 292
16895.39 277
16896.62 290
16897.85 290
16899.08 276
16900.30 280
16901.53 306
16902.76 289
16903.99 302
16905.22 274
16906.45 278
16907.67 274
16908.90 273
16910.13 291
16911.36 287
16912.59 287
16913.82 291
16915.04 269
16916.27 292
16917.50 277
16918.73 270
16919.96 258
16921.19 270
16922.42 268
16923.65 275
16924.88 283
16926.10 250
16927.33 289
16928.56 282
16929.79 261
16931.02 254
16932.25 281
16933.48 263
16934.71 267
16935.94 266
16937.17 252
16938.40 249
16939.63 249
16940.86 275
16942.09 269
16943.32 269
16944.55 289
16945.78 286
16947.01 277
16948.24 279
16949.47 241
16950.70 258
16951.93 243
16953.16 292
16954.39 261
16955.62 279
16956.85 293
16958.08 259
16959.31 258
16960.54 280
16961.77 283
16963.00 243
16964.23 266
16965.46 269
16966.69 271
16967.92 254
16969.15 253
16970.38 245
16971.61 255
16972.84 281
16974.07 259
16975.30 261
16976.54 287
16977.77 263
16979.00 258
16980.23 261
16981.46 273
16982.69 260
16983.92 249
16985.15 266
16986.38 247
16987.62 245
16988.85 252
16990.08 265
16991.31 247
16992.54 250
16993.77 267
16995.00 251
16996.24 252
16997.47 244
16998.70 259
16999.93 275
17001.16 250
17002.39 246
17003.63 253
17004.86 254
17006.09 242
17007.32 258
17008.55 275
17009.79 278
17011.02 262
17012.25 263
17013.48 251
17014.72 252
17015.95 227
17017.18 240
17018.41 241
17019.64 250
17020.88 265
17022.11 248
17023.34 238
17024.58 257
17025.81 230
17027.04 259
17028.27 248
17029.51 263
17030.74 267
17031.97 247
17033.21 260
17034.44 245
17035.67 262
17036.90 246
17038.14 260
17039.37 255
17040.60 227
17041.84 260
17043.07 245
17044.30 244
17045.54 253
17046.77 260
17048.00 229
17049.24 246
17050.47 245
17051.70 258
17052.94 235
17054.17 235
17055.41 228
17056.64 230
17057.87 253
17059.11 217
17060.34 249
17061.58 251
17062.81 221
17064.04 226
17065.28 239
17066.51 247
17067.75 266
17068.98 257
17070.21 238
17071.45 252
17072.68 254
17073.92 234
17075.15 241
17076.39 242
17077.62 242
17078.86 251
17080.09 249
17081.33 236
17082.56 244
17083.80 257
17085.03 232
17086.26 238
17087.50 229
17088.73 257
17089.97 222
17091.20 238
17092.44 243
17093.68 230
17094.91 235
17096.15 240
17097.38 258
17098.62 230
17099.85 230
17101.09 229
17102.32 236
17103.56 234
17104.79 245
17106.03 214
17107.26 227
17108.50 234
17109.74 235
17110.97 227
17112.21 246
17113.44 242
17114.68 226
17115.92 216
17117.15 233
17118.39 249
17119.62 246
17120.86 242
17122.10 237
17123.33 239
17124.57 240
17125.80 227
17127.04 260
17128.28 239
17129.51 227
17130.75 242
17131.99 226
17133.22 244
17134.46 227
17135.70 220
17136.93 223
17138.17 241
17139.41 232
17140.64 242
17141.88 234
17143.12 220
17144.35 213
17145.59 221
17146.83 221
17148.07 242
17149.30 223
17150.54 238
17151.78 227
17153.02 209
17154.25 226
17155.49 210
17156.73 212
17157.96 215
17159.20 202
17160.44 216
17161.68 234
17162.92 245
17164.15 220
17165.39 215
17166.63 221
17167.87 230
17169.10 226
17170.34 214
17171.58 238
17172.82 236
17174.06 218
17175.29 207
17176.53 228
17177.77 210
17179.01 214
17180.25 244
17181.49 224
17182.72 216
17183.96 209
17185.20 232
17186.44 216
17187.68 209
17188.92 224
17190.15 222
17191.39 223
17192.63 234
17193.87 226
17195.11 251
17196.35 225
17197.59 216
17198.83 224
17200.07 226
17201.30 226
17202.54 231
17203.78 224
17205.02 220
17206.26 211
17207.50 210
17208.74 248
17209.98 221
17211.22 233
17212.46 237
17213.70 217
17214.94 212
17216.18 217
17217.42 215
17218.66 220
17219.90 222
17221.14 189
17222.38 209
17223.62 229
17224.86 251
17226.10 219
17227.34 204
17228.58 207
17229.82 228
17231.06 221
17232.30 231
17233.54 222
17234.78 238
17236.02 217
17237.26 216
17238.50 225
17239.74 214
17240.98 182
17242.22 215
17243.46 206
17244.70 215
17245.94 211
17247.18 225
17248.42 218
17249.66 211
17250.90 218
17252.14 202
17253.39 220
17254.63 231
17255.87 212
17257.11 210
17258.35 229
17259.59 218
17260.83 206
17262.07 224
17263.31 216
17264.56 210
17265.80 213
17267.04 201
17268.28 222
17269.52 201
17270.76 211
17272.00 232
17273.25 223
17274.49 223
17275.73 208
17276.97 222
17278.21 225
17279.45 224
17280.70 206
17281.94 220
17283.18 210
17284.42 212
17285.66 225
17286.91 214
17288.15 228
17289.39 219
17290.63 218
17291.88 234
17293.12 228
17294.36 218
17295.60 248
17296.85 232
17298.09 224
17299.33 218
17300.57 216
17301.82 200
17303.06 212
17304.30 214
17305.54 215
17306.79 221
17308.03 207
17309.27 239
17310.52 232
17311.76 209
17313.00 236
17314.25 215
17315.49 212
17316.73 229
17317.97 227
17319.22 223
17320.46 214
17321.71 251
17322.95 232
17324.19 239
17325.44 227
17326.68 217
17327.92 226
17329.17 225
17330.41 236
17331.65 202
17332.90 226
17334.14 234
17335.39 228
17336.63 216
17337.87 222
17339.12 215
17340.36 219
17341.61 231
17342.85 215
17344.09 224
17345.34 203
17346.58 213
17347.83 221
17349.07 227
17350.32 229
17351.56 217
17352.80 217
17354.05 202
17355.29 203
17356.54 222
17357.78 194
17359.03 216
17360.27 224
17361.52 194
17362.76 233
17364.01 226
17365.25 216
17366.50 207
17367.74 241
17368.99 227
17370.23 236
17371.48 233
17372.72 219
17373.97 223
17375.21 218
17376.46 233
17377.70 212
17378.95 219
17380.19 195
17381.44 215
17382.69 244
17383.93 222
17385.18 236
17386.42 223
17387.67 211
17388.91 218
17390.16 242
17391.41 222
17392.65 207
17393.90 207
17395.14 209
17396.39 212
17397.64 221
17398.88 213
17400.13 215
17401.37 214
17402.62 214
17403.87 220
17405.11 222
17406.36 213
17407.61 229
17408.85 234
17410.10 226
17411.35 216
17412.59 236
17413.84 222
17415.09 210
17416.33 229
17417.58 230
17418.83 221
17420.07 237
17421.32 218
17422.57 229
17423.82 219
17425.06 222
17426.31 235
17427.56 221
17428.80 217
17430.05 226
17431.30 216
17432.55 211
17433.79 241
17435.04 234
17436.29 215
17437.54 232
17438.78 222
17440.03 217
17441.28 209
17442.53 207
17443.77 206
17445.02 228
17446.27 225
17447.52 223
17448.77 214
17450.01 218
17451.26 238
17452.51 223
17453.76 228
17455.01 214
17456.25 223
17457.50 222
17458.75 238
17460.00 227
17461.25 220
17462.50 239
17463.74 231
17464.99 239
17466.24 240
17467.49 252
17468.74 239
17469.99 219
17471.24 222
17472.49 241
17473.73 209
17474.98 254
17476.23 237
17477.48 242
17478.73 234
17479.98 250
17481.23 243
17482.48 233
17483.73 236
17484.98 222
17486.23 248
17487.47 233
17488.72 238
17489.97 225
17491.22 237
17492.47 250
17493.72 230
17494.97 240
17496.22 233
17497.47 229
17498.72 262
17499.97 235
17501.22 224
17502.47 253
17503.72 258
17504.97 238
17506.22 240
17507.47 247
17508.72 244
17509.97 259
17511.22 263
17512.47 248
17513.72 239
17514.97 234
17516.22 241
17517.47 235
17518.72 246
17519.97 243
17521.22 257
17522.47 246
17523.72 259
17524.98 248
17526.23 251
17527.48 258
17528.73 277
17529.98 264
17531.23 256
17532.48 267
17533.73 257
17534.98 256
17536.23 250
17537.48 245
17538.74 255
17539.99 251
17541.24 275
17542.49 253
17543.74 271
17544.99 268
17546.24 271
17547.50 260
17548.75 263
17550.00 256
17551.25 247
17552.50 239
17553.75 255
17555.01 263
17556.26 267
17557.51 272
17558.76 265
17560.01 266
17561.26 262
17562.52 257
17563.77 271
17565.02 242
17566.27 240
17567.53 259
17568.78 251
17570.03 250
17571.28 263
17572.53 258
17573.79 248
17575.04 257
17576.29 281
17577.54 275
17578.80 284
17580.05 266
17581.30 257
17582.56 254
17583.81 270
17585.06 263
17586.31 287
17587.57 285
17588.82 273
17590.07 294
17591.33 286
17592.58 285
17593.83 255
17595.08 273
17596.34 287
17597.59 281
17598.84 275
17600.10 272
17601.35 293
17602.61 260
17603.86 285
17605.11 267
17606.37 292
17607.62 284
17608.87 278
17610.13 260
17611.38 258
17612.63 286
17613.89 260
17615.14 288
17616.40 281
17617.65 275
17618.90 296
17620.16 289
17621.41 276
17622.67 311
17623.92 284
17625.17 276
17626.43 301
17627.68 291
17628.94 279
17630.19 284
17631.45 259
17632.70 269
17633.96 282
17635.21 292
17636.47 287
17637.72 297
17638.97 282
17640.23 286
17641.48 263
17642.74 245
17643.99 266
17645.25 263
17646.50 257
17647.76 258
17649.01 261
17650.27 261
17651.52 278
17652.78 284
17654.04 283
17655.29 254
17656.55 264
17657.80 273
17659.06 273
17660.31 276
17661.57 243
17662.82 244
17664.08 266
17665.33 261
17666.59 239
17667.85 261
17669.10 250
17670.36 255
17671.61 244
17672.87 230
17674.13 247
17675.38 248
17676.64 248
17677.89 236
17679.15 243
17680.41 251
17681.66 232
17682.92 225
17684.18 232
17685.43 229
17686.69 264
17687.95 235
17689.20 240
17690.46 237
17691.71 231
17692.97 217
17694.23 240
17695.49 255
17696.74 252
17698.00 232
17699.26 247
17700.51 225
17701.77 231
17703.03 247
17704.28 230
17705.54 249
17706.80 214
17708.06 234
17709.31 223
17710.57 235
17711.83 217
17713.08 210
17714.34 226
17715.60 247
17716.86 219
17718.11 239
17719.37 223
17720.63 232
17721.89 248
17723.15 232
17724.40 233
17725.66 242
17726.92 236
17728.18 233
17729.43 227
17730.69 233
17731.95 226
17733.21 227
17734.47 238
17735.73 236
17736.98 232
17738.24 234
17739.50 234
17740.76 235
17742.02 215
17743.28 231
17744.53 226
17745.79 211
17747.05 243
17748.31 208
17749.57 227
17750.83 255
17752.09 245
17753.34 210
17754.60 218
17755.86 211
17757.12 214
17758.38 215
17759.64 222
17760.90 218
17762.16 237
17763.42 215
17764.68 221
17765.94 229
17767.19 233
17768.45 194
17769.71 207
17770.97 223
17772.23 230
17773.49 213
17774.75 213
17776.01 234
17777.27 218
17778.53 198
17779.79 209
17781.05 198
17782.31 224
17783.57 223
17784.83 197
17786.09 207
17787.35 231
17788.61 226
17789.87 218
17791.13 217
17792.39 206
17793.65 224
17794.91 220
17796.17 200
17797.43 221
17798.69 216
17799.95 221
17801.21 204
17802.47 228
17803.73 203
17805.00 205
17806.26 200
17807.52 191
17808.78 190
17810.04 223
17811.30 221
17812.56 212
17813.82 186
17815.08 205
17816.34 216
17817.60 213
17818.87 220
17820.13 196
17821.39 181
17822.65 188
17823.91 192
17825.17 194
17826.43 179
17827.69 208
17828.96 223
17830.22 204
17831.48 192
17832.74 224
17834.00 217
17835.26 209
17836.53 219
17837.79 218
17839.05 194
17840.31 206
17841.57 192
17842.84 203
17844.10 220
17845.36 202
17846.62 184
17847.88 204
17849.15 188
17850.41 207
17851.67 183
17852.93 207
17854.20 226
17855.46 193
17856.72 229
17857.98 191
17859.25 204
17860.51 188
17861.77 193
17863.03 185
17864.30 198
17865.56 186
17866.82 190
17868.09 199
17869.35 187
17870.61 197
17871.87 170
17873.14 180
17874.40 193
17875.66 168
17876.93 173
17878.19 194
17879.45 182
17880.72 194
17881.98 177
17883.24 202
17884.51 201
17885.77 212
17887.03 176
17888.30 197
17889.56 198
17890.83 192
17892.09 183
17893.35 190
17894.62 184
17895.88 208
17897.14 193
17898.41 200
17899.67 196
17900.94 199
17902.20 178
17903.46 186
17904.73 204
17905.99 191
17907.26 186
17908.52 188
17909.79 208
17911.05 177
17912.32 182
17913.58 199
17914.84 199
17916.11 209
17917.37 190
17918.64 205
17919.90 201
17921.17 175
17922.43 189
17923.70 201
17924.96 197
17926.23 201
17927.49 196
17928.76 192
17930.02 187
17931.29 189
17932.55 178
17933.82 212
17935.08 196
17936.35 191
17937.61 194
17938.88 191
17940.14 191
17941.41 193
17942.68 187
17943.94 201
17945.21 194
17946.47 198
17947.74 201
17949.00 213
17950.27 209
17951.54 199
17952.80 194
17954.07 191
17955.33 198
17956.60 184
17957.87 204
17959.13 206
17960.40 198
17961.66 191
17962.93 184
17964.20 189
17965.46 200
17966.73 200
17968.00 187
17969.26 195
17970.53 203
17971.80 204
17973.06 196
17974.33 185
17975.60 181
17976.86 179
17978.13 171
17979.40 195
17980.66 194
17981.93 179
17983.20 169
17984.46 205
17985.73 203
17987.00 171
17988.26 196
17989.53 197
17990.80 187
17992.07 201
17993.33 204
17994.60 200
17995.87 202
17997.14 215
17998.40 211
17999.67 199
18000.94 187
18002.21 188
18003.47 202
18004.74 198
18006.01 200
18007.28 197
18008.55 196
18009.81 191
18011.08 202
18012.35 184
18013.62 180
18014.89 178
18016.15 202
18017.42 196
18018.69 169
18019.96 196
18021.23 193
18022.49 207
18023.76 184
18025.03 203
18026.30 195
18027.57 166
18028.84 197
18030.11 200
18031.37 199
18032.64 177
18033.91 192
18035.18 176
18036.45 187
18037.72 199
18038.99 195
18040.26 193
18041.53 204
18042.79 197
18044.06 194
18045.33 194
18046.60 209
18047.87 205
18049.14 183
18050.41 184
18051.68 188
18052.95 186
18054.22 174
18055.49 172
18056.76 204
18058.03 195
18059.30 201
18060.57 187
18061.84 215
18063.11 199
18064.38 194
18065.65 213
18066.92 189
18068.19 184
18069.46 199
18070.73 176
18072.00 197
18073.27 183
18074.54 179
18075.81 196
18077.08 183
18078.35 188
18079.62 184
18080.89 199
18082.16 187
18083.43 179
18084.70 183
18085.97 193
18087.24 197
18088.51 181
18089.78 186
18091.05 190
18092.32 180
18093.59 186
18094.87 199
18096.14 184
18097.41 174
18098.68 210
18099.95 206
18101.22 188
18102.49 174
18103.76 197
18105.03 191
18106.31 201
18107.58 186
18108.85 195
18110.12 200
18111.39 168
18112.66 200
18113.93 190
18115.21 187
18116.48 174
18117.75 196
18119.02 189
18120.29 188
18121.56 198
18122.84 193
18124.11 187
18125.38 205
18126.65 207
18127.92 194
18129.20 188
18130.47 167
18131.74 188
18133.01 203
18134.29 179
18135.56 191
18136.83 209
18138.10 189
18139.38 194
18140.65 180
18141.92 208
18143.19 190
18144.47 183
18145.74 191
18147.01 185
18148.28 197
18149.56 186
18150.83 193
18152.10 187
18153.38 188
18154.65 197
18155.92 205
18157.19 208
18158.47 192
18159.74 190
18161.01 212
18162.29 216
18163.56 195
18164.83 196
18166.11 179
18167.38 204
18168.65 199
18169.93 201
18171.20 204
18172.48 190
18173.75 183
18175.02 204
18176.30 205
18177.57 192
18178.84 194
18180.12 203
18181.39 194
18182.67 181
18183.94 191
18185.21 195
18186.49 191
18187.76 203
18189.04 191
18190.31 175
18191.59 186
18192.86 189
18194.13 191
18195.41 203
18196.68 172
18197.96 183
18199.23 186
18200.51 191
18201.78 184
18203.06 174
18204.33 173
18205.61 177
18206.88 176
18208.16 200
18209.43 202
18210.71 207
18211.98 193
18213.26 191
18214.53 194
18215.81 193
18217.08 194
18218.36 202
18219.63 187
18220.91 178
18222.18 192
18223.46 193
18224.73 187
18226.01 210
18227.28 203
18228.56 195
18229.84 191
18231.11 201
18232.39 191
18233.66 205
18234.94 207
18236.21 188
18237.49 175
18238.77 193
18240.04 211
18241.32 219
18242.59 206
18243.87 198
18245.15 212
18246.42 199
18247.70 189
18248.98 201
18250.25 187
18251.53 197
18252.81 197
18254.08 190
18255.36 180
18256.63 195
18257.91 188
18259.19 192
18260.46 206
18261.74 189
18263.02 196
18264.30 202
18265.57 214
18266.85 204
18268.13 182
18269.40 201
18270.68 207
18271.96 189
18273.23 205
18274.51 203
18275.79 212
18277.07 202
18278.34 199
18279.62 189
18280.90 215
18282.18 190
18283.45 203
18284.73 209
18286.01 197
18287.29 204
18288.56 207
18289.84 197
18291.12 206
18292.40 197
18293.68 193
18294.95 187
18296.23 193
18297.51 199
18298.79 200
18300.07 206
18301.34 187
18302.62 199
18303.90 193
18305.18 181
18306.46 172
18307.74 193
18309.01 202
18310.29 201
18311.57 193
18312.85 210
18314.13 210
18315.41 195
18316.69 202
18317.96 206
18319.24 185
18320.52 202
18321.80 189
18323.08 190
18324.36 194
18325.64 204
18326.92 194
18328.20 185
18329.47 196
18330.75 203
18332.03 197
18333.31 181
18334.59 209
18335.87 216
18337.15 194
18338.43 193
18339.71 202
18340.99 214
18342.27 204
18343.55 211
18344.83 191
18346.11 201
18347.39 205
18348.67 197
18349.95 191
18351.23 221
18352.51 191
18353.79 192
18355.07 199
18356.35 201
18357.63 189
18358.91 182
18360.19 195
18361.47 195
18362.75 208
18364.03 202
18365.31 192
18366.59 200
18367.87 188
18369.15 179
18370.43 183
18371.71 184
18372.99 177
18374.27 191
18375.55 197
18376.83 200
18378.12 188
18379.40 197
18380.68 202
18381.96 209
18383.24 189
18384.52 193
18385.80 196
18387.08 193
18388.36 192
18389.65 184
18390.93 194
18392.21 190
18393.49 185
18394.77 200
18396.05 198
18397.33 200
18398.62 191
18399.90 198
18401.18 187
18402.46 201
18403.74 201
18405.02 207
18406.31 176
18407.59 169
18408.87 162
18410.15 194
18411.43 192
18412.72 190
18414.00 182
18415.28 200
18416.56 192
18417.84 196
18419.13 201
18420.41 180
18421.69 191
18422.97 194
18424.26 184
18425.54 210
18426.82 187
18428.10 191
18429.39 189
18430.67 189
18431.95 173
18433.23 190
18434.52 180
18435.80 182
18437.08 191
18438.37 206
18439.65 200
18440.93 194
18442.22 198
18443.50 180
18444.78 178
18446.06 183
18447.35 181
18448.63 193
18449.91 203
18451.20 199
18452.48 193
18453.76 184
18455.05 205
18456.33 209
18457.62 190
18458.90 200
18460.18 188
18461.47 192
18462.75 184
18464.03 170
18465.32 164
18466.60 168
18467.89 184
18469.17 181
18470.45 184
18471.74 190
18473.02 178
18474.31 192
18475.59 188
18476.88 181
18478.16 198
18479.44 193
18480.73 200
18482.01 182
18483.30 186
18484.58 182
18485.87 183
18487.15 197
18488.44 182
18489.72 173
18491.01 179
18492.29 198
18493.58 186
18494.86 188
18496.15 183
18497.43 194
18498.72 192
18500.00 178
18501.29 194
18502.57 188
18503.86 211
18505.14 194
18506.43 192
18507.71 189
18509.00 203
18510.28 189
18511.57 163
18512.85 192
18514.14 184
18515.42 186
18516.71 183
18518.00 184
18519.28 202
18520.57 184
18521.85 182
18523.14 207
18524.43 167
18525.71 195
18527.00 193
18528.28 194
18529.57 195
18530.86 186
18532.14 193
18533.43 193
18534.71 195
18536.00 176
18537.29 165
18538.57 189
18539.86 190
18541.15 202
18542.43 200
18543.72 191
18545.01 186
18546.29 203
18547.58 194
18548.87 172
18550.15 172
18551.44 190
18552.73 186
18554.01 186
18555.30 183
18556.59 177
18557.88 184
18559.16 171
18560.45 190
18561.74 185
18563.02 164
18564.31 174
18565.60 193
18566.89 193
18568.17 190
18569.46 191
18570.75 197
18572.04 183
18573.32 164
18574.61 179
18575.90 188
18577.19 205
18578.48 181
18579.76 182
18581.05 188
18582.34 192
18583.63 209
18584.92 186
18586.20 186
18587.49 190
18588.78 203
18590.07 184
18591.36 172
18592.64 173
18593.93 189
18595.22 192
18596.51 200
18597.80 176
18599.09 180
18600.38 184
18601.66 179
18602.95 185
18604.24 171
18605.53 179
18606.82 186
18608.11 199
18609.40 187
18610.69 188
18611.98 195
18613.26 181
18614.55 204
18615.84 195
18617.13 169
18618.42 192
18619.71 213
18621.00 190
18622.29 184
18623.58 190
18624.87 192
18626.16 194
18627.45 176
18628.74 208
18630.03 200
18631.32 198
18632.61 183
18633.89 180
18635.18 186
18636.47 180
18637.76 181
18639.05 197
18640.34 187
18641.63 179
18642.92 166
18644.21 182
18645.50 209
18646.79 160
18648.09 185
18649.38 176
18650.67 188
18651.96 175
18653.25 168
18654.54 172
18655.83 180
18657.12 180
18658.41 188
18659.70 168
18660.99 191
18662.28 182
18663.57 198
18664.86 186
18666.15 178
18667.44 200
18668.74 182
18670.03 193
18671.32 173
18672.61 197
18673.90 172
18675.19 182
18676.48 182
18677.77 174
18679.06 173
18680.36 180
18681.65 173
18682.94 182
18684.23 164
18685.52 179
18686.81 168
18688.11 184
18689.40 179
18690.69 198
18691.98 174
18693.27 172
18694.56 183
18695.86 178
18697.15 161
18698.44 162
18699.73 174
18701.02 186
18702.32 174
18703.61 188
18704.90 185
18706.19 192
18707.48 180
18708.78 177
18710.07 168
18711.36 166
18712.65 179
18713.95 161
18715.24 193
18716.53 182
18717.83 174
18719.12 176
18720.41 151
18721.70 176
18723.00 180
18724.29 182
18725.58 165
18726.87 173
18728.17 181
18729.46 172
18730.75 170
18732.05 181
18733.34 174
18734.63 182
18735.93 172
18737.22 169
18738.51 197
18739.81 170
18741.10 185
18742.39 166
18743.69 172
18744.98 179
18746.27 169
18747.57 171
18748.86 185
18750.16 181
18751.45 179
18752.74 168
18754.04 193
18755.33 180
18756.63 157
18757.92 188
18759.21 197
18760.51 172
18761.80 175
18763.10 173
18764.39 164
18765.69 175
18766.98 166
18768.27 173
18769.57 184
18770.86 183
18772.16 164
18773.45 170
18774.75 168
18776.04 165
18777.34 182
18778.63 177
18779.93 192
18781.22 187
18782.52 179
18783.81 175
18785.11 151
18786.40 172
18787.70 178
18788.99 184
18790.29 158
18791.58 170
18792.88 191
18794.17 183
18795.47 178
18796.76 187
18798.06 169
18799.35 178
18800.65 171
18801.94 188
18803.24 177
18804.54 172
18805.83 179
18807.13 179
18808.42 178
18809.72 184
18811.01 182
18812.31 173
18813.61 169
18814.90 173
18816.20 172
18817.49 181
18818.79 184
18820.09 184
18821.38 188
18822.68 179
18823.98 166
18825.27 173
18826.57 174
18827.87 173
18829.16 182
18830.46 175
18831.75 162
18833.05 177
18834.35 173
18835.64 174
18836.94 170
18838.24 170
18839.54 188
18840.83 173
18842.13 171
18843.43 189
18844.72 175
18846.02 184
18847.32 167
18848.61 161
18849.91 167
18851.21 177
18852.51 168
18853.80 155
18855.10 175
18856.40 182
18857.70 169
18858.99 180
18860.29 202
18861.59 168
18862.89 168
18864.18 161
18865.48 165
18866.78 169
18868.08 187
18869.38 178
18870.67 178
18871.97 157
18873.27 170
18874.57 186
18875.87 177
18877.16 175
18878.46 171
18879.76 178
18881.06 186
18882.36 185
18883.66 166
18884.95 171
18886.25 193
18887.55 185
18888.85 159
18890.15 175
18891.45 164
18892.75 173
18894.04 170
18895.34 152
18896.64 167
18897.94 161
18899.24 162
18900.54 157
18901.84 161
18903.14 153
18904.44 185
18905.74 189
18907.03 193
18908.33 185
18909.63 171
18910.93 167
18912.23 173
18913.53 170
18914.83 189
18916.13 173
18917.43 194
18918.73 163
18920.03 171
18921.33 171
18922.63 199
18923.93 198
18925.23 185
18926.53 179
18927.83 166
18929.13 171
18930.43 176
18931.73 193
18933.03 180
18934.33 167
18935.63 179
18936.93 172
18938.23 183
18939.53 168
18940.83 185
18942.13 177
18943.43 181
18944.73 168
18946.03 187
18947.33 188
18948.63 194
18949.93 188
18951.23 167
18952.53 169
18953.84 184
18955.14 179
18956.44 168
18957.74 192
18959.04 191
18960.34 176
18961.64 178
18962.94 178
18964.24 172
18965.54 181
18966.85 188
18968.15 175
18969.45 168
18970.75 175
18972.05 165
18973.35 176
18974.65 159
18975.96 152
18977.26 155
18978.56 167
18979.86 158
18981.16 173
18982.46 184
18983.77 194
18985.07 168
18986.37 193
18987.67 170
18988.97 167
18990.28 176
18991.58 184
18992.88 154
18994.18 185
18995.49 163
18996.79 169
18998.09 163
18999.39 173
19000.69 165
19002.00 163
19003.30 171
19004.60 148
19005.90 180
19007.21 176
19008.51 155
19009.81 167
19011.12 161
19012.42 156
19013.72 192
19015.02 167
19016.33 168
19017.63 161
19018.93 164
19020.24 156
19021.54 183
19022.84 176
19024.15 184
19025.45 182
19026.75 193
19028.06 181
19029.36 189
19030.66 175
19031.97 167
19033.27 189
19034.57 176
19035.88 168
19037.18 162
19038.48 161
19039.79 171
19041.09 171
19042.40 185
19043.70 165
19045.00 196
19046.31 179
19047.61 173
19048.92 194
19050.22 168
19051.52 174
19052.83 149
19054.13 182
19055.44 177
19056.74 170
19058.05 165
19059.35 177
19060.65 186
19061.96 170
19063.26 174
19064.57 180
19065.87 172
19067.18 172
19068.48 180
19069.79 179
19071.09 174
19072.40 175
19073.70 185
19075.01 182
19076.31 159
19077.62 189
19078.92 199
19080.23 171
19081.53 168
19082.84 160
19084.14 166
19085.45 168
19086.75 169
19088.06 176
19089.36 155
19090.67 170
19091.98 170
19093.28 178
19094.59 164
19095.89 161
19097.20 166
19098.50 158
19099.81 180
19101.12 152
19102.42 175
19103.73 169
19105.03 177
19106.34 168
19107.65 166
19108.95 182
19110.26 175
19111.56 159
19112.87 162
19114.18 172
19115.48 172
19116.79 168
19118.10 172
19119.40 160
19120.71 183
19122.02 167
19123.32 143
19124.63 165
19125.94 176
19127.24 159
19128.55 165
19129.86 162
19131.16 173
19132.47 174
19133.78 172
19135.08 169
19136.39 163
19137.70 171
19139.01 178
19140.31 170
19141.62 178
19142.93 172
19144.23 160
19145.54 188
19146.85 192
19148.16 170
19149.46 167
19150.77 163
19152.08 168
19153.39 172
19154.69 163
19156.00 183
19157.31 180
19158.62 175
19159.93 173
19161.23 180
19162.54 182
19163.85 163
19165.16 181
19166.47 161
19167.77 164
19169.08 172
19170.39 160
19171.70 167
19173.01 164
19174.32 181
19175.62 173
19176.93 167
19178.24 163
19179.55 158
19180.86 159
19182.17 175
19183.48 190
19184.78 156
19186.09 182
19187.40 181
19188.71 174
19190.02 176
19191.33 163
19192.64 158
19193.95 154
19195.26 173
19196.56 178
19197.87 177
19199.18 166
19200.49 170
19201.80 167
19203.11 186
19204.42 168
19205.73 184
19207.04 165
19208.35 183
19209.66 161
19210.97 158
19212.28 165
19213.59 147
19214.90 173
19216.21 178
19217.52 193
19218.83 189
19220.14 170
19221.45 169
19222.76 184
19224.07 182
19225.38 163
19226.69 156
19228.00 179
19229.31 169
19230.62 176
19231.93 155
19233.24 176
19234.55 178
19235.86 165
19237.17 162
19238.48 157
19239.79 170
19241.10 183
19242.41 180
19243.72 170
19245.03 167
19246.35 178
19247.66 174
19248.97 172
19250.28 149
19251.59 165
19252.90 170
19254.21 169
19255.52 164
19256.83 148
19258.14 186
19259.46 164
19260.77 168
19262.08 179
19263.39 188
19264.70 169
19266.01 163
19267.32 165
19268.64 177
19269.95 174
19271.26 183
19272.57 153
19273.88 187
19275.20 175
19276.51 162
19277.82 177
19279.13 177
19280.44 182
19281.75 187
19283.07 167
19284.38 157
19285.69 163
19287.00 165
19288.32 155
19289.63 180
19290.94 151
19292.25 162
19293.57 171
19294.88 162
19296.19 165
19297.50 188
19298.82 163
19300.13 172
19301.44 171
19302.75 162
19304.07 154
19305.38 168
19306.69 182
19308.01 181
19309.32 164
19310.63 170
19311.94 172
19313.26 156
19314.57 132
19315.88 155
19317.20 179
19318.51 177
19319.82 174
19321.14 160
19322.45 161
19323.76 178
19325.08 178
19326.39 162
19327.70 165
19329.02 180
19330.33 193
19331.65 176
19332.96 158
19334.27 155
19335.59 182
19336.90 180
19338.22 171
19339.53 171
19340.84 170
19342.16 162
19343.47 163
19344.79 169
19346.10 165
19347.41 176
19348.73 159
19350.04 175
19351.36 157
19352.67 158
19353.99 171
19355.30 151
19356.62 170
19357.93 168
19359.25 166
19360.56 179
19361.87 183
19363.19 170
19364.50 164
19365.82 156
19367.13 160
19368.45 175
19369.76 173
19371.08 167
19372.39 168
19373.71 174
19375.02 173
19376.34 168
19377.66 165
19378.97 156
19380.29 180
19381.60 176
19382.92 158
19384.23 171
19385.55 144
19386.86 161
19388.18 180
19389.50 164
19390.81 174
19392.13 164
19393.44 159
19394.76 166
19396.07 177
19397.39 175
19398.71 171
19400.02 171
19401.34 162
19402.65 154
19403.97 163
19405.29 145
19406.60 177
19407.92 188
19409.24 161
19410.55 163
19411.87 166
19413.19 168
19414.50 146
19415.82 166
19417.14 165
19418.45 185
19419.77 155
19421.09 181
19422.40 154
19423.72 168
19425.04 155
19426.35 165
19427.67 161
19428.99 159
19430.30 167
19431.62 155
19432.94 151
19434.26 164
19435.57 169
19436.89 172
19438.21 169
19439.53 177
19440.84 149
19442.16 161
19443.48 180
19444.80 147
19446.11 150
19447.43 156
19448.75 160
19450.07 164
19451.38 156
19452.70 145
19454.02 165
19455.34 173
19456.66 179
19457.97 169
19459.29 172
19460.61 172
19461.93 172
19463.25 159
19464.57 170
19465.88 163
19467.20 158
19468.52 163
19469.84 159
19471.16 167
19472.48 145
19473.79 168
19475.11 150
19476.43 152
19477.75 160
19479.07 171
19480.39 166
19481.71 162
19483.03 175
19484.34 169
19485.66 172
19486.98 137
19488.30 150
19489.62 162
19490.94 155
19492.26 159
19493.58 161
19494.90 148
19496.22 142
19497.54 163
19498.86 162
19500.18 162
19501.50 157
19502.81 163
19504.13 164
19505.45 141
19506.77 148
19508.09 166
19509.41 150
19510.73 160
19512.05 160
19513.37 173
19514.69 159
19516.01 163
19517.33 166
19518.65 170
19519.97 174
19521.29 160
19522.61 163
19523.93 168
19525.25 188
19526.57 149
19527.89 151
19529.22 165
19530.54 167
19531.86 154
19533.18 188
19534.50 166
19535.82 162
19537.14 174
19538.46 174
19539.78 158
19541.10 156
19542.42 151
19543.74 171
19545.06 173
19546.39 167
19547.71 163
19549.03 174
19550.35 182
19551.67 176
19552.99 170
19554.31 157
19555.63 148
19556.96 159
19558.28 178
19559.60 154
19560.92 148
19562.24 172
19563.56 165
19564.88 149
19566.21 154
19567.53 160
19568.85 165
19570.17 154
19571.49 165
19572.82 162
19574.14 145
19575.46 148
19576.78 157
19578.10 184
19579.43 164
19580.75 167
19582.07 171
19583.39 179
19584.72 152
19586.04 178
19587.36 167
19588.68 157
19590.01 163
19591.33 177
19592.65 166
19593.97 167
19595.30 167
19596.62 164
19597.94 173
19599.26 166
19600.59 171
19601.91 183
19603.23 159
19604.56 167
19605.88 165
19607.20 154
19608.53 155
19609.85 172
19611.17 161
19612.49 153
19613.82 155
19615.14 180
19616.47 151
19617.79 160
19619.11 155
19620.44 154
19621.76 164
19623.08 157
19624.41 179
19625.73 159
19627.05 158
19628.38 158
19629.70 167
19631.03 168
19632.35 149
19633.67 159
19635.00 171
19636.32 167
19637.65 157
19638.97 178
19640.29 172
19641.62 167
19642.94 171
19644.27 160
19645.59 180
19646.92 162
19648.24 188
19649.57 154
19650.89 147
19652.21 158
19653.54 158
19654.86 174
19656.19 160
19657.51 166
19658.84 159
19660.16 174
19661.49 150
19662.81 152
19664.14 175
19665.46 166
19666.79 162
19668.11 166
19669.44 158
19670.76 150
19672.09 166
19673.41 182
19674.74 161
19676.07 158
19677.39 163
19678.72 156
19680.04 165
19681.37 161
19682.69 174
19684.02 173
19685.34 160
19686.67 171
19688.00 170
19689.32 163
19690.65 181
19691.97 175
19693.30 180
19694.63 176
19695.95 180
19697.28 192
19698.60 184
19699.93 170
19701.26 165
19702.58 166
19703.91 175
19705.24 168
19706.56 161
19707.89 161
19709.22 167
19710.54 173
19711.87 177
19713.20 172
19714.52 170
19715.85 176
19717.18 161
19718.50 192
19719.83 168
19721.16 173
19722.48 179
19723.81 161
19725.14 180
19726.47 153
19727.79 155
19729.12 173
19730.45 160
19731.77 159
19733.10 156
19734.43 155
19735.76 175
19737.08 163
19738.41 186
19739.74 165
19741.07 164
19742.39 166
19743.72 155
19745.05 156
19746.38 148
19747.71 177
19749.03 176
19750.36 129
19751.69 162
19753.02 172
19754.35 179
19755.67 168
19757.00 171
19758.33 170
19759.66 170
19760.99 159
19762.31 161
19763.64 183
19764.97 184
19766.30 172
19767.63 162
19768.96 170
19770.29 171
19771.61 190
19772.94 160
19774.27 167
19775.60 174
19776.93 164
19778.26 166
19779.59 150
19780.92 155
19782.25 157
19783.57 165
19784.90 181
19786.23 180
19787.56 178
19788.89 165
19790.22 161
19791.55 164
19792.88 172
19794.21 183
19795.54 180
19796.87 170
19798.20 150
19799.53 169
19800.86 162
19802.19 161
19803.52 165
19804.85 169
19806.18 162
19807.50 164
19808.83 156
19810.16 154
19811.49 175
19812.82 184
19814.15 154
19815.49 157
19816.82 169
19818.15 163
19819.48 158
19820.81 161
19822.14 143
19823.47 152
19824.80 165
19826.13 165
19827.46 176
19828.79 171
19830.12 157
19831.45 170
19832.78 174
19834.11 169
19835.44 159
19836.77 157
19838.10 153
19839.44 151
19840.77 160
19842.10 158
19843.43 154
19844.76 181
19846.09 159
19847.42 146
19848.75 171
19850.08 179
19851.42 159
19852.75 174
19854.08 176
19855.41 179
19856.74 177
19858.07 146
19859.40 159
19860.74 163
19862.07 145
19863.40 156
19864.73 155
19866.06 157
19867.40 162
19868.73 168
19870.06 164
19871.39 162
19872.72 167
19874.06 157
19875.39 182
19876.72 165
19878.05 151
19879.38 167
19880.72 152
19882.05 165
19883.38 167
19884.71 182
19886.05 159
19887.38 178
19888.71 163
19890.04 174
19891.38 180
19892.71 171
19894.04 149
19895.38 148
19896.71 164
19898.04 175
19899.37 162
19900.71 156
19902.04 157
19903.37 182
19904.71 184
19906.04 157
19907.37 151
19908.71 151
19910.04 187
19911.37 173
19912.71 162
19914.04 172
19915.37 189
19916.71 170
19918.04 170
19919.37 156
19920.71 149
19922.04 164
19923.37 175
19924.71 152
19926.04 147
19927.38 169
19928.71 181
19930.04 166
19931.38 161
19932.71 159
19934.05 147
19935.38 177
19936.71 166
19938.05 188
19939.38 154
19940.72 177
19942.05 167
19943.39 151
19944.72 149
19946.06 152
19947.39 180
19948.72 158
19950.06 167
19951.39 176
19952.73 163
19954.06 163
19955.40 177
19956.73 157
19958.07 172
19959.40 159
19960.74 161
19962.07 169
19963.41 179
19964.74 151
19966.08 172
19967.41 169
19968.75 170
19970.08 173
19971.42 163
19972.76 173
19974.09 174
19975.43 167
19976.76 183
19978.10 155
19979.43 166
19980.77 165
19982.10 169
19983.44 190
19984.78 155
19986.11 164
19987.45 170
19988.78 158
19990.12 163
19991.46 166
19992.79 166
19994.13 185
19995.46 172
19996.80 176
19998.14 177
19999.47 167
20000.81 184
20002.15 160
20003.48 160
20004.82 160
20006.16 153
20007.49 173
20008.83 170
20010.17 167
20011.50 156
20012.84 179
20014.18 171
20015.51 164
20016.85 152
20018.19 164
20019.52 168
20020.86 184
20022.20 136
20023.53 167
20024.87 174
20026.21 177
20027.55 167
20028.88 158
20030.22 182
20031.56 155
20032.90 181
20034.23 184
20035.57 169
20036.91 189
20038.25 174
20039.58 153
20040.92 168
20042.26 183
20043.60 153
20044.93 159
20046.27 166
20047.61 175
20048.95 159
20050.29 175
20051.62 159
20052.96 178
20054.30 145
20055.64 169
20056.98 176
20058.32 169
20059.65 161
20060.99 155
20062.33 163
20063.67 157
20065.01 175
20066.35 169
20067.68 154
20069.02 177
20070.36 175
20071.70 169
20073.04 159
20074.38 192
20075.72 162
20077.06 178
20078.40 163
20079.73 182
20081.07 172
20082.41 170
20083.75 175
20085.09 159
20086.43 167
20087.77 151
20089.11 155
20090.45 170
20091.79 168
20093.13 159
20094.47 158
20095.81 157
20097.15 173
20098.48 171
20099.82 156
20101.16 162
20102.50 175
20103.84 199
20105.18 169
20106.52 153
20107.86 176
20109.20 170
20110.54 181
20111.88 168
20113.22 168
20114.56 169
20115.90 187
20117.24 188
20118.58 180
20119.93 184
20121.27 185
20122.61 187
20123.95 161
20125.29 176
20126.63 166
20127.97 181
20129.31 163
20130.65 175
20131.99 159
20133.33 163
20134.67 184
20136.01 167
20137.35 171
20138.69 156
