# Supplementary material for: MALDI-TOF MS typing enables the classification of brewing yeasts of the genus Saccharomyces to major beer styles
Source: PLoS One. 2017 Aug 9;12(8):e0181694. doi: 10.1371/journal.pone.0181694 (PMC5549903; doi:10.1371/journal.pone.0181694)
Supplement: S9 File — The directory includes 90 raw files and was zipped to “.zip”; the folder has three strains with 30 spectra per strain; S1 Text explains the raw files with an example and Table 1 represents the yeast strains used within the experiment. (ZIP) [file pone.0181694.s012.zip › 25-27/30284-8J5-Lag-Lag-Lag-YPG-18h-E-E_2016-09-27_9_0_E1_1.dat]

1999.34 626
1999.77 654
2000.19 634
2000.61 647
2001.03 631
2001.45 655
2001.88 708
2002.30 645
2002.72 683
2003.14 610
2003.56 639
2003.99 593
2004.41 522
2004.83 504
2005.25 544
2005.68 520
2006.10 593
2006.52 618
2006.94 604
2007.37 592
2007.79 605
2008.21 636
2008.64 602
2009.06 582
2009.48 612
2009.90 594
2010.33 613
2010.75 612
2011.17 600
2011.60 567
2012.02 558
2012.44 538
2012.87 501
2013.29 509
2013.71 513
2014.14 528
2014.56 537
2014.98 540
2015.41 580
2015.83 584
2016.25 608
2016.68 566
2017.10 546
2017.53 596
2017.95 581
2018.37 588
2018.80 580
2019.22 572
2019.65 574
2020.07 639
2020.49 628
2020.92 618
2021.34 629
2021.77 594
2022.19 585
2022.61 541
2023.04 543
2023.46 579
2023.89 562
2024.31 572
2024.74 573
2025.16 509
2025.59 509
2026.01 534
2026.44 528
2026.86 490
2027.29 526
2027.71 510
2028.14 550
2028.56 539
2028.98 553
2029.41 541
2029.84 575
2030.26 541
2030.69 536
2031.11 571
2031.54 561
2031.96 533
2032.39 555
2032.81 525
2033.24 556
2033.66 540
2034.09 591
2034.51 611
2034.94 560
2035.37 562
2035.79 568
2036.22 551
2036.64 546
2037.07 526
2037.49 579
2037.92 546
2038.35 557
2038.77 557
2039.20 545
2039.62 572
2040.05 594
2040.48 596
2040.90 530
2041.33 532
2041.76 610
2042.18 540
2042.61 544
2043.03 516
2043.46 584
2043.89 529
2044.31 570
2044.74 606
2045.17 604
2045.59 621
2046.02 551
2046.45 594
2046.87 621
2047.30 631
2047.73 594
2048.16 646
2048.58 581
2049.01 619
2049.44 602
2049.86 618
2050.29 611
2050.72 602
2051.15 541
2051.57 525
2052.00 570
2052.43 607
2052.86 582
2053.28 538
2053.71 515
2054.14 529
2054.57 578
2054.99 616
2055.42 656
2055.85 639
2056.28 710
2056.70 762
2057.13 706
2057.56 735
2057.99 729
2058.42 749
2058.84 760
2059.27 642
2059.70 633
2060.13 724
2060.56 673
2060.99 640
2061.41 598
2061.84 647
2062.27 650
2062.70 691
2063.13 710
2063.56 672
2063.99 651
2064.41 730
2064.84 713
2065.27 734
2065.70 681
2066.13 697
2066.56 742
2066.99 727
2067.42 715
2067.85 743
2068.27 699
2068.70 632
2069.13 653
2069.56 567
2069.99 596
2070.42 602
2070.85 567
2071.28 547
2071.71 533
2072.14 562
2072.57 584
2073.00 591
2073.43 622
2073.86 632
2074.29 595
2074.72 619
2075.15 614
2075.58 637
2076.01 668
2076.44 645
2076.87 607
2077.30 671
2077.73 635
2078.16 603
2078.59 630
2079.02 641
2079.45 583
2079.88 592
2080.31 560
2080.74 585
2081.17 510
2081.60 540
2082.03 551
2082.46 531
2082.89 521
2083.32 547
2083.75 527
2084.18 555
2084.61 540
2085.04 522
2085.47 547
2085.90 525
2086.34 510
2086.77 582
2087.20 609
2087.63 558
2088.06 596
2088.49 554
2088.92 574
2089.35 565
2089.79 564
2090.22 552
2090.65 554
2091.08 564
2091.51 579
2091.94 548
2092.37 575
2092.81 576
2093.24 572
2093.67 572
2094.10 606
2094.53 567
2094.96 519
2095.40 526
2095.83 528
2096.26 552
2096.69 533
2097.12 520
2097.56 467
2097.99 478
2098.42 484
2098.85 514
2099.29 523
2099.72 540
2100.15 555
2100.58 529
2101.01 502
2101.45 557
2101.88 528
2102.31 529
2102.75 536
2103.18 527
2103.61 526
2104.04 503
2104.48 517
2104.91 507
2105.34 548
2105.77 596
2106.21 562
2106.64 568
2107.07 612
2107.51 557
2107.94 552
2108.37 623
2108.81 601
2109.24 562
2109.67 599
2110.11 552
2110.54 580
2110.97 506
2111.41 511
2111.84 552
2112.27 537
2112.71 572
2113.14 552
2113.58 506
2114.01 548
2114.44 462
2114.88 525
2115.31 496
2115.75 536
2116.18 528
2116.61 515
2117.05 494
2117.48 486
2117.92 555
2118.35 508
2118.78 498
2119.22 468
2119.65 527
2120.09 520
2120.52 514
2120.96 551
2121.39 556
2121.83 510
2122.26 538
2122.69 575
2123.13 547
2123.56 598
2124.00 604
2124.43 550
2124.87 558
2125.30 533
2125.74 528
2126.17 523
2126.61 504
2127.04 561
2127.48 557
2127.91 564
2128.35 603
2128.79 539
2129.22 588
2129.66 596
2130.09 569
2130.53 557
2130.96 532
2131.40 616
2131.83 603
2132.27 562
2132.70 596
2133.14 599
2133.58 558
2134.01 570
2134.45 577
2134.88 530
2135.32 537
2135.76 508
2136.19 497
2136.63 562
2137.06 583
2137.50 582
2137.94 574
2138.37 533
2138.81 484
2139.25 509
2139.68 502
2140.12 512
2140.56 534
2140.99 527
2141.43 528
2141.87 564
2142.30 494
2142.74 483
2143.18 563
2143.61 532
2144.05 521
2144.49 542
2144.92 525
2145.36 445
2145.80 531
2146.23 558
2146.67 548
2147.11 538
2147.55 569
2147.98 599
2148.42 647
2148.86 642
2149.30 716
2149.73 783
2150.17 784
2150.61 735
2151.05 737
2151.48 771
2151.92 742
2152.36 711
2152.80 705
2153.23 674
2153.67 559
2154.11 566
2154.55 562
2154.99 624
2155.42 589
2155.86 547
2156.30 555
2156.74 595
2157.18 615
2157.61 563
2158.05 608
2158.49 605
2158.93 552
2159.37 596
2159.81 634
2160.24 531
2160.68 562
2161.12 603
2161.56 621
2162.00 618
2162.44 612
2162.88 586
2163.32 636
2163.75 623
2164.19 610
2164.63 685
2165.07 659
2165.51 724
2165.95 675
2166.39 666
2166.83 697
2167.27 699
2167.71 692
2168.15 724
2168.59 656
2169.02 637
2169.46 608
2169.90 597
2170.34 645
2170.78 599
2171.22 623
2171.66 603
2172.10 668
2172.54 687
2172.98 710
2173.42 622
2173.86 671
2174.30 690
2174.74 692
2175.18 713
2175.62 636
2176.06 647
2176.50 664
2176.94 648
2177.38 650
2177.82 641
2178.26 639
2178.70 626
2179.14 636
2179.58 651
2180.02 622
2180.47 574
2180.91 550
2181.35 576
2181.79 632
2182.23 665
2182.67 623
2183.11 647
2183.55 649
2183.99 594
2184.43 558
2184.87 614
2185.31 582
2185.76 604
2186.20 533
2186.64 610
2187.08 597
2187.52 617
2187.96 601
2188.40 649
2188.84 606
2189.29 641
2189.73 641
2190.17 642
2190.61 599
2191.05 559
2191.49 558
2191.94 527
2192.38 596
2192.82 548
2193.26 582
2193.70 544
2194.14 646
2194.59 642
2195.03 739
2195.47 704
2195.91 736
2196.36 647
2196.80 613
2197.24 625
2197.68 646
2198.12 595
2198.57 613
2199.01 628
2199.45 564
2199.89 585
2200.34 616
2200.78 590
2201.22 604
2201.66 607
2202.11 586
2202.55 578
2202.99 589
2203.44 579
2203.88 603
2204.32 593
2204.76 604
2205.21 545
2205.65 543
2206.09 576
2206.54 628
2206.98 645
2207.42 593
2207.87 580
2208.31 659
2208.75 601
2209.20 585
2209.64 634
2210.08 610
2210.53 612
2210.97 546
2211.42 564
2211.86 548
2212.30 629
2212.75 604
2213.19 573
2213.63 598
2214.08 571
2214.52 572
2214.97 591
2215.41 589
2215.85 590
2216.30 581
2216.74 587
2217.19 597
2217.63 551
2218.08 544
2218.52 617
2218.97 597
2219.41 569
2219.85 569
2220.30 569
2220.74 663
2221.19 550
2221.63 579
2222.08 631
2222.52 594
2222.97 628
2223.41 563
2223.86 577
2224.30 626
2224.75 601
2225.19 655
2225.64 607
2226.08 561
2226.53 596
2226.97 626
2227.42 621
2227.86 627
2228.31 576
2228.75 647
2229.20 623
2229.65 618
2230.09 587
2230.54 587
2230.98 600
2231.43 596
2231.87 580
2232.32 612
2232.76 640
2233.21 636
2233.66 587
2234.10 607
2234.55 582
2234.99 571
2235.44 617
2235.89 645
2236.33 551
2236.78 551
2237.23 585
2237.67 581
2238.12 643
2238.56 627
2239.01 585
2239.46 586
2239.90 525
2240.35 511
2240.80 547
2241.24 559
2241.69 537
2242.14 492
2242.58 529
2243.03 548
2243.48 527
2243.93 482
2244.37 504
2244.82 498
2245.27 536
2245.71 519
2246.16 453
2246.61 543
2247.05 486
2247.50 542
2247.95 582
2248.40 511
2248.84 525
2249.29 480
2249.74 522
2250.19 503
2250.63 503
2251.08 540
2251.53 506
2251.98 496
2252.43 530
2252.87 523
2253.32 509
2253.77 440
2254.22 507
2254.66 501
2255.11 469
2255.56 494
2256.01 517
2256.46 526
2256.91 500
2257.35 497
2257.80 491
2258.25 465
2258.70 541
2259.15 552
2259.60 533
2260.04 560
2260.49 558
2260.94 543
2261.39 590
2261.84 593
2262.29 517
2262.74 573
2263.19 550
2263.63 578
2264.08 523
2264.53 510
2264.98 530
2265.43 536
2265.88 550
2266.33 543
2266.78 565
2267.23 572
2267.68 548
2268.13 554
2268.58 595
2269.02 674
2269.47 646
2269.92 577
2270.37 616
2270.82 675
2271.27 698
2271.72 742
2272.17 718
2272.62 682
2273.07 695
2273.52 711
2273.97 659
2274.42 654
2274.87 720
2275.32 754
2275.77 773
2276.22 776
2276.67 816
2277.12 734
2277.57 712
2278.02 696
2278.47 661
2278.92 648
2279.37 630
2279.82 691
2280.27 652
2280.73 582
2281.18 556
2281.63 607
2282.08 583
2282.53 532
2282.98 487
2283.43 473
2283.88 549
2284.33 513
2284.78 556
2285.23 525
2285.68 523
2286.14 553
2286.59 527
2287.04 540
2287.49 576
2287.94 603
2288.39 578
2288.84 634
2289.30 655
2289.75 670
2290.20 713
2290.65 697
2291.10 715
2291.55 769
2292.00 778
2292.46 848
2292.91 853
2293.36 801
2293.81 800
2294.26 734
2294.72 754
2295.17 724
2295.62 716
2296.07 724
2296.52 650
2296.98 622
2297.43 674
2297.88 617
2298.33 645
2298.79 640
2299.24 524
2299.69 565
2300.14 585
2300.60 588
2301.05 576
2301.50 524
2301.95 490
2302.41 544
2302.86 506
2303.31 553
2303.76 514
2304.22 548
2304.67 545
2305.12 550
2305.58 609
2306.03 595
2306.48 646
2306.94 608
2307.39 598
2307.84 522
2308.30 609
2308.75 631
2309.20 612
2309.66 596
2310.11 661
2310.56 672
2311.02 650
2311.47 602
2311.92 612
2312.38 588
2312.83 580
2313.28 613
2313.74 663
2314.19 629
2314.65 637
2315.10 623
2315.55 556
2316.01 565
2316.46 580
2316.92 612
2317.37 613
2317.83 633
2318.28 668
2318.73 649
2319.19 650
2319.64 585
2320.10 602
2320.55 661
2321.01 603
2321.46 629
2321.92 636
2322.37 667
2322.82 630
2323.28 626
2323.73 635
2324.19 725
2324.64 720
2325.10 769
2325.55 810
2326.01 794
2326.46 834
2326.92 814
2327.37 807
2327.83 752
2328.29 755
2328.74 734
2329.20 613
2329.65 603
2330.11 680
2330.56 667
2331.02 588
2331.47 580
2331.93 599
2332.38 588
2332.84 606
2333.30 593
2333.75 614
2334.21 602
2334.66 602
2335.12 614
2335.58 574
2336.03 543
2336.49 527
2336.94 577
2337.40 557
2337.86 590
2338.31 613
2338.77 583
2339.22 548
2339.68 593
2340.14 570
2340.59 622
2341.05 555
2341.51 573
2341.96 509
2342.42 509
2342.88 533
2343.33 538
2343.79 539
2344.25 557
2344.70 544
2345.16 525
2345.62 520
2346.08 590
2346.53 524
2346.99 555
2347.45 535
2347.90 551
2348.36 607
2348.82 583
2349.28 553
2349.73 544
2350.19 580
2350.65 592
2351.11 586
2351.56 614
2352.02 580
2352.48 591
2352.94 556
2353.39 609
2353.85 594
2354.31 531
2354.77 517
2355.22 560
2355.68 520
2356.14 526
2356.60 507
2357.06 514
2357.51 475
2357.97 487
2358.43 517
2358.89 568
2359.35 523
2359.81 531
2360.26 573
2360.72 547
2361.18 540
2361.64 595
2362.10 484
2362.56 520
2363.02 537
2363.47 535
2363.93 593
2364.39 598
2364.85 608
2365.31 616
2365.77 683
2366.23 648
2366.69 673
2367.15 666
2367.60 623
2368.06 659
2368.52 643
2368.98 608
2369.44 566
2369.90 556
2370.36 579
2370.82 583
2371.28 566
2371.74 556
2372.20 567
2372.66 606
2373.12 615
2373.58 557
2374.04 572
2374.50 563
2374.96 602
2375.42 604
2375.88 600
2376.34 629
2376.80 571
2377.26 548
2377.72 518
2378.18 594
2378.64 556
2379.10 531
2379.56 537
2380.02 523
2380.48 528
2380.94 570
2381.40 547
2381.86 541
2382.32 525
2382.78 548
2383.24 610
2383.70 570
2384.16 512
2384.62 582
2385.08 528
2385.54 511
2386.00 521
2386.47 510
2386.93 495
2387.39 581
2387.85 579
2388.31 529
2388.77 591
2389.23 511
2389.69 557
2390.15 567
2390.62 615
2391.08 554
2391.54 554
2392.00 545
2392.46 528
2392.92 536
2393.38 564
2393.85 515
2394.31 566
2394.77 539
2395.23 542
2395.69 567
2396.16 558
2396.62 546
2397.08 498
2397.54 515
2398.00 548
2398.47 585
2398.93 546
2399.39 570
2399.85 552
2400.31 593
2400.78 579
2401.24 527
2401.70 476
2402.16 530
2402.63 550
2403.09 563
2403.55 552
2404.01 556
2404.48 580
2404.94 516
2405.40 554
2405.86 590
2406.33 578
2406.79 520
2407.25 532
2407.72 555
2408.18 483
2408.64 575
2409.11 573
2409.57 565
2410.03 557
2410.49 568
2410.96 470
2411.42 467
2411.88 469
2412.35 445
2412.81 456
2413.28 465
2413.74 492
2414.20 512
2414.67 516
2415.13 488
2415.59 509
2416.06 536
2416.52 529
2416.98 519
2417.45 557
2417.91 558
2418.38 553
2418.84 616
2419.30 549
2419.77 539
2420.23 544
2420.70 594
2421.16 582
2421.63 517
2422.09 523
2422.55 561
2423.02 559
2423.48 536
2423.95 500
2424.41 580
2424.88 510
2425.34 498
2425.81 486
2426.27 518
2426.74 502
2427.20 430
2427.67 453
2428.13 504
2428.60 490
2429.06 481
2429.53 551
2429.99 526
2430.46 535
2430.92 531
2431.39 562
2431.85 521
2432.32 468
2432.78 517
2433.25 507
2433.71 552
2434.18 514
2434.64 521
2435.11 524
2435.58 541
2436.04 554
2436.51 510
2436.97 530
2437.44 559
2437.90 578
2438.37 570
2438.84 564
2439.30 543
2439.77 558
2440.23 555
2440.70 579
2441.17 548
2441.63 549
2442.10 521
2442.57 530
2443.03 543
2443.50 549
2443.96 610
2444.43 611
2444.90 529
2445.36 541
2445.83 552
2446.30 509
2446.76 527
2447.23 510
2447.70 510
2448.16 511
2448.63 507
2449.10 521
2449.57 515
2450.03 533
2450.50 526
2450.97 510
2451.43 516
2451.90 539
2452.37 552
2452.84 477
2453.30 486
2453.77 490
2454.24 486
2454.71 515
2455.17 502
2455.64 481
2456.11 488
2456.58 501
2457.04 508
2457.51 535
2457.98 544
2458.45 484
2458.91 461
2459.38 482
2459.85 516
2460.32 481
2460.79 469
2461.25 437
2461.72 454
2462.19 509
2462.66 523
2463.13 472
2463.60 478
2464.06 525
2464.53 524
2465.00 519
2465.47 554
2465.94 537
2466.41 515
2466.87 489
2467.34 541
2467.81 468
2468.28 512
2468.75 507
2469.22 507
2469.69 534
2470.16 533
2470.63 474
2471.09 458
2471.56 495
2472.03 479
2472.50 457
2472.97 464
2473.44 488
2473.91 443
2474.38 469
2474.85 486
2475.32 478
2475.79 481
2476.26 515
2476.73 490
2477.20 503
2477.67 493
2478.14 498
2478.60 514
2479.07 509
2479.54 529
2480.01 522
2480.48 527
2480.95 511
2481.42 502
2481.89 482
2482.36 532
2482.83 537
2483.30 488
2483.77 496
2484.25 520
2484.72 460
2485.19 449
2485.66 463
2486.13 474
2486.60 521
2487.07 513
2487.54 543
2488.01 576
2488.48 570
2488.95 536
2489.42 531
2489.89 506
2490.36 587
2490.83 614
2491.30 590
2491.78 517
2492.25 493
2492.72 535
2493.19 549
2493.66 534
2494.13 577
2494.60 553
2495.07 567
2495.55 537
2496.02 516
2496.49 566
2496.96 584
2497.43 523
2497.90 514
2498.37 560
2498.85 552
2499.32 530
2499.79 543
2500.26 538
2500.73 475
2501.20 481
2501.68 529
2502.15 495
2502.62 533
2503.09 541
2503.56 562
2504.04 514
2504.51 517
2504.98 516
2505.45 505
2505.93 464
2506.40 486
2506.87 522
2507.34 543
2507.82 549
2508.29 485
2508.76 493
2509.23 586
2509.71 619
2510.18 638
2510.65 640
2511.12 651
2511.60 678
2512.07 693
2512.54 673
2513.02 626
2513.49 611
2513.96 643
2514.44 682
2514.91 723
2515.38 584
2515.85 647
2516.33 609
2516.80 648
2517.27 588
2517.75 572
2518.22 542
2518.70 565
2519.17 546
2519.64 532
2520.12 539
2520.59 556
2521.06 596
2521.54 612
2522.01 576
2522.49 525
2522.96 580
2523.43 547
2523.91 554
2524.38 574
2524.86 541
2525.33 517
2525.80 527
2526.28 542
2526.75 517
2527.23 551
2527.70 514
2528.18 480
2528.65 486
2529.12 488
2529.60 498
2530.07 537
2530.55 523
2531.02 572
2531.50 546
2531.97 540
2532.45 604
2532.92 576
2533.40 517
2533.87 549
2534.35 564
2534.82 500
2535.30 565
2535.77 551
2536.25 538
2536.72 486
2537.20 524
2537.67 495
2538.15 532
2538.62 520
2539.10 541
2539.57 601
2540.05 534
2540.53 548
2541.00 585
2541.48 547
2541.95 579
2542.43 631
2542.90 558
2543.38 541
2543.86 557
2544.33 608
2544.81 572
2545.28 557
2545.76 577
2546.24 613
2546.71 586
2547.19 597
2547.66 682
2548.14 671
2548.62 706
2549.09 725
2549.57 701
2550.05 746
2550.52 726
2551.00 712
2551.48 716
2551.95 725
2552.43 742
2552.91 685
2553.38 610
2553.86 636
2554.34 633
2554.81 579
2555.29 582
2555.77 608
2556.24 564
2556.72 548
2557.20 550
2557.68 595
2558.15 509
2558.63 503
2559.11 582
2559.58 522
2560.06 515
2560.54 563
2561.02 559
2561.49 483
2561.97 547
2562.45 521
2562.93 489
2563.41 507
2563.88 477
2564.36 441
2564.84 494
2565.32 496
2565.79 545
2566.27 503
2566.75 514
2567.23 494
2567.71 535
2568.18 565
2568.66 481
2569.14 463
2569.62 451
2570.10 508
2570.58 521
2571.05 498
2571.53 529
2572.01 491
2572.49 526
2572.97 516
2573.45 562
2573.93 528
2574.40 547
2574.88 513
2575.36 490
2575.84 499
2576.32 513
2576.80 565
2577.28 540
2577.76 538
2578.24 540
2578.72 579
2579.19 561
2579.67 556
2580.15 522
2580.63 512
2581.11 538
2581.59 509
2582.07 524
2582.55 482
2583.03 507
2583.51 488
2583.99 460
2584.47 485
2584.95 527
2585.43 560
2585.91 490
2586.39 512
2586.87 554
2587.35 525
2587.83 515
2588.31 511
2588.79 515
2589.27 471
2589.75 501
2590.23 482
2590.71 496
2591.19 520
2591.67 544
2592.15 558
2592.63 505
2593.11 518
2593.59 527
2594.07 511
2594.55 467
2595.03 498
2595.51 502
2595.99 494
2596.47 474
2596.96 454
2597.44 484
2597.92 514
2598.40 481
2598.88 476
2599.36 414
2599.84 424
2600.32 456
2600.80 467
2601.28 439
2601.77 430
2602.25 467
2602.73 483
2603.21 498
2603.69 460
2604.17 480
2604.65 450
2605.14 513
2605.62 504
2606.10 480
2606.58 449
2607.06 492
2607.54 506
2608.03 506
2608.51 520
2608.99 479
2609.47 500
2609.95 530
2610.44 543
2610.92 491
2611.40 475
2611.88 528
2612.37 484
2612.85 521
2613.33 527
2613.81 550
2614.29 472
2614.78 517
2615.26 496
2615.74 534
2616.22 469
2616.71 486
2617.19 515
2617.67 516
2618.16 517
2618.64 492
2619.12 500
2619.60 532
2620.09 496
2620.57 542
2621.05 525
2621.54 537
2622.02 564
2622.50 488
2622.99 504
2623.47 549
2623.95 537
2624.44 519
2624.92 506
2625.40 505
2625.89 543
2626.37 515
2626.85 519
2627.34 559
2627.82 531
2628.30 495
2628.79 488
2629.27 502
2629.76 472
2630.24 484
2630.72 461
2631.21 490
2631.69 528
2632.18 509
2632.66 500
2633.14 490
2633.63 543
2634.11 489
2634.60 494
2635.08 532
2635.57 553
2636.05 514
2636.53 484
2637.02 517
2637.50 565
2637.99 551
2638.47 529
2638.96 499
2639.44 544
2639.93 518
2640.41 536
2640.90 509
2641.38 488
2641.87 500
2642.35 486
2642.84 473
2643.32 471
2643.81 454
2644.29 464
2644.78 514
2645.26 488
2645.75 486
2646.23 469
2646.72 441
2647.20 497
2647.69 514
2648.18 494
2648.66 474
2649.15 534
2649.63 474
2650.12 502
2650.60 482
2651.09 470
2651.58 504
2652.06 525
2652.55 532
2653.03 514
2653.52 480
2654.01 525
2654.49 549
2654.98 590
2655.46 562
2655.95 518
2656.44 539
2656.92 482
2657.41 474
2657.90 483
2658.38 508
2658.87 520
2659.36 506
2659.84 499
2660.33 518
2660.82 504
2661.30 479
2661.79 530
2662.28 541
2662.76 518
2663.25 526
2663.74 527
2664.22 536
2664.71 523
2665.20 501
2665.68 548
2666.17 571
2666.66 563
2667.15 537
2667.63 548
2668.12 559
2668.61 525
2669.10 500
2669.58 459
2670.07 485
2670.56 517
2671.05 484
2671.53 536
2672.02 511
2672.51 491
2673.00 528
2673.48 561
2673.97 586
2674.46 578
2674.95 568
2675.44 560
2675.92 592
2676.41 571
2676.90 537
2677.39 525
2677.88 503
2678.37 518
2678.85 539
2679.34 534
2679.83 468
2680.32 485
2680.81 449
2681.30 484
2681.79 508
2682.27 524
2682.76 489
2683.25 469
2683.74 533
2684.23 520
2684.72 540
2685.21 544
2685.70 538
2686.18 501
2686.67 434
2687.16 506
2687.65 520
2688.14 548
2688.63 522
2689.12 541
2689.61 535
2690.10 523
2690.59 490
2691.08 547
2691.57 530
2692.06 537
2692.55 539
2693.04 548
2693.53 582
2694.02 513
2694.51 543
2694.99 487
2695.48 457
2695.97 536
2696.46 581
2696.95 560
2697.44 571
2697.93 544
2698.42 524
2698.92 493
2699.41 492
2699.90 516
2700.39 536
2700.88 491
2701.37 533
2701.86 525
2702.35 527
2702.84 487
2703.33 494
2703.82 481
2704.31 523
2704.80 523
2705.29 487
2705.78 520
2706.27 488
2706.76 475
2707.25 516
2707.75 527
2708.24 551
2708.73 512
2709.22 482
2709.71 507
2710.20 541
2710.69 489
2711.18 503
2711.68 500
2712.17 518
2712.66 524
2713.15 505
2713.64 527
2714.13 459
2714.62 502
2715.12 493
2715.61 484
2716.10 503
2716.59 520
2717.08 571
2717.57 525
2718.07 501
2718.56 488
2719.05 521
2719.54 485
2720.03 509
2720.53 521
2721.02 540
2721.51 475
2722.00 514
2722.50 527
2722.99 527
2723.48 482
2723.97 509
2724.47 511
2724.96 537
2725.45 535
2725.94 541
2726.44 508
2726.93 486
2727.42 516
2727.91 558
2728.41 587
2728.90 562
2729.39 572
2729.89 517
2730.38 532
2730.87 541
2731.37 528
2731.86 527
2732.35 614
2732.84 527
2733.34 476
2733.83 529
2734.32 541
2734.82 576
2735.31 539
2735.81 565
2736.30 564
2736.79 562
2737.29 620
2737.78 589
2738.27 523
2738.77 547
2739.26 602
2739.75 574
2740.25 576
2740.74 581
2741.24 574
2741.73 574
2742.22 535
2742.72 539
2743.21 605
2743.71 553
2744.20 490
2744.70 563
2745.19 587
2745.68 525
2746.18 553
2746.67 545
2747.17 489
2747.66 526
2748.16 555
2748.65 513
2749.15 483
2749.64 474
2750.14 515
2750.63 464
2751.13 483
2751.62 456
2752.12 506
2752.61 500
2753.11 519
2753.60 486
2754.10 452
2754.59 481
2755.09 487
2755.58 519
2756.08 511
2756.57 489
2757.07 490
2757.56 508
2758.06 479
2758.56 472
2759.05 531
2759.55 448
2760.04 485
2760.54 450
2761.03 472
2761.53 515
2762.03 534
2762.52 469
2763.02 497
2763.51 534
2764.01 487
2764.51 499
2765.00 522
2765.50 526
2765.99 504
2766.49 521
2766.99 472
2767.48 466
2767.98 522
2768.48 541
2768.97 493
2769.47 499
2769.97 459
2770.46 484
2770.96 470
2771.46 466
2771.95 492
2772.45 576
2772.95 563
2773.44 506
2773.94 518
2774.44 475
2774.93 503
2775.43 498
2775.93 490
2776.43 534
2776.92 511
2777.42 519
2777.92 536
2778.41 490
2778.91 490
2779.41 498
2779.91 551
2780.40 498
2780.90 487
2781.40 494
2781.90 474
2782.39 451
2782.89 520
2783.39 453
2783.89 442
2784.39 474
2784.88 513
2785.38 547
2785.88 522
2786.38 505
2786.88 482
2787.37 489
2787.87 453
2788.37 481
2788.87 476
2789.37 489
2789.87 560
2790.36 497
2790.86 498
2791.36 489
2791.86 539
2792.36 588
2792.86 526
2793.36 533
2793.85 471
2794.35 472
2794.85 504
2795.35 480
2795.85 461
2796.35 498
2796.85 488
2797.35 482
2797.85 468
2798.34 513
2798.84 486
2799.34 498
2799.84 500
2800.34 449
2800.84 463
2801.34 521
2801.84 471
2802.34 461
2802.84 471
2803.34 451
2803.84 441
2804.34 460
2804.84 502
2805.34 483
2805.84 499
2806.34 487
2806.84 469
2807.34 456
2807.84 474
2808.34 490
2808.84 506
2809.34 560
2809.84 562
2810.34 475
2810.84 491
2811.34 492
2811.84 506
2812.34 557
2812.84 545
2813.34 556
2813.84 568
2814.34 541
2814.84 516
2815.34 466
2815.84 497
2816.34 462
2816.84 491
2817.34 470
2817.85 459
2818.35 513
2818.85 518
2819.35 515
2819.85 512
2820.35 492
2820.85 492
2821.35 500
2821.85 538
2822.35 545
2822.86 459
2823.36 456
2823.86 477
2824.36 506
2824.86 459
2825.36 470
2825.87 493
2826.37 492
2826.87 465
2827.37 464
2827.87 467
2828.37 458
2828.88 452
2829.38 445
2829.88 469
2830.38 464
2830.88 460
2831.39 444
2831.89 470
2832.39 454
2832.89 496
2833.39 461
2833.90 455
2834.40 458
2834.90 480
2835.40 485
2835.91 496
2836.41 453
2836.91 515
2837.41 507
2837.92 444
2838.42 425
2838.92 438
2839.42 473
2839.93 491
2840.43 516
2840.93 525
2841.44 498
2841.94 430
2842.44 474
2842.95 497
2843.45 539
2843.95 490
2844.45 470
2844.96 494
2845.46 485
2845.96 485
2846.47 551
2846.97 517
2847.48 573
2847.98 528
2848.48 563
2848.99 590
2849.49 616
2849.99 581
2850.50 578
2851.00 562
2851.50 504
2852.01 476
2852.51 547
2853.02 485
2853.52 476
2854.02 518
2854.53 473
2855.03 487
2855.54 489
2856.04 467
2856.55 467
2857.05 473
2857.55 441
2858.06 452
2858.56 466
2859.07 454
2859.57 506
2860.08 460
2860.58 454
2861.09 486
2861.59 505
2862.10 484
2862.60 480
2863.11 459
2863.61 474
2864.12 476
2864.62 516
2865.13 519
2865.63 545
2866.14 468
2866.64 483
2867.15 488
2867.65 508
2868.16 517
2868.66 478
2869.17 474
2869.67 469
2870.18 503
2870.68 537
2871.19 500
2871.69 544
2872.20 472
2872.71 516
2873.21 529
2873.72 563
2874.22 531
2874.73 553
2875.24 545
2875.74 473
2876.25 490
2876.75 519
2877.26 523
2877.77 458
2878.27 513
2878.78 499
2879.28 495
2879.79 564
2880.30 520
2880.80 456
2881.31 439
2881.82 484
2882.32 517
2882.83 504
2883.34 483
2883.84 502
2884.35 487
2884.86 523
2885.36 489
2885.87 507
2886.38 525
2886.88 546
2887.39 618
2887.90 627
2888.41 623
2888.91 621
2889.42 606
2889.93 687
2890.43 657
2890.94 631
2891.45 620
2891.96 585
2892.46 609
2892.97 604
2893.48 644
2893.99 667
2894.49 673
2895.00 683
2895.51 671
2896.02 672
2896.53 696
2897.03 781
2897.54 685
2898.05 727
2898.56 663
2899.07 612
2899.57 651
2900.08 580
2900.59 608
2901.10 563
2901.61 596
2902.11 529
2902.62 558
2903.13 511
2903.64 585
2904.15 529
2904.66 526
2905.16 533
2905.67 615
2906.18 594
2906.69 634
2907.20 612
2907.71 544
2908.22 529
2908.73 544
2909.24 556
2909.74 510
2910.25 528
2910.76 527
2911.27 473
2911.78 501
2912.29 498
2912.80 528
2913.31 576
2913.82 551
2914.33 584
2914.84 546
2915.35 546
2915.86 562
2916.36 573
2916.87 520
2917.38 573
2917.89 609
2918.40 585
2918.91 614
2919.42 554
2919.93 576
2920.44 575
2920.95 569
2921.46 532
2921.97 550
2922.48 554
2922.99 552
2923.50 573
2924.01 562
2924.52 527
2925.03 550
2925.54 532
2926.05 552
2926.57 585
2927.08 571
2927.59 519
2928.10 499
2928.61 500
2929.12 521
2929.63 541
2930.14 518
2930.65 541
2931.16 496
2931.67 532
2932.18 536
2932.69 530
2933.20 515
2933.72 523
2934.23 475
2934.74 500
2935.25 566
2935.76 486
2936.27 507
2936.78 536
2937.29 556
2937.81 560
2938.32 537
2938.83 554
2939.34 525
2939.85 534
2940.36 547
2940.88 543
2941.39 546
2941.90 554
2942.41 592
2942.92 541
2943.43 538
2943.95 516
2944.46 523
2944.97 531
2945.48 534
2945.99 509
2946.51 525
2947.02 494
2947.53 503
2948.04 531
2948.56 529
2949.07 534
2949.58 484
2950.09 550
2950.61 501
2951.12 478
2951.63 488
2952.14 452
2952.66 498
2953.17 512
2953.68 510
2954.19 492
2954.71 528
2955.22 497
2955.73 556
2956.25 529
2956.76 527
2957.27 517
2957.79 507
2958.30 565
2958.81 570
2959.33 564
2959.84 588
2960.35 564
2960.87 549
2961.38 532
2961.89 546
2962.41 567
2962.92 536
2963.43 559
2963.95 559
2964.46 571
2964.97 559
2965.49 569
2966.00 581
2966.52 564
2967.03 526
2967.54 593
2968.06 591
2968.57 602
2969.09 619
2969.60 580
2970.12 596
2970.63 584
2971.14 542
2971.66 566
2972.17 500
2972.69 529
2973.20 577
2973.72 534
2974.23 559
2974.75 587
2975.26 574
2975.77 592
2976.29 601
2976.80 592
2977.32 595
2977.83 577
2978.35 586
2978.86 597
2979.38 576
2979.89 611
2980.41 625
2980.92 606
2981.44 618
2981.95 716
2982.47 707
2982.99 698
2983.50 678
2984.02 704
2984.53 715
2985.05 733
2985.56 729
2986.08 741
2986.59 761
2987.11 703
2987.63 739
2988.14 762
2988.66 814
2989.17 736
2989.69 693
2990.20 770
2990.72 825
2991.24 808
2991.75 812
2992.27 816
2992.79 811
2993.30 760
2993.82 733
2994.33 771
2994.85 837
2995.37 823
2995.88 849
2996.40 868
2996.92 916
2997.43 1016
2997.95 1041
2998.47 1078
2998.98 1074
2999.50 1130
3000.02 1120
3000.53 1046
3001.05 1178
3001.57 1262
3002.08 1338
3002.60 1545
3003.12 1792
3003.64 2028
3004.15 2417
3004.67 2864
3005.19 2992
3005.70 3333
3006.22 3502
3006.74 3462
3007.26 3364
3007.77 3240
3008.29 2714
3008.81 2482
3009.33 2231
3009.84 1854
3010.36 1628
3010.88 1381
3011.40 1248
3011.92 1140
3012.43 1066
3012.95 958
3013.47 923
3013.99 996
3014.50 873
3015.02 868
3015.54 882
3016.06 869
3016.58 842
3017.10 819
3017.61 823
3018.13 784
3018.65 769
3019.17 827
3019.69 813
3020.21 741
3020.73 749
3021.24 787
3021.76 785
3022.28 770
3022.80 842
3023.32 793
3023.84 874
3024.36 875
3024.88 848
3025.39 844
3025.91 858
3026.43 824
3026.95 830
3027.47 868
3027.99 785
3028.51 743
3029.03 708
3029.55 708
3030.07 681
3030.59 690
3031.11 632
3031.63 655
3032.15 658
3032.66 719
3033.18 720
3033.70 648
3034.22 672
3034.74 626
3035.26 628
3035.78 630
3036.30 625
3036.82 664
3037.34 677
3037.86 705
3038.38 708
3038.90 715
3039.42 743
3039.94 717
3040.46 712
3040.98 665
3041.51 644
3042.03 582
3042.55 655
3043.07 670
3043.59 624
3044.11 638
3044.63 638
3045.15 644
3045.67 674
3046.19 651
3046.71 627
3047.23 610
3047.75 603
3048.27 627
3048.79 599
3049.32 624
3049.84 655
3050.36 713
3050.88 643
3051.40 612
3051.92 577
3052.44 590
3052.96 662
3053.49 667
3054.01 630
3054.53 689
3055.05 629
3055.57 664
3056.09 682
3056.62 655
3057.14 725
3057.66 703
3058.18 673
3058.70 687
3059.22 639
3059.75 634
3060.27 694
3060.79 692
3061.31 650
3061.83 662
3062.36 684
3062.88 734
3063.40 758
3063.92 784
3064.45 734
3064.97 780
3065.49 790
3066.01 777
3066.54 861
3067.06 920
3067.58 903
3068.10 969
3068.63 991
3069.15 1013
3069.67 1024
3070.19 1010
3070.72 979
3071.24 973
3071.76 934
3072.29 915
3072.81 893
3073.33 886
3073.85 866
3074.38 839
3074.90 833
3075.42 844
3075.95 796
3076.47 756
3076.99 856
3077.52 820
3078.04 834
3078.57 922
3079.09 963
3079.61 917
3080.14 954
3080.66 990
3081.18 1098
3081.71 1106
3082.23 1018
3082.76 1074
3083.28 1101
3083.80 1111
3084.33 1128
3084.85 1089
3085.38 1079
3085.90 1179
3086.42 1258
3086.95 1269
3087.47 1373
3088.00 1530
3088.52 1764
3089.05 2005
3089.57 2273
3090.09 2728
3090.62 2988
3091.14 3229
3091.67 3118
3092.19 3037
3092.72 2880
3093.24 2714
3093.77 2565
3094.29 2261
3094.82 2008
3095.34 1776
3095.87 1700
3096.39 1620
3096.92 1529
3097.44 1488
3097.97 1457
3098.49 1489
3099.02 1530
3099.54 1512
3100.07 1559
3100.59 1667
3101.12 1804
3101.64 1911
3102.17 2244
3102.70 2615
3103.22 2750
3103.75 3000
3104.27 3302
3104.80 3287
3105.32 3199
3105.85 2908
3106.38 2655
3106.90 2423
3107.43 2054
3107.95 1778
3108.48 1569
3109.01 1365
3109.53 1242
3110.06 1265
3110.58 1123
3111.11 1082
3111.64 996
3112.16 928
3112.69 941
3113.22 950
3113.74 920
3114.27 868
3114.80 882
3115.32 863
3115.85 816
3116.38 804
3116.90 798
3117.43 823
3117.96 798
3118.48 782
3119.01 741
3119.54 763
3120.06 785
3120.59 826
3121.12 855
3121.65 994
3122.17 930
3122.70 1011
3123.23 912
3123.76 915
3124.28 979
3124.81 923
3125.34 769
3125.87 794
3126.39 802
3126.92 727
3127.45 770
3127.98 735
3128.50 753
3129.03 689
3129.56 708
3130.09 690
3130.62 697
3131.14 699
3131.67 729
3132.20 701
3132.73 683
3133.26 629
3133.78 611
3134.31 619
3134.84 613
3135.37 638
3135.90 652
3136.43 619
3136.95 628
3137.48 612
3138.01 574
3138.54 626
3139.07 589
3139.60 605
3140.13 638
3140.65 552
3141.18 612
3141.71 584
3142.24 600
3142.77 597
3143.30 560
3143.83 573
3144.36 602
3144.89 585
3145.42 616
3145.94 646
3146.47 677
3147.00 645
3147.53 632
3148.06 630
3148.59 718
3149.12 702
3149.65 643
3150.18 650
3150.71 657
3151.24 654
3151.77 642
3152.30 639
3152.83 612
3153.36 636
3153.89 637
3154.42 630
3154.95 604
3155.48 630
3156.01 640
3156.54 639
3157.07 686
3157.60 714
3158.13 657
3158.66 611
3159.19 615
3159.72 662
3160.25 692
3160.78 692
3161.31 671
3161.84 686
3162.37 682
3162.90 725
3163.43 657
3163.97 590
3164.50 676
3165.03 699
3165.56 643
3166.09 618
3166.62 578
3167.15 602
3167.68 657
3168.21 692
3168.74 637
3169.28 602
3169.81 597
3170.34 617
3170.87 649
3171.40 614
3171.93 583
3172.46 661
3172.99 638
3173.53 609
3174.06 595
3174.59 617
3175.12 603
3175.65 690
3176.18 672
3176.72 577
3177.25 681
3177.78 678
3178.31 647
3178.84 684
3179.38 656
3179.91 583
3180.44 576
3180.97 595
3181.50 589
3182.04 609
3182.57 556
3183.10 572
3183.63 544
3184.17 587
3184.70 567
3185.23 574
3185.76 575
3186.30 590
3186.83 606
3187.36 579
3187.89 619
3188.43 652
3188.96 552
3189.49 598
3190.03 608
3190.56 630
3191.09 625
3191.63 613
3192.16 637
3192.69 603
3193.22 624
3193.76 623
3194.29 675
3194.82 642
3195.36 582
3195.89 581
3196.43 600
3196.96 652
3197.49 613
3198.03 589
3198.56 606
3199.09 659
3199.63 703
3200.16 724
3200.69 670
3201.23 700
3201.76 650
3202.30 657
3202.83 647
3203.36 671
3203.90 670
3204.43 682
3204.97 680
3205.50 747
3206.04 748
3206.57 720
3207.10 722
3207.64 841
3208.17 873
3208.71 845
3209.24 935
3209.78 1042
3210.31 1048
3210.85 1216
3211.38 1270
3211.91 1235
3212.45 1237
3212.98 1246
3213.52 1177
3214.05 1173
3214.59 1050
3215.12 1005
3215.66 920
3216.19 920
3216.73 851
3217.26 814
3217.80 733
3218.34 715
3218.87 705
3219.41 674
3219.94 668
3220.48 673
3221.01 724
3221.55 680
3222.08 723
3222.62 668
3223.15 790
3223.69 847
3224.23 837
3224.76 824
3225.30 824
3225.83 854
3226.37 935
3226.91 877
3227.44 896
3227.98 843
3228.51 813
3229.05 780
3229.59 786
3230.12 804
3230.66 800
3231.20 838
3231.73 781
3232.27 793
3232.81 774
3233.34 869
3233.88 875
3234.41 862
3234.95 840
3235.49 863
3236.02 879
3236.56 880
3237.10 928
3237.64 938
3238.17 950
3238.71 976
3239.25 1071
3239.78 1019
3240.32 986
3240.86 1010
3241.39 1063
3241.93 1013
3242.47 1005
3243.01 982
3243.54 1080
3244.08 1109
3244.62 1130
3245.16 1080
3245.69 1079
3246.23 1187
3246.77 1240
3247.31 1200
3247.84 1233
3248.38 1269
3248.92 1337
3249.46 1390
3250.00 1562
3250.53 1794
3251.07 2015
3251.61 2330
3252.15 2671
3252.69 3103
3253.22 3461
3253.76 3866
3254.30 3957
3254.84 3992
3255.38 3747
3255.92 3594
3256.45 3275
3256.99 2877
3257.53 2607
3258.07 2212
3258.61 2137
3259.15 1921
3259.69 1781
3260.23 1804
3260.76 1877
3261.30 2032
3261.84 2129
3262.38 2223
3262.92 2432
3263.46 2530
3264.00 2582
3264.54 2695
3265.08 2860
3265.62 2892
3266.15 2843
3266.69 2870
3267.23 2814
3267.77 2879
3268.31 2961
3268.85 2833
3269.39 2615
3269.93 2334
3270.47 2148
3271.01 2032
3271.55 1895
3272.09 1795
3272.63 1645
3273.17 1525
3273.71 1475
3274.25 1477
3274.79 1444
3275.33 1370
3275.87 1337
3276.41 1317
3276.95 1281
3277.49 1277
3278.03 1233
3278.57 1289
3279.11 1247
3279.65 1212
3280.19 1235
3280.73 1307
3281.27 1241
3281.81 1219
3282.35 1180
3282.89 1235
3283.43 1234
3283.97 1247
3284.52 1251
3285.06 1205
3285.60 1226
3286.14 1186
3286.68 1221
3287.22 1275
3287.76 1311
3288.30 1308
3288.84 1300
3289.38 1291
3289.93 1338
3290.47 1375
3291.01 1389
3291.55 1443
3292.09 1566
3292.63 1595
3293.17 1751
3293.72 1850
3294.26 2101
3294.80 2128
3295.34 2341
3295.88 2374
3296.42 2432
3296.97 2518
3297.51 2485
3298.05 2472
3298.59 2388
3299.13 2186
3299.68 2058
3300.22 1989
3300.76 1767
3301.30 1691
3301.84 1705
3302.39 1650
3302.93 1627
3303.47 1556
3304.01 1524
3304.56 1442
3305.10 1417
3305.64 1441
3306.18 1473
3306.73 1352
3307.27 1397
3307.81 1441
3308.35 1482
3308.90 1596
3309.44 1581
3309.98 1579
3310.52 1672
3311.07 1730
3311.61 1731
3312.15 1684
3312.70 1662
3313.24 1680
3313.78 1644
3314.33 1701
3314.87 1713
3315.41 1813
3315.96 1789
3316.50 1838
3317.04 2019
3317.59 2183
3318.13 2362
3318.67 2356
3319.22 2629
3319.76 2965
3320.30 2852
3320.85 2845
3321.39 2913
3321.94 2898
3322.48 2827
3323.02 2711
3323.57 2691
3324.11 2623
3324.66 2565
3325.20 2437
3325.74 2459
3326.29 2389
3326.83 2326
3327.38 2283
3327.92 2259
3328.47 2194
3329.01 2269
3329.55 2313
3330.10 2427
3330.64 2681
3331.19 3082
3331.73 3914
3332.28 4887
3332.82 6148
3333.37 7839
3333.91 10025
3334.46 12324
3335.00 14333
3335.55 15985
3336.09 17321
3336.64 18090
3337.18 18275
3337.73 18512
3338.27 17847
3338.82 16619
3339.36 15313
3339.91 13842
3340.45 12080
3341.00 10130
3341.54 8536
3342.09 6936
3342.63 5514
3343.18 4372
3343.73 3661
3344.27 3042
3344.82 2591
3345.36 2357
3345.91 2137
3346.45 1923
3347.00 1760
3347.55 1700
3348.09 1706
3348.64 1543
3349.18 1493
3349.73 1364
3350.28 1332
3350.82 1302
3351.37 1293
3351.92 1145
3352.46 1124
3353.01 1122
3353.55 1067
3354.10 1137
3354.65 1130
3355.19 1172
3355.74 1129
3356.29 1139
3356.83 1209
3357.38 1278
3357.93 1298
3358.47 1373
3359.02 1320
3359.57 1316
3360.12 1259
3360.66 1377
3361.21 1450
3361.76 1425
3362.30 1502
3362.85 1496
3363.40 1566
3363.95 1590
3364.49 1691
3365.04 1670
3365.59 1577
3366.14 1543
3366.68 1587
3367.23 1629
3367.78 1533
3368.33 1509
3368.87 1427
3369.42 1336
3369.97 1441
3370.52 1437
3371.06 1539
3371.61 1711
3372.16 1876
3372.71 2069
3373.26 2241
3373.80 2364
3374.35 2575
3374.90 2633
3375.45 2517
3376.00 2515
3376.54 2410
3377.09 2333
3377.64 2179
3378.19 1983
3378.74 1854
3379.29 1678
3379.84 1484
3380.38 1382
3380.93 1360
3381.48 1296
3382.03 1197
3382.58 1102
3383.13 1119
3383.68 1090
3384.23 1010
3384.77 987
3385.32 1020
3385.87 1079
3386.42 1075
3386.97 1026
3387.52 978
3388.07 931
3388.62 965
3389.17 973
3389.72 966
3390.27 968
3390.82 1031
3391.37 1023
3391.92 1025
3392.46 1014
3393.01 1013
3393.56 1023
3394.11 1010
3394.66 996
3395.21 1016
3395.76 1144
3396.31 1175
3396.86 1109
3397.41 1201
3397.96 1274
3398.51 1319
3399.06 1312
3399.61 1375
3400.16 1330
3400.71 1352
3401.26 1230
3401.81 1216
3402.37 1229
3402.92 1182
3403.47 1151
3404.02 1048
3404.57 1051
3405.12 1001
3405.67 912
3406.22 936
3406.77 900
3407.32 966
3407.87 927
3408.42 934
3408.97 932
3409.52 982
3410.08 954
3410.63 1068
3411.18 1135
3411.73 1203
3412.28 1257
3412.83 1221
3413.38 1219
3413.93 1298
3414.48 1256
3415.04 1188
3415.59 1053
3416.14 1089
3416.69 1054
3417.24 963
3417.79 951
3418.35 1023
3418.90 1044
3419.45 1000
3420.00 972
3420.55 902
3421.10 887
3421.66 909
3422.21 999
3422.76 973
3423.31 902
3423.86 1008
3424.42 996
3424.97 1024
3425.52 1111
3426.07 1125
3426.63 1010
3427.18 1037
3427.73 1025
3428.28 947
3428.84 856
3429.39 881
3429.94 862
3430.49 849
3431.05 788
3431.60 737
3432.15 722
3432.70 729
3433.26 768
3433.81 782
3434.36 800
3434.92 810
3435.47 740
3436.02 802
3436.58 816
3437.13 877
3437.68 883
3438.24 820
3438.79 856
3439.34 837
3439.90 818
3440.45 771
3441.00 790
3441.56 820
3442.11 747
3442.66 713
3443.22 749
3443.77 821
3444.32 813
3444.88 741
3445.43 724
3445.99 748
3446.54 749
3447.09 725
3447.65 727
3448.20 747
3448.76 720
3449.31 721
3449.86 736
3450.42 698
3450.97 743
3451.53 742
3452.08 685
3452.64 672
3453.19 702
3453.75 701
3454.30 670
3454.85 675
3455.41 654
3455.96 729
3456.52 693
3457.07 693
3457.63 689
3458.18 660
3458.74 642
3459.29 681
3459.85 757
3460.40 683
3460.96 693
3461.51 721
3462.07 787
3462.62 730
3463.18 748
3463.73 824
3464.29 800
3464.85 782
3465.40 828
3465.96 835
3466.51 808
3467.07 822
3467.62 831
3468.18 800
3468.73 832
3469.29 904
3469.85 848
3470.40 837
3470.96 979
3471.51 1027
3472.07 1017
3472.63 1042
3473.18 983
3473.74 991
3474.29 970
3474.85 912
3475.41 984
3475.96 941
3476.52 914
3477.08 885
3477.63 921
3478.19 949
3478.75 967
3479.30 1011
3479.86 1001
3480.42 947
3480.97 1033
3481.53 1090
3482.09 1208
3482.64 1206
3483.20 1173
3483.76 1244
3484.31 1277
3484.87 1246
3485.43 1246
3485.98 1231
3486.54 1355
3487.10 1296
3487.66 1312
3488.21 1451
3488.77 1637
3489.33 1828
3489.89 2295
3490.44 2762
3491.00 3486
3491.56 3952
3492.12 4690
3492.67 5536
3493.23 6150
3493.79 6103
3494.35 5928
3494.90 5374
3495.46 4643
3496.02 4320
3496.58 3772
3497.14 3055
3497.69 2595
3498.25 2013
3498.81 1790
3499.37 1664
3499.93 1511
3500.49 1463
3501.04 1572
3501.60 1555
3502.16 1631
3502.72 1880
3503.28 2053
3503.84 2176
3504.39 2496
3504.95 2725
3505.51 2821
3506.07 2941
3506.63 2983
3507.19 2920
3507.75 2918
3508.31 2785
3508.86 2521
3509.42 2271
3509.98 2060
3510.54 1829
3511.10 1715
3511.66 1605
3512.22 1464
3512.78 1404
3513.34 1316
3513.90 1204
3514.46 1052
3515.02 971
3515.58 970
3516.13 931
3516.69 896
3517.25 822
3517.81 851
3518.37 824
3518.93 780
3519.49 768
3520.05 773
3520.61 772
3521.17 719
3521.73 739
3522.29 796
3522.85 750
3523.41 828
3523.97 749
3524.53 820
3525.09 879
3525.65 826
3526.21 738
3526.77 853
3527.33 778
3527.89 799
3528.46 845
3529.02 744
3529.58 774
3530.14 805
3530.70 799
3531.26 788
3531.82 828
3532.38 810
3532.94 817
3533.50 844
3534.06 856
3534.62 889
3535.18 886
3535.75 844
3536.31 771
3536.87 832
3537.43 849
3537.99 809
3538.55 827
3539.11 780
3539.67 735
3540.24 764
3540.80 712
3541.36 754
3541.92 734
3542.48 791
3543.04 774
3543.61 765
3544.17 754
3544.73 744
3545.29 767
3545.85 815
3546.41 819
3546.98 778
3547.54 803
3548.10 699
3548.66 733
3549.23 662
3549.79 711
3550.35 709
3550.91 661
3551.47 690
3552.04 637
3552.60 656
3553.16 608
3553.72 633
3554.29 629
3554.85 654
3555.41 630
3555.97 661
3556.54 621
3557.10 603
3557.66 620
3558.23 668
3558.79 706
3559.35 712
3559.91 655
3560.48 641
3561.04 630
3561.60 644
3562.17 619
3562.73 662
3563.29 648
3563.86 673
3564.42 702
3564.98 713
3565.55 718
3566.11 699
3566.67 746
3567.24 697
3567.80 682
3568.36 678
3568.93 667
3569.49 706
3570.06 669
3570.62 654
3571.18 614
3571.75 617
3572.31 638
3572.88 637
3573.44 606
3574.00 686
3574.57 732
3575.13 747
3575.70 845
3576.26 895
3576.82 922
3577.39 1087
3577.95 1098
3578.52 1081
3579.08 1018
3579.65 1009
3580.21 1076
3580.78 1071
3581.34 1011
3581.91 920
3582.47 925
3583.04 808
3583.60 739
3584.17 715
3584.73 680
3585.30 697
3585.86 685
3586.43 683
3586.99 674
3587.56 620
3588.12 585
3588.69 575
3589.25 521
3589.82 533
3590.38 571
3590.95 616
3591.51 561
3592.08 547
3592.64 572
3593.21 576
3593.78 612
3594.34 581
3594.91 581
3595.47 613
3596.04 524
3596.60 560
3597.17 623
3597.74 613
3598.30 563
3598.87 571
3599.43 541
3600.00 536
3600.57 538
3601.13 545
3601.70 543
3602.27 557
3602.83 550
3603.40 528
3603.96 552
3604.53 569
3605.10 573
3605.66 554
3606.23 565
3606.80 533
3607.36 502
3607.93 528
3608.50 556
3609.07 532
3609.63 518
3610.20 560
3610.77 570
3611.33 536
3611.90 480
3612.47 511
3613.03 500
3613.60 506
3614.17 521
3614.74 489
3615.30 535
3615.87 476
3616.44 495
3617.01 502
3617.57 564
3618.14 535
3618.71 540
3619.28 561
3619.84 583
3620.41 543
3620.98 549
3621.55 551
3622.12 599
3622.68 550
3623.25 534
3623.82 550
3624.39 584
3624.96 508
3625.52 517
3626.09 526
3626.66 520
3627.23 545
3627.80 544
3628.37 545
3628.93 523
3629.50 557
3630.07 533
3630.64 491
3631.21 535
3631.78 517
3632.34 557
3632.91 523
3633.48 578
3634.05 532
3634.62 563
3635.19 583
3635.76 592
3636.33 587
3636.90 602
3637.47 549
3638.03 558
3638.60 547
3639.17 524
3639.74 516
3640.31 495
3640.88 591
3641.45 548
3642.02 552
3642.59 559
3643.16 628
3643.73 639
3644.30 546
3644.87 509
3645.44 529
3646.01 514
3646.58 580
3647.15 529
3647.72 557
3648.29 594
3648.86 542
3649.43 545
3650.00 532
3650.57 611
3651.14 623
3651.71 651
3652.28 722
3652.85 729
3653.42 682
3653.99 703
3654.56 736
3655.13 723
3655.70 714
3656.27 669
3656.84 662
3657.41 657
3657.98 642
3658.55 676
3659.12 635
3659.69 709
3660.27 637
3660.84 634
3661.41 657
3661.98 634
3662.55 724
3663.12 699
3663.69 668
3664.26 713
3664.83 698
3665.41 725
3665.98 829
3666.55 873
3667.12 955
3667.69 953
3668.26 930
3668.83 900
3669.41 844
3669.98 683
3670.55 731
3671.12 673
3671.69 605
3672.26 560
3672.84 607
3673.41 628
3673.98 616
3674.55 652
3675.12 739
3675.70 608
3676.27 634
3676.84 613
3677.41 641
3677.98 654
3678.56 650
3679.13 667
3679.70 682
3680.27 654
3680.85 557
3681.42 610
3681.99 573
3682.56 515
3683.14 511
3683.71 542
3684.28 574
3684.86 492
3685.43 519
3686.00 537
3686.57 504
3687.15 511
3687.72 548
3688.29 559
3688.87 592
3689.44 584
3690.01 567
3690.59 532
3691.16 559
3691.73 593
3692.31 553
3692.88 568
3693.45 536
3694.03 474
3694.60 520
3695.17 587
3695.75 552
3696.32 507
3696.89 502
3697.47 543
3698.04 490
3698.62 497
3699.19 505
3699.76 476
3700.34 510
3700.91 546
3701.49 522
3702.06 527
3702.63 507
3703.21 530
3703.78 586
3704.36 582
3704.93 549
3705.51 592
3706.08 589
3706.65 606
3707.23 587
3707.80 532
3708.38 611
3708.95 614
3709.53 590
3710.10 630
3710.68 626
3711.25 634
3711.83 613
3712.40 618
3712.98 536
3713.55 544
3714.13 598
3714.70 554
3715.28 564
3715.85 565
3716.43 524
3717.00 527
3717.58 534
3718.15 513
3718.73 518
3719.30 510
3719.88 522
3720.46 518
3721.03 448
3721.61 504
3722.18 533
3722.76 501
3723.33 420
3723.91 498
3724.49 494
3725.06 512
3725.64 479
3726.21 512
3726.79 515
3727.37 493
3727.94 525
3728.52 507
3729.09 472
3729.67 490
3730.25 478
3730.82 541
3731.40 501
3731.98 511
3732.55 545
3733.13 536
3733.71 577
3734.28 516
3734.86 494
3735.44 538
3736.01 507
3736.59 489
3737.17 510
3737.74 577
3738.32 560
3738.90 537
3739.47 522
3740.05 536
3740.63 541
3741.20 544
3741.78 466
3742.36 547
3742.94 602
3743.51 549
3744.09 487
3744.67 476
3745.25 562
3745.82 564
3746.40 466
3746.98 476
3747.56 468
3748.13 506
3748.71 515
3749.29 477
3749.87 464
3750.45 510
3751.02 526
3751.60 516
3752.18 545
3752.76 505
3753.34 513
3753.91 454
3754.49 475
3755.07 472
3755.65 517
3756.23 529
3756.80 524
3757.38 567
3757.96 510
3758.54 517
3759.12 509
3759.70 537
3760.28 523
3760.85 508
3761.43 559
3762.01 603
3762.59 618
3763.17 600
3763.75 574
3764.33 527
3764.91 524
3765.49 513
3766.06 628
3766.64 567
3767.22 552
3767.80 550
3768.38 564
3768.96 581
3769.54 530
3770.12 520
3770.70 516
3771.28 495
3771.86 497
3772.44 480
3773.02 483
3773.60 509
3774.18 527
3774.76 552
3775.34 524
3775.92 594
3776.50 531
3777.08 519
3777.66 517
3778.24 503
3778.82 526
3779.40 512
3779.98 543
3780.56 485
3781.14 502
3781.72 535
3782.30 542
3782.88 542
3783.46 509
3784.04 472
3784.62 534
3785.20 580
3785.78 544
3786.36 517
3786.94 487
3787.52 491
3788.10 557
3788.68 545
3789.26 579
3789.84 532
3790.43 541
3791.01 585
3791.59 565
3792.17 530
3792.75 581
3793.33 609
3793.91 531
3794.49 560
3795.07 564
3795.66 564
3796.24 625
3796.82 642
3797.40 670
3797.98 672
3798.56 608
3799.15 628
3799.73 697
3800.31 695
3800.89 764
3801.47 693
3802.05 739
3802.64 842
3803.22 827
3803.80 795
3804.38 791
3804.96 800
3805.55 745
3806.13 746
3806.71 768
3807.29 782
3807.87 762
3808.46 865
3809.04 791
3809.62 844
3810.20 892
3810.79 874
3811.37 775
3811.95 813
3812.53 813
3813.12 805
3813.70 814
3814.28 908
3814.87 992
3815.45 1005
3816.03 994
3816.61 1050
3817.20 1013
3817.78 951
3818.36 920
3818.95 891
3819.53 860
3820.11 803
3820.70 806
3821.28 756
3821.86 760
3822.45 783
3823.03 766
3823.61 839
3824.20 821
3824.78 785
3825.36 762
3825.95 719
3826.53 742
3827.11 727
3827.70 658
3828.28 578
3828.87 565
3829.45 610
3830.03 569
3830.62 584
3831.20 564
3831.79 564
3832.37 593
3832.95 671
3833.54 663
3834.12 660
3834.71 678
3835.29 682
3835.88 711
3836.46 676
3837.05 684
3837.63 653
3838.21 663
3838.80 599
3839.38 643
3839.97 570
3840.55 526
3841.14 563
3841.72 521
3842.31 552
3842.89 581
3843.48 549
3844.06 580
3844.65 522
3845.23 553
3845.82 562
3846.40 537
3846.99 521
3847.57 525
3848.16 547
3848.74 584
3849.33 575
3849.92 581
3850.50 568
3851.09 533
3851.67 575
3852.26 572
3852.84 519
3853.43 535
3854.02 542
3854.60 569
3855.19 561
3855.77 519
3856.36 484
3856.94 507
3857.53 521
3858.12 547
3858.70 541
3859.29 520
3859.88 498
3860.46 465
3861.05 516
3861.63 505
3862.22 541
3862.81 548
3863.39 532
3863.98 570
3864.57 577
3865.15 578
3865.74 547
3866.33 539
3866.91 598
3867.50 607
3868.09 525
3868.67 552
3869.26 485
3869.85 478
3870.44 502
3871.02 491
3871.61 503
3872.20 478
3872.78 469
3873.37 507
3873.96 514
3874.55 544
3875.13 521
3875.72 515
3876.31 462
3876.90 511
3877.48 579
3878.07 559
3878.66 557
3879.25 502
3879.83 528
3880.42 507
3881.01 507
3881.60 494
3882.19 524
3882.77 479
3883.36 493
3883.95 504
3884.54 471
3885.13 443
3885.71 488
3886.30 519
3886.89 511
3887.48 512
3888.07 502
3888.66 539
3889.24 579
3889.83 603
3890.42 582
3891.01 589
3891.60 579
3892.19 561
3892.78 533
3893.36 556
3893.95 571
3894.54 558
3895.13 504
3895.72 500
3896.31 484
3896.90 502
3897.49 505
3898.08 475
3898.67 548
3899.26 540
3899.84 497
3900.43 512
3901.02 524
3901.61 481
3902.20 507
3902.79 502
3903.38 519
3903.97 490
3904.56 474
3905.15 508
3905.74 499
3906.33 525
3906.92 550
3907.51 515
3908.10 581
3908.69 563
3909.28 538
3909.87 545
3910.46 560
3911.05 525
3911.64 514
3912.23 545
3912.82 521
3913.41 536
3914.00 491
3914.59 462
3915.18 488
3915.77 510
3916.36 517
3916.95 500
3917.54 487
3918.13 532
3918.72 532
3919.32 466
3919.91 490
3920.50 505
3921.09 535
3921.68 498
3922.27 505
3922.86 462
3923.45 474
3924.04 535
3924.63 493
3925.23 412
3925.82 482
3926.41 467
3927.00 426
3927.59 459
3928.18 487
3928.77 456
3929.36 472
3929.96 472
3930.55 429
3931.14 433
3931.73 428
3932.32 470
3932.91 456
3933.51 464
3934.10 445
3934.69 415
3935.28 439
3935.87 454
3936.47 478
3937.06 450
3937.65 453
3938.24 465
3938.83 495
3939.43 502
3940.02 521
3940.61 479
3941.20 496
3941.80 570
3942.39 548
3942.98 524
3943.57 530
3944.17 530
3944.76 515
3945.35 474
3945.94 519
3946.54 488
3947.13 472
3947.72 451
3948.32 462
3948.91 478
3949.50 504
3950.10 455
3950.69 456
3951.28 491
3951.87 491
3952.47 473
3953.06 456
3953.65 457
3954.25 513
3954.84 506
3955.43 520
3956.03 533
3956.62 518
3957.22 531
3957.81 535
3958.40 517
3959.00 630
3959.59 593
3960.18 561
3960.78 585
3961.37 634
3961.97 644
3962.56 568
3963.15 567
3963.75 580
3964.34 577
3964.94 595
3965.53 601
3966.12 594
3966.72 698
3967.31 649
3967.91 640
3968.50 745
3969.10 723
3969.69 663
3970.29 710
3970.88 688
3971.47 645
3972.07 637
3972.66 661
3973.26 573
3973.85 581
3974.45 580
3975.04 572
3975.64 688
3976.23 661
3976.83 748
3977.42 706
3978.02 767
3978.61 838
3979.21 905
3979.80 866
3980.40 740
3981.00 679
3981.59 690
3982.19 676
3982.78 635
3983.38 596
3983.97 608
3984.57 630
3985.16 608
3985.76 624
3986.36 681
3986.95 660
3987.55 640
3988.14 644
3988.74 611
3989.34 618
3989.93 583
3990.53 611
3991.12 638
3991.72 633
3992.32 597
3992.91 556
3993.51 570
3994.10 591
3994.70 565
3995.30 576
3995.89 568
3996.49 596
3997.09 602
3997.68 629
3998.28 618
3998.88 643
3999.47 581
4000.07 608
4000.67 627
4001.26 597
4001.86 621
4002.46 623
4003.06 523
4003.65 559
4004.25 541
4004.85 602
4005.44 634
4006.04 628
4006.64 616
4007.24 603
4007.83 573
4008.43 598
4009.03 572
4009.63 636
4010.22 564
4010.82 531
4011.42 604
4012.02 580
4012.61 575
4013.21 588
4013.81 591
4014.41 541
4015.01 577
4015.60 562
4016.20 538
4016.80 564
4017.40 594
4018.00 551
4018.59 610
4019.19 620
4019.79 631
4020.39 642
4020.99 609
4021.59 621
4022.18 596
4022.78 624
4023.38 565
4023.98 570
4024.58 577
4025.18 588
4025.78 561
4026.37 584
4026.97 507
4027.57 564
4028.17 629
4028.77 638
4029.37 643
4029.97 645
4030.57 659
4031.17 689
4031.76 666
4032.36 659
4032.96 658
4033.56 720
4034.16 687
4034.76 675
4035.36 647
4035.96 679
4036.56 680
4037.16 659
4037.76 648
4038.36 627
4038.96 554
4039.56 525
4040.16 565
4040.76 513
4041.36 471
4041.96 488
4042.56 528
4043.16 476
4043.76 501
4044.36 497
4044.96 500
4045.56 524
4046.16 519
4046.76 497
4047.36 447
4047.96 465
4048.56 447
4049.16 524
4049.76 498
4050.36 473
4050.96 470
4051.56 435
4052.16 467
4052.76 430
4053.36 460
4053.97 526
4054.57 482
4055.17 463
4055.77 439
4056.37 476
4056.97 440
4057.57 441
4058.17 443
4058.77 460
4059.37 442
4059.98 465
4060.58 476
4061.18 513
4061.78 446
4062.38 454
4062.98 458
4063.58 482
4064.19 529
4064.79 468
4065.39 457
4065.99 464
4066.59 458
4067.19 488
4067.80 484
4068.40 499
4069.00 455
4069.60 470
4070.20 440
4070.81 439
4071.41 480
4072.01 484
4072.61 487
4073.21 477
4073.82 458
4074.42 466
4075.02 438
4075.62 425
4076.23 478
4076.83 460
4077.43 440
4078.03 483
4078.64 459
4079.24 470
4079.84 442
4080.44 441
4081.05 449
4081.65 410
4082.25 428
4082.86 448
4083.46 480
4084.06 407
4084.67 453
4085.27 402
4085.87 429
4086.47 437
4087.08 449
4087.68 465
4088.28 444
4088.89 452
4089.49 463
4090.09 423
4090.70 454
4091.30 449
4091.91 401
4092.51 466
4093.11 459
4093.72 464
4094.32 429
4094.92 470
4095.53 471
4096.13 477
4096.74 479
4097.34 447
4097.94 434
4098.55 417
4099.15 410
4099.76 477
4100.36 482
4100.97 478
4101.57 464
4102.17 472
4102.78 436
4103.38 429
4103.99 450
4104.59 407
4105.20 462
4105.80 498
4106.41 450
4107.01 453
4107.62 426
4108.22 453
4108.82 439
4109.43 419
4110.03 431
4110.64 429
4111.24 469
4111.85 404
4112.45 451
4113.06 430
4113.67 473
4114.27 463
4114.88 454
4115.48 437
4116.09 384
4116.69 408
4117.30 442
4117.90 430
4118.51 427
4119.11 387
4119.72 407
4120.33 422
4120.93 424
4121.54 415
4122.14 441
4122.75 420
4123.35 422
4123.96 451
4124.57 432
4125.17 419
4125.78 442
4126.39 476
4126.99 401
4127.60 407
4128.20 433
4128.81 406
4129.42 402
4130.02 399
4130.63 437
4131.24 414
4131.84 448
4132.45 436
4133.06 422
4133.66 446
4134.27 456
4134.88 443
4135.48 433
4136.09 444
4136.70 495
4137.30 481
4137.91 443
4138.52 458
4139.12 463
4139.73 450
4140.34 451
4140.95 465
4141.55 456
4142.16 441
4142.77 429
4143.38 454
4143.98 488
4144.59 449
4145.20 460
4145.81 453
4146.41 437
4147.02 427
4147.63 492
4148.24 494
4148.84 470
4149.45 467
4150.06 402
4150.67 400
4151.28 432
4151.88 468
4152.49 394
4153.10 406
4153.71 427
4154.32 419
4154.92 404
4155.53 409
4156.14 431
4156.75 430
4157.36 406
4157.97 429
4158.57 445
4159.18 416
4159.79 475
4160.40 486
4161.01 497
4161.62 478
4162.23 451
4162.84 457
4163.44 431
4164.05 447
4164.66 421
4165.27 432
4165.88 458
4166.49 449
4167.10 464
4167.71 434
4168.32 431
4168.93 465
4169.54 472
4170.15 465
4170.75 433
4171.36 451
4171.97 419
4172.58 452
4173.19 459
4173.80 518
4174.41 442
4175.02 472
4175.63 461
4176.24 448
4176.85 453
4177.46 446
4178.07 412
4178.68 436
4179.29 410
4179.90 416
4180.51 403
4181.12 447
4181.73 456
4182.34 466
4182.95 457
4183.56 465
4184.17 445
4184.78 434
4185.39 456
4186.00 474
4186.61 465
4187.23 480
4187.84 453
4188.45 464
4189.06 411
4189.67 427
4190.28 404
4190.89 455
4191.50 456
4192.11 453
4192.72 446
4193.33 462
4193.94 438
4194.56 452
4195.17 519
4195.78 510
4196.39 485
4197.00 455
4197.61 413
4198.22 489
4198.84 506
4199.45 473
4200.06 447
4200.67 438
4201.28 435
4201.89 491
4202.50 458
4203.12 445
4203.73 447
4204.34 409
4204.95 463
4205.56 413
4206.18 438
4206.79 468
4207.40 446
4208.01 436
4208.62 433
4209.24 482
4209.85 515
4210.46 455
4211.07 452
4211.69 441
4212.30 440
4212.91 451
4213.52 493
4214.14 487
4214.75 518
4215.36 501
4215.97 468
4216.59 451
4217.20 463
4217.81 449
4218.43 493
4219.04 485
4219.65 471
4220.26 479
4220.88 469
4221.49 499
4222.10 515
4222.72 537
4223.33 534
4223.94 491
4224.56 462
4225.17 491
4225.78 522
4226.40 492
4227.01 451
4227.62 485
4228.24 497
4228.85 481
4229.46 449
4230.08 460
4230.69 483
4231.31 517
4231.92 517
4232.53 479
4233.15 482
4233.76 488
4234.38 511
4234.99 508
4235.60 532
4236.22 519
4236.83 556
4237.45 569
4238.06 491
4238.68 484
4239.29 497
4239.90 494
4240.52 475
4241.13 502
4241.75 504
4242.36 495
4242.98 451
4243.59 452
4244.21 470
4244.82 520
4245.44 521
4246.05 583
4246.67 584
4247.28 520
4247.90 498
4248.51 528
4249.13 531
4249.74 539
4250.36 480
4250.97 557
4251.59 575
4252.20 589
4252.82 522
4253.43 496
4254.05 566
4254.66 562
4255.28 564
4255.89 608
4256.51 596
4257.13 561
4257.74 587
4258.36 576
4258.97 603
4259.59 555
4260.21 578
4260.82 551
4261.44 587
4262.05 547
4262.67 537
4263.29 558
4263.90 604
4264.52 612
4265.13 653
4265.75 619
4266.37 597
4266.98 709
4267.60 683
4268.22 637
4268.83 627
4269.45 680
4270.07 711
4270.68 701
4271.30 760
4271.92 870
4272.53 1000
4273.15 1100
4273.77 1197
4274.38 1299
4275.00 1327
4275.62 1298
4276.23 1328
4276.85 1342
4277.47 1399
4278.09 1315
4278.70 1238
4279.32 1186
4279.94 1123
4280.56 1080
4281.17 915
4281.79 868
4282.41 859
4283.03 757
4283.64 654
4284.26 665
4284.88 719
4285.50 646
4286.11 618
4286.73 632
4287.35 586
4287.97 629
4288.59 616
4289.20 602
4289.82 559
4290.44 539
4291.06 556
4291.68 578
4292.29 624
4292.91 616
4293.53 608
4294.15 536
4294.77 575
4295.39 560
4296.00 613
4296.62 591
4297.24 561
4297.86 576
4298.48 539
4299.10 576
4299.72 520
4300.33 526
4300.95 511
4301.57 587
4302.19 574
4302.81 573
4303.43 595
4304.05 562
4304.67 575
4305.29 590
4305.91 602
4306.53 589
4307.14 573
4307.76 600
4308.38 573
4309.00 571
4309.62 541
4310.24 532
4310.86 605
4311.48 605
4312.10 605
4312.72 648
4313.34 614
4313.96 611
4314.58 605
4315.20 592
4315.82 635
4316.44 621
4317.06 644
4317.68 590
4318.30 625
4318.92 631
4319.54 609
4320.16 662
4320.78 618
4321.40 586
4322.02 651
4322.64 693
4323.26 664
4323.88 707
4324.50 674
4325.12 702
4325.74 698
4326.36 729
4326.99 740
4327.61 785
4328.23 829
4328.85 772
4329.47 842
4330.09 830
4330.71 872
4331.33 1009
4331.95 1038
4332.57 1165
4333.19 1179
4333.82 1233
4334.44 1275
4335.06 1328
4335.68 1309
4336.30 1306
4336.92 1390
4337.54 1457
4338.17 1355
4338.79 1461
4339.41 1537
4340.03 1473
4340.65 1466
4341.27 1433
4341.90 1342
4342.52 1247
4343.14 1283
4343.76 1254
4344.38 1322
4345.01 1500
4345.63 1770
4346.25 2067
4346.87 2334
4347.49 2634
4348.12 2848
4348.74 2856
4349.36 2796
4349.98 2716
4350.61 2346
4351.23 2093
4351.85 1883
4352.47 1674
4353.10 1471
4353.72 1342
4354.34 1208
4354.96 1115
4355.59 1129
4356.21 993
4356.83 981
4357.46 990
4358.08 952
4358.70 933
4359.32 932
4359.95 936
4360.57 988
4361.19 976
4361.82 941
4362.44 873
4363.06 890
4363.69 846
4364.31 848
4364.93 865
4365.56 876
4366.18 894
4366.80 839
4367.43 748
4368.05 761
4368.67 741
4369.30 745
4369.92 760
4370.55 702
4371.17 746
4371.79 721
4372.42 704
4373.04 736
4373.67 714
4374.29 738
4374.91 693
4375.54 710
4376.16 712
4376.79 698
4377.41 753
4378.04 762
4378.66 817
4379.28 916
4379.91 951
4380.53 1057
4381.16 1009
4381.78 993
4382.41 1052
4383.03 984
4383.66 972
4384.28 903
4384.91 817
4385.53 845
4386.16 811
4386.78 779
4387.41 738
4388.03 742
4388.66 738
4389.28 696
4389.91 748
4390.53 721
4391.16 709
4391.78 669
4392.41 662
4393.03 698
4393.66 633
4394.28 692
4394.91 680
4395.54 730
4396.16 697
4396.79 733
4397.41 726
4398.04 701
4398.66 692
4399.29 726
4399.92 712
4400.54 606
4401.17 716
4401.79 691
4402.42 686
4403.05 697
4403.67 691
4404.30 568
4404.93 612
4405.55 634
4406.18 678
4406.80 661
4407.43 662
4408.06 639
4408.68 629
4409.31 639
4409.94 594
4410.56 587
4411.19 667
4411.82 586
4412.44 577
4413.07 583
4413.70 584
4414.33 618
4414.95 576
4415.58 578
4416.21 558
4416.83 573
4417.46 606
4418.09 589
4418.72 564
4419.34 609
4419.97 589
4420.60 562
4421.22 573
4421.85 578
4422.48 605
4423.11 578
4423.73 577
4424.36 533
4424.99 550
4425.62 538
4426.25 615
4426.87 567
4427.50 519
4428.13 549
4428.76 555
4429.39 555
4430.01 554
4430.64 547
4431.27 497
4431.90 542
4432.53 626
4433.15 603
4433.78 569
4434.41 559
4435.04 586
4435.67 581
4436.30 625
4436.93 597
4437.55 591
4438.18 615
4438.81 598
4439.44 595
4440.07 539
4440.70 520
4441.33 550
4441.96 565
4442.58 570
4443.21 543
4443.84 551
4444.47 542
4445.10 590
4445.73 612
4446.36 628
4446.99 633
4447.62 664
4448.25 647
4448.88 593
4449.51 605
4450.14 579
4450.76 560
4451.39 615
4452.02 609
4452.65 609
4453.28 614
4453.91 625
4454.54 636
4455.17 623
4455.80 660
4456.43 668
4457.06 722
4457.69 795
4458.32 728
4458.95 738
4459.58 747
4460.21 708
4460.84 647
4461.47 622
4462.10 629
4462.73 587
4463.36 608
4464.00 535
4464.63 513
4465.26 590
4465.89 505
4466.52 555
4467.15 554
4467.78 541
4468.41 529
4469.04 575
4469.67 551
4470.30 525
4470.93 515
4471.56 471
4472.20 455
4472.83 484
4473.46 494
4474.09 524
4474.72 498
4475.35 512
4475.98 520
4476.61 489
4477.25 479
4477.88 536
4478.51 508
4479.14 533
4479.77 501
4480.40 524
4481.03 497
4481.67 510
4482.30 505
4482.93 536
4483.56 543
4484.19 572
4484.83 554
4485.46 549
4486.09 537
4486.72 547
4487.35 566
4487.99 566
4488.62 525
4489.25 566
4489.88 544
4490.52 556
4491.15 611
4491.78 534
4492.41 589
4493.05 593
4493.68 563
4494.31 545
4494.94 571
4495.58 575
4496.21 601
4496.84 579
4497.47 543
4498.11 565
4498.74 584
4499.37 635
4500.01 626
4500.64 676
4501.27 708
4501.91 815
4502.54 780
4503.17 784
4503.80 811
4504.44 821
4505.07 790
4505.71 737
4506.34 761
4506.97 737
4507.61 698
4508.24 698
4508.87 644
4509.51 649
4510.14 602
4510.77 593
4511.41 638
4512.04 667
4512.68 634
4513.31 603
4513.94 619
4514.58 647
4515.21 613
4515.85 560
4516.48 601
4517.11 560
4517.75 502
4518.38 543
4519.02 577
4519.65 531
4520.29 461
4520.92 485
4521.55 502
4522.19 572
4522.82 541
4523.46 552
4524.09 523
4524.73 477
4525.36 498
4526.00 527
4526.63 526
4527.27 553
4527.90 527
4528.54 514
4529.17 551
4529.81 555
4530.44 528
4531.08 517
4531.71 537
4532.35 527
4532.98 510
4533.62 513
4534.25 520
4534.89 519
4535.53 511
4536.16 505
4536.80 478
4537.43 472
4538.07 464
4538.70 423
4539.34 477
4539.98 507
4540.61 494
4541.25 504
4541.88 512
4542.52 541
4543.16 496
4543.79 460
4544.43 475
4545.06 552
4545.70 551
4546.34 490
4546.97 503
4547.61 537
4548.25 507
4548.88 452
4549.52 463
4550.15 493
4550.79 447
4551.43 475
4552.06 491
4552.70 473
4553.34 484
4553.97 460
4554.61 440
4555.25 460
4555.89 433
4556.52 453
4557.16 495
4557.80 490
4558.43 510
4559.07 484
4559.71 522
4560.35 489
4560.98 463
4561.62 468
4562.26 450
4562.89 439
4563.53 467
4564.17 513
4564.81 524
4565.44 515
4566.08 515
4566.72 483
4567.36 522
4568.00 504
4568.63 511
4569.27 471
4569.91 499
4570.55 519
4571.19 554
4571.82 511
4572.46 480
4573.10 492
4573.74 483
4574.38 472
4575.01 472
4575.65 512
4576.29 492
4576.93 455
4577.57 488
4578.21 497
4578.84 524
4579.48 514
4580.12 526
4580.76 555
4581.40 568
4582.04 613
4582.68 545
4583.32 530
4583.95 546
4584.59 578
4585.23 595
4585.87 536
4586.51 561
4587.15 631
4587.79 726
4588.43 800
4589.07 842
4589.71 883
4590.35 910
4590.99 845
4591.62 877
4592.26 985
4592.90 1066
4593.54 1062
4594.18 1033
4594.82 925
4595.46 945
4596.10 853
4596.74 802
4597.38 728
4598.02 685
4598.66 674
4599.30 702
4599.94 593
4600.58 587
4601.22 576
4601.86 582
4602.50 593
4603.14 622
4603.78 583
4604.42 549
4605.06 566
4605.70 608
4606.34 599
4606.98 630
4607.62 570
4608.27 520
4608.91 588
4609.55 518
4610.19 521
4610.83 517
4611.47 521
4612.11 564
4612.75 567
4613.39 536
4614.03 575
4614.67 590
4615.31 504
4615.96 552
4616.60 537
4617.24 511
4617.88 465
4618.52 543
4619.16 527
4619.80 457
4620.44 487
4621.09 468
4621.73 470
4622.37 519
4623.01 486
4623.65 493
4624.29 498
4624.94 479
4625.58 471
4626.22 471
4626.86 471
4627.50 521
4628.15 506
4628.79 471
4629.43 522
4630.07 520
4630.71 536
4631.36 548
4632.00 539
4632.64 572
4633.28 626
4633.93 664
4634.57 705
4635.21 660
4635.85 657
4636.50 611
4637.14 607
4637.78 641
4638.42 653
4639.07 605
4639.71 653
4640.35 636
4640.99 628
4641.64 572
4642.28 615
4642.92 650
4643.57 590
4644.21 543
4644.85 474
4645.50 525
4646.14 539
4646.78 555
4647.43 512
4648.07 508
4648.71 579
4649.36 536
4650.00 532
4650.64 546
4651.29 547
4651.93 502
4652.57 530
4653.22 485
4653.86 534
4654.50 547
4655.15 563
4655.79 533
4656.44 524
4657.08 527
4657.72 482
4658.37 483
4659.01 494
4659.66 473
4660.30 474
4660.94 491
4661.59 512
4662.23 512
4662.88 475
4663.52 495
4664.17 480
4664.81 482
4665.46 454
4666.10 431
4666.74 432
4667.39 438
4668.03 502
4668.68 492
4669.32 447
4669.97 471
4670.61 450
4671.26 452
4671.90 473
4672.55 482
4673.19 442
4673.84 463
4674.48 455
4675.13 476
4675.77 456
4676.42 427
4677.07 457
4677.71 451
4678.36 472
4679.00 503
4679.65 474
4680.29 453
4680.94 505
4681.58 458
4682.23 482
4682.88 470
4683.52 480
4684.17 525
4684.81 538
4685.46 489
4686.10 509
4686.75 494
4687.40 523
4688.04 542
4688.69 500
4689.34 524
4689.98 542
4690.63 581
4691.27 615
4691.92 564
4692.57 637
4693.21 589
4693.86 554
4694.51 550
4695.15 567
4695.80 591
4696.45 554
4697.09 543
4697.74 593
4698.39 588
4699.03 683
4699.68 737
4700.33 742
4700.97 810
4701.62 899
4702.27 874
4702.92 827
4703.56 816
4704.21 675
4704.86 663
4705.50 642
4706.15 586
4706.80 594
4707.45 583
4708.09 578
4708.74 603
4709.39 603
4710.04 594
4710.68 603
4711.33 560
4711.98 554
4712.63 561
4713.28 572
4713.92 545
4714.57 519
4715.22 606
4715.87 535
4716.52 545
4717.16 504
4717.81 498
4718.46 502
4719.11 499
4719.76 492
4720.41 456
4721.05 497
4721.70 522
4722.35 477
4723.00 466
4723.65 450
4724.30 506
4724.94 504
4725.59 456
4726.24 505
4726.89 483
4727.54 445
4728.19 459
4728.84 515
4729.49 462
4730.14 515
4730.78 498
4731.43 512
4732.08 466
4732.73 444
4733.38 461
4734.03 471
4734.68 474
4735.33 456
4735.98 473
4736.63 450
4737.28 481
4737.93 471
4738.58 450
4739.23 480
4739.88 432
4740.53 473
4741.18 477
4741.83 484
4742.47 463
4743.12 518
4743.77 471
4744.42 469
4745.07 462
4745.72 467
4746.37 484
4747.03 468
4747.68 457
4748.33 510
4748.98 481
4749.63 466
4750.28 489
4750.93 539
4751.58 547
4752.23 541
4752.88 521
4753.53 507
4754.18 523
4754.83 551
4755.48 534
4756.13 495
4756.78 517
4757.43 486
4758.08 495
4758.74 472
4759.39 454
4760.04 488
4760.69 521
4761.34 508
4761.99 443
4762.64 494
4763.29 473
4763.94 453
4764.60 471
4765.25 475
4765.90 505
4766.55 491
4767.20 479
4767.85 498
4768.51 512
4769.16 479
4769.81 440
4770.46 472
4771.11 479
4771.76 508
4772.42 454
4773.07 516
4773.72 528
4774.37 484
4775.02 462
4775.68 506
4776.33 460
4776.98 484
4777.63 490
4778.29 484
4778.94 472
4779.59 451
4780.24 511
4780.89 507
4781.55 493
4782.20 506
4782.85 491
4783.51 457
4784.16 505
4784.81 485
4785.46 477
4786.12 509
4786.77 502
4787.42 527
4788.08 502
4788.73 524
4789.38 559
4790.03 581
4790.69 535
4791.34 559
4791.99 608
4792.65 586
4793.30 591
4793.95 621
4794.61 576
4795.26 592
4795.91 565
4796.57 577
4797.22 558
4797.87 546
4798.53 554
4799.18 574
4799.84 590
4800.49 562
4801.14 559
4801.80 616
4802.45 564
4803.11 587
4803.76 659
4804.41 610
4805.07 627
4805.72 580
4806.38 580
4807.03 624
4807.68 607
4808.34 616
4808.99 637
4809.65 636
4810.30 579
4810.96 643
4811.61 676
4812.27 666
4812.92 629
4813.58 698
4814.23 645
4814.89 693
4815.54 669
4816.19 686
4816.85 665
4817.50 641
4818.16 714
4818.81 698
4819.47 733
4820.13 774
4820.78 760
4821.44 816
4822.09 808
4822.75 839
4823.40 940
4824.06 943
4824.71 963
4825.37 926
4826.02 938
4826.68 967
4827.33 911
4827.99 891
4828.65 816
4829.30 788
4829.96 761
4830.61 801
4831.27 850
4831.93 843
4832.58 769
4833.24 748
4833.89 802
4834.55 833
4835.21 888
4835.86 864
4836.52 879
4837.17 892
4837.83 951
4838.49 944
4839.14 940
4839.80 997
4840.46 945
4841.11 948
4841.77 976
4842.43 1011
4843.08 931
4843.74 978
4844.40 1011
4845.05 946
4845.71 980
4846.37 998
4847.02 931
4847.68 990
4848.34 1019
4849.00 984
4849.65 998
4850.31 1019
4850.97 1044
4851.62 1013
4852.28 1002
4852.94 1033
4853.60 1138
4854.25 1117
4854.91 1200
4855.57 1220
4856.23 1361
4856.88 1464
4857.54 1545
4858.20 1768
4858.86 1891
4859.52 2020
4860.17 2017
4860.83 1906
4861.49 1846
4862.15 1770
4862.81 1584
4863.46 1497
4864.12 1371
4864.78 1359
4865.44 1320
4866.10 1348
4866.75 1366
4867.41 1434
4868.07 1341
4868.73 1365
4869.39 1253
4870.05 1248
4870.71 1298
4871.36 1284
4872.02 1273
4872.68 1321
4873.34 1231
4874.00 1178
4874.66 1137
4875.32 1148
4875.98 1148
4876.63 1209
4877.29 1195
4877.95 1183
4878.61 1238
4879.27 1320
4879.93 1354
4880.59 1351
4881.25 1338
4881.91 1221
4882.57 1220
4883.23 1256
4883.89 1201
4884.55 1126
4885.21 1102
4885.87 1157
4886.52 1107
4887.18 1108
4887.84 1099
4888.50 1051
4889.16 1083
4889.82 1071
4890.48 1017
4891.14 905
4891.80 950
4892.46 1014
4893.12 1011
4893.78 1059
4894.44 1049
4895.10 1111
4895.76 1061
4896.42 987
4897.09 989
4897.75 982
4898.41 1006
4899.07 973
4899.73 981
4900.39 1007
4901.05 996
4901.71 1013
4902.37 998
4903.03 941
4903.69 911
4904.35 818
4905.01 806
4905.67 839
4906.33 783
4907.00 770
4907.66 775
4908.32 797
4908.98 824
4909.64 728
4910.30 710
4910.96 764
4911.62 734
4912.29 695
4912.95 733
4913.61 729
4914.27 712
4914.93 739
4915.59 720
4916.26 727
4916.92 748
4917.58 690
4918.24 635
4918.90 627
4919.56 638
4920.23 624
4920.89 675
4921.55 619
4922.21 668
4922.87 625
4923.54 645
4924.20 633
4924.86 670
4925.52 644
4926.19 595
4926.85 671
4927.51 694
4928.17 581
4928.84 601
4929.50 670
4930.16 641
4930.82 582
4931.49 626
4932.15 598
4932.81 607
4933.47 590
4934.14 607
4934.80 604
4935.46 601
4936.13 571
4936.79 598
4937.45 616
4938.11 634
4938.78 603
4939.44 639
4940.10 605
4940.77 646
4941.43 591
4942.09 607
4942.76 575
4943.42 615
4944.08 559
4944.75 529
4945.41 535
4946.08 545
4946.74 544
4947.40 561
4948.07 587
4948.73 556
4949.39 556
4950.06 562
4950.72 513
4951.39 594
4952.05 558
4952.71 529
4953.38 514
4954.04 536
4954.71 566
4955.37 560
4956.04 527
4956.70 573
4957.36 556
4958.03 595
4958.69 612
4959.36 592
4960.02 569
4960.69 542
4961.35 593
4962.02 665
4962.68 722
4963.35 706
4964.01 714
4964.68 718
4965.34 788
4966.01 795
4966.67 774
4967.34 724
4968.00 657
4968.67 703
4969.33 659
4970.00 572
4970.66 626
4971.33 589
4971.99 565
4972.66 518
4973.32 588
4973.99 552
4974.66 611
4975.32 601
4975.99 584
4976.65 581
4977.32 576
4977.98 623
4978.65 626
4979.32 627
4979.98 597
4980.65 632
4981.31 599
4981.98 589
4982.65 581
4983.31 552
4983.98 587
4984.64 565
4985.31 494
4985.98 514
4986.64 482
4987.31 545
4987.98 560
4988.64 512
4989.31 516
4989.98 544
4990.64 477
4991.31 508
4991.98 514
4992.64 512
4993.31 472
4993.98 486
4994.64 486
4995.31 542
4995.98 545
4996.64 481
4997.31 467
4997.98 429
4998.65 449
4999.31 457
4999.98 477
5000.65 421
5001.31 444
5001.98 465
5002.65 486
5003.32 472
5003.98 437
5004.65 477
5005.32 505
5005.99 475
5006.66 486
5007.32 450
5007.99 445
5008.66 454
5009.33 503
5009.99 436
5010.66 421
5011.33 474
5012.00 475
5012.67 471
5013.33 437
5014.00 468
5014.67 470
5015.34 493
5016.01 456
5016.68 446
5017.34 455
5018.01 441
5018.68 425
5019.35 456
5020.02 472
5020.69 437
5021.36 430
5022.02 464
5022.69 437
5023.36 448
5024.03 477
5024.70 452
5025.37 428
5026.04 462
5026.71 488
5027.38 434
5028.05 435
5028.71 491
5029.38 495
5030.05 448
5030.72 437
5031.39 456
5032.06 491
5032.73 454
5033.40 440
5034.07 449
5034.74 477
5035.41 465
5036.08 461
5036.75 487
5037.42 451
5038.09 470
5038.76 420
5039.43 457
5040.10 475
5040.77 511
5041.44 509
5042.11 491
5042.78 467
5043.45 473
5044.12 505
5044.79 524
5045.46 490
5046.13 469
5046.80 450
5047.47 463
5048.14 440
5048.81 432
5049.48 448
5050.15 494
5050.82 479
5051.49 495
5052.16 454
5052.83 424
5053.51 452
5054.18 455
5054.85 465
5055.52 455
5056.19 447
5056.86 446
5057.53 426
5058.20 422
5058.87 477
5059.55 501
5060.22 439
5060.89 458
5061.56 458
5062.23 479
5062.90 445
5063.57 455
5064.25 497
5064.92 480
5065.59 519
5066.26 499
5066.93 467
5067.60 429
5068.28 445
5068.95 487
5069.62 447
5070.29 444
5070.96 442
5071.64 456
5072.31 508
5072.98 526
5073.65 526
5074.32 533
5075.00 517
5075.67 503
5076.34 571
5077.01 557
5077.69 539
5078.36 580
5079.03 613
5079.70 676
5080.38 628
5081.05 682
5081.72 625
5082.39 615
5083.07 602
5083.74 628
5084.41 584
5085.09 570
5085.76 578
5086.43 598
5087.10 573
5087.78 574
5088.45 568
5089.12 617
5089.80 582
5090.47 554
5091.14 566
5091.82 586
5092.49 577
5093.16 532
5093.84 591
5094.51 616
5095.18 591
5095.86 544
5096.53 575
5097.21 559
5097.88 530
5098.55 616
5099.23 523
5099.90 569
5100.57 532
5101.25 575
5101.92 513
5102.60 551
5103.27 578
5103.95 607
5104.62 599
5105.29 580
5105.97 597
5106.64 641
5107.32 587
5107.99 551
5108.67 566
5109.34 614
5110.01 593
5110.69 554
5111.36 590
5112.04 579
5112.71 550
5113.39 527
5114.06 542
5114.74 543
5115.41 537
5116.09 583
5116.76 628
5117.44 572
5118.11 691
5118.79 664
5119.46 710
5120.14 694
5120.81 676
5121.49 695
5122.16 789
5122.84 764
5123.52 696
5124.19 695
5124.87 724
5125.54 671
5126.22 621
5126.89 651
5127.57 606
5128.24 564
5128.92 560
5129.60 580
5130.27 563
5130.95 554
5131.62 645
5132.30 644
5132.98 605
5133.65 617
5134.33 648
5135.01 648
5135.68 607
5136.36 639
5137.03 605
5137.71 573
5138.39 519
5139.06 521
5139.74 515
5140.42 497
5141.09 493
5141.77 523
5142.45 472
5143.12 459
5143.80 462
5144.48 492
5145.15 502
5145.83 482
5146.51 456
5147.18 455
5147.86 491
5148.54 421
5149.22 436
5149.89 428
5150.57 430
5151.25 447
5151.93 486
5152.60 456
5153.28 446
5153.96 434
5154.63 437
5155.31 414
5155.99 438
5156.67 415
5157.35 453
5158.02 466
5158.70 422
5159.38 451
5160.06 439
5160.73 423
5161.41 446
5162.09 450
5162.77 426
5163.45 449
5164.12 420
5164.80 479
5165.48 506
5166.16 453
5166.84 487
5167.52 492
5168.19 502
5168.87 512
5169.55 512
5170.23 468
5170.91 489
5171.59 436
5172.27 458
5172.94 447
5173.62 443
5174.30 428
5174.98 463
5175.66 448
5176.34 425
5177.02 450
5177.70 485
5178.38 483
5179.06 494
5179.73 472
5180.41 412
5181.09 456
5181.77 435
5182.45 404
5183.13 445
5183.81 445
5184.49 454
5185.17 455
5185.85 447
5186.53 455
5187.21 440
5187.89 469
5188.57 430
5189.25 461
5189.93 449
5190.61 470
5191.29 477
5191.97 479
5192.65 474
5193.33 462
5194.01 477
5194.69 437
5195.37 481
5196.05 425
5196.73 457
5197.41 494
5198.09 464
5198.77 486
5199.45 450
5200.13 476
5200.81 460
5201.49 475
5202.17 473
5202.85 490
5203.53 469
5204.21 503
5204.89 463
5205.58 485
5206.26 535
5206.94 558
5207.62 515
5208.30 543
5208.98 533
5209.66 526
5210.34 491
5211.02 531
5211.71 542
5212.39 504
5213.07 512
5213.75 557
5214.43 619
5215.11 583
5215.79 579
5216.48 630
5217.16 655
5217.84 628
5218.52 651
5219.20 603
5219.88 503
5220.57 560
5221.25 589
5221.93 571
5222.61 601
5223.29 671
5223.98 675
5224.66 678
5225.34 667
5226.02 635
5226.70 592
5227.39 570
5228.07 545
5228.75 556
5229.43 532
5230.12 527
5230.80 496
5231.48 503
5232.16 479
5232.85 534
5233.53 580
5234.21 531
5234.89 533
5235.58 566
5236.26 593
5236.94 573
5237.63 612
5238.31 580
5238.99 584
5239.67 639
5240.36 594
5241.04 580
5241.72 602
5242.41 568
5243.09 562
5243.77 532
5244.46 545
5245.14 558
5245.82 548
5246.51 495
5247.19 522
5247.88 580
5248.56 556
5249.24 580
5249.93 527
5250.61 531
5251.29 572
5251.98 585
5252.66 588
5253.35 623
5254.03 632
5254.71 638
5255.40 639
5256.08 678
5256.77 613
5257.45 560
5258.14 552
5258.82 536
5259.50 559
5260.19 563
5260.87 600
5261.56 587
5262.24 613
5262.93 677
5263.61 720
5264.30 661
5264.98 567
5265.67 579
5266.35 543
5267.03 553
5267.72 575
5268.40 570
5269.09 532
5269.77 579
5270.46 503
5271.14 556
5271.83 553
5272.52 549
5273.20 539
5273.89 498
5274.57 568
5275.26 546
5275.94 553
5276.63 577
5277.31 487
5278.00 485
5278.68 542
5279.37 541
5280.06 557
5280.74 507
5281.43 555
5282.11 512
5282.80 563
5283.48 519
5284.17 544
5284.86 547
5285.54 514
5286.23 504
5286.92 498
5287.60 523
5288.29 507
5288.97 499
5289.66 467
5290.35 508
5291.03 497
5291.72 528
5292.41 533
5293.09 510
5293.78 488
5294.47 463
5295.15 461
5295.84 456
5296.53 518
5297.21 568
5297.90 576
5298.59 564
5299.27 520
5299.96 534
5300.65 559
5301.33 571
5302.02 611
5302.71 631
5303.40 630
5304.08 685
5304.77 758
5305.46 782
5306.15 832
5306.83 767
5307.52 808
5308.21 806
5308.90 752
5309.58 784
5310.27 742
5310.96 702
5311.65 792
5312.33 875
5313.02 861
5313.71 848
5314.40 833
5315.09 810
5315.77 758
5316.46 742
5317.15 654
5317.84 641
5318.53 692
5319.21 669
5319.90 665
5320.59 670
5321.28 735
5321.97 701
5322.66 696
5323.35 691
5324.03 692
5324.72 669
5325.41 594
5326.10 615
5326.79 665
5327.48 604
5328.17 570
5328.86 567
5329.54 567
5330.23 592
5330.92 556
5331.61 562
5332.30 541
5332.99 521
5333.68 477
5334.37 480
5335.06 513
5335.75 515
5336.44 547
5337.12 539
5337.81 502
5338.50 522
5339.19 502
5339.88 507
5340.57 502
5341.26 513
5341.95 538
5342.64 510
5343.33 518
5344.02 484
5344.71 543
5345.40 527
5346.09 509
5346.78 504
5347.47 538
5348.16 514
5348.85 519
5349.54 555
5350.23 520
5350.92 522
5351.61 543
5352.30 512
5352.99 472
5353.68 511
5354.37 531
5355.07 535
5355.76 517
5356.45 494
5357.14 482
5357.83 481
5358.52 443
5359.21 482
5359.90 481
5360.59 514
5361.28 521
5361.97 581
5362.66 614
5363.36 598
5364.05 622
5364.74 574
5365.43 551
5366.12 540
5366.81 503
5367.50 521
5368.19 497
5368.89 469
5369.58 476
5370.27 470
5370.96 488
5371.65 465
5372.34 447
5373.04 465
5373.73 395
5374.42 447
5375.11 445
5375.80 414
5376.49 432
5377.19 491
5377.88 491
5378.57 451
5379.26 428
5379.96 467
5380.65 460
5381.34 475
5382.03 449
5382.72 444
5383.42 476
5384.11 543
5384.80 448
5385.49 471
5386.19 468
5386.88 463
5387.57 496
5388.26 494
5388.96 496
5389.65 472
5390.34 485
5391.04 494
5391.73 513
5392.42 468
5393.12 494
5393.81 535
5394.50 483
5395.19 483
5395.89 508
5396.58 475
5397.27 441
5397.97 505
5398.66 501
5399.35 501
5400.05 502
5400.74 464
5401.43 467
5402.13 428
5402.82 449
5403.52 471
5404.21 501
5404.90 523
5405.60 511
5406.29 554
5406.98 526
5407.68 543
5408.37 474
5409.07 488
5409.76 515
5410.45 500
5411.15 489
5411.84 520
5412.54 515
5413.23 496
5413.93 505
5414.62 504
5415.32 526
5416.01 486
5416.70 504
5417.40 492
5418.09 506
5418.79 520
5419.48 532
5420.18 556
5420.87 531
5421.57 558
5422.26 535
5422.96 545
5423.65 537
5424.35 564
5425.04 581
5425.74 570
5426.43 558
5427.13 538
5427.82 562
5428.52 543
5429.21 530
5429.91 527
5430.60 529
5431.30 559
5432.00 580
5432.69 552
5433.39 530
5434.08 526
5434.78 559
5435.47 548
5436.17 620
5436.86 596
5437.56 578
5438.26 547
5438.95 598
5439.65 598
5440.34 576
5441.04 524
5441.74 560
5442.43 538
5443.13 600
5443.83 636
5444.52 609
5445.22 594
5445.91 600
5446.61 698
5447.31 690
5448.00 706
5448.70 721
5449.40 789
5450.09 806
5450.79 754
5451.49 757
5452.18 689
5452.88 711
5453.58 716
5454.27 707
5454.97 682
5455.67 647
5456.37 685
5457.06 631
5457.76 649
5458.46 637
5459.15 655
5459.85 733
5460.55 807
5461.25 771
5461.94 745
5462.64 708
5463.34 753
5464.04 760
5464.73 784
5465.43 760
5466.13 764
5466.83 732
5467.53 788
5468.22 728
5468.92 776
5469.62 787
5470.32 833
5471.01 810
5471.71 853
5472.41 856
5473.11 932
5473.81 969
5474.51 958
5475.20 909
5475.90 973
5476.60 999
5477.30 1034
5478.00 1119
5478.70 1250
5479.39 1412
5480.09 1502
5480.79 1733
5481.49 1963
5482.19 2135
5482.89 2132
5483.59 2096
5484.29 1924
5484.98 1706
5485.68 1482
5486.38 1443
5487.08 1356
5487.78 1227
5488.48 1268
5489.18 1179
5489.88 1195
5490.58 1127
5491.28 1102
5491.98 1103
5492.68 1168
5493.37 1210
5494.07 1248
5494.77 1253
5495.47 1308
5496.17 1349
5496.87 1332
5497.57 1398
5498.27 1571
5498.97 1667
5499.67 1854
5500.37 2155
5501.07 2575
5501.77 2917
5502.47 3097
5503.17 3335
5503.87 3182
5504.57 2926
5505.27 2478
5505.97 2308
5506.67 1928
5507.37 1630
5508.07 1473
5508.77 1305
5509.47 1274
5510.17 1087
5510.87 1097
5511.58 997
5512.28 986
5512.98 981
5513.68 1030
5514.38 1028
5515.08 982
5515.78 1017
5516.48 1028
5517.18 1026
5517.88 1030
5518.58 1015
5519.28 992
5519.99 933
5520.69 989
5521.39 1004
5522.09 1017
5522.79 927
5523.49 857
5524.19 807
5524.90 787
5525.60 820
5526.30 819
5527.00 767
5527.70 746
5528.40 730
5529.10 765
5529.81 709
5530.51 754
5531.21 791
5531.91 786
5532.61 803
5533.32 813
5534.02 816
5534.72 746
5535.42 760
5536.12 715
5536.83 721
5537.53 731
5538.23 718
5538.93 677
5539.64 698
5540.34 695
5541.04 708
5541.74 687
5542.45 713
5543.15 680
5543.85 642
5544.55 594
5545.26 640
5545.96 644
5546.66 629
5547.36 606
5548.07 630
5548.77 617
5549.47 638
5550.18 646
5550.88 613
5551.58 644
5552.29 618
5552.99 637
5553.69 634
5554.40 649
5555.10 616
5555.80 611
5556.51 616
5557.21 641
5557.91 606
5558.62 621
5559.32 608
5560.02 642
5560.73 638
5561.43 615
5562.14 584
5562.84 608
5563.54 682
5564.25 665
5564.95 670
5565.65 700
5566.36 695
5567.06 693
5567.77 645
5568.47 660
5569.18 667
5569.88 646
5570.58 655
5571.29 611
5571.99 591
5572.70 609
5573.40 570
5574.11 661
5574.81 661
5575.52 663
5576.22 655
5576.93 670
5577.63 716
5578.33 657
5579.04 668
5579.74 664
5580.45 685
5581.15 642
5581.86 650
5582.56 605
5583.27 586
5583.97 581
5584.68 621
5585.39 577
5586.09 558
5586.80 539
5587.50 586
5588.21 595
5588.91 616
5589.62 577
5590.32 572
5591.03 545
5591.73 580
5592.44 597
5593.15 549
5593.85 555
5594.56 591
5595.26 538
5595.97 528
5596.68 568
5597.38 530
5598.09 561
5598.79 522
5599.50 489
5600.21 520
5600.91 546
5601.62 543
5602.33 520
5603.03 546
5603.74 514
5604.44 546
5605.15 547
5605.86 563
5606.56 560
5607.27 616
5607.98 598
5608.68 583
5609.39 628
5610.10 584
5610.80 539
5611.51 559
5612.22 570
5612.93 549
5613.63 541
5614.34 542
5615.05 518
5615.75 510
5616.46 559
5617.17 557
5617.88 534
5618.58 575
5619.29 549
5620.00 577
5620.71 605
5621.41 594
5622.12 593
5622.83 582
5623.54 565
5624.24 568
5624.95 621
5625.66 626
5626.37 546
5627.08 563
5627.78 660
5628.49 669
5629.20 646
5629.91 657
5630.62 719
5631.32 673
5632.03 670
5632.74 769
5633.45 690
5634.16 694
5634.86 793
5635.57 788
5636.28 698
5636.99 718
5637.70 765
5638.41 741
5639.12 778
5639.82 793
5640.53 862
5641.24 782
5641.95 890
5642.66 864
5643.37 863
5644.08 829
5644.79 798
5645.50 766
5646.21 809
5646.91 758
5647.62 790
5648.33 758
5649.04 719
5649.75 691
5650.46 652
5651.17 661
5651.88 704
5652.59 683
5653.30 665
5654.01 670
5654.72 695
5655.43 655
5656.14 685
5656.85 670
5657.56 649
5658.27 692
5658.98 662
5659.69 697
5660.40 745
5661.11 777
5661.82 805
5662.53 797
5663.24 830
5663.95 809
5664.66 777
5665.37 765
5666.08 759
5666.79 737
5667.50 727
5668.21 689
5668.92 671
5669.63 710
5670.34 698
5671.05 703
5671.76 671
5672.47 710
5673.18 714
5673.89 779
5674.61 746
5675.32 734
5676.03 735
5676.74 637
5677.45 661
5678.16 665
5678.87 651
5679.58 655
5680.29 656
5681.01 706
5681.72 644
5682.43 651
5683.14 664
5683.85 703
5684.56 667
5685.27 671
5685.99 646
5686.70 638
5687.41 611
5688.12 636
5688.83 634
5689.54 600
5690.26 562
5690.97 567
5691.68 586
5692.39 564
5693.10 600
5693.82 579
5694.53 570
5695.24 572
5695.95 551
5696.67 510
5697.38 503
5698.09 535
5698.80 551
5699.51 546
5700.23 559
5700.94 545
5701.65 526
5702.36 618
5703.08 651
5703.79 591
5704.50 503
5705.22 542
5705.93 515
5706.64 566
5707.35 531
5708.07 542
5708.78 540
5709.49 516
5710.21 540
5710.92 572
5711.63 502
5712.35 528
5713.06 515
5713.77 471
5714.49 489
5715.20 547
5715.91 520
5716.63 490
5717.34 486
5718.05 469
5718.77 493
5719.48 502
5720.19 533
5720.91 477
5721.62 520
5722.34 517
5723.05 486
5723.76 471
5724.48 498
5725.19 571
5725.91 578
5726.62 554
5727.33 577
5728.05 618
5728.76 619
5729.48 672
5730.19 628
5730.91 665
5731.62 628
5732.34 604
5733.05 599
5733.76 541
5734.48 513
5735.19 541
5735.91 531
5736.62 549
5737.34 556
5738.05 531
5738.77 512
5739.48 528
5740.20 519
5740.91 498
5741.63 474
5742.34 480
5743.06 503
5743.77 509
5744.49 519
5745.20 481
5745.92 450
5746.63 464
5747.35 520
5748.07 504
5748.78 469
5749.50 507
5750.21 490
5750.93 488
5751.64 493
5752.36 497
5753.07 529
5753.79 475
5754.51 479
5755.22 472
5755.94 460
5756.65 457
5757.37 482
5758.09 453
5758.80 484
5759.52 506
5760.24 472
5760.95 472
5761.67 444
5762.38 447
5763.10 488
5763.82 445
5764.53 482
5765.25 492
5765.97 475
5766.68 475
5767.40 520
5768.12 500
5768.83 502
5769.55 449
5770.27 482
5770.98 472
5771.70 453
5772.42 464
5773.13 468
5773.85 482
5774.57 453
5775.29 499
5776.00 443
5776.72 448
5777.44 426
5778.16 460
5778.87 452
5779.59 432
5780.31 452
5781.03 480
5781.74 466
5782.46 421
5783.18 411
5783.90 427
5784.61 439
5785.33 429
5786.05 479
5786.77 476
5787.48 440
5788.20 441
5788.92 470
5789.64 437
5790.36 444
5791.08 484
5791.79 500
5792.51 446
5793.23 468
5793.95 475
5794.67 446
5795.38 479
5796.10 433
5796.82 453
5797.54 447
5798.26 463
5798.98 452
5799.70 455
5800.41 453
5801.13 462
5801.85 433
5802.57 495
5803.29 445
5804.01 458
5804.73 441
5805.45 463
5806.17 438
5806.89 433
5807.60 436
5808.32 449
5809.04 459
5809.76 447
5810.48 417
5811.20 413
5811.92 453
5812.64 458
5813.36 423
5814.08 459
5814.80 484
5815.52 438
5816.24 424
5816.96 455
5817.68 480
5818.40 489
5819.12 446
5819.84 429
5820.56 457
5821.28 448
5822.00 446
5822.72 443
5823.44 473
5824.16 471
5824.88 437
5825.60 444
5826.32 458
5827.04 445
5827.76 462
5828.48 459
5829.20 473
5829.92 478
5830.64 479
5831.36 473
5832.08 451
5832.80 451
5833.52 497
5834.25 483
5834.97 502
5835.69 467
5836.41 459
5837.13 501
5837.85 473
5838.57 501
5839.29 477
5840.01 444
5840.73 524
5841.46 521
5842.18 491
5842.90 518
5843.62 476
5844.34 544
5845.06 499
5845.78 504
5846.51 485
5847.23 468
5847.95 523
5848.67 533
5849.39 526
5850.11 555
5850.84 510
5851.56 577
5852.28 566
5853.00 564
5853.72 629
5854.45 624
5855.17 637
5855.89 616
5856.61 625
5857.33 616
5858.06 572
5858.78 558
5859.50 566
5860.22 582
5860.95 555
5861.67 566
5862.39 557
5863.11 561
5863.84 545
5864.56 535
5865.28 552
5866.01 565
5866.73 516
5867.45 533
5868.17 550
5868.90 566
5869.62 585
5870.34 618
5871.07 582
5871.79 588
5872.51 640
5873.24 623
5873.96 606
5874.68 592
5875.41 587
5876.13 551
5876.85 553
5877.58 578
5878.30 633
5879.02 623
5879.75 720
5880.47 691
5881.19 644
5881.92 639
5882.64 702
5883.37 711
5884.09 682
5884.81 687
5885.54 673
5886.26 720
5886.99 721
5887.71 757
5888.43 736
5889.16 737
5889.88 713
5890.61 657
5891.33 652
5892.05 672
5892.78 661
5893.50 661
5894.23 678
5894.95 714
5895.68 646
5896.40 696
5897.13 753
5897.85 688
5898.58 714
5899.30 760
5900.03 785
5900.75 687
5901.48 718
5902.20 732
5902.93 726
5903.65 741
5904.38 736
5905.10 738
5905.83 739
5906.55 754
5907.28 742
5908.00 777
5908.73 797
5909.45 786
5910.18 767
5910.90 772
5911.63 815
5912.36 810
5913.08 735
5913.81 801
5914.53 727
5915.26 780
5915.98 815
5916.71 793
5917.44 837
5918.16 831
5918.89 865
5919.61 862
5920.34 889
5921.07 860
5921.79 855
5922.52 884
5923.25 869
5923.97 881
5924.70 939
5925.42 883
5926.15 919
5926.88 917
5927.60 999
5928.33 980
5929.06 912
5929.78 982
5930.51 963
5931.24 1044
5931.96 1082
5932.69 1141
5933.42 1133
5934.15 1147
5934.87 1122
5935.60 1135
5936.33 1142
5937.05 1165
5937.78 1147
5938.51 1209
5939.24 1253
5939.96 1211
5940.69 1269
5941.42 1305
5942.14 1321
5942.87 1294
5943.60 1371
5944.33 1392
5945.06 1433
5945.78 1547
5946.51 1633
5947.24 1683
5947.97 1676
5948.69 1662
5949.42 1742
5950.15 1867
5950.88 1962
5951.61 2142
5952.33 2290
5953.06 2446
5953.79 2622
5954.52 2715
5955.25 2786
5955.98 2707
5956.70 2620
5957.43 2479
5958.16 2464
5958.89 2318
5959.62 2280
5960.35 2280
5961.07 2251
5961.80 2216
5962.53 2183
5963.26 2286
5963.99 2397
5964.72 2432
5965.45 2544
5966.18 2737
5966.90 3090
5967.63 3361
5968.36 3607
5969.09 3774
5969.82 3799
5970.55 3713
5971.28 3379
5972.01 3324
5972.74 3114
5973.47 2965
5974.20 2920
5974.93 2854
5975.66 2685
5976.39 2694
5977.12 2741
5977.84 2739
5978.57 2793
5979.30 2841
5980.03 2868
5980.76 2980
5981.49 3092
5982.22 3184
5982.95 3191
5983.68 3355
5984.41 3427
5985.14 3419
5985.87 3392
5986.60 3528
5987.33 3486
5988.06 3447
5988.79 3537
5989.53 3398
5990.26 3375
5990.99 3364
5991.72 3346
5992.45 3358
5993.18 3326
5993.91 3340
5994.64 3423
5995.37 3506
5996.10 3569
5996.83 3601
5997.56 3746
5998.29 3711
5999.02 3717
5999.75 3830
6000.49 3819
6001.22 3776
6001.95 3644
6002.68 3674
6003.41 3665
6004.14 3544
6004.87 3444
6005.60 3426
6006.34 3421
6007.07 3470
6007.80 3592
6008.53 3900
6009.26 4263
6009.99 4906
6010.72 5775
6011.46 6715
6012.19 8089
6012.92 9252
6013.65 10434
6014.38 11409
6015.12 12073
6015.85 12200
6016.58 12106
6017.31 11386
6018.04 10548
6018.78 9571
6019.51 8303
6020.24 7348
6020.97 6349
6021.70 5496
6022.44 4798
6023.17 4094
6023.90 3671
6024.63 3581
6025.37 3200
6026.10 3086
6026.83 3118
6027.56 2930
6028.30 2919
6029.03 2922
6029.76 2872
6030.50 2962
6031.23 2895
6031.96 2878
6032.69 2796
6033.43 2646
6034.16 2689
6034.89 2434
6035.63 2347
6036.36 2305
6037.09 2324
6037.83 2236
6038.56 2343
6039.29 2344
6040.03 2334
6040.76 2328
6041.49 2277
6042.23 2400
6042.96 2450
6043.69 2414
6044.43 2381
6045.16 2388
6045.90 2474
6046.63 2472
6047.36 2473
6048.10 2548
6048.83 2646
6049.57 2696
6050.30 2743
6051.03 2915
6051.77 3091
6052.50 3316
6053.24 3479
6053.97 3600
6054.70 3614
6055.44 3719
6056.17 3666
6056.91 3427
6057.64 3204
6058.38 3126
6059.11 2948
6059.85 2812
6060.58 2696
6061.32 2597
6062.05 2592
6062.79 2568
6063.52 2426
6064.26 2407
6064.99 2283
6065.72 2288
6066.46 2327
6067.20 2300
6067.93 2239
6068.67 2168
6069.40 2171
6070.14 2072
6070.87 2127
6071.61 2097
6072.34 2013
6073.08 2003
6073.81 1993
6074.55 1988
6075.28 2020
6076.02 1972
6076.76 1965
6077.49 1961
6078.23 1870
6078.96 1927
6079.70 1873
6080.43 1834
6081.17 1844
6081.91 1874
6082.64 1723
6083.38 1755
6084.11 1756
6084.85 1748
6085.59 1725
6086.32 1658
6087.06 1679
6087.80 1685
6088.53 1699
6089.27 1612
6090.00 1641
6090.74 1635
6091.48 1657
6092.21 1650
6092.95 1651
6093.69 1592
6094.42 1704
6095.16 1634
6095.90 1643
6096.63 1609
6097.37 1649
6098.11 1607
6098.85 1569
6099.58 1580
6100.32 1526
6101.06 1548
6101.79 1553
6102.53 1538
6103.27 1567
6104.01 1551
6104.74 1491
6105.48 1543
6106.22 1589
6106.96 1490
6107.69 1460
6108.43 1531
6109.17 1478
6109.91 1564
6110.64 1548
6111.38 1555
6112.12 1568
6112.86 1563
6113.59 1617
6114.33 1640
6115.07 1632
6115.81 1641
6116.55 1607
6117.28 1665
6118.02 1630
6118.76 1631
6119.50 1688
6120.24 1679
6120.98 1625
6121.71 1625
6122.45 1639
6123.19 1645
6123.93 1708
6124.67 1710
6125.41 1736
6126.15 1790
6126.88 1872
6127.62 1899
6128.36 1846
6129.10 1839
6129.84 1781
6130.58 1796
6131.32 1745
6132.06 1773
6132.80 1715
6133.53 1829
6134.27 1876
6135.01 1897
6135.75 1923
6136.49 1912
6137.23 2096
6137.97 2226
6138.71 2391
6139.45 2559
6140.19 2664
6140.93 2769
6141.67 2779
6142.41 2772
6143.15 2695
6143.89 2666
6144.63 2671
6145.37 2584
6146.11 2441
6146.85 2435
6147.59 2381
6148.33 2300
6149.07 2203
6149.81 2237
6150.55 2225
6151.29 2163
6152.03 2170
6152.77 2114
6153.51 2187
6154.25 2203
6154.99 2324
6155.73 2280
6156.47 2342
6157.21 2378
6157.95 2462
6158.69 2432
6159.43 2422
6160.17 2433
6160.91 2454
6161.65 2516
6162.39 2494
6163.13 2546
6163.88 2687
6164.62 2812
6165.36 2923
6166.10 2964
6166.84 3054
6167.58 3216
6168.32 3416
6169.06 3386
6169.80 3335
6170.55 3324
6171.29 3309
6172.03 3292
6172.77 3143
6173.51 3155
6174.25 3133
6174.99 3100
6175.74 3093
6176.48 3177
6177.22 3250
6177.96 3383
6178.70 3694
6179.44 4040
6180.19 4657
6180.93 5577
6181.67 6561
6182.41 7825
6183.15 9093
6183.90 10326
6184.64 11039
6185.38 11242
6186.12 10885
6186.87 10270
6187.61 9550
6188.35 8458
6189.09 7411
6189.84 6504
6190.58 5627
6191.32 4979
6192.06 4452
6192.81 4059
6193.55 3903
6194.29 3691
6195.03 3493
6195.78 3346
6196.52 3296
6197.26 3225
6198.01 3208
6198.75 3105
6199.49 3032
6200.23 2926
6200.98 2939
6201.72 2909
6202.46 2847
6203.21 2895
6203.95 3011
6204.69 3218
6205.44 3554
6206.18 4076
6206.92 4765
6207.67 5954
6208.41 7173
6209.15 8321
6209.90 9594
6210.64 10530
6211.39 10921
6212.13 10743
6212.87 10157
6213.62 9375
6214.36 8192
6215.11 6956
6215.85 6030
6216.59 5238
6217.34 4458
6218.08 3871
6218.83 3360
6219.57 3085
6220.31 2871
6221.06 2717
6221.80 2670
6222.55 2617
6223.29 2557
6224.04 2418
6224.78 2456
6225.53 2291
6226.27 2223
6227.02 2106
6227.76 2086
6228.50 2040
6229.25 1845
6229.99 1725
6230.74 1761
6231.48 1706
6232.23 1624
6232.97 1695
6233.72 1694
6234.46 1711
6235.21 1723
6235.96 1768
6236.70 1748
6237.45 1804
6238.19 1781
6238.94 1912
6239.68 1964
6240.43 2081
6241.17 2200
6241.92 2228
6242.66 2272
6243.41 2279
6244.16 2162
6244.90 2130
6245.65 2089
6246.39 2053
6247.14 2098
6247.88 2016
6248.63 2094
6249.38 2038
6250.12 1938
6250.87 1988
6251.62 2039
6252.36 1963
6253.11 1905
6253.85 1859
6254.60 1829
6255.35 1839
6256.09 1740
6256.84 1718
6257.59 1651
6258.33 1653
6259.08 1684
6259.83 1653
6260.57 1654
6261.32 1636
6262.07 1657
6262.81 1613
6263.56 1593
6264.31 1563
6265.05 1506
6265.80 1528
6266.55 1507
6267.30 1476
6268.04 1421
6268.79 1464
6269.54 1438
6270.28 1419
6271.03 1465
6271.78 1479
6272.53 1459
6273.27 1448
6274.02 1461
6274.77 1429
6275.52 1451
6276.26 1416
6277.01 1388
6277.76 1414
6278.51 1387
6279.25 1406
6280.00 1362
6280.75 1377
6281.50 1430
6282.25 1356
6282.99 1280
6283.74 1275
6284.49 1281
6285.24 1261
6285.99 1251
6286.74 1203
6287.48 1216
6288.23 1221
6288.98 1189
6289.73 1153
6290.48 1131
6291.23 1198
6291.97 1193
6292.72 1170
6293.47 1111
6294.22 1094
6294.97 1069
6295.72 1081
6296.47 1128
6297.22 1051
6297.96 1044
6298.71 1040
6299.46 1064
6300.21 1058
6300.96 1040
6301.71 1073
6302.46 1053
6303.21 1037
6303.96 1024
6304.71 984
6305.46 1010
6306.21 950
6306.96 1023
6307.71 1040
6308.45 1103
6309.20 1109
6309.95 1092
6310.70 1117
6311.45 1220
6312.20 1238
6312.95 1238
6313.70 1298
6314.45 1201
6315.20 1164
6315.95 1140
6316.70 1180
6317.45 1186
6318.20 1140
6318.95 1100
6319.70 1114
6320.45 1105
6321.20 1001
6321.95 999
6322.70 1005
6323.46 993
6324.21 944
6324.96 1018
6325.71 1034
6326.46 1097
6327.21 1064
6327.96 1071
6328.71 1062
6329.46 1079
6330.21 1043
6330.96 1078
6331.71 1074
6332.46 1105
6333.21 1010
6333.97 1002
6334.72 1011
6335.47 950
6336.22 964
6336.97 975
6337.72 942
6338.47 960
6339.22 986
6339.98 961
6340.73 1006
6341.48 982
6342.23 966
6342.98 1001
6343.73 1007
6344.49 967
6345.24 977
6345.99 996
6346.74 987
6347.49 957
6348.24 974
6349.00 969
6349.75 970
6350.50 965
6351.25 993
6352.01 1073
6352.76 1184
6353.51 1150
6354.26 1178
6355.01 1287
6355.77 1311
6356.52 1239
6357.27 1227
6358.02 1263
6358.78 1186
6359.53 1120
6360.28 1045
6361.03 1064
6361.79 1067
6362.54 1031
6363.29 1078
6364.05 1025
6364.80 973
6365.55 1071
6366.30 1057
6367.06 1116
6367.81 1139
6368.56 1162
6369.32 1245
6370.07 1307
6370.82 1208
6371.58 1199
6372.33 1212
6373.08 1157
6373.84 1084
6374.59 1055
6375.34 1066
6376.10 1053
6376.85 1064
6377.60 1047
6378.36 1034
6379.11 1050
6379.87 1044
6380.62 1059
6381.37 1111
6382.13 1132
6382.88 1204
6383.64 1184
6384.39 1189
6385.14 1156
6385.90 1103
6386.65 1104
6387.41 1011
6388.16 980
6388.91 1002
6389.67 988
6390.42 1000
6391.18 1014
6391.93 965
6392.69 978
6393.44 975
6394.20 1018
6394.95 995
6395.71 1032
6396.46 1010
6397.21 974
6397.97 1017
6398.72 979
6399.48 1088
6400.23 1050
6400.99 989
6401.74 978
6402.50 999
6403.26 1033
6404.01 1017
6404.77 1013
6405.52 965
6406.28 994
6407.03 1054
6407.79 1112
6408.54 1121
6409.30 1153
6410.05 1194
6410.81 1233
6411.56 1332
6412.32 1330
6413.08 1332
6413.83 1236
6414.59 1196
6415.34 1238
6416.10 1205
6416.86 1227
6417.61 1301
6418.37 1348
6419.12 1333
6419.88 1327
6420.64 1339
6421.39 1271
6422.15 1189
6422.91 1092
6423.66 1115
6424.42 1107
6425.17 1086
6425.93 1120
6426.69 1086
6427.44 1044
6428.20 1040
6428.96 1039
6429.71 1009
6430.47 1026
6431.23 1008
6431.98 1043
6432.74 1045
6433.50 1070
6434.26 1116
6435.01 1080
6435.77 1069
6436.53 1117
6437.28 1136
6438.04 1125
6438.80 1099
6439.56 1116
6440.31 1123
6441.07 1070
6441.83 1173
6442.59 1199
6443.34 1173
6444.10 1203
6444.86 1238
6445.62 1294
6446.37 1259
6447.13 1218
6447.89 1254
6448.65 1324
6449.40 1275
6450.16 1235
6450.92 1307
6451.68 1279
6452.44 1312
6453.19 1392
6453.95 1392
6454.71 1306
6455.47 1271
6456.23 1319
6456.99 1293
6457.74 1351
6458.50 1312
6459.26 1320
6460.02 1301
6460.78 1415
6461.54 1436
6462.30 1459
6463.05 1479
6463.81 1530
6464.57 1637
6465.33 1711
6466.09 1757
6466.85 1751
6467.61 1878
6468.37 1868
6469.13 1788
6469.88 1748
6470.64 1795
6471.40 1809
6472.16 1830
6472.92 1842
6473.68 1783
6474.44 1787
6475.20 1851
6475.96 1880
6476.72 1858
6477.48 1932
6478.24 1922
6479.00 1977
6479.76 2033
6480.52 2038
6481.28 2112
6482.04 2191
6482.80 2206
6483.56 2239
6484.32 2206
6485.08 2218
6485.84 2290
6486.60 2282
6487.36 2317
6488.12 2382
6488.88 2435
6489.64 2388
6490.40 2617
6491.16 2630
6491.92 2685
6492.68 2725
6493.44 2915
6494.20 3009
6494.96 3021
6495.72 3023
6496.48 3004
6497.24 3027
6498.00 2997
6498.76 3056
6499.52 2984
6500.28 2997
6501.05 3016
6501.81 3071
6502.57 3116
6503.33 3278
6504.09 3598
6504.85 4123
6505.61 4916
6506.37 6127
6507.13 7758
6507.90 9479
6508.66 11105
6509.42 12496
6510.18 13537
6510.94 13821
6511.70 13499
6512.46 12425
6513.23 11275
6513.99 9669
6514.75 8350
6515.51 7342
6516.27 6326
6517.03 5417
6517.80 4731
6518.56 4299
6519.32 3993
6520.08 3799
6520.84 3767
6521.61 3670
6522.37 3633
6523.13 3657
6523.89 3697
6524.66 3744
6525.42 4035
6526.18 4369
6526.94 4590
6527.71 4923
6528.47 5151
6529.23 5405
6529.99 5530
6530.76 5416
6531.52 5180
6532.28 5097
6533.04 5140
6533.81 5199
6534.57 5463
6535.33 6006
6536.10 6498
6536.86 7171
6537.62 7511
6538.38 7684
6539.15 7689
6539.91 7271
6540.67 6773
6541.44 6201
6542.20 5402
6542.96 4740
6543.73 4136
6544.49 3848
6545.25 3750
6546.02 3461
6546.78 3262
6547.55 3166
6548.31 3143
6549.07 3147
6549.84 3086
6550.60 2978
6551.36 2916
6552.13 2753
6552.89 2752
6553.66 2695
6554.42 2620
6555.18 2546
6555.95 2572
6556.71 2545
6557.48 2570
6558.24 2478
6559.01 2415
6559.77 2481
6560.53 2480
6561.30 2516
6562.06 2577
6562.83 2656
6563.59 2651
6564.36 2636
6565.12 2682
6565.89 2705
6566.65 2673
6567.42 2873
6568.18 2809
6568.95 2675
6569.71 2623
6570.48 2688
6571.24 2709
6572.01 2703
6572.77 2824
6573.54 2776
6574.30 2852
6575.07 2871
6575.83 2932
6576.60 2960
6577.36 2948
6578.13 2859
6578.89 2841
6579.66 2898
6580.42 2912
6581.19 2818
6581.96 2835
6582.72 2758
6583.49 2816
6584.25 2882
6585.02 2786
6585.78 2864
6586.55 2784
6587.32 2844
6588.08 2825
6588.85 2796
6589.61 2856
6590.38 2859
6591.15 2966
6591.91 2958
6592.68 3082
6593.45 3353
6594.21 3499
6594.98 3652
6595.74 3910
6596.51 3957
6597.28 4009
6598.04 3869
6598.81 3842
6599.58 3792
6600.34 3605
6601.11 3299
6601.88 3078
6602.64 2752
6603.41 2694
6604.18 2587
6604.95 2499
6605.71 2432
6606.48 2335
6607.25 2326
6608.01 2376
6608.78 2319
6609.55 2350
6610.32 2342
6611.08 2200
6611.85 2302
6612.62 2300
6613.38 2255
6614.15 2223
6614.92 2225
6615.69 2201
6616.46 2214
6617.22 2212
6617.99 2281
6618.76 2343
6619.53 2332
6620.29 2397
6621.06 2477
6621.83 2629
6622.60 2720
6623.37 2850
6624.13 2867
6624.90 2869
6625.67 2906
6626.44 2928
6627.21 2855
6627.98 2734
6628.74 2539
6629.51 2599
6630.28 2489
6631.05 2484
6631.82 2443
6632.59 2410
6633.35 2613
6634.12 2715
6634.89 2854
6635.66 2963
6636.43 3145
6637.20 3181
6637.97 3262
6638.74 3249
6639.51 3125
6640.27 3038
6641.04 3055
6641.81 3066
6642.58 2982
6643.35 2955
6644.12 2998
6644.89 2900
6645.66 2803
6646.43 2595
6647.20 2440
6647.97 2353
6648.74 2262
6649.51 2170
6650.28 2187
6651.05 2084
6651.82 2059
6652.58 2130
6653.35 2086
6654.12 2103
6654.89 2119
6655.66 2085
6656.43 2135
6657.20 2146
6657.97 2088
6658.74 2015
6659.51 2029
6660.28 1973
6661.05 1959
6661.83 1910
6662.60 1879
6663.37 1866
6664.14 1911
6664.91 1959
6665.68 1822
6666.45 1853
6667.22 1855
6667.99 1935
6668.76 1903
6669.53 1913
6670.30 1904
6671.07 2079
6671.84 2029
6672.61 2042
6673.38 2091
6674.16 2186
6674.93 2142
6675.70 2122
6676.47 2158
6677.24 2104
6678.01 2050
6678.78 2103
6679.55 2127
6680.33 2167
6681.10 2210
6681.87 2299
6682.64 2307
6683.41 2383
6684.18 2433
6684.95 2498
6685.73 2605
6686.50 2701
6687.27 2806
6688.04 2773
6688.81 2702
6689.58 2566
6690.36 2351
6691.13 2277
6691.90 2133
6692.67 2045
6693.44 1971
6694.22 1926
6694.99 1960
6695.76 1921
6696.53 1824
6697.31 1778
6698.08 1812
6698.85 1780
6699.62 1752
6700.40 1719
6701.17 1711
6701.94 1702
6702.71 1660
6703.49 1665
6704.26 1736
6705.03 1644
6705.80 1687
6706.58 1636
6707.35 1626
6708.12 1678
6708.90 1647
6709.67 1675
6710.44 1641
6711.22 1557
6711.99 1582
6712.76 1605
6713.54 1529
6714.31 1501
6715.08 1439
6715.86 1485
6716.63 1476
6717.40 1506
6718.18 1487
6718.95 1553
6719.72 1524
6720.50 1502
6721.27 1480
6722.04 1470
6722.82 1533
6723.59 1530
6724.37 1509
6725.14 1527
6725.91 1532
6726.69 1569
6727.46 1558
6728.24 1537
6729.01 1540
6729.78 1438
6730.56 1449
6731.33 1509
6732.11 1491
6732.88 1530
6733.66 1537
6734.43 1543
6735.20 1563
6735.98 1601
6736.75 1638
6737.53 1633
6738.30 1639
6739.08 1681
6739.85 1755
6740.63 1686
6741.40 1685
6742.18 1733
6742.95 1682
6743.73 1771
6744.50 1742
6745.28 1826
6746.05 1700
6746.83 1764
6747.60 1846
6748.38 1814
6749.15 1791
6749.93 1873
6750.70 1960
6751.48 2067
6752.25 2188
6753.03 2263
6753.81 2422
6754.58 2524
6755.36 2613
6756.13 2474
6756.91 2428
6757.68 2247
6758.46 2169
6759.24 2044
6760.01 2023
6760.79 1964
6761.56 1865
6762.34 1894
6763.12 1874
6763.89 1824
6764.67 1822
6765.44 1815
6766.22 1872
6767.00 1861
6767.77 1913
6768.55 1916
6769.33 1921
6770.10 1886
6770.88 1864
6771.66 1892
6772.43 1775
6773.21 1746
6773.99 1701
6774.76 1645
6775.54 1663
6776.32 1601
6777.09 1607
6777.87 1534
6778.65 1514
6779.42 1498
6780.20 1514
6780.98 1550
6781.76 1579
6782.53 1512
6783.31 1508
6784.09 1541
6784.87 1616
6785.64 1625
6786.42 1594
6787.20 1523
6787.98 1557
6788.75 1492
6789.53 1432
6790.31 1466
6791.09 1467
6791.86 1433
6792.64 1391
6793.42 1384
6794.20 1363
6794.98 1325
6795.75 1305
6796.53 1393
6797.31 1355
6798.09 1351
6798.87 1330
6799.64 1309
6800.42 1342
6801.20 1405
6801.98 1315
6802.76 1308
6803.54 1386
6804.31 1319
6805.09 1377
6805.87 1459
6806.65 1430
6807.43 1433
6808.21 1455
6808.99 1439
6809.76 1452
6810.54 1441
6811.32 1395
6812.10 1472
6812.88 1352
6813.66 1455
6814.44 1411
6815.22 1427
6816.00 1423
6816.78 1430
6817.55 1424
6818.33 1432
6819.11 1388
6819.89 1362
6820.67 1436
6821.45 1474
6822.23 1456
6823.01 1419
6823.79 1461
6824.57 1413
6825.35 1428
6826.13 1391
6826.91 1390
6827.69 1344
6828.47 1280
6829.25 1334
6830.03 1403
6830.81 1374
6831.59 1330
6832.37 1347
6833.15 1342
6833.93 1333
6834.71 1349
6835.49 1375
6836.27 1482
6837.05 1588
6837.83 1654
6838.61 1717
6839.39 1778
6840.17 1896
6840.95 1901
6841.73 1849
6842.51 1850
6843.29 1740
6844.08 1746
6844.86 1701
6845.64 1730
6846.42 1661
6847.20 1660
6847.98 1770
6848.76 1893
6849.54 2083
6850.32 2345
6851.10 2520
6851.89 2711
6852.67 2866
6853.45 2863
6854.23 2749
6855.01 2589
6855.79 2526
6856.57 2308
6857.35 2184
6858.14 1995
6858.92 1806
6859.70 1676
6860.48 1635
6861.26 1556
6862.04 1536
6862.83 1556
6863.61 1543
6864.39 1482
6865.17 1512
6865.95 1459
6866.74 1478
6867.52 1503
6868.30 1604
6869.08 1585
6869.86 1564
6870.65 1550
6871.43 1569
6872.21 1594
6872.99 1574
6873.78 1566
6874.56 1573
6875.34 1610
6876.12 1618
6876.91 1691
6877.69 1690
6878.47 1758
6879.25 1854
6880.04 2030
6880.82 2150
6881.60 2256
6882.39 2426
6883.17 2735
6883.95 2928
6884.74 2899
6885.52 2888
6886.30 2892
6887.08 2928
6887.87 2931
6888.65 3146
6889.43 3295
6890.22 3423
6891.00 3314
6891.78 3360
6892.57 3265
6893.35 2880
6894.14 2692
6894.92 2633
6895.70 2488
6896.49 2207
6897.27 2154
6898.05 1998
6898.84 1988
6899.62 1969
6900.41 1911
6901.19 1995
6901.97 2029
6902.76 1977
6903.54 1932
6904.33 1963
6905.11 1884
6905.89 1874
6906.68 1866
6907.46 1953
6908.25 1944
6909.03 1804
6909.82 1879
6910.60 1929
6911.39 1845
6912.17 1829
6912.96 1740
6913.74 1705
6914.52 1658
6915.31 1717
6916.09 1671
6916.88 1633
6917.66 1655
6918.45 1654
6919.23 1735
6920.02 1646
6920.80 1647
6921.59 1633
6922.37 1629
6923.16 1646
6923.95 1653
6924.73 1607
6925.52 1629
6926.30 1666
6927.09 1683
6927.87 1688
6928.66 1738
6929.44 1670
6930.23 1691
6931.01 1735
6931.80 1727
6932.59 1691
6933.37 1717
6934.16 1763
6934.94 1728
6935.73 1709
6936.52 1819
6937.30 1808
6938.09 1862
6938.87 1974
6939.66 2000
6940.45 2134
6941.23 2241
6942.02 2493
6942.81 2514
6943.59 2670
6944.38 2749
6945.16 2898
6945.95 2943
6946.74 2824
6947.52 2904
6948.31 2940
6949.10 2990
6949.88 3100
6950.67 3025
6951.46 2981
6952.25 2925
6953.03 2829
6953.82 2742
6954.61 2798
6955.39 2688
6956.18 2544
6956.97 2441
6957.75 2517
6958.54 2462
6959.33 2431
6960.12 2401
6960.90 2502
6961.69 2469
6962.48 2549
6963.27 2556
6964.05 2614
6964.84 2598
6965.63 2754
6966.42 2830
6967.20 2911
6967.99 3180
6968.78 3315
6969.57 3364
6970.36 3607
6971.14 3689
6971.93 3636
6972.72 3679
6973.51 3646
6974.30 3688
6975.08 3686
6975.87 3704
6976.66 3629
6977.45 3634
6978.24 3644
6979.03 3745
6979.81 4020
6980.60 4325
6981.39 4907
6982.18 5763
6982.97 6942
6983.76 8454
6984.55 10345
6985.34 12271
6986.12 14087
6986.91 15613
6987.70 16709
6988.49 16629
6989.28 15815
6990.07 14493
6990.86 13137
6991.65 11551
6992.44 9560
6993.23 8036
6994.01 6667
6994.80 5727
6995.59 4828
6996.38 4207
6997.17 3653
6997.96 3351
6998.75 3053
6999.54 2839
7000.33 2670
7001.12 2506
7001.91 2393
7002.70 2373
7003.49 2279
7004.28 2202
7005.07 2080
7005.86 2015
7006.65 1919
7007.44 1833
7008.23 1706
7009.02 1676
7009.81 1704
7010.60 1636
7011.39 1722
7012.18 1797
7012.97 1880
7013.76 1945
7014.55 2031
7015.34 2003
7016.13 1997
7016.92 2002
7017.71 2012
7018.50 2003
7019.29 2043
7020.08 1915
7020.88 1974
7021.67 2095
7022.46 2095
7023.25 2118
7024.04 2208
7024.83 2310
7025.62 2345
7026.41 2387
7027.20 2339
7027.99 2254
7028.79 2179
7029.58 2150
7030.37 2081
7031.16 2009
7031.95 2036
7032.74 1912
7033.53 1982
7034.33 1866
7035.12 1886
7035.91 1902
7036.70 1978
7037.49 2004
7038.28 1981
7039.08 2073
7039.87 2104
7040.66 2096
7041.45 2062
7042.24 2085
7043.04 2116
7043.83 2135
7044.62 2181
7045.41 2125
7046.20 2086
7047.00 2097
7047.79 2240
7048.58 2310
7049.37 2460
7050.17 2657
7050.96 2881
7051.75 3108
7052.54 3094
7053.34 3044
7054.13 2869
7054.92 2799
7055.71 2636
7056.51 2474
7057.30 2311
7058.09 2188
7058.89 2156
7059.68 2065
7060.47 2061
7061.26 1986
7062.06 1987
7062.85 2005
7063.64 1944
7064.44 1864
7065.23 1874
7066.02 1807
7066.82 1831
7067.61 1795
7068.40 1734
7069.20 1795
7069.99 1663
7070.78 1683
7071.58 1613
7072.37 1645
7073.17 1582
7073.96 1544
7074.75 1471
7075.55 1494
7076.34 1407
7077.13 1416
7077.93 1388
7078.72 1332
7079.52 1317
7080.31 1386
7081.10 1344
7081.90 1283
7082.69 1342
7083.49 1318
7084.28 1326
7085.08 1206
7085.87 1239
7086.67 1244
7087.46 1310
7088.25 1254
7089.05 1275
7089.84 1227
7090.64 1224
7091.43 1225
7092.23 1183
7093.02 1163
7093.82 1151
7094.61 1178
7095.41 1162
7096.20 1134
7097.00 1062
7097.79 1086
7098.59 1037
7099.38 1054
7100.18 994
7100.97 1112
7101.77 1033
7102.56 1009
7103.36 1057
7104.15 965
7104.95 1001
7105.75 984
7106.54 1019
7107.34 973
7108.13 946
7108.93 958
7109.72 987
7110.52 972
7111.32 936
7112.11 1004
7112.91 966
7113.70 935
7114.50 934
7115.30 900
7116.09 945
7116.89 994
7117.68 981
7118.48 968
7119.28 930
7120.07 973
7120.87 963
7121.67 928
7122.46 893
7123.26 982
7124.06 944
7124.85 923
7125.65 997
7126.45 959
7127.24 1016
7128.04 956
7128.84 980
7129.63 1007
7130.43 1057
7131.23 1127
7132.02 1123
7132.82 1010
7133.62 1033
7134.41 1018
7135.21 1030
7136.01 1015
7136.81 1005
7137.60 901
7138.40 897
7139.20 903
7140.00 890
7140.79 910
7141.59 839
7142.39 862
7143.19 827
7143.98 800
7144.78 803
7145.58 785
7146.38 822
7147.18 838
7147.97 802
7148.77 791
7149.57 788
7150.37 750
7151.17 729
7151.96 733
7152.76 763
7153.56 777
7154.36 753
7155.16 786
7155.95 794
7156.75 834
7157.55 805
7158.35 806
7159.15 860
7159.95 859
7160.75 813
7161.54 831
7162.34 834
7163.14 779
7163.94 772
7164.74 762
7165.54 776
7166.34 743
7167.14 716
7167.93 732
7168.73 756
7169.53 754
7170.33 747
7171.13 762
7171.93 773
7172.73 749
7173.53 793
7174.33 853
7175.13 798
7175.93 751
7176.73 673
7177.53 688
7178.33 717
7179.13 727
7179.93 725
7180.73 750
7181.53 702
7182.32 730
7183.12 707
7183.92 709
7184.72 703
7185.52 707
7186.32 738
7187.12 724
7187.92 725
7188.72 755
7189.53 747
7190.33 702
7191.13 717
7191.93 729
7192.73 755
7193.53 757
7194.33 718
7195.13 714
7195.93 687
7196.73 675
7197.53 697
7198.33 722
7199.13 744
7199.93 713
7200.73 739
7201.53 746
7202.33 703
7203.14 727
7203.94 744
7204.74 750
7205.54 791
7206.34 776
7207.14 749
7207.94 759
7208.74 742
7209.55 735
7210.35 811
7211.15 801
7211.95 788
7212.75 848
7213.55 879
7214.35 838
7215.16 804
7215.96 800
7216.76 830
7217.56 829
7218.36 882
7219.16 815
7219.97 858
7220.77 893
7221.57 928
7222.37 902
7223.17 868
7223.98 870
7224.78 837
7225.58 773
7226.38 735
7227.19 808
7227.99 807
7228.79 774
7229.59 753
7230.40 781
7231.20 732
7232.00 707
7232.80 725
7233.61 725
7234.41 745
7235.21 767
7236.01 782
7236.82 795
7237.62 831
7238.42 801
7239.23 832
7240.03 830
7240.83 808
7241.63 783
7242.44 790
7243.24 740
7244.04 752
7244.85 742
7245.65 724
7246.45 742
7247.26 727
7248.06 708
7248.86 737
7249.67 741
7250.47 731
7251.28 742
7252.08 680
7252.88 718
7253.69 688
7254.49 690
7255.29 708
7256.10 662
7256.90 675
7257.71 670
7258.51 686
7259.31 680
7260.12 662
7260.92 673
7261.73 692
7262.53 667
7263.34 625
7264.14 643
7264.94 653
7265.75 666
7266.55 685
7267.36 665
7268.16 673
7268.97 635
7269.77 647
7270.58 623
7271.38 629
7272.19 628
7272.99 649
7273.80 622
7274.60 636
7275.41 616
7276.21 691
7277.02 715
7277.82 710
7278.63 716
7279.43 700
7280.24 654
7281.04 683
7281.85 691
7282.65 696
7283.46 742
7284.26 784
7285.07 808
7285.87 813
7286.68 831
7287.49 809
7288.29 805
7289.10 764
7289.90 754
7290.71 780
7291.52 790
7292.32 794
7293.13 709
7293.93 742
7294.74 764
7295.55 681
7296.35 806
7297.16 815
7297.96 778
7298.77 753
7299.58 787
7300.38 804
7301.19 806
7302.00 782
7302.80 834
7303.61 832
7304.42 818
7305.22 820
7306.03 820
7306.84 799
7307.64 880
7308.45 940
7309.26 852
7310.06 865
7310.87 901
7311.68 967
7312.48 996
7313.29 974
7314.10 987
7314.90 1022
7315.71 1048
7316.52 1108
7317.33 1233
7318.13 1395
7318.94 1614
7319.75 1841
7320.56 2011
7321.36 2042
7322.17 1967
7322.98 1894
7323.79 1677
7324.59 1469
7325.40 1271
7326.21 1188
7327.02 1171
7327.83 1068
7328.63 1049
7329.44 1013
7330.25 996
7331.06 934
7331.87 973
7332.67 940
7333.48 1019
7334.29 980
7335.10 971
7335.91 932
7336.72 957
7337.52 960
7338.33 943
7339.14 975
7339.95 950
7340.76 941
7341.57 884
7342.38 855
7343.18 876
7343.99 848
7344.80 817
7345.61 804
7346.42 828
7347.23 802
7348.04 759
7348.85 766
7349.66 767
7350.46 708
7351.27 714
7352.08 751
7352.89 785
7353.70 729
7354.51 675
7355.32 627
7356.13 702
7356.94 717
7357.75 732
7358.56 709
7359.37 736
7360.18 754
7360.99 764
7361.80 785
7362.61 763
7363.42 720
7364.23 670
7365.04 698
7365.85 652
7366.66 669
7367.47 688
7368.28 713
7369.09 703
7369.90 659
7370.71 662
7371.52 651
7372.33 712
7373.14 690
7373.95 669
7374.76 694
7375.57 666
7376.38 683
7377.19 654
7378.00 670
7378.81 665
7379.62 679
7380.43 687
7381.24 716
7382.06 796
7382.87 761
7383.68 768
7384.49 782
7385.30 695
7386.11 701
7386.92 699
7387.73 694
7388.54 683
7389.36 708
7390.17 635
7390.98 638
7391.79 626
7392.60 643
7393.41 629
7394.22 616
7395.04 632
7395.85 662
7396.66 647
7397.47 629
7398.28 661
7399.09 657
7399.91 635
7400.72 674
7401.53 669
7402.34 628
7403.15 614
7403.97 636
7404.78 592
7405.59 611
7406.40 605
7407.21 598
7408.03 608
7408.84 610
7409.65 600
7410.46 642
7411.28 596
7412.09 602
7412.90 590
7413.71 588
7414.53 575
7415.34 588
7416.15 605
7416.96 602
7417.78 561
7418.59 605
7419.40 599
7420.22 550
7421.03 531
7421.84 585
7422.66 553
7423.47 574
7424.28 561
7425.09 592
7425.91 580
7426.72 585
7427.53 549
7428.35 588
7429.16 554
7429.98 547
7430.79 557
7431.60 520
7432.42 546
7433.23 556
7434.04 577
7434.86 570
7435.67 582
7436.48 573
7437.30 549
7438.11 536
7438.93 517
7439.74 579
7440.55 582
7441.37 537
7442.18 559
7443.00 621
7443.81 555
7444.63 530
7445.44 543
7446.25 552
7447.07 530
7447.88 541
7448.70 556
7449.51 567
7450.33 554
7451.14 558
7451.96 570
7452.77 602
7453.59 555
7454.40 606
7455.22 556
7456.03 569
7456.85 582
7457.66 553
7458.48 582
7459.29 564
7460.11 568
7460.92 581
7461.74 558
7462.55 596
7463.37 576
7464.18 568
7465.00 566
7465.81 560
7466.63 566
7467.44 586
7468.26 586
7469.08 575
7469.89 572
7470.71 585
7471.52 595
7472.34 640
7473.15 623
7473.97 622
7474.79 664
7475.60 664
7476.42 668
7477.23 673
7478.05 614
7478.87 649
7479.68 705
7480.50 671
7481.32 627
7482.13 638
7482.95 630
7483.76 649
7484.58 657
7485.40 663
7486.21 669
7487.03 638
7487.85 648
7488.66 649
7489.48 584
7490.30 580
7491.11 601
7491.93 605
7492.75 637
7493.57 615
7494.38 615
7495.20 619
7496.02 598
7496.83 587
7497.65 584
7498.47 589
7499.29 593
7500.10 575
7500.92 609
7501.74 622
7502.55 638
7503.37 612
7504.19 649
7505.01 642
7505.83 659
7506.64 649
7507.46 616
7508.28 639
7509.10 626
7509.91 670
7510.73 661
7511.55 628
7512.37 606
7513.19 572
7514.00 598
7514.82 577
7515.64 668
7516.46 663
7517.28 650
7518.10 639
7518.91 611
7519.73 650
7520.55 610
7521.37 657
7522.19 647
7523.01 593
7523.82 617
7524.64 626
7525.46 624
7526.28 642
7527.10 643
7527.92 639
7528.74 661
7529.56 646
7530.38 648
7531.19 673
7532.01 626
7532.83 600
7533.65 654
7534.47 677
7535.29 661
7536.11 626
7536.93 670
7537.75 633
7538.57 621
7539.39 650
7540.21 663
7541.03 629
7541.85 640
7542.67 636
7543.48 648
7544.30 646
7545.12 628
7545.94 620
7546.76 610
7547.58 644
7548.40 634
7549.22 668
7550.04 675
7550.86 708
7551.68 662
7552.50 640
7553.32 653
7554.14 679
7554.97 689
7555.79 670
7556.61 720
7557.43 701
7558.25 715
7559.07 698
7559.89 702
7560.71 712
7561.53 724
7562.35 718
7563.17 748
7563.99 750
7564.81 750
7565.63 781
7566.45 781
7567.28 746
7568.10 785
7568.92 742
7569.74 751
7570.56 802
7571.38 767
7572.20 753
7573.02 835
7573.84 815
7574.67 766
7575.49 808
7576.31 826
7577.13 832
7577.95 849
7578.77 832
7579.60 826
7580.42 823
7581.24 820
7582.06 848
7582.88 808
7583.70 895
7584.53 882
7585.35 912
7586.17 872
7586.99 906
7587.81 992
7588.64 985
7589.46 970
7590.28 1005
7591.10 1022
7591.93 1053
7592.75 1063
7593.57 1090
7594.39 990
7595.22 977
7596.04 1062
7596.86 1079
7597.68 1127
7598.51 1134
7599.33 1110
7600.15 1257
7600.97 1245
7601.80 1279
7602.62 1268
7603.44 1377
7604.27 1384
7605.09 1476
7605.91 1494
7606.73 1565
7607.56 1522
7608.38 1580
7609.20 1496
7610.03 1431
7610.85 1370
7611.67 1401
7612.50 1406
7613.32 1393
7614.15 1310
7614.97 1357
7615.79 1412
7616.62 1393
7617.44 1490
7618.26 1616
7619.09 1724
7619.91 1794
7620.73 1812
7621.56 1756
7622.38 1830
7623.21 1785
7624.03 1647
7624.85 1687
7625.68 1665
7626.50 1646
7627.33 1743
7628.15 1737
7628.98 1743
7629.80 1663
7630.62 1741
7631.45 1771
7632.27 1900
7633.10 1945
7633.92 1984
7634.75 1931
7635.57 1879
7636.40 1798
7637.22 1634
7638.05 1636
7638.87 1529
7639.70 1428
7640.52 1350
7641.35 1338
7642.17 1280
7643.00 1232
7643.82 1239
7644.65 1280
7645.47 1290
7646.30 1271
7647.12 1374
7647.95 1400
7648.77 1343
7649.60 1335
7650.42 1254
7651.25 1255
7652.08 1246
7652.90 1189
7653.73 1070
7654.55 1036
7655.38 1004
7656.20 961
7657.03 951
7657.86 961
7658.68 920
7659.51 943
7660.33 951
7661.16 948
7661.99 887
7662.81 941
7663.64 924
7664.46 978
7665.29 909
7666.12 890
7666.94 901
7667.77 888
7668.60 921
7669.42 936
7670.25 917
7671.08 890
7671.90 920
7672.73 882
7673.56 896
7674.38 928
7675.21 896
7676.04 919
7676.86 958
7677.69 898
7678.52 931
7679.34 892
7680.17 904
7681.00 923
7681.83 920
7682.65 984
7683.48 941
7684.31 1102
7685.13 1138
7685.96 1192
7686.79 1255
7687.62 1227
7688.44 1204
7689.27 1187
7690.10 1174
7690.93 1066
7691.76 1005
7692.58 993
7693.41 993
7694.24 977
7695.07 1006
7695.89 999
7696.72 1007
7697.55 1056
7698.38 1118
7699.21 1184
7700.03 1250
7700.86 1184
7701.69 1205
7702.52 1133
7703.35 1115
7704.18 1043
7705.00 1024
7705.83 974
7706.66 925
7707.49 911
7708.32 889
7709.15 831
7709.98 834
7710.80 831
7711.63 836
7712.46 813
7713.29 851
7714.12 841
7714.95 829
7715.78 801
7716.61 773
7717.44 781
7718.27 736
7719.09 758
7719.92 705
7720.75 712
7721.58 736
7722.41 707
7723.24 721
7724.07 681
7724.90 722
7725.73 694
7726.56 735
7727.39 715
7728.22 778
7729.05 773
7729.88 764
7730.71 728
7731.54 706
7732.37 769
7733.20 768
7734.03 711
7734.86 702
7735.69 659
7736.52 645
7737.35 661
7738.18 694
7739.01 651
7739.84 679
7740.67 600
7741.50 611
7742.33 654
7743.16 625
7743.99 588
7744.82 635
7745.65 617
7746.48 600
7747.31 621
7748.14 645
7748.98 619
7749.81 642
7750.64 615
7751.47 612
7752.30 595
7753.13 552
7753.96 597
7754.79 565
7755.62 566
7756.45 605
7757.29 640
7758.12 619
7758.95 661
7759.78 658
7760.61 637
7761.44 608
7762.27 590
7763.11 591
7763.94 599
7764.77 612
7765.60 581
7766.43 619
7767.26 584
7768.10 596
7768.93 574
7769.76 641
7770.59 662
7771.42 617
7772.26 598
7773.09 649
7773.92 655
7774.75 651
7775.58 662
7776.42 628
7777.25 626
7778.08 569
7778.91 637
7779.75 668
7780.58 656
7781.41 635
7782.24 649
7783.08 639
7783.91 662
7784.74 645
7785.57 652
7786.41 662
7787.24 626
7788.07 630
7788.91 627
7789.74 663
7790.57 664
7791.40 651
7792.24 713
7793.07 698
7793.90 639
7794.74 642
7795.57 651
7796.40 665
7797.24 714
7798.07 719
7798.90 723
7799.74 704
7800.57 713
7801.40 734
7802.24 727
7803.07 777
7803.91 828
7804.74 828
7805.57 796
7806.41 767
7807.24 787
7808.07 823
7808.91 848
7809.74 852
7810.58 833
7811.41 870
7812.25 929
7813.08 987
7813.91 1020
7814.75 1067
7815.58 1060
7816.42 1120
7817.25 1120
7818.09 1117
7818.92 1077
7819.75 1109
7820.59 1162
7821.42 1232
7822.26 1258
7823.09 1291
7823.93 1364
7824.76 1335
7825.60 1313
7826.43 1302
7827.27 1222
7828.10 1217
7828.94 1190
7829.77 1135
7830.61 1137
7831.44 1152
7832.28 1077
7833.11 1112
7833.95 1179
7834.78 1262
7835.62 1303
7836.46 1275
7837.29 1297
7838.13 1269
7838.96 1170
7839.80 1092
7840.63 1078
7841.47 1089
7842.31 1074
7843.14 956
7843.98 967
7844.81 975
7845.65 917
7846.48 930
7847.32 915
7848.16 886
7848.99 904
7849.83 866
7850.67 898
7851.50 875
7852.34 847
7853.17 823
7854.01 868
7854.85 874
7855.68 853
7856.52 853
7857.36 845
7858.19 871
7859.03 879
7859.87 937
7860.70 946
7861.54 927
7862.38 885
7863.21 910
7864.05 914
7864.89 868
7865.73 832
7866.56 860
7867.40 892
7868.24 896
7869.07 933
7869.91 912
7870.75 898
7871.59 924
7872.42 919
7873.26 937
7874.10 1008
7874.94 948
7875.77 1018
7876.61 1146
7877.45 1226
7878.29 1255
7879.12 1341
7879.96 1404
7880.80 1464
7881.64 1454
7882.47 1404
7883.31 1349
7884.15 1358
7884.99 1276
7885.83 1247
7886.67 1220
7887.50 1238
7888.34 1174
7889.18 1098
7890.02 1146
7890.86 1149
7891.69 1157
7892.53 1232
7893.37 1180
7894.21 1259
7895.05 1252
7895.89 1170
7896.73 1151
7897.57 1118
7898.40 1087
7899.24 1062
7900.08 974
7900.92 974
7901.76 914
7902.60 865
7903.44 844
7904.28 858
7905.12 841
7905.95 832
7906.79 824
7907.63 846
7908.47 837
7909.31 861
7910.15 859
7910.99 827
7911.83 830
7912.67 790
7913.51 814
7914.35 823
7915.19 878
7916.03 898
7916.87 846
7917.71 880
7918.55 869
7919.39 895
7920.23 868
7921.07 841
7921.91 811
7922.75 846
7923.59 806
7924.43 788
7925.27 785
7926.11 774
7926.95 736
7927.79 756
7928.63 780
7929.47 783
7930.31 744
7931.15 736
7931.99 717
7932.83 728
7933.67 749
7934.51 739
7935.35 754
7936.19 796
7937.04 770
7937.88 749
7938.72 764
7939.56 769
7940.40 770
7941.24 768
7942.08 750
7942.92 727
7943.76 813
7944.60 794
7945.45 790
7946.29 846
7947.13 864
7947.97 856
7948.81 854
7949.65 846
7950.49 910
7951.34 967
7952.18 977
7953.02 1013
7953.86 1053
7954.70 1109
7955.54 1163
7956.39 1266
7957.23 1219
7958.07 1231
7958.91 1237
7959.75 1206
7960.60 1238
7961.44 1210
7962.28 1139
7963.12 1168
7963.96 1130
7964.81 1158
7965.65 1200
7966.49 1226
7967.33 1331
7968.18 1406
7969.02 1456
7969.86 1469
7970.70 1449
7971.55 1432
7972.39 1314
7973.23 1289
7974.08 1169
7974.92 1101
7975.76 1033
7976.60 1040
7977.45 963
7978.29 900
7979.13 885
7979.98 856
7980.82 837
7981.66 813
7982.51 802
7983.35 800
7984.19 796
7985.04 756
7985.88 785
7986.72 750
7987.57 758
7988.41 699
7989.25 714
7990.10 697
7990.94 680
7991.78 648
7992.63 649
7993.47 605
7994.32 609
7995.16 630
7996.00 595
7996.85 621
7997.69 607
7998.53 609
7999.38 582
8000.22 588
8001.07 575
8001.91 544
8002.76 529
8003.60 579
8004.44 536
8005.29 532
8006.13 531
8006.98 506
8007.82 544
8008.67 507
8009.51 534
8010.36 555
8011.20 537
8012.05 534
8012.89 497
8013.74 535
8014.58 524
8015.43 514
8016.27 532
8017.12 536
8017.96 474
8018.81 462
8019.65 491
8020.50 499
8021.34 493
8022.19 530
8023.03 514
8023.88 542
8024.72 525
8025.57 521
8026.41 521
8027.26 510
8028.11 516
8028.95 499
8029.80 516
8030.64 478
8031.49 482
8032.33 497
8033.18 491
8034.03 495
8034.87 476
8035.72 453
8036.56 479
8037.41 518
8038.26 490
8039.10 477
8039.95 480
8040.80 522
8041.64 510
8042.49 526
8043.33 535
8044.18 530
8045.03 494
8045.87 482
8046.72 477
8047.57 475
8048.41 456
8049.26 499
8050.11 488
8050.95 446
8051.80 489
8052.65 502
8053.49 478
8054.34 511
8055.19 464
8056.04 467
8056.88 451
8057.73 482
8058.58 471
8059.42 482
8060.27 472
8061.12 464
8061.97 474
8062.81 456
8063.66 420
8064.51 427
8065.36 468
8066.20 458
8067.05 441
8067.90 416
8068.75 413
8069.60 440
8070.44 484
8071.29 446
8072.14 446
8072.99 428
8073.84 427
8074.68 467
8075.53 452
8076.38 447
8077.23 445
8078.08 469
8078.92 449
8079.77 448
8080.62 435
8081.47 424
8082.32 439
8083.17 454
8084.02 433
8084.86 441
8085.71 464
8086.56 438
8087.41 452
8088.26 474
8089.11 492
8089.96 435
8090.81 444
8091.65 431
8092.50 444
8093.35 422
8094.20 437
8095.05 437
8095.90 429
8096.75 455
8097.60 470
8098.45 418
8099.30 423
8100.15 462
8101.00 448
8101.85 416
8102.70 448
8103.54 451
8104.39 464
8105.24 468
8106.09 469
8106.94 467
8107.79 458
8108.64 469
8109.49 497
8110.34 458
8111.19 459
8112.04 457
8112.89 469
8113.74 453
8114.59 418
8115.44 450
8116.29 443
8117.14 417
8117.99 456
8118.84 414
8119.70 409
8120.55 446
8121.40 428
8122.25 453
8123.10 443
8123.95 491
8124.80 497
8125.65 477
8126.50 488
8127.35 465
8128.20 457
8129.05 473
8129.90 441
8130.76 461
8131.61 518
8132.46 478
8133.31 442
8134.16 491
8135.01 501
8135.86 506
8136.71 447
8137.56 488
8138.42 462
8139.27 473
8140.12 427
8140.97 421
8141.82 452
8142.67 477
8143.53 475
8144.38 471
8145.23 480
8146.08 473
8146.93 497
8147.78 497
8148.64 479
8149.49 454
8150.34 445
8151.19 446
8152.05 458
8152.90 448
8153.75 480
8154.60 514
8155.45 525
8156.31 552
8157.16 556
8158.01 528
8158.86 515
8159.72 540
8160.57 564
8161.42 507
8162.27 525
8163.13 482
8163.98 515
8164.83 463
8165.69 452
8166.54 450
8167.39 429
8168.24 423
8169.10 432
8169.95 430
8170.80 459
8171.66 425
8172.51 436
8173.36 422
8174.22 424
8175.07 429
8175.92 456
8176.78 407
8177.63 407
8178.48 440
8179.34 423
8180.19 393
8181.04 369
8181.90 409
8182.75 443
8183.61 438
8184.46 408
8185.31 409
8186.17 417
8187.02 413
8187.87 416
8188.73 407
8189.58 406
8190.44 418
8191.29 378
8192.15 411
8193.00 438
8193.85 399
8194.71 426
8195.56 392
8196.42 423
8197.27 410
8198.13 430
8198.98 449
8199.84 414
8200.69 405
8201.55 380
8202.40 408
8203.25 387
8204.11 400
8204.96 396
8205.82 387
8206.67 393
8207.53 378
8208.38 444
8209.24 413
8210.09 410
8210.95 396
8211.81 424
8212.66 411
8213.52 398
8214.37 432
8215.23 419
8216.08 443
8216.94 449
8217.79 413
8218.65 407
8219.50 408
8220.36 448
8221.22 437
8222.07 438
8222.93 414
8223.78 423
8224.64 442
8225.50 443
8226.35 416
8227.21 402
8228.06 421
8228.92 429
8229.78 399
8230.63 428
8231.49 422
8232.34 416
8233.20 396
8234.06 375
8234.91 373
8235.77 377
8236.63 400
8237.48 417
8238.34 405
8239.20 378
8240.05 404
8240.91 397
8241.77 410
8242.62 351
8243.48 406
8244.34 420
8245.19 407
8246.05 407
8246.91 412
8247.77 384
8248.62 413
8249.48 408
8250.34 419
8251.20 412
8252.05 409
8252.91 381
8253.77 406
8254.62 414
8255.48 403
8256.34 391
8257.20 393
8258.06 413
8258.91 422
8259.77 420
8260.63 430
8261.49 411
8262.34 373
8263.20 411
8264.06 419
8264.92 417
8265.78 421
8266.63 415
8267.49 432
8268.35 444
8269.21 469
8270.07 413
8270.93 449
8271.78 454
8272.64 481
8273.50 470
8274.36 507
8275.22 519
8276.08 493
8276.93 507
8277.79 512
8278.65 555
8279.51 596
8280.37 602
8281.23 586
8282.09 593
8282.95 623
8283.81 567
8284.66 563
8285.52 518
8286.38 555
8287.24 555
8288.10 538
8288.96 556
8289.82 573
8290.68 544
8291.54 598
8292.40 597
8293.26 624
8294.12 666
8294.98 719
8295.84 723
8296.70 758
8297.56 672
8298.42 658
8299.28 606
8300.13 602
8300.99 600
8301.85 582
8302.71 536
8303.57 518
8304.43 499
8305.29 492
8306.16 485
8307.02 472
8307.88 470
8308.74 458
8309.60 444
8310.46 466
8311.32 470
8312.18 473
8313.04 460
8313.90 489
8314.76 448
8315.62 464
8316.48 416
8317.34 446
8318.20 453
8319.06 433
8319.92 436
8320.78 435
8321.65 406
8322.51 432
8323.37 448
8324.23 440
8325.09 420
8325.95 401
8326.81 399
8327.67 422
8328.53 395
8329.40 401
8330.26 410
8331.12 393
8331.98 407
8332.84 414
8333.70 386
8334.57 399
8335.43 401
8336.29 427
8337.15 381
8338.01 386
8338.87 413
8339.74 398
8340.60 395
8341.46 400
8342.32 406
8343.18 403
8344.05 411
8344.91 440
8345.77 406
8346.63 417
8347.49 393
8348.36 396
8349.22 409
8350.08 411
8350.94 404
8351.81 438
8352.67 419
8353.53 423
8354.39 439
8355.26 408
8356.12 392
8356.98 426
8357.85 420
8358.71 418
8359.57 406
8360.43 385
8361.30 397
8362.16 409
8363.02 417
8363.89 399
8364.75 416
8365.61 428
8366.48 446
8367.34 445
8368.20 404
8369.07 391
8369.93 427
8370.79 419
8371.66 445
8372.52 414
8373.38 394
8374.25 426
8375.11 425
8375.98 438
8376.84 426
8377.70 411
8378.57 397
8379.43 433
8380.30 413
8381.16 394
8382.02 423
8382.89 417
8383.75 430
8384.62 444
8385.48 426
8386.34 414
8387.21 456
8388.07 437
8388.94 438
8389.80 448
8390.67 420
8391.53 434
8392.40 430
8393.26 419
8394.13 459
8394.99 445
8395.85 414
8396.72 442
8397.58 426
8398.45 421
8399.31 439
8400.18 466
8401.04 461
8401.91 427
8402.77 423
8403.64 448
8404.50 482
8405.37 455
8406.24 457
8407.10 428
8407.97 451
8408.83 442
8409.70 451
8410.56 441
8411.43 471
8412.29 458
8413.16 488
8414.03 499
8414.89 484
8415.76 462
8416.62 474
8417.49 485
8418.35 489
8419.22 499
8420.09 526
8420.95 485
8421.82 502
8422.69 510
8423.55 519
8424.42 546
8425.28 540
8426.15 557
8427.02 562
8427.88 630
8428.75 567
8429.62 567
8430.48 589
8431.35 587
8432.22 546
8433.08 560
8433.95 601
8434.82 651
8435.68 597
8436.55 622
8437.42 612
8438.28 649
8439.15 672
8440.02 716
8440.89 714
8441.75 769
8442.62 810
8443.49 852
8444.35 843
8445.22 885
8446.09 916
8446.96 884
8447.82 905
8448.69 1000
8449.56 968
8450.43 944
8451.29 915
8452.16 917
8453.03 909
8453.90 858
8454.76 871
8455.63 882
8456.50 856
8457.37 886
8458.24 928
8459.10 983
8459.97 911
8460.84 884
8461.71 817
8462.58 876
8463.45 894
8464.31 803
8465.18 856
8466.05 866
8466.92 854
8467.79 847
8468.66 812
8469.52 764
8470.39 773
8471.26 793
8472.13 808
8473.00 765
8473.87 775
8474.74 782
8475.61 787
8476.47 761
8477.34 747
8478.21 828
8479.08 876
8479.95 867
8480.82 834
8481.69 817
8482.56 903
8483.43 878
8484.30 846
8485.17 801
8486.04 821
8486.91 861
8487.78 815
8488.64 735
8489.51 757
8490.38 784
8491.25 769
8492.12 735
8492.99 775
8493.86 776
8494.73 740
8495.60 753
8496.47 769
8497.34 781
8498.21 736
8499.08 738
8499.95 781
8500.82 793
8501.69 772
8502.56 747
8503.43 792
8504.30 752
8505.17 770
8506.05 833
8506.92 788
8507.79 791
8508.66 821
8509.53 804
8510.40 831
8511.27 851
8512.14 792
8513.01 850
8513.88 837
8514.75 876
8515.62 862
8516.49 826
8517.37 849
8518.24 878
8519.11 892
8519.98 912
8520.85 879
8521.72 851
8522.59 902
8523.46 923
8524.33 945
8525.21 984
8526.08 1010
8526.95 1026
8527.82 1027
8528.69 1016
8529.56 1010
8530.44 1057
8531.31 1016
8532.18 1030
8533.05 1007
8533.92 990
8534.80 998
8535.67 999
8536.54 1021
8537.41 1062
8538.28 1057
8539.16 1103
8540.03 1109
8540.90 1152
8541.77 1191
8542.64 1253
8543.52 1340
8544.39 1406
8545.26 1522
8546.13 1659
8547.01 1763
8547.88 1815
8548.75 1854
8549.62 1859
8550.50 1839
8551.37 1805
8552.24 1813
8553.12 1706
8553.99 1734
8554.86 1799
8555.73 1763
8556.61 1719
8557.48 1664
8558.35 1565
8559.23 1425
8560.10 1286
8560.97 1235
8561.85 1170
8562.72 1033
8563.59 999
8564.47 958
8565.34 993
8566.21 936
8567.09 898
8567.96 842
8568.83 814
8569.71 859
8570.58 796
8571.46 792
8572.33 786
8573.20 794
8574.08 772
8574.95 757
8575.83 719
8576.70 739
8577.57 762
8578.45 766
8579.32 727
8580.20 708
8581.07 725
8581.94 716
8582.82 767
8583.69 789
8584.57 737
8585.44 719
8586.32 731
8587.19 762
8588.07 782
8588.94 787
8589.82 775
8590.69 741
8591.57 786
8592.44 784
8593.32 764
8594.19 772
8595.07 804
8595.94 805
8596.82 812
8597.69 840
8598.57 813
8599.44 842
8600.32 822
8601.19 844
8602.07 813
8602.94 788
8603.82 811
8604.69 838
8605.57 837
8606.44 796
8607.32 847
8608.20 879
8609.07 863
8609.95 904
8610.82 856
8611.70 909
8612.57 955
8613.45 918
8614.33 963
8615.20 969
8616.08 960
8616.95 953
8617.83 1016
8618.71 987
8619.58 972
8620.46 919
8621.34 941
8622.21 998
8623.09 995
8623.97 1075
8624.84 1069
8625.72 1040
8626.59 1045
8627.47 1070
8628.35 1122
8629.22 1082
8630.10 1075
8630.98 1107
8631.86 1146
8632.73 1186
8633.61 1173
8634.49 1136
8635.36 1158
8636.24 1182
8637.12 1136
8637.99 1162
8638.87 1209
8639.75 1233
8640.63 1244
8641.50 1201
8642.38 1210
8643.26 1280
8644.14 1320
8645.01 1298
8645.89 1349
8646.77 1401
8647.65 1428
8648.52 1443
8649.40 1498
8650.28 1462
8651.16 1506
8652.04 1526
8652.91 1537
8653.79 1571
8654.67 1518
8655.55 1545
8656.43 1552
8657.30 1638
8658.18 1613
8659.06 1664
8659.94 1717
8660.82 1804
8661.70 1805
8662.57 1916
8663.45 1973
8664.33 2123
8665.21 2206
8666.09 2279
8666.97 2313
8667.85 2365
8668.72 2416
8669.60 2373
8670.48 2473
8671.36 2455
8672.24 2472
8673.12 2536
8674.00 2697
8674.88 2687
8675.76 2727
8676.63 2779
8677.51 2645
8678.39 2588
8679.27 2504
8680.15 2391
8681.03 2250
8681.91 2156
8682.79 2099
8683.67 2049
8684.55 2028
8685.43 2048
8686.31 2159
8687.19 2181
8688.07 2388
8688.95 2546
8689.83 2745
8690.71 3125
8691.59 3483
8692.47 3782
8693.35 4029
8694.23 4067
8695.11 4111
8695.99 4036
8696.87 3759
8697.75 3419
8698.63 3180
8699.51 2960
8700.39 2725
8701.27 2433
8702.15 2250
8703.03 2138
8703.91 2033
8704.79 1905
8705.67 1818
8706.55 1710
8707.43 1647
8708.31 1621
8709.19 1442
8710.07 1401
8710.96 1384
8711.84 1283
8712.72 1261
8713.60 1212
8714.48 1229
8715.36 1183
8716.24 1144
8717.12 1137
8718.00 1192
8718.89 1167
8719.77 1157
8720.65 1170
8721.53 1159
8722.41 1115
8723.29 1144
8724.17 1135
8725.06 1145
8725.94 1135
8726.82 1086
8727.70 1114
8728.58 1148
8729.46 1145
8730.35 1112
8731.23 1179
8732.11 1179
8732.99 1170
8733.87 1185
8734.76 1162
8735.64 1162
8736.52 1159
8737.40 1148
8738.29 1135
8739.17 1083
8740.05 1125
8740.93 1089
8741.81 1142
8742.70 1164
8743.58 1137
8744.46 1124
8745.34 1165
8746.23 1154
8747.11 1132
8747.99 1177
8748.88 1184
8749.76 1236
8750.64 1242
8751.52 1238
8752.41 1223
8753.29 1338
8754.17 1417
8755.06 1489
8755.94 1584
8756.82 1628
8757.71 1735
8758.59 1761
8759.47 1730
8760.36 1760
8761.24 1678
8762.12 1662
8763.01 1599
8763.89 1568
8764.77 1534
8765.66 1430
8766.54 1431
8767.42 1444
8768.31 1439
8769.19 1429
8770.08 1387
8770.96 1398
8771.84 1417
8772.73 1425
8773.61 1352
8774.50 1339
8775.38 1337
8776.26 1291
8777.15 1266
8778.03 1257
8778.92 1195
8779.80 1131
8780.69 1155
8781.57 1081
8782.46 1084
8783.34 1073
8784.22 1126
8785.11 1133
8785.99 1147
8786.88 1140
8787.76 1153
8788.65 1152
8789.53 1161
8790.42 1145
8791.30 1132
8792.19 1112
8793.07 1124
8793.96 1076
8794.84 1076
8795.73 1076
8796.61 1049
8797.50 1061
8798.38 1022
8799.27 1026
8800.15 1015
8801.04 1075
8801.93 1004
8802.81 990
8803.70 1045
8804.58 1042
8805.47 1016
8806.35 1014
8807.24 1024
8808.12 994
8809.01 988
8809.90 1015
8810.78 1021
8811.67 984
8812.55 980
8813.44 956
8814.33 1021
8815.21 959
8816.10 983
8816.98 1010
8817.87 1001
8818.76 1010
8819.64 1068
8820.53 1023
8821.42 1032
8822.30 1011
8823.19 993
8824.08 995
8824.96 971
8825.85 1006
8826.74 1011
8827.62 1020
8828.51 965
8829.40 1019
8830.28 983
8831.17 981
8832.06 1008
8832.94 989
8833.83 910
8834.72 951
8835.61 955
8836.49 888
8837.38 843
8838.27 865
8839.16 906
8840.04 911
8840.93 876
8841.82 892
8842.70 890
8843.59 913
8844.48 880
8845.37 849
8846.26 872
8847.14 848
8848.03 877
8848.92 832
8849.81 822
8850.69 770
8851.58 772
8852.47 771
8853.36 726
8854.25 730
8855.13 701
8856.02 707
8856.91 704
8857.80 680
8858.69 682
8859.58 691
8860.46 699
8861.35 707
8862.24 682
8863.13 685
8864.02 707
8864.91 681
8865.80 713
8866.68 668
8867.57 683
8868.46 683
8869.35 692
8870.24 700
8871.13 649
8872.02 658
8872.91 665
8873.80 671
8874.69 606
8875.57 603
8876.46 599
8877.35 590
8878.24 593
8879.13 614
8880.02 606
8880.91 650
8881.80 603
8882.69 588
8883.58 628
8884.47 650
8885.36 625
8886.25 653
8887.14 632
8888.03 635
8888.92 649
8889.81 622
8890.70 634
8891.59 634
8892.48 617
8893.37 580
8894.26 552
8895.15 583
8896.04 541
8896.93 608
8897.82 562
8898.71 566
8899.60 578
8900.49 551
8901.38 583
8902.27 523
8903.16 550
8904.05 529
8904.94 511
8905.83 543
8906.72 514
8907.61 503
8908.50 497
8909.40 493
8910.29 510
8911.18 469
8912.07 513
8912.96 526
8913.85 494
8914.74 474
8915.63 485
8916.52 489
8917.42 499
8918.31 472
8919.20 445
8920.09 423
8920.98 459
8921.87 455
8922.76 466
8923.66 493
8924.55 487
8925.44 498
8926.33 476
8927.22 446
8928.11 425
8929.01 438
8929.90 413
8930.79 416
8931.68 428
8932.57 425
8933.47 444
8934.36 446
8935.25 434
8936.14 422
8937.03 440
8937.93 447
8938.82 397
8939.71 429
8940.60 423
8941.50 385
8942.39 409
8943.28 404
8944.17 409
8945.07 435
8945.96 408
8946.85 429
8947.75 410
8948.64 397
8949.53 377
8950.42 400
8951.32 397
8952.21 383
8953.10 398
8954.00 403
8954.89 393
8955.78 415
8956.68 415
8957.57 398
8958.46 404
8959.36 386
8960.25 392
8961.14 401
8962.04 407
8962.93 380
8963.82 377
8964.72 390
8965.61 406
8966.50 414
8967.40 415
8968.29 399
8969.19 425
8970.08 447
8970.97 419
8971.87 431
8972.76 427
8973.66 430
8974.55 446
8975.44 414
8976.34 445
8977.23 435
8978.13 408
8979.02 407
8979.91 414
8980.81 397
8981.70 413
8982.60 421
8983.49 406
8984.39 379
8985.28 383
8986.18 381
8987.07 415
8987.97 410
8988.86 385
8989.76 399
8990.65 377
8991.55 389
8992.44 381
8993.34 379
8994.23 403
8995.13 419
8996.02 410
8996.92 390
8997.81 393
8998.71 447
8999.60 416
9000.50 389
9001.39 398
9002.29 380
9003.18 395
9004.08 411
9004.98 397
9005.87 384
9006.77 407
9007.66 406
9008.56 411
9009.45 390
9010.35 393
9011.25 393
9012.14 387
9013.04 392
9013.93 371
9014.83 387
9015.73 406
9016.62 368
9017.52 363
9018.42 393
9019.31 370
9020.21 351
9021.10 373
9022.00 368
9022.90 371
9023.79 421
9024.69 390
9025.59 428
9026.48 389
9027.38 366
9028.28 397
9029.17 390
9030.07 386
9030.97 366
9031.87 384
9032.76 422
9033.66 418
9034.56 410
9035.45 423
9036.35 438
9037.25 427
9038.15 406
9039.04 429
9039.94 409
9040.84 400
9041.73 426
9042.63 453
9043.53 415
9044.43 410
9045.33 437
9046.22 439
9047.12 443
9048.02 444
9048.92 477
9049.81 434
9050.71 466
9051.61 471
9052.51 497
9053.41 498
9054.30 500
9055.20 498
9056.10 500
9057.00 488
9057.90 479
9058.80 512
9059.69 494
9060.59 494
9061.49 521
9062.39 507
9063.29 525
9064.19 535
9065.08 518
9065.98 488
9066.88 477
9067.78 455
9068.68 504
9069.58 513
9070.48 504
9071.38 492
9072.27 475
9073.17 500
9074.07 535
9074.97 514
9075.87 492
9076.77 479
9077.67 449
9078.57 469
9079.47 474
9080.37 488
9081.27 478
9082.17 467
9083.07 481
9083.97 494
9084.87 480
9085.76 489
9086.66 469
9087.56 482
9088.46 465
9089.36 510
9090.26 485
9091.16 523
9092.06 527
9092.96 538
9093.86 539
9094.76 544
9095.66 483
9096.56 496
9097.46 495
9098.36 487
9099.26 489
9100.17 518
9101.07 498
9101.97 510
9102.87 506
9103.77 537
9104.67 507
9105.57 442
9106.47 483
9107.37 478
9108.27 451
9109.17 470
9110.07 448
9110.97 402
9111.87 450
9112.77 444
9113.68 421
9114.58 438
9115.48 448
9116.38 438
9117.28 442
9118.18 424
9119.08 410
9119.98 412
9120.89 433
9121.79 451
9122.69 394
9123.59 424
9124.49 432
9125.39 410
9126.29 414
9127.20 465
9128.10 429
9129.00 375
9129.90 402
9130.80 462
9131.71 405
9132.61 405
9133.51 425
9134.41 409
9135.31 402
9136.22 413
9137.12 383
9138.02 429
9138.92 389
9139.83 396
9140.73 381
9141.63 423
9142.53 417
9143.43 389
9144.34 426
9145.24 395
9146.14 409
9147.05 374
9147.95 376
9148.85 395
9149.75 401
9150.66 397
9151.56 409
9152.46 409
9153.37 414
9154.27 407
9155.17 422
9156.07 374
9156.98 379
9157.88 412
9158.78 403
9159.69 422
9160.59 438
9161.49 408
9162.40 439
9163.30 418
9164.20 413
9165.11 428
9166.01 409
9166.92 425
9167.82 421
9168.72 401
9169.63 427
9170.53 419
9171.43 431
9172.34 438
9173.24 418
9174.15 447
9175.05 423
9175.95 396
9176.86 391
9177.76 417
9178.67 422
9179.57 427
9180.48 412
9181.38 428
9182.28 422
9183.19 412
9184.09 402
9185.00 395
9185.90 420
9186.81 396
9187.71 394
9188.62 422
9189.52 385
9190.43 410
9191.33 383
9192.24 389
9193.14 387
9194.05 407
9194.95 415
9195.86 424
9196.76 428
9197.67 392
9198.57 405
9199.48 437
9200.38 407
9201.29 397
9202.19 371
9203.10 439
9204.00 389
9204.91 375
9205.81 384
9206.72 399
9207.63 405
9208.53 374
9209.44 384
9210.34 364
9211.25 352
9212.15 365
9213.06 385
9213.97 381
9214.87 382
9215.78 387
9216.68 363
9217.59 374
9218.50 367
9219.40 350
9220.31 360
9221.22 352
9222.12 406
9223.03 377
9223.94 356
9224.84 381
9225.75 387
9226.65 373
9227.56 318
9228.47 363
9229.37 383
9230.28 381
9231.19 342
9232.10 384
9233.00 388
9233.91 370
9234.82 355
9235.72 398
9236.63 398
9237.54 375
9238.44 326
9239.35 331
9240.26 359
9241.17 349
9242.07 370
9242.98 348
9243.89 351
9244.80 340
9245.70 373
9246.61 354
9247.52 364
9248.43 334
9249.33 359
9250.24 371
9251.15 350
9252.06 352
9252.97 336
9253.87 334
9254.78 347
9255.69 340
9256.60 330
9257.51 340
9258.41 311
9259.32 334
9260.23 346
9261.14 366
9262.05 362
9262.96 339
9263.86 350
9264.77 357
9265.68 313
9266.59 364
9267.50 345
9268.41 355
9269.32 355
9270.22 370
9271.13 356
9272.04 352
9272.95 370
9273.86 357
9274.77 379
9275.68 386
9276.59 395
9277.50 368
9278.40 345
9279.31 351
9280.22 387
9281.13 364
9282.04 334
9282.95 371
9283.86 375
9284.77 364
9285.68 369
9286.59 360
9287.50 349
9288.41 387
9289.32 348
9290.23 368
9291.14 332
9292.05 346
9292.96 398
9293.87 383
9294.78 359
9295.69 365
9296.60 422
9297.51 382
9298.42 401
9299.33 359
9300.24 397
9301.15 376
9302.06 365
9302.97 384
9303.88 396
9304.79 398
9305.70 390
9306.61 397
9307.52 424
9308.43 416
9309.34 435
9310.25 441
9311.16 425
9312.07 409
9312.98 405
9313.90 420
9314.81 415
9315.72 409
9316.63 404
9317.54 388
9318.45 360
9319.36 410
9320.27 422
9321.18 407
9322.10 378
9323.01 385
9323.92 393
9324.83 380
9325.74 392
9326.65 393
9327.56 390
9328.48 378
9329.39 358
9330.30 361
9331.21 388
9332.12 399
9333.03 413
9333.95 364
9334.86 370
9335.77 435
9336.68 392
9337.59 413
9338.51 385
9339.42 412
9340.33 414
9341.24 425
9342.15 440
9343.07 411
9343.98 401
9344.89 419
9345.80 397
9346.72 395
9347.63 428
9348.54 391
9349.45 365
9350.37 397
9351.28 375
9352.19 382
9353.11 351
9354.02 373
9354.93 374
9355.84 365
9356.76 357
9357.67 378
9358.58 345
9359.50 342
9360.41 343
9361.32 337
9362.24 332
9363.15 331
9364.06 371
9364.98 354
9365.89 358
9366.80 394
9367.72 313
9368.63 372
9369.54 346
9370.46 376
9371.37 348
9372.28 332
9373.20 355
9374.11 343
9375.03 361
9375.94 346
9376.85 351
9377.77 364
9378.68 348
9379.60 333
9380.51 350
9381.42 376
9382.34 395
9383.25 342
9384.17 385
9385.08 381
9386.00 329
9386.91 360
9387.82 331
9388.74 374
9389.65 396
9390.57 376
9391.48 342
9392.40 373
9393.31 371
9394.23 368
9395.14 403
9396.06 374
9396.97 348
9397.89 405
9398.80 377
9399.72 368
9400.63 353
9401.55 379
9402.46 371
9403.38 352
9404.29 322
9405.21 335
9406.12 334
9407.04 338
9407.95 361
9408.87 340
9409.79 334
9410.70 317
9411.62 337
9412.53 332
9413.45 319
9414.36 325
9415.28 349
9416.20 343
9417.11 329
9418.03 328
9418.94 341
9419.86 314
9420.78 320
9421.69 332
9422.61 333
9423.52 317
9424.44 310
9425.36 324
9426.27 332
9427.19 346
9428.11 324
9429.02 346
9429.94 318
9430.86 316
9431.77 348
9432.69 361
9433.61 323
9434.52 309
9435.44 346
9436.36 341
9437.27 316
9438.19 324
9439.11 318
9440.02 349
9440.94 305
9441.86 318
9442.78 296
9443.69 296
9444.61 331
9445.53 328
9446.44 322
9447.36 335
9448.28 324
9449.20 346
9450.11 334
9451.03 348
9451.95 358
9452.87 353
9453.78 355
9454.70 330
9455.62 330
9456.54 337
9457.46 326
9458.37 341
9459.29 353
9460.21 358
9461.13 370
9462.05 354
9462.96 325
9463.88 358
9464.80 324
9465.72 356
9466.64 345
9467.56 362
9468.47 344
9469.39 376
9470.31 363
9471.23 346
9472.15 335
9473.07 333
9473.98 360
9474.90 372
9475.82 377
9476.74 325
9477.66 350
9478.58 344
9479.50 357
9480.42 378
9481.34 344
9482.26 349
9483.17 362
9484.09 357
9485.01 335
9485.93 357
9486.85 368
9487.77 370
9488.69 368
9489.61 380
9490.53 369
9491.45 359
9492.37 373
9493.29 378
9494.21 366
9495.13 346
9496.05 353
9496.97 361
9497.89 343
9498.81 360
9499.73 349
9500.65 383
9501.57 377
9502.49 399
9503.41 383
9504.33 382
9505.25 403
9506.17 345
9507.09 352
9508.01 361
9508.93 364
9509.85 361
9510.77 383
9511.69 383
9512.61 383
9513.53 391
9514.45 402
9515.37 418
9516.29 410
9517.21 410
9518.13 399
9519.05 423
9519.98 404
9520.90 420
9521.82 428
9522.74 423
9523.66 415
9524.58 434
9525.50 425
9526.42 420
9527.34 417
9528.27 436
9529.19 442
9530.11 401
9531.03 430
9531.95 433
9532.87 444
9533.79 427
9534.72 415
9535.64 431
9536.56 429
9537.48 424
9538.40 456
9539.32 438
9540.25 428
9541.17 469
9542.09 434
9543.01 448
9543.93 415
9544.86 396
9545.78 406
9546.70 410
9547.62 417
9548.55 448
9549.47 465
9550.39 420
9551.31 452
9552.24 444
9553.16 464
9554.08 485
9555.00 448
9555.93 447
9556.85 477
9557.77 473
9558.69 493
9559.62 530
9560.54 494
9561.46 489
9562.39 485
9563.31 499
9564.23 496
9565.15 498
9566.08 528
9567.00 506
9567.92 503
9568.85 497
9569.77 528
9570.69 500
9571.62 486
9572.54 527
9573.46 497
9574.39 524
9575.31 519
9576.23 558
9577.16 569
9578.08 587
9579.01 557
9579.93 580
9580.85 566
9581.78 574
9582.70 589
9583.63 560
9584.55 560
9585.47 536
9586.40 583
9587.32 579
9588.25 590
9589.17 577
9590.09 638
9591.02 622
9591.94 639
9592.87 649
9593.79 614
9594.72 591
9595.64 626
9596.57 650
9597.49 633
9598.42 638
9599.34 657
9600.26 665
9601.19 702
9602.11 729
9603.04 684
9603.96 677
9604.89 686
9605.81 715
9606.74 723
9607.66 717
9608.59 706
9609.51 692
9610.44 695
9611.37 743
9612.29 773
9613.22 737
9614.14 775
9615.07 730
9615.99 774
9616.92 757
9617.84 776
9618.77 733
9619.70 718
9620.62 760
9621.55 791
9622.47 774
9623.40 770
9624.32 764
9625.25 819
9626.18 823
9627.10 823
9628.03 799
9628.95 823
9629.88 824
9630.81 840
9631.73 841
9632.66 849
9633.59 876
9634.51 898
9635.44 891
9636.37 885
9637.29 915
9638.22 966
9639.15 907
9640.07 1009
9641.00 998
9641.93 1014
9642.85 1025
9643.78 1076
9644.71 1042
9645.63 1084
9646.56 1116
9647.49 1108
9648.41 1061
9649.34 1097
9650.27 1071
9651.20 1041
9652.12 1047
9653.05 1065
9653.98 1049
9654.91 1078
9655.83 1034
9656.76 1061
9657.69 1053
9658.62 1061
9659.54 1022
9660.47 1087
9661.40 1068
9662.33 1073
9663.25 1122
9664.18 1101
9665.11 1111
9666.04 1096
9666.97 1124
9667.89 1160
9668.82 1131
9669.75 1159
9670.68 1165
9671.61 1226
9672.53 1203
9673.46 1171
9674.39 1204
9675.32 1245
9676.25 1239
9677.18 1254
9678.11 1246
9679.03 1227
9679.96 1279
9680.89 1222
9681.82 1316
9682.75 1239
9683.68 1239
9684.61 1280
9685.54 1302
9686.46 1354
9687.39 1308
9688.32 1307
9689.25 1298
9690.18 1282
9691.11 1358
9692.04 1349
9692.97 1328
9693.90 1304
9694.83 1305
9695.76 1274
9696.69 1316
9697.61 1340
9698.54 1360
9699.47 1363
9700.40 1308
9701.33 1262
9702.26 1312
9703.19 1304
9704.12 1390
9705.05 1399
9705.98 1352
9706.91 1407
9707.84 1406
9708.77 1444
9709.70 1500
9710.63 1535
9711.56 1582
9712.49 1751
9713.42 1792
9714.35 1836
9715.28 1811
9716.21 1946
9717.14 1918
9718.07 1891
9719.00 1820
9719.94 1809
9720.87 1713
9721.80 1622
9722.73 1611
9723.66 1477
9724.59 1443
9725.52 1409
9726.45 1377
9727.38 1370
9728.31 1317
9729.24 1307
9730.17 1348
9731.10 1309
9732.04 1264
9732.97 1219
9733.90 1222
9734.83 1263
9735.76 1286
9736.69 1293
9737.62 1241
9738.55 1222
9739.49 1191
9740.42 1172
9741.35 1167
9742.28 1112
9743.21 1155
9744.14 1153
9745.08 1108
9746.01 1084
9746.94 1049
9747.87 1072
9748.80 1092
9749.74 1063
9750.67 1121
9751.60 1080
9752.53 1063
9753.46 1080
9754.40 1051
9755.33 1026
9756.26 1038
9757.19 971
9758.13 1025
9759.06 1004
9759.99 1055
9760.92 1029
9761.85 1063
9762.79 1073
9763.72 1048
9764.65 1083
9765.59 1096
9766.52 1042
9767.45 1069
9768.38 1137
9769.32 1161
9770.25 1110
9771.18 1149
9772.12 1160
9773.05 1111
9773.98 1071
9774.92 1133
9775.85 1169
9776.78 1088
9777.71 1065
9778.65 1098
9779.58 1106
9780.52 1090
9781.45 1072
9782.38 1089
9783.32 1179
9784.25 1137
9785.18 1127
9786.12 1153
9787.05 1179
9787.98 1122
9788.92 1121
9789.85 1119
9790.79 1046
9791.72 1079
9792.65 1135
9793.59 1047
9794.52 1025
9795.46 1059
9796.39 1108
9797.32 1092
9798.26 1099
9799.19 1090
9800.13 1080
9801.06 1089
9802.00 1063
9802.93 1026
9803.87 1034
9804.80 913
9805.73 955
9806.67 923
9807.60 912
9808.54 856
9809.47 873
9810.41 877
9811.34 854
9812.28 805
9813.21 823
9814.15 811
9815.08 812
9816.02 829
9816.95 799
9817.89 796
9818.82 791
9819.76 748
9820.69 776
9821.63 767
9822.57 744
9823.50 695
9824.44 742
9825.37 753
9826.31 709
9827.24 698
9828.18 776
9829.11 730
9830.05 745
9830.99 713
9831.92 732
9832.86 701
9833.79 702
9834.73 743
9835.67 754
9836.60 720
9837.54 673
9838.47 738
9839.41 774
9840.35 725
9841.28 685
9842.22 720
9843.16 725
9844.09 707
9845.03 719
9845.97 718
9846.90 787
9847.84 743
9848.78 724
9849.71 715
9850.65 704
9851.59 682
9852.52 717
9853.46 714
9854.40 695
9855.33 764
9856.27 717
9857.21 696
9858.14 721
9859.08 658
9860.02 657
9860.96 661
9861.89 678
9862.83 689
9863.77 681
9864.71 622
9865.64 670
9866.58 644
9867.52 634
9868.46 638
9869.39 633
9870.33 636
9871.27 612
9872.21 671
9873.15 678
9874.08 630
9875.02 632
9875.96 632
9876.90 646
9877.83 654
9878.77 665
9879.71 651
9880.65 641
9881.59 653
9882.53 595
9883.46 604
9884.40 661
9885.34 639
9886.28 619
9887.22 658
9888.16 669
9889.10 656
9890.03 655
9890.97 623
9891.91 649
9892.85 614
9893.79 597
9894.73 639
9895.67 620
9896.61 609
9897.54 613
9898.48 614
9899.42 623
9900.36 623
9901.30 624
9902.24 584
9903.18 631
9904.12 603
9905.06 617
9906.00 600
9906.94 619
9907.88 601
9908.82 635
9909.76 638
9910.70 672
9911.63 650
9912.57 663
9913.51 652
9914.45 626
9915.39 654
9916.33 628
9917.27 665
9918.21 652
9919.15 689
9920.09 728
9921.03 754
9921.97 794
9922.91 783
9923.85 795
9924.79 847
9925.74 858
9926.68 959
9927.62 894
9928.56 870
9929.50 868
9930.44 826
9931.38 832
9932.32 811
9933.26 780
9934.20 784
9935.14 749
9936.08 783
9937.02 692
9937.96 705
9938.90 688
9939.85 687
9940.79 647
9941.73 657
9942.67 629
9943.61 626
9944.55 615
9945.49 576
9946.43 584
9947.38 633
9948.32 638
9949.26 625
9950.20 649
9951.14 642
9952.08 627
9953.02 645
9953.97 669
9954.91 658
9955.85 658
9956.79 614
9957.73 594
9958.68 599
9959.62 641
9960.56 607
9961.50 611
9962.44 568
9963.39 582
9964.33 543
9965.27 552
9966.21 528
9967.15 514
9968.10 537
9969.04 552
9969.98 516
9970.92 523
9971.87 552
9972.81 534
9973.75 471
9974.69 475
9975.64 495
9976.58 496
9977.52 518
9978.47 500
9979.41 527
9980.35 536
9981.29 534
9982.24 537
9983.18 509
9984.12 513
9985.07 517
9986.01 507
9986.95 475
9987.90 495
9988.84 507
9989.78 467
9990.73 518
9991.67 488
9992.61 491
9993.56 479
9994.50 472
9995.44 483
9996.39 498
9997.33 464
9998.27 516
9999.22 488
10000.16 505
10001.11 478
10002.05 488
10002.99 494
10003.94 453
10004.88 461
10005.83 476
10006.77 486
10007.72 479
10008.66 485
10009.60 472
10010.55 483
10011.49 446
10012.44 452
10013.38 452
10014.33 474
10015.27 429
10016.21 425
10017.16 446
10018.10 450
10019.05 487
10019.99 453
10020.94 444
10021.88 474
10022.83 464
10023.77 416
10024.72 445
10025.66 455
10026.61 433
10027.55 440
10028.50 434
10029.44 445
10030.39 418
10031.33 472
10032.28 471
10033.23 440
10034.17 437
10035.12 440
10036.06 450
10037.01 421
10037.95 445
10038.90 431
10039.84 424
10040.79 423
10041.74 420
10042.68 438
10043.63 423
10044.57 426
10045.52 404
10046.47 444
10047.41 406
10048.36 429
10049.30 419
10050.25 420
10051.20 423
10052.14 411
10053.09 428
10054.04 422
10054.98 432
10055.93 422
10056.88 406
10057.82 426
10058.77 410
10059.72 423
10060.66 427
10061.61 445
10062.56 445
10063.50 419
10064.45 402
10065.40 403
10066.34 435
10067.29 435
10068.24 469
10069.18 448
10070.13 404
10071.08 402
10072.03 407
10072.97 423
10073.92 405
10074.87 420
10075.82 422
10076.76 437
10077.71 436
10078.66 401
10079.61 405
10080.55 396
10081.50 405
10082.45 417
10083.40 427
10084.34 414
10085.29 433
10086.24 401
10087.19 379
10088.14 433
10089.08 430
10090.03 394
10090.98 413
10091.93 438
10092.88 399
10093.83 399
10094.77 397
10095.72 404
10096.67 399
10097.62 433
10098.57 447
10099.52 400
10100.46 419
10101.41 417
10102.36 427
10103.31 447
10104.26 412
10105.21 409
10106.16 388
10107.11 390
10108.05 390
10109.00 390
10109.95 423
10110.90 434
10111.85 415
10112.80 439
10113.75 409
10114.70 425
10115.65 400
10116.60 414
10117.55 411
10118.50 443
10119.45 425
10120.39 394
10121.34 435
10122.29 421
10123.24 418
10124.19 456
10125.14 438
10126.09 432
10127.04 430
10127.99 439
10128.94 450
10129.89 448
10130.84 473
10131.79 472
10132.74 440
10133.69 470
10134.64 450
10135.59 453
10136.54 494
10137.49 514
10138.44 489
10139.39 490
10140.34 501
10141.30 513
10142.25 497
10143.20 517
10144.15 556
10145.10 540
10146.05 516
10147.00 528
10147.95 543
10148.90 549
10149.85 572
10150.80 610
10151.75 583
10152.70 566
10153.66 591
10154.61 588
10155.56 551
10156.51 567
10157.46 634
10158.41 608
10159.36 610
10160.31 593
10161.27 623
10162.22 636
10163.17 639
10164.12 628
10165.07 597
10166.02 631
10166.98 632
10167.93 663
10168.88 677
10169.83 637
10170.78 633
10171.73 667
10172.69 667
10173.64 692
10174.59 655
10175.54 695
10176.50 751
10177.45 771
10178.40 734
10179.35 760
10180.30 754
10181.26 758
10182.21 771
10183.16 778
10184.11 768
10185.07 756
10186.02 782
10186.97 739
10187.92 775
10188.88 754
10189.83 757
10190.78 705
10191.74 758
10192.69 808
10193.64 760
10194.59 750
10195.55 749
10196.50 747
10197.45 775
10198.41 798
10199.36 753
10200.31 836
10201.27 819
10202.22 790
10203.17 803
10204.13 857
10205.08 884
10206.03 883
10206.99 925
10207.94 874
10208.89 895
10209.85 875
10210.80 881
10211.76 815
10212.71 849
10213.66 843
10214.62 807
10215.57 839
10216.53 797
10217.48 814
10218.43 805
10219.39 779
10220.34 748
10221.30 733
10222.25 729
10223.21 724
10224.16 698
10225.11 677
10226.07 681
10227.02 703
10227.98 710
10228.93 657
10229.89 683
10230.84 728
10231.80 729
10232.75 752
10233.71 740
10234.66 745
10235.62 782
10236.57 813
10237.53 818
10238.48 781
10239.44 768
10240.39 732
10241.35 720
10242.30 683
10243.26 728
10244.21 696
10245.17 643
10246.12 644
10247.08 605
10248.03 649
10248.99 642
10249.94 593
10250.90 614
10251.86 587
10252.81 624
10253.77 577
10254.72 582
10255.68 582
10256.63 562
10257.59 546
10258.55 560
10259.50 542
10260.46 510
10261.41 508
10262.37 513
10263.33 498
10264.28 488
10265.24 473
10266.20 495
10267.15 489
10268.11 506
10269.07 519
10270.02 501
10270.98 521
10271.94 490
10272.89 495
10273.85 516
10274.81 500
10275.76 464
10276.72 498
10277.68 473
10278.63 485
10279.59 479
10280.55 450
10281.50 475
10282.46 481
10283.42 495
10284.38 465
10285.33 469
10286.29 483
10287.25 456
10288.20 469
10289.16 496
10290.12 464
10291.08 464
10292.03 447
10292.99 454
10293.95 463
10294.91 470
10295.86 407
10296.82 423
10297.78 445
10298.74 487
10299.70 469
10300.65 442
10301.61 441
10302.57 456
10303.53 449
10304.49 444
10305.44 462
10306.40 462
10307.36 462
10308.32 428
10309.28 450
10310.24 458
10311.19 472
10312.15 440
10313.11 436
10314.07 420
10315.03 446
10315.99 431
10316.95 472
10317.90 452
10318.86 429
10319.82 414
10320.78 408
10321.74 419
10322.70 434
10323.66 401
10324.62 476
10325.58 468
10326.54 436
10327.49 422
10328.45 449
10329.41 424
10330.37 410
10331.33 429
10332.29 453
10333.25 443
10334.21 425
10335.17 400
10336.13 395
10337.09 416
10338.05 409
10339.01 388
10339.97 397
10340.93 366
10341.89 355
10342.85 391
10343.81 377
10344.77 369
10345.73 385
10346.69 426
10347.65 428
10348.61 398
10349.57 381
10350.53 382
10351.49 398
10352.45 389
10353.41 395
10354.37 371
10355.33 338
10356.29 363
10357.25 369
10358.21 387
10359.17 392
10360.13 369
10361.09 376
10362.06 358
10363.02 359
10363.98 350
10364.94 360
10365.90 381
10366.86 358
10367.82 347
10368.78 363
10369.74 381
10370.70 375
10371.67 383
10372.63 364
10373.59 378
10374.55 379
10375.51 371
10376.47 365
10377.43 377
10378.40 391
10379.36 375
10380.32 376
10381.28 389
10382.24 381
10383.20 358
10384.17 361
10385.13 355
10386.09 347
10387.05 340
10388.01 346
10388.98 349
10389.94 362
10390.90 336
10391.86 322
10392.82 348
10393.79 327
10394.75 323
10395.71 350
10396.67 346
10397.64 364
10398.60 336
10399.56 334
10400.52 348
10401.49 331
10402.45 355
10403.41 349
10404.37 352
10405.34 335
10406.30 332
10407.26 339
10408.23 311
10409.19 328
10410.15 328
10411.11 345
10412.08 342
10413.04 353
10414.00 348
10414.97 344
10415.93 324
10416.89 334
10417.86 341
10418.82 356
10419.78 357
10420.75 344
10421.71 365
10422.68 352
10423.64 338
10424.60 361
10425.57 345
10426.53 335
10427.49 336
10428.46 336
10429.42 343
10430.39 328
10431.35 340
10432.31 317
10433.28 321
10434.24 327
10435.21 325
10436.17 319
10437.13 315
10438.10 325
10439.06 326
10440.03 301
10440.99 322
10441.96 319
10442.92 330
10443.89 320
10444.85 306
10445.82 331
10446.78 333
10447.74 339
10448.71 295
10449.67 303
10450.64 307
10451.60 316
10452.57 325
10453.53 337
10454.50 319
10455.46 304
10456.43 294
10457.39 305
10458.36 301
10459.33 321
10460.29 330
10461.26 329
10462.22 319
10463.19 302
10464.15 289
10465.12 330
10466.08 308
10467.05 312
10468.01 302
10468.98 309
10469.95 317
10470.91 315
10471.88 311
10472.84 303
10473.81 309
10474.78 314
10475.74 307
10476.71 312
10477.67 299
10478.64 287
10479.61 313
10480.57 298
10481.54 293
10482.51 308
10483.47 303
10484.44 310
10485.41 312
10486.37 321
10487.34 315
10488.30 323
10489.27 302
10490.24 315
10491.20 345
10492.17 310
10493.14 308
10494.11 327
10495.07 304
10496.04 315
10497.01 317
10497.97 284
10498.94 316
10499.91 317
10500.88 309
10501.84 291
10502.81 314
10503.78 326
10504.74 316
10505.71 324
10506.68 292
10507.65 319
10508.61 293
10509.58 322
10510.55 311
10511.52 281
10512.49 321
10513.45 312
10514.42 287
10515.39 303
10516.36 331
10517.32 301
10518.29 292
10519.26 301
10520.23 307
10521.20 315
10522.17 291
10523.13 291
10524.10 304
10525.07 313
10526.04 295
10527.01 291
10527.98 289
10528.94 298
10529.91 326
10530.88 289
10531.85 297
10532.82 300
10533.79 313
10534.76 344
10535.72 336
10536.69 333
10537.66 312
10538.63 293
10539.60 323
10540.57 329
10541.54 304
10542.51 311
10543.48 311
10544.45 317
10545.42 326
10546.38 318
10547.35 295
10548.32 301
10549.29 318
10550.26 333
10551.23 311
10552.20 318
10553.17 314
10554.14 311
10555.11 300
10556.08 291
10557.05 315
10558.02 296
10558.99 301
10559.96 293
10560.93 329
10561.90 308
10562.87 314
10563.84 306
10564.81 315
10565.78 337
10566.75 320
10567.72 309
10568.69 320
10569.66 315
10570.63 332
10571.60 324
10572.57 331
10573.54 328
10574.51 352
10575.48 336
10576.46 349
10577.43 302
10578.40 336
10579.37 319
10580.34 315
10581.31 332
10582.28 321
10583.25 349
10584.22 359
10585.19 341
10586.16 335
10587.14 335
10588.11 351
10589.08 341
10590.05 344
10591.02 335
10591.99 341
10592.96 334
10593.94 349
10594.91 356
10595.88 346
10596.85 345
10597.82 352
10598.79 374
10599.77 373
10600.74 387
10601.71 356
10602.68 376
10603.65 379
10604.62 377
10605.60 421
10606.57 439
10607.54 431
10608.51 434
10609.49 452
10610.46 451
10611.43 420
10612.40 389
10613.37 421
10614.35 421
10615.32 359
10616.29 374
10617.26 396
10618.24 409
10619.21 408
10620.18 377
10621.16 382
10622.13 344
10623.10 382
10624.07 380
10625.05 358
10626.02 344
10626.99 336
10627.97 362
10628.94 370
10629.91 360
10630.89 324
10631.86 367
10632.83 380
10633.80 378
10634.78 371
10635.75 413
10636.73 385
10637.70 399
10638.67 434
10639.65 423
10640.62 386
10641.59 416
10642.57 392
10643.54 378
10644.51 388
10645.49 378
10646.46 398
10647.44 359
10648.41 368
10649.38 362
10650.36 402
10651.33 376
10652.31 344
10653.28 338
10654.25 343
10655.23 340
10656.20 338
10657.18 385
10658.15 334
10659.13 342
10660.10 315
10661.08 332
10662.05 333
10663.03 326
10664.00 313
10664.97 315
10665.95 330
10666.92 326
10667.90 345
10668.87 307
10669.85 326
10670.82 318
10671.80 341
10672.77 326
10673.75 338
10674.72 341
10675.70 343
10676.68 346
10677.65 329
10678.63 325
10679.60 323
10680.58 337
10681.55 334
10682.53 337
10683.50 344
10684.48 350
10685.45 340
10686.43 338
10687.41 355
10688.38 341
10689.36 299
10690.33 320
10691.31 330
10692.29 333
10693.26 331
10694.24 348
10695.21 346
10696.19 320
10697.17 326
10698.14 326
10699.12 358
10700.10 352
10701.07 348
10702.05 301
10703.02 331
10704.00 341
10704.98 340
10705.95 338
10706.93 354
10707.91 311
10708.88 337
10709.86 343
10710.84 349
10711.82 349
10712.79 346
10713.77 337
10714.75 351
10715.72 353
10716.70 365
10717.68 330
10718.65 324
10719.63 335
10720.61 337
10721.59 349
10722.56 345
10723.54 352
10724.52 342
10725.50 352
10726.47 311
10727.45 335
10728.43 346
10729.41 345
10730.38 352
10731.36 335
10732.34 354
10733.32 347
10734.30 341
10735.27 331
10736.25 371
10737.23 387
10738.21 391
10739.19 360
10740.16 352
10741.14 349
10742.12 368
10743.10 382
10744.08 373
10745.06 383
10746.03 387
10747.01 389
10747.99 385
10748.97 399
10749.95 366
10750.93 397
10751.91 392
10752.88 377
10753.86 385
10754.84 409
10755.82 413
10756.80 396
10757.78 382
10758.76 419
10759.74 407
10760.72 440
10761.70 454
10762.67 415
10763.65 467
10764.63 446
10765.61 451
10766.59 449
10767.57 412
10768.55 456
10769.53 435
10770.51 451
10771.49 428
10772.47 464
10773.45 453
10774.43 427
10775.41 443
10776.39 454
10777.37 463
10778.35 475
10779.33 481
10780.31 468
10781.29 483
10782.27 509
10783.25 487
10784.23 472
10785.21 456
10786.19 460
10787.17 464
10788.15 443
10789.13 441
10790.11 465
10791.09 467
10792.07 458
10793.05 454
10794.03 459
10795.01 450
10795.99 445
10796.97 444
10797.96 485
10798.94 470
10799.92 440
10800.90 418
10801.88 447
10802.86 421
10803.84 443
10804.82 433
10805.80 442
10806.79 420
10807.77 440
10808.75 444
10809.73 440
10810.71 421
10811.69 412
10812.67 428
10813.65 431
10814.64 434
10815.62 436
10816.60 411
10817.58 454
10818.56 440
10819.54 418
10820.53 437
10821.51 424
10822.49 421
10823.47 432
10824.45 448
10825.44 455
10826.42 458
10827.40 453
10828.38 443
10829.37 435
10830.35 461
10831.33 425
10832.31 435
10833.29 436
10834.28 429
10835.26 461
10836.24 437
10837.22 455
10838.21 445
10839.19 422
10840.17 439
10841.16 435
10842.14 465
10843.12 453
10844.10 453
10845.09 461
10846.07 446
10847.05 443
10848.04 462
10849.02 469
10850.00 450
10850.99 455
10851.97 458
10852.95 438
10853.94 479
10854.92 466
10855.90 452
10856.89 470
10857.87 465
10858.85 477
10859.84 516
10860.82 508
10861.80 474
10862.79 456
10863.77 514
10864.76 543
10865.74 487
10866.72 476
10867.71 522
10868.69 515
10869.68 505
10870.66 482
10871.64 501
10872.63 527
10873.61 502
10874.60 533
10875.58 524
10876.56 511
10877.55 533
10878.53 549
10879.52 552
10880.50 538
10881.49 545
10882.47 562
10883.46 554
10884.44 544
10885.43 552
10886.41 569
10887.40 563
10888.38 593
10889.37 599
10890.35 601
10891.34 605
10892.32 595
10893.31 610
10894.29 620
10895.28 617
10896.26 629
10897.25 597
10898.23 599
10899.22 590
10900.20 611
10901.19 643
10902.17 623
10903.16 655
10904.15 678
10905.13 658
10906.12 664
10907.10 659
10908.09 683
10909.07 682
10910.06 708
10911.05 712
10912.03 756
10913.02 728
10914.00 723
10914.99 723
10915.98 741
10916.96 796
10917.95 753
10918.94 765
10919.92 727
10920.91 787
10921.89 760
10922.88 774
10923.87 804
10924.85 792
10925.84 808
10926.83 856
10927.81 836
10928.80 770
10929.79 815
10930.77 861
10931.76 822
10932.75 855
10933.74 896
10934.72 888
10935.71 879
10936.70 844
10937.68 900
10938.67 896
10939.66 878
10940.65 970
10941.63 963
10942.62 986
10943.61 1001
10944.59 1043
10945.58 1044
10946.57 1031
10947.56 1040
10948.54 1134
10949.53 1168
10950.52 1203
10951.51 1223
10952.50 1267
10953.48 1268
10954.47 1339
10955.46 1354
10956.45 1490
10957.44 1537
10958.42 1494
10959.41 1521
10960.40 1531
10961.39 1485
10962.38 1496
10963.36 1509
10964.35 1513
10965.34 1407
10966.33 1343
10967.32 1346
10968.31 1330
10969.30 1229
10970.28 1251
10971.27 1208
10972.26 1226
10973.25 1218
10974.24 1153
10975.23 1153
10976.22 1144
10977.21 1145
10978.19 1114
10979.18 1118
10980.17 1195
10981.16 1181
10982.15 1164
10983.14 1159
10984.13 1186
10985.12 1208
10986.11 1236
10987.10 1226
10988.09 1275
10989.08 1274
10990.07 1322
10991.06 1379
10992.04 1479
10993.03 1576
10994.02 1619
10995.01 1684
10996.00 1833
10996.99 1925
10997.98 1946
10998.97 1997
10999.96 2054
11000.95 2112
11001.94 2017
11002.93 1945
11003.92 1924
11004.91 1868
11005.90 1739
11006.89 1624
11007.88 1555
11008.87 1438
11009.87 1438
11010.86 1355
11011.85 1296
11012.84 1238
11013.83 1217
11014.82 1175
11015.81 1139
11016.80 1088
11017.79 1033
11018.78 1039
11019.77 991
11020.76 940
11021.75 943
11022.74 935
11023.74 890
11024.73 879
11025.72 842
11026.71 854
11027.70 856
11028.69 837
11029.68 847
11030.67 845
11031.67 792
11032.66 820
11033.65 857
11034.64 846
11035.63 802
11036.62 782
11037.61 791
11038.61 808
11039.60 787
11040.59 807
11041.58 810
11042.57 769
11043.56 813
11044.56 769
11045.55 740
11046.54 765
11047.53 782
11048.53 778
11049.52 769
11050.51 735
11051.50 763
11052.49 762
11053.49 708
11054.48 730
11055.47 751
11056.46 767
11057.46 785
11058.45 785
11059.44 723
11060.43 719
11061.43 745
11062.42 786
11063.41 781
11064.41 776
11065.40 818
11066.39 778
11067.38 825
11068.38 815
11069.37 790
11070.36 800
11071.36 785
11072.35 759
11073.34 766
11074.34 744
11075.33 759
11076.32 781
11077.32 791
11078.31 753
11079.30 732
11080.30 748
11081.29 780
11082.28 732
11083.28 721
11084.27 741
11085.27 704
11086.26 724
11087.25 703
11088.25 701
11089.24 679
11090.24 677
11091.23 700
11092.22 726
11093.22 676
11094.21 662
11095.21 697
11096.20 678
11097.19 658
11098.19 699
11099.18 688
11100.18 683
11101.17 631
11102.17 663
11103.16 651
11104.16 684
11105.15 649
11106.15 654
11107.14 663
11108.13 643
11109.13 642
11110.12 654
11111.12 665
11112.11 606
11113.11 640
11114.10 683
11115.10 639
11116.09 645
11117.09 629
11118.09 639
11119.08 619
11120.08 631
11121.07 651
11122.07 656
11123.06 670
11124.06 646
11125.05 716
11126.05 652
11127.04 673
11128.04 685
11129.04 665
11130.03 668
11131.03 651
11132.02 637
11133.02 649
11134.02 619
11135.01 627
11136.01 652
11137.00 621
11138.00 622
11139.00 630
11139.99 644
11140.99 612
11141.98 618
11142.98 620
11143.98 669
11144.97 606
11145.97 631
11146.97 633
11147.96 632
11148.96 614
11149.96 612
11150.95 653
11151.95 654
11152.95 645
11153.94 676
11154.94 671
11155.94 649
11156.93 616
11157.93 625
11158.93 628
11159.93 618
11160.92 629
11161.92 628
11162.92 602
11163.92 594
11164.91 622
11165.91 619
11166.91 597
11167.90 581
11168.90 605
11169.90 603
11170.90 622
11171.90 591
11172.89 603
11173.89 592
11174.89 576
11175.89 557
11176.88 608
11177.88 605
11178.88 630
11179.88 617
11180.88 566
11181.87 614
11182.87 598
11183.87 593
11184.87 588
11185.87 570
11186.87 616
11187.86 581
11188.86 589
11189.86 603
11190.86 582
11191.86 595
11192.86 598
11193.86 578
11194.85 581
11195.85 601
11196.85 616
11197.85 621
11198.85 569
11199.85 603
11200.85 614
11201.85 640
11202.84 614
11203.84 637
11204.84 653
11205.84 636
11206.84 643
11207.84 661
11208.84 645
11209.84 664
11210.84 664
11211.84 653
11212.84 675
11213.84 660
11214.84 647
11215.84 638
11216.84 586
11217.84 631
11218.84 625
11219.84 613
11220.84 657
11221.84 653
11222.84 621
11223.84 671
11224.84 654
11225.84 649
11226.84 644
11227.84 602
11228.84 600
11229.84 634
11230.84 639
11231.84 590
11232.84 632
11233.84 598
11234.84 619
11235.84 611
11236.84 625
11237.84 615
11238.84 610
11239.84 586
11240.84 603
11241.84 632
11242.84 640
11243.84 627
11244.84 610
11245.85 673
11246.85 609
11247.85 626
11248.85 697
11249.85 683
11250.85 680
11251.85 681
11252.85 674
11253.86 664
11254.86 657
11255.86 635
11256.86 676
11257.86 678
11258.86 655
11259.86 675
11260.87 669
11261.87 727
11262.87 705
11263.87 674
11264.87 675
11265.87 690
11266.88 671
11267.88 684
11268.88 758
11269.88 716
11270.88 704
11271.89 698
11272.89 724
11273.89 742
11274.89 722
11275.90 735
11276.90 743
11277.90 730
11278.90 718
11279.90 707
11280.91 757
11281.91 728
11282.91 711
11283.92 699
11284.92 685
11285.92 681
11286.92 633
11287.93 631
11288.93 630
11289.93 618
11290.94 607
11291.94 621
11292.94 588
11293.94 566
11294.95 583
11295.95 561
11296.95 579
11297.96 578
11298.96 581
11299.96 551
11300.97 545
11301.97 566
11302.97 530
11303.98 573
11304.98 566
11305.98 564
11306.99 557
11307.99 538
11309.00 557
11310.00 564
11311.00 530
11312.01 556
11313.01 557
11314.02 600
11315.02 589
11316.02 578
11317.03 614
11318.03 604
11319.04 609
11320.04 576
11321.04 576
11322.05 638
11323.05 621
11324.06 622
11325.06 614
11326.07 607
11327.07 574
11328.08 573
11329.08 554
11330.09 531
11331.09 527
11332.10 531
11333.10 557
11334.10 548
11335.11 540
11336.11 536
11337.12 569
11338.12 549
11339.13 519
11340.14 547
11341.14 558
11342.15 543
11343.15 548
11344.16 520
11345.16 539
11346.17 545
11347.17 509
11348.18 541
11349.18 514
11350.19 525
11351.19 541
11352.20 509
11353.21 500
11354.21 504
11355.22 490
11356.22 487
11357.23 480
11358.24 509
11359.24 531
11360.25 510
11361.25 465
11362.26 469
11363.27 482
11364.27 476
11365.28 477
11366.28 478
11367.29 457
11368.30 459
11369.30 438
11370.31 474
11371.32 432
11372.32 452
11373.33 470
11374.34 439
11375.34 428
11376.35 444
11377.36 433
11378.36 448
11379.37 454
11380.38 427
11381.38 441
11382.39 452
11383.40 426
11384.41 413
11385.41 420
11386.42 427
11387.43 414
11388.43 396
11389.44 427
11390.45 450
11391.46 415
11392.46 400
11393.47 411
11394.48 425
11395.49 457
11396.49 425
11397.50 407
11398.51 424
11399.52 415
11400.53 420
11401.53 405
11402.54 445
11403.55 433
11404.56 432
11405.57 412
11406.57 436
11407.58 415
11408.59 402
11409.60 394
11410.61 397
11411.61 413
11412.62 414
11413.63 413
11414.64 395
11415.65 417
11416.66 390
11417.67 399
11418.67 417
11419.68 420
11420.69 397
11421.70 368
11422.71 400
11423.72 419
11424.73 397
11425.74 376
11426.74 407
11427.75 392
11428.76 387
11429.77 376
11430.78 400
11431.79 397
11432.80 390
11433.81 378
11434.82 375
11435.83 386
11436.84 389
11437.85 414
11438.86 399
11439.87 390
11440.88 381
11441.88 371
11442.89 416
11443.90 407
11444.91 379
11445.92 357
11446.93 386
11447.94 387
11448.95 383
11449.96 394
11450.97 372
11451.98 369
11452.99 367
11454.00 357
11455.01 350
11456.02 368
11457.04 381
11458.05 371
11459.06 367
11460.07 350
11461.08 345
11462.09 363
11463.10 337
11464.11 365
11465.12 365
11466.13 366
11467.14 357
11468.15 344
11469.16 355
11470.17 354
11471.18 344
11472.20 327
11473.21 352
11474.22 322
11475.23 331
11476.24 318
11477.25 308
11478.26 316
11479.27 325
11480.28 332
11481.30 345
11482.31 340
11483.32 330
11484.33 312
11485.34 332
11486.35 311
11487.37 307
11488.38 333
11489.39 337
11490.40 322
11491.41 320
11492.42 336
11493.44 340
11494.45 298
11495.46 305
11496.47 339
11497.48 351
11498.50 339
11499.51 315
11500.52 345
11501.53 333
11502.55 316
11503.56 325
11504.57 331
11505.58 334
11506.60 317
11507.61 293
11508.62 313
11509.63 307
11510.65 324
11511.66 353
11512.67 331
11513.68 311
11514.70 309
11515.71 331
11516.72 295
11517.74 310
11518.75 305
11519.76 323
11520.78 296
11521.79 319
11522.80 307
11523.81 327
11524.83 309
11525.84 302
11526.85 291
11527.87 289
11528.88 328
11529.90 330
11530.91 314
11531.92 310
11532.94 324
11533.95 305
11534.96 299
11535.98 303
11536.99 327
11538.01 306
11539.02 333
11540.03 334
11541.05 318
11542.06 292
11543.08 297
11544.09 275
11545.10 310
11546.12 302
11547.13 292
11548.15 304
11549.16 311
11550.18 322
11551.19 295
11552.20 324
11553.22 320
11554.23 301
11555.25 284
11556.26 268
11557.28 298
11558.29 273
11559.31 290
11560.32 312
11561.34 312
11562.35 277
11563.37 275
11564.38 290
11565.40 287
11566.41 288
11567.43 268
11568.44 296
11569.46 293
11570.47 284
11571.49 300
11572.50 299
11573.52 292
11574.53 277
11575.55 278
11576.57 282
11577.58 276
11578.60 286
11579.61 293
11580.63 276
11581.64 260
11582.66 292
11583.68 299
11584.69 291
11585.71 261
11586.72 307
11587.74 283
11588.76 283
11589.77 280
11590.79 305
11591.81 279
11592.82 260
11593.84 263
11594.85 280
11595.87 281
11596.89 293
11597.90 273
11598.92 267
11599.94 277
11600.95 278
11601.97 291
11602.99 264
11604.00 290
11605.02 281
11606.04 277
11607.05 268
11608.07 255
11609.09 267
11610.11 281
11611.12 274
11612.14 278
11613.16 286
11614.17 282
11615.19 266
11616.21 279
11617.23 294
11618.24 261
11619.26 241
11620.28 269
11621.30 279
11622.31 259
11623.33 256
11624.35 242
11625.37 254
11626.38 277
11627.40 287
11628.42 258
11629.44 289
11630.46 304
11631.47 271
11632.49 270
11633.51 265
11634.53 276
11635.55 277
11636.56 254
11637.58 261
11638.60 265
11639.62 287
11640.64 289
11641.66 264
11642.67 280
11643.69 270
11644.71 260
11645.73 268
11646.75 282
11647.77 265
11648.79 260
11649.80 274
11650.82 261
11651.84 283
11652.86 271
11653.88 275
11654.90 267
11655.92 266
11656.94 287
11657.96 260
11658.98 291
11660.00 277
11661.01 259
11662.03 293
11663.05 304
11664.07 282
11665.09 294
11666.11 261
11667.13 280
11668.15 294
11669.17 304
11670.19 303
11671.21 278
11672.23 271
11673.25 273
11674.27 293
11675.29 287
11676.31 283
11677.33 291
11678.35 304
11679.37 275
11680.39 279
11681.41 286
11682.43 300
11683.45 258
11684.47 274
11685.49 293
11686.51 306
11687.53 260
11688.55 276
11689.57 281
11690.59 281
11691.61 274
11692.63 300
11693.66 289
11694.68 290
11695.70 283
11696.72 286
11697.74 304
11698.76 291
11699.78 297
11700.80 297
11701.82 278
11702.84 273
11703.86 284
11704.89 264
11705.91 282
11706.93 303
11707.95 274
11708.97 308
11709.99 284
11711.01 292
11712.04 283
11713.06 289
11714.08 292
11715.10 293
11716.12 285
11717.14 290
11718.17 277
11719.19 274
11720.21 254
11721.23 296
11722.25 320
11723.28 307
11724.30 329
11725.32 292
11726.34 334
11727.36 338
11728.39 324
11729.41 314
11730.43 343
11731.45 335
11732.48 298
11733.50 324
11734.52 297
11735.54 298
11736.57 302
11737.59 303
11738.61 313
11739.63 337
11740.66 319
11741.68 325
11742.70 326
11743.72 336
11744.75 318
11745.77 348
11746.79 343
11747.82 293
11748.84 315
11749.86 332
11750.89 342
11751.91 365
11752.93 324
11753.96 328
11754.98 325
11756.00 326
11757.03 336
11758.05 363
11759.07 353
11760.10 320
11761.12 354
11762.14 352
11763.17 351
11764.19 375
11765.22 349
11766.24 332
11767.26 338
11768.29 363
11769.31 336
11770.34 374
11771.36 375
11772.38 358
11773.41 359
11774.43 389
11775.46 386
11776.48 404
11777.51 378
11778.53 361
11779.55 389
11780.58 397
11781.60 370
11782.63 386
11783.65 407
11784.68 382
11785.70 385
11786.73 406
11787.75 402
11788.78 368
11789.80 380
11790.83 382
11791.85 391
11792.88 393
11793.90 382
11794.93 438
11795.95 409
11796.98 372
11798.00 381
11799.03 412
11800.05 395
11801.08 394
11802.10 391
11803.13 419
11804.15 415
11805.18 419
11806.21 401
11807.23 405
11808.26 431
11809.28 422
11810.31 403
11811.33 383
11812.36 396
11813.39 409
11814.41 396
11815.44 441
11816.46 434
11817.49 415
11818.52 414
11819.54 443
11820.57 440
11821.59 409
11822.62 436
11823.65 426
11824.67 433
11825.70 432
11826.73 464
11827.75 456
11828.78 452
11829.81 495
11830.83 457
11831.86 476
11832.89 476
11833.91 506
11834.94 485
11835.97 498
11836.99 500
11838.02 486
11839.05 497
11840.08 545
11841.10 515
11842.13 506
11843.16 535
11844.18 534
11845.21 515
11846.24 524
11847.27 523
11848.29 550
11849.32 540
11850.35 538
11851.38 544
11852.40 558
11853.43 581
11854.46 586
11855.49 597
11856.51 574
11857.54 575
11858.57 589
11859.60 630
11860.63 588
11861.65 589
11862.68 601
11863.71 607
11864.74 604
11865.77 586
11866.80 664
11867.82 664
11868.85 644
11869.88 646
11870.91 692
11871.94 687
11872.97 703
11873.99 696
11875.02 704
11876.05 708
11877.08 705
11878.11 730
11879.14 715
11880.17 747
11881.20 747
11882.22 755
11883.25 766
11884.28 774
11885.31 787
11886.34 766
11887.37 807
11888.40 836
11889.43 824
11890.46 821
11891.49 880
11892.52 899
11893.55 980
11894.57 938
11895.60 1006
11896.63 989
11897.66 1046
11898.69 1061
11899.72 1054
11900.75 1098
11901.78 1108
11902.81 1119
11903.84 1149
11904.87 1133
11905.90 1140
11906.93 1181
11907.96 1147
11908.99 1119
11910.02 1151
11911.05 1084
11912.08 1072
11913.11 1046
11914.14 1052
11915.17 1046
11916.20 1082
11917.23 1104
11918.26 1041
11919.29 1048
11920.33 1031
11921.36 1055
11922.39 1066
11923.42 1162
11924.45 1194
11925.48 1212
11926.51 1215
11927.54 1281
11928.57 1324
11929.60 1311
11930.63 1363
11931.66 1350
11932.70 1351
11933.73 1319
11934.76 1280
11935.79 1229
11936.82 1191
11937.85 1148
11938.88 1130
11939.91 1144
11940.95 1023
11941.98 1017
11943.01 1052
11944.04 1019
11945.07 996
11946.10 976
11947.14 930
11948.17 921
11949.20 880
11950.23 902
11951.26 854
11952.29 814
11953.33 843
11954.36 769
11955.39 807
11956.42 781
11957.46 803
11958.49 759
11959.52 766
11960.55 757
11961.58 795
11962.62 816
11963.65 787
11964.68 800
11965.71 832
11966.75 813
11967.78 784
11968.81 743
11969.84 783
11970.88 763
11971.91 758
11972.94 761
11973.98 788
11975.01 829
11976.04 787
11977.07 814
11978.11 801
11979.14 794
11980.17 787
11981.21 819
11982.24 856
11983.27 800
11984.31 781
11985.34 830
11986.37 837
11987.41 800
11988.44 834
11989.47 908
11990.51 866
11991.54 851
11992.58 834
11993.61 869
11994.64 875
11995.68 876
11996.71 883
11997.74 877
11998.78 891
11999.81 897
12000.85 912
12001.88 881
12002.91 892
12003.95 938
12004.98 964
12006.02 948
12007.05 948
12008.09 965
12009.12 993
12010.15 995
12011.19 1039
12012.22 1047
12013.26 1070
12014.29 1079
12015.33 1102
12016.36 1064
12017.40 1089
12018.43 1091
12019.47 1167
12020.50 1117
12021.54 1115
12022.57 1080
12023.61 1062
12024.64 1103
12025.68 1127
12026.71 1110
12027.75 1118
12028.78 1088
12029.82 1123
12030.85 1109
12031.89 1108
12032.92 1147
12033.96 1113
12034.99 1114
12036.03 1123
12037.07 1072
12038.10 1077
12039.14 1102
12040.17 1077
12041.21 1092
12042.24 1047
12043.28 1061
12044.32 1037
12045.35 1058
12046.39 1083
12047.42 1068
12048.46 1089
12049.50 1048
12050.53 1059
12051.57 1099
12052.61 1089
12053.64 1052
12054.68 1061
12055.71 1122
12056.75 1102
12057.79 1126
12058.82 1116
12059.86 1097
12060.90 1126
12061.93 1075
12062.97 1022
12064.01 1060
12065.04 1067
12066.08 1055
12067.12 1023
12068.15 1019
12069.19 1019
12070.23 1020
12071.27 989
12072.30 953
12073.34 937
12074.38 921
12075.41 936
12076.45 930
12077.49 913
12078.53 936
12079.56 921
12080.60 940
12081.64 947
12082.68 948
12083.71 912
12084.75 955
12085.79 959
12086.83 988
12087.86 989
12088.90 957
12089.94 979
12090.98 985
12092.02 995
12093.05 1018
12094.09 1010
12095.13 1015
12096.17 1042
12097.21 1058
12098.25 1076
12099.28 1137
12100.32 1097
12101.36 1122
12102.40 1163
12103.44 1165
12104.48 1120
12105.51 1072
12106.55 1078
12107.59 1076
12108.63 1030
12109.67 993
12110.71 977
12111.75 970
12112.79 933
12113.82 882
12114.86 835
12115.90 833
12116.94 805
12117.98 837
12119.02 833
12120.06 807
12121.10 743
12122.14 761
12123.18 758
12124.22 739
12125.25 758
12126.29 741
12127.33 723
12128.37 668
12129.41 666
12130.45 672
12131.49 663
12132.53 667
12133.57 728
12134.61 674
12135.65 662
12136.69 664
12137.73 659
12138.77 672
12139.81 637
12140.85 649
12141.89 654
12142.93 662
12143.97 697
12145.01 646
12146.05 668
12147.09 662
12148.13 638
12149.17 612
12150.21 647
12151.25 622
12152.29 608
12153.34 616
12154.38 615
12155.42 625
12156.46 606
12157.50 592
12158.54 599
12159.58 593
12160.62 615
12161.66 566
12162.70 589
12163.74 609
12164.78 591
12165.83 564
12166.87 560
12167.91 591
12168.95 601
12169.99 591
12171.03 543
12172.07 573
12173.11 593
12174.16 559
12175.20 583
12176.24 537
12177.28 535
12178.32 526
12179.36 537
12180.41 541
12181.45 537
12182.49 552
12183.53 545
12184.57 564
12185.62 551
12186.66 563
12187.70 536
12188.74 536
12189.78 544
12190.83 563
12191.87 548
12192.91 537
12193.95 557
12195.00 544
12196.04 528
12197.08 517
12198.12 512
12199.17 547
12200.21 542
12201.25 558
12202.29 537
12203.34 544
12204.38 521
12205.42 518
12206.46 516
12207.51 494
12208.55 479
12209.59 518
12210.64 511
12211.68 511
12212.72 475
12213.77 473
12214.81 529
12215.85 515
12216.90 505
12217.94 521
12218.98 499
12220.03 508
12221.07 504
12222.11 508
12223.16 499
12224.20 483
12225.24 513
12226.29 493
12227.33 498
12228.37 482
12229.42 479
12230.46 484
12231.51 472
12232.55 460
12233.59 491
12234.64 484
12235.68 499
12236.73 468
12237.77 466
12238.82 472
12239.86 491
12240.90 464
12241.95 452
12242.99 475
12244.04 474
12245.08 466
12246.13 449
12247.17 440
12248.22 439
12249.26 440
12250.31 468
12251.35 445
12252.39 442
12253.44 449
12254.48 407
12255.53 430
12256.57 409
12257.62 410
12258.66 456
12259.71 428
12260.75 422
12261.80 411
12262.85 418
12263.89 408
12264.94 397
12265.98 373
12267.03 400
12268.07 437
12269.12 413
12270.16 395
12271.21 385
12272.25 406
12273.30 408
12274.35 405
12275.39 400
12276.44 357
12277.48 400
12278.53 369
12279.58 370
12280.62 382
12281.67 379
12282.71 390
12283.76 412
12284.81 389
12285.85 374
12286.90 350
12287.95 338
12288.99 382
12290.04 391
12291.08 390
12292.13 362
12293.18 354
12294.22 364
12295.27 383
12296.32 347
12297.36 377
12298.41 368
12299.46 370
12300.50 365
12301.55 348
12302.60 361
12303.65 364
12304.69 393
12305.74 354
12306.79 385
12307.83 346
12308.88 377
12309.93 322
12310.98 342
12312.02 322
12313.07 361
12314.12 376
12315.17 352
12316.21 355
12317.26 375
12318.31 353
12319.36 359
12320.40 337
12321.45 341
12322.50 382
12323.55 355
12324.60 381
12325.64 349
12326.69 354
12327.74 356
12328.79 381
12329.84 351
12330.88 366
12331.93 370
12332.98 343
12334.03 331
12335.08 348
12336.13 353
12337.17 364
12338.22 365
12339.27 347
12340.32 359
12341.37 367
12342.42 351
12343.47 362
12344.51 390
12345.56 368
12346.61 374
12347.66 356
12348.71 349
12349.76 348
12350.81 344
12351.86 352
12352.91 342
12353.95 350
12355.00 364
12356.05 369
12357.10 348
12358.15 361
12359.20 365
12360.25 347
12361.30 357
12362.35 361
12363.40 356
12364.45 373
12365.50 368
12366.55 343
12367.60 349
12368.65 368
12369.70 358
12370.75 380
12371.80 384
12372.85 334
12373.90 363
12374.95 371
12376.00 381
12377.05 376
12378.10 371
12379.15 360
12380.20 355
12381.25 395
12382.30 384
12383.35 398
12384.40 368
12385.45 376
12386.50 356
12387.55 383
12388.60 369
12389.65 396
12390.70 345
12391.75 372
12392.80 385
12393.86 348
12394.91 367
12395.96 366
12397.01 412
12398.06 398
12399.11 400
12400.16 373
12401.21 396
12402.26 400
12403.32 389
12404.37 403
12405.42 369
12406.47 389
12407.52 380
12408.57 368
12409.62 396
12410.68 369
12411.73 379
12412.78 394
12413.83 360
12414.88 372
12415.93 399
12416.99 390
12418.04 401
12419.09 422
12420.14 375
12421.19 396
12422.25 405
12423.30 423
12424.35 430
12425.40 398
12426.45 423
12427.51 403
12428.56 390
12429.61 378
12430.66 381
12431.72 410
12432.77 438
12433.82 414
12434.87 395
12435.93 389
12436.98 420
12438.03 426
12439.08 438
12440.14 398
12441.19 411
12442.24 427
12443.30 425
12444.35 418
12445.40 453
12446.45 440
12447.51 423
12448.56 407
12449.61 427
12450.67 450
12451.72 426
12452.77 475
12453.83 464
12454.88 479
12455.93 478
12456.99 507
12458.04 490
12459.10 461
12460.15 497
12461.20 475
12462.26 512
12463.31 544
12464.36 566
12465.42 601
12466.47 619
12467.53 634
12468.58 630
12469.63 694
12470.69 730
12471.74 773
12472.80 759
12473.85 774
12474.90 816
12475.96 874
12477.01 848
12478.07 845
12479.12 829
12480.18 820
12481.23 767
12482.29 740
12483.34 724
12484.40 696
12485.45 682
12486.50 689
12487.56 627
12488.61 644
12489.67 628
12490.72 594
12491.78 587
12492.83 556
12493.89 576
12494.94 576
12496.00 545
12497.05 541
12498.11 516
12499.17 514
12500.22 518
12501.28 556
12502.33 554
12503.39 502
12504.44 533
12505.50 498
12506.55 512
12507.61 493
12508.67 502
12509.72 484
12510.78 504
12511.83 501
12512.89 490
12513.94 481
12515.00 488
12516.06 486
12517.11 474
12518.17 476
12519.22 484
12520.28 504
12521.34 469
12522.39 489
12523.45 495
12524.51 468
12525.56 449
12526.62 508
12527.68 483
12528.73 460
12529.79 496
12530.85 488
12531.90 470
12532.96 503
12534.02 533
12535.07 494
12536.13 490
12537.19 510
12538.24 473
12539.30 524
12540.36 502
12541.41 540
12542.47 545
12543.53 536
12544.59 538
12545.64 555
12546.70 550
12547.76 579
12548.82 568
12549.87 554
12550.93 548
12551.99 592
12553.05 535
12554.10 548
12555.16 553
12556.22 573
12557.28 572
12558.33 539
12559.39 578
12560.45 551
12561.51 573
12562.57 539
12563.62 530
12564.68 522
12565.74 528
12566.80 504
12567.86 494
12568.91 520
12569.97 491
12571.03 495
12572.09 521
12573.15 514
12574.21 502
12575.26 472
12576.32 479
12577.38 514
12578.44 491
12579.50 495
12580.56 494
12581.62 502
12582.68 501
12583.73 479
12584.79 493
12585.85 510
12586.91 485
12587.97 485
12589.03 474
12590.09 494
12591.15 511
12592.21 511
12593.27 488
12594.33 455
12595.38 493
12596.44 494
12597.50 492
12598.56 486
12599.62 489
12600.68 502
12601.74 495
12602.80 488
12603.86 525
12604.92 498
12605.98 503
12607.04 532
12608.10 536
12609.16 546
12610.22 556
12611.28 496
12612.34 528
12613.40 552
12614.46 536
12615.52 534
12616.58 526
12617.64 568
12618.70 589
12619.76 583
12620.82 566
12621.88 589
12622.94 560
12624.00 540
12625.07 539
12626.13 573
12627.19 550
12628.25 528
12629.31 569
12630.37 532
12631.43 532
12632.49 526
12633.55 524
12634.61 548
12635.67 527
12636.73 529
12637.80 521
12638.86 510
12639.92 522
12640.98 538
12642.04 511
12643.10 500
12644.16 484
12645.23 498
12646.29 471
12647.35 498
12648.41 477
12649.47 474
12650.53 448
12651.59 464
12652.66 482
12653.72 506
12654.78 502
12655.84 509
12656.90 497
12657.97 478
12659.03 486
12660.09 485
12661.15 480
12662.21 486
12663.28 493
12664.34 482
12665.40 490
12666.46 509
12667.53 473
12668.59 496
12669.65 497
12670.71 483
12671.78 497
12672.84 525
12673.90 482
12674.96 505
12676.03 489
12677.09 489
12678.15 493
12679.22 486
12680.28 468
12681.34 522
12682.40 528
12683.47 531
12684.53 517
12685.59 524
12686.66 505
12687.72 506
12688.78 526
12689.85 529
12690.91 550
12691.97 531
12693.04 552
12694.10 533
12695.16 541
12696.23 547
12697.29 565
12698.35 570
12699.42 567
12700.48 545
12701.55 570
12702.61 575
12703.67 591
12704.74 596
12705.80 588
12706.87 570
12707.93 567
12708.99 569
12710.06 591
12711.12 599
12712.19 606
12713.25 585
12714.32 623
12715.38 632
12716.44 605
12717.51 633
12718.57 620
12719.64 620
12720.70 615
12721.77 589
12722.83 635
12723.90 648
12724.96 679
12726.03 659
12727.09 672
12728.16 646
12729.22 659
12730.29 669
12731.35 630
12732.42 689
12733.48 676
12734.55 679
12735.61 693
12736.68 642
12737.74 615
12738.81 646
12739.87 637
12740.94 660
12742.00 660
12743.07 624
12744.14 637
12745.20 626
12746.27 639
12747.33 603
12748.40 622
12749.46 613
12750.53 612
12751.60 606
12752.66 596
12753.73 575
12754.79 579
12755.86 598
12756.93 613
12757.99 623
12759.06 590
12760.12 599
12761.19 568
12762.26 589
12763.32 601
12764.39 570
12765.46 551
12766.52 555
12767.59 572
12768.66 546
12769.72 549
12770.79 547
12771.86 566
12772.92 568
12773.99 525
12775.06 530
12776.12 546
12777.19 524
12778.26 480
12779.33 492
12780.39 535
12781.46 521
12782.53 497
12783.59 490
12784.66 543
12785.73 536
12786.80 542
12787.86 520
12788.93 548
12790.00 506
12791.07 510
12792.13 521
12793.20 516
12794.27 532
12795.34 532
12796.40 511
12797.47 510
12798.54 515
12799.61 513
12800.68 526
12801.74 543
12802.81 555
12803.88 560
12804.95 548
12806.02 576
12807.09 549
12808.15 534
12809.22 580
12810.29 559
12811.36 600
12812.43 608
12813.50 618
12814.56 595
12815.63 620
12816.70 616
12817.77 623
12818.84 636
12819.91 614
12820.98 661
12822.04 639
12823.11 615
12824.18 624
12825.25 675
12826.32 630
12827.39 637
12828.46 646
12829.53 643
12830.60 659
12831.67 656
12832.74 604
12833.81 609
12834.87 623
12835.94 590
12837.01 564
12838.08 566
12839.15 538
12840.22 533
12841.29 524
12842.36 536
12843.43 517
12844.50 492
12845.57 497
12846.64 481
12847.71 489
12848.78 508
12849.85 490
12850.92 458
12851.99 469
12853.06 480
12854.13 487
12855.20 447
12856.27 448
12857.34 438
12858.41 429
12859.48 425
12860.55 410
12861.62 392
12862.69 413
12863.77 403
12864.84 386
12865.91 392
12866.98 384
12868.05 403
12869.12 393
12870.19 400
12871.26 366
12872.33 410
12873.40 390
12874.47 376
12875.54 371
12876.62 371
12877.69 388
12878.76 374
12879.83 383
12880.90 370
12881.97 367
12883.04 361
12884.12 370
12885.19 371
12886.26 382
12887.33 390
12888.40 374
12889.47 376
12890.54 368
12891.62 366
12892.69 365
12893.76 362
12894.83 367
12895.90 351
12896.98 349
12898.05 358
12899.12 372
12900.19 348
12901.26 343
12902.34 339
12903.41 344
12904.48 335
12905.55 352
12906.63 351
12907.70 361
12908.77 338
12909.84 365
12910.92 347
12911.99 339
12913.06 339
12914.13 344
12915.21 354
12916.28 340
12917.35 319
12918.42 360
12919.50 342
12920.57 338
12921.64 353
12922.72 345
12923.79 357
12924.86 344
12925.94 327
12927.01 338
12928.08 345
12929.16 343
12930.23 362
12931.30 325
12932.38 324
12933.45 331
12934.52 310
12935.60 313
12936.67 337
12937.74 312
12938.82 322
12939.89 326
12940.97 330
12942.04 290
12943.11 302
12944.19 327
12945.26 307
12946.34 332
12947.41 326
12948.48 339
12949.56 304
12950.63 308
12951.71 310
12952.78 299
12953.85 326
12954.93 303
12956.00 324
12957.08 327
12958.15 298
12959.23 318
12960.30 317
12961.38 304
12962.45 335
12963.53 291
12964.60 297
12965.68 283
12966.75 308
12967.83 327
12968.90 311
12969.98 313
12971.05 305
12972.13 294
12973.20 307
12974.28 302
12975.35 295
12976.43 287
12977.50 290
12978.58 336
12979.65 321
12980.73 294
12981.80 303
12982.88 321
12983.95 337
12985.03 296
12986.11 320
12987.18 306
12988.26 313
12989.33 315
12990.41 292
12991.48 305
12992.56 308
12993.64 297
12994.71 335
12995.79 300
12996.86 306
12997.94 318
12999.02 291
13000.09 307
13001.17 303
13002.25 323
13003.32 332
13004.40 306
13005.48 288
13006.55 298
13007.63 286
13008.71 286
13009.78 295
13010.86 291
13011.94 320
13013.01 298
13014.09 305
13015.17 307
13016.24 301
13017.32 288
13018.40 306
13019.47 300
13020.55 305
13021.63 294
13022.71 293
13023.78 303
13024.86 287
13025.94 276
13027.01 281
13028.09 299
13029.17 292
13030.25 308
13031.32 292
13032.40 304
13033.48 316
13034.56 322
13035.64 297
13036.71 312
13037.79 298
13038.87 297
13039.95 298
13041.02 286
13042.10 309
13043.18 295
13044.26 296
13045.34 284
13046.41 303
13047.49 302
13048.57 290
13049.65 284
13050.73 270
13051.81 296
13052.88 287
13053.96 303
13055.04 299
13056.12 302
13057.20 307
13058.28 277
13059.36 286
13060.44 292
13061.51 313
13062.59 289
13063.67 289
13064.75 285
13065.83 315
13066.91 286
13067.99 276
13069.07 281
13070.15 297
13071.23 263
13072.30 260
13073.38 265
13074.46 310
13075.54 293
13076.62 301
13077.70 257
13078.78 291
13079.86 279
13080.94 298
13082.02 285
13083.10 301
13084.18 294
13085.26 287
13086.34 304
13087.42 296
13088.50 296
13089.58 279
13090.66 290
13091.74 281
13092.82 299
13093.90 278
13094.98 277
13096.06 284
13097.14 267
13098.22 304
13099.30 298
13100.38 281
13101.46 273
13102.54 301
13103.62 316
13104.70 342
13105.78 313
13106.86 318
13107.94 298
13109.03 314
13110.11 282
13111.19 298
13112.27 314
13113.35 340
13114.43 291
13115.51 319
13116.59 303
13117.67 310
13118.75 328
13119.84 313
13120.92 308
13122.00 293
13123.08 306
13124.16 309
13125.24 323
13126.32 314
13127.41 301
13128.49 324
13129.57 328
13130.65 311
13131.73 311
13132.81 320
13133.90 324
13134.98 310
13136.06 292
13137.14 330
13138.22 343
13139.30 327
13140.39 334
13141.47 322
13142.55 324
13143.63 338
13144.72 336
13145.80 322
13146.88 311
13147.96 339
13149.04 336
13150.13 336
13151.21 331
13152.29 307
13153.38 329
13154.46 329
13155.54 342
13156.62 319
13157.71 334
13158.79 313
13159.87 339
13160.95 363
13162.04 341
13163.12 342
13164.20 370
13165.29 353
13166.37 334
13167.45 322
13168.54 340
13169.62 352
13170.70 351
13171.79 328
13172.87 361
13173.95 357
13175.04 339
13176.12 346
13177.20 332
13178.29 351
13179.37 350
13180.45 372
13181.54 357
13182.62 359
13183.71 346
13184.79 369
13185.87 382
13186.96 361
13188.04 349
13189.13 373
13190.21 362
13191.29 357
13192.38 364
13193.46 377
13194.55 360
13195.63 346
13196.72 360
13197.80 346
13198.88 345
13199.97 356
13201.05 381
13202.14 350
13203.22 362
13204.31 347
13205.39 359
13206.48 363
13207.56 375
13208.65 357
13209.73 370
13210.82 380
13211.90 350
13212.99 363
13214.07 392
13215.16 384
13216.24 366
13217.33 342
13218.41 364
13219.50 413
13220.58 387
13221.67 409
13222.75 407
13223.84 390
13224.92 395
13226.01 373
13227.10 401
13228.18 406
13229.27 403
13230.35 396
13231.44 395
13232.52 390
13233.61 420
13234.70 411
13235.78 415
13236.87 413
13237.95 419
13239.04 438
13240.13 411
13241.21 399
13242.30 443
13243.39 440
13244.47 417
13245.56 452
13246.64 438
13247.73 415
13248.82 417
13249.90 402
13250.99 437
13252.08 413
13253.16 431
13254.25 458
13255.34 427
13256.42 433
13257.51 466
13258.60 431
13259.69 443
13260.77 461
13261.86 460
13262.95 471
13264.03 454
13265.12 463
13266.21 496
13267.30 503
13268.38 499
13269.47 465
13270.56 495
13271.64 521
13272.73 456
13273.82 521
13274.91 533
13275.99 554
13277.08 527
13278.17 537
13279.26 564
13280.35 548
13281.43 552
13282.52 534
13283.61 559
13284.70 549
13285.79 549
13286.87 549
13287.96 584
13289.05 564
13290.14 583
13291.23 574
13292.31 594
13293.40 583
13294.49 609
13295.58 614
13296.67 574
13297.76 602
13298.85 626
13299.93 624
13301.02 609
13302.11 609
13303.20 649
13304.29 660
13305.38 623
13306.47 686
13307.56 660
13308.64 669
13309.73 667
13310.82 633
13311.91 662
13313.00 685
13314.09 684
13315.18 645
13316.27 702
13317.36 730
13318.45 707
13319.54 687
13320.63 701
13321.72 696
13322.81 725
13323.89 705
13324.98 702
13326.07 719
13327.16 729
13328.25 712
13329.34 773
13330.43 742
13331.52 736
13332.61 738
13333.70 781
13334.79 759
13335.88 778
13336.97 751
13338.06 751
13339.15 792
13340.24 776
13341.33 792
13342.42 753
13343.52 772
13344.61 777
13345.70 760
13346.79 780
13347.88 778
13348.97 815
13350.06 823
13351.15 772
13352.24 778
13353.33 812
13354.42 813
13355.51 800
13356.60 796
13357.69 828
13358.79 822
13359.88 866
13360.97 864
13362.06 883
13363.15 878
13364.24 912
13365.33 872
13366.42 872
13367.51 919
13368.61 879
13369.70 863
13370.79 889
13371.88 887
13372.97 868
13374.06 864
13375.16 827
13376.25 823
13377.34 804
13378.43 771
13379.52 723
13380.61 731
13381.71 754
13382.80 741
13383.89 717
13384.98 752
13386.08 702
13387.17 691
13388.26 720
13389.35 707
13390.44 675
13391.54 665
13392.63 676
13393.72 642
13394.81 648
13395.91 653
13397.00 654
13398.09 649
13399.18 629
13400.28 637
13401.37 611
13402.46 649
13403.56 644
13404.65 627
13405.74 622
13406.83 612
13407.93 623
13409.02 672
13410.11 653
13411.21 621
13412.30 630
13413.39 655
13414.49 634
13415.58 652
13416.67 642
13417.77 650
13418.86 645
13419.95 667
13421.05 651
13422.14 664
13423.23 665
13424.33 666
13425.42 656
13426.52 655
13427.61 629
13428.70 666
13429.80 692
13430.89 655
13431.98 684
13433.08 678
13434.17 690
13435.27 686
13436.36 704
13437.46 704
13438.55 678
13439.64 715
13440.74 713
13441.83 728
13442.93 691
13444.02 700
13445.12 702
13446.21 684
13447.31 691
13448.40 738
13449.50 744
13450.59 786
13451.68 772
13452.78 771
13453.87 734
13454.97 803
13456.06 760
13457.16 761
13458.25 804
13459.35 781
13460.44 779
13461.54 788
13462.64 810
13463.73 812
13464.83 783
13465.92 802
13467.02 815
13468.11 790
13469.21 776
13470.30 805
13471.40 853
13472.49 811
13473.59 815
13474.69 843
13475.78 871
13476.88 879
13477.97 846
13479.07 873
13480.17 854
13481.26 877
13482.36 876
13483.45 890
13484.55 896
13485.65 912
13486.74 915
13487.84 934
13488.93 952
13490.03 939
13491.13 953
13492.22 931
13493.32 934
13494.42 951
13495.51 1012
13496.61 1022
13497.71 1014
13498.80 1033
13499.90 1057
13501.00 994
13502.09 995
13503.19 1056
13504.29 999
13505.38 1038
13506.48 1043
13507.58 1055
13508.68 986
13509.77 965
13510.87 951
13511.97 957
13513.07 956
13514.16 929
13515.26 937
13516.36 951
13517.45 952
13518.55 877
13519.65 874
13520.75 882
13521.85 848
13522.94 836
13524.04 820
13525.14 795
13526.24 809
13527.33 814
13528.43 812
13529.53 802
13530.63 808
13531.73 799
13532.82 807
13533.92 779
13535.02 741
13536.12 716
13537.22 738
13538.32 747
13539.41 709
13540.51 758
13541.61 750
13542.71 752
13543.81 701
13544.91 701
13546.00 698
13547.10 679
13548.20 689
13549.30 693
13550.40 671
13551.50 688
13552.60 670
13553.70 668
13554.80 686
13555.89 664
13556.99 653
13558.09 659
13559.19 684
13560.29 660
13561.39 687
13562.49 664
13563.59 673
13564.69 651
13565.79 654
13566.89 645
13567.99 638
13569.09 671
13570.19 681
13571.29 665
13572.39 642
13573.49 668
13574.59 646
13575.69 661
13576.79 639
13577.88 664
13578.98 620
13580.08 677
13581.19 687
13582.29 684
13583.39 638
13584.49 677
13585.59 680
13586.69 672
13587.79 654
13588.89 639
13589.99 692
13591.09 677
13592.19 659
13593.29 664
13594.39 675
13595.49 685
13596.59 655
13597.69 686
13598.79 662
13599.89 687
13600.99 672
13602.09 671
13603.20 702
13604.30 698
13605.40 731
13606.50 714
13607.60 702
13608.70 681
13609.80 708
13610.90 701
13612.01 702
13613.11 695
13614.21 686
13615.31 695
13616.41 708
13617.51 725
13618.61 739
13619.72 751
13620.82 708
13621.92 714
13623.02 759
13624.12 723
13625.22 718
13626.33 717
13627.43 770
13628.53 754
13629.63 710
13630.73 707
13631.84 767
13632.94 735
13634.04 750
13635.14 762
13636.25 773
13637.35 723
13638.45 766
13639.55 794
13640.65 720
13641.76 721
13642.86 764
13643.96 764
13645.07 726
13646.17 765
13647.27 745
13648.37 735
13649.48 761
13650.58 743
13651.68 743
13652.79 719
13653.89 715
13654.99 720
13656.09 740
13657.20 731
13658.30 728
13659.40 699
13660.51 702
13661.61 711
13662.71 710
13663.82 724
13664.92 719
13666.02 736
13667.13 687
13668.23 726
13669.34 669
13670.44 678
13671.54 691
13672.65 742
13673.75 696
13674.85 703
13675.96 700
13677.06 708
13678.17 719
13679.27 746
13680.37 744
13681.48 756
13682.58 744
13683.69 720
13684.79 725
13685.89 731
13687.00 734
13688.10 761
13689.21 715
13690.31 715
13691.42 694
13692.52 711
13693.63 733
13694.73 720
13695.84 725
13696.94 740
13698.05 770
13699.15 716
13700.25 760
13701.36 787
13702.46 759
13703.57 771
13704.67 787
13705.78 795
13706.89 791
13707.99 805
13709.10 809
13710.20 789
13711.31 789
13712.41 793
13713.52 819
13714.62 836
13715.73 844
13716.83 829
13717.94 833
13719.04 830
13720.15 810
13721.26 835
13722.36 802
13723.47 874
13724.57 898
13725.68 879
13726.79 881
13727.89 890
13729.00 924
13730.10 904
13731.21 912
13732.32 895
13733.42 939
13734.53 929
13735.63 964
13736.74 990
13737.85 990
13738.95 1016
13740.06 1030
13741.17 1020
13742.27 1021
13743.38 1034
13744.49 1045
13745.59 1086
13746.70 1076
13747.81 1123
13748.91 1201
13750.02 1252
13751.13 1269
13752.23 1249
13753.34 1286
13754.45 1277
13755.56 1278
13756.66 1369
13757.77 1339
13758.88 1393
13759.98 1388
13761.09 1423
13762.20 1423
13763.31 1470
13764.41 1459
13765.52 1465
13766.63 1470
13767.74 1502
13768.84 1472
13769.95 1477
13771.06 1503
13772.17 1443
13773.28 1437
13774.38 1452
13775.49 1437
13776.60 1414
13777.71 1385
13778.82 1376
13779.92 1297
13781.03 1237
13782.14 1238
13783.25 1280
13784.36 1186
13785.46 1167
13786.57 1128
13787.68 1075
13788.79 1121
13789.90 1122
13791.01 1070
13792.12 1038
13793.22 1048
13794.33 1040
13795.44 991
13796.55 984
13797.66 953
13798.77 937
13799.88 914
13800.99 904
13802.10 897
13803.20 877
13804.31 834
13805.42 827
13806.53 842
13807.64 869
13808.75 822
13809.86 798
13810.97 859
13812.08 820
13813.19 818
13814.30 829
13815.41 773
13816.52 821
13817.63 784
13818.74 771
13819.84 740
13820.95 754
13822.06 743
13823.17 744
13824.28 738
13825.39 756
13826.50 749
13827.61 739
13828.72 735
13829.83 713
13830.94 686
13832.05 709
13833.16 718
13834.28 703
13835.39 751
13836.50 706
13837.61 747
13838.72 716
13839.83 696
13840.94 704
13842.05 696
13843.16 670
13844.27 714
13845.38 706
13846.49 699
13847.60 729
13848.71 671
13849.82 690
13850.93 675
13852.05 694
13853.16 694
13854.27 689
13855.38 724
13856.49 713
13857.60 687
13858.71 716
13859.82 728
13860.94 732
13862.05 704
13863.16 734
13864.27 734
13865.38 746
13866.49 699
13867.60 704
13868.72 739
13869.83 713
13870.94 704
13872.05 690
13873.16 702
13874.27 726
13875.39 735
13876.50 732
13877.61 762
13878.72 761
13879.83 739
13880.95 732
13882.06 745
13883.17 749
13884.28 761
13885.40 768
13886.51 786
13887.62 805
13888.73 828
13889.85 827
13890.96 807
13892.07 831
13893.18 848
13894.30 816
13895.41 786
13896.52 805
13897.63 815
13898.75 817
13899.86 825
13900.97 807
13902.09 782
13903.20 781
13904.31 750
13905.43 735
13906.54 761
13907.65 763
13908.77 749
13909.88 731
13910.99 692
13912.11 736
13913.22 703
13914.33 699
13915.45 678
13916.56 694
13917.67 687
13918.79 654
13919.90 649
13921.01 679
13922.13 636
13923.24 664
13924.36 645
13925.47 671
13926.58 662
13927.70 669
13928.81 655
13929.93 681
13931.04 676
13932.15 708
13933.27 668
13934.38 659
13935.50 638
13936.61 626
13937.73 624
13938.84 641
13939.95 635
13941.07 620
13942.18 661
13943.30 638
13944.41 653
13945.53 592
13946.64 620
13947.76 637
13948.87 619
13949.99 608
13951.10 586
13952.22 621
13953.33 626
13954.45 631
13955.56 604
13956.68 605
13957.79 612
13958.91 652
13960.02 626
13961.14 651
13962.25 616
13963.37 610
13964.49 552
13965.60 613
13966.72 603
13967.83 581
13968.95 611
13970.06 600
13971.18 602
13972.30 617
13973.41 611
13974.53 613
13975.64 642
13976.76 594
13977.88 586
13978.99 579
13980.11 596
13981.22 595
13982.34 623
13983.46 609
13984.57 599
13985.69 634
13986.80 620
13987.92 633
13989.04 582
13990.15 623
13991.27 587
13992.39 656
13993.50 616
13994.62 625
13995.74 638
13996.85 640
13997.97 603
13999.09 642
14000.21 677
14001.32 650
14002.44 689
14003.56 609
14004.67 647
14005.79 642
14006.91 634
14008.02 656
14009.14 642
14010.26 642
14011.38 669
14012.49 637
14013.61 636
14014.73 631
14015.85 661
14016.96 613
14018.08 607
14019.20 638
14020.32 630
14021.44 653
14022.55 622
14023.67 602
14024.79 613
14025.91 640
14027.02 604
14028.14 650
14029.26 616
14030.38 638
14031.50 621
14032.62 652
14033.73 661
14034.85 640
14035.97 621
14037.09 629
14038.21 633
14039.33 634
14040.44 634
14041.56 647
14042.68 641
14043.80 639
14044.92 633
14046.04 671
14047.16 679
14048.27 688
14049.39 685
14050.51 682
14051.63 702
14052.75 670
14053.87 728
14054.99 697
14056.11 707
14057.23 724
14058.35 715
14059.47 722
14060.59 730
14061.70 758
14062.82 737
14063.94 762
14065.06 800
14066.18 797
14067.30 847
14068.42 785
14069.54 810
14070.66 799
14071.78 803
14072.90 837
14074.02 824
14075.14 803
14076.26 876
14077.38 863
14078.50 814
14079.62 814
14080.74 883
14081.86 895
14082.98 892
14084.10 898
14085.22 882
14086.34 911
14087.46 921
14088.58 911
14089.70 904
14090.82 932
14091.94 980
14093.07 953
14094.19 927
14095.31 996
14096.43 964
14097.55 966
14098.67 935
14099.79 940
14100.91 965
14102.03 932
14103.15 929
14104.27 906
14105.39 877
14106.52 860
14107.64 838
14108.76 835
14109.88 843
14111.00 836
14112.12 825
14113.24 821
14114.37 824
14115.49 787
14116.61 764
14117.73 771
14118.85 773
14119.97 734
14121.10 688
14122.22 710
14123.34 750
14124.46 731
14125.58 691
14126.70 692
14127.83 634
14128.95 667
14130.07 658
14131.19 672
14132.32 630
14133.44 641
14134.56 633
14135.68 643
14136.80 611
14137.93 614
14139.05 610
14140.17 605
14141.29 598
14142.42 578
14143.54 619
14144.66 588
14145.78 587
14146.91 606
14148.03 629
14149.15 595
14150.28 605
14151.40 603
14152.52 612
14153.65 581
14154.77 596
14155.89 578
14157.01 632
14158.14 563
14159.26 555
14160.38 551
14161.51 545
14162.63 541
14163.75 534
14164.88 565
14166.00 546
14167.12 568
14168.25 536
14169.37 558
14170.50 540
14171.62 543
14172.74 535
14173.87 571
14174.99 524
14176.12 521
14177.24 511
14178.36 545
14179.49 566
14180.61 536
14181.74 542
14182.86 531
14183.98 540
14185.11 534
14186.23 575
14187.36 525
14188.48 532
14189.61 519
14190.73 508
14191.85 499
14192.98 522
14194.10 500
14195.23 533
14196.35 508
14197.48 533
14198.60 523
14199.73 516
14200.85 537
14201.98 493
14203.10 496
14204.23 480
14205.35 514
14206.48 454
14207.60 504
14208.73 507
14209.85 495
14210.98 503
14212.10 519
14213.23 484
14214.36 510
14215.48 497
14216.61 441
14217.73 489
14218.86 474
14219.98 498
14221.11 454
14222.23 486
14223.36 464
14224.49 457
14225.61 477
14226.74 471
14227.86 472
14228.99 466
14230.12 468
14231.24 480
14232.37 443
14233.49 457
14234.62 471
14235.75 452
14236.87 461
14238.00 451
14239.13 471
14240.25 454
14241.38 474
14242.51 453
14243.63 463
14244.76 486
14245.89 468
14247.01 441
14248.14 464
14249.27 458
14250.39 484
14251.52 472
14252.65 428
14253.77 450
14254.90 430
14256.03 444
14257.15 431
14258.28 429
14259.41 436
14260.54 435
14261.66 433
14262.79 454
14263.92 427
14265.05 414
14266.17 432
14267.30 445
14268.43 422
14269.56 423
14270.68 440
14271.81 413
14272.94 422
14274.07 405
14275.20 406
14276.32 418
14277.45 457
14278.58 425
14279.71 433
14280.83 394
14281.96 437
14283.09 432
14284.22 401
14285.35 431
14286.48 416
14287.60 431
14288.73 408
14289.86 399
14290.99 412
14292.12 393
14293.25 414
14294.38 445
14295.50 396
14296.63 390
14297.76 402
14298.89 406
14300.02 397
14301.15 386
14302.28 403
14303.41 400
14304.53 386
14305.66 390
14306.79 433
14307.92 411
14309.05 397
14310.18 393
14311.31 379
14312.44 385
14313.57 393
14314.70 406
14315.83 394
14316.96 393
14318.09 379
14319.22 411
14320.35 428
14321.48 397
14322.60 390
14323.73 392
14324.86 392
14325.99 392
14327.12 368
14328.25 386
14329.38 380
14330.51 379
14331.64 348
14332.77 381
14333.90 400
14335.03 393
14336.17 407
14337.30 386
14338.43 406
14339.56 392
14340.69 390
14341.82 380
14342.95 368
14344.08 385
14345.21 414
14346.34 385
14347.47 391
14348.60 373
14349.73 403
14350.86 386
14351.99 382
14353.12 389
14354.26 379
14355.39 398
14356.52 394
14357.65 383
14358.78 395
14359.91 401
14361.04 394
14362.17 387
14363.30 394
14364.44 406
14365.57 401
14366.70 401
14367.83 404
14368.96 396
14370.09 423
14371.23 405
14372.36 386
14373.49 389
14374.62 398
14375.75 392
14376.88 408
14378.02 398
14379.15 413
14380.28 395
14381.41 402
14382.54 412
14383.68 419
14384.81 391
14385.94 420
14387.07 425
14388.21 423
14389.34 414
14390.47 424
14391.60 405
14392.73 423
14393.87 405
14395.00 404
14396.13 444
14397.27 441
14398.40 400
14399.53 430
14400.66 428
14401.80 420
14402.93 430
14404.06 444
14405.19 429
14406.33 415
14407.46 416
14408.59 449
14409.73 471
14410.86 465
14411.99 436
14413.13 442
14414.26 468
14415.39 485
14416.53 444
14417.66 450
14418.79 432
14419.93 465
14421.06 452
14422.19 471
14423.33 478
14424.46 486
14425.60 476
14426.73 481
14427.86 483
14429.00 498
14430.13 496
14431.27 492
14432.40 479
14433.53 487
14434.67 493
14435.80 499
14436.94 487
14438.07 484
14439.21 472
14440.34 473
14441.47 453
14442.61 486
14443.74 482
14444.88 498
14446.01 494
14447.15 479
14448.28 499
14449.42 488
14450.55 455
14451.69 472
14452.82 451
14453.96 472
14455.09 476
14456.23 476
14457.36 461
14458.50 461
14459.63 468
14460.77 465
14461.90 487
14463.04 452
14464.17 469
14465.31 473
14466.44 462
14467.58 442
14468.71 478
14469.85 481
14470.98 485
14472.12 441
14473.26 451
14474.39 434
14475.53 462
14476.66 447
14477.80 443
14478.93 464
14480.07 468
14481.21 438
14482.34 447
14483.48 444
14484.61 452
14485.75 457
14486.89 445
14488.02 428
14489.16 427
14490.30 448
14491.43 453
14492.57 423
14493.70 441
14494.84 434
14495.98 424
14497.11 449
14498.25 435
14499.39 416
14500.52 438
14501.66 426
14502.80 433
14503.93 408
14505.07 411
14506.21 420
14507.35 424
14508.48 411
14509.62 417
14510.76 416
14511.89 434
14513.03 411
14514.17 420
14515.31 432
14516.44 420
14517.58 428
14518.72 437
14519.86 419
14520.99 422
14522.13 454
14523.27 436
14524.41 401
14525.54 434
14526.68 435
14527.82 416
14528.96 414
14530.09 417
14531.23 415
14532.37 407
14533.51 416
14534.65 402
14535.78 409
14536.92 414
14538.06 428
14539.20 419
14540.34 435
14541.48 417
14542.61 399
14543.75 431
14544.89 430
14546.03 423
14547.17 455
14548.31 440
14549.45 449
14550.58 455
14551.72 474
14552.86 480
14554.00 432
14555.14 445
14556.28 457
14557.42 486
14558.56 457
14559.70 464
14560.83 477
14561.97 468
14563.11 455
14564.25 467
14565.39 472
14566.53 477
14567.67 493
14568.81 474
14569.95 493
14571.09 477
14572.23 481
14573.37 480
14574.51 498
14575.65 491
14576.79 516
14577.93 501
14579.07 506
14580.21 509
14581.35 513
14582.49 487
14583.63 503
14584.77 485
14585.91 549
14587.05 508
14588.19 497
14589.33 532
14590.47 537
14591.61 550
14592.75 541
14593.89 523
14595.03 551
14596.17 535
14597.31 555
14598.45 570
14599.59 557
14600.73 546
14601.87 539
14603.01 546
14604.15 551
14605.29 571
14606.43 602
14607.58 594
14608.72 588
14609.86 575
14611.00 591
14612.14 638
14613.28 610
14614.42 632
14615.56 642
14616.70 669
14617.85 667
14618.99 639
14620.13 681
14621.27 683
14622.41 655
14623.55 689
14624.69 716
14625.84 706
14626.98 736
14628.12 733
14629.26 734
14630.40 706
14631.54 780
14632.69 757
14633.83 748
14634.97 766
14636.11 747
14637.25 719
14638.40 694
14639.54 694
14640.68 717
14641.82 657
14642.97 646
14644.11 643
14645.25 648
14646.39 639
14647.54 608
14648.68 597
14649.82 602
14650.96 594
14652.11 594
14653.25 582
14654.39 578
14655.53 546
14656.68 537
14657.82 505
14658.96 489
14660.11 512
14661.25 530
14662.39 484
14663.53 482
14664.68 490
14665.82 463
14666.96 494
14668.11 503
14669.25 454
14670.39 463
14671.54 431
14672.68 464
14673.82 450
14674.97 447
14676.11 445
14677.26 453
14678.40 441
14679.54 436
14680.69 385
14681.83 424
14682.97 407
14684.12 378
14685.26 396
14686.41 401
14687.55 371
14688.69 386
14689.84 374
14690.98 395
14692.13 398
14693.27 399
14694.42 376
14695.56 387
14696.70 373
14697.85 370
14698.99 374
14700.14 371
14701.28 371
14702.43 371
14703.57 369
14704.72 390
14705.86 369
14707.01 363
14708.15 369
14709.30 385
14710.44 357
14711.58 370
14712.73 355
14713.87 351
14715.02 360
14716.17 349
14717.31 350
14718.46 339
14719.60 353
14720.75 335
14721.89 344
14723.04 345
14724.18 358
14725.33 367
14726.47 361
14727.62 344
14728.76 357
14729.91 354
14731.06 347
14732.20 358
14733.35 343
14734.49 381
14735.64 376
14736.79 379
14737.93 357
14739.08 342
14740.22 347
14741.37 343
14742.52 353
14743.66 347
14744.81 319
14745.95 354
14747.10 360
14748.25 322
14749.39 306
14750.54 350
14751.69 357
14752.83 343
14753.98 338
14755.13 323
14756.27 347
14757.42 335
14758.57 328
14759.71 318
14760.86 343
14762.01 328
14763.15 332
14764.30 337
14765.45 327
14766.60 307
14767.74 336
14768.89 331
14770.04 323
14771.18 330
14772.33 313
14773.48 319
14774.63 314
14775.77 319
14776.92 293
14778.07 337
14779.22 322
14780.36 308
14781.51 298
14782.66 313
14783.81 317
14784.96 326
14786.10 295
14787.25 287
14788.40 280
14789.55 282
14790.70 283
14791.84 298
14792.99 306
14794.14 320
14795.29 293
14796.44 277
14797.58 310
14798.73 309
14799.88 288
14801.03 321
14802.18 326
14803.33 305
14804.48 265
14805.62 287
14806.77 289
14807.92 295
14809.07 299
14810.22 289
14811.37 302
14812.52 278
14813.67 291
14814.81 271
14815.96 284
14817.11 284
14818.26 285
14819.41 282
14820.56 283
14821.71 282
14822.86 258
14824.01 261
14825.16 254
14826.31 276
14827.46 266
14828.61 288
14829.76 245
14830.91 243
14832.06 252
14833.20 268
14834.35 257
14835.50 270
14836.65 281
14837.80 275
14838.95 259
14840.10 257
14841.25 273
14842.40 262
14843.55 254
14844.70 262
14845.85 264
14847.00 251
14848.15 247
14849.31 257
14850.46 258
14851.61 248
14852.76 268
14853.91 268
14855.06 275
14856.21 270
14857.36 264
14858.51 243
14859.66 238
14860.81 245
14861.96 260
14863.11 246
14864.26 256
14865.41 253
14866.57 264
14867.72 250
14868.87 245
14870.02 248
14871.17 253
14872.32 224
14873.47 264
14874.62 274
14875.77 241
14876.93 238
14878.08 237
14879.23 248
14880.38 241
14881.53 253
14882.68 271
14883.84 265
14884.99 277
14886.14 248
14887.29 254
14888.44 238
14889.59 243
14890.75 246
14891.90 279
14893.05 251
14894.20 267
14895.35 249
14896.51 248
14897.66 264
14898.81 253
14899.96 253
14901.12 241
14902.27 249
14903.42 269
14904.57 244
14905.73 262
14906.88 249
14908.03 266
14909.18 260
14910.34 259
14911.49 248
14912.64 271
14913.79 239
14914.95 267
14916.10 254
14917.25 253
14918.41 247
14919.56 248
14920.71 241
14921.87 232
14923.02 251
14924.17 256
14925.33 264
14926.48 266
14927.63 249
14928.79 268
14929.94 265
14931.09 244
14932.25 241
14933.40 259
14934.55 265
14935.71 266
14936.86 250
14938.01 248
14939.17 261
14940.32 258
14941.48 258
14942.63 247
14943.78 258
14944.94 249
14946.09 259
14947.25 269
14948.40 265
14949.55 259
14950.71 248
14951.86 262
14953.02 260
14954.17 250
14955.33 258
14956.48 250
14957.63 271
14958.79 267
14959.94 246
14961.10 250
14962.25 250
14963.41 284
14964.56 271
14965.72 266
14966.87 284
14968.03 266
14969.18 266
14970.34 274
14971.49 274
14972.65 232
14973.80 238
14974.96 243
14976.11 258
14977.27 260
14978.42 273
14979.58 264
14980.73 265
14981.89 252
14983.05 260
14984.20 257
14985.36 274
14986.51 278
14987.67 249
14988.82 264
14989.98 232
14991.13 248
14992.29 271
14993.45 245
14994.60 259
14995.76 259
14996.91 245
14998.07 246
14999.23 262
15000.38 253
15001.54 263
15002.70 236
15003.85 268
15005.01 278
15006.16 261
15007.32 251
15008.48 255
15009.63 270
15010.79 251
15011.95 255
15013.10 251
15014.26 251
15015.42 227
15016.57 228
15017.73 245
15018.89 262
15020.04 240
15021.20 255
15022.36 242
15023.52 248
15024.67 239
15025.83 231
15026.99 245
15028.14 234
15029.30 245
15030.46 247
15031.62 252
15032.77 251
15033.93 234
15035.09 249
15036.25 234
15037.40 257
15038.56 251
15039.72 266
15040.88 247
15042.03 237
15043.19 232
15044.35 255
15045.51 235
15046.67 248
15047.82 241
15048.98 240
15050.14 254
15051.30 240
15052.46 247
15053.61 262
15054.77 260
15055.93 267
15057.09 272
15058.25 264
15059.41 238
15060.56 264
15061.72 263
15062.88 246
15064.04 268
15065.20 267
15066.36 251
15067.52 257
15068.68 277
15069.83 256
15070.99 257
15072.15 254
15073.31 274
15074.47 279
15075.63 254
15076.79 262
15077.95 276
15079.11 269
15080.27 263
15081.43 277
15082.58 273
15083.74 272
15084.90 267
15086.06 291
15087.22 290
15088.38 273
15089.54 282
15090.70 294
15091.86 273
15093.02 281
15094.18 267
15095.34 278
15096.50 282
15097.66 279
15098.82 283
15099.98 261
15101.14 274
15102.30 285
15103.46 263
15104.62 285
15105.78 291
15106.94 290
15108.10 269
15109.26 279
15110.42 269
15111.58 268
15112.74 269
15113.90 276
15115.06 289
15116.22 285
15117.39 299
15118.55 298
15119.71 283
15120.87 281
15122.03 294
15123.19 295
15124.35 270
15125.51 289
15126.67 271
15127.83 301
15128.99 299
15130.16 276
15131.32 283
15132.48 285
15133.64 293
15134.80 305
15135.96 335
15137.12 294
15138.28 292
15139.45 311
15140.61 296
15141.77 312
15142.93 319
15144.09 297
15145.25 297
15146.42 288
15147.58 314
15148.74 332
15149.90 314
15151.06 336
15152.23 326
15153.39 314
15154.55 302
15155.71 344
15156.87 337
15158.04 321
15159.20 332
15160.36 330
15161.52 322
15162.69 314
15163.85 326
15165.01 351
15166.17 357
15167.34 307
15168.50 326
15169.66 346
15170.82 351
15171.99 364
15173.15 365
15174.31 349
15175.48 397
15176.64 361
15177.80 383
15178.96 389
15180.13 402
15181.29 411
15182.45 370
15183.62 379
15184.78 370
15185.94 372
15187.11 384
15188.27 397
15189.43 400
15190.60 388
15191.76 429
15192.92 423
15194.09 428
15195.25 412
15196.42 411
15197.58 402
15198.74 415
15199.91 428
15201.07 419
15202.23 448
15203.40 427
15204.56 423
15205.73 446
15206.89 438
15208.05 457
15209.22 470
15210.38 454
15211.55 434
15212.71 447
15213.88 439
15215.04 457
15216.21 471
15217.37 463
15218.53 456
15219.70 452
15220.86 483
15222.03 458
15223.19 512
15224.36 535
15225.52 508
15226.69 511
15227.85 500
15229.02 490
15230.18 495
15231.35 523
15232.51 525
15233.68 532
15234.84 493
15236.01 531
15237.17 523
15238.34 505
15239.50 515
15240.67 533
15241.83 497
15243.00 497
15244.17 524
15245.33 494
15246.50 478
15247.66 513
15248.83 524
15249.99 509
15251.16 499
15252.33 480
15253.49 478
15254.66 488
15255.82 492
15256.99 439
15258.16 450
15259.32 470
15260.49 467
15261.65 444
15262.82 438
15263.99 423
15265.15 431
15266.32 431
15267.49 446
15268.65 431
15269.82 412
15270.98 403
15272.15 425
15273.32 422
15274.48 439
15275.65 405
15276.82 410
15277.99 419
15279.15 384
15280.32 408
15281.49 421
15282.65 443
15283.82 433
15284.99 412
15286.15 412
15287.32 420
15288.49 392
15289.66 393
15290.82 394
15291.99 415
15293.16 437
15294.33 404
15295.49 408
15296.66 388
15297.83 420
15299.00 420
15300.16 413
15301.33 402
15302.50 413
15303.67 387
15304.83 401
15306.00 395
15307.17 395
15308.34 405
15309.51 411
15310.67 406
15311.84 412
15313.01 426
15314.18 397
15315.35 433
15316.52 424
15317.68 451
15318.85 433
15320.02 435
15321.19 429
15322.36 429
15323.53 437
15324.69 442
15325.86 436
15327.03 436
15328.20 407
15329.37 405
15330.54 428
15331.71 434
15332.88 464
15334.05 460
15335.21 448
15336.38 458
15337.55 465
15338.72 454
15339.89 462
15341.06 469
15342.23 472
15343.40 485
15344.57 500
15345.74 530
15346.91 515
15348.08 461
15349.25 467
15350.42 494
15351.58 492
15352.75 483
15353.92 512
15355.09 556
15356.26 520
15357.43 541
15358.60 532
15359.77 529
15360.94 544
15362.11 525
15363.28 508
15364.45 503
15365.62 522
15366.79 553
15367.96 537
15369.13 542
15370.31 537
15371.48 536
15372.65 546
15373.82 540
15374.99 500
15376.16 532
15377.33 541
15378.50 529
15379.67 526
15380.84 509
15382.01 521
15383.18 501
15384.35 496
15385.52 520
15386.69 510
15387.87 517
15389.04 508
15390.21 510
15391.38 505
15392.55 498
15393.72 486
15394.89 489
15396.06 481
15397.24 475
15398.41 447
15399.58 464
15400.75 452
15401.92 430
15403.09 432
15404.26 445
15405.44 457
15406.61 428
15407.78 423
15408.95 418
15410.12 433
15411.30 416
15412.47 418
15413.64 430
15414.81 409
15415.98 412
15417.16 362
15418.33 400
15419.50 393
15420.67 411
15421.84 391
15423.02 374
15424.19 371
15425.36 355
15426.53 336
15427.71 352
15428.88 349
15430.05 350
15431.22 362
15432.40 364
15433.57 346
15434.74 371
15435.92 369
15437.09 355
15438.26 336
15439.43 336
15440.61 328
15441.78 342
15442.95 336
15444.13 326
15445.30 352
15446.47 367
15447.65 354
15448.82 313
15449.99 322
15451.17 345
15452.34 332
15453.51 322
15454.69 327
15455.86 345
15457.03 326
15458.21 350
15459.38 325
15460.56 336
15461.73 325
15462.90 314
15464.08 339
15465.25 318
15466.43 334
15467.60 339
15468.77 348
15469.95 323
15471.12 336
15472.30 323
15473.47 329
15474.64 365
15475.82 360
15476.99 338
15478.17 315
15479.34 325
15480.52 331
15481.69 321
15482.87 347
15484.04 348
15485.22 319
15486.39 317
15487.56 308
15488.74 326
15489.91 324
15491.09 337
15492.26 313
15493.44 328
15494.61 318
15495.79 309
15496.96 321
15498.14 318
15499.32 316
15500.49 333
15501.67 332
15502.84 337
15504.02 336
15505.19 319
15506.37 340
15507.54 348
15508.72 372
15509.89 330
15511.07 337
15512.25 333
15513.42 336
15514.60 327
15515.77 348
15516.95 332
15518.13 322
15519.30 323
15520.48 338
15521.65 324
15522.83 344
15524.01 341
15525.18 337
15526.36 335
15527.53 337
15528.71 358
15529.89 342
15531.06 333
15532.24 345
15533.42 350
15534.59 335
15535.77 333
15536.95 347
15538.12 355
15539.30 359
15540.48 334
15541.65 361
15542.83 353
15544.01 356
15545.18 340
15546.36 376
15547.54 369
15548.72 361
15549.89 367
15551.07 386
15552.25 388
15553.42 394
15554.60 381
15555.78 370
15556.96 369
15558.13 395
15559.31 410
15560.49 377
15561.67 350
15562.84 369
15564.02 380
15565.20 388
15566.38 395
15567.56 396
15568.73 401
15569.91 376
15571.09 387
15572.27 381
15573.45 399
15574.62 393
15575.80 386
15576.98 377
15578.16 377
15579.34 416
15580.52 399
15581.69 421
15582.87 423
15584.05 421
15585.23 418
15586.41 397
15587.59 423
15588.76 435
15589.94 460
15591.12 421
15592.30 454
15593.48 440
15594.66 470
15595.84 484
15597.02 453
15598.20 449
15599.37 457
15600.55 482
15601.73 514
15602.91 477
15604.09 467
15605.27 488
15606.45 509
15607.63 494
15608.81 506
15609.99 506
15611.17 496
15612.35 481
15613.53 505
15614.71 515
15615.89 523
15617.07 517
15618.25 514
15619.43 515
15620.60 523
15621.78 527
15622.96 546
15624.14 557
15625.32 540
15626.50 540
15627.68 545
15628.87 522
15630.05 564
15631.23 566
15632.41 580
15633.59 565
15634.77 582
15635.95 596
15637.13 585
15638.31 594
15639.49 575
15640.67 593
15641.85 623
15643.03 575
15644.21 600
15645.39 583
15646.57 582
15647.75 586
15648.93 610
15650.12 635
15651.30 619
15652.48 595
15653.66 583
15654.84 602
15656.02 592
15657.20 597
15658.38 609
15659.56 595
15660.75 594
15661.93 575
15663.11 585
15664.29 588
15665.47 594
15666.65 579
15667.84 571
15669.02 584
15670.20 554
15671.38 559
15672.56 575
15673.74 580
15674.93 554
15676.11 574
15677.29 583
15678.47 528
15679.65 563
15680.84 532
15682.02 543
15683.20 555
15684.38 572
15685.56 573
15686.75 542
15687.93 530
15689.11 561
15690.29 571
15691.48 523
15692.66 536
15693.84 570
15695.02 579
15696.21 574
15697.39 580
15698.57 554
15699.76 533
15700.94 568
15702.12 547
15703.30 534
15704.49 564
15705.67 572
15706.85 576
15708.04 583
15709.22 571
15710.40 548
15711.59 562
15712.77 562
15713.95 601
15715.14 605
15716.32 601
15717.50 608
15718.69 568
15719.87 588
15721.05 619
15722.24 617
15723.42 582
15724.61 586
15725.79 603
15726.97 602
15728.16 614
15729.34 653
15730.53 606
15731.71 590
15732.89 646
15734.08 653
15735.26 644
15736.45 684
15737.63 636
15738.81 684
15740.00 664
15741.18 696
15742.37 692
15743.55 674
15744.74 696
15745.92 701
15747.11 687
15748.29 714
15749.48 721
15750.66 723
15751.84 711
15753.03 726
15754.21 726
15755.40 724
15756.58 713
15757.77 690
15758.95 701
15760.14 711
15761.32 666
15762.51 708
15763.70 682
15764.88 640
15766.07 683
15767.25 668
15768.44 713
15769.62 716
15770.81 697
15771.99 669
15773.18 650
15774.36 650
15775.55 679
15776.74 659
15777.92 674
15779.11 664
15780.29 666
15781.48 672
15782.67 643
15783.85 620
15785.04 618
15786.22 626
15787.41 635
15788.60 634
15789.78 611
15790.97 626
15792.15 598
15793.34 579
15794.53 569
15795.71 586
15796.90 557
15798.09 584
15799.27 557
15800.46 571
15801.65 558
15802.83 552
15804.02 576
15805.21 554
15806.39 555
15807.58 558
15808.77 540
15809.95 552
15811.14 562
15812.33 540
15813.52 544
15814.70 508
15815.89 507
15817.08 496
15818.26 508
15819.45 534
15820.64 520
15821.83 527
15823.01 513
15824.20 494
15825.39 519
15826.58 520
15827.76 510
15828.95 527
15830.14 514
15831.33 501
15832.52 514
15833.70 517
15834.89 513
15836.08 513
15837.27 515
15838.46 530
15839.64 514
15840.83 493
15842.02 509
15843.21 490
15844.40 490
15845.58 483
15846.77 518
15847.96 521
15849.15 521
15850.34 547
15851.53 520
15852.72 527
15853.90 508
15855.09 515
15856.28 507
15857.47 498
15858.66 530
15859.85 516
15861.04 521
15862.23 533
15863.41 564
15864.60 558
15865.79 545
15866.98 541
15868.17 535
15869.36 586
15870.55 538
15871.74 546
15872.93 584
15874.12 561
15875.31 533
15876.50 545
15877.69 575
15878.88 538
15880.06 540
15881.25 537
15882.44 569
15883.63 589
15884.82 593
15886.01 616
15887.20 600
15888.39 610
15889.58 609
15890.77 617
15891.96 593
15893.15 608
15894.34 621
15895.53 602
15896.72 611
15897.91 638
15899.10 656
15900.30 650
15901.49 630
15902.68 644
15903.87 669
15905.06 660
15906.25 635
15907.44 629
15908.63 659
15909.82 674
15911.01 629
15912.20 655
15913.39 632
15914.58 659
15915.77 659
15916.96 659
15918.16 666
15919.35 692
15920.54 667
15921.73 632
15922.92 646
15924.11 678
15925.30 658
15926.49 657
15927.69 650
15928.88 672
15930.07 659
15931.26 677
15932.45 625
15933.64 627
15934.84 608
15936.03 596
15937.22 582
15938.41 568
15939.60 555
15940.79 535
15941.99 552
15943.18 572
15944.37 554
15945.56 493
15946.75 517
15947.95 517
15949.14 509
15950.33 520
15951.52 505
15952.72 480
15953.91 475
15955.10 471
15956.29 472
15957.49 467
15958.68 443
15959.87 440
15961.06 444
15962.26 437
15963.45 417
15964.64 415
15965.83 391
15967.03 392
15968.22 402
15969.41 377
15970.61 389
15971.80 387
15972.99 390
15974.19 376
15975.38 385
15976.57 372
15977.76 366
15978.96 363
15980.15 353
15981.34 365
15982.54 357
15983.73 351
15984.93 357
15986.12 372
15987.31 353
15988.51 343
15989.70 353
15990.89 343
15992.09 335
15993.28 342
15994.48 359
15995.67 347
15996.86 359
15998.06 333
15999.25 331
16000.45 326
16001.64 340
16002.83 300
16004.03 349
16005.22 307
16006.42 327
16007.61 348
16008.81 337
16010.00 320
16011.19 321
16012.39 343
16013.58 346
16014.78 310
16015.97 328
16017.17 340
16018.36 339
16019.56 322
16020.75 318
16021.95 330
16023.14 311
16024.34 306
16025.53 299
16026.73 322
16027.92 320
16029.12 334
16030.31 309
16031.51 307
16032.70 300
16033.90 328
16035.09 320
16036.29 301
16037.48 323
16038.68 319
16039.88 330
16041.07 316
16042.27 326
16043.46 307
16044.66 300
16045.85 308
16047.05 291
16048.25 303
16049.44 314
16050.64 322
16051.83 306
16053.03 298
16054.23 289
16055.42 300
16056.62 301
16057.82 308
16059.01 272
16060.21 276
16061.40 274
16062.60 280
16063.80 279
16064.99 283
16066.19 270
16067.39 274
16068.58 262
16069.78 265
16070.98 287
16072.17 303
16073.37 291
16074.57 277
16075.76 274
16076.96 262
16078.16 267
16079.36 292
16080.55 260
16081.75 277
16082.95 267
16084.14 284
16085.34 272
16086.54 250
16087.74 258
16088.93 277
16090.13 255
16091.33 247
16092.53 273
16093.72 259
16094.92 272
16096.12 260
16097.32 262
16098.51 252
16099.71 259
16100.91 263
16102.11 263
16103.31 262
16104.50 256
16105.70 261
16106.90 267
16108.10 258
16109.30 252
16110.49 246
16111.69 268
16112.89 243
16114.09 256
16115.29 252
16116.49 268
16117.68 255
16118.88 244
16120.08 253
16121.28 249
16122.48 235
16123.68 229
16124.88 254
16126.08 251
16127.27 252
16128.47 260
16129.67 260
16130.87 250
16132.07 255
16133.27 244
16134.47 252
16135.67 260
16136.87 261
16138.07 240
16139.27 233
16140.46 239
16141.66 269
16142.86 261
16144.06 256
16145.26 273
16146.46 245
16147.66 262
16148.86 248
16150.06 238
16151.26 236
16152.46 244
16153.66 244
16154.86 252
16156.06 240
16157.26 266
16158.46 252
16159.66 231
16160.86 247
16162.06 257
16163.26 247
16164.46 243
16165.66 230
16166.86 253
16168.06 245
16169.26 246
16170.46 256
16171.66 248
16172.86 256
16174.06 241
16175.26 280
16176.47 235
16177.67 243
16178.87 235
16180.07 237
16181.27 250
16182.47 247
16183.67 238
16184.87 241
16186.07 232
16187.27 257
16188.47 253
16189.68 222
16190.88 241
16192.08 264
16193.28 255
16194.48 246
16195.68 242
16196.88 241
16198.08 242
16199.29 266
16200.49 288
16201.69 252
16202.89 240
16204.09 223
16205.29 249
16206.50 245
16207.70 262
16208.90 259
16210.10 227
16211.30 250
16212.51 253
16213.71 251
16214.91 246
16216.11 260
16217.31 257
16218.52 248
16219.72 245
16220.92 261
16222.12 236
16223.33 244
16224.53 240
16225.73 253
16226.93 251
16228.14 245
16229.34 261
16230.54 249
16231.74 244
16232.95 248
16234.15 234
16235.35 255
16236.56 257
16237.76 258
16238.96 246
16240.16 263
16241.37 275
16242.57 250
16243.77 243
16244.98 277
16246.18 274
16247.38 257
16248.59 269
16249.79 237
16250.99 263
16252.20 240
16253.40 270
16254.60 275
16255.81 247
16257.01 257
16258.22 255
16259.42 248
16260.62 273
16261.83 271
16263.03 261
16264.23 248
16265.44 254
16266.64 243
16267.85 257
16269.05 280
16270.25 266
16271.46 284
16272.66 262
16273.87 272
16275.07 280
16276.28 259
16277.48 267
16278.69 278
16279.89 289
16281.09 282
16282.30 279
16283.50 275
16284.71 289
16285.91 265
16287.12 258
16288.32 258
16289.53 266
16290.73 282
16291.94 293
16293.14 272
16294.35 262
16295.55 251
16296.76 266
16297.96 266
16299.17 274
16300.37 275
16301.58 272
16302.78 281
16303.99 263
16305.19 282
16306.40 270
16307.61 258
16308.81 257
16310.02 260
16311.22 287
16312.43 276
16313.63 271
16314.84 271
16316.05 268
16317.25 279
16318.46 279
16319.66 250
16320.87 261
16322.08 259
16323.28 273
16324.49 256
16325.69 273
16326.90 260
16328.11 267
16329.31 251
16330.52 252
16331.73 264
16332.93 244
16334.14 249
16335.35 253
16336.55 252
16337.76 256
16338.97 262
16340.17 255
16341.38 259
16342.59 240
16343.79 247
16345.00 255
16346.21 232
16347.41 249
16348.62 243
16349.83 231
16351.03 237
16352.24 235
16353.45 240
16354.66 231
16355.86 245
16357.07 223
16358.28 228
16359.49 250
16360.69 240
16361.90 228
16363.11 241
16364.32 241
16365.52 245
16366.73 269
16367.94 264
16369.15 237
16370.35 237
16371.56 241
16372.77 252
16373.98 246
16375.19 236
16376.39 243
16377.60 247
16378.81 243
16380.02 226
16381.23 228
16382.44 235
16383.64 220
16384.85 227
16386.06 219
16387.27 233
16388.48 230
16389.69 247
16390.90 230
16392.10 229
16393.31 231
16394.52 223
16395.73 250
16396.94 229
16398.15 226
16399.36 209
16400.57 225
16401.77 254
16402.98 238
16404.19 228
16405.40 222
16406.61 235
16407.82 247
16409.03 231
16410.24 235
16411.45 230
16412.66 235
16413.87 229
16415.08 246
16416.29 236
16417.50 248
16418.71 257
16419.92 268
16421.12 250
16422.33 229
16423.54 222
16424.75 249
16425.96 244
16427.17 235
16428.38 250
16429.59 241
16430.80 248
16432.01 242
16433.22 228
16434.43 217
16435.64 228
16436.86 222
16438.07 228
16439.28 233
16440.49 241
16441.70 259
16442.91 233
16444.12 223
16445.33 240
16446.54 230
16447.75 219
16448.96 222
16450.17 246
16451.38 247
16452.59 247
16453.80 253
16455.02 228
16456.23 228
16457.44 235
16458.65 248
16459.86 237
16461.07 236
16462.28 247
16463.49 223
16464.70 213
16465.92 224
16467.13 236
16468.34 223
16469.55 228
16470.76 227
16471.97 238
16473.19 247
16474.40 241
16475.61 238
16476.82 226
16478.03 243
16479.24 214
16480.46 230
16481.67 231
16482.88 214
16484.09 231
16485.30 227
16486.52 251
16487.73 223
16488.94 231
16490.15 229
16491.37 240
16492.58 247
16493.79 228
16495.00 234
16496.21 254
16497.43 249
16498.64 244
16499.85 232
16501.07 233
16502.28 218
16503.49 248
16504.70 248
16505.92 241
16507.13 224
16508.34 231
16509.56 232
16510.77 254
16511.98 221
16513.19 242
16514.41 254
16515.62 219
16516.83 255
16518.05 261
16519.26 252
16520.47 256
16521.69 231
16522.90 245
16524.11 243
16525.33 246
16526.54 243
16527.76 264
16528.97 272
16530.18 250
16531.40 258
16532.61 261
16533.82 254
16535.04 258
16536.25 265
16537.47 315
16538.68 287
16539.89 275
16541.11 249
16542.32 284
16543.54 298
16544.75 301
16545.97 265
16547.18 283
16548.39 290
16549.61 293
16550.82 308
16552.04 301
16553.25 313
16554.47 317
16555.68 320
16556.90 306
16558.11 277
16559.33 297
16560.54 287
16561.76 305
16562.97 313
16564.19 311
16565.40 284
16566.62 322
16567.83 316
16569.05 308
16570.26 295
16571.48 295
16572.69 301
16573.91 300
16575.12 313
16576.34 326
16577.55 309
16578.77 317
16579.98 321
16581.20 310
16582.42 325
16583.63 311
16584.85 305
16586.06 308
16587.28 308
16588.49 297
16589.71 302
16590.93 312
16592.14 302
16593.36 299
16594.57 310
16595.79 284
16597.01 287
16598.22 281
16599.44 274
16600.66 290
16601.87 295
16603.09 297
16604.30 285
16605.52 254
16606.74 256
16607.95 256
16609.17 256
16610.39 251
16611.60 271
16612.82 258
16614.04 259
16615.25 235
16616.47 259
16617.69 258
16618.91 244
16620.12 234
16621.34 235
16622.56 263
16623.77 251
16624.99 234
16626.21 252
16627.43 228
16628.64 235
16629.86 223
16631.08 229
16632.30 231
16633.51 215
16634.73 227
16635.95 228
16637.17 253
16638.38 224
16639.60 235
16640.82 244
16642.04 244
16643.26 225
16644.47 236
16645.69 233
16646.91 232
16648.13 235
16649.35 230
16650.56 223
16651.78 233
16653.00 253
16654.22 230
16655.44 222
16656.65 217
16657.87 242
16659.09 223
16660.31 212
16661.53 218
16662.75 206
16663.97 232
16665.18 229
16666.40 215
16667.62 237
16668.84 208
16670.06 206
16671.28 219
16672.50 212
16673.72 216
16674.94 241
16676.15 222
16677.37 199
16678.59 224
16679.81 207
16681.03 229
16682.25 194
16683.47 203
16684.69 197
16685.91 215
16687.13 210
16688.35 227
16689.57 218
16690.79 208
16692.01 232
16693.23 212
16694.45 218
16695.67 219
16696.89 218
16698.11 227
16699.33 233
16700.55 226
16701.77 221
16702.99 231
16704.21 201
16705.43 210
16706.65 201
16707.87 209
16709.09 213
16710.31 226
16711.53 213
16712.75 216
16713.97 216
16715.19 200
16716.41 221
16717.63 225
16718.85 205
16720.07 222
16721.29 215
16722.51 224
16723.73 212
16724.95 192
16726.18 203
16727.40 219
16728.62 230
16729.84 219
16731.06 228
16732.28 219
16733.50 190
16734.72 183
16735.94 198
16737.17 206
16738.39 205
16739.61 206
16740.83 192
16742.05 216
16743.27 211
16744.49 216
16745.72 219
16746.94 215
16748.16 201
16749.38 195
16750.60 199
16751.83 209
16753.05 195
16754.27 195
16755.49 213
16756.71 209
16757.94 214
16759.16 207
16760.38 202
16761.60 209
16762.82 210
16764.05 228
16765.27 211
16766.49 223
16767.71 208
16768.94 192
16770.16 203
16771.38 202
16772.60 217
16773.83 200
16775.05 205
16776.27 212
16777.49 212
16778.72 244
16779.94 228
16781.16 217
16782.39 223
16783.61 213
16784.83 215
16786.06 202
16787.28 207
16788.50 204
16789.73 207
16790.95 205
16792.17 216
16793.40 214
16794.62 223
16795.84 217
16797.07 229
16798.29 210
16799.51 209
16800.74 224
16801.96 209
16803.18 219
16804.41 231
16805.63 196
16806.86 221
16808.08 236
16809.30 245
16810.53 232
16811.75 235
16812.98 231
16814.20 234
16815.42 250
16816.65 231
16817.87 241
16819.10 247
16820.32 238
16821.54 225
16822.77 241
16823.99 262
16825.22 248
16826.44 258
16827.67 265
16828.89 267
16830.12 250
16831.34 247
16832.57 264
16833.79 242
16835.02 259
16836.24 272
16837.47 286
16838.69 255
16839.92 271
16841.14 261
16842.37 286
16843.59 268
16844.82 248
16846.04 296
16847.27 306
16848.49 313
16849.72 280
16850.94 285
16852.17 315
16853.39 306
16854.62 310
16855.85 330
16857.07 331
16858.30 307
16859.52 341
16860.75 318
16861.97 331
16863.20 336
16864.43 324
16865.65 353
16866.88 329
16868.10 327
16869.33 356
16870.56 373
16871.78 346
16873.01 362
16874.24 361
16875.46 341
16876.69 378
16877.92 375
16879.14 365
16880.37 364
16881.59 379
16882.82 371
16884.05 375
16885.27 388
16886.50 379
16887.73 400
16888.96 390
16890.18 404
16891.41 413
16892.64 373
16893.86 395
16895.09 381
16896.32 404
16897.54 364
16898.77 361
16900.00 397
16901.23 392
16902.45 377
16903.68 350
16904.91 388
16906.14 387
16907.36 398
16908.59 361
16909.82 373
16911.05 386
16912.27 373
16913.50 368
16914.73 364
16915.96 377
16917.19 359
16918.41 357
16919.64 368
16920.87 385
16922.10 377
16923.33 349
16924.55 351
16925.78 325
16927.01 346
16928.24 339
16929.47 334
16930.69 340
16931.92 338
16933.15 331
16934.38 311
16935.61 344
16936.84 331
16938.07 320
16939.29 307
16940.52 332
16941.75 331
16942.98 313
16944.21 339
16945.44 306
16946.67 313
16947.90 307
16949.13 293
16950.35 286
16951.58 303
16952.81 306
16954.04 297
16955.27 329
16956.50 308
16957.73 300
16958.96 316
16960.19 310
16961.42 311
16962.65 282
16963.88 303
16965.11 306
16966.34 311
16967.57 316
16968.80 298
16970.03 275
16971.26 293
16972.49 283
16973.72 268
16974.95 291
16976.18 310
16977.41 285
16978.64 277
16979.87 266
16981.10 264
16982.33 274
16983.56 279
16984.79 288
16986.02 292
16987.25 280
16988.48 275
16989.71 270
16990.94 262
16992.17 264
16993.40 262
16994.63 275
16995.86 244
16997.09 270
16998.32 250
16999.55 261
17000.79 263
17002.02 264
17003.25 269
17004.48 256
17005.71 260
17006.94 229
17008.17 250
17009.40 238
17010.63 253
17011.87 233
17013.10 246
17014.33 266
17015.56 230
17016.79 241
17018.02 247
17019.25 257
17020.49 252
17021.72 256
17022.95 261
17024.18 249
17025.41 232
17026.64 237
17027.88 255
17029.11 250
17030.34 240
17031.57 255
17032.80 226
17034.04 239
17035.27 251
17036.50 233
17037.73 224
17038.97 248
17040.20 223
17041.43 243
17042.66 255
17043.90 230
17045.13 237
17046.36 219
17047.59 247
17048.83 241
17050.06 236
17051.29 255
17052.52 225
17053.76 242
17054.99 218
17056.22 235
17057.46 213
17058.69 252
17059.92 237
17061.15 225
17062.39 217
17063.62 214
17064.85 230
17066.09 226
17067.32 247
17068.55 234
17069.79 242
17071.02 250
17072.25 218
17073.49 238
17074.72 248
17075.96 252
17077.19 233
17078.42 221
17079.66 195
17080.89 215
17082.12 220
17083.36 195
17084.59 189
17085.83 232
17087.06 235
17088.29 220
17089.53 221
17090.76 187
17092.00 215
17093.23 213
17094.46 212
17095.70 221
17096.93 198
17098.17 215
17099.40 225
17100.64 200
17101.87 216
17103.11 204
17104.34 197
17105.58 194
17106.81 216
17108.05 198
17109.28 205
17110.51 193
17111.75 194
17112.98 214
17114.22 224
17115.45 216
17116.69 181
17117.93 211
17119.16 206
17120.40 190
17121.63 192
17122.87 199
17124.10 217
17125.34 206
17126.57 217
17127.81 192
17129.04 197
17130.28 200
17131.51 195
17132.75 222
17133.99 202
17135.22 180
17136.46 186
17137.69 191
17138.93 213
17140.17 190
17141.40 195
17142.64 203
17143.87 200
17145.11 199
17146.35 204
17147.58 194
17148.82 200
17150.05 179
17151.29 207
17152.53 205
17153.76 183
17155.00 198
17156.24 204
17157.47 196
17158.71 188
17159.95 201
17161.18 202
17162.42 189
17163.66 200
17164.89 186
17166.13 190
17167.37 170
17168.60 195
17169.84 187
17171.08 196
17172.32 187
17173.55 198
17174.79 200
17176.03 197
17177.26 171
17178.50 212
17179.74 193
17180.98 193
17182.21 181
17183.45 204
17184.69 191
17185.93 180
17187.16 194
17188.40 187
17189.64 187
17190.88 180
17192.12 188
17193.35 191
17194.59 189
17195.83 184
17197.07 192
17198.31 194
17199.54 187
17200.78 180
17202.02 162
17203.26 176
17204.50 188
17205.73 167
17206.97 171
17208.21 185
17209.45 196
17210.69 171
17211.93 173
17213.17 175
17214.40 176
17215.64 182
17216.88 191
17218.12 172
17219.36 184
17220.60 181
17221.84 165
17223.08 164
17224.31 171
17225.55 177
17226.79 173
17228.03 167
17229.27 170
17230.51 194
17231.75 198
17232.99 177
17234.23 176
17235.47 173
17236.71 166
17237.95 160
17239.19 163
17240.43 173
17241.66 163
17242.90 183
17244.14 166
17245.38 174
17246.62 171
17247.86 163
17249.10 152
17250.34 160
17251.58 172
17252.82 166
17254.06 171
17255.30 172
17256.54 180
17257.78 181
17259.02 159
17260.26 174
17261.50 172
17262.74 184
17263.99 159
17265.23 156
17266.47 184
17267.71 173
17268.95 165
17270.19 179
17271.43 175
17272.67 161
17273.91 164
17275.15 176
17276.39 192
17277.63 162
17278.87 145
17280.11 158
17281.36 149
17282.60 183
17283.84 185
17285.08 178
17286.32 189
17287.56 163
17288.80 172
17290.04 167
17291.29 183
17292.53 173
17293.77 167
17295.01 170
17296.25 166
17297.49 160
17298.73 186
17299.98 168
17301.22 177
17302.46 157
17303.70 160
17304.94 185
17306.19 184
17307.43 177
17308.67 173
17309.91 164
17311.15 145
17312.40 153
17313.64 183
17314.88 166
17316.12 161
17317.37 152
17318.61 158
17319.85 187
17321.09 162
17322.33 172
17323.58 173
17324.82 171
17326.06 166
17327.31 171
17328.55 181
17329.79 173
17331.03 193
17332.28 180
17333.52 161
17334.76 176
17336.01 180
17337.25 178
17338.49 168
17339.73 167
17340.98 168
17342.22 149
17343.46 164
17344.71 171
17345.95 174
17347.19 156
17348.44 162
17349.68 167
17350.92 185
17352.17 166
17353.41 153
17354.66 165
17355.90 183
17357.14 184
17358.39 170
17359.63 181
17360.87 163
17362.12 168
17363.36 160
17364.61 168
17365.85 157
17367.09 158
17368.34 180
17369.58 173
17370.83 151
17372.07 180
17373.32 166
17374.56 162
17375.80 164
17377.05 165
17378.29 166
17379.54 168
17380.78 175
17382.03 163
17383.27 182
17384.52 165
17385.76 167
17387.01 173
17388.25 160
17389.50 153
17390.74 171
17391.99 169
17393.23 165
17394.48 191
17395.72 190
17396.97 169
17398.21 155
17399.46 148
17400.70 161
17401.95 171
17403.19 178
17404.44 174
17405.68 177
17406.93 166
17408.18 170
17409.42 169
17410.67 180
17411.91 180
17413.16 163
17414.40 170
17415.65 181
17416.90 174
17418.14 186
17419.39 193
17420.63 173
17421.88 163
17423.13 153
17424.37 168
17425.62 164
17426.86 166
17428.11 164
17429.36 169
17430.60 172
17431.85 163
17433.10 174
17434.34 183
17435.59 181
17436.84 202
17438.08 190
17439.33 203
17440.58 188
17441.82 190
17443.07 184
17444.32 201
17445.56 185
17446.81 185
17448.06 195
17449.30 185
17450.55 205
17451.80 172
17453.05 183
17454.29 177
17455.54 193
17456.79 194
17458.04 189
17459.28 194
17460.53 182
17461.78 196
17463.03 184
17464.27 176
17465.52 198
17466.77 188
17468.02 166
17469.26 186
17470.51 202
17471.76 210
17473.01 192
17474.25 209
17475.50 196
17476.75 185
17478.00 194
17479.25 199
17480.50 199
17481.74 186
17482.99 183
17484.24 210
17485.49 203
17486.74 215
17487.99 196
17489.23 205
17490.48 205
17491.73 196
17492.98 203
17494.23 193
17495.48 206
17496.73 191
17497.97 200
17499.22 195
17500.47 204
17501.72 190
17502.97 191
17504.22 200
17505.47 205
17506.72 207
17507.97 223
17509.22 224
17510.46 207
17511.71 214
17512.96 216
17514.21 213
17515.46 209
17516.71 198
17517.96 211
17519.21 220
17520.46 211
17521.71 216
17522.96 227
17524.21 213
17525.46 211
17526.71 205
17527.96 217
17529.21 210
17530.46 235
17531.71 235
17532.96 225
17534.21 225
17535.46 225
17536.71 230
17537.96 238
17539.21 236
17540.46 228
17541.71 239
17542.96 230
17544.21 231
17545.46 236
17546.71 218
17547.96 228
17549.21 233
17550.46 247
17551.71 225
17552.97 232
17554.22 254
17555.47 249
17556.72 250
17557.97 249
17559.22 271
17560.47 264
17561.72 253
17562.97 246
17564.22 248
17565.48 268
17566.73 261
17567.98 285
17569.23 254
17570.48 263
17571.73 267
17572.98 271
17574.24 246
17575.49 247
17576.74 246
17577.99 262
17579.24 267
17580.49 253
17581.75 272
17583.00 262
17584.25 237
17585.50 258
17586.75 253
17588.00 250
17589.26 249
17590.51 278
17591.76 274
17593.01 293
17594.27 260
17595.52 278
17596.77 280
17598.02 272
17599.27 289
17600.53 291
17601.78 294
17603.03 271
17604.28 289
17605.54 292
17606.79 295
17608.04 286
17609.30 305
17610.55 285
17611.80 271
17613.05 276
17614.31 284
17615.56 289
17616.81 304
17618.07 292
17619.32 292
17620.57 283
17621.83 309
17623.08 302
17624.33 306
17625.59 291
17626.84 298
17628.09 302
17629.35 300
17630.60 309
17631.85 303
17633.11 319
17634.36 326
17635.61 305
17636.87 325
17638.12 316
17639.38 295
17640.63 297
17641.88 307
17643.14 296
17644.39 320
17645.65 317
17646.90 311
17648.15 317
17649.41 311
17650.66 309
17651.92 284
17653.17 305
17654.42 293
17655.68 303
17656.93 308
17658.19 294
17659.44 298
17660.70 286
17661.95 281
17663.21 301
17664.46 297
17665.72 300
17666.97 300
17668.23 291
17669.48 296
17670.74 300
17671.99 299
17673.25 267
17674.50 273
17675.76 290
17677.01 286
17678.27 275
17679.52 292
17680.78 272
17682.03 263
17683.29 291
17684.54 301
17685.80 286
17687.05 281
17688.31 290
17689.57 274
17690.82 273
17692.08 249
17693.33 264
17694.59 258
17695.84 233
17697.10 260
17698.36 274
17699.61 261
17700.87 239
17702.12 250
17703.38 250
17704.64 247
17705.89 252
17707.15 259
17708.40 248
17709.66 252
17710.92 256
17712.17 233
17713.43 240
17714.69 246
17715.94 264
17717.20 271
17718.46 255
17719.71 248
17720.97 269
17722.23 234
17723.48 245
17724.74 254
17726.00 221
17727.25 232
17728.51 272
17729.77 243
17731.03 262
17732.28 243
17733.54 256
17734.80 238
17736.05 228
17737.31 256
17738.57 239
17739.83 245
17741.08 240
17742.34 253
17743.60 239
17744.86 223
17746.11 225
17747.37 251
17748.63 245
17749.89 225
17751.15 248
17752.40 240
17753.66 237
17754.92 224
17756.18 234
17757.43 239
17758.69 255
17759.95 227
17761.21 231
17762.47 222
17763.73 236
17764.98 220
17766.24 232
17767.50 233
17768.76 234
17770.02 214
17771.28 218
17772.53 235
17773.79 215
17775.05 223
17776.31 218
17777.57 223
17778.83 207
17780.09 227
17781.35 223
17782.60 225
17783.86 206
17785.12 230
17786.38 215
17787.64 212
17788.90 199
17790.16 212
17791.42 213
17792.68 208
17793.94 206
17795.20 188
17796.46 203
17797.72 227
17798.97 200
17800.23 211
17801.49 205
17802.75 194
17804.01 199
17805.27 195
17806.53 203
17807.79 179
17809.05 198
17810.31 189
17811.57 210
17812.83 187
17814.09 186
17815.35 186
17816.61 186
17817.87 192
17819.13 193
17820.39 173
17821.65 173
17822.91 191
17824.17 187
17825.43 180
17826.69 179
17827.96 187
17829.22 197
17830.48 199
17831.74 191
17833.00 177
17834.26 207
17835.52 174
17836.78 166
17838.04 161
17839.30 174
17840.56 181
17841.82 188
17843.09 174
17844.35 174
17845.61 171
17846.87 166
17848.13 175
17849.39 175
17850.65 179
17851.91 175
17853.18 170
17854.44 190
17855.70 155
17856.96 168
17858.22 172
17859.48 166
17860.74 168
17862.01 163
17863.27 156
17864.53 153
17865.79 179
17867.05 166
17868.32 166
17869.58 180
17870.84 152
17872.10 186
17873.36 171
17874.63 177
17875.89 177
17877.15 197
17878.41 172
17879.68 168
17880.94 160
17882.20 161
17883.46 170
17884.73 171
17885.99 158
17887.25 154
17888.51 162
17889.78 162
17891.04 156
17892.30 174
17893.56 157
17894.83 167
17896.09 158
17897.35 158
17898.62 167
17899.88 150
17901.14 157
17902.41 179
17903.67 172
17904.93 155
17906.20 168
17907.46 180
17908.72 159
17909.99 162
17911.25 156
17912.51 164
17913.78 141
17915.04 150
17916.30 164
17917.57 146
17918.83 148
17920.09 158
17921.36 165
17922.62 165
17923.89 162
17925.15 160
17926.41 165
17927.68 157
17928.94 139
17930.21 165
17931.47 166
17932.73 153
17934.00 148
17935.26 160
17936.53 158
17937.79 150
17939.06 158
17940.32 152
17941.59 165
17942.85 165
17944.11 168
17945.38 133
17946.64 167
17947.91 164
17949.17 175
17950.44 155
17951.70 140
17952.97 159
17954.23 152
17955.50 163
17956.76 161
17958.03 150
17959.29 142
17960.56 140
17961.82 154
17963.09 150
17964.35 145
17965.62 154
17966.89 152
17968.15 152
17969.42 152
17970.68 171
17971.95 154
17973.21 143
17974.48 144
17975.74 164
17977.01 167
17978.28 158
17979.54 160
17980.81 145
17982.07 157
17983.34 164
17984.61 158
17985.87 150
17987.14 168
17988.40 155
17989.67 154
17990.94 148
17992.20 154
17993.47 162
17994.74 160
17996.00 149
17997.27 161
17998.54 159
17999.80 156
18001.07 151
18002.34 159
18003.60 146
18004.87 157
18006.14 169
18007.40 180
18008.67 183
18009.94 165
18011.20 149
18012.47 158
18013.74 156
18015.00 151
18016.27 162
18017.54 172
18018.81 165
18020.07 173
18021.34 163
18022.61 169
18023.88 168
18025.14 169
18026.41 167
18027.68 168
18028.95 174
18030.21 160
18031.48 176
18032.75 182
18034.02 184
18035.28 150
18036.55 143
18037.82 150
18039.09 161
18040.36 169
18041.62 176
18042.89 145
18044.16 159
18045.43 170
18046.70 161
18047.97 158
18049.23 154
18050.50 168
18051.77 182
18053.04 150
18054.31 157
18055.58 173
18056.84 171
18058.11 187
18059.38 183
18060.65 171
18061.92 158
18063.19 173
18064.46 157
18065.73 149
18067.00 170
18068.26 192
18069.53 182
18070.80 179
18072.07 162
18073.34 167
18074.61 175
18075.88 178
18077.15 184
18078.42 154
18079.69 185
18080.96 179
18082.23 185
18083.50 176
18084.77 183
18086.03 190
18087.30 198
18088.57 186
18089.84 204
18091.11 187
18092.38 188
18093.65 183
18094.92 191
18096.19 199
18097.46 214
18098.73 213
18100.00 205
18101.27 198
18102.54 200
18103.81 199
18105.08 192
18106.35 185
18107.63 182
18108.90 174
18110.17 205
18111.44 195
18112.71 187
18113.98 179
18115.25 195
18116.52 194
18117.79 198
18119.06 202
18120.33 193
18121.60 203
18122.87 219
18124.14 179
18125.42 191
18126.69 209
18127.96 177
18129.23 193
18130.50 193
18131.77 192
18133.04 182
18134.31 174
18135.58 192
18136.86 194
18138.13 190
18139.40 183
18140.67 187
18141.94 191
18143.21 189
18144.49 180
18145.76 186
18147.03 181
18148.30 187
18149.57 177
18150.84 183
18152.12 177
18153.39 177
18154.66 183
18155.93 178
18157.20 163
18158.48 176
18159.75 184
18161.02 201
18162.29 179
18163.57 180
18164.84 165
18166.11 171
18167.38 157
18168.66 145
18169.93 160
18171.20 166
18172.47 157
18173.75 182
18175.02 188
18176.29 183
18177.56 188
18178.84 172
18180.11 177
18181.38 171
18182.66 154
18183.93 162
18185.20 167
18186.48 146
18187.75 160
18189.02 154
18190.30 152
18191.57 152
18192.84 150
18194.12 156
18195.39 157
18196.66 156
18197.94 153
18199.21 171
18200.48 162
18201.76 160
18203.03 157
18204.30 157
18205.58 164
18206.85 170
18208.13 173
18209.40 167
18210.67 163
18211.95 170
18213.22 162
18214.50 163
18215.77 162
18217.04 159
18218.32 142
18219.59 166
18220.87 151
18222.14 177
18223.42 174
18224.69 156
18225.97 165
18227.24 155
18228.51 170
18229.79 160
18231.06 144
18232.34 160
18233.61 144
18234.89 161
18236.16 143
18237.44 169
18238.71 139
18239.99 148
18241.26 150
18242.54 184
18243.81 165
18245.09 140
18246.36 168
18247.64 149
18248.91 166
18250.19 169
18251.47 170
18252.74 153
18254.02 154
18255.29 145
18256.57 152
18257.84 146
18259.12 158
18260.39 172
18261.67 137
18262.95 153
18264.22 144
18265.50 164
18266.77 156
18268.05 146
18269.33 142
18270.60 145
18271.88 160
18273.15 156
18274.43 149
18275.71 151
18276.98 141
18278.26 155
18279.54 150
18280.81 136
18282.09 144
18283.37 154
18284.64 136
18285.92 158
18287.20 146
18288.47 142
18289.75 160
18291.03 152
18292.30 155
18293.58 164
18294.86 161
18296.13 148
18297.41 150
18298.69 160
18299.96 148
18301.24 151
18302.52 150
18303.80 144
18305.07 148
18306.35 140
18307.63 148
18308.91 151
18310.18 157
18311.46 162
18312.74 148
18314.02 157
18315.29 146
18316.57 151
18317.85 154
18319.13 146
18320.40 150
18321.68 139
18322.96 137
18324.24 135
18325.52 156
18326.79 159
18328.07 160
18329.35 134
18330.63 149
18331.91 140
18333.19 158
18334.46 158
18335.74 125
18337.02 141
18338.30 151
18339.58 146
18340.86 161
18342.13 146
18343.41 142
18344.69 148
18345.97 153
18347.25 149
18348.53 148
18349.81 149
18351.09 187
18352.36 138
18353.64 161
18354.92 153
18356.20 151
18357.48 164
18358.76 144
18360.04 148
18361.32 153
18362.60 147
18363.88 142
18365.16 138
18366.44 150
18367.72 154
18369.00 166
18370.27 164
18371.55 155
18372.83 144
18374.11 153
18375.39 156
18376.67 159
18377.95 127
18379.23 147
18380.51 157
18381.79 142
18383.07 146
18384.35 139
18385.63 146
18386.91 136
18388.19 153
18389.47 173
18390.75 167
18392.03 160
18393.31 156
18394.60 156
18395.88 170
18397.16 160
18398.44 163
18399.72 164
18401.00 143
18402.28 148
18403.56 144
18404.84 147
18406.12 131
18407.40 148
18408.68 158
18409.96 140
18411.24 147
18412.53 162
18413.81 166
18415.09 131
18416.37 148
18417.65 134
18418.93 134
18420.21 151
18421.49 146
18422.78 143
18424.06 160
18425.34 162
18426.62 143
18427.90 139
18429.18 142
18430.46 148
18431.75 155
18433.03 155
18434.31 154
18435.59 144
18436.87 149
18438.16 152
18439.44 149
18440.72 129
18442.00 136
18443.28 143
18444.57 134
18445.85 139
18447.13 147
18448.41 150
18449.70 156
18450.98 144
18452.26 155
18453.54 141
18454.83 126
18456.11 131
18457.39 136
18458.67 128
18459.96 153
18461.24 144
18462.52 161
18463.80 145
18465.09 133
18466.37 150
18467.65 138
18468.94 149
18470.22 140
18471.50 142
18472.78 128
18474.07 130
18475.35 153
18476.63 136
18477.92 143
18479.20 141
18480.48 138
18481.77 138
18483.05 146
18484.34 147
18485.62 144
18486.90 137
18488.19 137
18489.47 150
18490.75 149
18492.04 137
18493.32 139
18494.61 149
18495.89 150
18497.17 146
18498.46 139
18499.74 155
18501.03 146
18502.31 135
18503.59 143
18504.88 134
18506.16 139
18507.45 149
18508.73 150
18510.02 137
18511.30 128
18512.58 146
18513.87 149
18515.15 159
18516.44 171
18517.72 150
18519.01 138
18520.29 156
18521.58 148
18522.86 154
18524.15 160
18525.43 147
18526.72 153
18528.00 159
18529.29 162
18530.57 147
18531.86 144
18533.14 155
18534.43 156
18535.71 141
18537.00 134
18538.28 131
18539.57 162
18540.86 143
18542.14 137
18543.43 146
18544.71 141
18546.00 155
18547.28 139
18548.57 145
18549.85 146
18551.14 136
18552.43 136
18553.71 154
18555.00 146
18556.28 153
18557.57 154
18558.86 140
18560.14 159
18561.43 143
18562.72 171
18564.00 157
18565.29 140
18566.57 143
18567.86 155
18569.15 150
18570.43 167
18571.72 155
18573.01 135
18574.29 132
18575.58 135
18576.87 139
18578.15 144
18579.44 156
18580.73 150
18582.01 161
18583.30 140
18584.59 158
18585.88 162
18587.16 160
18588.45 167
18589.74 147
18591.02 167
18592.31 157
18593.60 145
18594.89 158
18596.17 130
18597.46 145
18598.75 143
18600.04 171
18601.32 158
18602.61 147
18603.90 154
18605.19 162
18606.47 146
18607.76 163
18609.05 161
18610.34 154
18611.63 154
18612.91 147
18614.20 149
18615.49 154
18616.78 150
18618.07 149
18619.35 154
18620.64 140
18621.93 141
18623.22 156
18624.51 139
18625.80 136
18627.09 148
18628.37 143
18629.66 150
18630.95 157
18632.24 138
18633.53 146
18634.82 132
18636.11 137
18637.39 138
18638.68 169
18639.97 150
18641.26 161
18642.55 152
18643.84 134
18645.13 136
18646.42 146
18647.71 147
18649.00 143
18650.29 135
18651.58 137
18652.86 147
18654.15 140
18655.44 144
18656.73 150
18658.02 152
18659.31 148
18660.60 140
18661.89 139
18663.18 132
18664.47 146
18665.76 152
18667.05 133
18668.34 136
18669.63 147
18670.92 152
18672.21 128
18673.50 129
18674.79 122
18676.08 130
18677.37 131
18678.66 132
18679.95 139
18681.24 124
18682.53 120
18683.82 127
18685.11 130
18686.40 129
18687.69 123
18688.99 135
18690.28 133
18691.57 137
18692.86 125
18694.15 120
18695.44 124
18696.73 132
18698.02 135
18699.31 126
18700.60 119
18701.89 126
18703.19 116
18704.48 108
18705.77 128
18707.06 116
18708.35 149
18709.64 120
18710.93 135
18712.22 132
18713.52 117
18714.81 107
18716.10 118
18717.39 113
18718.68 112
18719.97 116
18721.27 123
18722.56 118
18723.85 118
18725.14 137
18726.43 112
18727.72 129
18729.02 126
18730.31 134
18731.60 118
18732.89 125
18734.19 121
18735.48 132
18736.77 134
18738.06 127
18739.35 131
18740.65 137
18741.94 129
18743.23 132
18744.52 144
18745.82 126
18747.11 122
18748.40 125
18749.70 133
18750.99 123
18752.28 103
18753.57 114
18754.87 125
18756.16 123
18757.45 121
18758.75 126
18760.04 121
18761.33 120
18762.63 118
18763.92 130
18765.21 134
18766.50 120
18767.80 128
18769.09 119
18770.38 123
18771.68 128
18772.97 131
18774.27 127
18775.56 121
18776.85 129
18778.15 118
18779.44 111
18780.73 119
18782.03 118
18783.32 128
18784.62 111
18785.91 115
18787.20 124
18788.50 122
18789.79 99
18791.09 117
18792.38 114
18793.67 126
18794.97 121
18796.26 111
18797.56 109
18798.85 112
18800.15 127
18801.44 115
18802.74 122
18804.03 118
18805.32 114
18806.62 112
18807.91 108
18809.21 101
18810.50 119
18811.80 125
18813.09 119
18814.39 125
18815.68 114
18816.98 114
18818.27 119
18819.57 120
18820.86 122
18822.16 120
18823.45 118
18824.75 133
18826.05 127
18827.34 144
18828.64 126
18829.93 122
18831.23 116
18832.52 108
18833.82 113
18835.11 116
18836.41 108
18837.71 121
18839.00 122
18840.30 121
18841.59 126
18842.89 115
18844.18 115
18845.48 127
18846.78 115
18848.07 113
18849.37 137
18850.67 121
18851.96 107
18853.26 106
18854.55 120
18855.85 111
18857.15 124
18858.44 114
18859.74 129
18861.04 137
18862.33 113
18863.63 135
18864.93 106
18866.22 122
18867.52 129
18868.82 129
18870.11 118
18871.41 110
18872.71 124
18874.00 122
18875.30 118
18876.60 119
18877.90 130
18879.19 115
18880.49 119
18881.79 122
18883.09 120
18884.38 106
18885.68 118
18886.98 115
18888.27 131
18889.57 122
18890.87 131
18892.17 122
18893.47 128
18894.76 111
18896.06 107
18897.36 109
18898.66 118
18899.95 115
18901.25 116
18902.55 127
18903.85 103
18905.15 109
18906.44 109
18907.74 121
18909.04 119
18910.34 118
18911.64 109
18912.94 111
18914.23 128
18915.53 128
18916.83 128
18918.13 115
18919.43 117
18920.73 113
18922.03 113
18923.32 116
18924.62 108
18925.92 114
18927.22 111
18928.52 115
18929.82 120
18931.12 128
18932.42 89
18933.72 97
18935.01 112
18936.31 110
18937.61 115
18938.91 104
18940.21 111
18941.51 115
18942.81 116
18944.11 117
18945.41 110
18946.71 119
18948.01 105
18949.31 121
18950.61 112
18951.91 115
18953.21 110
18954.51 105
18955.81 121
18957.11 119
18958.41 130
18959.71 113
18961.01 111
18962.31 99
18963.61 117
18964.91 118
18966.21 131
18967.51 129
18968.81 111
18970.11 120
18971.41 106
18972.71 120
18974.01 113
18975.31 114
18976.61 100
18977.91 102
18979.21 103
18980.51 110
18981.81 117
18983.11 109
18984.41 108
18985.71 122
18987.02 122
18988.32 121
18989.62 114
18990.92 110
18992.22 118
18993.52 124
18994.82 106
18996.12 104
18997.42 113
18998.73 108
19000.03 133
19001.33 106
19002.63 113
19003.93 99
19005.23 114
19006.53 97
19007.84 117
19009.14 128
19010.44 107
19011.74 105
19013.04 119
19014.34 110
19015.65 101
19016.95 103
19018.25 105
19019.55 105
19020.85 114
19022.16 116
19023.46 117
19024.76 113
19026.06 108
19027.37 127
19028.67 124
19029.97 119
19031.27 105
19032.57 110
19033.88 113
19035.18 128
19036.48 129
19037.79 119
19039.09 114
19040.39 115
19041.69 130
19043.00 103
19044.30 118
19045.60 122
19046.90 125
19048.21 125
19049.51 113
19050.81 108
19052.12 99
19053.42 111
19054.72 108
19056.03 110
19057.33 126
19058.63 113
19059.94 109
19061.24 104
19062.54 107
19063.85 106
19065.15 113
19066.45 134
19067.76 110
19069.06 97
19070.37 115
19071.67 121
19072.97 105
19074.28 94
19075.58 110
19076.88 109
19078.19 130
19079.49 123
19080.80 141
19082.10 116
19083.41 113
19084.71 102
19086.01 126
19087.32 115
19088.62 121
19089.93 127
19091.23 116
19092.54 114
19093.84 113
19095.14 125
19096.45 127
19097.75 126
19099.06 108
19100.36 122
19101.67 104
19102.97 113
19104.28 110
19105.58 114
19106.89 134
19108.19 114
19109.50 128
19110.80 107
19112.11 104
19113.41 119
19114.72 123
19116.02 140
19117.33 124
19118.64 122
19119.94 129
19121.25 135
19122.55 109
19123.86 113
19125.16 128
19126.47 104
19127.77 104
19129.08 97
19130.39 125
19131.69 120
19133.00 113
19134.30 102
19135.61 115
19136.92 134
19138.22 128
19139.53 126
19140.83 112
19142.14 115
19143.45 110
19144.75 124
19146.06 108
19147.37 120
19148.67 116
19149.98 107
19151.28 118
19152.59 107
19153.90 118
19155.20 136
19156.51 108
19157.82 117
19159.12 113
19160.43 98
19161.74 123
19163.05 122
19164.35 130
19165.66 99
19166.97 110
19168.27 116
19169.58 103
19170.89 111
19172.19 102
19173.50 104
19174.81 113
19176.12 107
19177.42 107
19178.73 108
19180.04 102
19181.35 107
19182.65 115
19183.96 114
19185.27 98
19186.58 116
19187.89 103
19189.19 109
19190.50 108
19191.81 99
19193.12 102
19194.42 135
19195.73 116
19197.04 109
19198.35 107
19199.66 116
19200.97 124
19202.27 106
19203.58 115
19204.89 96
19206.20 101
19207.51 110
19208.82 124
19210.12 123
19211.43 122
19212.74 114
19214.05 119
19215.36 93
19216.67 119
19217.98 111
19219.28 98
19220.59 87
19221.90 99
19223.21 113
19224.52 110
19225.83 105
19227.14 120
19228.45 123
19229.76 112
19231.07 113
19232.38 101
19233.68 110
19234.99 110
19236.30 115
19237.61 112
19238.92 97
19240.23 109
19241.54 130
19242.85 103
19244.16 106
19245.47 106
19246.78 108
19248.09 99
19249.40 83
19250.71 102
19252.02 107
19253.33 122
19254.64 107
19255.95 113
19257.26 101
19258.57 105
19259.88 101
19261.19 107
19262.50 108
19263.81 119
19265.12 113
19266.43 112
19267.74 100
19269.05 106
19270.36 102
19271.67 107
19272.99 113
19274.30 109
19275.61 114
19276.92 110
19278.23 123
19279.54 120
19280.85 114
19282.16 103
19283.47 114
19284.78 121
19286.09 105
19287.41 110
19288.72 87
19290.03 99
19291.34 93
19292.65 120
19293.96 120
19295.27 128
19296.58 107
19297.90 101
19299.21 101
19300.52 104
19301.83 117
19303.14 106
19304.45 118
19305.77 87
19307.08 85
19308.39 99
19309.70 106
19311.01 110
19312.33 110
19313.64 120
19314.95 113
19316.26 120
19317.57 107
19318.89 105
19320.20 117
19321.51 112
19322.82 105
19324.14 110
19325.45 102
19326.76 103
19328.07 91
19329.39 107
19330.70 100
19332.01 111
19333.32 100
19334.64 112
19335.95 97
19337.26 95
19338.58 112
19339.89 104
19341.20 106
19342.51 103
19343.83 104
19345.14 93
19346.45 93
19347.77 110
19349.08 117
19350.39 111
19351.71 102
19353.02 92
19354.33 109
19355.65 103
19356.96 107
19358.27 109
19359.59 102
19360.90 105
19362.21 108
19363.53 103
19364.84 96
19366.16 106
19367.47 93
19368.78 100
19370.10 112
19371.41 101
19372.73 108
19374.04 121
19375.35 101
19376.67 101
19377.98 104
19379.30 113
19380.61 109
19381.93 101
19383.24 116
19384.55 90
19385.87 102
19387.18 105
19388.50 99
19389.81 103
19391.13 105
19392.44 107
19393.76 107
19395.07 89
19396.39 94
19397.70 93
19399.02 109
19400.33 110
19401.65 101
19402.96 89
19404.28 98
19405.59 113
19406.91 120
19408.22 100
19409.54 103
19410.85 110
19412.17 90
19413.48 125
19414.80 121
19416.11 125
19417.43 106
19418.75 125
19420.06 123
19421.38 107
19422.69 90
19424.01 90
19425.32 105
19426.64 98
19427.96 110
19429.27 115
19430.59 125
19431.90 104
19433.22 100
19434.54 98
19435.85 103
19437.17 103
19438.49 108
19439.80 97
19441.12 102
19442.43 113
19443.75 118
19445.07 114
19446.38 122
19447.70 132
19449.02 108
19450.33 117
19451.65 115
19452.97 106
19454.28 111
19455.60 102
19456.92 116
19458.23 110
19459.55 109
19460.87 122
19462.19 131
19463.50 116
19464.82 102
19466.14 124
19467.45 101
19468.77 120
19470.09 104
19471.41 102
19472.72 120
19474.04 112
19475.36 108
19476.68 124
19477.99 110
19479.31 112
19480.63 147
19481.95 123
19483.27 103
19484.58 104
19485.90 94
19487.22 110
19488.54 100
19489.85 113
19491.17 112
19492.49 128
19493.81 116
19495.13 128
19496.45 130
19497.76 118
19499.08 111
19500.40 105
19501.72 103
19503.04 107
19504.36 101
19505.67 122
19506.99 113
19508.31 130
19509.63 123
19510.95 125
19512.27 123
19513.59 114
19514.91 123
19516.22 124
19517.54 106
19518.86 119
19520.18 111
19521.50 119
19522.82 106
19524.14 118
19525.46 109
19526.78 117
19528.10 107
19529.42 95
19530.74 121
19532.06 110
19533.37 120
19534.69 114
19536.01 117
19537.33 114
19538.65 112
19539.97 131
19541.29 127
19542.61 122
19543.93 108
19545.25 121
19546.57 115
19547.89 118
19549.21 124
19550.53 132
19551.85 134
19553.17 114
19554.49 117
19555.81 120
19557.13 100
19558.45 108
19559.77 132
19561.09 109
19562.41 119
19563.74 121
19565.06 115
19566.38 114
19567.70 139
19569.02 126
19570.34 131
19571.66 132
19572.98 125
19574.30 114
19575.62 106
19576.94 114
19578.26 143
19579.59 123
19580.91 132
19582.23 128
19583.55 113
19584.87 110
19586.19 125
19587.51 119
19588.83 115
19590.16 138
19591.48 123
19592.80 115
19594.12 114
19595.44 128
19596.76 135
19598.08 129
19599.41 115
19600.73 121
19602.05 123
19603.37 113
19604.69 108
19606.02 125
19607.34 122
19608.66 138
19609.98 124
19611.30 126
19612.63 123
19613.95 123
19615.27 121
19616.59 123
19617.91 132
19619.24 127
19620.56 131
19621.88 117
19623.20 112
19624.53 119
19625.85 123
19627.17 115
19628.50 116
19629.82 117
19631.14 134
19632.46 121
19633.79 115
19635.11 116
19636.43 122
19637.76 133
19639.08 132
19640.40 120
19641.72 131
19643.05 125
19644.37 129
19645.69 135
19647.02 112
19648.34 120
19649.66 124
19650.99 122
19652.31 117
19653.64 126
19654.96 123
19656.28 126
19657.61 115
19658.93 129
19660.25 115
19661.58 129
19662.90 130
19664.23 145
19665.55 129
19666.87 129
19668.20 140
19669.52 131
19670.85 125
19672.17 116
19673.49 120
19674.82 119
19676.14 103
19677.47 113
19678.79 130
19680.12 128
19681.44 133
19682.76 120
19684.09 135
19685.41 116
19686.74 123
19688.06 123
19689.39 138
19690.71 129
19692.04 110
19693.36 119
19694.69 118
19696.01 112
19697.34 109
19698.66 114
19699.99 118
19701.31 113
19702.64 118
19703.96 133
19705.29 123
19706.61 145
19707.94 145
19709.26 122
19710.59 117
19711.92 128
19713.24 133
19714.57 143
19715.89 114
19717.22 135
19718.54 127
19719.87 125
19721.20 117
19722.52 102
19723.85 113
19725.17 138
19726.50 136
19727.83 133
19729.15 141
19730.48 121
19731.80 124
19733.13 137
19734.46 125
19735.78 124
19737.11 142
19738.44 148
19739.76 130
19741.09 127
19742.41 118
19743.74 128
19745.07 147
19746.39 133
19747.72 127
19749.05 124
19750.37 135
19751.70 134
19753.03 137
19754.36 129
19755.68 135
19757.01 128
19758.34 136
19759.66 139
19760.99 136
19762.32 132
19763.65 122
19764.97 135
19766.30 149
19767.63 132
19768.95 129
19770.28 132
19771.61 148
19772.94 118
19774.27 137
19775.59 129
19776.92 132
19778.25 120
19779.58 126
19780.90 136
19782.23 127
19783.56 134
19784.89 125
19786.22 143
19787.54 136
19788.87 139
19790.20 132
19791.53 150
19792.86 138
19794.18 123
19795.51 139
19796.84 139
19798.17 144
19799.50 139
19800.83 123
19802.16 144
19803.48 130
19804.81 139
19806.14 149
19807.47 134
19808.80 139
19810.13 141
19811.46 147
19812.79 155
19814.11 119
19815.44 125
19816.77 143
19818.10 143
19819.43 139
19820.76 128
19822.09 139
19823.42 139
19824.75 141
19826.08 139
19827.41 149
19828.74 143
19830.07 140
19831.39 128
19832.72 116
19834.05 129
19835.38 139
19836.71 150
19838.04 136
19839.37 136
19840.70 145
19842.03 149
19843.36 123
19844.69 152
19846.02 146
19847.35 147
19848.68 142
19850.01 140
19851.34 159
19852.67 141
19854.00 141
19855.33 152
19856.66 160
19857.99 164
19859.33 142
19860.66 142
19861.99 150
19863.32 146
19864.65 156
19865.98 150
19867.31 145
19868.64 149
19869.97 147
19871.30 147
19872.63 125
19873.96 149
19875.29 131
19876.63 140
19877.96 164
19879.29 135
19880.62 136
19881.95 142
19883.28 125
19884.61 128
19885.94 153
19887.28 146
19888.61 128
19889.94 138
19891.27 131
19892.60 130
19893.93 132
19895.26 133
19896.60 137
19897.93 154
19899.26 148
19900.59 138
19901.92 140
19903.26 137
19904.59 125
19905.92 146
19907.25 116
19908.58 119
19909.92 122
19911.25 132
19912.58 146
19913.91 123
19915.24 130
19916.58 130
19917.91 129
19919.24 143
19920.57 123
19921.91 147
19923.24 123
19924.57 125
19925.91 125
19927.24 139
19928.57 128
19929.90 118
19931.24 129
19932.57 135
19933.90 132
19935.24 122
19936.57 138
19937.90 126
19939.23 136
19940.57 132
19941.90 127
19943.23 141
19944.57 113
19945.90 118
19947.23 120
19948.57 134
19949.90 109
19951.23 135
19952.57 124
19953.90 123
19955.24 118
19956.57 127
19957.90 134
19959.24 131
19960.57 131
19961.90 118
19963.24 139
19964.57 129
19965.91 145
19967.24 127
19968.58 136
19969.91 125
19971.24 127
19972.58 145
19973.91 123
19975.25 124
19976.58 115
19977.92 138
19979.25 120
19980.58 122
19981.92 120
19983.25 117
19984.59 129
19985.92 127
19987.26 138
19988.59 135
19989.93 125
19991.26 129
19992.60 118
19993.93 130
19995.27 119
19996.60 123
19997.94 140
19999.27 128
20000.61 119
20001.94 118
20003.28 109
20004.61 135
20005.95 129
20007.28 115
20008.62 129
20009.96 131
20011.29 145
20012.63 138
20013.96 139
20015.30 118
20016.63 139
20017.97 135
20019.30 135
20020.64 126
20021.98 123
20023.31 121
20024.65 126
20025.98 122
20027.32 121
20028.66 124
20029.99 135
20031.33 140
20032.67 136
20034.00 119
20035.34 125
20036.67 114
20038.01 129
20039.35 121
20040.68 126
20042.02 117
20043.36 122
20044.69 131
20046.03 113
20047.37 124
20048.70 134
20050.04 112
20051.38 115
20052.71 128
20054.05 142
20055.39 140
20056.73 128
20058.06 123
20059.40 128
20060.74 117
20062.07 113
20063.41 127
20064.75 138
20066.09 115
20067.42 137
20068.76 122
20070.10 126
20071.44 120
20072.77 126
20074.11 128
20075.45 133
20076.79 124
20078.13 125
20079.46 139
20080.80 135
20082.14 131
20083.48 122
20084.81 136
20086.15 137
20087.49 144
20088.83 126
20090.17 128
20091.51 137
20092.84 135
20094.18 129
20095.52 127
20096.86 144
20098.20 139
20099.54 137
20100.87 128
20102.21 117
20103.55 113
20104.89 122
20106.23 115
20107.57 137
20108.91 142
20110.25 133
20111.58 129
20112.92 128
20114.26 154
20115.60 136
20116.94 124
20118.28 151
20119.62 144
20120.96 127
20122.30 135
20123.64 123
20124.98 131
20126.31 137
20127.65 140
20128.99 139
