# Supplementary material for: MALDI-TOF MS typing enables the classification of brewing yeasts of the genus Saccharomyces to major beer styles
Source: PLoS One. 2017 Aug 9;12(8):e0181694. doi: 10.1371/journal.pone.0181694 (PMC5549903; doi:10.1371/journal.pone.0181694)
Supplement: S9 File — The directory includes 90 raw files and was zipped to “.zip”; the folder has three strains with 30 spectra per strain; S1 Text explains the raw files with an example and Table 1 represents the yeast strains used within the experiment. (ZIP) [file pone.0181694.s012.zip › 25-27/30284-8J5-Lag-Lag-Lag-YPG-18h-E-E_2016-09-23_8_0_E5_1.dat]

1999.90 998
2000.32 1098
2000.75 1182
2001.17 1066
2001.59 1078
2002.01 1013
2002.43 1019
2002.86 943
2003.28 972
2003.70 934
2004.12 960
2004.54 1028
2004.97 989
2005.39 977
2005.81 935
2006.23 944
2006.66 947
2007.08 969
2007.50 974
2007.92 1003
2008.35 994
2008.77 998
2009.19 970
2009.61 972
2010.04 922
2010.46 859
2010.88 967
2011.31 926
2011.73 912
2012.15 963
2012.57 935
2013.00 856
2013.42 938
2013.84 938
2014.27 936
2014.69 969
2015.11 931
2015.54 937
2015.96 893
2016.38 967
2016.81 982
2017.23 953
2017.65 1042
2018.08 1091
2018.50 1038
2018.93 1041
2019.35 1005
2019.77 1014
2020.20 1028
2020.62 1020
2021.04 1029
2021.47 999
2021.89 942
2022.32 872
2022.74 922
2023.17 885
2023.59 906
2024.01 934
2024.44 925
2024.86 904
2025.29 906
2025.71 871
2026.14 926
2026.56 980
2026.98 948
2027.41 936
2027.83 906
2028.26 813
2028.68 861
2029.11 910
2029.53 922
2029.96 838
2030.38 808
2030.81 906
2031.23 917
2031.66 919
2032.08 909
2032.51 894
2032.93 877
2033.36 835
2033.78 931
2034.21 944
2034.63 844
2035.06 959
2035.49 911
2035.91 929
2036.34 852
2036.76 934
2037.19 942
2037.61 868
2038.04 859
2038.47 904
2038.89 884
2039.32 898
2039.74 898
2040.17 875
2040.59 956
2041.02 939
2041.45 910
2041.87 961
2042.30 906
2042.73 922
2043.15 915
2043.58 920
2044.00 907
2044.43 950
2044.86 925
2045.28 935
2045.71 944
2046.14 938
2046.56 935
2046.99 931
2047.42 902
2047.84 870
2048.27 894
2048.70 945
2049.12 927
2049.55 927
2049.98 858
2050.40 904
2050.83 950
2051.26 987
2051.69 898
2052.11 894
2052.54 885
2052.97 882
2053.40 900
2053.82 908
2054.25 898
2054.68 900
2055.10 931
2055.53 987
2055.96 1008
2056.39 908
2056.82 1023
2057.24 1092
2057.67 1074
2058.10 1137
2058.53 1051
2058.95 1014
2059.38 1056
2059.81 986
2060.24 1008
2060.67 1015
2061.09 919
2061.52 991
2061.95 988
2062.38 1003
2062.81 1015
2063.24 995
2063.66 986
2064.09 1003
2064.52 988
2064.95 1027
2065.38 1089
2065.81 1175
2066.24 1155
2066.66 1018
2067.09 1041
2067.52 1123
2067.95 1111
2068.38 1008
2068.81 1019
2069.24 980
2069.67 1031
2070.10 967
2070.52 1022
2070.95 963
2071.38 938
2071.81 963
2072.24 988
2072.67 989
2073.10 1032
2073.53 957
2073.96 960
2074.39 1025
2074.82 1058
2075.25 1063
2075.68 1001
2076.11 932
2076.54 971
2076.97 1003
2077.40 1084
2077.83 1120
2078.26 1095
2078.69 992
2079.12 939
2079.55 978
2079.98 1022
2080.41 965
2080.84 969
2081.27 1009
2081.70 1016
2082.13 944
2082.56 943
2082.99 957
2083.42 926
2083.85 970
2084.28 941
2084.71 960
2085.14 926
2085.57 876
2086.00 910
2086.43 932
2086.86 922
2087.29 976
2087.73 929
2088.16 830
2088.59 868
2089.02 862
2089.45 863
2089.88 908
2090.31 928
2090.74 892
2091.17 882
2091.61 941
2092.04 925
2092.47 889
2092.90 957
2093.33 930
2093.76 838
2094.19 857
2094.63 960
2095.06 961
2095.49 893
2095.92 879
2096.35 903
2096.78 891
2097.22 914
2097.65 890
2098.08 847
2098.51 928
2098.94 887
2099.38 883
2099.81 989
2100.24 933
2100.67 983
2101.11 950
2101.54 917
2101.97 886
2102.40 919
2102.83 940
2103.27 862
2103.70 872
2104.13 894
2104.56 929
2105.00 958
2105.43 889
2105.86 928
2106.30 927
2106.73 915
2107.16 946
2107.59 944
2108.03 926
2108.46 968
2108.89 965
2109.33 940
2109.76 970
2110.19 940
2110.63 939
2111.06 912
2111.49 892
2111.93 903
2112.36 990
2112.79 901
2113.23 919
2113.66 942
2114.09 862
2114.53 924
2114.96 915
2115.40 866
2115.83 871
2116.26 879
2116.70 905
2117.13 949
2117.56 950
2118.00 876
2118.43 869
2118.87 854
2119.30 891
2119.73 904
2120.17 896
2120.60 898
2121.04 904
2121.47 880
2121.91 941
2122.34 907
2122.78 935
2123.21 949
2123.64 983
2124.08 932
2124.51 866
2124.95 830
2125.38 936
2125.82 905
2126.25 844
2126.69 823
2127.12 847
2127.56 886
2127.99 956
2128.43 951
2128.86 987
2129.30 977
2129.73 986
2130.17 966
2130.60 1009
2131.04 1072
2131.47 1033
2131.91 1021
2132.35 1004
2132.78 1045
2133.22 992
2133.65 969
2134.09 932
2134.52 893
2134.96 903
2135.40 890
2135.83 862
2136.27 902
2136.70 959
2137.14 943
2137.57 894
2138.01 873
2138.45 970
2138.88 879
2139.32 971
2139.76 956
2140.19 903
2140.63 903
2141.06 929
2141.50 908
2141.94 896
2142.37 904
2142.81 874
2143.25 878
2143.68 872
2144.12 906
2144.56 890
2144.99 883
2145.43 891
2145.87 915
2146.30 952
2146.74 965
2147.18 962
2147.62 922
2148.05 917
2148.49 1022
2148.93 1025
2149.36 1132
2149.80 1073
2150.24 1103
2150.68 1102
2151.11 1068
2151.55 1059
2151.99 1060
2152.43 1080
2152.86 1033
2153.30 1028
2153.74 974
2154.18 1035
2154.61 1010
2155.05 1060
2155.49 1058
2155.93 1017
2156.37 970
2156.80 952
2157.24 1030
2157.68 1028
2158.12 997
2158.56 974
2158.99 986
2159.43 975
2159.87 913
2160.31 953
2160.75 958
2161.19 989
2161.62 957
2162.06 972
2162.50 946
2162.94 992
2163.38 989
2163.82 975
2164.26 948
2164.69 1031
2165.13 1030
2165.57 1023
2166.01 1014
2166.45 1061
2166.89 1026
2167.33 1104
2167.77 1087
2168.21 1030
2168.65 953
2169.08 1040
2169.52 1013
2169.96 997
2170.40 1010
2170.84 1074
2171.28 1026
2171.72 999
2172.16 1096
2172.60 1129
2173.04 1123
2173.48 1145
2173.92 1181
2174.36 1116
2174.80 1103
2175.24 1110
2175.68 1103
2176.12 1092
2176.56 1065
2177.00 1017
2177.44 1051
2177.88 1064
2178.32 1064
2178.76 1019
2179.20 1066
2179.64 1066
2180.08 1042
2180.52 992
2180.96 970
2181.40 950
2181.84 951
2182.28 952
2182.72 917
2183.16 905
2183.60 908
2184.04 889
2184.48 933
2184.93 887
2185.37 942
2185.81 921
2186.25 846
2186.69 981
2187.13 984
2187.57 1014
2188.01 967
2188.45 1009
2188.89 996
2189.34 950
2189.78 988
2190.22 964
2190.66 982
2191.10 1012
2191.54 1005
2191.98 969
2192.43 1058
2192.87 1051
2193.31 1087
2193.75 1025
2194.19 981
2194.63 980
2195.08 990
2195.52 997
2195.96 981
2196.40 1021
2196.84 1012
2197.29 951
2197.73 896
2198.17 892
2198.61 959
2199.06 893
2199.50 905
2199.94 938
2200.38 957
2200.82 941
2201.27 941
2201.71 1022
2202.15 874
2202.59 941
2203.04 935
2203.48 983
2203.92 1005
2204.37 938
2204.81 919
2205.25 929
2205.69 969
2206.14 1011
2206.58 990
2207.02 948
2207.47 994
2207.91 978
2208.35 958
2208.80 1025
2209.24 1060
2209.68 1011
2210.13 1013
2210.57 1111
2211.01 1062
2211.46 1017
2211.90 1041
2212.34 1058
2212.79 993
2213.23 966
2213.67 991
2214.12 975
2214.56 935
2215.01 978
2215.45 1094
2215.89 1062
2216.34 947
2216.78 956
2217.23 993
2217.67 1010
2218.11 946
2218.56 977
2219.00 969
2219.45 944
2219.89 1010
2220.34 988
2220.78 998
2221.22 1024
2221.67 1034
2222.11 1003
2222.56 1062
2223.00 986
2223.45 977
2223.89 992
2224.34 1050
2224.78 993
2225.23 1011
2225.67 1009
2226.12 1111
2226.56 1026
2227.01 992
2227.45 1074
2227.90 1041
2228.34 1050
2228.79 1032
2229.23 1017
2229.68 948
2230.12 1013
2230.57 1069
2231.01 1067
2231.46 1047
2231.90 1078
2232.35 1063
2232.80 1042
2233.24 1031
2233.69 986
2234.13 1015
2234.58 1016
2235.02 909
2235.47 927
2235.92 963
2236.36 926
2236.81 949
2237.25 960
2237.70 932
2238.15 980
2238.59 980
2239.04 1013
2239.49 988
2239.93 1036
2240.38 1014
2240.82 1042
2241.27 1012
2241.72 993
2242.16 931
2242.61 952
2243.06 959
2243.50 988
2243.95 993
2244.40 944
2244.84 966
2245.29 1033
2245.74 901
2246.19 872
2246.63 965
2247.08 956
2247.53 904
2247.97 957
2248.42 913
2248.87 963
2249.32 913
2249.76 898
2250.21 941
2250.66 901
2251.10 910
2251.55 894
2252.00 912
2252.45 913
2252.89 938
2253.34 975
2253.79 968
2254.24 929
2254.69 1001
2255.13 982
2255.58 993
2256.03 963
2256.48 985
2256.93 958
2257.37 912
2257.82 945
2258.27 922
2258.72 954
2259.17 930
2259.61 990
2260.06 981
2260.51 973
2260.96 1013
2261.41 1063
2261.86 1128
2262.31 1185
2262.75 1086
2263.20 1156
2263.65 1085
2264.10 1094
2264.55 1049
2265.00 1105
2265.45 1065
2265.90 989
2266.34 965
2266.79 1033
2267.24 960
2267.69 952
2268.14 984
2268.59 1030
2269.04 1039
2269.49 1040
2269.94 1048
2270.39 1068
2270.84 972
2271.29 1030
2271.74 981
2272.18 1037
2272.63 1065
2273.08 1080
2273.53 1108
2273.98 1083
2274.43 1134
2274.88 1217
2275.33 1244
2275.78 1221
2276.23 1283
2276.68 1367
2277.13 1311
2277.58 1289
2278.03 1314
2278.48 1283
2278.93 1275
2279.38 1184
2279.83 1149
2280.28 1065
2280.73 1105
2281.19 1103
2281.64 993
2282.09 1075
2282.54 1000
2282.99 1056
2283.44 936
2283.89 963
2284.34 958
2284.79 939
2285.24 932
2285.69 973
2286.14 925
2286.59 952
2287.04 985
2287.50 989
2287.95 1025
2288.40 1072
2288.85 1092
2289.30 1046
2289.75 1025
2290.20 1150
2290.65 1204
2291.11 1126
2291.56 1127
2292.01 1220
2292.46 1266
2292.91 1315
2293.36 1206
2293.82 1184
2294.27 1146
2294.72 1126
2295.17 1057
2295.62 1089
2296.07 1047
2296.53 1087
2296.98 1065
2297.43 1009
2297.88 1046
2298.33 969
2298.79 942
2299.24 956
2299.69 934
2300.14 974
2300.60 961
2301.05 1015
2301.50 943
2301.95 975
2302.41 982
2302.86 1057
2303.31 986
2303.76 924
2304.22 939
2304.67 1009
2305.12 968
2305.57 979
2306.03 946
2306.48 978
2306.93 1033
2307.39 1009
2307.84 1056
2308.29 973
2308.75 978
2309.20 998
2309.65 984
2310.11 1019
2310.56 1054
2311.01 972
2311.47 1009
2311.92 1053
2312.37 972
2312.83 1086
2313.28 1071
2313.73 1017
2314.19 1015
2314.64 1026
2315.09 1013
2315.55 983
2316.00 1025
2316.46 1007
2316.91 1020
2317.36 1053
2317.82 990
2318.27 996
2318.73 976
2319.18 968
2319.63 999
2320.09 1049
2320.54 1056
2321.00 1053
2321.45 1003
2321.91 1017
2322.36 1063
2322.82 1042
2323.27 1077
2323.72 1075
2324.18 1163
2324.63 1231
2325.09 1322
2325.54 1297
2326.00 1287
2326.45 1354
2326.91 1294
2327.36 1257
2327.82 1188
2328.27 1151
2328.73 1090
2329.18 1018
2329.64 1080
2330.09 1024
2330.55 900
2331.00 936
2331.46 1000
2331.92 1008
2332.37 990
2332.83 992
2333.28 992
2333.74 938
2334.19 998
2334.65 994
2335.10 932
2335.56 971
2336.02 1014
2336.47 1015
2336.93 933
2337.38 947
2337.84 1023
2338.30 1039
2338.75 1016
2339.21 985
2339.66 916
2340.12 927
2340.58 1003
2341.03 1004
2341.49 1023
2341.95 1056
2342.40 1044
2342.86 940
2343.32 964
2343.77 1037
2344.23 967
2344.68 887
2345.14 987
2345.60 1053
2346.06 1009
2346.51 1005
2346.97 1033
2347.43 945
2347.88 1000
2348.34 1049
2348.80 1061
2349.25 999
2349.71 1016
2350.17 1005
2350.63 965
2351.08 1021
2351.54 1026
2352.00 1035
2352.46 1004
2352.91 967
2353.37 967
2353.83 955
2354.29 954
2354.74 941
2355.20 908
2355.66 834
2356.12 855
2356.57 878
2357.03 936
2357.49 811
2357.95 919
2358.41 968
2358.86 1012
2359.32 1019
2359.78 1001
2360.24 1023
2360.70 1019
2361.15 1010
2361.61 1002
2362.07 1053
2362.53 1015
2362.99 1026
2363.45 988
2363.91 970
2364.36 1024
2364.82 956
2365.28 953
2365.74 1039
2366.20 1050
2366.66 991
2367.12 1037
2367.57 1051
2368.03 961
2368.49 977
2368.95 975
2369.41 982
2369.87 981
2370.33 975
2370.79 950
2371.25 954
2371.71 954
2372.17 939
2372.63 998
2373.09 989
2373.54 999
2374.00 1000
2374.46 998
2374.92 1009
2375.38 994
2375.84 982
2376.30 1018
2376.76 1032
2377.22 979
2377.68 1013
2378.14 1029
2378.60 1022
2379.06 962
2379.52 939
2379.98 963
2380.44 954
2380.90 945
2381.36 924
2381.82 1012
2382.28 994
2382.74 1034
2383.20 948
2383.66 961
2384.12 953
2384.59 948
2385.05 992
2385.51 968
2385.97 1001
2386.43 946
2386.89 921
2387.35 951
2387.81 996
2388.27 1020
2388.73 993
2389.19 1003
2389.65 1012
2390.12 970
2390.58 961
2391.04 991
2391.50 990
2391.96 1033
2392.42 957
2392.88 934
2393.34 951
2393.81 960
2394.27 955
2394.73 911
2395.19 862
2395.65 866
2396.11 927
2396.57 900
2397.04 924
2397.50 992
2397.96 998
2398.42 952
2398.88 1010
2399.35 1003
2399.81 953
2400.27 936
2400.73 920
2401.19 944
2401.66 936
2402.12 944
2402.58 887
2403.04 891
2403.51 930
2403.97 943
2404.43 950
2404.89 966
2405.36 959
2405.82 990
2406.28 951
2406.74 964
2407.21 961
2407.67 953
2408.13 933
2408.59 915
2409.06 896
2409.52 866
2409.98 903
2410.45 851
2410.91 794
2411.37 900
2411.84 881
2412.30 854
2412.76 858
2413.23 838
2413.69 876
2414.15 910
2414.62 913
2415.08 968
2415.54 948
2416.01 936
2416.47 966
2416.93 988
2417.40 1015
2417.86 960
2418.32 935
2418.79 924
2419.25 967
2419.72 929
2420.18 932
2420.64 947
2421.11 954
2421.57 952
2422.04 969
2422.50 994
2422.96 1001
2423.43 972
2423.89 985
2424.36 1019
2424.82 971
2425.29 960
2425.75 945
2426.22 984
2426.68 1016
2427.15 1000
2427.61 987
2428.07 918
2428.54 902
2429.00 965
2429.47 907
2429.93 924
2430.40 836
2430.86 853
2431.33 873
2431.79 888
2432.26 921
2432.72 887
2433.19 947
2433.65 945
2434.12 937
2434.59 1024
2435.05 984
2435.52 948
2435.98 929
2436.45 966
2436.91 976
2437.38 975
2437.84 933
2438.31 936
2438.78 977
2439.24 956
2439.71 1041
2440.17 1008
2440.64 1051
2441.10 1041
2441.57 1024
2442.04 1007
2442.50 1004
2442.97 1039
2443.44 1059
2443.90 1038
2444.37 959
2444.83 889
2445.30 897
2445.77 918
2446.23 953
2446.70 979
2447.17 897
2447.63 921
2448.10 879
2448.57 883
2449.03 850
2449.50 872
2449.97 835
2450.43 909
2450.90 985
2451.37 878
2451.83 836
2452.30 844
2452.77 862
2453.24 888
2453.70 913
2454.17 860
2454.64 839
2455.10 839
2455.57 877
2456.04 884
2456.51 842
2456.97 862
2457.44 958
2457.91 926
2458.38 958
2458.84 876
2459.31 936
2459.78 949
2460.25 907
2460.72 942
2461.18 922
2461.65 910
2462.12 866
2462.59 925
2463.06 913
2463.52 936
2463.99 968
2464.46 948
2464.93 883
2465.40 902
2465.86 974
2466.33 868
2466.80 858
2467.27 921
2467.74 926
2468.21 872
2468.68 916
2469.14 883
2469.61 905
2470.08 920
2470.55 874
2471.02 904
2471.49 899
2471.96 865
2472.43 922
2472.90 907
2473.36 912
2473.83 879
2474.30 917
2474.77 899
2475.24 849
2475.71 826
2476.18 877
2476.65 931
2477.12 906
2477.59 937
2478.06 895
2478.53 885
2479.00 900
2479.47 877
2479.94 884
2480.41 989
2480.87 967
2481.34 940
2481.81 915
2482.28 894
2482.75 901
2483.22 875
2483.69 911
2484.16 937
2484.63 938
2485.10 945
2485.57 911
2486.05 965
2486.52 1084
2486.99 995
2487.46 986
2487.93 978
2488.40 1023
2488.87 986
2489.34 902
2489.81 977
2490.28 998
2490.75 957
2491.22 891
2491.69 896
2492.16 890
2492.63 962
2493.10 944
2493.58 893
2494.05 954
2494.52 928
2494.99 935
2495.46 978
2495.93 919
2496.40 931
2496.87 922
2497.34 898
2497.82 871
2498.29 900
2498.76 871
2499.23 884
2499.70 908
2500.17 852
2500.64 881
2501.12 859
2501.59 886
2502.06 935
2502.53 932
2503.00 851
2503.48 855
2503.95 890
2504.42 918
2504.89 863
2505.36 864
2505.84 907
2506.31 925
2506.78 878
2507.25 906
2507.72 889
2508.20 877
2508.67 839
2509.14 892
2509.61 999
2510.09 1059
2510.56 1050
2511.03 1042
2511.50 1022
2511.98 1075
2512.45 1132
2512.92 1055
2513.40 1059
2513.87 1057
2514.34 1023
2514.81 1003
2515.29 953
2515.76 957
2516.23 991
2516.71 915
2517.18 930
2517.65 971
2518.13 1009
2518.60 1018
2519.07 931
2519.55 897
2520.02 1014
2520.49 981
2520.97 950
2521.44 925
2521.91 981
2522.39 1002
2522.86 1013
2523.34 976
2523.81 965
2524.28 960
2524.76 1020
2525.23 960
2525.70 940
2526.18 999
2526.65 1018
2527.13 1072
2527.60 1093
2528.08 1058
2528.55 1028
2529.02 1017
2529.50 1065
2529.97 1010
2530.45 1004
2530.92 1052
2531.40 1046
2531.87 967
2532.34 916
2532.82 1016
2533.29 959
2533.77 956
2534.24 955
2534.72 915
2535.19 887
2535.67 964
2536.14 962
2536.62 975
2537.09 992
2537.57 1001
2538.04 1037
2538.52 960
2538.99 978
2539.47 936
2539.94 952
2540.42 956
2540.90 1051
2541.37 1010
2541.85 937
2542.32 982
2542.80 914
2543.27 998
2543.75 975
2544.22 985
2544.70 938
2545.18 953
2545.65 1002
2546.13 989
2546.60 1002
2547.08 1056
2547.56 1092
2548.03 1075
2548.51 1126
2548.98 1049
2549.46 1042
2549.94 1129
2550.41 1216
2550.89 1197
2551.37 1154
2551.84 1090
2552.32 1136
2552.80 1148
2553.27 1126
2553.75 1065
2554.23 1101
2554.70 1034
2555.18 1058
2555.66 990
2556.13 975
2556.61 970
2557.09 1002
2557.56 994
2558.04 1076
2558.52 1103
2558.99 960
2559.47 1045
2559.95 982
2560.43 979
2560.90 935
2561.38 886
2561.86 829
2562.33 831
2562.81 834
2563.29 890
2563.77 934
2564.25 948
2564.72 919
2565.20 913
2565.68 929
2566.16 880
2566.63 871
2567.11 868
2567.59 900
2568.07 901
2568.55 920
2569.02 1031
2569.50 989
2569.98 867
2570.46 855
2570.94 871
2571.41 892
2571.89 881
2572.37 880
2572.85 912
2573.33 850
2573.81 814
2574.28 866
2574.76 927
2575.24 917
2575.72 842
2576.20 836
2576.68 938
2577.16 966
2577.64 967
2578.11 906
2578.59 955
2579.07 901
2579.55 947
2580.03 914
2580.51 930
2580.99 850
2581.47 881
2581.95 869
2582.43 866
2582.91 864
2583.39 897
2583.86 889
2584.34 888
2584.82 916
2585.30 874
2585.78 926
2586.26 889
2586.74 950
2587.22 913
2587.70 927
2588.18 918
2588.66 919
2589.14 897
2589.62 908
2590.10 872
2590.58 900
2591.06 904
2591.54 1009
2592.02 928
2592.50 892
2592.98 967
2593.46 992
2593.94 902
2594.42 910
2594.90 921
2595.38 883
2595.86 858
2596.35 902
2596.83 915
2597.31 893
2597.79 931
2598.27 897
2598.75 892
2599.23 926
2599.71 830
2600.19 828
2600.67 839
2601.15 859
2601.63 855
2602.12 842
2602.60 867
2603.08 869
2603.56 829
2604.04 914
2604.52 990
2605.00 873
2605.48 844
2605.97 859
2606.45 895
2606.93 910
2607.41 910
2607.89 905
2608.37 832
2608.86 828
2609.34 872
2609.82 909
2610.30 820
2610.78 836
2611.26 934
2611.75 966
2612.23 895
2612.71 924
2613.19 888
2613.68 913
2614.16 888
2614.64 885
2615.12 882
2615.60 890
2616.09 920
2616.57 960
2617.05 934
2617.53 932
2618.02 912
2618.50 921
2618.98 901
2619.46 899
2619.95 847
2620.43 920
2620.91 956
2621.40 877
2621.88 832
2622.36 846
2622.85 924
2623.33 958
2623.81 874
2624.29 909
2624.78 916
2625.26 887
2625.74 868
2626.23 881
2626.71 848
2627.19 880
2627.68 930
2628.16 855
2628.64 908
2629.13 873
2629.61 951
2630.10 881
2630.58 857
2631.06 861
2631.55 866
2632.03 902
2632.51 963
2633.00 1019
2633.48 965
2633.97 861
2634.45 864
2634.94 895
2635.42 918
2635.90 829
2636.39 901
2636.87 930
2637.36 904
2637.84 901
2638.33 854
2638.81 812
2639.29 828
2639.78 797
2640.26 832
2640.75 821
2641.23 815
2641.72 886
2642.20 888
2642.69 842
2643.17 833
2643.66 874
2644.14 878
2644.63 809
2645.11 819
2645.60 879
2646.08 874
2646.57 912
2647.05 891
2647.54 831
2648.02 868
2648.51 887
2648.99 875
2649.48 853
2649.97 896
2650.45 898
2650.94 879
2651.42 860
2651.91 827
2652.39 873
2652.88 924
2653.37 926
2653.85 896
2654.34 940
2654.82 935
2655.31 958
2655.80 965
2656.28 988
2656.77 969
2657.25 920
2657.74 924
2658.23 915
2658.71 930
2659.20 922
2659.69 905
2660.17 896
2660.66 915
2661.14 866
2661.63 899
2662.12 847
2662.60 921
2663.09 810
2663.58 838
2664.06 910
2664.55 929
2665.04 874
2665.53 869
2666.01 867
2666.50 926
2666.99 996
2667.47 880
2667.96 916
2668.45 980
2668.94 925
2669.42 900
2669.91 847
2670.40 913
2670.88 906
2671.37 948
2671.86 1015
2672.35 1081
2672.83 1013
2673.32 1042
2673.81 1128
2674.30 1155
2674.79 1100
2675.27 1163
2675.76 1015
2676.25 1053
2676.74 1064
2677.23 1034
2677.71 970
2678.20 934
2678.69 944
2679.18 902
2679.67 890
2680.15 879
2680.64 883
2681.13 867
2681.62 914
2682.11 942
2682.60 955
2683.08 922
2683.57 908
2684.06 887
2684.55 906
2685.04 904
2685.53 913
2686.02 944
2686.51 929
2686.99 906
2687.48 927
2687.97 950
2688.46 914
2688.95 899
2689.44 909
2689.93 917
2690.42 945
2690.91 954
2691.40 944
2691.89 934
2692.38 949
2692.87 971
2693.35 906
2693.84 911
2694.33 964
2694.82 922
2695.31 901
2695.80 921
2696.29 934
2696.78 908
2697.27 903
2697.76 924
2698.25 933
2698.74 1011
2699.23 971
2699.72 949
2700.21 966
2700.70 984
2701.19 923
2701.68 907
2702.17 914
2702.66 944
2703.15 879
2703.64 929
2704.13 857
2704.62 881
2705.12 888
2705.61 871
2706.10 897
2706.59 889
2707.08 866
2707.57 863
2708.06 887
2708.55 965
2709.04 885
2709.53 954
2710.02 936
2710.51 881
2711.01 944
2711.50 862
2711.99 856
2712.48 916
2712.97 879
2713.46 909
2713.95 903
2714.44 845
2714.94 827
2715.43 851
2715.92 844
2716.41 846
2716.90 848
2717.39 898
2717.89 962
2718.38 895
2718.87 904
2719.36 975
2719.85 946
2720.34 922
2720.84 936
2721.33 949
2721.82 908
2722.31 940
2722.80 982
2723.30 948
2723.79 932
2724.28 895
2724.77 898
2725.27 873
2725.76 892
2726.25 889
2726.74 906
2727.24 931
2727.73 956
2728.22 975
2728.71 876
2729.21 879
2729.70 904
2730.19 898
2730.69 887
2731.18 851
2731.67 834
2732.16 901
2732.66 883
2733.15 961
2733.64 930
2734.14 922
2734.63 891
2735.12 883
2735.62 934
2736.11 956
2736.60 893
2737.10 966
2737.59 970
2738.08 1004
2738.58 1017
2739.07 992
2739.56 992
2740.06 947
2740.55 924
2741.05 926
2741.54 947
2742.03 906
2742.53 857
2743.02 879
2743.52 886
2744.01 910
2744.50 881
2745.00 828
2745.49 835
2745.99 886
2746.48 960
2746.97 929
2747.47 988
2747.96 938
2748.46 898
2748.95 940
2749.45 950
2749.94 866
2750.44 818
2750.93 872
2751.43 807
2751.92 903
2752.42 928
2752.91 863
2753.41 828
2753.90 867
2754.40 810
2754.89 844
2755.39 914
2755.88 906
2756.38 878
2756.87 870
2757.37 867
2757.86 867
2758.36 873
2758.85 892
2759.35 902
2759.84 866
2760.34 864
2760.83 794
2761.33 938
2761.83 912
2762.32 910
2762.82 870
2763.31 864
2763.81 845
2764.30 864
2764.80 889
2765.30 850
2765.79 822
2766.29 882
2766.78 843
2767.28 850
2767.78 858
2768.27 863
2768.77 885
2769.27 839
2769.76 808
2770.26 842
2770.76 908
2771.25 940
2771.75 951
2772.24 952
2772.74 907
2773.24 840
2773.73 868
2774.23 906
2774.73 872
2775.23 885
2775.72 896
2776.22 896
2776.72 825
2777.21 845
2777.71 854
2778.21 904
2778.70 860
2779.20 966
2779.70 918
2780.20 918
2780.69 908
2781.19 946
2781.69 944
2782.19 947
2782.68 870
2783.18 830
2783.68 843
2784.18 911
2784.67 887
2785.17 906
2785.67 865
2786.17 863
2786.67 852
2787.16 848
2787.66 876
2788.16 933
2788.66 909
2789.16 941
2789.65 864
2790.15 897
2790.65 883
2791.15 948
2791.65 873
2792.15 886
2792.64 856
2793.14 936
2793.64 888
2794.14 872
2794.64 827
2795.14 860
2795.64 913
2796.13 976
2796.63 1029
2797.13 956
2797.63 921
2798.13 939
2798.63 919
2799.13 921
2799.63 887
2800.13 913
2800.62 908
2801.12 862
2801.62 857
2802.12 835
2802.62 832
2803.12 862
2803.62 907
2804.12 946
2804.62 839
2805.12 820
2805.62 796
2806.12 885
2806.62 871
2807.12 858
2807.62 883
2808.12 849
2808.62 906
2809.12 856
2809.62 852
2810.12 863
2810.62 910
2811.12 1001
2811.62 976
2812.12 1033
2812.62 962
2813.12 962
2813.62 967
2814.12 994
2814.62 1026
2815.12 1015
2815.62 968
2816.12 921
2816.62 884
2817.12 894
2817.62 955
2818.12 964
2818.62 910
2819.12 871
2819.63 858
2820.13 898
2820.63 926
2821.13 864
2821.63 839
2822.13 855
2822.63 831
2823.13 912
2823.63 887
2824.13 898
2824.64 836
2825.14 945
2825.64 920
2826.14 827
2826.64 852
2827.14 834
2827.64 831
2828.15 752
2828.65 829
2829.15 856
2829.65 896
2830.15 857
2830.65 832
2831.16 812
2831.66 823
2832.16 832
2832.66 845
2833.16 850
2833.67 817
2834.17 892
2834.67 866
2835.17 853
2835.68 888
2836.18 919
2836.68 881
2837.18 886
2837.68 875
2838.19 932
2838.69 890
2839.19 886
2839.70 887
2840.20 891
2840.70 939
2841.20 915
2841.71 944
2842.21 939
2842.71 922
2843.21 880
2843.72 924
2844.22 913
2844.72 915
2845.23 923
2845.73 976
2846.23 1027
2846.74 1055
2847.24 1050
2847.74 1090
2848.25 1091
2848.75 1065
2849.25 1128
2849.76 1147
2850.26 1107
2850.76 1005
2851.27 914
2851.77 880
2852.28 954
2852.78 947
2853.28 936
2853.79 896
2854.29 913
2854.79 925
2855.30 867
2855.80 886
2856.31 919
2856.81 955
2857.31 929
2857.82 913
2858.32 916
2858.83 892
2859.33 862
2859.84 921
2860.34 946
2860.85 910
2861.35 941
2861.85 893
2862.36 883
2862.86 899
2863.37 938
2863.87 924
2864.38 937
2864.88 839
2865.39 877
2865.89 868
2866.40 835
2866.90 830
2867.41 856
2867.91 893
2868.42 861
2868.92 828
2869.43 928
2869.93 881
2870.44 911
2870.94 904
2871.45 960
2871.96 932
2872.46 963
2872.97 946
2873.47 958
2873.98 994
2874.48 1022
2874.99 998
2875.49 924
2876.00 983
2876.51 979
2877.01 925
2877.52 969
2878.02 928
2878.53 905
2879.04 929
2879.54 968
2880.05 957
2880.55 945
2881.06 898
2881.57 938
2882.07 929
2882.58 921
2883.09 927
2883.59 991
2884.10 933
2884.61 974
2885.11 1016
2885.62 1075
2886.13 1065
2886.63 1004
2887.14 981
2887.65 1051
2888.15 1079
2888.66 1095
2889.17 1092
2889.67 1076
2890.18 1100
2890.69 1057
2891.20 1029
2891.70 973
2892.21 990
2892.72 1065
2893.22 983
2893.73 1024
2894.24 1059
2894.75 1114
2895.25 1170
2895.76 1175
2896.27 1176
2896.78 1257
2897.29 1263
2897.79 1208
2898.30 1167
2898.81 1046
2899.32 1095
2899.82 1137
2900.33 1086
2900.84 1061
2901.35 1038
2901.86 965
2902.36 1026
2902.87 1034
2903.38 1028
2903.89 1019
2904.40 963
2904.91 1025
2905.41 951
2905.92 939
2906.43 985
2906.94 1027
2907.45 925
2907.96 931
2908.47 945
2908.97 925
2909.48 947
2909.99 959
2910.50 967
2911.01 973
2911.52 973
2912.03 983
2912.54 891
2913.05 963
2913.55 962
2914.06 967
2914.57 929
2915.08 866
2915.59 938
2916.10 988
2916.61 904
2917.12 899
2917.63 868
2918.14 857
2918.65 907
2919.16 923
2919.67 904
2920.18 928
2920.69 892
2921.20 929
2921.71 969
2922.22 994
2922.73 957
2923.24 1033
2923.75 1021
2924.26 1060
2924.77 1089
2925.28 1123
2925.79 1119
2926.30 1014
2926.81 1052
2927.32 1025
2927.83 1026
2928.34 999
2928.85 963
2929.36 909
2929.87 926
2930.38 990
2930.89 950
2931.40 918
2931.91 919
2932.42 926
2932.93 896
2933.45 952
2933.96 911
2934.47 858
2934.98 893
2935.49 874
2936.00 978
2936.51 951
2937.02 971
2937.53 975
2938.04 1023
2938.56 988
2939.07 1059
2939.58 1140
2940.09 1199
2940.60 1224
2941.11 1191
2941.62 1289
2942.14 1229
2942.65 1236
2943.16 1204
2943.67 1216
2944.18 1159
2944.70 1126
2945.21 1092
2945.72 1096
2946.23 1016
2946.74 1052
2947.26 1021
2947.77 1053
2948.28 1012
2948.79 963
2949.30 968
2949.82 953
2950.33 955
2950.84 866
2951.35 889
2951.87 959
2952.38 896
2952.89 849
2953.40 930
2953.92 898
2954.43 864
2954.94 949
2955.45 891
2955.97 901
2956.48 950
2956.99 879
2957.51 836
2958.02 870
2958.53 816
2959.04 864
2959.56 930
2960.07 941
2960.58 973
2961.10 984
2961.61 1000
2962.12 1031
2962.64 1001
2963.15 1011
2963.66 994
2964.18 1028
2964.69 989
2965.21 1061
2965.72 1106
2966.23 1063
2966.75 989
2967.26 932
2967.77 947
2968.29 972
2968.80 992
2969.32 934
2969.83 958
2970.34 978
2970.86 889
2971.37 926
2971.89 958
2972.40 921
2972.91 934
2973.43 943
2973.94 985
2974.46 973
2974.97 1018
2975.49 1056
2976.00 1006
2976.52 1045
2977.03 993
2977.55 996
2978.06 978
2978.57 1051
2979.09 1101
2979.60 1052
2980.12 1057
2980.63 1118
2981.15 1056
2981.66 1052
2982.18 1106
2982.69 1063
2983.21 1087
2983.73 1154
2984.24 1138
2984.76 1048
2985.27 1153
2985.79 1223
2986.30 1221
2986.82 1215
2987.33 1217
2987.85 1206
2988.36 1227
2988.88 1224
2989.40 1177
2989.91 1239
2990.43 1268
2990.94 1224
2991.46 1099
2991.97 1083
2992.49 1211
2993.01 1229
2993.52 1214
2994.04 1161
2994.55 1190
2995.07 1136
2995.59 1176
2996.10 1285
2996.62 1272
2997.14 1343
2997.65 1345
2998.17 1461
2998.69 1530
2999.20 1491
2999.72 1473
3000.24 1460
3000.75 1552
3001.27 1617
3001.79 1633
3002.30 1876
3002.82 2110
3003.34 2492
3003.85 2877
3004.37 3290
3004.89 3706
3005.40 3905
3005.92 4044
3006.44 3926
3006.96 3637
3007.47 3532
3007.99 2870
3008.51 2509
3009.03 2106
3009.54 1863
3010.06 1674
3010.58 1489
3011.10 1445
3011.61 1347
3012.13 1270
3012.65 1282
3013.17 1250
3013.68 1290
3014.20 1278
3014.72 1277
3015.24 1303
3015.76 1221
3016.27 1265
3016.79 1220
3017.31 1157
3017.83 1216
3018.35 1163
3018.86 1234
3019.38 1245
3019.90 1162
3020.42 1171
3020.94 1315
3021.46 1194
3021.97 1221
3022.49 1253
3023.01 1338
3023.53 1294
3024.05 1401
3024.57 1381
3025.09 1304
3025.61 1431
3026.12 1380
3026.64 1345
3027.16 1239
3027.68 1176
3028.20 1183
3028.72 1157
3029.24 1115
3029.76 1137
3030.28 1107
3030.80 1085
3031.32 1113
3031.84 1079
3032.35 1014
3032.87 1074
3033.39 1084
3033.91 1029
3034.43 1075
3034.95 1089
3035.47 1069
3035.99 1062
3036.51 1073
3037.03 1013
3037.55 1073
3038.07 1099
3038.59 1087
3039.11 1086
3039.63 1132
3040.15 1092
3040.67 1050
3041.19 1054
3041.71 1097
3042.23 1124
3042.75 1083
3043.27 1115
3043.79 1060
3044.31 1066
3044.83 1107
3045.35 1076
3045.87 1096
3046.40 1058
3046.92 983
3047.44 1041
3047.96 1034
3048.48 1026
3049.00 1122
3049.52 1029
3050.04 988
3050.56 1057
3051.08 1056
3051.60 1008
3052.12 1039
3052.65 1050
3053.17 1000
3053.69 1013
3054.21 1073
3054.73 1056
3055.25 1056
3055.77 1014
3056.30 1109
3056.82 1069
3057.34 990
3057.86 1016
3058.38 1025
3058.90 1039
3059.42 1061
3059.95 1091
3060.47 1075
3060.99 1105
3061.51 1102
3062.03 1107
3062.56 1058
3063.08 1110
3063.60 1173
3064.12 1176
3064.64 1156
3065.17 1174
3065.69 1238
3066.21 1211
3066.73 1187
3067.26 1232
3067.78 1210
3068.30 1242
3068.82 1263
3069.35 1327
3069.87 1353
3070.39 1268
3070.91 1151
3071.44 1205
3071.96 1227
3072.48 1226
3073.01 1246
3073.53 1223
3074.05 1248
3074.57 1309
3075.10 1206
3075.62 1362
3076.14 1470
3076.67 1477
3077.19 1464
3077.71 1573
3078.24 1592
3078.76 1549
3079.28 1576
3079.81 1579
3080.33 1591
3080.85 1509
3081.38 1482
3081.90 1486
3082.42 1536
3082.95 1517
3083.47 1505
3084.00 1505
3084.52 1488
3085.04 1473
3085.57 1473
3086.09 1472
3086.62 1648
3087.14 1698
3087.66 1881
3088.19 2162
3088.71 2389
3089.24 2682
3089.76 2983
3090.29 3144
3090.81 3213
3091.33 2971
3091.86 2913
3092.38 2677
3092.91 2427
3093.43 2113
3093.96 1967
3094.48 1978
3095.01 1756
3095.53 1636
3096.06 1610
3096.58 1591
3097.11 1666
3097.63 1670
3098.16 1605
3098.68 1639
3099.21 1773
3099.73 1930
3100.26 2161
3100.78 2393
3101.31 2871
3101.83 3340
3102.36 3767
3102.88 4169
3103.41 4490
3103.93 4395
3104.46 4198
3104.99 3954
3105.51 3476
3106.04 3040
3106.56 2628
3107.09 2304
3107.61 2135
3108.14 1917
3108.67 1798
3109.19 1754
3109.72 1721
3110.24 1693
3110.77 1686
3111.30 1625
3111.82 1632
3112.35 1583
3112.87 1435
3113.40 1435
3113.93 1339
3114.45 1315
3114.98 1284
3115.51 1339
3116.03 1315
3116.56 1313
3117.09 1290
3117.61 1334
3118.14 1315
3118.67 1299
3119.19 1350
3119.72 1465
3120.25 1518
3120.77 1453
3121.30 1501
3121.83 1597
3122.35 1573
3122.88 1615
3123.41 1554
3123.94 1528
3124.46 1429
3124.99 1364
3125.52 1342
3126.05 1264
3126.57 1274
3127.10 1317
3127.63 1208
3128.16 1204
3128.68 1288
3129.21 1239
3129.74 1203
3130.27 1177
3130.79 1194
3131.32 1182
3131.85 1145
3132.38 1111
3132.91 1152
3133.43 1161
3133.96 1168
3134.49 1073
3135.02 1093
3135.55 1136
3136.07 1086
3136.60 1078
3137.13 1086
3137.66 975
3138.19 1038
3138.72 1074
3139.24 1088
3139.77 1130
3140.30 1053
3140.83 1142
3141.36 1092
3141.89 1103
3142.42 1088
3142.95 1089
3143.47 1074
3144.00 1106
3144.53 1166
3145.06 1096
3145.59 1120
3146.12 1150
3146.65 1119
3147.18 1125
3147.71 1130
3148.24 1140
3148.76 1135
3149.29 1146
3149.82 1141
3150.35 1127
3150.88 1139
3151.41 1077
3151.94 1166
3152.47 1180
3153.00 1083
3153.53 1058
3154.06 1150
3154.59 1070
3155.12 1114
3155.65 1084
3156.18 948
3156.71 1049
3157.24 1119
3157.77 1167
3158.30 1082
3158.83 1121
3159.36 1073
3159.89 1096
3160.42 1202
3160.95 1166
3161.48 1113
3162.01 1170
3162.54 1169
3163.07 1132
3163.60 1096
3164.13 1109
3164.66 1101
3165.20 1086
3165.73 1041
3166.26 1064
3166.79 1012
3167.32 1053
3167.85 1037
3168.38 1034
3168.91 1015
3169.44 971
3169.97 953
3170.50 909
3171.04 979
3171.57 1026
3172.10 1059
3172.63 1081
3173.16 1074
3173.69 1125
3174.22 1118
3174.75 1148
3175.29 1212
3175.82 1136
3176.35 1178
3176.88 1199
3177.41 1144
3177.94 1103
3178.48 1036
3179.01 1016
3179.54 991
3180.07 965
3180.60 987
3181.14 1018
3181.67 998
3182.20 1036
3182.73 960
3183.26 967
3183.80 965
3184.33 1010
3184.86 1005
3185.39 954
3185.93 988
3186.46 1039
3186.99 1033
3187.52 991
3188.06 967
3188.59 997
3189.12 932
3189.65 1014
3190.19 995
3190.72 1019
3191.25 1028
3191.79 1058
3192.32 1031
3192.85 1029
3193.38 992
3193.92 994
3194.45 1055
3194.98 1058
3195.52 1078
3196.05 1087
3196.58 1042
3197.12 996
3197.65 1036
3198.18 1088
3198.72 1043
3199.25 1060
3199.78 1105
3200.32 1100
3200.85 1081
3201.39 1083
3201.92 1102
3202.45 1048
3202.99 1134
3203.52 1103
3204.05 1059
3204.59 1116
3205.12 1125
3205.66 1218
3206.19 1316
3206.72 1332
3207.26 1336
3207.79 1365
3208.33 1402
3208.86 1520
3209.40 1500
3209.93 1502
3210.47 1523
3211.00 1512
3211.53 1431
3212.07 1497
3212.60 1432
3213.14 1384
3213.67 1442
3214.21 1366
3214.74 1330
3215.28 1264
3215.81 1275
3216.35 1195
3216.88 1141
3217.42 1084
3217.95 1102
3218.49 1077
3219.02 1069
3219.56 1058
3220.09 1120
3220.63 1093
3221.16 1071
3221.70 1104
3222.23 1148
3222.77 1204
3223.31 1260
3223.84 1260
3224.38 1272
3224.91 1293
3225.45 1376
3225.98 1327
3226.52 1279
3227.06 1319
3227.59 1217
3228.13 1204
3228.66 1270
3229.20 1346
3229.74 1317
3230.27 1369
3230.81 1418
3231.34 1416
3231.88 1514
3232.42 1449
3232.95 1561
3233.49 1515
3234.03 1437
3234.56 1456
3235.10 1537
3235.64 1555
3236.17 1527
3236.71 1532
3237.25 1564
3237.78 1502
3238.32 1495
3238.86 1532
3239.39 1567
3239.93 1547
3240.47 1519
3241.00 1503
3241.54 1498
3242.08 1464
3242.61 1517
3243.15 1529
3243.69 1432
3244.23 1526
3244.76 1722
3245.30 1785
3245.84 1733
3246.38 1696
3246.91 1695
3247.45 1737
3247.99 1783
3248.53 1774
3249.06 1796
3249.60 1931
3250.14 2233
3250.68 2578
3251.21 2926
3251.75 3284
3252.29 3793
3252.83 4026
3253.37 3984
3253.90 4090
3254.44 4110
3254.98 3919
3255.52 3575
3256.06 3227
3256.60 2925
3257.13 2657
3257.67 2337
3258.21 2187
3258.75 2189
3259.29 2247
3259.83 2260
3260.36 2340
3260.90 2566
3261.44 2693
3261.98 2984
3262.52 2980
3263.06 3004
3263.60 3078
3264.14 3097
3264.68 3167
3265.21 3299
3265.75 3223
3266.29 3150
3266.83 3162
3267.37 3190
3267.91 3097
3268.45 3039
3268.99 2787
3269.53 2619
3270.07 2438
3270.61 2218
3271.15 2263
3271.69 2142
3272.23 1980
3272.76 2007
3273.30 1961
3273.84 1994
3274.38 1932
3274.92 1876
3275.46 1869
3276.00 1868
3276.54 1856
3277.08 1758
3277.62 1745
3278.16 1704
3278.70 1793
3279.24 1730
3279.78 1820
3280.32 1893
3280.86 1890
3281.41 1909
3281.95 1870
3282.49 1802
3283.03 1820
3283.57 1869
3284.11 1920
3284.65 1884
3285.19 1937
3285.73 1906
3286.27 1860
3286.81 1931
3287.35 1960
3287.89 1949
3288.43 1878
3288.97 1962
3289.52 2029
3290.06 2074
3290.60 2206
3291.14 2343
3291.68 2508
3292.22 2669
3292.76 2897
3293.30 3040
3293.85 3164
3294.39 3253
3294.93 3366
3295.47 3560
3296.01 3722
3296.55 3544
3297.09 3416
3297.64 3261
3298.18 3137
3298.72 2999
3299.26 2813
3299.80 2714
3300.34 2690
3300.89 2401
3301.43 2333
3301.97 2352
3302.51 2305
3303.06 2216
3303.60 2093
3304.14 2152
3304.68 2248
3305.22 2246
3305.77 2156
3306.31 2260
3306.85 2253
3307.39 2290
3307.94 2221
3308.48 2354
3309.02 2351
3309.56 2438
3310.11 2465
3310.65 2424
3311.19 2335
3311.74 2385
3312.28 2424
3312.82 2324
3313.36 2388
3313.91 2431
3314.45 2499
3314.99 2599
3315.54 2769
3316.08 2979
3316.62 3159
3317.17 3356
3317.71 3612
3318.25 3890
3318.80 4110
3319.34 4215
3319.88 4524
3320.43 4677
3320.97 4647
3321.51 4566
3322.06 4353
3322.60 4171
3323.14 3895
3323.69 3697
3324.23 3514
3324.78 3435
3325.32 3380
3325.86 3345
3326.41 3243
3326.95 3294
3327.50 3168
3328.04 3149
3328.59 3224
3329.13 3244
3329.67 3356
3330.22 3660
3330.76 4463
3331.31 5352
3331.85 6858
3332.40 9300
3332.94 12464
3333.49 16223
3334.03 21056
3334.57 25197
3335.12 28169
3335.66 30215
3336.21 31613
3336.75 31617
3337.30 30869
3337.84 29204
3338.39 26376
3338.93 22754
3339.48 18599
3340.02 15365
3340.57 12523
3341.11 10090
3341.66 8055
3342.20 6456
3342.75 5275
3343.30 4547
3343.84 3992
3344.39 3647
3344.93 3339
3345.48 3216
3346.02 3091
3346.57 2919
3347.11 2868
3347.66 2824
3348.21 2669
3348.75 2680
3349.30 2679
3349.84 2713
3350.39 2654
3350.94 2625
3351.48 2535
3352.03 2582
3352.57 2599
3353.12 2494
3353.67 2429
3354.21 2403
3354.76 2486
3355.31 2403
3355.85 2313
3356.40 2409
3356.95 2462
3357.49 2394
3358.04 2390
3358.59 2453
3359.13 2373
3359.68 2355
3360.23 2452
3360.77 2381
3361.32 2417
3361.87 2401
3362.41 2437
3362.96 2450
3363.51 2591
3364.05 2587
3364.60 2559
3365.15 2640
3365.70 2565
3366.24 2601
3366.79 2552
3367.34 2585
3367.89 2439
3368.43 2408
3368.98 2473
3369.53 2723
3370.08 2961
3370.62 3309
3371.17 3744
3371.72 4379
3372.27 5045
3372.81 5786
3373.36 6169
3373.91 6482
3374.46 6701
3375.01 6585
3375.55 6475
3376.10 5937
3376.65 5275
3377.20 4773
3377.75 4293
3378.30 3796
3378.84 3348
3379.39 2984
3379.94 2657
3380.49 2376
3381.04 2149
3381.59 2117
3382.13 2023
3382.68 1958
3383.23 1969
3383.78 1848
3384.33 1805
3384.88 1817
3385.43 1902
3385.98 1791
3386.52 1715
3387.07 1683
3387.62 1711
3388.17 1680
3388.72 1738
3389.27 1726
3389.82 1638
3390.37 1647
3390.92 1743
3391.47 1780
3392.02 1737
3392.57 1782
3393.12 1717
3393.66 1811
3394.21 1769
3394.76 1777
3395.31 1768
3395.86 1868
3396.41 1947
3396.96 1902
3397.51 1955
3398.06 2066
3398.61 1971
3399.16 1917
3399.71 1996
3400.26 1907
3400.81 1903
3401.36 1799
3401.91 1840
3402.46 1758
3403.01 1777
3403.56 1678
3404.11 1608
3404.66 1630
3405.21 1639
3405.77 1606
3406.32 1699
3406.87 1717
3407.42 1712
3407.97 1794
3408.52 1954
3409.07 2121
3409.62 2277
3410.17 2434
3410.72 2642
3411.27 2853
3411.82 2883
3412.37 3043
3412.93 3041
3413.48 3000
3414.03 2890
3414.58 2686
3415.13 2600
3415.68 2350
3416.23 2283
3416.78 2209
3417.34 2065
3417.89 2117
3418.44 1917
3418.99 1760
3419.54 1823
3420.09 1641
3420.65 1622
3421.20 1574
3421.75 1593
3422.30 1571
3422.85 1593
3423.40 1626
3423.96 1613
3424.51 1653
3425.06 1632
3425.61 1669
3426.17 1542
3426.72 1481
3427.27 1450
3427.82 1438
3428.37 1333
3428.93 1303
3429.48 1346
3430.03 1356
3430.58 1275
3431.14 1261
3431.69 1280
3432.24 1271
3432.79 1219
3433.35 1285
3433.90 1203
3434.45 1308
3435.01 1341
3435.56 1295
3436.11 1263
3436.66 1315
3437.22 1355
3437.77 1372
3438.32 1464
3438.88 1412
3439.43 1375
3439.98 1300
3440.54 1267
3441.09 1337
3441.64 1344
3442.20 1281
3442.75 1263
3443.30 1344
3443.86 1265
3444.41 1261
3444.96 1304
3445.52 1259
3446.07 1278
3446.63 1271
3447.18 1229
3447.73 1234
3448.29 1276
3448.84 1250
3449.40 1165
3449.95 1151
3450.50 1174
3451.06 1123
3451.61 1211
3452.17 1137
3452.72 1184
3453.27 1215
3453.83 1172
3454.38 1155
3454.94 1193
3455.49 1197
3456.05 1191
3456.60 1196
3457.16 1149
3457.71 1161
3458.27 1147
3458.82 1169
3459.38 1191
3459.93 1182
3460.49 1204
3461.04 1240
3461.60 1288
3462.15 1245
3462.71 1258
3463.26 1288
3463.82 1302
3464.37 1230
3464.93 1251
3465.48 1257
3466.04 1295
3466.59 1258
3467.15 1222
3467.70 1280
3468.26 1359
3468.81 1322
3469.37 1399
3469.93 1435
3470.48 1475
3471.04 1423
3471.59 1420
3472.15 1458
3472.70 1490
3473.26 1474
3473.82 1489
3474.37 1508
3474.93 1491
3475.48 1412
3476.04 1409
3476.60 1447
3477.15 1420
3477.71 1432
3478.27 1538
3478.82 1595
3479.38 1683
3479.93 1709
3480.49 1621
3481.05 1727
3481.60 1836
3482.16 1861
3482.72 1944
3483.27 1783
3483.83 1744
3484.39 1832
3484.95 1780
3485.50 1802
3486.06 1718
3486.62 1783
3487.17 1751
3487.73 1885
3488.29 2091
3488.84 2548
3489.40 3027
3489.96 3648
3490.52 4642
3491.07 5502
3491.63 6330
3492.19 6984
3492.75 7106
3493.30 6963
3493.86 6520
3494.42 5958
3494.98 5016
3495.53 4228
3496.09 3473
3496.65 2831
3497.21 2531
3497.77 2344
3498.32 2211
3498.88 2070
3499.44 2027
3500.00 1977
3500.56 1958
3501.11 2006
3501.67 2098
3502.23 2224
3502.79 2359
3503.35 2516
3503.91 2685
3504.46 2838
3505.02 2858
3505.58 2920
3506.14 2831
3506.70 2762
3507.26 2736
3507.81 2691
3508.37 2546
3508.93 2447
3509.49 2329
3510.05 2306
3510.61 2177
3511.17 2177
3511.73 2204
3512.29 2096
3512.85 2001
3513.40 1886
3513.96 1762
3514.52 1651
3515.08 1458
3515.64 1454
3516.20 1378
3516.76 1358
3517.32 1362
3517.88 1325
3518.44 1369
3519.00 1365
3519.56 1278
3520.12 1309
3520.68 1290
3521.24 1293
3521.80 1269
3522.36 1344
3522.92 1473
3523.48 1390
3524.04 1343
3524.60 1358
3525.16 1358
3525.72 1353
3526.28 1291
3526.84 1318
3527.40 1299
3527.96 1326
3528.52 1412
3529.08 1372
3529.64 1357
3530.20 1357
3530.76 1399
3531.32 1355
3531.88 1386
3532.44 1333
3533.00 1278
3533.56 1347
3534.12 1356
3534.68 1263
3535.25 1210
3535.81 1324
3536.37 1285
3536.93 1276
3537.49 1332
3538.05 1221
3538.61 1209
3539.17 1320
3539.73 1244
3540.30 1270
3540.86 1329
3541.42 1339
3541.98 1287
3542.54 1255
3543.10 1390
3543.66 1500
3544.23 1412
3544.79 1414
3545.35 1450
3545.91 1364
3546.47 1322
3547.03 1233
3547.60 1302
3548.16 1268
3548.72 1241
3549.28 1234
3549.84 1241
3550.41 1219
3550.97 1201
3551.53 1098
3552.09 1115
3552.65 1050
3553.22 1028
3553.78 1039
3554.34 1083
3554.90 1060
3555.47 1066
3556.03 1059
3556.59 1127
3557.15 1081
3557.72 1069
3558.28 1047
3558.84 1124
3559.41 1132
3559.97 1108
3560.53 1130
3561.09 1135
3561.66 1150
3562.22 1175
3562.78 1185
3563.35 1127
3563.91 1182
3564.47 1226
3565.04 1196
3565.60 1197
3566.16 1177
3566.73 1211
3567.29 1218
3567.85 1164
3568.42 1091
3568.98 1146
3569.54 1068
3570.11 1111
3570.67 1135
3571.23 1059
3571.80 1081
3572.36 1139
3572.93 1174
3573.49 1240
3574.05 1271
3574.62 1371
3575.18 1416
3575.75 1528
3576.31 1649
3576.87 1769
3577.44 1861
3578.00 1843
3578.57 1791
3579.13 1724
3579.70 1690
3580.26 1546
3580.82 1422
3581.39 1356
3581.95 1327
3582.52 1299
3583.08 1221
3583.65 1129
3584.21 1162
3584.78 1063
3585.34 1029
3585.91 1058
3586.47 1101
3587.04 1069
3587.60 1051
3588.17 1052
3588.73 1015
3589.30 973
3589.86 987
3590.43 979
3590.99 1031
3591.56 994
3592.12 1038
3592.69 1040
3593.25 932
3593.82 889
3594.39 1033
3594.95 1061
3595.52 1007
3596.08 1016
3596.65 1030
3597.21 1018
3597.78 956
3598.35 1009
3598.91 1034
3599.48 971
3600.04 965
3600.61 990
3601.18 978
3601.74 979
3602.31 978
3602.87 999
3603.44 972
3604.01 997
3604.57 959
3605.14 963
3605.71 1016
3606.27 980
3606.84 949
3607.41 984
3607.97 994
3608.54 1002
3609.11 999
3609.67 921
3610.24 920
3610.81 966
3611.37 971
3611.94 940
3612.51 956
3613.07 986
3613.64 1073
3614.21 1079
3614.78 1124
3615.34 1188
3615.91 1248
3616.48 1307
3617.04 1359
3617.61 1350
3618.18 1437
3618.75 1485
3619.31 1512
3619.88 1451
3620.45 1412
3621.02 1358
3621.58 1238
3622.15 1157
3622.72 1091
3623.29 1087
3623.86 1068
3624.42 1042
3624.99 1006
3625.56 991
3626.13 993
3626.70 940
3627.26 902
3627.83 935
3628.40 957
3628.97 918
3629.54 941
3630.11 979
3630.67 974
3631.24 960
3631.81 933
3632.38 930
3632.95 952
3633.52 961
3634.08 922
3634.65 1009
3635.22 991
3635.79 948
3636.36 965
3636.93 1014
3637.50 907
3638.07 992
3638.64 1013
3639.20 1036
3639.77 1054
3640.34 1150
3640.91 1134
3641.48 1150
3642.05 1245
3642.62 1247
3643.19 1192
3643.76 1115
3644.33 1097
3644.90 1051
3645.47 962
3646.04 1010
3646.61 1009
3647.18 1006
3647.75 1005
3648.32 1012
3648.89 1031
3649.46 1121
3650.03 1082
3650.60 1238
3651.17 1289
3651.74 1175
3652.31 1294
3652.88 1413
3653.45 1383
3654.02 1366
3654.59 1282
3655.16 1220
3655.73 1226
3656.30 1248
3656.87 1275
3657.44 1264
3658.01 1296
3658.58 1327
3659.15 1340
3659.72 1363
3660.29 1351
3660.86 1421
3661.43 1343
3662.00 1230
3662.58 1227
3663.15 1221
3663.72 1284
3664.29 1272
3664.86 1326
3665.43 1408
3666.00 1451
3666.57 1515
3667.14 1570
3667.72 1406
3668.29 1348
3668.86 1361
3669.43 1285
3670.00 1165
3670.57 1148
3671.14 1165
3671.72 1113
3672.29 1151
3672.86 1110
3673.43 1100
3674.00 1053
3674.57 1153
3675.15 1128
3675.72 1070
3676.29 1107
3676.86 1104
3677.43 1134
3678.01 1181
3678.58 1303
3679.15 1211
3679.72 1194
3680.30 1223
3680.87 1224
3681.44 1103
3682.01 1076
3682.58 1169
3683.16 1061
3683.73 1073
3684.30 1024
3684.88 1012
3685.45 978
3686.02 991
3686.59 992
3687.17 1089
3687.74 1095
3688.31 1079
3688.88 1160
3689.46 1198
3690.03 1194
3690.60 1273
3691.18 1187
3691.75 1199
3692.32 1183
3692.90 1104
3693.47 1058
3694.04 1075
3694.62 1074
3695.19 1058
3695.76 1064
3696.34 1035
3696.91 960
3697.48 994
3698.06 1020
3698.63 1003
3699.21 936
3699.78 978
3700.35 954
3700.93 1019
3701.50 1023
3702.08 927
3702.65 964
3703.22 985
3703.80 1021
3704.37 1044
3704.95 1029
3705.52 1003
3706.09 1000
3706.67 993
3707.24 1013
3707.82 1015
3708.39 1131
3708.97 1091
3709.54 1092
3710.12 1078
3710.69 1038
3711.26 1110
3711.84 1003
3712.41 948
3712.99 967
3713.56 1007
3714.14 1009
3714.71 1062
3715.29 998
3715.86 986
3716.44 948
3717.01 982
3717.59 965
3718.16 952
3718.74 1031
3719.32 957
3719.89 953
3720.47 938
3721.04 877
3721.62 876
3722.19 984
3722.77 950
3723.34 871
3723.92 1029
3724.49 925
3725.07 875
3725.65 862
3726.22 882
3726.80 890
3727.37 878
3727.95 914
3728.53 992
3729.10 1040
3729.68 969
3730.25 997
3730.83 1130
3731.41 1194
3731.98 1259
3732.56 1295
3733.14 1303
3733.71 1299
3734.29 1341
3734.87 1247
3735.44 1255
3736.02 1214
3736.60 1165
3737.17 1159
3737.75 1055
3738.33 1003
3738.90 1015
3739.48 1042
3740.06 980
3740.63 1008
3741.21 956
3741.79 932
3742.36 941
3742.94 936
3743.52 894
3744.10 895
3744.67 873
3745.25 929
3745.83 946
3746.40 872
3746.98 914
3747.56 889
3748.14 919
3748.71 943
3749.29 932
3749.87 861
3750.45 885
3751.03 906
3751.60 942
3752.18 912
3752.76 882
3753.34 913
3753.92 967
3754.49 926
3755.07 884
3755.65 932
3756.23 920
3756.81 918
3757.38 966
3757.96 983
3758.54 995
3759.12 1020
3759.70 1046
3760.28 926
3760.85 986
3761.43 946
3762.01 970
3762.59 935
3763.17 998
3763.75 1035
3764.33 1027
3764.91 1004
3765.48 1027
3766.06 990
3766.64 1020
3767.22 991
3767.80 992
3768.38 1020
3768.96 995
3769.54 1042
3770.12 1008
3770.70 983
3771.28 1034
3771.85 1050
3772.43 1031
3773.01 972
3773.59 948
3774.17 931
3774.75 1014
3775.33 1006
3775.91 996
3776.49 990
3777.07 975
3777.65 1011
3778.23 952
3778.81 945
3779.39 1006
3779.97 979
3780.55 1019
3781.13 945
3781.71 935
3782.29 940
3782.87 906
3783.45 932
3784.03 959
3784.61 932
3785.19 981
3785.77 986
3786.35 999
3786.93 989
3787.51 943
3788.10 993
3788.68 969
3789.26 1024
3789.84 1008
3790.42 982
3791.00 1026
3791.58 1075
3792.16 1023
3792.74 1064
3793.32 1030
3793.90 1001
3794.48 1008
3795.07 1012
3795.65 993
3796.23 1037
3796.81 1003
3797.39 1018
3797.97 1027
3798.55 1041
3799.14 1059
3799.72 1117
3800.30 1174
3800.88 1212
3801.46 1214
3802.04 1232
3802.62 1332
3803.21 1331
3803.79 1190
3804.37 1202
3804.95 1254
3805.53 1229
3806.12 1276
3806.70 1280
3807.28 1374
3807.86 1403
3808.44 1344
3809.03 1362
3809.61 1501
3810.19 1486
3810.77 1375
3811.36 1345
3811.94 1353
3812.52 1386
3813.10 1387
3813.69 1419
3814.27 1506
3814.85 1572
3815.43 1571
3816.02 1507
3816.60 1553
3817.18 1347
3817.77 1350
3818.35 1262
3818.93 1220
3819.51 1257
3820.10 1260
3820.68 1237
3821.26 1378
3821.85 1363
3822.43 1254
3823.01 1306
3823.60 1328
3824.18 1342
3824.76 1292
3825.35 1254
3825.93 1214
3826.51 1196
3827.10 1191
3827.68 1231
3828.27 1105
3828.85 1078
3829.43 1105
3830.02 1070
3830.60 1084
3831.18 1143
3831.77 1076
3832.35 1128
3832.94 1126
3833.52 1123
3834.10 1147
3834.69 1183
3835.27 1169
3835.86 1142
3836.44 1157
3837.03 1159
3837.61 1082
3838.19 1080
3838.78 1155
3839.36 1104
3839.95 1031
3840.53 999
3841.12 1117
3841.70 1116
3842.29 1084
3842.87 1156
3843.46 1166
3844.04 1183
3844.63 1276
3845.21 1351
3845.80 1315
3846.38 1413
3846.97 1359
3847.55 1362
3848.14 1218
3848.72 1159
3849.31 1167
3849.89 1047
3850.48 1046
3851.06 1174
3851.65 1082
3852.23 1066
3852.82 1138
3853.41 1052
3853.99 1091
3854.58 1048
3855.16 1049
3855.75 1109
3856.33 1128
3856.92 1120
3857.51 1230
3858.09 1334
3858.68 1455
3859.26 1663
3859.85 1816
3860.44 1891
3861.02 2040
3861.61 2092
3862.20 2092
3862.78 2023
3863.37 1981
3863.95 1840
3864.54 1759
3865.13 1662
3865.71 1541
3866.30 1427
3866.89 1312
3867.47 1277
3868.06 1166
3868.65 1141
3869.23 1129
3869.82 1098
3870.41 1018
3870.99 1066
3871.58 1148
3872.17 1197
3872.76 1190
3873.34 1154
3873.93 1236
3874.52 1200
3875.10 1181
3875.69 1163
3876.28 1095
3876.87 1070
3877.45 1031
3878.04 1001
3878.63 1045
3879.22 972
3879.80 929
3880.39 929
3880.98 917
3881.57 951
3882.15 922
3882.74 907
3883.33 923
3883.92 942
3884.51 913
3885.09 902
3885.68 963
3886.27 966
3886.86 994
3887.45 1038
3888.04 1081
3888.62 1069
3889.21 1064
3889.80 1092
3890.39 1137
3890.98 1171
3891.57 1104
3892.15 1045
3892.74 1111
3893.33 1099
3893.92 1107
3894.51 1052
3895.10 1017
3895.69 1029
3896.28 986
3896.86 1055
3897.45 1108
3898.04 1097
3898.63 1088
3899.22 1086
3899.81 1112
3900.40 1066
3900.99 1080
3901.58 1110
3902.17 1020
3902.76 1044
3903.34 1066
3903.93 1002
3904.52 1018
3905.11 1016
3905.70 937
3906.29 1035
3906.88 1015
3907.47 955
3908.06 979
3908.65 983
3909.24 1006
3909.83 998
3910.42 952
3911.01 893
3911.60 939
3912.19 958
3912.78 968
3913.37 942
3913.96 997
3914.55 976
3915.14 932
3915.73 902
3916.32 950
3916.91 917
3917.50 902
3918.09 882
3918.68 881
3919.28 896
3919.87 908
3920.46 867
3921.05 906
3921.64 863
3922.23 852
3922.82 906
3923.41 858
3924.00 816
3924.59 827
3925.18 833
3925.77 849
3926.37 882
3926.96 837
3927.55 787
3928.14 837
3928.73 826
3929.32 835
3929.91 849
3930.51 952
3931.10 889
3931.69 829
3932.28 778
3932.87 820
3933.46 860
3934.05 845
3934.65 869
3935.24 835
3935.83 879
3936.42 873
3937.01 828
3937.61 873
3938.20 855
3938.79 886
3939.38 908
3939.97 961
3940.57 966
3941.16 969
3941.75 949
3942.34 861
3942.94 821
3943.53 914
3944.12 924
3944.71 888
3945.31 841
3945.90 851
3946.49 826
3947.08 886
3947.68 843
3948.27 757
3948.86 817
3949.45 873
3950.05 890
3950.64 874
3951.23 854
3951.83 834
3952.42 833
3953.01 900
3953.61 839
3954.20 889
3954.79 875
3955.39 838
3955.98 898
3956.57 844
3957.17 915
3957.76 972
3958.35 978
3958.95 959
3959.54 947
3960.13 1011
3960.73 961
3961.32 958
3961.92 876
3962.51 926
3963.10 927
3963.70 984
3964.29 1014
3964.88 1042
3965.48 1076
3966.07 1084
3966.67 1187
3967.26 1205
3967.86 1268
3968.45 1152
3969.04 1199
3969.64 1121
3970.23 1065
3970.83 972
3971.42 971
3972.02 981
3972.61 961
3973.21 1071
3973.80 1034
3974.40 1024
3974.99 1136
3975.58 1183
3976.18 1282
3976.77 1300
3977.37 1280
3977.96 1276
3978.56 1234
3979.15 1240
3979.75 1188
3980.35 1092
3980.94 1021
3981.54 1071
3982.13 1071
3982.73 1010
3983.32 960
3983.92 1092
3984.51 1009
3985.11 966
3985.70 963
3986.30 1025
3986.90 962
3987.49 1052
3988.09 983
3988.68 1012
3989.28 961
3989.87 989
3990.47 988
3991.07 990
3991.66 1035
3992.26 1030
3992.85 999
3993.45 1070
3994.05 1022
3994.64 993
3995.24 1000
3995.84 993
3996.43 984
3997.03 1004
3997.62 1003
3998.22 984
3998.82 977
3999.41 1026
4000.01 1014
4000.61 929
4001.20 989
4001.80 1032
4002.40 1018
4003.00 964
4003.59 958
4004.19 963
4004.79 959
4005.38 989
4005.98 977
4006.58 976
4007.17 990
4007.77 992
4008.37 951
4008.97 978
4009.56 872
4010.16 919
4010.76 908
4011.36 891
4011.95 942
4012.55 947
4013.15 937
4013.75 838
4014.34 858
4014.94 911
4015.54 960
4016.14 994
4016.74 1013
4017.33 981
4017.93 966
4018.53 965
4019.13 1046
4019.73 1093
4020.32 1011
4020.92 995
4021.52 917
4022.12 943
4022.72 944
4023.32 958
4023.91 887
4024.51 919
4025.11 944
4025.71 948
4026.31 844
4026.91 913
4027.51 914
4028.10 979
4028.70 967
4029.30 958
4029.90 980
4030.50 1008
4031.10 962
4031.70 996
4032.30 1064
4032.90 1039
4033.49 1113
4034.09 1141
4034.69 1149
4035.29 1081
4035.89 1102
4036.49 1093
4037.09 1026
4037.69 1008
4038.29 953
4038.89 972
4039.49 955
4040.09 902
4040.69 865
4041.29 886
4041.89 890
4042.49 890
4043.09 857
4043.69 842
4044.29 853
4044.89 838
4045.49 873
4046.09 861
4046.69 898
4047.29 863
4047.89 826
4048.49 809
4049.09 851
4049.69 872
4050.29 863
4050.89 843
4051.49 867
4052.09 902
4052.69 832
4053.29 868
4053.89 841
4054.49 799
4055.09 765
4055.69 766
4056.30 816
4056.90 770
4057.50 763
4058.10 767
4058.70 808
4059.30 746
4059.90 731
4060.50 761
4061.10 773
4061.71 828
4062.31 844
4062.91 833
4063.51 826
4064.11 864
4064.71 880
4065.31 880
4065.92 853
4066.52 871
4067.12 873
4067.72 839
4068.32 865
4068.92 797
4069.53 810
4070.13 837
4070.73 808
4071.33 776
4071.93 734
4072.54 808
4073.14 804
4073.74 783
4074.34 769
4074.94 795
4075.55 839
4076.15 781
4076.75 774
4077.35 851
4077.96 846
4078.56 860
4079.16 834
4079.76 804
4080.37 828
4080.97 817
4081.57 836
4082.17 817
4082.78 822
4083.38 811
4083.98 739
4084.59 749
4085.19 752
4085.79 740
4086.39 772
4087.00 796
4087.60 790
4088.20 811
4088.81 787
4089.41 785
4090.01 803
4090.62 766
4091.22 734
4091.82 767
4092.43 804
4093.03 752
4093.63 774
4094.24 754
4094.84 770
4095.45 810
4096.05 772
4096.65 777
4097.26 821
4097.86 822
4098.47 775
4099.07 752
4099.67 727
4100.28 797
4100.88 771
4101.49 749
4102.09 749
4102.69 804
4103.30 845
4103.90 818
4104.51 796
4105.11 751
4105.72 765
4106.32 820
4106.93 824
4107.53 764
4108.13 774
4108.74 777
4109.34 784
4109.95 792
4110.55 730
4111.16 723
4111.76 759
4112.37 757
4112.97 688
4113.58 693
4114.18 723
4114.79 831
4115.39 756
4116.00 740
4116.60 762
4117.21 760
4117.82 743
4118.42 743
4119.03 779
4119.63 776
4120.24 758
4120.84 733
4121.45 693
4122.05 816
4122.66 764
4123.27 822
4123.87 771
4124.48 779
4125.08 773
4125.69 769
4126.30 747
4126.90 782
4127.51 775
4128.11 798
4128.72 764
4129.33 807
4129.93 797
4130.54 779
4131.15 816
4131.75 818
4132.36 795
4132.96 826
4133.57 854
4134.18 852
4134.78 783
4135.39 798
4136.00 848
4136.60 836
4137.21 907
4137.82 875
4138.43 880
4139.03 881
4139.64 935
4140.25 919
4140.85 882
4141.46 914
4142.07 926
4142.68 895
4143.28 903
4143.89 857
4144.50 845
4145.10 936
4145.71 907
4146.32 916
4146.93 878
4147.53 794
4148.14 808
4148.75 803
4149.36 780
4149.97 838
4150.57 797
4151.18 761
4151.79 783
4152.40 742
4153.00 725
4153.61 728
4154.22 784
4154.83 754
4155.44 727
4156.05 750
4156.65 750
4157.26 817
4157.87 854
4158.48 832
4159.09 873
4159.70 885
4160.30 920
4160.91 901
4161.52 820
4162.13 856
4162.74 800
4163.35 822
4163.96 794
4164.56 806
4165.17 794
4165.78 821
4166.39 813
4167.00 763
4167.61 789
4168.22 788
4168.83 777
4169.44 849
4170.05 856
4170.66 871
4171.26 919
4171.87 892
4172.48 909
4173.09 909
4173.70 897
4174.31 938
4174.92 897
4175.53 913
4176.14 920
4176.75 888
4177.36 912
4177.97 925
4178.58 847
4179.19 848
4179.80 807
4180.41 803
4181.02 813
4181.63 847
4182.24 782
4182.85 811
4183.46 778
4184.07 818
4184.68 796
4185.29 753
4185.90 825
4186.51 831
4187.12 833
4187.73 787
4188.34 731
4188.95 771
4189.56 800
4190.18 809
4190.79 830
4191.40 758
4192.01 775
4192.62 839
4193.23 884
4193.84 856
4194.45 857
4195.06 854
4195.67 863
4196.28 901
4196.90 921
4197.51 896
4198.12 901
4198.73 818
4199.34 786
4199.95 849
4200.56 826
4201.18 807
4201.79 853
4202.40 831
4203.01 760
4203.62 803
4204.23 847
4204.85 863
4205.46 857
4206.07 799
4206.68 865
4207.29 858
4207.90 860
4208.52 778
4209.13 791
4209.74 894
4210.35 967
4210.97 897
4211.58 864
4212.19 837
4212.80 865
4213.41 854
4214.03 916
4214.64 910
4215.25 900
4215.86 847
4216.48 854
4217.09 932
4217.70 961
4218.32 936
4218.93 965
4219.54 983
4220.15 1038
4220.77 1020
4221.38 981
4221.99 1032
4222.61 1081
4223.22 1038
4223.83 999
4224.44 1071
4225.06 1107
4225.67 1171
4226.28 1214
4226.90 1297
4227.51 1376
4228.13 1397
4228.74 1385
4229.35 1341
4229.97 1290
4230.58 1248
4231.19 1225
4231.81 1162
4232.42 1057
4233.03 1114
4233.65 1050
4234.26 1036
4234.88 1074
4235.49 1042
4236.10 1060
4236.72 946
4237.33 970
4237.95 1032
4238.56 1029
4239.17 1051
4239.79 988
4240.40 982
4241.02 1030
4241.63 1095
4242.25 1015
4242.86 955
4243.48 1001
4244.09 1036
4244.71 1085
4245.32 1034
4245.93 1030
4246.55 1016
4247.16 1015
4247.78 1010
4248.39 1066
4249.01 1051
4249.62 965
4250.24 977
4250.85 1067
4251.47 915
4252.08 887
4252.70 925
4253.32 1024
4253.93 1032
4254.55 1005
4255.16 994
4255.78 999
4256.39 1004
4257.01 1024
4257.62 988
4258.24 1033
4258.85 1051
4259.47 1027
4260.09 1060
4260.70 1080
4261.32 1158
4261.93 1232
4262.55 1325
4263.17 1221
4263.78 1222
4264.40 1225
4265.01 1179
4265.63 1254
4266.25 1182
4266.86 1104
4267.48 1220
4268.10 1186
4268.71 1213
4269.33 1216
4269.94 1282
4270.56 1327
4271.18 1381
4271.79 1420
4272.41 1643
4273.03 1712
4273.64 1801
4274.26 1862
4274.88 1944
4275.49 1919
4276.11 1870
4276.73 1719
4277.35 1736
4277.96 1657
4278.58 1474
4279.20 1402
4279.81 1291
4280.43 1265
4281.05 1239
4281.67 1124
4282.28 1083
4282.90 1077
4283.52 1082
4284.14 1060
4284.75 1086
4285.37 1053
4285.99 1038
4286.61 1059
4287.22 1012
4287.84 989
4288.46 974
4289.08 990
4289.70 980
4290.31 956
4290.93 1018
4291.55 1068
4292.17 1102
4292.79 1022
4293.40 1008
4294.02 987
4294.64 1003
4295.26 1013
4295.88 1006
4296.50 974
4297.11 1030
4297.73 1048
4298.35 985
4298.97 981
4299.59 938
4300.21 995
4300.83 941
4301.44 963
4302.06 995
4302.68 953
4303.30 967
4303.92 1002
4304.54 946
4305.16 883
4305.78 970
4306.40 977
4307.02 932
4307.63 995
4308.25 934
4308.87 973
4309.49 913
4310.11 940
4310.73 1022
4311.35 1015
4311.97 981
4312.59 997
4313.21 945
4313.83 1042
4314.45 1041
4315.07 999
4315.69 1045
4316.31 1078
4316.93 1058
4317.55 1018
4318.17 984
4318.79 1046
4319.41 991
4320.03 1067
4320.65 1062
4321.27 996
4321.89 1024
4322.51 1032
4323.13 1108
4323.75 1185
4324.37 1122
4324.99 1195
4325.61 1244
4326.23 1222
4326.85 1240
4327.47 1296
4328.09 1252
4328.71 1331
4329.33 1378
4329.96 1443
4330.58 1585
4331.20 1855
4331.82 2124
4332.44 2204
4333.06 2337
4333.68 2410
4334.30 2250
4334.92 2128
4335.54 2098
4336.17 2010
4336.79 2027
4337.41 2110
4338.03 2115
4338.65 2012
4339.27 1949
4339.89 1850
4340.52 1735
4341.14 1639
4341.76 1647
4342.38 1640
4343.00 1796
4343.62 1965
4344.25 2287
4344.87 2629
4345.49 2904
4346.11 3285
4346.73 3567
4347.36 3582
4347.98 3461
4348.60 3196
4349.22 2930
4349.84 2665
4350.47 2543
4351.09 2301
4351.71 2133
4352.33 1983
4352.96 1929
4353.58 1756
4354.20 1763
4354.82 1610
4355.45 1540
4356.07 1469
4356.69 1447
4357.31 1487
4357.94 1477
4358.56 1462
4359.18 1447
4359.81 1483
4360.43 1429
4361.05 1300
4361.68 1261
4362.30 1349
4362.92 1352
4363.55 1289
4364.17 1337
4364.79 1291
4365.42 1388
4366.04 1447
4366.66 1341
4367.29 1315
4367.91 1225
4368.53 1235
4369.16 1157
4369.78 1197
4370.40 1105
4371.03 1144
4371.65 1095
4372.27 1104
4372.90 1033
4373.52 1041
4374.15 1050
4374.77 1065
4375.39 1082
4376.02 1141
4376.64 1193
4377.27 1123
4377.89 1092
4378.52 1080
4379.14 1156
4379.76 1133
4380.39 1173
4381.01 1142
4381.64 1190
4382.26 1156
4382.89 1133
4383.51 1119
4384.14 1155
4384.76 1229
4385.39 1186
4386.01 1169
4386.64 1122
4387.26 1097
4387.89 1136
4388.51 1133
4389.14 1143
4389.76 1149
4390.39 1197
4391.01 1261
4391.64 1162
4392.26 1181
4392.89 1193
4393.51 1171
4394.14 1147
4394.76 1070
4395.39 1085
4396.01 1073
4396.64 1042
4397.26 1054
4397.89 981
4398.52 1012
4399.14 1072
4399.77 951
4400.39 1018
4401.02 1081
4401.65 1006
4402.27 951
4402.90 986
4403.52 996
4404.15 977
4404.78 998
4405.40 1073
4406.03 1021
4406.65 984
4407.28 977
4407.91 965
4408.53 980
4409.16 1036
4409.79 1029
4410.41 1047
4411.04 1033
4411.67 1018
4412.29 1020
4412.92 1056
4413.55 965
4414.17 925
4414.80 926
4415.43 911
4416.05 906
4416.68 968
4417.31 947
4417.94 926
4418.56 985
4419.19 945
4419.82 922
4420.44 984
4421.07 975
4421.70 954
4422.33 900
4422.95 925
4423.58 846
4424.21 888
4424.84 895
4425.46 922
4426.09 910
4426.72 907
4427.35 879
4427.97 823
4428.60 827
4429.23 921
4429.86 890
4430.49 901
4431.11 901
4431.74 894
4432.37 907
4433.00 872
4433.63 880
4434.26 894
4434.88 917
4435.51 855
4436.14 922
4436.77 935
4437.40 992
4438.03 972
4438.65 984
4439.28 997
4439.91 994
4440.54 934
4441.17 895
4441.80 915
4442.43 930
4443.06 949
4443.68 989
4444.31 921
4444.94 918
4445.57 996
4446.20 1052
4446.83 966
4447.46 939
4448.09 949
4448.72 965
4449.35 988
4449.98 962
4450.61 917
4451.24 1000
4451.86 910
4452.49 902
4453.12 903
4453.75 1005
4454.38 1047
4455.01 1095
4455.64 1123
4456.27 1238
4456.90 1243
4457.53 1147
4458.16 1128
4458.79 1106
4459.42 1069
4460.05 1000
4460.68 995
4461.31 969
4461.94 942
4462.57 887
4463.20 853
4463.83 826
4464.46 848
4465.09 912
4465.72 910
4466.36 912
4466.99 843
4467.62 829
4468.25 889
4468.88 876
4469.51 901
4470.14 911
4470.77 907
4471.40 914
4472.03 857
4472.66 830
4473.29 844
4473.93 875
4474.56 877
4475.19 865
4475.82 873
4476.45 869
4477.08 863
4477.71 854
4478.34 841
4478.98 820
4479.61 848
4480.24 862
4480.87 879
4481.50 948
4482.13 933
4482.76 914
4483.40 901
4484.03 939
4484.66 905
4485.29 883
4485.92 886
4486.56 921
4487.19 900
4487.82 884
4488.45 887
4489.08 908
4489.72 917
4490.35 890
4490.98 928
4491.61 941
4492.25 951
4492.88 984
4493.51 917
4494.14 960
4494.78 947
4495.41 952
4496.04 968
4496.67 1001
4497.31 963
4497.94 953
4498.57 1025
4499.20 1011
4499.84 1105
4500.47 1166
4501.10 1230
4501.74 1271
4502.37 1322
4503.00 1304
4503.64 1270
4504.27 1235
4504.90 1167
4505.53 1141
4506.17 1147
4506.80 1115
4507.43 1095
4508.07 1044
4508.70 1037
4509.34 1039
4509.97 1102
4510.60 1097
4511.24 1030
4511.87 1000
4512.50 1064
4513.14 1096
4513.77 1074
4514.41 1006
4515.04 1004
4515.67 1002
4516.31 970
4516.94 1000
4517.58 1010
4518.21 1037
4518.84 974
4519.48 953
4520.11 935
4520.75 915
4521.38 950
4522.02 934
4522.65 884
4523.28 951
4523.92 945
4524.55 932
4525.19 1049
4525.82 1110
4526.46 1125
4527.09 1179
4527.73 1235
4528.36 1460
4529.00 1767
4529.63 1948
4530.27 2184
4530.90 2377
4531.54 2501
4532.17 2574
4532.81 2350
4533.44 2217
4534.08 2090
4534.71 1854
4535.35 1630
4535.99 1459
4536.62 1359
4537.26 1194
4537.89 1046
4538.53 1025
4539.16 1004
4539.80 896
4540.43 856
4541.07 848
4541.71 951
4542.34 936
4542.98 851
4543.61 861
4544.25 894
4544.89 927
4545.52 909
4546.16 862
4546.79 879
4547.43 875
4548.07 836
4548.70 835
4549.34 895
4549.98 871
4550.61 873
4551.25 845
4551.89 833
4552.52 852
4553.16 839
4553.80 877
4554.43 848
4555.07 896
4555.71 859
4556.34 849
4556.98 846
4557.62 863
4558.25 880
4558.89 912
4559.53 908
4560.16 952
4560.80 983
4561.44 923
4562.08 880
4562.71 873
4563.35 964
4563.99 933
4564.63 935
4565.26 1046
4565.90 1038
4566.54 1077
4567.18 1069
4567.81 1107
4568.45 1099
4569.09 1145
4569.73 1091
4570.36 1103
4571.00 1143
4571.64 1157
4572.28 1074
4572.92 1070
4573.55 1003
4574.19 1009
4574.83 1088
4575.47 982
4576.11 925
4576.75 997
4577.38 958
4578.02 945
4578.66 921
4579.30 940
4579.94 938
4580.58 938
4581.21 981
4581.85 964
4582.49 928
4583.13 965
4583.77 988
4584.41 984
4585.05 969
4585.69 1098
4586.32 1154
4586.96 1198
4587.60 1268
4588.24 1341
4588.88 1233
4589.52 1274
4590.16 1341
4590.80 1250
4591.44 1358
4592.08 1407
4592.72 1377
4593.36 1451
4594.00 1295
4594.63 1189
4595.27 1144
4595.91 1093
4596.55 1095
4597.19 1003
4597.83 995
4598.47 1002
4599.11 968
4599.75 945
4600.39 1012
4601.03 990
4601.67 976
4602.31 986
4602.95 1031
4603.59 1079
4604.23 1031
4604.87 1048
4605.51 1056
4606.15 1025
4606.79 920
4607.43 965
4608.08 960
4608.72 978
4609.36 1005
4610.00 994
4610.64 973
4611.28 975
4611.92 914
4612.56 957
4613.20 853
4613.84 903
4614.48 840
4615.12 871
4615.76 873
4616.41 858
4617.05 844
4617.69 883
4618.33 924
4618.97 855
4619.61 895
4620.25 857
4620.89 830
4621.54 806
4622.18 823
4622.82 877
4623.46 806
4624.10 788
4624.74 857
4625.38 821
4626.03 822
4626.67 804
4627.31 799
4627.95 850
4628.59 826
4629.24 845
4629.88 887
4630.52 882
4631.16 965
4631.80 1021
4632.45 942
4633.09 1030
4633.73 998
4634.37 957
4635.02 998
4635.66 1017
4636.30 1037
4636.94 1041
4637.58 1009
4638.23 1055
4638.87 1076
4639.51 1008
4640.16 965
4640.80 907
4641.44 931
4642.08 928
4642.73 934
4643.37 991
4644.01 979
4644.66 936
4645.30 927
4645.94 918
4646.58 905
4647.23 898
4647.87 934
4648.51 914
4649.16 846
4649.80 868
4650.44 838
4651.09 867
4651.73 933
4652.37 865
4653.02 881
4653.66 854
4654.31 858
4654.95 846
4655.59 882
4656.24 887
4656.88 845
4657.52 823
4658.17 848
4658.81 828
4659.46 828
4660.10 811
4660.75 832
4661.39 814
4662.03 779
4662.68 790
4663.32 830
4663.97 745
4664.61 739
4665.26 753
4665.90 748
4666.54 769
4667.19 754
4667.83 795
4668.48 780
4669.12 778
4669.77 785
4670.41 766
4671.06 769
4671.70 804
4672.35 809
4672.99 749
4673.64 727
4674.28 778
4674.93 770
4675.57 840
4676.22 843
4676.86 870
4677.51 793
4678.15 835
4678.80 902
4679.44 899
4680.09 837
4680.73 866
4681.38 867
4682.03 826
4682.67 818
4683.32 845
4683.96 827
4684.61 831
4685.25 886
4685.90 879
4686.55 928
4687.19 875
4687.84 930
4688.48 925
4689.13 918
4689.78 995
4690.42 1038
4691.07 1061
4691.72 984
4692.36 1053
4693.01 1065
4693.65 976
4694.30 955
4694.95 917
4695.59 950
4696.24 962
4696.89 1015
4697.53 1103
4698.18 1179
4698.83 1260
4699.47 1230
4700.12 1177
4700.77 1173
4701.41 1182
4702.06 1178
4702.71 1078
4703.36 1070
4704.00 1041
4704.65 1101
4705.30 1066
4705.94 1076
4706.59 1029
4707.24 955
4707.89 955
4708.53 932
4709.18 982
4709.83 964
4710.48 968
4711.12 965
4711.77 992
4712.42 983
4713.07 977
4713.71 1018
4714.36 947
4715.01 949
4715.66 951
4716.31 990
4716.95 913
4717.60 900
4718.25 932
4718.90 979
4719.55 910
4720.19 955
4720.84 924
4721.49 918
4722.14 934
4722.79 934
4723.44 917
4724.08 916
4724.73 964
4725.38 970
4726.03 923
4726.68 924
4727.33 904
4727.98 913
4728.63 923
4729.27 864
4729.92 832
4730.57 852
4731.22 810
4731.87 845
4732.52 832
4733.17 827
4733.82 808
4734.47 814
4735.12 867
4735.77 810
4736.41 808
4737.06 833
4737.71 848
4738.36 847
4739.01 913
4739.66 941
4740.31 879
4740.96 872
4741.61 903
4742.26 935
4742.91 882
4743.56 900
4744.21 891
4744.86 879
4745.51 861
4746.16 839
4746.81 873
4747.46 894
4748.11 865
4748.76 924
4749.41 962
4750.06 945
4750.71 922
4751.36 932
4752.01 930
4752.66 940
4753.31 918
4753.96 952
4754.61 916
4755.26 934
4755.92 897
4756.57 907
4757.22 932
4757.87 974
4758.52 952
4759.17 911
4759.82 978
4760.47 1015
4761.12 1023
4761.77 1056
4762.42 1009
4763.08 974
4763.73 953
4764.38 978
4765.03 905
4765.68 875
4766.33 903
4766.98 913
4767.64 908
4768.29 841
4768.94 920
4769.59 917
4770.24 924
4770.89 906
4771.54 897
4772.20 824
4772.85 885
4773.50 916
4774.15 897
4774.80 923
4775.46 885
4776.11 896
4776.76 791
4777.41 880
4778.06 882
4778.72 892
4779.37 924
4780.02 930
4780.67 907
4781.33 933
4781.98 901
4782.63 899
4783.28 865
4783.94 902
4784.59 931
4785.24 921
4785.89 963
4786.55 952
4787.20 959
4787.85 901
4788.51 918
4789.16 1004
4789.81 1013
4790.46 1040
4791.12 1020
4791.77 1029
4792.42 1035
4793.08 993
4793.73 1026
4794.38 1016
4795.04 1026
4795.69 1039
4796.34 1110
4797.00 1075
4797.65 1056
4798.30 1161
4798.96 1166
4799.61 1192
4800.27 1309
4800.92 1249
4801.57 1343
4802.23 1318
4802.88 1282
4803.53 1217
4804.19 1160
4804.84 1084
4805.50 1096
4806.15 1056
4806.81 1116
4807.46 1047
4808.11 1114
4808.77 1100
4809.42 1010
4810.08 1076
4810.73 1043
4811.39 1061
4812.04 1151
4812.69 1132
4813.35 1142
4814.00 1125
4814.66 1142
4815.31 1104
4815.97 1093
4816.62 1155
4817.28 1145
4817.93 1168
4818.59 1168
4819.24 1265
4819.90 1277
4820.55 1294
4821.21 1387
4821.86 1444
4822.52 1491
4823.17 1375
4823.83 1474
4824.48 1487
4825.14 1404
4825.79 1349
4826.45 1353
4827.11 1316
4827.76 1373
4828.42 1285
4829.07 1327
4829.73 1303
4830.38 1358
4831.04 1359
4831.70 1376
4832.35 1340
4833.01 1357
4833.66 1363
4834.32 1468
4834.98 1400
4835.63 1460
4836.29 1550
4836.94 1618
4837.60 1536
4838.26 1570
4838.91 1597
4839.57 1599
4840.23 1618
4840.88 1680
4841.54 1629
4842.20 1732
4842.85 1732
4843.51 1725
4844.17 1725
4844.82 1695
4845.48 1769
4846.14 1756
4846.79 1836
4847.45 2005
4848.11 2132
4848.76 2297
4849.42 2559
4850.08 2642
4850.73 2617
4851.39 2659
4852.05 2604
4852.71 2402
4853.36 2269
4854.02 2118
4854.68 2022
4855.34 2177
4855.99 2230
4856.65 2440
4857.31 2669
4857.97 2768
4858.62 2719
4859.28 2667
4859.94 2687
4860.60 2626
4861.25 2298
4861.91 2153
4862.57 2040
4863.23 1951
4863.89 1956
4864.54 1940
4865.20 1925
4865.86 1965
4866.52 1924
4867.18 1929
4867.84 1973
4868.49 1982
4869.15 2004
4869.81 1904
4870.47 1865
4871.13 1825
4871.79 1805
4872.44 1733
4873.10 1707
4873.76 1686
4874.42 1707
4875.08 1625
4875.74 1674
4876.40 1773
4877.06 1715
4877.72 1844
4878.37 1962
4879.03 1933
4879.69 2034
4880.35 1859
4881.01 1836
4881.67 1615
4882.33 1547
4882.99 1549
4883.65 1667
4884.31 1611
4884.97 1462
4885.63 1579
4886.29 1580
4886.95 1514
4887.61 1477
4888.26 1519
4888.92 1522
4889.58 1485
4890.24 1610
4890.90 1589
4891.56 1517
4892.22 1533
4892.88 1524
4893.54 1561
4894.20 1483
4894.86 1461
4895.52 1381
4896.18 1414
4896.84 1364
4897.51 1344
4898.17 1432
4898.83 1428
4899.49 1484
4900.15 1504
4900.81 1542
4901.47 1452
4902.13 1326
4902.79 1269
4903.45 1332
4904.11 1318
4904.77 1249
4905.43 1263
4906.09 1259
4906.75 1176
4907.41 1158
4908.08 1201
4908.74 1165
4909.40 1107
4910.06 1153
4910.72 1104
4911.38 1160
4912.04 1170
4912.70 1110
4913.37 1105
4914.03 1095
4914.69 1091
4915.35 1063
4916.01 1076
4916.67 1017
4917.33 1011
4918.00 1013
4918.66 1040
4919.32 1019
4919.98 1071
4920.64 1092
4921.31 1074
4921.97 1006
4922.63 1014
4923.29 1060
4923.95 1022
4924.62 1001
4925.28 1011
4925.94 1045
4926.60 1025
4927.26 1030
4927.93 1090
4928.59 1074
4929.25 1039
4929.91 1015
4930.58 1044
4931.24 1050
4931.90 1052
4932.56 1041
4933.23 992
4933.89 1016
4934.55 977
4935.22 1013
4935.88 1000
4936.54 994
4937.20 966
4937.87 1019
4938.53 987
4939.19 991
4939.86 1039
4940.52 1009
4941.18 1005
4941.85 996
4942.51 1002
4943.17 992
4943.84 969
4944.50 967
4945.16 957
4945.83 938
4946.49 873
4947.15 949
4947.82 908
4948.48 914
4949.15 880
4949.81 928
4950.47 931
4951.14 897
4951.80 859
4952.47 933
4953.13 883
4953.79 882
4954.46 921
4955.12 898
4955.79 895
4956.45 928
4957.11 909
4957.78 1011
4958.44 983
4959.11 1009
4959.77 1029
4960.44 1080
4961.10 1172
4961.77 1232
4962.43 1266
4963.10 1288
4963.76 1277
4964.42 1249
4965.09 1184
4965.75 1144
4966.42 1058
4967.08 1092
4967.75 1026
4968.41 966
4969.08 933
4969.74 964
4970.41 890
4971.08 884
4971.74 909
4972.41 999
4973.07 921
4973.74 915
4974.40 929
4975.07 982
4975.73 1028
4976.40 1028
4977.06 1006
4977.73 960
4978.40 1002
4979.06 1004
4979.73 964
4980.39 942
4981.06 935
4981.73 893
4982.39 860
4983.06 905
4983.72 926
4984.39 943
4985.06 861
4985.72 895
4986.39 897
4987.05 863
4987.72 887
4988.39 849
4989.05 898
4989.72 843
4990.39 875
4991.05 897
4991.72 837
4992.39 855
4993.05 847
4993.72 786
4994.39 842
4995.05 859
4995.72 842
4996.39 837
4997.05 791
4997.72 792
4998.39 786
4999.06 823
4999.72 798
5000.39 827
5001.06 817
5001.73 831
5002.39 838
5003.06 777
5003.73 796
5004.39 783
5005.06 788
5005.73 777
5006.40 787
5007.07 810
5007.73 767
5008.40 757
5009.07 781
5009.74 799
5010.40 796
5011.07 786
5011.74 757
5012.41 771
5013.08 753
5013.74 733
5014.41 786
5015.08 737
5015.75 767
5016.42 793
5017.09 781
5017.75 782
5018.42 758
5019.09 769
5019.76 781
5020.43 731
5021.10 790
5021.76 819
5022.43 762
5023.10 782
5023.77 780
5024.44 799
5025.11 799
5025.78 789
5026.45 803
5027.12 781
5027.78 797
5028.45 795
5029.12 791
5029.79 737
5030.46 729
5031.13 734
5031.80 811
5032.47 802
5033.14 763
5033.81 750
5034.48 759
5035.15 772
5035.82 732
5036.49 723
5037.16 784
5037.83 807
5038.50 774
5039.16 747
5039.83 745
5040.50 729
5041.17 769
5041.84 774
5042.51 781
5043.18 791
5043.85 813
5044.52 767
5045.20 785
5045.87 762
5046.54 776
5047.21 740
5047.88 724
5048.55 724
5049.22 718
5049.89 770
5050.56 784
5051.23 747
5051.90 721
5052.57 750
5053.24 793
5053.91 718
5054.58 748
5055.25 750
5055.92 742
5056.60 732
5057.27 762
5057.94 765
5058.61 737
5059.28 738
5059.95 747
5060.62 788
5061.29 771
5061.96 763
5062.64 776
5063.31 737
5063.98 763
5064.65 781
5065.32 779
5065.99 814
5066.66 797
5067.34 775
5068.01 779
5068.68 771
5069.35 785
5070.02 739
5070.70 774
5071.37 737
5072.04 706
5072.71 778
5073.38 752
5074.06 835
5074.73 857
5075.40 824
5076.07 820
5076.74 867
5077.42 893
5078.09 980
5078.76 946
5079.43 965
5080.11 863
5080.78 954
5081.45 931
5082.12 911
5082.80 821
5083.47 845
5084.14 869
5084.82 888
5085.49 889
5086.16 840
5086.83 822
5087.51 850
5088.18 907
5088.85 922
5089.53 921
5090.20 868
5090.87 893
5091.55 950
5092.22 894
5092.89 856
5093.57 833
5094.24 820
5094.91 876
5095.59 802
5096.26 851
5096.93 871
5097.61 809
5098.28 808
5098.96 830
5099.63 808
5100.30 803
5100.98 845
5101.65 854
5102.32 895
5103.00 909
5103.67 927
5104.35 852
5105.02 882
5105.70 864
5106.37 885
5107.04 921
5107.72 840
5108.39 844
5109.07 815
5109.74 816
5110.42 857
5111.09 858
5111.77 807
5112.44 799
5113.11 807
5113.79 853
5114.46 844
5115.14 807
5115.81 888
5116.49 890
5117.16 924
5117.84 1003
5118.51 1008
5119.19 1088
5119.86 1087
5120.54 1068
5121.21 1034
5121.89 1062
5122.57 1062
5123.24 1061
5123.92 1054
5124.59 1015
5125.27 932
5125.94 891
5126.62 851
5127.29 842
5127.97 910
5128.64 861
5129.32 876
5130.00 883
5130.67 868
5131.35 905
5132.02 923
5132.70 878
5133.38 857
5134.05 847
5134.73 852
5135.40 837
5136.08 839
5136.76 833
5137.43 878
5138.11 819
5138.79 861
5139.46 848
5140.14 875
5140.82 903
5141.49 829
5142.17 818
5142.85 801
5143.52 810
5144.20 808
5144.88 855
5145.55 807
5146.23 742
5146.91 747
5147.58 766
5148.26 784
5148.94 812
5149.61 768
5150.29 749
5150.97 724
5151.65 774
5152.32 773
5153.00 760
5153.68 757
5154.36 755
5155.03 746
5155.71 800
5156.39 806
5157.07 746
5157.74 811
5158.42 803
5159.10 827
5159.78 779
5160.45 774
5161.13 758
5161.81 784
5162.49 757
5163.17 748
5163.84 779
5164.52 792
5165.20 763
5165.88 791
5166.56 822
5167.24 792
5167.91 798
5168.59 795
5169.27 732
5169.95 756
5170.63 754
5171.31 731
5171.98 765
5172.66 737
5173.34 716
5174.02 751
5174.70 691
5175.38 746
5176.06 750
5176.74 736
5177.41 764
5178.09 704
5178.77 753
5179.45 788
5180.13 771
5180.81 729
5181.49 727
5182.17 717
5182.85 787
5183.53 755
5184.21 717
5184.89 737
5185.57 703
5186.24 681
5186.92 745
5187.60 684
5188.28 718
5188.96 668
5189.64 699
5190.32 707
5191.00 720
5191.68 703
5192.36 703
5193.04 691
5193.72 720
5194.40 683
5195.08 709
5195.76 703
5196.44 722
5197.12 694
5197.80 678
5198.48 706
5199.16 699
5199.84 733
5200.52 729
5201.21 758
5201.89 746
5202.57 765
5203.25 716
5203.93 707
5204.61 714
5205.29 697
5205.97 771
5206.65 827
5207.33 809
5208.01 840
5208.69 881
5209.37 815
5210.06 820
5210.74 903
5211.42 898
5212.10 842
5212.78 824
5213.46 908
5214.14 965
5214.82 896
5215.51 899
5216.19 927
5216.87 928
5217.55 862
5218.23 821
5218.91 824
5219.60 839
5220.28 873
5220.96 897
5221.64 963
5222.32 1001
5223.00 1015
5223.69 949
5224.37 958
5225.05 907
5225.73 899
5226.41 865
5227.10 859
5227.78 881
5228.46 857
5229.14 842
5229.83 867
5230.51 786
5231.19 816
5231.87 891
5232.56 852
5233.24 829
5233.92 831
5234.60 862
5235.29 826
5235.97 874
5236.65 848
5237.34 869
5238.02 877
5238.70 872
5239.38 872
5240.07 874
5240.75 852
5241.43 861
5242.12 863
5242.80 838
5243.48 830
5244.17 825
5244.85 802
5245.53 834
5246.22 781
5246.90 779
5247.58 821
5248.27 796
5248.95 819
5249.63 861
5250.32 942
5251.00 873
5251.69 868
5252.37 920
5253.05 1026
5253.74 963
5254.42 909
5255.11 896
5255.79 890
5256.47 850
5257.16 819
5257.84 847
5258.53 867
5259.21 942
5259.89 941
5260.58 928
5261.26 897
5261.95 919
5262.63 945
5263.32 934
5264.00 884
5264.69 892
5265.37 869
5266.06 913
5266.74 943
5267.43 853
5268.11 799
5268.79 866
5269.48 912
5270.16 862
5270.85 796
5271.53 794
5272.22 805
5272.91 863
5273.59 830
5274.28 794
5274.96 844
5275.65 758
5276.33 812
5277.02 798
5277.70 820
5278.39 853
5279.07 829
5279.76 792
5280.45 882
5281.13 861
5281.82 818
5282.50 848
5283.19 837
5283.87 864
5284.56 801
5285.25 812
5285.93 829
5286.62 786
5287.30 774
5287.99 761
5288.68 776
5289.36 817
5290.05 790
5290.74 810
5291.42 819
5292.11 810
5292.79 778
5293.48 813
5294.17 792
5294.85 748
5295.54 785
5296.23 810
5296.91 842
5297.60 887
5298.29 890
5298.98 910
5299.66 909
5300.35 896
5301.04 925
5301.72 960
5302.41 1014
5303.10 1018
5303.78 1065
5304.47 1105
5305.16 1105
5305.85 1112
5306.53 1153
5307.22 1048
5307.91 1028
5308.60 1054
5309.28 994
5309.97 1142
5310.66 1176
5311.35 1189
5312.03 1242
5312.72 1210
5313.41 1273
5314.10 1247
5314.79 1208
5315.47 1183
5316.16 1112
5316.85 1093
5317.54 1090
5318.23 1095
5318.91 1052
5319.60 1127
5320.29 1168
5320.98 1126
5321.67 1087
5322.36 1088
5323.04 987
5323.73 972
5324.42 971
5325.11 968
5325.80 943
5326.49 977
5327.18 901
5327.86 882
5328.55 807
5329.24 828
5329.93 801
5330.62 823
5331.31 805
5332.00 781
5332.69 808
5333.38 854
5334.06 847
5334.75 832
5335.44 801
5336.13 868
5336.82 840
5337.51 874
5338.20 895
5338.89 814
5339.58 858
5340.27 863
5340.96 866
5341.65 871
5342.34 888
5343.03 856
5343.72 879
5344.41 914
5345.10 882
5345.79 887
5346.48 909
5347.17 969
5347.86 985
5348.55 1000
5349.24 1103
5349.93 1087
5350.62 1114
5351.31 1108
5352.00 1078
5352.69 1032
5353.38 928
5354.07 941
5354.76 910
5355.45 838
5356.14 843
5356.83 841
5357.52 821
5358.21 815
5358.90 793
5359.59 841
5360.29 860
5360.98 869
5361.67 825
5362.36 802
5363.05 777
5363.74 815
5364.43 810
5365.12 789
5365.81 753
5366.50 756
5367.20 761
5367.89 711
5368.58 691
5369.27 725
5369.96 714
5370.65 754
5371.34 786
5372.04 718
5372.73 758
5373.42 742
5374.11 760
5374.80 730
5375.49 745
5376.19 734
5376.88 793
5377.57 834
5378.26 763
5378.95 723
5379.65 727
5380.34 791
5381.03 753
5381.72 734
5382.42 744
5383.11 712
5383.80 784
5384.49 782
5385.19 758
5385.88 742
5386.57 798
5387.26 822
5387.96 821
5388.65 831
5389.34 926
5390.03 886
5390.73 909
5391.42 876
5392.11 859
5392.80 835
5393.50 799
5394.19 839
5394.88 830
5395.58 808
5396.27 770
5396.96 792
5397.66 823
5398.35 781
5399.04 749
5399.74 747
5400.43 812
5401.12 819
5401.82 774
5402.51 715
5403.20 739
5403.90 791
5404.59 819
5405.29 815
5405.98 804
5406.67 782
5407.37 763
5408.06 753
5408.75 793
5409.45 763
5410.14 767
5410.84 804
5411.53 781
5412.23 779
5412.92 741
5413.61 782
5414.31 796
5415.00 801
5415.70 787
5416.39 780
5417.09 823
5417.78 805
5418.47 874
5419.17 888
5419.86 824
5420.56 888
5421.25 886
5421.95 909
5422.64 836
5423.34 804
5424.03 860
5424.73 882
5425.42 810
5426.12 840
5426.81 862
5427.51 862
5428.20 858
5428.90 864
5429.59 886
5430.29 822
5430.99 867
5431.68 807
5432.38 875
5433.07 928
5433.77 899
5434.46 948
5435.16 886
5435.85 918
5436.55 931
5437.25 974
5437.94 870
5438.64 885
5439.33 862
5440.03 879
5440.73 834
5441.42 900
5442.12 869
5442.81 880
5443.51 912
5444.21 988
5444.90 1030
5445.60 1040
5446.29 1111
5446.99 1145
5447.69 1141
5448.38 1083
5449.08 1168
5449.78 1188
5450.47 1188
5451.17 1117
5451.87 995
5452.56 991
5453.26 1009
5453.96 922
5454.65 927
5455.35 939
5456.05 874
5456.75 950
5457.44 959
5458.14 1004
5458.84 1021
5459.53 1012
5460.23 1036
5460.93 1051
5461.63 1051
5462.32 1068
5463.02 1089
5463.72 1089
5464.42 1095
5465.11 1157
5465.81 1166
5466.51 1047
5467.21 991
5467.90 1013
5468.60 1059
5469.30 1081
5470.00 1158
5470.70 1187
5471.39 1160
5472.09 1220
5472.79 1215
5473.49 1302
5474.19 1272
5474.88 1282
5475.58 1275
5476.28 1331
5476.98 1484
5477.68 1524
5478.38 1689
5479.07 2043
5479.77 2359
5480.47 2472
5481.17 2394
5481.87 2330
5482.57 2075
5483.27 1936
5483.96 1834
5484.66 1684
5485.36 1594
5486.06 1574
5486.76 1518
5487.46 1496
5488.16 1482
5488.86 1504
5489.56 1490
5490.26 1488
5490.96 1564
5491.65 1532
5492.35 1590
5493.05 1563
5493.75 1587
5494.45 1682
5495.15 1643
5495.85 1681
5496.55 1667
5497.25 1832
5497.95 2077
5498.65 2531
5499.35 2950
5500.05 3362
5500.75 3731
5501.45 3872
5502.15 3763
5502.85 3337
5503.55 2932
5504.25 2470
5504.95 2122
5505.65 1877
5506.35 1676
5507.05 1535
5507.75 1525
5508.45 1378
5509.15 1425
5509.85 1407
5510.55 1328
5511.25 1355
5511.95 1360
5512.65 1379
5513.35 1365
5514.05 1417
5514.76 1456
5515.46 1361
5516.16 1323
5516.86 1312
5517.56 1356
5518.26 1459
5518.96 1444
5519.66 1464
5520.36 1449
5521.06 1407
5521.77 1408
5522.47 1316
5523.17 1248
5523.87 1185
5524.57 1136
5525.27 1104
5525.97 1044
5526.67 1017
5527.38 1062
5528.08 1072
5528.78 1165
5529.48 1136
5530.18 1134
5530.88 1145
5531.59 1125
5532.29 1088
5532.99 1104
5533.69 1023
5534.39 1052
5535.10 1018
5535.80 1061
5536.50 1032
5537.20 1055
5537.90 1004
5538.61 1039
5539.31 1041
5540.01 1031
5540.71 1026
5541.42 1030
5542.12 997
5542.82 1011
5543.52 965
5544.23 970
5544.93 944
5545.63 960
5546.33 986
5547.04 973
5547.74 946
5548.44 957
5549.15 914
5549.85 1001
5550.55 990
5551.26 917
5551.96 966
5552.66 966
5553.36 1030
5554.07 992
5554.77 993
5555.47 925
5556.18 927
5556.88 979
5557.58 1002
5558.29 920
5558.99 895
5559.70 923
5560.40 991
5561.10 1008
5561.81 964
5562.51 1023
5563.21 1005
5563.92 1019
5564.62 991
5565.33 1008
5566.03 996
5566.73 990
5567.44 945
5568.14 969
5568.85 955
5569.55 903
5570.25 884
5570.96 857
5571.66 859
5572.37 904
5573.07 957
5573.78 962
5574.48 957
5575.19 911
5575.89 947
5576.59 927
5577.30 894
5578.00 949
5578.71 902
5579.41 902
5580.12 970
5580.82 958
5581.53 885
5582.23 863
5582.94 847
5583.64 866
5584.35 828
5585.05 904
5585.76 894
5586.46 893
5587.17 850
5587.88 858
5588.58 851
5589.29 793
5589.99 824
5590.70 886
5591.40 879
5592.11 843
5592.81 797
5593.52 869
5594.23 847
5594.93 829
5595.64 829
5596.34 864
5597.05 868
5597.76 827
5598.46 810
5599.17 835
5599.87 847
5600.58 863
5601.29 798
5601.99 845
5602.70 824
5603.41 892
5604.11 901
5604.82 773
5605.52 804
5606.23 876
5606.94 861
5607.64 845
5608.35 847
5609.06 773
5609.76 836
5610.47 827
5611.18 828
5611.88 795
5612.59 806
5613.30 814
5614.01 776
5614.71 801
5615.42 843
5616.13 863
5616.83 835
5617.54 850
5618.25 801
5618.96 864
5619.66 875
5620.37 893
5621.08 842
5621.79 831
5622.49 868
5623.20 864
5623.91 848
5624.62 857
5625.32 822
5626.03 853
5626.74 882
5627.45 884
5628.16 929
5628.86 940
5629.57 938
5630.28 898
5630.99 982
5631.70 1023
5632.40 931
5633.11 910
5633.82 970
5634.53 1023
5635.24 1048
5635.95 1012
5636.65 1040
5637.36 1065
5638.07 1092
5638.78 1093
5639.49 1108
5640.20 1135
5640.91 1147
5641.61 1126
5642.32 1121
5643.03 1055
5643.74 1029
5644.45 1015
5645.16 982
5645.87 990
5646.58 975
5647.29 978
5648.00 925
5648.70 923
5649.41 974
5650.12 954
5650.83 913
5651.54 1064
5652.25 1004
5652.96 1031
5653.67 983
5654.38 1006
5655.09 1058
5655.80 1003
5656.51 1060
5657.22 1083
5657.93 1066
5658.64 1007
5659.35 1091
5660.06 1107
5660.77 1048
5661.48 1095
5662.19 1113
5662.90 1045
5663.61 1058
5664.32 1061
5665.03 1061
5665.74 1077
5666.45 1008
5667.16 987
5667.87 1008
5668.58 955
5669.29 994
5670.00 1072
5670.71 1127
5671.42 1157
5672.13 1174
5672.84 1158
5673.56 1039
5674.27 970
5674.98 995
5675.69 969
5676.40 971
5677.11 955
5677.82 912
5678.53 954
5679.24 941
5679.95 1031
5680.67 983
5681.38 974
5682.09 945
5682.80 924
5683.51 950
5684.22 926
5684.93 943
5685.65 942
5686.36 891
5687.07 948
5687.78 930
5688.49 879
5689.20 902
5689.92 868
5690.63 862
5691.34 873
5692.05 936
5692.76 912
5693.47 958
5694.19 884
5694.90 851
5695.61 904
5696.32 909
5697.04 858
5697.75 795
5698.46 799
5699.17 865
5699.89 882
5700.60 848
5701.31 945
5702.02 884
5702.74 869
5703.45 918
5704.16 948
5704.87 900
5705.59 846
5706.30 860
5707.01 838
5707.72 880
5708.44 874
5709.15 858
5709.86 858
5710.58 844
5711.29 829
5712.00 794
5712.72 791
5713.43 822
5714.14 811
5714.86 811
5715.57 784
5716.28 842
5717.00 851
5717.71 828
5718.42 870
5719.14 879
5719.85 835
5720.56 897
5721.28 872
5721.99 848
5722.71 899
5723.42 935
5724.13 905
5724.85 896
5725.56 913
5726.28 1021
5726.99 999
5727.70 1014
5728.42 1087
5729.13 1144
5729.85 1062
5730.56 1001
5731.28 962
5731.99 977
5732.70 990
5733.42 891
5734.13 869
5734.85 919
5735.56 946
5736.28 918
5736.99 887
5737.71 849
5738.42 908
5739.14 898
5739.85 914
5740.57 934
5741.28 855
5742.00 856
5742.71 914
5743.43 906
5744.14 887
5744.86 923
5745.57 916
5746.29 861
5747.00 933
5747.72 993
5748.43 935
5749.15 897
5749.87 883
5750.58 977
5751.30 983
5752.01 981
5752.73 1011
5753.44 959
5754.16 1083
5754.88 1160
5755.59 1096
5756.31 1153
5757.02 1126
5757.74 1154
5758.46 1170
5759.17 1159
5759.89 1142
5760.60 1151
5761.32 1224
5762.04 1240
5762.75 1306
5763.47 1248
5764.19 1240
5764.90 1253
5765.62 1231
5766.34 1325
5767.05 1430
5767.77 1712
5768.49 2150
5769.20 2525
5769.92 2892
5770.64 3117
5771.35 3169
5772.07 2825
5772.79 2483
5773.50 2240
5774.22 1892
5774.94 1666
5775.65 1589
5776.37 1439
5777.09 1324
5777.81 1322
5778.52 1354
5779.24 1286
5779.96 1309
5780.68 1327
5781.39 1340
5782.11 1337
5782.83 1270
5783.55 1402
5784.26 1401
5784.98 1470
5785.70 1400
5786.42 1357
5787.14 1353
5787.85 1362
5788.57 1442
5789.29 1426
5790.01 1391
5790.73 1434
5791.44 1379
5792.16 1253
5792.88 1213
5793.60 1266
5794.32 1250
5795.03 1168
5795.75 1135
5796.47 1216
5797.19 1246
5797.91 1351
5798.63 1421
5799.35 1435
5800.06 1626
5800.78 1678
5801.50 1572
5802.22 1553
5802.94 1471
5803.66 1347
5804.38 1238
5805.10 1203
5805.82 1179
5806.53 1156
5807.25 1175
5807.97 1140
5808.69 1158
5809.41 1101
5810.13 1156
5810.85 1151
5811.57 1098
5812.29 1106
5813.01 1127
5813.73 1050
5814.45 1053
5815.17 1085
5815.89 1044
5816.61 983
5817.33 1009
5818.05 1020
5818.77 1042
5819.49 1130
5820.20 1113
5820.92 1066
5821.64 1014
5822.36 1006
5823.09 1020
5823.81 976
5824.53 985
5825.25 1012
5825.97 984
5826.69 993
5827.41 1005
5828.13 984
5828.85 968
5829.57 929
5830.29 941
5831.01 953
5831.73 975
5832.45 934
5833.17 957
5833.89 894
5834.61 917
5835.33 936
5836.05 933
5836.78 934
5837.50 954
5838.22 979
5838.94 949
5839.66 929
5840.38 942
5841.10 887
5841.82 881
5842.54 956
5843.27 939
5843.99 934
5844.71 899
5845.43 926
5846.15 888
5846.87 918
5847.59 891
5848.32 901
5849.04 932
5849.76 932
5850.48 914
5851.20 919
5851.93 882
5852.65 1000
5853.37 999
5854.09 961
5854.81 979
5855.54 993
5856.26 948
5856.98 948
5857.70 936
5858.42 864
5859.15 924
5859.87 898
5860.59 896
5861.31 917
5862.04 900
5862.76 888
5863.48 913
5864.20 888
5864.93 888
5865.65 894
5866.37 924
5867.10 952
5867.82 930
5868.54 904
5869.26 930
5869.99 955
5870.71 906
5871.43 906
5872.16 929
5872.88 928
5873.60 944
5874.33 931
5875.05 930
5875.77 948
5876.50 906
5877.22 1022
5877.94 1007
5878.67 1075
5879.39 1056
5880.11 1018
5880.84 989
5881.56 1007
5882.28 1063
5883.01 1067
5883.73 1015
5884.46 956
5885.18 1021
5885.90 1049
5886.63 1008
5887.35 1016
5888.08 1038
5888.80 1031
5889.52 1004
5890.25 971
5890.97 968
5891.70 935
5892.42 980
5893.15 1006
5893.87 1030
5894.59 1002
5895.32 995
5896.04 1045
5896.77 1037
5897.49 995
5898.22 959
5898.94 1020
5899.67 941
5900.39 951
5901.12 948
5901.84 992
5902.57 1031
5903.29 1081
5904.02 1052
5904.74 1063
5905.47 1030
5906.19 1026
5906.92 1047
5907.64 1089
5908.37 1060
5909.09 964
5909.82 1043
5910.55 1127
5911.27 1089
5912.00 1050
5912.72 1104
5913.45 1110
5914.17 1120
5914.90 1102
5915.63 1141
5916.35 1179
5917.08 1119
5917.80 1148
5918.53 1131
5919.25 1140
5919.98 1179
5920.71 1135
5921.43 1165
5922.16 1189
5922.89 1259
5923.61 1292
5924.34 1288
5925.06 1263
5925.79 1215
5926.52 1299
5927.24 1295
5927.97 1289
5928.70 1276
5929.42 1349
5930.15 1270
5930.88 1320
5931.60 1435
5932.33 1405
5933.06 1409
5933.78 1427
5934.51 1411
5935.24 1463
5935.97 1467
5936.69 1532
5937.42 1513
5938.15 1477
5938.87 1538
5939.60 1607
5940.33 1630
5941.06 1678
5941.78 1698
5942.51 1712
5943.24 1806
5943.97 1910
5944.69 2010
5945.42 1953
5946.15 2005
5946.88 1985
5947.60 2006
5948.33 2053
5949.06 2167
5949.79 2362
5950.52 2638
5951.24 2969
5951.97 3223
5952.70 3596
5953.43 3625
5954.16 3510
5954.88 3242
5955.61 3092
5956.34 2944
5957.07 2749
5957.80 2617
5958.53 2530
5959.25 2569
5959.98 2445
5960.71 2527
5961.44 2540
5962.17 2538
5962.90 2577
5963.63 2718
5964.36 3035
5965.08 3338
5965.81 3726
5966.54 4069
5967.27 4251
5968.00 4149
5968.73 4007
5969.46 3802
5970.19 3519
5970.92 3384
5971.65 3336
5972.37 3139
5973.10 3084
5973.83 3130
5974.56 2948
5975.29 2845
5976.02 2866
5976.75 2953
5977.48 2945
5978.21 2976
5978.94 3096
5979.67 3184
5980.40 3248
5981.13 3345
5981.86 3491
5982.59 3472
5983.32 3509
5984.05 3467
5984.78 3448
5985.51 3533
5986.24 3393
5986.97 3395
5987.70 3464
5988.43 3397
5989.16 3320
5989.89 3391
5990.62 3498
5991.35 3496
5992.08 3440
5992.81 3524
5993.54 3498
5994.27 3622
5995.00 3651
5995.74 3669
5996.47 3754
5997.20 3816
5997.93 3784
5998.66 3788
5999.39 3817
6000.12 3757
6000.85 3652
6001.58 3602
6002.31 3534
6003.04 3555
6003.78 3585
6004.51 3412
6005.24 3377
6005.97 3538
6006.70 3537
6007.43 3767
6008.16 4147
6008.90 4695
6009.63 5656
6010.36 6690
6011.09 7868
6011.82 9333
6012.55 10461
6013.29 11327
6014.02 11859
6014.75 11848
6015.48 11282
6016.21 10458
6016.95 9438
6017.68 8211
6018.41 7367
6019.14 6376
6019.87 5494
6020.61 4761
6021.34 4342
6022.07 3954
6022.80 3754
6023.54 3494
6024.27 3329
6025.00 3201
6025.73 3198
6026.47 3213
6027.20 3136
6027.93 3147
6028.66 3153
6029.40 3231
6030.13 3392
6030.86 3391
6031.59 3169
6032.33 3017
6033.06 2869
6033.79 2761
6034.53 2655
6035.26 2704
6035.99 2754
6036.73 2715
6037.46 2710
6038.19 2608
6038.93 2693
6039.66 2728
6040.39 2725
6041.13 2677
6041.86 2719
6042.59 2794
6043.33 2849
6044.06 2837
6044.79 2880
6045.53 2984
6046.26 2976
6047.00 3148
6047.73 3131
6048.46 3162
6049.20 3404
6049.93 3690
6050.67 3807
6051.40 4145
6052.13 4481
6052.87 4574
6053.60 4653
6054.34 4482
6055.07 4175
6055.81 3870
6056.54 3663
6057.27 3441
6058.01 3262
6058.74 2992
6059.48 2962
6060.21 2846
6060.95 2757
6061.68 2807
6062.42 2791
6063.15 2786
6063.89 2765
6064.62 2595
6065.36 2545
6066.09 2615
6066.83 2517
6067.56 2584
6068.30 2483
6069.03 2435
6069.77 2470
6070.50 2433
6071.24 2435
6071.97 2429
6072.71 2347
6073.44 2416
6074.18 2326
6074.91 2277
6075.65 2219
6076.39 2163
6077.12 2124
6077.86 2191
6078.59 2189
6079.33 2065
6080.06 2185
6080.80 2170
6081.54 2083
6082.27 2029
6083.01 1961
6083.74 2006
6084.48 2029
6085.22 2027
6085.95 1916
6086.69 2040
6087.42 2079
6088.16 2169
6088.90 2182
6089.63 2223
6090.37 2167
6091.11 2167
6091.84 2200
6092.58 2154
6093.32 2060
6094.05 2081
6094.79 2044
6095.53 1996
6096.26 2017
6097.00 1965
6097.74 2059
6098.47 1957
6099.21 1958
6099.95 1874
6100.69 1921
6101.42 1915
6102.16 1973
6102.90 1909
6103.63 1836
6104.37 1886
6105.11 1870
6105.85 1949
6106.58 1946
6107.32 1868
6108.06 1888
6108.80 1874
6109.53 1870
6110.27 1847
6111.01 1889
6111.75 1880
6112.49 1991
6113.22 2068
6113.96 2005
6114.70 1989
6115.44 2139
6116.17 2053
6116.91 2060
6117.65 2007
6118.39 2071
6119.13 2064
6119.87 2007
6120.60 2068
6121.34 2048
6122.08 2062
6122.82 2087
6123.56 2128
6124.30 2165
6125.03 2181
6125.77 2265
6126.51 2235
6127.25 2207
6127.99 2117
6128.73 2179
6129.47 2213
6130.21 2169
6130.94 2174
6131.68 2149
6132.42 2230
6133.16 2136
6133.90 2168
6134.64 2183
6135.38 2290
6136.12 2345
6136.86 2385
6137.60 2488
6138.34 2530
6139.08 2547
6139.81 2621
6140.55 2683
6141.29 2808
6142.03 2730
6142.77 2737
6143.51 2638
6144.25 2693
6144.99 2577
6145.73 2540
6146.47 2507
6147.21 2539
6147.95 2486
6148.69 2535
6149.43 2431
6150.17 2473
6150.91 2529
6151.65 2529
6152.39 2670
6153.13 2696
6153.87 2773
6154.61 2917
6155.35 2995
6156.09 3136
6156.83 3237
6157.58 3397
6158.32 3390
6159.06 3536
6159.80 3532
6160.54 3464
6161.28 3401
6162.02 3314
6162.76 3418
6163.50 3572
6164.24 3565
6164.98 3738
6165.72 3618
6166.46 3714
6167.21 3897
6167.95 3775
6168.69 3721
6169.43 3653
6170.17 3453
6170.91 3455
6171.65 3436
6172.39 3377
6173.14 3273
6173.88 3282
6174.62 3272
6175.36 3362
6176.10 3432
6176.84 3474
6177.59 3825
6178.33 4117
6179.07 4710
6179.81 5436
6180.55 6586
6181.30 7711
6182.04 8666
6182.78 9359
6183.52 9473
6184.26 9198
6185.01 8652
6185.75 7781
6186.49 7133
6187.23 6460
6187.97 5696
6188.72 5133
6189.46 4582
6190.20 4349
6190.94 4252
6191.69 4039
6192.43 3929
6193.17 3801
6193.92 3736
6194.66 3786
6195.40 3733
6196.14 3698
6196.89 3748
6197.63 3596
6198.37 3705
6199.12 3747
6199.86 3650
6200.60 3576
6201.34 3497
6202.09 3553
6202.83 3725
6203.57 3975
6204.32 4540
6205.06 5447
6205.80 6620
6206.55 8133
6207.29 10049
6208.03 11754
6208.78 12724
6209.52 13362
6210.27 13157
6211.01 12242
6211.75 11053
6212.50 9665
6213.24 8323
6213.98 6918
6214.73 5833
6215.47 5135
6216.22 4464
6216.96 3990
6217.71 3659
6218.45 3507
6219.19 3476
6219.94 3317
6220.68 3340
6221.43 3264
6222.17 3401
6222.92 3305
6223.66 3237
6224.40 3082
6225.15 2950
6225.89 2772
6226.64 2751
6227.38 2640
6228.13 2536
6228.87 2361
6229.62 2301
6230.36 2228
6231.11 2274
6231.85 2279
6232.60 2237
6233.34 2278
6234.09 2268
6234.83 2306
6235.58 2291
6236.32 2346
6237.07 2476
6237.81 2594
6238.56 2830
6239.30 3032
6240.05 3118
6240.80 3183
6241.54 3128
6242.29 2985
6243.03 2882
6243.78 2929
6244.52 3019
6245.27 3044
6246.02 3197
6246.76 3190
6247.51 3195
6248.25 3083
6249.00 3089
6249.75 2944
6250.49 2749
6251.24 2604
6251.98 2491
6252.73 2407
6253.48 2412
6254.22 2263
6254.97 2270
6255.72 2193
6256.46 2154
6257.21 2214
6257.95 2284
6258.70 2284
6259.45 2278
6260.19 2325
6260.94 2238
6261.69 2157
6262.43 2115
6263.18 2117
6263.93 2069
6264.68 2032
6265.42 2040
6266.17 1997
6266.92 1993
6267.66 1874
6268.41 1898
6269.16 1939
6269.91 1955
6270.65 1953
6271.40 1960
6272.15 1969
6272.89 1890
6273.64 1901
6274.39 1868
6275.14 1811
6275.88 1843
6276.63 1899
6277.38 1830
6278.13 1920
6278.88 1974
6279.62 1987
6280.37 1919
6281.12 1881
6281.87 1930
6282.62 1920
6283.36 1870
6284.11 1811
6284.86 1801
6285.61 1764
6286.36 1736
6287.10 1728
6287.85 1629
6288.60 1594
6289.35 1604
6290.10 1624
6290.85 1607
6291.59 1589
6292.34 1618
6293.09 1543
6293.84 1511
6294.59 1590
6295.34 1636
6296.09 1589
6296.84 1563
6297.58 1520
6298.33 1544
6299.08 1560
6299.83 1546
6300.58 1565
6301.33 1524
6302.08 1538
6302.83 1493
6303.58 1499
6304.33 1492
6305.08 1502
6305.83 1504
6306.58 1491
6307.32 1466
6308.07 1543
6308.82 1523
6309.57 1490
6310.32 1599
6311.07 1652
6311.82 1647
6312.57 1591
6313.32 1591
6314.07 1681
6314.82 1634
6315.57 1537
6316.32 1572
6317.07 1528
6317.82 1537
6318.57 1561
6319.32 1449
6320.07 1406
6320.82 1438
6321.57 1421
6322.32 1387
6323.07 1358
6323.82 1372
6324.58 1433
6325.33 1406
6326.08 1471
6326.83 1459
6327.58 1511
6328.33 1478
6329.08 1409
6329.83 1433
6330.58 1447
6331.33 1424
6332.08 1427
6332.83 1391
6333.58 1391
6334.34 1426
6335.09 1394
6335.84 1388
6336.59 1397
6337.34 1372
6338.09 1301
6338.84 1345
6339.59 1326
6340.35 1362
6341.10 1354
6341.85 1420
6342.60 1340
6343.35 1377
6344.10 1324
6344.86 1319
6345.61 1343
6346.36 1374
6347.11 1427
6347.86 1450
6348.62 1454
6349.37 1480
6350.12 1540
6350.87 1569
6351.62 1678
6352.38 1738
6353.13 1835
6353.88 1767
6354.63 1812
6355.38 1786
6356.14 1739
6356.89 1710
6357.64 1669
6358.39 1522
6359.15 1548
6359.90 1573
6360.65 1531
6361.40 1485
6362.16 1428
6362.91 1525
6363.66 1471
6364.42 1493
6365.17 1682
6365.92 1743
6366.67 1913
6367.43 1982
6368.18 2009
6368.93 2073
6369.69 1907
6370.44 1806
6371.19 1742
6371.95 1695
6372.70 1623
6373.45 1569
6374.21 1578
6374.96 1559
6375.71 1548
6376.47 1538
6377.22 1489
6377.98 1493
6378.73 1497
6379.48 1551
6380.24 1525
6380.99 1508
6381.74 1584
6382.50 1592
6383.25 1566
6384.01 1519
6384.76 1486
6385.51 1396
6386.27 1435
6387.02 1438
6387.78 1422
6388.53 1429
6389.29 1449
6390.04 1371
6390.79 1366
6391.55 1408
6392.30 1400
6393.06 1337
6393.81 1407
6394.57 1383
6395.32 1425
6396.08 1355
6396.83 1346
6397.59 1340
6398.34 1467
6399.10 1351
6399.85 1265
6400.61 1342
6401.36 1356
6402.12 1307
6402.87 1373
6403.63 1323
6404.38 1343
6405.14 1345
6405.89 1390
6406.65 1423
6407.40 1341
6408.16 1496
6408.91 1504
6409.67 1537
6410.43 1561
6411.18 1543
6411.94 1471
6412.69 1462
6413.45 1483
6414.20 1451
6414.96 1514
6415.72 1542
6416.47 1615
6417.23 1624
6417.98 1569
6418.74 1462
6419.50 1447
6420.25 1423
6421.01 1381
6421.77 1334
6422.52 1366
6423.28 1366
6424.03 1361
6424.79 1355
6425.55 1425
6426.30 1393
6427.06 1354
6427.82 1354
6428.57 1350
6429.33 1352
6430.09 1393
6430.84 1420
6431.60 1426
6432.36 1426
6433.11 1414
6433.87 1467
6434.63 1467
6435.39 1478
6436.14 1478
6436.90 1459
6437.66 1383
6438.41 1500
6439.17 1480
6439.93 1482
6440.69 1583
6441.44 1560
6442.20 1521
6442.96 1558
6443.72 1565
6444.47 1582
6445.23 1569
6445.99 1553
6446.75 1518
6447.50 1626
6448.26 1514
6449.02 1576
6449.78 1600
6450.54 1599
6451.29 1583
6452.05 1578
6452.81 1580
6453.57 1603
6454.33 1626
6455.08 1612
6455.84 1664
6456.60 1668
6457.36 1603
6458.12 1704
6458.88 1711
6459.64 1667
6460.39 1697
6461.15 1738
6461.91 1757
6462.67 1833
6463.43 1886
6464.19 1898
6464.95 1895
6465.70 1913
6466.46 1981
6467.22 1994
6467.98 1866
6468.74 1952
6469.50 1902
6470.26 1969
6471.02 1981
6471.78 1914
6472.54 1944
6473.30 1948
6474.05 2076
6474.81 2061
6475.57 2104
6476.33 2132
6477.09 2160
6477.85 2223
6478.61 2214
6479.37 2232
6480.13 2297
6480.89 2355
6481.65 2319
6482.41 2453
6483.17 2407
6483.93 2447
6484.69 2465
6485.45 2476
6486.21 2450
6486.97 2441
6487.73 2470
6488.49 2535
6489.25 2647
6490.01 2704
6490.77 2878
6491.53 2957
6492.29 3016
6493.05 3075
6493.81 3031
6494.57 3011
6495.33 3118
6496.10 3046
6496.86 3067
6497.62 3108
6498.38 2970
6499.14 3102
6499.90 3026
6500.66 3064
6501.42 3161
6502.18 3167
6502.94 3310
6503.70 3768
6504.47 4791
6505.23 6177
6505.99 7851
6506.75 10022
6507.51 11612
6508.27 12698
6509.03 13009
6509.79 12511
6510.56 11740
6511.32 10461
6512.08 8877
6512.84 7556
6513.60 6547
6514.36 5543
6515.13 4893
6515.89 4518
6516.65 3999
6517.41 3723
6518.17 3604
6518.94 3481
6519.70 3512
6520.46 3436
6521.22 3443
6521.98 3531
6522.75 3686
6523.51 3940
6524.27 4193
6525.03 4536
6525.79 4965
6526.56 5395
6527.32 5662
6528.08 5775
6528.84 5721
6529.61 5423
6530.37 5166
6531.13 5149
6531.90 5029
6532.66 5071
6533.42 5317
6534.18 5953
6534.95 6563
6535.71 7004
6536.47 7199
6537.24 7182
6538.00 7008
6538.76 6391
6539.53 5859
6540.29 5089
6541.05 4588
6541.82 4191
6542.58 3870
6543.34 3844
6544.11 3869
6544.87 3893
6545.63 3970
6546.40 4102
6547.16 3982
6547.92 3971
6548.69 3804
6549.45 3634
6550.21 3393
6550.98 3305
6551.74 3205
6552.51 3159
6553.27 2907
6554.03 2921
6554.80 2996
6555.56 2898
6556.33 2851
6557.09 2848
6557.85 2855
6558.62 2794
6559.38 2800
6560.15 2890
6560.91 2891
6561.68 2923
6562.44 3033
6563.21 3084
6563.97 3140
6564.74 3221
6565.50 3298
6566.26 3226
6567.03 3149
6567.79 3166
6568.56 3192
6569.32 3112
6570.09 3114
6570.85 3194
6571.62 3239
6572.38 3226
6573.15 3262
6573.91 3368
6574.68 3470
6575.44 3419
6576.21 3410
6576.98 3393
6577.74 3343
6578.51 3241
6579.27 3195
6580.04 3183
6580.80 3267
6581.57 3308
6582.33 3351
6583.10 3434
6583.87 3326
6584.63 3382
6585.40 3370
6586.16 3370
6586.93 3242
6587.70 3196
6588.46 3185
6589.23 3247
6589.99 3220
6590.76 3245
6591.53 3517
6592.29 3643
6593.06 3877
6593.82 4097
6594.59 4205
6595.36 4374
6596.12 4230
6596.89 4228
6597.66 3972
6598.42 3889
6599.19 3728
6599.96 3564
6600.72 3307
6601.49 3261
6602.26 3120
6603.02 2960
6603.79 2910
6604.56 2862
6605.33 2860
6606.09 2918
6606.86 2889
6607.63 2842
6608.39 2885
6609.16 2883
6609.93 2918
6610.70 2844
6611.46 2897
6612.23 2893
6613.00 2855
6613.77 2734
6614.53 2798
6615.30 2885
6616.07 2841
6616.84 2735
6617.60 2723
6618.37 2840
6619.14 2942
6619.91 3096
6620.68 3248
6621.44 3305
6622.21 3416
6622.98 3459
6623.75 3437
6624.52 3351
6625.28 3289
6626.05 3197
6626.82 3091
6627.59 3093
6628.36 2926
6629.13 2877
6629.89 2816
6630.66 2962
6631.43 3068
6632.20 3319
6632.97 3503
6633.74 3577
6634.51 3706
6635.27 3836
6636.04 3890
6636.81 3882
6637.58 3905
6638.35 3956
6639.12 3958
6639.89 4008
6640.66 4243
6641.43 4293
6642.19 4287
6642.96 4249
6643.73 4106
6644.50 3843
6645.27 3577
6646.04 3335
6646.81 3193
6647.58 2924
6648.35 2754
6649.12 2716
6649.89 2636
6650.66 2645
6651.43 2558
6652.20 2498
6652.97 2552
6653.74 2538
6654.51 2612
6655.28 2538
6656.05 2536
6656.82 2573
6657.59 2458
6658.36 2523
6659.13 2393
6659.90 2417
6660.67 2356
6661.44 2360
6662.21 2362
6662.98 2375
6663.75 2338
6664.52 2271
6665.29 2335
6666.06 2352
6666.83 2290
6667.60 2406
6668.37 2512
6669.14 2552
6669.91 2652
6670.68 2732
6671.46 2763
6672.23 2764
6673.00 2868
6673.77 2770
6674.54 2671
6675.31 2703
6676.08 2685
6676.85 2752
6677.62 2806
6678.40 2723
6679.17 2727
6679.94 2776
6680.71 2802
6681.48 2892
6682.25 2955
6683.02 3044
6683.80 3205
6684.57 3266
6685.34 3344
6686.11 3525
6686.88 3383
6687.65 3203
6688.43 3014
6689.20 2830
6689.97 2668
6690.74 2457
6691.51 2456
6692.29 2367
6693.06 2312
6693.83 2302
6694.60 2286
6695.37 2264
6696.15 2251
6696.92 2196
6697.69 2202
6698.46 2214
6699.24 2145
6700.01 2173
6700.78 2179
6701.55 2136
6702.33 2092
6703.10 2119
6703.87 2116
6704.64 2131
6705.42 2110
6706.19 2122
6706.96 2087
6707.74 2143
6708.51 2130
6709.28 2035
6710.06 1980
6710.83 1911
6711.60 1971
6712.37 2024
6713.15 2028
6713.92 2001
6714.69 1961
6715.47 1980
6716.24 1943
6717.01 1911
6717.79 2000
6718.56 1964
6719.34 1925
6720.11 1886
6720.88 1884
6721.66 1895
6722.43 1861
6723.20 1908
6723.98 1910
6724.75 1949
6725.53 1987
6726.30 1924
6727.07 1897
6727.85 1873
6728.62 1972
6729.40 1904
6730.17 1894
6730.95 1926
6731.72 1979
6732.49 1979
6733.27 1981
6734.04 2003
6734.82 1994
6735.59 1986
6736.37 2006
6737.14 1993
6737.92 2191
6738.69 2125
6739.47 2135
6740.24 2113
6741.01 2103
6741.79 2115
6742.56 2089
6743.34 2188
6744.11 2190
6744.89 2153
6745.67 2204
6746.44 2263
6747.22 2207
6747.99 2284
6748.77 2365
6749.54 2382
6750.32 2478
6751.09 2617
6751.87 2746
6752.64 3007
6753.42 3026
6754.19 2961
6754.97 2994
6755.75 2863
6756.52 2668
6757.30 2420
6758.07 2517
6758.85 2554
6759.63 2525
6760.40 2432
6761.18 2414
6761.95 2381
6762.73 2304
6763.51 2261
6764.28 2230
6765.06 2279
6765.83 2259
6766.61 2265
6767.39 2305
6768.16 2338
6768.94 2220
6769.72 2221
6770.49 2181
6771.27 2102
6772.05 2140
6772.82 2084
6773.60 2063
6774.38 2076
6775.15 2101
6775.93 1965
6776.71 2002
6777.48 2017
6778.26 1937
6779.04 1958
6779.82 1943
6780.59 2012
6781.37 2072
6782.15 1949
6782.92 1926
6783.70 1865
6784.48 1963
6785.26 1983
6786.03 1973
6786.81 1919
6787.59 1887
6788.37 1894
6789.14 1913
6789.92 1796
6790.70 1850
6791.48 1874
6792.25 1810
6793.03 1761
6793.81 1741
6794.59 1752
6795.37 1715
6796.14 1712
6796.92 1684
6797.70 1632
6798.48 1715
6799.26 1720
6800.04 1705
6800.81 1765
6801.59 1673
6802.37 1751
6803.15 1744
6803.93 1796
6804.71 1764
6805.48 1781
6806.26 1809
6807.04 1772
6807.82 1864
6808.60 1766
6809.38 1764
6810.16 1691
6810.94 1743
6811.71 1743
6812.49 1689
6813.27 1701
6814.05 1695
6814.83 1773
6815.61 1700
6816.39 1670
6817.17 1760
6817.95 1786
6818.73 1754
6819.51 1695
6820.29 1723
6821.07 1767
6821.84 1823
6822.62 1757
6823.40 1760
6824.18 1692
6824.96 1736
6825.74 1761
6826.52 1709
6827.30 1717
6828.08 1645
6828.86 1634
6829.64 1712
6830.42 1637
6831.20 1616
6831.98 1572
6832.76 1631
6833.54 1750
6834.32 1770
6835.10 1759
6835.88 1963
6836.66 2171
6837.44 2322
6838.22 2468
6839.01 2631
6839.79 2575
6840.57 2497
6841.35 2374
6842.13 2312
6842.91 2229
6843.69 2011
6844.47 1903
6845.25 1893
6846.03 1969
6846.81 2008
6847.59 2151
6848.37 2364
6849.16 2496
6849.94 2766
6850.72 2948
6851.50 2882
6852.28 2906
6853.06 2823
6853.84 2631
6854.62 2477
6855.41 2367
6856.19 2185
6856.97 2064
6857.75 1985
6858.53 1876
6859.31 1833
6860.10 1795
6860.88 1806
6861.66 1808
6862.44 1802
6863.22 1844
6864.00 1813
6864.79 1836
6865.57 1846
6866.35 1851
6867.13 1896
6867.91 1926
6868.70 1945
6869.48 1874
6870.26 1934
6871.04 1928
6871.83 1887
6872.61 1900
6873.39 1982
6874.17 2056
6874.96 2093
6875.74 2125
6876.52 2187
6877.30 2197
6878.09 2381
6878.87 2523
6879.65 2628
6880.43 2891
6881.22 3204
6882.00 3371
6882.78 3535
6883.57 3341
6884.35 3332
6885.13 3164
6885.92 3318
6886.70 3511
6887.48 3753
6888.27 3910
6889.05 3993
6889.83 3871
6890.62 3720
6891.40 3381
6892.18 3188
6892.97 2962
6893.75 2775
6894.53 2688
6895.32 2515
6896.10 2387
6896.88 2399
6897.67 2371
6898.45 2335
6899.24 2232
6900.02 2301
6900.80 2305
6901.59 2410
6902.37 2387
6903.16 2337
6903.94 2274
6904.73 2414
6905.51 2400
6906.29 2342
6907.08 2207
6907.86 2246
6908.65 2281
6909.43 2136
6910.22 2089
6911.00 2127
6911.79 2046
6912.57 1979
6913.35 1988
6914.14 2045
6914.92 2082
6915.71 2041
6916.49 1998
6917.28 2098
6918.06 2007
6918.85 2015
6919.63 2125
6920.42 2075
6921.20 2046
6921.99 2068
6922.78 2104
6923.56 2036
6924.35 2085
6925.13 2143
6925.92 2182
6926.70 2270
6927.49 2247
6928.27 2252
6929.06 2272
6929.84 2261
6930.63 2251
6931.42 2222
6932.20 2285
6932.99 2231
6933.77 2237
6934.56 2241
6935.35 2212
6936.13 2274
6936.92 2327
6937.70 2423
6938.49 2532
6939.28 2565
6940.06 2800
6940.85 2953
6941.63 3150
6942.42 3235
6943.21 3211
6943.99 3286
6944.78 3297
6945.57 3281
6946.35 3321
6947.14 3462
6947.93 3556
6948.71 3612
6949.50 3619
6950.29 3599
6951.07 3404
6951.86 3302
6952.65 3062
6953.44 2958
6954.22 2969
6955.01 2940
6955.80 2834
6956.58 2749
6957.37 2905
6958.16 2899
6958.95 2829
6959.73 2796
6960.52 2890
6961.31 2906
6962.09 3039
6962.88 3074
6963.67 3105
6964.46 3284
6965.25 3352
6966.03 3513
6966.82 3708
6967.61 3813
6968.40 4069
6969.18 4154
6969.97 4198
6970.76 4166
6971.55 4143
6972.34 4199
6973.12 4128
6973.91 4055
6974.70 4060
6975.49 4068
6976.28 4067
6977.07 4290
6977.85 4369
6978.64 4531
6979.43 4951
6980.22 5551
6981.01 6414
6981.80 7775
6982.59 9613
6983.37 12059
6984.16 14332
6984.95 16003
6985.74 17308
6986.53 17664
6987.32 16868
6988.11 15580
6988.90 13682
6989.69 11811
6990.47 9976
6991.26 8284
6992.05 6899
6992.84 5872
6993.63 5006
6994.42 4435
6995.21 3929
6996.00 3570
6996.79 3368
6997.58 3224
6998.37 3016
6999.16 2902
6999.95 2916
7000.74 2943
7001.53 2996
7002.32 2938
7003.11 2853
7003.90 2693
7004.69 2553
7005.48 2526
7006.27 2412
7007.06 2481
7007.85 2459
7008.64 2465
7009.43 2390
7010.22 2538
7011.01 2661
7011.80 2751
7012.59 2844
7013.38 2966
7014.17 2945
7014.96 2895
7015.75 2772
7016.54 2784
7017.33 2702
7018.12 2735
7018.91 2848
7019.70 2942
7020.49 3114
7021.28 3347
7022.07 3552
7022.87 3593
7023.66 3671
7024.45 3875
7025.24 3848
7026.03 3808
7026.82 3646
7027.61 3546
7028.40 3377
7029.19 3158
7029.99 2917
7030.78 2888
7031.57 2768
7032.36 2759
7033.15 2673
7033.94 2628
7034.74 2711
7035.53 2770
7036.32 2872
7037.11 2950
7037.90 2930
7038.69 2895
7039.49 2851
7040.28 2842
7041.07 2732
7041.86 2734
7042.65 2646
7043.45 2753
7044.24 2749
7045.03 2715
7045.82 2811
7046.61 2864
7047.41 2981
7048.20 3094
7048.99 3306
7049.78 3480
7050.58 3527
7051.37 3739
7052.16 3600
7052.95 3403
7053.75 3238
7054.54 3036
7055.33 2934
7056.13 2838
7056.92 2791
7057.71 2905
7058.50 2918
7059.30 3011
7060.09 2969
7060.88 2886
7061.68 2936
7062.47 2816
7063.26 2746
7064.06 2765
7064.85 2646
7065.64 2568
7066.44 2561
7067.23 2519
7068.02 2401
7068.82 2350
7069.61 2341
7070.40 2296
7071.20 2276
7071.99 2232
7072.78 2149
7073.58 2133
7074.37 2134
7075.17 2031
7075.96 1997
7076.75 2000
7077.55 1987
7078.34 2028
7079.14 1976
7079.93 1929
7080.72 1925
7081.52 1935
7082.31 2051
7083.11 1994
7083.90 1953
7084.70 2027
7085.49 2071
7086.28 2214
7087.08 2128
7087.87 2122
7088.67 2078
7089.46 2029
7090.26 1989
7091.05 1955
7091.85 1910
7092.64 1860
7093.44 1827
7094.23 1801
7095.03 1661
7095.82 1646
7096.62 1707
7097.41 1715
7098.21 1706
7099.00 1694
7099.80 1609
7100.59 1684
7101.39 1682
7102.18 1641
7102.98 1512
7103.77 1520
7104.57 1566
7105.37 1507
7106.16 1506
7106.96 1499
7107.75 1450
7108.55 1502
7109.34 1449
7110.14 1469
7110.94 1455
7111.73 1474
7112.53 1438
7113.32 1413
7114.12 1422
7114.92 1489
7115.71 1447
7116.51 1438
7117.30 1457
7118.10 1371
7118.90 1361
7119.69 1453
7120.49 1450
7121.29 1419
7122.08 1436
7122.88 1421
7123.68 1357
7124.47 1405
7125.27 1383
7126.07 1363
7126.86 1420
7127.66 1535
7128.46 1613
7129.25 1587
7130.05 1568
7130.85 1570
7131.64 1534
7132.44 1469
7133.24 1520
7134.04 1441
7134.83 1374
7135.63 1386
7136.43 1363
7137.23 1315
7138.02 1308
7138.82 1351
7139.62 1332
7140.42 1370
7141.21 1286
7142.01 1317
7142.81 1295
7143.61 1312
7144.40 1309
7145.20 1291
7146.00 1253
7146.80 1276
7147.59 1225
7148.39 1230
7149.19 1211
7149.99 1134
7150.79 1151
7151.59 1143
7152.38 1155
7153.18 1164
7153.98 1265
7154.78 1251
7155.58 1258
7156.38 1195
7157.17 1227
7157.97 1253
7158.77 1240
7159.57 1161
7160.37 1112
7161.17 1138
7161.97 1164
7162.76 1192
7163.56 1186
7164.36 1126
7165.16 1167
7165.96 1153
7166.76 1115
7167.56 1103
7168.36 1087
7169.16 1139
7169.96 1203
7170.75 1123
7171.55 1117
7172.35 1145
7173.15 1133
7173.95 1071
7174.75 1104
7175.55 1074
7176.35 1029
7177.15 1013
7177.95 1003
7178.75 965
7179.55 1066
7180.35 1076
7181.15 1074
7181.95 1098
7182.75 1067
7183.55 1107
7184.35 1037
7185.15 1076
7185.95 1057
7186.75 1005
7187.55 1009
7188.35 1012
7189.15 997
7189.95 1023
7190.75 1043
7191.55 1055
7192.35 979
7193.15 983
7193.95 1003
7194.75 1038
7195.55 955
7196.35 985
7197.15 1052
7197.95 1054
7198.76 1017
7199.56 1016
7200.36 998
7201.16 1051
7201.96 1030
7202.76 1038
7203.56 1023
7204.36 1045
7205.16 1025
7205.96 1043
7206.77 1017
7207.57 1018
7208.37 1005
7209.17 1039
7209.97 1028
7210.77 1074
7211.57 1039
7212.38 1138
7213.18 1086
7213.98 1093
7214.78 1073
7215.58 1050
7216.38 1065
7217.19 1084
7217.99 1101
7218.79 1132
7219.59 1104
7220.39 1112
7221.20 1129
7222.00 1091
7222.80 1045
7223.60 1081
7224.40 1137
7225.21 1150
7226.01 1103
7226.81 1102
7227.61 1079
7228.42 1102
7229.22 1095
7230.02 1106
7230.82 1066
7231.63 1150
7232.43 1177
7233.23 1284
7234.03 1322
7234.84 1300
7235.64 1357
7236.44 1414
7237.25 1486
7238.05 1485
7238.85 1396
7239.65 1298
7240.46 1261
7241.26 1134
7242.06 1149
7242.87 1148
7243.67 1104
7244.47 1130
7245.28 1129
7246.08 1140
7246.88 1103
7247.69 1080
7248.49 1104
7249.30 1055
7250.10 1084
7250.90 1115
7251.71 1122
7252.51 1106
7253.31 1122
7254.12 1102
7254.92 1140
7255.73 1159
7256.53 1142
7257.33 1113
7258.14 1083
7258.94 1124
7259.75 1137
7260.55 1088
7261.35 1123
7262.16 1181
7262.96 1140
7263.77 1115
7264.57 1112
7265.38 1124
7266.18 1209
7266.99 1213
7267.79 1153
7268.59 1134
7269.40 1115
7270.20 1176
7271.01 1179
7271.81 1136
7272.62 1164
7273.42 1132
7274.23 1175
7275.03 1226
7275.84 1130
7276.64 1215
7277.45 1284
7278.25 1274
7279.06 1337
7279.86 1356
7280.67 1462
7281.48 1474
7282.28 1625
7283.09 1878
7283.89 1968
7284.70 1978
7285.50 1919
7286.31 1898
7287.11 1859
7287.92 1786
7288.73 1626
7289.53 1526
7290.34 1455
7291.14 1411
7291.95 1341
7292.76 1330
7293.56 1294
7294.37 1318
7295.17 1275
7295.98 1248
7296.79 1280
7297.59 1328
7298.40 1336
7299.21 1368
7300.01 1337
7300.82 1383
7301.62 1361
7302.43 1324
7303.24 1362
7304.04 1451
7304.85 1394
7305.66 1401
7306.46 1387
7307.27 1420
7308.08 1420
7308.89 1557
7309.69 1584
7310.50 1612
7311.31 1691
7312.11 1657
7312.92 1688
7313.73 1626
7314.53 1663
7315.34 1788
7316.15 1973
7316.96 2302
7317.76 2574
7318.57 2825
7319.38 3076
7320.19 3121
7320.99 3043
7321.80 2846
7322.61 2569
7323.42 2421
7324.22 2220
7325.03 2017
7325.84 1934
7326.65 1857
7327.46 1725
7328.26 1675
7329.07 1648
7329.88 1519
7330.69 1539
7331.50 1569
7332.30 1537
7333.11 1593
7333.92 1534
7334.73 1570
7335.54 1562
7336.35 1606
7337.15 1604
7337.96 1665
7338.77 1673
7339.58 1689
7340.39 1725
7341.20 1719
7342.01 1705
7342.82 1574
7343.62 1569
7344.43 1468
7345.24 1464
7346.05 1380
7346.86 1345
7347.67 1387
7348.48 1354
7349.29 1311
7350.10 1298
7350.91 1276
7351.71 1318
7352.52 1342
7353.33 1313
7354.14 1284
7354.95 1307
7355.76 1251
7356.57 1350
7357.38 1413
7358.19 1405
7359.00 1489
7359.81 1537
7360.62 1570
7361.43 1525
7362.24 1416
7363.05 1429
7363.86 1395
7364.67 1301
7365.48 1330
7366.29 1328
7367.10 1286
7367.91 1262
7368.72 1190
7369.53 1187
7370.34 1174
7371.15 1140
7371.96 1161
7372.77 1179
7373.58 1204
7374.39 1188
7375.20 1215
7376.01 1238
7376.82 1258
7377.63 1273
7378.45 1305
7379.26 1370
7380.07 1470
7380.88 1509
7381.69 1513
7382.50 1458
7383.31 1496
7384.12 1413
7384.93 1380
7385.74 1331
7386.56 1263
7387.37 1272
7388.18 1241
7388.99 1199
7389.80 1156
7390.61 1161
7391.42 1184
7392.24 1121
7393.05 1092
7393.86 1085
7394.67 1067
7395.48 1102
7396.29 1053
7397.10 1061
7397.92 1177
7398.73 1100
7399.54 1171
7400.35 1166
7401.16 1115
7401.98 1108
7402.79 1158
7403.60 1056
7404.41 1114
7405.23 1084
7406.04 1051
7406.85 1066
7407.66 974
7408.47 974
7409.29 1047
7410.10 1003
7410.91 1007
7411.72 966
7412.54 1004
7413.35 985
7414.16 935
7414.98 1024
7415.79 995
7416.60 942
7417.41 984
7418.23 987
7419.04 991
7419.85 987
7420.67 967
7421.48 981
7422.29 961
7423.11 947
7423.92 924
7424.73 896
7425.54 922
7426.36 895
7427.17 901
7427.99 919
7428.80 901
7429.61 909
7430.43 879
7431.24 894
7432.05 907
7432.87 842
7433.68 916
7434.49 888
7435.31 893
7436.12 923
7436.94 856
7437.75 877
7438.56 933
7439.38 978
7440.19 937
7441.01 888
7441.82 917
7442.64 917
7443.45 909
7444.26 874
7445.08 904
7445.89 884
7446.71 863
7447.52 846
7448.34 905
7449.15 928
7449.97 913
7450.78 927
7451.59 921
7452.41 865
7453.22 890
7454.04 872
7454.85 904
7455.67 900
7456.48 884
7457.30 884
7458.11 908
7458.93 894
7459.74 907
7460.56 892
7461.38 879
7462.19 856
7463.01 856
7463.82 933
7464.64 904
7465.45 891
7466.27 877
7467.08 904
7467.90 906
7468.72 912
7469.53 886
7470.35 920
7471.16 938
7471.98 965
7472.79 980
7473.61 939
7474.43 951
7475.24 950
7476.06 983
7476.87 945
7477.69 926
7478.51 915
7479.32 938
7480.14 953
7480.96 949
7481.77 903
7482.59 902
7483.41 964
7484.22 912
7485.04 914
7485.85 937
7486.67 944
7487.49 928
7488.31 898
7489.12 865
7489.94 889
7490.76 863
7491.57 869
7492.39 871
7493.21 897
7494.02 912
7494.84 895
7495.66 905
7496.48 902
7497.29 885
7498.11 925
7498.93 940
7499.74 955
7500.56 896
7501.38 890
7502.20 956
7503.01 948
7503.83 947
7504.65 875
7505.47 907
7506.29 880
7507.10 937
7507.92 872
7508.74 902
7509.56 888
7510.37 880
7511.19 874
7512.01 923
7512.83 943
7513.65 955
7514.47 959
7515.28 909
7516.10 911
7516.92 920
7517.74 951
7518.56 942
7519.38 920
7520.19 897
7521.01 913
7521.83 912
7522.65 889
7523.47 876
7524.29 973
7525.11 941
7525.92 948
7526.74 953
7527.56 934
7528.38 918
7529.20 912
7530.02 904
7530.84 928
7531.66 893
7532.48 905
7533.30 969
7534.12 913
7534.93 905
7535.75 919
7536.57 938
7537.39 915
7538.21 930
7539.03 954
7539.85 982
7540.67 945
7541.49 955
7542.31 964
7543.13 1009
7543.95 1001
7544.77 988
7545.59 1000
7546.41 1012
7547.23 929
7548.05 956
7548.87 991
7549.69 956
7550.51 989
7551.33 1023
7552.15 954
7552.97 965
7553.79 925
7554.61 974
7555.43 974
7556.25 969
7557.07 975
7557.89 983
7558.71 977
7559.53 1000
7560.36 1022
7561.18 1041
7562.00 1019
7562.82 1021
7563.64 1042
7564.46 1057
7565.28 1063
7566.10 1007
7566.92 990
7567.74 969
7568.56 1020
7569.39 1074
7570.21 1049
7571.03 1067
7571.85 1133
7572.67 1078
7573.49 1061
7574.31 1065
7575.14 1073
7575.96 1125
7576.78 1128
7577.60 1124
7578.42 1110
7579.24 1192
7580.06 1148
7580.89 1085
7581.71 1096
7582.53 1151
7583.35 1124
7584.17 1176
7585.00 1194
7585.82 1154
7586.64 1222
7587.46 1243
7588.29 1275
7589.11 1240
7589.93 1233
7590.75 1246
7591.57 1250
7592.40 1257
7593.22 1259
7594.04 1407
7594.86 1396
7595.69 1405
7596.51 1466
7597.33 1437
7598.15 1441
7598.98 1449
7599.80 1413
7600.62 1547
7601.45 1633
7602.27 1628
7603.09 1697
7603.92 1734
7604.74 1770
7605.56 1796
7606.38 1760
7607.21 1791
7608.03 1771
7608.85 1648
7609.68 1668
7610.50 1706
7611.32 1591
7612.15 1565
7612.97 1579
7613.80 1611
7614.62 1677
7615.44 1707
7616.27 1840
7617.09 1998
7617.91 2081
7618.74 2137
7619.56 2179
7620.39 2120
7621.21 2031
7622.03 1868
7622.86 1834
7623.68 1828
7624.51 1802
7625.33 1912
7626.15 1877
7626.98 1852
7627.80 1863
7628.63 1882
7629.45 1986
7630.28 2059
7631.10 2048
7631.93 2083
7632.75 2099
7633.58 2087
7634.40 1990
7635.22 1874
7636.05 1803
7636.87 1818
7637.70 1683
7638.52 1559
7639.35 1542
7640.17 1518
7641.00 1526
7641.82 1535
7642.65 1524
7643.47 1566
7644.30 1601
7645.13 1675
7645.95 1700
7646.78 1745
7647.60 1723
7648.43 1695
7649.25 1683
7650.08 1617
7650.90 1537
7651.73 1546
7652.55 1480
7653.38 1409
7654.21 1383
7655.03 1270
7655.86 1293
7656.68 1298
7657.51 1289
7658.34 1262
7659.16 1246
7659.99 1225
7660.81 1236
7661.64 1247
7662.47 1203
7663.29 1180
7664.12 1193
7664.95 1194
7665.77 1201
7666.60 1253
7667.42 1200
7668.25 1213
7669.08 1214
7669.90 1192
7670.73 1151
7671.56 1188
7672.38 1199
7673.21 1171
7674.04 1209
7674.87 1174
7675.69 1130
7676.52 1135
7677.35 1138
7678.17 1169
7679.00 1215
7679.83 1215
7680.65 1207
7681.48 1217
7682.31 1336
7683.14 1397
7683.96 1456
7684.79 1486
7685.62 1493
7686.45 1500
7687.27 1413
7688.10 1406
7688.93 1296
7689.76 1321
7690.58 1297
7691.41 1244
7692.24 1200
7693.07 1226
7693.90 1205
7694.72 1228
7695.55 1246
7696.38 1303
7697.21 1318
7698.04 1363
7698.86 1439
7699.69 1412
7700.52 1372
7701.35 1319
7702.18 1355
7703.01 1286
7703.83 1240
7704.66 1277
7705.49 1179
7706.32 1151
7707.15 1143
7707.98 1161
7708.81 1093
7709.63 1121
7710.46 1149
7711.29 1128
7712.12 1069
7712.95 1081
7713.78 1061
7714.61 1065
7715.44 1080
7716.27 1072
7717.10 1083
7717.93 1090
7718.75 1067
7719.58 1077
7720.41 1125
7721.24 1034
7722.07 1027
7722.90 1082
7723.73 1076
7724.56 1042
7725.39 1027
7726.22 1064
7727.05 1031
7727.88 1053
7728.71 1019
7729.54 1011
7730.37 1026
7731.20 1025
7732.03 1014
7732.86 1009
7733.69 1023
7734.52 1022
7735.35 975
7736.18 949
7737.01 934
7737.84 934
7738.67 922
7739.50 963
7740.33 878
7741.16 960
7741.99 946
7742.82 998
7743.65 1014
7744.48 1132
7745.31 1132
7746.14 1144
7746.98 1227
7747.81 1288
7748.64 1313
7749.47 1310
7750.30 1301
7751.13 1193
7751.96 1174
7752.79 1126
7753.62 1053
7754.45 1027
7755.29 1004
7756.12 972
7756.95 935
7757.78 982
7758.61 982
7759.44 950
7760.27 929
7761.11 959
7761.94 938
7762.77 909
7763.60 938
7764.43 904
7765.26 923
7766.10 910
7766.93 942
7767.76 921
7768.59 898
7769.42 906
7770.26 886
7771.09 890
7771.92 881
7772.75 879
7773.58 967
7774.42 914
7775.25 939
7776.08 910
7776.91 889
7777.75 890
7778.58 931
7779.41 904
7780.24 899
7781.08 891
7781.91 896
7782.74 946
7783.57 950
7784.41 985
7785.24 969
7786.07 986
7786.91 976
7787.74 1014
7788.57 950
7789.40 957
7790.24 964
7791.07 915
7791.90 929
7792.74 957
7793.57 952
7794.40 983
7795.24 1003
7796.07 995
7796.90 963
7797.74 980
7798.57 993
7799.40 999
7800.24 1059
7801.07 1032
7801.91 1036
7802.74 1115
7803.57 1134
7804.41 1062
7805.24 1052
7806.07 1060
7806.91 1072
7807.74 1071
7808.58 1152
7809.41 1152
7810.25 1153
7811.08 1200
7811.91 1253
7812.75 1275
7813.58 1301
7814.42 1289
7815.25 1352
7816.09 1295
7816.92 1320
7817.75 1311
7818.59 1374
7819.42 1396
7820.26 1372
7821.09 1440
7821.93 1548
7822.76 1633
7823.60 1552
7824.43 1623
7825.27 1561
7826.10 1481
7826.94 1417
7827.77 1382
7828.61 1336
7829.44 1302
7830.28 1302
7831.11 1318
7831.95 1368
7832.78 1448
7833.62 1526
7834.46 1573
7835.29 1551
7836.13 1506
7836.96 1464
7837.80 1378
7838.63 1309
7839.47 1283
7840.31 1296
7841.14 1282
7841.98 1214
7842.81 1245
7843.65 1242
7844.48 1195
7845.32 1206
7846.16 1219
7846.99 1147
7847.83 1108
7848.67 1079
7849.50 1110
7850.34 1093
7851.17 1075
7852.01 1110
7852.85 1094
7853.68 1098
7854.52 1145
7855.36 1142
7856.19 1140
7857.03 1167
7857.87 1110
7858.70 1143
7859.54 1128
7860.38 1162
7861.21 1160
7862.05 1195
7862.89 1145
7863.72 1074
7864.56 1046
7865.40 1082
7866.24 1116
7867.07 1086
7867.91 1084
7868.75 1163
7869.59 1211
7870.42 1195
7871.26 1190
7872.10 1210
7872.94 1206
7873.77 1243
7874.61 1260
7875.45 1282
7876.29 1379
7877.12 1443
7877.96 1494
7878.80 1570
7879.64 1560
7880.47 1555
7881.31 1494
7882.15 1441
7882.99 1419
7883.83 1458
7884.66 1381
7885.50 1366
7886.34 1355
7887.18 1313
7888.02 1276
7888.86 1231
7889.69 1235
7890.53 1334
7891.37 1367
7892.21 1390
7893.05 1352
7893.89 1408
7894.73 1340
7895.56 1353
7896.40 1319
7897.24 1281
7898.08 1259
7898.92 1228
7899.76 1229
7900.60 1177
7901.44 1141
7902.28 1053
7903.12 1093
7903.95 1147
7904.79 1080
7905.63 1092
7906.47 1122
7907.31 1112
7908.15 1079
7908.99 1080
7909.83 1072
7910.67 1116
7911.51 1169
7912.35 1121
7913.19 1143
7914.03 1107
7914.87 1124
7915.71 1142
7916.55 1210
7917.39 1219
7918.23 1194
7919.07 1225
7919.91 1201
7920.75 1193
7921.59 1170
7922.43 1146
7923.27 1106
7924.11 1074
7924.95 1039
7925.79 998
7926.63 1015
7927.47 999
7928.31 1008
7929.15 1016
7929.99 965
7930.83 978
7931.67 1035
7932.51 979
7933.35 996
7934.19 1045
7935.04 1020
7935.88 1007
7936.72 994
7937.56 1052
7938.40 1014
7939.24 983
7940.08 1011
7940.92 966
7941.76 992
7942.60 1034
7943.45 996
7944.29 1055
7945.13 1061
7945.97 1047
7946.81 1036
7947.65 1063
7948.49 1065
7949.34 1124
7950.18 1189
7951.02 1141
7951.86 1208
7952.70 1243
7953.54 1322
7954.39 1351
7955.23 1367
7956.07 1384
7956.91 1379
7957.75 1458
7958.60 1415
7959.44 1353
7960.28 1320
7961.12 1250
7961.96 1266
7962.81 1251
7963.65 1286
7964.49 1346
7965.33 1455
7966.18 1579
7967.02 1721
7967.86 1739
7968.70 1781
7969.55 1735
7970.39 1605
7971.23 1488
7972.08 1405
7972.92 1389
7973.76 1312
7974.60 1248
7975.45 1229
7976.29 1098
7977.13 1091
7977.98 1054
7978.82 1070
7979.66 1054
7980.51 1056
7981.35 1079
7982.19 1033
7983.04 1032
7983.88 1064
7984.72 995
7985.57 1051
7986.41 1031
7987.25 989
7988.10 1016
7988.94 985
7989.78 944
7990.63 916
7991.47 928
7992.32 874
7993.16 894
7994.00 899
7994.85 867
7995.69 895
7996.54 857
7997.38 851
7998.22 872
7999.07 815
7999.91 838
8000.76 845
8001.60 860
8002.45 861
8003.29 826
8004.13 778
8004.98 821
8005.82 805
8006.67 806
8007.51 814
8008.36 779
8009.20 753
8010.05 787
8010.89 790
8011.74 747
8012.58 763
8013.43 801
8014.27 769
8015.12 763
8015.96 771
8016.81 746
8017.65 734
8018.50 723
8019.34 715
8020.19 757
8021.03 776
8021.88 755
8022.72 711
8023.57 742
8024.41 754
8025.26 793
8026.11 749
8026.95 766
8027.80 721
8028.64 759
8029.49 733
8030.33 755
8031.18 772
8032.03 747
8032.87 762
8033.72 722
8034.56 702
8035.41 738
8036.26 729
8037.10 699
8037.95 718
8038.80 734
8039.64 756
8040.49 763
8041.34 755
8042.18 724
8043.03 732
8043.87 708
8044.72 746
8045.57 745
8046.41 728
8047.26 686
8048.11 740
8048.96 740
8049.80 741
8050.65 737
8051.50 674
8052.34 714
8053.19 687
8054.04 669
8054.88 668
8055.73 661
8056.58 670
8057.43 626
8058.27 648
8059.12 705
8059.97 730
8060.82 685
8061.66 715
8062.51 706
8063.36 713
8064.21 686
8065.05 666
8065.90 699
8066.75 680
8067.60 669
8068.44 656
8069.29 681
8070.14 640
8070.99 666
8071.84 676
8072.68 640
8073.53 601
8074.38 647
8075.23 683
8076.08 687
8076.93 676
8077.77 645
8078.62 641
8079.47 643
8080.32 644
8081.17 654
8082.02 675
8082.87 673
8083.71 621
8084.56 632
8085.41 658
8086.26 659
8087.11 646
8087.96 611
8088.81 644
8089.66 623
8090.51 639
8091.35 633
8092.20 645
8093.05 633
8093.90 607
8094.75 663
8095.60 699
8096.45 659
8097.30 675
8098.15 680
8099.00 658
8099.85 623
8100.70 647
8101.55 650
8102.40 650
8103.25 682
8104.10 644
8104.95 659
8105.80 702
8106.65 678
8107.50 675
8108.35 609
8109.20 653
8110.05 665
8110.90 648
8111.75 711
8112.60 660
8113.45 683
8114.30 654
8115.15 670
8116.00 691
8116.85 609
8117.70 650
8118.55 649
8119.40 678
8120.25 714
8121.10 639
8121.95 722
8122.80 707
8123.65 661
8124.50 659
8125.35 650
8126.20 723
8127.06 707
8127.91 691
8128.76 684
8129.61 661
8130.46 683
8131.31 686
8132.16 702
8133.01 694
8133.86 708
8134.72 713
8135.57 720
8136.42 656
8137.27 655
8138.12 675
8138.97 676
8139.83 715
8140.68 711
8141.53 709
8142.38 714
8143.23 671
8144.08 736
8144.94 699
8145.79 638
8146.64 705
8147.49 747
8148.34 742
8149.20 693
8150.05 681
8150.90 702
8151.75 728
8152.60 802
8153.46 844
8154.31 865
8155.16 864
8156.01 822
8156.87 858
8157.72 880
8158.57 816
8159.42 784
8160.28 732
8161.13 687
8161.98 678
8162.84 673
8163.69 673
8164.54 698
8165.39 647
8166.25 667
8167.10 681
8167.95 691
8168.81 649
8169.66 653
8170.51 645
8171.37 642
8172.22 719
8173.07 659
8173.93 645
8174.78 636
8175.63 628
8176.49 606
8177.34 601
8178.19 639
8179.05 619
8179.90 643
8180.76 632
8181.61 589
8182.46 587
8183.32 611
8184.17 590
8185.02 601
8185.88 610
8186.73 556
8187.59 626
8188.44 576
8189.30 562
8190.15 553
8191.00 570
8191.86 606
8192.71 554
8193.57 598
8194.42 592
8195.28 619
8196.13 638
8196.99 591
8197.84 621
8198.69 590
8199.55 584
8200.40 580
8201.26 606
8202.11 552
8202.97 595
8203.82 602
8204.68 561
8205.53 588
8206.39 584
8207.24 591
8208.10 598
8208.95 539
8209.81 540
8210.67 608
8211.52 600
8212.38 589
8213.23 572
8214.09 648
8214.94 623
8215.80 604
8216.65 598
8217.51 580
8218.37 580
8219.22 572
8220.08 594
8220.93 620
8221.79 559
8222.64 585
8223.50 599
8224.36 606
8225.21 592
8226.07 569
8226.92 566
8227.78 620
8228.64 597
8229.49 602
8230.35 632
8231.21 581
8232.06 571
8232.92 577
8233.78 588
8234.63 615
8235.49 593
8236.35 610
8237.20 573
8238.06 571
8238.92 581
8239.77 546
8240.63 563
8241.49 540
8242.34 539
8243.20 587
8244.06 623
8244.91 588
8245.77 607
8246.63 603
8247.49 608
8248.34 611
8249.20 623
8250.06 578
8250.92 581
8251.77 551
8252.63 576
8253.49 547
8254.35 621
8255.20 593
8256.06 621
8256.92 627
8257.78 609
8258.63 607
8259.49 587
8260.35 617
8261.21 614
8262.07 628
8262.92 612
8263.78 583
8264.64 554
8265.50 577
8266.36 607
8267.22 616
8268.07 632
8268.93 609
8269.79 590
8270.65 578
8271.51 641
8272.37 635
8273.22 589
8274.08 627
8274.94 735
8275.80 698
8276.66 746
8277.52 738
8278.38 786
8279.24 814
8280.09 819
8280.95 798
8281.81 815
8282.67 790
8283.53 776
8284.39 739
8285.25 691
8286.11 696
8286.97 704
8287.83 713
8288.69 706
8289.55 730
8290.41 720
8291.26 745
8292.12 772
8292.98 790
8293.84 777
8294.70 765
8295.56 808
8296.42 801
8297.28 800
8298.14 781
8299.00 761
8299.86 725
8300.72 755
8301.58 712
8302.44 686
8303.30 682
8304.16 691
8305.02 663
8305.88 663
8306.74 619
8307.60 674
8308.46 685
8309.33 658
8310.19 672
8311.05 667
8311.91 708
8312.77 676
8313.63 689
8314.49 677
8315.35 688
8316.21 619
8317.07 647
8317.93 663
8318.79 624
8319.65 582
8320.52 629
8321.38 595
8322.24 552
8323.10 616
8323.96 651
8324.82 603
8325.68 589
8326.54 590
8327.41 617
8328.27 653
8329.13 617
8329.99 597
8330.85 585
8331.71 622
8332.57 568
8333.44 615
8334.30 628
8335.16 620
8336.02 592
8336.88 609
8337.75 603
8338.61 602
8339.47 583
8340.33 625
8341.19 626
8342.06 622
8342.92 615
8343.78 596
8344.64 622
8345.50 606
8346.37 640
8347.23 666
8348.09 632
8348.95 626
8349.82 614
8350.68 599
8351.54 596
8352.40 616
8353.27 652
8354.13 634
8354.99 625
8355.86 596
8356.72 618
8357.58 602
8358.45 604
8359.31 630
8360.17 633
8361.03 582
8361.90 602
8362.76 599
8363.62 625
8364.49 635
8365.35 656
8366.21 659
8367.08 630
8367.94 639
8368.80 638
8369.67 623
8370.53 629
8371.40 614
8372.26 634
8373.12 576
8373.99 606
8374.85 636
8375.71 677
8376.58 647
8377.44 661
8378.31 653
8379.17 617
8380.03 612
8380.90 639
8381.76 650
8382.63 662
8383.49 631
8384.36 691
8385.22 696
8386.08 640
8386.95 666
8387.81 680
8388.68 638
8389.54 610
8390.41 590
8391.27 662
8392.14 657
8393.00 661
8393.87 637
8394.73 677
8395.60 699
8396.46 663
8397.33 658
8398.19 667
8399.06 659
8399.92 671
8400.79 624
8401.65 693
8402.52 662
8403.38 647
8404.25 704
8405.11 712
8405.98 742
8406.84 719
8407.71 672
8408.58 684
8409.44 699
8410.31 765
8411.17 755
8412.04 728
8412.90 741
8413.77 704
8414.64 725
8415.50 704
8416.37 751
8417.23 768
8418.10 776
8418.97 789
8419.83 792
8420.70 844
8421.56 825
8422.43 791
8423.30 826
8424.16 852
8425.03 867
8425.90 912
8426.76 853
8427.63 803
8428.50 874
8429.36 888
8430.23 856
8431.10 892
8431.96 936
8432.83 950
8433.70 931
8434.56 936
8435.43 947
8436.30 959
8437.16 1005
8438.03 979
8438.90 1051
8439.77 1056
8440.63 1107
8441.50 1168
8442.37 1148
8443.24 1217
8444.10 1256
8444.97 1185
8445.84 1269
8446.71 1322
8447.57 1293
8448.44 1352
8449.31 1380
8450.18 1344
8451.04 1448
8451.91 1503
8452.78 1560
8453.65 1772
8454.52 1982
8455.38 2117
8456.25 2207
8457.12 2179
8457.99 2143
8458.86 2139
8459.72 2001
8460.59 1777
8461.46 1699
8462.33 1567
8463.20 1504
8464.07 1396
8464.93 1352
8465.80 1300
8466.67 1256
8467.54 1193
8468.41 1098
8469.28 1125
8470.15 1057
8471.02 1077
8471.88 1098
8472.75 1101
8473.62 1101
8474.49 1113
8475.36 1099
8476.23 1119
8477.10 1127
8477.97 1113
8478.84 1155
8479.71 1218
8480.58 1151
8481.44 1245
8482.31 1237
8483.18 1189
8484.05 1260
8484.92 1223
8485.79 1269
8486.66 1149
8487.53 1158
8488.40 1163
8489.27 1141
8490.14 1119
8491.01 1197
8491.88 1209
8492.75 1237
8493.62 1213
8494.49 1255
8495.36 1244
8496.23 1199
8497.10 1249
8497.97 1226
8498.84 1229
8499.71 1198
8500.58 1200
8501.45 1200
8502.32 1163
8503.19 1196
8504.06 1231
8504.93 1191
8505.80 1208
8506.67 1190
8507.55 1215
8508.42 1206
8509.29 1229
8510.16 1272
8511.03 1300
8511.90 1298
8512.77 1245
8513.64 1262
8514.51 1265
8515.38 1282
8516.25 1279
8517.13 1323
8518.00 1301
8518.87 1339
8519.74 1303
8520.61 1340
8521.48 1450
8522.35 1499
8523.23 1553
8524.10 1657
8524.97 1717
8525.84 1774
8526.71 1826
8527.58 1793
8528.46 1830
8529.33 1720
8530.20 1755
8531.07 1664
8531.94 1609
8532.81 1562
8533.69 1479
8534.56 1487
8535.43 1489
8536.30 1441
8537.18 1453
8538.05 1446
8538.92 1440
8539.79 1503
8540.66 1474
8541.54 1661
8542.41 1661
8543.28 1802
8544.15 1932
8545.03 2113
8545.90 2218
8546.77 2216
8547.64 2270
8548.52 2207
8549.39 2150
8550.26 2148
8551.14 2143
8552.01 2142
8552.88 2137
8553.76 2062
8554.63 2103
8555.50 1995
8556.37 1937
8557.25 1833
8558.12 1714
8558.99 1667
8559.87 1493
8560.74 1361
8561.61 1339
8562.49 1303
8563.36 1291
8564.24 1274
8565.11 1307
8565.98 1252
8566.86 1120
8567.73 1183
8568.60 1122
8569.48 1119
8570.35 1098
8571.23 1094
8572.10 1102
8572.97 1054
8573.85 1106
8574.72 1085
8575.60 1111
8576.47 1079
8577.34 1080
8578.22 1111
8579.09 1124
8579.97 1121
8580.84 1148
8581.72 1118
8582.59 1211
8583.47 1186
8584.34 1165
8585.21 1169
8586.09 1167
8586.96 1212
8587.84 1189
8588.71 1243
8589.59 1182
8590.46 1229
8591.34 1228
8592.21 1166
8593.09 1201
8593.96 1176
8594.84 1188
8595.71 1189
8596.59 1184
8597.46 1196
8598.34 1145
8599.22 1170
8600.09 1195
8600.97 1175
8601.84 1208
8602.72 1198
8603.59 1203
8604.47 1244
8605.34 1271
8606.22 1262
8607.10 1266
8607.97 1255
8608.85 1294
8609.72 1270
8610.60 1293
8611.47 1241
8612.35 1292
8613.23 1317
8614.10 1346
8614.98 1315
8615.86 1318
8616.73 1344
8617.61 1387
8618.48 1401
8619.36 1360
8620.24 1373
8621.11 1489
8621.99 1471
8622.87 1459
8623.74 1509
8624.62 1524
8625.50 1448
8626.37 1480
8627.25 1503
8628.13 1525
8629.00 1584
8629.88 1545
8630.76 1596
8631.64 1488
8632.51 1573
8633.39 1564
8634.27 1549
8635.14 1638
8636.02 1571
8636.90 1557
8637.78 1593
8638.65 1597
8639.53 1573
8640.41 1611
8641.29 1600
8642.16 1654
8643.04 1728
8643.92 1688
8644.80 1742
8645.67 1785
8646.55 1811
8647.43 1835
8648.31 1882
8649.18 1905
8650.06 1876
8650.94 1869
8651.82 1845
8652.70 1905
8653.58 1888
8654.45 1918
8655.33 1931
8656.21 1960
8657.09 2089
8657.97 2196
8658.84 2347
8659.72 2295
8660.60 2429
8661.48 2730
8662.36 3004
8663.24 3174
8664.12 3305
8664.99 3313
8665.87 3373
8666.75 3292
8667.63 3228
8668.51 3155
8669.39 3135
8670.27 3105
8671.15 2982
8672.03 3059
8672.91 3089
8673.78 3094
8674.66 3234
8675.54 3105
8676.42 3057
8677.30 2961
8678.18 2831
8679.06 2684
8679.94 2592
8680.82 2465
8681.70 2291
8682.58 2323
8683.46 2283
8684.34 2248
8685.22 2280
8686.10 2406
8686.98 2510
8687.86 2787
8688.74 2975
8689.62 3335
8690.50 3610
8691.38 3975
8692.26 4184
8693.14 4310
8694.02 4303
8694.90 4173
8695.78 4015
8696.66 3709
8697.54 3391
8698.42 3182
8699.30 2955
8700.18 2824
8701.06 2683
8701.94 2568
8702.82 2533
8703.70 2424
8704.58 2352
8705.46 2225
8706.34 2142
8707.23 2010
8708.11 1991
8708.99 1835
8709.87 1783
8710.75 1695
8711.63 1688
8712.51 1586
8713.39 1595
8714.27 1594
8715.16 1488
8716.04 1481
8716.92 1468
8717.80 1487
8718.68 1433
8719.56 1417
8720.44 1409
8721.33 1426
8722.21 1448
8723.09 1372
8723.97 1370
8724.85 1466
8725.73 1479
8726.62 1503
8727.50 1569
8728.38 1563
8729.26 1584
8730.14 1676
8731.03 1720
8731.91 1670
8732.79 1609
8733.67 1581
8734.55 1531
8735.44 1603
8736.32 1515
8737.20 1486
8738.08 1461
8738.97 1486
8739.85 1451
8740.73 1437
8741.61 1411
8742.50 1421
8743.38 1438
8744.26 1423
8745.14 1377
8746.03 1370
8746.91 1371
8747.79 1374
8748.68 1358
8749.56 1370
8750.44 1403
8751.33 1399
8752.21 1414
8753.09 1376
8753.97 1402
8754.86 1464
8755.74 1431
8756.62 1406
8757.51 1453
8758.39 1450
8759.28 1449
8760.16 1445
8761.04 1522
8761.93 1466
8762.81 1423
8763.69 1483
8764.58 1464
8765.46 1453
8766.34 1465
8767.23 1456
8768.11 1463
8769.00 1480
8769.88 1450
8770.76 1527
8771.65 1486
8772.53 1487
8773.42 1487
8774.30 1447
8775.19 1441
8776.07 1405
8776.95 1354
8777.84 1440
8778.72 1490
8779.61 1521
8780.49 1622
8781.38 1635
8782.26 1598
8783.15 1642
8784.03 1620
8784.92 1556
8785.80 1511
8786.69 1469
8787.57 1472
8788.46 1418
8789.34 1388
8790.23 1351
8791.11 1257
8792.00 1288
8792.88 1259
8793.77 1217
8794.65 1189
8795.54 1182
8796.42 1267
8797.31 1238
8798.19 1250
8799.08 1247
8799.96 1211
8800.85 1202
8801.74 1176
8802.62 1102
8803.51 1201
8804.39 1194
8805.28 1178
8806.16 1190
8807.05 1180
8807.94 1202
8808.82 1198
8809.71 1142
8810.59 1159
8811.48 1135
8812.37 1143
8813.25 1101
8814.14 1163
8815.03 1253
8815.91 1223
8816.80 1292
8817.68 1253
8818.57 1241
8819.46 1278
8820.34 1224
8821.23 1264
8822.12 1235
8823.00 1235
8823.89 1181
8824.78 1088
8825.66 1125
8826.55 1148
8827.44 1140
8828.33 1113
8829.21 1078
8830.10 1099
8830.99 1043
8831.87 993
8832.76 1060
8833.65 1051
8834.54 1047
8835.42 1026
8836.31 1022
8837.20 1019
8838.08 984
8838.97 979
8839.86 1015
8840.75 958
8841.64 978
8842.52 993
8843.41 984
8844.30 979
8845.19 1032
8846.07 975
8846.96 951
8847.85 992
8848.74 968
8849.63 930
8850.51 933
8851.40 924
8852.29 886
8853.18 872
8854.07 859
8854.96 894
8855.84 914
8856.73 858
8857.62 858
8858.51 897
8859.40 899
8860.29 874
8861.17 904
8862.06 909
8862.95 869
8863.84 856
8864.73 826
8865.62 822
8866.51 892
8867.40 862
8868.29 871
8869.17 847
8870.06 813
8870.95 764
8871.84 800
8872.73 784
8873.62 775
8874.51 795
8875.40 787
8876.29 751
8877.18 751
8878.07 762
8878.96 752
8879.85 747
8880.74 734
8881.63 756
8882.51 769
8883.40 773
8884.29 766
8885.18 783
8886.07 759
8886.96 769
8887.85 800
8888.74 761
8889.63 759
8890.52 700
8891.41 756
8892.30 712
8893.19 692
8894.09 699
8894.98 736
8895.87 722
8896.76 683
8897.65 676
8898.54 660
8899.43 707
8900.32 674
8901.21 672
8902.10 680
8902.99 673
8903.88 719
8904.77 698
8905.66 665
8906.55 664
8907.44 627
8908.34 635
8909.23 679
8910.12 643
8911.01 664
8911.90 665
8912.79 650
8913.68 663
8914.57 665
8915.47 687
8916.36 677
8917.25 629
8918.14 648
8919.03 631
8919.92 621
8920.81 598
8921.71 650
8922.60 618
8923.49 649
8924.38 634
8925.27 636
8926.16 631
8927.06 645
8927.95 606
8928.84 633
8929.73 630
8930.62 605
8931.52 610
8932.41 649
8933.30 609
8934.19 557
8935.09 583
8935.98 610
8936.87 581
8937.76 564
8938.66 572
8939.55 580
8940.44 588
8941.33 568
8942.23 581
8943.12 600
8944.01 606
8944.90 574
8945.80 567
8946.69 592
8947.58 560
8948.48 551
8949.37 569
8950.26 619
8951.16 583
8952.05 577
8952.94 587
8953.84 585
8954.73 544
8955.62 562
8956.52 581
8957.41 530
8958.30 597
8959.20 529
8960.09 544
8960.98 539
8961.88 552
8962.77 530
8963.66 529
8964.56 569
8965.45 542
8966.35 577
8967.24 573
8968.13 562
8969.03 550
8969.92 566
8970.82 581
8971.71 544
8972.60 542
8973.50 541
8974.39 530
8975.29 565
8976.18 535
8977.08 509
8977.97 551
8978.87 582
8979.76 555
8980.65 538
8981.55 558
8982.44 577
8983.34 535
8984.23 489
8985.13 512
8986.02 547
8986.92 540
8987.81 509
8988.71 543
8989.60 537
8990.50 518
8991.39 530
8992.29 530
8993.18 558
8994.08 529
8994.97 518
8995.87 543
8996.76 545
8997.66 555
8998.56 530
8999.45 543
9000.35 540
9001.24 524
9002.14 534
9003.03 564
9003.93 485
9004.83 500
9005.72 511
9006.62 524
9007.51 518
9008.41 505
9009.31 498
9010.20 525
9011.10 538
9011.99 531
9012.89 520
9013.79 520
9014.68 520
9015.58 519
9016.48 491
9017.37 504
9018.27 522
9019.16 517
9020.06 488
9020.96 505
9021.85 529
9022.75 509
9023.65 520
9024.54 520
9025.44 555
9026.34 513
9027.24 493
9028.13 503
9029.03 512
9029.93 557
9030.82 516
9031.72 520
9032.62 539
9033.52 534
9034.41 489
9035.31 499
9036.21 507
9037.10 527
9038.00 553
9038.90 547
9039.80 530
9040.69 558
9041.59 509
9042.49 533
9043.39 516
9044.29 498
9045.18 556
9046.08 539
9046.98 544
9047.88 535
9048.78 567
9049.67 559
9050.57 552
9051.47 520
9052.37 546
9053.27 530
9054.16 504
9055.06 544
9055.96 557
9056.86 596
9057.76 574
9058.66 565
9059.55 572
9060.45 536
9061.35 555
9062.25 522
9063.15 492
9064.05 540
9064.95 570
9065.85 556
9066.74 562
9067.64 558
9068.54 544
9069.44 556
9070.34 571
9071.24 601
9072.14 553
9073.04 562
9073.94 538
9074.84 542
9075.74 549
9076.64 568
9077.53 591
9078.43 552
9079.33 557
9080.23 582
9081.13 546
9082.03 541
9082.93 556
9083.83 596
9084.73 591
9085.63 576
9086.53 573
9087.43 549
9088.33 567
9089.23 585
9090.13 575
9091.03 571
9091.93 572
9092.83 631
9093.73 652
9094.63 608
9095.53 608
9096.43 578
9097.33 558
9098.23 572
9099.13 574
9100.04 583
9100.94 584
9101.84 558
9102.74 541
9103.64 580
9104.54 603
9105.44 575
9106.34 580
9107.24 585
9108.14 529
9109.04 537
9109.94 542
9110.85 578
9111.75 542
9112.65 530
9113.55 511
9114.45 538
9115.35 538
9116.25 508
9117.15 521
9118.06 522
9118.96 525
9119.86 538
9120.76 545
9121.66 494
9122.56 547
9123.46 524
9124.37 531
9125.27 544
9126.17 554
9127.07 540
9127.97 533
9128.88 528
9129.78 509
9130.68 555
9131.58 570
9132.48 502
9133.39 496
9134.29 481
9135.19 506
9136.09 496
9137.00 471
9137.90 498
9138.80 517
9139.70 562
9140.61 530
9141.51 478
9142.41 503
9143.31 509
9144.22 506
9145.12 500
9146.02 467
9146.92 505
9147.83 522
9148.73 472
9149.63 475
9150.54 510
9151.44 506
9152.34 546
9153.25 533
9154.15 519
9155.05 502
9155.96 522
9156.86 564
9157.76 541
9158.67 543
9159.57 537
9160.47 554
9161.38 546
9162.28 535
9163.18 530
9164.09 534
9164.99 534
9165.90 535
9166.80 546
9167.70 535
9168.61 548
9169.51 547
9170.42 547
9171.32 540
9172.22 560
9173.13 557
9174.03 536
9174.94 562
9175.84 545
9176.74 507
9177.65 523
9178.55 509
9179.46 546
9180.36 558
9181.27 569
9182.17 539
9183.08 531
9183.98 538
9184.89 532
9185.79 554
9186.70 546
9187.60 548
9188.51 519
9189.41 524
9190.32 549
9191.22 543
9192.13 531
9193.03 515
9193.94 527
9194.84 556
9195.75 546
9196.65 556
9197.56 562
9198.46 588
9199.37 597
9200.27 598
9201.18 594
9202.08 608
9202.99 586
9203.90 568
9204.80 558
9205.71 560
9206.61 560
9207.52 570
9208.42 528
9209.33 521
9210.24 544
9211.14 514
9212.05 513
9212.95 538
9213.86 530
9214.77 527
9215.67 515
9216.58 507
9217.49 486
9218.39 491
9219.30 544
9220.21 514
9221.11 518
9222.02 496
9222.93 501
9223.83 541
9224.74 540
9225.65 518
9226.55 505
9227.46 539
9228.37 521
9229.27 480
9230.18 492
9231.09 535
9231.99 525
9232.90 551
9233.81 506
9234.72 504
9235.62 503
9236.53 498
9237.44 480
9238.34 485
9239.25 515
9240.16 506
9241.07 509
9241.97 512
9242.88 525
9243.79 483
9244.70 508
9245.61 496
9246.51 500
9247.42 500
9248.33 499
9249.24 495
9250.14 503
9251.05 497
9251.96 520
9252.87 485
9253.78 500
9254.69 521
9255.59 527
9256.50 492
9257.41 488
9258.32 473
9259.23 511
9260.14 504
9261.04 492
9261.95 513
9262.86 509
9263.77 490
9264.68 502
9265.59 522
9266.50 474
9267.40 471
9268.31 477
9269.22 460
9270.13 495
9271.04 494
9271.95 506
9272.86 494
9273.77 516
9274.68 529
9275.59 522
9276.49 502
9277.40 484
9278.31 505
9279.22 482
9280.13 511
9281.04 520
9281.95 501
9282.86 507
9283.77 518
9284.68 482
9285.59 464
9286.50 499
9287.41 504
9288.32 532
9289.23 505
9290.14 499
9291.05 496
9291.96 531
9292.87 523
9293.78 505
9294.69 538
9295.60 533
9296.51 553
9297.42 548
9298.33 546
9299.24 519
9300.15 545
9301.06 541
9301.97 519
9302.88 552
9303.79 542
9304.70 568
9305.61 528
9306.53 510
9307.44 535
9308.35 563
9309.26 570
9310.17 581
9311.08 593
9311.99 556
9312.90 582
9313.81 582
9314.72 565
9315.63 539
9316.55 543
9317.46 545
9318.37 507
9319.28 516
9320.19 534
9321.10 490
9322.01 508
9322.93 537
9323.84 508
9324.75 531
9325.66 534
9326.57 517
9327.48 532
9328.40 540
9329.31 504
9330.22 516
9331.13 542
9332.04 499
9332.96 502
9333.87 547
9334.78 527
9335.69 532
9336.60 550
9337.52 569
9338.43 563
9339.34 534
9340.25 544
9341.17 531
9342.08 512
9342.99 549
9343.90 535
9344.82 528
9345.73 524
9346.64 509
9347.55 525
9348.47 518
9349.38 534
9350.29 501
9351.21 526
9352.12 521
9353.03 544
9353.94 529
9354.86 523
9355.77 500
9356.68 509
9357.60 511
9358.51 512
9359.42 502
9360.34 502
9361.25 558
9362.16 529
9363.08 493
9363.99 474
9364.90 519
9365.82 539
9366.73 534
9367.65 505
9368.56 497
9369.47 497
9370.39 520
9371.30 491
9372.21 494
9373.13 490
9374.04 503
9374.96 539
9375.87 562
9376.79 521
9377.70 518
9378.61 516
9379.53 527
9380.44 523
9381.36 555
9382.27 537
9383.19 516
9384.10 526
9385.01 546
9385.93 546
9386.84 538
9387.76 580
9388.67 570
9389.59 595
9390.50 567
9391.42 579
9392.33 615
9393.25 596
9394.16 574
9395.08 607
9395.99 604
9396.91 590
9397.82 602
9398.74 559
9399.65 527
9400.57 559
9401.48 538
9402.40 606
9403.32 572
9404.23 519
9405.15 535
9406.06 530
9406.98 587
9407.89 523
9408.81 542
9409.73 576
9410.64 540
9411.56 517
9412.47 533
9413.39 557
9414.30 547
9415.22 564
9416.14 579
9417.05 576
9417.97 536
9418.89 556
9419.80 542
9420.72 566
9421.63 600
9422.55 561
9423.47 549
9424.38 583
9425.30 546
9426.22 582
9427.13 563
9428.05 627
9428.97 593
9429.88 567
9430.80 574
9431.72 568
9432.63 591
9433.55 598
9434.47 575
9435.38 581
9436.30 556
9437.22 567
9438.14 580
9439.05 603
9439.97 604
9440.89 605
9441.81 591
9442.72 625
9443.64 620
9444.56 648
9445.47 664
9446.39 664
9447.31 649
9448.23 620
9449.15 658
9450.06 657
9450.98 692
9451.90 668
9452.82 676
9453.73 692
9454.65 684
9455.57 664
9456.49 689
9457.41 674
9458.32 654
9459.24 613
9460.16 664
9461.08 632
9462.00 637
9462.92 621
9463.83 615
9464.75 610
9465.67 614
9466.59 654
9467.51 647
9468.43 610
9469.35 619
9470.26 618
9471.18 607
9472.10 585
9473.02 624
9473.94 634
9474.86 613
9475.78 605
9476.70 637
9477.62 641
9478.54 664
9479.45 697
9480.37 670
9481.29 672
9482.21 679
9483.13 699
9484.05 664
9484.97 694
9485.89 712
9486.81 621
9487.73 648
9488.65 659
9489.57 623
9490.49 661
9491.41 634
9492.33 680
9493.25 631
9494.17 640
9495.09 619
9496.01 578
9496.93 609
9497.85 627
9498.77 660
9499.69 633
9500.61 613
9501.53 670
9502.45 635
9503.37 638
9504.29 669
9505.21 632
9506.13 669
9507.05 707
9507.97 683
9508.89 684
9509.81 637
9510.73 703
9511.65 732
9512.57 680
9513.49 695
9514.42 790
9515.34 773
9516.26 772
9517.18 796
9518.10 795
9519.02 816
9519.94 798
9520.86 827
9521.78 865
9522.71 911
9523.63 876
9524.55 836
9525.47 788
9526.39 810
9527.31 857
9528.23 796
9529.16 826
9530.08 748
9531.00 749
9531.92 775
9532.84 757
9533.76 749
9534.69 763
9535.61 776
9536.53 789
9537.45 760
9538.37 784
9539.30 747
9540.22 802
9541.14 805
9542.06 749
9542.98 755
9543.91 773
9544.83 754
9545.75 764
9546.67 797
9547.60 805
9548.52 783
9549.44 787
9550.36 827
9551.29 797
9552.21 846
9553.13 866
9554.06 797
9554.98 815
9555.90 801
9556.82 858
9557.75 860
9558.67 846
9559.59 858
9560.52 829
9561.44 818
9562.36 869
9563.29 885
9564.21 900
9565.13 886
9566.06 913
9566.98 868
9567.90 857
9568.83 864
9569.75 910
9570.67 849
9571.60 899
9572.52 884
9573.44 875
9574.37 867
9575.29 908
9576.22 948
9577.14 885
9578.06 919
9578.99 958
9579.91 957
9580.84 937
9581.76 965
9582.68 983
9583.61 1009
9584.53 983
9585.46 970
9586.38 931
9587.31 980
9588.23 972
9589.15 986
9590.08 1039
9591.00 1055
9591.93 1070
9592.85 1056
9593.78 1056
9594.70 1092
9595.63 1110
9596.55 1137
9597.48 1216
9598.40 1291
9599.33 1270
9600.25 1273
9601.18 1317
9602.10 1315
9603.03 1239
9603.95 1173
9604.88 1204
9605.80 1214
9606.73 1169
9607.65 1129
9608.58 1126
9609.50 1151
9610.43 1128
9611.35 1146
9612.28 1093
9613.21 1140
9614.13 1141
9615.06 1124
9615.98 1120
9616.91 1138
9617.84 1205
9618.76 1162
9619.69 1187
9620.61 1128
9621.54 1180
9622.47 1183
9623.39 1232
9624.32 1197
9625.24 1210
9626.17 1186
9627.10 1240
9628.02 1221
9628.95 1252
9629.88 1277
9630.80 1318
9631.73 1281
9632.65 1331
9633.58 1313
9634.51 1310
9635.43 1359
9636.36 1363
9637.29 1368
9638.22 1370
9639.14 1421
9640.07 1460
9641.00 1567
9641.92 1460
9642.85 1555
9643.78 1502
9644.70 1558
9645.63 1514
9646.56 1548
9647.49 1546
9648.41 1568
9649.34 1543
9650.27 1515
9651.20 1510
9652.12 1531
9653.05 1555
9653.98 1553
9654.91 1572
9655.83 1589
9656.76 1546
9657.69 1545
9658.62 1528
9659.55 1517
9660.47 1526
9661.40 1618
9662.33 1582
9663.26 1565
9664.19 1604
9665.11 1605
9666.04 1592
9666.97 1672
9667.90 1645
9668.83 1687
9669.75 1666
9670.68 1720
9671.61 1813
9672.54 1784
9673.47 1782
9674.40 1834
9675.33 1828
9676.25 1882
9677.18 1932
9678.11 1867
9679.04 1877
9679.97 1926
9680.90 2033
9681.83 2049
9682.76 1992
9683.69 1933
9684.61 1978
9685.54 1973
9686.47 1964
9687.40 2065
9688.33 2128
9689.26 2096
9690.19 2061
9691.12 2035
9692.05 2117
9692.98 2170
9693.91 2180
9694.84 2311
9695.77 2423
9696.70 2578
9697.63 2640
9698.56 2784
9699.49 2828
9700.42 2747
9701.35 2731
9702.28 2691
9703.21 2647
9704.14 2589
9705.07 2485
9706.00 2351
9706.93 2262
9707.86 2199
9708.79 2185
9709.72 2243
9710.65 2264
9711.58 2312
9712.51 2265
9713.44 2265
9714.37 2368
9715.30 2384
9716.23 2409
9717.16 2353
9718.09 2390
9719.02 2225
9719.95 2206
9720.88 2113
9721.81 2055
9722.75 1977
9723.68 1899
9724.61 1815
9725.54 1736
9726.47 1750
9727.40 1680
9728.33 1705
9729.26 1763
9730.19 1697
9731.13 1655
9732.06 1702
9732.99 1714
9733.92 1645
9734.85 1680
9735.78 1603
9736.71 1654
9737.65 1673
9738.58 1586
9739.51 1616
9740.44 1594
9741.37 1558
9742.30 1538
9743.24 1564
9744.17 1515
9745.10 1460
9746.03 1466
9746.96 1493
9747.90 1465
9748.83 1415
9749.76 1428
9750.69 1447
9751.63 1406
9752.56 1399
9753.49 1420
9754.42 1377
9755.36 1376
9756.29 1400
9757.22 1380
9758.15 1361
9759.09 1364
9760.02 1384
9760.95 1351
9761.88 1376
9762.82 1349
9763.75 1304
9764.68 1412
9765.62 1388
9766.55 1367
9767.48 1391
9768.41 1436
9769.35 1399
9770.28 1456
9771.21 1514
9772.15 1462
9773.08 1453
9774.01 1418
9774.95 1375
9775.88 1396
9776.81 1368
9777.75 1442
9778.68 1454
9779.62 1462
9780.55 1429
9781.48 1434
9782.42 1396
9783.35 1416
9784.28 1420
9785.22 1405
9786.15 1411
9787.09 1400
9788.02 1329
9788.95 1310
9789.89 1297
9790.82 1267
9791.76 1273
9792.69 1280
9793.63 1245
9794.56 1271
9795.49 1293
9796.43 1302
9797.36 1297
9798.30 1284
9799.23 1367
9800.17 1278
9801.10 1307
9802.04 1312
9802.97 1259
9803.91 1227
9804.84 1186
9805.78 1185
9806.71 1200
9807.65 1143
9808.58 1097
9809.52 1115
9810.45 1048
9811.39 1134
9812.32 1085
9813.26 1038
9814.19 1025
9815.13 1064
9816.06 1075
9817.00 1036
9817.93 1046
9818.87 1010
9819.80 1034
9820.74 1028
9821.68 1066
9822.61 999
9823.55 993
9824.48 990
9825.42 945
9826.35 989
9827.29 969
9828.23 973
9829.16 961
9830.10 964
9831.03 944
9831.97 997
9832.91 964
9833.84 925
9834.78 956
9835.72 940
9836.65 953
9837.59 986
9838.52 995
9839.46 964
9840.40 939
9841.33 957
9842.27 950
9843.21 931
9844.14 953
9845.08 912
9846.02 956
9846.95 974
9847.89 916
9848.83 934
9849.77 961
9850.70 924
9851.64 932
9852.58 926
9853.51 942
9854.45 929
9855.39 935
9856.33 958
9857.26 920
9858.20 911
9859.14 925
9860.08 940
9861.01 904
9861.95 887
9862.89 895
9863.83 924
9864.76 877
9865.70 915
9866.64 942
9867.58 849
9868.51 854
9869.45 870
9870.39 895
9871.33 848
9872.27 840
9873.20 876
9874.14 887
9875.08 876
9876.02 855
9876.96 826
9877.90 843
9878.83 882
9879.77 854
9880.71 835
9881.65 862
9882.59 824
9883.53 818
9884.47 846
9885.40 803
9886.34 831
9887.28 822
9888.22 827
9889.16 824
9890.10 804
9891.04 864
9891.98 829
9892.91 811
9893.85 791
9894.79 822
9895.73 816
9896.67 807
9897.61 789
9898.55 840
9899.49 842
9900.43 790
9901.37 809
9902.31 823
9903.25 838
9904.19 806
9905.13 814
9906.07 869
9907.01 816
9907.95 836
9908.89 795
9909.83 829
9910.77 818
9911.71 757
9912.65 783
9913.59 861
9914.53 862
9915.47 815
9916.41 792
9917.35 839
9918.29 856
9919.23 868
9920.17 864
9921.11 851
9922.05 908
9922.99 948
9923.93 946
9924.87 1008
9925.81 1061
9926.75 1004
9927.69 1032
9928.63 1037
9929.57 1031
9930.51 998
9931.45 1027
9932.39 995
9933.34 934
9934.28 894
9935.22 872
9936.16 823
9937.10 814
9938.04 822
9938.98 807
9939.92 801
9940.87 751
9941.81 804
9942.75 811
9943.69 802
9944.63 849
9945.57 827
9946.51 917
9947.46 891
9948.40 883
9949.34 909
9950.28 935
9951.22 944
9952.16 909
9953.11 913
9954.05 882
9954.99 874
9955.93 874
9956.87 862
9957.82 792
9958.76 811
9959.70 807
9960.64 823
9961.59 752
9962.53 788
9963.47 764
9964.41 759
9965.35 704
9966.30 722
9967.24 693
9968.18 744
9969.13 689
9970.07 696
9971.01 665
9971.95 681
9972.90 687
9973.84 687
9974.78 679
9975.73 669
9976.67 630
9977.61 664
9978.55 671
9979.50 657
9980.44 689
9981.38 667
9982.33 651
9983.27 639
9984.21 624
9985.16 666
9986.10 712
9987.04 731
9987.99 664
9988.93 701
9989.88 648
9990.82 647
9991.76 606
9992.71 646
9993.65 636
9994.59 664
9995.54 670
9996.48 668
9997.43 668
9998.37 629
9999.31 638
10000.26 614
10001.20 651
10002.15 615
10003.09 667
10004.04 678
10004.98 601
10005.92 613
10006.87 669
10007.81 622
10008.76 636
10009.70 631
10010.65 640
10011.59 614
10012.54 623
10013.48 628
10014.43 628
10015.37 583
10016.32 587
10017.26 594
10018.21 600
10019.15 604
10020.10 636
10021.04 656
10021.99 589
10022.93 595
10023.88 585
10024.82 607
10025.77 581
10026.71 611
10027.66 613
10028.60 580
10029.55 595
10030.49 611
10031.44 599
10032.39 632
10033.33 603
10034.28 598
10035.22 591
10036.17 565
10037.11 572
10038.06 561
10039.01 601
10039.95 573
10040.90 571
10041.84 587
10042.79 578
10043.74 540
10044.68 545
10045.63 557
10046.58 585
10047.52 575
10048.47 578
10049.41 581
10050.36 567
10051.31 554
10052.25 566
10053.20 606
10054.15 552
10055.09 570
10056.04 558
10056.99 583
10057.93 555
10058.88 539
10059.83 557
10060.78 584
10061.72 559
10062.67 546
10063.62 569
10064.56 535
10065.51 543
10066.46 530
10067.41 544
10068.35 568
10069.30 562
10070.25 539
10071.20 583
10072.14 557
10073.09 576
10074.04 571
10074.99 539
10075.93 568
10076.88 579
10077.83 586
10078.78 553
10079.72 555
10080.67 549
10081.62 561
10082.57 554
10083.52 553
10084.46 587
10085.41 545
10086.36 529
10087.31 508
10088.26 530
10089.21 545
10090.15 512
10091.10 530
10092.05 535
10093.00 545
10093.95 554
10094.90 578
10095.85 557
10096.79 561
10097.74 566
10098.69 596
10099.64 556
10100.59 539
10101.54 556
10102.49 610
10103.44 603
10104.39 539
10105.33 600
10106.28 578
10107.23 558
10108.18 569
10109.13 538
10110.08 546
10111.03 547
10111.98 561
10112.93 580
10113.88 566
10114.83 568
10115.78 556
10116.73 600
10117.68 600
10118.63 549
10119.58 590
10120.53 589
10121.48 559
10122.43 569
10123.38 561
10124.33 580
10125.28 589
10126.23 600
10127.18 571
10128.13 604
10129.08 597
10130.03 621
10130.98 553
10131.93 603
10132.88 576
10133.83 575
10134.78 589
10135.73 609
10136.68 590
10137.63 612
10138.58 650
10139.53 629
10140.48 617
10141.43 647
10142.38 628
10143.33 628
10144.29 666
10145.24 621
10146.19 651
10147.14 692
10148.09 661
10149.04 669
10149.99 657
10150.94 676
10151.89 658
10152.85 656
10153.80 658
10154.75 687
10155.70 701
10156.65 672
10157.60 718
10158.55 706
10159.51 689
10160.46 711
10161.41 698
10162.36 702
10163.31 683
10164.26 743
10165.22 736
10166.17 710
10167.12 720
10168.07 701
10169.02 733
10169.98 790
10170.93 752
10171.88 737
10172.83 763
10173.79 803
10174.74 809
10175.69 808
10176.64 830
10177.60 807
10178.55 805
10179.50 817
10180.45 856
10181.41 810
10182.36 839
10183.31 882
10184.26 830
10185.22 843
10186.17 862
10187.12 814
10188.08 829
10189.03 815
10189.98 821
10190.93 889
10191.89 891
10192.84 857
10193.79 868
10194.75 839
10195.70 824
10196.65 820
10197.61 876
10198.56 851
10199.51 850
10200.47 876
10201.42 916
10202.38 918
10203.33 937
10204.28 946
10205.24 943
10206.19 993
10207.14 1026
10208.10 997
10209.05 1053
10210.01 1008
10210.96 961
10211.91 1032
10212.87 973
10213.82 953
10214.78 959
10215.73 883
10216.69 851
10217.64 857
10218.59 818
10219.55 831
10220.50 805
10221.46 818
10222.41 814
10223.37 864
10224.32 767
10225.28 795
10226.23 791
10227.19 795
10228.14 807
10229.10 833
10230.05 856
10231.01 849
10231.96 920
10232.92 906
10233.87 924
10234.83 879
10235.78 940
10236.74 921
10237.69 938
10238.65 889
10239.60 888
10240.56 871
10241.51 863
10242.47 833
10243.42 886
10244.38 828
10245.34 751
10246.29 780
10247.25 763
10248.20 756
10249.16 719
10250.11 742
10251.07 769
10252.03 738
10252.98 691
10253.94 713
10254.89 725
10255.85 725
10256.81 657
10257.76 688
10258.72 687
10259.68 690
10260.63 696
10261.59 687
10262.55 682
10263.50 654
10264.46 676
10265.41 680
10266.37 680
10267.33 648
10268.28 627
10269.24 658
10270.20 674
10271.16 649
10272.11 676
10273.07 645
10274.03 651
10274.98 676
10275.94 657
10276.90 659
10277.85 629
10278.81 637
10279.77 644
10280.73 614
10281.68 597
10282.64 629
10283.60 623
10284.56 613
10285.51 633
10286.47 638
10287.43 607
10288.39 615
10289.34 644
10290.30 624
10291.26 625
10292.22 613
10293.18 623
10294.13 614
10295.09 616
10296.05 633
10297.01 600
10297.97 617
10298.92 604
10299.88 616
10300.84 629
10301.80 599
10302.76 614
10303.72 595
10304.67 611
10305.63 579
10306.59 589
10307.55 615
10308.51 612
10309.47 591
10310.43 601
10311.38 632
10312.34 609
10313.30 571
10314.26 586
10315.22 590
10316.18 560
10317.14 575
10318.10 591
10319.06 603
10320.01 581
10320.97 590
10321.93 584
10322.89 568
10323.85 537
10324.81 579
10325.77 614
10326.73 599
10327.69 578
10328.65 559
10329.61 627
10330.57 595
10331.53 548
10332.49 581
10333.45 571
10334.41 572
10335.37 592
10336.33 575
10337.29 542
10338.25 514
10339.21 552
10340.17 557
10341.13 526
10342.09 528
10343.05 516
10344.01 524
10344.97 509
10345.93 567
10346.89 539
10347.85 516
10348.81 522
10349.77 518
10350.73 529
10351.69 485
10352.65 519
10353.61 514
10354.57 517
10355.53 501
10356.49 486
10357.46 496
10358.42 513
10359.38 522
10360.34 493
10361.30 526
10362.26 503
10363.22 481
10364.18 544
10365.14 536
10366.11 498
10367.07 483
10368.03 508
10368.99 526
10369.95 484
10370.91 475
10371.87 517
10372.84 497
10373.80 489
10374.76 477
10375.72 508
10376.68 470
10377.64 493
10378.61 514
10379.57 491
10380.53 465
10381.49 451
10382.45 478
10383.42 467
10384.38 496
10385.34 494
10386.30 480
10387.27 458
10388.23 473
10389.19 469
10390.15 505
10391.11 459
10392.08 439
10393.04 464
10394.00 459
10394.96 479
10395.93 456
10396.89 454
10397.85 441
10398.82 458
10399.78 483
10400.74 481
10401.70 502
10402.67 477
10403.63 461
10404.59 474
10405.56 469
10406.52 483
10407.48 472
10408.45 477
10409.41 462
10410.37 438
10411.34 501
10412.30 504
10413.26 489
10414.23 464
10415.19 486
10416.15 464
10417.12 492
10418.08 522
10419.04 514
10420.01 491
10420.97 476
10421.94 514
10422.90 509
10423.86 475
10424.83 464
10425.79 487
10426.76 473
10427.72 457
10428.68 444
10429.65 445
10430.61 459
10431.58 474
10432.54 448
10433.51 462
10434.47 455
10435.44 442
10436.40 460
10437.36 456
10438.33 433
10439.29 428
10440.26 475
10441.22 451
10442.19 452
10443.15 451
10444.12 475
10445.08 457
10446.05 434
10447.01 480
10447.98 453
10448.94 437
10449.91 444
10450.87 458
10451.84 450
10452.80 438
10453.77 412
10454.73 461
10455.70 438
10456.67 442
10457.63 432
10458.60 453
10459.56 443
10460.53 428
10461.49 453
10462.46 466
10463.43 452
10464.39 425
10465.36 464
10466.32 457
10467.29 442
10468.25 433
10469.22 465
10470.19 451
10471.15 426
10472.12 449
10473.09 423
10474.05 471
10475.02 440
10475.98 443
10476.95 467
10477.92 473
10478.88 484
10479.85 439
10480.82 467
10481.78 447
10482.75 454
10483.72 482
10484.68 459
10485.65 456
10486.62 469
10487.58 435
10488.55 423
10489.52 449
10490.49 441
10491.45 440
10492.42 428
10493.39 419
10494.35 451
10495.32 463
10496.29 432
10497.26 456
10498.22 456
10499.19 439
10500.16 422
10501.13 432
10502.09 428
10503.06 448
10504.03 415
10505.00 436
10505.96 444
10506.93 438
10507.90 414
10508.87 430
10509.84 472
10510.80 457
10511.77 418
10512.74 431
10513.71 433
10514.68 415
10515.64 422
10516.61 476
10517.58 452
10518.55 435
10519.52 455
10520.49 430
10521.45 428
10522.42 445
10523.39 433
10524.36 429
10525.33 450
10526.30 431
10527.27 448
10528.23 447
10529.20 462
10530.17 404
10531.14 443
10532.11 461
10533.08 440
10534.05 421
10535.02 455
10535.99 433
10536.96 458
10537.93 425
10538.89 432
10539.86 426
10540.83 421
10541.80 441
10542.77 423
10543.74 414
10544.71 447
10545.68 449
10546.65 426
10547.62 447
10548.59 451
10549.56 452
10550.53 441
10551.50 452
10552.47 464
10553.44 441
10554.41 459
10555.38 432
10556.35 457
10557.32 470
10558.29 435
10559.26 460
10560.23 469
10561.20 484
10562.17 475
10563.14 467
10564.11 447
10565.08 430
10566.05 438
10567.02 461
10567.99 474
10568.96 463
10569.93 480
10570.91 467
10571.88 453
10572.85 442
10573.82 445
10574.79 427
10575.76 436
10576.73 462
10577.70 450
10578.67 459
10579.64 480
10580.62 475
10581.59 455
10582.56 464
10583.53 471
10584.50 462
10585.47 463
10586.44 434
10587.42 444
10588.39 490
10589.36 507
10590.33 475
10591.30 491
10592.27 467
10593.25 485
10594.22 471
10595.19 453
10596.16 503
10597.13 505
10598.10 507
10599.08 488
10600.05 485
10601.02 485
10601.99 494
10602.97 532
10603.94 556
10604.91 532
10605.88 533
10606.85 555
10607.83 578
10608.80 575
10609.77 593
10610.74 586
10611.72 579
10612.69 574
10613.66 549
10614.64 552
10615.61 548
10616.58 507
10617.55 520
10618.53 509
10619.50 536
10620.47 549
10621.45 521
10622.42 520
10623.39 505
10624.37 517
10625.34 494
10626.31 503
10627.29 481
10628.26 477
10629.23 496
10630.21 499
10631.18 505
10632.15 490
10633.13 506
10634.10 503
10635.07 521
10636.05 515
10637.02 537
10638.00 561
10638.97 589
10639.94 575
10640.92 577
10641.89 546
10642.87 556
10643.84 555
10644.81 529
10645.79 500
10646.76 502
10647.74 503
10648.71 474
10649.68 461
10650.66 482
10651.63 476
10652.61 437
10653.58 455
10654.56 510
10655.53 473
10656.51 446
10657.48 442
10658.46 517
10659.43 454
10660.41 437
10661.38 441
10662.36 447
10663.33 432
10664.31 485
10665.28 465
10666.26 478
10667.23 436
10668.21 455
10669.18 465
10670.16 457
10671.13 442
10672.11 439
10673.08 462
10674.06 463
10675.03 438
10676.01 464
10676.99 468
10677.96 477
10678.94 478
10679.91 498
10680.89 472
10681.86 438
10682.84 491
10683.82 476
10684.79 496
10685.77 486
10686.74 476
10687.72 460
10688.70 441
10689.67 467
10690.65 448
10691.63 476
10692.60 456
10693.58 428
10694.55 451
10695.53 469
10696.51 460
10697.48 463
10698.46 491
10699.44 442
10700.41 427
10701.39 437
10702.37 490
10703.34 459
10704.32 420
10705.30 420
10706.27 449
10707.25 444
10708.23 460
10709.21 440
10710.18 449
10711.16 429
10712.14 431
10713.11 468
10714.09 440
10715.07 439
10716.05 476
10717.02 455
10718.00 471
10718.98 469
10719.96 463
10720.93 466
10721.91 440
10722.89 462
10723.87 479
10724.85 400
10725.82 403
10726.80 450
10727.78 472
10728.76 478
10729.74 458
10730.71 439
10731.69 470
10732.67 461
10733.65 439
10734.63 440
10735.60 463
10736.58 453
10737.56 511
10738.54 494
10739.52 495
10740.50 487
10741.48 476
10742.45 469
10743.43 462
10744.41 464
10745.39 460
10746.37 457
10747.35 456
10748.33 478
10749.31 481
10750.28 489
10751.26 482
10752.24 460
10753.22 473
10754.20 469
10755.18 441
10756.16 486
10757.14 496
10758.12 443
10759.10 459
10760.08 506
10761.06 505
10762.04 488
10763.01 476
10763.99 499
10764.97 508
10765.95 488
10766.93 474
10767.91 467
10768.89 478
10769.87 473
10770.85 526
10771.83 487
10772.81 477
10773.79 496
10774.77 528
10775.75 511
10776.73 497
10777.71 501
10778.69 500
10779.67 541
10780.65 530
10781.63 558
10782.62 563
10783.60 503
10784.58 515
10785.56 567
10786.54 522
10787.52 546
10788.50 493
10789.48 500
10790.46 498
10791.44 497
10792.42 496
10793.40 521
10794.38 515
10795.37 472
10796.35 515
10797.33 545
10798.31 517
10799.29 485
10800.27 511
10801.25 522
10802.23 488
10803.21 484
10804.20 515
10805.18 509
10806.16 530
10807.14 506
10808.12 521
10809.10 529
10810.09 518
10811.07 507
10812.05 516
10813.03 515
10814.01 513
10815.00 530
10815.98 502
10816.96 493
10817.94 498
10818.92 511
10819.91 542
10820.89 531
10821.87 513
10822.85 510
10823.83 509
10824.82 531
10825.80 510
10826.78 516
10827.76 519
10828.75 535
10829.73 526
10830.71 495
10831.69 490
10832.68 503
10833.66 521
10834.64 530
10835.63 520
10836.61 515
10837.59 526
10838.57 524
10839.56 568
10840.54 553
10841.52 530
10842.51 541
10843.49 536
10844.47 537
10845.46 530
10846.44 572
10847.42 521
10848.41 595
10849.39 576
10850.37 595
10851.36 566
10852.34 556
10853.32 587
10854.31 587
10855.29 591
10856.28 603
10857.26 621
10858.24 586
10859.23 609
10860.21 644
10861.20 624
10862.18 614
10863.16 580
10864.15 585
10865.13 613
10866.12 627
10867.10 591
10868.08 588
10869.07 568
10870.05 582
10871.04 560
10872.02 602
10873.01 624
10873.99 620
10874.98 645
10875.96 659
10876.95 672
10877.93 685
10878.92 627
10879.90 625
10880.89 678
10881.87 678
10882.86 656
10883.84 656
10884.83 664
10885.81 666
10886.80 647
10887.78 657
10888.77 673
10889.75 675
10890.74 673
10891.72 677
10892.71 699
10893.69 703
10894.68 714
10895.66 729
10896.65 737
10897.64 733
10898.62 746
10899.61 723
10900.59 750
10901.58 734
10902.56 736
10903.55 762
10904.54 778
10905.52 764
10906.51 743
10907.49 804
10908.48 786
10909.47 799
10910.45 765
10911.44 765
10912.43 799
10913.41 814
10914.40 864
10915.39 870
10916.37 870
10917.36 853
10918.35 851
10919.33 898
10920.32 901
10921.31 906
10922.29 923
10923.28 929
10924.27 906
10925.25 885
10926.24 874
10927.23 929
10928.21 891
10929.20 974
10930.19 938
10931.18 913
10932.16 946
10933.15 962
10934.14 936
10935.12 919
10936.11 959
10937.10 961
10938.09 977
10939.07 1045
10940.06 956
10941.05 996
10942.04 1059
10943.02 1092
10944.01 1060
10945.00 1075
10945.99 1091
10946.98 1144
10947.96 1169
10948.95 1129
10949.94 1198
10950.93 1242
10951.92 1337
10952.90 1348
10953.89 1384
10954.88 1412
10955.87 1410
10956.86 1475
10957.85 1536
10958.83 1617
10959.82 1598
10960.81 1621
10961.80 1535
10962.79 1494
10963.78 1497
10964.77 1503
10965.75 1409
10966.74 1424
10967.73 1341
10968.72 1289
10969.71 1283
10970.70 1237
10971.69 1237
10972.68 1171
10973.67 1170
10974.66 1171
10975.64 1147
10976.63 1172
10977.62 1154
10978.61 1188
10979.60 1205
10980.59 1184
10981.58 1207
10982.57 1177
10983.56 1241
10984.55 1233
10985.54 1267
10986.53 1269
10987.52 1319
10988.51 1287
10989.50 1310
10990.49 1445
10991.48 1474
10992.47 1477
10993.46 1574
10994.45 1753
10995.44 1758
10996.43 1886
10997.42 1984
10998.41 2030
10999.40 2114
11000.39 2106
11001.38 2123
11002.37 2057
11003.36 1970
11004.35 1977
11005.34 1862
11006.33 1772
11007.32 1673
11008.31 1570
11009.30 1498
11010.30 1388
11011.29 1324
11012.28 1263
11013.27 1252
11014.26 1150
11015.25 1090
11016.24 1039
11017.23 1037
11018.22 1082
11019.21 1052
11020.21 962
11021.20 979
11022.19 1011
11023.18 962
11024.17 929
11025.16 917
11026.15 993
11027.14 976
11028.14 945
11029.13 947
11030.12 936
11031.11 941
11032.10 972
11033.09 965
11034.09 982
11035.08 979
11036.07 948
11037.06 977
11038.05 967
11039.05 974
11040.04 947
11041.03 937
11042.02 927
11043.02 946
11044.01 911
11045.00 882
11045.99 912
11046.98 873
11047.98 843
11048.97 880
11049.96 870
11050.95 861
11051.95 839
11052.94 819
11053.93 803
11054.93 858
11055.92 850
11056.91 820
11057.90 806
11058.90 839
11059.89 870
11060.88 825
11061.88 808
11062.87 799
11063.86 853
11064.86 833
11065.85 872
11066.84 851
11067.84 852
11068.83 819
11069.82 837
11070.82 855
11071.81 806
11072.80 805
11073.80 885
11074.79 846
11075.78 835
11076.78 821
11077.77 861
11078.77 857
11079.76 870
11080.75 857
11081.75 865
11082.74 854
11083.74 795
11084.73 827
11085.72 824
11086.72 786
11087.71 822
11088.71 773
11089.70 780
11090.70 781
11091.69 768
11092.68 767
11093.68 772
11094.67 740
11095.67 735
11096.66 740
11097.66 765
11098.65 725
11099.65 742
11100.64 753
11101.64 693
11102.63 738
11103.63 768
11104.62 736
11105.62 693
11106.61 764
11107.61 757
11108.60 730
11109.60 734
11110.59 753
11111.59 757
11112.58 751
11113.58 713
11114.57 692
11115.57 737
11116.56 740
11117.56 699
11118.56 705
11119.55 719
11120.55 709
11121.54 738
11122.54 699
11123.54 716
11124.53 724
11125.53 735
11126.52 754
11127.52 709
11128.51 651
11129.51 711
11130.51 707
11131.50 728
11132.50 719
11133.50 691
11134.49 747
11135.49 689
11136.49 650
11137.48 681
11138.48 684
11139.47 657
11140.47 679
11141.47 694
11142.46 698
11143.46 719
11144.46 708
11145.46 662
11146.45 654
11147.45 674
11148.45 691
11149.44 747
11150.44 710
11151.44 705
11152.43 679
11153.43 691
11154.43 710
11155.43 693
11156.42 709
11157.42 677
11158.42 691
11159.42 699
11160.41 670
11161.41 663
11162.41 673
11163.41 705
11164.40 685
11165.40 654
11166.40 689
11167.40 685
11168.39 669
11169.39 694
11170.39 669
11171.39 686
11172.39 638
11173.38 659
11174.38 679
11175.38 680
11176.38 672
11177.38 684
11178.38 681
11179.37 702
11180.37 710
11181.37 702
11182.37 659
11183.37 671
11184.37 657
11185.37 687
11186.36 648
11187.36 673
11188.36 697
11189.36 677
11190.36 707
11191.36 668
11192.36 664
11193.36 675
11194.36 683
11195.35 677
11196.35 663
11197.35 704
11198.35 704
11199.35 677
11200.35 659
11201.35 684
11202.35 688
11203.35 676
11204.35 687
11205.35 719
11206.35 713
11207.35 716
11208.35 727
11209.35 719
11210.35 760
11211.35 744
11212.35 690
11213.35 715
11214.35 723
11215.34 704
11216.35 735
11217.35 672
11218.35 717
11219.35 766
11220.35 740
11221.35 734
11222.35 694
11223.35 710
11224.35 703
11225.35 687
11226.35 662
11227.35 686
11228.35 674
11229.35 657
11230.35 700
11231.35 752
11232.35 703
11233.35 701
11234.35 778
11235.35 740
11236.35 680
11237.36 709
11238.36 731
11239.36 742
11240.36 726
11241.36 746
11242.36 691
11243.36 724
11244.36 734
11245.36 744
11246.37 699
11247.37 703
11248.37 731
11249.37 727
11250.37 736
11251.37 740
11252.38 748
11253.38 747
11254.38 737
11255.38 753
11256.38 754
11257.38 761
11258.39 764
11259.39 754
11260.39 736
11261.39 760
11262.39 746
11263.40 756
11264.40 795
11265.40 764
11266.40 730
11267.40 735
11268.41 775
11269.41 822
11270.41 778
11271.41 829
11272.42 826
11273.42 845
11274.42 846
11275.42 861
11276.43 886
11277.43 833
11278.43 799
11279.44 843
11280.44 826
11281.44 793
11282.44 802
11283.45 788
11284.45 770
11285.45 764
11286.46 768
11287.46 762
11288.46 743
11289.47 713
11290.47 711
11291.47 704
11292.48 710
11293.48 683
11294.48 632
11295.49 691
11296.49 704
11297.49 662
11298.50 698
11299.50 708
11300.51 679
11301.51 665
11302.51 674
11303.52 673
11304.52 667
11305.53 664
11306.53 663
11307.53 641
11308.54 664
11309.54 695
11310.55 676
11311.55 702
11312.55 689
11313.56 735
11314.56 722
11315.57 696
11316.57 736
11317.58 726
11318.58 684
11319.59 721
11320.59 721
11321.59 742
11322.60 778
11323.60 707
11324.61 740
11325.61 695
11326.62 733
11327.62 719
11328.63 694
11329.63 722
11330.64 716
11331.64 726
11332.65 707
11333.65 711
11334.66 703
11335.67 708
11336.67 727
11337.68 751
11338.68 745
11339.69 741
11340.69 726
11341.70 752
11342.70 784
11343.71 744
11344.72 757
11345.72 727
11346.73 714
11347.73 716
11348.74 674
11349.74 683
11350.75 712
11351.76 663
11352.76 691
11353.77 666
11354.78 654
11355.78 660
11356.79 646
11357.79 662
11358.80 661
11359.81 651
11360.81 645
11361.82 661
11362.83 643
11363.83 635
11364.84 668
11365.85 634
11366.85 627
11367.86 617
11368.87 642
11369.87 638
11370.88 634
11371.89 634
11372.89 661
11373.90 623
11374.91 649
11375.92 643
11376.92 625
11377.93 624
11378.94 627
11379.94 596
11380.95 598
11381.96 642
11382.97 639
11383.97 607
11384.98 643
11385.99 615
11387.00 604
11388.00 589
11389.01 590
11390.02 590
11391.03 623
11392.04 642
11393.04 642
11394.05 653
11395.06 585
11396.07 594
11397.08 624
11398.08 607
11399.09 616
11400.10 614
11401.11 614
11402.12 629
11403.12 632
11404.13 622
11405.14 611
11406.15 630
11407.16 612
11408.17 655
11409.18 621
11410.18 631
11411.19 642
11412.20 620
11413.21 585
11414.22 606
11415.23 632
11416.24 612
11417.25 639
11418.25 626
11419.26 630
11420.27 608
11421.28 614
11422.29 625
11423.30 641
11424.31 592
11425.32 621
11426.33 645
11427.34 608
11428.35 642
11429.36 631
11430.37 634
11431.38 656
11432.39 607
11433.39 616
11434.40 603
11435.41 647
11436.42 587
11437.43 615
11438.44 617
11439.45 605
11440.46 600
11441.47 625
11442.48 617
11443.49 633
11444.50 651
11445.51 617
11446.52 612
11447.53 632
11448.55 654
11449.56 650
11450.57 658
11451.58 661
11452.59 670
11453.60 630
11454.61 656
11455.62 625
11456.63 615
11457.64 641
11458.65 655
11459.66 633
11460.67 661
11461.68 664
11462.69 638
11463.71 644
11464.72 637
11465.73 642
11466.74 701
11467.75 694
11468.76 670
11469.77 673
11470.78 673
11471.80 671
11472.81 717
11473.82 698
11474.83 685
11475.84 691
11476.85 698
11477.86 694
11478.88 698
11479.89 690
11480.90 703
11481.91 679
11482.92 708
11483.93 668
11484.95 661
11485.96 726
11486.97 704
11487.98 721
11489.00 748
11490.01 732
11491.02 745
11492.03 740
11493.04 762
11494.06 777
11495.07 738
11496.08 785
11497.09 783
11498.11 801
11499.12 757
11500.13 788
11501.14 777
11502.16 756
11503.17 796
11504.18 803
11505.20 786
11506.21 810
11507.22 813
11508.23 887
11509.25 901
11510.26 879
11511.27 872
11512.29 905
11513.30 932
11514.31 935
11515.33 980
11516.34 973
11517.35 976
11518.37 1004
11519.38 1056
11520.39 1089
11521.41 1047
11522.42 1117
11523.43 1066
11524.45 1115
11525.46 1201
11526.47 1231
11527.49 1259
11528.50 1304
11529.52 1386
11530.53 1458
11531.54 1506
11532.56 1576
11533.57 1629
11534.59 1722
11535.60 1889
11536.62 1918
11537.63 2026
11538.64 1981
11539.66 1978
11540.67 1981
11541.69 1980
11542.70 1963
11543.72 1881
11544.73 1815
11545.75 1711
11546.76 1649
11547.77 1535
11548.79 1474
11549.80 1435
11550.82 1321
11551.83 1213
11552.85 1168
11553.86 1120
11554.88 1053
11555.89 1027
11556.91 996
11557.92 979
11558.94 919
11559.95 947
11560.97 895
11561.99 878
11563.00 893
11564.02 910
11565.03 870
11566.05 912
11567.06 897
11568.08 930
11569.09 937
11570.11 923
11571.13 935
11572.14 930
11573.16 963
11574.17 957
11575.19 937
11576.20 936
11577.22 932
11578.24 927
11579.25 952
11580.27 961
11581.29 969
11582.30 977
11583.32 945
11584.33 899
11585.35 893
11586.37 915
11587.38 916
11588.40 960
11589.42 924
11590.43 969
11591.45 922
11592.47 929
11593.48 974
11594.50 1017
11595.52 1056
11596.53 1078
11597.55 1066
11598.57 1034
11599.58 1087
11600.60 1101
11601.62 1091
11602.64 1113
11603.65 1113
11604.67 1072
11605.69 1047
11606.70 1051
11607.72 983
11608.74 947
11609.76 923
11610.77 939
11611.79 925
11612.81 877
11613.83 882
11614.84 878
11615.86 880
11616.88 878
11617.90 852
11618.92 889
11619.93 868
11620.95 874
11621.97 854
11622.99 839
11624.01 843
11625.02 845
11626.04 821
11627.06 800
11628.08 806
11629.10 794
11630.11 776
11631.13 783
11632.15 775
11633.17 786
11634.19 792
11635.21 769
11636.23 730
11637.24 753
11638.26 762
11639.28 791
11640.30 747
11641.32 728
11642.34 717
11643.36 749
11644.38 716
11645.39 764
11646.41 763
11647.43 748
11648.45 707
11649.47 710
11650.49 696
11651.51 683
11652.53 721
11653.55 711
11654.57 714
11655.59 697
11656.61 674
11657.63 679
11658.65 714
11659.67 703
11660.69 700
11661.70 701
11662.72 679
11663.74 659
11664.76 674
11665.78 694
11666.80 673
11667.82 666
11668.84 619
11669.86 657
11670.88 644
11671.90 660
11672.92 656
11673.95 644
11674.97 654
11675.99 662
11677.01 674
11678.03 655
11679.05 704
11680.07 675
11681.09 641
11682.11 640
11683.13 661
11684.15 668
11685.17 673
11686.19 622
11687.21 645
11688.23 663
11689.25 660
11690.28 601
11691.30 628
11692.32 602
11693.34 607
11694.36 599
11695.38 621
11696.40 593
11697.42 624
11698.44 639
11699.47 631
11700.49 616
11701.51 599
11702.53 607
11703.55 577
11704.57 593
11705.60 592
11706.62 595
11707.64 608
11708.66 575
11709.68 582
11710.70 584
11711.73 613
11712.75 589
11713.77 589
11714.79 575
11715.81 592
11716.84 574
11717.86 556
11718.88 548
11719.90 594
11720.92 578
11721.95 608
11722.97 583
11723.99 572
11725.01 554
11726.04 569
11727.06 601
11728.08 547
11729.11 580
11730.13 573
11731.15 605
11732.17 552
11733.20 585
11734.22 551
11735.24 607
11736.26 593
11737.29 578
11738.31 563
11739.33 565
11740.36 558
11741.38 560
11742.40 567
11743.43 550
11744.45 563
11745.47 576
11746.50 566
11747.52 555
11748.54 555
11749.57 559
11750.59 561
11751.62 564
11752.64 572
11753.66 565
11754.69 564
11755.71 535
11756.73 565
11757.76 550
11758.78 574
11759.81 556
11760.83 543
11761.85 572
11762.88 592
11763.90 588
11764.93 587
11765.95 597
11766.98 609
11768.00 620
11769.02 599
11770.05 587
11771.07 587
11772.10 608
11773.12 589
11774.15 534
11775.17 583
11776.20 583
11777.22 613
11778.25 578
11779.27 571
11780.30 588
11781.32 594
11782.35 599
11783.37 577
11784.40 615
11785.42 574
11786.45 606
11787.47 641
11788.50 618
11789.52 620
11790.55 588
11791.57 560
11792.60 598
11793.62 610
11794.65 593
11795.67 610
11796.70 568
11797.73 568
11798.75 605
11799.78 617
11800.80 597
11801.83 614
11802.85 631
11803.88 627
11804.91 624
11805.93 590
11806.96 605
11807.98 603
11809.01 560
11810.04 625
11811.06 589
11812.09 636
11813.12 661
11814.14 639
11815.17 628
11816.19 599
11817.22 624
11818.25 652
11819.27 646
11820.30 604
11821.33 648
11822.35 680
11823.38 679
11824.41 653
11825.44 670
11826.46 657
11827.49 680
11828.52 690
11829.54 674
11830.57 683
11831.60 692
11832.62 686
11833.65 700
11834.68 708
11835.71 723
11836.73 758
11837.76 694
11838.79 683
11839.82 723
11840.84 716
11841.87 728
11842.90 729
11843.93 741
11844.95 722
11845.98 751
11847.01 745
11848.04 736
11849.07 731
11850.09 749
11851.12 754
11852.15 747
11853.18 742
11854.21 722
11855.23 745
11856.26 765
11857.29 806
11858.32 807
11859.35 801
11860.38 788
11861.40 809
11862.43 829
11863.46 792
11864.49 812
11865.52 856
11866.55 826
11867.58 885
11868.60 876
11869.63 874
11870.66 856
11871.69 895
11872.72 891
11873.75 854
11874.78 876
11875.81 890
11876.84 923
11877.86 914
11878.89 948
11879.92 950
11880.95 933
11881.98 977
11883.01 969
11884.04 968
11885.07 999
11886.10 1045
11887.13 1041
11888.16 992
11889.19 1037
11890.22 1076
11891.25 1118
11892.28 1149
11893.31 1158
11894.34 1202
11895.37 1212
11896.40 1259
11897.43 1278
11898.46 1279
11899.49 1318
11900.52 1409
11901.55 1436
11902.58 1444
11903.61 1422
11904.64 1412
11905.67 1429
11906.70 1541
11907.73 1518
11908.76 1476
11909.79 1425
11910.82 1343
11911.85 1370
11912.88 1406
11913.91 1341
11914.94 1281
11915.97 1222
11917.01 1235
11918.04 1231
11919.07 1197
11920.10 1211
11921.13 1230
11922.16 1212
11923.19 1246
11924.22 1272
11925.25 1324
11926.28 1332
11927.32 1403
11928.35 1416
11929.38 1442
11930.41 1491
11931.44 1499
11932.47 1479
11933.50 1489
11934.54 1490
11935.57 1419
11936.60 1378
11937.63 1392
11938.66 1357
11939.70 1290
11940.73 1280
11941.76 1216
11942.79 1197
11943.82 1164
11944.85 1147
11945.89 1081
11946.92 1099
11947.95 1050
11948.98 1020
11950.02 1004
11951.05 1026
11952.08 974
11953.11 974
11954.15 983
11955.18 939
11956.21 968
11957.24 978
11958.28 963
11959.31 963
11960.34 938
11961.37 972
11962.41 964
11963.44 967
11964.47 973
11965.51 997
11966.54 1029
11967.57 977
11968.60 972
11969.64 966
11970.67 1010
11971.70 983
11972.74 970
11973.77 1044
11974.80 997
11975.84 994
11976.87 961
11977.90 964
11978.94 1036
11979.97 1030
11981.00 1045
11982.04 991
11983.07 965
11984.11 961
11985.14 996
11986.17 1003
11987.21 1011
11988.24 1033
11989.28 959
11990.31 1013
11991.34 1004
11992.38 1035
11993.41 985
11994.45 1004
11995.48 1041
11996.51 1035
11997.55 1047
11998.58 1042
11999.62 1008
12000.65 1050
12001.69 1060
12002.72 1028
12003.76 1031
12004.79 1074
12005.82 1098
12006.86 1101
12007.89 1106
12008.93 1154
12009.96 1136
12011.00 1126
12012.03 1142
12013.07 1134
12014.10 1120
12015.14 1188
12016.17 1165
12017.21 1152
12018.24 1197
12019.28 1202
12020.32 1231
12021.35 1186
12022.39 1219
12023.42 1239
12024.46 1222
12025.49 1177
12026.53 1207
12027.56 1218
12028.60 1244
12029.64 1226
12030.67 1206
12031.71 1248
12032.74 1198
12033.78 1200
12034.81 1210
12035.85 1191
12036.89 1168
12037.92 1127
12038.96 1185
12039.99 1192
12041.03 1200
12042.07 1177
12043.10 1215
12044.14 1187
12045.18 1192
12046.21 1192
12047.25 1223
12048.29 1216
12049.32 1223
12050.36 1223
12051.40 1220
12052.43 1190
12053.47 1241
12054.51 1255
12055.54 1246
12056.58 1217
12057.62 1230
12058.65 1296
12059.69 1267
12060.73 1216
12061.76 1228
12062.80 1222
12063.84 1183
12064.88 1158
12065.91 1200
12066.95 1186
12067.99 1128
12069.03 1155
12070.06 1170
12071.10 1148
12072.14 1092
12073.18 1113
12074.21 1065
12075.25 1099
12076.29 1051
12077.33 1109
12078.36 1107
12079.40 1027
12080.44 1018
12081.48 1045
12082.52 1081
12083.55 1127
12084.59 1103
12085.63 1110
12086.67 1133
12087.71 1084
12088.74 1115
12089.78 1103
12090.82 1130
12091.86 1170
12092.90 1155
12093.94 1177
12094.98 1160
12096.01 1176
12097.05 1228
12098.09 1232
12099.13 1245
12100.17 1267
12101.21 1252
12102.25 1266
12103.28 1278
12104.32 1247
12105.36 1256
12106.40 1253
12107.44 1214
12108.48 1237
12109.52 1199
12110.56 1176
12111.60 1165
12112.64 1107
12113.68 1084
12114.72 1080
12115.76 1058
12116.79 1004
12117.83 1015
12118.87 964
12119.91 969
12120.95 939
12121.99 915
12123.03 922
12124.07 914
12125.11 877
12126.15 861
12127.19 849
12128.23 884
12129.27 881
12130.31 844
12131.35 826
12132.39 824
12133.43 833
12134.47 805
12135.51 858
12136.55 874
12137.59 841
12138.63 829
12139.67 855
12140.71 851
12141.76 842
12142.80 844
12143.84 865
12144.88 842
12145.92 833
12146.96 822
12148.00 793
12149.04 808
12150.08 818
12151.12 844
12152.16 779
12153.20 775
12154.25 767
12155.29 756
12156.33 737
12157.37 718
12158.41 755
12159.45 762
12160.49 746
12161.53 742
12162.58 785
12163.62 745
12164.66 746
12165.70 736
12166.74 738
12167.78 703
12168.82 717
12169.87 769
12170.91 721
12171.95 722
12172.99 733
12174.03 738
12175.08 700
12176.12 700
12177.16 703
12178.20 734
12179.24 745
12180.29 691
12181.33 710
12182.37 693
12183.41 690
12184.46 726
12185.50 710
12186.54 691
12187.58 727
12188.63 676
12189.67 716
12190.71 722
12191.75 716
12192.80 709
12193.84 718
12194.88 715
12195.92 705
12196.97 671
12198.01 701
12199.05 695
12200.10 704
12201.14 689
12202.18 687
12203.23 690
12204.27 679
12205.31 676
12206.36 701
12207.40 657
12208.44 680
12209.49 674
12210.53 640
12211.57 658
12212.62 649
12213.66 653
12214.70 660
12215.75 650
12216.79 660
12217.84 639
12218.88 619
12219.92 634
12220.97 634
12222.01 591
12223.06 624
12224.10 644
12225.14 672
12226.19 615
12227.23 632
12228.28 640
12229.32 630
12230.36 597
12231.41 601
12232.45 626
12233.50 603
12234.54 597
12235.59 629
12236.63 605
12237.68 627
12238.72 621
12239.77 604
12240.81 633
12241.86 614
12242.90 624
12243.94 624
12244.99 600
12246.03 565
12247.08 590
12248.13 614
12249.17 605
12250.22 581
12251.26 584
12252.31 588
12253.35 578
12254.40 602
12255.44 589
12256.49 591
12257.53 574
12258.58 569
12259.62 559
12260.67 543
12261.72 525
12262.76 527
12263.81 537
12264.85 533
12265.90 515
12266.94 531
12267.99 525
12269.04 530
12270.08 526
12271.13 551
12272.17 522
12273.22 524
12274.27 543
12275.31 532
12276.36 496
12277.41 527
12278.45 565
12279.50 555
12280.55 528
12281.59 521
12282.64 533
12283.69 529
12284.73 504
12285.78 524
12286.83 501
12287.87 503
12288.92 538
12289.97 505
12291.01 507
12292.06 506
12293.11 494
12294.15 522
12295.20 556
12296.25 502
12297.30 471
12298.34 496
12299.39 535
12300.44 501
12301.48 519
12302.53 478
12303.58 489
12304.63 499
12305.67 501
12306.72 522
12307.77 503
12308.82 489
12309.87 498
12310.91 497
12311.96 503
12313.01 517
12314.06 498
12315.10 491
12316.15 513
12317.20 494
12318.25 507
12319.30 496
12320.34 516
12321.39 478
12322.44 490
12323.49 518
12324.54 501
12325.59 509
12326.63 512
12327.68 502
12328.73 497
12329.78 498
12330.83 472
12331.88 490
12332.93 473
12333.98 500
12335.02 445
12336.07 473
12337.12 460
12338.17 470
12339.22 486
12340.27 474
12341.32 483
12342.37 464
12343.42 455
12344.47 481
12345.51 474
12346.56 482
12347.61 463
12348.66 463
12349.71 483
12350.76 476
12351.81 476
12352.86 484
12353.91 465
12354.96 457
12356.01 494
12357.06 491
12358.11 495
12359.16 488
12360.21 503
12361.26 497
12362.31 494
12363.36 472
12364.41 446
12365.46 474
12366.51 471
12367.56 514
12368.61 470
12369.66 476
12370.71 503
12371.76 528
12372.81 484
12373.86 462
12374.91 485
12375.96 474
12377.01 448
12378.06 476
12379.11 460
12380.17 444
12381.22 484
12382.27 456
12383.32 483
12384.37 508
12385.42 487
12386.47 481
12387.52 500
12388.57 508
12389.62 525
12390.67 485
12391.73 481
12392.78 506
12393.83 499
12394.88 471
12395.93 463
12396.98 499
12398.03 510
12399.09 503
12400.14 501
12401.19 487
12402.24 488
12403.29 516
12404.34 506
12405.40 522
12406.45 501
12407.50 525
12408.55 506
12409.60 513
12410.66 501
12411.71 503
12412.76 516
12413.81 560
12414.86 526
12415.92 514
12416.97 485
12418.02 514
12419.07 523
12420.13 490
12421.18 527
12422.23 518
12423.28 521
12424.34 519
12425.39 522
12426.44 500
12427.49 535
12428.55 529
12429.60 553
12430.65 522
12431.71 534
12432.76 536
12433.81 561
12434.86 532
12435.92 495
12436.97 527
12438.02 522
12439.08 550
12440.13 570
12441.18 517
12442.24 525
12443.29 555
12444.34 556
12445.40 535
12446.45 555
12447.50 558
12448.56 562
12449.61 577
12450.67 575
12451.72 562
12452.77 594
12453.83 600
12454.88 617
12455.94 619
12456.99 619
12458.04 610
12459.10 630
12460.15 649
12461.21 693
12462.26 705
12463.31 691
12464.37 734
12465.42 770
12466.48 797
12467.53 813
12468.59 854
12469.64 888
12470.70 943
12471.75 946
12472.80 1048
12473.86 1082
12474.91 1039
12475.97 1070
12477.02 1117
12478.08 1064
12479.13 1054
12480.19 1048
12481.24 1100
12482.30 1043
12483.35 1023
12484.41 986
12485.46 937
12486.52 897
12487.57 918
12488.63 864
12489.69 842
12490.74 803
12491.80 789
12492.85 733
12493.91 708
12494.96 713
12496.02 663
12497.07 677
12498.13 650
12499.19 648
12500.24 658
12501.30 644
12502.35 634
12503.41 648
12504.47 651
12505.52 661
12506.58 673
12507.63 653
12508.69 656
12509.75 636
12510.80 660
12511.86 670
12512.91 668
12513.97 611
12515.03 638
12516.08 640
12517.14 623
12518.20 658
12519.25 697
12520.31 659
12521.37 665
12522.42 658
12523.48 667
12524.54 649
12525.59 630
12526.65 609
12527.71 637
12528.77 611
12529.82 639
12530.88 647
12531.94 649
12532.99 643
12534.05 639
12535.11 627
12536.17 640
12537.22 627
12538.28 649
12539.34 652
12540.40 649
12541.45 626
12542.51 675
12543.57 665
12544.63 703
12545.68 662
12546.74 690
12547.80 717
12548.86 694
12549.92 686
12550.97 718
12552.03 776
12553.09 736
12554.15 752
12555.21 764
12556.26 772
12557.32 752
12558.38 773
12559.44 814
12560.50 770
12561.56 739
12562.61 716
12563.67 754
12564.73 725
12565.79 677
12566.85 665
12567.91 676
12568.97 670
12570.02 690
12571.08 665
12572.14 671
12573.20 648
12574.26 662
12575.32 683
12576.38 644
12577.44 659
12578.50 663
12579.56 646
12580.61 640
12581.67 665
12582.73 665
12583.79 642
12584.85 646
12585.91 649
12586.97 680
12588.03 639
12589.09 652
12590.15 646
12591.21 649
12592.27 641
12593.33 687
12594.39 674
12595.45 658
12596.51 625
12597.57 635
12598.63 667
12599.69 665
12600.75 652
12601.81 658
12602.87 683
12603.93 677
12604.99 666
12606.05 667
12607.11 652
12608.17 646
12609.23 669
12610.29 700
12611.35 670
12612.41 691
12613.47 689
12614.53 700
12615.59 677
12616.66 703
12617.72 717
12618.78 753
12619.84 752
12620.90 720
12621.96 731
12623.02 775
12624.08 754
12625.14 744
12626.20 736
12627.26 749
12628.33 752
12629.39 718
12630.45 724
12631.51 736
12632.57 744
12633.63 725
12634.69 736
12635.76 764
12636.82 742
12637.88 719
12638.94 703
12640.00 676
12641.06 682
12642.13 686
12643.19 662
12644.25 706
12645.31 688
12646.37 690
12647.44 679
12648.50 637
12649.56 692
12650.62 662
12651.68 659
12652.75 653
12653.81 666
12654.87 646
12655.93 645
12657.00 659
12658.06 663
12659.12 658
12660.18 684
12661.25 664
12662.31 698
12663.37 652
12664.43 659
12665.50 671
12666.56 682
12667.62 695
12668.69 698
12669.75 689
12670.81 690
12671.88 705
12672.94 722
12674.00 731
12675.06 693
12676.13 707
12677.19 722
12678.25 758
12679.32 734
12680.38 676
12681.44 701
12682.51 702
12683.57 691
12684.64 731
12685.70 720
12686.76 710
12687.83 713
12688.89 800
12689.95 733
12691.02 750
12692.08 747
12693.15 717
12694.21 747
12695.27 741
12696.34 742
12697.40 798
12698.47 804
12699.53 836
12700.59 852
12701.66 842
12702.72 830
12703.79 863
12704.85 886
12705.92 889
12706.98 854
12708.05 863
12709.11 885
12710.18 845
12711.24 851
12712.30 871
12713.37 906
12714.43 907
12715.50 896
12716.56 879
12717.63 830
12718.69 842
12719.76 853
12720.82 890
12721.89 892
12722.95 919
12724.02 911
12725.09 873
12726.15 905
12727.22 855
12728.28 882
12729.35 934
12730.41 955
12731.48 920
12732.54 940
12733.61 998
12734.68 1034
12735.74 968
12736.81 942
12737.87 962
12738.94 987
12740.00 921
12741.07 922
12742.14 891
12743.20 862
12744.27 874
12745.33 849
12746.40 849
12747.47 838
12748.53 803
12749.60 820
12750.67 792
12751.73 792
12752.80 802
12753.87 784
12754.93 761
12756.00 756
12757.07 723
12758.13 732
12759.20 720
12760.27 719
12761.33 743
12762.40 751
12763.47 783
12764.53 737
12765.60 742
12766.67 708
12767.73 711
12768.80 706
12769.87 709
12770.94 704
12772.00 687
12773.07 751
12774.14 700
12775.21 658
12776.27 640
12777.34 686
12778.41 695
12779.48 707
12780.54 679
12781.61 664
12782.68 710
12783.75 634
12784.81 687
12785.88 696
12786.95 675
12788.02 662
12789.09 648
12790.15 617
12791.22 606
12792.29 625
12793.36 635
12794.43 626
12795.49 646
12796.56 667
12797.63 678
12798.70 657
12799.77 651
12800.84 661
12801.90 679
12802.97 666
12804.04 665
12805.11 667
12806.18 700
12807.25 650
12808.32 653
12809.39 654
12810.45 679
12811.52 686
12812.59 679
12813.66 652
12814.73 708
12815.80 691
12816.87 693
12817.94 731
12819.01 679
12820.08 702
12821.15 726
12822.21 711
12823.28 686
12824.35 720
12825.42 710
12826.49 731
12827.56 702
12828.63 703
12829.70 671
12830.77 699
12831.84 694
12832.91 667
12833.98 663
12835.05 688
12836.12 663
12837.19 674
12838.26 645
12839.33 634
12840.40 628
12841.47 645
12842.54 623
12843.61 646
12844.68 621
12845.75 568
12846.82 601
12847.89 591
12848.96 596
12850.03 594
12851.10 593
12852.18 617
12853.25 570
12854.32 577
12855.39 529
12856.46 548
12857.53 576
12858.60 563
12859.67 536
12860.74 530
12861.81 542
12862.88 544
12863.96 537
12865.03 566
12866.10 532
12867.17 524
12868.24 556
12869.31 553
12870.38 540
12871.45 542
12872.53 552
12873.60 542
12874.67 526
12875.74 510
12876.81 533
12877.88 512
12878.96 510
12880.03 507
12881.10 503
12882.17 513
12883.24 507
12884.31 525
12885.39 537
12886.46 526
12887.53 496
12888.60 496
12889.68 500
12890.75 476
12891.82 490
12892.89 516
12893.96 474
12895.04 488
12896.11 469
12897.18 495
12898.25 471
12899.33 453
12900.40 467
12901.47 473
12902.54 464
12903.62 460
12904.69 453
12905.76 463
12906.84 480
12907.91 485
12908.98 463
12910.06 446
12911.13 465
12912.20 452
12913.27 483
12914.35 472
12915.42 456
12916.49 426
12917.57 447
12918.64 427
12919.71 459
12920.79 447
12921.86 453
12922.94 454
12924.01 442
12925.08 433
12926.16 467
12927.23 456
12928.30 415
12929.38 455
12930.45 432
12931.53 470
12932.60 439
12933.67 448
12934.75 427
12935.82 419
12936.90 432
12937.97 417
12939.04 435
12940.12 437
12941.19 433
12942.27 435
12943.34 434
12944.42 408
12945.49 424
12946.56 439
12947.64 440
12948.71 441
12949.79 392
12950.86 425
12951.94 429
12953.01 411
12954.09 409
12955.16 408
12956.24 405
12957.31 424
12958.39 414
12959.46 440
12960.54 413
12961.61 388
12962.69 382
12963.76 392
12964.84 383
12965.91 413
12966.99 436
12968.07 433
12969.14 391
12970.22 411
12971.29 420
12972.37 391
12973.44 413
12974.52 420
12975.59 402
12976.67 389
12977.75 368
12978.82 407
12979.90 410
12980.97 388
12982.05 406
12983.13 418
12984.20 428
12985.28 404
12986.35 418
12987.43 409
12988.51 420
12989.58 417
12990.66 425
12991.74 413
12992.81 409
12993.89 425
12994.97 421
12996.04 421
12997.12 407
12998.20 413
12999.27 356
13000.35 413
13001.43 395
13002.50 403
13003.58 422
13004.66 401
13005.73 402
13006.81 403
13007.89 389
13008.97 368
13010.04 393
13011.12 394
13012.20 389
13013.27 394
13014.35 381
13015.43 410
13016.51 397
13017.58 408
13018.66 396
13019.74 371
13020.82 403
13021.89 399
13022.97 409
13024.05 404
13025.13 423
13026.21 398
13027.28 412
13028.36 410
13029.44 407
13030.52 413
13031.60 401
13032.67 413
13033.75 407
13034.83 420
13035.91 435
13036.99 419
13038.07 442
13039.14 425
13040.22 416
13041.30 394
13042.38 408
13043.46 407
13044.54 438
13045.62 415
13046.69 408
13047.77 423
13048.85 413
13049.93 400
13051.01 405
13052.09 419
13053.17 443
13054.25 437
13055.33 474
13056.40 407
13057.48 400
13058.56 430
13059.64 413
13060.72 407
13061.80 452
13062.88 414
13063.96 420
13065.04 427
13066.12 413
13067.20 394
13068.28 386
13069.36 411
13070.44 433
13071.52 383
13072.60 396
13073.68 385
13074.76 398
13075.84 411
13076.92 407
13078.00 427
13079.08 408
13080.16 397
13081.24 402
13082.32 383
13083.40 421
13084.48 410
13085.56 410
13086.64 429
13087.72 398
13088.80 426
13089.88 425
13090.96 389
13092.04 401
13093.12 427
13094.20 436
13095.28 422
13096.36 399
13097.44 379
13098.52 374
13099.61 420
13100.69 402
13101.77 402
13102.85 391
13103.93 405
13105.01 404
13106.09 408
13107.17 400
13108.25 411
13109.34 408
13110.42 426
13111.50 433
13112.58 420
13113.66 418
13114.74 412
13115.82 428
13116.91 422
13117.99 447
13119.07 444
13120.15 413
13121.23 400
13122.31 452
13123.40 417
13124.48 430
13125.56 431
13126.64 456
13127.72 458
13128.81 443
13129.89 412
13130.97 391
13132.05 451
13133.14 405
13134.22 422
13135.30 464
13136.38 415
13137.47 422
13138.55 404
13139.63 415
13140.71 438
13141.80 434
13142.88 419
13143.96 434
13145.04 419
13146.13 408
13147.21 399
13148.29 440
13149.38 425
13150.46 423
13151.54 410
13152.62 422
13153.71 420
13154.79 411
13155.87 448
13156.96 430
13158.04 439
13159.12 440
13160.21 459
13161.29 437
13162.37 433
13163.46 438
13164.54 408
13165.62 410
13166.71 431
13167.79 429
13168.88 468
13169.96 448
13171.04 443
13172.13 448
13173.21 467
13174.30 436
13175.38 443
13176.46 475
13177.55 435
13178.63 436
13179.72 447
13180.80 461
13181.88 452
13182.97 435
13184.05 422
13185.14 457
13186.22 451
13187.31 431
13188.39 442
13189.48 426
13190.56 449
13191.65 456
13192.73 475
13193.81 454
13194.90 435
13195.98 446
13197.07 441
13198.15 437
13199.24 448
13200.32 478
13201.41 441
13202.49 439
13203.58 418
13204.67 471
13205.75 441
13206.84 465
13207.92 457
13209.01 457
13210.09 463
13211.18 505
13212.26 479
13213.35 460
13214.43 447
13215.52 461
13216.61 503
13217.69 466
13218.78 488
13219.86 461
13220.95 459
13222.04 463
13223.12 485
13224.21 481
13225.29 478
13226.38 463
13227.47 518
13228.55 517
13229.64 512
13230.72 486
13231.81 464
13232.90 515
13233.98 519
13235.07 538
13236.16 519
13237.24 516
13238.33 499
13239.42 488
13240.50 503
13241.59 529
13242.68 528
13243.76 534
13244.85 522
13245.94 510
13247.02 509
13248.11 524
13249.20 542
13250.29 510
13251.37 547
13252.46 533
13253.55 505
13254.63 560
13255.72 581
13256.81 552
13257.90 547
13258.98 512
13260.07 552
13261.16 566
13262.25 549
13263.33 561
13264.42 576
13265.51 584
13266.60 580
13267.69 608
13268.77 584
13269.86 580
13270.95 569
13272.04 584
13273.13 579
13274.21 610
13275.30 609
13276.39 600
13277.48 606
13278.57 634
13279.65 629
13280.74 611
13281.83 661
13282.92 599
13284.01 631
13285.10 660
13286.19 660
13287.27 615
13288.36 645
13289.45 629
13290.54 681
13291.63 668
13292.72 670
13293.81 684
13294.90 672
13295.98 683
13297.07 707
13298.16 726
13299.25 722
13300.34 732
13301.43 668
13302.52 728
13303.61 707
13304.70 741
13305.79 735
13306.88 752
13307.97 753
13309.06 742
13310.15 745
13311.24 758
13312.32 740
13313.41 776
13314.50 797
13315.59 791
13316.68 799
13317.77 804
13318.86 797
13319.95 789
13321.04 795
13322.13 807
13323.22 827
13324.31 778
13325.40 809
13326.49 798
13327.58 807
13328.68 838
13329.77 843
13330.86 814
13331.95 847
13333.04 869
13334.13 861
13335.22 881
13336.31 845
13337.40 900
13338.49 874
13339.58 870
13340.67 846
13341.76 876
13342.85 898
13343.94 871
13345.04 870
13346.13 865
13347.22 850
13348.31 872
13349.40 873
13350.49 899
13351.58 862
13352.67 868
13353.77 940
13354.86 901
13355.95 937
13357.04 916
13358.13 891
13359.22 940
13360.31 929
13361.41 970
13362.50 954
13363.59 983
13364.68 1005
13365.77 1020
13366.87 978
13367.96 1008
13369.05 999
13370.14 977
13371.23 964
13372.33 980
13373.42 991
13374.51 984
13375.60 983
13376.69 980
13377.79 944
13378.88 951
13379.97 965
13381.06 874
13382.16 888
13383.25 834
13384.34 841
13385.43 829
13386.53 807
13387.62 776
13388.71 808
13389.81 802
13390.90 794
13391.99 780
13393.08 779
13394.18 761
13395.27 795
13396.36 790
13397.46 773
13398.55 772
13399.64 727
13400.74 763
13401.83 748
13402.92 804
13404.02 748
13405.11 804
13406.20 767
13407.30 811
13408.39 791
13409.48 783
13410.58 767
13411.67 778
13412.77 751
13413.86 736
13414.95 765
13416.05 810
13417.14 793
13418.23 743
13419.33 771
13420.42 753
13421.52 781
13422.61 765
13423.71 804
13424.80 743
13425.89 765
13426.99 761
13428.08 779
13429.18 752
13430.27 770
13431.37 740
13432.46 741
13433.56 775
13434.65 782
13435.74 791
13436.84 812
13437.93 862
13439.03 789
13440.12 807
13441.22 823
13442.31 783
13443.41 773
13444.50 818
13445.60 856
13446.69 815
13447.79 894
13448.88 887
13449.98 842
13451.08 801
13452.17 811
13453.27 865
13454.36 864
13455.46 870
13456.55 867
13457.65 840
13458.74 856
13459.84 881
13460.94 881
13462.03 868
13463.13 926
13464.22 940
13465.32 913
13466.41 889
13467.51 893
13468.61 938
13469.70 918
13470.80 921
13471.90 910
13472.99 957
13474.09 968
13475.18 938
13476.28 911
13477.38 954
13478.47 925
13479.57 950
13480.67 943
13481.76 938
13482.86 975
13483.96 1000
13485.05 963
13486.15 965
13487.25 964
13488.34 996
13489.44 1023
13490.54 989
13491.63 1023
13492.73 1031
13493.83 1064
13494.93 1036
13496.02 1077
13497.12 1062
13498.22 1081
13499.31 1094
13500.41 1068
13501.51 1129
13502.61 1118
13503.70 1153
13504.80 1149
13505.90 1160
13507.00 1100
13508.09 1111
13509.19 1173
13510.29 1120
13511.39 1093
13512.49 1070
13513.58 1076
13514.68 1087
13515.78 1054
13516.88 1046
13517.98 1063
13519.07 1040
13520.17 995
13521.27 1024
13522.37 998
13523.47 968
13524.57 963
13525.66 952
13526.76 944
13527.86 901
13528.96 899
13530.06 984
13531.16 922
13532.25 919
13533.35 921
13534.45 903
13535.55 897
13536.65 880
13537.75 880
13538.85 837
13539.95 854
13541.05 856
13542.14 825
13543.24 837
13544.34 823
13545.44 820
13546.54 857
13547.64 830
13548.74 781
13549.84 764
13550.94 763
13552.04 783
13553.14 772
13554.24 754
13555.34 784
13556.44 785
13557.54 763
13558.64 741
13559.74 765
13560.84 724
13561.94 733
13563.04 741
13564.13 731
13565.23 719
13566.34 768
13567.44 746
13568.54 731
13569.64 714
13570.74 748
13571.84 739
13572.94 729
13574.04 758
13575.14 754
13576.24 750
13577.34 739
13578.44 752
13579.54 756
13580.64 751
13581.74 729
13582.84 734
13583.94 714
13585.04 733
13586.14 746
13587.24 731
13588.35 740
13589.45 744
13590.55 753
13591.65 734
13592.75 737
13593.85 749
13594.95 755
13596.05 734
13597.15 738
13598.26 761
13599.36 760
13600.46 764
13601.56 726
13602.66 726
13603.76 789
13604.86 742
13605.97 724
13607.07 764
13608.17 771
13609.27 752
13610.37 722
13611.47 770
13612.58 773
13613.68 704
13614.78 739
13615.88 774
13616.98 753
13618.09 764
13619.19 787
13620.29 767
13621.39 755
13622.50 782
13623.60 768
13624.70 772
13625.80 761
13626.91 763
13628.01 775
13629.11 784
13630.21 742
13631.32 735
13632.42 774
13633.52 778
13634.62 753
13635.73 772
13636.83 751
13637.93 796
13639.04 750
13640.14 751
13641.24 752
13642.35 742
13643.45 757
13644.55 780
13645.65 749
13646.76 791
13647.86 789
13648.96 806
13650.07 760
13651.17 746
13652.28 778
13653.38 761
13654.48 726
13655.59 749
13656.69 761
13657.79 794
13658.90 737
13660.00 778
13661.11 738
13662.21 744
13663.31 729
13664.42 713
13665.52 746
13666.63 729
13667.73 728
13668.83 733
13669.94 748
13671.04 733
13672.15 740
13673.25 762
13674.36 753
13675.46 716
13676.56 736
13677.67 754
13678.77 751
13679.88 796
13680.98 701
13682.09 739
13683.19 776
13684.30 749
13685.40 769
13686.51 784
13687.61 766
13688.72 777
13689.82 747
13690.93 778
13692.03 752
13693.14 787
13694.24 768
13695.35 748
13696.45 761
13697.56 784
13698.66 779
13699.77 783
13700.87 778
13701.98 789
13703.09 778
13704.19 811
13705.30 817
13706.40 826
13707.51 779
13708.61 792
13709.72 843
13710.83 825
13711.93 797
13713.04 829
13714.14 845
13715.25 857
13716.36 874
13717.46 868
13718.57 822
13719.67 843
13720.78 867
13721.89 899
13722.99 880
13724.10 878
13725.21 914
13726.31 881
13727.42 873
13728.53 925
13729.63 945
13730.74 933
13731.85 940
13732.95 954
13734.06 951
13735.17 971
13736.27 956
13737.38 977
13738.49 985
13739.59 1005
13740.70 1021
13741.81 1018
13742.92 1054
13744.02 1031
13745.13 1043
13746.24 1118
13747.35 1097
13748.45 1109
13749.56 1111
13750.67 1176
13751.78 1151
13752.88 1170
13753.99 1220
13755.10 1213
13756.21 1258
13757.31 1338
13758.42 1290
13759.53 1364
13760.64 1332
13761.75 1368
13762.85 1386
13763.96 1414
13765.07 1425
13766.18 1435
13767.29 1492
13768.39 1455
13769.50 1506
13770.61 1489
13771.72 1485
13772.83 1468
13773.94 1460
13775.04 1492
13776.15 1422
13777.26 1398
13778.37 1417
13779.48 1349
13780.59 1303
13781.70 1296
13782.80 1282
13783.91 1256
13785.02 1205
13786.13 1191
13787.24 1161
13788.35 1121
13789.46 1108
13790.57 1134
13791.68 1069
13792.79 1028
13793.90 1021
13795.00 986
13796.11 972
13797.22 955
13798.33 901
13799.44 903
13800.55 923
13801.66 905
13802.77 877
13803.88 867
13804.99 924
13806.10 896
13807.21 869
13808.32 814
13809.43 891
13810.54 870
13811.65 856
13812.76 868
13813.87 844
13814.98 832
13816.09 857
13817.20 870
13818.31 843
13819.42 848
13820.53 809
13821.64 820
13822.75 827
13823.86 832
13824.97 811
13826.08 778
13827.19 797
13828.30 789
13829.41 770
13830.53 778
13831.64 781
13832.75 772
13833.86 814
13834.97 808
13836.08 809
13837.19 813
13838.30 789
13839.41 797
13840.52 810
13841.64 787
13842.75 768
13843.86 751
13844.97 795
13846.08 788
13847.19 811
13848.30 770
13849.41 775
13850.53 829
13851.64 806
13852.75 822
13853.86 841
13854.97 814
13856.08 779
13857.20 810
13858.31 796
13859.42 826
13860.53 801
13861.64 793
13862.76 800
13863.87 821
13864.98 807
13866.09 809
13867.20 793
13868.32 815
13869.43 780
13870.54 804
13871.65 799
13872.77 830
13873.88 810
13874.99 858
13876.10 840
13877.22 832
13878.33 844
13879.44 841
13880.55 815
13881.67 840
13882.78 850
13883.89 856
13885.01 832
13886.12 867
13887.23 892
13888.34 871
13889.46 926
13890.57 890
13891.68 940
13892.80 915
13893.91 917
13895.02 916
13896.14 877
13897.25 917
13898.36 943
13899.48 918
13900.59 927
13901.70 933
13902.82 935
13903.93 887
13905.05 881
13906.16 889
13907.27 847
13908.39 858
13909.50 856
13910.61 828
13911.73 825
13912.84 781
13913.96 803
13915.07 793
13916.19 795
13917.30 783
13918.41 784
13919.53 782
13920.64 754
13921.76 750
13922.87 754
13923.99 771
13925.10 766
13926.21 751
13927.33 756
13928.44 781
13929.56 742
13930.67 756
13931.79 755
13932.90 739
13934.02 770
13935.13 777
13936.25 794
13937.36 768
13938.48 738
13939.59 763
13940.71 763
13941.82 720
13942.94 696
13944.05 733
13945.17 741
13946.28 702
13947.40 724
13948.52 738
13949.63 698
13950.75 707
13951.86 715
13952.98 691
13954.09 730
13955.21 713
13956.32 707
13957.44 731
13958.56 699
13959.67 702
13960.79 693
13961.90 670
13963.02 668
13964.14 669
13965.25 673
13966.37 729
13967.48 688
13968.60 690
13969.72 681
13970.83 651
13971.95 671
13973.07 705
13974.18 695
13975.30 639
13976.42 668
13977.53 684
13978.65 678
13979.77 715
13980.88 692
13982.00 700
13983.12 688
13984.23 690
13985.35 729
13986.47 680
13987.58 670
13988.70 684
13989.82 669
13990.94 727
13992.05 711
13993.17 689
13994.29 724
13995.40 692
13996.52 718
13997.64 704
13998.76 683
13999.87 700
14000.99 714
14002.11 716
14003.23 698
14004.35 729
14005.46 722
14006.58 726
14007.70 714
14008.82 728
14009.93 735
14011.05 696
14012.17 716
14013.29 716
14014.41 738
14015.52 742
14016.64 691
14017.76 718
14018.88 753
14020.00 750
14021.12 713
14022.23 747
14023.35 751
14024.47 739
14025.59 714
14026.71 740
14027.83 726
14028.95 704
14030.06 713
14031.18 756
14032.30 725
14033.42 717
14034.54 740
14035.66 739
14036.78 745
14037.90 742
14039.02 732
14040.14 769
14041.25 756
14042.37 724
14043.49 758
14044.61 775
14045.73 781
14046.85 783
14047.97 801
14049.09 806
14050.21 803
14051.33 830
14052.45 832
14053.57 805
14054.69 789
14055.81 795
14056.93 837
14058.05 825
14059.17 844
14060.29 873
14061.41 854
14062.53 854
14063.65 901
14064.77 890
14065.89 907
14067.01 894
14068.13 944
14069.25 926
14070.37 923
14071.49 932
14072.61 949
14073.73 931
14074.85 917
14075.97 956
14077.09 996
14078.21 964
14079.33 954
14080.45 1014
14081.57 990
14082.69 994
14083.82 1003
14084.94 1017
14086.06 972
14087.18 992
14088.30 979
14089.42 987
14090.54 1047
14091.66 1002
14092.78 1027
14093.91 992
14095.03 997
14096.15 1048
14097.27 1072
14098.39 1046
14099.51 1017
14100.63 984
14101.76 1068
14102.88 1094
14104.00 1067
14105.12 1041
14106.24 1025
14107.36 1003
14108.49 1021
14109.61 1022
14110.73 937
14111.85 930
14112.97 923
14114.10 948
14115.22 917
14116.34 875
14117.46 880
14118.58 846
14119.71 864
14120.83 883
14121.95 840
14123.07 876
14124.20 825
14125.32 827
14126.44 835
14127.56 835
14128.69 820
14129.81 807
14130.93 778
14132.06 830
14133.18 829
14134.30 802
14135.42 800
14136.55 801
14137.67 806
14138.79 777
14139.92 789
14141.04 767
14142.16 779
14143.29 763
14144.41 769
14145.53 782
14146.66 739
14147.78 749
14148.90 769
14150.03 731
14151.15 751
14152.27 779
14153.40 702
14154.52 727
14155.64 704
14156.77 751
14157.89 732
14159.02 725
14160.14 737
14161.26 722
14162.39 717
14163.51 731
14164.64 751
14165.76 707
14166.88 702
14168.01 725
14169.13 729
14170.26 719
14171.38 714
14172.51 676
14173.63 727
14174.75 667
14175.88 707
14177.00 680
14178.13 709
14179.25 686
14180.38 715
14181.50 669
14182.63 689
14183.75 691
14184.88 667
14186.00 693
14187.13 691
14188.25 640
14189.38 639
14190.50 663
14191.63 677
14192.75 632
14193.88 641
14195.00 645
14196.13 647
14197.25 631
14198.38 652
14199.50 648
14200.63 645
14201.76 636
14202.88 622
14204.01 622
14205.13 625
14206.26 629
14207.38 618
14208.51 637
14209.64 608
14210.76 638
14211.89 634
14213.01 601
14214.14 615
14215.27 615
14216.39 632
14217.52 639
14218.64 595
14219.77 618
14220.90 603
14222.02 629
14223.15 618
14224.28 623
14225.40 629
14226.53 609
14227.66 606
14228.78 608
14229.91 593
14231.04 595
14232.16 570
14233.29 569
14234.42 598
14235.54 589
14236.67 592
14237.80 566
14238.92 566
14240.05 572
14241.18 568
14242.31 529
14243.43 537
14244.56 574
14245.69 541
14246.82 596
14247.94 573
14249.07 551
14250.20 567
14251.33 533
14252.45 565
14253.58 582
14254.71 569
14255.84 576
14256.96 572
14258.09 583
14259.22 522
14260.35 566
14261.47 539
14262.60 539
14263.73 507
14264.86 516
14265.99 520
14267.12 515
14268.24 549
14269.37 534
14270.50 528
14271.63 513
14272.76 519
14273.89 503
14275.01 520
14276.14 473
14277.27 498
14278.40 539
14279.53 519
14280.66 529
14281.79 509
14282.91 500
14284.04 480
14285.17 502
14286.30 500
14287.43 511
14288.56 475
14289.69 485
14290.82 479
14291.95 481
14293.08 485
14294.20 470
14295.33 453
14296.46 508
14297.59 465
14298.72 456
14299.85 465
14300.98 475
14302.11 496
14303.24 486
14304.37 456
14305.50 482
14306.63 456
14307.76 465
14308.89 485
14310.02 509
14311.15 470
14312.28 490
14313.41 455
14314.54 443
14315.67 469
14316.80 468
14317.93 450
14319.06 452
14320.19 472
14321.32 461
14322.45 462
14323.58 462
14324.71 464
14325.84 465
14326.97 455
14328.10 478
14329.23 461
14330.36 487
14331.49 429
14332.62 434
14333.76 429
14334.89 434
14336.02 435
14337.15 434
14338.28 446
14339.41 428
14340.54 430
14341.67 415
14342.80 434
14343.93 437
14345.07 464
14346.20 450
14347.33 469
14348.46 447
14349.59 447
14350.72 453
14351.85 454
14352.99 445
14354.12 423
14355.25 430
14356.38 427
14357.51 447
14358.64 436
14359.78 445
14360.91 453
14362.04 451
14363.17 459
14364.30 445
14365.44 430
14366.57 425
14367.70 420
14368.83 445
14369.96 429
14371.10 442
14372.23 430
14373.36 424
14374.49 446
14375.63 447
14376.76 451
14377.89 439
14379.02 470
14380.16 451
14381.29 444
14382.42 433
14383.55 432
14384.69 451
14385.82 440
14386.95 426
14388.09 432
14389.22 418
14390.35 450
14391.49 455
14392.62 440
14393.75 437
14394.89 413
14396.02 434
14397.15 430
14398.28 444
14399.42 428
14400.55 421
14401.69 458
14402.82 493
14403.95 436
14405.09 453
14406.22 490
14407.35 468
14408.49 477
14409.62 449
14410.75 441
14411.89 468
14413.02 453
14414.16 481
14415.29 477
14416.42 459
14417.56 417
14418.69 466
14419.83 462
14420.96 481
14422.10 478
14423.23 482
14424.36 490
14425.50 486
14426.63 482
14427.77 469
14428.90 470
14430.04 498
14431.17 485
14432.31 491
14433.44 507
14434.58 504
14435.71 517
14436.85 506
14437.98 470
14439.12 491
14440.25 518
14441.39 529
14442.52 495
14443.66 504
14444.79 506
14445.93 527
14447.06 471
14448.20 492
14449.33 520
14450.47 519
14451.60 507
14452.74 548
14453.87 506
14455.01 508
14456.14 531
14457.28 548
14458.42 539
14459.55 516
14460.69 536
14461.82 555
14462.96 516
14464.10 539
14465.23 562
14466.37 538
14467.50 492
14468.64 528
14469.78 552
14470.91 538
14472.05 528
14473.18 534
14474.32 515
14475.46 533
14476.59 528
14477.73 536
14478.87 517
14480.00 535
14481.14 518
14482.28 525
14483.41 515
14484.55 562
14485.69 551
14486.82 529
14487.96 521
14489.10 501
14490.23 527
14491.37 511
14492.51 491
14493.65 487
14494.78 517
14495.92 505
14497.06 525
14498.19 515
14499.33 530
14500.47 505
14501.61 509
14502.74 489
14503.88 513
14505.02 503
14506.16 543
14507.29 550
14508.43 523
14509.57 520
14510.71 494
14511.85 493
14512.98 501
14514.12 509
14515.26 475
14516.40 534
14517.54 540
14518.67 506
14519.81 507
14520.95 493
14522.09 485
14523.23 485
14524.36 505
14525.50 460
14526.64 480
14527.78 468
14528.92 473
14530.06 475
14531.19 452
14532.33 492
14533.47 530
14534.61 485
14535.75 502
14536.89 519
14538.03 499
14539.17 464
14540.31 503
14541.44 488
14542.58 503
14543.72 489
14544.86 491
14546.00 499
14547.14 484
14548.28 504
14549.42 485
14550.56 519
14551.70 512
14552.84 519
14553.98 524
14555.12 505
14556.25 505
14557.39 492
14558.53 516
14559.67 516
14560.81 546
14561.95 516
14563.09 548
14564.23 527
14565.37 521
14566.51 531
14567.65 526
14568.79 537
14569.93 555
14571.07 542
14572.21 533
14573.35 528
14574.49 533
14575.63 544
14576.77 554
14577.92 587
14579.06 563
14580.20 532
14581.34 570
14582.48 589
14583.62 544
14584.76 561
14585.90 570
14587.04 549
14588.18 569
14589.32 574
14590.46 595
14591.60 610
14592.74 607
14593.89 589
14595.03 581
14596.17 595
14597.31 612
14598.45 602
14599.59 594
14600.73 592
14601.87 643
14603.02 626
14604.16 655
14605.30 643
14606.44 646
14607.58 628
14608.72 631
14609.86 610
14611.01 634
14612.15 663
14613.29 735
14614.43 676
14615.57 663
14616.72 709
14617.86 701
14619.00 671
14620.14 690
14621.28 705
14622.43 695
14623.57 742
14624.71 751
14625.85 742
14627.00 738
14628.14 764
14629.28 794
14630.42 768
14631.56 814
14632.71 791
14633.85 808
14634.99 772
14636.14 813
14637.28 779
14638.42 814
14639.56 794
14640.71 798
14641.85 804
14642.99 874
14644.14 811
14645.28 795
14646.42 774
14647.56 761
14648.71 724
14649.85 749
14650.99 710
14652.14 674
14653.28 639
14654.42 637
14655.57 645
14656.71 631
14657.85 596
14659.00 575
14660.14 610
14661.29 595
14662.43 560
14663.57 569
14664.72 588
14665.86 577
14667.00 549
14668.15 498
14669.29 535
14670.44 540
14671.58 535
14672.73 546
14673.87 531
14675.01 517
14676.16 495
14677.30 552
14678.45 518
14679.59 532
14680.74 524
14681.88 505
14683.02 491
14684.17 504
14685.31 507
14686.46 476
14687.60 481
14688.75 449
14689.89 468
14691.04 494
14692.18 450
14693.33 433
14694.47 478
14695.62 460
14696.76 467
14697.91 474
14699.05 453
14700.20 459
14701.34 455
14702.49 449
14703.63 457
14704.78 447
14705.92 445
14707.07 459
14708.22 432
14709.36 450
14710.51 448
14711.65 439
14712.80 434
14713.94 428
14715.09 427
14716.23 439
14717.38 411
14718.53 414
14719.67 427
14720.82 420
14721.96 430
14723.11 433
14724.26 453
14725.40 424
14726.55 425
14727.70 433
14728.84 425
14729.99 439
14731.13 445
14732.28 403
14733.43 457
14734.57 406
14735.72 414
14736.87 422
14738.01 414
14739.16 419
14740.31 407
14741.45 442
14742.60 395
14743.75 425
14744.89 423
14746.04 413
14747.19 400
14748.34 431
14749.48 428
14750.63 422
14751.78 414
14752.92 397
14754.07 396
14755.22 414
14756.37 392
14757.51 386
14758.66 380
14759.81 375
14760.96 397
14762.10 407
14763.25 384
14764.40 391
14765.55 400
14766.70 377
14767.84 392
14768.99 384
14770.14 385
14771.29 417
14772.43 433
14773.58 370
14774.73 389
14775.88 374
14777.03 375
14778.18 387
14779.32 370
14780.47 351
14781.62 365
14782.77 352
14783.92 339
14785.07 374
14786.21 355
14787.36 373
14788.51 365
14789.66 347
14790.81 348
14791.96 355
14793.11 364
14794.26 330
14795.40 348
14796.55 347
14797.70 339
14798.85 358
14800.00 347
14801.15 354
14802.30 351
14803.45 322
14804.60 338
14805.75 352
14806.90 346
14808.05 345
14809.19 347
14810.34 330
14811.49 309
14812.64 333
14813.79 327
14814.94 326
14816.09 310
14817.24 320
14818.39 330
14819.54 319
14820.69 314
14821.84 330
14822.99 325
14824.14 323
14825.29 310
14826.44 327
14827.59 318
14828.74 313
14829.89 304
14831.04 325
14832.19 289
14833.34 307
14834.49 319
14835.64 338
14836.79 341
14837.95 295
14839.10 309
14840.25 313
14841.40 317
14842.55 307
14843.70 317
14844.85 298
14846.00 286
14847.15 340
14848.30 317
14849.45 307
14850.60 309
14851.76 316
14852.91 315
14854.06 303
14855.21 300
14856.36 332
14857.51 305
14858.66 279
14859.81 277
14860.97 293
14862.12 300
14863.27 329
14864.42 289
14865.57 288
14866.72 300
14867.88 305
14869.03 317
14870.18 307
14871.33 287
14872.48 307
14873.64 316
14874.79 311
14875.94 300
14877.09 306
14878.24 308
14879.40 294
14880.55 301
14881.70 302
14882.85 307
14884.00 279
14885.16 308
14886.31 318
14887.46 288
14888.61 291
14889.77 292
14890.92 286
14892.07 295
14893.23 276
14894.38 293
14895.53 308
14896.68 294
14897.84 294
14898.99 300
14900.14 313
14901.30 292
14902.45 295
14903.60 289
14904.75 316
14905.91 304
14907.06 293
14908.21 282
14909.37 294
14910.52 270
14911.67 301
14912.83 288
14913.98 299
14915.14 277
14916.29 257
14917.44 319
14918.60 304
14919.75 295
14920.90 276
14922.06 288
14923.21 303
14924.37 318
14925.52 308
14926.67 311
14927.83 287
14928.98 279
14930.14 295
14931.29 281
14932.44 272
14933.60 284
14934.75 292
14935.91 276
14937.06 298
14938.22 291
14939.37 266
14940.52 275
14941.68 306
14942.83 299
14943.99 309
14945.14 291
14946.30 301
14947.45 308
14948.61 295
14949.76 300
14950.92 297
14952.07 304
14953.23 298
14954.38 317
14955.54 288
14956.69 317
14957.85 300
14959.00 303
14960.16 273
14961.31 320
14962.47 294
14963.62 334
14964.78 313
14965.94 300
14967.09 289
14968.25 302
14969.40 286
14970.56 298
14971.71 290
14972.87 304
14974.03 304
14975.18 289
14976.34 275
14977.49 293
14978.65 296
14979.81 302
14980.96 300
14982.12 271
14983.27 303
14984.43 271
14985.59 280
14986.74 283
14987.90 287
14989.06 289
14990.21 292
14991.37 272
14992.53 268
14993.68 289
14994.84 292
14996.00 293
14997.15 244
14998.31 263
14999.47 289
15000.62 278
15001.78 296
15002.94 261
15004.09 275
15005.25 276
15006.41 287
15007.56 276
15008.72 270
15009.88 261
15011.04 287
15012.19 279
15013.35 273
15014.51 260
15015.67 276
15016.82 258
15017.98 264
15019.14 267
15020.30 279
15021.45 283
15022.61 287
15023.77 278
15024.93 262
15026.08 283
15027.24 271
15028.40 286
15029.56 255
15030.72 277
15031.87 275
15033.03 273
15034.19 265
15035.35 264
15036.51 265
15037.67 271
15038.82 291
15039.98 278
15041.14 269
15042.30 260
15043.46 274
15044.62 289
15045.78 278
15046.93 262
15048.09 281
15049.25 273
15050.41 283
15051.57 271
15052.73 299
15053.89 284
15055.05 262
15056.20 291
15057.36 292
15058.52 285
15059.68 277
15060.84 290
15062.00 270
15063.16 282
15064.32 283
15065.48 308
15066.64 283
15067.80 299
15068.96 267
15070.12 267
15071.28 272
15072.44 286
15073.60 276
15074.76 289
15075.91 292
15077.07 292
15078.23 293
15079.39 279
15080.55 300
15081.71 270
15082.87 271
15084.03 267
15085.19 296
15086.35 292
15087.51 272
15088.68 278
15089.84 299
15091.00 276
15092.16 266
15093.32 270
15094.48 294
15095.64 283
15096.80 287
15097.96 265
15099.12 288
15100.28 303
15101.44 274
15102.60 309
15103.76 314
15104.92 289
15106.08 270
15107.25 309
15108.41 315
15109.57 292
15110.73 304
15111.89 297
15113.05 305
15114.21 296
15115.37 309
15116.54 301
15117.70 303
15118.86 290
15120.02 312
15121.18 298
15122.34 317
15123.50 300
15124.67 322
15125.83 298
15126.99 296
15128.15 299
15129.31 336
15130.47 334
15131.64 329
15132.80 343
15133.96 332
15135.12 319
15136.28 302
15137.45 307
15138.61 300
15139.77 347
15140.93 331
15142.10 358
15143.26 332
15144.42 310
15145.58 342
15146.75 339
15147.91 306
15149.07 307
15150.23 318
15151.40 309
15152.56 345
15153.72 328
15154.88 348
15156.05 356
15157.21 347
15158.37 355
15159.54 351
15160.70 352
15161.86 355
15163.03 325
15164.19 353
15165.35 375
15166.52 325
15167.68 343
15168.84 355
15170.01 328
15171.17 347
15172.33 370
15173.50 390
15174.66 374
15175.82 331
15176.99 371
15178.15 392
15179.31 377
15180.48 373
15181.64 376
15182.81 397
15183.97 390
15185.13 397
15186.30 383
15187.46 406
15188.63 384
15189.79 427
15190.95 404
15192.12 410
15193.28 399
15194.45 426
15195.61 395
15196.78 408
15197.94 425
15199.10 418
15200.27 452
15201.43 428
15202.60 436
15203.76 435
15204.93 401
15206.09 421
15207.26 400
15208.42 428
15209.59 457
15210.75 458
15211.92 442
15213.08 422
15214.25 407
15215.41 426
15216.58 480
15217.74 467
15218.91 447
15220.07 474
15221.24 472
15222.40 457
15223.57 452
15224.74 503
15225.90 479
15227.07 500
15228.23 484
15229.40 493
15230.56 478
15231.73 480
15232.89 539
15234.06 517
15235.23 503
15236.39 483
15237.56 517
15238.72 490
15239.89 490
15241.06 509
15242.22 530
15243.39 535
15244.56 545
15245.72 501
15246.89 501
15248.05 501
15249.22 482
15250.39 470
15251.55 495
15252.72 492
15253.89 487
15255.05 474
15256.22 431
15257.39 424
15258.55 428
15259.72 425
15260.89 452
15262.05 416
15263.22 443
15264.39 444
15265.56 430
15266.72 436
15267.89 438
15269.06 407
15270.22 422
15271.39 430
15272.56 436
15273.73 418
15274.89 417
15276.06 407
15277.23 424
15278.40 406
15279.56 406
15280.73 413
15281.90 408
15283.07 391
15284.23 404
15285.40 401
15286.57 394
15287.74 391
15288.91 411
15290.07 400
15291.24 404
15292.41 372
15293.58 376
15294.75 391
15295.92 401
15297.08 420
15298.25 409
15299.42 391
15300.59 400
15301.76 449
15302.93 402
15304.09 390
15305.26 403
15306.43 394
15307.60 427
15308.77 409
15309.94 412
15311.11 384
15312.28 417
15313.44 406
15314.61 408
15315.78 399
15316.95 408
15318.12 412
15319.29 417
15320.46 395
15321.63 421
15322.80 406
15323.97 430
15325.14 409
15326.30 432
15327.47 408
15328.64 407
15329.81 442
15330.98 417
15332.15 450
15333.32 422
15334.49 429
15335.66 425
15336.83 431
15338.00 437
15339.17 418
15340.34 429
15341.51 445
15342.68 477
15343.85 401
15345.02 426
15346.19 458
15347.36 443
15348.53 451
15349.70 464
15350.87 478
15352.04 469
15353.21 483
15354.38 467
15355.55 484
15356.72 494
15357.90 496
15359.07 490
15360.24 492
15361.41 469
15362.58 489
15363.75 527
15364.92 548
15366.09 482
15367.26 501
15368.43 534
15369.60 526
15370.77 513
15371.95 520
15373.12 529
15374.29 531
15375.46 514
15376.63 504
15377.80 488
15378.97 519
15380.15 511
15381.32 510
15382.49 484
15383.66 500
15384.83 530
15386.00 510
15387.17 515
15388.35 471
15389.52 476
15390.69 496
15391.86 491
15393.03 437
15394.21 479
15395.38 477
15396.55 471
15397.72 492
15398.89 480
15400.07 487
15401.24 468
15402.41 437
15403.58 438
15404.76 438
15405.93 460
15407.10 442
15408.27 452
15409.45 438
15410.62 433
15411.79 432
15412.96 437
15414.14 432
15415.31 402
15416.48 416
15417.66 419
15418.83 401
15420.00 401
15421.17 399
15422.35 386
15423.52 394
15424.69 380
15425.87 398
15427.04 390
15428.21 380
15429.39 384
15430.56 376
15431.73 383
15432.91 375
15434.08 355
15435.25 360
15436.43 371
15437.60 363
15438.77 385
15439.95 350
15441.12 364
15442.30 363
15443.47 397
15444.64 380
15445.82 350
15446.99 361
15448.17 356
15449.34 373
15450.51 371
15451.69 345
15452.86 350
15454.04 369
15455.21 370
15456.39 363
15457.56 348
15458.73 378
15459.91 371
15461.08 356
15462.26 342
15463.43 354
15464.61 363
15465.78 372
15466.96 372
15468.13 332
15469.31 338
15470.48 343
15471.66 355
15472.83 323
15474.01 325
15475.18 340
15476.36 328
15477.53 353
15478.71 371
15479.88 343
15481.06 340
15482.23 353
15483.41 357
15484.58 358
15485.76 344
15486.93 368
15488.11 380
15489.29 386
15490.46 360
15491.64 354
15492.81 336
15493.99 349
15495.16 371
15496.34 325
15497.52 364
15498.69 358
15499.87 372
15501.04 373
15502.22 357
15503.40 340
15504.57 330
15505.75 342
15506.92 366
15508.10 347
15509.28 344
15510.45 362
15511.63 355
15512.81 345
15513.98 322
15515.16 344
15516.34 368
15517.51 366
15518.69 381
15519.87 362
15521.04 384
15522.22 365
15523.40 372
15524.57 345
15525.75 344
15526.93 348
15528.11 354
15529.28 349
15530.46 364
15531.64 375
15532.81 417
15533.99 389
15535.17 381
15536.35 363
15537.52 369
15538.70 386
15539.88 369
15541.06 356
15542.23 379
15543.41 390
15544.59 377
15545.77 392
15546.95 398
15548.12 384
15549.30 371
15550.48 365
15551.66 373
15552.83 380
15554.01 407
15555.19 383
15556.37 397
15557.55 366
15558.73 355
15559.90 394
15561.08 386
15562.26 387
15563.44 391
15564.62 391
15565.80 390
15566.97 398
15568.15 377
15569.33 416
15570.51 429
15571.69 411
15572.87 421
15574.05 397
15575.23 425
15576.40 435
15577.58 428
15578.76 448
15579.94 438
15581.12 412
15582.30 412
15583.48 428
15584.66 425
15585.84 434
15587.02 458
15588.20 431
15589.38 447
15590.56 443
15591.73 429
15592.91 425
15594.09 459
15595.27 459
15596.45 459
15597.63 447
15598.81 442
15599.99 469
15601.17 475
15602.35 461
15603.53 492
15604.71 485
15605.89 486
15607.07 484
15608.25 466
15609.43 499
15610.61 520
15611.79 501
15612.97 509
15614.15 530
15615.33 533
15616.51 527
15617.69 522
15618.88 521
15620.06 506
15621.24 499
15622.42 533
15623.60 560
15624.78 525
15625.96 578
15627.14 571
15628.32 585
15629.50 563
15630.68 600
15631.86 601
15633.05 606
15634.23 596
15635.41 612
15636.59 594
15637.77 595
15638.95 572
15640.13 572
15641.31 610
15642.50 602
15643.68 593
15644.86 580
15646.04 593
15647.22 633
15648.40 612
15649.58 614
15650.77 618
15651.95 643
15653.13 611
15654.31 633
15655.49 633
15656.68 628
15657.86 621
15659.04 619
15660.22 679
15661.40 610
15662.59 619
15663.77 651
15664.95 598
15666.13 589
15667.32 598
15668.50 576
15669.68 608
15670.86 625
15672.05 610
15673.23 563
15674.41 591
15675.59 593
15676.78 599
15677.96 611
15679.14 578
15680.32 604
15681.51 593
15682.69 589
15683.87 558
15685.06 559
15686.24 570
15687.42 572
15688.61 578
15689.79 577
15690.97 550
15692.16 568
15693.34 548
15694.52 553
15695.71 566
15696.89 561
15698.07 558
15699.26 558
15700.44 545
15701.62 550
15702.81 557
15703.99 580
15705.17 565
15706.36 582
15707.54 568
15708.73 572
15709.91 556
15711.09 578
15712.28 603
15713.46 596
15714.65 586
15715.83 594
15717.02 604
15718.20 599
15719.38 623
15720.57 614
15721.75 584
15722.94 589
15724.12 581
15725.31 592
15726.49 579
15727.68 624
15728.86 628
15730.04 609
15731.23 626
15732.41 617
15733.60 624
15734.78 649
15735.97 673
15737.15 632
15738.34 638
15739.52 649
15740.71 658
15741.89 651
15743.08 627
15744.27 622
15745.45 638
15746.64 671
15747.82 684
15749.01 699
15750.19 707
15751.38 703
15752.56 683
15753.75 679
15754.93 689
15756.12 695
15757.31 718
15758.49 728
15759.68 694
15760.86 699
15762.05 681
15763.24 698
15764.42 705
15765.61 702
15766.79 685
15767.98 690
15769.17 721
15770.35 694
15771.54 671
15772.72 711
15773.91 738
15775.10 691
15776.28 662
15777.47 639
15778.66 662
15779.84 686
15781.03 666
15782.22 630
15783.40 632
15784.59 649
15785.78 625
15786.96 608
15788.15 586
15789.34 615
15790.53 591
15791.71 624
15792.90 614
15794.09 591
15795.27 586
15796.46 587
15797.65 581
15798.84 581
15800.02 569
15801.21 587
15802.40 563
15803.59 512
15804.77 543
15805.96 559
15807.15 528
15808.34 507
15809.52 520
15810.71 522
15811.90 540
15813.09 524
15814.28 550
15815.46 499
15816.65 501
15817.84 524
15819.03 539
15820.22 535
15821.40 526
15822.59 555
15823.78 539
15824.97 517
15826.16 509
15827.35 504
15828.53 527
15829.72 538
15830.91 494
15832.10 515
15833.29 532
15834.48 555
15835.67 550
15836.85 534
15838.04 528
15839.23 500
15840.42 508
15841.61 515
15842.80 523
15843.99 546
15845.18 539
15846.37 484
15847.55 517
15848.74 521
15849.93 508
15851.12 496
15852.31 525
15853.50 520
15854.69 544
15855.88 511
15857.07 517
15858.26 507
15859.45 526
15860.64 517
15861.83 533
15863.02 550
15864.21 547
15865.40 537
15866.59 550
15867.78 562
15868.97 515
15870.16 518
15871.35 531
15872.54 546
15873.73 576
15874.92 551
15876.11 536
15877.30 538
15878.49 528
15879.68 562
15880.87 589
15882.06 565
15883.25 576
15884.44 549
15885.63 547
15886.82 551
15888.01 563
15889.20 581
15890.39 603
15891.59 578
15892.78 590
15893.97 585
15895.16 597
15896.35 610
15897.54 613
15898.73 603
15899.92 609
15901.11 621
15902.30 600
15903.50 601
15904.69 589
15905.88 603
15907.07 637
15908.26 659
15909.45 659
15910.64 660
15911.84 651
15913.03 631
15914.22 660
15915.41 649
15916.60 693
15917.79 663
15918.99 688
15920.18 668
15921.37 656
15922.56 643
15923.75 647
15924.95 671
15926.14 672
15927.33 657
15928.52 645
15929.71 673
15930.91 662
15932.10 670
15933.29 639
15934.48 654
15935.68 663
15936.87 652
15938.06 632
15939.25 654
15940.45 610
15941.64 620
15942.83 620
15944.03 596
15945.22 584
15946.41 586
15947.60 614
15948.80 557
15949.99 531
15951.18 567
15952.38 564
15953.57 532
15954.76 543
15955.96 526
15957.15 540
15958.34 480
15959.54 488
15960.73 521
15961.92 507
15963.12 480
15964.31 507
15965.50 478
15966.70 487
15967.89 487
15969.08 457
15970.28 457
15971.47 422
15972.67 457
15973.86 432
15975.05 415
15976.25 449
15977.44 426
15978.64 390
15979.83 420
15981.02 414
15982.22 447
15983.41 435
15984.61 414
15985.80 427
15987.00 401
15988.19 421
15989.38 421
15990.58 403
15991.77 405
15992.97 421
15994.16 396
15995.36 378
15996.55 385
15997.75 398
15998.94 359
16000.14 364
16001.33 376
16002.53 379
16003.72 382
16004.92 381
16006.11 384
16007.31 403
16008.50 392
16009.70 391
16010.89 381
16012.09 363
16013.28 367
16014.48 370
16015.67 382
16016.87 375
16018.07 371
16019.26 369
16020.46 343
16021.65 386
16022.85 370
16024.04 372
16025.24 351
16026.44 384
16027.63 332
16028.83 366
16030.02 342
16031.22 334
16032.42 364
16033.61 363
16034.81 363
16036.00 346
16037.20 381
16038.40 378
16039.59 343
16040.79 361
16041.99 358
16043.18 376
16044.38 347
16045.58 380
16046.77 366
16047.97 352
16049.17 363
16050.36 353
16051.56 336
16052.76 357
16053.95 352
16055.15 354
16056.35 323
16057.54 345
16058.74 352
16059.94 337
16061.14 320
16062.33 326
16063.53 333
16064.73 339
16065.92 328
16067.12 321
16068.32 345
16069.52 319
16070.71 348
16071.91 327
16073.11 339
16074.31 311
16075.50 328
16076.70 340
16077.90 326
16079.10 308
16080.30 332
16081.49 306
16082.69 308
16083.89 326
16085.09 316
16086.29 317
16087.48 315
16088.68 300
16089.88 313
16091.08 304
16092.28 292
16093.48 290
16094.67 302
16095.87 307
16097.07 306
16098.27 293
16099.47 287
16100.67 313
16101.87 292
16103.06 318
16104.26 320
16105.46 299
16106.66 316
16107.86 310
16109.06 287
16110.26 298
16111.46 299
16112.66 308
16113.86 292
16115.05 302
16116.25 292
16117.45 300
16118.65 282
16119.85 276
16121.05 288
16122.25 292
16123.45 275
16124.65 272
16125.85 272
16127.05 283
16128.25 279
16129.45 289
16130.65 273
16131.85 304
16133.05 293
16134.25 268
16135.45 274
16136.65 289
16137.85 273
16139.05 294
16140.25 281
16141.45 267
16142.65 277
16143.85 274
16145.05 289
16146.25 286
16147.45 283
16148.65 281
16149.85 291
16151.05 272
16152.25 284
16153.45 268
16154.65 254
16155.85 269
16157.05 297
16158.25 276
16159.46 271
16160.66 279
16161.86 287
16163.06 270
16164.26 273
16165.46 281
16166.66 290
16167.86 279
16169.06 262
16170.27 263
16171.47 282
16172.67 272
16173.87 278
16175.07 284
16176.27 289
16177.47 305
16178.67 270
16179.88 294
16181.08 290
16182.28 281
16183.48 257
16184.68 280
16185.89 307
16187.09 283
16188.29 298
16189.49 294
16190.69 274
16191.90 270
16193.10 308
16194.30 294
16195.50 278
16196.70 257
16197.91 290
16199.11 295
16200.31 278
16201.51 289
16202.72 305
16203.92 305
16205.12 315
16206.32 296
16207.53 271
16208.73 294
16209.93 298
16211.13 297
16212.34 267
16213.54 280
16214.74 286
16215.95 296
16217.15 287
16218.35 289
16219.55 267
16220.76 309
16221.96 289
16223.16 298
16224.37 327
16225.57 285
16226.77 288
16227.98 277
16229.18 280
16230.38 292
16231.59 297
16232.79 276
16233.99 288
16235.20 299
16236.40 295
16237.61 280
16238.81 279
16240.01 294
16241.22 287
16242.42 305
16243.63 299
16244.83 292
16246.03 279
16247.24 304
16248.44 293
16249.65 256
16250.85 279
16252.05 276
16253.26 291
16254.46 303
16255.67 295
16256.87 291
16258.08 306
16259.28 306
16260.49 313
16261.69 323
16262.89 294
16264.10 304
16265.30 339
16266.51 309
16267.71 312
16268.92 339
16270.12 316
16271.33 324
16272.53 318
16273.74 309
16274.94 321
16276.15 303
16277.35 290
16278.56 275
16279.77 284
16280.97 328
16282.18 306
16283.38 348
16284.59 317
16285.79 321
16287.00 310
16288.20 313
16289.41 297
16290.61 288
16291.82 299
16293.03 323
16294.23 303
16295.44 301
16296.64 327
16297.85 322
16299.06 312
16300.26 317
16301.47 308
16302.67 314
16303.88 315
16305.09 319
16306.29 322
16307.50 333
16308.71 321
16309.91 306
16311.12 335
16312.33 352
16313.53 319
16314.74 305
16315.95 322
16317.15 311
16318.36 306
16319.57 288
16320.77 304
16321.98 310
16323.19 301
16324.39 294
16325.60 300
16326.81 295
16328.01 277
16329.22 291
16330.43 293
16331.64 300
16332.84 291
16334.05 281
16335.26 291
16336.47 305
16337.67 293
16338.88 281
16340.09 267
16341.30 250
16342.50 312
16343.71 303
16344.92 269
16346.13 268
16347.33 267
16348.54 270
16349.75 264
16350.96 251
16352.17 261
16353.37 277
16354.58 261
16355.79 247
16357.00 236
16358.21 282
16359.41 268
16360.62 258
16361.83 230
16363.04 265
16364.25 276
16365.46 257
16366.67 249
16367.87 256
16369.08 277
16370.29 246
16371.50 260
16372.71 253
16373.92 268
16375.13 248
16376.34 262
16377.54 266
16378.75 264
16379.96 259
16381.17 286
16382.38 286
16383.59 257
16384.80 266
16386.01 262
16387.22 251
16388.43 266
16389.64 253
16390.85 256
16392.05 259
16393.26 257
16394.47 245
16395.68 267
16396.89 258
16398.10 254
16399.31 260
16400.52 266
16401.73 261
16402.94 258
16404.15 255
16405.36 237
16406.57 268
16407.78 248
16408.99 258
16410.20 260
16411.41 255
16412.62 252
16413.83 257
16415.04 253
16416.25 245
16417.46 283
16418.67 242
16419.88 263
16421.10 246
16422.31 286
16423.52 270
16424.73 287
16425.94 262
16427.15 259
16428.36 272
16429.57 235
16430.78 256
16431.99 254
16433.20 263
16434.41 272
16435.63 256
16436.84 262
16438.05 266
16439.26 277
16440.47 245
16441.68 236
16442.89 227
16444.10 248
16445.32 251
16446.53 261
16447.74 243
16448.95 234
16450.16 260
16451.37 281
16452.59 268
16453.80 255
16455.01 253
16456.22 256
16457.43 253
16458.64 258
16459.86 249
16461.07 261
16462.28 260
16463.49 259
16464.70 263
16465.92 228
16467.13 257
16468.34 255
16469.55 246
16470.77 249
16471.98 255
16473.19 259
16474.40 259
16475.62 257
16476.83 244
16478.04 250
16479.25 285
16480.47 275
16481.68 273
16482.89 273
16484.11 280
16485.32 268
16486.53 249
16487.74 243
16488.96 262
16490.17 250
16491.38 239
16492.60 236
16493.81 240
16495.02 263
16496.24 233
16497.45 245
16498.66 229
16499.88 260
16501.09 257
16502.30 252
16503.52 240
16504.73 266
16505.94 277
16507.16 255
16508.37 225
16509.59 277
16510.80 272
16512.01 272
16513.23 253
16514.44 279
16515.66 251
16516.87 266
16518.08 270
16519.30 267
16520.51 275
16521.73 285
16522.94 276
16524.16 271
16525.37 283
16526.58 243
16527.80 278
16529.01 303
16530.23 284
16531.44 284
16532.66 282
16533.87 262
16535.09 272
16536.30 282
16537.52 270
16538.73 273
16539.95 272
16541.16 272
16542.38 270
16543.59 295
16544.81 297
16546.02 291
16547.24 304
16548.45 324
16549.67 312
16550.88 283
16552.10 294
16553.31 306
16554.53 302
16555.74 302
16556.96 328
16558.18 302
16559.39 281
16560.61 304
16561.82 302
16563.04 283
16564.25 309
16565.47 320
16566.69 352
16567.90 330
16569.12 325
16570.33 309
16571.55 309
16572.77 320
16573.98 302
16575.20 307
16576.41 330
16577.63 311
16578.85 289
16580.06 297
16581.28 299
16582.50 313
16583.71 319
16584.93 318
16586.15 322
16587.36 311
16588.58 306
16589.80 305
16591.01 295
16592.23 296
16593.45 308
16594.66 305
16595.88 310
16597.10 313
16598.32 309
16599.53 299
16600.75 300
16601.97 306
16603.18 281
16604.40 270
16605.62 271
16606.84 272
16608.05 257
16609.27 287
16610.49 268
16611.71 275
16612.92 255
16614.14 269
16615.36 219
16616.58 256
16617.79 251
16619.01 248
16620.23 246
16621.45 255
16622.67 259
16623.88 245
16625.10 252
16626.32 247
16627.54 231
16628.76 255
16629.97 278
16631.19 243
16632.41 252
16633.63 246
16634.85 263
16636.07 228
16637.29 251
16638.50 252
16639.72 229
16640.94 257
16642.16 273
16643.38 251
16644.60 271
16645.82 245
16647.03 245
16648.25 251
16649.47 244
16650.69 237
16651.91 233
16653.13 252
16654.35 252
16655.57 247
16656.79 227
16658.01 237
16659.23 238
16660.45 240
16661.66 233
16662.88 255
16664.10 229
16665.32 223
16666.54 218
16667.76 229
16668.98 220
16670.20 237
16671.42 230
16672.64 246
16673.86 236
16675.08 227
16676.30 243
16677.52 221
16678.74 238
16679.96 234
16681.18 245
16682.40 231
16683.62 226
16684.84 220
16686.06 221
16687.28 232
16688.50 224
16689.72 243
16690.94 227
16692.16 241
16693.39 212
16694.61 219
16695.83 234
16697.05 230
16698.27 229
16699.49 227
16700.71 238
16701.93 227
16703.15 239
16704.37 239
16705.59 245
16706.81 217
16708.04 236
16709.26 234
16710.48 236
16711.70 243
16712.92 240
16714.14 222
16715.36 241
16716.58 242
16717.81 240
16719.03 223
16720.25 227
16721.47 232
16722.69 235
16723.91 227
16725.14 229
16726.36 247
16727.58 240
16728.80 224
16730.02 213
16731.24 227
16732.47 200
16733.69 204
16734.91 221
16736.13 222
16737.36 211
16738.58 230
16739.80 221
16741.02 206
16742.24 200
16743.47 212
16744.69 225
16745.91 232
16747.13 217
16748.36 202
16749.58 202
16750.80 217
16752.02 226
16753.25 199
16754.47 225
16755.69 206
16756.92 192
16758.14 218
16759.36 210
16760.59 193
16761.81 206
16763.03 209
16764.25 212
16765.48 218
16766.70 213
16767.92 208
16769.15 235
16770.37 218
16771.59 210
16772.82 219
16774.04 196
16775.27 231
16776.49 226
16777.71 218
16778.94 233
16780.16 223
16781.38 207
16782.61 207
16783.83 207
16785.06 205
16786.28 215
16787.50 220
16788.73 234
16789.95 202
16791.18 219
16792.40 205
16793.62 219
16794.85 221
16796.07 211
16797.30 217
16798.52 223
16799.75 230
16800.97 205
16802.19 211
16803.42 203
16804.64 227
16805.87 222
16807.09 229
16808.32 204
16809.54 240
16810.77 230
16811.99 211
16813.22 229
16814.44 224
16815.67 224
16816.89 195
16818.12 218
16819.34 213
16820.57 237
16821.79 250
16823.02 241
16824.24 236
16825.47 226
16826.70 227
16827.92 251
16829.15 219
16830.37 239
16831.60 230
16832.82 234
16834.05 234
16835.27 236
16836.50 257
16837.73 254
16838.95 237
16840.18 237
16841.40 261
16842.63 243
16843.86 236
16845.08 245
16846.31 265
16847.53 264
16848.76 259
16849.99 272
16851.21 310
16852.44 263
16853.67 261
16854.89 246
16856.12 271
16857.35 268
16858.57 272
16859.80 274
16861.03 302
16862.25 293
16863.48 274
16864.71 290
16865.93 271
16867.16 283
16868.39 274
16869.61 324
16870.84 306
16872.07 278
16873.30 289
16874.52 320
16875.75 304
16876.98 329
16878.20 315
16879.43 306
16880.66 331
16881.89 326
16883.11 329
16884.34 313
16885.57 331
16886.80 306
16888.02 315
16889.25 323
16890.48 345
16891.71 351
16892.94 336
16894.16 319
16895.39 339
16896.62 352
16897.85 319
16899.08 341
16900.30 322
16901.53 324
16902.76 320
16903.99 315
16905.22 314
16906.45 315
16907.67 321
16908.90 301
16910.13 309
16911.36 316
16912.59 294
16913.82 307
16915.04 282
16916.27 264
16917.50 291
16918.73 275
16919.96 300
16921.19 313
16922.42 289
16923.65 282
16924.88 291
16926.10 276
16927.33 294
16928.56 294
16929.79 275
16931.02 296
16932.25 305
16933.48 296
16934.71 277
16935.94 277
16937.17 300
16938.40 300
16939.63 268
16940.86 299
16942.09 281
16943.32 273
16944.55 256
16945.78 274
16947.01 283
16948.24 298
16949.47 279
16950.70 269
16951.93 282
16953.16 283
16954.39 308
16955.62 261
16956.85 282
16958.08 276
16959.31 298
16960.54 279
16961.77 265
16963.00 280
16964.23 293
16965.46 309
16966.69 294
16967.92 267
16969.15 249
16970.38 278
16971.61 266
16972.84 270
16974.07 253
16975.30 293
16976.54 242
16977.77 282
16979.00 278
16980.23 255
16981.46 270
16982.69 275
16983.92 260
16985.15 253
16986.38 252
16987.62 251
16988.85 255
16990.08 246
16991.31 239
16992.54 254
16993.77 275
16995.00 243
16996.24 233
16997.47 253
16998.70 228
16999.93 228
17001.16 254
17002.39 243
17003.63 237
17004.86 242
17006.09 248
17007.32 264
17008.55 232
17009.79 254
17011.02 236
17012.25 230
17013.48 252
17014.72 241
17015.95 252
17017.18 233
17018.41 242
17019.64 256
17020.88 227
17022.11 235
17023.34 258
17024.58 233
17025.81 249
17027.04 232
17028.27 249
17029.51 221
17030.74 226
17031.97 238
17033.21 237
17034.44 225
17035.67 205
17036.90 252
17038.14 246
17039.37 243
17040.60 225
17041.84 242
17043.07 250
17044.30 238
17045.54 248
17046.77 226
17048.00 223
17049.24 215
17050.47 210
17051.70 225
17052.94 209
17054.17 207
17055.41 206
17056.64 215
17057.87 236
17059.11 244
17060.34 228
17061.58 223
17062.81 207
17064.04 206
17065.28 216
17066.51 209
17067.75 215
17068.98 216
17070.21 226
17071.45 219
17072.68 195
17073.92 241
17075.15 206
17076.39 196
17077.62 188
17078.86 222
17080.09 199
17081.33 190
17082.56 220
17083.80 211
17085.03 199
17086.26 189
17087.50 209
17088.73 192
17089.97 198
17091.20 211
17092.44 212
17093.68 198
17094.91 199
17096.15 202
17097.38 225
17098.62 216
17099.85 199
17101.09 182
17102.32 190
17103.56 178
17104.79 178
17106.03 179
17107.26 218
17108.50 191
17109.74 178
17110.97 223
17112.21 203
17113.44 187
17114.68 186
17115.92 181
17117.15 173
17118.39 189
17119.62 187
17120.86 205
17122.10 173
17123.33 183
17124.57 196
17125.80 200
17127.04 205
17128.28 169
17129.51 181
17130.75 193
17131.99 206
17133.22 195
17134.46 194
17135.70 189
17136.93 207
17138.17 201
17139.41 173
17140.64 197
17141.88 189
17143.12 189
17144.35 179
17145.59 170
17146.83 184
17148.07 181
17149.30 193
17150.54 161
17151.78 165
17153.02 202
17154.25 182
17155.49 175
17156.73 202
17157.96 197
17159.20 150
17160.44 171
17161.68 189
17162.92 182
17164.15 179
17165.39 188
17166.63 203
17167.87 165
17169.10 187
17170.34 177
17171.58 188
17172.82 174
17174.06 182
17175.29 179
17176.53 199
17177.77 186
17179.01 184
17180.25 187
17181.49 181
17182.72 170
17183.96 183
17185.20 193
17186.44 151
17187.68 154
17188.92 178
17190.15 186
17191.39 170
17192.63 166
17193.87 194
17195.11 181
17196.35 174
17197.59 163
17198.83 158
17200.07 171
17201.30 183
17202.54 192
17203.78 209
17205.02 177
17206.26 179
17207.50 177
17208.74 169
17209.98 154
17211.22 163
17212.46 186
17213.70 161
17214.94 171
17216.18 171
17217.42 177
17218.66 156
17219.90 168
17221.14 168
17222.38 169
17223.62 163
17224.86 167
17226.10 163
17227.34 150
17228.58 166
17229.82 169
17231.06 157
17232.30 164
17233.54 161
17234.78 165
17236.02 163
17237.26 155
17238.50 161
17239.74 174
17240.98 172
17242.22 170
17243.46 164
17244.70 152
17245.94 169
17247.18 168
17248.42 173
17249.66 177
17250.90 161
17252.14 154
17253.39 189
17254.63 160
17255.87 161
17257.11 148
17258.35 167
17259.59 179
17260.83 151
17262.07 162
17263.31 159
17264.56 163
17265.80 160
17267.04 153
17268.28 157
17269.52 152
17270.76 155
17272.00 175
17273.25 178
17274.49 179
17275.73 152
17276.97 152
17278.21 154
17279.45 162
17280.70 160
17281.94 172
17283.18 163
17284.42 140
17285.66 179
17286.91 171
17288.15 142
17289.39 157
17290.63 164
17291.88 163
17293.12 126
17294.36 138
17295.60 165
17296.85 151
17298.09 162
17299.33 173
17300.57 160
17301.82 152
17303.06 156
17304.30 189
17305.54 167
17306.79 154
17308.03 143
17309.27 155
17310.52 157
17311.76 157
17313.00 156
17314.25 159
17315.49 161
17316.73 158
17317.97 158
17319.22 157
17320.46 152
17321.71 148
17322.95 172
17324.19 156
17325.44 159
17326.68 150
17327.92 160
17329.17 174
17330.41 162
17331.65 146
17332.90 171
17334.14 167
17335.39 156
17336.63 150
17337.87 149
17339.12 151
17340.36 168
17341.61 178
17342.85 163
17344.09 151
17345.34 144
17346.58 137
17347.83 159
17349.07 169
17350.32 152
17351.56 174
17352.80 143
17354.05 127
17355.29 177
17356.54 166
17357.78 153
17359.03 153
17360.27 191
17361.52 155
17362.76 162
17364.01 156
17365.25 172
17366.50 159
17367.74 175
17368.99 166
17370.23 159
17371.48 155
17372.72 168
17373.97 167
17375.21 176
17376.46 163
17377.70 176
17378.95 184
17380.19 176
17381.44 149
17382.69 166
17383.93 185
17385.18 155
17386.42 144
17387.67 164
17388.91 189
17390.16 163
17391.41 154
17392.65 162
17393.90 161
17395.14 138
17396.39 161
17397.64 165
17398.88 162
17400.13 150
17401.37 153
17402.62 168
17403.87 150
17405.11 169
17406.36 179
17407.61 196
17408.85 175
17410.10 160
17411.35 171
17412.59 139
17413.84 158
17415.09 174
17416.33 176
17417.58 171
17418.83 174
17420.07 146
17421.32 158
17422.57 151
17423.82 150
17425.06 154
17426.31 153
17427.56 164
17428.80 172
17430.05 169
17431.30 160
17432.55 150
17433.79 173
17435.04 173
17436.29 158
17437.54 152
17438.78 142
17440.03 169
17441.28 157
17442.53 161
17443.77 174
17445.02 163
17446.27 143
17447.52 170
17448.77 186
17450.01 168
17451.26 150
17452.51 174
17453.76 171
17455.01 177
17456.25 145
17457.50 171
17458.75 161
17460.00 164
17461.25 155
17462.50 172
17463.74 172
17464.99 140
17466.24 162
17467.49 165
17468.74 176
17469.99 182
17471.24 200
17472.49 177
17473.73 172
17474.98 167
17476.23 182
17477.48 167
17478.73 162
17479.98 165
17481.23 170
17482.48 191
17483.73 176
17484.98 177
17486.23 193
17487.47 176
17488.72 181
17489.97 196
17491.22 195
17492.47 185
17493.72 170
17494.97 182
17496.22 166
17497.47 146
17498.72 176
17499.97 175
17501.22 172
17502.47 189
17503.72 189
17504.97 197
17506.22 186
17507.47 191
17508.72 215
17509.97 202
17511.22 197
17512.47 189
17513.72 191
17514.97 186
17516.22 193
17517.47 187
17518.72 203
17519.97 223
17521.22 193
17522.47 192
17523.72 195
17524.98 180
17526.23 176
17527.48 191
17528.73 203
17529.98 178
17531.23 197
17532.48 206
17533.73 214
17534.98 177
17536.23 205
17537.48 204
17538.74 219
17539.99 202
17541.24 192
17542.49 172
17543.74 189
17544.99 215
17546.24 210
17547.50 203
17548.75 227
17550.00 208
17551.25 205
17552.50 185
17553.75 195
17555.01 196
17556.26 210
17557.51 198
17558.76 190
17560.01 195
17561.26 205
17562.52 219
17563.77 187
17565.02 178
17566.27 220
17567.53 212
17568.78 209
17570.03 211
17571.28 209
17572.53 196
17573.79 208
17575.04 235
17576.29 224
17577.54 201
17578.80 211
17580.05 214
17581.30 231
17582.56 222
17583.81 209
17585.06 245
17586.31 234
17587.57 217
17588.82 206
17590.07 227
17591.33 252
17592.58 223
17593.83 221
17595.08 237
17596.34 217
17597.59 209
17598.84 239
17600.10 220
17601.35 223
17602.61 230
17603.86 240
17605.11 252
17606.37 260
17607.62 228
17608.87 245
17610.13 247
17611.38 255
17612.63 238
17613.89 267
17615.14 274
17616.40 261
17617.65 245
17618.90 231
17620.16 236
17621.41 252
17622.67 251
17623.92 255
17625.17 259
17626.43 254
17627.68 244
17628.94 235
17630.19 248
17631.45 245
17632.70 231
17633.96 262
17635.21 259
17636.47 262
17637.72 244
17638.97 235
17640.23 253
17641.48 233
17642.74 246
17643.99 244
17645.25 252
17646.50 264
17647.76 254
17649.01 272
17650.27 247
17651.52 264
17652.78 252
17654.04 262
17655.29 232
17656.55 225
17657.80 206
17659.06 232
17660.31 249
17661.57 237
17662.82 219
17664.08 233
17665.33 235
17666.59 212
17667.85 219
17669.10 238
17670.36 226
17671.61 223
17672.87 222
17674.13 237
17675.38 223
17676.64 215
17677.89 226
17679.15 224
17680.41 243
17681.66 227
17682.92 238
17684.18 227
17685.43 214
17686.69 211
17687.95 212
17689.20 218
17690.46 204
17691.71 225
17692.97 205
17694.23 190
17695.49 199
17696.74 216
17698.00 219
17699.26 208
17700.51 200
17701.77 195
17703.03 218
17704.28 188
17705.54 193
17706.80 221
17708.06 211
17709.31 207
17710.57 203
17711.83 179
17713.08 207
17714.34 204
17715.60 204
17716.86 211
17718.11 202
17719.37 225
17720.63 194
17721.89 201
17723.15 189
17724.40 195
17725.66 227
17726.92 199
17728.18 201
17729.43 200
17730.69 215
17731.95 202
17733.21 193
17734.47 194
17735.73 211
17736.98 207
17738.24 205
17739.50 205
17740.76 197
17742.02 195
17743.28 184
17744.53 197
17745.79 187
17747.05 188
17748.31 194
17749.57 189
17750.83 204
17752.09 206
17753.34 204
17754.60 184
17755.86 182
17757.12 186
17758.38 182
17759.64 196
17760.90 169
17762.16 176
17763.42 208
17764.68 180
17765.94 184
17767.19 166
17768.45 179
17769.71 171
17770.97 175
17772.23 162
17773.49 177
17774.75 172
17776.01 193
17777.27 176
17778.53 171
17779.79 171
17781.05 173
17782.31 186
17783.57 177
17784.83 165
17786.09 166
17787.35 190
17788.61 202
17789.87 171
17791.13 177
17792.39 165
17793.65 172
17794.91 170
17796.17 181
17797.43 162
17798.69 155
17799.95 151
17801.21 190
17802.47 172
17803.73 159
17805.00 148
17806.26 167
17807.52 168
17808.78 157
17810.04 157
17811.30 168
17812.56 171
17813.82 162
17815.08 157
17816.34 169
17817.60 151
17818.87 153
17820.13 168
17821.39 169
17822.65 178
17823.91 156
17825.17 161
17826.43 147
17827.69 133
17828.96 152
17830.22 156
17831.48 175
17832.74 160
17834.00 147
17835.26 169
17836.53 162
17837.79 149
17839.05 150
17840.31 164
17841.57 155
17842.84 150
17844.10 162
17845.36 163
17846.62 154
17847.88 158
17849.15 168
17850.41 168
17851.67 158
17852.93 146
17854.20 167
17855.46 172
17856.72 135
17857.98 147
17859.25 167
17860.51 160
17861.77 149
17863.03 148
17864.30 145
17865.56 141
17866.82 164
17868.09 158
17869.35 140
17870.61 143
17871.87 150
17873.14 151
17874.40 133
17875.66 147
17876.93 155
17878.19 156
17879.45 141
17880.72 144
17881.98 146
17883.24 152
17884.51 149
17885.77 145
17887.03 146
17888.30 146
17889.56 170
17890.83 133
17892.09 132
17893.35 144
17894.62 152
17895.88 151
17897.14 141
17898.41 151
17899.67 146
17900.94 167
17902.20 155
17903.46 142
17904.73 130
17905.99 130
17907.26 136
17908.52 143
17909.79 128
17911.05 135
17912.32 137
17913.58 141
17914.84 149
17916.11 142
17917.37 145
17918.64 150
17919.90 143
17921.17 147
17922.43 146
17923.70 141
17924.96 140
17926.23 144
17927.49 135
17928.76 128
17930.02 166
17931.29 159
17932.55 153
17933.82 140
17935.08 145
17936.35 152
17937.61 147
17938.88 153
17940.14 164
17941.41 148
17942.68 145
17943.94 139
17945.21 139
17946.47 140
17947.74 138
17949.00 148
17950.27 126
17951.54 149
17952.80 151
17954.07 130
17955.33 146
17956.60 144
17957.87 145
17959.13 143
17960.40 126
17961.66 129
17962.93 136
17964.20 150
17965.46 157
17966.73 127
17968.00 137
17969.26 129
17970.53 152
17971.80 151
17973.06 138
17974.33 135
17975.60 126
17976.86 142
17978.13 150
17979.40 141
17980.66 140
17981.93 133
17983.20 157
17984.46 142
17985.73 149
17987.00 138
17988.26 127
17989.53 143
17990.80 138
17992.07 145
17993.33 134
17994.60 144
17995.87 132
17997.14 142
17998.40 122
17999.67 140
18000.94 135
18002.21 141
18003.47 147
18004.74 136
18006.01 155
18007.28 162
18008.55 135
18009.81 146
18011.08 136
18012.35 133
18013.62 149
18014.89 149
18016.15 129
18017.42 118
18018.69 133
18019.96 154
18021.23 137
18022.49 130
18023.76 123
18025.03 126
18026.30 137
18027.57 116
18028.84 121
18030.11 149
18031.37 144
18032.64 137
18033.91 122
18035.18 144
18036.45 150
18037.72 134
18038.99 136
18040.26 139
18041.53 152
18042.79 128
18044.06 145
18045.33 147
18046.60 134
18047.87 108
18049.14 132
18050.41 131
18051.68 136
18052.95 137
18054.22 157
18055.49 154
18056.76 128
18058.03 142
18059.30 164
18060.57 141
18061.84 121
18063.11 141
18064.38 155
18065.65 155
18066.92 137
18068.19 134
18069.46 122
18070.73 145
18072.00 127
18073.27 140
18074.54 151
18075.81 143
18077.08 134
18078.35 125
18079.62 136
18080.89 142
18082.16 151
18083.43 133
18084.70 139
18085.97 160
18087.24 147
18088.51 142
18089.78 138
18091.05 150
18092.32 131
18093.59 129
18094.87 128
18096.14 164
18097.41 138
18098.68 164
18099.95 130
18101.22 130
18102.49 140
18103.76 144
18105.03 147
18106.31 153
18107.58 152
18108.85 151
18110.12 144
18111.39 143
18112.66 126
18113.93 164
18115.21 159
18116.48 161
18117.75 161
18119.02 141
18120.29 153
18121.56 149
18122.84 141
18124.11 148
18125.38 152
18126.65 147
18127.92 156
18129.20 151
18130.47 151
18131.74 124
18133.01 136
18134.29 143
18135.56 148
18136.83 144
18138.10 158
18139.38 177
18140.65 152
18141.92 143
18143.19 132
18144.47 162
18145.74 140
18147.01 157
18148.28 158
18149.56 143
18150.83 132
18152.10 128
18153.38 143
18154.65 140
18155.92 121
18157.19 127
18158.47 151
18159.74 126
18161.01 132
18162.29 148
18163.56 126
18164.83 125
18166.11 142
18167.38 140
18168.65 142
18169.93 143
18171.20 147
18172.48 134
18173.75 146
18175.02 124
18176.30 127
18177.57 141
18178.84 131
18180.12 118
18181.39 125
18182.67 147
18183.94 126
18185.21 132
18186.49 138
18187.76 129
18189.04 130
18190.31 145
18191.59 148
18192.86 145
18194.13 149
18195.41 147
18196.68 151
18197.96 135
18199.23 142
18200.51 144
18201.78 148
18203.06 132
18204.33 140
18205.61 134
18206.88 124
18208.16 152
18209.43 147
18210.71 138
18211.98 140
18213.26 132
18214.53 166
18215.81 153
18217.08 144
18218.36 139
18219.63 131
18220.91 139
18222.18 147
18223.46 136
18224.73 142
18226.01 142
18227.28 137
18228.56 127
18229.84 149
18231.11 138
18232.39 147
18233.66 131
18234.94 142
18236.21 146
18237.49 141
18238.77 143
18240.04 137
18241.32 125
18242.59 142
18243.87 135
18245.15 149
18246.42 143
18247.70 150
18248.98 155
18250.25 149
18251.53 134
18252.81 132
18254.08 149
18255.36 151
18256.63 150
18257.91 159
18259.19 165
18260.46 129
18261.74 137
18263.02 136
18264.30 133
18265.57 128
18266.85 144
18268.13 138
18269.40 141
18270.68 149
18271.96 152
18273.23 149
18274.51 163
18275.79 148
18277.07 130
18278.34 155
18279.62 139
18280.90 153
18282.18 132
18283.45 150
18284.73 153
18286.01 148
18287.29 135
18288.56 124
18289.84 142
18291.12 149
18292.40 139
18293.68 134
18294.95 142
18296.23 157
18297.51 167
18298.79 154
18300.07 131
18301.34 144
18302.62 145
18303.90 142
18305.18 149
18306.46 135
18307.74 141
18309.01 146
18310.29 145
18311.57 139
18312.85 136
18314.13 146
18315.41 143
18316.69 152
18317.96 151
18319.24 148
18320.52 156
18321.80 117
18323.08 135
18324.36 143
18325.64 153
18326.92 147
18328.20 149
18329.47 158
18330.75 175
18332.03 168
18333.31 144
18334.59 155
18335.87 148
18337.15 133
18338.43 140
18339.71 164
18340.99 147
18342.27 150
18343.55 159
18344.83 143
18346.11 149
18347.39 143
18348.67 168
18349.95 172
18351.23 128
18352.51 139
18353.79 155
18355.07 171
18356.35 151
18357.63 151
18358.91 130
18360.19 145
18361.47 164
18362.75 150
18364.03 146
18365.31 134
18366.59 144
18367.87 153
18369.15 159
18370.43 143
18371.71 154
18372.99 141
18374.27 151
18375.55 132
18376.83 116
18378.12 123
18379.40 143
18380.68 138
18381.96 141
18383.24 124
18384.52 146
18385.80 149
18387.08 138
18388.36 122
18389.65 120
18390.93 131
18392.21 140
18393.49 124
18394.77 132
18396.05 147
18397.33 150
18398.62 130
18399.90 140
18401.18 144
18402.46 144
18403.74 148
18405.02 148
18406.31 122
18407.59 140
18408.87 129
18410.15 136
18411.43 140
18412.72 137
18414.00 137
18415.28 132
18416.56 140
18417.84 142
18419.13 121
18420.41 136
18421.69 139
18422.97 150
18424.26 137
18425.54 141
18426.82 122
18428.10 127
18429.39 144
18430.67 128
18431.95 154
18433.23 134
18434.52 135
18435.80 132
18437.08 135
18438.37 143
18439.65 141
18440.93 142
18442.22 143
18443.50 145
18444.78 148
18446.06 144
18447.35 132
18448.63 153
18449.91 137
18451.20 135
18452.48 145
18453.76 136
18455.05 155
18456.33 160
18457.62 122
18458.90 138
18460.18 137
18461.47 144
18462.75 131
18464.03 120
18465.32 129
18466.60 147
18467.89 143
18469.17 131
18470.45 149
18471.74 129
18473.02 158
18474.31 145
18475.59 131
18476.88 122
18478.16 128
18479.44 135
18480.73 146
18482.01 132
18483.30 145
18484.58 153
18485.87 126
18487.15 134
18488.44 151
18489.72 141
18491.01 131
18492.29 156
18493.58 150
18494.86 144
18496.15 128
18497.43 135
18498.72 141
18500.00 128
18501.29 135
18502.57 131
18503.86 139
18505.14 129
18506.43 102
18507.71 137
18509.00 135
18510.28 127
18511.57 133
18512.85 138
18514.14 134
18515.42 129
18516.71 135
18518.00 125
18519.28 135
18520.57 135
18521.85 132
18523.14 144
18524.43 139
18525.71 116
18527.00 137
18528.28 152
18529.57 141
18530.86 140
18532.14 140
18533.43 153
18534.71 134
18536.00 123
18537.29 148
18538.57 131
18539.86 128
18541.15 136
18542.43 139
18543.72 126
18545.01 152
18546.29 141
18547.58 137
18548.87 133
18550.15 158
18551.44 144
18552.73 129
18554.01 116
18555.30 146
18556.59 136
18557.88 119
18559.16 130
18560.45 128
18561.74 121
18563.02 131
18564.31 121
18565.60 127
18566.89 123
18568.17 116
18569.46 147
18570.75 133
18572.04 136
18573.32 148
18574.61 147
18575.90 142
18577.19 145
18578.48 131
18579.76 136
18581.05 161
18582.34 155
18583.63 143
18584.92 128
18586.20 143
18587.49 142
18588.78 127
18590.07 141
18591.36 132
18592.64 119
18593.93 143
18595.22 140
18596.51 118
18597.80 131
18599.09 156
18600.38 155
18601.66 137
18602.95 114
18604.24 140
18605.53 144
18606.82 122
18608.11 154
18609.40 150
18610.69 148
18611.98 137
18613.26 159
18614.55 128
18615.84 138
18617.13 142
18618.42 148
18619.71 140
18621.00 130
18622.29 139
18623.58 145
18624.87 123
18626.16 140
18627.45 138
18628.74 126
18630.03 130
18631.32 144
18632.61 141
18633.89 118
18635.18 145
18636.47 152
18637.76 155
18639.05 135
18640.34 128
18641.63 116
18642.92 141
18644.21 126
18645.50 132
18646.79 129
18648.09 154
18649.38 133
18650.67 118
18651.96 150
18653.25 119
18654.54 132
18655.83 119
18657.12 122
18658.41 130
18659.70 129
18660.99 121
18662.28 135
18663.57 134
18664.86 135
18666.15 138
18667.44 119
18668.74 118
18670.03 123
18671.32 130
18672.61 118
18673.90 117
18675.19 119
18676.48 129
18677.77 137
18679.06 140
18680.36 123
18681.65 138
18682.94 125
18684.23 135
18685.52 120
18686.81 120
18688.11 104
18689.40 120
18690.69 125
18691.98 118
18693.27 119
18694.56 122
18695.86 138
18697.15 133
18698.44 134
18699.73 118
18701.02 124
18702.32 125
18703.61 119
18704.90 127
18706.19 137
18707.48 106
18708.78 134
18710.07 124
18711.36 140
18712.65 128
18713.95 112
18715.24 122
18716.53 134
18717.83 112
18719.12 135
18720.41 138
18721.70 134
18723.00 124
18724.29 131
18725.58 134
18726.87 134
18728.17 125
18729.46 115
18730.75 109
18732.05 109
18733.34 126
18734.63 116
18735.93 126
18737.22 120
18738.51 111
18739.81 133
18741.10 131
18742.39 118
18743.69 98
18744.98 117
18746.27 114
18747.57 102
18748.86 126
18750.16 114
18751.45 116
18752.74 108
18754.04 121
18755.33 117
18756.63 121
18757.92 125
18759.21 114
18760.51 105
18761.80 119
18763.10 103
18764.39 123
18765.69 110
18766.98 128
18768.27 122
18769.57 98
18770.86 113
18772.16 118
18773.45 122
18774.75 116
18776.04 108
18777.34 114
18778.63 120
18779.93 111
18781.22 118
18782.52 112
18783.81 119
18785.11 103
18786.40 120
18787.70 97
18788.99 117
18790.29 98
18791.58 117
18792.88 118
18794.17 115
18795.47 99
18796.76 108
18798.06 156
18799.35 130
18800.65 99
18801.94 124
18803.24 124
18804.54 113
18805.83 102
18807.13 90
18808.42 120
18809.72 111
18811.01 112
18812.31 112
18813.61 110
18814.90 119
18816.20 109
18817.49 102
18818.79 121
18820.09 125
18821.38 132
18822.68 112
18823.98 109
18825.27 117
18826.57 127
18827.87 135
18829.16 120
18830.46 127
18831.75 132
18833.05 120
18834.35 118
18835.64 113
18836.94 100
18838.24 112
18839.54 117
18840.83 125
18842.13 118
18843.43 124
18844.72 114
18846.02 126
18847.32 109
18848.61 99
18849.91 133
18851.21 116
18852.51 113
18853.80 115
18855.10 117
18856.40 105
18857.70 118
18858.99 113
18860.29 115
18861.59 124
18862.89 127
18864.18 123
18865.48 110
18866.78 116
18868.08 121
18869.38 116
18870.67 109
18871.97 106
18873.27 110
18874.57 119
18875.87 114
18877.16 127
18878.46 101
18879.76 120
18881.06 129
18882.36 92
18883.66 114
18884.95 108
18886.25 116
18887.55 110
18888.85 136
18890.15 126
18891.45 125
18892.75 120
18894.04 110
18895.34 118
18896.64 103
18897.94 115
18899.24 121
18900.54 121
18901.84 107
18903.14 123
18904.44 120
18905.74 125
18907.03 100
18908.33 121
18909.63 122
18910.93 123
18912.23 131
18913.53 117
18914.83 125
18916.13 119
18917.43 116
18918.73 124
18920.03 95
18921.33 116
18922.63 125
18923.93 128
18925.23 95
18926.53 104
18927.83 122
18929.13 115
18930.43 117
18931.73 119
18933.03 125
18934.33 101
18935.63 102
18936.93 113
18938.23 118
18939.53 125
18940.83 115
18942.13 116
18943.43 104
18944.73 126
18946.03 104
18947.33 113
18948.63 126
18949.93 107
18951.23 108
18952.53 109
18953.84 96
18955.14 109
18956.44 116
18957.74 124
18959.04 116
18960.34 123
18961.64 103
18962.94 117
18964.24 113
18965.54 123
18966.85 115
18968.15 116
18969.45 111
18970.75 120
18972.05 129
18973.35 123
18974.65 106
18975.96 95
18977.26 116
18978.56 108
18979.86 99
18981.16 111
18982.46 106
18983.77 112
18985.07 130
18986.37 105
18987.67 103
18988.97 113
18990.28 130
18991.58 109
18992.88 99
18994.18 99
18995.49 104
18996.79 112
18998.09 124
18999.39 111
19000.69 105
19002.00 115
19003.30 95
19004.60 110
19005.90 115
19007.21 107
19008.51 111
19009.81 111
19011.12 106
19012.42 97
19013.72 115
19015.02 105
19016.33 124
19017.63 117
19018.93 108
19020.24 107
19021.54 100
19022.84 105
19024.15 109
19025.45 95
19026.75 97
19028.06 106
19029.36 106
19030.66 111
19031.97 117
19033.27 108
19034.57 99
19035.88 104
19037.18 109
19038.48 104
19039.79 114
19041.09 94
19042.40 107
19043.70 116
19045.00 114
19046.31 121
19047.61 123
19048.92 114
19050.22 99
19051.52 96
19052.83 105
19054.13 109
19055.44 117
19056.74 117
19058.05 112
19059.35 118
19060.65 122
19061.96 115
19063.26 115
19064.57 91
19065.87 99
19067.18 148
19068.48 136
19069.79 118
19071.09 101
19072.40 116
19073.70 130
19075.01 125
19076.31 121
19077.62 107
19078.92 122
19080.23 107
19081.53 112
19082.84 113
19084.14 123
19085.45 122
19086.75 143
19088.06 121
19089.36 104
19090.67 108
19091.98 112
19093.28 110
19094.59 114
19095.89 105
19097.20 127
19098.50 129
19099.81 124
19101.12 107
19102.42 108
19103.73 135
19105.03 116
19106.34 119
19107.65 112
19108.95 111
19110.26 113
19111.56 113
19112.87 112
19114.18 112
19115.48 110
19116.79 99
19118.10 113
19119.40 96
19120.71 114
19122.02 126
19123.32 129
19124.63 119
19125.94 113
19127.24 121
19128.55 112
19129.86 98
19131.16 132
19132.47 125
19133.78 110
19135.08 137
19136.39 122
19137.70 113
19139.01 125
19140.31 99
19141.62 119
19142.93 101
19144.23 122
19145.54 109
19146.85 108
19148.16 128
19149.46 99
19150.77 112
19152.08 120
19153.39 104
19154.69 86
19156.00 98
19157.31 116
19158.62 114
19159.93 115
19161.23 127
19162.54 103
19163.85 97
19165.16 114
19166.47 114
19167.77 115
19169.08 100
19170.39 113
19171.70 111
19173.01 113
19174.32 114
19175.62 121
19176.93 117
19178.24 90
19179.55 97
19180.86 104
19182.17 105
19183.48 109
19184.78 126
19186.09 113
19187.40 117
19188.71 96
19190.02 113
19191.33 99
19192.64 136
19193.95 117
19195.26 140
19196.56 111
19197.87 118
19199.18 129
19200.49 100
19201.80 102
19203.11 101
19204.42 113
19205.73 124
19207.04 126
19208.35 91
19209.66 107
19210.97 105
19212.28 111
19213.59 106
19214.90 111
19216.21 105
19217.52 109
19218.83 110
19220.14 105
19221.45 104
19222.76 102
19224.07 99
19225.38 119
19226.69 109
19228.00 105
19229.31 96
19230.62 100
19231.93 123
19233.24 117
19234.55 112
19235.86 105
19237.17 101
19238.48 94
19239.79 110
19241.10 105
19242.41 118
19243.72 103
19245.03 116
19246.35 126
19247.66 86
19248.97 100
19250.28 101
19251.59 118
19252.90 116
19254.21 107
19255.52 100
19256.83 116
19258.14 119
19259.46 94
19260.77 98
19262.08 106
19263.39 109
19264.70 114
19266.01 111
19267.32 115
19268.64 107
19269.95 112
19271.26 100
19272.57 119
19273.88 115
19275.20 102
19276.51 117
19277.82 95
19279.13 125
19280.44 107
19281.75 95
19283.07 103
19284.38 89
19285.69 125
19287.00 99
19288.32 105
19289.63 106
19290.94 126
19292.25 110
19293.57 89
19294.88 107
19296.19 101
19297.50 113
19298.82 113
19300.13 108
19301.44 109
19302.75 115
19304.07 104
19305.38 118
19306.69 118
19308.01 101
19309.32 114
19310.63 116
19311.94 108
19313.26 98
19314.57 102
19315.88 111
19317.20 110
19318.51 121
19319.82 118
19321.14 106
19322.45 99
19323.76 114
19325.08 124
19326.39 119
19327.70 97
19329.02 99
19330.33 118
19331.65 97
19332.96 97
19334.27 96
19335.59 102
19336.90 103
19338.22 121
19339.53 98
19340.84 103
19342.16 103
19343.47 102
19344.79 110
19346.10 113
19347.41 107
19348.73 115
19350.04 106
19351.36 111
19352.67 98
19353.99 120
19355.30 109
19356.62 114
19357.93 96
19359.25 109
19360.56 106
19361.87 113
19363.19 117
19364.50 99
19365.82 112
19367.13 92
19368.45 100
19369.76 115
19371.08 103
19372.39 99
19373.71 119
19375.02 110
19376.34 110
19377.66 100
19378.97 131
19380.29 103
19381.60 97
19382.92 102
19384.23 111
19385.55 103
19386.86 113
19388.18 101
19389.50 100
19390.81 99
19392.13 102
19393.44 110
19394.76 95
19396.07 94
19397.39 101
19398.71 92
19400.02 90
19401.34 109
19402.65 102
19403.97 104
19405.29 87
19406.60 93
19407.92 105
19409.24 114
19410.55 109
19411.87 97
19413.19 98
19414.50 116
19415.82 67
19417.14 100
19418.45 122
19419.77 118
19421.09 100
19422.40 112
19423.72 108
19425.04 102
19426.35 101
19427.67 106
19428.99 102
19430.30 105
19431.62 89
19432.94 106
19434.26 99
19435.57 109
19436.89 90
19438.21 106
19439.53 115
19440.84 113
19442.16 118
19443.48 107
19444.80 93
19446.11 109
19447.43 122
19448.75 96
19450.07 121
19451.38 88
19452.70 117
19454.02 96
19455.34 99
19456.66 94
19457.97 99
19459.29 100
19460.61 106
19461.93 99
19463.25 109
19464.57 92
19465.88 110
19467.20 125
19468.52 96
19469.84 106
19471.16 97
19472.48 111
19473.79 93
19475.11 96
19476.43 93
19477.75 114
19479.07 103
19480.39 114
19481.71 90
19483.03 94
19484.34 99
19485.66 95
19486.98 111
19488.30 110
19489.62 100
19490.94 113
19492.26 125
19493.58 95
19494.90 97
19496.22 118
19497.54 106
19498.86 98
19500.18 112
19501.50 120
19502.81 109
19504.13 102
19505.45 106
19506.77 102
19508.09 99
19509.41 108
19510.73 110
19512.05 109
19513.37 103
19514.69 104
19516.01 109
19517.33 115
19518.65 100
19519.97 120
19521.29 104
19522.61 105
19523.93 99
19525.25 111
19526.57 114
19527.89 90
19529.22 121
19530.54 120
19531.86 117
19533.18 113
19534.50 104
19535.82 106
19537.14 114
19538.46 119
19539.78 117
19541.10 131
19542.42 127
19543.74 103
19545.06 104
19546.39 100
19547.71 91
19549.03 108
19550.35 100
19551.67 114
19552.99 109
19554.31 107
19555.63 96
19556.96 119
19558.28 100
19559.60 104
19560.92 108
19562.24 121
19563.56 110
19564.88 110
19566.21 108
19567.53 105
19568.85 107
19570.17 92
19571.49 108
19572.82 103
19574.14 131
19575.46 103
19576.78 118
19578.10 105
19579.43 118
19580.75 91
19582.07 104
19583.39 109
19584.72 107
19586.04 103
19587.36 90
19588.68 101
19590.01 107
19591.33 112
19592.65 106
19593.97 115
19595.30 98
19596.62 99
19597.94 103
19599.26 125
19600.59 108
19601.91 110
19603.23 102
19604.56 118
19605.88 118
19607.20 130
19608.53 118
19609.85 106
19611.17 108
19612.49 90
19613.82 101
19615.14 112
19616.47 111
19617.79 103
19619.11 98
19620.44 114
19621.76 113
19623.08 108
19624.41 109
19625.73 98
19627.05 94
19628.38 92
19629.70 101
19631.03 121
19632.35 90
19633.67 96
19635.00 88
19636.32 103
19637.65 102
19638.97 114
19640.29 113
19641.62 110
19642.94 112
19644.27 104
19645.59 99
19646.92 122
19648.24 112
19649.57 106
19650.89 117
19652.21 104
19653.54 114
19654.86 111
19656.19 108
19657.51 108
19658.84 127
19660.16 114
19661.49 103
19662.81 104
19664.14 119
19665.46 127
19666.79 115
19668.11 97
19669.44 99
19670.76 130
19672.09 107
19673.41 100
19674.74 119
19676.07 105
19677.39 118
19678.72 132
19680.04 112
19681.37 123
19682.69 111
19684.02 115
19685.34 102
19686.67 106
19688.00 96
19689.32 106
19690.65 129
19691.97 126
19693.30 118
19694.63 110
19695.95 115
19697.28 94
19698.60 110
19699.93 112
19701.26 98
19702.58 109
19703.91 109
19705.24 120
19706.56 108
19707.89 99
19709.22 114
19710.54 126
19711.87 122
19713.20 127
19714.52 121
19715.85 104
19717.18 127
19718.50 118
19719.83 110
19721.16 104
19722.48 114
19723.81 120
19725.14 117
19726.47 108
19727.79 124
19729.12 107
19730.45 108
19731.77 116
19733.10 111
19734.43 111
19735.76 118
19737.08 119
19738.41 99
19739.74 105
19741.07 125
19742.39 103
19743.72 112
19745.05 121
19746.38 121
19747.71 106
19749.03 100
19750.36 122
19751.69 121
19753.02 115
19754.35 115
19755.67 106
19757.00 116
19758.33 115
19759.66 105
19760.99 97
19762.31 96
19763.64 100
19764.97 138
19766.30 119
19767.63 106
19768.96 119
19770.29 119
19771.61 116
19772.94 100
19774.27 118
19775.60 109
19776.93 99
19778.26 97
19779.59 105
19780.92 113
19782.25 119
19783.57 117
19784.90 95
19786.23 118
19787.56 112
19788.89 110
19790.22 110
19791.55 109
19792.88 100
19794.21 102
19795.54 103
19796.87 116
19798.20 111
19799.53 101
19800.86 121
19802.19 108
19803.52 108
19804.85 102
19806.18 104
19807.50 110
19808.83 113
19810.16 124
19811.49 94
19812.82 105
19814.15 102
19815.49 109
19816.82 102
19818.15 111
19819.48 111
19820.81 125
19822.14 116
19823.47 111
19824.80 111
19826.13 113
19827.46 93
19828.79 88
19830.12 101
19831.45 100
19832.78 101
19834.11 119
19835.44 106
19836.77 96
19838.10 108
19839.44 126
19840.77 117
19842.10 108
19843.43 121
19844.76 119
19846.09 119
19847.42 109
19848.75 109
19850.08 126
19851.42 106
19852.75 114
19854.08 110
19855.41 107
19856.74 115
19858.07 112
19859.40 123
19860.74 108
19862.07 96
19863.40 97
19864.73 118
19866.06 135
19867.40 122
19868.73 109
19870.06 100
19871.39 108
19872.72 107
19874.06 119
19875.39 101
19876.72 105
19878.05 110
19879.38 119
19880.72 110
19882.05 113
19883.38 101
19884.71 105
19886.05 114
19887.38 99
19888.71 116
19890.04 114
19891.38 134
19892.71 118
19894.04 99
19895.38 114
19896.71 110
19898.04 106
19899.37 123
19900.71 122
19902.04 122
19903.37 96
19904.71 108
19906.04 108
19907.37 107
19908.71 121
19910.04 125
19911.37 128
19912.71 109
19914.04 102
19915.37 97
19916.71 113
19918.04 102
19919.37 126
19920.71 106
19922.04 105
19923.37 115
19924.71 106
19926.04 114
19927.38 124
19928.71 100
19930.04 121
19931.38 103
19932.71 101
19934.05 122
19935.38 120
19936.71 122
19938.05 123
19939.38 123
19940.72 112
19942.05 101
19943.39 108
19944.72 123
19946.06 103
19947.39 119
19948.72 119
19950.06 109
19951.39 107
19952.73 101
19954.06 116
19955.40 112
19956.73 114
19958.07 118
19959.40 125
19960.74 121
19962.07 117
19963.41 121
19964.74 123
19966.08 131
19967.41 101
19968.75 114
19970.08 130
19971.42 121
19972.76 104
19974.09 119
19975.43 116
19976.76 113
19978.10 126
19979.43 122
19980.77 113
19982.10 103
19983.44 104
19984.78 121
19986.11 97
19987.45 127
19988.78 107
19990.12 113
19991.46 94
19992.79 102
19994.13 110
19995.46 109
19996.80 114
19998.14 142
19999.47 130
20000.81 117
20002.15 132
20003.48 126
20004.82 122
20006.16 116
20007.49 133
20008.83 132
20010.17 124
20011.50 100
20012.84 99
20014.18 125
20015.51 106
20016.85 102
20018.19 112
20019.52 114
20020.86 116
20022.20 108
20023.53 118
20024.87 105
20026.21 108
20027.55 112
20028.88 122
20030.22 120
20031.56 121
20032.90 99
20034.23 115
20035.57 139
20036.91 135
20038.25 122
20039.58 108
20040.92 106
20042.26 98
20043.60 121
20044.93 111
20046.27 119
20047.61 122
20048.95 107
20050.29 110
20051.62 124
20052.96 135
20054.30 121
20055.64 128
20056.98 112
20058.32 131
20059.65 114
20060.99 109
20062.33 98
20063.67 120
20065.01 137
20066.35 109
20067.68 119
20069.02 112
20070.36 115
20071.70 117
20073.04 145
20074.38 114
20075.72 110
20077.06 121
20078.40 119
20079.73 106
20081.07 103
20082.41 117
20083.75 134
20085.09 122
20086.43 108
20087.77 108
20089.11 122
20090.45 94
20091.79 127
20093.13 117
20094.47 134
20095.81 120
20097.15 126
20098.48 129
20099.82 121
20101.16 112
20102.50 117
20103.84 124
20105.18 117
20106.52 115
20107.86 93
20109.20 113
20110.54 116
20111.88 108
20113.22 132
20114.56 115
20115.90 116
20117.24 111
20118.58 138
20119.93 125
20121.27 121
20122.61 131
20123.95 112
20125.29 125
20126.63 133
20127.97 137
20129.31 106
20130.65 101
20131.99 130
20133.33 139
20134.67 129
20136.01 130
