# Supplementary material for: MALDI-TOF MS typing enables the classification of brewing yeasts of the genus Saccharomyces to major beer styles
Source: PLoS One. 2017 Aug 9;12(8):e0181694. doi: 10.1371/journal.pone.0181694 (PMC5549903; doi:10.1371/journal.pone.0181694)
Supplement: S9 File — The directory includes 90 raw files and was zipped to “.zip”; the folder has three strains with 30 spectra per strain; S1 Text explains the raw files with an example and Table 1 represents the yeast strains used within the experiment. (ZIP) [file pone.0181694.s012.zip › 25-27/30284-8J5-Lag-Lag-Lag-YPG-18h-E-E_2016-09-22_5_0_E1_1.dat]

1999.90 1642
2000.32 1642
2000.75 1605
2001.17 1665
2001.59 1642
2002.01 1677
2002.43 1633
2002.86 1670
2003.28 1614
2003.70 1681
2004.12 1610
2004.54 1590
2004.97 1643
2005.39 1630
2005.81 1665
2006.23 1622
2006.66 1724
2007.08 1661
2007.50 1711
2007.92 1684
2008.35 1667
2008.77 1628
2009.19 1656
2009.61 1696
2010.04 1680
2010.46 1591
2010.88 1638
2011.31 1617
2011.73 1631
2012.15 1584
2012.57 1584
2013.00 1618
2013.42 1633
2013.84 1586
2014.27 1555
2014.69 1598
2015.11 1584
2015.54 1610
2015.96 1694
2016.38 1726
2016.81 1737
2017.23 1794
2017.65 1757
2018.08 1777
2018.50 1816
2018.93 1748
2019.35 1769
2019.77 1731
2020.20 1742
2020.62 1752
2021.04 1688
2021.47 1741
2021.89 1754
2022.32 1763
2022.74 1713
2023.17 1680
2023.59 1736
2024.01 1655
2024.44 1674
2024.86 1692
2025.29 1646
2025.71 1651
2026.14 1621
2026.56 1637
2026.98 1670
2027.41 1603
2027.83 1615
2028.26 1547
2028.68 1522
2029.11 1570
2029.53 1518
2029.96 1530
2030.38 1519
2030.81 1504
2031.23 1559
2031.66 1566
2032.08 1560
2032.51 1517
2032.93 1600
2033.36 1626
2033.78 1658
2034.21 1615
2034.63 1618
2035.06 1617
2035.49 1754
2035.91 1878
2036.34 1805
2036.76 1879
2037.19 1904
2037.61 1834
2038.04 1856
2038.47 1893
2038.89 1863
2039.32 1842
2039.74 1740
2040.17 1803
2040.59 1757
2041.02 1782
2041.45 1646
2041.87 1640
2042.30 1581
2042.73 1551
2043.15 1605
2043.58 1577
2044.00 1544
2044.43 1571
2044.86 1594
2045.28 1584
2045.71 1551
2046.14 1595
2046.56 1636
2046.99 1651
2047.42 1561
2047.84 1578
2048.27 1613
2048.70 1594
2049.12 1567
2049.55 1538
2049.98 1567
2050.40 1591
2050.83 1591
2051.26 1570
2051.69 1480
2052.11 1524
2052.54 1601
2052.97 1523
2053.40 1630
2053.82 1552
2054.25 1592
2054.68 1662
2055.10 1686
2055.53 1683
2055.96 1692
2056.39 1672
2056.82 1717
2057.24 1681
2057.67 1728
2058.10 1750
2058.53 1660
2058.95 1674
2059.38 1722
2059.81 1631
2060.24 1590
2060.67 1643
2061.09 1660
2061.52 1733
2061.95 1694
2062.38 1723
2062.81 1849
2063.24 1909
2063.66 1973
2064.09 1965
2064.52 1978
2064.95 2133
2065.38 2289
2065.81 2279
2066.24 2277
2066.66 2239
2067.09 2281
2067.52 2209
2067.95 2156
2068.38 2136
2068.81 1954
2069.24 1890
2069.67 1807
2070.10 1706
2070.52 1749
2070.95 1765
2071.38 1786
2071.81 1727
2072.24 1672
2072.67 1797
2073.10 1792
2073.53 1794
2073.96 1771
2074.39 1855
2074.82 1882
2075.25 1895
2075.68 1896
2076.11 1915
2076.54 1898
2076.97 1907
2077.40 1850
2077.83 1873
2078.26 1915
2078.69 1920
2079.12 1814
2079.55 1850
2079.98 1932
2080.41 1891
2080.84 1863
2081.27 1790
2081.70 1805
2082.13 1915
2082.56 1794
2082.99 1705
2083.42 1726
2083.85 1788
2084.28 1832
2084.71 1801
2085.14 1792
2085.57 1848
2086.00 1848
2086.43 1784
2086.86 1795
2087.29 1746
2087.73 1794
2088.16 1771
2088.59 1740
2089.02 1744
2089.45 1673
2089.88 1665
2090.31 1672
2090.74 1682
2091.17 1628
2091.61 1664
2092.04 1666
2092.47 1678
2092.90 1627
2093.33 1667
2093.76 1663
2094.19 1666
2094.63 1697
2095.06 1756
2095.49 1732
2095.92 1651
2096.35 1675
2096.78 1596
2097.22 1708
2097.65 1657
2098.08 1671
2098.51 1684
2098.94 1651
2099.38 1599
2099.81 1613
2100.24 1651
2100.67 1658
2101.11 1672
2101.54 1629
2101.97 1576
2102.40 1661
2102.83 1727
2103.27 1686
2103.70 1717
2104.13 1686
2104.56 1835
2105.00 1832
2105.43 1787
2105.86 1823
2106.30 1937
2106.73 1837
2107.16 1861
2107.59 1839
2108.03 1877
2108.46 1958
2108.89 1904
2109.33 1860
2109.76 1779
2110.19 1768
2110.63 1816
2111.06 1814
2111.49 1875
2111.93 1793
2112.36 1752
2112.79 1673
2113.23 1723
2113.66 1732
2114.09 1706
2114.53 1816
2114.96 1813
2115.40 1686
2115.83 1710
2116.26 1640
2116.70 1593
2117.13 1591
2117.56 1632
2118.00 1656
2118.43 1622
2118.87 1603
2119.30 1591
2119.73 1534
2120.17 1556
2120.60 1608
2121.04 1612
2121.47 1576
2121.91 1575
2122.34 1659
2122.78 1634
2123.21 1659
2123.64 1688
2124.08 1628
2124.51 1690
2124.95 1712
2125.38 1686
2125.82 1630
2126.25 1732
2126.69 1868
2127.12 1928
2127.56 1982
2127.99 2099
2128.43 2268
2128.86 2417
2129.30 2482
2129.73 2543
2130.17 2590
2130.60 2537
2131.04 2630
2131.47 2541
2131.91 2547
2132.35 2365
2132.78 2232
2133.22 2182
2133.65 1997
2134.09 1924
2134.52 1785
2134.96 1800
2135.40 1716
2135.83 1768
2136.27 1733
2136.70 1723
2137.14 1679
2137.57 1621
2138.01 1636
2138.45 1636
2138.88 1546
2139.32 1696
2139.76 1660
2140.19 1608
2140.63 1624
2141.06 1650
2141.50 1669
2141.94 1798
2142.37 1770
2142.81 1773
2143.25 1746
2143.68 1764
2144.12 1814
2144.56 1831
2144.99 1886
2145.43 1843
2145.87 1878
2146.30 1903
2146.74 1904
2147.18 1922
2147.62 1964
2148.05 2105
2148.49 2188
2148.93 2207
2149.36 2186
2149.80 2317
2150.24 2335
2150.68 2170
2151.11 2236
2151.55 2238
2151.99 2172
2152.43 2204
2152.86 2212
2153.30 2172
2153.74 2065
2154.18 2055
2154.61 2083
2155.05 2134
2155.49 2075
2155.93 2092
2156.37 2169
2156.80 2232
2157.24 2455
2157.68 2553
2158.12 2620
2158.56 2740
2158.99 2882
2159.43 2803
2159.87 2704
2160.31 2800
2160.75 2725
2161.19 2706
2161.62 2689
2162.06 2534
2162.50 2433
2162.94 2435
2163.38 2357
2163.82 2393
2164.26 2359
2164.69 2239
2165.13 2279
2165.57 2171
2166.01 2086
2166.45 2106
2166.89 2064
2167.33 2015
2167.77 1986
2168.21 1993
2168.65 1959
2169.08 1861
2169.52 1904
2169.96 1937
2170.40 2010
2170.84 1968
2171.28 2061
2171.72 2085
2172.16 2098
2172.60 2190
2173.04 2122
2173.48 2191
2173.92 2219
2174.36 2138
2174.80 2170
2175.24 2220
2175.68 2240
2176.12 2283
2176.56 2189
2177.00 2250
2177.44 2271
2177.88 2367
2178.32 2335
2178.76 2327
2179.20 2327
2179.64 2212
2180.08 2297
2180.52 2192
2180.96 2179
2181.40 2174
2181.84 2085
2182.28 1997
2182.72 1949
2183.16 1902
2183.60 1881
2184.04 1870
2184.48 1792
2184.93 1740
2185.37 1783
2185.81 1872
2186.25 1896
2186.69 2056
2187.13 1969
2187.57 2074
2188.01 2096
2188.45 2164
2188.89 2122
2189.34 2095
2189.78 2103
2190.22 2024
2190.66 2160
2191.10 2161
2191.54 1984
2191.98 1955
2192.43 2003
2192.87 2049
2193.31 1995
2193.75 2027
2194.19 2051
2194.63 2124
2195.08 2269
2195.52 2261
2195.96 2259
2196.40 2213
2196.84 2217
2197.29 2271
2197.73 2267
2198.17 2225
2198.61 2124
2199.06 2036
2199.50 2045
2199.94 2030
2200.38 1977
2200.82 1991
2201.27 2029
2201.71 1940
2202.15 1904
2202.59 1988
2203.04 1907
2203.48 1942
2203.92 1998
2204.37 1996
2204.81 1968
2205.25 2089
2205.69 1984
2206.14 1973
2206.58 2068
2207.02 2068
2207.47 2049
2207.91 2052
2208.35 2034
2208.80 2044
2209.24 2097
2209.68 1986
2210.13 1986
2210.57 1991
2211.01 1951
2211.46 1876
2211.90 1925
2212.34 1904
2212.79 1856
2213.23 1825
2213.67 1872
2214.12 1950
2214.56 1909
2215.01 1945
2215.45 1912
2215.89 1940
2216.34 1889
2216.78 1869
2217.23 1941
2217.67 1896
2218.11 1961
2218.56 1929
2219.00 1967
2219.45 2021
2219.89 1978
2220.34 1959
2220.78 1980
2221.22 2096
2221.67 2080
2222.11 2120
2222.56 2235
2223.00 2279
2223.45 2318
2223.89 2323
2224.34 2307
2224.78 2359
2225.23 2469
2225.67 2444
2226.12 2399
2226.56 2447
2227.01 2422
2227.45 2378
2227.90 2368
2228.34 2355
2228.79 2384
2229.23 2425
2229.68 2414
2230.12 2377
2230.57 2404
2231.01 2535
2231.46 2415
2231.90 2326
2232.35 2283
2232.80 2267
2233.24 2348
2233.69 2325
2234.13 2250
2234.58 2265
2235.02 2193
2235.47 2135
2235.92 2223
2236.36 2186
2236.81 2223
2237.25 2280
2237.70 2213
2238.15 2146
2238.59 2124
2239.04 2059
2239.49 2036
2239.93 2105
2240.38 2010
2240.82 1960
2241.27 1942
2241.72 2009
2242.16 1949
2242.61 1942
2243.06 1865
2243.50 1847
2243.95 1845
2244.40 1910
2244.84 1921
2245.29 1864
2245.74 1925
2246.19 1904
2246.63 1861
2247.08 2049
2247.53 2057
2247.97 2059
2248.42 2033
2248.87 1990
2249.32 2035
2249.76 2065
2250.21 2078
2250.66 2118
2251.10 2159
2251.55 2045
2252.00 2046
2252.45 2074
2252.89 2065
2253.34 2102
2253.79 2020
2254.24 2052
2254.69 2068
2255.13 2053
2255.58 2103
2256.03 1995
2256.48 1986
2256.93 1980
2257.37 2059
2257.82 2073
2258.27 2034
2258.72 2079
2259.17 2091
2259.61 2103
2260.06 2178
2260.51 2162
2260.96 2220
2261.41 2166
2261.86 2199
2262.31 2225
2262.75 2313
2263.20 2346
2263.65 2397
2264.10 2350
2264.55 2351
2265.00 2333
2265.45 2304
2265.90 2321
2266.34 2313
2266.79 2256
2267.24 2336
2267.69 2367
2268.14 2446
2268.59 2447
2269.04 2399
2269.49 2384
2269.94 2584
2270.39 2747
2270.84 2732
2271.29 2846
2271.74 3091
2272.18 3317
2272.63 3702
2273.08 4210
2273.53 4780
2273.98 5368
2274.43 6177
2274.88 7082
2275.33 7927
2275.78 8638
2276.23 9228
2276.68 9101
2277.13 9407
2277.58 9440
2278.03 8873
2278.48 8353
2278.93 7623
2279.38 7017
2279.83 6184
2280.28 5457
2280.73 4847
2281.19 4177
2281.64 3722
2282.09 3347
2282.54 3000
2282.99 2903
2283.44 2759
2283.89 2618
2284.34 2608
2284.79 2420
2285.24 2313
2285.69 2362
2286.14 2360
2286.59 2430
2287.04 2524
2287.50 2772
2287.95 2921
2288.40 3058
2288.85 3268
2289.30 3624
2289.75 3825
2290.20 3960
2290.65 4115
2291.11 4091
2291.56 4104
2292.01 4150
2292.46 4124
2292.91 4139
2293.36 3942
2293.82 3661
2294.27 3467
2294.72 3436
2295.17 3115
2295.62 2964
2296.07 2881
2296.53 2758
2296.98 2624
2297.43 2519
2297.88 2469
2298.33 2411
2298.79 2348
2299.24 2343
2299.69 2427
2300.14 2386
2300.60 2382
2301.05 2368
2301.50 2367
2301.95 2421
2302.41 2408
2302.86 2363
2303.31 2338
2303.76 2315
2304.22 2361
2304.67 2314
2305.12 2377
2305.57 2405
2306.03 2408
2306.48 2369
2306.93 2358
2307.39 2346
2307.84 2391
2308.29 2455
2308.75 2503
2309.20 2478
2309.65 2464
2310.11 2379
2310.56 2418
2311.01 2407
2311.47 2485
2311.92 2556
2312.37 2665
2312.83 2595
2313.28 2679
2313.73 2580
2314.19 2651
2314.64 2652
2315.09 2645
2315.55 2644
2316.00 2649
2316.46 2695
2316.91 2656
2317.36 2673
2317.82 2581
2318.27 2538
2318.73 2600
2319.18 2568
2319.63 2567
2320.09 2510
2320.54 2471
2321.00 2411
2321.45 2374
2321.91 2463
2322.36 2476
2322.82 2453
2323.27 2347
2323.72 2258
2324.18 2375
2324.63 2364
2325.09 2333
2325.54 2351
2326.00 2385
2326.45 2398
2326.91 2349
2327.36 2278
2327.82 2267
2328.27 2303
2328.73 2253
2329.18 2342
2329.64 2346
2330.09 2257
2330.55 2166
2331.00 2166
2331.46 2085
2331.92 2119
2332.37 2240
2332.83 2186
2333.28 2122
2333.74 2037
2334.19 2024
2334.65 1981
2335.10 2052
2335.56 2093
2336.02 2020
2336.47 1916
2336.93 1939
2337.38 2050
2337.84 2084
2338.30 2049
2338.75 2034
2339.21 1973
2339.66 2044
2340.12 1991
2340.58 1947
2341.03 1926
2341.49 1872
2341.95 1900
2342.40 1891
2342.86 1897
2343.32 1964
2343.77 2018
2344.23 1947
2344.68 1804
2345.14 1813
2345.60 1896
2346.06 1951
2346.51 1908
2346.97 1970
2347.43 2043
2347.88 1963
2348.34 2038
2348.80 1992
2349.25 2024
2349.71 2005
2350.17 2111
2350.63 2142
2351.08 2167
2351.54 2169
2352.00 2175
2352.46 2182
2352.91 2125
2353.37 2120
2353.83 2190
2354.29 2148
2354.74 2177
2355.20 2117
2355.66 2089
2356.12 2131
2356.57 2194
2357.03 2167
2357.49 2152
2357.95 2109
2358.41 2231
2358.86 2164
2359.32 2200
2359.78 2170
2360.24 2168
2360.70 2277
2361.15 2250
2361.61 2115
2362.07 2188
2362.53 2245
2362.99 2198
2363.45 2249
2363.91 2223
2364.36 2242
2364.82 2284
2365.28 2280
2365.74 2305
2366.20 2330
2366.66 2364
2367.12 2369
2367.57 2322
2368.03 2315
2368.49 2397
2368.95 2386
2369.41 2425
2369.87 2369
2370.33 2298
2370.79 2478
2371.25 2576
2371.71 2600
2372.17 2789
2372.63 2828
2373.09 2852
2373.54 2982
2374.00 3026
2374.46 3134
2374.92 3068
2375.38 3038
2375.84 3081
2376.30 3023
2376.76 2863
2377.22 2696
2377.68 2670
2378.14 2605
2378.60 2467
2379.06 2359
2379.52 2365
2379.98 2354
2380.44 2322
2380.90 2242
2381.36 2229
2381.82 2200
2382.28 2173
2382.74 2169
2383.20 2103
2383.66 2071
2384.12 2099
2384.59 2139
2385.05 2009
2385.51 2022
2385.97 2002
2386.43 2018
2386.89 2043
2387.35 2095
2387.81 2073
2388.27 2085
2388.73 2179
2389.19 2136
2389.65 2222
2390.12 2259
2390.58 2287
2391.04 2333
2391.50 2361
2391.96 2430
2392.42 2429
2392.88 2489
2393.34 2456
2393.81 2457
2394.27 2410
2394.73 2299
2395.19 2357
2395.65 2345
2396.11 2381
2396.57 2401
2397.04 2379
2397.50 2348
2397.96 2357
2398.42 2422
2398.88 2446
2399.35 2452
2399.81 2437
2400.27 2360
2400.73 2312
2401.19 2282
2401.66 2247
2402.12 2213
2402.58 2233
2403.04 2205
2403.51 2206
2403.97 2146
2404.43 2187
2404.89 2190
2405.36 2262
2405.82 2205
2406.28 2205
2406.74 2260
2407.21 2212
2407.67 2132
2408.13 2210
2408.59 2102
2409.06 2078
2409.52 2118
2409.98 2127
2410.45 2103
2410.91 2076
2411.37 2116
2411.84 2155
2412.30 2124
2412.76 2056
2413.23 2095
2413.69 2055
2414.15 2143
2414.62 2143
2415.08 2114
2415.54 2132
2416.01 2162
2416.47 2246
2416.93 2347
2417.40 2290
2417.86 2129
2418.32 2187
2418.79 2207
2419.25 2240
2419.72 2292
2420.18 2348
2420.64 2333
2421.11 2352
2421.57 2259
2422.04 2285
2422.50 2337
2422.96 2247
2423.43 2338
2423.89 2261
2424.36 2179
2424.82 2215
2425.29 2168
2425.75 2079
2426.22 2078
2426.68 2006
2427.15 2013
2427.61 1989
2428.07 1952
2428.54 1940
2429.00 1929
2429.47 1894
2429.93 1936
2430.40 1965
2430.86 1995
2431.33 2028
2431.79 2035
2432.26 1993
2432.72 1947
2433.19 2041
2433.65 2099
2434.12 2152
2434.59 2118
2435.05 2113
2435.52 2198
2435.98 2247
2436.45 2246
2436.91 2368
2437.38 2233
2437.84 2295
2438.31 2372
2438.78 2439
2439.24 2508
2439.71 2644
2440.17 2582
2440.64 2596
2441.10 2694
2441.57 2753
2442.04 2646
2442.50 2585
2442.97 2701
2443.44 2587
2443.90 2532
2444.37 2430
2444.83 2443
2445.30 2360
2445.77 2344
2446.23 2247
2446.70 2174
2447.17 2156
2447.63 2141
2448.10 2260
2448.57 2197
2449.03 2109
2449.50 2145
2449.97 2162
2450.43 2193
2450.90 2075
2451.37 2152
2451.83 2149
2452.30 2121
2452.77 2089
2453.24 2085
2453.70 2096
2454.17 2057
2454.64 1990
2455.10 2044
2455.57 2014
2456.04 2037
2456.51 2038
2456.97 2121
2457.44 2048
2457.91 2080
2458.38 2052
2458.84 2066
2459.31 2127
2459.78 2091
2460.25 2162
2460.72 2181
2461.18 2129
2461.65 2117
2462.12 2055
2462.59 2097
2463.06 2048
2463.52 2044
2463.99 2022
2464.46 2098
2464.93 2138
2465.40 2076
2465.86 2155
2466.33 2154
2466.80 2135
2467.27 2005
2467.74 2064
2468.21 2148
2468.68 2149
2469.14 2172
2469.61 1995
2470.08 2064
2470.55 2088
2471.02 2067
2471.49 1977
2471.96 1989
2472.43 2116
2472.90 2180
2473.36 2097
2473.83 2103
2474.30 2208
2474.77 2233
2475.24 2207
2475.71 2217
2476.18 2223
2476.65 2347
2477.12 2270
2477.59 2209
2478.06 2293
2478.53 2224
2479.00 2224
2479.47 2236
2479.94 2125
2480.41 2101
2480.87 2113
2481.34 1935
2481.81 1920
2482.28 1968
2482.75 2003
2483.22 1951
2483.69 1921
2484.16 1872
2484.63 2017
2485.10 2019
2485.57 2035
2486.05 2064
2486.52 2117
2486.99 2168
2487.46 2142
2487.93 2108
2488.40 2162
2488.87 2233
2489.34 2232
2489.81 2271
2490.28 2233
2490.75 2224
2491.22 2242
2491.69 2198
2492.16 2173
2492.63 2142
2493.10 2207
2493.58 2259
2494.05 2352
2494.52 2305
2494.99 2379
2495.46 2436
2495.93 2502
2496.40 2525
2496.87 2508
2497.34 2641
2497.82 2493
2498.29 2498
2498.76 2386
2499.23 2329
2499.70 2273
2500.17 2174
2500.64 2240
2501.12 2229
2501.59 2123
2502.06 2069
2502.53 2075
2503.00 2024
2503.48 2018
2503.95 2078
2504.42 2028
2504.89 2054
2505.36 2054
2505.84 2125
2506.31 2183
2506.78 2154
2507.25 2193
2507.72 2286
2508.20 2255
2508.67 2476
2509.14 2570
2509.61 2627
2510.09 2877
2510.56 2948
2511.03 3098
2511.50 3273
2511.98 3322
2512.45 3314
2512.92 3422
2513.40 3389
2513.87 3298
2514.34 3227
2514.81 3061
2515.29 2914
2515.76 2849
2516.23 2707
2516.71 2583
2517.18 2456
2517.65 2355
2518.13 2321
2518.60 2267
2519.07 2236
2519.55 2182
2520.02 2167
2520.49 2124
2520.97 2114
2521.44 2156
2521.91 2141
2522.39 2180
2522.86 2175
2523.34 2173
2523.81 2207
2524.28 2252
2524.76 2254
2525.23 2169
2525.70 2252
2526.18 2271
2526.65 2289
2527.13 2281
2527.60 2253
2528.08 2269
2528.55 2296
2529.02 2295
2529.50 2340
2529.97 2206
2530.45 2270
2530.92 2379
2531.40 2312
2531.87 2317
2532.34 2280
2532.82 2351
2533.29 2404
2533.77 2441
2534.24 2355
2534.72 2413
2535.19 2434
2535.67 2477
2536.14 2419
2536.62 2424
2537.09 2425
2537.57 2473
2538.04 2438
2538.52 2411
2538.99 2383
2539.47 2321
2539.94 2438
2540.42 2409
2540.90 2384
2541.37 2432
2541.85 2497
2542.32 2388
2542.80 2358
2543.27 2405
2543.75 2488
2544.22 2514
2544.70 2697
2545.18 2735
2545.65 2843
2546.13 2998
2546.60 3151
2547.08 3360
2547.56 3290
2548.03 3390
2548.51 3370
2548.98 3432
2549.46 3435
2549.94 3351
2550.41 3300
2550.89 3243
2551.37 3160
2551.84 3026
2552.32 2873
2552.80 2879
2553.27 2805
2553.75 2763
2554.23 2800
2554.70 2698
2555.18 2712
2555.66 2665
2556.13 2572
2556.61 2510
2557.09 2444
2557.56 2502
2558.04 2560
2558.52 2500
2558.99 2550
2559.47 2450
2559.95 2373
2560.43 2328
2560.90 2381
2561.38 2321
2561.86 2309
2562.33 2299
2562.81 2258
2563.29 2168
2563.77 2172
2564.25 2215
2564.72 2223
2565.20 2101
2565.68 2164
2566.16 2226
2566.63 2194
2567.11 2158
2567.59 2108
2568.07 2110
2568.55 2256
2569.02 2239
2569.50 2145
2569.98 2181
2570.46 2152
2570.94 2216
2571.41 2172
2571.89 2159
2572.37 2189
2572.85 2199
2573.33 2109
2573.81 2095
2574.28 2041
2574.76 2192
2575.24 2092
2575.72 2128
2576.20 2175
2576.68 2095
2577.16 2168
2577.64 2127
2578.11 2108
2578.59 2116
2579.07 2109
2579.55 2149
2580.03 2136
2580.51 2116
2580.99 2106
2581.47 2077
2581.95 2081
2582.43 2098
2582.91 2039
2583.39 2121
2583.86 2087
2584.34 2120
2584.82 2124
2585.30 2155
2585.78 2189
2586.26 2233
2586.74 2226
2587.22 2135
2587.70 2230
2588.18 2173
2588.66 2224
2589.14 2139
2589.62 2210
2590.10 2149
2590.58 2160
2591.06 2114
2591.54 2107
2592.02 2115
2592.50 2056
2592.98 2093
2593.46 2163
2593.94 2189
2594.42 2125
2594.90 2219
2595.38 2190
2595.86 2203
2596.35 2170
2596.83 2170
2597.31 2104
2597.79 2191
2598.27 2203
2598.75 2125
2599.23 2120
2599.71 2109
2600.19 2077
2600.67 2218
2601.15 2177
2601.63 2148
2602.12 2153
2602.60 2162
2603.08 2139
2603.56 2249
2604.04 2132
2604.52 2144
2605.00 2145
2605.48 2092
2605.97 2043
2606.45 2054
2606.93 2071
2607.41 2080
2607.89 2071
2608.37 2119
2608.86 2136
2609.34 2159
2609.82 2206
2610.30 2295
2610.78 2237
2611.26 2174
2611.75 2167
2612.23 2249
2612.71 2246
2613.19 2215
2613.68 2219
2614.16 2146
2614.64 2203
2615.12 2224
2615.60 2233
2616.09 2261
2616.57 2314
2617.05 2221
2617.53 2271
2618.02 2208
2618.50 2205
2618.98 2225
2619.46 2249
2619.95 2293
2620.43 2332
2620.91 2284
2621.40 2316
2621.88 2309
2622.36 2427
2622.85 2417
2623.33 2425
2623.81 2451
2624.29 2433
2624.78 2444
2625.26 2427
2625.74 2503
2626.23 2491
2626.71 2359
2627.19 2438
2627.68 2421
2628.16 2407
2628.64 2433
2629.13 2564
2629.61 2570
2630.10 2496
2630.58 2516
2631.06 2674
2631.55 2662
2632.03 2672
2632.51 2678
2633.00 2663
2633.48 2713
2633.97 2568
2634.45 2623
2634.94 2640
2635.42 2638
2635.90 2580
2636.39 2623
2636.87 2612
2637.36 2594
2637.84 2569
2638.33 2575
2638.81 2582
2639.29 2581
2639.78 2458
2640.26 2387
2640.75 2331
2641.23 2334
2641.72 2303
2642.20 2329
2642.69 2230
2643.17 2242
2643.66 2165
2644.14 2178
2644.63 2265
2645.11 2206
2645.60 2204
2646.08 2183
2646.57 2250
2647.05 2266
2647.54 2233
2648.02 2178
2648.51 2280
2648.99 2345
2649.48 2294
2649.97 2340
2650.45 2398
2650.94 2367
2651.42 2451
2651.91 2389
2652.39 2455
2652.88 2444
2653.37 2425
2653.85 2447
2654.34 2465
2654.82 2506
2655.31 2438
2655.80 2382
2656.28 2349
2656.77 2413
2657.25 2367
2657.74 2378
2658.23 2384
2658.71 2429
2659.20 2528
2659.69 2487
2660.17 2582
2660.66 2695
2661.14 2737
2661.63 2827
2662.12 2860
2662.60 2939
2663.09 2874
2663.58 2893
2664.06 2940
2664.55 2923
2665.04 2760
2665.53 2787
2666.01 2823
2666.50 2715
2666.99 2661
2667.47 2513
2667.96 2537
2668.45 2453
2668.94 2477
2669.42 2393
2669.91 2405
2670.40 2359
2670.88 2340
2671.37 2417
2671.86 2480
2672.35 2602
2672.83 2614
2673.32 2706
2673.81 2812
2674.30 2832
2674.79 2895
2675.27 2831
2675.76 2927
2676.25 2844
2676.74 2814
2677.23 2714
2677.71 2794
2678.20 2670
2678.69 2641
2679.18 2667
2679.67 2659
2680.15 2482
2680.64 2510
2681.13 2485
2681.62 2501
2682.11 2401
2682.60 2429
2683.08 2478
2683.57 2520
2684.06 2548
2684.55 2528
2685.04 2515
2685.53 2609
2686.02 2591
2686.51 2605
2686.99 2575
2687.48 2572
2687.97 2578
2688.46 2677
2688.95 2571
2689.44 2676
2689.93 2683
2690.42 2723
2690.91 2697
2691.40 2743
2691.89 2808
2692.38 2794
2692.87 2842
2693.35 2886
2693.84 3033
2694.33 3126
2694.82 3174
2695.31 3275
2695.80 3276
2696.29 3274
2696.78 3181
2697.27 3160
2697.76 3103
2698.25 3040
2698.74 2996
2699.23 2977
2699.72 2788
2700.21 2772
2700.70 2607
2701.19 2605
2701.68 2570
2702.17 2529
2702.66 2540
2703.15 2486
2703.64 2331
2704.13 2295
2704.62 2387
2705.12 2315
2705.61 2212
2706.10 2191
2706.59 2219
2707.08 2276
2707.57 2263
2708.06 2155
2708.55 2222
2709.04 2286
2709.53 2332
2710.02 2244
2710.51 2200
2711.01 2332
2711.50 2377
2711.99 2530
2712.48 2481
2712.97 2461
2713.46 2478
2713.95 2489
2714.44 2538
2714.94 2487
2715.43 2528
2715.92 2424
2716.41 2328
2716.90 2299
2717.39 2319
2717.89 2252
2718.38 2174
2718.87 2352
2719.36 2317
2719.85 2443
2720.34 2445
2720.84 2605
2721.33 2608
2721.82 2791
2722.31 2866
2722.80 2919
2723.30 2824
2723.79 2979
2724.28 2909
2724.77 2921
2725.27 2886
2725.76 2822
2726.25 2725
2726.74 2638
2727.24 2663
2727.73 2635
2728.22 2688
2728.71 2709
2729.21 2649
2729.70 2632
2730.19 2642
2730.69 2692
2731.18 2740
2731.67 2730
2732.16 2788
2732.66 2781
2733.15 2744
2733.64 2788
2734.14 2744
2734.63 2774
2735.12 2767
2735.62 2923
2736.11 2973
2736.60 3002
2737.10 3123
2737.59 3096
2738.08 3152
2738.58 3176
2739.07 3214
2739.56 3202
2740.06 3137
2740.55 3160
2741.05 3127
2741.54 3073
2742.03 2888
2742.53 2819
2743.02 2779
2743.52 2666
2744.01 2590
2744.50 2666
2745.00 2634
2745.49 2634
2745.99 2532
2746.48 2525
2746.97 2543
2747.47 2466
2747.96 2468
2748.46 2530
2748.95 2452
2749.45 2388
2749.94 2416
2750.44 2467
2750.93 2551
2751.43 2642
2751.92 2523
2752.42 2462
2752.91 2481
2753.41 2503
2753.90 2488
2754.40 2537
2754.89 2465
2755.39 2377
2755.88 2453
2756.38 2500
2756.87 2531
2757.37 2503
2757.86 2428
2758.36 2487
2758.85 2540
2759.35 2589
2759.84 2656
2760.34 2650
2760.83 2826
2761.33 2909
2761.83 2915
2762.32 2954
2762.82 2874
2763.31 2910
2763.81 2936
2764.30 2980
2764.80 3061
2765.30 2964
2765.79 2887
2766.29 2894
2766.78 2794
2767.28 2872
2767.78 2812
2768.27 2751
2768.77 2672
2769.27 2652
2769.76 2605
2770.26 2666
2770.76 2548
2771.25 2543
2771.75 2509
2772.24 2583
2772.74 2552
2773.24 2594
2773.73 2642
2774.23 2708
2774.73 2732
2775.23 2805
2775.72 2687
2776.22 2799
2776.72 2780
2777.21 2839
2777.71 2871
2778.21 2830
2778.70 2781
2779.20 2778
2779.70 2705
2780.20 2714
2780.69 2708
2781.19 2780
2781.69 2707
2782.19 2812
2782.68 2850
2783.18 2799
2783.68 2691
2784.18 2600
2784.67 2625
2785.17 2662
2785.67 2615
2786.17 2496
2786.67 2504
2787.16 2380
2787.66 2438
2788.16 2343
2788.66 2243
2789.16 2357
2789.65 2461
2790.15 2403
2790.65 2320
2791.15 2299
2791.65 2320
2792.15 2298
2792.64 2352
2793.14 2371
2793.64 2384
2794.14 2271
2794.64 2257
2795.14 2300
2795.64 2237
2796.13 2279
2796.63 2270
2797.13 2413
2797.63 2374
2798.13 2360
2798.63 2360
2799.13 2416
2799.63 2483
2800.13 2393
2800.62 2380
2801.12 2351
2801.62 2414
2802.12 2457
2802.62 2485
2803.12 2515
2803.62 2601
2804.12 2621
2804.62 2717
2805.12 2630
2805.62 2747
2806.12 2721
2806.62 2824
2807.12 2848
2807.62 2796
2808.12 2740
2808.62 2663
2809.12 2709
2809.62 2650
2810.12 2723
2810.62 2616
2811.12 2421
2811.62 2601
2812.12 2606
2812.62 2520
2813.12 2524
2813.62 2538
2814.12 2595
2814.62 2459
2815.12 2512
2815.62 2425
2816.12 2401
2816.62 2423
2817.12 2474
2817.62 2463
2818.12 2413
2818.62 2452
2819.12 2358
2819.63 2288
2820.13 2328
2820.63 2270
2821.13 2226
2821.63 2253
2822.13 2344
2822.63 2204
2823.13 2203
2823.63 2281
2824.13 2256
2824.64 2311
2825.14 2248
2825.64 2223
2826.14 2219
2826.64 2229
2827.14 2253
2827.64 2204
2828.15 2257
2828.65 2279
2829.15 2152
2829.65 2160
2830.15 2085
2830.65 2068
2831.16 2022
2831.66 2015
2832.16 2016
2832.66 2085
2833.16 2127
2833.67 2129
2834.17 2175
2834.67 2193
2835.17 2176
2835.68 2264
2836.18 2262
2836.68 2153
2837.18 2242
2837.68 2256
2838.19 2279
2838.69 2245
2839.19 2270
2839.70 2219
2840.20 2149
2840.70 2227
2841.20 2231
2841.71 2198
2842.21 2204
2842.71 2286
2843.21 2202
2843.72 2244
2844.22 2247
2844.72 2279
2845.23 2349
2845.73 2416
2846.23 2475
2846.74 2464
2847.24 2473
2847.74 2390
2848.25 2430
2848.75 2446
2849.25 2476
2849.76 2339
2850.26 2233
2850.76 2264
2851.27 2306
2851.77 2260
2852.28 2229
2852.78 2170
2853.28 2179
2853.79 2176
2854.29 2156
2854.79 2203
2855.30 2164
2855.80 2140
2856.31 2203
2856.81 2273
2857.31 2214
2857.82 2183
2858.32 2203
2858.83 2137
2859.33 2224
2859.84 2243
2860.34 2150
2860.85 2318
2861.35 2209
2861.85 2207
2862.36 2223
2862.86 2261
2863.37 2229
2863.87 2211
2864.38 2289
2864.88 2316
2865.39 2364
2865.89 2466
2866.40 2526
2866.90 2611
2867.41 2825
2867.91 2822
2868.42 2970
2868.92 3082
2869.43 3156
2869.93 3120
2870.44 3080
2870.94 3032
2871.45 3050
2871.96 2928
2872.46 2853
2872.97 2887
2873.47 2742
2873.98 2606
2874.48 2661
2874.99 2586
2875.49 2602
2876.00 2583
2876.51 2548
2877.01 2573
2877.52 2489
2878.02 2506
2878.53 2481
2879.04 2503
2879.54 2527
2880.05 2411
2880.55 2472
2881.06 2448
2881.57 2479
2882.07 2353
2882.58 2353
2883.09 2330
2883.59 2302
2884.10 2330
2884.61 2340
2885.11 2340
2885.62 2362
2886.13 2335
2886.63 2286
2887.14 2296
2887.65 2317
2888.15 2215
2888.66 2285
2889.17 2352
2889.67 2318
2890.18 2370
2890.69 2419
2891.20 2431
2891.70 2374
2892.21 2306
2892.72 2415
2893.22 2521
2893.73 2545
2894.24 2586
2894.75 2626
2895.25 2705
2895.76 2751
2896.27 2712
2896.78 2694
2897.29 2702
2897.79 2737
2898.30 2584
2898.81 2604
2899.32 2541
2899.82 2580
2900.33 2523
2900.84 2453
2901.35 2457
2901.86 2464
2902.36 2464
2902.87 2344
2903.38 2348
2903.89 2411
2904.40 2416
2904.91 2475
2905.41 2619
2905.92 2443
2906.43 2463
2906.94 2564
2907.45 2516
2907.96 2469
2908.47 2532
2908.97 2507
2909.48 2534
2909.99 2425
2910.50 2389
2911.01 2445
2911.52 2369
2912.03 2352
2912.54 2294
2913.05 2363
2913.55 2372
2914.06 2428
2914.57 2435
2915.08 2497
2915.59 2447
2916.10 2503
2916.61 2469
2917.12 2488
2917.63 2506
2918.14 2537
2918.65 2590
2919.16 2578
2919.67 2560
2920.18 2537
2920.69 2549
2921.20 2601
2921.71 2618
2922.22 2612
2922.73 2653
2923.24 2616
2923.75 2565
2924.26 2532
2924.77 2547
2925.28 2600
2925.79 2568
2926.30 2528
2926.81 2514
2927.32 2502
2927.83 2499
2928.34 2465
2928.85 2432
2929.36 2433
2929.87 2498
2930.38 2416
2930.89 2491
2931.40 2455
2931.91 2407
2932.42 2468
2932.93 2470
2933.45 2419
2933.96 2386
2934.47 2506
2934.98 2477
2935.49 2502
2936.00 2657
2936.51 2689
2937.02 2748
2937.53 2819
2938.04 2810
2938.56 2865
2939.07 2880
2939.58 2985
2940.09 2970
2940.60 2991
2941.11 2864
2941.62 2879
2942.14 2833
2942.65 2852
2943.16 2690
2943.67 2612
2944.18 2567
2944.70 2483
2945.21 2448
2945.72 2514
2946.23 2530
2946.74 2407
2947.26 2354
2947.77 2274
2948.28 2412
2948.79 2404
2949.30 2316
2949.82 2262
2950.33 2355
2950.84 2281
2951.35 2273
2951.87 2251
2952.38 2267
2952.89 2214
2953.40 2115
2953.92 2190
2954.43 2251
2954.94 2163
2955.45 2196
2955.97 2183
2956.48 2291
2956.99 2337
2957.51 2261
2958.02 2249
2958.53 2338
2959.04 2402
2959.56 2380
2960.07 2385
2960.58 2448
2961.10 2450
2961.61 2500
2962.12 2542
2962.64 2587
2963.15 2532
2963.66 2568
2964.18 2563
2964.69 2539
2965.21 2503
2965.72 2507
2966.23 2527
2966.75 2400
2967.26 2372
2967.77 2380
2968.29 2326
2968.80 2337
2969.32 2317
2969.83 2303
2970.34 2383
2970.86 2331
2971.37 2423
2971.89 2465
2972.40 2551
2972.91 2563
2973.43 2490
2973.94 2525
2974.46 2584
2974.97 2597
2975.49 2629
2976.00 2657
2976.52 2672
2977.03 2710
2977.55 2697
2978.06 2548
2978.57 2604
2979.09 2580
2979.60 2655
2980.12 2621
2980.63 2564
2981.15 2559
2981.66 2547
2982.18 2561
2982.69 2611
2983.21 2727
2983.73 2603
2984.24 2582
2984.76 2669
2985.27 2679
2985.79 2731
2986.30 2742
2986.82 2738
2987.33 2743
2987.85 2837
2988.36 2845
2988.88 2899
2989.40 3057
2989.91 3073
2990.43 3037
2990.94 3099
2991.46 3162
2991.97 3214
2992.49 3275
2993.01 3245
2993.52 3373
2994.04 3327
2994.55 3325
2995.07 3209
2995.59 3174
2996.10 3292
2996.62 3116
2997.14 3101
2997.65 3068
2998.17 3121
2998.69 3092
2999.20 3195
2999.72 3135
3000.24 3100
3000.75 3313
3001.27 3394
3001.79 3614
3002.30 3785
3002.82 3947
3003.34 4347
3003.85 4674
3004.37 5018
3004.89 5148
3005.40 5234
3005.92 5237
3006.44 5033
3006.96 4934
3007.47 4767
3007.99 4305
3008.51 3944
3009.03 3608
3009.54 3256
3010.06 3086
3010.58 2938
3011.10 2764
3011.61 2766
3012.13 2706
3012.65 2702
3013.17 2606
3013.68 2585
3014.20 2606
3014.72 2568
3015.24 2533
3015.76 2545
3016.27 2738
3016.79 2739
3017.31 2587
3017.83 2679
3018.35 2668
3018.86 2659
3019.38 2784
3019.90 2689
3020.42 2563
3020.94 2611
3021.46 2600
3021.97 2641
3022.49 2641
3023.01 2535
3023.53 2524
3024.05 2583
3024.57 2747
3025.09 2781
3025.61 2718
3026.12 2595
3026.64 2623
3027.16 2621
3027.68 2510
3028.20 2492
3028.72 2570
3029.24 2618
3029.76 2537
3030.28 2553
3030.80 2687
3031.32 2764
3031.84 2734
3032.35 2909
3032.87 2889
3033.39 2987
3033.91 3054
3034.43 3177
3034.95 3126
3035.47 3176
3035.99 3144
3036.51 3226
3037.03 3175
3037.55 3101
3038.07 2979
3038.59 2981
3039.11 2917
3039.63 2858
3040.15 2803
3040.67 2796
3041.19 2713
3041.71 2762
3042.23 2618
3042.75 2608
3043.27 2588
3043.79 2566
3044.31 2529
3044.83 2562
3045.35 2555
3045.87 2517
3046.40 2522
3046.92 2442
3047.44 2588
3047.96 2584
3048.48 2547
3049.00 2563
3049.52 2584
3050.04 2506
3050.56 2560
3051.08 2520
3051.60 2569
3052.12 2576
3052.65 2503
3053.17 2541
3053.69 2471
3054.21 2510
3054.73 2471
3055.25 2506
3055.77 2529
3056.30 2482
3056.82 2373
3057.34 2458
3057.86 2425
3058.38 2535
3058.90 2418
3059.42 2516
3059.95 2463
3060.47 2445
3060.99 2505
3061.51 2589
3062.03 2649
3062.56 2707
3063.08 2736
3063.60 2775
3064.12 2760
3064.64 2771
3065.17 2766
3065.69 2843
3066.21 2849
3066.73 2776
3067.26 2859
3067.78 2779
3068.30 2761
3068.82 2742
3069.35 2758
3069.87 2799
3070.39 2726
3070.91 2738
3071.44 2724
3071.96 2647
3072.48 2676
3073.01 2747
3073.53 2786
3074.05 2892
3074.57 2845
3075.10 2807
3075.62 2900
3076.14 2985
3076.67 3078
3077.19 3118
3077.71 3149
3078.24 3227
3078.76 3260
3079.28 3310
3079.81 3405
3080.33 3397
3080.85 3421
3081.38 3426
3081.90 3444
3082.42 3414
3082.95 3543
3083.47 3565
3084.00 3557
3084.52 3396
3085.04 3370
3085.57 3461
3086.09 3484
3086.62 3571
3087.14 3638
3087.66 3874
3088.19 4075
3088.71 4439
3089.24 4560
3089.76 4668
3090.29 4884
3090.81 4821
3091.33 4812
3091.86 4693
3092.38 4336
3092.91 4176
3093.43 4018
3093.96 3729
3094.48 3518
3095.01 3407
3095.53 3199
3096.06 3231
3096.58 3236
3097.11 3221
3097.63 3195
3098.16 3234
3098.68 3289
3099.21 3496
3099.73 3740
3100.26 4002
3100.78 4247
3101.31 4581
3101.83 4916
3102.36 5230
3102.88 5542
3103.41 5808
3103.93 5765
3104.46 5473
3104.99 5473
3105.51 5037
3106.04 4716
3106.56 4146
3107.09 3811
3107.61 3543
3108.14 3358
3108.67 3243
3109.19 3164
3109.72 3073
3110.24 2953
3110.77 2957
3111.30 3004
3111.82 2973
3112.35 2865
3112.87 2929
3113.40 2864
3113.93 2831
3114.45 2737
3114.98 2802
3115.51 2752
3116.03 2803
3116.56 2852
3117.09 2857
3117.61 2924
3118.14 3022
3118.67 3157
3119.19 3350
3119.72 3402
3120.25 3431
3120.77 3541
3121.30 3472
3121.83 3362
3122.35 3382
3122.88 3404
3123.41 3274
3123.94 3264
3124.46 3212
3124.99 3194
3125.52 3063
3126.05 2979
3126.57 2889
3127.10 2959
3127.63 2798
3128.16 2814
3128.68 2767
3129.21 2802
3129.74 2829
3130.27 2680
3130.79 2600
3131.32 2705
3131.85 2677
3132.38 2674
3132.91 2607
3133.43 2631
3133.96 2625
3134.49 2526
3135.02 2494
3135.55 2521
3136.07 2537
3136.60 2546
3137.13 2585
3137.66 2589
3138.19 2632
3138.72 2631
3139.24 2608
3139.77 2573
3140.30 2513
3140.83 2531
3141.36 2530
3141.89 2576
3142.42 2474
3142.95 2533
3143.47 2610
3144.00 2638
3144.53 2650
3145.06 2639
3145.59 2612
3146.12 2755
3146.65 2775
3147.18 2729
3147.71 2832
3148.24 3015
3148.76 2946
3149.29 2880
3149.82 2869
3150.35 2961
3150.88 3013
3151.41 2965
3151.94 2893
3152.47 2930
3153.00 3010
3153.53 2927
3154.06 2935
3154.59 2884
3155.12 3003
3155.65 3068
3156.18 3111
3156.71 3151
3157.24 3242
3157.77 3379
3158.30 3280
3158.83 3388
3159.36 3303
3159.89 3570
3160.42 3654
3160.95 3600
3161.48 3616
3162.01 3545
3162.54 3487
3163.07 3400
3163.60 3358
3164.13 3400
3164.66 3213
3165.20 3107
3165.73 3079
3166.26 3059
3166.79 2859
3167.32 2791
3167.85 2841
3168.38 2737
3168.91 2721
3169.44 2798
3169.97 2767
3170.50 2809
3171.04 2949
3171.57 3038
3172.10 3065
3172.63 3207
3173.16 3342
3173.69 3329
3174.22 3344
3174.75 3365
3175.29 3244
3175.82 3197
3176.35 3163
3176.88 3055
3177.41 2941
3177.94 2923
3178.48 2805
3179.01 2809
3179.54 2791
3180.07 2702
3180.60 2663
3181.14 2588
3181.67 2562
3182.20 2522
3182.73 2589
3183.26 2548
3183.80 2594
3184.33 2588
3184.86 2635
3185.39 2620
3185.93 2682
3186.46 2613
3186.99 2606
3187.52 2627
3188.06 2669
3188.59 2680
3189.12 2690
3189.65 2602
3190.19 2611
3190.72 2696
3191.25 2770
3191.79 2713
3192.32 2835
3192.85 2807
3193.38 2775
3193.92 2733
3194.45 2823
3194.98 2801
3195.52 2820
3196.05 2890
3196.58 2879
3197.12 2862
3197.65 2932
3198.18 2908
3198.72 2914
3199.25 3017
3199.78 2880
3200.32 2928
3200.85 2921
3201.39 2919
3201.92 2860
3202.45 2848
3202.99 2711
3203.52 2692
3204.05 2729
3204.59 2892
3205.12 2881
3205.66 2845
3206.19 2986
3206.72 2953
3207.26 3001
3207.79 3109
3208.33 3079
3208.86 3217
3209.40 3449
3209.93 3504
3210.47 3570
3211.00 3766
3211.53 3721
3212.07 3692
3212.60 3650
3213.14 3513
3213.67 3511
3214.21 3551
3214.74 3490
3215.28 3422
3215.81 3258
3216.35 3255
3216.88 3222
3217.42 3181
3217.95 3122
3218.49 3107
3219.02 3106
3219.56 3108
3220.09 3225
3220.63 3264
3221.16 3529
3221.70 3598
3222.23 3940
3222.77 4155
3223.31 4265
3223.84 4294
3224.38 4422
3224.91 4478
3225.45 4454
3225.98 4373
3226.52 4258
3227.06 4131
3227.59 3959
3228.13 3848
3228.66 3762
3229.20 3524
3229.74 3296
3230.27 3223
3230.81 3095
3231.34 3090
3231.88 3103
3232.42 3199
3232.95 3108
3233.49 3068
3234.03 3155
3234.56 3107
3235.10 3170
3235.64 3243
3236.17 3245
3236.71 3164
3237.25 3199
3237.78 3285
3238.32 3118
3238.86 3135
3239.39 3126
3239.93 3095
3240.47 3011
3241.00 3054
3241.54 3040
3242.08 3074
3242.61 3014
3243.15 2990
3243.69 2880
3244.23 3000
3244.76 2974
3245.30 3007
3245.84 3094
3246.38 3079
3246.91 3171
3247.45 3272
3247.99 3338
3248.53 3465
3249.06 3569
3249.60 3740
3250.14 4012
3250.68 4409
3251.21 4541
3251.75 4945
3252.29 5365
3252.83 5692
3253.37 5589
3253.90 5619
3254.44 5405
3254.98 5273
3255.52 5208
3256.06 4784
3256.60 4480
3257.13 4347
3257.67 4131
3258.21 4000
3258.75 3979
3259.29 4072
3259.83 4332
3260.36 4377
3260.90 4431
3261.44 4656
3261.98 4866
3262.52 5036
3263.06 5162
3263.60 5125
3264.14 5250
3264.68 5230
3265.21 5126
3265.75 4880
3266.29 4858
3266.83 4674
3267.37 4595
3267.91 4300
3268.45 4096
3268.99 3998
3269.53 3794
3270.07 3683
3270.61 3585
3271.15 3586
3271.69 3529
3272.23 3459
3272.76 3511
3273.30 3531
3273.84 3609
3274.38 3537
3274.92 3631
3275.46 3612
3276.00 3661
3276.54 3784
3277.08 3801
3277.62 3825
3278.16 3741
3278.70 3681
3279.24 3771
3279.78 3697
3280.32 3713
3280.86 3658
3281.41 3588
3281.95 3702
3282.49 3688
3283.03 3508
3283.57 3599
3284.11 3553
3284.65 3558
3285.19 3643
3285.73 3721
3286.27 3733
3286.81 3611
3287.35 3645
3287.89 3846
3288.43 3712
3288.97 3727
3289.52 3901
3290.06 3966
3290.60 4026
3291.14 4158
3291.68 4253
3292.22 4349
3292.76 4602
3293.30 4745
3293.85 4985
3294.39 5110
3294.93 5118
3295.47 5259
3296.01 5358
3296.55 5288
3297.09 5200
3297.64 5052
3298.18 5049
3298.72 4892
3299.26 4738
3299.80 4538
3300.34 4363
3300.89 4303
3301.43 4430
3301.97 4202
3302.51 4111
3303.06 4080
3303.60 4021
3304.14 3954
3304.68 3879
3305.22 3784
3305.77 3905
3306.31 3862
3306.85 3793
3307.39 3651
3307.94 3847
3308.48 3869
3309.02 3921
3309.56 3894
3310.11 3988
3310.65 3954
3311.19 3973
3311.74 3948
3312.28 3985
3312.82 3944
3313.36 4030
3313.91 4163
3314.45 4165
3314.99 4180
3315.54 4424
3316.08 4666
3316.62 4890
3317.17 5117
3317.71 5398
3318.25 5630
3318.80 5826
3319.34 6087
3319.88 6168
3320.43 6148
3320.97 6356
3321.51 6431
3322.06 6136
3322.60 5829
3323.14 5785
3323.69 5622
3324.23 5424
3324.78 5315
3325.32 5179
3325.86 5124
3326.41 5058
3326.95 5028
3327.50 5102
3328.04 5080
3328.59 5224
3329.13 5540
3329.67 5967
3330.22 6568
3330.76 7645
3331.31 9084
3331.85 11109
3332.40 13434
3332.94 16040
3333.49 19562
3334.03 22896
3334.57 25955
3335.12 27901
3335.66 28799
3336.21 28956
3336.75 28847
3337.30 28330
3337.84 26976
3338.39 25234
3338.93 23176
3339.48 20572
3340.02 17658
3340.57 15018
3341.11 12708
3341.66 10632
3342.20 9064
3342.75 7665
3343.30 6657
3343.84 6024
3344.39 5527
3344.93 5207
3345.48 4890
3346.02 4863
3346.57 4761
3347.11 4569
3347.66 4479
3348.21 4347
3348.75 4267
3349.30 4112
3349.84 4034
3350.39 3951
3350.94 3692
3351.48 3604
3352.03 3576
3352.57 3471
3353.12 3375
3353.67 3428
3354.21 3324
3354.76 3310
3355.31 3374
3355.85 3330
3356.40 3340
3356.95 3327
3357.49 3250
3358.04 3324
3358.59 3465
3359.13 3440
3359.68 3419
3360.23 3522
3360.77 3524
3361.32 3513
3361.87 3587
3362.41 3646
3362.96 3654
3363.51 3579
3364.05 3616
3364.60 3698
3365.15 3687
3365.70 3620
3366.24 3589
3366.79 3656
3367.34 3556
3367.89 3480
3368.43 3512
3368.98 3622
3369.53 3679
3370.08 3722
3370.62 3989
3371.17 4217
3371.72 4365
3372.27 4678
3372.81 4901
3373.36 4968
3373.91 5038
3374.46 5058
3375.01 5041
3375.55 4855
3376.10 4738
3376.65 4458
3377.20 4290
3377.75 4123
3378.30 3833
3378.84 3634
3379.39 3517
3379.94 3283
3380.49 3239
3381.04 3166
3381.59 3212
3382.13 3053
3382.68 3035
3383.23 3061
3383.78 2998
3384.33 3031
3384.88 2991
3385.43 3066
3385.98 2950
3386.52 2962
3387.07 2962
3387.62 2893
3388.17 2999
3388.72 2992
3389.27 2942
3389.82 2924
3390.37 2913
3390.92 2955
3391.47 2867
3392.02 2864
3392.57 2900
3393.12 2955
3393.66 2941
3394.21 2891
3394.76 3081
3395.31 3009
3395.86 2978
3396.41 3012
3396.96 3135
3397.51 3118
3398.06 3165
3398.61 3092
3399.16 3041
3399.71 3059
3400.26 3072
3400.81 3050
3401.36 3055
3401.91 2979
3402.46 2873
3403.01 2814
3403.56 2834
3404.11 2726
3404.66 2667
3405.21 2665
3405.77 2645
3406.32 2742
3406.87 2775
3407.42 2788
3407.97 2875
3408.52 2891
3409.07 2864
3409.62 2966
3410.17 2987
3410.72 3087
3411.27 3137
3411.82 3063
3412.37 3154
3412.93 3033
3413.48 3190
3414.03 3183
3414.58 2970
3415.13 3035
3415.68 2969
3416.23 2907
3416.78 2892
3417.34 2816
3417.89 2770
3418.44 2828
3418.99 2842
3419.54 2685
3420.09 2677
3420.65 2699
3421.20 2644
3421.75 2596
3422.30 2645
3422.85 2756
3423.40 2720
3423.96 2694
3424.51 2642
3425.06 2611
3425.61 2662
3426.17 2647
3426.72 2587
3427.27 2601
3427.82 2526
3428.37 2531
3428.93 2536
3429.48 2472
3430.03 2488
3430.58 2521
3431.14 2597
3431.69 2535
3432.24 2494
3432.79 2575
3433.35 2580
3433.90 2589
3434.45 2717
3435.01 2711
3435.56 2623
3436.11 2580
3436.66 2636
3437.22 2615
3437.77 2639
3438.32 2764
3438.88 2668
3439.43 2599
3439.98 2587
3440.54 2684
3441.09 2492
3441.64 2446
3442.20 2490
3442.75 2492
3443.30 2512
3443.86 2488
3444.41 2536
3444.96 2534
3445.52 2401
3446.07 2396
3446.63 2391
3447.18 2358
3447.73 2406
3448.29 2446
3448.84 2457
3449.40 2478
3449.95 2388
3450.50 2449
3451.06 2410
3451.61 2448
3452.17 2429
3452.72 2362
3453.27 2422
3453.83 2397
3454.38 2499
3454.94 2464
3455.49 2489
3456.05 2565
3456.60 2499
3457.16 2513
3457.71 2509
3458.27 2543
3458.82 2615
3459.38 2598
3459.93 2570
3460.49 2569
3461.04 2531
3461.60 2558
3462.15 2637
3462.71 2675
3463.26 2627
3463.82 2668
3464.37 2703
3464.93 2620
3465.48 2722
3466.04 2688
3466.59 2730
3467.15 2821
3467.70 2831
3468.26 2753
3468.81 2800
3469.37 2918
3469.93 2858
3470.48 2910
3471.04 3012
3471.59 2978
3472.15 2920
3472.70 3044
3473.26 2960
3473.82 3070
3474.37 3054
3474.93 3150
3475.48 3125
3476.04 3147
3476.60 3292
3477.15 3411
3477.71 3529
3478.27 3622
3478.82 3710
3479.38 3695
3479.93 3665
3480.49 3785
3481.05 3837
3481.60 3772
3482.16 3739
3482.72 3665
3483.27 3535
3483.83 3522
3484.39 3470
3484.95 3378
3485.50 3425
3486.06 3361
3486.62 3488
3487.17 3631
3487.73 3642
3488.29 4027
3488.84 4368
3489.40 4954
3489.96 5497
3490.52 6131
3491.07 6638
3491.63 6981
3492.19 7125
3492.75 7310
3493.30 7234
3493.86 6918
3494.42 6428
3494.98 5940
3495.53 5383
3496.09 5061
3496.65 4814
3497.21 4541
3497.77 4214
3498.32 4174
3498.88 4132
3499.44 4241
3500.00 4249
3500.56 4223
3501.11 4274
3501.67 4290
3502.23 4339
3502.79 4451
3503.35 4731
3503.91 4645
3504.46 4635
3505.02 4720
3505.58 4610
3506.14 4672
3506.70 4535
3507.26 4400
3507.81 4257
3508.37 4056
3508.93 3946
3509.49 3826
3510.05 3665
3510.61 3560
3511.17 3524
3511.73 3382
3512.29 3116
3512.85 3095
3513.40 3058
3513.96 3046
3514.52 2905
3515.08 2841
3515.64 2735
3516.20 2745
3516.76 2763
3517.32 2785
3517.88 2746
3518.44 2738
3519.00 2698
3519.56 2700
3520.12 2690
3520.68 2718
3521.24 2664
3521.80 2774
3522.36 2822
3522.92 2876
3523.48 2796
3524.04 2893
3524.60 3025
3525.16 3066
3525.72 3155
3526.28 3217
3526.84 3286
3527.40 3237
3527.96 3310
3528.52 3207
3529.08 3175
3529.64 3254
3530.20 3112
3530.76 3132
3531.32 3038
3531.88 2955
3532.44 2956
3533.00 2863
3533.56 2816
3534.12 2798
3534.68 2788
3535.25 2936
3535.81 2989
3536.37 2955
3536.93 2893
3537.49 2947
3538.05 2997
3538.61 2977
3539.17 2941
3539.73 2859
3540.30 2846
3540.86 2841
3541.42 2862
3541.98 2731
3542.54 2697
3543.10 2781
3543.66 2858
3544.23 2816
3544.79 2884
3545.35 2856
3545.91 2862
3546.47 2964
3547.03 2962
3547.60 2919
3548.16 2848
3548.72 2800
3549.28 2812
3549.84 2794
3550.41 2741
3550.97 2638
3551.53 2617
3552.09 2607
3552.65 2564
3553.22 2618
3553.78 2632
3554.34 2603
3554.90 2511
3555.47 2458
3556.03 2622
3556.59 2720
3557.15 2616
3557.72 2598
3558.28 2727
3558.84 2760
3559.41 2734
3559.97 2614
3560.53 2684
3561.09 2786
3561.66 2605
3562.22 2704
3562.78 2737
3563.35 2675
3563.91 2766
3564.47 2663
3565.04 2665
3565.60 2654
3566.16 2522
3566.73 2582
3567.29 2474
3567.85 2472
3568.42 2512
3568.98 2436
3569.54 2511
3570.11 2436
3570.67 2387
3571.23 2395
3571.80 2503
3572.36 2566
3572.93 2573
3573.49 2635
3574.05 2700
3574.62 2783
3575.18 2874
3575.75 2923
3576.31 3008
3576.87 3059
3577.44 3086
3578.00 3136
3578.57 3137
3579.13 2955
3579.70 2902
3580.26 2957
3580.82 2752
3581.39 2764
3581.95 2786
3582.52 2778
3583.08 2753
3583.65 2734
3584.21 2692
3584.78 2690
3585.34 2724
3585.91 2700
3586.47 2596
3587.04 2610
3587.60 2525
3588.17 2437
3588.73 2527
3589.30 2567
3589.86 2522
3590.43 2399
3590.99 2470
3591.56 2504
3592.12 2523
3592.69 2572
3593.25 2601
3593.82 2666
3594.39 2738
3594.95 2724
3595.52 2853
3596.08 2846
3596.65 2876
3597.21 2946
3597.78 2824
3598.35 2800
3598.91 2803
3599.48 2895
3600.04 2800
3600.61 2844
3601.18 2818
3601.74 2843
3602.31 2832
3602.87 2795
3603.44 2829
3604.01 2796
3604.57 2794
3605.14 2751
3605.71 2766
3606.27 2845
3606.84 2782
3607.41 2798
3607.97 2726
3608.54 2639
3609.11 2577
3609.67 2576
3610.24 2557
3610.81 2544
3611.37 2574
3611.94 2496
3612.51 2581
3613.07 2636
3613.64 2616
3614.21 2655
3614.78 2745
3615.34 2843
3615.91 2941
3616.48 3094
3617.04 3145
3617.61 3336
3618.18 3337
3618.75 3271
3619.31 3286
3619.88 3339
3620.45 3230
3621.02 3090
3621.58 3030
3622.15 2975
3622.72 2934
3623.29 2761
3623.86 2752
3624.42 2656
3624.99 2567
3625.56 2491
3626.13 2447
3626.70 2348
3627.26 2385
3627.83 2421
3628.40 2449
3628.97 2446
3629.54 2373
3630.11 2399
3630.67 2306
3631.24 2395
3631.81 2344
3632.38 2263
3632.95 2280
3633.52 2317
3634.08 2294
3634.65 2329
3635.22 2352
3635.79 2347
3636.36 2305
3636.93 2318
3637.50 2337
3638.07 2357
3638.64 2332
3639.20 2326
3639.77 2360
3640.34 2340
3640.91 2395
3641.48 2428
3642.05 2442
3642.62 2421
3643.19 2462
3643.76 2493
3644.33 2576
3644.90 2496
3645.47 2472
3646.04 2469
3646.61 2472
3647.18 2480
3647.75 2522
3648.32 2474
3648.89 2441
3649.46 2454
3650.03 2501
3650.60 2501
3651.17 2491
3651.74 2481
3652.31 2441
3652.88 2450
3653.45 2516
3654.02 2419
3654.59 2377
3655.16 2387
3655.73 2384
3656.30 2369
3656.87 2373
3657.44 2565
3658.01 2499
3658.58 2532
3659.15 2425
3659.72 2326
3660.29 2385
3660.86 2381
3661.43 2404
3662.00 2402
3662.58 2395
3663.15 2494
3663.72 2405
3664.29 2538
3664.86 2528
3665.43 2637
3666.00 2724
3666.57 2635
3667.14 2543
3667.72 2495
3668.29 2452
3668.86 2435
3669.43 2465
3670.00 2493
3670.57 2386
3671.14 2374
3671.72 2421
3672.29 2478
3672.86 2489
3673.43 2537
3674.00 2572
3674.57 2527
3675.15 2466
3675.72 2488
3676.29 2555
3676.86 2526
3677.43 2548
3678.01 2551
3678.58 2536
3679.15 2455
3679.72 2396
3680.30 2350
3680.87 2249
3681.44 2221
3682.01 2298
3682.58 2311
3683.16 2261
3683.73 2235
3684.30 2159
3684.88 2171
3685.45 2155
3686.02 2198
3686.59 2165
3687.17 2216
3687.74 2247
3688.31 2158
3688.88 2288
3689.46 2320
3690.03 2325
3690.60 2267
3691.18 2262
3691.75 2329
3692.32 2356
3692.90 2379
3693.47 2509
3694.04 2404
3694.62 2419
3695.19 2444
3695.76 2428
3696.34 2407
3696.91 2338
3697.48 2324
3698.06 2297
3698.63 2298
3699.21 2327
3699.78 2247
3700.35 2231
3700.93 2323
3701.50 2358
3702.08 2386
3702.65 2353
3703.22 2338
3703.80 2385
3704.37 2434
3704.95 2472
3705.52 2505
3706.09 2473
3706.67 2570
3707.24 2640
3707.82 2572
3708.39 2521
3708.97 2553
3709.54 2571
3710.12 2589
3710.69 2523
3711.26 2502
3711.84 2499
3712.41 2499
3712.99 2413
3713.56 2392
3714.14 2294
3714.71 2268
3715.29 2287
3715.86 2388
3716.44 2373
3717.01 2230
3717.59 2206
3718.16 2300
3718.74 2250
3719.32 2239
3719.89 2169
3720.47 2152
3721.04 2152
3721.62 2219
3722.19 2145
3722.77 2164
3723.34 2216
3723.92 2227
3724.49 2163
3725.07 2194
3725.65 2250
3726.22 2279
3726.80 2202
3727.37 2203
3727.95 2256
3728.53 2376
3729.10 2372
3729.68 2439
3730.25 2664
3730.83 2738
3731.41 2739
3731.98 2915
3732.56 3101
3733.14 3027
3733.71 3002
3734.29 2923
3734.87 3001
3735.44 2921
3736.02 2865
3736.60 2815
3737.17 2832
3737.75 2662
3738.33 2516
3738.90 2505
3739.48 2426
3740.06 2401
3740.63 2329
3741.21 2289
3741.79 2241
3742.36 2249
3742.94 2227
3743.52 2240
3744.10 2183
3744.67 2126
3745.25 2148
3745.83 2111
3746.40 2095
3746.98 2217
3747.56 2260
3748.14 2159
3748.71 2161
3749.29 2269
3749.87 2328
3750.45 2321
3751.03 2305
3751.60 2332
3752.18 2361
3752.76 2401
3753.34 2369
3753.92 2457
3754.49 2537
3755.07 2472
3755.65 2428
3756.23 2438
3756.81 2477
3757.38 2485
3757.96 2390
3758.54 2377
3759.12 2409
3759.70 2396
3760.28 2413
3760.85 2450
3761.43 2440
3762.01 2508
3762.59 2429
3763.17 2477
3763.75 2560
3764.33 2653
3764.91 2542
3765.48 2499
3766.06 2477
3766.64 2485
3767.22 2411
3767.80 2370
3768.38 2411
3768.96 2355
3769.54 2382
3770.12 2304
3770.70 2211
3771.28 2101
3771.85 2171
3772.43 2301
3773.01 2251
3773.59 2287
3774.17 2241
3774.75 2325
3775.33 2274
3775.91 2242
3776.49 2327
3777.07 2309
3777.65 2333
3778.23 2352
3778.81 2337
3779.39 2313
3779.97 2262
3780.55 2270
3781.13 2275
3781.71 2334
3782.29 2327
3782.87 2233
3783.45 2248
3784.03 2283
3784.61 2298
3785.19 2311
3785.77 2308
3786.35 2330
3786.93 2392
3787.51 2391
3788.10 2266
3788.68 2298
3789.26 2420
3789.84 2357
3790.42 2309
3791.00 2369
3791.58 2413
3792.16 2374
3792.74 2453
3793.32 2432
3793.90 2357
3794.48 2349
3795.07 2394
3795.65 2380
3796.23 2414
3796.81 2409
3797.39 2369
3797.97 2316
3798.55 2301
3799.14 2348
3799.72 2381
3800.30 2416
3800.88 2465
3801.46 2440
3802.04 2474
3802.62 2445
3803.21 2455
3803.79 2464
3804.37 2506
3804.95 2627
3805.53 2684
3806.12 2782
3806.70 2799
3807.28 2996
3807.86 3075
3808.44 3138
3809.03 3093
3809.61 3158
3810.19 3195
3810.77 3067
3811.36 2976
3811.94 2917
3812.52 2870
3813.10 2905
3813.69 2951
3814.27 2769
3814.85 2756
3815.43 2766
3816.02 2713
3816.60 2725
3817.18 2790
3817.77 2715
3818.35 2583
3818.93 2626
3819.51 2574
3820.10 2559
3820.68 2529
3821.26 2574
3821.85 2579
3822.43 2502
3823.01 2538
3823.60 2596
3824.18 2581
3824.76 2530
3825.35 2503
3825.93 2434
3826.51 2319
3827.10 2382
3827.68 2420
3828.27 2350
3828.85 2338
3829.43 2321
3830.02 2330
3830.60 2271
3831.18 2278
3831.77 2303
3832.35 2359
3832.94 2432
3833.52 2481
3834.10 2532
3834.69 2502
3835.27 2560
3835.86 2466
3836.44 2622
3837.03 2595
3837.61 2515
3838.19 2533
3838.78 2531
3839.36 2530
3839.95 2493
3840.53 2395
3841.12 2305
3841.70 2246
3842.29 2356
3842.87 2280
3843.46 2350
3844.04 2312
3844.63 2260
3845.21 2284
3845.80 2304
3846.38 2428
3846.97 2370
3847.55 2449
3848.14 2569
3848.72 2478
3849.31 2522
3849.89 2483
3850.48 2473
3851.06 2471
3851.65 2558
3852.23 2628
3852.82 2631
3853.41 2627
3853.99 2661
3854.58 2612
3855.16 2653
3855.75 2597
3856.33 2690
3856.92 2849
3857.51 3013
3858.09 3184
3858.68 3378
3859.26 3544
3859.85 3703
3860.44 3973
3861.02 4248
3861.61 4285
3862.20 4313
3862.78 4133
3863.37 4029
3863.95 3751
3864.54 3533
3865.13 3401
3865.71 3187
3866.30 3045
3866.89 2851
3867.47 2626
3868.06 2573
3868.65 2544
3869.23 2470
3869.82 2489
3870.41 2393
3870.99 2429
3871.58 2441
3872.17 2396
3872.76 2378
3873.34 2372
3873.93 2492
3874.52 2398
3875.10 2327
3875.69 2422
3876.28 2329
3876.87 2362
3877.45 2319
3878.04 2262
3878.63 2291
3879.22 2269
3879.80 2296
3880.39 2272
3880.98 2242
3881.57 2094
3882.15 2085
3882.74 2188
3883.33 2156
3883.92 2200
3884.51 2232
3885.09 2208
3885.68 2254
3886.27 2312
3886.86 2320
3887.45 2342
3888.04 2394
3888.62 2437
3889.21 2472
3889.80 2526
3890.39 2600
3890.98 2588
3891.57 2525
3892.15 2508
3892.74 2483
3893.33 2469
3893.92 2402
3894.51 2337
3895.10 2386
3895.69 2466
3896.28 2434
3896.86 2529
3897.45 2536
3898.04 2534
3898.63 2637
3899.22 2546
3899.81 2606
3900.40 2472
3900.99 2468
3901.58 2567
3902.17 2486
3902.76 2498
3903.34 2438
3903.93 2429
3904.52 2424
3905.11 2385
3905.70 2361
3906.29 2362
3906.88 2246
3907.47 2304
3908.06 2297
3908.65 2271
3909.24 2277
3909.83 2203
3910.42 2301
3911.01 2356
3911.60 2342
3912.19 2332
3912.78 2353
3913.37 2378
3913.96 2464
3914.55 2428
3915.14 2456
3915.73 2514
3916.32 2568
3916.91 2478
3917.50 2471
3918.09 2475
3918.68 2463
3919.28 2404
3919.87 2404
3920.46 2346
3921.05 2201
3921.64 2193
3922.23 2219
3922.82 2222
3923.41 2220
3924.00 2286
3924.59 2262
3925.18 2290
3925.77 2276
3926.37 2218
3926.96 2196
3927.55 2304
3928.14 2284
3928.73 2256
3929.32 2268
3929.91 2225
3930.51 2176
3931.10 2152
3931.69 2104
3932.28 2078
3932.87 2142
3933.46 2131
3934.05 2072
3934.65 2119
3935.24 2119
3935.83 2185
3936.42 2305
3937.01 2261
3937.61 2303
3938.20 2404
3938.79 2441
3939.38 2497
3939.97 2491
3940.57 2634
3941.16 2774
3941.75 2768
3942.34 2813
3942.94 2797
3943.53 2734
3944.12 2778
3944.71 2740
3945.31 2656
3945.90 2608
3946.49 2514
3947.08 2483
3947.68 2371
3948.27 2344
3948.86 2310
3949.45 2363
3950.05 2275
3950.64 2272
3951.23 2240
3951.83 2190
3952.42 2290
3953.01 2321
3953.61 2252
3954.20 2294
3954.79 2374
3955.39 2263
3955.98 2315
3956.57 2449
3957.17 2415
3957.76 2404
3958.35 2381
3958.95 2351
3959.54 2317
3960.13 2326
3960.73 2333
3961.32 2304
3961.92 2195
3962.51 2310
3963.10 2319
3963.70 2321
3964.29 2288
3964.88 2301
3965.48 2380
3966.07 2507
3966.67 2500
3967.26 2531
3967.86 2524
3968.45 2453
3969.04 2498
3969.64 2463
3970.23 2459
3970.83 2466
3971.42 2410
3972.02 2342
3972.61 2442
3973.21 2489
3973.80 2412
3974.40 2476
3974.99 2473
3975.58 2459
3976.18 2489
3976.77 2526
3977.37 2498
3977.96 2366
3978.56 2405
3979.15 2466
3979.75 2387
3980.35 2369
3980.94 2473
3981.54 2449
3982.13 2471
3982.73 2503
3983.32 2503
3983.92 2539
3984.51 2487
3985.11 2506
3985.70 2549
3986.30 2617
3986.90 2634
3987.49 2576
3988.09 2485
3988.68 2506
3989.28 2456
3989.87 2352
3990.47 2415
3991.07 2506
3991.66 2496
3992.26 2469
3992.85 2489
3993.45 2452
3994.05 2471
3994.64 2446
3995.24 2565
3995.84 2507
3996.43 2577
3997.03 2523
3997.62 2516
3998.22 2484
3998.82 2465
3999.41 2475
4000.01 2450
4000.61 2448
4001.20 2349
4001.80 2443
4002.40 2413
4003.00 2373
4003.59 2425
4004.19 2459
4004.79 2447
4005.38 2537
4005.98 2433
4006.58 2493
4007.17 2548
4007.77 2555
4008.37 2433
4008.97 2409
4009.56 2417
4010.16 2363
4010.76 2312
4011.36 2358
4011.95 2419
4012.55 2445
4013.15 2422
4013.75 2323
4014.34 2379
4014.94 2415
4015.54 2410
4016.14 2446
4016.74 2522
4017.33 2534
4017.93 2528
4018.53 2558
4019.13 2470
4019.73 2437
4020.32 2487
4020.92 2498
4021.52 2482
4022.12 2519
4022.72 2622
4023.32 2784
4023.91 2935
4024.51 2983
4025.11 3207
4025.71 3463
4026.31 3473
4026.91 3684
4027.51 4006
4028.10 4064
4028.70 4118
4029.30 4101
4029.90 3986
4030.50 3967
4031.10 3863
4031.70 3603
4032.30 3338
4032.90 3224
4033.49 3125
4034.09 3058
4034.69 2934
4035.29 2780
4035.89 2750
4036.49 2664
4037.09 2551
4037.69 2545
4038.29 2475
4038.89 2425
4039.49 2367
4040.09 2319
4040.69 2275
4041.29 2286
4041.89 2216
4042.49 2275
4043.09 2278
4043.69 2294
4044.29 2294
4044.89 2356
4045.49 2350
4046.09 2314
4046.69 2247
4047.29 2303
4047.89 2453
4048.49 2506
4049.09 2513
4049.69 2454
4050.29 2461
4050.89 2450
4051.49 2496
4052.09 2571
4052.69 2555
4053.29 2533
4053.89 2539
4054.49 2504
4055.09 2512
4055.69 2526
4056.30 2592
4056.90 2555
4057.50 2586
4058.10 2674
4058.70 2725
4059.30 2766
4059.90 2832
4060.50 2849
4061.10 2962
4061.71 3001
4062.31 3125
4062.91 3142
4063.51 3110
4064.11 3090
4064.71 3069
4065.31 3115
4065.92 3035
4066.52 2880
4067.12 2832
4067.72 2889
4068.32 2727
4068.92 2634
4069.53 2529
4070.13 2383
4070.73 2346
4071.33 2252
4071.93 2272
4072.54 2309
4073.14 2222
4073.74 2109
4074.34 2094
4074.94 2164
4075.55 2153
4076.15 2153
4076.75 2152
4077.35 2187
4077.96 2143
4078.56 2259
4079.16 2263
4079.76 2336
4080.37 2415
4080.97 2405
4081.57 2299
4082.17 2270
4082.78 2254
4083.38 2270
4083.98 2261
4084.59 2234
4085.19 2247
4085.79 2246
4086.39 2245
4087.00 2255
4087.60 2329
4088.20 2346
4088.81 2282
4089.41 2238
4090.01 2326
4090.62 2277
4091.22 2316
4091.82 2260
4092.43 2173
4093.03 2306
4093.63 2237
4094.24 2208
4094.84 2234
4095.45 2284
4096.05 2297
4096.65 2209
4097.26 2182
4097.86 2230
4098.47 2203
4099.07 2196
4099.67 2284
4100.28 2191
4100.88 2159
4101.49 2176
4102.09 2207
4102.69 2153
4103.30 2152
4103.90 2160
4104.51 2033
4105.11 2150
4105.72 2141
4106.32 2091
4106.93 2074
4107.53 2118
4108.13 2164
4108.74 2098
4109.34 2046
4109.95 2113
4110.55 2125
4111.16 2092
4111.76 2095
4112.37 2084
4112.97 2111
4113.58 2117
4114.18 2116
4114.79 2153
4115.39 2172
4116.00 2160
4116.60 2242
4117.21 2173
4117.82 2193
4118.42 2227
4119.03 2247
4119.63 2263
4120.24 2271
4120.84 2184
4121.45 2227
4122.05 2243
4122.66 2246
4123.27 2231
4123.87 2244
4124.48 2178
4125.08 2229
4125.69 2197
4126.30 2174
4126.90 2200
4127.51 2089
4128.11 2143
4128.72 2168
4129.33 2122
4129.93 2122
4130.54 2140
4131.15 2163
4131.75 2231
4132.36 2168
4132.96 2317
4133.57 2263
4134.18 2224
4134.78 2235
4135.39 2306
4136.00 2329
4136.60 2342
4137.21 2385
4137.82 2470
4138.43 2541
4139.03 2511
4139.64 2513
4140.25 2568
4140.85 2471
4141.46 2531
4142.07 2567
4142.68 2551
4143.28 2577
4143.89 2619
4144.50 2635
4145.10 2600
4145.71 2579
4146.32 2511
4146.93 2472
4147.53 2447
4148.14 2407
4148.75 2302
4149.36 2338
4149.97 2323
4150.57 2209
4151.18 2197
4151.79 2127
4152.40 2069
4153.00 2161
4153.61 2175
4154.22 2124
4154.83 1954
4155.44 2066
4156.05 1983
4156.65 2082
4157.26 2079
4157.87 2030
4158.48 2035
4159.09 2032
4159.70 2069
4160.30 2023
4160.91 1960
4161.52 2075
4162.13 2114
4162.74 2164
4163.35 2155
4163.96 2179
4164.56 2211
4165.17 2182
4165.78 2198
4166.39 2129
4167.00 2140
4167.61 2155
4168.22 2155
4168.83 2137
4169.44 2090
4170.05 2103
4170.66 2119
4171.26 2095
4171.87 2192
4172.48 2241
4173.09 2278
4173.70 2420
4174.31 2378
4174.92 2354
4175.53 2411
4176.14 2415
4176.75 2353
4177.36 2373
4177.97 2325
4178.58 2363
4179.19 2340
4179.80 2281
4180.41 2225
4181.02 2135
4181.63 2158
4182.24 2179
4182.85 2185
4183.46 2152
4184.07 2087
4184.68 2103
4185.29 2129
4185.90 2155
4186.51 2150
4187.12 2113
4187.73 2069
4188.34 2189
4188.95 2098
4189.56 2214
4190.18 2264
4190.79 2227
4191.40 2243
4192.01 2254
4192.62 2238
4193.23 2295
4193.84 2233
4194.45 2285
4195.06 2293
4195.67 2208
4196.28 2207
4196.90 2195
4197.51 2195
4198.12 2091
4198.73 2098
4199.34 2166
4199.95 2192
4200.56 2080
4201.18 2076
4201.79 2045
4202.40 2175
4203.01 2128
4203.62 2181
4204.23 2213
4204.85 2227
4205.46 2216
4206.07 2241
4206.68 2290
4207.29 2248
4207.90 2272
4208.52 2326
4209.13 2299
4209.74 2299
4210.35 2298
4210.97 2274
4211.58 2298
4212.19 2217
4212.80 2194
4213.41 2209
4214.03 2239
4214.64 2216
4215.25 2209
4215.86 2242
4216.48 2272
4217.09 2239
4217.70 2401
4218.32 2440
4218.93 2399
4219.54 2411
4220.15 2428
4220.77 2385
4221.38 2327
4221.99 2323
4222.61 2323
4223.22 2317
4223.83 2358
4224.44 2329
4225.06 2344
4225.67 2437
4226.28 2494
4226.90 2508
4227.51 2635
4228.13 2644
4228.74 2587
4229.35 2666
4229.97 2590
4230.58 2501
4231.19 2519
4231.81 2564
4232.42 2605
4233.03 2554
4233.65 2603
4234.26 2783
4234.88 2831
4235.49 2679
4236.10 2740
4236.72 2804
4237.33 2809
4237.95 2777
4238.56 2630
4239.17 2555
4239.79 2467
4240.40 2504
4241.02 2449
4241.63 2342
4242.25 2358
4242.86 2266
4243.48 2231
4244.09 2272
4244.71 2270
4245.32 2250
4245.93 2315
4246.55 2359
4247.16 2374
4247.78 2354
4248.39 2375
4249.01 2354
4249.62 2407
4250.24 2408
4250.85 2457
4251.47 2488
4252.08 2482
4252.70 2486
4253.32 2348
4253.93 2345
4254.55 2379
4255.16 2399
4255.78 2385
4256.39 2253
4257.01 2213
4257.62 2270
4258.24 2349
4258.85 2415
4259.47 2431
4260.09 2433
4260.70 2596
4261.32 2722
4261.93 2866
4262.55 2911
4263.17 2935
4263.78 2991
4264.40 2939
4265.01 3004
4265.63 2963
4266.25 2938
4266.86 2972
4267.48 2908
4268.10 2851
4268.71 2907
4269.33 2801
4269.94 2802
4270.56 2843
4271.18 2855
4271.79 3007
4272.41 3085
4273.03 3185
4273.64 3250
4274.26 3325
4274.88 3225
4275.49 3137
4276.11 3102
4276.73 3028
4277.35 2994
4277.96 2850
4278.58 2791
4279.20 2753
4279.81 2629
4280.43 2596
4281.05 2524
4281.67 2426
4282.28 2376
4282.90 2336
4283.52 2288
4284.14 2180
4284.75 2185
4285.37 2143
4285.99 2054
4286.61 2093
4287.22 2193
4287.84 2138
4288.46 2139
4289.08 2172
4289.70 2233
4290.31 2251
4290.93 2285
4291.55 2272
4292.17 2262
4292.79 2336
4293.40 2266
4294.02 2163
4294.64 2242
4295.26 2296
4295.88 2228
4296.50 2190
4297.11 2144
4297.73 2275
4298.35 2197
4298.97 2187
4299.59 2261
4300.21 2280
4300.83 2297
4301.44 2310
4302.06 2280
4302.68 2247
4303.30 2279
4303.92 2342
4304.54 2185
4305.16 2141
4305.78 2198
4306.40 2122
4307.02 2112
4307.63 2072
4308.25 2071
4308.87 2105
4309.49 2024
4310.11 2055
4310.73 1988
4311.35 2064
4311.97 2026
4312.59 2118
4313.21 2099
4313.83 2104
4314.45 2055
4315.07 2144
4315.69 2088
4316.31 2127
4316.93 2073
4317.55 2035
4318.17 2072
4318.79 2160
4319.41 2145
4320.03 2130
4320.65 2164
4321.27 2156
4321.89 2165
4322.51 2168
4323.13 2187
4323.75 2177
4324.37 2283
4324.99 2325
4325.61 2359
4326.23 2402
4326.85 2371
4327.47 2424
4328.09 2484
4328.71 2556
4329.33 2709
4329.96 2833
4330.58 2875
4331.20 3126
4331.82 3154
4332.44 3268
4333.06 3200
4333.68 3235
4334.30 3350
4334.92 3271
4335.54 3213
4336.17 3297
4336.79 3332
4337.41 3360
4338.03 3358
4338.65 3120
4339.27 3171
4339.89 3072
4340.52 3007
4341.14 2958
4341.76 2957
4342.38 3117
4343.00 3153
4343.62 3289
4344.25 3606
4344.87 3840
4345.49 4044
4346.11 4198
4346.73 4298
4347.36 4336
4347.98 4133
4348.60 3892
4349.22 3788
4349.84 3603
4350.47 3560
4351.09 3431
4351.71 3322
4352.33 3071
4352.96 2958
4353.58 2896
4354.20 2857
4354.82 2735
4355.45 2680
4356.07 2558
4356.69 2564
4357.31 2581
4357.94 2607
4358.56 2527
4359.18 2510
4359.81 2474
4360.43 2501
4361.05 2433
4361.68 2554
4362.30 2583
4362.92 2579
4363.55 2586
4364.17 2585
4364.79 2622
4365.42 2618
4366.04 2550
4366.66 2517
4367.29 2490
4367.91 2413
4368.53 2336
4369.16 2331
4369.78 2304
4370.40 2302
4371.03 2174
4371.65 2257
4372.27 2298
4372.90 2177
4373.52 2207
4374.15 2141
4374.77 2199
4375.39 2284
4376.02 2212
4376.64 2243
4377.27 2299
4377.89 2272
4378.52 2250
4379.14 2266
4379.76 2336
4380.39 2288
4381.01 2377
4381.64 2262
4382.26 2226
4382.89 2242
4383.51 2183
4384.14 2196
4384.76 2254
4385.39 2260
4386.01 2098
4386.64 2129
4387.26 2105
4387.89 2085
4388.51 2071
4389.14 2040
4389.76 1990
4390.39 2035
4391.01 2085
4391.64 2048
4392.26 2049
4392.89 2016
4393.51 2025
4394.14 1975
4394.76 2000
4395.39 1960
4396.01 1950
4396.64 1952
4397.26 1950
4397.89 1947
4398.52 1978
4399.14 1943
4399.77 1926
4400.39 1949
4401.02 1912
4401.65 1938
4402.27 1996
4402.90 2014
4403.52 1971
4404.15 2049
4404.78 2130
4405.40 2090
4406.03 2103
4406.65 2119
4407.28 2156
4407.91 2197
4408.53 2255
4409.16 2210
4409.79 2250
4410.41 2264
4411.04 2225
4411.67 2313
4412.29 2355
4412.92 2408
4413.55 2399
4414.17 2376
4414.80 2346
4415.43 2255
4416.05 2252
4416.68 2192
4417.31 2186
4417.94 2180
4418.56 2129
4419.19 2104
4419.82 2016
4420.44 2043
4421.07 2032
4421.70 2049
4422.33 2026
4422.95 1998
4423.58 1933
4424.21 1917
4424.84 1907
4425.46 1911
4426.09 1907
4426.72 1769
4427.35 1860
4427.97 1908
4428.60 1866
4429.23 1896
4429.86 1928
4430.49 1943
4431.11 1885
4431.74 1884
4432.37 1939
4433.00 1945
4433.63 1990
4434.26 1896
4434.88 1888
4435.51 1918
4436.14 1891
4436.77 1928
4437.40 1981
4438.03 1918
4438.65 1976
4439.28 1892
4439.91 1932
4440.54 1859
4441.17 1853
4441.80 1870
4442.43 1965
4443.06 2013
4443.68 1981
4444.31 1969
4444.94 1961
4445.57 2018
4446.20 2018
4446.83 2037
4447.46 1975
4448.09 2013
4448.72 2086
4449.35 2071
4449.98 2066
4450.61 2066
4451.24 2063
4451.86 2025
4452.49 2073
4453.12 2104
4453.75 2131
4454.38 2157
4455.01 2223
4455.64 2151
4456.27 2248
4456.90 2267
4457.53 2283
4458.16 2189
4458.79 2123
4459.42 2086
4460.05 2067
4460.68 1968
4461.31 1912
4461.94 1969
4462.57 1956
4463.20 1957
4463.83 1922
4464.46 1985
4465.09 2055
4465.72 2042
4466.36 2103
4466.99 2224
4467.62 2183
4468.25 2224
4468.88 2246
4469.51 2246
4470.14 2290
4470.77 2239
4471.40 2186
4472.03 2214
4472.66 2177
4473.29 2076
4473.93 2065
4474.56 2067
4475.19 2060
4475.82 2046
4476.45 1999
4477.08 1945
4477.71 1992
4478.34 1937
4478.98 1933
4479.61 1968
4480.24 1905
4480.87 1907
4481.50 1965
4482.13 1981
4482.76 1957
4483.40 1998
4484.03 1975
4484.66 2039
4485.29 2122
4485.92 2128
4486.56 2150
4487.19 2183
4487.82 2222
4488.45 2232
4489.08 2273
4489.72 2272
4490.35 2247
4490.98 2156
4491.61 2144
4492.25 2232
4492.88 2206
4493.51 2215
4494.14 2204
4494.78 2199
4495.41 2221
4496.04 2314
4496.67 2380
4497.31 2443
4497.94 2624
4498.57 2892
4499.20 3116
4499.84 3502
4500.47 3829
4501.10 4215
4501.74 4398
4502.37 4631
4503.00 4761
4503.64 4628
4504.27 4595
4504.90 4359
4505.53 4117
4506.17 3859
4506.80 3484
4507.43 3275
4508.07 3082
4508.70 2851
4509.34 2725
4509.97 2628
4510.60 2512
4511.24 2449
4511.87 2435
4512.50 2344
4513.14 2326
4513.77 2323
4514.41 2260
4515.04 2263
4515.67 2194
4516.31 2159
4516.94 2156
4517.58 2181
4518.21 2060
4518.84 2066
4519.48 2139
4520.11 2150
4520.75 2139
4521.38 2107
4522.02 2164
4522.65 2105
4523.28 2181
4523.92 2261
4524.55 2321
4525.19 2322
4525.82 2409
4526.46 2563
4527.09 2685
4527.73 2914
4528.36 3009
4529.00 3244
4529.63 3490
4530.27 3646
4530.90 3724
4531.54 3732
4532.17 3769
4532.81 3635
4533.44 3494
4534.08 3371
4534.71 3138
4535.35 3003
4535.99 2902
4536.62 2717
4537.26 2692
4537.89 2612
4538.53 2508
4539.16 2540
4539.80 2517
4540.43 2396
4541.07 2409
4541.71 2446
4542.34 2462
4542.98 2326
4543.61 2271
4544.25 2169
4544.89 2170
4545.52 2099
4546.16 2085
4546.79 2073
4547.43 2038
4548.07 1926
4548.70 1918
4549.34 1975
4549.98 1999
4550.61 1999
4551.25 2019
4551.89 2005
4552.52 1979
4553.16 2004
4553.80 1945
4554.43 1978
4555.07 1966
4555.71 1959
4556.34 1987
4556.98 2018
4557.62 2018
4558.25 1979
4558.89 2072
4559.53 2118
4560.16 2093
4560.80 2138
4561.44 2134
4562.08 2167
4562.71 2193
4563.35 2221
4563.99 2112
4564.63 2197
4565.26 2153
4565.90 2212
4566.54 2192
4567.18 2137
4567.81 2129
4568.45 2129
4569.09 2182
4569.73 2200
4570.36 2196
4571.00 2212
4571.64 2135
4572.28 2119
4572.92 2138
4573.55 2134
4574.19 2210
4574.83 2195
4575.47 2151
4576.11 2146
4576.75 2109
4577.38 2095
4578.02 2065
4578.66 1972
4579.30 1998
4579.94 2076
4580.58 2007
4581.21 1943
4581.85 1993
4582.49 1982
4583.13 2056
4583.77 2045
4584.41 1991
4585.05 2072
4585.69 2086
4586.32 2118
4586.96 2117
4587.60 2238
4588.24 2248
4588.88 2277
4589.52 2156
4590.16 2278
4590.80 2278
4591.44 2223
4592.08 2238
4592.72 2144
4593.36 2074
4594.00 2098
4594.63 2001
4595.27 1988
4595.91 2004
4596.55 1965
4597.19 1915
4597.83 1933
4598.47 2095
4599.11 2061
4599.75 2068
4600.39 2134
4601.03 2188
4601.67 2127
4602.31 2114
4602.95 2184
4603.59 2150
4604.23 2124
4604.87 2165
4605.51 2195
4606.15 2194
4606.79 2033
4607.43 2077
4608.08 2131
4608.72 2074
4609.36 2108
4610.00 2107
4610.64 2170
4611.28 2196
4611.92 2226
4612.56 2270
4613.20 2308
4613.84 2327
4614.48 2426
4615.12 2426
4615.76 2459
4616.41 2390
4617.05 2399
4617.69 2323
4618.33 2270
4618.97 2202
4619.61 2144
4620.25 1986
4620.89 1918
4621.54 1878
4622.18 1884
4622.82 1860
4623.46 1876
4624.10 1811
4624.74 1787
4625.38 1851
4626.03 1862
4626.67 1949
4627.31 1888
4627.95 1921
4628.59 1949
4629.24 1934
4629.88 1897
4630.52 2025
4631.16 2006
4631.80 1996
4632.45 1990
4633.09 1922
4633.73 1906
4634.37 1987
4635.02 1886
4635.66 1847
4636.30 1898
4636.94 1992
4637.58 1920
4638.23 1933
4638.87 1939
4639.51 1938
4640.16 1956
4640.80 1976
4641.44 1956
4642.08 1957
4642.73 1941
4643.37 1963
4644.01 2036
4644.66 2020
4645.30 2007
4645.94 2020
4646.58 1984
4647.23 1986
4647.87 1994
4648.51 1984
4649.16 2031
4649.80 2023
4650.44 2047
4651.09 2041
4651.73 1984
4652.37 2018
4653.02 2010
4653.66 1907
4654.31 1885
4654.95 1857
4655.59 1965
4656.24 1936
4656.88 1900
4657.52 1901
4658.17 1859
4658.81 1871
4659.46 1899
4660.10 1827
4660.75 1758
4661.39 1742
4662.03 1735
4662.68 1770
4663.32 1794
4663.97 1849
4664.61 1777
4665.26 1715
4665.90 1767
4666.54 1795
4667.19 1769
4667.83 1806
4668.48 1726
4669.12 1754
4669.77 1803
4670.41 1836
4671.06 1811
4671.70 1914
4672.35 1908
4672.99 1864
4673.64 1916
4674.28 1884
4674.93 1882
4675.57 1908
4676.22 1939
4676.86 1949
4677.51 1934
4678.15 1920
4678.80 1902
4679.44 1903
4680.09 1857
4680.73 1886
4681.38 1839
4682.03 1838
4682.67 1934
4683.32 1920
4683.96 1898
4684.61 1935
4685.25 1910
4685.90 1978
4686.55 1949
4687.19 1887
4687.84 1989
4688.48 2039
4689.13 2059
4689.78 2037
4690.42 2084
4691.07 2038
4691.72 2017
4692.36 2087
4693.01 2041
4693.65 2046
4694.30 2088
4694.95 2078
4695.59 2137
4696.24 2088
4696.89 2125
4697.53 2191
4698.18 2212
4698.83 2181
4699.47 2202
4700.12 2164
4700.77 2209
4701.41 2184
4702.06 2120
4702.71 2087
4703.36 2048
4704.00 1983
4704.65 2008
4705.30 1898
4705.94 1894
4706.59 1982
4707.24 1979
4707.89 1948
4708.53 1908
4709.18 1863
4709.83 1905
4710.48 1837
4711.12 1900
4711.77 1972
4712.42 1874
4713.07 1942
4713.71 1938
4714.36 1959
4715.01 1942
4715.66 1975
4716.31 1910
4716.95 1906
4717.60 1960
4718.25 1929
4718.90 1962
4719.55 2026
4720.19 1901
4720.84 2035
4721.49 2054
4722.14 2013
4722.79 1991
4723.44 1975
4724.08 1948
4724.73 1983
4725.38 1957
4726.03 1817
4726.68 1909
4727.33 1886
4727.98 1828
4728.63 1839
4729.27 1841
4729.92 1738
4730.57 1763
4731.22 1784
4731.87 1799
4732.52 1752
4733.17 1793
4733.82 1777
4734.47 1776
4735.12 1805
4735.77 1766
4736.41 1720
4737.06 1732
4737.71 1808
4738.36 1807
4739.01 1824
4739.66 1884
4740.31 1912
4740.96 1919
4741.61 1889
4742.26 1893
4742.91 1937
4743.56 1881
4744.21 1818
4744.86 1825
4745.51 1813
4746.16 1856
4746.81 1924
4747.46 1969
4748.11 2019
4748.76 2161
4749.41 2212
4750.06 2194
4750.71 2295
4751.36 2262
4752.01 2229
4752.66 2199
4753.31 2220
4753.96 2181
4754.61 2115
4755.26 2083
4755.92 2058
4756.57 1986
4757.22 1998
4757.87 1978
4758.52 1998
4759.17 1885
4759.82 1907
4760.47 1905
4761.12 1914
4761.77 1952
4762.42 1970
4763.08 1905
4763.73 1943
4764.38 1964
4765.03 1965
4765.68 1978
4766.33 2029
4766.98 1981
4767.64 1940
4768.29 2037
4768.94 2061
4769.59 2118
4770.24 2075
4770.89 2080
4771.54 2065
4772.20 2115
4772.85 2035
4773.50 1972
4774.15 1915
4774.80 1887
4775.46 1936
4776.11 1911
4776.76 1868
4777.41 1886
4778.06 1890
4778.72 1840
4779.37 1874
4780.02 1901
4780.67 1928
4781.33 1864
4781.98 1935
4782.63 1962
4783.28 1836
4783.94 1873
4784.59 1941
4785.24 1928
4785.89 1949
4786.55 1979
4787.20 1956
4787.85 1989
4788.51 2001
4789.16 2009
4789.81 2008
4790.46 2071
4791.12 2059
4791.77 2120
4792.42 2093
4793.08 2078
4793.73 2072
4794.38 2114
4795.04 2038
4795.69 2102
4796.34 2109
4797.00 2145
4797.65 2169
4798.30 2257
4798.96 2248
4799.61 2308
4800.27 2280
4800.92 2324
4801.57 2289
4802.23 2277
4802.88 2272
4803.53 2244
4804.19 2140
4804.84 2159
4805.50 2219
4806.15 2191
4806.81 2195
4807.46 2142
4808.11 2114
4808.77 2119
4809.42 2187
4810.08 2161
4810.73 2176
4811.39 2216
4812.04 2271
4812.69 2259
4813.35 2412
4814.00 2421
4814.66 2360
4815.31 2378
4815.97 2432
4816.62 2438
4817.28 2513
4817.93 2443
4818.59 2461
4819.24 2539
4819.90 2522
4820.55 2544
4821.21 2524
4821.86 2560
4822.52 2560
4823.17 2523
4823.83 2440
4824.48 2477
4825.14 2401
4825.79 2271
4826.45 2353
4827.11 2339
4827.76 2307
4828.42 2346
4829.07 2347
4829.73 2387
4830.38 2420
4831.04 2406
4831.70 2461
4832.35 2566
4833.01 2618
4833.66 2655
4834.32 2738
4834.98 2723
4835.63 2654
4836.29 2683
4836.94 2693
4837.60 2824
4838.26 2881
4838.91 2881
4839.57 2843
4840.23 2815
4840.88 2863
4841.54 2932
4842.20 2860
4842.85 2753
4843.51 2793
4844.17 2884
4844.82 2938
4845.48 2913
4846.14 2890
4846.79 2883
4847.45 3012
4848.11 3150
4848.76 3304
4849.42 3392
4850.08 3398
4850.73 3451
4851.39 3410
4852.05 3291
4852.71 3276
4853.36 3198
4854.02 3298
4854.68 3329
4855.34 3437
4855.99 3518
4856.65 3577
4857.31 3801
4857.97 3856
4858.62 3784
4859.28 3790
4859.94 3718
4860.60 3562
4861.25 3329
4861.91 3162
4862.57 3033
4863.23 3019
4863.89 3014
4864.54 3034
4865.20 3052
4865.86 2982
4866.52 3052
4867.18 3074
4867.84 2987
4868.49 2986
4869.15 2986
4869.81 2930
4870.47 3013
4871.13 2993
4871.79 2972
4872.44 2952
4873.10 3053
4873.76 2997
4874.42 2961
4875.08 2957
4875.74 3039
4876.40 2979
4877.06 3034
4877.72 3104
4878.37 3017
4879.03 3004
4879.69 3059
4880.35 2899
4881.01 2869
4881.67 2770
4882.33 2704
4882.99 2640
4883.65 2593
4884.31 2647
4884.97 2607
4885.63 2471
4886.29 2448
4886.95 2537
4887.61 2542
4888.26 2455
4888.92 2378
4889.58 2430
4890.24 2411
4890.90 2395
4891.56 2369
4892.22 2364
4892.88 2374
4893.54 2318
4894.20 2388
4894.86 2304
4895.52 2255
4896.18 2290
4896.84 2434
4897.51 2512
4898.17 2571
4898.83 2616
4899.49 2725
4900.15 2822
4900.81 2798
4901.47 2770
4902.13 2839
4902.79 2722
4903.45 2738
4904.11 2659
4904.77 2608
4905.43 2510
4906.09 2476
4906.75 2401
4907.41 2497
4908.08 2388
4908.74 2324
4909.40 2348
4910.06 2371
4910.72 2346
4911.38 2315
4912.04 2337
4912.70 2236
4913.37 2181
4914.03 2142
4914.69 2056
4915.35 2070
4916.01 1968
4916.67 1934
4917.33 1963
4918.00 1923
4918.66 1891
4919.32 1927
4919.98 1941
4920.64 1889
4921.31 1933
4921.97 1913
4922.63 1936
4923.29 1914
4923.95 1938
4924.62 1933
4925.28 1973
4925.94 1877
4926.60 1861
4927.26 1901
4927.93 1964
4928.59 1943
4929.25 1937
4929.91 1933
4930.58 1917
4931.24 1988
4931.90 1893
4932.56 1978
4933.23 1911
4933.89 1955
4934.55 1948
4935.22 1991
4935.88 1985
4936.54 2035
4937.20 2049
4937.87 2054
4938.53 2062
4939.19 2072
4939.86 2032
4940.52 1995
4941.18 2028
4941.85 1919
4942.51 1896
4943.17 1979
4943.84 1979
4944.50 1953
4945.16 1993
4945.83 1955
4946.49 1923
4947.15 1861
4947.82 1882
4948.48 1841
4949.15 1857
4949.81 1880
4950.47 1766
4951.14 1785
4951.80 1809
4952.47 1812
4953.13 1852
4953.79 1840
4954.46 1920
4955.12 1880
4955.79 1924
4956.45 1872
4957.11 1992
4957.78 1994
4958.44 2069
4959.11 2120
4959.77 2157
4960.44 2214
4961.10 2193
4961.77 2299
4962.43 2356
4963.10 2316
4963.76 2347
4964.42 2250
4965.09 2187
4965.75 2071
4966.42 2062
4967.08 2017
4967.75 1951
4968.41 1919
4969.08 1972
4969.74 1908
4970.41 1829
4971.08 1812
4971.74 1885
4972.41 1897
4973.07 1901
4973.74 1988
4974.40 2006
4975.07 1940
4975.73 1999
4976.40 1996
4977.06 2039
4977.73 2013
4978.40 1982
4979.06 1972
4979.73 1891
4980.39 1886
4981.06 1896
4981.73 1917
4982.39 1845
4983.06 1806
4983.72 1849
4984.39 1845
4985.06 1769
4985.72 1822
4986.39 1811
4987.05 1791
4987.72 1795
4988.39 1782
4989.05 1720
4989.72 1780
4990.39 1740
4991.05 1820
4991.72 1800
4992.39 1830
4993.05 1819
4993.72 1817
4994.39 1842
4995.05 1835
4995.72 1841
4996.39 1898
4997.05 1853
4997.72 1815
4998.39 1811
4999.06 1845
4999.72 1810
5000.39 1852
5001.06 1791
5001.73 1692
5002.39 1745
5003.06 1724
5003.73 1732
5004.39 1686
5005.06 1674
5005.73 1785
5006.40 1741
5007.07 1814
5007.73 1838
5008.40 1808
5009.07 1771
5009.74 1802
5010.40 1851
5011.07 1789
5011.74 1771
5012.41 1877
5013.08 1849
5013.74 1816
5014.41 1807
5015.08 1853
5015.75 1790
5016.42 1858
5017.09 1853
5017.75 1840
5018.42 1875
5019.09 1884
5019.76 1900
5020.43 1919
5021.10 1913
5021.76 1974
5022.43 2040
5023.10 2109
5023.77 2109
5024.44 2092
5025.11 2129
5025.78 2138
5026.45 2121
5027.12 2023
5027.78 1959
5028.45 1911
5029.12 1923
5029.79 1980
5030.46 1905
5031.13 1880
5031.80 1844
5032.47 1869
5033.14 1869
5033.81 1839
5034.48 1855
5035.15 1851
5035.82 1792
5036.49 1756
5037.16 1878
5037.83 1828
5038.50 1772
5039.16 1785
5039.83 1816
5040.50 1789
5041.17 1788
5041.84 1780
5042.51 1788
5043.18 1809
5043.85 1857
5044.52 1863
5045.20 1859
5045.87 1883
5046.54 1910
5047.21 1962
5047.88 2030
5048.55 1972
5049.22 2012
5049.89 2057
5050.56 2068
5051.23 2202
5051.90 2201
5052.57 2211
5053.24 2230
5053.91 2267
5054.58 2270
5055.25 2263
5055.92 2125
5056.60 2087
5057.27 1987
5057.94 2008
5058.61 1984
5059.28 1949
5059.95 1992
5060.62 1901
5061.29 1890
5061.96 1930
5062.64 1920
5063.31 1931
5063.98 1971
5064.65 1932
5065.32 1870
5065.99 1961
5066.66 1993
5067.34 1915
5068.01 1950
5068.68 2033
5069.35 2032
5070.02 1930
5070.70 2025
5071.37 2041
5072.04 1963
5072.71 1993
5073.38 2091
5074.06 2050
5074.73 2137
5075.40 2176
5076.07 2262
5076.74 2179
5077.42 2205
5078.09 2321
5078.76 2310
5079.43 2346
5080.11 2297
5080.78 2266
5081.45 2244
5082.12 2267
5082.80 2262
5083.47 2234
5084.14 2157
5084.82 2206
5085.49 2382
5086.16 2464
5086.83 2529
5087.51 2802
5088.18 3002
5088.85 3147
5089.53 3506
5090.20 3620
5090.87 3714
5091.55 3596
5092.22 3543
5092.89 3471
5093.57 3328
5094.24 3188
5094.91 2932
5095.59 2894
5096.26 2659
5096.93 2534
5097.61 2408
5098.28 2304
5098.96 2297
5099.63 2244
5100.30 2252
5100.98 2234
5101.65 2296
5102.32 2336
5103.00 2357
5103.67 2347
5104.35 2344
5105.02 2274
5105.70 2230
5106.37 2224
5107.04 2229
5107.72 2242
5108.39 2102
5109.07 1987
5109.74 2056
5110.42 2069
5111.09 2056
5111.77 2133
5112.44 2159
5113.11 2127
5113.79 2124
5114.46 2184
5115.14 2294
5115.81 2533
5116.49 2692
5117.16 3048
5117.84 3243
5118.51 3445
5119.19 3560
5119.86 3533
5120.54 3498
5121.21 3474
5121.89 3358
5122.57 3115
5123.24 2998
5123.92 2756
5124.59 2618
5125.27 2445
5125.94 2377
5126.62 2351
5127.29 2261
5127.97 2277
5128.64 2247
5129.32 2263
5130.00 2259
5130.67 2271
5131.35 2264
5132.02 2243
5132.70 2160
5133.38 2228
5134.05 2158
5134.73 2125
5135.40 2087
5136.08 2102
5136.76 2031
5137.43 2093
5138.11 2150
5138.79 2090
5139.46 2172
5140.14 2124
5140.82 2040
5141.49 2115
5142.17 2091
5142.85 2066
5143.52 2049
5144.20 1982
5144.88 1958
5145.55 1924
5146.23 1902
5146.91 1925
5147.58 1936
5148.26 1959
5148.94 1913
5149.61 1897
5150.29 1887
5150.97 1875
5151.65 1855
5152.32 1847
5153.00 1923
5153.68 2006
5154.36 1933
5155.03 1977
5155.71 2119
5156.39 2082
5157.07 2133
5157.74 2098
5158.42 2142
5159.10 2076
5159.78 2060
5160.45 2015
5161.13 2059
5161.81 2004
5162.49 1978
5163.17 1978
5163.84 1841
5164.52 1921
5165.20 1976
5165.88 1991
5166.56 1939
5167.24 1951
5167.91 1886
5168.59 1884
5169.27 1951
5169.95 1916
5170.63 1917
5171.31 1864
5171.98 1747
5172.66 1818
5173.34 1745
5174.02 1780
5174.70 1788
5175.38 1753
5176.06 1747
5176.74 1801
5177.41 1846
5178.09 1826
5178.77 1836
5179.45 1853
5180.13 1896
5180.81 1921
5181.49 1937
5182.17 1891
5182.85 1896
5183.53 1835
5184.21 1866
5184.89 1822
5185.57 1786
5186.24 1765
5186.92 1684
5187.60 1746
5188.28 1701
5188.96 1740
5189.64 1675
5190.32 1667
5191.00 1685
5191.68 1585
5192.36 1564
5193.04 1574
5193.72 1590
5194.40 1659
5195.08 1679
5195.76 1581
5196.44 1692
5197.12 1749
5197.80 1682
5198.48 1720
5199.16 1724
5199.84 1708
5200.52 1674
5201.21 1700
5201.89 1664
5202.57 1644
5203.25 1689
5203.93 1667
5204.61 1633
5205.29 1680
5205.97 1695
5206.65 1753
5207.33 1724
5208.01 1741
5208.69 1768
5209.37 1785
5210.06 1715
5210.74 1681
5211.42 1720
5212.10 1697
5212.78 1725
5213.46 1711
5214.14 1636
5214.82 1699
5215.51 1753
5216.19 1686
5216.87 1694
5217.55 1607
5218.23 1587
5218.91 1635
5219.60 1711
5220.28 1746
5220.96 1708
5221.64 1750
5222.32 1728
5223.00 1771
5223.69 1717
5224.37 1694
5225.05 1671
5225.73 1685
5226.41 1696
5227.10 1686
5227.78 1623
5228.46 1630
5229.14 1648
5229.83 1625
5230.51 1650
5231.19 1681
5231.87 1706
5232.56 1617
5233.24 1637
5233.92 1704
5234.60 1725
5235.29 1805
5235.97 1846
5236.65 1848
5237.34 1915
5238.02 1978
5238.70 1999
5239.38 1963
5240.07 1959
5240.75 1879
5241.43 1888
5242.12 1838
5242.80 1844
5243.48 1829
5244.17 1877
5244.85 1874
5245.53 1858
5246.22 1842
5246.90 1903
5247.58 1850
5248.27 1859
5248.95 1829
5249.63 1861
5250.32 1955
5251.00 1867
5251.69 1790
5252.37 1799
5253.05 1810
5253.74 1755
5254.42 1777
5255.11 1674
5255.79 1680
5256.47 1690
5257.16 1601
5257.84 1607
5258.53 1656
5259.21 1675
5259.89 1760
5260.58 1772
5261.26 1801
5261.95 1791
5262.63 1819
5263.32 1824
5264.00 1749
5264.69 1750
5265.37 1760
5266.06 1804
5266.74 1809
5267.43 1812
5268.11 1783
5268.79 1778
5269.48 1734
5270.16 1759
5270.85 1795
5271.53 1757
5272.22 1748
5272.91 1772
5273.59 1741
5274.28 1717
5274.96 1681
5275.65 1683
5276.33 1737
5277.02 1765
5277.70 1773
5278.39 1843
5279.07 1787
5279.76 1821
5280.45 1818
5281.13 1834
5281.82 1823
5282.50 1836
5283.19 1870
5283.87 1832
5284.56 1751
5285.25 1759
5285.93 1727
5286.62 1764
5287.30 1738
5287.99 1691
5288.68 1674
5289.36 1611
5290.05 1700
5290.74 1745
5291.42 1679
5292.11 1711
5292.79 1731
5293.48 1722
5294.17 1764
5294.85 1766
5295.54 1814
5296.23 1846
5296.91 1891
5297.60 1920
5298.29 1914
5298.98 1868
5299.66 1901
5300.35 1939
5301.04 2003
5301.72 2069
5302.41 2099
5303.10 2078
5303.78 2077
5304.47 2079
5305.16 2101
5305.85 2062
5306.53 2028
5307.22 2046
5307.91 1975
5308.60 2023
5309.28 2038
5309.97 2105
5310.66 2188
5311.35 2189
5312.03 2127
5312.72 2144
5313.41 2112
5314.10 2147
5314.79 2223
5315.47 2201
5316.16 2150
5316.85 2143
5317.54 2122
5318.23 2119
5318.91 2090
5319.60 2097
5320.29 2076
5320.98 1934
5321.67 1939
5322.36 1900
5323.04 1785
5323.73 1826
5324.42 1825
5325.11 1838
5325.80 1841
5326.49 1791
5327.18 1810
5327.86 1868
5328.55 1805
5329.24 1861
5329.93 1835
5330.62 1824
5331.31 1814
5332.00 1811
5332.69 1703
5333.38 1691
5334.06 1740
5334.75 1713
5335.44 1728
5336.13 1735
5336.82 1781
5337.51 1727
5338.20 1728
5338.89 1724
5339.58 1687
5340.27 1680
5340.96 1699
5341.65 1683
5342.34 1621
5343.03 1673
5343.72 1700
5344.41 1754
5345.10 1781
5345.79 1926
5346.48 1927
5347.17 1932
5347.86 1968
5348.55 1995
5349.24 2028
5349.93 2123
5350.62 2067
5351.31 2051
5352.00 2020
5352.69 1937
5353.38 1846
5354.07 1806
5354.76 1824
5355.45 1800
5356.14 1792
5356.83 1866
5357.52 1895
5358.21 1850
5358.90 1902
5359.59 1932
5360.29 2005
5360.98 2125
5361.67 2074
5362.36 2042
5363.05 2073
5363.74 1999
5364.43 1850
5365.12 1839
5365.81 1805
5366.50 1711
5367.20 1719
5367.89 1724
5368.58 1793
5369.27 1832
5369.96 1779
5370.65 1747
5371.34 1828
5372.04 1719
5372.73 1718
5373.42 1678
5374.11 1774
5374.80 1793
5375.49 1690
5376.19 1651
5376.88 1684
5377.57 1635
5378.26 1598
5378.95 1649
5379.65 1677
5380.34 1676
5381.03 1637
5381.72 1631
5382.42 1651
5383.11 1614
5383.80 1701
5384.49 1737
5385.19 1770
5385.88 1718
5386.57 1717
5387.26 1793
5387.96 1847
5388.65 1971
5389.34 1916
5390.03 1882
5390.73 1885
5391.42 1872
5392.11 1815
5392.80 1857
5393.50 1844
5394.19 1774
5394.88 1760
5395.58 1680
5396.27 1717
5396.96 1785
5397.66 1758
5398.35 1689
5399.04 1721
5399.74 1704
5400.43 1736
5401.12 1691
5401.82 1692
5402.51 1729
5403.20 1711
5403.90 1785
5404.59 1674
5405.29 1677
5405.98 1640
5406.67 1747
5407.37 1695
5408.06 1701
5408.75 1691
5409.45 1731
5410.14 1737
5410.84 1754
5411.53 1716
5412.23 1644
5412.92 1688
5413.61 1661
5414.31 1622
5415.00 1625
5415.70 1666
5416.39 1677
5417.09 1669
5417.78 1664
5418.47 1643
5419.17 1681
5419.86 1796
5420.56 1791
5421.25 1793
5421.95 1731
5422.64 1762
5423.34 1839
5424.03 1723
5424.73 1734
5425.42 1719
5426.12 1688
5426.81 1662
5427.51 1641
5428.20 1670
5428.90 1653
5429.59 1631
5430.29 1665
5430.99 1646
5431.68 1660
5432.38 1645
5433.07 1687
5433.77 1694
5434.46 1696
5435.16 1687
5435.85 1699
5436.55 1713
5437.25 1772
5437.94 1815
5438.64 1832
5439.33 1781
5440.03 1820
5440.73 1824
5441.42 1797
5442.12 1852
5442.81 1871
5443.51 1938
5444.21 1963
5444.90 2017
5445.60 2111
5446.29 2111
5446.99 2202
5447.69 2257
5448.38 2186
5449.08 2185
5449.78 2167
5450.47 2206
5451.17 2192
5451.87 2152
5452.56 2113
5453.26 2178
5453.96 2202
5454.65 2111
5455.35 2106
5456.05 2131
5456.75 2043
5457.44 2069
5458.14 2082
5458.84 2159
5459.53 2142
5460.23 2300
5460.93 2355
5461.63 2432
5462.32 2408
5463.02 2391
5463.72 2489
5464.42 2432
5465.11 2355
5465.81 2329
5466.51 2272
5467.21 2258
5467.90 2118
5468.60 2116
5469.30 2140
5470.00 2087
5470.70 2100
5471.39 2184
5472.09 2091
5472.79 2121
5473.49 2165
5474.19 2276
5474.88 2280
5475.58 2340
5476.28 2420
5476.98 2634
5477.68 2801
5478.38 3048
5479.07 3261
5479.77 3394
5480.47 3498
5481.17 3491
5481.87 3259
5482.57 3070
5483.27 2820
5483.96 2674
5484.66 2568
5485.36 2449
5486.06 2352
5486.76 2335
5487.46 2376
5488.16 2337
5488.86 2346
5489.56 2388
5490.26 2441
5490.96 2422
5491.65 2501
5492.35 2570
5493.05 2520
5493.75 2600
5494.45 2617
5495.15 2666
5495.85 2707
5496.55 2811
5497.25 3145
5497.95 3387
5498.65 3794
5499.35 4112
5500.05 4248
5500.75 4465
5501.45 4441
5502.15 4152
5502.85 3850
5503.55 3392
5504.25 3089
5504.95 2831
5505.65 2580
5506.35 2439
5507.05 2346
5507.75 2233
5508.45 2183
5509.15 2113
5509.85 2044
5510.55 2104
5511.25 2107
5511.95 2105
5512.65 2203
5513.35 2235
5514.05 2246
5514.76 2166
5515.46 2222
5516.16 2244
5516.86 2090
5517.56 2167
5518.26 2142
5518.96 2156
5519.66 2148
5520.36 2084
5521.06 2087
5521.77 2075
5522.47 1996
5523.17 1959
5523.87 1933
5524.57 1931
5525.27 1881
5525.97 1958
5526.67 1909
5527.38 1887
5528.08 1864
5528.78 1878
5529.48 1854
5530.18 1913
5530.88 1874
5531.59 1866
5532.29 1854
5532.99 1873
5533.69 1892
5534.39 1842
5535.10 1903
5535.80 1906
5536.50 1890
5537.20 1939
5537.90 2022
5538.61 1936
5539.31 1901
5540.01 1838
5540.71 1839
5541.42 1828
5542.12 1870
5542.82 1835
5543.52 1815
5544.23 1782
5544.93 1796
5545.63 1820
5546.33 1825
5547.04 1738
5547.74 1705
5548.44 1668
5549.15 1825
5549.85 1777
5550.55 1759
5551.26 1778
5551.96 1735
5552.66 1664
5553.36 1680
5554.07 1700
5554.77 1691
5555.47 1688
5556.18 1684
5556.88 1729
5557.58 1728
5558.29 1719
5558.99 1754
5559.70 1779
5560.40 1846
5561.10 1931
5561.81 1903
5562.51 1873
5563.21 1913
5563.92 2015
5564.62 1912
5565.33 1897
5566.03 1857
5566.73 1836
5567.44 1776
5568.14 1710
5568.85 1782
5569.55 1753
5570.25 1738
5570.96 1745
5571.66 1805
5572.37 1832
5573.07 1814
5573.78 1804
5574.48 1873
5575.19 1838
5575.89 1878
5576.59 1881
5577.30 1849
5578.00 1774
5578.71 1783
5579.41 1775
5580.12 1798
5580.82 1749
5581.53 1729
5582.23 1715
5582.94 1770
5583.64 1731
5584.35 1767
5585.05 1818
5585.76 1820
5586.46 1882
5587.17 1870
5587.88 1846
5588.58 1873
5589.29 1861
5589.99 1771
5590.70 1815
5591.40 1762
5592.11 1735
5592.81 1733
5593.52 1696
5594.23 1644
5594.93 1566
5595.64 1594
5596.34 1697
5597.05 1637
5597.76 1579
5598.46 1639
5599.17 1690
5599.87 1637
5600.58 1598
5601.29 1605
5601.99 1645
5602.70 1658
5603.41 1620
5604.11 1625
5604.82 1630
5605.52 1651
5606.23 1669
5606.94 1663
5607.64 1749
5608.35 1726
5609.06 1690
5609.76 1616
5610.47 1698
5611.18 1672
5611.88 1593
5612.59 1608
5613.30 1623
5614.01 1628
5614.71 1605
5615.42 1546
5616.13 1548
5616.83 1595
5617.54 1630
5618.25 1636
5618.96 1570
5619.66 1594
5620.37 1603
5621.08 1605
5621.79 1561
5622.49 1613
5623.20 1625
5623.91 1639
5624.62 1588
5625.32 1585
5626.03 1602
5626.74 1646
5627.45 1672
5628.16 1672
5628.86 1713
5629.57 1714
5630.28 1670
5630.99 1701
5631.70 1760
5632.40 1689
5633.11 1673
5633.82 1668
5634.53 1742
5635.24 1796
5635.95 1848
5636.65 1792
5637.36 1839
5638.07 1881
5638.78 1854
5639.49 1976
5640.20 1985
5640.91 1952
5641.61 1831
5642.32 1800
5643.03 1784
5643.74 1768
5644.45 1758
5645.16 1730
5645.87 1762
5646.58 1740
5647.29 1692
5648.00 1715
5648.70 1727
5649.41 1769
5650.12 1726
5650.83 1736
5651.54 1673
5652.25 1778
5652.96 1843
5653.67 1849
5654.38 1838
5655.09 1863
5655.80 1948
5656.51 1909
5657.22 1859
5657.93 1918
5658.64 1926
5659.35 1889
5660.06 1829
5660.77 1790
5661.48 1811
5662.19 1812
5662.90 1724
5663.61 1740
5664.32 1861
5665.03 1814
5665.74 1800
5666.45 1764
5667.16 1864
5667.87 1905
5668.58 1889
5669.29 1876
5670.00 1876
5670.71 1954
5671.42 1882
5672.13 1808
5672.84 1716
5673.56 1783
5674.27 1786
5674.98 1684
5675.69 1658
5676.40 1631
5677.11 1631
5677.82 1634
5678.53 1723
5679.24 1662
5679.95 1667
5680.67 1663
5681.38 1667
5682.09 1722
5682.80 1726
5683.51 1668
5684.22 1683
5684.93 1708
5685.65 1580
5686.36 1628
5687.07 1611
5687.78 1620
5688.49 1606
5689.20 1583
5689.92 1550
5690.63 1582
5691.34 1651
5692.05 1554
5692.76 1572
5693.47 1569
5694.19 1632
5694.90 1527
5695.61 1552
5696.32 1545
5697.04 1540
5697.75 1530
5698.46 1497
5699.17 1544
5699.89 1545
5700.60 1527
5701.31 1559
5702.02 1541
5702.74 1574
5703.45 1557
5704.16 1582
5704.87 1614
5705.59 1606
5706.30 1594
5707.01 1561
5707.72 1592
5708.44 1554
5709.15 1615
5709.86 1564
5710.58 1574
5711.29 1515
5712.00 1568
5712.72 1504
5713.43 1475
5714.14 1459
5714.86 1504
5715.57 1545
5716.28 1488
5717.00 1470
5717.71 1560
5718.42 1611
5719.14 1539
5719.85 1584
5720.56 1671
5721.28 1685
5721.99 1642
5722.71 1672
5723.42 1651
5724.13 1647
5724.85 1609
5725.56 1643
5726.28 1643
5726.99 1745
5727.70 1733
5728.42 1758
5729.13 1649
5729.85 1638
5730.56 1656
5731.28 1648
5731.99 1619
5732.70 1621
5733.42 1612
5734.13 1727
5734.85 1728
5735.56 1657
5736.28 1698
5736.99 1639
5737.71 1635
5738.42 1718
5739.14 1649
5739.85 1593
5740.57 1607
5741.28 1606
5742.00 1577
5742.71 1563
5743.43 1544
5744.14 1518
5744.86 1538
5745.57 1558
5746.29 1547
5747.00 1550
5747.72 1523
5748.43 1574
5749.15 1579
5749.87 1572
5750.58 1600
5751.30 1631
5752.01 1659
5752.73 1638
5753.44 1626
5754.16 1597
5754.88 1651
5755.59 1739
5756.31 1747
5757.02 1760
5757.74 1785
5758.46 1787
5759.17 1720
5759.89 1731
5760.60 1732
5761.32 1736
5762.04 1707
5762.75 1717
5763.47 1789
5764.19 1729
5764.90 1791
5765.62 1827
5766.34 1893
5767.05 1942
5767.77 2053
5768.49 2116
5769.20 2170
5769.92 2158
5770.64 2234
5771.35 2220
5772.07 2157
5772.79 2093
5773.50 2002
5774.22 1921
5774.94 1879
5775.65 1840
5776.37 1850
5777.09 1881
5777.81 1921
5778.52 1903
5779.24 1895
5779.96 1919
5780.68 1896
5781.39 1874
5782.11 1769
5782.83 1786
5783.55 1729
5784.26 1648
5784.98 1715
5785.70 1720
5786.42 1697
5787.14 1682
5787.85 1697
5788.57 1664
5789.29 1671
5790.01 1664
5790.73 1646
5791.44 1651
5792.16 1605
5792.88 1626
5793.60 1618
5794.32 1648
5795.03 1706
5795.75 1733
5796.47 1666
5797.19 1646
5797.91 1630
5798.63 1723
5799.35 1763
5800.06 1803
5800.78 1779
5801.50 1755
5802.22 1751
5802.94 1666
5803.66 1721
5804.38 1752
5805.10 1692
5805.82 1662
5806.53 1680
5807.25 1761
5807.97 1740
5808.69 1763
5809.41 1779
5810.13 1696
5810.85 1648
5811.57 1652
5812.29 1615
5813.01 1658
5813.73 1611
5814.45 1641
5815.17 1674
5815.89 1651
5816.61 1666
5817.33 1676
5818.05 1658
5818.77 1693
5819.49 1734
5820.20 1744
5820.92 1810
5821.64 1781
5822.36 1855
5823.09 1803
5823.81 1878
5824.53 1893
5825.25 1840
5825.97 1792
5826.69 1860
5827.41 1818
5828.13 1747
5828.85 1628
5829.57 1627
5830.29 1609
5831.01 1627
5831.73 1651
5832.45 1646
5833.17 1682
5833.89 1657
5834.61 1583
5835.33 1605
5836.05 1607
5836.78 1687
5837.50 1689
5838.22 1681
5838.94 1700
5839.66 1698
5840.38 1698
5841.10 1742
5841.82 1711
5842.54 1675
5843.27 1651
5843.99 1652
5844.71 1605
5845.43 1634
5846.15 1668
5846.87 1637
5847.59 1742
5848.32 1666
5849.04 1730
5849.76 1723
5850.48 1765
5851.20 1721
5851.93 1789
5852.65 1764
5853.37 1753
5854.09 1756
5854.81 1797
5855.54 1807
5856.26 1774
5856.98 1734
5857.70 1708
5858.42 1722
5859.15 1650
5859.87 1638
5860.59 1666
5861.31 1721
5862.04 1760
5862.76 1768
5863.48 1732
5864.20 1734
5864.93 1735
5865.65 1685
5866.37 1658
5867.10 1665
5867.82 1712
5868.54 1741
5869.26 1766
5869.99 1739
5870.71 1781
5871.43 1704
5872.16 1737
5872.88 1771
5873.60 1723
5874.33 1681
5875.05 1666
5875.77 1664
5876.50 1722
5877.22 1740
5877.94 1722
5878.67 1655
5879.39 1723
5880.11 1674
5880.84 1706
5881.56 1708
5882.28 1665
5883.01 1719
5883.73 1718
5884.46 1773
5885.18 1758
5885.90 1806
5886.63 1743
5887.35 1750
5888.08 1746
5888.80 1703
5889.52 1708
5890.25 1706
5890.97 1715
5891.70 1743
5892.42 1686
5893.15 1681
5893.87 1751
5894.59 1746
5895.32 1701
5896.04 1689
5896.77 1782
5897.49 1745
5898.22 1795
5898.94 1697
5899.67 1705
5900.39 1704
5901.12 1677
5901.84 1788
5902.57 1767
5903.29 1723
5904.02 1759
5904.74 1714
5905.47 1732
5906.19 1762
5906.92 1736
5907.64 1804
5908.37 1855
5909.09 1755
5909.82 1828
5910.55 1831
5911.27 1820
5912.00 1848
5912.72 1848
5913.45 1879
5914.17 1918
5914.90 1901
5915.63 1919
5916.35 1927
5917.08 1909
5917.80 1907
5918.53 1955
5919.25 1982
5919.98 2005
5920.71 1952
5921.43 1997
5922.16 2038
5922.89 2028
5923.61 2058
5924.34 2045
5925.06 2057
5925.79 2069
5926.52 2139
5927.24 2114
5927.97 2276
5928.70 2210
5929.42 2225
5930.15 2264
5930.88 2246
5931.60 2284
5932.33 2258
5933.06 2299
5933.78 2280
5934.51 2350
5935.24 2411
5935.97 2425
5936.69 2498
5937.42 2506
5938.15 2557
5938.87 2473
5939.60 2533
5940.33 2562
5941.06 2631
5941.78 2696
5942.51 2692
5943.24 2739
5943.97 2784
5944.69 2857
5945.42 2836
5946.15 2950
5946.88 3026
5947.60 3084
5948.33 3216
5949.06 3368
5949.79 3638
5950.52 3876
5951.24 4126
5951.97 4234
5952.70 4368
5953.43 4377
5954.16 4146
5954.88 4030
5955.61 3955
5956.34 3761
5957.07 3759
5957.80 3704
5958.53 3687
5959.25 3612
5959.98 3553
5960.71 3551
5961.44 3622
5962.17 3734
5962.90 3886
5963.63 4141
5964.36 4396
5965.08 4618
5965.81 4813
5966.54 4925
5967.27 5008
5968.00 4997
5968.73 4886
5969.46 4692
5970.19 4412
5970.92 4346
5971.65 4289
5972.37 4274
5973.10 4255
5973.83 4141
5974.56 4140
5975.29 4050
5976.02 4107
5976.75 4201
5977.48 4285
5978.21 4350
5978.94 4382
5979.67 4591
5980.40 4656
5981.13 4671
5981.86 4805
5982.59 4694
5983.32 4728
5984.05 4716
5984.78 4799
5985.51 4657
5986.24 4795
5986.97 4785
5987.70 4772
5988.43 4860
5989.16 4991
5989.89 5123
5990.62 5213
5991.35 5174
5992.08 5354
5992.81 5419
5993.54 5367
5994.27 5531
5995.00 5602
5995.74 5658
5996.47 5642
5997.20 5592
5997.93 5689
5998.66 5587
5999.39 5587
6000.12 5496
6000.85 5349
6001.58 5318
6002.31 5190
6003.04 5036
6003.78 4738
6004.51 4831
6005.24 4928
6005.97 5072
6006.70 5277
6007.43 5689
6008.16 6329
6008.90 7324
6009.63 8625
6010.36 10129
6011.09 11660
6011.82 13219
6012.55 14538
6013.29 15334
6014.02 15611
6014.75 15287
6015.48 14283
6016.21 13076
6016.95 11947
6017.68 10461
6018.41 8959
6019.14 7734
6019.87 6826
6020.61 6075
6021.34 5426
6022.07 4927
6022.80 4582
6023.54 4450
6024.27 4319
6025.00 4204
6025.73 4150
6026.47 4121
6027.20 4268
6027.93 4254
6028.66 4210
6029.40 4152
6030.13 4090
6030.86 3976
6031.59 3992
6032.33 3871
6033.06 3587
6033.79 3491
6034.53 3504
6035.26 3331
6035.99 3288
6036.73 3393
6037.46 3479
6038.19 3472
6038.93 3565
6039.66 3539
6040.39 3615
6041.13 3621
6041.86 3673
6042.59 3695
6043.33 3765
6044.06 3824
6044.79 3881
6045.53 3916
6046.26 3876
6047.00 3916
6047.73 3979
6048.46 4158
6049.20 4323
6049.93 4683
6050.67 5007
6051.40 5165
6052.13 5243
6052.87 5317
6053.60 5221
6054.34 5036
6055.07 4739
6055.81 4587
6056.54 4227
6057.27 4095
6058.01 3859
6058.74 3878
6059.48 3742
6060.21 3728
6060.95 3674
6061.68 3622
6062.42 3539
6063.15 3493
6063.89 3559
6064.62 3462
6065.36 3504
6066.09 3457
6066.83 3409
6067.56 3378
6068.30 3393
6069.03 3324
6069.77 3241
6070.50 3227
6071.24 3199
6071.97 3216
6072.71 3113
6073.44 3020
6074.18 2977
6074.91 3007
6075.65 3033
6076.39 2985
6077.12 2945
6077.86 2903
6078.59 2907
6079.33 2874
6080.06 2834
6080.80 2783
6081.54 2761
6082.27 2786
6083.01 2849
6083.74 2822
6084.48 2832
6085.22 2747
6085.95 2826
6086.69 2975
6087.42 2933
6088.16 3016
6088.90 3105
6089.63 3120
6090.37 3236
6091.11 3285
6091.84 3189
6092.58 3102
6093.32 3047
6094.05 3008
6094.79 2916
6095.53 2798
6096.26 2729
6097.00 2706
6097.74 2702
6098.47 2629
6099.21 2590
6099.95 2596
6100.69 2538
6101.42 2539
6102.16 2537
6102.90 2526
6103.63 2521
6104.37 2510
6105.11 2609
6105.85 2476
6106.58 2459
6107.32 2541
6108.06 2537
6108.80 2540
6109.53 2519
6110.27 2533
6111.01 2463
6111.75 2532
6112.49 2501
6113.22 2538
6113.96 2614
6114.70 2650
6115.44 2650
6116.17 2629
6116.91 2606
6117.65 2662
6118.39 2622
6119.13 2646
6119.87 2745
6120.60 2702
6121.34 2705
6122.08 2680
6122.82 2624
6123.56 2696
6124.30 2751
6125.03 2754
6125.77 2762
6126.51 2850
6127.25 2811
6127.99 2807
6128.73 2831
6129.47 2807
6130.21 2799
6130.94 2801
6131.68 2747
6132.42 2859
6133.16 2862
6133.90 2958
6134.64 2962
6135.38 3033
6136.12 3151
6136.86 3262
6137.60 3337
6138.34 3399
6139.08 3429
6139.81 3488
6140.55 3526
6141.29 3585
6142.03 3668
6142.77 3597
6143.51 3495
6144.25 3535
6144.99 3470
6145.73 3470
6146.47 3362
6147.21 3369
6147.95 3345
6148.69 3418
6149.43 3470
6150.17 3466
6150.91 3494
6151.65 3537
6152.39 3504
6153.13 3590
6153.87 3595
6154.61 3606
6155.35 3664
6156.09 3662
6156.83 3750
6157.58 3774
6158.32 3829
6159.06 3912
6159.80 3914
6160.54 3873
6161.28 4048
6162.02 4209
6162.76 4378
6163.50 4593
6164.24 4791
6164.98 4938
6165.72 5107
6166.46 5332
6167.21 5442
6167.95 5366
6168.69 5384
6169.43 5418
6170.17 5284
6170.91 5235
6171.65 5121
6172.39 5041
6173.14 4967
6173.88 4913
6174.62 4942
6175.36 4962
6176.10 5077
6176.84 5442
6177.59 5831
6178.33 6469
6179.07 7509
6179.81 8637
6180.55 9737
6181.30 10922
6182.04 11842
6182.78 12291
6183.52 12318
6184.26 12084
6185.01 11102
6185.75 10097
6186.49 9159
6187.23 8248
6187.97 7351
6188.72 6686
6189.46 6117
6190.20 5841
6190.94 5584
6191.69 5442
6192.43 5332
6193.17 5206
6193.92 5128
6194.66 5011
6195.40 4956
6196.14 4943
6196.89 4949
6197.63 4870
6198.37 4830
6199.12 4810
6199.86 4894
6200.60 4807
6201.34 4913
6202.09 5125
6202.83 5519
6203.57 6164
6204.32 7146
6205.06 8591
6205.80 10607
6206.55 12669
6207.29 14770
6208.03 16330
6208.78 17298
6209.52 17370
6210.27 16661
6211.01 15537
6211.75 14065
6212.50 12238
6213.24 10589
6213.98 8833
6214.73 7599
6215.47 6527
6216.22 5710
6216.96 5188
6217.71 4738
6218.45 4443
6219.19 4261
6219.94 4083
6220.68 4030
6221.43 3939
6222.17 3852
6222.92 3865
6223.66 3706
6224.40 3565
6225.15 3431
6225.89 3330
6226.64 3198
6227.38 3039
6228.13 2940
6228.87 2780
6229.62 2828
6230.36 2781
6231.11 2734
6231.85 2754
6232.60 2868
6233.34 2896
6234.09 2849
6234.83 2862
6235.58 2912
6236.32 2963
6237.07 3008
6237.81 3003
6238.56 2975
6239.30 3031
6240.05 3044
6240.80 3130
6241.54 3138
6242.29 3154
6243.03 3237
6243.78 3384
6244.52 3457
6245.27 3461
6246.02 3572
6246.76 3700
6247.51 3718
6248.25 3668
6249.00 3701
6249.75 3657
6250.49 3651
6251.24 3609
6251.98 3544
6252.73 3439
6253.48 3441
6254.22 3349
6254.97 3288
6255.72 3242
6256.46 3193
6257.21 3044
6257.95 2975
6258.70 2881
6259.45 2896
6260.19 2871
6260.94 2871
6261.69 2750
6262.43 2765
6263.18 2674
6263.93 2701
6264.68 2742
6265.42 2707
6266.17 2668
6266.92 2581
6267.66 2706
6268.41 2745
6269.16 2654
6269.91 2622
6270.65 2657
6271.40 2596
6272.15 2597
6272.89 2626
6273.64 2601
6274.39 2543
6275.14 2612
6275.88 2608
6276.63 2565
6277.38 2606
6278.13 2585
6278.88 2579
6279.62 2435
6280.37 2488
6281.12 2477
6281.87 2400
6282.62 2402
6283.36 2365
6284.11 2325
6284.86 2282
6285.61 2250
6286.36 2258
6287.10 2315
6287.85 2294
6288.60 2214
6289.35 2213
6290.10 2243
6290.85 2283
6291.59 2256
6292.34 2293
6293.09 2270
6293.84 2277
6294.59 2229
6295.34 2268
6296.09 2280
6296.84 2248
6297.58 2255
6298.33 2324
6299.08 2226
6299.83 2196
6300.58 2107
6301.33 2101
6302.08 2123
6302.83 2094
6303.58 2120
6304.33 2125
6305.08 2114
6305.83 2106
6306.58 2158
6307.32 2169
6308.07 2212
6308.82 2209
6309.57 2271
6310.32 2200
6311.07 2163
6311.82 2230
6312.57 2216
6313.32 2228
6314.07 2156
6314.82 2142
6315.57 2172
6316.32 2163
6317.07 2085
6317.82 2020
6318.57 1988
6319.32 2052
6320.07 2046
6320.82 1959
6321.57 1947
6322.32 2032
6323.07 1965
6323.82 1990
6324.58 2049
6325.33 2016
6326.08 2040
6326.83 2008
6327.58 2061
6328.33 2048
6329.08 2076
6329.83 2051
6330.58 2032
6331.33 2044
6332.08 2062
6332.83 2033
6333.58 1998
6334.34 1987
6335.09 2067
6335.84 2001
6336.59 1951
6337.34 1979
6338.09 1974
6338.84 2038
6339.59 2050
6340.35 2049
6341.10 1998
6341.85 1971
6342.60 1994
6343.35 1952
6344.10 2034
6344.86 2110
6345.61 2127
6346.36 2224
6347.11 2214
6347.86 2306
6348.62 2365
6349.37 2372
6350.12 2387
6350.87 2441
6351.62 2415
6352.38 2408
6353.13 2418
6353.88 2390
6354.63 2377
6355.38 2294
6356.14 2253
6356.89 2262
6357.64 2192
6358.39 2177
6359.15 2073
6359.90 2040
6360.65 2070
6361.40 2049
6362.16 1932
6362.91 1958
6363.66 1983
6364.42 1976
6365.17 2030
6365.92 2121
6366.67 2153
6367.43 2247
6368.18 2298
6368.93 2207
6369.69 2202
6370.44 2104
6371.19 2072
6371.95 2081
6372.70 2021
6373.45 2032
6374.21 2028
6374.96 1992
6375.71 2007
6376.47 2033
6377.22 2008
6377.98 2001
6378.73 2088
6379.48 2151
6380.24 2188
6380.99 2116
6381.74 2133
6382.50 2122
6383.25 2157
6384.01 2083
6384.76 2117
6385.51 2145
6386.27 2012
6387.02 2034
6387.78 1962
6388.53 1954
6389.29 2054
6390.04 2009
6390.79 2018
6391.55 1968
6392.30 1996
6393.06 2076
6393.81 2099
6394.57 2074
6395.32 2054
6396.08 2098
6396.83 2048
6397.59 2059
6398.34 2054
6399.10 2079
6399.85 2001
6400.61 2004
6401.36 2042
6402.12 1993
6402.87 2030
6403.63 2009
6404.38 2003
6405.14 1995
6405.89 2045
6406.65 2137
6407.40 2166
6408.16 2201
6408.91 2160
6409.67 2061
6410.43 2120
6411.18 2097
6411.94 2058
6412.69 2079
6413.45 2056
6414.20 2058
6414.96 2086
6415.72 2127
6416.47 2227
6417.23 2162
6417.98 2082
6418.74 2052
6419.50 2025
6420.25 2039
6421.01 2088
6421.77 2057
6422.52 2039
6423.28 2034
6424.03 2026
6424.79 2042
6425.55 2057
6426.30 2020
6427.06 2089
6427.82 2080
6428.57 2042
6429.33 2015
6430.09 2078
6430.84 2115
6431.60 2116
6432.36 2117
6433.11 2156
6433.87 2123
6434.63 2146
6435.39 2167
6436.14 2208
6436.90 2264
6437.66 2315
6438.41 2237
6439.17 2237
6439.93 2298
6440.69 2318
6441.44 2280
6442.20 2270
6442.96 2315
6443.72 2307
6444.47 2332
6445.23 2280
6445.99 2340
6446.75 2326
6447.50 2376
6448.26 2429
6449.02 2416
6449.78 2424
6450.54 2463
6451.29 2470
6452.05 2474
6452.81 2445
6453.57 2481
6454.33 2554
6455.08 2490
6455.84 2435
6456.60 2495
6457.36 2556
6458.12 2582
6458.88 2593
6459.64 2656
6460.39 2616
6461.15 2699
6461.91 2730
6462.67 2737
6463.43 2775
6464.19 2770
6464.95 2845
6465.70 2940
6466.46 3001
6467.22 2946
6467.98 2884
6468.74 2944
6469.50 2986
6470.26 2977
6471.02 3069
6471.78 3020
6472.54 3093
6473.30 3119
6474.05 3136
6474.81 3179
6475.57 3221
6476.33 3248
6477.09 3307
6477.85 3350
6478.61 3346
6479.37 3387
6480.13 3458
6480.89 3577
6481.65 3641
6482.41 3759
6483.17 3770
6483.93 3773
6484.69 3800
6485.45 3867
6486.21 3908
6486.97 3970
6487.73 3975
6488.49 3937
6489.25 3966
6490.01 4100
6490.77 4149
6491.53 4222
6492.29 4307
6493.05 4367
6493.81 4369
6494.57 4331
6495.33 4367
6496.10 4320
6496.86 4246
6497.62 4277
6498.38 4288
6499.14 4243
6499.90 4285
6500.66 4404
6501.42 4589
6502.18 4936
6502.94 5558
6503.70 6552
6504.47 7949
6505.23 9726
6505.99 11732
6506.75 13763
6507.51 15258
6508.27 16073
6509.03 16316
6509.79 15492
6510.56 14218
6511.32 12671
6512.08 11031
6512.84 9496
6513.60 8167
6514.36 7194
6515.13 6329
6515.89 5698
6516.65 5247
6517.41 5005
6518.17 4896
6518.94 4709
6519.70 4749
6520.46 4691
6521.22 4717
6521.98 4911
6522.75 5094
6523.51 5590
6524.27 5869
6525.03 6361
6525.79 6918
6526.56 7232
6527.32 7321
6528.08 7349
6528.84 7249
6529.61 6927
6530.37 6736
6531.13 6565
6531.90 6485
6532.66 6590
6533.42 6867
6534.18 7316
6534.95 7822
6535.71 8033
6536.47 8054
6537.24 7939
6538.00 7459
6538.76 6962
6539.53 6435
6540.29 5817
6541.05 5298
6541.82 4977
6542.58 4665
6543.34 4531
6544.11 4544
6544.87 4471
6545.63 4390
6546.40 4264
6547.16 4206
6547.92 4190
6548.69 4048
6549.45 3896
6550.21 3995
6550.98 3788
6551.74 3810
6552.51 3702
6553.27 3656
6554.03 3707
6554.80 3668
6555.56 3633
6556.33 3661
6557.09 3727
6557.85 3723
6558.62 3752
6559.38 3720
6560.15 3733
6560.91 3873
6561.68 3912
6562.44 3973
6563.21 3940
6563.97 3976
6564.74 4020
6565.50 3978
6566.26 3969
6567.03 3935
6567.79 3985
6568.56 3969
6569.32 3999
6570.09 3993
6570.85 4064
6571.62 4021
6572.38 4051
6573.15 4083
6573.91 4029
6574.68 4114
6575.44 4089
6576.21 4051
6576.98 4027
6577.74 4124
6578.51 4094
6579.27 4101
6580.04 4019
6580.80 4103
6581.57 4258
6582.33 4149
6583.10 4127
6583.87 4182
6584.63 4190
6585.40 4124
6586.16 4055
6586.93 4081
6587.70 4083
6588.46 4080
6589.23 4273
6589.99 4330
6590.76 4514
6591.53 4763
6592.29 4900
6593.06 5157
6593.82 5237
6594.59 5376
6595.36 5450
6596.12 5379
6596.89 5224
6597.66 5072
6598.42 4796
6599.19 4637
6599.96 4413
6600.72 4234
6601.49 4059
6602.26 3844
6603.02 3811
6603.79 3671
6604.56 3704
6605.33 3625
6606.09 3642
6606.86 3700
6607.63 3695
6608.39 3686
6609.16 3723
6609.93 3634
6610.70 3602
6611.46 3664
6612.23 3568
6613.00 3593
6613.77 3608
6614.53 3579
6615.30 3549
6616.07 3618
6616.84 3709
6617.60 3886
6618.37 4004
6619.14 4281
6619.91 4431
6620.68 4651
6621.44 4841
6622.21 4853
6622.98 4957
6623.75 4890
6624.52 4742
6625.28 4572
6626.05 4329
6626.82 4243
6627.59 4105
6628.36 3970
6629.13 3886
6629.89 3874
6630.66 3965
6631.43 4172
6632.20 4360
6632.97 4571
6633.74 4741
6634.51 4851
6635.27 4900
6636.04 4961
6636.81 5150
6637.58 5275
6638.35 5303
6639.12 5303
6639.89 5542
6640.66 5578
6641.43 5549
6642.19 5443
6642.96 5317
6643.73 5019
6644.50 4774
6645.27 4391
6646.04 4166
6646.81 3906
6647.58 3624
6648.35 3502
6649.12 3333
6649.89 3224
6650.66 3121
6651.43 3155
6652.20 3096
6652.97 3062
6653.74 3125
6654.51 3209
6655.28 3163
6656.05 3150
6656.82 3049
6657.59 3056
6658.36 3096
6659.13 3007
6659.90 3058
6660.67 2991
6661.44 2986
6662.21 3054
6662.98 2965
6663.75 3005
6664.52 3000
6665.29 3011
6666.06 3093
6666.83 3092
6667.60 3137
6668.37 3201
6669.14 3255
6669.91 3188
6670.68 3233
6671.46 3333
6672.23 3286
6673.00 3179
6673.77 3194
6674.54 3246
6675.31 3183
6676.08 3172
6676.85 3201
6677.62 3170
6678.40 3270
6679.17 3352
6679.94 3371
6680.71 3482
6681.48 3602
6682.25 3760
6683.02 3948
6683.80 4199
6684.57 4077
6685.34 4107
6686.11 4092
6686.88 3902
6687.65 3689
6688.43 3505
6689.20 3269
6689.97 3119
6690.74 3067
6691.51 2936
6692.29 2886
6693.06 2784
6693.83 2803
6694.60 2733
6695.37 2711
6696.15 2683
6696.92 2727
6697.69 2762
6698.46 2673
6699.24 2614
6700.01 2678
6700.78 2615
6701.55 2658
6702.33 2580
6703.10 2618
6703.87 2486
6704.64 2471
6705.42 2497
6706.19 2460
6706.96 2418
6707.74 2425
6708.51 2438
6709.28 2348
6710.06 2399
6710.83 2460
6711.60 2404
6712.37 2339
6713.15 2333
6713.92 2297
6714.69 2288
6715.47 2295
6716.24 2331
6717.01 2256
6717.79 2204
6718.56 2208
6719.34 2128
6720.11 2239
6720.88 2219
6721.66 2200
6722.43 2209
6723.20 2178
6723.98 2186
6724.75 2201
6725.53 2208
6726.30 2237
6727.07 2273
6727.85 2210
6728.62 2229
6729.40 2197
6730.17 2239
6730.95 2294
6731.72 2255
6732.49 2301
6733.27 2310
6734.04 2292
6734.82 2360
6735.59 2349
6736.37 2449
6737.14 2299
6737.92 2336
6738.69 2421
6739.47 2401
6740.24 2402
6741.01 2431
6741.79 2538
6742.56 2506
6743.34 2517
6744.11 2525
6744.89 2509
6745.67 2543
6746.44 2550
6747.22 2570
6747.99 2639
6748.77 2759
6749.54 2774
6750.32 2961
6751.09 3056
6751.87 3195
6752.64 3276
6753.42 3289
6754.19 3188
6754.97 3107
6755.75 2926
6756.52 2836
6757.30 2769
6758.07 2815
6758.85 2833
6759.63 2732
6760.40 2651
6761.18 2626
6761.95 2666
6762.73 2585
6763.51 2542
6764.28 2536
6765.06 2556
6765.83 2537
6766.61 2508
6767.39 2488
6768.16 2527
6768.94 2489
6769.72 2480
6770.49 2419
6771.27 2377
6772.05 2389
6772.82 2264
6773.60 2268
6774.38 2318
6775.15 2343
6775.93 2238
6776.71 2203
6777.48 2177
6778.26 2245
6779.04 2228
6779.82 2210
6780.59 2146
6781.37 2155
6782.15 2238
6782.92 2165
6783.70 2171
6784.48 2133
6785.26 2094
6786.03 2069
6786.81 2080
6787.59 1996
6788.37 1953
6789.14 1950
6789.92 1990
6790.70 2004
6791.48 1944
6792.25 1905
6793.03 1906
6793.81 1952
6794.59 1935
6795.37 1905
6796.14 1875
6796.92 1907
6797.70 2010
6798.48 1958
6799.26 1984
6800.04 1975
6800.81 1958
6801.59 2030
6802.37 2038
6803.15 2030
6803.93 2045
6804.71 2051
6805.48 2058
6806.26 2067
6807.04 1998
6807.82 2006
6808.60 1991
6809.38 1926
6810.16 1906
6810.94 1931
6811.71 1965
6812.49 1913
6813.27 1902
6814.05 1927
6814.83 1932
6815.61 1930
6816.39 1920
6817.17 1922
6817.95 1966
6818.73 1923
6819.51 1967
6820.29 1994
6821.07 1971
6821.84 1975
6822.62 1941
6823.40 1973
6824.18 2009
6824.96 1977
6825.74 1940
6826.52 1882
6827.30 1888
6828.08 1858
6828.86 1888
6829.64 1831
6830.42 1924
6831.20 1962
6831.98 1940
6832.76 1929
6833.54 1958
6834.32 2102
6835.10 2255
6835.88 2393
6836.66 2557
6837.44 2693
6838.22 2788
6839.01 2826
6839.79 2840
6840.57 2742
6841.35 2631
6842.13 2506
6842.91 2401
6843.69 2323
6844.47 2201
6845.25 2215
6846.03 2341
6846.81 2439
6847.59 2543
6848.37 2773
6849.16 2913
6849.94 3065
6850.72 3168
6851.50 3180
6852.28 3151
6853.06 3019
6853.84 2849
6854.62 2715
6855.41 2561
6856.19 2523
6856.97 2373
6857.75 2300
6858.53 2231
6859.31 2260
6860.10 2269
6860.88 2237
6861.66 2216
6862.44 2243
6863.22 2251
6864.00 2269
6864.79 2243
6865.57 2246
6866.35 2360
6867.13 2349
6867.91 2322
6868.70 2389
6869.48 2407
6870.26 2345
6871.04 2404
6871.83 2555
6872.61 2496
6873.39 2495
6874.17 2524
6874.96 2621
6875.74 2570
6876.52 2667
6877.30 2708
6878.09 2987
6878.87 3238
6879.65 3530
6880.43 3799
6881.22 3982
6882.00 3890
6882.78 3911
6883.57 3949
6884.35 3844
6885.13 3912
6885.92 4046
6886.70 4180
6887.48 4140
6888.27 4113
6889.05 4060
6889.83 3900
6890.62 3744
6891.40 3492
6892.18 3258
6892.97 3125
6893.75 3015
6894.53 2888
6895.32 2794
6896.10 2808
6896.88 2771
6897.67 2720
6898.45 2749
6899.24 2761
6900.02 2757
6900.80 2694
6901.59 2647
6902.37 2675
6903.16 2618
6903.94 2593
6904.73 2626
6905.51 2608
6906.29 2617
6907.08 2600
6907.86 2590
6908.65 2516
6909.43 2473
6910.22 2477
6911.00 2464
6911.79 2475
6912.57 2392
6913.35 2417
6914.14 2481
6914.92 2435
6915.71 2471
6916.49 2367
6917.28 2429
6918.06 2502
6918.85 2482
6919.63 2418
6920.42 2416
6921.20 2396
6921.99 2415
6922.78 2493
6923.56 2481
6924.35 2499
6925.13 2502
6925.92 2605
6926.70 2615
6927.49 2536
6928.27 2615
6929.06 2576
6929.84 2639
6930.63 2684
6931.42 2628
6932.20 2665
6932.99 2635
6933.77 2681
6934.56 2611
6935.35 2643
6936.13 2784
6936.92 2804
6937.70 2974
6938.49 3059
6939.28 3199
6940.06 3347
6940.85 3509
6941.63 3579
6942.42 3740
6943.21 3893
6943.99 3955
6944.78 4033
6945.57 4027
6946.35 4086
6947.14 4004
6947.93 4073
6948.71 4009
6949.50 3840
6950.29 3710
6951.07 3640
6951.86 3523
6952.65 3450
6953.44 3522
6954.22 3388
6955.01 3400
6955.80 3448
6956.58 3375
6957.37 3358
6958.16 3406
6958.95 3540
6959.73 3614
6960.52 3657
6961.31 3704
6962.09 3693
6962.88 3736
6963.67 3862
6964.46 4013
6965.25 4168
6966.03 4349
6966.82 4696
6967.61 4656
6968.40 4740
6969.18 4815
6969.97 4771
6970.76 4952
6971.55 4883
6972.34 4834
6973.12 4758
6973.91 4762
6974.70 4791
6975.49 4841
6976.28 4756
6977.07 4885
6977.85 5198
6978.64 5554
6979.43 6159
6980.22 7290
6981.01 8542
6981.80 10410
6982.59 12774
6983.37 14924
6984.16 17123
6984.95 18399
6985.74 18760
6986.53 18177
6987.32 17202
6988.11 15502
6988.90 13533
6989.69 11405
6990.47 9541
6991.26 7977
6992.05 6791
6992.84 5678
6993.63 5071
6994.42 4451
6995.21 4017
6996.00 3695
6996.79 3517
6997.58 3366
6998.37 3318
6999.16 3181
6999.95 3090
7000.74 3101
7001.53 2942
7002.32 2850
7003.11 2819
7003.90 2729
7004.69 2630
7005.48 2596
7006.27 2428
7007.06 2453
7007.85 2443
7008.64 2529
7009.43 2635
7010.22 2708
7011.01 2817
7011.80 3009
7012.59 3003
7013.38 2971
7014.17 3049
7014.96 2992
7015.75 2926
7016.54 2951
7017.33 2923
7018.12 2955
7018.91 3000
7019.70 3074
7020.49 3210
7021.28 3249
7022.07 3398
7022.87 3381
7023.66 3476
7024.45 3557
7025.24 3607
7026.03 3645
7026.82 3604
7027.61 3545
7028.40 3498
7029.19 3403
7029.99 3402
7030.78 3211
7031.57 3122
7032.36 3196
7033.15 3109
7033.94 3084
7034.74 3102
7035.53 3125
7036.32 3205
7037.11 3232
7037.90 3112
7038.69 3116
7039.49 3119
7040.28 3158
7041.07 3100
7041.86 3072
7042.65 3082
7043.45 3089
7044.24 3024
7045.03 3218
7045.82 3253
7046.61 3378
7047.41 3385
7048.20 3529
7048.99 3697
7049.78 3830
7050.58 3840
7051.37 3764
7052.16 3512
7052.95 3399
7053.75 3302
7054.54 3166
7055.33 3058
7056.13 3108
7056.92 3039
7057.71 3044
7058.50 3086
7059.30 3031
7060.09 2979
7060.88 2888
7061.68 2817
7062.47 2827
7063.26 2801
7064.06 2709
7064.85 2652
7065.64 2696
7066.44 2639
7067.23 2629
7068.02 2648
7068.82 2595
7069.61 2537
7070.40 2564
7071.20 2520
7071.99 2531
7072.78 2416
7073.58 2412
7074.37 2378
7075.17 2454
7075.96 2470
7076.75 2398
7077.55 2418
7078.34 2389
7079.14 2392
7079.93 2397
7080.72 2367
7081.52 2355
7082.31 2338
7083.11 2280
7083.90 2281
7084.70 2331
7085.49 2412
7086.28 2423
7087.08 2409
7087.87 2481
7088.67 2407
7089.46 2315
7090.26 2280
7091.05 2268
7091.85 2303
7092.64 2362
7093.44 2328
7094.23 2328
7095.03 2333
7095.82 2308
7096.62 2266
7097.41 2273
7098.21 2223
7099.00 2145
7099.80 2123
7100.59 2081
7101.39 1997
7102.18 2024
7102.98 1996
7103.77 1913
7104.57 1895
7105.37 1868
7106.16 1865
7106.96 1831
7107.75 1852
7108.55 1812
7109.34 1789
7110.14 1840
7110.94 1839
7111.73 1836
7112.53 1814
7113.32 1826
7114.12 1823
7114.92 1836
7115.71 1896
7116.51 1857
7117.30 1870
7118.10 1918
7118.90 1963
7119.69 1908
7120.49 1880
7121.29 1930
7122.08 1852
7122.88 1846
7123.68 1839
7124.47 1835
7125.27 1829
7126.07 1867
7126.86 1880
7127.66 1898
7128.46 1861
7129.25 1923
7130.05 1856
7130.85 1856
7131.64 1911
7132.44 1864
7133.24 1890
7134.04 1821
7134.83 1785
7135.63 1722
7136.43 1709
7137.23 1735
7138.02 1734
7138.82 1663
7139.62 1652
7140.42 1610
7141.21 1629
7142.01 1618
7142.81 1575
7143.61 1617
7144.40 1598
7145.20 1623
7146.00 1585
7146.80 1650
7147.59 1641
7148.39 1592
7149.19 1613
7149.99 1610
7150.79 1641
7151.59 1590
7152.38 1607
7153.18 1662
7153.98 1635
7154.78 1636
7155.58 1642
7156.38 1642
7157.17 1628
7157.97 1650
7158.77 1662
7159.57 1592
7160.37 1538
7161.17 1567
7161.97 1512
7162.76 1487
7163.56 1546
7164.36 1543
7165.16 1606
7165.96 1538
7166.76 1541
7167.56 1533
7168.36 1529
7169.16 1495
7169.96 1508
7170.75 1417
7171.55 1458
7172.35 1511
7173.15 1477
7173.95 1453
7174.75 1460
7175.55 1448
7176.35 1497
7177.15 1499
7177.95 1437
7178.75 1436
7179.55 1534
7180.35 1483
7181.15 1469
7181.95 1517
7182.75 1512
7183.55 1531
7184.35 1495
7185.15 1482
7185.95 1506
7186.75 1482
7187.55 1481
7188.35 1420
7189.15 1502
7189.95 1466
7190.75 1434
7191.55 1469
7192.35 1446
7193.15 1454
7193.95 1464
7194.75 1481
7195.55 1446
7196.35 1489
7197.15 1517
7197.95 1546
7198.76 1536
7199.56 1549
7200.36 1632
7201.16 1549
7201.96 1587
7202.76 1548
7203.56 1561
7204.36 1533
7205.16 1534
7205.96 1473
7206.77 1474
7207.57 1501
7208.37 1540
7209.17 1513
7209.97 1514
7210.77 1464
7211.57 1527
7212.38 1520
7213.18 1486
7213.98 1458
7214.78 1477
7215.58 1476
7216.38 1532
7217.19 1520
7217.99 1538
7218.79 1559
7219.59 1560
7220.39 1582
7221.20 1570
7222.00 1589
7222.80 1673
7223.60 1620
7224.40 1582
7225.21 1559
7226.01 1602
7226.81 1552
7227.61 1572
7228.42 1518
7229.22 1512
7230.02 1468
7230.82 1511
7231.63 1575
7232.43 1578
7233.23 1596
7234.03 1649
7234.84 1740
7235.64 1776
7236.44 1769
7237.25 1747
7238.05 1699
7238.85 1682
7239.65 1601
7240.46 1617
7241.26 1599
7242.06 1550
7242.87 1500
7243.67 1490
7244.47 1508
7245.28 1459
7246.08 1429
7246.88 1454
7247.69 1385
7248.49 1419
7249.30 1392
7250.10 1429
7250.90 1421
7251.71 1418
7252.51 1456
7253.31 1482
7254.12 1435
7254.92 1450
7255.73 1467
7256.53 1557
7257.33 1540
7258.14 1549
7258.94 1539
7259.75 1602
7260.55 1669
7261.35 1594
7262.16 1607
7262.96 1603
7263.77 1616
7264.57 1509
7265.38 1490
7266.18 1511
7266.99 1519
7267.79 1467
7268.59 1454
7269.40 1448
7270.20 1513
7271.01 1497
7271.81 1494
7272.62 1539
7273.42 1551
7274.23 1559
7275.03 1551
7275.84 1576
7276.64 1552
7277.45 1566
7278.25 1561
7279.06 1665
7279.86 1680
7280.67 1757
7281.48 1816
7282.28 1810
7283.09 1928
7283.89 1960
7284.70 1940
7285.50 1935
7286.31 1891
7287.11 1803
7287.92 1745
7288.73 1681
7289.53 1616
7290.34 1596
7291.14 1632
7291.95 1600
7292.76 1588
7293.56 1576
7294.37 1577
7295.17 1599
7295.98 1622
7296.79 1560
7297.59 1589
7298.40 1606
7299.21 1578
7300.01 1569
7300.82 1499
7301.62 1551
7302.43 1557
7303.24 1574
7304.04 1607
7304.85 1620
7305.66 1593
7306.46 1646
7307.27 1663
7308.08 1657
7308.89 1701
7309.69 1819
7310.50 1839
7311.31 1875
7312.11 1842
7312.92 1976
7313.73 2011
7314.53 2138
7315.34 2334
7316.15 2656
7316.96 2939
7317.76 3097
7318.57 3205
7319.38 3036
7320.19 2862
7320.99 2698
7321.80 2493
7322.61 2286
7323.42 2026
7324.22 1963
7325.03 1889
7325.84 1777
7326.65 1747
7327.46 1738
7328.26 1712
7329.07 1667
7329.88 1677
7330.69 1759
7331.50 1691
7332.30 1748
7333.11 1727
7333.92 1724
7334.73 1675
7335.54 1691
7336.35 1738
7337.15 1753
7337.96 1751
7338.77 1702
7339.58 1674
7340.39 1609
7341.20 1545
7342.01 1544
7342.82 1536
7343.62 1524
7344.43 1543
7345.24 1496
7346.05 1491
7346.86 1494
7347.67 1474
7348.48 1419
7349.29 1431
7350.10 1384
7350.91 1403
7351.71 1381
7352.52 1370
7353.33 1402
7354.14 1397
7354.95 1400
7355.76 1431
7356.57 1435
7357.38 1409
7358.19 1430
7359.00 1499
7359.81 1473
7360.62 1428
7361.43 1415
7362.24 1409
7363.05 1411
7363.86 1339
7364.67 1321
7365.48 1406
7366.29 1403
7367.10 1380
7367.91 1318
7368.72 1336
7369.53 1384
7370.34 1362
7371.15 1342
7371.96 1307
7372.77 1333
7373.58 1329
7374.39 1287
7375.20 1273
7376.01 1348
7376.82 1360
7377.63 1389
7378.45 1376
7379.26 1407
7380.07 1453
7380.88 1463
7381.69 1425
7382.50 1420
7383.31 1391
7384.12 1373
7384.93 1328
7385.74 1340
7386.56 1313
7387.37 1298
7388.18 1266
7388.99 1288
7389.80 1351
7390.61 1288
7391.42 1263
7392.24 1319
7393.05 1251
7393.86 1303
7394.67 1289
7395.48 1225
7396.29 1251
7397.10 1324
7397.92 1328
7398.73 1313
7399.54 1303
7400.35 1286
7401.16 1276
7401.98 1304
7402.79 1275
7403.60 1318
7404.41 1270
7405.23 1286
7406.04 1301
7406.85 1277
7407.66 1273
7408.47 1256
7409.29 1234
7410.10 1273
7410.91 1278
7411.72 1293
7412.54 1293
7413.35 1270
7414.16 1236
7414.98 1247
7415.79 1234
7416.60 1205
7417.41 1209
7418.23 1219
7419.04 1196
7419.85 1184
7420.67 1173
7421.48 1186
7422.29 1195
7423.11 1210
7423.92 1236
7424.73 1214
7425.54 1281
7426.36 1265
7427.17 1177
7427.99 1179
7428.80 1108
7429.61 1177
7430.43 1206
7431.24 1145
7432.05 1146
7432.87 1169
7433.68 1216
7434.49 1175
7435.31 1158
7436.12 1192
7436.94 1149
7437.75 1201
7438.56 1239
7439.38 1212
7440.19 1228
7441.01 1282
7441.82 1270
7442.64 1269
7443.45 1244
7444.26 1243
7445.08 1210
7445.89 1173
7446.71 1187
7447.52 1152
7448.34 1195
7449.15 1185
7449.97 1169
7450.78 1133
7451.59 1161
7452.41 1133
7453.22 1132
7454.04 1137
7454.85 1157
7455.67 1189
7456.48 1137
7457.30 1140
7458.11 1204
7458.93 1221
7459.74 1188
7460.56 1172
7461.38 1148
7462.19 1133
7463.01 1133
7463.82 1187
7464.64 1193
7465.45 1204
7466.27 1176
7467.08 1253
7467.90 1204
7468.72 1250
7469.53 1241
7470.35 1260
7471.16 1253
7471.98 1242
7472.79 1223
7473.61 1290
7474.43 1328
7475.24 1272
7476.06 1284
7476.87 1221
7477.69 1211
7478.51 1287
7479.32 1270
7480.14 1200
7480.96 1267
7481.77 1309
7482.59 1247
7483.41 1305
7484.22 1314
7485.04 1315
7485.85 1243
7486.67 1263
7487.49 1248
7488.31 1243
7489.12 1238
7489.94 1253
7490.76 1231
7491.57 1196
7492.39 1177
7493.21 1203
7494.02 1194
7494.84 1216
7495.66 1232
7496.48 1179
7497.29 1230
7498.11 1211
7498.93 1185
7499.74 1268
7500.56 1264
7501.38 1243
7502.20 1246
7503.01 1236
7503.83 1266
7504.65 1291
7505.47 1241
7506.29 1271
7507.10 1258
7507.92 1288
7508.74 1283
7509.56 1331
7510.37 1307
7511.19 1315
7512.01 1338
7512.83 1306
7513.65 1318
7514.47 1306
7515.28 1306
7516.10 1285
7516.92 1277
7517.74 1246
7518.56 1261
7519.38 1277
7520.19 1231
7521.01 1265
7521.83 1304
7522.65 1296
7523.47 1260
7524.29 1329
7525.11 1353
7525.92 1313
7526.74 1362
7527.56 1396
7528.38 1349
7529.20 1373
7530.02 1413
7530.84 1389
7531.66 1352
7532.48 1341
7533.30 1396
7534.12 1342
7534.93 1357
7535.75 1406
7536.57 1375
7537.39 1343
7538.21 1333
7539.03 1363
7539.85 1336
7540.67 1284
7541.49 1377
7542.31 1356
7543.13 1333
7543.95 1347
7544.77 1337
7545.59 1300
7546.41 1276
7547.23 1239
7548.05 1291
7548.87 1273
7549.69 1326
7550.51 1333
7551.33 1363
7552.15 1387
7552.97 1374
7553.79 1397
7554.61 1397
7555.43 1411
7556.25 1499
7557.07 1506
7557.89 1516
7558.71 1495
7559.53 1477
7560.36 1492
7561.18 1490
7562.00 1481
7562.82 1452
7563.64 1441
7564.46 1443
7565.28 1480
7566.10 1471
7566.92 1425
7567.74 1451
7568.56 1464
7569.39 1446
7570.21 1446
7571.03 1445
7571.85 1478
7572.67 1470
7573.49 1431
7574.31 1497
7575.14 1491
7575.96 1503
7576.78 1504
7577.60 1553
7578.42 1533
7579.24 1509
7580.06 1569
7580.89 1548
7581.71 1574
7582.53 1607
7583.35 1597
7584.17 1541
7585.00 1619
7585.82 1678
7586.64 1660
7587.46 1636
7588.29 1656
7589.11 1673
7589.93 1646
7590.75 1674
7591.57 1697
7592.40 1695
7593.22 1747
7594.04 1761
7594.86 1785
7595.69 1814
7596.51 1873
7597.33 1866
7598.15 1886
7598.98 1910
7599.80 1986
7600.62 1976
7601.45 2032
7602.27 2161
7603.09 2183
7603.92 2215
7604.74 2197
7605.56 2162
7606.38 2133
7607.21 2141
7608.03 2099
7608.85 2027
7609.68 1967
7610.50 2010
7611.32 2015
7612.15 2029
7612.97 2055
7613.80 2141
7614.62 2199
7615.44 2319
7616.27 2466
7617.09 2537
7617.91 2540
7618.74 2536
7619.56 2420
7620.39 2276
7621.21 2282
7622.03 2207
7622.86 2203
7623.68 2187
7624.51 2165
7625.33 2147
7626.15 2189
7626.98 2168
7627.80 2221
7628.63 2292
7629.45 2377
7630.28 2485
7631.10 2511
7631.93 2487
7632.75 2375
7633.58 2333
7634.40 2219
7635.22 2144
7636.05 2008
7636.87 1987
7637.70 1919
7638.52 1834
7639.35 1801
7640.17 1739
7641.00 1815
7641.82 1822
7642.65 1885
7643.47 1885
7644.30 1958
7645.13 2005
7645.95 1935
7646.78 1928
7647.60 1849
7648.43 1906
7649.25 1818
7650.08 1790
7650.90 1712
7651.73 1679
7652.55 1592
7653.38 1572
7654.21 1560
7655.03 1509
7655.86 1556
7656.68 1555
7657.51 1487
7658.34 1427
7659.16 1418
7659.99 1462
7660.81 1424
7661.64 1476
7662.47 1517
7663.29 1480
7664.12 1443
7664.95 1467
7665.77 1466
7666.60 1450
7667.42 1444
7668.25 1443
7669.08 1467
7669.90 1457
7670.73 1447
7671.56 1400
7672.38 1442
7673.21 1399
7674.04 1385
7674.87 1383
7675.69 1442
7676.52 1414
7677.35 1450
7678.17 1461
7679.00 1491
7679.83 1521
7680.65 1522
7681.48 1563
7682.31 1670
7683.14 1742
7683.96 1787
7684.79 1698
7685.62 1683
7686.45 1661
7687.27 1608
7688.10 1585
7688.93 1549
7689.76 1541
7690.58 1569
7691.41 1464
7692.24 1487
7693.07 1505
7693.90 1513
7694.72 1602
7695.55 1681
7696.38 1717
7697.21 1745
7698.04 1786
7698.86 1725
7699.69 1727
7700.52 1661
7701.35 1557
7702.18 1525
7703.01 1505
7703.83 1499
7704.66 1472
7705.49 1444
7706.32 1433
7707.15 1382
7707.98 1430
7708.81 1386
7709.63 1422
7710.46 1380
7711.29 1419
7712.12 1374
7712.95 1402
7713.78 1372
7714.61 1353
7715.44 1366
7716.27 1334
7717.10 1283
7717.93 1259
7718.75 1275
7719.58 1273
7720.41 1256
7721.24 1227
7722.07 1221
7722.90 1260
7723.73 1232
7724.56 1251
7725.39 1279
7726.22 1303
7727.05 1289
7727.88 1309
7728.71 1324
7729.54 1356
7730.37 1328
7731.20 1321
7732.03 1309
7732.86 1284
7733.69 1214
7734.52 1249
7735.35 1227
7736.18 1224
7737.01 1217
7737.84 1176
7738.67 1162
7739.50 1193
7740.33 1155
7741.16 1202
7741.99 1234
7742.82 1210
7743.65 1237
7744.48 1249
7745.31 1268
7746.14 1237
7746.98 1276
7747.81 1278
7748.64 1318
7749.47 1266
7750.30 1192
7751.13 1251
7751.96 1217
7752.79 1177
7753.62 1163
7754.45 1161
7755.29 1172
7756.12 1163
7756.95 1186
7757.78 1201
7758.61 1200
7759.44 1223
7760.27 1184
7761.11 1175
7761.94 1146
7762.77 1186
7763.60 1219
7764.43 1301
7765.26 1310
7766.10 1327
7766.93 1378
7767.76 1447
7768.59 1436
7769.42 1391
7770.26 1353
7771.09 1298
7771.92 1299
7772.75 1227
7773.58 1245
7774.42 1204
7775.25 1218
7776.08 1161
7776.91 1168
7777.75 1162
7778.58 1157
7779.41 1147
7780.24 1130
7781.08 1177
7781.91 1106
7782.74 1133
7783.57 1174
7784.41 1195
7785.24 1169
7786.07 1167
7786.91 1142
7787.74 1146
7788.57 1190
7789.40 1129
7790.24 1118
7791.07 1158
7791.90 1153
7792.74 1180
7793.57 1153
7794.40 1158
7795.24 1165
7796.07 1153
7796.90 1192
7797.74 1185
7798.57 1219
7799.40 1254
7800.24 1246
7801.07 1196
7801.91 1239
7802.74 1259
7803.57 1230
7804.41 1320
7805.24 1325
7806.07 1327
7806.91 1299
7807.74 1280
7808.58 1339
7809.41 1311
7810.25 1368
7811.08 1439
7811.91 1380
7812.75 1452
7813.58 1454
7814.42 1462
7815.25 1496
7816.09 1483
7816.92 1501
7817.75 1537
7818.59 1514
7819.42 1563
7820.26 1596
7821.09 1584
7821.93 1670
7822.76 1714
7823.60 1663
7824.43 1647
7825.27 1588
7826.10 1549
7826.94 1519
7827.77 1487
7828.61 1475
7829.44 1463
7830.28 1486
7831.11 1551
7831.95 1557
7832.78 1611
7833.62 1608
7834.46 1588
7835.29 1616
7836.13 1519
7836.96 1444
7837.80 1443
7838.63 1417
7839.47 1340
7840.31 1365
7841.14 1390
7841.98 1324
7842.81 1315
7843.65 1323
7844.48 1261
7845.32 1297
7846.16 1294
7846.99 1277
7847.83 1278
7848.67 1322
7849.50 1312
7850.34 1297
7851.17 1324
7852.01 1336
7852.85 1291
7853.68 1301
7854.52 1319
7855.36 1320
7856.19 1331
7857.03 1403
7857.87 1389
7858.70 1394
7859.54 1383
7860.38 1411
7861.21 1344
7862.05 1375
7862.89 1391
7863.72 1408
7864.56 1363
7865.40 1313
7866.24 1359
7867.07 1415
7867.91 1393
7868.75 1419
7869.59 1365
7870.42 1378
7871.26 1392
7872.10 1473
7872.94 1531
7873.77 1533
7874.61 1578
7875.45 1728
7876.29 1770
7877.12 1846
7877.96 1925
7878.80 1883
7879.64 1982
7880.47 2066
7881.31 2001
7882.15 2022
7882.99 1917
7883.83 1882
7884.66 1736
7885.50 1690
7886.34 1691
7887.18 1594
7888.02 1534
7888.86 1620
7889.69 1632
7890.53 1659
7891.37 1661
7892.21 1632
7893.05 1591
7893.89 1597
7894.73 1527
7895.56 1504
7896.40 1469
7897.24 1488
7898.08 1433
7898.92 1378
7899.76 1346
7900.60 1332
7901.44 1368
7902.28 1349
7903.12 1320
7903.95 1311
7904.79 1269
7905.63 1280
7906.47 1262
7907.31 1303
7908.15 1283
7908.99 1291
7909.83 1296
7910.67 1325
7911.51 1289
7912.35 1286
7913.19 1311
7914.03 1387
7914.87 1368
7915.71 1381
7916.55 1420
7917.39 1508
7918.23 1426
7919.07 1419
7919.91 1454
7920.75 1389
7921.59 1344
7922.43 1347
7923.27 1338
7924.11 1269
7924.95 1246
7925.79 1226
7926.63 1319
7927.47 1277
7928.31 1221
7929.15 1235
7929.99 1225
7930.83 1250
7931.67 1252
7932.51 1264
7933.35 1220
7934.19 1204
7935.04 1269
7935.88 1305
7936.72 1288
7937.56 1299
7938.40 1211
7939.24 1243
7940.08 1300
7940.92 1292
7941.76 1304
7942.60 1323
7943.45 1372
7944.29 1348
7945.13 1348
7945.97 1364
7946.81 1362
7947.65 1403
7948.49 1414
7949.34 1429
7950.18 1479
7951.02 1507
7951.86 1594
7952.70 1611
7953.54 1640
7954.39 1623
7955.23 1645
7956.07 1636
7956.91 1703
7957.75 1735
7958.60 1639
7959.44 1642
7960.28 1650
7961.12 1666
7961.96 1665
7962.81 1672
7963.65 1777
7964.49 1911
7965.33 2018
7966.18 2105
7967.02 2249
7967.86 2297
7968.70 2143
7969.55 1991
7970.39 1966
7971.23 1897
7972.08 1885
7972.92 1858
7973.76 1843
7974.60 1707
7975.45 1695
7976.29 1675
7977.13 1646
7977.98 1579
7978.82 1524
7979.66 1475
7980.51 1441
7981.35 1416
7982.19 1376
7983.04 1395
7983.88 1384
7984.72 1339
7985.57 1347
7986.41 1331
7987.25 1313
7988.10 1289
7988.94 1229
7989.78 1261
7990.63 1257
7991.47 1231
7992.32 1243
7993.16 1198
7994.00 1171
7994.85 1157
7995.69 1251
7996.54 1241
7997.38 1201
7998.22 1201
7999.07 1213
7999.91 1205
8000.76 1228
8001.60 1166
8002.45 1179
8003.29 1204
8004.13 1179
8004.98 1150
8005.82 1141
8006.67 1167
8007.51 1154
8008.36 1166
8009.20 1202
8010.05 1230
8010.89 1192
8011.74 1206
8012.58 1206
8013.43 1198
8014.27 1147
8015.12 1174
8015.96 1177
8016.81 1141
8017.65 1116
8018.50 1083
8019.34 1085
8020.19 1081
8021.03 1029
8021.88 1100
8022.72 1085
8023.57 1084
8024.41 1095
8025.26 1100
8026.11 1092
8026.95 1113
8027.80 1084
8028.64 1062
8029.49 1040
8030.33 1067
8031.18 1083
8032.03 1050
8032.87 1064
8033.72 1054
8034.56 1055
8035.41 1081
8036.26 1141
8037.10 1113
8037.95 1067
8038.80 1065
8039.64 1047
8040.49 1050
8041.34 1043
8042.18 1060
8043.03 1118
8043.87 1002
8044.72 1010
8045.57 1032
8046.41 1063
8047.26 1010
8048.11 992
8048.96 993
8049.80 1031
8050.65 997
8051.50 1057
8052.34 1021
8053.19 1031
8054.04 997
8054.88 1003
8055.73 1009
8056.58 1013
8057.43 981
8058.27 951
8059.12 958
8059.97 968
8060.82 959
8061.66 954
8062.51 975
8063.36 1025
8064.21 954
8065.05 954
8065.90 984
8066.75 996
8067.60 992
8068.44 979
8069.29 972
8070.14 975
8070.99 991
8071.84 982
8072.68 960
8073.53 958
8074.38 942
8075.23 988
8076.08 934
8076.93 938
8077.77 976
8078.62 1030
8079.47 1004
8080.32 979
8081.17 991
8082.02 1041
8082.87 980
8083.71 952
8084.56 990
8085.41 1041
8086.26 1015
8087.11 970
8087.96 972
8088.81 988
8089.66 971
8090.51 1003
8091.35 985
8092.20 998
8093.05 1015
8093.90 1025
8094.75 1046
8095.60 988
8096.45 979
8097.30 1011
8098.15 1064
8099.00 1039
8099.85 1040
8100.70 994
8101.55 1006
8102.40 1009
8103.25 1017
8104.10 1013
8104.95 1032
8105.80 1014
8106.65 1049
8107.50 1034
8108.35 1058
8109.20 1119
8110.05 1111
8110.90 1074
8111.75 1026
8112.60 1040
8113.45 1017
8114.30 1014
8115.15 970
8116.00 1003
8116.85 991
8117.70 975
8118.55 954
8119.40 989
8120.25 963
8121.10 964
8121.95 990
8122.80 999
8123.65 989
8124.50 995
8125.35 1007
8126.20 942
8127.06 992
8127.91 1014
8128.76 1011
8129.61 1002
8130.46 987
8131.31 980
8132.16 956
8133.01 991
8133.86 997
8134.72 964
8135.57 986
8136.42 990
8137.27 982
8138.12 1007
8138.97 1037
8139.83 968
8140.68 981
8141.53 993
8142.38 1032
8143.23 1007
8144.08 976
8144.94 965
8145.79 953
8146.64 1026
8147.49 951
8148.34 1007
8149.20 1043
8150.05 1074
8150.90 1017
8151.75 1026
8152.60 1123
8153.46 1162
8154.31 1163
8155.16 1156
8156.01 1145
8156.87 1122
8157.72 1050
8158.57 1043
8159.42 1032
8160.28 996
8161.13 1049
8161.98 969
8162.84 943
8163.69 940
8164.54 971
8165.39 972
8166.25 971
8167.10 938
8167.95 956
8168.81 941
8169.66 943
8170.51 951
8171.37 963
8172.22 936
8173.07 927
8173.93 965
8174.78 909
8175.63 933
8176.49 914
8177.34 931
8178.19 941
8179.05 903
8179.90 883
8180.76 925
8181.61 935
8182.46 896
8183.32 891
8184.17 911
8185.02 933
8185.88 945
8186.73 923
8187.59 903
8188.44 887
8189.30 901
8190.15 951
8191.00 966
8191.86 912
8192.71 900
8193.57 888
8194.42 915
8195.28 931
8196.13 928
8196.99 977
8197.84 918
8198.69 932
8199.55 909
8200.40 921
8201.26 898
8202.11 853
8202.97 863
8203.82 902
8204.68 893
8205.53 949
8206.39 946
8207.24 941
8208.10 922
8208.95 921
8209.81 921
8210.67 927
8211.52 901
8212.38 921
8213.23 903
8214.09 947
8214.94 921
8215.80 889
8216.65 879
8217.51 911
8218.37 897
8219.22 916
8220.08 917
8220.93 919
8221.79 943
8222.64 903
8223.50 888
8224.36 890
8225.21 891
8226.07 924
8226.92 916
8227.78 908
8228.64 935
8229.49 907
8230.35 849
8231.21 864
8232.06 853
8232.92 851
8233.78 861
8234.63 854
8235.49 930
8236.35 867
8237.20 927
8238.06 911
8238.92 875
8239.77 897
8240.63 869
8241.49 928
8242.34 903
8243.20 908
8244.06 891
8244.91 930
8245.77 894
8246.63 886
8247.49 928
8248.34 929
8249.20 876
8250.06 894
8250.92 843
8251.77 918
8252.63 963
8253.49 935
8254.35 952
8255.20 954
8256.06 942
8256.92 971
8257.78 947
8258.63 915
8259.49 940
8260.35 957
8261.21 998
8262.07 961
8262.92 969
8263.78 1011
8264.64 997
8265.50 1061
8266.36 1044
8267.22 1028
8268.07 1039
8268.93 1051
8269.79 1047
8270.65 1103
8271.51 1053
8272.37 1056
8273.22 1083
8274.08 1153
8274.94 1159
8275.80 1135
8276.66 1218
8277.52 1200
8278.38 1259
8279.24 1232
8280.09 1205
8280.95 1184
8281.81 1170
8282.67 1163
8283.53 1153
8284.39 1099
8285.25 1114
8286.11 1107
8286.97 1133
8287.83 1155
8288.69 1134
8289.55 1201
8290.41 1225
8291.26 1259
8292.12 1236
8292.98 1275
8293.84 1224
8294.70 1214
8295.56 1175
8296.42 1178
8297.28 1103
8298.14 1095
8299.00 1104
8299.86 1126
8300.72 1096
8301.58 1068
8302.44 1061
8303.30 1027
8304.16 1040
8305.02 1021
8305.88 1048
8306.74 1094
8307.60 1035
8308.46 1026
8309.33 1014
8310.19 1032
8311.05 1075
8311.91 1017
8312.77 1029
8313.63 1013
8314.49 984
8315.35 1009
8316.21 997
8317.07 1026
8317.93 1026
8318.79 993
8319.65 995
8320.52 986
8321.38 1029
8322.24 1045
8323.10 1012
8323.96 984
8324.82 1004
8325.68 996
8326.54 1008
8327.41 1002
8328.27 1012
8329.13 1038
8329.99 1051
8330.85 1080
8331.71 993
8332.57 1031
8333.44 1078
8334.30 1047
8335.16 1059
8336.02 1027
8336.88 1040
8337.75 1020
8338.61 1026
8339.47 1039
8340.33 1083
8341.19 1095
8342.06 1110
8342.92 1156
8343.78 1149
8344.64 1213
8345.50 1259
8346.37 1281
8347.23 1289
8348.09 1359
8348.95 1336
8349.82 1394
8350.68 1339
8351.54 1350
8352.40 1249
8353.27 1181
8354.13 1136
8354.99 1101
8355.86 1115
8356.72 1123
8357.58 1106
8358.45 1087
8359.31 1060
8360.17 1041
8361.03 1105
8361.90 1045
8362.76 1021
8363.62 1019
8364.49 1050
8365.35 1019
8366.21 1090
8367.08 1097
8367.94 1111
8368.80 1096
8369.67 1126
8370.53 1055
8371.40 1060
8372.26 1100
8373.12 1071
8373.99 1103
8374.85 1066
8375.71 1054
8376.58 1093
8377.44 1094
8378.31 1109
8379.17 1170
8380.03 1185
8380.90 1193
8381.76 1239
8382.63 1277
8383.49 1348
8384.36 1416
8385.22 1380
8386.08 1378
8386.95 1420
8387.81 1373
8388.68 1292
8389.54 1279
8390.41 1225
8391.27 1183
8392.14 1168
8393.00 1134
8393.87 1172
8394.73 1207
8395.60 1172
8396.46 1181
8397.33 1199
8398.19 1246
8399.06 1213
8399.92 1231
8400.79 1217
8401.65 1227
8402.52 1201
8403.38 1212
8404.25 1178
8405.11 1189
8405.98 1142
8406.84 1225
8407.71 1236
8408.58 1211
8409.44 1188
8410.31 1241
8411.17 1222
8412.04 1203
8412.90 1233
8413.77 1227
8414.64 1213
8415.50 1191
8416.37 1165
8417.23 1228
8418.10 1234
8418.97 1225
8419.83 1354
8420.70 1401
8421.56 1385
8422.43 1417
8423.30 1484
8424.16 1480
8425.03 1480
8425.90 1419
8426.76 1471
8427.63 1460
8428.50 1457
8429.36 1444
8430.23 1369
8431.10 1337
8431.96 1361
8432.83 1307
8433.70 1324
8434.56 1355
8435.43 1344
8436.30 1300
8437.16 1357
8438.03 1388
8438.90 1413
8439.77 1425
8440.63 1452
8441.50 1449
8442.37 1482
8443.24 1511
8444.10 1536
8444.97 1531
8445.84 1566
8446.71 1521
8447.57 1497
8448.44 1555
8449.31 1592
8450.18 1680
8451.04 1712
8451.91 1780
8452.78 1974
8453.65 2069
8454.52 2180
8455.38 2270
8456.25 2366
8457.12 2271
8457.99 2224
8458.86 2122
8459.72 1971
8460.59 1798
8461.46 1760
8462.33 1690
8463.20 1611
8464.07 1573
8464.93 1583
8465.80 1601
8466.67 1539
8467.54 1520
8468.41 1497
8469.28 1511
8470.15 1561
8471.02 1520
8471.88 1457
8472.75 1458
8473.62 1463
8474.49 1430
8475.36 1448
8476.23 1433
8477.10 1445
8477.97 1451
8478.84 1466
8479.71 1531
8480.58 1544
8481.44 1530
8482.31 1479
8483.18 1476
8484.05 1446
8484.92 1427
8485.79 1472
8486.66 1411
8487.53 1449
8488.40 1386
8489.27 1410
8490.14 1432
8491.01 1405
8491.88 1433
8492.75 1460
8493.62 1414
8494.49 1413
8495.36 1475
8496.23 1428
8497.10 1461
8497.97 1458
8498.84 1432
8499.71 1444
8500.58 1434
8501.45 1442
8502.32 1522
8503.19 1533
8504.06 1482
8504.93 1487
8505.80 1514
8506.67 1508
8507.55 1541
8508.42 1530
8509.29 1580
8510.16 1616
8511.03 1605
8511.90 1627
8512.77 1606
8513.64 1623
8514.51 1623
8515.38 1613
8516.25 1608
8517.13 1605
8518.00 1633
8518.87 1623
8519.74 1655
8520.61 1720
8521.48 1763
8522.35 1865
8523.23 1889
8524.10 2021
8524.97 2049
8525.84 2009
8526.71 2056
8527.58 2086
8528.46 2050
8529.33 1995
8530.20 1963
8531.07 1927
8531.94 1846
8532.81 1769
8533.69 1778
8534.56 1721
8535.43 1669
8536.30 1750
8537.18 1801
8538.05 1803
8538.92 1839
8539.79 1876
8540.66 2029
8541.54 2196
8542.41 2355
8543.28 2549
8544.15 2739
8545.03 2886
8545.90 2972
8546.77 2964
8547.64 2850
8548.52 2728
8549.39 2611
8550.26 2562
8551.14 2522
8552.01 2401
8552.88 2289
8553.76 2157
8554.63 2117
8555.50 2037
8556.37 1876
8557.25 1773
8558.12 1690
8558.99 1608
8559.87 1576
8560.74 1564
8561.61 1512
8562.49 1473
8563.36 1424
8564.24 1396
8565.11 1378
8565.98 1365
8566.86 1353
8567.73 1352
8568.60 1350
8569.48 1332
8570.35 1312
8571.23 1347
8572.10 1314
8572.97 1327
8573.85 1318
8574.72 1314
8575.60 1293
8576.47 1310
8577.34 1280
8578.22 1330
8579.09 1275
8579.97 1326
8580.84 1372
8581.72 1343
8582.59 1369
8583.47 1385
8584.34 1405
8585.21 1385
8586.09 1405
8586.96 1406
8587.84 1404
8588.71 1405
8589.59 1405
8590.46 1405
8591.34 1423
8592.21 1431
8593.09 1357
8593.96 1402
8594.84 1412
8595.71 1403
8596.59 1429
8597.46 1413
8598.34 1473
8599.22 1482
8600.09 1524
8600.97 1476
8601.84 1521
8602.72 1594
8603.59 1574
8604.47 1502
8605.34 1524
8606.22 1569
8607.10 1562
8607.97 1578
8608.85 1589
8609.72 1596
8610.60 1658
8611.47 1637
8612.35 1605
8613.23 1644
8614.10 1657
8614.98 1672
8615.86 1697
8616.73 1732
8617.61 1744
8618.48 1738
8619.36 1756
8620.24 1877
8621.11 1828
8621.99 1741
8622.87 1792
8623.74 1868
8624.62 1938
8625.50 1893
8626.37 1865
8627.25 1900
8628.13 1870
8629.00 1955
8629.88 1897
8630.76 1870
8631.64 1938
8632.51 1920
8633.39 1876
8634.27 1935
8635.14 1997
8636.02 1967
8636.90 1989
8637.78 2000
8638.65 2052
8639.53 2023
8640.41 2076
8641.29 2089
8642.16 2113
8643.04 2181
8643.92 2288
8644.80 2274
8645.67 2301
8646.55 2271
8647.43 2400
8648.31 2451
8649.18 2374
8650.06 2415
8650.94 2354
8651.82 2366
8652.70 2459
8653.58 2520
8654.45 2506
8655.33 2577
8656.21 2556
8657.09 2648
8657.97 2793
8658.84 2949
8659.72 3111
8660.60 3388
8661.48 3547
8662.36 3845
8663.24 3986
8664.12 4052
8664.99 4037
8665.87 3870
8666.75 3819
8667.63 3744
8668.51 3764
8669.39 3736
8670.27 3803
8671.15 3853
8672.03 3901
8672.91 3921
8673.78 4004
8674.66 3949
8675.54 3784
8676.42 3666
8677.30 3417
8678.18 3246
8679.06 3106
8679.94 2968
8680.82 2893
8681.70 2778
8682.58 2749
8683.46 2699
8684.34 2759
8685.22 2902
8686.10 3068
8686.98 3286
8687.86 3806
8688.74 4136
8689.62 4451
8690.50 4660
8691.38 4859
8692.26 4965
8693.14 5012
8694.02 4825
8694.90 4476
8695.78 4105
8696.66 3851
8697.54 3627
8698.42 3461
8699.30 3268
8700.18 3183
8701.06 3093
8701.94 3031
8702.82 2877
8703.70 2677
8704.58 2562
8705.46 2411
8706.34 2304
8707.23 2198
8708.11 2089
8708.99 2005
8709.87 1923
8710.75 1843
8711.63 1780
8712.51 1709
8713.39 1709
8714.27 1682
8715.16 1671
8716.04 1664
8716.92 1594
8717.80 1660
8718.68 1667
8719.56 1667
8720.44 1700
8721.33 1659
8722.21 1611
8723.09 1655
8723.97 1632
8724.85 1576
8725.73 1590
8726.62 1633
8727.50 1677
8728.38 1671
8729.26 1634
8730.14 1649
8731.03 1674
8731.91 1708
8732.79 1663
8733.67 1635
8734.55 1618
8735.44 1621
8736.32 1633
8737.20 1593
8738.08 1637
8738.97 1620
8739.85 1664
8740.73 1609
8741.61 1566
8742.50 1570
8743.38 1573
8744.26 1565
8745.14 1573
8746.03 1567
8746.91 1582
8747.79 1602
8748.68 1550
8749.56 1600
8750.44 1647
8751.33 1634
8752.21 1710
8753.09 1723
8753.97 1785
8754.86 1850
8755.74 1873
8756.62 1882
8757.51 1942
8758.39 1883
8759.28 1839
8760.16 1815
8761.04 1832
8761.93 1741
8762.81 1720
8763.69 1684
8764.58 1653
8765.46 1614
8766.34 1630
8767.23 1627
8768.11 1611
8769.00 1587
8769.88 1629
8770.76 1612
8771.65 1620
8772.53 1618
8773.42 1583
8774.30 1578
8775.19 1552
8776.07 1535
8776.95 1492
8777.84 1540
8778.72 1555
8779.61 1514
8780.49 1509
8781.38 1475
8782.26 1508
8783.15 1477
8784.03 1452
8784.92 1464
8785.80 1487
8786.69 1478
8787.57 1474
8788.46 1411
8789.34 1451
8790.23 1474
8791.11 1457
8792.00 1429
8792.88 1352
8793.77 1385
8794.65 1394
8795.54 1330
8796.42 1339
8797.31 1360
8798.19 1418
8799.08 1369
8799.96 1395
8800.85 1358
8801.74 1314
8802.62 1307
8803.51 1374
8804.39 1425
8805.28 1397
8806.16 1373
8807.05 1323
8807.94 1334
8808.82 1370
8809.71 1381
8810.59 1360
8811.48 1356
8812.37 1353
8813.25 1370
8814.14 1443
8815.03 1470
8815.91 1467
8816.80 1448
8817.68 1472
8818.57 1393
8819.46 1376
8820.34 1406
8821.23 1340
8822.12 1328
8823.00 1304
8823.89 1278
8824.78 1275
8825.66 1290
8826.55 1320
8827.44 1246
8828.33 1282
8829.21 1250
8830.10 1175
8830.99 1213
8831.87 1212
8832.76 1158
8833.65 1136
8834.54 1156
8835.42 1138
8836.31 1145
8837.20 1110
8838.08 1223
8838.97 1166
8839.86 1173
8840.75 1163
8841.64 1167
8842.52 1210
8843.41 1145
8844.30 1145
8845.19 1133
8846.07 1143
8846.96 1095
8847.85 1049
8848.74 1049
8849.63 1048
8850.51 1011
8851.40 1009
8852.29 1025
8853.18 1023
8854.07 1045
8854.96 978
8855.84 1017
8856.73 997
8857.62 1005
8858.51 1007
8859.40 982
8860.29 1013
8861.17 968
8862.06 991
8862.95 1028
8863.84 1010
8864.73 1003
8865.62 980
8866.51 959
8867.40 971
8868.29 970
8869.17 994
8870.06 951
8870.95 914
8871.84 931
8872.73 940
8873.62 925
8874.51 920
8875.40 887
8876.29 925
8877.18 866
8878.07 892
8878.96 921
8879.85 918
8880.74 896
8881.63 892
8882.51 924
8883.40 939
8884.29 975
8885.18 949
8886.07 941
8886.96 974
8887.85 936
8888.74 936
8889.63 897
8890.52 907
8891.41 918
8892.30 884
8893.19 875
8894.09 911
8894.98 889
8895.87 936
8896.76 859
8897.65 847
8898.54 861
8899.43 885
8900.32 837
8901.21 838
8902.10 838
8902.99 850
8903.88 827
8904.77 789
8905.66 827
8906.55 880
8907.44 863
8908.34 877
8909.23 850
8910.12 829
8911.01 818
8911.90 841
8912.79 854
8913.68 844
8914.57 812
8915.47 815
8916.36 815
8917.25 808
8918.14 848
8919.03 783
8919.92 823
8920.81 830
8921.71 794
8922.60 813
8923.49 812
8924.38 792
8925.27 782
8926.16 829
8927.06 823
8927.95 831
8928.84 780
8929.73 802
8930.62 788
8931.52 787
8932.41 806
8933.30 805
8934.19 780
8935.09 798
8935.98 802
8936.87 825
8937.76 813
8938.66 763
8939.55 780
8940.44 788
8941.33 776
8942.23 766
8943.12 775
8944.01 770
8944.90 788
8945.80 775
8946.69 777
8947.58 810
8948.48 799
8949.37 773
8950.26 807
8951.16 790
8952.05 805
8952.94 754
8953.84 816
8954.73 801
8955.62 818
8956.52 835
8957.41 822
8958.30 807
8959.20 781
8960.09 795
8960.98 787
8961.88 800
8962.77 774
8963.66 806
8964.56 806
8965.45 762
8966.35 806
8967.24 787
8968.13 784
8969.03 791
8969.92 795
8970.82 778
8971.71 757
8972.60 738
8973.50 814
8974.39 779
8975.29 739
8976.18 767
8977.08 750
8977.97 766
8978.87 754
8979.76 755
8980.65 750
8981.55 726
8982.44 749
8983.34 762
8984.23 804
8985.13 762
8986.02 730
8986.92 757
8987.81 764
8988.71 775
8989.60 769
8990.50 725
8991.39 776
8992.29 781
8993.18 744
8994.08 745
8994.97 761
8995.87 753
8996.76 751
8997.66 747
8998.56 785
8999.45 760
9000.35 767
9001.24 730
9002.14 738
9003.03 755
9003.93 732
9004.83 742
9005.72 779
9006.62 755
9007.51 730
9008.41 724
9009.31 737
9010.20 753
9011.10 763
9011.99 781
9012.89 769
9013.79 773
9014.68 755
9015.58 754
9016.48 728
9017.37 744
9018.27 746
9019.16 753
9020.06 756
9020.96 762
9021.85 740
9022.75 754
9023.65 758
9024.54 771
9025.44 782
9026.34 799
9027.24 760
9028.13 757
9029.03 782
9029.93 757
9030.82 761
9031.72 749
9032.62 746
9033.52 803
9034.41 741
9035.31 747
9036.21 739
9037.10 755
9038.00 760
9038.90 775
9039.80 740
9040.69 768
9041.59 776
9042.49 742
9043.39 767
9044.29 788
9045.18 786
9046.08 782
9046.98 752
9047.88 812
9048.78 792
9049.67 772
9050.57 796
9051.47 813
9052.37 845
9053.27 844
9054.16 851
9055.06 850
9055.96 842
9056.86 825
9057.76 821
9058.66 886
9059.55 849
9060.45 817
9061.35 832
9062.25 811
9063.15 819
9064.05 851
9064.95 819
9065.85 860
9066.74 818
9067.64 812
9068.54 802
9069.44 782
9070.34 804
9071.24 745
9072.14 829
9073.04 783
9073.94 838
9074.84 823
9075.74 776
9076.64 820
9077.53 834
9078.43 816
9079.33 802
9080.23 793
9081.13 829
9082.03 808
9082.93 816
9083.83 856
9084.73 831
9085.63 824
9086.53 873
9087.43 834
9088.33 842
9089.23 796
9090.13 849
9091.03 821
9091.93 819
9092.83 850
9093.73 813
9094.63 853
9095.53 875
9096.43 794
9097.33 791
9098.23 795
9099.13 810
9100.04 804
9100.94 791
9101.84 778
9102.74 762
9103.64 774
9104.54 816
9105.44 798
9106.34 795
9107.24 756
9108.14 742
9109.04 763
9109.94 756
9110.85 756
9111.75 761
9112.65 707
9113.55 737
9114.45 773
9115.35 775
9116.25 725
9117.15 776
9118.06 753
9118.96 774
9119.86 810
9120.76 774
9121.66 814
9122.56 771
9123.46 760
9124.37 742
9125.27 798
9126.17 771
9127.07 762
9127.97 765
9128.88 772
9129.78 775
9130.68 789
9131.58 800
9132.48 731
9133.39 790
9134.29 785
9135.19 782
9136.09 780
9137.00 780
9137.90 775
9138.80 780
9139.70 801
9140.61 801
9141.51 766
9142.41 802
9143.31 795
9144.22 799
9145.12 731
9146.02 751
9146.92 761
9147.83 778
9148.73 793
9149.63 812
9150.54 775
9151.44 780
9152.34 775
9153.25 773
9154.15 785
9155.05 781
9155.96 817
9156.86 810
9157.76 810
9158.67 795
9159.57 790
9160.47 791
9161.38 760
9162.28 745
9163.18 737
9164.09 757
9164.99 794
9165.90 755
9166.80 789
9167.70 760
9168.61 727
9169.51 791
9170.42 768
9171.32 735
9172.22 788
9173.13 751
9174.03 774
9174.94 765
9175.84 789
9176.74 797
9177.65 738
9178.55 765
9179.46 761
9180.36 756
9181.27 752
9182.17 775
9183.08 773
9183.98 733
9184.89 767
9185.79 742
9186.70 737
9187.60 763
9188.51 733
9189.41 767
9190.32 736
9191.22 738
9192.13 761
9193.03 776
9193.94 790
9194.84 817
9195.75 841
9196.65 819
9197.56 801
9198.46 825
9199.37 856
9200.27 834
9201.18 839
9202.08 843
9202.99 816
9203.90 842
9204.80 821
9205.71 773
9206.61 742
9207.52 753
9208.42 805
9209.33 745
9210.24 749
9211.14 741
9212.05 780
9212.95 750
9213.86 698
9214.77 786
9215.67 771
9216.58 775
9217.49 749
9218.39 772
9219.30 748
9220.21 812
9221.11 764
9222.02 780
9222.93 783
9223.83 756
9224.74 770
9225.65 746
9226.55 753
9227.46 767
9228.37 769
9229.27 734
9230.18 774
9231.09 809
9231.99 784
9232.90 779
9233.81 732
9234.72 732
9235.62 749
9236.53 749
9237.44 755
9238.34 774
9239.25 740
9240.16 749
9241.07 757
9241.97 733
9242.88 737
9243.79 735
9244.70 729
9245.61 738
9246.51 728
9247.42 687
9248.33 694
9249.24 713
9250.14 650
9251.05 701
9251.96 708
9252.87 756
9253.78 744
9254.69 713
9255.59 720
9256.50 734
9257.41 744
9258.32 713
9259.23 733
9260.14 728
9261.04 716
9261.95 711
9262.86 717
9263.77 728
9264.68 721
9265.59 702
9266.50 724
9267.40 734
9268.31 729
9269.22 692
9270.13 662
9271.04 731
9271.95 716
9272.86 720
9273.77 715
9274.68 706
9275.59 710
9276.49 700
9277.40 658
9278.31 703
9279.22 681
9280.13 710
9281.04 736
9281.95 674
9282.86 717
9283.77 704
9284.68 722
9285.59 725
9286.50 719
9287.41 708
9288.32 696
9289.23 750
9290.14 770
9291.05 706
9291.96 724
9292.87 782
9293.78 741
9294.69 758
9295.60 780
9296.51 796
9297.42 785
9298.33 818
9299.24 764
9300.15 770
9301.06 756
9301.97 783
9302.88 743
9303.79 724
9304.70 757
9305.61 794
9306.53 759
9307.44 762
9308.35 771
9309.26 773
9310.17 782
9311.08 793
9311.99 757
9312.90 747
9313.81 762
9314.72 747
9315.63 760
9316.55 742
9317.46 803
9318.37 765
9319.28 751
9320.19 731
9321.10 721
9322.01 718
9322.93 752
9323.84 746
9324.75 699
9325.66 670
9326.57 703
9327.48 704
9328.40 704
9329.31 723
9330.22 721
9331.13 744
9332.04 717
9332.96 745
9333.87 745
9334.78 748
9335.69 750
9336.60 731
9337.52 744
9338.43 728
9339.34 721
9340.25 689
9341.17 683
9342.08 695
9342.99 723
9343.90 758
9344.82 728
9345.73 682
9346.64 711
9347.55 742
9348.47 765
9349.38 750
9350.29 753
9351.21 737
9352.12 752
9353.03 743
9353.94 725
9354.86 684
9355.77 668
9356.68 721
9357.60 722
9358.51 738
9359.42 714
9360.34 716
9361.25 731
9362.16 726
9363.08 690
9363.99 743
9364.90 698
9365.82 732
9366.73 767
9367.65 741
9368.56 728
9369.47 722
9370.39 677
9371.30 736
9372.21 725
9373.13 672
9374.04 697
9374.96 741
9375.87 702
9376.79 731
9377.70 750
9378.61 758
9379.53 719
9380.44 747
9381.36 756
9382.27 748
9383.19 785
9384.10 727
9385.01 759
9385.93 738
9386.84 714
9387.76 793
9388.67 791
9389.59 776
9390.50 774
9391.42 766
9392.33 793
9393.25 785
9394.16 799
9395.08 807
9395.99 799
9396.91 802
9397.82 763
9398.74 725
9399.65 747
9400.57 720
9401.48 741
9402.40 724
9403.32 704
9404.23 704
9405.15 749
9406.06 757
9406.98 760
9407.89 709
9408.81 745
9409.73 732
9410.64 726
9411.56 717
9412.47 724
9413.39 757
9414.30 742
9415.22 751
9416.14 754
9417.05 716
9417.97 707
9418.89 698
9419.80 749
9420.72 749
9421.63 763
9422.55 771
9423.47 766
9424.38 752
9425.30 713
9426.22 767
9427.13 763
9428.05 761
9428.97 767
9429.88 758
9430.80 769
9431.72 778
9432.63 773
9433.55 762
9434.47 765
9435.38 775
9436.30 796
9437.22 797
9438.14 793
9439.05 821
9439.97 831
9440.89 843
9441.81 829
9442.72 834
9443.64 823
9444.56 809
9445.47 845
9446.39 850
9447.31 842
9448.23 850
9449.15 825
9450.06 861
9450.98 875
9451.90 893
9452.82 876
9453.73 863
9454.65 866
9455.57 828
9456.49 840
9457.41 842
9458.32 831
9459.24 833
9460.16 846
9461.08 811
9462.00 817
9462.92 774
9463.83 779
9464.75 808
9465.67 753
9466.59 823
9467.51 804
9468.43 796
9469.35 821
9470.26 798
9471.18 799
9472.10 785
9473.02 790
9473.94 823
9474.86 799
9475.78 856
9476.70 810
9477.62 851
9478.54 830
9479.45 838
9480.37 841
9481.29 896
9482.21 891
9483.13 844
9484.05 843
9484.97 886
9485.89 869
9486.81 848
9487.73 859
9488.65 825
9489.57 802
9490.49 813
9491.41 834
9492.33 819
9493.25 821
9494.17 837
9495.09 812
9496.01 832
9496.93 853
9497.85 850
9498.77 833
9499.69 820
9500.61 823
9501.53 860
9502.45 815
9503.37 837
9504.29 831
9505.21 826
9506.13 838
9507.05 834
9507.97 853
9508.89 878
9509.81 869
9510.73 839
9511.65 854
9512.57 877
9513.49 907
9514.42 894
9515.34 921
9516.26 910
9517.18 920
9518.10 936
9519.02 955
9519.94 928
9520.86 976
9521.78 914
9522.71 924
9523.63 963
9524.55 956
9525.47 939
9526.39 928
9527.31 941
9528.23 955
9529.16 942
9530.08 920
9531.00 933
9531.92 932
9532.84 945
9533.76 952
9534.69 926
9535.61 933
9536.53 910
9537.45 926
9538.37 924
9539.30 947
9540.22 985
9541.14 959
9542.06 961
9542.98 994
9543.91 1004
9544.83 926
9545.75 954
9546.67 990
9547.60 1017
9548.52 1047
9549.44 1041
9550.36 1034
9551.29 1056
9552.21 1016
9553.13 1013
9554.06 1044
9554.98 1062
9555.90 1043
9556.82 1062
9557.75 1104
9558.67 1084
9559.59 1066
9560.52 1078
9561.44 1068
9562.36 1106
9563.29 1088
9564.21 1106
9565.13 1120
9566.06 1077
9566.98 1092
9567.90 1145
9568.83 1145
9569.75 1152
9570.67 1139
9571.60 1179
9572.52 1221
9573.44 1162
9574.37 1207
9575.29 1181
9576.22 1206
9577.14 1195
9578.06 1217
9578.99 1250
9579.91 1232
9580.84 1266
9581.76 1278
9582.68 1233
9583.61 1245
9584.53 1275
9585.46 1300
9586.38 1279
9587.31 1251
9588.23 1301
9589.15 1273
9590.08 1292
9591.00 1339
9591.93 1361
9592.85 1341
9593.78 1409
9594.70 1527
9595.63 1558
9596.55 1591
9597.48 1606
9598.40 1594
9599.33 1656
9600.25 1632
9601.18 1622
9602.10 1553
9603.03 1536
9603.95 1550
9604.88 1535
9605.80 1500
9606.73 1470
9607.65 1491
9608.58 1488
9609.50 1435
9610.43 1408
9611.35 1380
9612.28 1409
9613.21 1435
9614.13 1453
9615.06 1414
9615.98 1461
9616.91 1436
9617.84 1402
9618.76 1444
9619.69 1427
9620.61 1486
9621.54 1514
9622.47 1468
9623.39 1514
9624.32 1512
9625.24 1541
9626.17 1530
9627.10 1510
9628.02 1497
9628.95 1563
9629.88 1593
9630.80 1587
9631.73 1616
9632.65 1651
9633.58 1673
9634.51 1672
9635.43 1640
9636.36 1679
9637.29 1738
9638.22 1771
9639.14 1748
9640.07 1794
9641.00 1907
9641.92 1890
9642.85 1883
9643.78 1923
9644.70 1967
9645.63 1886
9646.56 1931
9647.49 1880
9648.41 1842
9649.34 1915
9650.27 1907
9651.20 1857
9652.12 1837
9653.05 1869
9653.98 1857
9654.91 1914
9655.83 1866
9656.76 1907
9657.69 1869
9658.62 1937
9659.55 1889
9660.47 1898
9661.40 1937
9662.33 1972
9663.26 2024
9664.19 2023
9665.11 2029
9666.04 2080
9666.97 2108
9667.90 2083
9668.83 2109
9669.75 2139
9670.68 2187
9671.61 2196
9672.54 2206
9673.47 2209
9674.40 2182
9675.33 2169
9676.25 2236
9677.18 2282
9678.11 2255
9679.04 2274
9679.97 2359
9680.90 2327
9681.83 2321
9682.76 2362
9683.69 2326
9684.61 2346
9685.54 2375
9686.47 2356
9687.40 2340
9688.33 2331
9689.26 2332
9690.19 2455
9691.12 2483
9692.05 2546
9692.98 2685
9693.91 2747
9694.84 2788
9695.77 2936
9696.70 3078
9697.63 3130
9698.56 3152
9699.49 3069
9700.42 3024
9701.35 2996
9702.28 2867
9703.21 2788
9704.14 2697
9705.07 2662
9706.00 2579
9706.93 2600
9707.86 2545
9708.79 2534
9709.72 2629
9710.65 2683
9711.58 2872
9712.51 2862
9713.44 2846
9714.37 2946
9715.30 2897
9716.23 2825
9717.16 2764
9718.09 2650
9719.02 2550
9719.95 2434
9720.88 2285
9721.81 2178
9722.75 2138
9723.68 2056
9724.61 2009
9725.54 1969
9726.47 1938
9727.40 1912
9728.33 1906
9729.26 1907
9730.19 1939
9731.13 1885
9732.06 1912
9732.99 1894
9733.92 1881
9734.85 1822
9735.78 1811
9736.71 1798
9737.65 1724
9738.58 1704
9739.51 1702
9740.44 1662
9741.37 1685
9742.30 1659
9743.24 1590
9744.17 1622
9745.10 1589
9746.03 1579
9746.96 1579
9747.90 1615
9748.83 1588
9749.76 1599
9750.69 1540
9751.63 1587
9752.56 1584
9753.49 1601
9754.42 1544
9755.36 1505
9756.29 1480
9757.22 1515
9758.15 1524
9759.09 1521
9760.02 1556
9760.95 1562
9761.88 1561
9762.82 1547
9763.75 1617
9764.68 1619
9765.62 1660
9766.55 1669
9767.48 1685
9768.41 1628
9769.35 1626
9770.28 1634
9771.21 1622
9772.15 1573
9773.08 1608
9774.01 1615
9774.95 1574
9775.88 1589
9776.81 1631
9777.75 1675
9778.68 1652
9779.62 1651
9780.55 1691
9781.48 1642
9782.42 1666
9783.35 1598
9784.28 1646
9785.22 1635
9786.15 1620
9787.09 1579
9788.02 1548
9788.95 1507
9789.89 1510
9790.82 1447
9791.76 1499
9792.69 1537
9793.63 1553
9794.56 1558
9795.49 1522
9796.43 1552
9797.36 1593
9798.30 1570
9799.23 1574
9800.17 1557
9801.10 1453
9802.04 1458
9802.97 1468
9803.91 1386
9804.84 1332
9805.78 1307
9806.71 1251
9807.65 1273
9808.58 1254
9809.52 1270
9810.45 1238
9811.39 1179
9812.32 1188
9813.26 1207
9814.19 1240
9815.13 1178
9816.06 1149
9817.00 1077
9817.93 1146
9818.87 1136
9819.80 1138
9820.74 1170
9821.68 1167
9822.61 1153
9823.55 1119
9824.48 1105
9825.42 1096
9826.35 1082
9827.29 1104
9828.23 1099
9829.16 1076
9830.10 1091
9831.03 1088
9831.97 1136
9832.91 1115
9833.84 1150
9834.78 1130
9835.72 1148
9836.65 1131
9837.59 1108
9838.52 1099
9839.46 1086
9840.40 1115
9841.33 1086
9842.27 1104
9843.21 1156
9844.14 1095
9845.08 1098
9846.02 1119
9846.95 1101
9847.89 1145
9848.83 1128
9849.77 1119
9850.70 1132
9851.64 1103
9852.58 1093
9853.51 1159
9854.45 1116
9855.39 1075
9856.33 1104
9857.26 1094
9858.20 1051
9859.14 1080
9860.08 1061
9861.01 1076
9861.95 1078
9862.89 1054
9863.83 1054
9864.76 1050
9865.70 1026
9866.64 1067
9867.58 1036
9868.51 1022
9869.45 1064
9870.39 1084
9871.33 1090
9872.27 1094
9873.20 1069
9874.14 1036
9875.08 1035
9876.02 1013
9876.96 1005
9877.90 1023
9878.83 1018
9879.77 1013
9880.71 1033
9881.65 1018
9882.59 1015
9883.53 1008
9884.47 1000
9885.40 1033
9886.34 1046
9887.28 996
9888.22 971
9889.16 979
9890.10 969
9891.04 984
9891.98 957
9892.91 943
9893.85 927
9894.79 935
9895.73 977
9896.67 961
9897.61 919
9898.55 917
9899.49 959
9900.43 988
9901.37 955
9902.31 960
9903.25 980
9904.19 951
9905.13 938
9906.07 994
9907.01 973
9907.95 993
9908.89 986
9909.83 1015
9910.77 992
9911.71 980
9912.65 955
9913.59 1014
9914.53 993
9915.47 1018
9916.41 1005
9917.35 1001
9918.29 1057
9919.23 1090
9920.17 1094
9921.11 1146
9922.05 1176
9922.99 1197
9923.93 1238
9924.87 1236
9925.81 1237
9926.75 1256
9927.69 1312
9928.63 1166
9929.57 1185
9930.51 1150
9931.45 1104
9932.39 1068
9933.34 1058
9934.28 1015
9935.22 977
9936.16 949
9937.10 942
9938.04 979
9938.98 939
9939.92 928
9940.87 928
9941.81 957
9942.75 965
9943.69 960
9944.63 981
9945.57 1018
9946.51 1022
9947.46 975
9948.40 1010
9949.34 1077
9950.28 1059
9951.22 1069
9952.16 1066
9953.11 1081
9954.05 1054
9954.99 989
9955.93 986
9956.87 974
9957.82 942
9958.76 944
9959.70 911
9960.64 908
9961.59 899
9962.53 885
9963.47 835
9964.41 853
9965.35 857
9966.30 862
9967.24 839
9968.18 871
9969.13 834
9970.07 811
9971.01 830
9971.95 828
9972.90 820
9973.84 835
9974.78 846
9975.73 823
9976.67 799
9977.61 805
9978.55 822
9979.50 794
9980.44 807
9981.38 854
9982.33 847
9983.27 837
9984.21 844
9985.16 809
9986.10 797
9987.04 817
9987.99 809
9988.93 801
9989.88 828
9990.82 804
9991.76 809
9992.71 805
9993.65 811
9994.59 830
9995.54 822
9996.48 821
9997.43 782
9998.37 814
9999.31 783
10000.26 806
10001.20 825
10002.15 816
10003.09 818
10004.04 812
10004.98 795
10005.92 791
10006.87 773
10007.81 807
10008.76 761
10009.70 796
10010.65 794
10011.59 794
10012.54 768
10013.48 778
10014.43 756
10015.37 787
10016.32 807
10017.26 815
10018.21 800
10019.15 758
10020.10 776
10021.04 788
10021.99 797
10022.93 766
10023.88 784
10024.82 779
10025.77 774
10026.71 789
10027.66 747
10028.60 748
10029.55 764
10030.49 765
10031.44 729
10032.39 750
10033.33 785
10034.28 749
10035.22 745
10036.17 760
10037.11 723
10038.06 752
10039.01 710
10039.95 708
10040.90 738
10041.84 730
10042.79 683
10043.74 724
10044.68 712
10045.63 728
10046.58 743
10047.52 716
10048.47 720
10049.41 687
10050.36 690
10051.31 691
10052.25 734
10053.20 692
10054.15 724
10055.09 736
10056.04 732
10056.99 717
10057.93 724
10058.88 701
10059.83 732
10060.78 699
10061.72 698
10062.67 693
10063.62 699
10064.56 671
10065.51 694
10066.46 691
10067.41 702
10068.35 742
10069.30 718
10070.25 692
10071.20 724
10072.14 728
10073.09 736
10074.04 756
10074.99 771
10075.93 752
10076.88 713
10077.83 738
10078.78 738
10079.72 710
10080.67 717
10081.62 730
10082.57 686
10083.52 697
10084.46 707
10085.41 720
10086.36 721
10087.31 719
10088.26 747
10089.21 755
10090.15 707
10091.10 732
10092.05 717
10093.00 719
10093.95 725
10094.90 723
10095.85 731
10096.79 716
10097.74 706
10098.69 722
10099.64 715
10100.59 708
10101.54 703
10102.49 730
10103.44 733
10104.39 704
10105.33 710
10106.28 736
10107.23 741
10108.18 732
10109.13 737
10110.08 717
10111.03 751
10111.98 743
10112.93 749
10113.88 710
10114.83 734
10115.78 721
10116.73 728
10117.68 751
10118.63 775
10119.58 760
10120.53 749
10121.48 734
10122.43 733
10123.38 730
10124.33 713
10125.28 729
10126.23 786
10127.18 782
10128.13 773
10129.08 763
10130.03 784
10130.98 771
10131.93 745
10132.88 775
10133.83 786
10134.78 777
10135.73 752
10136.68 771
10137.63 746
10138.58 748
10139.53 773
10140.48 786
10141.43 763
10142.38 821
10143.33 795
10144.29 809
10145.24 825
10146.19 836
10147.14 807
10148.09 792
10149.04 799
10149.99 844
10150.94 800
10151.89 797
10152.85 817
10153.80 800
10154.75 788
10155.70 754
10156.65 770
10157.60 803
10158.55 820
10159.51 833
10160.46 815
10161.41 845
10162.36 862
10163.31 840
10164.26 819
10165.22 817
10166.17 846
10167.12 857
10168.07 854
10169.02 838
10169.98 858
10170.93 891
10171.88 872
10172.83 896
10173.79 884
10174.74 892
10175.69 917
10176.64 921
10177.60 917
10178.55 910
10179.50 874
10180.45 946
10181.41 907
10182.36 908
10183.31 928
10184.26 929
10185.22 868
10186.17 863
10187.12 878
10188.08 884
10189.03 934
10189.98 962
10190.93 914
10191.89 876
10192.84 864
10193.79 910
10194.75 931
10195.70 938
10196.65 941
10197.61 926
10198.56 934
10199.51 971
10200.47 996
10201.42 997
10202.38 1004
10203.33 1034
10204.28 1033
10205.24 1097
10206.19 1091
10207.14 1031
10208.10 1045
10209.05 1005
10210.01 992
10210.96 936
10211.91 963
10212.87 920
10213.82 933
10214.78 889
10215.73 878
10216.69 897
10217.64 908
10218.59 884
10219.55 914
10220.50 927
10221.46 905
10222.41 894
10223.37 905
10224.32 873
10225.28 899
10226.23 906
10227.19 931
10228.14 880
10229.10 948
10230.05 999
10231.01 980
10231.96 987
10232.92 1004
10233.87 1033
10234.83 1048
10235.78 1015
10236.74 1033
10237.69 1025
10238.65 995
10239.60 985
10240.56 954
10241.51 891
10242.47 876
10243.42 893
10244.38 863
10245.34 836
10246.29 825
10247.25 833
10248.20 810
10249.16 834
10250.11 807
10251.07 770
10252.03 787
10252.98 803
10253.94 792
10254.89 798
10255.85 815
10256.81 794
10257.76 770
10258.72 756
10259.68 761
10260.63 717
10261.59 763
10262.55 724
10263.50 712
10264.46 709
10265.41 718
10266.37 748
10267.33 795
10268.28 762
10269.24 747
10270.20 774
10271.16 729
10272.11 717
10273.07 723
10274.03 732
10274.98 728
10275.94 719
10276.90 759
10277.85 761
10278.81 749
10279.77 724
10280.73 735
10281.68 733
10282.64 705
10283.60 705
10284.56 715
10285.51 752
10286.47 738
10287.43 744
10288.39 741
10289.34 753
10290.30 718
10291.26 739
10292.22 718
10293.18 742
10294.13 758
10295.09 740
10296.05 698
10297.01 707
10297.97 703
10298.92 735
10299.88 705
10300.84 690
10301.80 685
10302.76 690
10303.72 713
10304.67 712
10305.63 688
10306.59 683
10307.55 702
10308.51 692
10309.47 669
10310.43 706
10311.38 752
10312.34 727
10313.30 722
10314.26 683
10315.22 686
10316.18 735
10317.14 708
10318.10 689
10319.06 706
10320.01 684
10320.97 723
10321.93 711
10322.89 692
10323.85 705
10324.81 694
10325.77 716
10326.73 728
10327.69 745
10328.65 739
10329.61 706
10330.57 722
10331.53 730
10332.49 717
10333.45 695
10334.41 705
10335.37 689
10336.33 681
10337.29 666
10338.25 680
10339.21 636
10340.17 632
10341.13 658
10342.09 651
10343.05 678
10344.01 667
10344.97 691
10345.93 662
10346.89 640
10347.85 643
10348.81 694
10349.77 661
10350.73 656
10351.69 703
10352.65 648
10353.61 656
10354.57 640
10355.53 626
10356.49 649
10357.46 668
10358.42 668
10359.38 645
10360.34 651
10361.30 657
10362.26 670
10363.22 632
10364.18 591
10365.14 616
10366.11 625
10367.07 628
10368.03 662
10368.99 666
10369.95 653
10370.91 649
10371.87 632
10372.84 621
10373.80 639
10374.76 641
10375.72 619
10376.68 630
10377.64 607
10378.61 623
10379.57 641
10380.53 625
10381.49 649
10382.45 621
10383.42 608
10384.38 646
10385.34 627
10386.30 649
10387.27 618
10388.23 617
10389.19 627
10390.15 644
10391.11 616
10392.08 628
10393.04 632
10394.00 577
10394.96 598
10395.93 600
10396.89 631
10397.85 630
10398.82 607
10399.78 607
10400.74 663
10401.70 630
10402.67 630
10403.63 617
10404.59 645
10405.56 647
10406.52 625
10407.48 642
10408.45 616
10409.41 618
10410.37 647
10411.34 649
10412.30 638
10413.26 625
10414.23 659
10415.19 654
10416.15 655
10417.12 678
10418.08 665
10419.04 654
10420.01 615
10420.97 644
10421.94 638
10422.90 668
10423.86 664
10424.83 657
10425.79 637
10426.76 661
10427.72 659
10428.68 626
10429.65 595
10430.61 629
10431.58 605
10432.54 610
10433.51 610
10434.47 612
10435.44 611
10436.40 623
10437.36 617
10438.33 599
10439.29 631
10440.26 604
10441.22 599
10442.19 626
10443.15 608
10444.12 614
10445.08 602
10446.05 619
10447.01 580
10447.98 586
10448.94 591
10449.91 613
10450.87 609
10451.84 597
10452.80 638
10453.77 618
10454.73 590
10455.70 603
10456.67 624
10457.63 635
10458.60 628
10459.56 627
10460.53 630
10461.49 647
10462.46 614
10463.43 658
10464.39 633
10465.36 620
10466.32 643
10467.29 648
10468.25 659
10469.22 651
10470.19 617
10471.15 651
10472.12 646
10473.09 616
10474.05 617
10475.02 637
10475.98 655
10476.95 690
10477.92 666
10478.88 672
10479.85 650
10480.82 660
10481.78 686
10482.75 662
10483.72 635
10484.68 630
10485.65 614
10486.62 648
10487.58 674
10488.55 682
10489.52 641
10490.49 669
10491.45 641
10492.42 638
10493.39 621
10494.35 636
10495.32 639
10496.29 654
10497.26 643
10498.22 639
10499.19 668
10500.16 634
10501.13 681
10502.09 652
10503.06 670
10504.03 698
10505.00 678
10505.96 677
10506.93 650
10507.90 648
10508.87 666
10509.84 667
10510.80 639
10511.77 639
10512.74 649
10513.71 677
10514.68 645
10515.64 641
10516.61 606
10517.58 601
10518.55 632
10519.52 620
10520.49 615
10521.45 600
10522.42 619
10523.39 620
10524.36 639
10525.33 617
10526.30 601
10527.27 598
10528.23 619
10529.20 599
10530.17 654
10531.14 632
10532.11 676
10533.08 641
10534.05 644
10535.02 602
10535.99 663
10536.96 663
10537.93 625
10538.89 620
10539.86 657
10540.83 678
10541.80 629
10542.77 629
10543.74 651
10544.71 627
10545.68 624
10546.65 650
10547.62 621
10548.59 644
10549.56 641
10550.53 646
10551.50 650
10552.47 656
10553.44 650
10554.41 676
10555.38 687
10556.35 667
10557.32 661
10558.29 660
10559.26 664
10560.23 656
10561.20 668
10562.17 689
10563.14 671
10564.11 632
10565.08 650
10566.05 681
10567.02 680
10567.99 652
10568.96 655
10569.93 680
10570.91 696
10571.88 692
10572.85 696
10573.82 693
10574.79 684
10575.76 618
10576.73 642
10577.70 666
10578.67 677
10579.64 674
10580.62 692
10581.59 714
10582.56 687
10583.53 725
10584.50 710
10585.47 681
10586.44 701
10587.42 726
10588.39 745
10589.36 763
10590.33 750
10591.30 715
10592.27 746
10593.25 710
10594.22 732
10595.19 679
10596.16 700
10597.13 784
10598.10 736
10599.08 740
10600.05 756
10601.02 809
10601.99 804
10602.97 795
10603.94 834
10604.91 848
10605.88 855
10606.85 814
10607.83 817
10608.80 798
10609.77 849
10610.74 832
10611.72 773
10612.69 781
10613.66 757
10614.64 740
10615.61 704
10616.58 682
10617.55 687
10618.53 667
10619.50 662
10620.47 652
10621.45 642
10622.42 658
10623.39 678
10624.37 655
10625.34 663
10626.31 624
10627.29 652
10628.26 652
10629.23 613
10630.21 629
10631.18 643
10632.15 674
10633.13 687
10634.10 671
10635.07 706
10636.05 698
10637.02 672
10638.00 669
10638.97 671
10639.94 669
10640.92 691
10641.89 654
10642.87 674
10643.84 641
10644.81 659
10645.79 636
10646.76 650
10647.74 609
10648.71 608
10649.68 635
10650.66 614
10651.63 611
10652.61 614
10653.58 626
10654.56 650
10655.53 569
10656.51 605
10657.48 574
10658.46 586
10659.43 601
10660.41 600
10661.38 571
10662.36 571
10663.33 577
10664.31 606
10665.28 585
10666.26 610
10667.23 641
10668.21 620
10669.18 580
10670.16 586
10671.13 580
10672.11 602
10673.08 615
10674.06 618
10675.03 597
10676.01 595
10676.99 601
10677.96 590
10678.94 638
10679.91 646
10680.89 627
10681.86 629
10682.84 625
10683.82 630
10684.79 623
10685.77 612
10686.74 595
10687.72 613
10688.70 619
10689.67 641
10690.65 603
10691.63 601
10692.60 591
10693.58 646
10694.55 606
10695.53 602
10696.51 586
10697.48 598
10698.46 597
10699.44 604
10700.41 595
10701.39 584
10702.37 617
10703.34 580
10704.32 581
10705.30 606
10706.27 603
10707.25 560
10708.23 561
10709.21 599
10710.18 659
10711.16 626
10712.14 623
10713.11 645
10714.09 581
10715.07 614
10716.05 612
10717.02 598
10718.00 623
10718.98 638
10719.96 612
10720.93 610
10721.91 613
10722.89 641
10723.87 602
10724.85 612
10725.82 641
10726.80 602
10727.78 633
10728.76 603
10729.74 600
10730.71 631
10731.69 590
10732.67 615
10733.65 667
10734.63 629
10735.60 647
10736.58 630
10737.56 650
10738.54 624
10739.52 641
10740.50 661
10741.48 630
10742.45 624
10743.43 640
10744.41 681
10745.39 675
10746.37 664
10747.35 657
10748.33 674
10749.31 641
10750.28 666
10751.26 660
10752.24 680
10753.22 659
10754.20 666
10755.18 675
10756.16 704
10757.14 686
10758.12 693
10759.10 677
10760.08 716
10761.06 674
10762.04 681
10763.01 698
10763.99 693
10764.97 711
10765.95 706
10766.93 708
10767.91 670
10768.89 748
10769.87 747
10770.85 736
10771.83 731
10772.81 761
10773.79 771
10774.77 795
10775.75 794
10776.73 786
10777.71 762
10778.69 764
10779.67 793
10780.65 789
10781.63 816
10782.62 811
10783.60 808
10784.58 771
10785.56 779
10786.54 774
10787.52 755
10788.50 732
10789.48 769
10790.46 696
10791.44 721
10792.42 729
10793.40 717
10794.38 718
10795.37 721
10796.35 701
10797.33 685
10798.31 684
10799.29 709
10800.27 701
10801.25 726
10802.23 686
10803.21 655
10804.20 706
10805.18 715
10806.16 694
10807.14 685
10808.12 702
10809.10 685
10810.09 724
10811.07 749
10812.05 705
10813.03 698
10814.01 702
10815.00 732
10815.98 710
10816.96 679
10817.94 687
10818.92 688
10819.91 736
10820.89 714
10821.87 721
10822.85 713
10823.83 741
10824.82 730
10825.80 723
10826.78 727
10827.76 739
10828.75 723
10829.73 708
10830.71 724
10831.69 733
10832.68 709
10833.66 718
10834.64 728
10835.63 742
10836.61 775
10837.59 782
10838.57 773
10839.56 706
10840.54 722
10841.52 717
10842.51 760
10843.49 772
10844.47 765
10845.46 748
10846.44 788
10847.42 757
10848.41 802
10849.39 794
10850.37 777
10851.36 820
10852.34 781
10853.32 804
10854.31 778
10855.29 753
10856.28 787
10857.26 826
10858.24 831
10859.23 805
10860.21 817
10861.20 841
10862.18 850
10863.16 836
10864.15 832
10865.13 845
10866.12 811
10867.10 834
10868.08 873
10869.07 875
10870.05 830
10871.04 828
10872.02 856
10873.01 851
10873.99 835
10874.98 824
10875.96 875
10876.95 883
10877.93 889
10878.92 898
10879.90 868
10880.89 891
10881.87 906
10882.86 934
10883.84 899
10884.83 921
10885.81 892
10886.80 926
10887.78 928
10888.77 903
10889.75 951
10890.74 976
10891.72 981
10892.71 972
10893.69 961
10894.68 970
10895.66 961
10896.65 982
10897.64 1012
10898.62 989
10899.61 1002
10900.59 1017
10901.58 1066
10902.56 1087
10903.55 1090
10904.54 1057
10905.52 1016
10906.51 1131
10907.49 1116
10908.48 1077
10909.47 1090
10910.45 1128
10911.44 1173
10912.43 1179
10913.41 1188
10914.40 1162
10915.39 1144
10916.37 1121
10917.36 1135
10918.35 1164
10919.33 1185
10920.32 1230
10921.31 1202
10922.29 1206
10923.28 1214
10924.27 1199
10925.25 1218
10926.24 1207
10927.23 1238
10928.21 1255
10929.20 1230
10930.19 1258
10931.18 1221
10932.16 1249
10933.15 1309
10934.14 1299
10935.12 1258
10936.11 1259
10937.10 1319
10938.09 1323
10939.07 1371
10940.06 1360
10941.05 1386
10942.04 1412
10943.02 1432
10944.01 1416
10945.00 1451
10945.99 1483
10946.98 1582
10947.96 1560
10948.95 1624
10949.94 1693
10950.93 1775
10951.92 1858
10952.90 1902
10953.89 2015
10954.88 2055
10955.87 2123
10956.86 2156
10957.85 2163
10958.83 2180
10959.82 2121
10960.81 2033
10961.80 2020
10962.79 1941
10963.78 1879
10964.77 1797
10965.75 1778
10966.74 1704
10967.73 1637
10968.72 1574
10969.71 1558
10970.70 1570
10971.69 1498
10972.68 1474
10973.67 1465
10974.66 1467
10975.64 1455
10976.63 1450
10977.62 1432
10978.61 1493
10979.60 1473
10980.59 1496
10981.58 1499
10982.57 1468
10983.56 1538
10984.55 1533
10985.54 1561
10986.53 1580
10987.52 1636
10988.51 1690
10989.50 1680
10990.49 1788
10991.48 1884
10992.47 1999
10993.46 2084
10994.45 2178
10995.44 2338
10996.43 2420
10997.42 2489
10998.41 2537
10999.40 2517
11000.39 2552
11001.38 2406
11002.37 2395
11003.36 2222
11004.35 2077
11005.34 2003
11006.33 1834
11007.32 1722
11008.31 1631
11009.30 1572
11010.30 1477
11011.29 1358
11012.28 1350
11013.27 1266
11014.26 1174
11015.25 1164
11016.24 1161
11017.23 1152
11018.22 1095
11019.21 1116
11020.21 1125
11021.20 1079
11022.19 1051
11023.18 1036
11024.17 1056
11025.16 1117
11026.15 1074
11027.14 1067
11028.14 1049
11029.13 1115
11030.12 1072
11031.11 1084
11032.10 1096
11033.09 1067
11034.09 1056
11035.08 1031
11036.07 1057
11037.06 1041
11038.05 1051
11039.05 1038
11040.04 1071
11041.03 1050
11042.02 1017
11043.02 984
11044.01 977
11045.00 972
11045.99 948
11046.98 980
11047.98 953
11048.97 964
11049.96 957
11050.95 957
11051.95 964
11052.94 932
11053.93 964
11054.93 909
11055.92 931
11056.91 946
11057.90 934
11058.90 926
11059.89 945
11060.88 961
11061.88 949
11062.87 1002
11063.86 986
11064.86 948
11065.85 957
11066.84 976
11067.84 970
11068.83 964
11069.82 928
11070.82 917
11071.81 915
11072.80 942
11073.80 973
11074.79 947
11075.78 934
11076.78 935
11077.77 941
11078.77 915
11079.76 938
11080.75 908
11081.75 903
11082.74 895
11083.74 918
11084.73 904
11085.72 895
11086.72 906
11087.71 898
11088.71 892
11089.70 890
11090.70 863
11091.69 863
11092.68 847
11093.68 864
11094.67 847
11095.67 812
11096.66 839
11097.66 835
11098.65 842
11099.65 792
11100.64 802
11101.64 879
11102.63 887
11103.63 825
11104.62 834
11105.62 851
11106.61 823
11107.61 829
11108.60 842
11109.60 828
11110.59 807
11111.59 803
11112.58 822
11113.58 808
11114.57 818
11115.57 817
11116.56 861
11117.56 868
11118.56 786
11119.55 819
11120.55 823
11121.54 840
11122.54 820
11123.54 797
11124.53 843
11125.53 839
11126.52 825
11127.52 821
11128.51 786
11129.51 794
11130.51 805
11131.50 792
11132.50 799
11133.50 789
11134.49 788
11135.49 827
11136.49 764
11137.48 735
11138.48 768
11139.47 787
11140.47 817
11141.47 769
11142.46 765
11143.46 801
11144.46 779
11145.46 756
11146.45 753
11147.45 794
11148.45 750
11149.44 755
11150.44 740
11151.44 767
11152.43 792
11153.43 792
11154.43 757
11155.43 715
11156.42 725
11157.42 745
11158.42 800
11159.42 741
11160.41 742
11161.41 770
11162.41 729
11163.41 738
11164.40 721
11165.40 718
11166.40 730
11167.40 722
11168.39 744
11169.39 775
11170.39 785
11171.39 749
11172.39 790
11173.38 793
11174.38 807
11175.38 747
11176.38 755
11177.38 744
11178.38 727
11179.37 758
11180.37 745
11181.37 730
11182.37 745
11183.37 753
11184.37 737
11185.37 750
11186.36 730
11187.36 746
11188.36 719
11189.36 706
11190.36 725
11191.36 715
11192.36 758
11193.36 740
11194.36 732
11195.35 720
11196.35 745
11197.35 756
11198.35 772
11199.35 766
11200.35 782
11201.35 789
11202.35 776
11203.35 761
11204.35 788
11205.35 807
11206.35 772
11207.35 756
11208.35 801
11209.35 755
11210.35 814
11211.35 783
11212.35 747
11213.35 776
11214.35 724
11215.34 724
11216.35 720
11217.35 741
11218.35 740
11219.35 759
11220.35 758
11221.35 744
11222.35 733
11223.35 778
11224.35 751
11225.35 766
11226.35 764
11227.35 735
11228.35 713
11229.35 725
11230.35 754
11231.35 743
11232.35 769
11233.35 735
11234.35 754
11235.35 745
11236.35 766
11237.36 726
11238.36 716
11239.36 724
11240.36 738
11241.36 738
11242.36 753
11243.36 788
11244.36 783
11245.36 790
11246.37 804
11247.37 783
11248.37 786
11249.37 780
11250.37 800
11251.37 802
11252.38 827
11253.38 780
11254.38 807
11255.38 809
11256.38 782
11257.38 807
11258.39 804
11259.39 822
11260.39 816
11261.39 861
11262.39 847
11263.40 826
11264.40 817
11265.40 829
11266.40 846
11267.40 876
11268.41 884
11269.41 924
11270.41 898
11271.41 877
11272.42 887
11273.42 896
11274.42 912
11275.42 890
11276.43 920
11277.43 917
11278.43 877
11279.44 842
11280.44 836
11281.44 833
11282.44 838
11283.45 791
11284.45 772
11285.45 729
11286.46 770
11287.46 747
11288.46 740
11289.47 747
11290.47 723
11291.47 727
11292.48 685
11293.48 726
11294.48 704
11295.49 689
11296.49 724
11297.49 708
11298.50 721
11299.50 708
11300.51 738
11301.51 714
11302.51 720
11303.52 682
11304.52 721
11305.53 708
11306.53 717
11307.53 710
11308.54 729
11309.54 745
11310.55 761
11311.55 774
11312.55 750
11313.56 734
11314.56 754
11315.57 768
11316.57 800
11317.58 795
11318.58 775
11319.59 806
11320.59 771
11321.59 778
11322.60 782
11323.60 751
11324.61 731
11325.61 748
11326.62 746
11327.62 680
11328.63 724
11329.63 720
11330.64 745
11331.64 754
11332.65 741
11333.65 718
11334.66 740
11335.67 729
11336.67 762
11337.68 798
11338.68 775
11339.69 802
11340.69 804
11341.70 797
11342.70 786
11343.71 783
11344.72 783
11345.72 736
11346.73 733
11347.73 735
11348.74 732
11349.74 703
11350.75 664
11351.76 662
11352.76 662
11353.77 650
11354.78 709
11355.78 707
11356.79 694
11357.79 716
11358.80 677
11359.81 707
11360.81 686
11361.82 681
11362.83 646
11363.83 670
11364.84 690
11365.85 651
11366.85 676
11367.86 621
11368.87 647
11369.87 654
11370.88 682
11371.89 654
11372.89 632
11373.90 643
11374.91 679
11375.92 669
11376.92 638
11377.93 643
11378.94 626
11379.94 632
11380.95 633
11381.96 671
11382.97 645
11383.97 647
11384.98 670
11385.99 632
11387.00 627
11388.00 632
11389.01 642
11390.02 660
11391.03 633
11392.04 616
11393.04 607
11394.05 613
11395.06 621
11396.07 643
11397.08 602
11398.08 608
11399.09 591
11400.10 619
11401.11 629
11402.12 639
11403.12 604
11404.13 617
11405.14 644
11406.15 603
11407.16 608
11408.17 601
11409.18 594
11410.18 632
11411.19 652
11412.20 639
11413.21 648
11414.22 650
11415.23 677
11416.24 623
11417.25 620
11418.25 643
11419.26 648
11420.27 629
11421.28 620
11422.29 642
11423.30 624
11424.31 674
11425.32 660
11426.33 629
11427.34 602
11428.35 625
11429.36 628
11430.37 656
11431.38 638
11432.39 650
11433.39 644
11434.40 632
11435.41 633
11436.42 639
11437.43 631
11438.44 641
11439.45 658
11440.46 641
11441.47 629
11442.48 657
11443.49 679
11444.50 650
11445.51 637
11446.52 621
11447.53 643
11448.55 651
11449.56 646
11450.57 615
11451.58 633
11452.59 623
11453.60 641
11454.61 643
11455.62 630
11456.63 641
11457.64 681
11458.65 636
11459.66 603
11460.67 648
11461.68 641
11462.69 612
11463.71 609
11464.72 618
11465.73 683
11466.74 662
11467.75 623
11468.76 643
11469.77 680
11470.78 661
11471.80 698
11472.81 666
11473.82 664
11474.83 654
11475.84 652
11476.85 656
11477.86 653
11478.88 650
11479.89 695
11480.90 654
11481.91 621
11482.92 635
11483.93 635
11484.95 651
11485.96 646
11486.97 638
11487.98 642
11489.00 651
11490.01 648
11491.02 616
11492.03 636
11493.04 659
11494.06 678
11495.07 651
11496.08 665
11497.09 650
11498.11 624
11499.12 651
11500.13 621
11501.14 672
11502.16 642
11503.17 640
11504.18 662
11505.20 633
11506.21 622
11507.22 665
11508.23 709
11509.25 690
11510.26 680
11511.27 699
11512.29 672
11513.30 688
11514.31 727
11515.33 708
11516.34 718
11517.35 731
11518.37 748
11519.38 731
11520.39 733
11521.41 762
11522.42 804
11523.43 821
11524.45 802
11525.46 813
11526.47 799
11527.49 854
11528.50 846
11529.52 868
11530.53 883
11531.54 923
11532.56 980
11533.57 992
11534.59 1018
11535.60 1072
11536.62 1094
11537.63 1104
11538.64 1089
11539.66 1132
11540.67 1117
11541.69 1065
11542.70 984
11543.72 972
11544.73 917
11545.75 901
11546.76 865
11547.77 816
11548.79 783
11549.80 747
11550.82 714
11551.83 685
11552.85 695
11553.86 716
11554.88 678
11555.89 694
11556.91 661
11557.92 660
11558.94 648
11559.95 684
11560.97 608
11561.99 605
11563.00 653
11564.02 642
11565.03 612
11566.05 639
11567.06 652
11568.08 621
11569.09 612
11570.11 635
11571.13 660
11572.14 615
11573.16 611
11574.17 610
11575.19 582
11576.20 590
11577.22 610
11578.24 592
11579.25 608
11580.27 626
11581.29 593
11582.30 579
11583.32 595
11584.33 611
11585.35 607
11586.37 598
11587.38 603
11588.40 634
11589.42 617
11590.43 629
11591.45 603
11592.47 599
11593.48 611
11594.50 606
11595.52 617
11596.53 643
11597.55 630
11598.57 628
11599.58 678
11600.60 658
11601.62 619
11602.64 602
11603.65 605
11604.67 607
11605.69 597
11606.70 616
11607.72 578
11608.74 583
11609.76 587
11610.77 636
11611.79 635
11612.81 628
11613.83 629
11614.84 615
11615.86 642
11616.88 619
11617.90 570
11618.92 616
11619.93 627
11620.95 656
11621.97 619
11622.99 606
11624.01 604
11625.02 580
11626.04 589
11627.06 589
11628.08 589
11629.10 594
11630.11 567
11631.13 569
11632.15 586
11633.17 585
11634.19 583
11635.21 564
11636.23 601
11637.24 609
11638.26 582
11639.28 582
11640.30 565
11641.32 619
11642.34 595
11643.36 573
11644.38 584
11645.39 598
11646.41 562
11647.43 553
11648.45 545
11649.47 551
11650.49 570
11651.51 581
11652.53 548
11653.55 571
11654.57 582
11655.59 544
11656.61 542
11657.63 538
11658.65 528
11659.67 571
11660.69 526
11661.70 561
11662.72 588
11663.74 555
11664.76 534
11665.78 530
11666.80 552
11667.82 578
11668.84 563
11669.86 548
11670.88 538
11671.90 548
11672.92 553
11673.95 558
11674.97 562
11675.99 562
11677.01 523
11678.03 542
11679.05 512
11680.07 552
11681.09 570
11682.11 548
11683.13 555
11684.15 544
11685.17 575
11686.19 565
11687.21 542
11688.23 563
11689.25 555
11690.28 589
11691.30 536
11692.32 563
11693.34 584
11694.36 526
11695.38 540
11696.40 550
11697.42 523
11698.44 566
11699.47 567
11700.49 530
11701.51 546
11702.53 550
11703.55 554
11704.57 547
11705.60 516
11706.62 575
11707.64 559
11708.66 566
11709.68 584
11710.70 563
11711.73 554
11712.75 549
11713.77 519
11714.79 560
11715.81 564
11716.84 553
11717.86 573
11718.88 571
11719.90 578
11720.92 551
11721.95 566
11722.97 556
11723.99 537
11725.01 566
11726.04 549
11727.06 577
11728.08 625
11729.11 598
11730.13 587
11731.15 571
11732.17 574
11733.20 575
11734.22 594
11735.24 589
11736.26 565
11737.29 563
11738.31 571
11739.33 562
11740.36 550
11741.38 585
11742.40 624
11743.43 611
11744.45 561
11745.47 548
11746.50 558
11747.52 571
11748.54 581
11749.57 595
11750.59 555
11751.62 552
11752.64 570
11753.66 549
11754.69 604
11755.71 612
11756.73 598
11757.76 614
11758.78 612
11759.81 576
11760.83 608
11761.85 642
11762.88 626
11763.90 614
11764.93 632
11765.95 608
11766.98 600
11768.00 582
11769.02 596
11770.05 640
11771.07 623
11772.10 616
11773.12 616
11774.15 642
11775.17 659
11776.20 648
11777.22 647
11778.25 639
11779.27 674
11780.30 627
11781.32 606
11782.35 627
11783.37 657
11784.40 652
11785.42 650
11786.45 652
11787.47 630
11788.50 640
11789.52 659
11790.55 635
11791.57 688
11792.60 696
11793.62 650
11794.65 641
11795.67 635
11796.70 662
11797.73 670
11798.75 663
11799.78 696
11800.80 685
11801.83 652
11802.85 684
11803.88 694
11804.91 663
11805.93 685
11806.96 684
11807.98 687
11809.01 670
11810.04 676
11811.06 678
11812.09 702
11813.12 675
11814.14 650
11815.17 680
11816.19 692
11817.22 657
11818.25 683
11819.27 672
11820.30 707
11821.33 733
11822.35 748
11823.38 754
11824.41 752
11825.44 723
11826.46 742
11827.49 737
11828.52 747
11829.54 758
11830.57 773
11831.60 778
11832.62 774
11833.65 760
11834.68 779
11835.71 756
11836.73 813
11837.76 812
11838.79 773
11839.82 774
11840.84 776
11841.87 792
11842.90 774
11843.93 798
11844.95 793
11845.98 823
11847.01 838
11848.04 851
11849.07 842
11850.09 826
11851.12 853
11852.15 862
11853.18 866
11854.21 882
11855.23 893
11856.26 884
11857.29 891
11858.32 935
11859.35 949
11860.38 931
11861.40 920
11862.43 938
11863.46 910
11864.49 923
11865.52 938
11866.55 909
11867.58 955
11868.60 959
11869.63 986
11870.66 982
11871.69 980
11872.72 1001
11873.75 981
11874.78 1027
11875.81 1035
11876.84 1054
11877.86 1047
11878.89 1088
11879.92 1012
11880.95 1044
11881.98 1063
11883.01 1072
11884.04 1136
11885.07 1201
11886.10 1137
11887.13 1142
11888.16 1203
11889.19 1239
11890.22 1241
11891.25 1280
11892.28 1301
11893.31 1373
11894.34 1382
11895.37 1455
11896.40 1472
11897.43 1533
11898.46 1535
11899.49 1588
11900.52 1649
11901.55 1604
11902.58 1596
11903.61 1664
11904.64 1675
11905.67 1635
11906.70 1561
11907.73 1534
11908.76 1468
11909.79 1486
11910.82 1417
11911.85 1418
11912.88 1420
11913.91 1378
11914.94 1373
11915.97 1337
11917.01 1314
11918.04 1303
11919.07 1316
11920.10 1335
11921.13 1365
11922.16 1372
11923.19 1408
11924.22 1439
11925.25 1494
11926.28 1501
11927.32 1591
11928.35 1651
11929.38 1597
11930.41 1677
11931.44 1663
11932.47 1620
11933.50 1590
11934.54 1455
11935.57 1434
11936.60 1412
11937.63 1335
11938.66 1303
11939.70 1271
11940.73 1223
11941.76 1197
11942.79 1199
11943.82 1165
11944.85 1119
11945.89 1136
11946.92 1072
11947.95 1077
11948.98 1025
11950.02 1025
11951.05 1016
11952.08 1036
11953.11 1045
11954.15 1029
11955.18 1020
11956.21 1025
11957.24 999
11958.28 1050
11959.31 1047
11960.34 1039
11961.37 1022
11962.41 1049
11963.44 1053
11964.47 1062
11965.51 1054
11966.54 1035
11967.57 1055
11968.60 1068
11969.64 1029
11970.67 1058
11971.70 1085
11972.74 1058
11973.77 1064
11974.80 1062
11975.84 1072
11976.87 1081
11977.90 1075
11978.94 1106
11979.97 1128
11981.00 1077
11982.04 1094
11983.07 1135
11984.11 1112
11985.14 1116
11986.17 1098
11987.21 1138
11988.24 1156
11989.28 1145
11990.31 1172
11991.34 1158
11992.38 1181
11993.41 1159
11994.45 1162
11995.48 1151
11996.51 1179
11997.55 1198
11998.58 1206
11999.62 1219
12000.65 1236
12001.69 1203
12002.72 1193
12003.76 1195
12004.79 1233
12005.82 1241
12006.86 1265
12007.89 1292
12008.93 1323
12009.96 1300
12011.00 1308
12012.03 1299
12013.07 1362
12014.10 1343
12015.14 1343
12016.17 1359
12017.21 1346
12018.24 1341
12019.28 1420
12020.32 1398
12021.35 1359
12022.39 1381
12023.42 1396
12024.46 1411
12025.49 1389
12026.53 1404
12027.56 1376
12028.60 1402
12029.64 1376
12030.67 1331
12031.71 1361
12032.74 1407
12033.78 1366
12034.81 1365
12035.85 1360
12036.89 1368
12037.92 1312
12038.96 1345
12039.99 1364
12041.03 1346
12042.07 1375
12043.10 1302
12044.14 1346
12045.18 1388
12046.21 1408
12047.25 1415
12048.29 1422
12049.32 1452
12050.36 1455
12051.40 1456
12052.43 1452
12053.47 1481
12054.51 1506
12055.54 1522
12056.58 1565
12057.62 1554
12058.65 1558
12059.69 1491
12060.73 1456
12061.76 1404
12062.80 1431
12063.84 1389
12064.88 1320
12065.91 1326
12066.95 1308
12067.99 1303
12069.03 1309
12070.06 1265
12071.10 1235
12072.14 1233
12073.18 1245
12074.21 1257
12075.25 1220
12076.29 1198
12077.33 1224
12078.36 1231
12079.40 1249
12080.44 1274
12081.48 1262
12082.52 1234
12083.55 1197
12084.59 1242
12085.63 1287
12086.67 1289
12087.71 1289
12088.74 1274
12089.78 1363
12090.82 1395
12091.86 1390
12092.90 1385
12093.94 1450
12094.98 1488
12096.01 1484
12097.05 1518
12098.09 1522
12099.13 1536
12100.17 1541
12101.21 1554
12102.25 1544
12103.28 1528
12104.32 1535
12105.36 1532
12106.40 1463
12107.44 1442
12108.48 1402
12109.52 1306
12110.56 1253
12111.60 1204
12112.64 1163
12113.68 1135
12114.72 1095
12115.76 1062
12116.79 1033
12117.83 1018
12118.87 997
12119.91 1004
12120.95 959
12121.99 974
12123.03 965
12124.07 939
12125.11 928
12126.15 937
12127.19 912
12128.23 889
12129.27 924
12130.31 916
12131.35 885
12132.39 895
12133.43 883
12134.47 872
12135.51 881
12136.55 875
12137.59 844
12138.63 872
12139.67 851
12140.71 849
12141.76 856
12142.80 821
12143.84 829
12144.88 807
12145.92 851
12146.96 841
12148.00 833
12149.04 815
12150.08 830
12151.12 807
12152.16 823
12153.20 834
12154.25 793
12155.29 811
12156.33 779
12157.37 800
12158.41 765
12159.45 758
12160.49 781
12161.53 801
12162.58 807
12163.62 780
12164.66 755
12165.70 767
12166.74 794
12167.78 765
12168.82 788
12169.87 778
12170.91 775
12171.95 755
12172.99 734
12174.03 779
12175.08 788
12176.12 767
12177.16 774
12178.20 772
12179.24 785
12180.29 777
12181.33 763
12182.37 750
12183.41 730
12184.46 734
12185.50 749
12186.54 762
12187.58 745
12188.63 735
12189.67 725
12190.71 721
12191.75 717
12192.80 734
12193.84 753
12194.88 736
12195.92 723
12196.97 707
12198.01 706
12199.05 705
12200.10 701
12201.14 720
12202.18 706
12203.23 720
12204.27 689
12205.31 686
12206.36 694
12207.40 692
12208.44 708
12209.49 701
12210.53 658
12211.57 666
12212.62 689
12213.66 657
12214.70 655
12215.75 662
12216.79 660
12217.84 660
12218.88 674
12219.92 615
12220.97 641
12222.01 648
12223.06 659
12224.10 631
12225.14 621
12226.19 673
12227.23 682
12228.28 654
12229.32 664
12230.36 635
12231.41 625
12232.45 642
12233.50 620
12234.54 664
12235.59 615
12236.63 651
12237.68 627
12238.72 601
12239.77 586
12240.81 593
12241.86 650
12242.90 641
12243.94 622
12244.99 624
12246.03 639
12247.08 622
12248.13 641
12249.17 648
12250.22 613
12251.26 620
12252.31 635
12253.35 595
12254.40 561
12255.44 552
12256.49 589
12257.53 576
12258.58 596
12259.62 595
12260.67 571
12261.72 569
12262.76 567
12263.81 561
12264.85 573
12265.90 599
12266.94 554
12267.99 580
12269.04 564
12270.08 551
12271.13 567
12272.17 546
12273.22 568
12274.27 593
12275.31 609
12276.36 557
12277.41 543
12278.45 559
12279.50 545
12280.55 571
12281.59 572
12282.64 560
12283.69 558
12284.73 580
12285.78 537
12286.83 528
12287.87 545
12288.92 542
12289.97 550
12291.01 574
12292.06 514
12293.11 535
12294.15 555
12295.20 535
12296.25 549
12297.30 539
12298.34 545
12299.39 557
12300.44 560
12301.48 525
12302.53 536
12303.58 538
12304.63 578
12305.67 564
12306.72 541
12307.77 551
12308.82 545
12309.87 538
12310.91 524
12311.96 533
12313.01 568
12314.06 551
12315.10 508
12316.15 531
12317.20 513
12318.25 520
12319.30 528
12320.34 541
12321.39 522
12322.44 518
12323.49 501
12324.54 541
12325.59 541
12326.63 511
12327.68 520
12328.73 511
12329.78 522
12330.83 534
12331.88 519
12332.93 523
12333.98 496
12335.02 503
12336.07 506
12337.12 493
12338.17 507
12339.22 516
12340.27 547
12341.32 507
12342.37 523
12343.42 506
12344.47 524
12345.51 514
12346.56 507
12347.61 487
12348.66 507
12349.71 531
12350.76 518
12351.81 489
12352.86 507
12353.91 500
12354.96 519
12356.01 503
12357.06 494
12358.11 473
12359.16 482
12360.21 513
12361.26 501
12362.31 510
12363.36 494
12364.41 505
12365.46 545
12366.51 528
12367.56 489
12368.61 498
12369.66 517
12370.71 511
12371.76 518
12372.81 490
12373.86 511
12374.91 521
12375.96 560
12377.01 520
12378.06 519
12379.11 529
12380.17 510
12381.22 500
12382.27 466
12383.32 512
12384.37 520
12385.42 520
12386.47 544
12387.52 518
12388.57 532
12389.62 520
12390.67 522
12391.73 519
12392.78 505
12393.83 527
12394.88 534
12395.93 505
12396.98 512
12398.03 519
12399.09 523
12400.14 507
12401.19 505
12402.24 516
12403.29 515
12404.34 480
12405.40 508
12406.45 490
12407.50 524
12408.55 506
12409.60 542
12410.66 530
12411.71 526
12412.76 543
12413.81 557
12414.86 555
12415.92 508
12416.97 542
12418.02 547
12419.07 539
12420.13 536
12421.18 516
12422.23 548
12423.28 552
12424.34 536
12425.39 548
12426.44 558
12427.49 543
12428.55 570
12429.60 549
12430.65 582
12431.71 572
12432.76 595
12433.81 587
12434.86 550
12435.92 530
12436.97 527
12438.02 562
12439.08 576
12440.13 533
12441.18 542
12442.24 548
12443.29 563
12444.34 562
12445.40 557
12446.45 536
12447.50 546
12448.56 548
12449.61 543
12450.67 512
12451.72 512
12452.77 510
12453.83 550
12454.88 537
12455.94 534
12456.99 535
12458.04 566
12459.10 575
12460.15 564
12461.21 590
12462.26 585
12463.31 570
12464.37 591
12465.42 627
12466.48 623
12467.53 611
12468.59 618
12469.64 645
12470.70 662
12471.75 638
12472.80 664
12473.86 639
12474.91 655
12475.97 675
12477.02 658
12478.08 650
12479.13 655
12480.19 642
12481.24 601
12482.30 614
12483.35 627
12484.41 640
12485.46 639
12486.52 654
12487.57 614
12488.63 632
12489.69 638
12490.74 588
12491.80 542
12492.85 546
12493.91 584
12494.96 566
12496.02 580
12497.07 588
12498.13 607
12499.19 594
12500.24 558
12501.30 576
12502.35 568
12503.41 624
12504.47 587
12505.52 582
12506.58 582
12507.63 572
12508.69 555
12509.75 579
12510.80 646
12511.86 595
12512.91 577
12513.97 601
12515.03 587
12516.08 606
12517.14 609
12518.20 621
12519.25 605
12520.31 638
12521.37 642
12522.42 609
12523.48 610
12524.54 588
12525.59 611
12526.65 589
12527.71 606
12528.77 581
12529.82 553
12530.88 573
12531.94 583
12532.99 592
12534.05 585
12535.11 564
12536.17 583
12537.22 607
12538.28 599
12539.34 552
12540.40 604
12541.45 626
12542.51 634
12543.57 592
12544.63 571
12545.68 611
12546.74 617
12547.80 606
12548.86 584
12549.92 590
12550.97 623
12552.03 609
12553.09 600
12554.15 585
12555.21 601
12556.26 598
12557.32 584
12558.38 616
12559.44 613
12560.50 604
12561.56 614
12562.61 609
12563.67 598
12564.73 599
12565.79 580
12566.85 616
12567.91 586
12568.97 580
12570.02 569
12571.08 576
12572.14 588
12573.20 584
12574.26 589
12575.32 598
12576.38 567
12577.44 565
12578.50 589
12579.56 583
12580.61 587
12581.67 580
12582.73 576
12583.79 584
12584.85 600
12585.91 568
12586.97 560
12588.03 582
12589.09 570
12590.15 590
12591.21 592
12592.27 575
12593.33 563
12594.39 598
12595.45 632
12596.51 625
12597.57 626
12598.63 626
12599.69 604
12600.75 613
12601.81 601
12602.87 593
12603.93 604
12604.99 615
12606.05 600
12607.11 597
12608.17 575
12609.23 593
12610.29 609
12611.35 605
12612.41 614
12613.47 603
12614.53 646
12615.59 634
12616.66 635
12617.72 640
12618.78 633
12619.84 640
12620.90 643
12621.96 638
12623.02 624
12624.08 657
12625.14 659
12626.20 653
12627.26 691
12628.33 696
12629.39 665
12630.45 688
12631.51 679
12632.57 714
12633.63 710
12634.69 671
12635.76 640
12636.82 659
12637.88 645
12638.94 631
12640.00 630
12641.06 641
12642.13 622
12643.19 607
12644.25 610
12645.31 616
12646.37 651
12647.44 637
12648.50 633
12649.56 628
12650.62 616
12651.68 625
12652.75 642
12653.81 598
12654.87 639
12655.93 632
12657.00 627
12658.06 609
12659.12 640
12660.18 639
12661.25 635
12662.31 631
12663.37 647
12664.43 673
12665.50 671
12666.56 639
12667.62 640
12668.69 662
12669.75 662
12670.81 664
12671.88 655
12672.94 661
12674.00 635
12675.06 661
12676.13 681
12677.19 653
12678.25 660
12679.32 656
12680.38 670
12681.44 701
12682.51 686
12683.57 707
12684.64 681
12685.70 706
12686.76 723
12687.83 697
12688.89 712
12689.95 722
12691.02 742
12692.08 749
12693.15 741
12694.21 741
12695.27 737
12696.34 750
12697.40 780
12698.47 783
12699.53 795
12700.59 794
12701.66 783
12702.72 807
12703.79 784
12704.85 757
12705.92 798
12706.98 780
12708.05 809
12709.11 775
12710.18 756
12711.24 807
12712.30 815
12713.37 763
12714.43 781
12715.50 767
12716.56 782
12717.63 799
12718.69 808
12719.76 802
12720.82 813
12721.89 809
12722.95 820
12724.02 806
12725.09 805
12726.15 809
12727.22 852
12728.28 836
12729.35 878
12730.41 864
12731.48 888
12732.54 905
12733.61 909
12734.68 860
12735.74 870
12736.81 864
12737.87 858
12738.94 815
12740.00 800
12741.07 782
12742.14 772
12743.20 776
12744.27 766
12745.33 768
12746.40 731
12747.47 732
12748.53 738
12749.60 758
12750.67 720
12751.73 754
12752.80 726
12753.87 693
12754.93 723
12756.00 716
12757.07 730
12758.13 702
12759.20 705
12760.27 699
12761.33 716
12762.40 719
12763.47 676
12764.53 681
12765.60 676
12766.67 693
12767.73 659
12768.80 697
12769.87 660
12770.94 669
12772.00 700
12773.07 657
12774.14 645
12775.21 630
12776.27 695
12777.34 648
12778.41 634
12779.48 680
12780.54 634
12781.61 645
12782.68 635
12783.75 631
12784.81 623
12785.88 675
12786.95 683
12788.02 642
12789.09 624
12790.15 664
12791.22 639
12792.29 641
12793.36 648
12794.43 641
12795.49 627
12796.56 609
12797.63 656
12798.70 666
12799.77 666
12800.84 651
12801.90 626
12802.97 628
12804.04 649
12805.11 662
12806.18 640
12807.25 642
12808.32 683
12809.39 749
12810.45 699
12811.52 711
12812.59 714
12813.66 712
12814.73 723
12815.80 743
12816.87 710
12817.94 701
12819.01 734
12820.08 743
12821.15 742
12822.21 721
12823.28 749
12824.35 731
12825.42 772
12826.49 742
12827.56 727
12828.63 757
12829.70 722
12830.77 709
12831.84 705
12832.91 704
12833.98 730
12835.05 660
12836.12 652
12837.19 626
12838.26 588
12839.33 620
12840.40 610
12841.47 613
12842.54 621
12843.61 631
12844.68 614
12845.75 542
12846.82 581
12847.89 593
12848.96 568
12850.03 559
12851.10 560
12852.18 587
12853.25 561
12854.32 524
12855.39 558
12856.46 553
12857.53 537
12858.60 521
12859.67 549
12860.74 567
12861.81 552
12862.88 545
12863.96 527
12865.03 541
12866.10 498
12867.17 507
12868.24 544
12869.31 525
12870.38 537
12871.45 518
12872.53 522
12873.60 556
12874.67 497
12875.74 510
12876.81 495
12877.88 491
12878.96 520
12880.03 552
12881.10 546
12882.17 528
12883.24 538
12884.31 540
12885.39 507
12886.46 521
12887.53 480
12888.60 496
12889.68 493
12890.75 466
12891.82 469
12892.89 497
12893.96 499
12895.04 496
12896.11 494
12897.18 502
12898.25 489
12899.33 515
12900.40 496
12901.47 483
12902.54 499
12903.62 495
12904.69 479
12905.76 497
12906.84 477
12907.91 506
12908.98 504
12910.06 498
12911.13 496
12912.20 506
12913.27 499
12914.35 494
12915.42 512
12916.49 479
12917.57 475
12918.64 460
12919.71 493
12920.79 457
12921.86 470
12922.94 509
12924.01 513
12925.08 489
12926.16 488
12927.23 497
12928.30 497
12929.38 475
12930.45 458
12931.53 475
12932.60 459
12933.67 456
12934.75 451
12935.82 470
12936.90 469
12937.97 495
12939.04 445
12940.12 448
12941.19 437
12942.27 448
12943.34 465
12944.42 433
12945.49 459
12946.56 457
12947.64 450
12948.71 468
12949.79 442
12950.86 447
12951.94 455
12953.01 457
12954.09 472
12955.16 466
12956.24 431
12957.31 450
12958.39 475
12959.46 502
12960.54 472
12961.61 423
12962.69 435
12963.76 441
12964.84 459
12965.91 455
12966.99 450
12968.07 447
12969.14 452
12970.22 472
12971.29 443
12972.37 455
12973.44 468
12974.52 494
12975.59 467
12976.67 441
12977.75 449
12978.82 443
12979.90 435
12980.97 433
12982.05 460
12983.13 457
12984.20 464
12985.28 452
12986.35 464
12987.43 460
12988.51 443
12989.58 433
12990.66 467
12991.74 476
12992.81 454
12993.89 471
12994.97 473
12996.04 455
12997.12 459
12998.20 473
12999.27 458
13000.35 450
13001.43 436
13002.50 448
13003.58 473
13004.66 440
13005.73 424
13006.81 443
13007.89 454
13008.97 473
13010.04 448
13011.12 458
13012.20 427
13013.27 427
13014.35 457
13015.43 454
13016.51 438
13017.58 453
13018.66 437
13019.74 462
13020.82 450
13021.89 431
13022.97 443
13024.05 454
13025.13 440
13026.21 469
13027.28 475
13028.36 484
13029.44 441
13030.52 438
13031.60 454
13032.67 447
13033.75 482
13034.83 482
13035.91 444
13036.99 452
13038.07 485
13039.14 451
13040.22 472
13041.30 458
13042.38 475
13043.46 468
13044.54 473
13045.62 490
13046.69 465
13047.77 454
13048.85 488
13049.93 447
13051.01 465
13052.09 450
13053.17 448
13054.25 457
13055.33 479
13056.40 451
13057.48 484
13058.56 471
13059.64 474
13060.72 458
13061.80 479
13062.88 472
13063.96 438
13065.04 472
13066.12 500
13067.20 487
13068.28 435
13069.36 459
13070.44 442
13071.52 442
13072.60 437
13073.68 461
13074.76 471
13075.84 485
13076.92 470
13078.00 461
13079.08 471
13080.16 472
13081.24 493
13082.32 459
13083.40 461
13084.48 469
13085.56 454
13086.64 454
13087.72 446
13088.80 433
13089.88 461
13090.96 449
13092.04 475
13093.12 464
13094.20 462
13095.28 450
13096.36 469
13097.44 454
13098.52 473
13099.61 473
13100.69 480
13101.77 468
13102.85 469
13103.93 482
13105.01 463
13106.09 463
13107.17 474
13108.25 472
13109.34 473
13110.42 503
13111.50 447
13112.58 486
13113.66 466
13114.74 496
13115.82 507
13116.91 480
13117.99 493
13119.07 496
13120.15 507
13121.23 460
13122.31 478
13123.40 486
13124.48 516
13125.56 472
13126.64 496
13127.72 511
13128.81 509
13129.89 476
13130.97 514
13132.05 493
13133.14 472
13134.22 501
13135.30 510
13136.38 511
13137.47 470
13138.55 498
13139.63 463
13140.71 499
13141.80 506
13142.88 491
13143.96 492
13145.04 510
13146.13 521
13147.21 518
13148.29 493
13149.38 498
13150.46 524
13151.54 524
13152.62 484
13153.71 500
13154.79 502
13155.87 486
13156.96 521
13158.04 520
13159.12 500
13160.21 510
13161.29 528
13162.37 513
13163.46 474
13164.54 499
13165.62 496
13166.71 525
13167.79 512
13168.88 484
13169.96 501
13171.04 537
13172.13 535
13173.21 525
13174.30 536
13175.38 529
13176.46 536
13177.55 536
13178.63 506
13179.72 511
13180.80 508
13181.88 517
13182.97 541
13184.05 531
13185.14 498
13186.22 525
13187.31 515
13188.39 554
13189.48 537
13190.56 559
13191.65 549
13192.73 524
13193.81 529
13194.90 539
13195.98 553
13197.07 506
13198.15 504
13199.24 559
13200.32 554
13201.41 534
13202.49 494
13203.58 564
13204.67 536
13205.75 536
13206.84 552
13207.92 561
13209.01 553
13210.09 561
13211.18 546
13212.26 547
13213.35 560
13214.43 543
13215.52 587
13216.61 556
13217.69 552
13218.78 553
13219.86 549
13220.95 540
13222.04 579
13223.12 563
13224.21 588
13225.29 556
13226.38 566
13227.47 563
13228.55 611
13229.64 630
13230.72 570
13231.81 593
13232.90 580
13233.98 594
13235.07 578
13236.16 591
13237.24 592
13238.33 582
13239.42 598
13240.50 596
13241.59 574
13242.68 639
13243.76 664
13244.85 640
13245.94 645
13247.02 622
13248.11 638
13249.20 660
13250.29 622
13251.37 651
13252.46 645
13253.55 663
13254.63 655
13255.72 653
13256.81 666
13257.90 650
13258.98 676
13260.07 669
13261.16 694
13262.25 685
13263.33 715
13264.42 703
13265.51 712
13266.60 703
13267.69 702
13268.77 738
13269.86 733
13270.95 724
13272.04 710
13273.13 743
13274.21 726
13275.30 719
13276.39 729
13277.48 752
13278.57 746
13279.65 725
13280.74 759
13281.83 768
13282.92 773
13284.01 747
13285.10 798
13286.19 803
13287.27 797
13288.36 784
13289.45 775
13290.54 786
13291.63 801
13292.72 829
13293.81 833
13294.90 789
13295.98 815
13297.07 834
13298.16 877
13299.25 870
13300.34 919
13301.43 889
13302.52 869
13303.61 910
13304.70 933
13305.79 917
13306.88 963
13307.97 925
13309.06 931
13310.15 956
13311.24 925
13312.32 954
13313.41 977
13314.50 960
13315.59 979
13316.68 979
13317.77 953
13318.86 942
13319.95 960
13321.04 967
13322.13 977
13323.22 969
13324.31 978
13325.40 1023
13326.49 1028
13327.58 1000
13328.68 1046
13329.77 1027
13330.86 1036
13331.95 994
13333.04 1055
13334.13 1033
13335.22 1049
13336.31 1014
13337.40 1037
13338.49 1053
13339.58 1076
13340.67 1108
13341.76 1058
13342.85 1040
13343.94 1030
13345.04 1088
13346.13 1076
13347.22 1095
13348.31 1085
13349.40 1119
13350.49 1114
13351.58 1111
13352.67 1100
13353.77 1077
13354.86 1138
13355.95 1144
13357.04 1138
13358.13 1153
13359.22 1144
13360.31 1150
13361.41 1178
13362.50 1204
13363.59 1204
13364.68 1251
13365.77 1234
13366.87 1187
13367.96 1205
13369.05 1173
13370.14 1157
13371.23 1202
13372.33 1168
13373.42 1110
13374.51 1107
13375.60 1094
13376.69 1054
13377.79 1020
13378.88 1020
13379.97 1015
13381.06 969
13382.16 965
13383.25 929
13384.34 910
13385.43 944
13386.53 882
13387.62 900
13388.71 842
13389.81 864
13390.90 891
13391.99 865
13393.08 850
13394.18 873
13395.27 838
13396.36 818
13397.46 816
13398.55 820
13399.64 797
13400.74 818
13401.83 840
13402.92 828
13404.02 851
13405.11 858
13406.20 875
13407.30 878
13408.39 830
13409.48 820
13410.58 800
13411.67 811
13412.77 815
13413.86 837
13414.95 860
13416.05 836
13417.14 802
13418.23 838
13419.33 805
13420.42 818
13421.52 831
13422.61 793
13423.71 823
13424.80 841
13425.89 866
13426.99 867
13428.08 854
13429.18 863
13430.27 872
13431.37 891
13432.46 886
13433.56 897
13434.65 866
13435.74 857
13436.84 831
13437.93 898
13439.03 877
13440.12 874
13441.22 915
13442.31 879
13443.41 961
13444.50 947
13445.60 921
13446.69 913
13447.79 936
13448.88 931
13449.98 960
13451.08 922
13452.17 951
13453.27 968
13454.36 984
13455.46 984
13456.55 971
13457.65 1018
13458.74 1021
13459.84 996
13460.94 1002
13462.03 990
13463.13 1024
13464.22 1031
13465.32 1030
13466.41 1028
13467.51 1004
13468.61 1043
13469.70 1028
13470.80 1036
13471.90 1028
13472.99 1044
13474.09 1018
13475.18 1032
13476.28 1081
13477.38 1050
13478.47 1046
13479.57 1099
13480.67 1071
13481.76 1064
13482.86 1102
13483.96 1114
13485.05 1105
13486.15 1083
13487.25 1085
13488.34 1114
13489.44 1097
13490.54 1165
13491.63 1189
13492.73 1146
13493.83 1173
13494.93 1226
13496.02 1249
13497.12 1230
13498.22 1235
13499.31 1241
13500.41 1267
13501.51 1269
13502.61 1277
13503.70 1268
13504.80 1247
13505.90 1220
13507.00 1198
13508.09 1196
13509.19 1205
13510.29 1154
13511.39 1153
13512.49 1125
13513.58 1087
13514.68 1076
13515.78 1114
13516.88 1073
13517.98 1078
13519.07 1024
13520.17 1010
13521.27 974
13522.37 1016
13523.47 993
13524.57 988
13525.66 993
13526.76 974
13527.86 906
13528.96 935
13530.06 975
13531.16 946
13532.25 925
13533.35 904
13534.45 939
13535.55 935
13536.65 916
13537.75 899
13538.85 857
13539.95 849
13541.05 835
13542.14 850
13543.24 849
13544.34 835
13545.44 842
13546.54 800
13547.64 799
13548.74 775
13549.84 766
13550.94 765
13552.04 771
13553.14 740
13554.24 758
13555.34 785
13556.44 805
13557.54 785
13558.64 778
13559.74 770
13560.84 732
13561.94 746
13563.04 766
13564.13 756
13565.23 758
13566.34 763
13567.44 733
13568.54 748
13569.64 733
13570.74 772
13571.84 753
13572.94 760
13574.04 726
13575.14 749
13576.24 742
13577.34 732
13578.44 781
13579.54 761
13580.64 745
13581.74 777
13582.84 735
13583.94 745
13585.04 761
13586.14 753
13587.24 781
13588.35 776
13589.45 761
13590.55 766
13591.65 763
13592.75 748
13593.85 755
13594.95 760
13596.05 766
13597.15 752
13598.26 770
13599.36 771
13600.46 780
13601.56 782
13602.66 771
13603.76 748
13604.86 743
13605.97 773
13607.07 792
13608.17 804
13609.27 799
13610.37 787
13611.47 801
13612.58 790
13613.68 777
13614.78 804
13615.88 780
13616.98 794
13618.09 786
13619.19 810
13620.29 795
13621.39 788
13622.50 825
13623.60 813
13624.70 766
13625.80 786
13626.91 786
13628.01 787
13629.11 787
13630.21 796
13631.32 816
13632.42 801
13633.52 839
13634.62 822
13635.73 828
13636.83 807
13637.93 749
13639.04 807
13640.14 804
13641.24 798
13642.35 795
13643.45 772
13644.55 812
13645.65 785
13646.76 785
13647.86 786
13648.96 755
13650.07 804
13651.17 774
13652.28 748
13653.38 787
13654.48 784
13655.59 787
13656.69 783
13657.79 773
13658.90 781
13660.00 790
13661.11 771
13662.21 785
13663.31 774
13664.42 794
13665.52 771
13666.63 790
13667.73 793
13668.83 806
13669.94 786
13671.04 803
13672.15 775
13673.25 765
13674.36 813
13675.46 770
13676.56 785
13677.67 814
13678.77 827
13679.88 804
13680.98 830
13682.09 817
13683.19 834
13684.30 859
13685.40 794
13686.51 809
13687.61 855
13688.72 839
13689.82 819
13690.93 839
13692.03 867
13693.14 867
13694.24 868
13695.35 852
13696.45 824
13697.56 848
13698.66 893
13699.77 878
13700.87 877
13701.98 881
13703.09 906
13704.19 912
13705.30 926
13706.40 910
13707.51 911
13708.61 946
13709.72 935
13710.83 949
13711.93 983
13713.04 969
13714.14 996
13715.25 982
13716.36 985
13717.46 1005
13718.57 982
13719.67 993
13720.78 977
13721.89 1030
13722.99 1041
13724.10 1032
13725.21 1013
13726.31 1008
13727.42 1082
13728.53 1110
13729.63 1088
13730.74 1099
13731.85 1086
13732.95 1086
13734.06 1069
13735.17 1126
13736.27 1137
13737.38 1226
13738.49 1188
13739.59 1175
13740.70 1209
13741.81 1217
13742.92 1229
13744.02 1270
13745.13 1326
13746.24 1295
13747.35 1320
13748.45 1340
13749.56 1453
13750.67 1459
13751.78 1477
13752.88 1559
13753.99 1564
13755.10 1630
13756.21 1567
13757.31 1649
13758.42 1688
13759.53 1671
13760.64 1666
13761.75 1681
13762.85 1692
13763.96 1738
13765.07 1706
13766.18 1721
13767.29 1754
13768.39 1715
13769.50 1689
13770.61 1657
13771.72 1636
13772.83 1618
13773.94 1615
13775.04 1557
13776.15 1526
13777.26 1487
13778.37 1434
13779.48 1394
13780.59 1379
13781.70 1324
13782.80 1266
13783.91 1191
13785.02 1154
13786.13 1148
13787.24 1073
13788.35 1070
13789.46 1074
13790.57 1025
13791.68 989
13792.79 981
13793.90 976
13795.00 963
13796.11 939
13797.22 942
13798.33 911
13799.44 948
13800.55 892
13801.66 891
13802.77 916
13803.88 908
13804.99 860
13806.10 855
13807.21 858
13808.32 865
13809.43 823
13810.54 832
13811.65 840
13812.76 808
13813.87 877
13814.98 844
13816.09 807
13817.20 824
13818.31 777
13819.42 783
13820.53 819
13821.64 823
13822.75 822
13823.86 788
13824.97 781
13826.08 788
13827.19 766
13828.30 784
13829.41 771
13830.53 769
13831.64 770
13832.75 771
13833.86 762
13834.97 774
13836.08 826
13837.19 784
13838.30 794
13839.41 779
13840.52 786
13841.64 795
13842.75 776
13843.86 809
13844.97 809
13846.08 843
13847.19 831
13848.30 800
13849.41 808
13850.53 802
13851.64 781
13852.75 777
13853.86 799
13854.97 830
13856.08 804
13857.20 821
13858.31 842
13859.42 814
13860.53 846
13861.64 860
13862.76 844
13863.87 812
13864.98 818
13866.09 804
13867.20 809
13868.32 807
13869.43 791
13870.54 823
13871.65 848
13872.77 823
13873.88 811
13874.99 847
13876.10 844
13877.22 796
13878.33 851
13879.44 863
13880.55 870
13881.67 865
13882.78 861
13883.89 874
13885.01 873
13886.12 881
13887.23 883
13888.34 850
13889.46 880
13890.57 888
13891.68 937
13892.80 910
13893.91 875
13895.02 864
13896.14 907
13897.25 895
13898.36 865
13899.48 909
13900.59 906
13901.70 886
13902.82 863
13903.93 831
13905.05 809
13906.16 816
13907.27 803
13908.39 754
13909.50 730
13910.61 738
13911.73 732
13912.84 722
13913.96 759
13915.07 770
13916.19 728
13917.30 745
13918.41 721
13919.53 701
13920.64 721
13921.76 738
13922.87 775
13923.99 746
13925.10 705
13926.21 704
13927.33 730
13928.44 725
13929.56 672
13930.67 708
13931.79 724
13932.90 720
13934.02 703
13935.13 698
13936.25 706
13937.36 716
13938.48 733
13939.59 678
13940.71 716
13941.82 712
13942.94 719
13944.05 694
13945.17 681
13946.28 651
13947.40 669
13948.52 669
13949.63 667
13950.75 651
13951.86 669
13952.98 672
13954.09 692
13955.21 692
13956.32 685
13957.44 705
13958.56 690
13959.67 677
13960.79 694
13961.90 703
13963.02 665
13964.14 698
13965.25 642
13966.37 673
13967.48 714
13968.60 670
13969.72 667
13970.83 663
13971.95 692
13973.07 678
13974.18 663
13975.30 656
13976.42 676
13977.53 682
13978.65 695
13979.77 677
13980.88 690
13982.00 695
13983.12 710
13984.23 679
13985.35 680
13986.47 696
13987.58 716
13988.70 714
13989.82 688
13990.94 672
13992.05 674
13993.17 696
13994.29 709
13995.40 717
13996.52 680
13997.64 706
13998.76 697
13999.87 678
14000.99 733
14002.11 700
14003.23 715
14004.35 712
14005.46 723
14006.58 717
14007.70 718
14008.82 707
14009.93 717
14011.05 707
14012.17 691
14013.29 694
14014.41 703
14015.52 727
14016.64 684
14017.76 724
14018.88 713
14020.00 727
14021.12 724
14022.23 737
14023.35 746
14024.47 701
14025.59 709
14026.71 708
14027.83 750
14028.95 754
14030.06 720
14031.18 742
14032.30 726
14033.42 754
14034.54 762
14035.66 789
14036.78 772
14037.90 794
14039.02 793
14040.14 791
14041.25 798
14042.37 833
14043.49 819
14044.61 822
14045.73 831
14046.85 791
14047.97 824
14049.09 826
14050.21 840
14051.33 865
14052.45 893
14053.57 867
14054.69 895
14055.81 883
14056.93 876
14058.05 898
14059.17 945
14060.29 938
14061.41 903
14062.53 914
14063.65 932
14064.77 951
14065.89 956
14067.01 992
14068.13 997
14069.25 1005
14070.37 955
14071.49 1005
14072.61 977
14073.73 980
14074.85 1019
14075.97 968
14077.09 995
14078.21 998
14079.33 1013
14080.45 986
14081.57 1022
14082.69 1020
14083.82 1010
14084.94 1024
14086.06 1032
14087.18 1006
14088.30 990
14089.42 1029
14090.54 1016
14091.66 1066
14092.78 1095
14093.91 1078
14095.03 1034
14096.15 1062
14097.27 1079
14098.39 1085
14099.51 1082
14100.63 1100
14101.76 1078
14102.88 1023
14104.00 1019
14105.12 978
14106.24 989
14107.36 979
14108.49 960
14109.61 951
14110.73 856
14111.85 872
14112.97 886
14114.10 869
14115.22 865
14116.34 862
14117.46 828
14118.58 834
14119.71 807
14120.83 783
14121.95 788
14123.07 781
14124.20 778
14125.32 771
14126.44 801
14127.56 764
14128.69 759
14129.81 762
14130.93 760
14132.06 780
14133.18 768
14134.30 718
14135.42 716
14136.55 749
14137.67 762
14138.79 704
14139.92 728
14141.04 720
14142.16 748
14143.29 710
14144.41 697
14145.53 682
14146.66 699
14147.78 699
14148.90 693
14150.03 710
14151.15 673
14152.27 702
14153.40 668
14154.52 677
14155.64 712
14156.77 667
14157.89 715
14159.02 720
14160.14 701
14161.26 701
14162.39 699
14163.51 705
14164.64 665
14165.76 685
14166.88 693
14168.01 711
14169.13 704
14170.26 706
14171.38 666
14172.51 695
14173.63 725
14174.75 693
14175.88 665
14177.00 676
14178.13 687
14179.25 671
14180.38 672
14181.50 672
14182.63 674
14183.75 693
14184.88 671
14186.00 662
14187.13 669
14188.25 650
14189.38 643
14190.50 621
14191.63 662
14192.75 613
14193.88 623
14195.00 636
14196.13 633
14197.25 608
14198.38 611
14199.50 640
14200.63 630
14201.76 597
14202.88 617
14204.01 594
14205.13 605
14206.26 579
14207.38 618
14208.51 620
14209.64 628
14210.76 613
14211.89 596
14213.01 583
14214.14 613
14215.27 594
14216.39 611
14217.52 587
14218.64 588
14219.77 569
14220.90 569
14222.02 594
14223.15 582
14224.28 575
14225.40 593
14226.53 588
14227.66 610
14228.78 613
14229.91 572
14231.04 582
14232.16 607
14233.29 593
14234.42 580
14235.54 594
14236.67 593
14237.80 601
14238.92 562
14240.05 604
14241.18 552
14242.31 557
14243.43 560
14244.56 574
14245.69 566
14246.82 556
14247.94 557
14249.07 567
14250.20 578
14251.33 557
14252.45 529
14253.58 553
14254.71 579
14255.84 551
14256.96 551
14258.09 527
14259.22 553
14260.35 560
14261.47 539
14262.60 563
14263.73 521
14264.86 521
14265.99 529
14267.12 514
14268.24 543
14269.37 544
14270.50 534
14271.63 526
14272.76 511
14273.89 513
14275.01 492
14276.14 543
14277.27 524
14278.40 503
14279.53 536
14280.66 554
14281.79 515
14282.91 509
14284.04 478
14285.17 501
14286.30 482
14287.43 498
14288.56 523
14289.69 492
14290.82 492
14291.95 473
14293.08 472
14294.20 510
14295.33 511
14296.46 519
14297.59 487
14298.72 492
14299.85 482
14300.98 455
14302.11 498
14303.24 498
14304.37 487
14305.50 486
14306.63 502
14307.76 475
14308.89 488
14310.02 491
14311.15 485
14312.28 480
14313.41 472
14314.54 484
14315.67 477
14316.80 499
14317.93 474
14319.06 475
14320.19 483
14321.32 467
14322.45 480
14323.58 466
14324.71 486
14325.84 476
14326.97 460
14328.10 476
14329.23 444
14330.36 482
14331.49 463
14332.62 482
14333.76 473
14334.89 470
14336.02 465
14337.15 483
14338.28 475
14339.41 472
14340.54 485
14341.67 480
14342.80 465
14343.93 454
14345.07 462
14346.20 498
14347.33 480
14348.46 453
14349.59 467
14350.72 464
14351.85 473
14352.99 497
14354.12 500
14355.25 446
14356.38 497
14357.51 471
14358.64 468
14359.78 484
14360.91 476
14362.04 474
14363.17 509
14364.30 491
14365.44 440
14366.57 465
14367.70 467
14368.83 470
14369.96 468
14371.10 457
14372.23 497
14373.36 497
14374.49 469
14375.63 470
14376.76 485
14377.89 486
14379.02 478
14380.16 486
14381.29 476
14382.42 463
14383.55 508
14384.69 485
14385.82 492
14386.95 487
14388.09 486
14389.22 466
14390.35 492
14391.49 511
14392.62 523
14393.75 519
14394.89 521
14396.02 482
14397.15 500
14398.28 505
14399.42 514
14400.55 527
14401.69 468
14402.82 477
14403.95 504
14405.09 509
14406.22 508
14407.35 529
14408.49 512
14409.62 499
14410.75 502
14411.89 510
14413.02 531
14414.16 544
14415.29 515
14416.42 503
14417.56 533
14418.69 541
14419.83 514
14420.96 507
14422.10 529
14423.23 508
14424.36 520
14425.50 537
14426.63 523
14427.77 541
14428.90 543
14430.04 533
14431.17 517
14432.31 533
14433.44 536
14434.58 556
14435.71 532
14436.85 508
14437.98 545
14439.12 538
14440.25 534
14441.39 543
14442.52 551
14443.66 532
14444.79 566
14445.93 553
14447.06 550
14448.20 541
14449.33 541
14450.47 539
14451.60 531
14452.74 539
14453.87 547
14455.01 567
14456.14 539
14457.28 556
14458.42 591
14459.55 544
14460.69 554
14461.82 558
14462.96 564
14464.10 546
14465.23 565
14466.37 556
14467.50 589
14468.64 575
14469.78 595
14470.91 591
14472.05 554
14473.18 561
14474.32 570
14475.46 609
14476.59 552
14477.73 564
14478.87 564
14480.00 593
14481.14 548
14482.28 558
14483.41 532
14484.55 554
14485.69 563
14486.82 556
14487.96 534
14489.10 559
14490.23 544
14491.37 557
14492.51 561
14493.65 558
14494.78 549
14495.92 547
14497.06 555
14498.19 522
14499.33 541
14500.47 524
14501.61 522
14502.74 550
14503.88 531
14505.02 540
14506.16 530
14507.29 543
14508.43 544
14509.57 535
14510.71 531
14511.85 529
14512.98 530
14514.12 545
14515.26 539
14516.40 556
14517.54 540
14518.67 545
14519.81 520
14520.95 532
14522.09 519
14523.23 545
14524.36 538
14525.50 524
14526.64 555
14527.78 509
14528.92 527
14530.06 541
14531.19 559
14532.33 548
14533.47 528
14534.61 517
14535.75 535
14536.89 557
14538.03 552
14539.17 530
14540.31 550
14541.44 573
14542.58 545
14543.72 537
14544.86 528
14546.00 534
14547.14 542
14548.28 567
14549.42 568
14550.56 608
14551.70 589
14552.84 570
14553.98 582
14555.12 578
14556.25 584
14557.39 576
14558.53 585
14559.67 620
14560.81 618
14561.95 616
14563.09 615
14564.23 650
14565.37 615
14566.51 624
14567.65 616
14568.79 626
14569.93 631
14571.07 610
14572.21 616
14573.35 626
14574.49 635
14575.63 661
14576.77 692
14577.92 669
14579.06 654
14580.20 648
14581.34 662
14582.48 699
14583.62 631
14584.76 689
14585.90 693
14587.04 732
14588.18 729
14589.32 746
14590.46 687
14591.60 698
14592.74 756
14593.89 733
14595.03 749
14596.17 757
14597.31 750
14598.45 747
14599.59 779
14600.73 764
14601.87 762
14603.02 795
14604.16 777
14605.30 773
14606.44 800
14607.58 794
14608.72 851
14609.86 826
14611.01 854
14612.15 834
14613.29 853
14614.43 828
14615.57 859
14616.72 871
14617.86 911
14619.00 915
14620.14 933
14621.28 952
14622.43 935
14623.57 969
14624.71 969
14625.85 971
14627.00 1012
14628.14 1035
14629.28 1046
14630.42 1042
14631.56 1061
14632.71 1073
14633.85 1056
14634.99 1027
14636.14 1044
14637.28 1028
14638.42 997
14639.56 946
14640.71 959
14641.85 928
14642.99 900
14644.14 886
14645.28 846
14646.42 819
14647.56 813
14648.71 776
14649.85 767
14650.99 728
14652.14 697
14653.28 668
14654.42 649
14655.57 669
14656.71 643
14657.85 638
14659.00 607
14660.14 608
14661.29 614
14662.43 608
14663.57 579
14664.72 598
14665.86 592
14667.00 630
14668.15 617
14669.29 559
14670.44 589
14671.58 584
14672.73 563
14673.87 526
14675.01 563
14676.16 551
14677.30 530
14678.45 555
14679.59 543
14680.74 527
14681.88 531
14683.02 557
14684.17 517
14685.31 520
14686.46 496
14687.60 523
14688.75 526
14689.89 513
14691.04 503
14692.18 518
14693.33 479
14694.47 504
14695.62 528
14696.76 508
14697.91 483
14699.05 477
14700.20 494
14701.34 508
14702.49 481
14703.63 482
14704.78 486
14705.92 510
14707.07 503
14708.22 516
14709.36 487
14710.51 507
14711.65 479
14712.80 491
14713.94 448
14715.09 484
14716.23 486
14717.38 485
14718.53 498
14719.67 503
14720.82 496
14721.96 492
14723.11 484
14724.26 485
14725.40 475
14726.55 462
14727.70 478
14728.84 479
14729.99 496
14731.13 485
14732.28 469
14733.43 484
14734.57 494
14735.72 446
14736.87 458
14738.01 470
14739.16 468
14740.31 452
14741.45 476
14742.60 441
14743.75 478
14744.89 459
14746.04 447
14747.19 467
14748.34 449
14749.48 446
14750.63 466
14751.78 457
14752.92 438
14754.07 430
14755.22 457
14756.37 459
14757.51 458
14758.66 458
14759.81 447
14760.96 438
14762.10 443
14763.25 434
14764.40 445
14765.55 454
14766.70 439
14767.84 418
14768.99 428
14770.14 410
14771.29 420
14772.43 430
14773.58 446
14774.73 430
14775.88 422
14777.03 402
14778.18 428
14779.32 417
14780.47 439
14781.62 390
14782.77 376
14783.92 404
14785.07 415
14786.21 416
14787.36 421
14788.51 389
14789.66 411
14790.81 407
14791.96 409
14793.11 400
14794.26 413
14795.40 390
14796.55 399
14797.70 395
14798.85 368
14800.00 366
14801.15 370
14802.30 376
14803.45 385
14804.60 393
14805.75 361
14806.90 400
14808.05 403
14809.19 394
14810.34 373
14811.49 383
14812.64 395
14813.79 379
14814.94 353
14816.09 336
14817.24 343
14818.39 367
14819.54 372
14820.69 378
14821.84 343
14822.99 379
14824.14 376
14825.29 332
14826.44 365
14827.59 343
14828.74 363
14829.89 338
14831.04 350
14832.19 362
14833.34 369
14834.49 362
14835.64 373
14836.79 325
14837.95 322
14839.10 330
14840.25 321
14841.40 363
14842.55 368
14843.70 314
14844.85 355
14846.00 348
14847.15 343
14848.30 338
14849.45 322
14850.60 301
14851.76 328
14852.91 337
14854.06 351
14855.21 357
14856.36 300
14857.51 325
14858.66 335
14859.81 348
14860.97 350
14862.12 341
14863.27 360
14864.42 341
14865.57 347
14866.72 313
14867.88 340
14869.03 327
14870.18 318
14871.33 340
14872.48 328
14873.64 329
14874.79 346
14875.94 353
14877.09 339
14878.24 355
14879.40 338
14880.55 348
14881.70 342
14882.85 326
14884.00 301
14885.16 326
14886.31 361
14887.46 348
14888.61 349
14889.77 309
14890.92 345
14892.07 335
14893.23 316
14894.38 341
14895.53 350
14896.68 350
14897.84 319
14898.99 341
14900.14 315
14901.30 332
14902.45 332
14903.60 311
14904.75 309
14905.91 332
14907.06 300
14908.21 327
14909.37 328
14910.52 309
14911.67 319
14912.83 328
14913.98 323
14915.14 335
14916.29 318
14917.44 312
14918.60 335
14919.75 333
14920.90 326
14922.06 347
14923.21 338
14924.37 320
14925.52 321
14926.67 313
14927.83 305
14928.98 325
14930.14 321
14931.29 313
14932.44 315
14933.60 345
14934.75 327
14935.91 332
14937.06 333
14938.22 320
14939.37 328
14940.52 342
14941.68 351
14942.83 331
14943.99 345
14945.14 325
14946.30 337
14947.45 326
14948.61 319
14949.76 328
14950.92 326
14952.07 311
14953.23 330
14954.38 331
14955.54 319
14956.69 341
14957.85 354
14959.00 340
14960.16 329
14961.31 346
14962.47 361
14963.62 341
14964.78 339
14965.94 321
14967.09 321
14968.25 338
14969.40 347
14970.56 345
14971.71 339
14972.87 344
14974.03 323
14975.18 347
14976.34 333
14977.49 334
14978.65 341
14979.81 325
14980.96 321
14982.12 342
14983.27 314
14984.43 318
14985.59 333
14986.74 348
14987.90 334
14989.06 291
14990.21 317
14991.37 300
14992.53 332
14993.68 324
14994.84 328
14996.00 325
14997.15 330
14998.31 323
14999.47 327
15000.62 316
15001.78 312
15002.94 323
15004.09 318
15005.25 296
15006.41 337
15007.56 339
15008.72 309
15009.88 306
15011.04 297
15012.19 307
15013.35 318
15014.51 317
15015.67 305
15016.82 313
15017.98 338
15019.14 302
15020.30 316
15021.45 333
15022.61 324
15023.77 339
15024.93 333
15026.08 332
15027.24 326
15028.40 329
15029.56 327
15030.72 310
15031.87 333
15033.03 319
15034.19 342
15035.35 330
15036.51 332
15037.67 321
15038.82 331
15039.98 329
15041.14 335
15042.30 310
15043.46 310
15044.62 307
15045.78 336
15046.93 352
15048.09 337
15049.25 331
15050.41 324
15051.57 332
15052.73 339
15053.89 354
15055.05 368
15056.20 314
15057.36 324
15058.52 343
15059.68 309
15060.84 332
15062.00 341
15063.16 348
15064.32 349
15065.48 319
15066.64 342
15067.80 344
15068.96 343
15070.12 329
15071.28 330
15072.44 356
15073.60 356
15074.76 362
15075.91 336
15077.07 327
15078.23 325
15079.39 322
15080.55 357
15081.71 357
15082.87 350
15084.03 329
15085.19 359
15086.35 335
15087.51 339
15088.68 334
15089.84 333
15091.00 354
15092.16 343
15093.32 323
15094.48 336
15095.64 338
15096.80 367
15097.96 349
15099.12 332
15100.28 350
15101.44 342
15102.60 365
15103.76 338
15104.92 350
15106.08 368
15107.25 372
15108.41 347
15109.57 343
15110.73 339
15111.89 362
15113.05 378
15114.21 359
15115.37 371
15116.54 368
15117.70 347
15118.86 354
15120.02 376
15121.18 391
15122.34 351
15123.50 368
15124.67 358
15125.83 374
15126.99 357
15128.15 350
15129.31 409
15130.47 366
15131.64 366
15132.80 373
15133.96 388
15135.12 348
15136.28 353
15137.45 363
15138.61 364
15139.77 357
15140.93 395
15142.10 378
15143.26 399
15144.42 416
15145.58 383
15146.75 380
15147.91 394
15149.07 402
15150.23 423
15151.40 409
15152.56 398
15153.72 403
15154.88 377
15156.05 383
15157.21 401
15158.37 402
15159.54 402
15160.70 424
15161.86 403
15163.03 431
15164.19 406
15165.35 424
15166.52 429
15167.68 461
15168.84 451
15170.01 439
15171.17 446
15172.33 422
15173.50 408
15174.66 438
15175.82 426
15176.99 417
15178.15 455
15179.31 446
15180.48 419
15181.64 441
15182.81 439
15183.97 457
15185.13 467
15186.30 477
15187.46 479
15188.63 527
15189.79 463
15190.95 478
15192.12 487
15193.28 487
15194.45 497
15195.61 499
15196.78 482
15197.94 487
15199.10 469
15200.27 503
15201.43 509
15202.60 472
15203.76 482
15204.93 482
15206.09 488
15207.26 470
15208.42 486
15209.59 508
15210.75 533
15211.92 508
15213.08 508
15214.25 529
15215.41 503
15216.58 504
15217.74 521
15218.91 543
15220.07 530
15221.24 525
15222.40 546
15223.57 528
15224.74 525
15225.90 551
15227.07 543
15228.23 562
15229.40 545
15230.56 569
15231.73 562
15232.89 555
15234.06 554
15235.23 550
15236.39 578
15237.56 572
15238.72 562
15239.89 563
15241.06 561
15242.22 575
15243.39 545
15244.56 521
15245.72 532
15246.89 516
15248.05 500
15249.22 524
15250.39 455
15251.55 464
15252.72 490
15253.89 490
15255.05 496
15256.22 499
15257.39 478
15258.55 486
15259.72 488
15260.89 469
15262.05 453
15263.22 438
15264.39 433
15265.56 473
15266.72 469
15267.89 446
15269.06 456
15270.22 445
15271.39 438
15272.56 447
15273.73 420
15274.89 449
15276.06 439
15277.23 443
15278.40 438
15279.56 435
15280.73 418
15281.90 422
15283.07 452
15284.23 435
15285.40 437
15286.57 391
15287.74 421
15288.91 448
15290.07 418
15291.24 456
15292.41 442
15293.58 443
15294.75 425
15295.92 429
15297.08 437
15298.25 416
15299.42 453
15300.59 469
15301.76 443
15302.93 457
15304.09 440
15305.26 440
15306.43 451
15307.60 457
15308.77 457
15309.94 465
15311.11 452
15312.28 415
15313.44 458
15314.61 435
15315.78 441
15316.95 450
15318.12 458
15319.29 483
15320.46 443
15321.63 451
15322.80 473
15323.97 480
15325.14 487
15326.30 477
15327.47 487
15328.64 472
15329.81 478
15330.98 507
15332.15 472
15333.32 436
15334.49 476
15335.66 478
15336.83 488
15338.00 479
15339.17 511
15340.34 505
15341.51 478
15342.68 509
15343.85 484
15345.02 513
15346.19 539
15347.36 560
15348.53 516
15349.70 525
15350.87 520
15352.04 530
15353.21 530
15354.38 513
15355.55 546
15356.72 556
15357.90 567
15359.07 563
15360.24 549
15361.41 556
15362.58 559
15363.75 581
15364.92 586
15366.09 564
15367.26 558
15368.43 553
15369.60 563
15370.77 586
15371.95 559
15373.12 572
15374.29 587
15375.46 552
15376.63 550
15377.80 554
15378.97 532
15380.15 574
15381.32 546
15382.49 559
15383.66 548
15384.83 517
15386.00 520
15387.17 490
15388.35 505
15389.52 526
15390.69 540
15391.86 507
15393.03 492
15394.21 516
15395.38 475
15396.55 508
15397.72 489
15398.89 489
15400.07 493
15401.24 496
15402.41 463
15403.58 458
15404.76 441
15405.93 471
15407.10 457
15408.27 435
15409.45 447
15410.62 437
15411.79 416
15412.96 440
15414.14 433
15415.31 416
15416.48 391
15417.66 378
15418.83 405
15420.00 400
15421.17 415
15422.35 398
15423.52 398
15424.69 392
15425.87 410
15427.04 411
15428.21 407
15429.39 402
15430.56 410
15431.73 394
15432.91 376
15434.08 366
15435.25 378
15436.43 402
15437.60 376
15438.77 371
15439.95 379
15441.12 376
15442.30 370
15443.47 379
15444.64 378
15445.82 372
15446.99 387
15448.17 356
15449.34 374
15450.51 390
15451.69 381
15452.86 375
15454.04 386
15455.21 367
15456.39 391
15457.56 371
15458.73 373
15459.91 376
15461.08 395
15462.26 369
15463.43 365
15464.61 376
15465.78 378
15466.96 360
15468.13 402
15469.31 365
15470.48 371
15471.66 395
15472.83 382
15474.01 378
15475.18 353
15476.36 365
15477.53 393
15478.71 389
15479.88 372
15481.06 375
15482.23 389
15483.41 384
15484.58 383
15485.76 362
15486.93 355
15488.11 385
15489.29 391
15490.46 385
15491.64 364
15492.81 368
15493.99 354
15495.16 361
15496.34 357
15497.52 329
15498.69 354
15499.87 368
15501.04 381
15502.22 388
15503.40 384
15504.57 353
15505.75 377
15506.92 400
15508.10 396
15509.28 407
15510.45 392
15511.63 401
15512.81 391
15513.98 380
15515.16 368
15516.34 384
15517.51 395
15518.69 359
15519.87 362
15521.04 359
15522.22 372
15523.40 382
15524.57 383
15525.75 366
15526.93 399
15528.11 388
15529.28 382
15530.46 376
15531.64 367
15532.81 373
15533.99 399
15535.17 371
15536.35 396
15537.52 386
15538.70 395
15539.88 392
15541.06 381
15542.23 391
15543.41 369
15544.59 380
15545.77 372
15546.95 398
15548.12 383
15549.30 391
15550.48 394
15551.66 416
15552.83 396
15554.01 411
15555.19 410
15556.37 402
15557.55 415
15558.73 407
15559.90 407
15561.08 380
15562.26 400
15563.44 400
15564.62 433
15565.80 407
15566.97 418
15568.15 408
15569.33 395
15570.51 440
15571.69 419
15572.87 441
15574.05 469
15575.23 419
15576.40 435
15577.58 418
15578.76 418
15579.94 425
15581.12 430
15582.30 412
15583.48 447
15584.66 439
15585.84 448
15587.02 465
15588.20 452
15589.38 446
15590.56 477
15591.73 468
15592.91 463
15594.09 467
15595.27 451
15596.45 478
15597.63 484
15598.81 484
15599.99 483
15601.17 484
15602.35 471
15603.53 488
15604.71 490
15605.89 500
15607.07 501
15608.25 476
15609.43 507
15610.61 483
15611.79 503
15612.97 516
15614.15 513
15615.33 496
15616.51 511
15617.69 492
15618.88 530
15620.06 542
15621.24 555
15622.42 561
15623.60 565
15624.78 577
15625.96 526
15627.14 555
15628.32 535
15629.50 556
15630.68 572
15631.86 586
15633.05 564
15634.23 580
15635.41 562
15636.59 586
15637.77 601
15638.95 574
15640.13 597
15641.31 593
15642.50 583
15643.68 592
15644.86 589
15646.04 564
15647.22 556
15648.40 589
15649.58 556
15650.77 542
15651.95 559
15653.13 588
15654.31 606
15655.49 593
15656.68 574
15657.86 562
15659.04 572
15660.22 568
15661.40 557
15662.59 570
15663.77 568
15664.95 601
15666.13 586
15667.32 587
15668.50 562
15669.68 561
15670.86 565
15672.05 549
15673.23 562
15674.41 564
15675.59 572
15676.78 568
15677.96 547
15679.14 549
15680.32 556
15681.51 544
15682.69 531
15683.87 511
15685.06 490
15686.24 521
15687.42 515
15688.61 552
15689.79 545
15690.97 552
15692.16 565
15693.34 523
15694.52 550
15695.71 563
15696.89 556
15698.07 573
15699.26 565
15700.44 560
15701.62 542
15702.81 572
15703.99 553
15705.17 555
15706.36 557
15707.54 564
15708.73 583
15709.91 597
15711.09 587
15712.28 572
15713.46 571
15714.65 588
15715.83 578
15717.02 566
15718.20 587
15719.38 594
15720.57 604
15721.75 610
15722.94 586
15724.12 605
15725.31 614
15726.49 596
15727.68 606
15728.86 620
15730.04 574
15731.23 642
15732.41 655
15733.60 624
15734.78 635
15735.97 623
15737.15 637
15738.34 615
15739.52 649
15740.71 671
15741.89 682
15743.08 660
15744.27 649
15745.45 695
15746.64 708
15747.82 684
15749.01 702
15750.19 726
15751.38 714
15752.56 675
15753.75 681
15754.93 727
15756.12 748
15757.31 703
15758.49 743
15759.68 718
15760.86 711
15762.05 708
15763.24 713
15764.42 679
15765.61 648
15766.79 665
15767.98 669
15769.17 655
15770.35 658
15771.54 640
15772.72 641
15773.91 649
15775.10 622
15776.28 648
15777.47 593
15778.66 638
15779.84 662
15781.03 613
15782.22 588
15783.40 584
15784.59 602
15785.78 558
15786.96 585
15788.15 590
15789.34 547
15790.53 546
15791.71 515
15792.90 547
15794.09 574
15795.27 538
15796.46 524
15797.65 534
15798.84 544
15800.02 534
15801.21 496
15802.40 514
15803.59 514
15804.77 498
15805.96 509
15807.15 489
15808.34 509
15809.52 478
15810.71 501
15811.90 498
15813.09 493
15814.28 466
15815.46 486
15816.65 524
15817.84 497
15819.03 484
15820.22 521
15821.40 514
15822.59 508
15823.78 495
15824.97 476
15826.16 510
15827.35 509
15828.53 522
15829.72 485
15830.91 496
15832.10 506
15833.29 504
15834.48 492
15835.67 482
15836.85 468
15838.04 465
15839.23 521
15840.42 485
15841.61 493
15842.80 495
15843.99 503
15845.18 508
15846.37 536
15847.55 473
15848.74 484
15849.93 514
15851.12 488
15852.31 518
15853.50 508
15854.69 515
15855.88 535
15857.07 521
15858.26 510
15859.45 516
15860.64 522
15861.83 522
15863.02 543
15864.21 540
15865.40 547
15866.59 518
15867.78 524
15868.97 538
15870.16 523
15871.35 555
15872.54 548
15873.73 547
15874.92 568
15876.11 551
15877.30 569
15878.49 545
15879.68 568
15880.87 570
15882.06 550
15883.25 573
15884.44 566
15885.63 622
15886.82 568
15888.01 594
15889.20 608
15890.39 598
15891.59 616
15892.78 613
15893.97 615
15895.16 632
15896.35 623
15897.54 614
15898.73 620
15899.92 662
15901.11 665
15902.30 647
15903.50 654
15904.69 645
15905.88 694
15907.07 664
15908.26 652
15909.45 654
15910.64 656
15911.84 671
15913.03 663
15914.22 653
15915.41 661
15916.60 668
15917.79 685
15918.99 698
15920.18 672
15921.37 671
15922.56 667
15923.75 706
15924.95 674
15926.14 690
15927.33 692
15928.52 698
15929.71 673
15930.91 658
15932.10 663
15933.29 648
15934.48 669
15935.68 643
15936.87 604
15938.06 627
15939.25 603
15940.45 588
15941.64 590
15942.83 588
15944.03 563
15945.22 562
15946.41 527
15947.60 540
15948.80 527
15949.99 533
15951.18 503
15952.38 474
15953.57 496
15954.76 474
15955.96 457
15957.15 441
15958.34 438
15959.54 426
15960.73 438
15961.92 429
15963.12 414
15964.31 420
15965.50 392
15966.70 428
15967.89 415
15969.08 405
15970.28 392
15971.47 385
15972.67 392
15973.86 406
15975.05 402
15976.25 423
15977.44 393
15978.64 386
15979.83 395
15981.02 394
15982.22 409
15983.41 383
15984.61 385
15985.80 361
15987.00 385
15988.19 379
15989.38 394
15990.58 397
15991.77 376
15992.97 374
15994.16 362
15995.36 374
15996.55 376
15997.75 352
15998.94 343
16000.14 386
16001.33 359
16002.53 363
16003.72 349
16004.92 353
16006.11 344
16007.31 354
16008.50 314
16009.70 346
16010.89 362
16012.09 344
16013.28 346
16014.48 351
16015.67 366
16016.87 358
16018.07 353
16019.26 362
16020.46 355
16021.65 370
16022.85 378
16024.04 366
16025.24 358
16026.44 337
16027.63 353
16028.83 333
16030.02 356
16031.22 355
16032.42 353
16033.61 358
16034.81 349
16036.00 356
16037.20 360
16038.40 362
16039.59 338
16040.79 366
16041.99 328
16043.18 346
16044.38 346
16045.58 344
16046.77 357
16047.97 342
16049.17 364
16050.36 354
16051.56 313
16052.76 351
16053.95 339
16055.15 338
16056.35 364
16057.54 354
16058.74 348
16059.94 327
16061.14 364
16062.33 334
16063.53 339
16064.73 339
16065.92 336
16067.12 350
16068.32 346
16069.52 317
16070.71 325
16071.91 338
16073.11 337
16074.31 324
16075.50 324
16076.70 313
16077.90 327
16079.10 307
16080.30 300
16081.49 329
16082.69 326
16083.89 328
16085.09 321
16086.29 343
16087.48 327
16088.68 313
16089.88 328
16091.08 307
16092.28 305
16093.48 309
16094.67 328
16095.87 358
16097.07 320
16098.27 300
16099.47 298
16100.67 307
16101.87 331
16103.06 311
16104.26 315
16105.46 275
16106.66 318
16107.86 296
16109.06 308
16110.26 296
16111.46 321
16112.66 339
16113.86 321
16115.05 293
16116.25 293
16117.45 301
16118.65 285
16119.85 274
16121.05 289
16122.25 301
16123.45 303
16124.65 277
16125.85 287
16127.05 298
16128.25 279
16129.45 306
16130.65 324
16131.85 298
16133.05 278
16134.25 292
16135.45 293
16136.65 281
16137.85 284
16139.05 278
16140.25 306
16141.45 292
16142.65 322
16143.85 268
16145.05 294
16146.25 290
16147.45 294
16148.65 290
16149.85 285
16151.05 297
16152.25 299
16153.45 290
16154.65 263
16155.85 289
16157.05 299
16158.25 290
16159.46 277
16160.66 286
16161.86 309
16163.06 274
16164.26 309
16165.46 327
16166.66 307
16167.86 310
16169.06 318
16170.27 298
16171.47 270
16172.67 281
16173.87 295
16175.07 315
16176.27 285
16177.47 293
16178.67 296
16179.88 294
16181.08 294
16182.28 285
16183.48 278
16184.68 311
16185.89 304
16187.09 292
16188.29 308
16189.49 293
16190.69 294
16191.90 314
16193.10 299
16194.30 305
16195.50 302
16196.70 320
16197.91 313
16199.11 303
16200.31 304
16201.51 312
16202.72 331
16203.92 315
16205.12 303
16206.32 303
16207.53 319
16208.73 300
16209.93 311
16211.13 315
16212.34 318
16213.54 326
16214.74 302
16215.95 293
16217.15 280
16218.35 292
16219.55 311
16220.76 318
16221.96 290
16223.16 287
16224.37 330
16225.57 323
16226.77 288
16227.98 293
16229.18 291
16230.38 311
16231.59 301
16232.79 282
16233.99 286
16235.20 301
16236.40 320
16237.61 290
16238.81 296
16240.01 293
16241.22 311
16242.42 321
16243.63 323
16244.83 323
16246.03 336
16247.24 316
16248.44 298
16249.65 324
16250.85 314
16252.05 329
16253.26 319
16254.46 301
16255.67 303
16256.87 338
16258.08 307
16259.28 339
16260.49 321
16261.69 308
16262.89 308
16264.10 345
16265.30 326
16266.51 325
16267.71 327
16268.92 324
16270.12 333
16271.33 321
16272.53 305
16273.74 315
16274.94 346
16276.15 330
16277.35 317
16278.56 334
16279.77 323
16280.97 307
16282.18 314
16283.38 328
16284.59 339
16285.79 337
16287.00 326
16288.20 336
16289.41 315
16290.61 306
16291.82 321
16293.03 329
16294.23 309
16295.44 328
16296.64 341
16297.85 347
16299.06 319
16300.26 324
16301.47 322
16302.67 319
16303.88 316
16305.09 334
16306.29 341
16307.50 319
16308.71 353
16309.91 336
16311.12 314
16312.33 301
16313.53 298
16314.74 297
16315.95 345
16317.15 332
16318.36 322
16319.57 313
16320.77 306
16321.98 331
16323.19 292
16324.39 329
16325.60 322
16326.81 322
16328.01 309
16329.22 307
16330.43 268
16331.64 295
16332.84 289
16334.05 298
16335.26 304
16336.47 292
16337.67 291
16338.88 302
16340.09 322
16341.30 276
16342.50 282
16343.71 301
16344.92 310
16346.13 301
16347.33 290
16348.54 252
16349.75 280
16350.96 260
16352.17 273
16353.37 268
16354.58 278
16355.79 276
16357.00 293
16358.21 263
16359.41 246
16360.62 273
16361.83 307
16363.04 280
16364.25 261
16365.46 282
16366.67 269
16367.87 291
16369.08 297
16370.29 280
16371.50 269
16372.71 275
16373.92 302
16375.13 278
16376.34 273
16377.54 289
16378.75 282
16379.96 282
16381.17 293
16382.38 256
16383.59 260
16384.80 291
16386.01 275
16387.22 253
16388.43 261
16389.64 282
16390.85 275
16392.05 281
16393.26 265
16394.47 246
16395.68 243
16396.89 289
16398.10 282
16399.31 285
16400.52 288
16401.73 287
16402.94 259
16404.15 271
16405.36 263
16406.57 286
16407.78 258
16408.99 267
16410.20 287
16411.41 279
16412.62 272
16413.83 284
16415.04 283
16416.25 267
16417.46 279
16418.67 261
16419.88 278
16421.10 299
16422.31 286
16423.52 266
16424.73 264
16425.94 266
16427.15 280
16428.36 264
16429.57 276
16430.78 273
16431.99 281
16433.20 264
16434.41 260
16435.63 263
16436.84 272
16438.05 288
16439.26 261
16440.47 263
16441.68 268
16442.89 297
16444.10 278
16445.32 271
16446.53 281
16447.74 279
16448.95 271
16450.16 266
16451.37 269
16452.59 266
16453.80 267
16455.01 280
16456.22 266
16457.43 264
16458.64 291
16459.86 278
16461.07 303
16462.28 286
16463.49 262
16464.70 291
16465.92 286
16467.13 306
16468.34 304
16469.55 288
16470.77 289
16471.98 282
16473.19 286
16474.40 279
16475.62 315
16476.83 277
16478.04 284
16479.25 289
16480.47 270
16481.68 296
16482.89 277
16484.11 287
16485.32 290
16486.53 287
16487.74 270
16488.96 268
16490.17 302
16491.38 283
16492.60 277
16493.81 290
16495.02 289
16496.24 282
16497.45 306
16498.66 309
16499.88 297
16501.09 304
16502.30 309
16503.52 301
16504.73 282
16505.94 283
16507.16 309
16508.37 295
16509.59 310
16510.80 320
16512.01 321
16513.23 315
16514.44 302
16515.66 309
16516.87 306
16518.08 302
16519.30 309
16520.51 317
16521.73 297
16522.94 313
16524.16 327
16525.37 326
16526.58 326
16527.80 315
16529.01 320
16530.23 338
16531.44 337
16532.66 354
16533.87 311
16535.09 352
16536.30 369
16537.52 354
16538.73 378
16539.95 348
16541.16 352
16542.38 372
16543.59 365
16544.81 389
16546.02 357
16547.24 348
16548.45 377
16549.67 354
16550.88 387
16552.10 388
16553.31 386
16554.53 371
16555.74 375
16556.96 395
16558.18 357
16559.39 373
16560.61 390
16561.82 376
16563.04 378
16564.25 380
16565.47 375
16566.69 390
16567.90 379
16569.12 370
16570.33 387
16571.55 349
16572.77 353
16573.98 344
16575.20 360
16576.41 360
16577.63 342
16578.85 355
16580.06 361
16581.28 367
16582.50 371
16583.71 360
16584.93 351
16586.15 350
16587.36 396
16588.58 368
16589.80 335
16591.01 354
16592.23 357
16593.45 355
16594.66 325
16595.88 328
16597.10 323
16598.32 325
16599.53 289
16600.75 305
16601.97 295
16603.18 315
16604.40 315
16605.62 294
16606.84 298
16608.05 293
16609.27 282
16610.49 298
16611.71 296
16612.92 292
16614.14 267
16615.36 268
16616.58 267
16617.79 261
16619.01 273
16620.23 254
16621.45 276
16622.67 251
16623.88 256
16625.10 268
16626.32 281
16627.54 267
16628.76 292
16629.97 279
16631.19 269
16632.41 294
16633.63 271
16634.85 276
16636.07 270
16637.29 279
16638.50 260
16639.72 274
16640.94 246
16642.16 265
16643.38 273
16644.60 267
16645.82 259
16647.03 282
16648.25 270
16649.47 289
16650.69 256
16651.91 250
16653.13 251
16654.35 258
16655.57 252
16656.79 249
16658.01 265
16659.23 283
16660.45 239
16661.66 259
16662.88 280
16664.10 262
16665.32 258
16666.54 259
16667.76 262
16668.98 272
16670.20 262
16671.42 267
16672.64 257
16673.86 246
16675.08 249
16676.30 261
16677.52 259
16678.74 277
16679.96 268
16681.18 267
16682.40 270
16683.62 278
16684.84 260
16686.06 263
16687.28 284
16688.50 251
16689.72 252
16690.94 257
16692.16 248
16693.39 248
16694.61 257
16695.83 241
16697.05 235
16698.27 251
16699.49 259
16700.71 261
16701.93 254
16703.15 256
16704.37 261
16705.59 271
16706.81 266
16708.04 253
16709.26 236
16710.48 249
16711.70 254
16712.92 247
16714.14 258
16715.36 258
16716.58 264
16717.81 255
16719.03 267
16720.25 252
16721.47 231
16722.69 237
16723.91 247
16725.14 263
16726.36 259
16727.58 234
16728.80 238
16730.02 257
16731.24 256
16732.47 242
16733.69 240
16734.91 238
16736.13 244
16737.36 228
16738.58 237
16739.80 239
16741.02 256
16742.24 242
16743.47 239
16744.69 234
16745.91 227
16747.13 234
16748.36 225
16749.58 232
16750.80 248
16752.02 239
16753.25 236
16754.47 232
16755.69 216
16756.92 230
16758.14 240
16759.36 231
16760.59 240
16761.81 248
16763.03 237
16764.25 244
16765.48 239
16766.70 208
16767.92 213
16769.15 234
16770.37 229
16771.59 232
16772.82 258
16774.04 220
16775.27 267
16776.49 238
16777.71 238
16778.94 242
16780.16 255
16781.38 232
16782.61 234
16783.83 241
16785.06 239
16786.28 258
16787.50 226
16788.73 219
16789.95 228
16791.18 240
16792.40 247
16793.62 249
16794.85 232
16796.07 243
16797.30 251
16798.52 241
16799.75 252
16800.97 253
16802.19 240
16803.42 246
16804.64 250
16805.87 234
16807.09 219
16808.32 233
16809.54 260
16810.77 233
16811.99 228
16813.22 245
16814.44 260
16815.67 254
16816.89 247
16818.12 256
16819.34 241
16820.57 246
16821.79 256
16823.02 263
16824.24 254
16825.47 270
16826.70 275
16827.92 274
16829.15 238
16830.37 247
16831.60 262
16832.82 279
16834.05 286
16835.27 284
16836.50 268
16837.73 263
16838.95 262
16840.18 276
16841.40 261
16842.63 273
16843.86 282
16845.08 270
16846.31 260
16847.53 254
16848.76 286
16849.99 300
16851.21 287
16852.44 300
16853.67 270
16854.89 283
16856.12 276
16857.35 280
16858.57 278
16859.80 282
16861.03 288
16862.25 262
16863.48 287
16864.71 287
16865.93 265
16867.16 293
16868.39 314
16869.61 313
16870.84 318
16872.07 281
16873.30 303
16874.52 329
16875.75 294
16876.98 319
16878.20 346
16879.43 316
16880.66 331
16881.89 301
16883.11 318
16884.34 319
16885.57 326
16886.80 324
16888.02 361
16889.25 323
16890.48 334
16891.71 349
16892.94 333
16894.16 341
16895.39 320
16896.62 332
16897.85 307
16899.08 311
16900.30 303
16901.53 301
16902.76 295
16903.99 324
16905.22 294
16906.45 310
16907.67 287
16908.90 283
16910.13 267
16911.36 313
16912.59 294
16913.82 296
16915.04 280
16916.27 285
16917.50 302
16918.73 284
16919.96 273
16921.19 272
16922.42 276
16923.65 280
16924.88 292
16926.10 294
16927.33 287
16928.56 287
16929.79 285
16931.02 315
16932.25 287
16933.48 290
16934.71 290
16935.94 290
16937.17 290
16938.40 291
16939.63 297
16940.86 289
16942.09 291
16943.32 282
16944.55 289
16945.78 285
16947.01 264
16948.24 285
16949.47 293
16950.70 288
16951.93 298
16953.16 302
16954.39 267
16955.62 298
16956.85 282
16958.08 274
16959.31 285
16960.54 286
16961.77 289
16963.00 301
16964.23 273
16965.46 263
16966.69 242
16967.92 254
16969.15 276
16970.38 270
16971.61 278
16972.84 254
16974.07 258
16975.30 272
16976.54 246
16977.77 256
16979.00 258
16980.23 254
16981.46 258
16982.69 235
16983.92 275
16985.15 233
16986.38 249
16987.62 268
16988.85 258
16990.08 259
16991.31 271
16992.54 252
16993.77 248
16995.00 245
16996.24 267
16997.47 281
16998.70 274
16999.93 253
17001.16 244
17002.39 255
17003.63 269
17004.86 225
17006.09 250
17007.32 265
17008.55 244
17009.79 250
17011.02 237
17012.25 241
17013.48 242
17014.72 254
17015.95 237
17017.18 227
17018.41 228
17019.64 231
17020.88 243
17022.11 244
17023.34 250
17024.58 232
17025.81 239
17027.04 238
17028.27 245
17029.51 254
17030.74 241
17031.97 225
17033.21 234
17034.44 247
17035.67 242
17036.90 263
17038.14 259
17039.37 267
17040.60 246
17041.84 243
17043.07 248
17044.30 240
17045.54 234
17046.77 255
17048.00 254
17049.24 229
17050.47 231
17051.70 225
17052.94 230
17054.17 232
17055.41 218
17056.64 211
17057.87 230
17059.11 227
17060.34 251
17061.58 224
17062.81 237
17064.04 217
17065.28 234
17066.51 238
17067.75 226
17068.98 224
17070.21 225
17071.45 236
17072.68 232
17073.92 241
17075.15 211
17076.39 216
17077.62 225
17078.86 223
17080.09 227
17081.33 216
17082.56 251
17083.80 232
17085.03 241
17086.26 230
17087.50 227
17088.73 220
17089.97 208
17091.20 215
17092.44 219
17093.68 205
17094.91 217
17096.15 204
17097.38 198
17098.62 221
17099.85 218
17101.09 206
17102.32 224
17103.56 222
17104.79 214
17106.03 220
17107.26 238
17108.50 235
17109.74 223
17110.97 226
17112.21 208
17113.44 227
17114.68 214
17115.92 220
17117.15 213
17118.39 226
17119.62 216
17120.86 226
17122.10 235
17123.33 245
17124.57 228
17125.80 216
17127.04 217
17128.28 208
17129.51 203
17130.75 205
17131.99 205
17133.22 232
17134.46 237
17135.70 220
17136.93 229
17138.17 229
17139.41 223
17140.64 221
17141.88 221
17143.12 232
17144.35 223
17145.59 227
17146.83 207
17148.07 192
17149.30 218
17150.54 222
17151.78 202
17153.02 216
17154.25 213
17155.49 219
17156.73 221
17157.96 222
17159.20 218
17160.44 181
17161.68 199
17162.92 212
17164.15 213
17165.39 208
17166.63 204
17167.87 238
17169.10 230
17170.34 195
17171.58 205
17172.82 206
17174.06 222
17175.29 240
17176.53 222
17177.77 204
17179.01 189
17180.25 220
17181.49 203
17182.72 210
17183.96 204
17185.20 214
17186.44 216
17187.68 197
17188.92 192
17190.15 203
17191.39 195
17192.63 213
17193.87 180
17195.11 197
17196.35 182
17197.59 210
17198.83 183
17200.07 191
17201.30 185
17202.54 203
17203.78 229
17205.02 193
17206.26 216
17207.50 199
17208.74 188
17209.98 206
17211.22 223
17212.46 221
17213.70 199
17214.94 204
17216.18 220
17217.42 199
17218.66 201
17219.90 184
17221.14 194
17222.38 206
17223.62 179
17224.86 214
17226.10 210
17227.34 206
17228.58 216
17229.82 221
17231.06 189
17232.30 211
17233.54 175
17234.78 165
17236.02 191
17237.26 192
17238.50 194
17239.74 197
17240.98 206
17242.22 190
17243.46 202
17244.70 206
17245.94 211
17247.18 197
17248.42 188
17249.66 182
17250.90 200
17252.14 203
17253.39 220
17254.63 199
17255.87 203
17257.11 187
17258.35 205
17259.59 191
17260.83 199
17262.07 220
17263.31 209
17264.56 205
17265.80 203
17267.04 200
17268.28 201
17269.52 183
17270.76 198
17272.00 196
17273.25 198
17274.49 212
17275.73 219
17276.97 190
17278.21 166
17279.45 195
17280.70 195
17281.94 199
17283.18 204
17284.42 182
17285.66 192
17286.91 193
17288.15 195
17289.39 180
17290.63 188
17291.88 212
17293.12 197
17294.36 191
17295.60 190
17296.85 216
17298.09 215
17299.33 189
17300.57 189
17301.82 210
17303.06 211
17304.30 196
17305.54 192
17306.79 206
17308.03 217
17309.27 198
17310.52 181
17311.76 193
17313.00 172
17314.25 198
17315.49 223
17316.73 200
17317.97 198
17319.22 205
17320.46 205
17321.71 208
17322.95 186
17324.19 204
17325.44 203
17326.68 205
17327.92 202
17329.17 196
17330.41 203
17331.65 203
17332.90 213
17334.14 172
17335.39 205
17336.63 199
17337.87 205
17339.12 206
17340.36 203
17341.61 210
17342.85 187
17344.09 205
17345.34 206
17346.58 186
17347.83 179
17349.07 209
17350.32 213
17351.56 181
17352.80 188
17354.05 198
17355.29 213
17356.54 219
17357.78 185
17359.03 178
17360.27 209
17361.52 204
17362.76 184
17364.01 208
17365.25 198
17366.50 219
17367.74 213
17368.99 198
17370.23 201
17371.48 217
17372.72 224
17373.97 205
17375.21 212
17376.46 212
17377.70 198
17378.95 191
17380.19 206
17381.44 221
17382.69 211
17383.93 221
17385.18 205
17386.42 207
17387.67 197
17388.91 202
17390.16 206
17391.41 200
17392.65 217
17393.90 204
17395.14 204
17396.39 199
17397.64 216
17398.88 213
17400.13 217
17401.37 203
17402.62 213
17403.87 187
17405.11 214
17406.36 219
17407.61 183
17408.85 206
17410.10 204
17411.35 214
17412.59 205
17413.84 208
17415.09 205
17416.33 213
17417.58 221
17418.83 190
17420.07 211
17421.32 225
17422.57 201
17423.82 209
17425.06 195
17426.31 239
17427.56 203
17428.80 204
17430.05 212
17431.30 220
17432.55 224
17433.79 196
17435.04 217
17436.29 217
17437.54 207
17438.78 220
17440.03 221
17441.28 207
17442.53 204
17443.77 199
17445.02 227
17446.27 217
17447.52 216
17448.77 216
17450.01 208
17451.26 221
17452.51 219
17453.76 213
17455.01 207
17456.25 220
17457.50 211
17458.75 211
17460.00 196
17461.25 213
17462.50 205
17463.74 250
17464.99 210
17466.24 207
17467.49 218
17468.74 221
17469.99 218
17471.24 197
17472.49 238
17473.73 248
17474.98 217
17476.23 237
17477.48 221
17478.73 217
17479.98 197
17481.23 241
17482.48 212
17483.73 245
17484.98 251
17486.23 230
17487.47 241
17488.72 230
17489.97 218
17491.22 231
17492.47 248
17493.72 237
17494.97 222
17496.22 224
17497.47 236
17498.72 242
17499.97 227
17501.22 231
17502.47 228
17503.72 250
17504.97 230
17506.22 233
17507.47 245
17508.72 244
17509.97 240
17511.22 220
17512.47 208
17513.72 253
17514.97 251
17516.22 245
17517.47 234
17518.72 256
17519.97 259
17521.22 270
17522.47 253
17523.72 236
17524.98 251
17526.23 268
17527.48 223
17528.73 247
17529.98 259
17531.23 256
17532.48 265
17533.73 259
17534.98 236
17536.23 251
17537.48 270
17538.74 255
17539.99 244
17541.24 284
17542.49 294
17543.74 256
17544.99 262
17546.24 256
17547.50 246
17548.75 271
17550.00 279
17551.25 274
17552.50 243
17553.75 258
17555.01 273
17556.26 269
17557.51 266
17558.76 268
17560.01 301
17561.26 291
17562.52 272
17563.77 284
17565.02 283
17566.27 270
17567.53 264
17568.78 287
17570.03 299
17571.28 286
17572.53 278
17573.79 282
17575.04 311
17576.29 271
17577.54 292
17578.80 302
17580.05 299
17581.30 315
17582.56 298
17583.81 294
17585.06 290
17586.31 297
17587.57 294
17588.82 289
17590.07 307
17591.33 286
17592.58 271
17593.83 310
17595.08 301
17596.34 319
17597.59 285
17598.84 297
17600.10 298
17601.35 300
17602.61 307
17603.86 310
17605.11 317
17606.37 326
17607.62 330
17608.87 315
17610.13 298
17611.38 311
17612.63 310
17613.89 309
17615.14 307
17616.40 309
17617.65 323
17618.90 295
17620.16 321
17621.41 297
17622.67 311
17623.92 308
17625.17 330
17626.43 312
17627.68 321
17628.94 338
17630.19 316
17631.45 320
17632.70 321
17633.96 331
17635.21 337
17636.47 335
17637.72 327
17638.97 351
17640.23 334
17641.48 319
17642.74 336
17643.99 323
17645.25 308
17646.50 313
17647.76 285
17649.01 309
17650.27 301
17651.52 301
17652.78 319
17654.04 299
17655.29 311
17656.55 299
17657.80 287
17659.06 274
17660.31 273
17661.57 283
17662.82 266
17664.08 267
17665.33 281
17666.59 264
17667.85 274
17669.10 256
17670.36 236
17671.61 274
17672.87 234
17674.13 261
17675.38 261
17676.64 262
17677.89 264
17679.15 256
17680.41 246
17681.66 251
17682.92 239
17684.18 253
17685.43 245
17686.69 243
17687.95 249
17689.20 252
17690.46 262
17691.71 239
17692.97 237
17694.23 235
17695.49 249
17696.74 239
17698.00 243
17699.26 260
17700.51 246
17701.77 238
17703.03 265
17704.28 253
17705.54 249
17706.80 217
17708.06 234
17709.31 240
17710.57 235
17711.83 226
17713.08 203
17714.34 241
17715.60 217
17716.86 210
17718.11 225
17719.37 225
17720.63 220
17721.89 232
17723.15 241
17724.40 205
17725.66 235
17726.92 211
17728.18 246
17729.43 231
17730.69 226
17731.95 219
17733.21 233
17734.47 205
17735.73 207
17736.98 223
17738.24 235
17739.50 224
17740.76 231
17742.02 208
17743.28 202
17744.53 230
17745.79 197
17747.05 217
17748.31 224
17749.57 234
17750.83 225
17752.09 222
17753.34 207
17754.60 217
17755.86 208
17757.12 220
17758.38 215
17759.64 190
17760.90 221
17762.16 199
17763.42 222
17764.68 209
17765.94 199
17767.19 205
17768.45 189
17769.71 205
17770.97 205
17772.23 205
17773.49 207
17774.75 220
17776.01 208
17777.27 194
17778.53 209
17779.79 230
17781.05 204
17782.31 198
17783.57 187
17784.83 200
17786.09 199
17787.35 218
17788.61 189
17789.87 200
17791.13 207
17792.39 183
17793.65 173
17794.91 163
17796.17 218
17797.43 211
17798.69 182
17799.95 196
17801.21 198
17802.47 196
17803.73 194
17805.00 192
17806.26 192
17807.52 180
17808.78 195
17810.04 183
17811.30 179
17812.56 169
17813.82 180
17815.08 180
17816.34 200
17817.60 191
17818.87 192
17820.13 199
17821.39 170
17822.65 155
17823.91 191
17825.17 183
17826.43 182
17827.69 193
17828.96 180
17830.22 168
17831.48 177
17832.74 186
17834.00 170
17835.26 193
17836.53 174
17837.79 161
17839.05 176
17840.31 172
17841.57 169
17842.84 159
17844.10 171
17845.36 158
17846.62 184
17847.88 176
17849.15 187
17850.41 183
17851.67 159
17852.93 163
17854.20 171
17855.46 158
17856.72 168
17857.98 178
17859.25 171
17860.51 174
17861.77 175
17863.03 181
17864.30 172
17865.56 169
17866.82 172
17868.09 176
17869.35 160
17870.61 154
17871.87 194
17873.14 181
17874.40 183
17875.66 184
17876.93 186
17878.19 176
17879.45 164
17880.72 170
17881.98 179
17883.24 159
17884.51 161
17885.77 154
17887.03 166
17888.30 174
17889.56 158
17890.83 163
17892.09 186
17893.35 159
17894.62 155
17895.88 155
17897.14 146
17898.41 177
17899.67 177
17900.94 176
17902.20 177
17903.46 172
17904.73 177
17905.99 166
17907.26 181
17908.52 153
17909.79 181
17911.05 168
17912.32 158
17913.58 167
17914.84 155
17916.11 196
17917.37 166
17918.64 155
17919.90 170
17921.17 182
17922.43 168
17923.70 189
17924.96 195
17926.23 172
17927.49 154
17928.76 163
17930.02 178
17931.29 169
17932.55 157
17933.82 149
17935.08 176
17936.35 177
17937.61 175
17938.88 159
17940.14 161
17941.41 173
17942.68 172
17943.94 156
17945.21 159
17946.47 174
17947.74 176
17949.00 167
17950.27 172
17951.54 171
17952.80 150
17954.07 169
17955.33 176
17956.60 174
17957.87 167
17959.13 170
17960.40 157
17961.66 170
17962.93 153
17964.20 191
17965.46 178
17966.73 160
17968.00 174
17969.26 153
17970.53 158
17971.80 179
17973.06 177
17974.33 170
17975.60 166
17976.86 174
17978.13 173
17979.40 157
17980.66 160
17981.93 168
17983.20 144
17984.46 166
17985.73 151
17987.00 152
17988.26 179
17989.53 176
17990.80 159
17992.07 168
17993.33 146
17994.60 164
17995.87 169
17997.14 164
17998.40 151
17999.67 152
18000.94 178
18002.21 171
18003.47 164
18004.74 171
18006.01 156
18007.28 162
18008.55 171
18009.81 163
18011.08 182
18012.35 176
18013.62 174
18014.89 179
18016.15 170
18017.42 171
18018.69 168
18019.96 159
18021.23 158
18022.49 173
18023.76 177
18025.03 148
18026.30 164
18027.57 167
18028.84 153
18030.11 177
18031.37 159
18032.64 175
18033.91 188
18035.18 157
18036.45 155
18037.72 156
18038.99 159
18040.26 165
18041.53 173
18042.79 172
18044.06 169
18045.33 194
18046.60 176
18047.87 162
18049.14 180
18050.41 181
18051.68 173
18052.95 175
18054.22 173
18055.49 170
18056.76 185
18058.03 169
18059.30 189
18060.57 166
18061.84 168
18063.11 182
18064.38 167
18065.65 175
18066.92 186
18068.19 180
18069.46 162
18070.73 184
18072.00 178
18073.27 184
18074.54 175
18075.81 196
18077.08 189
18078.35 176
18079.62 179
18080.89 180
18082.16 191
18083.43 185
18084.70 192
18085.97 190
18087.24 171
18088.51 166
18089.78 165
18091.05 194
18092.32 192
18093.59 169
18094.87 178
18096.14 180
18097.41 167
18098.68 176
18099.95 184
18101.22 170
18102.49 186
18103.76 191
18105.03 184
18106.31 198
18107.58 174
18108.85 172
18110.12 163
18111.39 176
18112.66 179
18113.93 185
18115.21 178
18116.48 180
18117.75 176
18119.02 178
18120.29 189
18121.56 186
18122.84 211
18124.11 191
18125.38 179
18126.65 179
18127.92 151
18129.20 167
18130.47 168
18131.74 188
18133.01 163
18134.29 165
18135.56 169
18136.83 158
18138.10 150
18139.38 167
18140.65 189
18141.92 181
18143.19 180
18144.47 166
18145.74 174
18147.01 182
18148.28 189
18149.56 183
18150.83 171
18152.10 173
18153.38 183
18154.65 148
18155.92 172
18157.19 189
18158.47 172
18159.74 153
18161.01 169
18162.29 164
18163.56 156
18164.83 154
18166.11 167
18167.38 167
18168.65 189
18169.93 161
18171.20 167
18172.48 157
18173.75 160
18175.02 184
18176.30 179
18177.57 188
18178.84 166
18180.12 164
18181.39 162
18182.67 182
18183.94 177
18185.21 161
18186.49 189
18187.76 161
18189.04 150
18190.31 153
18191.59 176
18192.86 170
18194.13 167
18195.41 169
18196.68 167
18197.96 175
18199.23 163
18200.51 178
18201.78 171
18203.06 176
18204.33 172
18205.61 159
18206.88 175
18208.16 151
18209.43 160
18210.71 160
18211.98 172
18213.26 138
18214.53 166
18215.81 181
18217.08 168
18218.36 167
18219.63 165
18220.91 174
18222.18 163
18223.46 172
18224.73 171
18226.01 172
18227.28 171
18228.56 167
18229.84 160
18231.11 155
18232.39 163
18233.66 174
18234.94 180
18236.21 189
18237.49 184
18238.77 173
18240.04 161
18241.32 168
18242.59 175
18243.87 189
18245.15 177
18246.42 174
18247.70 158
18248.98 183
18250.25 158
18251.53 161
18252.81 186
18254.08 167
18255.36 186
18256.63 162
18257.91 146
18259.19 137
18260.46 179
18261.74 182
18263.02 187
18264.30 186
18265.57 194
18266.85 178
18268.13 156
18269.40 177
18270.68 153
18271.96 154
18273.23 165
18274.51 169
18275.79 156
18277.07 161
18278.34 189
18279.62 179
18280.90 180
18282.18 175
18283.45 202
18284.73 172
18286.01 183
18287.29 178
18288.56 155
18289.84 171
18291.12 172
18292.40 192
18293.68 200
18294.95 156
18296.23 145
18297.51 151
18298.79 171
18300.07 170
18301.34 154
18302.62 171
18303.90 198
18305.18 169
18306.46 167
18307.74 154
18309.01 171
18310.29 189
18311.57 183
18312.85 184
18314.13 162
18315.41 161
18316.69 163
18317.96 152
18319.24 178
18320.52 188
18321.80 192
18323.08 195
18324.36 182
18325.64 178
18326.92 172
18328.20 170
18329.47 168
18330.75 184
18332.03 171
18333.31 170
18334.59 165
18335.87 180
18337.15 156
18338.43 154
18339.71 170
18340.99 180
18342.27 183
18343.55 154
18344.83 158
18346.11 161
18347.39 165
18348.67 182
18349.95 176
18351.23 163
18352.51 156
18353.79 164
18355.07 186
18356.35 165
18357.63 147
18358.91 167
18360.19 184
18361.47 187
18362.75 169
18364.03 174
18365.31 185
18366.59 154
18367.87 172
18369.15 170
18370.43 180
18371.71 168
18372.99 183
18374.27 152
18375.55 161
18376.83 163
18378.12 166
18379.40 159
18380.68 174
18381.96 161
18383.24 178
18384.52 171
18385.80 179
18387.08 153
18388.36 160
18389.65 153
18390.93 161
18392.21 152
18393.49 157
18394.77 137
18396.05 140
18397.33 163
18398.62 146
18399.90 168
18401.18 170
18402.46 167
18403.74 164
18405.02 174
18406.31 170
18407.59 175
18408.87 156
18410.15 172
18411.43 178
18412.72 172
18414.00 159
18415.28 165
18416.56 175
18417.84 155
18419.13 160
18420.41 156
18421.69 149
18422.97 192
18424.26 165
18425.54 150
18426.82 148
18428.10 150
18429.39 168
18430.67 166
18431.95 164
18433.23 172
18434.52 166
18435.80 187
18437.08 164
18438.37 164
18439.65 158
18440.93 154
18442.22 159
18443.50 141
18444.78 153
18446.06 158
18447.35 156
18448.63 176
18449.91 165
18451.20 169
18452.48 163
18453.76 163
18455.05 145
18456.33 164
18457.62 165
18458.90 150
18460.18 163
18461.47 164
18462.75 160
18464.03 151
18465.32 188
18466.60 176
18467.89 175
18469.17 170
18470.45 158
18471.74 172
18473.02 175
18474.31 147
18475.59 155
18476.88 131
18478.16 166
18479.44 167
18480.73 149
18482.01 167
18483.30 173
18484.58 166
18485.87 155
18487.15 161
18488.44 167
18489.72 156
18491.01 161
18492.29 161
18493.58 151
18494.86 163
18496.15 174
18497.43 162
18498.72 144
18500.00 151
18501.29 156
18502.57 149
18503.86 161
18505.14 151
18506.43 161
18507.71 167
18509.00 150
18510.28 160
18511.57 162
18512.85 154
18514.14 162
18515.42 142
18516.71 146
18518.00 146
18519.28 153
18520.57 159
18521.85 164
18523.14 164
18524.43 162
18525.71 165
18527.00 162
18528.28 144
18529.57 155
18530.86 171
18532.14 154
18533.43 147
18534.71 170
18536.00 170
18537.29 152
18538.57 160
18539.86 153
18541.15 169
18542.43 171
18543.72 161
18545.01 156
18546.29 147
18547.58 137
18548.87 168
18550.15 168
18551.44 149
18552.73 159
18554.01 141
18555.30 153
18556.59 158
18557.88 131
18559.16 157
18560.45 151
18561.74 156
18563.02 150
18564.31 155
18565.60 170
18566.89 166
18568.17 177
18569.46 165
18570.75 148
18572.04 155
18573.32 157
18574.61 164
18575.90 147
18577.19 128
18578.48 140
18579.76 174
18581.05 167
18582.34 154
18583.63 166
18584.92 160
18586.20 155
18587.49 161
18588.78 133
18590.07 144
18591.36 147
18592.64 168
18593.93 160
18595.22 149
18596.51 123
18597.80 164
18599.09 150
18600.38 161
18601.66 172
18602.95 176
18604.24 160
18605.53 155
18606.82 136
18608.11 146
18609.40 163
18610.69 168
18611.98 170
18613.26 153
18614.55 159
18615.84 154
18617.13 151
18618.42 158
18619.71 144
18621.00 152
18622.29 149
18623.58 161
18624.87 162
18626.16 136
18627.45 158
18628.74 162
18630.03 166
18631.32 153
18632.61 157
18633.89 139
18635.18 148
18636.47 152
18637.76 128
18639.05 128
18640.34 139
18641.63 162
18642.92 140
18644.21 139
18645.50 129
18646.79 131
18648.09 138
18649.38 154
18650.67 162
18651.96 134
18653.25 144
18654.54 158
18655.83 159
18657.12 142
18658.41 125
18659.70 151
18660.99 151
18662.28 158
18663.57 160
18664.86 127
18666.15 138
18667.44 132
18668.74 146
18670.03 133
18671.32 148
18672.61 172
18673.90 143
18675.19 144
18676.48 157
18677.77 150
18679.06 132
18680.36 161
18681.65 143
18682.94 138
18684.23 123
18685.52 129
18686.81 124
18688.11 137
18689.40 136
18690.69 156
18691.98 147
18693.27 151
18694.56 145
18695.86 123
18697.15 138
18698.44 151
18699.73 149
18701.02 135
18702.32 142
18703.61 140
18704.90 137
18706.19 145
18707.48 144
18708.78 147
18710.07 137
18711.36 152
18712.65 140
18713.95 126
18715.24 134
18716.53 137
18717.83 144
18719.12 150
18720.41 146
18721.70 150
18723.00 137
18724.29 142
18725.58 142
18726.87 159
18728.17 134
18729.46 144
18730.75 149
18732.05 151
18733.34 121
18734.63 131
18735.93 137
18737.22 133
18738.51 140
18739.81 144
18741.10 146
18742.39 133
18743.69 140
18744.98 145
18746.27 138
18747.57 132
18748.86 146
18750.16 153
18751.45 168
18752.74 149
18754.04 150
18755.33 136
18756.63 142
18757.92 140
18759.21 135
18760.51 133
18761.80 142
18763.10 134
18764.39 130
18765.69 146
18766.98 131
18768.27 133
18769.57 169
18770.86 142
18772.16 139
18773.45 153
18774.75 144
18776.04 137
18777.34 138
18778.63 129
18779.93 122
18781.22 144
18782.52 128
18783.81 154
18785.11 139
18786.40 155
18787.70 160
18788.99 144
18790.29 139
18791.58 132
18792.88 144
18794.17 146
18795.47 136
18796.76 142
18798.06 135
18799.35 143
18800.65 118
18801.94 128
18803.24 118
18804.54 144
18805.83 139
18807.13 130
18808.42 122
18809.72 146
18811.01 134
18812.31 131
18813.61 127
18814.90 133
18816.20 126
18817.49 137
18818.79 153
18820.09 125
18821.38 148
18822.68 163
18823.98 123
18825.27 139
18826.57 137
18827.87 141
18829.16 139
18830.46 134
18831.75 121
18833.05 133
18834.35 148
18835.64 162
18836.94 143
18838.24 155
18839.54 134
18840.83 128
18842.13 131
18843.43 148
18844.72 143
18846.02 156
18847.32 148
18848.61 134
18849.91 139
18851.21 167
18852.51 137
18853.80 147
18855.10 152
18856.40 157
18857.70 142
18858.99 132
18860.29 141
18861.59 121
18862.89 134
18864.18 153
18865.48 137
18866.78 136
18868.08 124
18869.38 127
18870.67 148
18871.97 149
18873.27 134
18874.57 137
18875.87 149
18877.16 141
18878.46 159
18879.76 153
18881.06 150
18882.36 153
18883.66 147
18884.95 142
18886.25 145
18887.55 146
18888.85 117
18890.15 139
18891.45 143
18892.75 126
18894.04 134
18895.34 154
18896.64 146
18897.94 142
18899.24 134
18900.54 145
18901.84 155
18903.14 142
18904.44 151
18905.74 143
18907.03 150
18908.33 135
18909.63 146
18910.93 145
18912.23 126
18913.53 134
18914.83 144
18916.13 136
18917.43 119
18918.73 143
18920.03 141
18921.33 142
18922.63 128
18923.93 148
18925.23 148
18926.53 154
18927.83 149
18929.13 144
18930.43 151
18931.73 140
18933.03 152
18934.33 128
18935.63 148
18936.93 150
18938.23 124
18939.53 137
18940.83 131
18942.13 141
18943.43 153
18944.73 138
18946.03 124
18947.33 133
18948.63 129
18949.93 134
18951.23 130
18952.53 129
18953.84 124
18955.14 119
18956.44 122
18957.74 126
18959.04 132
18960.34 123
18961.64 162
18962.94 140
18964.24 127
18965.54 128
18966.85 132
18968.15 129
18969.45 128
18970.75 149
18972.05 136
18973.35 144
18974.65 126
18975.96 133
18977.26 138
18978.56 149
18979.86 126
18981.16 129
18982.46 127
18983.77 147
18985.07 139
18986.37 135
18987.67 138
18988.97 138
18990.28 157
18991.58 141
18992.88 156
18994.18 127
18995.49 134
18996.79 139
18998.09 144
18999.39 147
19000.69 150
19002.00 149
19003.30 130
19004.60 141
19005.90 127
19007.21 145
19008.51 128
19009.81 155
19011.12 138
19012.42 140
19013.72 135
19015.02 134
19016.33 129
19017.63 143
19018.93 125
19020.24 143
19021.54 141
19022.84 133
19024.15 124
19025.45 128
19026.75 140
19028.06 137
19029.36 141
19030.66 133
19031.97 144
19033.27 142
19034.57 133
19035.88 135
19037.18 129
19038.48 151
19039.79 146
19041.09 140
19042.40 138
19043.70 136
19045.00 136
19046.31 147
19047.61 145
19048.92 157
19050.22 136
19051.52 138
19052.83 147
19054.13 141
19055.44 117
19056.74 132
19058.05 139
19059.35 134
19060.65 150
19061.96 128
19063.26 126
19064.57 147
19065.87 130
19067.18 139
19068.48 135
19069.79 137
19071.09 137
19072.40 152
19073.70 122
19075.01 122
19076.31 148
19077.62 146
19078.92 158
19080.23 142
19081.53 132
19082.84 141
19084.14 147
19085.45 130
19086.75 137
19088.06 136
19089.36 146
19090.67 155
19091.98 140
19093.28 140
19094.59 154
19095.89 141
19097.20 139
19098.50 149
19099.81 119
19101.12 147
19102.42 150
19103.73 141
19105.03 123
19106.34 126
19107.65 116
19108.95 140
19110.26 122
19111.56 147
19112.87 156
19114.18 127
19115.48 139
19116.79 137
19118.10 149
19119.40 138
19120.71 124
19122.02 143
19123.32 152
19124.63 135
19125.94 145
19127.24 134
19128.55 144
19129.86 148
19131.16 140
19132.47 152
19133.78 135
19135.08 138
19136.39 133
19137.70 147
19139.01 141
19140.31 146
19141.62 165
19142.93 145
19144.23 143
19145.54 128
19146.85 136
19148.16 134
19149.46 147
19150.77 132
19152.08 152
19153.39 151
19154.69 138
19156.00 112
19157.31 125
19158.62 129
19159.93 122
19161.23 141
19162.54 126
19163.85 136
19165.16 145
19166.47 136
19167.77 138
19169.08 125
19170.39 130
19171.70 145
19173.01 140
19174.32 146
19175.62 130
19176.93 132
19178.24 150
19179.55 138
19180.86 123
19182.17 138
19183.48 149
19184.78 140
19186.09 132
19187.40 137
19188.71 156
19190.02 137
19191.33 147
19192.64 130
19193.95 123
19195.26 137
19196.56 138
19197.87 125
19199.18 117
19200.49 131
19201.80 122
19203.11 128
19204.42 121
19205.73 111
19207.04 131
19208.35 147
19209.66 126
19210.97 131
19212.28 127
19213.59 141
19214.90 131
19216.21 127
19217.52 131
19218.83 127
19220.14 139
19221.45 132
19222.76 125
19224.07 141
19225.38 135
19226.69 129
19228.00 114
19229.31 124
19230.62 152
19231.93 125
19233.24 124
19234.55 134
19235.86 124
19237.17 131
19238.48 150
19239.79 135
19241.10 114
19242.41 129
19243.72 139
19245.03 142
19246.35 113
19247.66 125
19248.97 125
19250.28 132
19251.59 135
19252.90 125
19254.21 117
19255.52 140
19256.83 163
19258.14 129
19259.46 135
19260.77 123
19262.08 131
19263.39 155
19264.70 133
19266.01 123
19267.32 128
19268.64 137
19269.95 123
19271.26 128
19272.57 113
19273.88 123
19275.20 127
19276.51 128
19277.82 123
19279.13 124
19280.44 121
19281.75 142
19283.07 146
19284.38 130
19285.69 136
19287.00 146
19288.32 131
19289.63 131
19290.94 129
19292.25 115
19293.57 122
19294.88 121
19296.19 128
19297.50 135
19298.82 146
19300.13 112
19301.44 119
19302.75 143
19304.07 130
19305.38 115
19306.69 108
19308.01 120
19309.32 133
19310.63 130
19311.94 132
19313.26 122
19314.57 138
19315.88 125
19317.20 110
19318.51 111
19319.82 134
19321.14 121
19322.45 134
19323.76 122
19325.08 127
19326.39 124
19327.70 133
19329.02 140
19330.33 122
19331.65 134
19332.96 139
19334.27 157
19335.59 119
19336.90 122
19338.22 128
19339.53 132
19340.84 130
19342.16 113
19343.47 117
19344.79 128
19346.10 138
19347.41 118
19348.73 121
19350.04 128
19351.36 127
19352.67 131
19353.99 140
19355.30 123
19356.62 121
19357.93 135
19359.25 140
19360.56 128
19361.87 134
19363.19 146
19364.50 145
19365.82 141
19367.13 127
19368.45 132
19369.76 124
19371.08 123
19372.39 128
19373.71 127
19375.02 122
19376.34 113
19377.66 119
19378.97 133
19380.29 142
19381.60 126
19382.92 139
19384.23 130
19385.55 149
19386.86 135
19388.18 129
19389.50 152
19390.81 152
19392.13 128
19393.44 123
19394.76 129
19396.07 122
19397.39 126
19398.71 135
19400.02 119
19401.34 124
19402.65 146
19403.97 135
19405.29 127
19406.60 116
19407.92 113
19409.24 115
19410.55 123
19411.87 124
19413.19 123
19414.50 137
19415.82 131
19417.14 125
19418.45 138
19419.77 131
19421.09 112
19422.40 128
19423.72 103
19425.04 113
19426.35 140
19427.67 141
19428.99 110
19430.30 126
19431.62 116
19432.94 118
19434.26 154
19435.57 138
19436.89 133
19438.21 122
19439.53 114
19440.84 118
19442.16 124
19443.48 133
19444.80 119
19446.11 129
19447.43 135
19448.75 117
19450.07 130
19451.38 131
19452.70 123
19454.02 138
19455.34 133
19456.66 118
19457.97 118
19459.29 119
19460.61 128
19461.93 130
19463.25 125
19464.57 118
19465.88 121
19467.20 127
19468.52 120
19469.84 109
19471.16 128
19472.48 138
19473.79 144
19475.11 118
19476.43 133
19477.75 133
19479.07 136
19480.39 128
19481.71 117
19483.03 126
19484.34 115
19485.66 132
19486.98 122
19488.30 122
19489.62 117
19490.94 133
19492.26 123
19493.58 144
19494.90 124
19496.22 128
19497.54 135
19498.86 116
19500.18 124
19501.50 112
19502.81 120
19504.13 152
19505.45 150
19506.77 120
19508.09 121
19509.41 117
19510.73 129
19512.05 142
19513.37 128
19514.69 143
19516.01 126
19517.33 120
19518.65 118
19519.97 131
19521.29 129
19522.61 126
19523.93 127
19525.25 116
19526.57 122
19527.89 131
19529.22 128
19530.54 136
19531.86 139
19533.18 122
19534.50 128
19535.82 145
19537.14 127
19538.46 138
19539.78 134
19541.10 137
19542.42 121
19543.74 114
19545.06 118
19546.39 131
19547.71 134
19549.03 128
19550.35 126
19551.67 133
19552.99 136
19554.31 137
19555.63 122
19556.96 125
19558.28 134
19559.60 129
19560.92 147
19562.24 106
19563.56 124
19564.88 121
19566.21 129
19567.53 122
19568.85 120
19570.17 134
19571.49 139
19572.82 133
19574.14 118
19575.46 119
19576.78 122
19578.10 148
19579.43 112
19580.75 117
19582.07 123
19583.39 121
19584.72 141
19586.04 130
19587.36 134
19588.68 133
19590.01 134
19591.33 124
19592.65 133
19593.97 136
19595.30 116
19596.62 122
19597.94 122
19599.26 129
19600.59 135
19601.91 121
19603.23 125
19604.56 112
19605.88 120
19607.20 128
19608.53 132
19609.85 133
19611.17 124
19612.49 133
19613.82 144
19615.14 134
19616.47 122
19617.79 128
19619.11 121
19620.44 136
19621.76 132
19623.08 136
19624.41 135
19625.73 124
19627.05 121
19628.38 111
19629.70 97
19631.03 117
19632.35 135
19633.67 126
19635.00 131
19636.32 121
19637.65 148
19638.97 122
19640.29 137
19641.62 125
19642.94 142
19644.27 124
19645.59 127
19646.92 132
19648.24 143
19649.57 119
19650.89 136
19652.21 129
19653.54 143
19654.86 118
19656.19 137
19657.51 124
19658.84 118
19660.16 140
19661.49 128
19662.81 136
19664.14 113
19665.46 133
19666.79 125
19668.11 131
19669.44 113
19670.76 117
19672.09 137
19673.41 138
19674.74 128
19676.07 124
19677.39 135
19678.72 136
19680.04 131
19681.37 126
19682.69 118
19684.02 118
19685.34 131
19686.67 128
19688.00 124
19689.32 125
19690.65 137
19691.97 150
19693.30 144
19694.63 152
19695.95 127
19697.28 136
19698.60 126
19699.93 150
19701.26 145
19702.58 125
19703.91 134
19705.24 118
19706.56 127
19707.89 113
19709.22 128
19710.54 143
19711.87 135
19713.20 139
19714.52 140
19715.85 143
19717.18 140
19718.50 130
19719.83 156
19721.16 138
19722.48 122
19723.81 131
19725.14 130
19726.47 139
19727.79 136
19729.12 120
19730.45 130
19731.77 136
19733.10 132
19734.43 116
19735.76 127
19737.08 142
19738.41 147
19739.74 146
19741.07 140
19742.39 145
19743.72 134
19745.05 128
19746.38 135
19747.71 134
19749.03 132
19750.36 137
19751.69 131
19753.02 133
19754.35 127
19755.67 127
19757.00 127
19758.33 118
19759.66 120
19760.99 140
19762.31 128
19763.64 127
19764.97 138
19766.30 126
19767.63 113
19768.96 127
19770.29 143
19771.61 129
19772.94 135
19774.27 125
19775.60 127
19776.93 111
19778.26 126
19779.59 125
19780.92 148
19782.25 131
19783.57 137
19784.90 136
19786.23 139
19787.56 128
19788.89 123
19790.22 127
19791.55 149
19792.88 131
19794.21 142
19795.54 143
19796.87 144
19798.20 125
19799.53 145
19800.86 114
19802.19 121
19803.52 128
19804.85 134
19806.18 120
19807.50 120
19808.83 134
19810.16 136
19811.49 118
19812.82 142
19814.15 156
19815.49 127
19816.82 129
19818.15 135
19819.48 131
19820.81 137
19822.14 156
19823.47 144
19824.80 144
19826.13 158
19827.46 137
19828.79 127
19830.12 133
19831.45 134
19832.78 156
19834.11 154
19835.44 126
19836.77 141
19838.10 129
19839.44 137
19840.77 156
19842.10 131
19843.43 136
19844.76 138
19846.09 150
19847.42 137
19848.75 138
19850.08 135
19851.42 135
19852.75 137
19854.08 147
19855.41 149
19856.74 124
19858.07 124
19859.40 157
19860.74 168
19862.07 143
19863.40 122
19864.73 151
19866.06 140
19867.40 121
19868.73 148
19870.06 146
19871.39 148
19872.72 157
19874.06 123
19875.39 151
19876.72 137
19878.05 118
19879.38 129
19880.72 163
19882.05 137
19883.38 156
19884.71 149
19886.05 141
19887.38 139
19888.71 139
19890.04 135
19891.38 122
19892.71 121
19894.04 142
19895.38 137
19896.71 132
19898.04 131
19899.37 128
19900.71 127
19902.04 138
19903.37 139
19904.71 129
19906.04 131
19907.37 123
19908.71 140
19910.04 129
19911.37 134
19912.71 138
19914.04 136
19915.37 152
19916.71 134
19918.04 135
19919.37 128
19920.71 114
19922.04 131
19923.37 134
19924.71 131
19926.04 152
19927.38 138
19928.71 129
19930.04 138
19931.38 137
19932.71 123
19934.05 137
19935.38 142
19936.71 121
19938.05 131
19939.38 131
19940.72 136
19942.05 128
19943.39 134
19944.72 127
19946.06 142
19947.39 147
19948.72 121
19950.06 132
19951.39 122
19952.73 124
19954.06 140
19955.40 135
19956.73 118
19958.07 160
19959.40 131
19960.74 123
19962.07 124
19963.41 130
19964.74 134
19966.08 150
19967.41 126
19968.75 146
19970.08 127
19971.42 123
19972.76 119
19974.09 142
19975.43 125
19976.76 127
19978.10 135
19979.43 139
19980.77 134
19982.10 148
19983.44 142
19984.78 136
19986.11 149
19987.45 174
19988.78 134
19990.12 131
19991.46 138
19992.79 134
19994.13 146
19995.46 148
19996.80 135
19998.14 108
19999.47 141
20000.81 138
20002.15 143
20003.48 144
20004.82 136
20006.16 135
20007.49 145
20008.83 125
20010.17 125
20011.50 136
20012.84 139
20014.18 137
20015.51 130
20016.85 136
20018.19 139
20019.52 127
20020.86 128
20022.20 132
20023.53 129
20024.87 137
20026.21 132
20027.55 138
20028.88 129
20030.22 134
20031.56 145
20032.90 130
20034.23 136
20035.57 145
20036.91 138
20038.25 133
20039.58 117
20040.92 141
20042.26 149
20043.60 132
20044.93 132
20046.27 135
20047.61 138
20048.95 128
20050.29 130
20051.62 136
20052.96 131
20054.30 135
20055.64 131
20056.98 122
20058.32 125
20059.65 127
20060.99 143
20062.33 136
20063.67 131
20065.01 139
20066.35 140
20067.68 128
20069.02 139
20070.36 138
20071.70 139
20073.04 135
20074.38 135
20075.72 136
20077.06 157
20078.40 145
20079.73 142
20081.07 144
20082.41 149
20083.75 157
20085.09 139
20086.43 137
20087.77 133
20089.11 149
20090.45 151
20091.79 136
20093.13 147
20094.47 138
20095.81 144
20097.15 123
20098.48 122
20099.82 133
20101.16 127
20102.50 120
20103.84 133
20105.18 152
20106.52 135
20107.86 148
20109.20 110
20110.54 119
20111.88 125
20113.22 144
20114.56 125
20115.90 148
20117.24 138
20118.58 149
20119.93 148
20121.27 128
20122.61 149
20123.95 125
20125.29 132
20126.63 130
20127.97 147
20129.31 130
20130.65 144
20131.99 136
20133.33 141
20134.67 144
20136.01 144
