# Supplementary material for: MALDI-TOF MS typing enables the classification of brewing yeasts of the genus Saccharomyces to major beer styles
Source: PLoS One. 2017 Aug 9;12(8):e0181694. doi: 10.1371/journal.pone.0181694 (PMC5549903; doi:10.1371/journal.pone.0181694)
Supplement: S9 File — The directory includes 90 raw files and was zipped to “.zip”; the folder has three strains with 30 spectra per strain; S1 Text explains the raw files with an example and Table 1 represents the yeast strains used within the experiment. (ZIP) [file pone.0181694.s012.zip › 25-27/30286-204-Lag-Lag-Lag-YPG-18h-E-E_2016-09-23_8_0_E12_1.dat]

1999.90 1335
2000.32 1285
2000.75 1296
2001.17 1330
2001.59 1306
2002.01 1287
2002.43 1246
2002.86 1217
2003.28 1162
2003.70 1142
2004.12 1122
2004.54 1073
2004.97 1034
2005.39 1061
2005.81 1096
2006.23 1116
2006.66 1106
2007.08 1127
2007.50 1101
2007.92 1119
2008.35 1203
2008.77 1160
2009.19 1102
2009.61 1070
2010.04 1140
2010.46 1180
2010.88 1039
2011.31 1096
2011.73 1046
2012.15 1036
2012.57 1004
2013.00 1024
2013.42 1052
2013.84 1009
2014.27 1041
2014.69 1077
2015.11 1070
2015.54 1128
2015.96 1102
2016.38 1151
2016.81 1186
2017.23 1183
2017.65 1170
2018.08 1252
2018.50 1177
2018.93 1155
2019.35 1156
2019.77 1152
2020.20 1181
2020.62 1218
2021.04 1213
2021.47 1196
2021.89 1149
2022.32 1123
2022.74 1101
2023.17 1000
2023.59 1067
2024.01 1063
2024.44 1087
2024.86 1125
2025.29 1034
2025.71 1002
2026.14 1008
2026.56 1043
2026.98 1056
2027.41 970
2027.83 952
2028.26 1006
2028.68 1011
2029.11 1038
2029.53 1065
2029.96 1011
2030.38 1008
2030.81 1006
2031.23 1037
2031.66 980
2032.08 1079
2032.51 1113
2032.93 1027
2033.36 977
2033.78 1086
2034.21 1101
2034.63 1082
2035.06 1060
2035.49 1137
2035.91 1108
2036.34 1107
2036.76 1111
2037.19 1107
2037.61 1056
2038.04 1082
2038.47 1194
2038.89 1090
2039.32 1074
2039.74 1024
2040.17 1091
2040.59 1122
2041.02 1094
2041.45 1054
2041.87 1093
2042.30 1073
2042.73 1146
2043.15 1031
2043.58 1063
2044.00 1185
2044.43 1177
2044.86 1117
2045.28 1158
2045.71 1170
2046.14 1235
2046.56 1160
2046.99 1070
2047.42 1089
2047.84 1181
2048.27 1133
2048.70 1118
2049.12 1091
2049.55 1056
2049.98 1047
2050.40 1062
2050.83 1068
2051.26 1043
2051.69 1059
2052.11 1057
2052.54 1083
2052.97 1006
2053.40 980
2053.82 976
2054.25 993
2054.68 1025
2055.10 1081
2055.53 1128
2055.96 1118
2056.39 1062
2056.82 1074
2057.24 1100
2057.67 1182
2058.10 1154
2058.53 1227
2058.95 1236
2059.38 1146
2059.81 1139
2060.24 1122
2060.67 1126
2061.09 1060
2061.52 1182
2061.95 1201
2062.38 1174
2062.81 1134
2063.24 1143
2063.66 1195
2064.09 1204
2064.52 1211
2064.95 1368
2065.38 1523
2065.81 1622
2066.24 1573
2066.66 1505
2067.09 1519
2067.52 1532
2067.95 1392
2068.38 1282
2068.81 1266
2069.24 1193
2069.67 1173
2070.10 1114
2070.52 1108
2070.95 1056
2071.38 1177
2071.81 1142
2072.24 1134
2072.67 1128
2073.10 1122
2073.53 1130
2073.96 1144
2074.39 1130
2074.82 1146
2075.25 1256
2075.68 1248
2076.11 1180
2076.54 1194
2076.97 1172
2077.40 1179
2077.83 1142
2078.26 1103
2078.69 1168
2079.12 1197
2079.55 1186
2079.98 1180
2080.41 1211
2080.84 1264
2081.27 1252
2081.70 1259
2082.13 1136
2082.56 1094
2082.99 1087
2083.42 1106
2083.85 1117
2084.28 1076
2084.71 1085
2085.14 1122
2085.57 1079
2086.00 1092
2086.43 1119
2086.86 1089
2087.29 1129
2087.73 1088
2088.16 1111
2088.59 1088
2089.02 1083
2089.45 1055
2089.88 1040
2090.31 1065
2090.74 1060
2091.17 1096
2091.61 996
2092.04 1054
2092.47 1066
2092.90 1038
2093.33 1030
2093.76 1039
2094.19 1073
2094.63 1042
2095.06 1023
2095.49 1036
2095.92 944
2096.35 976
2096.78 1035
2097.22 1022
2097.65 1011
2098.08 1049
2098.51 977
2098.94 954
2099.38 980
2099.81 973
2100.24 987
2100.67 986
2101.11 1020
2101.54 938
2101.97 1029
2102.40 990
2102.83 1006
2103.27 1044
2103.70 1040
2104.13 1063
2104.56 995
2105.00 1053
2105.43 1065
2105.86 1073
2106.30 1154
2106.73 1107
2107.16 1112
2107.59 1163
2108.03 1141
2108.46 1117
2108.89 1083
2109.33 1063
2109.76 1094
2110.19 1102
2110.63 1090
2111.06 1055
2111.49 1010
2111.93 1078
2112.36 1060
2112.79 998
2113.23 977
2113.66 1094
2114.09 1060
2114.53 1020
2114.96 1014
2115.40 1055
2115.83 1034
2116.26 1019
2116.70 1014
2117.13 1027
2117.56 1013
2118.00 963
2118.43 991
2118.87 1001
2119.30 1021
2119.73 1002
2120.17 936
2120.60 1089
2121.04 1065
2121.47 1042
2121.91 1036
2122.34 1056
2122.78 1084
2123.21 1062
2123.64 1064
2124.08 1022
2124.51 1028
2124.95 1019
2125.38 1006
2125.82 985
2126.25 1086
2126.69 1074
2127.12 1005
2127.56 1008
2127.99 1084
2128.43 1127
2128.86 1118
2129.30 1117
2129.73 1084
2130.17 1120
2130.60 1226
2131.04 1113
2131.47 1101
2131.91 1183
2132.35 1144
2132.78 1159
2133.22 1165
2133.65 1121
2134.09 1133
2134.52 1095
2134.96 1106
2135.40 1123
2135.83 1017
2136.27 1016
2136.70 1119
2137.14 1150
2137.57 1106
2138.01 1060
2138.45 1075
2138.88 999
2139.32 1041
2139.76 1079
2140.19 1087
2140.63 1062
2141.06 1045
2141.50 970
2141.94 1004
2142.37 1014
2142.81 1014
2143.25 1094
2143.68 1038
2144.12 1014
2144.56 1019
2144.99 1047
2145.43 1010
2145.87 1018
2146.30 1096
2146.74 1074
2147.18 1077
2147.62 1075
2148.05 1095
2148.49 1105
2148.93 1084
2149.36 1172
2149.80 1251
2150.24 1308
2150.68 1269
2151.11 1266
2151.55 1209
2151.99 1271
2152.43 1254
2152.86 1264
2153.30 1231
2153.74 1160
2154.18 1088
2154.61 1155
2155.05 1094
2155.49 1094
2155.93 1099
2156.37 1158
2156.80 1209
2157.24 1110
2157.68 1119
2158.12 1131
2158.56 1141
2158.99 1133
2159.43 1080
2159.87 1050
2160.31 1128
2160.75 1129
2161.19 1082
2161.62 1108
2162.06 1121
2162.50 1150
2162.94 1195
2163.38 1145
2163.82 1128
2164.26 1189
2164.69 1204
2165.13 1257
2165.57 1298
2166.01 1284
2166.45 1260
2166.89 1228
2167.33 1279
2167.77 1240
2168.21 1237
2168.65 1124
2169.08 1096
2169.52 1109
2169.96 1208
2170.40 1141
2170.84 1259
2171.28 1161
2171.72 1217
2172.16 1236
2172.60 1289
2173.04 1275
2173.48 1300
2173.92 1272
2174.36 1206
2174.80 1174
2175.24 1239
2175.68 1261
2176.12 1172
2176.56 1215
2177.00 1170
2177.44 1154
2177.88 1244
2178.32 1199
2178.76 1153
2179.20 1187
2179.64 1187
2180.08 1205
2180.52 1222
2180.96 1187
2181.40 1157
2181.84 1074
2182.28 1091
2182.72 1084
2183.16 1054
2183.60 1120
2184.04 1103
2184.48 1081
2184.93 1026
2185.37 1114
2185.81 1123
2186.25 1161
2186.69 1100
2187.13 1066
2187.57 1194
2188.01 1100
2188.45 1119
2188.89 1267
2189.34 1161
2189.78 1167
2190.22 1143
2190.66 1141
2191.10 1077
2191.54 1103
2191.98 1144
2192.43 1196
2192.87 1153
2193.31 1175
2193.75 1177
2194.19 1209
2194.63 1193
2195.08 1296
2195.52 1294
2195.96 1300
2196.40 1324
2196.84 1299
2197.29 1285
2197.73 1184
2198.17 1130
2198.61 1174
2199.06 1128
2199.50 1164
2199.94 1090
2200.38 1111
2200.82 1098
2201.27 1033
2201.71 1080
2202.15 1153
2202.59 1158
2203.04 1164
2203.48 1204
2203.92 1244
2204.37 1184
2204.81 1177
2205.25 1199
2205.69 1174
2206.14 1149
2206.58 1164
2207.02 1211
2207.47 1227
2207.91 1208
2208.35 1233
2208.80 1266
2209.24 1267
2209.68 1258
2210.13 1186
2210.57 1238
2211.01 1254
2211.46 1288
2211.90 1369
2212.34 1273
2212.79 1234
2213.23 1215
2213.67 1183
2214.12 1190
2214.56 1175
2215.01 1296
2215.45 1235
2215.89 1218
2216.34 1097
2216.78 1135
2217.23 1135
2217.67 1183
2218.11 1101
2218.56 1038
2219.00 1036
2219.45 1126
2219.89 1125
2220.34 1130
2220.78 1194
2221.22 1164
2221.67 1182
2222.11 1268
2222.56 1231
2223.00 1220
2223.45 1299
2223.89 1258
2224.34 1171
2224.78 1219
2225.23 1290
2225.67 1272
2226.12 1213
2226.56 1261
2227.01 1312
2227.45 1269
2227.90 1291
2228.34 1193
2228.79 1259
2229.23 1297
2229.68 1279
2230.12 1365
2230.57 1344
2231.01 1308
2231.46 1324
2231.90 1374
2232.35 1323
2232.80 1322
2233.24 1377
2233.69 1292
2234.13 1360
2234.58 1293
2235.02 1329
2235.47 1369
2235.92 1296
2236.36 1190
2236.81 1246
2237.25 1175
2237.70 1197
2238.15 1184
2238.59 1219
2239.04 1250
2239.49 1124
2239.93 1122
2240.38 1205
2240.82 1130
2241.27 1153
2241.72 1069
2242.16 1195
2242.61 1172
2243.06 1166
2243.50 1139
2243.95 1119
2244.40 1080
2244.84 1072
2245.29 1093
2245.74 1094
2246.19 1115
2246.63 1082
2247.08 1031
2247.53 977
2247.97 983
2248.42 1054
2248.87 1042
2249.32 1068
2249.76 1124
2250.21 1130
2250.66 1128
2251.10 1169
2251.55 1182
2252.00 1070
2252.45 1171
2252.89 1214
2253.34 1182
2253.79 1212
2254.24 1258
2254.69 1257
2255.13 1328
2255.58 1260
2256.03 1223
2256.48 1175
2256.93 1145
2257.37 1180
2257.82 1157
2258.27 1177
2258.72 1164
2259.17 1243
2259.61 1286
2260.06 1145
2260.51 1163
2260.96 1197
2261.41 1269
2261.86 1352
2262.31 1382
2262.75 1344
2263.20 1363
2263.65 1351
2264.10 1356
2264.55 1401
2265.00 1308
2265.45 1331
2265.90 1330
2266.34 1294
2266.79 1366
2267.24 1287
2267.69 1238
2268.14 1250
2268.59 1171
2269.04 1216
2269.49 1254
2269.94 1254
2270.39 1298
2270.84 1239
2271.29 1230
2271.74 1286
2272.18 1232
2272.63 1273
2273.08 1346
2273.53 1354
2273.98 1282
2274.43 1405
2274.88 1327
2275.33 1365
2275.78 1520
2276.23 1581
2276.68 1519
2277.13 1494
2277.58 1610
2278.03 1597
2278.48 1501
2278.93 1447
2279.38 1443
2279.83 1342
2280.28 1288
2280.73 1182
2281.19 1210
2281.64 1235
2282.09 1195
2282.54 1159
2282.99 1157
2283.44 1132
2283.89 1201
2284.34 1113
2284.79 1102
2285.24 1077
2285.69 1111
2286.14 1174
2286.59 1164
2287.04 1173
2287.50 1214
2287.95 1213
2288.40 1241
2288.85 1375
2289.30 1435
2289.75 1438
2290.20 1504
2290.65 1576
2291.11 1702
2291.56 1760
2292.01 1654
2292.46 1632
2292.91 1680
2293.36 1695
2293.82 1658
2294.27 1682
2294.72 1540
2295.17 1521
2295.62 1496
2296.07 1518
2296.53 1445
2296.98 1417
2297.43 1362
2297.88 1341
2298.33 1355
2298.79 1278
2299.24 1229
2299.69 1183
2300.14 1186
2300.60 1149
2301.05 1153
2301.50 1099
2301.95 1084
2302.41 1141
2302.86 1171
2303.31 1143
2303.76 1137
2304.22 1147
2304.67 1137
2305.12 1102
2305.57 1112
2306.03 1095
2306.48 1137
2306.93 1184
2307.39 1186
2307.84 1231
2308.29 1107
2308.75 1232
2309.20 1222
2309.65 1261
2310.11 1335
2310.56 1308
2311.01 1322
2311.47 1319
2311.92 1317
2312.37 1325
2312.83 1229
2313.28 1194
2313.73 1168
2314.19 1201
2314.64 1259
2315.09 1188
2315.55 1162
2316.00 1173
2316.46 1221
2316.91 1180
2317.36 1207
2317.82 1148
2318.27 1191
2318.73 1251
2319.18 1202
2319.63 1270
2320.09 1285
2320.54 1283
2321.00 1293
2321.45 1286
2321.91 1237
2322.36 1262
2322.82 1267
2323.27 1381
2323.72 1483
2324.18 1566
2324.63 1562
2325.09 1574
2325.54 1586
2326.00 1563
2326.45 1600
2326.91 1538
2327.36 1543
2327.82 1464
2328.27 1449
2328.73 1398
2329.18 1393
2329.64 1324
2330.09 1306
2330.55 1263
2331.00 1280
2331.46 1209
2331.92 1241
2332.37 1230
2332.83 1292
2333.28 1220
2333.74 1267
2334.19 1180
2334.65 1143
2335.10 1128
2335.56 1196
2336.02 1213
2336.47 1141
2336.93 1161
2337.38 1243
2337.84 1230
2338.30 1184
2338.75 1202
2339.21 1143
2339.66 1142
2340.12 1120
2340.58 1214
2341.03 1210
2341.49 1211
2341.95 1295
2342.40 1228
2342.86 1232
2343.32 1126
2343.77 1187
2344.23 1201
2344.68 1276
2345.14 1215
2345.60 1312
2346.06 1315
2346.51 1266
2346.97 1315
2347.43 1333
2347.88 1244
2348.34 1276
2348.80 1382
2349.25 1317
2349.71 1310
2350.17 1242
2350.63 1254
2351.08 1291
2351.54 1337
2352.00 1240
2352.46 1166
2352.91 1221
2353.37 1195
2353.83 1162
2354.29 1109
2354.74 1089
2355.20 1172
2355.66 1166
2356.12 1175
2356.57 1190
2357.03 1151
2357.49 1162
2357.95 1150
2358.41 1136
2358.86 1221
2359.32 1315
2359.78 1366
2360.24 1469
2360.70 1413
2361.15 1403
2361.61 1420
2362.07 1432
2362.53 1460
2362.99 1488
2363.45 1495
2363.91 1458
2364.36 1431
2364.82 1434
2365.28 1337
2365.74 1413
2366.20 1304
2366.66 1294
2367.12 1423
2367.57 1430
2368.03 1344
2368.49 1354
2368.95 1267
2369.41 1265
2369.87 1250
2370.33 1208
2370.79 1223
2371.25 1210
2371.71 1158
2372.17 1128
2372.63 1174
2373.09 1147
2373.54 1188
2374.00 1173
2374.46 1210
2374.92 1185
2375.38 1221
2375.84 1187
2376.30 1145
2376.76 1189
2377.22 1202
2377.68 1221
2378.14 1196
2378.60 1222
2379.06 1227
2379.52 1235
2379.98 1192
2380.44 1190
2380.90 1133
2381.36 1201
2381.82 1365
2382.28 1222
2382.74 1189
2383.20 1191
2383.66 1180
2384.12 1161
2384.59 1127
2385.05 1218
2385.51 1177
2385.97 1235
2386.43 1140
2386.89 1196
2387.35 1234
2387.81 1174
2388.27 1080
2388.73 1109
2389.19 1136
2389.65 1189
2390.12 1156
2390.58 1149
2391.04 1126
2391.50 1197
2391.96 1267
2392.42 1245
2392.88 1175
2393.34 1148
2393.81 1096
2394.27 1141
2394.73 1177
2395.19 1172
2395.65 1120
2396.11 1124
2396.57 1191
2397.04 1160
2397.50 1130
2397.96 1168
2398.42 1266
2398.88 1319
2399.35 1217
2399.81 1283
2400.27 1352
2400.73 1239
2401.19 1218
2401.66 1160
2402.12 1130
2402.58 1076
2403.04 1199
2403.51 1142
2403.97 1258
2404.43 1202
2404.89 1106
2405.36 1149
2405.82 1158
2406.28 1199
2406.74 1202
2407.21 1192
2407.67 1061
2408.13 1076
2408.59 1051
2409.06 1114
2409.52 1119
2409.98 1060
2410.45 1157
2410.91 1100
2411.37 1066
2411.84 1130
2412.30 1026
2412.76 1034
2413.23 1051
2413.69 1076
2414.15 1119
2414.62 1134
2415.08 1109
2415.54 1043
2416.01 1138
2416.47 1226
2416.93 1209
2417.40 1275
2417.86 1270
2418.32 1192
2418.79 1213
2419.25 1292
2419.72 1237
2420.18 1202
2420.64 1249
2421.11 1221
2421.57 1188
2422.04 1255
2422.50 1264
2422.96 1363
2423.43 1345
2423.89 1288
2424.36 1303
2424.82 1257
2425.29 1199
2425.75 1260
2426.22 1237
2426.68 1268
2427.15 1209
2427.61 1149
2428.07 1135
2428.54 1156
2429.00 1213
2429.47 1181
2429.93 1147
2430.40 1125
2430.86 1135
2431.33 1125
2431.79 1128
2432.26 1139
2432.72 1109
2433.19 1106
2433.65 1167
2434.12 1262
2434.59 1283
2435.05 1220
2435.52 1180
2435.98 1244
2436.45 1225
2436.91 1305
2437.38 1300
2437.84 1409
2438.31 1385
2438.78 1363
2439.24 1326
2439.71 1325
2440.17 1316
2440.64 1451
2441.10 1513
2441.57 1493
2442.04 1414
2442.50 1334
2442.97 1356
2443.44 1382
2443.90 1337
2444.37 1247
2444.83 1267
2445.30 1260
2445.77 1252
2446.23 1244
2446.70 1204
2447.17 1200
2447.63 1113
2448.10 1106
2448.57 1116
2449.03 1032
2449.50 1109
2449.97 1140
2450.43 1099
2450.90 1137
2451.37 1124
2451.83 1094
2452.30 1124
2452.77 1054
2453.24 1107
2453.70 1124
2454.17 1104
2454.64 1144
2455.10 1057
2455.57 1093
2456.04 1158
2456.51 1107
2456.97 1153
2457.44 1189
2457.91 1165
2458.38 1071
2458.84 1100
2459.31 1134
2459.78 1125
2460.25 1084
2460.72 1102
2461.18 1087
2461.65 1165
2462.12 1195
2462.59 1147
2463.06 1124
2463.52 1088
2463.99 1217
2464.46 1190
2464.93 1110
2465.40 1091
2465.86 1081
2466.33 1162
2466.80 1141
2467.27 1171
2467.74 1207
2468.21 1212
2468.68 1157
2469.14 1125
2469.61 1144
2470.08 1202
2470.55 1149
2471.02 1187
2471.49 1197
2471.96 1150
2472.43 1154
2472.90 1224
2473.36 1229
2473.83 1188
2474.30 1082
2474.77 1112
2475.24 1150
2475.71 1139
2476.18 1167
2476.65 1139
2477.12 1205
2477.59 1202
2478.06 1153
2478.53 1173
2479.00 1111
2479.47 1104
2479.94 1192
2480.41 1144
2480.87 1184
2481.34 1158
2481.81 1167
2482.28 1176
2482.75 1148
2483.22 1123
2483.69 1136
2484.16 1130
2484.63 1050
2485.10 1062
2485.57 1084
2486.05 1126
2486.52 1128
2486.99 1152
2487.46 1135
2487.93 1109
2488.40 1272
2488.87 1162
2489.34 1062
2489.81 1164
2490.28 1202
2490.75 1158
2491.22 1161
2491.69 1190
2492.16 1148
2492.63 1143
2493.10 1181
2493.58 1183
2494.05 1130
2494.52 1166
2494.99 1119
2495.46 1147
2495.93 1164
2496.40 1205
2496.87 1179
2497.34 1129
2497.82 1159
2498.29 1050
2498.76 1087
2499.23 1103
2499.70 1107
2500.17 1083
2500.64 1055
2501.12 1016
2501.59 1088
2502.06 1026
2502.53 1063
2503.00 1120
2503.48 1109
2503.95 1091
2504.42 1115
2504.89 1102
2505.36 1148
2505.84 1178
2506.31 1150
2506.78 1165
2507.25 1214
2507.72 1150
2508.20 1171
2508.67 1215
2509.14 1144
2509.61 1273
2510.09 1374
2510.56 1309
2511.03 1346
2511.50 1293
2511.98 1275
2512.45 1400
2512.92 1411
2513.40 1413
2513.87 1304
2514.34 1297
2514.81 1301
2515.29 1222
2515.76 1219
2516.23 1182
2516.71 1208
2517.18 1216
2517.65 1202
2518.13 1334
2518.60 1347
2519.07 1308
2519.55 1226
2520.02 1259
2520.49 1248
2520.97 1267
2521.44 1282
2521.91 1164
2522.39 1228
2522.86 1255
2523.34 1173
2523.81 1079
2524.28 1112
2524.76 1167
2525.23 1136
2525.70 1239
2526.18 1162
2526.65 1244
2527.13 1218
2527.60 1228
2528.08 1265
2528.55 1305
2529.02 1289
2529.50 1292
2529.97 1231
2530.45 1212
2530.92 1163
2531.40 1211
2531.87 1269
2532.34 1205
2532.82 1240
2533.29 1232
2533.77 1316
2534.24 1315
2534.72 1241
2535.19 1241
2535.67 1197
2536.14 1220
2536.62 1253
2537.09 1295
2537.57 1263
2538.04 1249
2538.52 1250
2538.99 1303
2539.47 1228
2539.94 1176
2540.42 1260
2540.90 1307
2541.37 1228
2541.85 1281
2542.32 1146
2542.80 1123
2543.27 1156
2543.75 1153
2544.22 1185
2544.70 1170
2545.18 1253
2545.65 1343
2546.13 1310
2546.60 1241
2547.08 1269
2547.56 1240
2548.03 1368
2548.51 1367
2548.98 1353
2549.46 1367
2549.94 1341
2550.41 1322
2550.89 1353
2551.37 1358
2551.84 1321
2552.32 1359
2552.80 1363
2553.27 1366
2553.75 1297
2554.23 1302
2554.70 1267
2555.18 1291
2555.66 1316
2556.13 1391
2556.61 1336
2557.09 1307
2557.56 1415
2558.04 1282
2558.52 1244
2558.99 1245
2559.47 1283
2559.95 1342
2560.43 1209
2560.90 1174
2561.38 1123
2561.86 1178
2562.33 1184
2562.81 1102
2563.29 1086
2563.77 1062
2564.25 1045
2564.72 1117
2565.20 1100
2565.68 1070
2566.16 976
2566.63 1030
2567.11 1021
2567.59 1057
2568.07 1046
2568.55 1021
2569.02 1081
2569.50 1097
2569.98 1058
2570.46 1093
2570.94 1060
2571.41 1067
2571.89 1034
2572.37 1053
2572.85 1026
2573.33 1112
2573.81 1058
2574.28 1038
2574.76 1125
2575.24 1127
2575.72 1110
2576.20 1095
2576.68 1121
2577.16 1119
2577.64 1091
2578.11 1076
2578.59 1095
2579.07 1085
2579.55 1089
2580.03 1121
2580.51 1058
2580.99 1066
2581.47 1114
2581.95 1122
2582.43 1122
2582.91 1090
2583.39 1066
2583.86 1116
2584.34 1002
2584.82 1050
2585.30 1065
2585.78 1082
2586.26 1093
2586.74 1062
2587.22 1123
2587.70 1072
2588.18 1067
2588.66 1078
2589.14 1045
2589.62 1035
2590.10 1096
2590.58 1099
2591.06 1050
2591.54 1097
2592.02 1086
2592.50 1087
2592.98 1105
2593.46 1140
2593.94 1103
2594.42 1052
2594.90 1120
2595.38 1122
2595.86 1074
2596.35 1021
2596.83 1053
2597.31 1120
2597.79 1134
2598.27 1099
2598.75 1054
2599.23 1078
2599.71 1146
2600.19 1195
2600.67 1152
2601.15 1148
2601.63 1168
2602.12 1193
2602.60 1189
2603.08 1189
2603.56 1172
2604.04 1182
2604.52 1177
2605.00 1145
2605.48 1138
2605.97 1054
2606.45 1112
2606.93 1118
2607.41 1097
2607.89 1099
2608.37 1128
2608.86 1085
2609.34 1128
2609.82 1112
2610.30 1129
2610.78 1100
2611.26 1078
2611.75 1169
2612.23 1315
2612.71 1270
2613.19 1191
2613.68 1226
2614.16 1190
2614.64 1184
2615.12 1127
2615.60 1132
2616.09 1133
2616.57 1106
2617.05 1087
2617.53 1056
2618.02 1141
2618.50 1075
2618.98 1050
2619.46 1086
2619.95 1112
2620.43 1088
2620.91 1070
2621.40 1000
2621.88 1035
2622.36 1015
2622.85 1082
2623.33 1135
2623.81 1118
2624.29 1115
2624.78 1135
2625.26 1177
2625.74 1118
2626.23 1129
2626.71 1073
2627.19 1083
2627.68 1111
2628.16 1167
2628.64 1105
2629.13 1139
2629.61 1184
2630.10 1175
2630.58 1123
2631.06 1152
2631.55 1150
2632.03 1209
2632.51 1172
2633.00 1151
2633.48 1080
2633.97 1106
2634.45 1164
2634.94 1198
2635.42 1170
2635.90 1098
2636.39 1063
2636.87 1082
2637.36 1129
2637.84 1106
2638.33 1093
2638.81 1147
2639.29 1171
2639.78 1200
2640.26 1128
2640.75 1166
2641.23 1086
2641.72 1149
2642.20 1186
2642.69 1111
2643.17 1050
2643.66 1039
2644.14 1112
2644.63 1118
2645.11 1136
2645.60 1107
2646.08 1096
2646.57 1040
2647.05 1083
2647.54 1090
2648.02 1099
2648.51 1077
2648.99 1107
2649.48 1185
2649.97 1092
2650.45 1102
2650.94 1217
2651.42 1141
2651.91 1167
2652.39 1128
2652.88 1146
2653.37 1151
2653.85 1266
2654.34 1245
2654.82 1272
2655.31 1300
2655.80 1275
2656.28 1287
2656.77 1313
2657.25 1303
2657.74 1294
2658.23 1212
2658.71 1184
2659.20 1229
2659.69 1237
2660.17 1175
2660.66 1124
2661.14 1151
2661.63 1150
2662.12 1165
2662.60 1179
2663.09 1142
2663.58 1115
2664.06 1140
2664.55 1146
2665.04 1180
2665.53 1176
2666.01 1158
2666.50 1198
2666.99 1150
2667.47 1139
2667.96 1129
2668.45 1192
2668.94 1221
2669.42 1181
2669.91 1164
2670.40 1212
2670.88 1243
2671.37 1338
2671.86 1312
2672.35 1345
2672.83 1446
2673.32 1352
2673.81 1411
2674.30 1539
2674.79 1498
2675.27 1515
2675.76 1535
2676.25 1479
2676.74 1481
2677.23 1385
2677.71 1362
2678.20 1385
2678.69 1369
2679.18 1300
2679.67 1235
2680.15 1258
2680.64 1197
2681.13 1169
2681.62 1161
2682.11 1197
2682.60 1192
2683.08 1279
2683.57 1229
2684.06 1310
2684.55 1275
2685.04 1236
2685.53 1258
2686.02 1238
2686.51 1157
2686.99 1183
2687.48 1247
2687.97 1188
2688.46 1173
2688.95 1092
2689.44 1119
2689.93 1197
2690.42 1279
2690.91 1241
2691.40 1127
2691.89 1158
2692.38 1261
2692.87 1238
2693.35 1227
2693.84 1241
2694.33 1236
2694.82 1184
2695.31 1202
2695.80 1202
2696.29 1227
2696.78 1293
2697.27 1204
2697.76 1191
2698.25 1246
2698.74 1163
2699.23 1175
2699.72 1170
2700.21 1107
2700.70 1173
2701.19 1115
2701.68 1151
2702.17 1223
2702.66 1154
2703.15 1226
2703.64 1120
2704.13 1146
2704.62 1112
2705.12 1190
2705.61 1193
2706.10 1317
2706.59 1153
2707.08 1149
2707.57 1125
2708.06 1128
2708.55 1139
2709.04 1170
2709.53 1151
2710.02 1148
2710.51 1128
2711.01 1104
2711.50 1125
2711.99 1056
2712.48 1108
2712.97 1081
2713.46 1174
2713.95 1195
2714.44 1173
2714.94 1100
2715.43 1055
2715.92 1108
2716.41 1143
2716.90 1096
2717.39 1097
2717.89 1078
2718.38 1128
2718.87 1089
2719.36 1055
2719.85 1133
2720.34 1026
2720.84 1125
2721.33 1157
2721.82 1192
2722.31 1192
2722.80 1222
2723.30 1231
2723.79 1139
2724.28 1108
2724.77 1150
2725.27 1131
2725.76 1130
2726.25 1161
2726.74 1111
2727.24 1095
2727.73 1109
2728.22 1065
2728.71 1158
2729.21 1172
2729.70 1161
2730.19 1202
2730.69 1090
2731.18 1202
2731.67 1167
2732.16 1209
2732.66 1184
2733.15 1164
2733.64 1259
2734.14 1195
2734.63 1178
2735.12 1228
2735.62 1236
2736.11 1260
2736.60 1260
2737.10 1289
2737.59 1245
2738.08 1284
2738.58 1308
2739.07 1240
2739.56 1263
2740.06 1177
2740.55 1131
2741.05 1205
2741.54 1209
2742.03 1186
2742.53 1245
2743.02 1107
2743.52 1151
2744.01 1072
2744.50 1143
2745.00 1150
2745.49 1143
2745.99 1159
2746.48 1135
2746.97 1152
2747.47 1112
2747.96 1195
2748.46 1185
2748.95 1221
2749.45 1168
2749.94 1140
2750.44 1097
2750.93 1115
2751.43 1053
2751.92 1113
2752.42 1112
2752.91 1069
2753.41 1141
2753.90 1155
2754.40 1138
2754.89 1135
2755.39 1161
2755.88 1158
2756.38 1224
2756.87 1186
2757.37 1111
2757.86 1101
2758.36 1148
2758.85 1144
2759.35 1121
2759.84 1147
2760.34 1148
2760.83 1115
2761.33 1192
2761.83 1163
2762.32 1152
2762.82 1122
2763.31 1119
2763.81 1127
2764.30 1219
2764.80 1184
2765.30 1089
2765.79 1134
2766.29 1194
2766.78 1167
2767.28 1144
2767.78 1131
2768.27 1146
2768.77 1141
2769.27 1075
2769.76 1074
2770.26 1038
2770.76 1116
2771.25 1120
2771.75 1175
2772.24 1204
2772.74 1186
2773.24 1205
2773.73 1225
2774.23 1140
2774.73 1179
2775.23 1187
2775.72 1246
2776.22 1217
2776.72 1278
2777.21 1341
2777.71 1302
2778.21 1298
2778.70 1297
2779.20 1209
2779.70 1304
2780.20 1256
2780.69 1255
2781.19 1219
2781.69 1252
2782.19 1198
2782.68 1212
2783.18 1154
2783.68 1146
2784.18 1179
2784.67 1110
2785.17 1130
2785.67 1159
2786.17 1195
2786.67 1167
2787.16 1246
2787.66 1232
2788.16 1263
2788.66 1332
2789.16 1311
2789.65 1372
2790.15 1359
2790.65 1274
2791.15 1247
2791.65 1287
2792.15 1297
2792.64 1255
2793.14 1228
2793.64 1179
2794.14 1209
2794.64 1292
2795.14 1298
2795.64 1212
2796.13 1299
2796.63 1370
2797.13 1297
2797.63 1329
2798.13 1299
2798.63 1330
2799.13 1249
2799.63 1271
2800.13 1346
2800.62 1223
2801.12 1208
2801.62 1158
2802.12 1163
2802.62 1227
2803.12 1188
2803.62 1162
2804.12 1141
2804.62 1181
2805.12 1167
2805.62 1184
2806.12 1257
2806.62 1226
2807.12 1202
2807.62 1217
2808.12 1254
2808.62 1302
2809.12 1424
2809.62 1525
2810.12 1585
2810.62 1495
2811.12 1548
2811.62 1573
2812.12 1666
2812.62 1741
2813.12 1737
2813.62 1817
2814.12 1792
2814.62 1810
2815.12 1751
2815.62 1724
2816.12 1819
2816.62 1713
2817.12 1564
2817.62 1519
2818.12 1437
2818.62 1398
2819.12 1324
2819.63 1243
2820.13 1211
2820.63 1233
2821.13 1214
2821.63 1115
2822.13 1239
2822.63 1247
2823.13 1119
2823.63 1135
2824.13 1087
2824.64 1134
2825.14 1100
2825.64 1128
2826.14 1142
2826.64 1096
2827.14 1145
2827.64 1128
2828.15 1115
2828.65 1145
2829.15 1134
2829.65 1131
2830.15 1163
2830.65 1203
2831.16 1130
2831.66 1094
2832.16 1055
2832.66 1061
2833.16 992
2833.67 1072
2834.17 1132
2834.67 1205
2835.17 1146
2835.68 1204
2836.18 1218
2836.68 1260
2837.18 1207
2837.68 1255
2838.19 1329
2838.69 1253
2839.19 1340
2839.70 1378
2840.20 1319
2840.70 1309
2841.20 1302
2841.71 1290
2842.21 1302
2842.71 1246
2843.21 1245
2843.72 1298
2844.22 1233
2844.72 1214
2845.23 1286
2845.73 1323
2846.23 1225
2846.74 1282
2847.24 1334
2847.74 1355
2848.25 1314
2848.75 1329
2849.25 1402
2849.76 1353
2850.26 1337
2850.76 1366
2851.27 1368
2851.77 1329
2852.28 1397
2852.78 1271
2853.28 1178
2853.79 1185
2854.29 1223
2854.79 1300
2855.30 1279
2855.80 1263
2856.31 1232
2856.81 1312
2857.31 1308
2857.82 1341
2858.32 1290
2858.83 1304
2859.33 1379
2859.84 1380
2860.34 1365
2860.85 1335
2861.35 1361
2861.85 1309
2862.36 1281
2862.86 1323
2863.37 1310
2863.87 1313
2864.38 1278
2864.88 1230
2865.39 1194
2865.89 1144
2866.40 1138
2866.90 1219
2867.41 1160
2867.91 1132
2868.42 1240
2868.92 1304
2869.43 1182
2869.93 1172
2870.44 1205
2870.94 1246
2871.45 1258
2871.96 1283
2872.46 1312
2872.97 1337
2873.47 1321
2873.98 1412
2874.48 1337
2874.99 1279
2875.49 1321
2876.00 1271
2876.51 1278
2877.01 1293
2877.52 1257
2878.02 1190
2878.53 1184
2879.04 1263
2879.54 1332
2880.05 1309
2880.55 1270
2881.06 1319
2881.57 1334
2882.07 1314
2882.58 1404
2883.09 1361
2883.59 1404
2884.10 1396
2884.61 1412
2885.11 1438
2885.62 1504
2886.13 1517
2886.63 1495
2887.14 1514
2887.65 1537
2888.15 1577
2888.66 1595
2889.17 1573
2889.67 1629
2890.18 1608
2890.69 1572
2891.20 1469
2891.70 1531
2892.21 1403
2892.72 1396
2893.22 1459
2893.73 1422
2894.24 1432
2894.75 1446
2895.25 1471
2895.76 1590
2896.27 1564
2896.78 1511
2897.29 1594
2897.79 1464
2898.30 1464
2898.81 1491
2899.32 1457
2899.82 1435
2900.33 1528
2900.84 1435
2901.35 1408
2901.86 1403
2902.36 1485
2902.87 1545
2903.38 1500
2903.89 1499
2904.40 1367
2904.91 1330
2905.41 1406
2905.92 1354
2906.43 1385
2906.94 1357
2907.45 1332
2907.96 1216
2908.47 1247
2908.97 1272
2909.48 1236
2909.99 1308
2910.50 1259
2911.01 1269
2911.52 1224
2912.03 1275
2912.54 1253
2913.05 1200
2913.55 1148
2914.06 1184
2914.57 1211
2915.08 1188
2915.59 1223
2916.10 1253
2916.61 1283
2917.12 1232
2917.63 1270
2918.14 1272
2918.65 1299
2919.16 1269
2919.67 1251
2920.18 1335
2920.69 1381
2921.20 1387
2921.71 1284
2922.22 1386
2922.73 1482
2923.24 1505
2923.75 1544
2924.26 1522
2924.77 1554
2925.28 1565
2925.79 1523
2926.30 1516
2926.81 1453
2927.32 1475
2927.83 1461
2928.34 1462
2928.85 1363
2929.36 1428
2929.87 1402
2930.38 1347
2930.89 1245
2931.40 1266
2931.91 1233
2932.42 1211
2932.93 1203
2933.45 1265
2933.96 1226
2934.47 1275
2934.98 1225
2935.49 1254
2936.00 1266
2936.51 1309
2937.02 1448
2937.53 1407
2938.04 1529
2938.56 1646
2939.07 1675
2939.58 1959
2940.09 2072
2940.60 2214
2941.11 2309
2941.62 2374
2942.14 2402
2942.65 2436
2943.16 2479
2943.67 2360
2944.18 2283
2944.70 2222
2945.21 2044
2945.72 1891
2946.23 1864
2946.74 1736
2947.26 1776
2947.77 1704
2948.28 1552
2948.79 1549
2949.30 1552
2949.82 1469
2950.33 1433
2950.84 1350
2951.35 1239
2951.87 1266
2952.38 1270
2952.89 1197
2953.40 1211
2953.92 1247
2954.43 1284
2954.94 1200
2955.45 1235
2955.97 1241
2956.48 1178
2956.99 1158
2957.51 1177
2958.02 1260
2958.53 1237
2959.04 1265
2959.56 1268
2960.07 1230
2960.58 1216
2961.10 1210
2961.61 1283
2962.12 1316
2962.64 1266
2963.15 1224
2963.66 1347
2964.18 1305
2964.69 1347
2965.21 1405
2965.72 1365
2966.23 1328
2966.75 1304
2967.26 1260
2967.77 1240
2968.29 1297
2968.80 1332
2969.32 1308
2969.83 1279
2970.34 1261
2970.86 1322
2971.37 1287
2971.89 1254
2972.40 1260
2972.91 1294
2973.43 1283
2973.94 1334
2974.46 1343
2974.97 1347
2975.49 1350
2976.00 1388
2976.52 1317
2977.03 1301
2977.55 1404
2978.06 1365
2978.57 1373
2979.09 1475
2979.60 1451
2980.12 1443
2980.63 1419
2981.15 1417
2981.66 1394
2982.18 1443
2982.69 1523
2983.21 1449
2983.73 1502
2984.24 1426
2984.76 1421
2985.27 1448
2985.79 1442
2986.30 1497
2986.82 1526
2987.33 1459
2987.85 1531
2988.36 1452
2988.88 1512
2989.40 1597
2989.91 1573
2990.43 1575
2990.94 1555
2991.46 1476
2991.97 1499
2992.49 1511
2993.01 1582
2993.52 1487
2994.04 1573
2994.55 1622
2995.07 1617
2995.59 1693
2996.10 1740
2996.62 1703
2997.14 1859
2997.65 1789
2998.17 1953
2998.69 1990
2999.20 1946
2999.72 1952
3000.24 1979
3000.75 2094
3001.27 2139
3001.79 2183
3002.30 2580
3002.82 2929
3003.34 3345
3003.85 3753
3004.37 4254
3004.89 4504
3005.40 5105
3005.92 5226
3006.44 5089
3006.96 4805
3007.47 4499
3007.99 4257
3008.51 3601
3009.03 3199
3009.54 2870
3010.06 2432
3010.58 2245
3011.10 2024
3011.61 1868
3012.13 1799
3012.65 1722
3013.17 1638
3013.68 1674
3014.20 1688
3014.72 1503
3015.24 1556
3015.76 1605
3016.27 1692
3016.79 1664
3017.31 1529
3017.83 1530
3018.35 1524
3018.86 1542
3019.38 1630
3019.90 1535
3020.42 1530
3020.94 1589
3021.46 1566
3021.97 1450
3022.49 1530
3023.01 1618
3023.53 1605
3024.05 1679
3024.57 1724
3025.09 1627
3025.61 1678
3026.12 1685
3026.64 1611
3027.16 1572
3027.68 1597
3028.20 1481
3028.72 1468
3029.24 1416
3029.76 1351
3030.28 1364
3030.80 1355
3031.32 1410
3031.84 1368
3032.35 1283
3032.87 1351
3033.39 1403
3033.91 1366
3034.43 1397
3034.95 1339
3035.47 1329
3035.99 1379
3036.51 1429
3037.03 1338
3037.55 1310
3038.07 1299
3038.59 1325
3039.11 1364
3039.63 1330
3040.15 1332
3040.67 1282
3041.19 1245
3041.71 1267
3042.23 1240
3042.75 1410
3043.27 1387
3043.79 1328
3044.31 1338
3044.83 1390
3045.35 1393
3045.87 1331
3046.40 1257
3046.92 1359
3047.44 1360
3047.96 1390
3048.48 1361
3049.00 1324
3049.52 1242
3050.04 1244
3050.56 1245
3051.08 1276
3051.60 1267
3052.12 1314
3052.65 1221
3053.17 1201
3053.69 1232
3054.21 1242
3054.73 1245
3055.25 1197
3055.77 1233
3056.30 1334
3056.82 1387
3057.34 1271
3057.86 1278
3058.38 1228
3058.90 1300
3059.42 1262
3059.95 1232
3060.47 1332
3060.99 1297
3061.51 1334
3062.03 1338
3062.56 1289
3063.08 1243
3063.60 1287
3064.12 1346
3064.64 1322
3065.17 1400
3065.69 1422
3066.21 1370
3066.73 1317
3067.26 1430
3067.78 1446
3068.30 1425
3068.82 1406
3069.35 1397
3069.87 1480
3070.39 1365
3070.91 1363
3071.44 1389
3071.96 1444
3072.48 1462
3073.01 1440
3073.53 1427
3074.05 1350
3074.57 1532
3075.10 1449
3075.62 1453
3076.14 1521
3076.67 1443
3077.19 1480
3077.71 1575
3078.24 1619
3078.76 1536
3079.28 1560
3079.81 1672
3080.33 1697
3080.85 1587
3081.38 1708
3081.90 1742
3082.42 1815
3082.95 1775
3083.47 1886
3084.00 1851
3084.52 1774
3085.04 1686
3085.57 1651
3086.09 1682
3086.62 1704
3087.14 1638
3087.66 1622
3088.19 1545
3088.71 1492
3089.24 1496
3089.76 1445
3090.29 1501
3090.81 1448
3091.33 1487
3091.86 1504
3092.38 1551
3092.91 1547
3093.43 1611
3093.96 1725
3094.48 1838
3095.01 1745
3095.53 1766
3096.06 1804
3096.58 1851
3097.11 1837
3097.63 1979
3098.16 2032
3098.68 2061
3099.21 2239
3099.73 2529
3100.26 2916
3100.78 3649
3101.31 4561
3101.83 5316
3102.36 6394
3102.88 7248
3103.41 7870
3103.93 8279
3104.46 8327
3104.99 7905
3105.51 7360
3106.04 6376
3106.56 5497
3107.09 4735
3107.61 3965
3108.14 3392
3108.67 2810
3109.19 2536
3109.72 2275
3110.24 2133
3110.77 2162
3111.30 2142
3111.82 2091
3112.35 2059
3112.87 2047
3113.40 1932
3113.93 1849
3114.45 1772
3114.98 1795
3115.51 1826
3116.03 1746
3116.56 1638
3117.09 1640
3117.61 1612
3118.14 1633
3118.67 1668
3119.19 1657
3119.72 1710
3120.25 1701
3120.77 1881
3121.30 1973
3121.83 1906
3122.35 2040
3122.88 2009
3123.41 1975
3123.94 2004
3124.46 1993
3124.99 1886
3125.52 1840
3126.05 1762
3126.57 1825
3127.10 1826
3127.63 1774
3128.16 1712
3128.68 1701
3129.21 1636
3129.74 1682
3130.27 1570
3130.79 1618
3131.32 1610
3131.85 1520
3132.38 1453
3132.91 1485
3133.43 1459
3133.96 1520
3134.49 1570
3135.02 1533
3135.55 1505
3136.07 1534
3136.60 1533
3137.13 1474
3137.66 1438
3138.19 1436
3138.72 1508
3139.24 1395
3139.77 1403
3140.30 1318
3140.83 1349
3141.36 1377
3141.89 1366
3142.42 1379
3142.95 1261
3143.47 1303
3144.00 1338
3144.53 1361
3145.06 1355
3145.59 1419
3146.12 1405
3146.65 1410
3147.18 1483
3147.71 1476
3148.24 1554
3148.76 1528
3149.29 1663
3149.82 1711
3150.35 1644
3150.88 1650
3151.41 1554
3151.94 1508
3152.47 1425
3153.00 1367
3153.53 1404
3154.06 1454
3154.59 1486
3155.12 1398
3155.65 1357
3156.18 1437
3156.71 1413
3157.24 1394
3157.77 1452
3158.30 1449
3158.83 1498
3159.36 1422
3159.89 1425
3160.42 1512
3160.95 1476
3161.48 1532
3162.01 1498
3162.54 1448
3163.07 1448
3163.60 1448
3164.13 1464
3164.66 1424
3165.20 1340
3165.73 1372
3166.26 1387
3166.79 1343
3167.32 1268
3167.85 1366
3168.38 1343
3168.91 1299
3169.44 1339
3169.97 1318
3170.50 1280
3171.04 1318
3171.57 1311
3172.10 1433
3172.63 1485
3173.16 1454
3173.69 1485
3174.22 1563
3174.75 1604
3175.29 1608
3175.82 1583
3176.35 1546
3176.88 1615
3177.41 1472
3177.94 1442
3178.48 1454
3179.01 1463
3179.54 1413
3180.07 1371
3180.60 1303
3181.14 1305
3181.67 1305
3182.20 1341
3182.73 1374
3183.26 1305
3183.80 1266
3184.33 1263
3184.86 1334
3185.39 1350
3185.93 1254
3186.46 1226
3186.99 1224
3187.52 1261
3188.06 1268
3188.59 1317
3189.12 1332
3189.65 1242
3190.19 1234
3190.72 1225
3191.25 1270
3191.79 1248
3192.32 1348
3192.85 1315
3193.38 1320
3193.92 1282
3194.45 1338
3194.98 1315
3195.52 1256
3196.05 1208
3196.58 1216
3197.12 1271
3197.65 1250
3198.18 1302
3198.72 1302
3199.25 1260
3199.78 1297
3200.32 1319
3200.85 1329
3201.39 1369
3201.92 1274
3202.45 1271
3202.99 1381
3203.52 1394
3204.05 1371
3204.59 1369
3205.12 1369
3205.66 1397
3206.19 1374
3206.72 1413
3207.26 1460
3207.79 1565
3208.33 1578
3208.86 1581
3209.40 1681
3209.93 1754
3210.47 1812
3211.00 1898
3211.53 1716
3212.07 1766
3212.60 1780
3213.14 1723
3213.67 1607
3214.21 1633
3214.74 1561
3215.28 1492
3215.81 1427
3216.35 1377
3216.88 1394
3217.42 1350
3217.95 1281
3218.49 1299
3219.02 1293
3219.56 1318
3220.09 1353
3220.63 1288
3221.16 1262
3221.70 1336
3222.23 1291
3222.77 1320
3223.31 1369
3223.84 1433
3224.38 1423
3224.91 1443
3225.45 1534
3225.98 1410
3226.52 1390
3227.06 1496
3227.59 1521
3228.13 1503
3228.66 1484
3229.20 1425
3229.74 1436
3230.27 1415
3230.81 1446
3231.34 1428
3231.88 1397
3232.42 1400
3232.95 1487
3233.49 1467
3234.03 1428
3234.56 1515
3235.10 1510
3235.64 1558
3236.17 1640
3236.71 1563
3237.25 1619
3237.78 1706
3238.32 1639
3238.86 1709
3239.39 1717
3239.93 1657
3240.47 1577
3241.00 1610
3241.54 1645
3242.08 1611
3242.61 1595
3243.15 1648
3243.69 1613
3244.23 1582
3244.76 1554
3245.30 1685
3245.84 1678
3246.38 1666
3246.91 1733
3247.45 1716
3247.99 1786
3248.53 1815
3249.06 1814
3249.60 2075
3250.14 2213
3250.68 2502
3251.21 2865
3251.75 3168
3252.29 3625
3252.83 3875
3253.37 4054
3253.90 4134
3254.44 4237
3254.98 3967
3255.52 3776
3256.06 3670
3256.60 3491
3257.13 3040
3257.67 2664
3258.21 2464
3258.75 2344
3259.29 2302
3259.83 2311
3260.36 2397
3260.90 2542
3261.44 2614
3261.98 2814
3262.52 2739
3263.06 2796
3263.60 3019
3264.14 2908
3264.68 2935
3265.21 2921
3265.75 2826
3266.29 2933
3266.83 2761
3267.37 2857
3267.91 2679
3268.45 2565
3268.99 2354
3269.53 2375
3270.07 2240
3270.61 2123
3271.15 2080
3271.69 1917
3272.23 1834
3272.76 1755
3273.30 1815
3273.84 1848
3274.38 1879
3274.92 1785
3275.46 1796
3276.00 1819
3276.54 1852
3277.08 1774
3277.62 1697
3278.16 1712
3278.70 1708
3279.24 1742
3279.78 1754
3280.32 1741
3280.86 1702
3281.41 1724
3281.95 1741
3282.49 1749
3283.03 1697
3283.57 1736
3284.11 1759
3284.65 1687
3285.19 1751
3285.73 1853
3286.27 1897
3286.81 1798
3287.35 1773
3287.89 1796
3288.43 1829
3288.97 1902
3289.52 1953
3290.06 1983
3290.60 1839
3291.14 1975
3291.68 2058
3292.22 2075
3292.76 2281
3293.30 2330
3293.85 2566
3294.39 2607
3294.93 2836
3295.47 2967
3296.01 3076
3296.55 3119
3297.09 3230
3297.64 3260
3298.18 3153
3298.72 3036
3299.26 2807
3299.80 2770
3300.34 2656
3300.89 2495
3301.43 2504
3301.97 2342
3302.51 2345
3303.06 2270
3303.60 2280
3304.14 2199
3304.68 2111
3305.22 2141
3305.77 2107
3306.31 2178
3306.85 2284
3307.39 2348
3307.94 2372
3308.48 2411
3309.02 2466
3309.56 2567
3310.11 2586
3310.65 2674
3311.19 2715
3311.74 2699
3312.28 2604
3312.82 2610
3313.36 2531
3313.91 2537
3314.45 2522
3314.99 2613
3315.54 2654
3316.08 2824
3316.62 2901
3317.17 3048
3317.71 3229
3318.25 3362
3318.80 3629
3319.34 3782
3319.88 3798
3320.43 4020
3320.97 4011
3321.51 3850
3322.06 3851
3322.60 3683
3323.14 3458
3323.69 3272
3324.23 3050
3324.78 2969
3325.32 2780
3325.86 2586
3326.41 2564
3326.95 2451
3327.50 2455
3328.04 2490
3328.59 2573
3329.13 2578
3329.67 2620
3330.22 2658
3330.76 2708
3331.31 3135
3331.85 3638
3332.40 4532
3332.94 5687
3333.49 7151
3334.03 8699
3334.57 10418
3335.12 12301
3335.66 13849
3336.21 15012
3336.75 15336
3337.30 15657
3337.84 15256
3338.39 14213
3338.93 12975
3339.48 11416
3340.02 9851
3340.57 8387
3341.11 7000
3341.66 5990
3342.20 4988
3342.75 4065
3343.30 3524
3343.84 3097
3344.39 2799
3344.93 2603
3345.48 2498
3346.02 2325
3346.57 2311
3347.11 2388
3347.66 2288
3348.21 2318
3348.75 2288
3349.30 2262
3349.84 2329
3350.39 2165
3350.94 2336
3351.48 2340
3352.03 2249
3352.57 2279
3353.12 2157
3353.67 2107
3354.21 1999
3354.76 2013
3355.31 2119
3355.85 2152
3356.40 2030
3356.95 2019
3357.49 1993
3358.04 1914
3358.59 1803
3359.13 1778
3359.68 1770
3360.23 1787
3360.77 1778
3361.32 1800
3361.87 1852
3362.41 1718
3362.96 1800
3363.51 1777
3364.05 1912
3364.60 1886
3365.15 1859
3365.70 1809
3366.24 1849
3366.79 1878
3367.34 1877
3367.89 1870
3368.43 1693
3368.98 1844
3369.53 1871
3370.08 1877
3370.62 1946
3371.17 2088
3371.72 2248
3372.27 2330
3372.81 2488
3373.36 2542
3373.91 2746
3374.46 2959
3375.01 2859
3375.55 2771
3376.10 2757
3376.65 2682
3377.20 2484
3377.75 2268
3378.30 2061
3378.84 2047
3379.39 1865
3379.94 1796
3380.49 1713
3381.04 1729
3381.59 1701
3382.13 1661
3382.68 1559
3383.23 1608
3383.78 1593
3384.33 1616
3384.88 1546
3385.43 1592
3385.98 1520
3386.52 1459
3387.07 1511
3387.62 1472
3388.17 1510
3388.72 1527
3389.27 1530
3389.82 1468
3390.37 1562
3390.92 1544
3391.47 1520
3392.02 1510
3392.57 1607
3393.12 1626
3393.66 1536
3394.21 1438
3394.76 1471
3395.31 1457
3395.86 1515
3396.41 1582
3396.96 1581
3397.51 1586
3398.06 1621
3398.61 1564
3399.16 1514
3399.71 1533
3400.26 1565
3400.81 1550
3401.36 1456
3401.91 1491
3402.46 1506
3403.01 1536
3403.56 1516
3404.11 1499
3404.66 1532
3405.21 1515
3405.77 1466
3406.32 1494
3406.87 1487
3407.42 1463
3407.97 1496
3408.52 1517
3409.07 1563
3409.62 1645
3410.17 1630
3410.72 1710
3411.27 1748
3411.82 1816
3412.37 1848
3412.93 1849
3413.48 1789
3414.03 1860
3414.58 1815
3415.13 1651
3415.68 1760
3416.23 1834
3416.78 1801
3417.34 1779
3417.89 1852
3418.44 1905
3418.99 1815
3419.54 1911
3420.09 1879
3420.65 1789
3421.20 1762
3421.75 1777
3422.30 1742
3422.85 1730
3423.40 1653
3423.96 1703
3424.51 1668
3425.06 1722
3425.61 1730
3426.17 1650
3426.72 1613
3427.27 1588
3427.82 1614
3428.37 1537
3428.93 1505
3429.48 1443
3430.03 1499
3430.58 1428
3431.14 1348
3431.69 1345
3432.24 1344
3432.79 1416
3433.35 1431
3433.90 1361
3434.45 1355
3435.01 1406
3435.56 1365
3436.11 1383
3436.66 1400
3437.22 1449
3437.77 1507
3438.32 1630
3438.88 1551
3439.43 1514
3439.98 1472
3440.54 1484
3441.09 1559
3441.64 1472
3442.20 1443
3442.75 1425
3443.30 1352
3443.86 1383
3444.41 1382
3444.96 1411
3445.52 1336
3446.07 1352
3446.63 1363
3447.18 1289
3447.73 1262
3448.29 1273
3448.84 1269
3449.40 1297
3449.95 1300
3450.50 1230
3451.06 1208
3451.61 1217
3452.17 1248
3452.72 1259
3453.27 1212
3453.83 1216
3454.38 1246
3454.94 1222
3455.49 1249
3456.05 1265
3456.60 1306
3457.16 1222
3457.71 1257
3458.27 1267
3458.82 1252
3459.38 1247
3459.93 1312
3460.49 1262
3461.04 1248
3461.60 1308
3462.15 1331
3462.71 1265
3463.26 1331
3463.82 1333
3464.37 1427
3464.93 1355
3465.48 1366
3466.04 1404
3466.59 1397
3467.15 1446
3467.70 1421
3468.26 1466
3468.81 1440
3469.37 1476
3469.93 1478
3470.48 1639
3471.04 1665
3471.59 1581
3472.15 1523
3472.70 1668
3473.26 1624
3473.82 1685
3474.37 1713
3474.93 1613
3475.48 1485
3476.04 1548
3476.60 1514
3477.15 1527
3477.71 1583
3478.27 1597
3478.82 1616
3479.38 1650
3479.93 1739
3480.49 1703
3481.05 1773
3481.60 1847
3482.16 1735
3482.72 1764
3483.27 1857
3483.83 1843
3484.39 1956
3484.95 1833
3485.50 1890
3486.06 1881
3486.62 1862
3487.17 2039
3487.73 2043
3488.29 2388
3488.84 2781
3489.40 3389
3489.96 3935
3490.52 4672
3491.07 5420
3491.63 6239
3492.19 7054
3492.75 7344
3493.30 7489
3493.86 7394
3494.42 6988
3494.98 6127
3495.53 5477
3496.09 4645
3496.65 3979
3497.21 3515
3497.77 3026
3498.32 2629
3498.88 2498
3499.44 2379
3500.00 2358
3500.56 2343
3501.11 2555
3501.67 2712
3502.23 2999
3502.79 3154
3503.35 3494
3503.91 3831
3504.46 3988
3505.02 4378
3505.58 4631
3506.14 4743
3506.70 4624
3507.26 4393
3507.81 4280
3508.37 3943
3508.93 3715
3509.49 3504
3510.05 3100
3510.61 2965
3511.17 2830
3511.73 2654
3512.29 2512
3512.85 2296
3513.40 2301
3513.96 2276
3514.52 2058
3515.08 1941
3515.64 1926
3516.20 1766
3516.76 1789
3517.32 1673
3517.88 1728
3518.44 1701
3519.00 1605
3519.56 1587
3520.12 1582
3520.68 1580
3521.24 1552
3521.80 1622
3522.36 1612
3522.92 1658
3523.48 1628
3524.04 1557
3524.60 1587
3525.16 1605
3525.72 1567
3526.28 1580
3526.84 1624
3527.40 1629
3527.96 1637
3528.52 1615
3529.08 1586
3529.64 1574
3530.20 1547
3530.76 1641
3531.32 1594
3531.88 1603
3532.44 1609
3533.00 1668
3533.56 1613
3534.12 1518
3534.68 1600
3535.25 1639
3535.81 1635
3536.37 1583
3536.93 1553
3537.49 1606
3538.05 1552
3538.61 1637
3539.17 1562
3539.73 1544
3540.30 1639
3540.86 1635
3541.42 1586
3541.98 1762
3542.54 1847
3543.10 1802
3543.66 1747
3544.23 1853
3544.79 1827
3545.35 1729
3545.91 1747
3546.47 1715
3547.03 1674
3547.60 1621
3548.16 1622
3548.72 1609
3549.28 1570
3549.84 1558
3550.41 1521
3550.97 1507
3551.53 1506
3552.09 1505
3552.65 1468
3553.22 1481
3553.78 1399
3554.34 1427
3554.90 1430
3555.47 1359
3556.03 1332
3556.59 1351
3557.15 1354
3557.72 1392
3558.28 1357
3558.84 1329
3559.41 1376
3559.97 1435
3560.53 1363
3561.09 1380
3561.66 1482
3562.22 1424
3562.78 1472
3563.35 1493
3563.91 1518
3564.47 1550
3565.04 1608
3565.60 1603
3566.16 1567
3566.73 1652
3567.29 1611
3567.85 1559
3568.42 1603
3568.98 1589
3569.54 1409
3570.11 1453
3570.67 1375
3571.23 1278
3571.80 1407
3572.36 1468
3572.93 1433
3573.49 1576
3574.05 1622
3574.62 1713
3575.18 1809
3575.75 1988
3576.31 2148
3576.87 2322
3577.44 2451
3578.00 2550
3578.57 2599
3579.13 2464
3579.70 2371
3580.26 2319
3580.82 2228
3581.39 2025
3581.95 1971
3582.52 1816
3583.08 1713
3583.65 1605
3584.21 1555
3584.78 1503
3585.34 1450
3585.91 1374
3586.47 1353
3587.04 1313
3587.60 1283
3588.17 1202
3588.73 1210
3589.30 1174
3589.86 1223
3590.43 1236
3590.99 1344
3591.56 1407
3592.12 1275
3592.69 1228
3593.25 1195
3593.82 1244
3594.39 1291
3594.95 1249
3595.52 1216
3596.08 1216
3596.65 1172
3597.21 1204
3597.78 1263
3598.35 1315
3598.91 1318
3599.48 1242
3600.04 1318
3600.61 1334
3601.18 1286
3601.74 1298
3602.31 1344
3602.87 1278
3603.44 1253
3604.01 1276
3604.57 1249
3605.14 1296
3605.71 1343
3606.27 1350
3606.84 1222
3607.41 1278
3607.97 1262
3608.54 1213
3609.11 1203
3609.67 1265
3610.24 1233
3610.81 1120
3611.37 1166
3611.94 1164
3612.51 1249
3613.07 1252
3613.64 1236
3614.21 1405
3614.78 1585
3615.34 1743
3615.91 2010
3616.48 2197
3617.04 2534
3617.61 2756
3618.18 2862
3618.75 3001
3619.31 2931
3619.88 3046
3620.45 2891
3621.02 2731
3621.58 2582
3622.15 2343
3622.72 2212
3623.29 2006
3623.86 1779
3624.42 1593
3624.99 1493
3625.56 1356
3626.13 1356
3626.70 1305
3627.26 1266
3627.83 1220
3628.40 1251
3628.97 1256
3629.54 1225
3630.11 1255
3630.67 1277
3631.24 1341
3631.81 1262
3632.38 1226
3632.95 1226
3633.52 1179
3634.08 1183
3634.65 1297
3635.22 1260
3635.79 1188
3636.36 1174
3636.93 1183
3637.50 1261
3638.07 1258
3638.64 1217
3639.20 1311
3639.77 1400
3640.34 1446
3640.91 1465
3641.48 1543
3642.05 1549
3642.62 1671
3643.19 1625
3643.76 1570
3644.33 1566
3644.90 1596
3645.47 1500
3646.04 1440
3646.61 1402
3647.18 1476
3647.75 1477
3648.32 1445
3648.89 1445
3649.46 1469
3650.03 1573
3650.60 1578
3651.17 1609
3651.74 1682
3652.31 1735
3652.88 1790
3653.45 1862
3654.02 1845
3654.59 1893
3655.16 1833
3655.73 1912
3656.30 1792
3656.87 1860
3657.44 1763
3658.01 1848
3658.58 1876
3659.15 1758
3659.72 1730
3660.29 1821
3660.86 1801
3661.43 1805
3662.00 1696
3662.58 1786
3663.15 1717
3663.72 1697
3664.29 1847
3664.86 1895
3665.43 1936
3666.00 1948
3666.57 1977
3667.14 1916
3667.72 1880
3668.29 1840
3668.86 1772
3669.43 1666
3670.00 1728
3670.57 1678
3671.14 1704
3671.72 1565
3672.29 1580
3672.86 1535
3673.43 1558
3674.00 1594
3674.57 1668
3675.15 1600
3675.72 1575
3676.29 1644
3676.86 1653
3677.43 1764
3678.01 1832
3678.58 1837
3679.15 1869
3679.72 1755
3680.30 1831
3680.87 1814
3681.44 1788
3682.01 1744
3682.58 1701
3683.16 1520
3683.73 1469
3684.30 1403
3684.88 1393
3685.45 1408
3686.02 1462
3686.59 1413
3687.17 1462
3687.74 1583
3688.31 1595
3688.88 1655
3689.46 1691
3690.03 1698
3690.60 1702
3691.18 1726
3691.75 1766
3692.32 1755
3692.90 1738
3693.47 1678
3694.04 1584
3694.62 1712
3695.19 1511
3695.76 1392
3696.34 1416
3696.91 1409
3697.48 1381
3698.06 1302
3698.63 1382
3699.21 1389
3699.78 1411
3700.35 1502
3700.93 1456
3701.50 1432
3702.08 1446
3702.65 1390
3703.22 1400
3703.80 1347
3704.37 1469
3704.95 1466
3705.52 1558
3706.09 1522
3706.67 1432
3707.24 1437
3707.82 1431
3708.39 1334
3708.97 1322
3709.54 1301
3710.12 1440
3710.69 1354
3711.26 1384
3711.84 1365
3712.41 1333
3712.99 1345
3713.56 1278
3714.14 1307
3714.71 1327
3715.29 1295
3715.86 1299
3716.44 1326
3717.01 1332
3717.59 1267
3718.16 1268
3718.74 1315
3719.32 1293
3719.89 1301
3720.47 1307
3721.04 1238
3721.62 1310
3722.19 1350
3722.77 1230
3723.34 1229
3723.92 1227
3724.49 1231
3725.07 1152
3725.65 1213
3726.22 1266
3726.80 1192
3727.37 1189
3727.95 1285
3728.53 1270
3729.10 1322
3729.68 1430
3730.25 1585
3730.83 1690
3731.41 1861
3731.98 2006
3732.56 2169
3733.14 2226
3733.71 2296
3734.29 2322
3734.87 2295
3735.44 2274
3736.02 2127
3736.60 1962
3737.17 1997
3737.75 1770
3738.33 1668
3738.90 1620
3739.48 1573
3740.06 1503
3740.63 1434
3741.21 1316
3741.79 1218
3742.36 1221
3742.94 1272
3743.52 1243
3744.10 1226
3744.67 1179
3745.25 1215
3745.83 1222
3746.40 1174
3746.98 1111
3747.56 1186
3748.14 1189
3748.71 1189
3749.29 1153
3749.87 1121
3750.45 1180
3751.03 1185
3751.60 1181
3752.18 1108
3752.76 1143
3753.34 1184
3753.92 1129
3754.49 1193
3755.07 1226
3755.65 1214
3756.23 1182
3756.81 1284
3757.38 1217
3757.96 1218
3758.54 1206
3759.12 1329
3759.70 1379
3760.28 1352
3760.85 1435
3761.43 1371
3762.01 1399
3762.59 1397
3763.17 1372
3763.75 1399
3764.33 1483
3764.91 1457
3765.48 1492
3766.06 1403
3766.64 1392
3767.22 1445
3767.80 1401
3768.38 1428
3768.96 1448
3769.54 1372
3770.12 1376
3770.70 1296
3771.28 1253
3771.85 1311
3772.43 1304
3773.01 1320
3773.59 1221
3774.17 1260
3774.75 1290
3775.33 1369
3775.91 1303
3776.49 1168
3777.07 1257
3777.65 1267
3778.23 1327
3778.81 1337
3779.39 1288
3779.97 1185
3780.55 1190
3781.13 1162
3781.71 1153
3782.29 1087
3782.87 1141
3783.45 1211
3784.03 1133
3784.61 1105
3785.19 1167
3785.77 1143
3786.35 1150
3786.93 1196
3787.51 1241
3788.10 1221
3788.68 1250
3789.26 1183
3789.84 1216
3790.42 1221
3791.00 1254
3791.58 1267
3792.16 1316
3792.74 1298
3793.32 1332
3793.90 1360
3794.48 1342
3795.07 1304
3795.65 1303
3796.23 1352
3796.81 1330
3797.39 1300
3797.97 1294
3798.55 1298
3799.14 1342
3799.72 1402
3800.30 1437
3800.88 1555
3801.46 1635
3802.04 1725
3802.62 1696
3803.21 1623
3803.79 1700
3804.37 1634
3804.95 1564
3805.53 1688
3806.12 1614
3806.70 1726
3807.28 1774
3807.86 1912
3808.44 1972
3809.03 1931
3809.61 1985
3810.19 2079
3810.77 2042
3811.36 1945
3811.94 1937
3812.52 1922
3813.10 1983
3813.69 1896
3814.27 1904
3814.85 2000
3815.43 2025
3816.02 1912
3816.60 1921
3817.18 1887
3817.77 1842
3818.35 1802
3818.93 1751
3819.51 1655
3820.10 1574
3820.68 1664
3821.26 1860
3821.85 1930
3822.43 1859
3823.01 1939
3823.60 1927
3824.18 1911
3824.76 1766
3825.35 1832
3825.93 1737
3826.51 1691
3827.10 1674
3827.68 1614
3828.27 1494
3828.85 1452
3829.43 1523
3830.02 1567
3830.60 1459
3831.18 1435
3831.77 1447
3832.35 1531
3832.94 1464
3833.52 1436
3834.10 1550
3834.69 1598
3835.27 1533
3835.86 1570
3836.44 1570
3837.03 1566
3837.61 1555
3838.19 1514
3838.78 1577
3839.36 1447
3839.95 1428
3840.53 1415
3841.12 1524
3841.70 1565
3842.29 1580
3842.87 1666
3843.46 1723
3844.04 1889
3844.63 1957
3845.21 2081
3845.80 2257
3846.38 2284
3846.97 2289
3847.55 2253
3848.14 2143
3848.72 1972
3849.31 1786
3849.89 1775
3850.48 1674
3851.06 1607
3851.65 1613
3852.23 1559
3852.82 1554
3853.41 1550
3853.99 1607
3854.58 1618
3855.16 1619
3855.75 1648
3856.33 1645
3856.92 1712
3857.51 1935
3858.09 1924
3858.68 2145
3859.26 2470
3859.85 2786
3860.44 3052
3861.02 3373
3861.61 3542
3862.20 3641
3862.78 3741
3863.37 3666
3863.95 3678
3864.54 3367
3865.13 2965
3865.71 2760
3866.30 2555
3866.89 2400
3867.47 2099
3868.06 1854
3868.65 1727
3869.23 1695
3869.82 1591
3870.41 1496
3870.99 1522
3871.58 1590
3872.17 1580
3872.76 1658
3873.34 1537
3873.93 1630
3874.52 1678
3875.10 1635
3875.69 1577
3876.28 1522
3876.87 1492
3877.45 1514
3878.04 1513
3878.63 1433
3879.22 1384
3879.80 1334
3880.39 1287
3880.98 1377
3881.57 1322
3882.15 1242
3882.74 1294
3883.33 1370
3883.92 1290
3884.51 1213
3885.09 1246
3885.68 1274
3886.27 1264
3886.86 1255
3887.45 1315
3888.04 1402
3888.62 1388
3889.21 1471
3889.80 1458
3890.39 1472
3890.98 1478
3891.57 1563
3892.15 1577
3892.74 1423
3893.33 1455
3893.92 1497
3894.51 1476
3895.10 1334
3895.69 1391
3896.28 1377
3896.86 1286
3897.45 1326
3898.04 1357
3898.63 1397
3899.22 1393
3899.81 1474
3900.40 1519
3900.99 1504
3901.58 1428
3902.17 1460
3902.76 1410
3903.34 1334
3903.93 1331
3904.52 1346
3905.11 1303
3905.70 1309
3906.29 1274
3906.88 1279
3907.47 1322
3908.06 1361
3908.65 1321
3909.24 1272
3909.83 1305
3910.42 1259
3911.01 1215
3911.60 1196
3912.19 1212
3912.78 1099
3913.37 1211
3913.96 1207
3914.55 1113
3915.14 1061
3915.73 1141
3916.32 1225
3916.91 1168
3917.50 1130
3918.09 1139
3918.68 1133
3919.28 1173
3919.87 1175
3920.46 1146
3921.05 1141
3921.64 1153
3922.23 1139
3922.82 1073
3923.41 1071
3924.00 1176
3924.59 1148
3925.18 1120
3925.77 1109
3926.37 1016
3926.96 1089
3927.55 1073
3928.14 1060
3928.73 1079
3929.32 1015
3929.91 1085
3930.51 1090
3931.10 983
3931.69 1040
3932.28 1108
3932.87 1051
3933.46 1031
3934.05 957
3934.65 982
3935.24 1057
3935.83 1051
3936.42 1058
3937.01 1161
3937.61 1142
3938.20 1054
3938.79 1112
3939.38 1078
3939.97 1159
3940.57 1154
3941.16 1175
3941.75 1191
3942.34 1175
3942.94 1188
3943.53 1238
3944.12 1192
3944.71 1187
3945.31 1200
3945.90 1106
3946.49 1065
3947.08 1087
3947.68 1095
3948.27 1013
3948.86 1009
3949.45 1107
3950.05 1049
3950.64 1005
3951.23 1061
3951.83 1033
3952.42 1071
3953.01 1080
3953.61 1129
3954.20 1088
3954.79 1097
3955.39 1093
3955.98 1082
3956.57 1224
3957.17 1260
3957.76 1246
3958.35 1277
3958.95 1166
3959.54 1195
3960.13 1275
3960.73 1211
3961.32 1145
3961.92 1226
3962.51 1194
3963.10 1190
3963.70 1185
3964.29 1151
3964.88 1197
3965.48 1290
3966.07 1346
3966.67 1382
3967.26 1398
3967.86 1481
3968.45 1454
3969.04 1429
3969.64 1373
3970.23 1315
3970.83 1318
3971.42 1323
3972.02 1277
3972.61 1158
3973.21 1179
3973.80 1215
3974.40 1258
3974.99 1262
3975.58 1356
3976.18 1472
3976.77 1475
3977.37 1419
3977.96 1439
3978.56 1512
3979.15 1417
3979.75 1390
3980.35 1438
3980.94 1308
3981.54 1321
3982.13 1218
3982.73 1215
3983.32 1256
3983.92 1211
3984.51 1226
3985.11 1310
3985.70 1237
3986.30 1223
3986.90 1252
3987.49 1189
3988.09 1229
3988.68 1217
3989.28 1155
3989.87 1160
3990.47 1154
3991.07 1178
3991.66 1188
3992.26 1213
3992.85 1174
3993.45 1151
3994.05 1130
3994.64 1142
3995.24 1188
3995.84 1198
3996.43 1200
3997.03 1241
3997.62 1225
3998.22 1309
3998.82 1224
3999.41 1183
4000.01 1171
4000.61 1203
4001.20 1268
4001.80 1207
4002.40 1186
4003.00 1221
4003.59 1160
4004.19 1185
4004.79 1112
4005.38 1156
4005.98 1130
4006.58 1129
4007.17 1231
4007.77 1230
4008.37 1198
4008.97 1206
4009.56 1234
4010.16 1218
4010.76 1090
4011.36 1179
4011.95 1226
4012.55 1229
4013.15 1178
4013.75 1188
4014.34 1120
4014.94 1174
4015.54 1159
4016.14 1192
4016.74 1273
4017.33 1328
4017.93 1340
4018.53 1305
4019.13 1358
4019.73 1315
4020.32 1344
4020.92 1294
4021.52 1153
4022.12 1191
4022.72 1231
4023.32 1224
4023.91 1221
4024.51 1169
4025.11 1186
4025.71 1144
4026.31 1176
4026.91 1171
4027.51 1293
4028.10 1293
4028.70 1279
4029.30 1222
4029.90 1288
4030.50 1249
4031.10 1326
4031.70 1303
4032.30 1272
4032.90 1252
4033.49 1323
4034.09 1314
4034.69 1383
4035.29 1341
4035.89 1345
4036.49 1304
4037.09 1233
4037.69 1128
4038.29 1108
4038.89 1176
4039.49 1151
4040.09 1145
4040.69 1075
4041.29 1073
4041.89 1053
4042.49 1082
4043.09 1071
4043.69 1069
4044.29 997
4044.89 1037
4045.49 1093
4046.09 1045
4046.69 1074
4047.29 1162
4047.89 1152
4048.49 1095
4049.09 1100
4049.69 1142
4050.29 1058
4050.89 1104
4051.49 1126
4052.09 1092
4052.69 1049
4053.29 1063
4053.89 1041
4054.49 1088
4055.09 1150
4055.69 1050
4056.30 1060
4056.90 1047
4057.50 982
4058.10 1067
4058.70 1101
4059.30 1092
4059.90 1063
4060.50 1085
4061.10 1094
4061.71 1064
4062.31 1141
4062.91 1137
4063.51 1196
4064.11 1245
4064.71 1332
4065.31 1404
4065.92 1400
4066.52 1420
4067.12 1406
4067.72 1332
4068.32 1354
4068.92 1278
4069.53 1250
4070.13 1175
4070.73 1126
4071.33 1113
4071.93 1166
4072.54 993
4073.14 979
4073.74 1006
4074.34 968
4074.94 960
4075.55 1014
4076.15 1003
4076.75 1083
4077.35 1000
4077.96 949
4078.56 984
4079.16 986
4079.76 1009
4080.37 987
4080.97 1050
4081.57 992
4082.17 1018
4082.78 1031
4083.38 1009
4083.98 969
4084.59 990
4085.19 994
4085.79 931
4086.39 913
4087.00 938
4087.60 959
4088.20 991
4088.81 935
4089.41 975
4090.01 1001
4090.62 1059
4091.22 1014
4091.82 961
4092.43 991
4093.03 1015
4093.63 983
4094.24 961
4094.84 1013
4095.45 1058
4096.05 1062
4096.65 1027
4097.26 1106
4097.86 1045
4098.47 1081
4099.07 1075
4099.67 1051
4100.28 1072
4100.88 1065
4101.49 1079
4102.09 1120
4102.69 1047
4103.30 1021
4103.90 997
4104.51 1101
4105.11 1116
4105.72 1066
4106.32 1032
4106.93 969
4107.53 1006
4108.13 1040
4108.74 961
4109.34 979
4109.95 970
4110.55 946
4111.16 955
4111.76 926
4112.37 949
4112.97 1001
4113.58 965
4114.18 985
4114.79 993
4115.39 980
4116.00 975
4116.60 975
4117.21 928
4117.82 960
4118.42 919
4119.03 911
4119.63 921
4120.24 961
4120.84 1014
4121.45 996
4122.05 936
4122.66 1020
4123.27 998
4123.87 985
4124.48 989
4125.08 887
4125.69 975
4126.30 967
4126.90 1056
4127.51 963
4128.11 1065
4128.72 964
4129.33 925
4129.93 980
4130.54 1004
4131.15 1010
4131.75 990
4132.36 998
4132.96 1082
4133.57 1049
4134.18 960
4134.78 1012
4135.39 1124
4136.00 1106
4136.60 1130
4137.21 1128
4137.82 1185
4138.43 1065
4139.03 1166
4139.64 1262
4140.25 1190
4140.85 1261
4141.46 1368
4142.07 1288
4142.68 1281
4143.28 1229
4143.89 1216
4144.50 1271
4145.10 1256
4145.71 1163
4146.32 1220
4146.93 1232
4147.53 1213
4148.14 1111
4148.75 1070
4149.36 1054
4149.97 1075
4150.57 984
4151.18 942
4151.79 950
4152.40 932
4153.00 984
4153.61 955
4154.22 928
4154.83 891
4155.44 887
4156.05 885
4156.65 925
4157.26 925
4157.87 1085
4158.48 1020
4159.09 1057
4159.70 1084
4160.30 1063
4160.91 1060
4161.52 1018
4162.13 1084
4162.74 1025
4163.35 1038
4163.96 1049
4164.56 1058
4165.17 1043
4165.78 1031
4166.39 1080
4167.00 1080
4167.61 1106
4168.22 1150
4168.83 1160
4169.44 1245
4170.05 1311
4170.66 1351
4171.26 1423
4171.87 1486
4172.48 1500
4173.09 1473
4173.70 1541
4174.31 1447
4174.92 1391
4175.53 1428
4176.14 1385
4176.75 1374
4177.36 1266
4177.97 1206
4178.58 1240
4179.19 1224
4179.80 1122
4180.41 1166
4181.02 1159
4181.63 1167
4182.24 1131
4182.85 1179
4183.46 1056
4184.07 1106
4184.68 1072
4185.29 1079
4185.90 1089
4186.51 1089
4187.12 1069
4187.73 1084
4188.34 1023
4188.95 1032
4189.56 1038
4190.18 1068
4190.79 1109
4191.40 1114
4192.01 1143
4192.62 1083
4193.23 1176
4193.84 1226
4194.45 1219
4195.06 1250
4195.67 1279
4196.28 1310
4196.90 1315
4197.51 1247
4198.12 1239
4198.73 1237
4199.34 1168
4199.95 1176
4200.56 1077
4201.18 1049
4201.79 1064
4202.40 1082
4203.01 1046
4203.62 1068
4204.23 1082
4204.85 1157
4205.46 1088
4206.07 1105
4206.68 1212
4207.29 1104
4207.90 1073
4208.52 1152
4209.13 1235
4209.74 1283
4210.35 1148
4210.97 1215
4211.58 1282
4212.19 1289
4212.80 1265
4213.41 1343
4214.03 1369
4214.64 1361
4215.25 1282
4215.86 1235
4216.48 1215
4217.09 1312
4217.70 1355
4218.32 1358
4218.93 1395
4219.54 1478
4220.15 1520
4220.77 1510
4221.38 1573
4221.99 1590
4222.61 1648
4223.22 1678
4223.83 1739
4224.44 1768
4225.06 1784
4225.67 1985
4226.28 2063
4226.90 2342
4227.51 2398
4228.13 2570
4228.74 2685
4229.35 2756
4229.97 2657
4230.58 2487
4231.19 2350
4231.81 2152
4232.42 1883
4233.03 1747
4233.65 1673
4234.26 1564
4234.88 1451
4235.49 1511
4236.10 1485
4236.72 1328
4237.33 1301
4237.95 1373
4238.56 1322
4239.17 1335
4239.79 1380
4240.40 1484
4241.02 1506
4241.63 1497
4242.25 1434
4242.86 1603
4243.48 1379
4244.09 1466
4244.71 1513
4245.32 1496
4245.93 1453
4246.55 1453
4247.16 1474
4247.78 1317
4248.39 1402
4249.01 1298
4249.62 1380
4250.24 1366
4250.85 1361
4251.47 1348
4252.08 1280
4252.70 1354
4253.32 1325
4253.93 1266
4254.55 1287
4255.16 1279
4255.78 1303
4256.39 1331
4257.01 1330
4257.62 1351
4258.24 1298
4258.85 1396
4259.47 1385
4260.09 1439
4260.70 1431
4261.32 1516
4261.93 1684
4262.55 1755
4263.17 1795
4263.78 1898
4264.40 1885
4265.01 1878
4265.63 1715
4266.25 1631
4266.86 1529
4267.48 1472
4268.10 1444
4268.71 1415
4269.33 1416
4269.94 1384
4270.56 1442
4271.18 1367
4271.79 1280
4272.41 1274
4273.03 1373
4273.64 1433
4274.26 1447
4274.88 1555
4275.49 1572
4276.11 1768
4276.73 1767
4277.35 1826
4277.96 1838
4278.58 1834
4279.20 1784
4279.81 1715
4280.43 1721
4281.05 1572
4281.67 1458
4282.28 1383
4282.90 1352
4283.52 1343
4284.14 1274
4284.75 1255
4285.37 1215
4285.99 1130
4286.61 1098
4287.22 1139
4287.84 1078
4288.46 1132
4289.08 1152
4289.70 1156
4290.31 1175
4290.93 1143
4291.55 1164
4292.17 1091
4292.79 1144
4293.40 1044
4294.02 1057
4294.64 1097
4295.26 1122
4295.88 1131
4296.50 1068
4297.11 1082
4297.73 1124
4298.35 1173
4298.97 1192
4299.59 1203
4300.21 1127
4300.83 1116
4301.44 1142
4302.06 1175
4302.68 1152
4303.30 1124
4303.92 1132
4304.54 1116
4305.16 1138
4305.78 1109
4306.40 1122
4307.02 1171
4307.63 1103
4308.25 1054
4308.87 1148
4309.49 1171
4310.11 1112
4310.73 1128
4311.35 1230
4311.97 1182
4312.59 1155
4313.21 1160
4313.83 1155
4314.45 1210
4315.07 1249
4315.69 1162
4316.31 1204
4316.93 1255
4317.55 1258
4318.17 1192
4318.79 1202
4319.41 1185
4320.03 1153
4320.65 1218
4321.27 1259
4321.89 1241
4322.51 1285
4323.13 1279
4323.75 1322
4324.37 1278
4324.99 1426
4325.61 1495
4326.23 1429
4326.85 1474
4327.47 1516
4328.09 1559
4328.71 1574
4329.33 1698
4329.96 1809
4330.58 2090
4331.20 2369
4331.82 2592
4332.44 2979
4333.06 3131
4333.68 3077
4334.30 3164
4334.92 3110
4335.54 3040
4336.17 2982
4336.79 2874
4337.41 2798
4338.03 2771
4338.65 2672
4339.27 2663
4339.89 2469
4340.52 2355
4341.14 2160
4341.76 2160
4342.38 2153
4343.00 2219
4343.62 2346
4344.25 2397
4344.87 2695
4345.49 2929
4346.11 3289
4346.73 3471
4347.36 3702
4347.98 3746
4348.60 3628
4349.22 3480
4349.84 3360
4350.47 3097
4351.09 2769
4351.71 2687
4352.33 2596
4352.96 2472
4353.58 2323
4354.20 2183
4354.82 2009
4355.45 1932
4356.07 1872
4356.69 1781
4357.31 1770
4357.94 1654
4358.56 1615
4359.18 1624
4359.81 1670
4360.43 1657
4361.05 1635
4361.68 1643
4362.30 1567
4362.92 1582
4363.55 1482
4364.17 1538
4364.79 1542
4365.42 1509
4366.04 1516
4366.66 1475
4367.29 1533
4367.91 1455
4368.53 1396
4369.16 1418
4369.78 1342
4370.40 1232
4371.03 1290
4371.65 1304
4372.27 1229
4372.90 1215
4373.52 1261
4374.15 1240
4374.77 1157
4375.39 1256
4376.02 1257
4376.64 1197
4377.27 1277
4377.89 1244
4378.52 1218
4379.14 1288
4379.76 1398
4380.39 1400
4381.01 1361
4381.64 1364
4382.26 1302
4382.89 1406
4383.51 1355
4384.14 1335
4384.76 1353
4385.39 1319
4386.01 1340
4386.64 1384
4387.26 1366
4387.89 1368
4388.51 1342
4389.14 1315
4389.76 1485
4390.39 1399
4391.01 1476
4391.64 1434
4392.26 1396
4392.89 1462
4393.51 1398
4394.14 1486
4394.76 1329
4395.39 1280
4396.01 1286
4396.64 1298
4397.26 1270
4397.89 1205
4398.52 1214
4399.14 1204
4399.77 1139
4400.39 1168
4401.02 1138
4401.65 1153
4402.27 1169
4402.90 1125
4403.52 1132
4404.15 1184
4404.78 1113
4405.40 1140
4406.03 1080
4406.65 1108
4407.28 1172
4407.91 1148
4408.53 1145
4409.16 1117
4409.79 1113
4410.41 1114
4411.04 1082
4411.67 1095
4412.29 1012
4412.92 1074
4413.55 1091
4414.17 1062
4414.80 1086
4415.43 1096
4416.05 1048
4416.68 1146
4417.31 1117
4417.94 1066
4418.56 1066
4419.19 1013
4419.82 1066
4420.44 1069
4421.07 1070
4421.70 1072
4422.33 1081
4422.95 1071
4423.58 1052
4424.21 1001
4424.84 998
4425.46 965
4426.09 986
4426.72 1018
4427.35 967
4427.97 1005
4428.60 1015
4429.23 975
4429.86 1014
4430.49 907
4431.11 975
4431.74 1001
4432.37 988
4433.00 1044
4433.63 1054
4434.26 992
4434.88 956
4435.51 982
4436.14 1053
4436.77 1023
4437.40 1055
4438.03 1096
4438.65 1089
4439.28 1009
4439.91 1024
4440.54 1076
4441.17 1038
4441.80 1016
4442.43 1019
4443.06 1047
4443.68 1040
4444.31 1068
4444.94 1085
4445.57 1128
4446.20 1111
4446.83 1205
4447.46 1178
4448.09 1182
4448.72 1178
4449.35 1146
4449.98 1151
4450.61 1110
4451.24 1066
4451.86 1120
4452.49 1054
4453.12 1086
4453.75 1084
4454.38 1107
4455.01 1091
4455.64 1196
4456.27 1240
4456.90 1256
4457.53 1250
4458.16 1297
4458.79 1295
4459.42 1212
4460.05 1134
4460.68 1040
4461.31 1017
4461.94 967
4462.57 917
4463.20 968
4463.83 960
4464.46 946
4465.09 946
4465.72 929
4466.36 917
4466.99 969
4467.62 955
4468.25 962
4468.88 980
4469.51 967
4470.14 1016
4470.77 973
4471.40 914
4472.03 864
4472.66 857
4473.29 896
4473.93 902
4474.56 923
4475.19 982
4475.82 990
4476.45 912
4477.08 893
4477.71 907
4478.34 890
4478.98 897
4479.61 1020
4480.24 924
4480.87 900
4481.50 926
4482.13 962
4482.76 998
4483.40 1024
4484.03 1069
4484.66 994
4485.29 1001
4485.92 1005
4486.56 1037
4487.19 1027
4487.82 1064
4488.45 1007
4489.08 978
4489.72 1009
4490.35 1028
4490.98 1059
4491.61 1074
4492.25 935
4492.88 966
4493.51 1091
4494.14 1083
4494.78 1050
4495.41 1016
4496.04 1070
4496.67 1096
4497.31 1086
4497.94 1109
4498.57 1094
4499.20 1265
4499.84 1314
4500.47 1325
4501.10 1360
4501.74 1357
4502.37 1579
4503.00 1559
4503.64 1492
4504.27 1405
4504.90 1455
4505.53 1316
4506.17 1230
4506.80 1261
4507.43 1209
4508.07 1144
4508.70 1164
4509.34 1211
4509.97 1241
4510.60 1250
4511.24 1284
4511.87 1318
4512.50 1263
4513.14 1238
4513.77 1187
4514.41 1206
4515.04 1156
4515.67 1087
4516.31 1120
4516.94 1164
4517.58 1085
4518.21 1040
4518.84 1056
4519.48 1051
4520.11 1008
4520.75 1033
4521.38 1108
4522.02 1090
4522.65 1083
4523.28 1059
4523.92 1188
4524.55 1180
4525.19 1220
4525.82 1175
4526.46 1240
4527.09 1392
4527.73 1499
4528.36 1716
4529.00 1968
4529.63 2202
4530.27 2473
4530.90 2787
4531.54 3006
4532.17 3174
4532.81 3290
4533.44 3150
4534.08 2986
4534.71 2749
4535.35 2470
4535.99 2146
4536.62 1988
4537.26 1792
4537.89 1558
4538.53 1389
4539.16 1281
4539.80 1216
4540.43 1194
4541.07 1099
4541.71 1080
4542.34 995
4542.98 1061
4543.61 1085
4544.25 1043
4544.89 999
4545.52 992
4546.16 985
4546.79 973
4547.43 992
4548.07 940
4548.70 975
4549.34 971
4549.98 973
4550.61 954
4551.25 922
4551.89 1011
4552.52 999
4553.16 990
4553.80 957
4554.43 959
4555.07 972
4555.71 967
4556.34 969
4556.98 986
4557.62 1000
4558.25 1011
4558.89 1078
4559.53 1050
4560.16 950
4560.80 1058
4561.44 1119
4562.08 1037
4562.71 1061
4563.35 1050
4563.99 1012
4564.63 1110
4565.26 1101
4565.90 1118
4566.54 1144
4567.18 1248
4567.81 1233
4568.45 1290
4569.09 1258
4569.73 1193
4570.36 1308
4571.00 1355
4571.64 1396
4572.28 1330
4572.92 1265
4573.55 1265
4574.19 1279
4574.83 1210
4575.47 1190
4576.11 1176
4576.75 1084
4577.38 1079
4578.02 1017
4578.66 1046
4579.30 1077
4579.94 1047
4580.58 1110
4581.21 1044
4581.85 1077
4582.49 1092
4583.13 1123
4583.77 1089
4584.41 1141
4585.05 1227
4585.69 1296
4586.32 1346
4586.96 1474
4587.60 1379
4588.24 1430
4588.88 1458
4589.52 1571
4590.16 1523
4590.80 1530
4591.44 1525
4592.08 1536
4592.72 1471
4593.36 1485
4594.00 1303
4594.63 1356
4595.27 1252
4595.91 1148
4596.55 1144
4597.19 1050
4597.83 1126
4598.47 1109
4599.11 1124
4599.75 1118
4600.39 1206
4601.03 1215
4601.67 1160
4602.31 1166
4602.95 1152
4603.59 1130
4604.23 1118
4604.87 1111
4605.51 1127
4606.15 1090
4606.79 1112
4607.43 1153
4608.08 1121
4608.72 1161
4609.36 1204
4610.00 1148
4610.64 1203
4611.28 1191
4611.92 1153
4612.56 1133
4613.20 1182
4613.84 1101
4614.48 1053
4615.12 1076
4615.76 1117
4616.41 1050
4617.05 1001
4617.69 1029
4618.33 989
4618.97 960
4619.61 978
4620.25 954
4620.89 971
4621.54 942
4622.18 980
4622.82 970
4623.46 940
4624.10 1012
4624.74 980
4625.38 1024
4626.03 985
4626.67 977
4627.31 949
4627.95 1008
4628.59 985
4629.24 1046
4629.88 1054
4630.52 1183
4631.16 1231
4631.80 1253
4632.45 1341
4633.09 1344
4633.73 1223
4634.37 1257
4635.02 1221
4635.66 1202
4636.30 1219
4636.94 1155
4637.58 1245
4638.23 1258
4638.87 1365
4639.51 1243
4640.16 1180
4640.80 1207
4641.44 1276
4642.08 1210
4642.73 1259
4643.37 1226
4644.01 1212
4644.66 1143
4645.30 1134
4645.94 1110
4646.58 1091
4647.23 1085
4647.87 1094
4648.51 1066
4649.16 1083
4649.80 1114
4650.44 1134
4651.09 1223
4651.73 1179
4652.37 1200
4653.02 1173
4653.66 1249
4654.31 1166
4654.95 1169
4655.59 1177
4656.24 1165
4656.88 1135
4657.52 1095
4658.17 1057
4658.81 1070
4659.46 1040
4660.10 940
4660.75 980
4661.39 957
4662.03 928
4662.68 916
4663.32 925
4663.97 922
4664.61 915
4665.26 903
4665.90 943
4666.54 967
4667.19 887
4667.83 874
4668.48 896
4669.12 914
4669.77 975
4670.41 893
4671.06 810
4671.70 834
4672.35 913
4672.99 919
4673.64 878
4674.28 894
4674.93 850
4675.57 893
4676.22 927
4676.86 1003
4677.51 1043
4678.15 1031
4678.80 988
4679.44 1018
4680.09 970
4680.73 1040
4681.38 1031
4682.03 1022
4682.67 1040
4683.32 976
4683.96 1012
4684.61 1039
4685.25 1046
4685.90 1098
4686.55 996
4687.19 979
4687.84 1076
4688.48 1044
4689.13 1118
4689.78 1111
4690.42 1116
4691.07 1157
4691.72 1126
4692.36 1214
4693.01 1195
4693.65 1212
4694.30 1192
4694.95 1160
4695.59 1358
4696.24 1346
4696.89 1276
4697.53 1413
4698.18 1428
4698.83 1452
4699.47 1479
4700.12 1425
4700.77 1545
4701.41 1458
4702.06 1414
4702.71 1383
4703.36 1283
4704.00 1297
4704.65 1323
4705.30 1322
4705.94 1232
4706.59 1189
4707.24 1117
4707.89 1258
4708.53 1234
4709.18 1219
4709.83 1195
4710.48 1159
4711.12 1152
4711.77 1170
4712.42 1148
4713.07 1197
4713.71 1210
4714.36 1191
4715.01 1196
4715.66 1181
4716.31 1129
4716.95 1189
4717.60 1264
4718.25 1200
4718.90 1165
4719.55 1133
4720.19 1289
4720.84 1263
4721.49 1243
4722.14 1324
4722.79 1277
4723.44 1306
4724.08 1292
4724.73 1245
4725.38 1323
4726.03 1336
4726.68 1283
4727.33 1260
4727.98 1273
4728.63 1234
4729.27 1264
4729.92 1212
4730.57 1107
4731.22 1143
4731.87 1071
4732.52 1068
4733.17 1104
4733.82 1120
4734.47 1085
4735.12 1109
4735.77 1107
4736.41 1101
4737.06 1093
4737.71 1173
4738.36 1198
4739.01 1208
4739.66 1209
4740.31 1270
4740.96 1303
4741.61 1234
4742.26 1265
4742.91 1238
4743.56 1225
4744.21 1203
4744.86 1233
4745.51 1143
4746.16 1135
4746.81 1184
4747.46 1184
4748.11 1164
4748.76 1231
4749.41 1184
4750.06 1100
4750.71 1190
4751.36 1220
4752.01 1226
4752.66 1305
4753.31 1257
4753.96 1301
4754.61 1303
4755.26 1278
4755.92 1286
4756.57 1289
4757.22 1233
4757.87 1304
4758.52 1254
4759.17 1214
4759.82 1347
4760.47 1455
4761.12 1438
4761.77 1419
4762.42 1424
4763.08 1504
4763.73 1411
4764.38 1403
4765.03 1305
4765.68 1278
4766.33 1255
4766.98 1180
4767.64 1196
4768.29 1203
4768.94 1224
4769.59 1189
4770.24 1146
4770.89 1083
4771.54 1113
4772.20 1257
4772.85 1274
4773.50 1218
4774.15 1205
4774.80 1213
4775.46 1214
4776.11 1166
4776.76 1210
4777.41 1205
4778.06 1242
4778.72 1233
4779.37 1254
4780.02 1181
4780.67 1142
4781.33 1136
4781.98 1117
4782.63 1179
4783.28 1184
4783.94 1138
4784.59 1128
4785.24 1103
4785.89 1102
4786.55 1125
4787.20 1152
4787.85 1124
4788.51 1211
4789.16 1182
4789.81 1255
4790.46 1249
4791.12 1269
4791.77 1308
4792.42 1268
4793.08 1252
4793.73 1256
4794.38 1255
4795.04 1259
4795.69 1273
4796.34 1264
4797.00 1221
4797.65 1265
4798.30 1370
4798.96 1486
4799.61 1512
4800.27 1504
4800.92 1624
4801.57 1701
4802.23 1683
4802.88 1587
4803.53 1536
4804.19 1420
4804.84 1432
4805.50 1415
4806.15 1400
4806.81 1426
4807.46 1367
4808.11 1305
4808.77 1224
4809.42 1215
4810.08 1240
4810.73 1254
4811.39 1224
4812.04 1262
4812.69 1269
4813.35 1275
4814.00 1292
4814.66 1307
4815.31 1270
4815.97 1241
4816.62 1270
4817.28 1208
4817.93 1358
4818.59 1364
4819.24 1326
4819.90 1443
4820.55 1409
4821.21 1559
4821.86 1636
4822.52 1628
4823.17 1745
4823.83 1784
4824.48 1753
4825.14 1645
4825.79 1694
4826.45 1635
4827.11 1593
4827.76 1557
4828.42 1510
4829.07 1445
4829.73 1446
4830.38 1422
4831.04 1445
4831.70 1392
4832.35 1460
4833.01 1467
4833.66 1554
4834.32 1577
4834.98 1606
4835.63 1659
4836.29 1753
4836.94 1725
4837.60 1752
4838.26 1727
4838.91 1802
4839.57 1674
4840.23 1816
4840.88 1803
4841.54 1735
4842.20 1715
4842.85 1664
4843.51 1593
4844.17 1710
4844.82 1818
4845.48 1776
4846.14 1760
4846.79 1786
4847.45 1859
4848.11 1823
4848.76 1829
4849.42 1966
4850.08 1897
4850.73 2011
4851.39 2025
4852.05 2061
4852.71 1965
4853.36 1928
4854.02 1871
4854.68 1882
4855.34 1958
4855.99 2045
4856.65 2235
4857.31 2379
4857.97 2408
4858.62 2451
4859.28 2594
4859.94 2518
4860.60 2431
4861.25 2422
4861.91 2288
4862.57 2070
4863.23 1913
4863.89 1959
4864.54 1905
4865.20 1948
4865.86 1923
4866.52 1830
4867.18 1838
4867.84 1764
4868.49 1814
4869.15 1877
4869.81 1815
4870.47 1763
4871.13 1701
4871.79 1641
4872.44 1691
4873.10 1718
4873.76 1771
4874.42 1822
4875.08 1714
4875.74 1737
4876.40 1728
4877.06 1720
4877.72 1805
4878.37 1813
4879.03 1812
4879.69 1935
4880.35 1875
4881.01 1815
4881.67 1673
4882.33 1651
4882.99 1629
4883.65 1579
4884.31 1546
4884.97 1487
4885.63 1526
4886.29 1463
4886.95 1420
4887.61 1465
4888.26 1500
4888.92 1563
4889.58 1560
4890.24 1577
4890.90 1629
4891.56 1648
4892.22 1688
4892.88 1716
4893.54 1707
4894.20 1681
4894.86 1618
4895.52 1534
4896.18 1555
4896.84 1515
4897.51 1679
4898.17 1715
4898.83 1768
4899.49 1831
4900.15 1828
4900.81 1844
4901.47 1737
4902.13 1754
4902.79 1572
4903.45 1443
4904.11 1425
4904.77 1310
4905.43 1343
4906.09 1335
4906.75 1344
4907.41 1231
4908.08 1260
4908.74 1305
4909.40 1280
4910.06 1186
4910.72 1236
4911.38 1226
4912.04 1288
4912.70 1257
4913.37 1263
4914.03 1219
4914.69 1208
4915.35 1155
4916.01 1118
4916.67 1139
4917.33 1122
4918.00 1113
4918.66 1114
4919.32 1167
4919.98 1124
4920.64 1055
4921.31 1059
4921.97 1001
4922.63 1074
4923.29 1060
4923.95 1013
4924.62 1019
4925.28 1050
4925.94 1041
4926.60 1050
4927.26 1048
4927.93 1033
4928.59 1002
4929.25 1047
4929.91 1085
4930.58 1055
4931.24 1042
4931.90 1021
4932.56 1035
4933.23 1105
4933.89 1027
4934.55 1001
4935.22 993
4935.88 1023
4936.54 1073
4937.20 958
4937.87 1009
4938.53 1011
4939.19 1016
4939.86 1018
4940.52 996
4941.18 990
4941.85 1008
4942.51 1019
4943.17 992
4943.84 1012
4944.50 972
4945.16 1059
4945.83 1020
4946.49 1083
4947.15 986
4947.82 969
4948.48 954
4949.15 960
4949.81 1010
4950.47 1015
4951.14 992
4951.80 1026
4952.47 994
4953.13 960
4953.79 963
4954.46 993
4955.12 1068
4955.79 1003
4956.45 1025
4957.11 1132
4957.78 1199
4958.44 1260
4959.11 1272
4959.77 1390
4960.44 1434
4961.10 1532
4961.77 1661
4962.43 1702
4963.10 1715
4963.76 1756
4964.42 1753
4965.09 1738
4965.75 1711
4966.42 1484
4967.08 1417
4967.75 1282
4968.41 1236
4969.08 1224
4969.74 1187
4970.41 1130
4971.08 1071
4971.74 1110
4972.41 1133
4973.07 1114
4973.74 1147
4974.40 1143
4975.07 1190
4975.73 1262
4976.40 1258
4977.06 1253
4977.73 1229
4978.40 1237
4979.06 1174
4979.73 1158
4980.39 1078
4981.06 1065
4981.73 1104
4982.39 1049
4983.06 997
4983.72 1058
4984.39 1057
4985.06 1062
4985.72 992
4986.39 1084
4987.05 1029
4987.72 1036
4988.39 1018
4989.05 1050
4989.72 968
4990.39 959
4991.05 989
4991.72 1014
4992.39 931
4993.05 945
4993.72 964
4994.39 972
4995.05 1038
4995.72 972
4996.39 910
4997.05 953
4997.72 982
4998.39 943
4999.06 983
4999.72 881
5000.39 889
5001.06 940
5001.73 915
5002.39 912
5003.06 901
5003.73 892
5004.39 862
5005.06 856
5005.73 857
5006.40 756
5007.07 818
5007.73 949
5008.40 867
5009.07 893
5009.74 832
5010.40 837
5011.07 844
5011.74 934
5012.41 871
5013.08 858
5013.74 854
5014.41 824
5015.08 851
5015.75 869
5016.42 892
5017.09 856
5017.75 891
5018.42 913
5019.09 871
5019.76 866
5020.43 888
5021.10 884
5021.76 961
5022.43 963
5023.10 951
5023.77 963
5024.44 891
5025.11 959
5025.78 943
5026.45 887
5027.12 908
5027.78 841
5028.45 776
5029.12 850
5029.79 895
5030.46 879
5031.13 836
5031.80 896
5032.47 856
5033.14 808
5033.81 900
5034.48 924
5035.15 836
5035.82 888
5036.49 901
5037.16 867
5037.83 918
5038.50 899
5039.16 845
5039.83 863
5040.50 902
5041.17 837
5041.84 853
5042.51 820
5043.18 810
5043.85 876
5044.52 842
5045.20 849
5045.87 837
5046.54 858
5047.21 821
5047.88 861
5048.55 835
5049.22 822
5049.89 842
5050.56 870
5051.23 852
5051.90 832
5052.57 823
5053.24 832
5053.91 796
5054.58 833
5055.25 830
5055.92 854
5056.60 838
5057.27 868
5057.94 824
5058.61 873
5059.28 810
5059.95 811
5060.62 809
5061.29 826
5061.96 816
5062.64 855
5063.31 799
5063.98 846
5064.65 769
5065.32 807
5065.99 833
5066.66 829
5067.34 797
5068.01 793
5068.68 808
5069.35 889
5070.02 870
5070.70 945
5071.37 909
5072.04 878
5072.71 825
5073.38 821
5074.06 858
5074.73 857
5075.40 877
5076.07 846
5076.74 940
5077.42 942
5078.09 969
5078.76 1020
5079.43 1023
5080.11 949
5080.78 1071
5081.45 991
5082.12 999
5082.80 974
5083.47 997
5084.14 990
5084.82 977
5085.49 1005
5086.16 979
5086.83 934
5087.51 954
5088.18 956
5088.85 973
5089.53 956
5090.20 1011
5090.87 1047
5091.55 1088
5092.22 1099
5092.89 1029
5093.57 1034
5094.24 1025
5094.91 1021
5095.59 963
5096.26 940
5096.93 847
5097.61 877
5098.28 861
5098.96 880
5099.63 957
5100.30 979
5100.98 962
5101.65 938
5102.32 952
5103.00 998
5103.67 1039
5104.35 1066
5105.02 1045
5105.70 1092
5106.37 1059
5107.04 995
5107.72 971
5108.39 1028
5109.07 1030
5109.74 916
5110.42 915
5111.09 1000
5111.77 972
5112.44 1003
5113.11 950
5113.79 984
5114.46 968
5115.14 1000
5115.81 1035
5116.49 1089
5117.16 1202
5117.84 1317
5118.51 1489
5119.19 1614
5119.86 1650
5120.54 1578
5121.21 1515
5121.89 1477
5122.57 1471
5123.24 1371
5123.92 1306
5124.59 1180
5125.27 1033
5125.94 1090
5126.62 1129
5127.29 1101
5127.97 1069
5128.64 1077
5129.32 1029
5130.00 1088
5130.67 1142
5131.35 1100
5132.02 1128
5132.70 1141
5133.38 1185
5134.05 1207
5134.73 1118
5135.40 1067
5136.08 1069
5136.76 1104
5137.43 1047
5138.11 1057
5138.79 1005
5139.46 1124
5140.14 1110
5140.82 1046
5141.49 1087
5142.17 983
5142.85 949
5143.52 964
5144.20 989
5144.88 973
5145.55 1015
5146.23 950
5146.91 927
5147.58 856
5148.26 911
5148.94 924
5149.61 944
5150.29 869
5150.97 878
5151.65 896
5152.32 900
5153.00 843
5153.68 832
5154.36 875
5155.03 903
5155.71 841
5156.39 886
5157.07 966
5157.74 1017
5158.42 981
5159.10 907
5159.78 916
5160.45 923
5161.13 854
5161.81 878
5162.49 872
5163.17 852
5163.84 851
5164.52 891
5165.20 911
5165.88 895
5166.56 949
5167.24 910
5167.91 912
5168.59 934
5169.27 925
5169.95 858
5170.63 829
5171.31 789
5171.98 859
5172.66 796
5173.34 786
5174.02 808
5174.70 840
5175.38 825
5176.06 847
5176.74 852
5177.41 920
5178.09 919
5178.77 887
5179.45 851
5180.13 892
5180.81 881
5181.49 859
5182.17 857
5182.85 794
5183.53 872
5184.21 849
5184.89 804
5185.57 768
5186.24 749
5186.92 803
5187.60 819
5188.28 852
5188.96 864
5189.64 837
5190.32 805
5191.00 767
5191.68 810
5192.36 800
5193.04 752
5193.72 824
5194.40 800
5195.08 823
5195.76 780
5196.44 828
5197.12 835
5197.80 837
5198.48 806
5199.16 827
5199.84 823
5200.52 814
5201.21 822
5201.89 800
5202.57 826
5203.25 845
5203.93 840
5204.61 881
5205.29 879
5205.97 907
5206.65 972
5207.33 901
5208.01 840
5208.69 947
5209.37 934
5210.06 968
5210.74 979
5211.42 1013
5212.10 999
5212.78 1026
5213.46 1049
5214.14 1002
5214.82 1032
5215.51 1037
5216.19 1067
5216.87 1033
5217.55 1025
5218.23 948
5218.91 938
5219.60 967
5220.28 929
5220.96 958
5221.64 977
5222.32 1001
5223.00 1062
5223.69 1086
5224.37 983
5225.05 943
5225.73 962
5226.41 912
5227.10 946
5227.78 942
5228.46 915
5229.14 931
5229.83 915
5230.51 944
5231.19 917
5231.87 869
5232.56 896
5233.24 930
5233.92 855
5234.60 851
5235.29 865
5235.97 956
5236.65 943
5237.34 950
5238.02 969
5238.70 1005
5239.38 1062
5240.07 1003
5240.75 989
5241.43 1033
5242.12 1029
5242.80 1050
5243.48 1005
5244.17 1009
5244.85 967
5245.53 901
5246.22 886
5246.90 870
5247.58 918
5248.27 948
5248.95 952
5249.63 896
5250.32 970
5251.00 963
5251.69 1076
5252.37 1056
5253.05 1116
5253.74 1051
5254.42 1103
5255.11 1092
5255.79 956
5256.47 934
5257.16 955
5257.84 968
5258.53 956
5259.21 975
5259.89 1027
5260.58 1022
5261.26 1073
5261.95 1071
5262.63 1043
5263.32 1082
5264.00 1088
5264.69 1073
5265.37 1030
5266.06 1011
5266.74 1037
5267.43 968
5268.11 1025
5268.79 1021
5269.48 987
5270.16 1053
5270.85 1062
5271.53 1048
5272.22 1015
5272.91 941
5273.59 964
5274.28 987
5274.96 977
5275.65 983
5276.33 999
5277.02 968
5277.70 1063
5278.39 1013
5279.07 985
5279.76 977
5280.45 990
5281.13 1028
5281.82 1055
5282.50 1082
5283.19 1086
5283.87 1096
5284.56 1063
5285.25 948
5285.93 927
5286.62 903
5287.30 987
5287.99 970
5288.68 889
5289.36 924
5290.05 900
5290.74 948
5291.42 1013
5292.11 982
5292.79 980
5293.48 955
5294.17 1006
5294.85 1039
5295.54 1067
5296.23 1065
5296.91 1112
5297.60 1119
5298.29 1110
5298.98 1162
5299.66 1172
5300.35 1185
5301.04 1147
5301.72 1246
5302.41 1302
5303.10 1338
5303.78 1416
5304.47 1541
5305.16 1639
5305.85 1549
5306.53 1508
5307.22 1595
5307.91 1542
5308.60 1505
5309.28 1574
5309.97 1538
5310.66 1559
5311.35 1644
5312.03 1717
5312.72 1781
5313.41 1838
5314.10 1915
5314.79 1837
5315.47 1889
5316.16 1918
5316.85 1757
5317.54 1775
5318.23 1643
5318.91 1685
5319.60 1580
5320.29 1561
5320.98 1593
5321.67 1473
5322.36 1388
5323.04 1442
5323.73 1369
5324.42 1271
5325.11 1287
5325.80 1156
5326.49 1122
5327.18 1114
5327.86 1074
5328.55 1027
5329.24 987
5329.93 1029
5330.62 983
5331.31 1018
5332.00 1011
5332.69 1003
5333.38 1045
5334.06 1067
5334.75 982
5335.44 1050
5336.13 1033
5336.82 1013
5337.51 991
5338.20 997
5338.89 1007
5339.58 989
5340.27 993
5340.96 1075
5341.65 1038
5342.34 988
5343.03 1030
5343.72 998
5344.41 1021
5345.10 1085
5345.79 1051
5346.48 1071
5347.17 1129
5347.86 1246
5348.55 1282
5349.24 1392
5349.93 1495
5350.62 1580
5351.31 1668
5352.00 1669
5352.69 1638
5353.38 1590
5354.07 1411
5354.76 1435
5355.45 1252
5356.14 1159
5356.83 1099
5357.52 1062
5358.21 983
5358.90 981
5359.59 983
5360.29 949
5360.98 932
5361.67 988
5362.36 969
5363.05 956
5363.74 1003
5364.43 983
5365.12 951
5365.81 955
5366.50 885
5367.20 918
5367.89 912
5368.58 920
5369.27 960
5369.96 858
5370.65 859
5371.34 923
5372.04 923
5372.73 894
5373.42 914
5374.11 971
5374.80 892
5375.49 937
5376.19 964
5376.88 984
5377.57 967
5378.26 972
5378.95 891
5379.65 894
5380.34 939
5381.03 948
5381.72 962
5382.42 897
5383.11 903
5383.80 867
5384.49 936
5385.19 919
5385.88 963
5386.57 959
5387.26 952
5387.96 1018
5388.65 1060
5389.34 999
5390.03 1076
5390.73 1109
5391.42 1030
5392.11 1047
5392.80 1003
5393.50 966
5394.19 930
5394.88 951
5395.58 954
5396.27 935
5396.96 1001
5397.66 984
5398.35 907
5399.04 937
5399.74 916
5400.43 856
5401.12 835
5401.82 852
5402.51 870
5403.20 873
5403.90 934
5404.59 901
5405.29 887
5405.98 905
5406.67 927
5407.37 936
5408.06 919
5408.75 875
5409.45 901
5410.14 873
5410.84 944
5411.53 917
5412.23 897
5412.92 867
5413.61 919
5414.31 847
5415.00 949
5415.70 884
5416.39 920
5417.09 894
5417.78 913
5418.47 1034
5419.17 944
5419.86 947
5420.56 974
5421.25 1020
5421.95 1027
5422.64 1001
5423.34 987
5424.03 905
5424.73 917
5425.42 949
5426.12 970
5426.81 921
5427.51 882
5428.20 899
5428.90 980
5429.59 951
5430.29 940
5430.99 997
5431.68 1000
5432.38 984
5433.07 917
5433.77 994
5434.46 998
5435.16 1009
5435.85 1034
5436.55 1019
5437.25 974
5437.94 998
5438.64 1029
5439.33 970
5440.03 960
5440.73 999
5441.42 988
5442.12 1051
5442.81 1072
5443.51 1051
5444.21 1059
5444.90 1089
5445.60 1140
5446.29 1262
5446.99 1344
5447.69 1361
5448.38 1414
5449.08 1436
5449.78 1443
5450.47 1398
5451.17 1323
5451.87 1198
5452.56 1257
5453.26 1169
5453.96 1122
5454.65 1079
5455.35 1095
5456.05 1035
5456.75 1040
5457.44 1118
5458.14 1132
5458.84 1069
5459.53 1076
5460.23 1108
5460.93 1222
5461.63 1140
5462.32 1196
5463.02 1221
5463.72 1160
5464.42 1206
5465.11 1141
5465.81 1139
5466.51 1137
5467.21 1178
5467.90 1223
5468.60 1125
5469.30 1213
5470.00 1243
5470.70 1180
5471.39 1220
5472.09 1226
5472.79 1276
5473.49 1300
5474.19 1298
5474.88 1297
5475.58 1357
5476.28 1394
5476.98 1493
5477.68 1669
5478.38 1860
5479.07 2020
5479.77 2239
5480.47 2636
5481.17 2669
5481.87 2665
5482.57 2524
5483.27 2319
5483.96 2144
5484.66 1969
5485.36 1831
5486.06 1750
5486.76 1624
5487.46 1575
5488.16 1583
5488.86 1570
5489.56 1630
5490.26 1683
5490.96 1701
5491.65 1666
5492.35 1740
5493.05 1852
5493.75 1916
5494.45 1926
5495.15 1832
5495.85 1944
5496.55 1991
5497.25 2046
5497.95 2177
5498.65 2523
5499.35 3004
5500.05 3486
5500.75 3921
5501.45 4369
5502.15 4051
5502.85 3936
5503.55 3652
5504.25 3142
5504.95 2688
5505.65 2369
5506.35 2041
5507.05 1854
5507.75 1705
5508.45 1593
5509.15 1581
5509.85 1634
5510.55 1498
5511.25 1547
5511.95 1524
5512.65 1549
5513.35 1586
5514.05 1609
5514.76 1608
5515.46 1586
5516.16 1518
5516.86 1532
5517.56 1574
5518.26 1525
5518.96 1573
5519.66 1535
5520.36 1581
5521.06 1550
5521.77 1462
5522.47 1375
5523.17 1310
5523.87 1283
5524.57 1204
5525.27 1202
5525.97 1164
5526.67 1154
5527.38 1172
5528.08 1184
5528.78 1170
5529.48 1174
5530.18 1193
5530.88 1136
5531.59 1123
5532.29 1099
5532.99 1135
5533.69 1128
5534.39 1248
5535.10 1111
5535.80 1119
5536.50 1158
5537.20 1163
5537.90 1164
5538.61 1183
5539.31 1118
5540.01 1132
5540.71 1122
5541.42 1160
5542.12 1109
5542.82 1091
5543.52 1135
5544.23 1059
5544.93 1089
5545.63 1024
5546.33 1101
5547.04 1085
5547.74 1044
5548.44 1085
5549.15 1094
5549.85 1090
5550.55 1079
5551.26 1081
5551.96 1180
5552.66 1129
5553.36 1118
5554.07 1118
5554.77 1079
5555.47 1040
5556.18 979
5556.88 1098
5557.58 1030
5558.29 1059
5558.99 1051
5559.70 1095
5560.40 1021
5561.10 1070
5561.81 1092
5562.51 1149
5563.21 1215
5563.92 1140
5564.62 1197
5565.33 1223
5566.03 1239
5566.73 1190
5567.44 1159
5568.14 1093
5568.85 1058
5569.55 1063
5570.25 1020
5570.96 1032
5571.66 1027
5572.37 1043
5573.07 1087
5573.78 1091
5574.48 1095
5575.19 1070
5575.89 1127
5576.59 1055
5577.30 1071
5578.00 1083
5578.71 1068
5579.41 1077
5580.12 1051
5580.82 968
5581.53 891
5582.23 882
5582.94 942
5583.64 953
5584.35 980
5585.05 1034
5585.76 993
5586.46 921
5587.17 938
5587.88 965
5588.58 1012
5589.29 922
5589.99 983
5590.70 995
5591.40 965
5592.11 933
5592.81 918
5593.52 980
5594.23 954
5594.93 878
5595.64 979
5596.34 968
5597.05 917
5597.76 931
5598.46 981
5599.17 964
5599.87 922
5600.58 938
5601.29 959
5601.99 915
5602.70 866
5603.41 914
5604.11 932
5604.82 925
5605.52 921
5606.23 952
5606.94 974
5607.64 942
5608.35 945
5609.06 894
5609.76 847
5610.47 808
5611.18 868
5611.88 857
5612.59 866
5613.30 924
5614.01 936
5614.71 905
5615.42 975
5616.13 906
5616.83 900
5617.54 903
5618.25 977
5618.96 1022
5619.66 974
5620.37 942
5621.08 941
5621.79 915
5622.49 925
5623.20 925
5623.91 908
5624.62 953
5625.32 953
5626.03 971
5626.74 1003
5627.45 1104
5628.16 1066
5628.86 1093
5629.57 1098
5630.28 1019
5630.99 1101
5631.70 1057
5632.40 1153
5633.11 1134
5633.82 1131
5634.53 1209
5635.24 1235
5635.95 1275
5636.65 1278
5637.36 1338
5638.07 1425
5638.78 1361
5639.49 1427
5640.20 1375
5640.91 1389
5641.61 1402
5642.32 1352
5643.03 1290
5643.74 1265
5644.45 1224
5645.16 1166
5645.87 1163
5646.58 1091
5647.29 1112
5648.00 1080
5648.70 1153
5649.41 1121
5650.12 1011
5650.83 1065
5651.54 1166
5652.25 1120
5652.96 1122
5653.67 1123
5654.38 1104
5655.09 1092
5655.80 1176
5656.51 1208
5657.22 1175
5657.93 1207
5658.64 1205
5659.35 1259
5660.06 1332
5660.77 1313
5661.48 1320
5662.19 1348
5662.90 1261
5663.61 1180
5664.32 1181
5665.03 1216
5665.74 1167
5666.45 1146
5667.16 1195
5667.87 1152
5668.58 1152
5669.29 1160
5670.00 1196
5670.71 1274
5671.42 1291
5672.13 1289
5672.84 1311
5673.56 1222
5674.27 1179
5674.98 1162
5675.69 1021
5676.40 997
5677.11 987
5677.82 1061
5678.53 1059
5679.24 1014
5679.95 1083
5680.67 1092
5681.38 1177
5682.09 1188
5682.80 1115
5683.51 1123
5684.22 1061
5684.93 1071
5685.65 1060
5686.36 1086
5687.07 1103
5687.78 1055
5688.49 1041
5689.20 1022
5689.92 1037
5690.63 974
5691.34 1048
5692.05 1078
5692.76 1027
5693.47 1008
5694.19 997
5694.90 980
5695.61 1000
5696.32 1010
5697.04 1009
5697.75 979
5698.46 934
5699.17 1024
5699.89 956
5700.60 962
5701.31 961
5702.02 971
5702.74 973
5703.45 956
5704.16 986
5704.87 976
5705.59 974
5706.30 995
5707.01 1011
5707.72 1024
5708.44 1049
5709.15 1011
5709.86 939
5710.58 1005
5711.29 963
5712.00 947
5712.72 992
5713.43 991
5714.14 975
5714.86 954
5715.57 1059
5716.28 1042
5717.00 1046
5717.71 958
5718.42 1007
5719.14 1065
5719.85 940
5720.56 949
5721.28 1036
5721.99 1018
5722.71 1118
5723.42 1141
5724.13 1019
5724.85 1088
5725.56 1117
5726.28 1220
5726.99 1228
5727.70 1185
5728.42 1220
5729.13 1337
5729.85 1311
5730.56 1180
5731.28 1164
5731.99 1139
5732.70 1181
5733.42 1142
5734.13 1115
5734.85 1094
5735.56 1136
5736.28 1108
5736.99 1114
5737.71 1099
5738.42 1151
5739.14 1111
5739.85 1096
5740.57 1160
5741.28 1145
5742.00 1086
5742.71 1097
5743.43 1147
5744.14 1145
5744.86 1125
5745.57 1124
5746.29 1184
5747.00 1219
5747.72 1282
5748.43 1248
5749.15 1248
5749.87 1354
5750.58 1291
5751.30 1390
5752.01 1413
5752.73 1421
5753.44 1498
5754.16 1558
5754.88 1675
5755.59 1712
5756.31 1694
5757.02 1774
5757.74 1825
5758.46 1909
5759.17 1856
5759.89 1880
5760.60 1922
5761.32 2062
5762.04 2110
5762.75 2099
5763.47 2167
5764.19 2106
5764.90 2191
5765.62 2304
5766.34 2459
5767.05 2833
5767.77 3424
5768.49 4268
5769.20 5408
5769.92 6461
5770.64 7039
5771.35 7415
5772.07 7233
5772.79 6454
5773.50 5514
5774.22 4480
5774.94 3794
5775.65 3226
5776.37 2776
5777.09 2504
5777.81 2409
5778.52 2454
5779.24 2464
5779.96 2466
5780.68 2344
5781.39 2335
5782.11 2458
5782.83 2594
5783.55 2582
5784.26 2674
5784.98 2805
5785.70 2821
5786.42 2748
5787.14 2699
5787.85 2581
5788.57 2369
5789.29 2297
5790.01 2297
5790.73 2360
5791.44 2278
5792.16 2163
5792.88 1999
5793.60 1889
5794.32 1874
5795.03 1889
5795.75 1762
5796.47 1741
5797.19 1719
5797.91 1796
5798.63 1876
5799.35 2015
5800.06 2117
5800.78 2141
5801.50 2194
5802.22 2088
5802.94 2084
5803.66 1923
5804.38 1813
5805.10 1693
5805.82 1665
5806.53 1598
5807.25 1646
5807.97 1571
5808.69 1596
5809.41 1716
5810.13 1696
5810.85 1674
5811.57 1582
5812.29 1524
5813.01 1508
5813.73 1543
5814.45 1383
5815.17 1407
5815.89 1415
5816.61 1358
5817.33 1332
5818.05 1353
5818.77 1357
5819.49 1375
5820.20 1401
5820.92 1426
5821.64 1393
5822.36 1334
5823.09 1336
5823.81 1281
5824.53 1252
5825.25 1284
5825.97 1261
5826.69 1244
5827.41 1200
5828.13 1215
5828.85 1235
5829.57 1308
5830.29 1252
5831.01 1257
5831.73 1224
5832.45 1175
5833.17 1188
5833.89 1194
5834.61 1115
5835.33 1134
5836.05 1156
5836.78 1116
5837.50 1122
5838.22 1094
5838.94 1053
5839.66 1117
5840.38 1184
5841.10 1176
5841.82 1164
5842.54 1158
5843.27 1131
5843.99 1221
5844.71 1112
5845.43 1069
5846.15 1135
5846.87 1102
5847.59 1113
5848.32 1133
5849.04 1068
5849.76 1135
5850.48 1117
5851.20 1103
5851.93 1104
5852.65 1132
5853.37 1114
5854.09 1096
5854.81 1097
5855.54 1130
5856.26 1100
5856.98 1152
5857.70 1124
5858.42 1108
5859.15 1149
5859.87 1086
5860.59 1145
5861.31 1071
5862.04 1039
5862.76 1075
5863.48 1067
5864.20 1090
5864.93 1122
5865.65 1140
5866.37 1108
5867.10 1127
5867.82 1113
5868.54 1076
5869.26 1079
5869.99 1081
5870.71 1074
5871.43 1084
5872.16 1083
5872.88 1015
5873.60 984
5874.33 1003
5875.05 1047
5875.77 1038
5876.50 1073
5877.22 998
5877.94 1059
5878.67 1163
5879.39 1113
5880.11 1123
5880.84 1052
5881.56 1018
5882.28 1025
5883.01 1047
5883.73 1040
5884.46 1043
5885.18 1081
5885.90 1042
5886.63 1066
5887.35 987
5888.08 1006
5888.80 995
5889.52 1015
5890.25 1015
5890.97 1034
5891.70 1025
5892.42 951
5893.15 1001
5893.87 1040
5894.59 1046
5895.32 1019
5896.04 965
5896.77 982
5897.49 959
5898.22 962
5898.94 973
5899.67 976
5900.39 998
5901.12 998
5901.84 1056
5902.57 1093
5903.29 1018
5904.02 1048
5904.74 983
5905.47 1021
5906.19 985
5906.92 984
5907.64 1014
5908.37 1098
5909.09 1100
5909.82 1024
5910.55 1057
5911.27 1068
5912.00 1026
5912.72 1073
5913.45 1106
5914.17 1016
5914.90 1051
5915.63 1090
5916.35 1074
5917.08 1034
5917.80 1080
5918.53 1087
5919.25 1075
5919.98 1070
5920.71 1044
5921.43 1131
5922.16 1130
5922.89 1200
5923.61 1118
5924.34 1093
5925.06 1179
5925.79 1265
5926.52 1208
5927.24 1158
5927.97 1188
5928.70 1252
5929.42 1223
5930.15 1255
5930.88 1293
5931.60 1273
5932.33 1298
5933.06 1328
5933.78 1259
5934.51 1336
5935.24 1355
5935.97 1374
5936.69 1394
5937.42 1489
5938.15 1502
5938.87 1505
5939.60 1527
5940.33 1527
5941.06 1532
5941.78 1581
5942.51 1491
5943.24 1548
5943.97 1566
5944.69 1714
5945.42 1708
5946.15 1715
5946.88 1763
5947.60 1931
5948.33 1844
5949.06 1881
5949.79 2033
5950.52 2081
5951.24 2377
5951.97 2557
5952.70 2789
5953.43 2903
5954.16 2947
5954.88 2863
5955.61 2746
5956.34 2613
5957.07 2565
5957.80 2394
5958.53 2429
5959.25 2363
5959.98 2299
5960.71 2306
5961.44 2315
5962.17 2431
5962.90 2356
5963.63 2513
5964.36 2733
5965.08 2940
5965.81 3219
5966.54 3626
5967.27 3746
5968.00 3754
5968.73 3689
5969.46 3615
5970.19 3358
5970.92 3186
5971.65 3026
5972.37 2858
5973.10 2818
5973.83 2855
5974.56 2802
5975.29 2763
5976.02 2708
5976.75 2682
5977.48 2857
5978.21 2879
5978.94 2900
5979.67 2960
5980.40 3188
5981.13 3169
5981.86 3355
5982.59 3384
5983.32 3416
5984.05 3437
5984.78 3360
5985.51 3347
5986.24 3455
5986.97 3457
5987.70 3403
5988.43 3444
5989.16 3400
5989.89 3458
5990.62 3417
5991.35 3388
5992.08 3438
5992.81 3556
5993.54 3621
5994.27 3668
5995.00 3641
5995.74 3706
5996.47 3921
5997.20 3993
5997.93 4107
5998.66 4062
5999.39 3973
6000.12 3918
6000.85 3921
6001.58 3827
6002.31 3768
6003.04 3674
6003.78 3679
6004.51 3576
6005.24 3593
6005.97 3571
6006.70 3710
6007.43 3749
6008.16 4133
6008.90 4771
6009.63 5547
6010.36 6543
6011.09 7936
6011.82 9570
6012.55 11189
6013.29 12779
6014.02 13463
6014.75 13931
6015.48 13788
6016.21 13073
6016.95 11968
6017.68 10768
6018.41 9463
6019.14 8004
6019.87 6773
6020.61 5728
6021.34 5004
6022.07 4357
6022.80 3943
6023.54 3509
6024.27 3325
6025.00 3143
6025.73 3090
6026.47 3068
6027.20 3043
6027.93 3130
6028.66 3202
6029.40 3214
6030.13 3359
6030.86 3399
6031.59 3274
6032.33 3023
6033.06 2742
6033.79 2734
6034.53 2551
6035.26 2497
6035.99 2476
6036.73 2480
6037.46 2449
6038.19 2449
6038.93 2464
6039.66 2546
6040.39 2585
6041.13 2570
6041.86 2670
6042.59 2704
6043.33 2708
6044.06 2774
6044.79 2833
6045.53 2841
6046.26 2840
6047.00 2824
6047.73 2778
6048.46 2908
6049.20 3028
6049.93 3141
6050.67 3413
6051.40 3817
6052.13 3952
6052.87 4000
6053.60 4118
6054.34 4030
6055.07 3890
6055.81 3718
6056.54 3459
6057.27 3161
6058.01 3073
6058.74 2893
6059.48 2776
6060.21 2686
6060.95 2707
6061.68 2717
6062.42 2687
6063.15 2631
6063.89 2581
6064.62 2482
6065.36 2474
6066.09 2495
6066.83 2433
6067.56 2369
6068.30 2390
6069.03 2399
6069.77 2410
6070.50 2325
6071.24 2277
6071.97 2293
6072.71 2339
6073.44 2240
6074.18 2224
6074.91 2123
6075.65 2149
6076.39 2173
6077.12 2068
6077.86 2134
6078.59 2151
6079.33 2062
6080.06 2083
6080.80 2097
6081.54 1943
6082.27 2048
6083.01 2031
6083.74 2002
6084.48 1861
6085.22 1921
6085.95 1953
6086.69 1836
6087.42 1928
6088.16 1908
6088.90 1878
6089.63 1901
6090.37 1886
6091.11 1970
6091.84 2010
6092.58 1946
6093.32 1952
6094.05 1905
6094.79 1914
6095.53 1815
6096.26 1861
6097.00 1867
6097.74 1766
6098.47 1788
6099.21 1763
6099.95 1738
6100.69 1739
6101.42 1719
6102.16 1732
6102.90 1749
6103.63 1663
6104.37 1670
6105.11 1598
6105.85 1670
6106.58 1692
6107.32 1661
6108.06 1599
6108.80 1644
6109.53 1638
6110.27 1684
6111.01 1689
6111.75 1753
6112.49 1720
6113.22 1756
6113.96 1772
6114.70 1780
6115.44 1731
6116.17 1799
6116.91 1905
6117.65 1907
6118.39 1856
6119.13 1888
6119.87 1763
6120.60 1768
6121.34 1800
6122.08 1790
6122.82 1748
6123.56 1780
6124.30 1811
6125.03 1913
6125.77 1848
6126.51 1892
6127.25 1775
6127.99 1835
6128.73 1771
6129.47 1745
6130.21 1739
6130.94 1662
6131.68 1741
6132.42 1728
6133.16 1665
6133.90 1702
6134.64 1736
6135.38 1777
6136.12 1752
6136.86 1749
6137.60 1777
6138.34 1828
6139.08 1826
6139.81 1889
6140.55 1896
6141.29 1823
6142.03 1841
6142.77 1866
6143.51 1863
6144.25 1822
6144.99 1807
6145.73 1817
6146.47 1830
6147.21 1786
6147.95 1887
6148.69 1905
6149.43 1907
6150.17 1876
6150.91 1867
6151.65 1891
6152.39 1928
6153.13 2083
6153.87 2006
6154.61 2059
6155.35 2088
6156.09 2116
6156.83 2133
6157.58 2087
6158.32 2168
6159.06 2223
6159.80 2232
6160.54 2159
6161.28 2187
6162.02 2244
6162.76 2364
6163.50 2510
6164.24 2791
6164.98 2909
6165.72 3200
6166.46 3368
6167.21 3326
6167.95 3323
6168.69 3323
6169.43 3443
6170.17 3268
6170.91 3155
6171.65 3048
6172.39 3124
6173.14 3014
6173.88 2902
6174.62 2811
6175.36 2759
6176.10 2814
6176.84 2834
6177.59 2858
6178.33 2919
6179.07 2837
6179.81 2857
6180.55 2950
6181.30 2898
6182.04 2956
6182.78 2973
6183.52 2974
6184.26 3008
6185.01 3132
6185.75 3034
6186.49 3140
6187.23 3142
6187.97 3094
6188.72 3189
6189.46 3223
6190.20 3298
6190.94 3468
6191.69 3690
6192.43 3912
6193.17 4103
6193.92 4090
6194.66 4001
6195.40 3968
6196.14 3996
6196.89 3935
6197.63 3984
6198.37 4028
6199.12 3962
6199.86 4061
6200.60 4051
6201.34 4097
6202.09 4211
6202.83 4293
6203.57 4773
6204.32 5309
6205.06 6405
6205.80 8356
6206.55 10944
6207.29 14123
6208.03 18058
6208.78 21001
6209.52 23331
6210.27 24128
6211.01 23489
6211.75 21817
6212.50 19550
6213.24 16732
6213.98 13828
6214.73 11206
6215.47 9266
6216.22 7571
6216.96 6194
6217.71 5026
6218.45 4457
6219.19 3925
6219.94 3605
6220.68 3465
6221.43 3210
6222.17 3116
6222.92 3048
6223.66 3112
6224.40 3183
6225.15 3050
6225.89 2945
6226.64 2877
6227.38 2701
6228.13 2590
6228.87 2343
6229.62 2201
6230.36 2104
6231.11 1957
6231.85 2030
6232.60 2088
6233.34 2006
6234.09 2096
6234.83 2190
6235.58 2335
6236.32 2381
6237.07 2478
6237.81 2559
6238.56 2771
6239.30 3135
6240.05 3235
6240.80 3357
6241.54 3313
6242.29 3349
6243.03 3247
6243.78 3231
6244.52 3099
6245.27 3230
6246.02 3541
6246.76 3597
6247.51 3722
6248.25 3740
6249.00 3756
6249.75 3520
6250.49 3352
6251.24 3188
6251.98 2992
6252.73 2832
6253.48 2801
6254.22 2619
6254.97 2606
6255.72 2546
6256.46 2446
6257.21 2445
6257.95 2471
6258.70 2381
6259.45 2400
6260.19 2393
6260.94 2442
6261.69 2419
6262.43 2386
6263.18 2389
6263.93 2291
6264.68 2328
6265.42 2340
6266.17 2252
6266.92 2171
6267.66 2198
6268.41 2313
6269.16 2283
6269.91 2308
6270.65 2300
6271.40 2250
6272.15 2361
6272.89 2237
6273.64 2215
6274.39 2282
6275.14 2445
6275.88 2463
6276.63 2286
6277.38 2358
6278.13 2511
6278.88 2397
6279.62 2375
6280.37 2340
6281.12 2280
6281.87 2235
6282.62 2186
6283.36 2108
6284.11 2077
6284.86 2011
6285.61 1990
6286.36 1969
6287.10 2057
6287.85 2042
6288.60 1903
6289.35 1819
6290.10 1891
6290.85 1888
6291.59 1831
6292.34 1872
6293.09 1841
6293.84 1847
6294.59 1857
6295.34 1905
6296.09 1906
6296.84 1898
6297.58 1898
6298.33 1752
6299.08 1797
6299.83 1815
6300.58 1759
6301.33 1790
6302.08 1741
6302.83 1740
6303.58 1704
6304.33 1768
6305.08 1735
6305.83 1676
6306.58 1721
6307.32 1710
6308.07 1682
6308.82 1766
6309.57 1835
6310.32 1914
6311.07 1913
6311.82 1965
6312.57 1977
6313.32 1961
6314.07 2005
6314.82 2057
6315.57 2209
6316.32 2166
6317.07 2215
6317.82 2166
6318.57 2062
6319.32 1968
6320.07 1840
6320.82 1766
6321.57 1697
6322.32 1666
6323.07 1670
6323.82 1642
6324.58 1624
6325.33 1607
6326.08 1571
6326.83 1567
6327.58 1513
6328.33 1435
6329.08 1466
6329.83 1510
6330.58 1538
6331.33 1576
6332.08 1572
6332.83 1507
6333.58 1531
6334.34 1544
6335.09 1538
6335.84 1550
6336.59 1543
6337.34 1585
6338.09 1552
6338.84 1548
6339.59 1569
6340.35 1529
6341.10 1577
6341.85 1546
6342.60 1567
6343.35 1522
6344.10 1496
6344.86 1465
6345.61 1492
6346.36 1567
6347.11 1541
6347.86 1559
6348.62 1614
6349.37 1634
6350.12 1679
6350.87 1763
6351.62 1894
6352.38 1943
6353.13 2006
6353.88 2190
6354.63 2246
6355.38 2172
6356.14 2197
6356.89 2103
6357.64 2052
6358.39 1862
6359.15 1837
6359.90 1771
6360.65 1793
6361.40 1712
6362.16 1665
6362.91 1721
6363.66 1747
6364.42 1768
6365.17 1923
6365.92 1922
6366.67 1947
6367.43 2100
6368.18 2204
6368.93 2251
6369.69 2240
6370.44 2100
6371.19 1922
6371.95 1894
6372.70 1817
6373.45 1759
6374.21 1680
6374.96 1680
6375.71 1811
6376.47 1724
6377.22 1730
6377.98 1798
6378.73 1843
6379.48 1861
6380.24 1923
6380.99 1947
6381.74 1909
6382.50 1985
6383.25 1973
6384.01 1882
6384.76 1734
6385.51 1716
6386.27 1664
6387.02 1611
6387.78 1669
6388.53 1743
6389.29 1668
6390.04 1614
6390.79 1551
6391.55 1589
6392.30 1647
6393.06 1620
6393.81 1620
6394.57 1517
6395.32 1529
6396.08 1560
6396.83 1562
6397.59 1543
6398.34 1493
6399.10 1538
6399.85 1435
6400.61 1430
6401.36 1458
6402.12 1398
6402.87 1418
6403.63 1386
6404.38 1411
6405.14 1350
6405.89 1360
6406.65 1407
6407.40 1392
6408.16 1502
6408.91 1493
6409.67 1501
6410.43 1510
6411.18 1489
6411.94 1486
6412.69 1505
6413.45 1503
6414.20 1458
6414.96 1476
6415.72 1528
6416.47 1565
6417.23 1543
6417.98 1635
6418.74 1649
6419.50 1480
6420.25 1442
6421.01 1418
6421.77 1339
6422.52 1369
6423.28 1381
6424.03 1377
6424.79 1378
6425.55 1297
6426.30 1376
6427.06 1368
6427.82 1338
6428.57 1390
6429.33 1368
6430.09 1341
6430.84 1324
6431.60 1354
6432.36 1309
6433.11 1312
6433.87 1330
6434.63 1366
6435.39 1391
6436.14 1358
6436.90 1390
6437.66 1424
6438.41 1430
6439.17 1401
6439.93 1489
6440.69 1512
6441.44 1518
6442.20 1492
6442.96 1438
6443.72 1472
6444.47 1476
6445.23 1441
6445.99 1468
6446.75 1399
6447.50 1432
6448.26 1497
6449.02 1470
6449.78 1431
6450.54 1464
6451.29 1473
6452.05 1473
6452.81 1521
6453.57 1514
6454.33 1568
6455.08 1602
6455.84 1650
6456.60 1558
6457.36 1558
6458.12 1660
6458.88 1609
6459.64 1615
6460.39 1632
6461.15 1541
6461.91 1536
6462.67 1592
6463.43 1649
6464.19 1666
6464.95 1704
6465.70 1655
6466.46 1684
6467.22 1745
6467.98 1703
6468.74 1706
6469.50 1657
6470.26 1767
6471.02 1729
6471.78 1666
6472.54 1641
6473.30 1612
6474.05 1655
6474.81 1638
6475.57 1634
6476.33 1689
6477.09 1679
6477.85 1724
6478.61 1845
6479.37 1838
6480.13 1860
6480.89 1918
6481.65 1959
6482.41 2041
6483.17 2056
6483.93 2055
6484.69 2036
6485.45 2091
6486.21 2171
6486.97 2104
6487.73 2128
6488.49 2069
6489.25 2162
6490.01 2277
6490.77 2209
6491.53 2188
6492.29 2401
6493.05 2442
6493.81 2396
6494.57 2517
6495.33 2326
6496.10 2395
6496.86 2500
6497.62 2398
6498.38 2351
6499.14 2411
6499.90 2356
6500.66 2349
6501.42 2413
6502.18 2465
6502.94 2611
6503.70 2749
6504.47 3284
6505.23 4014
6505.99 5334
6506.75 6953
6507.51 8753
6508.27 10349
6509.03 11443
6509.79 11861
6510.56 11138
6511.32 10263
6512.08 9226
6512.84 7848
6513.60 6555
6514.36 5492
6515.13 4516
6515.89 4019
6516.65 3511
6517.41 3248
6518.17 2978
6518.94 2850
6519.70 2742
6520.46 2745
6521.22 2837
6521.98 2910
6522.75 2950
6523.51 3076
6524.27 3128
6525.03 3412
6525.79 3620
6526.56 3920
6527.32 4142
6528.08 4328
6528.84 4378
6529.61 4322
6530.37 4083
6531.13 3862
6531.90 3789
6532.66 3643
6533.42 3660
6534.18 3847
6534.95 4156
6535.71 4541
6536.47 4831
6537.24 4896
6538.00 5008
6538.76 4771
6539.53 4418
6540.29 4056
6541.05 3620
6541.82 3229
6542.58 2999
6543.34 2858
6544.11 2857
6544.87 2873
6545.63 2790
6546.40 2875
6547.16 2933
6547.92 2887
6548.69 2788
6549.45 2881
6550.21 2695
6550.98 2733
6551.74 2600
6552.51 2520
6553.27 2471
6554.03 2399
6554.80 2405
6555.56 2512
6556.33 2466
6557.09 2465
6557.85 2389
6558.62 2505
6559.38 2521
6560.15 2489
6560.91 2557
6561.68 2599
6562.44 2544
6563.21 2651
6563.97 2765
6564.74 2724
6565.50 2709
6566.26 2611
6567.03 2681
6567.79 2769
6568.56 2769
6569.32 2727
6570.09 2694
6570.85 2700
6571.62 2718
6572.38 2821
6573.15 2815
6573.91 2801
6574.68 2936
6575.44 2997
6576.21 2971
6576.98 2969
6577.74 2893
6578.51 2979
6579.27 3032
6580.04 3031
6580.80 3042
6581.57 3182
6582.33 3257
6583.10 3446
6583.87 3477
6584.63 3298
6585.40 3289
6586.16 3289
6586.93 3311
6587.70 3264
6588.46 3091
6589.23 3125
6589.99 3223
6590.76 3369
6591.53 3526
6592.29 3853
6593.06 4164
6593.82 4439
6594.59 4646
6595.36 4761
6596.12 4932
6596.89 4990
6597.66 5005
6598.42 4789
6599.19 4651
6599.96 4365
6600.72 4014
6601.49 3811
6602.26 3623
6603.02 3296
6603.79 3095
6604.56 3000
6605.33 3006
6606.09 2940
6606.86 3040
6607.63 3025
6608.39 3072
6609.16 3191
6609.93 3175
6610.70 3271
6611.46 3118
6612.23 3139
6613.00 3049
6613.77 2973
6614.53 2981
6615.30 2974
6616.07 2965
6616.84 2918
6617.60 3018
6618.37 2970
6619.14 3058
6619.91 3367
6620.68 3649
6621.44 3845
6622.21 4099
6622.98 4226
6623.75 4450
6624.52 4475
6625.28 4413
6626.05 4200
6626.82 3934
6627.59 3759
6628.36 3559
6629.13 3550
6629.89 3228
6630.66 3190
6631.43 3388
6632.20 3456
6632.97 3653
6633.74 3886
6634.51 4115
6635.27 4369
6636.04 4456
6636.81 4454
6637.58 4411
6638.35 4559
6639.12 4822
6639.89 4987
6640.66 5208
6641.43 5443
6642.19 5565
6642.96 5569
6643.73 5433
6644.50 5096
6645.27 4753
6646.04 4405
6646.81 3897
6647.58 3554
6648.35 3268
6649.12 3089
6649.89 2864
6650.66 2762
6651.43 2672
6652.20 2640
6652.97 2642
6653.74 2560
6654.51 2549
6655.28 2614
6656.05 2596
6656.82 2593
6657.59 2578
6658.36 2563
6659.13 2548
6659.90 2459
6660.67 2358
6661.44 2424
6662.21 2487
6662.98 2472
6663.75 2420
6664.52 2350
6665.29 2320
6666.06 2367
6666.83 2401
6667.60 2381
6668.37 2483
6669.14 2519
6669.91 2530
6670.68 2656
6671.46 2801
6672.23 2768
6673.00 2740
6673.77 2798
6674.54 2735
6675.31 2681
6676.08 2699
6676.85 2668
6677.62 2715
6678.40 2767
6679.17 2692
6679.94 2754
6680.71 2849
6681.48 2809
6682.25 2941
6683.02 2869
6683.80 2965
6684.57 3096
6685.34 3296
6686.11 3416
6686.88 3410
6687.65 3255
6688.43 3026
6689.20 2893
6689.97 2726
6690.74 2484
6691.51 2430
6692.29 2429
6693.06 2296
6693.83 2281
6694.60 2196
6695.37 2148
6696.15 2176
6696.92 2160
6697.69 2201
6698.46 2286
6699.24 2235
6700.01 2181
6700.78 2177
6701.55 2140
6702.33 2075
6703.10 2111
6703.87 2071
6704.64 2116
6705.42 2019
6706.19 2084
6706.96 1937
6707.74 1915
6708.51 1954
6709.28 1931
6710.06 1969
6710.83 1898
6711.60 1935
6712.37 1886
6713.15 1929
6713.92 1901
6714.69 1908
6715.47 1830
6716.24 1892
6717.01 1901
6717.79 1835
6718.56 1871
6719.34 1846
6720.11 1789
6720.88 1803
6721.66 1821
6722.43 1799
6723.20 1859
6723.98 1832
6724.75 1838
6725.53 1758
6726.30 1729
6727.07 1786
6727.85 1808
6728.62 1770
6729.40 1755
6730.17 1794
6730.95 1795
6731.72 1764
6732.49 1820
6733.27 1833
6734.04 1866
6734.82 1875
6735.59 1907
6736.37 1851
6737.14 1859
6737.92 1900
6738.69 1924
6739.47 1919
6740.24 1982
6741.01 2023
6741.79 2020
6742.56 2026
6743.34 1991
6744.11 2000
6744.89 1991
6745.67 2074
6746.44 2089
6747.22 2064
6747.99 2138
6748.77 2183
6749.54 2230
6750.32 2331
6751.09 2549
6751.87 2643
6752.64 2724
6753.42 2812
6754.19 2907
6754.97 2817
6755.75 2653
6756.52 2469
6757.30 2359
6758.07 2229
6758.85 2226
6759.63 2145
6760.40 2145
6761.18 2115
6761.95 2056
6762.73 2051
6763.51 2042
6764.28 2074
6765.06 2119
6765.83 2072
6766.61 2234
6767.39 2368
6768.16 2467
6768.94 2428
6769.72 2382
6770.49 2307
6771.27 2197
6772.05 2069
6772.82 2018
6773.60 1989
6774.38 1972
6775.15 2006
6775.93 2014
6776.71 1895
6777.48 2010
6778.26 1897
6779.04 1962
6779.82 1960
6780.59 1979
6781.37 1974
6782.15 1945
6782.92 2012
6783.70 2043
6784.48 2025
6785.26 1951
6786.03 1878
6786.81 1920
6787.59 1900
6788.37 1842
6789.14 1851
6789.92 1741
6790.70 1800
6791.48 1723
6792.25 1659
6793.03 1732
6793.81 1691
6794.59 1633
6795.37 1650
6796.14 1596
6796.92 1684
6797.70 1650
6798.48 1781
6799.26 1840
6800.04 1800
6800.81 1813
6801.59 1790
6802.37 1822
6803.15 1813
6803.93 1792
6804.71 1900
6805.48 1933
6806.26 1915
6807.04 1902
6807.82 1747
6808.60 1701
6809.38 1660
6810.16 1732
6810.94 1683
6811.71 1639
6812.49 1694
6813.27 1692
6814.05 1676
6814.83 1648
6815.61 1757
6816.39 1698
6817.17 1771
6817.95 1671
6818.73 1721
6819.51 1673
6820.29 1636
6821.07 1710
6821.84 1624
6822.62 1668
6823.40 1618
6824.18 1646
6824.96 1634
6825.74 1635
6826.52 1620
6827.30 1663
6828.08 1643
6828.86 1602
6829.64 1553
6830.42 1624
6831.20 1611
6831.98 1668
6832.76 1594
6833.54 1607
6834.32 1746
6835.10 1820
6835.88 2077
6836.66 2353
6837.44 2794
6838.22 3156
6839.01 3434
6839.79 3657
6840.57 3554
6841.35 3478
6842.13 3193
6842.91 2889
6843.69 2631
6844.47 2450
6845.25 2229
6846.03 2063
6846.81 2040
6847.59 2116
6848.37 2241
6849.16 2416
6849.94 2743
6850.72 2903
6851.50 3029
6852.28 3133
6853.06 3013
6853.84 2881
6854.62 2739
6855.41 2496
6856.19 2350
6856.97 2123
6857.75 1976
6858.53 1974
6859.31 1847
6860.10 1807
6860.88 1798
6861.66 1695
6862.44 1792
6863.22 1697
6864.00 1745
6864.79 1733
6865.57 1704
6866.35 1792
6867.13 1908
6867.91 1874
6868.70 1895
6869.48 1808
6870.26 1771
6871.04 1833
6871.83 1840
6872.61 1864
6873.39 1924
6874.17 1968
6874.96 2061
6875.74 2109
6876.52 2179
6877.30 2194
6878.09 2195
6878.87 2387
6879.65 2645
6880.43 2831
6881.22 3217
6882.00 3480
6882.78 3688
6883.57 3769
6884.35 3488
6885.13 3341
6885.92 3221
6886.70 3290
6887.48 3386
6888.27 3533
6889.05 3631
6889.83 3573
6890.62 3405
6891.40 3274
6892.18 3048
6892.97 2751
6893.75 2705
6894.53 2605
6895.32 2423
6896.10 2402
6896.88 2338
6897.67 2299
6898.45 2229
6899.24 2290
6900.02 2347
6900.80 2315
6901.59 2261
6902.37 2217
6903.16 2256
6903.94 2207
6904.73 2213
6905.51 2083
6906.29 1974
6907.08 2012
6907.86 2058
6908.65 2045
6909.43 2052
6910.22 1959
6911.00 1937
6911.79 1912
6912.57 1845
6913.35 1864
6914.14 1920
6914.92 1940
6915.71 1929
6916.49 1874
6917.28 1862
6918.06 1889
6918.85 1892
6919.63 1903
6920.42 1847
6921.20 1917
6921.99 1903
6922.78 1869
6923.56 1865
6924.35 1928
6925.13 1928
6925.92 1935
6926.70 2016
6927.49 2023
6928.27 2036
6929.06 2122
6929.84 2051
6930.63 2011
6931.42 2046
6932.20 2083
6932.99 2062
6933.77 2045
6934.56 2050
6935.35 1988
6936.13 1953
6936.92 2015
6937.70 2087
6938.49 2172
6939.28 2274
6940.06 2419
6940.85 2614
6941.63 2747
6942.42 2917
6943.21 2989
6943.99 3055
6944.78 3150
6945.57 3154
6946.35 3199
6947.14 3327
6947.93 3630
6948.71 3759
6949.50 3684
6950.29 3675
6951.07 3481
6951.86 3279
6952.65 3156
6953.44 2885
6954.22 2741
6955.01 2778
6955.80 2808
6956.58 2757
6957.37 2705
6958.16 2662
6958.95 2646
6959.73 2738
6960.52 2662
6961.31 2694
6962.09 2771
6962.88 2722
6963.67 2814
6964.46 2895
6965.25 2961
6966.03 3116
6966.82 3244
6967.61 3387
6968.40 3655
6969.18 3720
6969.97 3862
6970.76 3890
6971.55 3864
6972.34 3903
6973.12 3732
6973.91 3796
6974.70 3731
6975.49 3661
6976.28 3756
6977.07 3756
6977.85 3920
6978.64 4026
6979.43 4190
6980.22 4544
6981.01 5154
6981.80 6190
6982.59 7515
6983.37 9748
6984.16 12119
6984.95 14591
6985.74 16418
6986.53 17734
6987.32 17930
6988.11 16730
6988.90 15155
6989.69 13143
6990.47 11023
6991.26 9166
6992.05 7519
6992.84 6106
6993.63 5153
6994.42 4511
6995.21 3879
6996.00 3536
6996.79 3256
6997.58 3051
6998.37 3068
6999.16 2840
6999.95 2873
7000.74 2945
7001.53 2876
7002.32 2921
7003.11 2784
7003.90 2667
7004.69 2580
7005.48 2474
7006.27 2379
7007.06 2248
7007.85 2283
7008.64 2395
7009.43 2387
7010.22 2506
7011.01 2716
7011.80 2810
7012.59 2987
7013.38 3025
7014.17 3060
7014.96 3105
7015.75 2976
7016.54 2873
7017.33 2809
7018.12 2739
7018.91 2600
7019.70 2576
7020.49 2658
7021.28 2751
7022.07 2890
7022.87 3012
7023.66 3248
7024.45 3364
7025.24 3406
7026.03 3448
7026.82 3544
7027.61 3520
7028.40 3502
7029.19 3403
7029.99 3222
7030.78 3025
7031.57 2885
7032.36 2827
7033.15 2707
7033.94 2636
7034.74 2602
7035.53 2537
7036.32 2634
7037.11 2626
7037.90 2713
7038.69 2717
7039.49 2795
7040.28 2810
7041.07 2768
7041.86 2810
7042.65 2861
7043.45 2861
7044.24 2897
7045.03 2943
7045.82 2858
7046.61 2762
7047.41 2861
7048.20 3011
7048.99 3266
7049.78 3523
7050.58 3633
7051.37 3656
7052.16 3572
7052.95 3485
7053.75 3271
7054.54 3017
7055.33 2869
7056.13 2834
7056.92 2888
7057.71 2896
7058.50 2903
7059.30 2861
7060.09 2966
7060.88 3037
7061.68 2853
7062.47 2790
7063.26 2747
7064.06 2673
7064.85 2612
7065.64 2645
7066.44 2606
7067.23 2561
7068.02 2457
7068.82 2353
7069.61 2359
7070.40 2373
7071.20 2310
7071.99 2243
7072.78 2168
7073.58 2223
7074.37 2219
7075.17 2124
7075.96 2127
7076.75 2147
7077.55 2100
7078.34 2124
7079.14 2060
7079.93 2104
7080.72 2065
7081.52 2049
7082.31 2054
7083.11 2102
7083.90 2152
7084.70 2063
7085.49 2163
7086.28 2322
7087.08 2453
7087.87 2547
7088.67 2480
7089.46 2476
7090.26 2395
7091.05 2299
7091.85 2133
7092.64 2083
7093.44 1913
7094.23 1926
7095.03 1897
7095.82 1818
7096.62 1749
7097.41 1719
7098.21 1616
7099.00 1682
7099.80 1758
7100.59 1784
7101.39 1744
7102.18 1694
7102.98 1667
7103.77 1721
7104.57 1675
7105.37 1555
7106.16 1502
7106.96 1515
7107.75 1593
7108.55 1607
7109.34 1583
7110.14 1522
7110.94 1538
7111.73 1495
7112.53 1522
7113.32 1516
7114.12 1463
7114.92 1451
7115.71 1544
7116.51 1574
7117.30 1489
7118.10 1494
7118.90 1528
7119.69 1549
7120.49 1505
7121.29 1498
7122.08 1501
7122.88 1564
7123.68 1611
7124.47 1585
7125.27 1522
7126.07 1567
7126.86 1557
7127.66 1640
7128.46 1647
7129.25 1607
7130.05 1702
7130.85 1731
7131.64 1752
7132.44 1692
7133.24 1654
7134.04 1569
7134.83 1599
7135.63 1529
7136.43 1490
7137.23 1510
7138.02 1449
7138.82 1369
7139.62 1410
7140.42 1458
7141.21 1364
7142.01 1470
7142.81 1374
7143.61 1414
7144.40 1445
7145.20 1382
7146.00 1387
7146.80 1366
7147.59 1341
7148.39 1393
7149.19 1365
7149.99 1309
7150.79 1294
7151.59 1301
7152.38 1347
7153.18 1249
7153.98 1259
7154.78 1373
7155.58 1381
7156.38 1333
7157.17 1458
7157.97 1399
7158.77 1296
7159.57 1391
7160.37 1397
7161.17 1284
7161.97 1293
7162.76 1253
7163.56 1319
7164.36 1349
7165.16 1352
7165.96 1230
7166.76 1255
7167.56 1300
7168.36 1312
7169.16 1316
7169.96 1250
7170.75 1236
7171.55 1277
7172.35 1243
7173.15 1206
7173.95 1269
7174.75 1197
7175.55 1207
7176.35 1207
7177.15 1174
7177.95 1201
7178.75 1209
7179.55 1274
7180.35 1252
7181.15 1256
7181.95 1228
7182.75 1244
7183.55 1183
7184.35 1263
7185.15 1191
7185.95 1213
7186.75 1205
7187.55 1219
7188.35 1243
7189.15 1199
7189.95 1157
7190.75 1155
7191.55 1101
7192.35 1101
7193.15 1178
7193.95 1160
7194.75 1071
7195.55 1138
7196.35 1127
7197.15 1116
7197.95 1122
7198.76 1129
7199.56 1114
7200.36 1142
7201.16 1137
7201.96 1163
7202.76 1213
7203.56 1135
7204.36 1169
7205.16 1151
7205.96 1105
7206.77 1169
7207.57 1143
7208.37 1249
7209.17 1208
7209.97 1231
7210.77 1247
7211.57 1251
7212.38 1298
7213.18 1255
7213.98 1259
7214.78 1222
7215.58 1215
7216.38 1261
7217.19 1176
7217.99 1273
7218.79 1327
7219.59 1328
7220.39 1330
7221.20 1354
7222.00 1304
7222.80 1296
7223.60 1279
7224.40 1262
7225.21 1285
7226.01 1261
7226.81 1221
7227.61 1346
7228.42 1330
7229.22 1306
7230.02 1295
7230.82 1327
7231.63 1329
7232.43 1364
7233.23 1455
7234.03 1590
7234.84 1741
7235.64 1866
7236.44 2024
7237.25 2069
7238.05 2108
7238.85 1992
7239.65 1874
7240.46 1719
7241.26 1690
7242.06 1608
7242.87 1498
7243.67 1398
7244.47 1363
7245.28 1404
7246.08 1391
7246.88 1401
7247.69 1350
7248.49 1435
7249.30 1464
7250.10 1474
7250.90 1461
7251.71 1441
7252.51 1356
7253.31 1346
7254.12 1345
7254.92 1358
7255.73 1352
7256.53 1315
7257.33 1311
7258.14 1348
7258.94 1339
7259.75 1388
7260.55 1366
7261.35 1437
7262.16 1498
7262.96 1511
7263.77 1433
7264.57 1452
7265.38 1545
7266.18 1506
7266.99 1594
7267.79 1457
7268.59 1499
7269.40 1454
7270.20 1444
7271.01 1447
7271.81 1493
7272.62 1418
7273.42 1448
7274.23 1445
7275.03 1442
7275.84 1437
7276.64 1409
7277.45 1440
7278.25 1515
7279.06 1484
7279.86 1540
7280.67 1606
7281.48 1681
7282.28 1887
7283.09 2174
7283.89 2424
7284.70 2523
7285.50 2671
7286.31 2596
7287.11 2590
7287.92 2345
7288.73 2142
7289.53 1988
7290.34 1857
7291.14 1727
7291.95 1635
7292.76 1571
7293.56 1550
7294.37 1501
7295.17 1570
7295.98 1534
7296.79 1558
7297.59 1540
7298.40 1594
7299.21 1582
7300.01 1606
7300.82 1626
7301.62 1656
7302.43 1594
7303.24 1588
7304.04 1675
7304.85 1712
7305.66 1739
7306.46 1700
7307.27 1822
7308.08 1937
7308.89 1984
7309.69 2170
7310.50 2329
7311.31 2446
7312.11 2417
7312.92 2292
7313.73 2348
7314.53 2298
7315.34 2212
7316.15 2295
7316.96 2559
7317.76 2741
7318.57 3055
7319.38 3372
7320.19 3642
7320.99 3603
7321.80 3506
7322.61 3267
7323.42 3013
7324.22 2742
7325.03 2525
7325.84 2330
7326.65 2215
7327.46 2124
7328.26 2036
7329.07 1980
7329.88 1921
7330.69 1882
7331.50 1836
7332.30 1818
7333.11 1916
7333.92 1886
7334.73 1900
7335.54 1918
7336.35 1952
7337.15 2044
7337.96 2067
7338.77 2229
7339.58 2215
7340.39 2243
7341.20 2252
7342.01 2248
7342.82 2171
7343.62 2120
7344.43 2128
7345.24 1988
7346.05 1870
7346.86 1859
7347.67 1938
7348.48 1894
7349.29 1824
7350.10 1734
7350.91 1721
7351.71 1678
7352.52 1695
7353.33 1669
7354.14 1746
7354.95 1681
7355.76 1760
7356.57 1823
7357.38 1842
7358.19 1984
7359.00 2062
7359.81 2211
7360.62 2280
7361.43 2304
7362.24 2347
7363.05 2340
7363.86 2399
7364.67 2377
7365.48 2365
7366.29 2217
7367.10 2149
7367.91 2165
7368.72 2041
7369.53 1896
7370.34 1849
7371.15 1744
7371.96 1691
7372.77 1715
7373.58 1625
7374.39 1615
7375.20 1573
7376.01 1620
7376.82 1605
7377.63 1712
7378.45 1788
7379.26 1848
7380.07 1991
7380.88 2133
7381.69 2174
7382.50 2166
7383.31 2240
7384.12 2218
7384.93 2143
7385.74 2091
7386.56 1998
7387.37 1946
7388.18 1842
7388.99 1866
7389.80 1798
7390.61 1732
7391.42 1605
7392.24 1547
7393.05 1559
7393.86 1546
7394.67 1581
7395.48 1490
7396.29 1462
7397.10 1477
7397.92 1483
7398.73 1573
7399.54 1743
7400.35 1756
7401.16 1784
7401.98 1755
7402.79 1748
7403.60 1745
7404.41 1760
7405.23 1722
7406.04 1715
7406.85 1682
7407.66 1659
7408.47 1650
7409.29 1624
7410.10 1524
7410.91 1463
7411.72 1413
7412.54 1386
7413.35 1308
7414.16 1299
7414.98 1251
7415.79 1189
7416.60 1262
7417.41 1229
7418.23 1237
7419.04 1247
7419.85 1209
7420.67 1182
7421.48 1136
7422.29 1149
7423.11 1164
7423.92 1132
7424.73 1189
7425.54 1184
7426.36 1159
7427.17 1153
7427.99 1182
7428.80 1124
7429.61 1130
7430.43 1128
7431.24 1101
7432.05 1109
7432.87 1098
7433.68 1119
7434.49 1103
7435.31 1143
7436.12 1106
7436.94 1126
7437.75 1151
7438.56 1137
7439.38 1153
7440.19 1163
7441.01 1158
7441.82 1218
7442.64 1151
7443.45 1117
7444.26 1045
7445.08 1067
7445.89 1055
7446.71 1076
7447.52 1093
7448.34 1107
7449.15 1060
7449.97 1086
7450.78 1062
7451.59 1094
7452.41 1008
7453.22 1031
7454.04 1089
7454.85 1110
7455.67 1105
7456.48 1065
7457.30 1040
7458.11 1022
7458.93 1029
7459.74 1042
7460.56 1042
7461.38 1032
7462.19 1016
7463.01 1010
7463.82 1082
7464.64 1046
7465.45 1049
7466.27 1098
7467.08 1085
7467.90 1094
7468.72 1067
7469.53 1075
7470.35 1066
7471.16 1079
7471.98 1069
7472.79 1118
7473.61 1113
7474.43 1053
7475.24 1100
7476.06 1053
7476.87 1077
7477.69 1058
7478.51 1048
7479.32 1100
7480.14 1035
7480.96 997
7481.77 1050
7482.59 1040
7483.41 1034
7484.22 1067
7485.04 1053
7485.85 1003
7486.67 1004
7487.49 1031
7488.31 962
7489.12 958
7489.94 955
7490.76 957
7491.57 938
7492.39 1022
7493.21 971
7494.02 1001
7494.84 997
7495.66 1010
7496.48 972
7497.29 973
7498.11 1060
7498.93 1010
7499.74 1016
7500.56 1020
7501.38 1011
7502.20 1019
7503.01 1019
7503.83 973
7504.65 1017
7505.47 994
7506.29 1012
7507.10 975
7507.92 959
7508.74 947
7509.56 973
7510.37 1018
7511.19 987
7512.01 1007
7512.83 995
7513.65 944
7514.47 945
7515.28 962
7516.10 946
7516.92 997
7517.74 927
7518.56 954
7519.38 893
7520.19 894
7521.01 933
7521.83 971
7522.65 989
7523.47 989
7524.29 1032
7525.11 919
7525.92 942
7526.74 921
7527.56 909
7528.38 924
7529.20 918
7530.02 943
7530.84 948
7531.66 987
7532.48 984
7533.30 1002
7534.12 947
7534.93 997
7535.75 1000
7536.57 943
7537.39 970
7538.21 963
7539.03 961
7539.85 947
7540.67 1014
7541.49 1071
7542.31 1037
7543.13 982
7543.95 928
7544.77 926
7545.59 984
7546.41 1033
7547.23 999
7548.05 1012
7548.87 964
7549.69 960
7550.51 995
7551.33 942
7552.15 947
7552.97 974
7553.79 1055
7554.61 1033
7555.43 1008
7556.25 1053
7557.07 1024
7557.89 1053
7558.71 1061
7559.53 1060
7560.36 1088
7561.18 1110
7562.00 1083
7562.82 1040
7563.64 1071
7564.46 1077
7565.28 1105
7566.10 1086
7566.92 1059
7567.74 1130
7568.56 1147
7569.39 1115
7570.21 1137
7571.03 1080
7571.85 1151
7572.67 1108
7573.49 1166
7574.31 1185
7575.14 1151
7575.96 1184
7576.78 1147
7577.60 1188
7578.42 1201
7579.24 1174
7580.06 1210
7580.89 1188
7581.71 1219
7582.53 1204
7583.35 1215
7584.17 1214
7585.00 1223
7585.82 1254
7586.64 1287
7587.46 1332
7588.29 1241
7589.11 1260
7589.93 1345
7590.75 1374
7591.57 1327
7592.40 1343
7593.22 1378
7594.04 1396
7594.86 1347
7595.69 1392
7596.51 1407
7597.33 1383
7598.15 1457
7598.98 1569
7599.80 1634
7600.62 1498
7601.45 1647
7602.27 1773
7603.09 1887
7603.92 1949
7604.74 2030
7605.56 2045
7606.38 1912
7607.21 1848
7608.03 1907
7608.85 1880
7609.68 1756
7610.50 1844
7611.32 1789
7612.15 1706
7612.97 1735
7613.80 1725
7614.62 1838
7615.44 1889
7616.27 2062
7617.09 2235
7617.91 2515
7618.74 2593
7619.56 2536
7620.39 2556
7621.21 2501
7622.03 2411
7622.86 2292
7623.68 2299
7624.51 2238
7625.33 2100
7626.15 2113
7626.98 2118
7627.80 2128
7628.63 2165
7629.45 2197
7630.28 2298
7631.10 2448
7631.93 2477
7632.75 2473
7633.58 2420
7634.40 2349
7635.22 2219
7636.05 2060
7636.87 1964
7637.70 1857
7638.52 1782
7639.35 1695
7640.17 1669
7641.00 1644
7641.82 1670
7642.65 1726
7643.47 1764
7644.30 1954
7645.13 2070
7645.95 2129
7646.78 2191
7647.60 2243
7648.43 2270
7649.25 2282
7650.08 2282
7650.90 2257
7651.73 2171
7652.55 2156
7653.38 2016
7654.21 1800
7655.03 1691
7655.86 1569
7656.68 1525
7657.51 1455
7658.34 1403
7659.16 1370
7659.99 1298
7660.81 1315
7661.64 1324
7662.47 1255
7663.29 1294
7664.12 1308
7664.95 1310
7665.77 1299
7666.60 1297
7667.42 1287
7668.25 1301
7669.08 1323
7669.90 1287
7670.73 1355
7671.56 1234
7672.38 1221
7673.21 1254
7674.04 1214
7674.87 1221
7675.69 1170
7676.52 1187
7677.35 1176
7678.17 1209
7679.00 1209
7679.83 1185
7680.65 1196
7681.48 1224
7682.31 1294
7683.14 1329
7683.96 1390
7684.79 1479
7685.62 1574
7686.45 1582
7687.27 1514
7688.10 1522
7688.93 1443
7689.76 1390
7690.58 1304
7691.41 1313
7692.24 1329
7693.07 1342
7693.90 1306
7694.72 1288
7695.55 1336
7696.38 1413
7697.21 1428
7698.04 1578
7698.86 1603
7699.69 1576
7700.52 1638
7701.35 1560
7702.18 1477
7703.01 1351
7703.83 1319
7704.66 1301
7705.49 1278
7706.32 1276
7707.15 1252
7707.98 1190
7708.81 1216
7709.63 1221
7710.46 1243
7711.29 1213
7712.12 1174
7712.95 1157
7713.78 1183
7714.61 1180
7715.44 1190
7716.27 1180
7717.10 1163
7717.93 1101
7718.75 1113
7719.58 1060
7720.41 1073
7721.24 1130
7722.07 1064
7722.90 1108
7723.73 1136
7724.56 1152
7725.39 1142
7726.22 1128
7727.05 1116
7727.88 1147
7728.71 1156
7729.54 1128
7730.37 1072
7731.20 1039
7732.03 1110
7732.86 1117
7733.69 1073
7734.52 1055
7735.35 1035
7736.18 1054
7737.01 991
7737.84 1001
7738.67 1018
7739.50 979
7740.33 1030
7741.16 996
7741.99 989
7742.82 990
7743.65 1026
7744.48 1154
7745.31 1207
7746.14 1248
7746.98 1362
7747.81 1382
7748.64 1407
7749.47 1466
7750.30 1448
7751.13 1369
7751.96 1240
7752.79 1182
7753.62 1142
7754.45 1114
7755.29 1038
7756.12 999
7756.95 987
7757.78 974
7758.61 962
7759.44 981
7760.27 955
7761.11 969
7761.94 920
7762.77 957
7763.60 899
7764.43 838
7765.26 833
7766.10 871
7766.93 877
7767.76 846
7768.59 883
7769.42 911
7770.26 922
7771.09 852
7771.92 880
7772.75 892
7773.58 906
7774.42 890
7775.25 953
7776.08 964
7776.91 887
7777.75 881
7778.58 945
7779.41 908
7780.24 864
7781.08 936
7781.91 964
7782.74 934
7783.57 925
7784.41 933
7785.24 985
7786.07 950
7786.91 970
7787.74 977
7788.57 989
7789.40 947
7790.24 973
7791.07 1022
7791.90 1013
7792.74 970
7793.57 900
7794.40 1001
7795.24 1019
7796.07 938
7796.90 972
7797.74 991
7798.57 1022
7799.40 1028
7800.24 1020
7801.07 1033
7801.91 1063
7802.74 1026
7803.57 1017
7804.41 1003
7805.24 1061
7806.07 1070
7806.91 1088
7807.74 1102
7808.58 1058
7809.41 1033
7810.25 1086
7811.08 1162
7811.91 1159
7812.75 1202
7813.58 1274
7814.42 1286
7815.25 1301
7816.09 1258
7816.92 1281
7817.75 1308
7818.59 1409
7819.42 1372
7820.26 1397
7821.09 1468
7821.93 1535
7822.76 1511
7823.60 1541
7824.43 1549
7825.27 1613
7826.10 1564
7826.94 1465
7827.77 1416
7828.61 1304
7829.44 1269
7830.28 1269
7831.11 1273
7831.95 1400
7832.78 1333
7833.62 1337
7834.46 1366
7835.29 1438
7836.13 1395
7836.96 1361
7837.80 1294
7838.63 1309
7839.47 1258
7840.31 1223
7841.14 1183
7841.98 1234
7842.81 1173
7843.65 1174
7844.48 1184
7845.32 1101
7846.16 1057
7846.99 1100
7847.83 1106
7848.67 1052
7849.50 1070
7850.34 1104
7851.17 1097
7852.01 1063
7852.85 1089
7853.68 1078
7854.52 1034
7855.36 1062
7856.19 1128
7857.03 1146
7857.87 1109
7858.70 1127
7859.54 1134
7860.38 1109
7861.21 1147
7862.05 1181
7862.89 1132
7863.72 1085
7864.56 1004
7865.40 1066
7866.24 1062
7867.07 1063
7867.91 1081
7868.75 1121
7869.59 1094
7870.42 1086
7871.26 1115
7872.10 1116
7872.94 1201
7873.77 1198
7874.61 1268
7875.45 1363
7876.29 1404
7877.12 1438
7877.96 1534
7878.80 1560
7879.64 1544
7880.47 1513
7881.31 1568
7882.15 1531
7882.99 1541
7883.83 1431
7884.66 1460
7885.50 1406
7886.34 1319
7887.18 1331
7888.02 1305
7888.86 1297
7889.69 1321
7890.53 1358
7891.37 1383
7892.21 1479
7893.05 1528
7893.89 1516
7894.73 1457
7895.56 1367
7896.40 1301
7897.24 1315
7898.08 1279
7898.92 1264
7899.76 1250
7900.60 1207
7901.44 1226
7902.28 1178
7903.12 1201
7903.95 1197
7904.79 1162
7905.63 1162
7906.47 1111
7907.31 1153
7908.15 1170
7908.99 1112
7909.83 1182
7910.67 1122
7911.51 1194
7912.35 1269
7913.19 1287
7914.03 1407
7914.87 1491
7915.71 1562
7916.55 1597
7917.39 1601
7918.23 1673
7919.07 1721
7919.91 1717
7920.75 1594
7921.59 1564
7922.43 1499
7923.27 1416
7924.11 1284
7924.95 1284
7925.79 1201
7926.63 1121
7927.47 1100
7928.31 1136
7929.15 1158
7929.99 1106
7930.83 1030
7931.67 978
7932.51 1076
7933.35 1105
7934.19 1125
7935.04 1063
7935.88 1041
7936.72 1058
7937.56 1056
7938.40 1091
7939.24 1046
7940.08 1038
7940.92 1068
7941.76 1071
7942.60 1134
7943.45 1175
7944.29 1251
7945.13 1226
7945.97 1195
7946.81 1245
7947.65 1230
7948.49 1259
7949.34 1187
7950.18 1202
7951.02 1223
7951.86 1235
7952.70 1282
7953.54 1322
7954.39 1381
7955.23 1366
7956.07 1435
7956.91 1451
7957.75 1474
7958.60 1421
7959.44 1417
7960.28 1455
7961.12 1386
7961.96 1331
7962.81 1364
7963.65 1360
7964.49 1412
7965.33 1504
7966.18 1668
7967.02 1806
7967.86 1889
7968.70 1848
7969.55 1858
7970.39 1703
7971.23 1647
7972.08 1504
7972.92 1414
7973.76 1276
7974.60 1191
7975.45 1235
7976.29 1205
7977.13 1184
7977.98 1139
7978.82 1096
7979.66 1138
7980.51 1078
7981.35 1146
7982.19 1158
7983.04 1064
7983.88 1025
7984.72 1016
7985.57 1107
7986.41 1037
7987.25 996
7988.10 997
7988.94 986
7989.78 1033
7990.63 1013
7991.47 976
7992.32 930
7993.16 881
7994.00 930
7994.85 921
7995.69 894
7996.54 886
7997.38 863
7998.22 925
7999.07 803
7999.91 815
8000.76 906
8001.60 867
8002.45 852
8003.29 844
8004.13 858
8004.98 862
8005.82 832
8006.67 831
8007.51 793
8008.36 817
8009.20 801
8010.05 770
8010.89 782
8011.74 769
8012.58 722
8013.43 778
8014.27 810
8015.12 750
8015.96 795
8016.81 749
8017.65 748
8018.50 745
8019.34 770
8020.19 766
8021.03 770
8021.88 749
8022.72 745
8023.57 748
8024.41 737
8025.26 748
8026.11 753
8026.95 729
8027.80 805
8028.64 789
8029.49 794
8030.33 732
8031.18 734
8032.03 765
8032.87 737
8033.72 758
8034.56 797
8035.41 762
8036.26 749
8037.10 769
8037.95 780
8038.80 770
8039.64 740
8040.49 737
8041.34 762
8042.18 750
8043.03 743
8043.87 769
8044.72 751
8045.57 712
8046.41 745
8047.26 756
8048.11 741
8048.96 757
8049.80 741
8050.65 742
8051.50 784
8052.34 794
8053.19 747
8054.04 781
8054.88 715
8055.73 726
8056.58 735
8057.43 682
8058.27 686
8059.12 734
8059.97 693
8060.82 684
8061.66 704
8062.51 715
8063.36 726
8064.21 631
8065.05 671
8065.90 708
8066.75 693
8067.60 692
8068.44 723
8069.29 697
8070.14 685
8070.99 698
8071.84 681
8072.68 653
8073.53 629
8074.38 680
8075.23 709
8076.08 629
8076.93 670
8077.77 693
8078.62 676
8079.47 668
8080.32 683
8081.17 687
8082.02 643
8082.87 693
8083.71 647
8084.56 625
8085.41 681
8086.26 696
8087.11 714
8087.96 702
8088.81 670
8089.66 646
8090.51 644
8091.35 685
8092.20 666
8093.05 665
8093.90 673
8094.75 690
8095.60 660
8096.45 638
8097.30 635
8098.15 659
8099.00 671
8099.85 665
8100.70 650
8101.55 652
8102.40 678
8103.25 679
8104.10 676
8104.95 661
8105.80 679
8106.65 660
8107.50 667
8108.35 673
8109.20 652
8110.05 693
8110.90 658
8111.75 698
8112.60 702
8113.45 695
8114.30 715
8115.15 698
8116.00 704
8116.85 636
8117.70 682
8118.55 667
8119.40 684
8120.25 691
8121.10 704
8121.95 672
8122.80 727
8123.65 732
8124.50 761
8125.35 707
8126.20 747
8127.06 747
8127.91 779
8128.76 721
8129.61 729
8130.46 754
8131.31 803
8132.16 785
8133.01 817
8133.86 808
8134.72 777
8135.57 844
8136.42 780
8137.27 729
8138.12 742
8138.97 762
8139.83 739
8140.68 706
8141.53 692
8142.38 711
8143.23 768
8144.08 736
8144.94 755
8145.79 814
8146.64 835
8147.49 742
8148.34 781
8149.20 801
8150.05 764
8150.90 763
8151.75 742
8152.60 750
8153.46 800
8154.31 774
8155.16 815
8156.01 802
8156.87 804
8157.72 803
8158.57 773
8159.42 740
8160.28 700
8161.13 695
8161.98 678
8162.84 687
8163.69 655
8164.54 675
8165.39 662
8166.25 645
8167.10 668
8167.95 648
8168.81 646
8169.66 640
8170.51 665
8171.37 663
8172.22 702
8173.07 652
8173.93 630
8174.78 638
8175.63 657
8176.49 622
8177.34 648
8178.19 667
8179.05 641
8179.90 664
8180.76 619
8181.61 627
8182.46 664
8183.32 648
8184.17 606
8185.02 581
8185.88 578
8186.73 643
8187.59 646
8188.44 621
8189.30 591
8190.15 579
8191.00 607
8191.86 637
8192.71 664
8193.57 638
8194.42 649
8195.28 589
8196.13 618
8196.99 607
8197.84 616
8198.69 607
8199.55 599
8200.40 611
8201.26 634
8202.11 577
8202.97 627
8203.82 592
8204.68 620
8205.53 591
8206.39 603
8207.24 581
8208.10 581
8208.95 603
8209.81 617
8210.67 606
8211.52 620
8212.38 644
8213.23 619
8214.09 605
8214.94 608
8215.80 625
8216.65 641
8217.51 654
8218.37 643
8219.22 617
8220.08 645
8220.93 641
8221.79 628
8222.64 606
8223.50 644
8224.36 666
8225.21 648
8226.07 677
8226.92 669
8227.78 610
8228.64 618
8229.49 625
8230.35 620
8231.21 570
8232.06 597
8232.92 605
8233.78 628
8234.63 602
8235.49 594
8236.35 632
8237.20 592
8238.06 623
8238.92 560
8239.77 611
8240.63 620
8241.49 615
8242.34 581
8243.20 612
8244.06 588
8244.91 643
8245.77 595
8246.63 605
8247.49 569
8248.34 614
8249.20 606
8250.06 573
8250.92 598
8251.77 612
8252.63 642
8253.49 564
8254.35 559
8255.20 559
8256.06 597
8256.92 586
8257.78 579
8258.63 601
8259.49 603
8260.35 607
8261.21 575
8262.07 599
8262.92 584
8263.78 580
8264.64 570
8265.50 590
8266.36 641
8267.22 617
8268.07 582
8268.93 643
8269.79 630
8270.65 618
8271.51 649
8272.37 655
8273.22 657
8274.08 645
8274.94 679
8275.80 696
8276.66 746
8277.52 726
8278.38 772
8279.24 779
8280.09 850
8280.95 787
8281.81 749
8282.67 745
8283.53 706
8284.39 696
8285.25 689
8286.11 676
8286.97 678
8287.83 670
8288.69 657
8289.55 706
8290.41 681
8291.26 696
8292.12 713
8292.98 740
8293.84 791
8294.70 813
8295.56 880
8296.42 804
8297.28 763
8298.14 722
8299.00 726
8299.86 697
8300.72 694
8301.58 681
8302.44 670
8303.30 659
8304.16 712
8305.02 645
8305.88 642
8306.74 690
8307.60 665
8308.46 661
8309.33 604
8310.19 600
8311.05 635
8311.91 619
8312.77 644
8313.63 656
8314.49 657
8315.35 628
8316.21 676
8317.07 676
8317.93 652
8318.79 629
8319.65 582
8320.52 631
8321.38 601
8322.24 628
8323.10 589
8323.96 565
8324.82 572
8325.68 635
8326.54 590
8327.41 612
8328.27 607
8329.13 591
8329.99 599
8330.85 598
8331.71 632
8332.57 643
8333.44 654
8334.30 648
8335.16 670
8336.02 639
8336.88 638
8337.75 629
8338.61 631
8339.47 652
8340.33 658
8341.19 685
8342.06 628
8342.92 646
8343.78 645
8344.64 651
8345.50 640
8346.37 663
8347.23 660
8348.09 623
8348.95 641
8349.82 655
8350.68 666
8351.54 635
8352.40 664
8353.27 632
8354.13 645
8354.99 650
8355.86 643
8356.72 622
8357.58 655
8358.45 612
8359.31 631
8360.17 634
8361.03 618
8361.90 622
8362.76 659
8363.62 659
8364.49 659
8365.35 632
8366.21 620
8367.08 636
8367.94 667
8368.80 651
8369.67 666
8370.53 664
8371.40 630
8372.26 647
8373.12 666
8373.99 661
8374.85 658
8375.71 622
8376.58 640
8377.44 666
8378.31 694
8379.17 665
8380.03 660
8380.90 638
8381.76 705
8382.63 668
8383.49 701
8384.36 705
8385.22 705
8386.08 712
8386.95 725
8387.81 702
8388.68 712
8389.54 695
8390.41 676
8391.27 652
8392.14 672
8393.00 730
8393.87 701
8394.73 707
8395.60 744
8396.46 754
8397.33 701
8398.19 748
8399.06 788
8399.92 796
8400.79 777
8401.65 826
8402.52 813
8403.38 788
8404.25 812
8405.11 818
8405.98 832
8406.84 829
8407.71 846
8408.58 855
8409.44 847
8410.31 871
8411.17 877
8412.04 850
8412.90 875
8413.77 900
8414.64 930
8415.50 931
8416.37 876
8417.23 879
8418.10 921
8418.97 919
8419.83 929
8420.70 889
8421.56 905
8422.43 994
8423.30 1012
8424.16 1016
8425.03 1044
8425.90 1026
8426.76 1074
8427.63 1050
8428.50 1074
8429.36 1081
8430.23 1126
8431.10 1144
8431.96 1138
8432.83 1138
8433.70 1094
8434.56 1148
8435.43 1261
8436.30 1274
8437.16 1298
8438.03 1391
8438.90 1474
8439.77 1542
8440.63 1560
8441.50 1714
8442.37 1647
8443.24 1627
8444.10 1667
8444.97 1621
8445.84 1745
8446.71 1729
8447.57 1717
8448.44 1717
8449.31 1703
8450.18 1771
8451.04 1816
8451.91 2044
8452.78 2383
8453.65 2869
8454.52 3419
8455.38 4015
8456.25 4479
8457.12 4564
8457.99 4616
8458.86 4498
8459.72 4011
8460.59 3569
8461.46 3240
8462.33 2822
8463.20 2487
8464.07 2160
8464.93 1952
8465.80 1773
8466.67 1650
8467.54 1529
8468.41 1415
8469.28 1396
8470.15 1446
8471.02 1411
8471.88 1320
8472.75 1309
8473.62 1351
8474.49 1396
8475.36 1313
8476.23 1313
8477.10 1364
8477.97 1437
8478.84 1377
8479.71 1447
8480.58 1567
8481.44 1663
8482.31 1756
8483.18 1669
8484.05 1689
8484.92 1682
8485.79 1565
8486.66 1541
8487.53 1512
8488.40 1460
8489.27 1386
8490.14 1307
8491.01 1330
8491.88 1373
8492.75 1412
8493.62 1519
8494.49 1539
8495.36 1499
8496.23 1527
8497.10 1453
8497.97 1391
8498.84 1332
8499.71 1375
8500.58 1288
8501.45 1287
8502.32 1289
8503.19 1258
8504.06 1207
8504.93 1256
8505.80 1280
8506.67 1294
8507.55 1282
8508.42 1254
8509.29 1300
8510.16 1325
8511.03 1356
8511.90 1311
8512.77 1311
8513.64 1321
8514.51 1348
8515.38 1355
8516.25 1343
8517.13 1344
8518.00 1378
8518.87 1393
8519.74 1432
8520.61 1525
8521.48 1579
8522.35 1643
8523.23 1905
8524.10 2111
8524.97 2371
8525.84 2563
8526.71 2705
8527.58 2703
8528.46 2664
8529.33 2549
8530.20 2462
8531.07 2106
8531.94 1968
8532.81 1899
8533.69 1710
8534.56 1595
8535.43 1525
8536.30 1462
8537.18 1421
8538.05 1315
8538.92 1297
8539.79 1316
8540.66 1304
8541.54 1296
8542.41 1260
8543.28 1242
8544.15 1201
8545.03 1200
8545.90 1235
8546.77 1198
8547.64 1253
8548.52 1289
8549.39 1371
8550.26 1417
8551.14 1566
8552.01 1734
8552.88 1805
8553.76 1833
8554.63 1917
8555.50 1893
8556.37 1799
8557.25 1684
8558.12 1633
8558.99 1506
8559.87 1413
8560.74 1392
8561.61 1256
8562.49 1203
8563.36 1172
8564.24 1191
8565.11 1194
8565.98 1178
8566.86 1132
8567.73 1105
8568.60 1041
8569.48 1034
8570.35 1047
8571.23 1066
8572.10 1065
8572.97 1025
8573.85 1008
8574.72 974
8575.60 975
8576.47 953
8577.34 1009
8578.22 975
8579.09 1038
8579.97 928
8580.84 975
8581.72 1011
8582.59 985
8583.47 1001
8584.34 994
8585.21 979
8586.09 1064
8586.96 1070
8587.84 1049
8588.71 1026
8589.59 1047
8590.46 1032
8591.34 1082
8592.21 1093
8593.09 1088
8593.96 1070
8594.84 1049
8595.71 1040
8596.59 1049
8597.46 1042
8598.34 1096
8599.22 1124
8600.09 1124
8600.97 1126
8601.84 1107
8602.72 1167
8603.59 1169
8604.47 1109
8605.34 1116
8606.22 1127
8607.10 1188
8607.97 1144
8608.85 1144
8609.72 1104
8610.60 1141
8611.47 1165
8612.35 1142
8613.23 1146
8614.10 1214
8614.98 1222
8615.86 1237
8616.73 1255
8617.61 1240
8618.48 1251
8619.36 1306
8620.24 1297
8621.11 1322
8621.99 1301
8622.87 1324
8623.74 1407
8624.62 1402
8625.50 1353
8626.37 1386
8627.25 1443
8628.13 1446
8629.00 1473
8629.88 1434
8630.76 1437
8631.64 1487
8632.51 1496
8633.39 1490
8634.27 1527
8635.14 1521
8636.02 1465
8636.90 1511
8637.78 1469
8638.65 1498
8639.53 1509
8640.41 1526
8641.29 1504
8642.16 1553
8643.04 1705
8643.92 1714
8644.80 1714
8645.67 1728
8646.55 1700
8647.43 1715
8648.31 1791
8649.18 1751
8650.06 1947
8650.94 1933
8651.82 1854
8652.70 1924
8653.58 1880
8654.45 1903
8655.33 1904
8656.21 1979
8657.09 2043
8657.97 2083
8658.84 2186
8659.72 2389
8660.60 2572
8661.48 2887
8662.36 3244
8663.24 3598
8664.12 4011
8664.99 4256
8665.87 4363
8666.75 4178
8667.63 3900
8668.51 3799
8669.39 3586
8670.27 3416
8671.15 3341
8672.03 3338
8672.91 3401
8673.78 3346
8674.66 3304
8675.54 3298
8676.42 3238
8677.30 3121
8678.18 2895
8679.06 2782
8679.94 2593
8680.82 2417
8681.70 2290
8682.58 2219
8683.46 2166
8684.34 2100
8685.22 2083
8686.10 2125
8686.98 2186
8687.86 2315
8688.74 2456
8689.62 2763
8690.50 3072
8691.38 3452
8692.26 3722
8693.14 3932
8694.02 4046
8694.90 3902
8695.78 3714
8696.66 3424
8697.54 3123
8698.42 2977
8699.30 2839
8700.18 2701
8701.06 2642
8701.94 2698
8702.82 2767
8703.70 2660
8704.58 2521
8705.46 2406
8706.34 2294
8707.23 2091
8708.11 1986
8708.99 1829
8709.87 1698
8710.75 1697
8711.63 1596
8712.51 1452
8713.39 1410
8714.27 1366
8715.16 1331
8716.04 1396
8716.92 1328
8717.80 1320
8718.68 1316
8719.56 1275
8720.44 1295
8721.33 1340
8722.21 1284
8723.09 1305
8723.97 1299
8724.85 1310
8725.73 1390
8726.62 1353
8727.50 1366
8728.38 1445
8729.26 1394
8730.14 1488
8731.03 1473
8731.91 1439
8732.79 1476
8733.67 1447
8734.55 1433
8735.44 1414
8736.32 1406
8737.20 1357
8738.08 1357
8738.97 1310
8739.85 1315
8740.73 1315
8741.61 1338
8742.50 1350
8743.38 1367
8744.26 1359
8745.14 1324
8746.03 1302
8746.91 1251
8747.79 1233
8748.68 1260
8749.56 1218
8750.44 1261
8751.33 1259
8752.21 1282
8753.09 1311
8753.97 1265
8754.86 1300
8755.74 1391
8756.62 1413
8757.51 1383
8758.39 1448
8759.28 1475
8760.16 1443
8761.04 1452
8761.93 1409
8762.81 1421
8763.69 1373
8764.58 1408
8765.46 1400
8766.34 1372
8767.23 1360
8768.11 1335
8769.00 1424
8769.88 1417
8770.76 1345
8771.65 1409
8772.53 1439
8773.42 1397
8774.30 1394
8775.19 1317
8776.07 1336
8776.95 1329
8777.84 1387
8778.72 1395
8779.61 1394
8780.49 1454
8781.38 1564
8782.26 1590
8783.15 1623
8784.03 1584
8784.92 1592
8785.80 1555
8786.69 1479
8787.57 1431
8788.46 1422
8789.34 1358
8790.23 1299
8791.11 1327
8792.00 1273
8792.88 1251
8793.77 1217
8794.65 1223
8795.54 1156
8796.42 1178
8797.31 1214
8798.19 1158
8799.08 1142
8799.96 1109
8800.85 1077
8801.74 1090
8802.62 1134
8803.51 1076
8804.39 1088
8805.28 1110
8806.16 1086
8807.05 1077
8807.94 1098
8808.82 1095
8809.71 1123
8810.59 1142
8811.48 1053
8812.37 1056
8813.25 1064
8814.14 1109
8815.03 1109
8815.91 1137
8816.80 1153
8817.68 1213
8818.57 1207
8819.46 1244
8820.34 1168
8821.23 1189
8822.12 1195
8823.00 1094
8823.89 1020
8824.78 1039
8825.66 1055
8826.55 1049
8827.44 970
8828.33 963
8829.21 990
8830.10 999
8830.99 967
8831.87 991
8832.76 1008
8833.65 946
8834.54 966
8835.42 980
8836.31 912
8837.20 957
8838.08 959
8838.97 994
8839.86 896
8840.75 900
8841.64 943
8842.52 947
8843.41 972
8844.30 891
8845.19 918
8846.07 952
8846.96 909
8847.85 898
8848.74 868
8849.63 839
8850.51 851
8851.40 868
8852.29 839
8853.18 846
8854.07 864
8854.96 879
8855.84 867
8856.73 772
8857.62 833
8858.51 804
8859.40 800
8860.29 818
8861.17 839
8862.06 777
8862.95 805
8863.84 872
8864.73 849
8865.62 849
8866.51 809
8867.40 812
8868.29 790
8869.17 812
8870.06 744
8870.95 744
8871.84 747
8872.73 731
8873.62 760
8874.51 753
8875.40 758
8876.29 793
8877.18 755
8878.07 718
8878.96 702
8879.85 692
8880.74 697
8881.63 670
8882.51 698
8883.40 712
8884.29 759
8885.18 759
8886.07 696
8886.96 690
8887.85 708
8888.74 695
8889.63 659
8890.52 649
8891.41 703
8892.30 719
8893.19 670
8894.09 677
8894.98 680
8895.87 682
8896.76 661
8897.65 655
8898.54 617
8899.43 639
8900.32 658
8901.21 663
8902.10 651
8902.99 618
8903.88 660
8904.77 646
8905.66 653
8906.55 655
8907.44 620
8908.34 631
8909.23 621
8910.12 562
8911.01 624
8911.90 650
8912.79 651
8913.68 664
8914.57 655
8915.47 627
8916.36 637
8917.25 585
8918.14 591
8919.03 583
8919.92 575
8920.81 622
8921.71 581
8922.60 607
8923.49 608
8924.38 604
8925.27 600
8926.16 597
8927.06 589
8927.95 618
8928.84 609
8929.73 607
8930.62 587
8931.52 608
8932.41 575
8933.30 548
8934.19 566
8935.09 518
8935.98 572
8936.87 564
8937.76 555
8938.66 546
8939.55 586
8940.44 563
8941.33 602
8942.23 559
8943.12 554
8944.01 551
8944.90 535
8945.80 535
8946.69 568
8947.58 556
8948.48 531
8949.37 550
8950.26 549
8951.16 494
8952.05 524
8952.94 569
8953.84 533
8954.73 539
8955.62 544
8956.52 535
8957.41 536
8958.30 589
8959.20 589
8960.09 521
8960.98 523
8961.88 532
8962.77 544
8963.66 536
8964.56 547
8965.45 549
8966.35 546
8967.24 527
8968.13 546
8969.03 511
8969.92 567
8970.82 530
8971.71 555
8972.60 528
8973.50 554
8974.39 509
8975.29 529
8976.18 531
8977.08 511
8977.97 528
8978.87 512
8979.76 545
8980.65 508
8981.55 537
8982.44 498
8983.34 497
8984.23 516
8985.13 547
8986.02 523
8986.92 467
8987.81 482
8988.71 543
8989.60 524
8990.50 518
8991.39 515
8992.29 515
8993.18 544
8994.08 499
8994.97 464
8995.87 522
8996.76 544
8997.66 508
8998.56 513
8999.45 523
9000.35 520
9001.24 492
9002.14 511
9003.03 496
9003.93 476
9004.83 484
9005.72 506
9006.62 521
9007.51 498
9008.41 527
9009.31 517
9010.20 552
9011.10 522
9011.99 529
9012.89 525
9013.79 451
9014.68 477
9015.58 510
9016.48 510
9017.37 504
9018.27 520
9019.16 537
9020.06 495
9020.96 493
9021.85 478
9022.75 488
9023.65 529
9024.54 502
9025.44 527
9026.34 516
9027.24 469
9028.13 497
9029.03 524
9029.93 519
9030.82 504
9031.72 473
9032.62 471
9033.52 487
9034.41 478
9035.31 460
9036.21 471
9037.10 482
9038.00 497
9038.90 494
9039.80 498
9040.69 479
9041.59 463
9042.49 484
9043.39 460
9044.29 467
9045.18 501
9046.08 527
9046.98 511
9047.88 493
9048.78 503
9049.67 517
9050.57 525
9051.47 558
9052.37 513
9053.27 517
9054.16 514
9055.06 521
9055.96 500
9056.86 482
9057.76 493
9058.66 518
9059.55 522
9060.45 524
9061.35 523
9062.25 546
9063.15 561
9064.05 505
9064.95 493
9065.85 512
9066.74 501
9067.64 476
9068.54 488
9069.44 500
9070.34 499
9071.24 508
9072.14 497
9073.04 526
9073.94 522
9074.84 543
9075.74 564
9076.64 523
9077.53 539
9078.43 515
9079.33 532
9080.23 550
9081.13 539
9082.03 535
9082.93 560
9083.83 518
9084.73 540
9085.63 547
9086.53 562
9087.43 536
9088.33 546
9089.23 571
9090.13 589
9091.03 546
9091.93 552
9092.83 560
9093.73 592
9094.63 526
9095.53 521
9096.43 572
9097.33 555
9098.23 527
9099.13 552
9100.04 506
9100.94 521
9101.84 545
9102.74 557
9103.64 538
9104.54 520
9105.44 515
9106.34 570
9107.24 505
9108.14 513
9109.04 510
9109.94 542
9110.85 526
9111.75 513
9112.65 510
9113.55 473
9114.45 508
9115.35 518
9116.25 530
9117.15 548
9118.06 500
9118.96 545
9119.86 537
9120.76 528
9121.66 530
9122.56 531
9123.46 567
9124.37 545
9125.27 515
9126.17 542
9127.07 543
9127.97 511
9128.88 513
9129.78 536
9130.68 517
9131.58 453
9132.48 455
9133.39 531
9134.29 507
9135.19 517
9136.09 493
9137.00 525
9137.90 501
9138.80 504
9139.70 493
9140.61 498
9141.51 481
9142.41 486
9143.31 509
9144.22 541
9145.12 504
9146.02 511
9146.92 507
9147.83 511
9148.73 474
9149.63 507
9150.54 536
9151.44 508
9152.34 527
9153.25 523
9154.15 509
9155.05 525
9155.96 506
9156.86 535
9157.76 534
9158.67 517
9159.57 533
9160.47 529
9161.38 510
9162.28 520
9163.18 544
9164.09 551
9164.99 544
9165.90 583
9166.80 574
9167.70 623
9168.61 641
9169.51 609
9170.42 618
9171.32 581
9172.22 561
9173.13 541
9174.03 515
9174.94 588
9175.84 522
9176.74 498
9177.65 536
9178.55 528
9179.46 537
9180.36 555
9181.27 563
9182.17 505
9183.08 558
9183.98 550
9184.89 514
9185.79 530
9186.70 531
9187.60 549
9188.51 532
9189.41 527
9190.32 491
9191.22 537
9192.13 526
9193.03 550
9193.94 552
9194.84 593
9195.75 573
9196.65 602
9197.56 662
9198.46 659
9199.37 697
9200.27 739
9201.18 744
9202.08 718
9202.99 693
9203.90 679
9204.80 671
9205.71 619
9206.61 638
9207.52 592
9208.42 571
9209.33 543
9210.24 582
9211.14 547
9212.05 540
9212.95 530
9213.86 512
9214.77 519
9215.67 563
9216.58 548
9217.49 578
9218.39 577
9219.30 593
9220.21 598
9221.11 565
9222.02 545
9222.93 517
9223.83 529
9224.74 546
9225.65 535
9226.55 524
9227.46 527
9228.37 523
9229.27 502
9230.18 480
9231.09 478
9231.99 519
9232.90 521
9233.81 509
9234.72 476
9235.62 491
9236.53 545
9237.44 508
9238.34 507
9239.25 506
9240.16 531
9241.07 512
9241.97 514
9242.88 514
9243.79 483
9244.70 508
9245.61 536
9246.51 501
9247.42 483
9248.33 478
9249.24 500
9250.14 501
9251.05 506
9251.96 487
9252.87 463
9253.78 505
9254.69 510
9255.59 475
9256.50 454
9257.41 500
9258.32 495
9259.23 527
9260.14 526
9261.04 539
9261.95 480
9262.86 509
9263.77 502
9264.68 525
9265.59 551
9266.50 490
9267.40 468
9268.31 506
9269.22 532
9270.13 516
9271.04 495
9271.95 519
9272.86 499
9273.77 499
9274.68 508
9275.59 489
9276.49 492
9277.40 532
9278.31 508
9279.22 517
9280.13 484
9281.04 501
9281.95 504
9282.86 508
9283.77 567
9284.68 549
9285.59 485
9286.50 492
9287.41 546
9288.32 496
9289.23 520
9290.14 537
9291.05 520
9291.96 500
9292.87 521
9293.78 527
9294.69 553
9295.60 569
9296.51 555
9297.42 547
9298.33 542
9299.24 545
9300.15 523
9301.06 522
9301.97 513
9302.88 541
9303.79 528
9304.70 550
9305.61 565
9306.53 586
9307.44 593
9308.35 605
9309.26 607
9310.17 616
9311.08 570
9311.99 587
9312.90 604
9313.81 576
9314.72 590
9315.63 570
9316.55 574
9317.46 549
9318.37 560
9319.28 528
9320.19 528
9321.10 540
9322.01 557
9322.93 516
9323.84 533
9324.75 518
9325.66 532
9326.57 510
9327.48 551
9328.40 548
9329.31 552
9330.22 527
9331.13 521
9332.04 487
9332.96 533
9333.87 575
9334.78 575
9335.69 511
9336.60 551
9337.52 542
9338.43 545
9339.34 567
9340.25 503
9341.17 527
9342.08 507
9342.99 548
9343.90 527
9344.82 527
9345.73 515
9346.64 510
9347.55 527
9348.47 539
9349.38 524
9350.29 526
9351.21 544
9352.12 530
9353.03 553
9353.94 534
9354.86 531
9355.77 508
9356.68 513
9357.60 546
9358.51 540
9359.42 535
9360.34 504
9361.25 511
9362.16 496
9363.08 508
9363.99 535
9364.90 513
9365.82 496
9366.73 565
9367.65 540
9368.56 544
9369.47 548
9370.39 518
9371.30 534
9372.21 554
9373.13 547
9374.04 558
9374.96 569
9375.87 574
9376.79 612
9377.70 577
9378.61 562
9379.53 573
9380.44 571
9381.36 567
9382.27 528
9383.19 548
9384.10 528
9385.01 607
9385.93 615
9386.84 599
9387.76 568
9388.67 595
9389.59 606
9390.50 613
9391.42 628
9392.33 645
9393.25 659
9394.16 671
9395.08 664
9395.99 691
9396.91 677
9397.82 708
9398.74 702
9399.65 663
9400.57 642
9401.48 620
9402.40 608
9403.32 620
9404.23 599
9405.15 566
9406.06 612
9406.98 589
9407.89 625
9408.81 584
9409.73 623
9410.64 614
9411.56 590
9412.47 630
9413.39 611
9414.30 585
9415.22 584
9416.14 600
9417.05 624
9417.97 610
9418.89 584
9419.80 565
9420.72 608
9421.63 629
9422.55 605
9423.47 586
9424.38 641
9425.30 632
9426.22 650
9427.13 661
9428.05 655
9428.97 642
9429.88 639
9430.80 624
9431.72 639
9432.63 668
9433.55 633
9434.47 678
9435.38 724
9436.30 715
9437.22 733
9438.14 720
9439.05 763
9439.97 763
9440.89 786
9441.81 795
9442.72 779
9443.64 783
9444.56 815
9445.47 811
9446.39 800
9447.31 779
9448.23 780
9449.15 810
9450.06 863
9450.98 852
9451.90 849
9452.82 859
9453.73 879
9454.65 872
9455.57 826
9456.49 871
9457.41 867
9458.32 800
9459.24 739
9460.16 740
9461.08 770
9462.00 685
9462.92 709
9463.83 748
9464.75 702
9465.67 723
9466.59 742
9467.51 736
9468.43 719
9469.35 697
9470.26 688
9471.18 708
9472.10 743
9473.02 726
9473.94 722
9474.86 756
9475.78 719
9476.70 716
9477.62 769
9478.54 782
9479.45 814
9480.37 872
9481.29 845
9482.21 863
9483.13 857
9484.05 855
9484.97 876
9485.89 822
9486.81 756
9487.73 782
9488.65 778
9489.57 766
9490.49 720
9491.41 707
9492.33 688
9493.25 680
9494.17 665
9495.09 699
9496.01 677
9496.93 667
9497.85 674
9498.77 649
9499.69 670
9500.61 708
9501.53 755
9502.45 791
9503.37 731
9504.29 714
9505.21 724
9506.13 781
9507.05 757
9507.97 731
9508.89 761
9509.81 756
9510.73 773
9511.65 751
9512.57 770
9513.49 787
9514.42 808
9515.34 845
9516.26 875
9517.18 895
9518.10 926
9519.02 976
9519.94 963
9520.86 1029
9521.78 1063
9522.71 1105
9523.63 1107
9524.55 1100
9525.47 1095
9526.39 1021
9527.31 918
9528.23 845
9529.16 894
9530.08 855
9531.00 831
9531.92 813
9532.84 863
9533.76 893
9534.69 860
9535.61 833
9536.53 867
9537.45 820
9538.37 812
9539.30 810
9540.22 807
9541.14 725
9542.06 811
9542.98 807
9543.91 834
9544.83 868
9545.75 828
9546.67 900
9547.60 861
9548.52 880
9549.44 883
9550.36 887
9551.29 916
9552.21 891
9553.13 919
9554.06 906
9554.98 853
9555.90 832
9556.82 844
9557.75 866
9558.67 853
9559.59 889
9560.52 879
9561.44 883
9562.36 886
9563.29 872
9564.21 940
9565.13 921
9566.06 895
9566.98 889
9567.90 858
9568.83 919
9569.75 880
9570.67 878
9571.60 844
9572.52 857
9573.44 872
9574.37 937
9575.29 950
9576.22 934
9577.14 992
9578.06 981
9578.99 990
9579.91 992
9580.84 988
9581.76 968
9582.68 1011
9583.61 1012
9584.53 943
9585.46 948
9586.38 940
9587.31 966
9588.23 941
9589.15 934
9590.08 930
9591.00 979
9591.93 937
9592.85 946
9593.78 997
9594.70 1061
9595.63 1117
9596.55 1108
9597.48 1239
9598.40 1235
9599.33 1274
9600.25 1322
9601.18 1250
9602.10 1212
9603.03 1252
9603.95 1210
9604.88 1174
9605.80 1117
9606.73 1091
9607.65 1062
9608.58 1009
9609.50 972
9610.43 994
9611.35 960
9612.28 954
9613.21 995
9614.13 985
9615.06 994
9615.98 1023
9616.91 1006
9617.84 1032
9618.76 996
9619.69 1036
9620.61 1056
9621.54 1060
9622.47 1053
9623.39 1062
9624.32 1051
9625.24 1053
9626.17 1131
9627.10 1057
9628.02 1113
9628.95 1156
9629.88 1144
9630.80 1187
9631.73 1105
9632.65 1125
9633.58 1184
9634.51 1142
9635.43 1161
9636.36 1202
9637.29 1172
9638.22 1243
9639.14 1257
9640.07 1270
9641.00 1299
9641.92 1362
9642.85 1387
9643.78 1448
9644.70 1434
9645.63 1471
9646.56 1499
9647.49 1545
9648.41 1560
9649.34 1582
9650.27 1578
9651.20 1568
9652.12 1480
9653.05 1450
9653.98 1427
9654.91 1411
9655.83 1383
9656.76 1390
9657.69 1389
9658.62 1384
9659.55 1305
9660.47 1329
9661.40 1327
9662.33 1319
9663.26 1392
9664.19 1330
9665.11 1364
9666.04 1374
9666.97 1339
9667.90 1392
9668.83 1457
9669.75 1453
9670.68 1445
9671.61 1533
9672.54 1469
9673.47 1535
9674.40 1540
9675.33 1499
9676.25 1538
9677.18 1582
9678.11 1577
9679.04 1612
9679.97 1620
9680.90 1601
9681.83 1568
9682.76 1589
9683.69 1664
9684.61 1658
9685.54 1653
9686.47 1764
9687.40 1739
9688.33 1735
9689.26 1752
9690.19 1788
9691.12 1817
9692.05 1737
9692.98 1717
9693.91 1769
9694.84 1857
9695.77 1788
9696.70 1824
9697.63 1846
9698.56 1895
9699.49 1924
9700.42 1894
9701.35 1879
9702.28 1894
9703.21 1823
9704.14 1781
9705.07 1676
9706.00 1598
9706.93 1669
9707.86 1663
9708.79 1596
9709.72 1644
9710.65 1746
9711.58 1736
9712.51 1718
9713.44 1796
9714.37 1895
9715.30 1941
9716.23 1855
9717.16 1881
9718.09 1844
9719.02 1821
9719.95 1668
9720.88 1647
9721.81 1539
9722.75 1460
9723.68 1428
9724.61 1398
9725.54 1414
9726.47 1387
9727.40 1384
9728.33 1334
9729.26 1336
9730.19 1349
9731.13 1367
9732.06 1350
9732.99 1383
9733.92 1385
9734.85 1359
9735.78 1316
9736.71 1254
9737.65 1285
9738.58 1271
9739.51 1244
9740.44 1232
9741.37 1301
9742.30 1261
9743.24 1217
9744.17 1187
9745.10 1183
9746.03 1190
9746.96 1243
9747.90 1236
9748.83 1231
9749.76 1165
9750.69 1163
9751.63 1166
9752.56 1116
9753.49 1113
9754.42 1100
9755.36 1107
9756.29 1155
9757.22 1164
9758.15 1136
9759.09 1125
9760.02 1101
9760.95 1166
9761.88 1104
9762.82 1111
9763.75 1133
9764.68 1132
9765.62 1129
9766.55 1141
9767.48 1107
9768.41 1117
9769.35 1163
9770.28 1133
9771.21 1133
9772.15 1117
9773.08 1178
9774.01 1204
9774.95 1152
9775.88 1170
9776.81 1189
9777.75 1167
9778.68 1218
9779.62 1269
9780.55 1278
9781.48 1325
9782.42 1303
9783.35 1371
9784.28 1371
9785.22 1354
9786.15 1375
9787.09 1351
9788.02 1291
9788.95 1317
9789.89 1267
9790.82 1232
9791.76 1230
9792.69 1193
9793.63 1202
9794.56 1310
9795.49 1279
9796.43 1330
9797.36 1439
9798.30 1439
9799.23 1441
9800.17 1362
9801.10 1363
9802.04 1330
9802.97 1265
9803.91 1186
9804.84 1154
9805.78 1068
9806.71 1026
9807.65 996
9808.58 968
9809.52 962
9810.45 961
9811.39 978
9812.32 965
9813.26 917
9814.19 895
9815.13 929
9816.06 914
9817.00 893
9817.93 866
9818.87 868
9819.80 877
9820.74 891
9821.68 899
9822.61 851
9823.55 847
9824.48 855
9825.42 868
9826.35 826
9827.29 809
9828.23 827
9829.16 862
9830.10 814
9831.03 851
9831.97 827
9832.91 814
9833.84 840
9834.78 894
9835.72 893
9836.65 890
9837.59 855
9838.52 844
9839.46 838
9840.40 835
9841.33 815
9842.27 837
9843.21 860
9844.14 810
9845.08 836
9846.02 839
9846.95 898
9847.89 816
9848.83 869
9849.77 845
9850.70 834
9851.64 853
9852.58 884
9853.51 880
9854.45 907
9855.39 848
9856.33 826
9857.26 825
9858.20 775
9859.14 796
9860.08 810
9861.01 830
9861.95 828
9862.89 803
9863.83 785
9864.76 814
9865.70 820
9866.64 817
9867.58 851
9868.51 820
9869.45 793
9870.39 805
9871.33 821
9872.27 810
9873.20 814
9874.14 818
9875.08 861
9876.02 792
9876.96 818
9877.90 852
9878.83 823
9879.77 823
9880.71 807
9881.65 855
9882.59 797
9883.53 783
9884.47 838
9885.40 813
9886.34 796
9887.28 818
9888.22 789
9889.16 803
9890.10 765
9891.04 765
9891.98 787
9892.91 793
9893.85 724
9894.79 760
9895.73 765
9896.67 785
9897.61 789
9898.55 722
9899.49 759
9900.43 792
9901.37 800
9902.31 778
9903.25 827
9904.19 784
9905.13 799
9906.07 803
9907.01 780
9907.95 757
9908.89 810
9909.83 810
9910.77 786
9911.71 807
9912.65 802
9913.59 831
9914.53 881
9915.47 846
9916.41 860
9917.35 846
9918.29 876
9919.23 860
9920.17 922
9921.11 962
9922.05 996
9922.99 1096
9923.93 1161
9924.87 1211
9925.81 1309
9926.75 1304
9927.69 1341
9928.63 1347
9929.57 1286
9930.51 1231
9931.45 1231
9932.39 1162
9933.34 1043
9934.28 975
9935.22 998
9936.16 911
9937.10 868
9938.04 854
9938.98 831
9939.92 818
9940.87 793
9941.81 828
9942.75 802
9943.69 826
9944.63 850
9945.57 868
9946.51 924
9947.46 981
9948.40 1060
9949.34 1049
9950.28 1069
9951.22 1046
9952.16 1012
9953.11 1012
9954.05 1019
9954.99 985
9955.93 913
9956.87 909
9957.82 879
9958.76 847
9959.70 834
9960.64 809
9961.59 770
9962.53 784
9963.47 800
9964.41 737
9965.35 743
9966.30 717
9967.24 705
9968.18 693
9969.13 711
9970.07 675
9971.01 675
9971.95 631
9972.90 657
9973.84 661
9974.78 622
9975.73 620
9976.67 657
9977.61 655
9978.55 654
9979.50 648
9980.44 684
9981.38 669
9982.33 642
9983.27 637
9984.21 698
9985.16 694
9986.10 702
9987.04 696
9987.99 650
9988.93 653
9989.88 675
9990.82 627
9991.76 625
9992.71 641
9993.65 667
9994.59 620
9995.54 610
9996.48 622
9997.43 627
9998.37 619
9999.31 630
10000.26 597
10001.20 585
10002.15 617
10003.09 615
10004.04 602
10004.98 612
10005.92 623
10006.87 575
10007.81 619
10008.76 579
10009.70 570
10010.65 626
10011.59 569
10012.54 585
10013.48 577
10014.43 612
10015.37 601
10016.32 609
10017.26 585
10018.21 562
10019.15 581
10020.10 580
10021.04 598
10021.99 576
10022.93 550
10023.88 555
10024.82 554
10025.77 596
10026.71 587
10027.66 597
10028.60 592
10029.55 585
10030.49 600
10031.44 577
10032.39 575
10033.33 593
10034.28 617
10035.22 551
10036.17 530
10037.11 527
10038.06 567
10039.01 542
10039.95 574
10040.90 536
10041.84 529
10042.79 527
10043.74 526
10044.68 530
10045.63 531
10046.58 558
10047.52 549
10048.47 546
10049.41 562
10050.36 530
10051.31 529
10052.25 533
10053.20 541
10054.15 527
10055.09 504
10056.04 533
10056.99 524
10057.93 506
10058.88 515
10059.83 536
10060.78 479
10061.72 522
10062.67 527
10063.62 542
10064.56 538
10065.51 546
10066.46 492
10067.41 506
10068.35 537
10069.30 508
10070.25 551
10071.20 518
10072.14 506
10073.09 557
10074.04 507
10074.99 520
10075.93 475
10076.88 493
10077.83 498
10078.78 529
10079.72 529
10080.67 506
10081.62 478
10082.57 501
10083.52 489
10084.46 499
10085.41 538
10086.36 521
10087.31 515
10088.26 469
10089.21 521
10090.15 471
10091.10 525
10092.05 518
10093.00 525
10093.95 500
10094.90 502
10095.85 509
10096.79 529
10097.74 510
10098.69 540
10099.64 509
10100.59 472
10101.54 491
10102.49 481
10103.44 531
10104.39 532
10105.33 553
10106.28 516
10107.23 515
10108.18 488
10109.13 485
10110.08 538
10111.03 514
10111.98 524
10112.93 511
10113.88 537
10114.83 531
10115.78 503
10116.73 499
10117.68 553
10118.63 501
10119.58 539
10120.53 530
10121.48 521
10122.43 498
10123.38 531
10124.33 521
10125.28 546
10126.23 532
10127.18 514
10128.13 527
10129.08 546
10130.03 484
10130.98 497
10131.93 560
10132.88 582
10133.83 543
10134.78 530
10135.73 563
10136.68 537
10137.63 534
10138.58 520
10139.53 573
10140.48 556
10141.43 564
10142.38 590
10143.33 577
10144.29 565
10145.24 589
10146.19 606
10147.14 567
10148.09 558
10149.04 556
10149.99 586
10150.94 599
10151.89 596
10152.85 606
10153.80 595
10154.75 570
10155.70 610
10156.65 640
10157.60 598
10158.55 605
10159.51 614
10160.46 601
10161.41 646
10162.36 632
10163.31 617
10164.26 631
10165.22 638
10166.17 651
10167.12 641
10168.07 665
10169.02 714
10169.98 678
10170.93 682
10171.88 661
10172.83 690
10173.79 686
10174.74 705
10175.69 674
10176.64 725
10177.60 763
10178.55 750
10179.50 752
10180.45 769
10181.41 758
10182.36 773
10183.31 748
10184.26 785
10185.22 796
10186.17 759
10187.12 789
10188.08 788
10189.03 810
10189.98 753
10190.93 803
10191.89 809
10192.84 818
10193.79 793
10194.75 778
10195.70 810
10196.65 799
10197.61 812
10198.56 839
10199.51 797
10200.47 838
10201.42 873
10202.38 903
10203.33 919
10204.28 921
10205.24 1005
10206.19 1068
10207.14 1092
10208.10 1066
10209.05 1071
10210.01 1084
10210.96 964
10211.91 1032
10212.87 977
10213.82 942
10214.78 902
10215.73 867
10216.69 884
10217.64 871
10218.59 849
10219.55 837
10220.50 869
10221.46 856
10222.41 835
10223.37 858
10224.32 823
10225.28 831
10226.23 859
10227.19 888
10228.14 887
10229.10 901
10230.05 978
10231.01 1006
10231.96 1066
10232.92 1091
10233.87 1161
10234.83 1295
10235.78 1308
10236.74 1302
10237.69 1285
10238.65 1254
10239.60 1290
10240.56 1195
10241.51 1081
10242.47 1080
10243.42 994
10244.38 922
10245.34 900
10246.29 849
10247.25 834
10248.20 803
10249.16 813
10250.11 769
10251.07 791
10252.03 787
10252.98 813
10253.94 781
10254.89 755
10255.85 719
10256.81 756
10257.76 731
10258.72 695
10259.68 657
10260.63 678
10261.59 709
10262.55 719
10263.50 665
10264.46 670
10265.41 687
10266.37 704
10267.33 690
10268.28 746
10269.24 761
10270.20 734
10271.16 744
10272.11 736
10273.07 746
10274.03 750
10274.98 684
10275.94 654
10276.90 674
10277.85 692
10278.81 697
10279.77 642
10280.73 658
10281.68 635
10282.64 624
10283.60 634
10284.56 592
10285.51 621
10286.47 573
10287.43 602
10288.39 624
10289.34 579
10290.30 606
10291.26 596
10292.22 608
10293.18 611
10294.13 641
10295.09 689
10296.05 653
10297.01 593
10297.97 598
10298.92 613
10299.88 640
10300.84 628
10301.80 615
10302.76 600
10303.72 569
10304.67 587
10305.63 601
10306.59 585
10307.55 587
10308.51 586
10309.47 593
10310.43 573
10311.38 619
10312.34 623
10313.30 604
10314.26 607
10315.22 613
10316.18 628
10317.14 643
10318.10 598
10319.06 624
10320.01 611
10320.97 573
10321.93 590
10322.89 579
10323.85 574
10324.81 573
10325.77 584
10326.73 581
10327.69 572
10328.65 575
10329.61 583
10330.57 628
10331.53 637
10332.49 571
10333.45 566
10334.41 597
10335.37 575
10336.33 541
10337.29 537
10338.25 541
10339.21 515
10340.17 537
10341.13 521
10342.09 487
10343.05 486
10344.01 511
10344.97 502
10345.93 497
10346.89 514
10347.85 512
10348.81 536
10349.77 512
10350.73 519
10351.69 541
10352.65 560
10353.61 521
10354.57 526
10355.53 526
10356.49 505
10357.46 470
10358.42 492
10359.38 480
10360.34 474
10361.30 469
10362.26 497
10363.22 451
10364.18 443
10365.14 433
10366.11 498
10367.07 460
10368.03 495
10368.99 514
10369.95 473
10370.91 465
10371.87 459
10372.84 484
10373.80 474
10374.76 495
10375.72 486
10376.68 457
10377.64 467
10378.61 482
10379.57 469
10380.53 487
10381.49 417
10382.45 445
10383.42 454
10384.38 473
10385.34 476
10386.30 444
10387.27 504
10388.23 493
10389.19 477
10390.15 450
10391.11 437
10392.08 417
10393.04 432
10394.00 480
10394.96 474
10395.93 447
10396.89 457
10397.85 479
10398.82 463
10399.78 484
10400.74 475
10401.70 493
10402.67 427
10403.63 438
10404.59 418
10405.56 449
10406.52 459
10407.48 431
10408.45 460
10409.41 481
10410.37 474
10411.34 493
10412.30 488
10413.26 477
10414.23 498
10415.19 508
10416.15 502
10417.12 493
10418.08 536
10419.04 524
10420.01 576
10420.97 553
10421.94 574
10422.90 557
10423.86 511
10424.83 496
10425.79 511
10426.76 474
10427.72 444
10428.68 460
10429.65 466
10430.61 453
10431.58 441
10432.54 487
10433.51 456
10434.47 425
10435.44 430
10436.40 426
10437.36 432
10438.33 468
10439.29 431
10440.26 421
10441.22 440
10442.19 430
10443.15 423
10444.12 469
10445.08 445
10446.05 434
10447.01 432
10447.98 415
10448.94 467
10449.91 435
10450.87 430
10451.84 434
10452.80 450
10453.77 440
10454.73 444
10455.70 451
10456.67 426
10457.63 445
10458.60 456
10459.56 471
10460.53 437
10461.49 430
10462.46 415
10463.43 439
10464.39 420
10465.36 436
10466.32 450
10467.29 421
10468.25 404
10469.22 395
10470.19 477
10471.15 460
10472.12 434
10473.09 442
10474.05 476
10475.02 446
10475.98 477
10476.95 434
10477.92 449
10478.88 446
10479.85 461
10480.82 501
10481.78 492
10482.75 470
10483.72 452
10484.68 489
10485.65 468
10486.62 451
10487.58 458
10488.55 476
10489.52 447
10490.49 439
10491.45 468
10492.42 472
10493.39 437
10494.35 419
10495.32 432
10496.29 470
10497.26 428
10498.22 418
10499.19 454
10500.16 416
10501.13 440
10502.09 427
10503.06 422
10504.03 452
10505.00 470
10505.96 479
10506.93 465
10507.90 463
10508.87 444
10509.84 477
10510.80 443
10511.77 425
10512.74 418
10513.71 440
10514.68 466
10515.64 404
10516.61 441
10517.58 467
10518.55 464
10519.52 448
10520.49 427
10521.45 436
10522.42 460
10523.39 418
10524.36 420
10525.33 428
10526.30 403
10527.27 390
10528.23 424
10529.20 455
10530.17 427
10531.14 425
10532.11 443
10533.08 460
10534.05 447
10535.02 472
10535.99 478
10536.96 483
10537.93 497
10538.89 487
10539.86 503
10540.83 495
10541.80 475
10542.77 495
10543.74 470
10544.71 472
10545.68 448
10546.65 483
10547.62 459
10548.59 464
10549.56 472
10550.53 458
10551.50 457
10552.47 454
10553.44 488
10554.41 498
10555.38 495
10556.35 547
10557.32 548
10558.29 530
10559.26 538
10560.23 533
10561.20 564
10562.17 591
10563.14 589
10564.11 587
10565.08 571
10566.05 566
10567.02 551
10567.99 546
10568.96 511
10569.93 570
10570.91 494
10571.88 508
10572.85 558
10573.82 537
10574.79 486
10575.76 497
10576.73 486
10577.70 493
10578.67 496
10579.64 513
10580.62 503
10581.59 485
10582.56 520
10583.53 557
10584.50 544
10585.47 517
10586.44 525
10587.42 534
10588.39 538
10589.36 529
10590.33 534
10591.30 537
10592.27 541
10593.25 537
10594.22 564
10595.19 560
10596.16 533
10597.13 546
10598.10 606
10599.08 584
10600.05 549
10601.02 561
10601.99 581
10602.97 556
10603.94 608
10604.91 631
10605.88 632
10606.85 654
10607.83 634
10608.80 691
10609.77 698
10610.74 675
10611.72 708
10612.69 714
10613.66 672
10614.64 682
10615.61 615
10616.58 634
10617.55 559
10618.53 562
10619.50 550
10620.47 544
10621.45 549
10622.42 552
10623.39 560
10624.37 536
10625.34 530
10626.31 532
10627.29 542
10628.26 518
10629.23 534
10630.21 541
10631.18 547
10632.15 569
10633.13 607
10634.10 584
10635.07 566
10636.05 594
10637.02 653
10638.00 619
10638.97 606
10639.94 648
10640.92 634
10641.89 650
10642.87 603
10643.84 580
10644.81 586
10645.79 614
10646.76 542
10647.74 506
10648.71 531
10649.68 529
10650.66 557
10651.63 520
10652.61 495
10653.58 502
10654.56 497
10655.53 484
10656.51 466
10657.48 484
10658.46 465
10659.43 490
10660.41 500
10661.38 463
10662.36 469
10663.33 478
10664.31 469
10665.28 449
10666.26 475
10667.23 465
10668.21 454
10669.18 442
10670.16 465
10671.13 504
10672.11 493
10673.08 461
10674.06 464
10675.03 465
10676.01 441
10676.99 444
10677.96 467
10678.94 507
10679.91 489
10680.89 488
10681.86 473
10682.84 487
10683.82 488
10684.79 501
10685.77 453
10686.74 443
10687.72 440
10688.70 432
10689.67 475
10690.65 446
10691.63 423
10692.60 429
10693.58 422
10694.55 403
10695.53 444
10696.51 434
10697.48 451
10698.46 448
10699.44 464
10700.41 447
10701.39 425
10702.37 413
10703.34 465
10704.32 414
10705.30 438
10706.27 446
10707.25 424
10708.23 376
10709.21 462
10710.18 469
10711.16 420
10712.14 421
10713.11 447
10714.09 441
10715.07 416
10716.05 442
10717.02 457
10718.00 418
10718.98 470
10719.96 437
10720.93 471
10721.91 415
10722.89 414
10723.87 423
10724.85 440
10725.82 406
10726.80 391
10727.78 415
10728.76 435
10729.74 440
10730.71 434
10731.69 401
10732.67 446
10733.65 435
10734.63 408
10735.60 419
10736.58 421
10737.56 442
10738.54 460
10739.52 462
10740.50 466
10741.48 435
10742.45 430
10743.43 471
10744.41 463
10745.39 447
10746.37 472
10747.35 478
10748.33 467
10749.31 455
10750.28 455
10751.26 422
10752.24 447
10753.22 446
10754.20 473
10755.18 479
10756.16 446
10757.14 453
10758.12 476
10759.10 461
10760.08 446
10761.06 450
10762.04 489
10763.01 499
10763.99 473
10764.97 487
10765.95 438
10766.93 482
10767.91 421
10768.89 473
10769.87 453
10770.85 498
10771.83 467
10772.81 440
10773.79 469
10774.77 462
10775.75 504
10776.73 494
10777.71 522
10778.69 493
10779.67 490
10780.65 462
10781.63 531
10782.62 528
10783.60 502
10784.58 486
10785.56 480
10786.54 493
10787.52 483
10788.50 482
10789.48 487
10790.46 477
10791.44 499
10792.42 477
10793.40 485
10794.38 503
10795.37 473
10796.35 463
10797.33 445
10798.31 494
10799.29 451
10800.27 448
10801.25 416
10802.23 442
10803.21 475
10804.20 465
10805.18 491
10806.16 477
10807.14 462
10808.12 428
10809.10 449
10810.09 463
10811.07 489
10812.05 493
10813.03 486
10814.01 488
10815.00 460
10815.98 501
10816.96 456
10817.94 469
10818.92 463
10819.91 458
10820.89 422
10821.87 459
10822.85 464
10823.83 480
10824.82 425
10825.80 435
10826.78 474
10827.76 483
10828.75 439
10829.73 482
10830.71 475
10831.69 470
10832.68 428
10833.66 441
10834.64 480
10835.63 447
10836.61 482
10837.59 469
10838.57 468
10839.56 460
10840.54 495
10841.52 459
10842.51 485
10843.49 476
10844.47 473
10845.46 500
10846.44 497
10847.42 522
10848.41 433
10849.39 485
10850.37 500
10851.36 503
10852.34 518
10853.32 478
10854.31 527
10855.29 522
10856.28 520
10857.26 548
10858.24 489
10859.23 492
10860.21 448
10861.20 517
10862.18 513
10863.16 514
10864.15 542
10865.13 520
10866.12 519
10867.10 546
10868.08 536
10869.07 477
10870.05 498
10871.04 516
10872.02 534
10873.01 528
10873.99 543
10874.98 520
10875.96 555
10876.95 559
10877.93 503
10878.92 560
10879.90 568
10880.89 522
10881.87 551
10882.86 555
10883.84 519
10884.83 562
10885.81 573
10886.80 589
10887.78 569
10888.77 571
10889.75 566
10890.74 580
10891.72 558
10892.71 594
10893.69 562
10894.68 605
10895.66 581
10896.65 574
10897.64 628
10898.62 599
10899.61 569
10900.59 590
10901.58 601
10902.56 624
10903.55 641
10904.54 653
10905.52 668
10906.51 636
10907.49 640
10908.48 679
10909.47 656
10910.45 652
10911.44 716
10912.43 728
10913.41 694
10914.40 680
10915.39 750
10916.37 719
10917.36 722
10918.35 745
10919.33 743
10920.32 793
10921.31 748
10922.29 750
10923.28 780
10924.27 775
10925.25 768
10926.24 771
10927.23 780
10928.21 759
10929.20 748
10930.19 791
10931.18 772
10932.16 770
10933.15 782
10934.14 841
10935.12 810
10936.11 844
10937.10 841
10938.09 858
10939.07 925
10940.06 893
10941.05 889
10942.04 935
10943.02 932
10944.01 918
10945.00 931
10945.99 1002
10946.98 1015
10947.96 1038
10948.95 1055
10949.94 1085
10950.93 1126
10951.92 1172
10952.90 1211
10953.89 1275
10954.88 1369
10955.87 1435
10956.86 1470
10957.85 1462
10958.83 1478
10959.82 1491
10960.81 1550
10961.80 1496
10962.79 1470
10963.78 1442
10964.77 1399
10965.75 1305
10966.74 1273
10967.73 1229
10968.72 1185
10969.71 1115
10970.70 1147
10971.69 1065
10972.68 1063
10973.67 1058
10974.66 1060
10975.64 1107
10976.63 1035
10977.62 1069
10978.61 1089
10979.60 1064
10980.59 1102
10981.58 1203
10982.57 1190
10983.56 1194
10984.55 1147
10985.54 1192
10986.53 1221
10987.52 1275
10988.51 1254
10989.50 1289
10990.49 1375
10991.48 1418
10992.47 1452
10993.46 1569
10994.45 1706
10995.44 1774
10996.43 1820
10997.42 1943
10998.41 2079
10999.40 2088
11000.39 2152
11001.38 2083
11002.37 2072
11003.36 2035
11004.35 1926
11005.34 1754
11006.33 1661
11007.32 1554
11008.31 1418
11009.30 1300
11010.30 1202
11011.29 1158
11012.28 1108
11013.27 1061
11014.26 971
11015.25 981
11016.24 973
11017.23 971
11018.22 965
11019.21 897
11020.21 921
11021.20 904
11022.19 872
11023.18 865
11024.17 879
11025.16 882
11026.15 909
11027.14 894
11028.14 889
11029.13 850
11030.12 845
11031.11 897
11032.10 906
11033.09 841
11034.09 823
11035.08 856
11036.07 880
11037.06 832
11038.05 860
11039.05 839
11040.04 827
11041.03 877
11042.02 840
11043.02 769
11044.01 767
11045.00 795
11045.99 764
11046.98 737
11047.98 746
11048.97 699
11049.96 754
11050.95 772
11051.95 683
11052.94 692
11053.93 707
11054.93 705
11055.92 715
11056.91 713
11057.90 716
11058.90 734
11059.89 725
11060.88 705
11061.88 725
11062.87 707
11063.86 719
11064.86 726
11065.85 749
11066.84 778
11067.84 717
11068.83 715
11069.82 705
11070.82 765
11071.81 717
11072.80 785
11073.80 762
11074.79 733
11075.78 744
11076.78 736
11077.77 755
11078.77 788
11079.76 787
11080.75 766
11081.75 732
11082.74 758
11083.74 743
11084.73 691
11085.72 712
11086.72 699
11087.71 719
11088.71 690
11089.70 669
11090.70 688
11091.69 698
11092.68 674
11093.68 682
11094.67 661
11095.67 687
11096.66 681
11097.66 675
11098.65 693
11099.65 661
11100.64 647
11101.64 647
11102.63 621
11103.63 648
11104.62 671
11105.62 683
11106.61 675
11107.61 656
11108.60 630
11109.60 664
11110.59 636
11111.59 646
11112.58 668
11113.58 671
11114.57 647
11115.57 671
11116.56 628
11117.56 633
11118.56 650
11119.55 678
11120.55 655
11121.54 662
11122.54 662
11123.54 680
11124.53 665
11125.53 631
11126.52 660
11127.52 682
11128.51 659
11129.51 657
11130.51 691
11131.50 675
11132.50 649
11133.50 652
11134.49 646
11135.49 639
11136.49 628
11137.48 570
11138.48 590
11139.47 610
11140.47 639
11141.47 621
11142.46 677
11143.46 639
11144.46 639
11145.46 653
11146.45 650
11147.45 662
11148.45 653
11149.44 658
11150.44 611
11151.44 649
11152.43 660
11153.43 684
11154.43 629
11155.43 621
11156.42 649
11157.42 631
11158.42 637
11159.42 618
11160.41 602
11161.41 625
11162.41 615
11163.41 618
11164.40 601
11165.40 593
11166.40 609
11167.40 593
11168.39 598
11169.39 556
11170.39 559
11171.39 596
11172.39 608
11173.38 603
11174.38 579
11175.38 622
11176.38 585
11177.38 609
11178.38 591
11179.37 569
11180.37 583
11181.37 642
11182.37 611
11183.37 590
11184.37 592
11185.37 592
11186.36 606
11187.36 610
11188.36 578
11189.36 601
11190.36 607
11191.36 611
11192.36 614
11193.36 620
11194.36 626
11195.35 631
11196.35 635
11197.35 605
11198.35 616
11199.35 614
11200.35 586
11201.35 599
11202.35 612
11203.35 612
11204.35 615
11205.35 665
11206.35 620
11207.35 590
11208.35 651
11209.35 662
11210.35 656
11211.35 655
11212.35 639
11213.35 644
11214.35 641
11215.34 633
11216.35 654
11217.35 648
11218.35 584
11219.35 611
11220.35 601
11221.35 612
11222.35 623
11223.35 576
11224.35 603
11225.35 612
11226.35 628
11227.35 636
11228.35 665
11229.35 688
11230.35 688
11231.35 635
11232.35 634
11233.35 668
11234.35 651
11235.35 656
11236.35 655
11237.36 674
11238.36 679
11239.36 693
11240.36 638
11241.36 671
11242.36 612
11243.36 663
11244.36 669
11245.36 655
11246.37 690
11247.37 687
11248.37 703
11249.37 723
11250.37 689
11251.37 713
11252.38 703
11253.38 730
11254.38 702
11255.38 731
11256.38 687
11257.38 706
11258.39 732
11259.39 737
11260.39 785
11261.39 750
11262.39 701
11263.40 740
11264.40 752
11265.40 748
11266.40 740
11267.40 754
11268.41 834
11269.41 791
11270.41 826
11271.41 857
11272.42 850
11273.42 831
11274.42 858
11275.42 841
11276.43 889
11277.43 879
11278.43 846
11279.44 860
11280.44 828
11281.44 814
11282.44 820
11283.45 769
11284.45 719
11285.45 725
11286.46 748
11287.46 749
11288.46 689
11289.47 694
11290.47 710
11291.47 690
11292.48 679
11293.48 655
11294.48 648
11295.49 647
11296.49 656
11297.49 627
11298.50 660
11299.50 632
11300.51 632
11301.51 662
11302.51 662
11303.52 679
11304.52 637
11305.53 652
11306.53 644
11307.53 685
11308.54 687
11309.54 693
11310.55 708
11311.55 675
11312.55 693
11313.56 685
11314.56 683
11315.57 721
11316.57 713
11317.58 722
11318.58 785
11319.59 717
11320.59 727
11321.59 749
11322.60 736
11323.60 770
11324.61 760
11325.61 733
11326.62 737
11327.62 693
11328.63 693
11329.63 671
11330.64 660
11331.64 680
11332.65 675
11333.65 671
11334.66 679
11335.67 672
11336.67 689
11337.68 724
11338.68 725
11339.69 723
11340.69 713
11341.70 692
11342.70 720
11343.71 721
11344.72 708
11345.72 744
11346.73 733
11347.73 709
11348.74 691
11349.74 643
11350.75 655
11351.76 676
11352.76 719
11353.77 685
11354.78 670
11355.78 677
11356.79 671
11357.79 655
11358.80 637
11359.81 639
11360.81 654
11361.82 656
11362.83 674
11363.83 645
11364.84 639
11365.85 638
11366.85 643
11367.86 633
11368.87 631
11369.87 635
11370.88 615
11371.89 623
11372.89 645
11373.90 633
11374.91 607
11375.92 653
11376.92 636
11377.93 598
11378.94 672
11379.94 606
11380.95 630
11381.96 657
11382.97 682
11383.97 646
11384.98 631
11385.99 631
11387.00 617
11388.00 578
11389.01 607
11390.02 627
11391.03 637
11392.04 583
11393.04 609
11394.05 633
11395.06 659
11396.07 628
11397.08 639
11398.08 684
11399.09 707
11400.10 641
11401.11 660
11402.12 663
11403.12 675
11404.13 643
11405.14 616
11406.15 656
11407.16 693
11408.17 667
11409.18 632
11410.18 660
11411.19 668
11412.20 666
11413.21 649
11414.22 692
11415.23 688
11416.24 693
11417.25 653
11418.25 675
11419.26 678
11420.27 687
11421.28 672
11422.29 681
11423.30 647
11424.31 646
11425.32 683
11426.33 618
11427.34 659
11428.35 655
11429.36 667
11430.37 674
11431.38 709
11432.39 713
11433.39 677
11434.40 697
11435.41 705
11436.42 664
11437.43 693
11438.44 683
11439.45 703
11440.46 726
11441.47 697
11442.48 688
11443.49 693
11444.50 701
11445.51 704
11446.52 718
11447.53 706
11448.55 682
11449.56 706
11450.57 680
11451.58 682
11452.59 710
11453.60 697
11454.61 752
11455.62 756
11456.63 745
11457.64 711
11458.65 758
11459.66 756
11460.67 739
11461.68 778
11462.69 776
11463.71 727
11464.72 740
11465.73 765
11466.74 781
11467.75 786
11468.76 788
11469.77 801
11470.78 775
11471.80 782
11472.81 809
11473.82 803
11474.83 851
11475.84 876
11476.85 872
11477.86 869
11478.88 863
11479.89 858
11480.90 864
11481.91 868
11482.92 859
11483.93 949
11484.95 938
11485.96 915
11486.97 901
11487.98 955
11489.00 969
11490.01 951
11491.02 971
11492.03 1067
11493.04 1062
11494.06 1067
11495.07 1088
11496.08 1114
11497.09 1116
11498.11 1092
11499.12 1105
11500.13 1105
11501.14 1135
11502.16 1194
11503.17 1203
11504.18 1162
11505.20 1206
11506.21 1244
11507.22 1268
11508.23 1328
11509.25 1352
11510.26 1308
11511.27 1363
11512.29 1417
11513.30 1444
11514.31 1481
11515.33 1545
11516.34 1547
11517.35 1657
11518.37 1768
11519.38 1791
11520.39 1906
11521.41 1943
11522.42 1976
11523.43 2032
11524.45 2116
11525.46 2138
11526.47 2278
11527.49 2335
11528.50 2423
11529.52 2629
11530.53 2708
11531.54 2969
11532.56 3157
11533.57 3277
11534.59 3489
11535.60 3835
11536.62 4210
11537.63 4271
11538.64 4390
11539.66 4559
11540.67 4536
11541.69 4478
11542.70 4337
11543.72 4100
11544.73 3805
11545.75 3538
11546.76 3118
11547.77 2846
11548.79 2551
11549.80 2231
11550.82 2138
11551.83 1897
11552.85 1786
11553.86 1715
11554.88 1703
11555.89 1598
11556.91 1536
11557.92 1528
11558.94 1486
11559.95 1420
11560.97 1395
11561.99 1416
11563.00 1396
11564.02 1355
11565.03 1333
11566.05 1316
11567.06 1321
11568.08 1322
11569.09 1333
11570.11 1355
11571.13 1371
11572.14 1373
11573.16 1319
11574.17 1306
11575.19 1311
11576.20 1327
11577.22 1334
11578.24 1310
11579.25 1337
11580.27 1314
11581.29 1275
11582.30 1245
11583.32 1250
11584.33 1185
11585.35 1154
11586.37 1117
11587.38 1148
11588.40 1092
11589.42 1104
11590.43 1112
11591.45 1133
11592.47 1151
11593.48 1185
11594.50 1240
11595.52 1253
11596.53 1287
11597.55 1310
11598.57 1289
11599.58 1349
11600.60 1359
11601.62 1369
11602.64 1392
11603.65 1404
11604.67 1310
11605.69 1312
11606.70 1247
11607.72 1224
11608.74 1203
11609.76 1179
11610.77 1179
11611.79 1134
11612.81 1177
11613.83 1177
11614.84 1157
11615.86 1185
11616.88 1180
11617.90 1177
11618.92 1163
11619.93 1147
11620.95 1174
11621.97 1166
11622.99 1188
11624.01 1147
11625.02 1120
11626.04 1066
11627.06 1073
11628.08 1016
11629.10 1038
11630.11 1008
11631.13 993
11632.15 970
11633.17 973
11634.19 956
11635.21 952
11636.23 977
11637.24 997
11638.26 991
11639.28 958
11640.30 969
11641.32 958
11642.34 897
11643.36 907
11644.38 891
11645.39 868
11646.41 862
11647.43 894
11648.45 880
11649.47 844
11650.49 865
11651.51 816
11652.53 858
11653.55 855
11654.57 816
11655.59 855
11656.61 825
11657.63 862
11658.65 823
11659.67 823
11660.69 778
11661.70 782
11662.72 797
11663.74 757
11664.76 744
11665.78 756
11666.80 756
11667.82 741
11668.84 738
11669.86 733
11670.88 742
11671.90 748
11672.92 734
11673.95 715
11674.97 688
11675.99 696
11677.01 728
11678.03 735
11679.05 731
11680.07 745
11681.09 730
11682.11 721
11683.13 740
11684.15 699
11685.17 709
11686.19 726
11687.21 697
11688.23 727
11689.25 702
11690.28 699
11691.30 671
11692.32 655
11693.34 653
11694.36 689
11695.38 701
11696.40 640
11697.42 632
11698.44 612
11699.47 621
11700.49 624
11701.51 646
11702.53 639
11703.55 661
11704.57 629
11705.60 601
11706.62 605
11707.64 639
11708.66 636
11709.68 595
11710.70 628
11711.73 622
11712.75 604
11713.77 596
11714.79 579
11715.81 612
11716.84 591
11717.86 597
11718.88 580
11719.90 592
11720.92 565
11721.95 566
11722.97 558
11723.99 569
11725.01 564
11726.04 584
11727.06 576
11728.08 549
11729.11 571
11730.13 587
11731.15 562
11732.17 577
11733.20 527
11734.22 556
11735.24 521
11736.26 523
11737.29 564
11738.31 524
11739.33 516
11740.36 541
11741.38 514
11742.40 502
11743.43 517
11744.45 530
11745.47 509
11746.50 540
11747.52 509
11748.54 536
11749.57 518
11750.59 504
11751.62 505
11752.64 494
11753.66 480
11754.69 503
11755.71 524
11756.73 499
11757.76 518
11758.78 516
11759.81 515
11760.83 533
11761.85 533
11762.88 551
11763.90 500
11764.93 495
11765.95 523
11766.98 505
11768.00 536
11769.02 517
11770.05 496
11771.07 535
11772.10 522
11773.12 536
11774.15 517
11775.17 480
11776.20 491
11777.22 525
11778.25 505
11779.27 483
11780.30 519
11781.32 495
11782.35 524
11783.37 539
11784.40 515
11785.42 496
11786.45 489
11787.47 518
11788.50 499
11789.52 501
11790.55 533
11791.57 503
11792.60 490
11793.62 518
11794.65 510
11795.67 514
11796.70 482
11797.73 483
11798.75 485
11799.78 460
11800.80 477
11801.83 502
11802.85 520
11803.88 494
11804.91 488
11805.93 474
11806.96 474
11807.98 485
11809.01 489
11810.04 453
11811.06 501
11812.09 500
11813.12 486
11814.14 474
11815.17 509
11816.19 493
11817.22 524
11818.25 482
11819.27 507
11820.30 478
11821.33 490
11822.35 486
11823.38 500
11824.41 525
11825.44 559
11826.46 552
11827.49 490
11828.52 497
11829.54 536
11830.57 537
11831.60 545
11832.62 545
11833.65 519
11834.68 549
11835.71 519
11836.73 501
11837.76 523
11838.79 534
11839.82 511
11840.84 520
11841.87 555
11842.90 565
11843.93 517
11844.95 536
11845.98 576
11847.01 518
11848.04 523
11849.07 546
11850.09 572
11851.12 575
11852.15 563
11853.18 565
11854.21 574
11855.23 583
11856.26 527
11857.29 590
11858.32 590
11859.35 611
11860.38 584
11861.40 596
11862.43 617
11863.46 642
11864.49 590
11865.52 616
11866.55 590
11867.58 605
11868.60 594
11869.63 606
11870.66 589
11871.69 587
11872.72 589
11873.75 607
11874.78 633
11875.81 642
11876.84 623
11877.86 653
11878.89 707
11879.92 660
11880.95 663
11881.98 653
11883.01 668
11884.04 688
11885.07 686
11886.10 674
11887.13 720
11888.16 724
11889.19 731
11890.22 771
11891.25 823
11892.28 783
11893.31 844
11894.34 860
11895.37 850
11896.40 913
11897.43 907
11898.46 937
11899.49 961
11900.52 1041
11901.55 1013
11902.58 1026
11903.61 1079
11904.64 1070
11905.67 1123
11906.70 1128
11907.73 1068
11908.76 1061
11909.79 1040
11910.82 1018
11911.85 979
11912.88 950
11913.91 974
11914.94 888
11915.97 884
11917.01 897
11918.04 903
11919.07 887
11920.10 889
11921.13 909
11922.16 898
11923.19 944
11924.22 971
11925.25 1013
11926.28 973
11927.32 1063
11928.35 1096
11929.38 1143
11930.41 1173
11931.44 1222
11932.47 1166
11933.50 1179
11934.54 1145
11935.57 1089
11936.60 1047
11937.63 1001
11938.66 957
11939.70 983
11940.73 951
11941.76 899
11942.79 871
11943.82 801
11944.85 814
11945.89 790
11946.92 776
11947.95 782
11948.98 714
11950.02 730
11951.05 708
11952.08 721
11953.11 692
11954.15 682
11955.18 666
11956.21 727
11957.24 717
11958.28 744
11959.31 726
11960.34 738
11961.37 704
11962.41 714
11963.44 704
11964.47 733
11965.51 721
11966.54 715
11967.57 742
11968.60 792
11969.64 732
11970.67 724
11971.70 747
11972.74 726
11973.77 730
11974.80 691
11975.84 693
11976.87 678
11977.90 705
11978.94 707
11979.97 701
11981.00 745
11982.04 724
11983.07 698
11984.11 736
11985.14 740
11986.17 750
11987.21 713
11988.24 715
11989.28 746
11990.31 722
11991.34 773
11992.38 732
11993.41 743
11994.45 758
11995.48 757
11996.51 780
11997.55 779
11998.58 790
11999.62 794
12000.65 786
12001.69 790
12002.72 805
12003.76 811
12004.79 811
12005.82 784
12006.86 847
12007.89 857
12008.93 880
12009.96 916
12011.00 856
12012.03 891
12013.07 919
12014.10 906
12015.14 894
12016.17 932
12017.21 959
12018.24 956
12019.28 956
12020.32 955
12021.35 967
12022.39 927
12023.42 900
12024.46 963
12025.49 927
12026.53 938
12027.56 971
12028.60 948
12029.64 958
12030.67 972
12031.71 959
12032.74 937
12033.78 998
12034.81 948
12035.85 975
12036.89 1018
12037.92 978
12038.96 957
12039.99 940
12041.03 922
12042.07 956
12043.10 967
12044.14 889
12045.18 936
12046.21 973
12047.25 969
12048.29 937
12049.32 995
12050.36 994
12051.40 1000
12052.43 970
12053.47 1028
12054.51 1034
12055.54 1031
12056.58 1038
12057.62 1045
12058.65 1054
12059.69 1048
12060.73 1039
12061.76 1050
12062.80 1040
12063.84 1004
12064.88 992
12065.91 943
12066.95 907
12067.99 931
12069.03 925
12070.06 918
12071.10 871
12072.14 872
12073.18 866
12074.21 831
12075.25 836
12076.29 811
12077.33 837
12078.36 821
12079.40 811
12080.44 833
12081.48 804
12082.52 799
12083.55 804
12084.59 847
12085.63 828
12086.67 863
12087.71 856
12088.74 859
12089.78 879
12090.82 852
12091.86 869
12092.90 859
12093.94 861
12094.98 923
12096.01 907
12097.05 963
12098.09 972
12099.13 975
12100.17 1004
12101.21 1023
12102.25 1012
12103.28 992
12104.32 986
12105.36 1008
12106.40 994
12107.44 958
12108.48 923
12109.52 914
12110.56 850
12111.60 873
12112.64 854
12113.68 842
12114.72 803
12115.76 807
12116.79 755
12117.83 746
12118.87 805
12119.91 747
12120.95 744
12121.99 704
12123.03 682
12124.07 732
12125.11 686
12126.15 713
12127.19 691
12128.23 705
12129.27 664
12130.31 673
12131.35 685
12132.39 650
12133.43 679
12134.47 672
12135.51 652
12136.55 685
12137.59 677
12138.63 695
12139.67 689
12140.71 642
12141.76 691
12142.80 659
12143.84 705
12144.88 698
12145.92 654
12146.96 685
12148.00 664
12149.04 643
12150.08 646
12151.12 652
12152.16 623
12153.20 626
12154.25 667
12155.29 614
12156.33 590
12157.37 616
12158.41 635
12159.45 595
12160.49 563
12161.53 587
12162.58 614
12163.62 552
12164.66 592
12165.70 597
12166.74 568
12167.78 604
12168.82 590
12169.87 585
12170.91 577
12171.95 581
12172.99 574
12174.03 561
12175.08 566
12176.12 576
12177.16 577
12178.20 605
12179.24 560
12180.29 567
12181.33 580
12182.37 558
12183.41 546
12184.46 545
12185.50 570
12186.54 584
12187.58 556
12188.63 552
12189.67 549
12190.71 554
12191.75 541
12192.80 546
12193.84 512
12194.88 543
12195.92 538
12196.97 566
12198.01 531
12199.05 557
12200.10 527
12201.14 532
12202.18 539
12203.23 547
12204.27 549
12205.31 528
12206.36 534
12207.40 545
12208.44 537
12209.49 540
12210.53 535
12211.57 546
12212.62 562
12213.66 554
12214.70 558
12215.75 543
12216.79 556
12217.84 524
12218.88 518
12219.92 538
12220.97 565
12222.01 534
12223.06 510
12224.10 529
12225.14 531
12226.19 499
12227.23 546
12228.28 524
12229.32 524
12230.36 506
12231.41 490
12232.45 497
12233.50 509
12234.54 507
12235.59 494
12236.63 483
12237.68 474
12238.72 512
12239.77 544
12240.81 525
12241.86 508
12242.90 542
12243.94 529
12244.99 506
12246.03 495
12247.08 535
12248.13 556
12249.17 533
12250.22 515
12251.26 520
12252.31 487
12253.35 518
12254.40 487
12255.44 494
12256.49 479
12257.53 478
12258.58 471
12259.62 464
12260.67 466
12261.72 437
12262.76 443
12263.81 457
12264.85 440
12265.90 471
12266.94 447
12267.99 434
12269.04 451
12270.08 450
12271.13 436
12272.17 438
12273.22 427
12274.27 469
12275.31 452
12276.36 428
12277.41 437
12278.45 475
12279.50 461
12280.55 456
12281.59 429
12282.64 478
12283.69 491
12284.73 454
12285.78 452
12286.83 454
12287.87 433
12288.92 422
12289.97 457
12291.01 446
12292.06 424
12293.11 444
12294.15 430
12295.20 421
12296.25 422
12297.30 427
12298.34 421
12299.39 420
12300.44 429
12301.48 422
12302.53 408
12303.58 402
12304.63 431
12305.67 457
12306.72 438
12307.77 442
12308.82 436
12309.87 433
12310.91 392
12311.96 413
12313.01 453
12314.06 439
12315.10 424
12316.15 403
12317.20 424
12318.25 397
12319.30 399
12320.34 405
12321.39 392
12322.44 430
12323.49 419
12324.54 424
12325.59 423
12326.63 392
12327.68 425
12328.73 420
12329.78 412
12330.83 380
12331.88 410
12332.93 393
12333.98 378
12335.02 389
12336.07 411
12337.12 405
12338.17 384
12339.22 381
12340.27 362
12341.32 383
12342.37 386
12343.42 386
12344.47 406
12345.51 374
12346.56 371
12347.61 355
12348.66 382
12349.71 353
12350.76 374
12351.81 391
12352.86 420
12353.91 391
12354.96 376
12356.01 388
12357.06 397
12358.11 398
12359.16 380
12360.21 397
12361.26 418
12362.31 384
12363.36 376
12364.41 376
12365.46 362
12366.51 380
12367.56 358
12368.61 360
12369.66 380
12370.71 369
12371.76 363
12372.81 387
12373.86 372
12374.91 393
12375.96 407
12377.01 416
12378.06 415
12379.11 388
12380.17 393
12381.22 373
12382.27 379
12383.32 377
12384.37 387
12385.42 393
12386.47 377
12387.52 393
12388.57 394
12389.62 395
12390.67 408
12391.73 418
12392.78 401
12393.83 416
12394.88 376
12395.93 416
12396.98 394
12398.03 407
12399.09 422
12400.14 419
12401.19 424
12402.24 435
12403.29 420
12404.34 396
12405.40 388
12406.45 412
12407.50 423
12408.55 398
12409.60 400
12410.66 384
12411.71 416
12412.76 402
12413.81 412
12414.86 398
12415.92 430
12416.97 428
12418.02 453
12419.07 444
12420.13 444
12421.18 400
12422.23 419
12423.28 451
12424.34 455
12425.39 453
12426.44 433
12427.49 427
12428.55 407
12429.60 442
12430.65 424
12431.71 455
12432.76 460
12433.81 462
12434.86 448
12435.92 454
12436.97 438
12438.02 443
12439.08 481
12440.13 465
12441.18 452
12442.24 473
12443.29 459
12444.34 436
12445.40 465
12446.45 484
12447.50 512
12448.56 486
12449.61 499
12450.67 484
12451.72 479
12452.77 500
12453.83 504
12454.88 510
12455.94 533
12456.99 566
12458.04 539
12459.10 590
12460.15 569
12461.21 582
12462.26 606
12463.31 644
12464.37 665
12465.42 741
12466.48 738
12467.53 807
12468.59 831
12469.64 851
12470.70 901
12471.75 931
12472.80 922
12473.86 976
12474.91 1044
12475.97 1067
12477.02 1111
12478.08 1136
12479.13 1113
12480.19 1091
12481.24 1042
12482.30 980
12483.35 1000
12484.41 889
12485.46 845
12486.52 789
12487.57 799
12488.63 763
12489.69 705
12490.74 694
12491.80 614
12492.85 635
12493.91 605
12494.96 616
12496.02 592
12497.07 582
12498.13 580
12499.19 593
12500.24 598
12501.30 579
12502.35 569
12503.41 569
12504.47 568
12505.52 584
12506.58 602
12507.63 594
12508.69 582
12509.75 586
12510.80 573
12511.86 603
12512.91 601
12513.97 546
12515.03 612
12516.08 636
12517.14 622
12518.20 609
12519.25 601
12520.31 584
12521.37 560
12522.42 594
12523.48 576
12524.54 563
12525.59 552
12526.65 571
12527.71 589
12528.77 585
12529.82 572
12530.88 614
12531.94 571
12532.99 577
12534.05 559
12535.11 574
12536.17 567
12537.22 550
12538.28 597
12539.34 571
12540.40 610
12541.45 589
12542.51 567
12543.57 631
12544.63 652
12545.68 632
12546.74 642
12547.80 652
12548.86 699
12549.92 662
12550.97 683
12552.03 685
12553.09 693
12554.15 695
12555.21 687
12556.26 703
12557.32 669
12558.38 690
12559.44 658
12560.50 673
12561.56 638
12562.61 643
12563.67 659
12564.73 608
12565.79 613
12566.85 628
12567.91 611
12568.97 604
12570.02 627
12571.08 595
12572.14 576
12573.20 578
12574.26 585
12575.32 600
12576.38 620
12577.44 582
12578.50 576
12579.56 595
12580.61 598
12581.67 574
12582.73 588
12583.79 597
12584.85 573
12585.91 592
12586.97 585
12588.03 649
12589.09 634
12590.15 575
12591.21 630
12592.27 596
12593.33 579
12594.39 645
12595.45 596
12596.51 632
12597.57 578
12598.63 626
12599.69 640
12600.75 590
12601.81 593
12602.87 602
12603.93 635
12604.99 645
12606.05 637
12607.11 618
12608.17 594
12609.23 605
12610.29 666
12611.35 666
12612.41 680
12613.47 687
12614.53 703
12615.59 731
12616.66 720
12617.72 741
12618.78 704
12619.84 710
12620.90 738
12621.96 762
12623.02 777
12624.08 790
12625.14 800
12626.20 847
12627.26 838
12628.33 828
12629.39 812
12630.45 844
12631.51 837
12632.57 838
12633.63 842
12634.69 820
12635.76 806
12636.82 773
12637.88 722
12638.94 719
12640.00 707
12641.06 653
12642.13 676
12643.19 634
12644.25 662
12645.31 667
12646.37 655
12647.44 612
12648.50 611
12649.56 612
12650.62 579
12651.68 610
12652.75 619
12653.81 640
12654.87 621
12655.93 595
12657.00 631
12658.06 621
12659.12 604
12660.18 632
12661.25 613
12662.31 612
12663.37 595
12664.43 637
12665.50 591
12666.56 621
12667.62 624
12668.69 641
12669.75 620
12670.81 603
12671.88 625
12672.94 640
12674.00 676
12675.06 650
12676.13 672
12677.19 660
12678.25 668
12679.32 661
12680.38 623
12681.44 669
12682.51 675
12683.57 703
12684.64 717
12685.70 652
12686.76 663
12687.83 662
12688.89 702
12689.95 682
12691.02 673
12692.08 690
12693.15 687
12694.21 677
12695.27 705
12696.34 751
12697.40 719
12698.47 723
12699.53 766
12700.59 758
12701.66 781
12702.72 817
12703.79 781
12704.85 805
12705.92 802
12706.98 823
12708.05 901
12709.11 871
12710.18 813
12711.24 842
12712.30 784
12713.37 802
12714.43 844
12715.50 802
12716.56 822
12717.63 852
12718.69 831
12719.76 803
12720.82 831
12721.89 861
12722.95 820
12724.02 834
12725.09 826
12726.15 873
12727.22 888
12728.28 911
12729.35 859
12730.41 876
12731.48 904
12732.54 964
12733.61 939
12734.68 939
12735.74 942
12736.81 925
12737.87 935
12738.94 894
12740.00 899
12741.07 870
12742.14 837
12743.20 790
12744.27 847
12745.33 827
12746.40 814
12747.47 807
12748.53 799
12749.60 747
12750.67 730
12751.73 770
12752.80 757
12753.87 730
12754.93 762
12756.00 762
12757.07 771
12758.13 704
12759.20 678
12760.27 729
12761.33 710
12762.40 716
12763.47 697
12764.53 709
12765.60 675
12766.67 666
12767.73 684
12768.80 648
12769.87 671
12770.94 690
12772.00 633
12773.07 613
12774.14 635
12775.21 638
12776.27 630
12777.34 600
12778.41 612
12779.48 621
12780.54 601
12781.61 584
12782.68 584
12783.75 589
12784.81 561
12785.88 580
12786.95 567
12788.02 577
12789.09 586
12790.15 561
12791.22 566
12792.29 565
12793.36 572
12794.43 533
12795.49 554
12796.56 563
12797.63 557
12798.70 586
12799.77 559
12800.84 591
12801.90 579
12802.97 565
12804.04 562
12805.11 563
12806.18 576
12807.25 547
12808.32 534
12809.39 565
12810.45 592
12811.52 600
12812.59 548
12813.66 531
12814.73 552
12815.80 566
12816.87 593
12817.94 566
12819.01 568
12820.08 580
12821.15 609
12822.21 571
12823.28 581
12824.35 576
12825.42 571
12826.49 578
12827.56 567
12828.63 549
12829.70 597
12830.77 576
12831.84 585
12832.91 554
12833.98 557
12835.05 581
12836.12 570
12837.19 557
12838.26 531
12839.33 550
12840.40 532
12841.47 515
12842.54 520
12843.61 501
12844.68 522
12845.75 501
12846.82 486
12847.89 473
12848.96 488
12850.03 499
12851.10 519
12852.18 476
12853.25 504
12854.32 507
12855.39 490
12856.46 478
12857.53 446
12858.60 480
12859.67 478
12860.74 471
12861.81 471
12862.88 468
12863.96 457
12865.03 457
12866.10 427
12867.17 453
12868.24 428
12869.31 465
12870.38 471
12871.45 448
12872.53 454
12873.60 433
12874.67 450
12875.74 461
12876.81 434
12877.88 415
12878.96 417
12880.03 453
12881.10 435
12882.17 427
12883.24 426
12884.31 414
12885.39 443
12886.46 465
12887.53 403
12888.60 400
12889.68 381
12890.75 398
12891.82 405
12892.89 375
12893.96 388
12895.04 387
12896.11 382
12897.18 334
12898.25 374
12899.33 404
12900.40 402
12901.47 383
12902.54 416
12903.62 411
12904.69 391
12905.76 402
12906.84 384
12907.91 407
12908.98 365
12910.06 382
12911.13 353
12912.20 366
12913.27 349
12914.35 381
12915.42 370
12916.49 346
12917.57 359
12918.64 355
12919.71 350
12920.79 333
12921.86 357
12922.94 365
12924.01 372
12925.08 342
12926.16 321
12927.23 321
12928.30 343
12929.38 341
12930.45 348
12931.53 338
12932.60 366
12933.67 324
12934.75 361
12935.82 345
12936.90 346
12937.97 341
12939.04 350
12940.12 341
12941.19 331
12942.27 351
12943.34 359
12944.42 340
12945.49 320
12946.56 321
12947.64 339
12948.71 356
12949.79 320
12950.86 342
12951.94 328
12953.01 315
12954.09 306
12955.16 299
12956.24 329
12957.31 309
12958.39 320
12959.46 343
12960.54 335
12961.61 342
12962.69 348
12963.76 328
12964.84 319
12965.91 321
12966.99 324
12968.07 328
12969.14 337
12970.22 312
12971.29 341
12972.37 312
12973.44 313
12974.52 315
12975.59 315
12976.67 299
12977.75 278
12978.82 321
12979.90 333
12980.97 331
12982.05 357
12983.13 340
12984.20 324
12985.28 324
12986.35 339
12987.43 335
12988.51 326
12989.58 309
12990.66 338
12991.74 341
12992.81 330
12993.89 314
12994.97 303
12996.04 319
12997.12 331
12998.20 304
12999.27 330
13000.35 288
13001.43 284
13002.50 321
13003.58 316
13004.66 322
13005.73 294
13006.81 307
13007.89 294
13008.97 319
13010.04 309
13011.12 305
13012.20 338
13013.27 327
13014.35 347
13015.43 358
13016.51 338
13017.58 310
13018.66 332
13019.74 321
13020.82 305
13021.89 298
13022.97 331
13024.05 341
13025.13 319
13026.21 341
13027.28 323
13028.36 304
13029.44 317
13030.52 331
13031.60 316
13032.67 326
13033.75 323
13034.83 320
13035.91 334
13036.99 319
13038.07 320
13039.14 356
13040.22 350
13041.30 308
13042.38 299
13043.46 345
13044.54 349
13045.62 320
13046.69 328
13047.77 333
13048.85 333
13049.93 338
13051.01 359
13052.09 340
13053.17 328
13054.25 330
13055.33 349
13056.40 355
13057.48 327
13058.56 348
13059.64 327
13060.72 317
13061.80 318
13062.88 339
13063.96 317
13065.04 303
13066.12 305
13067.20 321
13068.28 323
13069.36 327
13070.44 305
13071.52 324
13072.60 300
13073.68 306
13074.76 314
13075.84 348
13076.92 326
13078.00 308
13079.08 300
13080.16 295
13081.24 302
13082.32 316
13083.40 361
13084.48 314
13085.56 295
13086.64 294
13087.72 316
13088.80 274
13089.88 283
13090.96 331
13092.04 345
13093.12 307
13094.20 288
13095.28 310
13096.36 296
13097.44 309
13098.52 303
13099.61 320
13100.69 301
13101.77 306
13102.85 313
13103.93 305
13105.01 299
13106.09 298
13107.17 308
13108.25 328
13109.34 317
13110.42 327
13111.50 335
13112.58 345
13113.66 347
13114.74 309
13115.82 294
13116.91 318
13117.99 318
13119.07 341
13120.15 314
13121.23 299
13122.31 329
13123.40 327
13124.48 340
13125.56 324
13126.64 331
13127.72 352
13128.81 329
13129.89 331
13130.97 351
13132.05 361
13133.14 329
13134.22 344
13135.30 338
13136.38 343
13137.47 337
13138.55 329
13139.63 356
13140.71 327
13141.80 310
13142.88 312
13143.96 319
13145.04 339
13146.13 349
13147.21 355
13148.29 337
13149.38 312
13150.46 335
13151.54 337
13152.62 327
13153.71 304
13154.79 356
13155.87 344
13156.96 327
13158.04 329
13159.12 329
13160.21 350
13161.29 342
13162.37 339
13163.46 307
13164.54 317
13165.62 307
13166.71 344
13167.79 310
13168.88 302
13169.96 280
13171.04 322
13172.13 328
13173.21 307
13174.30 319
13175.38 305
13176.46 310
13177.55 310
13178.63 312
13179.72 306
13180.80 331
13181.88 337
13182.97 315
13184.05 302
13185.14 302
13186.22 307
13187.31 331
13188.39 315
13189.48 310
13190.56 329
13191.65 366
13192.73 331
13193.81 331
13194.90 327
13195.98 312
13197.07 318
13198.15 343
13199.24 338
13200.32 331
13201.41 306
13202.49 312
13203.58 315
13204.67 327
13205.75 310
13206.84 312
13207.92 288
13209.01 308
13210.09 314
13211.18 335
13212.26 329
13213.35 342
13214.43 339
13215.52 347
13216.61 343
13217.69 334
13218.78 334
13219.86 343
13220.95 311
13222.04 323
13223.12 328
13224.21 324
13225.29 330
13226.38 323
13227.47 332
13228.55 335
13229.64 308
13230.72 327
13231.81 349
13232.90 335
13233.98 339
13235.07 347
13236.16 364
13237.24 356
13238.33 359
13239.42 336
13240.50 341
13241.59 355
13242.68 330
13243.76 376
13244.85 374
13245.94 360
13247.02 332
13248.11 384
13249.20 381
13250.29 391
13251.37 350
13252.46 363
13253.55 369
13254.63 361
13255.72 364
13256.81 357
13257.90 359
13258.98 406
13260.07 377
13261.16 366
13262.25 393
13263.33 394
13264.42 381
13265.51 386
13266.60 372
13267.69 374
13268.77 385
13269.86 388
13270.95 389
13272.04 396
13273.13 401
13274.21 414
13275.30 430
13276.39 402
13277.48 399
13278.57 412
13279.65 424
13280.74 453
13281.83 436
13282.92 420
13284.01 436
13285.10 450
13286.19 435
13287.27 429
13288.36 460
13289.45 457
13290.54 438
13291.63 463
13292.72 472
13293.81 476
13294.90 468
13295.98 431
13297.07 458
13298.16 438
13299.25 506
13300.34 496
13301.43 509
13302.52 485
13303.61 500
13304.70 504
13305.79 519
13306.88 537
13307.97 528
13309.06 517
13310.15 516
13311.24 501
13312.32 511
13313.41 518
13314.50 488
13315.59 519
13316.68 527
13317.77 524
13318.86 505
13319.95 531
13321.04 555
13322.13 544
13323.22 587
13324.31 544
13325.40 539
13326.49 533
13327.58 570
13328.68 561
13329.77 562
13330.86 580
13331.95 597
13333.04 585
13334.13 566
13335.22 566
13336.31 576
13337.40 570
13338.49 611
13339.58 603
13340.67 587
13341.76 586
13342.85 593
13343.94 571
13345.04 621
13346.13 610
13347.22 611
13348.31 617
13349.40 602
13350.49 570
13351.58 587
13352.67 626
13353.77 608
13354.86 610
13355.95 606
13357.04 621
13358.13 641
13359.22 656
13360.31 679
13361.41 717
13362.50 672
13363.59 687
13364.68 710
13365.77 680
13366.87 708
13367.96 683
13369.05 711
13370.14 698
13371.23 689
13372.33 697
13373.42 675
13374.51 680
13375.60 678
13376.69 634
13377.79 637
13378.88 602
13379.97 612
13381.06 603
13382.16 570
13383.25 573
13384.34 552
13385.43 533
13386.53 545
13387.62 527
13388.71 460
13389.81 515
13390.90 517
13391.99 498
13393.08 471
13394.18 547
13395.27 517
13396.36 497
13397.46 507
13398.55 508
13399.64 503
13400.74 504
13401.83 498
13402.92 471
13404.02 523
13405.11 465
13406.20 493
13407.30 513
13408.39 483
13409.48 489
13410.58 512
13411.67 510
13412.77 491
13413.86 500
13414.95 505
13416.05 512
13417.14 518
13418.23 514
13419.33 525
13420.42 514
13421.52 485
13422.61 495
13423.71 481
13424.80 477
13425.89 505
13426.99 494
13428.08 486
13429.18 500
13430.27 510
13431.37 499
13432.46 546
13433.56 526
13434.65 518
13435.74 521
13436.84 538
13437.93 527
13439.03 524
13440.12 512
13441.22 483
13442.31 515
13443.41 536
13444.50 506
13445.60 566
13446.69 585
13447.79 554
13448.88 552
13449.98 532
13451.08 558
13452.17 561
13453.27 593
13454.36 555
13455.46 585
13456.55 589
13457.65 601
13458.74 601
13459.84 590
13460.94 563
13462.03 567
13463.13 592
13464.22 602
13465.32 602
13466.41 580
13467.51 636
13468.61 622
13469.70 625
13470.80 638
13471.90 692
13472.99 663
13474.09 661
13475.18 601
13476.28 620
13477.38 611
13478.47 671
13479.57 647
13480.67 631
13481.76 665
13482.86 680
13483.96 678
13485.05 697
13486.15 681
13487.25 684
13488.34 694
13489.44 685
13490.54 692
13491.63 751
13492.73 762
13493.83 753
13494.93 765
13496.02 830
13497.12 831
13498.22 772
13499.31 806
13500.41 812
13501.51 801
13502.61 777
13503.70 792
13504.80 794
13505.90 792
13507.00 770
13508.09 770
13509.19 820
13510.29 749
13511.39 735
13512.49 739
13513.58 755
13514.68 671
13515.78 685
13516.88 697
13517.98 653
13519.07 658
13520.17 676
13521.27 673
13522.37 652
13523.47 655
13524.57 623
13525.66 640
13526.76 640
13527.86 669
13528.96 655
13530.06 635
13531.16 654
13532.25 660
13533.35 646
13534.45 630
13535.55 613
13536.65 622
13537.75 621
13538.85 600
13539.95 580
13541.05 547
13542.14 582
13543.24 593
13544.34 546
13545.44 567
13546.54 554
13547.64 542
13548.74 545
13549.84 529
13550.94 528
13552.04 536
13553.14 520
13554.24 520
13555.34 518
13556.44 504
13557.54 482
13558.64 507
13559.74 504
13560.84 492
13561.94 474
13563.04 496
13564.13 516
13565.23 474
13566.34 473
13567.44 502
13568.54 486
13569.64 464
13570.74 456
13571.84 475
13572.94 471
13574.04 466
13575.14 450
13576.24 485
13577.34 493
13578.44 502
13579.54 506
13580.64 478
13581.74 480
13582.84 478
13583.94 456
13585.04 481
13586.14 480
13587.24 481
13588.35 498
13589.45 485
13590.55 511
13591.65 458
13592.75 442
13593.85 500
13594.95 490
13596.05 522
13597.15 468
13598.26 486
13599.36 484
13600.46 521
13601.56 507
13602.66 517
13603.76 520
13604.86 482
13605.97 496
13607.07 496
13608.17 473
13609.27 505
13610.37 503
13611.47 484
13612.58 494
13613.68 492
13614.78 487
13615.88 506
13616.98 476
13618.09 472
13619.19 504
13620.29 497
13621.39 516
13622.50 555
13623.60 514
13624.70 533
13625.80 539
13626.91 569
13628.01 500
13629.11 527
13630.21 538
13631.32 567
13632.42 491
13633.52 513
13634.62 545
13635.73 509
13636.83 516
13637.93 522
13639.04 505
13640.14 480
13641.24 511
13642.35 501
13643.45 513
13644.55 491
13645.65 485
13646.76 518
13647.86 526
13648.96 465
13650.07 524
13651.17 499
13652.28 508
13653.38 483
13654.48 493
13655.59 493
13656.69 478
13657.79 503
13658.90 496
13660.00 485
13661.11 499
13662.21 513
13663.31 457
13664.42 476
13665.52 494
13666.63 530
13667.73 503
13668.83 506
13669.94 515
13671.04 504
13672.15 510
13673.25 513
13674.36 511
13675.46 497
13676.56 464
13677.67 470
13678.77 526
13679.88 500
13680.98 484
13682.09 485
13683.19 520
13684.30 486
13685.40 495
13686.51 521
13687.61 497
13688.72 527
13689.82 535
13690.93 546
13692.03 543
13693.14 533
13694.24 535
13695.35 546
13696.45 553
13697.56 532
13698.66 536
13699.77 550
13700.87 540
13701.98 549
13703.09 547
13704.19 564
13705.30 513
13706.40 573
13707.51 564
13708.61 553
13709.72 554
13710.83 569
13711.93 575
13713.04 569
13714.14 613
13715.25 608
13716.36 590
13717.46 573
13718.57 650
13719.67 627
13720.78 627
13721.89 607
13722.99 606
13724.10 627
13725.21 615
13726.31 659
13727.42 623
13728.53 612
13729.63 630
13730.74 674
13731.85 665
13732.95 679
13734.06 653
13735.17 721
13736.27 745
13737.38 715
13738.49 681
13739.59 719
13740.70 741
13741.81 736
13742.92 782
13744.02 785
13745.13 787
13746.24 818
13747.35 876
13748.45 875
13749.56 855
13750.67 908
13751.78 946
13752.88 1011
13753.99 1009
13755.10 949
13756.21 1057
13757.31 1032
13758.42 1110
13759.53 1112
13760.64 1076
13761.75 1164
13762.85 1187
13763.96 1172
13765.07 1134
13766.18 1194
13767.29 1163
13768.39 1175
13769.50 1166
13770.61 1155
13771.72 1100
13772.83 1156
13773.94 1095
13775.04 1060
13776.15 1032
13777.26 1047
13778.37 1042
13779.48 1001
13780.59 964
13781.70 863
13782.80 847
13783.91 819
13785.02 793
13786.13 814
13787.24 820
13788.35 792
13789.46 773
13790.57 734
13791.68 715
13792.79 705
13793.90 704
13795.00 682
13796.11 668
13797.22 676
13798.33 726
13799.44 693
13800.55 660
13801.66 688
13802.77 643
13803.88 621
13804.99 611
13806.10 660
13807.21 632
13808.32 606
13809.43 612
13810.54 655
13811.65 626
13812.76 601
13813.87 623
13814.98 605
13816.09 597
13817.20 568
13818.31 600
13819.42 588
13820.53 599
13821.64 578
13822.75 561
13823.86 556
13824.97 591
13826.08 586
13827.19 583
13828.30 573
13829.41 577
13830.53 569
13831.64 547
13832.75 589
13833.86 560
13834.97 611
13836.08 586
13837.19 585
13838.30 536
13839.41 550
13840.52 590
13841.64 581
13842.75 584
13843.86 587
13844.97 585
13846.08 568
13847.19 621
13848.30 594
13849.41 574
13850.53 576
13851.64 587
13852.75 599
13853.86 600
13854.97 583
13856.08 600
13857.20 629
13858.31 575
13859.42 584
13860.53 613
13861.64 589
13862.76 624
13863.87 614
13864.98 609
13866.09 567
13867.20 576
13868.32 611
13869.43 577
13870.54 607
13871.65 601
13872.77 650
13873.88 622
13874.99 645
13876.10 636
13877.22 659
13878.33 618
13879.44 662
13880.55 651
13881.67 694
13882.78 698
13883.89 673
13885.01 692
13886.12 714
13887.23 730
13888.34 753
13889.46 790
13890.57 751
13891.68 778
13892.80 787
13893.91 802
13895.02 825
13896.14 847
13897.25 832
13898.36 825
13899.48 831
13900.59 808
13901.70 793
13902.82 823
13903.93 768
13905.05 719
13906.16 701
13907.27 707
13908.39 663
13909.50 629
13910.61 625
13911.73 605
13912.84 620
13913.96 609
13915.07 623
13916.19 587
13917.30 611
13918.41 641
13919.53 635
13920.64 608
13921.76 585
13922.87 587
13923.99 575
13925.10 575
13926.21 558
13927.33 573
13928.44 572
13929.56 570
13930.67 566
13931.79 583
13932.90 602
13934.02 605
13935.13 612
13936.25 576
13937.36 545
13938.48 585
13939.59 612
13940.71 561
13941.82 553
13942.94 552
13944.05 564
13945.17 536
13946.28 541
13947.40 556
13948.52 531
13949.63 503
13950.75 542
13951.86 528
13952.98 551
13954.09 523
13955.21 515
13956.32 528
13957.44 474
13958.56 501
13959.67 496
13960.79 517
13961.90 520
13963.02 514
13964.14 533
13965.25 497
13966.37 515
13967.48 541
13968.60 531
13969.72 493
13970.83 528
13971.95 544
13973.07 504
13974.18 537
13975.30 537
13976.42 538
13977.53 562
13978.65 538
13979.77 497
13980.88 526
13982.00 546
13983.12 567
13984.23 556
13985.35 583
13986.47 571
13987.58 554
13988.70 544
13989.82 524
13990.94 542
13992.05 552
13993.17 549
13994.29 565
13995.40 530
13996.52 530
13997.64 561
13998.76 574
13999.87 515
14000.99 560
14002.11 554
14003.23 552
14004.35 540
14005.46 567
14006.58 566
14007.70 600
14008.82 578
14009.93 541
14011.05 532
14012.17 529
14013.29 565
14014.41 575
14015.52 560
14016.64 528
14017.76 534
14018.88 535
14020.00 553
14021.12 558
14022.23 564
14023.35 550
14024.47 532
14025.59 544
14026.71 545
14027.83 547
14028.95 568
14030.06 583
14031.18 545
14032.30 552
14033.42 527
14034.54 604
14035.66 612
14036.78 569
14037.90 605
14039.02 599
14040.14 632
14041.25 615
14042.37 599
14043.49 601
14044.61 640
14045.73 584
14046.85 604
14047.97 629
14049.09 632
14050.21 612
14051.33 632
14052.45 663
14053.57 685
14054.69 693
14055.81 720
14056.93 726
14058.05 642
14059.17 703
14060.29 709
14061.41 749
14062.53 763
14063.65 712
14064.77 761
14065.89 750
14067.01 767
14068.13 782
14069.25 745
14070.37 797
14071.49 777
14072.61 794
14073.73 819
14074.85 801
14075.97 816
14077.09 817
14078.21 814
14079.33 859
14080.45 838
14081.57 838
14082.69 834
14083.82 869
14084.94 880
14086.06 827
14087.18 820
14088.30 867
14089.42 889
14090.54 875
14091.66 883
14092.78 906
14093.91 929
14095.03 859
14096.15 877
14097.27 876
14098.39 900
14099.51 882
14100.63 905
14101.76 873
14102.88 912
14104.00 874
14105.12 869
14106.24 841
14107.36 798
14108.49 825
14109.61 841
14110.73 787
14111.85 783
14112.97 810
14114.10 754
14115.22 752
14116.34 775
14117.46 743
14118.58 753
14119.71 735
14120.83 690
14121.95 687
14123.07 673
14124.20 680
14125.32 688
14126.44 710
14127.56 667
14128.69 630
14129.81 602
14130.93 658
14132.06 662
14133.18 618
14134.30 605
14135.42 638
14136.55 635
14137.67 641
14138.79 640
14139.92 640
14141.04 652
14142.16 639
14143.29 616
14144.41 656
14145.53 642
14146.66 626
14147.78 626
14148.90 568
14150.03 599
14151.15 583
14152.27 616
14153.40 620
14154.52 587
14155.64 574
14156.77 593
14157.89 568
14159.02 582
14160.14 647
14161.26 585
14162.39 629
14163.51 618
14164.64 592
14165.76 625
14166.88 611
14168.01 605
14169.13 597
14170.26 573
14171.38 599
14172.51 619
14173.63 606
14174.75 593
14175.88 600
14177.00 564
14178.13 549
14179.25 570
14180.38 557
14181.50 558
14182.63 542
14183.75 535
14184.88 523
14186.00 526
14187.13 526
14188.25 534
14189.38 539
14190.50 548
14191.63 534
14192.75 541
14193.88 542
14195.00 555
14196.13 561
14197.25 554
14198.38 504
14199.50 515
14200.63 564
14201.76 541
14202.88 524
14204.01 511
14205.13 489
14206.26 488
14207.38 507
14208.51 509
14209.64 526
14210.76 526
14211.89 504
14213.01 511
14214.14 468
14215.27 484
14216.39 467
14217.52 502
14218.64 493
14219.77 516
14220.90 487
14222.02 445
14223.15 472
14224.28 489
14225.40 448
14226.53 473
14227.66 473
14228.78 511
14229.91 496
14231.04 474
14232.16 461
14233.29 461
14234.42 474
14235.54 452
14236.67 483
14237.80 474
14238.92 469
14240.05 487
14241.18 461
14242.31 473
14243.43 442
14244.56 445
14245.69 483
14246.82 430
14247.94 478
14249.07 436
14250.20 432
14251.33 446
14252.45 441
14253.58 446
14254.71 406
14255.84 433
14256.96 476
14258.09 424
14259.22 423
14260.35 416
14261.47 405
14262.60 392
14263.73 435
14264.86 428
14265.99 420
14267.12 384
14268.24 411
14269.37 430
14270.50 400
14271.63 380
14272.76 455
14273.89 457
14275.01 459
14276.14 432
14277.27 369
14278.40 396
14279.53 422
14280.66 402
14281.79 408
14282.91 378
14284.04 433
14285.17 412
14286.30 392
14287.43 373
14288.56 371
14289.69 376
14290.82 391
14291.95 411
14293.08 412
14294.20 383
14295.33 372
14296.46 366
14297.59 371
14298.72 352
14299.85 381
14300.98 369
14302.11 378
14303.24 377
14304.37 384
14305.50 356
14306.63 400
14307.76 385
14308.89 366
14310.02 367
14311.15 372
14312.28 399
14313.41 378
14314.54 356
14315.67 347
14316.80 347
14317.93 351
14319.06 377
14320.19 386
14321.32 358
14322.45 357
14323.58 349
14324.71 335
14325.84 353
14326.97 348
14328.10 341
14329.23 326
14330.36 327
14331.49 338
14332.62 365
14333.76 371
14334.89 319
14336.02 361
14337.15 338
14338.28 341
14339.41 324
14340.54 350
14341.67 333
14342.80 367
14343.93 372
14345.07 338
14346.20 302
14347.33 311
14348.46 346
14349.59 346
14350.72 328
14351.85 332
14352.99 356
14354.12 337
14355.25 343
14356.38 323
14357.51 322
14358.64 320
14359.78 334
14360.91 355
14362.04 342
14363.17 281
14364.30 357
14365.44 358
14366.57 324
14367.70 346
14368.83 333
14369.96 378
14371.10 337
14372.23 359
14373.36 329
14374.49 375
14375.63 345
14376.76 377
14377.89 332
14379.02 328
14380.16 359
14381.29 364
14382.42 357
14383.55 359
14384.69 357
14385.82 344
14386.95 338
14388.09 335
14389.22 347
14390.35 355
14391.49 361
14392.62 354
14393.75 377
14394.89 351
14396.02 361
14397.15 361
14398.28 390
14399.42 366
14400.55 366
14401.69 369
14402.82 380
14403.95 407
14405.09 350
14406.22 374
14407.35 379
14408.49 383
14409.62 351
14410.75 375
14411.89 373
14413.02 408
14414.16 373
14415.29 402
14416.42 400
14417.56 414
14418.69 406
14419.83 420
14420.96 402
14422.10 393
14423.23 388
14424.36 399
14425.50 411
14426.63 405
14427.77 392
14428.90 425
14430.04 438
14431.17 390
14432.31 397
14433.44 391
14434.58 431
14435.71 406
14436.85 414
14437.98 439
14439.12 413
14440.25 408
14441.39 412
14442.52 411
14443.66 378
14444.79 438
14445.93 427
14447.06 426
14448.20 438
14449.33 414
14450.47 429
14451.60 432
14452.74 437
14453.87 439
14455.01 462
14456.14 443
14457.28 450
14458.42 416
14459.55 460
14460.69 445
14461.82 463
14462.96 462
14464.10 459
14465.23 454
14466.37 485
14467.50 477
14468.64 478
14469.78 477
14470.91 492
14472.05 526
14473.18 485
14474.32 478
14475.46 486
14476.59 473
14477.73 445
14478.87 439
14480.00 463
14481.14 477
14482.28 444
14483.41 447
14484.55 444
14485.69 434
14486.82 458
14487.96 430
14489.10 417
14490.23 423
14491.37 467
14492.51 454
14493.65 483
14494.78 446
14495.92 452
14497.06 466
14498.19 439
14499.33 426
14500.47 431
14501.61 440
14502.74 437
14503.88 410
14505.02 436
14506.16 426
14507.29 413
14508.43 408
14509.57 406
14510.71 388
14511.85 425
14512.98 443
14514.12 402
14515.26 391
14516.40 366
14517.54 402
14518.67 359
14519.81 380
14520.95 390
14522.09 407
14523.23 399
14524.36 397
14525.50 379
14526.64 369
14527.78 389
14528.92 375
14530.06 377
14531.19 384
14532.33 372
14533.47 384
14534.61 401
14535.75 362
14536.89 372
14538.03 346
14539.17 355
14540.31 385
14541.44 382
14542.58 380
14543.72 376
14544.86 392
14546.00 387
14547.14 366
14548.28 338
14549.42 368
14550.56 381
14551.70 402
14552.84 347
14553.98 364
14555.12 357
14556.25 348
14557.39 361
14558.53 354
14559.67 397
14560.81 384
14561.95 384
14563.09 370
14564.23 386
14565.37 368
14566.51 405
14567.65 377
14568.79 400
14569.93 397
14571.07 375
14572.21 388
14573.35 387
14574.49 386
14575.63 397
14576.77 438
14577.92 403
14579.06 403
14580.20 393
14581.34 382
14582.48 411
14583.62 414
14584.76 396
14585.90 421
14587.04 435
14588.18 439
14589.32 423
14590.46 414
14591.60 427
14592.74 448
14593.89 452
14595.03 461
14596.17 449
14597.31 439
14598.45 455
14599.59 450
14600.73 461
14601.87 479
14603.02 471
14604.16 487
14605.30 464
14606.44 475
14607.58 490
14608.72 483
14609.86 508
14611.01 489
14612.15 491
14613.29 489
14614.43 522
14615.57 526
14616.72 550
14617.86 531
14619.00 562
14620.14 556
14621.28 578
14622.43 586
14623.57 603
14624.71 604
14625.85 573
14627.00 602
14628.14 649
14629.28 645
14630.42 669
14631.56 638
14632.71 639
14633.85 633
14634.99 635
14636.14 632
14637.28 638
14638.42 648
14639.56 656
14640.71 638
14641.85 606
14642.99 594
14644.14 588
14645.28 551
14646.42 542
14647.56 531
14648.71 483
14649.85 476
14650.99 456
14652.14 463
14653.28 436
14654.42 443
14655.57 489
14656.71 448
14657.85 436
14659.00 419
14660.14 404
14661.29 402
14662.43 383
14663.57 386
14664.72 403
14665.86 379
14667.00 377
14668.15 374
14669.29 371
14670.44 343
14671.58 404
14672.73 381
14673.87 368
14675.01 357
14676.16 354
14677.30 360
14678.45 353
14679.59 347
14680.74 351
14681.88 345
14683.02 327
14684.17 347
14685.31 341
14686.46 319
14687.60 308
14688.75 327
14689.89 297
14691.04 319
14692.18 304
14693.33 284
14694.47 307
14695.62 326
14696.76 296
14697.91 335
14699.05 318
14700.20 317
14701.34 306
14702.49 297
14703.63 288
14704.78 291
14705.92 304
14707.07 287
14708.22 314
14709.36 292
14710.51 296
14711.65 328
14712.80 314
14713.94 337
14715.09 290
14716.23 283
14717.38 291
14718.53 291
14719.67 305
14720.82 311
14721.96 281
14723.11 333
14724.26 316
14725.40 307
14726.55 290
14727.70 297
14728.84 290
14729.99 288
14731.13 297
14732.28 255
14733.43 304
14734.57 278
14735.72 318
14736.87 302
14738.01 290
14739.16 293
14740.31 279
14741.45 300
14742.60 309
14743.75 314
14744.89 300
14746.04 301
14747.19 289
14748.34 293
14749.48 292
14750.63 290
14751.78 279
14752.92 299
14754.07 300
14755.22 272
14756.37 283
14757.51 268
14758.66 277
14759.81 286
14760.96 273
14762.10 296
14763.25 268
14764.40 264
14765.55 282
14766.70 285
14767.84 285
14768.99 262
14770.14 274
14771.29 300
14772.43 303
14773.58 262
14774.73 286
14775.88 254
14777.03 279
14778.18 286
14779.32 263
14780.47 256
14781.62 243
14782.77 261
14783.92 267
14785.07 241
14786.21 256
14787.36 284
14788.51 270
14789.66 244
14790.81 244
14791.96 234
14793.11 235
14794.26 253
14795.40 247
14796.55 266
14797.70 272
14798.85 243
14800.00 239
14801.15 241
14802.30 240
14803.45 224
14804.60 251
14805.75 261
14806.90 220
14808.05 223
14809.19 209
14810.34 243
14811.49 254
14812.64 241
14813.79 253
14814.94 228
14816.09 235
14817.24 226
14818.39 260
14819.54 238
14820.69 231
14821.84 241
14822.99 232
14824.14 215
14825.29 223
14826.44 222
14827.59 200
14828.74 233
14829.89 210
14831.04 239
14832.19 252
14833.34 237
14834.49 216
14835.64 198
14836.79 205
14837.95 220
14839.10 221
14840.25 203
14841.40 200
14842.55 215
14843.70 228
14844.85 237
14846.00 227
14847.15 216
14848.30 237
14849.45 209
14850.60 218
14851.76 215
14852.91 221
14854.06 260
14855.21 244
14856.36 203
14857.51 206
14858.66 206
14859.81 203
14860.97 235
14862.12 234
14863.27 241
14864.42 212
14865.57 203
14866.72 223
14867.88 219
14869.03 217
14870.18 210
14871.33 228
14872.48 223
14873.64 234
14874.79 212
14875.94 211
14877.09 204
14878.24 235
14879.40 201
14880.55 206
14881.70 190
14882.85 207
14884.00 223
14885.16 200
14886.31 194
14887.46 221
14888.61 214
14889.77 200
14890.92 213
14892.07 213
14893.23 205
14894.38 222
14895.53 211
14896.68 194
14897.84 203
14898.99 198
14900.14 206
14901.30 210
14902.45 184
14903.60 184
14904.75 214
14905.91 220
14907.06 243
14908.21 210
14909.37 189
14910.52 205
14911.67 207
14912.83 202
14913.98 191
14915.14 223
14916.29 198
14917.44 188
14918.60 228
14919.75 236
14920.90 221
14922.06 207
14923.21 203
14924.37 203
14925.52 196
14926.67 218
14927.83 218
14928.98 210
14930.14 206
14931.29 219
14932.44 213
14933.60 212
14934.75 215
14935.91 225
14937.06 209
14938.22 190
14939.37 212
14940.52 218
14941.68 218
14942.83 199
14943.99 200
14945.14 205
14946.30 196
14947.45 217
14948.61 234
14949.76 218
14950.92 210
14952.07 231
14953.23 237
14954.38 200
14955.54 191
14956.69 217
14957.85 202
14959.00 215
14960.16 200
14961.31 240
14962.47 219
14963.62 225
14964.78 208
14965.94 224
14967.09 223
14968.25 214
14969.40 209
14970.56 223
14971.71 212
14972.87 204
14974.03 201
14975.18 193
14976.34 216
14977.49 214
14978.65 187
14979.81 209
14980.96 188
14982.12 212
14983.27 204
14984.43 215
14985.59 213
14986.74 196
14987.90 222
14989.06 232
14990.21 196
14991.37 215
14992.53 211
14993.68 218
14994.84 188
14996.00 210
14997.15 195
14998.31 192
14999.47 208
15000.62 211
15001.78 197
15002.94 186
15004.09 205
15005.25 225
15006.41 216
15007.56 199
15008.72 197
15009.88 195
15011.04 212
15012.19 219
15013.35 212
15014.51 205
15015.67 170
15016.82 192
15017.98 212
15019.14 198
15020.30 179
15021.45 176
15022.61 174
15023.77 193
15024.93 194
15026.08 197
15027.24 209
15028.40 199
15029.56 188
15030.72 207
15031.87 175
15033.03 174
15034.19 186
15035.35 199
15036.51 178
15037.67 184
15038.82 194
15039.98 199
15041.14 191
15042.30 180
15043.46 179
15044.62 186
15045.78 182
15046.93 188
15048.09 213
15049.25 194
15050.41 194
15051.57 182
15052.73 190
15053.89 191
15055.05 156
15056.20 186
15057.36 174
15058.52 163
15059.68 172
15060.84 157
15062.00 165
15063.16 182
15064.32 187
15065.48 172
15066.64 188
15067.80 181
15068.96 175
15070.12 192
15071.28 178
15072.44 179
15073.60 177
15074.76 189
15075.91 190
15077.07 189
15078.23 196
15079.39 182
15080.55 188
15081.71 205
15082.87 192
15084.03 187
15085.19 181
15086.35 180
15087.51 173
15088.68 166
15089.84 188
15091.00 197
15092.16 182
15093.32 210
15094.48 170
15095.64 204
15096.80 186
15097.96 181
15099.12 201
15100.28 195
15101.44 182
15102.60 192
15103.76 206
15104.92 188
15106.08 190
15107.25 220
15108.41 194
15109.57 195
15110.73 207
15111.89 183
15113.05 195
15114.21 182
15115.37 191
15116.54 207
15117.70 209
15118.86 195
15120.02 193
15121.18 205
15122.34 204
15123.50 222
15124.67 198
15125.83 206
15126.99 177
15128.15 194
15129.31 189
15130.47 185
15131.64 207
15132.80 198
15133.96 199
15135.12 182
15136.28 185
15137.45 177
15138.61 196
15139.77 189
15140.93 189
15142.10 216
15143.26 204
15144.42 194
15145.58 179
15146.75 187
15147.91 217
15149.07 206
15150.23 207
15151.40 214
15152.56 193
15153.72 179
15154.88 198
15156.05 211
15157.21 220
15158.37 217
15159.54 219
15160.70 213
15161.86 196
15163.03 199
15164.19 193
15165.35 204
15166.52 229
15167.68 213
15168.84 207
15170.01 209
15171.17 253
15172.33 186
15173.50 208
15174.66 199
15175.82 216
15176.99 231
15178.15 225
15179.31 199
15180.48 212
15181.64 224
15182.81 226
15183.97 216
15185.13 209
15186.30 240
15187.46 242
15188.63 236
15189.79 239
15190.95 239
15192.12 260
15193.28 273
15194.45 233
15195.61 261
15196.78 247
15197.94 242
15199.10 247
15200.27 261
15201.43 234
15202.60 247
15203.76 292
15204.93 257
15206.09 247
15207.26 255
15208.42 267
15209.59 264
15210.75 264
15211.92 277
15213.08 285
15214.25 288
15215.41 310
15216.58 268
15217.74 287
15218.91 286
15220.07 295
15221.24 286
15222.40 274
15223.57 297
15224.74 300
15225.90 304
15227.07 287
15228.23 311
15229.40 305
15230.56 304
15231.73 321
15232.89 315
15234.06 333
15235.23 322
15236.39 326
15237.56 300
15238.72 345
15239.89 341
15241.06 340
15242.22 306
15243.39 368
15244.56 341
15245.72 313
15246.89 320
15248.05 319
15249.22 294
15250.39 320
15251.55 293
15252.72 281
15253.89 285
15255.05 272
15256.22 276
15257.39 282
15258.55 284
15259.72 282
15260.89 293
15262.05 280
15263.22 276
15264.39 254
15265.56 257
15266.72 273
15267.89 255
15269.06 239
15270.22 247
15271.39 250
15272.56 251
15273.73 269
15274.89 217
15276.06 246
15277.23 247
15278.40 250
15279.56 247
15280.73 231
15281.90 226
15283.07 231
15284.23 228
15285.40 236
15286.57 239
15287.74 224
15288.91 223
15290.07 236
15291.24 246
15292.41 226
15293.58 244
15294.75 237
15295.92 212
15297.08 223
15298.25 246
15299.42 261
15300.59 253
15301.76 235
15302.93 230
15304.09 225
15305.26 259
15306.43 249
15307.60 238
15308.77 225
15309.94 239
15311.11 256
15312.28 251
15313.44 214
15314.61 246
15315.78 273
15316.95 227
15318.12 229
15319.29 239
15320.46 253
15321.63 239
15322.80 252
15323.97 249
15325.14 255
15326.30 271
15327.47 281
15328.64 272
15329.81 262
15330.98 257
15332.15 262
15333.32 243
15334.49 229
15335.66 253
15336.83 243
15338.00 244
15339.17 258
15340.34 269
15341.51 264
15342.68 282
15343.85 273
15345.02 257
15346.19 279
15347.36 272
15348.53 283
15349.70 300
15350.87 283
15352.04 259
15353.21 265
15354.38 306
15355.55 290
15356.72 276
15357.90 313
15359.07 324
15360.24 329
15361.41 303
15362.58 320
15363.75 333
15364.92 319
15366.09 340
15367.26 357
15368.43 350
15369.60 325
15370.77 330
15371.95 328
15373.12 328
15374.29 362
15375.46 313
15376.63 299
15377.80 322
15378.97 315
15380.15 306
15381.32 302
15382.49 293
15383.66 294
15384.83 305
15386.00 307
15387.17 307
15388.35 307
15389.52 305
15390.69 320
15391.86 331
15393.03 302
15394.21 328
15395.38 340
15396.55 299
15397.72 310
15398.89 302
15400.07 276
15401.24 297
15402.41 283
15403.58 283
15404.76 281
15405.93 274
15407.10 260
15408.27 273
15409.45 246
15410.62 263
15411.79 250
15412.96 244
15414.14 249
15415.31 251
15416.48 252
15417.66 231
15418.83 226
15420.00 265
15421.17 252
15422.35 219
15423.52 225
15424.69 228
15425.87 198
15427.04 208
15428.21 237
15429.39 218
15430.56 230
15431.73 253
15432.91 234
15434.08 222
15435.25 230
15436.43 230
15437.60 248
15438.77 234
15439.95 220
15441.12 231
15442.30 205
15443.47 210
15444.64 205
15445.82 207
15446.99 195
15448.17 210
15449.34 223
15450.51 215
15451.69 225
15452.86 192
15454.04 223
15455.21 219
15456.39 220
15457.56 210
15458.73 199
15459.91 217
15461.08 224
15462.26 193
15463.43 216
15464.61 199
15465.78 198
15466.96 209
15468.13 224
15469.31 232
15470.48 209
15471.66 208
15472.83 217
15474.01 211
15475.18 194
15476.36 215
15477.53 213
15478.71 205
15479.88 213
15481.06 201
15482.23 206
15483.41 211
15484.58 193
15485.76 225
15486.93 184
15488.11 216
15489.29 216
15490.46 204
15491.64 211
15492.81 203
15493.99 217
15495.16 206
15496.34 223
15497.52 198
15498.69 197
15499.87 198
15501.04 205
15502.22 206
15503.40 227
15504.57 198
15505.75 193
15506.92 222
15508.10 219
15509.28 232
15510.45 226
15511.63 197
15512.81 231
15513.98 230
15515.16 203
15516.34 200
15517.51 197
15518.69 224
15519.87 200
15521.04 218
15522.22 222
15523.40 213
15524.57 216
15525.75 215
15526.93 232
15528.11 215
15529.28 223
15530.46 233
15531.64 218
15532.81 193
15533.99 223
15535.17 222
15536.35 241
15537.52 196
15538.70 234
15539.88 231
15541.06 219
15542.23 240
15543.41 222
15544.59 202
15545.77 230
15546.95 239
15548.12 217
15549.30 249
15550.48 242
15551.66 260
15552.83 208
15554.01 221
15555.19 228
15556.37 222
15557.55 254
15558.73 234
15559.90 254
15561.08 247
15562.26 239
15563.44 227
15564.62 238
15565.80 245
15566.97 238
15568.15 282
15569.33 248
15570.51 219
15571.69 245
15572.87 257
15574.05 282
15575.23 227
15576.40 231
15577.58 242
15578.76 254
15579.94 260
15581.12 267
15582.30 270
15583.48 250
15584.66 258
15585.84 272
15587.02 293
15588.20 262
15589.38 272
15590.56 291
15591.73 313
15592.91 278
15594.09 298
15595.27 292
15596.45 324
15597.63 273
15598.81 283
15599.99 306
15601.17 316
15602.35 326
15603.53 292
15604.71 315
15605.89 296
15607.07 299
15608.25 319
15609.43 311
15610.61 301
15611.79 322
15612.97 341
15614.15 368
15615.33 324
15616.51 328
15617.69 340
15618.88 338
15620.06 346
15621.24 342
15622.42 338
15623.60 327
15624.78 361
15625.96 346
15627.14 357
15628.32 352
15629.50 354
15630.68 389
15631.86 349
15633.05 362
15634.23 383
15635.41 382
15636.59 361
15637.77 337
15638.95 416
15640.13 425
15641.31 412
15642.50 409
15643.68 405
15644.86 403
15646.04 368
15647.22 400
15648.40 376
15649.58 371
15650.77 366
15651.95 396
15653.13 396
15654.31 357
15655.49 366
15656.68 376
15657.86 368
15659.04 337
15660.22 365
15661.40 381
15662.59 358
15663.77 326
15664.95 384
15666.13 387
15667.32 394
15668.50 377
15669.68 377
15670.86 374
15672.05 377
15673.23 372
15674.41 347
15675.59 360
15676.78 313
15677.96 356
15679.14 356
15680.32 356
15681.51 319
15682.69 356
15683.87 346
15685.06 354
15686.24 349
15687.42 355
15688.61 325
15689.79 330
15690.97 311
15692.16 358
15693.34 334
15694.52 337
15695.71 344
15696.89 356
15698.07 339
15699.26 339
15700.44 337
15701.62 339
15702.81 350
15703.99 352
15705.17 359
15706.36 347
15707.54 359
15708.73 388
15709.91 392
15711.09 391
15712.28 368
15713.46 400
15714.65 369
15715.83 361
15717.02 363
15718.20 367
15719.38 357
15720.57 376
15721.75 382
15722.94 375
15724.12 383
15725.31 399
15726.49 414
15727.68 396
15728.86 430
15730.04 406
15731.23 376
15732.41 398
15733.60 445
15734.78 375
15735.97 442
15737.15 422
15738.34 432
15739.52 394
15740.71 440
15741.89 469
15743.08 450
15744.27 419
15745.45 449
15746.64 472
15747.82 478
15749.01 482
15750.19 461
15751.38 493
15752.56 452
15753.75 508
15754.93 493
15756.12 502
15757.31 486
15758.49 491
15759.68 482
15760.86 480
15762.05 495
15763.24 513
15764.42 524
15765.61 490
15766.79 487
15767.98 503
15769.17 469
15770.35 452
15771.54 473
15772.72 458
15773.91 430
15775.10 440
15776.28 422
15777.47 428
15778.66 431
15779.84 424
15781.03 469
15782.22 444
15783.40 404
15784.59 442
15785.78 430
15786.96 431
15788.15 420
15789.34 416
15790.53 429
15791.71 403
15792.90 383
15794.09 421
15795.27 419
15796.46 387
15797.65 343
15798.84 346
15800.02 378
15801.21 351
15802.40 381
15803.59 369
15804.77 376
15805.96 376
15807.15 377
15808.34 359
15809.52 347
15810.71 355
15811.90 348
15813.09 398
15814.28 367
15815.46 371
15816.65 377
15817.84 355
15819.03 335
15820.22 343
15821.40 360
15822.59 366
15823.78 358
15824.97 338
15826.16 367
15827.35 359
15828.53 348
15829.72 339
15830.91 352
15832.10 367
15833.29 342
15834.48 336
15835.67 331
15836.85 334
15838.04 353
15839.23 335
15840.42 340
15841.61 339
15842.80 322
15843.99 351
15845.18 353
15846.37 334
15847.55 344
15848.74 346
15849.93 310
15851.12 319
15852.31 344
15853.50 359
15854.69 327
15855.88 342
15857.07 366
15858.26 350
15859.45 356
15860.64 377
15861.83 340
15863.02 368
15864.21 375
15865.40 365
15866.59 357
15867.78 363
15868.97 364
15870.16 393
15871.35 376
15872.54 345
15873.73 363
15874.92 381
15876.11 365
15877.30 376
15878.49 383
15879.68 386
15880.87 347
15882.06 359
15883.25 377
15884.44 373
15885.63 398
15886.82 391
15888.01 413
15889.20 410
15890.39 417
15891.59 379
15892.78 391
15893.97 413
15895.16 410
15896.35 424
15897.54 431
15898.73 412
15899.92 427
15901.11 455
15902.30 487
15903.50 474
15904.69 436
15905.88 442
15907.07 489
15908.26 471
15909.45 455
15910.64 488
15911.84 466
15913.03 445
15914.22 488
15915.41 465
15916.60 456
15917.79 457
15918.99 469
15920.18 469
15921.37 471
15922.56 465
15923.75 505
15924.95 508
15926.14 451
15927.33 478
15928.52 484
15929.71 497
15930.91 492
15932.10 469
15933.29 479
15934.48 450
15935.68 459
15936.87 475
15938.06 478
15939.25 437
15940.45 437
15941.64 461
15942.83 450
15944.03 382
15945.22 376
15946.41 383
15947.60 366
15948.80 339
15949.99 348
15951.18 329
15952.38 357
15953.57 340
15954.76 354
15955.96 339
15957.15 297
15958.34 305
15959.54 351
15960.73 318
15961.92 292
15963.12 294
15964.31 306
15965.50 273
15966.70 257
15967.89 260
15969.08 275
15970.28 289
15971.47 271
15972.67 289
15973.86 271
15975.05 270
15976.25 270
15977.44 293
15978.64 241
15979.83 239
15981.02 262
15982.22 256
15983.41 247
15984.61 243
15985.80 263
15987.00 270
15988.19 246
15989.38 241
15990.58 254
15991.77 247
15992.97 247
15994.16 248
15995.36 236
15996.55 232
15997.75 238
15998.94 265
16000.14 255
16001.33 222
16002.53 213
16003.72 207
16004.92 266
16006.11 231
16007.31 220
16008.50 248
16009.70 255
16010.89 222
16012.09 223
16013.28 231
16014.48 238
16015.67 248
16016.87 236
16018.07 227
16019.26 211
16020.46 218
16021.65 245
16022.85 235
16024.04 220
16025.24 219
16026.44 225
16027.63 238
16028.83 205
16030.02 211
16031.22 223
16032.42 234
16033.61 242
16034.81 217
16036.00 224
16037.20 220
16038.40 237
16039.59 230
16040.79 234
16041.99 214
16043.18 221
16044.38 245
16045.58 202
16046.77 209
16047.97 197
16049.17 202
16050.36 213
16051.56 205
16052.76 201
16053.95 197
16055.15 187
16056.35 205
16057.54 229
16058.74 197
16059.94 203
16061.14 200
16062.33 200
16063.53 199
16064.73 204
16065.92 218
16067.12 205
16068.32 198
16069.52 202
16070.71 209
16071.91 190
16073.11 191
16074.31 207
16075.50 205
16076.70 188
16077.90 175
16079.10 206
16080.30 206
16081.49 185
16082.69 184
16083.89 191
16085.09 205
16086.29 194
16087.48 174
16088.68 196
16089.88 203
16091.08 200
16092.28 194
16093.48 195
16094.67 194
16095.87 202
16097.07 188
16098.27 187
16099.47 176
16100.67 172
16101.87 192
16103.06 204
16104.26 183
16105.46 163
16106.66 205
16107.86 195
16109.06 190
16110.26 177
16111.46 180
16112.66 172
16113.86 170
16115.05 184
16116.25 162
16117.45 160
16118.65 193
16119.85 190
16121.05 166
16122.25 178
16123.45 188
16124.65 191
16125.85 160
16127.05 165
16128.25 193
16129.45 166
16130.65 172
16131.85 183
16133.05 173
16134.25 181
16135.45 155
16136.65 163
16137.85 171
16139.05 167
16140.25 166
16141.45 172
16142.65 185
16143.85 168
16145.05 152
16146.25 167
16147.45 179
16148.65 159
16149.85 152
16151.05 174
16152.25 170
16153.45 144
16154.65 164
16155.85 166
16157.05 180
16158.25 172
16159.46 186
16160.66 159
16161.86 175
16163.06 189
16164.26 169
16165.46 179
16166.66 169
16167.86 175
16169.06 181
16170.27 189
16171.47 147
16172.67 171
16173.87 197
16175.07 175
16176.27 170
16177.47 170
16178.67 172
16179.88 162
16181.08 163
16182.28 160
16183.48 166
16184.68 165
16185.89 169
16187.09 183
16188.29 159
16189.49 184
16190.69 172
16191.90 159
16193.10 169
16194.30 171
16195.50 174
16196.70 165
16197.91 181
16199.11 166
16200.31 175
16201.51 187
16202.72 190
16203.92 182
16205.12 184
16206.32 168
16207.53 161
16208.73 177
16209.93 183
16211.13 178
16212.34 195
16213.54 188
16214.74 179
16215.95 172
16217.15 182
16218.35 183
16219.55 186
16220.76 179
16221.96 203
16223.16 202
16224.37 192
16225.57 187
16226.77 201
16227.98 190
16229.18 179
16230.38 205
16231.59 198
16232.79 165
16233.99 176
16235.20 167
16236.40 187
16237.61 176
16238.81 181
16240.01 174
16241.22 185
16242.42 181
16243.63 191
16244.83 185
16246.03 194
16247.24 213
16248.44 212
16249.65 202
16250.85 211
16252.05 194
16253.26 210
16254.46 219
16255.67 201
16256.87 195
16258.08 204
16259.28 199
16260.49 243
16261.69 222
16262.89 174
16264.10 211
16265.30 224
16266.51 199
16267.71 206
16268.92 204
16270.12 198
16271.33 195
16272.53 219
16273.74 202
16274.94 205
16276.15 199
16277.35 197
16278.56 207
16279.77 223
16280.97 205
16282.18 219
16283.38 215
16284.59 207
16285.79 196
16287.00 199
16288.20 199
16289.41 205
16290.61 191
16291.82 192
16293.03 206
16294.23 216
16295.44 233
16296.64 207
16297.85 214
16299.06 221
16300.26 210
16301.47 197
16302.67 205
16303.88 189
16305.09 211
16306.29 226
16307.50 212
16308.71 215
16309.91 193
16311.12 208
16312.33 226
16313.53 207
16314.74 193
16315.95 208
16317.15 195
16318.36 184
16319.57 207
16320.77 194
16321.98 192
16323.19 187
16324.39 207
16325.60 187
16326.81 169
16328.01 162
16329.22 175
16330.43 183
16331.64 195
16332.84 177
16334.05 178
16335.26 196
16336.47 179
16337.67 185
16338.88 180
16340.09 183
16341.30 169
16342.50 177
16343.71 179
16344.92 187
16346.13 185
16347.33 187
16348.54 169
16349.75 159
16350.96 171
16352.17 188
16353.37 182
16354.58 158
16355.79 160
16357.00 165
16358.21 173
16359.41 170
16360.62 173
16361.83 189
16363.04 185
16364.25 169
16365.46 172
16366.67 195
16367.87 186
16369.08 151
16370.29 178
16371.50 191
16372.71 164
16373.92 185
16375.13 189
16376.34 177
16377.54 175
16378.75 185
16379.96 160
16381.17 150
16382.38 171
16383.59 149
16384.80 159
16386.01 154
16387.22 179
16388.43 168
16389.64 172
16390.85 161
16392.05 166
16393.26 167
16394.47 160
16395.68 160
16396.89 175
16398.10 154
16399.31 149
16400.52 149
16401.73 167
16402.94 165
16404.15 177
16405.36 168
16406.57 175
16407.78 173
16408.99 165
16410.20 189
16411.41 169
16412.62 183
16413.83 179
16415.04 167
16416.25 186
16417.46 158
16418.67 163
16419.88 165
16421.10 165
16422.31 163
16423.52 166
16424.73 155
16425.94 179
16427.15 161
16428.36 158
16429.57 164
16430.78 165
16431.99 158
16433.20 164
16434.41 177
16435.63 170
16436.84 153
16438.05 160
16439.26 159
16440.47 170
16441.68 168
16442.89 154
16444.10 158
16445.32 162
16446.53 151
16447.74 153
16448.95 157
16450.16 176
16451.37 156
16452.59 148
16453.80 154
16455.01 171
16456.22 159
16457.43 153
16458.64 157
16459.86 145
16461.07 170
16462.28 147
16463.49 152
16464.70 151
16465.92 156
16467.13 152
16468.34 159
16469.55 130
16470.77 160
16471.98 181
16473.19 168
16474.40 146
16475.62 162
16476.83 163
16478.04 174
16479.25 166
16480.47 138
16481.68 164
16482.89 170
16484.11 184
16485.32 167
16486.53 138
16487.74 168
16488.96 157
16490.17 151
16491.38 154
16492.60 151
16493.81 155
16495.02 158
16496.24 152
16497.45 147
16498.66 124
16499.88 141
16501.09 157
16502.30 160
16503.52 163
16504.73 178
16505.94 165
16507.16 159
16508.37 139
16509.59 159
16510.80 159
16512.01 163
16513.23 187
16514.44 162
16515.66 145
16516.87 130
16518.08 152
16519.30 155
16520.51 161
16521.73 159
16522.94 177
16524.16 179
16525.37 166
16526.58 179
16527.80 169
16529.01 174
16530.23 174
16531.44 177
16532.66 182
16533.87 190
16535.09 161
16536.30 166
16537.52 193
16538.73 193
16539.95 189
16541.16 196
16542.38 199
16543.59 209
16544.81 168
16546.02 182
16547.24 182
16548.45 189
16549.67 190
16550.88 183
16552.10 187
16553.31 188
16554.53 212
16555.74 201
16556.96 187
16558.18 193
16559.39 221
16560.61 206
16561.82 197
16563.04 194
16564.25 203
16565.47 196
16566.69 176
16567.90 189
16569.12 171
16570.33 184
16571.55 191
16572.77 192
16573.98 202
16575.20 198
16576.41 191
16577.63 202
16578.85 199
16580.06 190
16581.28 204
16582.50 179
16583.71 198
16584.93 183
16586.15 203
16587.36 193
16588.58 183
16589.80 160
16591.01 167
16592.23 183
16593.45 188
16594.66 184
16595.88 209
16597.10 185
16598.32 169
16599.53 162
16600.75 186
16601.97 175
16603.18 190
16604.40 177
16605.62 171
16606.84 156
16608.05 184
16609.27 163
16610.49 154
16611.71 164
16612.92 154
16614.14 161
16615.36 158
16616.58 152
16617.79 162
16619.01 152
16620.23 159
16621.45 151
16622.67 153
16623.88 153
16625.10 172
16626.32 163
16627.54 142
16628.76 159
16629.97 139
16631.19 131
16632.41 137
16633.63 135
16634.85 139
16636.07 145
16637.29 163
16638.50 155
16639.72 139
16640.94 137
16642.16 160
16643.38 151
16644.60 139
16645.82 154
16647.03 159
16648.25 156
16649.47 134
16650.69 154
16651.91 122
16653.13 130
16654.35 156
16655.57 144
16656.79 145
16658.01 144
16659.23 144
16660.45 140
16661.66 156
16662.88 148
16664.10 134
16665.32 161
16666.54 153
16667.76 120
16668.98 139
16670.20 145
16671.42 154
16672.64 146
16673.86 138
16675.08 137
16676.30 143
16677.52 165
16678.74 137
16679.96 147
16681.18 133
16682.40 142
16683.62 160
16684.84 145
16686.06 153
16687.28 165
16688.50 164
16689.72 153
16690.94 145
16692.16 169
16693.39 148
16694.61 128
16695.83 148
16697.05 149
16698.27 132
16699.49 153
16700.71 143
16701.93 145
16703.15 126
16704.37 135
16705.59 146
16706.81 134
16708.04 128
16709.26 143
16710.48 130
16711.70 127
16712.92 123
16714.14 137
16715.36 130
16716.58 128
16717.81 126
16719.03 137
16720.25 143
16721.47 131
16722.69 134
16723.91 146
16725.14 127
16726.36 136
16727.58 131
16728.80 137
16730.02 153
16731.24 110
16732.47 124
16733.69 139
16734.91 147
16736.13 141
16737.36 135
16738.58 153
16739.80 143
16741.02 119
16742.24 121
16743.47 143
16744.69 147
16745.91 139
16747.13 128
16748.36 138
16749.58 128
16750.80 129
16752.02 153
16753.25 145
16754.47 129
16755.69 118
16756.92 144
16758.14 142
16759.36 117
16760.59 123
16761.81 127
16763.03 134
16764.25 138
16765.48 136
16766.70 139
16767.92 138
16769.15 129
16770.37 138
16771.59 147
16772.82 132
16774.04 144
16775.27 125
16776.49 128
16777.71 123
16778.94 136
16780.16 132
16781.38 124
16782.61 140
16783.83 132
16785.06 145
16786.28 113
16787.50 127
16788.73 136
16789.95 139
16791.18 139
16792.40 145
16793.62 126
16794.85 114
16796.07 125
16797.30 123
16798.52 148
16799.75 135
16800.97 131
16802.19 147
16803.42 157
16804.64 151
16805.87 147
16807.09 131
16808.32 141
16809.54 134
16810.77 146
16811.99 132
16813.22 132
16814.44 125
16815.67 155
16816.89 154
16818.12 157
16819.34 155
16820.57 138
16821.79 155
16823.02 141
16824.24 168
16825.47 138
16826.70 150
16827.92 130
16829.15 151
16830.37 137
16831.60 144
16832.82 142
16834.05 144
16835.27 147
16836.50 140
16837.73 163
16838.95 150
16840.18 148
16841.40 169
16842.63 177
16843.86 184
16845.08 167
16846.31 174
16847.53 177
16848.76 162
16849.99 181
16851.21 158
16852.44 183
16853.67 179
16854.89 182
16856.12 202
16857.35 169
16858.57 178
16859.80 189
16861.03 192
16862.25 188
16863.48 179
16864.71 184
16865.93 208
16867.16 181
16868.39 195
16869.61 200
16870.84 223
16872.07 207
16873.30 195
16874.52 199
16875.75 226
16876.98 236
16878.20 209
16879.43 223
16880.66 221
16881.89 234
16883.11 230
16884.34 207
16885.57 228
16886.80 251
16888.02 227
16889.25 253
16890.48 245
16891.71 209
16892.94 246
16894.16 235
16895.39 247
16896.62 225
16897.85 219
16899.08 227
16900.30 225
16901.53 238
16902.76 241
16903.99 223
16905.22 186
16906.45 210
16907.67 202
16908.90 215
16910.13 230
16911.36 208
16912.59 189
16913.82 197
16915.04 204
16916.27 203
16917.50 196
16918.73 176
16919.96 185
16921.19 192
16922.42 194
16923.65 224
16924.88 224
16926.10 211
16927.33 218
16928.56 220
16929.79 201
16931.02 205
16932.25 174
16933.48 199
16934.71 196
16935.94 206
16937.17 201
16938.40 188
16939.63 193
16940.86 194
16942.09 198
16943.32 208
16944.55 203
16945.78 189
16947.01 202
16948.24 221
16949.47 211
16950.70 214
16951.93 216
16953.16 207
16954.39 231
16955.62 224
16956.85 190
16958.08 215
16959.31 212
16960.54 182
16961.77 190
16963.00 219
16964.23 200
16965.46 200
16966.69 177
16967.92 170
16969.15 214
16970.38 203
16971.61 189
16972.84 201
16974.07 204
16975.30 167
16976.54 188
16977.77 190
16979.00 174
16980.23 188
16981.46 188
16982.69 163
16983.92 169
16985.15 177
16986.38 176
16987.62 161
16988.85 183
16990.08 181
16991.31 157
16992.54 169
16993.77 195
16995.00 161
16996.24 178
16997.47 176
16998.70 176
16999.93 150
17001.16 160
17002.39 168
17003.63 172
17004.86 175
17006.09 158
17007.32 179
17008.55 168
17009.79 168
17011.02 160
17012.25 149
17013.48 154
17014.72 155
17015.95 151
17017.18 155
17018.41 159
17019.64 152
17020.88 167
17022.11 148
17023.34 146
17024.58 141
17025.81 174
17027.04 151
17028.27 150
17029.51 164
17030.74 145
17031.97 148
17033.21 146
17034.44 140
17035.67 141
17036.90 160
17038.14 153
17039.37 145
17040.60 126
17041.84 146
17043.07 131
17044.30 155
17045.54 154
17046.77 148
17048.00 146
17049.24 148
17050.47 143
17051.70 145
17052.94 135
17054.17 142
17055.41 156
17056.64 142
17057.87 126
17059.11 145
17060.34 152
17061.58 143
17062.81 122
17064.04 126
17065.28 136
17066.51 127
17067.75 150
17068.98 134
17070.21 137
17071.45 133
17072.68 132
17073.92 127
17075.15 131
17076.39 125
17077.62 141
17078.86 136
17080.09 134
17081.33 126
17082.56 112
17083.80 123
17085.03 150
17086.26 136
17087.50 130
17088.73 126
17089.97 121
17091.20 123
17092.44 129
17093.68 134
17094.91 144
17096.15 141
17097.38 145
17098.62 131
17099.85 128
17101.09 129
17102.32 138
17103.56 131
17104.79 133
17106.03 125
17107.26 122
17108.50 111
17109.74 134
17110.97 140
17112.21 136
17113.44 117
17114.68 115
17115.92 113
17117.15 122
17118.39 121
17119.62 126
17120.86 146
17122.10 132
17123.33 130
17124.57 122
17125.80 130
17127.04 128
17128.28 127
17129.51 136
17130.75 123
17131.99 124
17133.22 126
17134.46 125
17135.70 117
17136.93 111
17138.17 107
17139.41 134
17140.64 135
17141.88 126
17143.12 120
17144.35 112
17145.59 119
17146.83 114
17148.07 103
17149.30 141
17150.54 123
17151.78 127
17153.02 120
17154.25 119
17155.49 120
17156.73 114
17157.96 123
17159.20 115
17160.44 120
17161.68 123
17162.92 116
17164.15 112
17165.39 119
17166.63 112
17167.87 119
17169.10 103
17170.34 105
17171.58 105
17172.82 109
17174.06 102
17175.29 115
17176.53 133
17177.77 94
17179.01 105
17180.25 104
17181.49 110
17182.72 105
17183.96 116
17185.20 102
17186.44 113
17187.68 121
17188.92 115
17190.15 123
17191.39 118
17192.63 117
17193.87 114
17195.11 114
17196.35 109
17197.59 101
17198.83 113
17200.07 101
17201.30 98
17202.54 110
17203.78 122
17205.02 119
17206.26 97
17207.50 104
17208.74 100
17209.98 106
17211.22 103
17212.46 111
17213.70 112
17214.94 103
17216.18 129
17217.42 110
17218.66 103
17219.90 97
17221.14 124
17222.38 133
17223.62 110
17224.86 94
17226.10 90
17227.34 109
17228.58 100
17229.82 86
17231.06 103
17232.30 106
17233.54 108
17234.78 110
17236.02 97
17237.26 102
17238.50 93
17239.74 113
17240.98 103
17242.22 106
17243.46 97
17244.70 97
17245.94 114
17247.18 82
17248.42 87
17249.66 94
17250.90 110
17252.14 108
17253.39 106
17254.63 99
17255.87 104
17257.11 90
17258.35 103
17259.59 112
17260.83 101
17262.07 98
17263.31 118
17264.56 115
17265.80 89
17267.04 98
17268.28 90
17269.52 98
17270.76 104
17272.00 95
17273.25 104
17274.49 99
17275.73 91
17276.97 110
17278.21 116
17279.45 109
17280.70 105
17281.94 109
17283.18 96
17284.42 100
17285.66 83
17286.91 102
17288.15 98
17289.39 95
17290.63 94
17291.88 104
17293.12 99
17294.36 90
17295.60 95
17296.85 96
17298.09 96
17299.33 113
17300.57 111
17301.82 99
17303.06 99
17304.30 87
17305.54 96
17306.79 84
17308.03 113
17309.27 97
17310.52 99
17311.76 104
17313.00 99
17314.25 98
17315.49 108
17316.73 105
17317.97 98
17319.22 87
17320.46 103
17321.71 91
17322.95 97
17324.19 97
17325.44 82
17326.68 102
17327.92 98
17329.17 90
17330.41 86
17331.65 108
17332.90 86
17334.14 119
17335.39 117
17336.63 100
17337.87 111
17339.12 100
17340.36 97
17341.61 92
17342.85 96
17344.09 92
17345.34 103
17346.58 127
17347.83 89
17349.07 104
17350.32 98
17351.56 87
17352.80 86
17354.05 82
17355.29 98
17356.54 95
17357.78 112
17359.03 101
17360.27 89
17361.52 89
17362.76 90
17364.01 109
17365.25 96
17366.50 107
17367.74 93
17368.99 101
17370.23 98
17371.48 96
17372.72 98
17373.97 91
17375.21 98
17376.46 95
17377.70 108
17378.95 112
17380.19 105
17381.44 89
17382.69 101
17383.93 95
17385.18 95
17386.42 105
17387.67 100
17388.91 90
17390.16 103
17391.41 93
17392.65 107
17393.90 101
17395.14 94
17396.39 95
17397.64 100
17398.88 104
17400.13 114
17401.37 122
17402.62 112
17403.87 108
17405.11 108
17406.36 100
17407.61 108
17408.85 92
17410.10 104
17411.35 97
17412.59 117
17413.84 116
17415.09 112
17416.33 100
17417.58 105
17418.83 111
17420.07 116
17421.32 99
17422.57 100
17423.82 116
17425.06 96
17426.31 86
17427.56 99
17428.80 108
17430.05 100
17431.30 108
17432.55 107
17433.79 101
17435.04 119
17436.29 111
17437.54 98
17438.78 115
17440.03 100
17441.28 89
17442.53 90
17443.77 92
17445.02 125
17446.27 115
17447.52 102
17448.77 99
17450.01 107
17451.26 115
17452.51 115
17453.76 99
17455.01 114
17456.25 109
17457.50 104
17458.75 109
17460.00 115
17461.25 104
17462.50 91
17463.74 105
17464.99 110
17466.24 100
17467.49 105
17468.74 111
17469.99 106
17471.24 107
17472.49 114
17473.73 116
17474.98 115
17476.23 112
17477.48 132
17478.73 127
17479.98 119
17481.23 142
17482.48 110
17483.73 106
17484.98 106
17486.23 141
17487.47 137
17488.72 123
17489.97 119
17491.22 115
17492.47 120
17493.72 123
17494.97 115
17496.22 119
17497.47 135
17498.72 114
17499.97 130
17501.22 114
17502.47 103
17503.72 113
17504.97 124
17506.22 120
17507.47 118
17508.72 101
17509.97 104
17511.22 118
17512.47 114
17513.72 122
17514.97 150
17516.22 135
17517.47 128
17518.72 123
17519.97 132
17521.22 143
17522.47 142
17523.72 114
17524.98 135
17526.23 130
17527.48 124
17528.73 132
17529.98 117
17531.23 130
17532.48 132
17533.73 129
17534.98 130
17536.23 121
17537.48 135
17538.74 134
17539.99 129
17541.24 116
17542.49 137
17543.74 134
17544.99 127
17546.24 140
17547.50 135
17548.75 139
17550.00 123
17551.25 137
17552.50 154
17553.75 157
17555.01 128
17556.26 123
17557.51 138
17558.76 144
17560.01 132
17561.26 142
17562.52 151
17563.77 134
17565.02 121
17566.27 135
17567.53 143
17568.78 131
17570.03 149
17571.28 135
17572.53 141
17573.79 116
17575.04 136
17576.29 139
17577.54 140
17578.80 134
17580.05 139
17581.30 135
17582.56 124
17583.81 138
17585.06 140
17586.31 141
17587.57 149
17588.82 158
17590.07 149
17591.33 133
17592.58 139
17593.83 149
17595.08 151
17596.34 146
17597.59 149
17598.84 158
17600.10 146
17601.35 140
17602.61 133
17603.86 145
17605.11 168
17606.37 165
17607.62 173
17608.87 169
17610.13 140
17611.38 165
17612.63 141
17613.89 135
17615.14 161
17616.40 155
17617.65 154
17618.90 142
17620.16 166
17621.41 177
17622.67 177
17623.92 166
17625.17 173
17626.43 158
17627.68 171
17628.94 161
17630.19 156
17631.45 148
17632.70 157
17633.96 162
17635.21 144
17636.47 163
17637.72 153
17638.97 156
17640.23 166
17641.48 166
17642.74 165
17643.99 167
17645.25 147
17646.50 162
17647.76 154
17649.01 148
17650.27 154
17651.52 163
17652.78 147
17654.04 147
17655.29 133
17656.55 138
17657.80 156
17659.06 146
17660.31 139
17661.57 129
17662.82 133
17664.08 136
17665.33 141
17666.59 148
17667.85 143
17669.10 146
17670.36 137
17671.61 137
17672.87 144
17674.13 118
17675.38 143
17676.64 145
17677.89 137
17679.15 136
17680.41 129
17681.66 138
17682.92 134
17684.18 130
17685.43 119
17686.69 137
17687.95 151
17689.20 137
17690.46 130
17691.71 131
17692.97 137
17694.23 110
17695.49 122
17696.74 111
17698.00 123
17699.26 120
17700.51 143
17701.77 138
17703.03 127
17704.28 122
17705.54 128
17706.80 134
17708.06 123
17709.31 133
17710.57 130
17711.83 125
17713.08 113
17714.34 110
17715.60 117
17716.86 115
17718.11 112
17719.37 109
17720.63 117
17721.89 140
17723.15 117
17724.40 116
17725.66 123
17726.92 133
17728.18 134
17729.43 131
17730.69 125
17731.95 123
17733.21 124
17734.47 123
17735.73 123
17736.98 116
17738.24 133
17739.50 112
17740.76 132
17742.02 122
17743.28 104
17744.53 113
17745.79 130
17747.05 118
17748.31 135
17749.57 130
17750.83 122
17752.09 125
17753.34 133
17754.60 127
17755.86 119
17757.12 118
17758.38 103
17759.64 120
17760.90 106
17762.16 127
17763.42 110
17764.68 113
17765.94 110
17767.19 111
17768.45 119
17769.71 120
17770.97 112
17772.23 98
17773.49 127
17774.75 101
17776.01 94
17777.27 108
17778.53 115
17779.79 125
17781.05 96
17782.31 107
17783.57 101
17784.83 114
17786.09 118
17787.35 101
17788.61 127
17789.87 111
17791.13 101
17792.39 105
17793.65 104
17794.91 119
17796.17 105
17797.43 105
17798.69 121
17799.95 111
17801.21 103
17802.47 93
17803.73 91
17805.00 105
17806.26 107
17807.52 104
17808.78 113
17810.04 99
17811.30 91
17812.56 110
17813.82 110
17815.08 77
17816.34 115
17817.60 112
17818.87 88
17820.13 88
17821.39 85
17822.65 85
17823.91 99
17825.17 95
17826.43 95
17827.69 94
17828.96 98
17830.22 101
17831.48 90
17832.74 93
17834.00 100
17835.26 95
17836.53 100
17837.79 79
17839.05 106
17840.31 91
17841.57 115
17842.84 86
17844.10 109
17845.36 115
17846.62 103
17847.88 96
17849.15 71
17850.41 98
17851.67 86
17852.93 100
17854.20 100
17855.46 81
17856.72 97
17857.98 88
17859.25 97
17860.51 89
17861.77 91
17863.03 94
17864.30 98
17865.56 110
17866.82 94
17868.09 91
17869.35 85
17870.61 90
17871.87 88
17873.14 91
17874.40 94
17875.66 102
17876.93 96
17878.19 91
17879.45 87
17880.72 87
17881.98 93
17883.24 65
17884.51 93
17885.77 90
17887.03 76
17888.30 75
17889.56 89
17890.83 82
17892.09 81
17893.35 80
17894.62 91
17895.88 73
17897.14 73
17898.41 82
17899.67 82
17900.94 85
17902.20 82
17903.46 93
17904.73 94
17905.99 100
17907.26 68
17908.52 77
17909.79 96
17911.05 94
17912.32 87
17913.58 70
17914.84 95
17916.11 86
17917.37 86
17918.64 84
17919.90 96
17921.17 84
17922.43 103
17923.70 83
17924.96 86
17926.23 70
17927.49 69
17928.76 93
17930.02 79
17931.29 74
17932.55 85
17933.82 88
17935.08 79
17936.35 78
17937.61 79
17938.88 75
17940.14 80
17941.41 98
17942.68 99
17943.94 85
17945.21 80
17946.47 87
17947.74 96
17949.00 85
17950.27 83
17951.54 92
17952.80 107
17954.07 82
17955.33 85
17956.60 83
17957.87 78
17959.13 94
17960.40 92
17961.66 86
17962.93 94
17964.20 75
17965.46 80
17966.73 102
17968.00 93
17969.26 80
17970.53 82
17971.80 75
17973.06 75
17974.33 77
17975.60 109
17976.86 110
17978.13 92
17979.40 86
17980.66 71
17981.93 86
17983.20 71
17984.46 81
17985.73 78
17987.00 92
17988.26 88
17989.53 77
17990.80 81
17992.07 67
17993.33 80
17994.60 95
17995.87 75
17997.14 82
17998.40 92
17999.67 76
18000.94 88
18002.21 68
18003.47 97
18004.74 88
18006.01 93
18007.28 95
18008.55 95
18009.81 92
18011.08 84
18012.35 96
18013.62 91
18014.89 107
18016.15 82
18017.42 76
18018.69 69
18019.96 85
18021.23 92
18022.49 83
18023.76 82
18025.03 111
18026.30 106
18027.57 85
18028.84 78
18030.11 77
18031.37 98
18032.64 93
18033.91 76
18035.18 79
18036.45 103
18037.72 75
18038.99 82
18040.26 75
18041.53 87
18042.79 83
18044.06 71
18045.33 80
18046.60 78
18047.87 65
18049.14 93
18050.41 93
18051.68 80
18052.95 87
18054.22 74
18055.49 98
18056.76 73
18058.03 99
18059.30 80
18060.57 92
18061.84 68
18063.11 91
18064.38 101
18065.65 88
18066.92 104
18068.19 85
18069.46 83
18070.73 82
18072.00 79
18073.27 72
18074.54 110
18075.81 92
18077.08 86
18078.35 74
18079.62 95
18080.89 85
18082.16 92
18083.43 106
18084.70 94
18085.97 96
18087.24 89
18088.51 81
18089.78 86
18091.05 91
18092.32 80
18093.59 95
18094.87 73
18096.14 93
18097.41 98
18098.68 96
18099.95 81
18101.22 93
18102.49 104
18103.76 83
18105.03 74
18106.31 90
18107.58 84
18108.85 89
18110.12 76
18111.39 97
18112.66 98
18113.93 93
18115.21 85
18116.48 92
18117.75 105
18119.02 85
18120.29 91
18121.56 101
18122.84 81
18124.11 85
18125.38 111
18126.65 108
18127.92 80
18129.20 79
18130.47 93
18131.74 112
18133.01 94
18134.29 91
18135.56 75
18136.83 98
18138.10 96
18139.38 90
18140.65 99
18141.92 81
18143.19 105
18144.47 85
18145.74 75
18147.01 84
18148.28 89
18149.56 87
18150.83 104
18152.10 93
18153.38 79
18154.65 104
18155.92 105
18157.19 101
18158.47 82
18159.74 94
18161.01 87
18162.29 92
18163.56 92
18164.83 90
18166.11 90
18167.38 86
18168.65 85
18169.93 98
18171.20 85
18172.48 93
18173.75 75
18175.02 105
18176.30 98
18177.57 107
18178.84 82
18180.12 93
18181.39 80
18182.67 103
18183.94 95
18185.21 78
18186.49 85
18187.76 105
18189.04 110
18190.31 85
18191.59 100
18192.86 95
18194.13 107
18195.41 87
18196.68 95
18197.96 89
18199.23 80
18200.51 77
18201.78 101
18203.06 96
18204.33 105
18205.61 92
18206.88 89
18208.16 98
18209.43 90
18210.71 97
18211.98 73
18213.26 90
18214.53 102
18215.81 90
18217.08 86
18218.36 88
18219.63 93
18220.91 78
18222.18 85
18223.46 84
18224.73 88
18226.01 87
18227.28 97
18228.56 81
18229.84 83
18231.11 83
18232.39 97
18233.66 79
18234.94 100
18236.21 97
18237.49 105
18238.77 90
18240.04 87
18241.32 86
18242.59 89
18243.87 97
18245.15 95
18246.42 99
18247.70 83
18248.98 94
18250.25 83
18251.53 101
18252.81 93
18254.08 100
18255.36 101
18256.63 116
18257.91 105
18259.19 96
18260.46 77
18261.74 78
18263.02 102
18264.30 87
18265.57 113
18266.85 83
18268.13 92
18269.40 95
18270.68 94
18271.96 114
18273.23 105
18274.51 108
18275.79 98
18277.07 69
18278.34 85
18279.62 92
18280.90 102
18282.18 104
18283.45 87
18284.73 97
18286.01 101
18287.29 90
18288.56 100
18289.84 99
18291.12 92
18292.40 96
18293.68 89
18294.95 100
18296.23 95
18297.51 94
18298.79 104
18300.07 106
18301.34 98
18302.62 81
18303.90 104
18305.18 125
18306.46 105
18307.74 106
18309.01 92
18310.29 98
18311.57 109
18312.85 110
18314.13 126
18315.41 107
18316.69 116
18317.96 95
18319.24 120
18320.52 97
18321.80 97
18323.08 111
18324.36 105
18325.64 112
18326.92 100
18328.20 98
18329.47 110
18330.75 110
18332.03 112
18333.31 112
18334.59 88
18335.87 118
18337.15 103
18338.43 103
18339.71 100
18340.99 99
18342.27 117
18343.55 113
18344.83 104
18346.11 94
18347.39 96
18348.67 87
18349.95 121
18351.23 103
18352.51 99
18353.79 99
18355.07 87
18356.35 79
18357.63 89
18358.91 112
18360.19 91
18361.47 96
18362.75 79
18364.03 98
18365.31 109
18366.59 97
18367.87 95
18369.15 79
18370.43 88
18371.71 96
18372.99 72
18374.27 96
18375.55 92
18376.83 109
18378.12 89
18379.40 88
18380.68 85
18381.96 95
18383.24 95
18384.52 92
18385.80 88
18387.08 80
18388.36 95
18389.65 78
18390.93 83
18392.21 89
18393.49 72
18394.77 80
18396.05 79
18397.33 87
18398.62 80
18399.90 88
18401.18 81
18402.46 102
18403.74 95
18405.02 90
18406.31 85
18407.59 84
18408.87 97
18410.15 88
18411.43 98
18412.72 100
18414.00 82
18415.28 91
18416.56 99
18417.84 97
18419.13 91
18420.41 94
18421.69 92
18422.97 87
18424.26 88
18425.54 73
18426.82 94
18428.10 81
18429.39 87
18430.67 75
18431.95 88
18433.23 89
18434.52 81
18435.80 88
18437.08 87
18438.37 93
18439.65 98
18440.93 96
18442.22 86
18443.50 92
18444.78 76
18446.06 92
18447.35 97
18448.63 102
18449.91 73
18451.20 94
18452.48 99
18453.76 100
18455.05 77
18456.33 86
18457.62 90
18458.90 87
18460.18 88
18461.47 89
18462.75 98
18464.03 98
18465.32 91
18466.60 81
18467.89 84
18469.17 98
18470.45 93
18471.74 66
18473.02 90
18474.31 61
18475.59 84
18476.88 78
18478.16 92
18479.44 80
18480.73 90
18482.01 90
18483.30 88
18484.58 82
18485.87 98
18487.15 81
18488.44 99
18489.72 96
18491.01 63
18492.29 69
18493.58 99
18494.86 93
18496.15 95
18497.43 72
18498.72 80
18500.00 98
18501.29 91
18502.57 79
18503.86 96
18505.14 92
18506.43 93
18507.71 72
18509.00 101
18510.28 91
18511.57 91
18512.85 102
18514.14 94
18515.42 82
18516.71 91
18518.00 87
18519.28 98
18520.57 80
18521.85 82
18523.14 82
18524.43 79
18525.71 87
18527.00 76
18528.28 84
18529.57 90
18530.86 92
18532.14 86
18533.43 85
18534.71 88
18536.00 96
18537.29 82
18538.57 80
18539.86 91
18541.15 90
18542.43 89
18543.72 87
18545.01 104
18546.29 105
18547.58 99
18548.87 79
18550.15 91
18551.44 101
18552.73 89
18554.01 85
18555.30 91
18556.59 89
18557.88 96
18559.16 95
18560.45 98
18561.74 96
18563.02 84
18564.31 119
18565.60 94
18566.89 87
18568.17 88
18569.46 88
18570.75 97
18572.04 96
18573.32 103
18574.61 95
18575.90 89
18577.19 98
18578.48 81
18579.76 97
18581.05 91
18582.34 85
18583.63 86
18584.92 90
18586.20 107
18587.49 81
18588.78 86
18590.07 70
18591.36 82
18592.64 93
18593.93 106
18595.22 91
18596.51 88
18597.80 84
18599.09 95
18600.38 91
18601.66 92
18602.95 105
18604.24 100
18605.53 120
18606.82 100
18608.11 97
18609.40 117
18610.69 104
18611.98 94
18613.26 100
18614.55 107
18615.84 83
18617.13 99
18618.42 88
18619.71 77
18621.00 99
18622.29 94
18623.58 109
18624.87 78
18626.16 85
18627.45 92
18628.74 88
18630.03 95
18631.32 93
18632.61 99
18633.89 85
18635.18 76
18636.47 85
18637.76 98
18639.05 83
18640.34 92
18641.63 101
18642.92 84
18644.21 79
18645.50 94
18646.79 85
18648.09 68
18649.38 97
18650.67 95
18651.96 87
18653.25 88
18654.54 86
18655.83 69
18657.12 71
18658.41 84
18659.70 70
18660.99 86
18662.28 95
18663.57 93
18664.86 75
18666.15 75
18667.44 84
18668.74 96
18670.03 85
18671.32 81
18672.61 77
18673.90 79
18675.19 76
18676.48 71
18677.77 79
18679.06 61
18680.36 71
18681.65 81
18682.94 65
18684.23 71
18685.52 74
18686.81 81
18688.11 78
18689.40 78
18690.69 72
18691.98 76
18693.27 73
18694.56 72
18695.86 53
18697.15 81
18698.44 79
18699.73 78
18701.02 83
18702.32 72
18703.61 87
18704.90 82
18706.19 91
18707.48 68
18708.78 77
18710.07 77
18711.36 93
18712.65 69
18713.95 67
18715.24 90
18716.53 85
18717.83 69
18719.12 79
18720.41 96
18721.70 83
18723.00 75
18724.29 80
18725.58 82
18726.87 82
18728.17 72
18729.46 69
18730.75 90
18732.05 64
18733.34 88
18734.63 67
18735.93 78
18737.22 78
18738.51 87
18739.81 92
18741.10 75
18742.39 63
18743.69 71
18744.98 81
18746.27 70
18747.57 65
18748.86 79
18750.16 78
18751.45 89
18752.74 68
18754.04 76
18755.33 81
18756.63 70
18757.92 82
18759.21 72
18760.51 76
18761.80 64
18763.10 85
18764.39 81
18765.69 62
18766.98 72
18768.27 69
18769.57 70
18770.86 88
18772.16 68
18773.45 68
18774.75 67
18776.04 77
18777.34 81
18778.63 73
18779.93 72
18781.22 66
18782.52 71
18783.81 75
18785.11 86
18786.40 78
18787.70 68
18788.99 66
18790.29 75
18791.58 71
18792.88 48
18794.17 78
18795.47 69
18796.76 58
18798.06 80
18799.35 65
18800.65 77
18801.94 76
18803.24 80
18804.54 79
18805.83 68
18807.13 63
18808.42 75
18809.72 83
18811.01 63
18812.31 64
18813.61 79
18814.90 77
18816.20 76
18817.49 63
18818.79 75
18820.09 72
18821.38 73
18822.68 88
18823.98 74
18825.27 69
18826.57 67
18827.87 66
18829.16 67
18830.46 70
18831.75 65
18833.05 59
18834.35 72
18835.64 67
18836.94 77
18838.24 76
18839.54 74
18840.83 83
18842.13 79
18843.43 78
18844.72 73
18846.02 67
18847.32 69
18848.61 81
18849.91 74
18851.21 57
18852.51 81
18853.80 94
18855.10 78
18856.40 76
18857.70 76
18858.99 83
18860.29 81
18861.59 62
18862.89 73
18864.18 73
18865.48 86
18866.78 89
18868.08 90
18869.38 95
18870.67 89
18871.97 79
18873.27 90
18874.57 81
18875.87 71
18877.16 77
18878.46 77
18879.76 78
18881.06 69
18882.36 69
18883.66 79
18884.95 97
18886.25 89
18887.55 72
18888.85 77
18890.15 85
18891.45 85
18892.75 80
18894.04 66
18895.34 73
18896.64 74
18897.94 81
18899.24 74
18900.54 67
18901.84 71
18903.14 87
18904.44 77
18905.74 81
18907.03 79
18908.33 64
18909.63 62
18910.93 78
18912.23 80
18913.53 68
18914.83 79
18916.13 96
18917.43 89
18918.73 65
18920.03 85
18921.33 72
18922.63 72
18923.93 83
18925.23 71
18926.53 78
18927.83 71
18929.13 68
18930.43 78
18931.73 72
18933.03 66
18934.33 75
18935.63 69
18936.93 73
18938.23 66
18939.53 73
18940.83 75
18942.13 77
18943.43 76
18944.73 72
18946.03 77
18947.33 77
18948.63 71
18949.93 66
18951.23 89
18952.53 79
18953.84 91
18955.14 85
18956.44 79
18957.74 71
18959.04 62
18960.34 81
18961.64 70
18962.94 81
18964.24 69
18965.54 79
18966.85 57
18968.15 73
18969.45 73
18970.75 72
18972.05 58
18973.35 68
18974.65 65
18975.96 66
18977.26 76
18978.56 56
18979.86 69
18981.16 62
18982.46 78
18983.77 80
18985.07 87
18986.37 70
18987.67 60
18988.97 60
18990.28 68
18991.58 82
18992.88 67
18994.18 64
18995.49 61
18996.79 63
18998.09 66
18999.39 63
19000.69 67
19002.00 72
19003.30 71
19004.60 66
19005.90 56
19007.21 71
19008.51 59
19009.81 63
19011.12 68
19012.42 77
19013.72 69
19015.02 77
19016.33 65
19017.63 71
19018.93 61
19020.24 52
19021.54 72
19022.84 64
19024.15 76
19025.45 69
19026.75 65
19028.06 61
19029.36 68
19030.66 75
19031.97 76
19033.27 90
19034.57 70
19035.88 79
19037.18 72
19038.48 81
19039.79 72
19041.09 61
19042.40 65
19043.70 71
19045.00 73
19046.31 77
19047.61 85
19048.92 76
19050.22 68
19051.52 74
19052.83 68
19054.13 62
19055.44 69
19056.74 62
19058.05 70
19059.35 76
19060.65 52
19061.96 65
19063.26 63
19064.57 68
19065.87 96
19067.18 72
19068.48 66
19069.79 60
19071.09 75
19072.40 85
19073.70 72
19075.01 69
19076.31 63
19077.62 81
19078.92 65
19080.23 77
19081.53 58
19082.84 64
19084.14 61
19085.45 57
19086.75 66
19088.06 77
19089.36 66
19090.67 66
19091.98 79
19093.28 70
19094.59 74
19095.89 75
19097.20 75
19098.50 61
19099.81 73
19101.12 66
19102.42 75
19103.73 72
19105.03 74
19106.34 71
19107.65 71
19108.95 69
19110.26 73
19111.56 74
19112.87 76
19114.18 78
19115.48 71
19116.79 57
19118.10 75
19119.40 71
19120.71 60
19122.02 93
19123.32 71
19124.63 68
19125.94 76
19127.24 67
19128.55 71
19129.86 73
19131.16 91
19132.47 83
19133.78 62
19135.08 72
19136.39 87
19137.70 72
19139.01 59
19140.31 68
19141.62 59
19142.93 70
19144.23 80
19145.54 70
19146.85 81
19148.16 73
19149.46 71
19150.77 78
19152.08 77
19153.39 73
19154.69 79
19156.00 77
19157.31 69
19158.62 63
19159.93 72
19161.23 74
19162.54 69
19163.85 70
19165.16 60
19166.47 84
19167.77 84
19169.08 77
19170.39 82
19171.70 64
19173.01 76
19174.32 80
19175.62 76
19176.93 64
19178.24 69
19179.55 90
19180.86 60
19182.17 75
19183.48 72
19184.78 71
19186.09 81
19187.40 82
19188.71 88
19190.02 70
19191.33 61
19192.64 75
19193.95 81
19195.26 78
19196.56 73
19197.87 72
19199.18 79
19200.49 71
19201.80 61
19203.11 81
19204.42 81
19205.73 68
19207.04 60
19208.35 64
19209.66 76
19210.97 81
19212.28 79
19213.59 70
19214.90 76
19216.21 76
19217.52 66
19218.83 72
19220.14 77
19221.45 76
19222.76 81
19224.07 70
19225.38 65
19226.69 72
19228.00 86
19229.31 69
19230.62 73
19231.93 53
19233.24 71
19234.55 58
19235.86 62
19237.17 63
19238.48 80
19239.79 69
19241.10 72
19242.41 52
19243.72 58
19245.03 80
19246.35 62
19247.66 68
19248.97 63
19250.28 56
19251.59 63
19252.90 68
19254.21 64
19255.52 60
19256.83 87
19258.14 81
19259.46 69
19260.77 65
19262.08 62
19263.39 74
19264.70 83
19266.01 53
19267.32 72
19268.64 79
19269.95 67
19271.26 66
19272.57 65
19273.88 51
19275.20 75
19276.51 76
19277.82 72
19279.13 75
19280.44 66
19281.75 60
19283.07 59
19284.38 69
19285.69 71
19287.00 76
19288.32 72
19289.63 83
19290.94 72
19292.25 79
19293.57 71
19294.88 58
19296.19 81
19297.50 72
19298.82 77
19300.13 70
19301.44 60
19302.75 59
19304.07 77
19305.38 47
19306.69 72
19308.01 65
19309.32 73
19310.63 57
19311.94 61
19313.26 71
19314.57 62
19315.88 65
19317.20 69
19318.51 66
19319.82 77
19321.14 64
19322.45 71
19323.76 63
19325.08 61
19326.39 54
19327.70 64
19329.02 69
19330.33 56
19331.65 76
19332.96 75
19334.27 70
19335.59 52
19336.90 72
19338.22 73
19339.53 63
19340.84 78
19342.16 64
19343.47 59
19344.79 63
19346.10 71
19347.41 65
19348.73 67
19350.04 51
19351.36 60
19352.67 63
19353.99 61
19355.30 72
19356.62 57
19357.93 57
19359.25 75
19360.56 67
19361.87 72
19363.19 62
19364.50 57
19365.82 65
19367.13 70
19368.45 76
19369.76 60
19371.08 66
19372.39 59
19373.71 73
19375.02 79
19376.34 78
19377.66 73
19378.97 65
19380.29 66
19381.60 63
19382.92 56
19384.23 60
19385.55 74
19386.86 78
19388.18 81
19389.50 60
19390.81 62
19392.13 62
19393.44 60
19394.76 58
19396.07 77
19397.39 60
19398.71 69
19400.02 79
19401.34 58
19402.65 55
19403.97 66
19405.29 62
19406.60 65
19407.92 66
19409.24 61
19410.55 58
19411.87 64
19413.19 71
19414.50 52
19415.82 74
19417.14 74
19418.45 57
19419.77 54
19421.09 67
19422.40 64
19423.72 62
19425.04 72
19426.35 63
19427.67 71
19428.99 68
19430.30 78
19431.62 55
19432.94 70
19434.26 67
19435.57 68
19436.89 61
19438.21 70
19439.53 66
19440.84 57
19442.16 62
19443.48 53
19444.80 52
19446.11 59
19447.43 56
19448.75 48
19450.07 55
19451.38 54
19452.70 56
19454.02 73
19455.34 66
19456.66 59
19457.97 69
19459.29 68
19460.61 67
19461.93 58
19463.25 48
19464.57 67
19465.88 62
19467.20 77
19468.52 63
19469.84 62
19471.16 69
19472.48 59
19473.79 71
19475.11 78
19476.43 50
19477.75 68
19479.07 72
19480.39 45
19481.71 58
19483.03 63
19484.34 56
19485.66 57
19486.98 59
19488.30 55
19489.62 54
19490.94 69
19492.26 67
19493.58 76
19494.90 82
19496.22 60
19497.54 54
19498.86 71
19500.18 60
19501.50 65
19502.81 56
19504.13 52
19505.45 77
19506.77 80
19508.09 63
19509.41 64
19510.73 80
19512.05 71
19513.37 65
19514.69 62
19516.01 61
19517.33 61
19518.65 69
19519.97 67
19521.29 56
19522.61 54
19523.93 59
19525.25 74
19526.57 82
19527.89 68
19529.22 61
19530.54 71
19531.86 64
19533.18 49
19534.50 50
19535.82 67
19537.14 59
19538.46 56
19539.78 57
19541.10 44
19542.42 57
19543.74 65
19545.06 78
19546.39 72
19547.71 58
19549.03 70
19550.35 54
19551.67 56
19552.99 63
19554.31 66
19555.63 71
19556.96 58
19558.28 53
19559.60 61
19560.92 61
19562.24 60
19563.56 61
19564.88 64
19566.21 55
19567.53 54
19568.85 74
19570.17 54
19571.49 54
19572.82 62
19574.14 73
19575.46 62
19576.78 59
19578.10 70
19579.43 68
19580.75 60
19582.07 73
19583.39 69
19584.72 75
19586.04 66
19587.36 51
19588.68 58
19590.01 54
19591.33 59
19592.65 64
19593.97 65
19595.30 62
19596.62 60
19597.94 70
19599.26 58
19600.59 57
19601.91 72
19603.23 69
19604.56 58
19605.88 63
19607.20 44
19608.53 66
19609.85 55
19611.17 67
19612.49 71
19613.82 78
19615.14 58
19616.47 73
19617.79 84
19619.11 49
19620.44 57
19621.76 77
19623.08 69
19624.41 76
19625.73 60
19627.05 59
19628.38 67
19629.70 71
19631.03 75
19632.35 57
19633.67 62
19635.00 66
19636.32 62
19637.65 75
19638.97 73
19640.29 69
19641.62 64
19642.94 69
19644.27 49
19645.59 67
19646.92 58
19648.24 66
19649.57 61
19650.89 50
19652.21 62
19653.54 54
19654.86 63
19656.19 73
19657.51 57
19658.84 61
19660.16 51
19661.49 78
19662.81 63
19664.14 55
19665.46 68
19666.79 57
19668.11 56
19669.44 59
19670.76 58
19672.09 66
19673.41 73
19674.74 62
19676.07 73
19677.39 72
19678.72 59
19680.04 67
19681.37 69
19682.69 50
19684.02 52
19685.34 52
19686.67 65
19688.00 81
19689.32 52
19690.65 73
19691.97 64
19693.30 76
19694.63 70
19695.95 61
19697.28 60
19698.60 61
19699.93 68
19701.26 63
19702.58 59
19703.91 60
19705.24 66
19706.56 57
19707.89 66
19709.22 59
19710.54 71
19711.87 75
19713.20 62
19714.52 52
19715.85 71
19717.18 60
19718.50 65
19719.83 70
19721.16 72
19722.48 66
19723.81 59
19725.14 65
19726.47 75
19727.79 69
19729.12 57
19730.45 75
19731.77 44
19733.10 62
19734.43 57
19735.76 66
19737.08 86
19738.41 59
19739.74 43
19741.07 59
19742.39 58
19743.72 64
19745.05 61
19746.38 67
19747.71 72
19749.03 70
19750.36 66
19751.69 65
19753.02 73
19754.35 54
19755.67 53
19757.00 62
19758.33 71
19759.66 68
19760.99 63
19762.31 57
19763.64 58
19764.97 63
19766.30 61
19767.63 57
19768.96 67
19770.29 63
19771.61 72
19772.94 62
19774.27 50
19775.60 71
19776.93 75
19778.26 58
19779.59 54
19780.92 61
19782.25 59
19783.57 73
19784.90 59
19786.23 52
19787.56 50
19788.89 62
19790.22 55
19791.55 57
19792.88 66
19794.21 67
19795.54 58
19796.87 58
19798.20 66
19799.53 63
19800.86 51
19802.19 61
19803.52 61
19804.85 73
19806.18 74
19807.50 69
19808.83 62
19810.16 61
19811.49 73
19812.82 66
19814.15 62
19815.49 71
19816.82 67
19818.15 66
19819.48 56
19820.81 66
19822.14 69
19823.47 71
19824.80 55
19826.13 53
19827.46 69
19828.79 68
19830.12 68
19831.45 76
19832.78 58
19834.11 53
19835.44 68
19836.77 71
19838.10 73
19839.44 56
19840.77 58
19842.10 59
19843.43 70
19844.76 58
19846.09 60
19847.42 71
19848.75 57
19850.08 62
19851.42 49
19852.75 61
19854.08 68
19855.41 67
19856.74 65
19858.07 67
19859.40 57
19860.74 64
19862.07 63
19863.40 67
19864.73 52
19866.06 62
19867.40 65
19868.73 59
19870.06 57
19871.39 55
19872.72 59
19874.06 53
19875.39 66
19876.72 47
19878.05 52
19879.38 73
19880.72 64
19882.05 71
19883.38 62
19884.71 60
19886.05 71
19887.38 64
19888.71 54
19890.04 62
19891.38 66
19892.71 71
19894.04 70
19895.38 76
19896.71 75
19898.04 57
19899.37 59
19900.71 59
19902.04 58
19903.37 57
19904.71 55
19906.04 74
19907.37 71
19908.71 61
19910.04 53
19911.37 57
19912.71 66
19914.04 61
19915.37 58
19916.71 62
19918.04 72
19919.37 69
19920.71 67
19922.04 58
19923.37 60
19924.71 66
19926.04 65
19927.38 80
19928.71 71
19930.04 63
19931.38 58
19932.71 63
19934.05 62
19935.38 73
19936.71 64
19938.05 78
19939.38 69
19940.72 59
19942.05 73
19943.39 49
19944.72 55
19946.06 71
19947.39 70
19948.72 66
19950.06 61
19951.39 62
19952.73 55
19954.06 74
19955.40 73
19956.73 66
19958.07 50
19959.40 44
19960.74 58
19962.07 50
19963.41 64
19964.74 59
19966.08 70
19967.41 62
19968.75 63
19970.08 70
19971.42 66
19972.76 63
19974.09 68
19975.43 57
19976.76 66
19978.10 63
19979.43 56
19980.77 66
19982.10 72
19983.44 67
19984.78 69
19986.11 65
19987.45 72
19988.78 52
19990.12 68
19991.46 76
19992.79 69
19994.13 56
19995.46 73
19996.80 58
19998.14 61
19999.47 48
20000.81 45
20002.15 56
20003.48 62
20004.82 53
20006.16 76
20007.49 75
20008.83 55
20010.17 43
20011.50 66
20012.84 55
20014.18 62
20015.51 62
20016.85 41
20018.19 68
20019.52 67
20020.86 59
20022.20 67
20023.53 65
20024.87 51
20026.21 64
20027.55 63
20028.88 61
20030.22 61
20031.56 53
20032.90 52
20034.23 64
20035.57 73
20036.91 60
20038.25 52
20039.58 74
20040.92 57
20042.26 56
20043.60 67
20044.93 71
20046.27 65
20047.61 67
20048.95 63
20050.29 70
20051.62 66
20052.96 58
20054.30 66
20055.64 66
20056.98 70
20058.32 78
20059.65 63
20060.99 58
20062.33 61
20063.67 64
20065.01 70
20066.35 81
20067.68 75
20069.02 63
20070.36 64
20071.70 59
20073.04 49
20074.38 66
20075.72 65
20077.06 68
20078.40 79
20079.73 76
20081.07 64
20082.41 52
20083.75 57
20085.09 70
20086.43 66
20087.77 73
20089.11 72
20090.45 62
20091.79 71
20093.13 65
20094.47 53
20095.81 66
20097.15 61
20098.48 59
20099.82 61
20101.16 57
20102.50 54
20103.84 53
20105.18 68
20106.52 77
20107.86 84
20109.20 77
20110.54 81
20111.88 78
20113.22 53
20114.56 75
20115.90 67
20117.24 76
20118.58 73
20119.93 64
20121.27 43
20122.61 58
20123.95 70
20125.29 76
20126.63 59
20127.97 75
20129.31 77
20130.65 69
20131.99 58
20133.33 63
20134.67 62
20136.01 63
