# Supplementary material for: MALDI-TOF MS typing enables the classification of brewing yeasts of the genus Saccharomyces to major beer styles
Source: PLoS One. 2017 Aug 9;12(8):e0181694. doi: 10.1371/journal.pone.0181694 (PMC5549903; doi:10.1371/journal.pone.0181694)
Supplement: S9 File — The directory includes 90 raw files and was zipped to “.zip”; the folder has three strains with 30 spectra per strain; S1 Text explains the raw files with an example and Table 1 represents the yeast strains used within the experiment. (ZIP) [file pone.0181694.s012.zip › 25-27/30284-8J5-Lag-Lag-Lag-YPG-18h-E-E_2016-09-20_1_0_E2_1.dat]

1999.90 1951
2000.32 1874
2000.75 1864
2001.17 1909
2001.59 1795
2002.01 1721
2002.43 1703
2002.86 1638
2003.28 1688
2003.70 1658
2004.12 1660
2004.54 1772
2004.97 1800
2005.39 1733
2005.81 1683
2006.23 1623
2006.66 1718
2007.08 1678
2007.50 1579
2007.92 1555
2008.35 1668
2008.77 1677
2009.19 1658
2009.61 1665
2010.04 1637
2010.46 1683
2010.88 1607
2011.31 1610
2011.73 1573
2012.15 1608
2012.57 1616
2013.00 1571
2013.42 1590
2013.84 1603
2014.27 1618
2014.69 1630
2015.11 1665
2015.54 1632
2015.96 1635
2016.38 1717
2016.81 1680
2017.23 1677
2017.65 1772
2018.08 1772
2018.50 1720
2018.93 1760
2019.35 1754
2019.77 1774
2020.20 1786
2020.62 1734
2021.04 1714
2021.47 1654
2021.89 1641
2022.32 1610
2022.74 1701
2023.17 1614
2023.59 1603
2024.01 1703
2024.44 1693
2024.86 1640
2025.29 1662
2025.71 1628
2026.14 1526
2026.56 1493
2026.98 1515
2027.41 1528
2027.83 1555
2028.26 1528
2028.68 1508
2029.11 1518
2029.53 1552
2029.96 1487
2030.38 1499
2030.81 1545
2031.23 1548
2031.66 1582
2032.08 1574
2032.51 1608
2032.93 1575
2033.36 1566
2033.78 1552
2034.21 1561
2034.63 1597
2035.06 1585
2035.49 1621
2035.91 1532
2036.34 1496
2036.76 1571
2037.19 1574
2037.61 1635
2038.04 1629
2038.47 1581
2038.89 1582
2039.32 1626
2039.74 1606
2040.17 1639
2040.59 1631
2041.02 1618
2041.45 1607
2041.87 1542
2042.30 1617
2042.73 1620
2043.15 1666
2043.58 1609
2044.00 1588
2044.43 1660
2044.86 1659
2045.28 1647
2045.71 1678
2046.14 1659
2046.56 1603
2046.99 1651
2047.42 1594
2047.84 1627
2048.27 1583
2048.70 1605
2049.12 1582
2049.55 1619
2049.98 1671
2050.40 1587
2050.83 1565
2051.26 1570
2051.69 1609
2052.11 1680
2052.54 1658
2052.97 1646
2053.40 1631
2053.82 1615
2054.25 1546
2054.68 1594
2055.10 1602
2055.53 1677
2055.96 1776
2056.39 1749
2056.82 1920
2057.24 1952
2057.67 1935
2058.10 1927
2058.53 1902
2058.95 1852
2059.38 1756
2059.81 1763
2060.24 1817
2060.67 1755
2061.09 1708
2061.52 1670
2061.95 1734
2062.38 1729
2062.81 1761
2063.24 1728
2063.66 1692
2064.09 1747
2064.52 1855
2064.95 1977
2065.38 1961
2065.81 2051
2066.24 2012
2066.66 2023
2067.09 1913
2067.52 1958
2067.95 1955
2068.38 1975
2068.81 1796
2069.24 1724
2069.67 1733
2070.10 1736
2070.52 1698
2070.95 1636
2071.38 1672
2071.81 1685
2072.24 1722
2072.67 1720
2073.10 1679
2073.53 1634
2073.96 1680
2074.39 1617
2074.82 1662
2075.25 1743
2075.68 1691
2076.11 1698
2076.54 1739
2076.97 1643
2077.40 1700
2077.83 1775
2078.26 1799
2078.69 1717
2079.12 1722
2079.55 1795
2079.98 1787
2080.41 1848
2080.84 1728
2081.27 1688
2081.70 1731
2082.13 1702
2082.56 1734
2082.99 1672
2083.42 1732
2083.85 1635
2084.28 1644
2084.71 1667
2085.14 1625
2085.57 1683
2086.00 1673
2086.43 1666
2086.86 1615
2087.29 1514
2087.73 1592
2088.16 1545
2088.59 1558
2089.02 1579
2089.45 1576
2089.88 1594
2090.31 1540
2090.74 1590
2091.17 1593
2091.61 1655
2092.04 1655
2092.47 1710
2092.90 1608
2093.33 1586
2093.76 1630
2094.19 1575
2094.63 1597
2095.06 1577
2095.49 1542
2095.92 1557
2096.35 1583
2096.78 1601
2097.22 1644
2097.65 1532
2098.08 1556
2098.51 1528
2098.94 1526
2099.38 1566
2099.81 1537
2100.24 1572
2100.67 1645
2101.11 1608
2101.54 1589
2101.97 1553
2102.40 1543
2102.83 1513
2103.27 1543
2103.70 1498
2104.13 1526
2104.56 1595
2105.00 1617
2105.43 1628
2105.86 1554
2106.30 1592
2106.73 1590
2107.16 1700
2107.59 1678
2108.03 1620
2108.46 1621
2108.89 1633
2109.33 1570
2109.76 1481
2110.19 1522
2110.63 1502
2111.06 1582
2111.49 1573
2111.93 1578
2112.36 1509
2112.79 1585
2113.23 1593
2113.66 1597
2114.09 1476
2114.53 1536
2114.96 1605
2115.40 1572
2115.83 1505
2116.26 1474
2116.70 1508
2117.13 1447
2117.56 1493
2118.00 1501
2118.43 1490
2118.87 1487
2119.30 1497
2119.73 1511
2120.17 1570
2120.60 1464
2121.04 1504
2121.47 1549
2121.91 1498
2122.34 1564
2122.78 1563
2123.21 1604
2123.64 1633
2124.08 1604
2124.51 1593
2124.95 1491
2125.38 1519
2125.82 1573
2126.25 1566
2126.69 1516
2127.12 1513
2127.56 1624
2127.99 1706
2128.43 1665
2128.86 1701
2129.30 1774
2129.73 1905
2130.17 1864
2130.60 1870
2131.04 1814
2131.47 1839
2131.91 1922
2132.35 1890
2132.78 1750
2133.22 1762
2133.65 1689
2134.09 1600
2134.52 1486
2134.96 1525
2135.40 1538
2135.83 1578
2136.27 1566
2136.70 1537
2137.14 1552
2137.57 1542
2138.01 1571
2138.45 1596
2138.88 1612
2139.32 1558
2139.76 1592
2140.19 1511
2140.63 1547
2141.06 1555
2141.50 1509
2141.94 1637
2142.37 1593
2142.81 1582
2143.25 1561
2143.68 1542
2144.12 1547
2144.56 1571
2144.99 1521
2145.43 1539
2145.87 1501
2146.30 1563
2146.74 1667
2147.18 1655
2147.62 1722
2148.05 1832
2148.49 1744
2148.93 1869
2149.36 1998
2149.80 2065
2150.24 2074
2150.68 2024
2151.11 2080
2151.55 2034
2151.99 2010
2152.43 1859
2152.86 1891
2153.30 1832
2153.74 1848
2154.18 1717
2154.61 1681
2155.05 1684
2155.49 1648
2155.93 1628
2156.37 1693
2156.80 1698
2157.24 1717
2157.68 1650
2158.12 1643
2158.56 1742
2158.99 1658
2159.43 1644
2159.87 1645
2160.31 1643
2160.75 1637
2161.19 1646
2161.62 1652
2162.06 1614
2162.50 1688
2162.94 1709
2163.38 1706
2163.82 1814
2164.26 1827
2164.69 1856
2165.13 1849
2165.57 2050
2166.01 1999
2166.45 2032
2166.89 2087
2167.33 2024
2167.77 1962
2168.21 1928
2168.65 2014
2169.08 1904
2169.52 1839
2169.96 1812
2170.40 1842
2170.84 1813
2171.28 1820
2171.72 1877
2172.16 1856
2172.60 1878
2173.04 1836
2173.48 1782
2173.92 1787
2174.36 1904
2174.80 1926
2175.24 1977
2175.68 1945
2176.12 1942
2176.56 2001
2177.00 1959
2177.44 1952
2177.88 1949
2178.32 1836
2178.76 1857
2179.20 1906
2179.64 1844
2180.08 1818
2180.52 1731
2180.96 1766
2181.40 1751
2181.84 1794
2182.28 1741
2182.72 1673
2183.16 1655
2183.60 1633
2184.04 1619
2184.48 1620
2184.93 1627
2185.37 1536
2185.81 1490
2186.25 1649
2186.69 1634
2187.13 1635
2187.57 1706
2188.01 1720
2188.45 1675
2188.89 1683
2189.34 1744
2189.78 1734
2190.22 1782
2190.66 1749
2191.10 1665
2191.54 1712
2191.98 1629
2192.43 1693
2192.87 1747
2193.31 1735
2193.75 1694
2194.19 1732
2194.63 1834
2195.08 1825
2195.52 1782
2195.96 1747
2196.40 1785
2196.84 1812
2197.29 1718
2197.73 1736
2198.17 1721
2198.61 1728
2199.06 1675
2199.50 1657
2199.94 1602
2200.38 1627
2200.82 1631
2201.27 1581
2201.71 1623
2202.15 1658
2202.59 1679
2203.04 1689
2203.48 1667
2203.92 1720
2204.37 1704
2204.81 1723
2205.25 1704
2205.69 1695
2206.14 1707
2206.58 1736
2207.02 1727
2207.47 1661
2207.91 1671
2208.35 1704
2208.80 1744
2209.24 1831
2209.68 1747
2210.13 1893
2210.57 1875
2211.01 1883
2211.46 1834
2211.90 1828
2212.34 1854
2212.79 1768
2213.23 1842
2213.67 1816
2214.12 1752
2214.56 1734
2215.01 1725
2215.45 1713
2215.89 1733
2216.34 1676
2216.78 1691
2217.23 1681
2217.67 1708
2218.11 1632
2218.56 1646
2219.00 1624
2219.45 1624
2219.89 1650
2220.34 1659
2220.78 1690
2221.22 1762
2221.67 1726
2222.11 1675
2222.56 1702
2223.00 1716
2223.45 1914
2223.89 1784
2224.34 1755
2224.78 1772
2225.23 1801
2225.67 1741
2226.12 1752
2226.56 1776
2227.01 1857
2227.45 1808
2227.90 1773
2228.34 1702
2228.79 1687
2229.23 1701
2229.68 1731
2230.12 1785
2230.57 1771
2231.01 1756
2231.46 1742
2231.90 1808
2232.35 1843
2232.80 1787
2233.24 1739
2233.69 1771
2234.13 1682
2234.58 1753
2235.02 1770
2235.47 1677
2235.92 1693
2236.36 1659
2236.81 1714
2237.25 1690
2237.70 1694
2238.15 1730
2238.59 1709
2239.04 1597
2239.49 1634
2239.93 1627
2240.38 1684
2240.82 1664
2241.27 1581
2241.72 1599
2242.16 1647
2242.61 1658
2243.06 1562
2243.50 1605
2243.95 1562
2244.40 1560
2244.84 1620
2245.29 1698
2245.74 1541
2246.19 1600
2246.63 1629
2247.08 1626
2247.53 1584
2247.97 1557
2248.42 1581
2248.87 1528
2249.32 1517
2249.76 1463
2250.21 1540
2250.66 1656
2251.10 1632
2251.55 1633
2252.00 1620
2252.45 1646
2252.89 1725
2253.34 1698
2253.79 1713
2254.24 1676
2254.69 1706
2255.13 1685
2255.58 1632
2256.03 1643
2256.48 1660
2256.93 1681
2257.37 1700
2257.82 1622
2258.27 1594
2258.72 1619
2259.17 1659
2259.61 1654
2260.06 1694
2260.51 1764
2260.96 1774
2261.41 1814
2261.86 1921
2262.31 1982
2262.75 1911
2263.20 1905
2263.65 1914
2264.10 1911
2264.55 1868
2265.00 1858
2265.45 1917
2265.90 1819
2266.34 1740
2266.79 1726
2267.24 1811
2267.69 1708
2268.14 1741
2268.59 1783
2269.04 1704
2269.49 1829
2269.94 1853
2270.39 1806
2270.84 1796
2271.29 1820
2271.74 1908
2272.18 1866
2272.63 1899
2273.08 1910
2273.53 1875
2273.98 1969
2274.43 2111
2274.88 2224
2275.33 2264
2275.78 2441
2276.23 2570
2276.68 2515
2277.13 2554
2277.58 2486
2278.03 2451
2278.48 2381
2278.93 2200
2279.38 2116
2279.83 2022
2280.28 1900
2280.73 1935
2281.19 1888
2281.64 1827
2282.09 1772
2282.54 1771
2282.99 1808
2283.44 1731
2283.89 1788
2284.34 1760
2284.79 1681
2285.24 1626
2285.69 1625
2286.14 1619
2286.59 1654
2287.04 1674
2287.50 1729
2287.95 1740
2288.40 1687
2288.85 1744
2289.30 1876
2289.75 1960
2290.20 2040
2290.65 2111
2291.11 2120
2291.56 2164
2292.01 2153
2292.46 2122
2292.91 2116
2293.36 2051
2293.82 2024
2294.27 2125
2294.72 2037
2295.17 1960
2295.62 1955
2296.07 1864
2296.53 1923
2296.98 1820
2297.43 1844
2297.88 1864
2298.33 1855
2298.79 1741
2299.24 1728
2299.69 1638
2300.14 1651
2300.60 1706
2301.05 1651
2301.50 1570
2301.95 1628
2302.41 1573
2302.86 1632
2303.31 1642
2303.76 1567
2304.22 1570
2304.67 1545
2305.12 1573
2305.57 1633
2306.03 1614
2306.48 1575
2306.93 1660
2307.39 1692
2307.84 1687
2308.29 1783
2308.75 1720
2309.20 1761
2309.65 1825
2310.11 1813
2310.56 1919
2311.01 1887
2311.47 1808
2311.92 1847
2312.37 1844
2312.83 1889
2313.28 1863
2313.73 1782
2314.19 1758
2314.64 1738
2315.09 1831
2315.55 1734
2316.00 1732
2316.46 1717
2316.91 1704
2317.36 1680
2317.82 1727
2318.27 1616
2318.73 1630
2319.18 1685
2319.63 1739
2320.09 1730
2320.54 1802
2321.00 1853
2321.45 1858
2321.91 1909
2322.36 1952
2322.82 1802
2323.27 1842
2323.72 2027
2324.18 2081
2324.63 2289
2325.09 2320
2325.54 2381
2326.00 2459
2326.45 2429
2326.91 2307
2327.36 2156
2327.82 2094
2328.27 2022
2328.73 1878
2329.18 1933
2329.64 1831
2330.09 1840
2330.55 1781
2331.00 1767
2331.46 1703
2331.92 1570
2332.37 1660
2332.83 1687
2333.28 1722
2333.74 1759
2334.19 1745
2334.65 1704
2335.10 1677
2335.56 1722
2336.02 1670
2336.47 1691
2336.93 1606
2337.38 1645
2337.84 1742
2338.30 1723
2338.75 1665
2339.21 1710
2339.66 1753
2340.12 1747
2340.58 1686
2341.03 1754
2341.49 1797
2341.95 1749
2342.40 1662
2342.86 1672
2343.32 1679
2343.77 1734
2344.23 1754
2344.68 1752
2345.14 1714
2345.60 1735
2346.06 1755
2346.51 1786
2346.97 1739
2347.43 1732
2347.88 1804
2348.34 1786
2348.80 1800
2349.25 1843
2349.71 1829
2350.17 1804
2350.63 1758
2351.08 1699
2351.54 1724
2352.00 1752
2352.46 1711
2352.91 1660
2353.37 1676
2353.83 1623
2354.29 1643
2354.74 1607
2355.20 1644
2355.66 1626
2356.12 1621
2356.57 1622
2357.03 1590
2357.49 1651
2357.95 1647
2358.41 1662
2358.86 1737
2359.32 1724
2359.78 1767
2360.24 1777
2360.70 1758
2361.15 1853
2361.61 1893
2362.07 1852
2362.53 1826
2362.99 1916
2363.45 1811
2363.91 1858
2364.36 1791
2364.82 1797
2365.28 1803
2365.74 1780
2366.20 1864
2366.66 1883
2367.12 1822
2367.57 1829
2368.03 1830
2368.49 1801
2368.95 1764
2369.41 1760
2369.87 1753
2370.33 1682
2370.79 1603
2371.25 1649
2371.71 1652
2372.17 1669
2372.63 1639
2373.09 1680
2373.54 1689
2374.00 1676
2374.46 1695
2374.92 1748
2375.38 1859
2375.84 1829
2376.30 1828
2376.76 1854
2377.22 1820
2377.68 1828
2378.14 1833
2378.60 1842
2379.06 1822
2379.52 1796
2379.98 1723
2380.44 1707
2380.90 1713
2381.36 1706
2381.82 1692
2382.28 1650
2382.74 1631
2383.20 1635
2383.66 1706
2384.12 1659
2384.59 1722
2385.05 1679
2385.51 1646
2385.97 1675
2386.43 1682
2386.89 1682
2387.35 1648
2387.81 1664
2388.27 1677
2388.73 1647
2389.19 1728
2389.65 1799
2390.12 1698
2390.58 1750
2391.04 1734
2391.50 1726
2391.96 1634
2392.42 1656
2392.88 1685
2393.34 1637
2393.81 1673
2394.27 1650
2394.73 1685
2395.19 1638
2395.65 1651
2396.11 1687
2396.57 1630
2397.04 1607
2397.50 1613
2397.96 1668
2398.42 1699
2398.88 1652
2399.35 1669
2399.81 1669
2400.27 1657
2400.73 1670
2401.19 1715
2401.66 1635
2402.12 1570
2402.58 1579
2403.04 1601
2403.51 1588
2403.97 1589
2404.43 1631
2404.89 1697
2405.36 1740
2405.82 1695
2406.28 1590
2406.74 1608
2407.21 1617
2407.67 1635
2408.13 1557
2408.59 1584
2409.06 1585
2409.52 1578
2409.98 1578
2410.45 1484
2410.91 1467
2411.37 1511
2411.84 1534
2412.30 1554
2412.76 1548
2413.23 1602
2413.69 1630
2414.15 1569
2414.62 1583
2415.08 1556
2415.54 1587
2416.01 1554
2416.47 1637
2416.93 1681
2417.40 1680
2417.86 1691
2418.32 1671
2418.79 1690
2419.25 1715
2419.72 1713
2420.18 1739
2420.64 1648
2421.11 1592
2421.57 1767
2422.04 1815
2422.50 1798
2422.96 1732
2423.43 1766
2423.89 1809
2424.36 1819
2424.82 1749
2425.29 1808
2425.75 1687
2426.22 1744
2426.68 1797
2427.15 1750
2427.61 1631
2428.07 1664
2428.54 1588
2429.00 1593
2429.47 1622
2429.93 1593
2430.40 1559
2430.86 1520
2431.33 1513
2431.79 1549
2432.26 1604
2432.72 1592
2433.19 1551
2433.65 1578
2434.12 1615
2434.59 1584
2435.05 1583
2435.52 1652
2435.98 1699
2436.45 1636
2436.91 1584
2437.38 1695
2437.84 1745
2438.31 1720
2438.78 1742
2439.24 1767
2439.71 1745
2440.17 1727
2440.64 1735
2441.10 1764
2441.57 1793
2442.04 1889
2442.50 1825
2442.97 1772
2443.44 1733
2443.90 1724
2444.37 1670
2444.83 1610
2445.30 1612
2445.77 1594
2446.23 1653
2446.70 1660
2447.17 1567
2447.63 1566
2448.10 1538
2448.57 1500
2449.03 1599
2449.50 1568
2449.97 1551
2450.43 1494
2450.90 1484
2451.37 1535
2451.83 1468
2452.30 1521
2452.77 1526
2453.24 1470
2453.70 1527
2454.17 1614
2454.64 1560
2455.10 1534
2455.57 1521
2456.04 1480
2456.51 1494
2456.97 1501
2457.44 1562
2457.91 1507
2458.38 1525
2458.84 1496
2459.31 1527
2459.78 1562
2460.25 1542
2460.72 1574
2461.18 1617
2461.65 1567
2462.12 1551
2462.59 1566
2463.06 1508
2463.52 1603
2463.99 1567
2464.46 1539
2464.93 1564
2465.40 1567
2465.86 1548
2466.33 1516
2466.80 1524
2467.27 1521
2467.74 1526
2468.21 1607
2468.68 1610
2469.14 1653
2469.61 1573
2470.08 1624
2470.55 1641
2471.02 1598
2471.49 1657
2471.96 1716
2472.43 1608
2472.90 1548
2473.36 1593
2473.83 1567
2474.30 1576
2474.77 1545
2475.24 1549
2475.71 1599
2476.18 1600
2476.65 1527
2477.12 1615
2477.59 1660
2478.06 1623
2478.53 1578
2479.00 1571
2479.47 1703
2479.94 1652
2480.41 1535
2480.87 1562
2481.34 1556
2481.81 1550
2482.28 1487
2482.75 1587
2483.22 1618
2483.69 1583
2484.16 1506
2484.63 1529
2485.10 1578
2485.57 1585
2486.05 1598
2486.52 1720
2486.99 1727
2487.46 1678
2487.93 1731
2488.40 1754
2488.87 1764
2489.34 1761
2489.81 1714
2490.28 1648
2490.75 1629
2491.22 1582
2491.69 1545
2492.16 1604
2492.63 1637
2493.10 1614
2493.58 1595
2494.05 1565
2494.52 1650
2494.99 1642
2495.46 1634
2495.93 1598
2496.40 1623
2496.87 1620
2497.34 1534
2497.82 1558
2498.29 1560
2498.76 1514
2499.23 1572
2499.70 1527
2500.17 1462
2500.64 1471
2501.12 1552
2501.59 1494
2502.06 1445
2502.53 1454
2503.00 1528
2503.48 1556
2503.95 1572
2504.42 1530
2504.89 1609
2505.36 1606
2505.84 1556
2506.31 1548
2506.78 1528
2507.25 1617
2507.72 1628
2508.20 1627
2508.67 1577
2509.14 1630
2509.61 1752
2510.09 1745
2510.56 1764
2511.03 1802
2511.50 1918
2511.98 1827
2512.45 1833
2512.92 1892
2513.40 1844
2513.87 1844
2514.34 1902
2514.81 1909
2515.29 1746
2515.76 1661
2516.23 1728
2516.71 1709
2517.18 1681
2517.65 1645
2518.13 1712
2518.60 1764
2519.07 1768
2519.55 1723
2520.02 1650
2520.49 1654
2520.97 1723
2521.44 1708
2521.91 1655
2522.39 1623
2522.86 1598
2523.34 1616
2523.81 1560
2524.28 1568
2524.76 1580
2525.23 1607
2525.70 1658
2526.18 1682
2526.65 1824
2527.13 1809
2527.60 1806
2528.08 1835
2528.55 1776
2529.02 1756
2529.50 1768
2529.97 1750
2530.45 1744
2530.92 1683
2531.40 1734
2531.87 1732
2532.34 1789
2532.82 1692
2533.29 1707
2533.77 1728
2534.24 1682
2534.72 1695
2535.19 1594
2535.67 1592
2536.14 1671
2536.62 1645
2537.09 1621
2537.57 1710
2538.04 1680
2538.52 1667
2538.99 1717
2539.47 1639
2539.94 1727
2540.42 1758
2540.90 1660
2541.37 1644
2541.85 1719
2542.32 1737
2542.80 1764
2543.27 1709
2543.75 1685
2544.22 1646
2544.70 1630
2545.18 1649
2545.65 1683
2546.13 1737
2546.60 1792
2547.08 1866
2547.56 1850
2548.03 1914
2548.51 1915
2548.98 1993
2549.46 1891
2549.94 1941
2550.41 2015
2550.89 1980
2551.37 1944
2551.84 1922
2552.32 1974
2552.80 1822
2553.27 1835
2553.75 1850
2554.23 1768
2554.70 1731
2555.18 1702
2555.66 1791
2556.13 1884
2556.61 1784
2557.09 1747
2557.56 1733
2558.04 1751
2558.52 1685
2558.99 1686
2559.47 1693
2559.95 1618
2560.43 1582
2560.90 1589
2561.38 1539
2561.86 1524
2562.33 1561
2562.81 1580
2563.29 1524
2563.77 1446
2564.25 1502
2564.72 1639
2565.20 1562
2565.68 1543
2566.16 1536
2566.63 1502
2567.11 1518
2567.59 1451
2568.07 1505
2568.55 1551
2569.02 1619
2569.50 1544
2569.98 1532
2570.46 1494
2570.94 1577
2571.41 1498
2571.89 1511
2572.37 1536
2572.85 1575
2573.33 1553
2573.81 1576
2574.28 1531
2574.76 1572
2575.24 1545
2575.72 1563
2576.20 1651
2576.68 1619
2577.16 1617
2577.64 1599
2578.11 1667
2578.59 1649
2579.07 1611
2579.55 1603
2580.03 1576
2580.51 1613
2580.99 1617
2581.47 1544
2581.95 1526
2582.43 1575
2582.91 1557
2583.39 1496
2583.86 1474
2584.34 1541
2584.82 1544
2585.30 1521
2585.78 1520
2586.26 1583
2586.74 1533
2587.22 1557
2587.70 1537
2588.18 1606
2588.66 1570
2589.14 1510
2589.62 1544
2590.10 1519
2590.58 1511
2591.06 1521
2591.54 1586
2592.02 1605
2592.50 1659
2592.98 1671
2593.46 1684
2593.94 1700
2594.42 1703
2594.90 1574
2595.38 1527
2595.86 1599
2596.35 1647
2596.83 1581
2597.31 1564
2597.79 1598
2598.27 1523
2598.75 1535
2599.23 1516
2599.71 1448
2600.19 1612
2600.67 1600
2601.15 1568
2601.63 1513
2602.12 1557
2602.60 1539
2603.08 1561
2603.56 1544
2604.04 1547
2604.52 1562
2605.00 1579
2605.48 1474
2605.97 1439
2606.45 1449
2606.93 1477
2607.41 1518
2607.89 1550
2608.37 1517
2608.86 1528
2609.34 1565
2609.82 1591
2610.30 1541
2610.78 1568
2611.26 1588
2611.75 1558
2612.23 1649
2612.71 1563
2613.19 1559
2613.68 1562
2614.16 1536
2614.64 1583
2615.12 1552
2615.60 1515
2616.09 1498
2616.57 1515
2617.05 1508
2617.53 1523
2618.02 1481
2618.50 1506
2618.98 1456
2619.46 1448
2619.95 1496
2620.43 1507
2620.91 1509
2621.40 1495
2621.88 1519
2622.36 1480
2622.85 1498
2623.33 1579
2623.81 1476
2624.29 1555
2624.78 1538
2625.26 1582
2625.74 1499
2626.23 1562
2626.71 1561
2627.19 1502
2627.68 1556
2628.16 1549
2628.64 1538
2629.13 1520
2629.61 1524
2630.10 1536
2630.58 1579
2631.06 1604
2631.55 1564
2632.03 1541
2632.51 1601
2633.00 1569
2633.48 1546
2633.97 1477
2634.45 1502
2634.94 1542
2635.42 1483
2635.90 1526
2636.39 1505
2636.87 1466
2637.36 1472
2637.84 1545
2638.33 1545
2638.81 1563
2639.29 1491
2639.78 1483
2640.26 1457
2640.75 1481
2641.23 1519
2641.72 1464
2642.20 1439
2642.69 1493
2643.17 1522
2643.66 1528
2644.14 1463
2644.63 1449
2645.11 1489
2645.60 1572
2646.08 1544
2646.57 1510
2647.05 1481
2647.54 1537
2648.02 1514
2648.51 1519
2648.99 1557
2649.48 1549
2649.97 1553
2650.45 1540
2650.94 1545
2651.42 1485
2651.91 1467
2652.39 1521
2652.88 1553
2653.37 1597
2653.85 1536
2654.34 1527
2654.82 1594
2655.31 1600
2655.80 1518
2656.28 1551
2656.77 1548
2657.25 1590
2657.74 1547
2658.23 1550
2658.71 1535
2659.20 1491
2659.69 1470
2660.17 1514
2660.66 1455
2661.14 1482
2661.63 1497
2662.12 1495
2662.60 1567
2663.09 1506
2663.58 1495
2664.06 1540
2664.55 1474
2665.04 1463
2665.53 1533
2666.01 1520
2666.50 1553
2666.99 1552
2667.47 1545
2667.96 1537
2668.45 1557
2668.94 1602
2669.42 1592
2669.91 1562
2670.40 1575
2670.88 1614
2671.37 1644
2671.86 1711
2672.35 1642
2672.83 1747
2673.32 1773
2673.81 1795
2674.30 1890
2674.79 1820
2675.27 1858
2675.76 1808
2676.25 1676
2676.74 1743
2677.23 1742
2677.71 1700
2678.20 1634
2678.69 1612
2679.18 1595
2679.67 1570
2680.15 1594
2680.64 1582
2681.13 1570
2681.62 1565
2682.11 1582
2682.60 1575
2683.08 1601
2683.57 1554
2684.06 1627
2684.55 1686
2685.04 1615
2685.53 1646
2686.02 1638
2686.51 1632
2686.99 1574
2687.48 1587
2687.97 1527
2688.46 1596
2688.95 1595
2689.44 1565
2689.93 1623
2690.42 1602
2690.91 1660
2691.40 1614
2691.89 1628
2692.38 1577
2692.87 1563
2693.35 1622
2693.84 1680
2694.33 1656
2694.82 1576
2695.31 1527
2695.80 1576
2696.29 1597
2696.78 1560
2697.27 1510
2697.76 1519
2698.25 1544
2698.74 1502
2699.23 1505
2699.72 1565
2700.21 1549
2700.70 1534
2701.19 1569
2701.68 1556
2702.17 1557
2702.66 1534
2703.15 1547
2703.64 1583
2704.13 1618
2704.62 1512
2705.12 1516
2705.61 1572
2706.10 1527
2706.59 1532
2707.08 1498
2707.57 1471
2708.06 1507
2708.55 1457
2709.04 1456
2709.53 1449
2710.02 1452
2710.51 1518
2711.01 1476
2711.50 1450
2711.99 1522
2712.48 1524
2712.97 1489
2713.46 1505
2713.95 1455
2714.44 1438
2714.94 1452
2715.43 1521
2715.92 1539
2716.41 1468
2716.90 1391
2717.39 1463
2717.89 1508
2718.38 1494
2718.87 1491
2719.36 1515
2719.85 1547
2720.34 1589
2720.84 1604
2721.33 1610
2721.82 1629
2722.31 1673
2722.80 1657
2723.30 1655
2723.79 1624
2724.28 1563
2724.77 1632
2725.27 1569
2725.76 1535
2726.25 1489
2726.74 1513
2727.24 1495
2727.73 1520
2728.22 1560
2728.71 1604
2729.21 1575
2729.70 1522
2730.19 1592
2730.69 1546
2731.18 1521
2731.67 1529
2732.16 1547
2732.66 1561
2733.15 1474
2733.64 1524
2734.14 1502
2734.63 1586
2735.12 1561
2735.62 1591
2736.11 1649
2736.60 1605
2737.10 1649
2737.59 1701
2738.08 1707
2738.58 1720
2739.07 1637
2739.56 1641
2740.06 1624
2740.55 1615
2741.05 1598
2741.54 1616
2742.03 1635
2742.53 1558
2743.02 1557
2743.52 1520
2744.01 1483
2744.50 1496
2745.00 1502
2745.49 1482
2745.99 1462
2746.48 1537
2746.97 1586
2747.47 1571
2747.96 1584
2748.46 1482
2748.95 1540
2749.45 1575
2749.94 1550
2750.44 1542
2750.93 1568
2751.43 1460
2751.92 1478
2752.42 1411
2752.91 1439
2753.41 1449
2753.90 1423
2754.40 1449
2754.89 1425
2755.39 1508
2755.88 1553
2756.38 1518
2756.87 1567
2757.37 1552
2757.86 1508
2758.36 1475
2758.85 1482
2759.35 1464
2759.84 1551
2760.34 1519
2760.83 1519
2761.33 1471
2761.83 1536
2762.32 1575
2762.82 1473
2763.31 1480
2763.81 1502
2764.30 1566
2764.80 1539
2765.30 1497
2765.79 1552
2766.29 1528
2766.78 1549
2767.28 1562
2767.78 1570
2768.27 1531
2768.77 1548
2769.27 1563
2769.76 1476
2770.26 1491
2770.76 1531
2771.25 1493
2771.75 1552
2772.24 1556
2772.74 1538
2773.24 1634
2773.73 1610
2774.23 1643
2774.73 1540
2775.23 1570
2775.72 1551
2776.22 1587
2776.72 1615
2777.21 1625
2777.71 1533
2778.21 1513
2778.70 1624
2779.20 1571
2779.70 1597
2780.20 1569
2780.69 1541
2781.19 1598
2781.69 1535
2782.19 1495
2782.68 1442
2783.18 1569
2783.68 1489
2784.18 1506
2784.67 1557
2785.17 1577
2785.67 1515
2786.17 1519
2786.67 1482
2787.16 1547
2787.66 1568
2788.16 1509
2788.66 1536
2789.16 1491
2789.65 1426
2790.15 1499
2790.65 1514
2791.15 1490
2791.65 1460
2792.15 1517
2792.64 1546
2793.14 1497
2793.64 1529
2794.14 1566
2794.64 1541
2795.14 1535
2795.64 1557
2796.13 1605
2796.63 1652
2797.13 1687
2797.63 1659
2798.13 1738
2798.63 1667
2799.13 1627
2799.63 1638
2800.13 1698
2800.62 1605
2801.12 1621
2801.62 1594
2802.12 1510
2802.62 1532
2803.12 1528
2803.62 1452
2804.12 1484
2804.62 1459
2805.12 1494
2805.62 1503
2806.12 1510
2806.62 1528
2807.12 1468
2807.62 1542
2808.12 1587
2808.62 1687
2809.12 1633
2809.62 1534
2810.12 1599
2810.62 1716
2811.12 1788
2811.62 1784
2812.12 1767
2812.62 1809
2813.12 1792
2813.62 1895
2814.12 1844
2814.62 1850
2815.12 1859
2815.62 1782
2816.12 1758
2816.62 1696
2817.12 1716
2817.62 1673
2818.12 1594
2818.62 1618
2819.12 1550
2819.63 1507
2820.13 1533
2820.63 1593
2821.13 1558
2821.63 1511
2822.13 1503
2822.63 1517
2823.13 1561
2823.63 1598
2824.13 1611
2824.64 1617
2825.14 1502
2825.64 1499
2826.14 1482
2826.64 1514
2827.14 1506
2827.64 1569
2828.15 1543
2828.65 1493
2829.15 1464
2829.65 1486
2830.15 1481
2830.65 1490
2831.16 1516
2831.66 1486
2832.16 1480
2832.66 1451
2833.16 1466
2833.67 1502
2834.17 1554
2834.67 1550
2835.17 1600
2835.68 1600
2836.18 1574
2836.68 1594
2837.18 1626
2837.68 1591
2838.19 1590
2838.69 1575
2839.19 1585
2839.70 1668
2840.20 1616
2840.70 1629
2841.20 1571
2841.71 1587
2842.21 1623
2842.71 1624
2843.21 1734
2843.72 1669
2844.22 1627
2844.72 1666
2845.23 1676
2845.73 1747
2846.23 1800
2846.74 1839
2847.24 1870
2847.74 1906
2848.25 1868
2848.75 1856
2849.25 1859
2849.76 1841
2850.26 1834
2850.76 1729
2851.27 1724
2851.77 1737
2852.28 1606
2852.78 1555
2853.28 1542
2853.79 1518
2854.29 1553
2854.79 1524
2855.30 1588
2855.80 1617
2856.31 1508
2856.81 1501
2857.31 1496
2857.82 1580
2858.32 1586
2858.83 1579
2859.33 1582
2859.84 1555
2860.34 1605
2860.85 1656
2861.35 1626
2861.85 1612
2862.36 1603
2862.86 1606
2863.37 1585
2863.87 1546
2864.38 1506
2864.88 1559
2865.39 1567
2865.89 1537
2866.40 1446
2866.90 1464
2867.41 1548
2867.91 1462
2868.42 1496
2868.92 1496
2869.43 1561
2869.93 1575
2870.44 1601
2870.94 1701
2871.45 1701
2871.96 1667
2872.46 1663
2872.97 1688
2873.47 1678
2873.98 1786
2874.48 1729
2874.99 1649
2875.49 1650
2876.00 1573
2876.51 1575
2877.01 1616
2877.52 1641
2878.02 1573
2878.53 1572
2879.04 1534
2879.54 1552
2880.05 1674
2880.55 1652
2881.06 1648
2881.57 1676
2882.07 1698
2882.58 1647
2883.09 1667
2883.59 1702
2884.10 1776
2884.61 1766
2885.11 1732
2885.62 1832
2886.13 1929
2886.63 1982
2887.14 1967
2887.65 1990
2888.15 1975
2888.66 1949
2889.17 1946
2889.67 1968
2890.18 1949
2890.69 1922
2891.20 1976
2891.70 1909
2892.21 1826
2892.72 1868
2893.22 1824
2893.73 1802
2894.24 1836
2894.75 1877
2895.25 1909
2895.76 1959
2896.27 2061
2896.78 2182
2897.29 2139
2897.79 2108
2898.30 2095
2898.81 1983
2899.32 1923
2899.82 1816
2900.33 1883
2900.84 1865
2901.35 1904
2901.86 1854
2902.36 1810
2902.87 1790
2903.38 1773
2903.89 1656
2904.40 1723
2904.91 1704
2905.41 1692
2905.92 1693
2906.43 1674
2906.94 1652
2907.45 1741
2907.96 1726
2908.47 1682
2908.97 1671
2909.48 1596
2909.99 1655
2910.50 1624
2911.01 1614
2911.52 1618
2912.03 1624
2912.54 1673
2913.05 1720
2913.55 1629
2914.06 1675
2914.57 1675
2915.08 1649
2915.59 1570
2916.10 1650
2916.61 1654
2917.12 1656
2917.63 1618
2918.14 1594
2918.65 1657
2919.16 1686
2919.67 1675
2920.18 1716
2920.69 1704
2921.20 1745
2921.71 1791
2922.22 1811
2922.73 1820
2923.24 1834
2923.75 1907
2924.26 1933
2924.77 1874
2925.28 2011
2925.79 1981
2926.30 1946
2926.81 1933
2927.32 1938
2927.83 1801
2928.34 1815
2928.85 1759
2929.36 1651
2929.87 1636
2930.38 1669
2930.89 1609
2931.40 1563
2931.91 1549
2932.42 1552
2932.93 1598
2933.45 1622
2933.96 1525
2934.47 1556
2934.98 1568
2935.49 1589
2936.00 1668
2936.51 1603
2937.02 1676
2937.53 1744
2938.04 1763
2938.56 1829
2939.07 1887
2939.58 2037
2940.09 2173
2940.60 2318
2941.11 2305
2941.62 2376
2942.14 2340
2942.65 2306
2943.16 2255
2943.67 2146
2944.18 2077
2944.70 2053
2945.21 2120
2945.72 2058
2946.23 1956
2946.74 1868
2947.26 1827
2947.77 1811
2948.28 1787
2948.79 1720
2949.30 1671
2949.82 1604
2950.33 1653
2950.84 1614
2951.35 1525
2951.87 1516
2952.38 1569
2952.89 1553
2953.40 1607
2953.92 1512
2954.43 1567
2954.94 1595
2955.45 1623
2955.97 1592
2956.48 1612
2956.99 1584
2957.51 1569
2958.02 1531
2958.53 1542
2959.04 1615
2959.56 1562
2960.07 1577
2960.58 1659
2961.10 1703
2961.61 1771
2962.12 1837
2962.64 1844
2963.15 1800
2963.66 1910
2964.18 1901
2964.69 1872
2965.21 1828
2965.72 1832
2966.23 1772
2966.75 1736
2967.26 1771
2967.77 1710
2968.29 1740
2968.80 1641
2969.32 1642
2969.83 1681
2970.34 1620
2970.86 1644
2971.37 1652
2971.89 1650
2972.40 1617
2972.91 1696
2973.43 1752
2973.94 1697
2974.46 1684
2974.97 1736
2975.49 1728
2976.00 1735
2976.52 1751
2977.03 1832
2977.55 1838
2978.06 1738
2978.57 1741
2979.09 1740
2979.60 1865
2980.12 1933
2980.63 1852
2981.15 1856
2981.66 1901
2982.18 1937
2982.69 1986
2983.21 1983
2983.73 1983
2984.24 2007
2984.76 1952
2985.27 1980
2985.79 2063
2986.30 2124
2986.82 2114
2987.33 2143
2987.85 2171
2988.36 2173
2988.88 2210
2989.40 2260
2989.91 2150
2990.43 2155
2990.94 2178
2991.46 2149
2991.97 2195
2992.49 2104
2993.01 2097
2993.52 2194
2994.04 2173
2994.55 2215
2995.07 2183
2995.59 2313
2996.10 2493
2996.62 2561
2997.14 2569
2997.65 2617
2998.17 2659
2998.69 2787
2999.20 2695
2999.72 2685
3000.24 2795
3000.75 2827
3001.27 2952
3001.79 3162
3002.30 3463
3002.82 3835
3003.34 4557
3003.85 5336
3004.37 5862
3004.89 6523
3005.40 6933
3005.92 6847
3006.44 6605
3006.96 6029
3007.47 5578
3007.99 4836
3008.51 4344
3009.03 3605
3009.54 3094
3010.06 2889
3010.58 2664
3011.10 2554
3011.61 2369
3012.13 2302
3012.65 2322
3013.17 2282
3013.68 2202
3014.20 2153
3014.72 2209
3015.24 2192
3015.76 2228
3016.27 2196
3016.79 2171
3017.31 2172
3017.83 2145
3018.35 2181
3018.86 2147
3019.38 2023
3019.90 2056
3020.42 2044
3020.94 2117
3021.46 2130
3021.97 2112
3022.49 2186
3023.01 2249
3023.53 2227
3024.05 2275
3024.57 2317
3025.09 2216
3025.61 2173
3026.12 2181
3026.64 2156
3027.16 2092
3027.68 2026
3028.20 1982
3028.72 2116
3029.24 1975
3029.76 1883
3030.28 1894
3030.80 1926
3031.32 1926
3031.84 1867
3032.35 1977
3032.87 1979
3033.39 1972
3033.91 1958
3034.43 1917
3034.95 1923
3035.47 1994
3035.99 1981
3036.51 1963
3037.03 1895
3037.55 1915
3038.07 1877
3038.59 1815
3039.11 1854
3039.63 1927
3040.15 1858
3040.67 1839
3041.19 1840
3041.71 1868
3042.23 1754
3042.75 1768
3043.27 1750
3043.79 1848
3044.31 1894
3044.83 1915
3045.35 1825
3045.87 1798
3046.40 1830
3046.92 1765
3047.44 1753
3047.96 1784
3048.48 1817
3049.00 1764
3049.52 1780
3050.04 1747
3050.56 1771
3051.08 1736
3051.60 1735
3052.12 1779
3052.65 1743
3053.17 1698
3053.69 1774
3054.21 1691
3054.73 1699
3055.25 1736
3055.77 1745
3056.30 1805
3056.82 1773
3057.34 1771
3057.86 1785
3058.38 1755
3058.90 1787
3059.42 1779
3059.95 1786
3060.47 1786
3060.99 1793
3061.51 1811
3062.03 1856
3062.56 1809
3063.08 1807
3063.60 1908
3064.12 1935
3064.64 1954
3065.17 1913
3065.69 1983
3066.21 2058
3066.73 2155
3067.26 2205
3067.78 2161
3068.30 2194
3068.82 2340
3069.35 2256
3069.87 2268
3070.39 2231
3070.91 2188
3071.44 2156
3071.96 2147
3072.48 2136
3073.01 2178
3073.53 2014
3074.05 2063
3074.57 2109
3075.10 2088
3075.62 2087
3076.14 2113
3076.67 2148
3077.19 2287
3077.71 2275
3078.24 2291
3078.76 2422
3079.28 2403
3079.81 2487
3080.33 2572
3080.85 2489
3081.38 2601
3081.90 2694
3082.42 2828
3082.95 2687
3083.47 2803
3084.00 2700
3084.52 2768
3085.04 2750
3085.57 2737
3086.09 2787
3086.62 2839
3087.14 3055
3087.66 3393
3088.19 3875
3088.71 4480
3089.24 4964
3089.76 5258
3090.29 5659
3090.81 5792
3091.33 5635
3091.86 5507
3092.38 5019
3092.91 4449
3093.43 4068
3093.96 3649
3094.48 3311
3095.01 3162
3095.53 3082
3096.06 3036
3096.58 2916
3097.11 2969
3097.63 2961
3098.16 3004
3098.68 3102
3099.21 3215
3099.73 3273
3100.26 3583
3100.78 4229
3101.31 4771
3101.83 5736
3102.36 6601
3102.88 7288
3103.41 8156
3103.93 8389
3104.46 7987
3104.99 7197
3105.51 6379
3106.04 5651
3106.56 4913
3107.09 4246
3107.61 3639
3108.14 3281
3108.67 3122
3109.19 3081
3109.72 3003
3110.24 2879
3110.77 2911
3111.30 2924
3111.82 2823
3112.35 2762
3112.87 2665
3113.40 2459
3113.93 2455
3114.45 2403
3114.98 2365
3115.51 2327
3116.03 2364
3116.56 2338
3117.09 2347
3117.61 2221
3118.14 2280
3118.67 2308
3119.19 2401
3119.72 2433
3120.25 2523
3120.77 2669
3121.30 2765
3121.83 2806
3122.35 2796
3122.88 2699
3123.41 2670
3123.94 2557
3124.46 2506
3124.99 2399
3125.52 2376
3126.05 2406
3126.57 2213
3127.10 2218
3127.63 2302
3128.16 2232
3128.68 2212
3129.21 2146
3129.74 2079
3130.27 2080
3130.79 2100
3131.32 2046
3131.85 2003
3132.38 2018
3132.91 1996
3133.43 1952
3133.96 1969
3134.49 1951
3135.02 1970
3135.55 1938
3136.07 1947
3136.60 1885
3137.13 1914
3137.66 1878
3138.19 1833
3138.72 1792
3139.24 1840
3139.77 1862
3140.30 1840
3140.83 1894
3141.36 1849
3141.89 1845
3142.42 1800
3142.95 1868
3143.47 1894
3144.00 1833
3144.53 1890
3145.06 1883
3145.59 1901
3146.12 1911
3146.65 1936
3147.18 1952
3147.71 1876
3148.24 1973
3148.76 1963
3149.29 2009
3149.82 2038
3150.35 2011
3150.88 1981
3151.41 1974
3151.94 1996
3152.47 1973
3153.00 1886
3153.53 1896
3154.06 1950
3154.59 1929
3155.12 1988
3155.65 2061
3156.18 2038
3156.71 2056
3157.24 2130
3157.77 2120
3158.30 2114
3158.83 2079
3159.36 2086
3159.89 1983
3160.42 2097
3160.95 2096
3161.48 2058
3162.01 2007
3162.54 1981
3163.07 1967
3163.60 1978
3164.13 1946
3164.66 1913
3165.20 1839
3165.73 1864
3166.26 1867
3166.79 1880
3167.32 1852
3167.85 1846
3168.38 1850
3168.91 1857
3169.44 1816
3169.97 1770
3170.50 1809
3171.04 1768
3171.57 1798
3172.10 1886
3172.63 1952
3173.16 1927
3173.69 1918
3174.22 1947
3174.75 1897
3175.29 1956
3175.82 1936
3176.35 1932
3176.88 1935
3177.41 1901
3177.94 1910
3178.48 1857
3179.01 1825
3179.54 1800
3180.07 1791
3180.60 1848
3181.14 1837
3181.67 1749
3182.20 1721
3182.73 1804
3183.26 1762
3183.80 1771
3184.33 1689
3184.86 1724
3185.39 1716
3185.93 1777
3186.46 1714
3186.99 1668
3187.52 1712
3188.06 1808
3188.59 1833
3189.12 1788
3189.65 1814
3190.19 1923
3190.72 1861
3191.25 1858
3191.79 1875
3192.32 1862
3192.85 1911
3193.38 1847
3193.92 1816
3194.45 1838
3194.98 1798
3195.52 1773
3196.05 1824
3196.58 1843
3197.12 1849
3197.65 1884
3198.18 1953
3198.72 1921
3199.25 1923
3199.78 1879
3200.32 1971
3200.85 1999
3201.39 1903
3201.92 1947
3202.45 1902
3202.99 1906
3203.52 1924
3204.05 1927
3204.59 2008
3205.12 2147
3205.66 2112
3206.19 2224
3206.72 2213
3207.26 2400
3207.79 2485
3208.33 2518
3208.86 2698
3209.40 2796
3209.93 2824
3210.47 2943
3211.00 2989
3211.53 2928
3212.07 2838
3212.60 2839
3213.14 2902
3213.67 2692
3214.21 2602
3214.74 2456
3215.28 2300
3215.81 2220
3216.35 2135
3216.88 2062
3217.42 1982
3217.95 1945
3218.49 1838
3219.02 2001
3219.56 1961
3220.09 1960
3220.63 2005
3221.16 2076
3221.70 2063
3222.23 2002
3222.77 2153
3223.31 2236
3223.84 2312
3224.38 2318
3224.91 2245
3225.45 2304
3225.98 2358
3226.52 2209
3227.06 2254
3227.59 2297
3228.13 2235
3228.66 2261
3229.20 2194
3229.74 2154
3230.27 2263
3230.81 2332
3231.34 2438
3231.88 2515
3232.42 2494
3232.95 2465
3233.49 2477
3234.03 2498
3234.56 2472
3235.10 2570
3235.64 2599
3236.17 2683
3236.71 2727
3237.25 2766
3237.78 2675
3238.32 2682
3238.86 2622
3239.39 2654
3239.93 2669
3240.47 2526
3241.00 2568
3241.54 2526
3242.08 2508
3242.61 2619
3243.15 2610
3243.69 2620
3244.23 2722
3244.76 2898
3245.30 2866
3245.84 2956
3246.38 2937
3246.91 2943
3247.45 2950
3247.99 3040
3248.53 3108
3249.06 3176
3249.60 3409
3250.14 3703
3250.68 4239
3251.21 4928
3251.75 5918
3252.29 7028
3252.83 7937
3253.37 8488
3253.90 8551
3254.44 8380
3254.98 7808
3255.52 6987
3256.06 6209
3256.60 5436
3257.13 4842
3257.67 4441
3258.21 4007
3258.75 3917
3259.29 3949
3259.83 3954
3260.36 4089
3260.90 4267
3261.44 4551
3261.98 4836
3262.52 4968
3263.06 5163
3263.60 5139
3264.14 5231
3264.68 5070
3265.21 5225
3265.75 5541
3266.29 5671
3266.83 5625
3267.37 5855
3267.91 5688
3268.45 5363
3268.99 5026
3269.53 4727
3270.07 4402
3270.61 3997
3271.15 3754
3271.69 3580
3272.23 3506
3272.76 3473
3273.30 3416
3273.84 3343
3274.38 3250
3274.92 3234
3275.46 3167
3276.00 3110
3276.54 3146
3277.08 3112
3277.62 2984
3278.16 3058
3278.70 3154
3279.24 3125
3279.78 3033
3280.32 3063
3280.86 3123
3281.41 3138
3281.95 3207
3282.49 3107
3283.03 3083
3283.57 3131
3284.11 3096
3284.65 3226
3285.19 3151
3285.73 3151
3286.27 3275
3286.81 3339
3287.35 3367
3287.89 3329
3288.43 3311
3288.97 3357
3289.52 3474
3290.06 3474
3290.60 3785
3291.14 4016
3291.68 4281
3292.22 4583
3292.76 4810
3293.30 5169
3293.85 5511
3294.39 5686
3294.93 6051
3295.47 6106
3296.01 6191
3296.55 6054
3297.09 5923
3297.64 5803
3298.18 5582
3298.72 5226
3299.26 5068
3299.80 4764
3300.34 4422
3300.89 4277
3301.43 4219
3301.97 3937
3302.51 3925
3303.06 3822
3303.60 3889
3304.14 3751
3304.68 3778
3305.22 3752
3305.77 3682
3306.31 3669
3306.85 3773
3307.39 3931
3307.94 3918
3308.48 3907
3309.02 4058
3309.56 4047
3310.11 4022
3310.65 4092
3311.19 4090
3311.74 4163
3312.28 4144
3312.82 4019
3313.36 3994
3313.91 4086
3314.45 4188
3314.99 4294
3315.54 4525
3316.08 4971
3316.62 5378
3317.17 5900
3317.71 6265
3318.25 6814
3318.80 7306
3319.34 7838
3319.88 7969
3320.43 8136
3320.97 8193
3321.51 7919
3322.06 7639
3322.60 7483
3323.14 7168
3323.69 6813
3324.23 6592
3324.78 6452
3325.32 6282
3325.86 6239
3326.41 6071
3326.95 5997
3327.50 5935
3328.04 5868
3328.59 5882
3329.13 6068
3329.67 6345
3330.22 6680
3330.76 7408
3331.31 8787
3331.85 11145
3332.40 14746
3332.94 19918
3333.49 26221
3334.03 32752
3334.57 38158
3335.12 42889
3335.66 46137
3336.21 47684
3336.75 47916
3337.30 47219
3337.84 44719
3338.39 41289
3338.93 37205
3339.48 32807
3340.02 28277
3340.57 23150
3341.11 18420
3341.66 14828
3342.20 11848
3342.75 9722
3343.30 8215
3343.84 6940
3344.39 6237
3344.93 5760
3345.48 5267
3346.02 5160
3346.57 4939
3347.11 4837
3347.66 4705
3348.21 4499
3348.75 4246
3349.30 4112
3349.84 4046
3350.39 4081
3350.94 3988
3351.48 4169
3352.03 4016
3352.57 4024
3353.12 4029
3353.67 4040
3354.21 3934
3354.76 3881
3355.31 3891
3355.85 3814
3356.40 3965
3356.95 3937
3357.49 4031
3358.04 3875
3358.59 3813
3359.13 3740
3359.68 3804
3360.23 3776
3360.77 3813
3361.32 3896
3361.87 4030
3362.41 4240
3362.96 4068
3363.51 4256
3364.05 4251
3364.60 4226
3365.15 4128
3365.70 4067
3366.24 4001
3366.79 4001
3367.34 3876
3367.89 3766
3368.43 3782
3368.98 3876
3369.53 3879
3370.08 4068
3370.62 4256
3371.17 4745
3371.72 5388
3372.27 6087
3372.81 6990
3373.36 7564
3373.91 7983
3374.46 8306
3375.01 8435
3375.55 8058
3376.10 7478
3376.65 6914
3377.20 6408
3377.75 5779
3378.30 5194
3378.84 4628
3379.39 4334
3379.94 3892
3380.49 3639
3381.04 3481
3381.59 3450
3382.13 3314
3382.68 3153
3383.23 3065
3383.78 3044
3384.33 2991
3384.88 2839
3385.43 2904
3385.98 2806
3386.52 2686
3387.07 2616
3387.62 2644
3388.17 2617
3388.72 2633
3389.27 2571
3389.82 2608
3390.37 2577
3390.92 2558
3391.47 2568
3392.02 2557
3392.57 2581
3393.12 2614
3393.66 2614
3394.21 2690
3394.76 2777
3395.31 2715
3395.86 2814
3396.41 2914
3396.96 3059
3397.51 3180
3398.06 3253
3398.61 3235
3399.16 3201
3399.71 3170
3400.26 3160
3400.81 3088
3401.36 2972
3401.91 2924
3402.46 2893
3403.01 2782
3403.56 2570
3404.11 2608
3404.66 2609
3405.21 2599
3405.77 2504
3406.32 2432
3406.87 2482
3407.42 2436
3407.97 2552
3408.52 2646
3409.07 2766
3409.62 2984
3410.17 3051
3410.72 3239
3411.27 3391
3411.82 3525
3412.37 3642
3412.93 3654
3413.48 3679
3414.03 3479
3414.58 3390
3415.13 3252
3415.68 3184
3416.23 3166
3416.78 3117
3417.34 3025
3417.89 2959
3418.44 2905
3418.99 2901
3419.54 2835
3420.09 2777
3420.65 2696
3421.20 2529
3421.75 2478
3422.30 2454
3422.85 2502
3423.40 2561
3423.96 2692
3424.51 2723
3425.06 2712
3425.61 2703
3426.17 2661
3426.72 2524
3427.27 2467
3427.82 2425
3428.37 2297
3428.93 2252
3429.48 2203
3430.03 2109
3430.58 2116
3431.14 2205
3431.69 2168
3432.24 2023
3432.79 2089
3433.35 2035
3433.90 2113
3434.45 2119
3435.01 2109
3435.56 2125
3436.11 2255
3436.66 2203
3437.22 2206
3437.77 2258
3438.32 2272
3438.88 2265
3439.43 2260
3439.98 2275
3440.54 2276
3441.09 2222
3441.64 2255
3442.20 2243
3442.75 2207
3443.30 2146
3443.86 2147
3444.41 2123
3444.96 2131
3445.52 2068
3446.07 2050
3446.63 2012
3447.18 1992
3447.73 2073
3448.29 2019
3448.84 2014
3449.40 1974
3449.95 1975
3450.50 2018
3451.06 1981
3451.61 1891
3452.17 1875
3452.72 1826
3453.27 1913
3453.83 1903
3454.38 1933
3454.94 1956
3455.49 1969
3456.05 1973
3456.60 1942
3457.16 1886
3457.71 1953
3458.27 2071
3458.82 2056
3459.38 1962
3459.93 2066
3460.49 2107
3461.04 2108
3461.60 2102
3462.15 2061
3462.71 2081
3463.26 2169
3463.82 2256
3464.37 2246
3464.93 2226
3465.48 2239
3466.04 2247
3466.59 2188
3467.15 2243
3467.70 2255
3468.26 2258
3468.81 2274
3469.37 2327
3469.93 2433
3470.48 2485
3471.04 2553
3471.59 2669
3472.15 2675
3472.70 2651
3473.26 2621
3473.82 2628
3474.37 2571
3474.93 2577
3475.48 2520
3476.04 2479
3476.60 2426
3477.15 2521
3477.71 2602
3478.27 2600
3478.82 2610
3479.38 2809
3479.93 2781
3480.49 2877
3481.05 2860
3481.60 3040
3482.16 3084
3482.72 3055
3483.27 3227
3483.83 3250
3484.39 3383
3484.95 3351
3485.50 3354
3486.06 3376
3486.62 3280
3487.17 3261
3487.73 3453
3488.29 3830
3488.84 4188
3489.40 4958
3489.96 6274
3490.52 7792
3491.07 9729
3491.63 11300
3492.19 12618
3492.75 13120
3493.30 12888
3493.86 12494
3494.42 10947
3494.98 9233
3495.53 7920
3496.09 6745
3496.65 5552
3497.21 4807
3497.77 4166
3498.32 3879
3498.88 3816
3499.44 3585
3500.00 3554
3500.56 3538
3501.11 3640
3501.67 3745
3502.23 3771
3502.79 3844
3503.35 4138
3503.91 4442
3504.46 4832
3505.02 4958
3505.58 4892
3506.14 4902
3506.70 4736
3507.26 4609
3507.81 4387
3508.37 4080
3508.93 3828
3509.49 3680
3510.05 3705
3510.61 3568
3511.17 3474
3511.73 3505
3512.29 3295
3512.85 3226
3513.40 3126
3513.96 2885
3514.52 2669
3515.08 2612
3515.64 2434
3516.20 2258
3516.76 2212
3517.32 2269
3517.88 2257
3518.44 2185
3519.00 2224
3519.56 2212
3520.12 2185
3520.68 2228
3521.24 2247
3521.80 2252
3522.36 2236
3522.92 2251
3523.48 2392
3524.04 2397
3524.60 2321
3525.16 2206
3525.72 2244
3526.28 2249
3526.84 2144
3527.40 2186
3527.96 2169
3528.52 2130
3529.08 2106
3529.64 2225
3530.20 2222
3530.76 2272
3531.32 2370
3531.88 2175
3532.44 2114
3533.00 2149
3533.56 2219
3534.12 2047
3534.68 2104
3535.25 2103
3535.81 2129
3536.37 2110
3536.93 2008
3537.49 2135
3538.05 2054
3538.61 2059
3539.17 2064
3539.73 2030
3540.30 2015
3540.86 2067
3541.42 2097
3541.98 2112
3542.54 2130
3543.10 2218
3543.66 2216
3544.23 2246
3544.79 2228
3545.35 2276
3545.91 2289
3546.47 2160
3547.03 2022
3547.60 2095
3548.16 2088
3548.72 2032
3549.28 1940
3549.84 1950
3550.41 1969
3550.97 2021
3551.53 1928
3552.09 1873
3552.65 1824
3553.22 1794
3553.78 1791
3554.34 1803
3554.90 1805
3555.47 1757
3556.03 1784
3556.59 1814
3557.15 1817
3557.72 1798
3558.28 1795
3558.84 1849
3559.41 1892
3559.97 1818
3560.53 1815
3561.09 1913
3561.66 1808
3562.22 1832
3562.78 1884
3563.35 1943
3563.91 1971
3564.47 1963
3565.04 2019
3565.60 1982
3566.16 1981
3566.73 1946
3567.29 1932
3567.85 1941
3568.42 1852
3568.98 1857
3569.54 1882
3570.11 1816
3570.67 1802
3571.23 1752
3571.80 1771
3572.36 1838
3572.93 1917
3573.49 1971
3574.05 2053
3574.62 2160
3575.18 2302
3575.75 2434
3576.31 2599
3576.87 2651
3577.44 2805
3578.00 2779
3578.57 2718
3579.13 2726
3579.70 2685
3580.26 2594
3580.82 2365
3581.39 2217
3581.95 2134
3582.52 2038
3583.08 2049
3583.65 2007
3584.21 1893
3584.78 1907
3585.34 1798
3585.91 1728
3586.47 1685
3587.04 1758
3587.60 1751
3588.17 1693
3588.73 1661
3589.30 1641
3589.86 1657
3590.43 1696
3590.99 1718
3591.56 1615
3592.12 1590
3592.69 1680
3593.25 1591
3593.82 1557
3594.39 1567
3594.95 1655
3595.52 1660
3596.08 1695
3596.65 1702
3597.21 1601
3597.78 1631
3598.35 1610
3598.91 1670
3599.48 1673
3600.04 1628
3600.61 1648
3601.18 1641
3601.74 1714
3602.31 1689
3602.87 1677
3603.44 1644
3604.01 1651
3604.57 1740
3605.14 1689
3605.71 1650
3606.27 1662
3606.84 1613
3607.41 1567
3607.97 1577
3608.54 1618
3609.11 1547
3609.67 1557
3610.24 1562
3610.81 1532
3611.37 1538
3611.94 1629
3612.51 1634
3613.07 1644
3613.64 1733
3614.21 1724
3614.78 1840
3615.34 1929
3615.91 2159
3616.48 2339
3617.04 2616
3617.61 2648
3618.18 2770
3618.75 2804
3619.31 2760
3619.88 2780
3620.45 2649
3621.02 2430
3621.58 2307
3622.15 2190
3622.72 2091
3623.29 1951
3623.86 1833
3624.42 1882
3624.99 1694
3625.56 1630
3626.13 1586
3626.70 1622
3627.26 1662
3627.83 1625
3628.40 1568
3628.97 1584
3629.54 1567
3630.11 1626
3630.67 1654
3631.24 1635
3631.81 1577
3632.38 1627
3632.95 1620
3633.52 1504
3634.08 1565
3634.65 1562
3635.22 1585
3635.79 1550
3636.36 1636
3636.93 1624
3637.50 1618
3638.07 1530
3638.64 1686
3639.20 1656
3639.77 1698
3640.34 1827
3640.91 1906
3641.48 1960
3642.05 1947
3642.62 1970
3643.19 2012
3643.76 1961
3644.33 1897
3644.90 1854
3645.47 1860
3646.04 1820
3646.61 1829
3647.18 1773
3647.75 1762
3648.32 1769
3648.89 1802
3649.46 1804
3650.03 1847
3650.60 1855
3651.17 1879
3651.74 1911
3652.31 2014
3652.88 2154
3653.45 2249
3654.02 2198
3654.59 2109
3655.16 2052
3655.73 2054
3656.30 2008
3656.87 2086
3657.44 2175
3658.01 2197
3658.58 2166
3659.15 2136
3659.72 2321
3660.29 2335
3660.86 2186
3661.43 2184
3662.00 2177
3662.58 2137
3663.15 2026
3663.72 2063
3664.29 2091
3664.86 2180
3665.43 2354
3666.00 2385
3666.57 2389
3667.14 2438
3667.72 2365
3668.29 2320
3668.86 2268
3669.43 2187
3670.00 2071
3670.57 2057
3671.14 2042
3671.72 1950
3672.29 1924
3672.86 1794
3673.43 1854
3674.00 1890
3674.57 1873
3675.15 1913
3675.72 1863
3676.29 1872
3676.86 1879
3677.43 1875
3678.01 1908
3678.58 1929
3679.15 1935
3679.72 1974
3680.30 2105
3680.87 2004
3681.44 1842
3682.01 1804
3682.58 1700
3683.16 1665
3683.73 1697
3684.30 1642
3684.88 1654
3685.45 1674
3686.02 1684
3686.59 1724
3687.17 1754
3687.74 1843
3688.31 1894
3688.88 1945
3689.46 2019
3690.03 2072
3690.60 2182
3691.18 1962
3691.75 1966
3692.32 1836
3692.90 1854
3693.47 1891
3694.04 1823
3694.62 1795
3695.19 1816
3695.76 1659
3696.34 1632
3696.91 1664
3697.48 1659
3698.06 1694
3698.63 1604
3699.21 1614
3699.78 1643
3700.35 1661
3700.93 1678
3701.50 1633
3702.08 1657
3702.65 1676
3703.22 1654
3703.80 1678
3704.37 1644
3704.95 1737
3705.52 1727
3706.09 1789
3706.67 1748
3707.24 1715
3707.82 1651
3708.39 1703
3708.97 1743
3709.54 1757
3710.12 1762
3710.69 1703
3711.26 1721
3711.84 1624
3712.41 1578
3712.99 1622
3713.56 1667
3714.14 1624
3714.71 1719
3715.29 1667
3715.86 1638
3716.44 1623
3717.01 1579
3717.59 1607
3718.16 1585
3718.74 1607
3719.32 1516
3719.89 1521
3720.47 1524
3721.04 1570
3721.62 1525
3722.19 1522
3722.77 1541
3723.34 1590
3723.92 1578
3724.49 1548
3725.07 1478
3725.65 1484
3726.22 1524
3726.80 1487
3727.37 1585
3727.95 1580
3728.53 1594
3729.10 1659
3729.68 1748
3730.25 1871
3730.83 1900
3731.41 2061
3731.98 2309
3732.56 2312
3733.14 2349
3733.71 2384
3734.29 2376
3734.87 2338
3735.44 2272
3736.02 2169
3736.60 2079
3737.17 1969
3737.75 1977
3738.33 1828
3738.90 1725
3739.48 1716
3740.06 1681
3740.63 1641
3741.21 1601
3741.79 1536
3742.36 1477
3742.94 1487
3743.52 1549
3744.10 1549
3744.67 1489
3745.25 1580
3745.83 1547
3746.40 1605
3746.98 1648
3747.56 1550
3748.14 1603
3748.71 1670
3749.29 1628
3749.87 1645
3750.45 1608
3751.03 1589
3751.60 1603
3752.18 1607
3752.76 1538
3753.34 1568
3753.92 1528
3754.49 1513
3755.07 1531
3755.65 1454
3756.23 1508
3756.81 1545
3757.38 1597
3757.96 1614
3758.54 1636
3759.12 1610
3759.70 1694
3760.28 1698
3760.85 1697
3761.43 1787
3762.01 1751
3762.59 1766
3763.17 1791
3763.75 1805
3764.33 1748
3764.91 1745
3765.48 1779
3766.06 1756
3766.64 1706
3767.22 1724
3767.80 1744
3768.38 1699
3768.96 1613
3769.54 1634
3770.12 1639
3770.70 1679
3771.28 1722
3771.85 1693
3772.43 1644
3773.01 1689
3773.59 1677
3774.17 1612
3774.75 1615
3775.33 1688
3775.91 1646
3776.49 1590
3777.07 1581
3777.65 1624
3778.23 1578
3778.81 1620
3779.39 1571
3779.97 1592
3780.55 1604
3781.13 1661
3781.71 1548
3782.29 1530
3782.87 1546
3783.45 1546
3784.03 1487
3784.61 1519
3785.19 1560
3785.77 1577
3786.35 1549
3786.93 1566
3787.51 1679
3788.10 1679
3788.68 1661
3789.26 1639
3789.84 1622
3790.42 1625
3791.00 1638
3791.58 1653
3792.16 1620
3792.74 1729
3793.32 1734
3793.90 1627
3794.48 1617
3795.07 1623
3795.65 1655
3796.23 1606
3796.81 1595
3797.39 1592
3797.97 1549
3798.55 1576
3799.14 1660
3799.72 1677
3800.30 1697
3800.88 1780
3801.46 1853
3802.04 1841
3802.62 1877
3803.21 1890
3803.79 1901
3804.37 1842
3804.95 1756
3805.53 1787
3806.12 1878
3806.70 1892
3807.28 1961
3807.86 2065
3808.44 2125
3809.03 2080
3809.61 2130
3810.19 2044
3810.77 2032
3811.36 2060
3811.94 2025
3812.52 1941
3813.10 1982
3813.69 1997
3814.27 2075
3814.85 2144
3815.43 2215
3816.02 2173
3816.60 2180
3817.18 2071
3817.77 1977
3818.35 1930
3818.93 1850
3819.51 1795
3820.10 1822
3820.68 1835
3821.26 1816
3821.85 1921
3822.43 1887
3823.01 1921
3823.60 2037
3824.18 1991
3824.76 1920
3825.35 1835
3825.93 1970
3826.51 1846
3827.10 1739
3827.68 1717
3828.27 1776
3828.85 1774
3829.43 1743
3830.02 1638
3830.60 1655
3831.18 1638
3831.77 1696
3832.35 1691
3832.94 1717
3833.52 1805
3834.10 1751
3834.69 1767
3835.27 1792
3835.86 1786
3836.44 1806
3837.03 1804
3837.61 1746
3838.19 1754
3838.78 1729
3839.36 1768
3839.95 1763
3840.53 1743
3841.12 1805
3841.70 1755
3842.29 1813
3842.87 1868
3843.46 1875
3844.04 1940
3844.63 2054
3845.21 2154
3845.80 2323
3846.38 2246
3846.97 2229
3847.55 2198
3848.14 2036
3848.72 2005
3849.31 1987
3849.89 1960
3850.48 1897
3851.06 1893
3851.65 1932
3852.23 1844
3852.82 1881
3853.41 1843
3853.99 1893
3854.58 1948
3855.16 1856
3855.75 1838
3856.33 1831
3856.92 1908
3857.51 2061
3858.09 2228
3858.68 2517
3859.26 2852
3859.85 3236
3860.44 3534
3861.02 3781
3861.61 3986
3862.20 4176
3862.78 3988
3863.37 3923
3863.95 3771
3864.54 3390
3865.13 3029
3865.71 2854
3866.30 2639
3866.89 2361
3867.47 2275
3868.06 2128
3868.65 1921
3869.23 1862
3869.82 1852
3870.41 1872
3870.99 1874
3871.58 1923
3872.17 1950
3872.76 1892
3873.34 1911
3873.93 2031
3874.52 1870
3875.10 1905
3875.69 1849
3876.28 1836
3876.87 1765
3877.45 1650
3878.04 1676
3878.63 1683
3879.22 1659
3879.80 1637
3880.39 1670
3880.98 1654
3881.57 1628
3882.15 1598
3882.74 1660
3883.33 1674
3883.92 1657
3884.51 1602
3885.09 1647
3885.68 1660
3886.27 1684
3886.86 1721
3887.45 1682
3888.04 1734
3888.62 1793
3889.21 1946
3889.80 1882
3890.39 1890
3890.98 1990
3891.57 1910
3892.15 1911
3892.74 1800
3893.33 1815
3893.92 1838
3894.51 1779
3895.10 1820
3895.69 1807
3896.28 1849
3896.86 1772
3897.45 1720
3898.04 1735
3898.63 1766
3899.22 1809
3899.81 1805
3900.40 1776
3900.99 1736
3901.58 1723
3902.17 1666
3902.76 1719
3903.34 1729
3903.93 1702
3904.52 1663
3905.11 1600
3905.70 1647
3906.29 1627
3906.88 1688
3907.47 1701
3908.06 1759
3908.65 1702
3909.24 1697
3909.83 1617
3910.42 1600
3911.01 1559
3911.60 1587
3912.19 1475
3912.78 1488
3913.37 1532
3913.96 1510
3914.55 1500
3915.14 1533
3915.73 1575
3916.32 1588
3916.91 1548
3917.50 1564
3918.09 1557
3918.68 1520
3919.28 1526
3919.87 1478
3920.46 1447
3921.05 1418
3921.64 1459
3922.23 1383
3922.82 1513
3923.41 1441
3924.00 1492
3924.59 1443
3925.18 1384
3925.77 1439
3926.37 1398
3926.96 1411
3927.55 1416
3928.14 1343
3928.73 1396
3929.32 1415
3929.91 1365
3930.51 1357
3931.10 1362
3931.69 1405
3932.28 1368
3932.87 1375
3933.46 1424
3934.05 1397
3934.65 1422
3935.24 1391
3935.83 1389
3936.42 1433
3937.01 1396
3937.61 1430
3938.20 1486
3938.79 1492
3939.38 1501
3939.97 1538
3940.57 1532
3941.16 1563
3941.75 1579
3942.34 1650
3942.94 1603
3943.53 1590
3944.12 1583
3944.71 1541
3945.31 1490
3945.90 1467
3946.49 1404
3947.08 1433
3947.68 1383
3948.27 1450
3948.86 1431
3949.45 1390
3950.05 1406
3950.64 1491
3951.23 1493
3951.83 1493
3952.42 1521
3953.01 1457
3953.61 1461
3954.20 1450
3954.79 1434
3955.39 1480
3955.98 1483
3956.57 1593
3957.17 1602
3957.76 1605
3958.35 1603
3958.95 1609
3959.54 1657
3960.13 1621
3960.73 1654
3961.32 1604
3961.92 1600
3962.51 1577
3963.10 1584
3963.70 1690
3964.29 1708
3964.88 1737
3965.48 1828
3966.07 1892
3966.67 1982
3967.26 2020
3967.86 1951
3968.45 2082
3969.04 2112
3969.64 1961
3970.23 1915
3970.83 1821
3971.42 1747
3972.02 1660
3972.61 1634
3973.21 1583
3973.80 1610
3974.40 1744
3974.99 1817
3975.58 1866
3976.18 2004
3976.77 2161
3977.37 2244
3977.96 2200
3978.56 2192
3979.15 2065
3979.75 2046
3980.35 1890
3980.94 1772
3981.54 1711
3982.13 1805
3982.73 1744
3983.32 1668
3983.92 1733
3984.51 1666
3985.11 1638
3985.70 1695
3986.30 1704
3986.90 1719
3987.49 1651
3988.09 1697
3988.68 1644
3989.28 1622
3989.87 1590
3990.47 1651
3991.07 1563
3991.66 1678
3992.26 1676
3992.85 1636
3993.45 1637
3994.05 1687
3994.64 1653
3995.24 1700
3995.84 1649
3996.43 1703
3997.03 1711
3997.62 1753
3998.22 1807
3998.82 1847
3999.41 1852
4000.01 1758
4000.61 1771
4001.20 1738
4001.80 1721
4002.40 1671
4003.00 1708
4003.59 1677
4004.19 1637
4004.79 1712
4005.38 1682
4005.98 1651
4006.58 1631
4007.17 1602
4007.77 1603
4008.37 1555
4008.97 1512
4009.56 1569
4010.16 1585
4010.76 1638
4011.36 1555
4011.95 1524
4012.55 1566
4013.15 1552
4013.75 1522
4014.34 1535
4014.94 1602
4015.54 1661
4016.14 1662
4016.74 1703
4017.33 1716
4017.93 1799
4018.53 1826
4019.13 1800
4019.73 1790
4020.32 1757
4020.92 1714
4021.52 1691
4022.12 1682
4022.72 1620
4023.32 1641
4023.91 1576
4024.51 1599
4025.11 1658
4025.71 1638
4026.31 1647
4026.91 1648
4027.51 1695
4028.10 1724
4028.70 1687
4029.30 1785
4029.90 1782
4030.50 1770
4031.10 1763
4031.70 1723
4032.30 1770
4032.90 1759
4033.49 1811
4034.09 1931
4034.69 1988
4035.29 1894
4035.89 2011
4036.49 1962
4037.09 1777
4037.69 1632
4038.29 1573
4038.89 1538
4039.49 1531
4040.09 1552
4040.69 1480
4041.29 1469
4041.89 1469
4042.49 1433
4043.09 1447
4043.69 1494
4044.29 1473
4044.89 1404
4045.49 1433
4046.09 1446
4046.69 1440
4047.29 1360
4047.89 1404
4048.49 1425
4049.09 1459
4049.69 1448
4050.29 1414
4050.89 1412
4051.49 1455
4052.09 1413
4052.69 1394
4053.29 1475
4053.89 1424
4054.49 1346
4055.09 1366
4055.69 1363
4056.30 1377
4056.90 1375
4057.50 1361
4058.10 1396
4058.70 1334
4059.30 1348
4059.90 1346
4060.50 1371
4061.10 1393
4061.71 1469
4062.31 1393
4062.91 1404
4063.51 1407
4064.11 1471
4064.71 1493
4065.31 1560
4065.92 1573
4066.52 1483
4067.12 1562
4067.72 1527
4068.32 1545
4068.92 1451
4069.53 1459
4070.13 1431
4070.73 1423
4071.33 1410
4071.93 1339
4072.54 1357
4073.14 1317
4073.74 1255
4074.34 1302
4074.94 1385
4075.55 1361
4076.15 1320
4076.75 1312
4077.35 1386
4077.96 1372
4078.56 1354
4079.16 1333
4079.76 1385
4080.37 1332
4080.97 1317
4081.57 1313
4082.17 1355
4082.78 1352
4083.38 1270
4083.98 1381
4084.59 1300
4085.19 1320
4085.79 1291
4086.39 1282
4087.00 1268
4087.60 1324
4088.20 1285
4088.81 1292
4089.41 1304
4090.01 1333
4090.62 1313
4091.22 1333
4091.82 1270
4092.43 1304
4093.03 1308
4093.63 1345
4094.24 1360
4094.84 1348
4095.45 1372
4096.05 1362
4096.65 1390
4097.26 1352
4097.86 1344
4098.47 1343
4099.07 1388
4099.67 1327
4100.28 1319
4100.88 1356
4101.49 1339
4102.09 1331
4102.69 1376
4103.30 1335
4103.90 1310
4104.51 1288
4105.11 1324
4105.72 1320
4106.32 1304
4106.93 1309
4107.53 1278
4108.13 1234
4108.74 1279
4109.34 1284
4109.95 1196
4110.55 1244
4111.16 1266
4111.76 1314
4112.37 1339
4112.97 1311
4113.58 1291
4114.18 1276
4114.79 1287
4115.39 1259
4116.00 1285
4116.60 1317
4117.21 1270
4117.82 1240
4118.42 1306
4119.03 1286
4119.63 1264
4120.24 1291
4120.84 1282
4121.45 1274
4122.05 1257
4122.66 1310
4123.27 1308
4123.87 1308
4124.48 1367
4125.08 1317
4125.69 1321
4126.30 1291
4126.90 1286
4127.51 1263
4128.11 1258
4128.72 1306
4129.33 1284
4129.93 1255
4130.54 1297
4131.15 1286
4131.75 1249
4132.36 1311
4132.96 1369
4133.57 1378
4134.18 1405
4134.78 1431
4135.39 1438
4136.00 1460
4136.60 1520
4137.21 1502
4137.82 1557
4138.43 1527
4139.03 1518
4139.64 1543
4140.25 1457
4140.85 1526
4141.46 1559
4142.07 1604
4142.68 1546
4143.28 1538
4143.89 1562
4144.50 1551
4145.10 1513
4145.71 1525
4146.32 1458
4146.93 1472
4147.53 1472
4148.14 1392
4148.75 1412
4149.36 1289
4149.97 1288
4150.57 1353
4151.18 1257
4151.79 1294
4152.40 1305
4153.00 1238
4153.61 1316
4154.22 1267
4154.83 1349
4155.44 1292
4156.05 1301
4156.65 1326
4157.26 1331
4157.87 1351
4158.48 1462
4159.09 1560
4159.70 1602
4160.30 1525
4160.91 1513
4161.52 1428
4162.13 1372
4162.74 1389
4163.35 1374
4163.96 1341
4164.56 1326
4165.17 1368
4165.78 1380
4166.39 1380
4167.00 1351
4167.61 1395
4168.22 1421
4168.83 1467
4169.44 1437
4170.05 1475
4170.66 1529
4171.26 1501
4171.87 1590
4172.48 1566
4173.09 1560
4173.70 1552
4174.31 1569
4174.92 1482
4175.53 1574
4176.14 1538
4176.75 1543
4177.36 1490
4177.97 1494
4178.58 1451
4179.19 1401
4179.80 1436
4180.41 1395
4181.02 1384
4181.63 1398
4182.24 1407
4182.85 1354
4183.46 1325
4184.07 1331
4184.68 1441
4185.29 1423
4185.90 1492
4186.51 1463
4187.12 1374
4187.73 1363
4188.34 1363
4188.95 1312
4189.56 1321
4190.18 1290
4190.79 1330
4191.40 1362
4192.01 1370
4192.62 1375
4193.23 1443
4193.84 1463
4194.45 1471
4195.06 1475
4195.67 1421
4196.28 1450
4196.90 1466
4197.51 1453
4198.12 1530
4198.73 1435
4199.34 1396
4199.95 1384
4200.56 1396
4201.18 1397
4201.79 1365
4202.40 1358
4203.01 1366
4203.62 1345
4204.23 1341
4204.85 1421
4205.46 1480
4206.07 1417
4206.68 1438
4207.29 1401
4207.90 1438
4208.52 1479
4209.13 1491
4209.74 1431
4210.35 1454
4210.97 1476
4211.58 1529
4212.19 1565
4212.80 1453
4213.41 1475
4214.03 1500
4214.64 1448
4215.25 1443
4215.86 1430
4216.48 1491
4217.09 1499
4217.70 1577
4218.32 1598
4218.93 1660
4219.54 1747
4220.15 1717
4220.77 1708
4221.38 1811
4221.99 1839
4222.61 1869
4223.22 1874
4223.83 1839
4224.44 1806
4225.06 1865
4225.67 1943
4226.28 2013
4226.90 2102
4227.51 2325
4228.13 2399
4228.74 2381
4229.35 2488
4229.97 2404
4230.58 2252
4231.19 2046
4231.81 1948
4232.42 1813
4233.03 1680
4233.65 1702
4234.26 1722
4234.88 1691
4235.49 1671
4236.10 1672
4236.72 1741
4237.33 1698
4237.95 1633
4238.56 1588
4239.17 1549
4239.79 1601
4240.40 1656
4241.02 1601
4241.63 1643
4242.25 1675
4242.86 1715
4243.48 1652
4244.09 1672
4244.71 1662
4245.32 1677
4245.93 1604
4246.55 1644
4247.16 1641
4247.78 1595
4248.39 1661
4249.01 1734
4249.62 1714
4250.24 1678
4250.85 1623
4251.47 1614
4252.08 1634
4252.70 1643
4253.32 1684
4253.93 1674
4254.55 1663
4255.16 1708
4255.78 1698
4256.39 1624
4257.01 1671
4257.62 1775
4258.24 1647
4258.85 1669
4259.47 1748
4260.09 1772
4260.70 1907
4261.32 1873
4261.93 1933
4262.55 1953
4263.17 2069
4263.78 2044
4264.40 2170
4265.01 2167
4265.63 2067
4266.25 2001
4266.86 1968
4267.48 1969
4268.10 2032
4268.71 2041
4269.33 2038
4269.94 1985
4270.56 2112
4271.18 2339
4271.79 2559
4272.41 2754
4273.03 3048
4273.64 3277
4274.26 3190
4274.88 3090
4275.49 3194
4276.11 3124
4276.73 3017
4277.35 2905
4277.96 2734
4278.58 2640
4279.20 2554
4279.81 2380
4280.43 2240
4281.05 2085
4281.67 1972
4282.28 1892
4282.90 1915
4283.52 1729
4284.14 1753
4284.75 1771
4285.37 1723
4285.99 1761
4286.61 1773
4287.22 1776
4287.84 1802
4288.46 1737
4289.08 1667
4289.70 1598
4290.31 1554
4290.93 1676
4291.55 1715
4292.17 1679
4292.79 1743
4293.40 1632
4294.02 1622
4294.64 1689
4295.26 1625
4295.88 1623
4296.50 1593
4297.11 1557
4297.73 1543
4298.35 1554
4298.97 1598
4299.59 1529
4300.21 1590
4300.83 1647
4301.44 1652
4302.06 1641
4302.68 1601
4303.30 1539
4303.92 1578
4304.54 1595
4305.16 1593
4305.78 1620
4306.40 1608
4307.02 1611
4307.63 1552
4308.25 1575
4308.87 1615
4309.49 1623
4310.11 1602
4310.73 1644
4311.35 1633
4311.97 1647
4312.59 1617
4313.21 1672
4313.83 1690
4314.45 1635
4315.07 1731
4315.69 1709
4316.31 1685
4316.93 1672
4317.55 1705
4318.17 1669
4318.79 1694
4319.41 1683
4320.03 1710
4320.65 1667
4321.27 1735
4321.89 1739
4322.51 1729
4323.13 1842
4323.75 1843
4324.37 1900
4324.99 2012
4325.61 1994
4326.23 2004
4326.85 2060
4327.47 2106
4328.09 2077
4328.71 2137
4329.33 2205
4329.96 2400
4330.58 2671
4331.20 2937
4331.82 3247
4332.44 3558
4333.06 3678
4333.68 3697
4334.30 3632
4334.92 3604
4335.54 3504
4336.17 3421
4336.79 3436
4337.41 3455
4338.03 3519
4338.65 3507
4339.27 3378
4339.89 3258
4340.52 3018
4341.14 2774
4341.76 2777
4342.38 2772
4343.00 2845
4343.62 3062
4344.25 3370
4344.87 3816
4345.49 4533
4346.11 5139
4346.73 5409
4347.36 5624
4347.98 5474
4348.60 5125
4349.22 4673
4349.84 4262
4350.47 3881
4351.09 3700
4351.71 3524
4352.33 3406
4352.96 3232
4353.58 3029
4354.20 2728
4354.82 2637
4355.45 2503
4356.07 2482
4356.69 2361
4357.31 2356
4357.94 2283
4358.56 2339
4359.18 2269
4359.81 2223
4360.43 2267
4361.05 2269
4361.68 2139
4362.30 2117
4362.92 2056
4363.55 2026
4364.17 1997
4364.79 2097
4365.42 2081
4366.04 2060
4366.66 2077
4367.29 2068
4367.91 1935
4368.53 1910
4369.16 1816
4369.78 1833
4370.40 1686
4371.03 1752
4371.65 1783
4372.27 1800
4372.90 1699
4373.52 1702
4374.15 1735
4374.77 1675
4375.39 1708
4376.02 1737
4376.64 1779
4377.27 1720
4377.89 1692
4378.52 1748
4379.14 1739
4379.76 1761
4380.39 1763
4381.01 1789
4381.64 1798
4382.26 1763
4382.89 1749
4383.51 1758
4384.14 1783
4384.76 1753
4385.39 1854
4386.01 1822
4386.64 1762
4387.26 1777
4387.89 1788
4388.51 1736
4389.14 1806
4389.76 1870
4390.39 2004
4391.01 1987
4391.64 2003
4392.26 2038
4392.89 2104
4393.51 1967
4394.14 1876
4394.76 1778
4395.39 1727
4396.01 1698
4396.64 1674
4397.26 1687
4397.89 1651
4398.52 1686
4399.14 1671
4399.77 1649
4400.39 1622
4401.02 1582
4401.65 1616
4402.27 1614
4402.90 1691
4403.52 1574
4404.15 1547
4404.78 1591
4405.40 1636
4406.03 1614
4406.65 1677
4407.28 1707
4407.91 1622
4408.53 1586
4409.16 1607
4409.79 1611
4410.41 1594
4411.04 1604
4411.67 1615
4412.29 1578
4412.92 1548
4413.55 1530
4414.17 1477
4414.80 1483
4415.43 1438
4416.05 1455
4416.68 1518
4417.31 1577
4417.94 1483
4418.56 1489
4419.19 1499
4419.82 1402
4420.44 1491
4421.07 1495
4421.70 1484
4422.33 1436
4422.95 1478
4423.58 1425
4424.21 1443
4424.84 1534
4425.46 1524
4426.09 1576
4426.72 1570
4427.35 1562
4427.97 1497
4428.60 1469
4429.23 1501
4429.86 1486
4430.49 1426
4431.11 1469
4431.74 1465
4432.37 1486
4433.00 1465
4433.63 1437
4434.26 1403
4434.88 1408
4435.51 1467
4436.14 1504
4436.77 1471
4437.40 1519
4438.03 1497
4438.65 1480
4439.28 1495
4439.91 1507
4440.54 1405
4441.17 1420
4441.80 1470
4442.43 1455
4443.06 1429
4443.68 1491
4444.31 1468
4444.94 1557
4445.57 1618
4446.20 1562
4446.83 1596
4447.46 1649
4448.09 1569
4448.72 1582
4449.35 1579
4449.98 1568
4450.61 1541
4451.24 1546
4451.86 1503
4452.49 1507
4453.12 1549
4453.75 1582
4454.38 1649
4455.01 1663
4455.64 1852
4456.27 1953
4456.90 1973
4457.53 1938
4458.16 1794
4458.79 1729
4459.42 1645
4460.05 1630
4460.68 1587
4461.31 1532
4461.94 1561
4462.57 1425
4463.20 1388
4463.83 1396
4464.46 1331
4465.09 1387
4465.72 1376
4466.36 1391
4466.99 1409
4467.62 1410
4468.25 1458
4468.88 1420
4469.51 1399
4470.14 1442
4470.77 1379
4471.40 1385
4472.03 1410
4472.66 1454
4473.29 1404
4473.93 1358
4474.56 1420
4475.19 1441
4475.82 1413
4476.45 1425
4477.08 1409
4477.71 1405
4478.34 1368
4478.98 1419
4479.61 1446
4480.24 1413
4480.87 1446
4481.50 1424
4482.13 1456
4482.76 1416
4483.40 1426
4484.03 1432
4484.66 1429
4485.29 1434
4485.92 1399
4486.56 1441
4487.19 1453
4487.82 1606
4488.45 1524
4489.08 1558
4489.72 1584
4490.35 1532
4490.98 1574
4491.61 1520
4492.25 1541
4492.88 1501
4493.51 1499
4494.14 1518
4494.78 1513
4495.41 1472
4496.04 1525
4496.67 1570
4497.31 1610
4497.94 1679
4498.57 1758
4499.20 1742
4499.84 1794
4500.47 1930
4501.10 2078
4501.74 2198
4502.37 2125
4503.00 2027
4503.64 1988
4504.27 1967
4504.90 2005
4505.53 1919
4506.17 1848
4506.80 1862
4507.43 1758
4508.07 1847
4508.70 1756
4509.34 1715
4509.97 1693
4510.60 1749
4511.24 1729
4511.87 1716
4512.50 1737
4513.14 1771
4513.77 1688
4514.41 1553
4515.04 1606
4515.67 1656
4516.31 1619
4516.94 1587
4517.58 1602
4518.21 1590
4518.84 1528
4519.48 1543
4520.11 1536
4520.75 1588
4521.38 1566
4522.02 1541
4522.65 1579
4523.28 1575
4523.92 1596
4524.55 1610
4525.19 1697
4525.82 1720
4526.46 1877
4527.09 2030
4527.73 2212
4528.36 2424
4529.00 2744
4529.63 3279
4530.27 3767
4530.90 4264
4531.54 4567
4532.17 4583
4532.81 4356
4533.44 4031
4534.08 3658
4534.71 3294
4535.35 3016
4535.99 2729
4536.62 2408
4537.26 2209
4537.89 1964
4538.53 1831
4539.16 1782
4539.80 1683
4540.43 1575
4541.07 1550
4541.71 1500
4542.34 1454
4542.98 1475
4543.61 1482
4544.25 1480
4544.89 1444
4545.52 1432
4546.16 1463
4546.79 1405
4547.43 1438
4548.07 1416
4548.70 1468
4549.34 1395
4549.98 1391
4550.61 1339
4551.25 1353
4551.89 1420
4552.52 1427
4553.16 1419
4553.80 1351
4554.43 1370
4555.07 1414
4555.71 1406
4556.34 1427
4556.98 1499
4557.62 1467
4558.25 1523
4558.89 1476
4559.53 1455
4560.16 1489
4560.80 1508
4561.44 1499
4562.08 1554
4562.71 1558
4563.35 1575
4563.99 1589
4564.63 1592
4565.26 1626
4565.90 1565
4566.54 1604
4567.18 1620
4567.81 1752
4568.45 1740
4569.09 1732
4569.73 1706
4570.36 1733
4571.00 1740
4571.64 1727
4572.28 1677
4572.92 1679
4573.55 1671
4574.19 1657
4574.83 1600
4575.47 1540
4576.11 1617
4576.75 1564
4577.38 1546
4578.02 1502
4578.66 1504
4579.30 1553
4579.94 1556
4580.58 1480
4581.21 1567
4581.85 1570
4582.49 1608
4583.13 1631
4583.77 1627
4584.41 1631
4585.05 1636
4585.69 1669
4586.32 1766
4586.96 1874
4587.60 2022
4588.24 2059
4588.88 2011
4589.52 2093
4590.16 2121
4590.80 2205
4591.44 2225
4592.08 2179
4592.72 2274
4593.36 2185
4594.00 2059
4594.63 1975
4595.27 1822
4595.91 1736
4596.55 1702
4597.19 1656
4597.83 1698
4598.47 1622
4599.11 1564
4599.75 1581
4600.39 1574
4601.03 1629
4601.67 1525
4602.31 1565
4602.95 1589
4603.59 1593
4604.23 1606
4604.87 1634
4605.51 1585
4606.15 1601
4606.79 1530
4607.43 1614
4608.08 1581
4608.72 1558
4609.36 1540
4610.00 1455
4610.64 1537
4611.28 1598
4611.92 1510
4612.56 1436
4613.20 1442
4613.84 1411
4614.48 1422
4615.12 1409
4615.76 1428
4616.41 1410
4617.05 1409
4617.69 1361
4618.33 1391
4618.97 1403
4619.61 1377
4620.25 1377
4620.89 1353
4621.54 1299
4622.18 1389
4622.82 1310
4623.46 1357
4624.10 1382
4624.74 1367
4625.38 1343
4626.03 1355
4626.67 1399
4627.31 1375
4627.95 1362
4628.59 1364
4629.24 1406
4629.88 1488
4630.52 1500
4631.16 1555
4631.80 1594
4632.45 1615
4633.09 1607
4633.73 1652
4634.37 1589
4635.02 1611
4635.66 1565
4636.30 1616
4636.94 1598
4637.58 1567
4638.23 1580
4638.87 1632
4639.51 1561
4640.16 1573
4640.80 1643
4641.44 1619
4642.08 1617
4642.73 1530
4643.37 1493
4644.01 1475
4644.66 1480
4645.30 1535
4645.94 1485
4646.58 1512
4647.23 1420
4647.87 1409
4648.51 1372
4649.16 1317
4649.80 1437
4650.44 1442
4651.09 1414
4651.73 1440
4652.37 1516
4653.02 1481
4653.66 1431
4654.31 1467
4654.95 1409
4655.59 1379
4656.24 1364
4656.88 1391
4657.52 1336
4658.17 1365
4658.81 1345
4659.46 1359
4660.10 1408
4660.75 1316
4661.39 1359
4662.03 1275
4662.68 1328
4663.32 1234
4663.97 1236
4664.61 1227
4665.26 1202
4665.90 1230
4666.54 1217
4667.19 1223
4667.83 1262
4668.48 1230
4669.12 1270
4669.77 1253
4670.41 1300
4671.06 1282
4671.70 1234
4672.35 1242
4672.99 1250
4673.64 1284
4674.28 1295
4674.93 1324
4675.57 1303
4676.22 1288
4676.86 1335
4677.51 1302
4678.15 1265
4678.80 1346
4679.44 1358
4680.09 1384
4680.73 1369
4681.38 1405
4682.03 1346
4682.67 1370
4683.32 1368
4683.96 1322
4684.61 1393
4685.25 1361
4685.90 1406
4686.55 1429
4687.19 1406
4687.84 1343
4688.48 1370
4689.13 1421
4689.78 1492
4690.42 1559
4691.07 1627
4691.72 1589
4692.36 1607
4693.01 1566
4693.65 1497
4694.30 1493
4694.95 1529
4695.59 1548
4696.24 1533
4696.89 1596
4697.53 1647
4698.18 1733
4698.83 1858
4699.47 1992
4700.12 2053
4700.77 1932
4701.41 1923
4702.06 1885
4702.71 1777
4703.36 1731
4704.00 1731
4704.65 1664
4705.30 1635
4705.94 1634
4706.59 1620
4707.24 1589
4707.89 1557
4708.53 1508
4709.18 1553
4709.83 1571
4710.48 1538
4711.12 1469
4711.77 1450
4712.42 1420
4713.07 1511
4713.71 1575
4714.36 1586
4715.01 1524
4715.66 1566
4716.31 1496
4716.95 1477
4717.60 1536
4718.25 1446
4718.90 1454
4719.55 1478
4720.19 1522
4720.84 1540
4721.49 1524
4722.14 1594
4722.79 1552
4723.44 1544
4724.08 1582
4724.73 1518
4725.38 1487
4726.03 1541
4726.68 1616
4727.33 1641
4727.98 1597
4728.63 1558
4729.27 1550
4729.92 1498
4730.57 1475
4731.22 1445
4731.87 1404
4732.52 1392
4733.17 1425
4733.82 1375
4734.47 1399
4735.12 1422
4735.77 1361
4736.41 1393
4737.06 1415
4737.71 1445
4738.36 1460
4739.01 1443
4739.66 1464
4740.31 1496
4740.96 1440
4741.61 1470
4742.26 1447
4742.91 1467
4743.56 1462
4744.21 1476
4744.86 1462
4745.51 1418
4746.16 1428
4746.81 1418
4747.46 1433
4748.11 1448
4748.76 1442
4749.41 1410
4750.06 1504
4750.71 1480
4751.36 1517
4752.01 1541
4752.66 1570
4753.31 1585
4753.96 1521
4754.61 1508
4755.26 1520
4755.92 1539
4756.57 1533
4757.22 1478
4757.87 1459
4758.52 1498
4759.17 1479
4759.82 1564
4760.47 1630
4761.12 1686
4761.77 1755
4762.42 1829
4763.08 1722
4763.73 1717
4764.38 1617
4765.03 1548
4765.68 1564
4766.33 1568
4766.98 1515
4767.64 1472
4768.29 1388
4768.94 1454
4769.59 1453
4770.24 1496
4770.89 1508
4771.54 1437
4772.20 1460
4772.85 1459
4773.50 1438
4774.15 1485
4774.80 1482
4775.46 1479
4776.11 1485
4776.76 1456
4777.41 1476
4778.06 1467
4778.72 1468
4779.37 1467
4780.02 1448
4780.67 1430
4781.33 1434
4781.98 1484
4782.63 1591
4783.28 1524
4783.94 1519
4784.59 1535
4785.24 1527
4785.89 1513
4786.55 1488
4787.20 1497
4787.85 1559
4788.51 1558
4789.16 1577
4789.81 1612
4790.46 1657
4791.12 1643
4791.77 1659
4792.42 1636
4793.08 1653
4793.73 1685
4794.38 1644
4795.04 1625
4795.69 1625
4796.34 1688
4797.00 1607
4797.65 1619
4798.30 1782
4798.96 1890
4799.61 1935
4800.27 2031
4800.92 2020
4801.57 1983
4802.23 2098
4802.88 1985
4803.53 1983
4804.19 1923
4804.84 1945
4805.50 1788
4806.15 1763
4806.81 1798
4807.46 1764
4808.11 1762
4808.77 1784
4809.42 1779
4810.08 1832
4810.73 1857
4811.39 1775
4812.04 1764
4812.69 1839
4813.35 1808
4814.00 1824
4814.66 1839
4815.31 1857
4815.97 1877
4816.62 1881
4817.28 1823
4817.93 1946
4818.59 1954
4819.24 2057
4819.90 2136
4820.55 2108
4821.21 2185
4821.86 2276
4822.52 2407
4823.17 2500
4823.83 2460
4824.48 2376
4825.14 2348
4825.79 2308
4826.45 2285
4827.11 2178
4827.76 2257
4828.42 2199
4829.07 2163
4829.73 2246
4830.38 2233
4831.04 2203
4831.70 2230
4832.35 2327
4833.01 2286
4833.66 2293
4834.32 2406
4834.98 2440
4835.63 2463
4836.29 2519
4836.94 2576
4837.60 2592
4838.26 2751
4838.91 2734
4839.57 2690
4840.23 2637
4840.88 2682
4841.54 2737
4842.20 2739
4842.85 2802
4843.51 2819
4844.17 2792
4844.82 2790
4845.48 2783
4846.14 2884
4846.79 3027
4847.45 3136
4848.11 3323
4848.76 3647
4849.42 3923
4850.08 4134
4850.73 4363
4851.39 4411
4852.05 4223
4852.71 3985
4853.36 3717
4854.02 3518
4854.68 3547
4855.34 3600
4855.99 3815
4856.65 3984
4857.31 4331
4857.97 4707
4858.62 4635
4859.28 4561
4859.94 4360
4860.60 4121
4861.25 3746
4861.91 3574
4862.57 3421
4863.23 3173
4863.89 3113
4864.54 3085
4865.20 3109
4865.86 3129
4866.52 3235
4867.18 3193
4867.84 3178
4868.49 3204
4869.15 3165
4869.81 2995
4870.47 2890
4871.13 2882
4871.79 2836
4872.44 2840
4873.10 2772
4873.76 2650
4874.42 2749
4875.08 2643
4875.74 2684
4876.40 2753
4877.06 2854
4877.72 2892
4878.37 2931
4879.03 3067
4879.69 3155
4880.35 3209
4881.01 2977
4881.67 2738
4882.33 2593
4882.99 2563
4883.65 2522
4884.31 2542
4884.97 2433
4885.63 2454
4886.29 2371
4886.95 2346
4887.61 2373
4888.26 2334
4888.92 2339
4889.58 2328
4890.24 2333
4890.90 2364
4891.56 2357
4892.22 2351
4892.88 2336
4893.54 2313
4894.20 2260
4894.86 2221
4895.52 2180
4896.18 2077
4896.84 2058
4897.51 2090
4898.17 2159
4898.83 2203
4899.49 2218
4900.15 2261
4900.81 2228
4901.47 2245
4902.13 2119
4902.79 2061
4903.45 1910
4904.11 1854
4904.77 1978
4905.43 1954
4906.09 1951
4906.75 1817
4907.41 1836
4908.08 1894
4908.74 1880
4909.40 1791
4910.06 1829
4910.72 1763
4911.38 1678
4912.04 1702
4912.70 1725
4913.37 1691
4914.03 1708
4914.69 1731
4915.35 1728
4916.01 1652
4916.67 1655
4917.33 1602
4918.00 1610
4918.66 1577
4919.32 1634
4919.98 1564
4920.64 1542
4921.31 1579
4921.97 1570
4922.63 1553
4923.29 1510
4923.95 1575
4924.62 1579
4925.28 1588
4925.94 1625
4926.60 1674
4927.26 1631
4927.93 1659
4928.59 1614
4929.25 1611
4929.91 1625
4930.58 1548
4931.24 1558
4931.90 1548
4932.56 1479
4933.23 1545
4933.89 1565
4934.55 1531
4935.22 1548
4935.88 1550
4936.54 1562
4937.20 1603
4937.87 1520
4938.53 1482
4939.19 1555
4939.86 1545
4940.52 1490
4941.18 1480
4941.85 1514
4942.51 1523
4943.17 1561
4943.84 1525
4944.50 1490
4945.16 1524
4945.83 1483
4946.49 1429
4947.15 1451
4947.82 1420
4948.48 1424
4949.15 1430
4949.81 1383
4950.47 1403
4951.14 1473
4951.80 1402
4952.47 1416
4953.13 1420
4953.79 1439
4954.46 1433
4955.12 1483
4955.79 1443
4956.45 1475
4957.11 1437
4957.78 1512
4958.44 1503
4959.11 1538
4959.77 1645
4960.44 1752
4961.10 1908
4961.77 1978
4962.43 2018
4963.10 2009
4963.76 1991
4964.42 1965
4965.09 1950
4965.75 1772
4966.42 1861
4967.08 1753
4967.75 1670
4968.41 1519
4969.08 1564
4969.74 1476
4970.41 1450
4971.08 1476
4971.74 1446
4972.41 1461
4973.07 1473
4973.74 1519
4974.40 1526
4975.07 1559
4975.73 1624
4976.40 1612
4977.06 1618
4977.73 1643
4978.40 1664
4979.06 1608
4979.73 1509
4980.39 1470
4981.06 1477
4981.73 1467
4982.39 1494
4983.06 1439
4983.72 1458
4984.39 1444
4985.06 1449
4985.72 1410
4986.39 1420
4987.05 1380
4987.72 1418
4988.39 1400
4989.05 1412
4989.72 1464
4990.39 1345
4991.05 1335
4991.72 1353
4992.39 1306
4993.05 1320
4993.72 1287
4994.39 1261
4995.05 1372
4995.72 1330
4996.39 1343
4997.05 1285
4997.72 1280
4998.39 1292
4999.06 1358
4999.72 1243
5000.39 1245
5001.06 1267
5001.73 1285
5002.39 1303
5003.06 1275
5003.73 1252
5004.39 1228
5005.06 1235
5005.73 1254
5006.40 1233
5007.07 1232
5007.73 1347
5008.40 1296
5009.07 1289
5009.74 1247
5010.40 1272
5011.07 1319
5011.74 1335
5012.41 1276
5013.08 1232
5013.74 1259
5014.41 1268
5015.08 1263
5015.75 1265
5016.42 1278
5017.09 1205
5017.75 1235
5018.42 1249
5019.09 1259
5019.76 1249
5020.43 1258
5021.10 1268
5021.76 1223
5022.43 1273
5023.10 1279
5023.77 1285
5024.44 1319
5025.11 1293
5025.78 1300
5026.45 1326
5027.12 1243
5027.78 1228
5028.45 1180
5029.12 1254
5029.79 1197
5030.46 1147
5031.13 1219
5031.80 1230
5032.47 1182
5033.14 1217
5033.81 1187
5034.48 1168
5035.15 1210
5035.82 1204
5036.49 1185
5037.16 1187
5037.83 1260
5038.50 1208
5039.16 1189
5039.83 1169
5040.50 1223
5041.17 1199
5041.84 1189
5042.51 1212
5043.18 1241
5043.85 1250
5044.52 1215
5045.20 1240
5045.87 1278
5046.54 1285
5047.21 1226
5047.88 1243
5048.55 1210
5049.22 1205
5049.89 1188
5050.56 1241
5051.23 1230
5051.90 1230
5052.57 1221
5053.24 1221
5053.91 1221
5054.58 1191
5055.25 1243
5055.92 1193
5056.60 1222
5057.27 1214
5057.94 1197
5058.61 1206
5059.28 1202
5059.95 1177
5060.62 1221
5061.29 1187
5061.96 1177
5062.64 1152
5063.31 1207
5063.98 1261
5064.65 1148
5065.32 1195
5065.99 1158
5066.66 1224
5067.34 1166
5068.01 1207
5068.68 1198
5069.35 1227
5070.02 1240
5070.70 1301
5071.37 1290
5072.04 1260
5072.71 1264
5073.38 1294
5074.06 1242
5074.73 1315
5075.40 1302
5076.07 1282
5076.74 1357
5077.42 1414
5078.09 1535
5078.76 1500
5079.43 1469
5080.11 1464
5080.78 1469
5081.45 1441
5082.12 1448
5082.80 1307
5083.47 1359
5084.14 1341
5084.82 1357
5085.49 1313
5086.16 1343
5086.83 1350
5087.51 1463
5088.18 1482
5088.85 1443
5089.53 1442
5090.20 1543
5090.87 1481
5091.55 1437
5092.22 1531
5092.89 1484
5093.57 1487
5094.24 1468
5094.91 1414
5095.59 1383
5096.26 1309
5096.93 1381
5097.61 1346
5098.28 1373
5098.96 1242
5099.63 1321
5100.30 1343
5100.98 1316
5101.65 1347
5102.32 1470
5103.00 1463
5103.67 1428
5104.35 1427
5105.02 1385
5105.70 1415
5106.37 1408
5107.04 1379
5107.72 1332
5108.39 1357
5109.07 1330
5109.74 1386
5110.42 1303
5111.09 1322
5111.77 1326
5112.44 1320
5113.11 1327
5113.79 1340
5114.46 1360
5115.14 1391
5115.81 1384
5116.49 1470
5117.16 1521
5117.84 1541
5118.51 1599
5119.19 1642
5119.86 1680
5120.54 1614
5121.21 1693
5121.89 1598
5122.57 1579
5123.24 1499
5123.92 1436
5124.59 1447
5125.27 1368
5125.94 1300
5126.62 1335
5127.29 1377
5127.97 1376
5128.64 1342
5129.32 1351
5130.00 1377
5130.67 1347
5131.35 1377
5132.02 1402
5132.70 1356
5133.38 1358
5134.05 1355
5134.73 1335
5135.40 1317
5136.08 1211
5136.76 1315
5137.43 1323
5138.11 1318
5138.79 1362
5139.46 1330
5140.14 1339
5140.82 1286
5141.49 1279
5142.17 1267
5142.85 1264
5143.52 1241
5144.20 1256
5144.88 1222
5145.55 1181
5146.23 1160
5146.91 1203
5147.58 1286
5148.26 1284
5148.94 1226
5149.61 1168
5150.29 1166
5150.97 1149
5151.65 1130
5152.32 1193
5153.00 1192
5153.68 1163
5154.36 1228
5155.03 1200
5155.71 1202
5156.39 1165
5157.07 1207
5157.74 1226
5158.42 1247
5159.10 1249
5159.78 1258
5160.45 1260
5161.13 1182
5161.81 1203
5162.49 1265
5163.17 1238
5163.84 1174
5164.52 1198
5165.20 1241
5165.88 1323
5166.56 1312
5167.24 1266
5167.91 1251
5168.59 1205
5169.27 1219
5169.95 1238
5170.63 1183
5171.31 1150
5171.98 1124
5172.66 1129
5173.34 1165
5174.02 1130
5174.70 1172
5175.38 1175
5176.06 1202
5176.74 1225
5177.41 1156
5178.09 1169
5178.77 1169
5179.45 1187
5180.13 1181
5180.81 1200
5181.49 1188
5182.17 1164
5182.85 1200
5183.53 1185
5184.21 1119
5184.89 1182
5185.57 1134
5186.24 1150
5186.92 1155
5187.60 1164
5188.28 1164
5188.96 1151
5189.64 1135
5190.32 1100
5191.00 1102
5191.68 1109
5192.36 1098
5193.04 1067
5193.72 1129
5194.40 1087
5195.08 1157
5195.76 1159
5196.44 1187
5197.12 1160
5197.80 1172
5198.48 1154
5199.16 1158
5199.84 1115
5200.52 1182
5201.21 1199
5201.89 1167
5202.57 1182
5203.25 1238
5203.93 1200
5204.61 1185
5205.29 1232
5205.97 1179
5206.65 1196
5207.33 1235
5208.01 1284
5208.69 1335
5209.37 1386
5210.06 1379
5210.74 1382
5211.42 1350
5212.10 1383
5212.78 1357
5213.46 1402
5214.14 1576
5214.82 1530
5215.51 1491
5216.19 1450
5216.87 1461
5217.55 1410
5218.23 1437
5218.91 1459
5219.60 1421
5220.28 1390
5220.96 1455
5221.64 1541
5222.32 1613
5223.00 1560
5223.69 1632
5224.37 1595
5225.05 1527
5225.73 1515
5226.41 1431
5227.10 1435
5227.78 1348
5228.46 1331
5229.14 1304
5229.83 1352
5230.51 1301
5231.19 1293
5231.87 1328
5232.56 1355
5233.24 1388
5233.92 1375
5234.60 1375
5235.29 1380
5235.97 1347
5236.65 1373
5237.34 1367
5238.02 1352
5238.70 1404
5239.38 1414
5240.07 1460
5240.75 1400
5241.43 1458
5242.12 1469
5242.80 1337
5243.48 1317
5244.17 1360
5244.85 1364
5245.53 1349
5246.22 1330
5246.90 1307
5247.58 1351
5248.27 1362
5248.95 1386
5249.63 1406
5250.32 1448
5251.00 1537
5251.69 1652
5252.37 1569
5253.05 1621
5253.74 1632
5254.42 1594
5255.11 1482
5255.79 1427
5256.47 1454
5257.16 1364
5257.84 1362
5258.53 1384
5259.21 1406
5259.89 1460
5260.58 1520
5261.26 1471
5261.95 1605
5262.63 1593
5263.32 1563
5264.00 1531
5264.69 1465
5265.37 1482
5266.06 1364
5266.74 1389
5267.43 1335
5268.11 1411
5268.79 1367
5269.48 1384
5270.16 1382
5270.85 1367
5271.53 1309
5272.22 1398
5272.91 1321
5273.59 1278
5274.28 1285
5274.96 1366
5275.65 1353
5276.33 1374
5277.02 1362
5277.70 1320
5278.39 1317
5279.07 1329
5279.76 1357
5280.45 1299
5281.13 1347
5281.82 1320
5282.50 1382
5283.19 1337
5283.87 1289
5284.56 1341
5285.25 1300
5285.93 1328
5286.62 1301
5287.30 1270
5287.99 1212
5288.68 1268
5289.36 1238
5290.05 1327
5290.74 1343
5291.42 1273
5292.11 1276
5292.79 1323
5293.48 1286
5294.17 1254
5294.85 1370
5295.54 1352
5296.23 1352
5296.91 1356
5297.60 1473
5298.29 1451
5298.98 1447
5299.66 1472
5300.35 1541
5301.04 1517
5301.72 1622
5302.41 1605
5303.10 1667
5303.78 1697
5304.47 1778
5305.16 1932
5305.85 1939
5306.53 1869
5307.22 1898
5307.91 1837
5308.60 1771
5309.28 1750
5309.97 1797
5310.66 1932
5311.35 2008
5312.03 2073
5312.72 2057
5313.41 2087
5314.10 2049
5314.79 1985
5315.47 2021
5316.16 1937
5316.85 1853
5317.54 1846
5318.23 1848
5318.91 1752
5319.60 1747
5320.29 1814
5320.98 1794
5321.67 1786
5322.36 1766
5323.04 1708
5323.73 1567
5324.42 1552
5325.11 1546
5325.80 1526
5326.49 1517
5327.18 1481
5327.86 1465
5328.55 1412
5329.24 1393
5329.93 1411
5330.62 1406
5331.31 1445
5332.00 1408
5332.69 1392
5333.38 1352
5334.06 1302
5334.75 1313
5335.44 1364
5336.13 1355
5336.82 1344
5337.51 1313
5338.20 1340
5338.89 1350
5339.58 1299
5340.27 1358
5340.96 1383
5341.65 1386
5342.34 1434
5343.03 1433
5343.72 1398
5344.41 1446
5345.10 1427
5345.79 1468
5346.48 1480
5347.17 1581
5347.86 1681
5348.55 1700
5349.24 1867
5349.93 1900
5350.62 1929
5351.31 1921
5352.00 1966
5352.69 1821
5353.38 1748
5354.07 1691
5354.76 1593
5355.45 1474
5356.14 1444
5356.83 1343
5357.52 1347
5358.21 1288
5358.90 1292
5359.59 1298
5360.29 1381
5360.98 1379
5361.67 1373
5362.36 1427
5363.05 1386
5363.74 1348
5364.43 1293
5365.12 1311
5365.81 1279
5366.50 1299
5367.20 1302
5367.89 1275
5368.58 1232
5369.27 1286
5369.96 1225
5370.65 1260
5371.34 1243
5372.04 1245
5372.73 1245
5373.42 1212
5374.11 1203
5374.80 1206
5375.49 1239
5376.19 1276
5376.88 1198
5377.57 1242
5378.26 1250
5378.95 1258
5379.65 1245
5380.34 1239
5381.03 1240
5381.72 1257
5382.42 1199
5383.11 1188
5383.80 1169
5384.49 1194
5385.19 1219
5385.88 1290
5386.57 1251
5387.26 1259
5387.96 1321
5388.65 1361
5389.34 1353
5390.03 1348
5390.73 1341
5391.42 1418
5392.11 1366
5392.80 1337
5393.50 1358
5394.19 1316
5394.88 1264
5395.58 1303
5396.27 1310
5396.96 1323
5397.66 1333
5398.35 1265
5399.04 1303
5399.74 1276
5400.43 1297
5401.12 1240
5401.82 1198
5402.51 1245
5403.20 1226
5403.90 1238
5404.59 1202
5405.29 1230
5405.98 1199
5406.67 1223
5407.37 1260
5408.06 1263
5408.75 1155
5409.45 1260
5410.14 1310
5410.84 1274
5411.53 1239
5412.23 1188
5412.92 1248
5413.61 1293
5414.31 1274
5415.00 1271
5415.70 1229
5416.39 1230
5417.09 1265
5417.78 1323
5418.47 1333
5419.17 1295
5419.86 1311
5420.56 1299
5421.25 1319
5421.95 1308
5422.64 1287
5423.34 1301
5424.03 1306
5424.73 1303
5425.42 1243
5426.12 1275
5426.81 1299
5427.51 1249
5428.20 1273
5428.90 1296
5429.59 1333
5430.29 1328
5430.99 1320
5431.68 1298
5432.38 1334
5433.07 1351
5433.77 1348
5434.46 1397
5435.16 1418
5435.85 1433
5436.55 1448
5437.25 1471
5437.94 1437
5438.64 1425
5439.33 1427
5440.03 1407
5440.73 1387
5441.42 1377
5442.12 1354
5442.81 1362
5443.51 1469
5444.21 1505
5444.90 1552
5445.60 1667
5446.29 1700
5446.99 1833
5447.69 1854
5448.38 1822
5449.08 1847
5449.78 1785
5450.47 1725
5451.17 1741
5451.87 1659
5452.56 1601
5453.26 1537
5453.96 1565
5454.65 1601
5455.35 1543
5456.05 1576
5456.75 1527
5457.44 1506
5458.14 1622
5458.84 1607
5459.53 1634
5460.23 1607
5460.93 1668
5461.63 1697
5462.32 1662
5463.02 1669
5463.72 1666
5464.42 1717
5465.11 1668
5465.81 1738
5466.51 1753
5467.21 1724
5467.90 1630
5468.60 1682
5469.30 1716
5470.00 1728
5470.70 1731
5471.39 1814
5472.09 1854
5472.79 1865
5473.49 1867
5474.19 1904
5474.88 1926
5475.58 1977
5476.28 2034
5476.98 2115
5477.68 2331
5478.38 2494
5479.07 2908
5479.77 3213
5480.47 3447
5481.17 3518
5481.87 3593
5482.57 3292
5483.27 2881
5483.96 2761
5484.66 2633
5485.36 2518
5486.06 2416
5486.76 2295
5487.46 2304
5488.16 2257
5488.86 2222
5489.56 2219
5490.26 2274
5490.96 2301
5491.65 2382
5492.35 2446
5493.05 2515
5493.75 2526
5494.45 2604
5495.15 2537
5495.85 2468
5496.55 2557
5497.25 2660
5497.95 2955
5498.65 3453
5499.35 3898
5500.05 4587
5500.75 5094
5501.45 5416
5502.15 5199
5502.85 4940
5503.55 4427
5504.25 3746
5504.95 3359
5505.65 2868
5506.35 2617
5507.05 2495
5507.75 2340
5508.45 2251
5509.15 2234
5509.85 2118
5510.55 2080
5511.25 2055
5511.95 2026
5512.65 2073
5513.35 2061
5514.05 2063
5514.76 2093
5515.46 2107
5516.16 2081
5516.86 2122
5517.56 2023
5518.26 1978
5518.96 2124
5519.66 2152
5520.36 2111
5521.06 2018
5521.77 1956
5522.47 1962
5523.17 1860
5523.87 1742
5524.57 1687
5525.27 1708
5525.97 1688
5526.67 1589
5527.38 1682
5528.08 1683
5528.78 1730
5529.48 1772
5530.18 1714
5530.88 1682
5531.59 1633
5532.29 1694
5532.99 1674
5533.69 1703
5534.39 1679
5535.10 1688
5535.80 1675
5536.50 1625
5537.20 1650
5537.90 1604
5538.61 1634
5539.31 1562
5540.01 1627
5540.71 1576
5541.42 1585
5542.12 1579
5542.82 1549
5543.52 1543
5544.23 1451
5544.93 1502
5545.63 1537
5546.33 1496
5547.04 1578
5547.74 1474
5548.44 1472
5549.15 1483
5549.85 1516
5550.55 1478
5551.26 1486
5551.96 1472
5552.66 1479
5553.36 1499
5554.07 1453
5554.77 1531
5555.47 1501
5556.18 1460
5556.88 1450
5557.58 1510
5558.29 1556
5558.99 1439
5559.70 1468
5560.40 1477
5561.10 1475
5561.81 1517
5562.51 1639
5563.21 1591
5563.92 1622
5564.62 1603
5565.33 1644
5566.03 1588
5566.73 1527
5567.44 1459
5568.14 1452
5568.85 1437
5569.55 1370
5570.25 1405
5570.96 1404
5571.66 1385
5572.37 1452
5573.07 1425
5573.78 1399
5574.48 1444
5575.19 1408
5575.89 1406
5576.59 1387
5577.30 1378
5578.00 1413
5578.71 1392
5579.41 1374
5580.12 1434
5580.82 1355
5581.53 1290
5582.23 1342
5582.94 1338
5583.64 1391
5584.35 1295
5585.05 1355
5585.76 1375
5586.46 1357
5587.17 1397
5587.88 1385
5588.58 1344
5589.29 1311
5589.99 1363
5590.70 1352
5591.40 1329
5592.11 1300
5592.81 1347
5593.52 1291
5594.23 1374
5594.93 1369
5595.64 1354
5596.34 1313
5597.05 1321
5597.76 1296
5598.46 1286
5599.17 1313
5599.87 1317
5600.58 1324
5601.29 1263
5601.99 1270
5602.70 1333
5603.41 1345
5604.11 1327
5604.82 1333
5605.52 1365
5606.23 1362
5606.94 1327
5607.64 1325
5608.35 1313
5609.06 1277
5609.76 1301
5610.47 1292
5611.18 1282
5611.88 1241
5612.59 1298
5613.30 1266
5614.01 1286
5614.71 1259
5615.42 1370
5616.13 1362
5616.83 1359
5617.54 1382
5618.25 1302
5618.96 1300
5619.66 1307
5620.37 1327
5621.08 1355
5621.79 1350
5622.49 1356
5623.20 1382
5623.91 1402
5624.62 1416
5625.32 1360
5626.03 1447
5626.74 1536
5627.45 1562
5628.16 1522
5628.86 1579
5629.57 1566
5630.28 1509
5630.99 1618
5631.70 1619
5632.40 1670
5633.11 1725
5633.82 1695
5634.53 1615
5635.24 1697
5635.95 1710
5636.65 1820
5637.36 1808
5638.07 1797
5638.78 1910
5639.49 1915
5640.20 1930
5640.91 1919
5641.61 1872
5642.32 1833
5643.03 1779
5643.74 1653
5644.45 1731
5645.16 1609
5645.87 1576
5646.58 1524
5647.29 1604
5648.00 1553
5648.70 1529
5649.41 1556
5650.12 1623
5650.83 1577
5651.54 1628
5652.25 1623
5652.96 1587
5653.67 1585
5654.38 1600
5655.09 1598
5655.80 1675
5656.51 1716
5657.22 1669
5657.93 1693
5658.64 1725
5659.35 1763
5660.06 1813
5660.77 1733
5661.48 1676
5662.19 1733
5662.90 1746
5663.61 1684
5664.32 1615
5665.03 1605
5665.74 1610
5666.45 1615
5667.16 1624
5667.87 1503
5668.58 1583
5669.29 1706
5670.00 1744
5670.71 1799
5671.42 1862
5672.13 1931
5672.84 1930
5673.56 1814
5674.27 1745
5674.98 1703
5675.69 1617
5676.40 1533
5677.11 1539
5677.82 1484
5678.53 1470
5679.24 1539
5679.95 1606
5680.67 1620
5681.38 1526
5682.09 1611
5682.80 1619
5683.51 1554
5684.22 1466
5684.93 1530
5685.65 1484
5686.36 1452
5687.07 1538
5687.78 1477
5688.49 1416
5689.20 1417
5689.92 1540
5690.63 1464
5691.34 1395
5692.05 1402
5692.76 1434
5693.47 1413
5694.19 1400
5694.90 1396
5695.61 1309
5696.32 1318
5697.04 1361
5697.75 1350
5698.46 1344
5699.17 1362
5699.89 1368
5700.60 1333
5701.31 1361
5702.02 1408
5702.74 1370
5703.45 1396
5704.16 1403
5704.87 1431
5705.59 1426
5706.30 1403
5707.01 1333
5707.72 1334
5708.44 1348
5709.15 1320
5709.86 1381
5710.58 1399
5711.29 1299
5712.00 1295
5712.72 1292
5713.43 1295
5714.14 1343
5714.86 1292
5715.57 1318
5716.28 1341
5717.00 1329
5717.71 1329
5718.42 1331
5719.14 1325
5719.85 1344
5720.56 1327
5721.28 1363
5721.99 1361
5722.71 1365
5723.42 1366
5724.13 1417
5724.85 1397
5725.56 1478
5726.28 1548
5726.99 1605
5727.70 1606
5728.42 1594
5729.13 1596
5729.85 1615
5730.56 1542
5731.28 1536
5731.99 1486
5732.70 1471
5733.42 1386
5734.13 1416
5734.85 1390
5735.56 1415
5736.28 1400
5736.99 1355
5737.71 1421
5738.42 1361
5739.14 1423
5739.85 1413
5740.57 1382
5741.28 1409
5742.00 1489
5742.71 1389
5743.43 1412
5744.14 1417
5744.86 1481
5745.57 1432
5746.29 1494
5747.00 1491
5747.72 1455
5748.43 1505
5749.15 1489
5749.87 1487
5750.58 1566
5751.30 1550
5752.01 1618
5752.73 1636
5753.44 1686
5754.16 1737
5754.88 1727
5755.59 1815
5756.31 1823
5757.02 1893
5757.74 1885
5758.46 1911
5759.17 1864
5759.89 1914
5760.60 1866
5761.32 1876
5762.04 1956
5762.75 1968
5763.47 1980
5764.19 2064
5764.90 2086
5765.62 2100
5766.34 2215
5767.05 2421
5767.77 2660
5768.49 3147
5769.20 3729
5769.92 4309
5770.64 4656
5771.35 4904
5772.07 4819
5772.79 4404
5773.50 3779
5774.22 3321
5774.94 2885
5775.65 2583
5776.37 2388
5777.09 2272
5777.81 2284
5778.52 2310
5779.24 2233
5779.96 2260
5780.68 2339
5781.39 2232
5782.11 2230
5782.83 2162
5783.55 2238
5784.26 2269
5784.98 2253
5785.70 2270
5786.42 2328
5787.14 2235
5787.85 2241
5788.57 2141
5789.29 2214
5790.01 2217
5790.73 2064
5791.44 2026
5792.16 1993
5792.88 1908
5793.60 1878
5794.32 1880
5795.03 1886
5795.75 1905
5796.47 1825
5797.19 1933
5797.91 1970
5798.63 1993
5799.35 2128
5800.06 2217
5800.78 2380
5801.50 2391
5802.22 2276
5802.94 2181
5803.66 2105
5804.38 1976
5805.10 1894
5805.82 1824
5806.53 1780
5807.25 1737
5807.97 1732
5808.69 1763
5809.41 1782
5810.13 1844
5810.85 1841
5811.57 1891
5812.29 1796
5813.01 1742
5813.73 1753
5814.45 1689
5815.17 1588
5815.89 1566
5816.61 1622
5817.33 1618
5818.05 1624
5818.77 1624
5819.49 1597
5820.20 1578
5820.92 1566
5821.64 1570
5822.36 1605
5823.09 1590
5823.81 1510
5824.53 1529
5825.25 1468
5825.97 1515
5826.69 1464
5827.41 1491
5828.13 1544
5828.85 1499
5829.57 1491
5830.29 1537
5831.01 1512
5831.73 1436
5832.45 1454
5833.17 1472
5833.89 1475
5834.61 1496
5835.33 1466
5836.05 1429
5836.78 1389
5837.50 1468
5838.22 1386
5838.94 1380
5839.66 1434
5840.38 1434
5841.10 1462
5841.82 1461
5842.54 1454
5843.27 1435
5843.99 1395
5844.71 1426
5845.43 1490
5846.15 1463
5846.87 1472
5847.59 1503
5848.32 1474
5849.04 1477
5849.76 1462
5850.48 1515
5851.20 1542
5851.93 1492
5852.65 1483
5853.37 1493
5854.09 1470
5854.81 1495
5855.54 1440
5856.26 1513
5856.98 1427
5857.70 1399
5858.42 1401
5859.15 1422
5859.87 1460
5860.59 1419
5861.31 1419
5862.04 1459
5862.76 1460
5863.48 1411
5864.20 1430
5864.93 1476
5865.65 1425
5866.37 1402
5867.10 1405
5867.82 1450
5868.54 1479
5869.26 1438
5869.99 1395
5870.71 1478
5871.43 1517
5872.16 1456
5872.88 1385
5873.60 1468
5874.33 1376
5875.05 1420
5875.77 1423
5876.50 1462
5877.22 1481
5877.94 1527
5878.67 1590
5879.39 1522
5880.11 1532
5880.84 1545
5881.56 1541
5882.28 1575
5883.01 1546
5883.73 1513
5884.46 1509
5885.18 1517
5885.90 1489
5886.63 1535
5887.35 1565
5888.08 1540
5888.80 1533
5889.52 1577
5890.25 1595
5890.97 1516
5891.70 1534
5892.42 1543
5893.15 1543
5893.87 1505
5894.59 1528
5895.32 1564
5896.04 1583
5896.77 1524
5897.49 1519
5898.22 1513
5898.94 1469
5899.67 1540
5900.39 1554
5901.12 1550
5901.84 1543
5902.57 1563
5903.29 1575
5904.02 1560
5904.74 1581
5905.47 1628
5906.19 1620
5906.92 1633
5907.64 1605
5908.37 1604
5909.09 1606
5909.82 1565
5910.55 1604
5911.27 1683
5912.00 1761
5912.72 1670
5913.45 1710
5914.17 1712
5914.90 1724
5915.63 1822
5916.35 1720
5917.08 1751
5917.80 1780
5918.53 1751
5919.25 1801
5919.98 1863
5920.71 1810
5921.43 1842
5922.16 1864
5922.89 1882
5923.61 1965
5924.34 2015
5925.06 1977
5925.79 1959
5926.52 1920
5927.24 1999
5927.97 2016
5928.70 2051
5929.42 2112
5930.15 2037
5930.88 2050
5931.60 2066
5932.33 2092
5933.06 2180
5933.78 2221
5934.51 2193
5935.24 2308
5935.97 2311
5936.69 2314
5937.42 2357
5938.15 2413
5938.87 2469
5939.60 2455
5940.33 2532
5941.06 2673
5941.78 2625
5942.51 2684
5943.24 2815
5943.97 2825
5944.69 2916
5945.42 3000
5946.15 3046
5946.88 3091
5947.60 3164
5948.33 3174
5949.06 3333
5949.79 3576
5950.52 3847
5951.24 4252
5951.97 4671
5952.70 5040
5953.43 5114
5954.16 5038
5954.88 4964
5955.61 4800
5956.34 4484
5957.07 4295
5957.80 4159
5958.53 4064
5959.25 3955
5959.98 3786
5960.71 3886
5961.44 3768
5962.17 3905
5962.90 4013
5963.63 4090
5964.36 4423
5965.08 4848
5965.81 5305
5966.54 5788
5967.27 5909
5968.00 6094
5968.73 5935
5969.46 5583
5970.19 5306
5970.92 4980
5971.65 4865
5972.37 4786
5973.10 4512
5973.83 4471
5974.56 4467
5975.29 4372
5976.02 4451
5976.75 4375
5977.48 4502
5978.21 4444
5978.94 4656
5979.67 4807
5980.40 5020
5981.13 5088
5981.86 5155
5982.59 5160
5983.32 5186
5984.05 5191
5984.78 5206
5985.51 5220
5986.24 5172
5986.97 5157
5987.70 5107
5988.43 5198
5989.16 5162
5989.89 5214
5990.62 5343
5991.35 5352
5992.08 5359
5992.81 5463
5993.54 5447
5994.27 5586
5995.00 5642
5995.74 5637
5996.47 5600
5997.20 5736
5997.93 5789
5998.66 5777
5999.39 5633
6000.12 5542
6000.85 5473
6001.58 5492
6002.31 5341
6003.04 5221
6003.78 5103
6004.51 5129
6005.24 5148
6005.97 5237
6006.70 5468
6007.43 5859
6008.16 6454
6008.90 7362
6009.63 8486
6010.36 9889
6011.09 11302
6011.82 12620
6012.55 14022
6013.29 15140
6014.02 15333
6014.75 15022
6015.48 14585
6016.21 13490
6016.95 12171
6017.68 10923
6018.41 9808
6019.14 8673
6019.87 7558
6020.61 6880
6021.34 6193
6022.07 5551
6022.80 5316
6023.54 5102
6024.27 4825
6025.00 4656
6025.73 4679
6026.47 4558
6027.20 4587
6027.93 4492
6028.66 4601
6029.40 4651
6030.13 4823
6030.86 4769
6031.59 4632
6032.33 4452
6033.06 4222
6033.79 4066
6034.53 3942
6035.26 3802
6035.99 3885
6036.73 3913
6037.46 3958
6038.19 3897
6038.93 3896
6039.66 4029
6040.39 3984
6041.13 3964
6041.86 3967
6042.59 3946
6043.33 3995
6044.06 4195
6044.79 4174
6045.53 4277
6046.26 4310
6047.00 4378
6047.73 4563
6048.46 4658
6049.20 4699
6049.93 4887
6050.67 5273
6051.40 5559
6052.13 5839
6052.87 6099
6053.60 6181
6054.34 5883
6055.07 5693
6055.81 5527
6056.54 5248
6057.27 4789
6058.01 4565
6058.74 4441
6059.48 4349
6060.21 4193
6060.95 4192
6061.68 4062
6062.42 3967
6063.15 3987
6063.89 3870
6064.62 3902
6065.36 3874
6066.09 3782
6066.83 3768
6067.56 3708
6068.30 3578
6069.03 3536
6069.77 3561
6070.50 3546
6071.24 3532
6071.97 3482
6072.71 3432
6073.44 3424
6074.18 3412
6074.91 3268
6075.65 3255
6076.39 3228
6077.12 3205
6077.86 3201
6078.59 3162
6079.33 3062
6080.06 3078
6080.80 3055
6081.54 2963
6082.27 2909
6083.01 2914
6083.74 2895
6084.48 2797
6085.22 2817
6085.95 2924
6086.69 2836
6087.42 2748
6088.16 2867
6088.90 2924
6089.63 2876
6090.37 2967
6091.11 2983
6091.84 2922
6092.58 2896
6093.32 2907
6094.05 2864
6094.79 2783
6095.53 2807
6096.26 2769
6097.00 2812
6097.74 2723
6098.47 2694
6099.21 2713
6099.95 2820
6100.69 2794
6101.42 2743
6102.16 2710
6102.90 2733
6103.63 2664
6104.37 2664
6105.11 2641
6105.85 2680
6106.58 2587
6107.32 2623
6108.06 2633
6108.80 2638
6109.53 2685
6110.27 2722
6111.01 2779
6111.75 2777
6112.49 2758
6113.22 2835
6113.96 2824
6114.70 2848
6115.44 2867
6116.17 2917
6116.91 2942
6117.65 2998
6118.39 2924
6119.13 2939
6119.87 2840
6120.60 2832
6121.34 2909
6122.08 2882
6122.82 2926
6123.56 2936
6124.30 3016
6125.03 3088
6125.77 3046
6126.51 2943
6127.25 2943
6127.99 3012
6128.73 3040
6129.47 3004
6130.21 2960
6130.94 3036
6131.68 3025
6132.42 3021
6133.16 3100
6133.90 3185
6134.64 3127
6135.38 3219
6136.12 3329
6136.86 3458
6137.60 3565
6138.34 3698
6139.08 3804
6139.81 3881
6140.55 3946
6141.29 3925
6142.03 3958
6142.77 3891
6143.51 3853
6144.25 3813
6144.99 3815
6145.73 3846
6146.47 3753
6147.21 3745
6147.95 3617
6148.69 3619
6149.43 3550
6150.17 3599
6150.91 3632
6151.65 3665
6152.39 3683
6153.13 3802
6153.87 3813
6154.61 3831
6155.35 3928
6156.09 3930
6156.83 3981
6157.58 4004
6158.32 4060
6159.06 4027
6159.80 4026
6160.54 4201
6161.28 4239
6162.02 4303
6162.76 4490
6163.50 4630
6164.24 4945
6164.98 5205
6165.72 5307
6166.46 5446
6167.21 5609
6167.95 5706
6168.69 5655
6169.43 5521
6170.17 5319
6170.91 5394
6171.65 5436
6172.39 5214
6173.14 5120
6173.88 5138
6174.62 5197
6175.36 5249
6176.10 5268
6176.84 5391
6177.59 5761
6178.33 6225
6179.07 7065
6179.81 8163
6180.55 9827
6181.30 11315
6182.04 12507
6182.78 13573
6183.52 14199
6184.26 13988
6185.01 13331
6185.75 12359
6186.49 11206
6187.23 10108
6187.97 9129
6188.72 8257
6189.46 7491
6190.20 6888
6190.94 6543
6191.69 6215
6192.43 6035
6193.17 5913
6193.92 5772
6194.66 5655
6195.40 5662
6196.14 5574
6196.89 5602
6197.63 5569
6198.37 5542
6199.12 5460
6199.86 5391
6200.60 5383
6201.34 5362
6202.09 5411
6202.83 5564
6203.57 6001
6204.32 6599
6205.06 7754
6205.80 9637
6206.55 11689
6207.29 14171
6208.03 16221
6208.78 18152
6209.52 18842
6210.27 18778
6211.01 18000
6211.75 16412
6212.50 14596
6213.24 12665
6213.98 11058
6214.73 9512
6215.47 8117
6216.22 7143
6216.96 6404
6217.71 5811
6218.45 5495
6219.19 5239
6219.94 4974
6220.68 4887
6221.43 4686
6222.17 4671
6222.92 4569
6223.66 4508
6224.40 4414
6225.15 4373
6225.89 4232
6226.64 4092
6227.38 3881
6228.13 3743
6228.87 3513
6229.62 3476
6230.36 3419
6231.11 3428
6231.85 3352
6232.60 3313
6233.34 3267
6234.09 3311
6234.83 3341
6235.58 3275
6236.32 3456
6237.07 3576
6237.81 3761
6238.56 3934
6239.30 4277
6240.05 4645
6240.80 4781
6241.54 4662
6242.29 4451
6243.03 4389
6243.78 4319
6244.52 4260
6245.27 4157
6246.02 4291
6246.76 4294
6247.51 4251
6248.25 4201
6249.00 4158
6249.75 4083
6250.49 3941
6251.24 3873
6251.98 3703
6252.73 3619
6253.48 3507
6254.22 3407
6254.97 3490
6255.72 3453
6256.46 3343
6257.21 3447
6257.95 3484
6258.70 3426
6259.45 3406
6260.19 3417
6260.94 3271
6261.69 3306
6262.43 3204
6263.18 3134
6263.93 3185
6264.68 3092
6265.42 3014
6266.17 3015
6266.92 3022
6267.66 2942
6268.41 2933
6269.16 2996
6269.91 3032
6270.65 3018
6271.40 2973
6272.15 2964
6272.89 2966
6273.64 2929
6274.39 2966
6275.14 2893
6275.88 3046
6276.63 3157
6277.38 3106
6278.13 3071
6278.88 3111
6279.62 3141
6280.37 3152
6281.12 3111
6281.87 2973
6282.62 2898
6283.36 2800
6284.11 2764
6284.86 2777
6285.61 2740
6286.36 2688
6287.10 2730
6287.85 2661
6288.60 2553
6289.35 2544
6290.10 2529
6290.85 2570
6291.59 2504
6292.34 2514
6293.09 2535
6293.84 2520
6294.59 2502
6295.34 2424
6296.09 2484
6296.84 2447
6297.58 2484
6298.33 2392
6299.08 2408
6299.83 2357
6300.58 2344
6301.33 2389
6302.08 2374
6302.83 2399
6303.58 2355
6304.33 2346
6305.08 2337
6305.83 2331
6306.58 2313
6307.32 2256
6308.07 2262
6308.82 2341
6309.57 2487
6310.32 2525
6311.07 2592
6311.82 2647
6312.57 2635
6313.32 2659
6314.07 2637
6314.82 2741
6315.57 2709
6316.32 2826
6317.07 2864
6317.82 2743
6318.57 2779
6319.32 2643
6320.07 2548
6320.82 2530
6321.57 2415
6322.32 2367
6323.07 2298
6323.82 2244
6324.58 2283
6325.33 2251
6326.08 2227
6326.83 2303
6327.58 2238
6328.33 2164
6329.08 2262
6329.83 2186
6330.58 2153
6331.33 2172
6332.08 2130
6332.83 2175
6333.58 2104
6334.34 2016
6335.09 2010
6335.84 2076
6336.59 2035
6337.34 2076
6338.09 2016
6338.84 2059
6339.59 2028
6340.35 2015
6341.10 2035
6341.85 2011
6342.60 2028
6343.35 2058
6344.10 2085
6344.86 2144
6345.61 2167
6346.36 2133
6347.11 2084
6347.86 2083
6348.62 2086
6349.37 2143
6350.12 2205
6350.87 2262
6351.62 2293
6352.38 2414
6353.13 2467
6353.88 2558
6354.63 2507
6355.38 2503
6356.14 2512
6356.89 2434
6357.64 2414
6358.39 2408
6359.15 2323
6359.90 2290
6360.65 2255
6361.40 2251
6362.16 2223
6362.91 2201
6363.66 2225
6364.42 2236
6365.17 2222
6365.92 2331
6366.67 2465
6367.43 2504
6368.18 2548
6368.93 2585
6369.69 2579
6370.44 2506
6371.19 2357
6371.95 2340
6372.70 2273
6373.45 2342
6374.21 2297
6374.96 2295
6375.71 2283
6376.47 2238
6377.22 2218
6377.98 2260
6378.73 2282
6379.48 2327
6380.24 2450
6380.99 2332
6381.74 2370
6382.50 2345
6383.25 2277
6384.01 2284
6384.76 2292
6385.51 2235
6386.27 2135
6387.02 2164
6387.78 2138
6388.53 2134
6389.29 2142
6390.04 2203
6390.79 2151
6391.55 2103
6392.30 2103
6393.06 2107
6393.81 2121
6394.57 2126
6395.32 2068
6396.08 2075
6396.83 2141
6397.59 2119
6398.34 2080
6399.10 2056
6399.85 2047
6400.61 2090
6401.36 2058
6402.12 2134
6402.87 2121
6403.63 2023
6404.38 2016
6405.14 2106
6405.89 2109
6406.65 2051
6407.40 2154
6408.16 2265
6408.91 2325
6409.67 2291
6410.43 2365
6411.18 2338
6411.94 2239
6412.69 2226
6413.45 2209
6414.20 2226
6414.96 2213
6415.72 2339
6416.47 2330
6417.23 2316
6417.98 2368
6418.74 2386
6419.50 2261
6420.25 2212
6421.01 2160
6421.77 2126
6422.52 2100
6423.28 2149
6424.03 2219
6424.79 2136
6425.55 2093
6426.30 2110
6427.06 2138
6427.82 2066
6428.57 2061
6429.33 2054
6430.09 2044
6430.84 2086
6431.60 2131
6432.36 2149
6433.11 2163
6433.87 2158
6434.63 2187
6435.39 2182
6436.14 2278
6436.90 2261
6437.66 2258
6438.41 2226
6439.17 2248
6439.93 2211
6440.69 2195
6441.44 2253
6442.20 2325
6442.96 2307
6443.72 2306
6444.47 2353
6445.23 2365
6445.99 2450
6446.75 2486
6447.50 2461
6448.26 2471
6449.02 2368
6449.78 2472
6450.54 2520
6451.29 2458
6452.05 2472
6452.81 2513
6453.57 2442
6454.33 2531
6455.08 2481
6455.84 2602
6456.60 2611
6457.36 2514
6458.12 2609
6458.88 2627
6459.64 2665
6460.39 2689
6461.15 2695
6461.91 2714
6462.67 2745
6463.43 2843
6464.19 3031
6464.95 3098
6465.70 3110
6466.46 3112
6467.22 3048
6467.98 3048
6468.74 3051
6469.50 3118
6470.26 3091
6471.02 3103
6471.78 3109
6472.54 3142
6473.30 3184
6474.05 3166
6474.81 3179
6475.57 3221
6476.33 3266
6477.09 3306
6477.85 3369
6478.61 3490
6479.37 3545
6480.13 3643
6480.89 3593
6481.65 3680
6482.41 3647
6483.17 3771
6483.93 3836
6484.69 3758
6485.45 3811
6486.21 3861
6486.97 3997
6487.73 4160
6488.49 4179
6489.25 4236
6490.01 4361
6490.77 4409
6491.53 4527
6492.29 4628
6493.05 4816
6493.81 4794
6494.57 4730
6495.33 4769
6496.10 4743
6496.86 4719
6497.62 4683
6498.38 4655
6499.14 4717
6499.90 4698
6500.66 4757
6501.42 4790
6502.18 5024
6502.94 5394
6503.70 6082
6504.47 7401
6505.23 9404
6505.99 11988
6506.75 14694
6507.51 17138
6508.27 19022
6509.03 19660
6509.79 19339
6510.56 18209
6511.32 16637
6512.08 14861
6512.84 12722
6513.60 10982
6514.36 9644
6515.13 8508
6515.89 7641
6516.65 6925
6517.41 6342
6518.17 6024
6518.94 5694
6519.70 5454
6520.46 5344
6521.22 5332
6521.98 5442
6522.75 5611
6523.51 5797
6524.27 6087
6525.03 6270
6525.79 6710
6526.56 7001
6527.32 7141
6528.08 7352
6528.84 7339
6529.61 7139
6530.37 6762
6531.13 6764
6531.90 6689
6532.66 7024
6533.42 7762
6534.18 8474
6534.95 9489
6535.71 10524
6536.47 11113
6537.24 11081
6538.00 10609
6538.76 9916
6539.53 9209
6540.29 8378
6541.05 7515
6541.82 6787
6542.58 6320
6543.34 5975
6544.11 5640
6544.87 5472
6545.63 5413
6546.40 5397
6547.16 5309
6547.92 5041
6548.69 4948
6549.45 4868
6550.21 4816
6550.98 4603
6551.74 4471
6552.51 4510
6553.27 4359
6554.03 4287
6554.80 4164
6555.56 4149
6556.33 4158
6557.09 4178
6557.85 4121
6558.62 4098
6559.38 4135
6560.15 4141
6560.91 4293
6561.68 4313
6562.44 4339
6563.21 4302
6563.97 4254
6564.74 4304
6565.50 4433
6566.26 4364
6567.03 4336
6567.79 4420
6568.56 4334
6569.32 4370
6570.09 4376
6570.85 4391
6571.62 4512
6572.38 4435
6573.15 4687
6573.91 4721
6574.68 4718
6575.44 4704
6576.21 4635
6576.98 4584
6577.74 4516
6578.51 4481
6579.27 4498
6580.04 4471
6580.80 4534
6581.57 4624
6582.33 4577
6583.10 4605
6583.87 4661
6584.63 4639
6585.40 4514
6586.16 4539
6586.93 4554
6587.70 4490
6588.46 4598
6589.23 4564
6589.99 4523
6590.76 4670
6591.53 4806
6592.29 4919
6593.06 5198
6593.82 5422
6594.59 5486
6595.36 5618
6596.12 5710
6596.89 5619
6597.66 5507
6598.42 5357
6599.19 5090
6599.96 4960
6600.72 4713
6601.49 4545
6602.26 4310
6603.02 4142
6603.79 4038
6604.56 3925
6605.33 3892
6606.09 3865
6606.86 3876
6607.63 3919
6608.39 3856
6609.16 3855
6609.93 3844
6610.70 3869
6611.46 3868
6612.23 3846
6613.00 3809
6613.77 3824
6614.53 3772
6615.30 3694
6616.07 3761
6616.84 3749
6617.60 3903
6618.37 3945
6619.14 4015
6619.91 3999
6620.68 4182
6621.44 4365
6622.21 4465
6622.98 4431
6623.75 4410
6624.52 4416
6625.28 4339
6626.05 4273
6626.82 4188
6627.59 4001
6628.36 3951
6629.13 3959
6629.89 3866
6630.66 3896
6631.43 4124
6632.20 4386
6632.97 4471
6633.74 4655
6634.51 4884
6635.27 5040
6636.04 5151
6636.81 5224
6637.58 5222
6638.35 5260
6639.12 5316
6639.89 5323
6640.66 5357
6641.43 5392
6642.19 5250
6642.96 5234
6643.73 5025
6644.50 4782
6645.27 4551
6646.04 4382
6646.81 4137
6647.58 3897
6648.35 3851
6649.12 3731
6649.89 3575
6650.66 3546
6651.43 3412
6652.20 3410
6652.97 3412
6653.74 3459
6654.51 3427
6655.28 3326
6656.05 3434
6656.82 3381
6657.59 3327
6658.36 3375
6659.13 3342
6659.90 3221
6660.67 3207
6661.44 3140
6662.21 3158
6662.98 3260
6663.75 3223
6664.52 3155
6665.29 3186
6666.06 3197
6666.83 3184
6667.60 3179
6668.37 3264
6669.14 3338
6669.91 3501
6670.68 3503
6671.46 3605
6672.23 3635
6673.00 3594
6673.77 3612
6674.54 3489
6675.31 3570
6676.08 3543
6676.85 3557
6677.62 3624
6678.40 3645
6679.17 3722
6679.94 3718
6680.71 3702
6681.48 3833
6682.25 3903
6683.02 4071
6683.80 4220
6684.57 4319
6685.34 4493
6686.11 4549
6686.88 4507
6687.65 4251
6688.43 4046
6689.20 3881
6689.97 3697
6690.74 3603
6691.51 3523
6692.29 3398
6693.06 3373
6693.83 3161
6694.60 3174
6695.37 3049
6696.15 3067
6696.92 3041
6697.69 2983
6698.46 2947
6699.24 2944
6700.01 3032
6700.78 2947
6701.55 2909
6702.33 2917
6703.10 2900
6703.87 2899
6704.64 2911
6705.42 2860
6706.19 2838
6706.96 2763
6707.74 2734
6708.51 2765
6709.28 2790
6710.06 2679
6710.83 2705
6711.60 2757
6712.37 2694
6713.15 2619
6713.92 2641
6714.69 2653
6715.47 2592
6716.24 2545
6717.01 2625
6717.79 2583
6718.56 2502
6719.34 2516
6720.11 2593
6720.88 2561
6721.66 2562
6722.43 2558
6723.20 2576
6723.98 2516
6724.75 2559
6725.53 2505
6726.30 2531
6727.07 2491
6727.85 2549
6728.62 2584
6729.40 2622
6730.17 2601
6730.95 2555
6731.72 2612
6732.49 2629
6733.27 2596
6734.04 2635
6734.82 2653
6735.59 2674
6736.37 2722
6737.14 2714
6737.92 2768
6738.69 2775
6739.47 2774
6740.24 2808
6741.01 2729
6741.79 2758
6742.56 2852
6743.34 2840
6744.11 2835
6744.89 2884
6745.67 2883
6746.44 2887
6747.22 2950
6747.99 2944
6748.77 3017
6749.54 3172
6750.32 3424
6751.09 3584
6751.87 3736
6752.64 3786
6753.42 3878
6754.19 3867
6754.97 3793
6755.75 3624
6756.52 3611
6757.30 3526
6758.07 3462
6758.85 3356
6759.63 3330
6760.40 3306
6761.18 3268
6761.95 3207
6762.73 3194
6763.51 2989
6764.28 2977
6765.06 3037
6765.83 3137
6766.61 3085
6767.39 3194
6768.16 3108
6768.94 3091
6769.72 3020
6770.49 2954
6771.27 2923
6772.05 2835
6772.82 2791
6773.60 2717
6774.38 2734
6775.15 2753
6775.93 2704
6776.71 2696
6777.48 2649
6778.26 2672
6779.04 2693
6779.82 2647
6780.59 2702
6781.37 2680
6782.15 2647
6782.92 2473
6783.70 2491
6784.48 2598
6785.26 2590
6786.03 2641
6786.81 2713
6787.59 2583
6788.37 2607
6789.14 2496
6789.92 2467
6790.70 2523
6791.48 2478
6792.25 2443
6793.03 2459
6793.81 2410
6794.59 2398
6795.37 2372
6796.14 2410
6796.92 2396
6797.70 2400
6798.48 2388
6799.26 2388
6800.04 2431
6800.81 2434
6801.59 2475
6802.37 2481
6803.15 2421
6803.93 2490
6804.71 2458
6805.48 2596
6806.26 2652
6807.04 2625
6807.82 2634
6808.60 2564
6809.38 2492
6810.16 2528
6810.94 2554
6811.71 2468
6812.49 2469
6813.27 2449
6814.05 2413
6814.83 2448
6815.61 2424
6816.39 2467
6817.17 2479
6817.95 2546
6818.73 2625
6819.51 2539
6820.29 2566
6821.07 2528
6821.84 2522
6822.62 2543
6823.40 2476
6824.18 2427
6824.96 2402
6825.74 2448
6826.52 2394
6827.30 2449
6828.08 2400
6828.86 2366
6829.64 2363
6830.42 2321
6831.20 2319
6831.98 2416
6832.76 2357
6833.54 2368
6834.32 2479
6835.10 2744
6835.88 2986
6836.66 3106
6837.44 3457
6838.22 3617
6839.01 3791
6839.79 3727
6840.57 3713
6841.35 3548
6842.13 3447
6842.91 3313
6843.69 3104
6844.47 2935
6845.25 2909
6846.03 2950
6846.81 3051
6847.59 3224
6848.37 3541
6849.16 3763
6849.94 4116
6850.72 4276
6851.50 4344
6852.28 4210
6853.06 4124
6853.84 4070
6854.62 3892
6855.41 3640
6856.19 3418
6856.97 3213
6857.75 3070
6858.53 2898
6859.31 2779
6860.10 2786
6860.88 2750
6861.66 2741
6862.44 2664
6863.22 2768
6864.00 2722
6864.79 2697
6865.57 2737
6866.35 2779
6867.13 2791
6867.91 2852
6868.70 2763
6869.48 2799
6870.26 2773
6871.04 2815
6871.83 2784
6872.61 2798
6873.39 2850
6874.17 2942
6874.96 2947
6875.74 2997
6876.52 3064
6877.30 3143
6878.09 3223
6878.87 3463
6879.65 3674
6880.43 3893
6881.22 4291
6882.00 4424
6882.78 4691
6883.57 4566
6884.35 4609
6885.13 4601
6885.92 4616
6886.70 4750
6887.48 5087
6888.27 5275
6889.05 5311
6889.83 5270
6890.62 5198
6891.40 4873
6892.18 4670
6892.97 4396
6893.75 4092
6894.53 3846
6895.32 3762
6896.10 3621
6896.88 3570
6897.67 3519
6898.45 3372
6899.24 3407
6900.02 3457
6900.80 3504
6901.59 3504
6902.37 3362
6903.16 3333
6903.94 3395
6904.73 3306
6905.51 3299
6906.29 3285
6907.08 3200
6907.86 3203
6908.65 3195
6909.43 3202
6910.22 3119
6911.00 3125
6911.79 3056
6912.57 3016
6913.35 3053
6914.14 2974
6914.92 3040
6915.71 2995
6916.49 2925
6917.28 3063
6918.06 3033
6918.85 3072
6919.63 3025
6920.42 3023
6921.20 3090
6921.99 3128
6922.78 3064
6923.56 3065
6924.35 3094
6925.13 3151
6925.92 3144
6926.70 3197
6927.49 3210
6928.27 3298
6929.06 3343
6929.84 3304
6930.63 3228
6931.42 3280
6932.20 3324
6932.99 3387
6933.77 3307
6934.56 3309
6935.35 3368
6936.13 3469
6936.92 3482
6937.70 3556
6938.49 3777
6939.28 3927
6940.06 4190
6940.85 4418
6941.63 4619
6942.42 4774
6943.21 4889
6943.99 5019
6944.78 5097
6945.57 5022
6946.35 5077
6947.14 5198
6947.93 5347
6948.71 5452
6949.50 5449
6950.29 5330
6951.07 5138
6951.86 4968
6952.65 4784
6953.44 4671
6954.22 4634
6955.01 4606
6955.80 4518
6956.58 4558
6957.37 4510
6958.16 4565
6958.95 4494
6959.73 4443
6960.52 4554
6961.31 4540
6962.09 4643
6962.88 4747
6963.67 4862
6964.46 4955
6965.25 5215
6966.03 5381
6966.82 5668
6967.61 5847
6968.40 6057
6969.18 6213
6969.97 6463
6970.76 6541
6971.55 6509
6972.34 6455
6973.12 6390
6973.91 6388
6974.70 6478
6975.49 6400
6976.28 6466
6977.07 6695
6977.85 6829
6978.64 7166
6979.43 7755
6980.22 8615
6981.01 9872
6981.80 11804
6982.59 14114
6983.37 17316
6984.16 20412
6984.95 23202
6985.74 24884
6986.53 25136
6987.32 24275
6988.11 23052
6988.90 20918
6989.69 18328
6990.47 16092
6991.26 13857
6992.05 11923
6992.84 10299
6993.63 8852
6994.42 7774
6995.21 6958
6996.00 6305
6996.79 5771
6997.58 5323
6998.37 5152
6999.16 4960
6999.95 4848
7000.74 4649
7001.53 4576
7002.32 4430
7003.11 4319
7003.90 4132
7004.69 3933
7005.48 3775
7006.27 3614
7007.06 3543
7007.85 3416
7008.64 3404
7009.43 3556
7010.22 3613
7011.01 3789
7011.80 3956
7012.59 4045
7013.38 4098
7014.17 4125
7014.96 4102
7015.75 4048
7016.54 3931
7017.33 3846
7018.12 3831
7018.91 3847
7019.70 3943
7020.49 4026
7021.28 4238
7022.07 4375
7022.87 4547
7023.66 4659
7024.45 4802
7025.24 4742
7026.03 4787
7026.82 4717
7027.61 4569
7028.40 4564
7029.19 4414
7029.99 4233
7030.78 4122
7031.57 4059
7032.36 3968
7033.15 3968
7033.94 3882
7034.74 3931
7035.53 3936
7036.32 4077
7037.11 4195
7037.90 4273
7038.69 4274
7039.49 4048
7040.28 3974
7041.07 4059
7041.86 4016
7042.65 3929
7043.45 3982
7044.24 3977
7045.03 4131
7045.82 4033
7046.61 4022
7047.41 4170
7048.20 4299
7048.99 4424
7049.78 4794
7050.58 4908
7051.37 4920
7052.16 4833
7052.95 4773
7053.75 4525
7054.54 4247
7055.33 4127
7056.13 4049
7056.92 3989
7057.71 4027
7058.50 4099
7059.30 4056
7060.09 3972
7060.88 3804
7061.68 3829
7062.47 3816
7063.26 3698
7064.06 3677
7064.85 3641
7065.64 3593
7066.44 3531
7067.23 3508
7068.02 3430
7068.82 3358
7069.61 3294
7070.40 3322
7071.20 3266
7071.99 3164
7072.78 3174
7073.58 3085
7074.37 3115
7075.17 3032
7075.96 2934
7076.75 2962
7077.55 2913
7078.34 2893
7079.14 2930
7079.93 2840
7080.72 2821
7081.52 2770
7082.31 2846
7083.11 2871
7083.90 2785
7084.70 2920
7085.49 2888
7086.28 3002
7087.08 3027
7087.87 3115
7088.67 3160
7089.46 3049
7090.26 2943
7091.05 2942
7091.85 2783
7092.64 2750
7093.44 2698
7094.23 2625
7095.03 2559
7095.82 2514
7096.62 2473
7097.41 2435
7098.21 2406
7099.00 2399
7099.80 2311
7100.59 2342
7101.39 2354
7102.18 2250
7102.98 2319
7103.77 2259
7104.57 2187
7105.37 2142
7106.16 2102
7106.96 2093
7107.75 2140
7108.55 2144
7109.34 2103
7110.14 2076
7110.94 2044
7111.73 2065
7112.53 2066
7113.32 2090
7114.12 2115
7114.92 2027
7115.71 2098
7116.51 2086
7117.30 2129
7118.10 2101
7118.90 2042
7119.69 2024
7120.49 2050
7121.29 2005
7122.08 2011
7122.88 2023
7123.68 2006
7124.47 2051
7125.27 2027
7126.07 2048
7126.86 2009
7127.66 2010
7128.46 2118
7129.25 2149
7130.05 2131
7130.85 2138
7131.64 2113
7132.44 2134
7133.24 2093
7134.04 2037
7134.83 2002
7135.63 2004
7136.43 1988
7137.23 1962
7138.02 1861
7138.82 1873
7139.62 1885
7140.42 1891
7141.21 1864
7142.01 1824
7142.81 1862
7143.61 1825
7144.40 1909
7145.20 1848
7146.00 1850
7146.80 1795
7147.59 1723
7148.39 1757
7149.19 1687
7149.99 1694
7150.79 1726
7151.59 1722
7152.38 1704
7153.18 1776
7153.98 1790
7154.78 1800
7155.58 1793
7156.38 1842
7157.17 1829
7157.97 1827
7158.77 1809
7159.57 1747
7160.37 1730
7161.17 1701
7161.97 1681
7162.76 1640
7163.56 1642
7164.36 1723
7165.16 1701
7165.96 1677
7166.76 1711
7167.56 1665
7168.36 1722
7169.16 1685
7169.96 1650
7170.75 1674
7171.55 1635
7172.35 1580
7173.15 1581
7173.95 1604
7174.75 1544
7175.55 1541
7176.35 1503
7177.15 1526
7177.95 1529
7178.75 1590
7179.55 1592
7180.35 1597
7181.15 1605
7181.95 1681
7182.75 1647
7183.55 1596
7184.35 1574
7185.15 1584
7185.95 1560
7186.75 1566
7187.55 1551
7188.35 1494
7189.15 1473
7189.95 1492
7190.75 1507
7191.55 1517
7192.35 1509
7193.15 1497
7193.95 1528
7194.75 1522
7195.55 1545
7196.35 1487
7197.15 1441
7197.95 1524
7198.76 1536
7199.56 1443
7200.36 1504
7201.16 1476
7201.96 1504
7202.76 1513
7203.56 1515
7204.36 1530
7205.16 1510
7205.96 1551
7206.77 1543
7207.57 1529
7208.37 1533
7209.17 1554
7209.97 1600
7210.77 1609
7211.57 1628
7212.38 1624
7213.18 1670
7213.98 1607
7214.78 1638
7215.58 1634
7216.38 1670
7217.19 1684
7217.99 1697
7218.79 1723
7219.59 1725
7220.39 1692
7221.20 1697
7222.00 1706
7222.80 1662
7223.60 1682
7224.40 1629
7225.21 1612
7226.01 1623
7226.81 1607
7227.61 1653
7228.42 1702
7229.22 1663
7230.02 1613
7230.82 1659
7231.63 1663
7232.43 1769
7233.23 1765
7234.03 1845
7234.84 1910
7235.64 1964
7236.44 2083
7237.25 2106
7238.05 2069
7238.85 2061
7239.65 2017
7240.46 1953
7241.26 1839
7242.06 1779
7242.87 1795
7243.67 1753
7244.47 1687
7245.28 1740
7246.08 1669
7246.88 1736
7247.69 1714
7248.49 1668
7249.30 1674
7250.10 1668
7250.90 1644
7251.71 1623
7252.51 1644
7253.31 1659
7254.12 1729
7254.92 1709
7255.73 1744
7256.53 1723
7257.33 1703
7258.14 1704
7258.94 1678
7259.75 1632
7260.55 1633
7261.35 1634
7262.16 1640
7262.96 1579
7263.77 1663
7264.57 1643
7265.38 1581
7266.18 1639
7266.99 1683
7267.79 1680
7268.59 1689
7269.40 1689
7270.20 1688
7271.01 1718
7271.81 1677
7272.62 1724
7273.42 1671
7274.23 1679
7275.03 1736
7275.84 1759
7276.64 1794
7277.45 1780
7278.25 1785
7279.06 1874
7279.86 1913
7280.67 2016
7281.48 2153
7282.28 2275
7283.09 2431
7283.89 2576
7284.70 2642
7285.50 2736
7286.31 2702
7287.11 2517
7287.92 2449
7288.73 2268
7289.53 2118
7290.34 2121
7291.14 2042
7291.95 1964
7292.76 1968
7293.56 1944
7294.37 1893
7295.17 1908
7295.98 1879
7296.79 1978
7297.59 1997
7298.40 1929
7299.21 1944
7300.01 2018
7300.82 1991
7301.62 2010
7302.43 1984
7303.24 2026
7304.04 2018
7304.85 2032
7305.66 2037
7306.46 2055
7307.27 2092
7308.08 2186
7308.89 2202
7309.69 2200
7310.50 2350
7311.31 2408
7312.11 2369
7312.92 2387
7313.73 2436
7314.53 2429
7315.34 2584
7316.15 2759
7316.96 3080
7317.76 3491
7318.57 3838
7319.38 4031
7320.19 4190
7320.99 4156
7321.80 3891
7322.61 3801
7323.42 3620
7324.22 3453
7325.03 3163
7325.84 2927
7326.65 2869
7327.46 2688
7328.26 2517
7329.07 2366
7329.88 2383
7330.69 2408
7331.50 2267
7332.30 2332
7333.11 2322
7333.92 2297
7334.73 2341
7335.54 2296
7336.35 2322
7337.15 2345
7337.96 2389
7338.77 2505
7339.58 2532
7340.39 2403
7341.20 2409
7342.01 2360
7342.82 2353
7343.62 2218
7344.43 2070
7345.24 2100
7346.05 2113
7346.86 2005
7347.67 1963
7348.48 1972
7349.29 1887
7350.10 1949
7350.91 1929
7351.71 1877
7352.52 1879
7353.33 1865
7354.14 1873
7354.95 1843
7355.76 1855
7356.57 1886
7357.38 1944
7358.19 1990
7359.00 2045
7359.81 2088
7360.62 2037
7361.43 2072
7362.24 2052
7363.05 2040
7363.86 1992
7364.67 1968
7365.48 1938
7366.29 1936
7367.10 1917
7367.91 1860
7368.72 1880
7369.53 1747
7370.34 1753
7371.15 1782
7371.96 1762
7372.77 1751
7373.58 1749
7374.39 1731
7375.20 1779
7376.01 1805
7376.82 1808
7377.63 1883
7378.45 1975
7379.26 2046
7380.07 2146
7380.88 2186
7381.69 2146
7382.50 2097
7383.31 2124
7384.12 2052
7384.93 2060
7385.74 1945
7386.56 1935
7387.37 1844
7388.18 1791
7388.99 1723
7389.80 1750
7390.61 1712
7391.42 1745
7392.24 1676
7393.05 1644
7393.86 1604
7394.67 1603
7395.48 1599
7396.29 1608
7397.10 1633
7397.92 1623
7398.73 1623
7399.54 1618
7400.35 1648
7401.16 1683
7401.98 1611
7402.79 1634
7403.60 1605
7404.41 1572
7405.23 1524
7406.04 1519
7406.85 1547
7407.66 1551
7408.47 1542
7409.29 1459
7410.10 1459
7410.91 1409
7411.72 1479
7412.54 1420
7413.35 1360
7414.16 1409
7414.98 1366
7415.79 1402
7416.60 1401
7417.41 1381
7418.23 1389
7419.04 1392
7419.85 1392
7420.67 1388
7421.48 1360
7422.29 1348
7423.11 1332
7423.92 1351
7424.73 1360
7425.54 1358
7426.36 1401
7427.17 1345
7427.99 1322
7428.80 1306
7429.61 1297
7430.43 1276
7431.24 1304
7432.05 1327
7432.87 1272
7433.68 1285
7434.49 1298
7435.31 1348
7436.12 1372
7436.94 1367
7437.75 1293
7438.56 1316
7439.38 1319
7440.19 1281
7441.01 1275
7441.82 1317
7442.64 1276
7443.45 1313
7444.26 1339
7445.08 1299
7445.89 1273
7446.71 1312
7447.52 1346
7448.34 1296
7449.15 1261
7449.97 1258
7450.78 1211
7451.59 1246
7452.41 1280
7453.22 1330
7454.04 1340
7454.85 1259
7455.67 1270
7456.48 1277
7457.30 1310
7458.11 1355
7458.93 1293
7459.74 1305
7460.56 1304
7461.38 1288
7462.19 1318
7463.01 1271
7463.82 1255
7464.64 1253
7465.45 1306
7466.27 1340
7467.08 1369
7467.90 1350
7468.72 1316
7469.53 1340
7470.35 1323
7471.16 1369
7471.98 1382
7472.79 1451
7473.61 1480
7474.43 1438
7475.24 1377
7476.06 1386
7476.87 1476
7477.69 1428
7478.51 1374
7479.32 1370
7480.14 1407
7480.96 1409
7481.77 1355
7482.59 1365
7483.41 1393
7484.22 1380
7485.04 1371
7485.85 1339
7486.67 1386
7487.49 1366
7488.31 1330
7489.12 1370
7489.94 1386
7490.76 1408
7491.57 1341
7492.39 1337
7493.21 1372
7494.02 1370
7494.84 1323
7495.66 1372
7496.48 1294
7497.29 1306
7498.11 1304
7498.93 1365
7499.74 1306
7500.56 1371
7501.38 1352
7502.20 1355
7503.01 1322
7503.83 1339
7504.65 1376
7505.47 1367
7506.29 1375
7507.10 1359
7507.92 1373
7508.74 1314
7509.56 1282
7510.37 1286
7511.19 1310
7512.01 1360
7512.83 1338
7513.65 1392
7514.47 1351
7515.28 1308
7516.10 1317
7516.92 1327
7517.74 1391
7518.56 1351
7519.38 1289
7520.19 1337
7521.01 1340
7521.83 1338
7522.65 1293
7523.47 1289
7524.29 1288
7525.11 1278
7525.92 1298
7526.74 1299
7527.56 1309
7528.38 1269
7529.20 1286
7530.02 1320
7530.84 1299
7531.66 1301
7532.48 1339
7533.30 1321
7534.12 1323
7534.93 1330
7535.75 1287
7536.57 1281
7537.39 1270
7538.21 1293
7539.03 1285
7539.85 1350
7540.67 1320
7541.49 1350
7542.31 1345
7543.13 1329
7543.95 1280
7544.77 1273
7545.59 1337
7546.41 1328
7547.23 1337
7548.05 1253
7548.87 1314
7549.69 1369
7550.51 1335
7551.33 1358
7552.15 1299
7552.97 1286
7553.79 1299
7554.61 1339
7555.43 1293
7556.25 1307
7557.07 1349
7557.89 1418
7558.71 1382
7559.53 1361
7560.36 1379
7561.18 1401
7562.00 1370
7562.82 1357
7563.64 1418
7564.46 1446
7565.28 1396
7566.10 1377
7566.92 1373
7567.74 1349
7568.56 1401
7569.39 1416
7570.21 1431
7571.03 1442
7571.85 1449
7572.67 1442
7573.49 1433
7574.31 1437
7575.14 1424
7575.96 1488
7576.78 1416
7577.60 1441
7578.42 1460
7579.24 1446
7580.06 1472
7580.89 1481
7581.71 1522
7582.53 1490
7583.35 1510
7584.17 1530
7585.00 1558
7585.82 1532
7586.64 1575
7587.46 1602
7588.29 1612
7589.11 1600
7589.93 1640
7590.75 1707
7591.57 1676
7592.40 1645
7593.22 1670
7594.04 1639
7594.86 1743
7595.69 1774
7596.51 1824
7597.33 1830
7598.15 1837
7598.98 1864
7599.80 1878
7600.62 1876
7601.45 2008
7602.27 1999
7603.09 1961
7603.92 2039
7604.74 2073
7605.56 2158
7606.38 2138
7607.21 2093
7608.03 2113
7608.85 2021
7609.68 2047
7610.50 2059
7611.32 2043
7612.15 1976
7612.97 1956
7613.80 2068
7614.62 2175
7615.44 2290
7616.27 2354
7617.09 2392
7617.91 2527
7618.74 2629
7619.56 2622
7620.39 2610
7621.21 2628
7622.03 2540
7622.86 2417
7623.68 2462
7624.51 2434
7625.33 2412
7626.15 2397
7626.98 2346
7627.80 2329
7628.63 2390
7629.45 2398
7630.28 2441
7631.10 2382
7631.93 2413
7632.75 2425
7633.58 2360
7634.40 2386
7635.22 2274
7636.05 2143
7636.87 2040
7637.70 2021
7638.52 1985
7639.35 1936
7640.17 1880
7641.00 1822
7641.82 1879
7642.65 1847
7643.47 1844
7644.30 1949
7645.13 2008
7645.95 2017
7646.78 2046
7647.60 2014
7648.43 1984
7649.25 2011
7650.08 2009
7650.90 2001
7651.73 1962
7652.55 1921
7653.38 1873
7654.21 1787
7655.03 1732
7655.86 1720
7656.68 1717
7657.51 1650
7658.34 1619
7659.16 1607
7659.99 1569
7660.81 1515
7661.64 1561
7662.47 1589
7663.29 1549
7664.12 1545
7664.95 1506
7665.77 1535
7666.60 1541
7667.42 1553
7668.25 1574
7669.08 1517
7669.90 1519
7670.73 1479
7671.56 1507
7672.38 1479
7673.21 1477
7674.04 1475
7674.87 1444
7675.69 1518
7676.52 1469
7677.35 1475
7678.17 1502
7679.00 1520
7679.83 1517
7680.65 1524
7681.48 1577
7682.31 1593
7683.14 1680
7683.96 1722
7684.79 1736
7685.62 1765
7686.45 1804
7687.27 1745
7688.10 1742
7688.93 1730
7689.76 1660
7690.58 1652
7691.41 1654
7692.24 1593
7693.07 1598
7693.90 1648
7694.72 1580
7695.55 1609
7696.38 1625
7697.21 1639
7698.04 1779
7698.86 1813
7699.69 1750
7700.52 1762
7701.35 1739
7702.18 1665
7703.01 1635
7703.83 1661
7704.66 1604
7705.49 1579
7706.32 1581
7707.15 1570
7707.98 1492
7708.81 1438
7709.63 1476
7710.46 1425
7711.29 1439
7712.12 1495
7712.95 1487
7713.78 1427
7714.61 1384
7715.44 1396
7716.27 1433
7717.10 1472
7717.93 1495
7718.75 1476
7719.58 1449
7720.41 1458
7721.24 1407
7722.07 1424
7722.90 1386
7723.73 1406
7724.56 1428
7725.39 1452
7726.22 1410
7727.05 1446
7727.88 1433
7728.71 1423
7729.54 1434
7730.37 1458
7731.20 1374
7732.03 1386
7732.86 1424
7733.69 1370
7734.52 1355
7735.35 1320
7736.18 1356
7737.01 1344
7737.84 1282
7738.67 1260
7739.50 1280
7740.33 1329
7741.16 1373
7741.99 1387
7742.82 1415
7743.65 1438
7744.48 1539
7745.31 1616
7746.14 1706
7746.98 1776
7747.81 1802
7748.64 1755
7749.47 1707
7750.30 1651
7751.13 1651
7751.96 1542
7752.79 1549
7753.62 1519
7754.45 1463
7755.29 1404
7756.12 1442
7756.95 1439
7757.78 1393
7758.61 1368
7759.44 1371
7760.27 1323
7761.11 1277
7761.94 1296
7762.77 1321
7763.60 1328
7764.43 1280
7765.26 1300
7766.10 1296
7766.93 1285
7767.76 1276
7768.59 1306
7769.42 1335
7770.26 1274
7771.09 1279
7771.92 1313
7772.75 1324
7773.58 1321
7774.42 1306
7775.25 1289
7776.08 1248
7776.91 1262
7777.75 1281
7778.58 1299
7779.41 1344
7780.24 1372
7781.08 1332
7781.91 1353
7782.74 1351
7783.57 1387
7784.41 1358
7785.24 1366
7786.07 1388
7786.91 1374
7787.74 1367
7788.57 1356
7789.40 1385
7790.24 1382
7791.07 1358
7791.90 1387
7792.74 1423
7793.57 1425
7794.40 1407
7795.24 1415
7796.07 1413
7796.90 1415
7797.74 1479
7798.57 1482
7799.40 1506
7800.24 1490
7801.07 1515
7801.91 1557
7802.74 1575
7803.57 1584
7804.41 1572
7805.24 1609
7806.07 1591
7806.91 1608
7807.74 1600
7808.58 1651
7809.41 1610
7810.25 1702
7811.08 1708
7811.91 1789
7812.75 1840
7813.58 1923
7814.42 1955
7815.25 1885
7816.09 1920
7816.92 1958
7817.75 2004
7818.59 2000
7819.42 2009
7820.26 2017
7821.09 2152
7821.93 2185
7822.76 2266
7823.60 2220
7824.43 2270
7825.27 2316
7826.10 2234
7826.94 2125
7827.77 2100
7828.61 2020
7829.44 1992
7830.28 1955
7831.11 2021
7831.95 2132
7832.78 2121
7833.62 2208
7834.46 2191
7835.29 2185
7836.13 2136
7836.96 2124
7837.80 2070
7838.63 2034
7839.47 1964
7840.31 1939
7841.14 1902
7841.98 1868
7842.81 1798
7843.65 1791
7844.48 1721
7845.32 1654
7846.16 1615
7846.99 1669
7847.83 1638
7848.67 1587
7849.50 1649
7850.34 1605
7851.17 1623
7852.01 1574
7852.85 1635
7853.68 1644
7854.52 1632
7855.36 1661
7856.19 1687
7857.03 1672
7857.87 1629
7858.70 1733
7859.54 1675
7860.38 1700
7861.21 1677
7862.05 1689
7862.89 1680
7863.72 1675
7864.56 1652
7865.40 1639
7866.24 1646
7867.07 1693
7867.91 1716
7868.75 1740
7869.59 1742
7870.42 1818
7871.26 1851
7872.10 1781
7872.94 1794
7873.77 1810
7874.61 2013
7875.45 2087
7876.29 2119
7877.12 2287
7877.96 2299
7878.80 2405
7879.64 2368
7880.47 2496
7881.31 2457
7882.15 2400
7882.99 2432
7883.83 2317
7884.66 2228
7885.50 2120
7886.34 2069
7887.18 2047
7888.02 1987
7888.86 2055
7889.69 2113
7890.53 2110
7891.37 2165
7892.21 2170
7893.05 2242
7893.89 2231
7894.73 2200
7895.56 2053
7896.40 2055
7897.24 2068
7898.08 1976
7898.92 1873
7899.76 1786
7900.60 1740
7901.44 1786
7902.28 1717
7903.12 1645
7903.95 1666
7904.79 1681
7905.63 1618
7906.47 1630
7907.31 1661
7908.15 1645
7908.99 1625
7909.83 1613
7910.67 1644
7911.51 1655
7912.35 1619
7913.19 1675
7914.03 1717
7914.87 1700
7915.71 1766
7916.55 1735
7917.39 1805
7918.23 1738
7919.07 1681
7919.91 1709
7920.75 1636
7921.59 1579
7922.43 1586
7923.27 1658
7924.11 1582
7924.95 1531
7925.79 1546
7926.63 1552
7927.47 1507
7928.31 1429
7929.15 1478
7929.99 1509
7930.83 1455
7931.67 1478
7932.51 1530
7933.35 1537
7934.19 1510
7935.04 1470
7935.88 1493
7936.72 1434
7937.56 1487
7938.40 1472
7939.24 1522
7940.08 1525
7940.92 1488
7941.76 1444
7942.60 1539
7943.45 1473
7944.29 1465
7945.13 1485
7945.97 1561
7946.81 1575
7947.65 1556
7948.49 1589
7949.34 1615
7950.18 1683
7951.02 1640
7951.86 1726
7952.70 1754
7953.54 1852
7954.39 1972
7955.23 2000
7956.07 1993
7956.91 1987
7957.75 1946
7958.60 2005
7959.44 1992
7960.28 1905
7961.12 1929
7961.96 1893
7962.81 1933
7963.65 1920
7964.49 1924
7965.33 2000
7966.18 2188
7967.02 2278
7967.86 2292
7968.70 2237
7969.55 2263
7970.39 2174
7971.23 2082
7972.08 2049
7972.92 1888
7973.76 1858
7974.60 1774
7975.45 1698
7976.29 1675
7977.13 1654
7977.98 1595
7978.82 1527
7979.66 1537
7980.51 1545
7981.35 1519
7982.19 1445
7983.04 1503
7983.88 1501
7984.72 1490
7985.57 1419
7986.41 1470
7987.25 1396
7988.10 1431
7988.94 1383
7989.78 1323
7990.63 1283
7991.47 1293
7992.32 1249
7993.16 1233
7994.00 1240
7994.85 1265
7995.69 1174
7996.54 1197
7997.38 1214
7998.22 1179
7999.07 1178
7999.91 1182
8000.76 1120
8001.60 1138
8002.45 1190
8003.29 1164
8004.13 1128
8004.98 1130
8005.82 1166
8006.67 1160
8007.51 1149
8008.36 1123
8009.20 1080
8010.05 1076
8010.89 1040
8011.74 1094
8012.58 1089
8013.43 1084
8014.27 1070
8015.12 1106
8015.96 1056
8016.81 1022
8017.65 1058
8018.50 1040
8019.34 1053
8020.19 1064
8021.03 1100
8021.88 1070
8022.72 1088
8023.57 1051
8024.41 1063
8025.26 1050
8026.11 1053
8026.95 1061
8027.80 1047
8028.64 1083
8029.49 1067
8030.33 1067
8031.18 1072
8032.03 1082
8032.87 1063
8033.72 1052
8034.56 1004
8035.41 1037
8036.26 1018
8037.10 1057
8037.95 993
8038.80 1051
8039.64 1059
8040.49 1044
8041.34 1028
8042.18 1088
8043.03 1043
8043.87 1057
8044.72 991
8045.57 969
8046.41 1058
8047.26 1057
8048.11 990
8048.96 1030
8049.80 1030
8050.65 1018
8051.50 1016
8052.34 972
8053.19 1007
8054.04 971
8054.88 988
8055.73 1007
8056.58 1018
8057.43 965
8058.27 994
8059.12 979
8059.97 968
8060.82 978
8061.66 984
8062.51 916
8063.36 940
8064.21 1018
8065.05 976
8065.90 1035
8066.75 952
8067.60 952
8068.44 959
8069.29 947
8070.14 980
8070.99 927
8071.84 947
8072.68 1006
8073.53 960
8074.38 972
8075.23 970
8076.08 927
8076.93 983
8077.77 966
8078.62 911
8079.47 959
8080.32 942
8081.17 949
8082.02 935
8082.87 897
8083.71 982
8084.56 992
8085.41 942
8086.26 931
8087.11 965
8087.96 918
8088.81 972
8089.66 994
8090.51 947
8091.35 962
8092.20 980
8093.05 953
8093.90 950
8094.75 965
8095.60 971
8096.45 950
8097.30 931
8098.15 952
8099.00 974
8099.85 939
8100.70 943
8101.55 962
8102.40 1015
8103.25 1012
8104.10 999
8104.95 1003
8105.80 1007
8106.65 1020
8107.50 995
8108.35 1006
8109.20 1022
8110.05 1002
8110.90 1001
8111.75 985
8112.60 991
8113.45 944
8114.30 987
8115.15 1067
8116.00 969
8116.85 974
8117.70 933
8118.55 945
8119.40 922
8120.25 1006
8121.10 1002
8121.95 1052
8122.80 991
8123.65 980
8124.50 996
8125.35 964
8126.20 951
8127.06 1001
8127.91 1061
8128.76 985
8129.61 1033
8130.46 1007
8131.31 1046
8132.16 1049
8133.01 1070
8133.86 1069
8134.72 1068
8135.57 1046
8136.42 1039
8137.27 1009
8138.12 1007
8138.97 1028
8139.83 1032
8140.68 1063
8141.53 1038
8142.38 1017
8143.23 970
8144.08 1078
8144.94 1057
8145.79 1051
8146.64 1050
8147.49 1055
8148.34 982
8149.20 1018
8150.05 1032
8150.90 1065
8151.75 1058
8152.60 1112
8153.46 1150
8154.31 1187
8155.16 1184
8156.01 1186
8156.87 1202
8157.72 1143
8158.57 1100
8159.42 1131
8160.28 1126
8161.13 1074
8161.98 1025
8162.84 1009
8163.69 1041
8164.54 1008
8165.39 1016
8166.25 954
8167.10 976
8167.95 978
8168.81 956
8169.66 1015
8170.51 958
8171.37 998
8172.22 966
8173.07 1037
8173.93 960
8174.78 994
8175.63 1005
8176.49 945
8177.34 952
8178.19 932
8179.05 965
8179.90 926
8180.76 887
8181.61 916
8182.46 915
8183.32 912
8184.17 922
8185.02 902
8185.88 896
8186.73 857
8187.59 896
8188.44 927
8189.30 882
8190.15 899
8191.00 917
8191.86 900
8192.71 923
8193.57 899
8194.42 869
8195.28 902
8196.13 910
8196.99 917
8197.84 874
8198.69 926
8199.55 884
8200.40 879
8201.26 876
8202.11 873
8202.97 867
8203.82 879
8204.68 915
8205.53 875
8206.39 889
8207.24 882
8208.10 883
8208.95 860
8209.81 916
8210.67 915
8211.52 872
8212.38 891
8213.23 869
8214.09 880
8214.94 904
8215.80 873
8216.65 904
8217.51 925
8218.37 938
8219.22 895
8220.08 934
8220.93 896
8221.79 917
8222.64 905
8223.50 923
8224.36 917
8225.21 894
8226.07 932
8226.92 949
8227.78 898
8228.64 906
8229.49 953
8230.35 950
8231.21 933
8232.06 884
8232.92 905
8233.78 910
8234.63 886
8235.49 884
8236.35 838
8237.20 899
8238.06 885
8238.92 854
8239.77 885
8240.63 857
8241.49 819
8242.34 835
8243.20 871
8244.06 883
8244.91 897
8245.77 891
8246.63 884
8247.49 908
8248.34 857
8249.20 883
8250.06 894
8250.92 911
8251.77 952
8252.63 947
8253.49 931
8254.35 882
8255.20 891
8256.06 937
8256.92 913
8257.78 929
8258.63 906
8259.49 940
8260.35 958
8261.21 940
8262.07 933
8262.92 951
8263.78 919
8264.64 928
8265.50 964
8266.36 930
8267.22 938
8268.07 944
8268.93 975
8269.79 994
8270.65 984
8271.51 1026
8272.37 1028
8273.22 1027
8274.08 1051
8274.94 1062
8275.80 1089
8276.66 1110
8277.52 1175
8278.38 1223
8279.24 1239
8280.09 1244
8280.95 1230
8281.81 1203
8282.67 1204
8283.53 1204
8284.39 1201
8285.25 1164
8286.11 1129
8286.97 1087
8287.83 1130
8288.69 1121
8289.55 1172
8290.41 1165
8291.26 1150
8292.12 1191
8292.98 1245
8293.84 1276
8294.70 1214
8295.56 1268
8296.42 1269
8297.28 1229
8298.14 1169
8299.00 1133
8299.86 1136
8300.72 1091
8301.58 1060
8302.44 1067
8303.30 1049
8304.16 1053
8305.02 1044
8305.88 1009
8306.74 1014
8307.60 1003
8308.46 1003
8309.33 1012
8310.19 989
8311.05 956
8311.91 943
8312.77 934
8313.63 936
8314.49 996
8315.35 955
8316.21 1012
8317.07 1022
8317.93 977
8318.79 955
8319.65 926
8320.52 979
8321.38 979
8322.24 961
8323.10 937
8323.96 902
8324.82 899
8325.68 927
8326.54 955
8327.41 915
8328.27 923
8329.13 930
8329.99 966
8330.85 917
8331.71 950
8332.57 882
8333.44 945
8334.30 962
8335.16 919
8336.02 897
8336.88 901
8337.75 932
8338.61 931
8339.47 964
8340.33 958
8341.19 934
8342.06 982
8342.92 991
8343.78 981
8344.64 958
8345.50 920
8346.37 966
8347.23 982
8348.09 969
8348.95 907
8349.82 896
8350.68 902
8351.54 980
8352.40 996
8353.27 953
8354.13 968
8354.99 953
8355.86 936
8356.72 953
8357.58 980
8358.45 906
8359.31 961
8360.17 954
8361.03 959
8361.90 1006
8362.76 977
8363.62 1007
8364.49 950
8365.35 961
8366.21 934
8367.08 974
8367.94 981
8368.80 972
8369.67 940
8370.53 975
8371.40 943
8372.26 938
8373.12 999
8373.99 954
8374.85 995
8375.71 1019
8376.58 981
8377.44 975
8378.31 996
8379.17 1023
8380.03 995
8380.90 1008
8381.76 955
8382.63 986
8383.49 966
8384.36 1018
8385.22 1010
8386.08 984
8386.95 978
8387.81 993
8388.68 1018
8389.54 991
8390.41 994
8391.27 1012
8392.14 1012
8393.00 1075
8393.87 1040
8394.73 1028
8395.60 1016
8396.46 984
8397.33 1013
8398.19 1053
8399.06 1042
8399.92 1059
8400.79 1071
8401.65 1047
8402.52 1064
8403.38 1113
8404.25 1137
8405.11 1098
8405.98 1054
8406.84 1132
8407.71 1146
8408.58 1105
8409.44 1123
8410.31 1092
8411.17 1140
8412.04 1091
8412.90 1155
8413.77 1124
8414.64 1179
8415.50 1192
8416.37 1179
8417.23 1180
8418.10 1243
8418.97 1190
8419.83 1197
8420.70 1244
8421.56 1238
8422.43 1254
8423.30 1302
8424.16 1293
8425.03 1319
8425.90 1302
8426.76 1349
8427.63 1353
8428.50 1348
8429.36 1386
8430.23 1379
8431.10 1410
8431.96 1421
8432.83 1390
8433.70 1433
8434.56 1503
8435.43 1477
8436.30 1555
8437.16 1624
8438.03 1677
8438.90 1685
8439.77 1708
8440.63 1775
8441.50 1775
8442.37 1812
8443.24 1967
8444.10 2052
8444.97 1919
8445.84 1893
8446.71 1974
8447.57 2051
8448.44 2051
8449.31 2025
8450.18 2131
8451.04 2161
8451.91 2368
8452.78 2515
8453.65 2734
8454.52 2935
8455.38 3051
8456.25 3073
8457.12 3195
8457.99 3151
8458.86 3090
8459.72 2951
8460.59 2804
8461.46 2635
8462.33 2495
8463.20 2365
8464.07 2198
8464.93 2170
8465.80 1986
8466.67 1893
8467.54 1882
8468.41 1893
8469.28 1846
8470.15 1811
8471.02 1672
8471.88 1673
8472.75 1715
8473.62 1663
8474.49 1711
8475.36 1703
8476.23 1704
8477.10 1703
8477.97 1738
8478.84 1742
8479.71 1801
8480.58 1829
8481.44 1814
8482.31 1763
8483.18 1800
8484.05 1785
8484.92 1798
8485.79 1773
8486.66 1731
8487.53 1693
8488.40 1725
8489.27 1718
8490.14 1715
8491.01 1766
8491.88 1713
8492.75 1741
8493.62 1723
8494.49 1801
8495.36 1754
8496.23 1753
8497.10 1756
8497.97 1771
8498.84 1772
8499.71 1740
8500.58 1751
8501.45 1758
8502.32 1767
8503.19 1752
8504.06 1781
8504.93 1718
8505.80 1760
8506.67 1741
8507.55 1821
8508.42 1798
8509.29 1853
8510.16 1814
8511.03 1861
8511.90 1830
8512.77 1880
8513.64 1912
8514.51 1843
8515.38 1843
8516.25 1880
8517.13 1891
8518.00 1894
8518.87 1924
8519.74 1960
8520.61 1982
8521.48 2010
8522.35 2160
8523.23 2309
8524.10 2476
8524.97 2507
8525.84 2520
8526.71 2457
8527.58 2510
8528.46 2544
8529.33 2541
8530.20 2537
8531.07 2411
8531.94 2398
8532.81 2297
8533.69 2282
8534.56 2231
8535.43 2198
8536.30 2107
8537.18 2123
8538.05 2140
8538.92 2199
8539.79 2251
8540.66 2313
8541.54 2425
8542.41 2592
8543.28 2735
8544.15 2848
8545.03 2967
8545.90 2984
8546.77 3096
8547.64 3125
8548.52 3023
8549.39 3072
8550.26 2969
8551.14 2974
8552.01 2904
8552.88 2870
8553.76 2864
8554.63 2727
8555.50 2671
8556.37 2594
8557.25 2416
8558.12 2312
8558.99 2261
8559.87 2143
8560.74 2046
8561.61 1938
8562.49 1927
8563.36 1849
8564.24 1747
8565.11 1724
8565.98 1653
8566.86 1636
8567.73 1628
8568.60 1615
8569.48 1605
8570.35 1576
8571.23 1547
8572.10 1506
8572.97 1573
8573.85 1562
8574.72 1549
8575.60 1519
8576.47 1564
8577.34 1564
8578.22 1556
8579.09 1501
8579.97 1511
8580.84 1552
8581.72 1604
8582.59 1558
8583.47 1643
8584.34 1650
8585.21 1552
8586.09 1582
8586.96 1604
8587.84 1721
8588.71 1658
8589.59 1658
8590.46 1583
8591.34 1596
8592.21 1651
8593.09 1645
8593.96 1639
8594.84 1657
8595.71 1667
8596.59 1664
8597.46 1678
8598.34 1694
8599.22 1720
8600.09 1750
8600.97 1704
8601.84 1677
8602.72 1701
8603.59 1711
8604.47 1754
8605.34 1719
8606.22 1785
8607.10 1756
8607.97 1730
8608.85 1768
8609.72 1798
8610.60 1788
8611.47 1812
8612.35 1877
8613.23 1842
8614.10 1916
8614.98 1852
8615.86 1907
8616.73 1837
8617.61 1940
8618.48 1980
8619.36 1979
8620.24 2046
8621.11 1999
8621.99 2041
8622.87 2089
8623.74 2061
8624.62 2089
8625.50 2081
8626.37 2120
8627.25 2112
8628.13 2154
8629.00 2160
8629.88 2110
8630.76 2096
8631.64 2128
8632.51 2212
8633.39 2176
8634.27 2218
8635.14 2188
8636.02 2219
8636.90 2243
8637.78 2175
8638.65 2261
8639.53 2254
8640.41 2342
8641.29 2343
8642.16 2386
8643.04 2409
8643.92 2385
8644.80 2427
8645.67 2543
8646.55 2600
8647.43 2547
8648.31 2617
8649.18 2655
8650.06 2686
8650.94 2647
8651.82 2660
8652.70 2732
8653.58 2772
8654.45 2719
8655.33 2792
8656.21 2831
8657.09 2887
8657.97 2943
8658.84 3103
8659.72 3216
8660.60 3461
8661.48 3613
8662.36 3867
8663.24 4077
8664.12 4303
8664.99 4347
8665.87 4453
8666.75 4503
8667.63 4313
8668.51 4397
8669.39 4357
8670.27 4305
8671.15 4224
8672.03 4203
8672.91 4303
8673.78 4338
8674.66 4299
8675.54 4135
8676.42 4060
8677.30 3986
8678.18 3702
8679.06 3609
8679.94 3648
8680.82 3398
8681.70 3329
8682.58 3207
8683.46 3180
8684.34 3191
8685.22 3182
8686.10 3263
8686.98 3476
8687.86 3714
8688.74 3980
8689.62 4176
8690.50 4613
8691.38 4934
8692.26 5133
8693.14 5230
8694.02 5226
8694.90 5130
8695.78 4968
8696.66 4703
8697.54 4446
8698.42 4357
8699.30 4145
8700.18 3933
8701.06 3824
8701.94 3687
8702.82 3487
8703.70 3404
8704.58 3256
8705.46 3095
8706.34 2954
8707.23 2815
8708.11 2678
8708.99 2553
8709.87 2458
8710.75 2374
8711.63 2260
8712.51 2189
8713.39 2183
8714.27 2159
8715.16 2039
8716.04 2016
8716.92 1999
8717.80 1952
8718.68 1946
8719.56 1918
8720.44 1901
8721.33 1870
8722.21 1867
8723.09 1958
8723.97 1948
8724.85 1957
8725.73 1971
8726.62 2003
8727.50 1982
8728.38 2054
8729.26 2026
8730.14 1980
8731.03 2065
8731.91 2056
8732.79 2040
8733.67 2021
8734.55 2007
8735.44 1983
8736.32 2023
8737.20 2026
8738.08 2002
8738.97 1984
8739.85 2007
8740.73 1954
8741.61 1914
8742.50 1928
8743.38 1870
8744.26 1841
8745.14 1878
8746.03 1905
8746.91 1892
8747.79 1888
8748.68 1893
8749.56 1891
8750.44 1858
8751.33 1844
8752.21 1859
8753.09 1895
8753.97 1904
8754.86 1899
8755.74 1865
8756.62 1936
8757.51 1938
8758.39 1956
8759.28 1942
8760.16 1979
8761.04 1909
8761.93 1934
8762.81 1956
8763.69 1973
8764.58 1993
8765.46 1910
8766.34 1935
8767.23 1960
8768.11 1958
8769.00 1968
8769.88 1952
8770.76 1991
8771.65 1968
8772.53 1953
8773.42 1905
8774.30 1957
8775.19 1949
8776.07 1950
8776.95 1966
8777.84 2002
8778.72 2033
8779.61 2094
8780.49 2137
8781.38 2178
8782.26 2200
8783.15 2212
8784.03 2174
8784.92 2181
8785.80 2160
8786.69 2036
8787.57 2042
8788.46 2027
8789.34 1958
8790.23 1910
8791.11 1864
8792.00 1829
8792.88 1835
8793.77 1750
8794.65 1702
8795.54 1708
8796.42 1739
8797.31 1705
8798.19 1692
8799.08 1673
8799.96 1626
8800.85 1686
8801.74 1659
8802.62 1646
8803.51 1601
8804.39 1607
8805.28 1604
8806.16 1634
8807.05 1616
8807.94 1619
8808.82 1619
8809.71 1586
8810.59 1625
8811.48 1590
8812.37 1631
8813.25 1679
8814.14 1610
8815.03 1575
8815.91 1586
8816.80 1579
8817.68 1626
8818.57 1661
8819.46 1657
8820.34 1682
8821.23 1644
8822.12 1617
8823.00 1623
8823.89 1604
8824.78 1550
8825.66 1483
8826.55 1479
8827.44 1508
8828.33 1472
8829.21 1510
8830.10 1503
8830.99 1455
8831.87 1385
8832.76 1402
8833.65 1476
8834.54 1413
8835.42 1416
8836.31 1390
8837.20 1356
8838.08 1375
8838.97 1341
8839.86 1373
8840.75 1348
8841.64 1368
8842.52 1369
8843.41 1379
8844.30 1381
8845.19 1389
8846.07 1363
8846.96 1335
8847.85 1318
8848.74 1321
8849.63 1318
8850.51 1271
8851.40 1310
8852.29 1263
8853.18 1281
8854.07 1262
8854.96 1239
8855.84 1259
8856.73 1259
8857.62 1242
8858.51 1235
8859.40 1225
8860.29 1172
8861.17 1195
8862.06 1206
8862.95 1239
8863.84 1186
8864.73 1233
8865.62 1218
8866.51 1231
8867.40 1228
8868.29 1222
8869.17 1238
8870.06 1203
8870.95 1182
8871.84 1128
8872.73 1122
8873.62 1112
8874.51 1171
8875.40 1122
8876.29 1098
8877.18 1059
8878.07 1100
8878.96 1091
8879.85 1041
8880.74 1090
8881.63 1027
8882.51 1057
8883.40 1102
8884.29 1122
8885.18 1075
8886.07 1079
8886.96 1086
8887.85 1120
8888.74 1069
8889.63 1057
8890.52 1077
8891.41 1081
8892.30 1080
8893.19 1029
8894.09 985
8894.98 1014
8895.87 1019
8896.76 990
8897.65 966
8898.54 1002
8899.43 993
8900.32 987
8901.21 988
8902.10 990
8902.99 982
8903.88 983
8904.77 1004
8905.66 943
8906.55 924
8907.44 949
8908.34 990
8909.23 963
8910.12 965
8911.01 958
8911.90 951
8912.79 974
8913.68 964
8914.57 957
8915.47 950
8916.36 975
8917.25 970
8918.14 896
8919.03 879
8919.92 901
8920.81 974
8921.71 946
8922.60 900
8923.49 944
8924.38 905
8925.27 909
8926.16 879
8927.06 880
8927.95 892
8928.84 906
8929.73 905
8930.62 874
8931.52 931
8932.41 931
8933.30 890
8934.19 881
8935.09 884
8935.98 871
8936.87 865
8937.76 885
8938.66 846
8939.55 878
8940.44 859
8941.33 876
8942.23 818
8943.12 839
8944.01 860
8944.90 878
8945.80 864
8946.69 833
8947.58 862
8948.48 867
8949.37 819
8950.26 817
8951.16 823
8952.05 868
8952.94 860
8953.84 875
8954.73 874
8955.62 814
8956.52 769
8957.41 832
8958.30 818
8959.20 867
8960.09 827
8960.98 868
8961.88 838
8962.77 824
8963.66 856
8964.56 835
8965.45 839
8966.35 853
8967.24 864
8968.13 857
8969.03 826
8969.92 863
8970.82 848
8971.71 861
8972.60 879
8973.50 836
8974.39 848
8975.29 859
8976.18 842
8977.08 828
8977.97 844
8978.87 876
8979.76 843
8980.65 894
8981.55 815
8982.44 840
8983.34 873
8984.23 816
8985.13 817
8986.02 825
8986.92 863
8987.81 870
8988.71 850
8989.60 810
8990.50 858
8991.39 865
8992.29 808
8993.18 799
8994.08 840
8994.97 801
8995.87 832
8996.76 862
8997.66 830
8998.56 835
8999.45 832
9000.35 854
9001.24 843
9002.14 800
9003.03 810
9003.93 799
9004.83 865
9005.72 853
9006.62 835
9007.51 814
9008.41 845
9009.31 836
9010.20 806
9011.10 797
9011.99 824
9012.89 832
9013.79 809
9014.68 820
9015.58 799
9016.48 794
9017.37 834
9018.27 776
9019.16 752
9020.06 786
9020.96 824
9021.85 816
9022.75 818
9023.65 773
9024.54 805
9025.44 791
9026.34 813
9027.24 802
9028.13 786
9029.03 761
9029.93 788
9030.82 809
9031.72 799
9032.62 727
9033.52 802
9034.41 811
9035.31 829
9036.21 762
9037.10 788
9038.00 793
9038.90 813
9039.80 849
9040.69 792
9041.59 755
9042.49 770
9043.39 809
9044.29 808
9045.18 838
9046.08 795
9046.98 816
9047.88 814
9048.78 820
9049.67 851
9050.57 831
9051.47 859
9052.37 810
9053.27 830
9054.16 882
9055.06 859
9055.96 848
9056.86 834
9057.76 843
9058.66 822
9059.55 825
9060.45 860
9061.35 860
9062.25 847
9063.15 820
9064.05 849
9064.95 842
9065.85 841
9066.74 844
9067.64 861
9068.54 868
9069.44 826
9070.34 873
9071.24 841
9072.14 779
9073.04 825
9073.94 837
9074.84 853
9075.74 861
9076.64 839
9077.53 839
9078.43 822
9079.33 866
9080.23 821
9081.13 850
9082.03 852
9082.93 888
9083.83 872
9084.73 901
9085.63 863
9086.53 838
9087.43 878
9088.33 863
9089.23 898
9090.13 942
9091.03 943
9091.93 927
9092.83 896
9093.73 914
9094.63 917
9095.53 978
9096.43 928
9097.33 904
9098.23 897
9099.13 915
9100.04 909
9100.94 899
9101.84 903
9102.74 878
9103.64 899
9104.54 891
9105.44 906
9106.34 882
9107.24 901
9108.14 891
9109.04 877
9109.94 863
9110.85 868
9111.75 846
9112.65 846
9113.55 828
9114.45 879
9115.35 863
9116.25 856
9117.15 812
9118.06 822
9118.96 831
9119.86 838
9120.76 794
9121.66 843
9122.56 820
9123.46 790
9124.37 809
9125.27 796
9126.17 826
9127.07 817
9127.97 824
9128.88 809
9129.78 772
9130.68 796
9131.58 796
9132.48 798
9133.39 759
9134.29 782
9135.19 781
9136.09 807
9137.00 799
9137.90 781
9138.80 787
9139.70 791
9140.61 793
9141.51 766
9142.41 760
9143.31 798
9144.22 755
9145.12 781
9146.02 773
9146.92 775
9147.83 827
9148.73 750
9149.63 756
9150.54 761
9151.44 759
9152.34 771
9153.25 804
9154.15 799
9155.05 803
9155.96 802
9156.86 800
9157.76 764
9158.67 782
9159.57 797
9160.47 805
9161.38 829
9162.28 848
9163.18 833
9164.09 856
9164.99 892
9165.90 854
9166.80 845
9167.70 838
9168.61 824
9169.51 843
9170.42 847
9171.32 850
9172.22 805
9173.13 815
9174.03 804
9174.94 849
9175.84 801
9176.74 809
9177.65 777
9178.55 798
9179.46 801
9180.36 797
9181.27 806
9182.17 820
9183.08 787
9183.98 788
9184.89 760
9185.79 810
9186.70 813
9187.60 804
9188.51 800
9189.41 780
9190.32 787
9191.22 793
9192.13 845
9193.03 805
9193.94 837
9194.84 831
9195.75 849
9196.65 857
9197.56 844
9198.46 893
9199.37 862
9200.27 887
9201.18 878
9202.08 849
9202.99 874
9203.90 842
9204.80 857
9205.71 821
9206.61 837
9207.52 828
9208.42 815
9209.33 818
9210.24 792
9211.14 820
9212.05 800
9212.95 808
9213.86 778
9214.77 800
9215.67 800
9216.58 824
9217.49 797
9218.39 786
9219.30 774
9220.21 790
9221.11 805
9222.02 782
9222.93 785
9223.83 764
9224.74 777
9225.65 776
9226.55 762
9227.46 762
9228.37 764
9229.27 801
9230.18 785
9231.09 795
9231.99 760
9232.90 759
9233.81 768
9234.72 753
9235.62 773
9236.53 747
9237.44 714
9238.34 765
9239.25 768
9240.16 742
9241.07 787
9241.97 788
9242.88 768
9243.79 783
9244.70 752
9245.61 743
9246.51 776
9247.42 747
9248.33 751
9249.24 780
9250.14 773
9251.05 736
9251.96 802
9252.87 747
9253.78 727
9254.69 768
9255.59 755
9256.50 785
9257.41 749
9258.32 731
9259.23 767
9260.14 775
9261.04 755
9261.95 781
9262.86 797
9263.77 721
9264.68 783
9265.59 827
9266.50 772
9267.40 777
9268.31 779
9269.22 778
9270.13 737
9271.04 799
9271.95 794
9272.86 783
9273.77 723
9274.68 745
9275.59 761
9276.49 756
9277.40 760
9278.31 767
9279.22 794
9280.13 749
9281.04 734
9281.95 742
9282.86 779
9283.77 773
9284.68 828
9285.59 795
9286.50 786
9287.41 779
9288.32 763
9289.23 758
9290.14 807
9291.05 799
9291.96 788
9292.87 801
9293.78 792
9294.69 781
9295.60 770
9296.51 799
9297.42 790
9298.33 796
9299.24 801
9300.15 843
9301.06 840
9301.97 796
9302.88 833
9303.79 807
9304.70 845
9305.61 844
9306.53 909
9307.44 890
9308.35 881
9309.26 867
9310.17 876
9311.08 887
9311.99 900
9312.90 892
9313.81 905
9314.72 901
9315.63 845
9316.55 903
9317.46 847
9318.37 837
9319.28 855
9320.19 836
9321.10 822
9322.01 784
9322.93 813
9323.84 795
9324.75 776
9325.66 777
9326.57 837
9327.48 795
9328.40 804
9329.31 783
9330.22 827
9331.13 805
9332.04 789
9332.96 799
9333.87 813
9334.78 800
9335.69 826
9336.60 837
9337.52 818
9338.43 813
9339.34 831
9340.25 798
9341.17 822
9342.08 827
9342.99 821
9343.90 855
9344.82 822
9345.73 832
9346.64 837
9347.55 809
9348.47 816
9349.38 762
9350.29 805
9351.21 805
9352.12 782
9353.03 800
9353.94 831
9354.86 852
9355.77 805
9356.68 798
9357.60 795
9358.51 762
9359.42 742
9360.34 779
9361.25 765
9362.16 812
9363.08 781
9363.99 772
9364.90 817
9365.82 782
9366.73 799
9367.65 780
9368.56 817
9369.47 808
9370.39 794
9371.30 812
9372.21 796
9373.13 798
9374.04 791
9374.96 777
9375.87 762
9376.79 803
9377.70 836
9378.61 790
9379.53 791
9380.44 815
9381.36 848
9382.27 812
9383.19 806
9384.10 818
9385.01 847
9385.93 832
9386.84 847
9387.76 833
9388.67 811
9389.59 875
9390.50 852
9391.42 898
9392.33 839
9393.25 870
9394.16 886
9395.08 887
9395.99 885
9396.91 870
9397.82 860
9398.74 868
9399.65 902
9400.57 852
9401.48 847
9402.40 859
9403.32 864
9404.23 887
9405.15 823
9406.06 814
9406.98 846
9407.89 838
9408.81 824
9409.73 791
9410.64 802
9411.56 796
9412.47 813
9413.39 823
9414.30 825
9415.22 837
9416.14 819
9417.05 842
9417.97 835
9418.89 871
9419.80 864
9420.72 856
9421.63 824
9422.55 871
9423.47 892
9424.38 876
9425.30 886
9426.22 891
9427.13 860
9428.05 858
9428.97 892
9429.88 885
9430.80 889
9431.72 836
9432.63 879
9433.55 843
9434.47 854
9435.38 925
9436.30 965
9437.22 895
9438.14 924
9439.05 930
9439.97 941
9440.89 933
9441.81 963
9442.72 974
9443.64 935
9444.56 954
9445.47 982
9446.39 986
9447.31 928
9448.23 990
9449.15 947
9450.06 971
9450.98 989
9451.90 1045
9452.82 1085
9453.73 991
9454.65 1039
9455.57 1028
9456.49 1039
9457.41 999
9458.32 1011
9459.24 949
9460.16 959
9461.08 933
9462.00 957
9462.92 961
9463.83 955
9464.75 921
9465.67 932
9466.59 955
9467.51 916
9468.43 921
9469.35 957
9470.26 947
9471.18 967
9472.10 953
9473.02 928
9473.94 969
9474.86 964
9475.78 974
9476.70 942
9477.62 1011
9478.54 1000
9479.45 1020
9480.37 1011
9481.29 1016
9482.21 1025
9483.13 985
9484.05 1046
9484.97 1014
9485.89 1029
9486.81 1002
9487.73 976
9488.65 951
9489.57 1027
9490.49 967
9491.41 948
9492.33 979
9493.25 1005
9494.17 982
9495.09 941
9496.01 980
9496.93 967
9497.85 986
9498.77 973
9499.69 1020
9500.61 1014
9501.53 988
9502.45 993
9503.37 1004
9504.29 1001
9505.21 1068
9506.13 1029
9507.05 1040
9507.97 1007
9508.89 988
9509.81 1010
9510.73 1063
9511.65 1049
9512.57 1031
9513.49 1083
9514.42 1094
9515.34 1100
9516.26 1109
9517.18 1188
9518.10 1177
9519.02 1151
9519.94 1225
9520.86 1289
9521.78 1244
9522.71 1215
9523.63 1232
9524.55 1257
9525.47 1241
9526.39 1253
9527.31 1254
9528.23 1231
9529.16 1269
9530.08 1212
9531.00 1193
9531.92 1158
9532.84 1171
9533.76 1145
9534.69 1176
9535.61 1171
9536.53 1175
9537.45 1176
9538.37 1159
9539.30 1123
9540.22 1136
9541.14 1156
9542.06 1151
9542.98 1146
9543.91 1144
9544.83 1206
9545.75 1162
9546.67 1148
9547.60 1218
9548.52 1226
9549.44 1195
9550.36 1182
9551.29 1168
9552.21 1168
9553.13 1194
9554.06 1246
9554.98 1229
9555.90 1216
9556.82 1212
9557.75 1294
9558.67 1287
9559.59 1272
9560.52 1270
9561.44 1256
9562.36 1302
9563.29 1294
9564.21 1240
9565.13 1304
9566.06 1344
9566.98 1278
9567.90 1249
9568.83 1288
9569.75 1236
9570.67 1269
9571.60 1292
9572.52 1331
9573.44 1303
9574.37 1334
9575.29 1356
9576.22 1348
9577.14 1347
9578.06 1337
9578.99 1375
9579.91 1367
9580.84 1450
9581.76 1435
9582.68 1394
9583.61 1410
9584.53 1420
9585.46 1441
9586.38 1420
9587.31 1426
9588.23 1449
9589.15 1480
9590.08 1478
9591.00 1485
9591.93 1509
9592.85 1517
9593.78 1593
9594.70 1624
9595.63 1608
9596.55 1665
9597.48 1720
9598.40 1768
9599.33 1771
9600.25 1782
9601.18 1762
9602.10 1747
9603.03 1756
9603.95 1765
9604.88 1724
9605.80 1747
9606.73 1785
9607.65 1723
9608.58 1711
9609.50 1691
9610.43 1692
9611.35 1659
9612.28 1656
9613.21 1638
9614.13 1693
9615.06 1643
9615.98 1697
9616.91 1668
9617.84 1689
9618.76 1688
9619.69 1694
9620.61 1695
9621.54 1705
9622.47 1721
9623.39 1733
9624.32 1753
9625.24 1746
9626.17 1765
9627.10 1764
9628.02 1783
9628.95 1811
9629.88 1912
9630.80 1873
9631.73 1845
9632.65 1904
9633.58 1950
9634.51 1936
9635.43 1996
9636.36 1931
9637.29 1998
9638.22 2070
9639.14 2068
9640.07 2104
9641.00 2074
9641.92 2090
9642.85 2188
9643.78 2190
9644.70 2185
9645.63 2198
9646.56 2265
9647.49 2255
9648.41 2198
9649.34 2206
9650.27 2187
9651.20 2191
9652.12 2197
9653.05 2206
9653.98 2248
9654.91 2319
9655.83 2303
9656.76 2252
9657.69 2252
9658.62 2335
9659.55 2333
9660.47 2289
9661.40 2334
9662.33 2336
9663.26 2243
9664.19 2338
9665.11 2382
9666.04 2385
9666.97 2444
9667.90 2503
9668.83 2497
9669.75 2513
9670.68 2473
9671.61 2508
9672.54 2576
9673.47 2632
9674.40 2670
9675.33 2612
9676.25 2650
9677.18 2717
9678.11 2700
9679.04 2676
9679.97 2713
9680.90 2749
9681.83 2832
9682.76 2863
9683.69 2828
9684.61 2778
9685.54 2805
9686.47 2910
9687.40 2917
9688.33 2850
9689.26 2865
9690.19 2961
9691.12 3023
9692.05 2946
9692.98 3102
9693.91 3151
9694.84 3137
9695.77 3322
9696.70 3430
9697.63 3614
9698.56 3538
9699.49 3583
9700.42 3605
9701.35 3742
9702.28 3601
9703.21 3527
9704.14 3510
9705.07 3408
9706.00 3388
9706.93 3347
9707.86 3288
9708.79 3209
9709.72 3212
9710.65 3219
9711.58 3241
9712.51 3183
9713.44 3177
9714.37 3189
9715.30 3210
9716.23 3174
9717.16 3105
9718.09 3069
9719.02 3012
9719.95 2906
9720.88 2799
9721.81 2761
9722.75 2701
9723.68 2614
9724.61 2602
9725.54 2445
9726.47 2436
9727.40 2383
9728.33 2380
9729.26 2349
9730.19 2379
9731.13 2259
9732.06 2269
9732.99 2236
9733.92 2325
9734.85 2323
9735.78 2264
9736.71 2239
9737.65 2206
9738.58 2135
9739.51 2157
9740.44 2139
9741.37 2115
9742.30 2091
9743.24 2091
9744.17 2043
9745.10 1999
9746.03 2008
9746.96 1992
9747.90 1941
9748.83 1922
9749.76 1960
9750.69 1928
9751.63 1926
9752.56 1861
9753.49 1873
9754.42 1895
9755.36 1877
9756.29 1870
9757.22 1878
9758.15 1871
9759.09 1876
9760.02 1866
9760.95 1888
9761.88 1886
9762.82 1846
9763.75 1872
9764.68 1878
9765.62 1885
9766.55 1902
9767.48 1897
9768.41 1928
9769.35 1924
9770.28 1909
9771.21 1871
9772.15 1866
9773.08 1896
9774.01 1887
9774.95 1917
9775.88 1921
9776.81 1896
9777.75 1893
9778.68 1906
9779.62 1913
9780.55 1924
9781.48 1844
9782.42 1897
9783.35 1907
9784.28 1894
9785.22 1887
9786.15 1880
9787.09 1843
9788.02 1811
9788.95 1817
9789.89 1780
9790.82 1726
9791.76 1762
9792.69 1740
9793.63 1753
9794.56 1741
9795.49 1804
9796.43 1801
9797.36 1783
9798.30 1780
9799.23 1761
9800.17 1725
9801.10 1700
9802.04 1674
9802.97 1661
9803.91 1689
9804.84 1611
9805.78 1604
9806.71 1554
9807.65 1525
9808.58 1502
9809.52 1469
9810.45 1514
9811.39 1471
9812.32 1469
9813.26 1444
9814.19 1481
9815.13 1453
9816.06 1437
9817.00 1456
9817.93 1408
9818.87 1402
9819.80 1350
9820.74 1340
9821.68 1386
9822.61 1356
9823.55 1377
9824.48 1356
9825.42 1338
9826.35 1316
9827.29 1383
9828.23 1299
9829.16 1308
9830.10 1317
9831.03 1341
9831.97 1304
9832.91 1281
9833.84 1310
9834.78 1313
9835.72 1301
9836.65 1302
9837.59 1306
9838.52 1288
9839.46 1295
9840.40 1316
9841.33 1342
9842.27 1276
9843.21 1322
9844.14 1325
9845.08 1318
9846.02 1269
9846.95 1322
9847.89 1305
9848.83 1314
9849.77 1301
9850.70 1311
9851.64 1335
9852.58 1321
9853.51 1250
9854.45 1271
9855.39 1299
9856.33 1265
9857.26 1323
9858.20 1297
9859.14 1244
9860.08 1221
9861.01 1233
9861.95 1220
9862.89 1246
9863.83 1285
9864.76 1275
9865.70 1248
9866.64 1255
9867.58 1237
9868.51 1231
9869.45 1185
9870.39 1209
9871.33 1139
9872.27 1177
9873.20 1207
9874.14 1167
9875.08 1246
9876.02 1225
9876.96 1209
9877.90 1181
9878.83 1170
9879.77 1218
9880.71 1178
9881.65 1175
9882.59 1157
9883.53 1159
9884.47 1147
9885.40 1169
9886.34 1162
9887.28 1177
9888.22 1145
9889.16 1158
9890.10 1133
9891.04 1155
9891.98 1147
9892.91 1106
9893.85 1125
9894.79 1170
9895.73 1121
9896.67 1140
9897.61 1136
9898.55 1101
9899.49 1135
9900.43 1155
9901.37 1150
9902.31 1109
9903.25 1108
9904.19 1160
9905.13 1118
9906.07 1121
9907.01 1149
9907.95 1136
9908.89 1112
9909.83 1104
9910.77 1146
9911.71 1140
9912.65 1121
9913.59 1149
9914.53 1138
9915.47 1152
9916.41 1142
9917.35 1168
9918.29 1193
9919.23 1171
9920.17 1191
9921.11 1199
9922.05 1278
9922.99 1291
9923.93 1324
9924.87 1359
9925.81 1361
9926.75 1373
9927.69 1446
9928.63 1416
9929.57 1404
9930.51 1352
9931.45 1328
9932.39 1300
9933.34 1295
9934.28 1268
9935.22 1252
9936.16 1201
9937.10 1227
9938.04 1197
9938.98 1181
9939.92 1138
9940.87 1093
9941.81 1085
9942.75 1090
9943.69 1140
9944.63 1158
9945.57 1186
9946.51 1196
9947.46 1198
9948.40 1234
9949.34 1245
9950.28 1210
9951.22 1220
9952.16 1217
9953.11 1219
9954.05 1236
9954.99 1213
9955.93 1207
9956.87 1188
9957.82 1195
9958.76 1143
9959.70 1144
9960.64 1122
9961.59 1095
9962.53 1082
9963.47 1060
9964.41 1054
9965.35 1051
9966.30 1057
9967.24 1030
9968.18 999
9969.13 1023
9970.07 1049
9971.01 1014
9971.95 1012
9972.90 1005
9973.84 1010
9974.78 997
9975.73 1017
9976.67 1000
9977.61 977
9978.55 975
9979.50 992
9980.44 990
9981.38 946
9982.33 951
9983.27 952
9984.21 1000
9985.16 1022
9986.10 995
9987.04 998
9987.99 1012
9988.93 987
9989.88 997
9990.82 960
9991.76 942
9992.71 971
9993.65 968
9994.59 959
9995.54 958
9996.48 946
9997.43 966
9998.37 943
9999.31 948
10000.26 950
10001.20 959
10002.15 979
10003.09 967
10004.04 941
10004.98 920
10005.92 920
10006.87 911
10007.81 940
10008.76 919
10009.70 878
10010.65 920
10011.59 895
10012.54 936
10013.48 920
10014.43 886
10015.37 873
10016.32 909
10017.26 915
10018.21 909
10019.15 885
10020.10 901
10021.04 930
10021.99 864
10022.93 903
10023.88 898
10024.82 898
10025.77 888
10026.71 898
10027.66 875
10028.60 911
10029.55 931
10030.49 913
10031.44 872
10032.39 892
10033.33 894
10034.28 939
10035.22 882
10036.17 866
10037.11 910
10038.06 831
10039.01 827
10039.95 842
10040.90 844
10041.84 847
10042.79 858
10043.74 864
10044.68 880
10045.63 847
10046.58 845
10047.52 838
10048.47 847
10049.41 842
10050.36 817
10051.31 873
10052.25 825
10053.20 801
10054.15 805
10055.09 794
10056.04 845
10056.99 863
10057.93 858
10058.88 857
10059.83 805
10060.78 812
10061.72 834
10062.67 844
10063.62 831
10064.56 848
10065.51 820
10066.46 835
10067.41 814
10068.35 833
10069.30 845
10070.25 814
10071.20 835
10072.14 830
10073.09 843
10074.04 827
10074.99 829
10075.93 834
10076.88 837
10077.83 826
10078.78 836
10079.72 816
10080.67 789
10081.62 846
10082.57 822
10083.52 825
10084.46 801
10085.41 792
10086.36 815
10087.31 792
10088.26 783
10089.21 810
10090.15 822
10091.10 815
10092.05 835
10093.00 814
10093.95 819
10094.90 821
10095.85 807
10096.79 816
10097.74 867
10098.69 819
10099.64 839
10100.59 847
10101.54 856
10102.49 821
10103.44 834
10104.39 789
10105.33 840
10106.28 821
10107.23 841
10108.18 835
10109.13 841
10110.08 821
10111.03 851
10111.98 817
10112.93 818
10113.88 862
10114.83 880
10115.78 841
10116.73 851
10117.68 841
10118.63 845
10119.58 822
10120.53 859
10121.48 847
10122.43 880
10123.38 856
10124.33 836
10125.28 832
10126.23 891
10127.18 817
10128.13 860
10129.08 870
10130.03 868
10130.98 865
10131.93 828
10132.88 865
10133.83 897
10134.78 911
10135.73 934
10136.68 885
10137.63 881
10138.58 910
10139.53 882
10140.48 917
10141.43 936
10142.38 893
10143.33 935
10144.29 925
10145.24 935
10146.19 941
10147.14 944
10148.09 959
10149.04 952
10149.99 952
10150.94 987
10151.89 958
10152.85 988
10153.80 972
10154.75 992
10155.70 972
10156.65 1043
10157.60 998
10158.55 998
10159.51 1035
10160.46 1058
10161.41 1059
10162.36 1044
10163.31 1035
10164.26 1078
10165.22 1064
10166.17 1124
10167.12 1122
10168.07 1105
10169.02 1098
10169.98 1099
10170.93 1095
10171.88 1154
10172.83 1189
10173.79 1172
10174.74 1170
10175.69 1162
10176.64 1190
10177.60 1236
10178.55 1205
10179.50 1230
10180.45 1223
10181.41 1245
10182.36 1254
10183.31 1277
10184.26 1204
10185.22 1263
10186.17 1245
10187.12 1264
10188.08 1257
10189.03 1248
10189.98 1239
10190.93 1166
10191.89 1251
10192.84 1242
10193.79 1267
10194.75 1274
10195.70 1284
10196.65 1287
10197.61 1219
10198.56 1283
10199.51 1280
10200.47 1330
10201.42 1332
10202.38 1358
10203.33 1388
10204.28 1391
10205.24 1388
10206.19 1403
10207.14 1475
10208.10 1436
10209.05 1464
10210.01 1446
10210.96 1382
10211.91 1355
10212.87 1377
10213.82 1327
10214.78 1334
10215.73 1310
10216.69 1287
10217.64 1240
10218.59 1257
10219.55 1247
10220.50 1166
10221.46 1200
10222.41 1216
10223.37 1229
10224.32 1196
10225.28 1160
10226.23 1119
10227.19 1149
10228.14 1132
10229.10 1173
10230.05 1194
10231.01 1226
10231.96 1237
10232.92 1227
10233.87 1272
10234.83 1282
10235.78 1301
10236.74 1259
10237.69 1260
10238.65 1243
10239.60 1252
10240.56 1246
10241.51 1219
10242.47 1221
10243.42 1167
10244.38 1179
10245.34 1160
10246.29 1122
10247.25 1151
10248.20 1153
10249.16 1160
10250.11 1096
10251.07 1075
10252.03 1076
10252.98 1066
10253.94 1106
10254.89 1051
10255.85 1039
10256.81 1018
10257.76 1070
10258.72 1034
10259.68 995
10260.63 987
10261.59 980
10262.55 1024
10263.50 1060
10264.46 1033
10265.41 1003
10266.37 939
10267.33 983
10268.28 978
10269.24 996
10270.20 959
10271.16 950
10272.11 938
10273.07 954
10274.03 961
10274.98 980
10275.94 948
10276.90 954
10277.85 926
10278.81 930
10279.77 937
10280.73 945
10281.68 956
10282.64 903
10283.60 913
10284.56 917
10285.51 897
10286.47 899
10287.43 872
10288.39 887
10289.34 898
10290.30 868
10291.26 868
10292.22 911
10293.18 894
10294.13 881
10295.09 882
10296.05 940
10297.01 876
10297.97 876
10298.92 893
10299.88 892
10300.84 865
10301.80 878
10302.76 840
10303.72 873
10304.67 844
10305.63 838
10306.59 885
10307.55 866
10308.51 902
10309.47 901
10310.43 876
10311.38 894
10312.34 879
10313.30 865
10314.26 890
10315.22 860
10316.18 857
10317.14 862
10318.10 857
10319.06 848
10320.01 839
10320.97 846
10321.93 846
10322.89 834
10323.85 827
10324.81 844
10325.77 844
10326.73 851
10327.69 884
10328.65 849
10329.61 832
10330.57 873
10331.53 848
10332.49 828
10333.45 869
10334.41 837
10335.37 824
10336.33 835
10337.29 791
10338.25 800
10339.21 802
10340.17 789
10341.13 799
10342.09 799
10343.05 805
10344.01 771
10344.97 787
10345.93 790
10346.89 761
10347.85 766
10348.81 749
10349.77 770
10350.73 749
10351.69 797
10352.65 802
10353.61 757
10354.57 744
10355.53 737
10356.49 758
10357.46 741
10358.42 747
10359.38 747
10360.34 728
10361.30 754
10362.26 724
10363.22 767
10364.18 734
10365.14 732
10366.11 731
10367.07 760
10368.03 766
10368.99 715
10369.95 720
10370.91 717
10371.87 712
10372.84 749
10373.80 735
10374.76 717
10375.72 742
10376.68 710
10377.64 718
10378.61 709
10379.57 696
10380.53 706
10381.49 752
10382.45 735
10383.42 716
10384.38 708
10385.34 722
10386.30 703
10387.27 732
10388.23 744
10389.19 752
10390.15 676
10391.11 700
10392.08 711
10393.04 678
10394.00 703
10394.96 661
10395.93 716
10396.89 735
10397.85 713
10398.82 696
10399.78 719
10400.74 692
10401.70 697
10402.67 712
10403.63 718
10404.59 740
10405.56 721
10406.52 709
10407.48 678
10408.45 669
10409.41 707
10410.37 715
10411.34 689
10412.30 706
10413.26 702
10414.23 732
10415.19 693
10416.15 747
10417.12 762
10418.08 770
10419.04 753
10420.01 754
10420.97 747
10421.94 752
10422.90 714
10423.86 724
10424.83 727
10425.79 725
10426.76 719
10427.72 692
10428.68 686
10429.65 677
10430.61 667
10431.58 692
10432.54 692
10433.51 692
10434.47 643
10435.44 706
10436.40 667
10437.36 685
10438.33 718
10439.29 668
10440.26 656
10441.22 648
10442.19 662
10443.15 671
10444.12 679
10445.08 684
10446.05 677
10447.01 660
10447.98 659
10448.94 678
10449.91 664
10450.87 673
10451.84 650
10452.80 659
10453.77 683
10454.73 693
10455.70 642
10456.67 643
10457.63 664
10458.60 668
10459.56 671
10460.53 673
10461.49 665
10462.46 655
10463.43 664
10464.39 658
10465.36 662
10466.32 725
10467.29 654
10468.25 654
10469.22 630
10470.19 641
10471.15 700
10472.12 645
10473.09 677
10474.05 701
10475.02 687
10475.98 672
10476.95 683
10477.92 710
10478.88 686
10479.85 677
10480.82 665
10481.78 670
10482.75 693
10483.72 680
10484.68 679
10485.65 646
10486.62 691
10487.58 695
10488.55 726
10489.52 692
10490.49 648
10491.45 660
10492.42 690
10493.39 665
10494.35 659
10495.32 673
10496.29 683
10497.26 648
10498.22 643
10499.19 655
10500.16 642
10501.13 636
10502.09 617
10503.06 651
10504.03 660
10505.00 665
10505.96 644
10506.93 660
10507.90 651
10508.87 651
10509.84 656
10510.80 679
10511.77 655
10512.74 635
10513.71 679
10514.68 662
10515.64 658
10516.61 658
10517.58 652
10518.55 634
10519.52 660
10520.49 663
10521.45 632
10522.42 621
10523.39 674
10524.36 663
10525.33 640
10526.30 682
10527.27 652
10528.23 645
10529.20 677
10530.17 657
10531.14 664
10532.11 620
10533.08 625
10534.05 643
10535.02 660
10535.99 686
10536.96 682
10537.93 664
10538.89 662
10539.86 684
10540.83 679
10541.80 650
10542.77 657
10543.74 680
10544.71 669
10545.68 692
10546.65 669
10547.62 645
10548.59 663
10549.56 695
10550.53 650
10551.50 648
10552.47 665
10553.44 677
10554.41 717
10555.38 727
10556.35 706
10557.32 689
10558.29 708
10559.26 708
10560.23 683
10561.20 717
10562.17 710
10563.14 687
10564.11 700
10565.08 699
10566.05 700
10567.02 679
10567.99 697
10568.96 689
10569.93 700
10570.91 705
10571.88 702
10572.85 731
10573.82 692
10574.79 702
10575.76 711
10576.73 702
10577.70 711
10578.67 718
10579.64 720
10580.62 709
10581.59 673
10582.56 691
10583.53 691
10584.50 670
10585.47 701
10586.44 731
10587.42 701
10588.39 698
10589.36 728
10590.33 714
10591.30 702
10592.27 719
10593.25 716
10594.22 740
10595.19 751
10596.16 738
10597.13 746
10598.10 677
10599.08 743
10600.05 746
10601.02 758
10601.99 780
10602.97 754
10603.94 760
10604.91 796
10605.88 823
10606.85 814
10607.83 843
10608.80 868
10609.77 883
10610.74 836
10611.72 850
10612.69 879
10613.66 871
10614.64 839
10615.61 868
10616.58 845
10617.55 794
10618.53 811
10619.50 831
10620.47 791
10621.45 794
10622.42 773
10623.39 727
10624.37 750
10625.34 751
10626.31 778
10627.29 727
10628.26 776
10629.23 745
10630.21 761
10631.18 732
10632.15 769
10633.13 764
10634.10 789
10635.07 824
10636.05 776
10637.02 809
10638.00 815
10638.97 824
10639.94 839
10640.92 868
10641.89 819
10642.87 788
10643.84 828
10644.81 856
10645.79 823
10646.76 775
10647.74 795
10648.71 774
10649.68 759
10650.66 739
10651.63 745
10652.61 744
10653.58 736
10654.56 701
10655.53 717
10656.51 692
10657.48 692
10658.46 675
10659.43 678
10660.41 690
10661.38 678
10662.36 714
10663.33 669
10664.31 686
10665.28 679
10666.26 664
10667.23 668
10668.21 677
10669.18 662
10670.16 668
10671.13 657
10672.11 662
10673.08 687
10674.06 679
10675.03 697
10676.01 695
10676.99 720
10677.96 685
10678.94 678
10679.91 690
10680.89 698
10681.86 686
10682.84 683
10683.82 680
10684.79 683
10685.77 663
10686.74 672
10687.72 693
10688.70 698
10689.67 673
10690.65 670
10691.63 659
10692.60 691
10693.58 679
10694.55 652
10695.53 663
10696.51 662
10697.48 673
10698.46 691
10699.44 680
10700.41 685
10701.39 699
10702.37 666
10703.34 671
10704.32 662
10705.30 647
10706.27 673
10707.25 635
10708.23 643
10709.21 668
10710.18 668
10711.16 664
10712.14 679
10713.11 683
10714.09 640
10715.07 637
10716.05 675
10717.02 688
10718.00 653
10718.98 628
10719.96 669
10720.93 700
10721.91 684
10722.89 677
10723.87 677
10724.85 688
10725.82 672
10726.80 650
10727.78 645
10728.76 651
10729.74 659
10730.71 706
10731.69 675
10732.67 667
10733.65 655
10734.63 657
10735.60 703
10736.58 676
10737.56 702
10738.54 669
10739.52 692
10740.50 652
10741.48 676
10742.45 687
10743.43 697
10744.41 685
10745.39 711
10746.37 696
10747.35 666
10748.33 712
10749.31 682
10750.28 689
10751.26 635
10752.24 657
10753.22 659
10754.20 658
10755.18 646
10756.16 685
10757.14 688
10758.12 700
10759.10 671
10760.08 701
10761.06 731
10762.04 671
10763.01 697
10763.99 694
10764.97 698
10765.95 682
10766.93 702
10767.91 721
10768.89 746
10769.87 707
10770.85 740
10771.83 732
10772.81 722
10773.79 726
10774.77 731
10775.75 786
10776.73 779
10777.71 769
10778.69 757
10779.67 764
10780.65 773
10781.63 749
10782.62 785
10783.60 739
10784.58 751
10785.56 737
10786.54 741
10787.52 773
10788.50 732
10789.48 746
10790.46 713
10791.44 728
10792.42 746
10793.40 741
10794.38 714
10795.37 731
10796.35 737
10797.33 725
10798.31 707
10799.29 723
10800.27 748
10801.25 750
10802.23 712
10803.21 710
10804.20 716
10805.18 752
10806.16 708
10807.14 720
10808.12 714
10809.10 736
10810.09 726
10811.07 741
10812.05 720
10813.03 733
10814.01 731
10815.00 737
10815.98 759
10816.96 752
10817.94 731
10818.92 765
10819.91 761
10820.89 758
10821.87 739
10822.85 752
10823.83 729
10824.82 741
10825.80 732
10826.78 725
10827.76 757
10828.75 727
10829.73 792
10830.71 716
10831.69 736
10832.68 754
10833.66 716
10834.64 706
10835.63 731
10836.61 764
10837.59 745
10838.57 789
10839.56 783
10840.54 761
10841.52 775
10842.51 779
10843.49 776
10844.47 780
10845.46 752
10846.44 807
10847.42 814
10848.41 797
10849.39 783
10850.37 759
10851.36 804
10852.34 823
10853.32 825
10854.31 828
10855.29 838
10856.28 830
10857.26 802
10858.24 816
10859.23 857
10860.21 862
10861.20 852
10862.18 817
10863.16 870
10864.15 822
10865.13 839
10866.12 850
10867.10 883
10868.08 873
10869.07 861
10870.05 849
10871.04 863
10872.02 875
10873.01 813
10873.99 861
10874.98 881
10875.96 887
10876.95 898
10877.93 891
10878.92 916
10879.90 911
10880.89 888
10881.87 934
10882.86 892
10883.84 911
10884.83 917
10885.81 922
10886.80 903
10887.78 888
10888.77 924
10889.75 946
10890.74 929
10891.72 925
10892.71 970
10893.69 968
10894.68 961
10895.66 985
10896.65 1005
10897.64 992
10898.62 993
10899.61 1000
10900.59 1022
10901.58 1010
10902.56 1016
10903.55 1037
10904.54 1015
10905.52 1018
10906.51 1043
10907.49 1069
10908.48 1082
10909.47 1054
10910.45 1064
10911.44 1110
10912.43 1091
10913.41 1115
10914.40 1129
10915.39 1130
10916.37 1149
10917.36 1138
10918.35 1130
10919.33 1167
10920.32 1195
10921.31 1170
10922.29 1178
10923.28 1170
10924.27 1217
10925.25 1197
10926.24 1159
10927.23 1181
10928.21 1206
10929.20 1216
10930.19 1250
10931.18 1237
10932.16 1222
10933.15 1231
10934.14 1251
10935.12 1251
10936.11 1229
10937.10 1311
10938.09 1327
10939.07 1313
10940.06 1342
10941.05 1365
10942.04 1368
10943.02 1324
10944.01 1387
10945.00 1403
10945.99 1408
10946.98 1468
10947.96 1473
10948.95 1548
10949.94 1615
10950.93 1647
10951.92 1701
10952.90 1704
10953.89 1789
10954.88 1852
10955.87 1835
10956.86 1866
10957.85 1869
10958.83 1900
10959.82 1926
10960.81 1932
10961.80 1979
10962.79 1924
10963.78 1867
10964.77 1848
10965.75 1810
10966.74 1772
10967.73 1747
10968.72 1731
10969.71 1703
10970.70 1648
10971.69 1648
10972.68 1622
10973.67 1622
10974.66 1609
10975.64 1557
10976.63 1558
10977.62 1583
10978.61 1636
10979.60 1624
10980.59 1621
10981.58 1581
10982.57 1589
10983.56 1668
10984.55 1623
10985.54 1629
10986.53 1655
10987.52 1693
10988.51 1730
10989.50 1788
10990.49 1846
10991.48 1847
10992.47 1943
10993.46 2093
10994.45 2094
10995.44 2132
10996.43 2216
10997.42 2303
10998.41 2341
10999.40 2411
11000.39 2433
11001.38 2457
11002.37 2459
11003.36 2452
11004.35 2385
11005.34 2300
11006.33 2185
11007.32 2074
11008.31 2004
11009.30 1975
11010.30 1850
11011.29 1805
11012.28 1720
11013.27 1629
11014.26 1545
11015.25 1537
11016.24 1489
11017.23 1460
11018.22 1458
11019.21 1369
11020.21 1362
11021.20 1368
11022.19 1329
11023.18 1294
11024.17 1269
11025.16 1230
11026.15 1243
11027.14 1264
11028.14 1245
11029.13 1243
11030.12 1264
11031.11 1245
11032.10 1229
11033.09 1213
11034.09 1204
11035.08 1203
11036.07 1197
11037.06 1247
11038.05 1212
11039.05 1168
11040.04 1199
11041.03 1125
11042.02 1187
11043.02 1176
11044.01 1182
11045.00 1163
11045.99 1162
11046.98 1101
11047.98 1161
11048.97 1105
11049.96 1088
11050.95 1105
11051.95 1085
11052.94 1101
11053.93 1102
11054.93 1103
11055.92 1100
11056.91 1087
11057.90 1124
11058.90 1146
11059.89 1078
11060.88 1100
11061.88 1097
11062.87 1120
11063.86 1166
11064.86 1143
11065.85 1114
11066.84 1121
11067.84 1091
11068.83 1103
11069.82 1110
11070.82 1104
11071.81 1110
11072.80 1110
11073.80 1126
11074.79 1090
11075.78 1106
11076.78 1119
11077.77 1117
11078.77 1097
11079.76 1080
11080.75 1079
11081.75 1047
11082.74 1061
11083.74 1038
11084.73 1086
11085.72 1070
11086.72 1045
11087.71 1073
11088.71 1067
11089.70 1020
11090.70 1018
11091.69 1051
11092.68 1047
11093.68 1054
11094.67 1038
11095.67 1047
11096.66 1006
11097.66 1022
11098.65 1033
11099.65 997
11100.64 997
11101.64 1006
11102.63 1013
11103.63 1014
11104.62 982
11105.62 995
11106.61 982
11107.61 998
11108.60 975
11109.60 971
11110.59 962
11111.59 980
11112.58 980
11113.58 954
11114.57 962
11115.57 974
11116.56 980
11117.56 997
11118.56 1017
11119.55 989
11120.55 977
11121.54 1006
11122.54 1004
11123.54 999
11124.53 987
11125.53 1001
11126.52 980
11127.52 1011
11128.51 1003
11129.51 950
11130.51 982
11131.50 993
11132.50 969
11133.50 965
11134.49 978
11135.49 1012
11136.49 1010
11137.48 937
11138.48 976
11139.47 949
11140.47 924
11141.47 970
11142.46 985
11143.46 991
11144.46 992
11145.46 989
11146.45 990
11147.45 992
11148.45 909
11149.44 950
11150.44 1024
11151.44 984
11152.43 965
11153.43 982
11154.43 1026
11155.43 999
11156.42 963
11157.42 917
11158.42 978
11159.42 992
11160.41 966
11161.41 969
11162.41 933
11163.41 955
11164.40 949
11165.40 959
11166.40 933
11167.40 951
11168.39 938
11169.39 934
11170.39 908
11171.39 964
11172.39 951
11173.38 988
11174.38 934
11175.38 917
11176.38 963
11177.38 946
11178.38 985
11179.37 997
11180.37 994
11181.37 993
11182.37 987
11183.37 979
11184.37 962
11185.37 938
11186.36 927
11187.36 993
11188.36 1029
11189.36 975
11190.36 1001
11191.36 1008
11192.36 1027
11193.36 1011
11194.36 980
11195.35 996
11196.35 984
11197.35 999
11198.35 1027
11199.35 1038
11200.35 1046
11201.35 1083
11202.35 1075
11203.35 1080
11204.35 1026
11205.35 1057
11206.35 1083
11207.35 1077
11208.35 1085
11209.35 1085
11210.35 1106
11211.35 1073
11212.35 1121
11213.35 1091
11214.35 1107
11215.34 1065
11216.35 1054
11217.35 1044
11218.35 1099
11219.35 1089
11220.35 1061
11221.35 1048
11222.35 1088
11223.35 1092
11224.35 1037
11225.35 1010
11226.35 1086
11227.35 1043
11228.35 1070
11229.35 1074
11230.35 1085
11231.35 1089
11232.35 1058
11233.35 1039
11234.35 1027
11235.35 1052
11236.35 1059
11237.36 1050
11238.36 1050
11239.36 1040
11240.36 1040
11241.36 1067
11242.36 1046
11243.36 1024
11244.36 1067
11245.36 1076
11246.37 1127
11247.37 1063
11248.37 1078
11249.37 1071
11250.37 1074
11251.37 1112
11252.38 1104
11253.38 1122
11254.38 1122
11255.38 1152
11256.38 1114
11257.38 1142
11258.39 1103
11259.39 1095
11260.39 1120
11261.39 1116
11262.39 1145
11263.40 1180
11264.40 1156
11265.40 1213
11266.40 1184
11267.40 1165
11268.41 1165
11269.41 1183
11270.41 1185
11271.41 1205
11272.42 1223
11273.42 1214
11274.42 1260
11275.42 1247
11276.43 1265
11277.43 1190
11278.43 1275
11279.44 1209
11280.44 1205
11281.44 1214
11282.44 1167
11283.45 1148
11284.45 1118
11285.45 1176
11286.46 1129
11287.46 1108
11288.46 1103
11289.47 1019
11290.47 1028
11291.47 1067
11292.48 1052
11293.48 1016
11294.48 1032
11295.49 994
11296.49 982
11297.49 980
11298.50 982
11299.50 985
11300.51 962
11301.51 993
11302.51 1013
11303.52 1022
11304.52 985
11305.53 951
11306.53 956
11307.53 958
11308.54 1000
11309.54 984
11310.55 998
11311.55 975
11312.55 986
11313.56 1018
11314.56 1045
11315.57 1051
11316.57 1042
11317.58 1038
11318.58 1050
11319.59 1037
11320.59 1057
11321.59 1070
11322.60 1048
11323.60 1015
11324.61 1005
11325.61 1038
11326.62 1059
11327.62 1012
11328.63 1062
11329.63 1053
11330.64 1053
11331.64 1050
11332.65 1052
11333.65 1037
11334.66 996
11335.67 1039
11336.67 1052
11337.68 1042
11338.68 1101
11339.69 1083
11340.69 1131
11341.70 1083
11342.70 1066
11343.71 1079
11344.72 1086
11345.72 1046
11346.73 1033
11347.73 1059
11348.74 1037
11349.74 1015
11350.75 1062
11351.76 995
11352.76 985
11353.77 982
11354.78 982
11355.78 1020
11356.79 1021
11357.79 982
11358.80 931
11359.81 955
11360.81 944
11361.82 971
11362.83 962
11363.83 962
11364.84 930
11365.85 911
11366.85 918
11367.86 947
11368.87 897
11369.87 915
11370.88 909
11371.89 905
11372.89 861
11373.90 883
11374.91 936
11375.92 902
11376.92 914
11377.93 874
11378.94 887
11379.94 883
11380.95 888
11381.96 862
11382.97 918
11383.97 879
11384.98 877
11385.99 850
11387.00 876
11388.00 853
11389.01 892
11390.02 881
11391.03 889
11392.04 881
11393.04 863
11394.05 875
11395.06 928
11396.07 894
11397.08 910
11398.08 861
11399.09 864
11400.10 877
11401.11 878
11402.12 907
11403.12 915
11404.13 916
11405.14 897
11406.15 843
11407.16 878
11408.17 911
11409.18 898
11410.18 938
11411.19 884
11412.20 915
11413.21 911
11414.22 889
11415.23 925
11416.24 904
11417.25 873
11418.25 871
11419.26 856
11420.27 873
11421.28 898
11422.29 910
11423.30 900
11424.31 874
11425.32 894
11426.33 927
11427.34 885
11428.35 890
11429.36 896
11430.37 869
11431.38 883
11432.39 898
11433.39 913
11434.40 912
11435.41 904
11436.42 923
11437.43 930
11438.44 905
11439.45 952
11440.46 918
11441.47 905
11442.48 881
11443.49 899
11444.50 930
11445.51 913
11446.52 889
11447.53 936
11448.55 940
11449.56 905
11450.57 912
11451.58 905
11452.59 906
11453.60 917
11454.61 929
11455.62 925
11456.63 918
11457.64 906
11458.65 919
11459.66 926
11460.67 943
11461.68 907
11462.69 950
11463.71 947
11464.72 984
11465.73 937
11466.74 926
11467.75 940
11468.76 932
11469.77 980
11470.78 943
11471.80 937
11472.81 963
11473.82 999
11474.83 968
11475.84 969
11476.85 969
11477.86 993
11478.88 1005
11479.89 1011
11480.90 976
11481.91 981
11482.92 1022
11483.93 1023
11484.95 993
11485.96 1018
11486.97 1026
11487.98 1045
11489.00 1047
11490.01 1042
11491.02 1038
11492.03 1032
11493.04 1111
11494.06 1060
11495.07 1087
11496.08 1088
11497.09 1093
11498.11 1099
11499.12 1104
11500.13 1106
11501.14 1094
11502.16 1152
11503.17 1159
11504.18 1206
11505.20 1212
11506.21 1181
11507.22 1206
11508.23 1235
11509.25 1246
11510.26 1209
11511.27 1249
11512.29 1313
11513.30 1323
11514.31 1317
11515.33 1381
11516.34 1375
11517.35 1401
11518.37 1454
11519.38 1474
11520.39 1487
11521.41 1501
11522.42 1550
11523.43 1567
11524.45 1577
11525.46 1668
11526.47 1730
11527.49 1760
11528.50 1808
11529.52 1853
11530.53 1940
11531.54 1988
11532.56 2106
11533.57 2186
11534.59 2291
11535.60 2356
11536.62 2435
11537.63 2457
11538.64 2497
11539.66 2531
11540.67 2567
11541.69 2545
11542.70 2539
11543.72 2474
11544.73 2469
11545.75 2412
11546.76 2299
11547.77 2219
11548.79 2127
11549.80 1996
11550.82 1952
11551.83 1841
11552.85 1803
11553.86 1686
11554.88 1615
11555.89 1576
11556.91 1462
11557.92 1477
11558.94 1434
11559.95 1393
11560.97 1331
11561.99 1274
11563.00 1233
11564.02 1265
11565.03 1257
11566.05 1227
11567.06 1228
11568.08 1220
11569.09 1213
11570.11 1185
11571.13 1172
11572.14 1183
11573.16 1198
11574.17 1241
11575.19 1221
11576.20 1204
11577.22 1204
11578.24 1192
11579.25 1191
11580.27 1235
11581.29 1246
11582.30 1210
11583.32 1237
11584.33 1196
11585.35 1236
11586.37 1187
11587.38 1170
11588.40 1163
11589.42 1240
11590.43 1262
11591.45 1255
11592.47 1254
11593.48 1297
11594.50 1317
11595.52 1316
11596.53 1277
11597.55 1329
11598.57 1295
11599.58 1356
11600.60 1377
11601.62 1376
11602.64 1381
11603.65 1347
11604.67 1357
11605.69 1366
11606.70 1376
11607.72 1298
11608.74 1290
11609.76 1231
11610.77 1278
11611.79 1250
11612.81 1197
11613.83 1224
11614.84 1245
11615.86 1212
11616.88 1200
11617.90 1236
11618.92 1187
11619.93 1189
11620.95 1168
11621.97 1167
11622.99 1155
11624.01 1126
11625.02 1091
11626.04 1108
11627.06 1135
11628.08 1129
11629.10 1081
11630.11 1105
11631.13 1107
11632.15 1080
11633.17 1082
11634.19 1033
11635.21 1053
11636.23 1045
11637.24 1031
11638.26 944
11639.28 958
11640.30 1008
11641.32 969
11642.34 944
11643.36 1003
11644.38 991
11645.39 992
11646.41 1000
11647.43 952
11648.45 918
11649.47 937
11650.49 946
11651.51 969
11652.53 905
11653.55 946
11654.57 921
11655.59 937
11656.61 940
11657.63 985
11658.65 958
11659.67 894
11660.69 919
11661.70 895
11662.72 914
11663.74 914
11664.76 889
11665.78 888
11666.80 857
11667.82 859
11668.84 871
11669.86 855
11670.88 838
11671.90 876
11672.92 834
11673.95 865
11674.97 836
11675.99 873
11677.01 843
11678.03 856
11679.05 914
11680.07 854
11681.09 841
11682.11 851
11683.13 845
11684.15 875
11685.17 841
11686.19 859
11687.21 847
11688.23 858
11689.25 854
11690.28 811
11691.30 805
11692.32 843
11693.34 830
11694.36 837
11695.38 799
11696.40 828
11697.42 849
11698.44 835
11699.47 814
11700.49 795
11701.51 807
11702.53 811
11703.55 801
11704.57 803
11705.60 776
11706.62 805
11707.64 779
11708.66 798
11709.68 807
11710.70 802
11711.73 839
11712.75 797
11713.77 784
11714.79 763
11715.81 814
11716.84 804
11717.86 790
11718.88 753
11719.90 779
11720.92 799
11721.95 780
11722.97 786
11723.99 753
11725.01 765
11726.04 799
11727.06 748
11728.08 744
11729.11 728
11730.13 755
11731.15 760
11732.17 771
11733.20 781
11734.22 779
11735.24 775
11736.26 751
11737.29 741
11738.31 780
11739.33 777
11740.36 749
11741.38 737
11742.40 768
11743.43 780
11744.45 790
11745.47 784
11746.50 733
11747.52 735
11748.54 755
11749.57 720
11750.59 755
11751.62 762
11752.64 697
11753.66 769
11754.69 760
11755.71 739
11756.73 731
11757.76 789
11758.78 772
11759.81 749
11760.83 730
11761.85 753
11762.88 790
11763.90 763
11764.93 765
11765.95 761
11766.98 778
11768.00 776
11769.02 788
11770.05 788
11771.07 802
11772.10 819
11773.12 798
11774.15 787
11775.17 807
11776.20 775
11777.22 812
11778.25 800
11779.27 796
11780.30 797
11781.32 793
11782.35 753
11783.37 771
11784.40 824
11785.42 806
11786.45 801
11787.47 818
11788.50 788
11789.52 823
11790.55 799
11791.57 815
11792.60 789
11793.62 834
11794.65 828
11795.67 851
11796.70 799
11797.73 826
11798.75 785
11799.78 787
11800.80 831
11801.83 815
11802.85 806
11803.88 834
11804.91 850
11805.93 847
11806.96 834
11807.98 812
11809.01 823
11810.04 839
11811.06 846
11812.09 856
11813.12 854
11814.14 865
11815.17 842
11816.19 844
11817.22 875
11818.25 879
11819.27 871
11820.30 905
11821.33 847
11822.35 830
11823.38 894
11824.41 903
11825.44 866
11826.46 917
11827.49 900
11828.52 938
11829.54 934
11830.57 919
11831.60 915
11832.62 916
11833.65 937
11834.68 900
11835.71 916
11836.73 893
11837.76 896
11838.79 917
11839.82 911
11840.84 930
11841.87 911
11842.90 947
11843.93 961
11844.95 959
11845.98 962
11847.01 943
11848.04 964
11849.07 963
11850.09 1018
11851.12 1009
11852.15 1016
11853.18 1002
11854.21 1010
11855.23 1021
11856.26 1038
11857.29 1074
11858.32 1094
11859.35 1102
11860.38 1088
11861.40 1094
11862.43 1083
11863.46 1095
11864.49 1127
11865.52 1101
11866.55 1119
11867.58 1086
11868.60 1160
11869.63 1155
11870.66 1107
11871.69 1126
11872.72 1154
11873.75 1161
11874.78 1171
11875.81 1158
11876.84 1183
11877.86 1189
11878.89 1200
11879.92 1253
11880.95 1215
11881.98 1240
11883.01 1268
11884.04 1292
11885.07 1266
11886.10 1253
11887.13 1289
11888.16 1346
11889.19 1351
11890.22 1428
11891.25 1407
11892.28 1439
11893.31 1463
11894.34 1444
11895.37 1514
11896.40 1535
11897.43 1545
11898.46 1628
11899.49 1675
11900.52 1782
11901.55 1768
11902.58 1754
11903.61 1773
11904.64 1827
11905.67 1811
11906.70 1810
11907.73 1823
11908.76 1796
11909.79 1703
11910.82 1741
11911.85 1720
11912.88 1726
11913.91 1728
11914.94 1738
11915.97 1677
11917.01 1629
11918.04 1643
11919.07 1678
11920.10 1623
11921.13 1601
11922.16 1626
11923.19 1626
11924.22 1681
11925.25 1655
11926.28 1704
11927.32 1766
11928.35 1822
11929.38 1792
11930.41 1843
11931.44 1801
11932.47 1839
11933.50 1763
11934.54 1789
11935.57 1837
11936.60 1793
11937.63 1760
11938.66 1695
11939.70 1649
11940.73 1579
11941.76 1578
11942.79 1522
11943.82 1506
11944.85 1449
11945.89 1410
11946.92 1369
11947.95 1383
11948.98 1331
11950.02 1319
11951.05 1325
11952.08 1282
11953.11 1305
11954.15 1280
11955.18 1267
11956.21 1266
11957.24 1251
11958.28 1251
11959.31 1217
11960.34 1185
11961.37 1229
11962.41 1233
11963.44 1241
11964.47 1212
11965.51 1226
11966.54 1187
11967.57 1227
11968.60 1219
11969.64 1303
11970.67 1263
11971.70 1201
11972.74 1227
11973.77 1253
11974.80 1229
11975.84 1243
11976.87 1279
11977.90 1218
11978.94 1274
11979.97 1283
11981.00 1330
11982.04 1268
11983.07 1264
11984.11 1285
11985.14 1280
11986.17 1291
11987.21 1272
11988.24 1282
11989.28 1289
11990.31 1324
11991.34 1283
11992.38 1320
11993.41 1294
11994.45 1311
11995.48 1349
11996.51 1354
11997.55 1321
11998.58 1324
11999.62 1310
12000.65 1332
12001.69 1376
12002.72 1313
12003.76 1351
12004.79 1391
12005.82 1382
12006.86 1346
12007.89 1408
12008.93 1368
12009.96 1405
12011.00 1441
12012.03 1457
12013.07 1476
12014.10 1448
12015.14 1463
12016.17 1510
12017.21 1520
12018.24 1534
12019.28 1492
12020.32 1529
12021.35 1518
12022.39 1504
12023.42 1544
12024.46 1458
12025.49 1484
12026.53 1568
12027.56 1582
12028.60 1577
12029.64 1528
12030.67 1537
12031.71 1568
12032.74 1581
12033.78 1537
12034.81 1536
12035.85 1552
12036.89 1511
12037.92 1488
12038.96 1513
12039.99 1532
12041.03 1502
12042.07 1527
12043.10 1533
12044.14 1521
12045.18 1529
12046.21 1492
12047.25 1534
12048.29 1568
12049.32 1562
12050.36 1610
12051.40 1592
12052.43 1630
12053.47 1603
12054.51 1668
12055.54 1628
12056.58 1595
12057.62 1602
12058.65 1593
12059.69 1603
12060.73 1595
12061.76 1611
12062.80 1590
12063.84 1546
12064.88 1527
12065.91 1557
12066.95 1526
12067.99 1557
12069.03 1522
12070.06 1499
12071.10 1473
12072.14 1462
12073.18 1429
12074.21 1483
12075.25 1484
12076.29 1453
12077.33 1439
12078.36 1482
12079.40 1464
12080.44 1420
12081.48 1406
12082.52 1410
12083.55 1448
12084.59 1428
12085.63 1485
12086.67 1426
12087.71 1460
12088.74 1509
12089.78 1522
12090.82 1521
12091.86 1505
12092.90 1564
12093.94 1550
12094.98 1539
12096.01 1558
12097.05 1574
12098.09 1590
12099.13 1619
12100.17 1594
12101.21 1628
12102.25 1621
12103.28 1646
12104.32 1653
12105.36 1576
12106.40 1632
12107.44 1618
12108.48 1628
12109.52 1600
12110.56 1495
12111.60 1519
12112.64 1489
12113.68 1440
12114.72 1404
12115.76 1362
12116.79 1351
12117.83 1328
12118.87 1319
12119.91 1248
12120.95 1237
12121.99 1235
12123.03 1219
12124.07 1238
12125.11 1189
12126.15 1191
12127.19 1170
12128.23 1171
12129.27 1138
12130.31 1130
12131.35 1119
12132.39 1127
12133.43 1098
12134.47 1095
12135.51 1118
12136.55 1069
12137.59 1076
12138.63 1087
12139.67 1052
12140.71 1094
12141.76 1060
12142.80 1104
12143.84 1102
12144.88 1057
12145.92 1078
12146.96 1036
12148.00 1027
12149.04 1005
12150.08 1040
12151.12 1031
12152.16 1019
12153.20 1079
12154.25 1048
12155.29 1032
12156.33 1016
12157.37 1017
12158.41 1010
12159.45 1006
12160.49 989
12161.53 1008
12162.58 996
12163.62 988
12164.66 984
12165.70 998
12166.74 983
12167.78 999
12168.82 1021
12169.87 963
12170.91 928
12171.95 958
12172.99 956
12174.03 979
12175.08 964
12176.12 937
12177.16 933
12178.20 948
12179.24 993
12180.29 977
12181.33 991
12182.37 982
12183.41 965
12184.46 955
12185.50 926
12186.54 945
12187.58 949
12188.63 993
12189.67 985
12190.71 965
12191.75 919
12192.80 963
12193.84 957
12194.88 933
12195.92 912
12196.97 878
12198.01 922
12199.05 945
12200.10 919
12201.14 952
12202.18 907
12203.23 933
12204.27 896
12205.31 909
12206.36 913
12207.40 849
12208.44 921
12209.49 902
12210.53 887
12211.57 874
12212.62 872
12213.66 872
12214.70 854
12215.75 885
12216.79 886
12217.84 861
12218.88 876
12219.92 878
12220.97 877
12222.01 908
12223.06 849
12224.10 859
12225.14 898
12226.19 881
12227.23 885
12228.28 917
12229.32 848
12230.36 877
12231.41 863
12232.45 830
12233.50 875
12234.54 845
12235.59 866
12236.63 832
12237.68 863
12238.72 864
12239.77 836
12240.81 837
12241.86 801
12242.90 830
12243.94 855
12244.99 859
12246.03 834
12247.08 821
12248.13 812
12249.17 809
12250.22 815
12251.26 815
12252.31 802
12253.35 809
12254.40 778
12255.44 790
12256.49 784
12257.53 792
12258.58 773
12259.62 783
12260.67 814
12261.72 757
12262.76 733
12263.81 770
12264.85 807
12265.90 765
12266.94 763
12267.99 720
12269.04 739
12270.08 728
12271.13 766
12272.17 737
12273.22 725
12274.27 732
12275.31 678
12276.36 676
12277.41 759
12278.45 718
12279.50 739
12280.55 734
12281.59 739
12282.64 693
12283.69 736
12284.73 740
12285.78 712
12286.83 746
12287.87 720
12288.92 745
12289.97 732
12291.01 756
12292.06 710
12293.11 719
12294.15 670
12295.20 721
12296.25 707
12297.30 711
12298.34 713
12299.39 708
12300.44 753
12301.48 723
12302.53 716
12303.58 711
12304.63 724
12305.67 702
12306.72 723
12307.77 724
12308.82 728
12309.87 720
12310.91 713
12311.96 730
12313.01 683
12314.06 704
12315.10 717
12316.15 711
12317.20 699
12318.25 733
12319.30 712
12320.34 704
12321.39 695
12322.44 662
12323.49 641
12324.54 721
12325.59 689
12326.63 666
12327.68 667
12328.73 675
12329.78 709
12330.83 683
12331.88 647
12332.93 689
12333.98 705
12335.02 689
12336.07 719
12337.12 674
12338.17 700
12339.22 715
12340.27 691
12341.32 708
12342.37 755
12343.42 737
12344.47 708
12345.51 707
12346.56 701
12347.61 703
12348.66 695
12349.71 680
12350.76 690
12351.81 692
12352.86 673
12353.91 674
12354.96 728
12356.01 721
12357.06 701
12358.11 777
12359.16 710
12360.21 680
12361.26 670
12362.31 716
12363.36 741
12364.41 731
12365.46 704
12366.51 715
12367.56 707
12368.61 670
12369.66 697
12370.71 664
12371.76 689
12372.81 733
12373.86 732
12374.91 748
12375.96 692
12377.01 708
12378.06 718
12379.11 706
12380.17 731
12381.22 744
12382.27 734
12383.32 727
12384.37 731
12385.42 732
12386.47 740
12387.52 715
12388.57 716
12389.62 750
12390.67 718
12391.73 730
12392.78 761
12393.83 731
12394.88 707
12395.93 723
12396.98 750
12398.03 747
12399.09 762
12400.14 711
12401.19 737
12402.24 730
12403.29 755
12404.34 749
12405.40 799
12406.45 738
12407.50 784
12408.55 758
12409.60 799
12410.66 777
12411.71 755
12412.76 767
12413.81 775
12414.86 816
12415.92 804
12416.97 784
12418.02 760
12419.07 771
12420.13 798
12421.18 793
12422.23 777
12423.28 795
12424.34 791
12425.39 790
12426.44 765
12427.49 774
12428.55 756
12429.60 756
12430.65 751
12431.71 751
12432.76 790
12433.81 815
12434.86 812
12435.92 821
12436.97 798
12438.02 815
12439.08 812
12440.13 821
12441.18 834
12442.24 816
12443.29 810
12444.34 829
12445.40 855
12446.45 833
12447.50 851
12448.56 857
12449.61 849
12450.67 861
12451.72 868
12452.77 876
12453.83 886
12454.88 914
12455.94 903
12456.99 927
12458.04 957
12459.10 994
12460.15 994
12461.21 1048
12462.26 1035
12463.31 1095
12464.37 1161
12465.42 1128
12466.48 1177
12467.53 1192
12468.59 1305
12469.64 1275
12470.70 1349
12471.75 1381
12472.80 1469
12473.86 1465
12474.91 1462
12475.97 1527
12477.02 1471
12478.08 1509
12479.13 1522
12480.19 1553
12481.24 1516
12482.30 1527
12483.35 1470
12484.41 1439
12485.46 1381
12486.52 1388
12487.57 1354
12488.63 1335
12489.69 1285
12490.74 1238
12491.80 1197
12492.85 1183
12493.91 1126
12494.96 1147
12496.02 1093
12497.07 1033
12498.13 1033
12499.19 963
12500.24 1015
12501.30 1000
12502.35 974
12503.41 935
12504.47 927
12505.52 928
12506.58 968
12507.63 965
12508.69 970
12509.75 943
12510.80 954
12511.86 965
12512.91 920
12513.97 958
12515.03 955
12516.08 962
12517.14 894
12518.20 923
12519.25 962
12520.31 993
12521.37 969
12522.42 959
12523.48 923
12524.54 946
12525.59 937
12526.65 916
12527.71 916
12528.77 956
12529.82 892
12530.88 915
12531.94 935
12532.99 957
12534.05 944
12535.11 909
12536.17 929
12537.22 926
12538.28 956
12539.34 949
12540.40 1009
12541.45 986
12542.51 962
12543.57 979
12544.63 972
12545.68 977
12546.74 984
12547.80 1002
12548.86 1038
12549.92 1055
12550.97 1078
12552.03 1095
12553.09 1106
12554.15 1126
12555.21 1093
12556.26 1114
12557.32 1118
12558.38 1106
12559.44 1113
12560.50 1114
12561.56 1092
12562.61 1074
12563.67 1066
12564.73 1066
12565.79 1060
12566.85 1084
12567.91 1070
12568.97 1023
12570.02 1009
12571.08 978
12572.14 986
12573.20 985
12574.26 934
12575.32 972
12576.38 965
12577.44 921
12578.50 918
12579.56 891
12580.61 934
12581.67 923
12582.73 942
12583.79 908
12584.85 914
12585.91 942
12586.97 919
12588.03 917
12589.09 910
12590.15 945
12591.21 947
12592.27 900
12593.33 921
12594.39 906
12595.45 873
12596.51 888
12597.57 884
12598.63 892
12599.69 873
12600.75 898
12601.81 916
12602.87 865
12603.93 895
12604.99 918
12606.05 943
12607.11 936
12608.17 916
12609.23 926
12610.29 890
12611.35 943
12612.41 929
12613.47 960
12614.53 952
12615.59 967
12616.66 960
12617.72 970
12618.78 970
12619.84 987
12620.90 983
12621.96 1004
12623.02 1010
12624.08 997
12625.14 1026
12626.20 994
12627.26 987
12628.33 986
12629.39 990
12630.45 1035
12631.51 1019
12632.57 1017
12633.63 1006
12634.69 985
12635.76 1015
12636.82 1000
12637.88 978
12638.94 995
12640.00 1009
12641.06 1018
12642.13 971
12643.19 946
12644.25 952
12645.31 915
12646.37 901
12647.44 912
12648.50 928
12649.56 943
12650.62 894
12651.68 859
12652.75 878
12653.81 887
12654.87 846
12655.93 898
12657.00 902
12658.06 857
12659.12 872
12660.18 896
12661.25 902
12662.31 871
12663.37 864
12664.43 869
12665.50 864
12666.56 928
12667.62 904
12668.69 870
12669.75 892
12670.81 893
12671.88 926
12672.94 903
12674.00 924
12675.06 911
12676.13 929
12677.19 930
12678.25 901
12679.32 939
12680.38 924
12681.44 879
12682.51 903
12683.57 900
12684.64 911
12685.70 935
12686.76 931
12687.83 920
12688.89 930
12689.95 918
12691.02 897
12692.08 916
12693.15 971
12694.21 909
12695.27 944
12696.34 991
12697.40 960
12698.47 973
12699.53 982
12700.59 976
12701.66 969
12702.72 986
12703.79 1057
12704.85 1012
12705.92 989
12706.98 1025
12708.05 1056
12709.11 1013
12710.18 998
12711.24 1060
12712.30 1023
12713.37 1057
12714.43 1041
12715.50 1092
12716.56 1073
12717.63 1059
12718.69 1034
12719.76 1044
12720.82 1047
12721.89 1051
12722.95 1061
12724.02 1060
12725.09 1086
12726.15 1060
12727.22 1072
12728.28 1099
12729.35 1070
12730.41 1047
12731.48 1062
12732.54 1091
12733.61 1064
12734.68 1095
12735.74 1077
12736.81 1063
12737.87 1081
12738.94 1070
12740.00 1041
12741.07 1087
12742.14 1076
12743.20 1065
12744.27 1065
12745.33 1026
12746.40 999
12747.47 973
12748.53 1033
12749.60 991
12750.67 1025
12751.73 1020
12752.80 981
12753.87 989
12754.93 969
12756.00 1004
12757.07 984
12758.13 929
12759.20 979
12760.27 956
12761.33 983
12762.40 963
12763.47 986
12764.53 975
12765.60 938
12766.67 940
12767.73 958
12768.80 949
12769.87 902
12770.94 913
12772.00 904
12773.07 923
12774.14 927
12775.21 912
12776.27 900
12777.34 916
12778.41 904
12779.48 909
12780.54 883
12781.61 873
12782.68 860
12783.75 896
12784.81 843
12785.88 856
12786.95 880
12788.02 875
12789.09 897
12790.15 861
12791.22 828
12792.29 866
12793.36 849
12794.43 855
12795.49 869
12796.56 856
12797.63 851
12798.70 847
12799.77 823
12800.84 868
12801.90 859
12802.97 856
12804.04 858
12805.11 849
12806.18 834
12807.25 827
12808.32 877
12809.39 872
12810.45 904
12811.52 920
12812.59 910
12813.66 901
12814.73 879
12815.80 926
12816.87 917
12817.94 913
12819.01 933
12820.08 967
12821.15 872
12822.21 933
12823.28 960
12824.35 939
12825.42 944
12826.49 933
12827.56 924
12828.63 883
12829.70 914
12830.77 912
12831.84 874
12832.91 934
12833.98 900
12835.05 922
12836.12 902
12837.19 876
12838.26 870
12839.33 851
12840.40 852
12841.47 831
12842.54 837
12843.61 830
12844.68 828
12845.75 833
12846.82 800
12847.89 765
12848.96 770
12850.03 764
12851.10 754
12852.18 736
12853.25 726
12854.32 755
12855.39 722
12856.46 722
12857.53 728
12858.60 695
12859.67 762
12860.74 693
12861.81 720
12862.88 751
12863.96 716
12865.03 693
12866.10 696
12867.17 720
12868.24 696
12869.31 735
12870.38 717
12871.45 695
12872.53 692
12873.60 697
12874.67 691
12875.74 720
12876.81 723
12877.88 730
12878.96 716
12880.03 664
12881.10 703
12882.17 679
12883.24 672
12884.31 678
12885.39 679
12886.46 665
12887.53 627
12888.60 641
12889.68 642
12890.75 664
12891.82 657
12892.89 624
12893.96 619
12895.04 667
12896.11 648
12897.18 655
12898.25 638
12899.33 631
12900.40 625
12901.47 640
12902.54 652
12903.62 645
12904.69 628
12905.76 645
12906.84 667
12907.91 622
12908.98 608
12910.06 620
12911.13 636
12912.20 630
12913.27 622
12914.35 586
12915.42 592
12916.49 627
12917.57 606
12918.64 647
12919.71 604
12920.79 613
12921.86 662
12922.94 626
12924.01 641
12925.08 602
12926.16 587
12927.23 609
12928.30 587
12929.38 582
12930.45 612
12931.53 583
12932.60 559
12933.67 605
12934.75 593
12935.82 612
12936.90 585
12937.97 596
12939.04 571
12940.12 583
12941.19 588
12942.27 598
12943.34 597
12944.42 582
12945.49 574
12946.56 574
12947.64 562
12948.71 539
12949.79 580
12950.86 559
12951.94 577
12953.01 568
12954.09 567
12955.16 582
12956.24 568
12957.31 579
12958.39 570
12959.46 571
12960.54 591
12961.61 571
12962.69 561
12963.76 573
12964.84 557
12965.91 583
12966.99 531
12968.07 569
12969.14 569
12970.22 577
12971.29 569
12972.37 562
12973.44 559
12974.52 539
12975.59 560
12976.67 575
12977.75 534
12978.82 570
12979.90 573
12980.97 542
12982.05 557
12983.13 583
12984.20 565
12985.28 567
12986.35 570
12987.43 556
12988.51 585
12989.58 557
12990.66 553
12991.74 575
12992.81 565
12993.89 583
12994.97 546
12996.04 555
12997.12 571
12998.20 543
12999.27 546
13000.35 536
13001.43 554
13002.50 568
13003.58 573
13004.66 583
13005.73 566
13006.81 556
13007.89 548
13008.97 559
13010.04 576
13011.12 592
13012.20 577
13013.27 569
13014.35 534
13015.43 555
13016.51 574
13017.58 555
13018.66 530
13019.74 535
13020.82 561
13021.89 564
13022.97 557
13024.05 556
13025.13 580
13026.21 575
13027.28 587
13028.36 596
13029.44 535
13030.52 556
13031.60 569
13032.67 583
13033.75 574
13034.83 544
13035.91 571
13036.99 601
13038.07 563
13039.14 588
13040.22 520
13041.30 567
13042.38 570
13043.46 550
13044.54 539
13045.62 580
13046.69 580
13047.77 598
13048.85 595
13049.93 573
13051.01 547
13052.09 548
13053.17 574
13054.25 549
13055.33 562
13056.40 568
13057.48 569
13058.56 559
13059.64 536
13060.72 552
13061.80 571
13062.88 542
13063.96 569
13065.04 570
13066.12 568
13067.20 568
13068.28 592
13069.36 583
13070.44 549
13071.52 584
13072.60 545
13073.68 576
13074.76 543
13075.84 548
13076.92 548
13078.00 545
13079.08 546
13080.16 527
13081.24 548
13082.32 563
13083.40 572
13084.48 561
13085.56 575
13086.64 555
13087.72 537
13088.80 560
13089.88 554
13090.96 549
13092.04 549
13093.12 543
13094.20 531
13095.28 561
13096.36 563
13097.44 567
13098.52 565
13099.61 550
13100.69 559
13101.77 583
13102.85 551
13103.93 563
13105.01 559
13106.09 572
13107.17 525
13108.25 552
13109.34 545
13110.42 557
13111.50 566
13112.58 577
13113.66 577
13114.74 580
13115.82 589
13116.91 575
13117.99 595
13119.07 543
13120.15 572
13121.23 565
13122.31 586
13123.40 592
13124.48 595
13125.56 572
13126.64 573
13127.72 561
13128.81 565
13129.89 588
13130.97 556
13132.05 569
13133.14 575
13134.22 601
13135.30 570
13136.38 593
13137.47 574
13138.55 604
13139.63 561
13140.71 589
13141.80 606
13142.88 602
13143.96 582
13145.04 573
13146.13 566
13147.21 579
13148.29 598
13149.38 632
13150.46 591
13151.54 582
13152.62 591
13153.71 579
13154.79 617
13155.87 608
13156.96 619
13158.04 569
13159.12 585
13160.21 593
13161.29 600
13162.37 600
13163.46 617
13164.54 628
13165.62 634
13166.71 599
13167.79 618
13168.88 610
13169.96 562
13171.04 597
13172.13 618
13173.21 616
13174.30 584
13175.38 597
13176.46 603
13177.55 602
13178.63 623
13179.72 593
13180.80 606
13181.88 624
13182.97 597
13184.05 600
13185.14 612
13186.22 611
13187.31 648
13188.39 643
13189.48 630
13190.56 606
13191.65 612
13192.73 625
13193.81 614
13194.90 612
13195.98 611
13197.07 592
13198.15 625
13199.24 591
13200.32 604
13201.41 641
13202.49 638
13203.58 607
13204.67 617
13205.75 631
13206.84 640
13207.92 601
13209.01 611
13210.09 628
13211.18 610
13212.26 619
13213.35 643
13214.43 658
13215.52 656
13216.61 645
13217.69 638
13218.78 647
13219.86 643
13220.95 645
13222.04 672
13223.12 693
13224.21 687
13225.29 653
13226.38 631
13227.47 654
13228.55 633
13229.64 662
13230.72 672
13231.81 687
13232.90 683
13233.98 677
13235.07 710
13236.16 678
13237.24 668
13238.33 681
13239.42 702
13240.50 714
13241.59 726
13242.68 693
13243.76 706
13244.85 710
13245.94 700
13247.02 711
13248.11 740
13249.20 720
13250.29 703
13251.37 735
13252.46 720
13253.55 731
13254.63 756
13255.72 765
13256.81 734
13257.90 742
13258.98 730
13260.07 770
13261.16 768
13262.25 794
13263.33 766
13264.42 779
13265.51 744
13266.60 835
13267.69 774
13268.77 741
13269.86 758
13270.95 780
13272.04 804
13273.13 801
13274.21 799
13275.30 814
13276.39 797
13277.48 856
13278.57 843
13279.65 837
13280.74 821
13281.83 844
13282.92 848
13284.01 854
13285.10 840
13286.19 867
13287.27 893
13288.36 903
13289.45 895
13290.54 851
13291.63 894
13292.72 888
13293.81 897
13294.90 886
13295.98 900
13297.07 916
13298.16 948
13299.25 972
13300.34 936
13301.43 938
13302.52 944
13303.61 959
13304.70 920
13305.79 937
13306.88 945
13307.97 956
13309.06 970
13310.15 953
13311.24 954
13312.32 975
13313.41 1024
13314.50 1014
13315.59 1005
13316.68 997
13317.77 1004
13318.86 1001
13319.95 1025
13321.04 1007
13322.13 1019
13323.22 1047
13324.31 1011
13325.40 1067
13326.49 1049
13327.58 1058
13328.68 1044
13329.77 1059
13330.86 1030
13331.95 1055
13333.04 1081
13334.13 1050
13335.22 1031
13336.31 1073
13337.40 1114
13338.49 1111
13339.58 1085
13340.67 1115
13341.76 1146
13342.85 1107
13343.94 1101
13345.04 1140
13346.13 1093
13347.22 1079
13348.31 1151
13349.40 1128
13350.49 1108
13351.58 1102
13352.67 1095
13353.77 1105
13354.86 1129
13355.95 1118
13357.04 1179
13358.13 1179
13359.22 1167
13360.31 1172
13361.41 1189
13362.50 1225
13363.59 1172
13364.68 1223
13365.77 1243
13366.87 1223
13367.96 1212
13369.05 1257
13370.14 1238
13371.23 1237
13372.33 1219
13373.42 1237
13374.51 1203
13375.60 1184
13376.69 1160
13377.79 1195
13378.88 1188
13379.97 1168
13381.06 1125
13382.16 1108
13383.25 1118
13384.34 1077
13385.43 1070
13386.53 1055
13387.62 1015
13388.71 1037
13389.81 1018
13390.90 1041
13391.99 1010
13393.08 969
13394.18 974
13395.27 981
13396.36 997
13397.46 955
13398.55 1015
13399.64 955
13400.74 978
13401.83 992
13402.92 987
13404.02 963
13405.11 942
13406.20 968
13407.30 986
13408.39 950
13409.48 922
13410.58 929
13411.67 932
13412.77 920
13413.86 905
13414.95 967
13416.05 978
13417.14 930
13418.23 955
13419.33 968
13420.42 984
13421.52 976
13422.61 941
13423.71 964
13424.80 950
13425.89 965
13426.99 951
13428.08 967
13429.18 966
13430.27 995
13431.37 958
13432.46 959
13433.56 985
13434.65 1003
13435.74 1001
13436.84 989
13437.93 994
13439.03 968
13440.12 1012
13441.22 1030
13442.31 991
13443.41 995
13444.50 1016
13445.60 1019
13446.69 1058
13447.79 1064
13448.88 1100
13449.98 1080
13451.08 1036
13452.17 1076
13453.27 1076
13454.36 1070
13455.46 1102
13456.55 1102
13457.65 1051
13458.74 1118
13459.84 1110
13460.94 1124
13462.03 1082
13463.13 1107
13464.22 1145
13465.32 1147
13466.41 1133
13467.51 1128
13468.61 1180
13469.70 1150
13470.80 1136
13471.90 1170
13472.99 1175
13474.09 1139
13475.18 1112
13476.28 1158
13477.38 1171
13478.47 1151
13479.57 1174
13480.67 1146
13481.76 1186
13482.86 1201
13483.96 1186
13485.05 1184
13486.15 1162
13487.25 1183
13488.34 1232
13489.44 1284
13490.54 1258
13491.63 1226
13492.73 1284
13493.83 1264
13494.93 1312
13496.02 1285
13497.12 1314
13498.22 1353
13499.31 1319
13500.41 1313
13501.51 1361
13502.61 1317
13503.70 1376
13504.80 1368
13505.90 1346
13507.00 1291
13508.09 1332
13509.19 1355
13510.29 1312
13511.39 1319
13512.49 1293
13513.58 1318
13514.68 1308
13515.78 1232
13516.88 1271
13517.98 1288
13519.07 1241
13520.17 1214
13521.27 1208
13522.37 1195
13523.47 1153
13524.57 1130
13525.66 1159
13526.76 1162
13527.86 1135
13528.96 1143
13530.06 1121
13531.16 1088
13532.25 1097
13533.35 1056
13534.45 1043
13535.55 1054
13536.65 1059
13537.75 1011
13538.85 1020
13539.95 989
13541.05 995
13542.14 1014
13543.24 1020
13544.34 986
13545.44 976
13546.54 1008
13547.64 987
13548.74 1007
13549.84 985
13550.94 950
13552.04 917
13553.14 970
13554.24 936
13555.34 929
13556.44 950
13557.54 948
13558.64 901
13559.74 894
13560.84 920
13561.94 953
13563.04 939
13564.13 950
13565.23 934
13566.34 929
13567.44 903
13568.54 892
13569.64 948
13570.74 928
13571.84 904
13572.94 905
13574.04 907
13575.14 908
13576.24 918
13577.34 898
13578.44 930
13579.54 949
13580.64 914
13581.74 897
13582.84 889
13583.94 914
13585.04 921
13586.14 917
13587.24 937
13588.35 886
13589.45 927
13590.55 954
13591.65 917
13592.75 918
13593.85 958
13594.95 948
13596.05 936
13597.15 925
13598.26 930
13599.36 922
13600.46 936
13601.56 934
13602.66 932
13603.76 930
13604.86 957
13605.97 922
13607.07 909
13608.17 935
13609.27 943
13610.37 956
13611.47 973
13612.58 977
13613.68 940
13614.78 959
13615.88 946
13616.98 933
13618.09 909
13619.19 978
13620.29 986
13621.39 969
13622.50 991
13623.60 984
13624.70 999
13625.80 952
13626.91 994
13628.01 1008
13629.11 974
13630.21 966
13631.32 1008
13632.42 1037
13633.52 1025
13634.62 1014
13635.73 992
13636.83 1028
13637.93 994
13639.04 982
13640.14 977
13641.24 972
13642.35 979
13643.45 1001
13644.55 1001
13645.65 952
13646.76 969
13647.86 1001
13648.96 966
13650.07 959
13651.17 927
13652.28 931
13653.38 909
13654.48 941
13655.59 922
13656.69 953
13657.79 931
13658.90 930
13660.00 952
13661.11 937
13662.21 919
13663.31 881
13664.42 919
13665.52 940
13666.63 883
13667.73 972
13668.83 919
13669.94 957
13671.04 889
13672.15 916
13673.25 915
13674.36 947
13675.46 941
13676.56 942
13677.67 931
13678.77 893
13679.88 881
13680.98 929
13682.09 937
13683.19 931
13684.30 924
13685.40 905
13686.51 909
13687.61 952
13688.72 952
13689.82 963
13690.93 973
13692.03 962
13693.14 967
13694.24 970
13695.35 963
13696.45 959
13697.56 967
13698.66 958
13699.77 935
13700.87 955
13701.98 1010
13703.09 1030
13704.19 948
13705.30 963
13706.40 966
13707.51 964
13708.61 995
13709.72 1017
13710.83 1055
13711.93 1071
13713.04 1037
13714.14 1050
13715.25 1090
13716.36 1049
13717.46 1067
13718.57 1072
13719.67 1089
13720.78 1048
13721.89 1088
13722.99 1072
13724.10 1118
13725.21 1079
13726.31 1123
13727.42 1131
13728.53 1107
13729.63 1107
13730.74 1169
13731.85 1144
13732.95 1150
13734.06 1195
13735.17 1177
13736.27 1215
13737.38 1197
13738.49 1211
13739.59 1190
13740.70 1256
13741.81 1249
13742.92 1245
13744.02 1258
13745.13 1245
13746.24 1316
13747.35 1315
13748.45 1383
13749.56 1358
13750.67 1422
13751.78 1421
13752.88 1488
13753.99 1491
13755.10 1482
13756.21 1486
13757.31 1551
13758.42 1554
13759.53 1568
13760.64 1652
13761.75 1635
13762.85 1625
13763.96 1747
13765.07 1699
13766.18 1691
13767.29 1696
13768.39 1748
13769.50 1765
13770.61 1733
13771.72 1717
13772.83 1693
13773.94 1701
13775.04 1665
13776.15 1699
13777.26 1696
13778.37 1658
13779.48 1626
13780.59 1615
13781.70 1542
13782.80 1536
13783.91 1509
13785.02 1462
13786.13 1415
13787.24 1351
13788.35 1354
13789.46 1352
13790.57 1327
13791.68 1301
13792.79 1258
13793.90 1272
13795.00 1225
13796.11 1187
13797.22 1214
13798.33 1160
13799.44 1125
13800.55 1108
13801.66 1140
13802.77 1084
13803.88 1094
13804.99 1111
13806.10 1076
13807.21 1089
13808.32 1075
13809.43 1083
13810.54 1032
13811.65 1031
13812.76 1018
13813.87 1056
13814.98 1021
13816.09 1010
13817.20 1021
13818.31 996
13819.42 1034
13820.53 1007
13821.64 1006
13822.75 999
13823.86 1032
13824.97 969
13826.08 969
13827.19 989
13828.30 1005
13829.41 1002
13830.53 960
13831.64 949
13832.75 956
13833.86 1022
13834.97 975
13836.08 952
13837.19 936
13838.30 1016
13839.41 993
13840.52 997
13841.64 984
13842.75 1009
13843.86 968
13844.97 975
13846.08 947
13847.19 1000
13848.30 964
13849.41 973
13850.53 999
13851.64 959
13852.75 983
13853.86 993
13854.97 995
13856.08 1030
13857.20 981
13858.31 977
13859.42 1015
13860.53 998
13861.64 997
13862.76 998
13863.87 1004
13864.98 985
13866.09 992
13867.20 1041
13868.32 1014
13869.43 1004
13870.54 1018
13871.65 995
13872.77 991
13873.88 1006
13874.99 1033
13876.10 1027
13877.22 1039
13878.33 1064
13879.44 1049
13880.55 1078
13881.67 1055
13882.78 1067
13883.89 1077
13885.01 1087
13886.12 1077
13887.23 1104
13888.34 1100
13889.46 1107
13890.57 1154
13891.68 1159
13892.80 1116
13893.91 1121
13895.02 1158
13896.14 1147
13897.25 1121
13898.36 1138
13899.48 1141
13900.59 1154
13901.70 1089
13902.82 1088
13903.93 1138
13905.05 1123
13906.16 1110
13907.27 1092
13908.39 1063
13909.50 1101
13910.61 1079
13911.73 1004
13912.84 965
13913.96 994
13915.07 993
13916.19 995
13917.30 990
13918.41 1003
13919.53 984
13920.64 978
13921.76 1006
13922.87 947
13923.99 937
13925.10 942
13926.21 963
13927.33 963
13928.44 938
13929.56 939
13930.67 935
13931.79 944
13932.90 922
13934.02 938
13935.13 903
13936.25 954
13937.36 961
13938.48 935
13939.59 933
13940.71 934
13941.82 919
13942.94 927
13944.05 896
13945.17 920
13946.28 899
13947.40 912
13948.52 920
13949.63 904
13950.75 897
13951.86 920
13952.98 919
13954.09 900
13955.21 874
13956.32 889
13957.44 918
13958.56 861
13959.67 884
13960.79 881
13961.90 895
13963.02 892
13964.14 865
13965.25 885
13966.37 866
13967.48 886
13968.60 906
13969.72 894
13970.83 872
13971.95 875
13973.07 864
13974.18 890
13975.30 866
13976.42 890
13977.53 895
13978.65 893
13979.77 893
13980.88 909
13982.00 889
13983.12 886
13984.23 930
13985.35 900
13986.47 909
13987.58 893
13988.70 940
13989.82 917
13990.94 947
13992.05 939
13993.17 896
13994.29 918
13995.40 930
13996.52 920
13997.64 917
13998.76 909
13999.87 910
14000.99 919
14002.11 914
14003.23 914
14004.35 939
14005.46 937
14006.58 982
14007.70 939
14008.82 920
14009.93 915
14011.05 919
14012.17 966
14013.29 990
14014.41 934
14015.52 909
14016.64 916
14017.76 941
14018.88 932
14020.00 907
14021.12 910
14022.23 936
14023.35 968
14024.47 916
14025.59 924
14026.71 945
14027.83 921
14028.95 916
14030.06 924
14031.18 936
14032.30 937
14033.42 972
14034.54 976
14035.66 978
14036.78 919
14037.90 992
14039.02 1018
14040.14 996
14041.25 958
14042.37 961
14043.49 1008
14044.61 1028
14045.73 1000
14046.85 1000
14047.97 1032
14049.09 1030
14050.21 1059
14051.33 1032
14052.45 1023
14053.57 1019
14054.69 1076
14055.81 1072
14056.93 1124
14058.05 1072
14059.17 1126
14060.29 1099
14061.41 1110
14062.53 1108
14063.65 1097
14064.77 1142
14065.89 1189
14067.01 1188
14068.13 1169
14069.25 1226
14070.37 1213
14071.49 1243
14072.61 1213
14073.73 1225
14074.85 1178
14075.97 1180
14077.09 1230
14078.21 1203
14079.33 1232
14080.45 1224
14081.57 1218
14082.69 1244
14083.82 1252
14084.94 1232
14086.06 1267
14087.18 1271
14088.30 1263
14089.42 1291
14090.54 1277
14091.66 1257
14092.78 1293
14093.91 1238
14095.03 1263
14096.15 1264
14097.27 1301
14098.39 1303
14099.51 1315
14100.63 1306
14101.76 1270
14102.88 1294
14104.00 1313
14105.12 1290
14106.24 1276
14107.36 1266
14108.49 1218
14109.61 1192
14110.73 1233
14111.85 1221
14112.97 1181
14114.10 1153
14115.22 1129
14116.34 1104
14117.46 1145
14118.58 1126
14119.71 1127
14120.83 1082
14121.95 1073
14123.07 1106
14124.20 1068
14125.32 1073
14126.44 1045
14127.56 1072
14128.69 1045
14129.81 1035
14130.93 1007
14132.06 1003
14133.18 1007
14134.30 1000
14135.42 1008
14136.55 1020
14137.67 979
14138.79 976
14139.92 994
14141.04 1026
14142.16 961
14143.29 967
14144.41 962
14145.53 963
14146.66 962
14147.78 962
14148.90 974
14150.03 921
14151.15 981
14152.27 969
14153.40 982
14154.52 935
14155.64 963
14156.77 944
14157.89 962
14159.02 919
14160.14 947
14161.26 963
14162.39 927
14163.51 924
14164.64 950
14165.76 909
14166.88 906
14168.01 894
14169.13 919
14170.26 932
14171.38 923
14172.51 951
14173.63 910
14174.75 915
14175.88 888
14177.00 900
14178.13 884
14179.25 889
14180.38 888
14181.50 912
14182.63 916
14183.75 905
14184.88 869
14186.00 865
14187.13 881
14188.25 832
14189.38 864
14190.50 824
14191.63 878
14192.75 854
14193.88 848
14195.00 857
14196.13 823
14197.25 800
14198.38 855
14199.50 824
14200.63 849
14201.76 851
14202.88 857
14204.01 846
14205.13 835
14206.26 822
14207.38 820
14208.51 798
14209.64 829
14210.76 817
14211.89 810
14213.01 812
14214.14 801
14215.27 778
14216.39 773
14217.52 815
14218.64 801
14219.77 789
14220.90 813
14222.02 804
14223.15 817
14224.28 777
14225.40 784
14226.53 799
14227.66 798
14228.78 773
14229.91 760
14231.04 780
14232.16 792
14233.29 779
14234.42 789
14235.54 750
14236.67 740
14237.80 781
14238.92 785
14240.05 757
14241.18 734
14242.31 732
14243.43 720
14244.56 744
14245.69 742
14246.82 716
14247.94 755
14249.07 764
14250.20 734
14251.33 740
14252.45 762
14253.58 731
14254.71 763
14255.84 734
14256.96 714
14258.09 735
14259.22 746
14260.35 699
14261.47 705
14262.60 687
14263.73 736
14264.86 742
14265.99 756
14267.12 708
14268.24 664
14269.37 701
14270.50 698
14271.63 704
14272.76 663
14273.89 661
14275.01 666
14276.14 671
14277.27 691
14278.40 682
14279.53 660
14280.66 676
14281.79 660
14282.91 663
14284.04 650
14285.17 677
14286.30 673
14287.43 688
14288.56 671
14289.69 656
14290.82 668
14291.95 658
14293.08 666
14294.20 664
14295.33 685
14296.46 649
14297.59 652
14298.72 659
14299.85 647
14300.98 662
14302.11 652
14303.24 644
14304.37 626
14305.50 655
14306.63 622
14307.76 649
14308.89 649
14310.02 613
14311.15 646
14312.28 630
14313.41 663
14314.54 618
14315.67 622
14316.80 654
14317.93 632
14319.06 618
14320.19 604
14321.32 609
14322.45 591
14323.58 618
14324.71 623
14325.84 626
14326.97 623
14328.10 590
14329.23 631
14330.36 628
14331.49 622
14332.62 613
14333.76 654
14334.89 624
14336.02 617
14337.15 627
14338.28 616
14339.41 614
14340.54 621
14341.67 606
14342.80 615
14343.93 628
14345.07 611
14346.20 582
14347.33 595
14348.46 625
14349.59 604
14350.72 596
14351.85 592
14352.99 633
14354.12 606
14355.25 602
14356.38 588
14357.51 597
14358.64 602
14359.78 605
14360.91 581
14362.04 611
14363.17 626
14364.30 632
14365.44 628
14366.57 625
14367.70 641
14368.83 600
14369.96 613
14371.10 601
14372.23 597
14373.36 617
14374.49 621
14375.63 648
14376.76 613
14377.89 635
14379.02 615
14380.16 665
14381.29 600
14382.42 624
14383.55 663
14384.69 647
14385.82 633
14386.95 613
14388.09 590
14389.22 605
14390.35 623
14391.49 641
14392.62 635
14393.75 602
14394.89 621
14396.02 660
14397.15 658
14398.28 623
14399.42 651
14400.55 652
14401.69 662
14402.82 640
14403.95 629
14405.09 620
14406.22 636
14407.35 654
14408.49 639
14409.62 660
14410.75 655
14411.89 644
14413.02 677
14414.16 645
14415.29 649
14416.42 643
14417.56 678
14418.69 695
14419.83 643
14420.96 668
14422.10 683
14423.23 683
14424.36 660
14425.50 686
14426.63 712
14427.77 723
14428.90 716
14430.04 713
14431.17 750
14432.31 702
14433.44 672
14434.58 704
14435.71 709
14436.85 712
14437.98 714
14439.12 710
14440.25 731
14441.39 709
14442.52 745
14443.66 734
14444.79 723
14445.93 719
14447.06 733
14448.20 715
14449.33 718
14450.47 717
14451.60 710
14452.74 702
14453.87 752
14455.01 733
14456.14 753
14457.28 736
14458.42 722
14459.55 737
14460.69 750
14461.82 759
14462.96 767
14464.10 771
14465.23 734
14466.37 721
14467.50 758
14468.64 764
14469.78 754
14470.91 765
14472.05 773
14473.18 766
14474.32 782
14475.46 725
14476.59 773
14477.73 764
14478.87 781
14480.00 772
14481.14 773
14482.28 736
14483.41 708
14484.55 752
14485.69 751
14486.82 740
14487.96 719
14489.10 719
14490.23 737
14491.37 727
14492.51 704
14493.65 678
14494.78 692
14495.92 695
14497.06 728
14498.19 738
14499.33 687
14500.47 721
14501.61 698
14502.74 731
14503.88 715
14505.02 725
14506.16 744
14507.29 721
14508.43 704
14509.57 685
14510.71 722
14511.85 716
14512.98 701
14514.12 682
14515.26 714
14516.40 724
14517.54 697
14518.67 729
14519.81 696
14520.95 701
14522.09 689
14523.23 718
14524.36 723
14525.50 689
14526.64 683
14527.78 686
14528.92 704
14530.06 685
14531.19 689
14532.33 667
14533.47 690
14534.61 710
14535.75 662
14536.89 692
14538.03 696
14539.17 719
14540.31 721
14541.44 702
14542.58 663
14543.72 691
14544.86 693
14546.00 667
14547.14 653
14548.28 630
14549.42 669
14550.56 711
14551.70 707
14552.84 709
14553.98 682
14555.12 682
14556.25 726
14557.39 735
14558.53 690
14559.67 702
14560.81 708
14561.95 713
14563.09 729
14564.23 731
14565.37 715
14566.51 735
14567.65 731
14568.79 714
14569.93 756
14571.07 777
14572.21 716
14573.35 759
14574.49 743
14575.63 741
14576.77 764
14577.92 738
14579.06 775
14580.20 750
14581.34 773
14582.48 746
14583.62 797
14584.76 775
14585.90 808
14587.04 815
14588.18 777
14589.32 820
14590.46 792
14591.60 801
14592.74 837
14593.89 823
14595.03 835
14596.17 851
14597.31 843
14598.45 818
14599.59 837
14600.73 849
14601.87 836
14603.02 862
14604.16 864
14605.30 867
14606.44 874
14607.58 860
14608.72 879
14609.86 884
14611.01 885
14612.15 858
14613.29 905
14614.43 897
14615.57 903
14616.72 932
14617.86 916
14619.00 932
14620.14 907
14621.28 951
14622.43 967
14623.57 982
14624.71 999
14625.85 1008
14627.00 1004
14628.14 1018
14629.28 1012
14630.42 1024
14631.56 1009
14632.71 1058
14633.85 1044
14634.99 1060
14636.14 1045
14637.28 1083
14638.42 1076
14639.56 1045
14640.71 1049
14641.85 1037
14642.99 1045
14644.14 1043
14645.28 1009
14646.42 971
14647.56 965
14648.71 934
14649.85 943
14650.99 935
14652.14 895
14653.28 849
14654.42 848
14655.57 836
14656.71 825
14657.85 805
14659.00 807
14660.14 776
14661.29 789
14662.43 774
14663.57 734
14664.72 760
14665.86 721
14667.00 745
14668.15 711
14669.29 715
14670.44 682
14671.58 694
14672.73 679
14673.87 680
14675.01 677
14676.16 683
14677.30 664
14678.45 650
14679.59 671
14680.74 660
14681.88 655
14683.02 638
14684.17 695
14685.31 635
14686.46 619
14687.60 624
14688.75 641
14689.89 648
14691.04 630
14692.18 605
14693.33 630
14694.47 633
14695.62 620
14696.76 618
14697.91 624
14699.05 638
14700.20 650
14701.34 592
14702.49 596
14703.63 610
14704.78 608
14705.92 610
14707.07 555
14708.22 556
14709.36 582
14710.51 625
14711.65 624
14712.80 608
14713.94 601
14715.09 588
14716.23 592
14717.38 572
14718.53 557
14719.67 591
14720.82 595
14721.96 568
14723.11 537
14724.26 593
14725.40 574
14726.55 584
14727.70 579
14728.84 576
14729.99 587
14731.13 549
14732.28 577
14733.43 588
14734.57 550
14735.72 588
14736.87 587
14738.01 582
14739.16 574
14740.31 552
14741.45 559
14742.60 557
14743.75 575
14744.89 579
14746.04 573
14747.19 555
14748.34 562
14749.48 515
14750.63 582
14751.78 566
14752.92 502
14754.07 545
14755.22 577
14756.37 536
14757.51 554
14758.66 566
14759.81 541
14760.96 536
14762.10 512
14763.25 530
14764.40 530
14765.55 525
14766.70 523
14767.84 529
14768.99 504
14770.14 495
14771.29 536
14772.43 531
14773.58 515
14774.73 507
14775.88 524
14777.03 543
14778.18 557
14779.32 548
14780.47 527
14781.62 506
14782.77 543
14783.92 535
14785.07 493
14786.21 485
14787.36 507
14788.51 514
14789.66 499
14790.81 526
14791.96 505
14793.11 499
14794.26 484
14795.40 491
14796.55 480
14797.70 494
14798.85 496
14800.00 497
14801.15 470
14802.30 462
14803.45 516
14804.60 485
14805.75 474
14806.90 492
14808.05 487
14809.19 489
14810.34 500
14811.49 491
14812.64 492
14813.79 476
14814.94 469
14816.09 482
14817.24 461
14818.39 443
14819.54 464
14820.69 451
14821.84 488
14822.99 473
14824.14 458
14825.29 475
14826.44 464
14827.59 446
14828.74 490
14829.89 457
14831.04 437
14832.19 440
14833.34 443
14834.49 459
14835.64 455
14836.79 476
14837.95 421
14839.10 424
14840.25 425
14841.40 431
14842.55 412
14843.70 434
14844.85 457
14846.00 440
14847.15 381
14848.30 430
14849.45 446
14850.60 438
14851.76 431
14852.91 427
14854.06 471
14855.21 431
14856.36 453
14857.51 473
14858.66 441
14859.81 415
14860.97 450
14862.12 426
14863.27 420
14864.42 440
14865.57 430
14866.72 451
14867.88 423
14869.03 439
14870.18 449
14871.33 451
14872.48 439
14873.64 440
14874.79 413
14875.94 452
14877.09 409
14878.24 431
14879.40 437
14880.55 439
14881.70 425
14882.85 411
14884.00 425
14885.16 418
14886.31 411
14887.46 414
14888.61 426
14889.77 416
14890.92 399
14892.07 409
14893.23 426
14894.38 402
14895.53 409
14896.68 414
14897.84 433
14898.99 426
14900.14 402
14901.30 397
14902.45 409
14903.60 404
14904.75 405
14905.91 416
14907.06 423
14908.21 437
14909.37 384
14910.52 414
14911.67 421
14912.83 431
14913.98 418
14915.14 410
14916.29 423
14917.44 417
14918.60 404
14919.75 403
14920.90 385
14922.06 438
14923.21 447
14924.37 445
14925.52 426
14926.67 412
14927.83 393
14928.98 418
14930.14 450
14931.29 423
14932.44 389
14933.60 416
14934.75 422
14935.91 402
14937.06 438
14938.22 444
14939.37 446
14940.52 425
14941.68 413
14942.83 413
14943.99 413
14945.14 452
14946.30 425
14947.45 414
14948.61 423
14949.76 412
14950.92 433
14952.07 438
14953.23 451
14954.38 431
14955.54 452
14956.69 447
14957.85 438
14959.00 447
14960.16 418
14961.31 445
14962.47 436
14963.62 434
14964.78 419
14965.94 448
14967.09 420
14968.25 448
14969.40 451
14970.56 419
14971.71 417
14972.87 432
14974.03 415
14975.18 429
14976.34 441
14977.49 451
14978.65 437
14979.81 457
14980.96 446
14982.12 439
14983.27 423
14984.43 422
14985.59 376
14986.74 419
14987.90 427
14989.06 406
14990.21 408
14991.37 416
14992.53 442
14993.68 435
14994.84 405
14996.00 393
14997.15 400
14998.31 426
14999.47 407
15000.62 418
15001.78 406
15002.94 413
15004.09 407
15005.25 380
15006.41 414
15007.56 393
15008.72 411
15009.88 408
15011.04 379
15012.19 416
15013.35 402
15014.51 401
15015.67 389
15016.82 395
15017.98 401
15019.14 410
15020.30 385
15021.45 381
15022.61 391
15023.77 421
15024.93 391
15026.08 391
15027.24 399
15028.40 375
15029.56 416
15030.72 404
15031.87 367
15033.03 390
15034.19 403
15035.35 389
15036.51 389
15037.67 402
15038.82 396
15039.98 390
15041.14 406
15042.30 388
15043.46 388
15044.62 395
15045.78 392
15046.93 396
15048.09 374
15049.25 391
15050.41 379
15051.57 390
15052.73 384
15053.89 393
15055.05 415
15056.20 399
15057.36 398
15058.52 390
15059.68 387
15060.84 414
15062.00 420
15063.16 417
15064.32 381
15065.48 398
15066.64 420
15067.80 409
15068.96 410
15070.12 403
15071.28 416
15072.44 424
15073.60 385
15074.76 410
15075.91 386
15077.07 406
15078.23 399
15079.39 420
15080.55 426
15081.71 402
15082.87 386
15084.03 400
15085.19 398
15086.35 390
15087.51 412
15088.68 419
15089.84 412
15091.00 417
15092.16 398
15093.32 425
15094.48 413
15095.64 393
15096.80 413
15097.96 417
15099.12 412
15100.28 409
15101.44 442
15102.60 417
15103.76 417
15104.92 413
15106.08 417
15107.25 447
15108.41 414
15109.57 407
15110.73 409
15111.89 419
15113.05 406
15114.21 422
15115.37 431
15116.54 448
15117.70 441
15118.86 416
15120.02 405
15121.18 436
15122.34 451
15123.50 443
15124.67 419
15125.83 439
15126.99 444
15128.15 446
15129.31 412
15130.47 423
15131.64 436
15132.80 416
15133.96 414
15135.12 435
15136.28 422
15137.45 406
15138.61 437
15139.77 433
15140.93 452
15142.10 464
15143.26 462
15144.42 476
15145.58 444
15146.75 431
15147.91 454
15149.07 488
15150.23 466
15151.40 475
15152.56 477
15153.72 459
15154.88 464
15156.05 448
15157.21 443
15158.37 480
15159.54 486
15160.70 452
15161.86 467
15163.03 493
15164.19 473
15165.35 460
15166.52 512
15167.68 486
15168.84 478
15170.01 486
15171.17 503
15172.33 506
15173.50 484
15174.66 514
15175.82 522
15176.99 523
15178.15 494
15179.31 502
15180.48 538
15181.64 517
15182.81 505
15183.97 542
15185.13 528
15186.30 557
15187.46 554
15188.63 598
15189.79 555
15190.95 538
15192.12 558
15193.28 526
15194.45 550
15195.61 545
15196.78 570
15197.94 574
15199.10 593
15200.27 584
15201.43 583
15202.60 571
15203.76 568
15204.93 594
15206.09 596
15207.26 567
15208.42 583
15209.59 565
15210.75 590
15211.92 582
15213.08 557
15214.25 559
15215.41 561
15216.58 561
15217.74 617
15218.91 631
15220.07 574
15221.24 587
15222.40 596
15223.57 602
15224.74 596
15225.90 650
15227.07 610
15228.23 653
15229.40 638
15230.56 671
15231.73 647
15232.89 633
15234.06 660
15235.23 654
15236.39 657
15237.56 658
15238.72 652
15239.89 650
15241.06 636
15242.22 644
15243.39 625
15244.56 640
15245.72 657
15246.89 616
15248.05 630
15249.22 629
15250.39 640
15251.55 618
15252.72 625
15253.89 604
15255.05 591
15256.22 594
15257.39 615
15258.55 593
15259.72 575
15260.89 576
15262.05 561
15263.22 563
15264.39 575
15265.56 572
15266.72 577
15267.89 523
15269.06 533
15270.22 527
15271.39 543
15272.56 525
15273.73 538
15274.89 537
15276.06 534
15277.23 537
15278.40 513
15279.56 528
15280.73 527
15281.90 540
15283.07 538
15284.23 532
15285.40 532
15286.57 519
15287.74 534
15288.91 535
15290.07 503
15291.24 512
15292.41 528
15293.58 516
15294.75 515
15295.92 536
15297.08 527
15298.25 517
15299.42 528
15300.59 506
15301.76 523
15302.93 518
15304.09 520
15305.26 513
15306.43 573
15307.60 509
15308.77 558
15309.94 535
15311.11 568
15312.28 547
15313.44 539
15314.61 549
15315.78 508
15316.95 510
15318.12 539
15319.29 547
15320.46 566
15321.63 547
15322.80 562
15323.97 550
15325.14 556
15326.30 576
15327.47 552
15328.64 545
15329.81 546
15330.98 527
15332.15 535
15333.32 554
15334.49 561
15335.66 563
15336.83 560
15338.00 553
15339.17 553
15340.34 580
15341.51 601
15342.68 548
15343.85 595
15345.02 563
15346.19 560
15347.36 568
15348.53 595
15349.70 612
15350.87 596
15352.04 589
15353.21 595
15354.38 618
15355.55 588
15356.72 624
15357.90 651
15359.07 644
15360.24 620
15361.41 598
15362.58 620
15363.75 636
15364.92 637
15366.09 648
15367.26 646
15368.43 651
15369.60 634
15370.77 650
15371.95 669
15373.12 635
15374.29 644
15375.46 667
15376.63 670
15377.80 621
15378.97 650
15380.15 642
15381.32 674
15382.49 650
15383.66 609
15384.83 637
15386.00 647
15387.17 638
15388.35 635
15389.52 625
15390.69 633
15391.86 651
15393.03 611
15394.21 610
15395.38 612
15396.55 633
15397.72 600
15398.89 605
15400.07 595
15401.24 593
15402.41 602
15403.58 576
15404.76 576
15405.93 608
15407.10 575
15408.27 573
15409.45 560
15410.62 567
15411.79 524
15412.96 569
15414.14 575
15415.31 534
15416.48 518
15417.66 558
15418.83 554
15420.00 512
15421.17 517
15422.35 482
15423.52 505
15424.69 505
15425.87 495
15427.04 517
15428.21 495
15429.39 508
15430.56 490
15431.73 499
15432.91 484
15434.08 485
15435.25 511
15436.43 501
15437.60 477
15438.77 497
15439.95 493
15441.12 451
15442.30 480
15443.47 496
15444.64 485
15445.82 487
15446.99 470
15448.17 475
15449.34 468
15450.51 489
15451.69 493
15452.86 485
15454.04 490
15455.21 478
15456.39 477
15457.56 483
15458.73 459
15459.91 445
15461.08 463
15462.26 457
15463.43 495
15464.61 489
15465.78 466
15466.96 451
15468.13 444
15469.31 447
15470.48 453
15471.66 483
15472.83 482
15474.01 472
15475.18 471
15476.36 468
15477.53 450
15478.71 478
15479.88 461
15481.06 446
15482.23 490
15483.41 481
15484.58 479
15485.76 471
15486.93 499
15488.11 485
15489.29 460
15490.46 488
15491.64 487
15492.81 458
15493.99 494
15495.16 473
15496.34 503
15497.52 493
15498.69 465
15499.87 479
15501.04 439
15502.22 473
15503.40 469
15504.57 490
15505.75 458
15506.92 502
15508.10 496
15509.28 466
15510.45 480
15511.63 496
15512.81 468
15513.98 472
15515.16 482
15516.34 518
15517.51 519
15518.69 473
15519.87 502
15521.04 482
15522.22 505
15523.40 476
15524.57 476
15525.75 472
15526.93 506
15528.11 465
15529.28 493
15530.46 495
15531.64 517
15532.81 519
15533.99 508
15535.17 491
15536.35 483
15537.52 503
15538.70 501
15539.88 523
15541.06 498
15542.23 504
15543.41 518
15544.59 558
15545.77 510
15546.95 497
15548.12 499
15549.30 534
15550.48 523
15551.66 511
15552.83 512
15554.01 553
15555.19 552
15556.37 510
15557.55 524
15558.73 516
15559.90 526
15561.08 539
15562.26 548
15563.44 537
15564.62 529
15565.80 511
15566.97 547
15568.15 563
15569.33 536
15570.51 536
15571.69 528
15572.87 573
15574.05 587
15575.23 573
15576.40 562
15577.58 589
15578.76 572
15579.94 588
15581.12 575
15582.30 616
15583.48 564
15584.66 583
15585.84 593
15587.02 614
15588.20 622
15589.38 611
15590.56 606
15591.73 617
15592.91 631
15594.09 589
15595.27 600
15596.45 642
15597.63 656
15598.81 637
15599.99 653
15601.17 631
15602.35 647
15603.53 641
15604.71 639
15605.89 649
15607.07 668
15608.25 653
15609.43 706
15610.61 692
15611.79 696
15612.97 691
15614.15 659
15615.33 700
15616.51 694
15617.69 726
15618.88 695
15620.06 713
15621.24 720
15622.42 739
15623.60 731
15624.78 752
15625.96 737
15627.14 732
15628.32 796
15629.50 780
15630.68 757
15631.86 773
15633.05 791
15634.23 732
15635.41 795
15636.59 797
15637.77 784
15638.95 789
15640.13 809
15641.31 797
15642.50 808
15643.68 811
15644.86 828
15646.04 831
15647.22 796
15648.40 790
15649.58 777
15650.77 790
15651.95 837
15653.13 816
15654.31 792
15655.49 807
15656.68 795
15657.86 855
15659.04 798
15660.22 787
15661.40 823
15662.59 767
15663.77 844
15664.95 799
15666.13 825
15667.32 813
15668.50 798
15669.68 812
15670.86 845
15672.05 784
15673.23 793
15674.41 801
15675.59 779
15676.78 775
15677.96 807
15679.14 804
15680.32 818
15681.51 806
15682.69 771
15683.87 773
15685.06 763
15686.24 799
15687.42 792
15688.61 790
15689.79 795
15690.97 772
15692.16 760
15693.34 740
15694.52 741
15695.71 765
15696.89 763
15698.07 713
15699.26 777
15700.44 774
15701.62 775
15702.81 738
15703.99 754
15705.17 792
15706.36 771
15707.54 769
15708.73 750
15709.91 754
15711.09 768
15712.28 799
15713.46 804
15714.65 773
15715.83 790
15717.02 797
15718.20 800
15719.38 776
15720.57 774
15721.75 837
15722.94 826
15724.12 801
15725.31 829
15726.49 827
15727.68 846
15728.86 857
15730.04 819
15731.23 912
15732.41 884
15733.60 877
15734.78 822
15735.97 858
15737.15 901
15738.34 872
15739.52 883
15740.71 891
15741.89 916
15743.08 907
15744.27 923
15745.45 920
15746.64 925
15747.82 955
15749.01 957
15750.19 959
15751.38 949
15752.56 958
15753.75 1015
15754.93 992
15756.12 976
15757.31 940
15758.49 995
15759.68 1018
15760.86 994
15762.05 988
15763.24 979
15764.42 976
15765.61 943
15766.79 968
15767.98 931
15769.17 964
15770.35 963
15771.54 962
15772.72 965
15773.91 935
15775.10 903
15776.28 924
15777.47 950
15778.66 912
15779.84 890
15781.03 884
15782.22 870
15783.40 852
15784.59 908
15785.78 869
15786.96 900
15788.15 864
15789.34 862
15790.53 864
15791.71 855
15792.90 834
15794.09 819
15795.27 847
15796.46 847
15797.65 799
15798.84 802
15800.02 798
15801.21 785
15802.40 783
15803.59 774
15804.77 764
15805.96 752
15807.15 742
15808.34 729
15809.52 744
15810.71 729
15811.90 727
15813.09 727
15814.28 692
15815.46 743
15816.65 728
15817.84 723
15819.03 727
15820.22 746
15821.40 691
15822.59 739
15823.78 734
15824.97 702
15826.16 695
15827.35 705
15828.53 723
15829.72 749
15830.91 714
15832.10 727
15833.29 671
15834.48 707
15835.67 672
15836.85 704
15838.04 706
15839.23 713
15840.42 702
15841.61 730
15842.80 736
15843.99 698
15845.18 720
15846.37 680
15847.55 693
15848.74 652
15849.93 673
15851.12 710
15852.31 699
15853.50 707
15854.69 709
15855.88 702
15857.07 705
15858.26 687
15859.45 695
15860.64 673
15861.83 675
15863.02 702
15864.21 697
15865.40 732
15866.59 735
15867.78 723
15868.97 720
15870.16 744
15871.35 756
15872.54 752
15873.73 735
15874.92 701
15876.11 734
15877.30 753
15878.49 723
15879.68 730
15880.87 756
15882.06 720
15883.25 720
15884.44 757
15885.63 740
15886.82 739
15888.01 743
15889.20 761
15890.39 749
15891.59 787
15892.78 778
15893.97 787
15895.16 801
15896.35 785
15897.54 773
15898.73 817
15899.92 793
15901.11 817
15902.30 806
15903.50 820
15904.69 779
15905.88 788
15907.07 846
15908.26 824
15909.45 825
15910.64 825
15911.84 821
15913.03 825
15914.22 842
15915.41 835
15916.60 811
15917.79 841
15918.99 856
15920.18 858
15921.37 836
15922.56 821
15923.75 808
15924.95 824
15926.14 822
15927.33 833
15928.52 821
15929.71 837
15930.91 831
15932.10 828
15933.29 828
15934.48 834
15935.68 799
15936.87 785
15938.06 774
15939.25 805
15940.45 772
15941.64 757
15942.83 763
15944.03 722
15945.22 742
15946.41 711
15947.60 707
15948.80 728
15949.99 687
15951.18 673
15952.38 672
15953.57 656
15954.76 669
15955.96 653
15957.15 657
15958.34 644
15959.54 624
15960.73 573
15961.92 590
15963.12 605
15964.31 593
15965.50 587
15966.70 592
15967.89 560
15969.08 572
15970.28 584
15971.47 562
15972.67 570
15973.86 560
15975.05 562
15976.25 551
15977.44 550
15978.64 522
15979.83 531
15981.02 555
15982.22 526
15983.41 530
15984.61 551
15985.80 503
15987.00 520
15988.19 492
15989.38 531
15990.58 523
15991.77 501
15992.97 533
15994.16 521
15995.36 528
15996.55 505
15997.75 495
15998.94 525
16000.14 470
16001.33 495
16002.53 506
16003.72 524
16004.92 494
16006.11 499
16007.31 479
16008.50 480
16009.70 484
16010.89 467
16012.09 486
16013.28 502
16014.48 487
16015.67 490
16016.87 480
16018.07 459
16019.26 471
16020.46 480
16021.65 480
16022.85 485
16024.04 474
16025.24 447
16026.44 455
16027.63 471
16028.83 472
16030.02 460
16031.22 456
16032.42 442
16033.61 464
16034.81 468
16036.00 459
16037.20 465
16038.40 472
16039.59 480
16040.79 470
16041.99 454
16043.18 473
16044.38 454
16045.58 478
16046.77 460
16047.97 486
16049.17 451
16050.36 443
16051.56 460
16052.76 471
16053.95 448
16055.15 436
16056.35 445
16057.54 435
16058.74 431
16059.94 431
16061.14 419
16062.33 465
16063.53 451
16064.73 435
16065.92 448
16067.12 446
16068.32 431
16069.52 412
16070.71 432
16071.91 448
16073.11 436
16074.31 447
16075.50 452
16076.70 415
16077.90 429
16079.10 408
16080.30 416
16081.49 429
16082.69 436
16083.89 410
16085.09 438
16086.29 432
16087.48 441
16088.68 449
16089.88 403
16091.08 427
16092.28 424
16093.48 449
16094.67 412
16095.87 400
16097.07 417
16098.27 393
16099.47 409
16100.67 395
16101.87 398
16103.06 431
16104.26 433
16105.46 427
16106.66 392
16107.86 406
16109.06 395
16110.26 430
16111.46 394
16112.66 432
16113.86 383
16115.05 404
16116.25 400
16117.45 398
16118.65 396
16119.85 376
16121.05 378
16122.25 379
16123.45 380
16124.65 397
16125.85 390
16127.05 366
16128.25 396
16129.45 408
16130.65 401
16131.85 368
16133.05 378
16134.25 384
16135.45 402
16136.65 394
16137.85 422
16139.05 390
16140.25 404
16141.45 412
16142.65 397
16143.85 376
16145.05 378
16146.25 418
16147.45 375
16148.65 378
16149.85 380
16151.05 421
16152.25 406
16153.45 391
16154.65 377
16155.85 363
16157.05 393
16158.25 391
16159.46 386
16160.66 384
16161.86 378
16163.06 407
16164.26 402
16165.46 385
16166.66 356
16167.86 379
16169.06 377
16170.27 370
16171.47 353
16172.67 361
16173.87 389
16175.07 360
16176.27 374
16177.47 368
16178.67 408
16179.88 391
16181.08 407
16182.28 395
16183.48 380
16184.68 389
16185.89 379
16187.09 395
16188.29 381
16189.49 418
16190.69 411
16191.90 398
16193.10 399
16194.30 387
16195.50 383
16196.70 378
16197.91 378
16199.11 377
16200.31 382
16201.51 402
16202.72 394
16203.92 410
16205.12 376
16206.32 386
16207.53 394
16208.73 408
16209.93 420
16211.13 396
16212.34 394
16213.54 410
16214.74 435
16215.95 397
16217.15 396
16218.35 392
16219.55 401
16220.76 395
16221.96 397
16223.16 422
16224.37 416
16225.57 430
16226.77 412
16227.98 432
16229.18 394
16230.38 422
16231.59 424
16232.79 433
16233.99 424
16235.20 401
16236.40 427
16237.61 412
16238.81 391
16240.01 420
16241.22 432
16242.42 405
16243.63 393
16244.83 399
16246.03 419
16247.24 419
16248.44 417
16249.65 416
16250.85 438
16252.05 418
16253.26 439
16254.46 432
16255.67 412
16256.87 422
16258.08 417
16259.28 417
16260.49 423
16261.69 412
16262.89 434
16264.10 412
16265.30 392
16266.51 443
16267.71 420
16268.92 421
16270.12 428
16271.33 442
16272.53 467
16273.74 462
16274.94 427
16276.15 421
16277.35 447
16278.56 446
16279.77 437
16280.97 436
16282.18 439
16283.38 446
16284.59 453
16285.79 455
16287.00 459
16288.20 421
16289.41 444
16290.61 450
16291.82 452
16293.03 417
16294.23 441
16295.44 460
16296.64 444
16297.85 444
16299.06 403
16300.26 457
16301.47 457
16302.67 425
16303.88 436
16305.09 437
16306.29 433
16307.50 456
16308.71 439
16309.91 430
16311.12 449
16312.33 466
16313.53 442
16314.74 430
16315.95 445
16317.15 443
16318.36 430
16319.57 431
16320.77 409
16321.98 443
16323.19 414
16324.39 406
16325.60 424
16326.81 390
16328.01 422
16329.22 394
16330.43 415
16331.64 415
16332.84 391
16334.05 390
16335.26 389
16336.47 382
16337.67 408
16338.88 410
16340.09 409
16341.30 400
16342.50 401
16343.71 383
16344.92 397
16346.13 374
16347.33 403
16348.54 374
16349.75 375
16350.96 392
16352.17 382
16353.37 402
16354.58 397
16355.79 400
16357.00 389
16358.21 373
16359.41 379
16360.62 412
16361.83 391
16363.04 362
16364.25 386
16365.46 387
16366.67 393
16367.87 388
16369.08 374
16370.29 363
16371.50 369
16372.71 384
16373.92 384
16375.13 361
16376.34 372
16377.54 398
16378.75 392
16379.96 356
16381.17 372
16382.38 364
16383.59 372
16384.80 370
16386.01 368
16387.22 373
16388.43 397
16389.64 368
16390.85 358
16392.05 361
16393.26 360
16394.47 380
16395.68 376
16396.89 354
16398.10 344
16399.31 380
16400.52 368
16401.73 364
16402.94 376
16404.15 371
16405.36 378
16406.57 360
16407.78 366
16408.99 378
16410.20 374
16411.41 342
16412.62 370
16413.83 368
16415.04 372
16416.25 366
16417.46 356
16418.67 386
16419.88 406
16421.10 373
16422.31 353
16423.52 368
16424.73 380
16425.94 377
16427.15 369
16428.36 382
16429.57 360
16430.78 354
16431.99 354
16433.20 359
16434.41 347
16435.63 388
16436.84 388
16438.05 371
16439.26 358
16440.47 376
16441.68 366
16442.89 361
16444.10 375
16445.32 366
16446.53 387
16447.74 377
16448.95 352
16450.16 386
16451.37 358
16452.59 357
16453.80 353
16455.01 360
16456.22 356
16457.43 356
16458.64 375
16459.86 361
16461.07 369
16462.28 343
16463.49 371
16464.70 356
16465.92 361
16467.13 339
16468.34 347
16469.55 338
16470.77 353
16471.98 360
16473.19 376
16474.40 348
16475.62 357
16476.83 378
16478.04 365
16479.25 346
16480.47 347
16481.68 341
16482.89 374
16484.11 372
16485.32 374
16486.53 386
16487.74 342
16488.96 354
16490.17 347
16491.38 364
16492.60 364
16493.81 384
16495.02 360
16496.24 385
16497.45 337
16498.66 382
16499.88 363
16501.09 373
16502.30 406
16503.52 364
16504.73 378
16505.94 362
16507.16 364
16508.37 364
16509.59 380
16510.80 404
16512.01 362
16513.23 377
16514.44 384
16515.66 368
16516.87 370
16518.08 397
16519.30 406
16520.51 382
16521.73 395
16522.94 411
16524.16 376
16525.37 388
16526.58 411
16527.80 417
16529.01 438
16530.23 415
16531.44 398
16532.66 397
16533.87 395
16535.09 406
16536.30 429
16537.52 435
16538.73 420
16539.95 440
16541.16 412
16542.38 433
16543.59 453
16544.81 424
16546.02 437
16547.24 468
16548.45 436
16549.67 439
16550.88 428
16552.10 443
16553.31 479
16554.53 439
16555.74 423
16556.96 446
16558.18 440
16559.39 437
16560.61 437
16561.82 410
16563.04 433
16564.25 424
16565.47 472
16566.69 458
16567.90 449
16569.12 456
16570.33 476
16571.55 487
16572.77 490
16573.98 425
16575.20 434
16576.41 467
16577.63 448
16578.85 461
16580.06 443
16581.28 470
16582.50 465
16583.71 422
16584.93 434
16586.15 441
16587.36 433
16588.58 460
16589.80 413
16591.01 455
16592.23 433
16593.45 409
16594.66 424
16595.88 409
16597.10 424
16598.32 415
16599.53 420
16600.75 415
16601.97 445
16603.18 399
16604.40 429
16605.62 407
16606.84 385
16608.05 403
16609.27 379
16610.49 390
16611.71 383
16612.92 388
16614.14 390
16615.36 396
16616.58 368
16617.79 374
16619.01 377
16620.23 370
16621.45 380
16622.67 355
16623.88 355
16625.10 358
16626.32 360
16627.54 363
16628.76 373
16629.97 361
16631.19 365
16632.41 372
16633.63 345
16634.85 348
16636.07 359
16637.29 366
16638.50 382
16639.72 354
16640.94 367
16642.16 319
16643.38 373
16644.60 349
16645.82 360
16647.03 350
16648.25 356
16649.47 347
16650.69 344
16651.91 353
16653.13 366
16654.35 349
16655.57 354
16656.79 370
16658.01 330
16659.23 341
16660.45 347
16661.66 354
16662.88 320
16664.10 356
16665.32 338
16666.54 365
16667.76 334
16668.98 374
16670.20 338
16671.42 339
16672.64 327
16673.86 341
16675.08 325
16676.30 347
16677.52 345
16678.74 347
16679.96 390
16681.18 331
16682.40 366
16683.62 328
16684.84 352
16686.06 331
16687.28 339
16688.50 335
16689.72 341
16690.94 336
16692.16 342
16693.39 337
16694.61 341
16695.83 351
16697.05 326
16698.27 330
16699.49 316
16700.71 333
16701.93 322
16703.15 336
16704.37 341
16705.59 361
16706.81 356
16708.04 345
16709.26 310
16710.48 346
16711.70 337
16712.92 334
16714.14 330
16715.36 326
16716.58 327
16717.81 342
16719.03 333
16720.25 326
16721.47 318
16722.69 302
16723.91 356
16725.14 340
16726.36 311
16727.58 320
16728.80 334
16730.02 361
16731.24 319
16732.47 341
16733.69 333
16734.91 340
16736.13 330
16737.36 328
16738.58 320
16739.80 325
16741.02 329
16742.24 344
16743.47 295
16744.69 333
16745.91 330
16747.13 356
16748.36 349
16749.58 306
16750.80 334
16752.02 310
16753.25 330
16754.47 303
16755.69 345
16756.92 344
16758.14 355
16759.36 296
16760.59 327
16761.81 298
16763.03 342
16764.25 293
16765.48 305
16766.70 332
16767.92 320
16769.15 331
16770.37 335
16771.59 325
16772.82 321
16774.04 344
16775.27 315
16776.49 332
16777.71 327
16778.94 312
16780.16 311
16781.38 333
16782.61 346
16783.83 316
16785.06 307
16786.28 319
16787.50 337
16788.73 343
16789.95 355
16791.18 303
16792.40 318
16793.62 295
16794.85 321
16796.07 314
16797.30 344
16798.52 320
16799.75 332
16800.97 327
16802.19 330
16803.42 332
16804.64 328
16805.87 363
16807.09 355
16808.32 359
16809.54 337
16810.77 370
16811.99 330
16813.22 341
16814.44 343
16815.67 350
16816.89 358
16818.12 352
16819.34 344
16820.57 336
16821.79 360
16823.02 361
16824.24 332
16825.47 356
16826.70 348
16827.92 359
16829.15 364
16830.37 355
16831.60 343
16832.82 354
16834.05 406
16835.27 390
16836.50 367
16837.73 360
16838.95 382
16840.18 370
16841.40 368
16842.63 388
16843.86 373
16845.08 391
16846.31 371
16847.53 418
16848.76 380
16849.99 370
16851.21 376
16852.44 404
16853.67 401
16854.89 409
16856.12 421
16857.35 439
16858.57 426
16859.80 400
16861.03 441
16862.25 438
16863.48 432
16864.71 418
16865.93 455
16867.16 455
16868.39 471
16869.61 450
16870.84 475
16872.07 451
16873.30 479
16874.52 493
16875.75 506
16876.98 475
16878.20 464
16879.43 462
16880.66 472
16881.89 489
16883.11 492
16884.34 502
16885.57 513
16886.80 529
16888.02 484
16889.25 532
16890.48 526
16891.71 509
16892.94 517
16894.16 516
16895.39 500
16896.62 491
16897.85 528
16899.08 497
16900.30 497
16901.53 496
16902.76 507
16903.99 475
16905.22 485
16906.45 464
16907.67 513
16908.90 474
16910.13 488
16911.36 483
16912.59 497
16913.82 489
16915.04 465
16916.27 479
16917.50 462
16918.73 464
16919.96 456
16921.19 442
16922.42 444
16923.65 456
16924.88 437
16926.10 457
16927.33 431
16928.56 455
16929.79 434
16931.02 437
16932.25 453
16933.48 441
16934.71 452
16935.94 418
16937.17 442
16938.40 440
16939.63 432
16940.86 422
16942.09 428
16943.32 426
16944.55 422
16945.78 416
16947.01 424
16948.24 450
16949.47 455
16950.70 417
16951.93 426
16953.16 430
16954.39 411
16955.62 405
16956.85 427
16958.08 420
16959.31 440
16960.54 432
16961.77 412
16963.00 392
16964.23 384
16965.46 428
16966.69 425
16967.92 410
16969.15 399
16970.38 418
16971.61 428
16972.84 420
16974.07 383
16975.30 387
16976.54 427
16977.77 418
16979.00 383
16980.23 388
16981.46 394
16982.69 375
16983.92 393
16985.15 369
16986.38 382
16987.62 396
16988.85 414
16990.08 390
16991.31 382
16992.54 369
16993.77 388
16995.00 356
16996.24 382
16997.47 393
16998.70 372
16999.93 372
17001.16 352
17002.39 348
17003.63 355
17004.86 389
17006.09 361
17007.32 370
17008.55 335
17009.79 351
17011.02 349
17012.25 360
17013.48 345
17014.72 341
17015.95 368
17017.18 358
17018.41 362
17019.64 325
17020.88 348
17022.11 325
17023.34 321
17024.58 333
17025.81 333
17027.04 343
17028.27 320
17029.51 335
17030.74 351
17031.97 328
17033.21 347
17034.44 334
17035.67 350
17036.90 342
17038.14 328
17039.37 346
17040.60 336
17041.84 350
17043.07 342
17044.30 340
17045.54 323
17046.77 347
17048.00 329
17049.24 352
17050.47 329
17051.70 325
17052.94 322
17054.17 325
17055.41 353
17056.64 331
17057.87 314
17059.11 306
17060.34 324
17061.58 317
17062.81 315
17064.04 339
17065.28 321
17066.51 328
17067.75 318
17068.98 307
17070.21 305
17071.45 318
17072.68 325
17073.92 315
17075.15 317
17076.39 301
17077.62 332
17078.86 338
17080.09 321
17081.33 323
17082.56 314
17083.80 309
17085.03 286
17086.26 303
17087.50 307
17088.73 314
17089.97 292
17091.20 310
17092.44 303
17093.68 311
17094.91 318
17096.15 296
17097.38 304
17098.62 294
17099.85 285
17101.09 277
17102.32 297
17103.56 295
17104.79 283
17106.03 292
17107.26 295
17108.50 296
17109.74 284
17110.97 303
17112.21 310
17113.44 312
17114.68 265
17115.92 285
17117.15 317
17118.39 307
17119.62 290
17120.86 297
17122.10 272
17123.33 337
17124.57 289
17125.80 301
17127.04 297
17128.28 283
17129.51 293
17130.75 296
17131.99 304
17133.22 285
17134.46 304
17135.70 288
17136.93 278
17138.17 283
17139.41 297
17140.64 280
17141.88 294
17143.12 292
17144.35 265
17145.59 284
17146.83 282
17148.07 252
17149.30 303
17150.54 284
17151.78 266
17153.02 270
17154.25 290
17155.49 292
17156.73 283
17157.96 290
17159.20 280
17160.44 281
17161.68 270
17162.92 300
17164.15 279
17165.39 280
17166.63 250
17167.87 267
17169.10 279
17170.34 272
17171.58 281
17172.82 272
17174.06 278
17175.29 268
17176.53 286
17177.77 250
17179.01 276
17180.25 250
17181.49 265
17182.72 281
17183.96 274
17185.20 262
17186.44 263
17187.68 263
17188.92 284
17190.15 276
17191.39 271
17192.63 275
17193.87 260
17195.11 261
17196.35 255
17197.59 273
17198.83 281
17200.07 285
17201.30 268
17202.54 263
17203.78 263
17205.02 284
17206.26 274
17207.50 277
17208.74 262
17209.98 254
17211.22 267
17212.46 270
17213.70 257
17214.94 240
17216.18 270
17217.42 260
17218.66 250
17219.90 234
17221.14 250
17222.38 256
17223.62 271
17224.86 267
17226.10 270
17227.34 295
17228.58 267
17229.82 240
17231.06 241
17232.30 252
17233.54 267
17234.78 272
17236.02 266
17237.26 246
17238.50 260
17239.74 248
17240.98 246
17242.22 264
17243.46 241
17244.70 272
17245.94 259
17247.18 269
17248.42 287
17249.66 257
17250.90 243
17252.14 228
17253.39 240
17254.63 245
17255.87 244
17257.11 263
17258.35 254
17259.59 268
17260.83 243
17262.07 249
17263.31 254
17264.56 249
17265.80 235
17267.04 257
17268.28 251
17269.52 239
17270.76 265
17272.00 245
17273.25 256
17274.49 257
17275.73 243
17276.97 236
17278.21 258
17279.45 232
17280.70 257
17281.94 242
17283.18 267
17284.42 260
17285.66 249
17286.91 264
17288.15 241
17289.39 239
17290.63 242
17291.88 241
17293.12 242
17294.36 220
17295.60 250
17296.85 258
17298.09 254
17299.33 251
17300.57 229
17301.82 241
17303.06 252
17304.30 239
17305.54 243
17306.79 254
17308.03 263
17309.27 250
17310.52 261
17311.76 268
17313.00 266
17314.25 234
17315.49 240
17316.73 238
17317.97 237
17319.22 244
17320.46 243
17321.71 244
17322.95 225
17324.19 246
17325.44 244
17326.68 270
17327.92 265
17329.17 262
17330.41 245
17331.65 234
17332.90 263
17334.14 242
17335.39 228
17336.63 257
17337.87 254
17339.12 242
17340.36 238
17341.61 241
17342.85 253
17344.09 232
17345.34 240
17346.58 230
17347.83 246
17349.07 241
17350.32 257
17351.56 261
17352.80 266
17354.05 239
17355.29 234
17356.54 232
17357.78 241
17359.03 224
17360.27 226
17361.52 267
17362.76 253
17364.01 233
17365.25 231
17366.50 251
17367.74 265
17368.99 268
17370.23 257
17371.48 241
17372.72 247
17373.97 262
17375.21 247
17376.46 251
17377.70 240
17378.95 249
17380.19 246
17381.44 250
17382.69 262
17383.93 246
17385.18 254
17386.42 239
17387.67 261
17388.91 228
17390.16 258
17391.41 263
17392.65 251
17393.90 237
17395.14 262
17396.39 257
17397.64 251
17398.88 247
17400.13 243
17401.37 246
17402.62 259
17403.87 265
17405.11 242
17406.36 267
17407.61 287
17408.85 278
17410.10 262
17411.35 245
17412.59 244
17413.84 252
17415.09 248
17416.33 229
17417.58 246
17418.83 258
17420.07 293
17421.32 262
17422.57 243
17423.82 247
17425.06 284
17426.31 248
17427.56 254
17428.80 236
17430.05 272
17431.30 261
17432.55 237
17433.79 238
17435.04 262
17436.29 255
17437.54 252
17438.78 269
17440.03 267
17441.28 269
17442.53 259
17443.77 277
17445.02 264
17446.27 273
17447.52 255
17448.77 279
17450.01 275
17451.26 253
17452.51 267
17453.76 238
17455.01 272
17456.25 285
17457.50 269
17458.75 264
17460.00 262
17461.25 259
17462.50 255
17463.74 273
17464.99 274
17466.24 263
17467.49 282
17468.74 255
17469.99 238
17471.24 268
17472.49 275
17473.73 266
17474.98 249
17476.23 287
17477.48 282
17478.73 275
17479.98 259
17481.23 278
17482.48 237
17483.73 268
17484.98 265
17486.23 281
17487.47 281
17488.72 295
17489.97 295
17491.22 284
17492.47 270
17493.72 273
17494.97 286
17496.22 263
17497.47 255
17498.72 274
17499.97 281
17501.22 281
17502.47 288
17503.72 304
17504.97 316
17506.22 298
17507.47 306
17508.72 293
17509.97 290
17511.22 260
17512.47 266
17513.72 274
17514.97 292
17516.22 283
17517.47 286
17518.72 313
17519.97 286
17521.22 300
17522.47 293
17523.72 315
17524.98 275
17526.23 290
17527.48 304
17528.73 306
17529.98 293
17531.23 310
17532.48 308
17533.73 320
17534.98 330
17536.23 301
17537.48 301
17538.74 320
17539.99 291
17541.24 282
17542.49 311
17543.74 288
17544.99 313
17546.24 306
17547.50 300
17548.75 316
17550.00 329
17551.25 311
17552.50 308
17553.75 301
17555.01 324
17556.26 320
17557.51 297
17558.76 304
17560.01 292
17561.26 332
17562.52 306
17563.77 314
17565.02 277
17566.27 334
17567.53 337
17568.78 316
17570.03 309
17571.28 303
17572.53 318
17573.79 314
17575.04 337
17576.29 308
17577.54 342
17578.80 319
17580.05 321
17581.30 328
17582.56 338
17583.81 339
17585.06 306
17586.31 298
17587.57 317
17588.82 348
17590.07 343
17591.33 333
17592.58 364
17593.83 353
17595.08 339
17596.34 352
17597.59 343
17598.84 344
17600.10 342
17601.35 374
17602.61 340
17603.86 327
17605.11 323
17606.37 368
17607.62 351
17608.87 341
17610.13 300
17611.38 341
17612.63 355
17613.89 340
17615.14 350
17616.40 323
17617.65 343
17618.90 346
17620.16 341
17621.41 348
17622.67 360
17623.92 365
17625.17 351
17626.43 365
17627.68 343
17628.94 349
17630.19 372
17631.45 355
17632.70 369
17633.96 343
17635.21 345
17636.47 384
17637.72 342
17638.97 385
17640.23 345
17641.48 360
17642.74 353
17643.99 347
17645.25 335
17646.50 352
17647.76 370
17649.01 351
17650.27 359
17651.52 355
17652.78 356
17654.04 337
17655.29 340
17656.55 335
17657.80 328
17659.06 316
17660.31 351
17661.57 329
17662.82 337
17664.08 357
17665.33 323
17666.59 339
17667.85 317
17669.10 316
17670.36 333
17671.61 313
17672.87 300
17674.13 314
17675.38 306
17676.64 322
17677.89 297
17679.15 303
17680.41 313
17681.66 300
17682.92 312
17684.18 297
17685.43 284
17686.69 308
17687.95 310
17689.20 315
17690.46 293
17691.71 282
17692.97 310
17694.23 297
17695.49 304
17696.74 291
17698.00 292
17699.26 292
17700.51 293
17701.77 294
17703.03 286
17704.28 273
17705.54 286
17706.80 278
17708.06 307
17709.31 318
17710.57 315
17711.83 291
17713.08 296
17714.34 290
17715.60 288
17716.86 298
17718.11 286
17719.37 288
17720.63 288
17721.89 299
17723.15 281
17724.40 287
17725.66 276
17726.92 292
17728.18 306
17729.43 285
17730.69 267
17731.95 260
17733.21 297
17734.47 273
17735.73 280
17736.98 294
17738.24 295
17739.50 261
17740.76 284
17742.02 285
17743.28 291
17744.53 255
17745.79 277
17747.05 299
17748.31 290
17749.57 287
17750.83 266
17752.09 283
17753.34 282
17754.60 294
17755.86 297
17757.12 299
17758.38 274
17759.64 294
17760.90 282
17762.16 293
17763.42 267
17764.68 276
17765.94 285
17767.19 283
17768.45 274
17769.71 279
17770.97 289
17772.23 250
17773.49 268
17774.75 268
17776.01 291
17777.27 263
17778.53 300
17779.79 260
17781.05 259
17782.31 279
17783.57 286
17784.83 264
17786.09 255
17787.35 262
17788.61 263
17789.87 255
17791.13 267
17792.39 267
17793.65 259
17794.91 262
17796.17 248
17797.43 269
17798.69 246
17799.95 266
17801.21 251
17802.47 270
17803.73 243
17805.00 274
17806.26 250
17807.52 239
17808.78 253
17810.04 255
17811.30 278
17812.56 244
17813.82 246
17815.08 244
17816.34 264
17817.60 257
17818.87 249
17820.13 244
17821.39 257
17822.65 251
17823.91 243
17825.17 223
17826.43 231
17827.69 229
17828.96 229
17830.22 221
17831.48 228
17832.74 238
17834.00 240
17835.26 250
17836.53 230
17837.79 254
17839.05 229
17840.31 233
17841.57 223
17842.84 218
17844.10 244
17845.36 243
17846.62 212
17847.88 218
17849.15 258
17850.41 254
17851.67 252
17852.93 241
17854.20 238
17855.46 246
17856.72 237
17857.98 222
17859.25 247
17860.51 243
17861.77 234
17863.03 233
17864.30 233
17865.56 210
17866.82 236
17868.09 231
17869.35 227
17870.61 232
17871.87 214
17873.14 252
17874.40 233
17875.66 233
17876.93 235
17878.19 242
17879.45 234
17880.72 217
17881.98 197
17883.24 234
17884.51 213
17885.77 240
17887.03 213
17888.30 199
17889.56 237
17890.83 225
17892.09 238
17893.35 222
17894.62 230
17895.88 223
17897.14 244
17898.41 215
17899.67 215
17900.94 221
17902.20 226
17903.46 235
17904.73 236
17905.99 228
17907.26 225
17908.52 242
17909.79 220
17911.05 217
17912.32 223
17913.58 227
17914.84 230
17916.11 247
17917.37 205
17918.64 208
17919.90 205
17921.17 216
17922.43 224
17923.70 219
17924.96 220
17926.23 220
17927.49 213
17928.76 227
17930.02 216
17931.29 196
17932.55 211
17933.82 218
17935.08 244
17936.35 219
17937.61 212
17938.88 225
17940.14 226
17941.41 208
17942.68 219
17943.94 222
17945.21 227
17946.47 226
17947.74 217
17949.00 231
17950.27 221
17951.54 213
17952.80 218
17954.07 225
17955.33 227
17956.60 224
17957.87 216
17959.13 220
17960.40 224
17961.66 219
17962.93 201
17964.20 208
17965.46 244
17966.73 255
17968.00 218
17969.26 214
17970.53 219
17971.80 233
17973.06 235
17974.33 208
17975.60 236
17976.86 212
17978.13 214
17979.40 198
17980.66 227
17981.93 220
17983.20 216
17984.46 216
17985.73 231
17987.00 225
17988.26 213
17989.53 225
17990.80 228
17992.07 223
17993.33 198
17994.60 214
17995.87 221
17997.14 219
17998.40 208
17999.67 219
18000.94 235
18002.21 244
18003.47 206
18004.74 223
18006.01 220
18007.28 216
18008.55 199
18009.81 219
18011.08 204
18012.35 203
18013.62 226
18014.89 242
18016.15 240
18017.42 221
18018.69 230
18019.96 208
18021.23 220
18022.49 198
18023.76 205
18025.03 211
18026.30 227
18027.57 220
18028.84 209
18030.11 229
18031.37 218
18032.64 202
18033.91 228
18035.18 209
18036.45 230
18037.72 239
18038.99 220
18040.26 230
18041.53 216
18042.79 234
18044.06 225
18045.33 233
18046.60 209
18047.87 224
18049.14 230
18050.41 226
18051.68 222
18052.95 223
18054.22 214
18055.49 215
18056.76 230
18058.03 220
18059.30 227
18060.57 211
18061.84 225
18063.11 230
18064.38 223
18065.65 218
18066.92 217
18068.19 215
18069.46 220
18070.73 233
18072.00 218
18073.27 224
18074.54 217
18075.81 231
18077.08 225
18078.35 235
18079.62 214
18080.89 257
18082.16 218
18083.43 247
18084.70 220
18085.97 231
18087.24 223
18088.51 214
18089.78 229
18091.05 210
18092.32 216
18093.59 218
18094.87 221
18096.14 225
18097.41 225
18098.68 222
18099.95 230
18101.22 232
18102.49 211
18103.76 222
18105.03 233
18106.31 232
18107.58 242
18108.85 228
18110.12 234
18111.39 230
18112.66 225
18113.93 210
18115.21 211
18116.48 214
18117.75 230
18119.02 247
18120.29 239
18121.56 204
18122.84 232
18124.11 211
18125.38 199
18126.65 229
18127.92 225
18129.20 222
18130.47 216
18131.74 235
18133.01 239
18134.29 232
18135.56 231
18136.83 215
18138.10 225
18139.38 214
18140.65 242
18141.92 220
18143.19 215
18144.47 219
18145.74 222
18147.01 231
18148.28 229
18149.56 222
18150.83 235
18152.10 221
18153.38 221
18154.65 224
18155.92 211
18157.19 232
18158.47 235
18159.74 201
18161.01 208
18162.29 225
18163.56 220
18164.83 243
18166.11 227
18167.38 230
18168.65 207
18169.93 230
18171.20 223
18172.48 225
18173.75 216
18175.02 187
18176.30 234
18177.57 224
18178.84 212
18180.12 225
18181.39 224
18182.67 219
18183.94 227
18185.21 232
18186.49 242
18187.76 218
18189.04 218
18190.31 237
18191.59 205
18192.86 230
18194.13 209
18195.41 215
18196.68 228
18197.96 199
18199.23 224
18200.51 242
18201.78 221
18203.06 211
18204.33 200
18205.61 217
18206.88 214
18208.16 202
18209.43 200
18210.71 213
18211.98 225
18213.26 240
18214.53 230
18215.81 232
18217.08 241
18218.36 235
18219.63 239
18220.91 214
18222.18 208
18223.46 235
18224.73 248
18226.01 220
18227.28 222
18228.56 232
18229.84 213
18231.11 235
18232.39 233
18233.66 223
18234.94 227
18236.21 221
18237.49 222
18238.77 214
18240.04 230
18241.32 239
18242.59 223
18243.87 235
18245.15 204
18246.42 217
18247.70 222
18248.98 210
18250.25 231
18251.53 215
18252.81 229
18254.08 222
18255.36 232
18256.63 207
18257.91 229
18259.19 210
18260.46 219
18261.74 229
18263.02 243
18264.30 232
18265.57 218
18266.85 232
18268.13 213
18269.40 235
18270.68 228
18271.96 239
18273.23 216
18274.51 218
18275.79 221
18277.07 229
18278.34 224
18279.62 224
18280.90 208
18282.18 237
18283.45 227
18284.73 226
18286.01 237
18287.29 249
18288.56 234
18289.84 214
18291.12 208
18292.40 224
18293.68 228
18294.95 231
18296.23 218
18297.51 223
18298.79 249
18300.07 223
18301.34 229
18302.62 236
18303.90 226
18305.18 246
18306.46 252
18307.74 236
18309.01 214
18310.29 231
18311.57 238
18312.85 220
18314.13 223
18315.41 243
18316.69 227
18317.96 260
18319.24 245
18320.52 228
18321.80 234
18323.08 234
18324.36 240
18325.64 251
18326.92 237
18328.20 249
18329.47 239
18330.75 243
18332.03 245
18333.31 228
18334.59 219
18335.87 246
18337.15 253
18338.43 223
18339.71 233
18340.99 231
18342.27 243
18343.55 244
18344.83 229
18346.11 219
18347.39 220
18348.67 237
18349.95 247
18351.23 235
18352.51 241
18353.79 216
18355.07 199
18356.35 225
18357.63 249
18358.91 230
18360.19 207
18361.47 208
18362.75 236
18364.03 236
18365.31 223
18366.59 222
18367.87 220
18369.15 234
18370.43 229
18371.71 214
18372.99 228
18374.27 242
18375.55 238
18376.83 204
18378.12 223
18379.40 208
18380.68 223
18381.96 219
18383.24 252
18384.52 222
18385.80 207
18387.08 213
18388.36 229
18389.65 228
18390.93 232
18392.21 212
18393.49 207
18394.77 228
18396.05 225
18397.33 222
18398.62 225
18399.90 217
18401.18 233
18402.46 210
18403.74 212
18405.02 212
18406.31 222
18407.59 228
18408.87 202
18410.15 231
18411.43 231
18412.72 215
18414.00 206
18415.28 234
18416.56 215
18417.84 212
18419.13 206
18420.41 229
18421.69 246
18422.97 219
18424.26 229
18425.54 230
18426.82 250
18428.10 206
18429.39 198
18430.67 207
18431.95 223
18433.23 220
18434.52 237
18435.80 223
18437.08 204
18438.37 193
18439.65 225
18440.93 234
18442.22 210
18443.50 215
18444.78 214
18446.06 218
18447.35 230
18448.63 209
18449.91 216
18451.20 200
18452.48 209
18453.76 211
18455.05 205
18456.33 208
18457.62 203
18458.90 225
18460.18 212
18461.47 201
18462.75 206
18464.03 186
18465.32 213
18466.60 202
18467.89 202
18469.17 214
18470.45 220
18471.74 221
18473.02 214
18474.31 211
18475.59 199
18476.88 202
18478.16 247
18479.44 233
18480.73 225
18482.01 221
18483.30 236
18484.58 221
18485.87 225
18487.15 223
18488.44 222
18489.72 211
18491.01 212
18492.29 243
18493.58 219
18494.86 241
18496.15 213
18497.43 225
18498.72 227
18500.00 218
18501.29 233
18502.57 212
18503.86 248
18505.14 210
18506.43 216
18507.71 236
18509.00 245
18510.28 207
18511.57 210
18512.85 226
18514.14 211
18515.42 207
18516.71 223
18518.00 226
18519.28 211
18520.57 216
18521.85 207
18523.14 229
18524.43 229
18525.71 222
18527.00 215
18528.28 222
18529.57 222
18530.86 237
18532.14 208
18533.43 215
18534.71 205
18536.00 253
18537.29 233
18538.57 221
18539.86 206
18541.15 220
18542.43 215
18543.72 239
18545.01 218
18546.29 219
18547.58 248
18548.87 211
18550.15 226
18551.44 215
18552.73 225
18554.01 241
18555.30 248
18556.59 244
18557.88 226
18559.16 219
18560.45 215
18561.74 203
18563.02 221
18564.31 231
18565.60 233
18566.89 219
18568.17 223
18569.46 230
18570.75 226
18572.04 235
18573.32 205
18574.61 220
18575.90 233
18577.19 221
18578.48 226
18579.76 223
18581.05 209
18582.34 229
18583.63 231
18584.92 223
18586.20 210
18587.49 202
18588.78 222
18590.07 231
18591.36 238
18592.64 216
18593.93 227
18595.22 224
18596.51 248
18597.80 229
18599.09 225
18600.38 234
18601.66 227
18602.95 242
18604.24 248
18605.53 247
18606.82 228
18608.11 249
18609.40 219
18610.69 225
18611.98 235
18613.26 218
18614.55 228
18615.84 239
18617.13 215
18618.42 231
18619.71 227
18621.00 221
18622.29 223
18623.58 233
18624.87 239
18626.16 229
18627.45 243
18628.74 224
18630.03 226
18631.32 234
18632.61 249
18633.89 239
18635.18 236
18636.47 197
18637.76 222
18639.05 217
18640.34 203
18641.63 218
18642.92 204
18644.21 204
18645.50 216
18646.79 212
18648.09 218
18649.38 189
18650.67 219
18651.96 223
18653.25 226
18654.54 221
18655.83 230
18657.12 237
18658.41 231
18659.70 211
18660.99 215
18662.28 217
18663.57 234
18664.86 191
18666.15 225
18667.44 202
18668.74 211
18670.03 203
18671.32 215
18672.61 197
18673.90 217
18675.19 220
18676.48 214
18677.77 189
18679.06 206
18680.36 217
18681.65 206
18682.94 206
18684.23 194
18685.52 222
18686.81 211
18688.11 203
18689.40 203
18690.69 200
18691.98 190
18693.27 218
18694.56 195
18695.86 213
18697.15 209
18698.44 197
18699.73 207
18701.02 211
18702.32 221
18703.61 203
18704.90 201
18706.19 195
18707.48 197
18708.78 197
18710.07 211
18711.36 181
18712.65 186
18713.95 210
18715.24 190
18716.53 190
18717.83 212
18719.12 188
18720.41 194
18721.70 203
18723.00 190
18724.29 221
18725.58 189
18726.87 177
18728.17 198
18729.46 209
18730.75 193
18732.05 189
18733.34 204
18734.63 194
18735.93 197
18737.22 193
18738.51 185
18739.81 190
18741.10 176
18742.39 205
18743.69 204
18744.98 189
18746.27 171
18747.57 185
18748.86 197
18750.16 199
18751.45 190
18752.74 188
18754.04 215
18755.33 204
18756.63 185
18757.92 188
18759.21 202
18760.51 196
18761.80 190
18763.10 200
18764.39 201
18765.69 190
18766.98 172
18768.27 183
18769.57 184
18770.86 200
18772.16 189
18773.45 186
18774.75 215
18776.04 187
18777.34 191
18778.63 203
18779.93 187
18781.22 197
18782.52 191
18783.81 184
18785.11 183
18786.40 217
18787.70 192
18788.99 189
18790.29 190
18791.58 208
18792.88 208
18794.17 203
18795.47 193
18796.76 196
18798.06 198
18799.35 194
18800.65 216
18801.94 216
18803.24 192
18804.54 189
18805.83 184
18807.13 187
18808.42 197
18809.72 185
18811.01 196
18812.31 199
18813.61 176
18814.90 205
18816.20 182
18817.49 194
18818.79 192
18820.09 191
18821.38 182
18822.68 178
18823.98 199
18825.27 180
18826.57 183
18827.87 180
18829.16 168
18830.46 200
18831.75 162
18833.05 172
18834.35 209
18835.64 189
18836.94 196
18838.24 201
18839.54 196
18840.83 189
18842.13 201
18843.43 188
18844.72 214
18846.02 200
18847.32 194
18848.61 212
18849.91 197
18851.21 181
18852.51 194
18853.80 184
18855.10 193
18856.40 168
18857.70 205
18858.99 219
18860.29 200
18861.59 204
18862.89 198
18864.18 210
18865.48 189
18866.78 183
18868.08 188
18869.38 191
18870.67 173
18871.97 195
18873.27 199
18874.57 187
18875.87 203
18877.16 183
18878.46 191
18879.76 209
18881.06 208
18882.36 182
18883.66 214
18884.95 184
18886.25 181
18887.55 198
18888.85 175
18890.15 199
18891.45 212
18892.75 189
18894.04 190
18895.34 167
18896.64 193
18897.94 206
18899.24 191
18900.54 184
18901.84 177
18903.14 202
18904.44 190
18905.74 188
18907.03 203
18908.33 188
18909.63 177
18910.93 189
18912.23 175
18913.53 175
18914.83 169
18916.13 186
18917.43 206
18918.73 188
18920.03 190
18921.33 193
18922.63 195
18923.93 198
18925.23 177
18926.53 184
18927.83 182
18929.13 193
18930.43 187
18931.73 184
18933.03 169
18934.33 201
18935.63 184
18936.93 160
18938.23 185
18939.53 182
18940.83 209
18942.13 200
18943.43 198
18944.73 189
18946.03 181
18947.33 180
18948.63 194
18949.93 196
18951.23 182
18952.53 186
18953.84 194
18955.14 182
18956.44 185
18957.74 203
18959.04 211
18960.34 184
18961.64 209
18962.94 194
18964.24 173
18965.54 194
18966.85 176
18968.15 194
18969.45 173
18970.75 188
18972.05 192
18973.35 187
18974.65 189
18975.96 193
18977.26 186
18978.56 194
18979.86 178
18981.16 182
18982.46 188
18983.77 185
18985.07 203
18986.37 194
18987.67 185
18988.97 179
18990.28 164
18991.58 182
18992.88 182
18994.18 193
18995.49 197
18996.79 195
18998.09 182
18999.39 183
19000.69 192
19002.00 198
19003.30 198
19004.60 209
19005.90 191
19007.21 180
19008.51 182
19009.81 203
19011.12 187
19012.42 208
19013.72 187
19015.02 192
19016.33 188
19017.63 178
19018.93 166
19020.24 183
19021.54 195
19022.84 162
19024.15 177
19025.45 173
19026.75 201
19028.06 208
19029.36 183
19030.66 180
19031.97 181
19033.27 172
19034.57 195
19035.88 178
19037.18 189
19038.48 171
19039.79 189
19041.09 176
19042.40 191
19043.70 176
19045.00 165
19046.31 186
19047.61 165
19048.92 176
19050.22 173
19051.52 203
19052.83 172
19054.13 195
19055.44 198
19056.74 174
19058.05 181
19059.35 185
19060.65 193
19061.96 186
19063.26 195
19064.57 202
19065.87 202
19067.18 184
19068.48 181
19069.79 206
19071.09 183
19072.40 188
19073.70 169
19075.01 196
19076.31 190
19077.62 184
19078.92 209
19080.23 177
19081.53 192
19082.84 188
19084.14 184
19085.45 184
19086.75 200
19088.06 177
19089.36 196
19090.67 194
19091.98 207
19093.28 219
19094.59 201
19095.89 186
19097.20 160
19098.50 205
19099.81 190
19101.12 201
19102.42 206
19103.73 204
19105.03 201
19106.34 198
19107.65 184
19108.95 196
19110.26 184
19111.56 184
19112.87 177
19114.18 198
19115.48 195
19116.79 183
19118.10 204
19119.40 207
19120.71 182
19122.02 203
19123.32 217
19124.63 203
19125.94 199
19127.24 186
19128.55 200
19129.86 192
19131.16 192
19132.47 199
19133.78 186
19135.08 200
19136.39 173
19137.70 176
19139.01 191
19140.31 194
19141.62 177
19142.93 178
19144.23 187
19145.54 182
19146.85 190
19148.16 178
19149.46 183
19150.77 180
19152.08 193
19153.39 179
19154.69 179
19156.00 177
19157.31 184
19158.62 191
19159.93 180
19161.23 170
19162.54 185
19163.85 203
19165.16 184
19166.47 182
19167.77 186
19169.08 197
19170.39 172
19171.70 179
19173.01 165
19174.32 155
19175.62 194
19176.93 199
19178.24 200
19179.55 179
19180.86 175
19182.17 188
19183.48 175
19184.78 175
19186.09 185
19187.40 192
19188.71 197
19190.02 162
19191.33 198
19192.64 192
19193.95 200
19195.26 203
19196.56 185
19197.87 196
19199.18 176
19200.49 178
19201.80 188
19203.11 172
19204.42 186
19205.73 182
19207.04 188
19208.35 180
19209.66 193
19210.97 201
19212.28 190
19213.59 201
19214.90 169
19216.21 188
19217.52 201
19218.83 167
19220.14 169
19221.45 184
19222.76 199
19224.07 189
19225.38 179
19226.69 185
19228.00 179
19229.31 178
19230.62 194
19231.93 170
19233.24 167
19234.55 179
19235.86 202
19237.17 189
19238.48 186
19239.79 192
19241.10 209
19242.41 195
19243.72 172
19245.03 160
19246.35 192
19247.66 177
19248.97 174
19250.28 170
19251.59 196
19252.90 184
19254.21 169
19255.52 171
19256.83 183
19258.14 173
19259.46 182
19260.77 183
19262.08 177
19263.39 186
19264.70 192
19266.01 179
19267.32 178
19268.64 194
19269.95 194
19271.26 184
19272.57 171
19273.88 171
19275.20 169
19276.51 196
19277.82 174
19279.13 177
19280.44 170
19281.75 177
19283.07 172
19284.38 182
19285.69 158
19287.00 184
19288.32 178
19289.63 178
19290.94 186
19292.25 169
19293.57 180
19294.88 174
19296.19 176
19297.50 179
19298.82 172
19300.13 165
19301.44 175
19302.75 192
19304.07 168
19305.38 196
19306.69 184
19308.01 183
19309.32 170
19310.63 179
19311.94 191
19313.26 184
19314.57 175
19315.88 170
19317.20 187
19318.51 192
19319.82 192
19321.14 187
19322.45 173
19323.76 185
19325.08 189
19326.39 175
19327.70 159
19329.02 186
19330.33 175
19331.65 211
19332.96 182
19334.27 196
19335.59 185
19336.90 161
19338.22 180
19339.53 173
19340.84 172
19342.16 173
19343.47 166
19344.79 172
19346.10 189
19347.41 183
19348.73 186
19350.04 186
19351.36 192
19352.67 196
19353.99 188
19355.30 192
19356.62 179
19357.93 185
19359.25 185
19360.56 180
19361.87 186
19363.19 178
19364.50 186
19365.82 180
19367.13 175
19368.45 164
19369.76 158
19371.08 169
19372.39 158
19373.71 176
19375.02 181
19376.34 168
19377.66 209
19378.97 185
19380.29 195
19381.60 200
19382.92 193
19384.23 191
19385.55 170
19386.86 191
19388.18 180
19389.50 175
19390.81 184
19392.13 186
19393.44 172
19394.76 190
19396.07 169
19397.39 170
19398.71 180
19400.02 185
19401.34 219
19402.65 184
19403.97 169
19405.29 175
19406.60 202
19407.92 194
19409.24 165
19410.55 190
19411.87 190
19413.19 179
19414.50 156
19415.82 179
19417.14 199
19418.45 177
19419.77 204
19421.09 204
19422.40 185
19423.72 191
19425.04 174
19426.35 184
19427.67 188
19428.99 188
19430.30 168
19431.62 176
19432.94 176
19434.26 177
19435.57 176
19436.89 183
19438.21 196
19439.53 165
19440.84 168
19442.16 171
19443.48 201
19444.80 154
19446.11 164
19447.43 186
19448.75 204
19450.07 178
19451.38 163
19452.70 170
19454.02 174
19455.34 175
19456.66 174
19457.97 162
19459.29 180
19460.61 179
19461.93 183
19463.25 167
19464.57 178
19465.88 188
19467.20 189
19468.52 190
19469.84 164
19471.16 178
19472.48 186
19473.79 187
19475.11 172
19476.43 176
19477.75 161
19479.07 164
19480.39 182
19481.71 163
19483.03 187
19484.34 177
19485.66 188
19486.98 162
19488.30 167
19489.62 190
19490.94 181
19492.26 181
19493.58 180
19494.90 184
19496.22 183
19497.54 186
19498.86 184
19500.18 172
19501.50 171
19502.81 163
19504.13 178
19505.45 162
19506.77 178
19508.09 171
19509.41 173
19510.73 175
19512.05 176
19513.37 171
19514.69 158
19516.01 174
19517.33 187
19518.65 167
19519.97 190
19521.29 165
19522.61 187
19523.93 163
19525.25 189
19526.57 166
19527.89 179
19529.22 168
19530.54 166
19531.86 185
19533.18 171
19534.50 158
19535.82 175
19537.14 172
19538.46 163
19539.78 168
19541.10 175
19542.42 185
19543.74 187
19545.06 185
19546.39 183
19547.71 163
19549.03 177
19550.35 164
19551.67 189
19552.99 175
19554.31 167
19555.63 172
19556.96 157
19558.28 186
19559.60 173
19560.92 169
19562.24 177
19563.56 172
19564.88 170
19566.21 191
19567.53 166
19568.85 163
19570.17 178
19571.49 166
19572.82 166
19574.14 175
19575.46 194
19576.78 184
19578.10 167
19579.43 174
19580.75 176
19582.07 180
19583.39 160
19584.72 185
19586.04 199
19587.36 184
19588.68 175
19590.01 161
19591.33 181
19592.65 177
19593.97 184
19595.30 188
19596.62 185
19597.94 172
19599.26 184
19600.59 188
19601.91 169
19603.23 180
19604.56 173
19605.88 186
19607.20 176
19608.53 175
19609.85 175
19611.17 181
19612.49 173
19613.82 165
19615.14 181
19616.47 180
19617.79 170
19619.11 188
19620.44 173
19621.76 179
19623.08 172
19624.41 172
19625.73 190
19627.05 170
19628.38 175
19629.70 179
19631.03 178
19632.35 174
19633.67 161
19635.00 165
19636.32 170
19637.65 177
19638.97 183
19640.29 181
19641.62 170
19642.94 160
19644.27 179
19645.59 187
19646.92 152
19648.24 171
19649.57 170
19650.89 182
19652.21 175
19653.54 155
19654.86 172
19656.19 157
19657.51 182
19658.84 184
19660.16 176
19661.49 173
19662.81 176
19664.14 191
19665.46 204
19666.79 169
19668.11 173
19669.44 186
19670.76 162
19672.09 178
19673.41 185
19674.74 176
19676.07 166
19677.39 169
19678.72 180
19680.04 202
19681.37 162
19682.69 168
19684.02 172
19685.34 181
19686.67 151
19688.00 176
19689.32 177
19690.65 180
19691.97 180
19693.30 185
19694.63 186
19695.95 158
19697.28 165
19698.60 194
19699.93 194
19701.26 178
19702.58 175
19703.91 177
19705.24 173
19706.56 189
19707.89 172
19709.22 188
19710.54 186
19711.87 169
19713.20 173
19714.52 166
19715.85 170
19717.18 185
19718.50 197
19719.83 162
19721.16 173
19722.48 178
19723.81 155
19725.14 180
19726.47 155
19727.79 169
19729.12 167
19730.45 172
19731.77 173
19733.10 184
19734.43 168
19735.76 156
19737.08 160
19738.41 159
19739.74 165
19741.07 153
19742.39 175
19743.72 190
19745.05 183
19746.38 154
19747.71 168
19749.03 175
19750.36 154
19751.69 179
19753.02 198
19754.35 184
19755.67 152
19757.00 158
19758.33 179
19759.66 171
19760.99 174
19762.31 181
19763.64 179
19764.97 175
19766.30 153
19767.63 167
19768.96 185
19770.29 163
19771.61 180
19772.94 198
19774.27 169
19775.60 161
19776.93 179
19778.26 180
19779.59 177
19780.92 163
19782.25 186
19783.57 191
19784.90 170
19786.23 186
19787.56 159
19788.89 168
19790.22 163
19791.55 179
19792.88 179
19794.21 177
19795.54 181
19796.87 181
19798.20 170
19799.53 195
19800.86 167
19802.19 160
19803.52 182
19804.85 179
19806.18 165
19807.50 176
19808.83 173
19810.16 163
19811.49 194
19812.82 191
19814.15 176
19815.49 171
19816.82 177
19818.15 195
19819.48 181
19820.81 162
19822.14 186
19823.47 165
19824.80 197
19826.13 182
19827.46 185
19828.79 178
19830.12 174
19831.45 202
19832.78 181
19834.11 169
19835.44 180
19836.77 189
19838.10 170
19839.44 180
19840.77 176
19842.10 204
19843.43 204
19844.76 184
19846.09 200
19847.42 183
19848.75 184
19850.08 190
19851.42 195
19852.75 180
19854.08 165
19855.41 181
19856.74 185
19858.07 195
19859.40 166
19860.74 184
19862.07 184
19863.40 190
19864.73 210
19866.06 190
19867.40 166
19868.73 190
19870.06 166
19871.39 189
19872.72 167
19874.06 179
19875.39 165
19876.72 185
19878.05 200
19879.38 185
19880.72 185
19882.05 191
19883.38 188
19884.71 173
19886.05 194
19887.38 173
19888.71 200
19890.04 173
19891.38 170
19892.71 187
19894.04 171
19895.38 196
19896.71 190
19898.04 157
19899.37 184
19900.71 188
19902.04 198
19903.37 171
19904.71 174
19906.04 188
19907.37 198
19908.71 181
19910.04 158
19911.37 182
19912.71 189
19914.04 165
19915.37 156
19916.71 174
19918.04 191
19919.37 191
19920.71 177
19922.04 182
19923.37 170
19924.71 168
19926.04 194
19927.38 182
19928.71 178
19930.04 164
19931.38 196
19932.71 183
19934.05 168
19935.38 178
19936.71 170
19938.05 178
19939.38 184
19940.72 180
19942.05 184
19943.39 182
19944.72 178
19946.06 187
19947.39 187
19948.72 173
19950.06 171
19951.39 187
19952.73 175
19954.06 172
19955.40 180
19956.73 179
19958.07 175
19959.40 164
19960.74 194
19962.07 179
19963.41 174
19964.74 174
19966.08 170
19967.41 183
19968.75 185
19970.08 168
19971.42 210
19972.76 182
19974.09 196
19975.43 199
19976.76 183
19978.10 204
19979.43 189
19980.77 168
19982.10 174
19983.44 185
19984.78 192
19986.11 216
19987.45 181
19988.78 182
19990.12 194
19991.46 193
19992.79 182
19994.13 162
19995.46 161
19996.80 191
19998.14 174
19999.47 172
20000.81 168
20002.15 181
20003.48 151
20004.82 177
20006.16 163
20007.49 169
20008.83 191
20010.17 167
20011.50 186
20012.84 181
20014.18 186
20015.51 193
20016.85 216
20018.19 166
20019.52 195
20020.86 186
20022.20 180
20023.53 203
20024.87 184
20026.21 174
20027.55 195
20028.88 201
20030.22 165
20031.56 207
20032.90 185
20034.23 197
20035.57 192
20036.91 198
20038.25 190
20039.58 203
20040.92 198
20042.26 192
20043.60 191
20044.93 194
20046.27 193
20047.61 179
20048.95 183
20050.29 200
20051.62 216
20052.96 209
20054.30 215
20055.64 191
20056.98 183
20058.32 176
20059.65 215
20060.99 183
20062.33 189
20063.67 176
20065.01 196
20066.35 186
20067.68 163
20069.02 171
20070.36 177
20071.70 207
20073.04 178
20074.38 201
20075.72 182
20077.06 195
20078.40 196
20079.73 192
20081.07 215
20082.41 174
20083.75 184
20085.09 206
20086.43 192
20087.77 171
20089.11 181
20090.45 185
20091.79 214
20093.13 204
20094.47 193
20095.81 195
20097.15 191
20098.48 195
20099.82 189
20101.16 162
20102.50 179
20103.84 172
20105.18 201
20106.52 186
20107.86 176
20109.20 209
20110.54 179
20111.88 196
20113.22 189
20114.56 190
20115.90 167
20117.24 189
20118.58 195
20119.93 160
20121.27 202
20122.61 193
20123.95 196
20125.29 203
20126.63 205
20127.97 188
20129.31 220
20130.65 190
20131.99 201
20133.33 200
20134.67 222
20136.01 176
20137.35 173
20138.69 191
