# Supplementary material for: MALDI-TOF MS typing enables the classification of brewing yeasts of the genus Saccharomyces to major beer styles
Source: PLoS One. 2017 Aug 9;12(8):e0181694. doi: 10.1371/journal.pone.0181694 (PMC5549903; doi:10.1371/journal.pone.0181694)
Supplement: S9 File — The directory includes 90 raw files and was zipped to “.zip”; the folder has three strains with 30 spectra per strain; S1 Text explains the raw files with an example and Table 1 represents the yeast strains used within the experiment. (ZIP) [file pone.0181694.s012.zip › 25-27/30285-66-Lag-Lag-Lag-YPG-18h-E-E_2016-02-09__0_A4_1.dat]

2000.76 3643
2001.18 3613
2001.60 3584
2002.02 3539
2002.45 3568
2002.87 3484
2003.29 3479
2003.71 3464
2004.13 3379
2004.55 3319
2004.98 3424
2005.40 3372
2005.82 3399
2006.24 3353
2006.67 3388
2007.09 3322
2007.51 3405
2007.93 3451
2008.35 3385
2008.78 3311
2009.20 3360
2009.62 3408
2010.04 3343
2010.47 3287
2010.89 3226
2011.31 3252
2011.73 3239
2012.16 3190
2012.58 3158
2013.00 3041
2013.43 3069
2013.85 3159
2014.27 3050
2014.69 3086
2015.12 3071
2015.54 3110
2015.96 3126
2016.39 3110
2016.81 3071
2017.23 3135
2017.66 3195
2018.08 3154
2018.50 3132
2018.93 3070
2019.35 3092
2019.77 3187
2020.20 3157
2020.62 3233
2021.04 3273
2021.47 3210
2021.89 3249
2022.32 3201
2022.74 3222
2023.16 3172
2023.59 3136
2024.01 3116
2024.43 3082
2024.86 3152
2025.28 3179
2025.71 3229
2026.13 3171
2026.56 3088
2026.98 3175
2027.40 3104
2027.83 3062
2028.25 3076
2028.68 3094
2029.10 3084
2029.53 3015
2029.95 3032
2030.38 3030
2030.80 3079
2031.22 3167
2031.65 3149
2032.07 3185
2032.50 3205
2032.92 3243
2033.35 3247
2033.77 3273
2034.20 3213
2034.62 3220
2035.05 3258
2035.47 3201
2035.90 3167
2036.32 3120
2036.75 3156
2037.18 3123
2037.60 3044
2038.03 3109
2038.45 3004
2038.88 3018
2039.30 3062
2039.73 3154
2040.15 3090
2040.58 3023
2041.01 3076
2041.43 3143
2041.86 3134
2042.28 3052
2042.71 3018
2043.13 3065
2043.56 3038
2043.99 3103
2044.41 3113
2044.84 3126
2045.27 3145
2045.69 3185
2046.12 3220
2046.54 3342
2046.97 3429
2047.40 3512
2047.82 3516
2048.25 3585
2048.68 3617
2049.10 3644
2049.53 3593
2049.96 3517
2050.38 3503
2050.81 3497
2051.24 3399
2051.66 3438
2052.09 3399
2052.52 3429
2052.94 3335
2053.37 3307
2053.80 3398
2054.23 3396
2054.65 3381
2055.08 3305
2055.51 3349
2055.93 3312
2056.36 3309
2056.79 3290
2057.22 3236
2057.64 3174
2058.07 3210
2058.50 3205
2058.93 3262
2059.35 3350
2059.78 3273
2060.21 3349
2060.64 3267
2061.07 3276
2061.49 3410
2061.92 3313
2062.35 3246
2062.78 3350
2063.20 3489
2063.63 3527
2064.06 3656
2064.49 3639
2064.92 3698
2065.35 3823
2065.77 4082
2066.20 4226
2066.63 4413
2067.06 4390
2067.49 4331
2067.92 4328
2068.34 4135
2068.77 3903
2069.20 3674
2069.63 3590
2070.06 3484
2070.49 3374
2070.92 3303
2071.35 3302
2071.78 3358
2072.20 3324
2072.63 3381
2073.06 3363
2073.49 3426
2073.92 3398
2074.35 3440
2074.78 3494
2075.21 3445
2075.64 3403
2076.07 3426
2076.50 3525
2076.93 3434
2077.36 3376
2077.78 3377
2078.21 3388
2078.64 3350
2079.07 3306
2079.50 3291
2079.93 3296
2080.36 3270
2080.79 3164
2081.22 3113
2081.65 3088
2082.08 3125
2082.51 3115
2082.94 3094
2083.37 3089
2083.80 3112
2084.23 3027
2084.66 3055
2085.09 3033
2085.52 3121
2085.95 3083
2086.39 3067
2086.82 3154
2087.25 3171
2087.68 3060
2088.11 3083
2088.54 3173
2088.97 3097
2089.40 3170
2089.83 3175
2090.26 3196
2090.69 3141
2091.12 3141
2091.55 3173
2091.99 3208
2092.42 3203
2092.85 3234
2093.28 3207
2093.71 3244
2094.14 3196
2094.57 3180
2095.00 3194
2095.43 3206
2095.87 3168
2096.30 3073
2096.73 3128
2097.16 3112
2097.59 3196
2098.02 3097
2098.46 3072
2098.89 3152
2099.32 3108
2099.75 3033
2100.18 2966
2100.61 2999
2101.05 2995
2101.48 2996
2101.91 2885
2102.34 2889
2102.78 2888
2103.21 2885
2103.64 2934
2104.07 2903
2104.50 2935
2104.94 2980
2105.37 2947
2105.80 3021
2106.23 3035
2106.67 3015
2107.10 2961
2107.53 2986
2107.96 3049
2108.40 3054
2108.83 3059
2109.26 3070
2109.70 3086
2110.13 3069
2110.56 3123
2110.99 3121
2111.43 3065
2111.86 3052
2112.29 3113
2112.73 3080
2113.16 3124
2113.59 3044
2114.03 3001
2114.46 2997
2114.89 3064
2115.33 3007
2115.76 2963
2116.19 2970
2116.63 3005
2117.06 2892
2117.49 2899
2117.93 2893
2118.36 2962
2118.80 2948
2119.23 2929
2119.66 2879
2120.10 2888
2120.53 2917
2120.96 2980
2121.40 2992
2121.83 2967
2122.27 2967
2122.70 3006
2123.14 2986
2123.57 3029
2124.00 3067
2124.44 3116
2124.87 2967
2125.31 3052
2125.74 3031
2126.18 3025
2126.61 2965
2127.05 2896
2127.48 2894
2127.91 2829
2128.35 2899
2128.78 2862
2129.22 2894
2129.65 2815
2130.09 2853
2130.52 2853
2130.96 2911
2131.39 2849
2131.83 2879
2132.26 2948
2132.70 2884
2133.13 2889
2133.57 2826
2134.01 2958
2134.44 2926
2134.88 2934
2135.31 2910
2135.75 2849
2136.18 2900
2136.62 2905
2137.05 2988
2137.49 3011
2137.93 2926
2138.36 2903
2138.80 2969
2139.23 2885
2139.67 2871
2140.10 2914
2140.54 2968
2140.98 2878
2141.41 2764
2141.85 2807
2142.29 2882
2142.72 2806
2143.16 2790
2143.59 2739
2144.03 2783
2144.47 2783
2144.90 2871
2145.34 2831
2145.78 2776
2146.21 2813
2146.65 2856
2147.09 2864
2147.52 2825
2147.96 2890
2148.40 2807
2148.83 2812
2149.27 2862
2149.71 2906
2150.14 2927
2150.58 2957
2151.02 3003
2151.46 2929
2151.89 2945
2152.33 2869
2152.77 2840
2153.20 2921
2153.64 2903
2154.08 2954
2154.52 2859
2154.95 2861
2155.39 2860
2155.83 2801
2156.27 2783
2156.70 2793
2157.14 2788
2157.58 2825
2158.02 2829
2158.45 2812
2158.89 2828
2159.33 2854
2159.77 2908
2160.21 2851
2160.64 2862
2161.08 2903
2161.52 2994
2161.96 2978
2162.40 2973
2162.84 2948
2163.27 2930
2163.71 2933
2164.15 2967
2164.59 3145
2165.03 3204
2165.47 3319
2165.90 3384
2166.34 3526
2166.78 3599
2167.22 3591
2167.66 3649
2168.10 3600
2168.54 3356
2168.98 3246
2169.41 3201
2169.85 3035
2170.29 3015
2170.73 2963
2171.17 2994
2171.61 2989
2172.05 3031
2172.49 3076
2172.93 3008
2173.37 3012
2173.81 2983
2174.25 3023
2174.69 3085
2175.13 3082
2175.56 3143
2176.00 3172
2176.44 3144
2176.88 3216
2177.32 3106
2177.76 3106
2178.20 3072
2178.64 3005
2179.08 3018
2179.52 3049
2179.96 3089
2180.40 3041
2180.84 2991
2181.28 3040
2181.72 3023
2182.16 3013
2182.60 3033
2183.04 3090
2183.48 3138
2183.92 3087
2184.36 3061
2184.81 3005
2185.25 3018
2185.69 2985
2186.13 3023
2186.57 2969
2187.01 2903
2187.45 2961
2187.89 2926
2188.33 2923
2188.77 2943
2189.21 2936
2189.65 2958
2190.09 2973
2190.54 2915
2190.98 2972
2191.42 2925
2191.86 2910
2192.30 3042
2192.74 3078
2193.18 3029
2193.62 3107
2194.07 3043
2194.51 3066
2194.95 3112
2195.39 3073
2195.83 3150
2196.27 3131
2196.72 3178
2197.16 3189
2197.60 3162
2198.04 3116
2198.48 3064
2198.92 2993
2199.37 3031
2199.81 2959
2200.25 2939
2200.69 2980
2201.13 2933
2201.58 2924
2202.02 2962
2202.46 3005
2202.90 3007
2203.35 3043
2203.79 3038
2204.23 3044
2204.67 3019
2205.12 2999
2205.56 3014
2206.00 3048
2206.44 3005
2206.89 2909
2207.33 2914
2207.77 2957
2208.21 2830
2208.66 2901
2209.10 2902
2209.54 2980
2209.99 3030
2210.43 2993
2210.87 3023
2211.32 2983
2211.76 3046
2212.20 2969
2212.65 2900
2213.09 2872
2213.53 2917
2213.98 2895
2214.42 2867
2214.86 2745
2215.31 2779
2215.75 2801
2216.19 2768
2216.64 2846
2217.08 2832
2217.52 2851
2217.97 2896
2218.41 2857
2218.86 2822
2219.30 2839
2219.74 2816
2220.19 2890
2220.63 2898
2221.08 2896
2221.52 2908
2221.97 3015
2222.41 3001
2222.85 3043
2223.30 3105
2223.74 3095
2224.19 3090
2224.63 3113
2225.08 3067
2225.52 2932
2225.96 2934
2226.41 2917
2226.85 2899
2227.30 2905
2227.74 2924
2228.19 2830
2228.63 2764
2229.08 2750
2229.52 2796
2229.97 2721
2230.41 2747
2230.86 2779
2231.30 2770
2231.75 2792
2232.19 2811
2232.64 2898
2233.08 2867
2233.53 2855
2233.98 2932
2234.42 2934
2234.87 2901
2235.31 2894
2235.76 2947
2236.20 2905
2236.65 2892
2237.09 2903
2237.54 2881
2237.99 2914
2238.43 2911
2238.88 2857
2239.32 2874
2239.77 2841
2240.22 2893
2240.66 2839
2241.11 2754
2241.55 2759
2242.00 2731
2242.45 2724
2242.89 2720
2243.34 2741
2243.79 2684
2244.23 2687
2244.68 2675
2245.13 2640
2245.57 2633
2246.02 2610
2246.47 2589
2246.91 2668
2247.36 2634
2247.81 2670
2248.25 2590
2248.70 2597
2249.15 2575
2249.59 2644
2250.04 2635
2250.49 2643
2250.93 2637
2251.38 2634
2251.83 2631
2252.28 2681
2252.72 2629
2253.17 2622
2253.62 2671
2254.07 2694
2254.51 2681
2254.96 2608
2255.41 2538
2255.86 2585
2256.30 2547
2256.75 2683
2257.20 2611
2257.65 2564
2258.09 2650
2258.54 2604
2258.99 2549
2259.44 2574
2259.89 2590
2260.33 2648
2260.78 2677
2261.23 2696
2261.68 2623
2262.13 2649
2262.58 2726
2263.02 2700
2263.47 2630
2263.92 2654
2264.37 2673
2264.82 2664
2265.27 2663
2265.71 2651
2266.16 2631
2266.61 2649
2267.06 2660
2267.51 2651
2267.96 2623
2268.41 2650
2268.86 2633
2269.30 2594
2269.75 2612
2270.20 2712
2270.65 2725
2271.10 2753
2271.55 2764
2272.00 2722
2272.45 2693
2272.90 2719
2273.35 2730
2273.80 2743
2274.25 2703
2274.69 2695
2275.14 2638
2275.59 2693
2276.04 2754
2276.49 2764
2276.94 2802
2277.39 2792
2277.84 2836
2278.29 2758
2278.74 2697
2279.19 2798
2279.64 2690
2280.09 2626
2280.54 2639
2280.99 2566
2281.44 2623
2281.89 2667
2282.34 2650
2282.79 2625
2283.24 2600
2283.69 2599
2284.14 2625
2284.59 2682
2285.04 2599
2285.50 2587
2285.95 2571
2286.40 2597
2286.85 2576
2287.30 2550
2287.75 2590
2288.20 2613
2288.65 2636
2289.10 2672
2289.55 2731
2290.00 2715
2290.45 2728
2290.91 2776
2291.36 2745
2291.81 2785
2292.26 2788
2292.71 2899
2293.16 2824
2293.61 2894
2294.06 2846
2294.52 2959
2294.97 2945
2295.42 3013
2295.87 2955
2296.32 2971
2296.77 2973
2297.22 2798
2297.68 2886
2298.13 2818
2298.58 2826
2299.03 2693
2299.48 2675
2299.94 2699
2300.39 2692
2300.84 2573
2301.29 2559
2301.74 2575
2302.20 2591
2302.65 2551
2303.10 2553
2303.55 2548
2304.01 2515
2304.46 2599
2304.91 2600
2305.36 2670
2305.82 2620
2306.27 2618
2306.72 2716
2307.17 2782
2307.63 2753
2308.08 2764
2308.53 2823
2308.98 2836
2309.44 2878
2309.89 2947
2310.34 2859
2310.80 2897
2311.25 2905
2311.70 2933
2312.16 2896
2312.61 2825
2313.06 2822
2313.52 2801
2313.97 2804
2314.42 2732
2314.88 2835
2315.33 2799
2315.78 2748
2316.24 2770
2316.69 2744
2317.14 2795
2317.60 2924
2318.05 2940
2318.50 2795
2318.96 2812
2319.41 2869
2319.87 2819
2320.32 2852
2320.77 2876
2321.23 2827
2321.68 2870
2322.14 2878
2322.59 2835
2323.04 2768
2323.50 2738
2323.95 2799
2324.41 2846
2324.86 3098
2325.32 3222
2325.77 3376
2326.23 3600
2326.68 3661
2327.13 3586
2327.59 3541
2328.04 3417
2328.50 3333
2328.95 3151
2329.41 3005
2329.86 2840
2330.32 2861
2330.77 2858
2331.23 2761
2331.68 2723
2332.14 2793
2332.59 2803
2333.05 2720
2333.50 2718
2333.96 2764
2334.41 2659
2334.87 2708
2335.33 2754
2335.78 2805
2336.24 2738
2336.69 2664
2337.15 2814
2337.60 2782
2338.06 2741
2338.51 2654
2338.97 2649
2339.43 2701
2339.88 2699
2340.34 2679
2340.79 2632
2341.25 2618
2341.71 2678
2342.16 2633
2342.62 2558
2343.07 2549
2343.53 2515
2343.99 2541
2344.44 2506
2344.90 2549
2345.36 2593
2345.81 2570
2346.27 2562
2346.73 2598
2347.18 2625
2347.64 2632
2348.09 2587
2348.55 2642
2349.01 2733
2349.47 2767
2349.92 2714
2350.38 2634
2350.84 2636
2351.29 2635
2351.75 2639
2352.21 2637
2352.66 2770
2353.12 2703
2353.58 2728
2354.04 2656
2354.49 2532
2354.95 2565
2355.41 2551
2355.86 2455
2356.32 2477
2356.78 2491
2357.24 2491
2357.70 2522
2358.15 2486
2358.61 2527
2359.07 2524
2359.53 2492
2359.98 2510
2360.44 2460
2360.90 2401
2361.36 2481
2361.82 2480
2362.27 2407
2362.73 2477
2363.19 2445
2363.65 2512
2364.11 2452
2364.56 2453
2365.02 2532
2365.48 2513
2365.94 2536
2366.40 2529
2366.86 2570
2367.31 2623
2367.77 2576
2368.23 2637
2368.69 2637
2369.15 2581
2369.61 2513
2370.07 2558
2370.53 2538
2370.98 2566
2371.44 2627
2371.90 2569
2372.36 2514
2372.82 2486
2373.28 2566
2373.74 2530
2374.20 2539
2374.66 2553
2375.12 2547
2375.58 2537
2376.04 2608
2376.49 2555
2376.95 2517
2377.41 2502
2377.87 2462
2378.33 2481
2378.79 2434
2379.25 2515
2379.71 2501
2380.17 2485
2380.63 2444
2381.09 2492
2381.55 2481
2382.01 2457
2382.47 2401
2382.93 2413
2383.39 2407
2383.85 2424
2384.31 2391
2384.77 2399
2385.23 2424
2385.69 2360
2386.15 2377
2386.61 2383
2387.07 2432
2387.53 2380
2387.99 2383
2388.46 2416
2388.92 2463
2389.38 2365
2389.84 2356
2390.30 2405
2390.76 2441
2391.22 2364
2391.68 2313
2392.14 2362
2392.60 2355
2393.06 2442
2393.52 2439
2393.99 2440
2394.45 2409
2394.91 2460
2395.37 2408
2395.83 2385
2396.29 2354
2396.75 2373
2397.21 2474
2397.68 2456
2398.14 2344
2398.60 2286
2399.06 2396
2399.52 2425
2399.98 2430
2400.45 2397
2400.91 2318
2401.37 2287
2401.83 2358
2402.29 2277
2402.76 2361
2403.22 2297
2403.68 2291
2404.14 2388
2404.60 2384
2405.07 2371
2405.53 2434
2405.99 2424
2406.45 2385
2406.91 2381
2407.38 2396
2407.84 2495
2408.30 2422
2408.76 2439
2409.23 2458
2409.69 2440
2410.15 2361
2410.62 2272
2411.08 2343
2411.54 2350
2412.00 2336
2412.47 2378
2412.93 2290
2413.39 2274
2413.86 2278
2414.32 2318
2414.78 2235
2415.24 2180
2415.71 2246
2416.17 2265
2416.63 2326
2417.10 2311
2417.56 2383
2418.02 2437
2418.49 2401
2418.95 2360
2419.42 2355
2419.88 2331
2420.34 2413
2420.81 2372
2421.27 2388
2421.73 2357
2422.20 2344
2422.66 2321
2423.13 2369
2423.59 2442
2424.05 2339
2424.52 2383
2424.98 2326
2425.45 2374
2425.91 2375
2426.37 2332
2426.84 2360
2427.30 2331
2427.77 2362
2428.23 2355
2428.70 2335
2429.16 2322
2429.62 2365
2430.09 2293
2430.55 2346
2431.02 2349
2431.48 2355
2431.95 2300
2432.41 2294
2432.88 2331
2433.34 2297
2433.81 2370
2434.27 2276
2434.74 2323
2435.20 2274
2435.67 2255
2436.13 2301
2436.60 2251
2437.06 2267
2437.53 2338
2437.99 2272
2438.46 2241
2438.92 2267
2439.39 2240
2439.86 2307
2440.32 2261
2440.79 2257
2441.25 2220
2441.72 2258
2442.18 2254
2442.65 2265
2443.12 2197
2443.58 2253
2444.05 2261
2444.51 2300
2444.98 2177
2445.44 2197
2445.91 2250
2446.38 2293
2446.84 2253
2447.31 2283
2447.78 2271
2448.24 2274
2448.71 2262
2449.17 2307
2449.64 2281
2450.11 2242
2450.57 2243
2451.04 2284
2451.51 2270
2451.97 2243
2452.44 2272
2452.91 2301
2453.37 2282
2453.84 2284
2454.31 2307
2454.78 2326
2455.24 2308
2455.71 2328
2456.18 2328
2456.64 2295
2457.11 2312
2457.58 2339
2458.04 2305
2458.51 2230
2458.98 2216
2459.45 2276
2459.91 2233
2460.38 2280
2460.85 2289
2461.32 2299
2461.78 2306
2462.25 2217
2462.72 2175
2463.19 2259
2463.66 2308
2464.12 2261
2464.59 2355
2465.06 2260
2465.53 2299
2465.99 2314
2466.46 2271
2466.93 2291
2467.40 2272
2467.87 2243
2468.34 2254
2468.80 2250
2469.27 2162
2469.74 2210
2470.21 2250
2470.68 2232
2471.15 2255
2471.61 2272
2472.08 2287
2472.55 2267
2473.02 2227
2473.49 2176
2473.96 2227
2474.43 2234
2474.90 2221
2475.36 2203
2475.83 2137
2476.30 2156
2476.77 2165
2477.24 2130
2477.71 2224
2478.18 2272
2478.65 2181
2479.12 2175
2479.59 2237
2480.06 2159
2480.52 2192
2480.99 2225
2481.46 2209
2481.93 2111
2482.40 2122
2482.87 2215
2483.34 2094
2483.81 2039
2484.28 2131
2484.75 2198
2485.22 2202
2485.69 2175
2486.16 2146
2486.63 2232
2487.10 2192
2487.57 2252
2488.04 2296
2488.51 2299
2488.98 2257
2489.45 2292
2489.92 2295
2490.39 2203
2490.86 2213
2491.33 2160
2491.80 2183
2492.27 2170
2492.74 2285
2493.21 2287
2493.69 2211
2494.16 2157
2494.63 2256
2495.10 2279
2495.57 2206
2496.04 2197
2496.51 2298
2496.98 2289
2497.45 2189
2497.92 2181
2498.39 2187
2498.86 2224
2499.34 2201
2499.81 2215
2500.28 2148
2500.75 2180
2501.22 2199
2501.69 2196
2502.16 2180
2502.64 2200
2503.11 2231
2503.58 2225
2504.05 2221
2504.52 2231
2504.99 2257
2505.47 2279
2505.94 2275
2506.41 2187
2506.88 2235
2507.35 2263
2507.82 2222
2508.30 2359
2508.77 2311
2509.24 2308
2509.71 2346
2510.18 2254
2510.66 2276
2511.13 2274
2511.60 2262
2512.07 2300
2512.55 2286
2513.02 2314
2513.49 2306
2513.96 2255
2514.44 2210
2514.91 2228
2515.38 2301
2515.85 2247
2516.33 2207
2516.80 2181
2517.27 2130
2517.75 2195
2518.22 2173
2518.69 2163
2519.16 2235
2519.64 2237
2520.11 2308
2520.58 2222
2521.06 2235
2521.53 2276
2522.00 2230
2522.48 2251
2522.95 2275
2523.42 2280
2523.90 2253
2524.37 2184
2524.84 2216
2525.32 2150
2525.79 2203
2526.27 2202
2526.74 2225
2527.21 2172
2527.69 2149
2528.16 2160
2528.63 2142
2529.11 2151
2529.58 2204
2530.06 2185
2530.53 2156
2531.00 2211
2531.48 2218
2531.95 2254
2532.43 2174
2532.90 2132
2533.38 2184
2533.85 2284
2534.32 2222
2534.80 2152
2535.27 2212
2535.75 2228
2536.22 2280
2536.70 2230
2537.17 2241
2537.65 2320
2538.12 2279
2538.60 2222
2539.07 2222
2539.55 2191
2540.02 2248
2540.50 2238
2540.97 2240
2541.45 2217
2541.92 2238
2542.40 2243
2542.87 2239
2543.35 2241
2543.82 2227
2544.30 2189
2544.77 2217
2545.25 2210
2545.72 2182
2546.20 2189
2546.68 2233
2547.15 2282
2547.63 2327
2548.10 2393
2548.58 2381
2549.05 2422
2549.53 2617
2550.01 2633
2550.48 2648
2550.96 2636
2551.43 2677
2551.91 2668
2552.39 2634
2552.86 2628
2553.34 2579
2553.82 2528
2554.29 2524
2554.77 2431
2555.24 2416
2555.72 2404
2556.20 2356
2556.67 2269
2557.15 2259
2557.63 2303
2558.10 2179
2558.58 2244
2559.06 2247
2559.53 2232
2560.01 2233
2560.49 2232
2560.96 2156
2561.44 2164
2561.92 2166
2562.40 2181
2562.87 2222
2563.35 2201
2563.83 2114
2564.30 2179
2564.78 2160
2565.26 2146
2565.74 2159
2566.21 2180
2566.69 2210
2567.17 2179
2567.65 2181
2568.12 2226
2568.60 2169
2569.08 2178
2569.56 2211
2570.03 2201
2570.51 2227
2570.99 2212
2571.47 2214
2571.95 2181
2572.42 2148
2572.90 2176
2573.38 2153
2573.86 2185
2574.34 2218
2574.81 2280
2575.29 2168
2575.77 2143
2576.25 2130
2576.73 2141
2577.21 2134
2577.68 2124
2578.16 2104
2578.64 2134
2579.12 2124
2579.60 2122
2580.08 2148
2580.56 2141
2581.04 2211
2581.51 2172
2581.99 2120
2582.47 2077
2582.95 2095
2583.43 2077
2583.91 2105
2584.39 2111
2584.87 2094
2585.35 2016
2585.83 2024
2586.31 2131
2586.78 2150
2587.26 2149
2587.74 2155
2588.22 2186
2588.70 2179
2589.18 2193
2589.66 2160
2590.14 2180
2590.62 2131
2591.10 2096
2591.58 2168
2592.06 2129
2592.54 2162
2593.02 2142
2593.50 2134
2593.98 2073
2594.46 2077
2594.94 2089
2595.42 2153
2595.90 2093
2596.38 2114
2596.86 2145
2597.34 2132
2597.82 2110
2598.30 2094
2598.78 2126
2599.26 2093
2599.74 2012
2600.22 2036
2600.70 2122
2601.19 2099
2601.67 2111
2602.15 2033
2602.63 2039
2603.11 2012
2603.59 2025
2604.07 1974
2604.55 2020
2605.03 2031
2605.51 2100
2605.99 2068
2606.48 2112
2606.96 2142
2607.44 2147
2607.92 2160
2608.40 2119
2608.88 2149
2609.36 2158
2609.84 2088
2610.33 2092
2610.81 2141
2611.29 2117
2611.77 2134
2612.25 2121
2612.73 2071
2613.22 2051
2613.70 2091
2614.18 2123
2614.66 2080
2615.14 2081
2615.63 2082
2616.11 2105
2616.59 2068
2617.07 2117
2617.55 2146
2618.04 2081
2618.52 2050
2619.00 2127
2619.48 2107
2619.97 2085
2620.45 2110
2620.93 2096
2621.41 2109
2621.90 2079
2622.38 2073
2622.86 2122
2623.34 2101
2623.83 2137
2624.31 2126
2624.79 2108
2625.27 2067
2625.76 2086
2626.24 2095
2626.72 2087
2627.21 2108
2627.69 2078
2628.17 2029
2628.66 1994
2629.14 2041
2629.62 1970
2630.11 1999
2630.59 2091
2631.07 2068
2631.56 2021
2632.04 2065
2632.52 2085
2633.01 2135
2633.49 2075
2633.97 2084
2634.46 2143
2634.94 2148
2635.43 2212
2635.91 2187
2636.39 2171
2636.88 2196
2637.36 2129
2637.85 2136
2638.33 2072
2638.81 2081
2639.30 2115
2639.78 2092
2640.27 2086
2640.75 2060
2641.24 2018
2641.72 2038
2642.20 2015
2642.69 2008
2643.17 1974
2643.66 1923
2644.14 2013
2644.63 2071
2645.11 2067
2645.60 2013
2646.08 2026
2646.57 2112
2647.05 2111
2647.54 2078
2648.02 2109
2648.51 2057
2648.99 2013
2649.48 2094
2649.96 2114
2650.45 2100
2650.93 2138
2651.42 2081
2651.90 2077
2652.39 2069
2652.87 2045
2653.36 2037
2653.84 2047
2654.33 2101
2654.82 2036
2655.30 1962
2655.79 1964
2656.27 1967
2656.76 2036
2657.24 2009
2657.73 2010
2658.22 2048
2658.70 1985
2659.19 1995
2659.67 1989
2660.16 2012
2660.65 2004
2661.13 1993
2661.62 2034
2662.10 2097
2662.59 2077
2663.08 2043
2663.56 2080
2664.05 2129
2664.54 2156
2665.02 2085
2665.51 2130
2666.00 2186
2666.48 2109
2666.97 2122
2667.46 2175
2667.94 2139
2668.43 2141
2668.92 2117
2669.40 2108
2669.89 2103
2670.38 2039
2670.86 2128
2671.35 2126
2671.84 2053
2672.33 2049
2672.81 2134
2673.30 2126
2673.79 2126
2674.28 2102
2674.76 2162
2675.25 2177
2675.74 2099
2676.23 2081
2676.71 2050
2677.20 2023
2677.69 1994
2678.18 2025
2678.66 2016
2679.15 1974
2679.64 1967
2680.13 2090
2680.62 2026
2681.10 1984
2681.59 1961
2682.08 1948
2682.57 1947
2683.06 1955
2683.54 2038
2684.03 2045
2684.52 2036
2685.01 1981
2685.50 1954
2685.99 2048
2686.47 2041
2686.96 2044
2687.45 1975
2687.94 2040
2688.43 2001
2688.92 2017
2689.41 2040
2689.89 2059
2690.38 2072
2690.87 2154
2691.36 2108
2691.85 2071
2692.34 2100
2692.83 2115
2693.32 2205
2693.81 2116
2694.30 2105
2694.79 2128
2695.27 2100
2695.76 2100
2696.25 2075
2696.74 2054
2697.23 2033
2697.72 2035
2698.21 2046
2698.70 2049
2699.19 2047
2699.68 2020
2700.17 2080
2700.66 2039
2701.15 2016
2701.64 1980
2702.13 2017
2702.62 2041
2703.11 2081
2703.60 2024
2704.09 2049
2704.58 2108
2705.07 2052
2705.56 2102
2706.05 2079
2706.54 2059
2707.03 2048
2707.52 2144
2708.01 2103
2708.50 2090
2708.99 2055
2709.48 2066
2709.97 2082
2710.46 2089
2710.96 2054
2711.45 2045
2711.94 2010
2712.43 2068
2712.92 2011
2713.41 1957
2713.90 1994
2714.39 1989
2714.88 1980
2715.37 1970
2715.86 1989
2716.36 2026
2716.85 2041
2717.34 2018
2717.83 2016
2718.32 2092
2718.81 2157
2719.30 2171
2719.80 2202
2720.29 2152
2720.78 2192
2721.27 2179
2721.76 2222
2722.25 2222
2722.75 2305
2723.24 2197
2723.73 2235
2724.22 2210
2724.71 2146
2725.21 2092
2725.70 2074
2726.19 2068
2726.68 2095
2727.17 2103
2727.67 2117
2728.16 2108
2728.65 2099
2729.14 2071
2729.64 2100
2730.13 2039
2730.62 2045
2731.11 1996
2731.61 1921
2732.10 1975
2732.59 1954
2733.08 2043
2733.58 2071
2734.07 2055
2734.56 2096
2735.05 2095
2735.55 2134
2736.04 2092
2736.53 2095
2737.03 2081
2737.52 2093
2738.01 2137
2738.51 2160
2739.00 2159
2739.49 2213
2739.99 2161
2740.48 2195
2740.97 2226
2741.47 2105
2741.96 2126
2742.45 2202
2742.95 2158
2743.44 2150
2743.93 2129
2744.43 2095
2744.92 2062
2745.42 2107
2745.91 2081
2746.40 2106
2746.90 2033
2747.39 2032
2747.89 2077
2748.38 2073
2748.87 2151
2749.37 2099
2749.86 2145
2750.36 2160
2750.85 2068
2751.34 2024
2751.84 2061
2752.33 1989
2752.83 1969
2753.32 2016
2753.82 1988
2754.31 1986
2754.81 1948
2755.30 1936
2755.80 1944
2756.29 1888
2756.79 1954
2757.28 1984
2757.78 1983
2758.27 1979
2758.77 1958
2759.26 1974
2759.76 1972
2760.25 1975
2760.75 1988
2761.24 1952
2761.74 1974
2762.23 1999
2762.73 2055
2763.22 2033
2763.72 1988
2764.21 2004
2764.71 1931
2765.20 1976
2765.70 1950
2766.20 1997
2766.69 1991
2767.19 1979
2767.68 1934
2768.18 1905
2768.68 1888
2769.17 1909
2769.67 1982
2770.16 1954
2770.66 1913
2771.16 1908
2771.65 1936
2772.15 1947
2772.64 1943
2773.14 1920
2773.64 1854
2774.13 1886
2774.63 1879
2775.13 1948
2775.62 1932
2776.12 1949
2776.62 1890
2777.11 1910
2777.61 1911
2778.11 1911
2778.60 1917
2779.10 1859
2779.60 1975
2780.09 1980
2780.59 1981
2781.09 1893
2781.58 1925
2782.08 1968
2782.58 2016
2783.08 1978
2783.57 1961
2784.07 1921
2784.57 1872
2785.07 1953
2785.56 1940
2786.06 1908
2786.56 1912
2787.06 1930
2787.55 1926
2788.05 1941
2788.55 1923
2789.05 1892
2789.54 1900
2790.04 1924
2790.54 1931
2791.04 1970
2791.54 1967
2792.03 1963
2792.53 1938
2793.03 1926
2793.53 1960
2794.03 1962
2794.52 1921
2795.02 1968
2795.52 1975
2796.02 2006
2796.52 1981
2797.02 1966
2797.51 1982
2798.01 1956
2798.51 1924
2799.01 1936
2799.51 1984
2800.01 2013
2800.51 1943
2801.00 1887
2801.50 1923
2802.00 1909
2802.50 1903
2803.00 1882
2803.50 1865
2804.00 1929
2804.50 1958
2805.00 1899
2805.50 1908
2806.00 1892
2806.49 1847
2806.99 1932
2807.49 1973
2807.99 1925
2808.49 1984
2808.99 2016
2809.49 2060
2809.99 2070
2810.49 1996
2810.99 1980
2811.49 2108
2811.99 2017
2812.49 2087
2812.99 2080
2813.49 2070
2813.99 2068
2814.49 2052
2814.99 2036
2815.49 2055
2815.99 1975
2816.49 1981
2816.99 1943
2817.49 1936
2817.99 1945
2818.49 1913
2818.99 1936
2819.49 1932
2819.99 1916
2820.49 1994
2820.99 1959
2821.49 1934
2821.99 1938
2822.50 1933
2823.00 1937
2823.50 1902
2824.00 1943
2824.50 1954
2825.00 1929
2825.50 1917
2826.00 1858
2826.50 1860
2827.00 1856
2827.50 1806
2828.01 1813
2828.51 1893
2829.01 1900
2829.51 1877
2830.01 1889
2830.51 1927
2831.01 1882
2831.52 1901
2832.02 1917
2832.52 1901
2833.02 1928
2833.52 1867
2834.02 1906
2834.53 1915
2835.03 1925
2835.53 1880
2836.03 1949
2836.53 1937
2837.03 1883
2837.54 1856
2838.04 1884
2838.54 1890
2839.04 1882
2839.55 1907
2840.05 1865
2840.55 1869
2841.05 1856
2841.55 1900
2842.06 1853
2842.56 1801
2843.06 1796
2843.56 1905
2844.07 1903
2844.57 1847
2845.07 1860
2845.58 1843
2846.08 1850
2846.58 1855
2847.08 1869
2847.59 1882
2848.09 1899
2848.59 1926
2849.10 1942
2849.60 1955
2850.10 1903
2850.61 1921
2851.11 1917
2851.61 1938
2852.12 1917
2852.62 1909
2853.12 1929
2853.63 1891
2854.13 1882
2854.63 1901
2855.14 1912
2855.64 1891
2856.14 1898
2856.65 1961
2857.15 1928
2857.66 1945
2858.16 1917
2858.66 1909
2859.17 1923
2859.67 1887
2860.17 1924
2860.68 1941
2861.18 1895
2861.69 1832
2862.19 1869
2862.70 1947
2863.20 1954
2863.70 1922
2864.21 1884
2864.71 1880
2865.22 1929
2865.72 1911
2866.23 1819
2866.73 1859
2867.24 1900
2867.74 1908
2868.25 1935
2868.75 1891
2869.26 1817
2869.76 1888
2870.27 1882
2870.77 1956
2871.28 1937
2871.78 1910
2872.29 1956
2872.79 1994
2873.30 1969
2873.80 1937
2874.31 1941
2874.81 1923
2875.32 1998
2875.82 1963
2876.33 2040
2876.83 2014
2877.34 1962
2877.84 1974
2878.35 1887
2878.86 1864
2879.36 1905
2879.87 1925
2880.37 1933
2880.88 1875
2881.39 1848
2881.89 1855
2882.40 1929
2882.90 1923
2883.41 1943
2883.92 1932
2884.42 1967
2884.93 1908
2885.43 1970
2885.94 2004
2886.45 2135
2886.95 2185
2887.46 2175
2887.97 2184
2888.47 2256
2888.98 2267
2889.49 2245
2889.99 2283
2890.50 2289
2891.01 2275
2891.51 2287
2892.02 2297
2892.53 2361
2893.03 2263
2893.54 2232
2894.05 2291
2894.55 2266
2895.06 2244
2895.57 2264
2896.08 2320
2896.58 2348
2897.09 2428
2897.60 2386
2898.11 2336
2898.61 2351
2899.12 2307
2899.63 2235
2900.13 2298
2900.64 2208
2901.15 2268
2901.66 2222
2902.17 2155
2902.67 2097
2903.18 2091
2903.69 2131
2904.20 2063
2904.70 2107
2905.21 2097
2905.72 2025
2906.23 2041
2906.74 2059
2907.25 2021
2907.75 2006
2908.26 2023
2908.77 1969
2909.28 2052
2909.79 2059
2910.30 1996
2910.80 1964
2911.31 2016
2911.82 1968
2912.33 1979
2912.84 1970
2913.35 1910
2913.86 1893
2914.36 1900
2914.87 1934
2915.38 1994
2915.89 2003
2916.40 1974
2916.91 1978
2917.42 2001
2917.93 2047
2918.44 2057
2918.95 2135
2919.46 2137
2919.96 2079
2920.47 2096
2920.98 2082
2921.49 2036
2922.00 2061
2922.51 2084
2923.02 2079
2923.53 2061
2924.04 2029
2924.55 2005
2925.06 2033
2925.57 2076
2926.08 2071
2926.59 2010
2927.10 2081
2927.61 2084
2928.12 2119
2928.63 2089
2929.14 2136
2929.65 2058
2930.16 2122
2930.67 2125
2931.18 2083
2931.69 1990
2932.20 1938
2932.71 1949
2933.22 1966
2933.73 1938
2934.24 2022
2934.75 2024
2935.26 2014
2935.77 2027
2936.29 2083
2936.80 2110
2937.31 2088
2937.82 2051
2938.33 2070
2938.84 2075
2939.35 2064
2939.86 2025
2940.37 2069
2940.88 2027
2941.39 2020
2941.91 2069
2942.42 2029
2942.93 2021
2943.44 2082
2943.95 2082
2944.46 1994
2944.97 2038
2945.49 1965
2946.00 1951
2946.51 1954
2947.02 1953
2947.53 1988
2948.04 1932
2948.56 1969
2949.07 1927
2949.58 1944
2950.09 1930
2950.60 1988
2951.12 1952
2951.63 1947
2952.14 1932
2952.65 2003
2953.16 2001
2953.68 2043
2954.19 1999
2954.70 1963
2955.21 2024
2955.73 1985
2956.24 1929
2956.75 2041
2957.26 2042
2957.78 2064
2958.29 2066
2958.80 2129
2959.31 2165
2959.83 2123
2960.34 2123
2960.85 2104
2961.36 2164
2961.88 2143
2962.39 2141
2962.90 2192
2963.42 2245
2963.93 2294
2964.44 2304
2964.96 2331
2965.47 2411
2965.98 2351
2966.50 2426
2967.01 2443
2967.52 2431
2968.04 2517
2968.55 2536
2969.06 2632
2969.58 2613
2970.09 2558
2970.60 2617
2971.12 2582
2971.63 2523
2972.15 2496
2972.66 2447
2973.17 2351
2973.69 2247
2974.20 2297
2974.72 2307
2975.23 2290
2975.74 2278
2976.26 2302
2976.77 2257
2977.29 2204
2977.80 2197
2978.31 2246
2978.83 2312
2979.34 2267
2979.86 2260
2980.37 2333
2980.89 2346
2981.40 2384
2981.92 2423
2982.43 2412
2982.95 2462
2983.46 2456
2983.98 2490
2984.49 2579
2985.01 2514
2985.52 2443
2986.04 2617
2986.55 2578
2987.07 2572
2987.58 2594
2988.10 2646
2988.61 2677
2989.13 2718
2989.64 2742
2990.16 2759
2990.67 2780
2991.19 2796
2991.70 2800
2992.22 2802
2992.73 2779
2993.25 2753
2993.77 2819
2994.28 2753
2994.80 2772
2995.31 2799
2995.83 2835
2996.35 2898
2996.86 2974
2997.38 3074
2997.89 3194
2998.41 3251
2998.93 3297
2999.44 3415
2999.96 3455
3000.47 3570
3000.99 3470
3001.51 3508
3002.02 3529
3002.54 3685
3003.06 3913
3003.57 4307
3004.09 4801
3004.61 5586
3005.12 6459
3005.64 7344
3006.16 8120
3006.67 8494
3007.19 8449
3007.71 8109
3008.22 7482
3008.74 6819
3009.26 6038
3009.77 5250
3010.29 4667
3010.81 4126
3011.33 3848
3011.84 3560
3012.36 3315
3012.88 3300
3013.40 3224
3013.91 3118
3014.43 3150
3014.95 3057
3015.47 2930
3015.98 3005
3016.50 2998
3017.02 2896
3017.54 2929
3018.05 2852
3018.57 2867
3019.09 2725
3019.61 2656
3020.13 2709
3020.64 2761
3021.16 2763
3021.68 2705
3022.20 2658
3022.72 2662
3023.23 2719
3023.75 2723
3024.27 2747
3024.79 2756
3025.31 2820
3025.83 2816
3026.34 2837
3026.86 2856
3027.38 2851
3027.90 2800
3028.42 2701
3028.94 2765
3029.46 2681
3029.98 2635
3030.49 2610
3031.01 2572
3031.53 2629
3032.05 2640
3032.57 2623
3033.09 2567
3033.61 2556
3034.13 2501
3034.65 2539
3035.17 2551
3035.68 2566
3036.20 2515
3036.72 2530
3037.24 2527
3037.76 2543
3038.28 2507
3038.80 2539
3039.32 2554
3039.84 2517
3040.36 2474
3040.88 2526
3041.40 2446
3041.92 2461
3042.44 2472
3042.96 2434
3043.48 2373
3044.00 2379
3044.52 2431
3045.04 2480
3045.56 2445
3046.08 2397
3046.60 2443
3047.12 2422
3047.64 2411
3048.16 2372
3048.68 2346
3049.20 2318
3049.72 2385
3050.24 2338
3050.76 2343
3051.28 2340
3051.80 2294
3052.33 2308
3052.85 2322
3053.37 2349
3053.89 2390
3054.41 2382
3054.93 2374
3055.45 2327
3055.97 2361
3056.49 2408
3057.01 2435
3057.54 2427
3058.06 2436
3058.58 2394
3059.10 2369
3059.62 2425
3060.14 2393
3060.66 2377
3061.18 2366
3061.71 2409
3062.23 2436
3062.75 2481
3063.27 2448
3063.79 2465
3064.31 2550
3064.84 2502
3065.36 2533
3065.88 2567
3066.40 2618
3066.92 2518
3067.45 2570
3067.97 2628
3068.49 2583
3069.01 2639
3069.53 2726
3070.06 2752
3070.58 2730
3071.10 2720
3071.62 2646
3072.15 2597
3072.67 2599
3073.19 2660
3073.71 2649
3074.24 2630
3074.76 2715
3075.28 2709
3075.80 2691
3076.33 2774
3076.85 2853
3077.37 2883
3077.90 2842
3078.42 2867
3078.94 2969
3079.46 2971
3079.99 3014
3080.51 3090
3081.03 3288
3081.56 3469
3082.08 3532
3082.60 3632
3083.13 3677
3083.65 3714
3084.17 3835
3084.70 3872
3085.22 3741
3085.74 3669
3086.27 3531
3086.79 3529
3087.31 3413
3087.84 3402
3088.36 3277
3088.89 3283
3089.41 3179
3089.93 3183
3090.46 3158
3090.98 3220
3091.51 3248
3092.03 3307
3092.55 3318
3093.08 3405
3093.60 3399
3094.13 3509
3094.65 3704
3095.18 3925
3095.70 4134
3096.22 4411
3096.75 4678
3097.27 4880
3097.80 4947
3098.32 5111
3098.85 5130
3099.37 5079
3099.90 5068
3100.42 5165
3100.95 5465
3101.47 6097
3102.00 7048
3102.52 8705
3103.05 10899
3103.57 13142
3104.10 15163
3104.62 16310
3105.15 16529
3105.67 15719
3106.20 14244
3106.72 12384
3107.25 10478
3107.77 8847
3108.30 7521
3108.82 6375
3109.35 5638
3109.88 5214
3110.40 4843
3110.93 4715
3111.45 4678
3111.98 4548
3112.50 4571
3113.03 4547
3113.56 4428
3114.08 4293
3114.61 4157
3115.13 4134
3115.66 3946
3116.19 3831
3116.71 3712
3117.24 3642
3117.77 3490
3118.29 3441
3118.82 3332
3119.34 3346
3119.87 3277
3120.40 3288
3120.92 3282
3121.45 3367
3121.98 3465
3122.50 3533
3123.03 3558
3123.56 3648
3124.08 3625
3124.61 3548
3125.14 3488
3125.66 3504
3126.19 3361
3126.72 3267
3127.25 3137
3127.77 3071
3128.30 3064
3128.83 2962
3129.35 2909
3129.88 2820
3130.41 2853
3130.94 2882
3131.46 2871
3131.99 2817
3132.52 2777
3133.05 2861
3133.57 2833
3134.10 2866
3134.63 2836
3135.16 2858
3135.68 2880
3136.21 2893
3136.74 2822
3137.27 2803
3137.80 2750
3138.32 2698
3138.85 2659
3139.38 2676
3139.91 2686
3140.44 2614
3140.97 2582
3141.49 2562
3142.02 2551
3142.55 2541
3143.08 2522
3143.61 2545
3144.14 2563
3144.66 2501
3145.19 2493
3145.72 2512
3146.25 2483
3146.78 2419
3147.31 2457
3147.84 2475
3148.36 2469
3148.89 2440
3149.42 2443
3149.95 2455
3150.48 2493
3151.01 2473
3151.54 2465
3152.07 2386
3152.60 2363
3153.13 2442
3153.66 2471
3154.19 2495
3154.71 2474
3155.24 2468
3155.77 2454
3156.30 2439
3156.83 2458
3157.36 2413
3157.89 2429
3158.42 2406
3158.95 2476
3159.48 2411
3160.01 2395
3160.54 2400
3161.07 2370
3161.60 2369
3162.13 2370
3162.66 2320
3163.19 2335
3163.72 2330
3164.25 2316
3164.78 2329
3165.31 2298
3165.84 2276
3166.37 2287
3166.90 2274
3167.43 2290
3167.96 2285
3168.49 2268
3169.02 2340
3169.56 2377
3170.09 2287
3170.62 2258
3171.15 2217
3171.68 2267
3172.21 2297
3172.74 2272
3173.27 2307
3173.80 2246
3174.33 2293
3174.86 2351
3175.40 2370
3175.93 2375
3176.46 2421
3176.99 2460
3177.52 2433
3178.05 2412
3178.58 2420
3179.11 2394
3179.65 2363
3180.18 2278
3180.71 2290
3181.24 2274
3181.77 2268
3182.30 2232
3182.84 2194
3183.37 2210
3183.90 2249
3184.43 2227
3184.96 2261
3185.49 2195
3186.03 2223
3186.56 2245
3187.09 2229
3187.62 2261
3188.16 2308
3188.69 2312
3189.22 2352
3189.75 2329
3190.28 2297
3190.82 2491
3191.35 2457
3191.88 2355
3192.41 2407
3192.95 2373
3193.48 2380
3194.01 2321
3194.55 2320
3195.08 2270
3195.61 2326
3196.14 2319
3196.68 2354
3197.21 2304
3197.74 2312
3198.28 2334
3198.81 2361
3199.34 2418
3199.87 2350
3200.41 2377
3200.94 2461
3201.47 2426
3202.01 2355
3202.54 2451
3203.07 2470
3203.61 2389
3204.14 2445
3204.68 2454
3205.21 2529
3205.74 2531
3206.28 2653
3206.81 2759
3207.34 2792
3207.88 2938
3208.41 2936
3208.95 3036
3209.48 3075
3210.01 3053
3210.55 3059
3211.08 3085
3211.62 3046
3212.15 3047
3212.68 3088
3213.22 3009
3213.75 3016
3214.29 2951
3214.82 2848
3215.36 2824
3215.89 2838
3216.42 2693
3216.96 2655
3217.49 2627
3218.03 2564
3218.56 2514
3219.10 2502
3219.63 2464
3220.17 2590
3220.70 2553
3221.24 2563
3221.77 2608
3222.31 2508
3222.84 2539
3223.38 2615
3223.91 2678
3224.45 2749
3224.98 2790
3225.52 2906
3226.05 2904
3226.59 2889
3227.12 2898
3227.66 2897
3228.20 2936
3228.73 2979
3229.27 3017
3229.80 3057
3230.34 3071
3230.87 3129
3231.41 3055
3231.95 3108
3232.48 3181
3233.02 3246
3233.55 3292
3234.09 3366
3234.63 3360
3235.16 3324
3235.70 3257
3236.23 3400
3236.77 3533
3237.31 3595
3237.84 3644
3238.38 3748
3238.92 3823
3239.45 3775
3239.99 3687
3240.53 3686
3241.06 3586
3241.60 3527
3242.14 3510
3242.67 3632
3243.21 3683
3243.75 3728
3244.28 3760
3244.82 3893
3245.36 4027
3245.89 4131
3246.43 4247
3246.97 4209
3247.50 4356
3248.04 4481
3248.58 4499
3249.12 4525
3249.65 4662
3250.19 4781
3250.73 5135
3251.27 5527
3251.80 6138
3252.34 7466
3252.88 9108
3253.42 10808
3253.95 12607
3254.49 13639
3255.03 14251
3255.57 13874
3256.10 12473
3256.64 11091
3257.18 9777
3257.72 8465
3258.26 7382
3258.79 6619
3259.33 5983
3259.87 5713
3260.41 5558
3260.95 5543
3261.49 5524
3262.02 5719
3262.56 5756
3263.10 5797
3263.64 5865
3264.18 5982
3264.72 6049
3265.25 6044
3265.79 6107
3266.33 6372
3266.87 6698
3267.41 7165
3267.95 7535
3268.49 7793
3269.03 7720
3269.56 7575
3270.10 7070
3270.64 6601
3271.18 6238
3271.72 5631
3272.26 5421
3272.80 5237
3273.34 4939
3273.88 4976
3274.42 4918
3274.96 4810
3275.50 4754
3276.04 4684
3276.57 4648
3277.11 4595
3277.65 4494
3278.19 4606
3278.73 4567
3279.27 4507
3279.81 4548
3280.35 4655
3280.89 4659
3281.43 4522
3281.97 4628
3282.51 4582
3283.05 4531
3283.59 4560
3284.13 4517
3284.67 4482
3285.21 4566
3285.75 4622
3286.29 4600
3286.83 4568
3287.37 4638
3287.91 4649
3288.46 4763
3289.00 4722
3289.54 4759
3290.08 4814
3290.62 4847
3291.16 5064
3291.70 5374
3292.24 5537
3292.78 6053
3293.32 6330
3293.86 6501
3294.40 6876
3294.94 7202
3295.49 7568
3296.03 7799
3296.57 8068
3297.11 8170
3297.65 8051
3298.19 7912
3298.73 7599
3299.27 7397
3299.82 7092
3300.36 6702
3300.90 6461
3301.44 6158
3301.98 5946
3302.52 5753
3303.07 5719
3303.61 5648
3304.15 5508
3304.69 5477
3305.23 5469
3305.77 5418
3306.32 5490
3306.86 5518
3307.40 5509
3307.94 5615
3308.49 5718
3309.03 5804
3309.57 5971
3310.11 6090
3310.65 6347
3311.20 6375
3311.74 6573
3312.28 6627
3312.82 6647
3313.37 6468
3313.91 6468
3314.45 6388
3314.99 6365
3315.54 6419
3316.08 6611
3316.62 6908
3317.17 7307
3317.71 7708
3318.25 8150
3318.79 8921
3319.34 9485
3319.88 10244
3320.42 10549
3320.97 10979
3321.51 11198
3322.05 11149
3322.60 10978
3323.14 10755
3323.68 10236
3324.23 10044
3324.77 9656
3325.31 9378
3325.86 9065
3326.40 9010
3326.94 8965
3327.49 8868
3328.03 8536
3328.58 8452
3329.12 8614
3329.66 8687
3330.21 8770
3330.75 8939
3331.30 9304
3331.84 9943
3332.38 11201
3332.93 13077
3333.47 16509
3334.02 21916
3334.56 29720
3335.10 38924
3335.65 46964
3336.19 52389
3336.74 56093
3337.28 57575
3337.83 57778
3338.37 57035
3338.92 55114
3339.46 52268
3340.01 47131
3340.55 41052
3341.10 34848
3341.64 28630
3342.18 23353
3342.73 19066
3343.27 15771
3343.82 13293
3344.36 11449
3344.91 10032
3345.46 9084
3346.00 8379
3346.55 7878
3347.09 7511
3347.64 7149
3348.18 6999
3348.73 6848
3349.27 6596
3349.82 6687
3350.36 6493
3350.91 6600
3351.46 6744
3352.00 6811
3352.55 6979
3353.09 7130
3353.64 7036
3354.18 6992
3354.73 6906
3355.28 6616
3355.82 6330
3356.37 6105
3356.91 6084
3357.46 6003
3358.01 5974
3358.55 5955
3359.10 5913
3359.65 5894
3360.19 5912
3360.74 6065
3361.28 6176
3361.83 6117
3362.38 6246
3362.92 6478
3363.47 6613
3364.02 6785
3364.56 6833
3365.11 6889
3365.66 6991
3366.20 6857
3366.75 6764
3367.30 6696
3367.85 6441
3368.39 6251
3368.94 6093
3369.49 5908
3370.03 5769
3370.58 5731
3371.13 5651
3371.68 5747
3372.22 5936
3372.77 6174
3373.32 6590
3373.87 7090
3374.41 7448
3374.96 7717
3375.51 7869
3376.06 7811
3376.60 7695
3377.15 7397
3377.70 6987
3378.25 6598
3378.79 6371
3379.34 5943
3379.89 5494
3380.44 5270
3380.99 5116
3381.53 4970
3382.08 4753
3382.63 4714
3383.18 4578
3383.73 4599
3384.28 4523
3384.82 4461
3385.37 4323
3385.92 4244
3386.47 4181
3387.02 4161
3387.57 4058
3388.12 3923
3388.66 3920
3389.21 3843
3389.76 3829
3390.31 3804
3390.86 3822
3391.41 3783
3391.96 3717
3392.51 3660
3393.05 3689
3393.60 3711
3394.15 3686
3394.70 3687
3395.25 3660
3395.80 3712
3396.35 3896
3396.90 3981
3397.45 4083
3398.00 4286
3398.55 4441
3399.10 4604
3399.65 4746
3400.20 4600
3400.75 4583
3401.30 4537
3401.85 4390
3402.40 4236
3402.95 4041
3403.50 3860
3404.05 3686
3404.59 3486
3405.14 3403
3405.70 3328
3406.25 3258
3406.80 3123
3407.35 3127
3407.90 3063
3408.45 3061
3409.00 3104
3409.55 3062
3410.10 3090
3410.65 3155
3411.20 3240
3411.75 3357
3412.30 3479
3412.85 3488
3413.40 3532
3413.95 3522
3414.50 3509
3415.05 3527
3415.60 3521
3416.15 3445
3416.71 3383
3417.26 3473
3417.81 3527
3418.36 3530
3418.91 3492
3419.46 3585
3420.01 3610
3420.56 3648
3421.11 3634
3421.67 3439
3422.22 3357
3422.77 3207
3423.32 3106
3423.87 3138
3424.42 3122
3424.98 3205
3425.53 3139
3426.08 3204
3426.63 3198
3427.18 3178
3427.73 3133
3428.29 3098
3428.84 2945
3429.39 2918
3429.94 2911
3430.49 2865
3431.05 2808
3431.60 2769
3432.15 2775
3432.70 2801
3433.25 2750
3433.81 2764
3434.36 2777
3434.91 2681
3435.46 2732
3436.02 2748
3436.57 2750
3437.12 2828
3437.67 2799
3438.23 2878
3438.78 2872
3439.33 2873
3439.89 2885
3440.44 2910
3440.99 2903
3441.54 2845
3442.10 2730
3442.65 2707
3443.20 2774
3443.76 2663
3444.31 2670
3444.86 2645
3445.42 2607
3445.97 2620
3446.52 2636
3447.08 2611
3447.63 2565
3448.18 2582
3448.74 2602
3449.29 2560
3449.84 2523
3450.40 2490
3450.95 2554
3451.50 2527
3452.06 2545
3452.61 2497
3453.17 2513
3453.72 2533
3454.27 2535
3454.83 2576
3455.38 2502
3455.94 2425
3456.49 2487
3457.04 2502
3457.60 2476
3458.15 2530
3458.71 2526
3459.26 2570
3459.82 2533
3460.37 2506
3460.93 2531
3461.48 2585
3462.03 2581
3462.59 2592
3463.14 2650
3463.70 2629
3464.25 2707
3464.81 2791
3465.36 2807
3465.92 2781
3466.47 2843
3467.03 2797
3467.58 2791
3468.14 2831
3468.69 2882
3469.25 2827
3469.80 2910
3470.36 2991
3470.91 3054
3471.47 3098
3472.02 3165
3472.58 3206
3473.14 3320
3473.69 3256
3474.25 3308
3474.80 3297
3475.36 3211
3475.91 3097
3476.47 3145
3477.03 3169
3477.58 3099
3478.14 3153
3478.69 3205
3479.25 3237
3479.80 3243
3480.36 3357
3480.92 3449
3481.47 3521
3482.03 3598
3482.59 3683
3483.14 3770
3483.70 3842
3484.25 3955
3484.81 4002
3485.37 4081
3485.92 4217
3486.48 4210
3487.04 4108
3487.59 4104
3488.15 4145
3488.71 4312
3489.26 4362
3489.82 4629
3490.38 5252
3490.93 6261
3491.49 7678
3492.05 9518
3492.61 11616
3493.16 13521
3493.72 14974
3494.28 15385
3494.83 15005
3495.39 13936
3495.95 12153
3496.51 10326
3497.06 8749
3497.62 7344
3498.18 6379
3498.74 5619
3499.29 5124
3499.85 4849
3500.41 4687
3500.97 4587
3501.52 4501
3502.08 4475
3502.64 4487
3503.20 4628
3503.76 4676
3504.31 4693
3504.87 4846
3505.43 5094
3505.99 5178
3506.55 5333
3507.10 5517
3507.66 5424
3508.22 5290
3508.78 5039
3509.34 4730
3509.90 4501
3510.45 4198
3511.01 3990
3511.57 3950
3512.13 3829
3512.69 3745
3513.25 3666
3513.81 3572
3514.36 3361
3514.92 3269
3515.48 3158
3516.04 3042
3516.60 2995
3517.16 2995
3517.72 2835
3518.28 2824
3518.84 2823
3519.40 2873
3519.95 2892
3520.51 2878
3521.07 2856
3521.63 2868
3522.19 2870
3522.75 2906
3523.31 2995
3523.87 2977
3524.43 2950
3524.99 2987
3525.55 2976
3526.11 2901
3526.67 2869
3527.23 2881
3527.79 2808
3528.35 2821
3528.91 2759
3529.47 2724
3530.03 2700
3530.59 2712
3531.15 2688
3531.71 2708
3532.27 2634
3532.83 2611
3533.39 2626
3533.95 2590
3534.51 2573
3535.07 2545
3535.63 2515
3536.19 2479
3536.75 2542
3537.31 2538
3537.87 2508
3538.43 2503
3538.99 2513
3539.56 2484
3540.12 2407
3540.68 2397
3541.24 2432
3541.80 2371
3542.36 2364
3542.92 2372
3543.48 2417
3544.04 2414
3544.60 2355
3545.17 2382
3545.73 2301
3546.29 2327
3546.85 2375
3547.41 2384
3547.97 2316
3548.53 2323
3549.10 2332
3549.66 2263
3550.22 2232
3550.78 2179
3551.34 2192
3551.90 2236
3552.47 2227
3553.03 2138
3553.59 2135
3554.15 2091
3554.71 2112
3555.28 2097
3555.84 2108
3556.40 2078
3556.96 2084
3557.52 2107
3558.09 2176
3558.65 2174
3559.21 2167
3559.77 2163
3560.34 2130
3560.90 2171
3561.46 2090
3562.02 2171
3562.59 2141
3563.15 2105
3563.71 2089
3564.27 2132
3564.84 2144
3565.40 2164
3565.96 2163
3566.52 2156
3567.09 2165
3567.65 2211
3568.21 2171
3568.78 2165
3569.34 2107
3569.90 2097
3570.47 2054
3571.03 2064
3571.59 2023
3572.16 2059
3572.72 2008
3573.28 2049
3573.85 1998
3574.41 2023
3574.97 2173
3575.54 2134
3576.10 2203
3576.66 2283
3577.23 2376
3577.79 2455
3578.36 2461
3578.92 2521
3579.48 2546
3580.05 2493
3580.61 2545
3581.18 2481
3581.74 2328
3582.30 2275
3582.87 2219
3583.43 2238
3584.00 2139
3584.56 2152
3585.13 2105
3585.69 2075
3586.25 2074
3586.82 2019
3587.38 1991
3587.95 1992
3588.51 1907
3589.08 1918
3589.64 1962
3590.21 1983
3590.77 1889
3591.34 1884
3591.90 1881
3592.47 1823
3593.03 1866
3593.60 1897
3594.16 1906
3594.73 1863
3595.29 1862
3595.86 1890
3596.42 1875
3596.99 1891
3597.55 1914
3598.12 1885
3598.68 1916
3599.25 1960
3599.82 1896
3600.38 1847
3600.95 1805
3601.51 1813
3602.08 1843
3602.64 1817
3603.21 1778
3603.78 1775
3604.34 1777
3604.91 1817
3605.47 1807
3606.04 1773
3606.61 1774
3607.17 1809
3607.74 1760
3608.30 1752
3608.87 1741
3609.44 1768
3610.00 1729
3610.57 1728
3611.14 1733
3611.70 1727
3612.27 1751
3612.83 1752
3613.40 1731
3613.97 1723
3614.53 1766
3615.10 1769
3615.67 1722
3616.23 1754
3616.80 1781
3617.37 1824
3617.94 1769
3618.50 1840
3619.07 1876
3619.64 1857
3620.20 1796
3620.77 1858
3621.34 1911
3621.91 1893
3622.47 1857
3623.04 1869
3623.61 1919
3624.18 1835
3624.74 1825
3625.31 1822
3625.88 1820
3626.45 1741
3627.01 1753
3627.58 1794
3628.15 1812
3628.72 1773
3629.28 1746
3629.85 1778
3630.42 1716
3630.99 1760
3631.56 1737
3632.12 1760
3632.69 1734
3633.26 1745
3633.83 1736
3634.40 1732
3634.96 1706
3635.53 1772
3636.10 1797
3636.67 1790
3637.24 1765
3637.81 1743
3638.38 1680
3638.94 1744
3639.51 1797
3640.08 1824
3640.65 1740
3641.22 1713
3641.79 1734
3642.36 1816
3642.93 1847
3643.49 1854
3644.06 1848
3644.63 1865
3645.20 1845
3645.77 1766
3646.34 1796
3646.91 1800
3647.48 1812
3648.05 1829
3648.62 1820
3649.19 1805
3649.76 1799
3650.33 1839
3650.90 1806
3651.46 1874
3652.03 2030
3652.60 2084
3653.17 2130
3653.74 2288
3654.31 2321
3654.88 2284
3655.45 2316
3656.02 2235
3656.59 2221
3657.16 2163
3657.73 2105
3658.30 2102
3658.87 2129
3659.44 2181
3660.01 2240
3660.58 2262
3661.15 2331
3661.72 2237
3662.30 2176
3662.87 2220
3663.44 2196
3664.01 2212
3664.58 2237
3665.15 2271
3665.72 2313
3666.29 2387
3666.86 2519
3667.43 2743
3668.00 2901
3668.57 2868
3669.14 2756
3669.71 2594
3670.29 2424
3670.86 2342
3671.43 2250
3672.00 2218
3672.57 2124
3673.14 2044
3673.71 2086
3674.28 2070
3674.86 2095
3675.43 2056
3676.00 2034
3676.57 2027
3677.14 2124
3677.71 2111
3678.28 2106
3678.86 2106
3679.43 2103
3680.00 2114
3680.57 2137
3681.14 2182
3681.72 2138
3682.29 2100
3682.86 2065
3683.43 2015
3684.00 1954
3684.58 1925
3685.15 1925
3685.72 1891
3686.29 1825
3686.87 1827
3687.44 1806
3688.01 1836
3688.58 1901
3689.16 1880
3689.73 1881
3690.30 1988
3690.87 1968
3691.45 2027
3692.02 1976
3692.59 1973
3693.16 2009
3693.74 1973
3694.31 1885
3694.88 1847
3695.46 1859
3696.03 1857
3696.60 1775
3697.17 1741
3697.75 1744
3698.32 1768
3698.89 1736
3699.47 1759
3700.04 1679
3700.61 1675
3701.19 1738
3701.76 1777
3702.34 1797
3702.91 1783
3703.48 1797
3704.06 1860
3704.63 1802
3705.20 1759
3705.78 1753
3706.35 1821
3706.93 1840
3707.50 1865
3708.07 1799
3708.65 1803
3709.22 1813
3709.80 1789
3710.37 1807
3710.94 1809
3711.52 1804
3712.09 1794
3712.67 1790
3713.24 1774
3713.82 1760
3714.39 1812
3714.96 1769
3715.54 1753
3716.11 1686
3716.69 1650
3717.26 1707
3717.84 1709
3718.41 1655
3718.99 1622
3719.56 1650
3720.14 1643
3720.71 1585
3721.29 1570
3721.86 1580
3722.44 1647
3723.01 1684
3723.59 1652
3724.16 1634
3724.74 1578
3725.31 1555
3725.89 1611
3726.46 1664
3727.04 1604
3727.61 1601
3728.19 1594
3728.77 1594
3729.34 1567
3729.92 1542
3730.49 1580
3731.07 1644
3731.64 1633
3732.22 1574
3732.80 1625
3733.37 1638
3733.95 1687
3734.52 1727
3735.10 1713
3735.68 1747
3736.25 1804
3736.83 1778
3737.40 1709
3737.98 1652
3738.56 1707
3739.13 1753
3739.71 1713
3740.29 1663
3740.86 1587
3741.44 1551
3742.02 1579
3742.59 1610
3743.17 1590
3743.75 1641
3744.32 1602
3744.90 1622
3745.48 1597
3746.05 1585
3746.63 1580
3747.21 1588
3747.78 1627
3748.36 1603
3748.94 1563
3749.52 1584
3750.09 1617
3750.67 1597
3751.25 1556
3751.83 1558
3752.40 1590
3752.98 1594
3753.56 1540
3754.14 1487
3754.71 1540
3755.29 1542
3755.87 1575
3756.45 1591
3757.02 1581
3757.60 1623
3758.18 1599
3758.76 1606
3759.34 1643
3759.91 1628
3760.49 1651
3761.07 1671
3761.65 1583
3762.23 1584
3762.80 1585
3763.38 1563
3763.96 1573
3764.54 1560
3765.12 1601
3765.70 1581
3766.27 1551
3766.85 1601
3767.43 1570
3768.01 1568
3768.59 1630
3769.17 1621
3769.75 1599
3770.32 1594
3770.90 1609
3771.48 1585
3772.06 1635
3772.64 1625
3773.22 1591
3773.80 1594
3774.38 1638
3774.96 1599
3775.54 1581
3776.11 1614
3776.69 1625
3777.27 1611
3777.85 1571
3778.43 1609
3779.01 1577
3779.59 1589
3780.17 1534
3780.75 1605
3781.33 1624
3781.91 1593
3782.49 1587
3783.07 1568
3783.65 1589
3784.23 1578
3784.81 1527
3785.39 1552
3785.97 1577
3786.55 1593
3787.13 1629
3787.71 1617
3788.29 1590
3788.87 1592
3789.45 1610
3790.03 1569
3790.61 1590
3791.19 1627
3791.77 1637
3792.35 1640
3792.93 1644
3793.51 1645
3794.09 1604
3794.67 1670
3795.25 1675
3795.83 1656
3796.42 1653
3797.00 1705
3797.58 1678
3798.16 1651
3798.74 1705
3799.32 1683
3799.90 1739
3800.48 1795
3801.06 1751
3801.64 1768
3802.23 1819
3802.81 1853
3803.39 1837
3803.97 1891
3804.55 1829
3805.13 1812
3805.71 1839
3806.30 1822
3806.88 1810
3807.46 1825
3808.04 1868
3808.62 1919
3809.20 1957
3809.79 2006
3810.37 2073
3810.95 2066
3811.53 2017
3812.11 1984
3812.70 1999
3813.28 2002
3813.86 1987
3814.44 2031
3815.02 2029
3815.61 2080
3816.19 2134
3816.77 2117
3817.35 2061
3817.94 2042
3818.52 2014
3819.10 1988
3819.68 1873
3820.27 1876
3820.85 1822
3821.43 1847
3822.01 1921
3822.60 1884
3823.18 1921
3823.76 1931
3824.35 1927
3824.93 1978
3825.51 2020
3826.09 1875
3826.68 1818
3827.26 1826
3827.84 1806
3828.43 1838
3829.01 1811
3829.59 1778
3830.18 1769
3830.76 1761
3831.34 1752
3831.93 1822
3832.51 1827
3833.09 1877
3833.68 1830
3834.26 1832
3834.85 1818
3835.43 1836
3836.01 1785
3836.60 1746
3837.18 1733
3837.76 1683
3838.35 1672
3838.93 1647
3839.52 1651
3840.10 1650
3840.69 1588
3841.27 1644
3841.85 1634
3842.44 1566
3843.02 1573
3843.61 1613
3844.19 1672
3844.78 1647
3845.36 1568
3845.94 1623
3846.53 1626
3847.11 1622
3847.70 1677
3848.28 1637
3848.87 1648
3849.45 1638
3850.04 1610
3850.62 1690
3851.21 1627
3851.79 1631
3852.38 1640
3852.96 1639
3853.55 1627
3854.13 1567
3854.72 1565
3855.30 1608
3855.89 1589
3856.47 1594
3857.06 1571
3857.65 1581
3858.23 1634
3858.82 1626
3859.40 1642
3859.99 1591
3860.57 1588
3861.16 1661
3861.74 1680
3862.33 1642
3862.92 1660
3863.50 1708
3864.09 1712
3864.67 1693
3865.26 1684
3865.85 1695
3866.43 1694
3867.02 1704
3867.60 1637
3868.19 1585
3868.78 1611
3869.36 1603
3869.95 1507
3870.54 1511
3871.12 1510
3871.71 1553
3872.30 1558
3872.88 1537
3873.47 1512
3874.06 1561
3874.64 1557
3875.23 1590
3875.82 1594
3876.40 1516
3876.99 1544
3877.58 1491
3878.16 1568
3878.75 1556
3879.34 1515
3879.93 1499
3880.51 1489
3881.10 1485
3881.69 1517
3882.27 1491
3882.86 1493
3883.45 1519
3884.04 1512
3884.62 1505
3885.21 1500
3885.80 1515
3886.39 1458
3886.97 1522
3887.56 1520
3888.15 1560
3888.74 1521
3889.33 1544
3889.91 1532
3890.50 1539
3891.09 1510
3891.68 1574
3892.27 1559
3892.85 1545
3893.44 1534
3894.03 1503
3894.62 1545
3895.21 1515
3895.80 1451
3896.38 1443
3896.97 1474
3897.56 1516
3898.15 1510
3898.74 1495
3899.33 1497
3899.91 1477
3900.50 1518
3901.09 1437
3901.68 1485
3902.27 1490
3902.86 1520
3903.45 1535
3904.04 1506
3904.63 1455
3905.21 1511
3905.80 1558
3906.39 1519
3906.98 1549
3907.57 1502
3908.16 1551
3908.75 1581
3909.34 1591
3909.93 1567
3910.52 1602
3911.11 1580
3911.70 1545
3912.29 1578
3912.88 1576
3913.47 1562
3914.06 1548
3914.65 1559
3915.24 1535
3915.83 1507
3916.42 1493
3917.01 1516
3917.60 1517
3918.19 1538
3918.78 1480
3919.37 1485
3919.96 1513
3920.55 1531
3921.14 1534
3921.73 1481
3922.32 1491
3922.91 1539
3923.50 1460
3924.09 1466
3924.68 1474
3925.27 1428
3925.86 1448
3926.45 1440
3927.04 1476
3927.63 1427
3928.22 1493
3928.81 1487
3929.40 1449
3930.00 1451
3930.59 1450
3931.18 1455
3931.77 1426
3932.36 1441
3932.95 1432
3933.54 1444
3934.13 1467
3934.72 1465
3935.32 1381
3935.91 1429
3936.50 1447
3937.09 1455
3937.68 1459
3938.27 1460
3938.86 1456
3939.46 1476
3940.05 1492
3940.64 1494
3941.23 1498
3941.82 1530
3942.41 1576
3943.01 1591
3943.60 1583
3944.19 1575
3944.78 1587
3945.37 1533
3945.97 1552
3946.56 1449
3947.15 1483
3947.74 1527
3948.34 1535
3948.93 1522
3949.52 1470
3950.11 1505
3950.71 1542
3951.30 1536
3951.89 1516
3952.48 1519
3953.08 1499
3953.67 1587
3954.26 1590
3954.85 1563
3955.45 1604
3956.04 1658
3956.63 1632
3957.23 1655
3957.82 1723
3958.41 1733
3959.00 1779
3959.60 1811
3960.19 1806
3960.78 1806
3961.38 1770
3961.97 1666
3962.56 1712
3963.16 1703
3963.75 1732
3964.34 1728
3964.94 1731
3965.53 1705
3966.13 1811
3966.72 1815
3967.31 1854
3967.91 1908
3968.50 1947
3969.09 2048
3969.69 2116
3970.28 2087
3970.88 2026
3971.47 2015
3972.06 1949
3972.66 1951
3973.25 1877
3973.85 1851
3974.44 1819
3975.04 1824
3975.63 1864
3976.22 1981
3976.82 2026
3977.41 2122
3978.01 2231
3978.60 2204
3979.20 2327
3979.79 2317
3980.39 2259
3980.98 2145
3981.58 2055
3982.17 1942
3982.77 1896
3983.36 1858
3983.96 1878
3984.55 1906
3985.15 1920
3985.74 1873
3986.34 1817
3986.93 1909
3987.53 1900
3988.12 1896
3988.72 1838
3989.31 1911
3989.91 1854
3990.50 1857
3991.10 1833
3991.69 1805
3992.29 1802
3992.89 1785
3993.48 1726
3994.08 1703
3994.67 1744
3995.27 1731
3995.86 1700
3996.46 1709
3997.06 1731
3997.65 1708
3998.25 1761
3998.84 1719
3999.44 1742
4000.04 1731
4000.63 1773
4001.23 1741
4001.83 1745
4002.42 1732
4003.02 1738
4003.61 1715
4004.21 1708
4004.81 1702
4005.40 1758
4006.00 1680
4006.60 1707
4007.19 1702
4007.79 1718
4008.39 1732
4008.98 1714
4009.58 1749
4010.18 1691
4010.77 1775
4011.37 1735
4011.97 1746
4012.57 1818
4013.16 1821
4013.76 1750
4014.36 1752
4014.95 1798
4015.55 1734
4016.15 1791
4016.75 1762
4017.34 1825
4017.94 1858
4018.54 1875
4019.14 1959
4019.73 2049
4020.33 2126
4020.93 2144
4021.53 2094
4022.13 2061
4022.72 2016
4023.32 1950
4023.92 1924
4024.52 1874
4025.12 1874
4025.71 1827
4026.31 1848
4026.91 1885
4027.51 1875
4028.11 1857
4028.70 1948
4029.30 2021
4029.90 2073
4030.50 2000
4031.10 2088
4031.70 2075
4032.30 2006
4032.89 2008
4033.49 1907
4034.09 1950
4034.69 1996
4035.29 2006
4035.89 2103
4036.49 2055
4037.09 2118
4037.68 2061
4038.28 1906
4038.88 1861
4039.48 1771
4040.08 1718
4040.68 1685
4041.28 1732
4041.88 1718
4042.48 1605
4043.08 1558
4043.68 1583
4044.28 1562
4044.88 1604
4045.48 1577
4046.07 1547
4046.67 1599
4047.27 1597
4047.87 1621
4048.47 1605
4049.07 1645
4049.67 1606
4050.27 1589
4050.87 1573
4051.47 1568
4052.07 1546
4052.67 1523
4053.27 1539
4053.87 1537
4054.47 1546
4055.07 1503
4055.67 1524
4056.27 1497
4056.88 1505
4057.48 1539
4058.08 1530
4058.68 1473
4059.28 1520
4059.88 1538
4060.48 1491
4061.08 1479
4061.68 1497
4062.28 1457
4062.88 1474
4063.48 1505
4064.08 1474
4064.68 1535
4065.29 1521
4065.89 1531
4066.49 1476
4067.09 1514
4067.69 1519
4068.29 1553
4068.89 1552
4069.49 1543
4070.10 1511
4070.70 1486
4071.30 1473
4071.90 1468
4072.50 1466
4073.10 1471
4073.70 1476
4074.31 1426
4074.91 1467
4075.51 1442
4076.11 1475
4076.71 1461
4077.32 1420
4077.92 1449
4078.52 1426
4079.12 1450
4079.72 1486
4080.33 1505
4080.93 1496
4081.53 1467
4082.13 1438
4082.73 1444
4083.34 1460
4083.94 1489
4084.54 1413
4085.14 1445
4085.75 1487
4086.35 1516
4086.95 1468
4087.55 1537
4088.16 1551
4088.76 1574
4089.36 1490
4089.97 1466
4090.57 1474
4091.17 1452
4091.77 1459
4092.38 1472
4092.98 1490
4093.58 1480
4094.19 1429
4094.79 1470
4095.39 1504
4096.00 1453
4096.60 1439
4097.20 1461
4097.81 1465
4098.41 1439
4099.01 1510
4099.62 1510
4100.22 1502
4100.82 1484
4101.43 1438
4102.03 1480
4102.64 1464
4103.24 1455
4103.84 1435
4104.45 1444
4105.05 1356
4105.65 1435
4106.26 1390
4106.86 1399
4107.47 1336
4108.07 1339
4108.68 1377
4109.28 1378
4109.88 1383
4110.49 1415
4111.09 1353
4111.70 1440
4112.30 1387
4112.91 1363
4113.51 1363
4114.12 1378
4114.72 1356
4115.32 1357
4115.93 1377
4116.53 1355
4117.14 1415
4117.74 1402
4118.35 1397
4118.95 1397
4119.56 1379
4120.16 1400
4120.77 1389
4121.37 1391
4121.98 1396
4122.58 1356
4123.19 1338
4123.80 1372
4124.40 1408
4125.01 1402
4125.61 1350
4126.22 1323
4126.82 1391
4127.43 1388
4128.03 1394
4128.64 1413
4129.25 1374
4129.85 1394
4130.46 1401
4131.06 1351
4131.67 1383
4132.27 1374
4132.88 1364
4133.49 1381
4134.09 1376
4134.70 1403
4135.31 1423
4135.91 1436
4136.52 1427
4137.12 1397
4137.73 1410
4138.34 1379
4138.94 1424
4139.55 1452
4140.16 1416
4140.76 1471
4141.37 1471
4141.98 1440
4142.58 1427
4143.19 1427
4143.80 1430
4144.40 1439
4145.01 1399
4145.62 1412
4146.22 1435
4146.83 1426
4147.44 1410
4148.05 1438
4148.65 1419
4149.26 1437
4149.87 1360
4150.47 1363
4151.08 1387
4151.69 1415
4152.30 1372
4152.90 1417
4153.51 1413
4154.12 1396
4154.73 1423
4155.33 1433
4155.94 1375
4156.55 1323
4157.16 1327
4157.76 1360
4158.37 1382
4158.98 1427
4159.59 1491
4160.20 1482
4160.80 1449
4161.41 1506
4162.02 1521
4162.63 1498
4163.24 1486
4163.85 1465
4164.45 1444
4165.06 1411
4165.67 1391
4166.28 1373
4166.89 1423
4167.50 1391
4168.10 1378
4168.71 1425
4169.32 1494
4169.93 1433
4170.54 1427
4171.15 1415
4171.76 1489
4172.37 1455
4172.97 1477
4173.58 1416
4174.19 1401
4174.80 1330
4175.41 1388
4176.02 1333
4176.63 1381
4177.24 1396
4177.85 1415
4178.46 1382
4179.07 1408
4179.68 1376
4180.29 1368
4180.90 1355
4181.50 1369
4182.11 1357
4182.72 1347
4183.33 1429
4183.94 1415
4184.55 1424
4185.16 1482
4185.77 1478
4186.38 1455
4186.99 1468
4187.60 1434
4188.21 1455
4188.82 1422
4189.43 1393
4190.04 1417
4190.65 1375
4191.26 1388
4191.87 1382
4192.48 1393
4193.09 1386
4193.71 1405
4194.32 1358
4194.93 1411
4195.54 1408
4196.15 1438
4196.76 1413
4197.37 1388
4197.98 1400
4198.59 1429
4199.20 1386
4199.81 1400
4200.42 1413
4201.03 1368
4201.64 1418
4202.26 1438
4202.87 1387
4203.48 1384
4204.09 1330
4204.70 1381
4205.31 1397
4205.92 1391
4206.53 1386
4207.15 1379
4207.76 1401
4208.37 1369
4208.98 1340
4209.59 1403
4210.20 1493
4210.82 1429
4211.43 1358
4212.04 1377
4212.65 1403
4213.26 1452
4213.87 1420
4214.49 1446
4215.10 1382
4215.71 1411
4216.32 1423
4216.94 1433
4217.55 1412
4218.16 1451
4218.77 1417
4219.38 1410
4220.00 1418
4220.61 1409
4221.22 1463
4221.83 1408
4222.45 1405
4223.06 1454
4223.67 1495
4224.28 1465
4224.90 1500
4225.51 1436
4226.12 1476
4226.74 1486
4227.35 1421
4227.96 1530
4228.57 1529
4229.19 1539
4229.80 1616
4230.41 1578
4231.03 1564
4231.64 1579
4232.25 1557
4232.87 1539
4233.48 1547
4234.09 1531
4234.71 1533
4235.32 1529
4235.93 1516
4236.55 1464
4237.16 1509
4237.77 1530
4238.39 1471
4239.00 1400
4239.62 1459
4240.23 1481
4240.84 1503
4241.46 1482
4242.07 1481
4242.68 1482
4243.30 1500
4243.91 1487
4244.53 1496
4245.14 1435
4245.76 1487
4246.37 1478
4246.98 1484
4247.60 1459
4248.21 1455
4248.83 1468
4249.44 1430
4250.06 1501
4250.67 1450
4251.29 1487
4251.90 1437
4252.51 1492
4253.13 1516
4253.74 1524
4254.36 1507
4254.97 1521
4255.59 1517
4256.20 1557
4256.82 1597
4257.43 1506
4258.05 1536
4258.66 1525
4259.28 1471
4259.90 1465
4260.51 1503
4261.13 1485
4261.74 1517
4262.36 1487
4262.97 1567
4263.59 1537
4264.20 1590
4264.82 1563
4265.43 1548
4266.05 1628
4266.67 1606
4267.28 1626
4267.90 1616
4268.51 1587
4269.13 1626
4269.75 1565
4270.36 1619
4270.98 1626
4271.59 1593
4272.21 1652
4272.83 1578
4273.44 1561
4274.06 1583
4274.67 1586
4275.29 1553
4275.91 1643
4276.52 1586
4277.14 1632
4277.76 1731
4278.37 1739
4278.99 1818
4279.61 1800
4280.22 1801
4280.84 1735
4281.46 1699
4282.07 1690
4282.69 1691
4283.31 1624
4283.92 1654
4284.54 1618
4285.16 1550
4285.78 1570
4286.39 1574
4287.01 1567
4287.63 1498
4288.24 1543
4288.86 1540
4289.48 1593
4290.10 1517
4290.71 1569
4291.33 1579
4291.95 1588
4292.57 1590
4293.18 1587
4293.80 1598
4294.42 1557
4295.04 1584
4295.66 1611
4296.27 1575
4296.89 1593
4297.51 1634
4298.13 1620
4298.75 1592
4299.36 1576
4299.98 1626
4300.60 1631
4301.22 1630
4301.84 1621
4302.45 1611
4303.07 1636
4303.69 1630
4304.31 1645
4304.93 1649
4305.55 1637
4306.17 1643
4306.78 1659
4307.40 1647
4308.02 1700
4308.64 1727
4309.26 1748
4309.88 1739
4310.50 1770
4311.12 1767
4311.73 1890
4312.35 1874
4312.97 1882
4313.59 1861
4314.21 1872
4314.83 1915
4315.45 1868
4316.07 1922
4316.69 1913
4317.31 1937
4317.93 1938
4318.55 2018
4319.17 1972
4319.79 2042
4320.41 2049
4321.02 2099
4321.64 2013
4322.26 2037
4322.88 2075
4323.50 2077
4324.12 2150
4324.74 2275
4325.36 2317
4325.98 2332
4326.60 2326
4327.22 2396
4327.84 2479
4328.46 2448
4329.08 2463
4329.70 2497
4330.32 2677
4330.95 2761
4331.57 2924
4332.19 3279
4332.81 3795
4333.43 4170
4334.05 4607
4334.67 4910
4335.29 4805
4335.91 4782
4336.53 4617
4337.15 4422
4337.77 4394
4338.39 4472
4339.01 4507
4339.64 4503
4340.26 4358
4340.88 4183
4341.50 4041
4342.12 3694
4342.74 3491
4343.36 3395
4343.98 3306
4344.60 3318
4345.23 3430
4345.85 3596
4346.47 3929
4347.09 4371
4347.71 4892
4348.33 5098
4348.96 5159
4349.58 5038
4350.20 4794
4350.82 4557
4351.44 4345
4352.06 4166
4352.69 4242
4353.31 4106
4353.93 3977
4354.55 3881
4355.17 3561
4355.80 3367
4356.42 3152
4357.04 2966
4357.66 2808
4358.29 2828
4358.91 2785
4359.53 2734
4360.15 2657
4360.78 2644
4361.40 2718
4362.02 2716
4362.64 2637
4363.27 2587
4363.89 2558
4364.51 2605
4365.13 2600
4365.76 2537
4366.38 2550
4367.00 2573
4367.63 2542
4368.25 2447
4368.87 2369
4369.49 2420
4370.12 2414
4370.74 2384
4371.36 2377
4371.99 2351
4372.61 2318
4373.23 2334
4373.86 2262
4374.48 2256
4375.10 2244
4375.73 2271
4376.35 2257
4376.98 2286
4377.60 2330
4378.22 2395
4378.85 2509
4379.47 2671
4380.09 2793
4380.72 2944
4381.34 2881
4381.97 2837
4382.59 2818
4383.21 2725
4383.84 2682
4384.46 2560
4385.09 2596
4385.71 2511
4386.34 2568
4386.96 2562
4387.58 2648
4388.21 2553
4388.83 2524
4389.46 2447
4390.08 2431
4390.71 2395
4391.33 2296
4391.96 2326
4392.58 2349
4393.21 2439
4393.83 2506
4394.46 2620
4395.08 2673
4395.71 2784
4396.33 2753
4396.96 2701
4397.58 2610
4398.21 2518
4398.83 2451
4399.46 2421
4400.08 2319
4400.71 2246
4401.33 2268
4401.96 2271
4402.58 2249
4403.21 2197
4403.83 2104
4404.46 2070
4405.09 2071
4405.71 2060
4406.34 2059
4406.96 2114
4407.59 2138
4408.22 2132
4408.84 2216
4409.47 2257
4410.09 2254
4410.72 2219
4411.35 2232
4411.97 2188
4412.60 2141
4413.22 2102
4413.85 2087
4414.48 2053
4415.10 1980
4415.73 2028
4416.36 2016
4416.98 1987
4417.61 1981
4418.24 1937
4418.86 1947
4419.49 1996
4420.12 1939
4420.74 1914
4421.37 1907
4422.00 1913
4422.62 1950
4423.25 1898
4423.88 1897
4424.50 1863
4425.13 1882
4425.76 1878
4426.38 1819
4427.01 1810
4427.64 1864
4428.27 1820
4428.89 1839
4429.52 1811
4430.15 1856
4430.78 1801
4431.40 1779
4432.03 1769
4432.66 1746
4433.29 1849
4433.91 1841
4434.54 1802
4435.17 1785
4435.80 1778
4436.43 1784
4437.05 1893
4437.68 1837
4438.31 1907
4438.94 1897
4439.57 1872
4440.19 1882
4440.82 1891
4441.45 1871
4442.08 1854
4442.71 1797
4443.34 1861
4443.96 1882
4444.59 1858
4445.22 1910
4445.85 1895
4446.48 1957
4447.11 2040
4447.74 2058
4448.36 2019
4448.99 1992
4449.62 1989
4450.25 1956
4450.88 1941
4451.51 1882
4452.14 1916
4452.77 1936
4453.40 1888
4454.02 1916
4454.65 1987
4455.28 1987
4455.91 2020
4456.54 2118
4457.17 2157
4457.80 2293
4458.43 2292
4459.06 2218
4459.69 2225
4460.32 2169
4460.95 2059
4461.58 1945
4462.21 1939
4462.84 1928
4463.47 1880
4464.10 1808
4464.73 1835
4465.36 1811
4465.99 1818
4466.62 1836
4467.25 1807
4467.88 1817
4468.51 1773
4469.14 1794
4469.77 1803
4470.40 1830
4471.03 1727
4471.66 1759
4472.29 1771
4472.92 1732
4473.55 1745
4474.18 1666
4474.81 1714
4475.44 1697
4476.07 1644
4476.70 1660
4477.33 1668
4477.96 1727
4478.60 1689
4479.23 1677
4479.86 1702
4480.49 1711
4481.12 1728
4481.75 1771
4482.38 1758
4483.01 1687
4483.64 1734
4484.27 1778
4484.91 1787
4485.54 1789
4486.17 1802
4486.80 1706
4487.43 1758
4488.06 1748
4488.69 1713
4489.33 1688
4489.96 1705
4490.59 1742
4491.22 1781
4491.85 1781
4492.49 1732
4493.12 1775
4493.75 1815
4494.38 1774
4495.01 1710
4495.65 1722
4496.28 1755
4496.91 1740
4497.54 1813
4498.17 1858
4498.81 1786
4499.44 1831
4500.07 1775
4500.70 1889
4501.34 1922
4501.97 2019
4502.60 2202
4503.23 2269
4503.87 2261
4504.50 2260
4505.13 2183
4505.76 2172
4506.40 2132
4507.03 2091
4507.66 2061
4508.30 1999
4508.93 2074
4509.56 1993
4510.19 2061
4510.83 2011
4511.46 2020
4512.09 2055
4512.73 2088
4513.36 2051
4513.99 1980
4514.63 1997
4515.26 1976
4515.89 1898
4516.53 1879
4517.16 1826
4517.80 1799
4518.43 1803
4519.06 1718
4519.70 1730
4520.33 1674
4520.96 1659
4521.60 1711
4522.23 1722
4522.87 1707
4523.50 1697
4524.13 1728
4524.77 1725
4525.40 1704
4526.04 1624
4526.67 1615
4527.30 1646
4527.94 1630
4528.57 1640
4529.21 1633
4529.84 1591
4530.48 1667
4531.11 1678
4531.75 1646
4532.38 1674
4533.02 1662
4533.65 1636
4534.28 1651
4534.92 1651
4535.55 1566
4536.19 1542
4536.82 1619
4537.46 1573
4538.09 1557
4538.73 1561
4539.36 1518
4540.00 1570
4540.64 1535
4541.27 1569
4541.91 1536
4542.54 1531
4543.18 1551
4543.81 1576
4544.45 1551
4545.08 1490
4545.72 1488
4546.35 1521
4546.99 1565
4547.63 1473
4548.26 1555
4548.90 1489
4549.53 1483
4550.17 1511
4550.80 1573
4551.44 1498
4552.08 1526
4552.71 1527
4553.35 1528
4553.99 1517
4554.62 1541
4555.26 1579
4555.89 1555
4556.53 1576
4557.17 1547
4557.80 1540
4558.44 1538
4559.08 1473
4559.71 1469
4560.35 1541
4560.99 1517
4561.62 1520
4562.26 1563
4562.90 1520
4563.53 1536
4564.17 1556
4564.81 1530
4565.44 1507
4566.08 1530
4566.72 1554
4567.35 1585
4567.99 1563
4568.63 1517
4569.27 1523
4569.90 1606
4570.54 1591
4571.18 1589
4571.82 1535
4572.45 1531
4573.09 1602
4573.73 1592
4574.37 1568
4575.00 1584
4575.64 1581
4576.28 1552
4576.92 1636
4577.55 1622
4578.19 1628
4578.83 1558
4579.47 1627
4580.11 1599
4580.74 1646
4581.38 1660
4582.02 1678
4582.66 1710
4583.30 1742
4583.93 1774
4584.57 1736
4585.21 1801
4585.85 1851
4586.49 1899
4587.13 1919
4587.76 2072
4588.40 2203
4589.04 2409
4589.68 2506
4590.32 2524
4590.96 2527
4591.60 2417
4592.24 2494
4592.87 2480
4593.51 2479
4594.15 2571
4594.79 2550
4595.43 2438
4596.07 2386
4596.71 2229
4597.35 2093
4597.99 2013
4598.63 1992
4599.27 1954
4599.90 1954
4600.54 1931
4601.18 1910
4601.82 1859
4602.46 1876
4603.10 1909
4603.74 1901
4604.38 1845
4605.02 1783
4605.66 1806
4606.30 1743
4606.94 1742
4607.58 1705
4608.22 1734
4608.86 1760
4609.50 1707
4610.14 1646
4610.78 1656
4611.42 1642
4612.06 1679
4612.70 1630
4613.34 1605
4613.98 1584
4614.62 1588
4615.26 1705
4615.90 1658
4616.54 1707
4617.18 1706
4617.82 1732
4618.47 1691
4619.11 1655
4619.75 1694
4620.39 1598
4621.03 1552
4621.67 1564
4622.31 1572
4622.95 1595
4623.59 1550
4624.23 1601
4624.87 1584
4625.52 1530
4626.16 1626
4626.80 1574
4627.44 1569
4628.08 1578
4628.72 1602
4629.36 1609
4630.00 1572
4630.65 1582
4631.29 1578
4631.93 1637
4632.57 1692
4633.21 1791
4633.85 1783
4634.50 1855
4635.14 1846
4635.78 1826
4636.42 1821
4637.06 1801
4637.71 1724
4638.35 1776
4638.99 1810
4639.63 1783
4640.27 1752
4640.92 1721
4641.56 1743
4642.20 1760
4642.84 1756
4643.49 1674
4644.13 1681
4644.77 1679
4645.41 1700
4646.06 1626
4646.70 1634
4647.34 1642
4647.98 1637
4648.63 1608
4649.27 1577
4649.91 1642
4650.55 1645
4651.20 1637
4651.84 1616
4652.48 1641
4653.13 1643
4653.77 1691
4654.41 1648
4655.06 1662
4655.70 1655
4656.34 1628
4656.99 1652
4657.63 1643
4658.27 1560
4658.92 1550
4659.56 1535
4660.20 1563
4660.85 1587
4661.49 1524
4662.13 1522
4662.78 1543
4663.42 1525
4664.07 1531
4664.71 1507
4665.35 1490
4666.00 1469
4666.64 1494
4667.28 1448
4667.93 1427
4668.57 1469
4669.22 1438
4669.86 1451
4670.51 1455
4671.15 1445
4671.79 1451
4672.44 1422
4673.08 1454
4673.73 1412
4674.37 1420
4675.02 1443
4675.66 1496
4676.31 1476
4676.95 1388
4677.60 1398
4678.24 1445
4678.88 1483
4679.53 1511
4680.17 1476
4680.82 1503
4681.46 1507
4682.11 1498
4682.75 1519
4683.40 1491
4684.05 1542
4684.69 1564
4685.34 1572
4685.98 1498
4686.63 1522
4687.27 1567
4687.92 1596
4688.56 1548
4689.21 1556
4689.85 1589
4690.50 1614
4691.15 1637
4691.79 1626
4692.44 1679
4693.08 1708
4693.73 1672
4694.37 1753
4695.02 1727
4695.67 1754
4696.31 1864
4696.96 1828
4697.60 1828
4698.25 1858
4698.90 1808
4699.54 1853
4700.19 1956
4700.84 1999
4701.48 2007
4702.13 2007
4702.77 2030
4703.42 2042
4704.07 1953
4704.71 1842
4705.36 1780
4706.01 1786
4706.65 1822
4707.30 1792
4707.95 1801
4708.60 1777
4709.24 1792
4709.89 1704
4710.54 1715
4711.18 1747
4711.83 1757
4712.48 1712
4713.12 1734
4713.77 1718
4714.42 1729
4715.07 1685
4715.71 1659
4716.36 1657
4717.01 1596
4717.66 1596
4718.30 1663
4718.95 1626
4719.60 1583
4720.25 1592
4720.89 1643
4721.54 1567
4722.19 1524
4722.84 1569
4723.49 1583
4724.13 1524
4724.78 1521
4725.43 1622
4726.08 1568
4726.73 1539
4727.37 1552
4728.02 1539
4728.67 1532
4729.32 1558
4729.97 1540
4730.62 1568
4731.26 1574
4731.91 1508
4732.56 1512
4733.21 1499
4733.86 1470
4734.51 1480
4735.16 1491
4735.80 1513
4736.45 1506
4737.10 1514
4737.75 1511
4738.40 1508
4739.05 1495
4739.70 1498
4740.35 1516
4741.00 1541
4741.64 1479
4742.29 1527
4742.94 1513
4743.59 1536
4744.24 1495
4744.89 1480
4745.54 1492
4746.19 1431
4746.84 1461
4747.49 1437
4748.14 1510
4748.79 1552
4749.44 1499
4750.09 1487
4750.74 1547
4751.39 1570
4752.04 1579
4752.69 1537
4753.34 1546
4753.99 1541
4754.64 1553
4755.29 1571
4755.94 1576
4756.59 1546
4757.24 1486
4757.89 1493
4758.54 1528
4759.19 1526
4759.84 1464
4760.49 1525
4761.14 1467
4761.79 1464
4762.44 1487
4763.09 1487
4763.74 1490
4764.39 1472
4765.04 1491
4765.69 1489
4766.35 1502
4767.00 1458
4767.65 1465
4768.30 1459
4768.95 1488
4769.60 1456
4770.25 1445
4770.90 1462
4771.55 1488
4772.20 1526
4772.86 1505
4773.51 1503
4774.16 1518
4774.81 1510
4775.46 1556
4776.11 1493
4776.76 1556
4777.42 1588
4778.07 1574
4778.72 1534
4779.37 1493
4780.02 1550
4780.67 1510
4781.33 1525
4781.98 1526
4782.63 1601
4783.28 1592
4783.93 1545
4784.59 1547
4785.24 1556
4785.89 1569
4786.54 1599
4787.20 1563
4787.85 1577
4788.50 1585
4789.15 1561
4789.80 1621
4790.46 1627
4791.11 1684
4791.76 1717
4792.41 1740
4793.07 1711
4793.72 1689
4794.37 1696
4795.03 1703
4795.68 1660
4796.33 1688
4796.98 1714
4797.64 1691
4798.29 1739
4798.94 1726
4799.60 1730
4800.25 1758
4800.90 1762
4801.56 1786
4802.21 1823
4802.86 1893
4803.52 1948
4804.17 1954
4804.82 1908
4805.48 1962
4806.13 1930
4806.78 1942
4807.44 1930
4808.09 1964
4808.74 1998
4809.40 1972
4810.05 1982
4810.71 1980
4811.36 2035
4812.01 1981
4812.67 1934
4813.32 1970
4813.98 1987
4814.63 2141
4815.28 2055
4815.94 2070
4816.59 2153
4817.25 2157
4817.90 2182
4818.56 2198
4819.21 2185
4819.86 2185
4820.52 2193
4821.17 2310
4821.83 2429
4822.48 2446
4823.14 2623
4823.79 2771
4824.45 2848
4825.10 2842
4825.76 2845
4826.41 2765
4827.07 2691
4827.72 2661
4828.38 2601
4829.03 2479
4829.69 2445
4830.34 2481
4831.00 2445
4831.65 2484
4832.31 2523
4832.96 2495
4833.62 2580
4834.27 2592
4834.93 2583
4835.59 2694
4836.24 2712
4836.90 2708
4837.55 2715
4838.21 2738
4838.86 2808
4839.52 2748
4840.18 2763
4840.83 2787
4841.49 2800
4842.14 2757
4842.80 2743
4843.46 2720
4844.11 2791
4844.77 2806
4845.42 2897
4846.08 2972
4846.74 2852
4847.39 2876
4848.05 2840
4848.71 2900
4849.36 2922
4850.02 2924
4850.68 3015
4851.33 3026
4851.99 3062
4852.65 3072
4853.30 3059
4853.96 3037
4854.62 3145
4855.27 3182
4855.93 3224
4856.59 3281
4857.24 3531
4857.90 3868
4858.56 4141
4859.21 4418
4859.87 4685
4860.53 4688
4861.19 4703
4861.84 4506
4862.50 4091
4863.16 3874
4863.82 3667
4864.47 3490
4865.13 3439
4865.79 3474
4866.45 3539
4867.10 3569
4867.76 3550
4868.42 3615
4869.08 3627
4869.74 3661
4870.39 3489
4871.05 3449
4871.71 3363
4872.37 3360
4873.03 3342
4873.68 3305
4874.34 3266
4875.00 3213
4875.66 3180
4876.32 3106
4876.97 3061
4877.63 3088
4878.29 3133
4878.95 3253
4879.61 3358
4880.27 3490
4880.93 3650
4881.58 3663
4882.24 3558
4882.90 3455
4883.56 3232
4884.22 3071
4884.88 2980
4885.54 2830
4886.20 2780
4886.86 2765
4887.51 2850
4888.17 2785
4888.83 2686
4889.49 2732
4890.15 2691
4890.81 2690
4891.47 2642
4892.13 2682
4892.79 2642
4893.45 2629
4894.11 2607
4894.77 2677
4895.43 2596
4896.09 2540
4896.75 2438
4897.41 2442
4898.07 2391
4898.73 2378
4899.39 2409
4900.04 2431
4900.70 2514
4901.36 2495
4902.02 2473
4902.69 2482
4903.35 2414
4904.01 2370
4904.67 2349
4905.33 2265
4905.99 2233
4906.65 2170
4907.31 2182
4907.97 2182
4908.63 2174
4909.29 2140
4909.95 2118
4910.61 2162
4911.27 2134
4911.93 2112
4912.59 2171
4913.25 2122
4913.91 2085
4914.57 2055
4915.24 1995
4915.90 1994
4916.56 2022
4917.22 2011
4917.88 1980
4918.54 1989
4919.20 1930
4919.86 1953
4920.52 1928
4921.19 1974
4921.85 1916
4922.51 1944
4923.17 1978
4923.83 1970
4924.49 1919
4925.15 1883
4925.82 1907
4926.48 1966
4927.14 1986
4927.80 1932
4928.46 1883
4929.12 1957
4929.79 1918
4930.45 1899
4931.11 1866
4931.77 1911
4932.43 1911
4933.10 1908
4933.76 1909
4934.42 1838
4935.08 1882
4935.75 1845
4936.41 1893
4937.07 1896
4937.73 1841
4938.40 1909
4939.06 1882
4939.72 1865
4940.38 1825
4941.05 1858
4941.71 1863
4942.37 1842
4943.03 1848
4943.70 1842
4944.36 1881
4945.02 1890
4945.69 1846
4946.35 1822
4947.01 1847
4947.68 1814
4948.34 1796
4949.00 1774
4949.66 1729
4950.33 1796
4950.99 1807
4951.65 1759
4952.32 1711
4952.98 1713
4953.65 1759
4954.31 1794
4954.97 1810
4955.64 1718
4956.30 1756
4956.96 1770
4957.63 1744
4958.29 1765
4958.95 1761
4959.62 1806
4960.28 1751
4960.95 1762
4961.61 1742
4962.27 1808
4962.94 1939
4963.60 1973
4964.27 2032
4964.93 2093
4965.60 2091
4966.26 2125
4966.92 2076
4967.59 1980
4968.25 1911
4968.92 1873
4969.58 1877
4970.25 1819
4970.91 1762
4971.58 1814
4972.24 1813
4972.91 1751
4973.57 1720
4974.24 1797
4974.90 1765
4975.57 1790
4976.23 1839
4976.90 1849
4977.56 1875
4978.23 1896
4978.89 1946
4979.56 1906
4980.22 1843
4980.89 1849
4981.55 1758
4982.22 1777
4982.88 1776
4983.55 1681
4984.21 1684
4984.88 1674
4985.55 1637
4986.21 1670
4986.88 1662
4987.54 1591
4988.21 1643
4988.87 1656
4989.54 1638
4990.21 1599
4990.87 1568
4991.54 1622
4992.20 1644
4992.87 1613
4993.54 1601
4994.20 1616
4994.87 1663
4995.54 1581
4996.20 1608
4996.87 1571
4997.54 1539
4998.20 1570
4998.87 1593
4999.53 1562
5000.20 1507
5000.87 1578
5001.53 1569
5002.20 1538
5002.87 1496
5003.54 1503
5004.20 1556
5004.87 1524
5005.54 1482
5006.20 1476
5006.87 1532
5007.54 1547
5008.20 1582
5008.87 1565
5009.54 1554
5010.21 1553
5010.87 1614
5011.54 1576
5012.21 1549
5012.88 1501
5013.54 1526
5014.21 1557
5014.88 1534
5015.55 1546
5016.21 1520
5016.88 1489
5017.55 1446
5018.22 1417
5018.89 1443
5019.55 1472
5020.22 1431
5020.89 1474
5021.56 1473
5022.23 1476
5022.89 1438
5023.56 1455
5024.23 1452
5024.90 1476
5025.57 1462
5026.23 1529
5026.90 1448
5027.57 1468
5028.24 1501
5028.91 1454
5029.58 1558
5030.25 1473
5030.91 1465
5031.58 1403
5032.25 1405
5032.92 1423
5033.59 1434
5034.26 1466
5034.93 1468
5035.60 1482
5036.27 1472
5036.93 1495
5037.60 1439
5038.27 1435
5038.94 1431
5039.61 1437
5040.28 1525
5040.95 1492
5041.62 1466
5042.29 1484
5042.96 1522
5043.63 1502
5044.30 1493
5044.97 1444
5045.64 1433
5046.31 1381
5046.98 1393
5047.65 1414
5048.32 1421
5048.99 1394
5049.66 1435
5050.33 1391
5051.00 1420
5051.67 1459
5052.34 1441
5053.01 1474
5053.68 1429
5054.35 1443
5055.02 1431
5055.69 1386
5056.36 1409
5057.03 1436
5057.70 1368
5058.37 1381
5059.04 1414
5059.71 1454
5060.38 1382
5061.05 1377
5061.72 1400
5062.39 1385
5063.06 1389
5063.73 1456
5064.40 1434
5065.08 1405
5065.75 1452
5066.42 1456
5067.09 1440
5067.76 1434
5068.43 1416
5069.10 1425
5069.77 1458
5070.44 1430
5071.12 1425
5071.79 1431
5072.46 1436
5073.13 1406
5073.80 1436
5074.47 1445
5075.14 1464
5075.82 1483
5076.49 1518
5077.16 1466
5077.83 1520
5078.50 1547
5079.18 1558
5079.85 1606
5080.52 1586
5081.19 1633
5081.86 1607
5082.54 1646
5083.21 1579
5083.88 1597
5084.55 1665
5085.22 1673
5085.90 1619
5086.57 1614
5087.24 1602
5087.91 1602
5088.59 1558
5089.26 1547
5089.93 1492
5090.60 1518
5091.28 1569
5091.95 1540
5092.62 1509
5093.30 1545
5093.97 1583
5094.64 1508
5095.31 1537
5095.99 1564
5096.66 1522
5097.33 1518
5098.01 1529
5098.68 1489
5099.35 1501
5100.03 1487
5100.70 1512
5101.37 1507
5102.05 1494
5102.72 1473
5103.39 1605
5104.07 1619
5104.74 1637
5105.41 1654
5106.09 1617
5106.76 1643
5107.43 1620
5108.11 1670
5108.78 1632
5109.46 1597
5110.13 1614
5110.80 1629
5111.48 1632
5112.15 1607
5112.83 1567
5113.50 1625
5114.17 1596
5114.85 1544
5115.52 1535
5116.20 1585
5116.87 1617
5117.55 1627
5118.22 1669
5118.89 1710
5119.57 1827
5120.24 1887
5120.92 1881
5121.59 1933
5122.27 1955
5122.94 1938
5123.62 1964
5124.29 1861
5124.97 1826
5125.64 1797
5126.32 1749
5126.99 1801
5127.67 1712
5128.34 1656
5129.02 1632
5129.69 1656
5130.37 1690
5131.04 1620
5131.72 1594
5132.39 1638
5133.07 1641
5133.75 1656
5134.42 1615
5135.10 1625
5135.77 1625
5136.45 1624
5137.12 1580
5137.80 1524
5138.47 1538
5139.15 1525
5139.83 1485
5140.50 1482
5141.18 1438
5141.85 1439
5142.53 1474
5143.21 1428
5143.88 1436
5144.56 1445
5145.23 1451
5145.91 1443
5146.59 1459
5147.26 1480
5147.94 1432
5148.62 1456
5149.29 1434
5149.97 1412
5150.65 1412
5151.32 1444
5152.00 1417
5152.68 1446
5153.35 1430
5154.03 1466
5154.71 1413
5155.38 1415
5156.06 1394
5156.74 1388
5157.41 1401
5158.09 1405
5158.77 1461
5159.45 1471
5160.12 1458
5160.80 1393
5161.48 1376
5162.16 1388
5162.83 1399
5163.51 1374
5164.19 1378
5164.87 1415
5165.54 1421
5166.22 1447
5166.90 1484
5167.58 1501
5168.25 1460
5168.93 1483
5169.61 1479
5170.29 1456
5170.96 1416
5171.64 1405
5172.32 1407
5173.00 1423
5173.68 1404
5174.36 1383
5175.03 1385
5175.71 1443
5176.39 1408
5177.07 1397
5177.75 1478
5178.42 1401
5179.10 1403
5179.78 1380
5180.46 1378
5181.14 1344
5181.82 1381
5182.50 1355
5183.18 1391
5183.85 1360
5184.53 1394
5185.21 1320
5185.89 1321
5186.57 1378
5187.25 1376
5187.93 1401
5188.61 1352
5189.29 1378
5189.96 1325
5190.64 1389
5191.32 1382
5192.00 1425
5192.68 1368
5193.36 1399
5194.04 1395
5194.72 1393
5195.40 1375
5196.08 1376
5196.76 1387
5197.44 1407
5198.12 1408
5198.80 1362
5199.48 1325
5200.16 1341
5200.84 1456
5201.52 1429
5202.20 1413
5202.88 1362
5203.56 1435
5204.24 1440
5204.92 1442
5205.60 1434
5206.28 1451
5206.96 1452
5207.64 1473
5208.32 1453
5209.00 1451
5209.68 1474
5210.36 1525
5211.04 1461
5211.72 1502
5212.40 1518
5213.08 1459
5213.76 1522
5214.44 1524
5215.13 1551
5215.81 1589
5216.49 1669
5217.17 1720
5217.85 1679
5218.53 1610
5219.21 1616
5219.89 1614
5220.57 1568
5221.25 1578
5221.94 1597
5222.62 1562
5223.30 1644
5223.98 1672
5224.66 1663
5225.34 1687
5226.02 1653
5226.71 1627
5227.39 1642
5228.07 1615
5228.75 1580
5229.43 1542
5230.11 1538
5230.80 1555
5231.48 1581
5232.16 1553
5232.84 1563
5233.52 1560
5234.21 1517
5234.89 1530
5235.57 1549
5236.25 1548
5236.93 1494
5237.62 1493
5238.30 1488
5238.98 1510
5239.66 1554
5240.35 1572
5241.03 1593
5241.71 1584
5242.39 1555
5243.08 1559
5243.76 1572
5244.44 1595
5245.13 1587
5245.81 1567
5246.49 1538
5247.17 1550
5247.86 1507
5248.54 1477
5249.22 1517
5249.91 1511
5250.59 1556
5251.27 1533
5251.96 1562
5252.64 1577
5253.32 1644
5254.01 1664
5254.69 1699
5255.37 1621
5256.06 1595
5256.74 1618
5257.42 1582
5258.11 1555
5258.79 1517
5259.47 1571
5260.16 1612
5260.84 1606
5261.53 1583
5262.21 1652
5262.89 1745
5263.58 1738
5264.26 1693
5264.95 1689
5265.63 1691
5266.31 1748
5267.00 1748
5267.68 1672
5268.37 1569
5269.05 1630
5269.73 1655
5270.42 1650
5271.10 1638
5271.79 1620
5272.47 1613
5273.16 1626
5273.84 1609
5274.53 1531
5275.21 1566
5275.90 1594
5276.58 1614
5277.27 1573
5277.95 1557
5278.64 1613
5279.32 1582
5280.01 1616
5280.69 1581
5281.38 1559
5282.06 1513
5282.75 1561
5283.43 1611
5284.12 1557
5284.80 1581
5285.49 1532
5286.17 1572
5286.86 1529
5287.54 1495
5288.23 1512
5288.92 1491
5289.60 1513
5290.29 1505
5290.97 1530
5291.66 1573
5292.34 1590
5293.03 1576
5293.72 1551
5294.40 1516
5295.09 1588
5295.77 1626
5296.46 1627
5297.15 1610
5297.83 1615
5298.52 1632
5299.20 1636
5299.89 1674
5300.58 1673
5301.26 1656
5301.95 1657
5302.64 1704
5303.32 1771
5304.01 1814
5304.70 1806
5305.38 1938
5306.07 2070
5306.76 2084
5307.44 2161
5308.13 2174
5308.82 2138
5309.50 2105
5310.19 2024
5310.88 1963
5311.57 1946
5312.25 1916
5312.94 1968
5313.63 2002
5314.31 2024
5315.00 1953
5315.69 1951
5316.38 1942
5317.06 1844
5317.75 1804
5318.44 1872
5319.13 1882
5319.81 1887
5320.50 1895
5321.19 1944
5321.88 1971
5322.57 1985
5323.25 2017
5323.94 1963
5324.63 1906
5325.32 1867
5326.00 1841
5326.69 1776
5327.38 1710
5328.07 1733
5328.76 1712
5329.45 1705
5330.13 1662
5330.82 1690
5331.51 1667
5332.20 1595
5332.89 1593
5333.58 1578
5334.26 1525
5334.95 1557
5335.64 1628
5336.33 1552
5337.02 1539
5337.71 1487
5338.40 1526
5339.09 1493
5339.77 1530
5340.46 1512
5341.15 1546
5341.84 1554
5342.53 1561
5343.22 1545
5343.91 1502
5344.60 1548
5345.29 1526
5345.98 1512
5346.67 1545
5347.36 1522
5348.05 1505
5348.73 1503
5349.42 1435
5350.11 1451
5350.80 1510
5351.49 1514
5352.18 1470
5352.87 1448
5353.56 1501
5354.25 1495
5354.94 1490
5355.63 1482
5356.32 1479
5357.01 1447
5357.70 1428
5358.39 1482
5359.08 1480
5359.77 1483
5360.46 1492
5361.15 1513
5361.84 1570
5362.53 1574
5363.22 1581
5363.91 1605
5364.61 1620
5365.30 1564
5365.99 1550
5366.68 1501
5367.37 1492
5368.06 1511
5368.75 1458
5369.44 1410
5370.13 1437
5370.82 1467
5371.51 1407
5372.20 1445
5372.89 1443
5373.59 1434
5374.28 1435
5374.97 1394
5375.66 1370
5376.35 1349
5377.04 1343
5377.73 1405
5378.42 1392
5379.12 1375
5379.81 1422
5380.50 1388
5381.19 1371
5381.88 1370
5382.57 1373
5383.27 1420
5383.96 1384
5384.65 1399
5385.34 1445
5386.03 1453
5386.73 1462
5387.42 1456
5388.11 1446
5388.80 1460
5389.49 1438
5390.19 1434
5390.88 1457
5391.57 1452
5392.26 1460
5392.95 1457
5393.65 1476
5394.34 1464
5395.03 1472
5395.72 1426
5396.42 1478
5397.11 1458
5397.80 1439
5398.50 1424
5399.19 1414
5399.88 1425
5400.57 1446
5401.27 1418
5401.96 1422
5402.65 1431
5403.35 1435
5404.04 1439
5404.73 1453
5405.42 1440
5406.12 1439
5406.81 1427
5407.50 1472
5408.20 1486
5408.89 1454
5409.58 1468
5410.28 1475
5410.97 1468
5411.66 1428
5412.36 1451
5413.05 1454
5413.75 1514
5414.44 1504
5415.13 1439
5415.83 1451
5416.52 1482
5417.21 1498
5417.91 1457
5418.60 1507
5419.30 1468
5419.99 1492
5420.68 1518
5421.38 1557
5422.07 1545
5422.77 1571
5423.46 1538
5424.16 1561
5424.85 1626
5425.54 1603
5426.24 1542
5426.93 1566
5427.63 1532
5428.32 1532
5429.02 1579
5429.71 1552
5430.41 1605
5431.10 1585
5431.80 1589
5432.49 1592
5433.19 1572
5433.88 1607
5434.58 1682
5435.27 1672
5435.97 1623
5436.66 1576
5437.36 1625
5438.05 1668
5438.75 1701
5439.44 1731
5440.14 1712
5440.83 1745
5441.53 1684
5442.22 1708
5442.92 1686
5443.62 1672
5444.31 1713
5445.01 1803
5445.70 1877
5446.40 1959
5447.09 2060
5447.79 2124
5448.49 2219
5449.18 2261
5449.88 2269
5450.57 2217
5451.27 2155
5451.97 2145
5452.66 2127
5453.36 2046
5454.05 2023
5454.75 2013
5455.45 2070
5456.14 1978
5456.84 1931
5457.54 2003
5458.23 1999
5458.93 2012
5459.63 1998
5460.32 2020
5461.02 2070
5461.72 2131
5462.41 2071
5463.11 2126
5463.81 2120
5464.50 2171
5465.20 2206
5465.90 2203
5466.59 2213
5467.29 2221
5467.99 2271
5468.69 2328
5469.38 2270
5470.08 2259
5470.78 2324
5471.48 2368
5472.17 2394
5472.87 2463
5473.57 2548
5474.27 2585
5474.96 2613
5475.66 2632
5476.36 2704
5477.06 2712
5477.75 2772
5478.45 2905
5479.15 3062
5479.85 3307
5480.55 3645
5481.24 4016
5481.94 4167
5482.64 4238
5483.34 4239
5484.04 4054
5484.73 3781
5485.43 3700
5486.13 3567
5486.83 3391
5487.53 3317
5488.23 3207
5488.92 3204
5489.62 3163
5490.32 3165
5491.02 3203
5491.72 3235
5492.42 3259
5493.12 3281
5493.81 3345
5494.51 3452
5495.21 3536
5495.91 3548
5496.61 3542
5497.31 3516
5498.01 3589
5498.71 3710
5499.41 3838
5500.11 4213
5500.81 4866
5501.50 5584
5502.20 6292
5502.90 6713
5503.60 6671
5504.30 6214
5505.00 5748
5505.70 5251
5506.40 4721
5507.10 4165
5507.80 3810
5508.50 3549
5509.20 3469
5509.90 3304
5510.60 3232
5511.30 3055
5512.00 3044
5512.70 3032
5513.40 3022
5514.10 2939
5514.80 2988
5515.50 2940
5516.20 2950
5516.90 2954
5517.60 2998
5518.30 2901
5519.00 2814
5519.70 2876
5520.40 2827
5521.10 2757
5521.80 2788
5522.50 2767
5523.20 2747
5523.90 2651
5524.61 2547
5525.31 2518
5526.01 2464
5526.71 2348
5527.41 2366
5528.11 2372
5528.81 2366
5529.51 2381
5530.21 2439
5530.91 2410
5531.62 2387
5532.32 2387
5533.02 2436
5533.72 2381
5534.42 2311
5535.12 2400
5535.82 2292
5536.53 2266
5537.23 2198
5537.93 2220
5538.63 2192
5539.33 2181
5540.03 2113
5540.74 2141
5541.44 2126
5542.14 2081
5542.84 2116
5543.54 2102
5544.24 2070
5544.95 2076
5545.65 2023
5546.35 1959
5547.05 1992
5547.76 2014
5548.46 2007
5549.16 1997
5549.86 1969
5550.56 1949
5551.27 2017
5551.97 2012
5552.67 1991
5553.37 1962
5554.08 1943
5554.78 1900
5555.48 1946
5556.19 1973
5556.89 1945
5557.59 1887
5558.29 1917
5559.00 1930
5559.70 1895
5560.40 1913
5561.11 1932
5561.81 1894
5562.51 1935
5563.22 1867
5563.92 1941
5564.62 1910
5565.33 1906
5566.03 1882
5566.73 1916
5567.44 1914
5568.14 1916
5568.84 1874
5569.55 1841
5570.25 1837
5570.95 1860
5571.66 1847
5572.36 1805
5573.06 1777
5573.77 1789
5574.47 1811
5575.18 1849
5575.88 1870
5576.58 1836
5577.29 1804
5577.99 1811
5578.70 1804
5579.40 1766
5580.11 1860
5580.81 1864
5581.51 1822
5582.22 1784
5582.92 1782
5583.63 1765
5584.33 1731
5585.04 1718
5585.74 1719
5586.45 1714
5587.15 1730
5587.86 1728
5588.56 1681
5589.26 1679
5589.97 1675
5590.67 1677
5591.38 1681
5592.08 1683
5592.79 1635
5593.49 1644
5594.20 1646
5594.91 1657
5595.61 1593
5596.32 1666
5597.02 1623
5597.73 1628
5598.43 1611
5599.14 1553
5599.84 1537
5600.55 1587
5601.25 1625
5601.96 1604
5602.67 1546
5603.37 1573
5604.08 1606
5604.78 1651
5605.49 1651
5606.19 1670
5606.90 1651
5607.61 1668
5608.31 1674
5609.02 1668
5609.72 1607
5610.43 1615
5611.14 1676
5611.84 1646
5612.55 1591
5613.26 1632
5613.96 1667
5614.67 1626
5615.38 1646
5616.08 1609
5616.79 1624
5617.49 1654
5618.20 1638
5618.91 1636
5619.62 1629
5620.32 1654
5621.03 1646
5621.74 1637
5622.44 1660
5623.15 1693
5623.86 1708
5624.56 1697
5625.27 1693
5625.98 1687
5626.69 1659
5627.39 1686
5628.10 1693
5628.81 1741
5629.51 1809
5630.22 1781
5630.93 1756
5631.64 1787
5632.34 1826
5633.05 1810
5633.76 1769
5634.47 1861
5635.17 1915
5635.88 1924
5636.59 1937
5637.30 1965
5638.01 1960
5638.71 2022
5639.42 1999
5640.13 1986
5640.84 1972
5641.55 1967
5642.25 1945
5642.96 1890
5643.67 1903
5644.38 1895
5645.09 1904
5645.80 1807
5646.50 1863
5647.21 1837
5647.92 1876
5648.63 1890
5649.34 1774
5650.05 1779
5650.76 1817
5651.47 1814
5652.17 1824
5652.88 1837
5653.59 1816
5654.30 1856
5655.01 1822
5655.72 1866
5656.43 1861
5657.14 1810
5657.85 1770
5658.56 1789
5659.26 1852
5659.97 1865
5660.68 1918
5661.39 1901
5662.10 1921
5662.81 1898
5663.52 1874
5664.23 1822
5664.94 1840
5665.65 1835
5666.36 1827
5667.07 1757
5667.78 1764
5668.49 1743
5669.20 1715
5669.91 1717
5670.62 1699
5671.33 1782
5672.04 1799
5672.75 1820
5673.46 1825
5674.17 1767
5674.88 1803
5675.59 1751
5676.30 1736
5677.01 1728
5677.72 1696
5678.43 1690
5679.14 1660
5679.85 1731
5680.56 1695
5681.27 1663
5681.98 1741
5682.69 1777
5683.41 1712
5684.12 1648
5684.83 1674
5685.54 1622
5686.25 1568
5686.96 1591
5687.67 1592
5688.38 1574
5689.09 1608
5689.80 1566
5690.52 1594
5691.23 1546
5691.94 1554
5692.65 1572
5693.36 1544
5694.07 1534
5694.78 1536
5695.49 1558
5696.21 1599
5696.92 1532
5697.63 1536
5698.34 1524
5699.05 1517
5699.77 1532
5700.48 1539
5701.19 1578
5701.90 1563
5702.61 1553
5703.32 1582
5704.04 1589
5704.75 1616
5705.46 1599
5706.17 1593
5706.89 1606
5707.60 1579
5708.31 1577
5709.02 1553
5709.73 1566
5710.45 1526
5711.16 1500
5711.87 1509
5712.58 1502
5713.30 1462
5714.01 1468
5714.72 1505
5715.44 1489
5716.15 1511
5716.86 1488
5717.57 1471
5718.29 1422
5719.00 1465
5719.71 1451
5720.43 1412
5721.14 1469
5721.85 1480
5722.57 1486
5723.28 1511
5723.99 1453
5724.71 1504
5725.42 1490
5726.13 1536
5726.85 1513
5727.56 1531
5728.27 1545
5728.99 1496
5729.70 1493
5730.41 1486
5731.13 1483
5731.84 1481
5732.56 1459
5733.27 1487
5733.98 1478
5734.70 1427
5735.41 1433
5736.12 1454
5736.84 1444
5737.55 1413
5738.27 1433
5738.98 1476
5739.70 1448
5740.41 1429
5741.12 1404
5741.84 1405
5742.55 1400
5743.27 1414
5743.98 1479
5744.70 1450
5745.41 1446
5746.13 1450
5746.84 1448
5747.56 1416
5748.27 1410
5748.99 1437
5749.70 1409
5750.42 1430
5751.13 1467
5751.85 1436
5752.56 1413
5753.28 1432
5753.99 1420
5754.71 1427
5755.42 1461
5756.14 1485
5756.85 1463
5757.57 1422
5758.28 1484
5759.00 1486
5759.71 1498
5760.43 1516
5761.14 1485
5761.86 1457
5762.58 1428
5763.29 1457
5764.01 1483
5764.72 1485
5765.44 1484
5766.16 1446
5766.87 1460
5767.59 1468
5768.30 1476
5769.02 1462
5769.74 1442
5770.45 1513
5771.17 1539
5771.88 1589
5772.60 1644
5773.32 1653
5774.03 1582
5774.75 1514
5775.47 1516
5776.18 1500
5776.90 1455
5777.62 1455
5778.33 1481
5779.05 1490
5779.77 1505
5780.48 1511
5781.20 1489
5781.92 1502
5782.63 1489
5783.35 1453
5784.07 1503
5784.78 1477
5785.50 1523
5786.22 1513
5786.94 1525
5787.65 1562
5788.37 1525
5789.09 1444
5789.81 1461
5790.52 1442
5791.24 1484
5791.96 1482
5792.68 1457
5793.39 1466
5794.11 1480
5794.83 1447
5795.55 1432
5796.26 1461
5796.98 1474
5797.70 1431
5798.42 1467
5799.14 1459
5799.85 1465
5800.57 1472
5801.29 1477
5802.01 1438
5802.73 1426
5803.44 1452
5804.16 1464
5804.88 1453
5805.60 1446
5806.32 1467
5807.04 1455
5807.75 1415
5808.47 1431
5809.19 1504
5809.91 1475
5810.63 1439
5811.35 1462
5812.07 1471
5812.79 1439
5813.50 1459
5814.22 1439
5814.94 1462
5815.66 1412
5816.38 1423
5817.10 1437
5817.82 1469
5818.54 1464
5819.26 1498
5819.98 1475
5820.70 1444
5821.41 1488
5822.13 1546
5822.85 1544
5823.57 1495
5824.29 1467
5825.01 1464
5825.73 1499
5826.45 1486
5827.17 1481
5827.89 1495
5828.61 1475
5829.33 1468
5830.05 1445
5830.77 1548
5831.49 1511
5832.21 1481
5832.93 1492
5833.65 1449
5834.37 1504
5835.09 1544
5835.81 1518
5836.53 1527
5837.25 1541
5837.97 1539
5838.69 1550
5839.41 1528
5840.13 1546
5840.85 1554
5841.57 1526
5842.30 1512
5843.02 1566
5843.74 1559
5844.46 1543
5845.18 1571
5845.90 1569
5846.62 1552
5847.34 1547
5848.06 1566
5848.78 1626
5849.50 1652
5850.23 1648
5850.95 1645
5851.67 1644
5852.39 1660
5853.11 1678
5853.83 1700
5854.55 1738
5855.27 1689
5856.00 1659
5856.72 1652
5857.44 1648
5858.16 1689
5858.88 1655
5859.60 1657
5860.33 1644
5861.05 1693
5861.77 1679
5862.49 1714
5863.21 1718
5863.94 1692
5864.66 1680
5865.38 1759
5866.10 1737
5866.82 1710
5867.55 1695
5868.27 1729
5868.99 1807
5869.71 1803
5870.43 1821
5871.16 1880
5871.88 1869
5872.60 1861
5873.32 1839
5874.05 1869
5874.77 1846
5875.49 1867
5876.22 1913
5876.94 1910
5877.66 1881
5878.38 1867
5879.11 1918
5879.83 1975
5880.55 2070
5881.28 2113
5882.00 2103
5882.72 2117
5883.45 2082
5884.17 2018
5884.89 2056
5885.61 1989
5886.34 2025
5887.06 2055
5887.79 2054
5888.51 2049
5889.23 2094
5889.96 1998
5890.68 2011
5891.40 1986
5892.13 2018
5892.85 2039
5893.57 2013
5894.30 1988
5895.02 2052
5895.75 2049
5896.47 2019
5897.19 2042
5897.92 2069
5898.64 2063
5899.37 2077
5900.09 2057
5900.81 2058
5901.54 2033
5902.26 2000
5902.99 2057
5903.71 2063
5904.44 2065
5905.16 2126
5905.89 2133
5906.61 2142
5907.33 2202
5908.06 2199
5908.78 2200
5909.51 2176
5910.23 2230
5910.96 2201
5911.68 2236
5912.41 2218
5913.13 2187
5913.86 2230
5914.58 2252
5915.31 2266
5916.03 2290
5916.76 2298
5917.48 2329
5918.21 2331
5918.94 2336
5919.66 2317
5920.39 2367
5921.11 2431
5921.84 2389
5922.56 2392
5923.29 2442
5924.01 2459
5924.74 2541
5925.47 2516
5926.19 2607
5926.92 2588
5927.64 2636
5928.37 2626
5929.09 2649
5929.82 2638
5930.55 2676
5931.27 2785
5932.00 2805
5932.73 2813
5933.45 2817
5934.18 2785
5934.90 2851
5935.63 2896
5936.36 2908
5937.08 3031
5937.81 3038
5938.54 3144
5939.26 3215
5939.99 3137
5940.72 3193
5941.44 3251
5942.17 3349
5942.90 3408
5943.62 3481
5944.35 3478
5945.08 3601
5945.80 3694
5946.53 3694
5947.26 3793
5947.99 3853
5948.71 3899
5949.44 4029
5950.17 4131
5950.89 4193
5951.62 4400
5952.35 4696
5953.08 5007
5953.80 5241
5954.53 5462
5955.26 5578
5955.99 5600
5956.71 5530
5957.44 5492
5958.17 5349
5958.90 5182
5959.63 5172
5960.35 5217
5961.08 5128
5961.81 4929
5962.54 4969
5963.27 5036
5963.99 5054
5964.72 5191
5965.45 5409
5966.18 5728
5966.91 6208
5967.64 6589
5968.36 6875
5969.09 7037
5969.82 7010
5970.55 6845
5971.28 6701
5972.01 6509
5972.73 6274
5973.46 6086
5974.19 6042
5974.92 5933
5975.65 5798
5976.38 5746
5977.11 5769
5977.84 5803
5978.57 5895
5979.29 5942
5980.02 5961
5980.75 5986
5981.48 6208
5982.21 6294
5982.94 6333
5983.67 6482
5984.40 6458
5985.13 6506
5985.86 6526
5986.59 6465
5987.32 6522
5988.05 6525
5988.78 6510
5989.51 6530
5990.24 6487
5990.97 6463
5991.70 6525
5992.43 6561
5993.16 6620
5993.89 6729
5994.62 6785
5995.35 6874
5996.08 7090
5996.81 7144
5997.54 7207
5998.27 7263
5999.00 7345
5999.73 7315
6000.46 7260
6001.19 7202
6001.92 7153
6002.65 7128
6003.38 7108
6004.11 6895
6004.84 6866
6005.57 6902
6006.30 6965
6007.03 6953
6007.76 7072
6008.49 7280
6009.22 7802
6009.95 8473
6010.69 9492
6011.42 10709
6012.15 12124
6012.88 13548
6013.61 14947
6014.34 16139
6015.07 16630
6015.80 16779
6016.54 16485
6017.27 15770
6018.00 14854
6018.73 13714
6019.46 12697
6020.19 11402
6020.92 10319
6021.66 9459
6022.39 8653
6023.12 8122
6023.85 7592
6024.58 7226
6025.31 7028
6026.05 6763
6026.78 6581
6027.51 6457
6028.24 6324
6028.97 6279
6029.71 6334
6030.44 6514
6031.17 6641
6031.90 6673
6032.64 6556
6033.37 6398
6034.10 6202
6034.83 6047
6035.57 5850
6036.30 5701
6037.03 5464
6037.76 5447
6038.50 5392
6039.23 5345
6039.96 5357
6040.69 5397
6041.43 5459
6042.16 5483
6042.89 5489
6043.63 5555
6044.36 5626
6045.09 5730
6045.82 5634
6046.56 5681
6047.29 5754
6048.02 5804
6048.76 5852
6049.49 5837
6050.22 5889
6050.96 5955
6051.69 6141
6052.42 6392
6053.16 6719
6053.89 6833
6054.63 6963
6055.36 6958
6056.09 6955
6056.83 6838
6057.56 6589
6058.29 6473
6059.03 6221
6059.76 6132
6060.50 5983
6061.23 5883
6061.96 5735
6062.70 5633
6063.43 5536
6064.17 5536
6064.90 5433
6065.63 5430
6066.37 5285
6067.10 5304
6067.84 5219
6068.57 5108
6069.31 5077
6070.04 4949
6070.78 4977
6071.51 4867
6072.25 4917
6072.98 4913
6073.72 4787
6074.45 4736
6075.18 4645
6075.92 4754
6076.65 4781
6077.39 4671
6078.12 4589
6078.86 4593
6079.59 4559
6080.33 4449
6081.07 4461
6081.80 4360
6082.54 4346
6083.27 4239
6084.01 4231
6084.74 4164
6085.48 4093
6086.21 4075
6086.95 3970
6087.68 3946
6088.42 3960
6089.16 3982
6089.89 3915
6090.63 3978
6091.36 3964
6092.10 3975
6092.84 3955
6093.57 3897
6094.31 3823
6095.04 3843
6095.78 3882
6096.52 3867
6097.25 3801
6097.99 3695
6098.72 3744
6099.46 3717
6100.20 3762
6100.93 3664
6101.67 3673
6102.41 3669
6103.14 3635
6103.88 3729
6104.62 3691
6105.35 3628
6106.09 3621
6106.83 3688
6107.56 3666
6108.30 3666
6109.04 3626
6109.77 3661
6110.51 3683
6111.25 3659
6111.99 3642
6112.72 3703
6113.46 3707
6114.20 3728
6114.93 3763
6115.67 3820
6116.41 3769
6117.15 3885
6117.88 3916
6118.62 3884
6119.36 3866
6120.10 3850
6120.83 3886
6121.57 3860
6122.31 3881
6123.05 3985
6123.79 3931
6124.52 3905
6125.26 3887
6126.00 3922
6126.74 3922
6127.47 3938
6128.21 3967
6128.95 3981
6129.69 3957
6130.43 4020
6131.17 3975
6131.90 3931
6132.64 3946
6133.38 3999
6134.12 4006
6134.86 4023
6135.60 4064
6136.33 4146
6137.07 4145
6137.81 4125
6138.55 4244
6139.29 4315
6140.03 4351
6140.77 4305
6141.51 4253
6142.24 4245
6142.98 4310
6143.72 4292
6144.46 4210
6145.20 4228
6145.94 4326
6146.68 4379
6147.42 4354
6148.16 4366
6148.90 4387
6149.64 4425
6150.38 4442
6151.12 4461
6151.86 4528
6152.59 4519
6153.33 4510
6154.07 4554
6154.81 4605
6155.55 4682
6156.29 4702
6157.03 4717
6157.77 4803
6158.51 4918
6159.25 4940
6159.99 4959
6160.73 5044
6161.47 5108
6162.21 5262
6162.95 5424
6163.69 5674
6164.43 5872
6165.17 6186
6165.91 6478
6166.65 6631
6167.39 6868
6168.14 6993
6168.88 7110
6169.62 7071
6170.36 6987
6171.10 6971
6171.84 6820
6172.58 6796
6173.32 6681
6174.06 6564
6174.80 6428
6175.54 6359
6176.28 6392
6177.02 6400
6177.77 6316
6178.51 6347
6179.25 6375
6179.99 6373
6180.73 6554
6181.47 6722
6182.21 6614
6182.95 6785
6183.70 6814
6184.44 6779
6185.18 6922
6185.92 6955
6186.66 7080
6187.40 7102
6188.15 7164
6188.89 7256
6189.63 7441
6190.37 7605
6191.11 7885
6191.85 8151
6192.60 8322
6193.34 8598
6194.08 8773
6194.82 8919
6195.56 8887
6196.31 8877
6197.05 8891
6197.79 8825
6198.53 8720
6199.28 8700
6200.02 8693
6200.76 8742
6201.50 8839
6202.25 8895
6202.99 9084
6203.73 9387
6204.47 10217
6205.22 11273
6205.96 12916
6206.70 15257
6207.44 18498
6208.19 22070
6208.93 25848
6209.67 28928
6210.42 31249
6211.16 32075
6211.90 31857
6212.65 30448
6213.39 28100
6214.13 25716
6214.88 22895
6215.62 20113
6216.36 17674
6217.11 15520
6217.85 13663
6218.59 12071
6219.34 10807
6220.08 9806
6220.82 8872
6221.57 8232
6222.31 7736
6223.05 7296
6223.80 7140
6224.54 6947
6225.29 6857
6226.03 6676
6226.77 6466
6227.52 6173
6228.26 5993
6229.01 5647
6229.75 5377
6230.49 5178
6231.24 4993
6231.98 4800
6232.73 4688
6233.47 4696
6234.22 4645
6234.96 4648
6235.71 4676
6236.45 4708
6237.19 4800
6237.94 4860
6238.68 4914
6239.43 5053
6240.17 5209
6240.92 5304
6241.66 5395
6242.41 5394
6243.15 5478
6243.90 5499
6244.64 5450
6245.39 5408
6246.13 5499
6246.88 5550
6247.62 5583
6248.37 5624
6249.12 5669
6249.86 5747
6250.61 5682
6251.35 5601
6252.10 5560
6252.84 5495
6253.59 5536
6254.33 5450
6255.08 5374
6255.83 5457
6256.57 5353
6257.32 5309
6258.06 5358
6258.81 5379
6259.55 5297
6260.30 5219
6261.05 5164
6261.79 5139
6262.54 5202
6263.28 5052
6264.03 4980
6264.78 5005
6265.52 4959
6266.27 4964
6267.02 4828
6267.76 4829
6268.51 4857
6269.26 4876
6270.00 4936
6270.75 4961
6271.50 4988
6272.24 5046
6272.99 5048
6273.74 5010
6274.48 4964
6275.23 4996
6275.98 4952
6276.72 4872
6277.47 4858
6278.22 4860
6278.96 4844
6279.71 4810
6280.46 4709
6281.21 4621
6281.95 4454
6282.70 4320
6283.45 4352
6284.20 4301
6284.94 4219
6285.69 4055
6286.44 3970
6287.19 3934
6287.93 3876
6288.68 3893
6289.43 3863
6290.18 3876
6290.92 3802
6291.67 3689
6292.42 3631
6293.17 3579
6293.92 3601
6294.66 3556
6295.41 3595
6296.16 3498
6296.91 3428
6297.66 3474
6298.41 3416
6299.15 3314
6299.90 3311
6300.65 3250
6301.40 3243
6302.15 3286
6302.90 3236
6303.64 3164
6304.39 3146
6305.14 3142
6305.89 3094
6306.64 3123
6307.39 3130
6308.14 3123
6308.89 3142
6309.63 3140
6310.38 3202
6311.13 3223
6311.88 3151
6312.63 3202
6313.38 3228
6314.13 3237
6314.88 3257
6315.63 3183
6316.38 3205
6317.13 3181
6317.88 3165
6318.63 3123
6319.38 3133
6320.12 3095
6320.87 3065
6321.62 3055
6322.37 2990
6323.12 2955
6323.87 2930
6324.62 2988
6325.37 2918
6326.12 2894
6326.87 2814
6327.62 2819
6328.37 2778
6329.12 2799
6329.87 2770
6330.62 2759
6331.37 2788
6332.12 2785
6332.87 2735
6333.62 2730
6334.37 2778
6335.13 2788
6335.88 2790
6336.63 2764
6337.38 2781
6338.13 2779
6338.88 2822
6339.63 2832
6340.38 2847
6341.13 2790
6341.88 2926
6342.63 2816
6343.38 2829
6344.13 2822
6344.89 2810
6345.64 2785
6346.39 2710
6347.14 2717
6347.89 2720
6348.64 2758
6349.39 2689
6350.14 2744
6350.90 2809
6351.65 2883
6352.40 2849
6353.15 2948
6353.90 3025
6354.65 3140
6355.40 3142
6356.16 3132
6356.91 3127
6357.66 3109
6358.41 3024
6359.16 2975
6359.92 2876
6360.67 2853
6361.42 2802
6362.17 2752
6362.92 2763
6363.68 2806
6364.43 2725
6365.18 2734
6365.93 2714
6366.68 2731
6367.44 2747
6368.19 2719
6368.94 2696
6369.69 2700
6370.45 2799
6371.20 2807
6371.95 2761
6372.70 2773
6373.46 2761
6374.21 2782
6374.96 2650
6375.72 2609
6376.47 2650
6377.22 2643
6377.97 2631
6378.73 2665
6379.48 2745
6380.23 2750
6380.99 2812
6381.74 2829
6382.49 2901
6383.25 2936
6384.00 2899
6384.75 2858
6385.51 2819
6386.26 2741
6387.01 2708
6387.77 2650
6388.52 2643
6389.27 2667
6390.03 2646
6390.78 2583
6391.54 2598
6392.29 2563
6393.04 2562
6393.80 2597
6394.55 2570
6395.31 2604
6396.06 2614
6396.81 2626
6397.57 2681
6398.32 2637
6399.08 2682
6399.83 2710
6400.59 2631
6401.34 2577
6402.09 2573
6402.85 2630
6403.60 2619
6404.36 2624
6405.11 2655
6405.87 2608
6406.62 2587
6407.38 2573
6408.13 2568
6408.89 2646
6409.64 2695
6410.40 2690
6411.15 2755
6411.91 2765
6412.66 2813
6413.42 2789
6414.17 2726
6414.93 2775
6415.68 2797
6416.44 2814
6417.19 2811
6417.95 2877
6418.70 2914
6419.46 2920
6420.21 2893
6420.97 2892
6421.72 2854
6422.48 2852
6423.24 2808
6423.99 2751
6424.75 2716
6425.50 2683
6426.26 2765
6427.01 2772
6427.77 2788
6428.53 2731
6429.28 2730
6430.04 2711
6430.79 2756
6431.55 2822
6432.31 2787
6433.06 2849
6433.82 2889
6434.58 2760
6435.33 2885
6436.09 2919
6436.85 2926
6437.60 2954
6438.36 2979
6439.11 2994
6439.87 3005
6440.63 2992
6441.38 3035
6442.14 3045
6442.90 3052
6443.66 3168
6444.41 3204
6445.17 3239
6445.93 3213
6446.68 3273
6447.44 3227
6448.20 3312
6448.95 3326
6449.71 3347
6450.47 3419
6451.23 3449
6451.98 3408
6452.74 3430
6453.50 3400
6454.26 3377
6455.01 3442
6455.77 3385
6456.53 3406
6457.29 3435
6458.04 3431
6458.80 3442
6459.56 3454
6460.32 3503
6461.08 3557
6461.83 3618
6462.59 3762
6463.35 3878
6464.11 4038
6464.87 4033
6465.62 4189
6466.38 4260
6467.14 4273
6467.90 4322
6468.66 4362
6469.42 4377
6470.17 4350
6470.93 4412
6471.69 4461
6472.45 4399
6473.21 4437
6473.97 4409
6474.72 4448
6475.48 4547
6476.24 4652
6477.00 4715
6477.76 4772
6478.52 4915
6479.28 4964
6480.04 4996
6480.80 5119
6481.56 5152
6482.31 5240
6483.07 5308
6483.83 5389
6484.59 5446
6485.35 5454
6486.11 5452
6486.87 5518
6487.63 5667
6488.39 5777
6489.15 5818
6489.91 6002
6490.67 6246
6491.43 6320
6492.19 6507
6492.95 6556
6493.71 6637
6494.47 6670
6495.23 6746
6495.99 6730
6496.75 6747
6497.51 6633
6498.27 6669
6499.03 6646
6499.79 6649
6500.55 6770
6501.31 6751
6502.07 6928
6502.83 7087
6503.59 7585
6504.35 8357
6505.11 9732
6505.87 11599
6506.63 14435
6507.39 17662
6508.15 20748
6508.91 23581
6509.67 25413
6510.43 26179
6511.19 25848
6511.96 24836
6512.72 23155
6513.48 21261
6514.24 18940
6515.00 17043
6515.76 15214
6516.52 13499
6517.28 12106
6518.04 10988
6518.80 10037
6519.57 9259
6520.33 8709
6521.09 8181
6521.85 7865
6522.61 7556
6523.37 7422
6524.14 7328
6524.90 7165
6525.66 7172
6526.42 7079
6527.18 7086
6527.94 7117
6528.71 7058
6529.47 7060
6530.23 7034
6530.99 6979
6531.75 7064
6532.52 7270
6533.28 7540
6534.04 8170
6534.80 8847
6535.56 9815
6536.33 10891
6537.09 11611
6537.85 12226
6538.61 12358
6539.38 12193
6540.14 11677
6540.90 11137
6541.66 10468
6542.43 9638
6543.19 8981
6543.95 8471
6544.71 8149
6545.48 7816
6546.24 7612
6547.00 7437
6547.77 7353
6548.53 7187
6549.29 7117
6550.06 7053
6550.82 6948
6551.58 6831
6552.34 6643
6553.11 6579
6553.87 6600
6554.63 6489
6555.40 6397
6556.16 6335
6556.93 6352
6557.69 6346
6558.45 6281
6559.22 6309
6559.98 6246
6560.74 6251
6561.51 6335
6562.27 6340
6563.03 6298
6563.80 6419
6564.56 6461
6565.33 6470
6566.09 6473
6566.85 6401
6567.62 6478
6568.38 6457
6569.15 6555
6569.91 6575
6570.68 6632
6571.44 6622
6572.20 6580
6572.97 6659
6573.73 6712
6574.50 6663
6575.26 6738
6576.03 6719
6576.79 6630
6577.56 6653
6578.32 6611
6579.09 6579
6579.85 6611
6580.62 6458
6581.38 6445
6582.15 6494
6582.91 6455
6583.68 6414
6584.44 6453
6585.21 6437
6585.97 6510
6586.74 6457
6587.50 6434
6588.27 6436
6589.03 6401
6589.80 6461
6590.56 6412
6591.33 6534
6592.09 6664
6592.86 6781
6593.63 6941
6594.39 7071
6595.16 7266
6595.92 7477
6596.69 7519
6597.45 7490
6598.22 7488
6598.99 7355
6599.75 7176
6600.52 7034
6601.28 6699
6602.05 6509
6602.82 6318
6603.58 6282
6604.35 6114
6605.11 5869
6605.88 5783
6606.65 5712
6607.41 5640
6608.18 5589
6608.95 5668
6609.71 5653
6610.48 5542
6611.25 5548
6612.01 5532
6612.78 5560
6613.55 5469
6614.31 5494
6615.08 5491
6615.85 5445
6616.61 5455
6617.38 5443
6618.15 5416
6618.92 5448
6619.68 5617
6620.45 5718
6621.22 5846
6621.98 5974
6622.75 6260
6623.52 6352
6624.29 6557
6625.05 6618
6625.82 6527
6626.59 6500
6627.36 6467
6628.12 6241
6628.89 6112
6629.66 5960
6630.43 5848
6631.20 5737
6631.96 5699
6632.73 5733
6633.50 5798
6634.27 5969
6635.04 6128
6635.80 6257
6636.57 6409
6637.34 6476
6638.11 6630
6638.88 6707
6639.64 6760
6640.41 6782
6641.18 6866
6641.95 6906
6642.72 6900
6643.49 6883
6644.26 6883
6645.02 6720
6645.79 6524
6646.56 6340
6647.33 6034
6648.10 5837
6648.87 5645
6649.64 5498
6650.41 5324
6651.17 5198
6651.94 5149
6652.71 5119
6653.48 5020
6654.25 4992
6655.02 4923
6655.79 4964
6656.56 4940
6657.33 4865
6658.10 4783
6658.87 4707
6659.64 4715
6660.41 4728
6661.17 4689
6661.94 4705
6662.71 4695
6663.48 4748
6664.25 4713
6665.02 4763
6665.79 4768
6666.56 4694
6667.33 4732
6668.10 4731
6668.87 4707
6669.64 4776
6670.41 4887
6671.18 4973
6671.95 5074
6672.72 5071
6673.49 5168
6674.26 5185
6675.03 5180
6675.80 5156
6676.58 5031
6677.35 5110
6678.12 5150
6678.89 5150
6679.66 5161
6680.43 5079
6681.20 5141
6681.97 5205
6682.74 5304
6683.51 5248
6684.28 5371
6685.05 5470
6685.82 5579
6686.59 5540
6687.37 5694
6688.14 5786
6688.91 5720
6689.68 5585
6690.45 5456
6691.22 5221
6691.99 5184
6692.76 5074
6693.54 4976
6694.31 4788
6695.08 4728
6695.85 4585
6696.62 4551
6697.39 4546
6698.17 4541
6698.94 4440
6699.71 4463
6700.48 4505
6701.25 4379
6702.02 4396
6702.80 4398
6703.57 4382
6704.34 4315
6705.11 4291
6705.88 4259
6706.66 4211
6707.43 4174
6708.20 4164
6708.97 4154
6709.75 4020
6710.52 3976
6711.29 4033
6712.06 3946
6712.84 3898
6713.61 3933
6714.38 3927
6715.15 3863
6715.93 3757
6716.70 3772
6717.47 3802
6718.24 3789
6719.02 3744
6719.79 3774
6720.56 3727
6721.34 3749
6722.11 3769
6722.88 3788
6723.66 3732
6724.43 3648
6725.20 3658
6725.98 3749
6726.75 3755
6727.52 3698
6728.30 3748
6729.07 3675
6729.84 3653
6730.62 3649
6731.39 3716
6732.16 3701
6732.94 3700
6733.71 3789
6734.48 3773
6735.26 3746
6736.03 3753
6736.81 3841
6737.58 3854
6738.35 3909
6739.13 3863
6739.90 3891
6740.68 3911
6741.45 3893
6742.22 3882
6743.00 3813
6743.77 3854
6744.55 3947
6745.32 3950
6746.10 3953
6746.87 3961
6747.65 3954
6748.42 3961
6749.19 4087
6749.97 4129
6750.74 4174
6751.52 4261
6752.29 4321
6753.07 4432
6753.84 4585
6754.62 4714
6755.39 4777
6756.17 4764
6756.94 4661
6757.72 4672
6758.49 4624
6759.27 4521
6760.04 4445
6760.82 4440
6761.59 4305
6762.37 4317
6763.15 4301
6763.92 4233
6764.70 4198
6765.47 4125
6766.25 4204
6767.02 4247
6767.80 4322
6768.57 4319
6769.35 4343
6770.13 4329
6770.90 4242
6771.68 4173
6772.45 4110
6773.23 4119
6774.01 4055
6774.78 3995
6775.56 3817
6776.33 3767
6777.11 3778
6777.89 3768
6778.66 3727
6779.44 3678
6780.22 3649
6780.99 3611
6781.77 3591
6782.55 3589
6783.32 3625
6784.10 3578
6784.88 3544
6785.65 3611
6786.43 3637
6787.21 3541
6787.98 3438
6788.76 3498
6789.54 3554
6790.31 3427
6791.09 3391
6791.87 3428
6792.64 3395
6793.42 3331
6794.20 3329
6794.98 3373
6795.75 3350
6796.53 3347
6797.31 3319
6798.09 3337
6798.86 3321
6799.64 3302
6800.42 3294
6801.20 3277
6801.97 3334
6802.75 3345
6803.53 3332
6804.31 3374
6805.08 3353
6805.86 3331
6806.64 3424
6807.42 3412
6808.20 3490
6808.97 3471
6809.75 3510
6810.53 3472
6811.31 3540
6812.09 3466
6812.87 3398
6813.64 3380
6814.42 3384
6815.20 3421
6815.98 3446
6816.76 3416
6817.54 3378
6818.31 3464
6819.09 3453
6819.87 3457
6820.65 3417
6821.43 3438
6822.21 3423
6822.99 3379
6823.77 3386
6824.54 3342
6825.32 3341
6826.10 3380
6826.88 3394
6827.66 3367
6828.44 3400
6829.22 3344
6830.00 3336
6830.78 3355
6831.56 3346
6832.34 3380
6833.12 3365
6833.90 3410
6834.67 3491
6835.45 3521
6836.23 3666
6837.01 3978
6837.79 4196
6838.57 4494
6839.35 4765
6840.13 4950
6840.91 5017
6841.69 5031
6842.47 4920
6843.25 4807
6844.03 4760
6844.81 4587
6845.59 4424
6846.37 4288
6847.15 4168
6847.93 4095
6848.71 4088
6849.49 4161
6850.27 4308
6851.05 4421
6851.84 4480
6852.62 4503
6853.40 4543
6854.18 4501
6854.96 4424
6855.74 4333
6856.52 4296
6857.30 4118
6858.08 4039
6858.86 3939
6859.64 3825
6860.42 3778
6861.20 3787
6861.99 3773
6862.77 3795
6863.55 3718
6864.33 3776
6865.11 3740
6865.89 3812
6866.67 3736
6867.45 3837
6868.24 3880
6869.02 3922
6869.80 3957
6870.58 3994
6871.36 3964
6872.14 3932
6872.93 3937
6873.71 4005
6874.49 4116
6875.27 4128
6876.05 4111
6876.83 4130
6877.62 4249
6878.40 4309
6879.18 4496
6879.96 4608
6880.74 4795
6881.53 5108
6882.31 5508
6883.09 5774
6883.87 6083
6884.66 6193
6885.44 6332
6886.22 6319
6887.00 6318
6887.79 6288
6888.57 6246
6889.35 6391
6890.13 6453
6890.92 6420
6891.70 6383
6892.48 6336
6893.27 6130
6894.05 5933
6894.83 5787
6895.61 5512
6896.40 5376
6897.18 5254
6897.96 5155
6898.75 5077
6899.53 4958
6900.31 4830
6901.10 4893
6901.88 4804
6902.66 4813
6903.45 4817
6904.23 4694
6905.01 4645
6905.80 4635
6906.58 4642
6907.36 4639
6908.15 4501
6908.93 4495
6909.72 4441
6910.50 4398
6911.28 4388
6912.07 4341
6912.85 4332
6913.64 4294
6914.42 4226
6915.20 4332
6915.99 4263
6916.77 4243
6917.56 4181
6918.34 4183
6919.12 4223
6919.91 4199
6920.69 4349
6921.48 4267
6922.26 4202
6923.05 4226
6923.83 4219
6924.62 4280
6925.40 4258
6926.19 4311
6926.97 4316
6927.75 4252
6928.54 4318
6929.32 4314
6930.11 4302
6930.89 4342
6931.68 4425
6932.46 4375
6933.25 4377
6934.04 4402
6934.82 4466
6935.61 4535
6936.39 4624
6937.18 4614
6937.96 4745
6938.75 4877
6939.53 4956
6940.32 5075
6941.10 5267
6941.89 5535
6942.67 5709
6943.46 5834
6944.25 5979
6945.03 6059
6945.82 6060
6946.60 6100
6947.39 6122
6948.18 6162
6948.96 6191
6949.75 6284
6950.53 6367
6951.32 6314
6952.11 6376
6952.89 6312
6953.68 6283
6954.47 6107
6955.25 6038
6956.04 6019
6956.82 5931
6957.61 5941
6958.40 5983
6959.18 5953
6959.97 5958
6960.76 5898
6961.54 5910
6962.33 5985
6963.12 6056
6963.90 6108
6964.69 6188
6965.48 6342
6966.27 6532
6967.05 6701
6967.84 6848
6968.63 7058
6969.41 7293
6970.20 7507
6970.99 7625
6971.78 7724
6972.56 7800
6973.35 7887
6974.14 7921
6974.93 7871
6975.71 7912
6976.50 7926
6977.29 7959
6978.08 8129
6978.86 8320
6979.65 8630
6980.44 9064
6981.23 9680
6982.01 10802
6982.80 12172
6983.59 13862
6984.38 16050
6985.17 18436
6985.95 20598
6986.74 22061
6987.53 23110
6988.32 23432
6989.11 23169
6989.90 22091
6990.68 20931
6991.47 19298
6992.26 17480
6993.05 15858
6993.84 14034
6994.63 12572
6995.42 11396
6996.20 10269
6996.99 9317
6997.78 8531
6998.57 7880
6999.36 7346
7000.15 6950
7000.94 6607
7001.73 6336
7002.52 6107
7003.30 5922
7004.09 5756
7004.88 5534
7005.67 5359
7006.46 5100
7007.25 4931
7008.04 4843
7008.83 4672
7009.62 4598
7010.41 4507
7011.20 4480
7011.99 4583
7012.78 4652
7013.57 4710
7014.36 4858
7015.15 4883
7015.94 4866
7016.73 4774
7017.52 4812
7018.31 4745
7019.10 4628
7019.89 4598
7020.68 4671
7021.47 4635
7022.26 4648
7023.05 4681
7023.84 4705
7024.63 4732
7025.42 4850
7026.21 4844
7027.00 4828
7027.79 4751
7028.58 4768
7029.37 4755
7030.16 4695
7030.95 4631
7031.74 4534
7032.53 4489
7033.32 4505
7034.11 4517
7034.90 4443
7035.70 4507
7036.49 4548
7037.28 4607
7038.07 4575
7038.86 4634
7039.65 4758
7040.44 4814
7041.23 4839
7042.02 4837
7042.82 4971
7043.61 5045
7044.40 4986
7045.19 4983
7045.98 5060
7046.77 5024
7047.56 5157
7048.36 5184
7049.15 5194
7049.94 5234
7050.73 5350
7051.52 5378
7052.31 5455
7053.11 5546
7053.90 5490
7054.69 5435
7055.48 5360
7056.27 5114
7057.07 4981
7057.86 5017
7058.65 4842
7059.44 4789
7060.24 4770
7061.03 4713
7061.82 4695
7062.61 4605
7063.40 4540
7064.20 4435
7064.99 4332
7065.78 4272
7066.58 4172
7067.37 4197
7068.16 4126
7068.95 4098
7069.75 3949
7070.54 3959
7071.33 3847
7072.13 3814
7072.92 3756
7073.71 3599
7074.50 3556
7075.30 3598
7076.09 3560
7076.88 3459
7077.68 3453
7078.47 3420
7079.26 3337
7080.06 3351
7080.85 3254
7081.64 3224
7082.44 3232
7083.23 3170
7084.02 3180
7084.82 3186
7085.61 3170
7086.41 3093
7087.20 3080
7087.99 3035
7088.79 3081
7089.58 3050
7090.38 3007
7091.17 2959
7091.96 2974
7092.76 2965
7093.55 2901
7094.35 2873
7095.14 2817
7095.93 2778
7096.73 2794
7097.52 2730
7098.32 2744
7099.11 2818
7099.91 2743
7100.70 2725
7101.50 2631
7102.29 2586
7103.09 2632
7103.88 2656
7104.67 2644
7105.47 2653
7106.26 2570
7107.06 2572
7107.85 2570
7108.65 2530
7109.44 2578
7110.24 2584
7111.03 2570
7111.83 2523
7112.62 2507
7113.42 2517
7114.22 2485
7115.01 2528
7115.81 2528
7116.60 2514
7117.40 2489
7118.19 2513
7118.99 2441
7119.78 2442
7120.58 2459
7121.38 2402
7122.17 2407
7122.97 2460
7123.76 2464
7124.56 2441
7125.35 2401
7126.15 2394
7126.95 2463
7127.74 2469
7128.54 2450
7129.34 2515
7130.13 2518
7130.93 2551
7131.72 2542
7132.52 2527
7133.32 2486
7134.11 2486
7134.91 2503
7135.71 2447
7136.50 2392
7137.30 2339
7138.10 2368
7138.89 2355
7139.69 2318
7140.49 2297
7141.28 2277
7142.08 2257
7142.88 2248
7143.67 2241
7144.47 2200
7145.27 2213
7146.06 2199
7146.86 2231
7147.66 2190
7148.46 2161
7149.25 2169
7150.05 2135
7150.85 2130
7151.65 2129
7152.44 2108
7153.24 2073
7154.04 2115
7154.84 2150
7155.63 2079
7156.43 2104
7157.23 2132
7158.03 2178
7158.82 2129
7159.62 2142
7160.42 2127
7161.22 2116
7162.02 2128
7162.81 2097
7163.61 2022
7164.41 1993
7165.21 2050
7166.01 2010
7166.80 1975
7167.60 2015
7168.40 2027
7169.20 2025
7170.00 1972
7170.80 1959
7171.60 1946
7172.39 1901
7173.19 1952
7173.99 1938
7174.79 1960
7175.59 1881
7176.39 1908
7177.19 1921
7177.99 1893
7178.78 1846
7179.58 1883
7180.38 1906
7181.18 1889
7181.98 1913
7182.78 1912
7183.58 1887
7184.38 1868
7185.18 1906
7185.98 1906
7186.78 1912
7187.58 1871
7188.37 1888
7189.17 1905
7189.97 1875
7190.77 1832
7191.57 1858
7192.37 1859
7193.17 1844
7193.97 1889
7194.77 1904
7195.57 1856
7196.37 1865
7197.17 1868
7197.97 1885
7198.77 1829
7199.57 1858
7200.37 1852
7201.17 1881
7201.97 1833
7202.77 1851
7203.57 1850
7204.37 1876
7205.17 1848
7205.97 1861
7206.77 1828
7207.57 1859
7208.38 1839
7209.18 1811
7209.98 1814
7210.78 1880
7211.58 1877
7212.38 1864
7213.18 1836
7213.98 1821
7214.78 1833
7215.58 1878
7216.38 1900
7217.18 1893
7217.99 1862
7218.79 1882
7219.59 1875
7220.39 1866
7221.19 1861
7221.99 1845
7222.79 1825
7223.59 1785
7224.40 1783
7225.20 1821
7226.00 1832
7226.80 1866
7227.60 1836
7228.40 1798
7229.21 1812
7230.01 1821
7230.81 1825
7231.61 1792
7232.41 1790
7233.22 1833
7234.02 1848
7234.82 1791
7235.62 1834
7236.42 1883
7237.23 1886
7238.03 1852
7238.83 1868
7239.63 1876
7240.43 1895
7241.24 1853
7242.04 1870
7242.84 1801
7243.64 1818
7244.45 1773
7245.25 1777
7246.05 1745
7246.86 1718
7247.66 1734
7248.46 1772
7249.26 1785
7250.07 1747
7250.87 1780
7251.67 1754
7252.48 1772
7253.28 1758
7254.08 1756
7254.88 1767
7255.69 1792
7256.49 1776
7257.29 1797
7258.10 1780
7258.90 1743
7259.70 1734
7260.51 1770
7261.31 1771
7262.12 1768
7262.92 1766
7263.72 1766
7264.53 1777
7265.33 1711
7266.13 1741
7266.94 1808
7267.74 1754
7268.55 1736
7269.35 1753
7270.15 1770
7270.96 1768
7271.76 1792
7272.57 1768
7273.37 1759
7274.17 1807
7274.98 1805
7275.78 1815
7276.59 1773
7277.39 1751
7278.20 1803
7279.00 1819
7279.80 1807
7280.61 1854
7281.41 1858
7282.22 1853
7283.02 1881
7283.83 1900
7284.63 1970
7285.44 1983
7286.24 1984
7287.05 2003
7287.85 2057
7288.66 2027
7289.46 2003
7290.27 2028
7291.07 1965
7291.88 2000
7292.68 2004
7293.49 1973
7294.29 1990
7295.10 2005
7295.90 2024
7296.71 2050
7297.52 2077
7298.32 2048
7299.13 2106
7299.93 2121
7300.74 2159
7301.54 2139
7302.35 2172
7303.16 2204
7303.96 2165
7304.77 2226
7305.57 2245
7306.38 2264
7307.19 2271
7307.99 2319
7308.80 2267
7309.60 2329
7310.41 2420
7311.22 2406
7312.02 2456
7312.83 2496
7313.64 2541
7314.44 2649
7315.25 2648
7316.05 2746
7316.86 2829
7317.67 3010
7318.47 3196
7319.28 3441
7320.09 3783
7320.89 4083
7321.70 4123
7322.51 4212
7323.32 4135
7324.12 4071
7324.93 3913
7325.74 3658
7326.54 3440
7327.35 3308
7328.16 3182
7328.97 3098
7329.77 3008
7330.58 2886
7331.39 2870
7332.19 2782
7333.00 2786
7333.81 2731
7334.62 2737
7335.42 2725
7336.23 2703
7337.04 2693
7337.85 2719
7338.66 2659
7339.46 2635
7340.27 2689
7341.08 2633
7341.89 2550
7342.70 2508
7343.50 2517
7344.31 2476
7345.12 2404
7345.93 2383
7346.74 2381
7347.54 2386
7348.35 2345
7349.16 2274
7349.97 2305
7350.78 2263
7351.59 2228
7352.39 2249
7353.20 2214
7354.01 2218
7354.82 2149
7355.63 2165
7356.44 2188
7357.25 2190
7358.06 2171
7358.86 2155
7359.67 2192
7360.48 2207
7361.29 2216
7362.10 2254
7362.91 2221
7363.72 2235
7364.53 2265
7365.34 2270
7366.15 2245
7366.96 2211
7367.77 2158
7368.57 2173
7369.38 2152
7370.19 2119
7371.00 2062
7371.81 2028
7372.62 2028
7373.43 1990
7374.24 1960
7375.05 1949
7375.86 1962
7376.67 1914
7377.48 1924
7378.29 1919
7379.10 1969
7379.91 2029
7380.72 2055
7381.53 2017
7382.34 2052
7383.15 2072
7383.96 2089
7384.77 2040
7385.58 2026
7386.39 2003
7387.20 1992
7388.01 1974
7388.83 1999
7389.64 1959
7390.45 1924
7391.26 1919
7392.07 1920
7392.88 1896
7393.69 1879
7394.50 1869
7395.31 1855
7396.12 1814
7396.93 1828
7397.74 1813
7398.56 1855
7399.37 1827
7400.18 1809
7400.99 1853
7401.80 1887
7402.61 1905
7403.42 1876
7404.23 1873
7405.05 1863
7405.86 1831
7406.67 1782
7407.48 1778
7408.29 1787
7409.10 1807
7409.91 1747
7410.73 1745
7411.54 1789
7412.35 1748
7413.16 1715
7413.97 1721
7414.79 1708
7415.60 1717
7416.41 1701
7417.22 1623
7418.03 1663
7418.85 1707
7419.66 1645
7420.47 1637
7421.28 1617
7422.10 1597
7422.91 1631
7423.72 1622
7424.53 1606
7425.35 1643
7426.16 1601
7426.97 1573
7427.78 1574
7428.60 1569
7429.41 1591
7430.22 1603
7431.03 1585
7431.85 1553
7432.66 1542
7433.47 1523
7434.29 1576
7435.10 1541
7435.91 1505
7436.73 1503
7437.54 1517
7438.35 1489
7439.17 1517
7439.98 1517
7440.79 1560
7441.61 1536
7442.42 1535
7443.23 1486
7444.05 1512
7444.86 1538
7445.67 1506
7446.49 1504
7447.30 1491
7448.11 1524
7448.93 1545
7449.74 1545
7450.56 1477
7451.37 1497
7452.18 1500
7453.00 1505
7453.81 1500
7454.63 1540
7455.44 1514
7456.26 1510
7457.07 1565
7457.88 1509
7458.70 1504
7459.51 1518
7460.33 1507
7461.14 1526
7461.96 1513
7462.77 1478
7463.59 1509
7464.40 1516
7465.21 1555
7466.03 1531
7466.84 1555
7467.66 1557
7468.47 1552
7469.29 1557
7470.10 1567
7470.92 1630
7471.73 1639
7472.55 1636
7473.36 1606
7474.18 1615
7474.99 1627
7475.81 1688
7476.63 1652
7477.44 1677
7478.26 1641
7479.07 1670
7479.89 1697
7480.70 1684
7481.52 1608
7482.33 1604
7483.15 1625
7483.97 1662
7484.78 1662
7485.60 1644
7486.41 1677
7487.23 1654
7488.05 1638
7488.86 1614
7489.68 1625
7490.49 1620
7491.31 1630
7492.13 1621
7492.94 1633
7493.76 1572
7494.57 1542
7495.39 1579
7496.21 1578
7497.02 1535
7497.84 1553
7498.66 1592
7499.47 1596
7500.29 1576
7501.11 1574
7501.92 1565
7502.74 1585
7503.56 1617
7504.37 1637
7505.19 1626
7506.01 1615
7506.82 1630
7507.64 1608
7508.46 1610
7509.28 1604
7510.09 1576
7510.91 1581
7511.73 1616
7512.55 1555
7513.36 1565
7514.18 1619
7515.00 1564
7515.81 1585
7516.63 1563
7517.45 1589
7518.27 1589
7519.09 1548
7519.90 1576
7520.72 1522
7521.54 1541
7522.36 1552
7523.17 1521
7523.99 1539
7524.81 1526
7525.63 1520
7526.45 1539
7527.26 1528
7528.08 1536
7528.90 1540
7529.72 1509
7530.54 1526
7531.36 1528
7532.17 1493
7532.99 1521
7533.81 1524
7534.63 1534
7535.45 1532
7536.27 1496
7537.09 1480
7537.90 1485
7538.72 1548
7539.54 1508
7540.36 1534
7541.18 1498
7542.00 1503
7542.82 1432
7543.64 1441
7544.45 1465
7545.27 1480
7546.09 1481
7546.91 1455
7547.73 1470
7548.55 1467
7549.37 1501
7550.19 1474
7551.01 1503
7551.83 1450
7552.65 1520
7553.47 1494
7554.29 1517
7555.11 1492
7555.93 1550
7556.75 1541
7557.57 1552
7558.39 1548
7559.21 1492
7560.03 1515
7560.85 1525
7561.67 1547
7562.49 1569
7563.31 1555
7564.13 1536
7564.95 1549
7565.77 1548
7566.59 1559
7567.41 1561
7568.23 1584
7569.05 1554
7569.87 1563
7570.69 1574
7571.51 1618
7572.33 1605
7573.15 1572
7573.97 1608
7574.79 1603
7575.61 1629
7576.43 1590
7577.25 1590
7578.07 1596
7578.89 1617
7579.72 1569
7580.54 1649
7581.36 1659
7582.18 1607
7583.00 1646
7583.82 1685
7584.64 1704
7585.46 1675
7586.29 1682
7587.11 1708
7587.93 1754
7588.75 1743
7589.57 1756
7590.39 1757
7591.21 1740
7592.04 1762
7592.86 1827
7593.68 1790
7594.50 1826
7595.32 1877
7596.14 1861
7596.97 1840
7597.79 1880
7598.61 1927
7599.43 1985
7600.25 2001
7601.08 1956
7601.90 1997
7602.72 2003
7603.54 2003
7604.37 2039
7605.19 2087
7606.01 2093
7606.83 2103
7607.65 2081
7608.48 2126
7609.30 2119
7610.12 2151
7610.95 2131
7611.77 2078
7612.59 2116
7613.41 2149
7614.24 2139
7615.06 2142
7615.88 2167
7616.71 2241
7617.53 2277
7618.35 2357
7619.17 2441
7620.00 2498
7620.82 2523
7621.64 2502
7622.47 2481
7623.29 2540
7624.11 2493
7624.94 2530
7625.76 2580
7626.58 2616
7627.41 2561
7628.23 2580
7629.05 2558
7629.88 2559
7630.70 2492
7631.53 2518
7632.35 2522
7633.17 2566
7634.00 2457
7634.82 2501
7635.65 2462
7636.47 2461
7637.29 2351
7638.12 2299
7638.94 2279
7639.77 2233
7640.59 2206
7641.41 2160
7642.24 2134
7643.06 2095
7643.89 2125
7644.71 2140
7645.54 2150
7646.36 2171
7647.19 2191
7648.01 2202
7648.84 2187
7649.66 2164
7650.48 2135
7651.31 2091
7652.13 2123
7652.96 2049
7653.78 1995
7654.61 1983
7655.43 1935
7656.26 1911
7657.08 1877
7657.91 1872
7658.74 1834
7659.56 1841
7660.39 1845
7661.21 1864
7662.04 1794
7662.86 1834
7663.69 1836
7664.51 1833
7665.34 1876
7666.16 1806
7666.99 1816
7667.82 1798
7668.64 1816
7669.47 1836
7670.29 1815
7671.12 1770
7671.94 1783
7672.77 1769
7673.60 1791
7674.42 1753
7675.25 1735
7676.08 1787
7676.90 1760
7677.73 1721
7678.55 1724
7679.38 1746
7680.21 1749
7681.03 1762
7681.86 1739
7682.69 1776
7683.51 1829
7684.34 1837
7685.17 1876
7685.99 1895
7686.82 1926
7687.65 1960
7688.47 1961
7689.30 1936
7690.13 1936
7690.95 1953
7691.78 1974
7692.61 1877
7693.44 1885
7694.26 1858
7695.09 1881
7695.92 1847
7696.74 1831
7697.57 1857
7698.40 1847
7699.23 1839
7700.05 1875
7700.88 1923
7701.71 1898
7702.54 1877
7703.36 1872
7704.19 1878
7705.02 1810
7705.85 1772
7706.67 1756
7707.50 1771
7708.33 1730
7709.16 1739
7709.99 1773
7710.81 1733
7711.64 1692
7712.47 1652
7713.30 1623
7714.13 1658
7714.96 1669
7715.78 1654
7716.61 1647
7717.44 1615
7718.27 1595
7719.10 1582
7719.93 1612
7720.75 1591
7721.58 1553
7722.41 1572
7723.24 1579
7724.07 1575
7724.90 1554
7725.73 1528
7726.56 1561
7727.38 1605
7728.21 1582
7729.04 1621
7729.87 1618
7730.70 1592
7731.53 1554
7732.36 1584
7733.19 1557
7734.02 1525
7734.85 1486
7735.68 1522
7736.51 1492
7737.34 1510
7738.16 1505
7738.99 1479
7739.82 1474
7740.65 1495
7741.48 1506
7742.31 1440
7743.14 1428
7743.97 1429
7744.80 1467
7745.63 1435
7746.46 1397
7747.29 1427
7748.12 1437
7748.95 1468
7749.78 1429
7750.61 1402
7751.44 1399
7752.27 1415
7753.10 1384
7753.93 1407
7754.76 1381
7755.59 1416
7756.43 1392
7757.26 1430
7758.09 1390
7758.92 1423
7759.75 1454
7760.58 1424
7761.41 1411
7762.24 1418
7763.07 1411
7763.90 1455
7764.73 1402
7765.56 1413
7766.39 1430
7767.23 1412
7768.06 1436
7768.89 1467
7769.72 1450
7770.55 1397
7771.38 1401
7772.21 1419
7773.04 1448
7773.88 1431
7774.71 1422
7775.54 1450
7776.37 1480
7777.20 1457
7778.03 1428
7778.87 1443
7779.70 1436
7780.53 1453
7781.36 1498
7782.19 1475
7783.02 1446
7783.86 1458
7784.69 1487
7785.52 1477
7786.35 1457
7787.18 1515
7788.02 1503
7788.85 1520
7789.68 1472
7790.51 1493
7791.35 1502
7792.18 1527
7793.01 1540
7793.84 1539
7794.68 1525
7795.51 1524
7796.34 1519
7797.17 1558
7798.01 1625
7798.84 1566
7799.67 1577
7800.50 1616
7801.34 1612
7802.17 1600
7803.00 1636
7803.84 1676
7804.67 1675
7805.50 1643
7806.34 1656
7807.17 1697
7808.00 1694
7808.84 1699
7809.67 1771
7810.50 1760
7811.34 1736
7812.17 1802
7813.00 1772
7813.84 1798
7814.67 1810
7815.50 1930
7816.34 1934
7817.17 1937
7818.00 1922
7818.84 1944
7819.67 1974
7820.51 2026
7821.34 2063
7822.17 2092
7823.01 2123
7823.84 2116
7824.68 2162
7825.51 2123
7826.34 2152
7827.18 2160
7828.01 2195
7828.85 2148
7829.68 2118
7830.52 2124
7831.35 2124
7832.19 2115
7833.02 2049
7833.85 2068
7834.69 2133
7835.52 2144
7836.36 2122
7837.19 2108
7838.03 2140
7838.86 2117
7839.70 2111
7840.53 2078
7841.37 2034
7842.20 1978
7843.04 1982
7843.87 1936
7844.71 1934
7845.54 1883
7846.38 1860
7847.22 1861
7848.05 1827
7848.89 1814
7849.72 1819
7850.56 1817
7851.39 1796
7852.23 1753
7853.06 1768
7853.90 1772
7854.74 1754
7855.57 1788
7856.41 1821
7857.24 1788
7858.08 1755
7858.91 1740
7859.75 1744
7860.59 1773
7861.42 1755
7862.26 1784
7863.09 1794
7863.93 1760
7864.77 1780
7865.60 1796
7866.44 1797
7867.28 1821
7868.11 1769
7868.95 1785
7869.79 1826
7870.62 1834
7871.46 1837
7872.30 1846
7873.13 1822
7873.97 1857
7874.81 1883
7875.64 1890
7876.48 1905
7877.32 1926
7878.15 2021
7878.99 2053
7879.83 2087
7880.67 2147
7881.50 2177
7882.34 2160
7883.18 2140
7884.01 2152
7884.85 2188
7885.69 2091
7886.53 2123
7887.36 2134
7888.20 2072
7889.04 2063
7889.88 2049
7890.71 1986
7891.55 1970
7892.39 2073
7893.23 2036
7894.07 2095
7894.90 2077
7895.74 2068
7896.58 2065
7897.42 2063
7898.25 2009
7899.09 1955
7899.93 1956
7900.77 1919
7901.61 1915
7902.45 1890
7903.28 1887
7904.12 1827
7904.96 1835
7905.80 1823
7906.64 1822
7907.48 1755
7908.32 1787
7909.15 1799
7909.99 1824
7910.83 1794
7911.67 1827
7912.51 1867
7913.35 1905
7914.19 1850
7915.03 1859
7915.86 1924
7916.70 1941
7917.54 1874
7918.38 1943
7919.22 1900
7920.06 1815
7920.90 1811
7921.74 1837
7922.58 1822
7923.42 1755
7924.26 1733
7925.10 1769
7925.94 1712
7926.78 1707
7927.61 1666
7928.45 1649
7929.29 1679
7930.13 1653
7930.97 1665
7931.81 1691
7932.65 1639
7933.49 1688
7934.33 1672
7935.17 1632
7936.01 1586
7936.85 1642
7937.69 1579
7938.53 1618
7939.37 1617
7940.21 1602
7941.05 1581
7941.90 1593
7942.74 1625
7943.58 1636
7944.42 1621
7945.26 1607
7946.10 1600
7946.94 1619
7947.78 1647
7948.62 1639
7949.46 1642
7950.30 1703
7951.14 1707
7951.98 1657
7952.82 1693
7953.66 1743
7954.51 1720
7955.35 1752
7956.19 1784
7957.03 1835
7957.87 1844
7958.71 1868
7959.55 1835
7960.39 1881
7961.24 1860
7962.08 1875
7962.92 1919
7963.76 1911
7964.60 1894
7965.44 1954
7966.29 1925
7967.13 1935
7967.97 2017
7968.81 2030
7969.65 2060
7970.49 2035
7971.34 2057
7972.18 2036
7973.02 2058
7973.86 1982
7974.70 1937
7975.55 1917
7976.39 1832
7977.23 1806
7978.07 1801
7978.92 1777
7979.76 1722
7980.60 1718
7981.44 1714
7982.29 1647
7983.13 1668
7983.97 1664
7984.81 1649
7985.66 1644
7986.50 1610
7987.34 1587
7988.18 1556
7989.03 1593
7989.87 1588
7990.71 1563
7991.56 1542
7992.40 1487
7993.24 1487
7994.08 1473
7994.93 1458
7995.77 1438
7996.61 1469
7997.46 1393
7998.30 1345
7999.14 1374
7999.99 1401
8000.83 1390
8001.68 1350
8002.52 1343
8003.36 1409
8004.21 1328
8005.05 1306
8005.89 1316
8006.74 1278
8007.58 1297
8008.43 1282
8009.27 1261
8010.11 1286
8010.96 1276
8011.80 1259
8012.65 1258
8013.49 1265
8014.33 1264
8015.18 1293
8016.02 1248
8016.87 1232
8017.71 1284
8018.56 1286
8019.40 1251
8020.24 1231
8021.09 1233
8021.93 1256
8022.78 1229
8023.62 1226
8024.47 1218
8025.31 1229
8026.16 1226
8027.00 1236
8027.85 1193
8028.69 1253
8029.54 1220
8030.38 1224
8031.23 1243
8032.07 1222
8032.92 1165
8033.76 1237
8034.61 1240
8035.45 1236
8036.30 1202
8037.14 1228
8037.99 1235
8038.83 1229
8039.68 1260
8040.53 1227
8041.37 1241
8042.22 1201
8043.06 1208
8043.91 1243
8044.75 1226
8045.60 1222
8046.45 1224
8047.29 1216
8048.14 1212
8048.98 1220
8049.83 1206
8050.68 1189
8051.52 1190
8052.37 1192
8053.21 1182
8054.06 1154
8054.91 1164
8055.75 1201
8056.60 1180
8057.45 1140
8058.29 1124
8059.14 1173
8059.99 1147
8060.83 1112
8061.68 1114
8062.53 1128
8063.37 1146
8064.22 1141
8065.07 1132
8065.91 1077
8066.76 1133
8067.61 1125
8068.45 1142
8069.30 1105
8070.15 1103
8071.00 1118
8071.84 1128
8072.69 1099
8073.54 1099
8074.39 1060
8075.23 1108
8076.08 1132
8076.93 1112
8077.78 1075
8078.62 1083
8079.47 1097
8080.32 1125
8081.17 1104
8082.01 1079
8082.86 1093
8083.71 1081
8084.56 1101
8085.41 1096
8086.25 1087
8087.10 1111
8087.95 1073
8088.80 1097
8089.65 1072
8090.49 1062
8091.34 1066
8092.19 1078
8093.04 1086
8093.89 1062
8094.74 1097
8095.58 1091
8096.43 1116
8097.28 1091
8098.13 1092
8098.98 1078
8099.83 1094
8100.68 1090
8101.52 1105
8102.37 1080
8103.22 1109
8104.07 1060
8104.92 1089
8105.77 1086
8106.62 1075
8107.47 1057
8108.32 1073
8109.17 1053
8110.01 1085
8110.86 1094
8111.71 1087
8112.56 1069
8113.41 1090
8114.26 1086
8115.11 1100
8115.96 1085
8116.81 1106
8117.66 1077
8118.51 1056
8119.36 1070
8120.21 1091
8121.06 1089
8121.91 1106
8122.76 1127
8123.61 1111
8124.46 1079
8125.31 1070
8126.16 1084
8127.01 1108
8127.86 1112
8128.71 1152
8129.56 1116
8130.41 1137
8131.26 1147
8132.11 1150
8132.96 1165
8133.81 1157
8134.66 1129
8135.51 1165
8136.36 1182
8137.21 1170
8138.06 1177
8138.92 1125
8139.77 1157
8140.62 1141
8141.47 1150
8142.32 1149
8143.17 1138
8144.02 1139
8144.87 1111
8145.72 1107
8146.57 1147
8147.42 1096
8148.28 1131
8149.13 1120
8149.98 1087
8150.83 1123
8151.68 1135
8152.53 1162
8153.38 1160
8154.24 1125
8155.09 1125
8155.94 1104
8156.79 1185
8157.64 1147
8158.49 1150
8159.35 1167
8160.20 1148
8161.05 1137
8161.90 1142
8162.75 1110
8163.61 1117
8164.46 1110
8165.31 1120
8166.16 1072
8167.01 1094
8167.87 1063
8168.72 1069
8169.57 1093
8170.42 1036
8171.28 1033
8172.13 1087
8172.98 1098
8173.83 1099
8174.69 1055
8175.54 1066
8176.39 1080
8177.24 1044
8178.10 1045
8178.95 1068
8179.80 1093
8180.66 1092
8181.51 1064
8182.36 1058
8183.22 1033
8184.07 1065
8184.92 1078
8185.77 1073
8186.63 1041
8187.48 1040
8188.33 1070
8189.19 1056
8190.04 1051
8190.89 1041
8191.75 1049
8192.60 1028
8193.46 1071
8194.31 1063
8195.16 1084
8196.02 1061
8196.87 1037
8197.72 1057
8198.58 1076
8199.43 1038
8200.29 1040
8201.14 1046
8201.99 1045
8202.85 1012
8203.70 1034
8204.56 1022
8205.41 1034
8206.26 1055
8207.12 1023
8207.97 1066
8208.83 1055
8209.68 1053
8210.54 1069
8211.39 1040
8212.25 1051
8213.10 1046
8213.95 1089
8214.81 1070
8215.66 1067
8216.52 1089
8217.37 1083
8218.23 1124
8219.08 1075
8219.94 1094
8220.79 1088
8221.65 1087
8222.50 1094
8223.36 1109
8224.21 1110
8225.07 1103
8225.92 1077
8226.78 1094
8227.64 1053
8228.49 1060
8229.35 1075
8230.20 1095
8231.06 1091
8231.91 1106
8232.77 1051
8233.62 1076
8234.48 1080
8235.34 1082
8236.19 1064
8237.05 1064
8237.90 1079
8238.76 1098
8239.62 1089
8240.47 1110
8241.33 1080
8242.18 1090
8243.04 1079
8243.90 1064
8244.75 1112
8245.61 1085
8246.46 1051
8247.32 1078
8248.18 1074
8249.03 1120
8249.89 1057
8250.75 1063
8251.60 1104
8252.46 1088
8253.32 1073
8254.17 1055
8255.03 1115
8255.89 1120
8256.74 1126
8257.60 1124
8258.46 1111
8259.32 1154
8260.17 1130
8261.03 1139
8261.89 1173
8262.74 1161
8263.60 1168
8264.46 1173
8265.32 1194
8266.17 1179
8267.03 1204
8267.89 1251
8268.75 1230
8269.60 1236
8270.46 1243
8271.32 1250
8272.18 1254
8273.03 1273
8273.89 1291
8274.75 1277
8275.61 1299
8276.47 1338
8277.32 1350
8278.18 1385
8279.04 1413
8279.90 1482
8280.76 1584
8281.61 1533
8282.47 1561
8283.33 1602
8284.19 1582
8285.05 1547
8285.91 1561
8286.76 1566
8287.62 1532
8288.48 1483
8289.34 1485
8290.20 1508
8291.06 1500
8291.92 1539
8292.77 1509
8293.63 1514
8294.49 1518
8295.35 1573
8296.21 1588
8297.07 1574
8297.93 1582
8298.79 1593
8299.65 1562
8300.51 1513
8301.36 1500
8302.22 1480
8303.08 1444
8303.94 1397
8304.80 1407
8305.66 1345
8306.52 1385
8307.38 1353
8308.24 1305
8309.10 1312
8309.96 1285
8310.82 1271
8311.68 1301
8312.54 1269
8313.40 1279
8314.26 1242
8315.12 1268
8315.98 1258
8316.84 1210
8317.70 1238
8318.56 1210
8319.42 1183
8320.28 1176
8321.14 1172
8322.00 1202
8322.86 1173
8323.72 1160
8324.58 1122
8325.44 1129
8326.30 1142
8327.16 1133
8328.02 1126
8328.88 1112
8329.74 1110
8330.60 1128
8331.46 1110
8332.33 1126
8333.19 1101
8334.05 1091
8334.91 1085
8335.77 1111
8336.63 1125
8337.49 1140
8338.35 1138
8339.21 1111
8340.07 1116
8340.94 1105
8341.80 1124
8342.66 1087
8343.52 1123
8344.38 1079
8345.24 1076
8346.10 1047
8346.97 1105
8347.83 1124
8348.69 1101
8349.55 1108
8350.41 1112
8351.27 1095
8352.14 1109
8353.00 1089
8353.86 1102
8354.72 1091
8355.58 1084
8356.45 1140
8357.31 1135
8358.17 1111
8359.03 1118
8359.89 1131
8360.76 1126
8361.62 1154
8362.48 1112
8363.34 1135
8364.21 1078
8365.07 1083
8365.93 1089
8366.79 1133
8367.66 1122
8368.52 1097
8369.38 1111
8370.24 1102
8371.11 1111
8371.97 1044
8372.83 1132
8373.70 1120
8374.56 1144
8375.42 1120
8376.29 1149
8377.15 1123
8378.01 1113
8378.87 1098
8379.74 1095
8380.60 1106
8381.46 1090
8382.33 1096
8383.19 1089
8384.06 1092
8384.92 1063
8385.78 1086
8386.65 1081
8387.51 1093
8388.37 1112
8389.24 1123
8390.10 1080
8390.96 1065
8391.83 1115
8392.69 1101
8393.56 1074
8394.42 1064
8395.28 1083
8396.15 1114
8397.01 1130
8397.88 1074
8398.74 1092
8399.61 1100
8400.47 1120
8401.33 1104
8402.20 1104
8403.06 1123
8403.93 1146
8404.79 1102
8405.66 1097
8406.52 1104
8407.39 1154
8408.25 1136
8409.12 1120
8409.98 1116
8410.85 1112
8411.71 1116
8412.57 1123
8413.44 1136
8414.30 1108
8415.17 1113
8416.04 1152
8416.90 1148
8417.77 1139
8418.63 1137
8419.50 1163
8420.36 1149
8421.23 1172
8422.09 1153
8422.96 1177
8423.82 1181
8424.69 1195
8425.55 1171
8426.42 1195
8427.29 1204
8428.15 1224
8429.02 1201
8429.88 1228
8430.75 1239
8431.61 1252
8432.48 1215
8433.35 1268
8434.21 1277
8435.08 1310
8435.95 1252
8436.81 1267
8437.68 1304
8438.54 1317
8439.41 1346
8440.28 1368
8441.14 1392
8442.01 1398
8442.88 1401
8443.74 1472
8444.61 1474
8445.48 1461
8446.34 1499
8447.21 1499
8448.08 1542
8448.94 1537
8449.81 1560
8450.68 1553
8451.54 1560
8452.41 1567
8453.28 1579
8454.14 1584
8455.01 1581
8455.88 1572
8456.75 1567
8457.61 1565
8458.48 1570
8459.35 1573
8460.22 1552
8461.08 1567
8461.95 1537
8462.82 1561
8463.69 1511
8464.55 1498
8465.42 1514
8466.29 1516
8467.16 1486
8468.02 1421
8468.89 1467
8469.76 1441
8470.63 1443
8471.50 1418
8472.36 1403
8473.23 1399
8474.10 1387
8474.97 1365
8475.84 1398
8476.70 1386
8477.57 1423
8478.44 1418
8479.31 1435
8480.18 1436
8481.05 1432
8481.91 1474
8482.78 1444
8483.65 1429
8484.52 1472
8485.39 1456
8486.26 1453
8487.13 1427
8488.00 1429
8488.86 1414
8489.73 1439
8490.60 1382
8491.47 1370
8492.34 1377
8493.21 1351
8494.08 1362
8494.95 1387
8495.82 1338
8496.69 1358
8497.56 1391
8498.43 1360
8499.29 1347
8500.16 1341
8501.03 1331
8501.90 1351
8502.77 1298
8503.64 1333
8504.51 1317
8505.38 1289
8506.25 1286
8507.12 1330
8507.99 1329
8508.86 1298
8509.73 1337
8510.60 1328
8511.47 1337
8512.34 1298
8513.21 1316
8514.08 1359
8514.95 1367
8515.82 1325
8516.69 1314
8517.56 1320
8518.43 1341
8519.30 1392
8520.17 1380
8521.04 1359
8521.91 1359
8522.79 1399
8523.66 1388
8524.53 1440
8525.40 1401
8526.27 1434
8527.14 1481
8528.01 1480
8528.88 1462
8529.75 1468
8530.62 1442
8531.49 1464
8532.36 1456
8533.24 1471
8534.11 1488
8534.98 1464
8535.85 1434
8536.72 1422
8537.59 1395
8538.46 1385
8539.34 1379
8540.21 1404
8541.08 1389
8541.95 1358
8542.82 1389
8543.69 1388
8544.56 1416
8545.44 1377
8546.31 1332
8547.18 1407
8548.05 1426
8548.92 1374
8549.80 1412
8550.67 1447
8551.54 1419
8552.41 1449
8553.28 1466
8554.16 1499
8555.03 1515
8555.90 1531
8556.77 1540
8557.65 1528
8558.52 1552
8559.39 1547
8560.26 1543
8561.14 1509
8562.01 1510
8562.88 1471
8563.75 1458
8564.63 1448
8565.50 1457
8566.37 1461
8567.24 1452
8568.12 1426
8568.99 1448
8569.86 1424
8570.74 1424
8571.61 1400
8572.48 1426
8573.36 1440
8574.23 1412
8575.10 1439
8575.98 1461
8576.85 1456
8577.72 1442
8578.60 1435
8579.47 1403
8580.34 1476
8581.22 1484
8582.09 1482
8582.96 1515
8583.84 1463
8584.71 1492
8585.59 1546
8586.46 1554
8587.33 1573
8588.21 1508
8589.08 1556
8589.96 1595
8590.83 1567
8591.70 1534
8592.58 1539
8593.45 1560
8594.33 1577
8595.20 1574
8596.07 1591
8596.95 1652
8597.82 1592
8598.70 1658
8599.57 1664
8600.45 1638
8601.32 1670
8602.20 1638
8603.07 1693
8603.95 1666
8604.82 1699
8605.70 1679
8606.57 1718
8607.45 1778
8608.32 1772
8609.20 1762
8610.07 1779
8610.95 1803
8611.82 1809
8612.70 1869
8613.57 1869
8614.45 1924
8615.32 1972
8616.20 1897
8617.07 1923
8617.95 1995
8618.82 2033
8619.70 2052
8620.57 2071
8621.45 2095
8622.33 2105
8623.20 2143
8624.08 2187
8624.95 2169
8625.83 2232
8626.70 2231
8627.58 2266
8628.46 2298
8629.33 2326
8630.21 2271
8631.08 2330
8631.96 2349
8632.84 2401
8633.71 2394
8634.59 2397
8635.47 2411
8636.34 2499
8637.22 2503
8638.10 2513
8638.97 2553
8639.85 2576
8640.73 2634
8641.60 2646
8642.48 2703
8643.36 2701
8644.23 2797
8645.11 2825
8645.99 2860
8646.86 2885
8647.74 2899
8648.62 2915
8649.49 2994
8650.37 3024
8651.25 3038
8652.13 3051
8653.00 3088
8653.88 3174
8654.76 3228
8655.63 3261
8656.51 3334
8657.39 3435
8658.27 3483
8659.14 3606
8660.02 3771
8660.90 3894
8661.78 4037
8662.66 4283
8663.53 4385
8664.41 4542
8665.29 4716
8666.17 4848
8667.04 4906
8667.92 5000
8668.80 5052
8669.68 5058
8670.56 5082
8671.43 5103
8672.31 5064
8673.19 5067
8674.07 5040
8674.95 4994
8675.83 4882
8676.70 4750
8677.58 4730
8678.46 4618
8679.34 4513
8680.22 4471
8681.10 4287
8681.98 4196
8682.86 4108
8683.73 3980
8684.61 3900
8685.49 3870
8686.37 3817
8687.25 3794
8688.13 3823
8689.01 3920
8689.89 3917
8690.77 4067
8691.65 4184
8692.52 4191
8693.40 4291
8694.28 4408
8695.16 4505
8696.04 4520
8696.92 4538
8697.80 4500
8698.68 4494
8699.56 4434
8700.44 4364
8701.32 4271
8702.20 4159
8703.08 4090
8703.96 4000
8704.84 3896
8705.72 3769
8706.60 3636
8707.48 3639
8708.36 3560
8709.24 3377
8710.12 3266
8711.00 3202
8711.88 3146
8712.76 3083
8713.64 2966
8714.52 2885
8715.40 2795
8716.28 2751
8717.16 2714
8718.04 2675
8718.92 2681
8719.80 2631
8720.68 2647
8721.56 2617
8722.45 2621
8723.33 2637
8724.21 2639
8725.09 2614
8725.97 2631
8726.85 2580
8727.73 2603
8728.61 2629
8729.49 2641
8730.37 2689
8731.26 2643
8732.14 2627
8733.02 2635
8733.90 2654
8734.78 2684
8735.66 2718
8736.54 2722
8737.42 2715
8738.31 2776
8739.19 2750
8740.07 2711
8740.95 2702
8741.83 2714
8742.71 2753
8743.60 2762
8744.48 2792
8745.36 2796
8746.24 2791
8747.12 2782
8748.01 2783
8748.89 2794
8749.77 2877
8750.65 2892
8751.53 2915
8752.42 2924
8753.30 2989
8754.18 3060
8755.06 3129
8755.95 3120
8756.83 3135
8757.71 3215
8758.59 3229
8759.48 3296
8760.36 3348
8761.24 3325
8762.13 3269
8763.01 3286
8763.89 3330
8764.77 3294
8765.66 3225
8766.54 3154
8767.42 3177
8768.31 3137
8769.19 3086
8770.07 3135
8770.96 3093
8771.84 3115
8772.72 3071
8773.61 3089
8774.49 3101
8775.37 3087
8776.26 3023
8777.14 2932
8778.02 2949
8778.91 2947
8779.79 2928
8780.67 2954
8781.56 2900
8782.44 2858
8783.32 2915
8784.21 2917
8785.09 2965
8785.98 2949
8786.86 2976
8787.74 3067
8788.63 3070
8789.51 3064
8790.40 3046
8791.28 3079
8792.17 3053
8793.05 2979
8793.93 2927
8794.82 2843
8795.70 2839
8796.59 2759
8797.47 2764
8798.36 2722
8799.24 2657
8800.13 2625
8801.01 2634
8801.90 2555
8802.78 2561
8803.67 2562
8804.55 2494
8805.43 2504
8806.32 2525
8807.20 2496
8808.09 2528
8808.98 2486
8809.86 2489
8810.75 2499
8811.63 2492
8812.52 2470
8813.40 2525
8814.29 2530
8815.17 2478
8816.06 2541
8816.94 2568
8817.83 2594
8818.71 2608
8819.60 2572
8820.49 2612
8821.37 2579
8822.26 2528
8823.14 2576
8824.03 2571
8824.91 2495
8825.80 2450
8826.69 2399
8827.57 2420
8828.46 2386
8829.35 2317
8830.23 2323
8831.12 2280
8832.00 2291
8832.89 2245
8833.78 2180
8834.66 2180
8835.55 2164
8836.44 2176
8837.32 2110
8838.21 2085
8839.10 2098
8839.98 2077
8840.87 2047
8841.76 2019
8842.64 2018
8843.53 1999
8844.42 1978
8845.30 1980
8846.19 1949
8847.08 1951
8847.96 1958
8848.85 1902
8849.74 1891
8850.63 1871
8851.51 1879
8852.40 1878
8853.29 1884
8854.18 1867
8855.06 1829
8855.95 1815
8856.84 1776
8857.73 1749
8858.61 1754
8859.50 1741
8860.39 1727
8861.28 1728
8862.16 1690
8863.05 1684
8863.94 1673
8864.83 1660
8865.72 1661
8866.60 1674
8867.49 1635
8868.38 1628
8869.27 1665
8870.16 1633
8871.04 1604
8871.93 1578
8872.82 1630
8873.71 1565
8874.60 1554
8875.49 1555
8876.37 1574
8877.26 1495
8878.15 1480
8879.04 1514
8879.93 1521
8880.82 1504
8881.71 1475
8882.60 1494
8883.48 1483
8884.37 1495
8885.26 1442
8886.15 1474
8887.04 1421
8887.93 1451
8888.82 1435
8889.71 1424
8890.60 1421
8891.49 1404
8892.38 1421
8893.26 1420
8894.15 1382
8895.04 1389
8895.93 1385
8896.82 1378
8897.71 1373
8898.60 1366
8899.49 1364
8900.38 1332
8901.27 1370
8902.16 1289
8903.05 1312
8903.94 1307
8904.83 1317
8905.72 1307
8906.61 1314
8907.50 1309
8908.39 1278
8909.28 1305
8910.17 1288
8911.06 1269
8911.95 1270
8912.84 1233
8913.73 1260
8914.62 1239
8915.51 1233
8916.40 1222
8917.29 1213
8918.18 1225
8919.08 1177
8919.97 1195
8920.86 1224
8921.75 1216
8922.64 1198
8923.53 1228
8924.42 1232
8925.31 1174
8926.20 1157
8927.09 1184
8927.98 1193
8928.88 1156
8929.77 1167
8930.66 1139
8931.55 1118
8932.44 1124
8933.33 1145
8934.22 1124
8935.11 1120
8936.01 1114
8936.90 1114
8937.79 1131
8938.68 1128
8939.57 1102
8940.46 1106
8941.36 1089
8942.25 1098
8943.14 1084
8944.03 1043
8944.92 1078
8945.81 1110
8946.71 1094
8947.60 1046
8948.49 1054
8949.38 1080
8950.28 1067
8951.17 1053
8952.06 1051
8952.95 1052
8953.84 1040
8954.74 1049
8955.63 1046
8956.52 1047
8957.41 1033
8958.31 999
8959.20 1041
8960.09 1073
8960.99 1051
8961.88 1031
8962.77 1055
8963.66 1012
8964.56 1043
8965.45 1015
8966.34 1042
8967.24 1026
8968.13 1015
8969.02 1020
8969.92 1042
8970.81 1050
8971.70 1038
8972.60 994
8973.49 1016
8974.38 996
8975.28 996
8976.17 998
8977.06 1008
8977.96 1004
8978.85 977
8979.74 987
8980.64 992
8981.53 1013
8982.42 1015
8983.32 982
8984.21 1011
8985.11 1003
8986.00 966
8986.89 978
8987.79 1010
8988.68 990
8989.58 965
8990.47 951
8991.36 986
8992.26 952
8993.15 996
8994.05 986
8994.94 945
8995.84 956
8996.73 963
8997.63 919
8998.52 931
8999.42 969
9000.31 957
9001.20 950
9002.10 940
9002.99 957
9003.89 929
9004.78 927
9005.68 949
9006.57 934
9007.47 946
9008.36 920
9009.26 941
9010.15 943
9011.05 946
9011.94 913
9012.84 926
9013.74 932
9014.63 914
9015.53 930
9016.42 926
9017.32 941
9018.21 941
9019.11 907
9020.00 946
9020.90 935
9021.80 918
9022.69 918
9023.59 952
9024.48 917
9025.38 922
9026.28 915
9027.17 925
9028.07 935
9028.96 927
9029.86 939
9030.76 945
9031.65 955
9032.55 938
9033.44 896
9034.34 891
9035.24 911
9036.13 903
9037.03 913
9037.93 909
9038.82 921
9039.72 941
9040.62 927
9041.51 916
9042.41 915
9043.31 912
9044.20 905
9045.10 931
9046.00 973
9046.90 964
9047.79 921
9048.69 945
9049.59 928
9050.48 932
9051.38 907
9052.28 913
9053.18 933
9054.07 950
9054.97 924
9055.87 922
9056.77 926
9057.66 914
9058.56 952
9059.46 945
9060.36 935
9061.25 973
9062.15 991
9063.05 958
9063.95 978
9064.84 962
9065.74 928
9066.64 947
9067.54 999
9068.44 956
9069.34 921
9070.23 959
9071.13 981
9072.03 963
9072.93 956
9073.83 956
9074.72 925
9075.62 936
9076.52 936
9077.42 947
9078.32 970
9079.22 997
9080.12 965
9081.01 979
9081.91 975
9082.81 966
9083.71 991
9084.61 966
9085.51 951
9086.41 941
9087.31 976
9088.21 967
9089.10 991
9090.00 994
9090.90 975
9091.80 971
9092.70 1008
9093.60 1011
9094.50 1019
9095.40 1018
9096.30 1022
9097.20 1018
9098.10 1023
9099.00 1000
9099.90 1062
9100.80 1015
9101.70 1001
9102.60 993
9103.50 1001
9104.40 976
9105.30 979
9106.20 969
9107.10 994
9108.00 980
9108.90 979
9109.80 972
9110.70 967
9111.60 967
9112.50 951
9113.40 949
9114.30 941
9115.20 958
9116.10 925
9117.00 919
9117.90 905
9118.80 930
9119.70 917
9120.60 928
9121.50 923
9122.40 913
9123.30 931
9124.20 931
9125.11 949
9126.01 924
9126.91 935
9127.81 916
9128.71 919
9129.61 920
9130.51 904
9131.41 895
9132.31 903
9133.22 902
9134.12 898
9135.02 867
9135.92 891
9136.82 913
9137.72 913
9138.62 870
9139.53 889
9140.43 919
9141.33 874
9142.23 886
9143.13 902
9144.03 919
9144.94 867
9145.84 889
9146.74 864
9147.64 875
9148.54 875
9149.45 896
9150.35 874
9151.25 869
9152.15 892
9153.06 889
9153.96 879
9154.86 886
9155.76 898
9156.66 867
9157.57 853
9158.47 879
9159.37 860
9160.27 819
9161.18 855
9162.08 873
9162.98 859
9163.89 857
9164.79 868
9165.69 870
9166.59 885
9167.50 888
9168.40 852
9169.30 870
9170.21 870
9171.11 833
9172.01 857
9172.92 872
9173.82 884
9174.72 885
9175.63 889
9176.53 887
9177.43 854
9178.34 863
9179.24 880
9180.14 863
9181.05 858
9181.95 825
9182.85 863
9183.76 863
9184.66 851
9185.57 856
9186.47 891
9187.37 871
9188.28 868
9189.18 851
9190.09 844
9190.99 856
9191.89 815
9192.80 859
9193.70 877
9194.61 853
9195.51 836
9196.42 868
9197.32 863
9198.23 838
9199.13 851
9200.03 887
9200.94 864
9201.84 838
9202.75 852
9203.65 847
9204.56 838
9205.46 840
9206.37 870
9207.27 879
9208.18 880
9209.08 877
9209.99 849
9210.89 834
9211.80 856
9212.70 869
9213.61 863
9214.51 812
9215.42 824
9216.32 849
9217.23 859
9218.14 846
9219.04 862
9219.95 844
9220.85 833
9221.76 835
9222.66 861
9223.57 860
9224.47 847
9225.38 836
9226.29 850
9227.19 835
9228.10 873
9229.00 838
9229.91 834
9230.82 832
9231.72 842
9232.63 812
9233.54 851
9234.44 853
9235.35 822
9236.25 815
9237.16 816
9238.07 823
9238.97 803
9239.88 836
9240.79 808
9241.69 828
9242.60 835
9243.51 816
9244.41 813
9245.32 816
9246.23 811
9247.13 819
9248.04 828
9248.95 829
9249.85 830
9250.76 803
9251.67 789
9252.58 807
9253.48 817
9254.39 845
9255.30 780
9256.21 798
9257.11 833
9258.02 832
9258.93 817
9259.84 801
9260.74 829
9261.65 812
9262.56 823
9263.47 836
9264.37 807
9265.28 809
9266.19 785
9267.10 837
9268.00 826
9268.91 778
9269.82 813
9270.73 812
9271.64 833
9272.55 797
9273.45 811
9274.36 822
9275.27 842
9276.18 826
9277.09 819
9277.99 819
9278.90 846
9279.81 826
9280.72 843
9281.63 848
9282.54 823
9283.45 827
9284.35 867
9285.26 838
9286.17 827
9287.08 840
9287.99 847
9288.90 839
9289.81 806
9290.72 799
9291.63 820
9292.54 816
9293.44 816
9294.35 843
9295.26 816
9296.17 823
9297.08 835
9297.99 843
9298.90 865
9299.81 815
9300.72 809
9301.63 880
9302.54 841
9303.45 851
9304.36 849
9305.27 809
9306.18 833
9307.09 857
9308.00 840
9308.91 826
9309.82 868
9310.73 866
9311.64 867
9312.55 852
9313.46 847
9314.37 863
9315.28 865
9316.19 853
9317.10 841
9318.01 850
9318.92 843
9319.83 837
9320.74 854
9321.65 886
9322.56 837
9323.47 837
9324.38 808
9325.29 820
9326.20 811
9327.12 816
9328.03 849
9328.94 864
9329.85 851
9330.76 861
9331.67 850
9332.58 835
9333.49 832
9334.40 797
9335.31 843
9336.23 822
9337.14 803
9338.05 817
9338.96 850
9339.87 852
9340.78 842
9341.69 868
9342.61 842
9343.52 824
9344.43 818
9345.34 818
9346.25 842
9347.16 827
9348.08 825
9348.99 829
9349.90 862
9350.81 836
9351.72 827
9352.64 842
9353.55 851
9354.46 824
9355.37 835
9356.28 821
9357.20 809
9358.11 812
9359.02 825
9359.93 822
9360.85 835
9361.76 789
9362.67 809
9363.58 782
9364.50 801
9365.41 809
9366.32 787
9367.24 803
9368.15 825
9369.06 821
9369.97 812
9370.89 836
9371.80 806
9372.71 780
9373.63 783
9374.54 810
9375.45 800
9376.37 786
9377.28 779
9378.19 814
9379.11 802
9380.02 786
9380.93 804
9381.85 793
9382.76 818
9383.67 833
9384.59 839
9385.50 817
9386.41 827
9387.33 788
9388.24 806
9389.16 815
9390.07 871
9390.98 819
9391.90 837
9392.81 815
9393.73 817
9394.64 800
9395.55 821
9396.47 832
9397.38 840
9398.30 855
9399.21 839
9400.12 831
9401.04 815
9401.95 847
9402.87 851
9403.78 829
9404.70 804
9405.61 802
9406.53 827
9407.44 822
9408.36 791
9409.27 774
9410.19 782
9411.10 826
9412.02 810
9412.93 792
9413.85 792
9414.76 765
9415.68 803
9416.59 818
9417.51 808
9418.42 812
9419.34 829
9420.25 813
9421.17 830
9422.08 785
9423.00 790
9423.91 778
9424.83 803
9425.75 803
9426.66 809
9427.58 822
9428.49 790
9429.41 781
9430.32 812
9431.24 824
9432.16 786
9433.07 810
9433.99 796
9434.90 804
9435.82 777
9436.74 817
9437.65 781
9438.57 800
9439.49 799
9440.40 797
9441.32 835
9442.23 787
9443.15 799
9444.07 795
9444.98 835
9445.90 819
9446.82 830
9447.73 837
9448.65 831
9449.57 784
9450.48 825
9451.40 821
9452.32 846
9453.23 812
9454.15 816
9455.07 813
9455.99 802
9456.90 810
9457.82 821
9458.74 816
9459.65 851
9460.57 834
9461.49 828
9462.41 822
9463.32 800
9464.24 827
9465.16 826
9466.08 843
9466.99 835
9467.91 818
9468.83 813
9469.75 837
9470.67 818
9471.58 827
9472.50 835
9473.42 863
9474.34 834
9475.26 848
9476.17 852
9477.09 856
9478.01 869
9478.93 840
9479.85 855
9480.76 833
9481.68 869
9482.60 874
9483.52 851
9484.44 852
9485.36 885
9486.28 897
9487.19 846
9488.11 879
9489.03 892
9489.95 883
9490.87 867
9491.79 898
9492.71 864
9493.63 889
9494.54 856
9495.46 885
9496.38 883
9497.30 860
9498.22 900
9499.14 887
9500.06 877
9500.98 875
9501.90 917
9502.82 918
9503.74 899
9504.66 900
9505.58 915
9506.49 910
9507.41 901
9508.33 899
9509.25 915
9510.17 929
9511.09 926
9512.01 932
9512.93 921
9513.85 897
9514.77 896
9515.69 959
9516.61 964
9517.53 946
9518.45 965
9519.37 961
9520.29 960
9521.21 962
9522.13 968
9523.05 945
9523.97 1034
9524.90 1017
9525.82 978
9526.74 996
9527.66 1002
9528.58 1012
9529.50 1007
9530.42 988
9531.34 978
9532.26 1004
9533.18 1039
9534.10 1049
9535.02 1018
9535.94 1026
9536.86 1045
9537.79 1034
9538.71 1047
9539.63 1047
9540.55 1057
9541.47 1071
9542.39 1096
9543.31 1097
9544.23 1054
9545.16 1060
9546.08 1073
9547.00 1098
9547.92 1072
9548.84 1089
9549.76 1135
9550.69 1148
9551.61 1141
9552.53 1130
9553.45 1131
9554.37 1156
9555.29 1170
9556.22 1158
9557.14 1178
9558.06 1180
9558.98 1173
9559.90 1168
9560.83 1168
9561.75 1220
9562.67 1237
9563.59 1242
9564.52 1234
9565.44 1224
9566.36 1263
9567.28 1252
9568.21 1260
9569.13 1257
9570.05 1267
9570.97 1331
9571.90 1326
9572.82 1320
9573.74 1295
9574.66 1315
9575.59 1299
9576.51 1327
9577.43 1304
9578.36 1343
9579.28 1332
9580.20 1351
9581.13 1362
9582.05 1364
9582.97 1400
9583.90 1400
9584.82 1404
9585.74 1419
9586.67 1390
9587.59 1412
9588.51 1415
9589.44 1425
9590.36 1411
9591.28 1439
9592.21 1497
9593.13 1495
9594.05 1483
9594.98 1471
9595.90 1486
9596.83 1531
9597.75 1532
9598.67 1514
9599.60 1550
9600.52 1516
9601.45 1573
9602.37 1571
9603.30 1594
9604.22 1620
9605.14 1622
9606.07 1627
9606.99 1648
9607.92 1661
9608.84 1653
9609.77 1677
9610.69 1711
9611.62 1646
9612.54 1651
9613.46 1670
9614.39 1677
9615.31 1696
9616.24 1679
9617.16 1734
9618.09 1734
9619.01 1733
9619.94 1773
9620.86 1758
9621.79 1776
9622.71 1754
9623.64 1834
9624.56 1802
9625.49 1775
9626.42 1806
9627.34 1829
9628.27 1846
9629.19 1869
9630.12 1818
9631.04 1841
9631.97 1902
9632.89 1930
9633.82 1942
9634.75 1932
9635.67 1953
9636.60 1998
9637.52 1979
9638.45 1977
9639.37 2008
9640.30 2045
9641.23 2079
9642.15 2125
9643.08 2132
9644.00 2155
9644.93 2226
9645.86 2249
9646.78 2229
9647.71 2219
9648.64 2275
9649.56 2324
9650.49 2250
9651.42 2275
9652.34 2263
9653.27 2276
9654.20 2270
9655.12 2273
9656.05 2211
9656.98 2250
9657.90 2247
9658.83 2269
9659.76 2251
9660.68 2179
9661.61 2247
9662.54 2229
9663.47 2223
9664.39 2242
9665.32 2236
9666.25 2317
9667.17 2313
9668.10 2298
9669.03 2303
9669.96 2291
9670.88 2299
9671.81 2347
9672.74 2372
9673.67 2349
9674.59 2344
9675.52 2369
9676.45 2418
9677.38 2424
9678.31 2434
9679.23 2441
9680.16 2395
9681.09 2385
9682.02 2420
9682.94 2449
9683.87 2455
9684.80 2447
9685.73 2470
9686.66 2449
9687.59 2433
9688.51 2488
9689.44 2508
9690.37 2487
9691.30 2488
9692.23 2481
9693.16 2546
9694.08 2497
9695.01 2478
9695.94 2506
9696.87 2544
9697.80 2552
9698.73 2531
9699.66 2528
9700.59 2500
9701.52 2486
9702.44 2536
9703.37 2544
9704.30 2504
9705.23 2529
9706.16 2566
9707.09 2624
9708.02 2636
9708.95 2617
9709.88 2628
9710.81 2659
9711.74 2736
9712.67 2738
9713.60 2775
9714.53 2837
9715.45 2812
9716.38 2855
9717.31 2887
9718.24 2883
9719.17 2821
9720.10 2791
9721.03 2868
9721.96 2796
9722.89 2767
9723.82 2733
9724.75 2640
9725.68 2629
9726.61 2552
9727.54 2514
9728.47 2492
9729.40 2423
9730.33 2370
9731.26 2386
9732.20 2340
9733.13 2365
9734.06 2294
9734.99 2293
9735.92 2280
9736.85 2263
9737.78 2249
9738.71 2202
9739.64 2152
9740.57 2192
9741.50 2160
9742.43 2060
9743.36 2067
9744.29 2084
9745.23 2076
9746.16 2050
9747.09 2003
9748.02 2028
9748.95 1995
9749.88 1972
9750.81 1959
9751.74 1967
9752.68 1972
9753.61 1927
9754.54 1934
9755.47 1968
9756.40 1906
9757.33 1873
9758.27 1861
9759.20 1859
9760.13 1867
9761.06 1825
9761.99 1828
9762.92 1828
9763.86 1816
9764.79 1801
9765.72 1837
9766.65 1821
9767.58 1803
9768.52 1802
9769.45 1776
9770.38 1795
9771.31 1759
9772.25 1770
9773.18 1809
9774.11 1802
9775.04 1791
9775.98 1806
9776.91 1818
9777.84 1801
9778.77 1823
9779.71 1835
9780.64 1815
9781.57 1817
9782.50 1790
9783.44 1839
9784.37 1826
9785.30 1834
9786.24 1832
9787.17 1807
9788.10 1795
9789.03 1805
9789.97 1820
9790.90 1843
9791.83 1809
9792.77 1794
9793.70 1833
9794.63 1821
9795.57 1781
9796.50 1819
9797.43 1800
9798.37 1806
9799.30 1787
9800.24 1829
9801.17 1805
9802.10 1783
9803.04 1807
9803.97 1769
9804.90 1764
9805.84 1747
9806.77 1730
9807.71 1755
9808.64 1727
9809.57 1704
9810.51 1652
9811.44 1653
9812.38 1676
9813.31 1606
9814.25 1585
9815.18 1598
9816.11 1586
9817.05 1584
9817.98 1556
9818.92 1544
9819.85 1544
9820.79 1548
9821.72 1540
9822.66 1548
9823.59 1521
9824.53 1487
9825.46 1504
9826.40 1483
9827.33 1456
9828.27 1463
9829.20 1479
9830.14 1480
9831.07 1469
9832.01 1486
9832.94 1481
9833.88 1441
9834.81 1422
9835.75 1481
9836.68 1469
9837.62 1434
9838.55 1455
9839.49 1457
9840.43 1460
9841.36 1426
9842.30 1417
9843.23 1433
9844.17 1393
9845.10 1407
9846.04 1419
9846.98 1419
9847.91 1401
9848.85 1428
9849.78 1407
9850.72 1394
9851.66 1388
9852.59 1396
9853.53 1428
9854.46 1368
9855.40 1372
9856.34 1356
9857.27 1369
9858.21 1371
9859.15 1368
9860.08 1352
9861.02 1360
9861.96 1364
9862.89 1332
9863.83 1348
9864.77 1349
9865.70 1361
9866.64 1359
9867.58 1369
9868.51 1352
9869.45 1354
9870.39 1368
9871.32 1372
9872.26 1331
9873.20 1344
9874.14 1369
9875.07 1364
9876.01 1339
9876.95 1312
9877.89 1312
9878.82 1366
9879.76 1360
9880.70 1353
9881.64 1312
9882.57 1288
9883.51 1329
9884.45 1316
9885.39 1322
9886.32 1287
9887.26 1341
9888.20 1320
9889.14 1282
9890.08 1256
9891.01 1281
9891.95 1330
9892.89 1315
9893.83 1299
9894.77 1319
9895.70 1239
9896.64 1286
9897.58 1272
9898.52 1274
9899.46 1286
9900.40 1280
9901.33 1294
9902.27 1292
9903.21 1301
9904.15 1239
9905.09 1221
9906.03 1264
9906.97 1277
9907.90 1295
9908.84 1305
9909.78 1281
9910.72 1304
9911.66 1309
9912.60 1298
9913.54 1272
9914.48 1299
9915.42 1329
9916.36 1296
9917.29 1333
9918.23 1348
9919.17 1336
9920.11 1340
9921.05 1375
9921.99 1412
9922.93 1402
9923.87 1366
9924.81 1359
9925.75 1409
9926.69 1395
9927.63 1400
9928.57 1429
9929.51 1467
9930.45 1496
9931.39 1480
9932.33 1425
9933.27 1454
9934.21 1469
9935.15 1458
9936.09 1411
9937.03 1409
9937.97 1370
9938.91 1399
9939.85 1367
9940.79 1336
9941.73 1317
9942.67 1328
9943.61 1318
9944.55 1312
9945.49 1331
9946.43 1304
9947.37 1311
9948.31 1334
9949.26 1312
9950.20 1314
9951.14 1319
9952.08 1348
9953.02 1341
9953.96 1342
9954.90 1314
9955.84 1330
9956.78 1351
9957.72 1344
9958.67 1299
9959.61 1286
9960.55 1247
9961.49 1257
9962.43 1233
9963.37 1258
9964.31 1229
9965.25 1210
9966.20 1219
9967.14 1229
9968.08 1201
9969.02 1152
9969.96 1158
9970.90 1185
9971.85 1198
9972.79 1192
9973.73 1158
9974.67 1174
9975.61 1138
9976.56 1142
9977.50 1188
9978.44 1193
9979.38 1157
9980.32 1163
9981.27 1224
9982.21 1146
9983.15 1175
9984.09 1164
9985.04 1204
9985.98 1226
9986.92 1163
9987.86 1185
9988.81 1185
9989.75 1175
9990.69 1178
9991.63 1172
9992.58 1135
9993.52 1180
9994.46 1211
9995.41 1174
9996.35 1143
9997.29 1141
9998.24 1200
9999.18 1149
10000.12 1124
10001.06 1127
10002.01 1118
10002.95 1149
10003.89 1168
10004.84 1112
10005.78 1156
10006.72 1096
10007.67 1145
10008.61 1143
10009.56 1108
10010.50 1071
10011.44 1074
10012.39 1094
10013.33 1092
10014.27 1102
10015.22 1084
10016.16 1075
10017.11 1092
10018.05 1073
10018.99 1058
10019.94 1079
10020.88 1062
10021.83 1070
10022.77 1075
10023.71 1017
10024.66 1034
10025.60 1029
10026.55 1015
10027.49 1076
10028.44 1026
10029.38 1042
10030.33 1037
10031.27 1066
10032.22 1023
10033.16 1017
10034.10 1055
10035.05 1045
10035.99 1045
10036.94 1017
10037.88 1013
10038.83 1032
10039.77 1000
10040.72 1010
10041.66 1028
10042.61 1010
10043.55 990
10044.50 1032
10045.45 1016
10046.39 1008
10047.34 975
10048.28 975
10049.23 1005
10050.17 995
10051.12 995
10052.06 1011
10053.01 984
10053.95 1006
10054.90 1019
10055.85 1021
10056.79 940
10057.74 961
10058.68 970
10059.63 988
10060.58 969
10061.52 953
10062.47 993
10063.41 986
10064.36 953
10065.31 925
10066.25 973
10067.20 949
10068.15 946
10069.09 946
10070.04 973
10070.99 938
10071.93 975
10072.88 985
10073.82 980
10074.77 964
10075.72 946
10076.66 992
10077.61 967
10078.56 938
10079.51 940
10080.45 943
10081.40 984
10082.35 964
10083.29 947
10084.24 942
10085.19 933
10086.13 975
10087.08 976
10088.03 959
10088.98 960
10089.92 959
10090.87 965
10091.82 935
10092.77 959
10093.71 969
10094.66 999
10095.61 985
10096.56 966
10097.50 942
10098.45 962
10099.40 942
10100.35 980
10101.30 965
10102.24 953
10103.19 949
10104.14 959
10105.09 957
10106.04 953
10106.98 931
10107.93 934
10108.88 953
10109.83 910
10110.78 896
10111.73 907
10112.67 977
10113.62 954
10114.57 933
10115.52 937
10116.47 957
10117.42 955
10118.37 934
10119.32 927
10120.26 949
10121.21 969
10122.16 976
10123.11 979
10124.06 945
10125.01 949
10125.96 951
10126.91 980
10127.86 925
10128.81 928
10129.75 959
10130.70 995
10131.65 980
10132.60 947
10133.55 971
10134.50 957
10135.45 955
10136.40 964
10137.35 994
10138.30 973
10139.25 1001
10140.20 995
10141.15 994
10142.10 988
10143.05 1027
10144.00 1029
10144.95 1021
10145.90 980
10146.85 986
10147.80 1005
10148.75 1049
10149.70 1071
10150.65 1045
10151.60 1040
10152.55 1074
10153.50 1065
10154.45 1060
10155.40 1055
10156.35 1026
10157.30 1075
10158.25 1069
10159.20 1093
10160.15 1073
10161.10 1056
10162.06 1107
10163.01 1082
10163.96 1084
10164.91 1092
10165.86 1129
10166.81 1151
10167.76 1154
10168.71 1094
10169.66 1102
10170.61 1147
10171.57 1177
10172.52 1199
10173.47 1140
10174.42 1153
10175.37 1177
10176.32 1201
10177.27 1197
10178.23 1240
10179.18 1223
10180.13 1215
10181.08 1218
10182.03 1237
10182.98 1267
10183.94 1291
10184.89 1271
10185.84 1292
10186.79 1251
10187.74 1262
10188.70 1264
10189.65 1301
10190.60 1310
10191.55 1308
10192.50 1314
10193.46 1318
10194.41 1358
10195.36 1324
10196.31 1343
10197.27 1349
10198.22 1364
10199.17 1365
10200.12 1399
10201.08 1369
10202.03 1393
10202.98 1418
10203.93 1430
10204.89 1454
10205.84 1479
10206.79 1460
10207.75 1506
10208.70 1489
10209.65 1459
10210.60 1468
10211.56 1498
10212.51 1516
10213.46 1474
10214.42 1467
10215.37 1510
10216.32 1518
10217.28 1454
10218.23 1453
10219.18 1402
10220.14 1413
10221.09 1393
10222.04 1389
10223.00 1361
10223.95 1332
10224.91 1374
10225.86 1356
10226.81 1336
10227.77 1339
10228.72 1381
10229.67 1364
10230.63 1369
10231.58 1344
10232.54 1341
10233.49 1365
10234.44 1388
10235.40 1357
10236.35 1362
10237.31 1375
10238.26 1399
10239.22 1390
10240.17 1420
10241.12 1405
10242.08 1385
10243.03 1366
10243.99 1379
10244.94 1389
10245.90 1346
10246.85 1339
10247.81 1323
10248.76 1328
10249.72 1299
10250.67 1269
10251.63 1263
10252.58 1291
10253.54 1265
10254.49 1250
10255.45 1249
10256.40 1208
10257.36 1193
10258.31 1229
10259.27 1199
10260.22 1162
10261.18 1172
10262.13 1164
10263.09 1165
10264.05 1164
10265.00 1172
10265.96 1158
10266.91 1166
10267.87 1142
10268.82 1110
10269.78 1091
10270.74 1111
10271.69 1144
10272.65 1141
10273.60 1089
10274.56 1049
10275.52 1098
10276.47 1080
10277.43 1068
10278.38 1043
10279.34 1063
10280.30 1033
10281.25 1037
10282.21 1046
10283.17 1040
10284.12 1025
10285.08 1049
10286.04 1021
10286.99 1024
10287.95 1017
10288.91 1013
10289.86 1011
10290.82 990
10291.78 1009
10292.73 960
10293.69 1019
10294.65 1015
10295.60 1021
10296.56 961
10297.52 984
10298.47 998
10299.43 1015
10300.39 1015
10301.35 1010
10302.30 994
10303.26 975
10304.22 985
10305.18 956
10306.13 957
10307.09 909
10308.05 992
10309.01 954
10309.96 930
10310.92 959
10311.88 961
10312.84 934
10313.79 963
10314.75 956
10315.71 950
10316.67 924
10317.63 947
10318.58 965
10319.54 923
10320.50 938
10321.46 890
10322.42 941
10323.38 950
10324.33 945
10325.29 926
10326.25 916
10327.21 935
10328.17 946
10329.13 895
10330.09 937
10331.04 932
10332.00 930
10332.96 954
10333.92 922
10334.88 934
10335.84 888
10336.80 918
10337.76 922
10338.71 908
10339.67 867
10340.63 914
10341.59 907
10342.55 880
10343.51 869
10344.47 894
10345.43 850
10346.39 864
10347.35 874
10348.31 847
10349.27 861
10350.23 834
10351.19 819
10352.15 846
10353.11 813
10354.06 826
10355.02 830
10355.98 817
10356.94 814
10357.90 832
10358.86 874
10359.82 846
10360.78 819
10361.74 802
10362.70 819
10363.66 818
10364.62 818
10365.58 842
10366.55 808
10367.51 805
10368.47 799
10369.43 813
10370.39 810
10371.35 787
10372.31 785
10373.27 808
10374.23 762
10375.19 786
10376.15 771
10377.11 797
10378.07 796
10379.03 769
10379.99 788
10380.96 780
10381.92 781
10382.88 764
10383.84 778
10384.80 799
10385.76 773
10386.72 767
10387.68 787
10388.64 785
10389.61 746
10390.57 774
10391.53 756
10392.49 756
10393.45 784
10394.41 789
10395.38 779
10396.34 774
10397.30 764
10398.26 774
10399.22 765
10400.18 775
10401.15 765
10402.11 771
10403.07 758
10404.03 788
10404.99 761
10405.96 733
10406.92 752
10407.88 747
10408.84 776
10409.80 756
10410.77 732
10411.73 742
10412.69 765
10413.65 739
10414.62 756
10415.58 764
10416.54 767
10417.51 741
10418.47 725
10419.43 759
10420.39 761
10421.36 759
10422.32 752
10423.28 740
10424.24 741
10425.21 769
10426.17 764
10427.13 769
10428.10 736
10429.06 747
10430.02 743
10430.99 741
10431.95 722
10432.91 717
10433.88 703
10434.84 731
10435.80 709
10436.77 729
10437.73 710
10438.69 741
10439.66 670
10440.62 735
10441.59 744
10442.55 693
10443.51 726
10444.48 707
10445.44 743
10446.41 728
10447.37 699
10448.33 707
10449.30 715
10450.26 701
10451.23 738
10452.19 722
10453.15 730
10454.12 722
10455.08 732
10456.05 707
10457.01 713
10457.98 676
10458.94 682
10459.91 732
10460.87 698
10461.84 709
10462.80 708
10463.77 703
10464.73 691
10465.70 696
10466.66 695
10467.62 712
10468.59 696
10469.56 699
10470.52 717
10471.49 703
10472.45 710
10473.42 707
10474.38 726
10475.35 710
10476.31 722
10477.28 720
10478.24 705
10479.21 680
10480.17 695
10481.14 715
10482.10 722
10483.07 702
10484.04 734
10485.00 671
10485.97 716
10486.93 710
10487.90 725
10488.87 749
10489.83 708
10490.80 715
10491.76 701
10492.73 726
10493.70 695
10494.66 713
10495.63 710
10496.60 749
10497.56 699
10498.53 706
10499.49 690
10500.46 721
10501.43 707
10502.39 703
10503.36 694
10504.33 712
10505.29 717
10506.26 700
10507.23 702
10508.19 697
10509.16 701
10510.13 725
10511.10 706
10512.06 700
10513.03 699
10514.00 709
10514.96 707
10515.93 681
10516.90 701
10517.87 701
10518.83 716
10519.80 695
10520.77 713
10521.73 691
10522.70 693
10523.67 735
10524.64 731
10525.61 726
10526.57 738
10527.54 752
10528.51 741
10529.48 744
10530.44 706
10531.41 724
10532.38 741
10533.35 727
10534.32 749
10535.28 741
10536.25 742
10537.22 756
10538.19 736
10539.16 762
10540.13 738
10541.09 733
10542.06 750
10543.03 738
10544.00 756
10544.97 720
10545.94 762
10546.90 755
10547.87 775
10548.84 762
10549.81 777
10550.78 753
10551.75 756
10552.72 753
10553.69 790
10554.66 783
10555.62 789
10556.59 799
10557.56 742
10558.53 750
10559.50 768
10560.47 789
10561.44 748
10562.41 767
10563.38 734
10564.35 785
10565.32 764
10566.29 763
10567.26 797
10568.23 786
10569.20 808
10570.17 789
10571.14 821
10572.10 791
10573.07 778
10574.04 801
10575.01 801
10575.98 780
10576.95 786
10577.92 775
10578.89 804
10579.86 769
10580.84 818
10581.81 812
10582.78 807
10583.75 802
10584.72 837
10585.69 829
10586.66 813
10587.63 827
10588.60 795
10589.57 842
10590.54 798
10591.51 841
10592.48 836
10593.45 862
10594.42 826
10595.39 861
10596.36 868
10597.34 857
10598.31 875
10599.28 865
10600.25 918
10601.22 893
10602.19 871
10603.16 913
10604.13 915
10605.10 918
10606.08 942
10607.05 971
10608.02 972
10608.99 966
10609.96 1007
10610.93 1019
10611.90 982
10612.88 1003
10613.85 986
10614.82 988
10615.79 1002
10616.76 982
10617.74 988
10618.71 972
10619.68 966
10620.65 963
10621.62 938
10622.60 961
10623.57 909
10624.54 908
10625.51 929
10626.48 905
10627.46 895
10628.43 878
10629.40 865
10630.37 887
10631.35 915
10632.32 873
10633.29 887
10634.26 870
10635.24 888
10636.21 912
10637.18 921
10638.16 903
10639.13 944
10640.10 913
10641.07 894
10642.05 889
10643.02 924
10643.99 934
10644.97 914
10645.94 901
10646.91 886
10647.89 921
10648.86 873
10649.83 900
10650.81 861
10651.78 824
10652.75 836
10653.73 869
10654.70 823
10655.67 844
10656.65 798
10657.62 831
10658.59 835
10659.57 808
10660.54 820
10661.52 800
10662.49 790
10663.46 804
10664.44 798
10665.41 791
10666.39 793
10667.36 785
10668.33 781
10669.31 772
10670.28 775
10671.26 782
10672.23 798
10673.21 800
10674.18 775
10675.16 756
10676.13 784
10677.10 806
10678.08 810
10679.05 809
10680.03 819
10681.00 812
10681.98 808
10682.95 807
10683.93 790
10684.90 799
10685.88 787
10686.85 796
10687.83 798
10688.80 786
10689.78 793
10690.75 784
10691.73 814
10692.70 794
10693.68 810
10694.66 810
10695.63 790
10696.61 763
10697.58 799
10698.56 787
10699.53 813
10700.51 799
10701.48 808
10702.46 778
10703.44 782
10704.41 799
10705.39 799
10706.36 792
10707.34 770
10708.32 804
10709.29 783
10710.27 816
10711.24 790
10712.22 788
10713.20 776
10714.17 847
10715.15 767
10716.13 799
10717.10 806
10718.08 832
10719.05 810
10720.03 823
10721.01 780
10721.98 791
10722.96 836
10723.94 831
10724.91 852
10725.89 780
10726.87 837
10727.85 816
10728.82 846
10729.80 824
10730.78 811
10731.75 821
10732.73 825
10733.71 823
10734.69 831
10735.66 829
10736.64 848
10737.62 831
10738.59 842
10739.57 871
10740.55 842
10741.53 838
10742.50 826
10743.48 845
10744.46 824
10745.44 852
10746.42 855
10747.39 855
10748.37 847
10749.35 841
10750.33 838
10751.30 895
10752.28 877
10753.26 895
10754.24 912
10755.22 855
10756.20 923
10757.17 884
10758.15 889
10759.13 893
10760.11 904
10761.09 879
10762.07 900
10763.04 902
10764.02 906
10765.00 906
10765.98 906
10766.96 916
10767.94 914
10768.92 900
10769.90 902
10770.87 945
10771.85 925
10772.83 946
10773.81 895
10774.79 962
10775.77 970
10776.75 991
10777.73 961
10778.71 990
10779.69 974
10780.67 944
10781.64 974
10782.62 964
10783.60 986
10784.58 964
10785.56 979
10786.54 961
10787.52 956
10788.50 957
10789.48 987
10790.46 951
10791.44 908
10792.42 959
10793.40 977
10794.38 971
10795.36 917
10796.34 927
10797.32 973
10798.30 926
10799.28 945
10800.26 969
10801.24 932
10802.22 932
10803.20 920
10804.18 924
10805.16 895
10806.14 939
10807.12 916
10808.10 935
10809.09 919
10810.07 931
10811.05 916
10812.03 943
10813.01 931
10813.99 940
10814.97 923
10815.95 953
10816.93 904
10817.91 913
10818.89 916
10819.87 883
10820.86 918
10821.84 938
10822.82 927
10823.80 883
10824.78 916
10825.76 918
10826.74 948
10827.73 879
10828.71 933
10829.69 956
10830.67 944
10831.65 960
10832.63 963
10833.61 939
10834.60 911
10835.58 934
10836.56 930
10837.54 979
10838.52 971
10839.51 957
10840.49 941
10841.47 1006
10842.45 961
10843.43 956
10844.42 990
10845.40 931
10846.38 992
10847.36 990
10848.35 976
10849.33 970
10850.31 977
10851.29 1008
10852.28 1036
10853.26 991
10854.24 1014
10855.22 1024
10856.21 1041
10857.19 1026
10858.17 998
10859.16 1056
10860.14 1035
10861.12 1071
10862.10 1058
10863.09 1065
10864.07 1034
10865.05 1060
10866.04 1062
10867.02 1102
10868.00 1063
10868.99 1090
10869.97 1084
10870.95 1086
10871.94 1097
10872.92 1124
10873.90 1112
10874.89 1111
10875.87 1146
10876.86 1140
10877.84 1144
10878.82 1148
10879.81 1153
10880.79 1135
10881.77 1169
10882.76 1100
10883.74 1180
10884.73 1170
10885.71 1193
10886.69 1203
10887.68 1203
10888.66 1219
10889.65 1167
10890.63 1208
10891.62 1226
10892.60 1242
10893.58 1246
10894.57 1263
10895.55 1276
10896.54 1322
10897.52 1281
10898.51 1284
10899.49 1286
10900.48 1311
10901.46 1281
10902.45 1334
10903.43 1312
10904.42 1320
10905.40 1336
10906.39 1343
10907.37 1352
10908.36 1366
10909.34 1366
10910.33 1369
10911.31 1415
10912.30 1374
10913.28 1429
10914.27 1469
10915.25 1481
10916.24 1455
10917.22 1477
10918.21 1509
10919.20 1494
10920.18 1489
10921.17 1526
10922.15 1514
10923.14 1531
10924.12 1534
10925.11 1560
10926.10 1548
10927.08 1522
10928.07 1577
10929.05 1563
10930.04 1588
10931.03 1623
10932.01 1640
10933.00 1642
10933.99 1625
10934.97 1654
10935.96 1644
10936.94 1638
10937.93 1640
10938.92 1672
10939.90 1702
10940.89 1723
10941.88 1719
10942.86 1775
10943.85 1837
10944.84 1846
10945.82 1800
10946.81 1870
10947.80 1896
10948.79 1948
10949.77 1951
10950.76 1986
10951.75 2010
10952.73 1981
10953.72 2072
10954.71 2105
10955.69 2155
10956.68 2146
10957.67 2187
10958.66 2207
10959.64 2213
10960.63 2272
10961.62 2278
10962.61 2295
10963.59 2247
10964.58 2270
10965.57 2334
10966.56 2290
10967.55 2285
10968.53 2269
10969.52 2277
10970.51 2234
10971.50 2225
10972.49 2186
10973.47 2180
10974.46 2172
10975.45 2131
10976.44 2097
10977.43 2123
10978.41 2109
10979.40 2092
10980.39 2064
10981.38 2083
10982.37 2133
10983.36 2133
10984.34 2154
10985.33 2149
10986.32 2159
10987.31 2244
10988.30 2254
10989.29 2235
10990.28 2280
10991.27 2292
10992.25 2343
10993.24 2380
10994.23 2426
10995.22 2477
10996.21 2535
10997.20 2603
10998.19 2633
10999.18 2692
11000.17 2737
11001.16 2700
11002.15 2724
11003.14 2767
11004.12 2795
11005.11 2793
11006.10 2779
11007.09 2700
11008.08 2648
11009.07 2616
11010.06 2558
11011.05 2522
11012.04 2423
11013.03 2339
11014.02 2309
11015.01 2247
11016.00 2119
11016.99 2075
11017.98 2007
11018.97 1926
11019.96 1886
11020.95 1864
11021.94 1795
11022.93 1729
11023.92 1723
11024.91 1723
11025.90 1681
11026.89 1650
11027.88 1669
11028.88 1618
11029.87 1632
11030.86 1606
11031.85 1610
11032.84 1570
11033.83 1559
11034.82 1605
11035.81 1565
11036.80 1545
11037.79 1536
11038.78 1526
11039.77 1499
11040.77 1490
11041.76 1466
11042.75 1470
11043.74 1475
11044.73 1477
11045.72 1478
11046.71 1508
11047.70 1491
11048.70 1439
11049.69 1463
11050.68 1451
11051.67 1444
11052.66 1434
11053.65 1444
11054.65 1435
11055.64 1426
11056.63 1432
11057.62 1442
11058.61 1432
11059.60 1429
11060.60 1399
11061.59 1401
11062.58 1441
11063.57 1403
11064.56 1427
11065.56 1407
11066.55 1413
11067.54 1397
11068.53 1427
11069.53 1418
11070.52 1408
11071.51 1386
11072.50 1395
11073.50 1394
11074.49 1391
11075.48 1411
11076.47 1396
11077.47 1388
11078.46 1415
11079.45 1377
11080.45 1387
11081.44 1406
11082.43 1410
11083.42 1378
11084.42 1404
11085.41 1382
11086.40 1389
11087.40 1358
11088.39 1348
11089.38 1353
11090.38 1343
11091.37 1342
11092.36 1331
11093.36 1347
11094.35 1308
11095.34 1305
11096.34 1289
11097.33 1304
11098.32 1324
11099.32 1332
11100.31 1302
11101.31 1271
11102.30 1284
11103.29 1302
11104.29 1274
11105.28 1279
11106.28 1283
11107.27 1278
11108.26 1228
11109.26 1227
11110.25 1217
11111.25 1233
11112.24 1221
11113.24 1232
11114.23 1200
11115.22 1198
11116.22 1235
11117.21 1265
11118.21 1223
11119.20 1210
11120.20 1183
11121.19 1196
11122.19 1209
11123.18 1219
11124.18 1186
11125.17 1200
11126.17 1206
11127.16 1182
11128.16 1192
11129.15 1185
11130.15 1160
11131.14 1158
11132.14 1198
11133.13 1182
11134.13 1190
11135.12 1147
11136.12 1185
11137.11 1140
11138.11 1152
11139.10 1119
11140.10 1151
11141.09 1167
11142.09 1126
11143.09 1135
11144.08 1145
11145.08 1131
11146.07 1163
11147.07 1145
11148.07 1126
11149.06 1119
11150.06 1137
11151.05 1153
11152.05 1149
11153.05 1130
11154.04 1126
11155.04 1148
11156.03 1118
11157.03 1107
11158.03 1146
11159.02 1135
11160.02 1097
11161.02 1104
11162.01 1134
11163.01 1116
11164.01 1116
11165.00 1119
11166.00 1127
11167.00 1122
11167.99 1132
11168.99 1119
11169.99 1146
11170.98 1116
11171.98 1103
11172.98 1091
11173.97 1118
11174.97 1101
11175.97 1086
11176.97 1104
11177.96 1097
11178.96 1134
11179.96 1119
11180.95 1116
11181.95 1108
11182.95 1112
11183.95 1107
11184.94 1063
11185.94 1081
11186.94 1105
11187.94 1102
11188.94 1115
11189.93 1110
11190.93 1094
11191.93 1099
11192.93 1102
11193.92 1129
11194.92 1098
11195.92 1116
11196.92 1141
11197.92 1131
11198.92 1105
11199.91 1137
11200.91 1138
11201.91 1118
11202.91 1132
11203.91 1156
11204.91 1179
11205.90 1166
11206.90 1172
11207.90 1189
11208.90 1206
11209.90 1173
11210.90 1204
11211.90 1179
11212.89 1197
11213.89 1193
11214.89 1204
11215.89 1204
11216.89 1176
11217.89 1196
11218.89 1218
11219.89 1187
11220.89 1208
11221.89 1195
11222.88 1168
11223.88 1166
11224.88 1181
11225.88 1203
11226.88 1148
11227.88 1176
11228.88 1162
11229.88 1176
11230.88 1163
11231.88 1157
11232.88 1164
11233.88 1166
11234.88 1142
11235.88 1128
11236.88 1158
11237.88 1172
11238.88 1147
11239.88 1113
11240.88 1131
11241.88 1127
11242.88 1173
11243.88 1148
11244.88 1135
11245.88 1142
11246.88 1161
11247.88 1134
11248.88 1159
11249.88 1168
11250.88 1171
11251.88 1186
11252.88 1166
11253.88 1197
11254.88 1189
11255.88 1194
11256.89 1211
11257.89 1219
11258.89 1222
11259.89 1209
11260.89 1188
11261.89 1203
11262.89 1248
11263.89 1202
11264.89 1182
11265.89 1177
11266.90 1241
11267.90 1184
11268.90 1204
11269.90 1179
11270.90 1224
11271.90 1248
11272.90 1200
11273.90 1182
11274.91 1199
11275.91 1190
11276.91 1189
11277.91 1215
11278.91 1191
11279.91 1183
11280.92 1161
11281.92 1179
11282.92 1140
11283.92 1143
11284.92 1132
11285.93 1108
11286.93 1147
11287.93 1103
11288.93 1080
11289.94 1101
11290.94 1087
11291.94 1064
11292.94 1025
11293.94 999
11294.95 1036
11295.95 1046
11296.95 1020
11297.95 979
11298.96 1007
11299.96 999
11300.96 1022
11301.97 1007
11302.97 984
11303.97 958
11304.97 1012
11305.98 965
11306.98 1002
11307.98 962
11308.99 974
11309.99 974
11310.99 996
11312.00 955
11313.00 942
11314.00 990
11315.01 990
11316.01 995
11317.01 955
11318.02 979
11319.02 983
11320.02 993
11321.03 991
11322.03 976
11323.03 968
11324.04 967
11325.04 998
11326.05 961
11327.05 945
11328.05 947
11329.06 973
11330.06 982
11331.06 958
11332.07 900
11333.07 914
11334.08 961
11335.08 950
11336.09 934
11337.09 952
11338.09 956
11339.10 940
11340.10 938
11341.11 897
11342.11 909
11343.12 934
11344.12 952
11345.13 906
11346.13 906
11347.14 876
11348.14 949
11349.15 897
11350.15 886
11351.16 873
11352.16 893
11353.17 912
11354.17 862
11355.18 866
11356.18 860
11357.19 854
11358.19 883
11359.20 883
11360.20 838
11361.21 836
11362.21 876
11363.22 847
11364.22 840
11365.23 856
11366.23 839
11367.24 871
11368.25 841
11369.25 829
11370.26 817
11371.26 830
11372.27 846
11373.28 838
11374.28 809
11375.29 800
11376.29 826
11377.30 799
11378.31 821
11379.31 778
11380.32 788
11381.32 796
11382.33 798
11383.34 803
11384.34 805
11385.35 803
11386.36 815
11387.36 807
11388.37 762
11389.38 791
11390.38 820
11391.39 836
11392.40 802
11393.40 766
11394.41 786
11395.42 808
11396.42 803
11397.43 797
11398.44 790
11399.44 799
11400.45 776
11401.46 793
11402.47 785
11403.47 734
11404.48 795
11405.49 781
11406.50 791
11407.50 762
11408.51 766
11409.52 774
11410.53 796
11411.53 797
11412.54 750
11413.55 754
11414.56 772
11415.56 774
11416.57 737
11417.58 765
11418.59 745
11419.60 759
11420.60 757
11421.61 748
11422.62 760
11423.63 753
11424.64 759
11425.64 745
11426.65 755
11427.66 755
11428.67 731
11429.68 743
11430.69 772
11431.70 757
11432.70 741
11433.71 744
11434.72 746
11435.73 762
11436.74 748
11437.75 746
11438.76 739
11439.76 745
11440.77 721
11441.78 700
11442.79 741
11443.80 716
11444.81 757
11445.82 712
11446.83 712
11447.84 742
11448.85 707
11449.86 743
11450.87 717
11451.87 723
11452.88 704
11453.89 745
11454.90 732
11455.91 724
11456.92 709
11457.93 716
11458.94 704
11459.95 705
11460.96 701
11461.97 722
11462.98 694
11463.99 686
11465.00 701
11466.01 708
11467.02 742
11468.03 686
11469.04 710
11470.05 686
11471.06 719
11472.07 693
11473.08 677
11474.09 716
11475.10 709
11476.11 671
11477.12 679
11478.13 712
11479.15 694
11480.16 698
11481.17 730
11482.18 670
11483.19 669
11484.20 692
11485.21 650
11486.22 684
11487.23 697
11488.24 677
11489.25 646
11490.26 672
11491.28 700
11492.29 695
11493.30 673
11494.31 660
11495.32 652
11496.33 666
11497.34 658
11498.36 681
11499.37 709
11500.38 693
11501.39 669
11502.40 674
11503.41 688
11504.42 687
11505.44 693
11506.45 667
11507.46 670
11508.47 678
11509.48 689
11510.50 699
11511.51 695
11512.52 650
11513.53 668
11514.54 673
11515.56 668
11516.57 698
11517.58 709
11518.59 693
11519.61 650
11520.62 662
11521.63 648
11522.64 682
11523.66 695
11524.67 697
11525.68 682
11526.69 710
11527.71 686
11528.72 700
11529.73 705
11530.75 712
11531.76 708
11532.77 718
11533.78 702
11534.80 709
11535.81 722
11536.82 702
11537.84 748
11538.85 721
11539.86 726
11540.88 729
11541.89 743
11542.90 715
11543.92 736
11544.93 749
11545.94 744
11546.96 731
11547.97 742
11548.98 720
11550.00 736
11551.01 716
11552.03 694
11553.04 686
11554.05 663
11555.07 687
11556.08 655
11557.10 666
11558.11 685
11559.12 675
11560.14 677
11561.15 673
11562.17 670
11563.18 653
11564.20 640
11565.21 632
11566.22 649
11567.24 652
11568.25 619
11569.27 654
11570.28 630
11571.30 637
11572.31 639
11573.33 638
11574.34 630
11575.36 618
11576.37 644
11577.39 620
11578.40 665
11579.42 640
11580.43 635
11581.45 622
11582.46 628
11583.48 658
11584.49 617
11585.51 612
11586.52 628
11587.54 629
11588.55 624
11589.57 629
11590.58 620
11591.60 618
11592.61 638
11593.63 640
11594.65 634
11595.66 639
11596.68 636
11597.69 607
11598.71 611
11599.73 637
11600.74 634
11601.76 642
11602.77 653
11603.79 618
11604.81 642
11605.82 642
11606.84 638
11607.85 621
11608.87 642
11609.89 652
11610.90 630
11611.92 622
11612.94 648
11613.95 632
11614.97 637
11615.99 664
11617.00 637
11618.02 630
11619.04 641
11620.05 617
11621.07 629
11622.09 606
11623.10 622
11624.12 620
11625.14 654
11626.15 648
11627.17 649
11628.19 622
11629.21 623
11630.22 645
11631.24 633
11632.26 635
11633.28 631
11634.29 645
11635.31 648
11636.33 631
11637.34 650
11638.36 634
11639.38 654
11640.40 628
11641.42 639
11642.43 616
11643.45 637
11644.47 622
11645.49 636
11646.50 645
11647.52 637
11648.54 628
11649.56 652
11650.58 677
11651.60 629
11652.61 635
11653.63 616
11654.65 634
11655.67 642
11656.69 615
11657.71 639
11658.72 642
11659.74 623
11660.76 615
11661.78 618
11662.80 618
11663.82 638
11664.84 624
11665.85 675
11666.87 637
11667.89 636
11668.91 656
11669.93 631
11670.95 660
11671.97 642
11672.99 660
11674.01 664
11675.03 651
11676.05 649
11677.06 659
11678.08 655
11679.10 647
11680.12 630
11681.14 657
11682.16 632
11683.18 664
11684.20 669
11685.22 662
11686.24 652
11687.26 647
11688.28 660
11689.30 633
11690.32 663
11691.34 681
11692.36 661
11693.38 664
11694.40 652
11695.42 619
11696.44 662
11697.46 682
11698.48 677
11699.50 662
11700.52 639
11701.54 663
11702.56 687
11703.58 655
11704.60 667
11705.62 637
11706.64 665
11707.66 666
11708.68 638
11709.71 660
11710.73 649
11711.75 694
11712.77 676
11713.79 675
11714.81 643
11715.83 677
11716.85 691
11717.87 689
11718.89 671
11719.91 682
11720.94 695
11721.96 680
11722.98 663
11724.00 677
11725.02 678
11726.04 699
11727.06 686
11728.09 680
11729.11 693
11730.13 716
11731.15 711
11732.17 697
11733.19 709
11734.22 683
11735.24 691
11736.26 693
11737.28 692
11738.30 674
11739.33 690
11740.35 723
11741.37 709
11742.39 748
11743.41 719
11744.44 716
11745.46 732
11746.48 722
11747.50 749
11748.53 730
11749.55 714
11750.57 743
11751.59 737
11752.62 703
11753.64 716
11754.66 747
11755.68 743
11756.71 738
11757.73 733
11758.75 745
11759.77 716
11760.80 748
11761.82 747
11762.84 750
11763.87 740
11764.89 734
11765.91 783
11766.94 762
11767.96 806
11768.98 782
11770.01 814
11771.03 792
11772.05 768
11773.08 805
11774.10 796
11775.12 784
11776.15 787
11777.17 789
11778.19 840
11779.22 804
11780.24 819
11781.27 819
11782.29 836
11783.31 817
11784.34 815
11785.36 840
11786.39 832
11787.41 820
11788.43 819
11789.46 803
11790.48 853
11791.51 846
11792.53 852
11793.56 872
11794.58 835
11795.60 858
11796.63 853
11797.65 868
11798.68 852
11799.70 831
11800.73 855
11801.75 846
11802.78 871
11803.80 857
11804.83 877
11805.85 872
11806.88 904
11807.90 910
11808.93 888
11809.95 888
11810.98 876
11812.00 907
11813.03 917
11814.05 910
11815.08 907
11816.10 911
11817.13 918
11818.15 923
11819.18 942
11820.20 945
11821.23 936
11822.26 949
11823.28 970
11824.31 940
11825.33 945
11826.36 969
11827.38 978
11828.41 959
11829.44 951
11830.46 986
11831.49 970
11832.51 990
11833.54 980
11834.57 994
11835.59 985
11836.62 1012
11837.65 1018
11838.67 1026
11839.70 1030
11840.72 1046
11841.75 1045
11842.78 1069
11843.80 1037
11844.83 1040
11845.86 1034
11846.88 1077
11847.91 1046
11848.94 1051
11849.96 1095
11850.99 1117
11852.02 1089
11853.05 1110
11854.07 1119
11855.10 1116
11856.13 1145
11857.15 1161
11858.18 1158
11859.21 1124
11860.24 1172
11861.26 1154
11862.29 1181
11863.32 1175
11864.34 1184
11865.37 1203
11866.40 1214
11867.43 1214
11868.46 1233
11869.48 1248
11870.51 1289
11871.54 1306
11872.57 1273
11873.59 1303
11874.62 1303
11875.65 1277
11876.68 1304
11877.71 1353
11878.73 1346
11879.76 1383
11880.79 1335
11881.82 1353
11882.85 1360
11883.87 1414
11884.90 1438
11885.93 1417
11886.96 1450
11887.99 1470
11889.02 1501
11890.05 1533
11891.07 1521
11892.10 1519
11893.13 1521
11894.16 1537
11895.19 1565
11896.22 1608
11897.25 1635
11898.28 1684
11899.30 1653
11900.33 1710
11901.36 1756
11902.39 1744
11903.42 1788
11904.45 1773
11905.48 1826
11906.51 1833
11907.54 1837
11908.57 1876
11909.60 1866
11910.63 1886
11911.66 1870
11912.69 1900
11913.71 1878
11914.74 1851
11915.77 1899
11916.80 1890
11917.83 1877
11918.86 1858
11919.89 1864
11920.92 1870
11921.95 1874
11922.98 1885
11924.01 1887
11925.04 1874
11926.07 1858
11927.10 1873
11928.13 1896
11929.16 1914
11930.19 1946
11931.22 1934
11932.25 1933
11933.29 1957
11934.32 1953
11935.35 1977
11936.38 1969
11937.41 1963
11938.44 1925
11939.47 1934
11940.50 1890
11941.53 1849
11942.56 1857
11943.59 1835
11944.62 1809
11945.65 1796
11946.69 1803
11947.72 1746
11948.75 1719
11949.78 1631
11950.81 1605
11951.84 1619
11952.87 1586
11953.90 1556
11954.93 1554
11955.97 1530
11957.00 1519
11958.03 1528
11959.06 1525
11960.09 1493
11961.12 1526
11962.16 1502
11963.19 1537
11964.22 1502
11965.25 1521
11966.28 1500
11967.31 1513
11968.35 1494
11969.38 1507
11970.41 1495
11971.44 1539
11972.47 1514
11973.51 1511
11974.54 1549
11975.57 1524
11976.60 1522
11977.64 1541
11978.67 1526
11979.70 1514
11980.73 1524
11981.77 1514
11982.80 1554
11983.83 1545
11984.86 1566
11985.90 1555
11986.93 1505
11987.96 1511
11988.99 1573
11990.03 1582
11991.06 1590
11992.09 1603
11993.13 1564
11994.16 1604
11995.19 1634
11996.23 1641
11997.26 1624
11998.29 1649
11999.33 1653
12000.36 1656
12001.39 1639
12002.43 1656
12003.46 1683
12004.49 1687
12005.53 1737
12006.56 1699
12007.59 1692
12008.63 1705
12009.66 1717
12010.69 1727
12011.73 1729
12012.76 1756
12013.80 1761
12014.83 1790
12015.86 1803
12016.90 1830
12017.93 1812
12018.97 1824
12020.00 1860
12021.03 1855
12022.07 1826
12023.10 1847
12024.14 1889
12025.17 1854
12026.21 1848
12027.24 1848
12028.28 1888
12029.31 1868
12030.34 1846
12031.38 1885
12032.41 1880
12033.45 1899
12034.48 1913
12035.52 1906
12036.55 1947
12037.59 1947
12038.62 1901
12039.66 1914
12040.69 1949
12041.73 1942
12042.76 1984
12043.80 1955
12044.83 1963
12045.87 1905
12046.90 1979
12047.94 1976
12048.98 1965
12050.01 1960
12051.05 1981
12052.08 2025
12053.12 2001
12054.15 2012
12055.19 1998
12056.22 1984
12057.26 2005
12058.30 2086
12059.33 2022
12060.37 2018
12061.40 1984
12062.44 2007
12063.48 2002
12064.51 1990
12065.55 1982
12066.58 1979
12067.62 1952
12068.66 1945
12069.69 1898
12070.73 1887
12071.77 1852
12072.80 1890
12073.84 1852
12074.88 1795
12075.91 1775
12076.95 1786
12077.99 1819
12079.02 1779
12080.06 1731
12081.10 1741
12082.13 1754
12083.17 1740
12084.21 1730
12085.24 1684
12086.28 1680
12087.32 1715
12088.35 1692
12089.39 1698
12090.43 1682
12091.47 1676
12092.50 1661
12093.54 1746
12094.58 1724
12095.62 1698
12096.65 1721
12097.69 1729
12098.73 1748
12099.77 1714
12100.80 1707
12101.84 1738
12102.88 1711
12103.92 1714
12104.95 1732
12105.99 1724
12107.03 1727
12108.07 1742
12109.11 1722
12110.14 1696
12111.18 1690
12112.22 1670
12113.26 1666
12114.30 1623
12115.34 1579
12116.37 1591
12117.41 1604
12118.45 1553
12119.49 1518
12120.53 1518
12121.57 1499
12122.60 1457
12123.64 1434
12124.68 1439
12125.72 1423
12126.76 1416
12127.80 1414
12128.84 1389
12129.88 1378
12130.91 1403
12131.95 1390
12132.99 1363
12134.03 1323
12135.07 1317
12136.11 1330
12137.15 1357
12138.19 1345
12139.23 1300
12140.27 1327
12141.31 1306
12142.35 1285
12143.39 1283
12144.43 1271
12145.46 1289
12146.50 1283
12147.54 1280
12148.58 1282
12149.62 1257
12150.66 1287
12151.70 1264
12152.74 1259
12153.78 1253
12154.82 1251
12155.86 1270
12156.90 1230
12157.94 1219
12158.98 1207
12160.02 1185
12161.06 1251
12162.10 1194
12163.14 1201
12164.18 1212
12165.23 1198
12166.27 1214
12167.31 1207
12168.35 1159
12169.39 1154
12170.43 1168
12171.47 1202
12172.51 1155
12173.55 1136
12174.59 1167
12175.63 1170
12176.67 1184
12177.71 1158
12178.75 1135
12179.80 1122
12180.84 1146
12181.88 1155
12182.92 1140
12183.96 1112
12185.00 1122
12186.04 1119
12187.08 1168
12188.13 1120
12189.17 1146
12190.21 1159
12191.25 1133
12192.29 1135
12193.33 1120
12194.37 1110
12195.42 1129
12196.46 1130
12197.50 1102
12198.54 1098
12199.58 1062
12200.63 1100
12201.67 1100
12202.71 1073
12203.75 1074
12204.79 1078
12205.84 1085
12206.88 1096
12207.92 1044
12208.96 1062
12210.01 1041
12211.05 1097
12212.09 1059
12213.13 1063
12214.17 1052
12215.22 1037
12216.26 1040
12217.30 1012
12218.35 1044
12219.39 1045
12220.43 1056
12221.47 1019
12222.52 1029
12223.56 1021
12224.60 1009
12225.65 1038
12226.69 1035
12227.73 985
12228.77 1009
12229.82 1022
12230.86 1029
12231.90 1001
12232.95 1008
12233.99 995
12235.03 1015
12236.08 984
12237.12 988
12238.16 985
12239.21 975
12240.25 964
12241.30 963
12242.34 984
12243.38 983
12244.43 979
12245.47 952
12246.51 990
12247.56 968
12248.60 972
12249.65 947
12250.69 961
12251.73 951
12252.78 951
12253.82 962
12254.87 964
12255.91 951
12256.96 935
12258.00 939
12259.04 920
12260.09 935
12261.13 917
12262.18 930
12263.22 928
12264.27 919
12265.31 892
12266.36 920
12267.40 940
12268.45 894
12269.49 908
12270.54 895
12271.58 887
12272.63 882
12273.67 893
12274.72 873
12275.76 880
12276.81 873
12277.85 887
12278.90 878
12279.94 855
12280.99 873
12282.03 861
12283.08 887
12284.12 857
12285.17 888
12286.22 866
12287.26 853
12288.31 867
12289.35 840
12290.40 810
12291.44 825
12292.49 840
12293.54 830
12294.58 841
12295.63 859
12296.67 800
12297.72 839
12298.77 837
12299.81 812
12300.86 823
12301.90 860
12302.95 827
12304.00 806
12305.04 836
12306.09 810
12307.14 816
12308.18 819
12309.23 833
12310.28 801
12311.32 841
12312.37 821
12313.42 810
12314.46 808
12315.51 827
12316.56 835
12317.60 832
12318.65 814
12319.70 798
12320.74 814
12321.79 799
12322.84 799
12323.89 810
12324.93 809
12325.98 791
12327.03 792
12328.08 806
12329.12 782
12330.17 754
12331.22 790
12332.27 836
12333.31 784
12334.36 793
12335.41 808
12336.46 813
12337.50 810
12338.55 794
12339.60 822
12340.65 814
12341.70 784
12342.74 815
12343.79 791
12344.84 802
12345.89 786
12346.94 799
12347.98 799
12349.03 791
12350.08 796
12351.13 779
12352.18 776
12353.23 793
12354.27 803
12355.32 819
12356.37 806
12357.42 797
12358.47 844
12359.52 811
12360.57 795
12361.61 784
12362.66 792
12363.71 811
12364.76 800
12365.81 795
12366.86 793
12367.91 802
12368.96 784
12370.01 772
12371.06 777
12372.11 774
12373.15 760
12374.20 800
12375.25 799
12376.30 801
12377.35 785
12378.40 817
12379.45 786
12380.50 797
12381.55 794
12382.60 821
12383.65 785
12384.70 761
12385.75 772
12386.80 821
12387.85 810
12388.90 803
12389.95 780
12391.00 787
12392.05 808
12393.10 778
12394.15 779
12395.20 763
12396.25 771
12397.30 766
12398.35 790
12399.40 801
12400.45 794
12401.50 785
12402.55 827
12403.60 809
12404.65 781
12405.70 815
12406.75 836
12407.81 795
12408.86 806
12409.91 818
12410.96 812
12412.01 805
12413.06 804
12414.11 806
12415.16 801
12416.21 808
12417.26 831
12418.32 870
12419.37 848
12420.42 814
12421.47 817
12422.52 836
12423.57 854
12424.62 846
12425.68 832
12426.73 851
12427.78 836
12428.83 811
12429.88 812
12430.93 829
12431.99 840
12433.04 833
12434.09 847
12435.14 839
12436.19 855
12437.24 891
12438.30 852
12439.35 867
12440.40 851
12441.45 879
12442.51 872
12443.56 860
12444.61 862
12445.66 886
12446.71 886
12447.77 890
12448.82 866
12449.87 903
12450.92 907
12451.98 883
12453.03 890
12454.08 906
12455.14 908
12456.19 945
12457.24 950
12458.29 933
12459.35 971
12460.40 997
12461.45 998
12462.51 991
12463.56 1014
12464.61 1068
12465.67 1046
12466.72 1077
12467.77 1086
12468.83 1116
12469.88 1104
12470.93 1147
12471.99 1157
12473.04 1156
12474.09 1185
12475.15 1188
12476.20 1198
12477.25 1239
12478.31 1183
12479.36 1193
12480.42 1239
12481.47 1231
12482.52 1256
12483.58 1259
12484.63 1262
12485.69 1231
12486.74 1213
12487.79 1206
12488.85 1221
12489.90 1190
12490.96 1239
12492.01 1183
12493.06 1155
12494.12 1128
12495.17 1096
12496.23 1094
12497.28 1104
12498.34 1068
12499.39 1083
12500.45 1071
12501.50 1056
12502.56 1054
12503.61 1014
12504.67 1042
12505.72 1025
12506.78 999
12507.83 1009
12508.89 1013
12509.94 1022
12511.00 997
12512.05 999
12513.11 1025
12514.16 972
12515.22 1009
12516.27 1015
12517.33 992
12518.38 1003
12519.44 1001
12520.49 1008
12521.55 986
12522.60 1026
12523.66 1011
12524.72 989
12525.77 1001
12526.83 999
12527.88 1037
12528.94 1004
12530.00 1023
12531.05 1018
12532.11 1017
12533.16 996
12534.22 979
12535.28 1016
12536.33 1047
12537.39 1029
12538.44 1065
12539.50 1013
12540.56 1033
12541.61 1061
12542.67 1069
12543.73 1073
12544.78 1102
12545.84 1093
12546.90 1105
12547.95 1114
12549.01 1111
12550.07 1138
12551.12 1145
12552.18 1146
12553.24 1123
12554.29 1138
12555.35 1143
12556.41 1156
12557.47 1134
12558.52 1115
12559.58 1111
12560.64 1145
12561.69 1094
12562.75 1132
12563.81 1120
12564.87 1114
12565.92 1125
12566.98 1117
12568.04 1088
12569.10 1033
12570.15 1049
12571.21 1037
12572.27 1067
12573.33 1014
12574.38 1024
12575.44 1039
12576.50 1009
12577.56 981
12578.62 988
12579.67 989
12580.73 979
12581.79 984
12582.85 978
12583.91 980
12584.96 951
12586.02 1004
12587.08 964
12588.14 969
12589.20 940
12590.26 978
12591.32 992
12592.37 978
12593.43 951
12594.49 972
12595.55 952
12596.61 951
12597.67 944
12598.73 988
12599.78 997
12600.84 948
12601.90 965
12602.96 968
12604.02 945
12605.08 918
12606.14 950
12607.20 979
12608.26 968
12609.32 964
12610.38 1002
12611.44 988
12612.49 988
12613.55 978
12614.61 981
12615.67 979
12616.73 970
12617.79 1017
12618.85 968
12619.91 1011
12620.97 962
12622.03 1015
12623.09 1014
12624.15 1017
12625.21 1015
12626.27 1061
12627.33 1051
12628.39 1009
12629.45 1007
12630.51 1020
12631.57 1028
12632.63 997
12633.69 981
12634.75 994
12635.81 1008
12636.87 978
12637.93 1013
12638.99 997
12640.05 973
12641.12 963
12642.18 1013
12643.24 1011
12644.30 993
12645.36 976
12646.42 979
12647.48 969
12648.54 934
12649.60 943
12650.66 916
12651.72 945
12652.78 939
12653.85 913
12654.91 940
12655.97 892
12657.03 888
12658.09 911
12659.15 896
12660.21 917
12661.28 922
12662.34 935
12663.40 906
12664.46 897
12665.52 913
12666.58 872
12667.64 922
12668.71 893
12669.77 901
12670.83 889
12671.89 900
12672.95 909
12674.02 912
12675.08 890
12676.14 884
12677.20 902
12678.26 922
12679.33 917
12680.39 872
12681.45 901
12682.51 909
12683.58 898
12684.64 909
12685.70 905
12686.76 887
12687.83 933
12688.89 879
12689.95 923
12691.01 909
12692.08 895
12693.14 907
12694.20 893
12695.27 864
12696.33 882
12697.39 897
12698.45 885
12699.52 884
12700.58 883
12701.64 905
12702.71 916
12703.77 911
12704.83 866
12705.90 913
12706.96 867
12708.02 883
12709.09 905
12710.15 927
12711.21 884
12712.28 889
12713.34 876
12714.40 891
12715.47 913
12716.53 893
12717.60 930
12718.66 918
12719.72 919
12720.79 898
12721.85 903
12722.92 899
12723.98 924
12725.04 919
12726.11 901
12727.17 877
12728.24 925
12729.30 932
12730.37 921
12731.43 916
12732.49 890
12733.56 915
12734.62 903
12735.69 927
12736.75 910
12737.82 916
12738.88 887
12739.95 891
12741.01 894
12742.08 906
12743.14 873
12744.21 892
12745.27 912
12746.34 886
12747.40 851
12748.47 897
12749.53 903
12750.60 864
12751.66 893
12752.73 882
12753.79 886
12754.86 899
12755.92 873
12756.99 867
12758.05 855
12759.12 879
12760.18 857
12761.25 816
12762.32 868
12763.38 850
12764.45 874
12765.51 878
12766.58 859
12767.65 883
12768.71 867
12769.78 885
12770.84 863
12771.91 830
12772.98 819
12774.04 845
12775.11 858
12776.17 848
12777.24 853
12778.31 837
12779.37 817
12780.44 853
12781.51 814
12782.57 810
12783.64 819
12784.71 824
12785.77 818
12786.84 794
12787.91 813
12788.97 809
12790.04 817
12791.11 803
12792.17 820
12793.24 820
12794.31 799
12795.37 804
12796.44 801
12797.51 841
12798.58 787
12799.64 800
12800.71 793
12801.78 798
12802.85 783
12803.91 806
12804.98 814
12806.05 810
12807.12 811
12808.18 811
12809.25 809
12810.32 807
12811.39 799
12812.45 831
12813.52 833
12814.59 820
12815.66 844
12816.73 831
12817.79 844
12818.86 810
12819.93 835
12821.00 832
12822.07 867
12823.13 845
12824.20 831
12825.27 842
12826.34 823
12827.41 842
12828.48 853
12829.54 872
12830.61 854
12831.68 858
12832.75 808
12833.82 830
12834.89 825
12835.96 818
12837.02 828
12838.09 802
12839.16 811
12840.23 841
12841.30 809
12842.37 814
12843.44 808
12844.51 786
12845.58 753
12846.65 755
12847.72 786
12848.78 741
12849.85 744
12850.92 758
12851.99 742
12853.06 753
12854.13 718
12855.20 712
12856.27 734
12857.34 744
12858.41 724
12859.48 733
12860.55 735
12861.62 692
12862.69 675
12863.76 734
12864.83 687
12865.90 703
12866.97 696
12868.04 682
12869.11 717
12870.18 684
12871.25 672
12872.32 670
12873.39 679
12874.46 680
12875.53 665
12876.60 646
12877.67 672
12878.74 675
12879.81 666
12880.88 645
12881.95 662
12883.03 669
12884.10 676
12885.17 668
12886.24 647
12887.31 655
12888.38 659
12889.45 640
12890.52 663
12891.59 657
12892.66 655
12893.74 659
12894.81 643
12895.88 648
12896.95 646
12898.02 679
12899.09 651
12900.16 656
12901.23 654
12902.31 623
12903.38 638
12904.45 650
12905.52 654
12906.59 629
12907.66 609
12908.74 647
12909.81 648
12910.88 598
12911.95 610
12913.02 638
12914.10 654
12915.17 675
12916.24 601
12917.31 602
12918.38 632
12919.46 618
12920.53 637
12921.60 600
12922.67 623
12923.75 599
12924.82 626
12925.89 628
12926.96 615
12928.04 611
12929.11 601
12930.18 621
12931.25 622
12932.33 622
12933.40 604
12934.47 613
12935.55 608
12936.62 606
12937.69 577
12938.76 584
12939.84 617
12940.91 625
12941.98 597
12943.06 603
12944.13 579
12945.20 593
12946.28 626
12947.35 610
12948.42 620
12949.50 594
12950.57 616
12951.64 585
12952.72 597
12953.79 590
12954.87 593
12955.94 620
12957.01 608
12958.09 576
12959.16 583
12960.23 576
12961.31 574
12962.38 574
12963.46 593
12964.53 592
12965.60 580
12966.68 615
12967.75 599
12968.83 582
12969.90 571
12970.98 575
12972.05 604
12973.13 572
12974.20 573
12975.27 595
12976.35 592
12977.42 593
12978.50 593
12979.57 582
12980.65 554
12981.72 589
12982.80 611
12983.87 602
12984.95 588
12986.02 586
12987.10 576
12988.17 590
12989.25 583
12990.32 577
12991.40 549
12992.47 573
12993.55 596
12994.62 575
12995.70 591
12996.77 587
12997.85 579
12998.93 578
13000.00 569
13001.08 587
13002.15 589
13003.23 596
13004.30 601
13005.38 603
13006.46 577
13007.53 586
13008.61 583
13009.68 600
13010.76 600
13011.84 595
13012.91 592
13013.99 577
13015.06 577
13016.14 585
13017.22 571
13018.29 592
13019.37 586
13020.45 593
13021.52 576
13022.60 567
13023.68 586
13024.75 578
13025.83 572
13026.91 570
13027.98 614
13029.06 583
13030.14 568
13031.21 587
13032.29 586
13033.37 557
13034.44 587
13035.52 600
13036.60 565
13037.67 590
13038.75 567
13039.83 583
13040.91 561
13041.98 560
13043.06 568
13044.14 602
13045.22 604
13046.29 574
13047.37 555
13048.45 557
13049.53 587
13050.60 573
13051.68 554
13052.76 569
13053.84 598
13054.91 586
13055.99 589
13057.07 578
13058.15 602
13059.23 611
13060.30 593
13061.38 578
13062.46 590
13063.54 595
13064.62 594
13065.70 586
13066.77 572
13067.85 576
13068.93 574
13070.01 606
13071.09 585
13072.17 575
13073.25 571
13074.32 580
13075.40 605
13076.48 583
13077.56 594
13078.64 596
13079.72 605
13080.80 586
13081.88 601
13082.95 597
13084.03 585
13085.11 619
13086.19 584
13087.27 586
13088.35 582
13089.43 612
13090.51 607
13091.59 593
13092.67 594
13093.75 572
13094.83 593
13095.91 586
13096.99 600
13098.07 617
13099.15 585
13100.22 593
13101.30 595
13102.38 614
13103.46 623
13104.54 612
13105.62 587
13106.70 624
13107.78 585
13108.86 600
13109.94 608
13111.02 593
13112.10 604
13113.19 606
13114.27 610
13115.35 607
13116.43 637
13117.51 622
13118.59 625
13119.67 595
13120.75 598
13121.83 640
13122.91 611
13123.99 589
13125.07 601
13126.15 653
13127.23 644
13128.31 646
13129.39 634
13130.48 617
13131.56 634
13132.64 624
13133.72 627
13134.80 627
13135.88 666
13136.96 669
13138.04 635
13139.12 623
13140.21 644
13141.29 626
13142.37 654
13143.45 662
13144.53 663
13145.61 648
13146.70 665
13147.78 661
13148.86 661
13149.94 651
13151.02 647
13152.10 671
13153.19 657
13154.27 671
13155.35 642
13156.43 652
13157.51 671
13158.60 662
13159.68 655
13160.76 654
13161.84 666
13162.93 658
13164.01 672
13165.09 665
13166.17 676
13167.25 705
13168.34 674
13169.42 675
13170.50 659
13171.59 677
13172.67 713
13173.75 658
13174.83 680
13175.92 672
13177.00 708
13178.08 706
13179.17 692
13180.25 682
13181.33 672
13182.41 682
13183.50 687
13184.58 697
13185.66 709
13186.75 720
13187.83 716
13188.91 676
13190.00 708
13191.08 711
13192.16 725
13193.25 716
13194.33 712
13195.42 716
13196.50 724
13197.58 726
13198.67 747
13199.75 721
13200.83 749
13201.92 737
13203.00 744
13204.09 704
13205.17 731
13206.25 748
13207.34 774
13208.42 733
13209.51 744
13210.59 768
13211.68 755
13212.76 736
13213.84 747
13214.93 743
13216.01 760
13217.10 759
13218.18 754
13219.27 773
13220.35 773
13221.44 775
13222.52 771
13223.61 796
13224.69 756
13225.78 785
13226.86 770
13227.95 772
13229.03 792
13230.12 790
13231.20 784
13232.29 804
13233.37 800
13234.46 797
13235.54 818
13236.63 825
13237.71 832
13238.80 805
13239.88 831
13240.97 808
13242.05 823
13243.14 816
13244.23 835
13245.31 839
13246.40 849
13247.48 851
13248.57 837
13249.65 822
13250.74 851
13251.83 894
13252.91 865
13254.00 859
13255.08 862
13256.17 893
13257.26 896
13258.34 931
13259.43 889
13260.52 913
13261.60 918
13262.69 925
13263.77 938
13264.86 920
13265.95 930
13267.03 930
13268.12 972
13269.21 952
13270.29 953
13271.38 979
13272.47 988
13273.55 977
13274.64 975
13275.73 989
13276.82 990
13277.90 1002
13278.99 997
13280.08 1036
13281.16 1014
13282.25 1010
13283.34 1012
13284.43 1051
13285.51 1055
13286.60 1053
13287.69 1064
13288.78 1112
13289.86 1070
13290.95 1085
13292.04 1081
13293.13 1068
13294.21 1104
13295.30 1129
13296.39 1120
13297.48 1106
13298.56 1121
13299.65 1151
13300.74 1168
13301.83 1143
13302.92 1167
13304.00 1142
13305.09 1167
13306.18 1167
13307.27 1209
13308.36 1222
13309.45 1230
13310.53 1209
13311.62 1232
13312.71 1233
13313.80 1253
13314.89 1246
13315.98 1245
13317.07 1262
13318.15 1252
13319.24 1294
13320.33 1277
13321.42 1290
13322.51 1298
13323.60 1329
13324.69 1310
13325.78 1346
13326.87 1301
13327.95 1310
13329.04 1325
13330.13 1334
13331.22 1336
13332.31 1368
13333.40 1399
13334.49 1370
13335.58 1350
13336.67 1358
13337.76 1374
13338.85 1354
13339.94 1418
13341.03 1400
13342.12 1394
13343.21 1405
13344.30 1439
13345.39 1464
13346.48 1459
13347.57 1437
13348.66 1439
13349.75 1455
13350.84 1471
13351.93 1476
13353.02 1463
13354.11 1462
13355.20 1450
13356.29 1485
13357.38 1489
13358.47 1482
13359.56 1464
13360.65 1476
13361.74 1458
13362.83 1460
13363.92 1500
13365.01 1480
13366.10 1450
13367.19 1452
13368.28 1490
13369.37 1501
13370.46 1488
13371.55 1449
13372.65 1430
13373.74 1456
13374.83 1451
13375.92 1463
13377.01 1471
13378.10 1442
13379.19 1440
13380.28 1462
13381.37 1455
13382.47 1425
13383.56 1408
13384.65 1429
13385.74 1388
13386.83 1382
13387.92 1327
13389.01 1336
13390.11 1298
13391.20 1320
13392.29 1320
13393.38 1317
13394.47 1273
13395.56 1291
13396.66 1318
13397.75 1286
13398.84 1251
13399.93 1237
13401.02 1279
13402.12 1288
13403.21 1256
13404.30 1228
13405.39 1253
13406.49 1258
13407.58 1278
13408.67 1221
13409.76 1261
13410.86 1207
13411.95 1237
13413.04 1283
13414.13 1239
13415.23 1230
13416.32 1248
13417.41 1278
13418.50 1286
13419.60 1213
13420.69 1240
13421.78 1294
13422.88 1254
13423.97 1259
13425.06 1243
13426.15 1230
13427.25 1255
13428.34 1251
13429.43 1270
13430.53 1277
13431.62 1262
13432.71 1325
13433.81 1283
13434.90 1293
13435.99 1273
13437.09 1284
13438.18 1313
13439.27 1286
13440.37 1275
13441.46 1292
13442.56 1345
13443.65 1320
13444.74 1326
13445.84 1294
13446.93 1319
13448.03 1345
13449.12 1331
13450.21 1341
13451.31 1340
13452.40 1328
13453.50 1324
13454.59 1341
13455.68 1342
13456.78 1352
13457.87 1369
13458.97 1345
13460.06 1349
13461.16 1357
13462.25 1345
13463.35 1395
13464.44 1401
13465.54 1413
13466.63 1415
13467.73 1404
13468.82 1408
13469.91 1422
13471.01 1450
13472.10 1420
13473.20 1417
13474.29 1409
13475.39 1448
13476.48 1436
13477.58 1459
13478.68 1443
13479.77 1445
13480.87 1449
13481.96 1446
13483.06 1471
13484.15 1482
13485.25 1451
13486.34 1504
13487.44 1470
13488.53 1466
13489.63 1479
13490.73 1493
13491.82 1520
13492.92 1479
13494.01 1501
13495.11 1525
13496.21 1555
13497.30 1538
13498.40 1577
13499.49 1568
13500.59 1565
13501.69 1552
13502.78 1574
13503.88 1578
13504.97 1536
13506.07 1567
13507.17 1576
13508.26 1579
13509.36 1545
13510.46 1551
13511.55 1577
13512.65 1592
13513.75 1564
13514.84 1562
13515.94 1546
13517.04 1546
13518.13 1534
13519.23 1516
13520.33 1515
13521.42 1504
13522.52 1524
13523.62 1492
13524.72 1471
13525.81 1476
13526.91 1477
13528.01 1463
13529.10 1465
13530.20 1417
13531.30 1473
13532.40 1476
13533.49 1428
13534.59 1412
13535.69 1423
13536.79 1387
13537.88 1375
13538.98 1374
13540.08 1390
13541.18 1373
13542.28 1362
13543.37 1373
13544.47 1373
13545.57 1342
13546.67 1319
13547.77 1324
13548.86 1318
13549.96 1348
13551.06 1280
13552.16 1310
13553.26 1289
13554.35 1304
13555.45 1321
13556.55 1287
13557.65 1275
13558.75 1270
13559.85 1303
13560.95 1288
13562.04 1258
13563.14 1250
13564.24 1257
13565.34 1269
13566.44 1256
13567.54 1209
13568.64 1222
13569.74 1211
13570.83 1240
13571.93 1215
13573.03 1224
13574.13 1212
13575.23 1212
13576.33 1220
13577.43 1224
13578.53 1218
13579.63 1178
13580.73 1206
13581.83 1215
13582.93 1210
13584.03 1205
13585.13 1235
13586.22 1235
13587.32 1236
13588.42 1206
13589.52 1218
13590.62 1238
13591.72 1217
13592.82 1219
13593.92 1239
13595.02 1248
13596.12 1244
13597.22 1271
13598.32 1208
13599.42 1242
13600.52 1193
13601.62 1243
13602.72 1267
13603.82 1252
13604.92 1243
13606.03 1239
13607.13 1249
13608.23 1267
13609.33 1272
13610.43 1229
13611.53 1265
13612.63 1265
13613.73 1259
13614.83 1251
13615.93 1239
13617.03 1246
13618.13 1306
13619.23 1262
13620.33 1274
13621.44 1277
13622.54 1267
13623.64 1294
13624.74 1247
13625.84 1277
13626.94 1273
13628.04 1275
13629.14 1239
13630.25 1260
13631.35 1266
13632.45 1290
13633.55 1258
13634.65 1300
13635.75 1323
13636.85 1277
13637.96 1289
13639.06 1303
13640.16 1275
13641.26 1317
13642.36 1325
13643.47 1294
13644.57 1295
13645.67 1295
13646.77 1302
13647.87 1315
13648.98 1285
13650.08 1268
13651.18 1325
13652.28 1339
13653.38 1297
13654.49 1268
13655.59 1281
13656.69 1273
13657.79 1273
13658.90 1295
13660.00 1284
13661.10 1275
13662.20 1277
13663.31 1285
13664.41 1245
13665.51 1295
13666.62 1256
13667.72 1266
13668.82 1214
13669.92 1281
13671.03 1272
13672.13 1264
13673.23 1271
13674.34 1285
13675.44 1279
13676.54 1242
13677.65 1268
13678.75 1274
13679.85 1258
13680.96 1229
13682.06 1261
13683.16 1262
13684.27 1265
13685.37 1276
13686.48 1281
13687.58 1275
13688.68 1317
13689.79 1275
13690.89 1301
13691.99 1280
13693.10 1311
13694.20 1335
13695.31 1318
13696.41 1323
13697.51 1314
13698.62 1332
13699.72 1327
13700.83 1318
13701.93 1358
13703.04 1353
13704.14 1326
13705.24 1349
13706.35 1375
13707.45 1387
13708.56 1401
13709.66 1417
13710.77 1438
13711.87 1414
13712.98 1406
13714.08 1424
13715.19 1406
13716.29 1438
13717.40 1438
13718.50 1451
13719.61 1460
13720.71 1453
13721.82 1440
13722.92 1488
13724.03 1471
13725.13 1487
13726.24 1523
13727.34 1545
13728.45 1555
13729.55 1526
13730.66 1548
13731.76 1544
13732.87 1546
13733.97 1612
13735.08 1666
13736.19 1652
13737.29 1630
13738.40 1640
13739.50 1644
13740.61 1690
13741.72 1723
13742.82 1710
13743.93 1751
13745.03 1768
13746.14 1782
13747.25 1781
13748.35 1786
13749.46 1821
13750.56 1872
13751.67 1885
13752.78 1891
13753.88 1860
13754.99 1920
13756.10 1965
13757.20 1983
13758.31 1964
13759.42 1997
13760.52 1985
13761.63 1993
13762.74 2015
13763.84 2048
13764.95 2104
13766.06 2102
13767.16 2134
13768.27 2106
13769.38 2137
13770.48 2104
13771.59 2131
13772.70 2103
13773.81 2070
13774.91 2057
13776.02 2072
13777.13 2093
13778.23 2015
13779.34 2003
13780.45 1983
13781.56 2005
13782.66 1967
13783.77 1928
13784.88 1925
13785.99 1882
13787.09 1880
13788.20 1842
13789.31 1812
13790.42 1776
13791.53 1702
13792.63 1679
13793.74 1675
13794.85 1627
13795.96 1629
13797.07 1630
13798.17 1584
13799.28 1534
13800.39 1532
13801.50 1517
13802.61 1519
13803.72 1475
13804.82 1486
13805.93 1462
13807.04 1452
13808.15 1423
13809.26 1418
13810.37 1408
13811.48 1411
13812.58 1406
13813.69 1397
13814.80 1368
13815.91 1370
13817.02 1385
13818.13 1401
13819.24 1358
13820.35 1353
13821.46 1352
13822.57 1333
13823.67 1333
13824.78 1323
13825.89 1355
13827.00 1314
13828.11 1270
13829.22 1276
13830.33 1310
13831.44 1309
13832.55 1294
13833.66 1274
13834.77 1313
13835.88 1304
13836.99 1270
13838.10 1278
13839.21 1276
13840.32 1258
13841.43 1284
13842.54 1276
13843.65 1299
13844.76 1288
13845.87 1289
13846.98 1310
13848.09 1268
13849.20 1286
13850.31 1266
13851.42 1270
13852.53 1310
13853.64 1291
13854.75 1311
13855.86 1292
13856.97 1293
13858.08 1305
13859.19 1280
13860.30 1275
13861.41 1288
13862.52 1308
13863.63 1303
13864.75 1293
13865.86 1273
13866.97 1292
13868.08 1308
13869.19 1309
13870.30 1250
13871.41 1304
13872.52 1347
13873.63 1332
13874.75 1302
13875.86 1323
13876.97 1336
13878.08 1325
13879.19 1327
13880.30 1344
13881.41 1319
13882.53 1301
13883.64 1342
13884.75 1349
13885.86 1344
13886.97 1314
13888.08 1341
13889.20 1345
13890.31 1369
13891.42 1367
13892.53 1381
13893.64 1378
13894.76 1317
13895.87 1325
13896.98 1369
13898.09 1352
13899.20 1353
13900.32 1355
13901.43 1392
13902.54 1335
13903.65 1350
13904.77 1360
13905.88 1353
13906.99 1316
13908.10 1316
13909.22 1306
13910.33 1332
13911.44 1308
13912.55 1301
13913.67 1287
13914.78 1262
13915.89 1262
13917.01 1272
13918.12 1233
13919.23 1225
13920.34 1234
13921.46 1254
13922.57 1217
13923.68 1181
13924.80 1217
13925.91 1202
13927.02 1248
13928.14 1184
13929.25 1200
13930.36 1163
13931.48 1173
13932.59 1158
13933.70 1161
13934.82 1148
13935.93 1151
13937.05 1133
13938.16 1150
13939.27 1154
13940.39 1150
13941.50 1149
13942.62 1158
13943.73 1170
13944.84 1131
13945.96 1143
13947.07 1160
13948.19 1149
13949.30 1095
13950.41 1117
13951.53 1123
13952.64 1102
13953.76 1104
13954.87 1121
13955.99 1137
13957.10 1124
13958.22 1119
13959.33 1104
13960.44 1106
13961.56 1081
13962.67 1060
13963.79 1089
13964.90 1095
13966.02 1045
13967.13 1068
13968.25 1073
13969.36 1071
13970.48 1082
13971.59 1074
13972.71 1056
13973.82 1066
13974.94 1070
13976.05 1056
13977.17 1060
13978.29 1052
13979.40 1067
13980.52 1066
13981.63 1056
13982.75 1064
13983.86 1035
13984.98 1038
13986.09 1035
13987.21 1035
13988.33 1065
13989.44 1050
13990.56 1055
13991.67 1085
13992.79 1033
13993.91 1033
13995.02 1015
13996.14 1051
13997.25 1060
13998.37 1071
13999.49 1057
14000.60 1051
14001.72 1061
14002.84 1065
14003.95 1052
14005.07 1057
14006.18 1070
14007.30 1094
14008.42 1054
14009.53 1077
14010.65 1083
14011.77 1048
14012.88 1077
14014.00 1087
14015.12 1085
14016.23 1074
14017.35 1066
14018.47 1057
14019.59 1094
14020.70 1082
14021.82 1083
14022.94 1123
14024.05 1068
14025.17 1094
14026.29 1087
14027.41 1065
14028.52 1060
14029.64 1055
14030.76 1107
14031.88 1061
14032.99 1088
14034.11 1137
14035.23 1107
14036.35 1111
14037.46 1103
14038.58 1109
14039.70 1102
14040.82 1131
14041.94 1102
14043.05 1112
14044.17 1124
14045.29 1124
14046.41 1125
14047.53 1128
14048.64 1134
14049.76 1161
14050.88 1169
14052.00 1159
14053.12 1138
14054.24 1154
14055.35 1184
14056.47 1175
14057.59 1169
14058.71 1208
14059.83 1222
14060.95 1199
14062.07 1166
14063.19 1176
14064.30 1194
14065.42 1158
14066.54 1218
14067.66 1237
14068.78 1235
14069.90 1229
14071.02 1250
14072.14 1244
14073.26 1245
14074.38 1249
14075.49 1287
14076.61 1319
14077.73 1289
14078.85 1292
14079.97 1284
14081.09 1301
14082.21 1286
14083.33 1279
14084.45 1328
14085.57 1300
14086.69 1311
14087.81 1323
14088.93 1333
14090.05 1334
14091.17 1343
14092.29 1317
14093.41 1330
14094.53 1290
14095.65 1290
14096.77 1324
14097.89 1323
14099.01 1324
14100.13 1320
14101.25 1353
14102.37 1358
14103.49 1332
14104.61 1289
14105.73 1274
14106.85 1292
14107.97 1305
14109.09 1294
14110.21 1285
14111.33 1244
14112.46 1255
14113.58 1268
14114.70 1277
14115.82 1237
14116.94 1264
14118.06 1237
14119.18 1232
14120.30 1216
14121.42 1184
14122.54 1166
14123.66 1185
14124.79 1206
14125.91 1177
14127.03 1179
14128.15 1148
14129.27 1129
14130.39 1134
14131.51 1114
14132.64 1106
14133.76 1106
14134.88 1116
14136.00 1091
14137.12 1095
14138.24 1073
14139.37 1070
14140.49 1087
14141.61 1071
14142.73 1062
14143.85 1078
14144.98 1077
14146.10 1057
14147.22 1029
14148.34 1049
14149.46 1010
14150.59 1004
14151.71 1025
14152.83 1011
14153.95 963
14155.08 996
14156.20 1024
14157.32 1031
14158.44 1004
14159.57 1015
14160.69 1023
14161.81 1029
14162.93 1001
14164.06 984
14165.18 1022
14166.30 975
14167.43 974
14168.55 988
14169.67 962
14170.79 992
14171.92 985
14173.04 970
14174.16 980
14175.29 970
14176.41 979
14177.53 981
14178.66 958
14179.78 949
14180.90 955
14182.03 974
14183.15 974
14184.27 975
14185.40 970
14186.52 932
14187.65 946
14188.77 925
14189.89 916
14191.02 916
14192.14 927
14193.27 931
14194.39 936
14195.51 923
14196.64 913
14197.76 932
14198.89 972
14200.01 973
14201.13 919
14202.26 926
14203.38 916
14204.51 929
14205.63 905
14206.76 900
14207.88 954
14209.01 943
14210.13 952
14211.25 916
14212.38 901
14213.50 910
14214.63 910
14215.75 937
14216.88 893
14218.00 933
14219.13 914
14220.25 918
14221.38 930
14222.50 923
14223.63 882
14224.75 913
14225.88 932
14227.00 912
14228.13 895
14229.25 895
14230.38 910
14231.51 893
14232.63 881
14233.76 881
14234.88 896
14236.01 881
14237.13 856
14238.26 862
14239.39 891
14240.51 884
14241.64 887
14242.76 895
14243.89 853
14245.01 863
14246.14 855
14247.27 860
14248.39 861
14249.52 864
14250.65 875
14251.77 892
14252.90 847
14254.02 863
14255.15 865
14256.28 862
14257.40 849
14258.53 868
14259.66 830
14260.78 834
14261.91 855
14263.04 817
14264.16 827
14265.29 820
14266.42 815
14267.54 813
14268.67 819
14269.80 833
14270.92 807
14272.05 808
14273.18 816
14274.31 820
14275.43 822
14276.56 786
14277.69 757
14278.82 806
14279.94 803
14281.07 792
14282.20 760
14283.33 798
14284.45 789
14285.58 786
14286.71 754
14287.84 756
14288.96 779
14290.09 770
14291.22 772
14292.35 760
14293.47 757
14294.60 759
14295.73 792
14296.86 745
14297.99 773
14299.11 746
14300.24 792
14301.37 773
14302.50 776
14303.63 744
14304.76 745
14305.88 754
14307.01 758
14308.14 759
14309.27 736
14310.40 758
14311.53 769
14312.66 752
14313.78 734
14314.91 713
14316.04 752
14317.17 754
14318.30 727
14319.43 719
14320.56 693
14321.69 743
14322.82 744
14323.95 715
14325.07 728
14326.20 717
14327.33 724
14328.46 714
14329.59 727
14330.72 729
14331.85 721
14332.98 737
14334.11 733
14335.24 727
14336.37 716
14337.50 731
14338.63 761
14339.76 754
14340.89 705
14342.02 696
14343.15 729
14344.28 745
14345.41 717
14346.54 691
14347.67 724
14348.80 716
14349.93 728
14351.06 705
14352.19 726
14353.32 704
14354.45 703
14355.58 717
14356.71 711
14357.84 718
14358.97 686
14360.10 703
14361.23 718
14362.36 705
14363.49 700
14364.62 720
14365.75 729
14366.88 698
14368.02 688
14369.15 695
14370.28 717
14371.41 757
14372.54 733
14373.67 698
14374.80 704
14375.93 728
14377.06 731
14378.20 711
14379.33 708
14380.46 723
14381.59 736
14382.72 735
14383.85 721
14384.98 703
14386.12 707
14387.25 719
14388.38 714
14389.51 701
14390.64 709
14391.77 716
14392.91 723
14394.04 735
14395.17 723
14396.30 737
14397.43 714
14398.57 712
14399.70 710
14400.83 718
14401.96 741
14403.09 710
14404.23 748
14405.36 713
14406.49 745
14407.62 735
14408.76 730
14409.89 708
14411.02 729
14412.15 733
14413.29 744
14414.42 728
14415.55 735
14416.68 713
14417.82 717
14418.95 736
14420.08 752
14421.22 759
14422.35 732
14423.48 753
14424.62 754
14425.75 738
14426.88 750
14428.01 739
14429.15 773
14430.28 755
14431.41 748
14432.55 739
14433.68 764
14434.81 765
14435.95 772
14437.08 759
14438.22 744
14439.35 765
14440.48 756
14441.62 737
14442.75 717
14443.88 737
14445.02 745
14446.15 736
14447.29 716
14448.42 727
14449.55 770
14450.69 780
14451.82 782
14452.96 757
14454.09 782
14455.23 783
14456.36 743
14457.49 756
14458.63 760
14459.76 753
14460.90 753
14462.03 759
14463.17 767
14464.30 768
14465.44 742
14466.57 777
14467.71 735
14468.84 720
14469.97 731
14471.11 771
14472.24 741
14473.38 759
14474.51 743
14475.65 750
14476.79 745
14477.92 761
14479.06 774
14480.19 768
14481.33 727
14482.46 747
14483.60 768
14484.73 766
14485.87 755
14487.00 771
14488.14 764
14489.27 742
14490.41 750
14491.55 747
14492.68 738
14493.82 753
14494.95 729
14496.09 772
14497.23 740
14498.36 748
14499.50 729
14500.63 739
14501.77 731
14502.91 735
14504.04 734
14505.18 741
14506.31 760
14507.45 747
14508.59 697
14509.72 762
14510.86 764
14512.00 758
14513.13 769
14514.27 729
14515.41 732
14516.54 754
14517.68 737
14518.82 706
14519.95 743
14521.09 760
14522.23 775
14523.36 769
14524.50 783
14525.64 771
14526.78 762
14527.91 776
14529.05 749
14530.19 783
14531.32 776
14532.46 763
14533.60 758
14534.74 757
14535.87 774
14537.01 756
14538.15 808
14539.29 800
14540.42 788
14541.56 781
14542.70 787
14543.84 793
14544.97 787
14546.11 804
14547.25 822
14548.39 790
14549.53 791
14550.66 819
14551.80 824
14552.94 801
14554.08 804
14555.22 815
14556.36 828
14557.49 860
14558.63 851
14559.77 842
14560.91 843
14562.05 819
14563.19 846
14564.32 852
14565.46 839
14566.60 848
14567.74 850
14568.88 850
14570.02 876
14571.16 875
14572.30 879
14573.43 873
14574.57 919
14575.71 876
14576.85 883
14577.99 906
14579.13 915
14580.27 911
14581.41 926
14582.55 937
14583.69 909
14584.83 943
14585.97 953
14587.10 948
14588.24 976
14589.38 970
14590.52 968
14591.66 961
14592.80 992
14593.94 1001
14595.08 988
14596.22 986
14597.36 1037
14598.50 1035
14599.64 1033
14600.78 1026
14601.92 1072
14603.06 1070
14604.20 1089
14605.34 1067
14606.48 1083
14607.62 1065
14608.76 1080
14609.90 1074
14611.04 1078
14612.18 1119
14613.32 1126
14614.47 1147
14615.61 1178
14616.75 1133
14617.89 1159
14619.03 1188
14620.17 1181
14621.31 1208
14622.45 1215
14623.59 1233
14624.73 1200
14625.87 1218
14627.01 1239
14628.16 1246
14629.30 1244
14630.44 1236
14631.58 1281
14632.72 1298
14633.86 1285
14635.00 1286
14636.14 1297
14637.29 1299
14638.43 1305
14639.57 1273
14640.71 1291
14641.85 1255
14642.99 1299
14644.13 1299
14645.28 1275
14646.42 1259
14647.56 1267
14648.70 1281
14649.84 1271
14650.99 1241
14652.13 1197
14653.27 1182
14654.41 1170
14655.55 1150
14656.70 1126
14657.84 1118
14658.98 1096
14660.12 1079
14661.27 1080
14662.41 1054
14663.55 990
14664.69 1005
14665.84 1018
14666.98 1005
14668.12 943
14669.26 935
14670.41 941
14671.55 931
14672.69 916
14673.83 911
14674.98 922
14676.12 895
14677.26 884
14678.41 872
14679.55 848
14680.69 812
14681.84 847
14682.98 836
14684.12 832
14685.27 824
14686.41 827
14687.55 832
14688.70 818
14689.84 838
14690.98 805
14692.13 835
14693.27 823
14694.41 805
14695.56 788
14696.70 762
14697.84 805
14698.99 750
14700.13 759
14701.28 765
14702.42 772
14703.56 778
14704.71 763
14705.85 754
14707.00 753
14708.14 758
14709.28 793
14710.43 758
14711.57 743
14712.72 769
14713.86 747
14715.01 726
14716.15 711
14717.30 724
14718.44 739
14719.58 715
14720.73 709
14721.87 725
14723.02 724
14724.16 738
14725.31 722
14726.45 750
14727.60 737
14728.74 738
14729.89 739
14731.03 717
14732.18 688
14733.32 733
14734.47 713
14735.61 697
14736.76 729
14737.90 706
14739.05 726
14740.20 731
14741.34 696
14742.49 695
14743.63 730
14744.78 712
14745.92 699
14747.07 708
14748.21 705
14749.36 680
14750.51 665
14751.65 656
14752.80 683
14753.94 672
14755.09 665
14756.24 692
14757.38 677
14758.53 668
14759.67 671
14760.82 675
14761.97 665
14763.11 682
14764.26 686
14765.41 659
14766.55 652
14767.70 654
14768.85 655
14769.99 662
14771.14 648
14772.29 650
14773.43 647
14774.58 622
14775.73 668
14776.87 656
14778.02 684
14779.17 626
14780.31 657
14781.46 647
14782.61 634
14783.76 622
14784.90 621
14786.05 612
14787.20 638
14788.34 608
14789.49 628
14790.64 603
14791.79 622
14792.93 616
14794.08 625
14795.23 597
14796.38 613
14797.52 595
14798.67 596
14799.82 589
14800.97 587
14802.12 589
14803.26 585
14804.41 588
14805.56 562
14806.71 596
14807.86 568
14809.00 574
14810.15 583
14811.30 591
14812.45 590
14813.60 564
14814.74 565
14815.89 583
14817.04 562
14818.19 552
14819.34 591
14820.49 560
14821.64 564
14822.78 534
14823.93 526
14825.08 542
14826.23 521
14827.38 550
14828.53 526
14829.68 526
14830.83 534
14831.97 540
14833.12 541
14834.27 521
14835.42 516
14836.57 536
14837.72 540
14838.87 505
14840.02 475
14841.17 513
14842.32 530
14843.47 502
14844.62 519
14845.77 512
14846.92 524
14848.07 504
14849.22 490
14850.36 495
14851.51 470
14852.66 484
14853.81 506
14854.96 498
14856.11 470
14857.26 483
14858.41 481
14859.56 489
14860.71 459
14861.86 509
14863.01 522
14864.16 494
14865.32 478
14866.47 485
14867.62 484
14868.77 505
14869.92 467
14871.07 498
14872.22 480
14873.37 480
14874.52 484
14875.67 491
14876.82 485
14877.97 492
14879.12 491
14880.27 482
14881.42 455
14882.57 455
14883.73 476
14884.88 492
14886.03 474
14887.18 474
14888.33 510
14889.48 488
14890.63 471
14891.78 495
14892.94 488
14894.09 491
14895.24 480
14896.39 479
14897.54 464
14898.69 477
14899.84 473
14901.00 469
14902.15 482
14903.30 475
14904.45 443
14905.60 478
14906.76 470
14907.91 461
14909.06 476
14910.21 470
14911.36 472
14912.52 446
14913.67 482
14914.82 482
14915.97 472
14917.12 486
14918.28 466
14919.43 472
14920.58 486
14921.73 476
14922.89 513
14924.04 472
14925.19 477
14926.34 484
14927.50 470
14928.65 465
14929.80 480
14930.96 476
14932.11 489
14933.26 477
14934.41 470
14935.57 480
14936.72 502
14937.87 475
14939.03 498
14940.18 499
14941.33 472
14942.49 468
14943.64 511
14944.79 511
14945.95 488
14947.10 475
14948.25 499
14949.41 486
14950.56 499
14951.71 482
14952.87 509
14954.02 499
14955.18 477
14956.33 516
14957.48 505
14958.64 459
14959.79 509
14960.95 524
14962.10 528
14963.25 492
14964.41 494
14965.56 488
14966.72 514
14967.87 494
14969.02 500
14970.18 518
14971.33 504
14972.49 517
14973.64 516
14974.80 541
14975.95 499
14977.11 532
14978.26 531
14979.41 522
14980.57 511
14981.72 514
14982.88 537
14984.03 532
14985.19 508
14986.34 504
14987.50 488
14988.65 509
14989.81 500
14990.96 514
14992.12 503
14993.27 501
14994.43 492
14995.59 480
14996.74 481
14997.90 457
14999.05 489
15000.21 492
15001.36 471
15002.52 471
15003.67 465
15004.83 473
15005.99 477
15007.14 471
15008.30 465
15009.45 466
15010.61 450
15011.76 438
15012.92 456
15014.08 485
15015.23 493
15016.39 456
15017.55 441
15018.70 450
15019.86 434
15021.01 460
15022.17 438
15023.33 449
15024.48 453
15025.64 444
15026.80 455
15027.95 440
15029.11 447
15030.27 440
15031.42 447
15032.58 461
15033.74 439
15034.89 440
15036.05 457
15037.21 444
15038.36 470
15039.52 443
15040.68 450
15041.84 435
15042.99 434
15044.15 445
15045.31 405
15046.46 443
15047.62 441
15048.78 451
15049.94 445
15051.09 439
15052.25 451
15053.41 446
15054.57 446
15055.72 462
15056.88 456
15058.04 434
15059.20 431
15060.36 445
15061.51 433
15062.67 435
15063.83 451
15064.99 443
15066.15 428
15067.30 428
15068.46 448
15069.62 456
15070.78 454
15071.94 451
15073.09 447
15074.25 427
15075.41 452
15076.57 445
15077.73 466
15078.89 440
15080.05 449
15081.20 443
15082.36 456
15083.52 435
15084.68 437
15085.84 456
15087.00 462
15088.16 453
15089.32 431
15090.47 441
15091.63 443
15092.79 467
15093.95 447
15095.11 466
15096.27 438
15097.43 451
15098.59 448
15099.75 450
15100.91 439
15102.07 440
15103.23 428
15104.39 458
15105.55 466
15106.71 461
15107.86 476
15109.02 459
15110.18 472
15111.34 479
15112.50 477
15113.66 463
15114.82 464
15115.98 468
15117.14 490
15118.30 456
15119.46 465
15120.62 486
15121.78 505
15122.94 478
15124.10 460
15125.26 485
15126.43 464
15127.59 457
15128.75 453
15129.91 488
15131.07 494
15132.23 484
15133.39 473
15134.55 467
15135.71 486
15136.87 494
15138.03 506
15139.19 521
15140.35 492
15141.51 490
15142.68 495
15143.84 513
15145.00 527
15146.16 485
15147.32 501
15148.48 496
15149.64 519
15150.80 486
15151.96 494
15153.13 505
15154.29 524
15155.45 518
15156.61 473
15157.77 490
15158.93 527
15160.10 540
15161.26 508
15162.42 511
15163.58 515
15164.74 523
15165.90 531
15167.07 524
15168.23 507
15169.39 516
15170.55 555
15171.71 552
15172.88 545
15174.04 529
15175.20 559
15176.36 596
15177.53 555
15178.69 519
15179.85 548
15181.01 563
15182.18 556
15183.34 554
15184.50 558
15185.66 564
15186.83 614
15187.99 575
15189.15 552
15190.31 553
15191.48 568
15192.64 616
15193.80 601
15194.97 570
15196.13 568
15197.29 590
15198.46 617
15199.62 611
15200.78 593
15201.94 591
15203.11 614
15204.27 622
15205.44 603
15206.60 591
15207.76 618
15208.93 635
15210.09 625
15211.25 649
15212.42 610
15213.58 641
15214.74 648
15215.91 647
15217.07 618
15218.24 610
15219.40 644
15220.56 643
15221.73 664
15222.89 625
15224.06 672
15225.22 665
15226.38 669
15227.55 658
15228.71 649
15229.88 674
15231.04 670
15232.21 696
15233.37 671
15234.53 677
15235.70 682
15236.86 660
15238.03 709
15239.19 677
15240.36 691
15241.52 689
15242.69 700
15243.85 702
15245.02 695
15246.18 676
15247.35 706
15248.51 685
15249.68 721
15250.84 676
15252.01 687
15253.17 670
15254.34 697
15255.50 670
15256.67 687
15257.83 694
15259.00 686
15260.17 660
15261.33 670
15262.50 677
15263.66 664
15264.83 678
15265.99 657
15267.16 660
15268.32 640
15269.49 600
15270.66 625
15271.82 635
15272.99 633
15274.15 609
15275.32 610
15276.49 633
15277.65 627
15278.82 626
15279.99 619
15281.15 607
15282.32 608
15283.48 605
15284.65 601
15285.82 627
15286.98 644
15288.15 623
15289.32 585
15290.48 629
15291.65 635
15292.82 590
15293.98 618
15295.15 628
15296.32 622
15297.48 614
15298.65 575
15299.82 592
15300.99 601
15302.15 602
15303.32 593
15304.49 601
15305.65 586
15306.82 617
15307.99 604
15309.16 597
15310.32 596
15311.49 600
15312.66 598
15313.83 607
15314.99 609
15316.16 608
15317.33 619
15318.50 617
15319.66 607
15320.83 598
15322.00 620
15323.17 617
15324.34 646
15325.50 586
15326.67 612
15327.84 632
15329.01 650
15330.18 616
15331.34 626
15332.51 620
15333.68 630
15334.85 634
15336.02 624
15337.19 628
15338.36 615
15339.52 671
15340.69 649
15341.86 645
15343.03 629
15344.20 636
15345.37 640
15346.54 666
15347.70 639
15348.87 633
15350.04 638
15351.21 686
15352.38 677
15353.55 678
15354.72 684
15355.89 645
15357.06 687
15358.23 665
15359.40 639
15360.56 645
15361.73 692
15362.90 695
15364.07 683
15365.24 680
15366.41 670
15367.58 713
15368.75 707
15369.92 677
15371.09 668
15372.26 675
15373.43 700
15374.60 685
15375.77 678
15376.94 712
15378.11 705
15379.28 722
15380.45 704
15381.62 684
15382.79 685
15383.96 683
15385.13 691
15386.30 702
15387.47 668
15388.64 685
15389.81 689
15390.98 671
15392.15 661
15393.32 649
15394.49 642
15395.67 626
15396.84 675
15398.01 638
15399.18 614
15400.35 642
15401.52 658
15402.69 629
15403.86 619
15405.03 613
15406.20 649
15407.37 641
15408.55 615
15409.72 605
15410.89 623
15412.06 611
15413.23 597
15414.40 575
15415.57 592
15416.75 582
15417.92 564
15419.09 563
15420.26 564
15421.43 551
15422.60 563
15423.78 585
15424.95 594
15426.12 541
15427.29 550
15428.46 545
15429.63 551
15430.81 547
15431.98 559
15433.15 532
15434.32 517
15435.49 544
15436.67 557
15437.84 535
15439.01 512
15440.18 550
15441.36 554
15442.53 522
15443.70 513
15444.87 530
15446.05 510
15447.22 501
15448.39 492
15449.56 538
15450.74 523
15451.91 514
15453.08 532
15454.26 534
15455.43 513
15456.60 536
15457.77 540
15458.95 513
15460.12 508
15461.29 484
15462.47 524
15463.64 520
15464.81 486
15465.99 539
15467.16 507
15468.33 542
15469.51 512
15470.68 506
15471.85 525
15473.03 515
15474.20 496
15475.38 507
15476.55 521
15477.72 508
15478.90 494
15480.07 503
15481.24 507
15482.42 516
15483.59 522
15484.77 538
15485.94 521
15487.12 503
15488.29 488
15489.46 520
15490.64 496
15491.81 500
15492.99 483
15494.16 532
15495.34 521
15496.51 532
15497.68 510
15498.86 530
15500.03 499
15501.21 501
15502.38 532
15503.56 508
15504.73 519
15505.91 499
15507.08 504
15508.26 515
15509.43 528
15510.61 514
15511.78 530
15512.96 522
15514.13 498
15515.31 503
15516.48 503
15517.66 506
15518.83 512
15520.01 535
15521.18 501
15522.36 514
15523.54 530
15524.71 518
15525.89 515
15527.06 525
15528.24 532
15529.41 545
15530.59 517
15531.77 527
15532.94 546
15534.12 524
15535.29 531
15536.47 528
15537.65 535
15538.82 538
15540.00 528
15541.17 550
15542.35 550
15543.53 518
15544.70 539
15545.88 566
15547.06 527
15548.23 552
15549.41 546
15550.59 545
15551.76 549
15552.94 517
15554.12 536
15555.29 557
15556.47 540
15557.65 556
15558.82 559
15560.00 569
15561.18 564
15562.35 553
15563.53 563
15564.71 561
15565.88 557
15567.06 546
15568.24 554
15569.42 553
15570.59 573
15571.77 570
15572.95 585
15574.13 586
15575.30 584
15576.48 559
15577.66 557
15578.84 570
15580.01 583
15581.19 571
15582.37 579
15583.55 588
15584.73 587
15585.90 608
15587.08 590
15588.26 597
15589.44 606
15590.61 619
15591.79 623
15592.97 623
15594.15 628
15595.33 631
15596.51 604
15597.68 637
15598.86 623
15600.04 629
15601.22 617
15602.40 648
15603.58 658
15604.76 658
15605.93 647
15607.11 666
15608.29 658
15609.47 646
15610.65 657
15611.83 659
15613.01 678
15614.19 701
15615.36 687
15616.54 698
15617.72 691
15618.90 697
15620.08 710
15621.26 700
15622.44 702
15623.62 712
15624.80 689
15625.98 713
15627.16 749
15628.34 730
15629.52 740
15630.70 737
15631.88 738
15633.06 711
15634.24 734
15635.41 761
15636.59 758
15637.77 764
15638.95 752
15640.13 765
15641.31 741
15642.49 754
15643.67 737
15644.85 750
15646.03 779
15647.21 756
15648.40 773
15649.58 755
15650.76 743
15651.94 764
15653.12 767
15654.30 760
15655.48 768
15656.66 779
15657.84 775
15659.02 769
15660.20 777
15661.38 784
15662.56 769
15663.74 763
15664.92 771
15666.10 749
15667.29 793
15668.47 750
15669.65 741
15670.83 730
15672.01 734
15673.19 737
15674.37 756
15675.55 739
15676.73 725
15677.92 740
15679.10 726
15680.28 716
15681.46 729
15682.64 732
15683.82 740
15685.01 734
15686.19 743
15687.37 726
15688.55 712
15689.73 732
15690.91 735
15692.10 722
15693.28 731
15694.46 713
15695.64 719
15696.82 733
15698.01 705
15699.19 703
15700.37 703
15701.55 728
15702.74 720
15703.92 729
15705.10 728
15706.28 715
15707.46 742
15708.65 712
15709.83 714
15711.01 726
15712.20 712
15713.38 716
15714.56 716
15715.74 748
15716.93 748
15718.11 724
15719.29 729
15720.48 737
15721.66 737
15722.84 723
15724.02 748
15725.21 715
15726.39 737
15727.57 748
15728.76 735
15729.94 740
15731.12 748
15732.31 739
15733.49 770
15734.67 763
15735.86 766
15737.04 771
15738.23 786
15739.41 762
15740.59 777
15741.78 775
15742.96 758
15744.14 781
15745.33 783
15746.51 806
15747.70 760
15748.88 806
15750.06 786
15751.25 799
15752.43 802
15753.62 810
15754.80 831
15755.99 802
15757.17 797
15758.35 794
15759.54 805
15760.72 798
15761.91 820
15763.09 806
15764.28 835
15765.46 812
15766.65 784
15767.83 815
15769.02 820
15770.20 824
15771.39 796
15772.57 843
15773.76 839
15774.94 811
15776.13 821
15777.31 800
15778.50 758
15779.68 805
15780.87 814
15782.05 819
15783.24 777
15784.42 800
15785.61 784
15786.79 781
15787.98 763
15789.16 767
15790.35 763
15791.54 786
15792.72 777
15793.91 787
15795.09 738
15796.28 733
15797.46 786
15798.65 773
15799.84 751
15801.02 722
15802.21 761
15803.39 751
15804.58 749
15805.77 715
15806.95 710
15808.14 719
15809.33 749
15810.51 699
15811.70 710
15812.88 699
15814.07 694
15815.26 702
15816.44 711
15817.63 709
15818.82 724
15820.00 714
15821.19 726
15822.38 712
15823.57 705
15824.75 718
15825.94 734
15827.13 705
15828.31 674
15829.50 722
15830.69 699
15831.87 704
15833.06 693
15834.25 711
15835.44 678
15836.62 701
15837.81 715
15839.00 708
15840.19 675
15841.37 682
15842.56 679
15843.75 694
15844.94 673
15846.12 678
15847.31 686
15848.50 660
15849.69 653
15850.88 662
15852.06 673
15853.25 668
15854.44 680
15855.63 669
15856.82 665
15858.00 647
15859.19 635
15860.38 665
15861.57 672
15862.76 647
15863.94 642
15865.13 625
15866.32 662
15867.51 660
15868.70 674
15869.89 651
15871.08 689
15872.26 666
15873.45 674
15874.64 676
15875.83 632
15877.02 648
15878.21 657
15879.40 668
15880.59 644
15881.78 685
15882.96 691
15884.15 677
15885.34 665
15886.53 661
15887.72 672
15888.91 672
15890.10 698
15891.29 703
15892.48 692
15893.67 680
15894.86 681
15896.05 688
15897.24 678
15898.43 650
15899.62 701
15900.81 720
15902.00 713
15903.19 685
15904.38 691
15905.57 681
15906.76 709
15907.95 703
15909.14 711
15910.33 718
15911.52 704
15912.71 712
15913.90 731
15915.09 700
15916.28 692
15917.47 709
15918.66 710
15919.85 698
15921.04 697
15922.23 713
15923.42 728
15924.61 699
15925.80 709
15926.99 703
15928.18 719
15929.37 685
15930.56 719
15931.76 710
15932.95 685
15934.14 703
15935.33 708
15936.52 701
15937.71 717
15938.90 685
15940.09 675
15941.28 676
15942.48 649
15943.67 674
15944.86 654
15946.05 656
15947.24 640
15948.43 643
15949.62 639
15950.82 630
15952.01 626
15953.20 652
15954.39 620
15955.58 597
15956.78 579
15957.97 597
15959.16 590
15960.35 599
15961.54 546
15962.74 568
15963.93 551
15965.12 572
15966.31 579
15967.50 554
15968.70 520
15969.89 544
15971.08 558
15972.27 528
15973.47 537
15974.66 529
15975.85 546
15977.04 510
15978.24 506
15979.43 512
15980.62 520
15981.81 508
15983.01 499
15984.20 491
15985.39 498
15986.59 507
15987.78 489
15988.97 492
15990.17 472
15991.36 479
15992.55 485
15993.74 483
15994.94 465
15996.13 465
15997.32 475
15998.52 472
15999.71 452
16000.91 494
16002.10 484
16003.29 478
16004.49 471
16005.68 470
16006.87 497
16008.07 457
16009.26 468
16010.45 465
16011.65 467
16012.84 458
16014.04 457
16015.23 466
16016.42 446
16017.62 454
16018.81 441
16020.01 441
16021.20 458
16022.40 461
16023.59 440
16024.78 470
16025.98 426
16027.17 449
16028.37 460
16029.56 443
16030.76 409
16031.95 448
16033.15 442
16034.34 447
16035.54 427
16036.73 416
16037.93 443
16039.12 455
16040.32 430
16041.51 419
16042.71 421
16043.90 411
16045.10 423
16046.29 449
16047.49 424
16048.68 405
16049.88 416
16051.07 427
16052.27 406
16053.46 419
16054.66 415
16055.85 411
16057.05 412
16058.25 403
16059.44 417
16060.64 408
16061.83 398
16063.03 410
16064.22 419
16065.42 415
16066.62 408
16067.81 414
16069.01 403
16070.20 392
16071.40 410
16072.60 395
16073.79 401
16074.99 387
16076.19 401
16077.38 418
16078.58 415
16079.78 386
16080.97 393
16082.17 428
16083.36 422
16084.56 390
16085.76 402
16086.95 395
16088.15 379
16089.35 399
16090.55 399
16091.74 397
16092.94 399
16094.14 372
16095.33 383
16096.53 397
16097.73 347
16098.92 387
16100.12 400
16101.32 380
16102.52 379
16103.71 387
16104.91 375
16106.11 399
16107.31 380
16108.50 395
16109.70 389
16110.90 378
16112.10 382
16113.29 377
16114.49 372
16115.69 352
16116.89 382
16118.08 383
16119.28 385
16120.48 360
16121.68 386
16122.88 371
16124.07 359
16125.27 354
16126.47 360
16127.67 378
16128.87 373
16130.07 375
16131.26 363
16132.46 359
16133.66 353
16134.86 387
16136.06 360
16137.26 362
16138.46 353
16139.65 366
16140.85 365
16142.05 364
16143.25 348
16144.45 344
16145.65 352
16146.85 390
16148.05 357
16149.25 353
16150.44 360
16151.64 354
16152.84 367
16154.04 364
16155.24 352
16156.44 371
16157.64 367
16158.84 376
16160.04 379
16161.24 339
16162.44 369
16163.64 364
16164.84 368
16166.04 353
16167.24 355
16168.44 346
16169.64 357
16170.84 354
16172.04 339
16173.24 381
16174.44 364
16175.64 376
16176.84 361
16178.04 337
16179.24 348
16180.44 359
16181.64 357
16182.84 369
16184.04 355
16185.24 350
16186.44 355
16187.64 363
16188.84 367
16190.04 349
16191.24 347
16192.44 363
16193.64 364
16194.84 353
16196.04 354
16197.24 353
16198.44 350
16199.64 352
16200.85 327
16202.05 352
16203.25 346
16204.45 352
16205.65 347
16206.85 377
16208.05 352
16209.25 346
16210.45 365
16211.66 368
16212.86 345
16214.06 353
16215.26 348
16216.46 379
16217.66 368
16218.87 378
16220.07 367
16221.27 340
16222.47 353
16223.67 336
16224.87 378
16226.08 350
16227.28 350
16228.48 364
16229.68 378
16230.88 341
16232.09 344
16233.29 362
16234.49 378
16235.69 390
16236.90 351
16238.10 354
16239.30 376
16240.50 391
16241.70 398
16242.91 389
16244.11 377
16245.31 404
16246.51 381
16247.72 381
16248.92 395
16250.12 374
16251.33 399
16252.53 389
16253.73 364
16254.93 367
16256.14 394
16257.34 366
16258.54 384
16259.75 373
16260.95 380
16262.15 392
16263.36 388
16264.56 353
16265.76 373
16266.97 366
16268.17 394
16269.37 393
16270.58 372
16271.78 367
16272.98 407
16274.19 391
16275.39 385
16276.60 400
16277.80 369
16279.00 389
16280.21 402
16281.41 390
16282.62 381
16283.82 375
16285.02 360
16286.23 401
16287.43 353
16288.64 381
16289.84 389
16291.04 392
16292.25 383
16293.45 375
16294.66 415
16295.86 386
16297.07 393
16298.27 356
16299.48 377
16300.68 389
16301.88 386
16303.09 368
16304.29 372
16305.50 370
16306.70 352
16307.91 372
16309.11 372
16310.32 376
16311.52 364
16312.73 405
16313.93 384
16315.14 379
16316.34 366
16317.55 370
16318.76 392
16319.96 369
16321.17 373
16322.37 355
16323.58 374
16324.78 397
16325.99 348
16327.19 366
16328.40 392
16329.61 347
16330.81 360
16332.02 367
16333.22 355
16334.43 344
16335.63 374
16336.84 370
16338.05 355
16339.25 363
16340.46 367
16341.66 387
16342.87 349
16344.08 346
16345.28 360
16346.49 351
16347.70 382
16348.90 346
16350.11 358
16351.32 361
16352.52 361
16353.73 343
16354.94 334
16356.14 361
16357.35 366
16358.56 374
16359.76 338
16360.97 352
16362.18 333
16363.38 341
16364.59 356
16365.80 348
16367.00 347
16368.21 347
16369.42 359
16370.63 363
16371.83 354
16373.04 324
16374.25 349
16375.46 356
16376.66 355
16377.87 336
16379.08 346
16380.29 339
16381.49 368
16382.70 358
16383.91 343
16385.12 327
16386.32 369
16387.53 359
16388.74 361
16389.95 354
16391.16 349
16392.36 349
16393.57 371
16394.78 363
16395.99 353
16397.20 368
16398.41 375
16399.61 366
16400.82 354
16402.03 347
16403.24 349
16404.45 360
16405.66 348
16406.86 351
16408.07 341
16409.28 348
16410.49 344
16411.70 366
16412.91 357
16414.12 324
16415.33 357
16416.53 372
16417.74 330
16418.95 339
16420.16 363
16421.37 377
16422.58 351
16423.79 344
16425.00 333
16426.21 372
16427.42 373
16428.63 368
16429.84 359
16431.05 347
16432.25 370
16433.46 383
16434.67 360
16435.88 349
16437.09 356
16438.30 357
16439.51 383
16440.72 357
16441.93 349
16443.14 358
16444.35 368
16445.56 350
16446.77 363
16447.98 357
16449.19 352
16450.40 377
16451.61 369
16452.82 370
16454.03 372
16455.24 368
16456.45 371
16457.66 354
16458.88 349
16460.09 370
16461.30 389
16462.51 369
16463.72 362
16464.93 349
16466.14 352
16467.35 368
16468.56 377
16469.77 402
16470.98 367
16472.19 352
16473.40 367
16474.62 366
16475.83 356
16477.04 341
16478.25 365
16479.46 394
16480.67 396
16481.88 355
16483.09 364
16484.31 367
16485.52 370
16486.73 358
16487.94 348
16489.15 359
16490.36 380
16491.58 393
16492.79 394
16494.00 374
16495.21 366
16496.42 392
16497.63 422
16498.85 385
16500.06 380
16501.27 387
16502.48 394
16503.69 410
16504.91 411
16506.12 380
16507.33 407
16508.54 416
16509.76 395
16510.97 392
16512.18 421
16513.39 398
16514.61 415
16515.82 440
16517.03 426
16518.24 405
16519.46 425
16520.67 434
16521.88 413
16523.10 441
16524.31 429
16525.52 454
16526.73 456
16527.95 457
16529.16 453
16530.37 440
16531.59 428
16532.80 471
16534.01 469
16535.23 450
16536.44 451
16537.65 445
16538.87 463
16540.08 465
16541.29 462
16542.51 459
16543.72 474
16544.93 482
16546.15 501
16547.36 486
16548.58 465
16549.79 497
16551.00 503
16552.22 481
16553.43 501
16554.65 512
16555.86 493
16557.07 528
16558.29 487
16559.50 506
16560.72 491
16561.93 532
16563.14 539
16564.36 538
16565.57 518
16566.79 530
16568.00 523
16569.22 527
16570.43 518
16571.65 548
16572.86 516
16574.08 516
16575.29 521
16576.51 519
16577.72 549
16578.93 523
16580.15 544
16581.36 521
16582.58 511
16583.79 517
16585.01 524
16586.23 527
16587.44 542
16588.66 513
16589.87 490
16591.09 493
16592.30 500
16593.52 500
16594.73 477
16595.95 484
16597.16 488
16598.38 481
16599.60 483
16600.81 475
16602.03 468
16603.24 476
16604.46 476
16605.67 484
16606.89 460
16608.11 425
16609.32 426
16610.54 453
16611.75 439
16612.97 430
16614.19 425
16615.40 406
16616.62 444
16617.84 413
16619.05 394
16620.27 393
16621.48 413
16622.70 426
16623.92 419
16625.13 404
16626.35 422
16627.57 419
16628.78 424
16630.00 410
16631.22 399
16632.44 387
16633.65 392
16634.87 396
16636.09 378
16637.30 402
16638.52 382
16639.74 397
16640.95 400
16642.17 393
16643.39 354
16644.61 379
16645.82 396
16647.04 371
16648.26 370
16649.48 376
16650.69 369
16651.91 366
16653.13 360
16654.35 338
16655.56 362
16656.78 349
16658.00 391
16659.22 343
16660.44 345
16661.65 361
16662.87 390
16664.09 355
16665.31 348
16666.53 353
16667.74 375
16668.96 357
16670.18 361
16671.40 365
16672.62 361
16673.84 383
16675.05 361
16676.27 367
16677.49 344
16678.71 384
16679.93 373
16681.15 360
16682.37 343
16683.58 352
16684.80 351
16686.02 353
16687.24 365
16688.46 352
16689.68 368
16690.90 368
16692.12 355
16693.34 339
16694.55 378
16695.77 353
16696.99 370
16698.21 359
16699.43 374
16700.65 333
16701.87 335
16703.09 347
16704.31 350
16705.53 357
16706.75 352
16707.97 356
16709.19 344
16710.41 344
16711.63 359
16712.85 349
16714.07 351
16715.29 352
16716.51 349
16717.73 366
16718.95 314
16720.17 335
16721.39 345
16722.61 341
16723.83 364
16725.05 327
16726.27 350
16727.49 352
16728.71 331
16729.93 331
16731.15 346
16732.37 343
16733.59 337
16734.81 318
16736.03 330
16737.25 338
16738.47 349
16739.69 338
16740.92 336
16742.14 321
16743.36 322
16744.58 340
16745.80 342
16747.02 337
16748.24 322
16749.46 330
16750.68 333
16751.90 344
16753.13 325
16754.35 346
16755.57 311
16756.79 316
16758.01 321
16759.23 309
16760.45 304
16761.68 332
16762.90 334
16764.12 335
16765.34 320
16766.56 298
16767.79 325
16769.01 332
16770.23 326
16771.45 343
16772.67 327
16773.89 307
16775.12 341
16776.34 318
16777.56 335
16778.78 317
16780.01 327
16781.23 327
16782.45 325
16783.67 319
16784.90 299
16786.12 337
16787.34 297
16788.56 323
16789.79 314
16791.01 337
16792.23 336
16793.45 306
16794.68 307
16795.90 337
16797.12 332
16798.35 331
16799.57 304
16800.79 331
16802.01 328
16803.24 301
16804.46 317
16805.68 339
16806.91 342
16808.13 356
16809.35 356
16810.58 342
16811.80 311
16813.02 325
16814.25 335
16815.47 343
16816.69 324
16817.92 339
16819.14 324
16820.37 304
16821.59 318
16822.81 343
16824.04 352
16825.26 350
16826.49 331
16827.71 349
16828.93 348
16830.16 327
16831.38 352
16832.61 380
16833.83 336
16835.05 371
16836.28 331
16837.50 357
16838.73 359
16839.95 340
16841.18 383
16842.40 341
16843.63 341
16844.85 344
16846.07 374
16847.30 353
16848.52 357
16849.75 353
16850.97 357
16852.20 344
16853.42 365
16854.65 389
16855.87 388
16857.10 364
16858.32 394
16859.55 372
16860.77 370
16862.00 410
16863.22 405
16864.45 423
16865.68 387
16866.90 386
16868.13 404
16869.35 402
16870.58 370
16871.80 391
16873.03 404
16874.25 425
16875.48 409
16876.71 398
16877.93 413
16879.16 391
16880.38 427
16881.61 397
16882.84 451
16884.06 401
16885.29 398
16886.51 421
16887.74 424
16888.97 418
16890.19 422
16891.42 430
16892.65 437
16893.87 433
16895.10 444
16896.32 442
16897.55 416
16898.78 440
16900.00 426
16901.23 432
16902.46 388
16903.68 415
16904.91 397
16906.14 423
16907.37 393
16908.59 409
16909.82 433
16911.05 429
16912.27 407
16913.50 392
16914.73 427
16915.95 410
16917.18 404
16918.41 385
16919.64 404
16920.86 402
16922.09 414
16923.32 410
16924.55 377
16925.77 373
16927.00 379
16928.23 406
16929.46 389
16930.69 360
16931.91 376
16933.14 407
16934.37 379
16935.60 375
16936.82 387
16938.05 408
16939.28 402
16940.51 370
16941.74 381
16942.97 387
16944.19 369
16945.42 387
16946.65 398
16947.88 400
16949.11 363
16950.34 381
16951.56 389
16952.79 388
16954.02 365
16955.25 379
16956.48 377
16957.71 386
16958.94 406
16960.16 357
16961.39 394
16962.62 382
16963.85 369
16965.08 366
16966.31 370
16967.54 359
16968.77 376
16970.00 384
16971.23 384
16972.46 379
16973.68 364
16974.91 371
16976.14 372
16977.37 384
16978.60 342
16979.83 377
16981.06 363
16982.29 378
16983.52 365
16984.75 370
16985.98 333
16987.21 354
16988.44 366
16989.67 350
16990.90 333
16992.13 338
16993.36 341
16994.59 324
16995.82 330
16997.05 350
16998.28 355
16999.51 329
17000.74 341
17001.97 337
17003.20 340
17004.43 350
17005.66 355
17006.89 326
17008.12 333
17009.35 350
17010.58 331
17011.82 339
17013.05 321
17014.28 315
17015.51 326
17016.74 338
17017.97 323
17019.20 321
17020.43 305
17021.66 326
17022.89 323
17024.12 306
17025.36 321
17026.59 309
17027.82 323
17029.05 327
17030.28 320
17031.51 315
17032.74 323
17033.98 320
17035.21 338
17036.44 326
17037.67 308
17038.90 324
17040.13 321
17041.37 289
17042.60 320
17043.83 309
17045.06 315
17046.29 328
17047.53 316
17048.76 312
17049.99 311
17051.22 310
17052.45 303
17053.69 320
17054.92 315
17056.15 300
17057.38 309
17058.62 312
17059.85 295
17061.08 287
17062.31 305
17063.55 304
17064.78 296
17066.01 274
17067.24 300
17068.48 297
17069.71 284
17070.94 300
17072.17 319
17073.41 296
17074.64 312
17075.87 313
17077.11 307
17078.34 287
17079.57 295
17080.81 293
17082.04 294
17083.27 282
17084.51 280
17085.74 286
17086.97 305
17088.21 294
17089.44 292
17090.67 287
17091.91 281
17093.14 320
17094.37 302
17095.61 314
17096.84 264
17098.08 286
17099.31 277
17100.54 305
17101.78 282
17103.01 271
17104.25 300
17105.48 282
17106.71 296
17107.95 278
17109.18 297
17110.42 293
17111.65 275
17112.88 296
17114.12 308
17115.35 280
17116.59 263
17117.82 280
17119.06 301
17120.29 284
17121.53 270
17122.76 303
17124.00 289
17125.23 268
17126.47 270
17127.70 286
17128.94 282
17130.17 296
17131.41 282
17132.64 286
17133.88 267
17135.11 297
17136.35 269
17137.58 297
17138.82 273
17140.05 285
17141.29 281
17142.52 282
17143.76 276
17144.99 267
17146.23 291
17147.46 279
17148.70 270
17149.94 274
17151.17 267
17152.41 271
17153.64 267
17154.88 268
17156.12 260
17157.35 258
17158.59 265
17159.82 297
17161.06 266
17162.30 249
17163.53 269
17164.77 286
17166.00 273
17167.24 267
17168.48 271
17169.71 266
17170.95 259
17172.19 270
17173.42 250
17174.66 272
17175.90 254
17177.13 274
17178.37 284
17179.61 251
17180.84 251
17182.08 263
17183.32 268
17184.55 256
17185.79 259
17187.03 275
17188.26 270
17189.50 264
17190.74 261
17191.98 275
17193.21 270
17194.45 258
17195.69 259
17196.93 243
17198.16 241
17199.40 264
17200.64 268
17201.88 241
17203.11 247
17204.35 244
17205.59 256
17206.83 254
17208.06 240
17209.30 248
17210.54 260
17211.78 272
17213.02 230
17214.25 247
17215.49 281
17216.73 257
17217.97 253
17219.21 247
17220.44 267
17221.68 278
17222.92 268
17224.16 232
17225.40 256
17226.64 236
17227.87 247
17229.11 253
17230.35 251
17231.59 234
17232.83 244
17234.07 259
17235.31 235
17236.55 248
17237.78 253
17239.02 260
17240.26 255
17241.50 250
17242.74 231
17243.98 256
17245.22 238
17246.46 259
17247.70 238
17248.94 251
17250.18 243
17251.41 258
17252.65 247
17253.89 243
17255.13 260
17256.37 248
17257.61 240
17258.85 205
17260.09 245
17261.33 258
17262.57 233
17263.81 230
17265.05 250
17266.29 263
17267.53 244
17268.77 239
17270.01 234
17271.25 240
17272.49 219
17273.73 246
17274.97 255
17276.21 235
17277.45 222
17278.69 242
17279.93 256
17281.17 237
17282.41 230
17283.65 238
17284.89 238
17286.13 241
17287.38 228
17288.62 229
17289.86 237
17291.10 255
17292.34 244
17293.58 245
17294.82 247
17296.06 228
17297.30 249
17298.54 225
17299.78 240
17301.03 234
17302.27 251
17303.51 221
17304.75 236
17305.99 231
17307.23 244
17308.47 254
17309.71 239
17310.96 241
17312.20 237
17313.44 233
17314.68 217
17315.92 262
17317.16 234
17318.41 245
17319.65 225
17320.89 250
17322.13 227
17323.37 243
17324.62 212
17325.86 251
17327.10 247
17328.34 238
17329.58 228
17330.83 244
17332.07 230
17333.31 222
17334.55 261
17335.80 239
17337.04 215
17338.28 239
17339.52 264
17340.77 254
17342.01 232
17343.25 229
17344.49 245
17345.74 250
17346.98 240
17348.22 237
17349.46 249
17350.71 252
17351.95 238
17353.19 247
17354.44 230
17355.68 246
17356.92 241
17358.17 258
17359.41 217
17360.65 239
17361.90 225
17363.14 243
17364.38 234
17365.63 239
17366.87 249
17368.11 251
17369.36 233
17370.60 222
17371.84 241
17373.09 237
17374.33 246
17375.58 253
17376.82 226
17378.06 234
17379.31 261
17380.55 258
17381.80 255
17383.04 250
17384.28 258
17385.53 255
17386.77 254
17388.02 263
17389.26 249
17390.50 275
17391.75 265
17392.99 250
17394.24 236
17395.48 277
17396.73 240
17397.97 255
17399.22 257
17400.46 265
17401.71 263
17402.95 253
17404.20 251
17405.44 255
17406.69 241
17407.93 257
17409.18 270
17410.42 259
17411.67 256
17412.91 259
17414.16 275
17415.40 250
17416.65 254
17417.89 263
17419.14 272
17420.38 260
17421.63 251
17422.87 258
17424.12 280
17425.36 248
17426.61 260
17427.86 266
17429.10 280
17430.35 274
17431.59 262
17432.84 281
17434.08 265
17435.33 274
17436.58 287
17437.82 290
17439.07 263
17440.32 273
17441.56 285
17442.81 257
17444.05 264
17445.30 260
17446.55 270
17447.79 273
17449.04 265
17450.29 251
17451.53 262
17452.78 268
17454.03 298
17455.27 271
17456.52 274
17457.77 275
17459.01 280
17460.26 278
17461.51 288
17462.75 284
17464.00 282
17465.25 308
17466.49 295
17467.74 277
17468.99 270
17470.24 272
17471.48 289
17472.73 285
17473.98 308
17475.22 309
17476.47 298
17477.72 292
17478.97 299
17480.21 298
17481.46 281
17482.71 292
17483.96 313
17485.21 314
17486.45 303
17487.70 310
17488.95 297
17490.20 297
17491.44 321
17492.69 303
17493.94 308
17495.19 310
17496.44 322
17497.69 324
17498.93 312
17500.18 295
17501.43 326
17502.68 311
17503.93 336
17505.18 310
17506.42 323
17507.67 309
17508.92 314
17510.17 330
17511.42 307
17512.67 328
17513.92 302
17515.16 323
17516.41 333
17517.66 343
17518.91 323
17520.16 349
17521.41 345
17522.66 333
17523.91 340
17525.16 360
17526.41 343
17527.66 348
17528.90 339
17530.15 346
17531.40 337
17532.65 331
17533.90 320
17535.15 329
17536.40 349
17537.65 360
17538.90 359
17540.15 350
17541.40 357
17542.65 360
17543.90 371
17545.15 365
17546.40 333
17547.65 367
17548.90 359
17550.15 355
17551.40 385
17552.65 374
17553.90 366
17555.15 384
17556.40 365
17557.65 396
17558.90 386
17560.15 395
17561.40 377
17562.65 382
17563.90 357
17565.15 352
17566.40 388
17567.65 375
17568.91 366
17570.16 372
17571.41 388
17572.66 387
17573.91 385
17575.16 400
17576.41 382
17577.66 370
17578.91 399
17580.16 393
17581.42 393
17582.67 390
17583.92 410
17585.17 384
17586.42 414
17587.67 423
17588.92 401
17590.17 396
17591.43 397
17592.68 397
17593.93 410
17595.18 409
17596.43 373
17597.68 415
17598.94 402
17600.19 410
17601.44 408
17602.69 424
17603.94 425
17605.20 434
17606.45 388
17607.70 407
17608.95 439
17610.20 450
17611.46 437
17612.71 429
17613.96 439
17615.21 452
17616.47 436
17617.72 403
17618.97 428
17620.22 438
17621.48 472
17622.73 430
17623.98 419
17625.23 427
17626.49 476
17627.74 445
17628.99 443
17630.25 426
17631.50 425
17632.75 434
17634.00 431
17635.26 429
17636.51 402
17637.76 428
17639.02 421
17640.27 431
17641.52 423
17642.78 410
17644.03 411
17645.28 455
17646.54 410
17647.79 407
17649.04 419
17650.30 406
17651.55 385
17652.81 390
17654.06 416
17655.31 418
17656.57 405
17657.82 382
17659.08 392
17660.33 403
17661.58 403
17662.84 388
17664.09 387
17665.35 363
17666.60 392
17667.85 393
17669.11 385
17670.36 365
17671.62 365
17672.87 377
17674.13 348
17675.38 356
17676.64 358
17677.89 359
17679.14 376
17680.40 348
17681.65 343
17682.91 355
17684.16 351
17685.42 349
17686.67 343
17687.93 355
17689.18 334
17690.44 345
17691.69 370
17692.95 338
17694.20 322
17695.46 330
17696.71 349
17697.97 323
17699.22 317
17700.48 323
17701.74 333
17702.99 319
17704.25 304
17705.50 314
17706.76 321
17708.01 321
17709.27 318
17710.53 319
17711.78 306
17713.04 315
17714.29 312
17715.55 315
17716.80 301
17718.06 307
17719.32 318
17720.57 317
17721.83 323
17723.09 305
17724.34 298
17725.60 313
17726.85 313
17728.11 305
17729.37 289
17730.62 280
17731.88 301
17733.14 269
17734.39 296
17735.65 276
17736.91 298
17738.16 280
17739.42 283
17740.68 276
17741.93 280
17743.19 285
17744.45 281
17745.70 282
17746.96 282
17748.22 299
17749.48 273
17750.73 274
17751.99 269
17753.25 271
17754.51 253
17755.76 264
17757.02 274
17758.28 276
17759.53 266
17760.79 271
17762.05 265
17763.31 271
17764.57 260
17765.82 261
17767.08 282
17768.34 274
17769.60 253
17770.85 262
17772.11 266
17773.37 261
17774.63 268
17775.89 284
17777.14 292
17778.40 248
17779.66 259
17780.92 253
17782.18 264
17783.44 255
17784.69 260
17785.95 268
17787.21 281
17788.47 242
17789.73 263
17790.99 265
17792.25 264
17793.50 271
17794.76 261
17796.02 267
17797.28 239
17798.54 276
17799.80 256
17801.06 260
17802.32 253
17803.58 235
17804.83 241
17806.09 265
17807.35 264
17808.61 253
17809.87 250
17811.13 229
17812.39 251
17813.65 246
17814.91 261
17816.17 231
17817.43 231
17818.69 255
17819.95 232
17821.21 249
17822.47 227
17823.73 225
17824.99 226
17826.25 241
17827.51 233
17828.77 226
17830.03 233
17831.29 232
17832.55 245
17833.81 238
17835.07 207
17836.33 229
17837.59 230
17838.85 237
17840.11 215
17841.37 220
17842.63 241
17843.89 230
17845.15 229
17846.41 231
17847.67 213
17848.93 225
17850.19 217
17851.45 223
17852.71 229
17853.98 224
17855.24 229
17856.50 193
17857.76 221
17859.02 210
17860.28 222
17861.54 227
17862.80 211
17864.06 213
17865.32 222
17866.59 197
17867.85 215
17869.11 196
17870.37 217
17871.63 193
17872.89 202
17874.15 227
17875.42 214
17876.68 203
17877.94 190
17879.20 200
17880.46 213
17881.73 226
17882.99 205
17884.25 219
17885.51 211
17886.77 199
17888.04 191
17889.30 211
17890.56 221
17891.82 193
17893.08 199
17894.35 206
17895.61 199
17896.87 189
17898.13 188
17899.40 188
17900.66 202
17901.92 177
17903.18 201
17904.45 214
17905.71 201
17906.97 184
17908.23 201
17909.50 214
17910.76 180
17912.02 198
17913.29 195
17914.55 218
17915.81 202
17917.07 205
17918.34 204
17919.60 199
17920.86 174
17922.13 207
17923.39 193
17924.65 198
17925.92 193
17927.18 211
17928.44 203
17929.71 203
17930.97 196
17932.24 199
17933.50 192
17934.76 189
17936.03 207
17937.29 190
17938.55 210
17939.82 193
17941.08 212
17942.35 207
17943.61 183
17944.87 185
17946.14 200
17947.40 198
17948.67 188
17949.93 199
17951.19 189
17952.46 201
17953.72 181
17954.99 207
17956.25 197
17957.52 209
17958.78 204
17960.05 201
17961.31 189
17962.58 207
17963.84 190
17965.10 199
17966.37 181
17967.63 184
17968.90 190
17970.16 197
17971.43 194
17972.69 170
17973.96 183
17975.22 195
17976.49 201
17977.76 160
17979.02 193
17980.29 192
17981.55 191
17982.82 179
17984.08 209
17985.35 188
17986.61 190
17987.88 192
17989.14 204
17990.41 183
17991.68 179
17992.94 176
17994.21 180
17995.47 185
17996.74 171
17998.00 180
17999.27 181
18000.54 190
18001.80 189
18003.07 192
18004.34 197
18005.60 179
18006.87 195
18008.13 205
18009.40 195
18010.67 177
18011.93 194
18013.20 203
18014.47 207
18015.73 156
18017.00 180
18018.27 193
18019.53 185
18020.80 181
18022.07 197
18023.33 200
18024.60 190
18025.87 186
18027.13 189
18028.40 202
18029.67 187
18030.93 203
18032.20 217
18033.47 192
18034.74 184
18036.00 183
18037.27 177
18038.54 198
18039.81 188
18041.07 194
18042.34 198
18043.61 189
18044.88 194
18046.14 198
18047.41 181
18048.68 178
18049.95 181
18051.21 201
18052.48 186
18053.75 191
18055.02 193
18056.29 193
18057.55 191
18058.82 198
18060.09 198
18061.36 206
18062.63 195
18063.90 212
18065.16 225
18066.43 193
18067.70 188
18068.97 202
18070.24 198
18071.51 201
18072.77 198
18074.04 194
18075.31 209
18076.58 211
18077.85 191
18079.12 215
18080.39 179
18081.66 190
18082.92 182
18084.19 207
18085.46 173
18086.73 184
18088.00 190
18089.27 208
18090.54 200
18091.81 199
18093.08 215
18094.35 176
18095.62 185
18096.89 188
18098.16 225
18099.42 201
18100.69 183
18101.96 192
18103.23 206
18104.50 214
18105.77 187
18107.04 191
18108.31 191
18109.58 209
18110.85 199
18112.12 190
18113.39 206
18114.66 186
18115.93 188
18117.20 222
18118.47 209
18119.74 185
18121.01 213
18122.28 201
18123.55 209
18124.82 181
18126.09 202
18127.36 190
18128.64 210
18129.91 199
18131.18 168
18132.45 187
18133.72 190
18134.99 181
18136.26 200
18137.53 172
18138.80 170
18140.07 197
18141.34 192
18142.61 183
18143.89 179
18145.16 193
18146.43 200
18147.70 179
18148.97 199
18150.24 172
18151.51 179
18152.78 192
18154.06 198
18155.33 191
18156.60 195
18157.87 183
18159.14 204
18160.41 211
18161.69 170
18162.96 174
18164.23 189
18165.50 187
18166.77 190
18168.04 189
18169.32 185
18170.59 185
18171.86 175
18173.13 186
18174.40 182
18175.68 199
18176.95 188
18178.22 188
18179.49 191
18180.77 182
18182.04 190
18183.31 217
18184.58 189
18185.86 177
18187.13 170
18188.40 190
18189.67 198
18190.95 201
18192.22 202
18193.49 202
18194.76 198
18196.04 188
18197.31 202
18198.58 185
18199.86 191
18201.13 180
18202.40 200
18203.68 205
18204.95 197
18206.22 215
18207.50 195
18208.77 200
18210.04 198
18211.32 192
18212.59 201
18213.86 184
18215.14 192
18216.41 206
18217.68 184
18218.96 183
18220.23 182
18221.51 200
18222.78 179
18224.05 169
18225.33 208
18226.60 197
18227.87 215
18229.15 172
18230.42 192
18231.70 198
18232.97 209
18234.25 181
18235.52 188
18236.79 186
18238.07 199
18239.34 185
18240.62 188
18241.89 188
18243.17 180
18244.44 185
18245.72 199
18246.99 186
18248.26 189
18249.54 204
18250.81 207
18252.09 203
18253.36 192
18254.64 187
18255.91 192
18257.19 196
18258.46 189
18259.74 157
18261.01 186
18262.29 190
18263.57 205
18264.84 205
18266.12 181
18267.39 158
18268.67 206
18269.94 188
18271.22 195
18272.49 177
18273.77 194
18275.04 187
18276.32 194
18277.60 176
18278.87 186
18280.15 203
18281.42 193
18282.70 206
18283.98 169
18285.25 183
18286.53 166
18287.80 192
18289.08 178
18290.36 187
18291.63 157
18292.91 186
18294.18 182
18295.46 188
18296.74 188
18298.01 164
18299.29 176
18300.57 193
18301.84 184
18303.12 172
18304.40 176
18305.67 196
18306.95 205
18308.23 201
18309.50 200
18310.78 181
18312.06 184
18313.34 203
18314.61 187
18315.89 177
18317.17 179
18318.44 210
18319.72 182
18321.00 172
18322.28 188
18323.55 180
18324.83 201
18326.11 208
18327.39 172
18328.66 184
18329.94 161
18331.22 192
18332.50 201
18333.77 177
18335.05 162
18336.33 181
18337.61 195
18338.88 170
18340.16 179
18341.44 181
18342.72 191
18344.00 179
18345.27 207
18346.55 187
18347.83 169
18349.11 210
18350.39 190
18351.67 159
18352.94 180
18354.22 181
18355.50 196
18356.78 182
18358.06 157
18359.34 171
18360.62 185
18361.89 183
18363.17 175
18364.45 190
18365.73 186
18367.01 176
18368.29 201
18369.57 191
18370.85 168
18372.13 160
18373.40 171
18374.68 197
18375.96 180
18377.24 172
18378.52 187
18379.80 193
18381.08 184
18382.36 184
18383.64 183
18384.92 176
18386.20 193
18387.48 181
18388.76 190
18390.04 172
18391.32 158
18392.60 179
18393.88 203
18395.16 179
18396.44 157
18397.72 176
18399.00 178
18400.28 158
18401.56 184
18402.84 184
18404.12 187
18405.40 172
18406.68 189
18407.96 166
18409.24 165
18410.52 192
18411.80 190
18413.08 200
18414.36 177
18415.64 155
18416.92 199
18418.20 184
18419.48 176
18420.76 161
18422.04 172
18423.32 180
18424.61 188
18425.89 187
18427.17 172
18428.45 196
18429.73 184
18431.01 178
18432.29 184
18433.57 166
18434.85 179
18436.14 187
18437.42 188
18438.70 156
18439.98 178
18441.26 190
18442.54 165
18443.82 159
18445.11 177
18446.39 176
18447.67 170
18448.95 159
18450.23 162
18451.51 181
18452.80 173
18454.08 186
18455.36 178
18456.64 171
18457.92 162
18459.21 179
18460.49 186
18461.77 178
18463.05 161
18464.33 169
18465.62 163
18466.90 160
18468.18 162
18469.46 163
18470.75 185
18472.03 174
18473.31 175
18474.59 167
18475.88 171
18477.16 165
18478.44 175
18479.73 192
18481.01 183
18482.29 156
18483.57 171
18484.86 174
18486.14 175
18487.42 171
18488.71 188
18489.99 171
18491.27 176
18492.56 183
18493.84 182
18495.12 166
18496.41 150
18497.69 182
18498.97 179
18500.26 163
18501.54 165
18502.82 183
18504.11 172
18505.39 167
18506.67 170
18507.96 177
18509.24 183
18510.53 173
18511.81 162
18513.09 182
18514.38 170
18515.66 173
18516.95 168
18518.23 181
18519.51 171
18520.80 167
18522.08 198
18523.37 187
18524.65 186
18525.94 163
18527.22 175
18528.51 180
18529.79 168
18531.07 164
18532.36 174
18533.64 183
18534.93 180
18536.21 164
18537.50 163
18538.78 163
18540.07 173
18541.35 174
18542.64 162
18543.92 176
18545.21 162
18546.49 181
18547.78 168
18549.06 182
18550.35 173
18551.63 164
18552.92 193
18554.20 170
18555.49 165
18556.78 160
18558.06 167
18559.35 188
18560.63 185
18561.92 149
18563.20 171
18564.49 180
18565.77 198
18567.06 182
18568.35 180
18569.63 159
18570.92 185
18572.20 169
18573.49 164
18574.78 174
18576.06 176
18577.35 165
18578.64 166
18579.92 169
18581.21 148
18582.49 162
18583.78 180
18585.07 185
18586.35 161
18587.64 171
18588.93 170
18590.21 180
18591.50 165
18592.79 160
18594.07 169
18595.36 179
18596.65 181
18597.93 168
18599.22 148
18600.51 163
18601.80 191
18603.08 185
18604.37 175
18605.66 142
18606.94 154
18608.23 175
18609.52 177
18610.81 158
18612.09 156
18613.38 170
18614.67 176
18615.96 168
18617.24 175
18618.53 170
18619.82 180
18621.11 191
18622.39 168
18623.68 158
18624.97 178
18626.26 183
18627.55 174
18628.83 158
18630.12 171
18631.41 159
18632.70 174
18633.99 178
18635.27 171
18636.56 164
18637.85 163
18639.14 166
18640.43 160
18641.72 159
18643.00 176
18644.29 197
18645.58 177
18646.87 147
18648.16 149
18649.45 155
18650.74 163
18652.02 168
18653.31 161
18654.60 159
18655.89 173
18657.18 162
18658.47 159
18659.76 149
18661.05 150
18662.34 146
18663.63 152
18664.91 166
18666.20 163
18667.49 161
18668.78 184
18670.07 161
18671.36 157
18672.65 167
18673.94 150
18675.23 156
18676.52 154
18677.81 150
18679.10 153
18680.39 167
18681.68 166
18682.97 149
18684.26 146
18685.55 146
18686.84 164
18688.13 158
18689.42 165
18690.71 156
18692.00 166
18693.29 157
18694.58 159
18695.87 140
18697.16 155
18698.45 153
18699.74 148
18701.03 144
18702.32 145
18703.61 144
18704.90 131
18706.19 159
18707.48 145
18708.78 138
18710.07 126
18711.36 164
18712.65 144
18713.94 151
18715.23 139
18716.52 151
18717.81 147
18719.10 141
18720.39 151
18721.69 149
18722.98 143
18724.27 136
18725.56 159
18726.85 153
18728.14 127
18729.43 123
18730.72 157
18732.02 167
18733.31 142
18734.60 141
18735.89 156
18737.18 153
18738.47 141
18739.77 159
18741.06 154
18742.35 153
18743.64 144
18744.93 159
18746.23 157
18747.52 137
18748.81 122
18750.10 164
18751.39 130
18752.69 149
18753.98 133
18755.27 158
18756.56 159
18757.86 145
18759.15 161
18760.44 145
18761.73 154
18763.03 144
18764.32 147
18765.61 154
18766.90 134
18768.20 153
18769.49 153
18770.78 130
18772.08 142
18773.37 128
18774.66 151
18775.96 145
18777.25 142
18778.54 146
18779.83 172
18781.13 147
18782.42 126
18783.71 147
18785.01 156
18786.30 163
18787.59 140
18788.89 170
18790.18 125
18791.48 146
18792.77 138
18794.06 162
18795.36 145
18796.65 136
18797.94 153
18799.24 151
18800.53 162
18801.83 155
18803.12 164
18804.41 155
18805.71 152
18807.00 156
18808.30 161
18809.59 131
18810.88 134
18812.18 147
18813.47 152
18814.77 139
18816.06 134
18817.36 149
18818.65 139
18819.95 160
18821.24 143
18822.54 154
18823.83 145
18825.12 141
18826.42 131
18827.71 160
18829.01 148
18830.30 158
18831.60 151
18832.89 152
18834.19 131
18835.48 149
18836.78 144
18838.07 151
18839.37 140
18840.67 139
18841.96 157
18843.26 160
18844.55 151
18845.85 130
18847.14 146
18848.44 125
18849.73 153
18851.03 132
18852.33 140
18853.62 132
18854.92 151
18856.21 150
18857.51 137
18858.80 146
18860.10 124
18861.40 157
18862.69 146
18863.99 139
18865.28 139
18866.58 159
18867.88 135
18869.17 136
18870.47 133
18871.77 132
18873.06 121
18874.36 155
18875.66 153
18876.95 145
18878.25 142
18879.55 127
18880.84 142
18882.14 162
18883.44 147
18884.73 138
18886.03 144
18887.33 124
18888.62 153
18889.92 153
18891.22 161
18892.51 133
18893.81 147
18895.11 151
18896.41 157
18897.70 129
18899.00 148
18900.30 143
18901.59 144
18902.89 145
18904.19 145
18905.49 146
18906.78 141
18908.08 147
18909.38 134
18910.68 141
18911.98 147
18913.27 158
18914.57 144
18915.87 152
18917.17 134
18918.46 151
18919.76 148
18921.06 135
18922.36 125
18923.66 138
18924.96 150
18926.25 145
18927.55 139
18928.85 121
18930.15 143
18931.45 118
18932.75 145
18934.04 148
18935.34 141
18936.64 134
18937.94 147
18939.24 143
18940.54 133
18941.84 129
18943.13 137
18944.43 143
18945.73 145
18947.03 155
18948.33 136
18949.63 146
18950.93 131
18952.23 136
18953.53 150
18954.83 145
18956.13 126
18957.42 148
18958.72 142
18960.02 139
18961.32 136
18962.62 140
18963.92 152
18965.22 136
18966.52 156
18967.82 155
18969.12 155
18970.42 135
18971.72 148
18973.02 139
18974.32 133
18975.62 143
18976.92 168
18978.22 147
18979.52 128
18980.82 146
18982.12 146
18983.42 134
18984.72 130
18986.02 144
18987.32 128
18988.62 145
18989.92 154
18991.22 122
18992.52 147
18993.82 139
18995.12 148
18996.42 139
18997.73 127
18999.03 121
19000.33 131
19001.63 127
19002.93 147
19004.23 124
19005.53 153
19006.83 136
19008.13 137
19009.43 147
19010.73 139
19012.04 135
19013.34 131
19014.64 138
19015.94 131
19017.24 124
19018.54 139
19019.84 133
19021.15 129
19022.45 145
19023.75 140
19025.05 143
19026.35 134
19027.65 146
19028.96 147
19030.26 140
19031.56 147
19032.86 148
19034.16 135
19035.47 152
19036.77 132
19038.07 136
19039.37 121
19040.67 134
19041.98 144
19043.28 133
19044.58 145
19045.88 145
19047.18 145
19048.49 128
19049.79 134
19051.09 134
19052.39 138
19053.70 129
19055.00 155
19056.30 127
19057.61 142
19058.91 148
19060.21 146
19061.51 147
19062.82 133
19064.12 132
19065.42 143
19066.73 150
19068.03 138
19069.33 130
19070.64 138
19071.94 150
19073.24 134
19074.55 129
19075.85 123
19077.15 131
19078.46 151
19079.76 130
19081.06 139
19082.37 134
19083.67 154
19084.97 154
19086.28 138
19087.58 138
19088.89 138
19090.19 150
19091.49 137
19092.80 141
19094.10 140
19095.40 130
19096.71 147
19098.01 145
19099.32 139
19100.62 147
19101.93 145
19103.23 148
19104.53 159
19105.84 145
19107.14 133
19108.45 144
19109.75 128
19111.06 150
19112.36 143
19113.67 129
19114.97 144
19116.28 158
19117.58 154
19118.89 119
19120.19 142
19121.49 162
19122.80 169
19124.10 151
19125.41 144
19126.72 152
19128.02 138
19129.33 142
19130.63 148
19131.94 132
19133.24 155
19134.55 142
19135.85 162
19137.16 152
19138.46 133
19139.77 130
19141.07 141
19142.38 149
19143.69 148
19144.99 146
19146.30 143
19147.60 152
19148.91 152
19150.21 160
19151.52 133
19152.83 146
19154.13 150
19155.44 163
19156.75 129
19158.05 129
19159.36 160
19160.66 144
19161.97 153
19163.28 157
19164.58 144
19165.89 152
19167.20 141
19168.50 134
19169.81 125
19171.12 135
19172.42 148
19173.73 146
19175.04 141
19176.34 133
19177.65 145
19178.96 159
19180.26 132
19181.57 140
19182.88 132
19184.18 144
19185.49 144
19186.80 139
19188.11 134
19189.41 146
19190.72 141
19192.03 142
19193.33 128
19194.64 133
19195.95 131
19197.26 125
19198.56 142
19199.87 129
19201.18 125
19202.49 129
19203.80 148
19205.10 139
19206.41 143
19207.72 126
19209.03 142
19210.34 141
19211.64 123
19212.95 129
19214.26 135
19215.57 133
19216.88 142
19218.18 157
19219.49 126
19220.80 128
19222.11 137
19223.42 151
19224.73 139
19226.03 135
19227.34 131
19228.65 143
19229.96 144
19231.27 137
19232.58 138
19233.89 137
19235.19 133
19236.50 149
19237.81 137
19239.12 134
19240.43 126
19241.74 126
19243.05 142
19244.36 117
19245.67 123
19246.98 126
19248.29 135
19249.59 138
19250.90 124
19252.21 130
19253.52 140
19254.83 142
19256.14 132
19257.45 146
19258.76 133
19260.07 133
19261.38 121
19262.69 143
19264.00 140
19265.31 132
19266.62 130
19267.93 148
19269.24 132
19270.55 129
19271.86 138
19273.17 125
19274.48 118
19275.79 118
19277.10 125
19278.41 144
19279.72 130
19281.03 132
19282.34 133
19283.65 130
19284.96 123
19286.27 131
19287.58 123
19288.89 122
19290.21 136
19291.52 141
19292.83 132
19294.14 121
19295.45 114
19296.76 143
19298.07 136
19299.38 125
19300.69 122
19302.00 125
19303.31 109
19304.63 125
19305.94 137
19307.25 137
19308.56 113
19309.87 125
19311.18 109
19312.49 125
19313.81 135
19315.12 123
19316.43 148
19317.74 126
19319.05 109
19320.36 135
19321.68 141
19322.99 127
19324.30 130
19325.61 132
19326.92 129
19328.23 119
19329.55 129
19330.86 162
19332.17 122
19333.48 129
19334.80 152
19336.11 137
19337.42 129
19338.73 123
19340.04 154
19341.36 122
19342.67 112
19343.98 149
19345.29 118
19346.61 128
19347.92 120
19349.23 149
19350.55 150
19351.86 124
19353.17 116
19354.48 128
19355.80 131
19357.11 121
19358.42 134
19359.74 157
19361.05 139
19362.36 125
19363.68 134
19364.99 129
19366.30 133
19367.62 132
19368.93 127
19370.24 145
19371.56 104
19372.87 128
19374.18 137
19375.50 139
19376.81 117
19378.12 131
19379.44 128
19380.75 150
19382.06 114
19383.38 136
19384.69 120
19386.01 132
19387.32 131
19388.63 128
19389.95 131
19391.26 123
19392.58 133
19393.89 137
19395.21 132
19396.52 121
19397.83 135
19399.15 141
19400.46 136
19401.78 112
19403.09 136
19404.41 135
19405.72 149
19407.04 128
19408.35 146
19409.66 149
19410.98 122
19412.29 125
19413.61 136
19414.92 123
19416.24 115
19417.55 123
19418.87 140
19420.18 122
19421.50 121
19422.81 144
19424.13 133
19425.45 151
19426.76 132
19428.08 133
19429.39 144
19430.71 128
19432.02 133
19433.34 126
19434.65 129
19435.97 131
19437.28 147
19438.60 142
19439.92 143
19441.23 137
19442.55 139
19443.86 134
19445.18 144
19446.50 124
19447.81 159
19449.13 137
19450.44 118
19451.76 125
19453.08 130
19454.39 126
19455.71 126
19457.03 158
19458.34 143
19459.66 131
19460.97 109
19462.29 138
19463.61 115
19464.92 131
19466.24 120
19467.56 133
19468.87 141
19470.19 107
19471.51 124
19472.83 129
19474.14 121
19475.46 119
19476.78 148
19478.09 132
19479.41 146
19480.73 121
19482.04 142
19483.36 120
19484.68 146
19486.00 123
19487.31 135
19488.63 138
19489.95 125
19491.27 134
19492.58 132
19493.90 136
19495.22 139
19496.54 140
19497.85 132
19499.17 131
19500.49 125
19501.81 143
19503.13 133
19504.44 142
19505.76 127
19507.08 131
19508.40 138
19509.72 131
19511.03 143
19512.35 140
19513.67 134
19514.99 127
19516.31 134
19517.63 131
19518.94 125
19520.26 133
19521.58 153
19522.90 134
19524.22 147
19525.54 132
19526.86 134
19528.18 122
19529.49 131
19530.81 143
19532.13 122
19533.45 120
19534.77 135
19536.09 124
19537.41 133
19538.73 129
19540.05 129
19541.37 139
19542.68 115
19544.00 133
19545.32 131
19546.64 139
19547.96 121
19549.28 128
19550.60 125
19551.92 127
19553.24 128
19554.56 119
19555.88 129
19557.20 132
19558.52 139
19559.84 127
19561.16 131
19562.48 126
19563.80 132
19565.12 135
19566.44 148
19567.76 125
19569.08 124
19570.40 136
19571.72 135
19573.04 125
19574.36 140
19575.68 120
19577.00 135
19578.32 122
19579.64 121
19580.96 155
19582.28 130
19583.60 140
19584.92 130
19586.24 131
19587.57 139
19588.89 150
19590.21 137
19591.53 129
19592.85 118
19594.17 128
19595.49 138
19596.81 139
19598.13 125
19599.45 136
19600.78 145
19602.10 125
19603.42 135
19604.74 109
19606.06 120
19607.38 137
19608.70 140
19610.03 120
19611.35 141
19612.67 135
19613.99 147
19615.31 117
19616.63 130
19617.96 126
19619.28 133
19620.60 141
19621.92 114
19623.24 131
19624.57 125
19625.89 131
19627.21 126
19628.53 146
19629.85 118
19631.18 137
19632.50 122
19633.82 123
19635.14 131
19636.47 141
19637.79 128
19639.11 144
19640.43 145
19641.76 117
19643.08 156
19644.40 120
19645.72 134
19647.05 120
19648.37 128
19649.69 132
19651.02 145
19652.34 129
19653.66 144
19654.98 125
19656.31 138
19657.63 130
19658.95 133
19660.28 130
19661.60 118
19662.92 143
19664.25 135
19665.57 146
19666.89 131
19668.22 147
19669.54 134
19670.86 142
19672.19 122
19673.51 146
19674.84 128
19676.16 134
19677.48 136
19678.81 123
19680.13 116
19681.45 129
19682.78 144
19684.10 124
19685.43 122
19686.75 116
19688.08 135
19689.40 135
19690.72 155
19692.05 132
19693.37 145
19694.70 113
19696.02 143
19697.35 139
19698.67 132
19699.99 138
19701.32 142
19702.64 143
19703.97 136
19705.29 126
19706.62 140
19707.94 147
19709.27 131
19710.59 139
19711.92 143
19713.24 147
19714.57 132
19715.89 134
19717.22 120
19718.54 162
19719.87 131
19721.19 143
19722.52 120
19723.84 119
19725.17 134
19726.50 138
19727.82 148
19729.15 117
19730.47 128
19731.80 117
19733.12 131
19734.45 128
19735.77 139
19737.10 133
19738.43 133
19739.75 135
19741.08 138
19742.40 119
19743.73 123
19745.06 142
19746.38 131
19747.71 145
19749.03 128
19750.36 146
19751.69 131
19753.01 159
19754.34 123
19755.67 125
19756.99 133
19758.32 151
19759.65 130
19760.97 139
19762.30 133
19763.63 141
19764.95 139
19766.28 136
19767.61 136
19768.93 124
19770.26 127
19771.59 130
19772.91 143
19774.24 124
19775.57 131
19776.90 124
19778.22 147
19779.55 108
19780.88 135
19782.20 129
19783.53 131
19784.86 154
19786.19 146
19787.51 132
19788.84 116
19790.17 140
19791.50 126
19792.83 140
19794.15 122
19795.48 140
19796.81 138
19798.14 135
19799.46 124
19800.79 143
19802.12 134
19803.45 146
19804.78 140
19806.10 139
19807.43 139
19808.76 135
19810.09 148
19811.42 124
19812.75 121
19814.07 123
19815.40 139
19816.73 132
19818.06 129
19819.39 100
19820.72 150
19822.05 137
19823.37 136
19824.70 127
19826.03 139
19827.36 141
19828.69 142
19830.02 153
19831.35 135
19832.68 140
19834.01 124
19835.33 144
19836.66 124
19837.99 128
19839.32 127
19840.65 160
19841.98 150
19843.31 139
19844.64 135
19845.97 135
19847.30 142
19848.63 115
19849.96 136
19851.29 119
19852.62 138
19853.95 153
19855.28 152
19856.61 129
19857.94 138
19859.27 138
19860.60 136
19861.93 130
19863.26 140
19864.59 130
19865.92 159
19867.25 137
19868.58 132
19869.91 136
19871.24 138
19872.57 144
19873.90 131
19875.23 146
19876.56 137
19877.89 149
19879.22 125
19880.55 141
19881.88 127
19883.21 150
19884.54 137
19885.87 147
19887.21 133
19888.54 139
19889.87 150
19891.20 147
19892.53 125
19893.86 132
19895.19 141
19896.52 147
19897.85 127
19899.18 128
19900.52 154
19901.85 135
19903.18 132
19904.51 134
19905.84 140
19907.17 130
19908.50 128
19909.84 131
19911.17 138
19912.50 128
19913.83 130
19915.16 129
19916.50 131
19917.83 133
19919.16 123
19920.49 145
19921.82 138
19923.16 141
19924.49 119
19925.82 134
19927.15 140
19928.48 136
19929.82 144
19931.15 144
19932.48 145
19933.81 152
19935.15 140
19936.48 138
19937.81 132
19939.14 117
19940.48 156
19941.81 123
19943.14 128
19944.47 133
19945.81 159
19947.14 143
19948.47 136
19949.81 139
19951.14 135
19952.47 143
19953.81 146
19955.14 138
19956.47 106
19957.80 127
19959.14 140
19960.47 157
19961.80 147
19963.14 141
19964.47 140
19965.80 151
19967.14 137
19968.47 128
19969.81 133
19971.14 157
19972.47 134
19973.81 127
19975.14 129
19976.47 150
19977.81 136
19979.14 140
19980.48 135
19981.81 126
19983.14 145
19984.48 142
19985.81 151
19987.15 136
19988.48 140
19989.82 153
19991.15 138
19992.48 147
19993.82 128
19995.15 142
19996.49 161
19997.82 153
19999.16 138
20000.49 148
20001.83 141
20003.16 133
20004.50 122
20005.83 145
20007.17 155
20008.50 119
20009.84 134
20011.17 134
20012.51 128
20013.84 133
20015.18 144
20016.51 141
20017.85 149
20019.18 140
20020.52 128
20021.85 128
20023.19 134
20024.52 150
20025.86 150
20027.19 111
20028.53 131
20029.86 141
20031.20 138
20032.54 133
20033.87 134
20035.21 150
20036.54 162
20037.88 138
20039.22 136
20040.55 159
20041.89 140
20043.22 133
20044.56 138
20045.90 144
20047.23 128
20048.57 145
20049.90 149
20051.24 161
20052.58 125
20053.91 136
20055.25 151
20056.59 145
20057.92 145
20059.26 136
20060.60 137
20061.93 147
20063.27 126
20064.61 131
20065.94 150
20067.28 139
20068.62 141
20069.95 147
20071.29 137
20072.63 140
20073.97 154
20075.30 157
20076.64 141
20077.98 106
20079.31 151
20080.65 167
20081.99 128
20083.33 115
20084.66 116
20086.00 148
20087.34 164
20088.68 134
20090.01 152
20091.35 148
20092.69 149
20094.03 148
20095.37 144
20096.70 142
20098.04 144
20099.38 161
20100.72 156
20102.06 144
20103.39 140
20104.73 135
20106.07 142
20107.41 137
20108.75 155
20110.08 154
20111.42 154
20112.76 157
20114.10 128
20115.44 154
20116.78 134
20118.12 152
20119.45 164
20120.79 144
20122.13 141
20123.47 144
20124.81 139
20126.15 151
20127.49 154
