# Supplementary material for: MALDI-TOF MS typing enables the classification of brewing yeasts of the genus Saccharomyces to major beer styles
Source: PLoS One. 2017 Aug 9;12(8):e0181694. doi: 10.1371/journal.pone.0181694 (PMC5549903; doi:10.1371/journal.pone.0181694)
Supplement: S9 File — The directory includes 90 raw files and was zipped to “.zip”; the folder has three strains with 30 spectra per strain; S1 Text explains the raw files with an example and Table 1 represents the yeast strains used within the experiment. (ZIP) [file pone.0181694.s012.zip › 25-27/30285-66-Lag-Lag-Lag-YPG-18h-E-E_2016-02-11__0_A12_1.dat]

2000.76 1473
2001.18 1456
2001.60 1448
2002.02 1457
2002.45 1465
2002.87 1468
2003.29 1382
2003.71 1421
2004.13 1400
2004.55 1403
2004.98 1419
2005.40 1420
2005.82 1383
2006.24 1391
2006.67 1433
2007.09 1423
2007.51 1402
2007.93 1419
2008.35 1441
2008.78 1448
2009.20 1491
2009.62 1411
2010.04 1399
2010.47 1418
2010.89 1351
2011.31 1318
2011.73 1359
2012.16 1329
2012.58 1324
2013.00 1343
2013.43 1351
2013.85 1324
2014.27 1265
2014.69 1290
2015.12 1318
2015.54 1259
2015.96 1261
2016.39 1310
2016.81 1304
2017.23 1381
2017.66 1335
2018.08 1343
2018.50 1348
2018.93 1377
2019.35 1339
2019.77 1393
2020.20 1372
2020.62 1389
2021.04 1431
2021.47 1421
2021.89 1392
2022.32 1365
2022.74 1370
2023.16 1328
2023.59 1337
2024.01 1343
2024.43 1370
2024.86 1328
2025.28 1308
2025.71 1334
2026.13 1330
2026.56 1259
2026.98 1309
2027.40 1339
2027.83 1306
2028.25 1311
2028.68 1315
2029.10 1310
2029.53 1286
2029.95 1314
2030.38 1318
2030.80 1370
2031.22 1319
2031.65 1348
2032.07 1363
2032.50 1339
2032.92 1357
2033.35 1358
2033.77 1331
2034.20 1340
2034.62 1395
2035.05 1389
2035.47 1380
2035.90 1335
2036.32 1376
2036.75 1397
2037.18 1345
2037.60 1315
2038.03 1328
2038.45 1360
2038.88 1335
2039.30 1335
2039.73 1329
2040.15 1350
2040.58 1374
2041.01 1353
2041.43 1395
2041.86 1433
2042.28 1352
2042.71 1366
2043.13 1343
2043.56 1353
2043.99 1364
2044.41 1328
2044.84 1342
2045.27 1336
2045.69 1313
2046.12 1323
2046.54 1446
2046.97 1380
2047.40 1373
2047.82 1430
2048.25 1446
2048.68 1473
2049.10 1450
2049.53 1406
2049.96 1459
2050.38 1437
2050.81 1436
2051.24 1447
2051.66 1441
2052.09 1412
2052.52 1398
2052.94 1386
2053.37 1342
2053.80 1335
2054.23 1377
2054.65 1378
2055.08 1323
2055.51 1311
2055.93 1382
2056.36 1398
2056.79 1370
2057.22 1410
2057.64 1382
2058.07 1388
2058.50 1391
2058.93 1377
2059.35 1427
2059.78 1363
2060.21 1391
2060.64 1470
2061.07 1448
2061.49 1386
2061.92 1437
2062.35 1457
2062.78 1457
2063.20 1474
2063.63 1504
2064.06 1581
2064.49 1573
2064.92 1612
2065.35 1724
2065.77 1780
2066.20 1797
2066.63 1818
2067.06 1824
2067.49 1720
2067.92 1669
2068.34 1624
2068.77 1579
2069.20 1525
2069.63 1432
2070.06 1432
2070.49 1456
2070.92 1414
2071.35 1415
2071.78 1398
2072.20 1478
2072.63 1445
2073.06 1492
2073.49 1444
2073.92 1485
2074.35 1523
2074.78 1569
2075.21 1587
2075.64 1623
2076.07 1602
2076.50 1654
2076.93 1592
2077.36 1514
2077.78 1543
2078.21 1503
2078.64 1534
2079.07 1497
2079.50 1506
2079.93 1439
2080.36 1428
2080.79 1364
2081.22 1415
2081.65 1345
2082.08 1362
2082.51 1384
2082.94 1377
2083.37 1344
2083.80 1312
2084.23 1319
2084.66 1333
2085.09 1324
2085.52 1378
2085.95 1427
2086.39 1417
2086.82 1393
2087.25 1372
2087.68 1378
2088.11 1433
2088.54 1393
2088.97 1357
2089.40 1369
2089.83 1355
2090.26 1380
2090.69 1379
2091.12 1401
2091.55 1359
2091.99 1314
2092.42 1385
2092.85 1408
2093.28 1431
2093.71 1432
2094.14 1401
2094.57 1354
2095.00 1456
2095.43 1395
2095.87 1444
2096.30 1357
2096.73 1388
2097.16 1374
2097.59 1385
2098.02 1365
2098.46 1319
2098.89 1346
2099.32 1359
2099.75 1293
2100.18 1273
2100.61 1314
2101.05 1336
2101.48 1291
2101.91 1235
2102.34 1298
2102.78 1325
2103.21 1326
2103.64 1311
2104.07 1289
2104.50 1267
2104.94 1285
2105.37 1316
2105.80 1293
2106.23 1329
2106.67 1342
2107.10 1306
2107.53 1341
2107.96 1371
2108.40 1329
2108.83 1397
2109.26 1373
2109.70 1400
2110.13 1368
2110.56 1358
2110.99 1366
2111.43 1309
2111.86 1386
2112.29 1391
2112.73 1323
2113.16 1274
2113.59 1312
2114.03 1347
2114.46 1348
2114.89 1284
2115.33 1291
2115.76 1265
2116.19 1284
2116.63 1314
2117.06 1269
2117.49 1234
2117.93 1281
2118.36 1312
2118.80 1339
2119.23 1265
2119.66 1177
2120.10 1315
2120.53 1354
2120.96 1304
2121.40 1314
2121.83 1328
2122.27 1367
2122.70 1359
2123.14 1282
2123.57 1284
2124.00 1279
2124.44 1357
2124.87 1342
2125.31 1323
2125.74 1290
2126.18 1361
2126.61 1313
2127.05 1290
2127.48 1256
2127.91 1245
2128.35 1246
2128.78 1246
2129.22 1271
2129.65 1264
2130.09 1348
2130.52 1341
2130.96 1346
2131.39 1330
2131.83 1365
2132.26 1364
2132.70 1361
2133.13 1395
2133.57 1383
2134.01 1410
2134.44 1414
2134.88 1371
2135.31 1362
2135.75 1400
2136.18 1406
2136.62 1345
2137.05 1270
2137.49 1348
2137.93 1382
2138.36 1429
2138.80 1328
2139.23 1248
2139.67 1381
2140.10 1303
2140.54 1341
2140.98 1268
2141.41 1299
2141.85 1320
2142.29 1245
2142.72 1267
2143.16 1274
2143.59 1284
2144.03 1344
2144.47 1281
2144.90 1246
2145.34 1225
2145.78 1210
2146.21 1222
2146.65 1243
2147.09 1266
2147.52 1215
2147.96 1210
2148.40 1238
2148.83 1295
2149.27 1325
2149.71 1331
2150.14 1326
2150.58 1301
2151.02 1325
2151.46 1386
2151.89 1280
2152.33 1315
2152.77 1357
2153.20 1342
2153.64 1343
2154.08 1328
2154.52 1310
2154.95 1328
2155.39 1281
2155.83 1295
2156.27 1336
2156.70 1314
2157.14 1304
2157.58 1297
2158.02 1250
2158.45 1241
2158.89 1306
2159.33 1357
2159.77 1385
2160.21 1397
2160.64 1328
2161.08 1335
2161.52 1329
2161.96 1308
2162.40 1324
2162.84 1321
2163.27 1373
2163.71 1419
2164.15 1412
2164.59 1444
2165.03 1472
2165.47 1520
2165.90 1507
2166.34 1576
2166.78 1522
2167.22 1504
2167.66 1462
2168.10 1476
2168.54 1489
2168.98 1388
2169.41 1359
2169.85 1374
2170.29 1383
2170.73 1346
2171.17 1346
2171.61 1314
2172.05 1381
2172.49 1376
2172.93 1293
2173.37 1389
2173.81 1383
2174.25 1350
2174.69 1360
2175.13 1383
2175.56 1406
2176.00 1348
2176.44 1329
2176.88 1413
2177.32 1396
2177.76 1388
2178.20 1406
2178.64 1399
2179.08 1444
2179.52 1443
2179.96 1425
2180.40 1449
2180.84 1456
2181.28 1435
2181.72 1529
2182.16 1490
2182.60 1495
2183.04 1477
2183.48 1450
2183.92 1439
2184.36 1461
2184.81 1484
2185.25 1451
2185.69 1373
2186.13 1449
2186.57 1391
2187.01 1336
2187.45 1361
2187.89 1385
2188.33 1476
2188.77 1477
2189.21 1473
2189.65 1465
2190.09 1529
2190.54 1470
2190.98 1419
2191.42 1474
2191.86 1425
2192.30 1403
2192.74 1425
2193.18 1458
2193.62 1412
2194.07 1457
2194.51 1458
2194.95 1501
2195.39 1483
2195.83 1462
2196.27 1449
2196.72 1439
2197.16 1467
2197.60 1463
2198.04 1427
2198.48 1391
2198.92 1385
2199.37 1354
2199.81 1413
2200.25 1372
2200.69 1385
2201.13 1335
2201.58 1309
2202.02 1367
2202.46 1298
2202.90 1363
2203.35 1333
2203.79 1347
2204.23 1391
2204.67 1364
2205.12 1368
2205.56 1318
2206.00 1300
2206.44 1277
2206.89 1337
2207.33 1343
2207.77 1323
2208.21 1331
2208.66 1305
2209.10 1368
2209.54 1364
2209.99 1329
2210.43 1401
2210.87 1446
2211.32 1362
2211.76 1316
2212.20 1369
2212.65 1317
2213.09 1375
2213.53 1317
2213.98 1327
2214.42 1319
2214.86 1279
2215.31 1269
2215.75 1364
2216.19 1420
2216.64 1238
2217.08 1252
2217.52 1246
2217.97 1266
2218.41 1288
2218.86 1275
2219.30 1283
2219.74 1238
2220.19 1252
2220.63 1331
2221.08 1391
2221.52 1376
2221.97 1395
2222.41 1416
2222.85 1457
2223.30 1421
2223.74 1401
2224.19 1421
2224.63 1414
2225.08 1417
2225.52 1359
2225.96 1383
2226.41 1407
2226.85 1349
2227.30 1327
2227.74 1332
2228.19 1277
2228.63 1264
2229.08 1291
2229.52 1313
2229.97 1278
2230.41 1295
2230.86 1341
2231.30 1321
2231.75 1290
2232.19 1351
2232.64 1347
2233.08 1333
2233.53 1444
2233.98 1462
2234.42 1420
2234.87 1400
2235.31 1436
2235.76 1420
2236.20 1425
2236.65 1383
2237.09 1430
2237.54 1435
2237.99 1375
2238.43 1349
2238.88 1355
2239.32 1397
2239.77 1320
2240.22 1283
2240.66 1328
2241.11 1345
2241.55 1288
2242.00 1291
2242.45 1331
2242.89 1327
2243.34 1200
2243.79 1255
2244.23 1278
2244.68 1214
2245.13 1210
2245.57 1241
2246.02 1180
2246.47 1177
2246.91 1182
2247.36 1227
2247.81 1228
2248.25 1209
2248.70 1239
2249.15 1225
2249.59 1231
2250.04 1181
2250.49 1208
2250.93 1194
2251.38 1182
2251.83 1177
2252.28 1184
2252.72 1215
2253.17 1154
2253.62 1191
2254.07 1216
2254.51 1170
2254.96 1190
2255.41 1192
2255.86 1175
2256.30 1141
2256.75 1158
2257.20 1195
2257.65 1188
2258.09 1220
2258.54 1155
2258.99 1171
2259.44 1126
2259.89 1211
2260.33 1177
2260.78 1228
2261.23 1258
2261.68 1221
2262.13 1259
2262.58 1230
2263.02 1220
2263.47 1229
2263.92 1264
2264.37 1229
2264.82 1249
2265.27 1272
2265.71 1247
2266.16 1223
2266.61 1169
2267.06 1199
2267.51 1202
2267.96 1160
2268.41 1187
2268.86 1232
2269.30 1214
2269.75 1167
2270.20 1189
2270.65 1245
2271.10 1306
2271.55 1309
2272.00 1279
2272.45 1318
2272.90 1257
2273.35 1253
2273.80 1319
2274.25 1334
2274.69 1281
2275.14 1298
2275.59 1350
2276.04 1306
2276.49 1324
2276.94 1294
2277.39 1321
2277.84 1301
2278.29 1281
2278.74 1264
2279.19 1255
2279.64 1335
2280.09 1246
2280.54 1206
2280.99 1199
2281.44 1178
2281.89 1164
2282.34 1213
2282.79 1188
2283.24 1175
2283.69 1169
2284.14 1210
2284.59 1227
2285.04 1219
2285.50 1139
2285.95 1109
2286.40 1173
2286.85 1166
2287.30 1127
2287.75 1115
2288.20 1157
2288.65 1181
2289.10 1217
2289.55 1251
2290.00 1314
2290.45 1354
2290.91 1336
2291.36 1352
2291.81 1413
2292.26 1372
2292.71 1425
2293.16 1420
2293.61 1463
2294.06 1425
2294.52 1442
2294.97 1489
2295.42 1514
2295.87 1456
2296.32 1404
2296.77 1382
2297.22 1330
2297.68 1311
2298.13 1382
2298.58 1308
2299.03 1234
2299.48 1207
2299.94 1270
2300.39 1215
2300.84 1218
2301.29 1212
2301.74 1184
2302.20 1184
2302.65 1145
2303.10 1180
2303.55 1170
2304.01 1192
2304.46 1122
2304.91 1177
2305.36 1175
2305.82 1183
2306.27 1175
2306.72 1242
2307.17 1221
2307.63 1205
2308.08 1186
2308.53 1213
2308.98 1318
2309.44 1352
2309.89 1314
2310.34 1333
2310.80 1340
2311.25 1374
2311.70 1370
2312.16 1407
2312.61 1373
2313.06 1353
2313.52 1312
2313.97 1335
2314.42 1279
2314.88 1346
2315.33 1303
2315.78 1335
2316.24 1300
2316.69 1310
2317.14 1321
2317.60 1381
2318.05 1313
2318.50 1300
2318.96 1393
2319.41 1411
2319.87 1396
2320.32 1364
2320.77 1348
2321.23 1306
2321.68 1377
2322.14 1352
2322.59 1287
2323.04 1332
2323.50 1348
2323.95 1400
2324.41 1431
2324.86 1462
2325.32 1493
2325.77 1496
2326.23 1467
2326.68 1561
2327.13 1584
2327.59 1525
2328.04 1472
2328.50 1436
2328.95 1377
2329.41 1360
2329.86 1308
2330.32 1275
2330.77 1243
2331.23 1236
2331.68 1259
2332.14 1270
2332.59 1310
2333.05 1358
2333.50 1291
2333.96 1238
2334.41 1290
2334.87 1275
2335.33 1244
2335.78 1298
2336.24 1309
2336.69 1277
2337.15 1293
2337.60 1283
2338.06 1289
2338.51 1290
2338.97 1178
2339.43 1259
2339.88 1259
2340.34 1178
2340.79 1234
2341.25 1237
2341.71 1215
2342.16 1195
2342.62 1214
2343.07 1210
2343.53 1219
2343.99 1220
2344.44 1166
2344.90 1203
2345.36 1194
2345.81 1183
2346.27 1182
2346.73 1195
2347.18 1262
2347.64 1241
2348.09 1219
2348.55 1349
2349.01 1301
2349.47 1289
2349.92 1312
2350.38 1255
2350.84 1268
2351.29 1340
2351.75 1380
2352.21 1335
2352.66 1324
2353.12 1295
2353.58 1326
2354.04 1278
2354.49 1291
2354.95 1251
2355.41 1216
2355.86 1169
2356.32 1138
2356.78 1164
2357.24 1161
2357.70 1149
2358.15 1180
2358.61 1133
2359.07 1131
2359.53 1140
2359.98 1174
2360.44 1146
2360.90 1144
2361.36 1083
2361.82 1134
2362.27 1112
2362.73 1066
2363.19 1133
2363.65 1139
2364.11 1175
2364.56 1169
2365.02 1180
2365.48 1206
2365.94 1213
2366.40 1171
2366.86 1193
2367.31 1238
2367.77 1247
2368.23 1258
2368.69 1244
2369.15 1241
2369.61 1230
2370.07 1163
2370.53 1201
2370.98 1237
2371.44 1245
2371.90 1179
2372.36 1181
2372.82 1165
2373.28 1146
2373.74 1169
2374.20 1214
2374.66 1199
2375.12 1199
2375.58 1168
2376.04 1177
2376.49 1200
2376.95 1228
2377.41 1223
2377.87 1237
2378.33 1252
2378.79 1226
2379.25 1155
2379.71 1201
2380.17 1134
2380.63 1182
2381.09 1163
2381.55 1155
2382.01 1155
2382.47 1144
2382.93 1101
2383.39 1064
2383.85 1098
2384.31 1093
2384.77 1134
2385.23 1099
2385.69 1127
2386.15 1075
2386.61 1114
2387.07 1147
2387.53 1105
2387.99 1153
2388.46 1187
2388.92 1124
2389.38 1074
2389.84 1109
2390.30 1149
2390.76 1163
2391.22 1176
2391.68 1177
2392.14 1155
2392.60 1167
2393.06 1191
2393.52 1147
2393.99 1137
2394.45 1134
2394.91 1126
2395.37 1141
2395.83 1163
2396.29 1147
2396.75 1079
2397.21 1119
2397.68 1124
2398.14 1093
2398.60 1155
2399.06 1140
2399.52 1149
2399.98 1119
2400.45 1050
2400.91 1076
2401.37 1060
2401.83 1089
2402.29 1076
2402.76 1095
2403.22 1153
2403.68 1148
2404.14 1138
2404.60 1132
2405.07 1190
2405.53 1175
2405.99 1129
2406.45 1190
2406.91 1183
2407.38 1241
2407.84 1225
2408.30 1161
2408.76 1088
2409.23 1120
2409.69 1152
2410.15 1132
2410.62 1172
2411.08 1102
2411.54 1053
2412.00 1123
2412.47 1133
2412.93 1081
2413.39 1054
2413.86 1065
2414.32 1077
2414.78 1074
2415.24 1056
2415.71 1080
2416.17 1101
2416.63 1080
2417.10 1024
2417.56 1075
2418.02 1089
2418.49 1073
2418.95 1093
2419.42 1103
2419.88 1114
2420.34 1120
2420.81 1155
2421.27 1148
2421.73 1082
2422.20 1089
2422.66 1104
2423.13 1084
2423.59 1121
2424.05 1160
2424.52 1090
2424.98 1076
2425.45 1065
2425.91 1110
2426.37 1128
2426.84 1119
2427.30 1061
2427.77 1128
2428.23 1158
2428.70 1152
2429.16 1105
2429.62 1094
2430.09 1067
2430.55 1037
2431.02 1121
2431.48 1136
2431.95 1106
2432.41 1081
2432.88 1134
2433.34 1075
2433.81 1065
2434.27 1076
2434.74 1074
2435.20 1064
2435.67 1093
2436.13 1090
2436.60 1083
2437.06 1085
2437.53 1089
2437.99 1120
2438.46 1102
2438.92 1121
2439.39 1089
2439.86 1134
2440.32 1059
2440.79 1087
2441.25 1107
2441.72 1081
2442.18 1106
2442.65 1060
2443.12 1064
2443.58 1113
2444.05 1133
2444.51 1076
2444.98 1103
2445.44 1109
2445.91 1075
2446.38 1035
2446.84 1059
2447.31 1081
2447.78 1068
2448.24 1067
2448.71 1057
2449.17 1056
2449.64 1065
2450.11 1078
2450.57 1036
2451.04 1043
2451.51 1053
2451.97 1118
2452.44 1071
2452.91 1043
2453.37 1047
2453.84 1092
2454.31 1078
2454.78 1112
2455.24 1093
2455.71 1090
2456.18 1012
2456.64 1054
2457.11 1081
2457.58 1015
2458.04 1056
2458.51 1122
2458.98 1038
2459.45 1053
2459.91 1025
2460.38 1063
2460.85 1082
2461.32 1062
2461.78 1056
2462.25 1098
2462.72 1120
2463.19 1070
2463.66 1025
2464.12 1099
2464.59 1116
2465.06 1081
2465.53 1029
2465.99 1093
2466.46 1103
2466.93 1082
2467.40 1118
2467.87 1091
2468.34 1068
2468.80 1065
2469.27 1082
2469.74 1106
2470.21 1016
2470.68 1091
2471.15 1038
2471.61 1028
2472.08 1040
2472.55 1051
2473.02 1037
2473.49 1018
2473.96 977
2474.43 1001
2474.90 1028
2475.36 1057
2475.83 1073
2476.30 1037
2476.77 996
2477.24 1041
2477.71 1066
2478.18 1030
2478.65 1023
2479.12 1045
2479.59 1078
2480.06 1060
2480.52 1016
2480.99 1004
2481.46 1029
2481.93 1043
2482.40 1015
2482.87 1008
2483.34 1032
2483.81 1002
2484.28 1005
2484.75 1039
2485.22 1059
2485.69 1049
2486.16 1005
2486.63 1034
2487.10 1087
2487.57 1065
2488.04 1104
2488.51 1118
2488.98 1125
2489.45 1049
2489.92 1096
2490.39 1074
2490.86 1120
2491.33 1059
2491.80 1065
2492.27 1088
2492.74 1091
2493.21 1104
2493.69 1076
2494.16 1090
2494.63 1078
2495.10 1046
2495.57 1090
2496.04 1145
2496.51 1113
2496.98 1085
2497.45 1088
2497.92 1027
2498.39 1029
2498.86 1056
2499.34 1107
2499.81 1046
2500.28 1024
2500.75 1015
2501.22 994
2501.69 1035
2502.16 1038
2502.64 1036
2503.11 1062
2503.58 1026
2504.05 1081
2504.52 1037
2504.99 1064
2505.47 1083
2505.94 1100
2506.41 1053
2506.88 1084
2507.35 1110
2507.82 1073
2508.30 1053
2508.77 1068
2509.24 1054
2509.71 1129
2510.18 1095
2510.66 1124
2511.13 1057
2511.60 1077
2512.07 1129
2512.55 1061
2513.02 1048
2513.49 1122
2513.96 1097
2514.44 1118
2514.91 1092
2515.38 1066
2515.85 1002
2516.33 1070
2516.80 1088
2517.27 1084
2517.75 1036
2518.22 1057
2518.69 1057
2519.16 1054
2519.64 1094
2520.11 1077
2520.58 1105
2521.06 1131
2521.53 1106
2522.00 1089
2522.48 1036
2522.95 1036
2523.42 1060
2523.90 1056
2524.37 1139
2524.84 1100
2525.32 1051
2525.79 1059
2526.27 1073
2526.74 1048
2527.21 1089
2527.69 1025
2528.16 1067
2528.63 1038
2529.11 1034
2529.58 1117
2530.06 1075
2530.53 1088
2531.00 1066
2531.48 1058
2531.95 1111
2532.43 1099
2532.90 1085
2533.38 1096
2533.85 1039
2534.32 1035
2534.80 1050
2535.27 1087
2535.75 1092
2536.22 1040
2536.70 1109
2537.17 1071
2537.65 1070
2538.12 1121
2538.60 1128
2539.07 1113
2539.55 1081
2540.02 1103
2540.50 1134
2540.97 1105
2541.45 1170
2541.92 1056
2542.40 1074
2542.87 1070
2543.35 1102
2543.82 1086
2544.30 1045
2544.77 1046
2545.25 1125
2545.72 1105
2546.20 1094
2546.68 1118
2547.15 1163
2547.63 1172
2548.10 1158
2548.58 1208
2549.05 1266
2549.53 1310
2550.01 1298
2550.48 1263
2550.96 1333
2551.43 1292
2551.91 1335
2552.39 1338
2552.86 1297
2553.34 1299
2553.82 1312
2554.29 1211
2554.77 1246
2555.24 1208
2555.72 1135
2556.20 1159
2556.67 1176
2557.15 1141
2557.63 1114
2558.10 1071
2558.58 1078
2559.06 1101
2559.53 1131
2560.01 1054
2560.49 1074
2560.96 1031
2561.44 1036
2561.92 1058
2562.40 1060
2562.87 1026
2563.35 1025
2563.83 1072
2564.30 1032
2564.78 1047
2565.26 984
2565.74 999
2566.21 1044
2566.69 1078
2567.17 1051
2567.65 1028
2568.12 1110
2568.60 1060
2569.08 1031
2569.56 1010
2570.03 1083
2570.51 1014
2570.99 1009
2571.47 1025
2571.95 1006
2572.42 987
2572.90 1065
2573.38 1047
2573.86 1021
2574.34 1005
2574.81 1120
2575.29 1061
2575.77 1009
2576.25 1021
2576.73 1063
2577.21 1034
2577.68 1016
2578.16 1087
2578.64 1031
2579.12 1033
2579.60 1049
2580.08 1027
2580.56 1002
2581.04 1009
2581.51 1002
2581.99 1007
2582.47 977
2582.95 1007
2583.43 1018
2583.91 1011
2584.39 994
2584.87 920
2585.35 1002
2585.83 977
2586.31 983
2586.78 996
2587.26 1008
2587.74 1048
2588.22 1056
2588.70 998
2589.18 999
2589.66 1025
2590.14 1000
2590.62 1018
2591.10 994
2591.58 990
2592.06 1107
2592.54 1065
2593.02 1084
2593.50 1015
2593.98 1024
2594.46 1074
2594.94 1010
2595.42 968
2595.90 1006
2596.38 959
2596.86 957
2597.34 975
2597.82 999
2598.30 1042
2598.78 997
2599.26 962
2599.74 978
2600.22 987
2600.70 990
2601.19 942
2601.67 941
2602.15 960
2602.63 963
2603.11 961
2603.59 991
2604.07 1038
2604.55 1017
2605.03 1054
2605.51 978
2605.99 1003
2606.48 1002
2606.96 1020
2607.44 1034
2607.92 995
2608.40 1039
2608.88 1045
2609.36 1054
2609.84 1025
2610.33 1056
2610.81 1077
2611.29 1042
2611.77 981
2612.25 1025
2612.73 1076
2613.22 1043
2613.70 977
2614.18 1015
2614.66 1039
2615.14 1002
2615.63 958
2616.11 948
2616.59 970
2617.07 1001
2617.55 972
2618.04 1026
2618.52 992
2619.00 1014
2619.48 1020
2619.97 967
2620.45 991
2620.93 982
2621.41 1000
2621.90 1016
2622.38 1021
2622.86 1017
2623.34 1029
2623.83 1049
2624.31 1038
2624.79 972
2625.27 1037
2625.76 998
2626.24 973
2626.72 1002
2627.21 1008
2627.69 986
2628.17 956
2628.66 970
2629.14 963
2629.62 961
2630.11 978
2630.59 992
2631.07 988
2631.56 1019
2632.04 1031
2632.52 1023
2633.01 1003
2633.49 1015
2633.97 1017
2634.46 1028
2634.94 999
2635.43 1002
2635.91 1032
2636.39 1048
2636.88 999
2637.36 1011
2637.85 1026
2638.33 1004
2638.81 1008
2639.30 1016
2639.78 1055
2640.27 1013
2640.75 961
2641.24 969
2641.72 988
2642.20 952
2642.69 1002
2643.17 980
2643.66 970
2644.14 979
2644.63 982
2645.11 1000
2645.60 952
2646.08 940
2646.57 926
2647.05 983
2647.54 1002
2648.02 990
2648.51 976
2648.99 982
2649.48 946
2649.96 1010
2650.45 1002
2650.93 1014
2651.42 956
2651.90 932
2652.39 992
2652.87 989
2653.36 1005
2653.84 943
2654.33 985
2654.82 960
2655.30 1031
2655.79 1006
2656.27 944
2656.76 1013
2657.24 1061
2657.73 1011
2658.22 972
2658.70 956
2659.19 937
2659.67 973
2660.16 950
2660.65 949
2661.13 966
2661.62 1010
2662.10 971
2662.59 956
2663.08 975
2663.56 1050
2664.05 1020
2664.54 1005
2665.02 997
2665.51 996
2666.00 1022
2666.48 1060
2666.97 1024
2667.46 1028
2667.94 1018
2668.43 1048
2668.92 1002
2669.40 1043
2669.89 998
2670.38 991
2670.86 1010
2671.35 996
2671.84 1015
2672.33 962
2672.81 1012
2673.30 1014
2673.79 1068
2674.28 993
2674.76 1020
2675.25 1051
2675.74 974
2676.23 1004
2676.71 994
2677.20 1023
2677.69 1010
2678.18 1021
2678.66 984
2679.15 984
2679.64 992
2680.13 948
2680.62 975
2681.10 1010
2681.59 1030
2682.08 951
2682.57 976
2683.06 947
2683.54 1004
2684.03 947
2684.52 908
2685.01 944
2685.50 947
2685.99 923
2686.47 948
2686.96 1025
2687.45 1006
2687.94 944
2688.43 947
2688.92 948
2689.41 962
2689.89 956
2690.38 1008
2690.87 1057
2691.36 991
2691.85 1031
2692.34 1006
2692.83 1080
2693.32 994
2693.81 1008
2694.30 1064
2694.79 1100
2695.27 1053
2695.76 1039
2696.25 1026
2696.74 1028
2697.23 1065
2697.72 1054
2698.21 1035
2698.70 994
2699.19 1002
2699.68 989
2700.17 1027
2700.66 998
2701.15 1013
2701.64 983
2702.13 987
2702.62 988
2703.11 973
2703.60 981
2704.09 1007
2704.58 987
2705.07 1045
2705.56 1026
2706.05 989
2706.54 1040
2707.03 1062
2707.52 1061
2708.01 977
2708.50 986
2708.99 989
2709.48 1039
2709.97 996
2710.46 1002
2710.96 983
2711.45 985
2711.94 974
2712.43 965
2712.92 991
2713.41 925
2713.90 954
2714.39 966
2714.88 1000
2715.37 958
2715.86 979
2716.36 980
2716.85 967
2717.34 999
2717.83 972
2718.32 981
2718.81 1014
2719.30 1016
2719.80 1033
2720.29 1020
2720.78 1025
2721.27 1009
2721.76 1033
2722.25 1012
2722.75 996
2723.24 1019
2723.73 998
2724.22 1019
2724.71 998
2725.21 1002
2725.70 1039
2726.19 1007
2726.68 1022
2727.17 1046
2727.67 1008
2728.16 1029
2728.65 1022
2729.14 965
2729.64 999
2730.13 947
2730.62 992
2731.11 922
2731.61 962
2732.10 953
2732.59 980
2733.08 969
2733.58 947
2734.07 982
2734.56 980
2735.05 939
2735.55 986
2736.04 1005
2736.53 1056
2737.03 1078
2737.52 1023
2738.01 1012
2738.51 1077
2739.00 1022
2739.49 1074
2739.99 1101
2740.48 1048
2740.97 1012
2741.47 980
2741.96 1026
2742.45 1020
2742.95 1031
2743.44 1009
2743.93 1058
2744.43 1062
2744.92 998
2745.42 1016
2745.91 992
2746.40 1016
2746.90 980
2747.39 1047
2747.89 1044
2748.38 1022
2748.87 1019
2749.37 976
2749.86 1008
2750.36 1054
2750.85 1018
2751.34 978
2751.84 969
2752.33 1015
2752.83 983
2753.32 982
2753.82 1005
2754.31 964
2754.81 987
2755.30 961
2755.80 958
2756.29 887
2756.79 944
2757.28 942
2757.78 966
2758.27 955
2758.77 955
2759.26 983
2759.76 999
2760.25 1030
2760.75 952
2761.24 936
2761.74 938
2762.23 956
2762.73 972
2763.22 979
2763.72 958
2764.21 1025
2764.71 983
2765.20 993
2765.70 1035
2766.20 1005
2766.69 971
2767.19 978
2767.68 972
2768.18 932
2768.68 978
2769.17 973
2769.67 974
2770.16 889
2770.66 929
2771.16 950
2771.65 1019
2772.15 1000
2772.64 960
2773.14 963
2773.64 972
2774.13 954
2774.63 900
2775.13 958
2775.62 957
2776.12 944
2776.62 958
2777.11 926
2777.61 866
2778.11 915
2778.60 984
2779.10 997
2779.60 982
2780.09 1032
2780.59 992
2781.09 1003
2781.58 919
2782.08 964
2782.58 938
2783.08 897
2783.57 927
2784.07 911
2784.57 904
2785.07 924
2785.56 927
2786.06 924
2786.56 905
2787.06 887
2787.55 900
2788.05 918
2788.55 917
2789.05 904
2789.54 948
2790.04 972
2790.54 962
2791.04 969
2791.54 902
2792.03 956
2792.53 950
2793.03 933
2793.53 974
2794.03 1019
2794.52 985
2795.02 981
2795.52 949
2796.02 982
2796.52 973
2797.02 990
2797.51 986
2798.01 980
2798.51 1031
2799.01 1013
2799.51 997
2800.01 946
2800.51 951
2801.00 973
2801.50 976
2802.00 934
2802.50 934
2803.00 920
2803.50 917
2804.00 917
2804.50 942
2805.00 962
2805.50 912
2806.00 1026
2806.49 991
2806.99 975
2807.49 958
2807.99 1022
2808.49 1015
2808.99 1025
2809.49 1018
2809.99 1092
2810.49 1089
2810.99 1118
2811.49 1061
2811.99 1075
2812.49 1066
2812.99 1078
2813.49 1054
2813.99 1030
2814.49 1033
2814.99 1037
2815.49 1020
2815.99 1002
2816.49 946
2816.99 963
2817.49 970
2817.99 923
2818.49 954
2818.99 894
2819.49 974
2819.99 943
2820.49 897
2820.99 893
2821.49 902
2821.99 939
2822.50 913
2823.00 907
2823.50 927
2824.00 957
2824.50 916
2825.00 907
2825.50 860
2826.00 943
2826.50 905
2827.00 927
2827.50 898
2828.01 931
2828.51 896
2829.01 915
2829.51 952
2830.01 928
2830.51 948
2831.01 922
2831.52 968
2832.02 914
2832.52 915
2833.02 916
2833.52 947
2834.02 915
2834.53 926
2835.03 904
2835.53 918
2836.03 900
2836.53 915
2837.03 873
2837.54 914
2838.04 934
2838.54 889
2839.04 917
2839.55 962
2840.05 943
2840.55 929
2841.05 970
2841.55 884
2842.06 919
2842.56 901
2843.06 887
2843.56 918
2844.07 913
2844.57 925
2845.07 918
2845.58 911
2846.08 914
2846.58 935
2847.08 919
2847.59 959
2848.09 956
2848.59 973
2849.10 884
2849.60 961
2850.10 1006
2850.61 955
2851.11 956
2851.61 955
2852.12 938
2852.62 957
2853.12 901
2853.63 910
2854.13 918
2854.63 910
2855.14 936
2855.64 931
2856.14 946
2856.65 891
2857.15 878
2857.66 897
2858.16 956
2858.66 930
2859.17 890
2859.67 899
2860.17 936
2860.68 912
2861.18 870
2861.69 895
2862.19 940
2862.70 917
2863.20 949
2863.70 952
2864.21 924
2864.71 905
2865.22 941
2865.72 971
2866.23 935
2866.73 959
2867.24 950
2867.74 940
2868.25 949
2868.75 955
2869.26 944
2869.76 946
2870.27 962
2870.77 912
2871.28 927
2871.78 951
2872.29 1001
2872.79 988
2873.30 981
2873.80 958
2874.31 975
2874.81 960
2875.32 920
2875.82 922
2876.33 948
2876.83 1001
2877.34 968
2877.84 933
2878.35 902
2878.86 915
2879.36 931
2879.87 874
2880.37 892
2880.88 962
2881.39 946
2881.89 954
2882.40 895
2882.90 993
2883.41 980
2883.92 970
2884.42 997
2884.93 983
2885.43 1005
2885.94 1056
2886.45 1104
2886.95 1064
2887.46 1104
2887.97 1124
2888.47 1155
2888.98 1110
2889.49 1089
2889.99 1150
2890.50 1069
2891.01 1102
2891.51 1139
2892.02 1103
2892.53 1142
2893.03 1164
2893.54 1118
2894.05 1126
2894.55 1160
2895.06 1185
2895.57 1156
2896.08 1173
2896.58 1182
2897.09 1228
2897.60 1228
2898.11 1195
2898.61 1124
2899.12 1152
2899.63 1181
2900.13 1118
2900.64 1084
2901.15 1058
2901.66 1052
2902.17 1034
2902.67 1033
2903.18 1071
2903.69 1061
2904.20 1026
2904.70 1061
2905.21 1103
2905.72 1114
2906.23 1096
2906.74 1085
2907.25 1106
2907.75 1060
2908.26 1080
2908.77 1051
2909.28 1026
2909.79 1068
2910.30 1027
2910.80 1010
2911.31 970
2911.82 974
2912.33 971
2912.84 999
2913.35 998
2913.86 950
2914.36 961
2914.87 966
2915.38 1015
2915.89 980
2916.40 1028
2916.91 1036
2917.42 1106
2917.93 1080
2918.44 1096
2918.95 1112
2919.46 1068
2919.96 1101
2920.47 1047
2920.98 1067
2921.49 1066
2922.00 1080
2922.51 1083
2923.02 1071
2923.53 1053
2924.04 1031
2924.55 1078
2925.06 1058
2925.57 1071
2926.08 1089
2926.59 1090
2927.10 1056
2927.61 1038
2928.12 1012
2928.63 1047
2929.14 1062
2929.65 1020
2930.16 994
2930.67 1012
2931.18 1003
2931.69 1044
2932.20 982
2932.71 1010
2933.22 978
2933.73 1022
2934.24 1010
2934.75 977
2935.26 977
2935.77 1013
2936.29 1048
2936.80 1023
2937.31 1077
2937.82 1023
2938.33 1042
2938.84 1054
2939.35 1046
2939.86 1040
2940.37 1048
2940.88 1048
2941.39 1047
2941.91 1072
2942.42 1041
2942.93 1041
2943.44 1030
2943.95 1014
2944.46 1050
2944.97 1058
2945.49 999
2946.00 965
2946.51 1008
2947.02 978
2947.53 980
2948.04 1023
2948.56 979
2949.07 982
2949.58 936
2950.09 938
2950.60 951
2951.12 988
2951.63 1008
2952.14 977
2952.65 922
2953.16 969
2953.68 986
2954.19 1028
2954.70 1032
2955.21 1065
2955.73 1026
2956.24 982
2956.75 1038
2957.26 1000
2957.78 1092
2958.29 1083
2958.80 1056
2959.31 1014
2959.83 1026
2960.34 1086
2960.85 1049
2961.36 1033
2961.88 1095
2962.39 1115
2962.90 1117
2963.42 1166
2963.93 1126
2964.44 1160
2964.96 1138
2965.47 1166
2965.98 1177
2966.50 1247
2967.01 1263
2967.52 1185
2968.04 1223
2968.55 1239
2969.06 1280
2969.58 1267
2970.09 1282
2970.60 1271
2971.12 1232
2971.63 1234
2972.15 1160
2972.66 1190
2973.17 1188
2973.69 1163
2974.20 1150
2974.72 1130
2975.23 1095
2975.74 1054
2976.26 1025
2976.77 1108
2977.29 1055
2977.80 1085
2978.31 1127
2978.83 1166
2979.34 1136
2979.86 1127
2980.37 1101
2980.89 1120
2981.40 1134
2981.92 1172
2982.43 1169
2982.95 1226
2983.46 1219
2983.98 1204
2984.49 1218
2985.01 1215
2985.52 1317
2986.04 1312
2986.55 1345
2987.07 1288
2987.58 1359
2988.10 1335
2988.61 1347
2989.13 1339
2989.64 1318
2990.16 1356
2990.67 1318
2991.19 1293
2991.70 1356
2992.22 1350
2992.73 1360
2993.25 1363
2993.77 1365
2994.28 1353
2994.80 1381
2995.31 1419
2995.83 1396
2996.35 1433
2996.86 1495
2997.38 1570
2997.89 1539
2998.41 1617
2998.93 1590
2999.44 1669
2999.96 1648
3000.47 1684
3000.99 1738
3001.51 1749
3002.02 1887
3002.54 2094
3003.06 2341
3003.57 2536
3004.09 2897
3004.61 3249
3005.12 3593
3005.64 3828
3006.16 3735
3006.67 3728
3007.19 3638
3007.71 3497
3008.22 3174
3008.74 2976
3009.26 2767
3009.77 2373
3010.29 2114
3010.81 1917
3011.33 1808
3011.84 1723
3012.36 1650
3012.88 1658
3013.40 1559
3013.91 1532
3014.43 1528
3014.95 1478
3015.47 1423
3015.98 1411
3016.50 1323
3017.02 1368
3017.54 1361
3018.05 1349
3018.57 1318
3019.09 1276
3019.61 1261
3020.13 1304
3020.64 1315
3021.16 1330
3021.68 1312
3022.20 1279
3022.72 1261
3023.23 1308
3023.75 1352
3024.27 1370
3024.79 1323
3025.31 1339
3025.83 1364
3026.34 1369
3026.86 1372
3027.38 1366
3027.90 1317
3028.42 1272
3028.94 1257
3029.46 1250
3029.98 1264
3030.49 1250
3031.01 1238
3031.53 1254
3032.05 1193
3032.57 1192
3033.09 1200
3033.61 1255
3034.13 1278
3034.65 1213
3035.17 1214
3035.68 1183
3036.20 1235
3036.72 1173
3037.24 1195
3037.76 1233
3038.28 1193
3038.80 1210
3039.32 1215
3039.84 1263
3040.36 1243
3040.88 1208
3041.40 1169
3041.92 1204
3042.44 1192
3042.96 1192
3043.48 1152
3044.00 1215
3044.52 1191
3045.04 1168
3045.56 1135
3046.08 1168
3046.60 1164
3047.12 1156
3047.64 1135
3048.16 1140
3048.68 1114
3049.20 1107
3049.72 1145
3050.24 1143
3050.76 1130
3051.28 1094
3051.80 1087
3052.33 1110
3052.85 1110
3053.37 1094
3053.89 1154
3054.41 1190
3054.93 1169
3055.45 1138
3055.97 1094
3056.49 1129
3057.01 1144
3057.54 1205
3058.06 1203
3058.58 1198
3059.10 1201
3059.62 1204
3060.14 1207
3060.66 1172
3061.18 1229
3061.71 1209
3062.23 1268
3062.75 1262
3063.27 1200
3063.79 1205
3064.31 1222
3064.84 1254
3065.36 1292
3065.88 1254
3066.40 1320
3066.92 1334
3067.45 1307
3067.97 1337
3068.49 1370
3069.01 1359
3069.53 1390
3070.06 1367
3070.58 1345
3071.10 1353
3071.62 1301
3072.15 1298
3072.67 1313
3073.19 1337
3073.71 1334
3074.24 1351
3074.76 1319
3075.28 1301
3075.80 1346
3076.33 1435
3076.85 1409
3077.37 1421
3077.90 1472
3078.42 1543
3078.94 1549
3079.46 1525
3079.99 1645
3080.51 1726
3081.03 1651
3081.56 1740
3082.08 1768
3082.60 1784
3083.13 1749
3083.65 1735
3084.17 1740
3084.70 1602
3085.22 1598
3085.74 1708
3086.27 1628
3086.79 1600
3087.31 1528
3087.84 1517
3088.36 1498
3088.89 1513
3089.41 1434
3089.93 1546
3090.46 1524
3090.98 1483
3091.51 1479
3092.03 1556
3092.55 1580
3093.08 1717
3093.60 1701
3094.13 1778
3094.65 1957
3095.18 2046
3095.70 2110
3096.22 2193
3096.75 2246
3097.27 2323
3097.80 2492
3098.32 2527
3098.85 2456
3099.37 2569
3099.90 2728
3100.42 2892
3100.95 3341
3101.47 3875
3102.00 4523
3102.52 5171
3103.05 5878
3103.57 6350
3104.10 6603
3104.62 6563
3105.15 6342
3105.67 5993
3106.20 5477
3106.72 4777
3107.25 4184
3107.77 3630
3108.30 3023
3108.82 2746
3109.35 2482
3109.88 2307
3110.40 2202
3110.93 2094
3111.45 2046
3111.98 2010
3112.50 2022
3113.03 1953
3113.56 1894
3114.08 1808
3114.61 1787
3115.13 1728
3115.66 1653
3116.19 1668
3116.71 1684
3117.24 1653
3117.77 1607
3118.29 1539
3118.82 1600
3119.34 1609
3119.87 1643
3120.40 1677
3120.92 1644
3121.45 1606
3121.98 1629
3122.50 1705
3123.03 1693
3123.56 1691
3124.08 1683
3124.61 1681
3125.14 1595
3125.66 1534
3126.19 1563
3126.72 1495
3127.25 1401
3127.77 1391
3128.30 1399
3128.83 1410
3129.35 1406
3129.88 1297
3130.41 1322
3130.94 1310
3131.46 1326
3131.99 1339
3132.52 1314
3133.05 1355
3133.57 1354
3134.10 1330
3134.63 1344
3135.16 1364
3135.68 1341
3136.21 1372
3136.74 1301
3137.27 1290
3137.80 1287
3138.32 1282
3138.85 1249
3139.38 1282
3139.91 1246
3140.44 1236
3140.97 1232
3141.49 1218
3142.02 1199
3142.55 1173
3143.08 1165
3143.61 1202
3144.14 1234
3144.66 1132
3145.19 1121
3145.72 1175
3146.25 1185
3146.78 1169
3147.31 1158
3147.84 1185
3148.36 1243
3148.89 1191
3149.42 1178
3149.95 1141
3150.48 1176
3151.01 1196
3151.54 1145
3152.07 1135
3152.60 1121
3153.13 1151
3153.66 1183
3154.19 1187
3154.71 1152
3155.24 1182
3155.77 1185
3156.30 1211
3156.83 1199
3157.36 1158
3157.89 1163
3158.42 1165
3158.95 1149
3159.48 1149
3160.01 1131
3160.54 1073
3161.07 1110
3161.60 1104
3162.13 1154
3162.66 1126
3163.19 1104
3163.72 1087
3164.25 1106
3164.78 1053
3165.31 1014
3165.84 1061
3166.37 1100
3166.90 1097
3167.43 1061
3167.96 1132
3168.49 1072
3169.02 1084
3169.56 1078
3170.09 1088
3170.62 1028
3171.15 1034
3171.68 1036
3172.21 1134
3172.74 1056
3173.27 1050
3173.80 1080
3174.33 1098
3174.86 1086
3175.40 1101
3175.93 1154
3176.46 1141
3176.99 1124
3177.52 1112
3178.05 1150
3178.58 1122
3179.11 1096
3179.65 1089
3180.18 1066
3180.71 1091
3181.24 1116
3181.77 1105
3182.30 1082
3182.84 1024
3183.37 979
3183.90 1062
3184.43 1030
3184.96 1071
3185.49 1034
3186.03 1062
3186.56 1057
3187.09 1053
3187.62 1105
3188.16 1122
3188.69 1081
3189.22 1133
3189.75 1107
3190.28 1105
3190.82 1072
3191.35 1093
3191.88 1126
3192.41 1087
3192.95 1094
3193.48 1129
3194.01 1120
3194.55 1100
3195.08 1084
3195.61 1071
3196.14 1089
3196.68 1108
3197.21 1087
3197.74 1070
3198.28 1047
3198.81 1091
3199.34 1085
3199.87 1148
3200.41 1135
3200.94 1134
3201.47 1085
3202.01 1127
3202.54 1168
3203.07 1164
3203.61 1127
3204.14 1139
3204.68 1138
3205.21 1117
3205.74 1202
3206.28 1253
3206.81 1246
3207.34 1268
3207.88 1306
3208.41 1304
3208.95 1362
3209.48 1390
3210.01 1452
3210.55 1463
3211.08 1434
3211.62 1428
3212.15 1386
3212.68 1392
3213.22 1411
3213.75 1330
3214.29 1293
3214.82 1330
3215.36 1290
3215.89 1301
3216.42 1239
3216.96 1209
3217.49 1176
3218.03 1180
3218.56 1165
3219.10 1139
3219.63 1171
3220.17 1132
3220.70 1130
3221.24 1167
3221.77 1192
3222.31 1210
3222.84 1170
3223.38 1210
3223.91 1289
3224.45 1354
3224.98 1401
3225.52 1398
3226.05 1399
3226.59 1385
3227.12 1413
3227.66 1449
3228.20 1442
3228.73 1391
3229.27 1425
3229.80 1420
3230.34 1431
3230.87 1382
3231.41 1407
3231.95 1477
3232.48 1384
3233.02 1434
3233.55 1457
3234.09 1485
3234.63 1454
3235.16 1492
3235.70 1525
3236.23 1544
3236.77 1545
3237.31 1635
3237.84 1654
3238.38 1584
3238.92 1573
3239.45 1601
3239.99 1605
3240.53 1556
3241.06 1625
3241.60 1583
3242.14 1514
3242.67 1607
3243.21 1568
3243.75 1639
3244.28 1695
3244.82 1678
3245.36 1812
3245.89 1792
3246.43 1812
3246.97 1777
3247.50 1829
3248.04 1841
3248.58 1908
3249.12 1954
3249.65 2086
3250.19 2359
3250.73 2574
3251.27 2923
3251.80 3319
3252.34 3791
3252.88 4209
3253.42 4676
3253.95 4815
3254.49 4820
3255.03 4852
3255.57 4554
3256.10 4256
3256.64 3833
3257.18 3506
3257.72 3098
3258.26 2744
3258.79 2600
3259.33 2507
3259.87 2393
3260.41 2344
3260.95 2435
3261.49 2529
3262.02 2479
3262.56 2540
3263.10 2609
3263.64 2734
3264.18 2731
3264.72 2742
3265.25 2866
3265.79 2994
3266.33 3089
3266.87 2970
3267.41 3070
3267.95 3215
3268.49 2994
3269.03 2890
3269.56 2788
3270.10 2607
3270.64 2542
3271.18 2448
3271.72 2366
3272.26 2199
3272.80 2102
3273.34 2032
3273.88 2013
3274.42 1983
3274.96 1969
3275.50 1995
3276.04 1978
3276.57 1917
3277.11 1896
3277.65 1962
3278.19 1887
3278.73 1938
3279.27 2018
3279.81 1962
3280.35 1914
3280.89 1905
3281.43 1979
3281.97 1931
3282.51 1918
3283.05 1935
3283.59 1929
3284.13 1936
3284.67 1974
3285.21 1948
3285.75 1905
3286.29 1872
3286.83 1911
3287.37 1936
3287.91 2035
3288.46 2019
3289.00 2044
3289.54 2071
3290.08 2164
3290.62 2181
3291.16 2176
3291.70 2295
3292.24 2417
3292.78 2469
3293.32 2580
3293.86 2649
3294.40 2843
3294.94 3003
3295.49 3077
3296.03 3138
3296.57 3169
3297.11 3156
3297.65 3097
3298.19 3080
3298.73 2914
3299.27 2843
3299.82 2677
3300.36 2488
3300.90 2418
3301.44 2370
3301.98 2304
3302.52 2328
3303.07 2226
3303.61 2247
3304.15 2263
3304.69 2182
3305.23 2219
3305.77 2262
3306.32 2192
3306.86 2269
3307.40 2314
3307.94 2292
3308.49 2321
3309.03 2453
3309.57 2504
3310.11 2526
3310.65 2582
3311.20 2640
3311.74 2632
3312.28 2629
3312.82 2613
3313.37 2675
3313.91 2624
3314.45 2578
3314.99 2625
3315.54 2841
3316.08 2879
3316.62 3058
3317.17 3190
3317.71 3341
3318.25 3556
3318.79 3714
3319.34 3922
3319.88 4058
3320.42 4192
3320.97 4265
3321.51 4281
3322.05 4196
3322.60 4079
3323.14 3950
3323.68 3828
3324.23 3717
3324.77 3541
3325.31 3452
3325.86 3346
3326.40 3314
3326.94 3261
3327.49 3187
3328.03 3135
3328.58 3093
3329.12 3149
3329.66 3273
3330.21 3371
3330.75 3711
3331.30 4137
3331.84 4951
3332.38 6292
3332.93 8056
3333.47 10132
3334.02 12520
3334.56 15258
3335.10 17864
3335.65 20136
3336.19 21774
3336.74 22917
3337.28 23001
3337.83 22423
3338.37 20976
3338.92 18993
3339.46 16863
3340.01 14589
3340.55 12371
3341.10 10334
3341.64 8538
3342.18 7072
3342.73 5695
3343.27 4816
3343.82 4157
3344.36 3640
3344.91 3284
3345.46 3057
3346.00 2890
3346.55 2774
3347.09 2634
3347.64 2600
3348.18 2535
3348.73 2460
3349.27 2420
3349.82 2516
3350.36 2490
3350.91 2537
3351.46 2587
3352.00 2595
3352.55 2532
3353.09 2498
3353.64 2503
3354.18 2518
3354.73 2473
3355.28 2403
3355.82 2359
3356.37 2267
3356.91 2270
3357.46 2223
3358.01 2176
3358.55 2191
3359.10 2177
3359.65 2244
3360.19 2285
3360.74 2294
3361.28 2294
3361.83 2309
3362.38 2313
3362.92 2412
3363.47 2574
3364.02 2504
3364.56 2490
3365.11 2532
3365.66 2535
3366.20 2411
3366.75 2389
3367.30 2356
3367.85 2333
3368.39 2267
3368.94 2238
3369.49 2134
3370.03 2080
3370.58 2158
3371.13 2239
3371.68 2310
3372.22 2384
3372.77 2519
3373.32 2592
3373.87 2699
3374.41 2724
3374.96 2728
3375.51 2728
3376.06 2767
3376.60 2594
3377.15 2463
3377.70 2426
3378.25 2276
3378.79 2257
3379.34 2088
3379.89 2065
3380.44 1992
3380.99 1923
3381.53 1906
3382.08 1810
3382.63 1761
3383.18 1787
3383.73 1715
3384.28 1757
3384.82 1711
3385.37 1715
3385.92 1707
3386.47 1681
3387.02 1584
3387.57 1578
3388.12 1577
3388.66 1550
3389.21 1573
3389.76 1484
3390.31 1511
3390.86 1625
3391.41 1560
3391.96 1535
3392.51 1495
3393.05 1544
3393.60 1558
3394.15 1544
3394.70 1529
3395.25 1605
3395.80 1630
3396.35 1667
3396.90 1789
3397.45 1796
3398.00 1830
3398.55 1828
3399.10 1794
3399.65 1868
3400.20 1837
3400.75 1830
3401.30 1821
3401.85 1784
3402.40 1697
3402.95 1636
3403.50 1589
3404.05 1498
3404.59 1477
3405.14 1393
3405.70 1348
3406.25 1340
3406.80 1329
3407.35 1341
3407.90 1358
3408.45 1363
3409.00 1356
3409.55 1355
3410.10 1378
3410.65 1527
3411.20 1493
3411.75 1539
3412.30 1561
3412.85 1581
3413.40 1611
3413.95 1606
3414.50 1554
3415.05 1577
3415.60 1598
3416.15 1585
3416.71 1568
3417.26 1574
3417.81 1629
3418.36 1579
3418.91 1503
3419.46 1568
3420.01 1644
3420.56 1616
3421.11 1539
3421.67 1526
3422.22 1453
3422.77 1420
3423.32 1492
3423.87 1503
3424.42 1515
3424.98 1461
3425.53 1410
3426.08 1433
3426.63 1438
3427.18 1408
3427.73 1400
3428.29 1419
3428.84 1346
3429.39 1286
3429.94 1322
3430.49 1319
3431.05 1279
3431.60 1263
3432.15 1257
3432.70 1272
3433.25 1272
3433.81 1251
3434.36 1305
3434.91 1278
3435.46 1219
3436.02 1248
3436.57 1291
3437.12 1328
3437.67 1332
3438.23 1349
3438.78 1316
3439.33 1353
3439.89 1351
3440.44 1366
3440.99 1324
3441.54 1290
3442.10 1292
3442.65 1311
3443.20 1239
3443.76 1307
3444.31 1305
3444.86 1290
3445.42 1218
3445.97 1202
3446.52 1246
3447.08 1247
3447.63 1205
3448.18 1206
3448.74 1181
3449.29 1173
3449.84 1152
3450.40 1204
3450.95 1156
3451.50 1145
3452.06 1205
3452.61 1239
3453.17 1205
3453.72 1164
3454.27 1194
3454.83 1240
3455.38 1211
3455.94 1177
3456.49 1148
3457.04 1162
3457.60 1206
3458.15 1174
3458.71 1177
3459.26 1164
3459.82 1151
3460.37 1198
3460.93 1172
3461.48 1199
3462.03 1228
3462.59 1217
3463.14 1225
3463.70 1215
3464.25 1263
3464.81 1257
3465.36 1252
3465.92 1311
3466.47 1296
3467.03 1302
3467.58 1286
3468.14 1273
3468.69 1349
3469.25 1329
3469.80 1360
3470.36 1406
3470.91 1402
3471.47 1446
3472.02 1470
3472.58 1430
3473.14 1441
3473.69 1492
3474.25 1478
3474.80 1451
3475.36 1460
3475.91 1479
3476.47 1449
3477.03 1401
3477.58 1413
3478.14 1489
3478.69 1487
3479.25 1550
3479.80 1613
3480.36 1495
3480.92 1566
3481.47 1580
3482.03 1590
3482.59 1624
3483.14 1643
3483.70 1735
3484.25 1748
3484.81 1771
3485.37 1771
3485.92 1808
3486.48 1828
3487.04 1915
3487.59 1929
3488.15 2004
3488.71 2193
3489.26 2530
3489.82 2963
3490.38 3490
3490.93 4188
3491.49 4823
3492.05 5511
3492.61 6122
3493.16 6316
3493.72 6441
3494.28 6295
3494.83 5655
3495.39 5137
3495.95 4554
3496.51 4011
3497.06 3453
3497.62 2984
3498.18 2625
3498.74 2505
3499.29 2406
3499.85 2229
3500.41 2202
3500.97 2196
3501.52 2227
3502.08 2267
3502.64 2254
3503.20 2335
3503.76 2437
3504.31 2529
3504.87 2596
3505.43 2681
3505.99 2666
3506.55 2710
3507.10 2769
3507.66 2596
3508.22 2485
3508.78 2399
3509.34 2302
3509.90 2138
3510.45 1992
3511.01 1959
3511.57 1887
3512.13 1787
3512.69 1723
3513.25 1686
3513.81 1639
3514.36 1562
3514.92 1491
3515.48 1394
3516.04 1332
3516.60 1334
3517.16 1321
3517.72 1307
3518.28 1305
3518.84 1286
3519.40 1293
3519.95 1345
3520.51 1391
3521.07 1395
3521.63 1305
3522.19 1331
3522.75 1365
3523.31 1385
3523.87 1384
3524.43 1427
3524.99 1386
3525.55 1353
3526.11 1395
3526.67 1368
3527.23 1380
3527.79 1274
3528.35 1311
3528.91 1323
3529.47 1346
3530.03 1311
3530.59 1317
3531.15 1289
3531.71 1279
3532.27 1265
3532.83 1320
3533.39 1279
3533.95 1313
3534.51 1268
3535.07 1293
3535.63 1284
3536.19 1226
3536.75 1216
3537.31 1180
3537.87 1214
3538.43 1184
3538.99 1163
3539.56 1154
3540.12 1168
3540.68 1205
3541.24 1232
3541.80 1197
3542.36 1207
3542.92 1173
3543.48 1151
3544.04 1131
3544.60 1186
3545.17 1198
3545.73 1184
3546.29 1156
3546.85 1150
3547.41 1167
3547.97 1121
3548.53 1177
3549.10 1116
3549.66 1086
3550.22 1099
3550.78 1086
3551.34 1138
3551.90 1093
3552.47 1019
3553.03 1028
3553.59 1062
3554.15 1088
3554.71 1030
3555.28 1074
3555.84 1047
3556.40 1033
3556.96 1038
3557.52 1017
3558.09 1063
3558.65 1081
3559.21 1089
3559.77 1047
3560.34 1020
3560.90 1042
3561.46 1013
3562.02 1059
3562.59 1050
3563.15 1075
3563.71 1039
3564.27 1038
3564.84 1088
3565.40 1056
3565.96 1009
3566.52 1038
3567.09 1067
3567.65 1041
3568.21 1049
3568.78 945
3569.34 970
3569.90 1023
3570.47 1014
3571.03 1026
3571.59 970
3572.16 935
3572.72 987
3573.28 1020
3573.85 1058
3574.41 1101
3574.97 1133
3575.54 1202
3576.10 1245
3576.66 1300
3577.23 1422
3577.79 1452
3578.36 1472
3578.92 1420
3579.48 1378
3580.05 1383
3580.61 1341
3581.18 1307
3581.74 1232
3582.30 1195
3582.87 1156
3583.43 1119
3584.00 1120
3584.56 1068
3585.13 1143
3585.69 1051
3586.25 1028
3586.82 976
3587.38 991
3587.95 944
3588.51 975
3589.08 987
3589.64 911
3590.21 934
3590.77 915
3591.34 930
3591.90 920
3592.47 939
3593.03 904
3593.60 915
3594.16 908
3594.73 987
3595.29 946
3595.86 921
3596.42 953
3596.99 976
3597.55 972
3598.12 974
3598.68 919
3599.25 950
3599.82 952
3600.38 931
3600.95 952
3601.51 946
3602.08 931
3602.64 916
3603.21 897
3603.78 860
3604.34 851
3604.91 849
3605.47 887
3606.04 857
3606.61 893
3607.17 891
3607.74 891
3608.30 877
3608.87 876
3609.44 852
3610.00 872
3610.57 847
3611.14 816
3611.70 867
3612.27 869
3612.83 861
3613.40 849
3613.97 876
3614.53 841
3615.10 866
3615.67 919
3616.23 932
3616.80 877
3617.37 887
3617.94 893
3618.50 908
3619.07 939
3619.64 930
3620.20 925
3620.77 934
3621.34 923
3621.91 903
3622.47 936
3623.04 952
3623.61 917
3624.18 913
3624.74 883
3625.31 946
3625.88 892
3626.45 929
3627.01 880
3627.58 867
3628.15 859
3628.72 871
3629.28 884
3629.85 883
3630.42 897
3630.99 859
3631.56 878
3632.12 893
3632.69 860
3633.26 922
3633.83 978
3634.40 962
3634.96 936
3635.53 932
3636.10 903
3636.67 859
3637.24 887
3637.81 860
3638.38 849
3638.94 887
3639.51 938
3640.08 876
3640.65 900
3641.22 921
3641.79 908
3642.36 940
3642.93 902
3643.49 895
3644.06 883
3644.63 927
3645.20 903
3645.77 909
3646.34 845
3646.91 902
3647.48 870
3648.05 881
3648.62 903
3649.19 922
3649.76 921
3650.33 946
3650.90 970
3651.46 1001
3652.03 1033
3652.60 1061
3653.17 1160
3653.74 1179
3654.31 1163
3654.88 1104
3655.45 1068
3656.02 1096
3656.59 1143
3657.16 1070
3657.73 1092
3658.30 1098
3658.87 1088
3659.44 1080
3660.01 1017
3660.58 1090
3661.15 1102
3661.72 1051
3662.30 1068
3662.87 1101
3663.44 1091
3664.01 1105
3664.58 1172
3665.15 1242
3665.72 1268
3666.29 1318
3666.86 1417
3667.43 1392
3668.00 1358
3668.57 1321
3669.14 1266
3669.71 1266
3670.29 1187
3670.86 1101
3671.43 1124
3672.00 1114
3672.57 1034
3673.14 1026
3673.71 1010
3674.28 1036
3674.86 1025
3675.43 1042
3676.00 1075
3676.57 1112
3677.14 1093
3677.71 1152
3678.28 1102
3678.86 1056
3679.43 1010
3680.00 1030
3680.57 1094
3681.14 1012
3681.72 969
3682.29 997
3682.86 935
3683.43 965
3684.00 920
3684.58 927
3685.15 906
3685.72 909
3686.29 916
3686.87 932
3687.44 886
3688.01 927
3688.58 920
3689.16 924
3689.73 932
3690.30 951
3690.87 958
3691.45 956
3692.02 990
3692.59 916
3693.16 908
3693.74 894
3694.31 929
3694.88 885
3695.46 886
3696.03 884
3696.60 847
3697.17 835
3697.75 848
3698.32 846
3698.89 859
3699.47 853
3700.04 868
3700.61 858
3701.19 858
3701.76 866
3702.34 859
3702.91 870
3703.48 911
3704.06 916
3704.63 965
3705.20 938
3705.78 923
3706.35 939
3706.93 918
3707.50 916
3708.07 991
3708.65 919
3709.22 931
3709.80 877
3710.37 907
3710.94 924
3711.52 962
3712.09 904
3712.67 909
3713.24 864
3713.82 866
3714.39 850
3714.96 887
3715.54 892
3716.11 828
3716.69 818
3717.26 854
3717.84 896
3718.41 810
3718.99 860
3719.56 921
3720.14 846
3720.71 840
3721.29 784
3721.86 820
3722.44 902
3723.01 829
3723.59 784
3724.16 772
3724.74 815
3725.31 825
3725.89 797
3726.46 793
3727.04 774
3727.61 803
3728.19 784
3728.77 847
3729.34 800
3729.92 822
3730.49 845
3731.07 884
3731.64 807
3732.22 764
3732.80 806
3733.37 841
3733.95 925
3734.52 889
3735.10 879
3735.68 913
3736.25 897
3736.83 836
3737.40 820
3737.98 814
3738.56 890
3739.13 906
3739.71 873
3740.29 796
3740.86 780
3741.44 842
3742.02 802
3742.59 781
3743.17 782
3743.75 827
3744.32 849
3744.90 826
3745.48 777
3746.05 763
3746.63 805
3747.21 832
3747.78 775
3748.36 806
3748.94 764
3749.52 770
3750.09 808
3750.67 845
3751.25 840
3751.83 796
3752.40 848
3752.98 806
3753.56 788
3754.14 769
3754.71 832
3755.29 831
3755.87 841
3756.45 830
3757.02 852
3757.60 827
3758.18 856
3758.76 810
3759.34 789
3759.91 853
3760.49 865
3761.07 941
3761.65 858
3762.23 877
3762.80 821
3763.38 844
3763.96 852
3764.54 878
3765.12 881
3765.70 849
3766.27 838
3766.85 837
3767.43 838
3768.01 843
3768.59 837
3769.17 800
3769.75 849
3770.32 822
3770.90 794
3771.48 801
3772.06 839
3772.64 813
3773.22 881
3773.80 833
3774.38 917
3774.96 872
3775.54 866
3776.11 825
3776.69 808
3777.27 845
3777.85 829
3778.43 808
3779.01 802
3779.59 852
3780.17 863
3780.75 830
3781.33 820
3781.91 810
3782.49 774
3783.07 784
3783.65 807
3784.23 806
3784.81 790
3785.39 757
3785.97 784
3786.55 804
3787.13 823
3787.71 815
3788.29 838
3788.87 857
3789.45 848
3790.03 813
3790.61 815
3791.19 808
3791.77 871
3792.35 826
3792.93 808
3793.51 814
3794.09 854
3794.67 835
3795.25 809
3795.83 813
3796.42 865
3797.00 841
3797.58 865
3798.16 895
3798.74 866
3799.32 875
3799.90 843
3800.48 873
3801.06 863
3801.64 891
3802.23 975
3802.81 988
3803.39 901
3803.97 942
3804.55 932
3805.13 905
3805.71 925
3806.30 961
3806.88 972
3807.46 963
3808.04 1009
3808.62 1019
3809.20 988
3809.79 1033
3810.37 1051
3810.95 1031
3811.53 1056
3812.11 1080
3812.70 1062
3813.28 1084
3813.86 1091
3814.44 1082
3815.02 1033
3815.61 1056
3816.19 1041
3816.77 1066
3817.35 1063
3817.94 1024
3818.52 936
3819.10 966
3819.68 955
3820.27 966
3820.85 959
3821.43 951
3822.01 992
3822.60 1001
3823.18 998
3823.76 1020
3824.35 1012
3824.93 1018
3825.51 1030
3826.09 951
3826.68 933
3827.26 941
3827.84 944
3828.43 914
3829.01 942
3829.59 905
3830.18 889
3830.76 866
3831.34 915
3831.93 931
3832.51 936
3833.09 949
3833.68 994
3834.26 975
3834.85 948
3835.43 902
3836.01 840
3836.60 883
3837.18 895
3837.76 884
3838.35 898
3838.93 836
3839.52 889
3840.10 867
3840.69 805
3841.27 778
3841.85 802
3842.44 848
3843.02 877
3843.61 782
3844.19 840
3844.78 803
3845.36 877
3845.94 841
3846.53 801
3847.11 831
3847.70 850
3848.28 829
3848.87 840
3849.45 811
3850.04 828
3850.62 835
3851.21 864
3851.79 846
3852.38 843
3852.96 835
3853.55 854
3854.13 882
3854.72 826
3855.30 820
3855.89 824
3856.47 852
3857.06 867
3857.65 854
3858.23 813
3858.82 819
3859.40 841
3859.99 806
3860.57 847
3861.16 778
3861.74 834
3862.33 845
3862.92 890
3863.50 879
3864.09 852
3864.67 914
3865.26 908
3865.85 844
3866.43 876
3867.02 811
3867.60 864
3868.19 841
3868.78 834
3869.36 804
3869.95 790
3870.54 792
3871.12 788
3871.71 827
3872.30 810
3872.88 840
3873.47 833
3874.06 822
3874.64 809
3875.23 873
3875.82 861
3876.40 872
3876.99 853
3877.58 827
3878.16 790
3878.75 791
3879.34 790
3879.93 806
3880.51 817
3881.10 809
3881.69 824
3882.27 794
3882.86 817
3883.45 789
3884.04 745
3884.62 750
3885.21 794
3885.80 804
3886.39 789
3886.97 791
3887.56 808
3888.15 826
3888.74 808
3889.33 775
3889.91 793
3890.50 815
3891.09 811
3891.68 806
3892.27 783
3892.85 830
3893.44 763
3894.03 789
3894.62 811
3895.21 813
3895.80 831
3896.38 792
3896.97 790
3897.56 803
3898.15 790
3898.74 787
3899.33 797
3899.91 800
3900.50 759
3901.09 763
3901.68 809
3902.27 776
3902.86 783
3903.45 772
3904.04 801
3904.63 767
3905.21 775
3905.80 794
3906.39 848
3906.98 786
3907.57 813
3908.16 832
3908.75 831
3909.34 819
3909.93 824
3910.52 860
3911.11 837
3911.70 833
3912.29 787
3912.88 864
3913.47 823
3914.06 821
3914.65 824
3915.24 780
3915.83 794
3916.42 755
3917.01 785
3917.60 795
3918.19 749
3918.78 793
3919.37 792
3919.96 782
3920.55 778
3921.14 753
3921.73 814
3922.32 771
3922.91 762
3923.50 784
3924.09 750
3924.68 734
3925.27 737
3925.86 748
3926.45 782
3927.04 756
3927.63 754
3928.22 765
3928.81 741
3929.40 776
3930.00 757
3930.59 803
3931.18 744
3931.77 740
3932.36 740
3932.95 766
3933.54 751
3934.13 748
3934.72 808
3935.32 725
3935.91 732
3936.50 752
3937.09 815
3937.68 798
3938.27 746
3938.86 751
3939.46 768
3940.05 799
3940.64 802
3941.23 782
3941.82 816
3942.41 803
3943.01 763
3943.60 774
3944.19 816
3944.78 807
3945.37 808
3945.97 817
3946.56 785
3947.15 788
3947.74 807
3948.34 772
3948.93 734
3949.52 783
3950.11 809
3950.71 844
3951.30 791
3951.89 738
3952.48 804
3953.08 811
3953.67 781
3954.26 818
3954.85 867
3955.45 800
3956.04 859
3956.63 864
3957.23 855
3957.82 805
3958.41 895
3959.00 940
3959.60 897
3960.19 836
3960.78 921
3961.38 901
3961.97 936
3962.56 860
3963.16 847
3963.75 924
3964.34 980
3964.94 917
3965.53 897
3966.13 984
3966.72 1016
3967.31 1032
3967.91 1095
3968.50 1112
3969.09 1053
3969.69 1053
3970.28 1021
3970.88 988
3971.47 914
3972.06 968
3972.66 981
3973.25 1001
3973.85 927
3974.44 960
3975.04 1019
3975.63 1025
3976.22 1098
3976.82 1138
3977.41 1108
3978.01 1066
3978.60 1166
3979.20 1111
3979.79 1122
3980.39 1024
3980.98 1061
3981.58 1017
3982.17 952
3982.77 917
3983.36 961
3983.96 1014
3984.55 1002
3985.15 964
3985.74 939
3986.34 966
3986.93 934
3987.53 954
3988.12 944
3988.72 931
3989.31 946
3989.91 938
3990.50 959
3991.10 917
3991.69 895
3992.29 870
3992.89 879
3993.48 902
3994.08 891
3994.67 904
3995.27 944
3995.86 952
3996.46 958
3997.06 921
3997.65 919
3998.25 913
3998.84 906
3999.44 929
4000.04 894
4000.63 878
4001.23 890
4001.83 919
4002.42 915
4003.02 897
4003.61 896
4004.21 916
4004.81 917
4005.40 908
4006.00 888
4006.60 929
4007.19 893
4007.79 904
4008.39 873
4008.98 846
4009.58 877
4010.18 891
4010.77 861
4011.37 867
4011.97 878
4012.57 923
4013.16 930
4013.76 902
4014.36 908
4014.95 897
4015.55 887
4016.15 863
4016.75 886
4017.34 880
4017.94 969
4018.54 1018
4019.14 985
4019.73 1012
4020.33 1035
4020.93 999
4021.53 983
4022.13 942
4022.72 970
4023.32 911
4023.92 892
4024.52 916
4025.12 907
4025.71 913
4026.31 930
4026.91 933
4027.51 934
4028.11 1005
4028.70 966
4029.30 1009
4029.90 1006
4030.50 1015
4031.10 997
4031.70 1005
4032.30 994
4032.89 991
4033.49 976
4034.09 1015
4034.69 1033
4035.29 960
4035.89 1000
4036.49 970
4037.09 920
4037.68 916
4038.28 890
4038.88 902
4039.48 862
4040.08 809
4040.68 810
4041.28 846
4041.88 809
4042.48 777
4043.08 789
4043.68 818
4044.28 806
4044.88 792
4045.48 785
4046.07 820
4046.67 784
4047.27 781
4047.87 790
4048.47 752
4049.07 776
4049.67 774
4050.27 808
4050.87 808
4051.47 754
4052.07 769
4052.67 748
4053.27 797
4053.87 815
4054.47 776
4055.07 767
4055.67 763
4056.27 763
4056.88 787
4057.48 775
4058.08 790
4058.68 812
4059.28 837
4059.88 803
4060.48 774
4061.08 773
4061.68 714
4062.28 689
4062.88 734
4063.48 792
4064.08 781
4064.68 777
4065.29 784
4065.89 746
4066.49 775
4067.09 779
4067.69 799
4068.29 792
4068.89 747
4069.49 763
4070.10 772
4070.70 768
4071.30 736
4071.90 759
4072.50 766
4073.10 743
4073.70 712
4074.31 770
4074.91 763
4075.51 735
4076.11 727
4076.71 728
4077.32 697
4077.92 749
4078.52 808
4079.12 741
4079.72 710
4080.33 711
4080.93 742
4081.53 771
4082.13 729
4082.73 719
4083.34 739
4083.94 722
4084.54 757
4085.14 753
4085.75 759
4086.35 754
4086.95 728
4087.55 737
4088.16 737
4088.76 755
4089.36 742
4089.97 737
4090.57 743
4091.17 722
4091.77 727
4092.38 750
4092.98 766
4093.58 742
4094.19 719
4094.79 704
4095.39 728
4096.00 741
4096.60 759
4097.20 793
4097.81 777
4098.41 736
4099.01 711
4099.62 711
4100.22 744
4100.82 727
4101.43 756
4102.03 734
4102.64 754
4103.24 719
4103.84 762
4104.45 755
4105.05 761
4105.65 744
4106.26 770
4106.86 745
4107.47 718
4108.07 740
4108.68 715
4109.28 770
4109.88 759
4110.49 754
4111.09 746
4111.70 725
4112.30 690
4112.91 713
4113.51 699
4114.12 725
4114.72 707
4115.32 736
4115.93 699
4116.53 715
4117.14 673
4117.74 690
4118.35 696
4118.95 703
4119.56 696
4120.16 742
4120.77 721
4121.37 673
4121.98 703
4122.58 718
4123.19 696
4123.80 713
4124.40 742
4125.01 773
4125.61 731
4126.22 714
4126.82 684
4127.43 683
4128.03 707
4128.64 671
4129.25 682
4129.85 721
4130.46 744
4131.06 707
4131.67 713
4132.27 748
4132.88 674
4133.49 714
4134.09 698
4134.70 750
4135.31 746
4135.91 735
4136.52 754
4137.12 740
4137.73 732
4138.34 753
4138.94 758
4139.55 741
4140.16 741
4140.76 794
4141.37 795
4141.98 732
4142.58 741
4143.19 707
4143.80 782
4144.40 753
4145.01 720
4145.62 753
4146.22 721
4146.83 757
4147.44 789
4148.05 753
4148.65 765
4149.26 790
4149.87 705
4150.47 732
4151.08 684
4151.69 713
4152.30 696
4152.90 692
4153.51 708
4154.12 722
4154.73 701
4155.33 731
4155.94 726
4156.55 708
4157.16 735
4157.76 708
4158.37 741
4158.98 754
4159.59 745
4160.20 716
4160.80 754
4161.41 761
4162.02 751
4162.63 748
4163.24 752
4163.85 762
4164.45 721
4165.06 722
4165.67 711
4166.28 701
4166.89 725
4167.50 690
4168.10 694
4168.71 697
4169.32 721
4169.93 687
4170.54 745
4171.15 769
4171.76 770
4172.37 716
4172.97 699
4173.58 703
4174.19 693
4174.80 661
4175.41 698
4176.02 726
4176.63 735
4177.24 741
4177.85 713
4178.46 676
4179.07 688
4179.68 719
4180.29 721
4180.90 731
4181.50 711
4182.11 698
4182.72 741
4183.33 715
4183.94 745
4184.55 752
4185.16 761
4185.77 769
4186.38 710
4186.99 743
4187.60 728
4188.21 673
4188.82 708
4189.43 680
4190.04 726
4190.65 711
4191.26 745
4191.87 770
4192.48 715
4193.09 725
4193.71 718
4194.32 762
4194.93 741
4195.54 720
4196.15 738
4196.76 717
4197.37 724
4197.98 708
4198.59 747
4199.20 722
4199.81 714
4200.42 692
4201.03 722
4201.64 675
4202.26 699
4202.87 697
4203.48 725
4204.09 723
4204.70 707
4205.31 668
4205.92 740
4206.53 717
4207.15 708
4207.76 700
4208.37 728
4208.98 771
4209.59 736
4210.20 752
4210.82 711
4211.43 730
4212.04 737
4212.65 709
4213.26 730
4213.87 727
4214.49 707
4215.10 711
4215.71 730
4216.32 697
4216.94 695
4217.55 684
4218.16 755
4218.77 739
4219.38 717
4220.00 725
4220.61 778
4221.22 742
4221.83 778
4222.45 714
4223.06 683
4223.67 689
4224.28 704
4224.90 735
4225.51 737
4226.12 743
4226.74 759
4227.35 800
4227.96 828
4228.57 803
4229.19 826
4229.80 846
4230.41 813
4231.03 822
4231.64 794
4232.25 820
4232.87 740
4233.48 793
4234.09 817
4234.71 796
4235.32 810
4235.93 765
4236.55 755
4237.16 820
4237.77 815
4238.39 775
4239.00 782
4239.62 742
4240.23 768
4240.84 759
4241.46 780
4242.07 779
4242.68 759
4243.30 776
4243.91 776
4244.53 732
4245.14 738
4245.76 781
4246.37 758
4246.98 723
4247.60 740
4248.21 789
4248.83 719
4249.44 742
4250.06 724
4250.67 745
4251.29 775
4251.90 785
4252.51 721
4253.13 754
4253.74 737
4254.36 797
4254.97 808
4255.59 802
4256.20 797
4256.82 809
4257.43 781
4258.05 794
4258.66 831
4259.28 858
4259.90 830
4260.51 844
4261.13 838
4261.74 827
4262.36 842
4262.97 873
4263.59 913
4264.20 918
4264.82 923
4265.43 923
4266.05 924
4266.67 900
4267.28 905
4267.90 891
4268.51 878
4269.13 874
4269.75 869
4270.36 869
4270.98 852
4271.59 824
4272.21 820
4272.83 832
4273.44 822
4274.06 820
4274.67 884
4275.29 896
4275.91 928
4276.52 996
4277.14 1011
4277.76 1001
4278.37 985
4278.99 978
4279.61 950
4280.22 957
4280.84 880
4281.46 912
4282.07 885
4282.69 868
4283.31 851
4283.92 841
4284.54 803
4285.16 779
4285.78 823
4286.39 869
4287.01 842
4287.63 813
4288.24 782
4288.86 784
4289.48 815
4290.10 839
4290.71 828
4291.33 810
4291.95 841
4292.57 851
4293.18 821
4293.80 818
4294.42 843
4295.04 847
4295.66 828
4296.27 812
4296.89 858
4297.51 858
4298.13 847
4298.75 848
4299.36 832
4299.98 810
4300.60 844
4301.22 860
4301.84 837
4302.45 856
4303.07 880
4303.69 876
4304.31 856
4304.93 857
4305.55 865
4306.17 860
4306.78 846
4307.40 854
4308.02 859
4308.64 910
4309.26 927
4309.88 912
4310.50 924
4311.12 908
4311.73 985
4312.35 945
4312.97 950
4313.59 993
4314.21 1016
4314.83 930
4315.45 957
4316.07 996
4316.69 986
4317.31 964
4317.93 966
4318.55 981
4319.17 974
4319.79 963
4320.41 983
4321.02 1030
4321.64 1061
4322.26 1036
4322.88 1083
4323.50 1153
4324.12 1175
4324.74 1168
4325.36 1149
4325.98 1170
4326.60 1164
4327.22 1274
4327.84 1292
4328.46 1291
4329.08 1353
4329.70 1429
4330.32 1536
4330.95 1687
4331.57 1844
4332.19 2050
4332.81 2176
4333.43 2254
4334.05 2333
4334.67 2289
4335.29 2277
4335.91 2220
4336.53 2107
4337.15 2091
4337.77 2069
4338.39 2030
4339.01 1967
4339.64 1880
4340.26 1822
4340.88 1731
4341.50 1705
4342.12 1720
4342.74 1602
4343.36 1705
4343.98 1714
4344.60 1819
4345.23 2068
4345.85 2146
4346.47 2353
4347.09 2457
4347.71 2555
4348.33 2551
4348.96 2514
4349.58 2407
4350.20 2336
4350.82 2223
4351.44 2089
4352.06 1936
4352.69 1809
4353.31 1841
4353.93 1740
4354.55 1570
4355.17 1525
4355.80 1420
4356.42 1393
4357.04 1363
4357.66 1374
4358.29 1354
4358.91 1343
4359.53 1336
4360.15 1322
4360.78 1378
4361.40 1371
4362.02 1369
4362.64 1273
4363.27 1355
4363.89 1381
4364.51 1325
4365.13 1297
4365.76 1220
4366.38 1273
4367.00 1286
4367.63 1281
4368.25 1266
4368.87 1211
4369.49 1171
4370.12 1147
4370.74 1134
4371.36 1164
4371.99 1131
4372.61 1173
4373.23 1180
4373.86 1124
4374.48 1172
4375.10 1188
4375.73 1201
4376.35 1251
4376.98 1298
4377.60 1311
4378.22 1378
4378.85 1484
4379.47 1516
4380.09 1493
4380.72 1456
4381.34 1465
4381.97 1467
4382.59 1424
4383.21 1377
4383.84 1378
4384.46 1359
4385.09 1358
4385.71 1321
4386.34 1283
4386.96 1296
4387.58 1328
4388.21 1347
4388.83 1273
4389.46 1184
4390.08 1203
4390.71 1199
4391.33 1213
4391.96 1304
4392.58 1337
4393.21 1320
4393.83 1431
4394.46 1405
4395.08 1386
4395.71 1410
4396.33 1403
4396.96 1405
4397.58 1320
4398.21 1277
4398.83 1200
4399.46 1209
4400.08 1143
4400.71 1175
4401.33 1124
4401.96 1069
4402.58 1084
4403.21 1137
4403.83 1119
4404.46 1133
4405.09 1123
4405.71 1097
4406.34 1136
4406.96 1104
4407.59 1092
4408.22 1155
4408.84 1169
4409.47 1185
4410.09 1165
4410.72 1144
4411.35 1120
4411.97 1097
4412.60 1047
4413.22 1043
4413.85 1047
4414.48 1023
4415.10 1084
4415.73 1068
4416.36 1033
4416.98 998
4417.61 1007
4418.24 1021
4418.86 938
4419.49 975
4420.12 978
4420.74 987
4421.37 946
4422.00 952
4422.62 938
4423.25 915
4423.88 902
4424.50 978
4425.13 945
4425.76 897
4426.38 914
4427.01 918
4427.64 963
4428.27 918
4428.89 901
4429.52 923
4430.15 938
4430.78 896
4431.40 923
4432.03 932
4432.66 879
4433.29 895
4433.91 968
4434.54 951
4435.17 899
4435.80 911
4436.43 893
4437.05 890
4437.68 932
4438.31 902
4438.94 876
4439.57 947
4440.19 966
4440.82 909
4441.45 921
4442.08 940
4442.71 963
4443.34 962
4443.96 960
4444.59 903
4445.22 966
4445.85 973
4446.48 966
4447.11 1006
4447.74 1010
4448.36 1051
4448.99 1057
4449.62 1004
4450.25 938
4450.88 921
4451.51 932
4452.14 931
4452.77 971
4453.40 1009
4454.02 1053
4454.65 1055
4455.28 1074
4455.91 1078
4456.54 1113
4457.17 1106
4457.80 1137
4458.43 1138
4459.06 1079
4459.69 1072
4460.32 983
4460.95 983
4461.58 919
4462.21 901
4462.84 955
4463.47 934
4464.10 903
4464.73 954
4465.36 931
4465.99 856
4466.62 916
4467.25 957
4467.88 969
4468.51 967
4469.14 944
4469.77 946
4470.40 954
4471.03 903
4471.66 887
4472.29 878
4472.92 880
4473.55 853
4474.18 864
4474.81 832
4475.44 893
4476.07 857
4476.70 878
4477.33 841
4477.96 855
4478.60 882
4479.23 904
4479.86 892
4480.49 828
4481.12 827
4481.75 865
4482.38 892
4483.01 848
4483.64 865
4484.27 890
4484.91 865
4485.54 876
4486.17 857
4486.80 876
4487.43 867
4488.06 861
4488.69 816
4489.33 848
4489.96 856
4490.59 874
4491.22 870
4491.85 859
4492.49 894
4493.12 872
4493.75 870
4494.38 888
4495.01 901
4495.65 884
4496.28 889
4496.91 840
4497.54 869
4498.17 918
4498.81 981
4499.44 955
4500.07 912
4500.70 995
4501.34 1016
4501.97 1072
4502.60 1120
4503.23 1034
4503.87 993
4504.50 996
4505.13 1052
4505.76 1090
4506.40 981
4507.03 975
4507.66 1003
4508.30 987
4508.93 957
4509.56 964
4510.19 988
4510.83 1037
4511.46 1024
4512.09 1046
4512.73 1005
4513.36 957
4513.99 931
4514.63 913
4515.26 893
4515.89 851
4516.53 884
4517.16 908
4517.80 922
4518.43 868
4519.06 898
4519.70 871
4520.33 872
4520.96 846
4521.60 891
4522.23 844
4522.87 871
4523.50 893
4524.13 884
4524.77 838
4525.40 796
4526.04 847
4526.67 857
4527.30 818
4527.94 806
4528.57 799
4529.21 842
4529.84 880
4530.48 850
4531.11 809
4531.75 827
4532.38 865
4533.02 878
4533.65 860
4534.28 811
4534.92 807
4535.55 852
4536.19 833
4536.82 823
4537.46 822
4538.09 795
4538.73 828
4539.36 803
4540.00 806
4540.64 788
4541.27 785
4541.91 793
4542.54 801
4543.18 826
4543.81 788
4544.45 760
4545.08 776
4545.72 779
4546.35 806
4546.99 747
4547.63 794
4548.26 743
4548.90 757
4549.53 731
4550.17 763
4550.80 778
4551.44 797
4552.08 806
4552.71 768
4553.35 800
4553.99 791
4554.62 782
4555.26 795
4555.89 756
4556.53 781
4557.17 787
4557.80 835
4558.44 771
4559.08 781
4559.71 763
4560.35 772
4560.99 815
4561.62 758
4562.26 764
4562.90 789
4563.53 808
4564.17 813
4564.81 800
4565.44 810
4566.08 753
4566.72 772
4567.35 785
4567.99 780
4568.63 802
4569.27 796
4569.90 800
4570.54 887
4571.18 829
4571.82 781
4572.45 792
4573.09 808
4573.73 801
4574.37 787
4575.00 799
4575.64 794
4576.28 813
4576.92 774
4577.55 801
4578.19 814
4578.83 839
4579.47 870
4580.11 848
4580.74 913
4581.38 904
4582.02 876
4582.66 882
4583.30 884
4583.93 908
4584.57 928
4585.21 973
4585.85 1047
4586.49 1068
4587.13 1135
4587.76 1260
4588.40 1307
4589.04 1305
4589.68 1248
4590.32 1298
4590.96 1349
4591.60 1278
4592.24 1260
4592.87 1343
4593.51 1364
4594.15 1264
4594.79 1203
4595.43 1200
4596.07 1126
4596.71 1058
4597.35 1071
4597.99 994
4598.63 1031
4599.27 1039
4599.90 1002
4600.54 998
4601.18 1025
4601.82 1020
4602.46 942
4603.10 929
4603.74 946
4604.38 937
4605.02 892
4605.66 901
4606.30 925
4606.94 937
4607.58 888
4608.22 906
4608.86 887
4609.50 848
4610.14 874
4610.78 838
4611.42 870
4612.06 912
4612.70 922
4613.34 913
4613.98 875
4614.62 861
4615.26 879
4615.90 912
4616.54 900
4617.18 891
4617.82 868
4618.47 848
4619.11 804
4619.75 791
4620.39 796
4621.03 833
4621.67 827
4622.31 804
4622.95 807
4623.59 805
4624.23 797
4624.87 792
4625.52 772
4626.16 792
4626.80 790
4627.44 778
4628.08 783
4628.72 794
4629.36 816
4630.00 791
4630.65 824
4631.29 876
4631.93 886
4632.57 904
4633.21 908
4633.85 923
4634.50 930
4635.14 916
4635.78 877
4636.42 910
4637.06 833
4637.71 866
4638.35 843
4638.99 852
4639.63 862
4640.27 925
4640.92 937
4641.56 932
4642.20 878
4642.84 858
4643.49 839
4644.13 866
4644.77 853
4645.41 839
4646.06 874
4646.70 812
4647.34 830
4647.98 777
4648.63 823
4649.27 802
4649.91 821
4650.55 820
4651.20 819
4651.84 807
4652.48 818
4653.13 833
4653.77 831
4654.41 854
4655.06 843
4655.70 859
4656.34 790
4656.99 771
4657.63 770
4658.27 774
4658.92 806
4659.56 774
4660.20 779
4660.85 759
4661.49 695
4662.13 760
4662.78 775
4663.42 780
4664.07 750
4664.71 769
4665.35 792
4666.00 760
4666.64 772
4667.28 729
4667.93 738
4668.57 740
4669.22 758
4669.86 742
4670.51 734
4671.15 704
4671.79 765
4672.44 760
4673.08 787
4673.73 780
4674.37 781
4675.02 753
4675.66 743
4676.31 774
4676.95 761
4677.60 740
4678.24 773
4678.88 780
4679.53 757
4680.17 782
4680.82 804
4681.46 826
4682.11 788
4682.75 818
4683.40 828
4684.05 814
4684.69 767
4685.34 766
4685.98 764
4686.63 794
4687.27 825
4687.92 826
4688.56 824
4689.21 794
4689.85 869
4690.50 867
4691.15 880
4691.79 831
4692.44 879
4693.08 900
4693.73 897
4694.37 926
4695.02 936
4695.67 959
4696.31 948
4696.96 965
4697.60 953
4698.25 974
4698.90 1034
4699.54 1062
4700.19 1014
4700.84 1054
4701.48 1042
4702.13 1071
4702.77 1035
4703.42 969
4704.07 980
4704.71 982
4705.36 968
4706.01 971
4706.65 932
4707.30 918
4707.95 909
4708.60 919
4709.24 920
4709.89 898
4710.54 896
4711.18 876
4711.83 862
4712.48 909
4713.12 917
4713.77 886
4714.42 860
4715.07 921
4715.71 877
4716.36 819
4717.01 790
4717.66 859
4718.30 885
4718.95 829
4719.60 829
4720.25 812
4720.89 819
4721.54 857
4722.19 874
4722.84 850
4723.49 797
4724.13 839
4724.78 866
4725.43 819
4726.08 774
4726.73 818
4727.37 805
4728.02 817
4728.67 822
4729.32 786
4729.97 806
4730.62 797
4731.26 815
4731.91 790
4732.56 799
4733.21 816
4733.86 767
4734.51 787
4735.16 775
4735.80 782
4736.45 807
4737.10 806
4737.75 780
4738.40 738
4739.05 758
4739.70 749
4740.35 768
4741.00 734
4741.64 750
4742.29 770
4742.94 777
4743.59 759
4744.24 746
4744.89 757
4745.54 753
4746.19 765
4746.84 786
4747.49 801
4748.14 777
4748.79 818
4749.44 783
4750.09 839
4750.74 819
4751.39 814
4752.04 852
4752.69 856
4753.34 882
4753.99 846
4754.64 848
4755.29 930
4755.94 839
4756.59 814
4757.24 828
4757.89 769
4758.54 782
4759.19 776
4759.84 830
4760.49 852
4761.14 834
4761.79 827
4762.44 819
4763.09 851
4763.74 819
4764.39 784
4765.04 825
4765.69 798
4766.35 756
4767.00 748
4767.65 794
4768.30 804
4768.95 783
4769.60 814
4770.25 857
4770.90 837
4771.55 836
4772.20 782
4772.86 769
4773.51 792
4774.16 810
4774.81 827
4775.46 814
4776.11 796
4776.76 740
4777.42 808
4778.07 834
4778.72 798
4779.37 795
4780.02 809
4780.67 838
4781.33 816
4781.98 783
4782.63 780
4783.28 829
4783.93 815
4784.59 821
4785.24 781
4785.89 773
4786.54 833
4787.20 864
4787.85 807
4788.50 832
4789.15 880
4789.80 882
4790.46 897
4791.11 868
4791.76 837
4792.41 858
4793.07 906
4793.72 897
4794.37 887
4795.03 826
4795.68 866
4796.33 900
4796.98 897
4797.64 876
4798.29 869
4798.94 868
4799.60 907
4800.25 878
4800.90 935
4801.56 914
4802.21 925
4802.86 933
4803.52 909
4804.17 928
4804.82 910
4805.48 961
4806.13 921
4806.78 946
4807.44 960
4808.09 981
4808.74 937
4809.40 967
4810.05 968
4810.71 966
4811.36 963
4812.01 925
4812.67 1015
4813.32 1067
4813.98 1038
4814.63 1017
4815.28 1001
4815.94 1048
4816.59 1091
4817.25 1060
4817.90 1050
4818.56 1073
4819.21 1083
4819.86 1117
4820.52 1126
4821.17 1139
4821.83 1210
4822.48 1322
4823.14 1342
4823.79 1337
4824.45 1333
4825.10 1303
4825.76 1306
4826.41 1275
4827.07 1226
4827.72 1211
4828.38 1192
4829.03 1163
4829.69 1198
4830.34 1176
4831.00 1168
4831.65 1168
4832.31 1197
4832.96 1197
4833.62 1221
4834.27 1250
4834.93 1235
4835.59 1264
4836.24 1313
4836.90 1292
4837.55 1316
4838.21 1335
4838.86 1305
4839.52 1320
4840.18 1367
4840.83 1295
4841.49 1330
4842.14 1314
4842.80 1329
4843.46 1287
4844.11 1371
4844.77 1383
4845.42 1335
4846.08 1356
4846.74 1337
4847.39 1308
4848.05 1362
4848.71 1355
4849.36 1372
4850.02 1421
4850.68 1389
4851.33 1409
4851.99 1451
4852.65 1428
4853.30 1412
4853.96 1472
4854.62 1507
4855.27 1599
4855.93 1711
4856.59 1893
4857.24 1996
4857.90 2116
4858.56 2199
4859.21 2208
4859.87 2232
4860.53 2118
4861.19 2024
4861.84 1928
4862.50 1778
4863.16 1740
4863.82 1672
4864.47 1611
4865.13 1665
4865.79 1670
4866.45 1691
4867.10 1676
4867.76 1631
4868.42 1719
4869.08 1648
4869.74 1640
4870.39 1643
4871.05 1608
4871.71 1597
4872.37 1569
4873.03 1570
4873.68 1543
4874.34 1504
4875.00 1531
4875.66 1519
4876.32 1522
4876.97 1559
4877.63 1539
4878.29 1656
4878.95 1717
4879.61 1757
4880.27 1773
4880.93 1680
4881.58 1583
4882.24 1547
4882.90 1460
4883.56 1439
4884.22 1412
4884.88 1372
4885.54 1328
4886.20 1305
4886.86 1335
4887.51 1322
4888.17 1388
4888.83 1328
4889.49 1320
4890.15 1318
4890.81 1314
4891.47 1369
4892.13 1302
4892.79 1365
4893.45 1289
4894.11 1254
4894.77 1283
4895.43 1281
4896.09 1225
4896.75 1227
4897.41 1233
4898.07 1207
4898.73 1237
4899.39 1307
4900.04 1320
4900.70 1298
4901.36 1283
4902.02 1252
4902.69 1245
4903.35 1257
4904.01 1247
4904.67 1153
4905.33 1121
4905.99 1107
4906.65 1093
4907.31 1081
4907.97 1089
4908.63 1085
4909.29 1102
4909.95 1057
4910.61 1047
4911.27 1066
4911.93 1071
4912.59 1015
4913.25 1032
4913.91 1053
4914.57 1037
4915.24 1001
4915.90 977
4916.56 1013
4917.22 1018
4917.88 992
4918.54 969
4919.20 985
4919.86 977
4920.52 967
4921.19 992
4921.85 995
4922.51 1018
4923.17 1031
4923.83 1007
4924.49 979
4925.15 937
4925.82 979
4926.48 956
4927.14 1000
4927.80 904
4928.46 923
4929.12 985
4929.79 913
4930.45 952
4931.11 959
4931.77 968
4932.43 934
4933.10 983
4933.76 950
4934.42 929
4935.08 923
4935.75 934
4936.41 960
4937.07 934
4937.73 977
4938.40 939
4939.06 919
4939.72 871
4940.38 898
4941.05 926
4941.71 949
4942.37 916
4943.03 936
4943.70 964
4944.36 949
4945.02 952
4945.69 964
4946.35 947
4947.01 909
4947.68 904
4948.34 916
4949.00 923
4949.66 864
4950.33 879
4950.99 870
4951.65 926
4952.32 907
4952.98 923
4953.65 894
4954.31 919
4954.97 905
4955.64 891
4956.30 910
4956.96 905
4957.63 904
4958.29 895
4958.95 925
4959.62 922
4960.28 966
4960.95 969
4961.61 1061
4962.27 1002
4962.94 1088
4963.60 1128
4964.27 1110
4964.93 1112
4965.60 1112
4966.26 1049
4966.92 1024
4967.59 1012
4968.25 991
4968.92 928
4969.58 898
4970.25 913
4970.91 939
4971.58 946
4972.24 873
4972.91 889
4973.57 923
4974.24 910
4974.90 892
4975.57 933
4976.23 974
4976.90 984
4977.56 1041
4978.23 1016
4978.89 980
4979.56 975
4980.22 998
4980.89 980
4981.55 903
4982.22 902
4982.88 902
4983.55 889
4984.21 876
4984.88 872
4985.55 884
4986.21 858
4986.88 866
4987.54 876
4988.21 894
4988.87 864
4989.54 851
4990.21 866
4990.87 843
4991.54 809
4992.20 837
4992.87 849
4993.54 854
4994.20 896
4994.87 890
4995.54 870
4996.20 831
4996.87 833
4997.54 796
4998.20 791
4998.87 818
4999.53 750
5000.20 806
5000.87 864
5001.53 794
5002.20 772
5002.87 828
5003.54 788
5004.20 791
5004.87 776
5005.54 743
5006.20 759
5006.87 755
5007.54 803
5008.20 812
5008.87 810
5009.54 825
5010.21 795
5010.87 814
5011.54 807
5012.21 781
5012.88 814
5013.54 776
5014.21 791
5014.88 789
5015.55 804
5016.21 779
5016.88 749
5017.55 784
5018.22 744
5018.89 758
5019.55 767
5020.22 744
5020.89 774
5021.56 728
5022.23 771
5022.89 778
5023.56 746
5024.23 782
5024.90 795
5025.57 807
5026.23 791
5026.90 823
5027.57 848
5028.24 809
5028.91 765
5029.58 762
5030.25 769
5030.91 797
5031.58 762
5032.25 732
5032.92 743
5033.59 722
5034.26 770
5034.93 792
5035.60 800
5036.27 775
5036.93 764
5037.60 780
5038.27 776
5038.94 745
5039.61 770
5040.28 815
5040.95 791
5041.62 767
5042.29 712
5042.96 731
5043.63 779
5044.30 745
5044.97 748
5045.64 763
5046.31 747
5046.98 791
5047.65 819
5048.32 784
5048.99 783
5049.66 800
5050.33 741
5051.00 728
5051.67 725
5052.34 755
5053.01 767
5053.68 751
5054.35 738
5055.02 757
5055.69 763
5056.36 793
5057.03 775
5057.70 756
5058.37 757
5059.04 746
5059.71 752
5060.38 752
5061.05 754
5061.72 747
5062.39 765
5063.06 748
5063.73 758
5064.40 741
5065.08 760
5065.75 787
5066.42 758
5067.09 721
5067.76 711
5068.43 738
5069.10 780
5069.77 778
5070.44 793
5071.12 764
5071.79 744
5072.46 761
5073.13 764
5073.80 788
5074.47 775
5075.14 805
5075.82 747
5076.49 777
5077.16 783
5077.83 818
5078.50 877
5079.18 829
5079.85 879
5080.52 848
5081.19 844
5081.86 841
5082.54 829
5083.21 829
5083.88 843
5084.55 826
5085.22 811
5085.90 855
5086.57 807
5087.24 815
5087.91 795
5088.59 780
5089.26 824
5089.93 805
5090.60 803
5091.28 817
5091.95 848
5092.62 844
5093.30 803
5093.97 816
5094.64 794
5095.31 779
5095.99 796
5096.66 814
5097.33 783
5098.01 791
5098.68 813
5099.35 805
5100.03 735
5100.70 749
5101.37 804
5102.05 805
5102.72 774
5103.39 796
5104.07 806
5104.74 816
5105.41 847
5106.09 838
5106.76 794
5107.43 844
5108.11 877
5108.78 841
5109.46 822
5110.13 814
5110.80 802
5111.48 831
5112.15 798
5112.83 782
5113.50 799
5114.17 814
5114.85 782
5115.52 807
5116.20 833
5116.87 872
5117.55 910
5118.22 938
5118.89 961
5119.57 996
5120.24 998
5120.92 1012
5121.59 1010
5122.27 949
5122.94 940
5123.62 964
5124.29 920
5124.97 920
5125.64 942
5126.32 870
5126.99 853
5127.67 836
5128.34 863
5129.02 858
5129.69 877
5130.37 861
5131.04 840
5131.72 834
5132.39 815
5133.07 872
5133.75 881
5134.42 877
5135.10 818
5135.77 841
5136.45 822
5137.12 797
5137.80 785
5138.47 812
5139.15 800
5139.83 773
5140.50 733
5141.18 790
5141.85 743
5142.53 723
5143.21 727
5143.88 740
5144.56 763
5145.23 754
5145.91 745
5146.59 745
5147.26 749
5147.94 710
5148.62 701
5149.29 770
5149.97 751
5150.65 748
5151.32 737
5152.00 739
5152.68 752
5153.35 723
5154.03 726
5154.71 732
5155.38 742
5156.06 730
5156.74 710
5157.41 731
5158.09 722
5158.77 737
5159.45 720
5160.12 774
5160.80 766
5161.48 762
5162.16 714
5162.83 749
5163.51 710
5164.19 738
5164.87 823
5165.54 788
5166.22 780
5166.90 767
5167.58 772
5168.25 761
5168.93 755
5169.61 736
5170.29 733
5170.96 690
5171.64 748
5172.32 736
5173.00 712
5173.68 714
5174.36 726
5175.03 747
5175.71 754
5176.39 738
5177.07 717
5177.75 752
5178.42 740
5179.10 730
5179.78 753
5180.46 781
5181.14 764
5181.82 746
5182.50 727
5183.18 729
5183.85 737
5184.53 745
5185.21 754
5185.89 738
5186.57 718
5187.25 725
5187.93 726
5188.61 724
5189.29 762
5189.96 703
5190.64 708
5191.32 734
5192.00 725
5192.68 729
5193.36 693
5194.04 699
5194.72 687
5195.40 681
5196.08 709
5196.76 727
5197.44 734
5198.12 713
5198.80 717
5199.48 727
5200.16 705
5200.84 707
5201.52 678
5202.20 730
5202.88 720
5203.56 684
5204.24 698
5204.92 760
5205.60 709
5206.28 660
5206.96 693
5207.64 724
5208.32 748
5209.00 737
5209.68 750
5210.36 748
5211.04 770
5211.72 768
5212.40 820
5213.08 787
5213.76 802
5214.44 814
5215.13 773
5215.81 806
5216.49 809
5217.17 787
5217.85 839
5218.53 802
5219.21 793
5219.89 809
5220.57 795
5221.25 845
5221.94 802
5222.62 775
5223.30 810
5223.98 819
5224.66 794
5225.34 863
5226.02 801
5226.71 821
5227.39 802
5228.07 806
5228.75 784
5229.43 786
5230.11 793
5230.80 780
5231.48 776
5232.16 738
5232.84 757
5233.52 776
5234.21 840
5234.89 799
5235.57 770
5236.25 770
5236.93 786
5237.62 771
5238.30 783
5238.98 785
5239.66 796
5240.35 860
5241.03 838
5241.71 820
5242.39 786
5243.08 802
5243.76 809
5244.44 813
5245.13 771
5245.81 761
5246.49 782
5247.17 772
5247.86 789
5248.54 808
5249.22 771
5249.91 769
5250.59 802
5251.27 840
5251.96 875
5252.64 845
5253.32 833
5254.01 828
5254.69 842
5255.37 825
5256.06 818
5256.74 795
5257.42 808
5258.11 780
5258.79 779
5259.47 773
5260.16 786
5260.84 844
5261.53 884
5262.21 877
5262.89 822
5263.58 847
5264.26 846
5264.95 823
5265.63 799
5266.31 787
5267.00 781
5267.68 825
5268.37 792
5269.05 798
5269.73 819
5270.42 765
5271.10 798
5271.79 777
5272.47 794
5273.16 736
5273.84 794
5274.53 800
5275.21 811
5275.90 814
5276.58 780
5277.27 776
5277.95 811
5278.64 804
5279.32 788
5280.01 763
5280.69 781
5281.38 782
5282.06 777
5282.75 782
5283.43 734
5284.12 775
5284.80 779
5285.49 806
5286.17 769
5286.86 731
5287.54 740
5288.23 781
5288.92 774
5289.60 817
5290.29 789
5290.97 828
5291.66 795
5292.34 741
5293.03 754
5293.72 764
5294.40 811
5295.09 798
5295.77 761
5296.46 761
5297.15 784
5297.83 829
5298.52 771
5299.20 732
5299.89 834
5300.58 860
5301.26 871
5301.95 868
5302.64 847
5303.32 901
5304.01 965
5304.70 1017
5305.38 1041
5306.07 1032
5306.76 1045
5307.44 1049
5308.13 994
5308.82 958
5309.50 970
5310.19 981
5310.88 1006
5311.57 1052
5312.25 1080
5312.94 1046
5313.63 981
5314.31 979
5315.00 958
5315.69 946
5316.38 962
5317.06 972
5317.75 948
5318.44 904
5319.13 908
5319.81 979
5320.50 975
5321.19 973
5321.88 985
5322.57 991
5323.25 946
5323.94 933
5324.63 926
5325.32 862
5326.00 897
5326.69 875
5327.38 870
5328.07 837
5328.76 833
5329.45 798
5330.13 783
5330.82 776
5331.51 756
5332.20 761
5332.89 804
5333.58 782
5334.26 757
5334.95 782
5335.64 752
5336.33 766
5337.02 786
5337.71 733
5338.40 748
5339.09 759
5339.77 774
5340.46 748
5341.15 740
5341.84 748
5342.53 757
5343.22 780
5343.91 749
5344.60 751
5345.29 734
5345.98 755
5346.67 741
5347.36 762
5348.05 806
5348.73 777
5349.42 768
5350.11 759
5350.80 771
5351.49 763
5352.18 703
5352.87 737
5353.56 765
5354.25 772
5354.94 743
5355.63 743
5356.32 727
5357.01 717
5357.70 713
5358.39 744
5359.08 763
5359.77 738
5360.46 734
5361.15 778
5361.84 823
5362.53 795
5363.22 830
5363.91 829
5364.61 808
5365.30 856
5365.99 805
5366.68 802
5367.37 761
5368.06 748
5368.75 754
5369.44 744
5370.13 719
5370.82 748
5371.51 733
5372.20 727
5372.89 719
5373.59 733
5374.28 691
5374.97 727
5375.66 721
5376.35 753
5377.04 758
5377.73 717
5378.42 703
5379.12 736
5379.81 719
5380.50 703
5381.19 720
5381.88 689
5382.57 716
5383.27 719
5383.96 729
5384.65 705
5385.34 729
5386.03 716
5386.73 736
5387.42 751
5388.11 759
5388.80 773
5389.49 698
5390.19 732
5390.88 727
5391.57 766
5392.26 761
5392.95 773
5393.65 791
5394.34 779
5395.03 750
5395.72 743
5396.42 739
5397.11 718
5397.80 685
5398.50 716
5399.19 716
5399.88 721
5400.57 732
5401.27 772
5401.96 763
5402.65 808
5403.35 767
5404.04 746
5404.73 764
5405.42 779
5406.12 804
5406.81 784
5407.50 770
5408.20 759
5408.89 774
5409.58 747
5410.28 742
5410.97 746
5411.66 747
5412.36 763
5413.05 762
5413.75 729
5414.44 750
5415.13 785
5415.83 741
5416.52 782
5417.21 808
5417.91 782
5418.60 751
5419.30 796
5419.99 794
5420.68 865
5421.38 832
5422.07 827
5422.77 840
5423.46 822
5424.16 816
5424.85 850
5425.54 809
5426.24 817
5426.93 793
5427.63 791
5428.32 786
5429.02 782
5429.71 827
5430.41 792
5431.10 789
5431.80 823
5432.49 804
5433.19 844
5433.88 837
5434.58 815
5435.27 849
5435.97 861
5436.66 879
5437.36 885
5438.05 899
5438.75 898
5439.44 913
5440.14 842
5440.83 862
5441.53 862
5442.22 865
5442.92 832
5443.62 888
5444.31 896
5445.01 911
5445.70 997
5446.40 1016
5447.09 1044
5447.79 1096
5448.49 1106
5449.18 1061
5449.88 1068
5450.57 1056
5451.27 1006
5451.97 981
5452.66 1012
5453.36 1019
5454.05 988
5454.75 963
5455.45 993
5456.14 997
5456.84 1015
5457.54 1036
5458.23 1020
5458.93 1052
5459.63 1034
5460.32 1051
5461.02 1087
5461.72 1007
5462.41 1046
5463.11 1055
5463.81 1104
5464.50 1127
5465.20 1117
5465.90 1107
5466.59 1190
5467.29 1121
5467.99 1157
5468.69 1163
5469.38 1166
5470.08 1132
5470.78 1208
5471.48 1234
5472.17 1236
5472.87 1287
5473.57 1354
5474.27 1302
5474.96 1338
5475.66 1348
5476.36 1431
5477.06 1456
5477.75 1604
5478.45 1771
5479.15 1855
5479.85 2039
5480.55 2198
5481.24 2293
5481.94 2243
5482.64 2210
5483.34 2127
5484.04 1961
5484.73 1884
5485.43 1764
5486.13 1672
5486.83 1638
5487.53 1610
5488.23 1662
5488.92 1638
5489.62 1600
5490.32 1635
5491.02 1661
5491.72 1696
5492.42 1630
5493.12 1735
5493.81 1753
5494.51 1782
5495.21 1839
5495.91 1845
5496.61 1923
5497.31 1927
5498.01 2052
5498.71 2316
5499.41 2639
5500.11 3036
5500.81 3382
5501.50 3578
5502.20 3588
5502.90 3321
5503.60 3121
5504.30 2831
5505.00 2511
5505.70 2198
5506.40 2049
5507.10 1812
5507.80 1741
5508.50 1702
5509.20 1611
5509.90 1622
5510.60 1559
5511.30 1519
5512.00 1463
5512.70 1530
5513.40 1532
5514.10 1535
5514.80 1517
5515.50 1496
5516.20 1459
5516.90 1515
5517.60 1506
5518.30 1459
5519.00 1422
5519.70 1378
5520.40 1401
5521.10 1408
5521.80 1379
5522.50 1290
5523.20 1246
5523.90 1233
5524.61 1231
5525.31 1210
5526.01 1196
5526.71 1138
5527.41 1182
5528.11 1150
5528.81 1157
5529.51 1159
5530.21 1208
5530.91 1250
5531.62 1169
5532.32 1213
5533.02 1208
5533.72 1212
5534.42 1161
5535.12 1098
5535.82 1023
5536.53 1079
5537.23 1084
5537.93 1111
5538.63 1071
5539.33 1061
5540.03 1088
5540.74 1071
5541.44 1101
5542.14 1032
5542.84 1055
5543.54 1087
5544.24 1034
5544.95 1069
5545.65 1032
5546.35 1006
5547.05 1012
5547.76 1009
5548.46 973
5549.16 948
5549.86 979
5550.56 1022
5551.27 994
5551.97 988
5552.67 981
5553.37 1024
5554.08 1011
5554.78 970
5555.48 965
5556.19 994
5556.89 965
5557.59 989
5558.29 938
5559.00 962
5559.70 947
5560.40 965
5561.11 974
5561.81 952
5562.51 960
5563.22 932
5563.92 977
5564.62 994
5565.33 1001
5566.03 969
5566.73 940
5567.44 972
5568.14 962
5568.84 883
5569.55 887
5570.25 956
5570.95 924
5571.66 894
5572.36 912
5573.06 898
5573.77 958
5574.47 971
5575.18 911
5575.88 920
5576.58 908
5577.29 963
5577.99 975
5578.70 947
5579.40 911
5580.11 936
5580.81 926
5581.51 864
5582.22 855
5582.92 884
5583.63 937
5584.33 851
5585.04 866
5585.74 888
5586.45 851
5587.15 826
5587.86 908
5588.56 865
5589.26 840
5589.97 852
5590.67 894
5591.38 837
5592.08 813
5592.79 824
5593.49 839
5594.20 846
5594.91 821
5595.61 836
5596.32 816
5597.02 793
5597.73 779
5598.43 848
5599.14 836
5599.84 838
5600.55 781
5601.25 816
5601.96 769
5602.67 840
5603.37 824
5604.08 856
5604.78 852
5605.49 853
5606.19 834
5606.90 846
5607.61 797
5608.31 801
5609.02 809
5609.72 788
5610.43 784
5611.14 781
5611.84 823
5612.55 873
5613.26 800
5613.96 834
5614.67 831
5615.38 850
5616.08 808
5616.79 816
5617.49 865
5618.20 852
5618.91 890
5619.62 852
5620.32 838
5621.03 837
5621.74 800
5622.44 844
5623.15 814
5623.86 773
5624.56 794
5625.27 866
5625.98 875
5626.69 901
5627.39 909
5628.10 885
5628.81 912
5629.51 881
5630.22 957
5630.93 924
5631.64 899
5632.34 897
5633.05 958
5633.76 918
5634.47 902
5635.17 921
5635.88 969
5636.59 985
5637.30 960
5638.01 1031
5638.71 996
5639.42 1013
5640.13 1053
5640.84 1024
5641.55 1061
5642.25 1008
5642.96 1002
5643.67 1012
5644.38 970
5645.09 975
5645.80 915
5646.50 907
5647.21 912
5647.92 919
5648.63 895
5649.34 909
5650.05 903
5650.76 931
5651.47 933
5652.17 964
5652.88 945
5653.59 995
5654.30 965
5655.01 968
5655.72 961
5656.43 941
5657.14 939
5657.85 970
5658.56 980
5659.26 966
5659.97 954
5660.68 988
5661.39 997
5662.10 994
5662.81 961
5663.52 942
5664.23 968
5664.94 963
5665.65 958
5666.36 911
5667.07 907
5667.78 907
5668.49 874
5669.20 889
5669.91 917
5670.62 964
5671.33 958
5672.04 956
5672.75 863
5673.46 928
5674.17 909
5674.88 933
5675.59 890
5676.30 874
5677.01 866
5677.72 872
5678.43 872
5679.14 902
5679.85 909
5680.56 912
5681.27 909
5681.98 847
5682.69 905
5683.41 934
5684.12 890
5684.83 881
5685.54 864
5686.25 853
5686.96 824
5687.67 799
5688.38 799
5689.09 800
5689.80 812
5690.52 838
5691.23 808
5691.94 799
5692.65 820
5693.36 838
5694.07 780
5694.78 816
5695.49 793
5696.21 766
5696.92 793
5697.63 763
5698.34 812
5699.05 768
5699.77 797
5700.48 796
5701.19 786
5701.90 810
5702.61 776
5703.32 771
5704.04 783
5704.75 813
5705.46 754
5706.17 768
5706.89 795
5707.60 799
5708.31 798
5709.02 775
5709.73 741
5710.45 764
5711.16 755
5711.87 757
5712.58 732
5713.30 776
5714.01 749
5714.72 748
5715.44 730
5716.15 738
5716.86 696
5717.57 744
5718.29 758
5719.00 748
5719.71 723
5720.43 773
5721.14 765
5721.85 760
5722.57 763
5723.28 783
5723.99 789
5724.71 802
5725.42 805
5726.13 751
5726.85 759
5727.56 752
5728.27 820
5728.99 769
5729.70 766
5730.41 726
5731.13 714
5731.84 705
5732.56 715
5733.27 767
5733.98 744
5734.70 729
5735.41 714
5736.12 751
5736.84 696
5737.55 692
5738.27 715
5738.98 717
5739.70 707
5740.41 696
5741.12 700
5741.84 734
5742.55 731
5743.27 733
5743.98 755
5744.70 747
5745.41 768
5746.13 752
5746.84 738
5747.56 710
5748.27 729
5748.99 739
5749.70 713
5750.42 721
5751.13 708
5751.85 747
5752.56 746
5753.28 705
5753.99 666
5754.71 704
5755.42 727
5756.14 702
5756.85 724
5757.57 725
5758.28 740
5759.00 708
5759.71 711
5760.43 737
5761.14 778
5761.86 784
5762.58 720
5763.29 737
5764.01 707
5764.72 731
5765.44 749
5766.16 726
5766.87 751
5767.59 736
5768.30 754
5769.02 812
5769.74 759
5770.45 805
5771.17 828
5771.88 801
5772.60 820
5773.32 809
5774.03 794
5774.75 749
5775.47 753
5776.18 801
5776.90 746
5777.62 730
5778.33 731
5779.05 752
5779.77 733
5780.48 749
5781.20 743
5781.92 756
5782.63 748
5783.35 761
5784.07 766
5784.78 760
5785.50 706
5786.22 738
5786.94 763
5787.65 730
5788.37 706
5789.09 686
5789.81 705
5790.52 683
5791.24 692
5791.96 695
5792.68 712
5793.39 696
5794.11 751
5794.83 718
5795.55 679
5796.26 718
5796.98 711
5797.70 716
5798.42 710
5799.14 726
5799.85 748
5800.57 750
5801.29 713
5802.01 725
5802.73 743
5803.44 725
5804.16 708
5804.88 726
5805.60 736
5806.32 739
5807.04 691
5807.75 714
5808.47 730
5809.19 730
5809.91 723
5810.63 765
5811.35 782
5812.07 709
5812.79 666
5813.50 717
5814.22 727
5814.94 705
5815.66 731
5816.38 758
5817.10 733
5817.82 726
5818.54 735
5819.26 757
5819.98 736
5820.70 762
5821.41 753
5822.13 756
5822.85 723
5823.57 741
5824.29 748
5825.01 756
5825.73 734
5826.45 734
5827.17 761
5827.89 736
5828.61 723
5829.33 752
5830.05 746
5830.77 795
5831.49 772
5832.21 750
5832.93 732
5833.65 728
5834.37 754
5835.09 746
5835.81 746
5836.53 748
5837.25 766
5837.97 776
5838.69 776
5839.41 760
5840.13 756
5840.85 765
5841.57 770
5842.30 771
5843.02 755
5843.74 746
5844.46 765
5845.18 754
5845.90 761
5846.62 767
5847.34 796
5848.06 834
5848.78 813
5849.50 828
5850.23 786
5850.95 790
5851.67 837
5852.39 822
5853.11 804
5853.83 807
5854.55 815
5855.27 857
5856.00 801
5856.72 819
5857.44 825
5858.16 818
5858.88 826
5859.60 835
5860.33 804
5861.05 810
5861.77 856
5862.49 841
5863.21 822
5863.94 818
5864.66 870
5865.38 837
5866.10 829
5866.82 811
5867.55 839
5868.27 878
5868.99 865
5869.71 858
5870.43 872
5871.16 853
5871.88 859
5872.60 857
5873.32 891
5874.05 900
5874.77 920
5875.49 932
5876.22 871
5876.94 923
5877.66 935
5878.38 1016
5879.11 1045
5879.83 981
5880.55 944
5881.28 1003
5882.00 1015
5882.72 972
5883.45 964
5884.17 1008
5884.89 993
5885.61 950
5886.34 996
5887.06 928
5887.79 983
5888.51 984
5889.23 1004
5889.96 973
5890.68 978
5891.40 963
5892.13 926
5892.85 963
5893.57 985
5894.30 1005
5895.02 1011
5895.75 989
5896.47 1004
5897.19 991
5897.92 1004
5898.64 987
5899.37 956
5900.09 969
5900.81 1003
5901.54 988
5902.26 1008
5902.99 1005
5903.71 1001
5904.44 1014
5905.16 1049
5905.89 1068
5906.61 1072
5907.33 1044
5908.06 1076
5908.78 1063
5909.51 1059
5910.23 1040
5910.96 1074
5911.68 1093
5912.41 1063
5913.13 1056
5913.86 1100
5914.58 1066
5915.31 1066
5916.03 1118
5916.76 1092
5917.48 1106
5918.21 1167
5918.94 1147
5919.66 1168
5920.39 1182
5921.11 1145
5921.84 1171
5922.56 1196
5923.29 1277
5924.01 1231
5924.74 1234
5925.47 1267
5926.19 1244
5926.92 1246
5927.64 1261
5928.37 1303
5929.09 1271
5929.82 1310
5930.55 1368
5931.27 1356
5932.00 1343
5932.73 1392
5933.45 1412
5934.18 1448
5934.90 1420
5935.63 1441
5936.36 1498
5937.08 1520
5937.81 1503
5938.54 1572
5939.26 1568
5939.99 1593
5940.72 1616
5941.44 1656
5942.17 1708
5942.90 1661
5943.62 1740
5944.35 1715
5945.08 1868
5945.80 1861
5946.53 1881
5947.26 1928
5947.99 1921
5948.71 1986
5949.44 2036
5950.17 2164
5950.89 2307
5951.62 2442
5952.35 2594
5953.08 2786
5953.80 2891
5954.53 2906
5955.26 2872
5955.99 2807
5956.71 2647
5957.44 2626
5958.17 2537
5958.90 2492
5959.63 2482
5960.35 2475
5961.08 2429
5961.81 2521
5962.54 2547
5963.27 2646
5963.99 2664
5964.72 2817
5965.45 3126
5966.18 3345
5966.91 3548
5967.64 3705
5968.36 3635
5969.09 3532
5969.82 3386
5970.55 3212
5971.28 3045
5972.01 2983
5972.73 2934
5973.46 2855
5974.19 2790
5974.92 2759
5975.65 2790
5976.38 2824
5977.11 2794
5977.84 2789
5978.57 2833
5979.29 2974
5980.02 3017
5980.75 3049
5981.48 3140
5982.21 3177
5982.94 3186
5983.67 3188
5984.40 3185
5985.13 3200
5985.86 3198
5986.59 3221
5987.32 3127
5988.05 3170
5988.78 3175
5989.51 3165
5990.24 3290
5990.97 3257
5991.70 3256
5992.43 3282
5993.16 3302
5993.89 3303
5994.62 3447
5995.35 3426
5996.08 3558
5996.81 3532
5997.54 3577
5998.27 3625
5999.00 3597
5999.73 3646
6000.46 3659
6001.19 3616
6001.92 3494
6002.65 3431
6003.38 3436
6004.11 3466
6004.84 3357
6005.57 3326
6006.30 3454
6007.03 3543
6007.76 3653
6008.49 4007
6009.22 4555
6009.95 5108
6010.69 5946
6011.42 6879
6012.15 7866
6012.88 8655
6013.61 9204
6014.34 9724
6015.07 9638
6015.80 9171
6016.54 8623
6017.27 7846
6018.00 7025
6018.73 6195
6019.46 5509
6020.19 4852
6020.92 4453
6021.66 4013
6022.39 3727
6023.12 3467
6023.85 3214
6024.58 3163
6025.31 3055
6026.05 3031
6026.78 2946
6027.51 2911
6028.24 2984
6028.97 2981
6029.71 3001
6030.44 2979
6031.17 2940
6031.90 2844
6032.64 2767
6033.37 2634
6034.10 2520
6034.83 2467
6035.57 2471
6036.30 2455
6037.03 2411
6037.76 2381
6038.50 2483
6039.23 2492
6039.96 2476
6040.69 2546
6041.43 2499
6042.16 2614
6042.89 2647
6043.63 2666
6044.36 2685
6045.09 2699
6045.82 2757
6046.56 2820
6047.29 2704
6048.02 2699
6048.76 2771
6049.49 2844
6050.22 2895
6050.96 2937
6051.69 3111
6052.42 3239
6053.16 3271
6053.89 3248
6054.63 3215
6055.36 3121
6056.09 3009
6056.83 2956
6057.56 2905
6058.29 2806
6059.03 2722
6059.76 2695
6060.50 2727
6061.23 2681
6061.96 2638
6062.70 2662
6063.43 2598
6064.17 2577
6064.90 2485
6065.63 2473
6066.37 2511
6067.10 2475
6067.84 2396
6068.57 2368
6069.31 2359
6070.04 2341
6070.78 2332
6071.51 2347
6072.25 2255
6072.98 2342
6073.72 2262
6074.45 2261
6075.18 2258
6075.92 2226
6076.65 2265
6077.39 2303
6078.12 2229
6078.86 2192
6079.59 2188
6080.33 2159
6081.07 2165
6081.80 2047
6082.54 2070
6083.27 1978
6084.01 2012
6084.74 1970
6085.48 1942
6086.21 1874
6086.95 1869
6087.68 1958
6088.42 1968
6089.16 1911
6089.89 1917
6090.63 1893
6091.36 1860
6092.10 1857
6092.84 1841
6093.57 1903
6094.31 1879
6095.04 1846
6095.78 1846
6096.52 1815
6097.25 1841
6097.99 1769
6098.72 1750
6099.46 1718
6100.20 1732
6100.93 1725
6101.67 1749
6102.41 1727
6103.14 1708
6103.88 1691
6104.62 1717
6105.35 1751
6106.09 1695
6106.83 1651
6107.56 1702
6108.30 1720
6109.04 1723
6109.77 1687
6110.51 1717
6111.25 1730
6111.99 1765
6112.72 1757
6113.46 1796
6114.20 1772
6114.93 1739
6115.67 1778
6116.41 1762
6117.15 1831
6117.88 1764
6118.62 1740
6119.36 1774
6120.10 1734
6120.83 1775
6121.57 1815
6122.31 1840
6123.05 1808
6123.79 1811
6124.52 1829
6125.26 1862
6126.00 1885
6126.74 1874
6127.47 1876
6128.21 1838
6128.95 1826
6129.69 1840
6130.43 1835
6131.17 1812
6131.90 1854
6132.64 1851
6133.38 1870
6134.12 1894
6134.86 1914
6135.60 1969
6136.33 1982
6137.07 1994
6137.81 1991
6138.55 1999
6139.29 2061
6140.03 2018
6140.77 1996
6141.51 2080
6142.24 2057
6142.98 2023
6143.72 2058
6144.46 1921
6145.20 1950
6145.94 1950
6146.68 1963
6147.42 2022
6148.16 1953
6148.90 2007
6149.64 1992
6150.38 1986
6151.12 2022
6151.86 2024
6152.59 2015
6153.33 2125
6154.07 2162
6154.81 2173
6155.55 2128
6156.29 2150
6157.03 2178
6157.77 2196
6158.51 2234
6159.25 2207
6159.99 2294
6160.73 2327
6161.47 2373
6162.21 2415
6162.95 2570
6163.69 2645
6164.43 2745
6165.17 2934
6165.91 3030
6166.65 3129
6167.39 3163
6168.14 3287
6168.88 3247
6169.62 3191
6170.36 3169
6171.10 3087
6171.84 3022
6172.58 2997
6173.32 2920
6174.06 2848
6174.80 2831
6175.54 2765
6176.28 2758
6177.02 2820
6177.77 2758
6178.51 2778
6179.25 2912
6179.99 2956
6180.73 2934
6181.47 2982
6182.21 2988
6182.95 3034
6183.70 3044
6184.44 3083
6185.18 3121
6185.92 3134
6186.66 3154
6187.40 3137
6188.15 3208
6188.89 3287
6189.63 3404
6190.37 3501
6191.11 3662
6191.85 3806
6192.60 3961
6193.34 3952
6194.08 4004
6194.82 4111
6195.56 4131
6196.31 4082
6197.05 4058
6197.79 3998
6198.53 3998
6199.28 4002
6200.02 3970
6200.76 4057
6201.50 3998
6202.25 4107
6202.99 4374
6203.73 4665
6204.47 5336
6205.22 6340
6205.96 7883
6206.70 10023
6207.44 12302
6208.19 14584
6208.93 16476
6209.67 17637
6210.42 17816
6211.16 17095
6211.90 15941
6212.65 14277
6213.39 12387
6214.13 10513
6214.88 8867
6215.62 7473
6216.36 6335
6217.11 5400
6217.85 4761
6218.59 4185
6219.34 3788
6220.08 3522
6220.82 3281
6221.57 3141
6222.31 3093
6223.05 3016
6223.80 3014
6224.54 2910
6225.29 2918
6226.03 2876
6226.77 2729
6227.52 2582
6228.26 2433
6229.01 2263
6229.75 2206
6230.49 2100
6231.24 2087
6231.98 2063
6232.73 2052
6233.47 2042
6234.22 2006
6234.96 2032
6235.71 2093
6236.45 2248
6237.19 2247
6237.94 2345
6238.68 2424
6239.43 2532
6240.17 2611
6240.92 2579
6241.66 2513
6242.41 2525
6243.15 2546
6243.90 2508
6244.64 2447
6245.39 2496
6246.13 2582
6246.88 2622
6247.62 2687
6248.37 2744
6249.12 2681
6249.86 2664
6250.61 2653
6251.35 2599
6252.10 2552
6252.84 2517
6253.59 2517
6254.33 2510
6255.08 2547
6255.83 2508
6256.57 2499
6257.32 2477
6258.06 2473
6258.81 2431
6259.55 2436
6260.30 2439
6261.05 2412
6261.79 2394
6262.54 2395
6263.28 2330
6264.03 2283
6264.78 2314
6265.52 2275
6266.27 2296
6267.02 2343
6267.76 2337
6268.51 2436
6269.26 2441
6270.00 2434
6270.75 2459
6271.50 2440
6272.24 2504
6272.99 2516
6273.74 2440
6274.48 2462
6275.23 2432
6275.98 2461
6276.72 2511
6277.47 2496
6278.22 2437
6278.96 2357
6279.71 2268
6280.46 2187
6281.21 2097
6281.95 2052
6282.70 1998
6283.45 1984
6284.20 1956
6284.94 1945
6285.69 1907
6286.44 1870
6287.19 1893
6287.93 1861
6288.68 1835
6289.43 1793
6290.18 1799
6290.92 1806
6291.67 1768
6292.42 1683
6293.17 1747
6293.92 1726
6294.66 1722
6295.41 1682
6296.16 1701
6296.91 1700
6297.66 1642
6298.41 1638
6299.15 1577
6299.90 1553
6300.65 1530
6301.40 1532
6302.15 1520
6302.90 1584
6303.64 1559
6304.39 1527
6305.14 1516
6305.89 1507
6306.64 1518
6307.39 1572
6308.14 1542
6308.89 1535
6309.63 1610
6310.38 1619
6311.13 1596
6311.88 1628
6312.63 1654
6313.38 1634
6314.13 1634
6314.88 1615
6315.63 1658
6316.38 1675
6317.13 1663
6317.88 1609
6318.63 1593
6319.38 1629
6320.12 1556
6320.87 1505
6321.62 1456
6322.37 1456
6323.12 1493
6323.87 1402
6324.62 1432
6325.37 1372
6326.12 1390
6326.87 1370
6327.62 1355
6328.37 1411
6329.12 1353
6329.87 1316
6330.62 1299
6331.37 1352
6332.12 1350
6332.87 1357
6333.62 1321
6334.37 1340
6335.13 1357
6335.88 1381
6336.63 1376
6337.38 1337
6338.13 1373
6338.88 1357
6339.63 1370
6340.38 1377
6341.13 1386
6341.88 1402
6342.63 1355
6343.38 1396
6344.13 1322
6344.89 1347
6345.64 1285
6346.39 1327
6347.14 1301
6347.89 1301
6348.64 1383
6349.39 1367
6350.14 1363
6350.90 1402
6351.65 1412
6352.40 1432
6353.15 1445
6353.90 1514
6354.65 1487
6355.40 1502
6356.16 1527
6356.91 1480
6357.66 1454
6358.41 1426
6359.16 1380
6359.92 1304
6360.67 1332
6361.42 1306
6362.17 1335
6362.92 1307
6363.68 1308
6364.43 1284
6365.18 1318
6365.93 1336
6366.68 1326
6367.44 1307
6368.19 1312
6368.94 1316
6369.69 1306
6370.45 1328
6371.20 1313
6371.95 1284
6372.70 1281
6373.46 1272
6374.21 1276
6374.96 1272
6375.72 1240
6376.47 1267
6377.22 1252
6377.97 1257
6378.73 1324
6379.48 1412
6380.23 1421
6380.99 1414
6381.74 1358
6382.49 1387
6383.25 1437
6384.00 1378
6384.75 1344
6385.51 1306
6386.26 1284
6387.01 1231
6387.77 1279
6388.52 1237
6389.27 1209
6390.03 1241
6390.78 1223
6391.54 1197
6392.29 1182
6393.04 1190
6393.80 1192
6394.55 1200
6395.31 1208
6396.06 1236
6396.81 1233
6397.57 1268
6398.32 1261
6399.08 1275
6399.83 1207
6400.59 1197
6401.34 1243
6402.09 1271
6402.85 1261
6403.60 1208
6404.36 1177
6405.11 1253
6405.87 1243
6406.62 1203
6407.38 1262
6408.13 1278
6408.89 1291
6409.64 1317
6410.40 1324
6411.15 1318
6411.91 1274
6412.66 1250
6413.42 1269
6414.17 1301
6414.93 1324
6415.68 1365
6416.44 1340
6417.19 1372
6417.95 1353
6418.70 1365
6419.46 1378
6420.21 1386
6420.97 1297
6421.72 1276
6422.48 1281
6423.24 1301
6423.99 1308
6424.75 1276
6425.50 1236
6426.26 1227
6427.01 1241
6427.77 1260
6428.53 1243
6429.28 1235
6430.04 1290
6430.79 1278
6431.55 1321
6432.31 1274
6433.06 1296
6433.82 1311
6434.58 1354
6435.33 1366
6436.09 1389
6436.85 1349
6437.60 1388
6438.36 1364
6439.11 1352
6439.87 1416
6440.63 1405
6441.38 1424
6442.14 1448
6442.90 1433
6443.66 1462
6444.41 1442
6445.17 1423
6445.93 1430
6446.68 1425
6447.44 1493
6448.20 1500
6448.95 1526
6449.71 1525
6450.47 1555
6451.23 1503
6451.98 1483
6452.74 1541
6453.50 1518
6454.26 1522
6455.01 1553
6455.77 1561
6456.53 1561
6457.29 1512
6458.04 1537
6458.80 1585
6459.56 1592
6460.32 1689
6461.08 1660
6461.83 1669
6462.59 1687
6463.35 1776
6464.11 1774
6464.87 1854
6465.62 1938
6466.38 1897
6467.14 1903
6467.90 1899
6468.66 1907
6469.42 1922
6470.17 1956
6470.93 1949
6471.69 1944
6472.45 1910
6473.21 1940
6473.97 1964
6474.72 2010
6475.48 2043
6476.24 2037
6477.00 2072
6477.76 2146
6478.52 2189
6479.28 2146
6480.04 2216
6480.80 2280
6481.56 2330
6482.31 2325
6483.07 2377
6483.83 2424
6484.59 2403
6485.35 2438
6486.11 2460
6486.87 2507
6487.63 2498
6488.39 2521
6489.15 2569
6489.91 2647
6490.67 2677
6491.43 2790
6492.19 2859
6492.95 2944
6493.71 2893
6494.47 2901
6495.23 2973
6495.99 2935
6496.75 2941
6497.51 2896
6498.27 2896
6499.03 2878
6499.79 2857
6500.55 2882
6501.31 2900
6502.07 3047
6502.83 3243
6503.59 3557
6504.35 4113
6505.11 5136
6505.87 6733
6506.63 8587
6507.39 10523
6508.15 12000
6508.91 13039
6509.67 13237
6510.43 12614
6511.19 11586
6511.96 10324
6512.72 9011
6513.48 7836
6514.24 6599
6515.00 5599
6515.76 4906
6516.52 4293
6517.28 3904
6518.04 3649
6518.80 3446
6519.57 3294
6520.33 3243
6521.09 3179
6521.85 3139
6522.61 3100
6523.37 3216
6524.14 3263
6524.90 3365
6525.66 3523
6526.42 3679
6527.18 3822
6527.94 3792
6528.71 3691
6529.47 3690
6530.23 3598
6530.99 3500
6531.75 3497
6532.52 3643
6533.28 3938
6534.04 4316
6534.80 4935
6535.56 5503
6536.33 5880
6537.09 6101
6537.85 6041
6538.61 5833
6539.38 5381
6540.14 4992
6540.90 4432
6541.66 4045
6542.43 3733
6543.19 3407
6543.95 3201
6544.71 3082
6545.48 3107
6546.24 3085
6547.00 2999
6547.77 3019
6548.53 2991
6549.29 2954
6550.06 2933
6550.82 2863
6551.58 2823
6552.34 2826
6553.11 2819
6553.87 2749
6554.63 2828
6555.40 2712
6556.16 2744
6556.93 2678
6557.69 2760
6558.45 2756
6559.22 2774
6559.98 2807
6560.74 2856
6561.51 2829
6562.27 2864
6563.03 2925
6563.80 2988
6564.56 2923
6565.33 2914
6566.09 2948
6566.85 2967
6567.62 3007
6568.38 2969
6569.15 2981
6569.91 2998
6570.68 3002
6571.44 3079
6572.20 3092
6572.97 3085
6573.73 3098
6574.50 3125
6575.26 3114
6576.03 3070
6576.79 3034
6577.56 3143
6578.32 3075
6579.09 2985
6579.85 2970
6580.62 3003
6581.38 2988
6582.15 3015
6582.91 3082
6583.68 3056
6584.44 3058
6585.21 3041
6585.97 3051
6586.74 2982
6587.50 3011
6588.27 3018
6589.03 3021
6589.80 3062
6590.56 3141
6591.33 3225
6592.09 3357
6592.86 3533
6593.63 3659
6594.39 3748
6595.16 3934
6595.92 3918
6596.69 3766
6597.45 3663
6598.22 3563
6598.99 3429
6599.75 3257
6600.52 3193
6601.28 3061
6602.05 2890
6602.82 2817
6603.58 2800
6604.35 2714
6605.11 2717
6605.88 2648
6606.65 2707
6607.41 2755
6608.18 2681
6608.95 2726
6609.71 2718
6610.48 2690
6611.25 2678
6612.01 2698
6612.78 2640
6613.55 2657
6614.31 2639
6615.08 2649
6615.85 2663
6616.61 2686
6617.38 2699
6618.15 2726
6618.92 2830
6619.68 2921
6620.45 3076
6621.22 3141
6621.98 3294
6622.75 3328
6623.52 3377
6624.29 3367
6625.05 3357
6625.82 3232
6626.59 3156
6627.36 3010
6628.12 3000
6628.89 2867
6629.66 2816
6630.43 2736
6631.20 2736
6631.96 2897
6632.73 2915
6633.50 2996
6634.27 3099
6635.04 3236
6635.80 3322
6636.57 3414
6637.34 3518
6638.11 3625
6638.88 3696
6639.64 3727
6640.41 3889
6641.18 3955
6641.95 3881
6642.72 3945
6643.49 3899
6644.26 3694
6645.02 3455
6645.79 3248
6646.56 3095
6647.33 2946
6648.10 2724
6648.87 2631
6649.64 2570
6650.41 2526
6651.17 2486
6651.94 2436
6652.71 2417
6653.48 2490
6654.25 2429
6655.02 2380
6655.79 2417
6656.56 2357
6657.33 2342
6658.10 2340
6658.87 2337
6659.64 2277
6660.41 2218
6661.17 2218
6661.94 2218
6662.71 2254
6663.48 2247
6664.25 2250
6665.02 2278
6665.79 2302
6666.56 2282
6667.33 2374
6668.10 2424
6668.87 2503
6669.64 2532
6670.41 2536
6671.18 2545
6671.95 2552
6672.72 2580
6673.49 2529
6674.26 2507
6675.03 2396
6675.80 2451
6676.58 2487
6677.35 2471
6678.12 2507
6678.89 2532
6679.66 2490
6680.43 2610
6681.20 2686
6681.97 2716
6682.74 2721
6683.51 2871
6684.28 2963
6685.05 2965
6685.82 3048
6686.59 3019
6687.37 2908
6688.14 2874
6688.91 2718
6689.68 2627
6690.45 2538
6691.22 2486
6691.99 2431
6692.76 2321
6693.54 2312
6694.31 2310
6695.08 2260
6695.85 2281
6696.62 2279
6697.39 2273
6698.17 2290
6698.94 2282
6699.71 2316
6700.48 2302
6701.25 2330
6702.02 2295
6702.80 2241
6703.57 2273
6704.34 2232
6705.11 2221
6705.88 2163
6706.66 2138
6707.43 2107
6708.20 2058
6708.97 2030
6709.75 2020
6710.52 2057
6711.29 1989
6712.06 1975
6712.84 1927
6713.61 1963
6714.38 1957
6715.15 1982
6715.93 1961
6716.70 1933
6717.47 1947
6718.24 1927
6719.02 1951
6719.79 1893
6720.56 1870
6721.34 1872
6722.11 1909
6722.88 1911
6723.66 1899
6724.43 1841
6725.20 1808
6725.98 1802
6726.75 1802
6727.52 1770
6728.30 1833
6729.07 1848
6729.84 1817
6730.62 1830
6731.39 1815
6732.16 1787
6732.94 1847
6733.71 1851
6734.48 1854
6735.26 1893
6736.03 1874
6736.81 1856
6737.58 1860
6738.35 1894
6739.13 1866
6739.90 1917
6740.68 1939
6741.45 1932
6742.22 1948
6743.00 1952
6743.77 1966
6744.55 1992
6745.32 1998
6746.10 2010
6746.87 2038
6747.65 2055
6748.42 2003
6749.19 2099
6749.97 2189
6750.74 2281
6751.52 2307
6752.29 2371
6753.07 2363
6753.84 2419
6754.62 2387
6755.39 2247
6756.17 2261
6756.94 2208
6757.72 2146
6758.49 2150
6759.27 2101
6760.04 2114
6760.82 2082
6761.59 2134
6762.37 2143
6763.15 2076
6763.92 2078
6764.70 2080
6765.47 2131
6766.25 2201
6767.02 2154
6767.80 2203
6768.57 2247
6769.35 2176
6770.13 2089
6770.90 2104
6771.68 2096
6772.45 2031
6773.23 1978
6774.01 1935
6774.78 1894
6775.56 1910
6776.33 1867
6777.11 1826
6777.89 1824
6778.66 1860
6779.44 1893
6780.22 1884
6780.99 1798
6781.77 1792
6782.55 1786
6783.32 1806
6784.10 1829
6784.88 1804
6785.65 1743
6786.43 1717
6787.21 1734
6787.98 1696
6788.76 1676
6789.54 1695
6790.31 1736
6791.09 1678
6791.87 1684
6792.64 1646
6793.42 1667
6794.20 1669
6794.98 1679
6795.75 1618
6796.53 1636
6797.31 1646
6798.09 1604
6798.86 1594
6799.64 1632
6800.42 1624
6801.20 1578
6801.97 1611
6802.75 1708
6803.53 1648
6804.31 1703
6805.08 1729
6805.86 1696
6806.64 1682
6807.42 1705
6808.20 1716
6808.97 1716
6809.75 1666
6810.53 1668
6811.31 1686
6812.09 1678
6812.87 1662
6813.64 1609
6814.42 1613
6815.20 1673
6815.98 1623
6816.76 1683
6817.54 1716
6818.31 1699
6819.09 1676
6819.87 1672
6820.65 1668
6821.43 1627
6822.21 1657
6822.99 1672
6823.77 1674
6824.54 1719
6825.32 1671
6826.10 1643
6826.88 1622
6827.66 1608
6828.44 1622
6829.22 1624
6830.00 1615
6830.78 1596
6831.56 1648
6832.34 1674
6833.12 1653
6833.90 1683
6834.67 1774
6835.45 1913
6836.23 1985
6837.01 2178
6837.79 2343
6838.57 2522
6839.35 2610
6840.13 2668
6840.91 2637
6841.69 2466
6842.47 2319
6843.25 2235
6844.03 2128
6844.81 2045
6845.59 1945
6846.37 1975
6847.15 1913
6847.93 1981
6848.71 2104
6849.49 2276
6850.27 2329
6851.05 2395
6851.84 2457
6852.62 2471
6853.40 2421
6854.18 2356
6854.96 2282
6855.74 2135
6856.52 1992
6857.30 1976
6858.08 1914
6858.86 1906
6859.64 1857
6860.42 1843
6861.20 1832
6861.99 1868
6862.77 1862
6863.55 1795
6864.33 1780
6865.11 1905
6865.89 1939
6866.67 1934
6867.45 1905
6868.24 1906
6869.02 1973
6869.80 1964
6870.58 1989
6871.36 1961
6872.14 1955
6872.93 2027
6873.71 2066
6874.49 2064
6875.27 2100
6876.05 2122
6876.83 2172
6877.62 2276
6878.40 2372
6879.18 2505
6879.96 2754
6880.74 3022
6881.53 3351
6882.31 3532
6883.09 3516
6883.87 3467
6884.66 3351
6885.44 3205
6886.22 3218
6887.00 3292
6887.79 3381
6888.57 3407
6889.35 3361
6890.13 3314
6890.92 3214
6891.70 3119
6892.48 2887
6893.27 2776
6894.05 2661
6894.83 2588
6895.61 2547
6896.40 2505
6897.18 2439
6897.96 2437
6898.75 2450
6899.53 2456
6900.31 2425
6901.10 2428
6901.88 2420
6902.66 2443
6903.45 2400
6904.23 2330
6905.01 2278
6905.80 2295
6906.58 2283
6907.36 2275
6908.15 2220
6908.93 2199
6909.72 2179
6910.50 2163
6911.28 2116
6912.07 2095
6912.85 2122
6913.64 2149
6914.42 2082
6915.20 2138
6915.99 2121
6916.77 2112
6917.56 2126
6918.34 2115
6919.12 2047
6919.91 2064
6920.69 2048
6921.48 2127
6922.26 2042
6923.05 2016
6923.83 2046
6924.62 2089
6925.40 2131
6926.19 2085
6926.97 2115
6927.75 2157
6928.54 2141
6929.32 2118
6930.11 2107
6930.89 2147
6931.68 2152
6932.46 2146
6933.25 2167
6934.04 2136
6934.82 2130
6935.61 2146
6936.39 2185
6937.18 2281
6937.96 2288
6938.75 2322
6939.53 2484
6940.32 2579
6941.10 2650
6941.89 2790
6942.67 2900
6943.46 2900
6944.25 2940
6945.03 3016
6945.82 3102
6946.60 3116
6947.39 3067
6948.18 3032
6948.96 3114
6949.75 3085
6950.53 3064
6951.32 3044
6952.11 2913
6952.89 2839
6953.68 2811
6954.47 2784
6955.25 2712
6956.04 2747
6956.82 2755
6957.61 2750
6958.40 2773
6959.18 2784
6959.97 2710
6960.76 2762
6961.54 2802
6962.33 2853
6963.12 2898
6963.90 2856
6964.69 2902
6965.48 3055
6966.27 3139
6967.05 3242
6967.84 3398
6968.63 3569
6969.41 3675
6970.20 3713
6970.99 3766
6971.78 3829
6972.56 3800
6973.35 3758
6974.14 3756
6974.93 3661
6975.71 3672
6976.50 3682
6977.29 3658
6978.08 3785
6978.86 3956
6979.65 4192
6980.44 4603
6981.23 5218
6982.01 6198
6982.80 7736
6983.59 9511
6984.38 11303
6985.17 12803
6985.95 13995
6986.74 14423
6987.53 14022
6988.32 13089
6989.11 11871
6989.90 10368
6990.68 8800
6991.47 7475
6992.26 6337
6993.05 5470
6993.84 4619
6994.63 4123
6995.42 3759
6996.20 3452
6996.99 3198
6997.78 3051
6998.57 2958
6999.36 2815
7000.15 2742
7000.94 2771
7001.73 2725
7002.52 2721
7003.30 2557
7004.09 2435
7004.88 2323
7005.67 2252
7006.46 2105
7007.25 2070
7008.04 2035
7008.83 2008
7009.62 2046
7010.41 2111
7011.20 2153
7011.99 2264
7012.78 2315
7013.57 2346
7014.36 2342
7015.15 2399
7015.94 2352
7016.73 2292
7017.52 2245
7018.31 2188
7019.10 2152
7019.89 2124
7020.68 2196
7021.47 2289
7022.26 2321
7023.05 2356
7023.84 2342
7024.63 2428
7025.42 2433
7026.21 2329
7027.00 2316
7027.79 2294
7028.58 2250
7029.37 2219
7030.16 2216
7030.95 2117
7031.74 2197
7032.53 2193
7033.32 2237
7034.11 2214
7034.90 2258
7035.70 2249
7036.49 2341
7037.28 2346
7038.07 2365
7038.86 2383
7039.65 2323
7040.44 2417
7041.23 2414
7042.02 2461
7042.82 2488
7043.61 2555
7044.40 2532
7045.19 2618
7045.98 2593
7046.77 2655
7047.56 2644
7048.36 2742
7049.15 2942
7049.94 2939
7050.73 3021
7051.52 3017
7052.31 2953
7053.11 2822
7053.90 2693
7054.69 2604
7055.48 2562
7056.27 2464
7057.07 2473
7057.86 2482
7058.65 2421
7059.44 2426
7060.24 2428
7061.03 2299
7061.82 2309
7062.61 2310
7063.40 2251
7064.20 2205
7064.99 2141
7065.78 2145
7066.58 2115
7067.37 2115
7068.16 2002
7068.95 1970
7069.75 1905
7070.54 1923
7071.33 1874
7072.13 1837
7072.92 1842
7073.71 1854
7074.50 1784
7075.30 1748
7076.09 1749
7076.88 1719
7077.68 1681
7078.47 1677
7079.26 1727
7080.06 1656
7080.85 1685
7081.64 1643
7082.44 1637
7083.23 1577
7084.02 1587
7084.82 1596
7085.61 1566
7086.41 1632
7087.20 1578
7087.99 1642
7088.79 1599
7089.58 1582
7090.38 1532
7091.17 1500
7091.96 1467
7092.76 1464
7093.55 1414
7094.35 1432
7095.14 1399
7095.93 1434
7096.73 1446
7097.52 1383
7098.32 1381
7099.11 1385
7099.91 1400
7100.70 1411
7101.50 1429
7102.29 1367
7103.09 1347
7103.88 1305
7104.67 1308
7105.47 1283
7106.26 1303
7107.06 1261
7107.85 1319
7108.65 1308
7109.44 1299
7110.24 1275
7111.03 1306
7111.83 1279
7112.62 1278
7113.42 1269
7114.22 1264
7115.01 1272
7115.81 1298
7116.60 1298
7117.40 1261
7118.19 1304
7118.99 1279
7119.78 1266
7120.58 1217
7121.38 1208
7122.17 1228
7122.97 1262
7123.76 1241
7124.56 1237
7125.35 1276
7126.15 1252
7126.95 1289
7127.74 1263
7128.54 1258
7129.34 1289
7130.13 1328
7130.93 1341
7131.72 1389
7132.52 1312
7133.32 1272
7134.11 1250
7134.91 1202
7135.71 1227
7136.50 1201
7137.30 1194
7138.10 1210
7138.89 1207
7139.69 1152
7140.49 1160
7141.28 1118
7142.08 1169
7142.88 1116
7143.67 1141
7144.47 1108
7145.27 1132
7146.06 1100
7146.86 1137
7147.66 1105
7148.46 1083
7149.25 1127
7150.05 1090
7150.85 1136
7151.65 1059
7152.44 1087
7153.24 1097
7154.04 1106
7154.84 1065
7155.63 1167
7156.43 1122
7157.23 1115
7158.03 1127
7158.82 1122
7159.62 1092
7160.42 1110
7161.22 1093
7162.02 1051
7162.81 1044
7163.61 1042
7164.41 1040
7165.21 1029
7166.01 998
7166.80 1012
7167.60 1024
7168.40 1017
7169.20 976
7170.00 966
7170.80 1011
7171.60 1021
7172.39 1003
7173.19 1013
7173.99 952
7174.79 986
7175.59 995
7176.39 979
7177.19 960
7177.99 987
7178.78 965
7179.58 983
7180.38 982
7181.18 987
7181.98 967
7182.78 1005
7183.58 999
7184.38 1002
7185.18 956
7185.98 971
7186.78 979
7187.58 942
7188.37 958
7189.17 953
7189.97 974
7190.77 974
7191.57 944
7192.37 954
7193.17 960
7193.97 934
7194.77 924
7195.57 965
7196.37 937
7197.17 913
7197.97 915
7198.77 930
7199.57 917
7200.37 910
7201.17 930
7201.97 955
7202.77 922
7203.57 968
7204.37 910
7205.17 946
7205.97 918
7206.77 936
7207.57 885
7208.38 885
7209.18 908
7209.98 959
7210.78 952
7211.58 940
7212.38 941
7213.18 961
7213.98 970
7214.78 916
7215.58 964
7216.38 938
7217.18 896
7217.99 898
7218.79 948
7219.59 948
7220.39 947
7221.19 958
7221.99 940
7222.79 921
7223.59 917
7224.40 919
7225.20 890
7226.00 934
7226.80 911
7227.60 875
7228.40 865
7229.21 914
7230.01 875
7230.81 907
7231.61 938
7232.41 942
7233.22 919
7234.02 947
7234.82 873
7235.62 926
7236.42 970
7237.23 934
7238.03 951
7238.83 975
7239.63 934
7240.43 875
7241.24 932
7242.04 882
7242.84 924
7243.64 884
7244.45 896
7245.25 892
7246.05 867
7246.86 899
7247.66 899
7248.46 933
7249.26 911
7250.07 891
7250.87 894
7251.67 900
7252.48 867
7253.28 902
7254.08 864
7254.88 911
7255.69 882
7256.49 920
7257.29 893
7258.10 922
7258.90 860
7259.70 883
7260.51 857
7261.31 866
7262.12 895
7262.92 864
7263.72 888
7264.53 864
7265.33 865
7266.13 841
7266.94 876
7267.74 884
7268.55 922
7269.35 890
7270.15 902
7270.96 873
7271.76 900
7272.57 906
7273.37 896
7274.17 869
7274.98 930
7275.78 949
7276.59 928
7277.39 941
7278.20 871
7279.00 912
7279.80 925
7280.61 963
7281.41 985
7282.22 982
7283.02 991
7283.83 1062
7284.63 1053
7285.44 1079
7286.24 1093
7287.05 1068
7287.85 1030
7288.66 992
7289.46 1008
7290.27 943
7291.07 1017
7291.88 962
7292.68 986
7293.49 949
7294.29 1013
7295.10 1030
7295.90 1012
7296.71 1002
7297.52 993
7298.32 1053
7299.13 1036
7299.93 1064
7300.74 1038
7301.54 1064
7302.35 1042
7303.16 1036
7303.96 1046
7304.77 1083
7305.57 1127
7306.38 1121
7307.19 1118
7307.99 1120
7308.80 1137
7309.60 1193
7310.41 1218
7311.22 1240
7312.02 1227
7312.83 1274
7313.64 1325
7314.44 1339
7315.25 1397
7316.05 1516
7316.86 1749
7317.67 1916
7318.47 2127
7319.28 2272
7320.09 2265
7320.89 2141
7321.70 1998
7322.51 1923
7323.32 1775
7324.12 1638
7324.93 1493
7325.74 1430
7326.54 1380
7327.35 1337
7328.16 1299
7328.97 1276
7329.77 1312
7330.58 1337
7331.39 1270
7332.19 1309
7333.00 1267
7333.81 1328
7334.62 1307
7335.42 1308
7336.23 1276
7337.04 1275
7337.85 1224
7338.66 1216
7339.46 1260
7340.27 1217
7341.08 1240
7341.89 1232
7342.70 1169
7343.50 1144
7344.31 1122
7345.12 1082
7345.93 1112
7346.74 1138
7347.54 1129
7348.35 1078
7349.16 1073
7349.97 1084
7350.78 1039
7351.59 1037
7352.39 1048
7353.20 1045
7354.01 1021
7354.82 1054
7355.63 1047
7356.44 1019
7357.25 1025
7358.06 1006
7358.86 1007
7359.67 1033
7360.48 1069
7361.29 1101
7362.10 1077
7362.91 1066
7363.72 1044
7364.53 1032
7365.34 1073
7366.15 1011
7366.96 1007
7367.77 967
7368.57 956
7369.38 948
7370.19 987
7371.00 951
7371.81 955
7372.62 953
7373.43 927
7374.24 929
7375.05 920
7375.86 919
7376.67 933
7377.48 947
7378.29 936
7379.10 941
7379.91 947
7380.72 1022
7381.53 1014
7382.34 1005
7383.15 958
7383.96 980
7384.77 992
7385.58 1000
7386.39 923
7387.20 922
7388.01 926
7388.83 936
7389.64 953
7390.45 912
7391.26 896
7392.07 897
7392.88 909
7393.69 883
7394.50 860
7395.31 865
7396.12 899
7396.93 922
7397.74 881
7398.56 862
7399.37 875
7400.18 898
7400.99 924
7401.80 907
7402.61 870
7403.42 880
7404.23 870
7405.05 847
7405.86 850
7406.67 882
7407.48 874
7408.29 849
7409.10 828
7409.91 847
7410.73 824
7411.54 822
7412.35 831
7413.16 813
7413.97 845
7414.79 840
7415.60 841
7416.41 821
7417.22 796
7418.03 778
7418.85 794
7419.66 827
7420.47 793
7421.28 781
7422.10 776
7422.91 814
7423.72 803
7424.53 820
7425.35 769
7426.16 810
7426.97 811
7427.78 770
7428.60 767
7429.41 762
7430.22 763
7431.03 759
7431.85 769
7432.66 768
7433.47 767
7434.29 766
7435.10 723
7435.91 715
7436.73 736
7437.54 722
7438.35 722
7439.17 742
7439.98 721
7440.79 693
7441.61 730
7442.42 748
7443.23 759
7444.05 716
7444.86 746
7445.67 713
7446.49 761
7447.30 734
7448.11 758
7448.93 759
7449.74 743
7450.56 750
7451.37 733
7452.18 752
7453.00 752
7453.81 766
7454.63 760
7455.44 754
7456.26 775
7457.07 775
7457.88 771
7458.70 752
7459.51 736
7460.33 751
7461.14 738
7461.96 717
7462.77 761
7463.59 738
7464.40 762
7465.21 753
7466.03 758
7466.84 777
7467.66 770
7468.47 784
7469.29 780
7470.10 802
7470.92 763
7471.73 786
7472.55 800
7473.36 832
7474.18 859
7474.99 791
7475.81 804
7476.63 788
7477.44 773
7478.26 816
7479.07 785
7479.89 777
7480.70 793
7481.52 788
7482.33 821
7483.15 830
7483.97 832
7484.78 823
7485.60 803
7486.41 825
7487.23 820
7488.05 786
7488.86 759
7489.68 776
7490.49 784
7491.31 754
7492.13 782
7492.94 760
7493.76 766
7494.57 782
7495.39 786
7496.21 793
7497.02 769
7497.84 756
7498.66 788
7499.47 787
7500.29 782
7501.11 786
7501.92 795
7502.74 805
7503.56 788
7504.37 760
7505.19 769
7506.01 786
7506.82 772
7507.64 797
7508.46 774
7509.28 782
7510.09 773
7510.91 796
7511.73 804
7512.55 824
7513.36 832
7514.18 798
7515.00 770
7515.81 800
7516.63 780
7517.45 777
7518.27 758
7519.09 759
7519.90 748
7520.72 751
7521.54 800
7522.36 781
7523.17 797
7523.99 800
7524.81 796
7525.63 813
7526.45 790
7527.26 748
7528.08 764
7528.90 780
7529.72 787
7530.54 793
7531.36 780
7532.17 773
7532.99 779
7533.81 772
7534.63 774
7535.45 726
7536.27 752
7537.09 793
7537.90 781
7538.72 761
7539.54 743
7540.36 737
7541.18 721
7542.00 749
7542.82 719
7543.64 751
7544.45 743
7545.27 757
7546.09 750
7546.91 727
7547.73 740
7548.55 727
7549.37 727
7550.19 721
7551.01 770
7551.83 759
7552.65 782
7553.47 772
7554.29 753
7555.11 780
7555.93 756
7556.75 798
7557.57 793
7558.39 789
7559.21 772
7560.03 770
7560.85 773
7561.67 766
7562.49 762
7563.31 779
7564.13 787
7564.95 831
7565.77 798
7566.59 796
7567.41 766
7568.23 791
7569.05 792
7569.87 768
7570.69 801
7571.51 809
7572.33 819
7573.15 786
7573.97 834
7574.79 866
7575.61 832
7576.43 815
7577.25 849
7578.07 813
7578.89 837
7579.72 820
7580.54 849
7581.36 875
7582.18 867
7583.00 872
7583.82 898
7584.64 925
7585.46 903
7586.29 913
7587.11 923
7587.93 878
7588.75 908
7589.57 926
7590.39 946
7591.21 911
7592.04 927
7592.86 939
7593.68 937
7594.50 973
7595.32 975
7596.14 1007
7596.97 998
7597.79 986
7598.61 983
7599.43 1046
7600.25 1039
7601.08 1038
7601.90 1084
7602.72 1116
7603.54 1144
7604.37 1105
7605.19 1142
7606.01 1154
7606.83 1113
7607.65 1113
7608.48 1123
7609.30 1137
7610.12 1081
7610.95 1059
7611.77 1073
7612.59 1064
7613.41 1095
7614.24 1159
7615.06 1153
7615.88 1197
7616.71 1273
7617.53 1315
7618.35 1316
7619.17 1377
7620.00 1327
7620.82 1372
7621.64 1369
7622.47 1396
7623.29 1348
7624.11 1332
7624.94 1324
7625.76 1342
7626.58 1303
7627.41 1316
7628.23 1308
7629.05 1306
7629.88 1322
7630.70 1304
7631.53 1295
7632.35 1254
7633.17 1311
7634.00 1282
7634.82 1251
7635.65 1180
7636.47 1141
7637.29 1094
7638.12 1081
7638.94 1083
7639.77 1039
7640.59 1039
7641.41 1055
7642.24 1086
7643.06 1075
7643.89 1090
7644.71 1168
7645.54 1170
7646.36 1159
7647.19 1150
7648.01 1165
7648.84 1119
7649.66 1143
7650.48 1133
7651.31 1064
7652.13 1037
7652.96 1000
7653.78 1004
7654.61 995
7655.43 966
7656.26 944
7657.08 946
7657.91 945
7658.74 962
7659.56 919
7660.39 975
7661.21 911
7662.04 943
7662.86 956
7663.69 932
7664.51 945
7665.34 939
7666.16 957
7666.99 981
7667.82 939
7668.64 958
7669.47 968
7670.29 951
7671.12 930
7671.94 960
7672.77 957
7673.60 895
7674.42 898
7675.25 924
7676.08 937
7676.90 888
7677.73 902
7678.55 957
7679.38 965
7680.21 926
7681.03 947
7681.86 1001
7682.69 1015
7683.51 1046
7684.34 1074
7685.17 1071
7685.99 1126
7686.82 1084
7687.65 1055
7688.47 1034
7689.30 995
7690.13 979
7690.95 1010
7691.78 966
7692.61 959
7693.44 991
7694.26 992
7695.09 999
7695.92 977
7696.74 980
7697.57 1022
7698.40 1066
7699.23 1050
7700.05 1012
7700.88 978
7701.71 999
7702.54 1005
7703.36 957
7704.19 900
7705.02 920
7705.85 914
7706.67 884
7707.50 913
7708.33 883
7709.16 919
7709.99 899
7710.81 871
7711.64 857
7712.47 920
7713.30 909
7714.13 902
7714.96 874
7715.78 897
7716.61 889
7717.44 833
7718.27 873
7719.10 835
7719.93 790
7720.75 842
7721.58 851
7722.41 814
7723.24 777
7724.07 790
7724.90 858
7725.73 860
7726.56 879
7727.38 926
7728.21 903
7729.04 900
7729.87 885
7730.70 875
7731.53 850
7732.36 860
7733.19 854
7734.02 857
7734.85 828
7735.68 802
7736.51 796
7737.34 797
7738.16 773
7738.99 751
7739.82 740
7740.65 759
7741.48 759
7742.31 768
7743.14 757
7743.97 732
7744.80 760
7745.63 744
7746.46 789
7747.29 744
7748.12 737
7748.95 757
7749.78 753
7750.61 772
7751.44 748
7752.27 748
7753.10 764
7753.93 723
7754.76 760
7755.59 714
7756.43 697
7757.26 728
7758.09 764
7758.92 706
7759.75 710
7760.58 699
7761.41 739
7762.24 748
7763.07 726
7763.90 737
7764.73 731
7765.56 721
7766.39 732
7767.23 788
7768.06 765
7768.89 738
7769.72 736
7770.55 767
7771.38 747
7772.21 727
7773.04 747
7773.88 738
7774.71 748
7775.54 732
7776.37 740
7777.20 743
7778.03 736
7778.87 775
7779.70 765
7780.53 753
7781.36 746
7782.19 786
7783.02 771
7783.86 750
7784.69 730
7785.52 758
7786.35 746
7787.18 756
7788.02 785
7788.85 784
7789.68 774
7790.51 814
7791.35 825
7792.18 814
7793.01 787
7793.84 786
7794.68 819
7795.51 831
7796.34 784
7797.17 789
7798.01 817
7798.84 869
7799.67 840
7800.50 821
7801.34 799
7802.17 847
7803.00 882
7803.84 883
7804.67 865
7805.50 888
7806.34 848
7807.17 861
7808.00 871
7808.84 856
7809.67 898
7810.50 929
7811.34 951
7812.17 1019
7813.00 998
7813.84 1021
7814.67 1079
7815.50 1089
7816.34 1061
7817.17 1045
7818.00 1092
7818.84 1086
7819.67 1092
7820.51 1097
7821.34 1149
7822.17 1167
7823.01 1210
7823.84 1139
7824.68 1118
7825.51 1094
7826.34 1062
7827.18 1000
7828.01 987
7828.85 990
7829.68 1030
7830.52 1023
7831.35 1019
7832.19 1082
7833.02 1090
7833.85 1111
7834.69 1095
7835.52 1073
7836.36 1082
7837.19 1065
7838.03 1043
7838.86 1029
7839.70 1005
7840.53 968
7841.37 937
7842.20 961
7843.04 960
7843.87 904
7844.71 924
7845.54 902
7846.38 933
7847.22 917
7848.05 936
7848.89 911
7849.72 928
7850.56 933
7851.39 932
7852.23 893
7853.06 902
7853.90 938
7854.74 911
7855.57 919
7856.41 921
7857.24 903
7858.08 918
7858.91 937
7859.75 926
7860.59 902
7861.42 926
7862.26 896
7863.09 904
7863.93 891
7864.77 913
7865.60 927
7866.44 954
7867.28 924
7868.11 911
7868.95 942
7869.79 969
7870.62 937
7871.46 968
7872.30 945
7873.13 973
7873.97 957
7874.81 950
7875.64 1028
7876.48 1018
7877.32 1117
7878.15 1120
7878.99 1157
7879.83 1159
7880.67 1138
7881.50 1147
7882.34 1132
7883.18 1083
7884.01 1104
7884.85 1073
7885.69 1009
7886.53 1007
7887.36 1032
7888.20 1009
7889.04 1017
7889.88 1073
7890.71 1075
7891.55 1079
7892.39 1064
7893.23 1054
7894.07 1073
7894.90 995
7895.74 1024
7896.58 1035
7897.42 1027
7898.25 1005
7899.09 972
7899.93 927
7900.77 925
7901.61 924
7902.45 918
7903.28 886
7904.12 943
7904.96 910
7905.80 911
7906.64 881
7907.48 921
7908.32 910
7909.15 893
7909.99 897
7910.83 893
7911.67 931
7912.51 913
7913.35 935
7914.19 954
7915.03 1010
7915.86 932
7916.70 956
7917.54 919
7918.38 942
7919.22 940
7920.06 898
7920.90 857
7921.74 879
7922.58 860
7923.42 871
7924.26 825
7925.10 787
7925.94 866
7926.78 875
7927.61 851
7928.45 847
7929.29 858
7930.13 788
7930.97 831
7931.81 810
7932.65 826
7933.49 809
7934.33 773
7935.17 816
7936.01 853
7936.85 807
7937.69 797
7938.53 796
7939.37 784
7940.21 779
7941.05 779
7941.90 806
7942.74 793
7943.58 817
7944.42 832
7945.26 835
7946.10 792
7946.94 855
7947.78 860
7948.62 839
7949.46 844
7950.30 819
7951.14 888
7951.98 904
7952.82 894
7953.66 894
7954.51 987
7955.35 938
7956.19 1015
7957.03 1057
7957.87 1017
7958.71 992
7959.55 997
7960.39 1005
7961.24 966
7962.08 969
7962.92 989
7963.76 1016
7964.60 1085
7965.44 1048
7966.29 1095
7967.13 1190
7967.97 1173
7968.81 1164
7969.65 1160
7970.49 1128
7971.34 1040
7972.18 1069
7973.02 991
7973.86 956
7974.70 962
7975.55 960
7976.39 967
7977.23 898
7978.07 885
7978.92 847
7979.76 932
7980.60 857
7981.44 844
7982.29 835
7983.13 861
7983.97 830
7984.81 862
7985.66 825
7986.50 825
7987.34 793
7988.18 812
7989.03 821
7989.87 774
7990.71 787
7991.56 778
7992.40 762
7993.24 712
7994.08 749
7994.93 733
7995.77 749
7996.61 717
7997.46 734
7998.30 731
7999.14 700
7999.99 708
8000.83 714
8001.68 710
8002.52 687
8003.36 740
8004.21 711
8005.05 724
8005.89 671
8006.74 688
8007.58 659
8008.43 688
8009.27 661
8010.11 665
8010.96 669
8011.80 632
8012.65 650
8013.49 658
8014.33 679
8015.18 639
8016.02 647
8016.87 633
8017.71 640
8018.56 646
8019.40 627
8020.24 640
8021.09 649
8021.93 626
8022.78 638
8023.62 627
8024.47 623
8025.31 640
8026.16 627
8027.00 652
8027.85 631
8028.69 623
8029.54 636
8030.38 618
8031.23 634
8032.07 634
8032.92 642
8033.76 634
8034.61 648
8035.45 672
8036.30 615
8037.14 621
8037.99 661
8038.83 654
8039.68 648
8040.53 633
8041.37 637
8042.22 645
8043.06 664
8043.91 649
8044.75 649
8045.60 624
8046.45 633
8047.29 614
8048.14 639
8048.98 609
8049.83 620
8050.68 612
8051.52 651
8052.37 625
8053.21 565
8054.06 630
8054.91 576
8055.75 607
8056.60 574
8057.45 583
8058.29 581
8059.14 600
8059.99 574
8060.83 563
8061.68 583
8062.53 588
8063.37 578
8064.22 590
8065.07 583
8065.91 562
8066.76 573
8067.61 588
8068.45 584
8069.30 567
8070.15 574
8071.00 563
8071.84 574
8072.69 566
8073.54 572
8074.39 574
8075.23 569
8076.08 547
8076.93 586
8077.78 560
8078.62 543
8079.47 591
8080.32 572
8081.17 572
8082.01 545
8082.86 571
8083.71 577
8084.56 543
8085.41 549
8086.25 590
8087.10 540
8087.95 580
8088.80 582
8089.65 596
8090.49 534
8091.34 582
8092.19 544
8093.04 543
8093.89 563
8094.74 552
8095.58 553
8096.43 537
8097.28 534
8098.13 549
8098.98 555
8099.83 566
8100.68 553
8101.52 573
8102.37 585
8103.22 590
8104.07 575
8104.92 588
8105.77 594
8106.62 572
8107.47 601
8108.32 594
8109.17 559
8110.01 573
8110.86 556
8111.71 587
8112.56 576
8113.41 589
8114.26 602
8115.11 564
8115.96 546
8116.81 546
8117.66 598
8118.51 574
8119.36 586
8120.21 586
8121.06 544
8121.91 577
8122.76 593
8123.61 607
8124.46 609
8125.31 602
8126.16 631
8127.01 603
8127.86 621
8128.71 593
8129.56 623
8130.41 638
8131.26 656
8132.11 636
8132.96 664
8133.81 672
8134.66 672
8135.51 644
8136.36 639
8137.21 650
8138.06 650
8138.92 642
8139.77 611
8140.62 620
8141.47 605
8142.32 638
8143.17 611
8144.02 593
8144.87 615
8145.72 607
8146.57 612
8147.42 591
8148.28 631
8149.13 648
8149.98 664
8150.83 639
8151.68 641
8152.53 664
8153.38 671
8154.24 655
8155.09 687
8155.94 719
8156.79 660
8157.64 697
8158.49 670
8159.35 665
8160.20 635
8161.05 621
8161.90 635
8162.75 620
8163.61 581
8164.46 613
8165.31 593
8166.16 600
8167.01 631
8167.87 624
8168.72 600
8169.57 609
8170.42 593
8171.28 606
8172.13 575
8172.98 567
8173.83 576
8174.69 557
8175.54 570
8176.39 531
8177.24 562
8178.10 586
8178.95 549
8179.80 544
8180.66 561
8181.51 530
8182.36 541
8183.22 544
8184.07 547
8184.92 563
8185.77 561
8186.63 573
8187.48 523
8188.33 539
8189.19 520
8190.04 562
8190.89 540
8191.75 536
8192.60 557
8193.46 571
8194.31 600
8195.16 554
8196.02 542
8196.87 542
8197.72 568
8198.58 573
8199.43 538
8200.29 498
8201.14 507
8201.99 534
8202.85 554
8203.70 548
8204.56 550
8205.41 560
8206.26 564
8207.12 560
8207.97 515
8208.83 562
8209.68 560
8210.54 573
8211.39 547
8212.25 529
8213.10 555
8213.95 598
8214.81 578
8215.66 586
8216.52 568
8217.37 570
8218.23 582
8219.08 597
8219.94 549
8220.79 573
8221.65 573
8222.50 579
8223.36 592
8224.21 533
8225.07 547
8225.92 560
8226.78 570
8227.64 560
8228.49 541
8229.35 589
8230.20 530
8231.06 562
8231.91 545
8232.77 556
8233.62 542
8234.48 572
8235.34 586
8236.19 573
8237.05 537
8237.90 527
8238.76 549
8239.62 537
8240.47 520
8241.33 528
8242.18 537
8243.04 574
8243.90 538
8244.75 528
8245.61 555
8246.46 572
8247.32 545
8248.18 558
8249.03 541
8249.89 540
8250.75 551
8251.60 569
8252.46 608
8253.32 541
8254.17 556
8255.03 549
8255.89 570
8256.74 549
8257.60 547
8258.46 584
8259.32 561
8260.17 581
8261.03 549
8261.89 546
8262.74 551
8263.60 619
8264.46 584
8265.32 569
8266.17 552
8267.03 570
8267.89 584
8268.75 560
8269.60 573
8270.46 573
8271.32 596
8272.18 593
8273.03 642
8273.89 645
8274.75 639
8275.61 625
8276.47 657
8277.32 671
8278.18 685
8279.04 730
8279.90 744
8280.76 728
8281.61 700
8282.47 678
8283.33 687
8284.19 648
8285.05 641
8285.91 646
8286.76 625
8287.62 651
8288.48 638
8289.34 668
8290.20 670
8291.06 703
8291.92 745
8292.77 750
8293.63 757
8294.49 727
8295.35 747
8296.21 724
8297.07 671
8297.93 670
8298.79 664
8299.65 638
8300.51 663
8301.36 636
8302.22 642
8303.08 642
8303.94 608
8304.80 569
8305.66 612
8306.52 631
8307.38 620
8308.24 590
8309.10 618
8309.96 624
8310.82 592
8311.68 621
8312.54 613
8313.40 600
8314.26 561
8315.12 619
8315.98 579
8316.84 567
8317.70 561
8318.56 597
8319.42 545
8320.28 541
8321.14 564
8322.00 541
8322.86 544
8323.72 535
8324.58 562
8325.44 528
8326.30 540
8327.16 525
8328.02 535
8328.88 554
8329.74 522
8330.60 533
8331.46 556
8332.33 526
8333.19 544
8334.05 557
8334.91 551
8335.77 554
8336.63 529
8337.49 538
8338.35 533
8339.21 539
8340.07 518
8340.94 581
8341.80 540
8342.66 538
8343.52 536
8344.38 560
8345.24 520
8346.10 552
8346.97 551
8347.83 573
8348.69 544
8349.55 512
8350.41 565
8351.27 582
8352.14 576
8353.00 544
8353.86 583
8354.72 571
8355.58 552
8356.45 532
8357.31 554
8358.17 528
8359.03 561
8359.89 550
8360.76 551
8361.62 549
8362.48 556
8363.34 548
8364.21 534
8365.07 529
8365.93 524
8366.79 559
8367.66 536
8368.52 556
8369.38 554
8370.24 553
8371.11 540
8371.97 518
8372.83 542
8373.70 528
8374.56 548
8375.42 532
8376.29 540
8377.15 511
8378.01 568
8378.87 530
8379.74 545
8380.60 519
8381.46 559
8382.33 529
8383.19 561
8384.06 542
8384.92 527
8385.78 536
8386.65 550
8387.51 537
8388.37 522
8389.24 563
8390.10 558
8390.96 545
8391.83 532
8392.69 579
8393.56 523
8394.42 567
8395.28 527
8396.15 554
8397.01 534
8397.88 552
8398.74 540
8399.61 542
8400.47 551
8401.33 552
8402.20 568
8403.06 558
8403.93 543
8404.79 548
8405.66 551
8406.52 540
8407.39 564
8408.25 554
8409.12 545
8409.98 557
8410.85 588
8411.71 575
8412.57 609
8413.44 547
8414.30 536
8415.17 585
8416.04 544
8416.90 574
8417.77 581
8418.63 581
8419.50 581
8420.36 607
8421.23 570
8422.09 574
8422.96 573
8423.82 596
8424.69 611
8425.55 628
8426.42 602
8427.29 603
8428.15 626
8429.02 619
8429.88 620
8430.75 631
8431.61 659
8432.48 620
8433.35 663
8434.21 619
8435.08 668
8435.95 664
8436.81 716
8437.68 693
8438.54 738
8439.41 716
8440.28 775
8441.14 788
8442.01 748
8442.88 791
8443.74 781
8444.61 831
8445.48 803
8446.34 849
8447.21 824
8448.08 815
8448.94 802
8449.81 799
8450.68 788
8451.54 827
8452.41 832
8453.28 839
8454.14 832
8455.01 848
8455.88 873
8456.75 884
8457.61 901
8458.48 896
8459.35 857
8460.22 824
8461.08 824
8461.95 826
8462.82 775
8463.69 752
8464.55 719
8465.42 738
8466.29 780
8467.16 763
8468.02 751
8468.89 776
8469.76 767
8470.63 797
8471.50 749
8472.36 742
8473.23 743
8474.10 731
8474.97 755
8475.84 725
8476.70 714
8477.57 773
8478.44 810
8479.31 787
8480.18 789
8481.05 795
8481.91 780
8482.78 759
8483.65 766
8484.52 766
8485.39 749
8486.26 709
8487.13 716
8488.00 709
8488.86 730
8489.73 729
8490.60 726
8491.47 726
8492.34 721
8493.21 739
8494.08 736
8494.95 724
8495.82 699
8496.69 721
8497.56 675
8498.43 731
8499.29 739
8500.16 755
8501.03 731
8501.90 697
8502.77 706
8503.64 707
8504.51 710
8505.38 725
8506.25 725
8507.12 761
8507.99 745
8508.86 697
8509.73 725
8510.60 754
8511.47 772
8512.34 744
8513.21 736
8514.08 734
8514.95 752
8515.82 716
8516.69 757
8517.56 739
8518.43 768
8519.30 761
8520.17 781
8521.04 828
8521.91 858
8522.79 872
8523.66 955
8524.53 922
8525.40 958
8526.27 972
8527.14 966
8528.01 968
8528.88 940
8529.75 915
8530.62 873
8531.49 868
8532.36 838
8533.24 816
8534.11 815
8534.98 796
8535.85 798
8536.72 796
8537.59 797
8538.46 761
8539.34 781
8540.21 785
8541.08 787
8541.95 741
8542.82 757
8543.69 757
8544.56 787
8545.44 754
8546.31 735
8547.18 760
8548.05 767
8548.92 815
8549.80 859
8550.67 888
8551.54 920
8552.41 994
8553.28 990
8554.16 1044
8555.03 1008
8555.90 995
8556.77 1006
8557.65 949
8558.52 899
8559.39 893
8560.26 894
8561.14 840
8562.01 828
8562.88 813
8563.75 799
8564.63 781
8565.50 776
8566.37 799
8567.24 798
8568.12 763
8568.99 791
8569.86 753
8570.74 743
8571.61 725
8572.48 759
8573.36 773
8574.23 760
8575.10 763
8575.98 781
8576.85 776
8577.72 732
8578.60 767
8579.47 819
8580.34 791
8581.22 781
8582.09 814
8582.96 832
8583.84 849
8584.71 806
8585.59 811
8586.46 841
8587.33 825
8588.21 826
8589.08 828
8589.96 848
8590.83 818
8591.70 864
8592.58 882
8593.45 848
8594.33 875
8595.20 899
8596.07 892
8596.95 867
8597.82 874
8598.70 876
8599.57 877
8600.45 938
8601.32 911
8602.20 930
8603.07 891
8603.95 924
8604.82 940
8605.70 952
8606.57 961
8607.45 922
8608.32 966
8609.20 956
8610.07 948
8610.95 967
8611.82 970
8612.70 991
8613.57 1000
8614.45 968
8615.32 1021
8616.20 1069
8617.07 1041
8617.95 1048
8618.82 1125
8619.70 1123
8620.57 1164
8621.45 1128
8622.33 1166
8623.20 1153
8624.08 1160
8624.95 1182
8625.83 1165
8626.70 1166
8627.58 1187
8628.46 1240
8629.33 1222
8630.21 1203
8631.08 1245
8631.96 1244
8632.84 1277
8633.71 1276
8634.59 1275
8635.47 1262
8636.34 1296
8637.22 1299
8638.10 1310
8638.97 1312
8639.85 1337
8640.73 1397
8641.60 1418
8642.48 1426
8643.36 1423
8644.23 1458
8645.11 1484
8645.99 1536
8646.86 1572
8647.74 1591
8648.62 1606
8649.49 1660
8650.37 1640
8651.25 1579
8652.13 1619
8653.00 1658
8653.88 1631
8654.76 1680
8655.63 1639
8656.51 1721
8657.39 1775
8658.27 1922
8659.14 1978
8660.02 2122
8660.90 2333
8661.78 2572
8662.66 2783
8663.53 2868
8664.41 2973
8665.29 3056
8666.17 2988
8667.04 2844
8667.92 2756
8668.80 2733
8669.68 2602
8670.56 2563
8671.43 2473
8672.31 2568
8673.19 2564
8674.07 2543
8674.95 2432
8675.83 2389
8676.70 2332
8677.58 2233
8678.46 2114
8679.34 2050
8680.22 1979
8681.10 1906
8681.98 1853
8682.86 1791
8683.73 1732
8684.61 1783
8685.49 1810
8686.37 1868
8687.25 1977
8688.13 2086
8689.01 2295
8689.89 2495
8690.77 2665
8691.65 2788
8692.52 2910
8693.40 2906
8694.28 2767
8695.16 2666
8696.04 2531
8696.92 2419
8697.80 2255
8698.68 2174
8699.56 2133
8700.44 2106
8701.32 2073
8702.20 2013
8703.08 1995
8703.96 1939
8704.84 1851
8705.72 1755
8706.60 1670
8707.48 1596
8708.36 1497
8709.24 1464
8710.12 1447
8711.00 1434
8711.88 1389
8712.76 1385
8713.64 1384
8714.52 1324
8715.40 1349
8716.28 1309
8717.16 1331
8718.04 1332
8718.92 1316
8719.80 1332
8720.68 1337
8721.56 1372
8722.45 1385
8723.33 1344
8724.21 1324
8725.09 1376
8725.97 1347
8726.85 1375
8727.73 1356
8728.61 1370
8729.49 1410
8730.37 1412
8731.26 1397
8732.14 1416
8733.02 1421
8733.90 1392
8734.78 1418
8735.66 1401
8736.54 1440
8737.42 1436
8738.31 1438
8739.19 1438
8740.07 1440
8740.95 1416
8741.83 1442
8742.71 1408
8743.60 1439
8744.48 1473
8745.36 1480
8746.24 1468
8747.12 1466
8748.01 1470
8748.89 1464
8749.77 1516
8750.65 1506
8751.53 1587
8752.42 1652
8753.30 1725
8754.18 1771
8755.06 1862
8755.95 1979
8756.83 2027
8757.71 2058
8758.59 2022
8759.48 1944
8760.36 1921
8761.24 1889
8762.13 1806
8763.01 1765
8763.89 1691
8764.77 1663
8765.66 1653
8766.54 1640
8767.42 1617
8768.31 1653
8769.19 1649
8770.07 1717
8770.96 1700
8771.84 1681
8772.72 1685
8773.61 1610
8774.49 1578
8775.37 1551
8776.26 1517
8777.14 1505
8778.02 1456
8778.91 1451
8779.79 1462
8780.67 1505
8781.56 1496
8782.44 1507
8783.32 1625
8784.21 1711
8785.09 1745
8785.98 1775
8786.86 1800
8787.74 1784
8788.63 1761
8789.51 1713
8790.40 1643
8791.28 1630
8792.17 1612
8793.05 1566
8793.93 1490
8794.82 1399
8795.70 1408
8796.59 1370
8797.47 1305
8798.36 1309
8799.24 1315
8800.13 1325
8801.01 1270
8801.90 1260
8802.78 1269
8803.67 1263
8804.55 1250
8805.43 1238
8806.32 1238
8807.20 1267
8808.09 1261
8808.98 1282
8809.86 1279
8810.75 1283
8811.63 1264
8812.52 1272
8813.40 1302
8814.29 1313
8815.17 1326
8816.06 1352
8816.94 1395
8817.83 1384
8818.71 1371
8819.60 1366
8820.49 1316
8821.37 1274
8822.26 1287
8823.14 1205
8824.03 1157
8824.91 1143
8825.80 1185
8826.69 1160
8827.57 1134
8828.46 1142
8829.35 1174
8830.23 1148
8831.12 1063
8832.00 1069
8832.89 1074
8833.78 1064
8834.66 1114
8835.55 1058
8836.44 1027
8837.32 1051
8838.21 1029
8839.10 1008
8839.98 981
8840.87 950
8841.76 990
8842.64 1034
8843.53 993
8844.42 959
8845.30 940
8846.19 997
8847.08 984
8847.96 1004
8848.85 965
8849.74 971
8850.63 933
8851.51 950
8852.40 934
8853.29 921
8854.18 935
8855.06 919
8855.95 906
8856.84 891
8857.73 892
8858.61 891
8859.50 884
8860.39 880
8861.28 857
8862.16 886
8863.05 881
8863.94 910
8864.83 878
8865.72 858
8866.60 845
8867.49 876
8868.38 823
8869.27 818
8870.16 809
8871.04 798
8871.93 778
8872.82 792
8873.71 810
8874.60 771
8875.49 781
8876.37 785
8877.26 766
8878.15 751
8879.04 751
8879.93 761
8880.82 775
8881.71 733
8882.60 765
8883.48 761
8884.37 723
8885.26 733
8886.15 750
8887.04 704
8887.93 733
8888.82 730
8889.71 734
8890.60 696
8891.49 668
8892.38 722
8893.26 714
8894.15 669
8895.04 664
8895.93 681
8896.82 683
8897.71 686
8898.60 658
8899.49 693
8900.38 690
8901.27 682
8902.16 667
8903.05 647
8903.94 645
8904.83 659
8905.72 659
8906.61 652
8907.50 662
8908.39 637
8909.28 634
8910.17 643
8911.06 638
8911.95 623
8912.84 594
8913.73 614
8914.62 592
8915.51 621
8916.40 597
8917.29 618
8918.18 618
8919.08 585
8919.97 588
8920.86 613
8921.75 599
8922.64 576
8923.53 557
8924.42 580
8925.31 605
8926.20 576
8927.09 578
8927.98 604
8928.88 599
8929.77 607
8930.66 573
8931.55 574
8932.44 582
8933.33 571
8934.22 567
8935.11 559
8936.01 550
8936.90 552
8937.79 540
8938.68 532
8939.57 524
8940.46 558
8941.36 551
8942.25 518
8943.14 524
8944.03 521
8944.92 529
8945.81 521
8946.71 508
8947.60 538
8948.49 538
8949.38 520
8950.28 546
8951.17 526
8952.06 498
8952.95 489
8953.84 508
8954.74 534
8955.63 523
8956.52 511
8957.41 535
8958.31 559
8959.20 519
8960.09 494
8960.99 526
8961.88 547
8962.77 518
8963.66 473
8964.56 485
8965.45 466
8966.34 522
8967.24 511
8968.13 510
8969.02 501
8969.92 522
8970.81 528
8971.70 515
8972.60 484
8973.49 492
8974.38 491
8975.28 487
8976.17 493
8977.06 449
8977.96 473
8978.85 476
8979.74 497
8980.64 504
8981.53 480
8982.42 488
8983.32 467
8984.21 490
8985.11 514
8986.00 465
8986.89 498
8987.79 479
8988.68 471
8989.58 474
8990.47 487
8991.36 492
8992.26 511
8993.15 503
8994.05 504
8994.94 482
8995.84 469
8996.73 481
8997.63 475
8998.52 484
8999.42 462
9000.31 471
9001.20 478
9002.10 481
9002.99 470
9003.89 467
9004.78 487
9005.68 468
9006.57 480
9007.47 503
9008.36 486
9009.26 450
9010.15 468
9011.05 471
9011.94 506
9012.84 494
9013.74 500
9014.63 493
9015.53 430
9016.42 497
9017.32 504
9018.21 501
9019.11 465
9020.00 449
9020.90 444
9021.80 455
9022.69 474
9023.59 465
9024.48 470
9025.38 474
9026.28 483
9027.17 498
9028.07 482
9028.96 439
9029.86 475
9030.76 460
9031.65 472
9032.55 444
9033.44 451
9034.34 478
9035.24 494
9036.13 456
9037.03 422
9037.93 467
9038.82 444
9039.72 454
9040.62 483
9041.51 473
9042.41 453
9043.31 462
9044.20 474
9045.10 452
9046.00 433
9046.90 455
9047.79 484
9048.69 453
9049.59 462
9050.48 463
9051.38 455
9052.28 476
9053.18 468
9054.07 477
9054.97 490
9055.87 455
9056.77 471
9057.66 475
9058.56 516
9059.46 476
9060.36 474
9061.25 463
9062.15 471
9063.05 447
9063.95 486
9064.84 516
9065.74 499
9066.64 486
9067.54 505
9068.44 486
9069.34 450
9070.23 479
9071.13 452
9072.03 475
9072.93 441
9073.83 453
9074.72 462
9075.62 463
9076.52 464
9077.42 479
9078.32 469
9079.22 487
9080.12 479
9081.01 493
9081.91 489
9082.81 454
9083.71 477
9084.61 482
9085.51 476
9086.41 462
9087.31 457
9088.21 487
9089.10 472
9090.00 498
9090.90 507
9091.80 504
9092.70 480
9093.60 475
9094.50 495
9095.40 502
9096.30 458
9097.20 498
9098.10 484
9099.00 471
9099.90 488
9100.80 487
9101.70 467
9102.60 477
9103.50 490
9104.40 471
9105.30 461
9106.20 472
9107.10 472
9108.00 472
9108.90 494
9109.80 483
9110.70 478
9111.60 473
9112.50 496
9113.40 496
9114.30 457
9115.20 440
9116.10 457
9117.00 439
9117.90 472
9118.80 484
9119.70 467
9120.60 430
9121.50 481
9122.40 469
9123.30 434
9124.20 433
9125.11 420
9126.01 455
9126.91 445
9127.81 490
9128.71 455
9129.61 451
9130.51 425
9131.41 457
9132.31 450
9133.22 447
9134.12 475
9135.02 458
9135.92 456
9136.82 419
9137.72 455
9138.62 454
9139.53 446
9140.43 428
9141.33 472
9142.23 474
9143.13 438
9144.03 452
9144.94 460
9145.84 442
9146.74 451
9147.64 412
9148.54 449
9149.45 462
9150.35 409
9151.25 469
9152.15 441
9153.06 429
9153.96 437
9154.86 444
9155.76 435
9156.66 444
9157.57 432
9158.47 470
9159.37 462
9160.27 443
9161.18 417
9162.08 463
9162.98 430
9163.89 406
9164.79 442
9165.69 439
9166.59 454
9167.50 461
9168.40 491
9169.30 465
9170.21 444
9171.11 415
9172.01 488
9172.92 469
9173.82 466
9174.72 447
9175.63 444
9176.53 453
9177.43 447
9178.34 460
9179.24 425
9180.14 431
9181.05 431
9181.95 444
9182.85 424
9183.76 419
9184.66 433
9185.57 450
9186.47 425
9187.37 421
9188.28 452
9189.18 474
9190.09 439
9190.99 411
9191.89 428
9192.80 422
9193.70 440
9194.61 449
9195.51 461
9196.42 418
9197.32 422
9198.23 436
9199.13 452
9200.03 434
9200.94 435
9201.84 417
9202.75 464
9203.65 437
9204.56 410
9205.46 415
9206.37 430
9207.27 427
9208.18 397
9209.08 438
9209.99 436
9210.89 435
9211.80 436
9212.70 467
9213.61 410
9214.51 438
9215.42 454
9216.32 437
9217.23 408
9218.14 412
9219.04 443
9219.95 439
9220.85 432
9221.76 409
9222.66 419
9223.57 437
9224.47 417
9225.38 415
9226.29 414
9227.19 406
9228.10 395
9229.00 410
9229.91 418
9230.82 409
9231.72 403
9232.63 405
9233.54 445
9234.44 426
9235.35 392
9236.25 400
9237.16 417
9238.07 428
9238.97 418
9239.88 463
9240.79 421
9241.69 409
9242.60 392
9243.51 429
9244.41 425
9245.32 425
9246.23 454
9247.13 424
9248.04 433
9248.95 433
9249.85 432
9250.76 424
9251.67 426
9252.58 414
9253.48 426
9254.39 424
9255.30 410
9256.21 410
9257.11 416
9258.02 399
9258.93 424
9259.84 425
9260.74 406
9261.65 403
9262.56 447
9263.47 425
9264.37 404
9265.28 409
9266.19 418
9267.10 466
9268.00 415
9268.91 414
9269.82 421
9270.73 477
9271.64 436
9272.55 431
9273.45 416
9274.36 403
9275.27 401
9276.18 423
9277.09 419
9277.99 404
9278.90 433
9279.81 445
9280.72 444
9281.63 420
9282.54 418
9283.45 390
9284.35 407
9285.26 414
9286.17 421
9287.08 396
9287.99 423
9288.90 421
9289.81 442
9290.72 415
9291.63 419
9292.54 422
9293.44 451
9294.35 445
9295.26 439
9296.17 419
9297.08 429
9297.99 459
9298.90 424
9299.81 445
9300.72 409
9301.63 444
9302.54 430
9303.45 443
9304.36 441
9305.27 434
9306.18 485
9307.09 456
9308.00 459
9308.91 414
9309.82 479
9310.73 449
9311.64 444
9312.55 425
9313.46 396
9314.37 432
9315.28 462
9316.19 428
9317.10 415
9318.01 424
9318.92 425
9319.83 445
9320.74 448
9321.65 439
9322.56 413
9323.47 421
9324.38 421
9325.29 435
9326.20 405
9327.12 432
9328.03 413
9328.94 433
9329.85 398
9330.76 418
9331.67 429
9332.58 419
9333.49 404
9334.40 415
9335.31 447
9336.23 414
9337.14 436
9338.05 403
9338.96 417
9339.87 419
9340.78 434
9341.69 444
9342.61 446
9343.52 433
9344.43 445
9345.34 427
9346.25 406
9347.16 423
9348.08 439
9348.99 447
9349.90 434
9350.81 427
9351.72 423
9352.64 397
9353.55 415
9354.46 405
9355.37 414
9356.28 403
9357.20 410
9358.11 409
9359.02 416
9359.93 411
9360.85 414
9361.76 398
9362.67 408
9363.58 413
9364.50 441
9365.41 417
9366.32 415
9367.24 419
9368.15 412
9369.06 420
9369.97 415
9370.89 394
9371.80 368
9372.71 392
9373.63 403
9374.54 420
9375.45 435
9376.37 425
9377.28 434
9378.19 412
9379.11 399
9380.02 384
9380.93 410
9381.85 427
9382.76 400
9383.67 438
9384.59 395
9385.50 413
9386.41 392
9387.33 399
9388.24 416
9389.16 410
9390.07 429
9390.98 443
9391.90 441
9392.81 414
9393.73 416
9394.64 426
9395.55 425
9396.47 404
9397.38 452
9398.30 408
9399.21 414
9400.12 400
9401.04 414
9401.95 421
9402.87 390
9403.78 423
9404.70 429
9405.61 429
9406.53 378
9407.44 379
9408.36 405
9409.27 400
9410.19 390
9411.10 395
9412.02 418
9412.93 432
9413.85 385
9414.76 410
9415.68 414
9416.59 382
9417.51 392
9418.42 410
9419.34 370
9420.25 418
9421.17 422
9422.08 418
9423.00 414
9423.91 406
9424.83 421
9425.75 396
9426.66 388
9427.58 402
9428.49 424
9429.41 437
9430.32 401
9431.24 389
9432.16 410
9433.07 419
9433.99 417
9434.90 434
9435.82 420
9436.74 399
9437.65 388
9438.57 403
9439.49 411
9440.40 400
9441.32 393
9442.23 429
9443.15 425
9444.07 413
9444.98 414
9445.90 418
9446.82 420
9447.73 413
9448.65 399
9449.57 395
9450.48 414
9451.40 404
9452.32 408
9453.23 410
9454.15 415
9455.07 420
9455.99 429
9456.90 401
9457.82 370
9458.74 415
9459.65 435
9460.57 415
9461.49 398
9462.41 436
9463.32 431
9464.24 394
9465.16 413
9466.08 424
9466.99 393
9467.91 412
9468.83 417
9469.75 423
9470.67 404
9471.58 431
9472.50 412
9473.42 434
9474.34 416
9475.26 410
9476.17 418
9477.09 435
9478.01 442
9478.93 423
9479.85 415
9480.76 444
9481.68 430
9482.60 413
9483.52 417
9484.44 432
9485.36 424
9486.28 416
9487.19 430
9488.11 439
9489.03 426
9489.95 446
9490.87 423
9491.79 407
9492.71 429
9493.63 460
9494.54 441
9495.46 431
9496.38 465
9497.30 435
9498.22 420
9499.14 427
9500.06 428
9500.98 454
9501.90 450
9502.82 451
9503.74 467
9504.66 447
9505.58 435
9506.49 428
9507.41 457
9508.33 478
9509.25 461
9510.17 474
9511.09 481
9512.01 468
9512.93 456
9513.85 448
9514.77 483
9515.69 486
9516.61 488
9517.53 468
9518.45 485
9519.37 498
9520.29 519
9521.21 525
9522.13 504
9523.05 521
9523.97 524
9524.90 521
9525.82 505
9526.74 510
9527.66 532
9528.58 505
9529.50 478
9530.42 479
9531.34 494
9532.26 512
9533.18 484
9534.10 504
9535.02 478
9535.94 500
9536.86 521
9537.79 520
9538.71 543
9539.63 534
9540.55 517
9541.47 548
9542.39 538
9543.31 538
9544.23 509
9545.16 545
9546.08 534
9547.00 546
9547.92 553
9548.84 564
9549.76 555
9550.69 527
9551.61 567
9552.53 544
9553.45 559
9554.37 551
9555.29 590
9556.22 558
9557.14 525
9558.06 557
9558.98 598
9559.90 586
9560.83 557
9561.75 607
9562.67 611
9563.59 628
9564.52 611
9565.44 617
9566.36 598
9567.28 582
9568.21 617
9569.13 599
9570.05 596
9570.97 607
9571.90 618
9572.82 646
9573.74 645
9574.66 614
9575.59 657
9576.51 671
9577.43 649
9578.36 628
9579.28 661
9580.20 627
9581.13 646
9582.05 638
9582.97 639
9583.90 675
9584.82 683
9585.74 665
9586.67 684
9587.59 675
9588.51 666
9589.44 689
9590.36 673
9591.28 687
9592.21 678
9593.13 739
9594.05 723
9594.98 711
9595.90 703
9596.83 733
9597.75 738
9598.67 761
9599.60 758
9600.52 738
9601.45 743
9602.37 767
9603.30 763
9604.22 734
9605.14 770
9606.07 769
9606.99 781
9607.92 781
9608.84 763
9609.77 791
9610.69 826
9611.62 815
9612.54 796
9613.46 788
9614.39 799
9615.31 803
9616.24 797
9617.16 840
9618.09 836
9619.01 833
9619.94 848
9620.86 881
9621.79 818
9622.71 846
9623.64 875
9624.56 882
9625.49 876
9626.42 876
9627.34 876
9628.27 906
9629.19 907
9630.12 924
9631.04 911
9631.97 930
9632.89 915
9633.82 910
9634.75 941
9635.67 946
9636.60 948
9637.52 966
9638.45 1047
9639.37 1046
9640.30 1045
9641.23 1058
9642.15 1107
9643.08 1108
9644.00 1072
9644.93 1132
9645.86 1142
9646.78 1115
9647.71 1114
9648.64 1079
9649.56 1090
9650.49 1091
9651.42 1102
9652.34 1067
9653.27 1049
9654.20 1059
9655.12 1031
9656.05 1023
9656.98 1048
9657.90 1023
9658.83 1017
9659.76 1038
9660.68 1092
9661.61 1116
9662.54 1100
9663.47 1057
9664.39 1119
9665.32 1113
9666.25 1114
9667.17 1105
9668.10 1160
9669.03 1175
9669.96 1175
9670.88 1183
9671.81 1173
9672.74 1209
9673.67 1153
9674.59 1166
9675.52 1201
9676.45 1195
9677.38 1163
9678.31 1156
9679.23 1207
9680.16 1201
9681.09 1176
9682.02 1191
9682.94 1193
9683.87 1220
9684.80 1210
9685.73 1210
9686.66 1211
9687.59 1219
9688.51 1241
9689.44 1232
9690.37 1260
9691.30 1237
9692.23 1255
9693.16 1256
9694.08 1249
9695.01 1236
9695.94 1215
9696.87 1283
9697.80 1298
9698.73 1247
9699.66 1230
9700.59 1253
9701.52 1248
9702.44 1245
9703.37 1256
9704.30 1284
9705.23 1299
9706.16 1258
9707.09 1315
9708.02 1347
9708.95 1414
9709.88 1464
9710.81 1494
9711.74 1562
9712.67 1564
9713.60 1597
9714.53 1645
9715.45 1636
9716.38 1632
9717.31 1553
9718.24 1530
9719.17 1446
9720.10 1394
9721.03 1339
9721.96 1264
9722.89 1258
9723.82 1223
9724.75 1180
9725.68 1155
9726.61 1144
9727.54 1129
9728.47 1140
9729.40 1174
9730.33 1168
9731.26 1147
9732.20 1183
9733.13 1136
9734.06 1123
9734.99 1104
9735.92 1093
9736.85 1066
9737.78 1075
9738.71 1010
9739.64 1007
9740.57 997
9741.50 1042
9742.43 1009
9743.36 997
9744.29 992
9745.23 973
9746.16 1003
9747.09 978
9748.02 989
9748.95 949
9749.88 941
9750.81 961
9751.74 937
9752.68 936
9753.61 922
9754.54 903
9755.47 924
9756.40 932
9757.33 890
9758.27 872
9759.20 896
9760.13 909
9761.06 906
9761.99 884
9762.92 928
9763.86 923
9764.79 885
9765.72 913
9766.65 939
9767.58 914
9768.52 870
9769.45 912
9770.38 936
9771.31 889
9772.25 898
9773.18 931
9774.11 900
9775.04 893
9775.98 910
9776.91 912
9777.84 931
9778.77 915
9779.71 943
9780.64 939
9781.57 930
9782.50 901
9783.44 951
9784.37 991
9785.30 940
9786.24 919
9787.17 964
9788.10 933
9789.03 893
9789.97 887
9790.90 909
9791.83 942
9792.77 895
9793.70 971
9794.63 968
9795.57 1000
9796.50 953
9797.43 974
9798.37 1006
9799.30 963
9800.24 944
9801.17 954
9802.10 914
9803.04 898
9803.97 902
9804.90 883
9805.84 892
9806.77 872
9807.71 855
9808.64 847
9809.57 835
9810.51 791
9811.44 811
9812.38 822
9813.31 808
9814.25 799
9815.18 792
9816.11 792
9817.05 757
9817.98 766
9818.92 787
9819.85 781
9820.79 755
9821.72 767
9822.66 728
9823.59 749
9824.53 748
9825.46 759
9826.40 742
9827.33 738
9828.27 739
9829.20 753
9830.14 716
9831.07 714
9832.01 728
9832.94 741
9833.88 758
9834.81 737
9835.75 755
9836.68 737
9837.62 748
9838.55 745
9839.49 776
9840.43 737
9841.36 739
9842.30 745
9843.23 737
9844.17 755
9845.10 720
9846.04 722
9846.98 750
9847.91 727
9848.85 737
9849.78 753
9850.72 743
9851.66 762
9852.59 723
9853.53 736
9854.46 714
9855.40 742
9856.34 726
9857.27 743
9858.21 718
9859.15 697
9860.08 709
9861.02 729
9861.96 701
9862.89 712
9863.83 713
9864.77 729
9865.70 732
9866.64 693
9867.58 689
9868.51 684
9869.45 678
9870.39 699
9871.32 684
9872.26 699
9873.20 676
9874.14 680
9875.07 697
9876.01 683
9876.95 694
9877.89 721
9878.82 693
9879.76 704
9880.70 705
9881.64 710
9882.57 707
9883.51 690
9884.45 667
9885.39 651
9886.32 677
9887.26 705
9888.20 686
9889.14 674
9890.08 642
9891.01 688
9891.95 703
9892.89 646
9893.83 662
9894.77 664
9895.70 692
9896.64 691
9897.58 673
9898.52 656
9899.46 681
9900.40 667
9901.33 650
9902.27 679
9903.21 673
9904.15 666
9905.09 679
9906.03 687
9906.97 650
9907.90 690
9908.84 674
9909.78 717
9910.72 658
9911.66 666
9912.60 685
9913.54 698
9914.48 692
9915.42 685
9916.36 701
9917.29 743
9918.23 756
9919.17 755
9920.11 795
9921.05 827
9921.99 844
9922.93 872
9923.87 855
9924.81 877
9925.75 940
9926.69 913
9927.63 899
9928.57 920
9929.51 867
9930.45 870
9931.39 837
9932.33 777
9933.27 749
9934.21 738
9935.15 728
9936.09 704
9937.03 683
9937.97 687
9938.91 671
9939.85 713
9940.79 668
9941.73 669
9942.67 674
9943.61 698
9944.55 730
9945.49 731
9946.43 732
9947.37 759
9948.31 767
9949.26 757
9950.20 790
9951.14 767
9952.08 787
9953.02 752
9953.96 717
9954.90 722
9955.84 703
9956.78 709
9957.72 683
9958.67 689
9959.61 648
9960.55 648
9961.49 676
9962.43 651
9963.37 617
9964.31 617
9965.25 624
9966.20 616
9967.14 598
9968.08 598
9969.02 596
9969.96 605
9970.90 607
9971.85 608
9972.79 608
9973.73 583
9974.67 585
9975.61 607
9976.56 623
9977.50 621
9978.44 576
9979.38 599
9980.32 627
9981.27 628
9982.21 619
9983.15 600
9984.09 633
9985.04 614
9985.98 641
9986.92 617
9987.86 590
9988.81 616
9989.75 641
9990.69 639
9991.63 590
9992.58 584
9993.52 604
9994.46 622
9995.41 596
9996.35 602
9997.29 596
9998.24 590
9999.18 580
10000.12 597
10001.06 577
10002.01 567
10002.95 590
10003.89 624
10004.84 587
10005.78 577
10006.72 579
10007.67 562
10008.61 545
10009.56 536
10010.50 541
10011.44 539
10012.39 566
10013.33 553
10014.27 571
10015.22 560
10016.16 590
10017.11 587
10018.05 582
10018.99 555
10019.94 574
10020.88 578
10021.83 592
10022.77 553
10023.71 548
10024.66 553
10025.60 580
10026.55 571
10027.49 544
10028.44 528
10029.38 528
10030.33 556
10031.27 538
10032.22 527
10033.16 520
10034.10 511
10035.05 552
10035.99 546
10036.94 527
10037.88 526
10038.83 502
10039.77 508
10040.72 526
10041.66 533
10042.61 530
10043.55 517
10044.50 513
10045.45 537
10046.39 515
10047.34 511
10048.28 533
10049.23 501
10050.17 483
10051.12 489
10052.06 480
10053.01 539
10053.95 512
10054.90 544
10055.85 477
10056.79 519
10057.74 540
10058.68 516
10059.63 497
10060.58 502
10061.52 502
10062.47 520
10063.41 499
10064.36 461
10065.31 504
10066.25 516
10067.20 497
10068.15 473
10069.09 491
10070.04 514
10070.99 484
10071.93 492
10072.88 470
10073.82 501
10074.77 474
10075.72 486
10076.66 503
10077.61 492
10078.56 474
10079.51 486
10080.45 504
10081.40 482
10082.35 502
10083.29 499
10084.24 497
10085.19 495
10086.13 480
10087.08 499
10088.03 497
10088.98 494
10089.92 473
10090.87 501
10091.82 504
10092.77 517
10093.71 500
10094.66 475
10095.61 500
10096.56 487
10097.50 502
10098.45 514
10099.40 517
10100.35 479
10101.30 490
10102.24 512
10103.19 497
10104.14 485
10105.09 470
10106.04 483
10106.98 508
10107.93 455
10108.88 502
10109.83 476
10110.78 481
10111.73 502
10112.67 471
10113.62 470
10114.57 488
10115.52 486
10116.47 505
10117.42 520
10118.37 461
10119.32 447
10120.26 484
10121.21 511
10122.16 475
10123.11 484
10124.06 464
10125.01 478
10125.96 521
10126.91 485
10127.86 468
10128.81 467
10129.75 480
10130.70 502
10131.65 472
10132.60 482
10133.55 481
10134.50 488
10135.45 522
10136.40 509
10137.35 487
10138.30 474
10139.25 513
10140.20 519
10141.15 524
10142.10 484
10143.05 473
10144.00 534
10144.95 493
10145.90 514
10146.85 480
10147.80 530
10148.75 538
10149.70 510
10150.65 508
10151.60 514
10152.55 495
10153.50 528
10154.45 543
10155.40 523
10156.35 542
10157.30 525
10158.25 547
10159.20 534
10160.15 540
10161.10 540
10162.06 579
10163.01 581
10163.96 551
10164.91 543
10165.86 569
10166.81 587
10167.76 586
10168.71 580
10169.66 581
10170.61 585
10171.57 577
10172.52 565
10173.47 599
10174.42 600
10175.37 622
10176.32 626
10177.27 584
10178.23 587
10179.18 585
10180.13 607
10181.08 613
10182.03 626
10182.98 640
10183.94 628
10184.89 637
10185.84 622
10186.79 625
10187.74 612
10188.70 595
10189.65 626
10190.60 682
10191.55 599
10192.50 634
10193.46 641
10194.41 641
10195.36 638
10196.31 656
10197.27 664
10198.22 679
10199.17 684
10200.12 693
10201.08 694
10202.03 698
10202.98 732
10203.93 770
10204.89 727
10205.84 722
10206.79 756
10207.75 737
10208.70 762
10209.65 757
10210.60 731
10211.56 728
10212.51 753
10213.46 731
10214.42 694
10215.37 674
10216.32 659
10217.28 673
10218.23 684
10219.18 653
10220.14 625
10221.09 660
10222.04 647
10223.00 625
10223.95 619
10224.91 638
10225.86 645
10226.81 673
10227.77 666
10228.72 656
10229.67 678
10230.63 698
10231.58 698
10232.54 719
10233.49 719
10234.44 737
10235.40 780
10236.35 735
10237.31 751
10238.26 722
10239.22 717
10240.17 700
10241.12 684
10242.08 682
10243.03 624
10243.99 622
10244.94 612
10245.90 591
10246.85 580
10247.81 622
10248.76 631
10249.72 600
10250.67 594
10251.63 597
10252.58 595
10253.54 586
10254.49 585
10255.45 582
10256.40 569
10257.36 547
10258.31 568
10259.27 566
10260.22 573
10261.18 554
10262.13 554
10263.09 566
10264.05 545
10265.00 527
10265.96 536
10266.91 525
10267.87 513
10268.82 524
10269.78 552
10270.74 534
10271.69 497
10272.65 517
10273.60 532
10274.56 528
10275.52 525
10276.47 516
10277.43 507
10278.38 502
10279.34 512
10280.30 498
10281.25 501
10282.21 497
10283.17 481
10284.12 507
10285.08 495
10286.04 504
10286.99 513
10287.95 483
10288.91 505
10289.86 494
10290.82 501
10291.78 489
10292.73 513
10293.69 493
10294.65 494
10295.60 471
10296.56 506
10297.52 484
10298.47 487
10299.43 502
10300.39 493
10301.35 446
10302.30 487
10303.26 485
10304.22 475
10305.18 487
10306.13 482
10307.09 525
10308.05 451
10309.01 457
10309.96 487
10310.92 517
10311.88 480
10312.84 497
10313.79 474
10314.75 493
10315.71 488
10316.67 470
10317.63 465
10318.58 471
10319.54 482
10320.50 488
10321.46 449
10322.42 478
10323.38 455
10324.33 488
10325.29 499
10326.25 465
10327.21 479
10328.17 479
10329.13 506
10330.09 508
10331.04 492
10332.00 480
10332.96 490
10333.92 494
10334.88 452
10335.84 440
10336.80 447
10337.76 439
10338.71 449
10339.67 440
10340.63 428
10341.59 446
10342.55 439
10343.51 420
10344.47 439
10345.43 458
10346.39 451
10347.35 432
10348.31 435
10349.27 428
10350.23 424
10351.19 424
10352.15 427
10353.11 413
10354.06 405
10355.02 405
10355.98 426
10356.94 408
10357.90 401
10358.86 406
10359.82 424
10360.78 426
10361.74 419
10362.70 406
10363.66 404
10364.62 407
10365.58 403
10366.55 392
10367.51 401
10368.47 413
10369.43 417
10370.39 428
10371.35 403
10372.31 389
10373.27 415
10374.23 396
10375.19 424
10376.15 380
10377.11 411
10378.07 417
10379.03 393
10379.99 404
10380.96 392
10381.92 388
10382.88 385
10383.84 371
10384.80 388
10385.76 384
10386.72 393
10387.68 406
10388.64 405
10389.61 395
10390.57 406
10391.53 408
10392.49 392
10393.45 394
10394.41 374
10395.38 393
10396.34 394
10397.30 391
10398.26 386
10399.22 389
10400.18 372
10401.15 384
10402.11 407
10403.07 372
10404.03 383
10404.99 360
10405.96 401
10406.92 371
10407.88 381
10408.84 395
10409.80 400
10410.77 372
10411.73 378
10412.69 374
10413.65 349
10414.62 389
10415.58 367
10416.54 404
10417.51 366
10418.47 364
10419.43 394
10420.39 372
10421.36 392
10422.32 397
10423.28 410
10424.24 387
10425.21 378
10426.17 351
10427.13 364
10428.10 368
10429.06 369
10430.02 392
10430.99 379
10431.95 367
10432.91 356
10433.88 354
10434.84 361
10435.80 345
10436.77 364
10437.73 363
10438.69 397
10439.66 355
10440.62 346
10441.59 368
10442.55 379
10443.51 349
10444.48 336
10445.44 349
10446.41 390
10447.37 375
10448.33 346
10449.30 357
10450.26 350
10451.23 376
10452.19 362
10453.15 363
10454.12 352
10455.08 360
10456.05 361
10457.01 352
10457.98 364
10458.94 377
10459.91 386
10460.87 388
10461.84 373
10462.80 361
10463.77 375
10464.73 368
10465.70 372
10466.66 382
10467.62 374
10468.59 358
10469.56 367
10470.52 352
10471.49 375
10472.45 371
10473.42 363
10474.38 399
10475.35 390
10476.31 383
10477.28 354
10478.24 394
10479.21 400
10480.17 357
10481.14 371
10482.10 364
10483.07 358
10484.04 378
10485.00 369
10485.97 330
10486.93 335
10487.90 366
10488.87 374
10489.83 368
10490.80 351
10491.76 357
10492.73 355
10493.70 363
10494.66 359
10495.63 351
10496.60 335
10497.56 357
10498.53 372
10499.49 336
10500.46 349
10501.43 363
10502.39 370
10503.36 365
10504.33 341
10505.29 348
10506.26 368
10507.23 352
10508.19 341
10509.16 345
10510.13 336
10511.10 319
10512.06 343
10513.03 361
10514.00 356
10514.96 351
10515.93 352
10516.90 366
10517.87 350
10518.83 328
10519.80 373
10520.77 361
10521.73 352
10522.70 368
10523.67 342
10524.64 340
10525.61 372
10526.57 328
10527.54 377
10528.51 346
10529.48 360
10530.44 344
10531.41 348
10532.38 340
10533.35 339
10534.32 349
10535.28 341
10536.25 347
10537.22 351
10538.19 371
10539.16 362
10540.13 373
10541.09 372
10542.06 371
10543.03 357
10544.00 347
10544.97 362
10545.94 369
10546.90 358
10547.87 367
10548.84 387
10549.81 378
10550.78 397
10551.75 374
10552.72 342
10553.69 369
10554.66 378
10555.62 380
10556.59 393
10557.56 361
10558.53 388
10559.50 366
10560.47 385
10561.44 373
10562.41 390
10563.38 367
10564.35 392
10565.32 391
10566.29 366
10567.26 372
10568.23 364
10569.20 380
10570.17 363
10571.14 380
10572.10 393
10573.07 376
10574.04 372
10575.01 367
10575.98 384
10576.95 384
10577.92 402
10578.89 380
10579.86 402
10580.84 405
10581.81 421
10582.78 398
10583.75 386
10584.72 391
10585.69 397
10586.66 380
10587.63 365
10588.60 382
10589.57 396
10590.54 413
10591.51 422
10592.48 408
10593.45 417
10594.42 430
10595.39 419
10596.36 419
10597.34 421
10598.31 414
10599.28 421
10600.25 438
10601.22 448
10602.19 448
10603.16 447
10604.13 471
10605.10 484
10606.08 493
10607.05 461
10608.02 492
10608.99 532
10609.96 482
10610.93 493
10611.90 496
10612.88 475
10613.85 450
10614.82 495
10615.79 455
10616.76 432
10617.74 433
10618.71 423
10619.68 433
10620.65 434
10621.62 439
10622.60 414
10623.57 393
10624.54 408
10625.51 403
10626.48 429
10627.46 415
10628.43 403
10629.40 443
10630.37 418
10631.35 424
10632.32 430
10633.29 429
10634.26 442
10635.24 445
10636.21 459
10637.18 449
10638.16 464
10639.13 472
10640.10 460
10641.07 454
10642.05 431
10643.02 452
10643.99 449
10644.97 430
10645.94 419
10646.91 417
10647.89 428
10648.86 405
10649.83 377
10650.81 383
10651.78 406
10652.75 406
10653.73 376
10654.70 381
10655.67 366
10656.65 387
10657.62 369
10658.59 392
10659.57 398
10660.54 415
10661.52 368
10662.49 387
10663.46 395
10664.44 375
10665.41 372
10666.39 404
10667.36 395
10668.33 357
10669.31 380
10670.28 391
10671.26 386
10672.23 335
10673.21 371
10674.18 405
10675.16 370
10676.13 397
10677.10 380
10678.08 385
10679.05 408
10680.03 392
10681.00 405
10681.98 421
10682.95 368
10683.93 378
10684.90 405
10685.88 402
10686.85 367
10687.83 402
10688.80 400
10689.78 394
10690.75 375
10691.73 401
10692.70 377
10693.68 386
10694.66 376
10695.63 413
10696.61 406
10697.58 379
10698.56 392
10699.53 385
10700.51 395
10701.48 399
10702.46 401
10703.44 371
10704.41 390
10705.39 379
10706.36 395
10707.34 365
10708.32 381
10709.29 392
10710.27 397
10711.24 382
10712.22 364
10713.20 360
10714.17 406
10715.15 421
10716.13 371
10717.10 385
10718.08 415
10719.05 397
10720.03 385
10721.01 406
10721.98 388
10722.96 395
10723.94 392
10724.91 383
10725.89 412
10726.87 411
10727.85 376
10728.82 370
10729.80 384
10730.78 394
10731.75 422
10732.73 386
10733.71 415
10734.69 395
10735.66 448
10736.64 417
10737.62 425
10738.59 422
10739.57 442
10740.55 425
10741.53 407
10742.50 410
10743.48 445
10744.46 423
10745.44 450
10746.42 446
10747.39 437
10748.37 430
10749.35 416
10750.33 441
10751.30 433
10752.28 436
10753.26 437
10754.24 463
10755.22 433
10756.20 454
10757.17 466
10758.15 450
10759.13 477
10760.11 454
10761.09 477
10762.07 490
10763.04 466
10764.02 458
10765.00 487
10765.98 496
10766.96 469
10767.94 492
10768.92 508
10769.90 461
10770.87 468
10771.85 485
10772.83 472
10773.81 492
10774.79 506
10775.77 489
10776.75 472
10777.73 504
10778.71 503
10779.69 522
10780.67 502
10781.64 503
10782.62 501
10783.60 491
10784.58 502
10785.56 483
10786.54 483
10787.52 487
10788.50 459
10789.48 501
10790.46 510
10791.44 487
10792.42 470
10793.40 481
10794.38 462
10795.36 493
10796.34 489
10797.32 477
10798.30 497
10799.28 462
10800.26 440
10801.24 450
10802.22 479
10803.20 512
10804.18 488
10805.16 491
10806.14 455
10807.12 448
10808.10 447
10809.09 489
10810.07 472
10811.05 460
10812.03 490
10813.01 471
10813.99 449
10814.97 452
10815.95 473
10816.93 487
10817.91 452
10818.89 449
10819.87 448
10820.86 450
10821.84 453
10822.82 481
10823.80 471
10824.78 466
10825.76 476
10826.74 498
10827.73 505
10828.71 454
10829.69 473
10830.67 496
10831.65 491
10832.63 481
10833.61 471
10834.60 477
10835.58 481
10836.56 495
10837.54 491
10838.52 489
10839.51 492
10840.49 499
10841.47 503
10842.45 495
10843.43 500
10844.42 498
10845.40 507
10846.38 512
10847.36 477
10848.35 487
10849.33 531
10850.31 496
10851.29 492
10852.28 515
10853.26 550
10854.24 507
10855.22 479
10856.21 512
10857.19 531
10858.17 534
10859.16 542
10860.14 543
10861.12 530
10862.10 521
10863.09 529
10864.07 542
10865.05 557
10866.04 529
10867.02 560
10868.00 581
10868.99 569
10869.97 569
10870.95 571
10871.94 570
10872.92 570
10873.90 549
10874.89 579
10875.87 597
10876.86 578
10877.84 609
10878.82 590
10879.81 599
10880.79 584
10881.77 597
10882.76 604
10883.74 613
10884.73 611
10885.71 616
10886.69 615
10887.68 606
10888.66 603
10889.65 625
10890.63 624
10891.62 647
10892.60 638
10893.58 688
10894.57 678
10895.55 631
10896.54 677
10897.52 685
10898.51 685
10899.49 728
10900.48 713
10901.46 689
10902.45 692
10903.43 691
10904.42 692
10905.40 704
10906.39 716
10907.37 760
10908.36 775
10909.34 756
10910.33 751
10911.31 783
10912.30 778
10913.28 780
10914.27 778
10915.25 789
10916.24 791
10917.22 800
10918.21 819
10919.20 822
10920.18 793
10921.17 793
10922.15 808
10923.14 849
10924.12 838
10925.11 829
10926.10 839
10927.08 844
10928.07 832
10929.05 875
10930.04 889
10931.03 885
10932.01 877
10933.00 882
10933.99 920
10934.97 929
10935.96 938
10936.94 946
10937.93 959
10938.92 960
10939.90 962
10940.89 969
10941.88 982
10942.86 967
10943.85 1010
10944.84 1033
10945.82 1074
10946.81 1053
10947.80 1098
10948.79 1099
10949.77 1107
10950.76 1175
10951.75 1258
10952.73 1291
10953.72 1329
10954.71 1348
10955.69 1403
10956.68 1385
10957.67 1388
10958.66 1415
10959.64 1417
10960.63 1384
10961.62 1376
10962.61 1334
10963.59 1291
10964.58 1286
10965.57 1225
10966.56 1187
10967.55 1153
10968.53 1130
10969.52 1146
10970.51 1131
10971.50 1147
10972.49 1159
10973.47 1119
10974.46 1116
10975.45 1095
10976.44 1154
10977.43 1119
10978.41 1157
10979.40 1149
10980.39 1154
10981.38 1164
10982.37 1170
10983.36 1174
10984.34 1212
10985.33 1225
10986.32 1240
10987.31 1250
10988.30 1279
10989.29 1349
10990.28 1412
10991.27 1450
10992.25 1508
10993.24 1581
10994.23 1674
10995.22 1765
10996.21 1792
10997.20 1874
10998.19 1868
10999.18 1887
11000.17 1867
11001.16 1867
11002.15 1773
11003.14 1682
11004.12 1575
11005.11 1523
11006.10 1472
11007.09 1330
11008.08 1287
11009.07 1220
11010.06 1164
11011.05 1107
11012.04 1041
11013.03 1049
11014.02 1007
11015.01 992
11016.00 971
11016.99 960
11017.98 948
11018.97 959
11019.96 925
11020.95 904
11021.94 868
11022.93 898
11023.92 892
11024.91 884
11025.90 860
11026.89 898
11027.88 863
11028.88 888
11029.87 849
11030.86 864
11031.85 814
11032.84 851
11033.83 843
11034.82 813
11035.81 830
11036.80 805
11037.79 837
11038.78 823
11039.77 827
11040.77 787
11041.76 798
11042.75 791
11043.74 795
11044.73 798
11045.72 799
11046.71 764
11047.70 767
11048.70 760
11049.69 746
11050.68 773
11051.67 769
11052.66 781
11053.65 740
11054.65 761
11055.64 765
11056.63 794
11057.62 771
11058.61 754
11059.60 753
11060.60 787
11061.59 786
11062.58 800
11063.57 784
11064.56 797
11065.56 756
11066.55 747
11067.54 792
11068.53 756
11069.53 788
11070.52 751
11071.51 761
11072.50 733
11073.50 775
11074.49 757
11075.48 803
11076.47 774
11077.47 748
11078.46 764
11079.45 784
11080.45 753
11081.44 740
11082.43 755
11083.42 742
11084.42 747
11085.41 737
11086.40 728
11087.40 731
11088.39 726
11089.38 740
11090.38 726
11091.37 718
11092.36 698
11093.36 703
11094.35 701
11095.34 686
11096.34 666
11097.33 710
11098.32 710
11099.32 689
11100.31 684
11101.31 694
11102.30 655
11103.29 638
11104.29 676
11105.28 676
11106.28 672
11107.27 643
11108.26 643
11109.26 656
11110.25 627
11111.25 632
11112.24 620
11113.24 646
11114.23 645
11115.22 623
11116.22 625
11117.21 630
11118.21 635
11119.20 646
11120.20 632
11121.19 597
11122.19 628
11123.18 637
11124.18 680
11125.17 622
11126.17 617
11127.16 641
11128.16 652
11129.15 621
11130.15 624
11131.14 629
11132.14 626
11133.13 625
11134.13 598
11135.12 622
11136.12 579
11137.11 594
11138.11 601
11139.10 616
11140.10 582
11141.09 591
11142.09 589
11143.09 557
11144.08 593
11145.08 596
11146.07 593
11147.07 598
11148.07 608
11149.06 609
11150.06 591
11151.05 578
11152.05 606
11153.05 610
11154.04 610
11155.04 598
11156.03 584
11157.03 573
11158.03 574
11159.02 579
11160.02 592
11161.02 570
11162.01 527
11163.01 562
11164.01 590
11165.00 565
11166.00 564
11167.00 581
11167.99 554
11168.99 561
11169.99 550
11170.98 552
11171.98 587
11172.98 564
11173.97 552
11174.97 552
11175.97 561
11176.97 565
11177.96 541
11178.96 548
11179.96 531
11180.95 558
11181.95 571
11182.95 563
11183.95 541
11184.94 551
11185.94 562
11186.94 584
11187.94 560
11188.94 534
11189.93 548
11190.93 582
11191.93 560
11192.93 568
11193.92 552
11194.92 558
11195.92 554
11196.92 576
11197.92 576
11198.92 567
11199.91 577
11200.91 593
11201.91 559
11202.91 580
11203.91 577
11204.91 585
11205.90 593
11206.90 595
11207.90 601
11208.90 596
11209.90 612
11210.90 568
11211.90 581
11212.89 575
11213.89 586
11214.89 556
11215.89 577
11216.89 544
11217.89 565
11218.89 547
11219.89 571
11220.89 561
11221.89 541
11222.88 592
11223.88 594
11224.88 574
11225.88 577
11226.88 577
11227.88 584
11228.88 558
11229.88 570
11230.88 568
11231.88 554
11232.88 578
11233.88 573
11234.88 568
11235.88 572
11236.88 566
11237.88 605
11238.88 593
11239.88 585
11240.88 596
11241.88 613
11242.88 593
11243.88 589
11244.88 581
11245.88 603
11246.88 582
11247.88 612
11248.88 616
11249.88 634
11250.88 618
11251.88 584
11252.88 615
11253.88 582
11254.88 604
11255.88 616
11256.89 606
11257.89 605
11258.89 607
11259.89 601
11260.89 626
11261.89 585
11262.89 630
11263.89 614
11264.89 641
11265.89 626
11266.90 649
11267.90 656
11268.90 646
11269.90 668
11270.90 685
11271.90 670
11272.90 680
11273.90 664
11274.91 633
11275.91 637
11276.91 634
11277.91 626
11278.91 607
11279.91 614
11280.92 617
11281.92 586
11282.92 603
11283.92 575
11284.92 564
11285.93 565
11286.93 563
11287.93 562
11288.93 535
11289.94 550
11290.94 529
11291.94 493
11292.94 526
11293.94 491
11294.95 506
11295.95 509
11296.95 529
11297.95 512
11298.96 523
11299.96 522
11300.96 532
11301.97 514
11302.97 505
11303.97 539
11304.97 503
11305.98 535
11306.98 488
11307.98 509
11308.99 493
11309.99 521
11310.99 535
11312.00 544
11313.00 553
11314.00 525
11315.01 530
11316.01 561
11317.01 545
11318.02 546
11319.02 518
11320.02 517
11321.03 521
11322.03 502
11323.03 502
11324.04 504
11325.04 521
11326.05 524
11327.05 492
11328.05 523
11329.06 522
11330.06 505
11331.06 513
11332.07 477
11333.07 475
11334.08 508
11335.08 529
11336.09 521
11337.09 528
11338.09 514
11339.10 506
11340.10 535
11341.11 505
11342.11 492
11343.12 481
11344.12 504
11345.13 495
11346.13 491
11347.14 484
11348.14 441
11349.15 477
11350.15 471
11351.16 470
11352.16 457
11353.17 474
11354.17 468
11355.18 458
11356.18 470
11357.19 460
11358.19 454
11359.20 464
11360.20 446
11361.21 493
11362.21 442
11363.22 457
11364.22 448
11365.23 421
11366.23 426
11367.24 431
11368.25 454
11369.25 441
11370.26 431
11371.26 434
11372.27 436
11373.28 430
11374.28 410
11375.29 396
11376.29 438
11377.30 428
11378.31 413
11379.31 422
11380.32 437
11381.32 439
11382.33 404
11383.34 414
11384.34 372
11385.35 420
11386.36 407
11387.36 445
11388.37 426
11389.38 398
11390.38 415
11391.39 450
11392.40 407
11393.40 416
11394.41 403
11395.42 440
11396.42 427
11397.43 381
11398.44 418
11399.44 422
11400.45 430
11401.46 416
11402.47 412
11403.47 450
11404.48 424
11405.49 428
11406.50 428
11407.50 404
11408.51 392
11409.52 408
11410.53 403
11411.53 421
11412.54 420
11413.55 402
11414.56 413
11415.56 416
11416.57 401
11417.58 391
11418.59 406
11419.60 416
11420.60 395
11421.61 393
11422.62 402
11423.63 411
11424.64 425
11425.64 392
11426.65 391
11427.66 411
11428.67 410
11429.68 394
11430.69 405
11431.70 403
11432.70 358
11433.71 386
11434.72 373
11435.73 389
11436.74 395
11437.75 396
11438.76 385
11439.76 374
11440.77 378
11441.78 373
11442.79 381
11443.80 381
11444.81 401
11445.82 383
11446.83 387
11447.84 391
11448.85 389
11449.86 385
11450.87 395
11451.87 393
11452.88 380
11453.89 386
11454.90 357
11455.91 360
11456.92 370
11457.93 382
11458.94 385
11459.95 374
11460.96 371
11461.97 369
11462.98 383
11463.99 367
11465.00 353
11466.01 354
11467.02 368
11468.03 366
11469.04 364
11470.05 373
11471.06 330
11472.07 367
11473.08 351
11474.09 361
11475.10 364
11476.11 348
11477.12 372
11478.13 394
11479.15 381
11480.16 356
11481.17 372
11482.18 383
11483.19 374
11484.20 368
11485.21 354
11486.22 370
11487.23 361
11488.24 366
11489.25 354
11490.26 355
11491.28 359
11492.29 375
11493.30 372
11494.31 344
11495.32 343
11496.33 339
11497.34 369
11498.36 390
11499.37 347
11500.38 352
11501.39 338
11502.40 343
11503.41 331
11504.42 364
11505.44 348
11506.45 379
11507.46 363
11508.47 356
11509.48 343
11510.50 327
11511.51 357
11512.52 385
11513.53 377
11514.54 351
11515.56 368
11516.57 366
11517.58 359
11518.59 331
11519.61 367
11520.62 382
11521.63 353
11522.64 378
11523.66 375
11524.67 369
11525.68 376
11526.69 378
11527.71 398
11528.72 387
11529.73 368
11530.75 360
11531.76 374
11532.77 368
11533.78 384
11534.80 388
11535.81 394
11536.82 394
11537.84 378
11538.85 394
11539.86 383
11540.88 379
11541.89 378
11542.90 385
11543.92 379
11544.93 363
11545.94 368
11546.96 366
11547.97 353
11548.98 337
11550.00 335
11551.01 333
11552.03 320
11553.04 346
11554.05 334
11555.07 335
11556.08 332
11557.10 310
11558.11 347
11559.12 329
11560.14 330
11561.15 341
11562.17 320
11563.18 329
11564.20 304
11565.21 349
11566.22 341
11567.24 330
11568.25 321
11569.27 316
11570.28 316
11571.30 314
11572.31 321
11573.33 323
11574.34 351
11575.36 307
11576.37 357
11577.39 356
11578.40 341
11579.42 314
11580.43 311
11581.45 320
11582.46 303
11583.48 324
11584.49 331
11585.51 320
11586.52 313
11587.54 312
11588.55 315
11589.57 311
11590.58 307
11591.60 319
11592.61 313
11593.63 318
11594.65 340
11595.66 318
11596.68 309
11597.69 304
11598.71 327
11599.73 329
11600.74 324
11601.76 331
11602.77 317
11603.79 374
11604.81 353
11605.82 333
11606.84 322
11607.85 325
11608.87 324
11609.89 319
11610.90 334
11611.92 324
11612.94 340
11613.95 356
11614.97 337
11615.99 307
11617.00 323
11618.02 324
11619.04 326
11620.05 322
11621.07 329
11622.09 354
11623.10 321
11624.12 313
11625.14 315
11626.15 287
11627.17 313
11628.19 324
11629.21 308
11630.22 302
11631.24 298
11632.26 325
11633.28 334
11634.29 330
11635.31 296
11636.33 313
11637.34 328
11638.36 321
11639.38 309
11640.40 293
11641.42 322
11642.43 329
11643.45 318
11644.47 326
11645.49 324
11646.50 335
11647.52 339
11648.54 309
11649.56 320
11650.58 318
11651.60 330
11652.61 319
11653.63 318
11654.65 309
11655.67 316
11656.69 310
11657.71 344
11658.72 309
11659.74 325
11660.76 349
11661.78 341
11662.80 322
11663.82 317
11664.84 349
11665.85 322
11666.87 315
11667.89 327
11668.91 306
11669.93 304
11670.95 312
11671.97 351
11672.99 338
11674.01 352
11675.03 334
11676.05 329
11677.06 326
11678.08 342
11679.10 358
11680.12 366
11681.14 306
11682.16 316
11683.18 333
11684.20 308
11685.22 317
11686.24 325
11687.26 339
11688.28 335
11689.30 331
11690.32 354
11691.34 331
11692.36 315
11693.38 333
11694.40 322
11695.42 349
11696.44 349
11697.46 363
11698.48 338
11699.50 306
11700.52 340
11701.54 335
11702.56 346
11703.58 336
11704.60 334
11705.62 359
11706.64 338
11707.66 353
11708.68 359
11709.71 331
11710.73 336
11711.75 328
11712.77 341
11713.79 342
11714.81 336
11715.83 339
11716.85 361
11717.87 333
11718.89 343
11719.91 357
11720.94 365
11721.96 375
11722.98 350
11724.00 326
11725.02 363
11726.04 379
11727.06 341
11728.09 344
11729.11 373
11730.13 365
11731.15 346
11732.17 372
11733.19 363
11734.22 344
11735.24 387
11736.26 373
11737.28 371
11738.30 334
11739.33 351
11740.35 342
11741.37 377
11742.39 348
11743.41 365
11744.44 354
11745.46 355
11746.48 353
11747.50 373
11748.53 369
11749.55 378
11750.57 394
11751.59 386
11752.62 372
11753.64 372
11754.66 385
11755.68 370
11756.71 374
11757.73 374
11758.75 388
11759.77 409
11760.80 411
11761.82 397
11762.84 397
11763.87 384
11764.89 379
11765.91 400
11766.94 385
11767.96 394
11768.98 381
11770.01 393
11771.03 381
11772.05 412
11773.08 389
11774.10 434
11775.12 409
11776.15 442
11777.17 410
11778.19 404
11779.22 394
11780.24 411
11781.27 417
11782.29 411
11783.31 426
11784.34 419
11785.36 426
11786.39 424
11787.41 431
11788.43 440
11789.46 451
11790.48 438
11791.51 448
11792.53 408
11793.56 421
11794.58 417
11795.60 441
11796.63 435
11797.65 434
11798.68 424
11799.70 438
11800.73 439
11801.75 412
11802.78 458
11803.80 423
11804.83 459
11805.85 448
11806.88 469
11807.90 455
11808.93 446
11809.95 455
11810.98 441
11812.00 454
11813.03 472
11814.05 448
11815.08 463
11816.10 477
11817.13 453
11818.15 485
11819.18 487
11820.20 482
11821.23 467
11822.26 498
11823.28 489
11824.31 489
11825.33 500
11826.36 502
11827.38 473
11828.41 482
11829.44 483
11830.46 488
11831.49 508
11832.51 495
11833.54 509
11834.57 528
11835.59 525
11836.62 501
11837.65 531
11838.67 497
11839.70 541
11840.72 546
11841.75 524
11842.78 533
11843.80 515
11844.83 534
11845.86 573
11846.88 538
11847.91 552
11848.94 582
11849.96 586
11850.99 614
11852.02 597
11853.05 586
11854.07 582
11855.10 609
11856.13 592
11857.15 622
11858.18 616
11859.21 592
11860.24 646
11861.26 652
11862.29 629
11863.32 622
11864.34 664
11865.37 657
11866.40 662
11867.43 631
11868.46 665
11869.48 681
11870.51 702
11871.54 662
11872.57 666
11873.59 668
11874.62 713
11875.65 749
11876.68 719
11877.71 732
11878.73 763
11879.76 775
11880.79 724
11881.82 732
11882.85 737
11883.87 797
11884.90 821
11885.93 814
11886.96 796
11887.99 816
11889.02 854
11890.05 855
11891.07 862
11892.10 880
11893.13 908
11894.16 940
11895.19 961
11896.22 961
11897.25 1002
11898.28 1026
11899.30 1086
11900.33 1081
11901.36 1093
11902.39 1051
11903.42 1094
11904.45 1040
11905.48 1056
11906.51 1038
11907.54 1019
11908.57 1025
11909.60 1002
11910.63 945
11911.66 947
11912.69 955
11913.71 941
11914.74 968
11915.77 917
11916.80 942
11917.83 993
11918.86 1014
11919.89 1006
11920.92 1033
11921.95 1054
11922.98 1091
11924.01 1069
11925.04 1072
11926.07 1122
11927.10 1139
11928.13 1172
11929.16 1163
11930.19 1162
11931.22 1132
11932.25 1138
11933.29 1124
11934.32 1097
11935.35 1018
11936.38 1029
11937.41 990
11938.44 987
11939.47 966
11940.50 897
11941.53 868
11942.56 870
11943.59 843
11944.62 822
11945.65 792
11946.69 785
11947.72 780
11948.75 754
11949.78 754
11950.81 746
11951.84 775
11952.87 766
11953.90 750
11954.93 730
11955.97 735
11957.00 759
11958.03 761
11959.06 714
11960.09 742
11961.12 755
11962.16 754
11963.19 761
11964.22 791
11965.25 745
11966.28 748
11967.31 770
11968.35 719
11969.38 760
11970.41 753
11971.44 751
11972.47 747
11973.51 742
11974.54 743
11975.57 743
11976.60 748
11977.64 734
11978.67 752
11979.70 739
11980.73 764
11981.77 777
11982.80 789
11983.83 803
11984.86 810
11985.90 760
11986.93 767
11987.96 816
11988.99 791
11990.03 796
11991.06 814
11992.09 789
11993.13 791
11994.16 833
11995.19 853
11996.23 804
11997.26 793
11998.29 840
11999.33 847
12000.36 845
12001.39 814
12002.43 840
12003.46 885
12004.49 857
12005.53 858
12006.56 871
12007.59 880
12008.63 901
12009.66 921
12010.69 893
12011.73 862
12012.76 877
12013.80 937
12014.83 921
12015.86 916
12016.90 900
12017.93 910
12018.97 936
12020.00 913
12021.03 908
12022.07 918
12023.10 921
12024.14 956
12025.17 910
12026.21 930
12027.24 949
12028.28 922
12029.31 952
12030.34 933
12031.38 893
12032.41 914
12033.45 931
12034.48 896
12035.52 923
12036.55 929
12037.59 957
12038.62 946
12039.66 900
12040.69 950
12041.73 939
12042.76 925
12043.80 936
12044.83 958
12045.87 925
12046.90 978
12047.94 945
12048.98 966
12050.01 929
12051.05 945
12052.08 979
12053.12 1007
12054.15 1003
12055.19 969
12056.22 970
12057.26 989
12058.30 955
12059.33 953
12060.37 940
12061.40 935
12062.44 963
12063.48 903
12064.51 918
12065.55 849
12066.58 841
12067.62 862
12068.66 897
12069.69 832
12070.73 797
12071.77 811
12072.80 858
12073.84 847
12074.88 804
12075.91 804
12076.95 820
12077.99 822
12079.02 809
12080.06 800
12081.10 819
12082.13 815
12083.17 813
12084.21 803
12085.24 819
12086.28 829
12087.32 817
12088.35 826
12089.39 833
12090.43 802
12091.47 838
12092.50 862
12093.54 874
12094.58 858
12095.62 864
12096.65 851
12097.69 854
12098.73 879
12099.77 868
12100.80 841
12101.84 874
12102.88 847
12103.92 856
12104.95 815
12105.99 783
12107.03 804
12108.07 781
12109.11 758
12110.14 724
12111.18 742
12112.22 732
12113.26 700
12114.30 665
12115.34 664
12116.37 669
12117.41 685
12118.45 663
12119.49 673
12120.53 645
12121.57 639
12122.60 667
12123.64 644
12124.68 598
12125.72 632
12126.76 657
12127.80 659
12128.84 616
12129.88 596
12130.91 631
12131.95 644
12132.99 613
12134.03 603
12135.07 627
12136.11 616
12137.15 607
12138.19 626
12139.23 630
12140.27 591
12141.31 577
12142.35 595
12143.39 587
12144.43 565
12145.46 574
12146.50 582
12147.54 612
12148.58 594
12149.62 588
12150.66 581
12151.70 576
12152.74 578
12153.78 563
12154.82 564
12155.86 545
12156.90 561
12157.94 573
12158.98 577
12160.02 562
12161.06 565
12162.10 577
12163.14 545
12164.18 556
12165.23 547
12166.27 557
12167.31 566
12168.35 542
12169.39 546
12170.43 558
12171.47 530
12172.51 540
12173.55 555
12174.59 558
12175.63 534
12176.67 526
12177.71 554
12178.75 553
12179.80 525
12180.84 526
12181.88 547
12182.92 530
12183.96 534
12185.00 543
12186.04 555
12187.08 527
12188.13 507
12189.17 538
12190.21 524
12191.25 497
12192.29 492
12193.33 520
12194.37 515
12195.42 535
12196.46 526
12197.50 524
12198.54 504
12199.58 524
12200.63 531
12201.67 507
12202.71 498
12203.75 503
12204.79 500
12205.84 508
12206.88 494
12207.92 488
12208.96 512
12210.01 494
12211.05 478
12212.09 486
12213.13 502
12214.17 474
12215.22 496
12216.26 504
12217.30 475
12218.35 498
12219.39 504
12220.43 489
12221.47 473
12222.52 461
12223.56 470
12224.60 456
12225.65 471
12226.69 463
12227.73 458
12228.77 471
12229.82 479
12230.86 468
12231.90 475
12232.95 488
12233.99 462
12235.03 476
12236.08 445
12237.12 471
12238.16 463
12239.21 505
12240.25 483
12241.30 462
12242.34 452
12243.38 477
12244.43 481
12245.47 470
12246.51 463
12247.56 458
12248.60 436
12249.65 418
12250.69 435
12251.73 451
12252.78 437
12253.82 437
12254.87 456
12255.91 431
12256.96 418
12258.00 413
12259.04 444
12260.09 435
12261.13 426
12262.18 424
12263.22 447
12264.27 448
12265.31 405
12266.36 427
12267.40 419
12268.45 413
12269.49 392
12270.54 411
12271.58 420
12272.63 395
12273.67 378
12274.72 408
12275.76 407
12276.81 395
12277.85 396
12278.90 418
12279.94 422
12280.99 380
12282.03 411
12283.08 390
12284.12 404
12285.17 376
12286.22 401
12287.26 431
12288.31 401
12289.35 369
12290.40 391
12291.44 379
12292.49 396
12293.54 404
12294.58 402
12295.63 354
12296.67 381
12297.72 414
12298.77 371
12299.81 371
12300.86 368
12301.90 378
12302.95 398
12304.00 391
12305.04 359
12306.09 393
12307.14 397
12308.18 389
12309.23 418
12310.28 398
12311.32 358
12312.37 366
12313.42 407
12314.46 381
12315.51 379
12316.56 371
12317.60 392
12318.65 390
12319.70 369
12320.74 370
12321.79 381
12322.84 375
12323.89 356
12324.93 389
12325.98 398
12327.03 381
12328.08 385
12329.12 403
12330.17 361
12331.22 383
12332.27 360
12333.31 404
12334.36 375
12335.41 349
12336.46 371
12337.50 380
12338.55 389
12339.60 366
12340.65 390
12341.70 381
12342.74 393
12343.79 377
12344.84 390
12345.89 371
12346.94 377
12347.98 383
12349.03 383
12350.08 354
12351.13 373
12352.18 405
12353.23 422
12354.27 353
12355.32 385
12356.37 420
12357.42 408
12358.47 379
12359.52 349
12360.57 376
12361.61 370
12362.66 396
12363.71 375
12364.76 387
12365.81 358
12366.86 389
12367.91 374
12368.96 348
12370.01 367
12371.06 393
12372.11 401
12373.15 395
12374.20 350
12375.25 382
12376.30 401
12377.35 364
12378.40 388
12379.45 365
12380.50 399
12381.55 406
12382.60 380
12383.65 389
12384.70 391
12385.75 375
12386.80 409
12387.85 394
12388.90 390
12389.95 379
12391.00 396
12392.05 408
12393.10 389
12394.15 377
12395.20 387
12396.25 418
12397.30 397
12398.35 397
12399.40 386
12400.45 390
12401.50 373
12402.55 384
12403.60 415
12404.65 428
12405.70 397
12406.75 399
12407.81 406
12408.86 412
12409.91 391
12410.96 410
12412.01 429
12413.06 412
12414.11 429
12415.16 407
12416.21 429
12417.26 400
12418.32 416
12419.37 439
12420.42 405
12421.47 397
12422.52 417
12423.57 443
12424.62 435
12425.68 426
12426.73 426
12427.78 431
12428.83 426
12429.88 425
12430.93 418
12431.99 427
12433.04 407
12434.09 437
12435.14 422
12436.19 414
12437.24 408
12438.30 435
12439.35 458
12440.40 422
12441.45 408
12442.51 435
12443.56 440
12444.61 417
12445.66 425
12446.71 430
12447.77 437
12448.82 426
12449.87 452
12450.92 450
12451.98 451
12453.03 460
12454.08 457
12455.14 457
12456.19 444
12457.24 471
12458.29 517
12459.35 509
12460.40 514
12461.45 534
12462.51 535
12463.56 563
12464.61 565
12465.67 562
12466.72 598
12467.77 635
12468.83 649
12469.88 679
12470.93 657
12471.99 697
12473.04 683
12474.09 730
12475.15 716
12476.20 706
12477.25 708
12478.31 702
12479.36 692
12480.42 672
12481.47 653
12482.52 632
12483.58 615
12484.63 572
12485.69 559
12486.74 560
12487.79 561
12488.85 537
12489.90 526
12490.96 534
12492.01 526
12493.06 502
12494.12 529
12495.17 502
12496.23 484
12497.28 518
12498.34 516
12499.39 515
12500.45 518
12501.50 531
12502.56 484
12503.61 527
12504.67 523
12505.72 542
12506.78 505
12507.83 517
12508.89 513
12509.94 510
12511.00 514
12512.05 492
12513.11 532
12514.16 513
12515.22 513
12516.27 488
12517.33 512
12518.38 517
12519.44 496
12520.49 518
12521.55 514
12522.60 509
12523.66 519
12524.72 505
12525.77 518
12526.83 504
12527.88 506
12528.94 544
12530.00 522
12531.05 528
12532.11 527
12533.16 525
12534.22 545
12535.28 552
12536.33 549
12537.39 545
12538.44 566
12539.50 595
12540.56 579
12541.61 581
12542.67 591
12543.73 610
12544.78 674
12545.84 652
12546.90 640
12547.95 645
12549.01 671
12550.07 676
12551.12 670
12552.18 676
12553.24 649
12554.29 636
12555.35 627
12556.41 603
12557.47 605
12558.52 597
12559.58 591
12560.64 583
12561.69 553
12562.75 570
12563.81 562
12564.87 550
12565.92 491
12566.98 517
12568.04 520
12569.10 493
12570.15 520
12571.21 525
12572.27 516
12573.33 524
12574.38 510
12575.44 519
12576.50 504
12577.56 480
12578.62 511
12579.67 496
12580.73 492
12581.79 487
12582.85 494
12583.91 510
12584.96 498
12586.02 468
12587.08 492
12588.14 476
12589.20 497
12590.26 501
12591.32 496
12592.37 491
12593.43 469
12594.49 479
12595.55 494
12596.61 473
12597.67 457
12598.73 473
12599.78 472
12600.84 483
12601.90 475
12602.96 488
12604.02 480
12605.08 511
12606.14 482
12607.20 510
12608.26 496
12609.32 480
12610.38 536
12611.44 506
12612.49 518
12613.55 542
12614.61 554
12615.67 532
12616.73 524
12617.79 528
12618.85 566
12619.91 543
12620.97 562
12622.03 541
12623.09 538
12624.15 560
12625.21 551
12626.27 553
12627.33 573
12628.39 580
12629.45 568
12630.51 568
12631.57 561
12632.63 558
12633.69 539
12634.75 536
12635.81 509
12636.87 545
12637.93 536
12638.99 532
12640.05 511
12641.12 498
12642.18 512
12643.24 487
12644.30 480
12645.36 475
12646.42 508
12647.48 483
12648.54 468
12649.60 451
12650.66 505
12651.72 464
12652.78 477
12653.85 483
12654.91 484
12655.97 437
12657.03 451
12658.09 469
12659.15 473
12660.21 453
12661.28 459
12662.34 487
12663.40 456
12664.46 449
12665.52 442
12666.58 463
12667.64 462
12668.71 449
12669.77 428
12670.83 461
12671.89 440
12672.95 455
12674.02 459
12675.08 434
12676.14 437
12677.20 457
12678.26 470
12679.33 444
12680.39 445
12681.45 436
12682.51 476
12683.58 416
12684.64 463
12685.70 445
12686.76 466
12687.83 444
12688.89 449
12689.95 453
12691.01 422
12692.08 443
12693.14 468
12694.20 466
12695.27 451
12696.33 463
12697.39 480
12698.45 463
12699.52 448
12700.58 446
12701.64 440
12702.71 464
12703.77 431
12704.83 456
12705.90 420
12706.96 446
12708.02 464
12709.09 460
12710.15 480
12711.21 439
12712.28 458
12713.34 430
12714.40 466
12715.47 425
12716.53 470
12717.60 448
12718.66 457
12719.72 450
12720.79 456
12721.85 427
12722.92 444
12723.98 444
12725.04 423
12726.11 488
12727.17 480
12728.24 478
12729.30 472
12730.37 460
12731.43 454
12732.49 466
12733.56 464
12734.62 462
12735.69 439
12736.75 447
12737.82 447
12738.88 456
12739.95 425
12741.01 436
12742.08 424
12743.14 448
12744.21 455
12745.27 415
12746.34 448
12747.40 422
12748.47 484
12749.53 433
12750.60 426
12751.66 409
12752.73 446
12753.79 412
12754.86 444
12755.92 437
12756.99 443
12758.05 415
12759.12 430
12760.18 459
12761.25 417
12762.32 432
12763.38 419
12764.45 428
12765.51 421
12766.58 417
12767.65 417
12768.71 434
12769.78 406
12770.84 397
12771.91 406
12772.98 412
12774.04 426
12775.11 412
12776.17 403
12777.24 413
12778.31 398
12779.37 402
12780.44 411
12781.51 402
12782.57 416
12783.64 388
12784.71 403
12785.77 384
12786.84 414
12787.91 398
12788.97 387
12790.04 390
12791.11 394
12792.17 389
12793.24 385
12794.31 393
12795.37 394
12796.44 386
12797.51 410
12798.58 387
12799.64 403
12800.71 414
12801.78 401
12802.85 396
12803.91 377
12804.98 389
12806.05 403
12807.12 403
12808.18 413
12809.25 428
12810.32 427
12811.39 397
12812.45 399
12813.52 396
12814.59 416
12815.66 391
12816.73 425
12817.79 427
12818.86 398
12819.93 412
12821.00 436
12822.07 404
12823.13 427
12824.20 417
12825.27 419
12826.34 445
12827.41 412
12828.48 410
12829.54 369
12830.61 403
12831.68 404
12832.75 422
12833.82 392
12834.89 384
12835.96 400
12837.02 385
12838.09 375
12839.16 371
12840.23 390
12841.30 387
12842.37 364
12843.44 360
12844.51 374
12845.58 385
12846.65 382
12847.72 371
12848.78 371
12849.85 341
12850.92 351
12851.99 340
12853.06 333
12854.13 336
12855.20 338
12856.27 340
12857.34 337
12858.41 335
12859.48 324
12860.55 340
12861.62 323
12862.69 317
12863.76 339
12864.83 357
12865.90 295
12866.97 327
12868.04 287
12869.11 304
12870.18 328
12871.25 309
12872.32 319
12873.39 314
12874.46 315
12875.53 321
12876.60 304
12877.67 303
12878.74 303
12879.81 318
12880.88 338
12881.95 314
12883.03 308
12884.10 314
12885.17 327
12886.24 338
12887.31 299
12888.38 334
12889.45 328
12890.52 335
12891.59 313
12892.66 308
12893.74 322
12894.81 330
12895.88 332
12896.95 322
12898.02 296
12899.09 322
12900.16 318
12901.23 326
12902.31 295
12903.38 300
12904.45 309
12905.52 321
12906.59 310
12907.66 316
12908.74 304
12909.81 305
12910.88 332
12911.95 312
12913.02 300
12914.10 295
12915.17 317
12916.24 299
12917.31 301
12918.38 308
12919.46 330
12920.53 302
12921.60 305
12922.67 288
12923.75 269
12924.82 290
12925.89 303
12926.96 321
12928.04 301
12929.11 303
12930.18 301
12931.25 296
12932.33 291
12933.40 283
12934.47 282
12935.55 303
12936.62 306
12937.69 280
12938.76 287
12939.84 303
12940.91 302
12941.98 287
12943.06 307
12944.13 281
12945.20 309
12946.28 290
12947.35 286
12948.42 301
12949.50 290
12950.57 303
12951.64 296
12952.72 284
12953.79 291
12954.87 279
12955.94 295
12957.01 282
12958.09 307
12959.16 301
12960.23 299
12961.31 303
12962.38 303
12963.46 288
12964.53 282
12965.60 290
12966.68 285
12967.75 284
12968.83 294
12969.90 295
12970.98 294
12972.05 290
12973.13 293
12974.20 274
12975.27 276
12976.35 279
12977.42 265
12978.50 268
12979.57 282
12980.65 295
12981.72 288
12982.80 285
12983.87 265
12984.95 270
12986.02 308
12987.10 290
12988.17 283
12989.25 277
12990.32 288
12991.40 284
12992.47 287
12993.55 292
12994.62 267
12995.70 268
12996.77 287
12997.85 267
12998.93 272
13000.00 288
13001.08 278
13002.15 293
13003.23 292
13004.30 287
13005.38 291
13006.46 295
13007.53 300
13008.61 263
13009.68 256
13010.76 274
13011.84 272
13012.91 277
13013.99 270
13015.06 283
13016.14 268
13017.22 269
13018.29 284
13019.37 277
13020.45 288
13021.52 282
13022.60 296
13023.68 281
13024.75 282
13025.83 292
13026.91 317
13027.98 293
13029.06 266
13030.14 280
13031.21 276
13032.29 285
13033.37 276
13034.44 285
13035.52 281
13036.60 284
13037.67 280
13038.75 285
13039.83 289
13040.91 279
13041.98 256
13043.06 316
13044.14 279
13045.22 295
13046.29 307
13047.37 297
13048.45 292
13049.53 275
13050.60 273
13051.68 275
13052.76 283
13053.84 277
13054.91 274
13055.99 265
13057.07 275
13058.15 285
13059.23 302
13060.30 294
13061.38 278
13062.46 278
13063.54 279
13064.62 276
13065.70 252
13066.77 285
13067.85 284
13068.93 295
13070.01 283
13071.09 288
13072.17 283
13073.25 312
13074.32 270
13075.40 278
13076.48 273
13077.56 295
13078.64 280
13079.72 284
13080.80 262
13081.88 297
13082.95 274
13084.03 280
13085.11 297
13086.19 289
13087.27 300
13088.35 293
13089.43 305
13090.51 280
13091.59 282
13092.67 283
13093.75 301
13094.83 298
13095.91 270
13096.99 290
13098.07 291
13099.15 331
13100.22 267
13101.30 300
13102.38 290
13103.46 288
13104.54 289
13105.62 291
13106.70 276
13107.78 280
13108.86 292
13109.94 277
13111.02 279
13112.10 268
13113.19 300
13114.27 307
13115.35 327
13116.43 293
13117.51 303
13118.59 323
13119.67 323
13120.75 306
13121.83 322
13122.91 309
13123.99 318
13125.07 303
13126.15 327
13127.23 335
13128.31 313
13129.39 306
13130.48 308
13131.56 317
13132.64 302
13133.72 310
13134.80 300
13135.88 307
13136.96 301
13138.04 340
13139.12 315
13140.21 316
13141.29 324
13142.37 336
13143.45 328
13144.53 323
13145.61 337
13146.70 326
13147.78 362
13148.86 302
13149.94 316
13151.02 339
13152.10 334
13153.19 332
13154.27 327
13155.35 309
13156.43 318
13157.51 319
13158.60 355
13159.68 333
13160.76 314
13161.84 351
13162.93 328
13164.01 334
13165.09 304
13166.17 310
13167.25 362
13168.34 346
13169.42 299
13170.50 314
13171.59 317
13172.67 338
13173.75 351
13174.83 342
13175.92 332
13177.00 319
13178.08 355
13179.17 339
13180.25 329
13181.33 328
13182.41 359
13183.50 344
13184.58 329
13185.66 338
13186.75 324
13187.83 323
13188.91 360
13190.00 360
13191.08 340
13192.16 327
13193.25 357
13194.33 365
13195.42 365
13196.50 350
13197.58 351
13198.67 361
13199.75 347
13200.83 355
13201.92 349
13203.00 376
13204.09 332
13205.17 364
13206.25 359
13207.34 393
13208.42 373
13209.51 365
13210.59 366
13211.68 356
13212.76 372
13213.84 377
13214.93 376
13216.01 360
13217.10 398
13218.18 359
13219.27 363
13220.35 372
13221.44 386
13222.52 386
13223.61 389
13224.69 374
13225.78 378
13226.86 375
13227.95 374
13229.03 361
13230.12 400
13231.20 393
13232.29 381
13233.37 407
13234.46 420
13235.54 403
13236.63 390
13237.71 383
13238.80 384
13239.88 422
13240.97 426
13242.05 439
13243.14 420
13244.23 443
13245.31 403
13246.40 457
13247.48 441
13248.57 426
13249.65 430
13250.74 446
13251.83 453
13252.91 402
13254.00 451
13255.08 450
13256.17 469
13257.26 449
13258.34 456
13259.43 469
13260.52 448
13261.60 456
13262.69 467
13263.77 468
13264.86 494
13265.95 486
13267.03 493
13268.12 472
13269.21 490
13270.29 484
13271.38 470
13272.47 472
13273.55 490
13274.64 514
13275.73 498
13276.82 501
13277.90 495
13278.99 522
13280.08 511
13281.16 544
13282.25 520
13283.34 532
13284.43 530
13285.51 517
13286.60 545
13287.69 555
13288.78 560
13289.86 550
13290.95 543
13292.04 567
13293.13 551
13294.21 560
13295.30 585
13296.39 601
13297.48 602
13298.56 622
13299.65 612
13300.74 605
13301.83 577
13302.92 576
13304.00 608
13305.09 624
13306.18 614
13307.27 617
13308.36 598
13309.45 630
13310.53 633
13311.62 674
13312.71 615
13313.80 630
13314.89 684
13315.98 659
13317.07 643
13318.15 631
13319.24 676
13320.33 683
13321.42 688
13322.51 675
13323.60 689
13324.69 683
13325.78 699
13326.87 697
13327.95 709
13329.04 673
13330.13 723
13331.22 756
13332.31 752
13333.40 738
13334.49 729
13335.58 722
13336.67 726
13337.76 735
13338.85 742
13339.94 757
13341.03 736
13342.12 728
13343.21 707
13344.30 740
13345.39 746
13346.48 752
13347.57 740
13348.66 739
13349.75 737
13350.84 744
13351.93 799
13353.02 779
13354.11 795
13355.20 796
13356.29 809
13357.38 784
13358.47 791
13359.56 823
13360.65 842
13361.74 823
13362.83 806
13363.92 828
13365.01 831
13366.10 811
13367.19 818
13368.28 804
13369.37 783
13370.46 805
13371.55 804
13372.65 786
13373.74 781
13374.83 753
13375.92 728
13377.01 743
13378.10 750
13379.19 737
13380.28 715
13381.37 730
13382.47 696
13383.56 691
13384.65 732
13385.74 686
13386.83 672
13387.92 659
13389.01 679
13390.11 671
13391.20 668
13392.29 667
13393.38 669
13394.47 666
13395.56 658
13396.66 694
13397.75 681
13398.84 661
13399.93 674
13401.02 671
13402.12 645
13403.21 684
13404.30 693
13405.39 699
13406.49 646
13407.58 639
13408.67 662
13409.76 638
13410.86 652
13411.95 671
13413.04 645
13414.13 618
13415.23 638
13416.32 642
13417.41 653
13418.50 638
13419.60 613
13420.69 619
13421.78 654
13422.88 636
13423.97 647
13425.06 637
13426.15 666
13427.25 631
13428.34 658
13429.43 653
13430.53 645
13431.62 664
13432.71 683
13433.81 661
13434.90 652
13435.99 650
13437.09 647
13438.18 664
13439.27 663
13440.37 657
13441.46 684
13442.56 677
13443.65 677
13444.74 655
13445.84 665
13446.93 665
13448.03 668
13449.12 692
13450.21 676
13451.31 672
13452.40 702
13453.50 685
13454.59 671
13455.68 679
13456.78 709
13457.87 696
13458.97 710
13460.06 715
13461.16 683
13462.25 685
13463.35 733
13464.44 710
13465.54 693
13466.63 701
13467.73 707
13468.82 741
13469.91 738
13471.01 741
13472.10 720
13473.20 735
13474.29 765
13475.39 748
13476.48 754
13477.58 755
13478.68 770
13479.77 769
13480.87 771
13481.96 767
13483.06 761
13484.15 777
13485.25 790
13486.34 788
13487.44 758
13488.53 784
13489.63 802
13490.73 803
13491.82 829
13492.92 809
13494.01 825
13495.11 830
13496.21 826
13497.30 834
13498.40 816
13499.49 833
13500.59 844
13501.69 856
13502.78 834
13503.88 815
13504.97 813
13506.07 846
13507.17 819
13508.26 774
13509.36 798
13510.46 784
13511.55 791
13512.65 785
13513.75 752
13514.84 760
13515.94 776
13517.04 753
13518.13 768
13519.23 751
13520.33 736
13521.42 759
13522.52 741
13523.62 728
13524.72 758
13525.81 742
13526.91 739
13528.01 726
13529.10 742
13530.20 735
13531.30 745
13532.40 721
13533.49 713
13534.59 722
13535.69 720
13536.79 703
13537.88 710
13538.98 697
13540.08 685
13541.18 693
13542.28 681
13543.37 667
13544.47 643
13545.57 650
13546.67 650
13547.77 633
13548.86 635
13549.96 644
13551.06 642
13552.16 642
13553.26 621
13554.35 650
13555.45 625
13556.55 630
13557.65 630
13558.75 628
13559.85 626
13560.95 628
13562.04 653
13563.14 587
13564.24 616
13565.34 609
13566.44 612
13567.54 629
13568.64 632
13569.74 630
13570.83 627
13571.93 610
13573.03 614
13574.13 625
13575.23 629
13576.33 593
13577.43 604
13578.53 627
13579.63 612
13580.73 606
13581.83 596
13582.93 622
13584.03 595
13585.13 607
13586.22 638
13587.32 654
13588.42 614
13589.52 608
13590.62 588
13591.72 613
13592.82 601
13593.92 637
13595.02 613
13596.12 621
13597.22 601
13598.32 612
13599.42 606
13600.52 609
13601.62 650
13602.72 617
13603.82 618
13604.92 612
13606.03 606
13607.13 612
13608.23 633
13609.33 637
13610.43 624
13611.53 627
13612.63 648
13613.73 621
13614.83 637
13615.93 628
13617.03 627
13618.13 664
13619.23 673
13620.33 640
13621.44 630
13622.54 638
13623.64 634
13624.74 642
13625.84 635
13626.94 661
13628.04 668
13629.14 657
13630.25 650
13631.35 638
13632.45 611
13633.55 663
13634.65 652
13635.75 656
13636.85 677
13637.96 648
13639.06 653
13640.16 642
13641.26 621
13642.36 639
13643.47 671
13644.57 640
13645.67 652
13646.77 631
13647.87 646
13648.98 648
13650.08 642
13651.18 631
13652.28 619
13653.38 647
13654.49 646
13655.59 630
13656.69 638
13657.79 644
13658.90 639
13660.00 660
13661.10 647
13662.20 636
13663.31 639
13664.41 643
13665.51 651
13666.62 654
13667.72 638
13668.82 652
13669.92 666
13671.03 661
13672.13 676
13673.23 640
13674.34 651
13675.44 646
13676.54 647
13677.65 642
13678.75 642
13679.85 702
13680.96 656
13682.06 657
13683.16 655
13684.27 680
13685.37 651
13686.48 670
13687.58 657
13688.68 686
13689.79 686
13690.89 662
13691.99 677
13693.10 702
13694.20 687
13695.31 704
13696.41 690
13697.51 718
13698.62 692
13699.72 713
13700.83 700
13701.93 688
13703.04 696
13704.14 739
13705.24 741
13706.35 742
13707.45 732
13708.56 717
13709.66 745
13710.77 732
13711.87 750
13712.98 775
13714.08 775
13715.19 778
13716.29 798
13717.40 820
13718.50 788
13719.61 795
13720.71 812
13721.82 822
13722.92 792
13724.03 802
13725.13 804
13726.24 822
13727.34 798
13728.45 843
13729.55 817
13730.66 879
13731.76 858
13732.87 894
13733.97 856
13735.08 897
13736.19 866
13737.29 888
13738.40 904
13739.50 921
13740.61 957
13741.72 929
13742.82 992
13743.93 1015
13745.03 1049
13746.14 1033
13747.25 1072
13748.35 1076
13749.46 1137
13750.56 1154
13751.67 1175
13752.78 1165
13753.88 1202
13754.99 1216
13756.10 1207
13757.20 1258
13758.31 1263
13759.42 1296
13760.52 1313
13761.63 1311
13762.74 1274
13763.84 1330
13764.95 1305
13766.06 1291
13767.16 1273
13768.27 1245
13769.38 1226
13770.48 1243
13771.59 1227
13772.70 1173
13773.81 1144
13774.91 1170
13776.02 1130
13777.13 1086
13778.23 1092
13779.34 1010
13780.45 1035
13781.56 1009
13782.66 1002
13783.77 955
13784.88 954
13785.99 935
13787.09 918
13788.20 878
13789.31 820
13790.42 838
13791.53 856
13792.63 860
13793.74 815
13794.85 802
13795.96 789
13797.07 788
13798.17 790
13799.28 755
13800.39 737
13801.50 762
13802.61 762
13803.72 756
13804.82 736
13805.93 722
13807.04 732
13808.15 734
13809.26 723
13810.37 696
13811.48 732
13812.58 716
13813.69 732
13814.80 694
13815.91 720
13817.02 705
13818.13 690
13819.24 676
13820.35 657
13821.46 652
13822.57 663
13823.67 672
13824.78 694
13825.89 690
13827.00 683
13828.11 666
13829.22 677
13830.33 658
13831.44 672
13832.55 666
13833.66 688
13834.77 686
13835.88 688
13836.99 702
13838.10 653
13839.21 701
13840.32 671
13841.43 693
13842.54 683
13843.65 674
13844.76 690
13845.87 656
13846.98 675
13848.09 662
13849.20 694
13850.31 678
13851.42 678
13852.53 628
13853.64 700
13854.75 698
13855.86 671
13856.97 679
13858.08 694
13859.19 677
13860.30 689
13861.41 699
13862.52 671
13863.63 685
13864.75 693
13865.86 718
13866.97 691
13868.08 681
13869.19 706
13870.30 686
13871.41 691
13872.52 660
13873.63 661
13874.75 708
13875.86 713
13876.97 701
13878.08 654
13879.19 670
13880.30 691
13881.41 692
13882.53 720
13883.64 707
13884.75 734
13885.86 743
13886.97 743
13888.08 710
13889.20 729
13890.31 735
13891.42 755
13892.53 749
13893.64 720
13894.76 678
13895.87 708
13896.98 735
13898.09 713
13899.20 713
13900.32 698
13901.43 679
13902.54 679
13903.65 706
13904.77 677
13905.88 696
13906.99 645
13908.10 661
13909.22 635
13910.33 655
13911.44 648
13912.55 675
13913.67 653
13914.78 630
13915.89 646
13917.01 620
13918.12 634
13919.23 594
13920.34 620
13921.46 599
13922.57 634
13923.68 640
13924.80 635
13925.91 629
13927.02 614
13928.14 626
13929.25 623
13930.36 609
13931.48 586
13932.59 613
13933.70 598
13934.82 604
13935.93 574
13937.05 591
13938.16 581
13939.27 587
13940.39 568
13941.50 567
13942.62 548
13943.73 538
13944.84 539
13945.96 573
13947.07 563
13948.19 542
13949.30 552
13950.41 554
13951.53 550
13952.64 564
13953.76 540
13954.87 540
13955.99 563
13957.10 562
13958.22 556
13959.33 554
13960.44 557
13961.56 551
13962.67 548
13963.79 541
13964.90 524
13966.02 544
13967.13 544
13968.25 545
13969.36 536
13970.48 537
13971.59 569
13972.71 557
13973.82 540
13974.94 567
13976.05 533
13977.17 567
13978.29 538
13979.40 534
13980.52 554
13981.63 533
13982.75 558
13983.86 543
13984.98 547
13986.09 527
13987.21 535
13988.33 545
13989.44 545
13990.56 523
13991.67 543
13992.79 532
13993.91 562
13995.02 539
13996.14 529
13997.25 552
13998.37 561
13999.49 552
14000.60 563
14001.72 552
14002.84 533
14003.95 548
14005.07 566
14006.18 534
14007.30 539
14008.42 570
14009.53 576
14010.65 582
14011.77 530
14012.88 554
14014.00 543
14015.12 557
14016.23 534
14017.35 547
14018.47 545
14019.59 541
14020.70 530
14021.82 550
14022.94 560
14024.05 552
14025.17 583
14026.29 578
14027.41 583
14028.52 534
14029.64 566
14030.76 556
14031.88 559
14032.99 572
14034.11 573
14035.23 571
14036.35 561
14037.46 582
14038.58 576
14039.70 592
14040.82 589
14041.94 580
14043.05 554
14044.17 589
14045.29 590
14046.41 607
14047.53 599
14048.64 593
14049.76 589
14050.88 626
14052.00 629
14053.12 623
14054.24 601
14055.35 623
14056.47 635
14057.59 631
14058.71 639
14059.83 652
14060.95 683
14062.07 655
14063.19 673
14064.30 651
14065.42 671
14066.54 680
14067.66 687
14068.78 714
14069.90 690
14071.02 716
14072.14 704
14073.26 706
14074.38 708
14075.49 719
14076.61 719
14077.73 723
14078.85 707
14079.97 734
14081.09 713
14082.21 717
14083.33 705
14084.45 745
14085.57 741
14086.69 765
14087.81 749
14088.93 741
14090.05 753
14091.17 731
14092.29 735
14093.41 745
14094.53 749
14095.65 755
14096.77 796
14097.89 735
14099.01 758
14100.13 724
14101.25 731
14102.37 699
14103.49 690
14104.61 690
14105.73 709
14106.85 693
14107.97 676
14109.09 667
14110.21 668
14111.33 664
14112.46 666
14113.58 678
14114.70 620
14115.82 614
14116.94 625
14118.06 635
14119.18 594
14120.30 608
14121.42 600
14122.54 592
14123.66 614
14124.79 592
14125.91 555
14127.03 577
14128.15 570
14129.27 585
14130.39 576
14131.51 550
14132.64 566
14133.76 572
14134.88 569
14136.00 533
14137.12 547
14138.24 538
14139.37 534
14140.49 525
14141.61 544
14142.73 560
14143.85 533
14144.98 553
14146.10 525
14147.22 530
14148.34 533
14149.46 516
14150.59 531
14151.71 529
14152.83 525
14153.95 548
14155.08 517
14156.20 519
14157.32 507
14158.44 508
14159.57 497
14160.69 522
14161.81 511
14162.93 505
14164.06 528
14165.18 512
14166.30 514
14167.43 508
14168.55 525
14169.67 498
14170.79 502
14171.92 512
14173.04 525
14174.16 523
14175.29 491
14176.41 523
14177.53 500
14178.66 473
14179.78 532
14180.90 513
14182.03 532
14183.15 514
14184.27 491
14185.40 529
14186.52 510
14187.65 500
14188.77 475
14189.89 481
14191.02 482
14192.14 479
14193.27 500
14194.39 497
14195.51 494
14196.64 492
14197.76 472
14198.89 489
14200.01 488
14201.13 461
14202.26 488
14203.38 492
14204.51 488
14205.63 502
14206.76 488
14207.88 507
14209.01 494
14210.13 474
14211.25 467
14212.38 478
14213.50 456
14214.63 471
14215.75 482
14216.88 481
14218.00 489
14219.13 476
14220.25 479
14221.38 435
14222.50 457
14223.63 452
14224.75 448
14225.88 438
14227.00 451
14228.13 451
14229.25 459
14230.38 455
14231.51 445
14232.63 463
14233.76 468
14234.88 440
14236.01 447
14237.13 447
14238.26 463
14239.39 469
14240.51 482
14241.64 440
14242.76 469
14243.89 443
14245.01 451
14246.14 426
14247.27 462
14248.39 436
14249.52 436
14250.65 436
14251.77 429
14252.90 459
14254.02 425
14255.15 393
14256.28 419
14257.40 421
14258.53 433
14259.66 401
14260.78 434
14261.91 424
14263.04 415
14264.16 432
14265.29 418
14266.42 415
14267.54 415
14268.67 414
14269.80 433
14270.92 431
14272.05 390
14273.18 424
14274.31 428
14275.43 433
14276.56 390
14277.69 408
14278.82 420
14279.94 406
14281.07 386
14282.20 383
14283.33 409
14284.45 407
14285.58 415
14286.71 369
14287.84 369
14288.96 389
14290.09 399
14291.22 393
14292.35 394
14293.47 384
14294.60 414
14295.73 410
14296.86 367
14297.99 358
14299.11 363
14300.24 387
14301.37 382
14302.50 386
14303.63 368
14304.76 387
14305.88 362
14307.01 384
14308.14 369
14309.27 371
14310.40 368
14311.53 393
14312.66 369
14313.78 379
14314.91 362
14316.04 382
14317.17 387
14318.30 342
14319.43 361
14320.56 374
14321.69 386
14322.82 368
14323.95 360
14325.07 354
14326.20 346
14327.33 369
14328.46 372
14329.59 351
14330.72 358
14331.85 360
14332.98 364
14334.11 363
14335.24 348
14336.37 357
14337.50 345
14338.63 366
14339.76 354
14340.89 343
14342.02 332
14343.15 345
14344.28 341
14345.41 370
14346.54 353
14347.67 355
14348.80 350
14349.93 341
14351.06 348
14352.19 341
14353.32 348
14354.45 324
14355.58 321
14356.71 339
14357.84 356
14358.97 343
14360.10 360
14361.23 338
14362.36 342
14363.49 328
14364.62 337
14365.75 342
14366.88 367
14368.02 336
14369.15 340
14370.28 362
14371.41 375
14372.54 332
14373.67 325
14374.80 368
14375.93 346
14377.06 365
14378.20 324
14379.33 316
14380.46 328
14381.59 346
14382.72 349
14383.85 337
14384.98 337
14386.12 325
14387.25 343
14388.38 355
14389.51 352
14390.64 351
14391.77 370
14392.91 350
14394.04 349
14395.17 350
14396.30 353
14397.43 368
14398.57 345
14399.70 328
14400.83 352
14401.96 347
14403.09 339
14404.23 351
14405.36 350
14406.49 367
14407.62 354
14408.76 387
14409.89 343
14411.02 363
14412.15 358
14413.29 398
14414.42 373
14415.55 352
14416.68 358
14417.82 358
14418.95 343
14420.08 353
14421.22 359
14422.35 368
14423.48 370
14424.62 349
14425.75 353
14426.88 351
14428.01 349
14429.15 359
14430.28 377
14431.41 343
14432.55 342
14433.68 339
14434.81 366
14435.95 352
14437.08 347
14438.22 349
14439.35 347
14440.48 353
14441.62 361
14442.75 367
14443.88 331
14445.02 353
14446.15 334
14447.29 359
14448.42 319
14449.55 359
14450.69 353
14451.82 352
14452.96 332
14454.09 360
14455.23 355
14456.36 344
14457.49 363
14458.63 354
14459.76 380
14460.90 352
14462.03 378
14463.17 364
14464.30 372
14465.44 336
14466.57 348
14467.71 365
14468.84 366
14469.97 345
14471.11 358
14472.24 339
14473.38 343
14474.51 334
14475.65 389
14476.79 369
14477.92 341
14479.06 350
14480.19 365
14481.33 375
14482.46 326
14483.60 337
14484.73 333
14485.87 357
14487.00 331
14488.14 350
14489.27 353
14490.41 354
14491.55 356
14492.68 335
14493.82 386
14494.95 321
14496.09 355
14497.23 351
14498.36 352
14499.50 322
14500.63 335
14501.77 351
14502.91 368
14504.04 346
14505.18 354
14506.31 349
14507.45 354
14508.59 355
14509.72 354
14510.86 348
14512.00 365
14513.13 352
14514.27 368
14515.41 351
14516.54 361
14517.68 385
14518.82 343
14519.95 315
14521.09 321
14522.23 363
14523.36 364
14524.50 365
14525.64 349
14526.78 374
14527.91 367
14529.05 348
14530.19 367
14531.32 358
14532.46 362
14533.60 362
14534.74 371
14535.87 353
14537.01 354
14538.15 361
14539.29 377
14540.42 378
14541.56 368
14542.70 364
14543.84 393
14544.97 356
14546.11 353
14547.25 382
14548.39 357
14549.53 369
14550.66 373
14551.80 373
14552.94 360
14554.08 409
14555.22 377
14556.36 413
14557.49 404
14558.63 404
14559.77 403
14560.91 411
14562.05 397
14563.19 395
14564.32 401
14565.46 415
14566.60 427
14567.74 401
14568.88 417
14570.02 410
14571.16 432
14572.30 413
14573.43 437
14574.57 422
14575.71 423
14576.85 443
14577.99 440
14579.13 463
14580.27 456
14581.41 437
14582.55 448
14583.69 450
14584.83 456
14585.97 476
14587.10 466
14588.24 479
14589.38 460
14590.52 471
14591.66 462
14592.80 484
14593.94 468
14595.08 487
14596.22 483
14597.36 507
14598.50 499
14599.64 519
14600.78 513
14601.92 508
14603.06 516
14604.20 505
14605.34 545
14606.48 535
14607.62 526
14608.76 555
14609.90 554
14611.04 568
14612.18 566
14613.32 557
14614.47 563
14615.61 573
14616.75 584
14617.89 593
14619.03 613
14620.17 614
14621.31 630
14622.45 642
14623.59 671
14624.73 651
14625.87 639
14627.01 681
14628.16 666
14629.30 701
14630.44 690
14631.58 685
14632.72 682
14633.86 678
14635.00 699
14636.14 683
14637.29 664
14638.43 645
14639.57 640
14640.71 632
14641.85 605
14642.99 568
14644.13 600
14645.28 544
14646.42 535
14647.56 537
14648.70 530
14649.84 518
14650.99 508
14652.13 497
14653.27 486
14654.41 470
14655.55 505
14656.70 496
14657.84 461
14658.98 449
14660.12 447
14661.27 467
14662.41 448
14663.55 444
14664.69 410
14665.84 457
14666.98 431
14668.12 432
14669.26 428
14670.41 409
14671.55 421
14672.69 410
14673.83 426
14674.98 389
14676.12 394
14677.26 385
14678.41 394
14679.55 385
14680.69 415
14681.84 389
14682.98 385
14684.12 362
14685.27 363
14686.41 363
14687.55 360
14688.70 374
14689.84 377
14690.98 377
14692.13 383
14693.27 366
14694.41 344
14695.56 380
14696.70 379
14697.84 366
14698.99 346
14700.13 369
14701.28 352
14702.42 364
14703.56 331
14704.71 332
14705.85 334
14707.00 370
14708.14 341
14709.28 344
14710.43 340
14711.57 347
14712.72 367
14713.86 342
14715.01 363
14716.15 336
14717.30 348
14718.44 342
14719.58 340
14720.73 328
14721.87 335
14723.02 302
14724.16 318
14725.31 335
14726.45 315
14727.60 346
14728.74 312
14729.89 351
14731.03 329
14732.18 331
14733.32 320
14734.47 358
14735.61 331
14736.76 320
14737.90 344
14739.05 329
14740.20 318
14741.34 343
14742.49 340
14743.63 325
14744.78 308
14745.92 310
14747.07 353
14748.21 319
14749.36 340
14750.51 327
14751.65 339
14752.80 327
14753.94 340
14755.09 327
14756.24 313
14757.38 314
14758.53 309
14759.67 306
14760.82 284
14761.97 304
14763.11 292
14764.26 290
14765.41 296
14766.55 320
14767.70 289
14768.85 320
14769.99 315
14771.14 308
14772.29 267
14773.43 309
14774.58 285
14775.73 305
14776.87 314
14778.02 297
14779.17 298
14780.31 298
14781.46 305
14782.61 299
14783.76 301
14784.90 273
14786.05 314
14787.20 295
14788.34 292
14789.49 273
14790.64 289
14791.79 288
14792.93 284
14794.08 279
14795.23 281
14796.38 264
14797.52 267
14798.67 304
14799.82 278
14800.97 297
14802.12 265
14803.26 277
14804.41 280
14805.56 292
14806.71 244
14807.86 262
14809.00 272
14810.15 267
14811.30 244
14812.45 272
14813.60 253
14814.74 250
14815.89 249
14817.04 240
14818.19 263
14819.34 244
14820.49 277
14821.64 239
14822.78 272
14823.93 246
14825.08 253
14826.23 249
14827.38 266
14828.53 267
14829.68 245
14830.83 249
14831.97 259
14833.12 257
14834.27 247
14835.42 257
14836.57 252
14837.72 259
14838.87 230
14840.02 255
14841.17 244
14842.32 241
14843.47 236
14844.62 253
14845.77 235
14846.92 243
14848.07 240
14849.22 257
14850.36 218
14851.51 231
14852.66 248
14853.81 213
14854.96 226
14856.11 215
14857.26 234
14858.41 232
14859.56 228
14860.71 215
14861.86 244
14863.01 239
14864.16 243
14865.32 237
14866.47 217
14867.62 240
14868.77 234
14869.92 231
14871.07 223
14872.22 243
14873.37 244
14874.52 245
14875.67 225
14876.82 230
14877.97 224
14879.12 226
14880.27 237
14881.42 239
14882.57 233
14883.73 225
14884.88 209
14886.03 218
14887.18 224
14888.33 229
14889.48 217
14890.63 231
14891.78 260
14892.94 225
14894.09 219
14895.24 196
14896.39 237
14897.54 227
14898.69 222
14899.84 195
14901.00 242
14902.15 223
14903.30 224
14904.45 235
14905.60 238
14906.76 235
14907.91 233
14909.06 236
14910.21 223
14911.36 191
14912.52 214
14913.67 229
14914.82 234
14915.97 234
14917.12 215
14918.28 244
14919.43 231
14920.58 235
14921.73 211
14922.89 218
14924.04 220
14925.19 241
14926.34 220
14927.50 203
14928.65 226
14929.80 234
14930.96 238
14932.11 223
14933.26 227
14934.41 231
14935.57 242
14936.72 233
14937.87 228
14939.03 223
14940.18 226
14941.33 242
14942.49 238
14943.64 226
14944.79 223
14945.95 246
14947.10 252
14948.25 243
14949.41 240
14950.56 234
14951.71 238
14952.87 236
14954.02 267
14955.18 253
14956.33 228
14957.48 224
14958.64 241
14959.79 263
14960.95 252
14962.10 231
14963.25 247
14964.41 253
14965.56 236
14966.72 257
14967.87 242
14969.02 222
14970.18 243
14971.33 233
14972.49 262
14973.64 250
14974.80 239
14975.95 261
14977.11 242
14978.26 224
14979.41 220
14980.57 240
14981.72 234
14982.88 256
14984.03 204
14985.19 227
14986.34 224
14987.50 235
14988.65 226
14989.81 226
14990.96 244
14992.12 233
14993.27 246
14994.43 233
14995.59 201
14996.74 199
14997.90 248
14999.05 253
15000.21 207
15001.36 195
15002.52 213
15003.67 233
15004.83 214
15005.99 216
15007.14 212
15008.30 202
15009.45 192
15010.61 226
15011.76 206
15012.92 213
15014.08 216
15015.23 234
15016.39 212
15017.55 184
15018.70 219
15019.86 230
15021.01 218
15022.17 204
15023.33 207
15024.48 214
15025.64 233
15026.80 225
15027.95 216
15029.11 210
15030.27 228
15031.42 186
15032.58 194
15033.74 205
15034.89 184
15036.05 215
15037.21 222
15038.36 202
15039.52 210
15040.68 201
15041.84 210
15042.99 200
15044.15 202
15045.31 190
15046.46 209
15047.62 197
15048.78 198
15049.94 221
15051.09 215
15052.25 209
15053.41 221
15054.57 227
15055.72 208
15056.88 219
15058.04 209
15059.20 207
15060.36 212
15061.51 234
15062.67 232
15063.83 203
15064.99 190
15066.15 198
15067.30 227
15068.46 206
15069.62 202
15070.78 216
15071.94 210
15073.09 220
15074.25 217
15075.41 212
15076.57 227
15077.73 197
15078.89 241
15080.05 209
15081.20 194
15082.36 203
15083.52 205
15084.68 206
15085.84 202
15087.00 198
15088.16 222
15089.32 226
15090.47 198
15091.63 219
15092.79 207
15093.95 233
15095.11 226
15096.27 233
15097.43 212
15098.59 204
15099.75 210
15100.91 213
15102.07 231
15103.23 225
15104.39 220
15105.55 230
15106.71 242
15107.86 233
15109.02 236
15110.18 223
15111.34 233
15112.50 234
15113.66 234
15114.82 228
15115.98 234
15117.14 250
15118.30 223
15119.46 232
15120.62 215
15121.78 229
15122.94 238
15124.10 231
15125.26 205
15126.43 219
15127.59 226
15128.75 225
15129.91 220
15131.07 243
15132.23 238
15133.39 234
15134.55 240
15135.71 227
15136.87 233
15138.03 217
15139.19 233
15140.35 227
15141.51 243
15142.68 239
15143.84 242
15145.00 230
15146.16 246
15147.32 210
15148.48 229
15149.64 224
15150.80 234
15151.96 244
15153.13 230
15154.29 247
15155.45 224
15156.61 254
15157.77 252
15158.93 265
15160.10 233
15161.26 236
15162.42 231
15163.58 242
15164.74 237
15165.90 244
15167.07 251
15168.23 253
15169.39 252
15170.55 260
15171.71 277
15172.88 254
15174.04 265
15175.20 267
15176.36 274
15177.53 269
15178.69 256
15179.85 263
15181.01 253
15182.18 256
15183.34 267
15184.50 273
15185.66 284
15186.83 286
15187.99 285
15189.15 281
15190.31 265
15191.48 287
15192.64 283
15193.80 278
15194.97 277
15196.13 274
15197.29 279
15198.46 279
15199.62 278
15200.78 283
15201.94 271
15203.11 303
15204.27 300
15205.44 311
15206.60 286
15207.76 281
15208.93 288
15210.09 280
15211.25 297
15212.42 292
15213.58 313
15214.74 328
15215.91 318
15217.07 316
15218.24 322
15219.40 302
15220.56 309
15221.73 324
15222.89 328
15224.06 330
15225.22 310
15226.38 341
15227.55 330
15228.71 320
15229.88 314
15231.04 342
15232.21 339
15233.37 317
15234.53 314
15235.70 351
15236.86 312
15238.03 339
15239.19 358
15240.36 350
15241.52 306
15242.69 335
15243.85 336
15245.02 319
15246.18 332
15247.35 320
15248.51 334
15249.68 329
15250.84 335
15252.01 309
15253.17 323
15254.34 315
15255.50 310
15256.67 332
15257.83 305
15259.00 305
15260.17 309
15261.33 312
15262.50 295
15263.66 284
15264.83 307
15265.99 307
15267.16 295
15268.32 287
15269.49 292
15270.66 300
15271.82 270
15272.99 281
15274.15 289
15275.32 305
15276.49 311
15277.65 311
15278.82 303
15279.99 276
15281.15 272
15282.32 285
15283.48 292
15284.65 258
15285.82 303
15286.98 280
15288.15 294
15289.32 273
15290.48 252
15291.65 282
15292.82 274
15293.98 270
15295.15 276
15296.32 299
15297.48 282
15298.65 289
15299.82 290
15300.99 286
15302.15 303
15303.32 314
15304.49 292
15305.65 290
15306.82 287
15307.99 277
15309.16 293
15310.32 309
15311.49 276
15312.66 289
15313.83 252
15314.99 264
15316.16 296
15317.33 315
15318.50 323
15319.66 275
15320.83 306
15322.00 292
15323.17 321
15324.34 288
15325.50 309
15326.67 275
15327.84 292
15329.01 295
15330.18 305
15331.34 293
15332.51 302
15333.68 298
15334.85 292
15336.02 300
15337.19 307
15338.36 321
15339.52 306
15340.69 320
15341.86 307
15343.03 322
15344.20 308
15345.37 337
15346.54 322
15347.70 329
15348.87 319
15350.04 322
15351.21 307
15352.38 334
15353.55 319
15354.72 344
15355.89 349
15357.06 358
15358.23 344
15359.40 313
15360.56 337
15361.73 352
15362.90 365
15364.07 311
15365.24 346
15366.41 322
15367.58 338
15368.75 326
15369.92 347
15371.09 329
15372.26 312
15373.43 329
15374.60 317
15375.77 322
15376.94 341
15378.11 334
15379.28 362
15380.45 349
15381.62 311
15382.79 345
15383.96 318
15385.13 334
15386.30 316
15387.47 344
15388.64 320
15389.81 309
15390.98 307
15392.15 325
15393.32 312
15394.49 310
15395.67 308
15396.84 311
15398.01 310
15399.18 284
15400.35 321
15401.52 296
15402.69 310
15403.86 280
15405.03 300
15406.20 265
15407.37 273
15408.55 305
15409.72 250
15410.89 271
15412.06 265
15413.23 248
15414.40 286
15415.57 287
15416.75 253
15417.92 266
15419.09 261
15420.26 264
15421.43 260
15422.60 284
15423.78 245
15424.95 275
15426.12 282
15427.29 254
15428.46 237
15429.63 255
15430.81 272
15431.98 281
15433.15 290
15434.32 241
15435.49 248
15436.67 241
15437.84 264
15439.01 248
15440.18 254
15441.36 256
15442.53 255
15443.70 258
15444.87 256
15446.05 248
15447.22 255
15448.39 245
15449.56 252
15450.74 261
15451.91 239
15453.08 250
15454.26 236
15455.43 257
15456.60 242
15457.77 264
15458.95 242
15460.12 250
15461.29 252
15462.47 251
15463.64 229
15464.81 232
15465.99 244
15467.16 213
15468.33 241
15469.51 221
15470.68 249
15471.85 248
15473.03 255
15474.20 240
15475.38 249
15476.55 248
15477.72 244
15478.90 231
15480.07 242
15481.24 245
15482.42 270
15483.59 254
15484.77 248
15485.94 230
15487.12 236
15488.29 244
15489.46 239
15490.64 242
15491.81 224
15492.99 253
15494.16 244
15495.34 223
15496.51 231
15497.68 245
15498.86 268
15500.03 237
15501.21 242
15502.38 246
15503.56 223
15504.73 230
15505.91 249
15507.08 238
15508.26 253
15509.43 231
15510.61 247
15511.78 224
15512.96 234
15514.13 230
15515.31 243
15516.48 246
15517.66 248
15518.83 253
15520.01 256
15521.18 269
15522.36 234
15523.54 270
15524.71 267
15525.89 264
15527.06 239
15528.24 258
15529.41 237
15530.59 254
15531.77 258
15532.94 247
15534.12 248
15535.29 268
15536.47 259
15537.65 242
15538.82 240
15540.00 246
15541.17 258
15542.35 241
15543.53 253
15544.70 250
15545.88 248
15547.06 244
15548.23 265
15549.41 240
15550.59 268
15551.76 257
15552.94 278
15554.12 251
15555.29 268
15556.47 279
15557.65 261
15558.82 262
15560.00 254
15561.18 261
15562.35 274
15563.53 282
15564.71 254
15565.88 290
15567.06 270
15568.24 274
15569.42 240
15570.59 295
15571.77 276
15572.95 269
15574.13 273
15575.30 276
15576.48 277
15577.66 282
15578.84 272
15580.01 254
15581.19 298
15582.37 257
15583.55 284
15584.73 287
15585.90 290
15587.08 285
15588.26 321
15589.44 295
15590.61 313
15591.79 287
15592.97 297
15594.15 308
15595.33 305
15596.51 317
15597.68 297
15598.86 291
15600.04 309
15601.22 294
15602.40 302
15603.58 319
15604.76 300
15605.93 337
15607.11 311
15608.29 320
15609.47 318
15610.65 366
15611.83 336
15613.01 313
15614.19 329
15615.36 326
15616.54 358
15617.72 332
15618.90 338
15620.08 337
15621.26 378
15622.44 353
15623.62 385
15624.80 350
15625.98 361
15627.16 352
15628.34 369
15629.52 350
15630.70 327
15631.88 369
15633.06 368
15634.24 372
15635.41 377
15636.59 345
15637.77 358
15638.95 381
15640.13 364
15641.31 373
15642.49 335
15643.67 369
15644.85 390
15646.03 400
15647.21 362
15648.40 347
15649.58 365
15650.76 401
15651.94 360
15653.12 355
15654.30 342
15655.48 333
15656.66 394
15657.84 353
15659.02 347
15660.20 342
15661.38 375
15662.56 371
15663.74 380
15664.92 350
15666.10 343
15667.29 355
15668.47 371
15669.65 363
15670.83 353
15672.01 351
15673.19 345
15674.37 374
15675.55 340
15676.73 337
15677.92 340
15679.10 369
15680.28 352
15681.46 341
15682.64 334
15683.82 333
15685.01 349
15686.19 344
15687.37 332
15688.55 340
15689.73 354
15690.91 351
15692.10 349
15693.28 309
15694.46 361
15695.64 331
15696.82 362
15698.01 338
15699.19 326
15700.37 359
15701.55 374
15702.74 351
15703.92 354
15705.10 352
15706.28 359
15707.46 358
15708.65 350
15709.83 356
15711.01 334
15712.20 359
15713.38 342
15714.56 362
15715.74 362
15716.93 364
15718.11 361
15719.29 358
15720.48 357
15721.66 367
15722.84 348
15724.02 348
15725.21 360
15726.39 357
15727.57 376
15728.76 360
15729.94 358
15731.12 344
15732.31 398
15733.49 406
15734.67 382
15735.86 365
15737.04 377
15738.23 422
15739.41 389
15740.59 376
15741.78 369
15742.96 424
15744.14 405
15745.33 410
15746.51 401
15747.70 429
15748.88 407
15750.06 399
15751.25 396
15752.43 394
15753.62 397
15754.80 424
15755.99 422
15757.17 443
15758.35 386
15759.54 413
15760.72 414
15761.91 430
15763.09 422
15764.28 407
15765.46 395
15766.65 376
15767.83 412
15769.02 388
15770.20 382
15771.39 395
15772.57 387
15773.76 401
15774.94 406
15776.13 377
15777.31 376
15778.50 381
15779.68 382
15780.87 390
15782.05 367
15783.24 370
15784.42 386
15785.61 364
15786.79 357
15787.98 369
15789.16 360
15790.35 353
15791.54 360
15792.72 355
15793.91 347
15795.09 366
15796.28 367
15797.46 346
15798.65 345
15799.84 350
15801.02 352
15802.21 346
15803.39 325
15804.58 339
15805.77 336
15806.95 356
15808.14 343
15809.33 334
15810.51 347
15811.70 325
15812.88 363
15814.07 323
15815.26 339
15816.44 346
15817.63 334
15818.82 334
15820.00 321
15821.19 323
15822.38 335
15823.57 328
15824.75 320
15825.94 339
15827.13 316
15828.31 361
15829.50 332
15830.69 320
15831.87 327
15833.06 329
15834.25 332
15835.44 313
15836.62 314
15837.81 328
15839.00 320
15840.19 328
15841.37 319
15842.56 327
15843.75 309
15844.94 322
15846.12 349
15847.31 324
15848.50 309
15849.69 322
15850.88 326
15852.06 334
15853.25 334
15854.44 307
15855.63 338
15856.82 330
15858.00 316
15859.19 337
15860.38 326
15861.57 337
15862.76 324
15863.94 327
15865.13 308
15866.32 322
15867.51 330
15868.70 329
15869.89 323
15871.08 327
15872.26 334
15873.45 354
15874.64 345
15875.83 308
15877.02 326
15878.21 356
15879.40 326
15880.59 342
15881.78 351
15882.96 326
15884.15 353
15885.34 354
15886.53 345
15887.72 346
15888.91 352
15890.10 356
15891.29 357
15892.48 348
15893.67 365
15894.86 372
15896.05 344
15897.24 369
15898.43 371
15899.62 377
15900.81 337
15902.00 352
15903.19 377
15904.38 346
15905.57 344
15906.76 356
15907.95 365
15909.14 357
15910.33 374
15911.52 371
15912.71 367
15913.90 367
15915.09 360
15916.28 372
15917.47 396
15918.66 365
15919.85 373
15921.04 391
15922.23 378
15923.42 332
15924.61 381
15925.80 375
15926.99 359
15928.18 368
15929.37 379
15930.56 388
15931.76 381
15932.95 338
15934.14 349
15935.33 347
15936.52 326
15937.71 351
15938.90 333
15940.09 335
15941.28 335
15942.48 332
15943.67 311
15944.86 304
15946.05 320
15947.24 317
15948.43 325
15949.62 304
15950.82 274
15952.01 289
15953.20 301
15954.39 273
15955.58 294
15956.78 293
15957.97 287
15959.16 265
15960.35 283
15961.54 279
15962.74 292
15963.93 273
15965.12 285
15966.31 266
15967.50 267
15968.70 255
15969.89 263
15971.08 272
15972.27 264
15973.47 267
15974.66 269
15975.85 256
15977.04 256
15978.24 255
15979.43 271
15980.62 229
15981.81 222
15983.01 239
15984.20 243
15985.39 230
15986.59 228
15987.78 241
15988.97 247
15990.17 240
15991.36 246
15992.55 246
15993.74 223
15994.94 250
15996.13 235
15997.32 226
15998.52 236
15999.71 235
16000.91 260
16002.10 243
16003.29 226
16004.49 211
16005.68 232
16006.87 223
16008.07 230
16009.26 225
16010.45 232
16011.65 230
16012.84 238
16014.04 226
16015.23 218
16016.42 217
16017.62 212
16018.81 233
16020.01 222
16021.20 216
16022.40 212
16023.59 205
16024.78 219
16025.98 204
16027.17 215
16028.37 229
16029.56 198
16030.76 220
16031.95 224
16033.15 227
16034.34 220
16035.54 212
16036.73 232
16037.93 248
16039.12 217
16040.32 191
16041.51 220
16042.71 203
16043.90 195
16045.10 207
16046.29 219
16047.49 210
16048.68 227
16049.88 215
16051.07 206
16052.27 206
16053.46 222
16054.66 215
16055.85 196
16057.05 188
16058.25 205
16059.44 207
16060.64 201
16061.83 184
16063.03 205
16064.22 224
16065.42 200
16066.62 202
16067.81 189
16069.01 200
16070.20 208
16071.40 203
16072.60 210
16073.79 193
16074.99 188
16076.19 199
16077.38 208
16078.58 183
16079.78 200
16080.97 207
16082.17 223
16083.36 178
16084.56 178
16085.76 205
16086.95 215
16088.15 179
16089.35 194
16090.55 186
16091.74 182
16092.94 198
16094.14 203
16095.33 195
16096.53 173
16097.73 187
16098.92 188
16100.12 179
16101.32 167
16102.52 186
16103.71 201
16104.91 199
16106.11 182
16107.31 187
16108.50 196
16109.70 191
16110.90 181
16112.10 179
16113.29 179
16114.49 182
16115.69 189
16116.89 178
16118.08 203
16119.28 178
16120.48 199
16121.68 205
16122.88 183
16124.07 160
16125.27 199
16126.47 185
16127.67 182
16128.87 184
16130.07 186
16131.26 192
16132.46 196
16133.66 190
16134.86 187
16136.06 199
16137.26 184
16138.46 192
16139.65 197
16140.85 183
16142.05 195
16143.25 201
16144.45 194
16145.65 183
16146.85 171
16148.05 207
16149.25 194
16150.44 187
16151.64 169
16152.84 191
16154.04 184
16155.24 178
16156.44 181
16157.64 178
16158.84 181
16160.04 183
16161.24 188
16162.44 186
16163.64 174
16164.84 164
16166.04 182
16167.24 182
16168.44 187
16169.64 173
16170.84 185
16172.04 201
16173.24 167
16174.44 184
16175.64 181
16176.84 181
16178.04 175
16179.24 199
16180.44 175
16181.64 160
16182.84 170
16184.04 192
16185.24 170
16186.44 168
16187.64 182
16188.84 197
16190.04 185
16191.24 169
16192.44 191
16193.64 174
16194.84 189
16196.04 181
16197.24 189
16198.44 197
16199.64 180
16200.85 184
16202.05 199
16203.25 197
16204.45 185
16205.65 192
16206.85 206
16208.05 184
16209.25 183
16210.45 222
16211.66 195
16212.86 186
16214.06 208
16215.26 198
16216.46 201
16217.66 191
16218.87 181
16220.07 196
16221.27 183
16222.47 183
16223.67 192
16224.87 183
16226.08 179
16227.28 193
16228.48 206
16229.68 204
16230.88 198
16232.09 193
16233.29 203
16234.49 215
16235.69 198
16236.90 182
16238.10 214
16239.30 219
16240.50 211
16241.70 212
16242.91 199
16244.11 200
16245.31 199
16246.51 223
16247.72 207
16248.92 195
16250.12 193
16251.33 194
16252.53 219
16253.73 188
16254.93 210
16256.14 233
16257.34 209
16258.54 213
16259.75 207
16260.95 218
16262.15 191
16263.36 213
16264.56 229
16265.76 206
16266.97 203
16268.17 210
16269.37 219
16270.58 218
16271.78 199
16272.98 215
16274.19 224
16275.39 205
16276.60 188
16277.80 195
16279.00 208
16280.21 203
16281.41 204
16282.62 188
16283.82 214
16285.02 218
16286.23 217
16287.43 216
16288.64 197
16289.84 193
16291.04 193
16292.25 213
16293.45 213
16294.66 200
16295.86 224
16297.07 211
16298.27 199
16299.48 200
16300.68 205
16301.88 212
16303.09 205
16304.29 207
16305.50 210
16306.70 201
16307.91 218
16309.11 190
16310.32 218
16311.52 194
16312.73 190
16313.93 186
16315.14 221
16316.34 199
16317.55 170
16318.76 202
16319.96 183
16321.17 200
16322.37 202
16323.58 178
16324.78 184
16325.99 193
16327.19 198
16328.40 195
16329.61 172
16330.81 187
16332.02 208
16333.22 196
16334.43 179
16335.63 166
16336.84 176
16338.05 183
16339.25 197
16340.46 180
16341.66 162
16342.87 162
16344.08 195
16345.28 181
16346.49 174
16347.70 154
16348.90 183
16350.11 179
16351.32 207
16352.52 179
16353.73 180
16354.94 197
16356.14 173
16357.35 180
16358.56 170
16359.76 180
16360.97 198
16362.18 184
16363.38 175
16364.59 190
16365.80 189
16367.00 202
16368.21 204
16369.42 177
16370.63 191
16371.83 181
16373.04 194
16374.25 170
16375.46 168
16376.66 184
16377.87 191
16379.08 200
16380.29 169
16381.49 183
16382.70 185
16383.91 167
16385.12 185
16386.32 186
16387.53 198
16388.74 171
16389.95 167
16391.16 196
16392.36 170
16393.57 175
16394.78 170
16395.99 190
16397.20 201
16398.41 179
16399.61 189
16400.82 192
16402.03 172
16403.24 170
16404.45 200
16405.66 189
16406.86 180
16408.07 169
16409.28 182
16410.49 175
16411.70 162
16412.91 174
16414.12 166
16415.33 164
16416.53 170
16417.74 189
16418.95 185
16420.16 175
16421.37 175
16422.58 191
16423.79 183
16425.00 189
16426.21 173
16427.42 171
16428.63 170
16429.84 183
16431.05 186
16432.25 189
16433.46 192
16434.67 186
16435.88 174
16437.09 171
16438.30 174
16439.51 168
16440.72 191
16441.93 165
16443.14 176
16444.35 160
16445.56 189
16446.77 176
16447.98 162
16449.19 157
16450.40 162
16451.61 168
16452.82 168
16454.03 157
16455.24 148
16456.45 162
16457.66 148
16458.88 169
16460.09 163
16461.30 163
16462.51 168
16463.72 166
16464.93 183
16466.14 150
16467.35 171
16468.56 174
16469.77 170
16470.98 155
16472.19 182
16473.40 183
16474.62 167
16475.83 159
16477.04 174
16478.25 176
16479.46 170
16480.67 173
16481.88 198
16483.09 189
16484.31 168
16485.52 178
16486.73 183
16487.94 165
16489.15 171
16490.36 168
16491.58 172
16492.79 159
16494.00 177
16495.21 183
16496.42 171
16497.63 185
16498.85 186
16500.06 181
16501.27 165
16502.48 161
16503.69 183
16504.91 170
16506.12 176
16507.33 164
16508.54 185
16509.76 199
16510.97 163
16512.18 176
16513.39 187
16514.61 173
16515.82 175
16517.03 185
16518.24 204
16519.46 197
16520.67 164
16521.88 200
16523.10 211
16524.31 189
16525.52 190
16526.73 182
16527.95 191
16529.16 202
16530.37 188
16531.59 230
16532.80 169
16534.01 212
16535.23 218
16536.44 216
16537.65 205
16538.87 181
16540.08 207
16541.29 215
16542.51 206
16543.72 195
16544.93 201
16546.15 209
16547.36 219
16548.58 217
16549.79 213
16551.00 209
16552.22 230
16553.43 237
16554.65 226
16555.86 203
16557.07 216
16558.29 221
16559.50 228
16560.72 198
16561.93 219
16563.14 221
16564.36 212
16565.57 215
16566.79 212
16568.00 216
16569.22 194
16570.43 218
16571.65 196
16572.86 217
16574.08 204
16575.29 194
16576.51 230
16577.72 241
16578.93 188
16580.15 190
16581.36 208
16582.58 212
16583.79 206
16585.01 203
16586.23 204
16587.44 196
16588.66 211
16589.87 199
16591.09 201
16592.30 174
16593.52 192
16594.73 195
16595.95 198
16597.16 178
16598.38 183
16599.60 197
16600.81 187
16602.03 164
16603.24 184
16604.46 194
16605.67 181
16606.89 190
16608.11 179
16609.32 192
16610.54 170
16611.75 181
16612.97 179
16614.19 162
16615.40 163
16616.62 184
16617.84 201
16619.05 179
16620.27 155
16621.48 184
16622.70 174
16623.92 150
16625.13 161
16626.35 153
16627.57 166
16628.78 163
16630.00 158
16631.22 168
16632.44 152
16633.65 160
16634.87 163
16636.09 165
16637.30 168
16638.52 149
16639.74 166
16640.95 156
16642.17 178
16643.39 148
16644.61 153
16645.82 151
16647.04 169
16648.26 185
16649.48 156
16650.69 162
16651.91 139
16653.13 182
16654.35 170
16655.56 171
16656.78 153
16658.00 153
16659.22 179
16660.44 153
16661.65 162
16662.87 150
16664.09 152
16665.31 164
16666.53 178
16667.74 159
16668.96 167
16670.18 162
16671.40 186
16672.62 176
16673.84 153
16675.05 145
16676.27 174
16677.49 164
16678.71 145
16679.93 141
16681.15 151
16682.37 156
16683.58 151
16684.80 148
16686.02 151
16687.24 150
16688.46 163
16689.68 164
16690.90 163
16692.12 147
16693.34 164
16694.55 166
16695.77 169
16696.99 163
16698.21 161
16699.43 167
16700.65 155
16701.87 143
16703.09 119
16704.31 154
16705.53 162
16706.75 162
16707.97 164
16709.19 159
16710.41 160
16711.63 152
16712.85 155
16714.07 152
16715.29 153
16716.51 163
16717.73 160
16718.95 159
16720.17 144
16721.39 145
16722.61 161
16723.83 142
16725.05 127
16726.27 153
16727.49 173
16728.71 171
16729.93 148
16731.15 161
16732.37 148
16733.59 170
16734.81 165
16736.03 148
16737.25 146
16738.47 140
16739.69 144
16740.92 160
16742.14 146
16743.36 156
16744.58 152
16745.80 166
16747.02 146
16748.24 139
16749.46 151
16750.68 130
16751.90 149
16753.13 150
16754.35 144
16755.57 155
16756.79 144
16758.01 141
16759.23 148
16760.45 152
16761.68 152
16762.90 161
16764.12 148
16765.34 132
16766.56 139
16767.79 142
16769.01 148
16770.23 138
16771.45 164
16772.67 160
16773.89 160
16775.12 146
16776.34 135
16777.56 155
16778.78 148
16780.01 157
16781.23 165
16782.45 153
16783.67 151
16784.90 139
16786.12 159
16787.34 148
16788.56 165
16789.79 151
16791.01 156
16792.23 147
16793.45 147
16794.68 150
16795.90 152
16797.12 165
16798.35 139
16799.57 134
16800.79 163
16802.01 143
16803.24 131
16804.46 156
16805.68 155
16806.91 157
16808.13 164
16809.35 145
16810.58 146
16811.80 144
16813.02 159
16814.25 171
16815.47 167
16816.69 166
16817.92 169
16819.14 163
16820.37 160
16821.59 163
16822.81 180
16824.04 184
16825.26 170
16826.49 155
16827.71 168
16828.93 167
16830.16 160
16831.38 158
16832.61 157
16833.83 156
16835.05 154
16836.28 160
16837.50 192
16838.73 164
16839.95 161
16841.18 169
16842.40 180
16843.63 195
16844.85 183
16846.07 199
16847.30 184
16848.52 168
16849.75 177
16850.97 184
16852.20 183
16853.42 159
16854.65 189
16855.87 203
16857.10 184
16858.32 196
16859.55 180
16860.77 201
16862.00 207
16863.22 203
16864.45 220
16865.68 197
16866.90 203
16868.13 203
16869.35 207
16870.58 190
16871.80 207
16873.03 210
16874.25 224
16875.48 188
16876.71 195
16877.93 211
16879.16 228
16880.38 212
16881.61 217
16882.84 224
16884.06 211
16885.29 212
16886.51 211
16887.74 214
16888.97 212
16890.19 201
16891.42 215
16892.65 223
16893.87 193
16895.10 203
16896.32 201
16897.55 203
16898.78 193
16900.00 186
16901.23 200
16902.46 209
16903.68 189
16904.91 199
16906.14 180
16907.37 186
16908.59 196
16909.82 180
16911.05 214
16912.27 193
16913.50 192
16914.73 202
16915.95 182
16917.18 188
16918.41 195
16919.64 198
16920.86 187
16922.09 191
16923.32 176
16924.55 179
16925.77 197
16927.00 176
16928.23 188
16929.46 181
16930.69 199
16931.91 201
16933.14 171
16934.37 174
16935.60 196
16936.82 192
16938.05 192
16939.28 191
16940.51 173
16941.74 170
16942.97 193
16944.19 215
16945.42 183
16946.65 187
16947.88 181
16949.11 198
16950.34 187
16951.56 177
16952.79 198
16954.02 190
16955.25 195
16956.48 186
16957.71 181
16958.94 173
16960.16 169
16961.39 199
16962.62 172
16963.85 165
16965.08 158
16966.31 170
16967.54 181
16968.77 177
16970.00 168
16971.23 189
16972.46 167
16973.68 180
16974.91 164
16976.14 171
16977.37 164
16978.60 194
16979.83 168
16981.06 172
16982.29 167
16983.52 169
16984.75 197
16985.98 162
16987.21 163
16988.44 151
16989.67 163
16990.90 171
16992.13 166
16993.36 159
16994.59 174
16995.82 165
16997.05 170
16998.28 163
16999.51 134
17000.74 166
17001.97 165
17003.20 161
17004.43 154
17005.66 143
17006.89 148
17008.12 167
17009.35 171
17010.58 180
17011.82 167
17013.05 172
17014.28 167
17015.51 159
17016.74 145
17017.97 157
17019.20 150
17020.43 173
17021.66 155
17022.89 148
17024.12 163
17025.36 162
17026.59 166
17027.82 145
17029.05 161
17030.28 163
17031.51 176
17032.74 148
17033.98 168
17035.21 137
17036.44 141
17037.67 160
17038.90 162
17040.13 148
17041.37 156
17042.60 147
17043.83 147
17045.06 158
17046.29 128
17047.53 169
17048.76 174
17049.99 155
17051.22 148
17052.45 161
17053.69 134
17054.92 164
17056.15 147
17057.38 140
17058.62 151
17059.85 146
17061.08 151
17062.31 148
17063.55 148
17064.78 138
17066.01 167
17067.24 143
17068.48 151
17069.71 141
17070.94 147
17072.17 153
17073.41 160
17074.64 138
17075.87 143
17077.11 148
17078.34 154
17079.57 150
17080.81 156
17082.04 154
17083.27 161
17084.51 144
17085.74 158
17086.97 139
17088.21 143
17089.44 135
17090.67 129
17091.91 125
17093.14 126
17094.37 137
17095.61 146
17096.84 145
17098.08 133
17099.31 168
17100.54 129
17101.78 124
17103.01 142
17104.25 123
17105.48 147
17106.71 148
17107.95 144
17109.18 143
17110.42 137
17111.65 146
17112.88 131
17114.12 134
17115.35 119
17116.59 134
17117.82 133
17119.06 133
17120.29 129
17121.53 142
17122.76 136
17124.00 136
17125.23 141
17126.47 138
17127.70 128
17128.94 129
17130.17 144
17131.41 123
17132.64 135
17133.88 136
17135.11 148
17136.35 143
17137.58 147
17138.82 145
17140.05 140
17141.29 133
17142.52 119
17143.76 117
17144.99 137
17146.23 140
17147.46 142
17148.70 131
17149.94 139
17151.17 121
17152.41 134
17153.64 117
17154.88 130
17156.12 137
17157.35 131
17158.59 146
17159.82 144
17161.06 118
17162.30 143
17163.53 129
17164.77 138
17166.00 118
17167.24 133
17168.48 125
17169.71 138
17170.95 148
17172.19 132
17173.42 145
17174.66 132
17175.90 125
17177.13 135
17178.37 151
17179.61 150
17180.84 133
17182.08 128
17183.32 126
17184.55 134
17185.79 140
17187.03 128
17188.26 134
17189.50 135
17190.74 122
17191.98 125
17193.21 112
17194.45 121
17195.69 122
17196.93 129
17198.16 127
17199.40 126
17200.64 132
17201.88 115
17203.11 130
17204.35 126
17205.59 143
17206.83 118
17208.06 105
17209.30 139
17210.54 132
17211.78 135
17213.02 111
17214.25 131
17215.49 134
17216.73 122
17217.97 132
17219.21 125
17220.44 127
17221.68 121
17222.92 123
17224.16 119
17225.40 119
17226.64 126
17227.87 114
17229.11 120
17230.35 118
17231.59 120
17232.83 128
17234.07 115
17235.31 115
17236.55 136
17237.78 117
17239.02 126
17240.26 130
17241.50 120
17242.74 131
17243.98 124
17245.22 146
17246.46 116
17247.70 116
17248.94 126
17250.18 131
17251.41 122
17252.65 119
17253.89 112
17255.13 127
17256.37 101
17257.61 130
17258.85 124
17260.09 121
17261.33 112
17262.57 114
17263.81 131
17265.05 115
17266.29 132
17267.53 111
17268.77 99
17270.01 118
17271.25 130
17272.49 113
17273.73 107
17274.97 116
17276.21 133
17277.45 115
17278.69 120
17279.93 128
17281.17 118
17282.41 113
17283.65 140
17284.89 134
17286.13 123
17287.38 114
17288.62 108
17289.86 122
17291.10 114
17292.34 119
17293.58 129
17294.82 128
17296.06 121
17297.30 112
17298.54 120
17299.78 130
17301.03 132
17302.27 130
17303.51 107
17304.75 129
17305.99 140
17307.23 125
17308.47 121
17309.71 102
17310.96 132
17312.20 105
17313.44 118
17314.68 120
17315.92 132
17317.16 128
17318.41 131
17319.65 118
17320.89 124
17322.13 109
17323.37 121
17324.62 130
17325.86 101
17327.10 109
17328.34 116
17329.58 133
17330.83 117
17332.07 122
17333.31 120
17334.55 126
17335.80 131
17337.04 113
17338.28 106
17339.52 119
17340.77 108
17342.01 117
17343.25 122
17344.49 118
17345.74 132
17346.98 105
17348.22 114
17349.46 112
17350.71 117
17351.95 114
17353.19 130
17354.44 109
17355.68 121
17356.92 113
17358.17 107
17359.41 110
17360.65 113
17361.90 112
17363.14 112
17364.38 130
17365.63 113
17366.87 122
17368.11 104
17369.36 134
17370.60 117
17371.84 118
17373.09 118
17374.33 121
17375.58 107
17376.82 116
17378.06 106
17379.31 106
17380.55 111
17381.80 113
17383.04 117
17384.28 113
17385.53 111
17386.77 88
17388.02 133
17389.26 136
17390.50 134
17391.75 110
17392.99 149
17394.24 127
17395.48 126
17396.73 108
17397.97 115
17399.22 121
17400.46 115
17401.71 121
17402.95 98
17404.20 111
17405.44 118
17406.69 132
17407.93 114
17409.18 127
17410.42 102
17411.67 138
17412.91 127
17414.16 130
17415.40 106
17416.65 129
17417.89 132
17419.14 134
17420.38 121
17421.63 108
17422.87 128
17424.12 138
17425.36 138
17426.61 109
17427.86 123
17429.10 124
17430.35 134
17431.59 123
17432.84 121
17434.08 117
17435.33 140
17436.58 125
17437.82 123
17439.07 129
17440.32 103
17441.56 131
17442.81 120
17444.05 128
17445.30 123
17446.55 132
17447.79 130
17449.04 134
17450.29 122
17451.53 133
17452.78 127
17454.03 119
17455.27 115
17456.52 127
17457.77 143
17459.01 132
17460.26 136
17461.51 130
17462.75 128
17464.00 139
17465.25 121
17466.49 119
17467.74 134
17468.99 123
17470.24 138
17471.48 126
17472.73 138
17473.98 135
17475.22 148
17476.47 154
17477.72 137
17478.97 136
17480.21 140
17481.46 140
17482.71 136
17483.96 138
17485.21 129
17486.45 134
17487.70 135
17488.95 162
17490.20 127
17491.44 144
17492.69 136
17493.94 138
17495.19 153
17496.44 152
17497.69 139
17498.93 145
17500.18 140
17501.43 129
17502.68 151
17503.93 128
17505.18 143
17506.42 145
17507.67 158
17508.92 127
17510.17 156
17511.42 148
17512.67 151
17513.92 139
17515.16 147
17516.41 157
17517.66 136
17518.91 159
17520.16 158
17521.41 163
17522.66 155
17523.91 156
17525.16 146
17526.41 158
17527.66 153
17528.90 169
17530.15 158
17531.40 152
17532.65 160
17533.90 164
17535.15 163
17536.40 161
17537.65 162
17538.90 163
17540.15 158
17541.40 154
17542.65 174
17543.90 149
17545.15 169
17546.40 153
17547.65 175
17548.90 159
17550.15 176
17551.40 154
17552.65 158
17553.90 154
17555.15 155
17556.40 161
17557.65 162
17558.90 168
17560.15 159
17561.40 186
17562.65 157
17563.90 154
17565.15 148
17566.40 144
17567.65 135
17568.91 162
17570.16 167
17571.41 157
17572.66 166
17573.91 169
17575.16 165
17576.41 171
17577.66 177
17578.91 162
17580.16 174
17581.42 177
17582.67 208
17583.92 184
17585.17 171
17586.42 173
17587.67 194
17588.92 177
17590.17 185
17591.43 164
17592.68 181
17593.93 200
17595.18 179
17596.43 192
17597.68 171
17598.94 192
17600.19 181
17601.44 182
17602.69 187
17603.94 191
17605.20 192
17606.45 184
17607.70 189
17608.95 186
17610.20 190
17611.46 191
17612.71 184
17613.96 220
17615.21 194
17616.47 189
17617.72 192
17618.97 188
17620.22 188
17621.48 178
17622.73 207
17623.98 190
17625.23 206
17626.49 197
17627.74 211
17628.99 173
17630.25 213
17631.50 186
17632.75 200
17634.00 201
17635.26 194
17636.51 181
17637.76 172
17639.02 201
17640.27 185
17641.52 200
17642.78 169
17644.03 198
17645.28 175
17646.54 170
17647.79 159
17649.04 189
17650.30 190
17651.55 175
17652.81 161
17654.06 163
17655.31 167
17656.57 171
17657.82 189
17659.08 169
17660.33 163
17661.58 179
17662.84 167
17664.09 165
17665.35 148
17666.60 160
17667.85 162
17669.11 186
17670.36 186
17671.62 158
17672.87 167
17674.13 170
17675.38 150
17676.64 162
17677.89 136
17679.14 161
17680.40 147
17681.65 164
17682.91 152
17684.16 149
17685.42 157
17686.67 168
17687.93 165
17689.18 153
17690.44 135
17691.69 149
17692.95 135
17694.20 158
17695.46 144
17696.71 145
17697.97 156
17699.22 146
17700.48 152
17701.74 135
17702.99 144
17704.25 151
17705.50 167
17706.76 133
17708.01 135
17709.27 133
17710.53 150
17711.78 144
17713.04 148
17714.29 127
17715.55 139
17716.80 143
17718.06 120
17719.32 129
17720.57 136
17721.83 140
17723.09 135
17724.34 149
17725.60 125
17726.85 140
17728.11 160
17729.37 154
17730.62 143
17731.88 133
17733.14 154
17734.39 141
17735.65 143
17736.91 125
17738.16 129
17739.42 135
17740.68 133
17741.93 138
17743.19 114
17744.45 113
17745.70 134
17746.96 139
17748.22 125
17749.48 125
17750.73 128
17751.99 144
17753.25 117
17754.51 125
17755.76 116
17757.02 142
17758.28 116
17759.53 152
17760.79 117
17762.05 130
17763.31 120
17764.57 145
17765.82 137
17767.08 127
17768.34 125
17769.60 122
17770.85 147
17772.11 134
17773.37 101
17774.63 114
17775.89 136
17777.14 113
17778.40 115
17779.66 103
17780.92 101
17782.18 121
17783.44 147
17784.69 122
17785.95 119
17787.21 130
17788.47 140
17789.73 132
17790.99 113
17792.25 102
17793.50 99
17794.76 146
17796.02 120
17797.28 119
17798.54 103
17799.80 124
17801.06 125
17802.32 110
17803.58 120
17804.83 111
17806.09 135
17807.35 117
17808.61 115
17809.87 117
17811.13 121
17812.39 115
17813.65 128
17814.91 110
17816.17 122
17817.43 106
17818.69 121
17819.95 117
17821.21 111
17822.47 104
17823.73 129
17824.99 109
17826.25 107
17827.51 105
17828.77 106
17830.03 114
17831.29 127
17832.55 124
17833.81 116
17835.07 113
17836.33 94
17837.59 109
17838.85 97
17840.11 98
17841.37 115
17842.63 117
17843.89 107
17845.15 109
17846.41 86
17847.67 104
17848.93 116
17850.19 118
17851.45 103
17852.71 97
17853.98 112
17855.24 98
17856.50 99
17857.76 100
17859.02 129
17860.28 115
17861.54 112
17862.80 100
17864.06 113
17865.32 100
17866.59 105
17867.85 92
17869.11 114
17870.37 86
17871.63 101
17872.89 113
17874.15 104
17875.42 114
17876.68 99
17877.94 118
17879.20 106
17880.46 114
17881.73 84
17882.99 101
17884.25 101
17885.51 96
17886.77 110
17888.04 101
17889.30 117
17890.56 112
17891.82 101
17893.08 87
17894.35 99
17895.61 105
17896.87 91
17898.13 114
17899.40 109
17900.66 99
17901.92 97
17903.18 104
17904.45 102
17905.71 98
17906.97 113
17908.23 101
17909.50 104
17910.76 101
17912.02 110
17913.29 113
17914.55 113
17915.81 107
17917.07 110
17918.34 101
17919.60 96
17920.86 104
17922.13 105
17923.39 99
17924.65 103
17925.92 108
17927.18 105
17928.44 113
17929.71 104
17930.97 104
17932.24 92
17933.50 109
17934.76 107
17936.03 100
17937.29 109
17938.55 89
17939.82 94
17941.08 108
17942.35 94
17943.61 106
17944.87 97
17946.14 103
17947.40 98
17948.67 104
17949.93 106
17951.19 81
17952.46 90
17953.72 100
17954.99 102
17956.25 103
17957.52 92
17958.78 90
17960.05 99
17961.31 107
17962.58 103
17963.84 105
17965.10 104
17966.37 89
17967.63 101
17968.90 108
17970.16 91
17971.43 106
17972.69 100
17973.96 112
17975.22 96
17976.49 91
17977.76 103
17979.02 104
17980.29 93
17981.55 98
17982.82 93
17984.08 109
17985.35 90
17986.61 105
17987.88 91
17989.14 99
17990.41 87
17991.68 107
17992.94 105
17994.21 92
17995.47 99
17996.74 112
17998.00 106
17999.27 89
18000.54 99
18001.80 105
18003.07 96
18004.34 85
18005.60 100
18006.87 89
18008.13 111
18009.40 108
18010.67 98
18011.93 106
18013.20 97
18014.47 107
18015.73 99
18017.00 99
18018.27 83
18019.53 97
18020.80 98
18022.07 107
18023.33 88
18024.60 96
18025.87 90
18027.13 105
18028.40 102
18029.67 95
18030.93 94
18032.20 90
18033.47 95
18034.74 104
18036.00 101
18037.27 97
18038.54 102
18039.81 110
18041.07 69
18042.34 93
18043.61 110
18044.88 102
18046.14 92
18047.41 82
18048.68 103
18049.95 91
18051.21 97
18052.48 99
18053.75 89
18055.02 100
18056.29 105
18057.55 102
18058.82 114
18060.09 98
18061.36 85
18062.63 119
18063.90 104
18065.16 114
18066.43 101
18067.70 105
18068.97 126
18070.24 98
18071.51 108
18072.77 94
18074.04 104
18075.31 113
18076.58 113
18077.85 90
18079.12 87
18080.39 105
18081.66 119
18082.92 93
18084.19 95
18085.46 105
18086.73 107
18088.00 93
18089.27 83
18090.54 85
18091.81 125
18093.08 108
18094.35 108
18095.62 102
18096.89 86
18098.16 110
18099.42 108
18100.69 104
18101.96 98
18103.23 98
18104.50 100
18105.77 118
18107.04 106
18108.31 94
18109.58 93
18110.85 108
18112.12 112
18113.39 94
18114.66 102
18115.93 108
18117.20 105
18118.47 91
18119.74 112
18121.01 99
18122.28 108
18123.55 109
18124.82 100
18126.09 106
18127.36 78
18128.64 111
18129.91 114
18131.18 103
18132.45 94
18133.72 103
18134.99 111
18136.26 97
18137.53 88
18138.80 101
18140.07 105
18141.34 114
18142.61 99
18143.89 108
18145.16 99
18146.43 94
18147.70 110
18148.97 93
18150.24 101
18151.51 98
18152.78 121
18154.06 106
18155.33 106
18156.60 83
18157.87 105
18159.14 102
18160.41 93
18161.69 98
18162.96 103
18164.23 104
18165.50 94
18166.77 106
18168.04 87
18169.32 100
18170.59 97
18171.86 103
18173.13 95
18174.40 91
18175.68 97
18176.95 108
18178.22 90
18179.49 100
18180.77 85
18182.04 104
18183.31 97
18184.58 91
18185.86 98
18187.13 96
18188.40 85
18189.67 93
18190.95 106
18192.22 75
18193.49 79
18194.76 109
18196.04 106
18197.31 103
18198.58 99
18199.86 88
18201.13 87
18202.40 98
18203.68 103
18204.95 90
18206.22 101
18207.50 98
18208.77 100
18210.04 90
18211.32 104
18212.59 94
18213.86 85
18215.14 103
18216.41 97
18217.68 96
18218.96 87
18220.23 109
18221.51 105
18222.78 96
18224.05 88
18225.33 98
18226.60 105
18227.87 99
18229.15 111
18230.42 80
18231.70 95
18232.97 108
18234.25 120
18235.52 89
18236.79 103
18238.07 100
18239.34 108
18240.62 89
18241.89 95
18243.17 90
18244.44 102
18245.72 98
18246.99 116
18248.26 92
18249.54 87
18250.81 109
18252.09 111
18253.36 102
18254.64 90
18255.91 96
18257.19 100
18258.46 102
18259.74 98
18261.01 97
18262.29 102
18263.57 102
18264.84 109
18266.12 84
18267.39 95
18268.67 109
18269.94 95
18271.22 84
18272.49 84
18273.77 101
18275.04 100
18276.32 91
18277.60 99
18278.87 108
18280.15 109
18281.42 108
18282.70 108
18283.98 101
18285.25 95
18286.53 94
18287.80 94
18289.08 91
18290.36 109
18291.63 81
18292.91 97
18294.18 99
18295.46 98
18296.74 108
18298.01 100
18299.29 115
18300.57 107
18301.84 89
18303.12 99
18304.40 114
18305.67 94
18306.95 105
18308.23 102
18309.50 89
18310.78 110
18312.06 87
18313.34 109
18314.61 97
18315.89 93
18317.17 107
18318.44 111
18319.72 104
18321.00 91
18322.28 90
18323.55 90
18324.83 98
18326.11 106
18327.39 100
18328.66 84
18329.94 96
18331.22 98
18332.50 108
18333.77 86
18335.05 100
18336.33 93
18337.61 86
18338.88 100
18340.16 109
18341.44 104
18342.72 92
18344.00 93
18345.27 117
18346.55 86
18347.83 91
18349.11 89
18350.39 90
18351.67 96
18352.94 85
18354.22 118
18355.50 89
18356.78 111
18358.06 106
18359.34 101
18360.62 97
18361.89 96
18363.17 86
18364.45 105
18365.73 93
18367.01 93
18368.29 92
18369.57 94
18370.85 90
18372.13 92
18373.40 98
18374.68 92
18375.96 87
18377.24 98
18378.52 97
18379.80 101
18381.08 87
18382.36 95
18383.64 87
18384.92 98
18386.20 84
18387.48 85
18388.76 100
18390.04 88
18391.32 101
18392.60 109
18393.88 89
18395.16 100
18396.44 90
18397.72 105
18399.00 94
18400.28 112
18401.56 79
18402.84 80
18404.12 94
18405.40 97
18406.68 90
18407.96 90
18409.24 100
18410.52 86
18411.80 87
18413.08 86
18414.36 100
18415.64 89
18416.92 89
18418.20 98
18419.48 97
18420.76 86
18422.04 95
18423.32 90
18424.61 98
18425.89 94
18427.17 98
18428.45 97
18429.73 88
18431.01 97
18432.29 104
18433.57 99
18434.85 84
18436.14 101
18437.42 80
18438.70 108
18439.98 82
18441.26 98
18442.54 96
18443.82 94
18445.11 97
18446.39 93
18447.67 104
18448.95 84
18450.23 108
18451.51 92
18452.80 102
18454.08 88
18455.36 102
18456.64 93
18457.92 90
18459.21 79
18460.49 96
18461.77 93
18463.05 91
18464.33 95
18465.62 92
18466.90 85
18468.18 103
18469.46 99
18470.75 96
18472.03 93
18473.31 90
18474.59 94
18475.88 102
18477.16 102
18478.44 88
18479.73 90
18481.01 94
18482.29 99
18483.57 95
18484.86 79
18486.14 83
18487.42 92
18488.71 79
18489.99 92
18491.27 84
18492.56 81
18493.84 96
18495.12 85
18496.41 86
18497.69 81
18498.97 99
18500.26 91
18501.54 86
18502.82 97
18504.11 98
18505.39 84
18506.67 78
18507.96 82
18509.24 104
18510.53 92
18511.81 72
18513.09 99
18514.38 88
18515.66 81
18516.95 92
18518.23 101
18519.51 92
18520.80 88
18522.08 81
18523.37 113
18524.65 99
18525.94 82
18527.22 84
18528.51 94
18529.79 89
18531.07 93
18532.36 104
18533.64 92
18534.93 99
18536.21 87
18537.50 87
18538.78 92
18540.07 99
18541.35 99
18542.64 74
18543.92 81
18545.21 86
18546.49 81
18547.78 102
18549.06 69
18550.35 88
18551.63 84
18552.92 80
18554.20 83
18555.49 93
18556.78 88
18558.06 98
18559.35 96
18560.63 81
18561.92 96
18563.20 89
18564.49 97
18565.77 95
18567.06 85
18568.35 77
18569.63 80
18570.92 89
18572.20 84
18573.49 92
18574.78 91
18576.06 95
18577.35 90
18578.64 92
18579.92 79
18581.21 89
18582.49 87
18583.78 96
18585.07 68
18586.35 112
18587.64 87
18588.93 79
18590.21 95
18591.50 88
18592.79 99
18594.07 99
18595.36 109
18596.65 85
18597.93 87
18599.22 98
18600.51 85
18601.80 102
18603.08 111
18604.37 100
18605.66 110
18606.94 89
18608.23 100
18609.52 91
18610.81 100
18612.09 89
18613.38 106
18614.67 95
18615.96 104
18617.24 98
18618.53 84
18619.82 102
18621.11 91
18622.39 92
18623.68 86
18624.97 98
18626.26 83
18627.55 104
18628.83 103
18630.12 88
18631.41 85
18632.70 90
18633.99 105
18635.27 97
18636.56 76
18637.85 83
18639.14 85
18640.43 76
18641.72 91
18643.00 73
18644.29 101
18645.58 89
18646.87 94
18648.16 95
18649.45 77
18650.74 76
18652.02 80
18653.31 75
18654.60 100
18655.89 84
18657.18 73
18658.47 91
18659.76 91
18661.05 85
18662.34 75
18663.63 94
18664.91 93
18666.20 85
18667.49 86
18668.78 86
18670.07 90
18671.36 90
18672.65 90
18673.94 97
18675.23 75
18676.52 82
18677.81 81
18679.10 94
18680.39 94
18681.68 76
18682.97 87
18684.26 76
18685.55 85
18686.84 75
18688.13 92
18689.42 75
18690.71 90
18692.00 93
18693.29 92
18694.58 84
18695.87 83
18697.16 76
18698.45 85
18699.74 74
18701.03 88
18702.32 103
18703.61 82
18704.90 84
18706.19 93
18707.48 90
18708.78 72
18710.07 91
18711.36 87
18712.65 94
18713.94 79
18715.23 87
18716.52 83
18717.81 85
18719.10 86
18720.39 83
18721.69 93
18722.98 80
18724.27 85
18725.56 77
18726.85 89
18728.14 82
18729.43 97
18730.72 89
18732.02 84
18733.31 82
18734.60 81
18735.89 86
18737.18 94
18738.47 78
18739.77 82
18741.06 97
18742.35 85
18743.64 76
18744.93 92
18746.23 81
18747.52 90
18748.81 98
18750.10 102
18751.39 82
18752.69 79
18753.98 84
18755.27 91
18756.56 80
18757.86 94
18759.15 77
18760.44 84
18761.73 74
18763.03 87
18764.32 92
18765.61 77
18766.90 82
18768.20 105
18769.49 95
18770.78 80
18772.08 75
18773.37 85
18774.66 85
18775.96 93
18777.25 82
18778.54 85
18779.83 76
18781.13 72
18782.42 70
18783.71 94
18785.01 79
18786.30 71
18787.59 91
18788.89 73
18790.18 72
18791.48 78
18792.77 73
18794.06 91
18795.36 86
18796.65 80
18797.94 72
18799.24 70
18800.53 77
18801.83 94
18803.12 90
18804.41 85
18805.71 71
18807.00 83
18808.30 81
18809.59 73
18810.88 80
18812.18 80
18813.47 87
18814.77 71
18816.06 73
18817.36 80
18818.65 80
18819.95 68
18821.24 91
18822.54 80
18823.83 75
18825.12 86
18826.42 88
18827.71 79
18829.01 80
18830.30 88
18831.60 73
18832.89 79
18834.19 83
18835.48 73
18836.78 68
18838.07 76
18839.37 73
18840.67 79
18841.96 87
18843.26 75
18844.55 70
18845.85 76
18847.14 73
18848.44 79
18849.73 82
18851.03 89
18852.33 77
18853.62 90
18854.92 68
18856.21 83
18857.51 64
18858.80 72
18860.10 79
18861.40 88
18862.69 78
18863.99 87
18865.28 82
18866.58 76
18867.88 70
18869.17 100
18870.47 96
18871.77 78
18873.06 74
18874.36 71
18875.66 73
18876.95 79
18878.25 87
18879.55 83
18880.84 86
18882.14 78
18883.44 78
18884.73 77
18886.03 68
18887.33 83
18888.62 80
18889.92 87
18891.22 82
18892.51 80
18893.81 67
18895.11 74
18896.41 79
18897.70 89
18899.00 65
18900.30 80
18901.59 70
18902.89 83
18904.19 77
18905.49 74
18906.78 86
18908.08 82
18909.38 77
18910.68 82
18911.98 86
18913.27 88
18914.57 73
18915.87 69
18917.17 90
18918.46 73
18919.76 72
18921.06 62
18922.36 83
18923.66 80
18924.96 74
18926.25 82
18927.55 78
18928.85 74
18930.15 67
18931.45 82
18932.75 75
18934.04 74
18935.34 85
18936.64 88
18937.94 82
18939.24 59
18940.54 75
18941.84 77
18943.13 92
18944.43 78
18945.73 71
18947.03 84
18948.33 85
18949.63 76
18950.93 75
18952.23 82
18953.53 100
18954.83 80
18956.13 97
18957.42 78
18958.72 68
18960.02 89
18961.32 75
18962.62 68
18963.92 78
18965.22 80
18966.52 71
18967.82 72
18969.12 86
18970.42 80
18971.72 78
18973.02 77
18974.32 78
18975.62 92
18976.92 83
18978.22 91
18979.52 77
18980.82 87
18982.12 57
18983.42 72
18984.72 86
18986.02 94
18987.32 82
18988.62 63
18989.92 94
18991.22 86
18992.52 87
18993.82 87
18995.12 87
18996.42 87
18997.73 81
18999.03 69
19000.33 89
19001.63 56
19002.93 76
19004.23 84
19005.53 85
19006.83 72
19008.13 78
19009.43 91
19010.73 75
19012.04 70
19013.34 78
19014.64 78
19015.94 93
19017.24 80
19018.54 79
19019.84 71
19021.15 70
19022.45 83
19023.75 94
19025.05 68
19026.35 62
19027.65 66
19028.96 96
19030.26 87
19031.56 72
19032.86 86
19034.16 81
19035.47 91
19036.77 76
19038.07 66
19039.37 67
19040.67 70
19041.98 81
19043.28 85
19044.58 75
19045.88 78
19047.18 79
19048.49 108
19049.79 87
19051.09 81
19052.39 86
19053.70 107
19055.00 82
19056.30 78
19057.61 74
19058.91 79
19060.21 78
19061.51 84
19062.82 79
19064.12 75
19065.42 83
19066.73 87
19068.03 74
19069.33 64
19070.64 73
19071.94 89
19073.24 94
19074.55 72
19075.85 74
19077.15 89
19078.46 91
19079.76 85
19081.06 74
19082.37 74
19083.67 88
19084.97 78
19086.28 103
19087.58 86
19088.89 84
19090.19 80
19091.49 86
19092.80 97
19094.10 79
19095.40 85
19096.71 94
19098.01 98
19099.32 62
19100.62 82
19101.93 84
19103.23 98
19104.53 79
19105.84 78
19107.14 92
19108.45 78
19109.75 76
19111.06 83
19112.36 85
19113.67 80
19114.97 96
19116.28 79
19117.58 77
19118.89 70
19120.19 77
19121.49 81
19122.80 80
19124.10 76
19125.41 87
19126.72 90
19128.02 88
19129.33 80
19130.63 88
19131.94 78
19133.24 83
19134.55 89
19135.85 81
19137.16 88
19138.46 78
19139.77 85
19141.07 86
19142.38 66
19143.69 64
19144.99 88
19146.30 84
19147.60 75
19148.91 80
19150.21 61
19151.52 83
19152.83 74
19154.13 90
19155.44 61
19156.75 76
19158.05 70
19159.36 82
19160.66 79
19161.97 79
19163.28 82
19164.58 79
19165.89 98
19167.20 75
19168.50 81
19169.81 70
19171.12 78
19172.42 80
19173.73 78
19175.04 85
19176.34 85
19177.65 71
19178.96 86
19180.26 79
19181.57 88
19182.88 77
19184.18 88
19185.49 80
19186.80 73
19188.11 86
19189.41 86
19190.72 89
19192.03 76
19193.33 73
19194.64 74
19195.95 82
19197.26 72
19198.56 74
19199.87 72
19201.18 76
19202.49 85
19203.80 88
19205.10 73
19206.41 84
19207.72 72
19209.03 75
19210.34 80
19211.64 61
19212.95 77
19214.26 80
19215.57 85
19216.88 70
19218.18 74
19219.49 65
19220.80 84
19222.11 71
19223.42 78
19224.73 80
19226.03 74
19227.34 81
19228.65 77
19229.96 66
19231.27 69
19232.58 76
19233.89 76
19235.19 65
19236.50 82
19237.81 72
19239.12 79
19240.43 74
19241.74 75
19243.05 86
19244.36 77
19245.67 61
19246.98 78
19248.29 58
19249.59 69
19250.90 64
19252.21 82
19253.52 73
19254.83 82
19256.14 67
19257.45 76
19258.76 68
19260.07 68
19261.38 70
19262.69 78
19264.00 73
19265.31 80
19266.62 71
19267.93 69
19269.24 70
19270.55 64
19271.86 72
19273.17 74
19274.48 86
19275.79 65
19277.10 67
19278.41 71
19279.72 75
19281.03 79
19282.34 70
19283.65 72
19284.96 78
19286.27 77
19287.58 74
19288.89 67
19290.21 77
19291.52 85
19292.83 68
19294.14 73
19295.45 76
19296.76 61
19298.07 76
19299.38 74
19300.69 64
19302.00 70
19303.31 63
19304.63 75
19305.94 61
19307.25 56
19308.56 74
19309.87 73
19311.18 87
19312.49 84
19313.81 75
19315.12 84
19316.43 66
19317.74 59
19319.05 82
19320.36 67
19321.68 79
19322.99 65
19324.30 88
19325.61 72
19326.92 64
19328.23 73
19329.55 76
19330.86 75
19332.17 62
19333.48 70
19334.80 71
19336.11 75
19337.42 75
19338.73 74
19340.04 70
19341.36 88
19342.67 77
19343.98 71
19345.29 72
19346.61 74
19347.92 82
19349.23 71
19350.55 66
19351.86 64
19353.17 69
19354.48 81
19355.80 83
19357.11 73
19358.42 80
19359.74 59
19361.05 80
19362.36 69
19363.68 69
19364.99 73
19366.30 71
19367.62 80
19368.93 71
19370.24 66
19371.56 76
19372.87 78
19374.18 77
19375.50 81
19376.81 74
19378.12 65
19379.44 78
19380.75 68
19382.06 76
19383.38 74
19384.69 76
19386.01 81
19387.32 85
19388.63 71
19389.95 57
19391.26 68
19392.58 73
19393.89 66
19395.21 73
19396.52 63
19397.83 86
19399.15 67
19400.46 66
19401.78 69
19403.09 79
19404.41 76
19405.72 78
19407.04 72
19408.35 78
19409.66 77
19410.98 66
19412.29 68
19413.61 71
19414.92 80
19416.24 61
19417.55 81
19418.87 59
19420.18 80
19421.50 64
19422.81 62
19424.13 79
19425.45 72
19426.76 69
19428.08 66
19429.39 66
19430.71 68
19432.02 71
19433.34 72
19434.65 61
19435.97 68
19437.28 68
19438.60 70
19439.92 81
19441.23 71
19442.55 77
19443.86 70
19445.18 87
19446.50 66
19447.81 72
19449.13 68
19450.44 80
19451.76 76
19453.08 69
19454.39 68
19455.71 72
19457.03 74
19458.34 70
19459.66 75
19460.97 79
19462.29 85
19463.61 62
19464.92 78
19466.24 71
19467.56 66
19468.87 69
19470.19 84
19471.51 71
19472.83 66
19474.14 66
19475.46 84
19476.78 64
19478.09 69
19479.41 84
19480.73 75
19482.04 73
19483.36 63
19484.68 59
19486.00 75
19487.31 85
19488.63 73
19489.95 68
19491.27 67
19492.58 64
19493.90 75
19495.22 64
19496.54 72
19497.85 71
19499.17 87
19500.49 73
19501.81 76
19503.13 63
19504.44 64
19505.76 77
19507.08 70
19508.40 78
19509.72 65
19511.03 87
19512.35 93
19513.67 69
19514.99 61
19516.31 64
19517.63 68
19518.94 86
19520.26 82
19521.58 67
19522.90 65
19524.22 66
19525.54 71
19526.86 72
19528.18 73
19529.49 70
19530.81 80
19532.13 80
19533.45 83
19534.77 68
19536.09 66
19537.41 64
19538.73 92
19540.05 80
19541.37 68
19542.68 61
19544.00 73
19545.32 70
19546.64 70
19547.96 55
19549.28 76
19550.60 82
19551.92 68
19553.24 77
19554.56 58
19555.88 73
19557.20 78
19558.52 81
19559.84 67
19561.16 63
19562.48 64
19563.80 81
19565.12 69
19566.44 68
19567.76 61
19569.08 89
19570.40 82
19571.72 81
19573.04 71
19574.36 71
19575.68 70
19577.00 70
19578.32 79
19579.64 69
19580.96 87
19582.28 86
19583.60 66
19584.92 60
19586.24 78
19587.57 83
19588.89 79
19590.21 66
19591.53 53
19592.85 85
19594.17 80
19595.49 82
19596.81 69
19598.13 84
19599.45 69
19600.78 91
19602.10 62
19603.42 69
19604.74 66
19606.06 74
19607.38 78
19608.70 86
19610.03 71
19611.35 73
19612.67 77
19613.99 70
19615.31 71
19616.63 75
19617.96 81
19619.28 78
19620.60 78
19621.92 75
19623.24 61
19624.57 66
19625.89 81
19627.21 73
19628.53 73
19629.85 60
19631.18 77
19632.50 81
19633.82 70
19635.14 70
19636.47 67
19637.79 76
19639.11 79
19640.43 68
19641.76 66
19643.08 82
19644.40 57
19645.72 79
19647.05 72
19648.37 70
19649.69 56
19651.02 85
19652.34 61
19653.66 74
19654.98 70
19656.31 64
19657.63 85
19658.95 73
19660.28 90
19661.60 71
19662.92 90
19664.25 68
19665.57 76
19666.89 64
19668.22 76
19669.54 69
19670.86 88
19672.19 85
19673.51 80
19674.84 67
19676.16 88
19677.48 86
19678.81 79
19680.13 86
19681.45 72
19682.78 80
19684.10 68
19685.43 74
19686.75 67
19688.08 87
19689.40 77
19690.72 61
19692.05 63
19693.37 69
19694.70 83
19696.02 86
19697.35 79
19698.67 87
19699.99 70
19701.32 77
19702.64 98
19703.97 71
19705.29 98
19706.62 74
19707.94 87
19709.27 67
19710.59 70
19711.92 64
19713.24 70
19714.57 80
19715.89 82
19717.22 74
19718.54 63
19719.87 77
19721.19 69
19722.52 82
19723.84 56
19725.17 82
19726.50 71
19727.82 90
19729.15 68
19730.47 70
19731.80 84
19733.12 68
19734.45 85
19735.77 88
19737.10 81
19738.43 97
19739.75 76
19741.08 84
19742.40 76
19743.73 64
19745.06 71
19746.38 73
19747.71 85
19749.03 59
19750.36 61
19751.69 70
19753.01 56
19754.34 71
19755.67 81
19756.99 64
19758.32 74
19759.65 70
19760.97 72
19762.30 77
19763.63 68
19764.95 84
19766.28 75
19767.61 75
19768.93 65
19770.26 65
19771.59 68
19772.91 67
19774.24 67
19775.57 70
19776.90 88
19778.22 59
19779.55 70
19780.88 78
19782.20 73
19783.53 69
19784.86 80
19786.19 82
19787.51 81
19788.84 67
19790.17 77
19791.50 63
19792.83 78
19794.15 71
19795.48 68
19796.81 79
19798.14 80
19799.46 62
19800.79 88
19802.12 82
19803.45 66
19804.78 95
19806.10 74
19807.43 83
19808.76 62
19810.09 70
19811.42 63
19812.75 81
19814.07 72
19815.40 86
19816.73 76
19818.06 64
19819.39 74
19820.72 85
19822.05 83
19823.37 67
19824.70 77
19826.03 76
19827.36 94
19828.69 71
19830.02 85
19831.35 60
19832.68 78
19834.01 60
19835.33 75
19836.66 68
19837.99 86
19839.32 74
19840.65 68
19841.98 81
19843.31 73
19844.64 78
19845.97 68
19847.30 80
19848.63 70
19849.96 95
19851.29 68
19852.62 88
19853.95 71
19855.28 74
19856.61 81
19857.94 70
19859.27 69
19860.60 68
19861.93 91
19863.26 78
19864.59 92
19865.92 61
19867.25 74
19868.58 75
19869.91 85
19871.24 69
19872.57 66
19873.90 72
19875.23 90
19876.56 76
19877.89 73
19879.22 64
19880.55 68
19881.88 78
19883.21 78
19884.54 77
19885.87 68
19887.21 86
19888.54 69
19889.87 67
19891.20 73
19892.53 80
19893.86 86
19895.19 79
19896.52 76
19897.85 75
19899.18 77
19900.52 88
19901.85 76
19903.18 88
19904.51 99
19905.84 73
19907.17 87
19908.50 69
19909.84 78
19911.17 77
19912.50 85
19913.83 67
19915.16 78
19916.50 79
19917.83 73
19919.16 68
19920.49 73
19921.82 69
19923.16 80
19924.49 92
19925.82 66
19927.15 78
19928.48 64
19929.82 77
19931.15 72
19932.48 82
19933.81 73
19935.15 83
19936.48 78
19937.81 77
19939.14 70
19940.48 89
19941.81 77
19943.14 80
19944.47 84
19945.81 76
19947.14 85
19948.47 74
19949.81 79
19951.14 66
19952.47 81
19953.81 75
19955.14 81
19956.47 69
19957.80 75
19959.14 77
19960.47 86
19961.80 83
19963.14 83
19964.47 88
19965.80 85
19967.14 82
19968.47 75
19969.81 75
19971.14 73
19972.47 91
19973.81 75
19975.14 88
19976.47 63
19977.81 74
19979.14 80
19980.48 93
19981.81 87
19983.14 70
19984.48 84
19985.81 79
19987.15 89
19988.48 67
19989.82 78
19991.15 72
19992.48 74
19993.82 87
19995.15 90
19996.49 82
19997.82 89
19999.16 81
20000.49 77
20001.83 81
20003.16 79
20004.50 89
20005.83 79
20007.17 70
20008.50 73
20009.84 85
20011.17 87
20012.51 72
20013.84 56
20015.18 82
20016.51 79
20017.85 79
20019.18 84
20020.52 85
20021.85 69
20023.19 93
20024.52 91
20025.86 78
20027.19 75
20028.53 70
20029.86 99
20031.20 87
20032.54 71
20033.87 59
20035.21 82
20036.54 78
20037.88 72
20039.22 64
20040.55 82
20041.89 86
20043.22 93
20044.56 82
20045.90 74
20047.23 66
20048.57 69
20049.90 90
20051.24 78
20052.58 81
20053.91 58
20055.25 78
20056.59 80
20057.92 74
20059.26 65
20060.60 91
20061.93 81
20063.27 84
20064.61 69
20065.94 69
20067.28 84
20068.62 72
20069.95 89
20071.29 64
20072.63 86
20073.97 72
20075.30 90
20076.64 69
20077.98 76
20079.31 74
20080.65 79
20081.99 70
20083.33 86
20084.66 69
20086.00 88
20087.34 81
20088.68 76
20090.01 71
20091.35 73
20092.69 77
20094.03 71
20095.37 84
20096.70 73
20098.04 76
20099.38 63
20100.72 86
20102.06 63
20103.39 78
20104.73 78
20106.07 90
20107.41 83
20108.75 76
20110.08 86
20111.42 77
20112.76 75
20114.10 54
20115.44 89
20116.78 73
20118.12 77
20119.45 82
20120.79 82
20122.13 73
20123.47 76
20124.81 79
20126.15 87
20127.49 89
