# Supplementary material for: MALDI-TOF MS typing enables the classification of brewing yeasts of the genus Saccharomyces to major beer styles
Source: PLoS One. 2017 Aug 9;12(8):e0181694. doi: 10.1371/journal.pone.0181694 (PMC5549903; doi:10.1371/journal.pone.0181694)
Supplement: S9 File — The directory includes 90 raw files and was zipped to “.zip”; the folder has three strains with 30 spectra per strain; S1 Text explains the raw files with an example and Table 1 represents the yeast strains used within the experiment. (ZIP) [file pone.0181694.s012.zip › 25-27/30284-8J5-Lag-Lag-Lag-YPG-18h-E-E_2016-09-27_9_0_E2_1.dat]

1999.34 1052
1999.77 1083
2000.19 1087
2000.61 1073
2001.03 1164
2001.45 1106
2001.88 1040
2002.30 1086
2002.72 1058
2003.14 1013
2003.56 1003
2003.99 899
2004.41 922
2004.83 869
2005.25 922
2005.68 973
2006.10 993
2006.52 889
2006.94 876
2007.37 902
2007.79 998
2008.21 999
2008.64 946
2009.06 1018
2009.48 954
2009.90 898
2010.33 933
2010.75 922
2011.17 977
2011.60 947
2012.02 919
2012.44 843
2012.87 855
2013.29 931
2013.71 962
2014.14 890
2014.56 863
2014.98 883
2015.41 861
2015.83 892
2016.25 944
2016.68 924
2017.10 956
2017.53 933
2017.95 925
2018.37 950
2018.80 897
2019.22 959
2019.65 978
2020.07 1015
2020.49 954
2020.92 981
2021.34 951
2021.77 962
2022.19 863
2022.61 889
2023.04 909
2023.46 926
2023.89 863
2024.31 816
2024.74 844
2025.16 875
2025.59 853
2026.01 848
2026.44 945
2026.86 893
2027.29 866
2027.71 962
2028.14 894
2028.56 822
2028.98 861
2029.41 868
2029.84 884
2030.26 847
2030.69 838
2031.11 858
2031.54 894
2031.96 814
2032.39 870
2032.81 860
2033.24 922
2033.66 933
2034.09 941
2034.51 933
2034.94 916
2035.37 911
2035.79 879
2036.22 896
2036.64 972
2037.07 934
2037.49 922
2037.92 938
2038.35 944
2038.77 935
2039.20 910
2039.62 881
2040.05 908
2040.48 893
2040.90 811
2041.33 865
2041.76 914
2042.18 949
2042.61 902
2043.03 825
2043.46 886
2043.89 871
2044.31 884
2044.74 914
2045.17 911
2045.59 969
2046.02 930
2046.45 972
2046.87 985
2047.30 994
2047.73 1012
2048.16 921
2048.58 875
2049.01 865
2049.44 900
2049.86 929
2050.29 927
2050.72 908
2051.15 939
2051.57 910
2052.00 922
2052.43 923
2052.86 875
2053.28 925
2053.71 923
2054.14 963
2054.57 972
2054.99 986
2055.42 987
2055.85 928
2056.28 1044
2056.70 1233
2057.13 1347
2057.56 1318
2057.99 1248
2058.42 1150
2058.84 1112
2059.27 1098
2059.70 1158
2060.13 1071
2060.56 1093
2060.99 965
2061.41 1060
2061.84 951
2062.27 969
2062.70 1037
2063.13 1053
2063.56 995
2063.99 1053
2064.41 1161
2064.84 1265
2065.27 1171
2065.70 1248
2066.13 1346
2066.56 1331
2066.99 1211
2067.42 1114
2067.85 1052
2068.27 1018
2068.70 996
2069.13 994
2069.56 968
2069.99 836
2070.42 902
2070.85 914
2071.28 920
2071.71 941
2072.14 900
2072.57 830
2073.00 925
2073.43 921
2073.86 950
2074.29 1074
2074.72 1039
2075.15 971
2075.58 1039
2076.01 939
2076.44 953
2076.87 1024
2077.30 1021
2077.73 975
2078.16 945
2078.59 914
2079.02 977
2079.45 946
2079.88 871
2080.31 918
2080.74 920
2081.17 955
2081.60 887
2082.03 867
2082.46 897
2082.89 865
2083.32 869
2083.75 950
2084.18 930
2084.61 959
2085.04 922
2085.47 910
2085.90 912
2086.34 911
2086.77 907
2087.20 905
2087.63 860
2088.06 899
2088.49 842
2088.92 857
2089.35 873
2089.79 861
2090.22 837
2090.65 841
2091.08 845
2091.51 836
2091.94 836
2092.37 863
2092.81 912
2093.24 922
2093.67 891
2094.10 847
2094.53 844
2094.96 882
2095.40 879
2095.83 861
2096.26 865
2096.69 853
2097.12 920
2097.56 880
2097.99 903
2098.42 861
2098.85 826
2099.29 851
2099.72 851
2100.15 838
2100.58 825
2101.01 828
2101.45 880
2101.88 861
2102.31 780
2102.75 815
2103.18 805
2103.61 790
2104.04 893
2104.48 811
2104.91 866
2105.34 883
2105.77 893
2106.21 864
2106.64 882
2107.07 946
2107.51 930
2107.94 939
2108.37 895
2108.81 872
2109.24 892
2109.67 925
2110.11 865
2110.54 876
2110.97 912
2111.41 863
2111.84 839
2112.27 842
2112.71 858
2113.14 838
2113.58 821
2114.01 843
2114.44 823
2114.88 808
2115.31 767
2115.75 826
2116.18 771
2116.61 792
2117.05 787
2117.48 826
2117.92 832
2118.35 813
2118.78 830
2119.22 830
2119.65 782
2120.09 836
2120.52 858
2120.96 849
2121.39 841
2121.83 801
2122.26 820
2122.69 899
2123.13 875
2123.56 869
2124.00 879
2124.43 894
2124.87 882
2125.30 861
2125.74 889
2126.17 821
2126.61 822
2127.04 780
2127.48 827
2127.91 828
2128.35 796
2128.79 833
2129.22 852
2129.66 840
2130.09 872
2130.53 870
2130.96 889
2131.40 934
2131.83 861
2132.27 880
2132.70 902
2133.14 918
2133.58 934
2134.01 879
2134.45 851
2134.88 906
2135.32 869
2135.76 808
2136.19 869
2136.63 853
2137.06 833
2137.50 824
2137.94 839
2138.37 840
2138.81 861
2139.25 853
2139.68 910
2140.12 897
2140.56 885
2140.99 766
2141.43 836
2141.87 820
2142.30 826
2142.74 815
2143.18 839
2143.61 886
2144.05 823
2144.49 871
2144.92 806
2145.36 889
2145.80 861
2146.23 874
2146.67 870
2147.11 848
2147.55 874
2147.98 944
2148.42 1064
2148.86 1124
2149.30 1023
2149.73 1139
2150.17 1149
2150.61 1126
2151.05 1124
2151.48 1128
2151.92 1146
2152.36 1146
2152.80 1084
2153.23 1024
2153.67 1005
2154.11 1009
2154.55 944
2154.99 949
2155.42 937
2155.86 896
2156.30 965
2156.74 944
2157.18 908
2157.61 932
2158.05 937
2158.49 972
2158.93 888
2159.37 955
2159.81 893
2160.24 922
2160.68 882
2161.12 846
2161.56 920
2162.00 967
2162.44 826
2162.88 853
2163.32 895
2163.75 921
2164.19 1007
2164.63 971
2165.07 1072
2165.51 1139
2165.95 1099
2166.39 1159
2166.83 1170
2167.27 1027
2167.71 975
2168.15 986
2168.59 1016
2169.02 998
2169.46 952
2169.90 956
2170.34 994
2170.78 999
2171.22 961
2171.66 1001
2172.10 1036
2172.54 1077
2172.98 1085
2173.42 1124
2173.86 1065
2174.30 1146
2174.74 1148
2175.18 1184
2175.62 1217
2176.06 1046
2176.50 984
2176.94 1066
2177.38 1032
2177.82 1029
2178.26 1002
2178.70 1045
2179.14 1066
2179.58 1042
2180.02 1003
2180.47 992
2180.91 1001
2181.35 995
2181.79 1043
2182.23 893
2182.67 857
2183.11 805
2183.55 895
2183.99 903
2184.43 868
2184.87 871
2185.31 954
2185.76 889
2186.20 862
2186.64 897
2187.08 954
2187.52 931
2187.96 896
2188.40 845
2188.84 992
2189.29 966
2189.73 991
2190.17 996
2190.61 963
2191.05 891
2191.49 967
2191.94 979
2192.38 1022
2192.82 1009
2193.26 988
2193.70 938
2194.14 1080
2194.59 1110
2195.03 1133
2195.47 1100
2195.91 1080
2196.36 1010
2196.80 991
2197.24 1036
2197.68 1015
2198.12 998
2198.57 938
2199.01 905
2199.45 857
2199.89 875
2200.34 874
2200.78 856
2201.22 887
2201.66 937
2202.11 912
2202.55 918
2202.99 943
2203.44 970
2203.88 952
2204.32 960
2204.76 993
2205.21 976
2205.65 897
2206.09 854
2206.54 880
2206.98 954
2207.42 949
2207.87 942
2208.31 909
2208.75 997
2209.20 1052
2209.64 954
2210.08 978
2210.53 1060
2210.97 974
2211.42 995
2211.86 947
2212.30 886
2212.75 927
2213.19 931
2213.63 960
2214.08 893
2214.52 796
2214.97 873
2215.41 906
2215.85 880
2216.30 897
2216.74 915
2217.19 924
2217.63 910
2218.08 910
2218.52 852
2218.97 882
2219.41 950
2219.85 931
2220.30 927
2220.74 962
2221.19 983
2221.63 962
2222.08 992
2222.52 967
2222.97 1013
2223.41 1037
2223.86 1053
2224.30 999
2224.75 1025
2225.19 1019
2225.64 1033
2226.08 1019
2226.53 932
2226.97 980
2227.42 993
2227.86 901
2228.31 971
2228.75 911
2229.20 925
2229.65 947
2230.09 984
2230.54 944
2230.98 846
2231.43 946
2231.87 969
2232.32 996
2232.76 999
2233.21 980
2233.66 950
2234.10 980
2234.55 953
2234.99 986
2235.44 978
2235.89 941
2236.33 937
2236.78 861
2237.23 880
2237.67 959
2238.12 1001
2238.56 884
2239.01 871
2239.46 855
2239.90 810
2240.35 869
2240.80 902
2241.24 909
2241.69 854
2242.14 808
2242.58 746
2243.03 733
2243.48 782
2243.93 806
2244.37 889
2244.82 788
2245.27 768
2245.71 835
2246.16 833
2246.61 767
2247.05 783
2247.50 768
2247.95 825
2248.40 849
2248.84 834
2249.29 796
2249.74 831
2250.19 906
2250.63 853
2251.08 825
2251.53 850
2251.98 877
2252.43 828
2252.87 846
2253.32 821
2253.77 773
2254.22 785
2254.66 887
2255.11 759
2255.56 845
2256.01 835
2256.46 759
2256.91 781
2257.35 740
2257.80 679
2258.25 760
2258.70 842
2259.15 821
2259.60 837
2260.04 843
2260.49 888
2260.94 880
2261.39 852
2261.84 828
2262.29 856
2262.74 922
2263.19 968
2263.63 927
2264.08 855
2264.53 852
2264.98 867
2265.43 872
2265.88 921
2266.33 923
2266.78 857
2267.23 809
2267.68 904
2268.13 863
2268.58 943
2269.02 961
2269.47 984
2269.92 1059
2270.37 1067
2270.82 1095
2271.27 1087
2271.72 1109
2272.17 1144
2272.62 1096
2273.07 1073
2273.52 1013
2273.97 1030
2274.42 1061
2274.87 982
2275.32 1058
2275.77 1114
2276.22 1166
2276.67 1150
2277.12 1191
2277.57 1291
2278.02 1102
2278.47 1035
2278.92 1024
2279.37 1090
2279.82 1004
2280.27 968
2280.73 964
2281.18 935
2281.63 885
2282.08 877
2282.53 870
2282.98 844
2283.43 872
2283.88 842
2284.33 830
2284.78 834
2285.23 870
2285.68 838
2286.14 851
2286.59 828
2287.04 842
2287.49 873
2287.94 964
2288.39 938
2288.84 975
2289.30 1056
2289.75 1130
2290.20 1118
2290.65 1102
2291.10 1094
2291.55 1164
2292.00 1127
2292.46 1189
2292.91 1250
2293.36 1259
2293.81 1215
2294.26 1186
2294.72 1139
2295.17 1164
2295.62 1096
2296.07 1066
2296.52 1117
2296.98 1089
2297.43 997
2297.88 966
2298.33 1004
2298.79 986
2299.24 998
2299.69 890
2300.14 869
2300.60 856
2301.05 835
2301.50 799
2301.95 837
2302.41 817
2302.86 867
2303.31 907
2303.76 881
2304.22 850
2304.67 849
2305.12 822
2305.58 857
2306.03 820
2306.48 856
2306.94 858
2307.39 862
2307.84 937
2308.30 1027
2308.75 1019
2309.20 994
2309.66 1023
2310.11 1044
2310.56 992
2311.02 1032
2311.47 996
2311.92 989
2312.38 987
2312.83 1012
2313.28 1026
2313.74 940
2314.19 953
2314.65 957
2315.10 900
2315.55 943
2316.01 925
2316.46 912
2316.92 906
2317.37 940
2317.83 964
2318.28 909
2318.73 943
2319.19 990
2319.64 1020
2320.10 947
2320.55 930
2321.01 1010
2321.46 1063
2321.92 1023
2322.37 994
2322.82 931
2323.28 1022
2323.73 1136
2324.19 1161
2324.64 1233
2325.10 1505
2325.55 1457
2326.01 1465
2326.46 1492
2326.92 1406
2327.37 1371
2327.83 1216
2328.29 1156
2328.74 1125
2329.20 1108
2329.65 1028
2330.11 956
2330.56 893
2331.02 914
2331.47 890
2331.93 902
2332.38 822
2332.84 880
2333.30 888
2333.75 921
2334.21 914
2334.66 973
2335.12 1024
2335.58 980
2336.03 909
2336.49 956
2336.94 871
2337.40 879
2337.86 822
2338.31 942
2338.77 856
2339.22 891
2339.68 960
2340.14 850
2340.59 856
2341.05 847
2341.51 890
2341.96 865
2342.42 898
2342.88 854
2343.33 875
2343.79 865
2344.25 825
2344.70 887
2345.16 847
2345.62 889
2346.08 873
2346.53 916
2346.99 896
2347.45 788
2347.90 840
2348.36 937
2348.82 919
2349.28 912
2349.73 905
2350.19 860
2350.65 850
2351.11 886
2351.56 841
2352.02 893
2352.48 901
2352.94 827
2353.39 867
2353.85 846
2354.31 827
2354.77 796
2355.22 818
2355.68 759
2356.14 801
2356.60 829
2357.06 853
2357.51 799
2357.97 821
2358.43 849
2358.89 893
2359.35 879
2359.81 814
2360.26 879
2360.72 826
2361.18 799
2361.64 852
2362.10 866
2362.56 881
2363.02 908
2363.47 832
2363.93 927
2364.39 898
2364.85 919
2365.31 949
2365.77 1023
2366.23 1028
2366.69 977
2367.15 956
2367.60 1024
2368.06 981
2368.52 981
2368.98 1008
2369.44 924
2369.90 913
2370.36 837
2370.82 919
2371.28 812
2371.74 860
2372.20 887
2372.66 942
2373.12 930
2373.58 919
2374.04 874
2374.50 854
2374.96 910
2375.42 948
2375.88 938
2376.34 926
2376.80 939
2377.26 935
2377.72 856
2378.18 929
2378.64 869
2379.10 874
2379.56 855
2380.02 830
2380.48 824
2380.94 831
2381.40 819
2381.86 850
2382.32 829
2382.78 866
2383.24 824
2383.70 789
2384.16 795
2384.62 814
2385.08 775
2385.54 774
2386.00 810
2386.47 802
2386.93 805
2387.39 860
2387.85 837
2388.31 772
2388.77 815
2389.23 840
2389.69 932
2390.15 920
2390.62 846
2391.08 866
2391.54 855
2392.00 888
2392.46 895
2392.92 856
2393.38 836
2393.85 890
2394.31 904
2394.77 967
2395.23 806
2395.69 823
2396.16 902
2396.62 856
2397.08 871
2397.54 911
2398.00 896
2398.47 879
2398.93 797
2399.39 867
2399.85 796
2400.31 789
2400.78 815
2401.24 814
2401.70 822
2402.16 785
2402.63 796
2403.09 837
2403.55 816
2404.01 789
2404.48 819
2404.94 882
2405.40 799
2405.86 862
2406.33 852
2406.79 831
2407.25 882
2407.72 858
2408.18 839
2408.64 868
2409.11 772
2409.57 767
2410.03 840
2410.49 830
2410.96 813
2411.42 787
2411.88 788
2412.35 852
2412.81 830
2413.28 770
2413.74 773
2414.20 776
2414.67 748
2415.13 743
2415.59 855
2416.06 887
2416.52 753
2416.98 802
2417.45 828
2417.91 877
2418.38 836
2418.84 868
2419.30 932
2419.77 863
2420.23 932
2420.70 952
2421.16 841
2421.63 889
2422.09 890
2422.55 917
2423.02 940
2423.48 853
2423.95 820
2424.41 835
2424.88 834
2425.34 807
2425.81 894
2426.27 817
2426.74 801
2427.20 798
2427.67 840
2428.13 831
2428.60 819
2429.06 796
2429.53 785
2429.99 788
2430.46 764
2430.92 768
2431.39 766
2431.85 750
2432.32 760
2432.78 756
2433.25 827
2433.71 816
2434.18 865
2434.64 898
2435.11 813
2435.58 815
2436.04 828
2436.51 785
2436.97 827
2437.44 835
2437.90 837
2438.37 793
2438.84 815
2439.30 891
2439.77 858
2440.23 840
2440.70 847
2441.17 853
2441.63 883
2442.10 886
2442.57 874
2443.03 874
2443.50 861
2443.96 889
2444.43 866
2444.90 795
2445.36 842
2445.83 826
2446.30 791
2446.76 814
2447.23 789
2447.70 790
2448.16 798
2448.63 792
2449.10 827
2449.57 805
2450.03 788
2450.50 782
2450.97 722
2451.43 769
2451.90 818
2452.37 780
2452.84 741
2453.30 793
2453.77 758
2454.24 736
2454.71 776
2455.17 781
2455.64 829
2456.11 780
2456.58 779
2457.04 831
2457.51 777
2457.98 793
2458.45 802
2458.91 788
2459.38 783
2459.85 743
2460.32 791
2460.79 813
2461.25 720
2461.72 785
2462.19 793
2462.66 796
2463.13 860
2463.60 859
2464.06 833
2464.53 796
2465.00 723
2465.47 783
2465.94 909
2466.41 852
2466.87 790
2467.34 821
2467.81 866
2468.28 851
2468.75 762
2469.22 817
2469.69 776
2470.16 788
2470.63 800
2471.09 824
2471.56 832
2472.03 743
2472.50 710
2472.97 779
2473.44 835
2473.91 788
2474.38 867
2474.85 803
2475.32 762
2475.79 770
2476.26 713
2476.73 873
2477.20 818
2477.67 795
2478.14 778
2478.60 757
2479.07 792
2479.54 838
2480.01 785
2480.48 765
2480.95 820
2481.42 742
2481.89 752
2482.36 689
2482.83 771
2483.30 753
2483.77 746
2484.25 750
2484.72 781
2485.19 846
2485.66 817
2486.13 819
2486.60 829
2487.07 838
2487.54 860
2488.01 855
2488.48 849
2488.95 928
2489.42 882
2489.89 919
2490.36 900
2490.83 807
2491.30 867
2491.78 813
2492.25 792
2492.72 830
2493.19 888
2493.66 788
2494.13 805
2494.60 836
2495.07 867
2495.55 851
2496.02 797
2496.49 836
2496.96 872
2497.43 779
2497.90 777
2498.37 796
2498.85 797
2499.32 826
2499.79 783
2500.26 734
2500.73 799
2501.20 842
2501.68 788
2502.15 811
2502.62 810
2503.09 823
2503.56 799
2504.04 850
2504.51 871
2504.98 902
2505.45 834
2505.93 808
2506.40 828
2506.87 806
2507.34 812
2507.82 747
2508.29 817
2508.76 795
2509.23 883
2509.71 897
2510.18 901
2510.65 952
2511.12 924
2511.60 1056
2512.07 1115
2512.54 1094
2513.02 1169
2513.49 1108
2513.96 1105
2514.44 1077
2514.91 1010
2515.38 940
2515.85 950
2516.33 917
2516.80 846
2517.27 826
2517.75 826
2518.22 862
2518.70 881
2519.17 930
2519.64 870
2520.12 846
2520.59 896
2521.06 867
2521.54 870
2522.01 817
2522.49 884
2522.96 843
2523.43 803
2523.91 836
2524.38 813
2524.86 818
2525.33 787
2525.80 793
2526.28 775
2526.75 794
2527.23 810
2527.70 800
2528.18 786
2528.65 841
2529.12 832
2529.60 804
2530.07 734
2530.55 793
2531.02 812
2531.50 874
2531.97 849
2532.45 861
2532.92 834
2533.40 874
2533.87 862
2534.35 868
2534.82 853
2535.30 827
2535.77 852
2536.25 784
2536.72 771
2537.20 809
2537.67 881
2538.15 840
2538.62 892
2539.10 882
2539.57 834
2540.05 855
2540.53 877
2541.00 909
2541.48 932
2541.95 922
2542.43 883
2542.90 883
2543.38 863
2543.86 826
2544.33 830
2544.81 873
2545.28 860
2545.76 851
2546.24 837
2546.71 917
2547.19 1006
2547.66 1019
2548.14 1056
2548.62 1126
2549.09 1123
2549.57 1200
2550.05 1190
2550.52 1164
2551.00 1193
2551.48 1148
2551.95 1140
2552.43 1075
2552.91 1016
2553.38 990
2553.86 990
2554.34 935
2554.81 856
2555.29 880
2555.77 901
2556.24 877
2556.72 903
2557.20 844
2557.68 846
2558.15 800
2558.63 814
2559.11 873
2559.58 778
2560.06 815
2560.54 854
2561.02 851
2561.49 839
2561.97 782
2562.45 778
2562.93 797
2563.41 768
2563.88 727
2564.36 718
2564.84 745
2565.32 720
2565.79 750
2566.27 851
2566.75 889
2567.23 808
2567.71 812
2568.18 798
2568.66 814
2569.14 761
2569.62 792
2570.10 775
2570.58 765
2571.05 784
2571.53 796
2572.01 808
2572.49 794
2572.97 793
2573.45 793
2573.93 753
2574.40 746
2574.88 793
2575.36 754
2575.84 732
2576.32 786
2576.80 850
2577.28 804
2577.76 866
2578.24 852
2578.72 842
2579.19 756
2579.67 777
2580.15 827
2580.63 815
2581.11 828
2581.59 764
2582.07 782
2582.55 700
2583.03 783
2583.51 751
2583.99 698
2584.47 746
2584.95 754
2585.43 723
2585.91 805
2586.39 859
2586.87 828
2587.35 815
2587.83 809
2588.31 839
2588.79 895
2589.27 831
2589.75 844
2590.23 829
2590.71 821
2591.19 876
2591.67 825
2592.15 822
2592.63 842
2593.11 836
2593.59 822
2594.07 774
2594.55 745
2595.03 796
2595.51 810
2595.99 793
2596.47 781
2596.96 770
2597.44 745
2597.92 740
2598.40 766
2598.88 773
2599.36 750
2599.84 720
2600.32 728
2600.80 737
2601.28 736
2601.77 726
2602.25 734
2602.73 759
2603.21 815
2603.69 812
2604.17 768
2604.65 768
2605.14 785
2605.62 861
2606.10 854
2606.58 796
2607.06 713
2607.54 846
2608.03 872
2608.51 797
2608.99 824
2609.47 796
2609.95 876
2610.44 839
2610.92 840
2611.40 804
2611.88 757
2612.37 754
2612.85 782
2613.33 731
2613.81 755
2614.29 794
2614.78 778
2615.26 723
2615.74 720
2616.22 748
2616.71 785
2617.19 775
2617.67 822
2618.16 797
2618.64 763
2619.12 799
2619.60 767
2620.09 794
2620.57 867
2621.05 825
2621.54 821
2622.02 806
2622.50 782
2622.99 784
2623.47 758
2623.95 830
2624.44 872
2624.92 814
2625.40 819
2625.89 836
2626.37 830
2626.85 796
2627.34 781
2627.82 808
2628.30 816
2628.79 805
2629.27 813
2629.76 759
2630.24 798
2630.72 840
2631.21 820
2631.69 805
2632.18 812
2632.66 788
2633.14 823
2633.63 793
2634.11 841
2634.60 830
2635.08 814
2635.57 803
2636.05 833
2636.53 822
2637.02 777
2637.50 750
2637.99 849
2638.47 808
2638.96 805
2639.44 814
2639.93 774
2640.41 766
2640.90 780
2641.38 726
2641.87 782
2642.35 751
2642.84 688
2643.32 727
2643.81 742
2644.29 758
2644.78 714
2645.26 774
2645.75 825
2646.23 808
2646.72 811
2647.20 769
2647.69 776
2648.18 844
2648.66 754
2649.15 818
2649.63 810
2650.12 787
2650.60 802
2651.09 796
2651.58 825
2652.06 722
2652.55 778
2653.03 785
2653.52 801
2654.01 793
2654.49 837
2654.98 815
2655.46 780
2655.95 844
2656.44 869
2656.92 860
2657.41 825
2657.90 806
2658.38 818
2658.87 847
2659.36 845
2659.84 846
2660.33 840
2660.82 821
2661.30 808
2661.79 856
2662.28 862
2662.76 874
2663.25 842
2663.74 822
2664.22 896
2664.71 923
2665.20 918
2665.68 900
2666.17 868
2666.66 874
2667.15 833
2667.63 826
2668.12 798
2668.61 767
2669.10 849
2669.58 832
2670.07 885
2670.56 858
2671.05 880
2671.53 930
2672.02 882
2672.51 851
2673.00 862
2673.48 861
2673.97 867
2674.46 946
2674.95 922
2675.44 910
2675.92 937
2676.41 823
2676.90 836
2677.39 824
2677.88 821
2678.37 796
2678.85 834
2679.34 790
2679.83 801
2680.32 757
2680.81 767
2681.30 785
2681.79 871
2682.27 791
2682.76 796
2683.25 806
2683.74 782
2684.23 767
2684.72 764
2685.21 785
2685.70 746
2686.18 778
2686.67 753
2687.16 792
2687.65 804
2688.14 740
2688.63 752
2689.12 795
2689.61 832
2690.10 832
2690.59 741
2691.08 864
2691.57 827
2692.06 870
2692.55 869
2693.04 923
2693.53 833
2694.02 814
2694.51 827
2694.99 887
2695.48 875
2695.97 913
2696.46 822
2696.95 824
2697.44 807
2697.93 797
2698.42 765
2698.92 819
2699.41 830
2699.90 867
2700.39 857
2700.88 866
2701.37 884
2701.86 864
2702.35 839
2702.84 829
2703.33 791
2703.82 810
2704.31 754
2704.80 827
2705.29 846
2705.78 845
2706.27 795
2706.76 763
2707.25 805
2707.75 809
2708.24 834
2708.73 815
2709.22 843
2709.71 822
2710.20 782
2710.69 711
2711.18 776
2711.68 820
2712.17 708
2712.66 800
2713.15 762
2713.64 773
2714.13 779
2714.62 809
2715.12 748
2715.61 746
2716.10 796
2716.59 758
2717.08 742
2717.57 761
2718.07 738
2718.56 696
2719.05 764
2719.54 840
2720.03 798
2720.53 784
2721.02 826
2721.51 920
2722.00 858
2722.50 821
2722.99 887
2723.48 888
2723.97 917
2724.47 823
2724.96 930
2725.45 877
2725.94 786
2726.44 821
2726.93 831
2727.42 843
2727.91 836
2728.41 889
2728.90 797
2729.39 758
2729.89 819
2730.38 794
2730.87 855
2731.37 843
2731.86 811
2732.35 832
2732.84 893
2733.34 920
2733.83 797
2734.32 828
2734.82 809
2735.31 891
2735.81 849
2736.30 834
2736.79 930
2737.29 876
2737.78 876
2738.27 908
2738.77 930
2739.26 903
2739.75 902
2740.25 873
2740.74 910
2741.24 935
2741.73 943
2742.22 924
2742.72 926
2743.21 946
2743.71 949
2744.20 891
2744.70 862
2745.19 845
2745.68 790
2746.18 736
2746.67 837
2747.17 882
2747.66 874
2748.16 946
2748.65 852
2749.15 846
2749.64 881
2750.14 858
2750.63 874
2751.13 762
2751.62 758
2752.12 809
2752.61 792
2753.11 795
2753.60 736
2754.10 734
2754.59 695
2755.09 783
2755.58 790
2756.08 886
2756.57 841
2757.07 748
2757.56 788
2758.06 804
2758.56 769
2759.05 770
2759.55 778
2760.04 738
2760.54 771
2761.03 788
2761.53 763
2762.03 784
2762.52 775
2763.02 807
2763.51 775
2764.01 821
2764.51 802
2765.00 745
2765.50 710
2765.99 762
2766.49 788
2766.99 807
2767.48 837
2767.98 831
2768.48 754
2768.97 777
2769.47 768
2769.97 788
2770.46 794
2770.96 787
2771.46 764
2771.95 773
2772.45 834
2772.95 796
2773.44 781
2773.94 803
2774.44 802
2774.93 828
2775.43 805
2775.93 812
2776.43 796
2776.92 759
2777.42 827
2777.92 829
2778.41 867
2778.91 833
2779.41 749
2779.91 739
2780.40 784
2780.90 826
2781.40 749
2781.90 780
2782.39 836
2782.89 788
2783.39 792
2783.89 770
2784.39 788
2784.88 799
2785.38 869
2785.88 750
2786.38 736
2786.88 749
2787.37 759
2787.87 759
2788.37 742
2788.87 803
2789.37 765
2789.87 724
2790.36 821
2790.86 846
2791.36 776
2791.86 818
2792.36 743
2792.86 768
2793.36 783
2793.85 777
2794.35 794
2794.85 792
2795.35 849
2795.85 792
2796.35 761
2796.85 802
2797.35 782
2797.85 824
2798.34 814
2798.84 759
2799.34 788
2799.84 803
2800.34 861
2800.84 770
2801.34 698
2801.84 766
2802.34 745
2802.84 725
2803.34 737
2803.84 748
2804.34 782
2804.84 811
2805.34 752
2805.84 760
2806.34 784
2806.84 758
2807.34 770
2807.84 784
2808.34 755
2808.84 831
2809.34 829
2809.84 886
2810.34 835
2810.84 851
2811.34 848
2811.84 840
2812.34 758
2812.84 785
2813.34 825
2813.84 821
2814.34 786
2814.84 745
2815.34 743
2815.84 788
2816.34 732
2816.84 780
2817.34 778
2817.85 785
2818.35 741
2818.85 722
2819.35 740
2819.85 747
2820.35 746
2820.85 793
2821.35 817
2821.85 740
2822.35 765
2822.86 774
2823.36 753
2823.86 708
2824.36 722
2824.86 774
2825.36 791
2825.87 771
2826.37 730
2826.87 750
2827.37 753
2827.87 699
2828.37 715
2828.88 767
2829.38 757
2829.88 738
2830.38 756
2830.88 807
2831.39 820
2831.89 794
2832.39 727
2832.89 709
2833.39 738
2833.90 767
2834.40 787
2834.90 790
2835.40 816
2835.91 794
2836.41 772
2836.91 758
2837.41 737
2837.92 774
2838.42 778
2838.92 763
2839.42 776
2839.93 719
2840.43 754
2840.93 728
2841.44 799
2841.94 755
2842.44 799
2842.95 812
2843.45 802
2843.95 730
2844.45 751
2844.96 827
2845.46 894
2845.96 920
2846.47 876
2846.97 904
2847.48 920
2847.98 886
2848.48 973
2848.99 921
2849.49 913
2849.99 905
2850.50 930
2851.00 932
2851.50 918
2852.01 875
2852.51 836
2853.02 855
2853.52 817
2854.02 718
2854.53 710
2855.03 779
2855.54 743
2856.04 768
2856.55 797
2857.05 765
2857.55 766
2858.06 777
2858.56 749
2859.07 777
2859.57 813
2860.08 763
2860.58 719
2861.09 794
2861.59 787
2862.10 793
2862.60 809
2863.11 808
2863.61 831
2864.12 789
2864.62 797
2865.13 784
2865.63 754
2866.14 758
2866.64 747
2867.15 801
2867.65 821
2868.16 783
2868.66 779
2869.17 786
2869.67 772
2870.18 837
2870.68 811
2871.19 839
2871.69 813
2872.20 889
2872.71 881
2873.21 909
2873.72 853
2874.22 898
2874.73 851
2875.24 859
2875.74 820
2876.25 794
2876.75 857
2877.26 804
2877.77 832
2878.27 802
2878.78 802
2879.28 753
2879.79 727
2880.30 739
2880.80 736
2881.31 840
2881.82 814
2882.32 783
2882.83 788
2883.34 793
2883.84 776
2884.35 835
2884.86 784
2885.36 766
2885.87 841
2886.38 953
2886.88 925
2887.39 920
2887.90 890
2888.41 911
2888.91 969
2889.42 980
2889.93 975
2890.43 986
2890.94 1023
2891.45 1082
2891.96 991
2892.46 993
2892.97 1031
2893.48 963
2893.99 988
2894.49 1079
2895.00 1124
2895.51 1152
2896.02 1240
2896.53 1204
2897.03 1245
2897.54 1322
2898.05 1225
2898.56 1149
2899.07 1035
2899.57 1032
2900.08 1031
2900.59 1033
2901.10 901
2901.61 926
2902.11 880
2902.62 958
2903.13 933
2903.64 859
2904.15 842
2904.66 915
2905.16 968
2905.67 970
2906.18 1020
2906.69 903
2907.20 909
2907.71 942
2908.22 1004
2908.73 929
2909.24 877
2909.74 888
2910.25 866
2910.76 805
2911.27 860
2911.78 854
2912.29 850
2912.80 884
2913.31 848
2913.82 826
2914.33 881
2914.84 914
2915.35 951
2915.86 854
2916.36 850
2916.87 878
2917.38 881
2917.89 845
2918.40 913
2918.91 929
2919.42 973
2919.93 968
2920.44 839
2920.95 844
2921.46 889
2921.97 951
2922.48 882
2922.99 880
2923.50 854
2924.01 852
2924.52 926
2925.03 905
2925.54 885
2926.05 820
2926.57 833
2927.08 843
2927.59 791
2928.10 828
2928.61 778
2929.12 785
2929.63 808
2930.14 750
2930.65 777
2931.16 778
2931.67 822
2932.18 856
2932.69 822
2933.20 813
2933.72 784
2934.23 892
2934.74 878
2935.25 880
2935.76 912
2936.27 861
2936.78 885
2937.29 810
2937.81 941
2938.32 941
2938.83 910
2939.34 913
2939.85 933
2940.36 909
2940.88 942
2941.39 897
2941.90 936
2942.41 902
2942.92 867
2943.43 867
2943.95 877
2944.46 896
2944.97 851
2945.48 865
2945.99 882
2946.51 797
2947.02 801
2947.53 835
2948.04 824
2948.56 843
2949.07 826
2949.58 784
2950.09 759
2950.61 787
2951.12 805
2951.63 814
2952.14 808
2952.66 786
2953.17 822
2953.68 798
2954.19 823
2954.71 921
2955.22 928
2955.73 924
2956.25 919
2956.76 932
2957.27 901
2957.79 791
2958.30 858
2958.81 885
2959.33 871
2959.84 832
2960.35 847
2960.87 884
2961.38 907
2961.89 919
2962.41 1026
2962.92 1026
2963.43 1012
2963.95 1013
2964.46 1064
2964.97 1012
2965.49 988
2966.00 1017
2966.52 1006
2967.03 1006
2967.54 1015
2968.06 966
2968.57 1049
2969.09 971
2969.60 921
2970.12 946
2970.63 936
2971.14 955
2971.66 937
2972.17 962
2972.69 951
2973.20 915
2973.72 1007
2974.23 993
2974.75 1025
2975.26 978
2975.77 932
2976.29 982
2976.80 1015
2977.32 990
2977.83 1045
2978.35 1038
2978.86 972
2979.38 1081
2979.89 1075
2980.41 980
2980.92 1049
2981.44 1111
2981.95 1145
2982.47 1069
2982.99 1083
2983.50 1236
2984.02 1255
2984.53 1237
2985.05 1243
2985.56 1268
2986.08 1374
2986.59 1332
2987.11 1326
2987.63 1328
2988.14 1361
2988.66 1437
2989.17 1526
2989.69 1491
2990.20 1496
2990.72 1507
2991.24 1415
2991.75 1376
2992.27 1399
2992.79 1421
2993.30 1469
2993.82 1435
2994.33 1368
2994.85 1432
2995.37 1536
2995.88 1632
2996.40 1717
2996.92 1730
2997.43 1717
2997.95 1805
2998.47 1914
2998.98 1865
2999.50 1795
3000.02 1941
3000.53 1919
3001.05 1939
3001.57 2115
3002.08 2153
3002.60 2445
3003.12 2863
3003.64 3652
3004.15 4566
3004.67 5871
3005.19 6839
3005.70 7571
3006.22 8189
3006.74 8004
3007.26 7466
3007.77 6742
3008.29 5874
3008.81 4845
3009.33 4051
3009.84 3360
3010.36 2801
3010.88 2493
3011.40 2228
3011.92 2002
3012.43 1884
3012.95 1732
3013.47 1813
3013.99 1727
3014.50 1590
3015.02 1597
3015.54 1553
3016.06 1646
3016.58 1534
3017.10 1534
3017.61 1479
3018.13 1519
3018.65 1552
3019.17 1397
3019.69 1410
3020.21 1433
3020.73 1349
3021.24 1320
3021.76 1377
3022.28 1437
3022.80 1487
3023.32 1506
3023.84 1580
3024.36 1621
3024.88 1671
3025.39 1602
3025.91 1621
3026.43 1647
3026.95 1514
3027.47 1440
3027.99 1407
3028.51 1344
3029.03 1292
3029.55 1261
3030.07 1259
3030.59 1196
3031.11 1146
3031.63 1212
3032.15 1120
3032.66 1179
3033.18 1165
3033.70 1168
3034.22 1190
3034.74 1310
3035.26 1247
3035.78 1211
3036.30 1189
3036.82 1224
3037.34 1192
3037.86 1218
3038.38 1255
3038.90 1234
3039.42 1186
3039.94 1156
3040.46 1184
3040.98 1118
3041.51 1158
3042.03 1135
3042.55 1108
3043.07 1160
3043.59 1118
3044.11 1121
3044.63 1116
3045.15 1068
3045.67 1105
3046.19 1116
3046.71 1158
3047.23 1154
3047.75 1122
3048.27 1146
3048.79 1051
3049.32 1103
3049.84 1075
3050.36 1039
3050.88 1114
3051.40 1083
3051.92 1029
3052.44 1013
3052.96 1044
3053.49 1073
3054.01 1047
3054.53 1072
3055.05 1116
3055.57 1211
3056.09 1145
3056.62 1050
3057.14 1100
3057.66 1121
3058.18 1115
3058.70 1154
3059.22 1250
3059.75 1194
3060.27 1181
3060.79 1165
3061.31 1120
3061.83 1139
3062.36 1232
3062.88 1185
3063.40 1233
3063.92 1205
3064.45 1249
3064.97 1312
3065.49 1313
3066.01 1398
3066.54 1395
3067.06 1425
3067.58 1435
3068.10 1532
3068.63 1568
3069.15 1612
3069.67 1652
3070.19 1704
3070.72 1567
3071.24 1637
3071.76 1613
3072.29 1459
3072.81 1488
3073.33 1378
3073.85 1342
3074.38 1407
3074.90 1454
3075.42 1335
3075.95 1179
3076.47 1377
3076.99 1506
3077.52 1530
3078.04 1553
3078.57 1558
3079.09 1662
3079.61 1644
3080.14 1697
3080.66 1752
3081.18 1975
3081.71 2049
3082.23 2060
3082.76 2123
3083.28 2143
3083.80 2111
3084.33 2023
3084.85 1982
3085.38 2092
3085.90 2139
3086.42 2134
3086.95 2205
3087.47 2287
3088.00 2740
3088.52 3362
3089.05 4134
3089.57 5062
3090.09 6049
3090.62 6797
3091.14 7009
3091.67 6912
3092.19 6261
3092.72 5642
3093.24 4995
3093.77 4547
3094.29 3910
3094.82 3417
3095.34 3165
3095.87 2859
3096.39 2716
3096.92 2660
3097.44 2841
3097.97 2783
3098.49 2797
3099.02 2635
3099.54 2601
3100.07 2696
3100.59 2947
3101.12 3180
3101.64 3706
3102.17 4320
3102.70 5479
3103.22 6568
3103.75 6937
3104.27 7225
3104.80 7097
3105.32 6747
3105.85 6005
3106.38 5148
3106.90 4421
3107.43 3734
3107.95 3352
3108.48 2864
3109.01 2513
3109.53 2406
3110.06 2217
3110.58 2048
3111.11 2070
3111.64 1928
3112.16 1831
3112.69 1849
3113.22 1755
3113.74 1643
3114.27 1679
3114.80 1645
3115.32 1528
3115.85 1467
3116.38 1448
3116.90 1446
3117.43 1399
3117.96 1381
3118.48 1346
3119.01 1533
3119.54 1450
3120.06 1507
3120.59 1617
3121.12 1641
3121.65 1638
3122.17 1764
3122.70 1799
3123.23 1804
3123.76 1741
3124.28 1662
3124.81 1574
3125.34 1513
3125.87 1450
3126.39 1409
3126.92 1348
3127.45 1293
3127.98 1313
3128.50 1293
3129.03 1263
3129.56 1286
3130.09 1236
3130.62 1222
3131.14 1199
3131.67 1131
3132.20 1148
3132.73 1151
3133.26 1171
3133.78 1154
3134.31 1119
3134.84 1114
3135.37 1141
3135.90 1218
3136.43 1184
3136.95 1099
3137.48 1121
3138.01 1057
3138.54 1094
3139.07 1019
3139.60 1043
3140.13 1102
3140.65 1095
3141.18 1097
3141.71 1070
3142.24 1055
3142.77 1062
3143.30 1147
3143.83 1115
3144.36 1063
3144.89 1041
3145.42 984
3145.94 1033
3146.47 1049
3147.00 1088
3147.53 1103
3148.06 1089
3148.59 1133
3149.12 1180
3149.65 1070
3150.18 1004
3150.71 1113
3151.24 1150
3151.77 1113
3152.30 1077
3152.83 1046
3153.36 1074
3153.89 1168
3154.42 1105
3154.95 1083
3155.48 1073
3156.01 1097
3156.54 1116
3157.07 1049
3157.60 1046
3158.13 1085
3158.66 1031
3159.19 1044
3159.72 1119
3160.25 1080
3160.78 1114
3161.31 1095
3161.84 1156
3162.37 1119
3162.90 1149
3163.43 1101
3163.97 1097
3164.50 1117
3165.03 1089
3165.56 1018
3166.09 1033
3166.62 1125
3167.15 1041
3167.68 997
3168.21 993
3168.74 1010
3169.28 1040
3169.81 1038
3170.34 1031
3170.87 924
3171.40 933
3171.93 1006
3172.46 1041
3172.99 1049
3173.53 959
3174.06 990
3174.59 1103
3175.12 1103
3175.65 1123
3176.18 1236
3176.72 1120
3177.25 1073
3177.78 1060
3178.31 1093
3178.84 1008
3179.38 988
3179.91 1004
3180.44 994
3180.97 982
3181.50 985
3182.04 951
3182.57 875
3183.10 903
3183.63 989
3184.17 911
3184.70 1002
3185.23 936
3185.76 949
3186.30 992
3186.83 1075
3187.36 998
3187.89 1031
3188.43 1041
3188.96 1029
3189.49 1062
3190.03 1057
3190.56 1024
3191.09 1055
3191.63 1026
3192.16 990
3192.69 1055
3193.22 1043
3193.76 998
3194.29 1010
3194.82 1065
3195.36 1031
3195.89 1012
3196.43 959
3196.96 1012
3197.49 1086
3198.03 1099
3198.56 1042
3199.09 1022
3199.63 1115
3200.16 1059
3200.69 1020
3201.23 1017
3201.76 1072
3202.30 1067
3202.83 1087
3203.36 1112
3203.90 1116
3204.43 1119
3204.97 1177
3205.50 1169
3206.04 1287
3206.57 1277
3207.10 1298
3207.64 1386
3208.17 1474
3208.71 1508
3209.24 1699
3209.78 1814
3210.31 1970
3210.85 2011
3211.38 2132
3211.91 2202
3212.45 2262
3212.98 2173
3213.52 1977
3214.05 1829
3214.59 1753
3215.12 1664
3215.66 1555
3216.19 1529
3216.73 1404
3217.26 1346
3217.80 1293
3218.34 1248
3218.87 1209
3219.41 1143
3219.94 1147
3220.48 1123
3221.01 1214
3221.55 1155
3222.08 1149
3222.62 1151
3223.15 1241
3223.69 1281
3224.23 1363
3224.76 1486
3225.30 1436
3225.83 1534
3226.37 1445
3226.91 1446
3227.44 1510
3227.98 1423
3228.51 1372
3229.05 1389
3229.59 1322
3230.12 1406
3230.66 1378
3231.20 1304
3231.73 1353
3232.27 1315
3232.81 1379
3233.34 1406
3233.88 1418
3234.41 1381
3234.95 1416
3235.49 1448
3236.02 1547
3236.56 1585
3237.10 1658
3237.64 1806
3238.17 1817
3238.71 1769
3239.25 1725
3239.78 1732
3240.32 1755
3240.86 1732
3241.39 1750
3241.93 1768
3242.47 1672
3243.01 1663
3243.54 1705
3244.08 1795
3244.62 1831
3245.16 1903
3245.69 1878
3246.23 1890
3246.77 2062
3247.31 2065
3247.84 2089
3248.38 2110
3248.92 2238
3249.46 2246
3250.00 2293
3250.53 2452
3251.07 2922
3251.61 3482
3252.15 4438
3252.69 5470
3253.22 6396
3253.76 7148
3254.30 7450
3254.84 7180
3255.38 6846
3255.92 6083
3256.45 5357
3256.99 4624
3257.53 3988
3258.07 3467
3258.61 3085
3259.15 2960
3259.69 2927
3260.23 2925
3260.76 3090
3261.30 3317
3261.84 3704
3262.38 4368
3262.92 4636
3263.46 4994
3264.00 5068
3264.54 5067
3265.08 4815
3265.62 4798
3266.15 4920
3266.69 5135
3267.23 5277
3267.77 5184
3268.31 5104
3268.85 4770
3269.39 4515
3269.93 3836
3270.47 3578
3271.01 3528
3271.55 3251
3272.09 2921
3272.63 2810
3273.17 2754
3273.71 2518
3274.25 2479
3274.79 2399
3275.33 2372
3275.87 2369
3276.41 2311
3276.95 2212
3277.49 2236
3278.03 2175
3278.57 2141
3279.11 2217
3279.65 2287
3280.19 2184
3280.73 2186
3281.27 2204
3281.81 2171
3282.35 2157
3282.89 2109
3283.43 2126
3283.97 2187
3284.52 2198
3285.06 2158
3285.60 2186
3286.14 2140
3286.68 2135
3287.22 2110
3287.76 2251
3288.30 2225
3288.84 2277
3289.38 2334
3289.93 2238
3290.47 2357
3291.01 2443
3291.55 2582
3292.09 2796
3292.63 2956
3293.17 3054
3293.72 3212
3294.26 3540
3294.80 3700
3295.34 3948
3295.88 4301
3296.42 4541
3296.97 4684
3297.51 4673
3298.05 4365
3298.59 4380
3299.13 3949
3299.68 3699
3300.22 3338
3300.76 3102
3301.30 2983
3301.84 2889
3302.39 2775
3302.93 2667
3303.47 2500
3304.01 2502
3304.56 2578
3305.10 2579
3305.64 2433
3306.18 2406
3306.73 2388
3307.27 2445
3307.81 2448
3308.35 2602
3308.90 2683
3309.44 2700
3309.98 2814
3310.52 2957
3311.07 2902
3311.61 2978
3312.15 2969
3312.70 2891
3313.24 2834
3313.78 2919
3314.33 2957
3314.87 3098
3315.41 3031
3315.96 3238
3316.50 3431
3317.04 3818
3317.59 4036
3318.13 4255
3318.67 4547
3319.22 4759
3319.76 5027
3320.30 5173
3320.85 5235
3321.39 5100
3321.94 4946
3322.48 4752
3323.02 4530
3323.57 4339
3324.11 4192
3324.66 4141
3325.20 4090
3325.74 3922
3326.29 3807
3326.83 3699
3327.38 3739
3327.92 3672
3328.47 3591
3329.01 3639
3329.55 3554
3330.10 3713
3330.64 3974
3331.19 4242
3331.73 4955
3332.28 6265
3332.82 8231
3333.37 11971
3333.91 17009
3334.46 22007
3335.00 26303
3335.55 29773
3336.09 32045
3336.64 33472
3337.18 34186
3337.73 33705
3338.27 31966
3338.82 29816
3339.36 27202
3339.91 23811
3340.45 19884
3341.00 16390
3341.54 12928
3342.09 10198
3342.63 8055
3343.18 6530
3343.73 5419
3344.27 4449
3344.82 4040
3345.36 3637
3345.91 3344
3346.45 3333
3347.00 3274
3347.55 3036
3348.09 2848
3348.64 2628
3349.18 2551
3349.73 2392
3350.28 2192
3350.82 2158
3351.37 2017
3351.92 1970
3352.46 1910
3353.01 1958
3353.55 1835
3354.10 1840
3354.65 1901
3355.19 1904
3355.74 2053
3356.29 2031
3356.83 2071
3357.38 2118
3357.93 2176
3358.47 2234
3359.02 2300
3359.57 2261
3360.12 2346
3360.66 2360
3361.21 2336
3361.76 2468
3362.30 2564
3362.85 2704
3363.40 2738
3363.95 2785
3364.49 2751
3365.04 2810
3365.59 2829
3366.14 2711
3366.68 2658
3367.23 2495
3367.78 2582
3368.33 2538
3368.87 2424
3369.42 2491
3369.97 2454
3370.52 2584
3371.06 2641
3371.61 2965
3372.16 3443
3372.71 4005
3373.26 4520
3373.80 4905
3374.35 5168
3374.90 5395
3375.45 5482
3376.00 5103
3376.54 4683
3377.09 4235
3377.64 3780
3378.19 3335
3378.74 3145
3379.29 2800
3379.84 2524
3380.38 2283
3380.93 2164
3381.48 2100
3382.03 2003
3382.58 2108
3383.13 1922
3383.68 1831
3384.23 1805
3384.77 1793
3385.32 1848
3385.87 1736
3386.42 1700
3386.97 1699
3387.52 1674
3388.07 1583
3388.62 1658
3389.17 1518
3389.72 1614
3390.27 1588
3390.82 1609
3391.37 1629
3391.92 1576
3392.46 1501
3393.01 1586
3393.56 1564
3394.11 1620
3394.66 1666
3395.21 1733
3395.76 1781
3396.31 1825
3396.86 1880
3397.41 1954
3397.96 2139
3398.51 2178
3399.06 2365
3399.61 2210
3400.16 2209
3400.71 2156
3401.26 2147
3401.81 2044
3402.37 1937
3402.92 1913
3403.47 1823
3404.02 1743
3404.57 1689
3405.12 1594
3405.67 1586
3406.22 1465
3406.77 1526
3407.32 1489
3407.87 1581
3408.42 1516
3408.97 1502
3409.52 1605
3410.08 1744
3410.63 1884
3411.18 2132
3411.73 2122
3412.28 2257
3412.83 2288
3413.38 2173
3413.93 2150
3414.48 2072
3415.04 2095
3415.59 1974
3416.14 1868
3416.69 1760
3417.24 1699
3417.79 1677
3418.35 1681
3418.90 1733
3419.45 1668
3420.00 1660
3420.55 1739
3421.10 1580
3421.66 1574
3422.21 1545
3422.76 1546
3423.31 1625
3423.86 1721
3424.42 1740
3424.97 1839
3425.52 1953
3426.07 1964
3426.63 1899
3427.18 1862
3427.73 1758
3428.28 1680
3428.84 1560
3429.39 1405
3429.94 1353
3430.49 1330
3431.05 1390
3431.60 1410
3432.15 1320
3432.70 1312
3433.26 1318
3433.81 1264
3434.36 1297
3434.92 1295
3435.47 1244
3436.02 1293
3436.58 1328
3437.13 1397
3437.68 1383
3438.24 1371
3438.79 1338
3439.34 1359
3439.90 1467
3440.45 1465
3441.00 1358
3441.56 1314
3442.11 1353
3442.66 1322
3443.22 1398
3443.77 1317
3444.32 1354
3444.88 1368
3445.43 1387
3445.99 1310
3446.54 1299
3447.09 1302
3447.65 1238
3448.20 1238
3448.76 1227
3449.31 1205
3449.86 1293
3450.42 1192
3450.97 1146
3451.53 1199
3452.08 1171
3452.64 1226
3453.19 1172
3453.75 1171
3454.30 1142
3454.85 1194
3455.41 1137
3455.96 1212
3456.52 1294
3457.07 1301
3457.63 1226
3458.18 1215
3458.74 1169
3459.29 1190
3459.85 1238
3460.40 1165
3460.96 1189
3461.51 1309
3462.07 1267
3462.62 1273
3463.18 1238
3463.73 1312
3464.29 1316
3464.85 1328
3465.40 1368
3465.96 1385
3466.51 1401
3467.07 1400
3467.62 1432
3468.18 1411
3468.73 1469
3469.29 1471
3469.85 1484
3470.40 1681
3470.96 1711
3471.51 1686
3472.07 1763
3472.63 1883
3473.18 1838
3473.74 1841
3474.29 1812
3474.85 1670
3475.41 1681
3475.96 1631
3476.52 1737
3477.08 1647
3477.63 1612
3478.19 1693
3478.75 1800
3479.30 1860
3479.86 2000
3480.42 1900
3480.97 1984
3481.53 2004
3482.09 2020
3482.64 2022
3483.20 2087
3483.76 2207
3484.31 2228
3484.87 2358
3485.43 2298
3485.98 2354
3486.54 2365
3487.10 2374
3487.66 2453
3488.21 2448
3488.77 2665
3489.33 2958
3489.89 3471
3490.44 4400
3491.00 5864
3491.56 7612
3492.12 9943
3492.67 11787
3493.23 12555
3493.79 12827
3494.35 11966
3494.90 10677
3495.46 9340
3496.02 7907
3496.58 6415
3497.14 5133
3497.69 4311
3498.25 3790
3498.81 3151
3499.37 2968
3499.93 2675
3500.49 2681
3501.04 2659
3501.60 2663
3502.16 2954
3502.72 3356
3503.28 3738
3503.84 4217
3504.39 4725
3504.95 5169
3505.51 5648
3506.07 5922
3506.63 5640
3507.19 5421
3507.75 5130
3508.31 4619
3508.86 4251
3509.42 3911
3509.98 3625
3510.54 3218
3511.10 3079
3511.66 3010
3512.22 2893
3512.78 2675
3513.34 2494
3513.90 2249
3514.46 2035
3515.02 1912
3515.58 1775
3516.13 1638
3516.69 1500
3517.25 1491
3517.81 1494
3518.37 1385
3518.93 1439
3519.49 1402
3520.05 1342
3520.61 1382
3521.17 1402
3521.73 1340
3522.29 1359
3522.85 1414
3523.41 1405
3523.97 1512
3524.53 1561
3525.09 1586
3525.65 1590
3526.21 1612
3526.77 1496
3527.33 1564
3527.89 1370
3528.46 1419
3529.02 1451
3529.58 1483
3530.14 1506
3530.70 1433
3531.26 1535
3531.82 1525
3532.38 1484
3532.94 1575
3533.50 1571
3534.06 1568
3534.62 1507
3535.18 1523
3535.75 1465
3536.31 1486
3536.87 1477
3537.43 1378
3537.99 1413
3538.55 1375
3539.11 1338
3539.67 1340
3540.24 1423
3540.80 1413
3541.36 1442
3541.92 1426
3542.48 1364
3543.04 1449
3543.61 1468
3544.17 1498
3544.73 1384
3545.29 1393
3545.85 1528
3546.41 1506
3546.98 1456
3547.54 1431
3548.10 1346
3548.66 1323
3549.23 1239
3549.79 1221
3550.35 1260
3550.91 1228
3551.47 1228
3552.04 1234
3552.60 1140
3553.16 1091
3553.72 1056
3554.29 1034
3554.85 1003
3555.41 1072
3555.97 1116
3556.54 1099
3557.10 1136
3557.66 1176
3558.23 1184
3558.79 1153
3559.35 1142
3559.91 1166
3560.48 1156
3561.04 1159
3561.60 1161
3562.17 1104
3562.73 1107
3563.29 1183
3563.86 1170
3564.42 1135
3564.98 1230
3565.55 1228
3566.11 1145
3566.67 1240
3567.24 1252
3567.80 1151
3568.36 1129
3568.93 1122
3569.49 1127
3570.06 1133
3570.62 1114
3571.18 1136
3571.75 1091
3572.31 1124
3572.88 1120
3573.44 1198
3574.00 1162
3574.57 1174
3575.13 1343
3575.70 1551
3576.26 1642
3576.82 1758
3577.39 1800
3577.95 1828
3578.52 1997
3579.08 1969
3579.65 1864
3580.21 1829
3580.78 1707
3581.34 1626
3581.91 1615
3582.47 1456
3583.04 1359
3583.60 1320
3584.17 1204
3584.73 1172
3585.30 1148
3585.86 1146
3586.43 1141
3586.99 1109
3587.56 1095
3588.12 1029
3588.69 1021
3589.25 998
3589.82 1011
3590.38 993
3590.95 951
3591.51 960
3592.08 964
3592.64 957
3593.21 966
3593.78 905
3594.34 952
3594.91 1015
3595.47 983
3596.04 984
3596.60 1040
3597.17 1035
3597.74 1045
3598.30 1011
3598.87 1018
3599.43 1006
3600.00 935
3600.57 921
3601.13 976
3601.70 917
3602.27 949
3602.83 927
3603.40 898
3603.96 843
3604.53 874
3605.10 963
3605.66 894
3606.23 835
3606.80 856
3607.36 878
3607.93 951
3608.50 875
3609.07 827
3609.63 848
3610.20 878
3610.77 868
3611.33 903
3611.90 901
3612.47 877
3613.03 863
3613.60 880
3614.17 885
3614.74 908
3615.30 853
3615.87 890
3616.44 946
3617.01 979
3617.57 990
3618.14 976
3618.71 968
3619.28 974
3619.84 957
3620.41 983
3620.98 1039
3621.55 1004
3622.12 1052
3622.68 989
3623.25 960
3623.82 924
3624.39 932
3624.96 919
3625.52 915
3626.09 921
3626.66 884
3627.23 868
3627.80 906
3628.37 910
3628.93 940
3629.50 933
3630.07 959
3630.64 988
3631.21 951
3631.78 961
3632.34 950
3632.91 961
3633.48 960
3634.05 993
3634.62 952
3635.19 956
3635.76 1001
3636.33 994
3636.90 956
3637.47 941
3638.03 988
3638.60 896
3639.17 941
3639.74 949
3640.31 985
3640.88 952
3641.45 930
3642.02 1024
3642.59 1013
3643.16 982
3643.73 932
3644.30 948
3644.87 907
3645.44 975
3646.01 963
3646.58 994
3647.15 916
3647.72 910
3648.29 994
3648.86 944
3649.43 938
3650.00 1019
3650.57 1008
3651.14 1008
3651.71 1048
3652.28 1121
3652.85 1274
3653.42 1464
3653.99 1466
3654.56 1319
3655.13 1290
3655.70 1248
3656.27 1269
3656.84 1201
3657.41 1157
3657.98 1204
3658.55 1190
3659.12 1126
3659.69 1187
3660.27 1213
3660.84 1176
3661.41 1175
3661.98 1194
3662.55 1189
3663.12 1109
3663.69 1102
3664.26 1140
3664.83 1286
3665.41 1338
3665.98 1350
3666.55 1627
3667.12 1675
3667.69 1682
3668.26 1779
3668.83 1609
3669.41 1611
3669.98 1479
3670.55 1390
3671.12 1275
3671.69 1144
3672.26 1070
3672.84 1075
3673.41 1025
3673.98 1005
3674.55 1015
3675.12 1030
3675.70 1141
3676.27 1131
3676.84 1070
3677.41 1048
3677.98 1140
3678.56 1108
3679.13 1065
3679.70 1033
3680.27 1051
3680.85 1041
3681.42 960
3681.99 947
3682.56 945
3683.14 937
3683.71 920
3684.28 914
3684.86 955
3685.43 884
3686.00 911
3686.57 945
3687.15 938
3687.72 961
3688.29 1006
3688.87 1056
3689.44 945
3690.01 917
3690.59 990
3691.16 986
3691.73 999
3692.31 1065
3692.88 1046
3693.45 1012
3694.03 982
3694.60 917
3695.17 944
3695.75 885
3696.32 915
3696.89 914
3697.47 876
3698.04 859
3698.62 842
3699.19 887
3699.76 923
3700.34 882
3700.91 836
3701.49 937
3702.06 923
3702.63 964
3703.21 1001
3703.78 990
3704.36 1001
3704.93 962
3705.51 947
3706.08 1090
3706.65 1052
3707.23 1028
3707.80 1008
3708.38 1076
3708.95 1126
3709.53 1085
3710.10 1112
3710.68 1069
3711.25 1026
3711.83 1058
3712.40 1037
3712.98 981
3713.55 916
3714.13 965
3714.70 965
3715.28 986
3715.85 980
3716.43 945
3717.00 896
3717.58 937
3718.15 845
3718.73 843
3719.30 888
3719.88 927
3720.46 875
3721.03 833
3721.61 790
3722.18 850
3722.76 831
3723.33 807
3723.91 879
3724.49 864
3725.06 787
3725.64 828
3726.21 892
3726.79 865
3727.37 817
3727.94 832
3728.52 850
3729.09 845
3729.67 802
3730.25 832
3730.82 900
3731.40 923
3731.98 885
3732.55 864
3733.13 846
3733.71 953
3734.28 897
3734.86 858
3735.44 878
3736.01 922
3736.59 908
3737.17 889
3737.74 884
3738.32 851
3738.90 758
3739.47 839
3740.05 806
3740.63 843
3741.20 837
3741.78 846
3742.36 861
3742.94 873
3743.51 912
3744.09 754
3744.67 763
3745.25 845
3745.82 846
3746.40 826
3746.98 811
3747.56 867
3748.13 868
3748.71 840
3749.29 792
3749.87 795
3750.45 849
3751.02 876
3751.60 807
3752.18 819
3752.76 772
3753.34 813
3753.91 833
3754.49 817
3755.07 800
3755.65 841
3756.23 783
3756.80 825
3757.38 861
3757.96 822
3758.54 850
3759.12 824
3759.70 829
3760.28 822
3760.85 889
3761.43 906
3762.01 954
3762.59 969
3763.17 992
3763.75 873
3764.33 909
3764.91 944
3765.49 973
3766.06 932
3766.64 914
3767.22 895
3767.80 843
3768.38 896
3768.96 918
3769.54 966
3770.12 885
3770.70 930
3771.28 912
3771.86 906
3772.44 911
3773.02 900
3773.60 983
3774.18 940
3774.76 926
3775.34 892
3775.92 860
3776.50 866
3777.08 907
3777.66 860
3778.24 872
3778.82 901
3779.40 911
3779.98 869
3780.56 858
3781.14 898
3781.72 980
3782.30 931
3782.88 889
3783.46 956
3784.04 925
3784.62 890
3785.20 819
3785.78 889
3786.36 895
3786.94 915
3787.52 908
3788.10 887
3788.68 907
3789.26 964
3789.84 920
3790.43 842
3791.01 846
3791.59 890
3792.17 928
3792.75 884
3793.33 889
3793.91 885
3794.49 918
3795.07 921
3795.66 978
3796.24 982
3796.82 951
3797.40 1031
3797.98 992
3798.56 940
3799.15 952
3799.73 1030
3800.31 1052
3800.89 1046
3801.47 1112
3802.05 1205
3802.64 1235
3803.22 1226
3803.80 1182
3804.38 1189
3804.96 1152
3805.55 1148
3806.13 1098
3806.71 1172
3807.29 1138
3807.87 1227
3808.46 1204
3809.04 1290
3809.62 1330
3810.20 1347
3810.79 1382
3811.37 1431
3811.95 1321
3812.53 1220
3813.12 1277
3813.70 1348
3814.28 1391
3814.87 1409
3815.45 1433
3816.03 1569
3816.61 1501
3817.20 1477
3817.78 1516
3818.36 1384
3818.95 1302
3819.53 1232
3820.11 1242
3820.70 1151
3821.28 1095
3821.86 1131
3822.45 1181
3823.03 1162
3823.61 1184
3824.20 1257
3824.78 1260
3825.36 1204
3825.95 1049
3826.53 1058
3827.11 1055
3827.70 1013
3828.28 1025
3828.87 967
3829.45 1011
3830.03 914
3830.62 924
3831.20 980
3831.79 953
3832.37 939
3832.95 1001
3833.54 986
3834.12 987
3834.71 969
3835.29 1012
3835.88 995
3836.46 1016
3837.05 971
3837.63 931
3838.21 960
3838.80 987
3839.38 880
3839.97 826
3840.55 917
3841.14 972
3841.72 895
3842.31 845
3842.89 825
3843.48 889
3844.06 853
3844.65 885
3845.23 900
3845.82 882
3846.40 926
3846.99 872
3847.57 893
3848.16 835
3848.74 891
3849.33 910
3849.92 929
3850.50 910
3851.09 895
3851.67 914
3852.26 907
3852.84 877
3853.43 923
3854.02 886
3854.60 941
3855.19 856
3855.77 867
3856.36 836
3856.94 874
3857.53 887
3858.12 867
3858.70 930
3859.29 887
3859.88 903
3860.46 878
3861.05 881
3861.63 858
3862.22 955
3862.81 925
3863.39 862
3863.98 916
3864.57 922
3865.15 957
3865.74 1024
3866.33 1016
3866.91 883
3867.50 951
3868.09 892
3868.67 870
3869.26 905
3869.85 832
3870.44 844
3871.02 820
3871.61 892
3872.20 885
3872.78 820
3873.37 845
3873.96 812
3874.55 834
3875.13 852
3875.72 844
3876.31 871
3876.90 902
3877.48 829
3878.07 864
3878.66 834
3879.25 801
3879.83 850
3880.42 868
3881.01 916
3881.60 792
3882.19 802
3882.77 764
3883.36 777
3883.95 814
3884.54 795
3885.13 854
3885.71 812
3886.30 839
3886.89 794
3887.48 871
3888.07 869
3888.66 889
3889.24 947
3889.83 957
3890.42 926
3891.01 932
3891.60 974
3892.19 971
3892.78 934
3893.36 847
3893.95 897
3894.54 941
3895.13 864
3895.72 870
3896.31 855
3896.90 841
3897.49 788
3898.08 747
3898.67 783
3899.26 732
3899.84 775
3900.43 862
3901.02 819
3901.61 786
3902.20 821
3902.79 843
3903.38 876
3903.97 874
3904.56 820
3905.15 834
3905.74 867
3906.33 812
3906.92 868
3907.51 927
3908.10 956
3908.69 972
3909.28 957
3909.87 996
3910.46 973
3911.05 981
3911.64 955
3912.23 840
3912.82 871
3913.41 835
3914.00 892
3914.59 922
3915.18 861
3915.77 819
3916.36 822
3916.95 887
3917.54 877
3918.13 836
3918.72 852
3919.32 861
3919.91 871
3920.50 863
3921.09 826
3921.68 861
3922.27 859
3922.86 855
3923.45 836
3924.04 821
3924.63 767
3925.23 805
3925.82 834
3926.41 865
3927.00 818
3927.59 781
3928.18 854
3928.77 814
3929.36 817
3929.96 757
3930.55 806
3931.14 738
3931.73 748
3932.32 729
3932.91 734
3933.51 753
3934.10 770
3934.69 712
3935.28 698
3935.87 769
3936.47 797
3937.06 755
3937.65 790
3938.24 822
3938.83 860
3939.43 887
3940.02 805
3940.61 831
3941.20 819
3941.80 889
3942.39 887
3942.98 862
3943.57 868
3944.17 959
3944.76 920
3945.35 837
3945.94 831
3946.54 909
3947.13 879
3947.72 848
3948.32 788
3948.91 785
3949.50 741
3950.10 761
3950.69 762
3951.28 813
3951.87 810
3952.47 796
3953.06 870
3953.65 785
3954.25 826
3954.84 906
3955.43 850
3956.03 864
3956.62 872
3957.22 869
3957.81 915
3958.40 1014
3959.00 1016
3959.59 953
3960.18 990
3960.78 998
3961.37 945
3961.97 943
3962.56 960
3963.15 939
3963.75 1004
3964.34 1023
3964.94 1019
3965.53 1040
3966.12 1085
3966.72 1158
3967.31 1191
3967.91 1279
3968.50 1485
3969.10 1394
3969.69 1344
3970.29 1310
3970.88 1160
3971.47 1123
3972.07 1082
3972.66 1092
3973.26 1039
3973.85 1022
3974.45 1057
3975.04 1095
3975.64 1120
3976.23 1215
3976.83 1261
3977.42 1402
3978.02 1547
3978.61 1649
3979.21 1550
3979.80 1525
3980.40 1390
3981.00 1305
3981.59 1231
3982.19 1187
3982.78 1108
3983.38 1121
3983.97 1076
3984.57 1004
3985.16 1051
3985.76 988
3986.36 1045
3986.95 1024
3987.55 1087
3988.14 1070
3988.74 1045
3989.34 1061
3989.93 1082
3990.53 1051
3991.12 1036
3991.72 1045
3992.32 1031
3992.91 1011
3993.51 978
3994.10 1007
3994.70 976
3995.30 948
3995.89 954
3996.49 1021
3997.09 1037
3997.68 1049
3998.28 977
3998.88 1038
3999.47 1031
4000.07 1058
4000.67 1032
4001.26 1086
4001.86 1084
4002.46 1088
4003.06 1031
4003.65 968
4004.25 963
4004.85 972
4005.44 987
4006.04 961
4006.64 976
4007.24 919
4007.83 891
4008.43 916
4009.03 971
4009.63 1006
4010.22 952
4010.82 903
4011.42 909
4012.02 930
4012.61 925
4013.21 922
4013.81 979
4014.41 971
4015.01 960
4015.60 884
4016.20 922
4016.80 928
4017.40 952
4018.00 965
4018.59 948
4019.19 1006
4019.79 1116
4020.39 1144
4020.99 1145
4021.59 1177
4022.18 1113
4022.78 1069
4023.38 1048
4023.98 987
4024.58 967
4025.18 1009
4025.78 1047
4026.37 1035
4026.97 1086
4027.57 1040
4028.17 1082
4028.77 1051
4029.37 1098
4029.97 1096
4030.57 1189
4031.17 1175
4031.76 1127
4032.36 1153
4032.96 1196
4033.56 1183
4034.16 1250
4034.76 1356
4035.36 1388
4035.96 1461
4036.56 1396
4037.16 1364
4037.76 1254
4038.36 1247
4038.96 1140
4039.56 1102
4040.16 999
4040.76 962
4041.36 908
4041.96 873
4042.56 881
4043.16 927
4043.76 880
4044.36 872
4044.96 868
4045.56 872
4046.16 848
4046.76 874
4047.36 834
4047.96 797
4048.56 832
4049.16 888
4049.76 886
4050.36 916
4050.96 842
4051.56 848
4052.16 869
4052.76 847
4053.36 858
4053.97 819
4054.57 768
4055.17 824
4055.77 866
4056.37 819
4056.97 821
4057.57 777
4058.17 749
4058.77 792
4059.37 788
4059.98 748
4060.58 735
4061.18 773
4061.78 817
4062.38 782
4062.98 779
4063.58 819
4064.19 743
4064.79 767
4065.39 781
4065.99 799
4066.59 742
4067.19 781
4067.80 784
4068.40 805
4069.00 759
4069.60 756
4070.20 760
4070.81 827
4071.41 755
4072.01 775
4072.61 736
4073.21 747
4073.82 745
4074.42 753
4075.02 780
4075.62 704
4076.23 742
4076.83 800
4077.43 818
4078.03 818
4078.64 736
4079.24 734
4079.84 784
4080.44 778
4081.05 751
4081.65 721
4082.25 759
4082.86 766
4083.46 792
4084.06 827
4084.67 723
4085.27 743
4085.87 735
4086.47 726
4087.08 740
4087.68 793
4088.28 765
4088.89 753
4089.49 739
4090.09 778
4090.70 772
4091.30 718
4091.91 747
4092.51 802
4093.11 801
4093.72 765
4094.32 807
4094.92 772
4095.53 737
4096.13 736
4096.74 760
4097.34 792
4097.94 768
4098.55 740
4099.15 739
4099.76 774
4100.36 778
4100.97 762
4101.57 743
4102.17 718
4102.78 705
4103.38 735
4103.99 765
4104.59 765
4105.20 763
4105.80 791
4106.41 757
4107.01 627
4107.62 773
4108.22 790
4108.82 761
4109.43 772
4110.03 739
4110.64 759
4111.24 738
4111.85 698
4112.45 751
4113.06 750
4113.67 717
4114.27 717
4114.88 726
4115.48 720
4116.09 713
4116.69 702
4117.30 736
4117.90 687
4118.51 682
4119.11 703
4119.72 698
4120.33 712
4120.93 688
4121.54 716
4122.14 755
4122.75 701
4123.35 683
4123.96 762
4124.57 794
4125.17 756
4125.78 702
4126.39 720
4126.99 749
4127.60 674
4128.20 736
4128.81 768
4129.42 746
4130.02 750
4130.63 641
4131.24 733
4131.84 742
4132.45 733
4133.06 804
4133.66 791
4134.27 805
4134.88 840
4135.48 781
4136.09 797
4136.70 815
4137.30 793
4137.91 818
4138.52 830
4139.12 824
4139.73 802
4140.34 810
4140.95 792
4141.55 815
4142.16 807
4142.77 775
4143.38 819
4143.98 774
4144.59 766
4145.20 814
4145.81 792
4146.41 791
4147.02 873
4147.63 875
4148.24 865
4148.84 785
4149.45 836
4150.06 726
4150.67 744
4151.28 751
4151.88 653
4152.49 694
4153.10 753
4153.71 775
4154.32 777
4154.92 718
4155.53 732
4156.14 704
4156.75 666
4157.36 723
4157.97 813
4158.57 816
4159.18 858
4159.79 860
4160.40 923
4161.01 863
4161.62 916
4162.23 865
4162.84 847
4163.44 791
4164.05 795
4164.66 804
4165.27 823
4165.88 752
4166.49 763
4167.10 814
4167.71 804
4168.32 743
4168.93 748
4169.54 738
4170.15 756
4170.75 779
4171.36 808
4171.97 830
4172.58 798
4173.19 778
4173.80 720
4174.41 772
4175.02 782
4175.63 807
4176.24 727
4176.85 806
4177.46 792
4178.07 776
4178.68 759
4179.29 743
4179.90 720
4180.51 654
4181.12 697
4181.73 806
4182.34 803
4182.95 788
4183.56 890
4184.17 791
4184.78 840
4185.39 754
4186.00 717
4186.61 760
4187.23 797
4187.84 799
4188.45 774
4189.06 724
4189.67 756
4190.28 823
4190.89 696
4191.50 759
4192.11 773
4192.72 787
4193.33 803
4193.94 844
4194.56 843
4195.17 817
4195.78 844
4196.39 835
4197.00 796
4197.61 787
4198.22 825
4198.84 790
4199.45 784
4200.06 767
4200.67 744
4201.28 783
4201.89 786
4202.50 718
4203.12 715
4203.73 746
4204.34 689
4204.95 681
4205.56 716
4206.18 705
4206.79 777
4207.40 789
4208.01 804
4208.62 731
4209.24 752
4209.85 734
4210.46 798
4211.07 772
4211.69 805
4212.30 813
4212.91 777
4213.52 813
4214.14 816
4214.75 771
4215.36 730
4215.97 778
4216.59 780
4217.20 792
4217.81 824
4218.43 829
4219.04 821
4219.65 850
4220.26 778
4220.88 861
4221.49 819
4222.10 803
4222.72 815
4223.33 823
4223.94 815
4224.56 852
4225.17 827
4225.78 784
4226.40 788
4227.01 802
4227.62 831
4228.24 821
4228.85 818
4229.46 868
4230.08 938
4230.69 914
4231.31 925
4231.92 948
4232.53 945
4233.15 894
4233.76 817
4234.38 880
4234.99 873
4235.60 868
4236.22 903
4236.83 904
4237.45 960
4238.06 869
4238.68 903
4239.29 908
4239.90 827
4240.52 843
4241.13 925
4241.75 922
4242.36 836
4242.98 887
4243.59 943
4244.21 929
4244.82 988
4245.44 1038
4246.05 990
4246.67 900
4247.28 957
4247.90 953
4248.51 903
4249.13 958
4249.74 923
4250.36 966
4250.97 916
4251.59 906
4252.20 944
4252.82 910
4253.43 986
4254.05 1008
4254.66 928
4255.28 954
4255.89 885
4256.51 947
4257.13 995
4257.74 967
4258.36 961
4258.97 993
4259.59 1030
4260.21 901
4260.82 958
4261.44 1004
4262.05 1010
4262.67 1073
4263.29 1063
4263.90 1086
4264.52 1118
4265.13 1151
4265.75 1177
4266.37 1198
4266.98 1196
4267.60 1181
4268.22 1158
4268.83 1171
4269.45 1220
4270.07 1152
4270.68 1146
4271.30 1275
4271.92 1441
4272.53 1560
4273.15 1823
4273.77 2021
4274.38 2339
4275.00 2344
4275.62 2309
4276.23 2400
4276.85 2376
4277.47 2277
4278.09 2162
4278.70 2138
4279.32 2005
4279.94 1865
4280.56 1733
4281.17 1539
4281.79 1411
4282.41 1320
4283.03 1216
4283.64 1131
4284.26 1174
4284.88 1155
4285.50 1063
4286.11 1055
4286.73 1055
4287.35 1061
4287.97 1099
4288.59 1130
4289.20 1071
4289.82 1034
4290.44 1105
4291.06 1117
4291.68 1039
4292.29 1027
4292.91 1078
4293.53 1111
4294.15 1100
4294.77 1038
4295.39 995
4296.00 993
4296.62 1007
4297.24 959
4297.86 929
4298.48 963
4299.10 982
4299.72 962
4300.33 908
4300.95 925
4301.57 1012
4302.19 954
4302.81 958
4303.43 965
4304.05 967
4304.67 997
4305.29 1093
4305.91 1133
4306.53 996
4307.14 1017
4307.76 977
4308.38 974
4309.00 1012
4309.62 1066
4310.24 1042
4310.86 985
4311.48 1028
4312.10 1041
4312.72 1059
4313.34 1115
4313.96 1107
4314.58 1070
4315.20 1115
4315.82 1085
4316.44 1034
4317.06 1068
4317.68 1081
4318.30 1083
4318.92 1177
4319.54 1095
4320.16 1038
4320.78 1107
4321.40 1134
4322.02 1131
4322.64 1156
4323.26 1195
4323.88 1240
4324.50 1235
4325.12 1277
4325.74 1333
4326.36 1336
4326.99 1360
4327.61 1425
4328.23 1434
4328.85 1438
4329.47 1467
4330.09 1530
4330.71 1587
4331.33 1705
4331.95 1784
4332.57 1993
4333.19 2193
4333.82 2419
4334.44 2467
4335.06 2404
4335.68 2541
4336.30 2527
4336.92 2658
4337.54 2699
4338.17 2812
4338.79 2984
4339.41 3268
4340.03 3126
4340.65 2949
4341.27 2722
4341.90 2582
4342.52 2419
4343.14 2233
4343.76 2343
4344.38 2291
4345.01 2559
4345.63 3074
4346.25 3779
4346.87 4355
4347.49 5197
4348.12 5711
4348.74 5781
4349.36 5447
4349.98 4893
4350.61 4421
4351.23 3711
4351.85 3356
4352.47 2914
4353.10 2715
4353.72 2491
4354.34 2240
4354.96 2017
4355.59 2073
4356.21 1949
4356.83 1882
4357.46 1767
4358.08 1627
4358.70 1658
4359.32 1713
4359.95 1756
4360.57 1734
4361.19 1765
4361.82 1753
4362.44 1692
4363.06 1670
4363.69 1618
4364.31 1623
4364.93 1613
4365.56 1589
4366.18 1597
4366.80 1521
4367.43 1648
4368.05 1495
4368.67 1488
4369.30 1354
4369.92 1365
4370.55 1346
4371.17 1265
4371.79 1294
4372.42 1253
4373.04 1255
4373.67 1275
4374.29 1266
4374.91 1201
4375.54 1181
4376.16 1159
4376.79 1176
4377.41 1275
4378.04 1427
4378.66 1471
4379.28 1631
4379.91 1675
4380.53 1763
4381.16 1757
4381.78 1653
4382.41 1528
4383.03 1579
4383.66 1471
4384.28 1425
4384.91 1387
4385.53 1430
4386.16 1511
4386.78 1490
4387.41 1429
4388.03 1329
4388.66 1306
4389.28 1305
4389.91 1311
4390.53 1198
4391.16 1174
4391.78 1184
4392.41 1168
4393.03 1203
4393.66 1234
4394.28 1173
4394.91 1208
4395.54 1247
4396.16 1148
4396.79 1168
4397.41 1246
4398.04 1237
4398.66 1208
4399.29 1194
4399.92 1241
4400.54 1203
4401.17 1191
4401.79 1146
4402.42 1158
4403.05 1090
4403.67 1096
4404.30 1057
4404.93 1071
4405.55 1028
4406.18 1046
4406.80 1100
4407.43 1044
4408.06 1105
4408.68 1091
4409.31 1119
4409.94 1044
4410.56 1053
4411.19 1087
4411.82 1131
4412.44 1078
4413.07 1059
4413.70 1094
4414.33 1039
4414.95 1035
4415.58 1030
4416.21 1024
4416.83 992
4417.46 1028
4418.09 996
4418.72 929
4419.34 952
4419.97 1015
4420.60 961
4421.22 934
4421.85 993
4422.48 996
4423.11 1014
4423.73 938
4424.36 895
4424.99 972
4425.62 961
4426.25 948
4426.87 979
4427.50 1013
4428.13 953
4428.76 959
4429.39 879
4430.01 894
4430.64 925
4431.27 914
4431.90 931
4432.53 1006
4433.15 1053
4433.78 999
4434.41 1075
4435.04 1018
4435.67 1041
4436.30 1097
4436.93 1021
4437.55 1058
4438.18 1169
4438.81 1196
4439.44 1118
4440.07 1065
4440.70 998
4441.33 1028
4441.96 1056
4442.58 1077
4443.21 995
4443.84 953
4444.47 1081
4445.10 1120
4445.73 1096
4446.36 1123
4446.99 1154
4447.62 1151
4448.25 1184
4448.88 1212
4449.51 1128
4450.14 1101
4450.76 1161
4451.39 1118
4452.02 1090
4452.65 1125
4453.28 1131
4453.91 1155
4454.54 1087
4455.17 1076
4455.80 1169
4456.43 1294
4457.06 1349
4457.69 1503
4458.32 1608
4458.95 1579
4459.58 1474
4460.21 1387
4460.84 1269
4461.47 1154
4462.10 1152
4462.73 1140
4463.36 1064
4464.00 1005
4464.63 994
4465.26 984
4465.89 1027
4466.52 995
4467.15 943
4467.78 965
4468.41 954
4469.04 987
4469.67 970
4470.30 921
4470.93 982
4471.56 972
4472.20 968
4472.83 903
4473.46 894
4474.09 926
4474.72 923
4475.35 890
4475.98 897
4476.61 870
4477.25 891
4477.88 884
4478.51 879
4479.14 913
4479.77 899
4480.40 897
4481.03 929
4481.67 994
4482.30 956
4482.93 860
4483.56 903
4484.19 968
4484.83 927
4485.46 902
4486.09 928
4486.72 984
4487.35 973
4487.99 928
4488.62 977
4489.25 979
4489.88 1001
4490.52 1051
4491.15 995
4491.78 991
4492.41 980
4493.05 1048
4493.68 1057
4494.31 1033
4494.94 1058
4495.58 1020
4496.21 946
4496.84 1011
4497.47 1043
4498.11 1079
4498.74 1080
4499.37 1122
4500.01 1151
4500.64 1235
4501.27 1362
4501.91 1437
4502.54 1568
4503.17 1737
4503.80 1734
4504.44 1735
4505.07 1645
4505.71 1460
4506.34 1461
4506.97 1451
4507.61 1395
4508.24 1333
4508.87 1271
4509.51 1251
4510.14 1201
4510.77 1206
4511.41 1267
4512.04 1322
4512.68 1272
4513.31 1245
4513.94 1216
4514.58 1147
4515.21 1120
4515.85 1167
4516.48 1049
4517.11 1064
4517.75 1028
4518.38 984
4519.02 1045
4519.65 938
4520.29 947
4520.92 1001
4521.55 973
4522.19 994
4522.82 950
4523.46 899
4524.09 906
4524.73 908
4525.36 895
4526.00 926
4526.63 912
4527.27 906
4527.90 889
4528.54 815
4529.17 838
4529.81 848
4530.44 942
4531.08 901
4531.71 853
4532.35 876
4532.98 895
4533.62 829
4534.25 860
4534.89 870
4535.53 845
4536.16 847
4536.80 837
4537.43 841
4538.07 822
4538.70 828
4539.34 850
4539.98 879
4540.61 831
4541.25 840
4541.88 914
4542.52 911
4543.16 856
4543.79 865
4544.43 913
4545.06 863
4545.70 864
4546.34 863
4546.97 829
4547.61 806
4548.25 838
4548.88 777
4549.52 749
4550.15 821
4550.79 763
4551.43 771
4552.06 831
4552.70 796
4553.34 825
4553.97 858
4554.61 832
4555.25 798
4555.89 780
4556.52 769
4557.16 811
4557.80 834
4558.43 801
4559.07 835
4559.71 835
4560.35 805
4560.98 725
4561.62 689
4562.26 759
4562.89 836
4563.53 848
4564.17 778
4564.81 812
4565.44 843
4566.08 822
4566.72 850
4567.36 864
4568.00 838
4568.63 851
4569.27 917
4569.91 834
4570.55 822
4571.19 819
4571.82 858
4572.46 917
4573.10 846
4573.74 860
4574.38 869
4575.01 874
4575.65 884
4576.29 752
4576.93 820
4577.57 888
4578.21 902
4578.84 899
4579.48 898
4580.12 851
4580.76 880
4581.40 954
4582.04 901
4582.68 873
4583.32 883
4583.95 940
4584.59 959
4585.23 938
4585.87 988
4586.51 1016
4587.15 1079
4587.79 1183
4588.43 1308
4589.07 1556
4589.71 1667
4590.35 1700
4590.99 1604
4591.62 1571
4592.26 1682
4592.90 1797
4593.54 1864
4594.18 1887
4594.82 1816
4595.46 1741
4596.10 1594
4596.74 1288
4597.38 1208
4598.02 1184
4598.66 1122
4599.30 1091
4599.94 1098
4600.58 1055
4601.22 1053
4601.86 1095
4602.50 1126
4603.14 1110
4603.78 1077
4604.42 1070
4605.06 1010
4605.70 1003
4606.34 1020
4606.98 1007
4607.62 1005
4608.27 962
4608.91 1012
4609.55 924
4610.19 925
4610.83 843
4611.47 824
4612.11 906
4612.75 813
4613.39 865
4614.03 879
4614.67 876
4615.31 904
4615.96 933
4616.60 913
4617.24 956
4617.88 984
4618.52 991
4619.16 962
4619.80 890
4620.44 909
4621.09 839
4621.73 866
4622.37 841
4623.01 777
4623.65 814
4624.29 845
4624.94 821
4625.58 861
4626.22 875
4626.86 900
4627.50 847
4628.15 852
4628.79 889
4629.43 902
4630.07 872
4630.71 877
4631.36 850
4632.00 956
4632.64 1041
4633.28 1073
4633.93 1088
4634.57 1210
4635.21 1129
4635.85 1091
4636.50 1144
4637.14 1085
4637.78 1036
4638.42 1036
4639.07 1084
4639.71 1066
4640.35 1065
4640.99 1078
4641.64 1135
4642.28 1100
4642.92 1053
4643.57 985
4644.21 990
4644.85 954
4645.50 957
4646.14 972
4646.78 923
4647.43 957
4648.07 914
4648.71 893
4649.36 898
4650.00 935
4650.64 928
4651.29 917
4651.93 930
4652.57 883
4653.22 887
4653.86 920
4654.50 904
4655.15 864
4655.79 886
4656.44 877
4657.08 854
4657.72 904
4658.37 901
4659.01 901
4659.66 866
4660.30 822
4660.94 747
4661.59 789
4662.23 807
4662.88 791
4663.52 803
4664.17 785
4664.81 825
4665.46 835
4666.10 830
4666.74 787
4667.39 758
4668.03 804
4668.68 807
4669.32 746
4669.97 817
4670.61 872
4671.26 799
4671.90 793
4672.55 750
4673.19 789
4673.84 765
4674.48 785
4675.13 840
4675.77 758
4676.42 777
4677.07 822
4677.71 825
4678.36 815
4679.00 781
4679.65 757
4680.29 833
4680.94 843
4681.58 822
4682.23 774
4682.88 861
4683.52 871
4684.17 852
4684.81 871
4685.46 847
4686.10 831
4686.75 840
4687.40 881
4688.04 849
4688.69 871
4689.34 942
4689.98 922
4690.63 999
4691.27 960
4691.92 983
4692.57 1008
4693.21 1073
4693.86 1044
4694.51 1025
4695.15 999
4695.80 1073
4696.45 1098
4697.09 980
4697.74 962
4698.39 1117
4699.03 1175
4699.68 1234
4700.33 1343
4700.97 1483
4701.62 1671
4702.27 1712
4702.92 1617
4703.56 1403
4704.21 1312
4704.86 1240
4705.50 1169
4706.15 1169
4706.80 1100
4707.45 1117
4708.09 1051
4708.74 1026
4709.39 1036
4710.04 923
4710.68 981
4711.33 1023
4711.98 1057
4712.63 992
4713.28 959
4713.92 1032
4714.57 1025
4715.22 928
4715.87 928
4716.52 1072
4717.16 1048
4717.81 1011
4718.46 952
4719.11 940
4719.76 918
4720.41 868
4721.05 879
4721.70 917
4722.35 843
4723.00 896
4723.65 910
4724.30 922
4724.94 921
4725.59 891
4726.24 858
4726.89 927
4727.54 888
4728.19 907
4728.84 842
4729.49 790
4730.14 802
4730.78 887
4731.43 885
4732.08 837
4732.73 824
4733.38 828
4734.03 806
4734.68 836
4735.33 835
4735.98 858
4736.63 772
4737.28 788
4737.93 802
4738.58 770
4739.23 762
4739.88 844
4740.53 875
4741.18 835
4741.83 851
4742.47 885
4743.12 890
4743.77 830
4744.42 805
4745.07 824
4745.72 828
4746.37 787
4747.03 793
4747.68 847
4748.33 823
4748.98 826
4749.63 869
4750.28 877
4750.93 939
4751.58 974
4752.23 934
4752.88 971
4753.53 945
4754.18 989
4754.83 954
4755.48 934
4756.13 922
4756.78 868
4757.43 891
4758.08 890
4758.74 859
4759.39 871
4760.04 918
4760.69 913
4761.34 939
4761.99 870
4762.64 867
4763.29 901
4763.94 852
4764.60 893
4765.25 854
4765.90 821
4766.55 813
4767.20 888
4767.85 784
4768.51 799
4769.16 891
4769.81 890
4770.46 921
4771.11 870
4771.76 902
4772.42 865
4773.07 864
4773.72 911
4774.37 885
4775.02 852
4775.68 858
4776.33 859
4776.98 824
4777.63 826
4778.29 864
4778.94 873
4779.59 894
4780.24 868
4780.89 932
4781.55 941
4782.20 909
4782.85 878
4783.51 890
4784.16 924
4784.81 880
4785.46 864
4786.12 897
4786.77 881
4787.42 909
4788.08 928
4788.73 921
4789.38 893
4790.03 984
4790.69 1046
4791.34 1025
4791.99 1052
4792.65 1017
4793.30 1031
4793.95 1024
4794.61 991
4795.26 1057
4795.91 1007
4796.57 995
4797.22 1027
4797.87 991
4798.53 982
4799.18 986
4799.84 998
4800.49 1019
4801.14 1031
4801.80 1102
4802.45 1132
4803.11 1103
4803.76 1035
4804.41 1125
4805.07 1191
4805.72 1123
4806.38 1125
4807.03 1139
4807.68 1188
4808.34 1194
4808.99 1141
4809.65 1139
4810.30 1160
4810.96 1186
4811.61 1146
4812.27 1204
4812.92 1112
4813.58 1130
4814.23 1243
4814.89 1230
4815.54 1238
4816.19 1207
4816.85 1287
4817.50 1234
4818.16 1277
4818.81 1315
4819.47 1302
4820.13 1326
4820.78 1413
4821.44 1455
4822.09 1562
4822.75 1684
4823.40 1835
4824.06 1933
4824.71 2076
4825.37 2051
4826.02 2026
4826.68 1879
4827.33 1797
4827.99 1650
4828.65 1623
4829.30 1657
4829.96 1577
4830.61 1514
4831.27 1558
4831.93 1497
4832.58 1507
4833.24 1573
4833.89 1550
4834.55 1576
4835.21 1557
4835.86 1587
4836.52 1686
4837.17 1836
4837.83 1819
4838.49 1773
4839.14 1828
4839.80 1868
4840.46 1996
4841.11 1916
4841.77 1871
4842.43 2025
4843.08 1942
4843.74 1949
4844.40 1891
4845.05 1874
4845.71 1992
4846.37 2036
4847.02 2064
4847.68 1994
4848.34 1967
4849.00 1964
4849.65 2025
4850.31 2045
4850.97 2134
4851.62 2064
4852.28 2150
4852.94 2226
4853.60 2159
4854.25 2084
4854.91 2241
4855.57 2174
4856.23 2393
4856.88 2624
4857.54 3018
4858.20 3526
4858.86 3930
4859.52 4186
4860.17 4581
4860.83 4663
4861.49 4243
4862.15 3845
4862.81 3475
4863.46 3329
4864.12 3015
4864.78 2754
4865.44 2620
4866.10 2552
4866.75 2601
4867.41 2584
4868.07 2598
4868.73 2642
4869.39 2819
4870.05 2807
4870.71 2731
4871.36 2682
4872.02 2565
4872.68 2456
4873.34 2397
4874.00 2378
4874.66 2271
4875.32 2241
4875.98 2176
4876.63 2218
4877.29 2186
4877.95 2170
4878.61 2301
4879.27 2487
4879.93 2570
4880.59 2818
4881.25 2736
4881.91 2545
4882.57 2415
4883.23 2344
4883.89 2306
4884.55 2126
4885.21 2086
4885.87 1992
4886.52 2001
4887.18 2058
4887.84 1998
4888.50 1956
4889.16 1755
4889.82 1768
4890.48 1852
4891.14 1854
4891.80 1866
4892.46 1844
4893.12 1786
4893.78 1820
4894.44 1827
4895.10 1768
4895.76 1678
4896.42 1678
4897.09 1610
4897.75 1617
4898.41 1563
4899.07 1555
4899.73 1627
4900.39 1688
4901.05 1610
4901.71 1664
4902.37 1657
4903.03 1647
4903.69 1524
4904.35 1410
4905.01 1456
4905.67 1399
4906.33 1375
4907.00 1364
4907.66 1269
4908.32 1240
4908.98 1325
4909.64 1353
4910.30 1339
4910.96 1247
4911.62 1202
4912.29 1269
4912.95 1169
4913.61 1180
4914.27 1153
4914.93 1175
4915.59 1195
4916.26 1153
4916.92 1137
4917.58 1137
4918.24 1110
4918.90 1149
4919.56 1121
4920.23 1076
4920.89 1120
4921.55 1139
4922.21 1124
4922.87 1127
4923.54 1016
4924.20 1082
4924.86 1117
4925.52 1087
4926.19 1080
4926.85 1066
4927.51 1160
4928.17 1106
4928.84 1123
4929.50 1090
4930.16 1078
4930.82 1173
4931.49 1103
4932.15 1053
4932.81 1154
4933.47 1112
4934.14 1015
4934.80 1092
4935.46 1105
4936.13 1082
4936.79 1053
4937.45 1052
4938.11 1067
4938.78 1014
4939.44 1027
4940.10 1041
4940.77 1099
4941.43 1053
4942.09 1054
4942.76 1097
4943.42 997
4944.08 1012
4944.75 973
4945.41 1029
4946.08 989
4946.74 995
4947.40 1037
4948.07 1048
4948.73 969
4949.39 934
4950.06 940
4950.72 949
4951.39 1082
4952.05 977
4952.71 928
4953.38 990
4954.04 955
4954.71 972
4955.37 987
4956.04 972
4956.70 957
4957.36 946
4958.03 907
4958.69 963
4959.36 991
4960.02 1028
4960.69 1028
4961.35 983
4962.02 1044
4962.68 1128
4963.35 1138
4964.01 1223
4964.68 1382
4965.34 1400
4966.01 1388
4966.67 1419
4967.34 1321
4968.00 1245
4968.67 1185
4969.33 1130
4970.00 1050
4970.66 1026
4971.33 952
4971.99 970
4972.66 981
4973.32 992
4973.99 996
4974.66 1015
4975.32 960
4975.99 1033
4976.65 1095
4977.32 1044
4977.98 1022
4978.65 1054
4979.32 1131
4979.98 1105
4980.65 1126
4981.31 1171
4981.98 1145
4982.65 982
4983.31 1022
4983.98 992
4984.64 1000
4985.31 967
4985.98 978
4986.64 960
4987.31 874
4987.98 901
4988.64 879
4989.31 928
4989.98 850
4990.64 826
4991.31 856
4991.98 846
4992.64 885
4993.31 883
4993.98 848
4994.64 885
4995.31 898
4995.98 887
4996.64 879
4997.31 823
4997.98 845
4998.65 862
4999.31 843
4999.98 820
5000.65 821
5001.31 847
5001.98 786
5002.65 734
5003.32 785
5003.98 828
5004.65 794
5005.32 766
5005.99 775
5006.66 843
5007.32 810
5007.99 775
5008.66 806
5009.33 827
5009.99 845
5010.66 786
5011.33 817
5012.00 807
5012.67 826
5013.33 860
5014.00 837
5014.67 797
5015.34 822
5016.01 816
5016.68 822
5017.34 807
5018.01 815
5018.68 767
5019.35 775
5020.02 754
5020.69 808
5021.36 856
5022.02 797
5022.69 785
5023.36 783
5024.03 795
5024.70 814
5025.37 836
5026.04 821
5026.71 805
5027.38 854
5028.05 808
5028.71 763
5029.38 749
5030.05 721
5030.72 781
5031.39 753
5032.06 727
5032.73 765
5033.40 807
5034.07 766
5034.74 748
5035.41 736
5036.08 782
5036.75 828
5037.42 817
5038.09 747
5038.76 794
5039.43 839
5040.10 792
5040.77 802
5041.44 784
5042.11 853
5042.78 864
5043.45 808
5044.12 791
5044.79 767
5045.46 760
5046.13 819
5046.80 827
5047.47 842
5048.14 892
5048.81 846
5049.48 807
5050.15 744
5050.82 815
5051.49 808
5052.16 749
5052.83 753
5053.51 749
5054.18 785
5054.85 813
5055.52 786
5056.19 766
5056.86 743
5057.53 743
5058.20 780
5058.87 775
5059.55 754
5060.22 761
5060.89 794
5061.56 794
5062.23 811
5062.90 822
5063.57 785
5064.25 788
5064.92 751
5065.59 722
5066.26 863
5066.93 776
5067.60 782
5068.28 768
5068.95 815
5069.62 781
5070.29 839
5070.96 794
5071.64 828
5072.31 799
5072.98 821
5073.65 810
5074.32 775
5075.00 841
5075.67 887
5076.34 939
5077.01 906
5077.69 866
5078.36 936
5079.03 941
5079.70 1026
5080.38 1081
5081.05 1080
5081.72 1092
5082.39 1036
5083.07 986
5083.74 1030
5084.41 997
5085.09 1054
5085.76 950
5086.43 908
5087.10 958
5087.78 911
5088.45 930
5089.12 914
5089.80 988
5090.47 1024
5091.14 1036
5091.82 947
5092.49 971
5093.16 973
5093.84 997
5094.51 1009
5095.18 961
5095.86 953
5096.53 1016
5097.21 968
5097.88 942
5098.55 909
5099.23 947
5099.90 884
5100.57 855
5101.25 933
5101.92 903
5102.60 915
5103.27 907
5103.95 923
5104.62 950
5105.29 973
5105.97 997
5106.64 1042
5107.32 995
5107.99 991
5108.67 976
5109.34 949
5110.01 929
5110.69 939
5111.36 974
5112.04 891
5112.71 853
5113.39 862
5114.06 886
5114.74 881
5115.41 902
5116.09 948
5116.76 926
5117.44 927
5118.11 976
5118.79 1113
5119.46 1186
5120.14 1273
5120.81 1253
5121.49 1275
5122.16 1258
5122.84 1219
5123.52 1264
5124.19 1154
5124.87 1107
5125.54 1167
5126.22 1033
5126.89 1001
5127.57 967
5128.24 981
5128.92 953
5129.60 937
5130.27 932
5130.95 858
5131.62 959
5132.30 1015
5132.98 973
5133.65 1023
5134.33 965
5135.01 982
5135.68 992
5136.36 1027
5137.03 959
5137.71 943
5138.39 978
5139.06 872
5139.74 829
5140.42 776
5141.09 824
5141.77 822
5142.45 820
5143.12 823
5143.80 805
5144.48 787
5145.15 769
5145.83 792
5146.51 796
5147.18 830
5147.86 760
5148.54 831
5149.22 803
5149.89 791
5150.57 811
5151.25 791
5151.93 845
5152.60 821
5153.28 777
5153.96 799
5154.63 736
5155.31 728
5155.99 830
5156.67 787
5157.35 777
5158.02 785
5158.70 816
5159.38 804
5160.06 777
5160.73 776
5161.41 806
5162.09 831
5162.77 761
5163.45 765
5164.12 829
5164.80 779
5165.48 804
5166.16 810
5166.84 874
5167.52 864
5168.19 884
5168.87 877
5169.55 940
5170.23 891
5170.91 855
5171.59 805
5172.27 792
5172.94 807
5173.62 776
5174.30 800
5174.98 788
5175.66 789
5176.34 751
5177.02 735
5177.70 765
5178.38 763
5179.06 781
5179.73 835
5180.41 847
5181.09 780
5181.77 819
5182.45 793
5183.13 752
5183.81 765
5184.49 767
5185.17 720
5185.85 681
5186.53 724
5187.21 713
5187.89 699
5188.57 753
5189.25 758
5189.93 722
5190.61 785
5191.29 764
5191.97 732
5192.65 739
5193.33 782
5194.01 750
5194.69 813
5195.37 803
5196.05 826
5196.73 841
5197.41 801
5198.09 770
5198.77 760
5199.45 776
5200.13 800
5200.81 774
5201.49 766
5202.17 779
5202.85 788
5203.53 786
5204.21 761
5204.89 808
5205.58 763
5206.26 738
5206.94 815
5207.62 778
5208.30 815
5208.98 837
5209.66 935
5210.34 928
5211.02 914
5211.71 943
5212.39 961
5213.07 953
5213.75 929
5214.43 924
5215.11 958
5215.79 1056
5216.48 1083
5217.16 1127
5217.84 1086
5218.52 1081
5219.20 1043
5219.88 1006
5220.57 1019
5221.25 975
5221.93 951
5222.61 1054
5223.29 1082
5223.98 1155
5224.66 1175
5225.34 1227
5226.02 1149
5226.70 1035
5227.39 1013
5228.07 994
5228.75 1002
5229.43 936
5230.12 971
5230.80 951
5231.48 940
5232.16 882
5232.85 931
5233.53 902
5234.21 942
5234.89 1013
5235.58 936
5236.26 932
5236.94 964
5237.63 1024
5238.31 953
5238.99 981
5239.67 981
5240.36 1025
5241.04 1037
5241.72 1009
5242.41 1029
5243.09 976
5243.77 951
5244.46 848
5245.14 895
5245.82 902
5246.51 874
5247.19 911
5247.88 867
5248.56 846
5249.24 864
5249.93 854
5250.61 859
5251.29 886
5251.98 978
5252.66 980
5253.35 1028
5254.03 1006
5254.71 1055
5255.40 1060
5256.08 947
5256.77 964
5257.45 941
5258.14 956
5258.82 940
5259.50 930
5260.19 883
5260.87 961
5261.56 1042
5262.24 1018
5262.93 1053
5263.61 1126
5264.30 1136
5264.98 1070
5265.67 1047
5266.35 1004
5267.03 976
5267.72 1025
5268.40 995
5269.09 969
5269.77 942
5270.46 920
5271.14 882
5271.83 901
5272.52 900
5273.20 916
5273.89 924
5274.57 985
5275.26 934
5275.94 896
5276.63 866
5277.31 915
5278.00 886
5278.68 843
5279.37 859
5280.06 837
5280.74 893
5281.43 895
5282.11 853
5282.80 861
5283.48 896
5284.17 852
5284.86 907
5285.54 802
5286.23 834
5286.92 827
5287.60 853
5288.29 890
5288.97 835
5289.66 903
5290.35 873
5291.03 802
5291.72 844
5292.41 899
5293.09 830
5293.78 868
5294.47 817
5295.15 812
5295.84 851
5296.53 894
5297.21 910
5297.90 907
5298.59 930
5299.27 942
5299.96 918
5300.65 898
5301.33 934
5302.02 1020
5302.71 1014
5303.40 1051
5304.08 1045
5304.77 1158
5305.46 1225
5306.15 1283
5306.83 1411
5307.52 1400
5308.21 1421
5308.90 1323
5309.58 1328
5310.27 1203
5310.96 1210
5311.65 1169
5312.33 1323
5313.02 1474
5313.71 1453
5314.40 1514
5315.09 1376
5315.77 1300
5316.46 1317
5317.15 1217
5317.84 1119
5318.53 1173
5319.21 1154
5319.90 1123
5320.59 1160
5321.28 1219
5321.97 1227
5322.66 1320
5323.35 1300
5324.03 1250
5324.72 1265
5325.41 1192
5326.10 1145
5326.79 1131
5327.48 1064
5328.17 1053
5328.86 1007
5329.54 1023
5330.23 996
5330.92 1046
5331.61 967
5332.30 927
5332.99 888
5333.68 911
5334.37 897
5335.06 881
5335.75 889
5336.44 882
5337.12 850
5337.81 883
5338.50 913
5339.19 913
5339.88 855
5340.57 831
5341.26 857
5341.95 870
5342.64 920
5343.33 960
5344.02 871
5344.71 916
5345.40 892
5346.09 896
5346.78 926
5347.47 961
5348.16 967
5348.85 970
5349.54 1006
5350.23 989
5350.92 1005
5351.61 985
5352.30 999
5352.99 946
5353.68 966
5354.37 835
5355.07 809
5355.76 852
5356.45 832
5357.14 814
5357.83 772
5358.52 755
5359.21 783
5359.90 820
5360.59 882
5361.28 906
5361.97 932
5362.66 1021
5363.36 1030
5364.05 966
5364.74 919
5365.43 950
5366.12 952
5366.81 913
5367.50 876
5368.19 787
5368.89 821
5369.58 853
5370.27 826
5370.96 765
5371.65 779
5372.34 821
5373.04 753
5373.73 753
5374.42 804
5375.11 801
5375.80 762
5376.49 795
5377.19 741
5377.88 737
5378.57 771
5379.26 793
5379.96 771
5380.65 751
5381.34 807
5382.03 804
5382.72 786
5383.42 798
5384.11 838
5384.80 840
5385.49 821
5386.19 821
5386.88 803
5387.57 791
5388.26 846
5388.96 828
5389.65 845
5390.34 821
5391.04 842
5391.73 906
5392.42 856
5393.12 902
5393.81 857
5394.50 842
5395.19 862
5395.89 842
5396.58 858
5397.27 854
5397.97 814
5398.66 794
5399.35 817
5400.05 835
5400.74 897
5401.43 854
5402.13 786
5402.82 832
5403.52 833
5404.21 917
5404.90 875
5405.60 874
5406.29 868
5406.98 887
5407.68 834
5408.37 866
5409.07 817
5409.76 818
5410.45 829
5411.15 866
5411.84 868
5412.54 865
5413.23 913
5413.93 885
5414.62 817
5415.32 818
5416.01 893
5416.70 942
5417.40 904
5418.09 907
5418.79 921
5419.48 934
5420.18 915
5420.87 944
5421.57 967
5422.26 1003
5422.96 954
5423.65 1002
5424.35 1016
5425.04 937
5425.74 918
5426.43 944
5427.13 927
5427.82 900
5428.52 924
5429.21 957
5429.91 944
5430.60 940
5431.30 931
5432.00 957
5432.69 993
5433.39 953
5434.08 967
5434.78 1000
5435.47 935
5436.17 1009
5436.86 987
5437.56 1020
5438.26 1061
5438.95 1144
5439.65 1139
5440.34 1061
5441.04 1062
5441.74 1012
5442.43 1007
5443.13 1029
5443.83 1050
5444.52 1091
5445.22 1080
5445.91 1042
5446.61 1157
5447.31 1232
5448.00 1330
5448.70 1401
5449.40 1378
5450.09 1394
5450.79 1394
5451.49 1340
5452.18 1321
5452.88 1231
5453.58 1209
5454.27 1268
5454.97 1269
5455.67 1196
5456.37 1163
5457.06 1159
5457.76 1170
5458.46 1229
5459.15 1264
5459.85 1279
5460.55 1276
5461.25 1302
5461.94 1293
5462.64 1267
5463.34 1396
5464.04 1447
5464.73 1494
5465.43 1379
5466.13 1413
5466.83 1455
5467.53 1400
5468.22 1384
5468.92 1435
5469.62 1410
5470.32 1540
5471.01 1515
5471.71 1536
5472.41 1625
5473.11 1649
5473.81 1651
5474.51 1721
5475.20 1740
5475.90 1832
5476.60 1829
5477.30 1874
5478.00 1906
5478.70 2053
5479.39 2350
5480.09 2798
5480.79 3143
5481.49 3720
5482.19 4071
5482.89 4170
5483.59 4106
5484.29 3924
5484.98 3469
5485.68 3029
5486.38 2844
5487.08 2651
5487.78 2436
5488.48 2340
5489.18 2259
5489.88 2160
5490.58 2180
5491.28 2201
5491.98 2250
5492.68 2311
5493.37 2315
5494.07 2372
5494.77 2518
5495.47 2638
5496.17 2664
5496.87 2652
5497.57 2702
5498.27 2688
5498.97 2789
5499.67 3010
5500.37 3712
5501.07 4449
5501.77 5310
5502.47 6042
5503.17 6621
5503.87 6424
5504.57 6056
5505.27 5471
5505.97 4654
5506.67 3773
5507.37 3143
5508.07 2775
5508.77 2497
5509.47 2301
5510.17 2182
5510.87 2163
5511.58 2026
5512.28 2017
5512.98 1958
5513.68 1893
5514.38 1851
5515.08 1926
5515.78 1995
5516.48 1964
5517.18 2011
5517.88 1930
5518.58 1943
5519.28 1888
5519.99 1897
5520.69 1907
5521.39 1912
5522.09 1820
5522.79 1747
5523.49 1664
5524.19 1694
5524.90 1592
5525.60 1545
5526.30 1477
5527.00 1435
5527.70 1455
5528.40 1419
5529.10 1431
5529.81 1366
5530.51 1449
5531.21 1459
5531.91 1482
5532.61 1470
5533.32 1422
5534.02 1393
5534.72 1385
5535.42 1399
5536.12 1444
5536.83 1392
5537.53 1253
5538.23 1245
5538.93 1271
5539.64 1269
5540.34 1256
5541.04 1258
5541.74 1289
5542.45 1272
5543.15 1174
5543.85 1219
5544.55 1227
5545.26 1166
5545.96 1214
5546.66 1264
5547.36 1111
5548.07 1096
5548.77 1154
5549.47 1110
5550.18 1135
5550.88 1097
5551.58 1094
5552.29 1170
5552.99 1170
5553.69 1175
5554.40 1169
5555.10 1123
5555.80 1105
5556.51 1126
5557.21 1096
5557.91 1054
5558.62 1097
5559.32 1105
5560.02 1171
5560.73 1100
5561.43 1185
5562.14 1144
5562.84 1127
5563.54 1182
5564.25 1144
5564.95 1168
5565.65 1257
5566.36 1205
5567.06 1212
5567.77 1285
5568.47 1225
5569.18 1137
5569.88 1086
5570.58 1122
5571.29 1053
5571.99 1061
5572.70 1104
5573.40 1133
5574.11 1130
5574.81 1147
5575.52 1146
5576.22 1176
5576.93 1201
5577.63 1122
5578.33 1094
5579.04 1141
5579.74 1140
5580.45 1086
5581.15 1059
5581.86 1061
5582.56 1038
5583.27 1052
5583.97 1049
5584.68 1006
5585.39 1011
5586.09 997
5586.80 946
5587.50 1015
5588.21 1102
5588.91 1075
5589.62 1045
5590.32 1075
5591.03 1012
5591.73 1031
5592.44 989
5593.15 981
5593.85 977
5594.56 950
5595.26 961
5595.97 943
5596.68 1016
5597.38 1014
5598.09 999
5598.79 984
5599.50 982
5600.21 957
5600.91 942
5601.62 930
5602.33 895
5603.03 960
5603.74 987
5604.44 949
5605.15 951
5605.86 977
5606.56 1061
5607.27 1042
5607.98 1068
5608.68 1057
5609.39 1000
5610.10 987
5610.80 936
5611.51 915
5612.22 983
5612.93 902
5613.63 900
5614.34 970
5615.05 1009
5615.75 947
5616.46 919
5617.17 1025
5617.88 1028
5618.58 958
5619.29 980
5620.00 979
5620.71 1006
5621.41 1012
5622.12 1047
5622.83 962
5623.54 972
5624.24 1002
5624.95 958
5625.66 1005
5626.37 1049
5627.08 1040
5627.78 1111
5628.49 1071
5629.20 1081
5629.91 1150
5630.62 1163
5631.32 1153
5632.03 1220
5632.74 1224
5633.45 1191
5634.16 1242
5634.86 1300
5635.57 1197
5636.28 1194
5636.99 1263
5637.70 1276
5638.41 1303
5639.12 1384
5639.82 1362
5640.53 1346
5641.24 1370
5641.95 1370
5642.66 1377
5643.37 1401
5644.08 1278
5644.79 1312
5645.50 1304
5646.21 1256
5646.91 1236
5647.62 1201
5648.33 1199
5649.04 1197
5649.75 1112
5650.46 1123
5651.17 1086
5651.88 1159
5652.59 1152
5653.30 1122
5654.01 1167
5654.72 1186
5655.43 1125
5656.14 1146
5656.85 1154
5657.56 1079
5658.27 1129
5658.98 1298
5659.69 1319
5660.40 1292
5661.11 1333
5661.82 1275
5662.53 1290
5663.24 1409
5663.95 1311
5664.66 1341
5665.37 1211
5666.08 1199
5666.79 1205
5667.50 1161
5668.21 1118
5668.92 1085
5669.63 1152
5670.34 1194
5671.05 1214
5671.76 1248
5672.47 1294
5673.18 1309
5673.89 1336
5674.61 1313
5675.32 1319
5676.03 1209
5676.74 1246
5677.45 1152
5678.16 1121
5678.87 1102
5679.58 1100
5680.29 1056
5681.01 1131
5681.72 1156
5682.43 1134
5683.14 1145
5683.85 1199
5684.56 1055
5685.27 1063
5685.99 1067
5686.70 1047
5687.41 1029
5688.12 985
5688.83 958
5689.54 1012
5690.26 1028
5690.97 1071
5691.68 1011
5692.39 972
5693.10 998
5693.82 1005
5694.53 944
5695.24 961
5695.95 946
5696.67 875
5697.38 889
5698.09 913
5698.80 914
5699.51 943
5700.23 951
5700.94 887
5701.65 902
5702.36 985
5703.08 906
5703.79 953
5704.50 1017
5705.22 947
5705.93 955
5706.64 995
5707.35 1018
5708.07 952
5708.78 865
5709.49 937
5710.21 871
5710.92 917
5711.63 893
5712.35 907
5713.06 821
5713.77 866
5714.49 885
5715.20 913
5715.91 851
5716.63 829
5717.34 876
5718.05 862
5718.77 854
5719.48 840
5720.19 821
5720.91 796
5721.62 839
5722.34 875
5723.05 857
5723.76 798
5724.48 835
5725.19 915
5725.91 907
5726.62 860
5727.33 865
5728.05 907
5728.76 952
5729.48 891
5730.19 895
5730.91 987
5731.62 965
5732.34 902
5733.05 884
5733.76 915
5734.48 866
5735.19 855
5735.91 862
5736.62 856
5737.34 845
5738.05 840
5738.77 868
5739.48 810
5740.20 851
5740.91 844
5741.63 827
5742.34 778
5743.06 803
5743.77 823
5744.49 827
5745.20 868
5745.92 826
5746.63 781
5747.35 803
5748.07 805
5748.78 815
5749.50 745
5750.21 729
5750.93 735
5751.64 729
5752.36 767
5753.07 792
5753.79 812
5754.51 762
5755.22 787
5755.94 823
5756.65 808
5757.37 848
5758.09 842
5758.80 785
5759.52 703
5760.24 825
5760.95 807
5761.67 828
5762.38 795
5763.10 825
5763.82 740
5764.53 759
5765.25 761
5765.97 758
5766.68 745
5767.40 746
5768.12 749
5768.83 729
5769.55 771
5770.27 758
5770.98 805
5771.70 804
5772.42 790
5773.13 781
5773.85 819
5774.57 808
5775.29 808
5776.00 779
5776.72 808
5777.44 786
5778.16 798
5778.87 830
5779.59 758
5780.31 710
5781.03 792
5781.74 818
5782.46 813
5783.18 857
5783.90 743
5784.61 764
5785.33 793
5786.05 787
5786.77 749
5787.48 802
5788.20 776
5788.92 803
5789.64 741
5790.36 755
5791.08 785
5791.79 799
5792.51 778
5793.23 762
5793.95 793
5794.67 777
5795.38 802
5796.10 770
5796.82 769
5797.54 748
5798.26 742
5798.98 809
5799.70 829
5800.41 775
5801.13 740
5801.85 789
5802.57 854
5803.29 788
5804.01 790
5804.73 801
5805.45 824
5806.17 829
5806.89 779
5807.60 774
5808.32 791
5809.04 778
5809.76 780
5810.48 827
5811.20 761
5811.92 762
5812.64 771
5813.36 782
5814.08 819
5814.80 736
5815.52 819
5816.24 783
5816.96 800
5817.68 799
5818.40 816
5819.12 811
5819.84 806
5820.56 794
5821.28 798
5822.00 836
5822.72 811
5823.44 801
5824.16 810
5824.88 789
5825.60 828
5826.32 784
5827.04 796
5827.76 824
5828.48 794
5829.20 852
5829.92 806
5830.64 801
5831.36 848
5832.08 878
5832.80 865
5833.52 821
5834.25 840
5834.97 877
5835.69 824
5836.41 785
5837.13 835
5837.85 823
5838.57 847
5839.29 873
5840.01 796
5840.73 800
5841.46 811
5842.18 850
5842.90 886
5843.62 864
5844.34 897
5845.06 846
5845.78 864
5846.51 871
5847.23 839
5847.95 871
5848.67 905
5849.39 895
5850.11 960
5850.84 1009
5851.56 994
5852.28 1048
5853.00 1045
5853.72 1014
5854.45 1001
5855.17 1045
5855.89 1067
5856.61 1009
5857.33 1018
5858.06 957
5858.78 1008
5859.50 1001
5860.22 960
5860.95 927
5861.67 906
5862.39 997
5863.11 976
5863.84 1007
5864.56 1005
5865.28 964
5866.01 995
5866.73 979
5867.45 1060
5868.17 1032
5868.90 1015
5869.62 1019
5870.34 1010
5871.07 1019
5871.79 1035
5872.51 1128
5873.24 1108
5873.96 1103
5874.68 1103
5875.41 1122
5876.13 1087
5876.85 1098
5877.58 1090
5878.30 1097
5879.02 1131
5879.75 1194
5880.47 1193
5881.19 1115
5881.92 1196
5882.64 1214
5883.37 1171
5884.09 1158
5884.81 1158
5885.54 1132
5886.26 1191
5886.99 1230
5887.71 1181
5888.43 1227
5889.16 1202
5889.88 1232
5890.61 1146
5891.33 1142
5892.05 1148
5892.78 1164
5893.50 1138
5894.23 1207
5894.95 1189
5895.68 1186
5896.40 1188
5897.13 1282
5897.85 1191
5898.58 1160
5899.30 1197
5900.03 1283
5900.75 1231
5901.48 1208
5902.20 1241
5902.93 1285
5903.65 1294
5904.38 1308
5905.10 1402
5905.83 1322
5906.55 1346
5907.28 1423
5908.00 1423
5908.73 1366
5909.45 1386
5910.18 1351
5910.90 1381
5911.63 1401
5912.36 1437
5913.08 1366
5913.81 1429
5914.53 1382
5915.26 1432
5915.98 1460
5916.71 1468
5917.44 1469
5918.16 1520
5918.89 1549
5919.61 1505
5920.34 1547
5921.07 1513
5921.79 1568
5922.52 1595
5923.25 1641
5923.97 1620
5924.70 1624
5925.42 1710
5926.15 1700
5926.88 1782
5927.60 1753
5928.33 1719
5929.06 1719
5929.78 1793
5930.51 1826
5931.24 1907
5931.96 1995
5932.69 1980
5933.42 1946
5934.15 2001
5934.87 2045
5935.60 2098
5936.33 2094
5937.05 2159
5937.78 2239
5938.51 2319
5939.24 2343
5939.96 2357
5940.69 2430
5941.42 2419
5942.14 2464
5942.87 2433
5943.60 2579
5944.33 2732
5945.06 2658
5945.78 2793
5946.51 2968
5947.24 2981
5947.97 3153
5948.69 3205
5949.42 3181
5950.15 3272
5950.88 3451
5951.61 3728
5952.33 4060
5953.06 4486
5953.79 4904
5954.52 5228
5955.25 5486
5955.98 5290
5956.70 5180
5957.43 5047
5958.16 4823
5958.89 4662
5959.62 4462
5960.35 4284
5961.07 4476
5961.80 4393
5962.53 4313
5963.26 4328
5963.99 4350
5964.72 4464
5965.45 4526
5966.18 4935
5966.90 5536
5967.63 6185
5968.36 6858
5969.09 7392
5969.82 7536
5970.55 7366
5971.28 7102
5972.01 6605
5972.74 6215
5973.47 5949
5974.20 5641
5974.93 5457
5975.66 5267
5976.39 5328
5977.12 5190
5977.84 5161
5978.57 5269
5979.30 5343
5980.03 5467
5980.76 5763
5981.49 5939
5982.22 6017
5982.95 6295
5983.68 6384
5984.41 6478
5985.14 6659
5985.87 6621
5986.60 6537
5987.33 6586
5988.06 6556
5988.79 6580
5989.53 6473
5990.26 6533
5990.99 6290
5991.72 6407
5992.45 6370
5993.18 6525
5993.91 6531
5994.64 6495
5995.37 6552
5996.10 6746
5996.83 6948
5997.56 7181
5998.29 7198
5999.02 7307
5999.75 7345
6000.49 7328
6001.22 7271
6001.95 7224
6002.68 7266
6003.41 7105
6004.14 6967
6004.87 6927
6005.60 6643
6006.34 6680
6007.07 6470
6007.80 6606
6008.53 6941
6009.26 7341
6009.99 8100
6010.72 9211
6011.46 10908
6012.19 13211
6012.92 15476
6013.65 18331
6014.38 21213
6015.12 23494
6015.85 24902
6016.58 25473
6017.31 25063
6018.04 23531
6018.78 21367
6019.51 18865
6020.24 16335
6020.97 14032
6021.70 12036
6022.44 10154
6023.17 8854
6023.90 7832
6024.63 7097
6025.37 6448
6026.10 6063
6026.83 5795
6027.56 5526
6028.30 5368
6029.03 5357
6029.76 5446
6030.50 5479
6031.23 5616
6031.96 5596
6032.69 5528
6033.43 5518
6034.16 5311
6034.89 5075
6035.63 4683
6036.36 4518
6037.09 4437
6037.83 4331
6038.56 4254
6039.29 4336
6040.03 4322
6040.76 4393
6041.49 4550
6042.23 4556
6042.96 4623
6043.69 4670
6044.43 4730
6045.16 4798
6045.90 4933
6046.63 5002
6047.36 4975
6048.10 5085
6048.83 5313
6049.57 5253
6050.30 5273
6051.03 5531
6051.77 5978
6052.50 6323
6053.24 6918
6053.97 7318
6054.70 7738
6055.44 7983
6056.17 7969
6056.91 7654
6057.64 7195
6058.38 6670
6059.11 6107
6059.85 5703
6060.58 5347
6061.32 5140
6062.05 5072
6062.79 4999
6063.52 4846
6064.26 4722
6064.99 4612
6065.72 4621
6066.46 4575
6067.20 4379
6067.93 4367
6068.67 4303
6069.40 4316
6070.14 4133
6070.87 4138
6071.61 3958
6072.34 3892
6073.08 3897
6073.81 3829
6074.55 3924
6075.28 3861
6076.02 3922
6076.76 3787
6077.49 3719
6078.23 3717
6078.96 3697
6079.70 3664
6080.43 3589
6081.17 3674
6081.91 3586
6082.64 3553
6083.38 3426
6084.11 3263
6084.85 3228
6085.59 3210
6086.32 3167
6087.06 3123
6087.80 3038
6088.53 3107
6089.27 3100
6090.00 3048
6090.74 3078
6091.48 3094
6092.21 3229
6092.95 3202
6093.69 3133
6094.42 3203
6095.16 3133
6095.90 3081
6096.63 2978
6097.37 2965
6098.11 3000
6098.85 2955
6099.58 2904
6100.32 2911
6101.06 2767
6101.79 2856
6102.53 2926
6103.27 2867
6104.01 2818
6104.74 2737
6105.48 2815
6106.22 2849
6106.96 2791
6107.69 2803
6108.43 2826
6109.17 2807
6109.91 2711
6110.64 2800
6111.38 2815
6112.12 2831
6112.86 2844
6113.59 2926
6114.33 2959
6115.07 3078
6115.81 3037
6116.55 3078
6117.28 3120
6118.02 3125
6118.76 3046
6119.50 3149
6120.24 3139
6120.98 3130
6121.71 3014
6122.45 3018
6123.19 3037
6123.93 3060
6124.67 3079
6125.41 3163
6126.15 3203
6126.88 3230
6127.62 3271
6128.36 3354
6129.10 3418
6129.84 3351
6130.58 3266
6131.32 3215
6132.06 3277
6132.80 3285
6133.53 3321
6134.27 3289
6135.01 3324
6135.75 3457
6136.49 3517
6137.23 3732
6137.97 3900
6138.71 4182
6139.45 4256
6140.19 4480
6140.93 4676
6141.67 4808
6142.41 4855
6143.15 5002
6143.89 4979
6144.63 4814
6145.37 4678
6146.11 4689
6146.85 4529
6147.59 4402
6148.33 4327
6149.07 4344
6149.81 4214
6150.55 4214
6151.29 4275
6152.03 4182
6152.77 4001
6153.51 4175
6154.25 4235
6154.99 4257
6155.73 4319
6156.47 4364
6157.21 4411
6157.95 4499
6158.69 4554
6159.43 4667
6160.17 4705
6160.91 4658
6161.65 4681
6162.39 4784
6163.13 4974
6163.88 5145
6164.62 5334
6165.36 5532
6166.10 5748
6166.84 6031
6167.58 6403
6168.32 6510
6169.06 6657
6169.80 6655
6170.55 6599
6171.29 6650
6172.03 6521
6172.77 6370
6173.51 6199
6174.25 6187
6174.99 6018
6175.74 6034
6176.48 6179
6177.22 6222
6177.96 6436
6178.70 6716
6179.44 7178
6180.19 8286
6180.93 9633
6181.67 11588
6182.41 13942
6183.15 16405
6183.90 19076
6184.64 21075
6185.38 21945
6186.12 22035
6186.87 21267
6187.61 19830
6188.35 17954
6189.09 15892
6189.84 13969
6190.58 12153
6191.32 10799
6192.06 9414
6192.81 8566
6193.55 7875
6194.29 7351
6195.03 7050
6195.78 6765
6196.52 6518
6197.26 6279
6198.01 6148
6198.75 6106
6199.49 6029
6200.23 5967
6200.98 5689
6201.72 5819
6202.46 5728
6203.21 5645
6203.95 5665
6204.69 5957
6205.44 6364
6206.18 7195
6206.92 8466
6207.67 10248
6208.41 12402
6209.15 15301
6209.90 18018
6210.64 20083
6211.39 21387
6212.13 21657
6212.87 21056
6213.62 19803
6214.36 17783
6215.11 15449
6215.85 13260
6216.59 11344
6217.34 9701
6218.08 8298
6218.83 7272
6219.57 6608
6220.31 6051
6221.06 5656
6221.80 5511
6222.55 5364
6223.29 5149
6224.04 5049
6224.78 4938
6225.53 4804
6226.27 4533
6227.02 4457
6227.76 4298
6228.50 4196
6229.25 3913
6229.99 3772
6230.74 3606
6231.48 3506
6232.23 3412
6232.97 3382
6233.72 3347
6234.46 3264
6235.21 3292
6235.96 3305
6236.70 3340
6237.45 3443
6238.19 3432
6238.94 3621
6239.68 3771
6240.43 3929
6241.17 4278
6241.92 4708
6242.66 4690
6243.41 4823
6244.16 4792
6244.90 4688
6245.65 4455
6246.39 4364
6247.14 4453
6247.88 4460
6248.63 4383
6249.38 4413
6250.12 4345
6250.87 4244
6251.62 4183
6252.36 4060
6253.11 3882
6253.85 3751
6254.60 3737
6255.35 3551
6256.09 3394
6256.84 3430
6257.59 3500
6258.33 3403
6259.08 3352
6259.83 3294
6260.57 3269
6261.32 3280
6262.07 3249
6262.81 3102
6263.56 3011
6264.31 2989
6265.05 2977
6265.80 2926
6266.55 2854
6267.30 2872
6268.04 2833
6268.79 2787
6269.54 2796
6270.28 2816
6271.03 2727
6271.78 2812
6272.53 2860
6273.27 2856
6274.02 2845
6274.77 2814
6275.52 2754
6276.26 2819
6277.01 2740
6277.76 2849
6278.51 2960
6279.25 2824
6280.00 2764
6280.75 2726
6281.50 2712
6282.25 2647
6282.99 2495
6283.74 2461
6284.49 2410
6285.24 2384
6285.99 2414
6286.74 2465
6287.48 2370
6288.23 2355
6288.98 2257
6289.73 2223
6290.48 2271
6291.23 2270
6291.97 2164
6292.72 2153
6293.47 2242
6294.22 2196
6294.97 2133
6295.72 2087
6296.47 2051
6297.22 1972
6297.96 2015
6298.71 2012
6299.46 2088
6300.21 1988
6300.96 2016
6301.71 1997
6302.46 1957
6303.21 1953
6303.96 1946
6304.71 1921
6305.46 1942
6306.21 2044
6306.96 2048
6307.71 1942
6308.45 1974
6309.20 1956
6309.95 1984
6310.70 2104
6311.45 2076
6312.20 2214
6312.95 2280
6313.70 2306
6314.45 2297
6315.20 2175
6315.95 2162
6316.70 2172
6317.45 2101
6318.20 2065
6318.95 2055
6319.70 2092
6320.45 1995
6321.20 1860
6321.95 1896
6322.70 1848
6323.46 1859
6324.21 1881
6324.96 1866
6325.71 1890
6326.46 1991
6327.21 1891
6327.96 1898
6328.71 1952
6329.46 2044
6330.21 1987
6330.96 2065
6331.71 2014
6332.46 1961
6333.21 1943
6333.97 1944
6334.72 1844
6335.47 1812
6336.22 1782
6336.97 1760
6337.72 1788
6338.47 1834
6339.22 1818
6339.98 1782
6340.73 1740
6341.48 1740
6342.23 1736
6342.98 1778
6343.73 1802
6344.49 1782
6345.24 1765
6345.99 1679
6346.74 1646
6347.49 1849
6348.24 1769
6349.00 1772
6349.75 1758
6350.50 1847
6351.25 1911
6352.01 1973
6352.76 2042
6353.51 2102
6354.26 2118
6355.01 2135
6355.77 2293
6356.52 2212
6357.27 2245
6358.02 2285
6358.78 2262
6359.53 2082
6360.28 2034
6361.03 1995
6361.79 2012
6362.54 1937
6363.29 1869
6364.05 1832
6364.80 1854
6365.55 1888
6366.30 1909
6367.06 1885
6367.81 1970
6368.56 1987
6369.32 2033
6370.07 2135
6370.82 2147
6371.58 2096
6372.33 2180
6373.08 2041
6373.84 1948
6374.59 1932
6375.34 1874
6376.10 1849
6376.85 1832
6377.60 1795
6378.36 1842
6379.11 1796
6379.87 1853
6380.62 1861
6381.37 1795
6382.13 1851
6382.88 1950
6383.64 1993
6384.39 1893
6385.14 1949
6385.90 1894
6386.65 1847
6387.41 1807
6388.16 1798
6388.91 1754
6389.67 1717
6390.42 1720
6391.18 1768
6391.93 1728
6392.69 1722
6393.44 1674
6394.20 1675
6394.95 1674
6395.71 1693
6396.46 1682
6397.21 1717
6397.97 1719
6398.72 1727
6399.48 1792
6400.23 1707
6400.99 1687
6401.74 1720
6402.50 1700
6403.26 1715
6404.01 1721
6404.77 1634
6405.52 1677
6406.28 1737
6407.03 1759
6407.79 1736
6408.54 1710
6409.30 1764
6410.05 1784
6410.81 1966
6411.56 2020
6412.32 1992
6413.08 1989
6413.83 1942
6414.59 1959
6415.34 1907
6416.10 1922
6416.86 1860
6417.61 1955
6418.37 1990
6419.12 1989
6419.88 2009
6420.64 1970
6421.39 1919
6422.15 1979
6422.91 1906
6423.66 1876
6424.42 1830
6425.17 1861
6425.93 1819
6426.69 1898
6427.44 1835
6428.20 1808
6428.96 1823
6429.71 1844
6430.47 1791
6431.23 1724
6431.98 1805
6432.74 1823
6433.50 1781
6434.26 1832
6435.01 1859
6435.77 1861
6436.53 1920
6437.28 1971
6438.04 1877
6438.80 1892
6439.56 1854
6440.31 1971
6441.07 2006
6441.83 2035
6442.59 2013
6443.34 2013
6444.10 2032
6444.86 2057
6445.62 2082
6446.37 2148
6447.13 2213
6447.89 2170
6448.65 2198
6449.40 2205
6450.16 2199
6450.92 2219
6451.68 2246
6452.44 2277
6453.19 2200
6453.95 2240
6454.71 2307
6455.47 2240
6456.23 2146
6456.99 2208
6457.74 2267
6458.50 2333
6459.26 2255
6460.02 2359
6460.78 2366
6461.54 2401
6462.30 2409
6463.05 2522
6463.81 2551
6464.57 2672
6465.33 2730
6466.09 2860
6466.85 2830
6467.61 2936
6468.37 2973
6469.13 3031
6469.88 3059
6470.64 3028
6471.40 3035
6472.16 3016
6472.92 3084
6473.68 3117
6474.44 3149
6475.20 3117
6475.96 3254
6476.72 3262
6477.48 3259
6478.24 3319
6479.00 3349
6479.76 3396
6480.52 3505
6481.28 3589
6482.04 3749
6482.80 3702
6483.56 3759
6484.32 3797
6485.08 3950
6485.84 3896
6486.60 3931
6487.36 4067
6488.12 4170
6488.88 4223
6489.64 4283
6490.40 4315
6491.16 4485
6491.92 4738
6492.68 4827
6493.44 4777
6494.20 4972
6494.96 5166
6495.72 5284
6496.48 5174
6497.24 5190
6498.00 5173
6498.76 5208
6499.52 5138
6500.28 5095
6501.05 5070
6501.81 5066
6502.57 5168
6503.33 5332
6504.09 5615
6504.85 6110
6505.61 6905
6506.37 8458
6507.13 10559
6507.90 13092
6508.66 16263
6509.42 18961
6510.18 21305
6510.94 22711
6511.70 23215
6512.46 22117
6513.23 20247
6513.99 18189
6514.75 15809
6515.51 13575
6516.27 11684
6517.03 10130
6517.80 8917
6518.56 7926
6519.32 7287
6520.08 6795
6520.84 6586
6521.61 6334
6522.37 6202
6523.13 6166
6523.89 6128
6524.66 6403
6525.42 6719
6526.18 7210
6526.94 7931
6527.71 8538
6528.47 9331
6529.23 10088
6529.99 10509
6530.76 10659
6531.52 10619
6532.28 10336
6533.04 9902
6533.81 9673
6534.57 9672
6535.33 10072
6536.10 10709
6536.86 11633
6537.62 12619
6538.38 13117
6539.15 13606
6539.91 13179
6540.67 12476
6541.44 11377
6542.20 10153
6542.96 9148
6543.73 8109
6544.49 7355
6545.25 6774
6546.02 6372
6546.78 6246
6547.55 6033
6548.31 5865
6549.07 5730
6549.84 5641
6550.60 5408
6551.36 5229
6552.13 5153
6552.89 5101
6553.66 4891
6554.42 4856
6555.18 4682
6555.95 4538
6556.71 4528
6557.48 4501
6558.24 4495
6559.01 4561
6559.77 4535
6560.53 4617
6561.30 4569
6562.06 4538
6562.83 4622
6563.59 4675
6564.36 4834
6565.12 4821
6565.89 4942
6566.65 5048
6567.42 5014
6568.18 4981
6568.95 5043
6569.71 5014
6570.48 5078
6571.24 5011
6572.01 5037
6572.77 5082
6573.54 5163
6574.30 5233
6575.07 5306
6575.83 5378
6576.60 5286
6577.36 5362
6578.13 5359
6578.89 5305
6579.66 5241
6580.42 5201
6581.19 5224
6581.96 5138
6582.72 5145
6583.49 5078
6584.25 5077
6585.02 5040
6585.78 5268
6586.55 5223
6587.32 5072
6588.08 5065
6588.85 5151
6589.61 5099
6590.38 5037
6591.15 5267
6591.91 5338
6592.68 5492
6593.45 5882
6594.21 6300
6594.98 6690
6595.74 7156
6596.51 7653
6597.28 7863
6598.04 8052
6598.81 7745
6599.58 7527
6600.34 7126
6601.11 6753
6601.88 6242
6602.64 5789
6603.41 5412
6604.18 5201
6604.95 4940
6605.71 4745
6606.48 4553
6607.25 4458
6608.01 4544
6608.78 4361
6609.55 4318
6610.32 4221
6611.08 4311
6611.85 4226
6612.62 4212
6613.38 4198
6614.15 4133
6614.92 4117
6615.69 4175
6616.46 4188
6617.22 4040
6617.99 4047
6618.76 4097
6619.53 4102
6620.29 4210
6621.06 4420
6621.83 4501
6622.60 4720
6623.37 4964
6624.13 5221
6624.90 5540
6625.67 5669
6626.44 5725
6627.21 5719
6627.98 5522
6628.74 5081
6629.51 4963
6630.28 4811
6631.05 4607
6631.82 4485
6632.59 4591
6633.35 4715
6634.12 4933
6634.89 5211
6635.66 5413
6636.43 5718
6637.20 5883
6637.97 5912
6638.74 6004
6639.51 5917
6640.27 5752
6641.04 5583
6641.81 5748
6642.58 5727
6643.35 5685
6644.12 5588
6644.89 5500
6645.66 5358
6646.43 5201
6647.20 5099
6647.97 4751
6648.74 4594
6649.51 4268
6650.28 4181
6651.05 3991
6651.82 3856
6652.58 3872
6653.35 3831
6654.12 3814
6654.89 3758
6655.66 3699
6656.43 3721
6657.20 3752
6657.97 3839
6658.74 3814
6659.51 3800
6660.28 3806
6661.05 3792
6661.83 3729
6662.60 3632
6663.37 3576
6664.14 3605
6664.91 3657
6665.68 3676
6666.45 3561
6667.22 3576
6667.99 3512
6668.76 3598
6669.53 3592
6670.30 3651
6671.07 3787
6671.84 3894
6672.61 3919
6673.38 4030
6674.16 4114
6674.93 4112
6675.70 4029
6676.47 3988
6677.24 3955
6678.01 4005
6678.78 3983
6679.55 4101
6680.33 4094
6681.10 4121
6681.87 4092
6682.64 4266
6683.41 4120
6684.18 4290
6684.95 4519
6685.73 4679
6686.50 4981
6687.27 5345
6688.04 5416
6688.81 5405
6689.58 5295
6690.36 5094
6691.13 4794
6691.90 4360
6692.67 4183
6693.44 4173
6694.22 3865
6694.99 3613
6695.76 3458
6696.53 3477
6697.31 3347
6698.08 3378
6698.85 3344
6699.62 3363
6700.40 3364
6701.17 3308
6701.94 3258
6702.71 3224
6703.49 3227
6704.26 3170
6705.03 3187
6705.80 3093
6706.58 3074
6707.35 3063
6708.12 3092
6708.90 3171
6709.67 3128
6710.44 3011
6711.22 3013
6711.99 2979
6712.76 2875
6713.54 2759
6714.31 2796
6715.08 2872
6715.86 2784
6716.63 2741
6717.40 2752
6718.18 2740
6718.95 2845
6719.72 2900
6720.50 2827
6721.27 2814
6722.04 2783
6722.82 2730
6723.59 2808
6724.37 2790
6725.14 2830
6725.91 2870
6726.69 2766
6727.46 2704
6728.24 2798
6729.01 2755
6729.78 2776
6730.56 2649
6731.33 2723
6732.11 2768
6732.88 2787
6733.66 2914
6734.43 2907
6735.20 2859
6735.98 2872
6736.75 2981
6737.53 2986
6738.30 3070
6739.08 2979
6739.85 3037
6740.63 3067
6741.40 3100
6742.18 3148
6742.95 3075
6743.73 3113
6744.50 3118
6745.28 3128
6746.05 3158
6746.83 3292
6747.60 3273
6748.38 3376
6749.15 3411
6749.93 3499
6750.70 3566
6751.48 3648
6752.25 3654
6753.03 4059
6753.81 4403
6754.58 4733
6755.36 4990
6756.13 5177
6756.91 5147
6757.68 4897
6758.46 4596
6759.24 4500
6760.01 4249
6760.79 4007
6761.56 3883
6762.34 3776
6763.12 3618
6763.89 3615
6764.67 3578
6765.44 3499
6766.22 3424
6767.00 3293
6767.77 3368
6768.55 3396
6769.33 3423
6770.10 3543
6770.88 3641
6771.66 3558
6772.43 3447
6773.21 3422
6773.99 3318
6774.76 3195
6775.54 3183
6776.32 3104
6777.09 3013
6777.87 2982
6778.65 2905
6779.42 2847
6780.20 2767
6780.98 2752
6781.76 2669
6782.53 2704
6783.31 2825
6784.09 2662
6784.87 2681
6785.64 2709
6786.42 2681
6787.20 2694
6787.98 2635
6788.75 2659
6789.53 2684
6790.31 2748
6791.09 2659
6791.86 2572
6792.64 2479
6793.42 2490
6794.20 2483
6794.98 2501
6795.75 2421
6796.53 2391
6797.31 2347
6798.09 2300
6798.87 2235
6799.64 2285
6800.42 2238
6801.20 2251
6801.98 2302
6802.76 2338
6803.54 2374
6804.31 2369
6805.09 2335
6805.87 2369
6806.65 2441
6807.43 2420
6808.21 2435
6808.99 2453
6809.76 2437
6810.54 2474
6811.32 2346
6812.10 2368
6812.88 2338
6813.66 2385
6814.44 2309
6815.22 2365
6816.00 2342
6816.78 2324
6817.55 2326
6818.33 2412
6819.11 2325
6819.89 2393
6820.67 2444
6821.45 2360
6822.23 2390
6823.01 2348
6823.79 2341
6824.57 2336
6825.35 2267
6826.13 2361
6826.91 2338
6827.69 2356
6828.47 2288
6829.25 2263
6830.03 2296
6830.81 2378
6831.59 2306
6832.37 2276
6833.15 2177
6833.93 2265
6834.71 2285
6835.49 2313
6836.27 2364
6837.05 2438
6837.83 2565
6838.61 2775
6839.39 2936
6840.17 2998
6840.95 3246
6841.73 3295
6842.51 3151
6843.29 3104
6844.08 3044
6844.86 2949
6845.64 2856
6846.42 2744
6847.20 2755
6847.98 2760
6848.76 2868
6849.54 3044
6850.32 3456
6851.10 3758
6851.89 4394
6852.67 4606
6853.45 4866
6854.23 4993
6855.01 4765
6855.79 4560
6856.57 4269
6857.35 3944
6858.14 3816
6858.92 3413
6859.70 3160
6860.48 3004
6861.26 2821
6862.04 2750
6862.83 2686
6863.61 2679
6864.39 2628
6865.17 2610
6865.95 2617
6866.74 2608
6867.52 2638
6868.30 2705
6869.08 2791
6869.86 2682
6870.65 2753
6871.43 2672
6872.21 2733
6872.99 2716
6873.78 2761
6874.56 2763
6875.34 2796
6876.12 2742
6876.91 2879
6877.69 2983
6878.47 3124
6879.25 3233
6880.04 3345
6880.82 3460
6881.60 3812
6882.39 4185
6883.17 4633
6883.95 5137
6884.74 5304
6885.52 5328
6886.30 5336
6887.08 5523
6887.87 5318
6888.65 5544
6889.43 5813
6890.22 6117
6891.00 6400
6891.78 6476
6892.57 6115
6893.35 5870
6894.14 5629
6894.92 5109
6895.70 4599
6896.49 4246
6897.27 4076
6898.05 3874
6898.84 3749
6899.62 3682
6900.41 3488
6901.19 3547
6901.97 3515
6902.76 3511
6903.54 3460
6904.33 3543
6905.11 3554
6905.89 3436
6906.68 3367
6907.46 3242
6908.25 3328
6909.03 3280
6909.82 3251
6910.60 3118
6911.39 3115
6912.17 3148
6912.96 3092
6913.74 2966
6914.52 2960
6915.31 3021
6916.09 2999
6916.88 2953
6917.66 2909
6918.45 2959
6919.23 3028
6920.02 2986
6920.80 2925
6921.59 2935
6922.37 2989
6923.16 3021
6923.95 2997
6924.73 2933
6925.52 2955
6926.30 3017
6927.09 3045
6927.87 3048
6928.66 3056
6929.44 3084
6930.23 3092
6931.01 3149
6931.80 3209
6932.59 3127
6933.37 3120
6934.16 3119
6934.94 3118
6935.73 3204
6936.52 3208
6937.30 3230
6938.09 3329
6938.87 3544
6939.66 3638
6940.45 3846
6941.23 3971
6942.02 4217
6942.81 4490
6943.59 4828
6944.38 5070
6945.16 5234
6945.95 5217
6946.74 5188
6947.52 5343
6948.31 5389
6949.10 5478
6949.88 5496
6950.67 5582
6951.46 5577
6952.25 5624
6953.03 5327
6953.82 5165
6954.61 5088
6955.39 5050
6956.18 4904
6956.97 4688
6957.75 4664
6958.54 4686
6959.33 4614
6960.12 4614
6960.90 4640
6961.69 4566
6962.48 4656
6963.27 4633
6964.05 4688
6964.84 4731
6965.63 5159
6966.42 5267
6967.20 5309
6967.99 5689
6968.78 5935
6969.57 6103
6970.36 6601
6971.14 6741
6971.93 6868
6972.72 6906
6973.51 6871
6974.30 6982
6975.08 6967
6975.87 6931
6976.66 6799
6977.45 6739
6978.24 6998
6979.03 7292
6979.81 7363
6980.60 7667
6981.39 8234
6982.18 9322
6982.97 10829
6983.76 13039
6984.55 16029
6985.34 19207
6986.12 23108
6986.91 26415
6987.70 28989
6988.49 30773
6989.28 30868
6990.07 30069
6990.86 27810
6991.65 24956
6992.44 21744
6993.23 18254
6994.01 15344
6994.80 12839
6995.59 10761
6996.38 9340
6997.17 7974
6997.96 7074
6998.75 6277
6999.54 5858
7000.33 5277
7001.12 5017
7001.91 4769
7002.70 4556
7003.49 4401
7004.28 4288
7005.07 4133
7005.86 3993
7006.65 3822
7007.44 3616
7008.23 3409
7009.02 3266
7009.81 3215
7010.60 3059
7011.39 3159
7012.18 3226
7012.97 3381
7013.76 3534
7014.55 3676
7015.34 3824
7016.13 3918
7016.92 4083
7017.71 4053
7018.50 4010
7019.29 3940
7020.08 3930
7020.88 3882
7021.67 3851
7022.46 4026
7023.25 4152
7024.04 4420
7024.83 4593
7025.62 4575
7026.41 4624
7027.20 4700
7027.99 4667
7028.79 4519
7029.58 4382
7030.37 4255
7031.16 4166
7031.95 3972
7032.74 3914
7033.53 3861
7034.33 3747
7035.12 3653
7035.91 3562
7036.70 3488
7037.49 3559
7038.28 3648
7039.08 3752
7039.87 3883
7040.66 3910
7041.45 3881
7042.24 3869
7043.04 3963
7043.83 3794
7044.62 3849
7045.41 3880
7046.20 3918
7047.00 3888
7047.79 4020
7048.58 4123
7049.37 4380
7050.17 4550
7050.96 4946
7051.75 5330
7052.54 5605
7053.34 5831
7054.13 5763
7054.92 5644
7055.71 5279
7056.51 4889
7057.30 4717
7058.09 4345
7058.89 4185
7059.68 4017
7060.47 3982
7061.26 3871
7062.06 3770
7062.85 3835
7063.64 3705
7064.44 3696
7065.23 3649
7066.02 3630
7066.82 3493
7067.61 3570
7068.40 3422
7069.20 3316
7069.99 3248
7070.78 3261
7071.58 3169
7072.37 3094
7073.17 3138
7073.96 2999
7074.75 2933
7075.55 2843
7076.34 2850
7077.13 2740
7077.93 2645
7078.72 2689
7079.52 2666
7080.31 2630
7081.10 2573
7081.90 2491
7082.69 2521
7083.49 2571
7084.28 2522
7085.08 2512
7085.87 2534
7086.67 2465
7087.46 2372
7088.25 2398
7089.05 2433
7089.84 2433
7090.64 2404
7091.43 2358
7092.23 2352
7093.02 2287
7093.82 2205
7094.61 2253
7095.41 2172
7096.20 2121
7097.00 2116
7097.79 2141
7098.59 2051
7099.38 2024
7100.18 2094
7100.97 2074
7101.77 2002
7102.56 1953
7103.36 1951
7104.15 1967
7104.95 1946
7105.75 1905
7106.54 1908
7107.34 1841
7108.13 1896
7108.93 1808
7109.72 1822
7110.52 1859
7111.32 1845
7112.11 1828
7112.91 1798
7113.70 1781
7114.50 1758
7115.30 1773
7116.09 1752
7116.89 1738
7117.68 1819
7118.48 1789
7119.28 1819
7120.07 1756
7120.87 1750
7121.67 1766
7122.46 1685
7123.26 1729
7124.06 1716
7124.85 1679
7125.65 1748
7126.45 1697
7127.24 1707
7128.04 1722
7128.84 1732
7129.63 1786
7130.43 1807
7131.23 1898
7132.02 1941
7132.82 1947
7133.62 1900
7134.41 1852
7135.21 1804
7136.01 1789
7136.81 1748
7137.60 1688
7138.40 1711
7139.20 1702
7140.00 1578
7140.79 1519
7141.59 1543
7142.39 1562
7143.19 1494
7143.98 1441
7144.78 1534
7145.58 1494
7146.38 1476
7147.18 1465
7147.97 1473
7148.77 1476
7149.57 1413
7150.37 1332
7151.17 1399
7151.96 1381
7152.76 1375
7153.56 1365
7154.36 1376
7155.16 1365
7155.95 1344
7156.75 1430
7157.55 1475
7158.35 1516
7159.15 1494
7159.95 1540
7160.75 1489
7161.54 1497
7162.34 1447
7163.14 1353
7163.94 1378
7164.74 1434
7165.54 1395
7166.34 1413
7167.14 1419
7167.93 1308
7168.73 1329
7169.53 1353
7170.33 1362
7171.13 1343
7171.93 1380
7172.73 1360
7173.53 1319
7174.33 1351
7175.13 1328
7175.93 1342
7176.73 1320
7177.53 1321
7178.33 1294
7179.13 1260
7179.93 1250
7180.73 1285
7181.53 1245
7182.32 1245
7183.12 1241
7183.92 1275
7184.72 1319
7185.52 1233
7186.32 1248
7187.12 1275
7187.92 1175
7188.72 1170
7189.53 1228
7190.33 1277
7191.13 1258
7191.93 1291
7192.73 1246
7193.53 1307
7194.33 1328
7195.13 1278
7195.93 1239
7196.73 1245
7197.53 1218
7198.33 1320
7199.13 1211
7199.93 1164
7200.73 1197
7201.53 1203
7202.33 1235
7203.14 1201
7203.94 1213
7204.74 1255
7205.54 1230
7206.34 1179
7207.14 1216
7207.94 1219
7208.74 1237
7209.55 1181
7210.35 1280
7211.15 1298
7211.95 1235
7212.75 1268
7213.55 1305
7214.35 1322
7215.16 1267
7215.96 1263
7216.76 1233
7217.56 1190
7218.36 1225
7219.16 1279
7219.97 1379
7220.77 1368
7221.57 1267
7222.37 1272
7223.17 1332
7223.98 1300
7224.78 1337
7225.58 1293
7226.38 1231
7227.19 1246
7227.99 1214
7228.79 1172
7229.59 1179
7230.40 1170
7231.20 1161
7232.00 1194
7232.80 1165
7233.61 1230
7234.41 1260
7235.21 1230
7236.01 1228
7236.82 1261
7237.62 1227
7238.42 1321
7239.23 1294
7240.03 1340
7240.83 1320
7241.63 1317
7242.44 1303
7243.24 1274
7244.04 1233
7244.85 1185
7245.65 1187
7246.45 1224
7247.26 1152
7248.06 1193
7248.86 1095
7249.67 1110
7250.47 1110
7251.28 1182
7252.08 1193
7252.88 1149
7253.69 1149
7254.49 1122
7255.29 1144
7256.10 1168
7256.90 1201
7257.71 1229
7258.51 1202
7259.31 1164
7260.12 1143
7260.92 1164
7261.73 1175
7262.53 1147
7263.34 1145
7264.14 1083
7264.94 1118
7265.75 1147
7266.55 1129
7267.36 1124
7268.16 1125
7268.97 1074
7269.77 1044
7270.58 1116
7271.38 1114
7272.19 1092
7272.99 1152
7273.80 1136
7274.60 1141
7275.41 1154
7276.21 1126
7277.02 1109
7277.82 1216
7278.63 1195
7279.43 1222
7280.24 1174
7281.04 1178
7281.85 1248
7282.65 1284
7283.46 1232
7284.26 1305
7285.07 1381
7285.87 1375
7286.68 1464
7287.49 1445
7288.29 1481
7289.10 1447
7289.90 1399
7290.71 1337
7291.52 1286
7292.32 1361
7293.13 1367
7293.93 1348
7294.74 1277
7295.55 1305
7296.35 1354
7297.16 1374
7297.96 1418
7298.77 1414
7299.58 1415
7300.38 1462
7301.19 1457
7302.00 1441
7302.80 1465
7303.61 1485
7304.42 1460
7305.22 1448
7306.03 1466
7306.84 1487
7307.64 1493
7308.45 1529
7309.26 1597
7310.06 1628
7310.87 1741
7311.68 1661
7312.48 1793
7313.29 1809
7314.10 1808
7314.90 1852
7315.71 1878
7316.52 1947
7317.33 2005
7318.13 2301
7318.94 2530
7319.75 2978
7320.56 3398
7321.36 3767
7322.17 3866
7322.98 3739
7323.79 3603
7324.59 3289
7325.40 3004
7326.21 2717
7327.02 2516
7327.83 2383
7328.63 2184
7329.44 1963
7330.25 1903
7331.06 1930
7331.87 1795
7332.67 1832
7333.48 1828
7334.29 1799
7335.10 1841
7335.91 1802
7336.72 1812
7337.52 1778
7338.33 1820
7339.14 1838
7339.95 1849
7340.76 1860
7341.57 1751
7342.38 1692
7343.18 1655
7343.99 1563
7344.80 1606
7345.61 1548
7346.42 1474
7347.23 1453
7348.04 1458
7348.85 1413
7349.66 1424
7350.46 1381
7351.27 1365
7352.08 1397
7352.89 1344
7353.70 1408
7354.51 1372
7355.32 1347
7356.13 1307
7356.94 1322
7357.75 1311
7358.56 1335
7359.37 1261
7360.18 1305
7360.99 1336
7361.80 1272
7362.61 1358
7363.42 1397
7364.23 1378
7365.04 1291
7365.85 1260
7366.66 1278
7367.47 1291
7368.28 1224
7369.09 1270
7369.90 1204
7370.71 1187
7371.52 1258
7372.33 1235
7373.14 1253
7373.95 1193
7374.76 1201
7375.57 1230
7376.38 1210
7377.19 1186
7378.00 1169
7378.81 1221
7379.62 1191
7380.43 1252
7381.24 1227
7382.06 1270
7382.87 1312
7383.68 1306
7384.49 1329
7385.30 1310
7386.11 1263
7386.92 1229
7387.73 1168
7388.54 1204
7389.36 1184
7390.17 1194
7390.98 1131
7391.79 1203
7392.60 1144
7393.41 1181
7394.22 1178
7395.04 1135
7395.85 1133
7396.66 1151
7397.47 1130
7398.28 1108
7399.09 1116
7399.91 1083
7400.72 1097
7401.53 1137
7402.34 1107
7403.15 1145
7403.97 1202
7404.78 1137
7405.59 1175
7406.40 1175
7407.21 1161
7408.03 1108
7408.84 1138
7409.65 1095
7410.46 1052
7411.28 1078
7412.09 1045
7412.90 1034
7413.71 1058
7414.53 1066
7415.34 1014
7416.15 1017
7416.96 1034
7417.78 977
7418.59 1047
7419.40 994
7420.22 1054
7421.03 992
7421.84 995
7422.66 1014
7423.47 1011
7424.28 962
7425.09 973
7425.91 946
7426.72 993
7427.53 998
7428.35 933
7429.16 1006
7429.98 996
7430.79 1008
7431.60 987
7432.42 1001
7433.23 961
7434.04 1029
7434.86 945
7435.67 981
7436.48 909
7437.30 882
7438.11 944
7438.93 948
7439.74 964
7440.55 917
7441.37 997
7442.18 992
7443.00 976
7443.81 1035
7444.63 1073
7445.44 968
7446.25 953
7447.07 986
7447.88 939
7448.70 959
7449.51 971
7450.33 904
7451.14 975
7451.96 967
7452.77 900
7453.59 938
7454.40 974
7455.22 971
7456.03 1012
7456.85 979
7457.66 972
7458.48 932
7459.29 983
7460.11 1012
7460.92 991
7461.74 944
7462.55 986
7463.37 1016
7464.18 955
7465.00 961
7465.81 1004
7466.63 996
7467.44 908
7468.26 965
7469.08 981
7469.89 992
7470.71 945
7471.52 956
7472.34 982
7473.15 1029
7473.97 1022
7474.79 1059
7475.60 1134
7476.42 1141
7477.23 1193
7478.05 1104
7478.87 1096
7479.68 1094
7480.50 1026
7481.32 1053
7482.13 1073
7482.95 1053
7483.76 1040
7484.58 1060
7485.40 1069
7486.21 1050
7487.03 1031
7487.85 1057
7488.66 1049
7489.48 1102
7490.30 1105
7491.11 1041
7491.93 1014
7492.75 1007
7493.57 1064
7494.38 1016
7495.20 1030
7496.02 1077
7496.83 1061
7497.65 1025
7498.47 1016
7499.29 1030
7500.10 1036
7500.92 1045
7501.74 1075
7502.55 1042
7503.37 1074
7504.19 1077
7505.01 1086
7505.83 1087
7506.64 1121
7507.46 1106
7508.28 1045
7509.10 1091
7509.91 1113
7510.73 1131
7511.55 1092
7512.37 1063
7513.19 999
7514.00 1043
7514.82 1027
7515.64 1066
7516.46 1029
7517.28 1066
7518.10 1043
7518.91 1064
7519.73 1049
7520.55 996
7521.37 1032
7522.19 1047
7523.01 1089
7523.82 1089
7524.64 1039
7525.46 975
7526.28 1029
7527.10 1030
7527.92 1046
7528.74 1024
7529.56 1054
7530.38 1040
7531.19 982
7532.01 986
7532.83 985
7533.65 992
7534.47 995
7535.29 1031
7536.11 1031
7536.93 1019
7537.75 1011
7538.57 1064
7539.39 1076
7540.21 1013
7541.03 1035
7541.85 1056
7542.67 1021
7543.48 994
7544.30 983
7545.12 1022
7545.94 1075
7546.76 1073
7547.58 1017
7548.40 1062
7549.22 1060
7550.04 1040
7550.86 1067
7551.68 1010
7552.50 995
7553.32 1018
7554.14 999
7554.97 1029
7555.79 1062
7556.61 1039
7557.43 1019
7558.25 1066
7559.07 1055
7559.89 1059
7560.71 1116
7561.53 1105
7562.35 1125
7563.17 1158
7563.99 1123
7564.81 1190
7565.63 1212
7566.45 1197
7567.28 1188
7568.10 1175
7568.92 1155
7569.74 1205
7570.56 1157
7571.38 1152
7572.20 1189
7573.02 1267
7573.84 1205
7574.67 1210
7575.49 1204
7576.31 1181
7577.13 1187
7577.95 1179
7578.77 1213
7579.60 1190
7580.42 1190
7581.24 1276
7582.06 1258
7582.88 1294
7583.70 1322
7584.53 1310
7585.35 1320
7586.17 1301
7586.99 1329
7587.81 1362
7588.64 1361
7589.46 1383
7590.28 1464
7591.10 1421
7591.93 1532
7592.75 1460
7593.57 1557
7594.39 1520
7595.22 1516
7596.04 1521
7596.86 1461
7597.68 1539
7598.51 1620
7599.33 1686
7600.15 1710
7600.97 1673
7601.80 1708
7602.62 1753
7603.44 1821
7604.27 1866
7605.09 1962
7605.91 1991
7606.73 2062
7607.56 2083
7608.38 2114
7609.20 2061
7610.03 2022
7610.85 2011
7611.67 2000
7612.50 1930
7613.32 1988
7614.15 1898
7614.97 1976
7615.79 1997
7616.62 2007
7617.44 2020
7618.26 2081
7619.09 2205
7619.91 2361
7620.73 2472
7621.56 2558
7622.38 2530
7623.21 2481
7624.03 2425
7624.85 2406
7625.68 2378
7626.50 2433
7627.33 2434
7628.15 2351
7628.98 2382
7629.80 2357
7630.62 2507
7631.45 2531
7632.27 2546
7633.10 2533
7633.92 2524
7634.75 2598
7635.57 2624
7636.40 2495
7637.22 2448
7638.05 2284
7638.87 2181
7639.70 2099
7640.52 2009
7641.35 1885
7642.17 1832
7643.00 1778
7643.82 1894
7644.65 1851
7645.47 1811
7646.30 1828
7647.12 1885
7647.95 1971
7648.77 1911
7649.60 1900
7650.42 1895
7651.25 1876
7652.08 1777
7652.90 1707
7653.73 1673
7654.55 1617
7655.38 1562
7656.20 1466
7657.03 1495
7657.86 1495
7658.68 1515
7659.51 1484
7660.33 1448
7661.16 1456
7661.99 1422
7662.81 1463
7663.64 1412
7664.46 1410
7665.29 1386
7666.12 1375
7666.94 1379
7667.77 1429
7668.60 1406
7669.42 1349
7670.25 1414
7671.08 1385
7671.90 1353
7672.73 1426
7673.56 1369
7674.38 1302
7675.21 1339
7676.04 1373
7676.86 1385
7677.69 1357
7678.52 1325
7679.34 1336
7680.17 1302
7681.00 1294
7681.83 1370
7682.65 1422
7683.48 1418
7684.31 1523
7685.13 1620
7685.96 1646
7686.79 1698
7687.62 1765
7688.44 1755
7689.27 1683
7690.10 1640
7690.93 1567
7691.76 1528
7692.58 1525
7693.41 1481
7694.24 1455
7695.07 1443
7695.89 1411
7696.72 1411
7697.55 1436
7698.38 1556
7699.21 1547
7700.03 1595
7700.86 1575
7701.69 1623
7702.52 1611
7703.35 1594
7704.18 1505
7705.00 1428
7705.83 1477
7706.66 1454
7707.49 1411
7708.32 1348
7709.15 1283
7709.98 1209
7710.80 1230
7711.63 1219
7712.46 1256
7713.29 1232
7714.12 1221
7714.95 1249
7715.78 1223
7716.61 1233
7717.44 1180
7718.27 1181
7719.09 1141
7719.92 1153
7720.75 1192
7721.58 1174
7722.41 1140
7723.24 1123
7724.07 1131
7724.90 1160
7725.73 1148
7726.56 1129
7727.39 1116
7728.22 1198
7729.05 1144
7729.88 1165
7730.71 1185
7731.54 1199
7732.37 1169
7733.20 1137
7734.03 1183
7734.86 1150
7735.69 1098
7736.52 1129
7737.35 1139
7738.18 1134
7739.01 1102
7739.84 1039
7740.67 1059
7741.50 1039
7742.33 1027
7743.16 1010
7743.99 1013
7744.82 990
7745.65 1012
7746.48 1045
7747.31 1025
7748.14 1005
7748.98 979
7749.81 1061
7750.64 1041
7751.47 988
7752.30 965
7753.13 978
7753.96 979
7754.79 987
7755.62 996
7756.45 975
7757.29 961
7758.12 954
7758.95 995
7759.78 1021
7760.61 978
7761.44 1002
7762.27 948
7763.11 924
7763.94 961
7764.77 998
7765.60 981
7766.43 1017
7767.26 1048
7768.10 1015
7768.93 1046
7769.76 995
7770.59 980
7771.42 1038
7772.26 1042
7773.09 1078
7773.92 1081
7774.75 1028
7775.58 993
7776.42 1055
7777.25 1048
7778.08 1046
7778.91 1031
7779.75 1036
7780.58 1069
7781.41 994
7782.24 1055
7783.08 1008
7783.91 999
7784.74 1107
7785.57 1033
7786.41 1027
7787.24 1028
7788.07 1008
7788.91 1045
7789.74 1071
7790.57 1167
7791.40 1127
7792.24 1153
7793.07 1169
7793.90 1176
7794.74 1108
7795.57 1127
7796.40 1122
7797.24 1209
7798.07 1202
7798.90 1130
7799.74 1162
7800.57 1210
7801.40 1195
7802.24 1207
7803.07 1281
7803.91 1281
7804.74 1362
7805.57 1325
7806.41 1339
7807.24 1346
7808.07 1280
7808.91 1311
7809.74 1400
7810.58 1422
7811.41 1424
7812.25 1454
7813.08 1523
7813.91 1600
7814.75 1513
7815.58 1662
7816.42 1699
7817.25 1785
7818.09 1719
7818.92 1813
7819.75 1837
7820.59 1833
7821.42 1886
7822.26 1901
7823.09 1980
7823.93 2041
7824.76 2156
7825.60 2161
7826.43 2197
7827.27 2110
7828.10 2000
7828.94 1967
7829.77 1914
7830.61 1830
7831.44 1874
7832.28 1845
7833.11 1759
7833.95 1871
7834.78 1963
7835.62 2088
7836.46 2106
7837.29 2135
7838.13 2073
7838.96 2101
7839.80 1975
7840.63 1898
7841.47 1821
7842.31 1758
7843.14 1752
7843.98 1618
7844.81 1562
7845.65 1585
7846.48 1561
7847.32 1481
7848.16 1473
7848.99 1428
7849.83 1433
7850.67 1424
7851.50 1419
7852.34 1413
7853.17 1389
7854.01 1383
7854.85 1427
7855.68 1454
7856.52 1412
7857.36 1466
7858.19 1414
7859.03 1415
7859.87 1491
7860.70 1469
7861.54 1482
7862.38 1435
7863.21 1478
7864.05 1470
7864.89 1470
7865.73 1411
7866.56 1366
7867.40 1387
7868.24 1346
7869.07 1338
7869.91 1364
7870.75 1361
7871.59 1370
7872.42 1417
7873.26 1507
7874.10 1572
7874.94 1485
7875.77 1577
7876.61 1598
7877.45 1656
7878.29 1718
7879.12 1887
7879.96 1952
7880.80 2011
7881.64 1972
7882.47 1983
7883.31 2029
7884.15 1962
7884.99 1984
7885.83 1889
7886.67 1860
7887.50 1752
7888.34 1704
7889.18 1677
7890.02 1727
7890.86 1693
7891.69 1729
7892.53 1696
7893.37 1727
7894.21 1835
7895.05 1800
7895.89 1766
7896.73 1725
7897.57 1712
7898.40 1688
7899.24 1651
7900.08 1479
7900.92 1501
7901.76 1534
7902.60 1460
7903.44 1365
7904.28 1348
7905.12 1408
7905.95 1399
7906.79 1352
7907.63 1395
7908.47 1371
7909.31 1373
7910.15 1376
7910.99 1318
7911.83 1313
7912.67 1296
7913.51 1318
7914.35 1362
7915.19 1380
7916.03 1340
7916.87 1441
7917.71 1431
7918.55 1428
7919.39 1447
7920.23 1425
7921.07 1449
7921.91 1364
7922.75 1412
7923.59 1385
7924.43 1321
7925.27 1284
7926.11 1254
7926.95 1232
7927.79 1240
7928.63 1269
7929.47 1159
7930.31 1205
7931.15 1173
7931.99 1178
7932.83 1188
7933.67 1209
7934.51 1202
7935.35 1189
7936.19 1228
7937.04 1194
7937.88 1223
7938.72 1246
7939.56 1271
7940.40 1176
7941.24 1178
7942.08 1198
7942.92 1127
7943.76 1188
7944.60 1186
7945.45 1255
7946.29 1261
7947.13 1218
7947.97 1235
7948.81 1246
7949.65 1296
7950.49 1300
7951.34 1318
7952.18 1344
7953.02 1329
7953.86 1453
7954.70 1468
7955.54 1523
7956.39 1582
7957.23 1654
7958.07 1737
7958.91 1731
7959.75 1737
7960.60 1764
7961.44 1767
7962.28 1747
7963.12 1705
7963.96 1623
7964.81 1678
7965.65 1701
7966.49 1663
7967.33 1784
7968.18 1908
7969.02 1952
7969.86 2103
7970.70 2308
7971.55 2251
7972.39 2118
7973.23 2072
7974.08 1920
7974.92 1750
7975.76 1703
7976.60 1678
7977.45 1639
7978.29 1432
7979.13 1411
7979.98 1405
7980.82 1347
7981.66 1305
7982.51 1238
7983.35 1237
7984.19 1268
7985.04 1272
7985.88 1285
7986.72 1273
7987.57 1277
7988.41 1202
7989.25 1251
7990.10 1228
7990.94 1167
7991.78 1125
7992.63 1139
7993.47 1104
7994.32 1107
7995.16 1045
7996.00 1061
7996.85 994
7997.69 970
7998.53 986
7999.38 964
8000.22 964
8001.07 1003
8001.91 949
8002.76 950
8003.60 944
8004.44 910
8005.29 925
8006.13 978
8006.98 902
8007.82 903
8008.67 918
8009.51 905
8010.36 878
8011.20 889
8012.05 871
8012.89 879
8013.74 803
8014.58 871
8015.43 903
8016.27 853
8017.12 840
8017.96 836
8018.81 787
8019.65 795
8020.50 826
8021.34 782
8022.19 830
8023.03 824
8023.88 849
8024.72 828
8025.57 843
8026.41 834
8027.26 835
8028.11 814
8028.95 829
8029.80 867
8030.64 841
8031.49 866
8032.33 819
8033.18 834
8034.03 836
8034.87 839
8035.72 843
8036.56 818
8037.41 801
8038.26 802
8039.10 799
8039.95 805
8040.80 822
8041.64 830
8042.49 780
8043.33 827
8044.18 806
8045.03 833
8045.87 799
8046.72 818
8047.57 833
8048.41 795
8049.26 759
8050.11 786
8050.95 789
8051.80 778
8052.65 756
8053.49 770
8054.34 755
8055.19 802
8056.04 814
8056.88 770
8057.73 770
8058.58 735
8059.42 764
8060.27 730
8061.12 760
8061.97 736
8062.81 779
8063.66 737
8064.51 733
8065.36 730
8066.20 707
8067.05 700
8067.90 746
8068.75 755
8069.60 716
8070.44 696
8071.29 727
8072.14 711
8072.99 724
8073.84 685
8074.68 700
8075.53 711
8076.38 692
8077.23 711
8078.08 768
8078.92 728
8079.77 698
8080.62 767
8081.47 696
8082.32 735
8083.17 694
8084.02 718
8084.86 708
8085.71 705
8086.56 739
8087.41 722
8088.26 701
8089.11 757
8089.96 785
8090.81 749
8091.65 804
8092.50 754
8093.35 707
8094.20 722
8095.05 706
8095.90 736
8096.75 700
8097.60 717
8098.45 725
8099.30 763
8100.15 737
8101.00 740
8101.85 710
8102.70 728
8103.54 764
8104.39 737
8105.24 756
8106.09 754
8106.94 761
8107.79 759
8108.64 759
8109.49 805
8110.34 799
8111.19 813
8112.04 819
8112.89 794
8113.74 805
8114.59 776
8115.44 795
8116.29 760
8117.14 711
8117.99 736
8118.84 707
8119.70 705
8120.55 735
8121.40 707
8122.25 734
8123.10 743
8123.95 750
8124.80 755
8125.65 760
8126.50 793
8127.35 771
8128.20 735
8129.05 782
8129.90 787
8130.76 774
8131.61 756
8132.46 788
8133.31 805
8134.16 814
8135.01 818
8135.86 817
8136.71 855
8137.56 857
8138.42 847
8139.27 843
8140.12 808
8140.97 804
8141.82 850
8142.67 786
8143.53 738
8144.38 835
8145.23 832
8146.08 816
8146.93 787
8147.78 789
8148.64 771
8149.49 847
8150.34 865
8151.19 853
8152.05 838
8152.90 811
8153.75 840
8154.60 879
8155.45 910
8156.31 983
8157.16 1016
8158.01 1018
8158.86 1050
8159.72 1040
8160.57 1010
8161.42 927
8162.27 920
8163.13 872
8163.98 886
8164.83 908
8165.69 863
8166.54 829
8167.39 798
8168.24 806
8169.10 750
8169.95 744
8170.80 768
8171.66 787
8172.51 705
8173.36 732
8174.22 813
8175.07 819
8175.92 752
8176.78 717
8177.63 723
8178.48 719
8179.34 703
8180.19 729
8181.04 699
8181.90 704
8182.75 730
8183.61 723
8184.46 749
8185.31 715
8186.17 749
8187.02 731
8187.87 768
8188.73 734
8189.58 686
8190.44 683
8191.29 640
8192.15 653
8193.00 653
8193.85 704
8194.71 712
8195.56 725
8196.42 693
8197.27 720
8198.13 725
8198.98 717
8199.84 706
8200.69 708
8201.55 703
8202.40 672
8203.25 683
8204.11 659
8204.96 695
8205.82 682
8206.67 641
8207.53 649
8208.38 672
8209.24 719
8210.09 674
8210.95 652
8211.81 717
8212.66 683
8213.52 729
8214.37 670
8215.23 687
8216.08 696
8216.94 750
8217.79 744
8218.65 718
8219.50 721
8220.36 745
8221.22 777
8222.07 780
8222.93 770
8223.78 728
8224.64 761
8225.50 708
8226.35 755
8227.21 708
8228.06 742
8228.92 700
8229.78 682
8230.63 724
8231.49 736
8232.34 725
8233.20 696
8234.06 670
8234.91 684
8235.77 705
8236.63 702
8237.48 705
8238.34 690
8239.20 709
8240.05 677
8240.91 713
8241.77 664
8242.62 686
8243.48 688
8244.34 688
8245.19 677
8246.05 697
8246.91 651
8247.77 652
8248.62 650
8249.48 628
8250.34 694
8251.20 615
8252.05 672
8252.91 677
8253.77 661
8254.62 684
8255.48 645
8256.34 673
8257.20 692
8258.06 658
8258.91 711
8259.77 697
8260.63 678
8261.49 691
8262.34 710
8263.20 738
8264.06 762
8264.92 743
8265.78 700
8266.63 701
8267.49 712
8268.35 695
8269.21 705
8270.07 735
8270.93 755
8271.78 738
8272.64 790
8273.50 780
8274.36 785
8275.22 819
8276.08 880
8276.93 848
8277.79 834
8278.65 855
8279.51 861
8280.37 841
8281.23 896
8282.09 935
8282.95 969
8283.81 911
8284.66 895
8285.52 932
8286.38 863
8287.24 864
8288.10 880
8288.96 874
8289.82 859
8290.68 854
8291.54 944
8292.40 986
8293.26 959
8294.12 1069
8294.98 1089
8295.84 1133
8296.70 1178
8297.56 1232
8298.42 1154
8299.28 1122
8300.13 1051
8300.99 1026
8301.85 1012
8302.71 949
8303.57 939
8304.43 934
8305.29 896
8306.16 805
8307.02 839
8307.88 826
8308.74 833
8309.60 841
8310.46 861
8311.32 787
8312.18 789
8313.04 804
8313.90 766
8314.76 768
8315.62 821
8316.48 760
8317.34 755
8318.20 738
8319.06 756
8319.92 725
8320.78 731
8321.65 675
8322.51 736
8323.37 753
8324.23 750
8325.09 719
8325.95 706
8326.81 680
8327.67 681
8328.53 676
8329.40 710
8330.26 720
8331.12 697
8331.98 710
8332.84 713
8333.70 678
8334.57 690
8335.43 713
8336.29 685
8337.15 730
8338.01 730
8338.87 702
8339.74 653
8340.60 660
8341.46 675
8342.32 739
8343.18 705
8344.05 719
8344.91 715
8345.77 714
8346.63 715
8347.49 699
8348.36 694
8349.22 706
8350.08 725
8350.94 733
8351.81 688
8352.67 719
8353.53 739
8354.39 691
8355.26 724
8356.12 732
8356.98 706
8357.85 751
8358.71 748
8359.57 693
8360.43 673
8361.30 723
8362.16 726
8363.02 712
8363.89 712
8364.75 717
8365.61 692
8366.48 719
8367.34 732
8368.20 741
8369.07 693
8369.93 754
8370.79 741
8371.66 701
8372.52 677
8373.38 712
8374.25 701
8375.11 699
8375.98 701
8376.84 692
8377.70 696
8378.57 711
8379.43 720
8380.30 710
8381.16 760
8382.02 727
8382.89 734
8383.75 801
8384.62 707
8385.48 694
8386.34 718
8387.21 735
8388.07 694
8388.94 687
8389.80 719
8390.67 737
8391.53 740
8392.40 703
8393.26 745
8394.13 718
8394.99 688
8395.85 696
8396.72 737
8397.58 739
8398.45 684
8399.31 702
8400.18 653
8401.04 694
8401.91 703
8402.77 736
8403.64 754
8404.50 767
8405.37 717
8406.24 735
8407.10 796
8407.97 744
8408.83 705
8409.70 734
8410.56 768
8411.43 744
8412.29 771
8413.16 757
8414.03 764
8414.89 784
8415.76 763
8416.62 808
8417.49 820
8418.35 809
8419.22 842
8420.09 809
8420.95 784
8421.82 838
8422.69 855
8423.55 840
8424.42 840
8425.28 891
8426.15 914
8427.02 858
8427.88 876
8428.75 908
8429.62 863
8430.48 927
8431.35 902
8432.22 941
8433.08 938
8433.95 961
8434.82 988
8435.68 999
8436.55 1020
8437.42 1039
8438.28 1055
8439.15 1076
8440.02 1058
8440.89 1099
8441.75 1185
8442.62 1201
8443.49 1314
8444.35 1291
8445.22 1326
8446.09 1403
8446.96 1437
8447.82 1477
8448.69 1505
8449.56 1549
8450.43 1502
8451.29 1517
8452.16 1499
8453.03 1461
8453.90 1446
8454.76 1509
8455.63 1422
8456.50 1434
8457.37 1457
8458.24 1489
8459.10 1502
8459.97 1435
8460.84 1460
8461.71 1484
8462.58 1479
8463.45 1454
8464.31 1461
8465.18 1429
8466.05 1434
8466.92 1351
8467.79 1247
8468.66 1286
8469.52 1342
8470.39 1283
8471.26 1254
8472.13 1276
8473.00 1277
8473.87 1333
8474.74 1312
8475.61 1263
8476.47 1278
8477.34 1299
8478.21 1249
8479.08 1314
8479.95 1324
8480.82 1352
8481.69 1432
8482.56 1415
8483.43 1427
8484.30 1426
8485.17 1402
8486.04 1426
8486.91 1397
8487.78 1413
8488.64 1366
8489.51 1315
8490.38 1327
8491.25 1297
8492.12 1313
8492.99 1362
8493.86 1315
8494.73 1295
8495.60 1269
8496.47 1350
8497.34 1335
8498.21 1313
8499.08 1307
8499.95 1282
8500.82 1317
8501.69 1325
8502.56 1303
8503.43 1382
8504.30 1360
8505.17 1319
8506.05 1402
8506.92 1429
8507.79 1357
8508.66 1396
8509.53 1354
8510.40 1443
8511.27 1464
8512.14 1456
8513.01 1457
8513.88 1506
8514.75 1417
8515.62 1465
8516.49 1449
8517.37 1483
8518.24 1481
8519.11 1477
8519.98 1499
8520.85 1407
8521.72 1510
8522.59 1495
8523.46 1519
8524.33 1563
8525.21 1588
8526.08 1612
8526.95 1628
8527.82 1666
8528.69 1694
8529.56 1750
8530.44 1786
8531.31 1824
8532.18 1733
8533.05 1782
8533.92 1789
8534.80 1793
8535.67 1823
8536.54 1755
8537.41 1768
8538.28 1759
8539.16 1793
8540.03 1824
8540.90 1848
8541.77 1846
8542.64 1956
8543.52 2069
8544.39 2273
8545.26 2466
8546.13 2607
8547.01 2821
8547.88 3013
8548.75 3318
8549.62 3353
8550.50 3365
8551.37 3399
8552.24 3363
8553.12 3210
8553.99 3123
8554.86 3057
8555.73 2965
8556.61 2893
8557.48 2748
8558.35 2653
8559.23 2494
8560.10 2308
8560.97 2231
8561.85 2084
8562.72 1947
8563.59 1872
8564.47 1740
8565.34 1678
8566.21 1625
8567.09 1573
8567.96 1513
8568.83 1423
8569.71 1410
8570.58 1363
8571.46 1409
8572.33 1372
8573.20 1327
8574.08 1331
8574.95 1320
8575.83 1272
8576.70 1286
8577.57 1290
8578.45 1302
8579.32 1293
8580.20 1327
8581.07 1324
8581.94 1307
8582.82 1279
8583.69 1348
8584.57 1360
8585.44 1338
8586.32 1394
8587.19 1416
8588.07 1463
8588.94 1421
8589.82 1351
8590.69 1420
8591.57 1455
8592.44 1407
8593.32 1417
8594.19 1390
8595.07 1400
8595.94 1391
8596.82 1424
8597.69 1445
8598.57 1463
8599.44 1407
8600.32 1443
8601.19 1444
8602.07 1478
8602.94 1477
8603.82 1440
8604.69 1465
8605.57 1488
8606.44 1459
8607.32 1488
8608.20 1520
8609.07 1582
8609.95 1556
8610.82 1598
8611.70 1562
8612.57 1597
8613.45 1590
8614.33 1606
8615.20 1631
8616.08 1630
8616.95 1654
8617.83 1678
8618.71 1667
8619.58 1698
8620.46 1700
8621.34 1752
8622.21 1785
8623.09 1796
8623.97 1859
8624.84 1878
8625.72 1864
8626.59 1852
8627.47 1878
8628.35 1945
8629.22 1871
8630.10 1995
8630.98 1952
8631.86 1957
8632.73 1977
8633.61 1931
8634.49 1928
8635.36 2058
8636.24 2140
8637.12 2037
8637.99 2075
8638.87 2069
8639.75 2080
8640.63 2117
8641.50 2177
8642.38 2194
8643.26 2184
8644.14 2228
8645.01 2294
8645.89 2292
8646.77 2388
8647.65 2406
8648.52 2413
8649.40 2476
8650.28 2488
8651.16 2556
8652.04 2636
8652.91 2683
8653.79 2686
8654.67 2733
8655.55 2719
8656.43 2792
8657.30 2807
8658.18 2863
8659.06 2907
8659.94 3045
8660.82 3040
8661.70 3152
8662.57 3245
8663.45 3364
8664.33 3545
8665.21 3694
8666.09 3973
8666.97 4119
8667.85 4183
8668.72 4152
8669.60 4156
8670.48 4338
8671.36 4420
8672.24 4473
8673.12 4551
8674.00 4619
8674.88 4837
8675.76 5023
8676.63 5018
8677.51 5081
8678.39 5051
8679.27 4934
8680.15 4751
8681.03 4588
8681.91 4515
8682.79 4375
8683.67 4188
8684.55 3940
8685.43 3835
8686.31 3813
8687.19 3869
8688.07 3912
8688.95 4098
8689.83 4421
8690.71 4841
8691.59 5233
8692.47 5778
8693.35 6210
8694.23 6721
8695.11 7050
8695.99 7082
8696.87 7108
8697.75 6933
8698.63 6440
8699.51 6101
8700.39 5684
8701.27 5325
8702.15 4827
8703.03 4432
8703.91 4205
8704.79 3940
8705.67 3676
8706.55 3408
8707.43 3231
8708.31 3098
8709.19 2897
8710.07 2750
8710.96 2636
8711.84 2622
8712.72 2511
8713.60 2332
8714.48 2361
8715.36 2279
8716.24 2198
8717.12 2159
8718.00 2043
8718.89 2081
8719.77 2060
8720.65 2017
8721.53 2092
8722.41 1994
8723.29 2027
8724.17 2038
8725.06 2028
8725.94 2004
8726.82 2068
8727.70 2060
8728.58 2110
8729.46 2079
8730.35 2130
8731.23 2182
8732.11 2205
8732.99 2195
8733.87 2203
8734.76 2177
8735.64 2109
8736.52 2131
8737.40 2159
8738.29 2061
8739.17 2015
8740.05 2088
8740.93 2089
8741.81 2036
8742.70 2031
8743.58 1979
8744.46 1979
8745.34 1963
8746.23 2008
8747.11 1991
8747.99 2022
8748.88 2002
8749.76 1971
8750.64 2029
8751.52 2034
8752.41 2103
8753.29 2143
8754.17 2185
8755.06 2234
8755.94 2300
8756.82 2439
8757.71 2554
8758.59 2623
8759.47 2716
8760.36 2697
8761.24 2751
8762.12 2761
8763.01 2697
8763.89 2614
8764.77 2523
8765.66 2474
8766.54 2477
8767.42 2460
8768.31 2341
8769.19 2229
8770.08 2358
8770.96 2340
8771.84 2220
8772.73 2314
8773.61 2313
8774.50 2320
8775.38 2287
8776.26 2259
8777.15 2111
8778.03 2122
8778.92 2027
8779.80 2008
8780.69 1999
8781.57 1929
8782.46 1874
8783.34 1815
8784.22 1876
8785.11 1784
8785.99 1838
8786.88 1821
8787.76 1858
8788.65 1855
8789.53 1936
8790.42 1873
8791.30 1919
8792.19 1860
8793.07 1909
8793.96 1829
8794.84 1849
8795.73 1853
8796.61 1825
8797.50 1778
8798.38 1799
8799.27 1804
8800.15 1737
8801.04 1698
8801.93 1698
8802.81 1669
8803.70 1743
8804.58 1724
8805.47 1691
8806.35 1713
8807.24 1719
8808.12 1657
8809.01 1643
8809.90 1675
8810.78 1721
8811.67 1682
8812.55 1713
8813.44 1684
8814.33 1653
8815.21 1662
8816.10 1607
8816.98 1568
8817.87 1650
8818.76 1707
8819.64 1659
8820.53 1641
8821.42 1653
8822.30 1610
8823.19 1664
8824.08 1580
8824.96 1579
8825.85 1530
8826.74 1481
8827.62 1536
8828.51 1541
8829.40 1461
8830.28 1459
8831.17 1413
8832.06 1378
8832.94 1425
8833.83 1411
8834.72 1383
8835.61 1410
8836.49 1312
8837.38 1298
8838.27 1254
8839.16 1284
8840.04 1331
8840.93 1255
8841.82 1278
8842.70 1211
8843.59 1269
8844.48 1290
8845.37 1289
8846.26 1301
8847.14 1219
8848.03 1243
8848.92 1256
8849.81 1225
8850.69 1215
8851.58 1199
8852.47 1164
8853.36 1149
8854.25 1177
8855.13 1094
8856.02 1099
8856.91 1061
8857.80 1059
8858.69 1088
8859.58 1100
8860.46 1076
8861.35 1109
8862.24 1040
8863.13 1048
8864.02 1044
8864.91 1019
8865.80 1029
8866.68 1047
8867.57 1023
8868.46 1022
8869.35 1071
8870.24 1037
8871.13 1063
8872.02 1014
8872.91 970
8873.80 999
8874.69 988
8875.57 1019
8876.46 946
8877.35 974
8878.24 965
8879.13 932
8880.02 945
8880.91 945
8881.80 917
8882.69 886
8883.58 975
8884.47 897
8885.36 904
8886.25 954
8887.14 969
8888.03 946
8888.92 964
8889.81 940
8890.70 934
8891.59 952
8892.48 969
8893.37 888
8894.26 857
8895.15 887
8896.04 883
8896.93 858
8897.82 792
8898.71 863
8899.60 859
8900.49 839
8901.38 856
8902.27 789
8903.16 823
8904.05 833
8904.94 837
8905.83 792
8906.72 764
8907.61 810
8908.50 787
8909.40 788
8910.29 765
8911.18 778
8912.07 765
8912.96 743
8913.85 703
8914.74 761
8915.63 754
8916.52 778
8917.42 778
8918.31 751
8919.20 798
8920.09 771
8920.98 772
8921.87 763
8922.76 733
8923.66 748
8924.55 739
8925.44 783
8926.33 719
8927.22 702
8928.11 745
8929.01 749
8929.90 718
8930.79 719
8931.68 739
8932.57 733
8933.47 678
8934.36 700
8935.25 676
8936.14 692
8937.03 681
8937.93 682
8938.82 685
8939.71 643
8940.60 669
8941.50 698
8942.39 697
8943.28 675
8944.17 621
8945.07 630
8945.96 658
8946.85 697
8947.75 654
8948.64 683
8949.53 697
8950.42 660
8951.32 602
8952.21 615
8953.10 668
8954.00 666
8954.89 686
8955.78 687
8956.68 609
8957.57 662
8958.46 683
8959.36 701
8960.25 658
8961.14 644
8962.04 708
8962.93 674
8963.82 684
8964.72 677
8965.61 656
8966.50 657
8967.40 637
8968.29 655
8969.19 661
8970.08 676
8970.97 634
8971.87 670
8972.76 680
8973.66 621
8974.55 659
8975.44 674
8976.34 635
8977.23 650
8978.13 665
8979.02 664
8979.91 642
8980.81 636
8981.70 629
8982.60 631
8983.49 649
8984.39 651
8985.28 661
8986.18 621
8987.07 646
8987.97 624
8988.86 627
8989.76 652
8990.65 653
8991.55 655
8992.44 656
8993.34 664
8994.23 629
8995.13 623
8996.02 637
8996.92 647
8997.81 631
8998.71 646
8999.60 678
9000.50 643
9001.39 668
9002.29 664
9003.18 646
9004.08 640
9004.98 621
9005.87 593
9006.77 590
9007.66 618
9008.56 642
9009.45 626
9010.35 612
9011.25 575
9012.14 627
9013.04 615
9013.93 642
9014.83 606
9015.73 617
9016.62 610
9017.52 623
9018.42 613
9019.31 613
9020.21 603
9021.10 585
9022.00 598
9022.90 647
9023.79 610
9024.69 590
9025.59 609
9026.48 575
9027.38 592
9028.28 591
9029.17 604
9030.07 608
9030.97 618
9031.87 658
9032.76 622
9033.66 618
9034.56 609
9035.45 643
9036.35 620
9037.25 613
9038.15 621
9039.04 632
9039.94 614
9040.84 595
9041.73 629
9042.63 660
9043.53 611
9044.43 601
9045.33 637
9046.22 615
9047.12 667
9048.02 637
9048.92 646
9049.81 674
9050.71 629
9051.61 652
9052.51 642
9053.41 683
9054.30 688
9055.20 674
9056.10 644
9057.00 632
9057.90 732
9058.80 700
9059.69 681
9060.59 712
9061.49 675
9062.39 652
9063.29 672
9064.19 665
9065.08 681
9065.98 666
9066.88 683
9067.78 693
9068.68 681
9069.58 686
9070.48 666
9071.38 672
9072.27 661
9073.17 688
9074.07 654
9074.97 665
9075.87 685
9076.77 651
9077.67 674
9078.57 665
9079.47 662
9080.37 664
9081.27 655
9082.17 664
9083.07 682
9083.97 680
9084.87 698
9085.76 717
9086.66 680
9087.56 651
9088.46 716
9089.36 643
9090.26 709
9091.16 697
9092.06 730
9092.96 767
9093.86 743
9094.76 739
9095.66 749
9096.56 770
9097.46 746
9098.36 722
9099.26 694
9100.17 766
9101.07 719
9101.97 750
9102.87 718
9103.77 696
9104.67 662
9105.57 677
9106.47 636
9107.37 667
9108.27 708
9109.17 672
9110.07 682
9110.97 667
9111.87 648
9112.77 650
9113.68 668
9114.58 669
9115.48 653
9116.38 637
9117.28 668
9118.18 665
9119.08 627
9119.98 628
9120.89 667
9121.79 664
9122.69 656
9123.59 644
9124.49 631
9125.39 663
9126.29 625
9127.20 646
9128.10 620
9129.00 632
9129.90 612
9130.80 618
9131.71 660
9132.61 631
9133.51 599
9134.41 623
9135.31 624
9136.22 635
9137.12 617
9138.02 613
9138.92 630
9139.83 593
9140.73 625
9141.63 570
9142.53 620
9143.43 614
9144.34 621
9145.24 598
9146.14 592
9147.05 662
9147.95 629
9148.85 620
9149.75 625
9150.66 613
9151.56 602
9152.46 595
9153.37 612
9154.27 633
9155.17 596
9156.07 638
9156.98 637
9157.88 620
9158.78 597
9159.69 641
9160.59 668
9161.49 666
9162.40 597
9163.30 629
9164.20 634
9165.11 603
9166.01 637
9166.92 614
9167.82 647
9168.72 636
9169.63 626
9170.53 625
9171.43 677
9172.34 611
9173.24 660
9174.15 654
9175.05 626
9175.95 659
9176.86 633
9177.76 628
9178.67 612
9179.57 652
9180.48 627
9181.38 642
9182.28 657
9183.19 672
9184.09 633
9185.00 648
9185.90 615
9186.81 629
9187.71 638
9188.62 628
9189.52 619
9190.43 670
9191.33 665
9192.24 637
9193.14 604
9194.05 610
9194.95 639
9195.86 612
9196.76 654
9197.67 635
9198.57 632
9199.48 604
9200.38 635
9201.29 671
9202.19 660
9203.10 691
9204.00 665
9204.91 649
9205.81 648
9206.72 621
9207.63 645
9208.53 643
9209.44 616
9210.34 642
9211.25 621
9212.15 629
9213.06 616
9213.97 636
9214.87 625
9215.78 626
9216.68 627
9217.59 637
9218.50 627
9219.40 614
9220.31 614
9221.22 611
9222.12 621
9223.03 623
9223.94 660
9224.84 632
9225.75 642
9226.65 685
9227.56 627
9228.47 610
9229.37 621
9230.28 566
9231.19 603
9232.10 593
9233.00 529
9233.91 590
9234.82 628
9235.72 600
9236.63 626
9237.54 615
9238.44 600
9239.35 634
9240.26 602
9241.17 595
9242.07 587
9242.98 579
9243.89 570
9244.80 598
9245.70 645
9246.61 597
9247.52 626
9248.43 578
9249.33 593
9250.24 567
9251.15 590
9252.06 563
9252.97 595
9253.87 585
9254.78 574
9255.69 591
9256.60 585
9257.51 585
9258.41 595
9259.32 557
9260.23 559
9261.14 566
9262.05 589
9262.96 624
9263.86 584
9264.77 572
9265.68 597
9266.59 649
9267.50 610
9268.41 615
9269.32 604
9270.22 609
9271.13 590
9272.04 630
9272.95 593
9273.86 583
9274.77 580
9275.68 603
9276.59 620
9277.50 574
9278.40 593
9279.31 611
9280.22 615
9281.13 617
9282.04 562
9282.95 556
9283.86 600
9284.77 574
9285.68 601
9286.59 611
9287.50 595
9288.41 601
9289.32 636
9290.23 614
9291.14 634
9292.05 615
9292.96 605
9293.87 581
9294.78 575
9295.69 606
9296.60 614
9297.51 635
9298.42 608
9299.33 621
9300.24 596
9301.15 581
9302.06 632
9302.97 651
9303.88 655
9304.79 622
9305.70 641
9306.61 604
9307.52 642
9308.43 671
9309.34 674
9310.25 712
9311.16 701
9312.07 696
9312.98 690
9313.90 672
9314.81 686
9315.72 667
9316.63 666
9317.54 657
9318.45 633
9319.36 646
9320.27 632
9321.18 638
9322.10 627
9323.01 658
9323.92 668
9324.83 660
9325.74 635
9326.65 657
9327.56 637
9328.48 614
9329.39 602
9330.30 646
9331.21 619
9332.12 626
9333.03 636
9333.95 628
9334.86 622
9335.77 648
9336.68 645
9337.59 642
9338.51 647
9339.42 682
9340.33 677
9341.24 640
9342.15 701
9343.07 673
9343.98 676
9344.89 662
9345.80 645
9346.72 655
9347.63 644
9348.54 618
9349.45 625
9350.37 635
9351.28 645
9352.19 639
9353.11 633
9354.02 630
9354.93 649
9355.84 640
9356.76 613
9357.67 586
9358.58 573
9359.50 582
9360.41 596
9361.32 584
9362.24 581
9363.15 582
9364.06 587
9364.98 589
9365.89 568
9366.80 567
9367.72 570
9368.63 568
9369.54 571
9370.46 598
9371.37 595
9372.28 566
9373.20 548
9374.11 581
9375.03 579
9375.94 630
9376.85 628
9377.77 615
9378.68 601
9379.60 612
9380.51 618
9381.42 647
9382.34 633
9383.25 653
9384.17 629
9385.08 633
9386.00 618
9386.91 631
9387.82 601
9388.74 581
9389.65 620
9390.57 631
9391.48 602
9392.40 620
9393.31 637
9394.23 641
9395.14 669
9396.06 665
9396.97 584
9397.89 599
9398.80 636
9399.72 600
9400.63 602
9401.55 599
9402.46 614
9403.38 596
9404.29 580
9405.21 628
9406.12 633
9407.04 584
9407.95 570
9408.87 586
9409.79 603
9410.70 594
9411.62 595
9412.53 591
9413.45 583
9414.36 594
9415.28 614
9416.20 589
9417.11 561
9418.03 559
9418.94 569
9419.86 585
9420.78 589
9421.69 604
9422.61 577
9423.52 579
9424.44 588
9425.36 595
9426.27 568
9427.19 568
9428.11 543
9429.02 531
9429.94 579
9430.86 547
9431.77 529
9432.69 591
9433.61 558
9434.52 606
9435.44 605
9436.36 551
9437.27 570
9438.19 593
9439.11 567
9440.02 581
9440.94 560
9441.86 577
9442.78 586
9443.69 579
9444.61 577
9445.53 577
9446.44 621
9447.36 587
9448.28 541
9449.20 554
9450.11 574
9451.03 588
9451.95 615
9452.87 590
9453.78 605
9454.70 583
9455.62 603
9456.54 601
9457.46 622
9458.37 617
9459.29 573
9460.21 597
9461.13 590
9462.05 583
9462.96 581
9463.88 579
9464.80 567
9465.72 611
9466.64 593
9467.56 602
9468.47 587
9469.39 563
9470.31 584
9471.23 612
9472.15 612
9473.07 617
9473.98 614
9474.90 598
9475.82 615
9476.74 602
9477.66 602
9478.58 622
9479.50 614
9480.42 632
9481.34 640
9482.26 625
9483.17 634
9484.09 609
9485.01 638
9485.93 677
9486.85 663
9487.77 636
9488.69 669
9489.61 659
9490.53 664
9491.45 607
9492.37 593
9493.29 601
9494.21 634
9495.13 640
9496.05 633
9496.97 639
9497.89 668
9498.81 637
9499.73 645
9500.65 658
9501.57 659
9502.49 634
9503.41 622
9504.33 636
9505.25 666
9506.17 653
9507.09 621
9508.01 666
9508.93 691
9509.85 680
9510.77 686
9511.69 694
9512.61 696
9513.53 677
9514.45 669
9515.37 677
9516.29 718
9517.21 733
9518.13 686
9519.05 708
9519.98 721
9520.90 733
9521.82 706
9522.74 684
9523.66 711
9524.58 737
9525.50 737
9526.42 742
9527.34 709
9528.27 716
9529.19 737
9530.11 743
9531.03 724
9531.95 716
9532.87 747
9533.79 750
9534.72 784
9535.64 792
9536.56 741
9537.48 786
9538.40 755
9539.32 771
9540.25 739
9541.17 769
9542.09 724
9543.01 759
9543.93 795
9544.86 782
9545.78 798
9546.70 804
9547.62 829
9548.55 802
9549.47 822
9550.39 826
9551.31 820
9552.24 797
9553.16 824
9554.08 820
9555.00 854
9555.93 895
9556.85 837
9557.77 896
9558.69 862
9559.62 926
9560.54 886
9561.46 889
9562.39 897
9563.31 881
9564.23 900
9565.15 972
9566.08 977
9567.00 920
9567.92 916
9568.85 941
9569.77 962
9570.69 994
9571.62 953
9572.54 978
9573.46 1021
9574.39 979
9575.31 995
9576.23 1041
9577.16 1019
9578.08 1021
9579.01 1029
9579.93 1049
9580.85 1071
9581.78 1114
9582.70 1126
9583.63 1086
9584.55 1064
9585.47 1121
9586.40 1097
9587.32 1118
9588.25 1133
9589.17 1152
9590.09 1066
9591.02 1130
9591.94 1128
9592.87 1152
9593.79 1151
9594.72 1187
9595.64 1138
9596.57 1183
9597.49 1153
9598.42 1217
9599.34 1252
9600.26 1190
9601.19 1263
9602.11 1271
9603.04 1284
9603.96 1332
9604.89 1320
9605.81 1357
9606.74 1358
9607.66 1373
9608.59 1389
9609.51 1375
9610.44 1442
9611.37 1362
9612.29 1391
9613.22 1464
9614.14 1420
9615.07 1459
9615.99 1418
9616.92 1474
9617.84 1451
9618.77 1478
9619.70 1466
9620.62 1498
9621.55 1487
9622.47 1474
9623.40 1494
9624.32 1535
9625.25 1563
9626.18 1583
9627.10 1538
9628.03 1547
9628.95 1589
9629.88 1566
9630.81 1638
9631.73 1671
9632.66 1600
9633.59 1716
9634.51 1694
9635.44 1777
9636.37 1765
9637.29 1752
9638.22 1776
9639.15 1813
9640.07 1838
9641.00 1891
9641.93 1873
9642.85 1997
9643.78 2104
9644.71 2136
9645.63 2161
9646.56 2190
9647.49 2148
9648.41 2162
9649.34 2179
9650.27 2140
9651.20 2104
9652.12 2168
9653.05 2169
9653.98 2116
9654.91 2123
9655.83 2155
9656.76 2052
9657.69 2092
9658.62 2137
9659.54 2114
9660.47 2159
9661.40 2110
9662.33 2095
9663.25 2089
9664.18 2111
9665.11 2151
9666.04 2159
9666.97 2137
9667.89 2192
9668.82 2136
9669.75 2188
9670.68 2271
9671.61 2327
9672.53 2336
9673.46 2332
9674.39 2462
9675.32 2450
9676.25 2424
9677.18 2558
9678.11 2497
9679.03 2472
9679.96 2430
9680.89 2506
9681.82 2491
9682.75 2482
9683.68 2522
9684.61 2451
9685.54 2435
9686.46 2439
9687.39 2505
9688.32 2586
9689.25 2578
9690.18 2577
9691.11 2550
9692.04 2627
9692.97 2630
9693.90 2620
9694.83 2572
9695.76 2637
9696.69 2656
9697.61 2659
9698.54 2636
9699.47 2631
9700.40 2673
9701.33 2621
9702.26 2665
9703.19 2642
9704.12 2700
9705.05 2695
9705.98 2685
9706.91 2746
9707.84 2862
9708.77 2783
9709.70 2856
9710.63 2918
9711.56 3053
9712.49 3099
9713.42 3273
9714.35 3392
9715.28 3499
9716.21 3612
9717.14 3708
9718.07 3737
9719.00 3730
9719.94 3804
9720.87 3634
9721.80 3591
9722.73 3508
9723.66 3210
9724.59 3153
9725.52 3098
9726.45 3099
9727.38 2948
9728.31 2773
9729.24 2670
9730.17 2644
9731.10 2667
9732.04 2499
9732.97 2523
9733.90 2441
9734.83 2439
9735.76 2440
9736.69 2443
9737.62 2374
9738.55 2316
9739.49 2376
9740.42 2314
9741.35 2266
9742.28 2200
9743.21 2072
9744.14 2144
9745.08 2150
9746.01 2098
9746.94 1957
9747.87 1921
9748.80 1955
9749.74 1969
9750.67 1966
9751.60 1873
9752.53 1833
9753.46 1922
9754.40 1865
9755.33 1896
9756.26 1830
9757.19 1838
9758.13 1817
9759.06 1823
9759.99 1770
9760.92 1764
9761.85 1787
9762.79 1770
9763.72 1794
9764.65 1805
9765.59 1766
9766.52 1787
9767.45 1753
9768.38 1789
9769.32 1836
9770.25 1792
9771.18 1817
9772.12 1863
9773.05 1851
9773.98 1850
9774.92 1844
9775.85 1780
9776.78 1769
9777.71 1815
9778.65 1751
9779.58 1732
9780.52 1738
9781.45 1744
9782.38 1736
9783.32 1788
9784.25 1790
9785.18 1768
9786.12 1772
9787.05 1840
9787.98 1774
9788.92 1742
9789.85 1786
9790.79 1759
9791.72 1786
9792.65 1702
9793.59 1669
9794.52 1717
9795.46 1707
9796.39 1695
9797.32 1682
9798.26 1699
9799.19 1642
9800.13 1633
9801.06 1686
9802.00 1696
9802.93 1629
9803.87 1583
9804.80 1590
9805.73 1541
9806.67 1556
9807.60 1534
9808.54 1491
9809.47 1470
9810.41 1455
9811.34 1392
9812.28 1387
9813.21 1380
9814.15 1343
9815.08 1340
9816.02 1365
9816.95 1301
9817.89 1311
9818.82 1273
9819.76 1285
9820.69 1242
9821.63 1213
9822.57 1233
9823.50 1235
9824.44 1245
9825.37 1245
9826.31 1222
9827.24 1226
9828.18 1193
9829.11 1181
9830.05 1237
9830.99 1190
9831.92 1188
9832.86 1179
9833.79 1218
9834.73 1243
9835.67 1172
9836.60 1186
9837.54 1168
9838.47 1194
9839.41 1201
9840.35 1190
9841.28 1168
9842.22 1192
9843.16 1220
9844.09 1140
9845.03 1158
9845.97 1143
9846.90 1152
9847.84 1139
9848.78 1154
9849.71 1163
9850.65 1160
9851.59 1150
9852.52 1155
9853.46 1125
9854.40 1135
9855.33 1127
9856.27 1133
9857.21 1152
9858.14 1176
9859.08 1130
9860.02 1126
9860.96 1155
9861.89 1133
9862.83 1173
9863.77 1141
9864.71 1111
9865.64 1120
9866.58 1135
9867.52 1061
9868.46 1072
9869.39 1049
9870.33 1054
9871.27 1035
9872.21 1055
9873.15 1052
9874.08 1084
9875.02 1037
9875.96 1007
9876.90 1034
9877.83 995
9878.77 1022
9879.71 1028
9880.65 1047
9881.59 1084
9882.53 1037
9883.46 1022
9884.40 1036
9885.34 978
9886.28 1004
9887.22 995
9888.16 990
9889.10 999
9890.03 1053
9890.97 1057
9891.91 1032
9892.85 1001
9893.79 1031
9894.73 1059
9895.67 1034
9896.61 1003
9897.54 941
9898.48 962
9899.42 964
9900.36 920
9901.30 942
9902.24 942
9903.18 963
9904.12 987
9905.06 1032
9906.00 968
9906.94 969
9907.88 992
9908.82 1017
9909.76 1004
9910.70 1035
9911.63 1040
9912.57 1017
9913.51 1027
9914.45 990
9915.39 1023
9916.33 1056
9917.27 1047
9918.21 1066
9919.15 1061
9920.09 1070
9921.03 1091
9921.97 1087
9922.91 1122
9923.85 1198
9924.79 1227
9925.74 1287
9926.68 1347
9927.62 1382
9928.56 1338
9929.50 1414
9930.44 1436
9931.38 1449
9932.32 1429
9933.26 1294
9934.20 1271
9935.14 1231
9936.08 1197
9937.02 1153
9937.96 1176
9938.90 1178
9939.85 1139
9940.79 1046
9941.73 1059
9942.67 995
9943.61 965
9944.55 1004
9945.49 934
9946.43 947
9947.38 953
9948.32 968
9949.26 1008
9950.20 1042
9951.14 1032
9952.08 985
9953.02 1025
9953.97 1023
9954.91 1006
9955.85 1032
9956.79 1033
9957.73 1078
9958.68 1073
9959.62 1021
9960.56 1053
9961.50 1048
9962.44 962
9963.39 972
9964.33 966
9965.27 933
9966.21 949
9967.15 917
9968.10 882
9969.04 893
9969.98 877
9970.92 858
9971.87 842
9972.81 887
9973.75 884
9974.69 851
9975.64 875
9976.58 855
9977.52 856
9978.47 819
9979.41 828
9980.35 847
9981.29 841
9982.24 862
9983.18 837
9984.12 844
9985.07 885
9986.01 834
9986.95 889
9987.90 842
9988.84 851
9989.78 877
9990.73 891
9991.67 850
9992.61 856
9993.56 852
9994.50 858
9995.44 826
9996.39 832
9997.33 832
9998.27 812
9999.22 808
10000.16 822
10001.11 871
10002.05 844
10002.99 803
10003.94 860
10004.88 825
10005.83 765
10006.77 804
10007.72 794
10008.66 802
10009.60 767
10010.55 773
10011.49 740
10012.44 748
10013.38 748
10014.33 760
10015.27 780
10016.21 733
10017.16 743
10018.10 747
10019.05 738
10019.99 783
10020.94 768
10021.88 777
10022.83 815
10023.77 777
10024.72 791
10025.66 755
10026.61 779
10027.55 757
10028.50 750
10029.44 773
10030.39 774
10031.33 762
10032.28 754
10033.23 771
10034.17 704
10035.12 711
10036.06 755
10037.01 730
10037.95 716
10038.90 739
10039.84 751
10040.79 744
10041.74 737
10042.68 713
10043.63 761
10044.57 721
10045.52 704
10046.47 663
10047.41 681
10048.36 712
10049.30 706
10050.25 718
10051.20 703
10052.14 711
10053.09 695
10054.04 706
10054.98 688
10055.93 686
10056.88 668
10057.82 687
10058.77 692
10059.72 670
10060.66 692
10061.61 661
10062.56 656
10063.50 663
10064.45 667
10065.40 686
10066.34 689
10067.29 662
10068.24 655
10069.18 667
10070.13 644
10071.08 651
10072.03 659
10072.97 703
10073.92 650
10074.87 666
10075.82 686
10076.76 685
10077.71 693
10078.66 698
10079.61 730
10080.55 697
10081.50 653
10082.45 681
10083.40 646
10084.34 674
10085.29 678
10086.24 664
10087.19 633
10088.14 651
10089.08 655
10090.03 661
10090.98 685
10091.93 678
10092.88 642
10093.83 674
10094.77 660
10095.72 669
10096.67 638
10097.62 660
10098.57 640
10099.52 680
10100.46 676
10101.41 682
10102.36 658
10103.31 672
10104.26 665
10105.21 716
10106.16 690
10107.11 674
10108.05 717
10109.00 669
10109.95 670
10110.90 683
10111.85 686
10112.80 644
10113.75 683
10114.70 728
10115.65 695
10116.60 684
10117.55 685
10118.50 704
10119.45 720
10120.39 703
10121.34 686
10122.29 662
10123.24 696
10124.19 711
10125.14 736
10126.09 668
10127.04 697
10127.99 722
10128.94 733
10129.89 756
10130.84 700
10131.79 692
10132.74 744
10133.69 741
10134.64 724
10135.59 725
10136.54 720
10137.49 763
10138.44 786
10139.39 767
10140.34 828
10141.30 819
10142.25 761
10143.20 807
10144.15 802
10145.10 778
10146.05 794
10147.00 821
10147.95 819
10148.90 815
10149.85 831
10150.80 834
10151.75 814
10152.70 799
10153.66 842
10154.61 872
10155.56 836
10156.51 896
10157.46 894
10158.41 862
10159.36 893
10160.31 900
10161.27 885
10162.22 885
10163.17 881
10164.12 922
10165.07 927
10166.02 966
10166.98 960
10167.93 982
10168.88 967
10169.83 952
10170.78 982
10171.73 1024
10172.69 976
10173.64 1026
10174.59 1050
10175.54 1091
10176.50 1096
10177.45 1050
10178.40 1113
10179.35 1118
10180.30 1108
10181.26 1122
10182.21 1128
10183.16 1177
10184.11 1151
10185.07 1161
10186.02 1164
10186.97 1073
10187.92 1102
10188.88 1175
10189.83 1149
10190.78 1155
10191.74 1157
10192.69 1149
10193.64 1115
10194.59 1094
10195.55 1106
10196.50 1157
10197.45 1204
10198.41 1131
10199.36 1132
10200.31 1216
10201.27 1148
10202.22 1189
10203.17 1214
10204.13 1245
10205.08 1204
10206.03 1254
10206.99 1263
10207.94 1296
10208.89 1319
10209.85 1349
10210.80 1465
10211.76 1424
10212.71 1327
10213.66 1269
10214.62 1315
10215.57 1250
10216.53 1254
10217.48 1234
10218.43 1238
10219.39 1184
10220.34 1213
10221.30 1147
10222.25 1136
10223.21 1111
10224.16 1089
10225.11 1109
10226.07 1090
10227.02 1069
10227.98 1048
10228.93 1058
10229.89 1091
10230.84 1131
10231.80 1180
10232.75 1165
10233.71 1177
10234.66 1203
10235.62 1206
10236.57 1246
10237.53 1240
10238.48 1253
10239.44 1329
10240.39 1319
10241.35 1313
10242.30 1287
10243.26 1225
10244.21 1218
10245.17 1176
10246.12 1166
10247.08 1100
10248.03 1064
10248.99 1061
10249.94 1064
10250.90 1089
10251.86 1084
10252.81 1045
10253.77 1050
10254.72 1041
10255.68 968
10256.63 993
10257.59 1001
10258.55 942
10259.50 933
10260.46 882
10261.41 891
10262.37 872
10263.33 893
10264.28 927
10265.24 896
10266.20 861
10267.15 861
10268.11 874
10269.07 851
10270.02 818
10270.98 826
10271.94 820
10272.89 835
10273.85 851
10274.81 799
10275.76 841
10276.72 896
10277.68 852
10278.63 840
10279.59 799
10280.55 842
10281.50 768
10282.46 825
10283.42 809
10284.38 763
10285.33 776
10286.29 809
10287.25 733
10288.20 781
10289.16 769
10290.12 774
10291.08 774
10292.03 776
10292.99 738
10293.95 751
10294.91 762
10295.86 763
10296.82 758
10297.78 792
10298.74 760
10299.70 754
10300.65 811
10301.61 726
10302.57 739
10303.53 737
10304.49 736
10305.44 731
10306.40 748
10307.36 719
10308.32 737
10309.28 728
10310.24 731
10311.19 742
10312.15 731
10313.11 750
10314.07 755
10315.03 765
10315.99 737
10316.95 722
10317.90 772
10318.86 799
10319.82 771
10320.78 758
10321.74 795
10322.70 760
10323.66 741
10324.62 715
10325.58 767
10326.54 785
10327.49 734
10328.45 711
10329.41 730
10330.37 762
10331.33 773
10332.29 754
10333.25 793
10334.21 749
10335.17 730
10336.13 761
10337.09 791
10338.05 776
10339.01 742
10339.97 695
10340.93 712
10341.89 691
10342.85 670
10343.81 647
10344.77 667
10345.73 674
10346.69 685
10347.65 675
10348.61 657
10349.57 711
10350.53 648
10351.49 653
10352.45 623
10353.41 690
10354.37 657
10355.33 666
10356.29 683
10357.25 654
10358.21 605
10359.17 616
10360.13 663
10361.09 634
10362.06 641
10363.02 618
10363.98 607
10364.94 607
10365.90 580
10366.86 619
10367.82 650
10368.78 587
10369.74 611
10370.70 607
10371.67 594
10372.63 642
10373.59 611
10374.55 632
10375.51 584
10376.47 587
10377.43 585
10378.40 618
10379.36 615
10380.32 601
10381.28 611
10382.24 587
10383.20 613
10384.17 643
10385.13 602
10386.09 590
10387.05 611
10388.01 606
10388.98 609
10389.94 596
10390.90 594
10391.86 591
10392.82 603
10393.79 528
10394.75 567
10395.71 595
10396.67 636
10397.64 611
10398.60 609
10399.56 593
10400.52 611
10401.49 598
10402.45 591
10403.41 583
10404.37 594
10405.34 595
10406.30 546
10407.26 599
10408.23 594
10409.19 578
10410.15 597
10411.11 600
10412.08 637
10413.04 596
10414.00 555
10414.97 583
10415.93 576
10416.89 575
10417.86 598
10418.82 579
10419.78 613
10420.75 599
10421.71 616
10422.68 569
10423.64 594
10424.60 584
10425.57 597
10426.53 582
10427.49 617
10428.46 541
10429.42 555
10430.39 572
10431.35 555
10432.31 560
10433.28 533
10434.24 551
10435.21 531
10436.17 546
10437.13 511
10438.10 536
10439.06 516
10440.03 534
10440.99 538
10441.96 513
10442.92 504
10443.89 530
10444.85 548
10445.82 549
10446.78 540
10447.74 491
10448.71 519
10449.67 526
10450.64 499
10451.60 481
10452.57 526
10453.53 526
10454.50 550
10455.46 528
10456.43 534
10457.39 512
10458.36 512
10459.33 505
10460.29 519
10461.26 478
10462.22 514
10463.19 514
10464.15 513
10465.12 538
10466.08 509
10467.05 515
10468.01 506
10468.98 541
10469.95 505
10470.91 485
10471.88 484
10472.84 474
10473.81 508
10474.78 498
10475.74 497
10476.71 472
10477.67 510
10478.64 528
10479.61 498
10480.57 478
10481.54 509
10482.51 526
10483.47 527
10484.44 491
10485.41 490
10486.37 516
10487.34 507
10488.30 519
10489.27 491
10490.24 495
10491.20 531
10492.17 547
10493.14 547
10494.11 480
10495.07 484
10496.04 535
10497.01 519
10497.97 513
10498.94 510
10499.91 472
10500.88 506
10501.84 505
10502.81 518
10503.78 502
10504.74 498
10505.71 514
10506.68 528
10507.65 509
10508.61 519
10509.58 500
10510.55 517
10511.52 494
10512.49 469
10513.45 490
10514.42 476
10515.39 502
10516.36 516
10517.32 504
10518.29 496
10519.26 522
10520.23 528
10521.20 512
10522.17 490
10523.13 475
10524.10 497
10525.07 552
10526.04 499
10527.01 508
10527.98 517
10528.94 503
10529.91 491
10530.88 499
10531.85 528
10532.82 507
10533.79 514
10534.76 512
10535.72 548
10536.69 509
10537.66 533
10538.63 514
10539.60 540
10540.57 546
10541.54 546
10542.51 551
10543.48 518
10544.45 563
10545.42 501
10546.38 496
10547.35 517
10548.32 517
10549.29 566
10550.26 560
10551.23 550
10552.20 568
10553.17 533
10554.14 527
10555.11 529
10556.08 549
10557.05 545
10558.02 538
10558.99 580
10559.96 576
10560.93 551
10561.90 569
10562.87 557
10563.84 594
10564.81 578
10565.78 564
10566.75 566
10567.72 574
10568.69 587
10569.66 581
10570.63 586
10571.60 602
10572.57 583
10573.54 554
10574.51 546
10575.48 547
10576.46 544
10577.43 566
10578.40 538
10579.37 561
10580.34 564
10581.31 554
10582.28 567
10583.25 543
10584.22 554
10585.19 610
10586.16 572
10587.14 613
10588.11 616
10589.08 587
10590.05 574
10591.02 606
10591.99 640
10592.96 623
10593.94 590
10594.91 617
10595.88 617
10596.85 631
10597.82 631
10598.79 602
10599.77 666
10600.74 651
10601.71 654
10602.68 658
10603.65 678
10604.62 664
10605.60 692
10606.57 755
10607.54 714
10608.51 716
10609.49 710
10610.46 745
10611.43 782
10612.40 796
10613.37 796
10614.35 778
10615.32 771
10616.29 781
10617.26 784
10618.24 738
10619.21 780
10620.18 767
10621.16 747
10622.13 710
10623.10 675
10624.07 687
10625.05 666
10626.02 692
10626.99 734
10627.97 678
10628.94 673
10629.91 611
10630.89 630
10631.86 674
10632.83 676
10633.80 706
10634.78 653
10635.75 689
10636.73 706
10637.70 727
10638.67 710
10639.65 746
10640.62 718
10641.59 740
10642.57 742
10643.54 763
10644.51 743
10645.49 739
10646.46 718
10647.44 707
10648.41 726
10649.38 733
10650.36 719
10651.33 711
10652.31 690
10653.28 648
10654.25 651
10655.23 626
10656.20 630
10657.18 614
10658.15 592
10659.13 612
10660.10 623
10661.08 583
10662.05 565
10663.03 565
10664.00 566
10664.97 576
10665.95 601
10666.92 568
10667.90 575
10668.87 611
10669.85 548
10670.82 592
10671.80 589
10672.77 591
10673.75 593
10674.72 552
10675.70 574
10676.68 574
10677.65 535
10678.63 547
10679.60 567
10680.58 551
10681.55 592
10682.53 595
10683.50 615
10684.48 586
10685.45 609
10686.43 586
10687.41 568
10688.38 560
10689.36 556
10690.33 559
10691.31 569
10692.29 590
10693.26 593
10694.24 618
10695.21 598
10696.19 579
10697.17 627
10698.14 576
10699.12 568
10700.10 562
10701.07 580
10702.05 600
10703.02 574
10704.00 577
10704.98 587
10705.95 589
10706.93 576
10707.91 596
10708.88 561
10709.86 579
10710.84 598
10711.82 585
10712.79 579
10713.77 585
10714.75 553
10715.72 578
10716.70 589
10717.68 581
10718.65 581
10719.63 562
10720.61 547
10721.59 598
10722.56 586
10723.54 579
10724.52 608
10725.50 616
10726.47 573
10727.45 568
10728.43 619
10729.41 598
10730.38 573
10731.36 611
10732.34 583
10733.32 567
10734.30 592
10735.27 594
10736.25 601
10737.23 568
10738.21 591
10739.19 584
10740.16 592
10741.14 613
10742.12 636
10743.10 603
10744.08 604
10745.06 621
10746.03 620
10747.01 651
10747.99 633
10748.97 645
10749.95 633
10750.93 670
10751.91 645
10752.88 644
10753.86 662
10754.84 646
10755.82 602
10756.80 635
10757.78 638
10758.76 641
10759.74 667
10760.72 684
10761.70 652
10762.67 660
10763.65 677
10764.63 678
10765.61 691
10766.59 670
10767.57 709
10768.55 707
10769.53 714
10770.51 711
10771.49 697
10772.47 686
10773.45 710
10774.43 726
10775.41 702
10776.39 696
10777.37 750
10778.35 719
10779.33 727
10780.31 743
10781.29 723
10782.27 682
10783.25 682
10784.23 711
10785.21 754
10786.19 714
10787.17 687
10788.15 720
10789.13 740
10790.11 697
10791.09 723
10792.07 731
10793.05 710
10794.03 738
10795.01 739
10795.99 738
10796.97 725
10797.96 749
10798.94 698
10799.92 686
10800.90 670
10801.88 684
10802.86 736
10803.84 676
10804.82 697
10805.80 706
10806.79 707
10807.77 728
10808.75 717
10809.73 716
10810.71 693
10811.69 746
10812.67 695
10813.65 705
10814.64 674
10815.62 677
10816.60 682
10817.58 710
10818.56 705
10819.54 721
10820.53 753
10821.51 748
10822.49 742
10823.47 708
10824.45 698
10825.44 739
10826.42 714
10827.40 760
10828.38 778
10829.37 724
10830.35 732
10831.33 716
10832.31 762
10833.29 733
10834.28 779
10835.26 766
10836.24 761
10837.22 733
10838.21 769
10839.19 773
10840.17 751
10841.16 718
10842.14 736
10843.12 760
10844.10 754
10845.09 754
10846.07 754
10847.05 803
10848.04 771
10849.02 747
10850.00 795
10850.99 753
10851.97 806
10852.95 755
10853.94 753
10854.92 842
10855.90 804
10856.89 807
10857.87 881
10858.85 809
10859.84 848
10860.82 813
10861.80 828
10862.79 854
10863.77 855
10864.76 862
10865.74 901
10866.72 897
10867.71 894
10868.69 881
10869.68 859
10870.66 869
10871.64 887
10872.63 887
10873.61 840
10874.60 909
10875.58 920
10876.56 938
10877.55 956
10878.53 962
10879.52 953
10880.50 945
10881.49 935
10882.47 961
10883.46 995
10884.44 1015
10885.43 978
10886.41 981
10887.40 1022
10888.38 1010
10889.37 1025
10890.35 986
10891.34 1015
10892.32 1065
10893.31 1044
10894.29 1037
10895.28 1017
10896.26 1044
10897.25 1086
10898.23 1061
10899.22 1078
10900.20 1062
10901.19 1093
10902.17 1100
10903.16 1095
10904.15 1189
10905.13 1101
10906.12 1143
10907.10 1202
10908.09 1178
10909.07 1234
10910.06 1239
10911.05 1255
10912.03 1308
10913.02 1329
10914.00 1317
10914.99 1315
10915.98 1368
10916.96 1283
10917.95 1325
10918.94 1376
10919.92 1344
10920.91 1407
10921.89 1403
10922.88 1410
10923.87 1368
10924.85 1404
10925.84 1466
10926.83 1452
10927.81 1465
10928.80 1456
10929.79 1463
10930.77 1508
10931.76 1535
10932.75 1537
10933.74 1559
10934.72 1527
10935.71 1543
10936.70 1572
10937.68 1580
10938.67 1663
10939.66 1641
10940.65 1660
10941.63 1644
10942.62 1713
10943.61 1701
10944.59 1758
10945.58 1856
10946.57 1787
10947.56 1830
10948.54 1954
10949.53 1922
10950.52 1973
10951.51 2026
10952.50 2102
10953.48 2146
10954.47 2278
10955.46 2331
10956.45 2446
10957.44 2594
10958.42 2689
10959.41 2712
10960.40 2712
10961.39 2809
10962.38 2820
10963.36 2775
10964.35 2781
10965.34 2740
10966.33 2684
10967.32 2563
10968.31 2598
10969.30 2540
10970.28 2507
10971.27 2427
10972.26 2383
10973.25 2305
10974.24 2244
10975.23 2201
10976.22 2145
10977.21 2161
10978.19 2151
10979.18 2088
10980.17 2118
10981.16 2162
10982.15 2138
10983.14 2101
10984.13 2083
10985.12 2173
10986.11 2209
10987.10 2222
10988.09 2169
10989.08 2199
10990.07 2286
10991.06 2310
10992.04 2438
10993.03 2498
10994.02 2514
10995.01 2728
10996.00 2875
10996.99 3053
10997.98 3174
10998.97 3346
10999.96 3522
11000.95 3526
11001.94 3668
11002.93 3616
11003.92 3618
11004.91 3551
11005.90 3473
11006.89 3381
11007.88 3234
11008.87 3142
11009.87 2973
11010.86 2856
11011.85 2751
11012.84 2590
11013.83 2470
11014.82 2370
11015.81 2254
11016.80 2078
11017.79 2008
11018.78 1966
11019.77 1903
11020.76 1802
11021.75 1754
11022.74 1784
11023.74 1689
11024.73 1605
11025.72 1570
11026.71 1541
11027.70 1544
11028.69 1510
11029.68 1546
11030.67 1517
11031.67 1483
11032.66 1504
11033.65 1458
11034.64 1468
11035.63 1414
11036.62 1469
11037.61 1501
11038.61 1447
11039.60 1388
11040.59 1439
11041.58 1413
11042.57 1380
11043.56 1408
11044.56 1358
11045.55 1387
11046.54 1372
11047.53 1325
11048.53 1318
11049.52 1341
11050.51 1299
11051.50 1290
11052.49 1284
11053.49 1303
11054.48 1218
11055.47 1237
11056.46 1235
11057.46 1270
11058.45 1263
11059.44 1211
11060.43 1265
11061.43 1246
11062.42 1268
11063.41 1247
11064.41 1191
11065.40 1274
11066.39 1290
11067.38 1273
11068.38 1288
11069.37 1192
11070.36 1250
11071.36 1257
11072.35 1181
11073.34 1256
11074.34 1306
11075.33 1302
11076.32 1285
11077.32 1259
11078.31 1251
11079.30 1224
11080.30 1245
11081.29 1240
11082.28 1218
11083.28 1221
11084.27 1231
11085.27 1222
11086.26 1223
11087.25 1177
11088.25 1168
11089.24 1134
11090.24 1135
11091.23 1117
11092.22 1173
11093.22 1168
11094.21 1161
11095.21 1153
11096.20 1103
11097.19 1085
11098.19 1154
11099.18 1149
11100.18 1087
11101.17 1125
11102.17 1098
11103.16 1100
11104.16 1117
11105.15 1140
11106.15 1134
11107.14 1126
11108.13 1100
11109.13 1053
11110.12 1079
11111.12 1065
11112.11 1042
11113.11 1033
11114.10 989
11115.10 1053
11116.09 1017
11117.09 1013
11118.09 1020
11119.08 1055
11120.08 1044
11121.07 989
11122.07 1002
11123.06 1019
11124.06 1020
11125.05 1059
11126.05 1030
11127.04 1022
11128.04 1031
11129.04 1021
11130.03 1022
11131.03 1022
11132.02 1039
11133.02 1026
11134.02 1012
11135.01 1023
11136.01 1019
11137.00 991
11138.00 961
11139.00 1019
11139.99 1006
11140.99 990
11141.98 986
11142.98 990
11143.98 968
11144.97 972
11145.97 936
11146.97 949
11147.96 965
11148.96 950
11149.96 983
11150.95 963
11151.95 918
11152.95 935
11153.94 959
11154.94 948
11155.94 970
11156.93 958
11157.93 982
11158.93 1003
11159.93 959
11160.92 971
11161.92 947
11162.92 958
11163.92 994
11164.91 939
11165.91 915
11166.91 889
11167.90 899
11168.90 905
11169.90 945
11170.90 974
11171.90 955
11172.89 955
11173.89 911
11174.89 947
11175.89 940
11176.88 913
11177.88 918
11178.88 934
11179.88 952
11180.88 967
11181.87 943
11182.87 940
11183.87 920
11184.87 940
11185.87 967
11186.87 878
11187.86 916
11188.86 924
11189.86 952
11190.86 933
11191.86 903
11192.86 951
11193.86 981
11194.85 965
11195.85 972
11196.85 954
11197.85 996
11198.85 1015
11199.85 1009
11200.85 1000
11201.85 966
11202.84 984
11203.84 1004
11204.84 995
11205.84 1024
11206.84 1005
11207.84 1005
11208.84 1035
11209.84 1054
11210.84 1005
11211.84 1056
11212.84 1048
11213.84 1034
11214.84 1015
11215.84 1048
11216.84 1048
11217.84 1032
11218.84 983
11219.84 1008
11220.84 1040
11221.84 1013
11222.84 1051
11223.84 991
11224.84 1004
11225.84 1003
11226.84 1018
11227.84 1015
11228.84 959
11229.84 1011
11230.84 1023
11231.84 982
11232.84 960
11233.84 1014
11234.84 1015
11235.84 985
11236.84 1012
11237.84 1017
11238.84 1000
11239.84 987
11240.84 976
11241.84 1012
11242.84 1019
11243.84 1068
11244.84 1045
11245.85 1017
11246.85 999
11247.85 1055
11248.85 1041
11249.85 1038
11250.85 1015
11251.85 988
11252.85 1052
11253.86 1051
11254.86 1051
11255.86 1065
11256.86 1066
11257.86 1108
11258.86 1067
11259.86 998
11260.87 1034
11261.87 1053
11262.87 1073
11263.87 1055
11264.87 1065
11265.87 1102
11266.88 1094
11267.88 1065
11268.88 1069
11269.88 1098
11270.88 1130
11271.89 1116
11272.89 1109
11273.89 1145
11274.89 1139
11275.90 1125
11276.90 1114
11277.90 1045
11278.90 1072
11279.90 1151
11280.91 1150
11281.91 1058
11282.91 1107
11283.92 1076
11284.92 1022
11285.92 1067
11286.92 998
11287.93 979
11288.93 993
11289.93 962
11290.94 929
11291.94 932
11292.94 929
11293.94 923
11294.95 921
11295.95 917
11296.95 939
11297.96 892
11298.96 898
11299.96 886
11300.97 862
11301.97 842
11302.97 879
11303.98 872
11304.98 852
11305.98 858
11306.99 859
11307.99 894
11309.00 870
11310.00 841
11311.00 864
11312.01 884
11313.01 886
11314.02 859
11315.02 891
11316.02 877
11317.03 896
11318.03 960
11319.04 889
11320.04 894
11321.04 865
11322.05 929
11323.05 908
11324.06 918
11325.06 906
11326.07 906
11327.07 861
11328.08 848
11329.08 881
11330.09 862
11331.09 861
11332.10 823
11333.10 845
11334.10 858
11335.11 863
11336.11 858
11337.12 800
11338.12 856
11339.13 895
11340.14 873
11341.14 892
11342.15 870
11343.15 840
11344.16 873
11345.16 895
11346.17 914
11347.17 832
11348.18 853
11349.18 826
11350.19 847
11351.19 822
11352.20 809
11353.21 803
11354.21 808
11355.22 831
11356.22 844
11357.23 813
11358.24 764
11359.24 815
11360.25 776
11361.25 786
11362.26 810
11363.27 776
11364.27 767
11365.28 794
11366.28 793
11367.29 758
11368.30 746
11369.30 765
11370.31 741
11371.32 749
11372.32 722
11373.33 719
11374.34 714
11375.34 720
11376.35 702
11377.36 730
11378.36 700
11379.37 687
11380.38 672
11381.38 700
11382.39 680
11383.40 645
11384.41 649
11385.41 647
11386.42 646
11387.43 652
11388.43 670
11389.44 676
11390.45 643
11391.46 641
11392.46 656
11393.47 664
11394.48 662
11395.49 663
11396.49 673
11397.50 685
11398.51 687
11399.52 684
11400.53 666
11401.53 668
11402.54 682
11403.55 668
11404.56 708
11405.57 699
11406.57 698
11407.58 649
11408.59 643
11409.60 672
11410.61 680
11411.61 689
11412.62 668
11413.63 651
11414.64 683
11415.65 645
11416.66 651
11417.67 647
11418.67 655
11419.68 619
11420.69 642
11421.70 678
11422.71 662
11423.72 636
11424.73 657
11425.74 652
11426.74 648
11427.75 651
11428.76 660
11429.77 681
11430.78 607
11431.79 643
11432.80 682
11433.81 637
11434.82 633
11435.83 616
11436.84 642
11437.85 600
11438.86 615
11439.87 611
11440.88 622
11441.88 613
11442.89 608
11443.90 607
11444.91 580
11445.92 583
11446.93 612
11447.94 609
11448.95 652
11449.96 600
11450.97 618
11451.98 594
11452.99 590
11454.00 601
11455.01 609
11456.02 606
11457.04 605
11458.05 598
11459.06 586
11460.07 601
11461.08 559
11462.09 565
11463.10 567
11464.11 546
11465.12 535
11466.13 584
11467.14 583
11468.15 581
11469.16 584
11470.17 563
11471.18 559
11472.20 541
11473.21 566
11474.22 559
11475.23 583
11476.24 538
11477.25 565
11478.26 563
11479.27 529
11480.28 533
11481.30 527
11482.31 570
11483.32 517
11484.33 525
11485.34 538
11486.35 543
11487.37 528
11488.38 530
11489.39 533
11490.40 515
11491.41 532
11492.42 563
11493.44 546
11494.45 532
11495.46 492
11496.47 524
11497.48 530
11498.50 498
11499.51 545
11500.52 539
11501.53 549
11502.55 557
11503.56 516
11504.57 476
11505.58 526
11506.60 531
11507.61 523
11508.62 497
11509.63 539
11510.65 525
11511.66 506
11512.67 525
11513.68 510
11514.70 529
11515.71 539
11516.72 535
11517.74 512
11518.75 512
11519.76 519
11520.78 519
11521.79 528
11522.80 518
11523.81 522
11524.83 558
11525.84 523
11526.85 514
11527.87 506
11528.88 509
11529.90 524
11530.91 524
11531.92 498
11532.94 510
11533.95 532
11534.96 513
11535.98 546
11536.99 524
11538.01 526
11539.02 536
11540.03 516
11541.05 491
11542.06 527
11543.08 508
11544.09 494
11545.10 501
11546.12 518
11547.13 484
11548.15 539
11549.16 521
11550.18 496
11551.19 496
11552.20 542
11553.22 523
11554.23 460
11555.25 500
11556.26 491
11557.28 492
11558.29 490
11559.31 484
11560.32 488
11561.34 519
11562.35 503
11563.37 510
11564.38 488
11565.40 476
11566.41 502
11567.43 470
11568.44 484
11569.46 477
11570.47 485
11571.49 482
11572.50 485
11573.52 471
11574.53 443
11575.55 502
11576.57 489
11577.58 487
11578.60 537
11579.61 495
11580.63 505
11581.64 491
11582.66 474
11583.68 485
11584.69 480
11585.71 494
11586.72 471
11587.74 497
11588.76 491
11589.77 493
11590.79 480
11591.81 466
11592.82 473
11593.84 507
11594.85 482
11595.87 499
11596.89 504
11597.90 483
11598.92 470
11599.94 475
11600.95 477
11601.97 486
11602.99 508
11604.00 492
11605.02 476
11606.04 456
11607.05 455
11608.07 506
11609.09 503
11610.11 492
11611.12 475
11612.14 483
11613.16 453
11614.17 467
11615.19 430
11616.21 473
11617.23 453
11618.24 491
11619.26 482
11620.28 444
11621.30 453
11622.31 479
11623.33 449
11624.35 456
11625.37 457
11626.38 452
11627.40 475
11628.42 461
11629.44 492
11630.46 494
11631.47 469
11632.49 489
11633.51 472
11634.53 461
11635.55 447
11636.56 466
11637.58 479
11638.60 477
11639.62 462
11640.64 493
11641.66 483
11642.67 479
11643.69 518
11644.71 501
11645.73 506
11646.75 513
11647.77 467
11648.79 495
11649.80 456
11650.82 504
11651.84 481
11652.86 485
11653.88 488
11654.90 513
11655.92 476
11656.94 480
11657.96 474
11658.98 511
11660.00 530
11661.01 483
11662.03 514
11663.05 470
11664.07 463
11665.09 482
11666.11 463
11667.13 478
11668.15 494
11669.17 513
11670.19 462
11671.21 453
11672.23 483
11673.25 510
11674.27 500
11675.29 497
11676.31 497
11677.33 503
11678.35 506
11679.37 514
11680.39 480
11681.41 486
11682.43 477
11683.45 476
11684.47 471
11685.49 470
11686.51 480
11687.53 501
11688.55 515
11689.57 475
11690.59 493
11691.61 518
11692.63 501
11693.66 476
11694.68 520
11695.70 500
11696.72 510
11697.74 500
11698.76 513
11699.78 525
11700.80 532
11701.82 538
11702.84 536
11703.86 527
11704.89 501
11705.91 514
11706.93 487
11707.95 513
11708.97 538
11709.99 476
11711.01 501
11712.04 500
11713.06 534
11714.08 496
11715.10 534
11716.12 495
11717.14 483
11718.17 511
11719.19 523
11720.21 521
11721.23 551
11722.25 526
11723.28 546
11724.30 542
11725.32 527
11726.34 517
11727.36 537
11728.39 492
11729.41 532
11730.43 511
11731.45 517
11732.48 518
11733.50 583
11734.52 558
11735.54 530
11736.57 548
11737.59 528
11738.61 615
11739.63 582
11740.66 597
11741.68 590
11742.70 616
11743.72 587
11744.75 556
11745.77 543
11746.79 558
11747.82 570
11748.84 582
11749.86 634
11750.89 614
11751.91 622
11752.93 597
11753.96 567
11754.98 575
11756.00 594
11757.03 586
11758.05 591
11759.07 575
11760.10 589
11761.12 619
11762.14 635
11763.17 645
11764.19 613
11765.22 589
11766.24 623
11767.26 610
11768.29 607
11769.31 633
11770.34 649
11771.36 650
11772.38 656
11773.41 636
11774.43 630
11775.46 609
11776.48 638
11777.51 661
11778.53 666
11779.55 652
11780.58 673
11781.60 696
11782.63 696
11783.65 742
11784.68 685
11785.70 699
11786.73 707
11787.75 689
11788.78 697
11789.80 695
11790.83 726
11791.85 694
11792.88 701
11793.90 734
11794.93 713
11795.95 702
11796.98 735
11798.00 703
11799.03 692
11800.05 723
11801.08 693
11802.10 721
11803.13 717
11804.15 726
11805.18 719
11806.21 709
11807.23 736
11808.26 747
11809.28 762
11810.31 766
11811.33 700
11812.36 714
11813.39 729
11814.41 741
11815.44 770
11816.46 785
11817.49 775
11818.52 747
11819.54 761
11820.57 751
11821.59 759
11822.62 764
11823.65 757
11824.67 785
11825.70 781
11826.73 791
11827.75 816
11828.78 801
11829.81 825
11830.83 827
11831.86 840
11832.89 885
11833.91 845
11834.94 877
11835.97 847
11836.99 888
11838.02 877
11839.05 880
11840.08 873
11841.10 874
11842.13 928
11843.16 943
11844.18 906
11845.21 943
11846.24 993
11847.27 954
11848.29 948
11849.32 908
11850.35 958
11851.38 960
11852.40 993
11853.43 962
11854.46 999
11855.49 1028
11856.51 1043
11857.54 998
11858.57 1013
11859.60 1030
11860.63 1058
11861.65 1037
11862.68 1056
11863.71 1075
11864.74 1094
11865.77 1108
11866.80 1107
11867.82 1122
11868.85 1165
11869.88 1157
11870.91 1196
11871.94 1176
11872.97 1175
11873.99 1157
11875.02 1212
11876.05 1203
11877.08 1181
11878.11 1278
11879.14 1281
11880.17 1295
11881.20 1352
11882.22 1362
11883.25 1374
11884.28 1395
11885.31 1405
11886.34 1444
11887.37 1478
11888.40 1428
11889.43 1495
11890.46 1482
11891.49 1502
11892.52 1588
11893.55 1615
11894.57 1676
11895.60 1674
11896.63 1759
11897.66 1776
11898.69 1798
11899.72 1893
11900.75 1927
11901.78 1941
11902.81 1999
11903.84 2025
11904.87 2163
11905.90 2151
11906.93 2108
11907.96 2139
11908.99 2174
11910.02 2122
11911.05 2073
11912.08 2119
11913.11 2069
11914.14 2020
11915.17 1998
11916.20 1984
11917.23 2022
11918.26 1996
11919.29 1896
11920.33 1966
11921.36 1944
11922.39 1965
11923.42 1993
11924.45 2040
11925.48 2168
11926.51 2196
11927.54 2200
11928.57 2219
11929.60 2305
11930.63 2348
11931.66 2455
11932.70 2451
11933.73 2387
11934.76 2436
11935.79 2466
11936.82 2389
11937.85 2264
11938.88 2307
11939.91 2210
11940.95 2194
11941.98 2091
11943.01 2060
11944.04 2035
11945.07 1986
11946.10 1919
11947.14 1887
11948.17 1789
11949.20 1723
11950.23 1760
11951.26 1708
11952.29 1614
11953.33 1542
11954.36 1491
11955.39 1499
11956.42 1547
11957.46 1510
11958.49 1485
11959.52 1451
11960.55 1417
11961.58 1429
11962.62 1407
11963.65 1406
11964.68 1464
11965.71 1433
11966.75 1400
11967.78 1467
11968.81 1446
11969.84 1468
11970.88 1428
11971.91 1388
11972.94 1419
11973.98 1430
11975.01 1338
11976.04 1413
11977.07 1426
11978.11 1402
11979.14 1419
11980.17 1364
11981.21 1404
11982.24 1424
11983.27 1384
11984.31 1389
11985.34 1397
11986.37 1371
11987.41 1391
11988.44 1445
11989.47 1427
11990.51 1458
11991.54 1467
11992.58 1442
11993.61 1452
11994.64 1438
11995.68 1486
11996.71 1475
11997.74 1546
11998.78 1481
11999.81 1444
12000.85 1490
12001.88 1521
12002.91 1538
12003.95 1540
12004.98 1476
12006.02 1539
12007.05 1584
12008.09 1601
12009.12 1583
12010.15 1641
12011.19 1622
12012.22 1648
12013.26 1656
12014.29 1664
12015.33 1640
12016.36 1662
12017.40 1758
12018.43 1719
12019.47 1732
12020.50 1744
12021.54 1778
12022.57 1802
12023.61 1749
12024.64 1740
12025.68 1746
12026.71 1820
12027.75 1805
12028.78 1763
12029.82 1811
12030.85 1810
12031.89 1824
12032.92 1859
12033.96 1804
12034.99 1821
12036.03 1835
12037.07 1816
12038.10 1799
12039.14 1823
12040.17 1825
12041.21 1833
12042.24 1817
12043.28 1836
12044.32 1835
12045.35 1868
12046.39 1886
12047.42 1849
12048.46 1940
12049.50 1913
12050.53 1898
12051.57 1910
12052.61 1964
12053.64 1933
12054.68 1999
12055.71 2009
12056.75 2026
12057.79 2002
12058.82 1999
12059.86 2029
12060.90 2010
12061.93 2072
12062.97 2038
12064.01 1995
12065.04 2005
12066.08 1933
12067.12 1925
12068.15 1949
12069.19 1906
12070.23 1928
12071.27 1891
12072.30 1851
12073.34 1825
12074.38 1825
12075.41 1790
12076.45 1807
12077.49 1774
12078.53 1734
12079.56 1812
12080.60 1793
12081.64 1712
12082.68 1689
12083.71 1743
12084.75 1708
12085.79 1714
12086.83 1771
12087.86 1779
12088.90 1727
12089.94 1797
12090.98 1824
12092.02 1848
12093.05 1797
12094.09 1857
12095.13 1926
12096.17 1957
12097.21 1982
12098.25 2015
12099.28 2047
12100.32 2143
12101.36 2135
12102.40 2187
12103.44 2166
12104.48 2242
12105.51 2244
12106.55 2181
12107.59 2201
12108.63 2211
12109.67 2129
12110.71 2062
12111.75 2035
12112.79 2035
12113.82 1887
12114.86 1854
12115.90 1828
12116.94 1746
12117.98 1723
12119.02 1673
12120.06 1610
12121.10 1528
12122.14 1586
12123.18 1492
12124.22 1478
12125.25 1462
12126.29 1444
12127.33 1377
12128.37 1338
12129.41 1375
12130.45 1313
12131.49 1305
12132.53 1234
12133.57 1232
12134.61 1208
12135.65 1202
12136.69 1203
12137.73 1226
12138.77 1219
12139.81 1199
12140.85 1233
12141.89 1214
12142.93 1208
12143.97 1213
12145.01 1178
12146.05 1122
12147.09 1161
12148.13 1127
12149.17 1156
12150.21 1138
12151.25 1082
12152.29 1102
12153.34 1170
12154.38 1089
12155.42 1113
12156.46 1101
12157.50 1135
12158.54 1121
12159.58 1086
12160.62 1064
12161.66 1083
12162.70 1059
12163.74 1037
12164.78 1068
12165.83 1048
12166.87 1065
12167.91 1052
12168.95 1032
12169.99 1040
12171.03 1046
12172.07 1010
12173.11 1008
12174.16 1025
12175.20 1022
12176.24 1021
12177.28 1012
12178.32 1002
12179.36 986
12180.41 982
12181.45 1009
12182.49 1010
12183.53 1019
12184.57 975
12185.62 996
12186.66 1003
12187.70 1012
12188.74 994
12189.78 969
12190.83 976
12191.87 975
12192.91 973
12193.95 950
12195.00 922
12196.04 955
12197.08 947
12198.12 907
12199.17 892
12200.21 966
12201.25 976
12202.29 920
12203.34 933
12204.38 924
12205.42 964
12206.46 902
12207.51 907
12208.55 901
12209.59 915
12210.64 921
12211.68 898
12212.72 915
12213.77 924
12214.81 919
12215.85 911
12216.90 900
12217.94 861
12218.98 936
12220.03 927
12221.07 884
12222.11 948
12223.16 884
12224.20 893
12225.24 894
12226.29 879
12227.33 888
12228.37 852
12229.42 871
12230.46 877
12231.51 887
12232.55 885
12233.59 902
12234.64 868
12235.68 868
12236.73 855
12237.77 836
12238.82 835
12239.86 802
12240.90 819
12241.95 845
12242.99 833
12244.04 828
12245.08 813
12246.13 853
12247.17 885
12248.22 858
12249.26 820
12250.31 779
12251.35 825
12252.39 843
12253.44 800
12254.48 823
12255.53 778
12256.57 774
12257.62 787
12258.66 764
12259.71 764
12260.75 735
12261.80 775
12262.85 751
12263.89 749
12264.94 743
12265.98 777
12267.03 763
12268.07 734
12269.12 757
12270.16 740
12271.21 714
12272.25 729
12273.30 721
12274.35 750
12275.39 705
12276.44 691
12277.48 721
12278.53 674
12279.58 684
12280.62 714
12281.67 693
12282.71 693
12283.76 696
12284.81 712
12285.85 677
12286.90 672
12287.95 696
12288.99 685
12290.04 690
12291.08 662
12292.13 659
12293.18 673
12294.22 699
12295.27 637
12296.32 619
12297.36 662
12298.41 657
12299.46 645
12300.50 669
12301.55 640
12302.60 628
12303.65 646
12304.69 624
12305.74 599
12306.79 654
12307.83 694
12308.88 682
12309.93 683
12310.98 689
12312.02 694
12313.07 663
12314.12 673
12315.17 644
12316.21 648
12317.26 658
12318.31 671
12319.36 626
12320.40 610
12321.45 640
12322.50 662
12323.55 658
12324.60 629
12325.64 632
12326.69 636
12327.74 631
12328.79 647
12329.84 665
12330.88 639
12331.93 636
12332.98 662
12334.03 591
12335.08 640
12336.13 597
12337.17 625
12338.22 685
12339.27 681
12340.32 671
12341.37 670
12342.42 662
12343.47 652
12344.51 647
12345.56 643
12346.61 659
12347.66 638
12348.71 639
12349.76 635
12350.81 619
12351.86 624
12352.91 651
12353.95 631
12355.00 651
12356.05 665
12357.10 646
12358.15 619
12359.20 633
12360.25 621
12361.30 620
12362.35 648
12363.40 667
12364.45 679
12365.50 663
12366.55 627
12367.60 630
12368.65 657
12369.70 672
12370.75 657
12371.80 624
12372.85 620
12373.90 662
12374.95 678
12376.00 662
12377.05 611
12378.10 639
12379.15 640
12380.20 669
12381.25 679
12382.30 668
12383.35 669
12384.40 671
12385.45 653
12386.50 675
12387.55 629
12388.60 700
12389.65 683
12390.70 674
12391.75 652
12392.80 624
12393.86 641
12394.91 658
12395.96 732
12397.01 697
12398.06 692
12399.11 666
12400.16 660
12401.21 666
12402.26 642
12403.32 673
12404.37 662
12405.42 682
12406.47 648
12407.52 638
12408.57 676
12409.62 676
12410.68 684
12411.73 676
12412.78 681
12413.83 664
12414.88 699
12415.93 671
12416.99 699
12418.04 686
12419.09 677
12420.14 703
12421.19 693
12422.25 710
12423.30 717
12424.35 693
12425.40 717
12426.45 715
12427.51 757
12428.56 711
12429.61 738
12430.66 678
12431.72 701
12432.77 720
12433.82 724
12434.87 713
12435.93 725
12436.98 734
12438.03 730
12439.08 745
12440.14 762
12441.19 725
12442.24 715
12443.30 746
12444.35 756
12445.40 793
12446.45 796
12447.51 756
12448.56 757
12449.61 760
12450.67 795
12451.72 807
12452.77 753
12453.83 782
12454.88 817
12455.93 825
12456.99 830
12458.04 864
12459.10 900
12460.15 902
12461.20 956
12462.26 932
12463.31 951
12464.36 1009
12465.42 1018
12466.47 1058
12467.53 1057
12468.58 1170
12469.63 1213
12470.69 1253
12471.74 1360
12472.80 1386
12473.85 1491
12474.90 1542
12475.96 1565
12477.01 1599
12478.07 1629
12479.12 1624
12480.18 1645
12481.23 1625
12482.29 1684
12483.34 1610
12484.40 1553
12485.45 1534
12486.50 1482
12487.56 1409
12488.61 1399
12489.67 1342
12490.72 1325
12491.78 1292
12492.83 1259
12493.89 1268
12494.94 1194
12496.00 1148
12497.05 1077
12498.11 1088
12499.17 1063
12500.22 1061
12501.28 1004
12502.33 968
12503.39 986
12504.44 1008
12505.50 989
12506.55 975
12507.61 947
12508.67 953
12509.72 909
12510.78 987
12511.83 964
12512.89 944
12513.94 974
12515.00 925
12516.06 973
12517.11 949
12518.17 932
12519.22 911
12520.28 871
12521.34 861
12522.39 867
12523.45 884
12524.51 947
12525.56 913
12526.62 938
12527.68 904
12528.73 893
12529.79 916
12530.85 915
12531.90 910
12532.96 906
12534.02 893
12535.07 939
12536.13 922
12537.19 893
12538.24 911
12539.30 931
12540.36 953
12541.41 905
12542.47 946
12543.53 928
12544.59 930
12545.64 971
12546.70 993
12547.76 1014
12548.82 1013
12549.87 1051
12550.93 1087
12551.99 1070
12553.05 1043
12554.10 1045
12555.16 1076
12556.22 1049
12557.28 1046
12558.33 1049
12559.39 1047
12560.45 1039
12561.51 1026
12562.57 1026
12563.62 1043
12564.68 990
12565.74 997
12566.80 972
12567.86 978
12568.91 993
12569.97 990
12571.03 959
12572.09 931
12573.15 939
12574.21 891
12575.26 900
12576.32 885
12577.38 908
12578.44 858
12579.50 884
12580.56 857
12581.62 874
12582.68 874
12583.73 881
12584.79 877
12585.85 883
12586.91 857
12587.97 836
12589.03 845
12590.09 883
12591.15 874
12592.21 820
12593.27 837
12594.33 842
12595.38 888
12596.44 878
12597.50 857
12598.56 866
12599.62 893
12600.68 870
12601.74 854
12602.80 820
12603.86 825
12604.92 837
12605.98 874
12607.04 870
12608.10 868
12609.16 885
12610.22 872
12611.28 914
12612.34 882
12613.40 918
12614.46 879
12615.52 917
12616.58 931
12617.64 975
12618.70 913
12619.76 945
12620.82 937
12621.88 941
12622.94 928
12624.00 955
12625.07 997
12626.13 930
12627.19 999
12628.25 985
12629.31 1002
12630.37 957
12631.43 956
12632.49 992
12633.55 928
12634.61 919
12635.67 933
12636.73 900
12637.80 911
12638.86 886
12639.92 871
12640.98 872
12642.04 918
12643.10 852
12644.16 841
12645.23 859
12646.29 853
12647.35 835
12648.41 808
12649.47 830
12650.53 829
12651.59 866
12652.66 849
12653.72 835
12654.78 836
12655.84 826
12656.90 864
12657.97 792
12659.03 798
12660.09 786
12661.15 799
12662.21 775
12663.28 826
12664.34 775
12665.40 828
12666.46 846
12667.53 826
12668.59 845
12669.65 799
12670.71 784
12671.78 846
12672.84 868
12673.90 857
12674.96 835
12676.03 861
12677.09 874
12678.15 837
12679.22 866
12680.28 909
12681.34 911
12682.40 910
12683.47 902
12684.53 906
12685.59 844
12686.66 887
12687.72 896
12688.78 889
12689.85 850
12690.91 896
12691.97 904
12693.04 925
12694.10 874
12695.16 918
12696.23 913
12697.29 941
12698.35 949
12699.42 971
12700.48 957
12701.55 993
12702.61 976
12703.67 970
12704.74 988
12705.80 991
12706.87 994
12707.93 984
12708.99 983
12710.06 975
12711.12 986
12712.19 1017
12713.25 1001
12714.32 1004
12715.38 976
12716.44 993
12717.51 989
12718.57 1010
12719.64 1012
12720.70 992
12721.77 996
12722.83 990
12723.90 1030
12724.96 1001
12726.03 996
12727.09 1026
12728.16 1018
12729.22 1022
12730.29 1036
12731.35 1081
12732.42 1056
12733.48 1065
12734.55 1076
12735.61 1038
12736.68 1061
12737.74 1046
12738.81 1030
12739.87 1042
12740.94 1045
12742.00 1028
12743.07 1041
12744.14 1031
12745.20 977
12746.27 967
12747.33 967
12748.40 998
12749.46 1001
12750.53 981
12751.60 989
12752.66 972
12753.73 956
12754.79 927
12755.86 888
12756.93 917
12757.99 890
12759.06 889
12760.12 907
12761.19 875
12762.26 888
12763.32 836
12764.39 850
12765.46 861
12766.52 849
12767.59 844
12768.66 853
12769.72 853
12770.79 857
12771.86 808
12772.92 809
12773.99 831
12775.06 868
12776.12 836
12777.19 835
12778.26 822
12779.33 832
12780.39 800
12781.46 800
12782.53 805
12783.59 807
12784.66 789
12785.73 801
12786.80 787
12787.86 778
12788.93 803
12790.00 834
12791.07 768
12792.13 757
12793.20 762
12794.27 797
12795.34 777
12796.40 765
12797.47 767
12798.54 765
12799.61 779
12800.68 831
12801.74 790
12802.81 785
12803.88 784
12804.95 789
12806.02 812
12807.09 824
12808.15 806
12809.22 791
12810.29 801
12811.36 820
12812.43 810
12813.50 822
12814.56 804
12815.63 796
12816.70 852
12817.77 888
12818.84 899
12819.91 865
12820.98 873
12822.04 888
12823.11 883
12824.18 891
12825.25 913
12826.32 840
12827.39 892
12828.46 877
12829.53 884
12830.60 850
12831.67 871
12832.74 879
12833.81 894
12834.87 860
12835.94 837
12837.01 830
12838.08 812
12839.15 852
12840.22 837
12841.29 787
12842.36 805
12843.43 768
12844.50 772
12845.57 737
12846.64 733
12847.71 716
12848.78 722
12849.85 702
12850.92 699
12851.99 673
12853.06 679
12854.13 704
12855.20 703
12856.27 660
12857.34 675
12858.41 657
12859.48 672
12860.55 701
12861.62 673
12862.69 618
12863.77 643
12864.84 660
12865.91 660
12866.98 620
12868.05 612
12869.12 636
12870.19 597
12871.26 602
12872.33 628
12873.40 630
12874.47 626
12875.54 621
12876.62 605
12877.69 612
12878.76 620
12879.83 621
12880.90 612
12881.97 614
12883.04 600
12884.12 607
12885.19 608
12886.26 616
12887.33 597
12888.40 602
12889.47 585
12890.54 579
12891.62 619
12892.69 552
12893.76 560
12894.83 554
12895.90 562
12896.98 596
12898.05 612
12899.12 576
12900.19 583
12901.26 563
12902.34 579
12903.41 562
12904.48 540
12905.55 564
12906.63 568
12907.70 554
12908.77 531
12909.84 586
12910.92 578
12911.99 564
12913.06 593
12914.13 589
12915.21 570
12916.28 552
12917.35 553
12918.42 524
12919.50 533
12920.57 528
12921.64 527
12922.72 551
12923.79 558
12924.86 578
12925.94 538
12927.01 535
12928.08 559
12929.16 543
12930.23 532
12931.30 569
12932.38 540
12933.45 519
12934.52 530
12935.60 515
12936.67 557
12937.74 521
12938.82 497
12939.89 506
12940.97 518
12942.04 519
12943.11 505
12944.19 539
12945.26 569
12946.34 574
12947.41 552
12948.48 531
12949.56 531
12950.63 512
12951.71 512
12952.78 525
12953.85 480
12954.93 509
12956.00 502
12957.08 515
12958.15 509
12959.23 505
12960.30 524
12961.38 518
12962.45 519
12963.53 535
12964.60 511
12965.68 509
12966.75 518
12967.83 500
12968.90 574
12969.98 504
12971.05 507
12972.13 487
12973.20 486
12974.28 492
12975.35 474
12976.43 502
12977.50 530
12978.58 508
12979.65 497
12980.73 512
12981.80 505
12982.88 565
12983.95 532
12985.03 508
12986.11 518
12987.18 500
12988.26 524
12989.33 527
12990.41 502
12991.48 483
12992.56 505
12993.64 519
12994.71 529
12995.79 502
12996.86 508
12997.94 517
12999.02 543
13000.09 492
13001.17 517
13002.25 520
13003.32 529
13004.40 515
13005.48 505
13006.55 491
13007.63 469
13008.71 514
13009.78 499
13010.86 546
13011.94 530
13013.01 538
13014.09 549
13015.17 537
13016.24 516
13017.32 564
13018.40 512
13019.47 520
13020.55 537
13021.63 529
13022.71 542
13023.78 559
13024.86 544
13025.94 518
13027.01 546
13028.09 500
13029.17 524
13030.25 545
13031.32 531
13032.40 492
13033.48 547
13034.56 573
13035.64 544
13036.71 516
13037.79 510
13038.87 511
13039.95 514
13041.02 505
13042.10 496
13043.18 519
13044.26 492
13045.34 522
13046.41 481
13047.49 527
13048.57 512
13049.65 532
13050.73 531
13051.81 500
13052.88 498
13053.96 539
13055.04 514
13056.12 512
13057.20 540
13058.28 539
13059.36 487
13060.44 508
13061.51 500
13062.59 496
13063.67 503
13064.75 499
13065.83 508
13066.91 495
13067.99 474
13069.07 476
13070.15 500
13071.23 541
13072.30 541
13073.38 531
13074.46 513
13075.54 519
13076.62 481
13077.70 539
13078.78 548
13079.86 502
13080.94 489
13082.02 527
13083.10 529
13084.18 524
13085.26 515
13086.34 530
13087.42 511
13088.50 533
13089.58 534
13090.66 529
13091.74 541
13092.82 529
13093.90 486
13094.98 488
13096.06 508
13097.14 548
13098.22 543
13099.30 505
13100.38 528
13101.46 547
13102.54 562
13103.62 540
13104.70 554
13105.78 555
13106.86 543
13107.94 530
13109.03 524
13110.11 568
13111.19 545
13112.27 552
13113.35 525
13114.43 574
13115.51 551
13116.59 556
13117.67 575
13118.75 593
13119.84 535
13120.92 559
13122.00 561
13123.08 563
13124.16 589
13125.24 549
13126.32 544
13127.41 538
13128.49 565
13129.57 537
13130.65 544
13131.73 562
13132.81 550
13133.90 572
13134.98 546
13136.06 550
13137.14 572
13138.22 588
13139.30 591
13140.39 599
13141.47 555
13142.55 606
13143.63 570
13144.72 589
13145.80 518
13146.88 547
13147.96 563
13149.04 597
13150.13 587
13151.21 608
13152.29 588
13153.38 557
13154.46 582
13155.54 587
13156.62 578
13157.71 569
13158.79 610
13159.87 570
13160.95 606
13162.04 617
13163.12 614
13164.20 614
13165.29 641
13166.37 597
13167.45 599
13168.54 617
13169.62 598
13170.70 617
13171.79 637
13172.87 617
13173.95 619
13175.04 639
13176.12 626
13177.20 621
13178.29 614
13179.37 633
13180.45 640
13181.54 625
13182.62 654
13183.71 652
13184.79 625
13185.87 603
13186.96 623
13188.04 638
13189.13 672
13190.21 638
13191.29 589
13192.38 635
13193.46 630
13194.55 587
13195.63 659
13196.72 671
13197.80 639
13198.88 654
13199.97 650
13201.05 641
13202.14 674
13203.22 660
13204.31 664
13205.39 670
13206.48 649
13207.56 667
13208.65 685
13209.73 675
13210.82 640
13211.90 660
13212.99 682
13214.07 711
13215.16 658
13216.24 665
13217.33 682
13218.41 660
13219.50 670
13220.58 695
13221.67 702
13222.75 711
13223.84 676
13224.92 660
13226.01 703
13227.10 668
13228.18 683
13229.27 697
13230.35 698
13231.44 724
13232.52 713
13233.61 729
13234.70 720
13235.78 709
13236.87 717
13237.95 745
13239.04 770
13240.13 766
13241.21 738
13242.30 712
13243.39 748
13244.47 781
13245.56 786
13246.64 782
13247.73 803
13248.82 815
13249.90 776
13250.99 785
13252.08 825
13253.16 809
13254.25 817
13255.34 843
13256.42 842
13257.51 844
13258.60 865
13259.69 851
13260.77 847
13261.86 872
13262.95 866
13264.03 854
13265.12 869
13266.21 899
13267.30 906
13268.38 898
13269.47 892
13270.56 887
13271.64 908
13272.73 963
13273.82 961
13274.91 953
13275.99 985
13277.08 978
13278.17 976
13279.26 981
13280.35 993
13281.43 1006
13282.52 1018
13283.61 1029
13284.70 997
13285.79 1005
13286.87 1041
13287.96 1048
13289.05 1027
13290.14 1047
13291.23 1089
13292.31 1069
13293.40 1095
13294.49 1095
13295.58 1128
13296.67 1122
13297.76 1112
13298.85 1163
13299.93 1158
13301.02 1192
13302.11 1179
13303.20 1179
13304.29 1167
13305.38 1248
13306.47 1231
13307.56 1255
13308.64 1245
13309.73 1254
13310.82 1240
13311.91 1292
13313.00 1279
13314.09 1287
13315.18 1310
13316.27 1318
13317.36 1316
13318.45 1419
13319.54 1335
13320.63 1382
13321.72 1428
13322.81 1389
13323.89 1431
13324.98 1365
13326.07 1395
13327.16 1429
13328.25 1408
13329.34 1427
13330.43 1456
13331.52 1392
13332.61 1394
13333.70 1495
13334.79 1508
13335.88 1523
13336.97 1495
13338.06 1566
13339.15 1488
13340.24 1482
13341.33 1506
13342.42 1524
13343.52 1583
13344.61 1521
13345.70 1553
13346.79 1504
13347.88 1545
13348.97 1592
13350.06 1604
13351.15 1591
13352.24 1583
13353.33 1586
13354.42 1637
13355.51 1609
13356.60 1612
13357.69 1605
13358.79 1618
13359.88 1605
13360.97 1695
13362.06 1664
13363.15 1741
13364.24 1730
13365.33 1688
13366.42 1734
13367.51 1721
13368.61 1700
13369.70 1743
13370.79 1755
13371.88 1768
13372.97 1766
13374.06 1786
13375.16 1764
13376.25 1727
13377.34 1701
13378.43 1675
13379.52 1615
13380.61 1592
13381.71 1563
13382.80 1530
13383.89 1508
13384.98 1520
13386.08 1496
13387.17 1477
13388.26 1463
13389.35 1450
13390.44 1456
13391.54 1407
13392.63 1405
13393.72 1412
13394.81 1377
13395.91 1353
13397.00 1287
13398.09 1300
13399.18 1321
13400.28 1304
13401.37 1285
13402.46 1304
13403.56 1300
13404.65 1249
13405.74 1271
13406.83 1291
13407.93 1261
13409.02 1323
13410.11 1308
13411.21 1256
13412.30 1278
13413.39 1316
13414.49 1249
13415.58 1277
13416.67 1274
13417.77 1212
13418.86 1265
13419.95 1210
13421.05 1232
13422.14 1248
13423.23 1278
13424.33 1288
13425.42 1280
13426.52 1283
13427.61 1249
13428.70 1280
13429.80 1243
13430.89 1296
13431.98 1310
13433.08 1277
13434.17 1265
13435.27 1294
13436.36 1281
13437.46 1292
13438.55 1342
13439.64 1330
13440.74 1325
13441.83 1324
13442.93 1348
13444.02 1425
13445.12 1384
13446.21 1367
13447.31 1419
13448.40 1388
13449.50 1386
13450.59 1414
13451.68 1390
13452.78 1394
13453.87 1397
13454.97 1448
13456.06 1456
13457.16 1459
13458.25 1479
13459.35 1478
13460.44 1537
13461.54 1512
13462.64 1545
13463.73 1588
13464.83 1550
13465.92 1525
13467.02 1497
13468.11 1512
13469.21 1538
13470.30 1567
13471.40 1525
13472.49 1564
13473.59 1596
13474.69 1637
13475.78 1612
13476.88 1608
13477.97 1599
13479.07 1648
13480.17 1677
13481.26 1679
13482.36 1724
13483.45 1676
13484.55 1700
13485.65 1717
13486.74 1724
13487.84 1727
13488.93 1748
13490.03 1745
13491.13 1792
13492.22 1804
13493.32 1774
13494.42 1846
13495.51 1876
13496.61 1905
13497.71 1965
13498.80 1932
13499.90 2005
13501.00 1996
13502.09 2025
13503.19 2081
13504.29 2023
13505.38 2048
13506.48 1979
13507.58 2011
13508.68 1996
13509.77 1953
13510.87 1958
13511.97 1952
13513.07 1958
13514.16 1986
13515.26 1907
13516.36 1927
13517.45 1870
13518.55 1837
13519.65 1860
13520.75 1811
13521.85 1743
13522.94 1755
13524.04 1736
13525.14 1723
13526.24 1655
13527.33 1616
13528.43 1628
13529.53 1599
13530.63 1571
13531.73 1568
13532.82 1573
13533.92 1551
13535.02 1575
13536.12 1495
13537.22 1491
13538.32 1507
13539.41 1466
13540.51 1489
13541.61 1431
13542.71 1420
13543.81 1414
13544.91 1395
13546.00 1377
13547.10 1371
13548.20 1323
13549.30 1367
13550.40 1377
13551.50 1319
13552.60 1292
13553.70 1265
13554.80 1285
13555.89 1245
13556.99 1278
13558.09 1227
13559.19 1219
13560.29 1206
13561.39 1203
13562.49 1199
13563.59 1220
13564.69 1231
13565.79 1196
13566.89 1214
13567.99 1238
13569.09 1185
13570.19 1180
13571.29 1198
13572.39 1203
13573.49 1177
13574.59 1190
13575.69 1173
13576.79 1152
13577.88 1116
13578.98 1124
13580.08 1179
13581.19 1165
13582.29 1174
13583.39 1180
13584.49 1155
13585.59 1135
13586.69 1157
13587.79 1101
13588.89 1155
13589.99 1157
13591.09 1173
13592.19 1180
13593.29 1128
13594.39 1099
13595.49 1147
13596.59 1120
13597.69 1136
13598.79 1152
13599.89 1122
13600.99 1157
13602.09 1110
13603.20 1122
13604.30 1170
13605.40 1141
13606.50 1132
13607.60 1167
13608.70 1203
13609.80 1179
13610.90 1157
13612.01 1171
13613.11 1146
13614.21 1183
13615.31 1158
13616.41 1157
13617.51 1178
13618.61 1186
13619.72 1200
13620.82 1216
13621.92 1190
13623.02 1196
13624.12 1185
13625.22 1209
13626.33 1156
13627.43 1153
13628.53 1137
13629.63 1253
13630.73 1237
13631.84 1232
13632.94 1172
13634.04 1210
13635.14 1168
13636.25 1125
13637.35 1177
13638.45 1183
13639.55 1205
13640.65 1188
13641.76 1188
13642.86 1185
13643.96 1193
13645.07 1174
13646.17 1131
13647.27 1154
13648.37 1192
13649.48 1182
13650.58 1150
13651.68 1191
13652.79 1184
13653.89 1183
13654.99 1144
13656.09 1158
13657.20 1116
13658.30 1140
13659.40 1174
13660.51 1152
13661.61 1145
13662.71 1124
13663.82 1148
13664.92 1187
13666.02 1101
13667.13 1136
13668.23 1159
13669.34 1146
13670.44 1130
13671.54 1133
13672.65 1104
13673.75 1093
13674.85 1124
13675.96 1113
13677.06 1123
13678.17 1120
13679.27 1116
13680.37 1069
13681.48 1122
13682.58 1119
13683.69 1143
13684.79 1111
13685.89 1103
13687.00 1163
13688.10 1165
13689.21 1162
13690.31 1193
13691.42 1197
13692.52 1184
13693.63 1133
13694.73 1115
13695.84 1165
13696.94 1185
13698.05 1171
13699.15 1176
13700.25 1187
13701.36 1134
13702.46 1203
13703.57 1195
13704.67 1249
13705.78 1235
13706.89 1203
13707.99 1233
13709.10 1249
13710.20 1213
13711.31 1309
13712.41 1305
13713.52 1298
13714.62 1317
13715.73 1321
13716.83 1315
13717.94 1368
13719.04 1362
13720.15 1369
13721.26 1400
13722.36 1404
13723.47 1417
13724.57 1478
13725.68 1447
13726.79 1431
13727.89 1452
13729.00 1479
13730.10 1468
13731.21 1468
13732.32 1514
13733.42 1533
13734.53 1561
13735.63 1529
13736.74 1548
13737.85 1603
13738.95 1569
13740.06 1601
13741.17 1600
13742.27 1642
13743.38 1659
13744.49 1677
13745.59 1732
13746.70 1756
13747.81 1787
13748.91 1820
13750.02 1919
13751.13 1963
13752.23 1988
13753.34 2017
13754.45 2065
13755.56 2075
13756.66 2162
13757.77 2219
13758.88 2211
13759.98 2297
13761.09 2306
13762.20 2326
13763.31 2396
13764.41 2389
13765.52 2436
13766.63 2492
13767.74 2432
13768.84 2469
13769.95 2532
13771.06 2550
13772.17 2569
13773.28 2585
13774.38 2595
13775.49 2561
13776.60 2538
13777.71 2442
13778.82 2390
13779.92 2418
13781.03 2360
13782.14 2406
13783.25 2275
13784.36 2270
13785.46 2169
13786.57 2195
13787.68 2130
13788.79 2057
13789.90 1937
13791.01 1916
13792.12 1944
13793.22 1821
13794.33 1828
13795.44 1764
13796.55 1751
13797.66 1748
13798.77 1637
13799.88 1624
13800.99 1583
13802.10 1557
13803.20 1497
13804.31 1506
13805.42 1491
13806.53 1474
13807.64 1366
13808.75 1360
13809.86 1368
13810.97 1395
13812.08 1405
13813.19 1385
13814.30 1336
13815.41 1352
13816.52 1339
13817.63 1337
13818.74 1303
13819.84 1243
13820.95 1313
13822.06 1308
13823.17 1213
13824.28 1229
13825.39 1221
13826.50 1193
13827.61 1239
13828.72 1227
13829.83 1216
13830.94 1186
13832.05 1211
13833.16 1227
13834.28 1201
13835.39 1201
13836.50 1239
13837.61 1258
13838.72 1186
13839.83 1193
13840.94 1217
13842.05 1192
13843.16 1166
13844.27 1216
13845.38 1236
13846.49 1216
13847.60 1185
13848.71 1231
13849.82 1214
13850.93 1206
13852.05 1226
13853.16 1233
13854.27 1222
13855.38 1190
13856.49 1234
13857.60 1231
13858.71 1216
13859.82 1232
13860.94 1231
13862.05 1247
13863.16 1265
13864.27 1267
13865.38 1247
13866.49 1235
13867.60 1219
13868.72 1183
13869.83 1209
13870.94 1229
13872.05 1224
13873.16 1255
13874.27 1256
13875.39 1257
13876.50 1274
13877.61 1311
13878.72 1262
13879.83 1223
13880.95 1271
13882.06 1289
13883.17 1276
13884.28 1338
13885.40 1322
13886.51 1329
13887.62 1340
13888.73 1344
13889.85 1378
13890.96 1416
13892.07 1416
13893.18 1444
13894.30 1423
13895.41 1401
13896.52 1431
13897.63 1486
13898.75 1450
13899.86 1480
13900.97 1436
13902.09 1433
13903.20 1415
13904.31 1396
13905.43 1412
13906.54 1403
13907.65 1413
13908.77 1380
13909.88 1383
13910.99 1323
13912.11 1309
13913.22 1333
13914.33 1326
13915.45 1289
13916.56 1291
13917.67 1288
13918.79 1261
13919.90 1300
13921.01 1261
13922.13 1246
13923.24 1212
13924.36 1169
13925.47 1168
13926.58 1195
13927.70 1165
13928.81 1157
13929.93 1165
13931.04 1137
13932.15 1155
13933.27 1145
13934.38 1130
13935.50 1160
13936.61 1179
13937.73 1196
13938.84 1149
13939.95 1146
13941.07 1151
13942.18 1138
13943.30 1175
13944.41 1155
13945.53 1118
13946.64 1117
13947.76 1108
13948.87 1111
13949.99 1111
13951.10 1056
13952.22 1085
13953.33 1105
13954.45 1046
13955.56 1071
13956.68 1114
13957.79 1110
13958.91 1072
13960.02 1085
13961.14 1102
13962.25 1101
13963.37 1089
13964.49 1070
13965.60 1069
13966.72 1073
13967.83 1051
13968.95 1062
13970.06 1054
13971.18 1070
13972.30 1065
13973.41 1062
13974.53 1090
13975.64 1028
13976.76 1033
13977.88 1024
13978.99 1001
13980.11 1054
13981.22 1001
13982.34 1048
13983.46 1047
13984.57 1087
13985.69 1059
13986.80 1049
13987.92 1053
13989.04 1042
13990.15 1047
13991.27 1094
13992.39 1084
13993.50 1046
13994.62 1014
13995.74 1026
13996.85 1072
13997.97 1050
13999.09 1105
14000.21 1065
14001.32 1080
14002.44 1044
14003.56 1075
14004.67 1080
14005.79 1083
14006.91 1049
14008.02 1043
14009.14 1027
14010.26 1031
14011.38 1049
14012.49 1041
14013.61 1088
14014.73 1103
14015.85 1101
14016.96 1105
14018.08 1098
14019.20 1105
14020.32 1081
14021.44 1065
14022.55 1058
14023.67 1106
14024.79 1097
14025.91 1037
14027.02 1049
14028.14 1084
14029.26 1101
14030.38 1075
14031.50 1048
14032.62 1065
14033.73 1090
14034.85 1099
14035.97 1068
14037.09 1090
14038.21 1069
14039.33 1087
14040.44 1101
14041.56 1123
14042.68 1158
14043.80 1112
14044.92 1136
14046.04 1149
14047.16 1167
14048.27 1156
14049.39 1180
14050.51 1185
14051.63 1206
14052.75 1231
14053.87 1200
14054.99 1188
14056.11 1195
14057.23 1246
14058.35 1266
14059.47 1246
14060.59 1294
14061.70 1268
14062.82 1283
14063.94 1319
14065.06 1253
14066.18 1328
14067.30 1432
14068.42 1418
14069.54 1370
14070.66 1374
14071.78 1397
14072.90 1405
14074.02 1378
14075.14 1436
14076.26 1445
14077.38 1458
14078.50 1433
14079.62 1489
14080.74 1462
14081.86 1521
14082.98 1516
14084.10 1570
14085.22 1494
14086.34 1475
14087.46 1543
14088.58 1564
14089.70 1526
14090.82 1596
14091.94 1647
14093.07 1643
14094.19 1614
14095.31 1630
14096.43 1601
14097.55 1673
14098.67 1691
14099.79 1661
14100.91 1636
14102.03 1636
14103.15 1692
14104.27 1696
14105.39 1669
14106.52 1637
14107.64 1648
14108.76 1689
14109.88 1589
14111.00 1567
14112.12 1556
14113.24 1608
14114.37 1545
14115.49 1447
14116.61 1407
14117.73 1453
14118.85 1469
14119.97 1436
14121.10 1367
14122.22 1375
14123.34 1399
14124.46 1360
14125.58 1292
14126.70 1264
14127.83 1280
14128.95 1266
14130.07 1257
14131.19 1212
14132.32 1192
14133.44 1199
14134.56 1226
14135.68 1220
14136.80 1187
14137.93 1169
14139.05 1171
14140.17 1142
14141.29 1135
14142.42 1153
14143.54 1134
14144.66 1159
14145.78 1137
14146.91 1138
14148.03 1112
14149.15 1112
14150.28 1105
14151.40 1141
14152.52 1116
14153.65 1073
14154.77 1048
14155.89 1089
14157.01 1117
14158.14 1092
14159.26 1079
14160.38 1081
14161.51 1054
14162.63 1052
14163.75 1056
14164.88 1042
14166.00 1046
14167.12 1026
14168.25 1045
14169.37 1015
14170.50 1007
14171.62 1023
14172.74 1010
14173.87 1035
14174.99 1012
14176.12 1006
14177.24 966
14178.36 999
14179.49 1014
14180.61 1013
14181.74 989
14182.86 996
14183.98 975
14185.11 965
14186.23 949
14187.36 955
14188.48 950
14189.61 965
14190.73 954
14191.85 941
14192.98 942
14194.10 947
14195.23 901
14196.35 918
14197.48 926
14198.60 923
14199.73 944
14200.85 927
14201.98 930
14203.10 907
14204.23 934
14205.35 920
14206.48 892
14207.60 925
14208.73 933
14209.85 907
14210.98 933
14212.10 858
14213.23 899
14214.36 905
14215.48 870
14216.61 894
14217.73 890
14218.86 870
14219.98 865
14221.11 879
14222.23 856
14223.36 857
14224.49 854
14225.61 857
14226.74 871
14227.86 870
14228.99 846
14230.12 817
14231.24 819
14232.37 810
14233.49 871
14234.62 840
14235.75 840
14236.87 855
14238.00 843
14239.13 840
14240.25 811
14241.38 825
14242.51 807
14243.63 779
14244.76 794
14245.89 786
14247.01 808
14248.14 804
14249.27 816
14250.39 809
14251.52 783
14252.65 783
14253.77 771
14254.90 736
14256.03 785
14257.15 776
14258.28 774
14259.41 755
14260.54 773
14261.66 758
14262.79 743
14263.92 758
14265.05 732
14266.17 770
14267.30 752
14268.43 739
14269.56 737
14270.68 765
14271.81 764
14272.94 755
14274.07 720
14275.20 730
14276.32 735
14277.45 721
14278.58 714
14279.71 709
14280.83 708
14281.96 738
14283.09 702
14284.22 723
14285.35 697
14286.48 715
14287.60 695
14288.73 688
14289.86 652
14290.99 725
14292.12 707
14293.25 722
14294.38 728
14295.50 743
14296.63 718
14297.76 721
14298.89 712
14300.02 656
14301.15 660
14302.28 667
14303.41 702
14304.53 689
14305.66 695
14306.79 690
14307.92 677
14309.05 676
14310.18 688
14311.31 709
14312.44 670
14313.57 649
14314.70 638
14315.83 649
14316.96 649
14318.09 647
14319.22 644
14320.35 630
14321.48 640
14322.60 648
14323.73 650
14324.86 648
14325.99 641
14327.12 662
14328.25 641
14329.38 611
14330.51 600
14331.64 612
14332.77 627
14333.90 625
14335.03 627
14336.17 625
14337.30 618
14338.43 598
14339.56 640
14340.69 617
14341.82 662
14342.95 613
14344.08 620
14345.21 591
14346.34 619
14347.47 620
14348.60 596
14349.73 583
14350.86 632
14351.99 621
14353.12 621
14354.26 670
14355.39 627
14356.52 646
14357.65 634
14358.78 624
14359.91 616
14361.04 593
14362.17 599
14363.30 600
14364.44 621
14365.57 607
14366.70 596
14367.83 625
14368.96 660
14370.09 596
14371.23 586
14372.36 617
14373.49 604
14374.62 614
14375.75 633
14376.88 645
14378.02 650
14379.15 670
14380.28 649
14381.41 639
14382.54 640
14383.68 630
14384.81 599
14385.94 637
14387.07 624
14388.21 604
14389.34 629
14390.47 635
14391.60 650
14392.73 625
14393.87 612
14395.00 646
14396.13 655
14397.27 650
14398.40 627
14399.53 634
14400.66 639
14401.80 623
14402.93 695
14404.06 646
14405.19 625
14406.33 642
14407.46 643
14408.59 663
14409.73 632
14410.86 630
14411.99 668
14413.13 679
14414.26 628
14415.39 650
14416.53 686
14417.66 702
14418.79 668
14419.93 694
14421.06 690
14422.19 699
14423.33 687
14424.46 647
14425.60 687
14426.73 733
14427.86 701
14429.00 688
14430.13 688
14431.27 672
14432.40 684
14433.53 690
14434.67 707
14435.80 681
14436.94 711
14438.07 680
14439.21 680
14440.34 682
14441.47 688
14442.61 714
14443.74 658
14444.88 683
14446.01 715
14447.15 698
14448.28 663
14449.42 685
14450.55 689
14451.69 716
14452.82 725
14453.96 725
14455.09 690
14456.23 676
14457.36 680
14458.50 657
14459.63 670
14460.77 689
14461.90 661
14463.04 679
14464.17 656
14465.31 649
14466.44 690
14467.58 677
14468.71 708
14469.85 659
14470.98 698
14472.12 685
14473.26 722
14474.39 694
14475.53 662
14476.66 685
14477.80 709
14478.93 663
14480.07 694
14481.21 701
14482.34 663
14483.48 664
14484.61 667
14485.75 664
14486.89 632
14488.02 686
14489.16 679
14490.30 685
14491.43 705
14492.57 657
14493.70 674
14494.84 671
14495.98 656
14497.11 668
14498.25 712
14499.39 709
14500.52 657
14501.66 654
14502.80 690
14503.93 667
14505.07 670
14506.21 671
14507.35 680
14508.48 666
14509.62 679
14510.76 691
14511.89 689
14513.03 676
14514.17 698
14515.31 704
14516.44 685
14517.58 702
14518.72 679
14519.86 641
14520.99 703
14522.13 719
14523.27 667
14524.41 683
14525.54 672
14526.68 661
14527.82 695
14528.96 704
14530.09 705
14531.23 713
14532.37 717
14533.51 714
14534.65 661
14535.78 678
14536.92 713
14538.06 693
14539.20 686
14540.34 699
14541.48 739
14542.61 705
14543.75 704
14544.89 702
14546.03 727
14547.17 703
14548.31 701
14549.45 724
14550.58 736
14551.72 713
14552.86 696
14554.00 727
14555.14 720
14556.28 728
14557.42 737
14558.56 738
14559.70 710
14560.83 740
14561.97 782
14563.11 791
14564.25 803
14565.39 802
14566.53 799
14567.67 770
14568.81 787
14569.95 763
14571.09 798
14572.23 834
14573.37 817
14574.51 817
14575.65 805
14576.79 838
14577.93 838
14579.07 873
14580.21 863
14581.35 884
14582.49 852
14583.63 873
14584.77 893
14585.91 847
14587.05 896
14588.19 905
14589.33 900
14590.47 892
14591.61 899
14592.75 890
14593.89 942
14595.03 955
14596.17 883
14597.31 923
14598.45 924
14599.59 964
14600.73 944
14601.87 930
14603.01 960
14604.15 973
14605.29 1013
14606.43 978
14607.58 986
14608.72 995
14609.86 1015
14611.00 1074
14612.14 1019
14613.28 1011
14614.42 1063
14615.56 1054
14616.70 1056
14617.85 1062
14618.99 1068
14620.13 1115
14621.27 1135
14622.41 1215
14623.55 1195
14624.69 1182
14625.84 1253
14626.98 1247
14628.12 1294
14629.26 1288
14630.40 1260
14631.54 1356
14632.69 1312
14633.83 1328
14634.97 1326
14636.11 1319
14637.25 1293
14638.40 1299
14639.54 1338
14640.68 1337
14641.82 1322
14642.97 1273
14644.11 1301
14645.25 1259
14646.39 1236
14647.54 1209
14648.68 1233
14649.82 1216
14650.96 1203
14652.11 1179
14653.25 1169
14654.39 1141
14655.53 1120
14656.68 1059
14657.82 1054
14658.96 997
14660.11 990
14661.25 981
14662.39 972
14663.53 938
14664.68 898
14665.82 931
14666.96 883
14668.11 880
14669.25 897
14670.39 866
14671.54 844
14672.68 837
14673.82 823
14674.97 814
14676.11 773
14677.26 817
14678.40 817
14679.54 795
14680.69 799
14681.83 739
14682.97 765
14684.12 730
14685.26 765
14686.41 757
14687.55 741
14688.69 699
14689.84 740
14690.98 708
14692.13 699
14693.27 671
14694.42 689
14695.56 716
14696.70 696
14697.85 730
14698.99 636
14700.14 678
14701.28 667
14702.43 690
14703.57 662
14704.72 682
14705.86 626
14707.01 646
14708.15 690
14709.30 650
14710.44 670
14711.58 674
14712.73 685
14713.87 666
14715.02 640
14716.17 656
14717.31 649
14718.46 663
14719.60 633
14720.75 631
14721.89 661
14723.04 663
14724.18 675
14725.33 642
14726.47 618
14727.62 631
14728.76 652
14729.91 598
14731.06 581
14732.20 616
14733.35 631
14734.49 642
14735.64 648
14736.79 657
14737.93 612
14739.08 620
14740.22 594
14741.37 598
14742.52 618
14743.66 606
14744.81 622
14745.95 622
14747.10 606
14748.25 581
14749.39 616
14750.54 619
14751.69 628
14752.83 604
14753.98 597
14755.13 589
14756.27 584
14757.42 572
14758.57 605
14759.71 603
14760.86 587
14762.01 565
14763.15 590
14764.30 607
14765.45 583
14766.60 593
14767.74 569
14768.89 566
14770.04 583
14771.18 580
14772.33 601
14773.48 598
14774.63 573
14775.77 555
14776.92 546
14778.07 554
14779.22 580
14780.36 560
14781.51 529
14782.66 531
14783.81 537
14784.96 541
14786.10 532
14787.25 524
14788.40 557
14789.55 535
14790.70 540
14791.84 514
14792.99 545
14794.14 565
14795.29 534
14796.44 527
14797.58 531
14798.73 529
14799.88 503
14801.03 497
14802.18 524
14803.33 513
14804.48 510
14805.62 517
14806.77 509
14807.92 519
14809.07 526
14810.22 491
14811.37 508
14812.52 480
14813.67 481
14814.81 502
14815.96 476
14817.11 453
14818.26 439
14819.41 502
14820.56 470
14821.71 467
14822.86 500
14824.01 484
14825.16 470
14826.31 471
14827.46 481
14828.61 457
14829.76 480
14830.91 472
14832.06 440
14833.20 465
14834.35 413
14835.50 451
14836.65 467
14837.80 451
14838.95 474
14840.10 467
14841.25 461
14842.40 439
14843.55 444
14844.70 445
14845.85 446
14847.00 424
14848.15 418
14849.31 429
14850.46 467
14851.61 457
14852.76 451
14853.91 454
14855.06 439
14856.21 440
14857.36 436
14858.51 458
14859.66 442
14860.81 447
14861.96 462
14863.11 450
14864.26 426
14865.41 435
14866.57 420
14867.72 399
14868.87 448
14870.02 439
14871.17 430
14872.32 407
14873.47 423
14874.62 456
14875.77 450
14876.93 415
14878.08 439
14879.23 452
14880.38 446
14881.53 427
14882.68 400
14883.84 425
14884.99 404
14886.14 418
14887.29 427
14888.44 424
14889.59 423
14890.75 416
14891.90 415
14893.05 405
14894.20 445
14895.35 431
14896.51 413
14897.66 417
14898.81 430
14899.96 416
14901.12 432
14902.27 412
14903.42 395
14904.57 401
14905.73 407
14906.88 415
14908.03 404
14909.18 432
14910.34 419
14911.49 414
14912.64 457
14913.79 426
14914.95 412
14916.10 441
14917.25 417
14918.41 387
14919.56 413
14920.71 449
14921.87 432
14923.02 414
14924.17 430
14925.33 389
14926.48 417
14927.63 418
14928.79 402
14929.94 460
14931.09 442
14932.25 446
14933.40 463
14934.55 427
14935.71 438
14936.86 417
14938.01 413
14939.17 434
14940.32 452
14941.48 406
14942.63 388
14943.78 397
14944.94 428
14946.09 416
14947.25 412
14948.40 400
14949.55 406
14950.71 430
14951.86 454
14953.02 434
14954.17 425
14955.33 433
14956.48 446
14957.63 427
14958.79 413
14959.94 436
14961.10 449
14962.25 446
14963.41 424
14964.56 436
14965.72 438
14966.87 450
14968.03 476
14969.18 451
14970.34 461
14971.49 446
14972.65 443
14973.80 456
14974.96 418
14976.11 444
14977.27 420
14978.42 433
14979.58 463
14980.73 433
14981.89 438
14983.05 450
14984.20 447
14985.36 454
14986.51 440
14987.67 450
14988.82 440
14989.98 471
14991.13 442
14992.29 448
14993.45 438
14994.60 424
14995.76 442
14996.91 432
14998.07 429
14999.23 410
15000.38 445
15001.54 436
15002.70 416
15003.85 411
15005.01 395
15006.16 389
15007.32 399
15008.48 400
15009.63 406
15010.79 389
15011.95 386
15013.10 402
15014.26 398
15015.42 388
15016.57 397
15017.73 380
15018.89 410
15020.04 403
15021.20 402
15022.36 390
15023.52 408
15024.67 389
15025.83 404
15026.99 365
15028.14 404
15029.30 403
15030.46 422
15031.62 420
15032.77 397
15033.93 366
15035.09 394
15036.25 383
15037.40 358
15038.56 358
15039.72 346
15040.88 373
15042.03 423
15043.19 400
15044.35 379
15045.51 373
15046.67 370
15047.82 381
15048.98 380
15050.14 411
15051.30 398
15052.46 373
15053.61 400
15054.77 371
15055.93 409
15057.09 413
15058.25 414
15059.41 391
15060.56 368
15061.72 383
15062.88 381
15064.04 383
15065.20 401
15066.36 387
15067.52 395
15068.68 370
15069.83 386
15070.99 397
15072.15 394
15073.31 417
15074.47 386
15075.63 397
15076.79 387
15077.95 385
15079.11 402
15080.27 409
15081.43 384
15082.58 410
15083.74 409
15084.90 400
15086.06 394
15087.22 378
15088.38 408
15089.54 415
15090.70 398
15091.86 394
15093.02 408
15094.18 399
15095.34 393
15096.50 401
15097.66 391
15098.82 394
15099.98 417
15101.14 414
15102.30 407
15103.46 416
15104.62 422
15105.78 409
15106.94 417
15108.10 415
15109.26 416
15110.42 421
15111.58 430
15112.74 412
15113.90 402
15115.06 457
15116.22 431
15117.39 434
15118.55 470
15119.71 423
15120.87 394
15122.03 448
15123.19 420
15124.35 420
15125.51 419
15126.67 389
15127.83 473
15128.99 444
15130.16 428
15131.32 442
15132.48 434
15133.64 418
15134.80 454
15135.96 448
15137.12 469
15138.28 454
15139.45 468
15140.61 473
15141.77 460
15142.93 435
15144.09 451
15145.25 485
15146.42 439
15147.58 473
15148.74 497
15149.90 479
15151.06 451
15152.23 445
15153.39 460
15154.55 464
15155.71 442
15156.87 455
15158.04 454
15159.20 486
15160.36 482
15161.52 494
15162.69 480
15163.85 497
15165.01 480
15166.17 473
15167.34 472
15168.50 508
15169.66 532
15170.82 493
15171.99 536
15173.15 529
15174.31 541
15175.48 511
15176.64 520
15177.80 510
15178.96 560
15180.13 543
15181.29 542
15182.45 541
15183.62 539
15184.78 559
15185.94 567
15187.11 538
15188.27 543
15189.43 546
15190.60 564
15191.76 599
15192.92 600
15194.09 581
15195.25 612
15196.42 613
15197.58 578
15198.74 573
15199.91 591
15201.07 605
15202.23 567
15203.40 599
15204.56 660
15205.73 632
15206.89 639
15208.05 622
15209.22 647
15210.38 637
15211.55 608
15212.71 641
15213.88 671
15215.04 629
15216.21 661
15217.37 657
15218.53 655
15219.70 617
15220.86 657
15222.03 696
15223.19 664
15224.36 703
15225.52 689
15226.69 718
15227.85 699
15229.02 692
15230.18 658
15231.35 738
15232.51 685
15233.68 705
15234.84 753
15236.01 751
15237.17 744
15238.34 739
15239.50 771
15240.67 742
15241.83 736
15243.00 750
15244.17 765
15245.33 753
15246.50 728
15247.66 711
15248.83 748
15249.99 719
15251.16 711
15252.33 696
15253.49 714
15254.66 717
15255.82 697
15256.99 672
15258.16 699
15259.32 656
15260.49 667
15261.65 679
15262.82 651
15263.99 653
15265.15 676
15266.32 695
15267.49 605
15268.65 633
15269.82 630
15270.98 629
15272.15 631
15273.32 632
15274.48 603
15275.65 615
15276.82 606
15277.99 579
15279.15 610
15280.32 595
15281.49 586
15282.65 636
15283.82 601
15284.99 587
15286.15 596
15287.32 597
15288.49 591
15289.66 590
15290.82 612
15291.99 591
15293.16 594
15294.33 581
15295.49 582
15296.66 633
15297.83 596
15299.00 582
15300.16 576
15301.33 576
15302.50 585
15303.67 613
15304.83 576
15306.00 568
15307.17 584
15308.34 588
15309.51 582
15310.67 612
15311.84 619
15313.01 622
15314.18 607
15315.35 590
15316.52 597
15317.68 644
15318.85 597
15320.02 603
15321.19 615
15322.36 617
15323.53 641
15324.69 622
15325.86 624
15327.03 637
15328.20 640
15329.37 618
15330.54 633
15331.71 616
15332.88 598
15334.05 606
15335.21 657
15336.38 616
15337.55 602
15338.72 663
15339.89 604
15341.06 603
15342.23 612
15343.40 649
15344.57 651
15345.74 689
15346.91 682
15348.08 665
15349.25 639
15350.42 692
15351.58 684
15352.75 642
15353.92 712
15355.09 729
15356.26 702
15357.43 657
15358.60 709
15359.77 722
15360.94 725
15362.11 737
15363.28 706
15364.45 697
15365.62 722
15366.79 710
15367.96 729
15369.13 739
15370.31 736
15371.48 755
15372.65 707
15373.82 793
15374.99 738
15376.16 707
15377.33 720
15378.50 753
15379.67 748
15380.84 741
15382.01 721
15383.18 741
15384.35 753
15385.52 734
15386.69 719
15387.87 745
15389.04 706
15390.21 707
15391.38 719
15392.55 704
15393.72 709
15394.89 729
15396.06 668
15397.24 674
15398.41 698
15399.58 650
15400.75 673
15401.92 657
15403.09 646
15404.26 673
15405.44 614
15406.61 624
15407.78 618
15408.95 627
15410.12 627
15411.30 626
15412.47 612
15413.64 609
15414.81 563
15415.98 599
15417.16 593
15418.33 578
15419.50 557
15420.67 547
15421.84 584
15423.02 587
15424.19 550
15425.36 550
15426.53 553
15427.71 532
15428.88 524
15430.05 515
15431.22 550
15432.40 503
15433.57 497
15434.74 493
15435.92 531
15437.09 508
15438.26 541
15439.43 558
15440.61 515
15441.78 506
15442.95 488
15444.13 465
15445.30 505
15446.47 502
15447.65 494
15448.82 513
15449.99 472
15451.17 490
15452.34 470
15453.51 511
15454.69 502
15455.86 495
15457.03 495
15458.21 515
15459.38 484
15460.56 474
15461.73 482
15462.90 479
15464.08 496
15465.25 489
15466.43 500
15467.60 485
15468.77 493
15469.95 505
15471.12 505
15472.30 446
15473.47 471
15474.64 492
15475.82 493
15476.99 471
15478.17 457
15479.34 484
15480.52 497
15481.69 501
15482.87 499
15484.04 486
15485.22 500
15486.39 491
15487.56 480
15488.74 506
15489.91 500
15491.09 476
15492.26 478
15493.44 471
15494.61 486
15495.79 509
15496.96 514
15498.14 480
15499.32 483
15500.49 509
15501.67 499
15502.84 488
15504.02 511
15505.19 518
15506.37 534
15507.54 520
15508.72 494
15509.89 498
15511.07 476
15512.25 442
15513.42 505
15514.60 519
15515.77 516
15516.95 522
15518.13 496
15519.30 487
15520.48 512
15521.65 515
15522.83 531
15524.01 505
15525.18 473
15526.36 482
15527.53 518
15528.71 516
15529.89 512
15531.06 506
15532.24 501
15533.42 520
15534.59 495
15535.77 513
15536.95 511
15538.12 513
15539.30 513
15540.48 501
15541.65 523
15542.83 512
15544.01 522
15545.18 543
15546.36 532
15547.54 477
15548.72 531
15549.89 520
15551.07 543
15552.25 548
15553.42 551
15554.60 514
15555.78 541
15556.96 554
15558.13 545
15559.31 548
15560.49 544
15561.67 543
15562.84 552
15564.02 585
15565.20 583
15566.38 570
15567.56 539
15568.73 582
15569.91 575
15571.09 592
15572.27 581
15573.45 559
15574.62 594
15575.80 573
15576.98 573
15578.16 561
15579.34 627
15580.52 613
15581.69 580
15582.87 612
15584.05 637
15585.23 590
15586.41 629
15587.59 614
15588.76 628
15589.94 637
15591.12 617
15592.30 664
15593.48 629
15594.66 660
15595.84 685
15597.02 675
15598.20 689
15599.37 689
15600.55 716
15601.73 711
15602.91 685
15604.09 698
15605.27 709
15606.45 712
15607.63 722
15608.81 729
15609.99 690
15611.17 737
15612.35 762
15613.53 764
15614.71 758
15615.89 782
15617.07 767
15618.25 750
15619.43 799
15620.60 817
15621.78 803
15622.96 766
15624.14 788
15625.32 822
15626.50 791
15627.68 809
15628.87 837
15630.05 826
15631.23 845
15632.41 867
15633.59 857
15634.77 867
15635.95 867
15637.13 872
15638.31 849
15639.49 858
15640.67 837
15641.85 893
15643.03 901
15644.21 866
15645.39 915
15646.57 926
15647.75 961
15648.93 886
15650.12 867
15651.30 906
15652.48 922
15653.66 873
15654.84 889
15656.02 874
15657.20 908
15658.38 909
15659.56 890
15660.75 862
15661.93 883
15663.11 886
15664.29 878
15665.47 851
15666.65 872
15667.84 864
15669.02 915
15670.20 920
15671.38 866
15672.56 865
15673.74 872
15674.93 869
15676.11 852
15677.29 849
15678.47 843
15679.65 875
15680.84 867
15682.02 892
15683.20 851
15684.38 823
15685.56 811
15686.75 808
15687.93 810
15689.11 804
15690.29 816
15691.48 807
15692.66 790
15693.84 779
15695.02 787
15696.21 822
15697.39 805
15698.57 770
15699.76 845
15700.94 843
15702.12 812
15703.30 768
15704.49 799
15705.67 810
15706.85 815
15708.04 836
15709.22 822
15710.40 810
15711.59 830
15712.77 797
15713.95 753
15715.14 818
15716.32 843
15717.50 827
15718.69 785
15719.87 785
15721.05 787
15722.24 824
15723.42 825
15724.61 860
15725.79 827
15726.97 803
15728.16 858
15729.34 891
15730.53 859
15731.71 845
15732.89 864
15734.08 878
15735.26 858
15736.45 882
15737.63 884
15738.81 899
15740.00 876
15741.18 892
15742.37 918
15743.55 921
15744.74 880
15745.92 947
15747.11 915
15748.29 920
15749.48 961
15750.66 956
15751.84 974
15753.03 996
15754.21 956
15755.40 998
15756.58 976
15757.77 978
15758.95 972
15760.14 975
15761.32 939
15762.51 976
15763.70 981
15764.88 977
15766.07 955
15767.25 982
15768.44 964
15769.62 991
15770.81 989
15771.99 961
15773.18 988
15774.36 952
15775.55 952
15776.74 910
15777.92 919
15779.11 960
15780.29 957
15781.48 913
15782.67 912
15783.85 945
15785.04 884
15786.22 886
15787.41 885
15788.60 896
15789.78 845
15790.97 873
15792.15 852
15793.34 850
15794.53 850
15795.71 869
15796.90 875
15798.09 859
15799.27 800
15800.46 813
15801.65 812
15802.83 790
15804.02 777
15805.21 806
15806.39 782
15807.58 769
15808.77 748
15809.95 736
15811.14 765
15812.33 764
15813.52 775
15814.70 740
15815.89 743
15817.08 730
15818.26 731
15819.45 746
15820.64 747
15821.83 711
15823.01 715
15824.20 700
15825.39 682
15826.58 727
15827.76 693
15828.95 685
15830.14 706
15831.33 658
15832.52 684
15833.70 704
15834.89 688
15836.08 686
15837.27 725
15838.46 724
15839.64 688
15840.83 704
15842.02 698
15843.21 723
15844.40 737
15845.58 745
15846.77 741
15847.96 701
15849.15 699
15850.34 695
15851.53 731
15852.72 723
15853.90 717
15855.09 718
15856.28 703
15857.47 704
15858.66 703
15859.85 724
15861.04 735
15862.23 751
15863.41 736
15864.60 732
15865.79 723
15866.98 729
15868.17 720
15869.36 722
15870.55 744
15871.74 741
15872.93 759
15874.12 746
15875.31 699
15876.50 706
15877.69 745
15878.88 737
15880.06 754
15881.25 748
15882.44 741
15883.63 751
15884.82 783
15886.01 740
15887.20 796
15888.39 787
15889.58 762
15890.77 773
15891.96 811
15893.15 820
15894.34 821
15895.53 777
15896.72 818
15897.91 838
15899.10 833
15900.30 815
15901.49 868
15902.68 871
15903.87 849
15905.06 823
15906.25 824
15907.44 880
15908.63 865
15909.82 871
15911.01 869
15912.20 881
15913.39 892
15914.58 878
15915.77 898
15916.96 902
15918.16 881
15919.35 905
15920.54 917
15921.73 920
15922.92 937
15924.11 917
15925.30 909
15926.49 920
15927.69 939
15928.88 904
15930.07 892
15931.26 908
15932.45 892
15933.64 885
15934.84 893
15936.03 859
15937.22 859
15938.41 840
15939.60 887
15940.79 856
15941.99 838
15943.18 845
15944.37 828
15945.56 808
15946.75 788
15947.95 790
15949.14 804
15950.33 791
15951.52 799
15952.72 757
15953.91 765
15955.10 730
15956.29 708
15957.49 653
15958.68 693
15959.87 708
15961.06 664
15962.26 665
15963.45 679
15964.64 638
15965.83 673
15967.03 646
15968.22 576
15969.41 631
15970.61 617
15971.80 577
15972.99 584
15974.19 571
15975.38 545
15976.57 567
15977.76 561
15978.96 561
15980.15 558
15981.34 573
15982.54 535
15983.73 537
15984.93 540
15986.12 531
15987.31 531
15988.51 493
15989.70 506
15990.89 553
15992.09 520
15993.28 530
15994.48 528
15995.67 504
15996.86 482
15998.06 530
15999.25 503
16000.45 496
16001.64 490
16002.83 438
16004.03 474
16005.22 482
16006.42 477
16007.61 501
16008.81 484
16010.00 469
16011.19 478
16012.39 511
16013.58 473
16014.78 474
16015.97 483
16017.17 498
16018.36 476
16019.56 479
16020.75 454
16021.95 454
16023.14 466
16024.34 427
16025.53 462
16026.73 454
16027.92 466
16029.12 453
16030.31 451
16031.51 463
16032.70 466
16033.90 461
16035.09 468
16036.29 457
16037.48 449
16038.68 434
16039.88 475
16041.07 472
16042.27 466
16043.46 464
16044.66 470
16045.85 479
16047.05 460
16048.25 436
16049.44 459
16050.64 466
16051.83 413
16053.03 433
16054.23 429
16055.42 413
16056.62 459
16057.82 422
16059.01 427
16060.21 461
16061.40 441
16062.60 441
16063.80 451
16064.99 420
16066.19 433
16067.39 427
16068.58 412
16069.78 419
16070.98 437
16072.17 439
16073.37 439
16074.57 426
16075.76 429
16076.96 447
16078.16 402
16079.36 417
16080.55 393
16081.75 425
16082.95 425
16084.14 400
16085.34 417
16086.54 402
16087.74 414
16088.93 414
16090.13 411
16091.33 396
16092.53 420
16093.72 423
16094.92 409
16096.12 388
16097.32 389
16098.51 414
16099.71 403
16100.91 407
16102.11 393
16103.31 390
16104.50 370
16105.70 411
16106.90 418
16108.10 368
16109.30 371
16110.49 353
16111.69 412
16112.89 396
16114.09 377
16115.29 396
16116.49 382
16117.68 373
16118.88 375
16120.08 384
16121.28 374
16122.48 354
16123.68 371
16124.88 372
16126.08 366
16127.27 344
16128.47 370
16129.67 387
16130.87 379
16132.07 354
16133.27 382
16134.47 391
16135.67 384
16136.87 369
16138.07 373
16139.27 380
16140.46 363
16141.66 375
16142.86 391
16144.06 358
16145.26 358
16146.46 356
16147.66 379
16148.86 378
16150.06 369
16151.26 358
16152.46 353
16153.66 379
16154.86 397
16156.06 360
16157.26 350
16158.46 354
16159.66 390
16160.86 390
16162.06 364
16163.26 335
16164.46 366
16165.66 386
16166.86 341
16168.06 351
16169.26 366
16170.46 375
16171.66 348
16172.86 360
16174.06 379
16175.26 384
16176.47 344
16177.67 353
16178.87 364
16180.07 368
16181.27 391
16182.47 385
16183.67 374
16184.87 377
16186.07 385
16187.27 362
16188.47 376
16189.68 363
16190.88 382
16192.08 388
16193.28 376
16194.48 388
16195.68 387
16196.88 367
16198.08 374
16199.29 390
16200.49 363
16201.69 357
16202.89 351
16204.09 386
16205.29 382
16206.50 394
16207.70 363
16208.90 375
16210.10 386
16211.30 365
16212.51 396
16213.71 387
16214.91 395
16216.11 352
16217.31 374
16218.52 386
16219.72 401
16220.92 402
16222.12 383
16223.33 383
16224.53 394
16225.73 405
16226.93 390
16228.14 410
16229.34 397
16230.54 420
16231.74 387
16232.95 415
16234.15 408
16235.35 381
16236.56 401
16237.76 402
16238.96 408
16240.16 430
16241.37 415
16242.57 410
16243.77 428
16244.98 410
16246.18 381
16247.38 419
16248.59 419
16249.79 406
16250.99 413
16252.20 423
16253.40 400
16254.60 386
16255.81 431
16257.01 440
16258.22 423
16259.42 401
16260.62 411
16261.83 419
16263.03 429
16264.23 393
16265.44 420
16266.64 414
16267.85 417
16269.05 413
16270.25 389
16271.46 427
16272.66 422
16273.87 418
16275.07 425
16276.28 431
16277.48 448
16278.69 428
16279.89 412
16281.09 418
16282.30 413
16283.50 424
16284.71 416
16285.91 416
16287.12 447
16288.32 425
16289.53 446
16290.73 431
16291.94 445
16293.14 425
16294.35 457
16295.55 428
16296.76 428
16297.96 418
16299.17 415
16300.37 433
16301.58 442
16302.78 420
16303.99 442
16305.19 473
16306.40 481
16307.61 439
16308.81 434
16310.02 425
16311.22 438
16312.43 465
16313.63 440
16314.84 418
16316.05 478
16317.25 440
16318.46 403
16319.66 425
16320.87 422
16322.08 447
16323.28 444
16324.49 431
16325.69 425
16326.90 403
16328.11 420
16329.31 432
16330.52 420
16331.73 378
16332.93 409
16334.14 397
16335.35 393
16336.55 400
16337.76 406
16338.97 396
16340.17 401
16341.38 398
16342.59 398
16343.79 405
16345.00 372
16346.21 403
16347.41 373
16348.62 374
16349.83 381
16351.03 375
16352.24 388
16353.45 359
16354.66 392
16355.86 386
16357.07 374
16358.28 386
16359.49 379
16360.69 367
16361.90 360
16363.11 387
16364.32 388
16365.52 379
16366.73 367
16367.94 339
16369.15 361
16370.35 377
16371.56 371
16372.77 367
16373.98 345
16375.19 360
16376.39 358
16377.60 368
16378.81 371
16380.02 341
16381.23 353
16382.44 369
16383.64 367
16384.85 365
16386.06 329
16387.27 352
16388.48 359
16389.69 367
16390.90 365
16392.10 383
16393.31 353
16394.52 323
16395.73 369
16396.94 369
16398.15 360
16399.36 358
16400.57 374
16401.77 362
16402.98 354
16404.19 375
16405.40 365
16406.61 354
16407.82 364
16409.03 358
16410.24 368
16411.45 360
16412.66 351
16413.87 360
16415.08 377
16416.29 363
16417.50 376
16418.71 376
16419.92 367
16421.12 377
16422.33 371
16423.54 364
16424.75 363
16425.96 366
16427.17 374
16428.38 375
16429.59 398
16430.80 375
16432.01 365
16433.22 364
16434.43 343
16435.64 383
16436.86 371
16438.07 362
16439.28 351
16440.49 356
16441.70 346
16442.91 368
16444.12 355
16445.33 407
16446.54 379
16447.75 377
16448.96 381
16450.17 341
16451.38 370
16452.59 348
16453.80 339
16455.02 340
16456.23 357
16457.44 339
16458.65 343
16459.86 359
16461.07 357
16462.28 345
16463.49 337
16464.70 328
16465.92 336
16467.13 332
16468.34 347
16469.55 347
16470.76 342
16471.97 360
16473.19 326
16474.40 352
16475.61 354
16476.82 352
16478.03 355
16479.24 336
16480.46 370
16481.67 372
16482.88 330
16484.09 308
16485.30 321
16486.52 359
16487.73 365
16488.94 356
16490.15 360
16491.37 339
16492.58 327
16493.79 342
16495.00 356
16496.21 373
16497.43 340
16498.64 363
16499.85 360
16501.07 373
16502.28 354
16503.49 348
16504.70 370
16505.92 348
16507.13 342
16508.34 366
16509.56 365
16510.77 341
16511.98 371
16513.19 372
16514.41 390
16515.62 352
16516.83 349
16518.05 361
16519.26 372
16520.47 381
16521.69 343
16522.90 351
16524.11 372
16525.33 400
16526.54 394
16527.76 393
16528.97 382
16530.18 400
16531.40 382
16532.61 362
16533.82 399
16535.04 373
16536.25 389
16537.47 402
16538.68 415
16539.89 417
16541.11 437
16542.32 402
16543.54 408
16544.75 417
16545.97 411
16547.18 402
16548.39 421
16549.61 437
16550.82 454
16552.04 434
16553.25 465
16554.47 487
16555.68 465
16556.90 465
16558.11 493
16559.33 446
16560.54 449
16561.76 453
16562.97 502
16564.19 481
16565.40 463
16566.62 477
16567.83 471
16569.05 488
16570.26 461
16571.48 474
16572.69 483
16573.91 480
16575.12 474
16576.34 459
16577.55 517
16578.77 471
16579.98 515
16581.20 495
16582.42 476
16583.63 501
16584.85 469
16586.06 494
16587.28 476
16588.49 457
16589.71 482
16590.93 487
16592.14 467
16593.36 486
16594.57 488
16595.79 468
16597.01 474
16598.22 500
16599.44 491
16600.66 469
16601.87 426
16603.09 436
16604.30 418
16605.52 449
16606.74 424
16607.95 442
16609.17 430
16610.39 412
16611.60 410
16612.82 423
16614.04 426
16615.25 410
16616.47 410
16617.69 415
16618.91 393
16620.12 372
16621.34 413
16622.56 399
16623.77 392
16624.99 379
16626.21 364
16627.43 371
16628.64 354
16629.86 356
16631.08 368
16632.30 366
16633.51 347
16634.73 372
16635.95 379
16637.17 352
16638.38 373
16639.60 349
16640.82 350
16642.04 357
16643.26 363
16644.47 379
16645.69 357
16646.91 335
16648.13 337
16649.35 356
16650.56 366
16651.78 358
16653.00 375
16654.22 348
16655.44 337
16656.65 333
16657.87 370
16659.09 372
16660.31 359
16661.53 359
16662.75 361
16663.97 347
16665.18 343
16666.40 364
16667.62 361
16668.84 330
16670.06 356
16671.28 350
16672.50 346
16673.72 334
16674.94 375
16676.15 343
16677.37 316
16678.59 334
16679.81 373
16681.03 351
16682.25 341
16683.47 329
16684.69 300
16685.91 362
16687.13 342
16688.35 346
16689.57 353
16690.79 351
16692.01 323
16693.23 344
16694.45 327
16695.67 332
16696.89 335
16698.11 338
16699.33 363
16700.55 318
16701.77 332
16702.99 349
16704.21 349
16705.43 349
16706.65 334
16707.87 321
16709.09 305
16710.31 328
16711.53 344
16712.75 327
16713.97 324
16715.19 333
16716.41 362
16717.63 319
16718.85 325
16720.07 315
16721.29 335
16722.51 326
16723.73 325
16724.95 326
16726.18 330
16727.40 316
16728.62 302
16729.84 314
16731.06 298
16732.28 310
16733.50 336
16734.72 333
16735.94 311
16737.17 311
16738.39 310
16739.61 335
16740.83 333
16742.05 325
16743.27 317
16744.49 328
16745.72 332
16746.94 330
16748.16 310
16749.38 304
16750.60 296
16751.83 302
16753.05 335
16754.27 328
16755.49 317
16756.71 306
16757.94 342
16759.16 330
16760.38 298
16761.60 333
16762.82 334
16764.05 334
16765.27 297
16766.49 324
16767.71 304
16768.94 316
16770.16 316
16771.38 311
16772.60 315
16773.83 316
16775.05 340
16776.27 303
16777.49 326
16778.72 300
16779.94 311
16781.16 313
16782.39 297
16783.61 310
16784.83 308
16786.06 322
16787.28 343
16788.50 326
16789.73 331
16790.95 330
16792.17 340
16793.40 333
16794.62 344
16795.84 346
16797.07 314
16798.29 337
16799.51 316
16800.74 329
16801.96 315
16803.18 346
16804.41 326
16805.63 314
16806.86 331
16808.08 354
16809.30 356
16810.53 337
16811.75 334
16812.98 373
16814.20 340
16815.42 334
16816.65 345
16817.87 340
16819.10 332
16820.32 322
16821.54 360
16822.77 355
16823.99 340
16825.22 363
16826.44 365
16827.67 379
16828.89 381
16830.12 359
16831.34 381
16832.57 379
16833.79 387
16835.02 396
16836.24 393
16837.47 388
16838.69 377
16839.92 377
16841.14 426
16842.37 402
16843.59 403
16844.82 418
16846.04 425
16847.27 420
16848.49 400
16849.72 422
16850.94 383
16852.17 395
16853.39 423
16854.62 417
16855.85 426
16857.07 425
16858.30 440
16859.52 465
16860.75 453
16861.97 462
16863.20 437
16864.43 455
16865.65 473
16866.88 486
16868.10 485
16869.33 495
16870.56 462
16871.78 483
16873.01 506
16874.24 530
16875.46 507
16876.69 530
16877.92 531
16879.14 534
16880.37 558
16881.59 492
16882.82 529
16884.05 549
16885.27 559
16886.50 559
16887.73 552
16888.96 557
16890.18 549
16891.41 547
16892.64 534
16893.86 561
16895.09 557
16896.32 576
16897.54 560
16898.77 530
16900.00 549
16901.23 569
16902.45 601
16903.68 543
16904.91 526
16906.14 523
16907.36 555
16908.59 523
16909.82 546
16911.05 542
16912.27 512
16913.50 504
16914.73 533
16915.96 531
16917.19 529
16918.41 520
16919.64 508
16920.87 502
16922.10 531
16923.33 520
16924.55 535
16925.78 544
16927.01 490
16928.24 475
16929.47 457
16930.69 492
16931.92 518
16933.15 508
16934.38 476
16935.61 465
16936.84 500
16938.07 467
16939.29 451
16940.52 486
16941.75 480
16942.98 489
16944.21 460
16945.44 462
16946.67 466
16947.90 461
16949.13 488
16950.35 466
16951.58 492
16952.81 500
16954.04 474
16955.27 441
16956.50 455
16957.73 466
16958.96 457
16960.19 459
16961.42 440
16962.65 398
16963.88 461
16965.11 458
16966.34 440
16967.57 421
16968.80 434
16970.03 434
16971.26 435
16972.49 430
16973.72 430
16974.95 425
16976.18 437
16977.41 422
16978.64 433
16979.87 429
16981.10 437
16982.33 439
16983.56 429
16984.79 390
16986.02 418
16987.25 429
16988.48 421
16989.71 393
16990.94 391
16992.17 414
16993.40 427
16994.63 393
16995.86 385
16997.09 383
16998.32 396
16999.55 385
17000.79 405
17002.02 425
17003.25 409
17004.48 390
17005.71 392
17006.94 406
17008.17 395
17009.40 404
17010.63 395
17011.87 382
17013.10 390
17014.33 388
17015.56 391
17016.79 375
17018.02 369
17019.25 365
17020.49 367
17021.72 360
17022.95 338
17024.18 369
17025.41 370
17026.64 372
17027.88 360
17029.11 360
17030.34 354
17031.57 378
17032.80 393
17034.04 357
17035.27 353
17036.50 330
17037.73 358
17038.97 396
17040.20 354
17041.43 343
17042.66 363
17043.90 346
17045.13 345
17046.36 336
17047.59 340
17048.83 358
17050.06 352
17051.29 323
17052.52 357
17053.76 354
17054.99 362
17056.22 333
17057.46 338
17058.69 349
17059.92 321
17061.15 354
17062.39 319
17063.62 301
17064.85 324
17066.09 327
17067.32 369
17068.55 345
17069.79 336
17071.02 332
17072.25 337
17073.49 326
17074.72 308
17075.96 333
17077.19 333
17078.42 357
17079.66 318
17080.89 308
17082.12 323
17083.36 336
17084.59 303
17085.83 305
17087.06 300
17088.29 341
17089.53 310
17090.76 316
17092.00 285
17093.23 315
17094.46 277
17095.70 318
17096.93 302
17098.17 312
17099.40 326
17100.64 306
17101.87 295
17103.11 311
17104.34 315
17105.58 317
17106.81 317
17108.05 317
17109.28 302
17110.51 303
17111.75 317
17112.98 331
17114.22 339
17115.45 320
17116.69 334
17117.93 300
17119.16 258
17120.40 299
17121.63 319
17122.87 301
17124.10 285
17125.34 295
17126.57 278
17127.81 291
17129.04 291
17130.28 303
17131.51 308
17132.75 296
17133.99 304
17135.22 270
17136.46 286
17137.69 284
17138.93 300
17140.17 284
17141.40 271
17142.64 286
17143.87 276
17145.11 276
17146.35 289
17147.58 290
17148.82 282
17150.05 282
17151.29 284
17152.53 282
17153.76 303
17155.00 286
17156.24 309
17157.47 286
17158.71 260
17159.95 267
17161.18 264
17162.42 280
17163.66 275
17164.89 281
17166.13 266
17167.37 285
17168.60 285
17169.84 281
17171.08 282
17172.32 275
17173.55 286
17174.79 291
17176.03 278
17177.26 292
17178.50 291
17179.74 266
17180.98 271
17182.21 274
17183.45 257
17184.69 250
17185.93 259
17187.16 258
17188.40 273
17189.64 244
17190.88 275
17192.12 262
17193.35 254
17194.59 257
17195.83 280
17197.07 257
17198.31 280
17199.54 248
17200.78 275
17202.02 264
17203.26 266
17204.50 265
17205.73 254
17206.97 268
17208.21 272
17209.45 249
17210.69 251
17211.93 261
17213.17 288
17214.40 243
17215.64 252
17216.88 289
17218.12 262
17219.36 267
17220.60 250
17221.84 267
17223.08 284
17224.31 272
17225.55 237
17226.79 244
17228.03 274
17229.27 238
17230.51 252
17231.75 234
17232.99 252
17234.23 231
17235.47 254
17236.71 256
17237.95 259
17239.19 254
17240.43 247
17241.66 243
17242.90 234
17244.14 233
17245.38 231
17246.62 230
17247.86 242
17249.10 251
17250.34 235
17251.58 226
17252.82 256
17254.06 238
17255.30 255
17256.54 239
17257.78 229
17259.02 234
17260.26 243
17261.50 255
17262.74 233
17263.99 244
17265.23 214
17266.47 267
17267.71 252
17268.95 226
17270.19 232
17271.43 230
17272.67 246
17273.91 247
17275.15 256
17276.39 242
17277.63 247
17278.87 247
17280.11 244
17281.36 246
17282.60 265
17283.84 240
17285.08 249
17286.32 246
17287.56 241
17288.80 215
17290.04 232
17291.29 266
17292.53 239
17293.77 234
17295.01 264
17296.25 240
17297.49 227
17298.73 232
17299.98 226
17301.22 234
17302.46 245
17303.70 236
17304.94 243
17306.19 217
17307.43 265
17308.67 245
17309.91 230
17311.15 220
17312.40 248
17313.64 248
17314.88 225
17316.12 237
17317.37 248
17318.61 242
17319.85 231
17321.09 247
17322.33 219
17323.58 245
17324.82 236
17326.06 210
17327.31 219
17328.55 251
17329.79 222
17331.03 227
17332.28 239
17333.52 255
17334.76 248
17336.01 233
17337.25 224
17338.49 215
17339.73 214
17340.98 232
17342.22 250
17343.46 218
17344.71 225
17345.95 233
17347.19 229
17348.44 227
17349.68 226
17350.92 227
17352.17 237
17353.41 234
17354.66 239
17355.90 222
17357.14 229
17358.39 254
17359.63 246
17360.87 236
17362.12 233
17363.36 247
17364.61 228
17365.85 237
17367.09 248
17368.34 242
17369.58 237
17370.83 212
17372.07 235
17373.32 242
17374.56 272
17375.80 241
17377.05 224
17378.29 232
17379.54 230
17380.78 240
17382.03 248
17383.27 229
17384.52 243
17385.76 231
17387.01 244
17388.25 243
17389.50 211
17390.74 231
17391.99 237
17393.23 231
17394.48 241
17395.72 218
17396.97 236
17398.21 234
17399.46 246
17400.70 254
17401.95 237
17403.19 256
17404.44 239
17405.68 254
17406.93 244
17408.18 221
17409.42 262
17410.67 257
17411.91 251
17413.16 216
17414.40 245
17415.65 259
17416.90 247
17418.14 224
17419.39 245
17420.63 239
17421.88 269
17423.13 241
17424.37 247
17425.62 253
17426.86 259
17428.11 222
17429.36 240
17430.60 247
17431.85 258
17433.10 252
17434.34 250
17435.59 265
17436.84 258
17438.08 273
17439.33 256
17440.58 296
17441.82 275
17443.07 273
17444.32 263
17445.56 244
17446.81 258
17448.06 282
17449.30 244
17450.55 258
17451.80 262
17453.05 243
17454.29 273
17455.54 269
17456.79 291
17458.04 263
17459.28 289
17460.53 268
17461.78 280
17463.03 271
17464.27 286
17465.52 282
17466.77 318
17468.02 276
17469.26 277
17470.51 301
17471.76 264
17473.01 246
17474.25 287
17475.50 279
17476.75 257
17478.00 275
17479.25 266
17480.50 307
17481.74 277
17482.99 277
17484.24 289
17485.49 309
17486.74 296
17487.99 287
17489.23 295
17490.48 295
17491.73 304
17492.98 278
17494.23 327
17495.48 307
17496.73 322
17497.97 314
17499.22 300
17500.47 294
17501.72 305
17502.97 307
17504.22 306
17505.47 301
17506.72 282
17507.97 321
17509.22 323
17510.46 320
17511.71 310
17512.96 315
17514.21 328
17515.46 342
17516.71 338
17517.96 339
17519.21 340
17520.46 337
17521.71 316
17522.96 334
17524.21 318
17525.46 334
17526.71 334
17527.96 342
17529.21 317
17530.46 334
17531.71 350
17532.96 336
17534.21 313
17535.46 350
17536.71 379
17537.96 348
17539.21 367
17540.46 331
17541.71 356
17542.96 343
17544.21 333
17545.46 370
17546.71 380
17547.96 350
17549.21 343
17550.46 348
17551.71 338
17552.97 345
17554.22 391
17555.47 373
17556.72 375
17557.97 378
17559.22 357
17560.47 361
17561.72 355
17562.97 351
17564.22 350
17565.48 364
17566.73 371
17567.98 353
17569.23 367
17570.48 339
17571.73 375
17572.98 367
17574.24 382
17575.49 383
17576.74 380
17577.99 395
17579.24 401
17580.49 369
17581.75 379
17583.00 384
17584.25 384
17585.50 357
17586.75 391
17588.00 384
17589.26 387
17590.51 378
17591.76 380
17593.01 367
17594.27 364
17595.52 408
17596.77 376
17598.02 384
17599.27 381
17600.53 370
17601.78 384
17603.03 389
17604.28 386
17605.54 396
17606.79 371
17608.04 384
17609.30 407
17610.55 429
17611.80 400
17613.05 397
17614.31 421
17615.56 406
17616.81 394
17618.07 382
17619.32 397
17620.57 369
17621.83 382
17623.08 344
17624.33 386
17625.59 373
17626.84 381
17628.09 385
17629.35 406
17630.60 383
17631.85 394
17633.11 408
17634.36 437
17635.61 391
17636.87 389
17638.12 406
17639.38 396
17640.63 398
17641.88 376
17643.14 377
17644.39 406
17645.65 377
17646.90 363
17648.15 367
17649.41 398
17650.66 394
17651.92 377
17653.17 397
17654.42 384
17655.68 373
17656.93 376
17658.19 368
17659.44 355
17660.70 366
17661.95 359
17663.21 358
17664.46 357
17665.72 354
17666.97 356
17668.23 316
17669.48 339
17670.74 319
17671.99 325
17673.25 335
17674.50 343
17675.76 337
17677.01 325
17678.27 363
17679.52 361
17680.78 311
17682.03 325
17683.29 316
17684.54 333
17685.80 316
17687.05 325
17688.31 317
17689.57 318
17690.82 307
17692.08 314
17693.33 324
17694.59 315
17695.84 307
17697.10 300
17698.36 314
17699.61 321
17700.87 320
17702.12 312
17703.38 333
17704.64 329
17705.89 318
17707.15 312
17708.40 318
17709.66 342
17710.92 289
17712.17 303
17713.43 272
17714.69 289
17715.94 303
17717.20 291
17718.46 288
17719.71 317
17720.97 289
17722.23 283
17723.48 322
17724.74 280
17726.00 285
17727.25 290
17728.51 291
17729.77 274
17731.03 266
17732.28 273
17733.54 290
17734.80 305
17736.05 291
17737.31 298
17738.57 324
17739.83 286
17741.08 281
17742.34 293
17743.60 312
17744.86 307
17746.11 295
17747.37 296
17748.63 287
17749.89 305
17751.15 293
17752.40 310
17753.66 290
17754.92 293
17756.18 278
17757.43 278
17758.69 286
17759.95 272
17761.21 301
17762.47 296
17763.73 292
17764.98 263
17766.24 288
17767.50 290
17768.76 269
17770.02 261
17771.28 256
17772.53 292
17773.79 289
17775.05 254
17776.31 258
17777.57 274
17778.83 289
17780.09 297
17781.35 280
17782.60 264
17783.86 269
17785.12 271
17786.38 268
17787.64 273
17788.90 279
17790.16 283
17791.42 238
17792.68 265
17793.94 256
17795.20 281
17796.46 276
17797.72 246
17798.97 225
17800.23 269
17801.49 250
17802.75 230
17804.01 227
17805.27 248
17806.53 261
17807.79 220
17809.05 229
17810.31 268
17811.57 270
17812.83 244
17814.09 248
17815.35 257
17816.61 258
17817.87 243
17819.13 248
17820.39 205
17821.65 237
17822.91 250
17824.17 236
17825.43 250
17826.69 242
17827.96 246
17829.22 221
17830.48 237
17831.74 228
17833.00 235
17834.26 218
17835.52 247
17836.78 253
17838.04 218
17839.30 230
17840.56 247
17841.82 247
17843.09 217
17844.35 235
17845.61 251
17846.87 242
17848.13 219
17849.39 227
17850.65 203
17851.91 230
17853.18 241
17854.44 224
17855.70 241
17856.96 228
17858.22 246
17859.48 233
17860.74 219
17862.01 223
17863.27 242
17864.53 247
17865.79 201
17867.05 191
17868.32 191
17869.58 221
17870.84 228
17872.10 240
17873.36 209
17874.63 228
17875.89 223
17877.15 216
17878.41 215
17879.68 224
17880.94 223
17882.20 232
17883.46 236
17884.73 214
17885.99 228
17887.25 221
17888.51 204
17889.78 243
17891.04 248
17892.30 239
17893.56 214
17894.83 231
17896.09 199
17897.35 226
17898.62 203
17899.88 200
17901.14 196
17902.41 252
17903.67 204
17904.93 226
17906.20 210
17907.46 216
17908.72 227
17909.99 217
17911.25 200
17912.51 206
17913.78 210
17915.04 223
17916.30 244
17917.57 221
17918.83 221
17920.09 241
17921.36 228
17922.62 205
17923.89 196
17925.15 225
17926.41 211
17927.68 203
17928.94 213
17930.21 202
17931.47 251
17932.73 230
17934.00 228
17935.26 226
17936.53 220
17937.79 230
17939.06 240
17940.32 211
17941.59 199
17942.85 234
17944.11 234
17945.38 222
17946.64 219
17947.91 224
17949.17 212
17950.44 225
17951.70 223
17952.97 187
17954.23 211
17955.50 218
17956.76 213
17958.03 205
17959.29 215
17960.56 207
17961.82 222
17963.09 230
17964.35 214
17965.62 220
17966.89 205
17968.15 221
17969.42 232
17970.68 223
17971.95 215
17973.21 209
17974.48 220
17975.74 227
17977.01 228
17978.28 225
17979.54 205
17980.81 235
17982.07 254
17983.34 241
17984.61 211
17985.87 234
17987.14 221
17988.40 219
17989.67 195
17990.94 203
17992.20 229
17993.47 222
17994.74 221
17996.00 211
17997.27 227
17998.54 216
17999.80 199
18001.07 230
18002.34 186
18003.60 191
18004.87 196
18006.14 210
18007.40 208
18008.67 231
18009.94 201
18011.20 204
18012.47 197
18013.74 221
18015.00 225
18016.27 205
18017.54 207
18018.81 194
18020.07 198
18021.34 216
18022.61 216
18023.88 196
18025.14 211
18026.41 227
18027.68 228
18028.95 201
18030.21 233
18031.48 208
18032.75 223
18034.02 221
18035.28 214
18036.55 229
18037.82 198
18039.09 240
18040.36 219
18041.62 191
18042.89 213
18044.16 218
18045.43 215
18046.70 174
18047.97 194
18049.23 208
18050.50 198
18051.77 219
18053.04 199
18054.31 181
18055.58 220
18056.84 219
18058.11 209
18059.38 210
18060.65 205
18061.92 214
18063.19 215
18064.46 201
18065.73 215
18067.00 206
18068.26 210
18069.53 227
18070.80 234
18072.07 205
18073.34 205
18074.61 211
18075.88 238
18077.15 197
18078.42 216
18079.69 224
18080.96 221
18082.23 222
18083.50 204
18084.77 209
18086.03 221
18087.30 244
18088.57 211
18089.84 205
18091.11 221
18092.38 231
18093.65 220
18094.92 224
18096.19 213
18097.46 226
18098.73 224
18100.00 255
18101.27 242
18102.54 231
18103.81 242
18105.08 232
18106.35 211
18107.63 227
18108.90 220
18110.17 216
18111.44 208
18112.71 212
18113.98 217
18115.25 204
18116.52 234
18117.79 201
18119.06 216
18120.33 250
18121.60 196
18122.87 212
18124.14 223
18125.42 224
18126.69 212
18127.96 217
18129.23 208
18130.50 211
18131.77 213
18133.04 219
18134.31 220
18135.58 209
18136.86 224
18138.13 218
18139.40 227
18140.67 231
18141.94 222
18143.21 202
18144.49 217
18145.76 222
18147.03 226
18148.30 242
18149.57 213
18150.84 216
18152.12 214
18153.39 228
18154.66 229
18155.93 219
18157.20 217
18158.48 186
18159.75 216
18161.02 233
18162.29 229
18163.57 237
18164.84 211
18166.11 217
18167.38 225
18168.66 222
18169.93 217
18171.20 200
18172.47 200
18173.75 205
18175.02 209
18176.29 217
18177.56 209
18178.84 206
18180.11 201
18181.38 196
18182.66 209
18183.93 213
18185.20 189
18186.48 199
18187.75 214
18189.02 216
18190.30 213
18191.57 201
18192.84 186
18194.12 213
18195.39 218
18196.66 208
18197.94 215
18199.21 197
18200.48 212
18201.76 215
18203.03 196
18204.30 211
18205.58 213
18206.85 209
18208.13 195
18209.40 211
18210.67 192
18211.95 217
18213.22 199
18214.50 219
18215.77 203
18217.04 221
18218.32 213
18219.59 227
18220.87 187
18222.14 202
18223.42 207
18224.69 210
18225.97 222
18227.24 230
18228.51 206
18229.79 220
18231.06 234
18232.34 214
18233.61 227
18234.89 226
18236.16 219
18237.44 217
18238.71 215
18239.99 218
18241.26 209
18242.54 218
18243.81 217
18245.09 215
18246.36 218
18247.64 205
18248.91 221
18250.19 231
18251.47 222
18252.74 235
18254.02 191
18255.29 204
18256.57 222
18257.84 196
18259.12 230
18260.39 225
18261.67 233
18262.95 245
18264.22 222
18265.50 211
18266.77 213
18268.05 189
18269.33 206
18270.60 196
18271.88 198
18273.15 227
18274.43 212
18275.71 183
18276.98 233
18278.26 243
18279.54 230
18280.81 227
18282.09 216
18283.37 218
18284.64 229
18285.92 201
18287.20 227
18288.47 221
18289.75 209
18291.03 207
18292.30 206
18293.58 207
18294.86 200
18296.13 211
18297.41 241
18298.69 236
18299.96 218
18301.24 223
18302.52 201
18303.80 225
18305.07 202
18306.35 204
18307.63 237
18308.91 211
18310.18 213
18311.46 216
18312.74 233
18314.02 232
18315.29 236
18316.57 211
18317.85 223
18319.13 224
18320.40 233
18321.68 223
18322.96 235
18324.24 233
18325.52 215
18326.79 240
18328.07 214
18329.35 223
18330.63 191
18331.91 222
18333.19 217
18334.46 236
18335.74 227
18337.02 245
18338.30 233
18339.58 220
18340.86 210
18342.13 210
18343.41 219
18344.69 211
18345.97 219
18347.25 238
18348.53 229
18349.81 230
18351.09 230
18352.36 242
18353.64 220
18354.92 226
18356.20 201
18357.48 222
18358.76 220
18360.04 205
18361.32 242
18362.60 243
18363.88 205
18365.16 227
18366.44 208
18367.72 224
18369.00 221
18370.27 212
18371.55 225
18372.83 227
18374.11 215
18375.39 199
18376.67 207
18377.95 195
18379.23 224
18380.51 204
18381.79 231
18383.07 238
18384.35 243
18385.63 213
18386.91 227
18388.19 203
18389.47 221
18390.75 196
18392.03 208
18393.31 215
18394.60 210
18395.88 206
18397.16 216
18398.44 209
18399.72 206
18401.00 223
18402.28 198
18403.56 190
18404.84 172
18406.12 210
18407.40 221
18408.68 231
18409.96 222
18411.24 215
18412.53 227
18413.81 224
18415.09 219
18416.37 204
18417.65 205
18418.93 195
18420.21 191
18421.49 205
18422.78 214
18424.06 199
18425.34 212
18426.62 203
18427.90 223
18429.18 204
18430.46 238
18431.75 227
18433.03 198
18434.31 199
18435.59 234
18436.87 218
18438.16 192
18439.44 195
18440.72 208
18442.00 199
18443.28 187
18444.57 209
18445.85 200
18447.13 195
18448.41 194
18449.70 206
18450.98 202
18452.26 194
18453.54 222
18454.83 221
18456.11 218
18457.39 203
18458.67 219
18459.96 208
18461.24 210
18462.52 186
18463.80 210
18465.09 215
18466.37 211
18467.65 194
18468.94 213
18470.22 211
18471.50 212
18472.78 233
18474.07 218
18475.35 226
18476.63 199
18477.92 203
18479.20 195
18480.48 191
18481.77 189
18483.05 220
18484.34 215
18485.62 194
18486.90 189
18488.19 165
18489.47 189
18490.75 210
18492.04 199
18493.32 198
18494.61 201
18495.89 207
18497.17 188
18498.46 205
18499.74 214
18501.03 176
18502.31 209
18503.59 194
18504.88 184
18506.16 179
18507.45 216
18508.73 217
18510.02 180
18511.30 201
18512.58 212
18513.87 217
18515.15 180
18516.44 194
18517.72 207
18519.01 200
18520.29 200
18521.58 218
18522.86 211
18524.15 201
18525.43 194
18526.72 205
18528.00 209
18529.29 204
18530.57 200
18531.86 203
18533.14 210
18534.43 221
18535.71 224
18537.00 189
18538.28 226
18539.57 204
18540.86 255
18542.14 227
18543.43 217
18544.71 221
18546.00 176
18547.28 199
18548.57 192
18549.85 208
18551.14 207
18552.43 212
18553.71 212
18555.00 206
18556.28 201
18557.57 195
18558.86 189
18560.14 228
18561.43 217
18562.72 222
18564.00 226
18565.29 204
18566.57 195
18567.86 200
18569.15 212
18570.43 204
18571.72 197
18573.01 192
18574.29 203
18575.58 202
18576.87 193
18578.15 184
18579.44 211
18580.73 220
18582.01 216
18583.30 210
18584.59 200
18585.88 209
18587.16 220
18588.45 223
18589.74 225
18591.02 235
18592.31 206
18593.60 212
18594.89 237
18596.17 230
18597.46 210
18598.75 234
18600.04 212
18601.32 216
18602.61 216
18603.90 215
18605.19 242
18606.47 200
18607.76 202
18609.05 218
18610.34 222
18611.63 225
18612.91 232
18614.20 211
18615.49 215
18616.78 208
18618.07 242
18619.35 213
18620.64 224
18621.93 204
18623.22 221
18624.51 234
18625.80 214
18627.09 219
18628.37 219
18629.66 215
18630.95 225
18632.24 205
18633.53 223
18634.82 230
18636.11 195
18637.39 199
18638.68 213
18639.97 211
18641.26 204
18642.55 210
18643.84 207
18645.13 204
18646.42 179
18647.71 206
18649.00 213
18650.29 212
18651.58 217
18652.86 190
18654.15 194
18655.44 200
18656.73 194
18658.02 191
18659.31 204
18660.60 201
18661.89 183
18663.18 193
18664.47 180
18665.76 200
18667.05 197
18668.34 171
18669.63 200
18670.92 188
18672.21 179
18673.50 174
18674.79 189
18676.08 206
18677.37 211
18678.66 184
18679.95 204
18681.24 185
18682.53 180
18683.82 218
18685.11 181
18686.40 195
18687.69 198
18688.99 174
18690.28 200
18691.57 181
18692.86 197
18694.15 202
18695.44 203
18696.73 179
18698.02 188
18699.31 184
18700.60 174
18701.89 188
18703.19 187
18704.48 197
18705.77 188
18707.06 174
18708.35 185
18709.64 202
18710.93 189
18712.22 184
18713.52 196
18714.81 192
18716.10 213
18717.39 188
18718.68 178
18719.97 188
18721.27 202
18722.56 192
18723.85 192
18725.14 188
18726.43 170
18727.72 199
18729.02 185
18730.31 163
18731.60 167
18732.89 173
18734.19 191
18735.48 196
18736.77 186
18738.06 179
18739.35 192
18740.65 181
18741.94 188
18743.23 158
18744.52 170
18745.82 195
18747.11 173
18748.40 187
18749.70 191
18750.99 170
18752.28 177
18753.57 181
18754.87 176
18756.16 184
18757.45 200
18758.75 162
18760.04 175
18761.33 184
18762.63 174
18763.92 192
18765.21 203
18766.50 187
18767.80 179
18769.09 201
18770.38 161
18771.68 194
18772.97 198
18774.27 170
18775.56 173
18776.85 170
18778.15 152
18779.44 172
18780.73 179
18782.03 193
18783.32 178
18784.62 200
18785.91 166
18787.20 173
18788.50 175
18789.79 176
18791.09 194
18792.38 190
18793.67 187
18794.97 169
18796.26 161
18797.56 164
18798.85 168
18800.15 171
18801.44 167
18802.74 162
18804.03 155
18805.32 177
18806.62 143
18807.91 155
18809.21 178
18810.50 196
18811.80 201
18813.09 180
18814.39 155
18815.68 180
18816.98 188
18818.27 200
18819.57 174
18820.86 180
18822.16 180
18823.45 177
18824.75 183
18826.05 171
18827.34 158
18828.64 177
18829.93 178
18831.23 193
18832.52 163
18833.82 157
18835.11 176
18836.41 171
18837.71 166
18839.00 172
18840.30 163
18841.59 190
18842.89 188
18844.18 187
18845.48 158
18846.78 164
18848.07 172
18849.37 179
18850.67 167
18851.96 165
18853.26 176
18854.55 166
18855.85 142
18857.15 158
18858.44 175
18859.74 166
18861.04 189
18862.33 184
18863.63 181
18864.93 162
18866.22 179
18867.52 182
18868.82 185
18870.11 191
18871.41 172
18872.71 150
18874.00 168
18875.30 171
18876.60 169
18877.90 177
18879.19 161
18880.49 213
18881.79 200
18883.09 188
18884.38 158
18885.68 174
18886.98 170
18888.27 204
18889.57 165
18890.87 176
18892.17 174
18893.47 191
18894.76 160
18896.06 175
18897.36 195
18898.66 170
18899.95 194
18901.25 178
18902.55 167
18903.85 163
18905.15 167
18906.44 173
18907.74 168
18909.04 177
18910.34 175
18911.64 206
18912.94 185
18914.23 177
18915.53 167
18916.83 167
18918.13 166
18919.43 170
18920.73 174
18922.03 166
18923.32 162
18924.62 153
18925.92 163
18927.22 157
18928.52 163
18929.82 170
18931.12 166
18932.42 183
18933.72 185
18935.01 162
18936.31 164
18937.61 180
18938.91 189
18940.21 187
18941.51 186
18942.81 176
18944.11 163
18945.41 171
18946.71 186
18948.01 181
18949.31 160
18950.61 168
18951.91 184
18953.21 165
18954.51 188
18955.81 188
18957.11 159
18958.41 148
18959.71 186
18961.01 151
18962.31 183
18963.61 175
18964.91 173
18966.21 171
18967.51 173
18968.81 172
18970.11 172
18971.41 190
18972.71 172
18974.01 158
18975.31 169
18976.61 175
18977.91 176
18979.21 179
18980.51 169
18981.81 169
18983.11 169
18984.41 184
18985.71 171
18987.02 182
18988.32 178
18989.62 155
18990.92 170
18992.22 173
18993.52 161
18994.82 179
18996.12 170
18997.42 158
18998.73 166
19000.03 181
19001.33 168
19002.63 168
19003.93 171
19005.23 173
19006.53 162
19007.84 171
19009.14 178
19010.44 197
19011.74 148
19013.04 172
19014.34 153
19015.65 188
19016.95 179
19018.25 171
19019.55 175
19020.85 189
19022.16 149
19023.46 157
19024.76 163
19026.06 181
19027.37 191
19028.67 183
19029.97 192
19031.27 180
19032.57 170
19033.88 177
19035.18 160
19036.48 186
19037.79 178
19039.09 193
19040.39 189
19041.69 156
19043.00 176
19044.30 165
19045.60 187
19046.90 185
19048.21 195
19049.51 170
19050.81 172
19052.12 175
19053.42 187
19054.72 176
19056.03 192
19057.33 181
19058.63 151
19059.94 156
19061.24 172
19062.54 155
19063.85 166
19065.15 154
19066.45 195
19067.76 190
19069.06 157
19070.37 173
19071.67 186
19072.97 165
19074.28 158
19075.58 154
19076.88 187
19078.19 194
19079.49 174
19080.80 179
19082.10 190
19083.41 171
19084.71 174
19086.01 167
19087.32 175
19088.62 177
19089.93 166
19091.23 160
19092.54 189
19093.84 175
19095.14 167
19096.45 180
19097.75 187
19099.06 175
19100.36 172
19101.67 174
19102.97 176
19104.28 179
19105.58 159
19106.89 181
19108.19 176
19109.50 166
19110.80 170
19112.11 176
19113.41 168
19114.72 158
19116.02 171
19117.33 170
19118.64 183
19119.94 165
19121.25 182
19122.55 196
19123.86 157
19125.16 187
19126.47 160
19127.77 166
19129.08 201
19130.39 189
19131.69 183
19133.00 168
19134.30 160
19135.61 171
19136.92 166
19138.22 172
19139.53 171
19140.83 181
19142.14 167
19143.45 195
19144.75 168
19146.06 182
19147.37 168
19148.67 158
19149.98 164
19151.28 173
19152.59 186
19153.90 170
19155.20 174
19156.51 166
19157.82 160
19159.12 169
19160.43 195
19161.74 176
19163.05 162
19164.35 172
19165.66 173
19166.97 168
19168.27 198
19169.58 192
19170.89 165
19172.19 161
19173.50 166
19174.81 173
19176.12 184
19177.42 183
19178.73 154
19180.04 161
19181.35 161
19182.65 169
19183.96 171
19185.27 176
19186.58 160
19187.89 173
19189.19 186
19190.50 169
19191.81 170
19193.12 182
19194.42 167
19195.73 156
19197.04 158
19198.35 147
19199.66 161
19200.97 172
19202.27 172
19203.58 172
19204.89 162
19206.20 134
19207.51 167
19208.82 143
19210.12 173
19211.43 164
19212.74 177
19214.05 190
19215.36 159
19216.67 180
19217.98 182
19219.28 166
19220.59 168
19221.90 174
19223.21 173
19224.52 193
19225.83 170
19227.14 161
19228.45 169
19229.76 164
19231.07 168
19232.38 162
19233.68 171
19234.99 165
19236.30 168
19237.61 165
19238.92 173
19240.23 148
19241.54 182
19242.85 139
19244.16 142
19245.47 147
19246.78 148
19248.09 163
19249.40 153
19250.71 160
19252.02 193
19253.33 174
19254.64 165
19255.95 149
19257.26 163
19258.57 157
19259.88 151
19261.19 150
19262.50 151
19263.81 163
19265.12 150
19266.43 160
19267.74 167
19269.05 140
19270.36 156
19271.67 166
19272.99 172
19274.30 152
19275.61 165
19276.92 149
19278.23 166
19279.54 157
19280.85 151
19282.16 151
19283.47 161
19284.78 150
19286.09 169
19287.41 159
19288.72 160
19290.03 158
19291.34 164
19292.65 164
19293.96 147
19295.27 166
19296.58 158
19297.90 160
19299.21 148
19300.52 169
19301.83 178
19303.14 160
19304.45 172
19305.77 153
19307.08 150
19308.39 139
19309.70 138
19311.01 155
19312.33 173
19313.64 142
19314.95 176
19316.26 157
19317.57 163
19318.89 159
19320.20 151
19321.51 160
19322.82 185
19324.14 168
19325.45 156
19326.76 152
19328.07 152
19329.39 166
19330.70 154
19332.01 159
19333.32 155
19334.64 170
19335.95 172
19337.26 154
19338.58 155
19339.89 146
19341.20 150
19342.51 172
19343.83 160
19345.14 180
19346.45 165
19347.77 152
19349.08 163
19350.39 170
19351.71 148
19353.02 148
19354.33 167
19355.65 149
19356.96 143
19358.27 132
19359.59 142
19360.90 168
19362.21 153
19363.53 142
19364.84 186
19366.16 157
19367.47 173
19368.78 134
19370.10 142
19371.41 160
19372.73 162
19374.04 169
19375.35 175
19376.67 157
19377.98 132
19379.30 158
19380.61 142
19381.93 158
19383.24 146
19384.55 156
19385.87 160
19387.18 145
19388.50 155
19389.81 164
19391.13 144
19392.44 147
19393.76 155
19395.07 144
19396.39 163
19397.70 146
19399.02 155
19400.33 155
19401.65 145
19402.96 156
19404.28 168
19405.59 159
19406.91 134
19408.22 142
19409.54 143
19410.85 167
19412.17 165
19413.48 171
19414.80 159
19416.11 155
19417.43 149
19418.75 163
19420.06 173
19421.38 138
19422.69 164
19424.01 171
19425.32 157
19426.64 144
19427.96 149
19429.27 149
19430.59 156
19431.90 156
19433.22 146
19434.54 151
19435.85 154
19437.17 145
19438.49 160
19439.80 165
19441.12 166
19442.43 172
19443.75 165
19445.07 156
19446.38 167
19447.70 172
19449.02 184
19450.33 164
19451.65 170
19452.97 161
19454.28 147
19455.60 138
19456.92 152
19458.23 169
19459.55 177
19460.87 173
19462.19 175
19463.50 165
19464.82 159
19466.14 156
19467.45 158
19468.77 167
19470.09 135
19471.41 146
19472.72 156
19474.04 173
19475.36 158
19476.68 158
19477.99 170
19479.31 159
19480.63 167
19481.95 164
19483.27 163
19484.58 167
19485.90 156
19487.22 151
19488.54 163
19489.85 154
19491.17 156
19492.49 177
19493.81 168
19495.13 147
19496.45 168
19497.76 166
19499.08 180
19500.40 178
19501.72 176
19503.04 176
19504.36 154
19505.67 177
19506.99 167
19508.31 185
19509.63 168
19510.95 154
19512.27 181
19513.59 165
19514.91 154
19516.22 163
19517.54 176
19518.86 175
19520.18 162
19521.50 177
19522.82 177
19524.14 158
19525.46 167
19526.78 140
19528.10 148
19529.42 153
19530.74 181
19532.06 185
19533.37 164
19534.69 179
19536.01 178
19537.33 171
19538.65 185
19539.97 154
19541.29 148
19542.61 183
19543.93 170
19545.25 153
19546.57 158
19547.89 181
19549.21 167
19550.53 175
19551.85 160
19553.17 160
19554.49 156
19555.81 174
19557.13 155
19558.45 169
19559.77 173
19561.09 146
19562.41 182
19563.74 183
19565.06 170
19566.38 169
19567.70 174
19569.02 172
19570.34 165
19571.66 160
19572.98 184
19574.30 155
19575.62 172
19576.94 156
19578.26 167
19579.59 162
19580.91 157
19582.23 159
19583.55 167
19584.87 157
19586.19 151
19587.51 174
19588.83 156
19590.16 164
19591.48 169
19592.80 162
19594.12 158
19595.44 160
19596.76 195
19598.08 186
19599.41 165
19600.73 156
19602.05 171
19603.37 168
19604.69 172
19606.02 166
19607.34 183
19608.66 160
19609.98 186
19611.30 164
19612.63 168
19613.95 155
19615.27 178
19616.59 180
19617.91 173
19619.24 158
19620.56 173
19621.88 193
19623.20 177
19624.53 184
19625.85 150
19627.17 165
19628.50 174
19629.82 169
19631.14 193
19632.46 169
19633.79 180
19635.11 156
19636.43 151
19637.76 164
19639.08 177
19640.40 160
19641.72 168
19643.05 162
19644.37 157
19645.69 157
19647.02 165
19648.34 146
19649.66 178
19650.99 174
19652.31 211
19653.64 181
19654.96 168
19656.28 187
19657.61 183
19658.93 166
19660.25 163
19661.58 192
19662.90 174
19664.23 168
19665.55 154
19666.87 180
19668.20 151
19669.52 187
19670.85 168
19672.17 178
19673.49 169
19674.82 173
19676.14 174
19677.47 166
19678.79 152
19680.12 143
19681.44 176
19682.76 141
19684.09 153
19685.41 159
19686.74 180
19688.06 193
19689.39 199
19690.71 168
19692.04 196
19693.36 174
19694.69 159
19696.01 156
19697.34 191
19698.66 192
19699.99 159
19701.31 173
19702.64 176
19703.96 181
19705.29 151
19706.61 177
19707.94 173
19709.26 188
19710.59 168
19711.92 170
19713.24 177
19714.57 164
19715.89 174
19717.22 178
19718.54 171
19719.87 154
19721.20 153
19722.52 166
19723.85 181
19725.17 173
19726.50 187
19727.83 189
19729.15 160
19730.48 200
19731.80 177
19733.13 178
19734.46 157
19735.78 168
19737.11 181
19738.44 173
19739.76 187
19741.09 204
19742.41 193
19743.74 174
19745.07 180
19746.39 186
19747.72 168
19749.05 173
19750.37 162
19751.70 169
19753.03 166
19754.36 158
19755.68 182
19757.01 194
19758.34 146
19759.66 165
19760.99 190
19762.32 183
19763.65 174
19764.97 159
19766.30 169
19767.63 163
19768.95 170
19770.28 161
19771.61 171
19772.94 165
19774.27 139
19775.59 172
19776.92 176
19778.25 158
19779.58 151
19780.90 181
19782.23 201
19783.56 174
19784.89 167
19786.22 188
19787.54 179
19788.87 194
19790.20 176
19791.53 184
19792.86 180
19794.18 189
19795.51 192
19796.84 194
19798.17 162
19799.50 176
19800.83 184
19802.16 195
19803.48 181
19804.81 170
19806.14 175
19807.47 170
19808.80 177
19810.13 163
19811.46 208
19812.79 182
19814.11 166
19815.44 187
19816.77 184
19818.10 187
19819.43 189
19820.76 189
19822.09 158
19823.42 185
19824.75 183
19826.08 187
19827.41 156
19828.74 172
19830.07 182
19831.39 186
19832.72 164
19834.05 177
19835.38 185
19836.71 188
19838.04 171
19839.37 162
19840.70 211
19842.03 157
19843.36 183
19844.69 170
19846.02 171
19847.35 154
19848.68 181
19850.01 195
19851.34 183
19852.67 175
19854.00 178
19855.33 190
19856.66 197
19857.99 172
19859.33 152
19860.66 191
19861.99 196
19863.32 174
19864.65 170
19865.98 197
19867.31 192
19868.64 180
19869.97 173
19871.30 174
19872.63 180
19873.96 189
19875.29 165
19876.63 175
19877.96 161
19879.29 197
19880.62 197
19881.95 169
19883.28 182
19884.61 188
19885.94 184
19887.28 173
19888.61 187
19889.94 185
19891.27 179
19892.60 184
19893.93 169
19895.26 170
19896.60 196
19897.93 226
19899.26 177
19900.59 190
19901.92 203
19903.26 176
19904.59 192
19905.92 180
19907.25 161
19908.58 175
19909.92 177
19911.25 170
19912.58 171
19913.91 174
19915.24 182
19916.58 171
19917.91 179
19919.24 195
19920.57 202
19921.91 170
19923.24 162
19924.57 188
19925.91 185
19927.24 161
19928.57 161
19929.90 184
19931.24 193
19932.57 170
19933.90 200
19935.24 204
19936.57 185
19937.90 170
19939.23 197
19940.57 179
19941.90 183
19943.23 172
19944.57 188
19945.90 178
19947.23 184
19948.57 198
19949.90 175
19951.23 191
19952.57 160
19953.90 197
19955.24 208
19956.57 222
19957.90 196
19959.24 182
19960.57 177
19961.90 172
19963.24 176
19964.57 186
19965.91 188
19967.24 202
19968.58 178
19969.91 157
19971.24 190
19972.58 158
19973.91 186
19975.25 180
19976.58 211
19977.92 185
19979.25 184
19980.58 195
19981.92 196
19983.25 184
19984.59 182
19985.92 192
19987.26 194
19988.59 187
19989.93 177
19991.26 171
19992.60 156
19993.93 161
19995.27 184
19996.60 187
19997.94 173
19999.27 195
20000.61 201
20001.94 200
20003.28 185
20004.61 190
20005.95 175
20007.28 173
20008.62 177
20009.96 164
20011.29 198
20012.63 189
20013.96 185
20015.30 192
20016.63 190
20017.97 188
20019.30 178
20020.64 168
20021.98 184
20023.31 188
20024.65 183
20025.98 186
20027.32 187
20028.66 196
20029.99 178
20031.33 195
20032.67 199
20034.00 167
20035.34 186
20036.67 186
20038.01 179
20039.35 180
20040.68 177
20042.02 181
20043.36 194
20044.69 197
20046.03 189
20047.37 199
20048.70 206
20050.04 199
20051.38 180
20052.71 166
20054.05 184
20055.39 187
20056.73 196
20058.06 163
20059.40 188
20060.74 177
20062.07 180
20063.41 187
20064.75 178
20066.09 165
20067.42 183
20068.76 193
20070.10 189
20071.44 178
20072.77 197
20074.11 178
20075.45 192
20076.79 188
20078.13 185
20079.46 191
20080.80 171
20082.14 218
20083.48 177
20084.81 195
20086.15 185
20087.49 194
20088.83 167
20090.17 184
20091.51 183
20092.84 183
20094.18 186
20095.52 195
20096.86 177
20098.20 170
20099.54 192
20100.87 192
20102.21 194
20103.55 178
20104.89 186
20106.23 192
20107.57 184
20108.91 166
20110.25 190
20111.58 193
20112.92 192
20114.26 186
20115.60 181
20116.94 167
20118.28 189
20119.62 183
20120.96 192
20122.30 184
20123.64 183
20124.98 202
20126.31 181
20127.65 170
20128.99 199
