# Supplementary material for: MALDI-TOF MS typing enables the classification of brewing yeasts of the genus Saccharomyces to major beer styles
Source: PLoS One. 2017 Aug 9;12(8):e0181694. doi: 10.1371/journal.pone.0181694 (PMC5549903; doi:10.1371/journal.pone.0181694)
Supplement: S9 File — The directory includes 90 raw files and was zipped to “.zip”; the folder has three strains with 30 spectra per strain; S1 Text explains the raw files with an example and Table 1 represents the yeast strains used within the experiment. (ZIP) [file pone.0181694.s012.zip › 25-27/30285-66-Lag-Lag-Lag-YPG-18h-E-E_2016-02-18__0_B10_1.dat]

2000.76 848
2001.18 809
2001.60 786
2002.02 808
2002.45 858
2002.87 778
2003.29 799
2003.71 733
2004.13 782
2004.55 753
2004.98 688
2005.40 751
2005.82 788
2006.24 806
2006.67 809
2007.09 824
2007.51 805
2007.93 775
2008.35 801
2008.78 757
2009.20 762
2009.62 797
2010.04 752
2010.47 722
2010.89 700
2011.31 720
2011.73 777
2012.16 681
2012.58 682
2013.00 699
2013.43 674
2013.85 690
2014.27 722
2014.69 656
2015.12 678
2015.54 718
2015.96 716
2016.39 689
2016.81 676
2017.23 736
2017.66 736
2018.08 758
2018.50 762
2018.93 728
2019.35 689
2019.77 702
2020.20 744
2020.62 718
2021.04 737
2021.47 699
2021.89 719
2022.32 721
2022.74 723
2023.16 711
2023.59 710
2024.01 748
2024.43 738
2024.86 740
2025.28 723
2025.71 697
2026.13 718
2026.56 695
2026.98 701
2027.40 687
2027.83 698
2028.25 687
2028.68 712
2029.10 707
2029.53 733
2029.95 776
2030.38 714
2030.80 754
2031.22 724
2031.65 732
2032.07 751
2032.50 771
2032.92 765
2033.35 714
2033.77 696
2034.20 697
2034.62 723
2035.05 724
2035.47 697
2035.90 742
2036.32 721
2036.75 661
2037.18 733
2037.60 730
2038.03 733
2038.45 718
2038.88 733
2039.30 696
2039.73 757
2040.15 765
2040.58 835
2041.01 774
2041.43 754
2041.86 768
2042.28 784
2042.71 782
2043.13 709
2043.56 738
2043.99 758
2044.41 724
2044.84 685
2045.27 729
2045.69 698
2046.12 769
2046.54 758
2046.97 743
2047.40 766
2047.82 789
2048.25 796
2048.68 763
2049.10 742
2049.53 765
2049.96 763
2050.38 752
2050.81 758
2051.24 747
2051.66 765
2052.09 762
2052.52 803
2052.94 722
2053.37 728
2053.80 722
2054.23 670
2054.65 691
2055.08 710
2055.51 730
2055.93 706
2056.36 714
2056.79 754
2057.22 737
2057.64 780
2058.07 740
2058.50 741
2058.93 694
2059.35 757
2059.78 796
2060.21 755
2060.64 713
2061.07 718
2061.49 729
2061.92 769
2062.35 771
2062.78 787
2063.20 761
2063.63 774
2064.06 834
2064.49 847
2064.92 905
2065.35 899
2065.77 910
2066.20 919
2066.63 911
2067.06 866
2067.49 884
2067.92 927
2068.34 886
2068.77 766
2069.20 791
2069.63 722
2070.06 715
2070.49 775
2070.92 757
2071.35 767
2071.78 750
2072.20 739
2072.63 738
2073.06 733
2073.49 795
2073.92 799
2074.35 765
2074.78 823
2075.21 820
2075.64 895
2076.07 832
2076.50 831
2076.93 850
2077.36 866
2077.78 819
2078.21 810
2078.64 821
2079.07 800
2079.50 744
2079.93 758
2080.36 764
2080.79 777
2081.22 775
2081.65 691
2082.08 741
2082.51 704
2082.94 715
2083.37 758
2083.80 730
2084.23 763
2084.66 737
2085.09 749
2085.52 799
2085.95 798
2086.39 779
2086.82 760
2087.25 761
2087.68 731
2088.11 741
2088.54 737
2088.97 753
2089.40 715
2089.83 683
2090.26 719
2090.69 713
2091.12 761
2091.55 734
2091.99 744
2092.42 791
2092.85 775
2093.28 782
2093.71 750
2094.14 756
2094.57 796
2095.00 811
2095.43 785
2095.87 757
2096.30 769
2096.73 754
2097.16 736
2097.59 699
2098.02 720
2098.46 762
2098.89 752
2099.32 740
2099.75 712
2100.18 682
2100.61 725
2101.05 667
2101.48 729
2101.91 677
2102.34 682
2102.78 708
2103.21 671
2103.64 725
2104.07 664
2104.50 668
2104.94 701
2105.37 680
2105.80 699
2106.23 711
2106.67 742
2107.10 738
2107.53 699
2107.96 716
2108.40 699
2108.83 735
2109.26 727
2109.70 741
2110.13 714
2110.56 734
2110.99 708
2111.43 763
2111.86 678
2112.29 713
2112.73 667
2113.16 697
2113.59 728
2114.03 687
2114.46 712
2114.89 677
2115.33 667
2115.76 673
2116.19 677
2116.63 714
2117.06 700
2117.49 640
2117.93 700
2118.36 696
2118.80 677
2119.23 642
2119.66 737
2120.10 726
2120.53 753
2120.96 755
2121.40 726
2121.83 693
2122.27 710
2122.70 709
2123.14 727
2123.57 717
2124.00 700
2124.44 703
2124.87 671
2125.31 679
2125.74 687
2126.18 687
2126.61 710
2127.05 746
2127.48 699
2127.91 676
2128.35 696
2128.78 718
2129.22 722
2129.65 739
2130.09 722
2130.52 718
2130.96 767
2131.39 752
2131.83 731
2132.26 753
2132.70 705
2133.13 697
2133.57 769
2134.01 763
2134.44 760
2134.88 797
2135.31 782
2135.75 727
2136.18 767
2136.62 761
2137.05 731
2137.49 751
2137.93 751
2138.36 686
2138.80 738
2139.23 733
2139.67 703
2140.10 717
2140.54 732
2140.98 733
2141.41 676
2141.85 706
2142.29 697
2142.72 685
2143.16 670
2143.59 693
2144.03 680
2144.47 662
2144.90 650
2145.34 657
2145.78 698
2146.21 665
2146.65 669
2147.09 705
2147.52 729
2147.96 686
2148.40 733
2148.83 761
2149.27 733
2149.71 674
2150.14 699
2150.58 763
2151.02 732
2151.46 731
2151.89 741
2152.33 754
2152.77 725
2153.20 696
2153.64 726
2154.08 715
2154.52 696
2154.95 657
2155.39 672
2155.83 695
2156.27 696
2156.70 737
2157.14 726
2157.58 687
2158.02 728
2158.45 722
2158.89 744
2159.33 733
2159.77 732
2160.21 759
2160.64 764
2161.08 728
2161.52 780
2161.96 791
2162.40 718
2162.84 729
2163.27 737
2163.71 790
2164.15 788
2164.59 815
2165.03 821
2165.47 795
2165.90 773
2166.34 744
2166.78 817
2167.22 775
2167.66 745
2168.10 750
2168.54 708
2168.98 728
2169.41 746
2169.85 691
2170.29 699
2170.73 734
2171.17 724
2171.61 705
2172.05 719
2172.49 700
2172.93 732
2173.37 747
2173.81 790
2174.25 771
2174.69 798
2175.13 749
2175.56 801
2176.00 755
2176.44 795
2176.88 829
2177.32 787
2177.76 845
2178.20 770
2178.64 833
2179.08 837
2179.52 819
2179.96 845
2180.40 912
2180.84 852
2181.28 813
2181.72 855
2182.16 812
2182.60 791
2183.04 819
2183.48 881
2183.92 844
2184.36 818
2184.81 828
2185.25 827
2185.69 767
2186.13 795
2186.57 813
2187.01 827
2187.45 833
2187.89 832
2188.33 785
2188.77 862
2189.21 896
2189.65 908
2190.09 899
2190.54 861
2190.98 812
2191.42 874
2191.86 842
2192.30 827
2192.74 819
2193.18 795
2193.62 841
2194.07 891
2194.51 871
2194.95 869
2195.39 834
2195.83 790
2196.27 835
2196.72 856
2197.16 860
2197.60 807
2198.04 814
2198.48 814
2198.92 781
2199.37 767
2199.81 761
2200.25 766
2200.69 772
2201.13 751
2201.58 774
2202.02 729
2202.46 748
2202.90 813
2203.35 816
2203.79 772
2204.23 765
2204.67 765
2205.12 767
2205.56 726
2206.00 740
2206.44 731
2206.89 777
2207.33 731
2207.77 732
2208.21 802
2208.66 807
2209.10 826
2209.54 804
2209.99 791
2210.43 813
2210.87 849
2211.32 802
2211.76 819
2212.20 731
2212.65 765
2213.09 773
2213.53 769
2213.98 798
2214.42 729
2214.86 724
2215.31 711
2215.75 731
2216.19 761
2216.64 737
2217.08 787
2217.52 741
2217.97 712
2218.41 709
2218.86 750
2219.30 759
2219.74 777
2220.19 787
2220.63 745
2221.08 749
2221.52 770
2221.97 786
2222.41 782
2222.85 837
2223.30 763
2223.74 779
2224.19 738
2224.63 740
2225.08 740
2225.52 756
2225.96 748
2226.41 718
2226.85 744
2227.30 720
2227.74 721
2228.19 738
2228.63 735
2229.08 741
2229.52 737
2229.97 780
2230.41 756
2230.86 796
2231.30 785
2231.75 819
2232.19 849
2232.64 871
2233.08 938
2233.53 935
2233.98 944
2234.42 959
2234.87 947
2235.31 926
2235.76 886
2236.20 903
2236.65 874
2237.09 857
2237.54 864
2237.99 848
2238.43 882
2238.88 823
2239.32 798
2239.77 810
2240.22 775
2240.66 744
2241.11 741
2241.55 750
2242.00 676
2242.45 720
2242.89 674
2243.34 709
2243.79 694
2244.23 709
2244.68 670
2245.13 661
2245.57 667
2246.02 720
2246.47 642
2246.91 638
2247.36 699
2247.81 679
2248.25 676
2248.70 646
2249.15 647
2249.59 657
2250.04 650
2250.49 677
2250.93 680
2251.38 678
2251.83 666
2252.28 664
2252.72 695
2253.17 644
2253.62 673
2254.07 655
2254.51 662
2254.96 658
2255.41 664
2255.86 662
2256.30 642
2256.75 673
2257.20 647
2257.65 662
2258.09 652
2258.54 665
2258.99 662
2259.44 646
2259.89 654
2260.33 662
2260.78 675
2261.23 707
2261.68 711
2262.13 683
2262.58 689
2263.02 656
2263.47 754
2263.92 731
2264.37 733
2264.82 671
2265.27 707
2265.71 698
2266.16 683
2266.61 654
2267.06 681
2267.51 685
2267.96 673
2268.41 696
2268.86 691
2269.30 691
2269.75 712
2270.20 718
2270.65 729
2271.10 758
2271.55 772
2272.00 768
2272.45 713
2272.90 728
2273.35 760
2273.80 695
2274.25 756
2274.69 752
2275.14 778
2275.59 800
2276.04 755
2276.49 759
2276.94 737
2277.39 717
2277.84 743
2278.29 730
2278.74 688
2279.19 701
2279.64 727
2280.09 741
2280.54 735
2280.99 673
2281.44 671
2281.89 678
2282.34 641
2282.79 643
2283.24 650
2283.69 644
2284.14 673
2284.59 691
2285.04 669
2285.50 668
2285.95 664
2286.40 655
2286.85 676
2287.30 674
2287.75 686
2288.20 696
2288.65 722
2289.10 748
2289.55 772
2290.00 730
2290.45 791
2290.91 807
2291.36 811
2291.81 810
2292.26 852
2292.71 834
2293.16 871
2293.61 888
2294.06 851
2294.52 846
2294.97 851
2295.42 829
2295.87 799
2296.32 851
2296.77 864
2297.22 820
2297.68 843
2298.13 794
2298.58 697
2299.03 677
2299.48 667
2299.94 722
2300.39 715
2300.84 710
2301.29 733
2301.74 675
2302.20 655
2302.65 677
2303.10 669
2303.55 746
2304.01 704
2304.46 662
2304.91 645
2305.36 658
2305.82 699
2306.27 708
2306.72 731
2307.17 715
2307.63 710
2308.08 799
2308.53 842
2308.98 760
2309.44 750
2309.89 767
2310.34 818
2310.80 794
2311.25 788
2311.70 761
2312.16 796
2312.61 818
2313.06 820
2313.52 780
2313.97 749
2314.42 775
2314.88 764
2315.33 772
2315.78 799
2316.24 826
2316.69 844
2317.14 824
2317.60 833
2318.05 786
2318.50 871
2318.96 892
2319.41 882
2319.87 825
2320.32 879
2320.77 868
2321.23 806
2321.68 852
2322.14 823
2322.59 791
2323.04 793
2323.50 800
2323.95 834
2324.41 844
2324.86 866
2325.32 822
2325.77 920
2326.23 898
2326.68 930
2327.13 918
2327.59 920
2328.04 892
2328.50 797
2328.95 788
2329.41 761
2329.86 757
2330.32 805
2330.77 756
2331.23 791
2331.68 796
2332.14 795
2332.59 769
2333.05 751
2333.50 709
2333.96 752
2334.41 781
2334.87 752
2335.33 773
2335.78 804
2336.24 763
2336.69 735
2337.15 785
2337.60 775
2338.06 730
2338.51 733
2338.97 767
2339.43 736
2339.88 714
2340.34 685
2340.79 732
2341.25 711
2341.71 651
2342.16 683
2342.62 688
2343.07 721
2343.53 723
2343.99 747
2344.44 719
2344.90 686
2345.36 728
2345.81 724
2346.27 715
2346.73 756
2347.18 744
2347.64 784
2348.09 772
2348.55 734
2349.01 782
2349.47 818
2349.92 824
2350.38 801
2350.84 774
2351.29 783
2351.75 776
2352.21 774
2352.66 799
2353.12 753
2353.58 751
2354.04 726
2354.49 712
2354.95 718
2355.41 658
2355.86 670
2356.32 686
2356.78 669
2357.24 703
2357.70 708
2358.15 744
2358.61 690
2359.07 674
2359.53 668
2359.98 673
2360.44 672
2360.90 665
2361.36 660
2361.82 678
2362.27 688
2362.73 656
2363.19 684
2363.65 687
2364.11 675
2364.56 665
2365.02 697
2365.48 740
2365.94 708
2366.40 739
2366.86 722
2367.31 754
2367.77 742
2368.23 730
2368.69 761
2369.15 674
2369.61 697
2370.07 741
2370.53 707
2370.98 717
2371.44 703
2371.90 702
2372.36 688
2372.82 688
2373.28 723
2373.74 712
2374.20 711
2374.66 765
2375.12 694
2375.58 707
2376.04 702
2376.49 715
2376.95 722
2377.41 659
2377.87 698
2378.33 668
2378.79 684
2379.25 735
2379.71 721
2380.17 684
2380.63 665
2381.09 719
2381.55 697
2382.01 700
2382.47 680
2382.93 634
2383.39 682
2383.85 618
2384.31 636
2384.77 654
2385.23 638
2385.69 655
2386.15 655
2386.61 656
2387.07 648
2387.53 638
2387.99 662
2388.46 655
2388.92 628
2389.38 640
2389.84 663
2390.30 688
2390.76 697
2391.22 658
2391.68 696
2392.14 705
2392.60 700
2393.06 696
2393.52 696
2393.99 689
2394.45 718
2394.91 695
2395.37 658
2395.83 715
2396.29 695
2396.75 684
2397.21 675
2397.68 678
2398.14 676
2398.60 674
2399.06 671
2399.52 661
2399.98 630
2400.45 629
2400.91 608
2401.37 616
2401.83 611
2402.29 596
2402.76 625
2403.22 659
2403.68 708
2404.14 695
2404.60 647
2405.07 664
2405.53 727
2405.99 763
2406.45 722
2406.91 713
2407.38 722
2407.84 677
2408.30 648
2408.76 642
2409.23 664
2409.69 624
2410.15 641
2410.62 620
2411.08 651
2411.54 650
2412.00 636
2412.47 603
2412.93 581
2413.39 552
2413.86 600
2414.32 663
2414.78 641
2415.24 626
2415.71 658
2416.17 622
2416.63 629
2417.10 678
2417.56 680
2418.02 694
2418.49 662
2418.95 672
2419.42 652
2419.88 691
2420.34 685
2420.81 680
2421.27 686
2421.73 653
2422.20 654
2422.66 698
2423.13 712
2423.59 698
2424.05 668
2424.52 685
2424.98 650
2425.45 653
2425.91 641
2426.37 613
2426.84 632
2427.30 610
2427.77 622
2428.23 664
2428.70 659
2429.16 644
2429.62 690
2430.09 631
2430.55 647
2431.02 644
2431.48 667
2431.95 654
2432.41 682
2432.88 663
2433.34 639
2433.81 660
2434.27 639
2434.74 636
2435.20 646
2435.67 639
2436.13 636
2436.60 608
2437.06 626
2437.53 660
2437.99 643
2438.46 680
2438.92 624
2439.39 619
2439.86 646
2440.32 647
2440.79 648
2441.25 627
2441.72 659
2442.18 635
2442.65 613
2443.12 612
2443.58 605
2444.05 635
2444.51 649
2444.98 626
2445.44 624
2445.91 605
2446.38 658
2446.84 662
2447.31 614
2447.78 641
2448.24 624
2448.71 669
2449.17 649
2449.64 602
2450.11 642
2450.57 632
2451.04 621
2451.51 598
2451.97 643
2452.44 633
2452.91 593
2453.37 636
2453.84 607
2454.31 630
2454.78 562
2455.24 594
2455.71 606
2456.18 587
2456.64 634
2457.11 605
2457.58 611
2458.04 614
2458.51 606
2458.98 612
2459.45 631
2459.91 613
2460.38 618
2460.85 610
2461.32 592
2461.78 660
2462.25 627
2462.72 639
2463.19 592
2463.66 631
2464.12 652
2464.59 701
2465.06 658
2465.53 664
2465.99 662
2466.46 677
2466.93 675
2467.40 657
2467.87 657
2468.34 639
2468.80 659
2469.27 646
2469.74 648
2470.21 642
2470.68 597
2471.15 633
2471.61 625
2472.08 593
2472.55 639
2473.02 675
2473.49 635
2473.96 573
2474.43 587
2474.90 605
2475.36 617
2475.83 667
2476.30 664
2476.77 609
2477.24 622
2477.71 665
2478.18 629
2478.65 600
2479.12 570
2479.59 630
2480.06 583
2480.52 558
2480.99 614
2481.46 610
2481.93 607
2482.40 607
2482.87 572
2483.34 571
2483.81 596
2484.28 620
2484.75 655
2485.22 632
2485.69 661
2486.16 648
2486.63 636
2487.10 617
2487.57 663
2488.04 639
2488.51 659
2488.98 641
2489.45 660
2489.92 644
2490.39 651
2490.86 621
2491.33 647
2491.80 694
2492.27 630
2492.74 648
2493.21 656
2493.69 676
2494.16 678
2494.63 687
2495.10 686
2495.57 690
2496.04 688
2496.51 697
2496.98 617
2497.45 656
2497.92 631
2498.39 645
2498.86 658
2499.34 629
2499.81 654
2500.28 634
2500.75 597
2501.22 653
2501.69 668
2502.16 618
2502.64 643
2503.11 643
2503.58 639
2504.05 622
2504.52 618
2504.99 641
2505.47 636
2505.94 660
2506.41 623
2506.88 600
2507.35 619
2507.82 696
2508.30 649
2508.77 675
2509.24 678
2509.71 679
2510.18 619
2510.66 652
2511.13 672
2511.60 642
2512.07 654
2512.55 607
2513.02 642
2513.49 640
2513.96 659
2514.44 639
2514.91 633
2515.38 589
2515.85 606
2516.33 628
2516.80 631
2517.27 632
2517.75 640
2518.22 673
2518.69 650
2519.16 655
2519.64 712
2520.11 674
2520.58 667
2521.06 681
2521.53 673
2522.00 709
2522.48 686
2522.95 719
2523.42 681
2523.90 638
2524.37 652
2524.84 697
2525.32 654
2525.79 640
2526.27 675
2526.74 675
2527.21 647
2527.69 645
2528.16 635
2528.63 637
2529.11 654
2529.58 636
2530.06 674
2530.53 652
2531.00 676
2531.48 639
2531.95 665
2532.43 628
2532.90 634
2533.38 644
2533.85 656
2534.32 638
2534.80 629
2535.27 665
2535.75 632
2536.22 663
2536.70 654
2537.17 654
2537.65 662
2538.12 683
2538.60 668
2539.07 662
2539.55 643
2540.02 649
2540.50 656
2540.97 678
2541.45 619
2541.92 649
2542.40 668
2542.87 699
2543.35 640
2543.82 641
2544.30 622
2544.77 633
2545.25 685
2545.72 650
2546.20 670
2546.68 691
2547.15 702
2547.63 731
2548.10 718
2548.58 750
2549.05 793
2549.53 849
2550.01 851
2550.48 823
2550.96 865
2551.43 907
2551.91 906
2552.39 901
2552.86 846
2553.34 864
2553.82 900
2554.29 803
2554.77 794
2555.24 805
2555.72 766
2556.20 768
2556.67 808
2557.15 728
2557.63 666
2558.10 644
2558.58 697
2559.06 677
2559.53 686
2560.01 657
2560.49 639
2560.96 637
2561.44 628
2561.92 610
2562.40 662
2562.87 610
2563.35 628
2563.83 623
2564.30 637
2564.78 623
2565.26 636
2565.74 659
2566.21 645
2566.69 660
2567.17 670
2567.65 645
2568.12 656
2568.60 669
2569.08 677
2569.56 648
2570.03 673
2570.51 697
2570.99 667
2571.47 662
2571.95 666
2572.42 669
2572.90 646
2573.38 656
2573.86 694
2574.34 649
2574.81 677
2575.29 640
2575.77 640
2576.25 648
2576.73 619
2577.21 644
2577.68 626
2578.16 626
2578.64 697
2579.12 664
2579.60 678
2580.08 631
2580.56 657
2581.04 657
2581.51 608
2581.99 606
2582.47 607
2582.95 650
2583.43 667
2583.91 652
2584.39 592
2584.87 635
2585.35 629
2585.83 631
2586.31 629
2586.78 656
2587.26 614
2587.74 634
2588.22 668
2588.70 662
2589.18 663
2589.66 666
2590.14 665
2590.62 647
2591.10 664
2591.58 622
2592.06 684
2592.54 623
2593.02 624
2593.50 604
2593.98 624
2594.46 608
2594.94 613
2595.42 625
2595.90 598
2596.38 580
2596.86 580
2597.34 640
2597.82 591
2598.30 566
2598.78 599
2599.26 620
2599.74 610
2600.22 577
2600.70 566
2601.19 634
2601.67 659
2602.15 580
2602.63 581
2603.11 618
2603.59 619
2604.07 574
2604.55 605
2605.03 638
2605.51 611
2605.99 588
2606.48 647
2606.96 622
2607.44 647
2607.92 631
2608.40 669
2608.88 695
2609.36 669
2609.84 665
2610.33 665
2610.81 673
2611.29 591
2611.77 652
2612.25 687
2612.73 657
2613.22 617
2613.70 641
2614.18 642
2614.66 566
2615.14 621
2615.63 633
2616.11 578
2616.59 591
2617.07 582
2617.55 619
2618.04 584
2618.52 620
2619.00 632
2619.48 605
2619.97 644
2620.45 615
2620.93 611
2621.41 604
2621.90 566
2622.38 614
2622.86 625
2623.34 620
2623.83 587
2624.31 635
2624.79 632
2625.27 585
2625.76 580
2626.24 608
2626.72 609
2627.21 588
2627.69 567
2628.17 586
2628.66 619
2629.14 600
2629.62 609
2630.11 635
2630.59 620
2631.07 604
2631.56 618
2632.04 631
2632.52 601
2633.01 577
2633.49 614
2633.97 605
2634.46 607
2634.94 583
2635.43 632
2635.91 626
2636.39 636
2636.88 610
2637.36 596
2637.85 607
2638.33 601
2638.81 631
2639.30 594
2639.78 628
2640.27 603
2640.75 614
2641.24 613
2641.72 581
2642.20 588
2642.69 631
2643.17 590
2643.66 533
2644.14 572
2644.63 569
2645.11 567
2645.60 614
2646.08 602
2646.57 583
2647.05 592
2647.54 572
2648.02 644
2648.51 611
2648.99 599
2649.48 599
2649.96 604
2650.45 608
2650.93 585
2651.42 573
2651.90 594
2652.39 560
2652.87 607
2653.36 607
2653.84 587
2654.33 585
2654.82 577
2655.30 581
2655.79 571
2656.27 610
2656.76 632
2657.24 649
2657.73 647
2658.22 611
2658.70 566
2659.19 609
2659.67 564
2660.16 568
2660.65 595
2661.13 634
2661.62 633
2662.10 653
2662.59 645
2663.08 623
2663.56 637
2664.05 642
2664.54 598
2665.02 589
2665.51 632
2666.00 645
2666.48 651
2666.97 644
2667.46 594
2667.94 681
2668.43 679
2668.92 668
2669.40 646
2669.89 625
2670.38 618
2670.86 586
2671.35 647
2671.84 667
2672.33 630
2672.81 633
2673.30 674
2673.79 613
2674.28 582
2674.76 606
2675.25 629
2675.74 628
2676.23 628
2676.71 643
2677.20 609
2677.69 629
2678.18 607
2678.66 594
2679.15 594
2679.64 545
2680.13 617
2680.62 628
2681.10 616
2681.59 608
2682.08 574
2682.57 624
2683.06 583
2683.54 609
2684.03 625
2684.52 624
2685.01 612
2685.50 612
2685.99 598
2686.47 583
2686.96 565
2687.45 582
2687.94 593
2688.43 614
2688.92 603
2689.41 594
2689.89 624
2690.38 616
2690.87 606
2691.36 654
2691.85 638
2692.34 685
2692.83 640
2693.32 646
2693.81 719
2694.30 657
2694.79 660
2695.27 640
2695.76 641
2696.25 624
2696.74 660
2697.23 645
2697.72 611
2698.21 596
2698.70 639
2699.19 633
2699.68 607
2700.17 632
2700.66 636
2701.15 621
2701.64 609
2702.13 608
2702.62 688
2703.11 675
2703.60 619
2704.09 626
2704.58 622
2705.07 630
2705.56 611
2706.05 619
2706.54 604
2707.03 601
2707.52 608
2708.01 622
2708.50 635
2708.99 635
2709.48 629
2709.97 648
2710.46 602
2710.96 577
2711.45 576
2711.94 598
2712.43 577
2712.92 533
2713.41 606
2713.90 622
2714.39 595
2714.88 595
2715.37 589
2715.86 602
2716.36 605
2716.85 567
2717.34 588
2717.83 587
2718.32 590
2718.81 570
2719.30 600
2719.80 634
2720.29 648
2720.78 648
2721.27 604
2721.76 637
2722.25 576
2722.75 618
2723.24 702
2723.73 692
2724.22 651
2724.71 614
2725.21 642
2725.70 623
2726.19 606
2726.68 639
2727.17 639
2727.67 645
2728.16 647
2728.65 626
2729.14 622
2729.64 628
2730.13 620
2730.62 633
2731.11 623
2731.61 585
2732.10 569
2732.59 578
2733.08 600
2733.58 586
2734.07 649
2734.56 677
2735.05 670
2735.55 626
2736.04 641
2736.53 639
2737.03 622
2737.52 657
2738.01 658
2738.51 643
2739.00 641
2739.49 660
2739.99 673
2740.48 652
2740.97 681
2741.47 686
2741.96 654
2742.45 630
2742.95 672
2743.44 652
2743.93 634
2744.43 608
2744.92 612
2745.42 624
2745.91 605
2746.40 630
2746.90 632
2747.39 638
2747.89 611
2748.38 643
2748.87 661
2749.37 606
2749.86 612
2750.36 616
2750.85 588
2751.34 606
2751.84 600
2752.33 536
2752.83 565
2753.32 601
2753.82 606
2754.31 620
2754.81 595
2755.30 599
2755.80 618
2756.29 600
2756.79 604
2757.28 606
2757.78 613
2758.27 615
2758.77 627
2759.26 631
2759.76 636
2760.25 607
2760.75 612
2761.24 613
2761.74 617
2762.23 621
2762.73 596
2763.22 640
2763.72 621
2764.21 624
2764.71 610
2765.20 593
2765.70 614
2766.20 573
2766.69 531
2767.19 543
2767.68 553
2768.18 595
2768.68 588
2769.17 622
2769.67 630
2770.16 598
2770.66 604
2771.16 641
2771.65 617
2772.15 578
2772.64 616
2773.14 613
2773.64 603
2774.13 588
2774.63 567
2775.13 559
2775.62 570
2776.12 560
2776.62 573
2777.11 587
2777.61 583
2778.11 593
2778.60 574
2779.10 593
2779.60 559
2780.09 581
2780.59 634
2781.09 571
2781.58 569
2782.08 539
2782.58 541
2783.08 581
2783.57 577
2784.07 535
2784.57 545
2785.07 557
2785.56 540
2786.06 567
2786.56 535
2787.06 560
2787.55 604
2788.05 572
2788.55 565
2789.05 590
2789.54 619
2790.04 577
2790.54 578
2791.04 586
2791.54 589
2792.03 598
2792.53 595
2793.03 577
2793.53 610
2794.03 617
2794.52 622
2795.02 639
2795.52 608
2796.02 614
2796.52 602
2797.02 600
2797.51 620
2798.01 622
2798.51 577
2799.01 582
2799.51 588
2800.01 617
2800.51 629
2801.00 568
2801.50 571
2802.00 602
2802.50 556
2803.00 601
2803.50 569
2804.00 597
2804.50 587
2805.00 605
2805.50 580
2806.00 602
2806.49 629
2806.99 632
2807.49 613
2807.99 617
2808.49 660
2808.99 650
2809.49 674
2809.99 666
2810.49 709
2810.99 730
2811.49 722
2811.99 687
2812.49 703
2812.99 675
2813.49 670
2813.99 655
2814.49 637
2814.99 615
2815.49 594
2815.99 603
2816.49 614
2816.99 593
2817.49 557
2817.99 579
2818.49 552
2818.99 560
2819.49 566
2819.99 569
2820.49 593
2820.99 581
2821.49 586
2821.99 572
2822.50 589
2823.00 579
2823.50 609
2824.00 520
2824.50 541
2825.00 575
2825.50 529
2826.00 545
2826.50 509
2827.00 525
2827.50 539
2828.01 596
2828.51 586
2829.01 563
2829.51 565
2830.01 582
2830.51 596
2831.01 565
2831.52 524
2832.02 579
2832.52 564
2833.02 565
2833.52 515
2834.02 562
2834.53 555
2835.03 581
2835.53 544
2836.03 534
2836.53 557
2837.03 583
2837.54 599
2838.04 559
2838.54 556
2839.04 533
2839.55 579
2840.05 591
2840.55 593
2841.05 517
2841.55 523
2842.06 620
2842.56 570
2843.06 588
2843.56 550
2844.07 615
2844.57 597
2845.07 553
2845.58 538
2846.08 604
2846.58 605
2847.08 616
2847.59 603
2848.09 606
2848.59 645
2849.10 626
2849.60 645
2850.10 597
2850.61 594
2851.11 613
2851.61 622
2852.12 585
2852.62 571
2853.12 555
2853.63 563
2854.13 592
2854.63 632
2855.14 587
2855.64 594
2856.14 526
2856.65 559
2857.15 572
2857.66 602
2858.16 616
2858.66 578
2859.17 572
2859.67 562
2860.17 587
2860.68 580
2861.18 595
2861.69 578
2862.19 607
2862.70 569
2863.20 612
2863.70 581
2864.21 558
2864.71 557
2865.22 561
2865.72 558
2866.23 623
2866.73 595
2867.24 587
2867.74 570
2868.25 583
2868.75 595
2869.26 561
2869.76 579
2870.27 561
2870.77 623
2871.28 609
2871.78 585
2872.29 560
2872.79 639
2873.30 595
2873.80 633
2874.31 658
2874.81 605
2875.32 579
2875.82 587
2876.33 594
2876.83 600
2877.34 601
2877.84 582
2878.35 597
2878.86 565
2879.36 597
2879.87 596
2880.37 567
2880.88 575
2881.39 553
2881.89 571
2882.40 588
2882.90 598
2883.41 599
2883.92 591
2884.42 605
2884.93 657
2885.43 665
2885.94 694
2886.45 667
2886.95 680
2887.46 703
2887.97 684
2888.47 679
2888.98 764
2889.49 691
2889.99 683
2890.50 627
2891.01 658
2891.51 693
2892.02 726
2892.53 706
2893.03 716
2893.54 710
2894.05 740
2894.55 744
2895.06 759
2895.57 754
2896.08 768
2896.58 770
2897.09 765
2897.60 703
2898.11 691
2898.61 726
2899.12 744
2899.63 683
2900.13 653
2900.64 675
2901.15 698
2901.66 660
2902.17 673
2902.67 637
2903.18 661
2903.69 633
2904.20 669
2904.70 670
2905.21 682
2905.72 657
2906.23 661
2906.74 674
2907.25 630
2907.75 668
2908.26 636
2908.77 652
2909.28 613
2909.79 604
2910.30 601
2910.80 646
2911.31 612
2911.82 610
2912.33 624
2912.84 577
2913.35 596
2913.86 623
2914.36 663
2914.87 653
2915.38 634
2915.89 643
2916.40 611
2916.91 645
2917.42 701
2917.93 686
2918.44 692
2918.95 668
2919.46 708
2919.96 715
2920.47 690
2920.98 652
2921.49 719
2922.00 782
2922.51 679
2923.02 698
2923.53 653
2924.04 657
2924.55 729
2925.06 748
2925.57 707
2926.08 686
2926.59 672
2927.10 687
2927.61 702
2928.12 648
2928.63 641
2929.14 635
2929.65 648
2930.16 653
2930.67 647
2931.18 616
2931.69 614
2932.20 638
2932.71 631
2933.22 641
2933.73 606
2934.24 629
2934.75 648
2935.26 603
2935.77 652
2936.29 662
2936.80 728
2937.31 663
2937.82 623
2938.33 649
2938.84 703
2939.35 655
2939.86 688
2940.37 672
2940.88 672
2941.39 667
2941.91 663
2942.42 664
2942.93 647
2943.44 663
2943.95 667
2944.46 655
2944.97 600
2945.49 560
2946.00 569
2946.51 592
2947.02 572
2947.53 575
2948.04 614
2948.56 618
2949.07 629
2949.58 637
2950.09 620
2950.60 598
2951.12 607
2951.63 597
2952.14 624
2952.65 603
2953.16 610
2953.68 613
2954.19 664
2954.70 691
2955.21 642
2955.73 684
2956.24 684
2956.75 743
2957.26 743
2957.78 694
2958.29 742
2958.80 800
2959.31 763
2959.83 774
2960.34 739
2960.85 756
2961.36 769
2961.88 750
2962.39 741
2962.90 674
2963.42 733
2963.93 777
2964.44 772
2964.96 723
2965.47 746
2965.98 765
2966.50 754
2967.01 752
2967.52 795
2968.04 842
2968.55 814
2969.06 771
2969.58 777
2970.09 734
2970.60 778
2971.12 749
2971.63 732
2972.15 719
2972.66 719
2973.17 770
2973.69 781
2974.20 731
2974.72 727
2975.23 727
2975.74 756
2976.26 750
2976.77 745
2977.29 765
2977.80 796
2978.31 792
2978.83 798
2979.34 771
2979.86 716
2980.37 751
2980.89 814
2981.40 826
2981.92 813
2982.43 861
2982.95 830
2983.46 833
2983.98 861
2984.49 855
2985.01 895
2985.52 885
2986.04 851
2986.55 926
2987.07 944
2987.58 950
2988.10 950
2988.61 912
2989.13 962
2989.64 984
2990.16 917
2990.67 971
2991.19 938
2991.70 899
2992.22 913
2992.73 925
2993.25 935
2993.77 916
2994.28 965
2994.80 936
2995.31 967
2995.83 1001
2996.35 1029
2996.86 1091
2997.38 1071
2997.89 1070
2998.41 1157
2998.93 1133
2999.44 1248
2999.96 1300
3000.47 1243
3000.99 1237
3001.51 1317
3002.02 1372
3002.54 1570
3003.06 1696
3003.57 1890
3004.09 2115
3004.61 2291
3005.12 2564
3005.64 2625
3006.16 2669
3006.67 2668
3007.19 2617
3007.71 2393
3008.22 2224
3008.74 2023
3009.26 1734
3009.77 1611
3010.29 1429
3010.81 1266
3011.33 1190
3011.84 1163
3012.36 1133
3012.88 1053
3013.40 1008
3013.91 973
3014.43 967
3014.95 965
3015.47 1022
3015.98 962
3016.50 973
3017.02 948
3017.54 924
3018.05 909
3018.57 868
3019.09 864
3019.61 896
3020.13 869
3020.64 875
3021.16 875
3021.68 924
3022.20 900
3022.72 888
3023.23 914
3023.75 888
3024.27 849
3024.79 903
3025.31 935
3025.83 920
3026.34 854
3026.86 896
3027.38 879
3027.90 903
3028.42 864
3028.94 853
3029.46 818
3029.98 844
3030.49 835
3031.01 834
3031.53 838
3032.05 831
3032.57 820
3033.09 857
3033.61 825
3034.13 804
3034.65 844
3035.17 842
3035.68 817
3036.20 810
3036.72 825
3037.24 849
3037.76 803
3038.28 787
3038.80 836
3039.32 846
3039.84 842
3040.36 841
3040.88 816
3041.40 813
3041.92 753
3042.44 746
3042.96 752
3043.48 756
3044.00 756
3044.52 786
3045.04 744
3045.56 773
3046.08 716
3046.60 766
3047.12 756
3047.64 755
3048.16 766
3048.68 767
3049.20 761
3049.72 755
3050.24 760
3050.76 760
3051.28 779
3051.80 757
3052.33 761
3052.85 751
3053.37 787
3053.89 759
3054.41 754
3054.93 752
3055.45 769
3055.97 748
3056.49 751
3057.01 803
3057.54 771
3058.06 767
3058.58 746
3059.10 801
3059.62 781
3060.14 767
3060.66 756
3061.18 828
3061.71 819
3062.23 784
3062.75 820
3063.27 797
3063.79 814
3064.31 825
3064.84 819
3065.36 876
3065.88 893
3066.40 888
3066.92 920
3067.45 919
3067.97 889
3068.49 859
3069.01 840
3069.53 853
3070.06 920
3070.58 880
3071.10 841
3071.62 877
3072.15 884
3072.67 859
3073.19 832
3073.71 909
3074.24 886
3074.76 891
3075.28 923
3075.80 968
3076.33 976
3076.85 1006
3077.37 1021
3077.90 1053
3078.42 1104
3078.94 1102
3079.46 1129
3079.99 1126
3080.51 1174
3081.03 1129
3081.56 1156
3082.08 1146
3082.60 1157
3083.13 1200
3083.65 1203
3084.17 1214
3084.70 1209
3085.22 1135
3085.74 1193
3086.27 1201
3086.79 1131
3087.31 1092
3087.84 1084
3088.36 1081
3088.89 1016
3089.41 1090
3089.93 1105
3090.46 1103
3090.98 1080
3091.51 1138
3092.03 1113
3092.55 1170
3093.08 1208
3093.60 1256
3094.13 1420
3094.65 1459
3095.18 1526
3095.70 1553
3096.22 1651
3096.75 1747
3097.27 1805
3097.80 1907
3098.32 1830
3098.85 1938
3099.37 1980
3099.90 2097
3100.42 2197
3100.95 2452
3101.47 2999
3102.00 3352
3102.52 3710
3103.05 4051
3103.57 4388
3104.10 4639
3104.62 4422
3105.15 4184
3105.67 3987
3106.20 3617
3106.72 3133
3107.25 2705
3107.77 2366
3108.30 1988
3108.82 1753
3109.35 1576
3109.88 1458
3110.40 1350
3110.93 1354
3111.45 1329
3111.98 1293
3112.50 1280
3113.03 1232
3113.56 1233
3114.08 1219
3114.61 1221
3115.13 1197
3115.66 1079
3116.19 1075
3116.71 1012
3117.24 1008
3117.77 1058
3118.29 1041
3118.82 1043
3119.34 1072
3119.87 1070
3120.40 1040
3120.92 1074
3121.45 1087
3121.98 1101
3122.50 1079
3123.03 1138
3123.56 1187
3124.08 1126
3124.61 1088
3125.14 1118
3125.66 1061
3126.19 1087
3126.72 972
3127.25 995
3127.77 959
3128.30 964
3128.83 906
3129.35 869
3129.88 880
3130.41 864
3130.94 916
3131.46 883
3131.99 840
3132.52 881
3133.05 900
3133.57 945
3134.10 878
3134.63 861
3135.16 823
3135.68 846
3136.21 864
3136.74 813
3137.27 796
3137.80 815
3138.32 833
3138.85 835
3139.38 745
3139.91 769
3140.44 803
3140.97 790
3141.49 787
3142.02 753
3142.55 749
3143.08 781
3143.61 797
3144.14 737
3144.66 737
3145.19 746
3145.72 782
3146.25 776
3146.78 761
3147.31 753
3147.84 737
3148.36 781
3148.89 750
3149.42 754
3149.95 694
3150.48 749
3151.01 787
3151.54 796
3152.07 737
3152.60 740
3153.13 784
3153.66 790
3154.19 761
3154.71 751
3155.24 711
3155.77 812
3156.30 787
3156.83 768
3157.36 785
3157.89 765
3158.42 804
3158.95 776
3159.48 726
3160.01 725
3160.54 755
3161.07 781
3161.60 766
3162.13 728
3162.66 714
3163.19 733
3163.72 713
3164.25 705
3164.78 702
3165.31 741
3165.84 732
3166.37 688
3166.90 684
3167.43 647
3167.96 673
3168.49 683
3169.02 719
3169.56 719
3170.09 672
3170.62 739
3171.15 735
3171.68 734
3172.21 665
3172.74 660
3173.27 702
3173.80 711
3174.33 710
3174.86 703
3175.40 697
3175.93 703
3176.46 765
3176.99 735
3177.52 735
3178.05 717
3178.58 741
3179.11 701
3179.65 683
3180.18 686
3180.71 681
3181.24 706
3181.77 718
3182.30 707
3182.84 674
3183.37 649
3183.90 683
3184.43 711
3184.96 688
3185.49 670
3186.03 667
3186.56 729
3187.09 681
3187.62 750
3188.16 684
3188.69 691
3189.22 709
3189.75 713
3190.28 749
3190.82 747
3191.35 705
3191.88 692
3192.41 694
3192.95 707
3193.48 678
3194.01 700
3194.55 713
3195.08 684
3195.61 718
3196.14 654
3196.68 727
3197.21 727
3197.74 727
3198.28 775
3198.81 724
3199.34 700
3199.87 711
3200.41 747
3200.94 717
3201.47 715
3202.01 732
3202.54 787
3203.07 741
3203.61 712
3204.14 758
3204.68 760
3205.21 770
3205.74 813
3206.28 828
3206.81 837
3207.34 863
3207.88 902
3208.41 874
3208.95 905
3209.48 877
3210.01 885
3210.55 926
3211.08 948
3211.62 989
3212.15 914
3212.68 945
3213.22 902
3213.75 869
3214.29 881
3214.82 907
3215.36 865
3215.89 814
3216.42 779
3216.96 785
3217.49 753
3218.03 711
3218.56 787
3219.10 754
3219.63 753
3220.17 748
3220.70 747
3221.24 744
3221.77 749
3222.31 779
3222.84 858
3223.38 886
3223.91 896
3224.45 919
3224.98 925
3225.52 981
3226.05 954
3226.59 944
3227.12 875
3227.66 892
3228.20 891
3228.73 882
3229.27 944
3229.80 899
3230.34 910
3230.87 967
3231.41 963
3231.95 966
3232.48 991
3233.02 964
3233.55 927
3234.09 970
3234.63 1019
3235.16 1013
3235.70 1021
3236.23 1067
3236.77 1066
3237.31 1097
3237.84 1100
3238.38 1073
3238.92 1114
3239.45 1071
3239.99 1072
3240.53 1079
3241.06 1090
3241.60 1005
3242.14 1059
3242.67 1135
3243.21 1169
3243.75 1174
3244.28 1152
3244.82 1176
3245.36 1122
3245.89 1165
3246.43 1264
3246.97 1252
3247.50 1216
3248.04 1251
3248.58 1370
3249.12 1358
3249.65 1388
3250.19 1651
3250.73 1768
3251.27 2058
3251.80 2302
3252.34 2524
3252.88 2662
3253.42 2808
3253.95 3020
3254.49 3006
3255.03 2829
3255.57 2720
3256.10 2602
3256.64 2285
3257.18 2051
3257.72 1877
3258.26 1773
3258.79 1731
3259.33 1595
3259.87 1603
3260.41 1598
3260.95 1611
3261.49 1687
3262.02 1642
3262.56 1706
3263.10 1798
3263.64 1823
3264.18 1856
3264.72 1955
3265.25 1967
3265.79 1931
3266.33 2033
3266.87 1995
3267.41 1920
3267.95 1960
3268.49 1846
3269.03 1812
3269.56 1767
3270.10 1690
3270.64 1676
3271.18 1505
3271.72 1453
3272.26 1447
3272.80 1361
3273.34 1418
3273.88 1353
3274.42 1324
3274.96 1378
3275.50 1415
3276.04 1339
3276.57 1286
3277.11 1273
3277.65 1297
3278.19 1360
3278.73 1362
3279.27 1339
3279.81 1320
3280.35 1382
3280.89 1380
3281.43 1349
3281.97 1330
3282.51 1341
3283.05 1341
3283.59 1421
3284.13 1394
3284.67 1300
3285.21 1323
3285.75 1314
3286.29 1315
3286.83 1335
3287.37 1393
3287.91 1392
3288.46 1418
3289.00 1457
3289.54 1446
3290.08 1471
3290.62 1578
3291.16 1644
3291.70 1672
3292.24 1735
3292.78 1792
3293.32 1862
3293.86 1943
3294.40 2037
3294.94 2094
3295.49 2142
3296.03 2257
3296.57 2194
3297.11 2134
3297.65 2196
3298.19 2198
3298.73 2136
3299.27 2006
3299.82 1934
3300.36 1836
3300.90 1817
3301.44 1667
3301.98 1628
3302.52 1580
3303.07 1573
3303.61 1592
3304.15 1575
3304.69 1494
3305.23 1511
3305.77 1556
3306.32 1573
3306.86 1633
3307.40 1630
3307.94 1719
3308.49 1700
3309.03 1729
3309.57 1752
3310.11 1855
3310.65 1923
3311.20 1947
3311.74 1827
3312.28 1853
3312.82 1890
3313.37 1825
3313.91 1787
3314.45 1810
3314.99 1980
3315.54 1963
3316.08 2002
3316.62 2166
3317.17 2175
3317.71 2337
3318.25 2451
3318.79 2594
3319.34 2706
3319.88 2856
3320.42 2940
3320.97 2941
3321.51 2828
3322.05 2889
3322.60 2767
3323.14 2666
3323.68 2559
3324.23 2446
3324.77 2391
3325.31 2303
3325.86 2258
3326.40 2242
3326.94 2168
3327.49 2143
3328.03 2163
3328.58 2188
3329.12 2164
3329.66 2168
3330.21 2342
3330.75 2592
3331.30 3040
3331.84 3624
3332.38 4553
3332.93 5569
3333.47 6842
3334.02 8114
3334.56 9487
3335.10 10746
3335.65 12035
3336.19 12665
3336.74 12996
3337.28 12868
3337.83 12187
3338.37 11480
3338.92 10345
3339.46 9087
3340.01 7811
3340.55 6511
3341.10 5428
3341.64 4436
3342.18 3704
3342.73 3084
3343.27 2605
3343.82 2268
3344.36 2064
3344.91 1874
3345.46 1718
3346.00 1636
3346.55 1576
3347.09 1574
3347.64 1572
3348.18 1493
3348.73 1418
3349.27 1371
3349.82 1340
3350.36 1336
3350.91 1360
3351.46 1330
3352.00 1313
3352.55 1340
3353.09 1290
3353.64 1220
3354.18 1263
3354.73 1317
3355.28 1306
3355.82 1323
3356.37 1241
3356.91 1289
3357.46 1272
3358.01 1303
3358.55 1296
3359.10 1293
3359.65 1339
3360.19 1356
3360.74 1380
3361.28 1396
3361.83 1476
3362.38 1505
3362.92 1542
3363.47 1542
3364.02 1566
3364.56 1527
3365.11 1552
3365.66 1534
3366.20 1492
3366.75 1443
3367.30 1425
3367.85 1406
3368.39 1327
3368.94 1330
3369.49 1389
3370.03 1369
3370.58 1386
3371.13 1408
3371.68 1424
3372.22 1448
3372.77 1488
3373.32 1547
3373.87 1578
3374.41 1592
3374.96 1592
3375.51 1525
3376.06 1569
3376.60 1519
3377.15 1369
3377.70 1330
3378.25 1312
3378.79 1323
3379.34 1184
3379.89 1139
3380.44 1078
3380.99 1069
3381.53 1121
3382.08 1037
3382.63 1054
3383.18 1012
3383.73 1042
3384.28 1032
3384.82 993
3385.37 949
3385.92 929
3386.47 975
3387.02 964
3387.57 946
3388.12 912
3388.66 897
3389.21 907
3389.76 963
3390.31 896
3390.86 905
3391.41 910
3391.96 927
3392.51 914
3393.05 889
3393.60 915
3394.15 916
3394.70 948
3395.25 914
3395.80 1000
3396.35 987
3396.90 967
3397.45 963
3398.00 989
3398.55 941
3399.10 968
3399.65 999
3400.20 1036
3400.75 933
3401.30 929
3401.85 947
3402.40 918
3402.95 887
3403.50 876
3404.05 847
3404.59 849
3405.14 844
3405.70 825
3406.25 838
3406.80 811
3407.35 804
3407.90 805
3408.45 843
3409.00 859
3409.55 852
3410.10 855
3410.65 921
3411.20 918
3411.75 941
3412.30 969
3412.85 960
3413.40 997
3413.95 1001
3414.50 956
3415.05 941
3415.60 974
3416.15 971
3416.71 990
3417.26 974
3417.81 1017
3418.36 995
3418.91 993
3419.46 980
3420.01 945
3420.56 868
3421.11 906
3421.67 915
3422.22 882
3422.77 863
3423.32 873
3423.87 921
3424.42 885
3424.98 905
3425.53 888
3426.08 910
3426.63 850
3427.18 837
3427.73 796
3428.29 800
3428.84 798
3429.39 796
3429.94 760
3430.49 741
3431.05 767
3431.60 734
3432.15 758
3432.70 743
3433.25 771
3433.81 761
3434.36 790
3434.91 794
3435.46 819
3436.02 793
3436.57 826
3437.12 852
3437.67 851
3438.23 832
3438.78 803
3439.33 824
3439.89 894
3440.44 839
3440.99 810
3441.54 832
3442.10 812
3442.65 782
3443.20 774
3443.76 778
3444.31 758
3444.86 802
3445.42 778
3445.97 804
3446.52 747
3447.08 775
3447.63 808
3448.18 729
3448.74 765
3449.29 780
3449.84 778
3450.40 712
3450.95 737
3451.50 737
3452.06 752
3452.61 723
3453.17 757
3453.72 760
3454.27 707
3454.83 742
3455.38 763
3455.94 816
3456.49 750
3457.04 762
3457.60 777
3458.15 804
3458.71 807
3459.26 759
3459.82 753
3460.37 770
3460.93 783
3461.48 816
3462.03 829
3462.59 821
3463.14 817
3463.70 826
3464.25 798
3464.81 785
3465.36 792
3465.92 858
3466.47 904
3467.03 849
3467.58 876
3468.14 899
3468.69 924
3469.25 915
3469.80 878
3470.36 938
3470.91 984
3471.47 957
3472.02 1004
3472.58 1028
3473.14 1032
3473.69 1065
3474.25 1005
3474.80 941
3475.36 923
3475.91 989
3476.47 1019
3477.03 1025
3477.58 956
3478.14 1001
3478.69 1032
3479.25 1020
3479.80 1093
3480.36 1057
3480.92 1097
3481.47 1074
3482.03 1091
3482.59 1124
3483.14 1202
3483.70 1186
3484.25 1162
3484.81 1192
3485.37 1269
3485.92 1282
3486.48 1284
3487.04 1278
3487.59 1342
3488.15 1459
3488.71 1681
3489.26 1904
3489.82 2309
3490.38 2646
3490.93 3005
3491.49 3491
3492.05 3872
3492.61 4087
3493.16 4332
3493.72 4339
3494.28 4045
3494.83 3638
3495.39 3395
3495.95 2919
3496.51 2443
3497.06 2158
3497.62 1904
3498.18 1723
3498.74 1592
3499.29 1519
3499.85 1420
3500.41 1385
3500.97 1406
3501.52 1452
3502.08 1400
3502.64 1415
3503.20 1481
3503.76 1507
3504.31 1555
3504.87 1609
3505.43 1618
3505.99 1524
3506.55 1589
3507.10 1616
3507.66 1495
3508.22 1447
3508.78 1382
3509.34 1324
3509.90 1286
3510.45 1197
3511.01 1169
3511.57 1114
3512.13 1106
3512.69 1114
3513.25 1106
3513.81 1065
3514.36 924
3514.92 916
3515.48 884
3516.04 905
3516.60 919
3517.16 858
3517.72 889
3518.28 888
3518.84 859
3519.40 877
3519.95 877
3520.51 924
3521.07 884
3521.63 874
3522.19 864
3522.75 872
3523.31 929
3523.87 915
3524.43 912
3524.99 935
3525.55 922
3526.11 934
3526.67 919
3527.23 889
3527.79 877
3528.35 891
3528.91 919
3529.47 875
3530.03 822
3530.59 854
3531.15 844
3531.71 789
3532.27 822
3532.83 834
3533.39 835
3533.95 806
3534.51 862
3535.07 822
3535.63 781
3536.19 806
3536.75 850
3537.31 779
3537.87 754
3538.43 760
3538.99 777
3539.56 768
3540.12 791
3540.68 787
3541.24 807
3541.80 773
3542.36 752
3542.92 723
3543.48 742
3544.04 760
3544.60 775
3545.17 723
3545.73 744
3546.29 721
3546.85 730
3547.41 747
3547.97 749
3548.53 704
3549.10 705
3549.66 698
3550.22 721
3550.78 709
3551.34 710
3551.90 689
3552.47 682
3553.03 642
3553.59 671
3554.15 648
3554.71 633
3555.28 625
3555.84 668
3556.40 693
3556.96 662
3557.52 657
3558.09 704
3558.65 646
3559.21 674
3559.77 696
3560.34 684
3560.90 676
3561.46 700
3562.02 684
3562.59 716
3563.15 711
3563.71 709
3564.27 698
3564.84 683
3565.40 674
3565.96 679
3566.52 686
3567.09 647
3567.65 672
3568.21 692
3568.78 663
3569.34 651
3569.90 639
3570.47 648
3571.03 670
3571.59 675
3572.16 668
3572.72 702
3573.28 672
3573.85 671
3574.41 745
3574.97 752
3575.54 804
3576.10 829
3576.66 847
3577.23 852
3577.79 820
3578.36 884
3578.92 832
3579.48 815
3580.05 777
3580.61 843
3581.18 797
3581.74 743
3582.30 759
3582.87 717
3583.43 676
3584.00 695
3584.56 704
3585.13 673
3585.69 672
3586.25 675
3586.82 656
3587.38 649
3587.95 678
3588.51 630
3589.08 635
3589.64 616
3590.21 601
3590.77 604
3591.34 606
3591.90 620
3592.47 599
3593.03 613
3593.60 635
3594.16 615
3594.73 601
3595.29 602
3595.86 611
3596.42 687
3596.99 625
3597.55 670
3598.12 642
3598.68 635
3599.25 636
3599.82 635
3600.38 609
3600.95 583
3601.51 625
3602.08 609
3602.64 599
3603.21 566
3603.78 546
3604.34 574
3604.91 594
3605.47 568
3606.04 576
3606.61 570
3607.17 586
3607.74 559
3608.30 574
3608.87 542
3609.44 529
3610.00 551
3610.57 548
3611.14 545
3611.70 549
3612.27 543
3612.83 570
3613.40 573
3613.97 556
3614.53 579
3615.10 562
3615.67 603
3616.23 592
3616.80 583
3617.37 568
3617.94 590
3618.50 656
3619.07 589
3619.64 584
3620.20 575
3620.77 632
3621.34 631
3621.91 619
3622.47 573
3623.04 617
3623.61 601
3624.18 579
3624.74 561
3625.31 572
3625.88 595
3626.45 578
3627.01 600
3627.58 575
3628.15 582
3628.72 567
3629.28 569
3629.85 595
3630.42 603
3630.99 602
3631.56 634
3632.12 601
3632.69 595
3633.26 616
3633.83 610
3634.40 665
3634.96 680
3635.53 629
3636.10 650
3636.67 652
3637.24 605
3637.81 594
3638.38 577
3638.94 589
3639.51 585
3640.08 606
3640.65 584
3641.22 589
3641.79 580
3642.36 561
3642.93 613
3643.49 580
3644.06 610
3644.63 581
3645.20 593
3645.77 621
3646.34 596
3646.91 567
3647.48 578
3648.05 590
3648.62 555
3649.19 583
3649.76 558
3650.33 586
3650.90 623
3651.46 641
3652.03 682
3652.60 636
3653.17 726
3653.74 714
3654.31 668
3654.88 685
3655.45 635
3656.02 646
3656.59 700
3657.16 690
3657.73 713
3658.30 730
3658.87 693
3659.44 650
3660.01 708
3660.58 693
3661.15 647
3661.72 686
3662.30 681
3662.87 714
3663.44 691
3664.01 716
3664.58 762
3665.15 777
3665.72 781
3666.29 864
3666.86 836
3667.43 871
3668.00 842
3668.57 830
3669.14 768
3669.71 710
3670.29 675
3670.86 665
3671.43 647
3672.00 654
3672.57 654
3673.14 643
3673.71 676
3674.28 673
3674.86 665
3675.43 703
3676.00 713
3676.57 692
3677.14 705
3677.71 685
3678.28 705
3678.86 674
3679.43 697
3680.00 699
3680.57 718
3681.14 717
3681.72 691
3682.29 656
3682.86 678
3683.43 635
3684.00 666
3684.58 596
3685.15 601
3685.72 630
3686.29 597
3686.87 605
3687.44 608
3688.01 619
3688.58 627
3689.16 658
3689.73 638
3690.30 679
3690.87 654
3691.45 639
3692.02 645
3692.59 639
3693.16 626
3693.74 591
3694.31 593
3694.88 573
3695.46 601
3696.03 582
3696.60 587
3697.17 571
3697.75 543
3698.32 587
3698.89 563
3699.47 551
3700.04 585
3700.61 571
3701.19 595
3701.76 595
3702.34 597
3702.91 600
3703.48 580
3704.06 595
3704.63 638
3705.20 627
3705.78 674
3706.35 644
3706.93 645
3707.50 642
3708.07 596
3708.65 632
3709.22 665
3709.80 637
3710.37 626
3710.94 621
3711.52 547
3712.09 601
3712.67 570
3713.24 624
3713.82 575
3714.39 596
3714.96 598
3715.54 550
3716.11 506
3716.69 530
3717.26 601
3717.84 593
3718.41 555
3718.99 557
3719.56 587
3720.14 560
3720.71 530
3721.29 501
3721.86 617
3722.44 607
3723.01 531
3723.59 550
3724.16 544
3724.74 540
3725.31 519
3725.89 610
3726.46 565
3727.04 551
3727.61 537
3728.19 582
3728.77 532
3729.34 498
3729.92 504
3730.49 633
3731.07 610
3731.64 522
3732.22 515
3732.80 620
3733.37 618
3733.95 550
3734.52 599
3735.10 567
3735.68 617
3736.25 596
3736.83 569
3737.40 549
3737.98 565
3738.56 584
3739.13 632
3739.71 567
3740.29 559
3740.86 514
3741.44 560
3742.02 529
3742.59 500
3743.17 534
3743.75 562
3744.32 549
3744.90 525
3745.48 527
3746.05 502
3746.63 509
3747.21 556
3747.78 566
3748.36 510
3748.94 474
3749.52 506
3750.09 543
3750.67 553
3751.25 553
3751.83 569
3752.40 549
3752.98 540
3753.56 491
3754.14 529
3754.71 522
3755.29 538
3755.87 513
3756.45 559
3757.02 535
3757.60 540
3758.18 561
3758.76 548
3759.34 546
3759.91 559
3760.49 582
3761.07 573
3761.65 522
3762.23 513
3762.80 492
3763.38 568
3763.96 562
3764.54 554
3765.12 549
3765.70 564
3766.27 529
3766.85 516
3767.43 545
3768.01 533
3768.59 555
3769.17 527
3769.75 542
3770.32 536
3770.90 536
3771.48 552
3772.06 549
3772.64 566
3773.22 558
3773.80 584
3774.38 554
3774.96 552
3775.54 540
3776.11 500
3776.69 536
3777.27 546
3777.85 502
3778.43 513
3779.01 516
3779.59 479
3780.17 500
3780.75 511
3781.33 514
3781.91 469
3782.49 513
3783.07 511
3783.65 502
3784.23 457
3784.81 479
3785.39 505
3785.97 515
3786.55 515
3787.13 512
3787.71 499
3788.29 515
3788.87 525
3789.45 541
3790.03 521
3790.61 490
3791.19 569
3791.77 556
3792.35 548
3792.93 531
3793.51 537
3794.09 537
3794.67 506
3795.25 505
3795.83 503
3796.42 536
3797.00 518
3797.58 524
3798.16 529
3798.74 546
3799.32 542
3799.90 565
3800.48 570
3801.06 562
3801.64 585
3802.23 572
3802.81 584
3803.39 564
3803.97 533
3804.55 535
3805.13 558
3805.71 564
3806.30 553
3806.88 581
3807.46 620
3808.04 613
3808.62 609
3809.20 618
3809.79 676
3810.37 657
3810.95 662
3811.53 599
3812.11 610
3812.70 653
3813.28 626
3813.86 626
3814.44 619
3815.02 613
3815.61 622
3816.19 630
3816.77 604
3817.35 621
3817.94 589
3818.52 613
3819.10 581
3819.68 557
3820.27 520
3820.85 515
3821.43 541
3822.01 578
3822.60 601
3823.18 599
3823.76 603
3824.35 618
3824.93 590
3825.51 594
3826.09 579
3826.68 538
3827.26 561
3827.84 543
3828.43 544
3829.01 578
3829.59 583
3830.18 599
3830.76 600
3831.34 616
3831.93 576
3832.51 594
3833.09 577
3833.68 617
3834.26 588
3834.85 572
3835.43 546
3836.01 592
3836.60 514
3837.18 556
3837.76 564
3838.35 550
3838.93 535
3839.52 516
3840.10 520
3840.69 550
3841.27 537
3841.85 499
3842.44 526
3843.02 531
3843.61 577
3844.19 540
3844.78 538
3845.36 531
3845.94 516
3846.53 527
3847.11 527
3847.70 542
3848.28 553
3848.87 537
3849.45 517
3850.04 560
3850.62 543
3851.21 544
3851.79 537
3852.38 524
3852.96 523
3853.55 527
3854.13 560
3854.72 554
3855.30 553
3855.89 540
3856.47 584
3857.06 561
3857.65 560
3858.23 548
3858.82 505
3859.40 545
3859.99 539
3860.57 538
3861.16 549
3861.74 512
3862.33 575
3862.92 596
3863.50 569
3864.09 550
3864.67 566
3865.26 581
3865.85 555
3866.43 574
3867.02 581
3867.60 528
3868.19 553
3868.78 545
3869.36 517
3869.95 517
3870.54 532
3871.12 533
3871.71 527
3872.30 502
3872.88 516
3873.47 497
3874.06 531
3874.64 531
3875.23 531
3875.82 580
3876.40 532
3876.99 547
3877.58 513
3878.16 523
3878.75 578
3879.34 555
3879.93 527
3880.51 501
3881.10 527
3881.69 507
3882.27 510
3882.86 479
3883.45 512
3884.04 519
3884.62 532
3885.21 526
3885.80 538
3886.39 506
3886.97 519
3887.56 575
3888.15 558
3888.74 573
3889.33 567
3889.91 581
3890.50 589
3891.09 589
3891.68 583
3892.27 577
3892.85 553
3893.44 572
3894.03 541
3894.62 566
3895.21 557
3895.80 512
3896.38 519
3896.97 537
3897.56 507
3898.15 531
3898.74 508
3899.33 514
3899.91 513
3900.50 490
3901.09 509
3901.68 515
3902.27 495
3902.86 498
3903.45 495
3904.04 510
3904.63 496
3905.21 509
3905.80 548
3906.39 528
3906.98 566
3907.57 579
3908.16 546
3908.75 536
3909.34 524
3909.93 553
3910.52 536
3911.11 525
3911.70 506
3912.29 509
3912.88 513
3913.47 503
3914.06 523
3914.65 542
3915.24 521
3915.83 501
3916.42 514
3917.01 505
3917.60 502
3918.19 534
3918.78 525
3919.37 529
3919.96 550
3920.55 500
3921.14 511
3921.73 499
3922.32 497
3922.91 512
3923.50 477
3924.09 505
3924.68 512
3925.27 511
3925.86 518
3926.45 500
3927.04 504
3927.63 526
3928.22 500
3928.81 516
3929.40 514
3930.00 508
3930.59 510
3931.18 480
3931.77 487
3932.36 491
3932.95 508
3933.54 531
3934.13 504
3934.72 479
3935.32 466
3935.91 495
3936.50 544
3937.09 560
3937.68 539
3938.27 489
3938.86 562
3939.46 493
3940.05 519
3940.64 514
3941.23 529
3941.82 558
3942.41 523
3943.01 527
3943.60 532
3944.19 538
3944.78 524
3945.37 584
3945.97 534
3946.56 518
3947.15 516
3947.74 542
3948.34 514
3948.93 479
3949.52 521
3950.11 547
3950.71 539
3951.30 550
3951.89 584
3952.48 573
3953.08 538
3953.67 554
3954.26 579
3954.85 575
3955.45 556
3956.04 568
3956.63 606
3957.23 580
3957.82 611
3958.41 592
3959.00 617
3959.60 612
3960.19 606
3960.78 588
3961.38 617
3961.97 602
3962.56 591
3963.16 574
3963.75 614
3964.34 610
3964.94 614
3965.53 627
3966.13 634
3966.72 722
3967.31 703
3967.91 731
3968.50 717
3969.09 721
3969.69 740
3970.28 686
3970.88 631
3971.47 606
3972.06 584
3972.66 602
3973.25 638
3973.85 617
3974.44 656
3975.04 691
3975.63 710
3976.22 710
3976.82 762
3977.41 748
3978.01 780
3978.60 709
3979.20 748
3979.79 663
3980.39 661
3980.98 673
3981.58 673
3982.17 700
3982.77 654
3983.36 633
3983.96 664
3984.55 662
3985.15 642
3985.74 641
3986.34 673
3986.93 690
3987.53 672
3988.12 643
3988.72 658
3989.31 607
3989.91 636
3990.50 636
3991.10 577
3991.69 588
3992.29 599
3992.89 571
3993.48 590
3994.08 625
3994.67 631
3995.27 648
3995.86 668
3996.46 625
3997.06 594
3997.65 601
3998.25 632
3998.84 650
3999.44 647
4000.04 662
4000.63 635
4001.23 600
4001.83 569
4002.42 589
4003.02 597
4003.61 589
4004.21 578
4004.81 613
4005.40 554
4006.00 597
4006.60 579
4007.19 579
4007.79 557
4008.39 558
4008.98 583
4009.58 569
4010.18 560
4010.77 549
4011.37 586
4011.97 605
4012.57 613
4013.16 582
4013.76 630
4014.36 583
4014.95 594
4015.55 602
4016.15 595
4016.75 572
4017.34 613
4017.94 633
4018.54 597
4019.14 606
4019.73 599
4020.33 633
4020.93 637
4021.53 620
4022.13 591
4022.72 614
4023.32 572
4023.92 606
4024.52 570
4025.12 599
4025.71 607
4026.31 609
4026.91 693
4027.51 597
4028.11 591
4028.70 624
4029.30 662
4029.90 650
4030.50 663
4031.10 631
4031.70 621
4032.30 577
4032.89 629
4033.49 611
4034.09 664
4034.69 652
4035.29 649
4035.89 605
4036.49 584
4037.09 593
4037.68 589
4038.28 573
4038.88 558
4039.48 608
4040.08 576
4040.68 570
4041.28 523
4041.88 539
4042.48 536
4043.08 543
4043.68 514
4044.28 528
4044.88 537
4045.48 513
4046.07 475
4046.67 479
4047.27 536
4047.87 495
4048.47 541
4049.07 534
4049.67 509
4050.27 470
4050.87 509
4051.47 518
4052.07 527
4052.67 543
4053.27 539
4053.87 534
4054.47 527
4055.07 474
4055.67 496
4056.27 513
4056.88 496
4057.48 540
4058.08 499
4058.68 499
4059.28 470
4059.88 518
4060.48 532
4061.08 513
4061.68 517
4062.28 500
4062.88 515
4063.48 510
4064.08 485
4064.68 489
4065.29 514
4065.89 538
4066.49 552
4067.09 536
4067.69 531
4068.29 497
4068.89 475
4069.49 465
4070.10 504
4070.70 506
4071.30 500
4071.90 509
4072.50 495
4073.10 505
4073.70 514
4074.31 506
4074.91 491
4075.51 503
4076.11 509
4076.71 515
4077.32 503
4077.92 543
4078.52 507
4079.12 478
4079.72 419
4080.33 532
4080.93 503
4081.53 491
4082.13 476
4082.73 451
4083.34 456
4083.94 466
4084.54 488
4085.14 468
4085.75 484
4086.35 497
4086.95 509
4087.55 513
4088.16 514
4088.76 531
4089.36 496
4089.97 495
4090.57 512
4091.17 513
4091.77 522
4092.38 504
4092.98 469
4093.58 483
4094.19 515
4094.79 501
4095.39 511
4096.00 503
4096.60 502
4097.20 471
4097.81 525
4098.41 542
4099.01 470
4099.62 530
4100.22 501
4100.82 513
4101.43 504
4102.03 505
4102.64 489
4103.24 499
4103.84 501
4104.45 494
4105.05 482
4105.65 456
4106.26 503
4106.86 479
4107.47 494
4108.07 496
4108.68 475
4109.28 481
4109.88 518
4110.49 514
4111.09 487
4111.70 468
4112.30 514
4112.91 512
4113.51 488
4114.12 463
4114.72 490
4115.32 478
4115.93 491
4116.53 490
4117.14 455
4117.74 484
4118.35 484
4118.95 482
4119.56 489
4120.16 462
4120.77 488
4121.37 487
4121.98 491
4122.58 478
4123.19 454
4123.80 502
4124.40 505
4125.01 480
4125.61 478
4126.22 446
4126.82 470
4127.43 511
4128.03 498
4128.64 438
4129.25 493
4129.85 486
4130.46 496
4131.06 481
4131.67 451
4132.27 465
4132.88 503
4133.49 491
4134.09 469
4134.70 527
4135.31 497
4135.91 504
4136.52 497
4137.12 508
4137.73 486
4138.34 518
4138.94 490
4139.55 498
4140.16 489
4140.76 512
4141.37 482
4141.98 503
4142.58 502
4143.19 475
4143.80 496
4144.40 475
4145.01 502
4145.62 504
4146.22 508
4146.83 486
4147.44 465
4148.05 505
4148.65 465
4149.26 482
4149.87 479
4150.47 473
4151.08 463
4151.69 478
4152.30 475
4152.90 485
4153.51 472
4154.12 452
4154.73 491
4155.33 469
4155.94 449
4156.55 484
4157.16 464
4157.76 488
4158.37 457
4158.98 458
4159.59 480
4160.20 485
4160.80 497
4161.41 475
4162.02 485
4162.63 463
4163.24 496
4163.85 443
4164.45 486
4165.06 467
4165.67 460
4166.28 494
4166.89 457
4167.50 498
4168.10 484
4168.71 498
4169.32 461
4169.93 497
4170.54 515
4171.15 517
4171.76 503
4172.37 500
4172.97 504
4173.58 488
4174.19 499
4174.80 497
4175.41 454
4176.02 468
4176.63 513
4177.24 492
4177.85 492
4178.46 503
4179.07 456
4179.68 467
4180.29 470
4180.90 462
4181.50 464
4182.11 490
4182.72 478
4183.33 501
4183.94 490
4184.55 473
4185.16 487
4185.77 524
4186.38 507
4186.99 485
4187.60 471
4188.21 455
4188.82 473
4189.43 459
4190.04 491
4190.65 508
4191.26 475
4191.87 501
4192.48 483
4193.09 495
4193.71 492
4194.32 508
4194.93 475
4195.54 460
4196.15 491
4196.76 494
4197.37 470
4197.98 489
4198.59 500
4199.20 498
4199.81 492
4200.42 460
4201.03 465
4201.64 506
4202.26 466
4202.87 460
4203.48 469
4204.09 479
4204.70 439
4205.31 457
4205.92 483
4206.53 447
4207.15 442
4207.76 444
4208.37 501
4208.98 477
4209.59 490
4210.20 474
4210.82 491
4211.43 526
4212.04 533
4212.65 507
4213.26 506
4213.87 505
4214.49 487
4215.10 525
4215.71 500
4216.32 524
4216.94 522
4217.55 470
4218.16 487
4218.77 503
4219.38 526
4220.00 499
4220.61 525
4221.22 476
4221.83 503
4222.45 493
4223.06 490
4223.67 488
4224.28 486
4224.90 526
4225.51 495
4226.12 539
4226.74 540
4227.35 528
4227.96 557
4228.57 535
4229.19 543
4229.80 531
4230.41 547
4231.03 562
4231.64 566
4232.25 529
4232.87 538
4233.48 528
4234.09 543
4234.71 520
4235.32 540
4235.93 548
4236.55 524
4237.16 505
4237.77 534
4238.39 505
4239.00 551
4239.62 518
4240.23 511
4240.84 520
4241.46 495
4242.07 529
4242.68 528
4243.30 493
4243.91 513
4244.53 518
4245.14 523
4245.76 525
4246.37 500
4246.98 522
4247.60 534
4248.21 495
4248.83 549
4249.44 539
4250.06 546
4250.67 521
4251.29 551
4251.90 516
4252.51 526
4253.13 551
4253.74 504
4254.36 522
4254.97 509
4255.59 522
4256.20 558
4256.82 536
4257.43 550
4258.05 511
4258.66 579
4259.28 565
4259.90 530
4260.51 537
4261.13 573
4261.74 577
4262.36 573
4262.97 609
4263.59 623
4264.20 615
4264.82 634
4265.43 615
4266.05 630
4266.67 602
4267.28 597
4267.90 592
4268.51 600
4269.13 561
4269.75 558
4270.36 573
4270.98 536
4271.59 550
4272.21 554
4272.83 571
4273.44 577
4274.06 556
4274.67 540
4275.29 562
4275.91 561
4276.52 560
4277.14 580
4277.76 587
4278.37 609
4278.99 654
4279.61 599
4280.22 568
4280.84 555
4281.46 532
4282.07 558
4282.69 498
4283.31 525
4283.92 533
4284.54 542
4285.16 568
4285.78 573
4286.39 541
4287.01 546
4287.63 564
4288.24 592
4288.86 513
4289.48 551
4290.10 562
4290.71 599
4291.33 571
4291.95 532
4292.57 564
4293.18 568
4293.80 585
4294.42 567
4295.04 598
4295.66 584
4296.27 567
4296.89 541
4297.51 561
4298.13 575
4298.75 568
4299.36 601
4299.98 575
4300.60 621
4301.22 582
4301.84 571
4302.45 569
4303.07 623
4303.69 628
4304.31 585
4304.93 614
4305.55 629
4306.17 635
4306.78 653
4307.40 594
4308.02 629
4308.64 644
4309.26 649
4309.88 627
4310.50 636
4311.12 637
4311.73 631
4312.35 671
4312.97 663
4313.59 693
4314.21 697
4314.83 646
4315.45 692
4316.07 721
4316.69 680
4317.31 673
4317.93 701
4318.55 728
4319.17 703
4319.79 716
4320.41 732
4321.02 755
4321.64 708
4322.26 809
4322.88 835
4323.50 802
4324.12 804
4324.74 822
4325.36 840
4325.98 850
4326.60 854
4327.22 900
4327.84 888
4328.46 960
4329.08 1005
4329.70 1064
4330.32 1115
4330.95 1212
4331.57 1359
4332.19 1492
4332.81 1548
4333.43 1694
4334.05 1733
4334.67 1624
4335.29 1578
4335.91 1528
4336.53 1474
4337.15 1427
4337.77 1385
4338.39 1388
4339.01 1439
4339.64 1303
4340.26 1252
4340.88 1231
4341.50 1198
4342.12 1152
4342.74 1163
4343.36 1226
4343.98 1274
4344.60 1403
4345.23 1489
4345.85 1540
4346.47 1606
4347.09 1674
4347.71 1711
4348.33 1741
4348.96 1736
4349.58 1641
4350.20 1537
4350.82 1533
4351.44 1454
4352.06 1332
4352.69 1285
4353.31 1263
4353.93 1169
4354.55 1158
4355.17 1110
4355.80 1050
4356.42 1018
4357.04 941
4357.66 955
4358.29 932
4358.91 930
4359.53 936
4360.15 965
4360.78 961
4361.40 932
4362.02 943
4362.64 910
4363.27 931
4363.89 907
4364.51 920
4365.13 882
4365.76 861
4366.38 853
4367.00 816
4367.63 805
4368.25 840
4368.87 817
4369.49 838
4370.12 794
4370.74 806
4371.36 823
4371.99 830
4372.61 786
4373.23 846
4373.86 787
4374.48 799
4375.10 790
4375.73 819
4376.35 855
4376.98 906
4377.60 916
4378.22 932
4378.85 919
4379.47 968
4380.09 1011
4380.72 1024
4381.34 976
4381.97 975
4382.59 994
4383.21 923
4383.84 852
4384.46 904
4385.09 927
4385.71 912
4386.34 848
4386.96 859
4387.58 911
4388.21 876
4388.83 880
4389.46 812
4390.08 830
4390.71 814
4391.33 837
4391.96 855
4392.58 859
4393.21 838
4393.83 837
4394.46 886
4395.08 937
4395.71 947
4396.33 872
4396.96 843
4397.58 839
4398.21 746
4398.83 786
4399.46 743
4400.08 762
4400.71 742
4401.33 736
4401.96 721
4402.58 729
4403.21 737
4403.83 719
4404.46 696
4405.09 731
4405.71 745
4406.34 738
4406.96 713
4407.59 714
4408.22 740
4408.84 762
4409.47 705
4410.09 767
4410.72 699
4411.35 678
4411.97 723
4412.60 679
4413.22 659
4413.85 622
4414.48 637
4415.10 718
4415.73 659
4416.36 673
4416.98 645
4417.61 661
4418.24 660
4418.86 645
4419.49 661
4420.12 662
4420.74 661
4421.37 652
4422.00 645
4422.62 636
4423.25 623
4423.88 615
4424.50 617
4425.13 605
4425.76 629
4426.38 637
4427.01 630
4427.64 602
4428.27 644
4428.89 595
4429.52 595
4430.15 593
4430.78 611
4431.40 584
4432.03 590
4432.66 571
4433.29 609
4433.91 629
4434.54 648
4435.17 652
4435.80 657
4436.43 639
4437.05 607
4437.68 609
4438.31 639
4438.94 599
4439.57 571
4440.19 601
4440.82 620
4441.45 621
4442.08 615
4442.71 663
4443.34 616
4443.96 629
4444.59 645
4445.22 661
4445.85 626
4446.48 610
4447.11 662
4447.74 683
4448.36 665
4448.99 635
4449.62 637
4450.25 683
4450.88 602
4451.51 588
4452.14 610
4452.77 610
4453.40 619
4454.02 646
4454.65 706
4455.28 700
4455.91 707
4456.54 716
4457.17 775
4457.80 757
4458.43 723
4459.06 711
4459.69 682
4460.32 669
4460.95 659
4461.58 625
4462.21 640
4462.84 607
4463.47 629
4464.10 615
4464.73 608
4465.36 590
4465.99 602
4466.62 634
4467.25 607
4467.88 601
4468.51 592
4469.14 592
4469.77 603
4470.40 590
4471.03 572
4471.66 573
4472.29 574
4472.92 524
4473.55 549
4474.18 550
4474.81 537
4475.44 572
4476.07 565
4476.70 562
4477.33 553
4477.96 582
4478.60 576
4479.23 609
4479.86 575
4480.49 580
4481.12 597
4481.75 578
4482.38 570
4483.01 607
4483.64 562
4484.27 554
4484.91 574
4485.54 591
4486.17 582
4486.80 584
4487.43 609
4488.06 574
4488.69 564
4489.33 591
4489.96 589
4490.59 599
4491.22 577
4491.85 604
4492.49 638
4493.12 601
4493.75 613
4494.38 636
4495.01 584
4495.65 558
4496.28 560
4496.91 586
4497.54 589
4498.17 598
4498.81 631
4499.44 654
4500.07 647
4500.70 666
4501.34 705
4501.97 721
4502.60 734
4503.23 711
4503.87 748
4504.50 718
4505.13 664
4505.76 671
4506.40 658
4507.03 660
4507.66 648
4508.30 695
4508.93 685
4509.56 669
4510.19 655
4510.83 669
4511.46 697
4512.09 664
4512.73 697
4513.36 673
4513.99 659
4514.63 641
4515.26 601
4515.89 571
4516.53 615
4517.16 599
4517.80 591
4518.43 614
4519.06 620
4519.70 573
4520.33 558
4520.96 597
4521.60 571
4522.23 543
4522.87 587
4523.50 591
4524.13 584
4524.77 576
4525.40 615
4526.04 580
4526.67 558
4527.30 572
4527.94 572
4528.57 544
4529.21 525
4529.84 553
4530.48 543
4531.11 545
4531.75 552
4532.38 531
4533.02 562
4533.65 542
4534.28 572
4534.92 543
4535.55 528
4536.19 557
4536.82 516
4537.46 538
4538.09 534
4538.73 540
4539.36 535
4540.00 542
4540.64 504
4541.27 513
4541.91 527
4542.54 526
4543.18 532
4543.81 511
4544.45 505
4545.08 526
4545.72 510
4546.35 562
4546.99 515
4547.63 524
4548.26 498
4548.90 522
4549.53 497
4550.17 564
4550.80 570
4551.44 560
4552.08 552
4552.71 543
4553.35 539
4553.99 489
4554.62 509
4555.26 491
4555.89 522
4556.53 531
4557.17 525
4557.80 503
4558.44 528
4559.08 506
4559.71 490
4560.35 520
4560.99 536
4561.62 491
4562.26 503
4562.90 507
4563.53 528
4564.17 525
4564.81 546
4565.44 508
4566.08 535
4566.72 545
4567.35 554
4567.99 529
4568.63 537
4569.27 534
4569.90 528
4570.54 523
4571.18 527
4571.82 548
4572.45 571
4573.09 538
4573.73 529
4574.37 564
4575.00 547
4575.64 526
4576.28 555
4576.92 566
4577.55 560
4578.19 560
4578.83 532
4579.47 548
4580.11 533
4580.74 565
4581.38 623
4582.02 615
4582.66 617
4583.30 586
4583.93 563
4584.57 636
4585.21 667
4585.85 681
4586.49 715
4587.13 777
4587.76 811
4588.40 805
4589.04 808
4589.68 859
4590.32 887
4590.96 897
4591.60 816
4592.24 810
4592.87 801
4593.51 833
4594.15 798
4594.79 710
4595.43 720
4596.07 705
4596.71 700
4597.35 669
4597.99 643
4598.63 613
4599.27 638
4599.90 647
4600.54 618
4601.18 623
4601.82 620
4602.46 655
4603.10 612
4603.74 583
4604.38 614
4605.02 607
4605.66 597
4606.30 581
4606.94 581
4607.58 576
4608.22 602
4608.86 606
4609.50 577
4610.14 547
4610.78 575
4611.42 604
4612.06 560
4612.70 593
4613.34 589
4613.98 567
4614.62 593
4615.26 566
4615.90 583
4616.54 566
4617.18 540
4617.82 557
4618.47 562
4619.11 538
4619.75 517
4620.39 512
4621.03 518
4621.67 567
4622.31 530
4622.95 582
4623.59 569
4624.23 557
4624.87 508
4625.52 519
4626.16 557
4626.80 554
4627.44 536
4628.08 522
4628.72 544
4629.36 538
4630.00 510
4630.65 540
4631.29 538
4631.93 549
4632.57 570
4633.21 524
4633.85 556
4634.50 539
4635.14 566
4635.78 576
4636.42 590
4637.06 580
4637.71 617
4638.35 614
4638.99 629
4639.63 600
4640.27 618
4640.92 636
4641.56 591
4642.20 582
4642.84 595
4643.49 598
4644.13 557
4644.77 526
4645.41 518
4646.06 537
4646.70 559
4647.34 555
4647.98 539
4648.63 542
4649.27 510
4649.91 572
4650.55 573
4651.20 572
4651.84 554
4652.48 593
4653.13 571
4653.77 534
4654.41 543
4655.06 594
4655.70 627
4656.34 562
4656.99 543
4657.63 512
4658.27 530
4658.92 522
4659.56 549
4660.20 542
4660.85 514
4661.49 551
4662.13 532
4662.78 520
4663.42 495
4664.07 548
4664.71 501
4665.35 481
4666.00 488
4666.64 530
4667.28 473
4667.93 483
4668.57 476
4669.22 502
4669.86 496
4670.51 480
4671.15 492
4671.79 548
4672.44 496
4673.08 516
4673.73 510
4674.37 502
4675.02 495
4675.66 505
4676.31 528
4676.95 501
4677.60 516
4678.24 508
4678.88 507
4679.53 524
4680.17 573
4680.82 576
4681.46 539
4682.11 518
4682.75 536
4683.40 543
4684.05 538
4684.69 521
4685.34 498
4685.98 508
4686.63 539
4687.27 526
4687.92 519
4688.56 542
4689.21 582
4689.85 585
4690.50 601
4691.15 603
4691.79 591
4692.44 617
4693.08 605
4693.73 598
4694.37 611
4695.02 637
4695.67 635
4696.31 660
4696.96 663
4697.60 679
4698.25 659
4698.90 642
4699.54 681
4700.19 727
4700.84 713
4701.48 707
4702.13 724
4702.77 666
4703.42 631
4704.07 616
4704.71 593
4705.36 650
4706.01 620
4706.65 591
4707.30 627
4707.95 603
4708.60 617
4709.24 607
4709.89 606
4710.54 582
4711.18 584
4711.83 603
4712.48 619
4713.12 596
4713.77 588
4714.42 602
4715.07 623
4715.71 580
4716.36 546
4717.01 536
4717.66 582
4718.30 606
4718.95 582
4719.60 564
4720.25 576
4720.89 594
4721.54 605
4722.19 563
4722.84 520
4723.49 572
4724.13 566
4724.78 591
4725.43 526
4726.08 538
4726.73 551
4727.37 573
4728.02 565
4728.67 551
4729.32 532
4729.97 576
4730.62 583
4731.26 547
4731.91 542
4732.56 517
4733.21 505
4733.86 557
4734.51 540
4735.16 561
4735.80 534
4736.45 530
4737.10 554
4737.75 506
4738.40 511
4739.05 542
4739.70 550
4740.35 571
4741.00 555
4741.64 482
4742.29 525
4742.94 516
4743.59 527
4744.24 511
4744.89 522
4745.54 564
4746.19 577
4746.84 563
4747.49 529
4748.14 571
4748.79 611
4749.44 563
4750.09 552
4750.74 588
4751.39 613
4752.04 648
4752.69 611
4753.34 598
4753.99 601
4754.64 579
4755.29 617
4755.94 615
4756.59 568
4757.24 559
4757.89 560
4758.54 573
4759.19 555
4759.84 538
4760.49 580
4761.14 554
4761.79 557
4762.44 550
4763.09 569
4763.74 554
4764.39 547
4765.04 557
4765.69 568
4766.35 536
4767.00 507
4767.65 538
4768.30 540
4768.95 547
4769.60 572
4770.25 555
4770.90 579
4771.55 549
4772.20 523
4772.86 551
4773.51 568
4774.16 570
4774.81 585
4775.46 571
4776.11 542
4776.76 557
4777.42 556
4778.07 561
4778.72 553
4779.37 563
4780.02 597
4780.67 560
4781.33 590
4781.98 588
4782.63 605
4783.28 579
4783.93 571
4784.59 570
4785.24 552
4785.89 585
4786.54 589
4787.20 639
4787.85 588
4788.50 569
4789.15 581
4789.80 617
4790.46 591
4791.11 604
4791.76 665
4792.41 641
4793.07 621
4793.72 599
4794.37 623
4795.03 622
4795.68 599
4796.33 638
4796.98 600
4797.64 604
4798.29 596
4798.94 611
4799.60 623
4800.25 624
4800.90 643
4801.56 679
4802.21 673
4802.86 651
4803.52 692
4804.17 662
4804.82 695
4805.48 677
4806.13 663
4806.78 686
4807.44 674
4808.09 688
4808.74 697
4809.40 682
4810.05 718
4810.71 709
4811.36 723
4812.01 694
4812.67 694
4813.32 702
4813.98 718
4814.63 734
4815.28 730
4815.94 743
4816.59 800
4817.25 763
4817.90 772
4818.56 777
4819.21 823
4819.86 819
4820.52 815
4821.17 848
4821.83 940
4822.48 952
4823.14 982
4823.79 959
4824.45 994
4825.10 990
4825.76 992
4826.41 912
4827.07 877
4827.72 893
4828.38 871
4829.03 886
4829.69 870
4830.34 851
4831.00 840
4831.65 777
4832.31 837
4832.96 876
4833.62 879
4834.27 867
4834.93 897
4835.59 885
4836.24 922
4836.90 961
4837.55 978
4838.21 958
4838.86 959
4839.52 945
4840.18 957
4840.83 914
4841.49 957
4842.14 927
4842.80 915
4843.46 945
4844.11 1008
4844.77 991
4845.42 982
4846.08 969
4846.74 946
4847.39 975
4848.05 965
4848.71 936
4849.36 982
4850.02 971
4850.68 1010
4851.33 1050
4851.99 982
4852.65 1025
4853.30 1066
4853.96 1116
4854.62 1125
4855.27 1166
4855.93 1198
4856.59 1297
4857.24 1403
4857.90 1524
4858.56 1578
4859.21 1599
4859.87 1531
4860.53 1572
4861.19 1494
4861.84 1385
4862.50 1238
4863.16 1179
4863.82 1177
4864.47 1148
4865.13 1112
4865.79 1178
4866.45 1225
4867.10 1185
4867.76 1205
4868.42 1147
4869.08 1139
4869.74 1139
4870.39 1131
4871.05 1112
4871.71 1073
4872.37 1057
4873.03 1043
4873.68 1040
4874.34 1044
4875.00 1044
4875.66 1004
4876.32 1026
4876.97 1030
4877.63 1027
4878.29 1009
4878.95 1079
4879.61 1088
4880.27 1086
4880.93 1053
4881.58 1049
4882.24 1017
4882.90 978
4883.56 915
4884.22 903
4884.88 894
4885.54 864
4886.20 863
4886.86 792
4887.51 846
4888.17 836
4888.83 884
4889.49 821
4890.15 828
4890.81 850
4891.47 830
4892.13 793
4892.79 814
4893.45 819
4894.11 785
4894.77 794
4895.43 791
4896.09 788
4896.75 833
4897.41 791
4898.07 750
4898.73 798
4899.39 742
4900.04 800
4900.70 752
4901.36 749
4902.02 767
4902.69 749
4903.35 739
4904.01 725
4904.67 733
4905.33 714
4905.99 717
4906.65 701
4907.31 726
4907.97 664
4908.63 704
4909.29 712
4909.95 692
4910.61 646
4911.27 683
4911.93 709
4912.59 698
4913.25 637
4913.91 635
4914.57 638
4915.24 613
4915.90 621
4916.56 627
4917.22 638
4917.88 654
4918.54 664
4919.20 636
4919.86 638
4920.52 615
4921.19 656
4921.85 592
4922.51 607
4923.17 648
4923.83 658
4924.49 657
4925.15 628
4925.82 646
4926.48 623
4927.14 617
4927.80 595
4928.46 574
4929.12 613
4929.79 598
4930.45 636
4931.11 636
4931.77 632
4932.43 638
4933.10 634
4933.76 603
4934.42 622
4935.08 573
4935.75 594
4936.41 576
4937.07 604
4937.73 584
4938.40 584
4939.06 587
4939.72 592
4940.38 583
4941.05 574
4941.71 618
4942.37 668
4943.03 627
4943.70 594
4944.36 594
4945.02 603
4945.69 603
4946.35 574
4947.01 572
4947.68 593
4948.34 609
4949.00 561
4949.66 551
4950.33 557
4950.99 612
4951.65 633
4952.32 579
4952.98 571
4953.65 613
4954.31 583
4954.97 564
4955.64 605
4956.30 574
4956.96 598
4957.63 589
4958.29 570
4958.95 574
4959.62 595
4960.28 640
4960.95 641
4961.61 723
4962.27 690
4962.94 675
4963.60 678
4964.27 738
4964.93 686
4965.60 692
4966.26 647
4966.92 662
4967.59 696
4968.25 675
4968.92 640
4969.58 596
4970.25 627
4970.91 604
4971.58 566
4972.24 577
4972.91 588
4973.57 625
4974.24 566
4974.90 601
4975.57 601
4976.23 586
4976.90 630
4977.56 635
4978.23 621
4978.89 615
4979.56 608
4980.22 605
4980.89 607
4981.55 548
4982.22 554
4982.88 574
4983.55 561
4984.21 539
4984.88 529
4985.55 540
4986.21 566
4986.88 575
4987.54 540
4988.21 536
4988.87 561
4989.54 587
4990.21 580
4990.87 561
4991.54 544
4992.20 549
4992.87 552
4993.54 556
4994.20 548
4994.87 541
4995.54 532
4996.20 541
4996.87 574
4997.54 533
4998.20 566
4998.87 544
4999.53 548
5000.20 525
5000.87 510
5001.53 559
5002.20 545
5002.87 507
5003.54 501
5004.20 542
5004.87 528
5005.54 517
5006.20 524
5006.87 541
5007.54 563
5008.20 543
5008.87 582
5009.54 573
5010.21 622
5010.87 557
5011.54 550
5012.21 554
5012.88 517
5013.54 540
5014.21 565
5014.88 551
5015.55 526
5016.21 557
5016.88 529
5017.55 480
5018.22 486
5018.89 536
5019.55 560
5020.22 520
5020.89 531
5021.56 520
5022.23 529
5022.89 536
5023.56 528
5024.23 527
5024.90 571
5025.57 525
5026.23 517
5026.90 506
5027.57 475
5028.24 531
5028.91 530
5029.58 510
5030.25 526
5030.91 519
5031.58 534
5032.25 517
5032.92 516
5033.59 536
5034.26 510
5034.93 552
5035.60 506
5036.27 520
5036.93 540
5037.60 524
5038.27 504
5038.94 512
5039.61 517
5040.28 505
5040.95 534
5041.62 488
5042.29 502
5042.96 520
5043.63 528
5044.30 521
5044.97 508
5045.64 528
5046.31 503
5046.98 540
5047.65 512
5048.32 516
5048.99 565
5049.66 537
5050.33 497
5051.00 509
5051.67 521
5052.34 528
5053.01 547
5053.68 509
5054.35 467
5055.02 536
5055.69 534
5056.36 508
5057.03 481
5057.70 493
5058.37 532
5059.04 524
5059.71 471
5060.38 507
5061.05 534
5061.72 487
5062.39 495
5063.06 495
5063.73 492
5064.40 481
5065.08 496
5065.75 526
5066.42 486
5067.09 501
5067.76 482
5068.43 490
5069.10 499
5069.77 477
5070.44 488
5071.12 495
5071.79 516
5072.46 542
5073.13 526
5073.80 531
5074.47 496
5075.14 505
5075.82 501
5076.49 500
5077.16 537
5077.83 537
5078.50 522
5079.18 558
5079.85 542
5080.52 534
5081.19 516
5081.86 502
5082.54 520
5083.21 541
5083.88 550
5084.55 505
5085.22 506
5085.90 511
5086.57 519
5087.24 526
5087.91 527
5088.59 549
5089.26 565
5089.93 544
5090.60 519
5091.28 515
5091.95 526
5092.62 554
5093.30 519
5093.97 526
5094.64 512
5095.31 518
5095.99 521
5096.66 502
5097.33 487
5098.01 502
5098.68 504
5099.35 527
5100.03 512
5100.70 498
5101.37 528
5102.05 565
5102.72 535
5103.39 503
5104.07 547
5104.74 533
5105.41 558
5106.09 531
5106.76 527
5107.43 544
5108.11 555
5108.78 513
5109.46 531
5110.13 545
5110.80 533
5111.48 492
5112.15 539
5112.83 520
5113.50 526
5114.17 510
5114.85 498
5115.52 539
5116.20 553
5116.87 574
5117.55 544
5118.22 549
5118.89 552
5119.57 598
5120.24 585
5120.92 594
5121.59 618
5122.27 596
5122.94 570
5123.62 578
5124.29 583
5124.97 541
5125.64 548
5126.32 532
5126.99 518
5127.67 516
5128.34 523
5129.02 560
5129.69 558
5130.37 534
5131.04 534
5131.72 566
5132.39 572
5133.07 535
5133.75 580
5134.42 541
5135.10 532
5135.77 498
5136.45 505
5137.12 532
5137.80 526
5138.47 485
5139.15 474
5139.83 500
5140.50 536
5141.18 531
5141.85 491
5142.53 516
5143.21 511
5143.88 516
5144.56 530
5145.23 449
5145.91 482
5146.59 482
5147.26 492
5147.94 487
5148.62 482
5149.29 463
5149.97 512
5150.65 498
5151.32 484
5152.00 499
5152.68 493
5153.35 509
5154.03 477
5154.71 483
5155.38 471
5156.06 527
5156.74 506
5157.41 518
5158.09 485
5158.77 491
5159.45 501
5160.12 497
5160.80 475
5161.48 482
5162.16 509
5162.83 526
5163.51 495
5164.19 508
5164.87 488
5165.54 498
5166.22 535
5166.90 525
5167.58 504
5168.25 478
5168.93 478
5169.61 475
5170.29 534
5170.96 474
5171.64 471
5172.32 470
5173.00 499
5173.68 495
5174.36 483
5175.03 479
5175.71 520
5176.39 487
5177.07 466
5177.75 490
5178.42 480
5179.10 494
5179.78 472
5180.46 484
5181.14 515
5181.82 497
5182.50 483
5183.18 487
5183.85 470
5184.53 470
5185.21 482
5185.89 477
5186.57 486
5187.25 467
5187.93 486
5188.61 455
5189.29 457
5189.96 420
5190.64 473
5191.32 462
5192.00 469
5192.68 473
5193.36 491
5194.04 474
5194.72 479
5195.40 457
5196.08 464
5196.76 470
5197.44 448
5198.12 469
5198.80 449
5199.48 466
5200.16 437
5200.84 458
5201.52 489
5202.20 495
5202.88 453
5203.56 502
5204.24 519
5204.92 489
5205.60 461
5206.28 487
5206.96 468
5207.64 489
5208.32 463
5209.00 486
5209.68 494
5210.36 487
5211.04 498
5211.72 512
5212.40 514
5213.08 500
5213.76 563
5214.44 511
5215.13 538
5215.81 527
5216.49 549
5217.17 542
5217.85 519
5218.53 522
5219.21 493
5219.89 488
5220.57 493
5221.25 518
5221.94 552
5222.62 510
5223.30 493
5223.98 514
5224.66 530
5225.34 502
5226.02 495
5226.71 500
5227.39 510
5228.07 501
5228.75 518
5229.43 512
5230.11 491
5230.80 487
5231.48 517
5232.16 503
5232.84 499
5233.52 535
5234.21 521
5234.89 532
5235.57 531
5236.25 494
5236.93 519
5237.62 490
5238.30 509
5238.98 534
5239.66 505
5240.35 528
5241.03 517
5241.71 533
5242.39 528
5243.08 547
5243.76 521
5244.44 517
5245.13 519
5245.81 507
5246.49 483
5247.17 537
5247.86 503
5248.54 496
5249.22 474
5249.91 460
5250.59 482
5251.27 482
5251.96 486
5252.64 467
5253.32 502
5254.01 517
5254.69 528
5255.37 479
5256.06 493
5256.74 473
5257.42 477
5258.11 505
5258.79 463
5259.47 489
5260.16 505
5260.84 533
5261.53 489
5262.21 537
5262.89 541
5263.58 556
5264.26 521
5264.95 570
5265.63 532
5266.31 509
5267.00 521
5267.68 556
5268.37 574
5269.05 540
5269.73 534
5270.42 519
5271.10 538
5271.79 489
5272.47 535
5273.16 523
5273.84 506
5274.53 520
5275.21 523
5275.90 496
5276.58 492
5277.27 504
5277.95 495
5278.64 485
5279.32 500
5280.01 484
5280.69 495
5281.38 541
5282.06 516
5282.75 520
5283.43 513
5284.12 562
5284.80 504
5285.49 535
5286.17 495
5286.86 494
5287.54 493
5288.23 510
5288.92 521
5289.60 500
5290.29 524
5290.97 511
5291.66 482
5292.34 492
5293.03 538
5293.72 525
5294.40 515
5295.09 539
5295.77 552
5296.46 523
5297.15 531
5297.83 532
5298.52 547
5299.20 544
5299.89 556
5300.58 572
5301.26 567
5301.95 590
5302.64 570
5303.32 569
5304.01 598
5304.70 661
5305.38 646
5306.07 693
5306.76 714
5307.44 721
5308.13 676
5308.82 681
5309.50 647
5310.19 656
5310.88 680
5311.57 700
5312.25 671
5312.94 691
5313.63 655
5314.31 643
5315.00 621
5315.69 644
5316.38 646
5317.06 612
5317.75 605
5318.44 619
5319.13 598
5319.81 619
5320.50 683
5321.19 643
5321.88 644
5322.57 664
5323.25 634
5323.94 627
5324.63 583
5325.32 610
5326.00 616
5326.69 634
5327.38 557
5328.07 569
5328.76 563
5329.45 579
5330.13 521
5330.82 541
5331.51 550
5332.20 525
5332.89 537
5333.58 559
5334.26 505
5334.95 548
5335.64 587
5336.33 519
5337.02 515
5337.71 504
5338.40 506
5339.09 501
5339.77 501
5340.46 493
5341.15 513
5341.84 559
5342.53 524
5343.22 504
5343.91 539
5344.60 536
5345.29 503
5345.98 523
5346.67 520
5347.36 539
5348.05 513
5348.73 532
5349.42 525
5350.11 536
5350.80 550
5351.49 534
5352.18 555
5352.87 521
5353.56 527
5354.25 543
5354.94 522
5355.63 515
5356.32 497
5357.01 500
5357.70 530
5358.39 481
5359.08 545
5359.77 551
5360.46 584
5361.15 586
5361.84 559
5362.53 568
5363.22 595
5363.91 579
5364.61 561
5365.30 532
5365.99 544
5366.68 546
5367.37 517
5368.06 551
5368.75 527
5369.44 511
5370.13 513
5370.82 550
5371.51 484
5372.20 488
5372.89 505
5373.59 548
5374.28 536
5374.97 528
5375.66 515
5376.35 507
5377.04 530
5377.73 501
5378.42 509
5379.12 504
5379.81 511
5380.50 518
5381.19 524
5381.88 532
5382.57 475
5383.27 515
5383.96 523
5384.65 497
5385.34 515
5386.03 493
5386.73 512
5387.42 515
5388.11 510
5388.80 509
5389.49 543
5390.19 527
5390.88 529
5391.57 548
5392.26 525
5392.95 538
5393.65 531
5394.34 543
5395.03 507
5395.72 540
5396.42 556
5397.11 572
5397.80 520
5398.50 500
5399.19 556
5399.88 531
5400.57 541
5401.27 535
5401.96 579
5402.65 596
5403.35 577
5404.04 536
5404.73 559
5405.42 497
5406.12 529
5406.81 553
5407.50 594
5408.20 551
5408.89 508
5409.58 578
5410.28 547
5410.97 561
5411.66 554
5412.36 553
5413.05 558
5413.75 560
5414.44 559
5415.13 534
5415.83 552
5416.52 563
5417.21 553
5417.91 553
5418.60 566
5419.30 604
5419.99 627
5420.68 583
5421.38 592
5422.07 593
5422.77 646
5423.46 605
5424.16 580
5424.85 594
5425.54 602
5426.24 584
5426.93 580
5427.63 574
5428.32 589
5429.02 596
5429.71 618
5430.41 614
5431.10 641
5431.80 651
5432.49 595
5433.19 623
5433.88 655
5434.58 643
5435.27 615
5435.97 651
5436.66 624
5437.36 595
5438.05 633
5438.75 654
5439.44 665
5440.14 650
5440.83 634
5441.53 620
5442.22 642
5442.92 677
5443.62 706
5444.31 703
5445.01 750
5445.70 755
5446.40 752
5447.09 780
5447.79 785
5448.49 870
5449.18 859
5449.88 835
5450.57 805
5451.27 814
5451.97 774
5452.66 805
5453.36 774
5454.05 776
5454.75 723
5455.45 720
5456.14 731
5456.84 745
5457.54 739
5458.23 743
5458.93 785
5459.63 820
5460.32 806
5461.02 785
5461.72 837
5462.41 807
5463.11 825
5463.81 866
5464.50 845
5465.20 850
5465.90 845
5466.59 828
5467.29 827
5467.99 831
5468.69 835
5469.38 874
5470.08 868
5470.78 852
5471.48 903
5472.17 942
5472.87 944
5473.57 966
5474.27 956
5474.96 990
5475.66 1056
5476.36 1081
5477.06 1081
5477.75 1181
5478.45 1307
5479.15 1407
5479.85 1494
5480.55 1607
5481.24 1622
5481.94 1608
5482.64 1543
5483.34 1465
5484.04 1389
5484.73 1278
5485.43 1259
5486.13 1220
5486.83 1210
5487.53 1161
5488.23 1155
5488.92 1145
5489.62 1158
5490.32 1217
5491.02 1196
5491.72 1217
5492.42 1204
5493.12 1256
5493.81 1306
5494.51 1265
5495.21 1259
5495.91 1312
5496.61 1285
5497.31 1383
5498.01 1488
5498.71 1596
5499.41 1815
5500.11 2108
5500.81 2281
5501.50 2322
5502.20 2338
5502.90 2287
5503.60 2115
5504.30 1926
5505.00 1673
5505.70 1470
5506.40 1319
5507.10 1192
5507.80 1129
5508.50 1125
5509.20 1089
5509.90 1073
5510.60 1056
5511.30 1021
5512.00 1015
5512.70 1044
5513.40 1018
5514.10 985
5514.80 1029
5515.50 1097
5516.20 1023
5516.90 1047
5517.60 995
5518.30 997
5519.00 960
5519.70 910
5520.40 927
5521.10 941
5521.80 903
5522.50 870
5523.20 887
5523.90 883
5524.61 836
5525.31 831
5526.01 788
5526.71 816
5527.41 825
5528.11 801
5528.81 775
5529.51 781
5530.21 834
5530.91 788
5531.62 727
5532.32 771
5533.02 775
5533.72 767
5534.42 752
5535.12 783
5535.82 769
5536.53 764
5537.23 709
5537.93 728
5538.63 726
5539.33 704
5540.03 649
5540.74 681
5541.44 708
5542.14 721
5542.84 720
5543.54 707
5544.24 715
5544.95 766
5545.65 733
5546.35 687
5547.05 716
5547.76 674
5548.46 702
5549.16 702
5549.86 699
5550.56 711
5551.27 663
5551.97 702
5552.67 684
5553.37 673
5554.08 669
5554.78 679
5555.48 643
5556.19 644
5556.89 664
5557.59 665
5558.29 662
5559.00 626
5559.70 628
5560.40 631
5561.11 634
5561.81 660
5562.51 672
5563.22 660
5563.92 700
5564.62 640
5565.33 646
5566.03 642
5566.73 618
5567.44 641
5568.14 659
5568.84 620
5569.55 617
5570.25 617
5570.95 591
5571.66 619
5572.36 648
5573.06 630
5573.77 652
5574.47 648
5575.18 688
5575.88 663
5576.58 636
5577.29 649
5577.99 606
5578.70 627
5579.40 623
5580.11 603
5580.81 626
5581.51 576
5582.22 598
5582.92 593
5583.63 618
5584.33 626
5585.04 564
5585.74 583
5586.45 608
5587.15 614
5587.86 582
5588.56 548
5589.26 569
5589.97 590
5590.67 570
5591.38 548
5592.08 560
5592.79 546
5593.49 570
5594.20 578
5594.91 563
5595.61 570
5596.32 558
5597.02 592
5597.73 570
5598.43 544
5599.14 521
5599.84 521
5600.55 532
5601.25 557
5601.96 563
5602.67 524
5603.37 557
5604.08 598
5604.78 577
5605.49 561
5606.19 546
5606.90 594
5607.61 562
5608.31 556
5609.02 593
5609.72 550
5610.43 570
5611.14 540
5611.84 557
5612.55 520
5613.26 533
5613.96 542
5614.67 551
5615.38 540
5616.08 540
5616.79 548
5617.49 568
5618.20 551
5618.91 538
5619.62 546
5620.32 586
5621.03 555
5621.74 542
5622.44 547
5623.15 583
5623.86 572
5624.56 562
5625.27 578
5625.98 552
5626.69 574
5627.39 567
5628.10 596
5628.81 579
5629.51 547
5630.22 604
5630.93 579
5631.64 572
5632.34 567
5633.05 611
5633.76 595
5634.47 611
5635.17 656
5635.88 657
5636.59 648
5637.30 660
5638.01 675
5638.71 652
5639.42 619
5640.13 622
5640.84 632
5641.55 614
5642.25 617
5642.96 562
5643.67 564
5644.38 541
5645.09 541
5645.80 535
5646.50 595
5647.21 572
5647.92 593
5648.63 572
5649.34 574
5650.05 583
5650.76 592
5651.47 600
5652.17 600
5652.88 591
5653.59 583
5654.30 577
5655.01 591
5655.72 579
5656.43 608
5657.14 608
5657.85 629
5658.56 629
5659.26 610
5659.97 609
5660.68 598
5661.39 607
5662.10 594
5662.81 630
5663.52 640
5664.23 578
5664.94 569
5665.65 574
5666.36 589
5667.07 595
5667.78 589
5668.49 624
5669.20 619
5669.91 620
5670.62 637
5671.33 632
5672.04 655
5672.75 621
5673.46 598
5674.17 611
5674.88 587
5675.59 577
5676.30 600
5677.01 588
5677.72 556
5678.43 546
5679.14 557
5679.85 582
5680.56 586
5681.27 551
5681.98 536
5682.69 559
5683.41 562
5684.12 583
5684.83 582
5685.54 575
5686.25 587
5686.96 567
5687.67 562
5688.38 560
5689.09 551
5689.80 601
5690.52 566
5691.23 553
5691.94 539
5692.65 543
5693.36 551
5694.07 574
5694.78 536
5695.49 535
5696.21 538
5696.92 571
5697.63 531
5698.34 506
5699.05 561
5699.77 553
5700.48 575
5701.19 540
5701.90 567
5702.61 559
5703.32 553
5704.04 548
5704.75 528
5705.46 547
5706.17 555
5706.89 556
5707.60 553
5708.31 526
5709.02 512
5709.73 552
5710.45 551
5711.16 528
5711.87 540
5712.58 534
5713.30 531
5714.01 525
5714.72 499
5715.44 527
5716.15 521
5716.86 548
5717.57 530
5718.29 540
5719.00 503
5719.71 519
5720.43 529
5721.14 519
5721.85 524
5722.57 561
5723.28 536
5723.99 524
5724.71 571
5725.42 573
5726.13 542
5726.85 501
5727.56 559
5728.27 561
5728.99 553
5729.70 514
5730.41 533
5731.13 562
5731.84 545
5732.56 505
5733.27 545
5733.98 525
5734.70 539
5735.41 545
5736.12 512
5736.84 527
5737.55 509
5738.27 514
5738.98 509
5739.70 532
5740.41 526
5741.12 535
5741.84 508
5742.55 525
5743.27 556
5743.98 556
5744.70 525
5745.41 542
5746.13 565
5746.84 550
5747.56 554
5748.27 537
5748.99 542
5749.70 519
5750.42 548
5751.13 570
5751.85 520
5752.56 510
5753.28 546
5753.99 511
5754.71 511
5755.42 519
5756.14 534
5756.85 533
5757.57 525
5758.28 498
5759.00 501
5759.71 530
5760.43 505
5761.14 542
5761.86 518
5762.58 518
5763.29 516
5764.01 550
5764.72 536
5765.44 543
5766.16 500
5766.87 501
5767.59 533
5768.30 554
5769.02 568
5769.74 561
5770.45 598
5771.17 585
5771.88 581
5772.60 548
5773.32 575
5774.03 593
5774.75 559
5775.47 576
5776.18 541
5776.90 567
5777.62 542
5778.33 515
5779.05 555
5779.77 559
5780.48 593
5781.20 599
5781.92 578
5782.63 554
5783.35 555
5784.07 581
5784.78 565
5785.50 574
5786.22 570
5786.94 580
5787.65 609
5788.37 558
5789.09 595
5789.81 536
5790.52 569
5791.24 538
5791.96 551
5792.68 550
5793.39 545
5794.11 536
5794.83 573
5795.55 557
5796.26 559
5796.98 591
5797.70 582
5798.42 571
5799.14 516
5799.85 547
5800.57 560
5801.29 573
5802.01 577
5802.73 557
5803.44 543
5804.16 531
5804.88 542
5805.60 575
5806.32 567
5807.04 566
5807.75 585
5808.47 581
5809.19 551
5809.91 565
5810.63 563
5811.35 576
5812.07 553
5812.79 556
5813.50 591
5814.22 607
5814.94 597
5815.66 561
5816.38 544
5817.10 571
5817.82 573
5818.54 598
5819.26 596
5819.98 573
5820.70 558
5821.41 586
5822.13 606
5822.85 596
5823.57 583
5824.29 567
5825.01 583
5825.73 591
5826.45 559
5827.17 547
5827.89 530
5828.61 603
5829.33 612
5830.05 592
5830.77 547
5831.49 572
5832.21 594
5832.93 594
5833.65 618
5834.37 597
5835.09 612
5835.81 591
5836.53 624
5837.25 587
5837.97 614
5838.69 611
5839.41 622
5840.13 614
5840.85 606
5841.57 647
5842.30 637
5843.02 625
5843.74 596
5844.46 608
5845.18 616
5845.90 610
5846.62 619
5847.34 611
5848.06 630
5848.78 645
5849.50 625
5850.23 673
5850.95 652
5851.67 607
5852.39 639
5853.11 660
5853.83 662
5854.55 676
5855.27 673
5856.00 694
5856.72 681
5857.44 673
5858.16 685
5858.88 666
5859.60 640
5860.33 672
5861.05 650
5861.77 696
5862.49 667
5863.21 693
5863.94 685
5864.66 696
5865.38 688
5866.10 711
5866.82 697
5867.55 678
5868.27 730
5868.99 727
5869.71 705
5870.43 706
5871.16 725
5871.88 696
5872.60 701
5873.32 723
5874.05 745
5874.77 728
5875.49 724
5876.22 708
5876.94 748
5877.66 782
5878.38 793
5879.11 773
5879.83 796
5880.55 769
5881.28 784
5882.00 782
5882.72 734
5883.45 756
5884.17 801
5884.89 834
5885.61 810
5886.34 805
5887.06 778
5887.79 843
5888.51 834
5889.23 827
5889.96 786
5890.68 791
5891.40 813
5892.13 831
5892.85 815
5893.57 819
5894.30 841
5895.02 838
5895.75 877
5896.47 840
5897.19 797
5897.92 833
5898.64 851
5899.37 841
5900.09 837
5900.81 857
5901.54 849
5902.26 878
5902.99 841
5903.71 865
5904.44 882
5905.16 877
5905.89 866
5906.61 946
5907.33 884
5908.06 921
5908.78 950
5909.51 953
5910.23 945
5910.96 968
5911.68 963
5912.41 983
5913.13 973
5913.86 944
5914.58 950
5915.31 996
5916.03 975
5916.76 972
5917.48 999
5918.21 1017
5918.94 980
5919.66 1015
5920.39 1072
5921.11 1053
5921.84 1037
5922.56 1106
5923.29 1087
5924.01 1126
5924.74 1122
5925.47 1128
5926.19 1143
5926.92 1162
5927.64 1134
5928.37 1138
5929.09 1216
5929.82 1223
5930.55 1260
5931.27 1259
5932.00 1256
5932.73 1293
5933.45 1249
5934.18 1304
5934.90 1297
5935.63 1368
5936.36 1384
5937.08 1365
5937.81 1418
5938.54 1409
5939.26 1467
5939.99 1482
5940.72 1490
5941.44 1548
5942.17 1535
5942.90 1577
5943.62 1642
5944.35 1670
5945.08 1712
5945.80 1698
5946.53 1736
5947.26 1793
5947.99 1787
5948.71 1805
5949.44 1888
5950.17 1982
5950.89 2094
5951.62 2193
5952.35 2298
5953.08 2472
5953.80 2440
5954.53 2445
5955.26 2476
5955.99 2432
5956.71 2258
5957.44 2266
5958.17 2285
5958.90 2207
5959.63 2172
5960.35 2240
5961.08 2283
5961.81 2243
5962.54 2232
5963.27 2280
5963.99 2431
5964.72 2601
5965.45 2784
5966.18 2961
5966.91 3044
5967.64 3039
5968.36 3044
5969.09 3013
5969.82 2874
5970.55 2793
5971.28 2796
5972.01 2697
5972.73 2659
5973.46 2614
5974.19 2589
5974.92 2647
5975.65 2605
5976.38 2571
5977.11 2585
5977.84 2622
5978.57 2685
5979.29 2718
5980.02 2770
5980.75 2793
5981.48 2893
5982.21 2915
5982.94 2907
5983.67 2922
5984.40 2830
5985.13 2947
5985.86 2953
5986.59 2877
5987.32 2900
5988.05 2871
5988.78 2955
5989.51 2908
5990.24 2898
5990.97 2973
5991.70 2966
5992.43 3015
5993.16 3056
5993.89 3120
5994.62 3167
5995.35 3213
5996.08 3287
5996.81 3311
5997.54 3363
5998.27 3422
5999.00 3398
5999.73 3429
6000.46 3334
6001.19 3307
6001.92 3241
6002.65 3224
6003.38 3218
6004.11 3141
6004.84 3158
6005.57 3137
6006.30 3117
6007.03 3185
6007.76 3361
6008.49 3514
6009.22 3884
6009.95 4492
6010.69 5159
6011.42 5822
6012.15 6615
6012.88 7444
6013.61 8004
6014.34 8285
6015.07 8317
6015.80 8019
6016.54 7545
6017.27 6650
6018.00 5969
6018.73 5177
6019.46 4538
6020.19 3939
6020.92 3571
6021.66 3224
6022.39 3061
6023.12 2846
6023.85 2641
6024.58 2675
6025.31 2613
6026.05 2540
6026.78 2486
6027.51 2466
6028.24 2491
6028.97 2534
6029.71 2491
6030.44 2523
6031.17 2529
6031.90 2442
6032.64 2425
6033.37 2278
6034.10 2227
6034.83 2132
6035.57 2067
6036.30 2048
6037.03 2059
6037.76 2100
6038.50 2089
6039.23 2175
6039.96 2265
6040.69 2283
6041.43 2255
6042.16 2283
6042.89 2331
6043.63 2312
6044.36 2310
6045.09 2289
6045.82 2321
6046.56 2378
6047.29 2375
6048.02 2374
6048.76 2413
6049.49 2426
6050.22 2456
6050.96 2574
6051.69 2671
6052.42 2696
6053.16 2784
6053.89 2756
6054.63 2759
6055.36 2708
6056.09 2635
6056.83 2557
6057.56 2542
6058.29 2466
6059.03 2417
6059.76 2406
6060.50 2380
6061.23 2367
6061.96 2317
6062.70 2303
6063.43 2243
6064.17 2279
6064.90 2214
6065.63 2217
6066.37 2219
6067.10 2155
6067.84 2118
6068.57 2110
6069.31 2117
6070.04 2094
6070.78 1975
6071.51 1978
6072.25 2019
6072.98 2005
6073.72 1930
6074.45 1940
6075.18 1969
6075.92 1942
6076.65 1919
6077.39 1903
6078.12 1867
6078.86 1861
6079.59 1847
6080.33 1783
6081.07 1766
6081.80 1749
6082.54 1729
6083.27 1694
6084.01 1692
6084.74 1657
6085.48 1649
6086.21 1608
6086.95 1597
6087.68 1642
6088.42 1619
6089.16 1614
6089.89 1621
6090.63 1564
6091.36 1601
6092.10 1627
6092.84 1606
6093.57 1553
6094.31 1565
6095.04 1547
6095.78 1504
6096.52 1503
6097.25 1510
6097.99 1497
6098.72 1512
6099.46 1484
6100.20 1472
6100.93 1440
6101.67 1449
6102.41 1445
6103.14 1428
6103.88 1412
6104.62 1483
6105.35 1448
6106.09 1462
6106.83 1435
6107.56 1385
6108.30 1450
6109.04 1507
6109.77 1497
6110.51 1494
6111.25 1463
6111.99 1479
6112.72 1475
6113.46 1505
6114.20 1512
6114.93 1528
6115.67 1527
6116.41 1542
6117.15 1551
6117.88 1556
6118.62 1556
6119.36 1536
6120.10 1547
6120.83 1560
6121.57 1593
6122.31 1559
6123.05 1570
6123.79 1599
6124.52 1674
6125.26 1670
6126.00 1637
6126.74 1735
6127.47 1661
6128.21 1646
6128.95 1634
6129.69 1657
6130.43 1591
6131.17 1647
6131.90 1676
6132.64 1607
6133.38 1647
6134.12 1653
6134.86 1718
6135.60 1717
6136.33 1738
6137.07 1695
6137.81 1683
6138.55 1722
6139.29 1751
6140.03 1745
6140.77 1768
6141.51 1792
6142.24 1717
6142.98 1698
6143.72 1744
6144.46 1801
6145.20 1797
6145.94 1797
6146.68 1804
6147.42 1840
6148.16 1866
6148.90 1903
6149.64 1869
6150.38 1921
6151.12 1890
6151.86 1961
6152.59 2002
6153.33 1962
6154.07 1962
6154.81 2026
6155.55 2131
6156.29 2145
6157.03 2073
6157.77 2063
6158.51 2084
6159.25 2133
6159.99 2211
6160.73 2188
6161.47 2274
6162.21 2371
6162.95 2477
6163.69 2616
6164.43 2744
6165.17 2806
6165.91 2941
6166.65 3026
6167.39 2949
6168.14 3046
6168.88 3083
6169.62 3031
6170.36 3024
6171.10 2971
6171.84 2881
6172.58 2822
6173.32 2767
6174.06 2729
6174.80 2728
6175.54 2712
6176.28 2636
6177.02 2659
6177.77 2679
6178.51 2708
6179.25 2739
6179.99 2732
6180.73 2832
6181.47 2845
6182.21 2921
6182.95 2868
6183.70 2964
6184.44 2941
6185.18 2972
6185.92 2952
6186.66 3030
6187.40 3101
6188.15 3143
6188.89 3213
6189.63 3235
6190.37 3344
6191.11 3437
6191.85 3620
6192.60 3613
6193.34 3722
6194.08 3729
6194.82 3705
6195.56 3738
6196.31 3733
6197.05 3689
6197.79 3700
6198.53 3629
6199.28 3603
6200.02 3620
6200.76 3660
6201.50 3701
6202.25 3851
6202.99 4051
6203.73 4344
6204.47 4980
6205.22 5913
6205.96 7158
6206.70 8690
6207.44 10576
6208.19 12328
6208.93 13706
6209.67 14379
6210.42 14624
6211.16 13921
6211.90 12787
6212.65 11352
6213.39 9773
6214.13 8149
6214.88 6779
6215.62 5590
6216.36 4732
6217.11 3948
6217.85 3450
6218.59 3106
6219.34 2844
6220.08 2735
6220.82 2636
6221.57 2542
6222.31 2460
6223.05 2418
6223.80 2390
6224.54 2324
6225.29 2342
6226.03 2182
6226.77 2114
6227.52 1984
6228.26 1959
6229.01 1810
6229.75 1752
6230.49 1721
6231.24 1663
6231.98 1656
6232.73 1671
6233.47 1697
6234.22 1698
6234.96 1758
6235.71 1780
6236.45 1877
6237.19 1934
6237.94 1958
6238.68 1999
6239.43 2023
6240.17 2068
6240.92 2097
6241.66 2106
6242.41 2085
6243.15 2044
6243.90 2088
6244.64 2103
6245.39 2088
6246.13 2104
6246.88 2185
6247.62 2261
6248.37 2245
6249.12 2290
6249.86 2212
6250.61 2173
6251.35 2129
6252.10 2169
6252.84 2119
6253.59 2123
6254.33 2116
6255.08 2144
6255.83 2135
6256.57 2150
6257.32 2135
6258.06 2120
6258.81 2148
6259.55 2128
6260.30 2127
6261.05 2086
6261.79 2016
6262.54 2003
6263.28 2019
6264.03 2022
6264.78 2013
6265.52 1996
6266.27 2014
6267.02 1972
6267.76 1922
6268.51 1891
6269.26 1895
6270.00 1904
6270.75 1957
6271.50 1929
6272.24 1914
6272.99 1931
6273.74 1913
6274.48 1911
6275.23 1876
6275.98 1891
6276.72 1884
6277.47 1838
6278.22 1827
6278.96 1773
6279.71 1782
6280.46 1682
6281.21 1668
6281.95 1567
6282.70 1632
6283.45 1606
6284.20 1620
6284.94 1529
6285.69 1517
6286.44 1475
6287.19 1496
6287.93 1480
6288.68 1435
6289.43 1429
6290.18 1417
6290.92 1423
6291.67 1360
6292.42 1375
6293.17 1385
6293.92 1375
6294.66 1354
6295.41 1339
6296.16 1318
6296.91 1319
6297.66 1263
6298.41 1238
6299.15 1230
6299.90 1262
6300.65 1277
6301.40 1221
6302.15 1193
6302.90 1183
6303.64 1184
6304.39 1191
6305.14 1201
6305.89 1200
6306.64 1213
6307.39 1245
6308.14 1243
6308.89 1281
6309.63 1224
6310.38 1210
6311.13 1210
6311.88 1284
6312.63 1254
6313.38 1231
6314.13 1231
6314.88 1226
6315.63 1256
6316.38 1268
6317.13 1279
6317.88 1283
6318.63 1254
6319.38 1231
6320.12 1212
6320.87 1168
6321.62 1131
6322.37 1146
6323.12 1155
6323.87 1111
6324.62 1081
6325.37 1068
6326.12 1123
6326.87 1088
6327.62 1073
6328.37 1046
6329.12 1077
6329.87 1068
6330.62 1076
6331.37 1060
6332.12 1113
6332.87 1097
6333.62 1074
6334.37 1040
6335.13 1049
6335.88 1058
6336.63 1082
6337.38 1097
6338.13 1072
6338.88 1063
6339.63 1106
6340.38 1095
6341.13 1085
6341.88 1033
6342.63 1042
6343.38 1035
6344.13 1029
6344.89 1051
6345.64 1041
6346.39 1068
6347.14 1053
6347.89 1059
6348.64 1057
6349.39 1067
6350.14 1092
6350.90 1123
6351.65 1179
6352.40 1136
6353.15 1175
6353.90 1146
6354.65 1184
6355.40 1173
6356.16 1155
6356.91 1190
6357.66 1127
6358.41 1116
6359.16 1078
6359.92 1087
6360.67 1078
6361.42 1047
6362.17 1011
6362.92 1001
6363.68 1008
6364.43 1017
6365.18 1027
6365.93 1017
6366.68 1050
6367.44 1033
6368.19 1043
6368.94 1043
6369.69 1012
6370.45 1030
6371.20 1022
6371.95 1032
6372.70 1017
6373.46 1026
6374.21 997
6374.96 1001
6375.72 973
6376.47 982
6377.22 1022
6377.97 1001
6378.73 1032
6379.48 1044
6380.23 1060
6380.99 1114
6381.74 1112
6382.49 1076
6383.25 1054
6384.00 1019
6384.75 1026
6385.51 1006
6386.26 973
6387.01 962
6387.77 1002
6388.52 989
6389.27 945
6390.03 939
6390.78 958
6391.54 977
6392.29 934
6393.04 1002
6393.80 985
6394.55 926
6395.31 961
6396.06 992
6396.81 999
6397.57 1002
6398.32 951
6399.08 989
6399.83 990
6400.59 992
6401.34 1008
6402.09 960
6402.85 954
6403.60 939
6404.36 973
6405.11 1000
6405.87 967
6406.62 977
6407.38 999
6408.13 1009
6408.89 998
6409.64 1041
6410.40 1037
6411.15 1021
6411.91 1009
6412.66 1027
6413.42 1053
6414.17 1010
6414.93 1038
6415.68 1071
6416.44 1069
6417.19 1039
6417.95 1088
6418.70 1120
6419.46 1080
6420.21 1033
6420.97 1039
6421.72 1048
6422.48 1033
6423.24 1066
6423.99 1082
6424.75 1042
6425.50 1051
6426.26 1047
6427.01 1066
6427.77 1044
6428.53 1039
6429.28 1053
6430.04 1068
6430.79 1112
6431.55 1091
6432.31 1097
6433.06 1132
6433.82 1115
6434.58 1110
6435.33 1187
6436.09 1174
6436.85 1138
6437.60 1157
6438.36 1203
6439.11 1175
6439.87 1203
6440.63 1213
6441.38 1203
6442.14 1225
6442.90 1258
6443.66 1266
6444.41 1292
6445.17 1290
6445.93 1293
6446.68 1329
6447.44 1320
6448.20 1282
6448.95 1314
6449.71 1351
6450.47 1349
6451.23 1314
6451.98 1332
6452.74 1401
6453.50 1376
6454.26 1355
6455.01 1351
6455.77 1390
6456.53 1385
6457.29 1419
6458.04 1391
6458.80 1416
6459.56 1400
6460.32 1429
6461.08 1466
6461.83 1511
6462.59 1549
6463.35 1578
6464.11 1607
6464.87 1612
6465.62 1589
6466.38 1673
6467.14 1735
6467.90 1741
6468.66 1754
6469.42 1730
6470.17 1733
6470.93 1685
6471.69 1734
6472.45 1744
6473.21 1799
6473.97 1810
6474.72 1771
6475.48 1835
6476.24 1898
6477.00 1949
6477.76 1945
6478.52 1940
6479.28 1973
6480.04 2043
6480.80 2118
6481.56 2080
6482.31 2095
6483.07 2108
6483.83 2115
6484.59 2196
6485.35 2198
6486.11 2176
6486.87 2203
6487.63 2258
6488.39 2317
6489.15 2360
6489.91 2349
6490.67 2412
6491.43 2542
6492.19 2562
6492.95 2580
6493.71 2583
6494.47 2644
6495.23 2629
6495.99 2674
6496.75 2529
6497.51 2495
6498.27 2551
6499.03 2528
6499.79 2589
6500.55 2580
6501.31 2591
6502.07 2627
6502.83 2919
6503.59 3196
6504.35 3631
6505.11 4320
6505.87 5371
6506.63 6702
6507.39 7904
6508.15 9013
6508.91 9631
6509.67 9667
6510.43 9277
6511.19 8508
6511.96 7539
6512.72 6504
6513.48 5542
6514.24 4826
6515.00 4053
6515.76 3566
6516.52 3212
6517.28 2990
6518.04 2835
6518.80 2736
6519.57 2664
6520.33 2610
6521.09 2649
6521.85 2662
6522.61 2663
6523.37 2653
6524.14 2687
6524.90 2851
6525.66 3032
6526.42 2994
6527.18 3116
6527.94 3145
6528.71 3180
6529.47 3132
6530.23 3072
6530.99 3058
6531.75 3065
6532.52 3216
6533.28 3341
6534.04 3587
6534.80 3947
6535.56 4293
6536.33 4627
6537.09 4776
6537.85 4704
6538.61 4479
6539.38 4170
6540.14 3819
6540.90 3482
6541.66 3183
6542.43 2920
6543.19 2785
6543.95 2711
6544.71 2613
6545.48 2608
6546.24 2575
6547.00 2568
6547.77 2570
6548.53 2564
6549.29 2525
6550.06 2554
6550.82 2524
6551.58 2519
6552.34 2491
6553.11 2512
6553.87 2518
6554.63 2506
6555.40 2480
6556.16 2491
6556.93 2515
6557.69 2542
6558.45 2508
6559.22 2458
6559.98 2508
6560.74 2583
6561.51 2598
6562.27 2611
6563.03 2624
6563.80 2645
6564.56 2630
6565.33 2607
6566.09 2569
6566.85 2617
6567.62 2633
6568.38 2605
6569.15 2613
6569.91 2630
6570.68 2647
6571.44 2625
6572.20 2619
6572.97 2674
6573.73 2662
6574.50 2685
6575.26 2682
6576.03 2708
6576.79 2723
6577.56 2637
6578.32 2698
6579.09 2676
6579.85 2615
6580.62 2652
6581.38 2647
6582.15 2679
6582.91 2671
6583.68 2709
6584.44 2663
6585.21 2627
6585.97 2664
6586.74 2682
6587.50 2627
6588.27 2634
6589.03 2681
6589.80 2686
6590.56 2736
6591.33 2778
6592.09 2923
6592.86 3067
6593.63 3196
6594.39 3344
6595.16 3411
6595.92 3482
6596.69 3415
6597.45 3238
6598.22 3142
6598.99 2995
6599.75 2801
6600.52 2710
6601.28 2628
6602.05 2521
6602.82 2448
6603.58 2415
6604.35 2401
6605.11 2411
6605.88 2318
6606.65 2371
6607.41 2398
6608.18 2319
6608.95 2306
6609.71 2308
6610.48 2327
6611.25 2344
6612.01 2342
6612.78 2237
6613.55 2239
6614.31 2260
6615.08 2260
6615.85 2239
6616.61 2259
6617.38 2283
6618.15 2276
6618.92 2358
6619.68 2431
6620.45 2618
6621.22 2646
6621.98 2844
6622.75 2859
6623.52 2912
6624.29 2912
6625.05 2895
6625.82 2770
6626.59 2688
6627.36 2605
6628.12 2495
6628.89 2392
6629.66 2384
6630.43 2327
6631.20 2307
6631.96 2335
6632.73 2463
6633.50 2469
6634.27 2523
6635.04 2651
6635.80 2719
6636.57 2715
6637.34 2746
6638.11 2829
6638.88 2846
6639.64 2897
6640.41 3021
6641.18 3053
6641.95 3142
6642.72 3079
6643.49 3058
6644.26 2962
6645.02 2798
6645.79 2579
6646.56 2409
6647.33 2312
6648.10 2175
6648.87 2060
6649.64 2047
6650.41 1973
6651.17 1931
6651.94 1932
6652.71 1911
6653.48 1899
6654.25 1901
6655.02 1870
6655.79 1884
6656.56 1828
6657.33 1839
6658.10 1860
6658.87 1820
6659.64 1828
6660.41 1797
6661.17 1795
6661.94 1839
6662.71 1841
6663.48 1779
6664.25 1839
6665.02 1853
6665.79 1867
6666.56 1846
6667.33 1854
6668.10 1935
6668.87 1893
6669.64 2003
6670.41 2021
6671.18 2010
6671.95 2002
6672.72 2048
6673.49 2002
6674.26 1937
6675.03 1947
6675.80 1937
6676.58 1944
6677.35 1958
6678.12 1999
6678.89 1965
6679.66 1982
6680.43 2000
6681.20 2020
6681.97 2067
6682.74 2081
6683.51 2186
6684.28 2280
6685.05 2250
6685.82 2295
6686.59 2310
6687.37 2199
6688.14 2120
6688.91 2104
6689.68 1960
6690.45 1949
6691.22 1900
6691.99 1826
6692.76 1871
6693.54 1790
6694.31 1792
6695.08 1721
6695.85 1791
6696.62 1781
6697.39 1740
6698.17 1709
6698.94 1767
6699.71 1747
6700.48 1786
6701.25 1751
6702.02 1744
6702.80 1722
6703.57 1677
6704.34 1662
6705.11 1649
6705.88 1642
6706.66 1612
6707.43 1645
6708.20 1557
6708.97 1528
6709.75 1510
6710.52 1571
6711.29 1558
6712.06 1542
6712.84 1477
6713.61 1498
6714.38 1481
6715.15 1440
6715.93 1471
6716.70 1379
6717.47 1415
6718.24 1426
6719.02 1489
6719.79 1433
6720.56 1380
6721.34 1378
6722.11 1419
6722.88 1376
6723.66 1379
6724.43 1414
6725.20 1417
6725.98 1394
6726.75 1377
6727.52 1380
6728.30 1375
6729.07 1416
6729.84 1412
6730.62 1387
6731.39 1389
6732.16 1391
6732.94 1407
6733.71 1430
6734.48 1402
6735.26 1409
6736.03 1426
6736.81 1458
6737.58 1415
6738.35 1379
6739.13 1460
6739.90 1424
6740.68 1473
6741.45 1449
6742.22 1416
6743.00 1423
6743.77 1463
6744.55 1469
6745.32 1455
6746.10 1448
6746.87 1484
6747.65 1495
6748.42 1530
6749.19 1557
6749.97 1557
6750.74 1689
6751.52 1701
6752.29 1717
6753.07 1739
6753.84 1753
6754.62 1844
6755.39 1822
6756.17 1708
6756.94 1640
6757.72 1613
6758.49 1583
6759.27 1583
6760.04 1572
6760.82 1556
6761.59 1534
6762.37 1585
6763.15 1506
6763.92 1528
6764.70 1541
6765.47 1583
6766.25 1592
6767.02 1586
6767.80 1548
6768.57 1574
6769.35 1553
6770.13 1572
6770.90 1518
6771.68 1457
6772.45 1495
6773.23 1435
6774.01 1415
6774.78 1370
6775.56 1352
6776.33 1329
6777.11 1341
6777.89 1334
6778.66 1299
6779.44 1311
6780.22 1333
6780.99 1317
6781.77 1326
6782.55 1294
6783.32 1299
6784.10 1303
6784.88 1284
6785.65 1298
6786.43 1251
6787.21 1253
6787.98 1239
6788.76 1209
6789.54 1183
6790.31 1224
6791.09 1197
6791.87 1242
6792.64 1231
6793.42 1199
6794.20 1169
6794.98 1182
6795.75 1185
6796.53 1179
6797.31 1159
6798.09 1142
6798.86 1156
6799.64 1187
6800.42 1174
6801.20 1133
6801.97 1118
6802.75 1140
6803.53 1134
6804.31 1142
6805.08 1217
6805.86 1196
6806.64 1175
6807.42 1205
6808.20 1213
6808.97 1191
6809.75 1196
6810.53 1180
6811.31 1203
6812.09 1193
6812.87 1176
6813.64 1210
6814.42 1186
6815.20 1176
6815.98 1178
6816.76 1207
6817.54 1188
6818.31 1184
6819.09 1169
6819.87 1170
6820.65 1181
6821.43 1192
6822.21 1180
6822.99 1156
6823.77 1176
6824.54 1189
6825.32 1174
6826.10 1159
6826.88 1188
6827.66 1169
6828.44 1182
6829.22 1186
6830.00 1214
6830.78 1173
6831.56 1206
6832.34 1216
6833.12 1233
6833.90 1255
6834.67 1283
6835.45 1368
6836.23 1498
6837.01 1598
6837.79 1775
6838.57 1831
6839.35 1920
6840.13 1885
6840.91 1829
6841.69 1800
6842.47 1723
6843.25 1640
6844.03 1489
6844.81 1461
6845.59 1459
6846.37 1455
6847.15 1436
6847.93 1407
6848.71 1536
6849.49 1608
6850.27 1665
6851.05 1699
6851.84 1745
6852.62 1748
6853.40 1691
6854.18 1627
6854.96 1527
6855.74 1531
6856.52 1472
6857.30 1468
6858.08 1459
6858.86 1412
6859.64 1347
6860.42 1323
6861.20 1333
6861.99 1381
6862.77 1357
6863.55 1385
6864.33 1409
6865.11 1416
6865.89 1429
6866.67 1463
6867.45 1501
6868.24 1504
6869.02 1496
6869.80 1494
6870.58 1468
6871.36 1532
6872.14 1511
6872.93 1460
6873.71 1556
6874.49 1588
6875.27 1630
6876.05 1671
6876.83 1675
6877.62 1710
6878.40 1794
6879.18 1845
6879.96 2048
6880.74 2244
6881.53 2391
6882.31 2559
6883.09 2582
6883.87 2508
6884.66 2478
6885.44 2414
6886.22 2418
6887.00 2422
6887.79 2415
6888.57 2481
6889.35 2606
6890.13 2495
6890.92 2437
6891.70 2346
6892.48 2211
6893.27 2143
6894.05 1999
6894.83 1942
6895.61 1926
6896.40 1913
6897.18 1886
6897.96 1869
6898.75 1879
6899.53 1834
6900.31 1827
6901.10 1876
6901.88 1885
6902.66 1815
6903.45 1845
6904.23 1803
6905.01 1790
6905.80 1754
6906.58 1765
6907.36 1758
6908.15 1713
6908.93 1725
6909.72 1648
6910.50 1643
6911.28 1635
6912.07 1677
6912.85 1627
6913.64 1664
6914.42 1653
6915.20 1675
6915.99 1687
6916.77 1716
6917.56 1691
6918.34 1653
6919.12 1603
6919.91 1646
6920.69 1700
6921.48 1671
6922.26 1697
6923.05 1704
6923.83 1728
6924.62 1704
6925.40 1695
6926.19 1761
6926.97 1792
6927.75 1783
6928.54 1759
6929.32 1820
6930.11 1793
6930.89 1796
6931.68 1769
6932.46 1837
6933.25 1776
6934.04 1765
6934.82 1821
6935.61 1851
6936.39 1895
6937.18 1889
6937.96 2010
6938.75 2086
6939.53 2127
6940.32 2201
6941.10 2275
6941.89 2430
6942.67 2507
6943.46 2544
6944.25 2603
6945.03 2582
6945.82 2588
6946.60 2502
6947.39 2553
6948.18 2495
6948.96 2482
6949.75 2465
6950.53 2366
6951.32 2386
6952.11 2325
6952.89 2319
6953.68 2313
6954.47 2300
6955.25 2297
6956.04 2332
6956.82 2319
6957.61 2309
6958.40 2375
6959.18 2410
6959.97 2395
6960.76 2414
6961.54 2460
6962.33 2487
6963.12 2497
6963.90 2513
6964.69 2668
6965.48 2712
6966.27 2835
6967.05 2923
6967.84 3043
6968.63 3194
6969.41 3301
6970.20 3340
6970.99 3342
6971.78 3369
6972.56 3359
6973.35 3319
6974.14 3304
6974.93 3261
6975.71 3317
6976.50 3234
6977.29 3292
6978.08 3433
6978.86 3527
6979.65 3805
6980.44 4125
6981.23 4720
6982.01 5483
6982.80 6594
6983.59 8011
6984.38 9543
6985.17 10892
6985.95 11574
6986.74 11960
6987.53 11659
6988.32 10814
6989.11 9595
6989.90 8206
6990.68 6881
6991.47 5741
6992.26 4786
6993.05 3992
6993.84 3426
6994.63 3118
6995.42 2799
6996.20 2588
6996.99 2390
6997.78 2319
6998.57 2217
6999.36 2176
7000.15 2148
7000.94 2106
7001.73 2112
7002.52 2049
7003.30 1967
7004.09 1883
7004.88 1803
7005.67 1710
7006.46 1642
7007.25 1616
7008.04 1563
7008.83 1575
7009.62 1630
7010.41 1714
7011.20 1719
7011.99 1789
7012.78 1860
7013.57 1986
7014.36 1950
7015.15 1959
7015.94 1943
7016.73 1928
7017.52 1906
7018.31 1781
7019.10 1735
7019.89 1749
7020.68 1805
7021.47 1800
7022.26 1864
7023.05 1874
7023.84 1946
7024.63 1948
7025.42 1939
7026.21 1902
7027.00 1907
7027.79 1864
7028.58 1838
7029.37 1841
7030.16 1821
7030.95 1733
7031.74 1740
7032.53 1759
7033.32 1762
7034.11 1805
7034.90 1859
7035.70 1834
7036.49 1900
7037.28 1955
7038.07 1895
7038.86 1894
7039.65 1967
7040.44 1956
7041.23 1941
7042.02 1939
7042.82 2037
7043.61 2060
7044.40 2021
7045.19 2027
7045.98 2002
7046.77 2050
7047.56 2034
7048.36 2091
7049.15 2190
7049.94 2256
7050.73 2283
7051.52 2287
7052.31 2211
7053.11 2169
7053.90 2063
7054.69 2006
7055.48 1964
7056.27 1896
7057.07 1902
7057.86 1893
7058.65 1918
7059.44 1820
7060.24 1823
7061.03 1769
7061.82 1750
7062.61 1708
7063.40 1654
7064.20 1634
7064.99 1634
7065.78 1624
7066.58 1616
7067.37 1495
7068.16 1523
7068.95 1504
7069.75 1491
7070.54 1483
7071.33 1442
7072.13 1431
7072.92 1375
7073.71 1373
7074.50 1341
7075.30 1312
7076.09 1310
7076.88 1302
7077.68 1260
7078.47 1241
7079.26 1221
7080.06 1225
7080.85 1228
7081.64 1178
7082.44 1189
7083.23 1170
7084.02 1170
7084.82 1186
7085.61 1145
7086.41 1195
7087.20 1185
7087.99 1155
7088.79 1144
7089.58 1102
7090.38 1093
7091.17 1150
7091.96 1127
7092.76 1059
7093.55 1024
7094.35 1049
7095.14 1061
7095.93 1021
7096.73 1014
7097.52 985
7098.32 1020
7099.11 1000
7099.91 979
7100.70 961
7101.50 994
7102.29 1010
7103.09 998
7103.88 1003
7104.67 952
7105.47 927
7106.26 948
7107.06 979
7107.85 980
7108.65 916
7109.44 939
7110.24 931
7111.03 926
7111.83 888
7112.62 887
7113.42 903
7114.22 929
7115.01 954
7115.81 894
7116.60 891
7117.40 911
7118.19 927
7118.99 919
7119.78 882
7120.58 885
7121.38 883
7122.17 930
7122.97 917
7123.76 894
7124.56 874
7125.35 894
7126.15 896
7126.95 900
7127.74 922
7128.54 934
7129.34 932
7130.13 928
7130.93 952
7131.72 934
7132.52 931
7133.32 906
7134.11 897
7134.91 891
7135.71 856
7136.50 833
7137.30 855
7138.10 824
7138.89 773
7139.69 790
7140.49 785
7141.28 824
7142.08 814
7142.88 774
7143.67 794
7144.47 814
7145.27 811
7146.06 768
7146.86 724
7147.66 751
7148.46 801
7149.25 756
7150.05 749
7150.85 744
7151.65 761
7152.44 749
7153.24 744
7154.04 702
7154.84 740
7155.63 757
7156.43 779
7157.23 794
7158.03 779
7158.82 792
7159.62 761
7160.42 766
7161.22 743
7162.02 733
7162.81 708
7163.61 715
7164.41 703
7165.21 681
7166.01 682
7166.80 731
7167.60 699
7168.40 646
7169.20 673
7170.00 681
7170.80 662
7171.60 638
7172.39 694
7173.19 660
7173.99 643
7174.79 653
7175.59 650
7176.39 638
7177.19 641
7177.99 645
7178.78 658
7179.58 642
7180.38 623
7181.18 661
7181.98 676
7182.78 637
7183.58 635
7184.38 682
7185.18 665
7185.98 663
7186.78 669
7187.58 662
7188.37 670
7189.17 675
7189.97 676
7190.77 641
7191.57 611
7192.37 648
7193.17 643
7193.97 632
7194.77 612
7195.57 613
7196.37 580
7197.17 623
7197.97 583
7198.77 601
7199.57 606
7200.37 611
7201.17 631
7201.97 585
7202.77 631
7203.57 590
7204.37 596
7205.17 621
7205.97 620
7206.77 607
7207.57 588
7208.38 601
7209.18 587
7209.98 609
7210.78 585
7211.58 608
7212.38 636
7213.18 622
7213.98 615
7214.78 582
7215.58 588
7216.38 569
7217.18 608
7217.99 602
7218.79 616
7219.59 604
7220.39 604
7221.19 590
7221.99 584
7222.79 605
7223.59 602
7224.40 600
7225.20 573
7226.00 611
7226.80 587
7227.60 589
7228.40 564
7229.21 620
7230.01 631
7230.81 618
7231.61 630
7232.41 641
7233.22 611
7234.02 652
7234.82 630
7235.62 691
7236.42 632
7237.23 632
7238.03 662
7238.83 673
7239.63 619
7240.43 592
7241.24 574
7242.04 573
7242.84 601
7243.64 593
7244.45 580
7245.25 567
7246.05 571
7246.86 579
7247.66 592
7248.46 554
7249.26 588
7250.07 610
7250.87 591
7251.67 590
7252.48 614
7253.28 605
7254.08 589
7254.88 585
7255.69 603
7256.49 606
7257.29 596
7258.10 582
7258.90 599
7259.70 602
7260.51 562
7261.31 615
7262.12 601
7262.92 619
7263.72 581
7264.53 577
7265.33 601
7266.13 605
7266.94 571
7267.74 596
7268.55 617
7269.35 623
7270.15 637
7270.96 619
7271.76 641
7272.57 644
7273.37 638
7274.17 640
7274.98 608
7275.78 616
7276.59 634
7277.39 626
7278.20 645
7279.00 656
7279.80 673
7280.61 685
7281.41 684
7282.22 642
7283.02 712
7283.83 757
7284.63 759
7285.44 756
7286.24 731
7287.05 749
7287.85 727
7288.66 713
7289.46 706
7290.27 690
7291.07 672
7291.88 698
7292.68 685
7293.49 648
7294.29 666
7295.10 689
7295.90 736
7296.71 751
7297.52 722
7298.32 728
7299.13 760
7299.93 702
7300.74 732
7301.54 709
7302.35 713
7303.16 734
7303.96 749
7304.77 748
7305.57 741
7306.38 740
7307.19 788
7307.99 785
7308.80 789
7309.60 818
7310.41 855
7311.22 858
7312.02 840
7312.83 878
7313.64 883
7314.44 877
7315.25 908
7316.05 1014
7316.86 1107
7317.67 1225
7318.47 1370
7319.28 1498
7320.09 1467
7320.89 1358
7321.70 1314
7322.51 1210
7323.32 1120
7324.12 1043
7324.93 982
7325.74 956
7326.54 922
7327.35 933
7328.16 899
7328.97 901
7329.77 854
7330.58 867
7331.39 877
7332.19 839
7333.00 880
7333.81 874
7334.62 894
7335.42 884
7336.23 849
7337.04 877
7337.85 854
7338.66 843
7339.46 810
7340.27 848
7341.08 827
7341.89 813
7342.70 805
7343.50 765
7344.31 758
7345.12 758
7345.93 773
7346.74 744
7347.54 785
7348.35 746
7349.16 732
7349.97 719
7350.78 740
7351.59 750
7352.39 736
7353.20 699
7354.01 717
7354.82 712
7355.63 733
7356.44 735
7357.25 744
7358.06 727
7358.86 711
7359.67 741
7360.48 739
7361.29 761
7362.10 765
7362.91 802
7363.72 790
7364.53 777
7365.34 725
7366.15 788
7366.96 727
7367.77 730
7368.57 708
7369.38 705
7370.19 679
7371.00 680
7371.81 692
7372.62 631
7373.43 677
7374.24 662
7375.05 693
7375.86 641
7376.67 648
7377.48 643
7378.29 682
7379.10 681
7379.91 669
7380.72 693
7381.53 701
7382.34 703
7383.15 702
7383.96 666
7384.77 672
7385.58 672
7386.39 648
7387.20 674
7388.01 654
7388.83 655
7389.64 603
7390.45 634
7391.26 576
7392.07 606
7392.88 603
7393.69 606
7394.50 607
7395.31 608
7396.12 625
7396.93 583
7397.74 612
7398.56 593
7399.37 613
7400.18 598
7400.99 625
7401.80 606
7402.61 609
7403.42 606
7404.23 593
7405.05 568
7405.86 582
7406.67 609
7407.48 591
7408.29 609
7409.10 551
7409.91 602
7410.73 553
7411.54 569
7412.35 607
7413.16 585
7413.97 545
7414.79 571
7415.60 564
7416.41 533
7417.22 541
7418.03 548
7418.85 517
7419.66 521
7420.47 546
7421.28 500
7422.10 546
7422.91 526
7423.72 572
7424.53 544
7425.35 570
7426.16 519
7426.97 541
7427.78 519
7428.60 546
7429.41 515
7430.22 536
7431.03 532
7431.85 548
7432.66 540
7433.47 505
7434.29 505
7435.10 505
7435.91 544
7436.73 531
7437.54 528
7438.35 536
7439.17 510
7439.98 523
7440.79 538
7441.61 499
7442.42 494
7443.23 507
7444.05 525
7444.86 537
7445.67 506
7446.49 517
7447.30 522
7448.11 527
7448.93 518
7449.74 540
7450.56 522
7451.37 543
7452.18 540
7453.00 522
7453.81 491
7454.63 503
7455.44 511
7456.26 496
7457.07 533
7457.88 526
7458.70 508
7459.51 502
7460.33 511
7461.14 497
7461.96 497
7462.77 526
7463.59 543
7464.40 500
7465.21 509
7466.03 510
7466.84 536
7467.66 542
7468.47 554
7469.29 539
7470.10 538
7470.92 522
7471.73 535
7472.55 566
7473.36 528
7474.18 575
7474.99 556
7475.81 557
7476.63 518
7477.44 539
7478.26 525
7479.07 529
7479.89 517
7480.70 577
7481.52 552
7482.33 569
7483.15 565
7483.97 540
7484.78 570
7485.60 558
7486.41 525
7487.23 549
7488.05 535
7488.86 516
7489.68 513
7490.49 519
7491.31 529
7492.13 490
7492.94 518
7493.76 520
7494.57 496
7495.39 497
7496.21 481
7497.02 534
7497.84 492
7498.66 474
7499.47 522
7500.29 522
7501.11 510
7501.92 558
7502.74 504
7503.56 511
7504.37 517
7505.19 517
7506.01 504
7506.82 479
7507.64 503
7508.46 490
7509.28 513
7510.09 509
7510.91 497
7511.73 503
7512.55 501
7513.36 509
7514.18 528
7515.00 500
7515.81 515
7516.63 516
7517.45 540
7518.27 516
7519.09 471
7519.90 490
7520.72 538
7521.54 539
7522.36 492
7523.17 448
7523.99 500
7524.81 500
7525.63 511
7526.45 527
7527.26 506
7528.08 491
7528.90 501
7529.72 485
7530.54 481
7531.36 478
7532.17 487
7532.99 487
7533.81 479
7534.63 449
7535.45 517
7536.27 508
7537.09 500
7537.90 485
7538.72 492
7539.54 479
7540.36 499
7541.18 506
7542.00 484
7542.82 494
7543.64 482
7544.45 520
7545.27 535
7546.09 504
7546.91 510
7547.73 523
7548.55 481
7549.37 471
7550.19 480
7551.01 504
7551.83 491
7552.65 522
7553.47 498
7554.29 499
7555.11 493
7555.93 505
7556.75 499
7557.57 516
7558.39 514
7559.21 504
7560.03 529
7560.85 513
7561.67 509
7562.49 519
7563.31 512
7564.13 510
7564.95 498
7565.77 493
7566.59 502
7567.41 482
7568.23 532
7569.05 541
7569.87 522
7570.69 501
7571.51 500
7572.33 549
7573.15 545
7573.97 553
7574.79 518
7575.61 524
7576.43 511
7577.25 511
7578.07 513
7578.89 541
7579.72 530
7580.54 523
7581.36 565
7582.18 515
7583.00 489
7583.82 560
7584.64 561
7585.46 579
7586.29 518
7587.11 530
7587.93 569
7588.75 583
7589.57 560
7590.39 586
7591.21 545
7592.04 582
7592.86 593
7593.68 549
7594.50 572
7595.32 571
7596.14 573
7596.97 594
7597.79 562
7598.61 602
7599.43 604
7600.25 656
7601.08 638
7601.90 641
7602.72 624
7603.54 672
7604.37 646
7605.19 640
7606.01 642
7606.83 664
7607.65 693
7608.48 676
7609.30 614
7610.12 609
7610.95 636
7611.77 601
7612.59 616
7613.41 608
7614.24 641
7615.06 638
7615.88 681
7616.71 707
7617.53 711
7618.35 711
7619.17 722
7620.00 761
7620.82 731
7621.64 725
7622.47 726
7623.29 728
7624.11 736
7624.94 708
7625.76 720
7626.58 706
7627.41 773
7628.23 718
7629.05 693
7629.88 681
7630.70 662
7631.53 680
7632.35 680
7633.17 670
7634.00 690
7634.82 670
7635.65 643
7636.47 645
7637.29 579
7638.12 583
7638.94 609
7639.77 645
7640.59 604
7641.41 605
7642.24 575
7643.06 599
7643.89 633
7644.71 638
7645.54 641
7646.36 618
7647.19 650
7648.01 651
7648.84 617
7649.66 600
7650.48 590
7651.31 594
7652.13 599
7652.96 566
7653.78 568
7654.61 595
7655.43 614
7656.26 588
7657.08 551
7657.91 537
7658.74 544
7659.56 551
7660.39 575
7661.21 551
7662.04 526
7662.86 545
7663.69 565
7664.51 575
7665.34 557
7666.16 565
7666.99 561
7667.82 576
7668.64 557
7669.47 546
7670.29 551
7671.12 572
7671.94 552
7672.77 550
7673.60 553
7674.42 590
7675.25 567
7676.08 573
7676.90 546
7677.73 543
7678.55 558
7679.38 608
7680.21 606
7681.03 561
7681.86 578
7682.69 592
7683.51 674
7684.34 679
7685.17 671
7685.99 649
7686.82 645
7687.65 610
7688.47 584
7689.30 588
7690.13 616
7690.95 582
7691.78 577
7692.61 581
7693.44 566
7694.26 543
7695.09 572
7695.92 597
7696.74 600
7697.57 593
7698.40 615
7699.23 615
7700.05 612
7700.88 598
7701.71 589
7702.54 581
7703.36 580
7704.19 566
7705.02 565
7705.85 543
7706.67 557
7707.50 563
7708.33 550
7709.16 494
7709.99 512
7710.81 533
7711.64 547
7712.47 557
7713.30 531
7714.13 531
7714.96 524
7715.78 515
7716.61 493
7717.44 492
7718.27 488
7719.10 496
7719.93 482
7720.75 519
7721.58 504
7722.41 501
7723.24 508
7724.07 500
7724.90 524
7725.73 547
7726.56 527
7727.38 580
7728.21 553
7729.04 568
7729.87 557
7730.70 574
7731.53 558
7732.36 500
7733.19 531
7734.02 526
7734.85 508
7735.68 476
7736.51 492
7737.34 473
7738.16 470
7738.99 443
7739.82 501
7740.65 523
7741.48 472
7742.31 447
7743.14 466
7743.97 469
7744.80 463
7745.63 469
7746.46 460
7747.29 469
7748.12 460
7748.95 468
7749.78 451
7750.61 477
7751.44 464
7752.27 501
7753.10 478
7753.93 483
7754.76 476
7755.59 465
7756.43 451
7757.26 474
7758.09 465
7758.92 470
7759.75 479
7760.58 454
7761.41 460
7762.24 464
7763.07 465
7763.90 460
7764.73 441
7765.56 475
7766.39 459
7767.23 457
7768.06 471
7768.89 473
7769.72 484
7770.55 512
7771.38 504
7772.21 463
7773.04 443
7773.88 503
7774.71 468
7775.54 480
7776.37 451
7777.20 471
7778.03 472
7778.87 487
7779.70 491
7780.53 480
7781.36 466
7782.19 464
7783.02 499
7783.86 491
7784.69 463
7785.52 452
7786.35 475
7787.18 478
7788.02 460
7788.85 486
7789.68 518
7790.51 491
7791.35 483
7792.18 497
7793.01 491
7793.84 509
7794.68 493
7795.51 514
7796.34 493
7797.17 535
7798.01 529
7798.84 517
7799.67 521
7800.50 534
7801.34 506
7802.17 529
7803.00 506
7803.84 520
7804.67 554
7805.50 556
7806.34 525
7807.17 527
7808.00 512
7808.84 511
7809.67 540
7810.50 526
7811.34 565
7812.17 552
7813.00 566
7813.84 574
7814.67 625
7815.50 615
7816.34 633
7817.17 610
7818.00 611
7818.84 635
7819.67 653
7820.51 662
7821.34 649
7822.17 666
7823.01 666
7823.84 657
7824.68 660
7825.51 614
7826.34 599
7827.18 633
7828.01 623
7828.85 580
7829.68 529
7830.52 556
7831.35 571
7832.19 622
7833.02 587
7833.85 599
7834.69 604
7835.52 625
7836.36 662
7837.19 591
7838.03 594
7838.86 598
7839.70 605
7840.53 566
7841.37 547
7842.20 561
7843.04 547
7843.87 536
7844.71 538
7845.54 533
7846.38 530
7847.22 523
7848.05 524
7848.89 516
7849.72 515
7850.56 516
7851.39 537
7852.23 517
7853.06 525
7853.90 536
7854.74 504
7855.57 549
7856.41 482
7857.24 511
7858.08 529
7858.91 535
7859.75 547
7860.59 522
7861.42 555
7862.26 515
7863.09 503
7863.93 526
7864.77 527
7865.60 498
7866.44 443
7867.28 525
7868.11 517
7868.95 516
7869.79 492
7870.62 528
7871.46 527
7872.30 516
7873.13 530
7873.97 535
7874.81 548
7875.64 538
7876.48 548
7877.32 559
7878.15 604
7878.99 589
7879.83 579
7880.67 592
7881.50 569
7882.34 561
7883.18 567
7884.01 560
7884.85 562
7885.69 549
7886.53 515
7887.36 556
7888.20 554
7889.04 558
7889.88 541
7890.71 571
7891.55 590
7892.39 587
7893.23 555
7894.07 527
7894.90 512
7895.74 542
7896.58 539
7897.42 510
7898.25 505
7899.09 510
7899.93 502
7900.77 497
7901.61 512
7902.45 498
7903.28 508
7904.12 511
7904.96 488
7905.80 495
7906.64 445
7907.48 444
7908.32 500
7909.15 520
7909.99 516
7910.83 486
7911.67 519
7912.51 515
7913.35 541
7914.19 537
7915.03 501
7915.86 522
7916.70 560
7917.54 584
7918.38 572
7919.22 522
7920.06 520
7920.90 516
7921.74 523
7922.58 510
7923.42 478
7924.26 514
7925.10 517
7925.94 500
7926.78 482
7927.61 489
7928.45 467
7929.29 475
7930.13 498
7930.97 502
7931.81 453
7932.65 451
7933.49 488
7934.33 493
7935.17 460
7936.01 449
7936.85 474
7937.69 472
7938.53 479
7939.37 479
7940.21 485
7941.05 489
7941.90 465
7942.74 491
7943.58 489
7944.42 485
7945.26 494
7946.10 491
7946.94 476
7947.78 501
7948.62 473
7949.46 488
7950.30 512
7951.14 505
7951.98 512
7952.82 533
7953.66 492
7954.51 500
7955.35 543
7956.19 524
7957.03 560
7957.87 568
7958.71 592
7959.55 565
7960.39 556
7961.24 518
7962.08 558
7962.92 597
7963.76 558
7964.60 644
7965.44 646
7966.29 652
7967.13 687
7967.97 733
7968.81 739
7969.65 701
7970.49 681
7971.34 630
7972.18 605
7973.02 584
7973.86 600
7974.70 567
7975.55 533
7976.39 530
7977.23 544
7978.07 535
7978.92 511
7979.76 511
7980.60 532
7981.44 539
7982.29 523
7983.13 490
7983.97 523
7984.81 492
7985.66 478
7986.50 473
7987.34 513
7988.18 491
7989.03 457
7989.87 485
7990.71 466
7991.56 475
7992.40 483
7993.24 442
7994.08 432
7994.93 458
7995.77 475
7996.61 455
7997.46 431
7998.30 458
7999.14 442
7999.99 440
8000.83 415
8001.68 425
8002.52 410
8003.36 433
8004.21 415
8005.05 426
8005.89 441
8006.74 412
8007.58 418
8008.43 404
8009.27 409
8010.11 410
8010.96 402
8011.80 411
8012.65 423
8013.49 387
8014.33 382
8015.18 405
8016.02 430
8016.87 410
8017.71 405
8018.56 437
8019.40 429
8020.24 391
8021.09 385
8021.93 396
8022.78 403
8023.62 413
8024.47 412
8025.31 416
8026.16 401
8027.00 382
8027.85 406
8028.69 410
8029.54 419
8030.38 433
8031.23 417
8032.07 398
8032.92 385
8033.76 390
8034.61 408
8035.45 412
8036.30 421
8037.14 419
8037.99 458
8038.83 410
8039.68 391
8040.53 408
8041.37 434
8042.22 417
8043.06 416
8043.91 406
8044.75 388
8045.60 399
8046.45 403
8047.29 439
8048.14 430
8048.98 397
8049.83 388
8050.68 377
8051.52 387
8052.37 393
8053.21 393
8054.06 384
8054.91 391
8055.75 387
8056.60 379
8057.45 366
8058.29 357
8059.14 362
8059.99 406
8060.83 399
8061.68 378
8062.53 359
8063.37 386
8064.22 346
8065.07 364
8065.91 378
8066.76 375
8067.61 357
8068.45 387
8069.30 380
8070.15 364
8071.00 374
8071.84 372
8072.69 400
8073.54 375
8074.39 398
8075.23 383
8076.08 366
8076.93 343
8077.78 351
8078.62 385
8079.47 367
8080.32 338
8081.17 370
8082.01 402
8082.86 389
8083.71 365
8084.56 357
8085.41 363
8086.25 388
8087.10 388
8087.95 384
8088.80 387
8089.65 362
8090.49 348
8091.34 382
8092.19 380
8093.04 332
8093.89 358
8094.74 385
8095.58 406
8096.43 376
8097.28 380
8098.13 397
8098.98 361
8099.83 380
8100.68 383
8101.52 387
8102.37 392
8103.22 397
8104.07 384
8104.92 403
8105.77 364
8106.62 397
8107.47 400
8108.32 379
8109.17 357
8110.01 377
8110.86 379
8111.71 383
8112.56 376
8113.41 362
8114.26 372
8115.11 347
8115.96 381
8116.81 400
8117.66 392
8118.51 364
8119.36 374
8120.21 396
8121.06 405
8121.91 391
8122.76 414
8123.61 427
8124.46 423
8125.31 411
8126.16 377
8127.01 402
8127.86 427
8128.71 435
8129.56 416
8130.41 415
8131.26 426
8132.11 447
8132.96 472
8133.81 454
8134.66 439
8135.51 425
8136.36 449
8137.21 436
8138.06 395
8138.92 384
8139.77 404
8140.62 391
8141.47 409
8142.32 403
8143.17 399
8144.02 388
8144.87 442
8145.72 376
8146.57 385
8147.42 399
8148.28 436
8149.13 424
8149.98 410
8150.83 390
8151.68 430
8152.53 445
8153.38 453
8154.24 429
8155.09 433
8155.94 470
8156.79 444
8157.64 439
8158.49 408
8159.35 416
8160.20 422
8161.05 422
8161.90 425
8162.75 371
8163.61 383
8164.46 398
8165.31 396
8166.16 389
8167.01 385
8167.87 381
8168.72 413
8169.57 391
8170.42 408
8171.28 378
8172.13 379
8172.98 383
8173.83 407
8174.69 433
8175.54 386
8176.39 388
8177.24 401
8178.10 384
8178.95 364
8179.80 395
8180.66 396
8181.51 401
8182.36 368
8183.22 369
8184.07 396
8184.92 376
8185.77 392
8186.63 369
8187.48 370
8188.33 371
8189.19 357
8190.04 379
8190.89 370
8191.75 356
8192.60 395
8193.46 393
8194.31 389
8195.16 347
8196.02 365
8196.87 355
8197.72 354
8198.58 381
8199.43 387
8200.29 385
8201.14 367
8201.99 360
8202.85 363
8203.70 360
8204.56 356
8205.41 371
8206.26 356
8207.12 363
8207.97 351
8208.83 392
8209.68 398
8210.54 413
8211.39 359
8212.25 404
8213.10 380
8213.95 355
8214.81 364
8215.66 374
8216.52 383
8217.37 375
8218.23 384
8219.08 371
8219.94 351
8220.79 396
8221.65 397
8222.50 377
8223.36 351
8224.21 351
8225.07 383
8225.92 356
8226.78 371
8227.64 387
8228.49 380
8229.35 359
8230.20 369
8231.06 373
8231.91 370
8232.77 368
8233.62 379
8234.48 374
8235.34 345
8236.19 349
8237.05 347
8237.90 388
8238.76 361
8239.62 359
8240.47 349
8241.33 355
8242.18 371
8243.04 346
8243.90 371
8244.75 351
8245.61 359
8246.46 350
8247.32 382
8248.18 376
8249.03 373
8249.89 345
8250.75 386
8251.60 355
8252.46 355
8253.32 363
8254.17 365
8255.03 367
8255.89 369
8256.74 349
8257.60 366
8258.46 368
8259.32 363
8260.17 367
8261.03 370
8261.89 354
8262.74 349
8263.60 370
8264.46 370
8265.32 378
8266.17 366
8267.03 386
8267.89 357
8268.75 375
8269.60 378
8270.46 358
8271.32 375
8272.18 367
8273.03 390
8273.89 388
8274.75 398
8275.61 387
8276.47 419
8277.32 412
8278.18 423
8279.04 448
8279.90 432
8280.76 436
8281.61 430
8282.47 424
8283.33 425
8284.19 415
8285.05 400
8285.91 397
8286.76 369
8287.62 357
8288.48 401
8289.34 422
8290.20 439
8291.06 403
8291.92 421
8292.77 417
8293.63 437
8294.49 448
8295.35 419
8296.21 430
8297.07 404
8297.93 389
8298.79 409
8299.65 391
8300.51 394
8301.36 369
8302.22 399
8303.08 390
8303.94 382
8304.80 381
8305.66 416
8306.52 378
8307.38 380
8308.24 363
8309.10 343
8309.96 375
8310.82 381
8311.68 382
8312.54 371
8313.40 379
8314.26 365
8315.12 401
8315.98 394
8316.84 366
8317.70 382
8318.56 381
8319.42 350
8320.28 386
8321.14 395
8322.00 364
8322.86 367
8323.72 353
8324.58 359
8325.44 362
8326.30 345
8327.16 364
8328.02 371
8328.88 344
8329.74 388
8330.60 375
8331.46 358
8332.33 357
8333.19 376
8334.05 355
8334.91 361
8335.77 339
8336.63 328
8337.49 353
8338.35 377
8339.21 368
8340.07 371
8340.94 375
8341.80 377
8342.66 377
8343.52 356
8344.38 354
8345.24 352
8346.10 338
8346.97 366
8347.83 363
8348.69 366
8349.55 359
8350.41 376
8351.27 338
8352.14 348
8353.00 347
8353.86 346
8354.72 360
8355.58 364
8356.45 360
8357.31 346
8358.17 350
8359.03 353
8359.89 375
8360.76 357
8361.62 364
8362.48 379
8363.34 383
8364.21 358
8365.07 376
8365.93 355
8366.79 362
8367.66 372
8368.52 352
8369.38 366
8370.24 351
8371.11 344
8371.97 361
8372.83 381
8373.70 365
8374.56 362
8375.42 367
8376.29 387
8377.15 384
8378.01 370
8378.87 355
8379.74 374
8380.60 385
8381.46 379
8382.33 362
8383.19 369
8384.06 370
8384.92 362
8385.78 372
8386.65 369
8387.51 385
8388.37 364
8389.24 337
8390.10 361
8390.96 373
8391.83 387
8392.69 389
8393.56 397
8394.42 353
8395.28 386
8396.15 372
8397.01 365
8397.88 386
8398.74 363
8399.61 378
8400.47 367
8401.33 376
8402.20 385
8403.06 379
8403.93 363
8404.79 372
8405.66 384
8406.52 392
8407.39 362
8408.25 409
8409.12 386
8409.98 356
8410.85 369
8411.71 366
8412.57 378
8413.44 390
8414.30 377
8415.17 396
8416.04 392
8416.90 374
8417.77 408
8418.63 391
8419.50 403
8420.36 407
8421.23 413
8422.09 389
8422.96 395
8423.82 373
8424.69 423
8425.55 413
8426.42 414
8427.29 414
8428.15 420
8429.02 377
8429.88 411
8430.75 443
8431.61 405
8432.48 403
8433.35 425
8434.21 412
8435.08 443
8435.95 440
8436.81 433
8437.68 445
8438.54 449
8439.41 469
8440.28 479
8441.14 458
8442.01 453
8442.88 475
8443.74 490
8444.61 492
8445.48 444
8446.34 450
8447.21 478
8448.08 455
8448.94 468
8449.81 456
8450.68 486
8451.54 500
8452.41 520
8453.28 537
8454.14 545
8455.01 601
8455.88 586
8456.75 610
8457.61 589
8458.48 589
8459.35 560
8460.22 577
8461.08 557
8461.95 535
8462.82 514
8463.69 517
8464.55 501
8465.42 491
8466.29 483
8467.16 503
8468.02 491
8468.89 462
8469.76 472
8470.63 459
8471.50 499
8472.36 470
8473.23 501
8474.10 468
8474.97 464
8475.84 451
8476.70 459
8477.57 489
8478.44 490
8479.31 497
8480.18 486
8481.05 486
8481.91 500
8482.78 509
8483.65 516
8484.52 518
8485.39 487
8486.26 495
8487.13 470
8488.00 512
8488.86 500
8489.73 502
8490.60 490
8491.47 502
8492.34 487
8493.21 503
8494.08 476
8494.95 487
8495.82 476
8496.69 484
8497.56 488
8498.43 467
8499.29 459
8500.16 471
8501.03 505
8501.90 488
8502.77 474
8503.64 463
8504.51 482
8505.38 512
8506.25 538
8507.12 493
8507.99 515
8508.86 511
8509.73 531
8510.60 514
8511.47 515
8512.34 488
8513.21 517
8514.08 510
8514.95 492
8515.82 514
8516.69 521
8517.56 547
8518.43 527
8519.30 556
8520.17 552
8521.04 556
8521.91 584
8522.79 653
8523.66 720
8524.53 697
8525.40 694
8526.27 729
8527.14 707
8528.01 726
8528.88 688
8529.75 652
8530.62 643
8531.49 624
8532.36 611
8533.24 569
8534.11 597
8534.98 588
8535.85 583
8536.72 556
8537.59 556
8538.46 541
8539.34 554
8540.21 543
8541.08 520
8541.95 535
8542.82 527
8543.69 547
8544.56 526
8545.44 539
8546.31 527
8547.18 571
8548.05 571
8548.92 564
8549.80 569
8550.67 605
8551.54 604
8552.41 639
8553.28 645
8554.16 658
8555.03 664
8555.90 675
8556.77 695
8557.65 655
8558.52 637
8559.39 634
8560.26 627
8561.14 590
8562.01 619
8562.88 583
8563.75 586
8564.63 591
8565.50 588
8566.37 601
8567.24 576
8568.12 598
8568.99 597
8569.86 581
8570.74 551
8571.61 609
8572.48 580
8573.36 568
8574.23 562
8575.10 581
8575.98 617
8576.85 587
8577.72 611
8578.60 632
8579.47 593
8580.34 633
8581.22 623
8582.09 631
8582.96 658
8583.84 628
8584.71 647
8585.59 665
8586.46 662
8587.33 610
8588.21 631
8589.08 647
8589.96 676
8590.83 648
8591.70 688
8592.58 714
8593.45 718
8594.33 679
8595.20 687
8596.07 723
8596.95 717
8597.82 738
8598.70 693
8599.57 723
8600.45 725
8601.32 767
8602.20 784
8603.07 780
8603.95 770
8604.82 784
8605.70 793
8606.57 801
8607.45 811
8608.32 817
8609.20 796
8610.07 816
8610.95 825
8611.82 846
8612.70 848
8613.57 837
8614.45 874
8615.32 880
8616.20 887
8617.07 882
8617.95 938
8618.82 945
8619.70 965
8620.57 935
8621.45 1007
8622.33 1016
8623.20 959
8624.08 1008
8624.95 1014
8625.83 1042
8626.70 1013
8627.58 1040
8628.46 1014
8629.33 1016
8630.21 1022
8631.08 1085
8631.96 1110
8632.84 1094
8633.71 1065
8634.59 1101
8635.47 1169
8636.34 1156
8637.22 1154
8638.10 1147
8638.97 1181
8639.85 1176
8640.73 1200
8641.60 1214
8642.48 1248
8643.36 1262
8644.23 1322
8645.11 1321
8645.99 1353
8646.86 1377
8647.74 1398
8648.62 1382
8649.49 1381
8650.37 1437
8651.25 1434
8652.13 1401
8653.00 1395
8653.88 1449
8654.76 1432
8655.63 1467
8656.51 1500
8657.39 1523
8658.27 1568
8659.14 1646
8660.02 1802
8660.90 1988
8661.78 2142
8662.66 2256
8663.53 2472
8664.41 2658
8665.29 2669
8666.17 2612
8667.04 2491
8667.92 2307
8668.80 2208
8669.68 2101
8670.56 2038
8671.43 2102
8672.31 2054
8673.19 2054
8674.07 2066
8674.95 2010
8675.83 1979
8676.70 1925
8677.58 1892
8678.46 1796
8679.34 1683
8680.22 1639
8681.10 1539
8681.98 1475
8682.86 1412
8683.73 1423
8684.61 1458
8685.49 1480
8686.37 1485
8687.25 1566
8688.13 1642
8689.01 1793
8689.89 1911
8690.77 2108
8691.65 2232
8692.52 2303
8693.40 2304
8694.28 2246
8695.16 2169
8696.04 2014
8696.92 1936
8697.80 1794
8698.68 1732
8699.56 1697
8700.44 1680
8701.32 1614
8702.20 1607
8703.08 1569
8703.96 1566
8704.84 1517
8705.72 1418
8706.60 1406
8707.48 1329
8708.36 1259
8709.24 1190
8710.12 1166
8711.00 1180
8711.88 1120
8712.76 1106
8713.64 1121
8714.52 1055
8715.40 1056
8716.28 1082
8717.16 1064
8718.04 1027
8718.92 1023
8719.80 1080
8720.68 1105
8721.56 1079
8722.45 1093
8723.33 1148
8724.21 1101
8725.09 1145
8725.97 1096
8726.85 1078
8727.73 1104
8728.61 1122
8729.49 1152
8730.37 1139
8731.26 1134
8732.14 1142
8733.02 1143
8733.90 1095
8734.78 1133
8735.66 1095
8736.54 1131
8737.42 1127
8738.31 1139
8739.19 1133
8740.07 1120
8740.95 1119
8741.83 1140
8742.71 1163
8743.60 1186
8744.48 1166
8745.36 1155
8746.24 1156
8747.12 1161
8748.01 1185
8748.89 1156
8749.77 1161
8750.65 1183
8751.53 1213
8752.42 1230
8753.30 1293
8754.18 1319
8755.06 1402
8755.95 1477
8756.83 1511
8757.71 1515
8758.59 1522
8759.48 1446
8760.36 1437
8761.24 1438
8762.13 1369
8763.01 1308
8763.89 1257
8764.77 1223
8765.66 1220
8766.54 1235
8767.42 1206
8768.31 1210
8769.19 1222
8770.07 1245
8770.96 1246
8771.84 1264
8772.72 1263
8773.61 1233
8774.49 1180
8775.37 1126
8776.26 1156
8777.14 1110
8778.02 1073
8778.91 1051
8779.79 1050
8780.67 1054
8781.56 1074
8782.44 1125
8783.32 1155
8784.21 1154
8785.09 1206
8785.98 1192
8786.86 1215
8787.74 1247
8788.63 1281
8789.51 1265
8790.40 1200
8791.28 1141
8792.17 1120
8793.05 1058
8793.93 991
8794.82 985
8795.70 997
8796.59 984
8797.47 912
8798.36 907
8799.24 936
8800.13 882
8801.01 890
8801.90 895
8802.78 913
8803.67 902
8804.55 902
8805.43 864
8806.32 875
8807.20 882
8808.09 892
8808.98 869
8809.86 863
8810.75 879
8811.63 900
8812.52 890
8813.40 901
8814.29 926
8815.17 907
8816.06 945
8816.94 918
8817.83 925
8818.71 955
8819.60 904
8820.49 930
8821.37 877
8822.26 883
8823.14 850
8824.03 822
8824.91 829
8825.80 785
8826.69 775
8827.57 771
8828.46 763
8829.35 769
8830.23 741
8831.12 733
8832.00 760
8832.89 739
8833.78 714
8834.66 722
8835.55 737
8836.44 732
8837.32 694
8838.21 705
8839.10 678
8839.98 652
8840.87 678
8841.76 677
8842.64 701
8843.53 687
8844.42 672
8845.30 662
8846.19 674
8847.08 684
8847.96 649
8848.85 657
8849.74 619
8850.63 641
8851.51 634
8852.40 639
8853.29 626
8854.18 597
8855.06 629
8855.95 649
8856.84 602
8857.73 586
8858.61 574
8859.50 588
8860.39 583
8861.28 583
8862.16 579
8863.05 567
8863.94 569
8864.83 561
8865.72 566
8866.60 578
8867.49 541
8868.38 578
8869.27 558
8870.16 537
8871.04 555
8871.93 563
8872.82 569
8873.71 510
8874.60 526
8875.49 525
8876.37 503
8877.26 476
8878.15 498
8879.04 491
8879.93 498
8880.82 492
8881.71 503
8882.60 464
8883.48 482
8884.37 503
8885.26 494
8886.15 515
8887.04 473
8887.93 482
8888.82 470
8889.71 500
8890.60 483
8891.49 458
8892.38 453
8893.26 454
8894.15 492
8895.04 481
8895.93 463
8896.82 477
8897.71 445
8898.60 453
8899.49 452
8900.38 452
8901.27 450
8902.16 471
8903.05 464
8903.94 424
8904.83 408
8905.72 442
8906.61 443
8907.50 426
8908.39 435
8909.28 410
8910.17 427
8911.06 446
8911.95 438
8912.84 422
8913.73 419
8914.62 461
8915.51 433
8916.40 405
8917.29 422
8918.18 448
8919.08 423
8919.97 399
8920.86 399
8921.75 361
8922.64 389
8923.53 404
8924.42 403
8925.31 395
8926.20 398
8927.09 375
8927.98 362
8928.88 390
8929.77 374
8930.66 381
8931.55 404
8932.44 376
8933.33 372
8934.22 386
8935.11 399
8936.01 370
8936.90 378
8937.79 368
8938.68 380
8939.57 371
8940.46 380
8941.36 356
8942.25 344
8943.14 364
8944.03 382
8944.92 375
8945.81 365
8946.71 368
8947.60 362
8948.49 363
8949.38 331
8950.28 311
8951.17 323
8952.06 365
8952.95 367
8953.84 331
8954.74 375
8955.63 363
8956.52 367
8957.41 343
8958.31 347
8959.20 358
8960.09 346
8960.99 335
8961.88 361
8962.77 339
8963.66 325
8964.56 352
8965.45 373
8966.34 341
8967.24 326
8968.13 351
8969.02 374
8969.92 360
8970.81 328
8971.70 346
8972.60 349
8973.49 345
8974.38 349
8975.28 354
8976.17 339
8977.06 365
8977.96 352
8978.85 348
8979.74 344
8980.64 342
8981.53 343
8982.42 348
8983.32 355
8984.21 336
8985.11 326
8986.00 335
8986.89 339
8987.79 323
8988.68 333
8989.58 351
8990.47 352
8991.36 325
8992.26 332
8993.15 331
8994.05 330
8994.94 359
8995.84 331
8996.73 344
8997.63 321
8998.52 349
8999.42 328
9000.31 303
9001.20 325
9002.10 334
9002.99 323
9003.89 309
9004.78 306
9005.68 309
9006.57 327
9007.47 343
9008.36 317
9009.26 319
9010.15 318
9011.05 331
9011.94 339
9012.84 322
9013.74 302
9014.63 292
9015.53 323
9016.42 323
9017.32 317
9018.21 310
9019.11 336
9020.00 319
9020.90 305
9021.80 347
9022.69 318
9023.59 326
9024.48 338
9025.38 311
9026.28 323
9027.17 320
9028.07 314
9028.96 303
9029.86 289
9030.76 308
9031.65 308
9032.55 295
9033.44 314
9034.34 308
9035.24 330
9036.13 320
9037.03 327
9037.93 318
9038.82 324
9039.72 313
9040.62 340
9041.51 330
9042.41 339
9043.31 302
9044.20 321
9045.10 348
9046.00 342
9046.90 319
9047.79 298
9048.69 333
9049.59 322
9050.48 314
9051.38 297
9052.28 326
9053.18 313
9054.07 328
9054.97 324
9055.87 325
9056.77 326
9057.66 341
9058.56 333
9059.46 321
9060.36 324
9061.25 338
9062.15 339
9063.05 333
9063.95 314
9064.84 324
9065.74 340
9066.64 318
9067.54 327
9068.44 327
9069.34 330
9070.23 315
9071.13 311
9072.03 341
9072.93 336
9073.83 309
9074.72 328
9075.62 336
9076.52 304
9077.42 295
9078.32 321
9079.22 340
9080.12 342
9081.01 321
9081.91 342
9082.81 304
9083.71 295
9084.61 324
9085.51 328
9086.41 327
9087.31 320
9088.21 339
9089.10 354
9090.00 310
9090.90 342
9091.80 307
9092.70 342
9093.60 328
9094.50 328
9095.40 361
9096.30 337
9097.20 356
9098.10 321
9099.00 319
9099.90 326
9100.80 308
9101.70 324
9102.60 330
9103.50 311
9104.40 299
9105.30 324
9106.20 332
9107.10 337
9108.00 301
9108.90 323
9109.80 331
9110.70 308
9111.60 314
9112.50 330
9113.40 317
9114.30 291
9115.20 315
9116.10 317
9117.00 303
9117.90 310
9118.80 294
9119.70 292
9120.60 305
9121.50 322
9122.40 325
9123.30 294
9124.20 292
9125.11 327
9126.01 331
9126.91 306
9127.81 308
9128.71 292
9129.61 309
9130.51 303
9131.41 314
9132.31 329
9133.22 303
9134.12 290
9135.02 308
9135.92 327
9136.82 306
9137.72 292
9138.62 323
9139.53 322
9140.43 296
9141.33 305
9142.23 333
9143.13 300
9144.03 313
9144.94 309
9145.84 312
9146.74 343
9147.64 307
9148.54 311
9149.45 284
9150.35 316
9151.25 279
9152.15 291
9153.06 282
9153.96 279
9154.86 302
9155.76 305
9156.66 300
9157.57 329
9158.47 316
9159.37 310
9160.27 294
9161.18 285
9162.08 331
9162.98 337
9163.89 308
9164.79 310
9165.69 321
9166.59 336
9167.50 340
9168.40 309
9169.30 326
9170.21 296
9171.11 320
9172.01 316
9172.92 316
9173.82 293
9174.72 296
9175.63 310
9176.53 282
9177.43 292
9178.34 298
9179.24 288
9180.14 306
9181.05 296
9181.95 296
9182.85 300
9183.76 292
9184.66 286
9185.57 292
9186.47 300
9187.37 296
9188.28 286
9189.18 307
9190.09 302
9190.99 323
9191.89 323
9192.80 319
9193.70 313
9194.61 290
9195.51 313
9196.42 307
9197.32 287
9198.23 331
9199.13 319
9200.03 302
9200.94 287
9201.84 309
9202.75 321
9203.65 311
9204.56 312
9205.46 291
9206.37 320
9207.27 276
9208.18 299
9209.08 285
9209.99 290
9210.89 276
9211.80 282
9212.70 291
9213.61 310
9214.51 289
9215.42 314
9216.32 298
9217.23 291
9218.14 306
9219.04 304
9219.95 311
9220.85 295
9221.76 308
9222.66 291
9223.57 313
9224.47 289
9225.38 305
9226.29 312
9227.19 278
9228.10 274
9229.00 312
9229.91 285
9230.82 286
9231.72 268
9232.63 298
9233.54 311
9234.44 307
9235.35 291
9236.25 316
9237.16 322
9238.07 296
9238.97 300
9239.88 283
9240.79 285
9241.69 305
9242.60 297
9243.51 285
9244.41 280
9245.32 306
9246.23 309
9247.13 316
9248.04 274
9248.95 298
9249.85 316
9250.76 276
9251.67 283
9252.58 292
9253.48 298
9254.39 290
9255.30 271
9256.21 291
9257.11 294
9258.02 294
9258.93 281
9259.84 294
9260.74 280
9261.65 284
9262.56 315
9263.47 312
9264.37 285
9265.28 270
9266.19 296
9267.10 315
9268.00 298
9268.91 287
9269.82 310
9270.73 303
9271.64 313
9272.55 300
9273.45 283
9274.36 282
9275.27 288
9276.18 320
9277.09 272
9277.99 267
9278.90 272
9279.81 298
9280.72 284
9281.63 291
9282.54 283
9283.45 287
9284.35 296
9285.26 323
9286.17 307
9287.08 260
9287.99 290
9288.90 309
9289.81 314
9290.72 276
9291.63 248
9292.54 272
9293.44 283
9294.35 294
9295.26 298
9296.17 315
9297.08 308
9297.99 324
9298.90 295
9299.81 268
9300.72 278
9301.63 293
9302.54 321
9303.45 304
9304.36 267
9305.27 275
9306.18 319
9307.09 328
9308.00 307
9308.91 267
9309.82 307
9310.73 318
9311.64 319
9312.55 305
9313.46 308
9314.37 295
9315.28 298
9316.19 309
9317.10 303
9318.01 286
9318.92 291
9319.83 292
9320.74 295
9321.65 288
9322.56 289
9323.47 280
9324.38 292
9325.29 306
9326.20 280
9327.12 288
9328.03 286
9328.94 294
9329.85 291
9330.76 277
9331.67 284
9332.58 300
9333.49 292
9334.40 281
9335.31 297
9336.23 287
9337.14 292
9338.05 285
9338.96 296
9339.87 311
9340.78 305
9341.69 303
9342.61 307
9343.52 294
9344.43 294
9345.34 279
9346.25 286
9347.16 289
9348.08 294
9348.99 311
9349.90 302
9350.81 292
9351.72 293
9352.64 316
9353.55 289
9354.46 288
9355.37 328
9356.28 297
9357.20 297
9358.11 286
9359.02 294
9359.93 309
9360.85 290
9361.76 295
9362.67 289
9363.58 292
9364.50 306
9365.41 305
9366.32 282
9367.24 292
9368.15 301
9369.06 281
9369.97 285
9370.89 311
9371.80 306
9372.71 300
9373.63 330
9374.54 305
9375.45 286
9376.37 301
9377.28 319
9378.19 298
9379.11 281
9380.02 287
9380.93 308
9381.85 284
9382.76 315
9383.67 299
9384.59 309
9385.50 308
9386.41 302
9387.33 294
9388.24 285
9389.16 281
9390.07 291
9390.98 319
9391.90 309
9392.81 320
9393.73 312
9394.64 316
9395.55 305
9396.47 304
9397.38 310
9398.30 321
9399.21 336
9400.12 346
9401.04 292
9401.95 293
9402.87 287
9403.78 323
9404.70 318
9405.61 297
9406.53 290
9407.44 308
9408.36 308
9409.27 296
9410.19 297
9411.10 292
9412.02 280
9412.93 305
9413.85 308
9414.76 304
9415.68 305
9416.59 283
9417.51 331
9418.42 314
9419.34 328
9420.25 300
9421.17 301
9422.08 337
9423.00 294
9423.91 291
9424.83 302
9425.75 296
9426.66 293
9427.58 299
9428.49 291
9429.41 310
9430.32 318
9431.24 321
9432.16 288
9433.07 330
9433.99 305
9434.90 318
9435.82 330
9436.74 305
9437.65 326
9438.57 312
9439.49 303
9440.40 271
9441.32 294
9442.23 325
9443.15 316
9444.07 297
9444.98 317
9445.90 292
9446.82 316
9447.73 322
9448.65 312
9449.57 316
9450.48 325
9451.40 328
9452.32 315
9453.23 326
9454.15 328
9455.07 317
9455.99 300
9456.90 305
9457.82 285
9458.74 329
9459.65 345
9460.57 341
9461.49 314
9462.41 350
9463.32 326
9464.24 332
9465.16 307
9466.08 342
9466.99 326
9467.91 318
9468.83 340
9469.75 329
9470.67 318
9471.58 313
9472.50 345
9473.42 329
9474.34 353
9475.26 319
9476.17 313
9477.09 353
9478.01 364
9478.93 338
9479.85 361
9480.76 365
9481.68 347
9482.60 342
9483.52 353
9484.44 336
9485.36 319
9486.28 357
9487.19 339
9488.11 345
9489.03 348
9489.95 352
9490.87 371
9491.79 326
9492.71 351
9493.63 372
9494.54 340
9495.46 353
9496.38 361
9497.30 345
9498.22 365
9499.14 334
9500.06 376
9500.98 384
9501.90 356
9502.82 354
9503.74 380
9504.66 408
9505.58 359
9506.49 378
9507.41 381
9508.33 377
9509.25 370
9510.17 389
9511.09 389
9512.01 375
9512.93 389
9513.85 415
9514.77 382
9515.69 395
9516.61 401
9517.53 419
9518.45 412
9519.37 405
9520.29 429
9521.21 427
9522.13 428
9523.05 410
9523.97 404
9524.90 438
9525.82 414
9526.74 413
9527.66 412
9528.58 414
9529.50 426
9530.42 420
9531.34 435
9532.26 387
9533.18 415
9534.10 422
9535.02 425
9535.94 444
9536.86 409
9537.79 436
9538.71 432
9539.63 429
9540.55 438
9541.47 419
9542.39 436
9543.31 452
9544.23 418
9545.16 449
9546.08 434
9547.00 430
9547.92 460
9548.84 480
9549.76 470
9550.69 476
9551.61 468
9552.53 478
9553.45 440
9554.37 422
9555.29 440
9556.22 465
9557.14 470
9558.06 463
9558.98 497
9559.90 472
9560.83 536
9561.75 504
9562.67 493
9563.59 483
9564.52 505
9565.44 528
9566.36 521
9567.28 492
9568.21 520
9569.13 536
9570.05 525
9570.97 517
9571.90 531
9572.82 559
9573.74 562
9574.66 531
9575.59 541
9576.51 553
9577.43 572
9578.36 585
9579.28 563
9580.20 568
9581.13 551
9582.05 555
9582.97 553
9583.90 568
9584.82 590
9585.74 570
9586.67 588
9587.59 555
9588.51 585
9589.44 593
9590.36 607
9591.28 599
9592.21 611
9593.13 609
9594.05 612
9594.98 610
9595.90 625
9596.83 625
9597.75 642
9598.67 662
9599.60 670
9600.52 689
9601.45 668
9602.37 621
9603.30 646
9604.22 652
9605.14 644
9606.07 650
9606.99 671
9607.92 677
9608.84 702
9609.77 697
9610.69 682
9611.62 705
9612.54 669
9613.46 691
9614.39 707
9615.31 718
9616.24 694
9617.16 709
9618.09 734
9619.01 714
9619.94 736
9620.86 712
9621.79 752
9622.71 740
9623.64 767
9624.56 767
9625.49 761
9626.42 796
9627.34 786
9628.27 779
9629.19 723
9630.12 762
9631.04 786
9631.97 815
9632.89 825
9633.82 842
9634.75 818
9635.67 823
9636.60 823
9637.52 833
9638.45 855
9639.37 888
9640.30 880
9641.23 920
9642.15 980
9643.08 957
9644.00 972
9644.93 953
9645.86 966
9646.78 937
9647.71 961
9648.64 945
9649.56 928
9650.49 922
9651.42 912
9652.34 907
9653.27 889
9654.20 888
9655.12 912
9656.05 919
9656.98 874
9657.90 861
9658.83 900
9659.76 894
9660.68 885
9661.61 900
9662.54 896
9663.47 925
9664.39 933
9665.32 937
9666.25 972
9667.17 955
9668.10 949
9669.03 950
9669.96 951
9670.88 956
9671.81 996
9672.74 985
9673.67 997
9674.59 953
9675.52 982
9676.45 994
9677.38 1017
9678.31 968
9679.23 969
9680.16 975
9681.09 1003
9682.02 987
9682.94 955
9683.87 1006
9684.80 993
9685.73 1006
9686.66 978
9687.59 1032
9688.51 985
9689.44 1009
9690.37 1020
9691.30 1020
9692.23 979
9693.16 1002
9694.08 1032
9695.01 996
9695.94 1016
9696.87 1036
9697.80 1029
9698.73 1011
9699.66 1004
9700.59 1051
9701.52 1007
9702.44 997
9703.37 1031
9704.30 990
9705.23 1012
9706.16 995
9707.09 998
9708.02 1038
9708.95 1062
9709.88 1094
9710.81 1145
9711.74 1241
9712.67 1266
9713.60 1298
9714.53 1322
9715.45 1330
9716.38 1317
9717.31 1325
9718.24 1267
9719.17 1176
9720.10 1115
9721.03 1092
9721.96 1023
9722.89 1019
9723.82 991
9724.75 925
9725.68 910
9726.61 883
9727.54 909
9728.47 887
9729.40 860
9730.33 911
9731.26 916
9732.20 895
9733.13 900
9734.06 928
9734.99 908
9735.92 864
9736.85 828
9737.78 836
9738.71 824
9739.64 808
9740.57 804
9741.50 778
9742.43 800
9743.36 778
9744.29 763
9745.23 761
9746.16 727
9747.09 747
9748.02 711
9748.95 743
9749.88 735
9750.81 707
9751.74 711
9752.68 690
9753.61 672
9754.54 690
9755.47 661
9756.40 703
9757.33 668
9758.27 673
9759.20 672
9760.13 684
9761.06 695
9761.99 650
9762.92 666
9763.86 670
9764.79 661
9765.72 665
9766.65 633
9767.58 683
9768.52 680
9769.45 658
9770.38 658
9771.31 661
9772.25 689
9773.18 666
9774.11 669
9775.04 684
9775.98 675
9776.91 715
9777.84 674
9778.77 680
9779.71 651
9780.64 670
9781.57 674
9782.50 663
9783.44 628
9784.37 636
9785.30 670
9786.24 693
9787.17 677
9788.10 652
9789.03 665
9789.97 633
9790.90 651
9791.83 642
9792.77 654
9793.70 658
9794.63 675
9795.57 664
9796.50 659
9797.43 648
9798.37 679
9799.30 644
9800.24 652
9801.17 675
9802.10 651
9803.04 649
9803.97 629
9804.90 587
9805.84 589
9806.77 579
9807.71 600
9808.64 587
9809.57 559
9810.51 576
9811.44 577
9812.38 592
9813.31 555
9814.25 567
9815.18 547
9816.11 573
9817.05 559
9817.98 556
9818.92 532
9819.85 544
9820.79 533
9821.72 558
9822.66 554
9823.59 556
9824.53 532
9825.46 534
9826.40 525
9827.33 539
9828.27 525
9829.20 516
9830.14 519
9831.07 496
9832.01 513
9832.94 523
9833.88 512
9834.81 517
9835.75 484
9836.68 535
9837.62 546
9838.55 516
9839.49 490
9840.43 518
9841.36 500
9842.30 490
9843.23 486
9844.17 482
9845.10 521
9846.04 501
9846.98 500
9847.91 489
9848.85 496
9849.78 494
9850.72 503
9851.66 511
9852.59 500
9853.53 511
9854.46 522
9855.40 490
9856.34 514
9857.27 477
9858.21 495
9859.15 511
9860.08 495
9861.02 468
9861.96 465
9862.89 465
9863.83 500
9864.77 492
9865.70 480
9866.64 463
9867.58 473
9868.51 487
9869.45 479
9870.39 488
9871.32 467
9872.26 466
9873.20 499
9874.14 467
9875.07 476
9876.01 471
9876.95 486
9877.89 505
9878.82 468
9879.76 467
9880.70 485
9881.64 510
9882.57 485
9883.51 466
9884.45 499
9885.39 471
9886.32 477
9887.26 440
9888.20 443
9889.14 475
9890.08 465
9891.01 448
9891.95 455
9892.89 470
9893.83 438
9894.77 475
9895.70 462
9896.64 452
9897.58 456
9898.52 458
9899.46 450
9900.40 472
9901.33 456
9902.27 466
9903.21 447
9904.15 479
9905.09 459
9906.03 478
9906.97 484
9907.90 478
9908.84 448
9909.78 471
9910.72 460
9911.66 429
9912.60 488
9913.54 480
9914.48 484
9915.42 450
9916.36 454
9917.29 483
9918.23 476
9919.17 455
9920.11 481
9921.05 487
9921.99 515
9922.93 533
9923.87 591
9924.81 600
9925.75 618
9926.69 592
9927.63 592
9928.57 592
9929.51 567
9930.45 542
9931.39 516
9932.33 531
9933.27 488
9934.21 493
9935.15 482
9936.09 475
9937.03 465
9937.97 437
9938.91 439
9939.85 458
9940.79 448
9941.73 463
9942.67 466
9943.61 451
9944.55 442
9945.49 476
9946.43 489
9947.37 467
9948.31 493
9949.26 484
9950.20 517
9951.14 519
9952.08 490
9953.02 475
9953.96 468
9954.90 465
9955.84 468
9956.78 458
9957.72 439
9958.67 428
9959.61 409
9960.55 434
9961.49 432
9962.43 423
9963.37 425
9964.31 407
9965.25 423
9966.20 404
9967.14 394
9968.08 403
9969.02 389
9969.96 373
9970.90 400
9971.85 402
9972.79 381
9973.73 389
9974.67 403
9975.61 372
9976.56 417
9977.50 406
9978.44 432
9979.38 430
9980.32 441
9981.27 419
9982.21 415
9983.15 412
9984.09 431
9985.04 417
9985.98 412
9986.92 414
9987.86 415
9988.81 432
9989.75 391
9990.69 397
9991.63 403
9992.58 409
9993.52 425
9994.46 409
9995.41 381
9996.35 386
9997.29 402
9998.24 377
9999.18 376
10000.12 377
10001.06 385
10002.01 381
10002.95 404
10003.89 386
10004.84 378
10005.78 375
10006.72 407
10007.67 388
10008.61 378
10009.56 361
10010.50 381
10011.44 388
10012.39 384
10013.33 362
10014.27 381
10015.22 402
10016.16 373
10017.11 371
10018.05 360
10018.99 363
10019.94 373
10020.88 382
10021.83 357
10022.77 374
10023.71 361
10024.66 371
10025.60 359
10026.55 397
10027.49 348
10028.44 365
10029.38 395
10030.33 347
10031.27 355
10032.22 364
10033.16 352
10034.10 355
10035.05 394
10035.99 333
10036.94 345
10037.88 342
10038.83 346
10039.77 363
10040.72 336
10041.66 352
10042.61 340
10043.55 374
10044.50 360
10045.45 376
10046.39 333
10047.34 356
10048.28 348
10049.23 353
10050.17 339
10051.12 335
10052.06 354
10053.01 347
10053.95 322
10054.90 323
10055.85 338
10056.79 320
10057.74 342
10058.68 334
10059.63 352
10060.58 352
10061.52 338
10062.47 334
10063.41 347
10064.36 333
10065.31 365
10066.25 344
10067.20 353
10068.15 322
10069.09 334
10070.04 349
10070.99 351
10071.93 327
10072.88 325
10073.82 340
10074.77 313
10075.72 315
10076.66 340
10077.61 324
10078.56 333
10079.51 333
10080.45 323
10081.40 316
10082.35 317
10083.29 333
10084.24 331
10085.19 336
10086.13 342
10087.08 315
10088.03 320
10088.98 335
10089.92 318
10090.87 339
10091.82 336
10092.77 352
10093.71 337
10094.66 326
10095.61 316
10096.56 319
10097.50 345
10098.45 326
10099.40 327
10100.35 311
10101.30 314
10102.24 319
10103.19 294
10104.14 322
10105.09 317
10106.04 338
10106.98 327
10107.93 331
10108.88 283
10109.83 301
10110.78 318
10111.73 300
10112.67 294
10113.62 298
10114.57 307
10115.52 336
10116.47 308
10117.42 326
10118.37 295
10119.32 341
10120.26 334
10121.21 331
10122.16 302
10123.11 319
10124.06 348
10125.01 331
10125.96 328
10126.91 297
10127.86 314
10128.81 300
10129.75 330
10130.70 320
10131.65 326
10132.60 316
10133.55 317
10134.50 314
10135.45 307
10136.40 312
10137.35 314
10138.30 334
10139.25 321
10140.20 328
10141.15 336
10142.10 325
10143.05 340
10144.00 331
10144.95 315
10145.90 319
10146.85 344
10147.80 332
10148.75 318
10149.70 303
10150.65 315
10151.60 335
10152.55 327
10153.50 312
10154.45 338
10155.40 332
10156.35 325
10157.30 333
10158.25 353
10159.20 366
10160.15 340
10161.10 339
10162.06 347
10163.01 326
10163.96 328
10164.91 339
10165.86 333
10166.81 354
10167.76 330
10168.71 356
10169.66 351
10170.61 358
10171.57 334
10172.52 322
10173.47 341
10174.42 330
10175.37 348
10176.32 349
10177.27 368
10178.23 338
10179.18 349
10180.13 368
10181.08 363
10182.03 362
10182.98 369
10183.94 364
10184.89 381
10185.84 355
10186.79 360
10187.74 345
10188.70 355
10189.65 379
10190.60 357
10191.55 354
10192.50 358
10193.46 383
10194.41 353
10195.36 362
10196.31 366
10197.27 384
10198.22 406
10199.17 379
10200.12 398
10201.08 402
10202.03 399
10202.98 369
10203.93 380
10204.89 394
10205.84 385
10206.79 405
10207.75 411
10208.70 394
10209.65 399
10210.60 399
10211.56 383
10212.51 371
10213.46 368
10214.42 366
10215.37 382
10216.32 396
10217.28 380
10218.23 360
10219.18 366
10220.14 357
10221.09 355
10222.04 357
10223.00 360
10223.95 353
10224.91 357
10225.86 382
10226.81 353
10227.77 356
10228.72 394
10229.67 400
10230.63 399
10231.58 381
10232.54 388
10233.49 399
10234.44 421
10235.40 419
10236.35 427
10237.31 400
10238.26 408
10239.22 406
10240.17 385
10241.12 367
10242.08 346
10243.03 377
10243.99 363
10244.94 351
10245.90 335
10246.85 352
10247.81 373
10248.76 354
10249.72 333
10250.67 328
10251.63 350
10252.58 346
10253.54 334
10254.49 324
10255.45 321
10256.40 336
10257.36 346
10258.31 325
10259.27 335
10260.22 311
10261.18 324
10262.13 333
10263.09 336
10264.05 313
10265.00 319
10265.96 348
10266.91 328
10267.87 319
10268.82 309
10269.78 303
10270.74 323
10271.69 327
10272.65 300
10273.60 310
10274.56 315
10275.52 309
10276.47 318
10277.43 312
10278.38 308
10279.34 309
10280.30 319
10281.25 317
10282.21 313
10283.17 304
10284.12 310
10285.08 331
10286.04 320
10286.99 298
10287.95 308
10288.91 333
10289.86 313
10290.82 306
10291.78 308
10292.73 294
10293.69 316
10294.65 328
10295.60 281
10296.56 283
10297.52 317
10298.47 320
10299.43 296
10300.39 291
10301.35 310
10302.30 321
10303.26 308
10304.22 306
10305.18 286
10306.13 330
10307.09 342
10308.05 292
10309.01 282
10309.96 298
10310.92 306
10311.88 320
10312.84 311
10313.79 277
10314.75 302
10315.71 314
10316.67 341
10317.63 304
10318.58 320
10319.54 315
10320.50 312
10321.46 295
10322.42 286
10323.38 289
10324.33 325
10325.29 331
10326.25 299
10327.21 296
10328.17 284
10329.13 319
10330.09 331
10331.04 303
10332.00 303
10332.96 294
10333.92 279
10334.88 301
10335.84 282
10336.80 279
10337.76 280
10338.71 287
10339.67 280
10340.63 294
10341.59 297
10342.55 295
10343.51 298
10344.47 277
10345.43 261
10346.39 262
10347.35 284
10348.31 282
10349.27 278
10350.23 293
10351.19 256
10352.15 250
10353.11 274
10354.06 289
10355.02 275
10355.98 268
10356.94 279
10357.90 250
10358.86 273
10359.82 281
10360.78 275
10361.74 279
10362.70 278
10363.66 263
10364.62 245
10365.58 279
10366.55 272
10367.51 294
10368.47 274
10369.43 298
10370.39 280
10371.35 285
10372.31 279
10373.27 266
10374.23 256
10375.19 271
10376.15 269
10377.11 283
10378.07 281
10379.03 258
10379.99 271
10380.96 284
10381.92 287
10382.88 275
10383.84 267
10384.80 258
10385.76 272
10386.72 264
10387.68 273
10388.64 260
10389.61 269
10390.57 271
10391.53 275
10392.49 258
10393.45 272
10394.41 259
10395.38 273
10396.34 272
10397.30 248
10398.26 277
10399.22 281
10400.18 270
10401.15 269
10402.11 255
10403.07 280
10404.03 257
10404.99 266
10405.96 263
10406.92 264
10407.88 243
10408.84 254
10409.80 271
10410.77 267
10411.73 262
10412.69 250
10413.65 272
10414.62 289
10415.58 245
10416.54 288
10417.51 270
10418.47 256
10419.43 241
10420.39 280
10421.36 280
10422.32 238
10423.28 268
10424.24 255
10425.21 257
10426.17 238
10427.13 267
10428.10 249
10429.06 241
10430.02 240
10430.99 234
10431.95 266
10432.91 247
10433.88 242
10434.84 241
10435.80 265
10436.77 246
10437.73 258
10438.69 237
10439.66 267
10440.62 268
10441.59 274
10442.55 252
10443.51 260
10444.48 257
10445.44 260
10446.41 268
10447.37 243
10448.33 239
10449.30 245
10450.26 253
10451.23 259
10452.19 266
10453.15 271
10454.12 258
10455.08 248
10456.05 265
10457.01 242
10457.98 257
10458.94 265
10459.91 238
10460.87 257
10461.84 249
10462.80 224
10463.77 249
10464.73 265
10465.70 243
10466.66 263
10467.62 243
10468.59 270
10469.56 222
10470.52 250
10471.49 245
10472.45 262
10473.42 237
10474.38 252
10475.35 251
10476.31 243
10477.28 223
10478.24 256
10479.21 259
10480.17 261
10481.14 251
10482.10 266
10483.07 264
10484.04 252
10485.00 249
10485.97 234
10486.93 233
10487.90 242
10488.87 266
10489.83 265
10490.80 247
10491.76 225
10492.73 248
10493.70 240
10494.66 224
10495.63 226
10496.60 226
10497.56 247
10498.53 242
10499.49 224
10500.46 233
10501.43 241
10502.39 244
10503.36 259
10504.33 248
10505.29 260
10506.26 262
10507.23 255
10508.19 260
10509.16 217
10510.13 266
10511.10 237
10512.06 245
10513.03 240
10514.00 230
10514.96 253
10515.93 238
10516.90 241
10517.87 235
10518.83 248
10519.80 274
10520.77 259
10521.73 254
10522.70 256
10523.67 251
10524.64 263
10525.61 259
10526.57 255
10527.54 241
10528.51 263
10529.48 249
10530.44 261
10531.41 238
10532.38 252
10533.35 270
10534.32 260
10535.28 260
10536.25 266
10537.22 264
10538.19 272
10539.16 281
10540.13 263
10541.09 277
10542.06 228
10543.03 270
10544.00 265
10544.97 272
10545.94 243
10546.90 266
10547.87 262
10548.84 269
10549.81 241
10550.78 258
10551.75 256
10552.72 264
10553.69 288
10554.66 235
10555.62 259
10556.59 245
10557.56 278
10558.53 290
10559.50 274
10560.47 263
10561.44 281
10562.41 280
10563.38 264
10564.35 265
10565.32 269
10566.29 262
10567.26 277
10568.23 287
10569.20 276
10570.17 275
10571.14 261
10572.10 272
10573.07 282
10574.04 287
10575.01 268
10575.98 300
10576.95 309
10577.92 268
10578.89 270
10579.86 281
10580.84 275
10581.81 288
10582.78 277
10583.75 276
10584.72 287
10585.69 286
10586.66 314
10587.63 308
10588.60 291
10589.57 282
10590.54 313
10591.51 324
10592.48 318
10593.45 306
10594.42 301
10595.39 315
10596.36 283
10597.34 306
10598.31 307
10599.28 297
10600.25 296
10601.22 323
10602.19 323
10603.16 334
10604.13 325
10605.10 372
10606.08 360
10607.05 375
10608.02 365
10608.99 360
10609.96 370
10610.93 357
10611.90 366
10612.88 352
10613.85 329
10614.82 315
10615.79 302
10616.76 318
10617.74 311
10618.71 310
10619.68 308
10620.65 324
10621.62 305
10622.60 316
10623.57 309
10624.54 305
10625.51 280
10626.48 287
10627.46 282
10628.43 307
10629.40 295
10630.37 321
10631.35 313
10632.32 311
10633.29 280
10634.26 314
10635.24 314
10636.21 321
10637.18 348
10638.16 322
10639.13 342
10640.10 329
10641.07 326
10642.05 335
10643.02 326
10643.99 300
10644.97 332
10645.94 322
10646.91 313
10647.89 289
10648.86 289
10649.83 275
10650.81 280
10651.78 288
10652.75 325
10653.73 276
10654.70 257
10655.67 283
10656.65 285
10657.62 275
10658.59 262
10659.57 283
10660.54 285
10661.52 271
10662.49 264
10663.46 297
10664.44 279
10665.41 260
10666.39 283
10667.36 284
10668.33 297
10669.31 285
10670.28 286
10671.26 271
10672.23 271
10673.21 286
10674.18 291
10675.16 281
10676.13 276
10677.10 272
10678.08 316
10679.05 292
10680.03 287
10681.00 280
10681.98 287
10682.95 273
10683.93 282
10684.90 289
10685.88 279
10686.85 261
10687.83 251
10688.80 292
10689.78 288
10690.75 282
10691.73 281
10692.70 284
10693.68 293
10694.66 295
10695.63 298
10696.61 275
10697.58 289
10698.56 301
10699.53 298
10700.51 290
10701.48 269
10702.46 282
10703.44 272
10704.41 278
10705.39 278
10706.36 269
10707.34 320
10708.32 307
10709.29 296
10710.27 283
10711.24 279
10712.22 295
10713.20 304
10714.17 267
10715.15 305
10716.13 292
10717.10 311
10718.08 303
10719.05 292
10720.03 273
10721.01 288
10721.98 308
10722.96 290
10723.94 290
10724.91 266
10725.89 292
10726.87 307
10727.85 297
10728.82 273
10729.80 314
10730.78 300
10731.75 310
10732.73 280
10733.71 303
10734.69 283
10735.66 294
10736.64 310
10737.62 294
10738.59 297
10739.57 302
10740.55 297
10741.53 298
10742.50 277
10743.48 306
10744.46 320
10745.44 303
10746.42 311
10747.39 312
10748.37 305
10749.35 304
10750.33 338
10751.30 320
10752.28 323
10753.26 325
10754.24 296
10755.22 323
10756.20 323
10757.17 332
10758.15 338
10759.13 345
10760.11 309
10761.09 328
10762.07 358
10763.04 352
10764.02 319
10765.00 320
10765.98 350
10766.96 351
10767.94 349
10768.92 348
10769.90 317
10770.87 332
10771.85 347
10772.83 346
10773.81 348
10774.79 310
10775.77 345
10776.75 362
10777.73 338
10778.71 347
10779.69 332
10780.67 347
10781.64 347
10782.62 344
10783.60 338
10784.58 338
10785.56 343
10786.54 352
10787.52 359
10788.50 348
10789.48 338
10790.46 332
10791.44 342
10792.42 352
10793.40 342
10794.38 335
10795.36 348
10796.34 374
10797.32 335
10798.30 356
10799.28 341
10800.26 341
10801.24 346
10802.22 356
10803.20 350
10804.18 341
10805.16 373
10806.14 355
10807.12 370
10808.10 335
10809.09 383
10810.07 356
10811.05 340
10812.03 336
10813.01 348
10813.99 347
10814.97 355
10815.95 369
10816.93 339
10817.91 381
10818.89 382
10819.87 378
10820.86 355
10821.84 364
10822.82 362
10823.80 366
10824.78 376
10825.76 375
10826.74 361
10827.73 361
10828.71 368
10829.69 374
10830.67 379
10831.65 399
10832.63 378
10833.61 388
10834.60 380
10835.58 397
10836.56 410
10837.54 398
10838.52 413
10839.51 400
10840.49 405
10841.47 392
10842.45 394
10843.43 376
10844.42 382
10845.40 369
10846.38 349
10847.36 398
10848.35 396
10849.33 401
10850.31 407
10851.29 419
10852.28 405
10853.26 410
10854.24 432
10855.22 442
10856.21 454
10857.19 444
10858.17 419
10859.16 429
10860.14 439
10861.12 403
10862.10 421
10863.09 437
10864.07 447
10865.05 463
10866.04 449
10867.02 427
10868.00 465
10868.99 445
10869.97 467
10870.95 484
10871.94 480
10872.92 468
10873.90 487
10874.89 463
10875.87 464
10876.86 474
10877.84 489
10878.82 488
10879.81 474
10880.79 487
10881.77 493
10882.76 499
10883.74 516
10884.73 518
10885.71 511
10886.69 525
10887.68 525
10888.66 510
10889.65 529
10890.63 522
10891.62 530
10892.60 544
10893.58 552
10894.57 536
10895.55 531
10896.54 549
10897.52 540
10898.51 564
10899.49 555
10900.48 571
10901.46 569
10902.45 584
10903.43 568
10904.42 597
10905.40 595
10906.39 586
10907.37 591
10908.36 622
10909.34 583
10910.33 631
10911.31 647
10912.30 632
10913.28 622
10914.27 640
10915.25 653
10916.24 650
10917.22 654
10918.21 663
10919.20 644
10920.18 667
10921.17 680
10922.15 685
10923.14 694
10924.12 651
10925.11 648
10926.10 666
10927.08 668
10928.07 680
10929.05 697
10930.04 699
10931.03 692
10932.01 697
10933.00 710
10933.99 704
10934.97 717
10935.96 733
10936.94 735
10937.93 732
10938.92 741
10939.90 767
10940.89 788
10941.88 809
10942.86 779
10943.85 811
10944.84 811
10945.82 812
10946.81 834
10947.80 837
10948.79 839
10949.77 866
10950.76 923
10951.75 948
10952.73 946
10953.72 981
10954.71 999
10955.69 1043
10956.68 1114
10957.67 1110
10958.66 1101
10959.64 1058
10960.63 1102
10961.62 1103
10962.61 1058
10963.59 1005
10964.58 947
10965.57 948
10966.56 909
10967.55 921
10968.53 873
10969.52 838
10970.51 852
10971.50 851
10972.49 829
10973.47 829
10974.46 811
10975.45 822
10976.44 836
10977.43 842
10978.41 864
10979.40 888
10980.39 856
10981.38 872
10982.37 850
10983.36 891
10984.34 882
10985.33 895
10986.32 906
10987.31 852
10988.30 884
10989.29 924
10990.28 924
10991.27 1022
10992.25 1044
10993.24 1125
10994.23 1185
10995.22 1239
10996.21 1289
10997.20 1353
10998.19 1422
10999.18 1415
11000.17 1412
11001.16 1369
11002.15 1343
11003.14 1250
11004.12 1237
11005.11 1129
11006.10 1080
11007.09 979
11008.08 899
11009.07 903
11010.06 839
11011.05 793
11012.04 768
11013.03 735
11014.02 701
11015.01 683
11016.00 666
11016.99 657
11017.98 676
11018.97 661
11019.96 642
11020.95 651
11021.94 615
11022.93 639
11023.92 644
11024.91 626
11025.90 614
11026.89 609
11027.88 610
11028.88 604
11029.87 592
11030.86 604
11031.85 594
11032.84 633
11033.83 600
11034.82 584
11035.81 578
11036.80 582
11037.79 599
11038.78 604
11039.77 592
11040.77 564
11041.76 567
11042.75 566
11043.74 555
11044.73 537
11045.72 559
11046.71 544
11047.70 554
11048.70 544
11049.69 547
11050.68 550
11051.67 533
11052.66 539
11053.65 547
11054.65 522
11055.64 534
11056.63 545
11057.62 532
11058.61 520
11059.60 515
11060.60 570
11061.59 536
11062.58 525
11063.57 555
11064.56 549
11065.56 556
11066.55 534
11067.54 545
11068.53 535
11069.53 527
11070.52 536
11071.51 539
11072.50 533
11073.50 533
11074.49 540
11075.48 542
11076.47 530
11077.47 527
11078.46 543
11079.45 524
11080.45 513
11081.44 564
11082.43 528
11083.42 507
11084.42 505
11085.41 510
11086.40 524
11087.40 497
11088.39 477
11089.38 492
11090.38 487
11091.37 474
11092.36 478
11093.36 467
11094.35 492
11095.34 489
11096.34 476
11097.33 472
11098.32 481
11099.32 473
11100.31 437
11101.31 457
11102.30 475
11103.29 433
11104.29 452
11105.28 466
11106.28 462
11107.27 442
11108.26 423
11109.26 455
11110.25 441
11111.25 437
11112.24 439
11113.24 434
11114.23 420
11115.22 411
11116.22 420
11117.21 420
11118.21 405
11119.20 420
11120.20 403
11121.19 389
11122.19 417
11123.18 435
11124.18 430
11125.17 400
11126.17 397
11127.16 404
11128.16 393
11129.15 386
11130.15 379
11131.14 392
11132.14 389
11133.13 399
11134.13 370
11135.12 379
11136.12 388
11137.11 386
11138.11 377
11139.10 363
11140.10 391
11141.09 350
11142.09 370
11143.09 387
11144.08 369
11145.08 353
11146.07 353
11147.07 360
11148.07 368
11149.06 357
11150.06 363
11151.05 395
11152.05 376
11153.05 368
11154.04 372
11155.04 350
11156.03 376
11157.03 368
11158.03 368
11159.02 367
11160.02 354
11161.02 373
11162.01 356
11163.01 336
11164.01 344
11165.00 343
11166.00 352
11167.00 346
11167.99 349
11168.99 350
11169.99 317
11170.98 318
11171.98 345
11172.98 348
11173.97 331
11174.97 358
11175.97 331
11176.97 331
11177.96 342
11178.96 340
11179.96 328
11180.95 314
11181.95 332
11182.95 316
11183.95 333
11184.94 332
11185.94 340
11186.94 327
11187.94 311
11188.94 326
11189.93 328
11190.93 345
11191.93 324
11192.93 330
11193.92 339
11194.92 340
11195.92 346
11196.92 315
11197.92 332
11198.92 342
11199.91 342
11200.91 336
11201.91 335
11202.91 344
11203.91 337
11204.91 337
11205.90 359
11206.90 345
11207.90 343
11208.90 356
11209.90 346
11210.90 330
11211.90 346
11212.89 322
11213.89 338
11214.89 333
11215.89 323
11216.89 345
11217.89 333
11218.89 350
11219.89 319
11220.89 338
11221.89 339
11222.88 329
11223.88 314
11224.88 320
11225.88 321
11226.88 311
11227.88 340
11228.88 340
11229.88 330
11230.88 335
11231.88 359
11232.88 356
11233.88 331
11234.88 348
11235.88 340
11236.88 327
11237.88 324
11238.88 322
11239.88 311
11240.88 334
11241.88 325
11242.88 325
11243.88 342
11244.88 315
11245.88 353
11246.88 331
11247.88 340
11248.88 324
11249.88 332
11250.88 346
11251.88 333
11252.88 356
11253.88 360
11254.88 331
11255.88 325
11256.89 334
11257.89 330
11258.89 335
11259.89 337
11260.89 317
11261.89 341
11262.89 349
11263.89 354
11264.89 346
11265.89 347
11266.90 370
11267.90 348
11268.90 338
11269.90 347
11270.90 349
11271.90 359
11272.90 317
11273.90 372
11274.91 326
11275.91 325
11276.91 328
11277.91 337
11278.91 348
11279.91 309
11280.92 325
11281.92 304
11282.92 321
11283.92 301
11284.92 303
11285.93 309
11286.93 283
11287.93 265
11288.93 309
11289.94 295
11290.94 314
11291.94 313
11292.94 289
11293.94 316
11294.95 292
11295.95 293
11296.95 287
11297.95 291
11298.96 278
11299.96 284
11300.96 286
11301.97 274
11302.97 280
11303.97 277
11304.97 289
11305.98 276
11306.98 280
11307.98 300
11308.99 292
11309.99 291
11310.99 269
11312.00 284
11313.00 277
11314.00 295
11315.01 284
11316.01 298
11317.01 290
11318.02 285
11319.02 288
11320.02 279
11321.03 283
11322.03 260
11323.03 292
11324.04 294
11325.04 296
11326.05 274
11327.05 276
11328.05 307
11329.06 274
11330.06 290
11331.06 296
11332.07 286
11333.07 289
11334.08 317
11335.08 290
11336.09 289
11337.09 285
11338.09 311
11339.10 309
11340.10 292
11341.11 290
11342.11 316
11343.12 305
11344.12 293
11345.13 280
11346.13 268
11347.14 290
11348.14 290
11349.15 270
11350.15 275
11351.16 261
11352.16 283
11353.17 293
11354.17 284
11355.18 268
11356.18 265
11357.19 281
11358.19 256
11359.20 239
11360.20 278
11361.21 279
11362.21 279
11363.22 268
11364.22 261
11365.23 286
11366.23 289
11367.24 267
11368.25 294
11369.25 270
11370.26 278
11371.26 288
11372.27 260
11373.28 258
11374.28 264
11375.29 249
11376.29 281
11377.30 245
11378.31 252
11379.31 244
11380.32 257
11381.32 270
11382.33 277
11383.34 265
11384.34 259
11385.35 259
11386.36 278
11387.36 273
11388.37 266
11389.38 266
11390.38 278
11391.39 260
11392.40 243
11393.40 271
11394.41 251
11395.42 248
11396.42 253
11397.43 275
11398.44 283
11399.44 273
11400.45 270
11401.46 267
11402.47 268
11403.47 242
11404.48 266
11405.49 274
11406.50 261
11407.50 243
11408.51 244
11409.52 263
11410.53 265
11411.53 245
11412.54 270
11413.55 261
11414.56 273
11415.56 258
11416.57 253
11417.58 266
11418.59 262
11419.60 274
11420.60 258
11421.61 269
11422.62 250
11423.63 241
11424.64 235
11425.64 249
11426.65 253
11427.66 255
11428.67 260
11429.68 267
11430.69 233
11431.70 262
11432.70 257
11433.71 267
11434.72 256
11435.73 267
11436.74 282
11437.75 244
11438.76 273
11439.76 251
11440.77 238
11441.78 257
11442.79 258
11443.80 251
11444.81 229
11445.82 250
11446.83 235
11447.84 248
11448.85 253
11449.86 242
11450.87 241
11451.87 253
11452.88 247
11453.89 259
11454.90 247
11455.91 250
11456.92 238
11457.93 258
11458.94 242
11459.95 234
11460.96 252
11461.97 253
11462.98 267
11463.99 230
11465.00 231
11466.01 261
11467.02 263
11468.03 240
11469.04 243
11470.05 238
11471.06 251
11472.07 250
11473.08 264
11474.09 254
11475.10 239
11476.11 229
11477.12 249
11478.13 250
11479.15 218
11480.16 226
11481.17 245
11482.18 241
11483.19 223
11484.20 233
11485.21 228
11486.22 228
11487.23 221
11488.24 255
11489.25 238
11490.26 244
11491.28 248
11492.29 246
11493.30 239
11494.31 224
11495.32 235
11496.33 231
11497.34 243
11498.36 230
11499.37 237
11500.38 249
11501.39 231
11502.40 207
11503.41 238
11504.42 236
11505.44 252
11506.45 261
11507.46 252
11508.47 231
11509.48 237
11510.50 251
11511.51 238
11512.52 246
11513.53 241
11514.54 247
11515.56 234
11516.57 226
11517.58 248
11518.59 268
11519.61 255
11520.62 246
11521.63 248
11522.64 255
11523.66 239
11524.67 223
11525.68 236
11526.69 252
11527.71 261
11528.72 262
11529.73 254
11530.75 237
11531.76 261
11532.77 251
11533.78 257
11534.80 243
11535.81 247
11536.82 276
11537.84 249
11538.85 253
11539.86 253
11540.88 274
11541.89 260
11542.90 250
11543.92 253
11544.93 240
11545.94 253
11546.96 254
11547.97 221
11548.98 227
11550.00 242
11551.01 240
11552.03 241
11553.04 224
11554.05 219
11555.07 224
11556.08 236
11557.10 246
11558.11 216
11559.12 225
11560.14 229
11561.15 233
11562.17 228
11563.18 224
11564.20 259
11565.21 245
11566.22 224
11567.24 230
11568.25 261
11569.27 244
11570.28 240
11571.30 240
11572.31 225
11573.33 211
11574.34 249
11575.36 248
11576.37 221
11577.39 227
11578.40 230
11579.42 241
11580.43 229
11581.45 231
11582.46 253
11583.48 229
11584.49 246
11585.51 228
11586.52 224
11587.54 226
11588.55 208
11589.57 218
11590.58 231
11591.60 230
11592.61 239
11593.63 223
11594.65 256
11595.66 224
11596.68 241
11597.69 236
11598.71 240
11599.73 235
11600.74 231
11601.76 230
11602.77 236
11603.79 247
11604.81 258
11605.82 234
11606.84 230
11607.85 242
11608.87 231
11609.89 258
11610.90 221
11611.92 237
11612.94 234
11613.95 263
11614.97 238
11615.99 207
11617.00 242
11618.02 262
11619.04 248
11620.05 246
11621.07 240
11622.09 215
11623.10 243
11624.12 242
11625.14 236
11626.15 241
11627.17 226
11628.19 262
11629.21 256
11630.22 232
11631.24 238
11632.26 229
11633.28 239
11634.29 257
11635.31 235
11636.33 216
11637.34 248
11638.36 242
11639.38 234
11640.40 245
11641.42 234
11642.43 240
11643.45 254
11644.47 252
11645.49 244
11646.50 232
11647.52 212
11648.54 246
11649.56 231
11650.58 226
11651.60 227
11652.61 242
11653.63 244
11654.65 217
11655.67 237
11656.69 256
11657.71 236
11658.72 246
11659.74 227
11660.76 246
11661.78 250
11662.80 248
11663.82 242
11664.84 231
11665.85 247
11666.87 257
11667.89 254
11668.91 247
11669.93 243
11670.95 246
11671.97 247
11672.99 239
11674.01 254
11675.03 235
11676.05 240
11677.06 248
11678.08 258
11679.10 252
11680.12 233
11681.14 252
11682.16 251
11683.18 244
11684.20 272
11685.22 262
11686.24 258
11687.26 269
11688.28 243
11689.30 244
11690.32 255
11691.34 281
11692.36 254
11693.38 243
11694.40 263
11695.42 243
11696.44 244
11697.46 244
11698.48 264
11699.50 248
11700.52 239
11701.54 249
11702.56 260
11703.58 252
11704.60 261
11705.62 263
11706.64 254
11707.66 244
11708.68 234
11709.71 270
11710.73 265
11711.75 252
11712.77 243
11713.79 238
11714.81 239
11715.83 249
11716.85 277
11717.87 274
11718.89 235
11719.91 267
11720.94 273
11721.96 252
11722.98 270
11724.00 265
11725.02 259
11726.04 284
11727.06 285
11728.09 273
11729.11 274
11730.13 281
11731.15 283
11732.17 287
11733.19 281
11734.22 255
11735.24 289
11736.26 281
11737.28 270
11738.30 267
11739.33 303
11740.35 306
11741.37 281
11742.39 267
11743.41 266
11744.44 272
11745.46 274
11746.48 291
11747.50 297
11748.53 297
11749.55 286
11750.57 277
11751.59 289
11752.62 298
11753.64 302
11754.66 300
11755.68 302
11756.71 278
11757.73 279
11758.75 290
11759.77 278
11760.80 261
11761.82 299
11762.84 302
11763.87 314
11764.89 276
11765.91 287
11766.94 304
11767.96 327
11768.98 307
11770.01 330
11771.03 323
11772.05 292
11773.08 315
11774.10 339
11775.12 327
11776.15 309
11777.17 301
11778.19 346
11779.22 341
11780.24 312
11781.27 329
11782.29 334
11783.31 337
11784.34 346
11785.36 334
11786.39 335
11787.41 306
11788.43 362
11789.46 344
11790.48 360
11791.51 327
11792.53 362
11793.56 351
11794.58 363
11795.60 323
11796.63 336
11797.65 348
11798.68 369
11799.70 347
11800.73 379
11801.75 353
11802.78 333
11803.80 364
11804.83 354
11805.85 384
11806.88 334
11807.90 342
11808.93 379
11809.95 385
11810.98 363
11812.00 372
11813.03 385
11814.05 378
11815.08 375
11816.10 369
11817.13 384
11818.15 402
11819.18 392
11820.20 392
11821.23 400
11822.26 390
11823.28 380
11824.31 389
11825.33 417
11826.36 389
11827.38 373
11828.41 423
11829.44 414
11830.46 401
11831.49 440
11832.51 427
11833.54 411
11834.57 433
11835.59 419
11836.62 452
11837.65 430
11838.67 459
11839.70 427
11840.72 425
11841.75 435
11842.78 442
11843.80 445
11844.83 461
11845.86 483
11846.88 467
11847.91 460
11848.94 477
11849.96 463
11850.99 473
11852.02 491
11853.05 495
11854.07 498
11855.10 498
11856.13 483
11857.15 475
11858.18 499
11859.21 519
11860.24 512
11861.26 505
11862.29 493
11863.32 532
11864.34 503
11865.37 518
11866.40 510
11867.43 543
11868.46 524
11869.48 545
11870.51 531
11871.54 546
11872.57 517
11873.59 569
11874.62 579
11875.65 568
11876.68 579
11877.71 576
11878.73 584
11879.76 607
11880.79 610
11881.82 609
11882.85 583
11883.87 600
11884.90 645
11885.93 649
11886.96 623
11887.99 634
11889.02 648
11890.05 657
11891.07 675
11892.10 665
11893.13 689
11894.16 686
11895.19 725
11896.22 706
11897.25 775
11898.28 793
11899.30 810
11900.33 866
11901.36 875
11902.39 883
11903.42 856
11904.45 901
11905.48 864
11906.51 836
11907.54 818
11908.57 828
11909.60 814
11910.63 790
11911.66 752
11912.69 727
11913.71 757
11914.74 741
11915.77 725
11916.80 713
11917.83 750
11918.86 714
11919.89 762
11920.92 753
11921.95 760
11922.98 777
11924.01 825
11925.04 833
11926.07 869
11927.10 851
11928.13 924
11929.16 953
11930.19 976
11931.22 934
11932.25 907
11933.29 920
11934.32 851
11935.35 857
11936.38 778
11937.41 759
11938.44 769
11939.47 768
11940.50 710
11941.53 661
11942.56 676
11943.59 648
11944.62 658
11945.65 641
11946.69 602
11947.72 583
11948.75 608
11949.78 606
11950.81 590
11951.84 576
11952.87 605
11953.90 603
11954.93 588
11955.97 601
11957.00 570
11958.03 591
11959.06 603
11960.09 588
11961.12 584
11962.16 590
11963.19 599
11964.22 602
11965.25 578
11966.28 574
11967.31 580
11968.35 571
11969.38 601
11970.41 615
11971.44 586
11972.47 586
11973.51 569
11974.54 580
11975.57 585
11976.60 592
11977.64 568
11978.67 594
11979.70 595
11980.73 577
11981.77 597
11982.80 604
11983.83 615
11984.86 621
11985.90 627
11986.93 637
11987.96 667
11988.99 627
11990.03 636
11991.06 634
11992.09 625
11993.13 613
11994.16 632
11995.19 641
11996.23 630
11997.26 663
11998.29 643
11999.33 680
12000.36 644
12001.39 673
12002.43 635
12003.46 656
12004.49 641
12005.53 646
12006.56 685
12007.59 666
12008.63 694
12009.66 714
12010.69 695
12011.73 673
12012.76 657
12013.80 656
12014.83 682
12015.86 694
12016.90 699
12017.93 699
12018.97 693
12020.00 725
12021.03 709
12022.07 695
12023.10 692
12024.14 692
12025.17 686
12026.21 693
12027.24 684
12028.28 717
12029.31 690
12030.34 705
12031.38 709
12032.41 715
12033.45 696
12034.48 739
12035.52 715
12036.55 699
12037.59 713
12038.62 720
12039.66 719
12040.69 737
12041.73 742
12042.76 737
12043.80 725
12044.83 721
12045.87 719
12046.90 747
12047.94 755
12048.98 739
12050.01 752
12051.05 744
12052.08 757
12053.12 778
12054.15 767
12055.19 800
12056.22 809
12057.26 793
12058.30 770
12059.33 771
12060.37 770
12061.40 735
12062.44 714
12063.48 712
12064.51 686
12065.55 679
12066.58 632
12067.62 641
12068.66 636
12069.69 640
12070.73 646
12071.77 656
12072.80 642
12073.84 607
12074.88 598
12075.91 626
12076.95 637
12077.99 607
12079.02 626
12080.06 599
12081.10 610
12082.13 601
12083.17 600
12084.21 614
12085.24 612
12086.28 629
12087.32 621
12088.35 595
12089.39 617
12090.43 613
12091.47 621
12092.50 630
12093.54 634
12094.58 629
12095.62 628
12096.65 646
12097.69 623
12098.73 652
12099.77 650
12100.80 653
12101.84 670
12102.88 647
12103.92 643
12104.95 638
12105.99 629
12107.03 635
12108.07 608
12109.11 569
12110.14 580
12111.18 538
12112.22 536
12113.26 506
12114.30 496
12115.34 491
12116.37 509
12117.41 491
12118.45 496
12119.49 468
12120.53 462
12121.57 484
12122.60 500
12123.64 477
12124.68 469
12125.72 463
12126.76 456
12127.80 473
12128.84 461
12129.88 467
12130.91 471
12131.95 466
12132.99 451
12134.03 472
12135.07 435
12136.11 441
12137.15 457
12138.19 446
12139.23 448
12140.27 461
12141.31 485
12142.35 444
12143.39 436
12144.43 445
12145.46 465
12146.50 458
12147.54 413
12148.58 430
12149.62 427
12150.66 418
12151.70 446
12152.74 432
12153.78 410
12154.82 426
12155.86 429
12156.90 460
12157.94 412
12158.98 430
12160.02 413
12161.06 441
12162.10 412
12163.14 390
12164.18 406
12165.23 408
12166.27 445
12167.31 438
12168.35 421
12169.39 415
12170.43 421
12171.47 411
12172.51 450
12173.55 398
12174.59 404
12175.63 389
12176.67 417
12177.71 382
12178.75 391
12179.80 406
12180.84 418
12181.88 409
12182.92 398
12183.96 378
12185.00 394
12186.04 399
12187.08 402
12188.13 390
12189.17 368
12190.21 400
12191.25 410
12192.29 392
12193.33 365
12194.37 381
12195.42 376
12196.46 394
12197.50 398
12198.54 387
12199.58 378
12200.63 398
12201.67 392
12202.71 386
12203.75 359
12204.79 372
12205.84 369
12206.88 352
12207.92 355
12208.96 350
12210.01 370
12211.05 381
12212.09 353
12213.13 374
12214.17 343
12215.22 370
12216.26 364
12217.30 367
12218.35 386
12219.39 376
12220.43 351
12221.47 352
12222.52 351
12223.56 356
12224.60 361
12225.65 359
12226.69 355
12227.73 346
12228.77 328
12229.82 361
12230.86 357
12231.90 334
12232.95 345
12233.99 329
12235.03 351
12236.08 342
12237.12 362
12238.16 347
12239.21 330
12240.25 348
12241.30 346
12242.34 355
12243.38 346
12244.43 337
12245.47 367
12246.51 365
12247.56 333
12248.60 338
12249.65 336
12250.69 350
12251.73 349
12252.78 332
12253.82 319
12254.87 304
12255.91 317
12256.96 343
12258.00 299
12259.04 330
12260.09 332
12261.13 338
12262.18 327
12263.22 288
12264.27 288
12265.31 319
12266.36 326
12267.40 312
12268.45 294
12269.49 285
12270.54 313
12271.58 298
12272.63 280
12273.67 295
12274.72 301
12275.76 301
12276.81 300
12277.85 287
12278.90 249
12279.94 290
12280.99 294
12282.03 298
12283.08 287
12284.12 296
12285.17 298
12286.22 291
12287.26 300
12288.31 266
12289.35 298
12290.40 311
12291.44 299
12292.49 304
12293.54 296
12294.58 299
12295.63 295
12296.67 293
12297.72 280
12298.77 305
12299.81 299
12300.86 276
12301.90 271
12302.95 269
12304.00 305
12305.04 312
12306.09 303
12307.14 287
12308.18 304
12309.23 269
12310.28 289
12311.32 305
12312.37 274
12313.42 293
12314.46 289
12315.51 279
12316.56 267
12317.60 273
12318.65 283
12319.70 286
12320.74 277
12321.79 275
12322.84 298
12323.89 299
12324.93 297
12325.98 278
12327.03 286
12328.08 279
12329.12 294
12330.17 292
12331.22 296
12332.27 287
12333.31 283
12334.36 278
12335.41 287
12336.46 278
12337.50 286
12338.55 274
12339.60 283
12340.65 279
12341.70 258
12342.74 268
12343.79 279
12344.84 268
12345.89 292
12346.94 288
12347.98 284
12349.03 296
12350.08 282
12351.13 299
12352.18 295
12353.23 322
12354.27 286
12355.32 297
12356.37 293
12357.42 294
12358.47 271
12359.52 267
12360.57 306
12361.61 317
12362.66 294
12363.71 301
12364.76 285
12365.81 310
12366.86 308
12367.91 298
12368.96 297
12370.01 289
12371.06 319
12372.11 313
12373.15 289
12374.20 290
12375.25 290
12376.30 278
12377.35 299
12378.40 291
12379.45 277
12380.50 314
12381.55 283
12382.60 285
12383.65 275
12384.70 307
12385.75 284
12386.80 314
12387.85 292
12388.90 285
12389.95 287
12391.00 307
12392.05 310
12393.10 307
12394.15 307
12395.20 300
12396.25 301
12397.30 287
12398.35 285
12399.40 288
12400.45 299
12401.50 281
12402.55 304
12403.60 292
12404.65 286
12405.70 281
12406.75 298
12407.81 292
12408.86 291
12409.91 289
12410.96 310
12412.01 306
12413.06 306
12414.11 301
12415.16 299
12416.21 305
12417.26 304
12418.32 320
12419.37 306
12420.42 288
12421.47 294
12422.52 300
12423.57 298
12424.62 287
12425.68 302
12426.73 316
12427.78 307
12428.83 300
12429.88 310
12430.93 319
12431.99 317
12433.04 311
12434.09 296
12435.14 292
12436.19 309
12437.24 308
12438.30 293
12439.35 318
12440.40 321
12441.45 310
12442.51 325
12443.56 303
12444.61 304
12445.66 338
12446.71 330
12447.77 310
12448.82 326
12449.87 338
12450.92 331
12451.98 333
12453.03 300
12454.08 329
12455.14 329
12456.19 335
12457.24 332
12458.29 320
12459.35 313
12460.40 349
12461.45 368
12462.51 352
12463.56 373
12464.61 361
12465.67 389
12466.72 400
12467.77 393
12468.83 418
12469.88 412
12470.93 468
12471.99 471
12473.04 478
12474.09 506
12475.15 514
12476.20 508
12477.25 518
12478.31 508
12479.36 483
12480.42 462
12481.47 479
12482.52 447
12483.58 431
12484.63 407
12485.69 418
12486.74 391
12487.79 395
12488.85 372
12489.90 381
12490.96 367
12492.01 351
12493.06 352
12494.12 343
12495.17 356
12496.23 347
12497.28 371
12498.34 353
12499.39 338
12500.45 329
12501.50 374
12502.56 373
12503.61 353
12504.67 363
12505.72 386
12506.78 353
12507.83 356
12508.89 380
12509.94 358
12511.00 351
12512.05 348
12513.11 365
12514.16 359
12515.22 352
12516.27 344
12517.33 352
12518.38 365
12519.44 345
12520.49 355
12521.55 392
12522.60 377
12523.66 314
12524.72 348
12525.77 343
12526.83 368
12527.88 359
12528.94 369
12530.00 359
12531.05 359
12532.11 372
12533.16 371
12534.22 371
12535.28 374
12536.33 382
12537.39 376
12538.44 370
12539.50 364
12540.56 370
12541.61 377
12542.67 417
12543.73 425
12544.78 414
12545.84 427
12546.90 444
12547.95 457
12549.01 464
12550.07 445
12551.12 431
12552.18 457
12553.24 457
12554.29 421
12555.35 424
12556.41 423
12557.47 392
12558.52 395
12559.58 371
12560.64 400
12561.69 385
12562.75 381
12563.81 361
12564.87 390
12565.92 373
12566.98 363
12568.04 363
12569.10 372
12570.15 361
12571.21 358
12572.27 394
12573.33 369
12574.38 333
12575.44 348
12576.50 357
12577.56 369
12578.62 358
12579.67 350
12580.73 366
12581.79 370
12582.85 353
12583.91 349
12584.96 369
12586.02 358
12587.08 345
12588.14 339
12589.20 340
12590.26 351
12591.32 359
12592.37 364
12593.43 335
12594.49 341
12595.55 333
12596.61 362
12597.67 345
12598.73 351
12599.78 366
12600.84 342
12601.90 318
12602.96 334
12604.02 348
12605.08 323
12606.14 334
12607.20 346
12608.26 369
12609.32 345
12610.38 322
12611.44 348
12612.49 335
12613.55 325
12614.61 346
12615.67 368
12616.73 394
12617.79 342
12618.85 340
12619.91 379
12620.97 391
12622.03 384
12623.09 400
12624.15 396
12625.21 393
12626.27 376
12627.33 381
12628.39 416
12629.45 394
12630.51 381
12631.57 394
12632.63 393
12633.69 349
12634.75 361
12635.81 399
12636.87 358
12637.93 371
12638.99 354
12640.05 352
12641.12 334
12642.18 343
12643.24 344
12644.30 369
12645.36 341
12646.42 328
12647.48 344
12648.54 319
12649.60 327
12650.66 323
12651.72 339
12652.78 324
12653.85 333
12654.91 346
12655.97 340
12657.03 320
12658.09 337
12659.15 342
12660.21 360
12661.28 328
12662.34 332
12663.40 318
12664.46 306
12665.52 310
12666.58 326
12667.64 335
12668.71 302
12669.77 318
12670.83 330
12671.89 316
12672.95 312
12674.02 310
12675.08 333
12676.14 336
12677.20 295
12678.26 306
12679.33 336
12680.39 312
12681.45 303
12682.51 323
12683.58 309
12684.64 314
12685.70 301
12686.76 304
12687.83 309
12688.89 309
12689.95 315
12691.01 321
12692.08 335
12693.14 304
12694.20 309
12695.27 327
12696.33 324
12697.39 309
12698.45 324
12699.52 331
12700.58 318
12701.64 336
12702.71 324
12703.77 331
12704.83 319
12705.90 308
12706.96 327
12708.02 338
12709.09 314
12710.15 333
12711.21 326
12712.28 332
12713.34 328
12714.40 322
12715.47 326
12716.53 302
12717.60 313
12718.66 316
12719.72 310
12720.79 329
12721.85 329
12722.92 322
12723.98 322
12725.04 287
12726.11 301
12727.17 318
12728.24 286
12729.30 330
12730.37 337
12731.43 312
12732.49 327
12733.56 330
12734.62 332
12735.69 312
12736.75 298
12737.82 319
12738.88 309
12739.95 281
12741.01 294
12742.08 323
12743.14 299
12744.21 313
12745.27 295
12746.34 293
12747.40 302
12748.47 286
12749.53 289
12750.60 294
12751.66 297
12752.73 298
12753.79 298
12754.86 277
12755.92 272
12756.99 270
12758.05 310
12759.12 307
12760.18 260
12761.25 280
12762.32 296
12763.38 264
12764.45 268
12765.51 271
12766.58 291
12767.65 293
12768.71 289
12769.78 274
12770.84 268
12771.91 276
12772.98 255
12774.04 269
12775.11 244
12776.17 262
12777.24 252
12778.31 296
12779.37 279
12780.44 264
12781.51 294
12782.57 277
12783.64 281
12784.71 286
12785.77 304
12786.84 253
12787.91 263
12788.97 278
12790.04 281
12791.11 269
12792.17 246
12793.24 251
12794.31 273
12795.37 285
12796.44 265
12797.51 261
12798.58 303
12799.64 256
12800.71 257
12801.78 290
12802.85 274
12803.91 251
12804.98 259
12806.05 275
12807.12 294
12808.18 279
12809.25 272
12810.32 265
12811.39 248
12812.45 263
12813.52 272
12814.59 272
12815.66 268
12816.73 287
12817.79 277
12818.86 272
12819.93 260
12821.00 260
12822.07 269
12823.13 249
12824.20 263
12825.27 275
12826.34 282
12827.41 264
12828.48 264
12829.54 297
12830.61 303
12831.68 275
12832.75 280
12833.82 286
12834.89 263
12835.96 265
12837.02 266
12838.09 256
12839.16 261
12840.23 235
12841.30 244
12842.37 251
12843.44 269
12844.51 247
12845.58 254
12846.65 250
12847.72 222
12848.78 230
12849.85 241
12850.92 221
12851.99 231
12853.06 247
12854.13 237
12855.20 230
12856.27 233
12857.34 250
12858.41 231
12859.48 239
12860.55 210
12861.62 234
12862.69 244
12863.76 229
12864.83 221
12865.90 232
12866.97 229
12868.04 237
12869.11 233
12870.18 224
12871.25 227
12872.32 225
12873.39 230
12874.46 237
12875.53 238
12876.60 233
12877.67 240
12878.74 241
12879.81 234
12880.88 224
12881.95 237
12883.03 213
12884.10 219
12885.17 222
12886.24 244
12887.31 217
12888.38 238
12889.45 242
12890.52 224
12891.59 223
12892.66 234
12893.74 232
12894.81 221
12895.88 228
12896.95 220
12898.02 229
12899.09 232
12900.16 233
12901.23 222
12902.31 213
12903.38 221
12904.45 235
12905.52 226
12906.59 217
12907.66 228
12908.74 214
12909.81 212
12910.88 211
12911.95 211
12913.02 204
12914.10 215
12915.17 213
12916.24 220
12917.31 217
12918.38 230
12919.46 226
12920.53 226
12921.60 239
12922.67 239
12923.75 224
12924.82 220
12925.89 211
12926.96 205
12928.04 219
12929.11 223
12930.18 212
12931.25 216
12932.33 232
12933.40 225
12934.47 223
12935.55 228
12936.62 236
12937.69 231
12938.76 226
12939.84 235
12940.91 208
12941.98 222
12943.06 222
12944.13 220
12945.20 219
12946.28 216
12947.35 233
12948.42 238
12949.50 217
12950.57 216
12951.64 211
12952.72 206
12953.79 209
12954.87 241
12955.94 226
12957.01 206
12958.09 224
12959.16 232
12960.23 208
12961.31 214
12962.38 201
12963.46 243
12964.53 233
12965.60 212
12966.68 195
12967.75 201
12968.83 226
12969.90 223
12970.98 233
12972.05 224
12973.13 213
12974.20 225
12975.27 216
12976.35 215
12977.42 208
12978.50 222
12979.57 236
12980.65 238
12981.72 203
12982.80 213
12983.87 229
12984.95 243
12986.02 227
12987.10 219
12988.17 216
12989.25 214
12990.32 235
12991.40 219
12992.47 221
12993.55 213
12994.62 236
12995.70 235
12996.77 230
12997.85 206
12998.93 213
13000.00 241
13001.08 223
13002.15 212
13003.23 257
13004.30 239
13005.38 206
13006.46 221
13007.53 226
13008.61 227
13009.68 230
13010.76 223
13011.84 231
13012.91 202
13013.99 226
13015.06 225
13016.14 230
13017.22 225
13018.29 224
13019.37 202
13020.45 220
13021.52 207
13022.60 213
13023.68 238
13024.75 232
13025.83 223
13026.91 230
13027.98 223
13029.06 216
13030.14 206
13031.21 221
13032.29 230
13033.37 205
13034.44 205
13035.52 228
13036.60 220
13037.67 230
13038.75 228
13039.83 229
13040.91 236
13041.98 227
13043.06 230
13044.14 240
13045.22 217
13046.29 213
13047.37 227
13048.45 254
13049.53 227
13050.60 239
13051.68 221
13052.76 222
13053.84 228
13054.91 216
13055.99 232
13057.07 211
13058.15 226
13059.23 248
13060.30 234
13061.38 228
13062.46 221
13063.54 240
13064.62 224
13065.70 222
13066.77 225
13067.85 240
13068.93 243
13070.01 234
13071.09 247
13072.17 256
13073.25 235
13074.32 233
13075.40 228
13076.48 235
13077.56 223
13078.64 235
13079.72 233
13080.80 225
13081.88 235
13082.95 239
13084.03 252
13085.11 243
13086.19 247
13087.27 231
13088.35 249
13089.43 242
13090.51 230
13091.59 259
13092.67 238
13093.75 234
13094.83 251
13095.91 267
13096.99 234
13098.07 230
13099.15 260
13100.22 251
13101.30 244
13102.38 240
13103.46 224
13104.54 249
13105.62 231
13106.70 230
13107.78 242
13108.86 248
13109.94 241
13111.02 237
13112.10 254
13113.19 263
13114.27 229
13115.35 247
13116.43 257
13117.51 240
13118.59 273
13119.67 265
13120.75 256
13121.83 247
13122.91 271
13123.99 250
13125.07 255
13126.15 250
13127.23 269
13128.31 254
13129.39 228
13130.48 243
13131.56 247
13132.64 258
13133.72 241
13134.80 252
13135.88 265
13136.96 264
13138.04 235
13139.12 252
13140.21 264
13141.29 258
13142.37 257
13143.45 253
13144.53 253
13145.61 259
13146.70 255
13147.78 279
13148.86 268
13149.94 257
13151.02 271
13152.10 270
13153.19 251
13154.27 263
13155.35 264
13156.43 259
13157.51 254
13158.60 251
13159.68 259
13160.76 288
13161.84 302
13162.93 251
13164.01 293
13165.09 291
13166.17 277
13167.25 266
13168.34 280
13169.42 277
13170.50 277
13171.59 290
13172.67 263
13173.75 257
13174.83 262
13175.92 299
13177.00 292
13178.08 295
13179.17 280
13180.25 283
13181.33 264
13182.41 269
13183.50 279
13184.58 294
13185.66 290
13186.75 291
13187.83 293
13188.91 294
13190.00 296
13191.08 313
13192.16 303
13193.25 307
13194.33 286
13195.42 296
13196.50 327
13197.58 296
13198.67 280
13199.75 306
13200.83 317
13201.92 289
13203.00 301
13204.09 313
13205.17 292
13206.25 291
13207.34 304
13208.42 310
13209.51 310
13210.59 300
13211.68 301
13212.76 312
13213.84 301
13214.93 301
13216.01 322
13217.10 320
13218.18 301
13219.27 329
13220.35 329
13221.44 319
13222.52 303
13223.61 316
13224.69 323
13225.78 335
13226.86 319
13227.95 314
13229.03 352
13230.12 342
13231.20 335
13232.29 339
13233.37 331
13234.46 330
13235.54 327
13236.63 339
13237.71 362
13238.80 340
13239.88 344
13240.97 360
13242.05 333
13243.14 330
13244.23 336
13245.31 363
13246.40 352
13247.48 360
13248.57 374
13249.65 348
13250.74 341
13251.83 379
13252.91 376
13254.00 356
13255.08 343
13256.17 359
13257.26 379
13258.34 374
13259.43 366
13260.52 374
13261.60 373
13262.69 388
13263.77 387
13264.86 398
13265.95 399
13267.03 405
13268.12 415
13269.21 412
13270.29 374
13271.38 396
13272.47 428
13273.55 406
13274.64 412
13275.73 392
13276.82 411
13277.90 424
13278.99 413
13280.08 419
13281.16 427
13282.25 435
13283.34 446
13284.43 427
13285.51 437
13286.60 441
13287.69 432
13288.78 461
13289.86 456
13290.95 454
13292.04 458
13293.13 494
13294.21 449
13295.30 447
13296.39 468
13297.48 481
13298.56 469
13299.65 484
13300.74 471
13301.83 468
13302.92 468
13304.00 452
13305.09 486
13306.18 468
13307.27 473
13308.36 513
13309.45 521
13310.53 506
13311.62 498
13312.71 505
13313.80 532
13314.89 530
13315.98 516
13317.07 536
13318.15 559
13319.24 536
13320.33 511
13321.42 534
13322.51 544
13323.60 557
13324.69 537
13325.78 574
13326.87 553
13327.95 566
13329.04 568
13330.13 608
13331.22 581
13332.31 581
13333.40 615
13334.49 574
13335.58 581
13336.67 580
13337.76 603
13338.85 596
13339.94 609
13341.03 578
13342.12 600
13343.21 592
13344.30 591
13345.39 589
13346.48 611
13347.57 582
13348.66 604
13349.75 616
13350.84 583
13351.93 596
13353.02 600
13354.11 622
13355.20 602
13356.29 629
13357.38 629
13358.47 644
13359.56 622
13360.65 647
13361.74 656
13362.83 664
13363.92 664
13365.01 656
13366.10 683
13367.19 645
13368.28 662
13369.37 647
13370.46 646
13371.55 629
13372.65 607
13373.74 584
13374.83 610
13375.92 586
13377.01 564
13378.10 543
13379.19 558
13380.28 546
13381.37 555
13382.47 565
13383.56 526
13384.65 523
13385.74 542
13386.83 546
13387.92 500
13389.01 528
13390.11 506
13391.20 572
13392.29 516
13393.38 528
13394.47 523
13395.56 545
13396.66 535
13397.75 526
13398.84 526
13399.93 520
13401.02 526
13402.12 536
13403.21 533
13404.30 501
13405.39 521
13406.49 531
13407.58 518
13408.67 477
13409.76 508
13410.86 518
13411.95 521
13413.04 499
13414.13 506
13415.23 508
13416.32 509
13417.41 520
13418.50 494
13419.60 547
13420.69 503
13421.78 533
13422.88 509
13423.97 531
13425.06 496
13426.15 519
13427.25 540
13428.34 506
13429.43 470
13430.53 518
13431.62 508
13432.71 510
13433.81 504
13434.90 505
13435.99 527
13437.09 513
13438.18 516
13439.27 518
13440.37 538
13441.46 548
13442.56 565
13443.65 532
13444.74 547
13445.84 519
13446.93 563
13448.03 547
13449.12 547
13450.21 530
13451.31 545
13452.40 580
13453.50 553
13454.59 540
13455.68 549
13456.78 547
13457.87 566
13458.97 572
13460.06 576
13461.16 571
13462.25 585
13463.35 578
13464.44 588
13465.54 568
13466.63 579
13467.73 604
13468.82 591
13469.91 577
13471.01 546
13472.10 584
13473.20 612
13474.29 565
13475.39 592
13476.48 590
13477.58 583
13478.68 585
13479.77 593
13480.87 618
13481.96 601
13483.06 581
13484.15 621
13485.25 622
13486.34 630
13487.44 624
13488.53 612
13489.63 614
13490.73 613
13491.82 621
13492.92 628
13494.01 616
13495.11 636
13496.21 676
13497.30 673
13498.40 664
13499.49 661
13500.59 693
13501.69 677
13502.78 656
13503.88 656
13504.97 645
13506.07 657
13507.17 661
13508.26 642
13509.36 603
13510.46 609
13511.55 604
13512.65 644
13513.75 642
13514.84 600
13515.94 600
13517.04 608
13518.13 576
13519.23 571
13520.33 571
13521.42 583
13522.52 628
13523.62 574
13524.72 577
13525.81 541
13526.91 583
13528.01 567
13529.10 555
13530.20 549
13531.30 583
13532.40 569
13533.49 570
13534.59 535
13535.69 561
13536.79 558
13537.88 540
13538.98 536
13540.08 515
13541.18 522
13542.28 502
13543.37 531
13544.47 496
13545.57 481
13546.67 493
13547.77 501
13548.86 493
13549.96 493
13551.06 497
13552.16 487
13553.26 498
13554.35 493
13555.45 471
13556.55 486
13557.65 508
13558.75 490
13559.85 493
13560.95 458
13562.04 499
13563.14 498
13564.24 484
13565.34 475
13566.44 477
13567.54 467
13568.64 480
13569.74 473
13570.83 481
13571.93 479
13573.03 470
13574.13 479
13575.23 475
13576.33 477
13577.43 458
13578.53 451
13579.63 464
13580.73 461
13581.83 479
13582.93 465
13584.03 466
13585.13 491
13586.22 477
13587.32 471
13588.42 466
13589.52 470
13590.62 498
13591.72 460
13592.82 452
13593.92 444
13595.02 478
13596.12 481
13597.22 486
13598.32 501
13599.42 467
13600.52 465
13601.62 484
13602.72 471
13603.82 469
13604.92 461
13606.03 484
13607.13 486
13608.23 479
13609.33 481
13610.43 456
13611.53 494
13612.63 466
13613.73 483
13614.83 467
13615.93 471
13617.03 505
13618.13 505
13619.23 482
13620.33 474
13621.44 504
13622.54 481
13623.64 480
13624.74 479
13625.84 507
13626.94 495
13628.04 489
13629.14 479
13630.25 489
13631.35 475
13632.45 477
13633.55 478
13634.65 487
13635.75 475
13636.85 499
13637.96 508
13639.06 472
13640.16 471
13641.26 475
13642.36 489
13643.47 495
13644.57 486
13645.67 473
13646.77 484
13647.87 478
13648.98 503
13650.08 455
13651.18 470
13652.28 482
13653.38 491
13654.49 492
13655.59 490
13656.69 488
13657.79 479
13658.90 489
13660.00 477
13661.10 468
13662.20 469
13663.31 505
13664.41 491
13665.51 488
13666.62 458
13667.72 484
13668.82 484
13669.92 496
13671.03 498
13672.13 478
13673.23 495
13674.34 495
13675.44 510
13676.54 486
13677.65 517
13678.75 532
13679.85 523
13680.96 499
13682.06 501
13683.16 487
13684.27 518
13685.37 523
13686.48 512
13687.58 491
13688.68 526
13689.79 532
13690.89 531
13691.99 536
13693.10 528
13694.20 519
13695.31 534
13696.41 510
13697.51 503
13698.62 534
13699.72 512
13700.83 563
13701.93 537
13703.04 536
13704.14 545
13705.24 577
13706.35 573
13707.45 530
13708.56 534
13709.66 554
13710.77 579
13711.87 570
13712.98 594
13714.08 585
13715.19 579
13716.29 594
13717.40 626
13718.50 584
13719.61 574
13720.71 580
13721.82 605
13722.92 619
13724.03 643
13725.13 625
13726.24 633
13727.34 650
13728.45 641
13729.55 628
13730.66 631
13731.76 682
13732.87 651
13733.97 673
13735.08 653
13736.19 651
13737.29 679
13738.40 694
13739.50 699
13740.61 694
13741.72 730
13742.82 709
13743.93 720
13745.03 709
13746.14 739
13747.25 741
13748.35 779
13749.46 777
13750.56 804
13751.67 809
13752.78 829
13753.88 851
13754.99 909
13756.10 916
13757.20 927
13758.31 966
13759.42 966
13760.52 951
13761.63 982
13762.74 961
13763.84 947
13764.95 965
13766.06 950
13767.16 964
13768.27 918
13769.38 908
13770.48 945
13771.59 923
13772.70 879
13773.81 863
13774.91 856
13776.02 835
13777.13 811
13778.23 784
13779.34 772
13780.45 763
13781.56 742
13782.66 723
13783.77 703
13784.88 666
13785.99 684
13787.09 658
13788.20 621
13789.31 613
13790.42 606
13791.53 597
13792.63 640
13793.74 567
13794.85 558
13795.96 563
13797.07 541
13798.17 558
13799.28 563
13800.39 565
13801.50 535
13802.61 548
13803.72 525
13804.82 523
13805.93 520
13807.04 515
13808.15 493
13809.26 516
13810.37 496
13811.48 508
13812.58 492
13813.69 500
13814.80 479
13815.91 472
13817.02 489
13818.13 486
13819.24 495
13820.35 497
13821.46 489
13822.57 493
13823.67 500
13824.78 508
13825.89 518
13827.00 477
13828.11 483
13829.22 482
13830.33 495
13831.44 480
13832.55 465
13833.66 478
13834.77 462
13835.88 490
13836.99 468
13838.10 486
13839.21 470
13840.32 501
13841.43 484
13842.54 476
13843.65 493
13844.76 463
13845.87 460
13846.98 477
13848.09 494
13849.20 458
13850.31 476
13851.42 463
13852.53 497
13853.64 484
13854.75 490
13855.86 476
13856.97 490
13858.08 475
13859.19 477
13860.30 485
13861.41 496
13862.52 457
13863.63 462
13864.75 487
13865.86 492
13866.97 467
13868.08 463
13869.19 518
13870.30 496
13871.41 461
13872.52 435
13873.63 476
13874.75 479
13875.86 494
13876.97 469
13878.08 478
13879.19 461
13880.30 452
13881.41 471
13882.53 466
13883.64 460
13884.75 495
13885.86 504
13886.97 454
13888.08 444
13889.20 462
13890.31 513
13891.42 500
13892.53 462
13893.64 461
13894.76 480
13895.87 466
13896.98 490
13898.09 462
13899.20 483
13900.32 483
13901.43 446
13902.54 443
13903.65 415
13904.77 429
13905.88 414
13906.99 448
13908.10 425
13909.22 424
13910.33 437
13911.44 424
13912.55 433
13913.67 422
13914.78 415
13915.89 424
13917.01 440
13918.12 400
13919.23 403
13920.34 412
13921.46 415
13922.57 379
13923.68 406
13924.80 410
13925.91 404
13927.02 396
13928.14 402
13929.25 381
13930.36 387
13931.48 409
13932.59 390
13933.70 377
13934.82 402
13935.93 424
13937.05 395
13938.16 393
13939.27 376
13940.39 403
13941.50 400
13942.62 382
13943.73 374
13944.84 374
13945.96 390
13947.07 393
13948.19 381
13949.30 376
13950.41 350
13951.53 377
13952.64 368
13953.76 365
13954.87 361
13955.99 385
13957.10 404
13958.22 374
13959.33 380
13960.44 370
13961.56 395
13962.67 366
13963.79 356
13964.90 354
13966.02 373
13967.13 372
13968.25 371
13969.36 372
13970.48 375
13971.59 369
13972.71 380
13973.82 392
13974.94 343
13976.05 368
13977.17 367
13978.29 371
13979.40 369
13980.52 345
13981.63 390
13982.75 376
13983.86 372
13984.98 383
13986.09 382
13987.21 353
13988.33 382
13989.44 372
13990.56 392
13991.67 361
13992.79 369
13993.91 390
13995.02 364
13996.14 382
13997.25 372
13998.37 394
13999.49 376
14000.60 355
14001.72 367
14002.84 390
14003.95 373
14005.07 390
14006.18 370
14007.30 391
14008.42 379
14009.53 382
14010.65 383
14011.77 392
14012.88 389
14014.00 378
14015.12 385
14016.23 387
14017.35 392
14018.47 386
14019.59 390
14020.70 373
14021.82 382
14022.94 388
14024.05 385
14025.17 374
14026.29 407
14027.41 386
14028.52 387
14029.64 387
14030.76 399
14031.88 390
14032.99 390
14034.11 384
14035.23 406
14036.35 407
14037.46 396
14038.58 415
14039.70 414
14040.82 409
14041.94 426
14043.05 420
14044.17 420
14045.29 415
14046.41 419
14047.53 427
14048.64 431
14049.76 450
14050.88 430
14052.00 426
14053.12 448
14054.24 427
14055.35 463
14056.47 429
14057.59 457
14058.71 458
14059.83 466
14060.95 487
14062.07 486
14063.19 481
14064.30 487
14065.42 497
14066.54 490
14067.66 506
14068.78 481
14069.90 535
14071.02 492
14072.14 514
14073.26 511
14074.38 512
14075.49 517
14076.61 539
14077.73 513
14078.85 542
14079.97 531
14081.09 554
14082.21 494
14083.33 517
14084.45 518
14085.57 534
14086.69 536
14087.81 522
14088.93 536
14090.05 550
14091.17 549
14092.29 556
14093.41 548
14094.53 532
14095.65 557
14096.77 535
14097.89 516
14099.01 535
14100.13 506
14101.25 547
14102.37 525
14103.49 530
14104.61 502
14105.73 531
14106.85 505
14107.97 498
14109.09 463
14110.21 494
14111.33 500
14112.46 451
14113.58 482
14114.70 481
14115.82 452
14116.94 475
14118.06 442
14119.18 430
14120.30 424
14121.42 436
14122.54 441
14123.66 434
14124.79 420
14125.91 406
14127.03 414
14128.15 445
14129.27 421
14130.39 412
14131.51 386
14132.64 410
14133.76 425
14134.88 408
14136.00 398
14137.12 406
14138.24 378
14139.37 408
14140.49 370
14141.61 389
14142.73 396
14143.85 388
14144.98 397
14146.10 355
14147.22 375
14148.34 377
14149.46 401
14150.59 377
14151.71 382
14152.83 373
14153.95 400
14155.08 357
14156.20 398
14157.32 365
14158.44 373
14159.57 368
14160.69 387
14161.81 386
14162.93 351
14164.06 378
14165.18 379
14166.30 380
14167.43 344
14168.55 356
14169.67 376
14170.79 369
14171.92 325
14173.04 385
14174.16 353
14175.29 362
14176.41 375
14177.53 391
14178.66 351
14179.78 355
14180.90 352
14182.03 369
14183.15 361
14184.27 347
14185.40 350
14186.52 365
14187.65 370
14188.77 366
14189.89 362
14191.02 355
14192.14 344
14193.27 337
14194.39 350
14195.51 360
14196.64 358
14197.76 343
14198.89 368
14200.01 335
14201.13 344
14202.26 349
14203.38 364
14204.51 351
14205.63 334
14206.76 358
14207.88 344
14209.01 352
14210.13 323
14211.25 341
14212.38 357
14213.50 345
14214.63 353
14215.75 321
14216.88 327
14218.00 341
14219.13 350
14220.25 332
14221.38 341
14222.50 341
14223.63 363
14224.75 324
14225.88 321
14227.00 313
14228.13 351
14229.25 331
14230.38 332
14231.51 325
14232.63 320
14233.76 327
14234.88 357
14236.01 310
14237.13 325
14238.26 311
14239.39 308
14240.51 342
14241.64 322
14242.76 307
14243.89 310
14245.01 347
14246.14 316
14247.27 321
14248.39 292
14249.52 307
14250.65 305
14251.77 319
14252.90 311
14254.02 312
14255.15 330
14256.28 302
14257.40 322
14258.53 286
14259.66 281
14260.78 299
14261.91 302
14263.04 308
14264.16 289
14265.29 277
14266.42 275
14267.54 282
14268.67 272
14269.80 286
14270.92 276
14272.05 291
14273.18 289
14274.31 294
14275.43 252
14276.56 281
14277.69 297
14278.82 298
14279.94 281
14281.07 272
14282.20 256
14283.33 277
14284.45 282
14285.58 273
14286.71 272
14287.84 293
14288.96 304
14290.09 267
14291.22 278
14292.35 276
14293.47 267
14294.60 270
14295.73 271
14296.86 246
14297.99 262
14299.11 268
14300.24 267
14301.37 283
14302.50 254
14303.63 260
14304.76 267
14305.88 261
14307.01 259
14308.14 253
14309.27 243
14310.40 256
14311.53 267
14312.66 265
14313.78 263
14314.91 247
14316.04 255
14317.17 270
14318.30 246
14319.43 244
14320.56 278
14321.69 280
14322.82 247
14323.95 238
14325.07 262
14326.20 248
14327.33 258
14328.46 243
14329.59 259
14330.72 250
14331.85 256
14332.98 271
14334.11 241
14335.24 250
14336.37 264
14337.50 258
14338.63 249
14339.76 250
14340.89 231
14342.02 255
14343.15 236
14344.28 270
14345.41 244
14346.54 235
14347.67 246
14348.80 239
14349.93 227
14351.06 238
14352.19 221
14353.32 259
14354.45 257
14355.58 248
14356.71 247
14357.84 246
14358.97 244
14360.10 237
14361.23 250
14362.36 244
14363.49 238
14364.62 210
14365.75 239
14366.88 222
14368.02 227
14369.15 241
14370.28 248
14371.41 244
14372.54 232
14373.67 231
14374.80 216
14375.93 232
14377.06 223
14378.20 233
14379.33 228
14380.46 236
14381.59 234
14382.72 233
14383.85 230
14384.98 247
14386.12 234
14387.25 246
14388.38 237
14389.51 232
14390.64 226
14391.77 237
14392.91 228
14394.04 235
14395.17 227
14396.30 221
14397.43 232
14398.57 240
14399.70 229
14400.83 218
14401.96 237
14403.09 217
14404.23 227
14405.36 224
14406.49 218
14407.62 239
14408.76 220
14409.89 226
14411.02 231
14412.15 243
14413.29 231
14414.42 215
14415.55 240
14416.68 236
14417.82 215
14418.95 216
14420.08 212
14421.22 256
14422.35 236
14423.48 232
14424.62 215
14425.75 230
14426.88 230
14428.01 233
14429.15 230
14430.28 234
14431.41 233
14432.55 235
14433.68 225
14434.81 233
14435.95 247
14437.08 233
14438.22 233
14439.35 237
14440.48 267
14441.62 229
14442.75 251
14443.88 244
14445.02 241
14446.15 227
14447.29 226
14448.42 250
14449.55 216
14450.69 225
14451.82 206
14452.96 254
14454.09 242
14455.23 222
14456.36 227
14457.49 255
14458.63 246
14459.76 233
14460.90 231
14462.03 234
14463.17 248
14464.30 237
14465.44 244
14466.57 249
14467.71 249
14468.84 233
14469.97 253
14471.11 224
14472.24 244
14473.38 258
14474.51 265
14475.65 254
14476.79 221
14477.92 228
14479.06 240
14480.19 238
14481.33 228
14482.46 234
14483.60 250
14484.73 246
14485.87 235
14487.00 231
14488.14 234
14489.27 245
14490.41 251
14491.55 253
14492.68 253
14493.82 236
14494.95 257
14496.09 251
14497.23 259
14498.36 228
14499.50 234
14500.63 253
14501.77 256
14502.91 213
14504.04 250
14505.18 214
14506.31 238
14507.45 248
14508.59 252
14509.72 251
14510.86 238
14512.00 247
14513.13 266
14514.27 249
14515.41 226
14516.54 241
14517.68 254
14518.82 261
14519.95 242
14521.09 247
14522.23 264
14523.36 237
14524.50 242
14525.64 254
14526.78 249
14527.91 231
14529.05 253
14530.19 238
14531.32 249
14532.46 262
14533.60 262
14534.74 251
14535.87 258
14537.01 274
14538.15 265
14539.29 234
14540.42 273
14541.56 250
14542.70 257
14543.84 246
14544.97 258
14546.11 271
14547.25 283
14548.39 287
14549.53 274
14550.66 283
14551.80 269
14552.94 262
14554.08 257
14555.22 284
14556.36 266
14557.49 284
14558.63 269
14559.77 284
14560.91 279
14562.05 295
14563.19 293
14564.32 289
14565.46 296
14566.60 287
14567.74 292
14568.88 300
14570.02 289
14571.16 289
14572.30 305
14573.43 299
14574.57 280
14575.71 300
14576.85 321
14577.99 311
14579.13 302
14580.27 310
14581.41 311
14582.55 311
14583.69 306
14584.83 331
14585.97 311
14587.10 315
14588.24 309
14589.38 337
14590.52 345
14591.66 332
14592.80 313
14593.94 342
14595.08 337
14596.22 355
14597.36 352
14598.50 334
14599.64 339
14600.78 370
14601.92 334
14603.06 367
14604.20 346
14605.34 350
14606.48 345
14607.62 373
14608.76 381
14609.90 383
14611.04 380
14612.18 393
14613.32 383
14614.47 386
14615.61 371
14616.75 374
14617.89 400
14619.03 412
14620.17 414
14621.31 423
14622.45 440
14623.59 448
14624.73 438
14625.87 429
14627.01 456
14628.16 446
14629.30 464
14630.44 466
14631.58 482
14632.72 473
14633.86 484
14635.00 475
14636.14 460
14637.29 449
14638.43 457
14639.57 450
14640.71 437
14641.85 429
14642.99 387
14644.13 386
14645.28 378
14646.42 392
14647.56 356
14648.70 335
14649.84 343
14650.99 351
14652.13 326
14653.27 328
14654.41 324
14655.55 320
14656.70 333
14657.84 324
14658.98 326
14660.12 283
14661.27 296
14662.41 294
14663.55 304
14664.69 296
14665.84 280
14666.98 276
14668.12 303
14669.26 312
14670.41 274
14671.55 287
14672.69 305
14673.83 281
14674.98 249
14676.12 246
14677.26 267
14678.41 269
14679.55 258
14680.69 277
14681.84 272
14682.98 259
14684.12 292
14685.27 256
14686.41 250
14687.55 257
14688.70 252
14689.84 269
14690.98 252
14692.13 240
14693.27 237
14694.41 263
14695.56 248
14696.70 255
14697.84 231
14698.99 247
14700.13 254
14701.28 239
14702.42 259
14703.56 256
14704.71 254
14705.85 276
14707.00 261
14708.14 221
14709.28 254
14710.43 244
14711.57 259
14712.72 235
14713.86 245
14715.01 253
14716.15 252
14717.30 268
14718.44 230
14719.58 229
14720.73 242
14721.87 264
14723.02 253
14724.16 240
14725.31 224
14726.45 244
14727.60 243
14728.74 225
14729.89 252
14731.03 249
14732.18 264
14733.32 258
14734.47 227
14735.61 225
14736.76 253
14737.90 252
14739.05 230
14740.20 237
14741.34 231
14742.49 254
14743.63 238
14744.78 239
14745.92 239
14747.07 233
14748.21 230
14749.36 234
14750.51 229
14751.65 222
14752.80 229
14753.94 219
14755.09 241
14756.24 233
14757.38 232
14758.53 227
14759.67 233
14760.82 222
14761.97 227
14763.11 219
14764.26 220
14765.41 196
14766.55 232
14767.70 229
14768.85 239
14769.99 197
14771.14 214
14772.29 199
14773.43 213
14774.58 225
14775.73 221
14776.87 218
14778.02 211
14779.17 204
14780.31 201
14781.46 197
14782.61 218
14783.76 197
14784.90 216
14786.05 202
14787.20 202
14788.34 210
14789.49 186
14790.64 199
14791.79 188
14792.93 197
14794.08 193
14795.23 203
14796.38 183
14797.52 189
14798.67 193
14799.82 211
14800.97 193
14802.12 184
14803.26 208
14804.41 203
14805.56 179
14806.71 186
14807.86 186
14809.00 200
14810.15 185
14811.30 182
14812.45 180
14813.60 181
14814.74 161
14815.89 181
14817.04 194
14818.19 193
14819.34 181
14820.49 185
14821.64 160
14822.78 191
14823.93 182
14825.08 183
14826.23 173
14827.38 187
14828.53 162
14829.68 181
14830.83 172
14831.97 169
14833.12 154
14834.27 180
14835.42 182
14836.57 173
14837.72 167
14838.87 160
14840.02 162
14841.17 183
14842.32 176
14843.47 166
14844.62 174
14845.77 179
14846.92 190
14848.07 170
14849.22 180
14850.36 168
14851.51 163
14852.66 168
14853.81 192
14854.96 176
14856.11 150
14857.26 158
14858.41 149
14859.56 153
14860.71 176
14861.86 164
14863.01 181
14864.16 171
14865.32 147
14866.47 156
14867.62 157
14868.77 153
14869.92 143
14871.07 155
14872.22 181
14873.37 154
14874.52 167
14875.67 154
14876.82 177
14877.97 157
14879.12 163
14880.27 169
14881.42 159
14882.57 161
14883.73 165
14884.88 163
14886.03 157
14887.18 175
14888.33 158
14889.48 158
14890.63 150
14891.78 152
14892.94 166
14894.09 170
14895.24 176
14896.39 154
14897.54 156
14898.69 168
14899.84 146
14901.00 160
14902.15 135
14903.30 156
14904.45 170
14905.60 160
14906.76 160
14907.91 155
14909.06 164
14910.21 163
14911.36 167
14912.52 167
14913.67 171
14914.82 174
14915.97 158
14917.12 147
14918.28 151
14919.43 150
14920.58 169
14921.73 176
14922.89 172
14924.04 159
14925.19 152
14926.34 158
14927.50 175
14928.65 166
14929.80 144
14930.96 159
14932.11 158
14933.26 178
14934.41 162
14935.57 171
14936.72 160
14937.87 166
14939.03 169
14940.18 158
14941.33 133
14942.49 162
14943.64 155
14944.79 170
14945.95 164
14947.10 153
14948.25 158
14949.41 159
14950.56 168
14951.71 152
14952.87 172
14954.02 173
14955.18 161
14956.33 137
14957.48 148
14958.64 160
14959.79 162
14960.95 174
14962.10 170
14963.25 150
14964.41 167
14965.56 174
14966.72 173
14967.87 153
14969.02 158
14970.18 169
14971.33 171
14972.49 178
14973.64 174
14974.80 180
14975.95 180
14977.11 170
14978.26 163
14979.41 161
14980.57 159
14981.72 150
14982.88 178
14984.03 154
14985.19 165
14986.34 151
14987.50 161
14988.65 143
14989.81 152
14990.96 147
14992.12 165
14993.27 158
14994.43 159
14995.59 143
14996.74 144
14997.90 149
14999.05 141
15000.21 155
15001.36 151
15002.52 142
15003.67 151
15004.83 156
15005.99 141
15007.14 150
15008.30 150
15009.45 146
15010.61 152
15011.76 165
15012.92 156
15014.08 160
15015.23 152
15016.39 142
15017.55 160
15018.70 161
15019.86 146
15021.01 146
15022.17 146
15023.33 141
15024.48 145
15025.64 148
15026.80 156
15027.95 143
15029.11 153
15030.27 166
15031.42 155
15032.58 116
15033.74 153
15034.89 174
15036.05 153
15037.21 159
15038.36 155
15039.52 141
15040.68 126
15041.84 140
15042.99 162
15044.15 168
15045.31 145
15046.46 138
15047.62 159
15048.78 141
15049.94 138
15051.09 164
15052.25 163
15053.41 167
15054.57 150
15055.72 139
15056.88 138
15058.04 129
15059.20 150
15060.36 137
15061.51 152
15062.67 130
15063.83 135
15064.99 139
15066.15 136
15067.30 145
15068.46 151
15069.62 157
15070.78 156
15071.94 142
15073.09 137
15074.25 162
15075.41 156
15076.57 151
15077.73 147
15078.89 152
15080.05 152
15081.20 150
15082.36 134
15083.52 151
15084.68 145
15085.84 168
15087.00 154
15088.16 151
15089.32 129
15090.47 155
15091.63 167
15092.79 129
15093.95 142
15095.11 146
15096.27 149
15097.43 143
15098.59 134
15099.75 133
15100.91 152
15102.07 158
15103.23 147
15104.39 149
15105.55 154
15106.71 147
15107.86 160
15109.02 147
15110.18 124
15111.34 152
15112.50 165
15113.66 165
15114.82 143
15115.98 141
15117.14 157
15118.30 162
15119.46 155
15120.62 140
15121.78 146
15122.94 155
15124.10 180
15125.26 152
15126.43 136
15127.59 139
15128.75 158
15129.91 154
15131.07 162
15132.23 138
15133.39 150
15134.55 148
15135.71 155
15136.87 145
15138.03 152
15139.19 167
15140.35 159
15141.51 150
15142.68 141
15143.84 143
15145.00 142
15146.16 154
15147.32 164
15148.48 153
15149.64 152
15150.80 137
15151.96 147
15153.13 147
15154.29 134
15155.45 155
15156.61 150
15157.77 166
15158.93 166
15160.10 150
15161.26 149
15162.42 151
15163.58 170
15164.74 161
15165.90 161
15167.07 156
15168.23 172
15169.39 155
15170.55 162
15171.71 153
15172.88 169
15174.04 155
15175.20 175
15176.36 163
15177.53 142
15178.69 164
15179.85 177
15181.01 177
15182.18 186
15183.34 171
15184.50 176
15185.66 191
15186.83 182
15187.99 153
15189.15 151
15190.31 175
15191.48 180
15192.64 182
15193.80 168
15194.97 178
15196.13 168
15197.29 180
15198.46 163
15199.62 164
15200.78 167
15201.94 171
15203.11 183
15204.27 174
15205.44 189
15206.60 162
15207.76 178
15208.93 168
15210.09 183
15211.25 165
15212.42 168
15213.58 200
15214.74 174
15215.91 179
15217.07 196
15218.24 169
15219.40 169
15220.56 187
15221.73 175
15222.89 183
15224.06 187
15225.22 181
15226.38 174
15227.55 172
15228.71 197
15229.88 180
15231.04 199
15232.21 197
15233.37 194
15234.53 202
15235.70 181
15236.86 190
15238.03 207
15239.19 193
15240.36 174
15241.52 177
15242.69 200
15243.85 198
15245.02 196
15246.18 169
15247.35 207
15248.51 184
15249.68 195
15250.84 190
15252.01 200
15253.17 194
15254.34 193
15255.50 183
15256.67 181
15257.83 184
15259.00 181
15260.17 192
15261.33 174
15262.50 196
15263.66 184
15264.83 163
15265.99 177
15267.16 181
15268.32 181
15269.49 177
15270.66 164
15271.82 182
15272.99 178
15274.15 168
15275.32 168
15276.49 173
15277.65 173
15278.82 194
15279.99 173
15281.15 182
15282.32 166
15283.48 154
15284.65 169
15285.82 172
15286.98 179
15288.15 155
15289.32 177
15290.48 176
15291.65 176
15292.82 167
15293.98 172
15295.15 166
15296.32 178
15297.48 178
15298.65 181
15299.82 172
15300.99 157
15302.15 170
15303.32 172
15304.49 175
15305.65 163
15306.82 196
15307.99 175
15309.16 185
15310.32 159
15311.49 178
15312.66 178
15313.83 165
15314.99 178
15316.16 181
15317.33 174
15318.50 177
15319.66 178
15320.83 174
15322.00 184
15323.17 178
15324.34 201
15325.50 180
15326.67 181
15327.84 185
15329.01 187
15330.18 202
15331.34 180
15332.51 195
15333.68 195
15334.85 187
15336.02 175
15337.19 185
15338.36 193
15339.52 200
15340.69 179
15341.86 196
15343.03 180
15344.20 201
15345.37 191
15346.54 185
15347.70 205
15348.87 190
15350.04 191
15351.21 198
15352.38 173
15353.55 179
15354.72 189
15355.89 207
15357.06 201
15358.23 196
15359.40 221
15360.56 222
15361.73 211
15362.90 217
15364.07 207
15365.24 215
15366.41 225
15367.58 206
15368.75 215
15369.92 214
15371.09 202
15372.26 191
15373.43 213
15374.60 205
15375.77 204
15376.94 214
15378.11 204
15379.28 192
15380.45 224
15381.62 206
15382.79 197
15383.96 195
15385.13 185
15386.30 184
15387.47 198
15388.64 185
15389.81 187
15390.98 179
15392.15 211
15393.32 185
15394.49 195
15395.67 172
15396.84 183
15398.01 172
15399.18 172
15400.35 182
15401.52 187
15402.69 184
15403.86 185
15405.03 161
15406.20 155
15407.37 180
15408.55 161
15409.72 187
15410.89 180
15412.06 179
15413.23 158
15414.40 170
15415.57 180
15416.75 177
15417.92 161
15419.09 161
15420.26 155
15421.43 164
15422.60 171
15423.78 149
15424.95 153
15426.12 148
15427.29 157
15428.46 155
15429.63 170
15430.81 132
15431.98 163
15433.15 158
15434.32 168
15435.49 164
15436.67 192
15437.84 173
15439.01 174
15440.18 155
15441.36 163
15442.53 154
15443.70 148
15444.87 171
15446.05 147
15447.22 159
15448.39 155
15449.56 168
15450.74 143
15451.91 150
15453.08 141
15454.26 157
15455.43 179
15456.60 152
15457.77 150
15458.95 176
15460.12 147
15461.29 167
15462.47 162
15463.64 157
15464.81 151
15465.99 155
15467.16 159
15468.33 147
15469.51 164
15470.68 153
15471.85 162
15473.03 153
15474.20 155
15475.38 151
15476.55 158
15477.72 157
15478.90 142
15480.07 173
15481.24 140
15482.42 154
15483.59 139
15484.77 158
15485.94 152
15487.12 165
15488.29 151
15489.46 167
15490.64 151
15491.81 164
15492.99 158
15494.16 155
15495.34 149
15496.51 148
15497.68 152
15498.86 160
15500.03 173
15501.21 150
15502.38 167
15503.56 145
15504.73 155
15505.91 156
15507.08 166
15508.26 154
15509.43 150
15510.61 151
15511.78 149
15512.96 146
15514.13 173
15515.31 173
15516.48 145
15517.66 159
15518.83 144
15520.01 174
15521.18 135
15522.36 162
15523.54 148
15524.71 151
15525.89 154
15527.06 164
15528.24 147
15529.41 156
15530.59 158
15531.77 169
15532.94 159
15534.12 158
15535.29 152
15536.47 172
15537.65 147
15538.82 132
15540.00 161
15541.17 157
15542.35 152
15543.53 153
15544.70 168
15545.88 164
15547.06 149
15548.23 143
15549.41 163
15550.59 158
15551.76 170
15552.94 160
15554.12 151
15555.29 155
15556.47 137
15557.65 166
15558.82 158
15560.00 168
15561.18 158
15562.35 174
15563.53 171
15564.71 159
15565.88 152
15567.06 159
15568.24 159
15569.42 144
15570.59 147
15571.77 149
15572.95 158
15574.13 145
15575.30 176
15576.48 182
15577.66 167
15578.84 176
15580.01 166
15581.19 173
15582.37 165
15583.55 175
15584.73 169
15585.90 166
15587.08 147
15588.26 170
15589.44 172
15590.61 183
15591.79 160
15592.97 175
15594.15 177
15595.33 164
15596.51 154
15597.68 185
15598.86 177
15600.04 187
15601.22 178
15602.40 184
15603.58 180
15604.76 208
15605.93 175
15607.11 170
15608.29 168
15609.47 190
15610.65 184
15611.83 180
15613.01 194
15614.19 176
15615.36 197
15616.54 180
15617.72 161
15618.90 178
15620.08 183
15621.26 190
15622.44 190
15623.62 185
15624.80 186
15625.98 178
15627.16 184
15628.34 201
15629.52 200
15630.70 191
15631.88 185
15633.06 204
15634.24 187
15635.41 203
15636.59 184
15637.77 180
15638.95 200
15640.13 184
15641.31 201
15642.49 213
15643.67 203
15644.85 192
15646.03 197
15647.21 210
15648.40 213
15649.58 193
15650.76 221
15651.94 209
15653.12 194
15654.30 185
15655.48 217
15656.66 215
15657.84 208
15659.02 188
15660.20 173
15661.38 193
15662.56 196
15663.74 219
15664.92 187
15666.10 190
15667.29 202
15668.47 223
15669.65 176
15670.83 174
15672.01 167
15673.19 194
15674.37 191
15675.55 183
15676.73 185
15677.92 180
15679.10 194
15680.28 206
15681.46 190
15682.64 195
15683.82 184
15685.01 183
15686.19 192
15687.37 196
15688.55 174
15689.73 188
15690.91 189
15692.10 191
15693.28 186
15694.46 162
15695.64 192
15696.82 178
15698.01 176
15699.19 204
15700.37 172
15701.55 184
15702.74 181
15703.92 188
15705.10 168
15706.28 170
15707.46 176
15708.65 197
15709.83 193
15711.01 190
15712.20 182
15713.38 178
15714.56 182
15715.74 193
15716.93 181
15718.11 169
15719.29 181
15720.48 211
15721.66 209
15722.84 190
15724.02 170
15725.21 193
15726.39 214
15727.57 206
15728.76 184
15729.94 206
15731.12 211
15732.31 202
15733.49 208
15734.67 192
15735.86 185
15737.04 205
15738.23 175
15739.41 212
15740.59 185
15741.78 202
15742.96 200
15744.14 220
15745.33 195
15746.51 198
15747.70 194
15748.88 200
15750.06 210
15751.25 199
15752.43 200
15753.62 193
15754.80 228
15755.99 204
15757.17 217
15758.35 189
15759.54 195
15760.72 185
15761.91 195
15763.09 190
15764.28 204
15765.46 182
15766.65 204
15767.83 193
15769.02 197
15770.20 187
15771.39 194
15772.57 204
15773.76 189
15774.94 182
15776.13 192
15777.31 192
15778.50 168
15779.68 183
15780.87 182
15782.05 174
15783.24 180
15784.42 166
15785.61 188
15786.79 187
15787.98 203
15789.16 179
15790.35 187
15791.54 198
15792.72 193
15793.91 167
15795.09 188
15796.28 166
15797.46 177
15798.65 166
15799.84 169
15801.02 174
15802.21 175
15803.39 161
15804.58 166
15805.77 191
15806.95 166
15808.14 178
15809.33 191
15810.51 196
15811.70 186
15812.88 182
15814.07 168
15815.26 167
15816.44 189
15817.63 178
15818.82 164
15820.00 168
15821.19 170
15822.38 162
15823.57 181
15824.75 201
15825.94 188
15827.13 172
15828.31 183
15829.50 166
15830.69 176
15831.87 166
15833.06 166
15834.25 165
15835.44 165
15836.62 165
15837.81 174
15839.00 170
15840.19 164
15841.37 182
15842.56 156
15843.75 191
15844.94 175
15846.12 181
15847.31 164
15848.50 155
15849.69 188
15850.88 214
15852.06 173
15853.25 192
15854.44 172
15855.63 178
15856.82 181
15858.00 174
15859.19 170
15860.38 176
15861.57 188
15862.76 178
15863.94 175
15865.13 173
15866.32 190
15867.51 188
15868.70 193
15869.89 203
15871.08 174
15872.26 189
15873.45 177
15874.64 168
15875.83 171
15877.02 181
15878.21 183
15879.40 195
15880.59 158
15881.78 185
15882.96 187
15884.15 177
15885.34 198
15886.53 199
15887.72 205
15888.91 197
15890.10 202
15891.29 187
15892.48 199
15893.67 176
15894.86 191
15896.05 196
15897.24 181
15898.43 169
15899.62 202
15900.81 198
15902.00 202
15903.19 214
15904.38 218
15905.57 197
15906.76 200
15907.95 198
15909.14 212
15910.33 205
15911.52 190
15912.71 198
15913.90 200
15915.09 242
15916.28 193
15917.47 203
15918.66 217
15919.85 206
15921.04 219
15922.23 214
15923.42 210
15924.61 228
15925.80 236
15926.99 233
15928.18 214
15929.37 220
15930.56 199
15931.76 213
15932.95 229
15934.14 202
15935.33 208
15936.52 196
15937.71 191
15938.90 169
15940.09 198
15941.28 174
15942.48 209
15943.67 163
15944.86 188
15946.05 158
15947.24 176
15948.43 182
15949.62 182
15950.82 182
15952.01 175
15953.20 173
15954.39 181
15955.58 169
15956.78 154
15957.97 156
15959.16 165
15960.35 170
15961.54 159
15962.74 172
15963.93 155
15965.12 146
15966.31 157
15967.50 157
15968.70 149
15969.89 146
15971.08 174
15972.27 160
15973.47 157
15974.66 147
15975.85 142
15977.04 148
15978.24 130
15979.43 156
15980.62 160
15981.81 147
15983.01 139
15984.20 162
15985.39 150
15986.59 143
15987.78 144
15988.97 155
15990.17 143
15991.36 136
15992.55 142
15993.74 145
15994.94 149
15996.13 147
15997.32 150
15998.52 140
15999.71 152
16000.91 134
16002.10 159
16003.29 142
16004.49 150
16005.68 145
16006.87 134
16008.07 145
16009.26 134
16010.45 142
16011.65 148
16012.84 146
16014.04 135
16015.23 147
16016.42 151
16017.62 164
16018.81 138
16020.01 149
16021.20 134
16022.40 126
16023.59 123
16024.78 132
16025.98 116
16027.17 153
16028.37 130
16029.56 135
16030.76 130
16031.95 145
16033.15 143
16034.34 137
16035.54 143
16036.73 159
16037.93 155
16039.12 137
16040.32 140
16041.51 145
16042.71 158
16043.90 117
16045.10 138
16046.29 143
16047.49 137
16048.68 119
16049.88 137
16051.07 134
16052.27 122
16053.46 122
16054.66 141
16055.85 157
16057.05 122
16058.25 127
16059.44 131
16060.64 141
16061.83 138
16063.03 145
16064.22 124
16065.42 124
16066.62 121
16067.81 152
16069.01 134
16070.20 119
16071.40 147
16072.60 132
16073.79 148
16074.99 120
16076.19 123
16077.38 144
16078.58 129
16079.78 151
16080.97 136
16082.17 143
16083.36 121
16084.56 114
16085.76 128
16086.95 134
16088.15 133
16089.35 127
16090.55 122
16091.74 134
16092.94 113
16094.14 114
16095.33 127
16096.53 124
16097.73 110
16098.92 125
16100.12 140
16101.32 143
16102.52 129
16103.71 129
16104.91 126
16106.11 126
16107.31 123
16108.50 121
16109.70 130
16110.90 107
16112.10 127
16113.29 134
16114.49 132
16115.69 107
16116.89 120
16118.08 133
16119.28 133
16120.48 112
16121.68 123
16122.88 127
16124.07 118
16125.27 107
16126.47 121
16127.67 139
16128.87 120
16130.07 130
16131.26 124
16132.46 111
16133.66 109
16134.86 120
16136.06 122
16137.26 133
16138.46 119
16139.65 134
16140.85 120
16142.05 126
16143.25 128
16144.45 119
16145.65 136
16146.85 144
16148.05 138
16149.25 119
16150.44 117
16151.64 114
16152.84 129
16154.04 128
16155.24 119
16156.44 124
16157.64 134
16158.84 126
16160.04 98
16161.24 121
16162.44 120
16163.64 140
16164.84 119
16166.04 138
16167.24 112
16168.44 135
16169.64 129
16170.84 122
16172.04 112
16173.24 115
16174.44 128
16175.64 141
16176.84 134
16178.04 117
16179.24 123
16180.44 137
16181.64 134
16182.84 136
16184.04 130
16185.24 116
16186.44 136
16187.64 121
16188.84 121
16190.04 121
16191.24 128
16192.44 115
16193.64 109
16194.84 124
16196.04 130
16197.24 131
16198.44 123
16199.64 132
16200.85 124
16202.05 125
16203.25 115
16204.45 143
16205.65 133
16206.85 115
16208.05 127
16209.25 139
16210.45 146
16211.66 138
16212.86 129
16214.06 116
16215.26 142
16216.46 135
16217.66 128
16218.87 125
16220.07 129
16221.27 140
16222.47 144
16223.67 120
16224.87 128
16226.08 120
16227.28 135
16228.48 131
16229.68 131
16230.88 110
16232.09 127
16233.29 135
16234.49 130
16235.69 130
16236.90 117
16238.10 144
16239.30 143
16240.50 150
16241.70 135
16242.91 118
16244.11 138
16245.31 145
16246.51 119
16247.72 121
16248.92 132
16250.12 140
16251.33 122
16252.53 129
16253.73 143
16254.93 146
16256.14 129
16257.34 132
16258.54 143
16259.75 132
16260.95 145
16262.15 151
16263.36 145
16264.56 135
16265.76 140
16266.97 133
16268.17 138
16269.37 142
16270.58 125
16271.78 130
16272.98 138
16274.19 134
16275.39 130
16276.60 153
16277.80 128
16279.00 143
16280.21 115
16281.41 138
16282.62 111
16283.82 129
16285.02 126
16286.23 135
16287.43 124
16288.64 119
16289.84 150
16291.04 128
16292.25 120
16293.45 133
16294.66 136
16295.86 134
16297.07 145
16298.27 124
16299.48 116
16300.68 119
16301.88 135
16303.09 137
16304.29 154
16305.50 129
16306.70 128
16307.91 121
16309.11 135
16310.32 129
16311.52 131
16312.73 134
16313.93 137
16315.14 146
16316.34 113
16317.55 127
16318.76 110
16319.96 124
16321.17 127
16322.37 124
16323.58 106
16324.78 129
16325.99 126
16327.19 131
16328.40 116
16329.61 127
16330.81 157
16332.02 140
16333.22 125
16334.43 114
16335.63 116
16336.84 128
16338.05 122
16339.25 130
16340.46 111
16341.66 100
16342.87 134
16344.08 132
16345.28 110
16346.49 112
16347.70 106
16348.90 126
16350.11 108
16351.32 110
16352.52 112
16353.73 117
16354.94 108
16356.14 128
16357.35 127
16358.56 129
16359.76 113
16360.97 126
16362.18 118
16363.38 116
16364.59 114
16365.80 118
16367.00 133
16368.21 115
16369.42 112
16370.63 102
16371.83 119
16373.04 123
16374.25 119
16375.46 123
16376.66 118
16377.87 108
16379.08 131
16380.29 110
16381.49 116
16382.70 99
16383.91 115
16385.12 128
16386.32 104
16387.53 107
16388.74 102
16389.95 110
16391.16 107
16392.36 111
16393.57 126
16394.78 114
16395.99 111
16397.20 130
16398.41 124
16399.61 102
16400.82 95
16402.03 133
16403.24 125
16404.45 105
16405.66 104
16406.86 121
16408.07 112
16409.28 103
16410.49 113
16411.70 125
16412.91 121
16414.12 99
16415.33 123
16416.53 126
16417.74 122
16418.95 112
16420.16 126
16421.37 119
16422.58 100
16423.79 113
16425.00 117
16426.21 117
16427.42 89
16428.63 106
16429.84 115
16431.05 115
16432.25 111
16433.46 109
16434.67 123
16435.88 109
16437.09 105
16438.30 112
16439.51 105
16440.72 114
16441.93 117
16443.14 99
16444.35 105
16445.56 111
16446.77 108
16447.98 116
16449.19 96
16450.40 91
16451.61 119
16452.82 114
16454.03 105
16455.24 106
16456.45 123
16457.66 136
16458.88 112
16460.09 106
16461.30 107
16462.51 109
16463.72 106
16464.93 101
16466.14 107
16467.35 110
16468.56 100
16469.77 123
16470.98 98
16472.19 101
16473.40 105
16474.62 132
16475.83 125
16477.04 101
16478.25 115
16479.46 130
16480.67 113
16481.88 88
16483.09 107
16484.31 109
16485.52 109
16486.73 91
16487.94 108
16489.15 108
16490.36 91
16491.58 100
16492.79 123
16494.00 115
16495.21 97
16496.42 105
16497.63 108
16498.85 95
16500.06 101
16501.27 109
16502.48 106
16503.69 95
16504.91 111
16506.12 114
16507.33 119
16508.54 99
16509.76 127
16510.97 104
16512.18 103
16513.39 119
16514.61 111
16515.82 117
16517.03 109
16518.24 98
16519.46 109
16520.67 113
16521.88 102
16523.10 103
16524.31 114
16525.52 114
16526.73 107
16527.95 127
16529.16 126
16530.37 121
16531.59 122
16532.80 109
16534.01 110
16535.23 118
16536.44 118
16537.65 112
16538.87 110
16540.08 107
16541.29 121
16542.51 125
16543.72 117
16544.93 104
16546.15 118
16547.36 123
16548.58 123
16549.79 120
16551.00 128
16552.22 116
16553.43 128
16554.65 136
16555.86 121
16557.07 128
16558.29 119
16559.50 134
16560.72 135
16561.93 126
16563.14 112
16564.36 127
16565.57 139
16566.79 128
16568.00 132
16569.22 129
16570.43 110
16571.65 128
16572.86 128
16574.08 131
16575.29 139
16576.51 106
16577.72 127
16578.93 117
16580.15 115
16581.36 118
16582.58 124
16583.79 144
16585.01 97
16586.23 119
16587.44 126
16588.66 121
16589.87 116
16591.09 113
16592.30 120
16593.52 109
16594.73 106
16595.95 124
16597.16 119
16598.38 108
16599.60 111
16600.81 121
16602.03 124
16603.24 98
16604.46 114
16605.67 130
16606.89 106
16608.11 102
16609.32 130
16610.54 131
16611.75 113
16612.97 105
16614.19 112
16615.40 102
16616.62 110
16617.84 104
16619.05 119
16620.27 113
16621.48 103
16622.70 114
16623.92 127
16625.13 114
16626.35 110
16627.57 107
16628.78 109
16630.00 116
16631.22 98
16632.44 110
16633.65 116
16634.87 98
16636.09 111
16637.30 118
16638.52 105
16639.74 97
16640.95 97
16642.17 107
16643.39 116
16644.61 111
16645.82 96
16647.04 98
16648.26 113
16649.48 112
16650.69 105
16651.91 92
16653.13 104
16654.35 101
16655.56 112
16656.78 96
16658.00 100
16659.22 105
16660.44 109
16661.65 100
16662.87 87
16664.09 105
16665.31 94
16666.53 108
16667.74 98
16668.96 105
16670.18 98
16671.40 113
16672.62 110
16673.84 115
16675.05 99
16676.27 109
16677.49 115
16678.71 119
16679.93 107
16681.15 105
16682.37 109
16683.58 112
16684.80 91
16686.02 106
16687.24 108
16688.46 117
16689.68 97
16690.90 78
16692.12 99
16693.34 93
16694.55 110
16695.77 102
16696.99 98
16698.21 117
16699.43 119
16700.65 115
16701.87 95
16703.09 89
16704.31 106
16705.53 123
16706.75 112
16707.97 94
16709.19 96
16710.41 115
16711.63 114
16712.85 101
16714.07 95
16715.29 121
16716.51 107
16717.73 100
16718.95 102
16720.17 87
16721.39 100
16722.61 102
16723.83 114
16725.05 121
16726.27 93
16727.49 100
16728.71 97
16729.93 91
16731.15 105
16732.37 98
16733.59 109
16734.81 88
16736.03 99
16737.25 89
16738.47 101
16739.69 93
16740.92 100
16742.14 98
16743.36 88
16744.58 106
16745.80 106
16747.02 103
16748.24 82
16749.46 106
16750.68 103
16751.90 114
16753.13 96
16754.35 92
16755.57 88
16756.79 87
16758.01 93
16759.23 84
16760.45 120
16761.68 94
16762.90 105
16764.12 109
16765.34 100
16766.56 110
16767.79 109
16769.01 102
16770.23 97
16771.45 80
16772.67 105
16773.89 89
16775.12 105
16776.34 87
16777.56 106
16778.78 86
16780.01 95
16781.23 110
16782.45 108
16783.67 104
16784.90 100
16786.12 98
16787.34 84
16788.56 101
16789.79 93
16791.01 97
16792.23 107
16793.45 101
16794.68 82
16795.90 104
16797.12 99
16798.35 102
16799.57 102
16800.79 90
16802.01 98
16803.24 94
16804.46 112
16805.68 91
16806.91 97
16808.13 93
16809.35 110
16810.58 102
16811.80 97
16813.02 97
16814.25 91
16815.47 102
16816.69 98
16817.92 115
16819.14 87
16820.37 102
16821.59 101
16822.81 106
16824.04 89
16825.26 104
16826.49 108
16827.71 99
16828.93 108
16830.16 109
16831.38 96
16832.61 106
16833.83 115
16835.05 81
16836.28 111
16837.50 86
16838.73 114
16839.95 96
16841.18 108
16842.40 87
16843.63 110
16844.85 97
16846.07 102
16847.30 94
16848.52 107
16849.75 114
16850.97 105
16852.20 107
16853.42 102
16854.65 112
16855.87 103
16857.10 120
16858.32 94
16859.55 106
16860.77 82
16862.00 114
16863.22 112
16864.45 117
16865.68 107
16866.90 94
16868.13 92
16869.35 99
16870.58 109
16871.80 104
16873.03 110
16874.25 103
16875.48 97
16876.71 96
16877.93 119
16879.16 110
16880.38 119
16881.61 101
16882.84 99
16884.06 100
16885.29 124
16886.51 115
16887.74 102
16888.97 104
16890.19 100
16891.42 117
16892.65 106
16893.87 120
16895.10 103
16896.32 117
16897.55 109
16898.78 112
16900.00 90
16901.23 104
16902.46 113
16903.68 108
16904.91 103
16906.14 93
16907.37 113
16908.59 120
16909.82 105
16911.05 108
16912.27 96
16913.50 112
16914.73 112
16915.95 92
16917.18 92
16918.41 84
16919.64 118
16920.86 106
16922.09 113
16923.32 91
16924.55 98
16925.77 116
16927.00 115
16928.23 98
16929.46 111
16930.69 108
16931.91 111
16933.14 101
16934.37 80
16935.60 106
16936.82 100
16938.05 116
16939.28 83
16940.51 108
16941.74 91
16942.97 92
16944.19 94
16945.42 113
16946.65 99
16947.88 111
16949.11 118
16950.34 106
16951.56 99
16952.79 89
16954.02 127
16955.25 116
16956.48 101
16957.71 97
16958.94 106
16960.16 93
16961.39 104
16962.62 97
16963.85 101
16965.08 104
16966.31 105
16967.54 112
16968.77 98
16970.00 99
16971.23 104
16972.46 106
16973.68 113
16974.91 101
16976.14 88
16977.37 99
16978.60 73
16979.83 94
16981.06 81
16982.29 100
16983.52 94
16984.75 108
16985.98 107
16987.21 100
16988.44 81
16989.67 84
16990.90 119
16992.13 85
16993.36 103
16994.59 111
16995.82 101
16997.05 91
16998.28 96
16999.51 82
17000.74 107
17001.97 112
17003.20 97
17004.43 103
17005.66 102
17006.89 96
17008.12 97
17009.35 108
17010.58 88
17011.82 103
17013.05 84
17014.28 104
17015.51 93
17016.74 91
17017.97 85
17019.20 106
17020.43 95
17021.66 95
17022.89 105
17024.12 111
17025.36 95
17026.59 89
17027.82 99
17029.05 93
17030.28 100
17031.51 93
17032.74 107
17033.98 71
17035.21 100
17036.44 93
17037.67 114
17038.90 90
17040.13 98
17041.37 102
17042.60 101
17043.83 90
17045.06 101
17046.29 102
17047.53 97
17048.76 88
17049.99 109
17051.22 109
17052.45 79
17053.69 103
17054.92 94
17056.15 107
17057.38 97
17058.62 96
17059.85 111
17061.08 96
17062.31 89
17063.55 90
17064.78 102
17066.01 69
17067.24 96
17068.48 116
17069.71 115
17070.94 80
17072.17 100
17073.41 78
17074.64 100
17075.87 86
17077.11 108
17078.34 101
17079.57 97
17080.81 91
17082.04 94
17083.27 85
17084.51 87
17085.74 87
17086.97 102
17088.21 95
17089.44 83
17090.67 85
17091.91 91
17093.14 105
17094.37 92
17095.61 101
17096.84 85
17098.08 105
17099.31 94
17100.54 97
17101.78 84
17103.01 96
17104.25 100
17105.48 101
17106.71 94
17107.95 71
17109.18 94
17110.42 100
17111.65 110
17112.88 91
17114.12 107
17115.35 80
17116.59 91
17117.82 96
17119.06 92
17120.29 99
17121.53 93
17122.76 98
17124.00 97
17125.23 83
17126.47 82
17127.70 94
17128.94 97
17130.17 82
17131.41 80
17132.64 99
17133.88 89
17135.11 97
17136.35 85
17137.58 101
17138.82 86
17140.05 103
17141.29 101
17142.52 76
17143.76 85
17144.99 81
17146.23 81
17147.46 86
17148.70 84
17149.94 81
17151.17 99
17152.41 105
17153.64 100
17154.88 96
17156.12 96
17157.35 96
17158.59 84
17159.82 95
17161.06 100
17162.30 84
17163.53 96
17164.77 94
17166.00 79
17167.24 86
17168.48 92
17169.71 112
17170.95 89
17172.19 91
17173.42 82
17174.66 101
17175.90 94
17177.13 93
17178.37 100
17179.61 96
17180.84 91
17182.08 88
17183.32 74
17184.55 78
17185.79 92
17187.03 92
17188.26 88
17189.50 77
17190.74 81
17191.98 85
17193.21 98
17194.45 81
17195.69 71
17196.93 88
17198.16 83
17199.40 93
17200.64 86
17201.88 95
17203.11 75
17204.35 71
17205.59 102
17206.83 93
17208.06 84
17209.30 81
17210.54 78
17211.78 95
17213.02 71
17214.25 88
17215.49 83
17216.73 99
17217.97 85
17219.21 73
17220.44 92
17221.68 91
17222.92 84
17224.16 82
17225.40 86
17226.64 76
17227.87 97
17229.11 92
17230.35 96
17231.59 80
17232.83 81
17234.07 84
17235.31 98
17236.55 68
17237.78 75
17239.02 87
17240.26 73
17241.50 61
17242.74 83
17243.98 102
17245.22 89
17246.46 77
17247.70 94
17248.94 85
17250.18 69
17251.41 81
17252.65 81
17253.89 89
17255.13 78
17256.37 78
17257.61 83
17258.85 91
17260.09 84
17261.33 87
17262.57 87
17263.81 80
17265.05 84
17266.29 79
17267.53 87
17268.77 74
17270.01 84
17271.25 79
17272.49 92
17273.73 77
17274.97 73
17276.21 77
17277.45 72
17278.69 82
17279.93 86
17281.17 93
17282.41 67
17283.65 93
17284.89 84
17286.13 89
17287.38 84
17288.62 89
17289.86 84
17291.10 92
17292.34 75
17293.58 81
17294.82 76
17296.06 79
17297.30 80
17298.54 99
17299.78 83
17301.03 78
17302.27 82
17303.51 83
17304.75 91
17305.99 77
17307.23 88
17308.47 82
17309.71 78
17310.96 78
17312.20 73
17313.44 85
17314.68 91
17315.92 95
17317.16 83
17318.41 87
17319.65 78
17320.89 83
17322.13 65
17323.37 67
17324.62 77
17325.86 86
17327.10 85
17328.34 64
17329.58 63
17330.83 89
17332.07 87
17333.31 88
17334.55 85
17335.80 84
17337.04 85
17338.28 91
17339.52 80
17340.77 94
17342.01 94
17343.25 90
17344.49 99
17345.74 93
17346.98 80
17348.22 73
17349.46 83
17350.71 87
17351.95 71
17353.19 86
17354.44 84
17355.68 94
17356.92 82
17358.17 76
17359.41 86
17360.65 84
17361.90 97
17363.14 88
17364.38 88
17365.63 97
17366.87 80
17368.11 95
17369.36 91
17370.60 74
17371.84 79
17373.09 100
17374.33 103
17375.58 82
17376.82 72
17378.06 92
17379.31 86
17380.55 83
17381.80 76
17383.04 100
17384.28 98
17385.53 85
17386.77 87
17388.02 102
17389.26 80
17390.50 90
17391.75 91
17392.99 100
17394.24 94
17395.48 102
17396.73 87
17397.97 85
17399.22 85
17400.46 84
17401.71 98
17402.95 94
17404.20 90
17405.44 89
17406.69 83
17407.93 67
17409.18 94
17410.42 101
17411.67 83
17412.91 87
17414.16 94
17415.40 86
17416.65 99
17417.89 83
17419.14 96
17420.38 104
17421.63 92
17422.87 87
17424.12 89
17425.36 78
17426.61 82
17427.86 85
17429.10 85
17430.35 94
17431.59 80
17432.84 99
17434.08 85
17435.33 87
17436.58 96
17437.82 86
17439.07 90
17440.32 99
17441.56 93
17442.81 80
17444.05 91
17445.30 91
17446.55 90
17447.79 110
17449.04 96
17450.29 92
17451.53 116
17452.78 98
17454.03 86
17455.27 85
17456.52 111
17457.77 103
17459.01 74
17460.26 88
17461.51 107
17462.75 107
17464.00 99
17465.25 100
17466.49 106
17467.74 105
17468.99 89
17470.24 115
17471.48 86
17472.73 109
17473.98 100
17475.22 120
17476.47 113
17477.72 92
17478.97 110
17480.21 99
17481.46 112
17482.71 111
17483.96 122
17485.21 103
17486.45 90
17487.70 102
17488.95 110
17490.20 98
17491.44 100
17492.69 103
17493.94 109
17495.19 106
17496.44 91
17497.69 106
17498.93 104
17500.18 111
17501.43 94
17502.68 117
17503.93 104
17505.18 102
17506.42 104
17507.67 118
17508.92 114
17510.17 114
17511.42 107
17512.67 122
17513.92 108
17515.16 106
17516.41 126
17517.66 121
17518.91 93
17520.16 94
17521.41 110
17522.66 126
17523.91 105
17525.16 116
17526.41 127
17527.66 122
17528.90 104
17530.15 111
17531.40 125
17532.65 99
17533.90 108
17535.15 125
17536.40 118
17537.65 119
17538.90 122
17540.15 127
17541.40 124
17542.65 125
17543.90 108
17545.15 122
17546.40 111
17547.65 122
17548.90 131
17550.15 112
17551.40 107
17552.65 107
17553.90 123
17555.15 126
17556.40 115
17557.65 99
17558.90 132
17560.15 123
17561.40 118
17562.65 92
17563.90 137
17565.15 107
17566.40 129
17567.65 138
17568.91 118
17570.16 131
17571.41 115
17572.66 145
17573.91 121
17575.16 108
17576.41 127
17577.66 137
17578.91 116
17580.16 100
17581.42 117
17582.67 131
17583.92 105
17585.17 107
17586.42 116
17587.67 132
17588.92 118
17590.17 121
17591.43 127
17592.68 121
17593.93 124
17595.18 120
17596.43 137
17597.68 123
17598.94 126
17600.19 119
17601.44 132
17602.69 117
17603.94 122
17605.20 132
17606.45 123
17607.70 132
17608.95 117
17610.20 142
17611.46 118
17612.71 138
17613.96 143
17615.21 152
17616.47 119
17617.72 137
17618.97 129
17620.22 132
17621.48 135
17622.73 128
17623.98 126
17625.23 141
17626.49 130
17627.74 120
17628.99 140
17630.25 120
17631.50 113
17632.75 131
17634.00 144
17635.26 110
17636.51 116
17637.76 105
17639.02 130
17640.27 123
17641.52 107
17642.78 120
17644.03 124
17645.28 117
17646.54 104
17647.79 116
17649.04 120
17650.30 125
17651.55 114
17652.81 114
17654.06 118
17655.31 110
17656.57 100
17657.82 105
17659.08 122
17660.33 103
17661.58 97
17662.84 121
17664.09 111
17665.35 98
17666.60 119
17667.85 99
17669.11 100
17670.36 95
17671.62 103
17672.87 94
17674.13 104
17675.38 98
17676.64 113
17677.89 103
17679.14 93
17680.40 101
17681.65 112
17682.91 99
17684.16 104
17685.42 103
17686.67 98
17687.93 80
17689.18 100
17690.44 112
17691.69 98
17692.95 106
17694.20 98
17695.46 97
17696.71 94
17697.97 100
17699.22 98
17700.48 89
17701.74 92
17702.99 89
17704.25 100
17705.50 96
17706.76 82
17708.01 87
17709.27 105
17710.53 101
17711.78 96
17713.04 87
17714.29 75
17715.55 91
17716.80 102
17718.06 95
17719.32 94
17720.57 92
17721.83 108
17723.09 100
17724.34 100
17725.60 86
17726.85 96
17728.11 94
17729.37 87
17730.62 104
17731.88 84
17733.14 84
17734.39 90
17735.65 92
17736.91 92
17738.16 102
17739.42 87
17740.68 100
17741.93 94
17743.19 96
17744.45 77
17745.70 82
17746.96 96
17748.22 73
17749.48 82
17750.73 87
17751.99 105
17753.25 91
17754.51 98
17755.76 91
17757.02 94
17758.28 97
17759.53 97
17760.79 83
17762.05 83
17763.31 89
17764.57 97
17765.82 91
17767.08 82
17768.34 83
17769.60 85
17770.85 94
17772.11 83
17773.37 81
17774.63 84
17775.89 99
17777.14 94
17778.40 107
17779.66 77
17780.92 87
17782.18 103
17783.44 82
17784.69 84
17785.95 85
17787.21 103
17788.47 84
17789.73 77
17790.99 82
17792.25 90
17793.50 87
17794.76 95
17796.02 82
17797.28 74
17798.54 75
17799.80 81
17801.06 88
17802.32 84
17803.58 82
17804.83 82
17806.09 99
17807.35 95
17808.61 94
17809.87 91
17811.13 87
17812.39 86
17813.65 77
17814.91 79
17816.17 78
17817.43 85
17818.69 84
17819.95 75
17821.21 79
17822.47 88
17823.73 83
17824.99 95
17826.25 74
17827.51 89
17828.77 78
17830.03 102
17831.29 75
17832.55 74
17833.81 76
17835.07 89
17836.33 86
17837.59 99
17838.85 73
17840.11 63
17841.37 88
17842.63 88
17843.89 86
17845.15 85
17846.41 82
17847.67 72
17848.93 97
17850.19 85
17851.45 85
17852.71 79
17853.98 95
17855.24 85
17856.50 96
17857.76 69
17859.02 86
17860.28 94
17861.54 84
17862.80 80
17864.06 78
17865.32 96
17866.59 73
17867.85 90
17869.11 74
17870.37 91
17871.63 69
17872.89 80
17874.15 78
17875.42 79
17876.68 80
17877.94 90
17879.20 79
17880.46 90
17881.73 70
17882.99 73
17884.25 81
17885.51 78
17886.77 71
17888.04 73
17889.30 92
17890.56 79
17891.82 74
17893.08 68
17894.35 97
17895.61 82
17896.87 83
17898.13 76
17899.40 75
17900.66 72
17901.92 66
17903.18 79
17904.45 85
17905.71 82
17906.97 74
17908.23 82
17909.50 81
17910.76 76
17912.02 65
17913.29 86
17914.55 73
17915.81 75
17917.07 79
17918.34 69
17919.60 77
17920.86 87
17922.13 76
17923.39 81
17924.65 79
17925.92 91
17927.18 106
17928.44 65
17929.71 98
17930.97 69
17932.24 78
17933.50 77
17934.76 76
17936.03 78
17937.29 67
17938.55 72
17939.82 99
17941.08 80
17942.35 72
17943.61 88
17944.87 73
17946.14 97
17947.40 64
17948.67 85
17949.93 74
17951.19 84
17952.46 77
17953.72 65
17954.99 68
17956.25 80
17957.52 73
17958.78 77
17960.05 75
17961.31 74
17962.58 72
17963.84 76
17965.10 87
17966.37 70
17967.63 76
17968.90 83
17970.16 99
17971.43 71
17972.69 80
17973.96 58
17975.22 67
17976.49 70
17977.76 86
17979.02 67
17980.29 76
17981.55 79
17982.82 78
17984.08 84
17985.35 62
17986.61 74
17987.88 83
17989.14 75
17990.41 63
17991.68 85
17992.94 66
17994.21 75
17995.47 70
17996.74 88
17998.00 59
17999.27 66
18000.54 80
18001.80 63
18003.07 86
18004.34 73
18005.60 79
18006.87 78
18008.13 73
18009.40 60
18010.67 71
18011.93 86
18013.20 85
18014.47 65
18015.73 72
18017.00 78
18018.27 79
18019.53 70
18020.80 77
18022.07 94
18023.33 64
18024.60 75
18025.87 75
18027.13 81
18028.40 71
18029.67 78
18030.93 83
18032.20 75
18033.47 84
18034.74 77
18036.00 77
18037.27 71
18038.54 83
18039.81 70
18041.07 82
18042.34 68
18043.61 82
18044.88 86
18046.14 65
18047.41 71
18048.68 72
18049.95 78
18051.21 77
18052.48 69
18053.75 84
18055.02 84
18056.29 74
18057.55 87
18058.82 87
18060.09 71
18061.36 78
18062.63 83
18063.90 72
18065.16 83
18066.43 79
18067.70 83
18068.97 77
18070.24 78
18071.51 73
18072.77 91
18074.04 97
18075.31 80
18076.58 77
18077.85 67
18079.12 81
18080.39 80
18081.66 84
18082.92 63
18084.19 74
18085.46 80
18086.73 80
18088.00 69
18089.27 68
18090.54 78
18091.81 84
18093.08 85
18094.35 64
18095.62 73
18096.89 73
18098.16 71
18099.42 73
18100.69 75
18101.96 77
18103.23 74
18104.50 87
18105.77 79
18107.04 65
18108.31 75
18109.58 74
18110.85 90
18112.12 82
18113.39 55
18114.66 72
18115.93 91
18117.20 76
18118.47 63
18119.74 70
18121.01 90
18122.28 79
18123.55 74
18124.82 84
18126.09 68
18127.36 66
18128.64 88
18129.91 72
18131.18 66
18132.45 62
18133.72 85
18134.99 91
18136.26 68
18137.53 61
18138.80 76
18140.07 104
18141.34 75
18142.61 58
18143.89 77
18145.16 71
18146.43 91
18147.70 80
18148.97 81
18150.24 60
18151.51 69
18152.78 92
18154.06 81
18155.33 72
18156.60 59
18157.87 76
18159.14 94
18160.41 70
18161.69 67
18162.96 78
18164.23 61
18165.50 73
18166.77 77
18168.04 84
18169.32 58
18170.59 71
18171.86 76
18173.13 62
18174.40 59
18175.68 74
18176.95 73
18178.22 79
18179.49 61
18180.77 71
18182.04 73
18183.31 73
18184.58 66
18185.86 70
18187.13 86
18188.40 66
18189.67 79
18190.95 71
18192.22 73
18193.49 68
18194.76 74
18196.04 73
18197.31 77
18198.58 58
18199.86 78
18201.13 70
18202.40 76
18203.68 78
18204.95 69
18206.22 88
18207.50 65
18208.77 85
18210.04 79
18211.32 78
18212.59 63
18213.86 73
18215.14 87
18216.41 76
18217.68 47
18218.96 69
18220.23 63
18221.51 63
18222.78 59
18224.05 68
18225.33 69
18226.60 64
18227.87 66
18229.15 60
18230.42 73
18231.70 66
18232.97 86
18234.25 70
18235.52 71
18236.79 71
18238.07 67
18239.34 64
18240.62 77
18241.89 69
18243.17 80
18244.44 90
18245.72 78
18246.99 73
18248.26 76
18249.54 76
18250.81 78
18252.09 77
18253.36 74
18254.64 92
18255.91 70
18257.19 70
18258.46 69
18259.74 81
18261.01 75
18262.29 80
18263.57 85
18264.84 76
18266.12 63
18267.39 75
18268.67 78
18269.94 57
18271.22 78
18272.49 74
18273.77 73
18275.04 63
18276.32 72
18277.60 74
18278.87 69
18280.15 68
18281.42 78
18282.70 84
18283.98 69
18285.25 83
18286.53 65
18287.80 73
18289.08 77
18290.36 81
18291.63 84
18292.91 88
18294.18 72
18295.46 74
18296.74 81
18298.01 86
18299.29 67
18300.57 81
18301.84 78
18303.12 87
18304.40 66
18305.67 79
18306.95 80
18308.23 81
18309.50 86
18310.78 75
18312.06 73
18313.34 63
18314.61 64
18315.89 82
18317.17 67
18318.44 74
18319.72 79
18321.00 90
18322.28 68
18323.55 70
18324.83 79
18326.11 75
18327.39 62
18328.66 76
18329.94 74
18331.22 79
18332.50 63
18333.77 83
18335.05 72
18336.33 84
18337.61 77
18338.88 72
18340.16 65
18341.44 92
18342.72 83
18344.00 97
18345.27 76
18346.55 77
18347.83 90
18349.11 94
18350.39 84
18351.67 72
18352.94 73
18354.22 76
18355.50 88
18356.78 73
18358.06 71
18359.34 81
18360.62 89
18361.89 88
18363.17 67
18364.45 75
18365.73 75
18367.01 74
18368.29 76
18369.57 86
18370.85 82
18372.13 84
18373.40 87
18374.68 70
18375.96 68
18377.24 71
18378.52 68
18379.80 85
18381.08 77
18382.36 69
18383.64 81
18384.92 84
18386.20 87
18387.48 78
18388.76 68
18390.04 69
18391.32 79
18392.60 79
18393.88 92
18395.16 81
18396.44 71
18397.72 90
18399.00 79
18400.28 69
18401.56 61
18402.84 72
18404.12 61
18405.40 73
18406.68 86
18407.96 74
18409.24 70
18410.52 71
18411.80 85
18413.08 65
18414.36 57
18415.64 74
18416.92 80
18418.20 86
18419.48 60
18420.76 78
18422.04 74
18423.32 82
18424.61 85
18425.89 89
18427.17 66
18428.45 66
18429.73 63
18431.01 79
18432.29 73
18433.57 70
18434.85 79
18436.14 70
18437.42 63
18438.70 60
18439.98 69
18441.26 87
18442.54 74
18443.82 64
18445.11 85
18446.39 84
18447.67 72
18448.95 86
18450.23 81
18451.51 69
18452.80 76
18454.08 72
18455.36 61
18456.64 69
18457.92 64
18459.21 71
18460.49 78
18461.77 67
18463.05 55
18464.33 80
18465.62 68
18466.90 75
18468.18 66
18469.46 75
18470.75 71
18472.03 73
18473.31 64
18474.59 65
18475.88 77
18477.16 66
18478.44 75
18479.73 75
18481.01 60
18482.29 60
18483.57 87
18484.86 69
18486.14 75
18487.42 56
18488.71 60
18489.99 68
18491.27 64
18492.56 68
18493.84 84
18495.12 65
18496.41 73
18497.69 67
18498.97 70
18500.26 57
18501.54 70
18502.82 79
18504.11 67
18505.39 83
18506.67 59
18507.96 84
18509.24 72
18510.53 56
18511.81 72
18513.09 58
18514.38 62
18515.66 78
18516.95 79
18518.23 76
18519.51 66
18520.80 67
18522.08 81
18523.37 65
18524.65 71
18525.94 69
18527.22 74
18528.51 73
18529.79 77
18531.07 70
18532.36 84
18533.64 78
18534.93 68
18536.21 69
18537.50 68
18538.78 74
18540.07 81
18541.35 88
18542.64 79
18543.92 70
18545.21 75
18546.49 89
18547.78 78
18549.06 69
18550.35 61
18551.63 83
18552.92 69
18554.20 69
18555.49 73
18556.78 58
18558.06 82
18559.35 71
18560.63 86
18561.92 61
18563.20 63
18564.49 66
18565.77 84
18567.06 64
18568.35 72
18569.63 65
18570.92 79
18572.20 69
18573.49 71
18574.78 71
18576.06 62
18577.35 70
18578.64 64
18579.92 76
18581.21 74
18582.49 73
18583.78 65
18585.07 84
18586.35 51
18587.64 60
18588.93 67
18590.21 80
18591.50 60
18592.79 57
18594.07 59
18595.36 61
18596.65 76
18597.93 62
18599.22 77
18600.51 79
18601.80 77
18603.08 70
18604.37 69
18605.66 42
18606.94 79
18608.23 70
18609.52 86
18610.81 60
18612.09 73
18613.38 69
18614.67 72
18615.96 66
18617.24 64
18618.53 74
18619.82 66
18621.11 58
18622.39 53
18623.68 63
18624.97 67
18626.26 66
18627.55 63
18628.83 80
18630.12 65
18631.41 77
18632.70 63
18633.99 82
18635.27 70
18636.56 60
18637.85 86
18639.14 62
18640.43 60
18641.72 54
18643.00 77
18644.29 53
18645.58 80
18646.87 78
18648.16 66
18649.45 64
18650.74 78
18652.02 82
18653.31 71
18654.60 76
18655.89 69
18657.18 81
18658.47 66
18659.76 66
18661.05 57
18662.34 66
18663.63 67
18664.91 70
18666.20 54
18667.49 83
18668.78 66
18670.07 62
18671.36 59
18672.65 79
18673.94 58
18675.23 72
18676.52 70
18677.81 61
18679.10 71
18680.39 71
18681.68 76
18682.97 57
18684.26 61
18685.55 53
18686.84 75
18688.13 64
18689.42 65
18690.71 51
18692.00 63
18693.29 75
18694.58 68
18695.87 70
18697.16 58
18698.45 72
18699.74 64
18701.03 69
18702.32 61
18703.61 56
18704.90 65
18706.19 90
18707.48 76
18708.78 56
18710.07 64
18711.36 78
18712.65 70
18713.94 72
18715.23 73
18716.52 70
18717.81 71
18719.10 74
18720.39 82
18721.69 54
18722.98 68
18724.27 53
18725.56 67
18726.85 60
18728.14 72
18729.43 63
18730.72 75
18732.02 67
18733.31 68
18734.60 74
18735.89 64
18737.18 64
18738.47 62
18739.77 82
18741.06 59
18742.35 69
18743.64 70
18744.93 76
18746.23 65
18747.52 78
18748.81 65
18750.10 85
18751.39 57
18752.69 67
18753.98 75
18755.27 68
18756.56 76
18757.86 72
18759.15 72
18760.44 67
18761.73 61
18763.03 54
18764.32 74
18765.61 54
18766.90 82
18768.20 54
18769.49 70
18770.78 60
18772.08 63
18773.37 67
18774.66 69
18775.96 55
18777.25 70
18778.54 69
18779.83 58
18781.13 62
18782.42 62
18783.71 79
18785.01 72
18786.30 70
18787.59 49
18788.89 73
18790.18 72
18791.48 73
18792.77 66
18794.06 64
18795.36 57
18796.65 69
18797.94 69
18799.24 66
18800.53 66
18801.83 64
18803.12 90
18804.41 66
18805.71 76
18807.00 59
18808.30 76
18809.59 58
18810.88 86
18812.18 72
18813.47 71
18814.77 63
18816.06 75
18817.36 83
18818.65 69
18819.95 65
18821.24 62
18822.54 65
18823.83 71
18825.12 74
18826.42 58
18827.71 91
18829.01 62
18830.30 68
18831.60 67
18832.89 77
18834.19 70
18835.48 70
18836.78 72
18838.07 81
18839.37 74
18840.67 65
18841.96 66
18843.26 57
18844.55 67
18845.85 62
18847.14 75
18848.44 66
18849.73 67
18851.03 64
18852.33 70
18853.62 68
18854.92 66
18856.21 65
18857.51 65
18858.80 70
18860.10 67
18861.40 62
18862.69 67
18863.99 64
18865.28 67
18866.58 58
18867.88 60
18869.17 65
18870.47 69
18871.77 67
18873.06 73
18874.36 78
18875.66 59
18876.95 67
18878.25 58
18879.55 80
18880.84 61
18882.14 60
18883.44 65
18884.73 77
18886.03 75
18887.33 58
18888.62 71
18889.92 64
18891.22 63
18892.51 68
18893.81 74
18895.11 68
18896.41 65
18897.70 74
18899.00 64
18900.30 63
18901.59 60
18902.89 74
18904.19 72
18905.49 69
18906.78 61
18908.08 71
18909.38 65
18910.68 81
18911.98 65
18913.27 73
18914.57 50
18915.87 76
18917.17 53
18918.46 70
18919.76 60
18921.06 45
18922.36 69
18923.66 60
18924.96 71
18926.25 50
18927.55 73
18928.85 65
18930.15 72
18931.45 57
18932.75 49
18934.04 66
18935.34 77
18936.64 63
18937.94 70
18939.24 63
18940.54 58
18941.84 74
18943.13 66
18944.43 65
18945.73 72
18947.03 65
18948.33 70
18949.63 71
18950.93 63
18952.23 54
18953.53 69
18954.83 74
18956.13 63
18957.42 61
18958.72 59
18960.02 62
18961.32 62
18962.62 56
18963.92 65
18965.22 63
18966.52 63
18967.82 50
18969.12 62
18970.42 46
18971.72 58
18973.02 70
18974.32 62
18975.62 53
18976.92 64
18978.22 53
18979.52 71
18980.82 56
18982.12 52
18983.42 60
18984.72 58
18986.02 82
18987.32 65
18988.62 66
18989.92 60
18991.22 62
18992.52 60
18993.82 69
18995.12 68
18996.42 69
18997.73 62
18999.03 66
19000.33 58
19001.63 59
19002.93 68
19004.23 73
19005.53 64
19006.83 68
19008.13 61
19009.43 57
19010.73 56
19012.04 55
19013.34 74
19014.64 53
19015.94 64
19017.24 60
19018.54 60
19019.84 58
19021.15 57
19022.45 64
19023.75 62
19025.05 61
19026.35 63
19027.65 67
19028.96 57
19030.26 68
19031.56 65
19032.86 66
19034.16 69
19035.47 72
19036.77 57
19038.07 67
19039.37 80
19040.67 71
19041.98 67
19043.28 58
19044.58 55
19045.88 64
19047.18 71
19048.49 78
19049.79 50
19051.09 48
19052.39 79
19053.70 65
19055.00 78
19056.30 59
19057.61 71
19058.91 59
19060.21 65
19061.51 57
19062.82 58
19064.12 70
19065.42 74
19066.73 70
19068.03 53
19069.33 65
19070.64 69
19071.94 63
19073.24 60
19074.55 66
19075.85 53
19077.15 60
19078.46 68
19079.76 54
19081.06 61
19082.37 67
19083.67 55
19084.97 64
19086.28 70
19087.58 67
19088.89 60
19090.19 67
19091.49 64
19092.80 73
19094.10 64
19095.40 60
19096.71 72
19098.01 50
19099.32 75
19100.62 65
19101.93 60
19103.23 72
19104.53 62
19105.84 65
19107.14 65
19108.45 70
19109.75 77
19111.06 74
19112.36 71
19113.67 74
19114.97 90
19116.28 73
19117.58 63
19118.89 76
19120.19 76
19121.49 73
19122.80 78
19124.10 72
19125.41 72
19126.72 85
19128.02 64
19129.33 62
19130.63 68
19131.94 60
19133.24 70
19134.55 76
19135.85 57
19137.16 51
19138.46 65
19139.77 62
19141.07 69
19142.38 58
19143.69 55
19144.99 72
19146.30 63
19147.60 70
19148.91 70
19150.21 63
19151.52 61
19152.83 83
19154.13 57
19155.44 65
19156.75 66
19158.05 64
19159.36 71
19160.66 69
19161.97 68
19163.28 68
19164.58 71
19165.89 85
19167.20 57
19168.50 60
19169.81 72
19171.12 74
19172.42 71
19173.73 54
19175.04 57
19176.34 61
19177.65 77
19178.96 67
19180.26 71
19181.57 61
19182.88 68
19184.18 68
19185.49 66
19186.80 54
19188.11 57
19189.41 84
19190.72 72
19192.03 62
19193.33 58
19194.64 66
19195.95 83
19197.26 57
19198.56 64
19199.87 58
19201.18 69
19202.49 65
19203.80 60
19205.10 75
19206.41 47
19207.72 62
19209.03 56
19210.34 54
19211.64 59
19212.95 65
19214.26 76
19215.57 80
19216.88 69
19218.18 61
19219.49 75
19220.80 76
19222.11 63
19223.42 74
19224.73 61
19226.03 46
19227.34 80
19228.65 67
19229.96 57
19231.27 69
19232.58 77
19233.89 58
19235.19 65
19236.50 59
19237.81 59
19239.12 63
19240.43 58
19241.74 62
19243.05 71
19244.36 57
19245.67 61
19246.98 59
19248.29 55
19249.59 57
19250.90 67
19252.21 54
19253.52 51
19254.83 69
19256.14 55
19257.45 53
19258.76 51
19260.07 60
19261.38 61
19262.69 63
19264.00 66
19265.31 50
19266.62 66
19267.93 74
19269.24 76
19270.55 58
19271.86 53
19273.17 75
19274.48 77
19275.79 71
19277.10 59
19278.41 65
19279.72 64
19281.03 75
19282.34 59
19283.65 59
19284.96 64
19286.27 71
19287.58 59
19288.89 66
19290.21 69
19291.52 60
19292.83 54
19294.14 78
19295.45 70
19296.76 56
19298.07 64
19299.38 79
19300.69 72
19302.00 65
19303.31 61
19304.63 61
19305.94 77
19307.25 55
19308.56 66
19309.87 67
19311.18 69
19312.49 68
19313.81 67
19315.12 69
19316.43 52
19317.74 63
19319.05 64
19320.36 61
19321.68 77
19322.99 58
19324.30 72
19325.61 66
19326.92 70
19328.23 74
19329.55 65
19330.86 70
19332.17 53
19333.48 59
19334.80 66
19336.11 67
19337.42 60
19338.73 70
19340.04 69
19341.36 69
19342.67 64
19343.98 75
19345.29 56
19346.61 59
19347.92 58
19349.23 64
19350.55 65
19351.86 57
19353.17 72
19354.48 63
19355.80 53
19357.11 56
19358.42 76
19359.74 57
19361.05 67
19362.36 55
19363.68 63
19364.99 63
19366.30 71
19367.62 49
19368.93 66
19370.24 60
19371.56 67
19372.87 76
19374.18 54
19375.50 53
19376.81 62
19378.12 72
19379.44 61
19380.75 76
19382.06 56
19383.38 61
19384.69 72
19386.01 66
19387.32 64
19388.63 61
19389.95 66
19391.26 68
19392.58 74
19393.89 52
19395.21 66
19396.52 71
19397.83 63
19399.15 52
19400.46 62
19401.78 67
19403.09 52
19404.41 63
19405.72 57
19407.04 57
19408.35 67
19409.66 61
19410.98 58
19412.29 69
19413.61 67
19414.92 56
19416.24 55
19417.55 53
19418.87 60
19420.18 80
19421.50 57
19422.81 63
19424.13 53
19425.45 69
19426.76 62
19428.08 53
19429.39 56
19430.71 49
19432.02 80
19433.34 55
19434.65 56
19435.97 58
19437.28 63
19438.60 53
19439.92 66
19441.23 54
19442.55 58
19443.86 68
19445.18 68
19446.50 60
19447.81 61
19449.13 75
19450.44 56
19451.76 59
19453.08 63
19454.39 59
19455.71 57
19457.03 57
19458.34 58
19459.66 67
19460.97 64
19462.29 64
19463.61 57
19464.92 72
19466.24 64
19467.56 65
19468.87 62
19470.19 82
19471.51 70
19472.83 57
19474.14 70
19475.46 59
19476.78 63
19478.09 66
19479.41 69
19480.73 62
19482.04 73
19483.36 57
19484.68 69
19486.00 76
19487.31 71
19488.63 69
19489.95 51
19491.27 69
19492.58 73
19493.90 78
19495.22 65
19496.54 71
19497.85 71
19499.17 60
19500.49 63
19501.81 68
19503.13 65
19504.44 56
19505.76 67
19507.08 71
19508.40 69
19509.72 67
19511.03 74
19512.35 63
19513.67 70
19514.99 65
19516.31 69
19517.63 66
19518.94 63
19520.26 65
19521.58 82
19522.90 72
19524.22 56
19525.54 51
19526.86 63
19528.18 70
19529.49 54
19530.81 61
19532.13 68
19533.45 63
19534.77 67
19536.09 67
19537.41 71
19538.73 68
19540.05 63
19541.37 64
19542.68 54
19544.00 68
19545.32 75
19546.64 68
19547.96 67
19549.28 68
19550.60 75
19551.92 78
19553.24 61
19554.56 62
19555.88 71
19557.20 53
19558.52 73
19559.84 56
19561.16 70
19562.48 64
19563.80 73
19565.12 62
19566.44 70
19567.76 68
19569.08 63
19570.40 70
19571.72 87
19573.04 64
19574.36 48
19575.68 70
19577.00 77
19578.32 66
19579.64 59
19580.96 68
19582.28 64
19583.60 71
19584.92 61
19586.24 57
19587.57 69
19588.89 68
19590.21 68
19591.53 80
19592.85 57
19594.17 64
19595.49 89
19596.81 55
19598.13 59
19599.45 60
19600.78 74
19602.10 62
19603.42 72
19604.74 64
19606.06 68
19607.38 76
19608.70 71
19610.03 68
19611.35 62
19612.67 73
19613.99 76
19615.31 82
19616.63 58
19617.96 57
19619.28 63
19620.60 83
19621.92 64
19623.24 54
19624.57 60
19625.89 75
19627.21 79
19628.53 72
19629.85 63
19631.18 60
19632.50 68
19633.82 82
19635.14 63
19636.47 72
19637.79 54
19639.11 55
19640.43 75
19641.76 76
19643.08 58
19644.40 56
19645.72 70
19647.05 79
19648.37 59
19649.69 61
19651.02 72
19652.34 72
19653.66 65
19654.98 68
19656.31 59
19657.63 59
19658.95 72
19660.28 69
19661.60 54
19662.92 65
19664.25 78
19665.57 72
19666.89 53
19668.22 68
19669.54 89
19670.86 77
19672.19 83
19673.51 59
19674.84 77
19676.16 78
19677.48 56
19678.81 75
19680.13 66
19681.45 83
19682.78 73
19684.10 66
19685.43 68
19686.75 60
19688.08 73
19689.40 75
19690.72 77
19692.05 65
19693.37 54
19694.70 77
19696.02 70
19697.35 69
19698.67 66
19699.99 66
19701.32 69
19702.64 68
19703.97 71
19705.29 57
19706.62 54
19707.94 67
19709.27 68
19710.59 57
19711.92 55
19713.24 72
19714.57 71
19715.89 74
19717.22 66
19718.54 78
19719.87 68
19721.19 58
19722.52 53
19723.84 70
19725.17 60
19726.50 70
19727.82 63
19729.15 53
19730.47 66
19731.80 55
19733.12 64
19734.45 74
19735.77 54
19737.10 58
19738.43 76
19739.75 66
19741.08 59
19742.40 67
19743.73 74
19745.06 66
19746.38 66
19747.71 52
19749.03 74
19750.36 71
19751.69 64
19753.01 63
19754.34 76
19755.67 69
19756.99 62
19758.32 68
19759.65 77
19760.97 79
19762.30 67
19763.63 76
19764.95 58
19766.28 70
19767.61 63
19768.93 68
19770.26 60
19771.59 61
19772.91 60
19774.24 77
19775.57 66
19776.90 49
19778.22 80
19779.55 67
19780.88 76
19782.20 60
19783.53 65
19784.86 71
19786.19 77
19787.51 55
19788.84 54
19790.17 61
19791.50 64
19792.83 59
19794.15 65
19795.48 63
19796.81 70
19798.14 66
19799.46 68
19800.79 73
19802.12 61
19803.45 78
19804.78 76
19806.10 66
19807.43 73
19808.76 57
19810.09 66
19811.42 70
19812.75 59
19814.07 71
19815.40 62
19816.73 74
19818.06 74
19819.39 73
19820.72 62
19822.05 54
19823.37 65
19824.70 71
19826.03 73
19827.36 70
19828.69 69
19830.02 59
19831.35 76
19832.68 60
19834.01 71
19835.33 65
19836.66 55
19837.99 70
19839.32 76
19840.65 60
19841.98 62
19843.31 74
19844.64 58
19845.97 63
19847.30 70
19848.63 75
19849.96 65
19851.29 61
19852.62 54
19853.95 58
19855.28 64
19856.61 73
19857.94 62
19859.27 65
19860.60 61
19861.93 55
19863.26 68
19864.59 56
19865.92 55
19867.25 60
19868.58 63
19869.91 62
19871.24 52
19872.57 61
19873.90 70
19875.23 77
19876.56 71
19877.89 56
19879.22 58
19880.55 53
19881.88 52
19883.21 68
19884.54 67
19885.87 62
19887.21 56
19888.54 71
19889.87 71
19891.20 70
19892.53 61
19893.86 67
19895.19 56
19896.52 59
19897.85 69
19899.18 71
19900.52 71
19901.85 51
19903.18 56
19904.51 60
19905.84 77
19907.17 61
19908.50 70
19909.84 54
19911.17 65
19912.50 53
19913.83 71
19915.16 56
19916.50 76
19917.83 54
19919.16 54
19920.49 63
19921.82 79
19923.16 55
19924.49 70
19925.82 62
19927.15 52
19928.48 73
19929.82 65
19931.15 84
19932.48 59
19933.81 63
19935.15 60
19936.48 73
19937.81 73
19939.14 69
19940.48 69
19941.81 70
19943.14 63
19944.47 59
19945.81 66
19947.14 65
19948.47 71
19949.81 72
19951.14 77
19952.47 60
19953.81 70
19955.14 80
19956.47 70
19957.80 63
19959.14 65
19960.47 68
19961.80 75
19963.14 59
19964.47 72
19965.80 67
19967.14 67
19968.47 74
19969.81 60
19971.14 76
19972.47 51
19973.81 73
19975.14 73
19976.47 60
19977.81 62
19979.14 77
19980.48 76
19981.81 51
19983.14 63
19984.48 64
19985.81 71
19987.15 55
19988.48 74
19989.82 49
19991.15 62
19992.48 50
19993.82 85
19995.15 72
19996.49 61
19997.82 69
19999.16 87
20000.49 69
20001.83 54
20003.16 52
20004.50 71
20005.83 72
20007.17 58
20008.50 66
20009.84 65
20011.17 89
20012.51 59
20013.84 80
20015.18 62
20016.51 70
20017.85 58
20019.18 80
20020.52 61
20021.85 50
20023.19 66
20024.52 73
20025.86 66
20027.19 52
20028.53 54
20029.86 64
20031.20 67
20032.54 66
20033.87 58
20035.21 62
20036.54 61
20037.88 66
20039.22 66
20040.55 53
20041.89 53
20043.22 68
20044.56 92
20045.90 64
20047.23 56
20048.57 64
20049.90 69
20051.24 71
20052.58 47
20053.91 74
20055.25 69
20056.59 75
20057.92 81
20059.26 67
20060.60 61
20061.93 67
20063.27 70
20064.61 69
20065.94 64
20067.28 71
20068.62 60
20069.95 63
20071.29 66
20072.63 47
20073.97 82
20075.30 71
20076.64 60
20077.98 66
20079.31 79
20080.65 79
20081.99 61
20083.33 62
20084.66 72
20086.00 63
20087.34 63
20088.68 70
20090.01 86
20091.35 69
20092.69 64
20094.03 63
20095.37 65
20096.70 74
20098.04 56
20099.38 68
20100.72 47
20102.06 78
20103.39 67
20104.73 77
20106.07 57
20107.41 62
20108.75 82
20110.08 86
20111.42 62
20112.76 55
20114.10 79
20115.44 65
20116.78 73
20118.12 56
20119.45 79
20120.79 63
20122.13 81
20123.47 56
20124.81 78
20126.15 65
20127.49 75
