# Supplementary material for: MALDI-TOF MS typing enables the classification of brewing yeasts of the genus Saccharomyces to major beer styles
Source: PLoS One. 2017 Aug 9;12(8):e0181694. doi: 10.1371/journal.pone.0181694 (PMC5549903; doi:10.1371/journal.pone.0181694)
Supplement: S9 File — The directory includes 90 raw files and was zipped to “.zip”; the folder has three strains with 30 spectra per strain; S1 Text explains the raw files with an example and Table 1 represents the yeast strains used within the experiment. (ZIP) [file pone.0181694.s012.zip › 25-27/30284-8J5-Lag-Lag-Lag-YPG-18h-E-E_2016-09-22_6_0_E4_1.dat]

1999.90 880
2000.32 838
2000.75 782
2001.17 773
2001.59 825
2002.01 830
2002.43 832
2002.86 778
2003.28 836
2003.70 794
2004.12 753
2004.54 791
2004.97 785
2005.39 769
2005.81 715
2006.23 730
2006.66 730
2007.08 770
2007.50 814
2007.92 758
2008.35 801
2008.77 804
2009.19 777
2009.61 817
2010.04 819
2010.46 799
2010.88 763
2011.31 768
2011.73 703
2012.15 789
2012.57 706
2013.00 707
2013.42 687
2013.84 710
2014.27 777
2014.69 781
2015.11 738
2015.54 705
2015.96 764
2016.38 777
2016.81 822
2017.23 780
2017.65 754
2018.08 803
2018.50 774
2018.93 816
2019.35 825
2019.77 787
2020.20 781
2020.62 839
2021.04 808
2021.47 784
2021.89 735
2022.32 706
2022.74 776
2023.17 781
2023.59 703
2024.01 686
2024.44 711
2024.86 679
2025.29 701
2025.71 728
2026.14 730
2026.56 744
2026.98 801
2027.41 744
2027.83 728
2028.26 698
2028.68 726
2029.11 680
2029.53 713
2029.96 694
2030.38 709
2030.81 741
2031.23 702
2031.66 683
2032.08 709
2032.51 699
2032.93 745
2033.36 786
2033.78 718
2034.21 737
2034.63 732
2035.06 692
2035.49 746
2035.91 726
2036.34 710
2036.76 656
2037.19 682
2037.61 749
2038.04 706
2038.47 718
2038.89 710
2039.32 717
2039.74 693
2040.17 690
2040.59 718
2041.02 751
2041.45 713
2041.87 728
2042.30 755
2042.73 747
2043.15 756
2043.58 692
2044.00 704
2044.43 722
2044.86 683
2045.28 707
2045.71 749
2046.14 695
2046.56 709
2046.99 699
2047.42 720
2047.84 767
2048.27 717
2048.70 732
2049.12 702
2049.55 746
2049.98 810
2050.40 803
2050.83 752
2051.26 692
2051.69 701
2052.11 751
2052.54 689
2052.97 688
2053.40 732
2053.82 754
2054.25 774
2054.68 716
2055.10 715
2055.53 774
2055.96 760
2056.39 831
2056.82 826
2057.24 822
2057.67 836
2058.10 848
2058.53 852
2058.95 840
2059.38 792
2059.81 816
2060.24 814
2060.67 831
2061.09 825
2061.52 747
2061.95 776
2062.38 752
2062.81 800
2063.24 846
2063.66 830
2064.09 881
2064.52 908
2064.95 854
2065.38 855
2065.81 912
2066.24 908
2066.66 942
2067.09 887
2067.52 914
2067.95 904
2068.38 850
2068.81 778
2069.24 774
2069.67 770
2070.10 754
2070.52 793
2070.95 778
2071.38 822
2071.81 719
2072.24 745
2072.67 768
2073.10 737
2073.53 796
2073.96 806
2074.39 866
2074.82 842
2075.25 824
2075.68 799
2076.11 800
2076.54 804
2076.97 840
2077.40 828
2077.83 813
2078.26 778
2078.69 830
2079.12 920
2079.55 797
2079.98 738
2080.41 774
2080.84 755
2081.27 765
2081.70 753
2082.13 722
2082.56 746
2082.99 730
2083.42 745
2083.85 779
2084.28 737
2084.71 745
2085.14 724
2085.57 736
2086.00 701
2086.43 704
2086.86 765
2087.29 780
2087.73 740
2088.16 727
2088.59 735
2089.02 755
2089.45 786
2089.88 739
2090.31 727
2090.74 757
2091.17 778
2091.61 757
2092.04 750
2092.47 767
2092.90 718
2093.33 722
2093.76 773
2094.19 759
2094.63 744
2095.06 768
2095.49 750
2095.92 706
2096.35 702
2096.78 720
2097.22 740
2097.65 730
2098.08 723
2098.51 746
2098.94 731
2099.38 710
2099.81 753
2100.24 746
2100.67 721
2101.11 684
2101.54 699
2101.97 708
2102.40 688
2102.83 693
2103.27 703
2103.70 730
2104.13 722
2104.56 701
2105.00 734
2105.43 708
2105.86 705
2106.30 703
2106.73 720
2107.16 733
2107.59 665
2108.03 789
2108.46 803
2108.89 731
2109.33 710
2109.76 741
2110.19 742
2110.63 757
2111.06 756
2111.49 738
2111.93 719
2112.36 725
2112.79 760
2113.23 712
2113.66 692
2114.09 727
2114.53 750
2114.96 732
2115.40 658
2115.83 683
2116.26 703
2116.70 696
2117.13 701
2117.56 657
2118.00 662
2118.43 654
2118.87 705
2119.30 688
2119.73 689
2120.17 689
2120.60 658
2121.04 682
2121.47 706
2121.91 750
2122.34 746
2122.78 724
2123.21 712
2123.64 694
2124.08 720
2124.51 723
2124.95 742
2125.38 751
2125.82 721
2126.25 697
2126.69 704
2127.12 735
2127.56 753
2127.99 755
2128.43 774
2128.86 775
2129.30 841
2129.73 857
2130.17 850
2130.60 915
2131.04 914
2131.47 855
2131.91 831
2132.35 853
2132.78 832
2133.22 812
2133.65 778
2134.09 789
2134.52 736
2134.96 711
2135.40 708
2135.83 758
2136.27 781
2136.70 684
2137.14 748
2137.57 688
2138.01 716
2138.45 757
2138.88 719
2139.32 717
2139.76 715
2140.19 696
2140.63 716
2141.06 725
2141.50 763
2141.94 749
2142.37 753
2142.81 750
2143.25 731
2143.68 752
2144.12 706
2144.56 696
2144.99 713
2145.43 690
2145.87 730
2146.30 742
2146.74 744
2147.18 783
2147.62 742
2148.05 761
2148.49 851
2148.93 957
2149.36 972
2149.80 908
2150.24 922
2150.68 972
2151.11 1035
2151.55 944
2151.99 883
2152.43 859
2152.86 829
2153.30 826
2153.74 869
2154.18 898
2154.61 879
2155.05 849
2155.49 813
2155.93 825
2156.37 816
2156.80 855
2157.24 831
2157.68 849
2158.12 811
2158.56 860
2158.99 826
2159.43 802
2159.87 787
2160.31 740
2160.75 789
2161.19 769
2161.62 774
2162.06 779
2162.50 783
2162.94 795
2163.38 769
2163.82 775
2164.26 800
2164.69 838
2165.13 813
2165.57 801
2166.01 824
2166.45 838
2166.89 840
2167.33 876
2167.77 853
2168.21 798
2168.65 803
2169.08 896
2169.52 844
2169.96 802
2170.40 740
2170.84 743
2171.28 814
2171.72 869
2172.16 843
2172.60 791
2173.04 823
2173.48 873
2173.92 852
2174.36 861
2174.80 888
2175.24 871
2175.68 820
2176.12 858
2176.56 831
2177.00 844
2177.44 845
2177.88 849
2178.32 846
2178.76 831
2179.20 842
2179.64 809
2180.08 856
2180.52 765
2180.96 761
2181.40 793
2181.84 775
2182.28 766
2182.72 722
2183.16 752
2183.60 690
2184.04 719
2184.48 715
2184.93 727
2185.37 718
2185.81 752
2186.25 715
2186.69 719
2187.13 720
2187.57 744
2188.01 785
2188.45 813
2188.89 862
2189.34 840
2189.78 859
2190.22 873
2190.66 811
2191.10 765
2191.54 790
2191.98 788
2192.43 836
2192.87 772
2193.31 784
2193.75 765
2194.19 786
2194.63 786
2195.08 865
2195.52 894
2195.96 867
2196.40 787
2196.84 812
2197.29 796
2197.73 812
2198.17 788
2198.61 779
2199.06 785
2199.50 768
2199.94 785
2200.38 771
2200.82 786
2201.27 794
2201.71 706
2202.15 776
2202.59 803
2203.04 777
2203.48 725
2203.92 721
2204.37 758
2204.81 770
2205.25 782
2205.69 811
2206.14 778
2206.58 817
2207.02 830
2207.47 885
2207.91 841
2208.35 828
2208.80 824
2209.24 814
2209.68 860
2210.13 843
2210.57 793
2211.01 791
2211.46 821
2211.90 825
2212.34 766
2212.79 780
2213.23 817
2213.67 831
2214.12 785
2214.56 772
2215.01 782
2215.45 748
2215.89 797
2216.34 839
2216.78 844
2217.23 833
2217.67 857
2218.11 762
2218.56 783
2219.00 760
2219.45 806
2219.89 806
2220.34 835
2220.78 829
2221.22 793
2221.67 850
2222.11 844
2222.56 852
2223.00 836
2223.45 873
2223.89 871
2224.34 826
2224.78 862
2225.23 860
2225.67 887
2226.12 827
2226.56 814
2227.01 891
2227.45 866
2227.90 862
2228.34 869
2228.79 791
2229.23 769
2229.68 776
2230.12 832
2230.57 828
2231.01 825
2231.46 818
2231.90 877
2232.35 888
2232.80 864
2233.24 783
2233.69 876
2234.13 873
2234.58 879
2235.02 849
2235.47 814
2235.92 831
2236.36 838
2236.81 782
2237.25 789
2237.70 817
2238.15 835
2238.59 784
2239.04 784
2239.49 752
2239.93 768
2240.38 752
2240.82 733
2241.27 715
2241.72 748
2242.16 727
2242.61 739
2243.06 766
2243.50 784
2243.95 758
2244.40 744
2244.84 732
2245.29 755
2245.74 806
2246.19 800
2246.63 737
2247.08 719
2247.53 754
2247.97 714
2248.42 706
2248.87 703
2249.32 711
2249.76 752
2250.21 734
2250.66 778
2251.10 772
2251.55 808
2252.00 784
2252.45 775
2252.89 708
2253.34 765
2253.79 769
2254.24 762
2254.69 841
2255.13 768
2255.58 792
2256.03 784
2256.48 704
2256.93 719
2257.37 738
2257.82 812
2258.27 757
2258.72 741
2259.17 734
2259.61 757
2260.06 839
2260.51 773
2260.96 826
2261.41 859
2261.86 892
2262.31 930
2262.75 909
2263.20 899
2263.65 903
2264.10 913
2264.55 876
2265.00 802
2265.45 825
2265.90 813
2266.34 814
2266.79 827
2267.24 819
2267.69 802
2268.14 807
2268.59 822
2269.04 883
2269.49 817
2269.94 891
2270.39 850
2270.84 849
2271.29 860
2271.74 931
2272.18 924
2272.63 939
2273.08 943
2273.53 946
2273.98 1016
2274.43 1158
2274.88 1174
2275.33 1127
2275.78 1227
2276.23 1314
2276.68 1335
2277.13 1320
2277.58 1256
2278.03 1292
2278.48 1229
2278.93 1186
2279.38 1140
2279.83 1079
2280.28 1011
2280.73 963
2281.19 896
2281.64 907
2282.09 866
2282.54 838
2282.99 859
2283.44 844
2283.89 826
2284.34 840
2284.79 793
2285.24 754
2285.69 767
2286.14 753
2286.59 742
2287.04 821
2287.50 787
2287.95 850
2288.40 887
2288.85 931
2289.30 910
2289.75 986
2290.20 1030
2290.65 1097
2291.11 1112
2291.56 1067
2292.01 1076
2292.46 1026
2292.91 1016
2293.36 1060
2293.82 1039
2294.27 964
2294.72 938
2295.17 948
2295.62 980
2296.07 917
2296.53 909
2296.98 908
2297.43 845
2297.88 844
2298.33 861
2298.79 831
2299.24 817
2299.69 782
2300.14 803
2300.60 764
2301.05 813
2301.50 865
2301.95 752
2302.41 768
2302.86 789
2303.31 769
2303.76 716
2304.22 751
2304.67 807
2305.12 767
2305.57 774
2306.03 777
2306.48 744
2306.93 804
2307.39 827
2307.84 867
2308.29 851
2308.75 812
2309.20 827
2309.65 882
2310.11 890
2310.56 858
2311.01 804
2311.47 848
2311.92 827
2312.37 885
2312.83 899
2313.28 856
2313.73 875
2314.19 878
2314.64 872
2315.09 826
2315.55 861
2316.00 807
2316.46 750
2316.91 835
2317.36 845
2317.82 848
2318.27 854
2318.73 870
2319.18 814
2319.63 811
2320.09 866
2320.54 865
2321.00 832
2321.45 861
2321.91 785
2322.36 783
2322.82 837
2323.27 853
2323.72 869
2324.18 884
2324.63 884
2325.09 895
2325.54 904
2326.00 938
2326.45 1021
2326.91 952
2327.36 977
2327.82 917
2328.27 867
2328.73 840
2329.18 867
2329.64 830
2330.09 767
2330.55 799
2331.00 782
2331.46 766
2331.92 777
2332.37 810
2332.83 829
2333.28 760
2333.74 744
2334.19 804
2334.65 773
2335.10 810
2335.56 871
2336.02 753
2336.47 798
2336.93 796
2337.38 797
2337.84 797
2338.30 823
2338.75 749
2339.21 776
2339.66 858
2340.12 839
2340.58 813
2341.03 786
2341.49 844
2341.95 809
2342.40 739
2342.86 740
2343.32 774
2343.77 785
2344.23 826
2344.68 821
2345.14 801
2345.60 775
2346.06 840
2346.51 844
2346.97 821
2347.43 843
2347.88 816
2348.34 824
2348.80 859
2349.25 868
2349.71 820
2350.17 841
2350.63 830
2351.08 796
2351.54 822
2352.00 898
2352.46 824
2352.91 786
2353.37 786
2353.83 811
2354.29 768
2354.74 790
2355.20 764
2355.66 780
2356.12 777
2356.57 724
2357.03 764
2357.49 804
2357.95 805
2358.41 781
2358.86 822
2359.32 812
2359.78 845
2360.24 839
2360.70 862
2361.15 835
2361.61 877
2362.07 926
2362.53 893
2362.99 842
2363.45 874
2363.91 824
2364.36 795
2364.82 794
2365.28 876
2365.74 830
2366.20 855
2366.66 816
2367.12 926
2367.57 843
2368.03 806
2368.49 825
2368.95 787
2369.41 789
2369.87 823
2370.33 772
2370.79 759
2371.25 763
2371.71 815
2372.17 840
2372.63 851
2373.09 844
2373.54 791
2374.00 806
2374.46 856
2374.92 859
2375.38 874
2375.84 880
2376.30 927
2376.76 939
2377.22 904
2377.68 838
2378.14 829
2378.60 841
2379.06 872
2379.52 908
2379.98 920
2380.44 905
2380.90 825
2381.36 791
2381.82 833
2382.28 787
2382.74 736
2383.20 850
2383.66 789
2384.12 794
2384.59 765
2385.05 829
2385.51 831
2385.97 791
2386.43 784
2386.89 826
2387.35 832
2387.81 795
2388.27 822
2388.73 806
2389.19 837
2389.65 833
2390.12 779
2390.58 808
2391.04 797
2391.50 793
2391.96 790
2392.42 805
2392.88 846
2393.34 848
2393.81 830
2394.27 886
2394.73 848
2395.19 797
2395.65 819
2396.11 776
2396.57 783
2397.04 842
2397.50 800
2397.96 793
2398.42 824
2398.88 854
2399.35 769
2399.81 769
2400.27 847
2400.73 767
2401.19 776
2401.66 774
2402.12 803
2402.58 741
2403.04 758
2403.51 765
2403.97 810
2404.43 821
2404.89 842
2405.36 775
2405.82 807
2406.28 785
2406.74 756
2407.21 759
2407.67 788
2408.13 773
2408.59 806
2409.06 743
2409.52 749
2409.98 727
2410.45 760
2410.91 784
2411.37 726
2411.84 732
2412.30 757
2412.76 758
2413.23 774
2413.69 720
2414.15 750
2414.62 791
2415.08 821
2415.54 776
2416.01 786
2416.47 841
2416.93 812
2417.40 834
2417.86 804
2418.32 825
2418.79 823
2419.25 833
2419.72 781
2420.18 767
2420.64 804
2421.11 791
2421.57 845
2422.04 778
2422.50 823
2422.96 864
2423.43 853
2423.89 873
2424.36 841
2424.82 812
2425.29 825
2425.75 781
2426.22 809
2426.68 806
2427.15 780
2427.61 801
2428.07 770
2428.54 788
2429.00 748
2429.47 763
2429.93 722
2430.40 778
2430.86 774
2431.33 773
2431.79 748
2432.26 776
2432.72 800
2433.19 776
2433.65 778
2434.12 816
2434.59 799
2435.05 815
2435.52 789
2435.98 786
2436.45 800
2436.91 816
2437.38 799
2437.84 853
2438.31 836
2438.78 854
2439.24 830
2439.71 839
2440.17 814
2440.64 836
2441.10 857
2441.57 832
2442.04 850
2442.50 801
2442.97 837
2443.44 815
2443.90 863
2444.37 882
2444.83 831
2445.30 802
2445.77 744
2446.23 668
2446.70 762
2447.17 778
2447.63 781
2448.10 770
2448.57 728
2449.03 724
2449.50 765
2449.97 715
2450.43 691
2450.90 711
2451.37 734
2451.83 744
2452.30 731
2452.77 747
2453.24 725
2453.70 800
2454.17 749
2454.64 772
2455.10 731
2455.57 736
2456.04 731
2456.51 712
2456.97 769
2457.44 714
2457.91 755
2458.38 803
2458.84 719
2459.31 738
2459.78 717
2460.25 707
2460.72 718
2461.18 751
2461.65 731
2462.12 748
2462.59 706
2463.06 726
2463.52 738
2463.99 746
2464.46 728
2464.93 730
2465.40 706
2465.86 737
2466.33 705
2466.80 733
2467.27 810
2467.74 769
2468.21 750
2468.68 719
2469.14 701
2469.61 747
2470.08 792
2470.55 771
2471.02 783
2471.49 787
2471.96 722
2472.43 729
2472.90 762
2473.36 820
2473.83 814
2474.30 829
2474.77 779
2475.24 712
2475.71 766
2476.18 727
2476.65 809
2477.12 725
2477.59 741
2478.06 796
2478.53 733
2479.00 751
2479.47 788
2479.94 813
2480.41 758
2480.87 760
2481.34 770
2481.81 744
2482.28 753
2482.75 707
2483.22 685
2483.69 743
2484.16 667
2484.63 751
2485.10 793
2485.57 767
2486.05 777
2486.52 789
2486.99 764
2487.46 808
2487.93 842
2488.40 849
2488.87 859
2489.34 837
2489.81 839
2490.28 781
2490.75 813
2491.22 779
2491.69 748
2492.16 768
2492.63 780
2493.10 785
2493.58 770
2494.05 791
2494.52 735
2494.99 753
2495.46 771
2495.93 790
2496.40 762
2496.87 823
2497.34 783
2497.82 749
2498.29 807
2498.76 746
2499.23 735
2499.70 758
2500.17 747
2500.64 737
2501.12 773
2501.59 781
2502.06 763
2502.53 749
2503.00 763
2503.48 783
2503.95 734
2504.42 735
2504.89 755
2505.36 738
2505.84 783
2506.31 747
2506.78 782
2507.25 814
2507.72 826
2508.20 878
2508.67 878
2509.14 835
2509.61 836
2510.09 859
2510.56 908
2511.03 909
2511.50 912
2511.98 925
2512.45 905
2512.92 936
2513.40 927
2513.87 930
2514.34 901
2514.81 966
2515.29 869
2515.76 825
2516.23 813
2516.71 835
2517.18 835
2517.65 847
2518.13 789
2518.60 754
2519.07 824
2519.55 828
2520.02 851
2520.49 827
2520.97 832
2521.44 859
2521.91 797
2522.39 752
2522.86 816
2523.34 782
2523.81 837
2524.28 832
2524.76 775
2525.23 782
2525.70 789
2526.18 853
2526.65 949
2527.13 930
2527.60 942
2528.08 938
2528.55 893
2529.02 934
2529.50 894
2529.97 848
2530.45 826
2530.92 865
2531.40 865
2531.87 856
2532.34 791
2532.82 827
2533.29 920
2533.77 852
2534.24 782
2534.72 824
2535.19 874
2535.67 821
2536.14 790
2536.62 830
2537.09 856
2537.57 837
2538.04 814
2538.52 857
2538.99 884
2539.47 869
2539.94 882
2540.42 828
2540.90 859
2541.37 842
2541.85 852
2542.32 854
2542.80 792
2543.27 816
2543.75 822
2544.22 864
2544.70 791
2545.18 833
2545.65 815
2546.13 824
2546.60 856
2547.08 907
2547.56 909
2548.03 985
2548.51 1031
2548.98 1010
2549.46 964
2549.94 1056
2550.41 1033
2550.89 1071
2551.37 1055
2551.84 984
2552.32 991
2552.80 966
2553.27 916
2553.75 880
2554.23 868
2554.70 845
2555.18 892
2555.66 928
2556.13 925
2556.61 875
2557.09 840
2557.56 899
2558.04 900
2558.52 883
2558.99 919
2559.47 853
2559.95 889
2560.43 755
2560.90 786
2561.38 815
2561.86 832
2562.33 782
2562.81 800
2563.29 771
2563.77 744
2564.25 765
2564.72 746
2565.20 801
2565.68 752
2566.16 768
2566.63 796
2567.11 811
2567.59 775
2568.07 787
2568.55 776
2569.02 748
2569.50 737
2569.98 811
2570.46 775
2570.94 756
2571.41 733
2571.89 766
2572.37 800
2572.85 742
2573.33 788
2573.81 785
2574.28 805
2574.76 852
2575.24 754
2575.72 746
2576.20 757
2576.68 821
2577.16 773
2577.64 763
2578.11 794
2578.59 765
2579.07 815
2579.55 788
2580.03 767
2580.51 780
2580.99 737
2581.47 839
2581.95 812
2582.43 758
2582.91 824
2583.39 782
2583.86 760
2584.34 748
2584.82 775
2585.30 729
2585.78 777
2586.26 860
2586.74 832
2587.22 764
2587.70 782
2588.18 803
2588.66 781
2589.14 807
2589.62 814
2590.10 790
2590.58 769
2591.06 773
2591.54 797
2592.02 798
2592.50 782
2592.98 869
2593.46 736
2593.94 749
2594.42 761
2594.90 820
2595.38 816
2595.86 782
2596.35 792
2596.83 741
2597.31 821
2597.79 764
2598.27 784
2598.75 759
2599.23 782
2599.71 777
2600.19 751
2600.67 748
2601.15 736
2601.63 727
2602.12 779
2602.60 822
2603.08 766
2603.56 728
2604.04 703
2604.52 749
2605.00 727
2605.48 726
2605.97 765
2606.45 735
2606.93 726
2607.41 769
2607.89 720
2608.37 754
2608.86 782
2609.34 734
2609.82 710
2610.30 765
2610.78 770
2611.26 805
2611.75 779
2612.23 793
2612.71 865
2613.19 782
2613.68 829
2614.16 780
2614.64 734
2615.12 801
2615.60 818
2616.09 821
2616.57 768
2617.05 788
2617.53 748
2618.02 757
2618.50 761
2618.98 790
2619.46 789
2619.95 769
2620.43 756
2620.91 747
2621.40 778
2621.88 777
2622.36 766
2622.85 725
2623.33 780
2623.81 759
2624.29 733
2624.78 746
2625.26 756
2625.74 783
2626.23 822
2626.71 789
2627.19 787
2627.68 790
2628.16 773
2628.64 756
2629.13 772
2629.61 761
2630.10 791
2630.58 815
2631.06 827
2631.55 831
2632.03 815
2632.51 811
2633.00 821
2633.48 804
2633.97 820
2634.45 809
2634.94 783
2635.42 824
2635.90 848
2636.39 790
2636.87 745
2637.36 851
2637.84 765
2638.33 711
2638.81 721
2639.29 770
2639.78 735
2640.26 765
2640.75 771
2641.23 714
2641.72 747
2642.20 699
2642.69 687
2643.17 757
2643.66 753
2644.14 727
2644.63 705
2645.11 739
2645.60 790
2646.08 763
2646.57 728
2647.05 744
2647.54 781
2648.02 736
2648.51 707
2648.99 775
2649.48 790
2649.97 822
2650.45 787
2650.94 734
2651.42 748
2651.91 802
2652.39 803
2652.88 837
2653.37 785
2653.85 776
2654.34 824
2654.82 849
2655.31 786
2655.80 849
2656.28 772
2656.77 769
2657.25 780
2657.74 771
2658.23 829
2658.71 788
2659.20 754
2659.69 735
2660.17 758
2660.66 775
2661.14 770
2661.63 741
2662.12 753
2662.60 797
2663.09 777
2663.58 732
2664.06 775
2664.55 812
2665.04 741
2665.53 727
2666.01 743
2666.50 815
2666.99 743
2667.47 759
2667.96 788
2668.45 761
2668.94 732
2669.42 797
2669.91 800
2670.40 771
2670.88 791
2671.37 840
2671.86 813
2672.35 784
2672.83 860
2673.32 899
2673.81 913
2674.30 951
2674.79 1001
2675.27 956
2675.76 970
2676.25 911
2676.74 908
2677.23 845
2677.71 860
2678.20 837
2678.69 798
2679.18 778
2679.67 808
2680.15 799
2680.64 787
2681.13 826
2681.62 811
2682.11 785
2682.60 815
2683.08 842
2683.57 846
2684.06 757
2684.55 784
2685.04 813
2685.53 785
2686.02 769
2686.51 825
2686.99 823
2687.48 754
2687.97 785
2688.46 759
2688.95 813
2689.44 797
2689.93 841
2690.42 793
2690.91 810
2691.40 852
2691.89 838
2692.38 814
2692.87 812
2693.35 844
2693.84 827
2694.33 797
2694.82 822
2695.31 804
2695.80 795
2696.29 840
2696.78 836
2697.27 799
2697.76 768
2698.25 752
2698.74 817
2699.23 793
2699.72 767
2700.21 779
2700.70 724
2701.19 777
2701.68 783
2702.17 729
2702.66 786
2703.15 804
2703.64 758
2704.13 742
2704.62 766
2705.12 762
2705.61 787
2706.10 779
2706.59 717
2707.08 700
2707.57 742
2708.06 738
2708.55 719
2709.04 758
2709.53 765
2710.02 723
2710.51 737
2711.01 769
2711.50 758
2711.99 746
2712.48 756
2712.97 758
2713.46 779
2713.95 723
2714.44 755
2714.94 778
2715.43 757
2715.92 688
2716.41 738
2716.90 725
2717.39 724
2717.89 725
2718.38 718
2718.87 728
2719.36 686
2719.85 731
2720.34 759
2720.84 761
2721.33 789
2721.82 839
2722.31 812
2722.80 867
2723.30 862
2723.79 827
2724.28 798
2724.77 725
2725.27 821
2725.76 766
2726.25 715
2726.74 713
2727.24 751
2727.73 733
2728.22 797
2728.71 805
2729.21 803
2729.70 729
2730.19 757
2730.69 770
2731.18 757
2731.67 723
2732.16 734
2732.66 767
2733.15 781
2733.64 756
2734.14 746
2734.63 769
2735.12 706
2735.62 795
2736.11 842
2736.60 862
2737.10 842
2737.59 841
2738.08 832
2738.58 815
2739.07 860
2739.56 860
2740.06 847
2740.55 813
2741.05 822
2741.54 825
2742.03 809
2742.53 791
2743.02 778
2743.52 765
2744.01 749
2744.50 783
2745.00 788
2745.49 772
2745.99 753
2746.48 765
2746.97 781
2747.47 788
2747.96 753
2748.46 764
2748.95 797
2749.45 752
2749.94 755
2750.44 749
2750.93 780
2751.43 759
2751.92 703
2752.42 712
2752.91 735
2753.41 714
2753.90 777
2754.40 759
2754.89 772
2755.39 705
2755.88 776
2756.38 792
2756.87 751
2757.37 744
2757.86 792
2758.36 764
2758.85 723
2759.35 760
2759.84 798
2760.34 762
2760.83 795
2761.33 797
2761.83 809
2762.32 813
2762.82 786
2763.31 806
2763.81 809
2764.30 792
2764.80 779
2765.30 789
2765.79 746
2766.29 790
2766.78 784
2767.28 758
2767.78 744
2768.27 727
2768.77 722
2769.27 811
2769.76 828
2770.26 796
2770.76 790
2771.25 817
2771.75 803
2772.24 810
2772.74 867
2773.24 813
2773.73 821
2774.23 829
2774.73 831
2775.23 838
2775.72 786
2776.22 806
2776.72 816
2777.21 780
2777.71 760
2778.21 795
2778.70 805
2779.20 779
2779.70 749
2780.20 697
2780.69 749
2781.19 752
2781.69 772
2782.19 795
2782.68 836
2783.18 751
2783.68 755
2784.18 760
2784.67 768
2785.17 755
2785.67 735
2786.17 731
2786.67 709
2787.16 758
2787.66 723
2788.16 775
2788.66 719
2789.16 717
2789.65 721
2790.15 737
2790.65 758
2791.15 772
2791.65 769
2792.15 728
2792.64 776
2793.14 783
2793.64 723
2794.14 780
2794.64 734
2795.14 805
2795.64 841
2796.13 771
2796.63 779
2797.13 836
2797.63 845
2798.13 846
2798.63 849
2799.13 901
2799.63 834
2800.13 801
2800.62 794
2801.12 771
2801.62 785
2802.12 789
2802.62 741
2803.12 751
2803.62 726
2804.12 730
2804.62 729
2805.12 704
2805.62 703
2806.12 756
2806.62 779
2807.12 750
2807.62 715
2808.12 784
2808.62 793
2809.12 803
2809.62 767
2810.12 794
2810.62 791
2811.12 856
2811.62 855
2812.12 863
2812.62 875
2813.12 856
2813.62 857
2814.12 892
2814.62 783
2815.12 849
2815.62 924
2816.12 857
2816.62 838
2817.12 822
2817.62 797
2818.12 777
2818.62 762
2819.12 793
2819.63 734
2820.13 801
2820.63 761
2821.13 767
2821.63 797
2822.13 763
2822.63 752
2823.13 835
2823.63 771
2824.13 761
2824.64 814
2825.14 831
2825.64 776
2826.14 764
2826.64 751
2827.14 779
2827.64 748
2828.15 781
2828.65 706
2829.15 697
2829.65 739
2830.15 751
2830.65 692
2831.16 729
2831.66 769
2832.16 796
2832.66 755
2833.16 807
2833.67 766
2834.17 742
2834.67 785
2835.17 815
2835.68 800
2836.18 790
2836.68 828
2837.18 797
2837.68 780
2838.19 829
2838.69 823
2839.19 813
2839.70 853
2840.20 850
2840.70 771
2841.20 783
2841.71 813
2842.21 825
2842.71 794
2843.21 796
2843.72 792
2844.22 867
2844.72 878
2845.23 840
2845.73 815
2846.23 851
2846.74 880
2847.24 911
2847.74 948
2848.25 964
2848.75 907
2849.25 931
2849.76 930
2850.26 896
2850.76 843
2851.27 859
2851.77 829
2852.28 820
2852.78 829
2853.28 790
2853.79 772
2854.29 771
2854.79 766
2855.30 816
2855.80 821
2856.31 815
2856.81 820
2857.31 802
2857.82 812
2858.32 779
2858.83 800
2859.33 851
2859.84 798
2860.34 816
2860.85 847
2861.35 805
2861.85 796
2862.36 850
2862.86 828
2863.37 840
2863.87 815
2864.38 844
2864.88 795
2865.39 794
2865.89 752
2866.40 723
2866.90 797
2867.41 743
2867.91 748
2868.42 781
2868.92 788
2869.43 763
2869.93 801
2870.44 791
2870.94 827
2871.45 847
2871.96 873
2872.46 874
2872.97 900
2873.47 805
2873.98 818
2874.48 860
2874.99 840
2875.49 833
2876.00 840
2876.51 843
2877.01 824
2877.52 815
2878.02 765
2878.53 796
2879.04 842
2879.54 838
2880.05 791
2880.55 823
2881.06 844
2881.57 864
2882.07 801
2882.58 826
2883.09 774
2883.59 798
2884.10 822
2884.61 831
2885.11 874
2885.62 944
2886.13 884
2886.63 904
2887.14 895
2887.65 922
2888.15 873
2888.66 857
2889.17 863
2889.67 908
2890.18 951
2890.69 880
2891.20 858
2891.70 852
2892.21 827
2892.72 883
2893.22 900
2893.73 868
2894.24 886
2894.75 881
2895.25 932
2895.76 988
2896.27 954
2896.78 932
2897.29 1055
2897.79 1007
2898.30 894
2898.81 867
2899.32 868
2899.82 913
2900.33 922
2900.84 858
2901.35 837
2901.86 839
2902.36 869
2902.87 840
2903.38 862
2903.89 881
2904.40 873
2904.91 826
2905.41 880
2905.92 883
2906.43 852
2906.94 868
2907.45 828
2907.96 891
2908.47 821
2908.97 777
2909.48 793
2909.99 838
2910.50 777
2911.01 838
2911.52 824
2912.03 759
2912.54 779
2913.05 823
2913.55 890
2914.06 868
2914.57 869
2915.08 869
2915.59 865
2916.10 800
2916.61 795
2917.12 845
2917.63 875
2918.14 870
2918.65 868
2919.16 843
2919.67 826
2920.18 843
2920.69 913
2921.20 872
2921.71 829
2922.22 849
2922.73 875
2923.24 929
2923.75 909
2924.26 956
2924.77 913
2925.28 931
2925.79 900
2926.30 977
2926.81 896
2927.32 885
2927.83 858
2928.34 909
2928.85 867
2929.36 882
2929.87 823
2930.38 829
2930.89 850
2931.40 795
2931.91 790
2932.42 810
2932.93 827
2933.45 819
2933.96 797
2934.47 801
2934.98 770
2935.49 789
2936.00 836
2936.51 821
2937.02 775
2937.53 884
2938.04 948
2938.56 978
2939.07 933
2939.58 1035
2940.09 1039
2940.60 1028
2941.11 1128
2941.62 1207
2942.14 1115
2942.65 1149
2943.16 1107
2943.67 1032
2944.18 980
2944.70 1026
2945.21 1017
2945.72 965
2946.23 988
2946.74 1029
2947.26 948
2947.77 900
2948.28 849
2948.79 829
2949.30 840
2949.82 807
2950.33 858
2950.84 838
2951.35 827
2951.87 838
2952.38 814
2952.89 839
2953.40 831
2953.92 771
2954.43 800
2954.94 801
2955.45 826
2955.97 822
2956.48 879
2956.99 838
2957.51 871
2958.02 893
2958.53 808
2959.04 806
2959.56 830
2960.07 866
2960.58 862
2961.10 909
2961.61 931
2962.12 901
2962.64 946
2963.15 915
2963.66 990
2964.18 970
2964.69 967
2965.21 981
2965.72 1019
2966.23 986
2966.75 946
2967.26 982
2967.77 944
2968.29 869
2968.80 887
2969.32 905
2969.83 845
2970.34 838
2970.86 864
2971.37 831
2971.89 825
2972.40 931
2972.91 871
2973.43 808
2973.94 906
2974.46 890
2974.97 928
2975.49 894
2976.00 859
2976.52 886
2977.03 898
2977.55 943
2978.06 932
2978.57 931
2979.09 915
2979.60 897
2980.12 946
2980.63 943
2981.15 954
2981.66 995
2982.18 1018
2982.69 992
2983.21 1018
2983.73 1028
2984.24 1029
2984.76 1060
2985.27 1082
2985.79 1047
2986.30 1106
2986.82 1163
2987.33 1141
2987.85 1204
2988.36 1192
2988.88 1171
2989.40 1091
2989.91 1199
2990.43 1237
2990.94 1105
2991.46 1112
2991.97 1048
2992.49 1145
2993.01 1034
2993.52 1082
2994.04 1150
2994.55 1193
2995.07 1196
2995.59 1199
2996.10 1221
2996.62 1252
2997.14 1392
2997.65 1365
2998.17 1350
2998.69 1379
2999.20 1368
2999.72 1417
3000.24 1391
3000.75 1482
3001.27 1523
3001.79 1590
3002.30 1770
3002.82 2001
3003.34 2268
3003.85 2637
3004.37 3032
3004.89 3449
3005.40 3823
3005.92 3671
3006.44 3496
3006.96 3412
3007.47 3052
3007.99 2653
3008.51 2276
3009.03 1997
3009.54 1746
3010.06 1427
3010.58 1349
3011.10 1297
3011.61 1225
3012.13 1154
3012.65 1129
3013.17 1182
3013.68 1158
3014.20 1140
3014.72 1115
3015.24 1088
3015.76 1091
3016.27 1132
3016.79 1105
3017.31 1118
3017.83 1133
3018.35 1102
3018.86 1063
3019.38 1117
3019.90 1099
3020.42 1093
3020.94 1153
3021.46 1203
3021.97 1080
3022.49 1072
3023.01 1148
3023.53 1177
3024.05 1190
3024.57 1240
3025.09 1185
3025.61 1212
3026.12 1134
3026.64 1148
3027.16 1103
3027.68 1134
3028.20 1091
3028.72 1011
3029.24 1011
3029.76 933
3030.28 955
3030.80 967
3031.32 959
3031.84 997
3032.35 906
3032.87 928
3033.39 1004
3033.91 990
3034.43 1016
3034.95 1093
3035.47 1019
3035.99 1008
3036.51 992
3037.03 1009
3037.55 1009
3038.07 1042
3038.59 1051
3039.11 1003
3039.63 917
3040.15 1005
3040.67 974
3041.19 942
3041.71 923
3042.23 936
3042.75 963
3043.27 957
3043.79 968
3044.31 965
3044.83 960
3045.35 948
3045.87 906
3046.40 963
3046.92 939
3047.44 956
3047.96 1003
3048.48 891
3049.00 844
3049.52 913
3050.04 948
3050.56 941
3051.08 896
3051.60 875
3052.12 886
3052.65 938
3053.17 895
3053.69 886
3054.21 910
3054.73 926
3055.25 926
3055.77 884
3056.30 857
3056.82 835
3057.34 871
3057.86 896
3058.38 915
3058.90 858
3059.42 922
3059.95 936
3060.47 905
3060.99 899
3061.51 905
3062.03 968
3062.56 971
3063.08 978
3063.60 940
3064.12 973
3064.64 1029
3065.17 1047
3065.69 1001
3066.21 1065
3066.73 1070
3067.26 1083
3067.78 1079
3068.30 1064
3068.82 1074
3069.35 1087
3069.87 1080
3070.39 1144
3070.91 1071
3071.44 1016
3071.96 1008
3072.48 1031
3073.01 1067
3073.53 1094
3074.05 1055
3074.57 1064
3075.10 1101
3075.62 1041
3076.14 1013
3076.67 1132
3077.19 1136
3077.71 1119
3078.24 1173
3078.76 1238
3079.28 1265
3079.81 1294
3080.33 1294
3080.85 1321
3081.38 1363
3081.90 1377
3082.42 1396
3082.95 1353
3083.47 1432
3084.00 1386
3084.52 1350
3085.04 1436
3085.57 1346
3086.09 1305
3086.62 1448
3087.14 1544
3087.66 1564
3088.19 1844
3088.71 2012
3089.24 2299
3089.76 2610
3090.29 2816
3090.81 2756
3091.33 2627
3091.86 2439
3092.38 2254
3092.91 2047
3093.43 1875
3093.96 1744
3094.48 1661
3095.01 1519
3095.53 1499
3096.06 1484
3096.58 1554
3097.11 1486
3097.63 1434
3098.16 1440
3098.68 1530
3099.21 1585
3099.73 1651
3100.26 1852
3100.78 2056
3101.31 2445
3101.83 2825
3102.36 3298
3102.88 3665
3103.41 3860
3103.93 3781
3104.46 3575
3104.99 3563
3105.51 3131
3106.04 2564
3106.56 2189
3107.09 1960
3107.61 1762
3108.14 1649
3108.67 1498
3109.19 1436
3109.72 1426
3110.24 1306
3110.77 1310
3111.30 1272
3111.82 1233
3112.35 1271
3112.87 1233
3113.40 1178
3113.93 1207
3114.45 1121
3114.98 1089
3115.51 1126
3116.03 1141
3116.56 1079
3117.09 1048
3117.61 1075
3118.14 1139
3118.67 1207
3119.19 1295
3119.72 1302
3120.25 1343
3120.77 1387
3121.30 1420
3121.83 1387
3122.35 1449
3122.88 1403
3123.41 1329
3123.94 1261
3124.46 1254
3124.99 1262
3125.52 1217
3126.05 1191
3126.57 1093
3127.10 1116
3127.63 1157
3128.16 1101
3128.68 1071
3129.21 1099
3129.74 1033
3130.27 1021
3130.79 1063
3131.32 995
3131.85 980
3132.38 997
3132.91 1020
3133.43 1034
3133.96 984
3134.49 908
3135.02 982
3135.55 1001
3136.07 1040
3136.60 1015
3137.13 968
3137.66 917
3138.19 944
3138.72 945
3139.24 908
3139.77 946
3140.30 950
3140.83 948
3141.36 916
3141.89 931
3142.42 899
3142.95 907
3143.47 926
3144.00 928
3144.53 930
3145.06 906
3145.59 943
3146.12 1032
3146.65 1011
3147.18 955
3147.71 960
3148.24 996
3148.76 1036
3149.29 966
3149.82 1023
3150.35 1010
3150.88 1061
3151.41 1025
3151.94 1024
3152.47 1007
3153.00 1022
3153.53 966
3154.06 931
3154.59 939
3155.12 941
3155.65 953
3156.18 918
3156.71 959
3157.24 976
3157.77 995
3158.30 914
3158.83 961
3159.36 980
3159.89 1013
3160.42 1045
3160.95 1024
3161.48 1011
3162.01 1108
3162.54 1060
3163.07 1019
3163.60 959
3164.13 979
3164.66 984
3165.20 1019
3165.73 990
3166.26 932
3166.79 1000
3167.32 986
3167.85 931
3168.38 870
3168.91 903
3169.44 913
3169.97 921
3170.50 946
3171.04 915
3171.57 915
3172.10 969
3172.63 897
3173.16 914
3173.69 1005
3174.22 1010
3174.75 1038
3175.29 1038
3175.82 1049
3176.35 1031
3176.88 1023
3177.41 969
3177.94 972
3178.48 915
3179.01 909
3179.54 939
3180.07 926
3180.60 938
3181.14 901
3181.67 912
3182.20 905
3182.73 867
3183.26 910
3183.80 904
3184.33 881
3184.86 941
3185.39 894
3185.93 895
3186.46 888
3186.99 933
3187.52 941
3188.06 932
3188.59 936
3189.12 986
3189.65 961
3190.19 955
3190.72 946
3191.25 901
3191.79 922
3192.32 990
3192.85 1005
3193.38 978
3193.92 950
3194.45 969
3194.98 987
3195.52 953
3196.05 1004
3196.58 971
3197.12 1019
3197.65 987
3198.18 940
3198.72 958
3199.25 1054
3199.78 1042
3200.32 1036
3200.85 1049
3201.39 1053
3201.92 1059
3202.45 1026
3202.99 999
3203.52 1045
3204.05 1080
3204.59 1099
3205.12 1135
3205.66 1223
3206.19 1230
3206.72 1311
3207.26 1369
3207.79 1352
3208.33 1403
3208.86 1502
3209.40 1593
3209.93 1599
3210.47 1655
3211.00 1664
3211.53 1683
3212.07 1512
3212.60 1472
3213.14 1531
3213.67 1445
3214.21 1268
3214.74 1244
3215.28 1217
3215.81 1098
3216.35 1104
3216.88 1087
3217.42 1054
3217.95 1079
3218.49 1080
3219.02 1086
3219.56 1081
3220.09 1047
3220.63 1032
3221.16 989
3221.70 1113
3222.23 1118
3222.77 1118
3223.31 1142
3223.84 1198
3224.38 1233
3224.91 1243
3225.45 1141
3225.98 1282
3226.52 1248
3227.06 1116
3227.59 1207
3228.13 1186
3228.66 1125
3229.20 1148
3229.74 1169
3230.27 1218
3230.81 1224
3231.34 1259
3231.88 1305
3232.42 1378
3232.95 1401
3233.49 1324
3234.03 1303
3234.56 1334
3235.10 1328
3235.64 1326
3236.17 1349
3236.71 1315
3237.25 1425
3237.78 1381
3238.32 1409
3238.86 1439
3239.39 1391
3239.93 1386
3240.47 1336
3241.00 1339
3241.54 1348
3242.08 1453
3242.61 1401
3243.15 1413
3243.69 1416
3244.23 1430
3244.76 1553
3245.30 1558
3245.84 1523
3246.38 1569
3246.91 1572
3247.45 1602
3247.99 1608
3248.53 1619
3249.06 1655
3249.60 1848
3250.14 2020
3250.68 2205
3251.21 2446
3251.75 2928
3252.29 3302
3252.83 3649
3253.37 3773
3253.90 3830
3254.44 3688
3254.98 3421
3255.52 3108
3256.06 2884
3256.60 2649
3257.13 2343
3257.67 2153
3258.21 2060
3258.75 1991
3259.29 2043
3259.83 2116
3260.36 2168
3260.90 2372
3261.44 2399
3261.98 2596
3262.52 2815
3263.06 2859
3263.60 2889
3264.14 3062
3264.68 2973
3265.21 2858
3265.75 2894
3266.29 2823
3266.83 2793
3267.37 2885
3267.91 2818
3268.45 2634
3268.99 2587
3269.53 2366
3270.07 2129
3270.61 2109
3271.15 1981
3271.69 1884
3272.23 1878
3272.76 1975
3273.30 1924
3273.84 1806
3274.38 1796
3274.92 1834
3275.46 1871
3276.00 1813
3276.54 1846
3277.08 1823
3277.62 1780
3278.16 1879
3278.70 1922
3279.24 1900
3279.78 1970
3280.32 1937
3280.86 1985
3281.41 1962
3281.95 1914
3282.49 1873
3283.03 1984
3283.57 1889
3284.11 1953
3284.65 1945
3285.19 1946
3285.73 2014
3286.27 1999
3286.81 1934
3287.35 2008
3287.89 1965
3288.43 1938
3288.97 2138
3289.52 2220
3290.06 2338
3290.60 2503
3291.14 2668
3291.68 2853
3292.22 3070
3292.76 3361
3293.30 3579
3293.85 3725
3294.39 3973
3294.93 4135
3295.47 4259
3296.01 4290
3296.55 4392
3297.09 4256
3297.64 4038
3298.18 3793
3298.72 3513
3299.26 3374
3299.80 3210
3300.34 3160
3300.89 2959
3301.43 2866
3301.97 2782
3302.51 2674
3303.06 2606
3303.60 2459
3304.14 2393
3304.68 2406
3305.22 2467
3305.77 2534
3306.31 2569
3306.85 2542
3307.39 2463
3307.94 2589
3308.48 2568
3309.02 2543
3309.56 2538
3310.11 2651
3310.65 2665
3311.19 2577
3311.74 2547
3312.28 2596
3312.82 2566
3313.36 2670
3313.91 2576
3314.45 2733
3314.99 2903
3315.54 3027
3316.08 3218
3316.62 3593
3317.17 3841
3317.71 4285
3318.25 4567
3318.80 4847
3319.34 5349
3319.88 5722
3320.43 5858
3320.97 5880
3321.51 5658
3322.06 5470
3322.60 5383
3323.14 5219
3323.69 4883
3324.23 4742
3324.78 4499
3325.32 4340
3325.86 4303
3326.41 4223
3326.95 4338
3327.50 4138
3328.04 4144
3328.59 4144
3329.13 4146
3329.67 4405
3330.22 4660
3330.76 5176
3331.31 6109
3331.85 7834
3332.40 10336
3332.94 14187
3333.49 19183
3334.03 24033
3334.57 27379
3335.12 29560
3335.66 31031
3336.21 32328
3336.75 32396
3337.30 31950
3337.84 31224
3338.39 29739
3338.93 27544
3339.48 23983
3340.02 19559
3340.57 15771
3341.11 12561
3341.66 9879
3342.20 7778
3342.75 6309
3343.30 5283
3343.84 4376
3344.39 3922
3344.93 3560
3345.48 3362
3346.02 3253
3346.57 3082
3347.11 2988
3347.66 2789
3348.21 2756
3348.75 2549
3349.30 2245
3349.84 2107
3350.39 1899
3350.94 1853
3351.48 1798
3352.03 1829
3352.57 1848
3353.12 1826
3353.67 1875
3354.21 1875
3354.76 2084
3355.31 2177
3355.85 2227
3356.40 2378
3356.95 2429
3357.49 2476
3358.04 2386
3358.59 2514
3359.13 2595
3359.68 2569
3360.23 2555
3360.77 2548
3361.32 2591
3361.87 2675
3362.41 2665
3362.96 2643
3363.51 2720
3364.05 2736
3364.60 2720
3365.15 2781
3365.70 2634
3366.24 2571
3366.79 2569
3367.34 2598
3367.89 2490
3368.43 2539
3368.98 2448
3369.53 2619
3370.08 2783
3370.62 3019
3371.17 3422
3371.72 3975
3372.27 4720
3372.81 5302
3373.36 5811
3373.91 6230
3374.46 6419
3375.01 6328
3375.55 6046
3376.10 5606
3376.65 5145
3377.20 4593
3377.75 3930
3378.30 3555
3378.84 3192
3379.39 2791
3379.94 2556
3380.49 2332
3381.04 2175
3381.59 2015
3382.13 1984
3382.68 1937
3383.23 1881
3383.78 1798
3384.33 1793
3384.88 1763
3385.43 1737
3385.98 1669
3386.52 1659
3387.07 1617
3387.62 1585
3388.17 1511
3388.72 1528
3389.27 1536
3389.82 1505
3390.37 1553
3390.92 1554
3391.47 1552
3392.02 1502
3392.57 1617
3393.12 1639
3393.66 1569
3394.21 1665
3394.76 1801
3395.31 1869
3395.86 1935
3396.41 2053
3396.96 2072
3397.51 2166
3398.06 2196
3398.61 2198
3399.16 2274
3399.71 2319
3400.26 2167
3400.81 2121
3401.36 2072
3401.91 1967
3402.46 1816
3403.01 1771
3403.56 1803
3404.11 1693
3404.66 1595
3405.21 1577
3405.77 1531
3406.32 1483
3406.87 1570
3407.42 1642
3407.97 1624
3408.52 1730
3409.07 1787
3409.62 1941
3410.17 2156
3410.72 2243
3411.27 2415
3411.82 2435
3412.37 2595
3412.93 2559
3413.48 2525
3414.03 2390
3414.58 2197
3415.13 2186
3415.68 2007
3416.23 1887
3416.78 1823
3417.34 1847
3417.89 1760
3418.44 1721
3418.99 1589
3419.54 1625
3420.09 1546
3420.65 1444
3421.20 1444
3421.75 1391
3422.30 1309
3422.85 1375
3423.40 1352
3423.96 1349
3424.51 1279
3425.06 1414
3425.61 1381
3426.17 1324
3426.72 1253
3427.27 1235
3427.82 1224
3428.37 1216
3428.93 1183
3429.48 1168
3430.03 1159
3430.58 1220
3431.14 1177
3431.69 1134
3432.24 1142
3432.79 1166
3433.35 1106
3433.90 1162
3434.45 1120
3435.01 1185
3435.56 1181
3436.11 1213
3436.66 1270
3437.22 1263
3437.77 1274
3438.32 1229
3438.88 1235
3439.43 1278
3439.98 1277
3440.54 1205
3441.09 1163
3441.64 1158
3442.20 1137
3442.75 1179
3443.30 1176
3443.86 1175
3444.41 1134
3444.96 1132
3445.52 1093
3446.07 1032
3446.63 1053
3447.18 1044
3447.73 1043
3448.29 1102
3448.84 1139
3449.40 1107
3449.95 1059
3450.50 1107
3451.06 1086
3451.61 1010
3452.17 1066
3452.72 1090
3453.27 1056
3453.83 1067
3454.38 1042
3454.94 1086
3455.49 1065
3456.05 1077
3456.60 1059
3457.16 1069
3457.71 1076
3458.27 1145
3458.82 1079
3459.38 1080
3459.93 1097
3460.49 1061
3461.04 1116
3461.60 1085
3462.15 1155
3462.71 1149
3463.26 1157
3463.82 1220
3464.37 1209
3464.93 1263
3465.48 1233
3466.04 1207
3466.59 1210
3467.15 1237
3467.70 1212
3468.26 1232
3468.81 1181
3469.37 1162
3469.93 1202
3470.48 1329
3471.04 1363
3471.59 1341
3472.15 1367
3472.70 1333
3473.26 1325
3473.82 1279
3474.37 1292
3474.93 1273
3475.48 1331
3476.04 1371
3476.60 1351
3477.15 1319
3477.71 1383
3478.27 1460
3478.82 1516
3479.38 1644
3479.93 1634
3480.49 1601
3481.05 1650
3481.60 1627
3482.16 1663
3482.72 1726
3483.27 1676
3483.83 1669
3484.39 1710
3484.95 1665
3485.50 1683
3486.06 1726
3486.62 1744
3487.17 1818
3487.73 1839
3488.29 1949
3488.84 2071
3489.40 2499
3489.96 3121
3490.52 3866
3491.07 4543
3491.63 5091
3492.19 5547
3492.75 5792
3493.30 5697
3493.86 5420
3494.42 4762
3494.98 4178
3495.53 3497
3496.09 3025
3496.65 2570
3497.21 2145
3497.77 1982
3498.32 1861
3498.88 1792
3499.44 1732
3500.00 1753
3500.56 1777
3501.11 1728
3501.67 1794
3502.23 1840
3502.79 1933
3503.35 2075
3503.91 2292
3504.46 2391
3505.02 2434
3505.58 2441
3506.14 2501
3506.70 2389
3507.26 2313
3507.81 2213
3508.37 1983
3508.93 1953
3509.49 1865
3510.05 1825
3510.61 1853
3511.17 1767
3511.73 1764
3512.29 1621
3512.85 1659
3513.40 1505
3513.96 1367
3514.52 1354
3515.08 1262
3515.64 1240
3516.20 1208
3516.76 1220
3517.32 1247
3517.88 1193
3518.44 1123
3519.00 1112
3519.56 1085
3520.12 1140
3520.68 1102
3521.24 1128
3521.80 1148
3522.36 1122
3522.92 1212
3523.48 1208
3524.04 1221
3524.60 1188
3525.16 1176
3525.72 1164
3526.28 1127
3526.84 1155
3527.40 1210
3527.96 1152
3528.52 1174
3529.08 1157
3529.64 1147
3530.20 1120
3530.76 1116
3531.32 1151
3531.88 1145
3532.44 1188
3533.00 1093
3533.56 1098
3534.12 1102
3534.68 1043
3535.25 1059
3535.81 1071
3536.37 1101
3536.93 1045
3537.49 1067
3538.05 1087
3538.61 1036
3539.17 983
3539.73 978
3540.30 1021
3540.86 1114
3541.42 1100
3541.98 1142
3542.54 1109
3543.10 1119
3543.66 1162
3544.23 1175
3544.79 1126
3545.35 1140
3545.91 1191
3546.47 1165
3547.03 1132
3547.60 1103
3548.16 1103
3548.72 1123
3549.28 1001
3549.84 1034
3550.41 1087
3550.97 1020
3551.53 1005
3552.09 1012
3552.65 1001
3553.22 989
3553.78 940
3554.34 930
3554.90 952
3555.47 936
3556.03 888
3556.59 857
3557.15 988
3557.72 990
3558.28 983
3558.84 992
3559.41 1009
3559.97 977
3560.53 944
3561.09 1007
3561.66 1037
3562.22 992
3562.78 1094
3563.35 1055
3563.91 1031
3564.47 1029
3565.04 1026
3565.60 1031
3566.16 1018
3566.73 1042
3567.29 1078
3567.85 1034
3568.42 991
3568.98 974
3569.54 950
3570.11 920
3570.67 959
3571.23 968
3571.80 970
3572.36 945
3572.93 997
3573.49 1026
3574.05 1083
3574.62 1135
3575.18 1210
3575.75 1333
3576.31 1386
3576.87 1402
3577.44 1446
3578.00 1484
3578.57 1401
3579.13 1399
3579.70 1285
3580.26 1296
3580.82 1242
3581.39 1122
3581.95 982
3582.52 999
3583.08 1022
3583.65 1027
3584.21 983
3584.78 952
3585.34 961
3585.91 931
3586.47 941
3587.04 861
3587.60 862
3588.17 944
3588.73 904
3589.30 864
3589.86 890
3590.43 867
3590.99 886
3591.56 899
3592.12 894
3592.69 892
3593.25 893
3593.82 891
3594.39 910
3594.95 901
3595.52 930
3596.08 931
3596.65 935
3597.21 963
3597.78 1029
3598.35 940
3598.91 916
3599.48 903
3600.04 895
3600.61 882
3601.18 921
3601.74 908
3602.31 892
3602.87 887
3603.44 899
3604.01 913
3604.57 890
3605.14 885
3605.71 847
3606.27 954
3606.84 902
3607.41 932
3607.97 896
3608.54 879
3609.11 916
3609.67 807
3610.24 831
3610.81 885
3611.37 897
3611.94 910
3612.51 895
3613.07 896
3613.64 817
3614.21 877
3614.78 934
3615.34 1024
3615.91 1040
3616.48 1111
3617.04 1252
3617.61 1271
3618.18 1350
3618.75 1386
3619.31 1386
3619.88 1302
3620.45 1332
3621.02 1232
3621.58 1200
3622.15 1119
3622.72 1071
3623.29 1027
3623.86 1003
3624.42 954
3624.99 979
3625.56 901
3626.13 890
3626.70 902
3627.26 851
3627.83 856
3628.40 845
3628.97 861
3629.54 878
3630.11 870
3630.67 895
3631.24 841
3631.81 893
3632.38 909
3632.95 874
3633.52 885
3634.08 869
3634.65 868
3635.22 874
3635.79 871
3636.36 875
3636.93 861
3637.50 842
3638.07 858
3638.64 828
3639.20 904
3639.77 937
3640.34 955
3640.91 965
3641.48 1044
3642.05 1051
3642.62 1014
3643.19 1024
3643.76 964
3644.33 998
3644.90 981
3645.47 966
3646.04 951
3646.61 892
3647.18 931
3647.75 984
3648.32 947
3648.89 913
3649.46 918
3650.03 905
3650.60 964
3651.17 990
3651.74 1011
3652.31 1097
3652.88 1137
3653.45 1106
3654.02 1115
3654.59 1082
3655.16 1091
3655.73 1010
3656.30 1023
3656.87 1019
3657.44 937
3658.01 1008
3658.58 1170
3659.15 1145
3659.72 1125
3660.29 1070
3660.86 1082
3661.43 1067
3662.00 1065
3662.58 1034
3663.15 965
3663.72 965
3664.29 1020
3664.86 1089
3665.43 1073
3666.00 1210
3666.57 1148
3667.14 1191
3667.72 1080
3668.29 1124
3668.86 1084
3669.43 978
3670.00 971
3670.57 960
3671.14 946
3671.72 923
3672.29 936
3672.86 932
3673.43 932
3674.00 961
3674.57 867
3675.15 891
3675.72 984
3676.29 982
3676.86 1041
3677.43 1020
3678.01 1044
3678.58 985
3679.15 1001
3679.72 959
3680.30 958
3680.87 975
3681.44 917
3682.01 859
3682.58 881
3683.16 923
3683.73 900
3684.30 838
3684.88 860
3685.45 874
3686.02 852
3686.59 875
3687.17 929
3687.74 994
3688.31 999
3688.88 1029
3689.46 1026
3690.03 1071
3690.60 1046
3691.18 1022
3691.75 1037
3692.32 950
3692.90 944
3693.47 887
3694.04 910
3694.62 917
3695.19 926
3695.76 892
3696.34 890
3696.91 892
3697.48 900
3698.06 855
3698.63 873
3699.21 868
3699.78 832
3700.35 869
3700.93 875
3701.50 846
3702.08 864
3702.65 949
3703.22 949
3703.80 973
3704.37 994
3704.95 999
3705.52 918
3706.09 954
3706.67 924
3707.24 885
3707.82 953
3708.39 933
3708.97 954
3709.54 929
3710.12 920
3710.69 877
3711.26 891
3711.84 870
3712.41 877
3712.99 838
3713.56 871
3714.14 824
3714.71 850
3715.29 816
3715.86 794
3716.44 846
3717.01 868
3717.59 836
3718.16 838
3718.74 816
3719.32 862
3719.89 836
3720.47 753
3721.04 838
3721.62 886
3722.19 828
3722.77 800
3723.34 826
3723.92 857
3724.49 810
3725.07 832
3725.65 865
3726.22 810
3726.80 806
3727.37 886
3727.95 886
3728.53 858
3729.10 840
3729.68 914
3730.25 1030
3730.83 1040
3731.41 1080
3731.98 1130
3732.56 1209
3733.14 1234
3733.71 1178
3734.29 1160
3734.87 1174
3735.44 1221
3736.02 1154
3736.60 1107
3737.17 1038
3737.75 1024
3738.33 974
3738.90 955
3739.48 915
3740.06 906
3740.63 886
3741.21 880
3741.79 868
3742.36 855
3742.94 855
3743.52 822
3744.10 828
3744.67 812
3745.25 792
3745.83 796
3746.40 774
3746.98 763
3747.56 831
3748.14 827
3748.71 820
3749.29 819
3749.87 854
3750.45 806
3751.03 850
3751.60 868
3752.18 798
3752.76 832
3753.34 796
3753.92 823
3754.49 821
3755.07 838
3755.65 832
3756.23 792
3756.81 830
3757.38 854
3757.96 833
3758.54 856
3759.12 832
3759.70 856
3760.28 829
3760.85 848
3761.43 872
3762.01 907
3762.59 914
3763.17 903
3763.75 896
3764.33 960
3764.91 875
3765.48 918
3766.06 913
3766.64 920
3767.22 847
3767.80 845
3768.38 863
3768.96 895
3769.54 905
3770.12 845
3770.70 855
3771.28 919
3771.85 879
3772.43 865
3773.01 902
3773.59 907
3774.17 896
3774.75 896
3775.33 825
3775.91 842
3776.49 842
3777.07 928
3777.65 934
3778.23 859
3778.81 850
3779.39 887
3779.97 852
3780.55 848
3781.13 855
3781.71 823
3782.29 846
3782.87 795
3783.45 840
3784.03 760
3784.61 820
3785.19 827
3785.77 859
3786.35 896
3786.93 872
3787.51 846
3788.10 840
3788.68 849
3789.26 851
3789.84 821
3790.42 885
3791.00 892
3791.58 861
3792.16 848
3792.74 867
3793.32 900
3793.90 890
3794.48 833
3795.07 873
3795.65 810
3796.23 840
3796.81 838
3797.39 868
3797.97 903
3798.55 830
3799.14 860
3799.72 890
3800.30 989
3800.88 957
3801.46 1015
3802.04 965
3802.62 1002
3803.21 997
3803.79 1062
3804.37 977
3804.95 971
3805.53 947
3806.12 890
3806.70 997
3807.28 1095
3807.86 1121
3808.44 1084
3809.03 1116
3809.61 1175
3810.19 1141
3810.77 1101
3811.36 1084
3811.94 1119
3812.52 1100
3813.10 1087
3813.69 1089
3814.27 1098
3814.85 1046
3815.43 1100
3816.02 1093
3816.60 1075
3817.18 1036
3817.77 985
3818.35 975
3818.93 985
3819.51 955
3820.10 987
3820.68 976
3821.26 972
3821.85 1000
3822.43 1054
3823.01 1012
3823.60 1042
3824.18 1006
3824.76 979
3825.35 943
3825.93 922
3826.51 961
3827.10 900
3827.68 932
3828.27 975
3828.85 890
3829.43 940
3830.02 909
3830.60 917
3831.18 899
3831.77 881
3832.35 944
3832.94 979
3833.52 961
3834.10 908
3834.69 936
3835.27 966
3835.86 957
3836.44 893
3837.03 916
3837.61 910
3838.19 927
3838.78 938
3839.36 929
3839.95 899
3840.53 945
3841.12 893
3841.70 982
3842.29 934
3842.87 958
3843.46 976
3844.04 928
3844.63 1030
3845.21 1080
3845.80 1063
3846.38 1093
3846.97 1047
3847.55 977
3848.14 1003
3848.72 974
3849.31 928
3849.89 953
3850.48 939
3851.06 939
3851.65 965
3852.23 945
3852.82 957
3853.41 954
3853.99 991
3854.58 984
3855.16 956
3855.75 970
3856.33 894
3856.92 946
3857.51 1038
3858.09 1089
3858.68 1247
3859.26 1383
3859.85 1508
3860.44 1687
3861.02 1799
3861.61 1852
3862.20 1900
3862.78 1974
3863.37 1916
3863.95 1814
3864.54 1674
3865.13 1474
3865.71 1332
3866.30 1277
3866.89 1172
3867.47 1097
3868.06 1025
3868.65 941
3869.23 969
3869.82 957
3870.41 887
3870.99 898
3871.58 934
3872.17 967
3872.76 946
3873.34 997
3873.93 964
3874.52 962
3875.10 1054
3875.69 982
3876.28 946
3876.87 906
3877.45 857
3878.04 933
3878.63 886
3879.22 816
3879.80 821
3880.39 875
3880.98 876
3881.57 853
3882.15 842
3882.74 815
3883.33 778
3883.92 764
3884.51 822
3885.09 865
3885.68 878
3886.27 902
3886.86 876
3887.45 913
3888.04 1010
3888.62 1011
3889.21 1063
3889.80 1032
3890.39 1019
3890.98 1001
3891.57 928
3892.15 1031
3892.74 1068
3893.33 1055
3893.92 1019
3894.51 978
3895.10 919
3895.69 901
3896.28 962
3896.86 904
3897.45 922
3898.04 936
3898.63 958
3899.22 937
3899.81 967
3900.40 937
3900.99 936
3901.58 926
3902.17 895
3902.76 918
3903.34 890
3903.93 826
3904.52 835
3905.11 841
3905.70 868
3906.29 823
3906.88 909
3907.47 909
3908.06 884
3908.65 877
3909.24 847
3909.83 830
3910.42 813
3911.01 780
3911.60 774
3912.19 788
3912.78 792
3913.37 795
3913.96 777
3914.55 815
3915.14 798
3915.73 825
3916.32 811
3916.91 772
3917.50 764
3918.09 791
3918.68 769
3919.28 763
3919.87 774
3920.46 751
3921.05 819
3921.64 776
3922.23 729
3922.82 776
3923.41 808
3924.00 779
3924.59 773
3925.18 780
3925.77 737
3926.37 760
3926.96 769
3927.55 764
3928.14 757
3928.73 799
3929.32 781
3929.91 754
3930.51 760
3931.10 772
3931.69 766
3932.28 760
3932.87 761
3933.46 728
3934.05 731
3934.65 757
3935.24 803
3935.83 753
3936.42 740
3937.01 765
3937.61 742
3938.20 778
3938.79 803
3939.38 810
3939.97 820
3940.57 787
3941.16 780
3941.75 770
3942.34 850
3942.94 819
3943.53 809
3944.12 835
3944.71 771
3945.31 778
3945.90 811
3946.49 770
3947.08 758
3947.68 761
3948.27 787
3948.86 846
3949.45 827
3950.05 780
3950.64 742
3951.23 739
3951.83 772
3952.42 779
3953.01 794
3953.61 811
3954.20 780
3954.79 755
3955.39 754
3955.98 827
3956.57 833
3957.17 830
3957.76 869
3958.35 845
3958.95 857
3959.54 885
3960.13 845
3960.73 882
3961.32 908
3961.92 900
3962.51 857
3963.10 903
3963.70 918
3964.29 915
3964.88 861
3965.48 881
3966.07 965
3966.67 1003
3967.26 1020
3967.86 1021
3968.45 1002
3969.04 1052
3969.64 1008
3970.23 925
3970.83 849
3971.42 835
3972.02 819
3972.61 858
3973.21 809
3973.80 796
3974.40 801
3974.99 928
3975.58 929
3976.18 939
3976.77 1012
3977.37 973
3977.96 963
3978.56 964
3979.15 927
3979.75 906
3980.35 989
3980.94 906
3981.54 854
3982.13 894
3982.73 876
3983.32 866
3983.92 921
3984.51 927
3985.11 875
3985.70 903
3986.30 874
3986.90 906
3987.49 829
3988.09 885
3988.68 874
3989.28 882
3989.87 873
3990.47 863
3991.07 887
3991.66 913
3992.26 909
3992.85 879
3993.45 979
3994.05 863
3994.64 915
3995.24 924
3995.84 952
3996.43 931
3997.03 906
3997.62 922
3998.22 995
3998.82 948
3999.41 983
4000.01 963
4000.61 942
4001.20 968
4001.80 933
4002.40 873
4003.00 806
4003.59 843
4004.19 901
4004.79 877
4005.38 795
4005.98 868
4006.58 869
4007.17 875
4007.77 887
4008.37 821
4008.97 848
4009.56 863
4010.16 845
4010.76 835
4011.36 848
4011.95 793
4012.55 836
4013.15 831
4013.75 824
4014.34 820
4014.94 812
4015.54 909
4016.14 879
4016.74 899
4017.33 901
4017.93 931
4018.53 894
4019.13 905
4019.73 868
4020.32 883
4020.92 839
4021.52 887
4022.12 885
4022.72 839
4023.32 804
4023.91 819
4024.51 798
4025.11 814
4025.71 836
4026.31 804
4026.91 845
4027.51 863
4028.10 867
4028.70 889
4029.30 903
4029.90 910
4030.50 904
4031.10 924
4031.70 934
4032.30 908
4032.90 961
4033.49 916
4034.09 949
4034.69 965
4035.29 944
4035.89 953
4036.49 895
4037.09 845
4037.69 814
4038.29 864
4038.89 794
4039.49 790
4040.09 765
4040.69 735
4041.29 788
4041.89 785
4042.49 708
4043.09 715
4043.69 750
4044.29 783
4044.89 754
4045.49 778
4046.09 798
4046.69 768
4047.29 713
4047.89 739
4048.49 743
4049.09 755
4049.69 758
4050.29 775
4050.89 738
4051.49 705
4052.09 746
4052.69 728
4053.29 787
4053.89 804
4054.49 793
4055.09 781
4055.69 751
4056.30 755
4056.90 779
4057.50 758
4058.10 734
4058.70 758
4059.30 761
4059.90 748
4060.50 693
4061.10 731
4061.71 730
4062.31 771
4062.91 764
4063.51 782
4064.11 853
4064.71 847
4065.31 837
4065.92 840
4066.52 835
4067.12 843
4067.72 823
4068.32 829
4068.92 776
4069.53 744
4070.13 753
4070.73 759
4071.33 746
4071.93 745
4072.54 730
4073.14 757
4073.74 783
4074.34 697
4074.94 666
4075.55 677
4076.15 719
4076.75 708
4077.35 689
4077.96 756
4078.56 744
4079.16 697
4079.76 679
4080.37 688
4080.97 715
4081.57 669
4082.17 722
4082.78 732
4083.38 700
4083.98 653
4084.59 704
4085.19 673
4085.79 680
4086.39 684
4087.00 681
4087.60 717
4088.20 719
4088.81 672
4089.41 711
4090.01 760
4090.62 693
4091.22 744
4091.82 739
4092.43 717
4093.03 735
4093.63 741
4094.24 767
4094.84 730
4095.45 692
4096.05 723
4096.65 737
4097.26 755
4097.86 695
4098.47 734
4099.07 729
4099.67 735
4100.28 736
4100.88 734
4101.49 742
4102.09 789
4102.69 794
4103.30 771
4103.90 721
4104.51 724
4105.11 754
4105.72 717
4106.32 715
4106.93 758
4107.53 728
4108.13 675
4108.74 701
4109.34 724
4109.95 679
4110.55 749
4111.16 711
4111.76 715
4112.37 669
4112.97 708
4113.58 705
4114.18 677
4114.79 705
4115.39 743
4116.00 703
4116.60 644
4117.21 680
4117.82 720
4118.42 679
4119.03 702
4119.63 711
4120.24 719
4120.84 681
4121.45 695
4122.05 719
4122.66 649
4123.27 713
4123.87 723
4124.48 695
4125.08 709
4125.69 745
4126.30 671
4126.90 751
4127.51 696
4128.11 709
4128.72 673
4129.33 735
4129.93 747
4130.54 762
4131.15 747
4131.75 794
4132.36 756
4132.96 740
4133.57 750
4134.18 781
4134.78 773
4135.39 799
4136.00 836
4136.60 824
4137.21 851
4137.82 903
4138.43 852
4139.03 845
4139.64 841
4140.25 822
4140.85 818
4141.46 831
4142.07 855
4142.68 790
4143.28 831
4143.89 847
4144.50 904
4145.10 852
4145.71 828
4146.32 787
4146.93 805
4147.53 793
4148.14 767
4148.75 695
4149.36 661
4149.97 657
4150.57 675
4151.18 723
4151.79 727
4152.40 701
4153.00 690
4153.61 699
4154.22 719
4154.83 698
4155.44 734
4156.05 697
4156.65 738
4157.26 685
4157.87 718
4158.48 760
4159.09 766
4159.70 794
4160.30 780
4160.91 723
4161.52 751
4162.13 724
4162.74 720
4163.35 668
4163.96 692
4164.56 748
4165.17 721
4165.78 694
4166.39 783
4167.00 741
4167.61 745
4168.22 766
4168.83 763
4169.44 795
4170.05 800
4170.66 847
4171.26 872
4171.87 853
4172.48 887
4173.09 851
4173.70 841
4174.31 865
4174.92 812
4175.53 824
4176.14 831
4176.75 850
4177.36 767
4177.97 780
4178.58 754
4179.19 756
4179.80 782
4180.41 776
4181.02 746
4181.63 728
4182.24 761
4182.85 774
4183.46 749
4184.07 747
4184.68 749
4185.29 738
4185.90 725
4186.51 739
4187.12 704
4187.73 768
4188.34 686
4188.95 714
4189.56 693
4190.18 740
4190.79 789
4191.40 755
4192.01 746
4192.62 814
4193.23 819
4193.84 825
4194.45 821
4195.06 772
4195.67 775
4196.28 787
4196.90 848
4197.51 831
4198.12 762
4198.73 741
4199.34 781
4199.95 776
4200.56 820
4201.18 754
4201.79 759
4202.40 741
4203.01 746
4203.62 749
4204.23 746
4204.85 747
4205.46 723
4206.07 725
4206.68 796
4207.29 787
4207.90 739
4208.52 786
4209.13 802
4209.74 813
4210.35 819
4210.97 790
4211.58 762
4212.19 798
4212.80 822
4213.41 796
4214.03 807
4214.64 786
4215.25 811
4215.86 823
4216.48 822
4217.09 794
4217.70 857
4218.32 842
4218.93 817
4219.54 888
4220.15 930
4220.77 934
4221.38 891
4221.99 904
4222.61 888
4223.22 888
4223.83 922
4224.44 960
4225.06 970
4225.67 964
4226.28 961
4226.90 1030
4227.51 1018
4228.13 1087
4228.74 1073
4229.35 1057
4229.97 1010
4230.58 992
4231.19 929
4231.81 893
4232.42 964
4233.03 908
4233.65 890
4234.26 830
4234.88 886
4235.49 940
4236.10 870
4236.72 864
4237.33 857
4237.95 893
4238.56 857
4239.17 856
4239.79 862
4240.40 862
4241.02 846
4241.63 890
4242.25 802
4242.86 899
4243.48 918
4244.09 868
4244.71 881
4245.32 903
4245.93 875
4246.55 834
4247.16 861
4247.78 873
4248.39 851
4249.01 812
4249.62 880
4250.24 859
4250.85 871
4251.47 853
4252.08 848
4252.70 945
4253.32 924
4253.93 882
4254.55 843
4255.16 894
4255.78 893
4256.39 895
4257.01 927
4257.62 927
4258.24 953
4258.85 943
4259.47 935
4260.09 941
4260.70 938
4261.32 977
4261.93 995
4262.55 1013
4263.17 1003
4263.78 1093
4264.40 1078
4265.01 1091
4265.63 1097
4266.25 1054
4266.86 1005
4267.48 1043
4268.10 1054
4268.71 1082
4269.33 1067
4269.94 1047
4270.56 1137
4271.18 1213
4271.79 1312
4272.41 1384
4273.03 1532
4273.64 1648
4274.26 1724
4274.88 1756
4275.49 1631
4276.11 1507
4276.73 1466
4277.35 1453
4277.96 1462
4278.58 1303
4279.20 1162
4279.81 1147
4280.43 1128
4281.05 1014
4281.67 953
4282.28 976
4282.90 941
4283.52 966
4284.14 984
4284.75 961
4285.37 898
4285.99 877
4286.61 921
4287.22 890
4287.84 912
4288.46 897
4289.08 934
4289.70 884
4290.31 935
4290.93 884
4291.55 855
4292.17 862
4292.79 894
4293.40 834
4294.02 882
4294.64 938
4295.26 908
4295.88 820
4296.50 885
4297.11 847
4297.73 829
4298.35 825
4298.97 868
4299.59 876
4300.21 854
4300.83 812
4301.44 854
4302.06 866
4302.68 897
4303.30 871
4303.92 848
4304.54 842
4305.16 889
4305.78 860
4306.40 825
4307.02 857
4307.63 870
4308.25 890
4308.87 856
4309.49 821
4310.11 884
4310.73 916
4311.35 910
4311.97 912
4312.59 907
4313.21 951
4313.83 940
4314.45 917
4315.07 950
4315.69 940
4316.31 936
4316.93 918
4317.55 940
4318.17 942
4318.79 885
4319.41 954
4320.03 917
4320.65 848
4321.27 917
4321.89 968
4322.51 1013
4323.13 1020
4323.75 1031
4324.37 1047
4324.99 1116
4325.61 1082
4326.23 1110
4326.85 1154
4327.47 1166
4328.09 1137
4328.71 1157
4329.33 1191
4329.96 1362
4330.58 1465
4331.20 1528
4331.82 1669
4332.44 1806
4333.06 1908
4333.68 1979
4334.30 1946
4334.92 1904
4335.54 1783
4336.17 1817
4336.79 1843
4337.41 1818
4338.03 1855
4338.65 1863
4339.27 1785
4339.89 1780
4340.52 1679
4341.14 1654
4341.76 1664
4342.38 1533
4343.00 1573
4343.62 1720
4344.25 1844
4344.87 2155
4345.49 2497
4346.11 2670
4346.73 2838
4347.36 2991
4347.98 2835
4348.60 2637
4349.22 2410
4349.84 2091
4350.47 1958
4351.09 1890
4351.71 1883
4352.33 1810
4352.96 1690
4353.58 1564
4354.20 1461
4354.82 1452
4355.45 1385
4356.07 1303
4356.69 1260
4357.31 1284
4357.94 1272
4358.56 1299
4359.18 1229
4359.81 1191
4360.43 1151
4361.05 1150
4361.68 1191
4362.30 1154
4362.92 1179
4363.55 1151
4364.17 1126
4364.79 1100
4365.42 1130
4366.04 1149
4366.66 1112
4367.29 1168
4367.91 1118
4368.53 1009
4369.16 1025
4369.78 1021
4370.40 1046
4371.03 1002
4371.65 972
4372.27 952
4372.90 904
4373.52 876
4374.15 900
4374.77 966
4375.39 933
4376.02 929
4376.64 982
4377.27 972
4377.89 961
4378.52 985
4379.14 954
4379.76 996
4380.39 947
4381.01 952
4381.64 955
4382.26 963
4382.89 966
4383.51 1006
4384.14 1030
4384.76 955
4385.39 971
4386.01 960
4386.64 912
4387.26 911
4387.89 894
4388.51 951
4389.14 930
4389.76 930
4390.39 913
4391.01 924
4391.64 1007
4392.26 986
4392.89 921
4393.51 894
4394.14 894
4394.76 845
4395.39 884
4396.01 875
4396.64 868
4397.26 832
4397.89 836
4398.52 824
4399.14 885
4399.77 873
4400.39 831
4401.02 796
4401.65 822
4402.27 829
4402.90 836
4403.52 855
4404.15 816
4404.78 860
4405.40 895
4406.03 883
4406.65 884
4407.28 833
4407.91 799
4408.53 863
4409.16 835
4409.79 831
4410.41 804
4411.04 849
4411.67 847
4412.29 853
4412.92 834
4413.55 836
4414.17 877
4414.80 825
4415.43 868
4416.05 833
4416.68 813
4417.31 758
4417.94 800
4418.56 750
4419.19 782
4419.82 794
4420.44 824
4421.07 828
4421.70 818
4422.33 775
4422.95 762
4423.58 785
4424.21 768
4424.84 767
4425.46 791
4426.09 819
4426.72 802
4427.35 778
4427.97 722
4428.60 739
4429.23 752
4429.86 735
4430.49 754
4431.11 758
4431.74 738
4432.37 775
4433.00 785
4433.63 825
4434.26 851
4434.88 836
4435.51 787
4436.14 834
4436.77 897
4437.40 824
4438.03 845
4438.65 826
4439.28 792
4439.91 853
4440.54 865
4441.17 813
4441.80 820
4442.43 826
4443.06 850
4443.68 870
4444.31 852
4444.94 838
4445.57 839
4446.20 853
4446.83 834
4447.46 860
4448.09 894
4448.72 853
4449.35 844
4449.98 875
4450.61 882
4451.24 812
4451.86 843
4452.49 826
4453.12 819
4453.75 869
4454.38 872
4455.01 914
4455.64 873
4456.27 953
4456.90 959
4457.53 950
4458.16 943
4458.79 912
4459.42 908
4460.05 843
4460.68 800
4461.31 809
4461.94 783
4462.57 740
4463.20 785
4463.83 763
4464.46 756
4465.09 753
4465.72 764
4466.36 767
4466.99 783
4467.62 777
4468.25 802
4468.88 778
4469.51 822
4470.14 777
4470.77 780
4471.40 799
4472.03 783
4472.66 762
4473.29 725
4473.93 768
4474.56 749
4475.19 707
4475.82 769
4476.45 759
4477.08 801
4477.71 787
4478.34 717
4478.98 735
4479.61 770
4480.24 771
4480.87 763
4481.50 756
4482.13 721
4482.76 737
4483.40 783
4484.03 831
4484.66 817
4485.29 803
4485.92 805
4486.56 797
4487.19 771
4487.82 832
4488.45 802
4489.08 786
4489.72 803
4490.35 791
4490.98 827
4491.61 835
4492.25 782
4492.88 829
4493.51 852
4494.14 824
4494.78 782
4495.41 862
4496.04 836
4496.67 768
4497.31 803
4497.94 831
4498.57 848
4499.20 916
4499.84 971
4500.47 1006
4501.10 1061
4501.74 1096
4502.37 1121
4503.00 1112
4503.64 1116
4504.27 1045
4504.90 953
4505.53 1009
4506.17 979
4506.80 997
4507.43 950
4508.07 928
4508.70 865
4509.34 951
4509.97 914
4510.60 919
4511.24 947
4511.87 871
4512.50 900
4513.14 905
4513.77 874
4514.41 882
4515.04 893
4515.67 862
4516.31 895
4516.94 856
4517.58 850
4518.21 855
4518.84 844
4519.48 818
4520.11 857
4520.75 914
4521.38 904
4522.02 821
4522.65 922
4523.28 875
4523.92 861
4524.55 907
4525.19 961
4525.82 927
4526.46 1056
4527.09 1116
4527.73 1183
4528.36 1316
4529.00 1527
4529.63 1828
4530.27 2067
4530.90 2298
4531.54 2268
4532.17 2379
4532.81 2248
4533.44 2171
4534.08 1951
4534.71 1715
4535.35 1455
4535.99 1324
4536.62 1187
4537.26 1047
4537.89 1014
4538.53 962
4539.16 905
4539.80 857
4540.43 887
4541.07 851
4541.71 811
4542.34 801
4542.98 822
4543.61 834
4544.25 822
4544.89 824
4545.52 781
4546.16 791
4546.79 772
4547.43 793
4548.07 821
4548.70 783
4549.34 740
4549.98 791
4550.61 769
4551.25 771
4551.89 826
4552.52 789
4553.16 767
4553.80 793
4554.43 794
4555.07 744
4555.71 754
4556.34 743
4556.98 733
4557.62 786
4558.25 855
4558.89 848
4559.53 868
4560.16 801
4560.80 844
4561.44 883
4562.08 878
4562.71 896
4563.35 865
4563.99 849
4564.63 922
4565.26 913
4565.90 897
4566.54 921
4567.18 974
4567.81 970
4568.45 1032
4569.09 1006
4569.73 1001
4570.36 960
4571.00 986
4571.64 996
4572.28 960
4572.92 900
4573.55 921
4574.19 971
4574.83 863
4575.47 866
4576.11 834
4576.75 870
4577.38 812
4578.02 844
4578.66 802
4579.30 822
4579.94 820
4580.58 805
4581.21 811
4581.85 876
4582.49 850
4583.13 857
4583.77 841
4584.41 820
4585.05 842
4585.69 905
4586.32 951
4586.96 973
4587.60 969
4588.24 1008
4588.88 1026
4589.52 1043
4590.16 949
4590.80 1058
4591.44 1043
4592.08 1086
4592.72 1056
4593.36 1029
4594.00 990
4594.63 951
4595.27 929
4595.91 894
4596.55 854
4597.19 817
4597.83 816
4598.47 866
4599.11 818
4599.75 854
4600.39 827
4601.03 876
4601.67 857
4602.31 832
4602.95 808
4603.59 830
4604.23 855
4604.87 885
4605.51 846
4606.15 872
4606.79 874
4607.43 861
4608.08 838
4608.72 866
4609.36 831
4610.00 810
4610.64 817
4611.28 828
4611.92 789
4612.56 759
4613.20 761
4613.84 803
4614.48 792
4615.12 788
4615.76 782
4616.41 794
4617.05 768
4617.69 741
4618.33 731
4618.97 769
4619.61 750
4620.25 736
4620.89 767
4621.54 716
4622.18 706
4622.82 715
4623.46 742
4624.10 736
4624.74 804
4625.38 778
4626.03 766
4626.67 734
4627.31 766
4627.95 798
4628.59 810
4629.24 826
4629.88 767
4630.52 850
4631.16 827
4631.80 833
4632.45 904
4633.09 907
4633.73 844
4634.37 832
4635.02 838
4635.66 832
4636.30 863
4636.94 859
4637.58 912
4638.23 879
4638.87 874
4639.51 918
4640.16 910
4640.80 905
4641.44 887
4642.08 866
4642.73 842
4643.37 799
4644.01 793
4644.66 806
4645.30 851
4645.94 803
4646.58 847
4647.23 756
4647.87 780
4648.51 796
4649.16 766
4649.80 821
4650.44 800
4651.09 762
4651.73 798
4652.37 801
4653.02 845
4653.66 826
4654.31 790
4654.95 761
4655.59 729
4656.24 728
4656.88 732
4657.52 714
4658.17 740
4658.81 731
4659.46 751
4660.10 741
4660.75 745
4661.39 693
4662.03 731
4662.68 704
4663.32 779
4663.97 696
4664.61 681
4665.26 707
4665.90 707
4666.54 726
4667.19 655
4667.83 699
4668.48 676
4669.12 678
4669.77 713
4670.41 677
4671.06 675
4671.70 693
4672.35 722
4672.99 742
4673.64 701
4674.28 716
4674.93 685
4675.57 697
4676.22 731
4676.86 715
4677.51 725
4678.15 757
4678.80 786
4679.44 739
4680.09 779
4680.73 710
4681.38 700
4682.03 738
4682.67 759
4683.32 772
4683.96 705
4684.61 739
4685.25 798
4685.90 802
4686.55 743
4687.19 748
4687.84 785
4688.48 801
4689.13 789
4689.78 823
4690.42 841
4691.07 876
4691.72 852
4692.36 867
4693.01 815
4693.65 777
4694.30 840
4694.95 824
4695.59 776
4696.24 804
4696.89 817
4697.53 856
4698.18 870
4698.83 869
4699.47 937
4700.12 936
4700.77 1044
4701.41 1083
4702.06 919
4702.71 845
4703.36 847
4704.00 852
4704.65 844
4705.30 900
4705.94 796
4706.59 766
4707.24 794
4707.89 789
4708.53 772
4709.18 757
4709.83 756
4710.48 763
4711.12 770
4711.77 848
4712.42 835
4713.07 822
4713.71 808
4714.36 803
4715.01 774
4715.66 857
4716.31 816
4716.95 827
4717.60 825
4718.25 780
4718.90 752
4719.55 761
4720.19 824
4720.84 833
4721.49 866
4722.14 805
4722.79 840
4723.44 869
4724.08 808
4724.73 845
4725.38 834
4726.03 856
4726.68 806
4727.33 835
4727.98 821
4728.63 823
4729.27 817
4729.92 787
4730.57 748
4731.22 788
4731.87 751
4732.52 713
4733.17 739
4733.82 715
4734.47 772
4735.12 764
4735.77 761
4736.41 771
4737.06 756
4737.71 802
4738.36 804
4739.01 775
4739.66 767
4740.31 818
4740.96 767
4741.61 820
4742.26 814
4742.91 803
4743.56 800
4744.21 824
4744.86 770
4745.51 743
4746.16 795
4746.81 799
4747.46 783
4748.11 788
4748.76 771
4749.41 786
4750.06 845
4750.71 809
4751.36 801
4752.01 817
4752.66 879
4753.31 847
4753.96 791
4754.61 845
4755.26 857
4755.92 855
4756.57 821
4757.22 833
4757.87 785
4758.52 829
4759.17 854
4759.82 834
4760.47 842
4761.12 846
4761.77 897
4762.42 932
4763.08 892
4763.73 866
4764.38 873
4765.03 824
4765.68 838
4766.33 837
4766.98 809
4767.64 781
4768.29 803
4768.94 820
4769.59 827
4770.24 835
4770.89 778
4771.54 783
4772.20 844
4772.85 784
4773.50 790
4774.15 805
4774.80 831
4775.46 775
4776.11 775
4776.76 818
4777.41 864
4778.06 793
4778.72 814
4779.37 842
4780.02 831
4780.67 875
4781.33 814
4781.98 828
4782.63 826
4783.28 774
4783.94 757
4784.59 780
4785.24 774
4785.89 814
4786.55 834
4787.20 854
4787.85 881
4788.51 880
4789.16 916
4789.81 965
4790.46 939
4791.12 956
4791.77 927
4792.42 878
4793.08 956
4793.73 915
4794.38 914
4795.04 893
4795.69 918
4796.34 954
4797.00 944
4797.65 996
4798.30 1013
4798.96 1048
4799.61 1114
4800.27 1136
4800.92 1117
4801.57 1125
4802.23 1094
4802.88 1076
4803.53 1127
4804.19 1043
4804.84 1059
4805.50 1013
4806.15 930
4806.81 950
4807.46 1006
4808.11 976
4808.77 948
4809.42 936
4810.08 976
4810.73 979
4811.39 1004
4812.04 1021
4812.69 1069
4813.35 1061
4814.00 1000
4814.66 1017
4815.31 1049
4815.97 1007
4816.62 1044
4817.28 1095
4817.93 1084
4818.59 1096
4819.24 1050
4819.90 1103
4820.55 1153
4821.21 1184
4821.86 1267
4822.52 1321
4823.17 1399
4823.83 1391
4824.48 1294
4825.14 1321
4825.79 1244
4826.45 1263
4827.11 1232
4827.76 1153
4828.42 1164
4829.07 1185
4829.73 1184
4830.38 1218
4831.04 1233
4831.70 1291
4832.35 1291
4833.01 1286
4833.66 1303
4834.32 1267
4834.98 1304
4835.63 1441
4836.29 1341
4836.94 1359
4837.60 1417
4838.26 1453
4838.91 1468
4839.57 1466
4840.23 1431
4840.88 1415
4841.54 1517
4842.20 1633
4842.85 1504
4843.51 1450
4844.17 1527
4844.82 1534
4845.48 1567
4846.14 1520
4846.79 1584
4847.45 1681
4848.11 1691
4848.76 1940
4849.42 2192
4850.08 2376
4850.73 2322
4851.39 2251
4852.05 2042
4852.71 1950
4853.36 1955
4854.02 1825
4854.68 1889
4855.34 1892
4855.99 2034
4856.65 2163
4857.31 2332
4857.97 2606
4858.62 2597
4859.28 2531
4859.94 2469
4860.60 2235
4861.25 2080
4861.91 2018
4862.57 1894
4863.23 1698
4863.89 1709
4864.54 1699
4865.20 1626
4865.86 1649
4866.52 1751
4867.18 1756
4867.84 1728
4868.49 1681
4869.15 1664
4869.81 1629
4870.47 1646
4871.13 1589
4871.79 1515
4872.44 1470
4873.10 1474
4873.76 1409
4874.42 1374
4875.08 1325
4875.74 1363
4876.40 1438
4877.06 1367
4877.72 1381
4878.37 1444
4879.03 1444
4879.69 1480
4880.35 1477
4881.01 1425
4881.67 1301
4882.33 1275
4882.99 1290
4883.65 1286
4884.31 1228
4884.97 1201
4885.63 1262
4886.29 1179
4886.95 1191
4887.61 1155
4888.26 1191
4888.92 1198
4889.58 1174
4890.24 1218
4890.90 1208
4891.56 1280
4892.22 1262
4892.88 1259
4893.54 1228
4894.20 1227
4894.86 1163
4895.52 1107
4896.18 1101
4896.84 1123
4897.51 1110
4898.17 1137
4898.83 1137
4899.49 1168
4900.15 1183
4900.81 1120
4901.47 1152
4902.13 1084
4902.79 1001
4903.45 1046
4904.11 1011
4904.77 966
4905.43 1047
4906.09 1020
4906.75 954
4907.41 937
4908.08 988
4908.74 982
4909.40 969
4910.06 975
4910.72 983
4911.38 955
4912.04 932
4912.70 918
4913.37 908
4914.03 853
4914.69 825
4915.35 846
4916.01 904
4916.67 855
4917.33 859
4918.00 871
4918.66 835
4919.32 849
4919.98 868
4920.64 889
4921.31 876
4921.97 889
4922.63 817
4923.29 848
4923.95 839
4924.62 822
4925.28 830
4925.94 842
4926.60 822
4927.26 839
4927.93 823
4928.59 893
4929.25 814
4929.91 815
4930.58 887
4931.24 865
4931.90 834
4932.56 821
4933.23 802
4933.89 804
4934.55 860
4935.22 784
4935.88 840
4936.54 808
4937.20 824
4937.87 856
4938.53 813
4939.19 808
4939.86 784
4940.52 792
4941.18 744
4941.85 788
4942.51 805
4943.17 798
4943.84 800
4944.50 845
4945.16 739
4945.83 785
4946.49 788
4947.15 756
4947.82 786
4948.48 797
4949.15 782
4949.81 814
4950.47 796
4951.14 765
4951.80 771
4952.47 776
4953.13 712
4953.79 707
4954.46 717
4955.12 809
4955.79 793
4956.45 785
4957.11 777
4957.78 833
4958.44 848
4959.11 876
4959.77 934
4960.44 999
4961.10 974
4961.77 967
4962.43 1021
4963.10 960
4963.76 986
4964.42 1011
4965.09 997
4965.75 923
4966.42 902
4967.08 903
4967.75 815
4968.41 793
4969.08 779
4969.74 780
4970.41 763
4971.08 805
4971.74 736
4972.41 768
4973.07 727
4973.74 766
4974.40 775
4975.07 779
4975.73 781
4976.40 800
4977.06 837
4977.73 823
4978.40 826
4979.06 778
4979.73 786
4980.39 792
4981.06 729
4981.73 759
4982.39 785
4983.06 756
4983.72 767
4984.39 731
4985.06 779
4985.72 794
4986.39 747
4987.05 713
4987.72 728
4988.39 745
4989.05 769
4989.72 727
4990.39 732
4991.05 720
4991.72 705
4992.39 735
4993.05 751
4993.72 703
4994.39 685
4995.05 740
4995.72 723
4996.39 706
4997.05 684
4997.72 721
4998.39 683
4999.06 697
4999.72 706
5000.39 704
5001.06 713
5001.73 693
5002.39 649
5003.06 690
5003.73 686
5004.39 708
5005.06 685
5005.73 682
5006.40 699
5007.07 707
5007.73 686
5008.40 705
5009.07 689
5009.74 693
5010.40 707
5011.07 679
5011.74 694
5012.41 661
5013.08 638
5013.74 681
5014.41 656
5015.08 675
5015.75 632
5016.42 655
5017.09 687
5017.75 695
5018.42 675
5019.09 666
5019.76 705
5020.43 762
5021.10 774
5021.76 710
5022.43 723
5023.10 717
5023.77 698
5024.44 732
5025.11 742
5025.78 734
5026.45 707
5027.12 668
5027.78 672
5028.45 709
5029.12 639
5029.79 642
5030.46 641
5031.13 677
5031.80 676
5032.47 672
5033.14 637
5033.81 669
5034.48 628
5035.15 691
5035.82 715
5036.49 731
5037.16 654
5037.83 679
5038.50 698
5039.16 670
5039.83 660
5040.50 671
5041.17 632
5041.84 655
5042.51 677
5043.18 643
5043.85 677
5044.52 714
5045.20 712
5045.87 715
5046.54 698
5047.21 721
5047.88 687
5048.55 701
5049.22 696
5049.89 656
5050.56 685
5051.23 678
5051.90 664
5052.57 662
5053.24 706
5053.91 685
5054.58 708
5055.25 682
5055.92 675
5056.60 675
5057.27 631
5057.94 667
5058.61 691
5059.28 658
5059.95 652
5060.62 618
5061.29 639
5061.96 711
5062.64 684
5063.31 669
5063.98 679
5064.65 691
5065.32 736
5065.99 723
5066.66 734
5067.34 732
5068.01 726
5068.68 715
5069.35 691
5070.02 680
5070.70 688
5071.37 671
5072.04 658
5072.71 675
5073.38 709
5074.06 684
5074.73 681
5075.40 707
5076.07 789
5076.74 756
5077.42 739
5078.09 759
5078.76 771
5079.43 821
5080.11 804
5080.78 784
5081.45 700
5082.12 717
5082.80 724
5083.47 734
5084.14 718
5084.82 699
5085.49 717
5086.16 732
5086.83 729
5087.51 807
5088.18 805
5088.85 823
5089.53 808
5090.20 773
5090.87 803
5091.55 839
5092.22 773
5092.89 824
5093.57 785
5094.24 755
5094.91 780
5095.59 791
5096.26 759
5096.93 729
5097.61 689
5098.28 737
5098.96 675
5099.63 704
5100.30 712
5100.98 702
5101.65 767
5102.32 753
5103.00 721
5103.67 730
5104.35 781
5105.02 764
5105.70 769
5106.37 723
5107.04 735
5107.72 726
5108.39 721
5109.07 724
5109.74 702
5110.42 715
5111.09 745
5111.77 672
5112.44 655
5113.11 686
5113.79 734
5114.46 730
5115.14 747
5115.81 721
5116.49 773
5117.16 778
5117.84 795
5118.51 836
5119.19 856
5119.86 896
5120.54 853
5121.21 871
5121.89 875
5122.57 852
5123.24 865
5123.92 798
5124.59 762
5125.27 738
5125.94 752
5126.62 778
5127.29 711
5127.97 700
5128.64 731
5129.32 754
5130.00 715
5130.67 717
5131.35 756
5132.02 747
5132.70 718
5133.38 756
5134.05 745
5134.73 729
5135.40 700
5136.08 693
5136.76 710
5137.43 748
5138.11 776
5138.79 739
5139.46 755
5140.14 742
5140.82 722
5141.49 694
5142.17 690
5142.85 709
5143.52 702
5144.20 657
5144.88 662
5145.55 625
5146.23 661
5146.91 653
5147.58 683
5148.26 698
5148.94 682
5149.61 635
5150.29 658
5150.97 700
5151.65 711
5152.32 681
5153.00 680
5153.68 666
5154.36 639
5155.03 647
5155.71 687
5156.39 712
5157.07 688
5157.74 707
5158.42 673
5159.10 662
5159.78 655
5160.45 658
5161.13 677
5161.81 661
5162.49 718
5163.17 701
5163.84 707
5164.52 708
5165.20 726
5165.88 720
5166.56 753
5167.24 727
5167.91 742
5168.59 732
5169.27 706
5169.95 713
5170.63 646
5171.31 681
5171.98 651
5172.66 652
5173.34 621
5174.02 628
5174.70 628
5175.38 669
5176.06 642
5176.74 661
5177.41 679
5178.09 677
5178.77 690
5179.45 705
5180.13 667
5180.81 628
5181.49 626
5182.17 642
5182.85 614
5183.53 650
5184.21 621
5184.89 605
5185.57 628
5186.24 636
5186.92 623
5187.60 663
5188.28 628
5188.96 587
5189.64 630
5190.32 671
5191.00 599
5191.68 629
5192.36 609
5193.04 636
5193.72 653
5194.40 624
5195.08 612
5195.76 661
5196.44 644
5197.12 610
5197.80 644
5198.48 747
5199.16 643
5199.84 680
5200.52 693
5201.21 663
5201.89 655
5202.57 649
5203.25 610
5203.93 644
5204.61 658
5205.29 648
5205.97 665
5206.65 653
5207.33 662
5208.01 690
5208.69 747
5209.37 705
5210.06 698
5210.74 718
5211.42 681
5212.10 680
5212.78 759
5213.46 757
5214.14 704
5214.82 778
5215.51 789
5216.19 804
5216.87 747
5217.55 719
5218.23 720
5218.91 698
5219.60 676
5220.28 667
5220.96 714
5221.64 802
5222.32 784
5223.00 759
5223.69 813
5224.37 790
5225.05 761
5225.73 691
5226.41 694
5227.10 683
5227.78 708
5228.46 698
5229.14 708
5229.83 675
5230.51 664
5231.19 675
5231.87 699
5232.56 652
5233.24 670
5233.92 694
5234.60 729
5235.29 755
5235.97 707
5236.65 771
5237.34 778
5238.02 743
5238.70 689
5239.38 726
5240.07 720
5240.75 726
5241.43 713
5242.12 719
5242.80 750
5243.48 754
5244.17 722
5244.85 690
5245.53 671
5246.22 670
5246.90 672
5247.58 675
5248.27 690
5248.95 684
5249.63 719
5250.32 741
5251.00 733
5251.69 736
5252.37 775
5253.05 719
5253.74 737
5254.42 714
5255.11 683
5255.79 699
5256.47 704
5257.16 697
5257.84 724
5258.53 706
5259.21 709
5259.89 713
5260.58 698
5261.26 800
5261.95 781
5262.63 826
5263.32 778
5264.00 761
5264.69 798
5265.37 814
5266.06 750
5266.74 730
5267.43 775
5268.11 692
5268.79 703
5269.48 727
5270.16 712
5270.85 763
5271.53 787
5272.22 740
5272.91 697
5273.59 693
5274.28 727
5274.96 705
5275.65 708
5276.33 742
5277.02 711
5277.70 670
5278.39 683
5279.07 703
5279.76 722
5280.45 740
5281.13 711
5281.82 746
5282.50 716
5283.19 676
5283.87 690
5284.56 739
5285.25 727
5285.93 722
5286.62 646
5287.30 668
5287.99 730
5288.68 643
5289.36 686
5290.05 674
5290.74 671
5291.42 665
5292.11 658
5292.79 687
5293.48 664
5294.17 700
5294.85 740
5295.54 724
5296.23 738
5296.91 756
5297.60 767
5298.29 752
5298.98 767
5299.66 755
5300.35 723
5301.04 771
5301.72 812
5302.41 873
5303.10 854
5303.78 910
5304.47 930
5305.16 977
5305.85 923
5306.53 943
5307.22 922
5307.91 953
5308.60 906
5309.28 895
5309.97 934
5310.66 1004
5311.35 989
5312.03 1052
5312.72 1016
5313.41 1053
5314.10 1008
5314.79 996
5315.47 996
5316.16 881
5316.85 929
5317.54 948
5318.23 953
5318.91 898
5319.60 939
5320.29 932
5320.98 936
5321.67 902
5322.36 906
5323.04 854
5323.73 796
5324.42 823
5325.11 839
5325.80 781
5326.49 743
5327.18 773
5327.86 813
5328.55 753
5329.24 763
5329.93 756
5330.62 733
5331.31 726
5332.00 763
5332.69 760
5333.38 844
5334.06 766
5334.75 742
5335.44 711
5336.13 723
5336.82 702
5337.51 715
5338.20 758
5338.89 800
5339.58 842
5340.27 761
5340.96 743
5341.65 795
5342.34 795
5343.03 790
5343.72 814
5344.41 792
5345.10 774
5345.79 839
5346.48 880
5347.17 907
5347.86 900
5348.55 938
5349.24 992
5349.93 1021
5350.62 1026
5351.31 944
5352.00 983
5352.69 914
5353.38 889
5354.07 863
5354.76 816
5355.45 784
5356.14 803
5356.83 759
5357.52 691
5358.21 695
5358.90 717
5359.59 756
5360.29 759
5360.98 743
5361.67 716
5362.36 755
5363.05 784
5363.74 747
5364.43 727
5365.12 752
5365.81 695
5366.50 699
5367.20 681
5367.89 733
5368.58 660
5369.27 666
5369.96 639
5370.65 695
5371.34 668
5372.04 703
5372.73 718
5373.42 686
5374.11 680
5374.80 696
5375.49 664
5376.19 711
5376.88 713
5377.57 665
5378.26 717
5378.95 733
5379.65 687
5380.34 695
5381.03 649
5381.72 656
5382.42 691
5383.11 711
5383.80 710
5384.49 664
5385.19 711
5385.88 708
5386.57 730
5387.26 711
5387.96 729
5388.65 773
5389.34 734
5390.03 702
5390.73 794
5391.42 736
5392.11 750
5392.80 727
5393.50 731
5394.19 720
5394.88 732
5395.58 731
5396.27 740
5396.96 692
5397.66 747
5398.35 719
5399.04 681
5399.74 732
5400.43 713
5401.12 687
5401.82 754
5402.51 727
5403.20 721
5403.90 744
5404.59 750
5405.29 706
5405.98 688
5406.67 717
5407.37 719
5408.06 724
5408.75 727
5409.45 710
5410.14 716
5410.84 756
5411.53 753
5412.23 725
5412.92 728
5413.61 703
5414.31 720
5415.00 696
5415.70 694
5416.39 677
5417.09 738
5417.78 736
5418.47 749
5419.17 754
5419.86 784
5420.56 781
5421.25 808
5421.95 772
5422.64 750
5423.34 761
5424.03 722
5424.73 736
5425.42 769
5426.12 741
5426.81 811
5427.51 818
5428.20 777
5428.90 764
5429.59 724
5430.29 790
5430.99 808
5431.68 798
5432.38 789
5433.07 824
5433.77 808
5434.46 766
5435.16 824
5435.85 826
5436.55 787
5437.25 833
5437.94 803
5438.64 819
5439.33 809
5440.03 827
5440.73 779
5441.42 722
5442.12 780
5442.81 821
5443.51 832
5444.21 868
5444.90 930
5445.60 951
5446.29 1062
5446.99 1095
5447.69 1109
5448.38 1130
5449.08 1108
5449.78 1078
5450.47 1060
5451.17 1072
5451.87 943
5452.56 950
5453.26 910
5453.96 912
5454.65 906
5455.35 925
5456.05 889
5456.75 897
5457.44 900
5458.14 923
5458.84 968
5459.53 1007
5460.23 971
5460.93 981
5461.63 993
5462.32 969
5463.02 1032
5463.72 1052
5464.42 1023
5465.11 1034
5465.81 1008
5466.51 947
5467.21 925
5467.90 970
5468.60 973
5469.30 966
5470.00 951
5470.70 1008
5471.39 1020
5472.09 1026
5472.79 1089
5473.49 1086
5474.19 1133
5474.88 1138
5475.58 1071
5476.28 1132
5476.98 1262
5477.68 1393
5478.38 1463
5479.07 1635
5479.77 1793
5480.47 1930
5481.17 1977
5481.87 1938
5482.57 1763
5483.27 1654
5483.96 1494
5484.66 1490
5485.36 1354
5486.06 1349
5486.76 1305
5487.46 1258
5488.16 1305
5488.86 1290
5489.56 1228
5490.26 1184
5490.96 1253
5491.65 1345
5492.35 1399
5493.05 1361
5493.75 1348
5494.45 1351
5495.15 1377
5495.85 1316
5496.55 1374
5497.25 1482
5497.95 1617
5498.65 1860
5499.35 2241
5500.05 2472
5500.75 2749
5501.45 2860
5502.15 2736
5502.85 2571
5503.55 2289
5504.25 1951
5504.95 1644
5505.65 1505
5506.35 1355
5507.05 1181
5507.75 1155
5508.45 1127
5509.15 1104
5509.85 1088
5510.55 1136
5511.25 1080
5511.95 1145
5512.65 1156
5513.35 1118
5514.05 1102
5514.76 1094
5515.46 1098
5516.16 1158
5516.86 1105
5517.56 1116
5518.26 1117
5518.96 1148
5519.66 1157
5520.36 1102
5521.06 1116
5521.77 1150
5522.47 1056
5523.17 1054
5523.87 1009
5524.57 937
5525.27 968
5525.97 922
5526.67 924
5527.38 931
5528.08 927
5528.78 898
5529.48 914
5530.18 903
5530.88 939
5531.59 922
5532.29 915
5532.99 937
5533.69 927
5534.39 922
5535.10 877
5535.80 904
5536.50 850
5537.20 874
5537.90 893
5538.61 906
5539.31 887
5540.01 887
5540.71 896
5541.42 877
5542.12 888
5542.82 848
5543.52 845
5544.23 823
5544.93 838
5545.63 858
5546.33 853
5547.04 793
5547.74 827
5548.44 815
5549.15 809
5549.85 792
5550.55 850
5551.26 846
5551.96 832
5552.66 819
5553.36 801
5554.07 782
5554.77 814
5555.47 842
5556.18 804
5556.88 790
5557.58 794
5558.29 841
5558.99 813
5559.70 829
5560.40 884
5561.10 871
5561.81 903
5562.51 901
5563.21 890
5563.92 878
5564.62 866
5565.33 864
5566.03 842
5566.73 795
5567.44 824
5568.14 834
5568.85 789
5569.55 744
5570.25 744
5570.96 753
5571.66 736
5572.37 783
5573.07 841
5573.78 849
5574.48 821
5575.19 811
5575.89 799
5576.59 760
5577.30 814
5578.00 805
5578.71 770
5579.41 759
5580.12 770
5580.82 714
5581.53 737
5582.23 746
5582.94 737
5583.64 760
5584.35 793
5585.05 773
5585.76 761
5586.46 799
5587.17 805
5587.88 759
5588.58 733
5589.29 701
5589.99 743
5590.70 757
5591.40 757
5592.11 686
5592.81 722
5593.52 744
5594.23 738
5594.93 703
5595.64 709
5596.34 724
5597.05 698
5597.76 742
5598.46 760
5599.17 751
5599.87 707
5600.58 730
5601.29 749
5601.99 783
5602.70 778
5603.41 724
5604.11 724
5604.82 717
5605.52 699
5606.23 707
5606.94 763
5607.64 706
5608.35 739
5609.06 741
5609.76 772
5610.47 732
5611.18 762
5611.88 689
5612.59 750
5613.30 789
5614.01 778
5614.71 782
5615.42 742
5616.13 769
5616.83 723
5617.54 735
5618.25 783
5618.96 753
5619.66 762
5620.37 745
5621.08 771
5621.79 752
5622.49 776
5623.20 770
5623.91 723
5624.62 779
5625.32 740
5626.03 773
5626.74 784
5627.45 762
5628.16 771
5628.86 790
5629.57 805
5630.28 829
5630.99 820
5631.70 824
5632.40 796
5633.11 841
5633.82 868
5634.53 872
5635.24 856
5635.95 852
5636.65 818
5637.36 896
5638.07 923
5638.78 891
5639.49 978
5640.20 948
5640.91 913
5641.61 904
5642.32 883
5643.03 858
5643.74 893
5644.45 854
5645.16 853
5645.87 828
5646.58 875
5647.29 810
5648.00 840
5648.70 833
5649.41 799
5650.12 825
5650.83 825
5651.54 818
5652.25 835
5652.96 855
5653.67 870
5654.38 878
5655.09 945
5655.80 865
5656.51 880
5657.22 897
5657.93 917
5658.64 911
5659.35 915
5660.06 910
5660.77 970
5661.48 949
5662.19 932
5662.90 951
5663.61 917
5664.32 909
5665.03 867
5665.74 839
5666.45 810
5667.16 790
5667.87 842
5668.58 869
5669.29 898
5670.00 911
5670.71 983
5671.42 1053
5672.13 1042
5672.84 974
5673.56 966
5674.27 932
5674.98 879
5675.69 872
5676.40 835
5677.11 861
5677.82 849
5678.53 808
5679.24 800
5679.95 855
5680.67 866
5681.38 852
5682.09 826
5682.80 837
5683.51 858
5684.22 864
5684.93 869
5685.65 788
5686.36 803
5687.07 855
5687.78 809
5688.49 831
5689.20 841
5689.92 817
5690.63 776
5691.34 793
5692.05 845
5692.76 842
5693.47 787
5694.19 758
5694.90 786
5695.61 779
5696.32 784
5697.04 775
5697.75 768
5698.46 757
5699.17 788
5699.89 773
5700.60 743
5701.31 733
5702.02 742
5702.74 814
5703.45 785
5704.16 774
5704.87 777
5705.59 778
5706.30 790
5707.01 722
5707.72 758
5708.44 728
5709.15 711
5709.86 736
5710.58 734
5711.29 768
5712.00 791
5712.72 773
5713.43 792
5714.14 736
5714.86 705
5715.57 768
5716.28 751
5717.00 734
5717.71 743
5718.42 775
5719.14 731
5719.85 742
5720.56 767
5721.28 762
5721.99 719
5722.71 724
5723.42 771
5724.13 788
5724.85 822
5725.56 817
5726.28 847
5726.99 871
5727.70 889
5728.42 943
5729.13 947
5729.85 925
5730.56 871
5731.28 850
5731.99 866
5732.70 850
5733.42 849
5734.13 770
5734.85 803
5735.56 787
5736.28 742
5736.99 756
5737.71 785
5738.42 827
5739.14 801
5739.85 792
5740.57 780
5741.28 760
5742.00 713
5742.71 777
5743.43 783
5744.14 776
5744.86 816
5745.57 812
5746.29 822
5747.00 797
5747.72 799
5748.43 816
5749.15 886
5749.87 864
5750.58 856
5751.30 841
5752.01 910
5752.73 929
5753.44 908
5754.16 915
5754.88 930
5755.59 940
5756.31 999
5757.02 998
5757.74 973
5758.46 981
5759.17 968
5759.89 989
5760.60 966
5761.32 1029
5762.04 998
5762.75 998
5763.47 951
5764.19 978
5764.90 980
5765.62 1018
5766.34 1096
5767.05 1138
5767.77 1199
5768.49 1422
5769.20 1719
5769.92 1953
5770.64 2140
5771.35 2024
5772.07 1991
5772.79 1868
5773.50 1670
5774.22 1429
5774.94 1299
5775.65 1164
5776.37 1096
5777.09 1093
5777.81 1046
5778.52 1106
5779.24 1071
5779.96 1098
5780.68 1104
5781.39 1085
5782.11 1095
5782.83 1085
5783.55 1070
5784.26 1161
5784.98 1077
5785.70 1102
5786.42 1098
5787.14 1050
5787.85 1024
5788.57 1051
5789.29 1001
5790.01 1064
5790.73 1028
5791.44 1035
5792.16 1050
5792.88 1016
5793.60 958
5794.32 971
5795.03 962
5795.75 988
5796.47 950
5797.19 964
5797.91 991
5798.63 1041
5799.35 1076
5800.06 1129
5800.78 1203
5801.50 1133
5802.22 1093
5802.94 1085
5803.66 1042
5804.38 1004
5805.10 932
5805.82 940
5806.53 931
5807.25 970
5807.97 951
5808.69 924
5809.41 965
5810.13 963
5810.85 958
5811.57 962
5812.29 934
5813.01 885
5813.73 915
5814.45 851
5815.17 876
5815.89 844
5816.61 809
5817.33 856
5818.05 900
5818.77 888
5819.49 888
5820.20 862
5820.92 863
5821.64 862
5822.36 899
5823.09 970
5823.81 917
5824.53 931
5825.25 904
5825.97 885
5826.69 830
5827.41 837
5828.13 798
5828.85 874
5829.57 867
5830.29 845
5831.01 832
5831.73 864
5832.45 860
5833.17 778
5833.89 815
5834.61 843
5835.33 886
5836.05 861
5836.78 829
5837.50 801
5838.22 848
5838.94 826
5839.66 854
5840.38 848
5841.10 855
5841.82 836
5842.54 819
5843.27 832
5843.99 815
5844.71 829
5845.43 821
5846.15 859
5846.87 846
5847.59 846
5848.32 832
5849.04 861
5849.76 825
5850.48 852
5851.20 871
5851.93 879
5852.65 901
5853.37 872
5854.09 869
5854.81 910
5855.54 897
5856.26 872
5856.98 853
5857.70 912
5858.42 880
5859.15 843
5859.87 848
5860.59 838
5861.31 890
5862.04 846
5862.76 880
5863.48 835
5864.20 854
5864.93 871
5865.65 882
5866.37 865
5867.10 881
5867.82 854
5868.54 822
5869.26 853
5869.99 869
5870.71 894
5871.43 864
5872.16 852
5872.88 841
5873.60 858
5874.33 852
5875.05 884
5875.77 864
5876.50 880
5877.22 880
5877.94 918
5878.67 972
5879.39 993
5880.11 925
5880.84 961
5881.56 947
5882.28 934
5883.01 908
5883.73 917
5884.46 931
5885.18 956
5885.90 1001
5886.63 921
5887.35 982
5888.08 943
5888.80 972
5889.52 979
5890.25 960
5890.97 946
5891.70 935
5892.42 950
5893.15 966
5893.87 1044
5894.59 1010
5895.32 1002
5896.04 953
5896.77 1029
5897.49 960
5898.22 1016
5898.94 953
5899.67 966
5900.39 990
5901.12 1001
5901.84 1016
5902.57 1032
5903.29 1017
5904.02 1014
5904.74 1049
5905.47 1023
5906.19 1023
5906.92 1021
5907.64 1002
5908.37 1043
5909.09 1079
5909.82 1118
5910.55 1064
5911.27 1102
5912.00 1114
5912.72 1100
5913.45 1112
5914.17 1187
5914.90 1200
5915.63 1169
5916.35 1197
5917.08 1182
5917.80 1217
5918.53 1209
5919.25 1232
5919.98 1253
5920.71 1267
5921.43 1297
5922.16 1292
5922.89 1346
5923.61 1324
5924.34 1343
5925.06 1325
5925.79 1327
5926.52 1360
5927.24 1430
5927.97 1490
5928.70 1517
5929.42 1513
5930.15 1536
5930.88 1514
5931.60 1517
5932.33 1475
5933.06 1499
5933.78 1517
5934.51 1581
5935.24 1584
5935.97 1623
5936.69 1710
5937.42 1691
5938.15 1734
5938.87 1773
5939.60 1784
5940.33 1856
5941.06 1897
5941.78 1920
5942.51 2018
5943.24 1994
5943.97 2015
5944.69 2016
5945.42 2107
5946.15 2072
5946.88 2169
5947.60 2281
5948.33 2296
5949.06 2379
5949.79 2430
5950.52 2627
5951.24 2895
5951.97 3068
5952.70 3239
5953.43 3376
5954.16 3387
5954.88 3385
5955.61 3199
5956.34 3006
5957.07 2968
5957.80 2936
5958.53 2852
5959.25 2831
5959.98 2731
5960.71 2721
5961.44 2756
5962.17 2739
5962.90 2805
5963.63 2900
5964.36 3112
5965.08 3310
5965.81 3559
5966.54 3881
5967.27 4046
5968.00 3990
5968.73 3911
5969.46 3878
5970.19 3724
5970.92 3562
5971.65 3432
5972.37 3359
5973.10 3323
5973.83 3342
5974.56 3378
5975.29 3352
5976.02 3234
5976.75 3290
5977.48 3370
5978.21 3395
5978.94 3496
5979.67 3636
5980.40 3683
5981.13 3792
5981.86 3896
5982.59 3823
5983.32 3928
5984.05 3900
5984.78 3928
5985.51 4001
5986.24 3976
5986.97 4019
5987.70 3987
5988.43 4036
5989.16 4077
5989.89 4039
5990.62 4065
5991.35 4148
5992.08 4095
5992.81 4107
5993.54 4188
5994.27 4229
5995.00 4345
5995.74 4382
5996.47 4488
5997.20 4551
5997.93 4608
5998.66 4674
5999.39 4687
6000.12 4615
6000.85 4474
6001.58 4385
6002.31 4223
6003.04 4148
6003.78 4164
6004.51 4122
6005.24 3998
6005.97 3939
6006.70 4058
6007.43 4237
6008.16 4504
6008.90 5039
6009.63 5915
6010.36 7186
6011.09 8598
6011.82 10318
6012.55 12107
6013.29 13384
6014.02 14067
6014.75 14427
6015.48 14047
6016.21 13016
6016.95 11531
6017.68 10134
6018.41 8791
6019.14 7350
6019.87 6282
6020.61 5554
6021.34 4785
6022.07 4233
6022.80 3975
6023.54 3684
6024.27 3549
6025.00 3386
6025.73 3335
6026.47 3228
6027.20 3199
6027.93 3253
6028.66 3270
6029.40 3367
6030.13 3360
6030.86 3300
6031.59 3162
6032.33 3111
6033.06 2982
6033.79 2849
6034.53 2782
6035.26 2584
6035.99 2555
6036.73 2618
6037.46 2678
6038.19 2712
6038.93 2755
6039.66 2774
6040.39 2789
6041.13 2874
6041.86 2803
6042.59 2851
6043.33 2902
6044.06 2942
6044.79 2986
6045.53 2999
6046.26 3051
6047.00 3050
6047.73 3065
6048.46 3211
6049.20 3355
6049.93 3499
6050.67 3889
6051.40 4047
6052.13 4291
6052.87 4544
6053.60 4617
6054.34 4571
6055.07 4351
6055.81 4136
6056.54 3865
6057.27 3580
6058.01 3337
6058.74 3223
6059.48 3144
6060.21 3027
6060.95 2893
6061.68 2913
6062.42 2977
6063.15 2907
6063.89 2816
6064.62 2758
6065.36 2830
6066.09 2780
6066.83 2664
6067.56 2633
6068.30 2552
6069.03 2490
6069.77 2514
6070.50 2480
6071.24 2446
6071.97 2436
6072.71 2397
6073.44 2421
6074.18 2377
6074.91 2336
6075.65 2330
6076.39 2426
6077.12 2349
6077.86 2364
6078.59 2260
6079.33 2174
6080.06 2215
6080.80 2140
6081.54 2113
6082.27 2057
6083.01 1988
6083.74 2009
6084.48 1955
6085.22 2004
6085.95 1988
6086.69 2016
6087.42 1981
6088.16 1987
6088.90 2010
6089.63 2023
6090.37 2028
6091.11 2087
6091.84 2068
6092.58 2048
6093.32 2082
6094.05 2018
6094.79 1963
6095.53 1901
6096.26 1969
6097.00 1949
6097.74 1889
6098.47 1845
6099.21 1773
6099.95 1882
6100.69 1902
6101.42 1819
6102.16 1815
6102.90 1863
6103.63 1838
6104.37 1790
6105.11 1752
6105.85 1865
6106.58 1859
6107.32 1766
6108.06 1800
6108.80 1886
6109.53 1861
6110.27 1751
6111.01 1823
6111.75 1831
6112.49 1880
6113.22 1873
6113.96 1930
6114.70 1838
6115.44 1870
6116.17 1987
6116.91 1922
6117.65 1918
6118.39 1932
6119.13 1947
6119.87 1918
6120.60 1912
6121.34 1949
6122.08 2006
6122.82 2055
6123.56 2073
6124.30 2083
6125.03 2031
6125.77 2128
6126.51 2085
6127.25 2065
6127.99 2071
6128.73 2108
6129.47 2064
6130.21 2070
6130.94 2111
6131.68 2062
6132.42 2027
6133.16 2100
6133.90 2141
6134.64 2210
6135.38 2208
6136.12 2248
6136.86 2373
6137.60 2495
6138.34 2588
6139.08 2645
6139.81 2715
6140.55 2830
6141.29 2824
6142.03 2763
6142.77 2718
6143.51 2663
6144.25 2655
6144.99 2689
6145.73 2607
6146.47 2611
6147.21 2617
6147.95 2589
6148.69 2607
6149.43 2588
6150.17 2677
6150.91 2588
6151.65 2568
6152.39 2696
6153.13 2676
6153.87 2684
6154.61 2741
6155.35 2790
6156.09 2819
6156.83 2805
6157.58 2808
6158.32 2833
6159.06 2842
6159.80 2879
6160.54 2922
6161.28 2940
6162.02 3128
6162.76 3265
6163.50 3459
6164.24 3502
6164.98 3656
6165.72 3865
6166.46 3998
6167.21 4130
6167.95 4168
6168.69 4062
6169.43 4087
6170.17 3922
6170.91 3794
6171.65 3803
6172.39 3756
6173.14 3662
6173.88 3624
6174.62 3602
6175.36 3654
6176.10 3728
6176.84 3808
6177.59 4112
6178.33 4372
6179.07 4814
6179.81 5540
6180.55 6663
6181.30 7918
6182.04 8947
6182.78 9746
6183.52 10172
6184.26 10030
6185.01 9456
6185.75 8852
6186.49 8026
6187.23 7217
6187.97 6260
6188.72 5670
6189.46 5102
6190.20 4774
6190.94 4571
6191.69 4347
6192.43 4123
6193.17 4020
6193.92 3982
6194.66 3921
6195.40 3950
6196.14 3910
6196.89 3748
6197.63 3750
6198.37 3726
6199.12 3673
6199.86 3744
6200.60 3585
6201.34 3597
6202.09 3613
6202.83 3745
6203.57 4016
6204.32 4443
6205.06 5258
6205.80 6309
6206.55 8058
6207.29 10026
6208.03 11881
6208.78 13285
6209.52 14160
6210.27 14172
6211.01 13635
6211.75 12270
6212.50 10759
6213.24 9173
6213.98 7791
6214.73 6487
6215.47 5356
6216.22 4652
6216.96 4182
6217.71 3771
6218.45 3461
6219.19 3275
6219.94 3243
6220.68 3088
6221.43 3005
6222.17 2925
6222.92 2896
6223.66 2886
6224.40 2794
6225.15 2687
6225.89 2611
6226.64 2445
6227.38 2363
6228.13 2283
6228.87 2186
6229.62 2130
6230.36 2031
6231.11 2035
6231.85 2046
6232.60 2085
6233.34 2127
6234.09 2193
6234.83 2175
6235.58 2103
6236.32 2161
6237.07 2234
6237.81 2249
6238.56 2380
6239.30 2525
6240.05 2604
6240.80 2654
6241.54 2687
6242.29 2671
6243.03 2639
6243.78 2617
6244.52 2574
6245.27 2746
6246.02 2726
6246.76 2857
6247.51 2937
6248.25 2814
6249.00 2787
6249.75 2805
6250.49 2586
6251.24 2594
6251.98 2502
6252.73 2363
6253.48 2316
6254.22 2255
6254.97 2214
6255.72 2201
6256.46 2168
6257.21 2219
6257.95 2133
6258.70 2143
6259.45 2137
6260.19 2093
6260.94 2127
6261.69 2132
6262.43 1986
6263.18 1952
6263.93 1973
6264.68 1961
6265.42 1880
6266.17 1834
6266.92 1910
6267.66 1874
6268.41 1909
6269.16 1889
6269.91 1878
6270.65 1899
6271.40 1813
6272.15 1778
6272.89 1854
6273.64 1862
6274.39 1802
6275.14 1785
6275.88 1834
6276.63 1806
6277.38 1755
6278.13 1784
6278.88 1786
6279.62 1764
6280.37 1771
6281.12 1791
6281.87 1712
6282.62 1669
6283.36 1609
6284.11 1622
6284.86 1606
6285.61 1603
6286.36 1587
6287.10 1580
6287.85 1529
6288.60 1545
6289.35 1491
6290.10 1468
6290.85 1426
6291.59 1389
6292.34 1435
6293.09 1412
6293.84 1420
6294.59 1454
6295.34 1474
6296.09 1483
6296.84 1463
6297.58 1433
6298.33 1400
6299.08 1322
6299.83 1368
6300.58 1362
6301.33 1330
6302.08 1312
6302.83 1337
6303.58 1328
6304.33 1342
6305.08 1336
6305.83 1351
6306.58 1333
6307.32 1377
6308.07 1313
6308.82 1276
6309.57 1326
6310.32 1395
6311.07 1372
6311.82 1356
6312.57 1454
6313.32 1453
6314.07 1398
6314.82 1330
6315.57 1373
6316.32 1401
6317.07 1408
6317.82 1407
6318.57 1330
6319.32 1336
6320.07 1337
6320.82 1325
6321.57 1281
6322.32 1334
6323.07 1345
6323.82 1285
6324.58 1266
6325.33 1296
6326.08 1265
6326.83 1289
6327.58 1317
6328.33 1303
6329.08 1341
6329.83 1362
6330.58 1298
6331.33 1307
6332.08 1272
6332.83 1287
6333.58 1302
6334.34 1270
6335.09 1280
6335.84 1225
6336.59 1233
6337.34 1239
6338.09 1254
6338.84 1249
6339.59 1295
6340.35 1249
6341.10 1272
6341.85 1229
6342.60 1238
6343.35 1234
6344.10 1287
6344.86 1305
6345.61 1318
6346.36 1340
6347.11 1282
6347.86 1251
6348.62 1243
6349.37 1292
6350.12 1349
6350.87 1381
6351.62 1477
6352.38 1540
6353.13 1658
6353.88 1633
6354.63 1615
6355.38 1580
6356.14 1558
6356.89 1537
6357.64 1492
6358.39 1460
6359.15 1386
6359.90 1370
6360.65 1314
6361.40 1377
6362.16 1334
6362.91 1316
6363.66 1352
6364.42 1364
6365.17 1449
6365.92 1481
6366.67 1583
6367.43 1652
6368.18 1703
6368.93 1692
6369.69 1723
6370.44 1605
6371.19 1480
6371.95 1468
6372.70 1411
6373.45 1450
6374.21 1383
6374.96 1349
6375.71 1377
6376.47 1324
6377.22 1323
6377.98 1308
6378.73 1310
6379.48 1362
6380.24 1409
6380.99 1423
6381.74 1394
6382.50 1387
6383.25 1345
6384.01 1389
6384.76 1370
6385.51 1316
6386.27 1263
6387.02 1341
6387.78 1334
6388.53 1292
6389.29 1309
6390.04 1263
6390.79 1306
6391.55 1266
6392.30 1274
6393.06 1226
6393.81 1196
6394.57 1245
6395.32 1252
6396.08 1280
6396.83 1262
6397.59 1227
6398.34 1224
6399.10 1226
6399.85 1242
6400.61 1242
6401.36 1305
6402.12 1283
6402.87 1234
6403.63 1212
6404.38 1253
6405.14 1288
6405.89 1299
6406.65 1278
6407.40 1300
6408.16 1330
6408.91 1391
6409.67 1348
6410.43 1383
6411.18 1296
6411.94 1301
6412.69 1326
6413.45 1384
6414.20 1348
6414.96 1342
6415.72 1348
6416.47 1394
6417.23 1390
6417.98 1356
6418.74 1392
6419.50 1401
6420.25 1372
6421.01 1332
6421.77 1298
6422.52 1360
6423.28 1375
6424.03 1364
6424.79 1312
6425.55 1363
6426.30 1380
6427.06 1321
6427.82 1360
6428.57 1330
6429.33 1345
6430.09 1399
6430.84 1345
6431.60 1401
6432.36 1400
6433.11 1423
6433.87 1414
6434.63 1441
6435.39 1441
6436.14 1467
6436.90 1439
6437.66 1527
6438.41 1524
6439.17 1550
6439.93 1508
6440.69 1501
6441.44 1561
6442.20 1635
6442.96 1587
6443.72 1642
6444.47 1571
6445.23 1619
6445.99 1670
6446.75 1632
6447.50 1673
6448.26 1662
6449.02 1688
6449.78 1664
6450.54 1745
6451.29 1723
6452.05 1676
6452.81 1691
6453.57 1734
6454.33 1727
6455.08 1813
6455.84 1781
6456.60 1790
6457.36 1833
6458.12 1755
6458.88 1720
6459.64 1865
6460.39 1823
6461.15 1922
6461.91 2023
6462.67 1980
6463.43 2079
6464.19 2095
6464.95 2213
6465.70 2216
6466.46 2210
6467.22 2265
6467.98 2256
6468.74 2246
6469.50 2274
6470.26 2283
6471.02 2242
6471.78 2271
6472.54 2307
6473.30 2352
6474.05 2365
6474.81 2354
6475.57 2339
6476.33 2345
6477.09 2477
6477.85 2554
6478.61 2567
6479.37 2590
6480.13 2629
6480.89 2680
6481.65 2648
6482.41 2766
6483.17 2773
6483.93 2861
6484.69 2946
6485.45 2905
6486.21 2885
6486.97 2926
6487.73 2993
6488.49 3014
6489.25 3051
6490.01 3164
6490.77 3295
6491.53 3425
6492.29 3427
6493.05 3494
6493.81 3510
6494.57 3576
6495.33 3538
6496.10 3450
6496.86 3524
6497.62 3473
6498.38 3447
6499.14 3370
6499.90 3493
6500.66 3500
6501.42 3545
6502.18 3570
6502.94 3821
6503.70 4302
6504.47 5082
6505.23 6021
6505.99 7776
6506.75 10020
6507.51 12018
6508.27 13529
6509.03 14362
6509.79 14059
6510.56 13337
6511.32 12138
6512.08 10639
6512.84 9164
6513.60 7737
6514.36 6555
6515.13 5724
6515.89 5054
6516.65 4720
6517.41 4299
6518.17 4042
6518.94 3999
6519.70 3888
6520.46 3857
6521.22 3820
6521.98 3862
6522.75 3965
6523.51 4083
6524.27 4322
6525.03 4674
6525.79 5004
6526.56 5578
6527.32 6058
6528.08 6357
6528.84 6446
6529.61 6231
6530.37 5991
6531.13 5765
6531.90 5511
6532.66 5458
6533.42 5566
6534.18 6046
6534.95 6802
6535.71 7461
6536.47 7873
6537.24 7945
6538.00 7812
6538.76 7317
6539.53 6538
6540.29 5898
6541.05 5312
6541.82 4697
6542.58 4299
6543.34 4056
6544.11 3977
6544.87 3884
6545.63 3867
6546.40 3945
6547.16 4013
6547.92 3830
6548.69 3768
6549.45 3692
6550.21 3518
6550.98 3390
6551.74 3303
6552.51 3264
6553.27 3212
6554.03 3155
6554.80 3125
6555.56 3135
6556.33 3179
6557.09 3108
6557.85 3136
6558.62 3135
6559.38 3076
6560.15 3069
6560.91 3176
6561.68 3260
6562.44 3275
6563.21 3323
6563.97 3352
6564.74 3356
6565.50 3362
6566.26 3377
6567.03 3407
6567.79 3416
6568.56 3427
6569.32 3387
6570.09 3339
6570.85 3431
6571.62 3417
6572.38 3482
6573.15 3501
6573.91 3575
6574.68 3657
6575.44 3631
6576.21 3594
6576.98 3563
6577.74 3585
6578.51 3472
6579.27 3413
6580.04 3540
6580.80 3407
6581.57 3436
6582.33 3486
6583.10 3578
6583.87 3618
6584.63 3615
6585.40 3577
6586.16 3538
6586.93 3365
6587.70 3496
6588.46 3416
6589.23 3407
6589.99 3458
6590.76 3496
6591.53 3595
6592.29 3743
6593.06 3997
6593.82 4285
6594.59 4482
6595.36 4613
6596.12 4590
6596.89 4415
6597.66 4365
6598.42 4264
6599.19 4003
6599.96 3798
6600.72 3581
6601.49 3410
6602.26 3257
6603.02 3165
6603.79 3012
6604.56 2960
6605.33 2895
6606.09 2976
6606.86 2960
6607.63 2922
6608.39 2964
6609.16 2933
6609.93 2974
6610.70 2922
6611.46 3033
6612.23 2947
6613.00 2877
6613.77 2820
6614.53 2775
6615.30 2779
6616.07 2783
6616.84 2800
6617.60 2840
6618.37 2835
6619.14 2928
6619.91 2948
6620.68 3114
6621.44 3223
6622.21 3383
6622.98 3482
6623.75 3511
6624.52 3540
6625.28 3526
6626.05 3375
6626.82 3283
6627.59 3162
6628.36 3120
6629.13 2938
6629.89 2912
6630.66 2909
6631.43 2953
6632.20 3135
6632.97 3316
6633.74 3474
6634.51 3699
6635.27 3705
6636.04 3785
6636.81 3801
6637.58 3843
6638.35 3951
6639.12 3937
6639.89 3938
6640.66 4085
6641.43 4188
6642.19 4254
6642.96 4214
6643.73 4157
6644.50 3870
6645.27 3577
6646.04 3395
6646.81 3211
6647.58 2971
6648.35 2867
6649.12 2664
6649.89 2567
6650.66 2528
6651.43 2417
6652.20 2369
6652.97 2417
6653.74 2428
6654.51 2371
6655.28 2357
6656.05 2370
6656.82 2368
6657.59 2304
6658.36 2295
6659.13 2312
6659.90 2259
6660.67 2190
6661.44 2232
6662.21 2242
6662.98 2258
6663.75 2216
6664.52 2298
6665.29 2243
6666.06 2192
6666.83 2278
6667.60 2207
6668.37 2281
6669.14 2375
6669.91 2368
6670.68 2438
6671.46 2556
6672.23 2531
6673.00 2513
6673.77 2529
6674.54 2427
6675.31 2413
6676.08 2527
6676.85 2515
6677.62 2573
6678.40 2539
6679.17 2491
6679.94 2542
6680.71 2543
6681.48 2614
6682.25 2595
6683.02 2723
6683.80 2805
6684.57 2898
6685.34 3071
6686.11 3165
6686.88 3090
6687.65 2988
6688.43 2839
6689.20 2603
6689.97 2459
6690.74 2408
6691.51 2325
6692.29 2163
6693.06 2098
6693.83 2067
6694.60 2064
6695.37 2036
6696.15 2056
6696.92 2086
6697.69 1983
6698.46 1928
6699.24 2009
6700.01 1967
6700.78 1957
6701.55 1939
6702.33 1885
6703.10 1882
6703.87 1949
6704.64 2068
6705.42 1942
6706.19 1888
6706.96 1860
6707.74 1858
6708.51 1813
6709.28 1833
6710.06 1872
6710.83 1767
6711.60 1741
6712.37 1794
6713.15 1747
6713.92 1685
6714.69 1709
6715.47 1711
6716.24 1711
6717.01 1666
6717.79 1698
6718.56 1737
6719.34 1685
6720.11 1720
6720.88 1665
6721.66 1660
6722.43 1690
6723.20 1672
6723.98 1700
6724.75 1701
6725.53 1659
6726.30 1671
6727.07 1647
6727.85 1614
6728.62 1676
6729.40 1620
6730.17 1648
6730.95 1695
6731.72 1685
6732.49 1737
6733.27 1744
6734.04 1759
6734.82 1699
6735.59 1729
6736.37 1742
6737.14 1823
6737.92 1810
6738.69 1766
6739.47 1802
6740.24 1761
6741.01 1775
6741.79 1762
6742.56 1819
6743.34 1799
6744.11 1819
6744.89 1821
6745.67 1812
6746.44 1890
6747.22 1962
6747.99 1929
6748.77 1885
6749.54 1943
6750.32 2047
6751.09 2234
6751.87 2375
6752.64 2496
6753.42 2579
6754.19 2577
6754.97 2605
6755.75 2461
6756.52 2331
6757.30 2226
6758.07 2087
6758.85 2104
6759.63 2084
6760.40 2085
6761.18 2074
6761.95 2085
6762.73 1987
6763.51 1950
6764.28 1921
6765.06 1905
6765.83 1932
6766.61 1985
6767.39 1949
6768.16 1907
6768.94 1881
6769.72 1909
6770.49 1850
6771.27 1762
6772.05 1730
6772.82 1787
6773.60 1754
6774.38 1673
6775.15 1674
6775.93 1656
6776.71 1639
6777.48 1667
6778.26 1604
6779.04 1604
6779.82 1665
6780.59 1683
6781.37 1636
6782.15 1581
6782.92 1588
6783.70 1635
6784.48 1550
6785.26 1517
6786.03 1637
6786.81 1562
6787.59 1575
6788.37 1524
6789.14 1524
6789.92 1416
6790.70 1433
6791.48 1410
6792.25 1434
6793.03 1400
6793.81 1395
6794.59 1386
6795.37 1391
6796.14 1435
6796.92 1431
6797.70 1378
6798.48 1394
6799.26 1442
6800.04 1377
6800.81 1409
6801.59 1490
6802.37 1437
6803.15 1382
6803.93 1445
6804.71 1447
6805.48 1442
6806.26 1452
6807.04 1476
6807.82 1431
6808.60 1481
6809.38 1426
6810.16 1383
6810.94 1388
6811.71 1380
6812.49 1423
6813.27 1420
6814.05 1386
6814.83 1392
6815.61 1409
6816.39 1393
6817.17 1442
6817.95 1442
6818.73 1379
6819.51 1343
6820.29 1413
6821.07 1366
6821.84 1386
6822.62 1450
6823.40 1404
6824.18 1377
6824.96 1423
6825.74 1396
6826.52 1382
6827.30 1403
6828.08 1366
6828.86 1361
6829.64 1322
6830.42 1378
6831.20 1367
6831.98 1397
6832.76 1400
6833.54 1396
6834.32 1435
6835.10 1552
6835.88 1681
6836.66 1847
6837.44 1992
6838.22 2049
6839.01 2251
6839.79 2336
6840.57 2271
6841.35 2222
6842.13 2150
6842.91 2006
6843.69 1863
6844.47 1804
6845.25 1746
6846.03 1704
6846.81 1721
6847.59 1858
6848.37 2012
6849.16 2210
6849.94 2470
6850.72 2629
6851.50 2738
6852.28 2728
6853.06 2637
6853.84 2555
6854.62 2359
6855.41 2175
6856.19 1958
6856.97 1859
6857.75 1830
6858.53 1681
6859.31 1611
6860.10 1650
6860.88 1685
6861.66 1582
6862.44 1559
6863.22 1525
6864.00 1619
6864.79 1584
6865.57 1599
6866.35 1626
6867.13 1611
6867.91 1646
6868.70 1647
6869.48 1664
6870.26 1650
6871.04 1618
6871.83 1688
6872.61 1654
6873.39 1695
6874.17 1793
6874.96 1727
6875.74 1811
6876.52 1868
6877.30 1908
6878.09 1944
6878.87 1967
6879.65 2148
6880.43 2361
6881.22 2577
6882.00 2704
6882.78 2704
6883.57 2810
6884.35 2771
6885.13 2643
6885.92 2736
6886.70 2860
6887.48 2925
6888.27 3093
6889.05 3269
6889.83 3118
6890.62 3051
6891.40 2885
6892.18 2721
6892.97 2581
6893.75 2412
6894.53 2267
6895.32 2221
6896.10 2104
6896.88 2178
6897.67 2125
6898.45 2110
6899.24 2099
6900.02 2115
6900.80 2091
6901.59 2106
6902.37 2040
6903.16 2082
6903.94 2025
6904.73 1971
6905.51 2008
6906.29 2059
6907.08 2047
6907.86 2075
6908.65 1979
6909.43 1958
6910.22 1974
6911.00 1990
6911.79 2027
6912.57 1984
6913.35 1941
6914.14 1906
6914.92 1898
6915.71 1862
6916.49 1930
6917.28 1907
6918.06 1997
6918.85 1945
6919.63 1913
6920.42 1975
6921.20 1942
6921.99 1969
6922.78 1929
6923.56 1968
6924.35 2001
6925.13 2110
6925.92 2130
6926.70 2143
6927.49 2174
6928.27 2151
6929.06 2161
6929.84 2190
6930.63 2145
6931.42 2160
6932.20 2156
6932.99 2165
6933.77 2172
6934.56 2166
6935.35 2180
6936.13 2274
6936.92 2326
6937.70 2431
6938.49 2468
6939.28 2648
6940.06 2825
6940.85 2954
6941.63 3076
6942.42 3218
6943.21 3380
6943.99 3482
6944.78 3479
6945.57 3401
6946.35 3533
6947.14 3434
6947.93 3428
6948.71 3459
6949.50 3489
6950.29 3428
6951.07 3281
6951.86 3267
6952.65 3178
6953.44 3097
6954.22 3014
6955.01 3022
6955.80 2989
6956.58 2996
6957.37 2956
6958.16 3025
6958.95 2959
6959.73 3027
6960.52 3056
6961.31 3151
6962.09 3146
6962.88 3105
6963.67 3169
6964.46 3304
6965.25 3483
6966.03 3634
6966.82 3830
6967.61 4007
6968.40 4195
6969.18 4422
6969.97 4521
6970.76 4532
6971.55 4481
6972.34 4427
6973.12 4391
6973.91 4352
6974.70 4293
6975.49 4384
6976.28 4399
6977.07 4513
6977.85 4558
6978.64 4768
6979.43 5088
6980.22 5646
6981.01 6137
6981.80 7374
6982.59 9054
6983.37 10970
6984.16 13347
6984.95 15743
6985.74 17425
6986.53 17988
6987.32 17938
6988.11 16755
6988.90 14921
6989.69 13083
6990.47 11055
6991.26 9270
6992.05 7607
6992.84 6286
6993.63 5187
6994.42 4427
6995.21 4011
6996.00 3573
6996.79 3241
6997.58 3103
6998.37 2926
6999.16 2807
6999.95 2682
7000.74 2648
7001.53 2651
7002.32 2564
7003.11 2432
7003.90 2424
7004.69 2345
7005.48 2262
7006.27 2250
7007.06 2236
7007.85 2116
7008.64 2127
7009.43 2180
7010.22 2241
7011.01 2390
7011.80 2504
7012.59 2592
7013.38 2625
7014.17 2764
7014.96 2713
7015.75 2634
7016.54 2576
7017.33 2564
7018.12 2558
7018.91 2540
7019.70 2610
7020.49 2642
7021.28 2799
7022.07 2865
7022.87 3084
7023.66 3186
7024.45 3225
7025.24 3225
7026.03 3202
7026.82 3211
7027.61 3022
7028.40 2954
7029.19 2859
7029.99 2707
7030.78 2582
7031.57 2542
7032.36 2518
7033.15 2487
7033.94 2422
7034.74 2382
7035.53 2448
7036.32 2517
7037.11 2513
7037.90 2482
7038.69 2543
7039.49 2542
7040.28 2525
7041.07 2505
7041.86 2353
7042.65 2415
7043.45 2426
7044.24 2370
7045.03 2344
7045.82 2358
7046.61 2503
7047.41 2572
7048.20 2623
7048.99 2736
7049.78 2848
7050.58 3050
7051.37 3080
7052.16 3060
7052.95 2873
7053.75 2749
7054.54 2597
7055.33 2473
7056.13 2458
7056.92 2404
7057.71 2393
7058.50 2375
7059.30 2435
7060.09 2439
7060.88 2395
7061.68 2366
7062.47 2366
7063.26 2310
7064.06 2322
7064.85 2239
7065.64 2154
7066.44 2174
7067.23 2136
7068.02 2013
7068.82 1957
7069.61 1924
7070.40 1941
7071.20 1840
7071.99 1843
7072.78 1903
7073.58 1779
7074.37 1696
7075.17 1737
7075.96 1687
7076.75 1655
7077.55 1630
7078.34 1707
7079.14 1736
7079.93 1664
7080.72 1642
7081.52 1643
7082.31 1609
7083.11 1624
7083.90 1653
7084.70 1670
7085.49 1682
7086.28 1689
7087.08 1691
7087.87 1816
7088.67 1849
7089.46 1778
7090.26 1738
7091.05 1674
7091.85 1627
7092.64 1598
7093.44 1481
7094.23 1442
7095.03 1459
7095.82 1419
7096.62 1384
7097.41 1373
7098.21 1409
7099.00 1351
7099.80 1380
7100.59 1427
7101.39 1383
7102.18 1338
7102.98 1362
7103.77 1354
7104.57 1314
7105.37 1292
7106.16 1294
7106.96 1287
7107.75 1274
7108.55 1289
7109.34 1211
7110.14 1179
7110.94 1144
7111.73 1207
7112.53 1198
7113.32 1169
7114.12 1154
7114.92 1188
7115.71 1154
7116.51 1197
7117.30 1220
7118.10 1233
7118.90 1206
7119.69 1142
7120.49 1173
7121.29 1179
7122.08 1144
7122.88 1207
7123.68 1225
7124.47 1187
7125.27 1186
7126.07 1229
7126.86 1239
7127.66 1199
7128.46 1270
7129.25 1233
7130.05 1217
7130.85 1252
7131.64 1209
7132.44 1255
7133.24 1253
7134.04 1200
7134.83 1180
7135.63 1185
7136.43 1134
7137.23 1142
7138.02 1093
7138.82 1120
7139.62 1111
7140.42 1075
7141.21 1071
7142.01 1040
7142.81 970
7143.61 1011
7144.40 1025
7145.20 992
7146.00 1012
7146.80 997
7147.59 1021
7148.39 1016
7149.19 1013
7149.99 1002
7150.79 998
7151.59 978
7152.38 984
7153.18 977
7153.98 1005
7154.78 1052
7155.58 1032
7156.38 1031
7157.17 1053
7157.97 1036
7158.77 1026
7159.57 1076
7160.37 1034
7161.17 994
7161.97 1031
7162.76 971
7163.56 950
7164.36 980
7165.16 1010
7165.96 991
7166.76 961
7167.56 1007
7168.36 966
7169.16 944
7169.96 976
7170.75 954
7171.55 953
7172.35 974
7173.15 946
7173.95 892
7174.75 928
7175.55 863
7176.35 906
7177.15 894
7177.95 893
7178.75 890
7179.55 881
7180.35 852
7181.15 910
7181.95 882
7182.75 885
7183.55 912
7184.35 912
7185.15 966
7185.95 950
7186.75 902
7187.55 893
7188.35 891
7189.15 868
7189.95 891
7190.75 895
7191.55 896
7192.35 908
7193.15 859
7193.95 849
7194.75 857
7195.55 800
7196.35 864
7197.15 884
7197.95 866
7198.76 884
7199.56 871
7200.36 902
7201.16 888
7201.96 861
7202.76 912
7203.56 914
7204.36 871
7205.16 847
7205.96 827
7206.77 874
7207.57 899
7208.37 910
7209.17 898
7209.97 885
7210.77 904
7211.57 945
7212.38 916
7213.18 907
7213.98 916
7214.78 984
7215.58 943
7216.38 907
7217.19 941
7217.99 965
7218.79 1012
7219.59 970
7220.39 954
7221.20 931
7222.00 974
7222.80 940
7223.60 937
7224.40 929
7225.21 873
7226.01 921
7226.81 949
7227.61 898
7228.42 914
7229.22 907
7230.02 884
7230.82 965
7231.63 908
7232.43 927
7233.23 945
7234.03 1025
7234.84 1061
7235.64 1169
7236.44 1160
7237.25 1244
7238.05 1216
7238.85 1142
7239.65 1107
7240.46 1110
7241.26 1064
7242.06 1031
7242.87 969
7243.67 999
7244.47 1018
7245.28 965
7246.08 971
7246.88 969
7247.69 957
7248.49 976
7249.30 921
7250.10 958
7250.90 949
7251.71 965
7252.51 954
7253.31 993
7254.12 949
7254.92 987
7255.73 959
7256.53 921
7257.33 989
7258.14 958
7258.94 969
7259.75 965
7260.55 954
7261.35 942
7262.16 957
7262.96 949
7263.77 976
7264.57 962
7265.38 992
7266.18 974
7266.99 992
7267.79 1010
7268.59 1021
7269.40 1027
7270.20 1006
7271.01 954
7271.81 978
7272.62 1005
7273.42 1015
7274.23 1016
7275.03 1038
7275.84 1037
7276.64 1076
7277.45 1120
7278.25 1096
7279.06 1106
7279.86 1134
7280.67 1221
7281.48 1273
7282.28 1384
7283.09 1493
7283.89 1595
7284.70 1673
7285.50 1717
7286.31 1693
7287.11 1651
7287.92 1561
7288.73 1428
7289.53 1328
7290.34 1246
7291.14 1167
7291.95 1145
7292.76 1119
7293.56 1113
7294.37 1126
7295.17 1132
7295.98 1115
7296.79 1078
7297.59 1166
7298.40 1151
7299.21 1127
7300.01 1194
7300.82 1203
7301.62 1144
7302.43 1204
7303.24 1213
7304.04 1182
7304.85 1189
7305.66 1166
7306.46 1211
7307.27 1243
7308.08 1280
7308.89 1238
7309.69 1338
7310.50 1286
7311.31 1343
7312.11 1361
7312.92 1398
7313.73 1379
7314.53 1387
7315.34 1496
7316.15 1538
7316.96 1720
7317.76 1928
7318.57 2176
7319.38 2388
7320.19 2471
7320.99 2393
7321.80 2360
7322.61 2262
7323.42 2074
7324.22 1932
7325.03 1727
7325.84 1585
7326.65 1531
7327.46 1432
7328.26 1365
7329.07 1310
7329.88 1284
7330.69 1303
7331.50 1255
7332.30 1309
7333.11 1227
7333.92 1250
7334.73 1291
7335.54 1263
7336.35 1231
7337.15 1260
7337.96 1346
7338.77 1399
7339.58 1379
7340.39 1422
7341.20 1435
7342.01 1369
7342.82 1298
7343.62 1309
7344.43 1202
7345.24 1195
7346.05 1212
7346.86 1168
7347.67 1149
7348.48 1132
7349.29 1099
7350.10 1103
7350.91 1106
7351.71 1106
7352.52 1110
7353.33 1076
7354.14 1055
7354.95 1070
7355.76 1109
7356.57 1135
7357.38 1122
7358.19 1108
7359.00 1139
7359.81 1175
7360.62 1179
7361.43 1233
7362.24 1214
7363.05 1172
7363.86 1193
7364.67 1174
7365.48 1119
7366.29 1125
7367.10 1066
7367.91 1074
7368.72 1040
7369.53 1017
7370.34 1047
7371.15 1045
7371.96 1010
7372.77 1012
7373.58 993
7374.39 966
7375.20 960
7376.01 994
7376.82 1028
7377.63 1072
7378.45 1114
7379.26 1138
7380.07 1196
7380.88 1220
7381.69 1252
7382.50 1338
7383.31 1272
7384.12 1187
7384.93 1202
7385.74 1165
7386.56 1108
7387.37 1088
7388.18 952
7388.99 961
7389.80 969
7390.61 934
7391.42 901
7392.24 881
7393.05 931
7393.86 930
7394.67 953
7395.48 883
7396.29 872
7397.10 901
7397.92 932
7398.73 959
7399.54 955
7400.35 947
7401.16 932
7401.98 993
7402.79 971
7403.60 887
7404.41 865
7405.23 873
7406.04 894
7406.85 882
7407.66 874
7408.47 879
7409.29 884
7410.10 889
7410.91 879
7411.72 837
7412.54 801
7413.35 834
7414.16 864
7414.98 829
7415.79 775
7416.60 788
7417.41 817
7418.23 851
7419.04 785
7419.85 784
7420.67 820
7421.48 777
7422.29 743
7423.11 747
7423.92 791
7424.73 812
7425.54 802
7426.36 771
7427.17 789
7427.99 789
7428.80 780
7429.61 790
7430.43 757
7431.24 787
7432.05 783
7432.87 758
7433.68 743
7434.49 747
7435.31 772
7436.12 764
7436.94 806
7437.75 771
7438.56 801
7439.38 787
7440.19 814
7441.01 801
7441.82 771
7442.64 793
7443.45 771
7444.26 767
7445.08 756
7445.89 756
7446.71 723
7447.52 743
7448.34 754
7449.15 789
7449.97 799
7450.78 779
7451.59 740
7452.41 737
7453.22 756
7454.04 746
7454.85 772
7455.67 776
7456.48 769
7457.30 806
7458.11 742
7458.93 737
7459.74 742
7460.56 743
7461.38 738
7462.19 737
7463.01 795
7463.82 742
7464.64 723
7465.45 774
7466.27 718
7467.08 703
7467.90 722
7468.72 729
7469.53 717
7470.35 707
7471.16 724
7471.98 764
7472.79 776
7473.61 794
7474.43 834
7475.24 796
7476.06 795
7476.87 802
7477.69 763
7478.51 788
7479.32 787
7480.14 760
7480.96 739
7481.77 748
7482.59 755
7483.41 760
7484.22 724
7485.04 779
7485.85 765
7486.67 757
7487.49 708
7488.31 704
7489.12 751
7489.94 720
7490.76 735
7491.57 757
7492.39 774
7493.21 741
7494.02 730
7494.84 753
7495.66 770
7496.48 778
7497.29 748
7498.11 733
7498.93 776
7499.74 751
7500.56 763
7501.38 746
7502.20 753
7503.01 758
7503.83 725
7504.65 740
7505.47 778
7506.29 813
7507.10 767
7507.92 758
7508.74 740
7509.56 757
7510.37 779
7511.19 763
7512.01 791
7512.83 761
7513.65 765
7514.47 766
7515.28 775
7516.10 733
7516.92 731
7517.74 779
7518.56 745
7519.38 733
7520.19 759
7521.01 753
7521.83 732
7522.65 789
7523.47 796
7524.29 721
7525.11 726
7525.92 738
7526.74 758
7527.56 758
7528.38 783
7529.20 793
7530.02 772
7530.84 747
7531.66 787
7532.48 799
7533.30 724
7534.12 737
7534.93 818
7535.75 803
7536.57 807
7537.39 811
7538.21 799
7539.03 774
7539.85 779
7540.67 755
7541.49 792
7542.31 818
7543.13 790
7543.95 811
7544.77 821
7545.59 810
7546.41 818
7547.23 816
7548.05 797
7548.87 781
7549.69 823
7550.51 792
7551.33 790
7552.15 787
7552.97 783
7553.79 815
7554.61 804
7555.43 763
7556.25 796
7557.07 808
7557.89 807
7558.71 814
7559.53 836
7560.36 822
7561.18 867
7562.00 878
7562.82 844
7563.64 844
7564.46 913
7565.28 877
7566.10 885
7566.92 833
7567.74 870
7568.56 848
7569.39 851
7570.21 883
7571.03 850
7571.85 856
7572.67 852
7573.49 873
7574.31 916
7575.14 923
7575.96 907
7576.78 923
7577.60 879
7578.42 935
7579.24 891
7580.06 943
7580.89 882
7581.71 869
7582.53 898
7583.35 917
7584.17 966
7585.00 975
7585.82 942
7586.64 966
7587.46 996
7588.29 1006
7589.11 1055
7589.93 1062
7590.75 1015
7591.57 1015
7592.40 998
7593.22 981
7594.04 1048
7594.86 1049
7595.69 1041
7596.51 1053
7597.33 1096
7598.15 1111
7598.98 1131
7599.80 1165
7600.62 1166
7601.45 1197
7602.27 1203
7603.09 1239
7603.92 1282
7604.74 1320
7605.56 1338
7606.38 1329
7607.21 1300
7608.03 1267
7608.85 1227
7609.68 1183
7610.50 1240
7611.32 1175
7612.15 1161
7612.97 1160
7613.80 1135
7614.62 1180
7615.44 1254
7616.27 1309
7617.09 1444
7617.91 1529
7618.74 1549
7619.56 1542
7620.39 1604
7621.21 1511
7622.03 1417
7622.86 1370
7623.68 1357
7624.51 1330
7625.33 1321
7626.15 1364
7626.98 1341
7627.80 1340
7628.63 1342
7629.45 1362
7630.28 1428
7631.10 1462
7631.93 1459
7632.75 1444
7633.58 1498
7634.40 1436
7635.22 1366
7636.05 1262
7636.87 1291
7637.70 1212
7638.52 1126
7639.35 1053
7640.17 1054
7641.00 1043
7641.82 1064
7642.65 1084
7643.47 1105
7644.30 1149
7645.13 1161
7645.95 1211
7646.78 1247
7647.60 1249
7648.43 1241
7649.25 1256
7650.08 1147
7650.90 1157
7651.73 1144
7652.55 1098
7653.38 1092
7654.21 1059
7655.03 1045
7655.86 975
7656.68 963
7657.51 947
7658.34 949
7659.16 963
7659.99 944
7660.81 892
7661.64 896
7662.47 886
7663.29 863
7664.12 881
7664.95 949
7665.77 913
7666.60 945
7667.42 924
7668.25 896
7669.08 867
7669.90 908
7670.73 903
7671.56 876
7672.38 836
7673.21 887
7674.04 866
7674.87 824
7675.69 903
7676.52 874
7677.35 840
7678.17 873
7679.00 879
7679.83 877
7680.65 850
7681.48 853
7682.31 951
7683.14 975
7683.96 1042
7684.79 986
7685.62 1058
7686.45 1077
7687.27 1072
7688.10 960
7688.93 941
7689.76 937
7690.58 937
7691.41 908
7692.24 919
7693.07 929
7693.90 942
7694.72 906
7695.55 905
7696.38 966
7697.21 951
7698.04 960
7698.86 988
7699.69 1003
7700.52 960
7701.35 919
7702.18 973
7703.01 967
7703.83 883
7704.66 886
7705.49 864
7706.32 861
7707.15 837
7707.98 848
7708.81 852
7709.63 857
7710.46 867
7711.29 859
7712.12 825
7712.95 830
7713.78 825
7714.61 807
7715.44 817
7716.27 810
7717.10 828
7717.93 762
7718.75 782
7719.58 797
7720.41 812
7721.24 818
7722.07 799
7722.90 770
7723.73 827
7724.56 792
7725.39 843
7726.22 821
7727.05 809
7727.88 795
7728.71 829
7729.54 834
7730.37 798
7731.20 819
7732.03 809
7732.86 804
7733.69 765
7734.52 773
7735.35 767
7736.18 790
7737.01 762
7737.84 764
7738.67 773
7739.50 755
7740.33 730
7741.16 736
7741.99 761
7742.82 752
7743.65 758
7744.48 837
7745.31 875
7746.14 922
7746.98 935
7747.81 969
7748.64 1030
7749.47 975
7750.30 974
7751.13 958
7751.96 922
7752.79 843
7753.62 826
7754.45 762
7755.29 769
7756.12 755
7756.95 743
7757.78 745
7758.61 718
7759.44 716
7760.27 703
7761.11 743
7761.94 722
7762.77 716
7763.60 758
7764.43 731
7765.26 705
7766.10 700
7766.93 723
7767.76 744
7768.59 668
7769.42 707
7770.26 730
7771.09 723
7771.92 681
7772.75 700
7773.58 717
7774.42 708
7775.25 742
7776.08 722
7776.91 706
7777.75 697
7778.58 697
7779.41 727
7780.24 754
7781.08 747
7781.91 713
7782.74 751
7783.57 798
7784.41 789
7785.24 777
7786.07 744
7786.91 747
7787.74 774
7788.57 744
7789.40 773
7790.24 744
7791.07 744
7791.90 776
7792.74 745
7793.57 758
7794.40 759
7795.24 744
7796.07 776
7796.90 780
7797.74 761
7798.57 779
7799.40 823
7800.24 828
7801.07 774
7801.91 772
7802.74 788
7803.57 821
7804.41 821
7805.24 846
7806.07 846
7806.91 861
7807.74 839
7808.58 861
7809.41 845
7810.25 869
7811.08 940
7811.91 941
7812.75 979
7813.58 1036
7814.42 1006
7815.25 1020
7816.09 1082
7816.92 1089
7817.75 1060
7818.59 1021
7819.42 1071
7820.26 1075
7821.09 1082
7821.93 1138
7822.76 1201
7823.60 1189
7824.43 1193
7825.27 1218
7826.10 1157
7826.94 1124
7827.77 1102
7828.61 1081
7829.44 983
7830.28 992
7831.11 1017
7831.95 1047
7832.78 1108
7833.62 1126
7834.46 1163
7835.29 1143
7836.13 1142
7836.96 1088
7837.80 1027
7838.63 988
7839.47 1008
7840.31 1009
7841.14 976
7841.98 937
7842.81 890
7843.65 898
7844.48 930
7845.32 909
7846.16 874
7846.99 872
7847.83 841
7848.67 825
7849.50 817
7850.34 829
7851.17 838
7852.01 877
7852.85 861
7853.68 865
7854.52 882
7855.36 849
7856.19 859
7857.03 878
7857.87 873
7858.70 874
7859.54 894
7860.38 897
7861.21 854
7862.05 858
7862.89 905
7863.72 847
7864.56 865
7865.40 849
7866.24 847
7867.07 884
7867.91 851
7868.75 904
7869.59 851
7870.42 874
7871.26 905
7872.10 915
7872.94 940
7873.77 981
7874.61 998
7875.45 1003
7876.29 1057
7877.12 1097
7877.96 1093
7878.80 1139
7879.64 1193
7880.47 1153
7881.31 1231
7882.15 1196
7882.99 1151
7883.83 1121
7884.66 1018
7885.50 1019
7886.34 1012
7887.18 1022
7888.02 955
7888.86 957
7889.69 1032
7890.53 1009
7891.37 1037
7892.21 1108
7893.05 1169
7893.89 1152
7894.73 1101
7895.56 1033
7896.40 986
7897.24 1008
7898.08 971
7898.92 915
7899.76 898
7900.60 872
7901.44 908
7902.28 870
7903.12 871
7903.95 830
7904.79 887
7905.63 864
7906.47 866
7907.31 874
7908.15 827
7908.99 809
7909.83 862
7910.67 876
7911.51 816
7912.35 819
7913.19 839
7914.03 861
7914.87 869
7915.71 920
7916.55 987
7917.39 1028
7918.23 1067
7919.07 1042
7919.91 994
7920.75 995
7921.59 970
7922.43 945
7923.27 886
7924.11 863
7924.95 857
7925.79 838
7926.63 833
7927.47 809
7928.31 805
7929.15 779
7929.99 807
7930.83 823
7931.67 747
7932.51 833
7933.35 827
7934.19 824
7935.04 836
7935.88 788
7936.72 813
7937.56 763
7938.40 777
7939.24 748
7940.08 815
7940.92 815
7941.76 791
7942.60 818
7943.45 829
7944.29 817
7945.13 797
7945.97 834
7946.81 814
7947.65 868
7948.49 857
7949.34 876
7950.18 840
7951.02 901
7951.86 885
7952.70 915
7953.54 972
7954.39 962
7955.23 1018
7956.07 1071
7956.91 1071
7957.75 1010
7958.60 1058
7959.44 1006
7960.28 1041
7961.12 966
7961.96 950
7962.81 967
7963.65 970
7964.49 969
7965.33 1039
7966.18 1102
7967.02 1204
7967.86 1204
7968.70 1198
7969.55 1231
7970.39 1271
7971.23 1128
7972.08 1053
7972.92 954
7973.76 990
7974.60 898
7975.45 824
7976.29 816
7977.13 799
7977.98 754
7978.82 807
7979.66 763
7980.51 745
7981.35 749
7982.19 780
7983.04 813
7983.88 782
7984.72 760
7985.57 725
7986.41 798
7987.25 772
7988.10 752
7988.94 712
7989.78 740
7990.63 749
7991.47 723
7992.32 732
7993.16 709
7994.00 691
7994.85 679
7995.69 630
7996.54 717
7997.38 705
7998.22 666
7999.07 658
7999.91 652
8000.76 608
8001.60 660
8002.45 656
8003.29 657
8004.13 649
8004.98 648
8005.82 611
8006.67 617
8007.51 581
8008.36 575
8009.20 581
8010.05 592
8010.89 584
8011.74 609
8012.58 568
8013.43 597
8014.27 563
8015.12 605
8015.96 602
8016.81 595
8017.65 564
8018.50 564
8019.34 563
8020.19 578
8021.03 596
8021.88 573
8022.72 638
8023.57 592
8024.41 581
8025.26 619
8026.11 598
8026.95 579
8027.80 580
8028.64 590
8029.49 568
8030.33 569
8031.18 561
8032.03 544
8032.87 553
8033.72 585
8034.56 579
8035.41 578
8036.26 576
8037.10 550
8037.95 539
8038.80 550
8039.64 611
8040.49 594
8041.34 570
8042.18 586
8043.03 636
8043.87 572
8044.72 569
8045.57 518
8046.41 545
8047.26 552
8048.11 523
8048.96 552
8049.80 533
8050.65 526
8051.50 551
8052.34 536
8053.19 526
8054.04 569
8054.88 557
8055.73 549
8056.58 534
8057.43 568
8058.27 548
8059.12 531
8059.97 515
8060.82 513
8061.66 552
8062.51 525
8063.36 533
8064.21 520
8065.05 535
8065.90 514
8066.75 527
8067.60 537
8068.44 538
8069.29 534
8070.14 524
8070.99 527
8071.84 558
8072.68 535
8073.53 534
8074.38 538
8075.23 543
8076.08 519
8076.93 529
8077.77 525
8078.62 556
8079.47 514
8080.32 509
8081.17 532
8082.02 528
8082.87 508
8083.71 546
8084.56 566
8085.41 536
8086.26 542
8087.11 555
8087.96 546
8088.81 528
8089.66 521
8090.51 502
8091.35 519
8092.20 557
8093.05 557
8093.90 519
8094.75 529
8095.60 534
8096.45 532
8097.30 560
8098.15 533
8099.00 503
8099.85 524
8100.70 508
8101.55 517
8102.40 531
8103.25 542
8104.10 592
8104.95 561
8105.80 560
8106.65 538
8107.50 555
8108.35 570
8109.20 572
8110.05 553
8110.90 545
8111.75 544
8112.60 578
8113.45 564
8114.30 540
8115.15 547
8116.00 530
8116.85 553
8117.70 518
8118.55 529
8119.40 519
8120.25 538
8121.10 529
8121.95 534
8122.80 521
8123.65 522
8124.50 549
8125.35 550
8126.20 540
8127.06 544
8127.91 566
8128.76 553
8129.61 575
8130.46 560
8131.31 560
8132.16 596
8133.01 619
8133.86 622
8134.72 599
8135.57 582
8136.42 557
8137.27 600
8138.12 572
8138.97 518
8139.83 524
8140.68 576
8141.53 584
8142.38 530
8143.23 538
8144.08 565
8144.94 563
8145.79 567
8146.64 570
8147.49 591
8148.34 635
8149.20 632
8150.05 611
8150.90 568
8151.75 573
8152.60 638
8153.46 656
8154.31 654
8155.16 669
8156.01 692
8156.87 703
8157.72 687
8158.57 668
8159.42 629
8160.28 608
8161.13 633
8161.98 602
8162.84 580
8163.69 547
8164.54 540
8165.39 532
8166.25 539
8167.10 519
8167.95 516
8168.81 549
8169.66 543
8170.51 550
8171.37 526
8172.22 537
8173.07 525
8173.93 519
8174.78 494
8175.63 531
8176.49 548
8177.34 504
8178.19 488
8179.05 483
8179.90 501
8180.76 509
8181.61 494
8182.46 520
8183.32 524
8184.17 515
8185.02 490
8185.88 508
8186.73 518
8187.59 509
8188.44 527
8189.30 513
8190.15 486
8191.00 492
8191.86 487
8192.71 469
8193.57 471
8194.42 530
8195.28 510
8196.13 508
8196.99 522
8197.84 512
8198.69 513
8199.55 462
8200.40 493
8201.26 504
8202.11 516
8202.97 490
8203.82 501
8204.68 495
8205.53 500
8206.39 530
8207.24 524
8208.10 514
8208.95 479
8209.81 485
8210.67 487
8211.52 507
8212.38 528
8213.23 531
8214.09 530
8214.94 511
8215.80 512
8216.65 516
8217.51 503
8218.37 486
8219.22 482
8220.08 481
8220.93 535
8221.79 519
8222.64 540
8223.50 532
8224.36 498
8225.21 484
8226.07 501
8226.92 500
8227.78 503
8228.64 492
8229.49 496
8230.35 504
8231.21 512
8232.06 536
8232.92 506
8233.78 504
8234.63 501
8235.49 495
8236.35 521
8237.20 498
8238.06 514
8238.92 527
8239.77 498
8240.63 489
8241.49 495
8242.34 504
8243.20 494
8244.06 472
8244.91 513
8245.77 485
8246.63 510
8247.49 493
8248.34 488
8249.20 500
8250.06 502
8250.92 486
8251.77 523
8252.63 538
8253.49 520
8254.35 518
8255.20 494
8256.06 509
8256.92 524
8257.78 495
8258.63 527
8259.49 498
8260.35 516
8261.21 499
8262.07 509
8262.92 527
8263.78 509
8264.64 494
8265.50 543
8266.36 493
8267.22 492
8268.07 553
8268.93 528
8269.79 542
8270.65 525
8271.51 541
8272.37 559
8273.22 597
8274.08 613
8274.94 586
8275.80 615
8276.66 621
8277.52 625
8278.38 621
8279.24 702
8280.09 701
8280.95 693
8281.81 655
8282.67 656
8283.53 615
8284.39 624
8285.25 629
8286.11 586
8286.97 584
8287.83 589
8288.69 583
8289.55 592
8290.41 597
8291.26 645
8292.12 646
8292.98 660
8293.84 725
8294.70 687
8295.56 644
8296.42 662
8297.28 651
8298.14 636
8299.00 566
8299.86 567
8300.72 608
8301.58 570
8302.44 600
8303.30 586
8304.16 582
8305.02 602
8305.88 589
8306.74 560
8307.60 561
8308.46 545
8309.33 559
8310.19 583
8311.05 529
8311.91 540
8312.77 586
8313.63 549
8314.49 556
8315.35 545
8316.21 522
8317.07 530
8317.93 534
8318.79 542
8319.65 541
8320.52 534
8321.38 560
8322.24 589
8323.10 536
8323.96 523
8324.82 507
8325.68 534
8326.54 550
8327.41 524
8328.27 553
8329.13 534
8329.99 539
8330.85 509
8331.71 554
8332.57 557
8333.44 570
8334.30 569
8335.16 546
8336.02 565
8336.88 542
8337.75 539
8338.61 556
8339.47 526
8340.33 524
8341.19 554
8342.06 540
8342.92 544
8343.78 535
8344.64 509
8345.50 538
8346.37 534
8347.23 562
8348.09 532
8348.95 587
8349.82 580
8350.68 561
8351.54 572
8352.40 573
8353.27 588
8354.13 590
8354.99 573
8355.86 564
8356.72 549
8357.58 550
8358.45 553
8359.31 534
8360.17 524
8361.03 543
8361.90 571
8362.76 570
8363.62 581
8364.49 575
8365.35 557
8366.21 566
8367.08 527
8367.94 550
8368.80 571
8369.67 553
8370.53 544
8371.40 558
8372.26 556
8373.12 575
8373.99 573
8374.85 565
8375.71 570
8376.58 555
8377.44 561
8378.31 568
8379.17 579
8380.03 564
8380.90 582
8381.76 605
8382.63 604
8383.49 641
8384.36 596
8385.22 591
8386.08 587
8386.95 589
8387.81 582
8388.68 563
8389.54 563
8390.41 546
8391.27 538
8392.14 599
8393.00 590
8393.87 591
8394.73 627
8395.60 604
8396.46 584
8397.33 580
8398.19 594
8399.06 602
8399.92 638
8400.79 653
8401.65 610
8402.52 612
8403.38 641
8404.25 618
8405.11 621
8405.98 647
8406.84 647
8407.71 653
8408.58 659
8409.44 657
8410.31 685
8411.17 712
8412.04 683
8412.90 685
8413.77 662
8414.64 686
8415.50 702
8416.37 705
8417.23 695
8418.10 717
8418.97 708
8419.83 703
8420.70 733
8421.56 757
8422.43 736
8423.30 754
8424.16 797
8425.03 795
8425.90 783
8426.76 764
8427.63 789
8428.50 812
8429.36 820
8430.23 852
8431.10 802
8431.96 822
8432.83 845
8433.70 846
8434.56 816
8435.43 860
8436.30 861
8437.16 889
8438.03 909
8438.90 900
8439.77 997
8440.63 989
8441.50 1014
8442.37 994
8443.24 1011
8444.10 1053
8444.97 1099
8445.84 1114
8446.71 1126
8447.57 1149
8448.44 1139
8449.31 1100
8450.18 1156
8451.04 1145
8451.91 1165
8452.78 1269
8453.65 1364
8454.52 1489
8455.38 1656
8456.25 1735
8457.12 1858
8457.99 1838
8458.86 1769
8459.72 1740
8460.59 1663
8461.46 1564
8462.33 1428
8463.20 1265
8464.07 1211
8464.93 1178
8465.80 1119
8466.67 1091
8467.54 1116
8468.41 1065
8469.28 1025
8470.15 955
8471.02 908
8471.88 914
8472.75 978
8473.62 967
8474.49 959
8475.36 931
8476.23 937
8477.10 1008
8477.97 985
8478.84 1003
8479.71 1019
8480.58 1046
8481.44 1092
8482.31 1094
8483.18 1140
8484.05 1150
8484.92 1130
8485.79 1102
8486.66 1036
8487.53 1043
8488.40 1043
8489.27 1015
8490.14 1023
8491.01 1005
8491.88 1039
8492.75 1101
8493.62 1129
8494.49 1096
8495.36 1097
8496.23 1104
8497.10 1079
8497.97 1113
8498.84 1110
8499.71 1129
8500.58 1120
8501.45 1123
8502.32 1114
8503.19 1101
8504.06 1139
8504.93 1192
8505.80 1194
8506.67 1162
8507.55 1174
8508.42 1168
8509.29 1161
8510.16 1171
8511.03 1163
8511.90 1173
8512.77 1204
8513.64 1200
8514.51 1211
8515.38 1229
8516.25 1261
8517.13 1214
8518.00 1225
8518.87 1231
8519.74 1231
8520.61 1290
8521.48 1272
8522.35 1356
8523.23 1379
8524.10 1431
8524.97 1559
8525.84 1629
8526.71 1698
8527.58 1726
8528.46 1708
8529.33 1712
8530.20 1679
8531.07 1582
8531.94 1595
8532.81 1483
8533.69 1459
8534.56 1398
8535.43 1401
8536.30 1373
8537.18 1409
8538.05 1399
8538.92 1361
8539.79 1432
8540.66 1422
8541.54 1524
8542.41 1622
8543.28 1735
8544.15 1946
8545.03 2129
8545.90 2238
8546.77 2261
8547.64 2362
8548.52 2378
8549.39 2338
8550.26 2316
8551.14 2150
8552.01 2035
8552.88 1995
8553.76 1913
8554.63 1842
8555.50 1776
8556.37 1762
8557.25 1640
8558.12 1516
8558.99 1422
8559.87 1333
8560.74 1251
8561.61 1228
8562.49 1214
8563.36 1214
8564.24 1136
8565.11 1058
8565.98 1098
8566.86 1046
8567.73 1087
8568.60 1047
8569.48 1011
8570.35 1042
8571.23 994
8572.10 1038
8572.97 1030
8573.85 1051
8574.72 1044
8575.60 996
8576.47 1042
8577.34 1074
8578.22 1044
8579.09 1075
8579.97 1027
8580.84 1098
8581.72 1070
8582.59 1067
8583.47 1120
8584.34 1152
8585.21 1144
8586.09 1144
8586.96 1181
8587.84 1127
8588.71 1111
8589.59 1166
8590.46 1169
8591.34 1207
8592.21 1199
8593.09 1148
8593.96 1182
8594.84 1173
8595.71 1150
8596.59 1145
8597.46 1165
8598.34 1177
8599.22 1164
8600.09 1179
8600.97 1225
8601.84 1206
8602.72 1231
8603.59 1202
8604.47 1261
8605.34 1262
8606.22 1265
8607.10 1280
8607.97 1308
8608.85 1282
8609.72 1334
8610.60 1318
8611.47 1361
8612.35 1345
8613.23 1344
8614.10 1365
8614.98 1375
8615.86 1366
8616.73 1404
8617.61 1400
8618.48 1450
8619.36 1506
8620.24 1543
8621.11 1550
8621.99 1527
8622.87 1552
8623.74 1506
8624.62 1523
8625.50 1548
8626.37 1560
8627.25 1557
8628.13 1620
8629.00 1621
8629.88 1646
8630.76 1645
8631.64 1577
8632.51 1686
8633.39 1631
8634.27 1594
8635.14 1635
8636.02 1685
8636.90 1636
8637.78 1662
8638.65 1657
8639.53 1679
8640.41 1755
8641.29 1723
8642.16 1772
8643.04 1786
8643.92 1799
8644.80 1811
8645.67 1837
8646.55 1935
8647.43 2005
8648.31 1997
8649.18 1991
8650.06 2044
8650.94 2085
8651.82 2096
8652.70 2139
8653.58 2131
8654.45 2110
8655.33 2152
8656.21 2200
8657.09 2262
8657.97 2281
8658.84 2352
8659.72 2487
8660.60 2584
8661.48 2745
8662.36 3015
8663.24 3138
8664.12 3324
8664.99 3480
8665.87 3580
8666.75 3641
8667.63 3504
8668.51 3476
8669.39 3353
8670.27 3216
8671.15 3271
8672.03 3178
8672.91 3268
8673.78 3419
8674.66 3419
8675.54 3398
8676.42 3406
8677.30 3259
8678.18 3200
8679.06 2932
8679.94 2853
8680.82 2627
8681.70 2549
8682.58 2562
8683.46 2461
8684.34 2363
8685.22 2356
8686.10 2379
8686.98 2445
8687.86 2543
8688.74 2800
8689.62 3117
8690.50 3472
8691.38 3768
8692.26 4021
8693.14 4160
8694.02 4259
8694.90 4257
8695.78 4122
8696.66 3829
8697.54 3563
8698.42 3237
8699.30 3080
8700.18 2940
8701.06 2863
8701.94 2762
8702.82 2639
8703.70 2616
8704.58 2481
8705.46 2280
8706.34 2169
8707.23 2043
8708.11 2018
8708.99 1853
8709.87 1801
8710.75 1655
8711.63 1612
8712.51 1559
8713.39 1550
8714.27 1543
8715.16 1429
8716.04 1421
8716.92 1387
8717.80 1362
8718.68 1349
8719.56 1387
8720.44 1370
8721.33 1438
8722.21 1342
8723.09 1357
8723.97 1403
8724.85 1409
8725.73 1435
8726.62 1413
8727.50 1376
8728.38 1452
8729.26 1480
8730.14 1464
8731.03 1494
8731.91 1528
8732.79 1525
8733.67 1467
8734.55 1473
8735.44 1463
8736.32 1448
8737.20 1395
8738.08 1422
8738.97 1376
8739.85 1344
8740.73 1317
8741.61 1314
8742.50 1339
8743.38 1369
8744.26 1278
8745.14 1279
8746.03 1297
8746.91 1279
8747.79 1274
8748.68 1282
8749.56 1243
8750.44 1227
8751.33 1259
8752.21 1322
8753.09 1298
8753.97 1278
8754.86 1316
8755.74 1354
8756.62 1300
8757.51 1339
8758.39 1356
8759.28 1362
8760.16 1362
8761.04 1380
8761.93 1346
8762.81 1338
8763.69 1332
8764.58 1336
8765.46 1308
8766.34 1324
8767.23 1286
8768.11 1284
8769.00 1291
8769.88 1228
8770.76 1304
8771.65 1279
8772.53 1254
8773.42 1199
8774.30 1256
8775.19 1249
8776.07 1211
8776.95 1226
8777.84 1203
8778.72 1229
8779.61 1340
8780.49 1354
8781.38 1401
8782.26 1379
8783.15 1394
8784.03 1346
8784.92 1302
8785.80 1291
8786.69 1286
8787.57 1253
8788.46 1188
8789.34 1157
8790.23 1169
8791.11 1096
8792.00 1094
8792.88 1102
8793.77 1043
8794.65 1055
8795.54 1045
8796.42 1042
8797.31 995
8798.19 982
8799.08 995
8799.96 989
8800.85 981
8801.74 974
8802.62 981
8803.51 987
8804.39 952
8805.28 992
8806.16 994
8807.05 994
8807.94 1026
8808.82 1031
8809.71 986
8810.59 964
8811.48 965
8812.37 947
8813.25 927
8814.14 938
8815.03 1028
8815.91 1000
8816.80 996
8817.68 1002
8818.57 1037
8819.46 1005
8820.34 974
8821.23 990
8822.12 933
8823.00 945
8823.89 930
8824.78 947
8825.66 899
8826.55 926
8827.44 891
8828.33 847
8829.21 887
8830.10 872
8830.99 846
8831.87 845
8832.76 842
8833.65 843
8834.54 836
8835.42 833
8836.31 861
8837.20 810
8838.08 811
8838.97 847
8839.86 783
8840.75 801
8841.64 784
8842.52 782
8843.41 796
8844.30 805
8845.19 801
8846.07 801
8846.96 789
8847.85 764
8848.74 754
8849.63 766
8850.51 796
8851.40 773
8852.29 742
8853.18 764
8854.07 781
8854.96 760
8855.84 736
8856.73 773
8857.62 734
8858.51 722
8859.40 747
8860.29 747
8861.17 755
8862.06 768
8862.95 721
8863.84 709
8864.73 688
8865.62 691
8866.51 691
8867.40 666
8868.29 710
8869.17 674
8870.06 665
8870.95 672
8871.84 670
8872.73 655
8873.62 671
8874.51 647
8875.40 694
8876.29 689
8877.18 666
8878.07 693
8878.96 630
8879.85 621
8880.74 618
8881.63 618
8882.51 619
8883.40 648
8884.29 588
8885.18 600
8886.07 616
8886.96 615
8887.85 593
8888.74 611
8889.63 627
8890.52 582
8891.41 595
8892.30 621
8893.19 602
8894.09 591
8894.98 585
8895.87 554
8896.76 568
8897.65 522
8898.54 569
8899.43 527
8900.32 554
8901.21 576
8902.10 525
8902.99 539
8903.88 528
8904.77 567
8905.66 543
8906.55 561
8907.44 563
8908.34 556
8909.23 560
8910.12 552
8911.01 526
8911.90 520
8912.79 534
8913.68 576
8914.57 529
8915.47 524
8916.36 520
8917.25 516
8918.14 515
8919.03 518
8919.92 515
8920.81 530
8921.71 533
8922.60 538
8923.49 514
8924.38 500
8925.27 546
8926.16 539
8927.06 511
8927.95 496
8928.84 487
8929.73 505
8930.62 531
8931.52 509
8932.41 502
8933.30 507
8934.19 485
8935.09 475
8935.98 465
8936.87 469
8937.76 451
8938.66 478
8939.55 501
8940.44 483
8941.33 500
8942.23 470
8943.12 481
8944.01 483
8944.90 452
8945.80 479
8946.69 486
8947.58 487
8948.48 494
8949.37 524
8950.26 476
8951.16 494
8952.05 509
8952.94 440
8953.84 448
8954.73 462
8955.62 479
8956.52 478
8957.41 455
8958.30 464
8959.20 486
8960.09 488
8960.98 432
8961.88 462
8962.77 462
8963.66 457
8964.56 471
8965.45 463
8966.35 457
8967.24 455
8968.13 470
8969.03 468
8969.92 480
8970.82 485
8971.71 491
8972.60 496
8973.50 494
8974.39 453
8975.29 458
8976.18 461
8977.08 493
8977.97 447
8978.87 472
8979.76 467
8980.65 447
8981.55 483
8982.44 480
8983.34 460
8984.23 473
8985.13 454
8986.02 428
8986.92 445
8987.81 416
8988.71 429
8989.60 443
8990.50 451
8991.39 492
8992.29 452
8993.18 444
8994.08 451
8994.97 458
8995.87 473
8996.76 456
8997.66 450
8998.56 467
8999.45 435
9000.35 419
9001.24 461
9002.14 456
9003.03 461
9003.93 479
9004.83 450
9005.72 468
9006.62 475
9007.51 420
9008.41 434
9009.31 449
9010.20 458
9011.10 437
9011.99 413
9012.89 420
9013.79 449
9014.68 459
9015.58 428
9016.48 403
9017.37 450
9018.27 440
9019.16 429
9020.06 448
9020.96 466
9021.85 441
9022.75 451
9023.65 469
9024.54 433
9025.44 428
9026.34 450
9027.24 447
9028.13 444
9029.03 459
9029.93 431
9030.82 464
9031.72 447
9032.62 421
9033.52 434
9034.41 439
9035.31 457
9036.21 446
9037.10 482
9038.00 466
9038.90 440
9039.80 455
9040.69 444
9041.59 443
9042.49 439
9043.39 420
9044.29 477
9045.18 472
9046.08 464
9046.98 433
9047.88 436
9048.78 466
9049.67 489
9050.57 460
9051.47 466
9052.37 478
9053.27 463
9054.16 451
9055.06 448
9055.96 465
9056.86 483
9057.76 470
9058.66 477
9059.55 483
9060.45 453
9061.35 469
9062.25 511
9063.15 506
9064.05 479
9064.95 450
9065.85 499
9066.74 500
9067.64 471
9068.54 460
9069.44 484
9070.34 475
9071.24 466
9072.14 455
9073.04 451
9073.94 469
9074.84 477
9075.74 461
9076.64 463
9077.53 477
9078.43 486
9079.33 489
9080.23 493
9081.13 513
9082.03 484
9082.93 481
9083.83 498
9084.73 498
9085.63 493
9086.53 494
9087.43 505
9088.33 475
9089.23 465
9090.13 474
9091.03 479
9091.93 506
9092.83 494
9093.73 481
9094.63 533
9095.53 498
9096.43 467
9097.33 484
9098.23 459
9099.13 479
9100.04 476
9100.94 496
9101.84 471
9102.74 469
9103.64 459
9104.54 449
9105.44 454
9106.34 437
9107.24 432
9108.14 447
9109.04 468
9109.94 472
9110.85 442
9111.75 416
9112.65 462
9113.55 467
9114.45 470
9115.35 448
9116.25 464
9117.15 436
9118.06 461
9118.96 452
9119.86 448
9120.76 451
9121.66 458
9122.56 464
9123.46 482
9124.37 471
9125.27 465
9126.17 473
9127.07 457
9127.97 457
9128.88 452
9129.78 454
9130.68 467
9131.58 463
9132.48 434
9133.39 437
9134.29 455
9135.19 463
9136.09 437
9137.00 424
9137.90 444
9138.80 428
9139.70 434
9140.61 430
9141.51 457
9142.41 428
9143.31 444
9144.22 456
9145.12 456
9146.02 464
9146.92 429
9147.83 439
9148.73 463
9149.63 472
9150.54 452
9151.44 474
9152.34 453
9153.25 435
9154.15 484
9155.05 446
9155.96 457
9156.86 436
9157.76 461
9158.67 438
9159.57 433
9160.47 434
9161.38 468
9162.28 463
9163.18 465
9164.09 484
9164.99 483
9165.90 477
9166.80 494
9167.70 453
9168.61 478
9169.51 504
9170.42 479
9171.32 492
9172.22 492
9173.13 490
9174.03 473
9174.94 453
9175.84 465
9176.74 467
9177.65 464
9178.55 469
9179.46 463
9180.36 460
9181.27 421
9182.17 441
9183.08 446
9183.98 445
9184.89 446
9185.79 451
9186.70 478
9187.60 454
9188.51 444
9189.41 431
9190.32 449
9191.22 464
9192.13 473
9193.03 493
9193.94 455
9194.84 463
9195.75 475
9196.65 505
9197.56 495
9198.46 494
9199.37 499
9200.27 522
9201.18 536
9202.08 534
9202.99 522
9203.90 536
9204.80 548
9205.71 505
9206.61 487
9207.52 502
9208.42 494
9209.33 485
9210.24 465
9211.14 448
9212.05 445
9212.95 458
9213.86 490
9214.77 482
9215.67 458
9216.58 472
9217.49 445
9218.39 443
9219.30 444
9220.21 439
9221.11 480
9222.02 474
9222.93 473
9223.83 474
9224.74 500
9225.65 467
9226.55 429
9227.46 435
9228.37 444
9229.27 421
9230.18 454
9231.09 431
9231.99 450
9232.90 474
9233.81 477
9234.72 461
9235.62 429
9236.53 427
9237.44 425
9238.34 428
9239.25 446
9240.16 458
9241.07 443
9241.97 468
9242.88 427
9243.79 433
9244.70 425
9245.61 437
9246.51 466
9247.42 450
9248.33 469
9249.24 448
9250.14 464
9251.05 412
9251.96 434
9252.87 452
9253.78 448
9254.69 428
9255.59 442
9256.50 442
9257.41 453
9258.32 432
9259.23 438
9260.14 476
9261.04 457
9261.95 430
9262.86 429
9263.77 432
9264.68 446
9265.59 471
9266.50 471
9267.40 475
9268.31 441
9269.22 443
9270.13 429
9271.04 481
9271.95 424
9272.86 439
9273.77 440
9274.68 437
9275.59 419
9276.49 450
9277.40 469
9278.31 497
9279.22 476
9280.13 454
9281.04 439
9281.95 446
9282.86 438
9283.77 457
9284.68 440
9285.59 445
9286.50 471
9287.41 467
9288.32 483
9289.23 476
9290.14 455
9291.05 462
9291.96 460
9292.87 467
9293.78 463
9294.69 450
9295.60 492
9296.51 497
9297.42 472
9298.33 501
9299.24 490
9300.15 471
9301.06 460
9301.97 462
9302.88 458
9303.79 483
9304.70 491
9305.61 493
9306.53 466
9307.44 515
9308.35 494
9309.26 528
9310.17 527
9311.08 503
9311.99 522
9312.90 511
9313.81 510
9314.72 472
9315.63 494
9316.55 505
9317.46 489
9318.37 484
9319.28 481
9320.19 471
9321.10 465
9322.01 471
9322.93 448
9323.84 451
9324.75 466
9325.66 485
9326.57 467
9327.48 444
9328.40 472
9329.31 426
9330.22 466
9331.13 480
9332.04 456
9332.96 437
9333.87 481
9334.78 494
9335.69 492
9336.60 460
9337.52 484
9338.43 473
9339.34 488
9340.25 494
9341.17 495
9342.08 500
9342.99 475
9343.90 461
9344.82 460
9345.73 472
9346.64 457
9347.55 486
9348.47 492
9349.38 489
9350.29 491
9351.21 453
9352.12 457
9353.03 451
9353.94 462
9354.86 504
9355.77 513
9356.68 487
9357.60 478
9358.51 502
9359.42 441
9360.34 469
9361.25 474
9362.16 499
9363.08 489
9363.99 459
9364.90 464
9365.82 447
9366.73 438
9367.65 437
9368.56 467
9369.47 468
9370.39 443
9371.30 450
9372.21 468
9373.13 465
9374.04 445
9374.96 482
9375.87 503
9376.79 479
9377.70 499
9378.61 464
9379.53 470
9380.44 493
9381.36 488
9382.27 501
9383.19 491
9384.10 481
9385.01 481
9385.93 487
9386.84 471
9387.76 490
9388.67 504
9389.59 533
9390.50 536
9391.42 547
9392.33 524
9393.25 541
9394.16 524
9395.08 520
9395.99 483
9396.91 499
9397.82 517
9398.74 509
9399.65 550
9400.57 541
9401.48 549
9402.40 503
9403.32 498
9404.23 498
9405.15 478
9406.06 490
9406.98 513
9407.89 542
9408.81 496
9409.73 496
9410.64 497
9411.56 522
9412.47 518
9413.39 524
9414.30 496
9415.22 535
9416.14 529
9417.05 489
9417.97 505
9418.89 505
9419.80 539
9420.72 535
9421.63 509
9422.55 521
9423.47 528
9424.38 537
9425.30 532
9426.22 538
9427.13 528
9428.05 519
9428.97 535
9429.88 554
9430.80 556
9431.72 547
9432.63 528
9433.55 555
9434.47 555
9435.38 570
9436.30 579
9437.22 567
9438.14 563
9439.05 564
9439.97 569
9440.89 602
9441.81 595
9442.72 557
9443.64 578
9444.56 588
9445.47 575
9446.39 580
9447.31 614
9448.23 605
9449.15 587
9450.06 614
9450.98 623
9451.90 657
9452.82 621
9453.73 647
9454.65 636
9455.57 632
9456.49 628
9457.41 608
9458.32 657
9459.24 631
9460.16 580
9461.08 573
9462.00 587
9462.92 580
9463.83 600
9464.75 558
9465.67 553
9466.59 574
9467.51 581
9468.43 594
9469.35 597
9470.26 583
9471.18 582
9472.10 592
9473.02 568
9473.94 610
9474.86 627
9475.78 586
9476.70 603
9477.62 619
9478.54 618
9479.45 610
9480.37 630
9481.29 664
9482.21 622
9483.13 648
9484.05 628
9484.97 629
9485.89 645
9486.81 641
9487.73 622
9488.65 643
9489.57 669
9490.49 656
9491.41 622
9492.33 654
9493.25 648
9494.17 651
9495.09 631
9496.01 644
9496.93 639
9497.85 643
9498.77 640
9499.69 614
9500.61 611
9501.53 618
9502.45 640
9503.37 699
9504.29 662
9505.21 635
9506.13 630
9507.05 646
9507.97 636
9508.89 628
9509.81 684
9510.73 716
9511.65 706
9512.57 636
9513.49 699
9514.42 706
9515.34 775
9516.26 763
9517.18 721
9518.10 754
9519.02 777
9519.94 770
9520.86 797
9521.78 796
9522.71 816
9523.63 839
9524.55 825
9525.47 835
9526.39 809
9527.31 788
9528.23 783
9529.16 766
9530.08 808
9531.00 783
9531.92 778
9532.84 784
9533.76 782
9534.69 772
9535.61 729
9536.53 748
9537.45 764
9538.37 788
9539.30 774
9540.22 772
9541.14 792
9542.06 814
9542.98 762
9543.91 779
9544.83 774
9545.75 819
9546.67 786
9547.60 796
9548.52 808
9549.44 769
9550.36 827
9551.29 841
9552.21 851
9553.13 833
9554.06 840
9554.98 876
9555.90 835
9556.82 854
9557.75 820
9558.67 847
9559.59 875
9560.52 890
9561.44 889
9562.36 896
9563.29 894
9564.21 936
9565.13 918
9566.06 898
9566.98 915
9567.90 907
9568.83 920
9569.75 896
9570.67 905
9571.60 925
9572.52 930
9573.44 953
9574.37 909
9575.29 897
9576.22 981
9577.14 987
9578.06 969
9578.99 995
9579.91 989
9580.84 1017
9581.76 1011
9582.68 1009
9583.61 1025
9584.53 1036
9585.46 1034
9586.38 1017
9587.31 1047
9588.23 1075
9589.15 1040
9590.08 1042
9591.00 1094
9591.93 1088
9592.85 1120
9593.78 1122
9594.70 1124
9595.63 1145
9596.55 1184
9597.48 1202
9598.40 1236
9599.33 1252
9600.25 1349
9601.18 1357
9602.10 1345
9603.03 1355
9603.95 1353
9604.88 1313
9605.80 1286
9606.73 1279
9607.65 1245
9608.58 1261
9609.50 1226
9610.43 1200
9611.35 1184
9612.28 1197
9613.21 1151
9614.13 1200
9615.06 1221
9615.98 1246
9616.91 1209
9617.84 1205
9618.76 1207
9619.69 1204
9620.61 1212
9621.54 1230
9622.47 1318
9623.39 1286
9624.32 1280
9625.24 1295
9626.17 1331
9627.10 1316
9628.02 1351
9628.95 1365
9629.88 1371
9630.80 1337
9631.73 1402
9632.65 1433
9633.58 1436
9634.51 1377
9635.43 1426
9636.36 1414
9637.29 1449
9638.22 1509
9639.14 1508
9640.07 1559
9641.00 1598
9641.92 1625
9642.85 1578
9643.78 1609
9644.70 1635
9645.63 1650
9646.56 1659
9647.49 1689
9648.41 1706
9649.34 1681
9650.27 1703
9651.20 1640
9652.12 1683
9653.05 1604
9653.98 1616
9654.91 1613
9655.83 1649
9656.76 1590
9657.69 1641
9658.62 1650
9659.55 1697
9660.47 1692
9661.40 1685
9662.33 1633
9663.26 1691
9664.19 1683
9665.11 1699
9666.04 1794
9666.97 1796
9667.90 1806
9668.83 1823
9669.75 1857
9670.68 1848
9671.61 1888
9672.54 1913
9673.47 1935
9674.40 1901
9675.33 1966
9676.25 2010
9677.18 1997
9678.11 1929
9679.04 2002
9679.97 2042
9680.90 2044
9681.83 2081
9682.76 2079
9683.69 2091
9684.61 2150
9685.54 2115
9686.47 2067
9687.40 2058
9688.33 2128
9689.26 2178
9690.19 2085
9691.12 2128
9692.05 2159
9692.98 2222
9693.91 2155
9694.84 2273
9695.77 2388
9696.70 2496
9697.63 2582
9698.56 2679
9699.49 2771
9700.42 2813
9701.35 2833
9702.28 2758
9703.21 2679
9704.14 2649
9705.07 2537
9706.00 2466
9706.93 2342
9707.86 2322
9708.79 2286
9709.72 2323
9710.65 2273
9711.58 2335
9712.51 2270
9713.44 2329
9714.37 2472
9715.30 2527
9716.23 2490
9717.16 2492
9718.09 2531
9719.02 2519
9719.95 2420
9720.88 2267
9721.81 2218
9722.75 2045
9723.68 2011
9724.61 1893
9725.54 1818
9726.47 1734
9727.40 1672
9728.33 1666
9729.26 1664
9730.19 1699
9731.13 1641
9732.06 1646
9732.99 1665
9733.92 1640
9734.85 1636
9735.78 1634
9736.71 1591
9737.65 1529
9738.58 1492
9739.51 1554
9740.44 1549
9741.37 1442
9742.30 1440
9743.24 1402
9744.17 1401
9745.10 1399
9746.03 1378
9746.96 1339
9747.90 1349
9748.83 1354
9749.76 1330
9750.69 1315
9751.63 1355
9752.56 1373
9753.49 1338
9754.42 1334
9755.36 1282
9756.29 1291
9757.22 1300
9758.15 1293
9759.09 1303
9760.02 1293
9760.95 1271
9761.88 1263
9762.82 1272
9763.75 1286
9764.68 1258
9765.62 1286
9766.55 1282
9767.48 1285
9768.41 1303
9769.35 1269
9770.28 1266
9771.21 1296
9772.15 1285
9773.08 1309
9774.01 1310
9774.95 1265
9775.88 1251
9776.81 1244
9777.75 1309
9778.68 1299
9779.62 1324
9780.55 1292
9781.48 1318
9782.42 1336
9783.35 1275
9784.28 1280
9785.22 1318
9786.15 1273
9787.09 1223
9788.02 1215
9788.95 1208
9789.89 1197
9790.82 1192
9791.76 1156
9792.69 1128
9793.63 1154
9794.56 1162
9795.49 1133
9796.43 1189
9797.36 1158
9798.30 1189
9799.23 1157
9800.17 1180
9801.10 1161
9802.04 1129
9802.97 1107
9803.91 1121
9804.84 1116
9805.78 1053
9806.71 1041
9807.65 1014
9808.58 1004
9809.52 920
9810.45 907
9811.39 941
9812.32 929
9813.26 916
9814.19 935
9815.13 926
9816.06 929
9817.00 878
9817.93 884
9818.87 883
9819.80 853
9820.74 860
9821.68 860
9822.61 855
9823.55 866
9824.48 866
9825.42 837
9826.35 867
9827.29 811
9828.23 799
9829.16 834
9830.10 836
9831.03 826
9831.97 770
9832.91 831
9833.84 774
9834.78 824
9835.72 852
9836.65 831
9837.59 809
9838.52 800
9839.46 833
9840.40 790
9841.33 823
9842.27 838
9843.21 790
9844.14 793
9845.08 814
9846.02 827
9846.95 816
9847.89 788
9848.83 811
9849.77 772
9850.70 801
9851.64 731
9852.58 786
9853.51 811
9854.45 818
9855.39 829
9856.33 803
9857.26 790
9858.20 787
9859.14 778
9860.08 741
9861.01 750
9861.95 725
9862.89 729
9863.83 767
9864.76 712
9865.70 687
9866.64 741
9867.58 742
9868.51 714
9869.45 761
9870.39 765
9871.33 742
9872.27 743
9873.20 739
9874.14 729
9875.08 699
9876.02 751
9876.96 698
9877.90 741
9878.83 741
9879.77 732
9880.71 746
9881.65 702
9882.59 737
9883.53 695
9884.47 698
9885.40 674
9886.34 695
9887.28 692
9888.22 690
9889.16 697
9890.10 644
9891.04 658
9891.98 647
9892.91 647
9893.85 659
9894.79 645
9895.73 638
9896.67 665
9897.61 649
9898.55 678
9899.49 680
9900.43 678
9901.37 667
9902.31 678
9903.25 657
9904.19 647
9905.13 637
9906.07 686
9907.01 705
9907.95 698
9908.89 653
9909.83 667
9910.77 671
9911.71 684
9912.65 702
9913.59 690
9914.53 680
9915.47 672
9916.41 673
9917.35 632
9918.29 655
9919.23 699
9920.17 721
9921.11 718
9922.05 788
9922.99 757
9923.93 741
9924.87 792
9925.81 823
9926.75 863
9927.69 831
9928.63 876
9929.57 869
9930.51 813
9931.45 809
9932.39 775
9933.34 769
9934.28 737
9935.22 706
9936.16 693
9937.10 666
9938.04 668
9938.98 646
9939.92 674
9940.87 657
9941.81 610
9942.75 669
9943.69 652
9944.63 666
9945.57 702
9946.51 680
9947.46 680
9948.40 647
9949.34 703
9950.28 727
9951.22 740
9952.16 764
9953.11 733
9954.05 732
9954.99 707
9955.93 698
9956.87 681
9957.82 669
9958.76 698
9959.70 654
9960.64 636
9961.59 628
9962.53 618
9963.47 610
9964.41 597
9965.35 617
9966.30 616
9967.24 618
9968.18 606
9969.13 580
9970.07 594
9971.01 558
9971.95 560
9972.90 539
9973.84 519
9974.78 528
9975.73 549
9976.67 543
9977.61 532
9978.55 557
9979.50 556
9980.44 563
9981.38 570
9982.33 551
9983.27 547
9984.21 550
9985.16 552
9986.10 566
9987.04 526
9987.99 534
9988.93 557
9989.88 537
9990.82 564
9991.76 551
9992.71 546
9993.65 549
9994.59 573
9995.54 535
9996.48 512
9997.43 566
9998.37 570
9999.31 544
10000.26 535
10001.20 510
10002.15 534
10003.09 525
10004.04 514
10004.98 544
10005.92 533
10006.87 521
10007.81 536
10008.76 506
10009.70 519
10010.65 503
10011.59 523
10012.54 486
10013.48 506
10014.43 519
10015.37 495
10016.32 535
10017.26 502
10018.21 494
10019.15 504
10020.10 515
10021.04 526
10021.99 489
10022.93 490
10023.88 508
10024.82 536
10025.77 525
10026.71 486
10027.66 513
10028.60 536
10029.55 482
10030.49 530
10031.44 503
10032.39 485
10033.33 536
10034.28 507
10035.22 482
10036.17 482
10037.11 501
10038.06 507
10039.01 475
10039.95 498
10040.90 510
10041.84 496
10042.79 506
10043.74 490
10044.68 509
10045.63 482
10046.58 488
10047.52 501
10048.47 477
10049.41 486
10050.36 477
10051.31 499
10052.25 505
10053.20 472
10054.15 459
10055.09 466
10056.04 488
10056.99 480
10057.93 469
10058.88 460
10059.83 482
10060.78 489
10061.72 480
10062.67 449
10063.62 484
10064.56 488
10065.51 480
10066.46 494
10067.41 442
10068.35 461
10069.30 492
10070.25 455
10071.20 487
10072.14 494
10073.09 458
10074.04 478
10074.99 452
10075.93 460
10076.88 452
10077.83 469
10078.78 457
10079.72 467
10080.67 474
10081.62 463
10082.57 458
10083.52 459
10084.46 478
10085.41 460
10086.36 469
10087.31 493
10088.26 482
10089.21 482
10090.15 489
10091.10 431
10092.05 475
10093.00 499
10093.95 477
10094.90 465
10095.85 471
10096.79 489
10097.74 472
10098.69 479
10099.64 493
10100.59 489
10101.54 508
10102.49 471
10103.44 461
10104.39 465
10105.33 466
10106.28 506
10107.23 491
10108.18 495
10109.13 480
10110.08 461
10111.03 460
10111.98 475
10112.93 468
10113.88 475
10114.83 501
10115.78 486
10116.73 511
10117.68 475
10118.63 492
10119.58 470
10120.53 481
10121.48 480
10122.43 499
10123.38 493
10124.33 460
10125.28 471
10126.23 478
10127.18 492
10128.13 503
10129.08 500
10130.03 493
10130.98 500
10131.93 489
10132.88 494
10133.83 527
10134.78 520
10135.73 486
10136.68 531
10137.63 522
10138.58 525
10139.53 531
10140.48 520
10141.43 530
10142.38 535
10143.33 535
10144.29 535
10145.24 559
10146.19 539
10147.14 500
10148.09 530
10149.04 573
10149.99 550
10150.94 542
10151.89 559
10152.85 541
10153.80 511
10154.75 529
10155.70 552
10156.65 529
10157.60 565
10158.55 573
10159.51 580
10160.46 561
10161.41 569
10162.36 579
10163.31 579
10164.26 545
10165.22 553
10166.17 595
10167.12 577
10168.07 614
10169.02 584
10169.98 615
10170.93 569
10171.88 640
10172.83 639
10173.79 632
10174.74 598
10175.69 639
10176.64 639
10177.60 669
10178.55 661
10179.50 656
10180.45 680
10181.41 690
10182.36 671
10183.31 680
10184.26 660
10185.22 674
10186.17 658
10187.12 691
10188.08 696
10189.03 676
10189.98 693
10190.93 698
10191.89 690
10192.84 659
10193.79 675
10194.75 646
10195.70 688
10196.65 711
10197.61 691
10198.56 674
10199.51 656
10200.47 730
10201.42 696
10202.38 722
10203.33 738
10204.28 765
10205.24 765
10206.19 767
10207.14 746
10208.10 790
10209.05 768
10210.01 795
10210.96 789
10211.91 760
10212.87 738
10213.82 733
10214.78 675
10215.73 707
10216.69 681
10217.64 684
10218.59 653
10219.55 651
10220.50 637
10221.46 613
10222.41 605
10223.37 632
10224.32 637
10225.28 669
10226.23 633
10227.19 613
10228.14 615
10229.10 660
10230.05 630
10231.01 665
10231.96 661
10232.92 695
10233.87 724
10234.83 727
10235.78 727
10236.74 795
10237.69 778
10238.65 780
10239.60 769
10240.56 742
10241.51 729
10242.47 710
10243.42 666
10244.38 687
10245.34 692
10246.29 636
10247.25 640
10248.20 589
10249.16 583
10250.11 557
10251.07 621
10252.03 600
10252.98 609
10253.94 602
10254.89 570
10255.85 557
10256.81 577
10257.76 590
10258.72 566
10259.68 565
10260.63 540
10261.59 565
10262.55 530
10263.50 520
10264.46 532
10265.41 540
10266.37 553
10267.33 522
10268.28 555
10269.24 570
10270.20 550
10271.16 522
10272.11 552
10273.07 565
10274.03 557
10274.98 539
10275.94 540
10276.90 502
10277.85 513
10278.81 535
10279.77 556
10280.73 532
10281.68 528
10282.64 526
10283.60 484
10284.56 521
10285.51 513
10286.47 511
10287.43 524
10288.39 519
10289.34 492
10290.30 516
10291.26 477
10292.22 486
10293.18 514
10294.13 490
10295.09 517
10296.05 515
10297.01 507
10297.97 524
10298.92 541
10299.88 508
10300.84 508
10301.80 494
10302.76 492
10303.72 470
10304.67 506
10305.63 522
10306.59 512
10307.55 519
10308.51 508
10309.47 506
10310.43 506
10311.38 494
10312.34 527
10313.30 494
10314.26 500
10315.22 502
10316.18 495
10317.14 541
10318.10 531
10319.06 508
10320.01 493
10320.97 483
10321.93 526
10322.89 499
10323.85 499
10324.81 486
10325.77 510
10326.73 507
10327.69 545
10328.65 517
10329.61 509
10330.57 539
10331.53 510
10332.49 519
10333.45 525
10334.41 493
10335.37 478
10336.33 460
10337.29 475
10338.25 474
10339.21 493
10340.17 467
10341.13 482
10342.09 447
10343.05 455
10344.01 471
10344.97 429
10345.93 434
10346.89 449
10347.85 477
10348.81 463
10349.77 470
10350.73 497
10351.69 437
10352.65 457
10353.61 441
10354.57 450
10355.53 430
10356.49 413
10357.46 439
10358.42 450
10359.38 444
10360.34 437
10361.30 439
10362.26 421
10363.22 438
10364.18 455
10365.14 449
10366.11 429
10367.07 419
10368.03 443
10368.99 440
10369.95 448
10370.91 443
10371.87 427
10372.84 431
10373.80 436
10374.76 457
10375.72 424
10376.68 418
10377.64 436
10378.61 449
10379.57 446
10380.53 406
10381.49 382
10382.45 439
10383.42 436
10384.38 437
10385.34 408
10386.30 422
10387.27 432
10388.23 433
10389.19 397
10390.15 447
10391.11 391
10392.08 416
10393.04 417
10394.00 430
10394.96 412
10395.93 420
10396.89 456
10397.85 387
10398.82 414
10399.78 390
10400.74 401
10401.70 427
10402.67 443
10403.63 392
10404.59 410
10405.56 403
10406.52 408
10407.48 412
10408.45 407
10409.41 392
10410.37 414
10411.34 392
10412.30 401
10413.26 418
10414.23 414
10415.19 427
10416.15 407
10417.12 439
10418.08 462
10419.04 448
10420.01 430
10420.97 433
10421.94 443
10422.90 424
10423.86 428
10424.83 432
10425.79 439
10426.76 410
10427.72 408
10428.68 420
10429.65 416
10430.61 440
10431.58 416
10432.54 397
10433.51 404
10434.47 383
10435.44 379
10436.40 395
10437.36 398
10438.33 386
10439.29 358
10440.26 375
10441.22 421
10442.19 407
10443.15 409
10444.12 422
10445.08 406
10446.05 374
10447.01 412
10447.98 431
10448.94 416
10449.91 380
10450.87 384
10451.84 382
10452.80 408
10453.77 379
10454.73 407
10455.70 402
10456.67 381
10457.63 388
10458.60 403
10459.56 395
10460.53 401
10461.49 375
10462.46 388
10463.43 375
10464.39 410
10465.36 382
10466.32 414
10467.29 412
10468.25 387
10469.22 368
10470.19 399
10471.15 384
10472.12 392
10473.09 391
10474.05 369
10475.02 403
10475.98 398
10476.95 411
10477.92 397
10478.88 385
10479.85 369
10480.82 396
10481.78 401
10482.75 400
10483.72 410
10484.68 403
10485.65 393
10486.62 403
10487.58 413
10488.55 399
10489.52 398
10490.49 370
10491.45 390
10492.42 410
10493.39 380
10494.35 399
10495.32 402
10496.29 369
10497.26 380
10498.22 388
10499.19 381
10500.16 361
10501.13 344
10502.09 369
10503.06 385
10504.03 381
10505.00 405
10505.96 376
10506.93 347
10507.90 409
10508.87 373
10509.84 385
10510.80 384
10511.77 359
10512.74 375
10513.71 383
10514.68 404
10515.64 385
10516.61 376
10517.58 354
10518.55 408
10519.52 400
10520.49 393
10521.45 413
10522.42 388
10523.39 363
10524.36 366
10525.33 368
10526.30 395
10527.27 388
10528.23 380
10529.20 387
10530.17 402
10531.14 390
10532.11 358
10533.08 401
10534.05 377
10535.02 392
10535.99 386
10536.96 411
10537.93 395
10538.89 395
10539.86 405
10540.83 416
10541.80 399
10542.77 407
10543.74 404
10544.71 400
10545.68 398
10546.65 420
10547.62 430
10548.59 388
10549.56 409
10550.53 409
10551.50 402
10552.47 397
10553.44 382
10554.41 401
10555.38 370
10556.35 435
10557.32 392
10558.29 381
10559.26 422
10560.23 439
10561.20 435
10562.17 419
10563.14 423
10564.11 412
10565.08 439
10566.05 405
10567.02 413
10567.99 436
10568.96 417
10569.93 441
10570.91 394
10571.88 393
10572.85 397
10573.82 427
10574.79 424
10575.76 424
10576.73 394
10577.70 422
10578.67 423
10579.64 430
10580.62 440
10581.59 431
10582.56 404
10583.53 409
10584.50 410
10585.47 411
10586.44 397
10587.42 418
10588.39 428
10589.36 424
10590.33 430
10591.30 451
10592.27 442
10593.25 410
10594.22 439
10595.19 465
10596.16 428
10597.13 468
10598.10 448
10599.08 441
10600.05 440
10601.02 433
10601.99 454
10602.97 469
10603.94 480
10604.91 476
10605.88 471
10606.85 479
10607.83 490
10608.80 516
10609.77 519
10610.74 517
10611.72 550
10612.69 537
10613.66 540
10614.64 517
10615.61 537
10616.58 506
10617.55 519
10618.53 499
10619.50 473
10620.47 462
10621.45 460
10622.42 457
10623.39 467
10624.37 483
10625.34 431
10626.31 428
10627.29 424
10628.26 427
10629.23 430
10630.21 428
10631.18 453
10632.15 453
10633.13 449
10634.10 437
10635.07 455
10636.05 467
10637.02 505
10638.00 509
10638.97 489
10639.94 482
10640.92 508
10641.89 493
10642.87 476
10643.84 478
10644.81 512
10645.79 507
10646.76 470
10647.74 475
10648.71 466
10649.68 453
10650.66 425
10651.63 409
10652.61 424
10653.58 433
10654.56 432
10655.53 432
10656.51 444
10657.48 425
10658.46 432
10659.43 423
10660.41 424
10661.38 413
10662.36 378
10663.33 385
10664.31 403
10665.28 423
10666.26 412
10667.23 399
10668.21 441
10669.18 420
10670.16 429
10671.13 426
10672.11 400
10673.08 408
10674.06 436
10675.03 405
10676.01 409
10676.99 439
10677.96 459
10678.94 430
10679.91 435
10680.89 439
10681.86 441
10682.84 411
10683.82 437
10684.79 425
10685.77 445
10686.74 447
10687.72 448
10688.70 430
10689.67 414
10690.65 439
10691.63 431
10692.60 430
10693.58 414
10694.55 414
10695.53 400
10696.51 384
10697.48 391
10698.46 361
10699.44 397
10700.41 400
10701.39 391
10702.37 411
10703.34 422
10704.32 423
10705.30 397
10706.27 378
10707.25 412
10708.23 437
10709.21 415
10710.18 464
10711.16 450
10712.14 409
10713.11 421
10714.09 367
10715.07 391
10716.05 419
10717.02 405
10718.00 399
10718.98 422
10719.96 385
10720.93 444
10721.91 408
10722.89 413
10723.87 422
10724.85 401
10725.82 437
10726.80 439
10727.78 427
10728.76 408
10729.74 421
10730.71 419
10731.69 408
10732.67 437
10733.65 417
10734.63 412
10735.60 413
10736.58 444
10737.56 421
10738.54 423
10739.52 408
10740.50 402
10741.48 420
10742.45 430
10743.43 434
10744.41 402
10745.39 370
10746.37 432
10747.35 434
10748.33 415
10749.31 426
10750.28 428
10751.26 409
10752.24 432
10753.22 419
10754.20 445
10755.18 419
10756.16 426
10757.14 423
10758.12 427
10759.10 420
10760.08 416
10761.06 447
10762.04 459
10763.01 430
10763.99 403
10764.97 414
10765.95 433
10766.93 430
10767.91 399
10768.89 444
10769.87 445
10770.85 432
10771.83 419
10772.81 477
10773.79 458
10774.77 459
10775.75 464
10776.73 454
10777.71 459
10778.69 472
10779.67 482
10780.65 455
10781.63 483
10782.62 459
10783.60 470
10784.58 453
10785.56 455
10786.54 497
10787.52 456
10788.50 447
10789.48 497
10790.46 452
10791.44 493
10792.42 481
10793.40 448
10794.38 466
10795.37 462
10796.35 477
10797.33 456
10798.31 476
10799.29 472
10800.27 478
10801.25 468
10802.23 468
10803.21 482
10804.20 475
10805.18 478
10806.16 446
10807.14 446
10808.12 435
10809.10 468
10810.09 455
10811.07 444
10812.05 486
10813.03 489
10814.01 459
10815.00 463
10815.98 449
10816.96 454
10817.94 475
10818.92 493
10819.91 515
10820.89 502
10821.87 478
10822.85 516
10823.83 482
10824.82 493
10825.80 529
10826.78 519
10827.76 522
10828.75 486
10829.73 486
10830.71 507
10831.69 520
10832.68 509
10833.66 476
10834.64 484
10835.63 509
10836.61 525
10837.59 517
10838.57 509
10839.56 537
10840.54 532
10841.52 517
10842.51 513
10843.49 508
10844.47 533
10845.46 557
10846.44 534
10847.42 538
10848.41 561
10849.39 548
10850.37 558
10851.36 563
10852.34 537
10853.32 545
10854.31 548
10855.29 582
10856.28 571
10857.26 576
10858.24 568
10859.23 548
10860.21 572
10861.20 568
10862.18 586
10863.16 562
10864.15 611
10865.13 606
10866.12 583
10867.10 612
10868.08 596
10869.07 563
10870.05 610
10871.04 602
10872.02 646
10873.01 620
10873.99 623
10874.98 612
10875.96 606
10876.95 620
10877.93 651
10878.92 633
10879.90 599
10880.89 654
10881.87 640
10882.86 636
10883.84 645
10884.83 631
10885.81 681
10886.80 643
10887.78 674
10888.77 715
10889.75 660
10890.74 651
10891.72 699
10892.71 715
10893.69 686
10894.68 661
10895.66 676
10896.65 689
10897.64 687
10898.62 731
10899.61 671
10900.59 680
10901.58 741
10902.56 704
10903.55 729
10904.54 737
10905.52 758
10906.51 763
10907.49 721
10908.48 752
10909.47 758
10910.45 774
10911.44 799
10912.43 828
10913.41 815
10914.40 799
10915.39 781
10916.37 820
10917.36 847
10918.35 846
10919.33 818
10920.32 832
10921.31 853
10922.29 839
10923.28 818
10924.27 839
10925.25 860
10926.24 862
10927.23 852
10928.21 857
10929.20 896
10930.19 889
10931.18 864
10932.16 897
10933.15 892
10934.14 879
10935.12 919
10936.11 932
10937.10 923
10938.09 938
10939.07 997
10940.06 962
10941.05 960
10942.04 997
10943.02 978
10944.01 979
10945.00 984
10945.99 1006
10946.98 1017
10947.96 1085
10948.95 1042
10949.94 1069
10950.93 1130
10951.92 1180
10952.90 1201
10953.89 1221
10954.88 1278
10955.87 1282
10956.86 1367
10957.85 1433
10958.83 1439
10959.82 1477
10960.81 1524
10961.80 1481
10962.79 1476
10963.78 1444
10964.77 1434
10965.75 1342
10966.74 1292
10967.73 1275
10968.72 1246
10969.71 1179
10970.70 1191
10971.69 1125
10972.68 1086
10973.67 1095
10974.66 1071
10975.64 1048
10976.63 1059
10977.62 1065
10978.61 1079
10979.60 1048
10980.59 1068
10981.58 1078
10982.57 1109
10983.56 1111
10984.55 1102
10985.54 1129
10986.53 1103
10987.52 1116
10988.51 1120
10989.50 1179
10990.49 1230
10991.48 1259
10992.47 1247
10993.46 1337
10994.45 1372
10995.44 1428
10996.43 1581
10997.42 1627
10998.41 1735
10999.40 1829
11000.39 1921
11001.38 1937
11002.37 1865
11003.36 1830
11004.35 1771
11005.34 1712
11006.33 1618
11007.32 1553
11008.31 1493
11009.30 1372
11010.30 1259
11011.29 1188
11012.28 1139
11013.27 1099
11014.26 1052
11015.25 1003
11016.24 975
11017.23 920
11018.22 880
11019.21 853
11020.21 854
11021.20 845
11022.19 870
11023.18 871
11024.17 856
11025.16 809
11026.15 854
11027.14 837
11028.14 775
11029.13 815
11030.12 788
11031.11 807
11032.10 800
11033.09 810
11034.09 802
11035.08 835
11036.07 818
11037.06 838
11038.05 771
11039.05 845
11040.04 834
11041.03 797
11042.02 828
11043.02 806
11044.01 813
11045.00 772
11045.99 784
11046.98 760
11047.98 769
11048.97 738
11049.96 705
11050.95 716
11051.95 699
11052.94 708
11053.93 713
11054.93 756
11055.92 733
11056.91 715
11057.90 720
11058.90 731
11059.89 696
11060.88 740
11061.88 739
11062.87 712
11063.86 762
11064.86 702
11065.85 715
11066.84 709
11067.84 736
11068.83 700
11069.82 712
11070.82 684
11071.81 728
11072.80 718
11073.80 746
11074.79 723
11075.78 735
11076.78 763
11077.77 742
11078.77 687
11079.76 696
11080.75 711
11081.75 727
11082.74 687
11083.74 695
11084.73 728
11085.72 703
11086.72 693
11087.71 654
11088.71 655
11089.70 659
11090.70 670
11091.69 662
11092.68 661
11093.68 623
11094.67 640
11095.67 651
11096.66 656
11097.66 623
11098.65 632
11099.65 634
11100.64 655
11101.64 635
11102.63 626
11103.63 616
11104.62 650
11105.62 643
11106.61 627
11107.61 650
11108.60 601
11109.60 603
11110.59 620
11111.59 599
11112.58 618
11113.58 623
11114.57 608
11115.57 609
11116.56 638
11117.56 630
11118.56 635
11119.55 637
11120.55 611
11121.54 584
11122.54 597
11123.54 580
11124.53 597
11125.53 632
11126.52 628
11127.52 641
11128.51 587
11129.51 589
11130.51 582
11131.50 598
11132.50 582
11133.50 567
11134.49 608
11135.49 597
11136.49 586
11137.48 591
11138.48 590
11139.47 574
11140.47 577
11141.47 574
11142.46 559
11143.46 563
11144.46 592
11145.46 577
11146.45 559
11147.45 591
11148.45 623
11149.44 574
11150.44 601
11151.44 582
11152.43 582
11153.43 564
11154.43 548
11155.43 577
11156.42 563
11157.42 595
11158.42 543
11159.42 561
11160.41 563
11161.41 580
11162.41 550
11163.41 542
11164.40 551
11165.40 568
11166.40 575
11167.40 569
11168.39 564
11169.39 556
11170.39 549
11171.39 567
11172.39 582
11173.38 555
11174.38 556
11175.38 543
11176.38 543
11177.38 549
11178.38 541
11179.37 557
11180.37 523
11181.37 521
11182.37 548
11183.37 524
11184.37 543
11185.37 537
11186.36 536
11187.36 541
11188.36 591
11189.36 559
11190.36 544
11191.36 571
11192.36 560
11193.36 576
11194.36 595
11195.35 573
11196.35 612
11197.35 593
11198.35 557
11199.35 576
11200.35 581
11201.35 573
11202.35 588
11203.35 569
11204.35 570
11205.35 571
11206.35 560
11207.35 592
11208.35 613
11209.35 602
11210.35 577
11211.35 600
11212.35 591
11213.35 580
11214.35 595
11215.34 593
11216.35 587
11217.35 574
11218.35 555
11219.35 609
11220.35 580
11221.35 567
11222.35 563
11223.35 581
11224.35 634
11225.35 615
11226.35 599
11227.35 599
11228.35 570
11229.35 573
11230.35 610
11231.35 589
11232.35 562
11233.35 606
11234.35 618
11235.35 594
11236.35 580
11237.36 568
11238.36 599
11239.36 567
11240.36 575
11241.36 564
11242.36 617
11243.36 607
11244.36 614
11245.36 595
11246.37 574
11247.37 588
11248.37 595
11249.37 625
11250.37 599
11251.37 602
11252.38 577
11253.38 599
11254.38 616
11255.38 632
11256.38 672
11257.38 635
11258.39 600
11259.39 597
11260.39 603
11261.39 624
11262.39 631
11263.40 598
11264.40 639
11265.40 639
11266.40 652
11267.40 638
11268.41 661
11269.41 656
11270.41 658
11271.41 669
11272.42 682
11273.42 651
11274.42 680
11275.42 677
11276.43 659
11277.43 682
11278.43 668
11279.44 653
11280.44 635
11281.44 647
11282.44 696
11283.45 673
11284.45 680
11285.45 656
11286.46 610
11287.46 605
11288.46 603
11289.47 613
11290.47 613
11291.47 638
11292.48 621
11293.48 606
11294.48 583
11295.49 565
11296.49 542
11297.49 567
11298.50 566
11299.50 560
11300.51 543
11301.51 547
11302.51 571
11303.52 570
11304.52 560
11305.53 574
11306.53 571
11307.53 597
11308.54 574
11309.54 592
11310.55 553
11311.55 560
11312.55 593
11313.56 581
11314.56 584
11315.57 585
11316.57 602
11317.58 603
11318.58 597
11319.59 593
11320.59 608
11321.59 649
11322.60 629
11323.60 573
11324.61 596
11325.61 596
11326.62 595
11327.62 629
11328.63 610
11329.63 602
11330.64 581
11331.64 609
11332.65 590
11333.65 589
11334.66 603
11335.67 619
11336.67 614
11337.68 611
11338.68 588
11339.69 646
11340.69 653
11341.70 656
11342.70 680
11343.71 667
11344.72 663
11345.72 658
11346.73 647
11347.73 632
11348.74 589
11349.74 610
11350.75 572
11351.76 569
11352.76 553
11353.77 545
11354.78 573
11355.78 579
11356.79 546
11357.79 520
11358.80 571
11359.81 568
11360.81 566
11361.82 564
11362.83 520
11363.83 551
11364.84 561
11365.85 523
11366.85 530
11367.86 526
11368.87 544
11369.87 542
11370.88 535
11371.89 506
11372.89 577
11373.90 560
11374.91 528
11375.92 554
11376.92 511
11377.93 497
11378.94 530
11379.94 512
11380.95 555
11381.96 534
11382.97 533
11383.97 561
11384.98 536
11385.99 498
11387.00 496
11388.00 504
11389.01 527
11390.02 534
11391.03 497
11392.04 549
11393.04 530
11394.05 534
11395.06 518
11396.07 536
11397.08 516
11398.08 547
11399.09 571
11400.10 553
11401.11 511
11402.12 545
11403.12 535
11404.13 529
11405.14 497
11406.15 513
11407.16 534
11408.17 536
11409.18 537
11410.18 547
11411.19 542
11412.20 521
11413.21 524
11414.22 534
11415.23 519
11416.24 545
11417.25 561
11418.25 562
11419.26 559
11420.27 538
11421.28 517
11422.29 548
11423.30 547
11424.31 514
11425.32 553
11426.33 539
11427.34 556
11428.35 564
11429.36 580
11430.37 586
11431.38 553
11432.39 540
11433.39 552
11434.40 560
11435.41 528
11436.42 545
11437.43 547
11438.44 528
11439.45 560
11440.46 533
11441.47 544
11442.48 531
11443.49 544
11444.50 561
11445.51 536
11446.52 534
11447.53 524
11448.55 542
11449.56 542
11450.57 549
11451.58 547
11452.59 562
11453.60 550
11454.61 513
11455.62 542
11456.63 572
11457.64 532
11458.65 556
11459.66 596
11460.67 587
11461.68 544
11462.69 554
11463.71 562
11464.72 600
11465.73 599
11466.74 554
11467.75 578
11468.76 587
11469.77 587
11470.78 563
11471.80 574
11472.81 612
11473.82 600
11474.83 536
11475.84 592
11476.85 558
11477.86 581
11478.88 563
11479.89 576
11480.90 632
11481.91 628
11482.92 605
11483.93 582
11484.95 625
11485.96 609
11486.97 634
11487.98 620
11489.00 626
11490.01 610
11491.02 639
11492.03 638
11493.04 655
11494.06 623
11495.07 616
11496.08 668
11497.09 707
11498.11 654
11499.12 649
11500.13 653
11501.14 697
11502.16 713
11503.17 676
11504.18 700
11505.20 696
11506.21 647
11507.22 690
11508.23 688
11509.25 711
11510.26 755
11511.27 735
11512.29 749
11513.30 745
11514.31 740
11515.33 764
11516.34 803
11517.35 822
11518.37 838
11519.38 815
11520.39 817
11521.41 853
11522.42 856
11523.43 916
11524.45 924
11525.46 921
11526.47 904
11527.49 951
11528.50 996
11529.52 1021
11530.53 1062
11531.54 1081
11532.56 1104
11533.57 1193
11534.59 1244
11535.60 1286
11536.62 1400
11537.63 1463
11538.64 1527
11539.66 1589
11540.67 1543
11541.69 1551
11542.70 1580
11543.72 1541
11544.73 1504
11545.75 1452
11546.76 1362
11547.77 1334
11548.79 1229
11549.80 1181
11550.82 1057
11551.83 990
11552.85 945
11553.86 884
11554.88 847
11555.89 834
11556.91 816
11557.92 757
11558.94 763
11559.95 722
11560.97 737
11561.99 741
11563.00 711
11564.02 722
11565.03 733
11566.05 721
11567.06 702
11568.08 679
11569.09 710
11570.11 705
11571.13 691
11572.14 735
11573.16 724
11574.17 712
11575.19 726
11576.20 743
11577.22 715
11578.24 723
11579.25 753
11580.27 751
11581.29 728
11582.30 708
11583.32 724
11584.33 722
11585.35 696
11586.37 696
11587.38 687
11588.40 687
11589.42 689
11590.43 670
11591.45 693
11592.47 727
11593.48 725
11594.50 724
11595.52 755
11596.53 773
11597.55 774
11598.57 798
11599.58 839
11600.60 847
11601.62 841
11602.64 823
11603.65 833
11604.67 845
11605.69 833
11606.70 795
11607.72 796
11608.74 771
11609.76 763
11610.77 782
11611.79 780
11612.81 743
11613.83 716
11614.84 737
11615.86 726
11616.88 683
11617.90 708
11618.92 669
11619.93 717
11620.95 712
11621.97 721
11622.99 695
11624.01 684
11625.02 645
11626.04 650
11627.06 639
11628.08 657
11629.10 633
11630.11 628
11631.13 649
11632.15 632
11633.17 644
11634.19 610
11635.21 612
11636.23 620
11637.24 585
11638.26 598
11639.28 628
11640.30 635
11641.32 594
11642.34 559
11643.36 613
11644.38 568
11645.39 608
11646.41 605
11647.43 557
11648.45 585
11649.47 572
11650.49 586
11651.51 578
11652.53 550
11653.55 564
11654.57 578
11655.59 579
11656.61 580
11657.63 574
11658.65 567
11659.67 589
11660.69 587
11661.70 548
11662.72 569
11663.74 575
11664.76 566
11665.78 533
11666.80 528
11667.82 561
11668.84 555
11669.86 562
11670.88 523
11671.90 548
11672.92 519
11673.95 535
11674.97 533
11675.99 554
11677.01 546
11678.03 544
11679.05 550
11680.07 570
11681.09 541
11682.11 540
11683.13 528
11684.15 544
11685.17 526
11686.19 510
11687.21 514
11688.23 531
11689.25 551
11690.28 512
11691.30 541
11692.32 531
11693.34 528
11694.36 508
11695.38 528
11696.40 543
11697.42 538
11698.44 522
11699.47 505
11700.49 515
11701.51 512
11702.53 497
11703.55 516
11704.57 499
11705.60 510
11706.62 505
11707.64 503
11708.66 493
11709.68 495
11710.70 543
11711.73 515
11712.75 482
11713.77 485
11714.79 513
11715.81 497
11716.84 492
11717.86 497
11718.88 465
11719.90 476
11720.92 488
11721.95 484
11722.97 480
11723.99 478
11725.01 499
11726.04 507
11727.06 501
11728.08 475
11729.11 450
11730.13 492
11731.15 511
11732.17 496
11733.20 491
11734.22 463
11735.24 496
11736.26 491
11737.29 503
11738.31 489
11739.33 488
11740.36 477
11741.38 488
11742.40 497
11743.43 536
11744.45 498
11745.47 499
11746.50 494
11747.52 487
11748.54 503
11749.57 509
11750.59 515
11751.62 487
11752.64 479
11753.66 490
11754.69 478
11755.71 475
11756.73 498
11757.76 500
11758.78 493
11759.81 503
11760.83 494
11761.85 525
11762.88 514
11763.90 495
11764.93 498
11765.95 539
11766.98 547
11768.00 512
11769.02 538
11770.05 514
11771.07 528
11772.10 529
11773.12 506
11774.15 532
11775.17 513
11776.20 535
11777.22 547
11778.25 564
11779.27 523
11780.30 521
11781.32 524
11782.35 529
11783.37 510
11784.40 526
11785.42 549
11786.45 544
11787.47 553
11788.50 539
11789.52 512
11790.55 499
11791.57 520
11792.60 550
11793.62 543
11794.65 529
11795.67 550
11796.70 574
11797.73 586
11798.75 557
11799.78 547
11800.80 568
11801.83 542
11802.85 570
11803.88 577
11804.91 558
11805.93 551
11806.96 572
11807.98 573
11809.01 567
11810.04 540
11811.06 570
11812.09 590
11813.12 585
11814.14 583
11815.17 588
11816.19 589
11817.22 578
11818.25 590
11819.27 612
11820.30 608
11821.33 577
11822.35 587
11823.38 581
11824.41 601
11825.44 626
11826.46 619
11827.49 604
11828.52 607
11829.54 638
11830.57 616
11831.60 656
11832.62 640
11833.65 696
11834.68 669
11835.71 606
11836.73 629
11837.76 653
11838.79 697
11839.82 644
11840.84 649
11841.87 661
11842.90 666
11843.93 687
11844.95 674
11845.98 682
11847.01 694
11848.04 668
11849.07 699
11850.09 680
11851.12 703
11852.15 721
11853.18 712
11854.21 759
11855.23 710
11856.26 717
11857.29 749
11858.32 767
11859.35 740
11860.38 769
11861.40 729
11862.43 795
11863.46 789
11864.49 802
11865.52 783
11866.55 820
11867.58 787
11868.60 819
11869.63 835
11870.66 852
11871.69 832
11872.72 826
11873.75 881
11874.78 856
11875.81 894
11876.84 880
11877.86 868
11878.89 912
11879.92 900
11880.95 875
11881.98 895
11883.01 932
11884.04 890
11885.07 923
11886.10 929
11887.13 946
11888.16 945
11889.19 957
11890.22 993
11891.25 1002
11892.28 1018
11893.31 1060
11894.34 1023
11895.37 1110
11896.40 1172
11897.43 1168
11898.46 1224
11899.49 1232
11900.52 1255
11901.55 1363
11902.58 1367
11903.61 1357
11904.64 1353
11905.67 1387
11906.70 1426
11907.73 1360
11908.76 1364
11909.79 1325
11910.82 1358
11911.85 1342
11912.88 1266
11913.91 1266
11914.94 1281
11915.97 1183
11917.01 1132
11918.04 1102
11919.07 1081
11920.10 1099
11921.13 1089
11922.16 1084
11923.19 1145
11924.22 1156
11925.25 1154
11926.28 1195
11927.32 1253
11928.35 1232
11929.38 1285
11930.41 1301
11931.44 1335
11932.47 1368
11933.50 1389
11934.54 1370
11935.57 1360
11936.60 1284
11937.63 1296
11938.66 1284
11939.70 1264
11940.73 1216
11941.76 1188
11942.79 1136
11943.82 1102
11944.85 1056
11945.89 1004
11946.92 992
11947.95 954
11948.98 953
11950.02 940
11951.05 945
11952.08 850
11953.11 881
11954.15 889
11955.18 887
11956.21 872
11957.24 862
11958.28 858
11959.31 860
11960.34 888
11961.37 884
11962.41 866
11963.44 840
11964.47 899
11965.51 886
11966.54 876
11967.57 864
11968.60 913
11969.64 889
11970.67 894
11971.70 893
11972.74 908
11973.77 925
11974.80 923
11975.84 938
11976.87 954
11977.90 918
11978.94 919
11979.97 916
11981.00 907
11982.04 942
11983.07 935
11984.11 939
11985.14 961
11986.17 934
11987.21 897
11988.24 952
11989.28 964
11990.31 965
11991.34 924
11992.38 933
11993.41 962
11994.45 967
11995.48 940
11996.51 976
11997.55 996
11998.58 981
11999.62 983
12000.65 1000
12001.69 992
12002.72 994
12003.76 995
12004.79 1020
12005.82 1046
12006.86 1031
12007.89 1023
12008.93 1043
12009.96 1034
12011.00 1089
12012.03 1092
12013.07 1072
12014.10 1102
12015.14 1086
12016.17 1096
12017.21 1107
12018.24 1077
12019.28 1149
12020.32 1161
12021.35 1122
12022.39 1071
12023.42 1104
12024.46 1139
12025.49 1135
12026.53 1081
12027.56 1106
12028.60 1110
12029.64 1113
12030.67 1099
12031.71 1109
12032.74 1127
12033.78 1107
12034.81 1069
12035.85 1105
12036.89 1090
12037.92 1115
12038.96 1113
12039.99 1068
12041.03 1105
12042.07 1090
12043.10 1098
12044.14 1113
12045.18 1086
12046.21 1146
12047.25 1114
12048.29 1073
12049.32 1116
12050.36 1150
12051.40 1127
12052.43 1182
12053.47 1179
12054.51 1197
12055.54 1261
12056.58 1277
12057.62 1254
12058.65 1266
12059.69 1211
12060.73 1208
12061.76 1252
12062.80 1246
12063.84 1261
12064.88 1214
12065.91 1204
12066.95 1152
12067.99 1166
12069.03 1178
12070.06 1122
12071.10 1087
12072.14 1123
12073.18 1091
12074.21 1044
12075.25 1052
12076.29 1047
12077.33 1036
12078.36 1025
12079.40 1031
12080.44 1027
12081.48 974
12082.52 1019
12083.55 991
12084.59 1009
12085.63 1035
12086.67 1067
12087.71 1045
12088.74 1062
12089.78 1094
12090.82 1080
12091.86 1068
12092.90 1072
12093.94 1136
12094.98 1128
12096.01 1123
12097.05 1179
12098.09 1189
12099.13 1212
12100.17 1207
12101.21 1281
12102.25 1247
12103.28 1262
12104.32 1275
12105.36 1259
12106.40 1292
12107.44 1266
12108.48 1246
12109.52 1195
12110.56 1202
12111.60 1160
12112.64 1127
12113.68 1149
12114.72 1078
12115.76 1039
12116.79 970
12117.83 953
12118.87 936
12119.91 887
12120.95 876
12121.99 883
12123.03 864
12124.07 827
12125.11 792
12126.15 800
12127.19 791
12128.23 778
12129.27 754
12130.31 776
12131.35 771
12132.39 778
12133.43 778
12134.47 749
12135.51 745
12136.55 724
12137.59 756
12138.63 746
12139.67 768
12140.71 754
12141.76 753
12142.80 739
12143.84 765
12144.88 733
12145.92 739
12146.96 723
12148.00 727
12149.04 733
12150.08 720
12151.12 735
12152.16 689
12153.20 701
12154.25 722
12155.29 686
12156.33 702
12157.37 669
12158.41 679
12159.45 694
12160.49 663
12161.53 680
12162.58 650
12163.62 643
12164.66 638
12165.70 628
12166.74 642
12167.78 675
12168.82 643
12169.87 662
12170.91 659
12171.95 643
12172.99 662
12174.03 627
12175.08 663
12176.12 636
12177.16 626
12178.20 649
12179.24 653
12180.29 667
12181.33 669
12182.37 648
12183.41 648
12184.46 628
12185.50 611
12186.54 631
12187.58 634
12188.63 628
12189.67 639
12190.71 624
12191.75 622
12192.80 611
12193.84 621
12194.88 616
12195.92 620
12196.97 616
12198.01 619
12199.05 602
12200.10 619
12201.14 592
12202.18 625
12203.23 605
12204.27 583
12205.31 564
12206.36 579
12207.40 611
12208.44 603
12209.49 599
12210.53 584
12211.57 557
12212.62 563
12213.66 558
12214.70 558
12215.75 565
12216.79 541
12217.84 614
12218.88 578
12219.92 533
12220.97 537
12222.01 557
12223.06 568
12224.10 580
12225.14 572
12226.19 562
12227.23 572
12228.28 578
12229.32 535
12230.36 537
12231.41 567
12232.45 560
12233.50 542
12234.54 525
12235.59 525
12236.63 520
12237.68 517
12238.72 531
12239.77 558
12240.81 543
12241.86 569
12242.90 530
12243.94 488
12244.99 509
12246.03 492
12247.08 528
12248.13 536
12249.17 538
12250.22 521
12251.26 563
12252.31 529
12253.35 513
12254.40 472
12255.44 513
12256.49 473
12257.53 488
12258.58 483
12259.62 503
12260.67 496
12261.72 480
12262.76 475
12263.81 469
12264.85 489
12265.90 467
12266.94 458
12267.99 475
12269.04 474
12270.08 474
12271.13 462
12272.17 456
12273.22 477
12274.27 453
12275.31 476
12276.36 475
12277.41 443
12278.45 464
12279.50 482
12280.55 467
12281.59 473
12282.64 446
12283.69 438
12284.73 467
12285.78 461
12286.83 464
12287.87 449
12288.92 436
12289.97 437
12291.01 435
12292.06 456
12293.11 445
12294.15 444
12295.20 445
12296.25 446
12297.30 426
12298.34 426
12299.39 444
12300.44 427
12301.48 431
12302.53 472
12303.58 449
12304.63 443
12305.67 444
12306.72 455
12307.77 455
12308.82 444
12309.87 426
12310.91 441
12311.96 434
12313.01 439
12314.06 440
12315.10 429
12316.15 429
12317.20 423
12318.25 420
12319.30 426
12320.34 450
12321.39 436
12322.44 467
12323.49 424
12324.54 427
12325.59 427
12326.63 420
12327.68 440
12328.73 433
12329.78 406
12330.83 411
12331.88 436
12332.93 432
12333.98 420
12335.02 415
12336.07 442
12337.12 439
12338.17 411
12339.22 447
12340.27 449
12341.32 429
12342.37 430
12343.42 412
12344.47 410
12345.51 432
12346.56 449
12347.61 435
12348.66 424
12349.71 423
12350.76 421
12351.81 463
12352.86 442
12353.91 427
12354.96 439
12356.01 435
12357.06 436
12358.11 438
12359.16 413
12360.21 448
12361.26 439
12362.31 444
12363.36 436
12364.41 420
12365.46 435
12366.51 443
12367.56 441
12368.61 433
12369.66 476
12370.71 446
12371.76 445
12372.81 430
12373.86 421
12374.91 437
12375.96 436
12377.01 430
12378.06 455
12379.11 452
12380.17 449
12381.22 442
12382.27 466
12383.32 453
12384.37 440
12385.42 447
12386.47 428
12387.52 430
12388.57 455
12389.62 457
12390.67 444
12391.73 454
12392.78 460
12393.83 433
12394.88 448
12395.93 435
12396.98 446
12398.03 463
12399.09 444
12400.14 439
12401.19 428
12402.24 456
12403.29 451
12404.34 453
12405.40 451
12406.45 442
12407.50 467
12408.55 457
12409.60 442
12410.66 431
12411.71 433
12412.76 483
12413.81 498
12414.86 465
12415.92 462
12416.97 478
12418.02 462
12419.07 478
12420.13 486
12421.18 446
12422.23 498
12423.28 515
12424.34 471
12425.39 480
12426.44 477
12427.49 483
12428.55 477
12429.60 475
12430.65 512
12431.71 501
12432.76 485
12433.81 507
12434.86 512
12435.92 491
12436.97 501
12438.02 487
12439.08 489
12440.13 495
12441.18 497
12442.24 526
12443.29 529
12444.34 524
12445.40 508
12446.45 526
12447.50 537
12448.56 529
12449.61 542
12450.67 547
12451.72 522
12452.77 556
12453.83 581
12454.88 573
12455.94 575
12456.99 550
12458.04 572
12459.10 606
12460.15 595
12461.21 599
12462.26 594
12463.31 645
12464.37 620
12465.42 649
12466.48 665
12467.53 645
12468.59 707
12469.64 765
12470.70 736
12471.75 831
12472.80 892
12473.86 890
12474.91 918
12475.97 950
12477.02 967
12478.08 991
12479.13 985
12480.19 970
12481.24 983
12482.30 920
12483.35 942
12484.41 930
12485.46 900
12486.52 866
12487.57 819
12488.63 794
12489.69 766
12490.74 718
12491.80 721
12492.85 683
12493.91 695
12494.96 685
12496.02 663
12497.07 623
12498.13 598
12499.19 601
12500.24 572
12501.30 600
12502.35 621
12503.41 601
12504.47 591
12505.52 591
12506.58 563
12507.63 598
12508.69 580
12509.75 587
12510.80 590
12511.86 579
12512.91 598
12513.97 624
12515.03 609
12516.08 578
12517.14 596
12518.20 617
12519.25 611
12520.31 658
12521.37 608
12522.42 604
12523.48 618
12524.54 601
12525.59 629
12526.65 635
12527.71 604
12528.77 628
12529.82 611
12530.88 609
12531.94 592
12532.99 602
12534.05 620
12535.11 588
12536.17 611
12537.22 585
12538.28 600
12539.34 612
12540.40 635
12541.45 616
12542.51 625
12543.57 618
12544.63 642
12545.68 613
12546.74 587
12547.80 594
12548.86 620
12549.92 665
12550.97 655
12552.03 652
12553.09 692
12554.15 685
12555.21 698
12556.26 724
12557.32 717
12558.38 696
12559.44 721
12560.50 725
12561.56 746
12562.61 716
12563.67 721
12564.73 708
12565.79 670
12566.85 703
12567.91 684
12568.97 648
12570.02 675
12571.08 649
12572.14 618
12573.20 643
12574.26 634
12575.32 609
12576.38 609
12577.44 603
12578.50 589
12579.56 621
12580.61 605
12581.67 615
12582.73 590
12583.79 586
12584.85 590
12585.91 608
12586.97 620
12588.03 591
12589.09 569
12590.15 599
12591.21 596
12592.27 599
12593.33 618
12594.39 605
12595.45 601
12596.51 602
12597.57 596
12598.63 599
12599.69 567
12600.75 558
12601.81 567
12602.87 600
12603.93 603
12604.99 614
12606.05 589
12607.11 594
12608.17 623
12609.23 649
12610.29 602
12611.35 629
12612.41 621
12613.47 630
12614.53 617
12615.59 604
12616.66 618
12617.72 644
12618.78 646
12619.84 671
12620.90 629
12621.96 651
12623.02 604
12624.08 655
12625.14 628
12626.20 611
12627.26 665
12628.33 659
12629.39 677
12630.45 678
12631.51 680
12632.57 679
12633.63 671
12634.69 651
12635.76 653
12636.82 655
12637.88 647
12638.94 627
12640.00 609
12641.06 601
12642.13 646
12643.19 651
12644.25 626
12645.31 608
12646.37 632
12647.44 608
12648.50 603
12649.56 596
12650.62 602
12651.68 623
12652.75 588
12653.81 584
12654.87 594
12655.93 609
12657.00 618
12658.06 600
12659.12 555
12660.18 604
12661.25 613
12662.31 615
12663.37 624
12664.43 601
12665.50 616
12666.56 635
12667.62 655
12668.69 618
12669.75 591
12670.81 612
12671.88 628
12672.94 627
12674.00 595
12675.06 600
12676.13 635
12677.19 637
12678.25 632
12679.32 626
12680.38 666
12681.44 665
12682.51 654
12683.57 653
12684.64 684
12685.70 687
12686.76 699
12687.83 661
12688.89 649
12689.95 695
12691.02 677
12692.08 684
12693.15 681
12694.21 702
12695.27 709
12696.34 763
12697.40 699
12698.47 739
12699.53 735
12700.59 741
12701.66 762
12702.72 762
12703.79 723
12704.85 756
12705.92 780
12706.98 802
12708.05 773
12709.11 789
12710.18 760
12711.24 787
12712.30 780
12713.37 791
12714.43 783
12715.50 761
12716.56 781
12717.63 752
12718.69 772
12719.76 759
12720.82 747
12721.89 727
12722.95 787
12724.02 790
12725.09 771
12726.15 764
12727.22 764
12728.28 806
12729.35 825
12730.41 818
12731.48 852
12732.54 866
12733.61 890
12734.68 876
12735.74 873
12736.81 872
12737.87 832
12738.94 816
12740.00 803
12741.07 805
12742.14 811
12743.20 816
12744.27 803
12745.33 780
12746.40 757
12747.47 720
12748.53 722
12749.60 681
12750.67 712
12751.73 700
12752.80 671
12753.87 653
12754.93 643
12756.00 670
12757.07 659
12758.13 639
12759.20 657
12760.27 665
12761.33 614
12762.40 619
12763.47 637
12764.53 599
12765.60 628
12766.67 642
12767.73 623
12768.80 620
12769.87 605
12770.94 610
12772.00 595
12773.07 582
12774.14 569
12775.21 576
12776.27 612
12777.34 578
12778.41 591
12779.48 598
12780.54 597
12781.61 585
12782.68 577
12783.75 577
12784.81 561
12785.88 573
12786.95 580
12788.02 568
12789.09 541
12790.15 553
12791.22 539
12792.29 553
12793.36 542
12794.43 528
12795.49 562
12796.56 559
12797.63 571
12798.70 548
12799.77 523
12800.84 535
12801.90 578
12802.97 550
12804.04 558
12805.11 536
12806.18 579
12807.25 586
12808.32 556
12809.39 567
12810.45 589
12811.52 581
12812.59 571
12813.66 581
12814.73 606
12815.80 588
12816.87 590
12817.94 605
12819.01 590
12820.08 631
12821.15 636
12822.21 615
12823.28 602
12824.35 588
12825.42 625
12826.49 610
12827.56 569
12828.63 576
12829.70 590
12830.77 613
12831.84 595
12832.91 605
12833.98 589
12835.05 596
12836.12 576
12837.19 584
12838.26 574
12839.33 541
12840.40 538
12841.47 567
12842.54 542
12843.61 517
12844.68 540
12845.75 538
12846.82 543
12847.89 505
12848.96 505
12850.03 516
12851.10 491
12852.18 499
12853.25 520
12854.32 484
12855.39 512
12856.46 474
12857.53 481
12858.60 511
12859.67 491
12860.74 484
12861.81 480
12862.88 463
12863.96 466
12865.03 466
12866.10 468
12867.17 468
12868.24 445
12869.31 453
12870.38 449
12871.45 436
12872.53 447
12873.60 432
12874.67 461
12875.74 439
12876.81 459
12877.88 456
12878.96 431
12880.03 448
12881.10 442
12882.17 435
12883.24 402
12884.31 430
12885.39 472
12886.46 449
12887.53 444
12888.60 449
12889.68 404
12890.75 434
12891.82 406
12892.89 432
12893.96 430
12895.04 423
12896.11 404
12897.18 424
12898.25 410
12899.33 406
12900.40 393
12901.47 399
12902.54 403
12903.62 413
12904.69 390
12905.76 402
12906.84 368
12907.91 397
12908.98 382
12910.06 386
12911.13 397
12912.20 392
12913.27 419
12914.35 396
12915.42 409
12916.49 386
12917.57 401
12918.64 412
12919.71 399
12920.79 391
12921.86 422
12922.94 407
12924.01 385
12925.08 384
12926.16 388
12927.23 392
12928.30 402
12929.38 385
12930.45 356
12931.53 380
12932.60 394
12933.67 372
12934.75 354
12935.82 385
12936.90 415
12937.97 421
12939.04 372
12940.12 379
12941.19 398
12942.27 404
12943.34 398
12944.42 387
12945.49 364
12946.56 368
12947.64 387
12948.71 372
12949.79 347
12950.86 377
12951.94 377
12953.01 362
12954.09 361
12955.16 359
12956.24 363
12957.31 374
12958.39 366
12959.46 360
12960.54 358
12961.61 366
12962.69 398
12963.76 377
12964.84 378
12965.91 365
12966.99 346
12968.07 380
12969.14 344
12970.22 360
12971.29 375
12972.37 379
12973.44 361
12974.52 360
12975.59 358
12976.67 356
12977.75 357
12978.82 374
12979.90 372
12980.97 359
12982.05 377
12983.13 380
12984.20 364
12985.28 372
12986.35 363
12987.43 369
12988.51 365
12989.58 394
12990.66 371
12991.74 350
12992.81 348
12993.89 386
12994.97 333
12996.04 337
12997.12 340
12998.20 376
12999.27 361
13000.35 367
13001.43 391
13002.50 371
13003.58 347
13004.66 357
13005.73 392
13006.81 376
13007.89 376
13008.97 388
13010.04 393
13011.12 367
13012.20 378
13013.27 368
13014.35 403
13015.43 382
13016.51 381
13017.58 386
13018.66 387
13019.74 388
13020.82 361
13021.89 364
13022.97 374
13024.05 361
13025.13 392
13026.21 394
13027.28 355
13028.36 361
13029.44 398
13030.52 384
13031.60 382
13032.67 393
13033.75 400
13034.83 382
13035.91 364
13036.99 354
13038.07 379
13039.14 390
13040.22 403
13041.30 399
13042.38 415
13043.46 402
13044.54 384
13045.62 392
13046.69 398
13047.77 410
13048.85 377
13049.93 372
13051.01 373
13052.09 395
13053.17 378
13054.25 386
13055.33 380
13056.40 364
13057.48 361
13058.56 407
13059.64 385
13060.72 364
13061.80 352
13062.88 381
13063.96 381
13065.04 394
13066.12 392
13067.20 411
13068.28 381
13069.36 362
13070.44 376
13071.52 380
13072.60 381
13073.68 377
13074.76 348
13075.84 380
13076.92 405
13078.00 377
13079.08 384
13080.16 389
13081.24 384
13082.32 401
13083.40 390
13084.48 394
13085.56 393
13086.64 411
13087.72 370
13088.80 381
13089.88 380
13090.96 410
13092.04 398
13093.12 397
13094.20 390
13095.28 405
13096.36 402
13097.44 407
13098.52 357
13099.61 396
13100.69 392
13101.77 370
13102.85 367
13103.93 380
13105.01 386
13106.09 403
13107.17 389
13108.25 391
13109.34 427
13110.42 380
13111.50 401
13112.58 386
13113.66 397
13114.74 400
13115.82 427
13116.91 424
13117.99 407
13119.07 407
13120.15 385
13121.23 410
13122.31 458
13123.40 419
13124.48 411
13125.56 418
13126.64 405
13127.72 419
13128.81 449
13129.89 437
13130.97 421
13132.05 420
13133.14 406
13134.22 422
13135.30 433
13136.38 403
13137.47 389
13138.55 403
13139.63 399
13140.71 406
13141.80 426
13142.88 419
13143.96 408
13145.04 413
13146.13 395
13147.21 408
13148.29 418
13149.38 415
13150.46 420
13151.54 434
13152.62 430
13153.71 441
13154.79 447
13155.87 440
13156.96 427
13158.04 408
13159.12 427
13160.21 444
13161.29 440
13162.37 448
13163.46 448
13164.54 430
13165.62 408
13166.71 446
13167.79 446
13168.88 443
13169.96 410
13171.04 445
13172.13 447
13173.21 428
13174.30 433
13175.38 454
13176.46 421
13177.55 416
13178.63 424
13179.72 448
13180.80 468
13181.88 451
13182.97 445
13184.05 418
13185.14 424
13186.22 429
13187.31 445
13188.39 459
13189.48 459
13190.56 442
13191.65 439
13192.73 451
13193.81 442
13194.90 446
13195.98 449
13197.07 431
13198.15 470
13199.24 440
13200.32 407
13201.41 461
13202.49 441
13203.58 454
13204.67 476
13205.75 463
13206.84 456
13207.92 470
13209.01 464
13210.09 455
13211.18 476
13212.26 481
13213.35 457
13214.43 450
13215.52 458
13216.61 472
13217.69 459
13218.78 474
13219.86 455
13220.95 461
13222.04 464
13223.12 506
13224.21 488
13225.29 469
13226.38 493
13227.47 482
13228.55 483
13229.64 498
13230.72 535
13231.81 517
13232.90 501
13233.98 515
13235.07 501
13236.16 500
13237.24 477
13238.33 506
13239.42 508
13240.50 519
13241.59 511
13242.68 489
13243.76 508
13244.85 505
13245.94 525
13247.02 526
13248.11 510
13249.20 538
13250.29 518
13251.37 536
13252.46 553
13253.55 581
13254.63 543
13255.72 567
13256.81 525
13257.90 533
13258.98 583
13260.07 578
13261.16 558
13262.25 539
13263.33 552
13264.42 559
13265.51 536
13266.60 542
13267.69 559
13268.77 580
13269.86 580
13270.95 565
13272.04 584
13273.13 599
13274.21 606
13275.30 591
13276.39 592
13277.48 635
13278.57 617
13279.65 636
13280.74 613
13281.83 613
13282.92 613
13284.01 624
13285.10 618
13286.19 675
13287.27 658
13288.36 631
13289.45 610
13290.54 651
13291.63 679
13292.72 664
13293.81 649
13294.90 631
13295.98 650
13297.07 678
13298.16 686
13299.25 694
13300.34 736
13301.43 740
13302.52 739
13303.61 747
13304.70 708
13305.79 720
13306.88 740
13307.97 753
13309.06 776
13310.15 790
13311.24 765
13312.32 741
13313.41 764
13314.50 755
13315.59 753
13316.68 766
13317.77 758
13318.86 766
13319.95 797
13321.04 837
13322.13 802
13323.22 805
13324.31 807
13325.40 818
13326.49 797
13327.58 765
13328.68 787
13329.77 813
13330.86 801
13331.95 830
13333.04 840
13334.13 856
13335.22 851
13336.31 862
13337.40 818
13338.49 830
13339.58 855
13340.67 857
13341.76 854
13342.85 854
13343.94 877
13345.04 875
13346.13 871
13347.22 859
13348.31 858
13349.40 888
13350.49 894
13351.58 888
13352.67 884
13353.77 896
13354.86 869
13355.95 882
13357.04 921
13358.13 922
13359.22 924
13360.31 919
13361.41 926
13362.50 935
13363.59 923
13364.68 967
13365.77 965
13366.87 968
13367.96 1028
13369.05 941
13370.14 990
13371.23 975
13372.33 980
13373.42 972
13374.51 979
13375.60 969
13376.69 970
13377.79 949
13378.88 939
13379.97 891
13381.06 882
13382.16 878
13383.25 836
13384.34 799
13385.43 847
13386.53 812
13387.62 800
13388.71 797
13389.81 765
13390.90 767
13391.99 731
13393.08 733
13394.18 753
13395.27 740
13396.36 738
13397.46 745
13398.55 734
13399.64 739
13400.74 721
13401.83 696
13402.92 721
13404.02 737
13405.11 723
13406.20 709
13407.30 736
13408.39 737
13409.48 738
13410.58 704
13411.67 711
13412.77 712
13413.86 733
13414.95 721
13416.05 746
13417.14 734
13418.23 717
13419.33 700
13420.42 740
13421.52 740
13422.61 750
13423.71 751
13424.80 711
13425.89 735
13426.99 720
13428.08 716
13429.18 704
13430.27 741
13431.37 770
13432.46 780
13433.56 765
13434.65 758
13435.74 768
13436.84 757
13437.93 769
13439.03 780
13440.12 773
13441.22 761
13442.31 753
13443.41 765
13444.50 753
13445.60 766
13446.69 788
13447.79 745
13448.88 774
13449.98 786
13451.08 780
13452.17 806
13453.27 809
13454.36 821
13455.46 830
13456.55 845
13457.65 799
13458.74 839
13459.84 838
13460.94 819
13462.03 859
13463.13 874
13464.22 870
13465.32 882
13466.41 888
13467.51 892
13468.61 862
13469.70 885
13470.80 924
13471.90 912
13472.99 843
13474.09 862
13475.18 893
13476.28 873
13477.38 850
13478.47 861
13479.57 914
13480.67 929
13481.76 893
13482.86 938
13483.96 905
13485.05 892
13486.15 904
13487.25 905
13488.34 954
13489.44 917
13490.54 936
13491.63 932
13492.73 991
13493.83 972
13494.93 995
13496.02 1026
13497.12 1018
13498.22 1018
13499.31 1009
13500.41 1008
13501.51 1049
13502.61 1070
13503.70 1056
13504.80 1065
13505.90 1056
13507.00 1048
13508.09 1071
13509.19 1065
13510.29 1110
13511.39 1087
13512.49 999
13513.58 1028
13514.68 1038
13515.78 1010
13516.88 970
13517.98 987
13519.07 978
13520.17 949
13521.27 941
13522.37 897
13523.47 870
13524.57 882
13525.66 906
13526.76 905
13527.86 897
13528.96 872
13530.06 853
13531.16 886
13532.25 812
13533.35 795
13534.45 798
13535.55 768
13536.65 766
13537.75 779
13538.85 778
13539.95 760
13541.05 746
13542.14 747
13543.24 767
13544.34 755
13545.44 756
13546.54 741
13547.64 706
13548.74 716
13549.84 733
13550.94 715
13552.04 718
13553.14 745
13554.24 724
13555.34 724
13556.44 690
13557.54 704
13558.64 684
13559.74 690
13560.84 626
13561.94 680
13563.04 676
13564.13 661
13565.23 675
13566.34 655
13567.44 672
13568.54 653
13569.64 667
13570.74 677
13571.84 680
13572.94 656
13574.04 645
13575.14 646
13576.24 651
13577.34 634
13578.44 664
13579.54 657
13580.64 652
13581.74 683
13582.84 677
13583.94 653
13585.04 668
13586.14 670
13587.24 668
13588.35 644
13589.45 644
13590.55 675
13591.65 652
13592.75 657
13593.85 626
13594.95 636
13596.05 674
13597.15 653
13598.26 662
13599.36 639
13600.46 646
13601.56 649
13602.66 647
13603.76 659
13604.86 642
13605.97 650
13607.07 639
13608.17 647
13609.27 653
13610.37 670
13611.47 683
13612.58 650
13613.68 654
13614.78 687
13615.88 667
13616.98 667
13618.09 638
13619.19 628
13620.29 631
13621.39 661
13622.50 640
13623.60 620
13624.70 659
13625.80 656
13626.91 649
13628.01 654
13629.11 644
13630.21 667
13631.32 665
13632.42 676
13633.52 661
13634.62 678
13635.73 700
13636.83 688
13637.93 666
13639.04 671
13640.14 696
13641.24 639
13642.35 663
13643.45 661
13644.55 677
13645.65 652
13646.76 659
13647.86 653
13648.96 650
13650.07 639
13651.17 650
13652.28 645
13653.38 646
13654.48 664
13655.59 680
13656.69 631
13657.79 642
13658.90 652
13660.00 648
13661.11 615
13662.21 625
13663.31 648
13664.42 619
13665.52 616
13666.63 637
13667.73 653
13668.83 637
13669.94 624
13671.04 610
13672.15 657
13673.25 609
13674.36 618
13675.46 635
13676.56 620
13677.67 643
13678.77 639
13679.88 654
13680.98 648
13682.09 655
13683.19 653
13684.30 627
13685.40 614
13686.51 619
13687.61 645
13688.72 642
13689.82 668
13690.93 650
13692.03 676
13693.14 664
13694.24 653
13695.35 655
13696.45 662
13697.56 664
13698.66 667
13699.77 678
13700.87 683
13701.98 702
13703.09 727
13704.19 649
13705.30 699
13706.40 667
13707.51 692
13708.61 713
13709.72 715
13710.83 700
13711.93 726
13713.04 698
13714.14 695
13715.25 719
13716.36 738
13717.46 768
13718.57 762
13719.67 767
13720.78 744
13721.89 777
13722.99 759
13724.10 758
13725.21 789
13726.31 800
13727.42 779
13728.53 761
13729.63 829
13730.74 818
13731.85 811
13732.95 806
13734.06 799
13735.17 810
13736.27 826
13737.38 842
13738.49 880
13739.59 839
13740.70 848
13741.81 924
13742.92 889
13744.02 898
13745.13 898
13746.24 904
13747.35 909
13748.45 918
13749.56 908
13750.67 913
13751.78 946
13752.88 997
13753.99 1016
13755.10 1065
13756.21 1084
13757.31 1140
13758.42 1160
13759.53 1105
13760.64 1160
13761.75 1162
13762.85 1199
13763.96 1218
13765.07 1216
13766.18 1242
13767.29 1267
13768.39 1284
13769.50 1325
13770.61 1261
13771.72 1279
13772.83 1241
13773.94 1276
13775.04 1283
13776.15 1218
13777.26 1207
13778.37 1208
13779.48 1170
13780.59 1175
13781.70 1146
13782.80 1115
13783.91 1079
13785.02 1057
13786.13 1030
13787.24 1010
13788.35 984
13789.46 952
13790.57 925
13791.68 888
13792.79 856
13793.90 814
13795.00 811
13796.11 771
13797.22 806
13798.33 788
13799.44 770
13800.55 771
13801.66 783
13802.77 746
13803.88 733
13804.99 709
13806.10 761
13807.21 750
13808.32 734
13809.43 733
13810.54 697
13811.65 697
13812.76 728
13813.87 712
13814.98 738
13816.09 711
13817.20 706
13818.31 701
13819.42 654
13820.53 695
13821.64 681
13822.75 683
13823.86 671
13824.97 668
13826.08 664
13827.19 662
13828.30 657
13829.41 670
13830.53 652
13831.64 643
13832.75 662
13833.86 659
13834.97 683
13836.08 683
13837.19 662
13838.30 631
13839.41 668
13840.52 688
13841.64 658
13842.75 684
13843.86 697
13844.97 671
13846.08 681
13847.19 691
13848.30 703
13849.41 700
13850.53 708
13851.64 645
13852.75 676
13853.86 684
13854.97 684
13856.08 674
13857.20 686
13858.31 695
13859.42 681
13860.53 672
13861.64 670
13862.76 672
13863.87 721
13864.98 684
13866.09 673
13867.20 681
13868.32 671
13869.43 683
13870.54 704
13871.65 695
13872.77 735
13873.88 707
13874.99 715
13876.10 726
13877.22 696
13878.33 717
13879.44 699
13880.55 672
13881.67 664
13882.78 698
13883.89 724
13885.01 705
13886.12 721
13887.23 725
13888.34 758
13889.46 728
13890.57 742
13891.68 783
13892.80 764
13893.91 757
13895.02 755
13896.14 790
13897.25 742
13898.36 790
13899.48 814
13900.59 777
13901.70 773
13902.82 783
13903.93 769
13905.05 755
13906.16 746
13907.27 752
13908.39 764
13909.50 707
13910.61 706
13911.73 685
13912.84 694
13913.96 665
13915.07 677
13916.19 654
13917.30 658
13918.41 663
13919.53 655
13920.64 647
13921.76 627
13922.87 627
13923.99 660
13925.10 634
13926.21 629
13927.33 658
13928.44 631
13929.56 605
13930.67 624
13931.79 635
13932.90 632
13934.02 639
13935.13 628
13936.25 606
13937.36 590
13938.48 662
13939.59 616
13940.71 620
13941.82 616
13942.94 611
13944.05 621
13945.17 602
13946.28 644
13947.40 621
13948.52 597
13949.63 604
13950.75 628
13951.86 613
13952.98 585
13954.09 577
13955.21 591
13956.32 601
13957.44 594
13958.56 605
13959.67 593
13960.79 588
13961.90 565
13963.02 576
13964.14 568
13965.25 578
13966.37 576
13967.48 577
13968.60 578
13969.72 581
13970.83 600
13971.95 595
13973.07 601
13974.18 598
13975.30 602
13976.42 598
13977.53 596
13978.65 626
13979.77 632
13980.88 583
13982.00 619
13983.12 618
13984.23 606
13985.35 589
13986.47 594
13987.58 609
13988.70 617
13989.82 593
13990.94 591
13992.05 596
13993.17 606
13994.29 607
13995.40 620
13996.52 591
13997.64 582
13998.76 599
13999.87 609
14000.99 598
14002.11 594
14003.23 627
14004.35 627
14005.46 638
14006.58 650
14007.70 621
14008.82 607
14009.93 621
14011.05 623
14012.17 589
14013.29 612
14014.41 575
14015.52 577
14016.64 601
14017.76 593
14018.88 633
14020.00 631
14021.12 612
14022.23 626
14023.35 626
14024.47 618
14025.59 636
14026.71 621
14027.83 619
14028.95 640
14030.06 615
14031.18 630
14032.30 589
14033.42 618
14034.54 628
14035.66 651
14036.78 649
14037.90 652
14039.02 642
14040.14 665
14041.25 639
14042.37 653
14043.49 672
14044.61 661
14045.73 669
14046.85 668
14047.97 666
14049.09 689
14050.21 683
14051.33 677
14052.45 683
14053.57 699
14054.69 683
14055.81 702
14056.93 699
14058.05 670
14059.17 694
14060.29 722
14061.41 724
14062.53 730
14063.65 761
14064.77 732
14065.89 733
14067.01 767
14068.13 751
14069.25 753
14070.37 797
14071.49 847
14072.61 802
14073.73 787
14074.85 791
14075.97 789
14077.09 772
14078.21 808
14079.33 843
14080.45 807
14081.57 801
14082.69 807
14083.82 808
14084.94 857
14086.06 858
14087.18 810
14088.30 820
14089.42 832
14090.54 868
14091.66 840
14092.78 810
14093.91 861
14095.03 840
14096.15 869
14097.27 861
14098.39 862
14099.51 898
14100.63 850
14101.76 858
14102.88 887
14104.00 882
14105.12 893
14106.24 882
14107.36 838
14108.49 848
14109.61 877
14110.73 849
14111.85 818
14112.97 848
14114.10 807
14115.22 784
14116.34 755
14117.46 749
14118.58 749
14119.71 744
14120.83 742
14121.95 711
14123.07 748
14124.20 750
14125.32 734
14126.44 669
14127.56 674
14128.69 678
14129.81 688
14130.93 680
14132.06 681
14133.18 676
14134.30 643
14135.42 656
14136.55 678
14137.67 652
14138.79 632
14139.92 625
14141.04 642
14142.16 658
14143.29 653
14144.41 627
14145.53 646
14146.66 601
14147.78 633
14148.90 620
14150.03 621
14151.15 598
14152.27 635
14153.40 609
14154.52 613
14155.64 600
14156.77 632
14157.89 623
14159.02 576
14160.14 595
14161.26 607
14162.39 607
14163.51 587
14164.64 566
14165.76 603
14166.88 579
14168.01 573
14169.13 559
14170.26 600
14171.38 610
14172.51 576
14173.63 589
14174.75 622
14175.88 591
14177.00 565
14178.13 588
14179.25 560
14180.38 560
14181.50 603
14182.63 593
14183.75 561
14184.88 563
14186.00 557
14187.13 577
14188.25 589
14189.38 568
14190.50 562
14191.63 539
14192.75 533
14193.88 530
14195.00 544
14196.13 555
14197.25 542
14198.38 516
14199.50 560
14200.63 541
14201.76 561
14202.88 521
14204.01 519
14205.13 513
14206.26 524
14207.38 529
14208.51 523
14209.64 527
14210.76 518
14211.89 523
14213.01 516
14214.14 541
14215.27 533
14216.39 511
14217.52 498
14218.64 515
14219.77 517
14220.90 526
14222.02 501
14223.15 492
14224.28 479
14225.40 492
14226.53 522
14227.66 497
14228.78 477
14229.91 485
14231.04 485
14232.16 493
14233.29 491
14234.42 496
14235.54 484
14236.67 500
14237.80 480
14238.92 437
14240.05 472
14241.18 492
14242.31 467
14243.43 474
14244.56 429
14245.69 437
14246.82 434
14247.94 477
14249.07 476
14250.20 479
14251.33 467
14252.45 494
14253.58 467
14254.71 477
14255.84 443
14256.96 470
14258.09 467
14259.22 470
14260.35 432
14261.47 476
14262.60 476
14263.73 466
14264.86 456
14265.99 432
14267.12 463
14268.24 419
14269.37 428
14270.50 410
14271.63 451
14272.76 440
14273.89 440
14275.01 431
14276.14 452
14277.27 445
14278.40 401
14279.53 436
14280.66 452
14281.79 451
14282.91 444
14284.04 421
14285.17 432
14286.30 436
14287.43 429
14288.56 423
14289.69 400
14290.82 405
14291.95 433
14293.08 408
14294.20 428
14295.33 414
14296.46 411
14297.59 406
14298.72 404
14299.85 392
14300.98 380
14302.11 405
14303.24 398
14304.37 371
14305.50 386
14306.63 380
14307.76 404
14308.89 395
14310.02 403
14311.15 382
14312.28 391
14313.41 374
14314.54 381
14315.67 388
14316.80 398
14317.93 412
14319.06 418
14320.19 426
14321.32 396
14322.45 403
14323.58 376
14324.71 377
14325.84 396
14326.97 387
14328.10 379
14329.23 392
14330.36 397
14331.49 397
14332.62 369
14333.76 386
14334.89 398
14336.02 375
14337.15 375
14338.28 373
14339.41 362
14340.54 370
14341.67 396
14342.80 393
14343.93 349
14345.07 369
14346.20 406
14347.33 368
14348.46 374
14349.59 376
14350.72 401
14351.85 402
14352.99 379
14354.12 378
14355.25 393
14356.38 383
14357.51 385
14358.64 376
14359.78 362
14360.91 393
14362.04 368
14363.17 388
14364.30 373
14365.44 371
14366.57 373
14367.70 369
14368.83 384
14369.96 388
14371.10 395
14372.23 372
14373.36 404
14374.49 379
14375.63 395
14376.76 399
14377.89 394
14379.02 386
14380.16 378
14381.29 378
14382.42 384
14383.55 360
14384.69 367
14385.82 361
14386.95 381
14388.09 360
14389.22 376
14390.35 387
14391.49 406
14392.62 424
14393.75 383
14394.89 387
14396.02 409
14397.15 390
14398.28 387
14399.42 389
14400.55 399
14401.69 402
14402.82 406
14403.95 403
14405.09 403
14406.22 408
14407.35 395
14408.49 398
14409.62 405
14410.75 397
14411.89 415
14413.02 412
14414.16 419
14415.29 382
14416.42 359
14417.56 387
14418.69 394
14419.83 399
14420.96 408
14422.10 407
14423.23 418
14424.36 425
14425.50 403
14426.63 425
14427.77 465
14428.90 451
14430.04 423
14431.17 387
14432.31 412
14433.44 418
14434.58 437
14435.71 408
14436.85 430
14437.98 405
14439.12 431
14440.25 457
14441.39 426
14442.52 423
14443.66 446
14444.79 463
14445.93 432
14447.06 427
14448.20 437
14449.33 445
14450.47 441
14451.60 446
14452.74 444
14453.87 443
14455.01 437
14456.14 426
14457.28 410
14458.42 412
14459.55 434
14460.69 418
14461.82 439
14462.96 424
14464.10 430
14465.23 429
14466.37 460
14467.50 463
14468.64 449
14469.78 459
14470.91 471
14472.05 484
14473.18 475
14474.32 493
14475.46 476
14476.59 461
14477.73 456
14478.87 464
14480.00 431
14481.14 465
14482.28 455
14483.41 469
14484.55 426
14485.69 418
14486.82 427
14487.96 441
14489.10 469
14490.23 437
14491.37 402
14492.51 418
14493.65 416
14494.78 409
14495.92 444
14497.06 444
14498.19 431
14499.33 434
14500.47 417
14501.61 425
14502.74 464
14503.88 432
14505.02 416
14506.16 414
14507.29 431
14508.43 436
14509.57 430
14510.71 439
14511.85 435
14512.98 429
14514.12 430
14515.26 435
14516.40 434
14517.54 430
14518.67 406
14519.81 412
14520.95 426
14522.09 416
14523.23 439
14524.36 407
14525.50 404
14526.64 414
14527.78 423
14528.92 397
14530.06 428
14531.19 407
14532.33 431
14533.47 448
14534.61 401
14535.75 424
14536.89 419
14538.03 439
14539.17 423
14540.31 440
14541.44 418
14542.58 436
14543.72 430
14544.86 426
14546.00 443
14547.14 427
14548.28 431
14549.42 435
14550.56 436
14551.70 421
14552.84 438
14553.98 465
14555.12 453
14556.25 447
14557.39 480
14558.53 441
14559.67 454
14560.81 457
14561.95 460
14563.09 458
14564.23 442
14565.37 453
14566.51 433
14567.65 457
14568.79 462
14569.93 437
14571.07 464
14572.21 451
14573.35 473
14574.49 474
14575.63 478
14576.77 472
14577.92 476
14579.06 489
14580.20 483
14581.34 496
14582.48 497
14583.62 505
14584.76 489
14585.90 489
14587.04 493
14588.18 503
14589.32 525
14590.46 537
14591.60 509
14592.74 501
14593.89 514
14595.03 488
14596.17 503
14597.31 563
14598.45 540
14599.59 525
14600.73 519
14601.87 522
14603.02 554
14604.16 529
14605.30 543
14606.44 539
14607.58 569
14608.72 561
14609.86 567
14611.01 579
14612.15 596
14613.29 587
14614.43 588
14615.57 556
14616.72 590
14617.86 611
14619.00 605
14620.14 608
14621.28 581
14622.43 622
14623.57 647
14624.71 669
14625.85 665
14627.00 663
14628.14 680
14629.28 650
14630.42 693
14631.56 697
14632.71 682
14633.85 695
14634.99 692
14636.14 715
14637.28 700
14638.42 732
14639.56 756
14640.71 739
14641.85 725
14642.99 711
14644.14 708
14645.28 672
14646.42 638
14647.56 670
14648.71 656
14649.85 604
14650.99 567
14652.14 602
14653.28 588
14654.42 570
14655.57 537
14656.71 525
14657.85 535
14659.00 521
14660.14 501
14661.29 504
14662.43 476
14663.57 463
14664.72 497
14665.86 474
14667.00 469
14668.15 448
14669.29 434
14670.44 442
14671.58 448
14672.73 413
14673.87 446
14675.01 442
14676.16 420
14677.30 413
14678.45 412
14679.59 427
14680.74 419
14681.88 432
14683.02 413
14684.17 420
14685.31 413
14686.46 401
14687.60 410
14688.75 379
14689.89 406
14691.04 410
14692.18 401
14693.33 405
14694.47 391
14695.62 393
14696.76 390
14697.91 394
14699.05 384
14700.20 398
14701.34 410
14702.49 392
14703.63 366
14704.78 399
14705.92 379
14707.07 385
14708.22 381
14709.36 392
14710.51 375
14711.65 377
14712.80 389
14713.94 398
14715.09 396
14716.23 375
14717.38 422
14718.53 408
14719.67 394
14720.82 383
14721.96 385
14723.11 376
14724.26 374
14725.40 365
14726.55 360
14727.70 352
14728.84 361
14729.99 378
14731.13 362
14732.28 345
14733.43 374
14734.57 356
14735.72 352
14736.87 363
14738.01 353
14739.16 380
14740.31 340
14741.45 356
14742.60 368
14743.75 361
14744.89 351
14746.04 342
14747.19 363
14748.34 374
14749.48 346
14750.63 339
14751.78 342
14752.92 359
14754.07 357
14755.22 367
14756.37 323
14757.51 342
14758.66 348
14759.81 327
14760.96 334
14762.10 327
14763.25 346
14764.40 345
14765.55 337
14766.70 339
14767.84 333
14768.99 331
14770.14 337
14771.29 333
14772.43 320
14773.58 327
14774.73 319
14775.88 331
14777.03 317
14778.18 316
14779.32 334
14780.47 331
14781.62 307
14782.77 310
14783.92 306
14785.07 315
14786.21 326
14787.36 333
14788.51 317
14789.66 311
14790.81 315
14791.96 290
14793.11 286
14794.26 314
14795.40 310
14796.55 285
14797.70 304
14798.85 297
14800.00 300
14801.15 281
14802.30 290
14803.45 278
14804.60 294
14805.75 296
14806.90 282
14808.05 278
14809.19 282
14810.34 280
14811.49 279
14812.64 274
14813.79 297
14814.94 270
14816.09 277
14817.24 279
14818.39 277
14819.54 279
14820.69 296
14821.84 309
14822.99 292
14824.14 275
14825.29 288
14826.44 285
14827.59 281
14828.74 263
14829.89 273
14831.04 272
14832.19 294
14833.34 269
14834.49 260
14835.64 271
14836.79 276
14837.95 271
14839.10 280
14840.25 268
14841.40 258
14842.55 256
14843.70 284
14844.85 260
14846.00 254
14847.15 271
14848.30 266
14849.45 273
14850.60 276
14851.76 244
14852.91 258
14854.06 263
14855.21 266
14856.36 288
14857.51 264
14858.66 253
14859.81 248
14860.97 257
14862.12 260
14863.27 254
14864.42 250
14865.57 265
14866.72 257
14867.88 262
14869.03 278
14870.18 273
14871.33 258
14872.48 254
14873.64 269
14874.79 283
14875.94 283
14877.09 269
14878.24 263
14879.40 267
14880.55 277
14881.70 265
14882.85 263
14884.00 257
14885.16 276
14886.31 260
14887.46 242
14888.61 237
14889.77 240
14890.92 259
14892.07 257
14893.23 261
14894.38 236
14895.53 256
14896.68 250
14897.84 242
14898.99 244
14900.14 252
14901.30 232
14902.45 236
14903.60 259
14904.75 255
14905.91 254
14907.06 263
14908.21 264
14909.37 246
14910.52 271
14911.67 236
14912.83 281
14913.98 258
14915.14 234
14916.29 246
14917.44 252
14918.60 272
14919.75 241
14920.90 255
14922.06 244
14923.21 245
14924.37 267
14925.52 270
14926.67 255
14927.83 271
14928.98 246
14930.14 254
14931.29 260
14932.44 235
14933.60 234
14934.75 244
14935.91 262
14937.06 262
14938.22 255
14939.37 251
14940.52 232
14941.68 238
14942.83 240
14943.99 245
14945.14 259
14946.30 243
14947.45 240
14948.61 248
14949.76 237
14950.92 252
14952.07 272
14953.23 241
14954.38 233
14955.54 256
14956.69 247
14957.85 244
14959.00 230
14960.16 236
14961.31 255
14962.47 276
14963.62 252
14964.78 246
14965.94 248
14967.09 253
14968.25 237
14969.40 252
14970.56 255
14971.71 249
14972.87 266
14974.03 268
14975.18 231
14976.34 249
14977.49 269
14978.65 229
14979.81 254
14980.96 253
14982.12 260
14983.27 245
14984.43 251
14985.59 243
14986.74 274
14987.90 258
14989.06 257
14990.21 244
14991.37 261
14992.53 233
14993.68 240
14994.84 239
14996.00 243
14997.15 257
14998.31 243
14999.47 234
15000.62 234
15001.78 237
15002.94 232
15004.09 244
15005.25 237
15006.41 224
15007.56 241
15008.72 251
15009.88 236
15011.04 238
15012.19 244
15013.35 241
15014.51 269
15015.67 219
15016.82 238
15017.98 240
15019.14 245
15020.30 237
15021.45 252
15022.61 219
15023.77 202
15024.93 232
15026.08 240
15027.24 250
15028.40 242
15029.56 237
15030.72 245
15031.87 244
15033.03 246
15034.19 260
15035.35 238
15036.51 246
15037.67 234
15038.82 228
15039.98 243
15041.14 253
15042.30 251
15043.46 241
15044.62 237
15045.78 235
15046.93 240
15048.09 255
15049.25 241
15050.41 234
15051.57 263
15052.73 253
15053.89 261
15055.05 236
15056.20 228
15057.36 252
15058.52 254
15059.68 250
15060.84 232
15062.00 230
15063.16 261
15064.32 279
15065.48 238
15066.64 247
15067.80 236
15068.96 248
15070.12 232
15071.28 240
15072.44 256
15073.60 216
15074.76 244
15075.91 259
15077.07 235
15078.23 239
15079.39 239
15080.55 247
15081.71 263
15082.87 257
15084.03 241
15085.19 244
15086.35 259
15087.51 258
15088.68 256
15089.84 272
15091.00 242
15092.16 235
15093.32 252
15094.48 237
15095.64 253
15096.80 248
15097.96 247
15099.12 257
15100.28 266
15101.44 242
15102.60 263
15103.76 250
15104.92 256
15106.08 275
15107.25 261
15108.41 260
15109.57 272
15110.73 259
15111.89 262
15113.05 262
15114.21 274
15115.37 260
15116.54 255
15117.70 253
15118.86 308
15120.02 254
15121.18 243
15122.34 254
15123.50 267
15124.67 248
15125.83 252
15126.99 267
15128.15 288
15129.31 299
15130.47 291
15131.64 272
15132.80 281
15133.96 302
15135.12 271
15136.28 264
15137.45 286
15138.61 287
15139.77 289
15140.93 288
15142.10 263
15143.26 278
15144.42 292
15145.58 268
15146.75 275
15147.91 296
15149.07 268
15150.23 282
15151.40 297
15152.56 285
15153.72 279
15154.88 289
15156.05 288
15157.21 271
15158.37 270
15159.54 280
15160.70 272
15161.86 302
15163.03 286
15164.19 280
15165.35 272
15166.52 303
15167.68 292
15168.84 291
15170.01 300
15171.17 329
15172.33 317
15173.50 336
15174.66 324
15175.82 315
15176.99 327
15178.15 314
15179.31 320
15180.48 321
15181.64 302
15182.81 303
15183.97 319
15185.13 311
15186.30 339
15187.46 322
15188.63 315
15189.79 341
15190.95 339
15192.12 306
15193.28 344
15194.45 342
15195.61 334
15196.78 334
15197.94 347
15199.10 334
15200.27 333
15201.43 345
15202.60 309
15203.76 335
15204.93 340
15206.09 344
15207.26 341
15208.42 340
15209.59 335
15210.75 370
15211.92 363
15213.08 350
15214.25 343
15215.41 361
15216.58 356
15217.74 367
15218.91 351
15220.07 365
15221.24 363
15222.40 358
15223.57 354
15224.74 358
15225.90 369
15227.07 381
15228.23 398
15229.40 390
15230.56 389
15231.73 384
15232.89 396
15234.06 407
15235.23 414
15236.39 378
15237.56 380
15238.72 389
15239.89 398
15241.06 429
15242.22 410
15243.39 405
15244.56 404
15245.72 413
15246.89 423
15248.05 390
15249.22 414
15250.39 381
15251.55 385
15252.72 386
15253.89 375
15255.05 378
15256.22 395
15257.39 359
15258.55 346
15259.72 373
15260.89 330
15262.05 344
15263.22 340
15264.39 354
15265.56 342
15266.72 340
15267.89 336
15269.06 345
15270.22 349
15271.39 361
15272.56 326
15273.73 303
15274.89 317
15276.06 321
15277.23 323
15278.40 316
15279.56 330
15280.73 317
15281.90 323
15283.07 333
15284.23 289
15285.40 302
15286.57 322
15287.74 329
15288.91 320
15290.07 335
15291.24 336
15292.41 320
15293.58 319
15294.75 322
15295.92 327
15297.08 308
15298.25 322
15299.42 311
15300.59 325
15301.76 320
15302.93 309
15304.09 345
15305.26 350
15306.43 336
15307.60 295
15308.77 317
15309.94 311
15311.11 359
15312.28 322
15313.44 330
15314.61 356
15315.78 335
15316.95 338
15318.12 314
15319.29 331
15320.46 344
15321.63 328
15322.80 357
15323.97 348
15325.14 343
15326.30 338
15327.47 351
15328.64 311
15329.81 312
15330.98 351
15332.15 351
15333.32 337
15334.49 314
15335.66 340
15336.83 336
15338.00 334
15339.17 348
15340.34 355
15341.51 351
15342.68 339
15343.85 330
15345.02 338
15346.19 357
15347.36 346
15348.53 331
15349.70 358
15350.87 368
15352.04 369
15353.21 355
15354.38 365
15355.55 377
15356.72 363
15357.90 360
15359.07 375
15360.24 359
15361.41 398
15362.58 383
15363.75 371
15364.92 391
15366.09 355
15367.26 356
15368.43 386
15369.60 404
15370.77 414
15371.95 381
15373.12 421
15374.29 411
15375.46 396
15376.63 382
15377.80 378
15378.97 384
15380.15 404
15381.32 374
15382.49 387
15383.66 380
15384.83 398
15386.00 397
15387.17 360
15388.35 348
15389.52 368
15390.69 373
15391.86 379
15393.03 379
15394.21 394
15395.38 377
15396.55 340
15397.72 383
15398.89 364
15400.07 363
15401.24 369
15402.41 357
15403.58 345
15404.76 369
15405.93 375
15407.10 348
15408.27 326
15409.45 305
15410.62 333
15411.79 352
15412.96 345
15414.14 349
15415.31 320
15416.48 322
15417.66 293
15418.83 304
15420.00 322
15421.17 346
15422.35 308
15423.52 329
15424.69 309
15425.87 307
15427.04 335
15428.21 322
15429.39 313
15430.56 321
15431.73 300
15432.91 305
15434.08 302
15435.25 273
15436.43 262
15437.60 280
15438.77 305
15439.95 294
15441.12 305
15442.30 283
15443.47 301
15444.64 312
15445.82 284
15446.99 291
15448.17 282
15449.34 284
15450.51 313
15451.69 311
15452.86 296
15454.04 292
15455.21 293
15456.39 290
15457.56 284
15458.73 309
15459.91 286
15461.08 296
15462.26 317
15463.43 304
15464.61 290
15465.78 314
15466.96 282
15468.13 297
15469.31 293
15470.48 286
15471.66 280
15472.83 282
15474.01 319
15475.18 296
15476.36 304
15477.53 281
15478.71 304
15479.88 279
15481.06 286
15482.23 283
15483.41 292
15484.58 295
15485.76 293
15486.93 294
15488.11 278
15489.29 277
15490.46 307
15491.64 296
15492.81 264
15493.99 291
15495.16 298
15496.34 307
15497.52 311
15498.69 289
15499.87 310
15501.04 307
15502.22 295
15503.40 301
15504.57 323
15505.75 306
15506.92 307
15508.10 328
15509.28 306
15510.45 288
15511.63 313
15512.81 295
15513.98 296
15515.16 284
15516.34 299
15517.51 287
15518.69 286
15519.87 309
15521.04 311
15522.22 322
15523.40 298
15524.57 313
15525.75 301
15526.93 304
15528.11 314
15529.28 314
15530.46 285
15531.64 289
15532.81 295
15533.99 294
15535.17 315
15536.35 328
15537.52 302
15538.70 322
15539.88 328
15541.06 343
15542.23 331
15543.41 319
15544.59 327
15545.77 335
15546.95 318
15548.12 305
15549.30 306
15550.48 299
15551.66 318
15552.83 337
15554.01 299
15555.19 314
15556.37 311
15557.55 326
15558.73 343
15559.90 334
15561.08 325
15562.26 342
15563.44 347
15564.62 314
15565.80 328
15566.97 341
15568.15 361
15569.33 322
15570.51 325
15571.69 332
15572.87 345
15574.05 353
15575.23 333
15576.40 323
15577.58 319
15578.76 350
15579.94 375
15581.12 343
15582.30 343
15583.48 343
15584.66 348
15585.84 366
15587.02 348
15588.20 347
15589.38 373
15590.56 396
15591.73 370
15592.91 350
15594.09 376
15595.27 398
15596.45 385
15597.63 385
15598.81 357
15599.99 392
15601.17 373
15602.35 381
15603.53 395
15604.71 418
15605.89 409
15607.07 422
15608.25 425
15609.43 421
15610.61 404
15611.79 393
15612.97 387
15614.15 404
15615.33 405
15616.51 439
15617.69 425
15618.88 409
15620.06 392
15621.24 397
15622.42 429
15623.60 421
15624.78 428
15625.96 445
15627.14 440
15628.32 419
15629.50 438
15630.68 446
15631.86 462
15633.05 454
15634.23 475
15635.41 465
15636.59 472
15637.77 442
15638.95 482
15640.13 475
15641.31 482
15642.50 482
15643.68 484
15644.86 507
15646.04 457
15647.22 480
15648.40 486
15649.58 516
15650.77 493
15651.95 485
15653.13 482
15654.31 513
15655.49 514
15656.68 509
15657.86 479
15659.04 498
15660.22 481
15661.40 496
15662.59 502
15663.77 490
15664.95 496
15666.13 466
15667.32 478
15668.50 477
15669.68 479
15670.86 459
15672.05 460
15673.23 462
15674.41 475
15675.59 496
15676.78 517
15677.96 497
15679.14 449
15680.32 448
15681.51 481
15682.69 459
15683.87 427
15685.06 459
15686.24 474
15687.42 458
15688.61 485
15689.79 467
15690.97 466
15692.16 464
15693.34 440
15694.52 432
15695.71 459
15696.89 458
15698.07 460
15699.26 439
15700.44 481
15701.62 451
15702.81 444
15703.99 428
15705.17 419
15706.36 442
15707.54 477
15708.73 475
15709.91 428
15711.09 481
15712.28 484
15713.46 483
15714.65 467
15715.83 449
15717.02 464
15718.20 524
15719.38 503
15720.57 455
15721.75 480
15722.94 511
15724.12 498
15725.31 469
15726.49 461
15727.68 499
15728.86 535
15730.04 532
15731.23 500
15732.41 523
15733.60 502
15734.78 491
15735.97 522
15737.15 529
15738.34 509
15739.52 523
15740.71 510
15741.89 508
15743.08 498
15744.27 499
15745.45 550
15746.64 560
15747.82 561
15749.01 548
15750.19 542
15751.38 510
15752.56 547
15753.75 568
15754.93 587
15756.12 574
15757.31 579
15758.49 587
15759.68 577
15760.86 570
15762.05 555
15763.24 565
15764.42 595
15765.61 571
15766.79 542
15767.98 577
15769.17 574
15770.35 573
15771.54 538
15772.72 576
15773.91 573
15775.10 571
15776.28 562
15777.47 552
15778.66 503
15779.84 506
15781.03 526
15782.22 505
15783.40 530
15784.59 536
15785.78 514
15786.96 496
15788.15 484
15789.34 497
15790.53 508
15791.71 484
15792.90 484
15794.09 511
15795.27 483
15796.46 466
15797.65 475
15798.84 462
15800.02 465
15801.21 466
15802.40 464
15803.59 442
15804.77 474
15805.96 427
15807.15 450
15808.34 428
15809.52 417
15810.71 439
15811.90 430
15813.09 410
15814.28 432
15815.46 421
15816.65 422
15817.84 401
15819.03 401
15820.22 426
15821.40 412
15822.59 434
15823.78 419
15824.97 412
15826.16 401
15827.35 431
15828.53 404
15829.72 404
15830.91 387
15832.10 422
15833.29 421
15834.48 404
15835.67 401
15836.85 433
15838.04 433
15839.23 408
15840.42 430
15841.61 396
15842.80 401
15843.99 417
15845.18 424
15846.37 398
15847.55 400
15848.74 406
15849.93 419
15851.12 440
15852.31 414
15853.50 406
15854.69 368
15855.88 397
15857.07 437
15858.26 438
15859.45 385
15860.64 410
15861.83 432
15863.02 429
15864.21 434
15865.40 388
15866.59 400
15867.78 429
15868.97 437
15870.16 415
15871.35 431
15872.54 404
15873.73 431
15874.92 448
15876.11 438
15877.30 421
15878.49 418
15879.68 445
15880.87 453
15882.06 444
15883.25 442
15884.44 425
15885.63 439
15886.82 463
15888.01 439
15889.20 449
15890.39 453
15891.59 477
15892.78 471
15893.97 470
15895.16 454
15896.35 485
15897.54 468
15898.73 471
15899.92 478
15901.11 481
15902.30 488
15903.50 484
15904.69 492
15905.88 471
15907.07 495
15908.26 496
15909.45 511
15910.64 510
15911.84 498
15913.03 521
15914.22 540
15915.41 506
15916.60 502
15917.79 507
15918.99 552
15920.18 555
15921.37 503
15922.56 493
15923.75 492
15924.95 562
15926.14 518
15927.33 525
15928.52 498
15929.71 523
15930.91 499
15932.10 512
15933.29 502
15934.48 512
15935.68 528
15936.87 512
15938.06 510
15939.25 487
15940.45 484
15941.64 491
15942.83 485
15944.03 455
15945.22 448
15946.41 447
15947.60 468
15948.80 437
15949.99 420
15951.18 456
15952.38 443
15953.57 410
15954.76 395
15955.96 418
15957.15 390
15958.34 388
15959.54 376
15960.73 392
15961.92 384
15963.12 380
15964.31 369
15965.50 371
15966.70 365
15967.89 374
15969.08 337
15970.28 322
15971.47 336
15972.67 336
15973.86 359
15975.05 359
15976.25 327
15977.44 305
15978.64 329
15979.83 311
15981.02 318
15982.22 329
15983.41 312
15984.61 318
15985.80 320
15987.00 325
15988.19 302
15989.38 319
15990.58 300
15991.77 297
15992.97 322
15994.16 321
15995.36 300
15996.55 313
15997.75 313
15998.94 300
16000.14 295
16001.33 337
16002.53 312
16003.72 296
16004.92 296
16006.11 303
16007.31 288
16008.50 286
16009.70 290
16010.89 284
16012.09 277
16013.28 283
16014.48 281
16015.67 267
16016.87 304
16018.07 279
16019.26 289
16020.46 286
16021.65 299
16022.85 286
16024.04 284
16025.24 270
16026.44 283
16027.63 280
16028.83 286
16030.02 278
16031.22 284
16032.42 285
16033.61 271
16034.81 281
16036.00 280
16037.20 265
16038.40 277
16039.59 275
16040.79 279
16041.99 302
16043.18 294
16044.38 275
16045.58 306
16046.77 270
16047.97 281
16049.17 253
16050.36 277
16051.56 280
16052.76 288
16053.95 268
16055.15 279
16056.35 272
16057.54 274
16058.74 276
16059.94 248
16061.14 256
16062.33 246
16063.53 262
16064.73 261
16065.92 256
16067.12 266
16068.32 284
16069.52 272
16070.71 266
16071.91 257
16073.11 258
16074.31 240
16075.50 239
16076.70 258
16077.90 244
16079.10 264
16080.30 246
16081.49 244
16082.69 249
16083.89 256
16085.09 243
16086.29 257
16087.48 256
16088.68 259
16089.88 247
16091.08 253
16092.28 245
16093.48 252
16094.67 243
16095.87 256
16097.07 261
16098.27 265
16099.47 243
16100.67 238
16101.87 244
16103.06 221
16104.26 247
16105.46 238
16106.66 227
16107.86 246
16109.06 254
16110.26 229
16111.46 238
16112.66 233
16113.86 227
16115.05 245
16116.25 224
16117.45 229
16118.65 228
16119.85 240
16121.05 251
16122.25 238
16123.45 229
16124.65 234
16125.85 220
16127.05 238
16128.25 220
16129.45 235
16130.65 226
16131.85 214
16133.05 227
16134.25 216
16135.45 234
16136.65 224
16137.85 230
16139.05 210
16140.25 221
16141.45 237
16142.65 225
16143.85 254
16145.05 230
16146.25 233
16147.45 223
16148.65 225
16149.85 236
16151.05 247
16152.25 227
16153.45 210
16154.65 226
16155.85 234
16157.05 233
16158.25 223
16159.46 218
16160.66 215
16161.86 254
16163.06 247
16164.26 233
16165.46 208
16166.66 212
16167.86 247
16169.06 243
16170.27 220
16171.47 230
16172.67 210
16173.87 236
16175.07 230
16176.27 226
16177.47 245
16178.67 230
16179.88 250
16181.08 255
16182.28 248
16183.48 244
16184.68 237
16185.89 243
16187.09 221
16188.29 235
16189.49 249
16190.69 218
16191.90 232
16193.10 227
16194.30 233
16195.50 237
16196.70 234
16197.91 244
16199.11 234
16200.31 266
16201.51 231
16202.72 223
16203.92 247
16205.12 244
16206.32 228
16207.53 240
16208.73 249
16209.93 249
16211.13 247
16212.34 243
16213.54 240
16214.74 240
16215.95 246
16217.15 238
16218.35 236
16219.55 258
16220.76 244
16221.96 249
16223.16 258
16224.37 237
16225.57 244
16226.77 248
16227.98 246
16229.18 240
16230.38 233
16231.59 262
16232.79 252
16233.99 276
16235.20 265
16236.40 255
16237.61 254
16238.81 263
16240.01 244
16241.22 259
16242.42 250
16243.63 271
16244.83 258
16246.03 255
16247.24 238
16248.44 251
16249.65 242
16250.85 239
16252.05 251
16253.26 260
16254.46 253
16255.67 247
16256.87 240
16258.08 263
16259.28 267
16260.49 259
16261.69 280
16262.89 260
16264.10 258
16265.30 272
16266.51 240
16267.71 248
16268.92 269
16270.12 275
16271.33 259
16272.53 258
16273.74 273
16274.94 270
16276.15 275
16277.35 255
16278.56 256
16279.77 257
16280.97 260
16282.18 250
16283.38 267
16284.59 264
16285.79 281
16287.00 271
16288.20 263
16289.41 254
16290.61 246
16291.82 275
16293.03 273
16294.23 264
16295.44 252
16296.64 263
16297.85 278
16299.06 283
16300.26 257
16301.47 270
16302.67 260
16303.88 270
16305.09 265
16306.29 280
16307.50 262
16308.71 256
16309.91 267
16311.12 284
16312.33 255
16313.53 280
16314.74 257
16315.95 285
16317.15 262
16318.36 227
16319.57 275
16320.77 263
16321.98 266
16323.19 217
16324.39 265
16325.60 256
16326.81 258
16328.01 252
16329.22 259
16330.43 260
16331.64 255
16332.84 265
16334.05 246
16335.26 233
16336.47 232
16337.67 251
16338.88 257
16340.09 255
16341.30 256
16342.50 242
16343.71 248
16344.92 234
16346.13 221
16347.33 249
16348.54 221
16349.75 228
16350.96 230
16352.17 227
16353.37 216
16354.58 231
16355.79 232
16357.00 240
16358.21 240
16359.41 233
16360.62 253
16361.83 231
16363.04 209
16364.25 226
16365.46 220
16366.67 240
16367.87 223
16369.08 228
16370.29 221
16371.50 215
16372.71 224
16373.92 210
16375.13 206
16376.34 209
16377.54 235
16378.75 236
16379.96 237
16381.17 217
16382.38 228
16383.59 241
16384.80 220
16386.01 235
16387.22 228
16388.43 220
16389.64 216
16390.85 217
16392.05 234
16393.26 209
16394.47 209
16395.68 237
16396.89 222
16398.10 217
16399.31 226
16400.52 210
16401.73 227
16402.94 214
16404.15 209
16405.36 225
16406.57 224
16407.78 231
16408.99 209
16410.20 195
16411.41 195
16412.62 211
16413.83 215
16415.04 231
16416.25 218
16417.46 232
16418.67 222
16419.88 214
16421.10 226
16422.31 213
16423.52 243
16424.73 239
16425.94 211
16427.15 217
16428.36 210
16429.57 210
16430.78 226
16431.99 232
16433.20 208
16434.41 194
16435.63 224
16436.84 243
16438.05 232
16439.26 224
16440.47 212
16441.68 204
16442.89 216
16444.10 235
16445.32 224
16446.53 191
16447.74 208
16448.95 218
16450.16 233
16451.37 216
16452.59 220
16453.80 206
16455.01 226
16456.22 212
16457.43 221
16458.64 205
16459.86 216
16461.07 215
16462.28 227
16463.49 207
16464.70 210
16465.92 198
16467.13 208
16468.34 220
16469.55 203
16470.77 227
16471.98 218
16473.19 236
16474.40 224
16475.62 220
16476.83 210
16478.04 212
16479.25 221
16480.47 211
16481.68 228
16482.89 218
16484.11 204
16485.32 197
16486.53 220
16487.74 224
16488.96 222
16490.17 220
16491.38 211
16492.60 206
16493.81 210
16495.02 229
16496.24 209
16497.45 220
16498.66 220
16499.88 235
16501.09 225
16502.30 223
16503.52 207
16504.73 233
16505.94 219
16507.16 230
16508.37 219
16509.59 203
16510.80 212
16512.01 210
16513.23 227
16514.44 219
16515.66 231
16516.87 224
16518.08 231
16519.30 216
16520.51 206
16521.73 224
16522.94 216
16524.16 243
16525.37 241
16526.58 240
16527.80 243
16529.01 236
16530.23 237
16531.44 239
16532.66 232
16533.87 244
16535.09 244
16536.30 224
16537.52 252
16538.73 241
16539.95 245
16541.16 246
16542.38 242
16543.59 249
16544.81 257
16546.02 259
16547.24 251
16548.45 245
16549.67 272
16550.88 253
16552.10 286
16553.31 256
16554.53 265
16555.74 267
16556.96 281
16558.18 266
16559.39 266
16560.61 268
16561.82 264
16563.04 277
16564.25 272
16565.47 282
16566.69 252
16567.90 255
16569.12 253
16570.33 277
16571.55 276
16572.77 265
16573.98 259
16575.20 271
16576.41 278
16577.63 248
16578.85 281
16580.06 268
16581.28 285
16582.50 272
16583.71 248
16584.93 267
16586.15 249
16587.36 249
16588.58 260
16589.80 269
16591.01 270
16592.23 260
16593.45 260
16594.66 271
16595.88 257
16597.10 254
16598.32 243
16599.53 277
16600.75 242
16601.97 233
16603.18 234
16604.40 236
16605.62 249
16606.84 257
16608.05 243
16609.27 235
16610.49 260
16611.71 233
16612.92 215
16614.14 231
16615.36 245
16616.58 237
16617.79 206
16619.01 213
16620.23 231
16621.45 228
16622.67 235
16623.88 211
16625.10 237
16626.32 219
16627.54 201
16628.76 205
16629.97 224
16631.19 208
16632.41 223
16633.63 223
16634.85 201
16636.07 213
16637.29 214
16638.50 209
16639.72 207
16640.94 198
16642.16 233
16643.38 213
16644.60 217
16645.82 223
16647.03 221
16648.25 224
16649.47 214
16650.69 213
16651.91 198
16653.13 207
16654.35 233
16655.57 235
16656.79 216
16658.01 210
16659.23 211
16660.45 196
16661.66 207
16662.88 226
16664.10 206
16665.32 221
16666.54 217
16667.76 212
16668.98 195
16670.20 189
16671.42 185
16672.64 222
16673.86 202
16675.08 214
16676.30 192
16677.52 189
16678.74 184
16679.96 195
16681.18 208
16682.40 201
16683.62 191
16684.84 202
16686.06 211
16687.28 213
16688.50 206
16689.72 201
16690.94 210
16692.16 220
16693.39 197
16694.61 205
16695.83 218
16697.05 200
16698.27 209
16699.49 199
16700.71 220
16701.93 194
16703.15 208
16704.37 207
16705.59 187
16706.81 212
16708.04 198
16709.26 199
16710.48 188
16711.70 211
16712.92 186
16714.14 194
16715.36 208
16716.58 185
16717.81 192
16719.03 210
16720.25 198
16721.47 199
16722.69 181
16723.91 199
16725.14 184
16726.36 171
16727.58 204
16728.80 198
16730.02 185
16731.24 205
16732.47 208
16733.69 209
16734.91 193
16736.13 182
16737.36 182
16738.58 178
16739.80 207
16741.02 186
16742.24 206
16743.47 191
16744.69 185
16745.91 222
16747.13 194
16748.36 203
16749.58 203
16750.80 203
16752.02 196
16753.25 203
16754.47 188
16755.69 186
16756.92 177
16758.14 176
16759.36 175
16760.59 192
16761.81 191
16763.03 193
16764.25 193
16765.48 179
16766.70 188
16767.92 192
16769.15 193
16770.37 194
16771.59 206
16772.82 198
16774.04 181
16775.27 197
16776.49 195
16777.71 188
16778.94 190
16780.16 193
16781.38 184
16782.61 199
16783.83 190
16785.06 204
16786.28 169
16787.50 187
16788.73 184
16789.95 186
16791.18 186
16792.40 192
16793.62 193
16794.85 215
16796.07 208
16797.30 202
16798.52 179
16799.75 183
16800.97 203
16802.19 188
16803.42 207
16804.64 183
16805.87 204
16807.09 184
16808.32 195
16809.54 189
16810.77 205
16811.99 205
16813.22 203
16814.44 219
16815.67 203
16816.89 208
16818.12 212
16819.34 198
16820.57 185
16821.79 207
16823.02 200
16824.24 227
16825.47 200
16826.70 228
16827.92 212
16829.15 227
16830.37 202
16831.60 200
16832.82 199
16834.05 197
16835.27 211
16836.50 244
16837.73 230
16838.95 214
16840.18 201
16841.40 225
16842.63 226
16843.86 209
16845.08 214
16846.31 217
16847.53 230
16848.76 234
16849.99 234
16851.21 227
16852.44 237
16853.67 258
16854.89 234
16856.12 215
16857.35 245
16858.57 242
16859.80 243
16861.03 246
16862.25 234
16863.48 254
16864.71 234
16865.93 238
16867.16 263
16868.39 260
16869.61 253
16870.84 242
16872.07 251
16873.30 281
16874.52 261
16875.75 260
16876.98 264
16878.20 271
16879.43 276
16880.66 271
16881.89 278
16883.11 274
16884.34 286
16885.57 283
16886.80 298
16888.02 278
16889.25 287
16890.48 273
16891.71 291
16892.94 273
16894.16 295
16895.39 288
16896.62 294
16897.85 301
16899.08 295
16900.30 302
16901.53 273
16902.76 283
16903.99 279
16905.22 290
16906.45 282
16907.67 277
16908.90 278
16910.13 260
16911.36 244
16912.59 256
16913.82 254
16915.04 241
16916.27 258
16917.50 229
16918.73 263
16919.96 239
16921.19 246
16922.42 257
16923.65 233
16924.88 259
16926.10 246
16927.33 260
16928.56 259
16929.79 260
16931.02 262
16932.25 250
16933.48 248
16934.71 258
16935.94 250
16937.17 236
16938.40 240
16939.63 269
16940.86 243
16942.09 240
16943.32 274
16944.55 243
16945.78 241
16947.01 254
16948.24 229
16949.47 264
16950.70 246
16951.93 260
16953.16 248
16954.39 256
16955.62 256
16956.85 235
16958.08 251
16959.31 238
16960.54 237
16961.77 230
16963.00 239
16964.23 232
16965.46 246
16966.69 263
16967.92 245
16969.15 220
16970.38 222
16971.61 241
16972.84 244
16974.07 251
16975.30 256
16976.54 239
16977.77 249
16979.00 240
16980.23 231
16981.46 234
16982.69 214
16983.92 224
16985.15 233
16986.38 218
16987.62 219
16988.85 238
16990.08 219
16991.31 207
16992.54 218
16993.77 224
16995.00 226
16996.24 221
16997.47 209
16998.70 213
16999.93 203
17001.16 207
17002.39 222
17003.63 219
17004.86 221
17006.09 194
17007.32 213
17008.55 216
17009.79 220
17011.02 197
17012.25 187
17013.48 205
17014.72 195
17015.95 212
17017.18 200
17018.41 205
17019.64 210
17020.88 207
17022.11 194
17023.34 214
17024.58 225
17025.81 208
17027.04 191
17028.27 191
17029.51 206
17030.74 204
17031.97 204
17033.21 181
17034.44 189
17035.67 201
17036.90 182
17038.14 176
17039.37 206
17040.60 205
17041.84 191
17043.07 214
17044.30 186
17045.54 205
17046.77 218
17048.00 226
17049.24 183
17050.47 184
17051.70 166
17052.94 200
17054.17 204
17055.41 195
17056.64 179
17057.87 201
17059.11 194
17060.34 210
17061.58 205
17062.81 193
17064.04 158
17065.28 179
17066.51 191
17067.75 185
17068.98 204
17070.21 189
17071.45 203
17072.68 194
17073.92 205
17075.15 196
17076.39 191
17077.62 185
17078.86 175
17080.09 187
17081.33 171
17082.56 189
17083.80 213
17085.03 159
17086.26 185
17087.50 183
17088.73 191
17089.97 200
17091.20 186
17092.44 174
17093.68 203
17094.91 181
17096.15 171
17097.38 186
17098.62 188
17099.85 167
17101.09 168
17102.32 163
17103.56 169
17104.79 177
17106.03 205
17107.26 184
17108.50 183
17109.74 187
17110.97 184
17112.21 181
17113.44 185
17114.68 192
17115.92 174
17117.15 166
17118.39 183
17119.62 165
17120.86 176
17122.10 193
17123.33 181
17124.57 168
17125.80 164
17127.04 167
17128.28 165
17129.51 175
17130.75 182
17131.99 165
17133.22 167
17134.46 161
17135.70 168
17136.93 168
17138.17 155
17139.41 185
17140.64 185
17141.88 178
17143.12 179
17144.35 186
17145.59 187
17146.83 179
17148.07 176
17149.30 173
17150.54 159
17151.78 185
17153.02 173
17154.25 174
17155.49 165
17156.73 190
17157.96 173
17159.20 164
17160.44 160
17161.68 185
17162.92 161
17164.15 169
17165.39 176
17166.63 173
17167.87 158
17169.10 149
17170.34 161
17171.58 163
17172.82 156
17174.06 159
17175.29 170
17176.53 183
17177.77 150
17179.01 150
17180.25 174
17181.49 165
17182.72 146
17183.96 147
17185.20 152
17186.44 158
17187.68 146
17188.92 148
17190.15 167
17191.39 165
17192.63 170
17193.87 144
17195.11 160
17196.35 163
17197.59 149
17198.83 167
17200.07 153
17201.30 142
17202.54 175
17203.78 159
17205.02 148
17206.26 155
17207.50 150
17208.74 146
17209.98 155
17211.22 147
17212.46 147
17213.70 149
17214.94 166
17216.18 173
17217.42 166
17218.66 152
17219.90 156
17221.14 148
17222.38 159
17223.62 155
17224.86 155
17226.10 176
17227.34 160
17228.58 155
17229.82 166
17231.06 149
17232.30 163
17233.54 153
17234.78 147
17236.02 160
17237.26 141
17238.50 160
17239.74 170
17240.98 154
17242.22 147
17243.46 164
17244.70 151
17245.94 146
17247.18 155
17248.42 154
17249.66 142
17250.90 158
17252.14 163
17253.39 159
17254.63 143
17255.87 150
17257.11 164
17258.35 183
17259.59 148
17260.83 146
17262.07 143
17263.31 137
17264.56 150
17265.80 148
17267.04 147
17268.28 144
17269.52 148
17270.76 140
17272.00 150
17273.25 144
17274.49 153
17275.73 151
17276.97 139
17278.21 127
17279.45 145
17280.70 158
17281.94 146
17283.18 146
17284.42 154
17285.66 132
17286.91 138
17288.15 134
17289.39 147
17290.63 160
17291.88 155
17293.12 145
17294.36 168
17295.60 144
17296.85 148
17298.09 137
17299.33 131
17300.57 146
17301.82 156
17303.06 168
17304.30 162
17305.54 152
17306.79 150
17308.03 147
17309.27 144
17310.52 140
17311.76 143
17313.00 147
17314.25 133
17315.49 132
17316.73 150
17317.97 148
17319.22 146
17320.46 139
17321.71 157
17322.95 145
17324.19 150
17325.44 157
17326.68 149
17327.92 141
17329.17 148
17330.41 146
17331.65 155
17332.90 161
17334.14 155
17335.39 155
17336.63 166
17337.87 173
17339.12 146
17340.36 133
17341.61 151
17342.85 162
17344.09 161
17345.34 158
17346.58 138
17347.83 140
17349.07 155
17350.32 146
17351.56 141
17352.80 132
17354.05 133
17355.29 136
17356.54 145
17357.78 139
17359.03 135
17360.27 140
17361.52 166
17362.76 161
17364.01 148
17365.25 159
17366.50 160
17367.74 158
17368.99 142
17370.23 152
17371.48 161
17372.72 151
17373.97 145
17375.21 144
17376.46 143
17377.70 149
17378.95 153
17380.19 134
17381.44 152
17382.69 147
17383.93 147
17385.18 150
17386.42 150
17387.67 157
17388.91 156
17390.16 162
17391.41 159
17392.65 171
17393.90 148
17395.14 152
17396.39 158
17397.64 159
17398.88 162
17400.13 167
17401.37 158
17402.62 156
17403.87 135
17405.11 155
17406.36 131
17407.61 147
17408.85 133
17410.10 157
17411.35 152
17412.59 145
17413.84 142
17415.09 140
17416.33 155
17417.58 154
17418.83 151
17420.07 167
17421.32 155
17422.57 144
17423.82 156
17425.06 149
17426.31 156
17427.56 155
17428.80 145
17430.05 147
17431.30 144
17432.55 146
17433.79 158
17435.04 150
17436.29 152
17437.54 159
17438.78 145
17440.03 158
17441.28 157
17442.53 154
17443.77 161
17445.02 155
17446.27 149
17447.52 160
17448.77 157
17450.01 159
17451.26 164
17452.51 158
17453.76 159
17455.01 165
17456.25 156
17457.50 165
17458.75 177
17460.00 149
17461.25 157
17462.50 162
17463.74 176
17464.99 153
17466.24 163
17467.49 164
17468.74 147
17469.99 159
17471.24 142
17472.49 173
17473.73 135
17474.98 154
17476.23 158
17477.48 162
17478.73 169
17479.98 167
17481.23 165
17482.48 179
17483.73 174
17484.98 174
17486.23 185
17487.47 171
17488.72 149
17489.97 171
17491.22 179
17492.47 181
17493.72 172
17494.97 157
17496.22 191
17497.47 173
17498.72 172
17499.97 165
17501.22 171
17502.47 174
17503.72 173
17504.97 157
17506.22 166
17507.47 174
17508.72 172
17509.97 184
17511.22 172
17512.47 180
17513.72 178
17514.97 174
17516.22 176
17517.47 187
17518.72 176
17519.97 169
17521.22 179
17522.47 175
17523.72 180
17524.98 189
17526.23 200
17527.48 177
17528.73 185
17529.98 169
17531.23 199
17532.48 188
17533.73 174
17534.98 189
17536.23 185
17537.48 200
17538.74 190
17539.99 208
17541.24 192
17542.49 208
17543.74 183
17544.99 202
17546.24 181
17547.50 182
17548.75 190
17550.00 190
17551.25 184
17552.50 210
17553.75 173
17555.01 178
17556.26 177
17557.51 194
17558.76 197
17560.01 185
17561.26 184
17562.52 191
17563.77 196
17565.02 191
17566.27 191
17567.53 204
17568.78 208
17570.03 191
17571.28 196
17572.53 197
17573.79 202
17575.04 206
17576.29 203
17577.54 185
17578.80 177
17580.05 203
17581.30 170
17582.56 181
17583.81 187
17585.06 185
17586.31 199
17587.57 188
17588.82 177
17590.07 209
17591.33 202
17592.58 203
17593.83 188
17595.08 196
17596.34 200
17597.59 199
17598.84 204
17600.10 201
17601.35 229
17602.61 215
17603.86 207
17605.11 202
17606.37 240
17607.62 219
17608.87 208
17610.13 206
17611.38 214
17612.63 211
17613.89 219
17615.14 202
17616.40 198
17617.65 211
17618.90 204
17620.16 197
17621.41 213
17622.67 193
17623.92 211
17625.17 217
17626.43 201
17627.68 216
17628.94 219
17630.19 260
17631.45 219
17632.70 202
17633.96 219
17635.21 208
17636.47 224
17637.72 237
17638.97 215
17640.23 207
17641.48 200
17642.74 208
17643.99 213
17645.25 222
17646.50 235
17647.76 227
17649.01 213
17650.27 207
17651.52 203
17652.78 210
17654.04 185
17655.29 205
17656.55 196
17657.80 188
17659.06 202
17660.31 177
17661.57 234
17662.82 197
17664.08 190
17665.33 196
17666.59 176
17667.85 189
17669.10 187
17670.36 202
17671.61 168
17672.87 186
17674.13 189
17675.38 188
17676.64 189
17677.89 180
17679.15 175
17680.41 176
17681.66 200
17682.92 192
17684.18 190
17685.43 186
17686.69 175
17687.95 164
17689.20 168
17690.46 155
17691.71 180
17692.97 191
17694.23 193
17695.49 178
17696.74 156
17698.00 164
17699.26 173
17700.51 179
17701.77 188
17703.03 182
17704.28 170
17705.54 182
17706.80 142
17708.06 168
17709.31 169
17710.57 168
17711.83 170
17713.08 173
17714.34 176
17715.60 158
17716.86 169
17718.11 163
17719.37 187
17720.63 182
17721.89 184
17723.15 172
17724.40 165
17725.66 154
17726.92 176
17728.18 182
17729.43 181
17730.69 184
17731.95 187
17733.21 157
17734.47 151
17735.73 157
17736.98 179
17738.24 177
17739.50 178
17740.76 169
17742.02 164
17743.28 166
17744.53 171
17745.79 162
17747.05 166
17748.31 157
17749.57 158
17750.83 160
17752.09 179
17753.34 166
17754.60 163
17755.86 170
17757.12 161
17758.38 160
17759.64 171
17760.90 156
17762.16 157
17763.42 146
17764.68 163
17765.94 175
17767.19 151
17768.45 160
17769.71 158
17770.97 179
17772.23 161
17773.49 175
17774.75 157
17776.01 155
17777.27 156
17778.53 157
17779.79 160
17781.05 170
17782.31 151
17783.57 166
17784.83 140
17786.09 145
17787.35 140
17788.61 163
17789.87 160
17791.13 157
17792.39 166
17793.65 178
17794.91 169
17796.17 160
17797.43 164
17798.69 145
17799.95 152
17801.21 159
17802.47 159
17803.73 138
17805.00 142
17806.26 150
17807.52 154
17808.78 145
17810.04 149
17811.30 157
17812.56 145
17813.82 134
17815.08 131
17816.34 147
17817.60 124
17818.87 143
17820.13 154
17821.39 141
17822.65 140
17823.91 133
17825.17 142
17826.43 125
17827.69 150
17828.96 137
17830.22 144
17831.48 154
17832.74 138
17834.00 143
17835.26 150
17836.53 140
17837.79 144
17839.05 141
17840.31 136
17841.57 152
17842.84 130
17844.10 144
17845.36 135
17846.62 141
17847.88 147
17849.15 123
17850.41 148
17851.67 131
17852.93 102
17854.20 120
17855.46 147
17856.72 138
17857.98 135
17859.25 136
17860.51 130
17861.77 131
17863.03 124
17864.30 142
17865.56 143
17866.82 148
17868.09 143
17869.35 136
17870.61 130
17871.87 116
17873.14 130
17874.40 143
17875.66 147
17876.93 146
17878.19 145
17879.45 144
17880.72 133
17881.98 143
17883.24 135
17884.51 138
17885.77 135
17887.03 130
17888.30 117
17889.56 140
17890.83 126
17892.09 137
17893.35 142
17894.62 137
17895.88 138
17897.14 132
17898.41 143
17899.67 134
17900.94 124
17902.20 116
17903.46 122
17904.73 127
17905.99 125
17907.26 123
17908.52 135
17909.79 133
17911.05 136
17912.32 126
17913.58 139
17914.84 135
17916.11 128
17917.37 144
17918.64 129
17919.90 113
17921.17 145
17922.43 123
17923.70 129
17924.96 130
17926.23 126
17927.49 137
17928.76 131
17930.02 114
17931.29 126
17932.55 141
17933.82 144
17935.08 136
17936.35 140
17937.61 131
17938.88 140
17940.14 134
17941.41 130
17942.68 143
17943.94 128
17945.21 129
17946.47 152
17947.74 130
17949.00 121
17950.27 132
17951.54 139
17952.80 119
17954.07 116
17955.33 128
17956.60 141
17957.87 126
17959.13 123
17960.40 139
17961.66 132
17962.93 130
17964.20 150
17965.46 142
17966.73 127
17968.00 120
17969.26 125
17970.53 121
17971.80 139
17973.06 136
17974.33 121
17975.60 117
17976.86 151
17978.13 141
17979.40 127
17980.66 147
17981.93 132
17983.20 127
17984.46 143
17985.73 143
17987.00 136
17988.26 129
17989.53 141
17990.80 142
17992.07 140
17993.33 158
17994.60 144
17995.87 147
17997.14 136
17998.40 137
17999.67 132
18000.94 146
18002.21 138
18003.47 132
18004.74 125
18006.01 115
18007.28 120
18008.55 136
18009.81 143
18011.08 121
18012.35 130
18013.62 140
18014.89 129
18016.15 124
18017.42 137
18018.69 135
18019.96 134
18021.23 142
18022.49 121
18023.76 113
18025.03 132
18026.30 119
18027.57 119
18028.84 136
18030.11 114
18031.37 119
18032.64 144
18033.91 138
18035.18 136
18036.45 116
18037.72 127
18038.99 136
18040.26 131
18041.53 121
18042.79 135
18044.06 117
18045.33 141
18046.60 136
18047.87 141
18049.14 125
18050.41 137
18051.68 128
18052.95 117
18054.22 135
18055.49 137
18056.76 161
18058.03 146
18059.30 139
18060.57 128
18061.84 146
18063.11 123
18064.38 110
18065.65 137
18066.92 143
18068.19 144
18069.46 141
18070.73 138
18072.00 130
18073.27 127
18074.54 112
18075.81 133
18077.08 143
18078.35 128
18079.62 139
18080.89 128
18082.16 141
18083.43 131
18084.70 139
18085.97 128
18087.24 127
18088.51 148
18089.78 154
18091.05 138
18092.32 148
18093.59 123
18094.87 139
18096.14 123
18097.41 135
18098.68 144
18099.95 148
18101.22 144
18102.49 135
18103.76 140
18105.03 135
18106.31 145
18107.58 144
18108.85 135
18110.12 130
18111.39 122
18112.66 130
18113.93 154
18115.21 130
18116.48 137
18117.75 135
18119.02 146
18120.29 146
18121.56 152
18122.84 155
18124.11 163
18125.38 140
18126.65 149
18127.92 130
18129.20 133
18130.47 160
18131.74 130
18133.01 148
18134.29 144
18135.56 123
18136.83 140
18138.10 153
18139.38 130
18140.65 143
18141.92 138
18143.19 148
18144.47 129
18145.74 137
18147.01 135
18148.28 136
18149.56 146
18150.83 130
18152.10 117
18153.38 125
18154.65 123
18155.92 126
18157.19 143
18158.47 136
18159.74 130
18161.01 112
18162.29 135
18163.56 142
18164.83 131
18166.11 139
18167.38 118
18168.65 160
18169.93 136
18171.20 130
18172.48 122
18173.75 134
18175.02 143
18176.30 137
18177.57 130
18178.84 153
18180.12 135
18181.39 125
18182.67 142
18183.94 139
18185.21 123
18186.49 122
18187.76 130
18189.04 140
18190.31 137
18191.59 164
18192.86 140
18194.13 135
18195.41 140
18196.68 149
18197.96 148
18199.23 159
18200.51 135
18201.78 149
18203.06 132
18204.33 149
18205.61 113
18206.88 143
18208.16 168
18209.43 154
18210.71 138
18211.98 133
18213.26 139
18214.53 155
18215.81 135
18217.08 142
18218.36 135
18219.63 158
18220.91 125
18222.18 142
18223.46 140
18224.73 152
18226.01 140
18227.28 144
18228.56 137
18229.84 139
18231.11 143
18232.39 134
18233.66 148
18234.94 145
18236.21 139
18237.49 128
18238.77 151
18240.04 136
18241.32 136
18242.59 137
18243.87 136
18245.15 145
18246.42 152
18247.70 141
18248.98 138
18250.25 137
18251.53 126
18252.81 150
18254.08 128
18255.36 129
18256.63 141
18257.91 153
18259.19 122
18260.46 133
18261.74 153
18263.02 150
18264.30 133
18265.57 162
18266.85 143
18268.13 137
18269.40 127
18270.68 148
18271.96 134
18273.23 137
18274.51 134
18275.79 146
18277.07 128
18278.34 146
18279.62 138
18280.90 140
18282.18 134
18283.45 145
18284.73 130
18286.01 141
18287.29 127
18288.56 127
18289.84 128
18291.12 136
18292.40 146
18293.68 144
18294.95 132
18296.23 142
18297.51 154
18298.79 131
18300.07 149
18301.34 145
18302.62 122
18303.90 131
18305.18 113
18306.46 151
18307.74 149
18309.01 154
18310.29 151
18311.57 153
18312.85 142
18314.13 133
18315.41 135
18316.69 132
18317.96 155
18319.24 139
18320.52 137
18321.80 152
18323.08 151
18324.36 137
18325.64 140
18326.92 138
18328.20 152
18329.47 146
18330.75 126
18332.03 146
18333.31 136
18334.59 149
18335.87 149
18337.15 147
18338.43 158
18339.71 142
18340.99 139
18342.27 148
18343.55 144
18344.83 134
18346.11 159
18347.39 148
18348.67 137
18349.95 134
18351.23 136
18352.51 140
18353.79 150
18355.07 152
18356.35 157
18357.63 133
18358.91 137
18360.19 144
18361.47 140
18362.75 141
18364.03 147
18365.31 138
18366.59 126
18367.87 139
18369.15 129
18370.43 135
18371.71 131
18372.99 118
18374.27 135
18375.55 153
18376.83 137
18378.12 149
18379.40 141
18380.68 138
18381.96 137
18383.24 140
18384.52 139
18385.80 139
18387.08 133
18388.36 135
18389.65 126
18390.93 130
18392.21 130
18393.49 130
18394.77 157
18396.05 134
18397.33 118
18398.62 149
18399.90 149
18401.18 131
18402.46 150
18403.74 136
18405.02 145
18406.31 125
18407.59 136
18408.87 134
18410.15 133
18411.43 109
18412.72 123
18414.00 132
18415.28 123
18416.56 129
18417.84 113
18419.13 125
18420.41 143
18421.69 134
18422.97 127
18424.26 133
18425.54 134
18426.82 138
18428.10 148
18429.39 145
18430.67 140
18431.95 144
18433.23 136
18434.52 134
18435.80 120
18437.08 143
18438.37 153
18439.65 118
18440.93 127
18442.22 132
18443.50 130
18444.78 131
18446.06 130
18447.35 141
18448.63 130
18449.91 126
18451.20 147
18452.48 123
18453.76 132
18455.05 129
18456.33 145
18457.62 134
18458.90 138
18460.18 132
18461.47 124
18462.75 131
18464.03 128
18465.32 143
18466.60 121
18467.89 123
18469.17 140
18470.45 138
18471.74 145
18473.02 124
18474.31 146
18475.59 131
18476.88 118
18478.16 129
18479.44 129
18480.73 129
18482.01 127
18483.30 125
18484.58 133
18485.87 135
18487.15 117
18488.44 144
18489.72 133
18491.01 143
18492.29 133
18493.58 121
18494.86 128
18496.15 151
18497.43 144
18498.72 121
18500.00 137
18501.29 129
18502.57 128
18503.86 134
18505.14 138
18506.43 142
18507.71 123
18509.00 148
18510.28 123
18511.57 135
18512.85 133
18514.14 135
18515.42 126
18516.71 129
18518.00 125
18519.28 133
18520.57 137
18521.85 147
18523.14 131
18524.43 123
18525.71 122
18527.00 127
18528.28 135
18529.57 113
18530.86 125
18532.14 136
18533.43 150
18534.71 128
18536.00 123
18537.29 118
18538.57 140
18539.86 133
18541.15 143
18542.43 125
18543.72 124
18545.01 132
18546.29 120
18547.58 134
18548.87 128
18550.15 135
18551.44 123
18552.73 136
18554.01 133
18555.30 117
18556.59 123
18557.88 139
18559.16 147
18560.45 147
18561.74 138
18563.02 138
18564.31 130
18565.60 141
18566.89 138
18568.17 139
18569.46 115
18570.75 144
18572.04 143
18573.32 145
18574.61 148
18575.90 129
18577.19 131
18578.48 143
18579.76 136
18581.05 122
18582.34 143
18583.63 144
18584.92 150
18586.20 146
18587.49 141
18588.78 145
18590.07 127
18591.36 138
18592.64 121
18593.93 140
18595.22 135
18596.51 152
18597.80 138
18599.09 138
18600.38 119
18601.66 115
18602.95 153
18604.24 132
18605.53 153
18606.82 125
18608.11 121
18609.40 123
18610.69 141
18611.98 138
18613.26 127
18614.55 131
18615.84 138
18617.13 130
18618.42 129
18619.71 134
18621.00 147
18622.29 141
18623.58 154
18624.87 142
18626.16 146
18627.45 136
18628.74 142
18630.03 140
18631.32 140
18632.61 131
18633.89 127
18635.18 132
18636.47 126
18637.76 126
18639.05 139
18640.34 132
18641.63 129
18642.92 132
18644.21 127
18645.50 130
18646.79 147
18648.09 110
18649.38 118
18650.67 132
18651.96 124
18653.25 124
18654.54 127
18655.83 123
18657.12 122
18658.41 119
18659.70 118
18660.99 126
18662.28 123
18663.57 118
18664.86 110
18666.15 100
18667.44 91
18668.74 126
18670.03 128
18671.32 128
18672.61 115
18673.90 113
18675.19 124
18676.48 125
18677.77 125
18679.06 118
18680.36 124
18681.65 133
18682.94 114
18684.23 129
18685.52 120
18686.81 114
18688.11 136
18689.40 140
18690.69 154
18691.98 134
18693.27 126
18694.56 128
18695.86 137
18697.15 131
18698.44 117
18699.73 124
18701.02 115
18702.32 115
18703.61 129
18704.90 122
18706.19 120
18707.48 133
18708.78 137
18710.07 120
18711.36 122
18712.65 115
18713.95 127
18715.24 117
18716.53 113
18717.83 120
18719.12 122
18720.41 120
18721.70 129
18723.00 104
18724.29 117
18725.58 119
18726.87 118
18728.17 124
18729.46 112
18730.75 133
18732.05 127
18733.34 126
18734.63 104
18735.93 116
18737.22 115
18738.51 109
18739.81 114
18741.10 127
18742.39 118
18743.69 129
18744.98 124
18746.27 113
18747.57 132
18748.86 120
18750.16 116
18751.45 115
18752.74 123
18754.04 115
18755.33 110
18756.63 118
18757.92 137
18759.21 122
18760.51 113
18761.80 96
18763.10 112
18764.39 110
18765.69 118
18766.98 129
18768.27 106
18769.57 121
18770.86 116
18772.16 118
18773.45 110
18774.75 134
18776.04 121
18777.34 142
18778.63 114
18779.93 99
18781.22 112
18782.52 117
18783.81 103
18785.11 111
18786.40 116
18787.70 98
18788.99 119
18790.29 118
18791.58 116
18792.88 97
18794.17 100
18795.47 110
18796.76 123
18798.06 101
18799.35 103
18800.65 110
18801.94 110
18803.24 109
18804.54 100
18805.83 115
18807.13 102
18808.42 124
18809.72 108
18811.01 111
18812.31 98
18813.61 114
18814.90 109
18816.20 102
18817.49 119
18818.79 117
18820.09 112
18821.38 125
18822.68 105
18823.98 103
18825.27 120
18826.57 126
18827.87 125
18829.16 125
18830.46 110
18831.75 126
18833.05 126
18834.35 118
18835.64 118
18836.94 118
18838.24 123
18839.54 116
18840.83 128
18842.13 117
18843.43 122
18844.72 133
18846.02 117
18847.32 112
18848.61 92
18849.91 123
18851.21 121
18852.51 100
18853.80 116
18855.10 97
18856.40 115
18857.70 124
18858.99 121
18860.29 126
18861.59 101
18862.89 123
18864.18 123
18865.48 119
18866.78 114
18868.08 108
18869.38 114
18870.67 117
18871.97 134
18873.27 106
18874.57 105
18875.87 109
18877.16 123
18878.46 112
18879.76 117
18881.06 113
18882.36 115
18883.66 108
18884.95 110
18886.25 123
18887.55 107
18888.85 101
18890.15 114
18891.45 116
18892.75 101
18894.04 109
18895.34 138
18896.64 125
18897.94 96
18899.24 117
18900.54 126
18901.84 139
18903.14 136
18904.44 112
18905.74 117
18907.03 128
18908.33 123
18909.63 113
18910.93 99
18912.23 118
18913.53 119
18914.83 103
18916.13 110
18917.43 103
18918.73 113
18920.03 111
18921.33 105
18922.63 116
18923.93 114
18925.23 120
18926.53 111
18927.83 103
18929.13 117
18930.43 117
18931.73 129
18933.03 119
18934.33 118
18935.63 95
18936.93 97
18938.23 106
18939.53 112
18940.83 128
18942.13 109
18943.43 108
18944.73 134
18946.03 110
18947.33 131
18948.63 117
18949.93 110
18951.23 129
18952.53 119
18953.84 119
18955.14 108
18956.44 107
18957.74 106
18959.04 119
18960.34 126
18961.64 97
18962.94 111
18964.24 120
18965.54 133
18966.85 128
18968.15 108
18969.45 114
18970.75 106
18972.05 118
18973.35 119
18974.65 119
18975.96 97
18977.26 110
18978.56 96
18979.86 107
18981.16 119
18982.46 110
18983.77 108
18985.07 116
18986.37 134
18987.67 121
18988.97 127
18990.28 125
18991.58 133
18992.88 116
18994.18 132
18995.49 115
18996.79 108
18998.09 110
18999.39 113
19000.69 117
19002.00 110
19003.30 117
19004.60 110
19005.90 114
19007.21 117
19008.51 109
19009.81 100
19011.12 112
19012.42 124
19013.72 117
19015.02 98
19016.33 93
19017.63 119
19018.93 116
19020.24 150
19021.54 116
19022.84 112
19024.15 121
19025.45 116
19026.75 127
19028.06 120
19029.36 107
19030.66 101
19031.97 118
19033.27 99
19034.57 89
19035.88 106
19037.18 124
19038.48 129
19039.79 111
19041.09 108
19042.40 123
19043.70 126
19045.00 108
19046.31 118
19047.61 111
19048.92 111
19050.22 110
19051.52 121
19052.83 118
19054.13 104
19055.44 95
19056.74 125
19058.05 120
19059.35 119
19060.65 110
19061.96 100
19063.26 107
19064.57 116
19065.87 117
19067.18 114
19068.48 128
19069.79 118
19071.09 120
19072.40 109
19073.70 110
19075.01 118
19076.31 117
19077.62 120
19078.92 118
19080.23 123
19081.53 120
19082.84 131
19084.14 112
19085.45 112
19086.75 119
19088.06 100
19089.36 114
19090.67 137
19091.98 122
19093.28 115
19094.59 123
19095.89 112
19097.20 115
19098.50 134
19099.81 130
19101.12 109
19102.42 110
19103.73 123
19105.03 117
19106.34 116
19107.65 123
19108.95 108
19110.26 127
19111.56 119
19112.87 118
19114.18 123
19115.48 105
19116.79 126
19118.10 109
19119.40 116
19120.71 97
19122.02 103
19123.32 99
19124.63 129
19125.94 113
19127.24 112
19128.55 106
19129.86 119
19131.16 127
19132.47 125
19133.78 124
19135.08 108
19136.39 115
19137.70 120
19139.01 118
19140.31 123
19141.62 121
19142.93 126
19144.23 114
19145.54 102
19146.85 127
19148.16 114
19149.46 109
19150.77 119
19152.08 127
19153.39 105
19154.69 110
19156.00 111
19157.31 113
19158.62 126
19159.93 121
19161.23 112
19162.54 120
19163.85 127
19165.16 116
19166.47 117
19167.77 117
19169.08 132
19170.39 118
19171.70 135
19173.01 108
19174.32 109
19175.62 122
19176.93 116
19178.24 101
19179.55 124
19180.86 119
19182.17 123
19183.48 120
19184.78 116
19186.09 114
19187.40 119
19188.71 121
19190.02 113
19191.33 106
19192.64 99
19193.95 99
19195.26 114
19196.56 120
19197.87 99
19199.18 93
19200.49 120
19201.80 109
19203.11 119
19204.42 99
19205.73 113
19207.04 111
19208.35 120
19209.66 112
19210.97 108
19212.28 111
19213.59 124
19214.90 100
19216.21 112
19217.52 115
19218.83 132
19220.14 121
19221.45 104
19222.76 95
19224.07 100
19225.38 101
19226.69 101
19228.00 117
19229.31 111
19230.62 111
19231.93 110
19233.24 100
19234.55 109
19235.86 97
19237.17 111
19238.48 122
19239.79 124
19241.10 116
19242.41 124
19243.72 117
19245.03 109
19246.35 114
19247.66 106
19248.97 90
19250.28 112
19251.59 124
19252.90 115
19254.21 105
19255.52 93
19256.83 112
19258.14 123
19259.46 111
19260.77 108
19262.08 116
19263.39 123
19264.70 116
19266.01 126
19267.32 115
19268.64 116
19269.95 123
19271.26 105
19272.57 108
19273.88 103
19275.20 116
19276.51 121
19277.82 126
19279.13 96
19280.44 102
19281.75 115
19283.07 115
19284.38 107
19285.69 105
19287.00 111
19288.32 121
19289.63 128
19290.94 130
19292.25 118
19293.57 104
19294.88 111
19296.19 107
19297.50 101
19298.82 99
19300.13 111
19301.44 130
19302.75 129
19304.07 122
19305.38 99
19306.69 117
19308.01 113
19309.32 129
19310.63 103
19311.94 109
19313.26 112
19314.57 110
19315.88 111
19317.20 123
19318.51 91
19319.82 109
19321.14 118
19322.45 113
19323.76 114
19325.08 103
19326.39 119
19327.70 106
19329.02 112
19330.33 109
19331.65 125
19332.96 104
19334.27 118
19335.59 127
19336.90 114
19338.22 121
19339.53 126
19340.84 120
19342.16 122
19343.47 108
19344.79 104
19346.10 111
19347.41 105
19348.73 118
19350.04 117
19351.36 112
19352.67 107
19353.99 102
19355.30 135
19356.62 114
19357.93 96
19359.25 92
19360.56 100
19361.87 109
19363.19 98
19364.50 102
19365.82 106
19367.13 124
19368.45 109
19369.76 113
19371.08 116
19372.39 118
19373.71 119
19375.02 125
19376.34 105
19377.66 112
19378.97 123
19380.29 121
19381.60 101
19382.92 103
19384.23 99
19385.55 126
19386.86 124
19388.18 98
19389.50 106
19390.81 104
19392.13 123
19393.44 133
19394.76 105
19396.07 107
19397.39 114
19398.71 106
19400.02 95
19401.34 102
19402.65 104
19403.97 128
19405.29 118
19406.60 111
19407.92 120
19409.24 108
19410.55 111
19411.87 115
19413.19 118
19414.50 108
19415.82 108
19417.14 104
19418.45 104
19419.77 101
19421.09 112
19422.40 107
19423.72 115
19425.04 114
19426.35 114
19427.67 116
19428.99 112
19430.30 103
19431.62 97
19432.94 119
19434.26 120
19435.57 102
19436.89 109
19438.21 106
19439.53 109
19440.84 114
19442.16 103
19443.48 111
19444.80 123
19446.11 127
19447.43 116
19448.75 103
19450.07 109
19451.38 109
19452.70 117
19454.02 92
19455.34 107
19456.66 106
19457.97 104
19459.29 111
19460.61 101
19461.93 101
19463.25 103
19464.57 110
19465.88 121
19467.20 107
19468.52 125
19469.84 128
19471.16 115
19472.48 105
19473.79 95
19475.11 104
19476.43 106
19477.75 106
19479.07 110
19480.39 105
19481.71 111
19483.03 127
19484.34 118
19485.66 116
19486.98 116
19488.30 103
19489.62 128
19490.94 92
19492.26 108
19493.58 95
19494.90 105
19496.22 94
19497.54 103
19498.86 116
19500.18 106
19501.50 100
19502.81 102
19504.13 106
19505.45 115
19506.77 120
19508.09 113
19509.41 92
19510.73 101
19512.05 113
19513.37 117
19514.69 95
19516.01 117
19517.33 118
19518.65 99
19519.97 104
19521.29 103
19522.61 119
19523.93 104
19525.25 105
19526.57 116
19527.89 108
19529.22 106
19530.54 123
19531.86 115
19533.18 97
19534.50 103
19535.82 90
19537.14 116
19538.46 105
19539.78 95
19541.10 111
19542.42 111
19543.74 121
19545.06 105
19546.39 101
19547.71 116
19549.03 99
19550.35 117
19551.67 90
19552.99 91
19554.31 107
19555.63 97
19556.96 104
19558.28 99
19559.60 111
19560.92 99
19562.24 113
19563.56 105
19564.88 104
19566.21 95
19567.53 117
19568.85 111
19570.17 104
19571.49 118
19572.82 119
19574.14 107
19575.46 115
19576.78 103
19578.10 114
19579.43 103
19580.75 114
19582.07 124
19583.39 106
19584.72 100
19586.04 122
19587.36 111
19588.68 103
19590.01 115
19591.33 109
19592.65 102
19593.97 115
19595.30 98
19596.62 103
19597.94 117
19599.26 116
19600.59 106
19601.91 96
19603.23 115
19604.56 109
19605.88 108
19607.20 111
19608.53 103
19609.85 101
19611.17 92
19612.49 103
19613.82 101
19615.14 122
19616.47 112
19617.79 118
19619.11 104
19620.44 102
19621.76 111
19623.08 120
19624.41 115
19625.73 106
19627.05 115
19628.38 114
19629.70 121
19631.03 113
19632.35 124
19633.67 115
19635.00 108
19636.32 102
19637.65 105
19638.97 106
19640.29 107
19641.62 114
19642.94 100
19644.27 112
19645.59 118
19646.92 106
19648.24 104
19649.57 103
19650.89 105
19652.21 102
19653.54 122
19654.86 96
19656.19 117
19657.51 115
19658.84 112
19660.16 111
19661.49 126
19662.81 116
19664.14 108
19665.46 113
19666.79 126
19668.11 115
19669.44 117
19670.76 101
19672.09 102
19673.41 120
19674.74 118
19676.07 120
19677.39 128
19678.72 105
19680.04 110
19681.37 124
19682.69 113
19684.02 123
19685.34 116
19686.67 113
19688.00 118
19689.32 90
19690.65 87
19691.97 118
19693.30 124
19694.63 122
19695.95 139
19697.28 113
19698.60 111
19699.93 112
19701.26 99
19702.58 103
19703.91 108
19705.24 119
19706.56 126
19707.89 132
19709.22 118
19710.54 111
19711.87 116
19713.20 125
19714.52 112
19715.85 122
19717.18 124
19718.50 107
19719.83 116
19721.16 118
19722.48 109
19723.81 108
19725.14 131
19726.47 128
19727.79 117
19729.12 111
19730.45 118
19731.77 115
19733.10 86
19734.43 108
19735.76 119
19737.08 121
19738.41 98
19739.74 99
19741.07 100
19742.39 121
19743.72 115
19745.05 110
19746.38 107
19747.71 108
19749.03 110
19750.36 114
19751.69 99
19753.02 109
19754.35 103
19755.67 117
19757.00 126
19758.33 110
19759.66 96
19760.99 123
19762.31 117
19763.64 115
19764.97 110
19766.30 108
19767.63 108
19768.96 108
19770.29 119
19771.61 119
19772.94 126
19774.27 108
19775.60 106
19776.93 89
19778.26 90
19779.59 107
19780.92 116
19782.25 105
19783.57 100
19784.90 117
19786.23 125
19787.56 113
19788.89 121
19790.22 98
19791.55 122
19792.88 100
19794.21 110
19795.54 114
19796.87 108
19798.20 113
19799.53 106
19800.86 107
19802.19 121
19803.52 108
19804.85 127
19806.18 112
19807.50 129
19808.83 125
19810.16 124
19811.49 113
19812.82 113
19814.15 110
19815.49 128
19816.82 135
19818.15 114
19819.48 116
19820.81 116
19822.14 123
19823.47 108
19824.80 99
19826.13 105
19827.46 109
19828.79 118
19830.12 110
19831.45 120
19832.78 135
19834.11 113
19835.44 111
19836.77 125
19838.10 101
19839.44 111
19840.77 112
19842.10 109
19843.43 129
19844.76 109
19846.09 112
19847.42 113
19848.75 107
19850.08 113
19851.42 109
19852.75 117
19854.08 117
19855.41 120
19856.74 110
19858.07 111
19859.40 104
19860.74 111
19862.07 119
19863.40 126
19864.73 113
19866.06 115
19867.40 111
19868.73 125
19870.06 119
19871.39 112
19872.72 118
19874.06 113
19875.39 126
19876.72 125
19878.05 98
19879.38 105
19880.72 107
19882.05 117
19883.38 128
19884.71 119
19886.05 127
19887.38 123
19888.71 107
19890.04 130
19891.38 114
19892.71 105
19894.04 122
19895.38 127
19896.71 108
19898.04 117
19899.37 110
19900.71 109
19902.04 103
19903.37 110
19904.71 101
19906.04 121
19907.37 124
19908.71 122
19910.04 101
19911.37 118
19912.71 119
19914.04 123
19915.37 124
19916.71 138
19918.04 103
19919.37 116
19920.71 109
19922.04 107
19923.37 115
19924.71 119
19926.04 111
19927.38 97
19928.71 112
19930.04 126
19931.38 120
19932.71 127
19934.05 123
19935.38 102
19936.71 120
19938.05 117
19939.38 103
19940.72 117
19942.05 139
19943.39 123
19944.72 126
19946.06 114
19947.39 110
19948.72 105
19950.06 107
19951.39 114
19952.73 125
19954.06 122
19955.40 131
19956.73 118
19958.07 132
19959.40 133
19960.74 110
19962.07 128
19963.41 107
19964.74 113
19966.08 142
19967.41 109
19968.75 114
19970.08 104
19971.42 108
19972.76 113
19974.09 129
19975.43 137
19976.76 124
19978.10 132
19979.43 118
19980.77 122
19982.10 107
19983.44 122
19984.78 108
19986.11 117
19987.45 123
19988.78 122
19990.12 133
19991.46 128
19992.79 119
19994.13 110
19995.46 130
19996.80 123
19998.14 124
19999.47 116
20000.81 128
20002.15 127
20003.48 142
20004.82 123
20006.16 119
20007.49 125
20008.83 117
20010.17 115
20011.50 124
20012.84 108
20014.18 133
20015.51 134
20016.85 137
20018.19 131
20019.52 112
20020.86 118
20022.20 120
20023.53 121
20024.87 132
20026.21 137
20027.55 124
20028.88 111
20030.22 120
20031.56 130
20032.90 127
20034.23 124
20035.57 117
20036.91 130
20038.25 111
20039.58 124
20040.92 137
20042.26 129
20043.60 135
20044.93 130
20046.27 121
20047.61 124
20048.95 133
20050.29 121
20051.62 119
20052.96 108
20054.30 120
20055.64 119
20056.98 118
20058.32 126
20059.65 124
20060.99 122
20062.33 129
20063.67 89
20065.01 103
20066.35 132
20067.68 116
20069.02 123
20070.36 122
20071.70 120
20073.04 131
20074.38 119
20075.72 118
20077.06 107
20078.40 139
20079.73 119
20081.07 139
20082.41 125
20083.75 120
20085.09 119
20086.43 127
20087.77 110
20089.11 123
20090.45 124
20091.79 137
20093.13 143
20094.47 140
20095.81 125
20097.15 125
20098.48 133
20099.82 129
20101.16 115
20102.50 121
20103.84 116
20105.18 142
20106.52 137
20107.86 113
20109.20 123
20110.54 149
20111.88 129
20113.22 103
20114.56 115
20115.90 123
20117.24 112
20118.58 118
20119.93 105
20121.27 122
20122.61 136
20123.95 133
20125.29 140
20126.63 121
20127.97 113
20129.31 104
20130.65 116
20131.99 134
20133.33 126
20134.67 123
20136.01 139
