# Supplementary material for: MALDI-TOF MS typing enables the classification of brewing yeasts of the genus Saccharomyces to major beer styles
Source: PLoS One. 2017 Aug 9;12(8):e0181694. doi: 10.1371/journal.pone.0181694 (PMC5549903; doi:10.1371/journal.pone.0181694)
Supplement: S9 File — The directory includes 90 raw files and was zipped to “.zip”; the folder has three strains with 30 spectra per strain; S1 Text explains the raw files with an example and Table 1 represents the yeast strains used within the experiment. (ZIP) [file pone.0181694.s012.zip › 25-27/30286-204-Lag-Lag-Lag-YPG-18h-E-E_2016-09-22_1_0_E9_1.dat]

1999.90 2148
2000.32 2172
2000.75 2161
2001.17 2109
2001.59 2163
2002.01 2174
2002.43 2184
2002.86 2099
2003.28 1993
2003.70 1981
2004.12 2019
2004.54 1905
2004.97 1958
2005.39 1983
2005.81 2022
2006.23 1986
2006.66 2072
2007.08 2044
2007.50 2014
2007.92 2061
2008.35 1926
2008.77 1852
2009.19 1969
2009.61 1999
2010.04 1944
2010.46 1945
2010.88 1972
2011.31 1973
2011.73 1942
2012.15 1889
2012.57 1889
2013.00 1883
2013.42 1921
2013.84 1819
2014.27 1817
2014.69 1931
2015.11 1949
2015.54 1992
2015.96 2021
2016.38 2075
2016.81 2128
2017.23 2256
2017.65 2267
2018.08 2317
2018.50 2279
2018.93 2234
2019.35 2212
2019.77 2209
2020.20 2179
2020.62 2159
2021.04 2151
2021.47 2087
2021.89 2048
2022.32 2024
2022.74 2000
2023.17 1917
2023.59 1930
2024.01 1923
2024.44 1962
2024.86 1991
2025.29 1962
2025.71 1917
2026.14 1862
2026.56 1899
2026.98 1824
2027.41 1857
2027.83 1840
2028.26 1837
2028.68 1761
2029.11 1888
2029.53 1834
2029.96 1840
2030.38 1781
2030.81 1817
2031.23 1868
2031.66 1880
2032.08 1837
2032.51 1836
2032.93 1851
2033.36 1926
2033.78 1957
2034.21 1963
2034.63 1914
2035.06 1916
2035.49 1909
2035.91 1902
2036.34 1895
2036.76 1915
2037.19 1861
2037.61 1925
2038.04 1915
2038.47 1842
2038.89 1876
2039.32 1833
2039.74 1948
2040.17 1936
2040.59 1942
2041.02 1881
2041.45 1856
2041.87 1970
2042.30 1946
2042.73 1892
2043.15 1869
2043.58 1801
2044.00 1774
2044.43 1822
2044.86 1811
2045.28 1827
2045.71 1947
2046.14 1929
2046.56 1929
2046.99 1955
2047.42 1956
2047.84 1929
2048.27 1836
2048.70 1819
2049.12 1852
2049.55 1867
2049.98 1823
2050.40 1867
2050.83 1864
2051.26 1989
2051.69 1861
2052.11 1922
2052.54 1836
2052.97 1851
2053.40 1839
2053.82 1765
2054.25 1847
2054.68 1919
2055.10 1881
2055.53 1912
2055.96 1855
2056.39 1855
2056.82 1888
2057.24 1934
2057.67 1898
2058.10 1947
2058.53 1942
2058.95 1985
2059.38 2010
2059.81 1967
2060.24 1915
2060.67 1940
2061.09 1946
2061.52 1939
2061.95 1797
2062.38 1897
2062.81 1894
2063.24 1884
2063.66 1921
2064.09 1975
2064.52 2078
2064.95 2103
2065.38 2200
2065.81 2175
2066.24 2210
2066.66 2344
2067.09 2336
2067.52 2358
2067.95 2296
2068.38 2195
2068.81 2178
2069.24 2075
2069.67 2070
2070.10 2037
2070.52 2065
2070.95 2026
2071.38 2094
2071.81 1994
2072.24 1979
2072.67 1973
2073.10 2035
2073.53 2082
2073.96 2043
2074.39 2130
2074.82 2169
2075.25 2187
2075.68 2152
2076.11 2232
2076.54 2228
2076.97 2173
2077.40 2161
2077.83 2255
2078.26 2240
2078.69 2178
2079.12 2050
2079.55 2065
2079.98 2078
2080.41 2046
2080.84 2041
2081.27 2037
2081.70 2091
2082.13 2190
2082.56 2044
2082.99 2068
2083.42 2095
2083.85 2097
2084.28 2005
2084.71 2042
2085.14 2028
2085.57 1988
2086.00 2034
2086.43 2017
2086.86 2112
2087.29 2089
2087.73 2050
2088.16 1964
2088.59 1966
2089.02 1917
2089.45 1958
2089.88 1882
2090.31 1793
2090.74 1794
2091.17 1792
2091.61 1822
2092.04 1812
2092.47 1819
2092.90 1854
2093.33 1834
2093.76 1882
2094.19 1872
2094.63 1911
2095.06 1912
2095.49 1882
2095.92 1855
2096.35 1807
2096.78 1866
2097.22 1828
2097.65 1849
2098.08 1830
2098.51 1826
2098.94 1819
2099.38 1761
2099.81 1800
2100.24 1781
2100.67 1830
2101.11 1780
2101.54 1873
2101.97 1848
2102.40 1757
2102.83 1782
2103.27 1857
2103.70 1857
2104.13 1860
2104.56 1792
2105.00 1792
2105.43 1876
2105.86 1870
2106.30 1983
2106.73 2077
2107.16 1977
2107.59 1939
2108.03 1946
2108.46 2025
2108.89 2030
2109.33 1927
2109.76 1962
2110.19 1827
2110.63 1842
2111.06 1920
2111.49 1849
2111.93 1843
2112.36 1758
2112.79 1817
2113.23 1923
2113.66 1865
2114.09 1799
2114.53 1870
2114.96 1997
2115.40 1819
2115.83 1773
2116.26 1787
2116.70 1787
2117.13 1718
2117.56 1671
2118.00 1795
2118.43 1775
2118.87 1753
2119.30 1708
2119.73 1671
2120.17 1711
2120.60 1793
2121.04 1793
2121.47 1810
2121.91 1801
2122.34 1819
2122.78 1865
2123.21 1811
2123.64 1818
2124.08 1811
2124.51 1741
2124.95 1813
2125.38 1740
2125.82 1756
2126.25 1744
2126.69 1737
2127.12 1765
2127.56 1777
2127.99 1825
2128.43 1852
2128.86 1847
2129.30 1961
2129.73 1991
2130.17 1971
2130.60 2012
2131.04 1999
2131.47 2067
2131.91 2113
2132.35 2057
2132.78 2024
2133.22 2029
2133.65 1967
2134.09 1932
2134.52 1842
2134.96 1917
2135.40 1893
2135.83 1886
2136.27 1889
2136.70 1818
2137.14 1847
2137.57 1889
2138.01 1913
2138.45 1875
2138.88 1855
2139.32 1873
2139.76 1785
2140.19 1822
2140.63 1860
2141.06 1863
2141.50 1849
2141.94 1787
2142.37 1779
2142.81 1829
2143.25 1858
2143.68 1767
2144.12 1754
2144.56 1813
2144.99 1874
2145.43 1835
2145.87 1782
2146.30 1782
2146.74 1738
2147.18 1781
2147.62 1907
2148.05 1898
2148.49 1941
2148.93 1961
2149.36 2107
2149.80 2200
2150.24 2210
2150.68 2254
2151.11 2285
2151.55 2264
2151.99 2232
2152.43 2220
2152.86 2080
2153.30 2052
2153.74 2087
2154.18 1989
2154.61 2000
2155.05 2060
2155.49 2068
2155.93 2083
2156.37 2212
2156.80 2278
2157.24 2322
2157.68 2268
2158.12 2327
2158.56 2261
2158.99 2295
2159.43 2254
2159.87 2175
2160.31 2149
2160.75 2090
2161.19 2006
2161.62 1946
2162.06 2000
2162.50 2000
2162.94 2015
2163.38 2008
2163.82 1951
2164.26 1956
2164.69 1918
2165.13 1940
2165.57 2068
2166.01 2070
2166.45 2040
2166.89 2024
2167.33 2105
2167.77 2035
2168.21 2010
2168.65 2027
2169.08 1994
2169.52 2125
2169.96 2141
2170.40 2112
2170.84 2024
2171.28 2060
2171.72 2075
2172.16 1963
2172.60 2000
2173.04 1933
2173.48 1903
2173.92 1949
2174.36 1995
2174.80 1992
2175.24 2132
2175.68 2116
2176.12 2057
2176.56 2085
2177.00 2085
2177.44 2072
2177.88 2102
2178.32 2159
2178.76 2037
2179.20 2083
2179.64 2105
2180.08 2207
2180.52 2067
2180.96 2015
2181.40 2037
2181.84 1977
2182.28 1942
2182.72 1915
2183.16 1953
2183.60 1913
2184.04 1823
2184.48 1807
2184.93 1839
2185.37 1851
2185.81 1935
2186.25 1905
2186.69 1876
2187.13 1842
2187.57 1892
2188.01 1952
2188.45 1972
2188.89 1835
2189.34 1955
2189.78 1935
2190.22 1946
2190.66 1942
2191.10 1978
2191.54 1978
2191.98 2041
2192.43 2001
2192.87 1915
2193.31 1927
2193.75 1953
2194.19 1994
2194.63 2059
2195.08 2085
2195.52 2128
2195.96 2133
2196.40 2141
2196.84 2192
2197.29 2107
2197.73 2074
2198.17 2046
2198.61 1995
2199.06 1917
2199.50 1916
2199.94 1913
2200.38 1874
2200.82 1906
2201.27 1886
2201.71 1936
2202.15 1873
2202.59 1886
2203.04 1881
2203.48 1918
2203.92 1946
2204.37 1956
2204.81 2039
2205.25 1983
2205.69 1915
2206.14 1925
2206.58 2110
2207.02 1937
2207.47 1965
2207.91 1996
2208.35 2030
2208.80 1968
2209.24 1966
2209.68 1964
2210.13 1947
2210.57 1970
2211.01 2064
2211.46 2098
2211.90 2065
2212.34 2070
2212.79 2105
2213.23 2041
2213.67 2040
2214.12 2039
2214.56 2101
2215.01 2093
2215.45 2015
2215.89 2007
2216.34 2043
2216.78 2127
2217.23 2024
2217.67 1986
2218.11 1892
2218.56 1995
2219.00 1966
2219.45 1934
2219.89 1958
2220.34 2037
2220.78 2043
2221.22 2084
2221.67 2063
2222.11 2160
2222.56 2222
2223.00 2212
2223.45 2144
2223.89 2118
2224.34 2179
2224.78 2098
2225.23 2141
2225.67 2144
2226.12 2143
2226.56 2199
2227.01 2250
2227.45 2238
2227.90 2218
2228.34 2210
2228.79 2213
2229.23 2110
2229.68 2149
2230.12 2175
2230.57 2187
2231.01 2216
2231.46 2218
2231.90 2353
2232.35 2274
2232.80 2246
2233.24 2274
2233.69 2314
2234.13 2282
2234.58 2243
2235.02 2202
2235.47 2159
2235.92 2149
2236.36 1986
2236.81 2025
2237.25 2103
2237.70 2074
2238.15 2047
2238.59 1988
2239.04 2002
2239.49 1966
2239.93 2042
2240.38 2068
2240.82 2013
2241.27 2030
2241.72 2023
2242.16 1943
2242.61 1917
2243.06 1902
2243.50 1978
2243.95 1921
2244.40 1838
2244.84 1812
2245.29 1918
2245.74 1946
2246.19 1852
2246.63 1833
2247.08 1844
2247.53 1776
2247.97 1847
2248.42 1853
2248.87 1851
2249.32 1813
2249.76 1922
2250.21 1923
2250.66 1892
2251.10 1950
2251.55 1947
2252.00 2027
2252.45 2021
2252.89 1991
2253.34 2024
2253.79 2076
2254.24 2107
2254.69 2116
2255.13 2212
2255.58 2130
2256.03 2223
2256.48 2264
2256.93 2102
2257.37 2097
2257.82 2078
2258.27 2008
2258.72 1949
2259.17 1932
2259.61 1963
2260.06 2008
2260.51 2059
2260.96 1994
2261.41 2106
2261.86 2156
2262.31 2236
2262.75 2252
2263.20 2299
2263.65 2296
2264.10 2286
2264.55 2263
2265.00 2275
2265.45 2193
2265.90 2211
2266.34 2197
2266.79 2192
2267.24 2009
2267.69 2019
2268.14 2077
2268.59 2056
2269.04 1972
2269.49 2099
2269.94 2181
2270.39 2245
2270.84 2196
2271.29 2201
2271.74 2217
2272.18 2131
2272.63 2152
2273.08 2201
2273.53 2207
2273.98 2152
2274.43 2118
2274.88 2227
2275.33 2405
2275.78 2445
2276.23 2486
2276.68 2565
2277.13 2635
2277.58 2685
2278.03 2614
2278.48 2598
2278.93 2512
2279.38 2400
2279.83 2380
2280.28 2271
2280.73 2215
2281.19 2092
2281.64 1992
2282.09 1984
2282.54 2021
2282.99 1969
2283.44 1968
2283.89 1992
2284.34 2012
2284.79 1929
2285.24 1888
2285.69 1887
2286.14 1813
2286.59 1751
2287.04 1871
2287.50 1879
2287.95 1933
2288.40 1943
2288.85 1941
2289.30 2049
2289.75 2182
2290.20 2347
2290.65 2417
2291.11 2408
2291.56 2486
2292.01 2600
2292.46 2608
2292.91 2530
2293.36 2580
2293.82 2450
2294.27 2382
2294.72 2303
2295.17 2214
2295.62 2093
2296.07 2101
2296.53 2103
2296.98 2068
2297.43 2001
2297.88 1944
2298.33 1941
2298.79 1903
2299.24 1908
2299.69 1895
2300.14 1929
2300.60 1950
2301.05 1935
2301.50 1941
2301.95 1865
2302.41 1905
2302.86 1866
2303.31 1855
2303.76 1881
2304.22 1833
2304.67 1797
2305.12 1784
2305.57 1810
2306.03 1845
2306.48 1855
2306.93 1851
2307.39 1840
2307.84 1866
2308.29 1948
2308.75 2059
2309.20 2039
2309.65 2000
2310.11 2087
2310.56 2157
2311.01 2151
2311.47 2127
2311.92 2128
2312.37 2063
2312.83 2120
2313.28 2154
2313.73 2146
2314.19 2158
2314.64 2105
2315.09 2079
2315.55 2054
2316.00 1965
2316.46 2026
2316.91 1998
2317.36 1967
2317.82 1971
2318.27 1963
2318.73 2056
2319.18 1995
2319.63 2077
2320.09 2110
2320.54 2127
2321.00 2120
2321.45 2133
2321.91 2146
2322.36 2152
2322.82 2156
2323.27 2171
2323.72 2001
2324.18 2039
2324.63 1984
2325.09 2084
2325.54 2197
2326.00 2283
2326.45 2236
2326.91 2264
2327.36 2135
2327.82 2162
2328.27 2228
2328.73 2111
2329.18 2057
2329.64 1994
2330.09 2067
2330.55 2018
2331.00 2027
2331.46 2018
2331.92 1970
2332.37 1968
2332.83 1948
2333.28 1808
2333.74 1854
2334.19 1886
2334.65 1889
2335.10 1874
2335.56 1875
2336.02 1894
2336.47 1887
2336.93 1900
2337.38 1905
2337.84 1926
2338.30 1932
2338.75 1980
2339.21 1988
2339.66 1951
2340.12 2002
2340.58 2109
2341.03 2151
2341.49 2162
2341.95 2091
2342.40 2071
2342.86 2046
2343.32 2059
2343.77 1989
2344.23 1971
2344.68 2095
2345.14 2061
2345.60 2064
2346.06 1978
2346.51 1982
2346.97 2039
2347.43 2139
2347.88 2049
2348.34 2007
2348.80 2085
2349.25 2070
2349.71 2040
2350.17 2088
2350.63 2098
2351.08 2078
2351.54 1999
2352.00 1900
2352.46 1938
2352.91 1929
2353.37 1927
2353.83 1887
2354.29 1853
2354.74 1838
2355.20 1873
2355.66 1937
2356.12 1836
2356.57 1806
2357.03 1820
2357.49 1837
2357.95 1817
2358.41 1922
2358.86 2031
2359.32 1923
2359.78 2029
2360.24 2016
2360.70 2181
2361.15 2336
2361.61 2432
2362.07 2332
2362.53 2434
2362.99 2516
2363.45 2419
2363.91 2402
2364.36 2381
2364.82 2274
2365.28 2264
2365.74 2277
2366.20 2212
2366.66 2092
2367.12 2131
2367.57 2147
2368.03 2183
2368.49 2195
2368.95 2126
2369.41 2097
2369.87 2042
2370.33 2031
2370.79 1973
2371.25 2027
2371.71 2037
2372.17 1944
2372.63 1974
2373.09 1907
2373.54 1876
2374.00 1928
2374.46 1968
2374.92 1957
2375.38 2046
2375.84 2041
2376.30 2079
2376.76 2099
2377.22 2119
2377.68 2201
2378.14 2152
2378.60 2179
2379.06 2141
2379.52 2127
2379.98 2091
2380.44 2070
2380.90 2129
2381.36 1990
2381.82 1994
2382.28 1985
2382.74 2002
2383.20 1952
2383.66 1962
2384.12 1973
2384.59 1844
2385.05 1899
2385.51 1845
2385.97 1910
2386.43 1886
2386.89 1885
2387.35 1897
2387.81 1861
2388.27 1913
2388.73 1984
2389.19 1872
2389.65 1894
2390.12 1955
2390.58 1954
2391.04 1909
2391.50 1999
2391.96 1960
2392.42 2013
2392.88 1958
2393.34 2001
2393.81 1985
2394.27 1965
2394.73 1903
2395.19 1952
2395.65 1961
2396.11 1899
2396.57 1994
2397.04 1999
2397.50 1944
2397.96 1990
2398.42 2093
2398.88 2094
2399.35 2187
2399.81 2131
2400.27 2135
2400.73 2070
2401.19 2092
2401.66 2034
2402.12 1993
2402.58 1878
2403.04 1943
2403.51 1936
2403.97 1909
2404.43 1935
2404.89 1886
2405.36 1853
2405.82 1925
2406.28 1964
2406.74 1901
2407.21 1864
2407.67 1854
2408.13 1891
2408.59 1930
2409.06 1843
2409.52 1778
2409.98 1834
2410.45 1810
2410.91 1723
2411.37 1632
2411.84 1705
2412.30 1737
2412.76 1799
2413.23 1815
2413.69 1816
2414.15 1883
2414.62 1916
2415.08 1882
2415.54 1867
2416.01 1886
2416.47 1969
2416.93 1911
2417.40 1967
2417.86 1980
2418.32 2071
2418.79 2093
2419.25 1999
2419.72 2031
2420.18 2042
2420.64 2014
2421.11 1930
2421.57 1923
2422.04 1878
2422.50 1979
2422.96 1998
2423.43 2056
2423.89 2043
2424.36 2043
2424.82 1988
2425.29 2070
2425.75 2036
2426.22 1961
2426.68 1999
2427.15 1962
2427.61 1893
2428.07 1865
2428.54 1858
2429.00 1834
2429.47 1854
2429.93 1802
2430.40 1768
2430.86 1808
2431.33 1778
2431.79 1775
2432.26 1825
2432.72 1851
2433.19 1865
2433.65 1832
2434.12 1929
2434.59 1931
2435.05 2031
2435.52 1967
2435.98 1936
2436.45 1961
2436.91 1935
2437.38 2028
2437.84 1989
2438.31 2051
2438.78 2043
2439.24 2105
2439.71 2116
2440.17 2087
2440.64 2127
2441.10 2129
2441.57 2169
2442.04 2188
2442.50 2175
2442.97 2179
2443.44 2107
2443.90 1996
2444.37 2079
2444.83 2011
2445.30 1996
2445.77 1891
2446.23 1900
2446.70 1916
2447.17 1877
2447.63 1796
2448.10 1801
2448.57 1785
2449.03 1792
2449.50 1779
2449.97 1807
2450.43 1838
2450.90 1829
2451.37 1803
2451.83 1768
2452.30 1754
2452.77 1734
2453.24 1717
2453.70 1768
2454.17 1815
2454.64 1747
2455.10 1775
2455.57 1718
2456.04 1737
2456.51 1725
2456.97 1722
2457.44 1723
2457.91 1718
2458.38 1704
2458.84 1728
2459.31 1708
2459.78 1757
2460.25 1794
2460.72 1792
2461.18 1806
2461.65 1808
2462.12 1841
2462.59 1838
2463.06 1737
2463.52 1731
2463.99 1722
2464.46 1841
2464.93 1951
2465.40 1950
2465.86 1891
2466.33 1864
2466.80 1884
2467.27 1852
2467.74 1886
2468.21 1853
2468.68 1836
2469.14 1834
2469.61 1904
2470.08 1938
2470.55 1934
2471.02 1915
2471.49 2033
2471.96 2021
2472.43 2058
2472.90 2073
2473.36 1994
2473.83 1944
2474.30 1791
2474.77 1887
2475.24 1884
2475.71 1864
2476.18 1904
2476.65 1852
2477.12 1817
2477.59 1878
2478.06 1808
2478.53 1864
2479.00 1969
2479.47 2015
2479.94 1998
2480.41 1944
2480.87 1866
2481.34 1884
2481.81 1903
2482.28 1849
2482.75 1919
2483.22 1854
2483.69 1813
2484.16 1754
2484.63 1713
2485.10 1769
2485.57 1690
2486.05 1795
2486.52 1897
2486.99 1911
2487.46 1853
2487.93 1897
2488.40 1895
2488.87 1936
2489.34 1940
2489.81 1876
2490.28 1799
2490.75 1858
2491.22 1875
2491.69 1851
2492.16 1795
2492.63 1810
2493.10 1865
2493.58 1861
2494.05 1776
2494.52 1742
2494.99 1812
2495.46 1792
2495.93 1813
2496.40 1872
2496.87 1882
2497.34 1830
2497.82 1837
2498.29 1822
2498.76 1863
2499.23 1778
2499.70 1735
2500.17 1701
2500.64 1738
2501.12 1710
2501.59 1653
2502.06 1614
2502.53 1767
2503.00 1694
2503.48 1706
2503.95 1753
2504.42 1668
2504.89 1690
2505.36 1705
2505.84 1807
2506.31 1807
2506.78 1744
2507.25 1712
2507.72 1786
2508.20 1723
2508.67 1886
2509.14 1866
2509.61 1925
2510.09 1892
2510.56 1897
2511.03 1905
2511.50 2057
2511.98 2075
2512.45 2166
2512.92 2204
2513.40 2251
2513.87 2197
2514.34 2155
2514.81 2018
2515.29 2038
2515.76 2156
2516.23 2007
2516.71 1931
2517.18 1848
2517.65 1941
2518.13 1932
2518.60 1835
2519.07 1850
2519.55 1958
2520.02 1967
2520.49 1941
2520.97 1989
2521.44 1893
2521.91 1860
2522.39 1826
2522.86 1797
2523.34 1853
2523.81 1882
2524.28 1780
2524.76 1766
2525.23 1769
2525.70 1824
2526.18 1829
2526.65 1870
2527.13 1954
2527.60 1979
2528.08 2043
2528.55 1998
2529.02 2020
2529.50 1944
2529.97 1925
2530.45 1937
2530.92 1866
2531.40 1811
2531.87 1913
2532.34 1897
2532.82 1789
2533.29 1768
2533.77 1873
2534.24 1875
2534.72 1802
2535.19 1874
2535.67 1917
2536.14 1877
2536.62 1880
2537.09 1864
2537.57 1895
2538.04 1866
2538.52 1976
2538.99 1924
2539.47 1978
2539.94 1896
2540.42 1873
2540.90 1826
2541.37 1843
2541.85 1844
2542.32 1832
2542.80 1838
2543.27 1868
2543.75 1738
2544.22 1734
2544.70 1754
2545.18 1773
2545.65 1840
2546.13 1862
2546.60 1873
2547.08 1970
2547.56 2038
2548.03 2020
2548.51 2076
2548.98 2095
2549.46 2137
2549.94 2130
2550.41 2322
2550.89 2263
2551.37 2232
2551.84 2224
2552.32 2167
2552.80 2189
2553.27 2078
2553.75 2120
2554.23 2144
2554.70 2159
2555.18 2090
2555.66 2067
2556.13 2128
2556.61 2187
2557.09 2142
2557.56 2018
2558.04 2041
2558.52 1996
2558.99 2043
2559.47 1999
2559.95 1975
2560.43 1974
2560.90 1897
2561.38 1810
2561.86 1787
2562.33 1786
2562.81 1820
2563.29 1706
2563.77 1773
2564.25 1810
2564.72 1777
2565.20 1745
2565.68 1714
2566.16 1749
2566.63 1746
2567.11 1758
2567.59 1747
2568.07 1788
2568.55 1772
2569.02 1807
2569.50 1791
2569.98 1813
2570.46 1762
2570.94 1664
2571.41 1714
2571.89 1797
2572.37 1710
2572.85 1678
2573.33 1714
2573.81 1708
2574.28 1702
2574.76 1693
2575.24 1688
2575.72 1791
2576.20 1668
2576.68 1737
2577.16 1763
2577.64 1752
2578.11 1735
2578.59 1762
2579.07 1856
2579.55 1774
2580.03 1765
2580.51 1823
2580.99 1800
2581.47 1756
2581.95 1733
2582.43 1681
2582.91 1698
2583.39 1601
2583.86 1740
2584.34 1665
2584.82 1710
2585.30 1703
2585.78 1758
2586.26 1747
2586.74 1715
2587.22 1790
2587.70 1778
2588.18 1799
2588.66 1838
2589.14 1807
2589.62 1799
2590.10 1773
2590.58 1758
2591.06 1789
2591.54 1785
2592.02 1882
2592.50 1870
2592.98 1838
2593.46 1808
2593.94 1793
2594.42 1865
2594.90 1887
2595.38 1847
2595.86 1850
2596.35 1772
2596.83 1800
2597.31 1789
2597.79 1789
2598.27 1796
2598.75 1829
2599.23 1879
2599.71 1886
2600.19 1836
2600.67 1805
2601.15 1761
2601.63 1801
2602.12 1772
2602.60 1843
2603.08 1783
2603.56 1754
2604.04 1874
2604.52 1877
2605.00 1747
2605.48 1771
2605.97 1764
2606.45 1714
2606.93 1794
2607.41 1777
2607.89 1737
2608.37 1719
2608.86 1660
2609.34 1707
2609.82 1725
2610.30 1773
2610.78 1869
2611.26 1917
2611.75 1914
2612.23 1989
2612.71 1939
2613.19 1923
2613.68 2003
2614.16 1913
2614.64 1929
2615.12 1828
2615.60 1854
2616.09 1794
2616.57 1892
2617.05 1755
2617.53 1702
2618.02 1804
2618.50 1756
2618.98 1682
2619.46 1722
2619.95 1690
2620.43 1671
2620.91 1643
2621.40 1743
2621.88 1753
2622.36 1762
2622.85 1802
2623.33 1812
2623.81 1798
2624.29 1724
2624.78 1640
2625.26 1672
2625.74 1695
2626.23 1764
2626.71 1698
2627.19 1637
2627.68 1656
2628.16 1700
2628.64 1744
2629.13 1808
2629.61 1831
2630.10 1785
2630.58 1898
2631.06 1845
2631.55 1892
2632.03 1870
2632.51 1908
2633.00 1955
2633.48 1937
2633.97 1930
2634.45 1916
2634.94 1843
2635.42 1839
2635.90 1781
2636.39 1748
2636.87 1773
2637.36 1766
2637.84 1747
2638.33 1745
2638.81 1740
2639.29 1686
2639.78 1812
2640.26 1741
2640.75 1736
2641.23 1758
2641.72 1727
2642.20 1752
2642.69 1709
2643.17 1772
2643.66 1724
2644.14 1722
2644.63 1821
2645.11 1699
2645.60 1639
2646.08 1644
2646.57 1631
2647.05 1647
2647.54 1688
2648.02 1722
2648.51 1711
2648.99 1730
2649.48 1699
2649.97 1761
2650.45 1843
2650.94 1779
2651.42 1789
2651.91 1761
2652.39 1756
2652.88 1758
2653.37 1778
2653.85 1826
2654.34 1855
2654.82 1885
2655.31 1885
2655.80 1982
2656.28 2022
2656.77 1961
2657.25 1940
2657.74 1861
2658.23 1887
2658.71 1813
2659.20 1844
2659.69 1834
2660.17 1767
2660.66 1831
2661.14 1770
2661.63 1752
2662.12 1797
2662.60 1702
2663.09 1789
2663.58 1745
2664.06 1710
2664.55 1775
2665.04 1743
2665.53 1765
2666.01 1715
2666.50 1822
2666.99 1787
2667.47 1771
2667.96 1767
2668.45 1779
2668.94 1795
2669.42 1873
2669.91 1814
2670.40 1821
2670.88 1882
2671.37 1972
2671.86 1858
2672.35 1903
2672.83 2001
2673.32 2061
2673.81 1982
2674.30 2104
2674.79 2126
2675.27 2237
2675.76 2258
2676.25 2186
2676.74 2183
2677.23 2182
2677.71 2082
2678.20 1917
2678.69 1920
2679.18 1866
2679.67 1818
2680.15 1844
2680.64 1846
2681.13 1907
2681.62 1799
2682.11 1777
2682.60 1836
2683.08 1850
2683.57 1938
2684.06 1887
2684.55 1864
2685.04 2046
2685.53 1951
2686.02 1896
2686.51 1814
2686.99 1849
2687.48 1870
2687.97 1832
2688.46 1840
2688.95 1707
2689.44 1756
2689.93 1719
2690.42 1744
2690.91 1751
2691.40 1788
2691.89 1777
2692.38 1803
2692.87 1809
2693.35 1745
2693.84 1819
2694.33 1825
2694.82 1915
2695.31 1932
2695.80 1857
2696.29 1954
2696.78 1849
2697.27 1890
2697.76 1856
2698.25 1936
2698.74 1828
2699.23 1839
2699.72 1751
2700.21 1789
2700.70 1759
2701.19 1731
2701.68 1815
2702.17 1765
2702.66 1725
2703.15 1741
2703.64 1736
2704.13 1794
2704.62 1794
2705.12 1720
2705.61 1768
2706.10 1705
2706.59 1712
2707.08 1708
2707.57 1764
2708.06 1821
2708.55 1699
2709.04 1637
2709.53 1655
2710.02 1649
2710.51 1688
2711.01 1707
2711.50 1695
2711.99 1643
2712.48 1752
2712.97 1745
2713.46 1757
2713.95 1708
2714.44 1759
2714.94 1760
2715.43 1733
2715.92 1752
2716.41 1683
2716.90 1610
2717.39 1656
2717.89 1651
2718.38 1687
2718.87 1598
2719.36 1630
2719.85 1612
2720.34 1658
2720.84 1775
2721.33 1701
2721.82 1763
2722.31 1853
2722.80 1870
2723.30 1809
2723.79 1858
2724.28 1802
2724.77 1782
2725.27 1783
2725.76 1748
2726.25 1695
2726.74 1683
2727.24 1712
2727.73 1729
2728.22 1595
2728.71 1683
2729.21 1718
2729.70 1748
2730.19 1707
2730.69 1732
2731.18 1766
2731.67 1726
2732.16 1806
2732.66 1755
2733.15 1739
2733.64 1803
2734.14 1855
2734.63 1810
2735.12 1848
2735.62 1841
2736.11 1867
2736.60 1825
2737.10 1923
2737.59 1853
2738.08 1859
2738.58 1958
2739.07 1907
2739.56 1923
2740.06 1933
2740.55 1927
2741.05 1930
2741.54 1944
2742.03 1847
2742.53 1789
2743.02 1805
2743.52 1817
2744.01 1774
2744.50 1736
2745.00 1719
2745.49 1747
2745.99 1811
2746.48 1702
2746.97 1827
2747.47 1763
2747.96 1744
2748.46 1756
2748.95 1684
2749.45 1698
2749.94 1764
2750.44 1752
2750.93 1674
2751.43 1791
2751.92 1727
2752.42 1571
2752.91 1628
2753.41 1645
2753.90 1675
2754.40 1722
2754.89 1662
2755.39 1695
2755.88 1728
2756.38 1747
2756.87 1751
2757.37 1728
2757.86 1696
2758.36 1669
2758.85 1732
2759.35 1674
2759.84 1727
2760.34 1767
2760.83 1807
2761.33 1718
2761.83 1748
2762.32 1667
2762.82 1670
2763.31 1786
2763.81 1807
2764.30 1811
2764.80 1753
2765.30 1714
2765.79 1688
2766.29 1735
2766.78 1750
2767.28 1745
2767.78 1723
2768.27 1695
2768.77 1655
2769.27 1606
2769.76 1670
2770.26 1676
2770.76 1676
2771.25 1727
2771.75 1697
2772.24 1792
2772.74 1798
2773.24 1782
2773.73 1765
2774.23 1823
2774.73 1780
2775.23 1801
2775.72 1771
2776.22 1792
2776.72 1922
2777.21 1881
2777.71 1895
2778.21 1873
2778.70 1815
2779.20 1762
2779.70 1847
2780.20 1871
2780.69 1850
2781.19 1760
2781.69 1797
2782.19 1784
2782.68 1743
2783.18 1675
2783.68 1685
2784.18 1678
2784.67 1656
2785.17 1664
2785.67 1638
2786.17 1649
2786.67 1696
2787.16 1738
2787.66 1780
2788.16 1833
2788.66 1797
2789.16 1772
2789.65 1877
2790.15 1888
2790.65 1893
2791.15 1892
2791.65 1889
2792.15 1833
2792.64 1904
2793.14 1834
2793.64 1725
2794.14 1719
2794.64 1714
2795.14 1860
2795.64 1843
2796.13 1882
2796.63 1989
2797.13 1936
2797.63 2059
2798.13 2042
2798.63 2047
2799.13 2079
2799.63 2087
2800.13 2008
2800.62 1925
2801.12 1876
2801.62 1832
2802.12 1785
2802.62 1771
2803.12 1712
2803.62 1682
2804.12 1708
2804.62 1764
2805.12 1700
2805.62 1698
2806.12 1715
2806.62 1750
2807.12 1842
2807.62 1873
2808.12 1860
2808.62 1908
2809.12 1938
2809.62 1934
2810.12 1996
2810.62 2106
2811.12 2170
2811.62 2333
2812.12 2398
2812.62 2646
2813.12 2756
2813.62 2882
2814.12 2968
2814.62 2903
2815.12 2828
2815.62 2827
2816.12 2789
2816.62 2560
2817.12 2369
2817.62 2361
2818.12 2147
2818.62 2041
2819.12 1985
2819.63 1835
2820.13 1862
2820.63 1854
2821.13 1778
2821.63 1788
2822.13 1678
2822.63 1699
2823.13 1652
2823.63 1708
2824.13 1736
2824.64 1705
2825.14 1702
2825.64 1668
2826.14 1671
2826.64 1692
2827.14 1730
2827.64 1750
2828.15 1723
2828.65 1750
2829.15 1687
2829.65 1691
2830.15 1607
2830.65 1593
2831.16 1621
2831.66 1645
2832.16 1664
2832.66 1698
2833.16 1654
2833.67 1705
2834.17 1718
2834.67 1763
2835.17 1734
2835.68 1854
2836.18 1882
2836.68 1835
2837.18 1857
2837.68 1841
2838.19 1788
2838.69 1848
2839.19 1826
2839.70 1842
2840.20 1770
2840.70 1758
2841.20 1773
2841.71 1789
2842.21 1819
2842.71 1817
2843.21 1831
2843.72 1898
2844.22 1876
2844.72 1876
2845.23 1789
2845.73 1817
2846.23 1821
2846.74 1792
2847.24 1790
2847.74 1915
2848.25 1936
2848.75 1974
2849.25 2000
2849.76 1971
2850.26 2008
2850.76 2046
2851.27 2070
2851.77 2096
2852.28 2129
2852.78 1944
2853.28 1880
2853.79 1885
2854.29 1934
2854.79 1881
2855.30 1825
2855.80 1803
2856.31 1834
2856.81 1880
2857.31 1845
2857.82 1929
2858.32 1955
2858.83 1891
2859.33 1966
2859.84 1897
2860.34 1949
2860.85 1983
2861.35 1945
2861.85 1908
2862.36 1851
2862.86 1894
2863.37 1897
2863.87 1911
2864.38 1824
2864.88 1748
2865.39 1753
2865.89 1771
2866.40 1731
2866.90 1684
2867.41 1656
2867.91 1660
2868.42 1753
2868.92 1740
2869.43 1741
2869.93 1805
2870.44 1892
2870.94 1866
2871.45 1973
2871.96 2009
2872.46 2012
2872.97 2080
2873.47 1991
2873.98 2020
2874.48 2065
2874.99 2064
2875.49 2055
2876.00 2017
2876.51 1941
2877.01 1997
2877.52 1869
2878.02 1861
2878.53 1817
2879.04 1887
2879.54 1860
2880.05 1802
2880.55 1869
2881.06 1915
2881.57 1870
2882.07 1797
2882.58 1873
2883.09 1964
2883.59 1907
2884.10 1874
2884.61 1887
2885.11 1890
2885.62 1905
2886.13 1893
2886.63 1974
2887.14 1919
2887.65 2035
2888.15 2074
2888.66 2030
2889.17 2032
2889.67 2103
2890.18 2137
2890.69 2140
2891.20 2074
2891.70 2028
2892.21 2062
2892.72 1954
2893.22 1901
2893.73 1862
2894.24 1859
2894.75 1886
2895.25 1821
2895.76 1864
2896.27 1889
2896.78 1922
2897.29 1898
2897.79 1914
2898.30 2028
2898.81 2030
2899.32 1970
2899.82 1977
2900.33 2024
2900.84 1889
2901.35 1925
2901.86 1991
2902.36 2024
2902.87 1990
2903.38 1940
2903.89 1918
2904.40 2012
2904.91 1935
2905.41 1973
2905.92 1916
2906.43 1943
2906.94 1932
2907.45 1882
2907.96 1929
2908.47 1879
2908.97 1880
2909.48 1901
2909.99 1921
2910.50 1868
2911.01 1836
2911.52 1863
2912.03 1838
2912.54 1806
2913.05 1812
2913.55 1836
2914.06 1889
2914.57 1889
2915.08 1829
2915.59 1815
2916.10 1855
2916.61 1793
2917.12 1832
2917.63 1770
2918.14 1802
2918.65 1937
2919.16 1879
2919.67 1938
2920.18 1920
2920.69 1929
2921.20 1970
2921.71 1968
2922.22 1979
2922.73 2037
2923.24 2123
2923.75 2192
2924.26 2215
2924.77 2224
2925.28 2337
2925.79 2315
2926.30 2473
2926.81 2355
2927.32 2352
2927.83 2251
2928.34 2242
2928.85 2109
2929.36 2082
2929.87 1978
2930.38 2004
2930.89 1976
2931.40 1867
2931.91 1855
2932.42 1892
2932.93 1897
2933.45 1857
2933.96 1851
2934.47 1869
2934.98 1905
2935.49 1925
2936.00 1921
2936.51 1879
2937.02 1855
2937.53 1892
2938.04 2011
2938.56 2096
2939.07 2216
2939.58 2443
2940.09 2659
2940.60 3044
2941.11 3479
2941.62 3728
2942.14 3831
2942.65 3984
2943.16 3990
2943.67 4011
2944.18 3798
2944.70 3481
2945.21 3265
2945.72 2963
2946.23 2800
2946.74 2572
2947.26 2447
2947.77 2222
2948.28 2147
2948.79 2171
2949.30 2044
2949.82 1994
2950.33 1891
2950.84 1847
2951.35 1825
2951.87 1840
2952.38 1792
2952.89 1775
2953.40 1774
2953.92 1784
2954.43 1700
2954.94 1683
2955.45 1816
2955.97 1787
2956.48 1744
2956.99 1808
2957.51 1727
2958.02 1815
2958.53 1778
2959.04 1849
2959.56 1867
2960.07 1889
2960.58 1875
2961.10 1975
2961.61 1947
2962.12 1927
2962.64 2075
2963.15 2194
2963.66 2104
2964.18 2129
2964.69 2155
2965.21 2170
2965.72 2120
2966.23 2130
2966.75 2093
2967.26 2075
2967.77 2000
2968.29 1977
2968.80 1982
2969.32 1999
2969.83 2038
2970.34 1912
2970.86 1934
2971.37 1902
2971.89 1951
2972.40 1879
2972.91 1859
2973.43 1952
2973.94 1942
2974.46 1827
2974.97 1894
2975.49 1972
2976.00 1838
2976.52 1860
2977.03 1854
2977.55 1919
2978.06 1954
2978.57 2075
2979.09 2183
2979.60 2068
2980.12 2208
2980.63 2196
2981.15 2118
2981.66 2190
2982.18 2188
2982.69 2149
2983.21 2239
2983.73 2182
2984.24 2112
2984.76 2046
2985.27 2141
2985.79 2251
2986.30 2260
2986.82 2176
2987.33 2183
2987.85 2163
2988.36 2204
2988.88 2241
2989.40 2223
2989.91 2244
2990.43 2358
2990.94 2323
2991.46 2188
2991.97 2175
2992.49 2175
2993.01 2114
2993.52 2181
2994.04 2164
2994.55 2214
2995.07 2203
2995.59 2112
2996.10 2125
2996.62 2343
2997.14 2427
2997.65 2474
2998.17 2468
2998.69 2688
2999.20 2739
2999.72 2755
3000.24 2823
3000.75 2787
3001.27 2653
3001.79 2734
3002.30 2813
3002.82 2930
3003.34 3048
3003.85 3576
3004.37 4301
3004.89 4761
3005.40 5748
3005.92 6432
3006.44 6863
3006.96 6914
3007.47 6653
3007.99 6178
3008.51 5584
3009.03 4836
3009.54 4165
3010.06 3587
3010.58 3281
3011.10 2984
3011.61 2564
3012.13 2454
3012.65 2402
3013.17 2306
3013.68 2321
3014.20 2256
3014.72 2221
3015.24 2150
3015.76 2190
3016.27 2227
3016.79 2296
3017.31 2326
3017.83 2343
3018.35 2277
3018.86 2304
3019.38 2298
3019.90 2292
3020.42 2290
3020.94 2191
3021.46 2112
3021.97 2190
3022.49 2222
3023.01 2227
3023.53 2299
3024.05 2412
3024.57 2571
3025.09 2607
3025.61 2642
3026.12 2675
3026.64 2697
3027.16 2573
3027.68 2343
3028.20 2304
3028.72 2221
3029.24 2157
3029.76 2092
3030.28 2079
3030.80 1949
3031.32 2074
3031.84 1992
3032.35 2013
3032.87 1895
3033.39 1995
3033.91 2005
3034.43 1928
3034.95 1894
3035.47 2068
3035.99 2079
3036.51 2098
3037.03 2018
3037.55 1941
3038.07 2048
3038.59 2095
3039.11 2021
3039.63 1976
3040.15 1961
3040.67 1980
3041.19 1928
3041.71 1951
3042.23 2005
3042.75 1993
3043.27 1918
3043.79 1953
3044.31 2067
3044.83 2047
3045.35 1999
3045.87 1984
3046.40 2003
3046.92 1948
3047.44 1925
3047.96 1973
3048.48 1884
3049.00 1926
3049.52 1967
3050.04 1916
3050.56 1881
3051.08 1826
3051.60 1811
3052.12 1760
3052.65 1817
3053.17 1885
3053.69 1804
3054.21 1835
3054.73 1849
3055.25 1831
3055.77 1891
3056.30 1901
3056.82 1867
3057.34 1910
3057.86 1846
3058.38 1845
3058.90 1886
3059.42 1871
3059.95 1894
3060.47 1862
3060.99 1862
3061.51 1956
3062.03 1904
3062.56 1877
3063.08 1906
3063.60 1852
3064.12 1918
3064.64 1990
3065.17 1946
3065.69 2035
3066.21 2053
3066.73 2052
3067.26 2050
3067.78 2048
3068.30 1993
3068.82 1857
3069.35 1981
3069.87 1974
3070.39 1946
3070.91 1911
3071.44 1930
3071.96 1952
3072.48 1944
3073.01 1956
3073.53 2042
3074.05 2113
3074.57 2131
3075.10 2164
3075.62 2134
3076.14 2174
3076.67 2114
3077.19 2115
3077.71 2199
3078.24 2233
3078.76 2222
3079.28 2236
3079.81 2247
3080.33 2312
3080.85 2443
3081.38 2419
3081.90 2351
3082.42 2395
3082.95 2533
3083.47 2574
3084.00 2481
3084.52 2480
3085.04 2363
3085.57 2302
3086.09 2311
3086.62 2212
3087.14 2183
3087.66 2167
3088.19 2095
3088.71 2081
3089.24 2124
3089.76 2177
3090.29 2171
3090.81 2065
3091.33 2002
3091.86 2018
3092.38 2073
3092.91 2214
3093.43 2212
3093.96 2192
3094.48 2268
3095.01 2300
3095.53 2377
3096.06 2492
3096.58 2594
3097.11 2632
3097.63 2700
3098.16 2729
3098.68 2676
3099.21 2671
3099.73 2798
3100.26 2842
3100.78 3103
3101.31 3533
3101.83 4233
3102.36 5303
3102.88 6716
3103.41 8001
3103.93 9190
3104.46 9807
3104.99 9820
3105.51 9156
3106.04 8498
3106.56 7152
3107.09 5975
3107.61 5089
3108.14 4219
3108.67 3611
3109.19 3328
3109.72 2922
3110.24 2809
3110.77 2732
3111.30 2713
3111.82 2660
3112.35 2642
3112.87 2594
3113.40 2543
3113.93 2569
3114.45 2516
3114.98 2449
3115.51 2415
3116.03 2452
3116.56 2394
3117.09 2293
3117.61 2254
3118.14 2273
3118.67 2190
3119.19 2259
3119.72 2256
3120.25 2401
3120.77 2512
3121.30 2620
3121.83 2780
3122.35 2961
3122.88 3130
3123.41 3215
3123.94 3090
3124.46 3164
3124.99 3036
3125.52 2926
3126.05 2766
3126.57 2671
3127.10 2716
3127.63 2582
3128.16 2556
3128.68 2606
3129.21 2483
3129.74 2490
3130.27 2501
3130.79 2352
3131.32 2290
3131.85 2208
3132.38 2308
3132.91 2323
3133.43 2085
3133.96 2168
3134.49 2235
3135.02 2235
3135.55 2278
3136.07 2234
3136.60 2200
3137.13 2279
3137.66 2154
3138.19 2088
3138.72 2007
3139.24 1915
3139.77 1952
3140.30 1917
3140.83 1896
3141.36 1922
3141.89 1944
3142.42 1953
3142.95 1988
3143.47 1907
3144.00 1886
3144.53 1881
3145.06 1889
3145.59 1902
3146.12 1974
3146.65 1950
3147.18 2010
3147.71 2032
3148.24 2002
3148.76 2035
3149.29 2068
3149.82 2069
3150.35 2122
3150.88 2141
3151.41 2091
3151.94 2026
3152.47 2070
3153.00 2064
3153.53 2017
3154.06 2078
3154.59 1995
3155.12 1978
3155.65 1991
3156.18 1985
3156.71 1962
3157.24 1953
3157.77 1932
3158.30 1993
3158.83 2048
3159.36 2055
3159.89 2085
3160.42 2155
3160.95 2101
3161.48 2092
3162.01 2091
3162.54 2127
3163.07 2042
3163.60 1990
3164.13 2031
3164.66 2072
3165.20 2009
3165.73 1982
3166.26 1982
3166.79 1946
3167.32 1915
3167.85 1906
3168.38 1943
3168.91 1857
3169.44 1833
3169.97 1861
3170.50 1905
3171.04 1864
3171.57 1907
3172.10 1948
3172.63 2006
3173.16 1967
3173.69 2002
3174.22 2094
3174.75 2196
3175.29 2145
3175.82 2186
3176.35 2095
3176.88 2107
3177.41 2192
3177.94 2026
3178.48 2006
3179.01 1939
3179.54 1916
3180.07 1967
3180.60 1904
3181.14 1865
3181.67 1932
3182.20 1914
3182.73 1801
3183.26 1786
3183.80 1720
3184.33 1718
3184.86 1686
3185.39 1735
3185.93 1735
3186.46 1743
3186.99 1706
3187.52 1794
3188.06 1831
3188.59 1828
3189.12 1823
3189.65 1843
3190.19 1826
3190.72 1857
3191.25 1819
3191.79 1831
3192.32 1842
3192.85 1838
3193.38 1848
3193.92 1860
3194.45 1826
3194.98 1760
3195.52 1823
3196.05 1842
3196.58 1859
3197.12 1825
3197.65 1851
3198.18 1926
3198.72 1948
3199.25 1852
3199.78 1913
3200.32 1956
3200.85 1888
3201.39 1855
3201.92 1885
3202.45 1910
3202.99 1945
3203.52 1919
3204.05 1879
3204.59 1899
3205.12 1887
3205.66 1891
3206.19 2019
3206.72 2086
3207.26 2174
3207.79 2231
3208.33 2253
3208.86 2343
3209.40 2397
3209.93 2467
3210.47 2582
3211.00 2674
3211.53 2799
3212.07 2805
3212.60 2800
3213.14 2727
3213.67 2634
3214.21 2467
3214.74 2398
3215.28 2312
3215.81 2185
3216.35 1988
3216.88 1974
3217.42 1926
3217.95 1957
3218.49 1841
3219.02 1758
3219.56 1772
3220.09 1788
3220.63 1795
3221.16 1781
3221.70 1781
3222.23 1873
3222.77 1876
3223.31 1874
3223.84 2033
3224.38 1973
3224.91 1986
3225.45 2134
3225.98 2146
3226.52 2124
3227.06 2070
3227.59 2141
3228.13 2120
3228.66 2053
3229.20 2014
3229.74 1973
3230.27 1993
3230.81 2039
3231.34 1987
3231.88 1864
3232.42 1939
3232.95 2014
3233.49 2040
3234.03 2236
3234.56 2104
3235.10 2109
3235.64 2011
3236.17 2066
3236.71 2109
3237.25 2114
3237.78 2255
3238.32 2248
3238.86 2250
3239.39 2267
3239.93 2315
3240.47 2241
3241.00 2231
3241.54 2114
3242.08 2203
3242.61 2172
3243.15 2169
3243.69 2191
3244.23 2245
3244.76 2186
3245.30 2135
3245.84 2311
3246.38 2423
3246.91 2366
3247.45 2466
3247.99 2507
3248.53 2512
3249.06 2527
3249.60 2581
3250.14 2669
3250.68 2760
3251.21 3074
3251.75 3380
3252.29 4022
3252.83 4574
3253.37 5406
3253.90 6045
3254.44 6325
3254.98 6322
3255.52 6123
3256.06 5704
3256.60 5039
3257.13 4240
3257.67 3840
3258.21 3416
3258.75 3222
3259.29 3133
3259.83 2966
3260.36 2910
3260.90 2882
3261.44 2962
3261.98 3117
3262.52 3142
3263.06 3329
3263.60 3439
3264.14 3589
3264.68 3631
3265.21 3516
3265.75 3519
3266.29 3694
3266.83 3648
3267.37 3532
3267.91 3694
3268.45 3659
3268.99 3694
3269.53 3553
3270.07 3371
3270.61 3190
3271.15 3053
3271.69 2991
3272.23 2922
3272.76 2848
3273.30 2918
3273.84 2940
3274.38 2875
3274.92 2762
3275.46 2810
3276.00 2711
3276.54 2649
3277.08 2540
3277.62 2606
3278.16 2537
3278.70 2586
3279.24 2646
3279.78 2666
3280.32 2576
3280.86 2601
3281.41 2594
3281.95 2551
3282.49 2642
3283.03 2590
3283.57 2619
3284.11 2610
3284.65 2672
3285.19 2579
3285.73 2717
3286.27 2780
3286.81 2803
3287.35 2854
3287.89 2785
3288.43 2788
3288.97 2719
3289.52 2719
3290.06 2708
3290.60 2867
3291.14 2916
3291.68 3164
3292.22 3321
3292.76 3435
3293.30 3593
3293.85 3718
3294.39 3979
3294.93 4021
3295.47 4246
3296.01 4353
3296.55 4566
3297.09 4511
3297.64 4527
3298.18 4520
3298.72 4386
3299.26 4250
3299.80 4139
3300.34 3846
3300.89 3711
3301.43 3623
3301.97 3399
3302.51 3303
3303.06 3306
3303.60 3279
3304.14 3143
3304.68 3077
3305.22 3047
3305.77 3119
3306.31 3020
3306.85 3035
3307.39 3015
3307.94 3023
3308.48 3060
3309.02 3072
3309.56 3043
3310.11 3258
3310.65 3220
3311.19 3326
3311.74 3398
3312.28 3397
3312.82 3472
3313.36 3334
3313.91 3298
3314.45 3327
3314.99 3422
3315.54 3450
3316.08 3582
3316.62 3840
3317.17 3989
3317.71 4253
3318.25 4417
3318.80 4834
3319.34 5372
3319.88 5865
3320.43 6246
3320.97 6290
3321.51 6393
3322.06 6367
3322.60 6063
3323.14 5620
3323.69 5287
3324.23 4965
3324.78 4931
3325.32 4662
3325.86 4538
3326.41 4617
3326.95 4522
3327.50 4280
3328.04 4256
3328.59 4414
3329.13 4131
3329.67 4148
3330.22 4133
3330.76 4338
3331.31 4674
3331.85 5052
3332.40 5751
3332.94 7049
3333.49 9488
3334.03 12911
3334.57 17529
3335.12 22805
3335.66 27195
3336.21 29885
3336.75 31403
3337.30 32251
3337.84 32317
3338.39 31414
3338.93 29694
3339.48 27003
3340.02 23175
3340.57 19399
3341.11 15952
3341.66 12743
3342.20 10370
3342.75 8287
3343.30 6859
3343.84 5864
3344.39 5107
3344.93 4550
3345.48 4278
3346.02 4032
3346.57 3821
3347.11 3736
3347.66 3610
3348.21 3441
3348.75 3438
3349.30 3326
3349.84 3249
3350.39 3119
3350.94 2864
3351.48 2874
3352.03 2768
3352.57 2660
3353.12 2647
3353.67 2672
3354.21 2741
3354.76 2734
3355.31 2904
3355.85 2969
3356.40 2964
3356.95 3111
3357.49 3069
3358.04 3125
3358.59 3086
3359.13 3122
3359.68 3095
3360.23 3075
3360.77 3036
3361.32 3036
3361.87 3050
3362.41 3108
3362.96 3165
3363.51 3077
3364.05 3080
3364.60 3134
3365.15 3244
3365.70 3203
3366.24 3155
3366.79 3096
3367.34 3056
3367.89 3079
3368.43 3015
3368.98 2927
3369.53 2880
3370.08 2945
3370.62 3048
3371.17 3243
3371.72 3471
3372.27 3968
3372.81 4584
3373.36 5166
3373.91 5900
3374.46 6561
3375.01 6764
3375.55 6899
3376.10 6805
3376.65 6489
3377.20 5885
3377.75 5348
3378.30 4865
3378.84 4358
3379.39 3953
3379.94 3577
3380.49 3248
3381.04 3058
3381.59 2896
3382.13 2802
3382.68 2678
3383.23 2584
3383.78 2563
3384.33 2408
3384.88 2457
3385.43 2466
3385.98 2417
3386.52 2322
3387.07 2232
3387.62 2185
3388.17 2203
3388.72 2223
3389.27 2236
3389.82 2238
3390.37 2211
3390.92 2270
3391.47 2270
3392.02 2349
3392.57 2231
3393.12 2276
3393.66 2322
3394.21 2323
3394.76 2401
3395.31 2430
3395.86 2456
3396.41 2464
3396.96 2635
3397.51 2716
3398.06 2836
3398.61 2824
3399.16 2929
3399.71 2956
3400.26 2822
3400.81 2701
3401.36 2739
3401.91 2785
3402.46 2611
3403.01 2474
3403.56 2435
3404.11 2389
3404.66 2334
3405.21 2257
3405.77 2214
3406.32 2204
3406.87 2209
3407.42 2197
3407.97 2189
3408.52 2097
3409.07 2377
3409.62 2471
3410.17 2444
3410.72 2559
3411.27 2647
3411.82 2970
3412.37 3057
3412.93 3136
3413.48 3072
3414.03 3080
3414.58 3110
3415.13 3056
3415.68 3116
3416.23 2958
3416.78 2864
3417.34 2820
3417.89 2819
3418.44 2826
3418.99 2864
3419.54 2894
3420.09 2787
3420.65 2668
3421.20 2634
3421.75 2536
3422.30 2387
3422.85 2324
3423.40 2287
3423.96 2153
3424.51 2117
3425.06 2241
3425.61 2222
3426.17 2278
3426.72 2190
3427.27 2164
3427.82 2095
3428.37 2068
3428.93 2061
3429.48 1971
3430.03 1977
3430.58 1923
3431.14 1952
3431.69 1987
3432.24 1983
3432.79 1883
3433.35 1948
3433.90 1954
3434.45 1939
3435.01 1964
3435.56 2096
3436.11 2125
3436.66 2090
3437.22 2169
3437.77 2187
3438.32 2247
3438.88 2298
3439.43 2166
3439.98 2172
3440.54 2200
3441.09 2109
3441.64 2082
3442.20 2114
3442.75 2052
3443.30 2063
3443.86 1963
3444.41 1942
3444.96 1906
3445.52 1909
3446.07 1867
3446.63 1905
3447.18 1889
3447.73 1804
3448.29 1787
3448.84 1819
3449.40 1813
3449.95 1755
3450.50 1759
3451.06 1827
3451.61 1818
3452.17 1805
3452.72 1788
3453.27 1777
3453.83 1721
3454.38 1823
3454.94 1875
3455.49 1862
3456.05 1772
3456.60 1788
3457.16 1831
3457.71 1829
3458.27 1901
3458.82 1832
3459.38 1824
3459.93 1843
3460.49 1819
3461.04 1855
3461.60 1900
3462.15 1947
3462.71 1927
3463.26 1952
3463.82 1942
3464.37 2014
3464.93 2006
3465.48 1978
3466.04 2003
3466.59 2008
3467.15 1892
3467.70 1971
3468.26 2034
3468.81 2020
3469.37 2010
3469.93 2075
3470.48 2146
3471.04 2188
3471.59 2273
3472.15 2345
3472.70 2214
3473.26 2175
3473.82 2263
3474.37 2195
3474.93 2087
3475.48 2114
3476.04 2189
3476.60 2166
3477.15 2175
3477.71 2143
3478.27 2204
3478.82 2346
3479.38 2418
3479.93 2413
3480.49 2366
3481.05 2404
3481.60 2432
3482.16 2473
3482.72 2456
3483.27 2383
3483.83 2454
3484.39 2690
3484.95 2665
3485.50 2620
3486.06 2636
3486.62 2617
3487.17 2656
3487.73 2561
3488.29 2610
3488.84 2812
3489.40 2839
3489.96 3295
3490.52 3628
3491.07 4562
3491.63 5668
3492.19 7013
3492.75 8469
3493.30 9411
3493.86 9896
3494.42 9565
3494.98 8736
3495.53 7505
3496.09 6503
3496.65 5478
3497.21 4617
3497.77 4111
3498.32 3611
3498.88 3413
3499.44 3276
3500.00 3159
3500.56 3078
3501.11 3051
3501.67 2985
3502.23 3106
3502.79 3233
3503.35 3422
3503.91 3567
3504.46 3848
3505.02 4191
3505.58 4386
3506.14 4559
3506.70 4699
3507.26 4514
3507.81 4322
3508.37 4056
3508.93 3827
3509.49 3696
3510.05 3514
3510.61 3479
3511.17 3407
3511.73 3482
3512.29 3488
3512.85 3348
3513.40 3390
3513.96 3249
3514.52 3081
3515.08 2799
3515.64 2607
3516.20 2428
3516.76 2357
3517.32 2295
3517.88 2278
3518.44 2237
3519.00 2240
3519.56 2141
3520.12 2183
3520.68 2249
3521.24 2207
3521.80 2208
3522.36 2197
3522.92 2170
3523.48 2204
3524.04 2306
3524.60 2346
3525.16 2235
3525.72 2279
3526.28 2206
3526.84 2268
3527.40 2325
3527.96 2255
3528.52 2231
3529.08 2243
3529.64 2237
3530.20 2238
3530.76 2297
3531.32 2248
3531.88 2339
3532.44 2246
3533.00 2195
3533.56 2136
3534.12 2168
3534.68 2114
3535.25 2114
3535.81 2046
3536.37 2126
3536.93 2090
3537.49 2061
3538.05 1987
3538.61 2054
3539.17 2098
3539.73 2084
3540.30 2020
3540.86 2091
3541.42 2192
3541.98 2152
3542.54 2146
3543.10 2175
3543.66 2307
3544.23 2349
3544.79 2317
3545.35 2336
3545.91 2284
3546.47 2231
3547.03 2235
3547.60 2195
3548.16 2160
3548.72 2111
3549.28 2033
3549.84 2095
3550.41 2069
3550.97 2013
3551.53 2046
3552.09 1984
3552.65 1950
3553.22 1999
3553.78 2000
3554.34 1896
3554.90 1856
3555.47 1889
3556.03 1896
3556.59 1867
3557.15 1793
3557.72 1855
3558.28 1829
3558.84 1831
3559.41 1815
3559.97 1881
3560.53 1944
3561.09 1875
3561.66 1899
3562.22 1877
3562.78 1909
3563.35 1849
3563.91 2005
3564.47 2105
3565.04 2043
3565.60 2109
3566.16 2203
3566.73 2164
3567.29 2198
3567.85 2181
3568.42 2183
3568.98 2160
3569.54 2057
3570.11 1932
3570.67 1914
3571.23 1896
3571.80 1845
3572.36 1802
3572.93 1872
3573.49 1876
3574.05 1925
3574.62 1919
3575.18 2046
3575.75 2212
3576.31 2287
3576.87 2393
3577.44 2515
3578.00 2714
3578.57 2706
3579.13 2637
3579.70 2601
3580.26 2562
3580.82 2406
3581.39 2312
3581.95 2217
3582.52 2101
3583.08 2077
3583.65 2013
3584.21 1957
3584.78 1880
3585.34 1886
3585.91 1876
3586.47 1824
3587.04 1789
3587.60 1786
3588.17 1685
3588.73 1719
3589.30 1747
3589.86 1813
3590.43 1703
3590.99 1738
3591.56 1637
3592.12 1667
3592.69 1663
3593.25 1672
3593.82 1636
3594.39 1691
3594.95 1686
3595.52 1647
3596.08 1693
3596.65 1768
3597.21 1790
3597.78 1829
3598.35 1801
3598.91 1799
3599.48 1874
3600.04 1802
3600.61 1751
3601.18 1731
3601.74 1752
3602.31 1822
3602.87 1757
3603.44 1744
3604.01 1724
3604.57 1702
3605.14 1794
3605.71 1789
3606.27 1750
3606.84 1757
3607.41 1684
3607.97 1673
3608.54 1683
3609.11 1686
3609.67 1697
3610.24 1771
3610.81 1677
3611.37 1673
3611.94 1698
3612.51 1626
3613.07 1633
3613.64 1684
3614.21 1716
3614.78 1767
3615.34 1899
3615.91 2188
3616.48 2464
3617.04 2810
3617.61 3227
3618.18 3707
3618.75 3996
3619.31 4124
3619.88 4275
3620.45 4171
3621.02 3961
3621.58 3619
3622.15 3357
3622.72 3105
3623.29 2771
3623.86 2527
3624.42 2275
3624.99 2043
3625.56 1890
3626.13 1814
3626.70 1729
3627.26 1712
3627.83 1671
3628.40 1705
3628.97 1629
3629.54 1658
3630.11 1618
3630.67 1586
3631.24 1682
3631.81 1667
3632.38 1645
3632.95 1608
3633.52 1664
3634.08 1682
3634.65 1701
3635.22 1664
3635.79 1612
3636.36 1637
3636.93 1719
3637.50 1663
3638.07 1703
3638.64 1640
3639.20 1600
3639.77 1633
3640.34 1690
3640.91 1767
3641.48 1815
3642.05 1877
3642.62 1934
3643.19 1880
3643.76 1927
3644.33 1925
3644.90 1918
3645.47 1973
3646.04 1878
3646.61 1895
3647.18 1881
3647.75 1820
3648.32 1904
3648.89 1880
3649.46 1875
3650.03 1920
3650.60 1947
3651.17 1939
3651.74 1951
3652.31 2012
3652.88 2122
3653.45 2091
3654.02 2267
3654.59 2210
3655.16 2144
3655.73 2288
3656.30 2241
3656.87 2271
3657.44 2207
3658.01 2219
3658.58 2131
3659.15 2140
3659.72 2176
3660.29 2198
3660.86 2160
3661.43 2251
3662.00 2147
3662.58 2135
3663.15 2083
3663.72 1993
3664.29 1963
3664.86 1958
3665.43 1917
3666.00 2013
3666.57 2045
3667.14 2073
3667.72 2033
3668.29 2035
3668.86 1984
3669.43 1928
3670.00 1967
3670.57 1935
3671.14 1932
3671.72 1904
3672.29 1852
3672.86 1839
3673.43 1833
3674.00 1898
3674.57 1837
3675.15 1878
3675.72 1848
3676.29 1834
3676.86 1799
3677.43 1848
3678.01 1835
3678.58 1898
3679.15 1941
3679.72 2061
3680.30 2108
3680.87 2036
3681.44 2064
3682.01 2096
3682.58 2004
3683.16 1915
3683.73 1924
3684.30 1837
3684.88 1802
3685.45 1711
3686.02 1684
3686.59 1675
3687.17 1661
3687.74 1602
3688.31 1626
3688.88 1830
3689.46 1811
3690.03 1833
3690.60 1916
3691.18 2019
3691.75 1993
3692.32 1946
3692.90 2038
3693.47 2039
3694.04 1994
3694.62 1893
3695.19 1900
3695.76 1890
3696.34 1744
3696.91 1692
3697.48 1768
3698.06 1708
3698.63 1671
3699.21 1692
3699.78 1783
3700.35 1673
3700.93 1648
3701.50 1683
3702.08 1700
3702.65 1759
3703.22 1781
3703.80 1678
3704.37 1743
3704.95 1795
3705.52 1786
3706.09 1845
3706.67 1832
3707.24 1830
3707.82 1833
3708.39 1804
3708.97 1823
3709.54 1785
3710.12 1787
3710.69 1820
3711.26 1808
3711.84 1802
3712.41 1657
3712.99 1730
3713.56 1697
3714.14 1677
3714.71 1744
3715.29 1737
3715.86 1721
3716.44 1755
3717.01 1687
3717.59 1702
3718.16 1812
3718.74 1815
3719.32 1698
3719.89 1710
3720.47 1683
3721.04 1689
3721.62 1776
3722.19 1668
3722.77 1619
3723.34 1658
3723.92 1607
3724.49 1561
3725.07 1588
3725.65 1569
3726.22 1513
3726.80 1555
3727.37 1660
3727.95 1635
3728.53 1556
3729.10 1593
3729.68 1742
3730.25 1754
3730.83 1898
3731.41 2099
3731.98 2493
3732.56 2803
3733.14 3134
3733.71 3228
3734.29 3388
3734.87 3617
3735.44 3463
3736.02 3213
3736.60 3133
3737.17 2797
3737.75 2626
3738.33 2426
3738.90 2314
3739.48 2196
3740.06 2067
3740.63 1876
3741.21 1885
3741.79 1798
3742.36 1759
3742.94 1737
3743.52 1714
3744.10 1662
3744.67 1597
3745.25 1677
3745.83 1619
3746.40 1553
3746.98 1573
3747.56 1579
3748.14 1501
3748.71 1546
3749.29 1532
3749.87 1557
3750.45 1571
3751.03 1620
3751.60 1551
3752.18 1574
3752.76 1605
3753.34 1643
3753.92 1543
3754.49 1607
3755.07 1577
3755.65 1632
3756.23 1569
3756.81 1604
3757.38 1603
3757.96 1712
3758.54 1649
3759.12 1702
3759.70 1659
3760.28 1739
3760.85 1809
3761.43 1812
3762.01 1821
3762.59 1909
3763.17 1942
3763.75 1909
3764.33 1959
3764.91 1988
3765.48 1983
3766.06 1977
3766.64 1870
3767.22 1789
3767.80 1755
3768.38 1752
3768.96 1851
3769.54 1852
3770.12 1882
3770.70 1886
3771.28 1988
3771.85 1955
3772.43 1931
3773.01 1856
3773.59 1805
3774.17 1850
3774.75 1870
3775.33 1799
3775.91 1851
3776.49 1741
3777.07 1729
3777.65 1636
3778.23 1568
3778.81 1596
3779.39 1623
3779.97 1672
3780.55 1648
3781.13 1626
3781.71 1555
3782.29 1610
3782.87 1601
3783.45 1541
3784.03 1550
3784.61 1545
3785.19 1565
3785.77 1534
3786.35 1503
3786.93 1565
3787.51 1511
3788.10 1541
3788.68 1575
3789.26 1677
3789.84 1592
3790.42 1481
3791.00 1554
3791.58 1594
3792.16 1611
3792.74 1608
3793.32 1601
3793.90 1613
3794.48 1624
3795.07 1602
3795.65 1647
3796.23 1643
3796.81 1629
3797.39 1596
3797.97 1707
3798.55 1647
3799.14 1642
3799.72 1603
3800.30 1706
3800.88 1663
3801.46 1758
3802.04 1801
3802.62 1821
3803.21 1849
3803.79 1832
3804.37 1759
3804.95 1775
3805.53 1836
3806.12 1851
3806.70 1862
3807.28 1933
3807.86 2018
3808.44 2123
3809.03 2267
3809.61 2332
3810.19 2355
3810.77 2376
3811.36 2336
3811.94 2183
3812.52 2249
3813.10 2120
3813.69 2155
3814.27 2163
3814.85 1994
3815.43 1967
3816.02 1956
3816.60 2016
3817.18 1991
3817.77 1969
3818.35 2012
3818.93 1802
3819.51 1862
3820.10 1840
3820.68 1797
3821.26 1673
3821.85 1739
3822.43 1853
3823.01 1823
3823.60 1881
3824.18 1975
3824.76 1950
3825.35 2019
3825.93 1993
3826.51 1957
3827.10 1863
3827.68 1885
3828.27 1844
3828.85 1798
3829.43 1791
3830.02 1870
3830.60 1837
3831.18 1919
3831.77 1858
3832.35 1795
3832.94 1855
3833.52 1908
3834.10 1838
3834.69 1857
3835.27 1895
3835.86 1852
3836.44 1855
3837.03 1914
3837.61 2006
3838.19 2030
3838.78 1980
3839.36 1854
3839.95 1877
3840.53 1875
3841.12 1859
3841.70 1845
3842.29 1882
3842.87 1937
3843.46 1904
3844.04 1974
3844.63 2004
3845.21 2090
3845.80 2111
3846.38 2203
3846.97 2386
3847.55 2401
3848.14 2371
3848.72 2403
3849.31 2222
3849.89 2257
3850.48 2178
3851.06 2012
3851.65 1988
3852.23 1950
3852.82 1937
3853.41 1962
3853.99 1915
3854.58 1940
3855.16 1952
3855.75 2022
3856.33 2069
3856.92 2098
3857.51 2112
3858.09 2140
3858.68 2281
3859.26 2643
3859.85 3098
3860.44 3727
3861.02 4482
3861.61 4984
3862.20 5463
3862.78 5720
3863.37 5549
3863.95 5421
3864.54 5096
3865.13 4614
3865.71 4204
3866.30 3645
3866.89 3299
3867.47 2940
3868.06 2706
3868.65 2567
3869.23 2235
3869.82 2183
3870.41 2063
3870.99 2019
3871.58 1999
3872.17 2004
3872.76 2005
3873.34 2005
3873.93 2120
3874.52 2048
3875.10 2090
3875.69 2012
3876.28 1934
3876.87 1917
3877.45 1882
3878.04 1837
3878.63 1873
3879.22 1835
3879.80 1834
3880.39 1810
3880.98 1829
3881.57 1839
3882.15 1861
3882.74 1762
3883.33 1704
3883.92 1703
3884.51 1744
3885.09 1716
3885.68 1758
3886.27 1702
3886.86 1780
3887.45 1794
3888.04 1791
3888.62 1939
3889.21 2034
3889.80 2133
3890.39 2134
3890.98 2175
3891.57 2112
3892.15 2097
3892.74 2205
3893.33 2093
3893.92 2073
3894.51 2009
3895.10 2000
3895.69 1905
3896.28 1909
3896.86 1937
3897.45 1982
3898.04 1962
3898.63 1971
3899.22 2013
3899.81 2095
3900.40 2220
3900.99 2247
3901.58 2215
3902.17 2250
3902.76 2103
3903.34 2098
3903.93 1997
3904.52 1924
3905.11 1837
3905.70 1732
3906.29 1731
3906.88 1753
3907.47 1747
3908.06 1665
3908.65 1709
3909.24 1752
3909.83 1695
3910.42 1684
3911.01 1597
3911.60 1643
3912.19 1670
3912.78 1639
3913.37 1577
3913.96 1523
3914.55 1568
3915.14 1574
3915.73 1514
3916.32 1546
3916.91 1569
3917.50 1533
3918.09 1605
3918.68 1600
3919.28 1543
3919.87 1515
3920.46 1514
3921.05 1464
3921.64 1546
3922.23 1542
3922.82 1548
3923.41 1557
3924.00 1509
3924.59 1495
3925.18 1514
3925.77 1556
3926.37 1568
3926.96 1556
3927.55 1510
3928.14 1431
3928.73 1448
3929.32 1502
3929.91 1513
3930.51 1524
3931.10 1425
3931.69 1519
3932.28 1528
3932.87 1506
3933.46 1490
3934.05 1490
3934.65 1469
3935.24 1464
3935.83 1383
3936.42 1438
3937.01 1436
3937.61 1539
3938.20 1520
3938.79 1569
3939.38 1599
3939.97 1581
3940.57 1632
3941.16 1625
3941.75 1637
3942.34 1607
3942.94 1658
3943.53 1591
3944.12 1605
3944.71 1593
3945.31 1538
3945.90 1606
3946.49 1543
3947.08 1502
3947.68 1531
3948.27 1478
3948.86 1442
3949.45 1400
3950.05 1384
3950.64 1401
3951.23 1408
3951.83 1468
3952.42 1468
3953.01 1403
3953.61 1447
3954.20 1550
3954.79 1506
3955.39 1445
3955.98 1433
3956.57 1553
3957.17 1598
3957.76 1588
3958.35 1587
3958.95 1600
3959.54 1730
3960.13 1622
3960.73 1636
3961.32 1673
3961.92 1650
3962.51 1633
3963.10 1658
3963.70 1546
3964.29 1506
3964.88 1628
3965.48 1577
3966.07 1710
3966.67 1653
3967.26 1631
3967.86 1713
3968.45 1817
3969.04 1683
3969.64 1670
3970.23 1785
3970.83 1703
3971.42 1613
3972.02 1586
3972.61 1573
3973.21 1525
3973.80 1532
3974.40 1578
3974.99 1581
3975.58 1571
3976.18 1630
3976.77 1731
3977.37 1776
3977.96 1789
3978.56 1847
3979.15 1848
3979.75 1696
3980.35 1712
3980.94 1721
3981.54 1694
3982.13 1704
3982.73 1679
3983.32 1609
3983.92 1577
3984.51 1680
3985.11 1685
3985.70 1633
3986.30 1665
3986.90 1679
3987.49 1641
3988.09 1696
3988.68 1692
3989.28 1603
3989.87 1612
3990.47 1675
3991.07 1612
3991.66 1636
3992.26 1592
3992.85 1606
3993.45 1618
3994.05 1716
3994.64 1692
3995.24 1702
3995.84 1698
3996.43 1699
3997.03 1710
3997.62 1698
3998.22 1724
3998.82 1859
3999.41 1822
4000.01 1808
4000.61 1842
4001.20 1762
4001.80 1741
4002.40 1698
4003.00 1716
4003.59 1772
4004.19 1647
4004.79 1644
4005.38 1607
4005.98 1589
4006.58 1612
4007.17 1661
4007.77 1674
4008.37 1604
4008.97 1522
4009.56 1499
4010.16 1474
4010.76 1533
4011.36 1513
4011.95 1543
4012.55 1570
4013.15 1563
4013.75 1587
4014.34 1625
4014.94 1699
4015.54 1705
4016.14 1686
4016.74 1603
4017.33 1685
4017.93 1761
4018.53 1782
4019.13 1757
4019.73 1757
4020.32 1787
4020.92 1730
4021.52 1695
4022.12 1711
4022.72 1655
4023.32 1594
4023.91 1600
4024.51 1555
4025.11 1600
4025.71 1615
4026.31 1701
4026.91 1659
4027.51 1625
4028.10 1675
4028.70 1764
4029.30 1814
4029.90 1740
4030.50 1751
4031.10 1722
4031.70 1773
4032.30 1730
4032.90 1730
4033.49 1733
4034.09 1717
4034.69 1760
4035.29 1767
4035.89 1796
4036.49 1796
4037.09 1746
4037.69 1690
4038.29 1685
4038.89 1602
4039.49 1519
4040.09 1485
4040.69 1472
4041.29 1484
4041.89 1463
4042.49 1433
4043.09 1400
4043.69 1464
4044.29 1505
4044.89 1463
4045.49 1417
4046.09 1468
4046.69 1482
4047.29 1465
4047.89 1436
4048.49 1489
4049.09 1500
4049.69 1508
4050.29 1452
4050.89 1491
4051.49 1455
4052.09 1492
4052.69 1490
4053.29 1461
4053.89 1469
4054.49 1438
4055.09 1441
4055.69 1509
4056.30 1485
4056.90 1444
4057.50 1405
4058.10 1413
4058.70 1345
4059.30 1386
4059.90 1356
4060.50 1405
4061.10 1398
4061.71 1529
4062.31 1469
4062.91 1498
4063.51 1592
4064.11 1682
4064.71 1683
4065.31 1721
4065.92 1843
4066.52 1904
4067.12 1828
4067.72 1883
4068.32 1795
4068.92 1766
4069.53 1694
4070.13 1664
4070.73 1641
4071.33 1486
4071.93 1483
4072.54 1416
4073.14 1455
4073.74 1431
4074.34 1431
4074.94 1334
4075.55 1313
4076.15 1359
4076.75 1319
4077.35 1373
4077.96 1432
4078.56 1381
4079.16 1310
4079.76 1267
4080.37 1271
4080.97 1378
4081.57 1304
4082.17 1357
4082.78 1337
4083.38 1351
4083.98 1343
4084.59 1282
4085.19 1272
4085.79 1283
4086.39 1269
4087.00 1345
4087.60 1358
4088.20 1356
4088.81 1365
4089.41 1419
4090.01 1363
4090.62 1380
4091.22 1385
4091.82 1361
4092.43 1339
4093.03 1367
4093.63 1297
4094.24 1356
4094.84 1360
4095.45 1410
4096.05 1411
4096.65 1408
4097.26 1398
4097.86 1410
4098.47 1440
4099.07 1467
4099.67 1384
4100.28 1403
4100.88 1348
4101.49 1407
4102.09 1359
4102.69 1416
4103.30 1484
4103.90 1431
4104.51 1470
4105.11 1429
4105.72 1391
4106.32 1382
4106.93 1481
4107.53 1433
4108.13 1396
4108.74 1354
4109.34 1342
4109.95 1353
4110.55 1338
4111.16 1284
4111.76 1287
4112.37 1273
4112.97 1321
4113.58 1354
4114.18 1349
4114.79 1376
4115.39 1372
4116.00 1318
4116.60 1331
4117.21 1315
4117.82 1304
4118.42 1308
4119.03 1299
4119.63 1272
4120.24 1319
4120.84 1369
4121.45 1314
4122.05 1322
4122.66 1281
4123.27 1386
4123.87 1380
4124.48 1342
4125.08 1377
4125.69 1364
4126.30 1337
4126.90 1352
4127.51 1375
4128.11 1308
4128.72 1295
4129.33 1318
4129.93 1333
4130.54 1301
4131.15 1270
4131.75 1298
4132.36 1347
4132.96 1326
4133.57 1334
4134.18 1324
4134.78 1400
4135.39 1402
4136.00 1434
4136.60 1464
4137.21 1514
4137.82 1517
4138.43 1492
4139.03 1522
4139.64 1500
4140.25 1556
4140.85 1506
4141.46 1561
4142.07 1537
4142.68 1576
4143.28 1584
4143.89 1649
4144.50 1720
4145.10 1584
4145.71 1550
4146.32 1619
4146.93 1619
4147.53 1532
4148.14 1513
4148.75 1468
4149.36 1442
4149.97 1347
4150.57 1330
4151.18 1324
4151.79 1312
4152.40 1342
4153.00 1347
4153.61 1307
4154.22 1328
4154.83 1289
4155.44 1230
4156.05 1240
4156.65 1271
4157.26 1284
4157.87 1360
4158.48 1298
4159.09 1287
4159.70 1294
4160.30 1371
4160.91 1381
4161.52 1339
4162.13 1344
4162.74 1392
4163.35 1370
4163.96 1338
4164.56 1419
4165.17 1313
4165.78 1384
4166.39 1415
4167.00 1442
4167.61 1381
4168.22 1406
4168.83 1493
4169.44 1492
4170.05 1547
4170.66 1657
4171.26 1775
4171.87 1831
4172.48 1866
4173.09 1908
4173.70 1921
4174.31 1918
4174.92 1878
4175.53 1839
4176.14 1782
4176.75 1695
4177.36 1679
4177.97 1607
4178.58 1584
4179.19 1611
4179.80 1543
4180.41 1543
4181.02 1459
4181.63 1411
4182.24 1359
4182.85 1348
4183.46 1413
4184.07 1384
4184.68 1415
4185.29 1375
4185.90 1324
4186.51 1325
4187.12 1336
4187.73 1365
4188.34 1333
4188.95 1297
4189.56 1349
4190.18 1373
4190.79 1322
4191.40 1351
4192.01 1386
4192.62 1376
4193.23 1437
4193.84 1488
4194.45 1511
4195.06 1542
4195.67 1488
4196.28 1582
4196.90 1559
4197.51 1599
4198.12 1499
4198.73 1468
4199.34 1471
4199.95 1448
4200.56 1351
4201.18 1388
4201.79 1366
4202.40 1364
4203.01 1409
4203.62 1348
4204.23 1347
4204.85 1343
4205.46 1346
4206.07 1454
4206.68 1470
4207.29 1491
4207.90 1507
4208.52 1438
4209.13 1407
4209.74 1386
4210.35 1467
4210.97 1542
4211.58 1554
4212.19 1583
4212.80 1539
4213.41 1477
4214.03 1560
4214.64 1519
4215.25 1522
4215.86 1529
4216.48 1521
4217.09 1543
4217.70 1471
4218.32 1513
4218.93 1524
4219.54 1566
4220.15 1625
4220.77 1674
4221.38 1732
4221.99 1760
4222.61 1817
4223.22 1825
4223.83 1904
4224.44 1857
4225.06 1886
4225.67 1809
4226.28 1727
4226.90 1861
4227.51 1859
4228.13 2026
4228.74 2167
4229.35 2254
4229.97 2255
4230.58 2276
4231.19 2119
4231.81 1991
4232.42 1902
4233.03 1874
4233.65 1747
4234.26 1701
4234.88 1684
4235.49 1583
4236.10 1575
4236.72 1643
4237.33 1534
4237.95 1485
4238.56 1542
4239.17 1503
4239.79 1486
4240.40 1508
4241.02 1533
4241.63 1551
4242.25 1500
4242.86 1528
4243.48 1599
4244.09 1594
4244.71 1595
4245.32 1647
4245.93 1569
4246.55 1569
4247.16 1577
4247.78 1670
4248.39 1651
4249.01 1597
4249.62 1576
4250.24 1571
4250.85 1552
4251.47 1568
4252.08 1570
4252.70 1544
4253.32 1497
4253.93 1581
4254.55 1529
4255.16 1508
4255.78 1471
4256.39 1475
4257.01 1533
4257.62 1542
4258.24 1560
4258.85 1535
4259.47 1514
4260.09 1595
4260.70 1605
4261.32 1643
4261.93 1662
4262.55 1718
4263.17 1797
4263.78 1851
4264.40 1938
4265.01 1952
4265.63 1934
4266.25 1864
4266.86 1816
4267.48 1807
4268.10 1751
4268.71 1690
4269.33 1674
4269.94 1671
4270.56 1633
4271.18 1593
4271.79 1614
4272.41 1616
4273.03 1575
4273.64 1604
4274.26 1614
4274.88 1580
4275.49 1633
4276.11 1748
4276.73 1852
4277.35 1986
4277.96 2111
4278.58 2263
4279.20 2180
4279.81 2176
4280.43 2027
4281.05 1945
4281.67 1876
4282.28 1748
4282.90 1681
4283.52 1617
4284.14 1663
4284.75 1568
4285.37 1540
4285.99 1530
4286.61 1492
4287.22 1454
4287.84 1480
4288.46 1458
4289.08 1426
4289.70 1439
4290.31 1433
4290.93 1443
4291.55 1381
4292.17 1321
4292.79 1358
4293.40 1392
4294.02 1422
4294.64 1411
4295.26 1440
4295.88 1388
4296.50 1297
4297.11 1435
4297.73 1420
4298.35 1344
4298.97 1347
4299.59 1415
4300.21 1423
4300.83 1437
4301.44 1420
4302.06 1467
4302.68 1457
4303.30 1500
4303.92 1472
4304.54 1464
4305.16 1459
4305.78 1499
4306.40 1477
4307.02 1494
4307.63 1525
4308.25 1516
4308.87 1489
4309.49 1489
4310.11 1541
4310.73 1522
4311.35 1523
4311.97 1532
4312.59 1546
4313.21 1532
4313.83 1579
4314.45 1592
4315.07 1583
4315.69 1571
4316.31 1555
4316.93 1624
4317.55 1547
4318.17 1508
4318.79 1544
4319.41 1578
4320.03 1578
4320.65 1531
4321.27 1622
4321.89 1526
4322.51 1537
4323.13 1598
4323.75 1708
4324.37 1723
4324.99 1746
4325.61 1748
4326.23 1841
4326.85 1858
4327.47 1881
4328.09 1918
4328.71 1886
4329.33 1920
4329.96 1944
4330.58 2074
4331.20 2308
4331.82 2654
4332.44 2932
4333.06 3287
4333.68 3600
4334.30 3959
4334.92 4000
4335.54 3715
4336.17 3581
4336.79 3516
4337.41 3333
4338.03 3213
4338.65 3276
4339.27 3359
4339.89 3139
4340.52 3066
4341.14 2921
4341.76 2772
4342.38 2572
4343.00 2419
4343.62 2466
4344.25 2521
4344.87 2589
4345.49 2794
4346.11 2939
4346.73 3173
4347.36 3342
4347.98 3644
4348.60 3656
4349.22 3794
4349.84 3652
4350.47 3358
4351.09 3206
4351.71 3334
4352.33 3325
4352.96 3410
4353.58 3426
4354.20 3333
4354.82 3217
4355.45 2955
4356.07 2742
4356.69 2474
4357.31 2330
4357.94 2246
4358.56 2181
4359.18 2139
4359.81 2068
4360.43 2102
4361.05 2104
4361.68 2102
4362.30 2047
4362.92 1989
4363.55 2017
4364.17 2053
4364.79 1945
4365.42 1936
4366.04 1898
4366.66 2002
4367.29 2002
4367.91 1991
4368.53 1944
4369.16 1929
4369.78 1882
4370.40 1822
4371.03 1821
4371.65 1808
4372.27 1815
4372.90 1737
4373.52 1779
4374.15 1817
4374.77 1645
4375.39 1672
4376.02 1659
4376.64 1687
4377.27 1713
4377.89 1639
4378.52 1690
4379.14 1711
4379.76 1737
4380.39 1594
4381.01 1723
4381.64 1751
4382.26 1730
4382.89 1731
4383.51 1716
4384.14 1731
4384.76 1719
4385.39 1766
4386.01 1774
4386.64 1735
4387.26 1711
4387.89 1771
4388.51 1663
4389.14 1674
4389.76 1663
4390.39 1645
4391.01 1717
4391.64 1719
4392.26 1753
4392.89 1724
4393.51 1721
4394.14 1639
4394.76 1630
4395.39 1621
4396.01 1591
4396.64 1608
4397.26 1536
4397.89 1591
4398.52 1556
4399.14 1562
4399.77 1586
4400.39 1576
4401.02 1518
4401.65 1497
4402.27 1579
4402.90 1585
4403.52 1475
4404.15 1557
4404.78 1569
4405.40 1461
4406.03 1511
4406.65 1500
4407.28 1457
4407.91 1499
4408.53 1501
4409.16 1545
4409.79 1530
4410.41 1537
4411.04 1598
4411.67 1543
4412.29 1485
4412.92 1528
4413.55 1499
4414.17 1477
4414.80 1434
4415.43 1461
4416.05 1482
4416.68 1511
4417.31 1506
4417.94 1487
4418.56 1427
4419.19 1415
4419.82 1443
4420.44 1512
4421.07 1494
4421.70 1431
4422.33 1464
4422.95 1442
4423.58 1469
4424.21 1443
4424.84 1410
4425.46 1390
4426.09 1424
4426.72 1425
4427.35 1358
4427.97 1318
4428.60 1382
4429.23 1376
4429.86 1358
4430.49 1315
4431.11 1371
4431.74 1397
4432.37 1367
4433.00 1374
4433.63 1355
4434.26 1343
4434.88 1386
4435.51 1346
4436.14 1355
4436.77 1321
4437.40 1336
4438.03 1356
4438.65 1377
4439.28 1381
4439.91 1373
4440.54 1421
4441.17 1382
4441.80 1382
4442.43 1337
4443.06 1311
4443.68 1383
4444.31 1450
4444.94 1421
4445.57 1406
4446.20 1439
4446.83 1477
4447.46 1478
4448.09 1554
4448.72 1531
4449.35 1534
4449.98 1522
4450.61 1512
4451.24 1432
4451.86 1379
4452.49 1439
4453.12 1401
4453.75 1456
4454.38 1382
4455.01 1393
4455.64 1411
4456.27 1524
4456.90 1495
4457.53 1589
4458.16 1596
4458.79 1572
4459.42 1569
4460.05 1596
4460.68 1480
4461.31 1339
4461.94 1339
4462.57 1327
4463.20 1343
4463.83 1283
4464.46 1271
4465.09 1272
4465.72 1249
4466.36 1290
4466.99 1289
4467.62 1287
4468.25 1336
4468.88 1303
4469.51 1334
4470.14 1320
4470.77 1352
4471.40 1298
4472.03 1296
4472.66 1312
4473.29 1367
4473.93 1312
4474.56 1337
4475.19 1293
4475.82 1282
4476.45 1241
4477.08 1292
4477.71 1276
4478.34 1271
4478.98 1297
4479.61 1324
4480.24 1364
4480.87 1367
4481.50 1340
4482.13 1385
4482.76 1341
4483.40 1338
4484.03 1377
4484.66 1352
4485.29 1368
4485.92 1394
4486.56 1395
4487.19 1487
4487.82 1456
4488.45 1433
4489.08 1416
4489.72 1397
4490.35 1384
4490.98 1397
4491.61 1425
4492.25 1433
4492.88 1463
4493.51 1419
4494.14 1343
4494.78 1401
4495.41 1409
4496.04 1314
4496.67 1364
4497.31 1384
4497.94 1392
4498.57 1465
4499.20 1383
4499.84 1483
4500.47 1603
4501.10 1605
4501.74 1624
4502.37 1796
4503.00 1965
4503.64 2029
4504.27 2025
4504.90 1943
4505.53 1877
4506.17 1841
4506.80 1739
4507.43 1621
4508.07 1547
4508.70 1570
4509.34 1593
4509.97 1586
4510.60 1602
4511.24 1538
4511.87 1689
4512.50 1668
4513.14 1626
4513.77 1641
4514.41 1639
4515.04 1555
4515.67 1614
4516.31 1553
4516.94 1563
4517.58 1538
4518.21 1431
4518.84 1427
4519.48 1459
4520.11 1420
4520.75 1487
4521.38 1527
4522.02 1558
4522.65 1541
4523.28 1567
4523.92 1578
4524.55 1585
4525.19 1626
4525.82 1736
4526.46 1740
4527.09 1765
4527.73 1869
4528.36 1973
4529.00 2196
4529.63 2574
4530.27 3160
4530.90 3803
4531.54 4362
4532.17 4822
4532.81 5101
4533.44 5046
4534.08 4810
4534.71 4408
4535.35 3985
4535.99 3529
4536.62 3100
4537.26 2665
4537.89 2370
4538.53 2155
4539.16 1970
4539.80 1804
4540.43 1717
4541.07 1608
4541.71 1586
4542.34 1483
4542.98 1479
4543.61 1529
4544.25 1547
4544.89 1448
4545.52 1406
4546.16 1446
4546.79 1418
4547.43 1372
4548.07 1390
4548.70 1392
4549.34 1337
4549.98 1305
4550.61 1340
4551.25 1337
4551.89 1349
4552.52 1346
4553.16 1381
4553.80 1460
4554.43 1365
4555.07 1382
4555.71 1370
4556.34 1344
4556.98 1368
4557.62 1402
4558.25 1425
4558.89 1442
4559.53 1445
4560.16 1453
4560.80 1500
4561.44 1570
4562.08 1531
4562.71 1508
4563.35 1575
4563.99 1629
4564.63 1565
4565.26 1522
4565.90 1623
4566.54 1602
4567.18 1615
4567.81 1651
4568.45 1781
4569.09 1913
4569.73 1924
4570.36 2041
4571.00 2125
4571.64 2108
4572.28 1997
4572.92 1938
4573.55 1884
4574.19 1797
4574.83 1762
4575.47 1761
4576.11 1679
4576.75 1562
4577.38 1540
4578.02 1516
4578.66 1486
4579.30 1466
4579.94 1423
4580.58 1391
4581.21 1386
4581.85 1456
4582.49 1511
4583.13 1453
4583.77 1419
4584.41 1460
4585.05 1416
4585.69 1465
4586.32 1525
4586.96 1524
4587.60 1541
4588.24 1655
4588.88 1669
4589.52 1667
4590.16 1775
4590.80 1652
4591.44 1640
4592.08 1665
4592.72 1684
4593.36 1708
4594.00 1666
4594.63 1696
4595.27 1646
4595.91 1546
4596.55 1544
4597.19 1484
4597.83 1528
4598.47 1449
4599.11 1402
4599.75 1407
4600.39 1387
4601.03 1362
4601.67 1437
4602.31 1543
4602.95 1541
4603.59 1482
4604.23 1454
4604.87 1468
4605.51 1369
4606.15 1443
4606.79 1427
4607.43 1464
4608.08 1442
4608.72 1437
4609.36 1527
4610.00 1460
4610.64 1521
4611.28 1557
4611.92 1446
4612.56 1531
4613.20 1435
4613.84 1445
4614.48 1406
4615.12 1403
4615.76 1393
4616.41 1362
4617.05 1427
4617.69 1441
4618.33 1398
4618.97 1323
4619.61 1319
4620.25 1304
4620.89 1324
4621.54 1309
4622.18 1297
4622.82 1258
4623.46 1240
4624.10 1262
4624.74 1265
4625.38 1255
4626.03 1239
4626.67 1296
4627.31 1306
4627.95 1289
4628.59 1262
4629.24 1305
4629.88 1284
4630.52 1292
4631.16 1312
4631.80 1367
4632.45 1382
4633.09 1473
4633.73 1498
4634.37 1617
4635.02 1494
4635.66 1478
4636.30 1419
4636.94 1423
4637.58 1467
4638.23 1496
4638.87 1564
4639.51 1558
4640.16 1501
4640.80 1574
4641.44 1620
4642.08 1562
4642.73 1562
4643.37 1530
4644.01 1542
4644.66 1466
4645.30 1391
4645.94 1391
4646.58 1430
4647.23 1391
4647.87 1384
4648.51 1332
4649.16 1397
4649.80 1406
4650.44 1431
4651.09 1417
4651.73 1472
4652.37 1535
4653.02 1582
4653.66 1603
4654.31 1559
4654.95 1588
4655.59 1537
4656.24 1554
4656.88 1458
4657.52 1416
4658.17 1395
4658.81 1345
4659.46 1338
4660.10 1282
4660.75 1273
4661.39 1241
4662.03 1276
4662.68 1267
4663.32 1232
4663.97 1240
4664.61 1256
4665.26 1185
4665.90 1192
4666.54 1214
4667.19 1204
4667.83 1181
4668.48 1214
4669.12 1250
4669.77 1187
4670.41 1165
4671.06 1255
4671.70 1200
4672.35 1123
4672.99 1251
4673.64 1229
4674.28 1231
4674.93 1256
4675.57 1231
4676.22 1282
4676.86 1260
4677.51 1238
4678.15 1250
4678.80 1289
4679.44 1299
4680.09 1344
4680.73 1380
4681.38 1334
4682.03 1343
4682.67 1398
4683.32 1363
4683.96 1349
4684.61 1365
4685.25 1348
4685.90 1319
4686.55 1312
4687.19 1283
4687.84 1400
4688.48 1400
4689.13 1418
4689.78 1424
4690.42 1447
4691.07 1414
4691.72 1515
4692.36 1467
4693.01 1490
4693.65 1466
4694.30 1446
4694.95 1470
4695.59 1382
4696.24 1394
4696.89 1351
4697.53 1370
4698.18 1484
4698.83 1596
4699.47 1543
4700.12 1570
4700.77 1525
4701.41 1553
4702.06 1607
4702.71 1629
4703.36 1524
4704.00 1468
4704.65 1431
4705.30 1405
4705.94 1426
4706.59 1561
4707.24 1503
4707.89 1552
4708.53 1473
4709.18 1394
4709.83 1463
4710.48 1396
4711.12 1426
4711.77 1357
4712.42 1383
4713.07 1401
4713.71 1416
4714.36 1402
4715.01 1435
4715.66 1411
4716.31 1432
4716.95 1444
4717.60 1392
4718.25 1402
4718.90 1430
4719.55 1486
4720.19 1495
4720.84 1483
4721.49 1493
4722.14 1480
4722.79 1526
4723.44 1458
4724.08 1559
4724.73 1539
4725.38 1579
4726.03 1550
4726.68 1506
4727.33 1532
4727.98 1601
4728.63 1546
4729.27 1558
4729.92 1551
4730.57 1435
4731.22 1436
4731.87 1489
4732.52 1404
4733.17 1395
4733.82 1359
4734.47 1356
4735.12 1370
4735.77 1353
4736.41 1395
4737.06 1386
4737.71 1388
4738.36 1336
4739.01 1333
4739.66 1336
4740.31 1429
4740.96 1410
4741.61 1449
4742.26 1465
4742.91 1621
4743.56 1484
4744.21 1497
4744.86 1434
4745.51 1410
4746.16 1454
4746.81 1436
4747.46 1421
4748.11 1464
4748.76 1401
4749.41 1440
4750.06 1504
4750.71 1524
4751.36 1516
4752.01 1521
4752.66 1573
4753.31 1585
4753.96 1636
4754.61 1594
4755.26 1555
4755.92 1635
4756.57 1522
4757.22 1492
4757.87 1492
4758.52 1561
4759.17 1536
4759.82 1645
4760.47 1670
4761.12 1713
4761.77 1749
4762.42 1856
4763.08 1844
4763.73 1790
4764.38 1763
4765.03 1734
4765.68 1681
4766.33 1653
4766.98 1547
4767.64 1527
4768.29 1531
4768.94 1478
4769.59 1457
4770.24 1450
4770.89 1526
4771.54 1549
4772.20 1510
4772.85 1498
4773.50 1540
4774.15 1512
4774.80 1473
4775.46 1452
4776.11 1441
4776.76 1414
4777.41 1428
4778.06 1424
4778.72 1423
4779.37 1439
4780.02 1442
4780.67 1429
4781.33 1425
4781.98 1511
4782.63 1556
4783.28 1531
4783.94 1535
4784.59 1465
4785.24 1464
4785.89 1428
4786.55 1482
4787.20 1449
4787.85 1447
4788.51 1532
4789.16 1512
4789.81 1637
4790.46 1677
4791.12 1721
4791.77 1692
4792.42 1700
4793.08 1805
4793.73 1693
4794.38 1648
4795.04 1668
4795.69 1640
4796.34 1673
4797.00 1631
4797.65 1654
4798.30 1674
4798.96 1779
4799.61 1797
4800.27 1913
4800.92 2143
4801.57 2239
4802.23 2209
4802.88 2264
4803.53 2209
4804.19 2153
4804.84 1956
4805.50 2098
4806.15 1914
4806.81 1843
4807.46 1725
4808.11 1681
4808.77 1685
4809.42 1702
4810.08 1635
4810.73 1592
4811.39 1624
4812.04 1658
4812.69 1600
4813.35 1638
4814.00 1688
4814.66 1755
4815.31 1862
4815.97 1753
4816.62 1783
4817.28 1789
4817.93 1781
4818.59 1841
4819.24 1849
4819.90 1864
4820.55 1856
4821.21 1890
4821.86 1940
4822.52 1983
4823.17 1996
4823.83 2095
4824.48 2230
4825.14 2188
4825.79 2225
4826.45 2178
4827.11 2068
4827.76 2007
4828.42 1948
4829.07 1914
4829.73 1950
4830.38 1968
4831.04 1867
4831.70 1905
4832.35 1867
4833.01 1980
4833.66 1986
4834.32 1889
4834.98 1923
4835.63 1998
4836.29 2068
4836.94 2104
4837.60 2115
4838.26 2213
4838.91 2242
4839.57 2182
4840.23 2322
4840.88 2328
4841.54 2324
4842.20 2266
4842.85 2288
4843.51 2312
4844.17 2296
4844.82 2267
4845.48 2223
4846.14 2161
4846.79 2278
4847.45 2261
4848.11 2197
4848.76 2279
4849.42 2408
4850.08 2457
4850.73 2542
4851.39 2625
4852.05 2538
4852.71 2610
4853.36 2602
4854.02 2467
4854.68 2317
4855.34 2384
4855.99 2429
4856.65 2585
4857.31 2821
4857.97 2983
4858.62 3157
4859.28 3409
4859.94 3475
4860.60 3519
4861.25 3327
4861.91 3183
4862.57 2956
4863.23 2691
4863.89 2522
4864.54 2508
4865.20 2513
4865.86 2511
4866.52 2391
4867.18 2393
4867.84 2473
4868.49 2524
4869.15 2499
4869.81 2349
4870.47 2259
4871.13 2256
4871.79 2286
4872.44 2293
4873.10 2209
4873.76 2218
4874.42 2186
4875.08 2234
4875.74 2147
4876.40 2166
4877.06 2199
4877.72 2171
4878.37 2189
4879.03 2256
4879.69 2302
4880.35 2383
4881.01 2353
4881.67 2279
4882.33 2215
4882.99 2101
4883.65 1986
4884.31 1990
4884.97 1968
4885.63 1808
4886.29 1784
4886.95 1838
4887.61 1828
4888.26 1857
4888.92 1869
4889.58 1886
4890.24 1853
4890.90 1866
4891.56 1953
4892.22 1996
4892.88 2008
4893.54 2049
4894.20 2024
4894.86 1901
4895.52 1944
4896.18 1916
4896.84 1868
4897.51 1817
4898.17 1819
4898.83 1825
4899.49 1955
4900.15 2008
4900.81 2099
4901.47 2062
4902.13 1969
4902.79 1910
4903.45 1852
4904.11 1883
4904.77 1849
4905.43 1671
4906.09 1618
4906.75 1587
4907.41 1529
4908.08 1546
4908.74 1600
4909.40 1614
4910.06 1525
4910.72 1584
4911.38 1602
4912.04 1524
4912.70 1528
4913.37 1534
4914.03 1551
4914.69 1540
4915.35 1521
4916.01 1508
4916.67 1454
4917.33 1438
4918.00 1396
4918.66 1447
4919.32 1449
4919.98 1445
4920.64 1451
4921.31 1391
4921.97 1358
4922.63 1376
4923.29 1387
4923.95 1364
4924.62 1317
4925.28 1348
4925.94 1375
4926.60 1353
4927.26 1382
4927.93 1363
4928.59 1440
4929.25 1376
4929.91 1461
4930.58 1443
4931.24 1435
4931.90 1435
4932.56 1351
4933.23 1317
4933.89 1383
4934.55 1318
4935.22 1314
4935.88 1371
4936.54 1348
4937.20 1321
4937.87 1306
4938.53 1369
4939.19 1298
4939.86 1314
4940.52 1338
4941.18 1315
4941.85 1321
4942.51 1376
4943.17 1369
4943.84 1365
4944.50 1375
4945.16 1330
4945.83 1298
4946.49 1377
4947.15 1338
4947.82 1371
4948.48 1286
4949.15 1341
4949.81 1338
4950.47 1355
4951.14 1305
4951.80 1279
4952.47 1334
4953.13 1312
4953.79 1340
4954.46 1373
4955.12 1324
4955.79 1338
4956.45 1360
4957.11 1325
4957.78 1337
4958.44 1445
4959.11 1499
4959.77 1598
4960.44 1759
4961.10 1812
4961.77 1970
4962.43 2001
4963.10 1974
4963.76 2021
4964.42 2067
4965.09 1984
4965.75 1984
4966.42 1923
4967.08 1798
4967.75 1715
4968.41 1618
4969.08 1545
4969.74 1461
4970.41 1395
4971.08 1323
4971.74 1278
4972.41 1306
4973.07 1346
4973.74 1328
4974.40 1304
4975.07 1390
4975.73 1427
4976.40 1364
4977.06 1383
4977.73 1458
4978.40 1478
4979.06 1485
4979.73 1361
4980.39 1359
4981.06 1322
4981.73 1342
4982.39 1271
4983.06 1313
4983.72 1272
4984.39 1338
4985.06 1334
4985.72 1336
4986.39 1358
4987.05 1353
4987.72 1323
4988.39 1358
4989.05 1358
4989.72 1291
4990.39 1319
4991.05 1282
4991.72 1293
4992.39 1287
4993.05 1292
4993.72 1303
4994.39 1314
4995.05 1251
4995.72 1247
4996.39 1240
4997.05 1296
4997.72 1240
4998.39 1227
4999.06 1282
4999.72 1283
5000.39 1286
5001.06 1264
5001.73 1196
5002.39 1216
5003.06 1212
5003.73 1271
5004.39 1194
5005.06 1137
5005.73 1193
5006.40 1166
5007.07 1233
5007.73 1206
5008.40 1215
5009.07 1241
5009.74 1219
5010.40 1226
5011.07 1243
5011.74 1195
5012.41 1244
5013.08 1236
5013.74 1192
5014.41 1152
5015.08 1178
5015.75 1119
5016.42 1178
5017.09 1155
5017.75 1164
5018.42 1167
5019.09 1155
5019.76 1165
5020.43 1152
5021.10 1134
5021.76 1119
5022.43 1172
5023.10 1268
5023.77 1269
5024.44 1230
5025.11 1260
5025.78 1234
5026.45 1213
5027.12 1196
5027.78 1155
5028.45 1235
5029.12 1203
5029.79 1102
5030.46 1128
5031.13 1143
5031.80 1121
5032.47 1128
5033.14 1157
5033.81 1147
5034.48 1104
5035.15 1178
5035.82 1126
5036.49 1086
5037.16 1126
5037.83 1152
5038.50 1193
5039.16 1177
5039.83 1141
5040.50 1100
5041.17 1114
5041.84 1110
5042.51 1174
5043.18 1149
5043.85 1197
5044.52 1223
5045.20 1192
5045.87 1182
5046.54 1146
5047.21 1163
5047.88 1179
5048.55 1208
5049.22 1164
5049.89 1102
5050.56 1136
5051.23 1166
5051.90 1190
5052.57 1163
5053.24 1167
5053.91 1161
5054.58 1192
5055.25 1126
5055.92 1166
5056.60 1196
5057.27 1137
5057.94 1156
5058.61 1125
5059.28 1157
5059.95 1155
5060.62 1144
5061.29 1114
5061.96 1077
5062.64 1118
5063.31 1206
5063.98 1187
5064.65 1108
5065.32 1157
5065.99 1132
5066.66 1148
5067.34 1152
5068.01 1177
5068.68 1128
5069.35 1077
5070.02 1091
5070.70 1139
5071.37 1139
5072.04 1097
5072.71 1151
5073.38 1115
5074.06 1106
5074.73 1169
5075.40 1194
5076.07 1164
5076.74 1139
5077.42 1167
5078.09 1210
5078.76 1203
5079.43 1217
5080.11 1204
5080.78 1213
5081.45 1266
5082.12 1240
5082.80 1285
5083.47 1303
5084.14 1203
5084.82 1193
5085.49 1220
5086.16 1220
5086.83 1211
5087.51 1229
5088.18 1187
5088.85 1175
5089.53 1270
5090.20 1346
5090.87 1351
5091.55 1348
5092.22 1402
5092.89 1403
5093.57 1290
5094.24 1336
5094.91 1324
5095.59 1343
5096.26 1248
5096.93 1214
5097.61 1168
5098.28 1189
5098.96 1200
5099.63 1203
5100.30 1204
5100.98 1271
5101.65 1197
5102.32 1192
5103.00 1205
5103.67 1249
5104.35 1260
5105.02 1262
5105.70 1317
5106.37 1265
5107.04 1309
5107.72 1345
5108.39 1284
5109.07 1198
5109.74 1216
5110.42 1276
5111.09 1236
5111.77 1221
5112.44 1203
5113.11 1219
5113.79 1213
5114.46 1226
5115.14 1209
5115.81 1249
5116.49 1247
5117.16 1260
5117.84 1324
5118.51 1405
5119.19 1495
5119.86 1597
5120.54 1605
5121.21 1570
5121.89 1659
5122.57 1573
5123.24 1579
5123.92 1429
5124.59 1406
5125.27 1409
5125.94 1320
5126.62 1303
5127.29 1277
5127.97 1237
5128.64 1282
5129.32 1325
5130.00 1263
5130.67 1295
5131.35 1312
5132.02 1303
5132.70 1256
5133.38 1264
5134.05 1289
5134.73 1289
5135.40 1271
5136.08 1322
5136.76 1287
5137.43 1279
5138.11 1316
5138.79 1278
5139.46 1258
5140.14 1286
5140.82 1303
5141.49 1279
5142.17 1265
5142.85 1209
5143.52 1180
5144.20 1169
5144.88 1176
5145.55 1149
5146.23 1139
5146.91 1174
5147.58 1143
5148.26 1138
5148.94 1130
5149.61 1104
5150.29 1184
5150.97 1217
5151.65 1171
5152.32 1185
5153.00 1237
5153.68 1212
5154.36 1225
5155.03 1227
5155.71 1160
5156.39 1242
5157.07 1191
5157.74 1240
5158.42 1164
5159.10 1247
5159.78 1242
5160.45 1299
5161.13 1236
5161.81 1192
5162.49 1172
5163.17 1146
5163.84 1202
5164.52 1177
5165.20 1168
5165.88 1233
5166.56 1255
5167.24 1218
5167.91 1302
5168.59 1235
5169.27 1218
5169.95 1217
5170.63 1194
5171.31 1143
5171.98 1206
5172.66 1108
5173.34 1132
5174.02 1077
5174.70 1098
5175.38 1089
5176.06 1087
5176.74 1087
5177.41 1136
5178.09 1199
5178.77 1168
5179.45 1146
5180.13 1222
5180.81 1238
5181.49 1214
5182.17 1170
5182.85 1178
5183.53 1147
5184.21 1115
5184.89 1056
5185.57 1096
5186.24 1079
5186.92 1110
5187.60 1135
5188.28 1049
5188.96 1073
5189.64 1098
5190.32 1093
5191.00 1113
5191.68 1092
5192.36 1135
5193.04 1091
5193.72 1114
5194.40 1114
5195.08 1121
5195.76 1141
5196.44 1109
5197.12 1093
5197.80 1081
5198.48 1091
5199.16 1104
5199.84 1066
5200.52 1061
5201.21 1102
5201.89 1131
5202.57 1036
5203.25 1079
5203.93 1064
5204.61 1036
5205.29 1085
5205.97 1064
5206.65 1143
5207.33 1127
5208.01 1145
5208.69 1172
5209.37 1162
5210.06 1202
5210.74 1228
5211.42 1202
5212.10 1179
5212.78 1216
5213.46 1183
5214.14 1185
5214.82 1212
5215.51 1241
5216.19 1229
5216.87 1345
5217.55 1272
5218.23 1280
5218.91 1195
5219.60 1213
5220.28 1184
5220.96 1161
5221.64 1170
5222.32 1228
5223.00 1214
5223.69 1253
5224.37 1287
5225.05 1281
5225.73 1276
5226.41 1193
5227.10 1173
5227.78 1152
5228.46 1168
5229.14 1171
5229.83 1179
5230.51 1147
5231.19 1168
5231.87 1196
5232.56 1234
5233.24 1238
5233.92 1241
5234.60 1212
5235.29 1221
5235.97 1138
5236.65 1168
5237.34 1191
5238.02 1221
5238.70 1209
5239.38 1283
5240.07 1279
5240.75 1193
5241.43 1230
5242.12 1266
5242.80 1316
5243.48 1233
5244.17 1237
5244.85 1193
5245.53 1200
5246.22 1294
5246.90 1221
5247.58 1256
5248.27 1224
5248.95 1226
5249.63 1214
5250.32 1239
5251.00 1185
5251.69 1241
5252.37 1325
5253.05 1300
5253.74 1322
5254.42 1291
5255.11 1282
5255.79 1249
5256.47 1256
5257.16 1224
5257.84 1207
5258.53 1184
5259.21 1197
5259.89 1189
5260.58 1207
5261.26 1261
5261.95 1288
5262.63 1373
5263.32 1343
5264.00 1363
5264.69 1330
5265.37 1333
5266.06 1366
5266.74 1345
5267.43 1369
5268.11 1364
5268.79 1336
5269.48 1314
5270.16 1237
5270.85 1315
5271.53 1221
5272.22 1259
5272.91 1241
5273.59 1273
5274.28 1231
5274.96 1214
5275.65 1264
5276.33 1335
5277.02 1199
5277.70 1174
5278.39 1265
5279.07 1204
5279.76 1214
5280.45 1242
5281.13 1296
5281.82 1284
5282.50 1340
5283.19 1284
5283.87 1343
5284.56 1349
5285.25 1303
5285.93 1267
5286.62 1193
5287.30 1250
5287.99 1215
5288.68 1270
5289.36 1262
5290.05 1260
5290.74 1246
5291.42 1244
5292.11 1250
5292.79 1257
5293.48 1225
5294.17 1211
5294.85 1301
5295.54 1292
5296.23 1234
5296.91 1312
5297.60 1396
5298.29 1412
5298.98 1418
5299.66 1434
5300.35 1476
5301.04 1483
5301.72 1511
5302.41 1533
5303.10 1511
5303.78 1551
5304.47 1619
5305.16 1678
5305.85 1774
5306.53 1888
5307.22 1861
5307.91 1918
5308.60 1889
5309.28 1792
5309.97 1743
5310.66 1729
5311.35 1802
5312.03 1808
5312.72 1922
5313.41 2050
5314.10 2143
5314.79 2316
5315.47 2276
5316.16 2335
5316.85 2364
5317.54 2318
5318.23 2317
5318.91 2144
5319.60 2059
5320.29 1989
5320.98 2028
5321.67 1968
5322.36 1816
5323.04 1756
5323.73 1649
5324.42 1647
5325.11 1567
5325.80 1466
5326.49 1459
5327.18 1438
5327.86 1443
5328.55 1399
5329.24 1324
5329.93 1347
5330.62 1363
5331.31 1360
5332.00 1336
5332.69 1353
5333.38 1274
5334.06 1297
5334.75 1328
5335.44 1287
5336.13 1291
5336.82 1280
5337.51 1254
5338.20 1304
5338.89 1331
5339.58 1315
5340.27 1343
5340.96 1399
5341.65 1318
5342.34 1338
5343.03 1264
5343.72 1357
5344.41 1388
5345.10 1345
5345.79 1463
5346.48 1473
5347.17 1397
5347.86 1472
5348.55 1613
5349.24 1773
5349.93 1855
5350.62 1942
5351.31 2130
5352.00 2221
5352.69 2262
5353.38 2301
5354.07 2118
5354.76 2035
5355.45 1881
5356.14 1779
5356.83 1628
5357.52 1567
5358.21 1511
5358.90 1474
5359.59 1372
5360.29 1414
5360.98 1338
5361.67 1350
5362.36 1371
5363.05 1387
5363.74 1331
5364.43 1303
5365.12 1363
5365.81 1316
5366.50 1270
5367.20 1250
5367.89 1191
5368.58 1156
5369.27 1164
5369.96 1191
5370.65 1162
5371.34 1234
5372.04 1137
5372.73 1152
5373.42 1108
5374.11 1152
5374.80 1228
5375.49 1198
5376.19 1270
5376.88 1246
5377.57 1204
5378.26 1201
5378.95 1168
5379.65 1235
5380.34 1202
5381.03 1141
5381.72 1165
5382.42 1140
5383.11 1131
5383.80 1181
5384.49 1227
5385.19 1182
5385.88 1182
5386.57 1301
5387.26 1323
5387.96 1279
5388.65 1240
5389.34 1304
5390.03 1398
5390.73 1424
5391.42 1464
5392.11 1425
5392.80 1384
5393.50 1336
5394.19 1362
5394.88 1360
5395.58 1358
5396.27 1287
5396.96 1326
5397.66 1331
5398.35 1236
5399.04 1268
5399.74 1231
5400.43 1236
5401.12 1187
5401.82 1183
5402.51 1191
5403.20 1183
5403.90 1144
5404.59 1102
5405.29 1143
5405.98 1227
5406.67 1242
5407.37 1135
5408.06 1160
5408.75 1230
5409.45 1237
5410.14 1199
5410.84 1237
5411.53 1252
5412.23 1211
5412.92 1223
5413.61 1207
5414.31 1184
5415.00 1200
5415.70 1249
5416.39 1220
5417.09 1256
5417.78 1254
5418.47 1357
5419.17 1235
5419.86 1233
5420.56 1209
5421.25 1244
5421.95 1251
5422.64 1284
5423.34 1275
5424.03 1240
5424.73 1214
5425.42 1227
5426.12 1266
5426.81 1324
5427.51 1273
5428.20 1263
5428.90 1231
5429.59 1268
5430.29 1295
5430.99 1303
5431.68 1290
5432.38 1308
5433.07 1297
5433.77 1314
5434.46 1298
5435.16 1303
5435.85 1226
5436.55 1267
5437.25 1232
5437.94 1300
5438.64 1335
5439.33 1314
5440.03 1215
5440.73 1259
5441.42 1330
5442.12 1288
5442.81 1288
5443.51 1265
5444.21 1332
5444.90 1396
5445.60 1389
5446.29 1529
5446.99 1636
5447.69 1693
5448.38 1782
5449.08 1761
5449.78 1742
5450.47 1759
5451.17 1810
5451.87 1681
5452.56 1625
5453.26 1615
5453.96 1608
5454.65 1450
5455.35 1479
5456.05 1400
5456.75 1376
5457.44 1458
5458.14 1416
5458.84 1448
5459.53 1367
5460.23 1453
5460.93 1500
5461.63 1491
5462.32 1503
5463.02 1444
5463.72 1461
5464.42 1418
5465.11 1502
5465.81 1450
5466.51 1445
5467.21 1494
5467.90 1513
5468.60 1504
5469.30 1511
5470.00 1483
5470.70 1513
5471.39 1525
5472.09 1558
5472.79 1608
5473.49 1579
5474.19 1629
5474.88 1588
5475.58 1591
5476.28 1685
5476.98 1726
5477.68 1697
5478.38 1752
5479.07 1899
5479.77 2148
5480.47 2373
5481.17 2686
5481.87 2759
5482.57 2896
5483.27 2927
5483.96 2774
5484.66 2514
5485.36 2376
5486.06 2305
5486.76 2121
5487.46 1995
5488.16 1949
5488.86 1901
5489.56 1829
5490.26 1849
5490.96 1869
5491.65 1937
5492.35 1910
5493.05 2075
5493.75 1985
5494.45 1955
5495.15 2090
5495.85 2114
5496.55 2014
5497.25 1993
5497.95 2028
5498.65 2101
5499.35 2267
5500.05 2570
5500.75 2999
5501.45 3401
5502.15 3855
5502.85 3929
5503.55 3858
5504.25 3563
5504.95 3247
5505.65 2909
5506.35 2589
5507.05 2367
5507.75 2101
5508.45 1952
5509.15 1846
5509.85 1885
5510.55 1777
5511.25 1745
5511.95 1764
5512.65 1722
5513.35 1673
5514.05 1650
5514.76 1705
5515.46 1773
5516.16 1715
5516.86 1710
5517.56 1640
5518.26 1661
5518.96 1694
5519.66 1708
5520.36 1810
5521.06 1875
5521.77 1965
5522.47 1802
5523.17 1802
5523.87 1768
5524.57 1663
5525.27 1654
5525.97 1585
5526.67 1445
5527.38 1437
5528.08 1457
5528.78 1444
5529.48 1462
5530.18 1464
5530.88 1467
5531.59 1496
5532.29 1470
5532.99 1504
5533.69 1524
5534.39 1457
5535.10 1465
5535.80 1487
5536.50 1463
5537.20 1429
5537.90 1419
5538.61 1429
5539.31 1471
5540.01 1513
5540.71 1530
5541.42 1443
5542.12 1418
5542.82 1394
5543.52 1428
5544.23 1436
5544.93 1370
5545.63 1332
5546.33 1301
5547.04 1307
5547.74 1353
5548.44 1311
5549.15 1307
5549.85 1357
5550.55 1322
5551.26 1314
5551.96 1320
5552.66 1335
5553.36 1362
5554.07 1295
5554.77 1283
5555.47 1337
5556.18 1346
5556.88 1409
5557.58 1359
5558.29 1301
5558.99 1345
5559.70 1291
5560.40 1325
5561.10 1386
5561.81 1429
5562.51 1432
5563.21 1438
5563.92 1463
5564.62 1452
5565.33 1488
5566.03 1482
5566.73 1451
5567.44 1426
5568.14 1392
5568.85 1362
5569.55 1331
5570.25 1360
5570.96 1290
5571.66 1257
5572.37 1258
5573.07 1267
5573.78 1265
5574.48 1330
5575.19 1337
5575.89 1291
5576.59 1322
5577.30 1310
5578.00 1354
5578.71 1383
5579.41 1352
5580.12 1347
5580.82 1298
5581.53 1246
5582.23 1236
5582.94 1245
5583.64 1258
5584.35 1247
5585.05 1186
5585.76 1233
5586.46 1228
5587.17 1244
5587.88 1249
5588.58 1247
5589.29 1249
5589.99 1219
5590.70 1248
5591.40 1270
5592.11 1222
5592.81 1218
5593.52 1216
5594.23 1229
5594.93 1281
5595.64 1203
5596.34 1182
5597.05 1246
5597.76 1182
5598.46 1176
5599.17 1226
5599.87 1194
5600.58 1159
5601.29 1197
5601.99 1158
5602.70 1235
5603.41 1209
5604.11 1203
5604.82 1182
5605.52 1255
5606.23 1236
5606.94 1173
5607.64 1112
5608.35 1208
5609.06 1216
5609.76 1190
5610.47 1181
5611.18 1175
5611.88 1140
5612.59 1154
5613.30 1169
5614.01 1230
5614.71 1222
5615.42 1249
5616.13 1190
5616.83 1178
5617.54 1205
5618.25 1324
5618.96 1335
5619.66 1301
5620.37 1259
5621.08 1199
5621.79 1248
5622.49 1315
5623.20 1229
5623.91 1217
5624.62 1232
5625.32 1232
5626.03 1195
5626.74 1238
5627.45 1279
5628.16 1276
5628.86 1252
5629.57 1217
5630.28 1317
5630.99 1313
5631.70 1315
5632.40 1394
5633.11 1395
5633.82 1380
5634.53 1385
5635.24 1413
5635.95 1469
5636.65 1414
5637.36 1452
5638.07 1517
5638.78 1552
5639.49 1638
5640.20 1650
5640.91 1639
5641.61 1676
5642.32 1684
5643.03 1602
5643.74 1578
5644.45 1516
5645.16 1439
5645.87 1397
5646.58 1403
5647.29 1372
5648.00 1358
5648.70 1373
5649.41 1417
5650.12 1387
5650.83 1353
5651.54 1324
5652.25 1373
5652.96 1383
5653.67 1427
5654.38 1452
5655.09 1460
5655.80 1430
5656.51 1497
5657.22 1520
5657.93 1540
5658.64 1567
5659.35 1475
5660.06 1539
5660.77 1616
5661.48 1615
5662.19 1596
5662.90 1584
5663.61 1562
5664.32 1561
5665.03 1550
5665.74 1483
5666.45 1484
5667.16 1452
5667.87 1400
5668.58 1430
5669.29 1358
5670.00 1377
5670.71 1430
5671.42 1519
5672.13 1498
5672.84 1521
5673.56 1599
5674.27 1595
5674.98 1574
5675.69 1455
5676.40 1400
5677.11 1418
5677.82 1364
5678.53 1344
5679.24 1403
5679.95 1381
5680.67 1406
5681.38 1440
5682.09 1488
5682.80 1434
5683.51 1465
5684.22 1443
5684.93 1361
5685.65 1334
5686.36 1293
5687.07 1354
5687.78 1339
5688.49 1307
5689.20 1235
5689.92 1266
5690.63 1324
5691.34 1311
5692.05 1310
5692.76 1328
5693.47 1329
5694.19 1336
5694.90 1398
5695.61 1341
5696.32 1339
5697.04 1269
5697.75 1314
5698.46 1302
5699.17 1317
5699.89 1296
5700.60 1290
5701.31 1293
5702.02 1307
5702.74 1270
5703.45 1262
5704.16 1325
5704.87 1364
5705.59 1326
5706.30 1289
5707.01 1268
5707.72 1296
5708.44 1347
5709.15 1337
5709.86 1307
5710.58 1309
5711.29 1376
5712.00 1327
5712.72 1258
5713.43 1310
5714.14 1258
5714.86 1282
5715.57 1284
5716.28 1240
5717.00 1264
5717.71 1350
5718.42 1330
5719.14 1293
5719.85 1298
5720.56 1303
5721.28 1314
5721.99 1336
5722.71 1358
5723.42 1345
5724.13 1364
5724.85 1371
5725.56 1351
5726.28 1399
5726.99 1343
5727.70 1401
5728.42 1485
5729.13 1475
5729.85 1468
5730.56 1505
5731.28 1531
5731.99 1587
5732.70 1491
5733.42 1449
5734.13 1466
5734.85 1438
5735.56 1447
5736.28 1460
5736.99 1447
5737.71 1424
5738.42 1382
5739.14 1377
5739.85 1427
5740.57 1435
5741.28 1425
5742.00 1392
5742.71 1415
5743.43 1460
5744.14 1491
5744.86 1497
5745.57 1534
5746.29 1508
5747.00 1503
5747.72 1543
5748.43 1557
5749.15 1611
5749.87 1598
5750.58 1600
5751.30 1638
5752.01 1723
5752.73 1709
5753.44 1797
5754.16 1844
5754.88 1789
5755.59 1891
5756.31 1942
5757.02 2031
5757.74 1960
5758.46 2018
5759.17 2185
5759.89 2157
5760.60 2225
5761.32 2181
5762.04 2064
5762.75 2207
5763.47 2201
5764.19 2211
5764.90 2320
5765.62 2397
5766.34 2269
5767.05 2431
5767.77 2492
5768.49 2603
5769.20 2889
5769.92 3555
5770.64 4500
5771.35 5468
5772.07 5982
5772.79 6267
5773.50 6237
5774.22 5711
5774.94 5021
5775.65 4360
5776.37 3754
5777.09 3434
5777.81 3102
5778.52 2898
5779.24 2798
5779.96 2717
5780.68 2645
5781.39 2563
5782.11 2622
5782.83 2597
5783.55 2611
5784.26 2581
5784.98 2704
5785.70 2753
5786.42 2754
5787.14 2655
5787.85 2654
5788.57 2648
5789.29 2630
5790.01 2641
5790.73 2733
5791.44 2672
5792.16 2677
5792.88 2621
5793.60 2499
5794.32 2485
5795.03 2420
5795.75 2287
5796.47 2291
5797.19 2090
5797.91 2073
5798.63 2117
5799.35 2134
5800.06 2079
5800.78 2226
5801.50 2350
5802.22 2436
5802.94 2475
5803.66 2529
5804.38 2375
5805.10 2188
5805.82 2127
5806.53 2140
5807.25 2078
5807.97 1987
5808.69 1984
5809.41 2075
5810.13 2111
5810.85 2126
5811.57 2143
5812.29 2111
5813.01 2041
5813.73 2017
5814.45 2021
5815.17 1881
5815.89 1832
5816.61 1834
5817.33 1862
5818.05 1799
5818.77 1736
5819.49 1784
5820.20 1827
5820.92 1838
5821.64 1795
5822.36 1786
5823.09 1748
5823.81 1780
5824.53 1722
5825.25 1717
5825.97 1752
5826.69 1684
5827.41 1671
5828.13 1669
5828.85 1607
5829.57 1699
5830.29 1661
5831.01 1626
5831.73 1626
5832.45 1635
5833.17 1570
5833.89 1527
5834.61 1606
5835.33 1564
5836.05 1569
5836.78 1522
5837.50 1572
5838.22 1494
5838.94 1553
5839.66 1600
5840.38 1536
5841.10 1470
5841.82 1470
5842.54 1447
5843.27 1453
5843.99 1463
5844.71 1478
5845.43 1484
5846.15 1496
5846.87 1546
5847.59 1501
5848.32 1456
5849.04 1494
5849.76 1421
5850.48 1450
5851.20 1475
5851.93 1464
5852.65 1525
5853.37 1547
5854.09 1572
5854.81 1533
5855.54 1466
5856.26 1514
5856.98 1575
5857.70 1536
5858.42 1431
5859.15 1466
5859.87 1428
5860.59 1424
5861.31 1414
5862.04 1419
5862.76 1454
5863.48 1443
5864.20 1436
5864.93 1507
5865.65 1492
5866.37 1444
5867.10 1450
5867.82 1450
5868.54 1433
5869.26 1389
5869.99 1398
5870.71 1415
5871.43 1447
5872.16 1413
5872.88 1376
5873.60 1387
5874.33 1414
5875.05 1437
5875.77 1395
5876.50 1341
5877.22 1378
5877.94 1371
5878.67 1385
5879.39 1422
5880.11 1458
5880.84 1475
5881.56 1505
5882.28 1476
5883.01 1398
5883.73 1403
5884.46 1408
5885.18 1448
5885.90 1499
5886.63 1503
5887.35 1501
5888.08 1471
5888.80 1505
5889.52 1476
5890.25 1418
5890.97 1420
5891.70 1406
5892.42 1410
5893.15 1412
5893.87 1484
5894.59 1413
5895.32 1408
5896.04 1445
5896.77 1425
5897.49 1393
5898.22 1386
5898.94 1469
5899.67 1455
5900.39 1436
5901.12 1401
5901.84 1430
5902.57 1435
5903.29 1492
5904.02 1467
5904.74 1517
5905.47 1495
5906.19 1476
5906.92 1466
5907.64 1539
5908.37 1557
5909.09 1541
5909.82 1504
5910.55 1474
5911.27 1562
5912.00 1555
5912.72 1575
5913.45 1569
5914.17 1594
5914.90 1565
5915.63 1577
5916.35 1667
5917.08 1703
5917.80 1647
5918.53 1624
5919.25 1628
5919.98 1692
5920.71 1709
5921.43 1682
5922.16 1710
5922.89 1729
5923.61 1728
5924.34 1800
5925.06 1827
5925.79 1841
5926.52 1830
5927.24 1793
5927.97 1841
5928.70 1884
5929.42 1873
5930.15 1890
5930.88 1916
5931.60 1808
5932.33 1879
5933.06 1937
5933.78 2020
5934.51 2040
5935.24 2111
5935.97 2137
5936.69 2074
5937.42 2023
5938.15 2153
5938.87 2217
5939.60 2230
5940.33 2208
5941.06 2243
5941.78 2291
5942.51 2377
5943.24 2322
5943.97 2460
5944.69 2534
5945.42 2492
5946.15 2598
5946.88 2541
5947.60 2610
5948.33 2634
5949.06 2689
5949.79 2817
5950.52 2904
5951.24 2890
5951.97 3021
5952.70 3235
5953.43 3402
5954.16 3606
5954.88 3802
5955.61 3854
5956.34 3908
5957.07 3771
5957.80 3674
5958.53 3662
5959.25 3681
5959.98 3624
5960.71 3460
5961.44 3491
5962.17 3493
5962.90 3559
5963.63 3430
5964.36 3505
5965.08 3613
5965.81 3815
5966.54 4178
5967.27 4498
5968.00 4710
5968.73 4913
5969.46 4948
5970.19 4918
5970.92 4809
5971.65 4776
5972.37 4655
5973.10 4642
5973.83 4484
5974.56 4496
5975.29 4428
5976.02 4439
5976.75 4356
5977.48 4341
5978.21 4373
5978.94 4463
5979.67 4573
5980.40 4807
5981.13 4856
5981.86 5090
5982.59 5098
5983.32 5143
5984.05 5154
5984.78 5243
5985.51 5360
5986.24 5384
5986.97 5430
5987.70 5417
5988.43 5350
5989.16 5457
5989.89 5358
5990.62 5372
5991.35 5463
5992.08 5457
5992.81 5423
5993.54 5562
5994.27 5734
5995.00 5803
5995.74 5888
5996.47 5968
5997.20 6104
5997.93 6253
5998.66 6297
5999.39 6290
6000.12 6242
6000.85 6207
6001.58 6130
6002.31 6063
6003.04 5968
6003.78 5839
6004.51 5717
6005.24 5648
6005.97 5638
6006.70 5618
6007.43 5587
6008.16 5679
6008.90 5974
6009.63 6464
6010.36 7258
6011.09 8168
6011.82 9734
6012.55 11922
6013.29 13957
6014.02 16381
6014.75 18220
6015.48 19285
6016.21 19458
6016.95 18925
6017.68 18068
6018.41 16559
6019.14 14558
6019.87 13029
6020.61 11590
6021.34 9944
6022.07 8766
6022.80 7833
6023.54 6927
6024.27 6250
6025.00 5866
6025.73 5583
6026.47 5235
6027.20 5067
6027.93 5007
6028.66 4787
6029.40 4842
6030.13 4855
6030.86 4969
6031.59 4975
6032.33 4960
6033.06 4683
6033.79 4491
6034.53 4412
6035.26 4253
6035.99 3984
6036.73 3911
6037.46 4018
6038.19 3935
6038.93 3889
6039.66 3843
6040.39 3945
6041.13 3989
6041.86 4028
6042.59 4132
6043.33 4184
6044.06 3985
6044.79 4067
6045.53 4266
6046.26 4257
6047.00 4244
6047.73 4248
6048.46 4429
6049.20 4552
6049.93 4568
6050.67 4881
6051.40 5101
6052.13 5376
6052.87 5785
6053.60 5948
6054.34 6126
6055.07 6209
6055.81 6079
6056.54 6055
6057.27 5736
6058.01 5424
6058.74 5127
6059.48 4873
6060.21 4697
6060.95 4505
6061.68 4379
6062.42 4409
6063.15 4323
6063.89 4094
6064.62 4052
6065.36 4011
6066.09 3875
6066.83 3802
6067.56 3833
6068.30 3782
6069.03 3798
6069.77 3688
6070.50 3603
6071.24 3637
6071.97 3620
6072.71 3642
6073.44 3544
6074.18 3518
6074.91 3578
6075.65 3505
6076.39 3452
6077.12 3484
6077.86 3414
6078.59 3485
6079.33 3375
6080.06 3334
6080.80 3268
6081.54 3192
6082.27 3141
6083.01 3038
6083.74 2958
6084.48 3022
6085.22 2956
6085.95 2920
6086.69 2867
6087.42 2881
6088.16 2960
6088.90 2941
6089.63 2965
6090.37 3002
6091.11 3062
6091.84 3020
6092.58 3122
6093.32 3199
6094.05 3139
6094.79 3027
6095.53 2977
6096.26 2902
6097.00 2852
6097.74 2841
6098.47 2844
6099.21 2801
6099.95 2709
6100.69 2703
6101.42 2679
6102.16 2638
6102.90 2592
6103.63 2567
6104.37 2542
6105.11 2577
6105.85 2589
6106.58 2566
6107.32 2509
6108.06 2498
6108.80 2505
6109.53 2520
6110.27 2495
6111.01 2501
6111.75 2572
6112.49 2513
6113.22 2477
6113.96 2525
6114.70 2677
6115.44 2661
6116.17 2626
6116.91 2604
6117.65 2643
6118.39 2668
6119.13 2652
6119.87 2651
6120.60 2626
6121.34 2607
6122.08 2630
6122.82 2581
6123.56 2624
6124.30 2609
6125.03 2615
6125.77 2655
6126.51 2726
6127.25 2704
6127.99 2655
6128.73 2798
6129.47 2766
6130.21 2601
6130.94 2623
6131.68 2726
6132.42 2727
6133.16 2676
6133.90 2642
6134.64 2715
6135.38 2701
6136.12 2679
6136.86 2753
6137.60 2827
6138.34 2812
6139.08 2823
6139.81 2797
6140.55 2814
6141.29 2918
6142.03 2817
6142.77 2792
6143.51 2807
6144.25 2802
6144.99 2781
6145.73 2871
6146.47 2848
6147.21 2843
6147.95 2856
6148.69 2836
6149.43 2937
6150.17 2996
6150.91 2919
6151.65 3016
6152.39 3120
6153.13 3033
6153.87 2984
6154.61 3017
6155.35 3048
6156.09 3169
6156.83 3097
6157.58 3139
6158.32 3297
6159.06 3233
6159.80 3391
6160.54 3305
6161.28 3380
6162.02 3464
6162.76 3609
6163.50 3767
6164.24 3879
6164.98 4208
6165.72 4440
6166.46 4609
6167.21 4810
6167.95 4949
6168.69 5027
6169.43 4995
6170.17 4867
6170.91 4906
6171.65 4877
6172.39 4765
6173.14 4672
6173.88 4484
6174.62 4391
6175.36 4256
6176.10 4370
6176.84 4386
6177.59 4222
6178.33 4234
6179.07 4283
6179.81 4256
6180.55 4320
6181.30 4406
6182.04 4401
6182.78 4484
6183.52 4560
6184.26 4515
6185.01 4551
6185.75 4644
6186.49 4682
6187.23 4747
6187.97 4790
6188.72 4817
6189.46 4984
6190.20 5036
6190.94 5148
6191.69 5361
6192.43 5513
6193.17 5623
6193.92 5745
6194.66 5904
6195.40 5971
6196.14 5914
6196.89 5890
6197.63 5858
6198.37 5786
6199.12 5838
6199.86 5881
6200.60 5891
6201.34 5922
6202.09 6090
6202.83 6258
6203.57 6481
6204.32 7060
6205.06 7710
6205.80 8758
6206.55 10545
6207.29 12938
6208.03 16206
6208.78 19704
6209.52 23257
6210.27 26282
6211.01 27732
6211.75 27867
6212.50 27060
6213.24 24863
6213.98 22156
6214.73 19149
6215.47 16695
6216.22 14165
6216.96 11821
6217.71 10195
6218.45 8869
6219.19 7635
6219.94 6734
6220.68 6041
6221.43 5605
6222.17 5153
6222.92 4878
6223.66 4696
6224.40 4525
6225.15 4319
6225.89 4251
6226.64 4079
6227.38 3880
6228.13 3796
6228.87 3552
6229.62 3302
6230.36 3259
6231.11 3201
6231.85 3146
6232.60 3001
6233.34 3018
6234.09 3117
6234.83 3103
6235.58 3078
6236.32 3186
6237.07 3266
6237.81 3356
6238.56 3364
6239.30 3442
6240.05 3672
6240.80 3812
6241.54 3869
6242.29 4094
6243.03 4233
6243.78 4263
6244.52 4374
6245.27 4577
6246.02 4653
6246.76 4933
6247.51 5120
6248.25 5315
6249.00 5466
6249.75 5594
6250.49 5504
6251.24 5424
6251.98 5209
6252.73 4894
6253.48 4566
6254.22 4415
6254.97 4242
6255.72 4071
6256.46 3917
6257.21 3822
6257.95 3712
6258.70 3689
6259.45 3642
6260.19 3518
6260.94 3588
6261.69 3552
6262.43 3462
6263.18 3382
6263.93 3334
6264.68 3362
6265.42 3149
6266.17 3150
6266.92 3154
6267.66 3193
6268.41 3299
6269.16 3211
6269.91 3296
6270.65 3258
6271.40 3318
6272.15 3319
6272.89 3300
6273.64 3346
6274.39 3315
6275.14 3161
6275.88 3164
6276.63 3252
6277.38 3244
6278.13 3235
6278.88 3245
6279.62 3150
6280.37 3166
6281.12 3150
6281.87 3097
6282.62 2988
6283.36 2928
6284.11 2938
6284.86 2881
6285.61 2901
6286.36 2905
6287.10 2910
6287.85 2881
6288.60 2840
6289.35 2760
6290.10 2812
6290.85 2753
6291.59 2693
6292.34 2695
6293.09 2659
6293.84 2589
6294.59 2601
6295.34 2599
6296.09 2589
6296.84 2628
6297.58 2604
6298.33 2560
6299.08 2480
6299.83 2456
6300.58 2427
6301.33 2438
6302.08 2384
6302.83 2337
6303.58 2375
6304.33 2310
6305.08 2293
6305.83 2237
6306.58 2223
6307.32 2242
6308.07 2225
6308.82 2214
6309.57 2222
6310.32 2308
6311.07 2353
6311.82 2386
6312.57 2398
6313.32 2428
6314.07 2326
6314.82 2350
6315.57 2376
6316.32 2405
6317.07 2484
6317.82 2561
6318.57 2563
6319.32 2600
6320.07 2561
6320.82 2440
6321.57 2265
6322.32 2262
6323.07 2223
6323.82 2218
6324.58 2164
6325.33 2157
6326.08 2093
6326.83 2052
6327.58 2051
6328.33 2041
6329.08 2036
6329.83 2052
6330.58 2032
6331.33 2010
6332.08 2056
6332.83 1984
6333.58 1997
6334.34 2067
6335.09 2105
6335.84 2073
6336.59 2026
6337.34 2067
6338.09 2108
6338.84 2092
6339.59 2050
6340.35 2107
6341.10 2044
6341.85 2029
6342.60 2049
6343.35 2019
6344.10 1972
6344.86 1987
6345.61 2012
6346.36 1947
6347.11 2036
6347.86 2098
6348.62 2027
6349.37 2052
6350.12 2107
6350.87 2141
6351.62 2190
6352.38 2203
6353.13 2287
6353.88 2388
6354.63 2397
6355.38 2508
6356.14 2537
6356.89 2502
6357.64 2487
6358.39 2496
6359.15 2336
6359.90 2326
6360.65 2270
6361.40 2255
6362.16 2179
6362.91 2178
6363.66 2144
6364.42 2200
6365.17 2187
6365.92 2178
6366.67 2214
6367.43 2231
6368.18 2299
6368.93 2480
6369.69 2571
6370.44 2605
6371.19 2575
6371.95 2481
6372.70 2427
6373.45 2334
6374.21 2268
6374.96 2212
6375.71 2171
6376.47 2110
6377.22 2084
6377.98 2100
6378.73 2144
6379.48 2187
6380.24 2203
6380.99 2217
6381.74 2296
6382.50 2320
6383.25 2365
6384.01 2353
6384.76 2258
6385.51 2165
6386.27 2172
6387.02 2205
6387.78 2159
6388.53 2174
6389.29 2085
6390.04 2086
6390.79 2054
6391.55 2005
6392.30 2038
6393.06 2031
6393.81 1976
6394.57 2004
6395.32 1982
6396.08 1933
6396.83 1968
6397.59 2080
6398.34 2021
6399.10 1923
6399.85 1866
6400.61 1897
6401.36 1912
6402.12 1938
6402.87 1887
6403.63 1894
6404.38 1883
6405.14 1849
6405.89 1805
6406.65 1826
6407.40 1860
6408.16 1882
6408.91 1889
6409.67 1909
6410.43 1973
6411.18 1970
6411.94 2016
6412.69 2011
6413.45 1927
6414.20 1961
6414.96 1906
6415.72 1922
6416.47 1945
6417.23 2072
6417.98 2122
6418.74 2117
6419.50 2045
6420.25 2047
6421.01 2008
6421.77 2018
6422.52 1945
6423.28 1925
6424.03 1969
6424.79 1913
6425.55 1873
6426.30 1866
6427.06 1918
6427.82 1893
6428.57 1922
6429.33 1871
6430.09 1860
6430.84 1914
6431.60 1897
6432.36 1919
6433.11 1917
6433.87 1983
6434.63 1968
6435.39 1929
6436.14 2038
6436.90 2106
6437.66 2056
6438.41 2114
6439.17 1998
6439.93 2064
6440.69 2090
6441.44 2141
6442.20 2120
6442.96 2115
6443.72 2088
6444.47 2198
6445.23 2168
6445.99 2110
6446.75 2169
6447.50 2281
6448.26 2268
6449.02 2266
6449.78 2228
6450.54 2192
6451.29 2290
6452.05 2308
6452.81 2235
6453.57 2239
6454.33 2199
6455.08 2224
6455.84 2260
6456.60 2329
6457.36 2311
6458.12 2240
6458.88 2322
6459.64 2346
6460.39 2337
6461.15 2333
6461.91 2370
6462.67 2383
6463.43 2428
6464.19 2497
6464.95 2672
6465.70 2702
6466.46 2649
6467.22 2715
6467.98 2708
6468.74 2741
6469.50 2767
6470.26 2676
6471.02 2731
6471.78 2782
6472.54 2753
6473.30 2704
6474.05 2729
6474.81 2763
6475.57 2837
6476.33 2825
6477.09 2856
6477.85 2930
6478.61 2973
6479.37 2960
6480.13 3069
6480.89 3084
6481.65 3038
6482.41 3144
6483.17 3264
6483.93 3404
6484.69 3358
6485.45 3348
6486.21 3374
6486.97 3399
6487.73 3506
6488.49 3463
6489.25 3514
6490.01 3613
6490.77 3647
6491.53 3768
6492.29 3860
6493.05 3917
6493.81 3913
6494.57 4037
6495.33 4039
6496.10 4080
6496.86 4007
6497.62 4013
6498.38 3972
6499.14 3989
6499.90 3962
6500.66 3823
6501.42 3904
6502.18 4009
6502.94 4270
6503.70 4369
6504.47 4792
6505.23 5419
6505.99 6587
6506.75 8432
6507.51 10678
6508.27 13026
6509.03 15412
6509.79 16894
6510.56 17725
6511.32 17616
6512.08 16652
6512.84 15258
6513.60 13744
6514.36 12068
6515.13 10451
6515.89 9172
6516.65 7836
6517.41 6941
6518.17 6389
6518.94 5807
6519.70 5432
6520.46 5076
6521.22 4863
6521.98 4686
6522.75 4575
6523.51 4536
6524.27 4517
6525.03 4432
6525.79 4591
6526.56 4743
6527.32 4997
6528.08 5181
6528.84 5225
6529.61 5312
6530.37 5475
6531.13 5473
6531.90 5321
6532.66 5305
6533.42 5328
6534.18 5521
6534.95 5863
6535.71 6340
6536.47 6904
6537.24 7343
6538.00 7691
6538.76 7781
6539.53 7742
6540.29 7200
6541.05 6818
6541.82 6427
6542.58 6023
6543.34 5584
6544.11 5344
6544.87 5166
6545.63 5165
6546.40 5297
6547.16 5415
6547.92 5517
6548.69 5563
6549.45 5358
6550.21 5308
6550.98 5222
6551.74 4966
6552.51 4750
6553.27 4566
6554.03 4523
6554.80 4249
6555.56 4167
6556.33 4157
6557.09 4136
6557.85 4063
6558.62 4022
6559.38 3935
6560.15 3846
6560.91 3978
6561.68 3917
6562.44 3915
6563.21 4054
6563.97 4053
6564.74 4043
6565.50 3985
6566.26 4014
6567.03 4208
6567.79 4148
6568.56 4050
6569.32 4166
6570.09 4118
6570.85 4149
6571.62 4200
6572.38 4375
6573.15 4386
6573.91 4421
6574.68 4468
6575.44 4463
6576.21 4450
6576.98 4541
6577.74 4569
6578.51 4514
6579.27 4412
6580.04 4427
6580.80 4499
6581.57 4456
6582.33 4435
6583.10 4431
6583.87 4502
6584.63 4589
6585.40 4715
6586.16 4663
6586.93 4578
6587.70 4513
6588.46 4547
6589.23 4379
6589.99 4367
6590.76 4377
6591.53 4390
6592.29 4478
6593.06 4541
6593.82 4761
6594.59 4920
6595.36 5051
6596.12 5238
6596.89 5437
6597.66 5550
6598.42 5527
6599.19 5664
6599.96 5695
6600.72 5513
6601.49 5471
6602.26 5140
6603.02 4968
6603.79 4785
6604.56 4539
6605.33 4404
6606.09 4234
6606.86 4121
6607.63 4136
6608.39 4156
6609.16 4186
6609.93 4140
6610.70 4024
6611.46 4051
6612.23 4115
6613.00 3996
6613.77 3994
6614.53 3986
6615.30 3983
6616.07 3995
6616.84 4122
6617.60 3966
6618.37 3922
6619.14 4066
6619.91 4149
6620.68 4248
6621.44 4306
6622.21 4415
6622.98 4593
6623.75 4805
6624.52 4907
6625.28 5065
6626.05 5158
6626.82 5006
6627.59 4821
6628.36 4785
6629.13 4714
6629.89 4534
6630.66 4387
6631.43 4382
6632.20 4442
6632.97 4483
6633.74 4639
6634.51 4756
6635.27 5150
6636.04 5345
6636.81 5519
6637.58 5652
6638.35 5627
6639.12 5657
6639.89 5881
6640.66 6006
6641.43 6303
6642.19 6607
6642.96 6827
6643.73 6901
6644.50 6819
6645.27 6656
6646.04 6452
6646.81 6153
6647.58 5625
6648.35 5324
6649.12 4996
6649.89 4658
6650.66 4396
6651.43 4109
6652.20 3973
6652.97 3809
6653.74 3653
6654.51 3621
6655.28 3593
6656.05 3444
6656.82 3467
6657.59 3401
6658.36 3415
6659.13 3428
6659.90 3347
6660.67 3315
6661.44 3332
6662.21 3312
6662.98 3345
6663.75 3280
6664.52 3173
6665.29 3190
6666.06 3220
6666.83 3171
6667.60 3078
6668.37 3175
6669.14 3140
6669.91 3208
6670.68 3196
6671.46 3316
6672.23 3479
6673.00 3609
6673.77 3623
6674.54 3664
6675.31 3661
6676.08 3623
6676.85 3661
6677.62 3630
6678.40 3676
6679.17 3679
6679.94 3711
6680.71 3819
6681.48 3674
6682.25 3749
6683.02 3759
6683.80 3725
6684.57 3746
6685.34 3912
6686.11 4044
6686.88 4158
6687.65 4169
6688.43 4123
6689.20 4134
6689.97 3966
6690.74 3816
6691.51 3667
6692.29 3475
6693.06 3384
6693.83 3303
6694.60 3141
6695.37 3126
6696.15 3140
6696.92 3073
6697.69 3009
6698.46 2965
6699.24 2977
6700.01 3043
6700.78 2986
6701.55 2938
6702.33 2812
6703.10 2844
6703.87 2869
6704.64 2822
6705.42 2857
6706.19 2812
6706.96 2748
6707.74 2775
6708.51 2774
6709.28 2731
6710.06 2732
6710.83 2754
6711.60 2758
6712.37 2737
6713.15 2704
6713.92 2631
6714.69 2607
6715.47 2563
6716.24 2565
6717.01 2563
6717.79 2554
6718.56 2508
6719.34 2515
6720.11 2543
6720.88 2527
6721.66 2515
6722.43 2514
6723.20 2461
6723.98 2559
6724.75 2480
6725.53 2427
6726.30 2407
6727.07 2488
6727.85 2460
6728.62 2441
6729.40 2397
6730.17 2419
6730.95 2460
6731.72 2480
6732.49 2454
6733.27 2382
6734.04 2403
6734.82 2375
6735.59 2457
6736.37 2522
6737.14 2515
6737.92 2428
6738.69 2489
6739.47 2609
6740.24 2547
6741.01 2567
6741.79 2450
6742.56 2543
6743.34 2598
6744.11 2517
6744.89 2584
6745.67 2640
6746.44 2633
6747.22 2691
6747.99 2700
6748.77 2663
6749.54 2701
6750.32 2729
6751.09 2765
6751.87 2860
6752.64 3008
6753.42 3092
6754.19 3278
6754.97 3374
6755.75 3445
6756.52 3455
6757.30 3308
6758.07 3191
6758.85 3201
6759.63 3060
6760.40 3003
6761.18 2926
6761.95 2883
6762.73 2812
6763.51 2824
6764.28 2782
6765.06 2754
6765.83 2839
6766.61 2837
6767.39 2860
6768.16 2980
6768.94 2948
6769.72 3036
6770.49 3001
6771.27 3129
6772.05 3027
6772.82 2985
6773.60 2874
6774.38 2790
6775.15 2738
6775.93 2662
6776.71 2646
6777.48 2653
6778.26 2559
6779.04 2579
6779.82 2552
6780.59 2563
6781.37 2538
6782.15 2500
6782.92 2531
6783.70 2519
6784.48 2515
6785.26 2419
6786.03 2402
6786.81 2431
6787.59 2428
6788.37 2473
6789.14 2326
6789.92 2262
6790.70 2278
6791.48 2306
6792.25 2338
6793.03 2333
6793.81 2298
6794.59 2296
6795.37 2230
6796.14 2216
6796.92 2206
6797.70 2225
6798.48 2235
6799.26 2267
6800.04 2234
6800.81 2262
6801.59 2322
6802.37 2305
6803.15 2293
6803.93 2254
6804.71 2296
6805.48 2307
6806.26 2236
6807.04 2340
6807.82 2441
6808.60 2382
6809.38 2376
6810.16 2354
6810.94 2281
6811.71 2277
6812.49 2266
6813.27 2269
6814.05 2259
6814.83 2244
6815.61 2184
6816.39 2231
6817.17 2221
6817.95 2258
6818.73 2257
6819.51 2244
6820.29 2240
6821.07 2309
6821.84 2276
6822.62 2292
6823.40 2276
6824.18 2275
6824.96 2208
6825.74 2243
6826.52 2217
6827.30 2216
6828.08 2186
6828.86 2250
6829.64 2217
6830.42 2172
6831.20 2187
6831.98 2251
6832.76 2238
6833.54 2219
6834.32 2255
6835.10 2276
6835.88 2457
6836.66 2742
6837.44 3145
6838.22 3555
6839.01 4025
6839.79 4427
6840.57 4670
6841.35 4830
6842.13 4730
6842.91 4541
6843.69 4349
6844.47 3990
6845.25 3675
6846.03 3434
6846.81 3287
6847.59 3142
6848.37 3015
6849.16 3008
6849.94 3231
6850.72 3388
6851.50 3442
6852.28 3540
6853.06 3545
6853.84 3554
6854.62 3481
6855.41 3346
6856.19 3301
6856.97 3139
6857.75 2947
6858.53 2787
6859.31 2638
6860.10 2588
6860.88 2592
6861.66 2525
6862.44 2370
6863.22 2335
6864.00 2329
6864.79 2362
6865.57 2418
6866.35 2387
6867.13 2384
6867.91 2388
6868.70 2422
6869.48 2476
6870.26 2483
6871.04 2373
6871.83 2367
6872.61 2403
6873.39 2382
6874.17 2492
6874.96 2624
6875.74 2734
6876.52 2766
6877.30 2782
6878.09 2907
6878.87 2938
6879.65 2987
6880.43 3199
6881.22 3320
6882.00 3436
6882.78 3687
6883.57 3813
6884.35 3994
6885.13 4039
6885.92 3931
6886.70 3994
6887.48 3905
6888.27 3895
6889.05 3880
6889.83 3975
6890.62 4016
6891.40 4064
6892.18 4027
6892.97 3865
6893.75 3821
6894.53 3621
6895.32 3463
6896.10 3360
6896.88 3315
6897.67 3152
6898.45 3080
6899.24 3099
6900.02 3059
6900.80 2960
6901.59 3042
6902.37 3043
6903.16 3021
6903.94 3000
6904.73 2923
6905.51 2942
6906.29 2952
6907.08 2964
6907.86 2969
6908.65 2887
6909.43 2835
6910.22 2833
6911.00 2806
6911.79 2710
6912.57 2795
6913.35 2718
6914.14 2758
6914.92 2822
6915.71 2723
6916.49 2727
6917.28 2779
6918.06 2761
6918.85 2846
6919.63 2770
6920.42 2857
6921.20 2866
6921.99 2848
6922.78 2787
6923.56 2762
6924.35 2853
6925.13 2805
6925.92 2841
6926.70 2914
6927.49 2969
6928.27 2988
6929.06 3011
6929.84 3104
6930.63 3049
6931.42 3017
6932.20 3019
6932.99 3031
6933.77 3023
6934.56 3025
6935.35 3135
6936.13 3076
6936.92 3147
6937.70 3136
6938.49 3304
6939.28 3414
6940.06 3480
6940.85 3524
6941.63 3773
6942.42 4092
6943.21 4210
6943.99 4325
6944.78 4374
6945.57 4425
6946.35 4423
6947.14 4362
6947.93 4547
6948.71 4613
6949.50 4679
6950.29 4801
6951.07 4757
6951.86 4786
6952.65 4668
6953.44 4559
6954.22 4518
6955.01 4251
6955.80 4278
6956.58 4207
6957.37 4157
6958.16 4230
6958.95 4119
6959.73 4073
6960.52 4118
6961.31 4066
6962.09 4013
6962.88 4107
6963.67 4165
6964.46 4305
6965.25 4419
6966.03 4521
6966.82 4668
6967.61 4878
6968.40 5077
6969.18 5353
6969.97 5451
6970.76 5670
6971.55 5652
6972.34 5804
6973.12 5815
6973.91 5801
6974.70 5807
6975.49 5811
6976.28 5822
6977.07 5860
6977.85 5941
6978.64 6105
6979.43 6262
6980.22 6741
6981.01 7230
6981.80 7896
6982.59 8979
6983.37 10454
6984.16 12334
6984.95 14582
6985.74 17122
6986.53 19359
6987.32 20970
6988.11 21716
6988.90 21505
6989.69 20626
6990.47 19064
6991.26 17281
6992.05 15389
6992.84 13428
6993.63 11714
6994.42 10192
6995.21 8871
6996.00 7864
6996.79 7003
6997.58 6303
6998.37 5747
6999.16 5280
6999.95 5027
7000.74 4656
7001.53 4511
7002.32 4330
7003.11 4209
7003.90 4088
7004.69 3945
7005.48 3854
7006.27 3753
7007.06 3667
7007.85 3535
7008.64 3515
7009.43 3481
7010.22 3527
7011.01 3586
7011.80 3632
7012.59 3739
7013.38 3771
7014.17 3951
7014.96 4111
7015.75 4068
7016.54 3998
7017.33 3995
7018.12 4013
7018.91 4058
7019.70 4010
7020.49 3995
7021.28 4160
7022.07 4162
7022.87 4456
7023.66 4660
7024.45 4963
7025.24 5084
7026.03 5189
7026.82 5308
7027.61 5349
7028.40 5359
7029.19 5330
7029.99 5201
7030.78 5000
7031.57 4708
7032.36 4482
7033.15 4366
7033.94 4200
7034.74 3986
7035.53 3895
7036.32 3771
7037.11 3745
7037.90 3665
7038.69 3717
7039.49 3809
7040.28 3747
7041.07 3647
7041.86 3746
7042.65 3680
7043.45 3684
7044.24 3700
7045.03 3707
7045.82 3880
7046.61 3769
7047.41 3757
7048.20 3820
7048.99 3959
7049.78 3941
7050.58 4015
7051.37 4076
7052.16 4270
7052.95 4315
7053.75 4306
7054.54 4170
7055.33 4057
7056.13 4086
7056.92 3877
7057.71 3820
7058.50 3739
7059.30 3842
7060.09 3907
7060.88 3943
7061.68 3848
7062.47 3775
7063.26 3869
7064.06 3709
7064.85 3671
7065.64 3663
7066.44 3663
7067.23 3613
7068.02 3587
7068.82 3515
7069.61 3442
7070.40 3388
7071.20 3376
7071.99 3220
7072.78 3191
7073.58 3197
7074.37 3056
7075.17 3120
7075.96 3012
7076.75 2897
7077.55 2898
7078.34 2920
7079.14 2897
7079.93 2863
7080.72 2782
7081.52 2780
7082.31 2914
7083.11 2835
7083.90 2816
7084.70 2768
7085.49 2835
7086.28 2893
7087.08 2933
7087.87 2969
7088.67 3134
7089.46 3148
7090.26 3188
7091.05 3233
7091.85 3143
7092.64 3088
7093.44 2907
7094.23 2797
7095.03 2729
7095.82 2688
7096.62 2581
7097.41 2502
7098.21 2426
7099.00 2463
7099.80 2436
7100.59 2402
7101.39 2335
7102.18 2347
7102.98 2318
7103.77 2371
7104.57 2328
7105.37 2230
7106.16 2235
7106.96 2221
7107.75 2196
7108.55 2213
7109.34 2188
7110.14 2095
7110.94 2107
7111.73 2119
7112.53 2079
7113.32 2119
7114.12 2072
7114.92 2073
7115.71 2093
7116.51 2062
7117.30 2119
7118.10 2092
7118.90 2102
7119.69 2122
7120.49 2081
7121.29 2020
7122.08 1953
7122.88 2017
7123.68 2095
7124.47 2079
7125.27 2050
7126.07 2088
7126.86 2048
7127.66 2075
7128.46 2158
7129.25 2148
7130.05 2132
7130.85 2136
7131.64 2182
7132.44 2071
7133.24 2095
7134.04 2129
7134.83 2163
7135.63 2069
7136.43 2012
7137.23 2000
7138.02 2065
7138.82 2015
7139.62 1960
7140.42 1949
7141.21 1846
7142.01 1863
7142.81 1846
7143.61 1894
7144.40 1890
7145.20 1840
7146.00 1834
7146.80 1877
7147.59 1810
7148.39 1819
7149.19 1810
7149.99 1790
7150.79 1771
7151.59 1790
7152.38 1827
7153.18 1757
7153.98 1728
7154.78 1765
7155.58 1715
7156.38 1722
7157.17 1798
7157.97 1816
7158.77 1708
7159.57 1755
7160.37 1690
7161.17 1737
7161.97 1693
7162.76 1669
7163.56 1650
7164.36 1665
7165.16 1628
7165.96 1686
7166.76 1731
7167.56 1721
7168.36 1705
7169.16 1667
7169.96 1724
7170.75 1688
7171.55 1648
7172.35 1634
7173.15 1664
7173.95 1624
7174.75 1551
7175.55 1579
7176.35 1602
7177.15 1573
7177.95 1564
7178.75 1572
7179.55 1576
7180.35 1543
7181.15 1596
7181.95 1604
7182.75 1559
7183.55 1578
7184.35 1585
7185.15 1611
7185.95 1604
7186.75 1588
7187.55 1604
7188.35 1552
7189.15 1574
7189.95 1605
7190.75 1483
7191.55 1518
7192.35 1503
7193.15 1472
7193.95 1484
7194.75 1458
7195.55 1460
7196.35 1503
7197.15 1479
7197.95 1458
7198.76 1488
7199.56 1489
7200.36 1535
7201.16 1493
7201.96 1488
7202.76 1550
7203.56 1485
7204.36 1465
7205.16 1412
7205.96 1448
7206.77 1417
7207.57 1476
7208.37 1452
7209.17 1463
7209.97 1466
7210.77 1486
7211.57 1559
7212.38 1500
7213.18 1523
7213.98 1600
7214.78 1607
7215.58 1560
7216.38 1616
7217.19 1622
7217.99 1574
7218.79 1631
7219.59 1525
7220.39 1558
7221.20 1600
7222.00 1593
7222.80 1600
7223.60 1600
7224.40 1530
7225.21 1566
7226.01 1511
7226.81 1582
7227.61 1619
7228.42 1528
7229.22 1524
7230.02 1528
7230.82 1548
7231.63 1565
7232.43 1575
7233.23 1621
7234.03 1707
7234.84 1764
7235.64 1789
7236.44 1851
7237.25 1939
7238.05 2025
7238.85 2082
7239.65 2072
7240.46 2072
7241.26 1964
7242.06 1865
7242.87 1830
7243.67 1774
7244.47 1798
7245.28 1789
7246.08 1697
7246.88 1675
7247.69 1661
7248.49 1662
7249.30 1635
7250.10 1625
7250.90 1611
7251.71 1546
7252.51 1564
7253.31 1570
7254.12 1557
7254.92 1539
7255.73 1570
7256.53 1604
7257.33 1561
7258.14 1508
7258.94 1605
7259.75 1603
7260.55 1569
7261.35 1591
7262.16 1602
7262.96 1604
7263.77 1556
7264.57 1578
7265.38 1599
7266.18 1581
7266.99 1588
7267.79 1594
7268.59 1568
7269.40 1544
7270.20 1589
7271.01 1637
7271.81 1677
7272.62 1636
7273.42 1626
7274.23 1598
7275.03 1592
7275.84 1663
7276.64 1649
7277.45 1699
7278.25 1678
7279.06 1657
7279.86 1656
7280.67 1749
7281.48 1789
7282.28 1837
7283.09 1987
7283.89 2112
7284.70 2240
7285.50 2326
7286.31 2411
7287.11 2427
7287.92 2454
7288.73 2347
7289.53 2378
7290.34 2246
7291.14 2176
7291.95 2067
7292.76 1961
7293.56 1912
7294.37 1904
7295.17 1867
7295.98 1811
7296.79 1850
7297.59 1851
7298.40 1810
7299.21 1797
7300.01 1805
7300.82 1788
7301.62 1785
7302.43 1753
7303.24 1811
7304.04 1794
7304.85 1820
7305.66 1842
7306.46 1882
7307.27 1895
7308.08 1869
7308.89 1853
7309.69 1931
7310.50 1993
7311.31 2022
7312.11 2048
7312.92 2103
7313.73 2067
7314.53 2103
7315.34 2139
7316.15 2117
7316.96 2215
7317.76 2369
7318.57 2523
7319.38 2654
7320.19 2844
7320.99 3027
7321.80 3207
7322.61 3339
7323.42 3273
7324.22 3134
7325.03 3045
7325.84 2900
7326.65 2785
7327.46 2684
7328.26 2537
7329.07 2390
7329.88 2328
7330.69 2290
7331.50 2213
7332.30 2187
7333.11 2119
7333.92 2074
7334.73 2126
7335.54 2159
7336.35 2126
7337.15 2103
7337.96 2158
7338.77 2193
7339.58 2225
7340.39 2298
7341.20 2351
7342.01 2289
7342.82 2356
7343.62 2439
7344.43 2302
7345.24 2256
7346.05 2260
7346.86 2263
7347.67 2147
7348.48 2072
7349.29 2127
7350.10 2009
7350.91 1908
7351.71 1905
7352.52 1850
7353.33 1870
7354.14 1878
7354.95 1887
7355.76 1824
7356.57 1869
7357.38 1863
7358.19 1879
7359.00 1982
7359.81 2076
7360.62 2117
7361.43 2164
7362.24 2271
7363.05 2269
7363.86 2221
7364.67 2224
7365.48 2296
7366.29 2277
7367.10 2148
7367.91 2155
7368.72 2162
7369.53 2095
7370.34 1993
7371.15 1953
7371.96 1892
7372.77 1875
7373.58 1864
7374.39 1759
7375.20 1831
7376.01 1843
7376.82 1778
7377.63 1818
7378.45 1827
7379.26 1811
7380.07 1944
7380.88 2018
7381.69 2075
7382.50 2138
7383.31 2177
7384.12 2170
7384.93 2098
7385.74 2074
7386.56 2053
7387.37 1990
7388.18 1953
7388.99 1936
7389.80 1834
7390.61 1833
7391.42 1792
7392.24 1766
7393.05 1671
7393.86 1661
7394.67 1614
7395.48 1621
7396.29 1554
7397.10 1563
7397.92 1590
7398.73 1601
7399.54 1632
7400.35 1649
7401.16 1661
7401.98 1662
7402.79 1709
7403.60 1774
7404.41 1726
7405.23 1711
7406.04 1655
7406.85 1647
7407.66 1648
7408.47 1568
7409.29 1591
7410.10 1560
7410.91 1489
7411.72 1461
7412.54 1495
7413.35 1509
7414.16 1507
7414.98 1521
7415.79 1518
7416.60 1435
7417.41 1397
7418.23 1383
7419.04 1432
7419.85 1412
7420.67 1485
7421.48 1416
7422.29 1371
7423.11 1412
7423.92 1374
7424.73 1383
7425.54 1308
7426.36 1348
7427.17 1347
7427.99 1391
7428.80 1403
7429.61 1326
7430.43 1356
7431.24 1344
7432.05 1276
7432.87 1295
7433.68 1289
7434.49 1331
7435.31 1316
7436.12 1273
7436.94 1338
7437.75 1377
7438.56 1354
7439.38 1357
7440.19 1386
7441.01 1349
7441.82 1367
7442.64 1362
7443.45 1352
7444.26 1329
7445.08 1344
7445.89 1348
7446.71 1327
7447.52 1328
7448.34 1301
7449.15 1320
7449.97 1282
7450.78 1308
7451.59 1239
7452.41 1235
7453.22 1211
7454.04 1216
7454.85 1243
7455.67 1201
7456.48 1204
7457.30 1265
7458.11 1298
7458.93 1260
7459.74 1313
7460.56 1260
7461.38 1296
7462.19 1244
7463.01 1221
7463.82 1255
7464.64 1235
7465.45 1190
7466.27 1199
7467.08 1229
7467.90 1264
7468.72 1247
7469.53 1201
7470.35 1236
7471.16 1244
7471.98 1250
7472.79 1259
7473.61 1253
7474.43 1244
7475.24 1341
7476.06 1311
7476.87 1291
7477.69 1230
7478.51 1279
7479.32 1281
7480.14 1255
7480.96 1266
7481.77 1264
7482.59 1279
7483.41 1267
7484.22 1266
7485.04 1233
7485.85 1242
7486.67 1226
7487.49 1278
7488.31 1271
7489.12 1277
7489.94 1197
7490.76 1166
7491.57 1225
7492.39 1272
7493.21 1240
7494.02 1251
7494.84 1277
7495.66 1265
7496.48 1291
7497.29 1251
7498.11 1290
7498.93 1272
7499.74 1259
7500.56 1282
7501.38 1254
7502.20 1231
7503.01 1283
7503.83 1273
7504.65 1243
7505.47 1249
7506.29 1254
7507.10 1224
7507.92 1211
7508.74 1209
7509.56 1245
7510.37 1185
7511.19 1202
7512.01 1208
7512.83 1184
7513.65 1213
7514.47 1177
7515.28 1254
7516.10 1235
7516.92 1229
7517.74 1237
7518.56 1237
7519.38 1191
7520.19 1214
7521.01 1206
7521.83 1198
7522.65 1205
7523.47 1217
7524.29 1236
7525.11 1209
7525.92 1203
7526.74 1207
7527.56 1247
7528.38 1211
7529.20 1177
7530.02 1254
7530.84 1275
7531.66 1300
7532.48 1287
7533.30 1250
7534.12 1246
7534.93 1244
7535.75 1203
7536.57 1216
7537.39 1236
7538.21 1197
7539.03 1207
7539.85 1244
7540.67 1235
7541.49 1195
7542.31 1208
7543.13 1209
7543.95 1231
7544.77 1171
7545.59 1200
7546.41 1235
7547.23 1219
7548.05 1294
7548.87 1202
7549.69 1202
7550.51 1249
7551.33 1229
7552.15 1206
7552.97 1218
7553.79 1261
7554.61 1287
7555.43 1240
7556.25 1267
7557.07 1274
7557.89 1236
7558.71 1277
7559.53 1295
7560.36 1273
7561.18 1311
7562.00 1270
7562.82 1285
7563.64 1291
7564.46 1300
7565.28 1309
7566.10 1366
7566.92 1370
7567.74 1385
7568.56 1358
7569.39 1353
7570.21 1388
7571.03 1327
7571.85 1402
7572.67 1379
7573.49 1366
7574.31 1348
7575.14 1382
7575.96 1323
7576.78 1367
7577.60 1376
7578.42 1349
7579.24 1371
7580.06 1381
7580.89 1414
7581.71 1442
7582.53 1427
7583.35 1457
7584.17 1434
7585.00 1428
7585.82 1409
7586.64 1477
7587.46 1467
7588.29 1460
7589.11 1483
7589.93 1513
7590.75 1508
7591.57 1477
7592.40 1563
7593.22 1509
7594.04 1529
7594.86 1490
7595.69 1489
7596.51 1526
7597.33 1529
7598.15 1533
7598.98 1551
7599.80 1593
7600.62 1676
7601.45 1706
7602.27 1675
7603.09 1713
7603.92 1785
7604.74 1828
7605.56 1912
7606.38 1922
7607.21 1844
7608.03 1955
7608.85 1981
7609.68 1922
7610.50 1926
7611.32 1933
7612.15 1908
7612.97 1877
7613.80 1923
7614.62 1932
7615.44 1923
7616.27 1982
7617.09 2038
7617.91 2149
7618.74 2194
7619.56 2352
7620.39 2462
7621.21 2531
7622.03 2589
7622.86 2537
7623.68 2492
7624.51 2444
7625.33 2480
7626.15 2518
7626.98 2435
7627.80 2354
7628.63 2258
7629.45 2225
7630.28 2233
7631.10 2359
7631.93 2354
7632.75 2358
7633.58 2282
7634.40 2261
7635.22 2203
7636.05 2225
7636.87 2176
7637.70 2095
7638.52 1993
7639.35 1930
7640.17 1928
7641.00 1971
7641.82 1938
7642.65 1901
7643.47 1940
7644.30 1879
7645.13 1959
7645.95 2040
7646.78 2060
7647.60 2122
7648.43 2130
7649.25 2200
7650.08 2220
7650.90 2227
7651.73 2277
7652.55 2350
7653.38 2285
7654.21 2204
7655.03 2129
7655.86 2086
7656.68 2058
7657.51 2027
7658.34 1951
7659.16 1898
7659.99 1789
7660.81 1713
7661.64 1686
7662.47 1622
7663.29 1670
7664.12 1662
7664.95 1597
7665.77 1632
7666.60 1564
7667.42 1582
7668.25 1632
7669.08 1608
7669.90 1566
7670.73 1579
7671.56 1605
7672.38 1601
7673.21 1530
7674.04 1566
7674.87 1553
7675.69 1535
7676.52 1554
7677.35 1503
7678.17 1564
7679.00 1549
7679.83 1586
7680.65 1486
7681.48 1522
7682.31 1565
7683.14 1554
7683.96 1619
7684.79 1636
7685.62 1694
7686.45 1714
7687.27 1735
7688.10 1762
7688.93 1805
7689.76 1773
7690.58 1727
7691.41 1718
7692.24 1735
7693.07 1668
7693.90 1640
7694.72 1627
7695.55 1606
7696.38 1613
7697.21 1646
7698.04 1744
7698.86 1761
7699.69 1758
7700.52 1843
7701.35 1789
7702.18 1747
7703.01 1811
7703.83 1796
7704.66 1704
7705.49 1701
7706.32 1637
7707.15 1593
7707.98 1579
7708.81 1534
7709.63 1492
7710.46 1504
7711.29 1497
7712.12 1487
7712.95 1523
7713.78 1501
7714.61 1479
7715.44 1473
7716.27 1393
7717.10 1426
7717.93 1453
7718.75 1432
7719.58 1390
7720.41 1453
7721.24 1502
7722.07 1418
7722.90 1405
7723.73 1371
7724.56 1330
7725.39 1320
7726.22 1387
7727.05 1417
7727.88 1355
7728.71 1337
7729.54 1440
7730.37 1462
7731.20 1465
7732.03 1445
7732.86 1418
7733.69 1408
7734.52 1408
7735.35 1385
7736.18 1385
7737.01 1357
7737.84 1362
7738.67 1329
7739.50 1318
7740.33 1315
7741.16 1291
7741.99 1308
7742.82 1304
7743.65 1343
7744.48 1315
7745.31 1365
7746.14 1399
7746.98 1411
7747.81 1466
7748.64 1548
7749.47 1646
7750.30 1569
7751.13 1562
7751.96 1570
7752.79 1585
7753.62 1535
7754.45 1476
7755.29 1445
7756.12 1391
7756.95 1404
7757.78 1339
7758.61 1362
7759.44 1333
7760.27 1314
7761.11 1286
7761.94 1249
7762.77 1259
7763.60 1267
7764.43 1221
7765.26 1258
7766.10 1200
7766.93 1241
7767.76 1229
7768.59 1181
7769.42 1191
7770.26 1229
7771.09 1197
7771.92 1271
7772.75 1252
7773.58 1212
7774.42 1211
7775.25 1240
7776.08 1187
7776.91 1202
7777.75 1216
7778.58 1262
7779.41 1251
7780.24 1214
7781.08 1259
7781.91 1219
7782.74 1186
7783.57 1198
7784.41 1264
7785.24 1237
7786.07 1229
7786.91 1291
7787.74 1302
7788.57 1326
7789.40 1281
7790.24 1298
7791.07 1281
7791.90 1291
7792.74 1251
7793.57 1287
7794.40 1345
7795.24 1277
7796.07 1275
7796.90 1286
7797.74 1294
7798.57 1337
7799.40 1376
7800.24 1307
7801.07 1387
7801.91 1377
7802.74 1307
7803.57 1347
7804.41 1358
7805.24 1341
7806.07 1342
7806.91 1384
7807.74 1329
7808.58 1388
7809.41 1452
7810.25 1430
7811.08 1471
7811.91 1488
7812.75 1504
7813.58 1519
7814.42 1496
7815.25 1575
7816.09 1588
7816.92 1602
7817.75 1602
7818.59 1540
7819.42 1642
7820.26 1623
7821.09 1657
7821.93 1719
7822.76 1768
7823.60 1795
7824.43 1940
7825.27 1978
7826.10 1974
7826.94 1915
7827.77 1883
7828.61 1859
7829.44 1783
7830.28 1717
7831.11 1711
7831.95 1668
7832.78 1642
7833.62 1654
7834.46 1667
7835.29 1637
7836.13 1660
7836.96 1729
7837.80 1684
7838.63 1674
7839.47 1640
7840.31 1643
7841.14 1579
7841.98 1562
7842.81 1558
7843.65 1574
7844.48 1486
7845.32 1486
7846.16 1443
7846.99 1413
7847.83 1474
7848.67 1453
7849.50 1373
7850.34 1415
7851.17 1420
7852.01 1388
7852.85 1442
7853.68 1371
7854.52 1389
7855.36 1410
7856.19 1411
7857.03 1405
7857.87 1439
7858.70 1373
7859.54 1382
7860.38 1419
7861.21 1385
7862.05 1397
7862.89 1435
7863.72 1432
7864.56 1411
7865.40 1391
7866.24 1377
7867.07 1450
7867.91 1380
7868.75 1387
7869.59 1391
7870.42 1424
7871.26 1406
7872.10 1422
7872.94 1437
7873.77 1451
7874.61 1473
7875.45 1494
7876.29 1531
7877.12 1572
7877.96 1607
7878.80 1669
7879.64 1692
7880.47 1743
7881.31 1706
7882.15 1745
7882.99 1807
7883.83 1795
7884.66 1820
7885.50 1761
7886.34 1804
7887.18 1755
7888.02 1741
7888.86 1696
7889.69 1636
7890.53 1651
7891.37 1671
7892.21 1657
7893.05 1660
7893.89 1724
7894.73 1789
7895.56 1742
7896.40 1778
7897.24 1721
7898.08 1706
7898.92 1691
7899.76 1658
7900.60 1697
7901.44 1572
7902.28 1605
7903.12 1606
7903.95 1481
7904.79 1462
7905.63 1478
7906.47 1530
7907.31 1482
7908.15 1462
7908.99 1449
7909.83 1462
7910.67 1428
7911.51 1465
7912.35 1476
7913.19 1531
7914.03 1538
7914.87 1568
7915.71 1620
7916.55 1687
7917.39 1764
7918.23 1800
7919.07 1866
7919.91 1912
7920.75 1964
7921.59 1892
7922.43 1880
7923.27 1888
7924.11 1773
7924.95 1773
7925.79 1732
7926.63 1611
7927.47 1562
7928.31 1560
7929.15 1546
7929.99 1482
7930.83 1438
7931.67 1466
7932.51 1398
7933.35 1337
7934.19 1316
7935.04 1340
7935.88 1309
7936.72 1312
7937.56 1341
7938.40 1349
7939.24 1380
7940.08 1391
7940.92 1392
7941.76 1316
7942.60 1293
7943.45 1312
7944.29 1333
7945.13 1387
7945.97 1427
7946.81 1412
7947.65 1439
7948.49 1385
7949.34 1403
7950.18 1439
7951.02 1474
7951.86 1455
7952.70 1450
7953.54 1449
7954.39 1468
7955.23 1504
7956.07 1586
7956.91 1600
7957.75 1674
7958.60 1737
7959.44 1677
7960.28 1732
7961.12 1737
7961.96 1686
7962.81 1668
7963.65 1621
7964.49 1612
7965.33 1679
7966.18 1646
7967.02 1694
7967.86 1726
7968.70 1791
7969.55 1894
7970.39 1866
7971.23 1818
7972.08 1815
7972.92 1728
7973.76 1705
7974.60 1690
7975.45 1593
7976.29 1541
7977.13 1557
7977.98 1473
7978.82 1424
7979.66 1441
7980.51 1414
7981.35 1396
7982.19 1390
7983.04 1383
7983.88 1336
7984.72 1345
7985.57 1368
7986.41 1354
7987.25 1269
7988.10 1233
7988.94 1269
7989.78 1305
7990.63 1240
7991.47 1193
7992.32 1184
7993.16 1191
7994.00 1169
7994.85 1190
7995.69 1156
7996.54 1176
7997.38 1180
7998.22 1142
7999.07 1121
7999.91 1162
8000.76 1136
8001.60 1161
8002.45 1102
8003.29 1111
8004.13 1143
8004.98 1056
8005.82 1047
8006.67 1086
8007.51 1072
8008.36 1066
8009.20 1069
8010.05 1082
8010.89 1047
8011.74 1053
8012.58 1015
8013.43 1097
8014.27 1054
8015.12 1036
8015.96 1008
8016.81 992
8017.65 958
8018.50 983
8019.34 950
8020.19 996
8021.03 1030
8021.88 1003
8022.72 966
8023.57 960
8024.41 1012
8025.26 952
8026.11 957
8026.95 939
8027.80 920
8028.64 992
8029.49 975
8030.33 997
8031.18 955
8032.03 1000
8032.87 978
8033.72 901
8034.56 950
8035.41 969
8036.26 970
8037.10 972
8037.95 983
8038.80 981
8039.64 961
8040.49 957
8041.34 935
8042.18 992
8043.03 959
8043.87 956
8044.72 993
8045.57 1000
8046.41 943
8047.26 973
8048.11 993
8048.96 970
8049.80 955
8050.65 951
8051.50 996
8052.34 958
8053.19 954
8054.04 965
8054.88 994
8055.73 972
8056.58 957
8057.43 972
8058.27 927
8059.12 927
8059.97 901
8060.82 924
8061.66 943
8062.51 918
8063.36 921
8064.21 963
8065.05 930
8065.90 951
8066.75 923
8067.60 881
8068.44 895
8069.29 871
8070.14 886
8070.99 902
8071.84 936
8072.68 868
8073.53 888
8074.38 934
8075.23 912
8076.08 892
8076.93 881
8077.77 900
8078.62 927
8079.47 890
8080.32 877
8081.17 878
8082.02 905
8082.87 876
8083.71 905
8084.56 869
8085.41 904
8086.26 879
8087.11 841
8087.96 864
8088.81 877
8089.66 865
8090.51 899
8091.35 913
8092.20 882
8093.05 839
8093.90 879
8094.75 869
8095.60 846
8096.45 876
8097.30 879
8098.15 858
8099.00 870
8099.85 821
8100.70 848
8101.55 869
8102.40 866
8103.25 895
8104.10 839
8104.95 852
8105.80 852
8106.65 823
8107.50 866
8108.35 875
8109.20 880
8110.05 903
8110.90 856
8111.75 856
8112.60 883
8113.45 881
8114.30 859
8115.15 879
8116.00 884
8116.85 887
8117.70 856
8118.55 896
8119.40 914
8120.25 900
8121.10 909
8121.95 905
8122.80 947
8123.65 958
8124.50 895
8125.35 888
8126.20 908
8127.06 912
8127.91 917
8128.76 911
8129.61 931
8130.46 931
8131.31 947
8132.16 981
8133.01 954
8133.86 964
8134.72 981
8135.57 996
8136.42 985
8137.27 895
8138.12 941
8138.97 1001
8139.83 949
8140.68 906
8141.53 933
8142.38 905
8143.23 934
8144.08 885
8144.94 898
8145.79 949
8146.64 907
8147.49 915
8148.34 917
8149.20 919
8150.05 917
8150.90 923
8151.75 947
8152.60 964
8153.46 940
8154.31 967
8155.16 944
8156.01 965
8156.87 978
8157.72 980
8158.57 1049
8159.42 1012
8160.28 978
8161.13 945
8161.98 976
8162.84 909
8163.69 935
8164.54 980
8165.39 963
8166.25 948
8167.10 923
8167.95 891
8168.81 865
8169.66 894
8170.51 876
8171.37 855
8172.22 874
8173.07 872
8173.93 875
8174.78 895
8175.63 882
8176.49 831
8177.34 842
8178.19 899
8179.05 894
8179.90 879
8180.76 887
8181.61 864
8182.46 828
8183.32 869
8184.17 843
8185.02 843
8185.88 905
8186.73 849
8187.59 856
8188.44 860
8189.30 805
8190.15 804
8191.00 837
8191.86 821
8192.71 829
8193.57 875
8194.42 871
8195.28 840
8196.13 862
8196.99 858
8197.84 856
8198.69 832
8199.55 862
8200.40 817
8201.26 816
8202.11 831
8202.97 837
8203.82 860
8204.68 803
8205.53 848
8206.39 873
8207.24 861
8208.10 876
8208.95 811
8209.81 806
8210.67 820
8211.52 826
8212.38 852
8213.23 863
8214.09 849
8214.94 873
8215.80 914
8216.65 862
8217.51 868
8218.37 844
8219.22 866
8220.08 888
8220.93 866
8221.79 844
8222.64 852
8223.50 837
8224.36 895
8225.21 908
8226.07 867
8226.92 902
8227.78 903
8228.64 865
8229.49 863
8230.35 842
8231.21 858
8232.06 864
8232.92 848
8233.78 844
8234.63 781
8235.49 844
8236.35 814
8237.20 867
8238.06 771
8238.92 820
8239.77 825
8240.63 811
8241.49 825
8242.34 823
8243.20 791
8244.06 814
8244.91 798
8245.77 776
8246.63 792
8247.49 797
8248.34 831
8249.20 811
8250.06 785
8250.92 811
8251.77 800
8252.63 791
8253.49 816
8254.35 757
8255.20 826
8256.06 795
8256.92 823
8257.78 803
8258.63 814
8259.49 838
8260.35 781
8261.21 792
8262.07 840
8262.92 841
8263.78 836
8264.64 818
8265.50 823
8266.36 851
8267.22 814
8268.07 812
8268.93 793
8269.79 829
8270.65 842
8271.51 833
8272.37 820
8273.22 860
8274.08 889
8274.94 886
8275.80 911
8276.66 895
8277.52 907
8278.38 919
8279.24 909
8280.09 975
8280.95 969
8281.81 977
8282.67 996
8283.53 964
8284.39 990
8285.25 954
8286.11 965
8286.97 960
8287.83 962
8288.69 973
8289.55 951
8290.41 948
8291.26 922
8292.12 943
8292.98 958
8293.84 955
8294.70 999
8295.56 1003
8296.42 1029
8297.28 1000
8298.14 936
8299.00 942
8299.86 952
8300.72 970
8301.58 921
8302.44 953
8303.30 932
8304.16 949
8305.02 914
8305.88 923
8306.74 903
8307.60 898
8308.46 933
8309.33 933
8310.19 917
8311.05 910
8311.91 880
8312.77 877
8313.63 860
8314.49 886
8315.35 865
8316.21 847
8317.07 874
8317.93 846
8318.79 820
8319.65 848
8320.52 837
8321.38 822
8322.24 826
8323.10 826
8323.96 827
8324.82 794
8325.68 798
8326.54 810
8327.41 794
8328.27 806
8329.13 843
8329.99 829
8330.85 838
8331.71 842
8332.57 848
8333.44 838
8334.30 816
8335.16 820
8336.02 823
8336.88 845
8337.75 870
8338.61 849
8339.47 837
8340.33 829
8341.19 879
8342.06 827
8342.92 860
8343.78 881
8344.64 852
8345.50 819
8346.37 876
8347.23 856
8348.09 841
8348.95 881
8349.82 878
8350.68 841
8351.54 887
8352.40 875
8353.27 835
8354.13 842
8354.99 906
8355.86 828
8356.72 847
8357.58 825
8358.45 872
8359.31 845
8360.17 848
8361.03 828
8361.90 842
8362.76 842
8363.62 874
8364.49 865
8365.35 813
8366.21 889
8367.08 874
8367.94 821
8368.80 842
8369.67 838
8370.53 877
8371.40 870
8372.26 878
8373.12 879
8373.99 916
8374.85 863
8375.71 849
8376.58 863
8377.44 832
8378.31 853
8379.17 858
8380.03 872
8380.90 884
8381.76 831
8382.63 848
8383.49 860
8384.36 884
8385.22 889
8386.08 895
8386.95 893
8387.81 929
8388.68 895
8389.54 885
8390.41 864
8391.27 917
8392.14 918
8393.00 898
8393.87 908
8394.73 885
8395.60 916
8396.46 938
8397.33 923
8398.19 878
8399.06 967
8399.92 945
8400.79 950
8401.65 955
8402.52 907
8403.38 966
8404.25 955
8405.11 958
8405.98 989
8406.84 961
8407.71 985
8408.58 1020
8409.44 990
8410.31 1019
8411.17 995
8412.04 967
8412.90 986
8413.77 1004
8414.64 1041
8415.50 1048
8416.37 1062
8417.23 1041
8418.10 1028
8418.97 1060
8419.83 1082
8420.70 1110
8421.56 1102
8422.43 1106
8423.30 1130
8424.16 1144
8425.03 1097
8425.90 1105
8426.76 1139
8427.63 1125
8428.50 1190
8429.36 1193
8430.23 1207
8431.10 1226
8431.96 1228
8432.83 1226
8433.70 1245
8434.56 1260
8435.43 1261
8436.30 1234
8437.16 1271
8438.03 1328
8438.90 1391
8439.77 1414
8440.63 1377
8441.50 1415
8442.37 1468
8443.24 1480
8444.10 1526
8444.97 1527
8445.84 1568
8446.71 1632
8447.57 1630
8448.44 1663
8449.31 1695
8450.18 1728
8451.04 1731
8451.91 1785
8452.78 1912
8453.65 1950
8454.52 2095
8455.38 2353
8456.25 2443
8457.12 2648
8457.99 2744
8458.86 2799
8459.72 2872
8460.59 2840
8461.46 2788
8462.33 2718
8463.20 2553
8464.07 2401
8464.93 2359
8465.80 2237
8466.67 2082
8467.54 1948
8468.41 1915
8469.28 1861
8470.15 1763
8471.02 1706
8471.88 1625
8472.75 1601
8473.62 1588
8474.49 1575
8475.36 1588
8476.23 1597
8477.10 1561
8477.97 1496
8478.84 1555
8479.71 1569
8480.58 1601
8481.44 1615
8482.31 1620
8483.18 1628
8484.05 1656
8484.92 1746
8485.79 1724
8486.66 1715
8487.53 1704
8488.40 1684
8489.27 1653
8490.14 1627
8491.01 1595
8491.88 1638
8492.75 1618
8493.62 1560
8494.49 1581
8495.36 1601
8496.23 1650
8497.10 1637
8497.97 1579
8498.84 1546
8499.71 1638
8500.58 1620
8501.45 1575
8502.32 1567
8503.19 1556
8504.06 1558
8504.93 1522
8505.80 1545
8506.67 1455
8507.55 1520
8508.42 1492
8509.29 1467
8510.16 1519
8511.03 1477
8511.90 1471
8512.77 1479
8513.64 1522
8514.51 1520
8515.38 1495
8516.25 1547
8517.13 1579
8518.00 1558
8518.87 1572
8519.74 1587
8520.61 1630
8521.48 1734
8522.35 1759
8523.23 1830
8524.10 1867
8524.97 1924
8525.84 2127
8526.71 2194
8527.58 2165
8528.46 2327
8529.33 2227
8530.20 2259
8531.07 2248
8531.94 2185
8532.81 2114
8533.69 2102
8534.56 2012
8535.43 1941
8536.30 1911
8537.18 1843
8538.05 1779
8538.92 1706
8539.79 1699
8540.66 1651
8541.54 1644
8542.41 1560
8543.28 1567
8544.15 1503
8545.03 1483
8545.90 1468
8546.77 1504
8547.64 1549
8548.52 1564
8549.39 1477
8550.26 1513
8551.14 1528
8552.01 1656
8552.88 1710
8553.76 1715
8554.63 1789
8555.50 1883
8556.37 1958
8557.25 1936
8558.12 1939
8558.99 1916
8559.87 1837
8560.74 1827
8561.61 1785
8562.49 1779
8563.36 1678
8564.24 1638
8565.11 1655
8565.98 1651
8566.86 1509
8567.73 1538
8568.60 1523
8569.48 1483
8570.35 1428
8571.23 1425
8572.10 1426
8572.97 1424
8573.85 1378
8574.72 1407
8575.60 1379
8576.47 1329
8577.34 1290
8578.22 1331
8579.09 1341
8579.97 1352
8580.84 1321
8581.72 1353
8582.59 1381
8583.47 1344
8584.34 1399
8585.21 1316
8586.09 1403
8586.96 1407
8587.84 1373
8588.71 1407
8589.59 1478
8590.46 1428
8591.34 1426
8592.21 1459
8593.09 1482
8593.96 1523
8594.84 1549
8595.71 1521
8596.59 1512
8597.46 1550
8598.34 1538
8599.22 1513
8600.09 1564
8600.97 1552
8601.84 1602
8602.72 1645
8603.59 1585
8604.47 1554
8605.34 1588
8606.22 1591
8607.10 1645
8607.97 1661
8608.85 1638
8609.72 1646
8610.60 1692
8611.47 1664
8612.35 1607
8613.23 1653
8614.10 1697
8614.98 1743
8615.86 1745
8616.73 1806
8617.61 1760
8618.48 1795
8619.36 1879
8620.24 1846
8621.11 1842
8621.99 1925
8622.87 1950
8623.74 2021
8624.62 2003
8625.50 2035
8626.37 1986
8627.25 2080
8628.13 2064
8629.00 2065
8629.88 2032
8630.76 2036
8631.64 2094
8632.51 2154
8633.39 2133
8634.27 2155
8635.14 2078
8636.02 2181
8636.90 2215
8637.78 2194
8638.65 2176
8639.53 2205
8640.41 2231
8641.29 2298
8642.16 2368
8643.04 2372
8643.92 2417
8644.80 2392
8645.67 2453
8646.55 2493
8647.43 2574
8648.31 2548
8649.18 2558
8650.06 2689
8650.94 2670
8651.82 2760
8652.70 2731
8653.58 2739
8654.45 2780
8655.33 2770
8656.21 2810
8657.09 2932
8657.97 3025
8658.84 3079
8659.72 3174
8660.60 3329
8661.48 3545
8662.36 3717
8663.24 4037
8664.12 4287
8664.99 4619
8665.87 4785
8666.75 4954
8667.63 5197
8668.51 5242
8669.39 5144
8670.27 5039
8671.15 4922
8672.03 4856
8672.91 4783
8673.78 4712
8674.66 4712
8675.54 4610
8676.42 4537
8677.30 4457
8678.18 4448
8679.06 4327
8679.94 4172
8680.82 3932
8681.70 3799
8682.58 3633
8683.46 3538
8684.34 3469
8685.22 3389
8686.10 3262
8686.98 3196
8687.86 3175
8688.74 3241
8689.62 3320
8690.50 3308
8691.38 3521
8692.26 3580
8693.14 3721
8694.02 3734
8694.90 3918
8695.78 3915
8696.66 3951
8697.54 3970
8698.42 3941
8699.30 3864
8700.18 3891
8701.06 3836
8701.94 3895
8702.82 3953
8703.70 3899
8704.58 3894
8705.46 3885
8706.34 3815
8707.23 3740
8708.11 3632
8708.99 3468
8709.87 3428
8710.75 3152
8711.63 3062
8712.51 2985
8713.39 2815
8714.27 2728
8715.16 2589
8716.04 2461
8716.92 2402
8717.80 2330
8718.68 2272
8719.56 2191
8720.44 2188
8721.33 2105
8722.21 2071
8723.09 2006
8723.97 2039
8724.85 2003
8725.73 1957
8726.62 1910
8727.50 1941
8728.38 1996
8729.26 2009
8730.14 2025
8731.03 2017
8731.91 2118
8732.79 2125
8733.67 2108
8734.55 2089
8735.44 2068
8736.32 2022
8737.20 2029
8738.08 2095
8738.97 2053
8739.85 2043
8740.73 2043
8741.61 2074
8742.50 2123
8743.38 2074
8744.26 2098
8745.14 2060
8746.03 2039
8746.91 2007
8747.79 1942
8748.68 1906
8749.56 1950
8750.44 1916
8751.33 1878
8752.21 1889
8753.09 1884
8753.97 1862
8754.86 1894
8755.74 1913
8756.62 1880
8757.51 1842
8758.39 1890
8759.28 1885
8760.16 1908
8761.04 1893
8761.93 1886
8762.81 1902
8763.69 1956
8764.58 1950
8765.46 1908
8766.34 1884
8767.23 1909
8768.11 1879
8769.00 1827
8769.88 1814
8770.76 1820
8771.65 1900
8772.53 1915
8773.42 1830
8774.30 1859
8775.19 1866
8776.07 1847
8776.95 1843
8777.84 1834
8778.72 1836
8779.61 1871
8780.49 1821
8781.38 1898
8782.26 2022
8783.15 1957
8784.03 1931
8784.92 2007
8785.80 2007
8786.69 1966
8787.57 1982
8788.46 1923
8789.34 1934
8790.23 1851
8791.11 1821
8792.00 1842
8792.88 1760
8793.77 1741
8794.65 1735
8795.54 1697
8796.42 1651
8797.31 1677
8798.19 1627
8799.08 1588
8799.96 1582
8800.85 1560
8801.74 1518
8802.62 1484
8803.51 1454
8804.39 1415
8805.28 1459
8806.16 1477
8807.05 1454
8807.94 1479
8808.82 1443
8809.71 1453
8810.59 1471
8811.48 1428
8812.37 1395
8813.25 1436
8814.14 1412
8815.03 1457
8815.91 1425
8816.80 1438
8817.68 1523
8818.57 1498
8819.46 1482
8820.34 1509
8821.23 1478
8822.12 1522
8823.00 1502
8823.89 1472
8824.78 1484
8825.66 1432
8826.55 1400
8827.44 1428
8828.33 1383
8829.21 1376
8830.10 1333
8830.99 1422
8831.87 1449
8832.76 1413
8833.65 1335
8834.54 1366
8835.42 1329
8836.31 1360
8837.20 1321
8838.08 1326
8838.97 1303
8839.86 1328
8840.75 1314
8841.64 1319
8842.52 1335
8843.41 1345
8844.30 1332
8845.19 1346
8846.07 1300
8846.96 1297
8847.85 1269
8848.74 1240
8849.63 1254
8850.51 1259
8851.40 1239
8852.29 1214
8853.18 1192
8854.07 1180
8854.96 1197
8855.84 1141
8856.73 1122
8857.62 1175
8858.51 1174
8859.40 1170
8860.29 1163
8861.17 1130
8862.06 1149
8862.95 1133
8863.84 1151
8864.73 1165
8865.62 1130
8866.51 1168
8867.40 1146
8868.29 1139
8869.17 1096
8870.06 1116
8870.95 1129
8871.84 1075
8872.73 1066
8873.62 1095
8874.51 1112
8875.40 1099
8876.29 1076
8877.18 1039
8878.07 1090
8878.96 1020
8879.85 1004
8880.74 1028
8881.63 982
8882.51 1016
8883.40 982
8884.29 993
8885.18 1013
8886.07 1018
8886.96 989
8887.85 1019
8888.74 998
8889.63 1001
8890.52 994
8891.41 983
8892.30 960
8893.19 954
8894.09 986
8894.98 971
8895.87 970
8896.76 939
8897.65 922
8898.54 947
8899.43 937
8900.32 951
8901.21 912
8902.10 887
8902.99 870
8903.88 927
8904.77 870
8905.66 902
8906.55 885
8907.44 883
8908.34 872
8909.23 891
8910.12 891
8911.01 872
8911.90 871
8912.79 925
8913.68 881
8914.57 825
8915.47 861
8916.36 874
8917.25 881
8918.14 927
8919.03 898
8919.92 886
8920.81 851
8921.71 887
8922.60 859
8923.49 845
8924.38 874
8925.27 851
8926.16 825
8927.06 849
8927.95 855
8928.84 836
8929.73 849
8930.62 796
8931.52 824
8932.41 847
8933.30 816
8934.19 818
8935.09 818
8935.98 819
8936.87 781
8937.76 777
8938.66 800
8939.55 804
8940.44 801
8941.33 784
8942.23 777
8943.12 768
8944.01 741
8944.90 787
8945.80 769
8946.69 752
8947.58 783
8948.48 815
8949.37 816
8950.26 760
8951.16 813
8952.05 781
8952.94 751
8953.84 786
8954.73 786
8955.62 787
8956.52 804
8957.41 790
8958.30 782
8959.20 767
8960.09 766
8960.98 758
8961.88 757
8962.77 786
8963.66 774
8964.56 765
8965.45 747
8966.35 758
8967.24 777
8968.13 725
8969.03 752
8969.92 755
8970.82 751
8971.71 774
8972.60 794
8973.50 772
8974.39 763
8975.29 791
8976.18 737
8977.08 721
8977.97 705
8978.87 723
8979.76 725
8980.65 755
8981.55 782
8982.44 789
8983.34 772
8984.23 719
8985.13 726
8986.02 768
8986.92 763
8987.81 755
8988.71 732
8989.60 747
8990.50 732
8991.39 743
8992.29 755
8993.18 770
8994.08 731
8994.97 734
8995.87 729
8996.76 796
8997.66 740
8998.56 733
8999.45 754
9000.35 749
9001.24 745
9002.14 763
9003.03 740
9003.93 701
9004.83 731
9005.72 712
9006.62 716
9007.51 748
9008.41 717
9009.31 724
9010.20 728
9011.10 706
9011.99 699
9012.89 730
9013.79 748
9014.68 749
9015.58 716
9016.48 729
9017.37 733
9018.27 755
9019.16 729
9020.06 748
9020.96 752
9021.85 733
9022.75 716
9023.65 735
9024.54 717
9025.44 713
9026.34 708
9027.24 746
9028.13 760
9029.03 715
9029.93 710
9030.82 723
9031.72 760
9032.62 748
9033.52 751
9034.41 689
9035.31 733
9036.21 692
9037.10 717
9038.00 736
9038.90 704
9039.80 673
9040.69 706
9041.59 720
9042.49 707
9043.39 724
9044.29 715
9045.18 756
9046.08 716
9046.98 747
9047.88 729
9048.78 768
9049.67 705
9050.57 708
9051.47 713
9052.37 667
9053.27 702
9054.16 746
9055.06 737
9055.96 755
9056.86 752
9057.76 719
9058.66 775
9059.55 781
9060.45 753
9061.35 760
9062.25 760
9063.15 739
9064.05 791
9064.95 790
9065.85 763
9066.74 766
9067.64 798
9068.54 770
9069.44 753
9070.34 760
9071.24 748
9072.14 769
9073.04 800
9073.94 727
9074.84 736
9075.74 755
9076.64 750
9077.53 749
9078.43 746
9079.33 790
9080.23 723
9081.13 760
9082.03 794
9082.93 751
9083.83 742
9084.73 717
9085.63 729
9086.53 777
9087.43 793
9088.33 743
9089.23 786
9090.13 828
9091.03 799
9091.93 782
9092.83 808
9093.73 821
9094.63 783
9095.53 780
9096.43 807
9097.33 823
9098.23 804
9099.13 808
9100.04 792
9100.94 789
9101.84 791
9102.74 812
9103.64 769
9104.54 756
9105.44 762
9106.34 749
9107.24 729
9108.14 764
9109.04 782
9109.94 742
9110.85 766
9111.75 793
9112.65 765
9113.55 781
9114.45 779
9115.35 778
9116.25 779
9117.15 725
9118.06 773
9118.96 741
9119.86 733
9120.76 749
9121.66 775
9122.56 750
9123.46 761
9124.37 716
9125.27 729
9126.17 765
9127.07 737
9127.97 774
9128.88 731
9129.78 767
9130.68 764
9131.58 754
9132.48 707
9133.39 727
9134.29 723
9135.19 734
9136.09 728
9137.00 719
9137.90 709
9138.80 726
9139.70 718
9140.61 711
9141.51 722
9142.41 715
9143.31 743
9144.22 745
9145.12 727
9146.02 714
9146.92 752
9147.83 723
9148.73 757
9149.63 725
9150.54 777
9151.44 735
9152.34 745
9153.25 739
9154.15 737
9155.05 750
9155.96 730
9156.86 758
9157.76 726
9158.67 764
9159.57 747
9160.47 718
9161.38 732
9162.28 745
9163.18 780
9164.09 767
9164.99 793
9165.90 765
9166.80 717
9167.70 774
9168.61 790
9169.51 801
9170.42 830
9171.32 811
9172.22 835
9173.13 799
9174.03 783
9174.94 796
9175.84 835
9176.74 804
9177.65 812
9178.55 796
9179.46 798
9180.36 756
9181.27 797
9182.17 779
9183.08 754
9183.98 745
9184.89 752
9185.79 792
9186.70 854
9187.60 804
9188.51 745
9189.41 765
9190.32 740
9191.22 773
9192.13 795
9193.03 779
9193.94 796
9194.84 775
9195.75 823
9196.65 822
9197.56 829
9198.46 809
9199.37 791
9200.27 822
9201.18 854
9202.08 853
9202.99 857
9203.90 860
9204.80 819
9205.71 844
9206.61 832
9207.52 794
9208.42 796
9209.33 812
9210.24 767
9211.14 779
9212.05 774
9212.95 794
9213.86 746
9214.77 724
9215.67 747
9216.58 779
9217.49 790
9218.39 774
9219.30 772
9220.21 730
9221.11 712
9222.02 742
9222.93 749
9223.83 750
9224.74 731
9225.65 694
9226.55 750
9227.46 743
9228.37 724
9229.27 721
9230.18 724
9231.09 734
9231.99 724
9232.90 748
9233.81 756
9234.72 697
9235.62 717
9236.53 738
9237.44 736
9238.34 719
9239.25 731
9240.16 769
9241.07 712
9241.97 747
9242.88 746
9243.79 769
9244.70 729
9245.61 753
9246.51 708
9247.42 737
9248.33 713
9249.24 724
9250.14 741
9251.05 676
9251.96 712
9252.87 743
9253.78 731
9254.69 726
9255.59 733
9256.50 657
9257.41 752
9258.32 735
9259.23 726
9260.14 693
9261.04 701
9261.95 741
9262.86 722
9263.77 719
9264.68 722
9265.59 769
9266.50 775
9267.40 716
9268.31 746
9269.22 697
9270.13 753
9271.04 737
9271.95 746
9272.86 760
9273.77 712
9274.68 716
9275.59 651
9276.49 709
9277.40 710
9278.31 696
9279.22 717
9280.13 705
9281.04 733
9281.95 743
9282.86 742
9283.77 738
9284.68 759
9285.59 731
9286.50 700
9287.41 717
9288.32 742
9289.23 721
9290.14 739
9291.05 701
9291.96 702
9292.87 747
9293.78 751
9294.69 735
9295.60 728
9296.51 764
9297.42 720
9298.33 712
9299.24 751
9300.15 751
9301.06 740
9301.97 781
9302.88 771
9303.79 737
9304.70 744
9305.61 767
9306.53 756
9307.44 794
9308.35 784
9309.26 804
9310.17 789
9311.08 795
9311.99 812
9312.90 776
9313.81 842
9314.72 828
9315.63 817
9316.55 835
9317.46 824
9318.37 827
9319.28 802
9320.19 791
9321.10 809
9322.01 794
9322.93 753
9323.84 776
9324.75 771
9325.66 781
9326.57 791
9327.48 755
9328.40 763
9329.31 752
9330.22 718
9331.13 733
9332.04 732
9332.96 793
9333.87 770
9334.78 799
9335.69 774
9336.60 759
9337.52 757
9338.43 768
9339.34 820
9340.25 827
9341.17 779
9342.08 741
9342.99 750
9343.90 766
9344.82 763
9345.73 753
9346.64 762
9347.55 773
9348.47 798
9349.38 761
9350.29 766
9351.21 778
9352.12 792
9353.03 793
9353.94 757
9354.86 776
9355.77 769
9356.68 765
9357.60 757
9358.51 778
9359.42 784
9360.34 805
9361.25 763
9362.16 775
9363.08 768
9363.99 766
9364.90 742
9365.82 758
9366.73 749
9367.65 753
9368.56 763
9369.47 780
9370.39 794
9371.30 732
9372.21 796
9373.13 797
9374.04 763
9374.96 722
9375.87 771
9376.79 799
9377.70 812
9378.61 789
9379.53 792
9380.44 784
9381.36 802
9382.27 807
9383.19 807
9384.10 792
9385.01 779
9385.93 813
9386.84 829
9387.76 811
9388.67 778
9389.59 787
9390.50 847
9391.42 801
9392.33 854
9393.25 856
9394.16 859
9395.08 834
9395.99 863
9396.91 869
9397.82 847
9398.74 864
9399.65 895
9400.57 877
9401.48 851
9402.40 857
9403.32 824
9404.23 844
9405.15 846
9406.06 808
9406.98 866
9407.89 888
9408.81 872
9409.73 855
9410.64 850
9411.56 882
9412.47 856
9413.39 806
9414.30 852
9415.22 846
9416.14 869
9417.05 873
9417.97 845
9418.89 830
9419.80 880
9420.72 867
9421.63 876
9422.55 871
9423.47 889
9424.38 883
9425.30 898
9426.22 879
9427.13 906
9428.05 885
9428.97 900
9429.88 902
9430.80 914
9431.72 891
9432.63 906
9433.55 926
9434.47 947
9435.38 972
9436.30 995
9437.22 999
9438.14 970
9439.05 988
9439.97 995
9440.89 978
9441.81 980
9442.72 1004
9443.64 1045
9444.56 1037
9445.47 1031
9446.39 1070
9447.31 1078
9448.23 1076
9449.15 1113
9450.06 1087
9450.98 1104
9451.90 1107
9452.82 1085
9453.73 1114
9454.65 1153
9455.57 1165
9456.49 1156
9457.41 1122
9458.32 1143
9459.24 1161
9460.16 1126
9461.08 1114
9462.00 1070
9462.92 1062
9463.83 1048
9464.75 1066
9465.67 1033
9466.59 1037
9467.51 988
9468.43 990
9469.35 996
9470.26 1009
9471.18 999
9472.10 1015
9473.02 1003
9473.94 995
9474.86 1006
9475.78 1009
9476.70 1015
9477.62 1028
9478.54 1079
9479.45 1053
9480.37 1130
9481.29 1116
9482.21 1113
9483.13 1181
9484.05 1165
9484.97 1115
9485.89 1140
9486.81 1148
9487.73 1135
9488.65 1124
9489.57 1112
9490.49 1062
9491.41 1096
9492.33 1099
9493.25 1068
9494.17 1111
9495.09 1104
9496.01 1090
9496.93 1074
9497.85 1083
9498.77 1060
9499.69 1036
9500.61 1094
9501.53 1096
9502.45 1090
9503.37 1091
9504.29 1110
9505.21 1085
9506.13 1072
9507.05 1090
9507.97 1117
9508.89 1147
9509.81 1141
9510.73 1141
9511.65 1164
9512.57 1189
9513.49 1111
9514.42 1142
9515.34 1153
9516.26 1175
9517.18 1167
9518.10 1191
9519.02 1212
9519.94 1273
9520.86 1299
9521.78 1354
9522.71 1363
9523.63 1436
9524.55 1443
9525.47 1449
9526.39 1461
9527.31 1485
9528.23 1465
9529.16 1439
9530.08 1407
9531.00 1386
9531.92 1370
9532.84 1373
9533.76 1388
9534.69 1335
9535.61 1292
9536.53 1332
9537.45 1329
9538.37 1287
9539.30 1288
9540.22 1274
9541.14 1262
9542.06 1282
9542.98 1300
9543.91 1281
9544.83 1265
9545.75 1265
9546.67 1249
9547.60 1241
9548.52 1224
9549.44 1261
9550.36 1341
9551.29 1301
9552.21 1265
9553.13 1272
9554.06 1287
9554.98 1307
9555.90 1298
9556.82 1316
9557.75 1317
9558.67 1315
9559.59 1321
9560.52 1390
9561.44 1443
9562.36 1394
9563.29 1384
9564.21 1404
9565.13 1385
9566.06 1424
9566.98 1422
9567.90 1431
9568.83 1383
9569.75 1421
9570.67 1375
9571.60 1399
9572.52 1413
9573.44 1394
9574.37 1436
9575.29 1411
9576.22 1406
9577.14 1452
9578.06 1497
9578.99 1456
9579.91 1426
9580.84 1495
9581.76 1480
9582.68 1558
9583.61 1532
9584.53 1563
9585.46 1531
9586.38 1529
9587.31 1522
9588.23 1590
9589.15 1549
9590.08 1542
9591.00 1608
9591.93 1585
9592.85 1621
9593.78 1541
9594.70 1595
9595.63 1693
9596.55 1715
9597.48 1786
9598.40 1822
9599.33 1892
9600.25 1911
9601.18 1992
9602.10 1914
9603.03 1957
9603.95 2015
9604.88 2020
9605.80 2000
9606.73 1937
9607.65 1908
9608.58 1873
9609.50 1838
9610.43 1835
9611.35 1786
9612.28 1828
9613.21 1775
9614.13 1724
9615.06 1680
9615.98 1718
9616.91 1698
9617.84 1711
9618.76 1691
9619.69 1700
9620.61 1672
9621.54 1686
9622.47 1694
9623.39 1671
9624.32 1704
9625.24 1715
9626.17 1709
9627.10 1722
9628.02 1752
9628.95 1710
9629.88 1771
9630.80 1841
9631.73 1769
9632.65 1765
9633.58 1817
9634.51 1811
9635.43 1861
9636.36 1895
9637.29 1897
9638.22 1913
9639.14 1923
9640.07 1958
9641.00 1972
9641.92 2009
9642.85 2059
9643.78 2067
9644.70 2102
9645.63 2101
9646.56 2121
9647.49 2174
9648.41 2247
9649.34 2238
9650.27 2234
9651.20 2254
9652.12 2237
9653.05 2189
9653.98 2240
9654.91 2197
9655.83 2125
9656.76 2177
9657.69 2145
9658.62 2155
9659.55 2176
9660.47 2134
9661.40 2121
9662.33 2078
9663.26 2179
9664.19 2106
9665.11 2154
9666.04 2172
9666.97 2197
9667.90 2197
9668.83 2182
9669.75 2163
9670.68 2269
9671.61 2296
9672.54 2295
9673.47 2346
9674.40 2355
9675.33 2388
9676.25 2334
9677.18 2370
9678.11 2387
9679.04 2299
9679.97 2390
9680.90 2423
9681.83 2442
9682.76 2476
9683.69 2520
9684.61 2522
9685.54 2550
9686.47 2512
9687.40 2546
9688.33 2532
9689.26 2524
9690.19 2490
9691.12 2564
9692.05 2587
9692.98 2564
9693.91 2541
9694.84 2534
9695.77 2555
9696.70 2639
9697.63 2619
9698.56 2644
9699.49 2618
9700.42 2666
9701.35 2660
9702.28 2685
9703.21 2632
9704.14 2675
9705.07 2720
9706.00 2627
9706.93 2637
9707.86 2561
9708.79 2604
9709.72 2652
9710.65 2610
9711.58 2676
9712.51 2640
9713.44 2722
9714.37 2766
9715.30 2841
9716.23 2849
9717.16 2946
9718.09 2925
9719.02 2858
9719.95 2925
9720.88 2807
9721.81 2797
9722.75 2716
9723.68 2628
9724.61 2572
9725.54 2520
9726.47 2516
9727.40 2474
9728.33 2373
9729.26 2283
9730.19 2261
9731.13 2243
9732.06 2217
9732.99 2159
9733.92 2066
9734.85 2142
9735.78 2129
9736.71 2089
9737.65 2024
9738.58 1998
9739.51 1952
9740.44 1982
9741.37 1978
9742.30 1917
9743.24 1891
9744.17 1923
9745.10 1904
9746.03 1881
9746.96 1822
9747.90 1800
9748.83 1846
9749.76 1845
9750.69 1854
9751.63 1840
9752.56 1838
9753.49 1818
9754.42 1738
9755.36 1757
9756.29 1777
9757.22 1761
9758.15 1707
9759.09 1774
9760.02 1754
9760.95 1702
9761.88 1638
9762.82 1665
9763.75 1683
9764.68 1656
9765.62 1707
9766.55 1700
9767.48 1648
9768.41 1679
9769.35 1650
9770.28 1623
9771.21 1600
9772.15 1625
9773.08 1647
9774.01 1656
9774.95 1635
9775.88 1635
9776.81 1617
9777.75 1628
9778.68 1702
9779.62 1690
9780.55 1712
9781.48 1673
9782.42 1688
9783.35 1725
9784.28 1765
9785.22 1789
9786.15 1734
9787.09 1691
9788.02 1722
9788.95 1745
9789.89 1737
9790.82 1704
9791.76 1643
9792.69 1720
9793.63 1689
9794.56 1709
9795.49 1683
9796.43 1670
9797.36 1726
9798.30 1750
9799.23 1745
9800.17 1726
9801.10 1738
9802.04 1733
9802.97 1738
9803.91 1713
9804.84 1678
9805.78 1644
9806.71 1660
9807.65 1641
9808.58 1634
9809.52 1470
9810.45 1422
9811.39 1415
9812.32 1425
9813.26 1402
9814.19 1355
9815.13 1337
9816.06 1348
9817.00 1314
9817.93 1250
9818.87 1251
9819.80 1266
9820.74 1342
9821.68 1306
9822.61 1278
9823.55 1286
9824.48 1267
9825.42 1249
9826.35 1239
9827.29 1244
9828.23 1265
9829.16 1220
9830.10 1220
9831.03 1265
9831.97 1254
9832.91 1187
9833.84 1189
9834.78 1227
9835.72 1176
9836.65 1211
9837.59 1209
9838.52 1174
9839.46 1228
9840.40 1235
9841.33 1205
9842.27 1205
9843.21 1209
9844.14 1177
9845.08 1169
9846.02 1226
9846.95 1204
9847.89 1219
9848.83 1170
9849.77 1167
9850.70 1186
9851.64 1123
9852.58 1156
9853.51 1168
9854.45 1170
9855.39 1133
9856.33 1123
9857.26 1146
9858.20 1127
9859.14 1156
9860.08 1143
9861.01 1155
9861.95 1130
9862.89 1172
9863.83 1089
9864.76 1124
9865.70 1148
9866.64 1080
9867.58 1091
9868.51 1116
9869.45 1080
9870.39 1089
9871.33 1094
9872.27 1145
9873.20 1105
9874.14 1081
9875.08 1041
9876.02 1097
9876.96 1140
9877.90 1111
9878.83 1099
9879.77 1102
9880.71 1129
9881.65 1100
9882.59 1121
9883.53 1072
9884.47 1089
9885.40 1054
9886.34 1056
9887.28 1078
9888.22 1089
9889.16 1074
9890.10 1112
9891.04 1074
9891.98 1056
9892.91 1079
9893.85 1073
9894.79 1023
9895.73 1037
9896.67 1039
9897.61 1066
9898.55 1040
9899.49 1056
9900.43 1013
9901.37 1000
9902.31 1037
9903.25 1054
9904.19 1051
9905.13 1066
9906.07 1084
9907.01 1054
9907.95 1070
9908.89 1071
9909.83 1037
9910.77 1077
9911.71 1032
9912.65 1034
9913.59 1038
9914.53 1063
9915.47 1066
9916.41 1075
9917.35 1074
9918.29 1089
9919.23 1124
9920.17 1153
9921.11 1111
9922.05 1116
9922.99 1178
9923.93 1187
9924.87 1171
9925.81 1257
9926.75 1272
9927.69 1290
9928.63 1349
9929.57 1332
9930.51 1302
9931.45 1339
9932.39 1334
9933.34 1282
9934.28 1295
9935.22 1244
9936.16 1265
9937.10 1220
9938.04 1228
9938.98 1167
9939.92 1124
9940.87 1160
9941.81 1100
9942.75 1077
9943.69 1033
9944.63 1039
9945.57 1063
9946.51 1055
9947.46 1089
9948.40 1059
9949.34 1057
9950.28 1143
9951.22 1109
9952.16 1112
9953.11 1123
9954.05 1157
9954.99 1149
9955.93 1129
9956.87 1156
9957.82 1090
9958.76 1115
9959.70 1074
9960.64 1116
9961.59 1081
9962.53 1082
9963.47 1080
9964.41 1002
9965.35 1037
9966.30 978
9967.24 929
9968.18 936
9969.13 944
9970.07 947
9971.01 939
9971.95 919
9972.90 950
9973.84 942
9974.78 908
9975.73 909
9976.67 873
9977.61 903
9978.55 932
9979.50 914
9980.44 870
9981.38 871
9982.33 883
9983.27 885
9984.21 871
9985.16 883
9986.10 851
9987.04 883
9987.99 909
9988.93 880
9989.88 882
9990.82 889
9991.76 899
9992.71 892
9993.65 882
9994.59 893
9995.54 883
9996.48 836
9997.43 873
9998.37 880
9999.31 906
10000.26 886
10001.20 888
10002.15 842
10003.09 884
10004.04 869
10004.98 853
10005.92 836
10006.87 867
10007.81 855
10008.76 825
10009.70 858
10010.65 833
10011.59 852
10012.54 842
10013.48 861
10014.43 834
10015.37 827
10016.32 806
10017.26 830
10018.21 844
10019.15 823
10020.10 793
10021.04 818
10021.99 816
10022.93 796
10023.88 796
10024.82 823
10025.77 811
10026.71 801
10027.66 853
10028.60 811
10029.55 796
10030.49 803
10031.44 784
10032.39 787
10033.33 831
10034.28 841
10035.22 786
10036.17 791
10037.11 804
10038.06 794
10039.01 797
10039.95 775
10040.90 792
10041.84 807
10042.79 801
10043.74 763
10044.68 754
10045.63 758
10046.58 811
10047.52 764
10048.47 760
10049.41 794
10050.36 783
10051.31 774
10052.25 781
10053.20 776
10054.15 791
10055.09 746
10056.04 751
10056.99 759
10057.93 780
10058.88 802
10059.83 746
10060.78 759
10061.72 738
10062.67 712
10063.62 721
10064.56 748
10065.51 766
10066.46 728
10067.41 726
10068.35 756
10069.30 732
10070.25 721
10071.20 800
10072.14 778
10073.09 750
10074.04 737
10074.99 792
10075.93 732
10076.88 726
10077.83 737
10078.78 758
10079.72 779
10080.67 748
10081.62 737
10082.57 733
10083.52 731
10084.46 705
10085.41 749
10086.36 759
10087.31 712
10088.26 729
10089.21 762
10090.15 735
10091.10 735
10092.05 726
10093.00 728
10093.95 748
10094.90 715
10095.85 740
10096.79 729
10097.74 699
10098.69 739
10099.64 743
10100.59 736
10101.54 729
10102.49 754
10103.44 781
10104.39 779
10105.33 783
10106.28 750
10107.23 734
10108.18 745
10109.13 758
10110.08 753
10111.03 737
10111.98 716
10112.93 768
10113.88 744
10114.83 736
10115.78 717
10116.73 700
10117.68 726
10118.63 767
10119.58 744
10120.53 717
10121.48 764
10122.43 765
10123.38 766
10124.33 746
10125.28 769
10126.23 771
10127.18 768
10128.13 799
10129.08 772
10130.03 773
10130.98 767
10131.93 766
10132.88 731
10133.83 768
10134.78 752
10135.73 780
10136.68 763
10137.63 774
10138.58 798
10139.53 814
10140.48 788
10141.43 773
10142.38 813
10143.33 786
10144.29 735
10145.24 755
10146.19 765
10147.14 814
10148.09 774
10149.04 808
10149.99 871
10150.94 856
10151.89 857
10152.85 844
10153.80 825
10154.75 859
10155.70 833
10156.65 872
10157.60 864
10158.55 831
10159.51 859
10160.46 857
10161.41 830
10162.36 820
10163.31 863
10164.26 885
10165.22 872
10166.17 931
10167.12 880
10168.07 924
10169.02 889
10169.98 936
10170.93 927
10171.88 920
10172.83 911
10173.79 908
10174.74 960
10175.69 956
10176.64 944
10177.60 970
10178.55 979
10179.50 1012
10180.45 996
10181.41 922
10182.36 947
10183.31 994
10184.26 1016
10185.22 1027
10186.17 1012
10187.12 1012
10188.08 1011
10189.03 1023
10189.98 1032
10190.93 1007
10191.89 989
10192.84 1036
10193.79 1021
10194.75 1059
10195.70 1045
10196.65 1078
10197.61 1085
10198.56 1063
10199.51 1112
10200.47 1121
10201.42 1124
10202.38 1139
10203.33 1183
10204.28 1146
10205.24 1174
10206.19 1196
10207.14 1221
10208.10 1225
10209.05 1300
10210.01 1259
10210.96 1265
10211.91 1252
10212.87 1238
10213.82 1247
10214.78 1225
10215.73 1217
10216.69 1215
10217.64 1221
10218.59 1176
10219.55 1154
10220.50 1155
10221.46 1130
10222.41 1150
10223.37 1106
10224.32 1067
10225.28 1075
10226.23 1129
10227.19 1092
10228.14 1080
10229.10 1050
10230.05 1102
10231.01 1074
10231.96 1067
10232.92 1115
10233.87 1093
10234.83 1133
10235.78 1200
10236.74 1186
10237.69 1201
10238.65 1150
10239.60 1186
10240.56 1213
10241.51 1212
10242.47 1182
10243.42 1219
10244.38 1200
10245.34 1176
10246.29 1138
10247.25 1140
10248.20 1144
10249.16 1083
10250.11 1051
10251.07 1049
10252.03 1009
10252.98 1002
10253.94 1009
10254.89 1003
10255.85 939
10256.81 948
10257.76 947
10258.72 959
10259.68 925
10260.63 908
10261.59 921
10262.55 965
10263.50 933
10264.46 928
10265.41 962
10266.37 941
10267.33 966
10268.28 948
10269.24 923
10270.20 924
10271.16 989
10272.11 948
10273.07 954
10274.03 972
10274.98 924
10275.94 932
10276.90 933
10277.85 905
10278.81 884
10279.77 929
10280.73 942
10281.68 910
10282.64 934
10283.60 950
10284.56 915
10285.51 868
10286.47 864
10287.43 901
10288.39 837
10289.34 864
10290.30 864
10291.26 870
10292.22 822
10293.18 843
10294.13 872
10295.09 837
10296.05 855
10297.01 902
10297.97 836
10298.92 859
10299.88 833
10300.84 839
10301.80 848
10302.76 850
10303.72 860
10304.67 859
10305.63 851
10306.59 850
10307.55 874
10308.51 852
10309.47 857
10310.43 842
10311.38 838
10312.34 866
10313.30 845
10314.26 841
10315.22 893
10316.18 850
10317.14 839
10318.10 835
10319.06 848
10320.01 860
10320.97 868
10321.93 868
10322.89 851
10323.85 895
10324.81 841
10325.77 827
10326.73 841
10327.69 832
10328.65 816
10329.61 818
10330.57 870
10331.53 834
10332.49 764
10333.45 802
10334.41 833
10335.37 817
10336.33 837
10337.29 823
10338.25 832
10339.21 850
10340.17 826
10341.13 792
10342.09 817
10343.05 805
10344.01 801
10344.97 740
10345.93 755
10346.89 759
10347.85 774
10348.81 728
10349.77 790
10350.73 766
10351.69 721
10352.65 772
10353.61 769
10354.57 741
10355.53 701
10356.49 724
10357.46 732
10358.42 734
10359.38 706
10360.34 726
10361.30 753
10362.26 737
10363.22 771
10364.18 707
10365.14 718
10366.11 719
10367.07 731
10368.03 716
10368.99 729
10369.95 735
10370.91 704
10371.87 719
10372.84 725
10373.80 705
10374.76 725
10375.72 679
10376.68 703
10377.64 716
10378.61 699
10379.57 708
10380.53 682
10381.49 706
10382.45 715
10383.42 741
10384.38 706
10385.34 701
10386.30 710
10387.27 670
10388.23 663
10389.19 720
10390.15 720
10391.11 732
10392.08 714
10393.04 683
10394.00 693
10394.96 703
10395.93 656
10396.89 686
10397.85 676
10398.82 659
10399.78 682
10400.74 648
10401.70 664
10402.67 648
10403.63 656
10404.59 658
10405.56 648
10406.52 670
10407.48 701
10408.45 678
10409.41 661
10410.37 651
10411.34 660
10412.30 647
10413.26 651
10414.23 658
10415.19 651
10416.15 634
10417.12 645
10418.08 686
10419.04 694
10420.01 719
10420.97 738
10421.94 689
10422.90 735
10423.86 664
10424.83 677
10425.79 716
10426.76 698
10427.72 666
10428.68 684
10429.65 667
10430.61 669
10431.58 695
10432.54 662
10433.51 650
10434.47 670
10435.44 686
10436.40 633
10437.36 629
10438.33 626
10439.29 648
10440.26 673
10441.22 649
10442.19 653
10443.15 650
10444.12 655
10445.08 669
10446.05 652
10447.01 609
10447.98 670
10448.94 646
10449.91 629
10450.87 650
10451.84 617
10452.80 637
10453.77 654
10454.73 643
10455.70 670
10456.67 647
10457.63 674
10458.60 661
10459.56 642
10460.53 667
10461.49 641
10462.46 630
10463.43 663
10464.39 693
10465.36 678
10466.32 649
10467.29 662
10468.25 663
10469.22 621
10470.19 640
10471.15 677
10472.12 650
10473.09 651
10474.05 644
10475.02 683
10475.98 659
10476.95 694
10477.92 713
10478.88 679
10479.85 656
10480.82 675
10481.78 669
10482.75 689
10483.72 692
10484.68 691
10485.65 685
10486.62 703
10487.58 699
10488.55 653
10489.52 652
10490.49 686
10491.45 677
10492.42 676
10493.39 690
10494.35 681
10495.32 648
10496.29 676
10497.26 656
10498.22 647
10499.19 667
10500.16 651
10501.13 694
10502.09 652
10503.06 646
10504.03 648
10505.00 631
10505.96 672
10506.93 693
10507.90 665
10508.87 664
10509.84 664
10510.80 654
10511.77 667
10512.74 656
10513.71 647
10514.68 679
10515.64 656
10516.61 652
10517.58 682
10518.55 649
10519.52 644
10520.49 660
10521.45 653
10522.42 640
10523.39 639
10524.36 644
10525.33 656
10526.30 637
10527.27 638
10528.23 638
10529.20 644
10530.17 637
10531.14 660
10532.11 652
10533.08 650
10534.05 700
10535.02 684
10535.99 702
10536.96 664
10537.93 669
10538.89 684
10539.86 682
10540.83 678
10541.80 715
10542.77 723
10543.74 737
10544.71 710
10545.68 678
10546.65 714
10547.62 708
10548.59 689
10549.56 692
10550.53 675
10551.50 674
10552.47 668
10553.44 676
10554.41 708
10555.38 696
10556.35 709
10557.32 709
10558.29 679
10559.26 719
10560.23 755
10561.20 718
10562.17 710
10563.14 735
10564.11 736
10565.08 719
10566.05 735
10567.02 731
10567.99 764
10568.96 757
10569.93 747
10570.91 762
10571.88 726
10572.85 738
10573.82 718
10574.79 749
10575.76 725
10576.73 733
10577.70 723
10578.67 747
10579.64 717
10580.62 670
10581.59 709
10582.56 742
10583.53 713
10584.50 707
10585.47 706
10586.44 771
10587.42 754
10588.39 750
10589.36 692
10590.33 709
10591.30 723
10592.27 721
10593.25 738
10594.22 776
10595.19 729
10596.16 783
10597.13 756
10598.10 751
10599.08 774
10600.05 775
10601.02 777
10601.99 781
10602.97 798
10603.94 789
10604.91 801
10605.88 831
10606.85 830
10607.83 813
10608.80 883
10609.77 867
10610.74 847
10611.72 881
10612.69 891
10613.66 919
10614.64 959
10615.61 908
10616.58 948
10617.55 943
10618.53 923
10619.50 878
10620.47 887
10621.45 827
10622.42 821
10623.39 817
10624.37 836
10625.34 773
10626.31 836
10627.29 801
10628.26 810
10629.23 752
10630.21 770
10631.18 781
10632.15 791
10633.13 777
10634.10 811
10635.07 807
10636.05 790
10637.02 790
10638.00 795
10638.97 833
10639.94 820
10640.92 828
10641.89 850
10642.87 824
10643.84 829
10644.81 819
10645.79 795
10646.76 815
10647.74 812
10648.71 783
10649.68 811
10650.66 835
10651.63 771
10652.61 770
10653.58 762
10654.56 755
10655.53 771
10656.51 761
10657.48 710
10658.46 697
10659.43 740
10660.41 709
10661.38 701
10662.36 688
10663.33 691
10664.31 682
10665.28 700
10666.26 689
10667.23 691
10668.21 697
10669.18 731
10670.16 718
10671.13 694
10672.11 741
10673.08 721
10674.06 695
10675.03 686
10676.01 681
10676.99 717
10677.96 717
10678.94 726
10679.91 701
10680.89 656
10681.86 707
10682.84 744
10683.82 700
10684.79 671
10685.77 692
10686.74 723
10687.72 736
10688.70 729
10689.67 698
10690.65 722
10691.63 718
10692.60 704
10693.58 681
10694.55 657
10695.53 682
10696.51 692
10697.48 681
10698.46 647
10699.44 656
10700.41 662
10701.39 663
10702.37 675
10703.34 697
10704.32 688
10705.30 683
10706.27 655
10707.25 634
10708.23 632
10709.21 656
10710.18 663
10711.16 688
10712.14 664
10713.11 666
10714.09 646
10715.07 665
10716.05 699
10717.02 665
10718.00 655
10718.98 672
10719.96 694
10720.93 708
10721.91 680
10722.89 637
10723.87 644
10724.85 667
10725.82 688
10726.80 658
10727.78 683
10728.76 668
10729.74 686
10730.71 669
10731.69 668
10732.67 654
10733.65 649
10734.63 692
10735.60 652
10736.58 656
10737.56 688
10738.54 653
10739.52 666
10740.50 687
10741.48 657
10742.45 700
10743.43 703
10744.41 681
10745.39 679
10746.37 689
10747.35 691
10748.33 675
10749.31 705
10750.28 695
10751.26 699
10752.24 690
10753.22 660
10754.20 661
10755.18 654
10756.16 661
10757.14 682
10758.12 662
10759.10 667
10760.08 700
10761.06 680
10762.04 657
10763.01 675
10763.99 699
10764.97 662
10765.95 663
10766.93 697
10767.91 690
10768.89 666
10769.87 710
10770.85 678
10771.83 705
10772.81 697
10773.79 701
10774.77 711
10775.75 699
10776.73 722
10777.71 700
10778.69 736
10779.67 695
10780.65 709
10781.63 721
10782.62 745
10783.60 727
10784.58 763
10785.56 741
10786.54 725
10787.52 716
10788.50 754
10789.48 730
10790.46 721
10791.44 766
10792.42 727
10793.40 754
10794.38 693
10795.37 748
10796.35 724
10797.33 739
10798.31 730
10799.29 717
10800.27 719
10801.25 759
10802.23 724
10803.21 701
10804.20 707
10805.18 693
10806.16 711
10807.14 697
10808.12 721
10809.10 719
10810.09 737
10811.07 715
10812.05 701
10813.03 712
10814.01 688
10815.00 701
10815.98 705
10816.96 709
10817.94 708
10818.92 688
10819.91 754
10820.89 740
10821.87 746
10822.85 730
10823.83 706
10824.82 721
10825.80 699
10826.78 689
10827.76 719
10828.75 730
10829.73 728
10830.71 733
10831.69 713
10832.68 724
10833.66 720
10834.64 735
10835.63 746
10836.61 729
10837.59 740
10838.57 732
10839.56 737
10840.54 721
10841.52 734
10842.51 723
10843.49 749
10844.47 763
10845.46 755
10846.44 784
10847.42 742
10848.41 764
10849.39 768
10850.37 760
10851.36 744
10852.34 772
10853.32 762
10854.31 784
10855.29 777
10856.28 734
10857.26 782
10858.24 791
10859.23 783
10860.21 774
10861.20 805
10862.18 781
10863.16 840
10864.15 815
10865.13 807
10866.12 848
10867.10 823
10868.08 849
10869.07 809
10870.05 790
10871.04 819
10872.02 856
10873.01 850
10873.99 847
10874.98 848
10875.96 842
10876.95 857
10877.93 842
10878.92 849
10879.90 891
10880.89 871
10881.87 835
10882.86 824
10883.84 838
10884.83 837
10885.81 806
10886.80 854
10887.78 897
10888.77 902
10889.75 902
10890.74 939
10891.72 893
10892.71 927
10893.69 941
10894.68 926
10895.66 911
10896.65 922
10897.64 920
10898.62 927
10899.61 928
10900.59 968
10901.58 921
10902.56 960
10903.55 973
10904.54 959
10905.52 977
10906.51 998
10907.49 955
10908.48 974
10909.47 986
10910.45 1024
10911.44 991
10912.43 1013
10913.41 1077
10914.40 1063
10915.39 1078
10916.37 1053
10917.36 1062
10918.35 1099
10919.33 1067
10920.32 1051
10921.31 1060
10922.29 1135
10923.28 1153
10924.27 1120
10925.25 1146
10926.24 1165
10927.23 1099
10928.21 1099
10929.20 1138
10930.19 1132
10931.18 1141
10932.16 1120
10933.15 1147
10934.14 1184
10935.12 1094
10936.11 1151
10937.10 1211
10938.09 1199
10939.07 1166
10940.06 1158
10941.05 1225
10942.04 1266
10943.02 1227
10944.01 1243
10945.00 1266
10945.99 1297
10946.98 1323
10947.96 1310
10948.95 1344
10949.94 1440
10950.93 1427
10951.92 1429
10952.90 1457
10953.89 1504
10954.88 1531
10955.87 1564
10956.86 1625
10957.85 1682
10958.83 1700
10959.82 1744
10960.81 1805
10961.80 1830
10962.79 1810
10963.78 1803
10964.77 1833
10965.75 1852
10966.74 1813
10967.73 1788
10968.72 1700
10969.71 1720
10970.70 1695
10971.69 1619
10972.68 1605
10973.67 1615
10974.66 1594
10975.64 1541
10976.63 1517
10977.62 1574
10978.61 1494
10979.60 1481
10980.59 1491
10981.58 1476
10982.57 1468
10983.56 1430
10984.55 1469
10985.54 1486
10986.53 1475
10987.52 1477
10988.51 1507
10989.50 1525
10990.49 1553
10991.48 1550
10992.47 1663
10993.46 1648
10994.45 1676
10995.44 1710
10996.43 1735
10997.42 1842
10998.41 1967
10999.40 1997
11000.39 2000
11001.38 2061
11002.37 2060
11003.36 2146
11004.35 2101
11005.34 2132
11006.33 2092
11007.32 2028
11008.31 2040
11009.30 2006
11010.30 1936
11011.29 1876
11012.28 1784
11013.27 1737
11014.26 1679
11015.25 1663
11016.24 1621
11017.23 1593
11018.22 1475
11019.21 1390
11020.21 1412
11021.20 1387
11022.19 1327
11023.18 1312
11024.17 1291
11025.16 1278
11026.15 1231
11027.14 1245
11028.14 1214
11029.13 1214
11030.12 1223
11031.11 1185
11032.10 1157
11033.09 1201
11034.09 1247
11035.08 1148
11036.07 1185
11037.06 1238
11038.05 1236
11039.05 1208
11040.04 1201
11041.03 1213
11042.02 1201
11043.02 1158
11044.01 1152
11045.00 1190
11045.99 1172
11046.98 1160
11047.98 1128
11048.97 1160
11049.96 1119
11050.95 1155
11051.95 1132
11052.94 1100
11053.93 1081
11054.93 1108
11055.92 1109
11056.91 1065
11057.90 1068
11058.90 1100
11059.89 1099
11060.88 1051
11061.88 1100
11062.87 1065
11063.86 1069
11064.86 1049
11065.85 1064
11066.84 1051
11067.84 1027
11068.83 1072
11069.82 1056
11070.82 1022
11071.81 1065
11072.80 1094
11073.80 1059
11074.79 1059
11075.78 1040
11076.78 1089
11077.77 1097
11078.77 1088
11079.76 1073
11080.75 1033
11081.75 1080
11082.74 1055
11083.74 1044
11084.73 1071
11085.72 1006
11086.72 1044
11087.71 1032
11088.71 1039
11089.70 1015
11090.70 1008
11091.69 1003
11092.68 1026
11093.68 1022
11094.67 1020
11095.67 994
11096.66 1000
11097.66 966
11098.65 974
11099.65 995
11100.64 970
11101.64 964
11102.63 950
11103.63 944
11104.62 947
11105.62 998
11106.61 944
11107.61 923
11108.60 957
11109.60 965
11110.59 923
11111.59 934
11112.58 984
11113.58 949
11114.57 939
11115.57 953
11116.56 914
11117.56 908
11118.56 947
11119.55 950
11120.55 918
11121.54 946
11122.54 946
11123.54 903
11124.53 925
11125.53 956
11126.52 941
11127.52 938
11128.51 936
11129.51 940
11130.51 923
11131.50 923
11132.50 962
11133.50 1008
11134.49 960
11135.49 944
11136.49 928
11137.48 897
11138.48 928
11139.47 919
11140.47 886
11141.47 947
11142.46 934
11143.46 913
11144.46 895
11145.46 908
11146.45 929
11147.45 935
11148.45 924
11149.44 878
11150.44 924
11151.44 896
11152.43 939
11153.43 958
11154.43 928
11155.43 891
11156.42 929
11157.42 937
11158.42 993
11159.42 922
11160.41 954
11161.41 948
11162.41 945
11163.41 921
11164.40 929
11165.40 920
11166.40 912
11167.40 900
11168.39 910
11169.39 911
11170.39 905
11171.39 878
11172.39 896
11173.38 906
11174.38 863
11175.38 921
11176.38 870
11177.38 892
11178.38 947
11179.37 911
11180.37 901
11181.37 885
11182.37 874
11183.37 881
11184.37 898
11185.37 890
11186.36 906
11187.36 878
11188.36 901
11189.36 882
11190.36 864
11191.36 856
11192.36 882
11193.36 894
11194.36 882
11195.35 892
11196.35 890
11197.35 907
11198.35 891
11199.35 883
11200.35 913
11201.35 935
11202.35 921
11203.35 921
11204.35 909
11205.35 953
11206.35 906
11207.35 916
11208.35 907
11209.35 904
11210.35 930
11211.35 936
11212.35 905
11213.35 908
11214.35 891
11215.34 905
11216.35 937
11217.35 925
11218.35 917
11219.35 907
11220.35 946
11221.35 901
11222.35 922
11223.35 920
11224.35 924
11225.35 941
11226.35 972
11227.35 963
11228.35 954
11229.35 964
11230.35 960
11231.35 953
11232.35 970
11233.35 973
11234.35 996
11235.35 958
11236.35 977
11237.36 1007
11238.36 971
11239.36 958
11240.36 994
11241.36 992
11242.36 943
11243.36 976
11244.36 973
11245.36 961
11246.37 960
11247.37 973
11248.37 1027
11249.37 959
11250.37 985
11251.37 1007
11252.38 1038
11253.38 981
11254.38 984
11255.38 994
11256.38 993
11257.38 976
11258.39 1027
11259.39 1049
11260.39 1036
11261.39 1042
11262.39 1074
11263.40 1062
11264.40 1083
11265.40 1084
11266.40 1076
11267.40 1035
11268.41 1031
11269.41 1102
11270.41 1151
11271.41 1122
11272.42 1112
11273.42 1108
11274.42 1167
11275.42 1179
11276.43 1132
11277.43 1141
11278.43 1179
11279.44 1185
11280.44 1156
11281.44 1142
11282.44 1201
11283.45 1130
11284.45 1121
11285.45 1116
11286.46 1120
11287.46 1153
11288.46 1098
11289.47 1084
11290.47 1092
11291.47 1072
11292.48 1097
11293.48 1098
11294.48 1097
11295.49 1085
11296.49 1033
11297.49 1050
11298.50 1000
11299.50 1042
11300.51 1017
11301.51 1009
11302.51 1002
11303.52 1014
11304.52 1019
11305.53 988
11306.53 1044
11307.53 1018
11308.54 1019
11309.54 1028
11310.55 989
11311.55 1011
11312.55 1032
11313.56 1004
11314.56 1027
11315.57 1024
11316.57 1077
11317.58 1048
11318.58 1061
11319.59 1051
11320.59 1074
11321.59 1049
11322.60 1023
11323.60 1073
11324.61 1089
11325.61 1051
11326.62 1066
11327.62 1074
11328.63 1104
11329.63 1106
11330.64 1044
11331.64 1065
11332.65 1075
11333.65 1068
11334.66 1072
11335.67 1031
11336.67 1062
11337.68 1058
11338.68 1068
11339.69 1071
11340.69 1073
11341.70 1052
11342.70 1065
11343.71 1088
11344.72 1100
11345.72 1070
11346.73 1058
11347.73 1074
11348.74 1067
11349.74 1089
11350.75 1069
11351.76 1085
11352.76 1058
11353.77 1076
11354.78 1106
11355.78 1084
11356.79 1061
11357.79 1014
11358.80 1002
11359.81 1022
11360.81 1008
11361.82 980
11362.83 1007
11363.83 1021
11364.84 1066
11365.85 1018
11366.85 1041
11367.86 1041
11368.87 1006
11369.87 967
11370.88 1028
11371.89 975
11372.89 982
11373.90 1022
11374.91 977
11375.92 975
11376.92 998
11377.93 1012
11378.94 967
11379.94 982
11380.95 977
11381.96 990
11382.97 1019
11383.97 1017
11384.98 1000
11385.99 999
11387.00 1003
11388.00 1015
11389.01 982
11390.02 1005
11391.03 1003
11392.04 986
11393.04 1027
11394.05 1013
11395.06 985
11396.07 991
11397.08 978
11398.08 1005
11399.09 1020
11400.10 1013
11401.11 1026
11402.12 1036
11403.12 1026
11404.13 1023
11405.14 1039
11406.15 1054
11407.16 1007
11408.17 1043
11409.18 1020
11410.18 999
11411.19 1014
11412.20 1054
11413.21 1039
11414.22 1068
11415.23 1040
11416.24 1092
11417.25 1094
11418.25 1079
11419.26 1111
11420.27 1099
11421.28 1053
11422.29 1046
11423.30 1081
11424.31 1065
11425.32 1048
11426.33 1049
11427.34 1054
11428.35 1030
11429.36 1056
11430.37 1084
11431.38 1053
11432.39 1069
11433.39 1129
11434.40 1093
11435.41 1065
11436.42 1061
11437.43 1103
11438.44 1086
11439.45 1067
11440.46 1109
11441.47 1127
11442.48 1148
11443.49 1075
11444.50 1111
11445.51 1074
11446.52 1133
11447.53 1145
11448.55 1102
11449.56 1103
11450.57 1132
11451.58 1130
11452.59 1120
11453.60 1100
11454.61 1100
11455.62 1113
11456.63 1151
11457.64 1179
11458.65 1171
11459.66 1168
11460.67 1149
11461.68 1168
11462.69 1127
11463.71 1128
11464.72 1150
11465.73 1206
11466.74 1227
11467.75 1232
11468.76 1208
11469.77 1211
11470.78 1206
11471.80 1217
11472.81 1250
11473.82 1258
11474.83 1242
11475.84 1237
11476.85 1243
11477.86 1236
11478.88 1258
11479.89 1292
11480.90 1312
11481.91 1275
11482.92 1345
11483.93 1335
11484.95 1354
11485.96 1374
11486.97 1344
11487.98 1376
11489.00 1368
11490.01 1379
11491.02 1380
11492.03 1442
11493.04 1421
11494.06 1442
11495.07 1420
11496.08 1462
11497.09 1458
11498.11 1482
11499.12 1530
11500.13 1549
11501.14 1512
11502.16 1553
11503.17 1531
11504.18 1611
11505.20 1654
11506.21 1649
11507.22 1660
11508.23 1670
11509.25 1691
11510.26 1688
11511.27 1749
11512.29 1765
11513.30 1818
11514.31 1874
11515.33 1904
11516.34 1976
11517.35 2006
11518.37 2022
11519.38 2093
11520.39 2098
11521.41 2159
11522.42 2266
11523.43 2338
11524.45 2342
11525.46 2402
11526.47 2488
11527.49 2543
11528.50 2573
11529.52 2698
11530.53 2769
11531.54 2779
11532.56 2945
11533.57 3112
11534.59 3240
11535.60 3400
11536.62 3548
11537.63 3735
11538.64 3897
11539.66 4041
11540.67 4122
11541.69 4153
11542.70 4215
11543.72 4312
11544.73 4356
11545.75 4293
11546.76 4117
11547.77 4207
11548.79 4067
11549.80 3951
11550.82 3824
11551.83 3740
11552.85 3459
11553.86 3427
11554.88 3305
11555.89 3158
11556.91 2964
11557.92 2789
11558.94 2677
11559.95 2587
11560.97 2507
11561.99 2352
11563.00 2293
11564.02 2243
11565.03 2103
11566.05 2147
11567.06 2079
11568.08 2038
11569.09 2031
11570.11 2020
11571.13 1998
11572.14 2026
11573.16 1978
11574.17 1930
11575.19 1919
11576.20 1983
11577.22 1961
11578.24 1943
11579.25 1955
11580.27 1956
11581.29 2004
11582.30 1988
11583.32 1938
11584.33 1899
11585.35 1938
11586.37 1885
11587.38 1871
11588.40 1883
11589.42 1920
11590.43 1895
11591.45 1901
11592.47 1887
11593.48 1853
11594.50 1872
11595.52 1877
11596.53 1875
11597.55 1923
11598.57 1866
11599.58 1850
11600.60 1888
11601.62 1873
11602.64 1939
11603.65 1915
11604.67 1922
11605.69 1908
11606.70 1920
11607.72 1935
11608.74 1883
11609.76 1850
11610.77 1835
11611.79 1829
11612.81 1873
11613.83 1873
11614.84 1866
11615.86 1862
11616.88 1834
11617.90 1816
11618.92 1808
11619.93 1753
11620.95 1763
11621.97 1786
11622.99 1794
11624.01 1763
11625.02 1763
11626.04 1732
11627.06 1727
11628.08 1693
11629.10 1675
11630.11 1686
11631.13 1652
11632.15 1596
11633.17 1601
11634.19 1546
11635.21 1555
11636.23 1527
11637.24 1559
11638.26 1510
11639.28 1500
11640.30 1458
11641.32 1487
11642.34 1467
11643.36 1486
11644.38 1427
11645.39 1392
11646.41 1421
11647.43 1378
11648.45 1391
11649.47 1443
11650.49 1370
11651.51 1352
11652.53 1346
11653.55 1324
11654.57 1324
11655.59 1304
11656.61 1327
11657.63 1326
11658.65 1268
11659.67 1256
11660.69 1295
11661.70 1294
11662.72 1280
11663.74 1289
11664.76 1267
11665.78 1282
11666.80 1245
11667.82 1250
11668.84 1238
11669.86 1203
11670.88 1190
11671.90 1218
11672.92 1159
11673.95 1185
11674.97 1183
11675.99 1154
11677.01 1165
11678.03 1170
11679.05 1184
11680.07 1148
11681.09 1116
11682.11 1141
11683.13 1175
11684.15 1148
11685.17 1134
11686.19 1073
11687.21 1074
11688.23 1084
11689.25 1128
11690.28 1139
11691.30 1091
11692.32 1090
11693.34 1098
11694.36 1067
11695.38 1083
11696.40 1063
11697.42 1019
11698.44 1093
11699.47 1063
11700.49 1077
11701.51 1075
11702.53 1066
11703.55 1062
11704.57 1033
11705.60 1024
11706.62 998
11707.64 1014
11708.66 1002
11709.68 949
11710.70 967
11711.73 982
11712.75 1014
11713.77 976
11714.79 969
11715.81 1005
11716.84 983
11717.86 977
11718.88 962
11719.90 965
11720.92 934
11721.95 930
11722.97 943
11723.99 929
11725.01 893
11726.04 914
11727.06 909
11728.08 918
11729.11 893
11730.13 876
11731.15 903
11732.17 862
11733.20 898
11734.22 913
11735.24 863
11736.26 872
11737.29 901
11738.31 874
11739.33 883
11740.36 849
11741.38 878
11742.40 885
11743.43 843
11744.45 833
11745.47 843
11746.50 879
11747.52 864
11748.54 874
11749.57 828
11750.59 831
11751.62 832
11752.64 809
11753.66 839
11754.69 849
11755.71 848
11756.73 868
11757.76 837
11758.78 846
11759.81 816
11760.83 839
11761.85 789
11762.88 803
11763.90 852
11764.93 851
11765.95 847
11766.98 836
11768.00 851
11769.02 843
11770.05 845
11771.07 814
11772.10 838
11773.12 818
11774.15 823
11775.17 868
11776.20 845
11777.22 833
11778.25 795
11779.27 811
11780.30 814
11781.32 803
11782.35 803
11783.37 845
11784.40 833
11785.42 822
11786.45 831
11787.47 811
11788.50 832
11789.52 783
11790.55 813
11791.57 815
11792.60 785
11793.62 843
11794.65 834
11795.67 822
11796.70 849
11797.73 866
11798.75 800
11799.78 829
11800.80 784
11801.83 833
11802.85 876
11803.88 832
11804.91 834
11805.93 805
11806.96 781
11807.98 783
11809.01 803
11810.04 846
11811.06 861
11812.09 862
11813.12 815
11814.14 837
11815.17 806
11816.19 833
11817.22 820
11818.25 864
11819.27 845
11820.30 836
11821.33 815
11822.35 854
11823.38 864
11824.41 850
11825.44 837
11826.46 852
11827.49 887
11828.52 857
11829.54 824
11830.57 863
11831.60 866
11832.62 859
11833.65 898
11834.68 890
11835.71 837
11836.73 804
11837.76 867
11838.79 892
11839.82 875
11840.84 916
11841.87 873
11842.90 904
11843.93 886
11844.95 893
11845.98 907
11847.01 888
11848.04 892
11849.07 898
11850.09 877
11851.12 871
11852.15 884
11853.18 877
11854.21 870
11855.23 920
11856.26 918
11857.29 941
11858.32 947
11859.35 913
11860.38 955
11861.40 937
11862.43 963
11863.46 928
11864.49 941
11865.52 970
11866.55 900
11867.58 951
11868.60 983
11869.63 948
11870.66 991
11871.69 1010
11872.72 1002
11873.75 972
11874.78 1011
11875.81 1000
11876.84 998
11877.86 1007
11878.89 1054
11879.92 1054
11880.95 1074
11881.98 1075
11883.01 1070
11884.04 1039
11885.07 1096
11886.10 1089
11887.13 1089
11888.16 1077
11889.19 1083
11890.22 1095
11891.25 1107
11892.28 1128
11893.31 1118
11894.34 1135
11895.37 1170
11896.40 1207
11897.43 1143
11898.46 1226
11899.49 1276
11900.52 1263
11901.55 1315
11902.58 1305
11903.61 1306
11904.64 1352
11905.67 1368
11906.70 1398
11907.73 1408
11908.76 1418
11909.79 1403
11910.82 1381
11911.85 1398
11912.88 1418
11913.91 1459
11914.94 1448
11915.97 1412
11917.01 1413
11918.04 1431
11919.07 1414
11920.10 1356
11921.13 1354
11922.16 1412
11923.19 1417
11924.22 1450
11925.25 1424
11926.28 1432
11927.32 1452
11928.35 1484
11929.38 1487
11930.41 1505
11931.44 1513
11932.47 1499
11933.50 1529
11934.54 1553
11935.57 1520
11936.60 1525
11937.63 1545
11938.66 1555
11939.70 1571
11940.73 1514
11941.76 1491
11942.79 1508
11943.82 1441
11944.85 1455
11945.89 1439
11946.92 1373
11947.95 1387
11948.98 1382
11950.02 1369
11951.05 1317
11952.08 1293
11953.11 1335
11954.15 1268
11955.18 1252
11956.21 1213
11957.24 1193
11958.28 1182
11959.31 1226
11960.34 1201
11961.37 1197
11962.41 1140
11963.44 1143
11964.47 1172
11965.51 1208
11966.54 1129
11967.57 1132
11968.60 1212
11969.64 1210
11970.67 1220
11971.70 1203
11972.74 1213
11973.77 1219
11974.80 1175
11975.84 1146
11976.87 1206
11977.90 1196
11978.94 1195
11979.97 1209
11981.00 1235
11982.04 1231
11983.07 1192
11984.11 1223
11985.14 1205
11986.17 1193
11987.21 1225
11988.24 1234
11989.28 1245
11990.31 1283
11991.34 1253
11992.38 1216
11993.41 1281
11994.45 1254
11995.48 1252
11996.51 1284
11997.55 1246
11998.58 1271
11999.62 1271
12000.65 1288
12001.69 1243
12002.72 1275
12003.76 1318
12004.79 1297
12005.82 1309
12006.86 1354
12007.89 1366
12008.93 1327
12009.96 1347
12011.00 1339
12012.03 1328
12013.07 1359
12014.10 1350
12015.14 1407
12016.17 1378
12017.21 1439
12018.24 1394
12019.28 1449
12020.32 1420
12021.35 1493
12022.39 1458
12023.42 1461
12024.46 1483
12025.49 1484
12026.53 1441
12027.56 1489
12028.60 1488
12029.64 1492
12030.67 1487
12031.71 1498
12032.74 1513
12033.78 1516
12034.81 1505
12035.85 1540
12036.89 1547
12037.92 1557
12038.96 1518
12039.99 1498
12041.03 1529
12042.07 1515
12043.10 1544
12044.14 1548
12045.18 1558
12046.21 1540
12047.25 1539
12048.29 1516
12049.32 1515
12050.36 1522
12051.40 1540
12052.43 1530
12053.47 1558
12054.51 1565
12055.54 1591
12056.58 1571
12057.62 1599
12058.65 1582
12059.69 1614
12060.73 1582
12061.76 1613
12062.80 1585
12063.84 1550
12064.88 1580
12065.91 1572
12066.95 1604
12067.99 1574
12069.03 1578
12070.06 1541
12071.10 1596
12072.14 1528
12073.18 1499
12074.21 1485
12075.25 1456
12076.29 1497
12077.33 1496
12078.36 1475
12079.40 1464
12080.44 1440
12081.48 1453
12082.52 1458
12083.55 1464
12084.59 1402
12085.63 1394
12086.67 1445
12087.71 1409
12088.74 1404
12089.78 1436
12090.82 1405
12091.86 1413
12092.90 1459
12093.94 1416
12094.98 1441
12096.01 1449
12097.05 1507
12098.09 1526
12099.13 1483
12100.17 1500
12101.21 1552
12102.25 1572
12103.28 1529
12104.32 1528
12105.36 1549
12106.40 1578
12107.44 1572
12108.48 1530
12109.52 1499
12110.56 1514
12111.60 1467
12112.64 1495
12113.68 1468
12114.72 1413
12115.76 1403
12116.79 1421
12117.83 1402
12118.87 1355
12119.91 1357
12120.95 1293
12121.99 1310
12123.03 1253
12124.07 1246
12125.11 1218
12126.15 1181
12127.19 1208
12128.23 1168
12129.27 1167
12130.31 1153
12131.35 1154
12132.39 1170
12133.43 1105
12134.47 1126
12135.51 1110
12136.55 1126
12137.59 1143
12138.63 1106
12139.67 1116
12140.71 1097
12141.76 1062
12142.80 1133
12143.84 1124
12144.88 1099
12145.92 1101
12146.96 1077
12148.00 1126
12149.04 1117
12150.08 1070
12151.12 1060
12152.16 1084
12153.20 1045
12154.25 1048
12155.29 1025
12156.33 1050
12157.37 1021
12158.41 1070
12159.45 1000
12160.49 981
12161.53 989
12162.58 1003
12163.62 1008
12164.66 1021
12165.70 981
12166.74 1019
12167.78 991
12168.82 978
12169.87 952
12170.91 974
12171.95 942
12172.99 913
12174.03 953
12175.08 964
12176.12 948
12177.16 939
12178.20 967
12179.24 979
12180.29 983
12181.33 938
12182.37 959
12183.41 994
12184.46 922
12185.50 919
12186.54 926
12187.58 920
12188.63 924
12189.67 901
12190.71 902
12191.75 943
12192.80 914
12193.84 884
12194.88 916
12195.92 912
12196.97 892
12198.01 907
12199.05 906
12200.10 866
12201.14 870
12202.18 861
12203.23 892
12204.27 894
12205.31 897
12206.36 895
12207.40 892
12208.44 902
12209.49 845
12210.53 862
12211.57 869
12212.62 859
12213.66 858
12214.70 863
12215.75 862
12216.79 876
12217.84 875
12218.88 875
12219.92 870
12220.97 850
12222.01 894
12223.06 858
12224.10 853
12225.14 858
12226.19 889
12227.23 845
12228.28 814
12229.32 852
12230.36 829
12231.41 823
12232.45 848
12233.50 829
12234.54 824
12235.59 779
12236.63 816
12237.68 813
12238.72 812
12239.77 827
12240.81 784
12241.86 810
12242.90 786
12243.94 777
12244.99 817
12246.03 814
12247.08 797
12248.13 805
12249.17 777
12250.22 787
12251.26 780
12252.31 786
12253.35 802
12254.40 782
12255.44 821
12256.49 795
12257.53 794
12258.58 799
12259.62 737
12260.67 762
12261.72 763
12262.76 744
12263.81 734
12264.85 726
12265.90 716
12266.94 761
12267.99 771
12269.04 724
12270.08 726
12271.13 711
12272.17 719
12273.22 719
12274.27 763
12275.31 729
12276.36 731
12277.41 736
12278.45 767
12279.50 710
12280.55 690
12281.59 725
12282.64 712
12283.69 720
12284.73 686
12285.78 676
12286.83 714
12287.87 737
12288.92 704
12289.97 728
12291.01 689
12292.06 703
12293.11 702
12294.15 714
12295.20 731
12296.25 702
12297.30 717
12298.34 724
12299.39 724
12300.44 689
12301.48 668
12302.53 699
12303.58 689
12304.63 676
12305.67 666
12306.72 691
12307.77 709
12308.82 696
12309.87 680
12310.91 660
12311.96 646
12313.01 685
12314.06 683
12315.10 689
12316.15 711
12317.20 692
12318.25 706
12319.30 701
12320.34 668
12321.39 703
12322.44 665
12323.49 675
12324.54 665
12325.59 638
12326.63 662
12327.68 682
12328.73 645
12329.78 685
12330.83 680
12331.88 661
12332.93 651
12333.98 671
12335.02 662
12336.07 671
12337.12 670
12338.17 634
12339.22 643
12340.27 639
12341.32 648
12342.37 652
12343.42 650
12344.47 685
12345.51 660
12346.56 656
12347.61 645
12348.66 636
12349.71 642
12350.76 668
12351.81 658
12352.86 649
12353.91 667
12354.96 669
12356.01 642
12357.06 629
12358.11 667
12359.16 630
12360.21 632
12361.26 658
12362.31 640
12363.36 618
12364.41 644
12365.46 667
12366.51 658
12367.56 651
12368.61 624
12369.66 657
12370.71 644
12371.76 639
12372.81 640
12373.86 645
12374.91 625
12375.96 627
12377.01 632
12378.06 663
12379.11 679
12380.17 647
12381.22 671
12382.27 675
12383.32 679
12384.37 658
12385.42 640
12386.47 666
12387.52 637
12388.57 636
12389.62 646
12390.67 680
12391.73 639
12392.78 680
12393.83 654
12394.88 640
12395.93 651
12396.98 661
12398.03 680
12399.09 682
12400.14 717
12401.19 624
12402.24 670
12403.29 677
12404.34 685
12405.40 708
12406.45 687
12407.50 683
12408.55 716
12409.60 687
12410.66 680
12411.71 672
12412.76 675
12413.81 709
12414.86 667
12415.92 666
12416.97 714
12418.02 724
12419.07 693
12420.13 738
12421.18 714
12422.23 742
12423.28 720
12424.34 709
12425.39 706
12426.44 664
12427.49 686
12428.55 705
12429.60 763
12430.65 684
12431.71 730
12432.76 730
12433.81 748
12434.86 741
12435.92 716
12436.97 728
12438.02 758
12439.08 721
12440.13 720
12441.18 715
12442.24 725
12443.29 724
12444.34 764
12445.40 732
12446.45 752
12447.50 726
12448.56 715
12449.61 731
12450.67 732
12451.72 776
12452.77 769
12453.83 740
12454.88 771
12455.94 800
12456.99 784
12458.04 792
12459.10 785
12460.15 783
12461.21 813
12462.26 825
12463.31 832
12464.37 843
12465.42 893
12466.48 902
12467.53 957
12468.59 954
12469.64 938
12470.70 970
12471.75 1022
12472.80 1030
12473.86 1067
12474.91 1122
12475.97 1140
12477.02 1198
12478.08 1145
12479.13 1191
12480.19 1171
12481.24 1171
12482.30 1177
12483.35 1164
12484.41 1198
12485.46 1161
12486.52 1159
12487.57 1172
12488.63 1176
12489.69 1164
12490.74 1151
12491.80 1109
12492.85 1127
12493.91 1149
12494.96 1081
12496.02 1082
12497.07 1009
12498.13 1004
12499.19 967
12500.24 949
12501.30 928
12502.35 922
12503.41 940
12504.47 934
12505.52 953
12506.58 931
12507.63 939
12508.69 884
12509.75 893
12510.80 904
12511.86 906
12512.91 927
12513.97 915
12515.03 902
12516.08 931
12517.14 926
12518.20 905
12519.25 977
12520.31 952
12521.37 981
12522.42 963
12523.48 984
12524.54 980
12525.59 991
12526.65 946
12527.71 935
12528.77 972
12529.82 953
12530.88 951
12531.94 960
12532.99 911
12534.05 924
12535.11 950
12536.17 937
12537.22 931
12538.28 938
12539.34 968
12540.40 944
12541.45 935
12542.51 948
12543.57 939
12544.63 939
12545.68 945
12546.74 984
12547.80 1000
12548.86 964
12549.92 949
12550.97 980
12552.03 1009
12553.09 999
12554.15 1002
12555.21 1002
12556.26 1008
12557.32 952
12558.38 1004
12559.44 1022
12560.50 1007
12561.56 1021
12562.61 1021
12563.67 1020
12564.73 1009
12565.79 1042
12566.85 1021
12567.91 990
12568.97 974
12570.02 992
12571.08 961
12572.14 973
12573.20 944
12574.26 951
12575.32 963
12576.38 940
12577.44 964
12578.50 962
12579.56 953
12580.61 968
12581.67 936
12582.73 940
12583.79 946
12584.85 921
12585.91 909
12586.97 882
12588.03 906
12589.09 879
12590.15 921
12591.21 919
12592.27 930
12593.33 913
12594.39 894
12595.45 944
12596.51 925
12597.57 878
12598.63 933
12599.69 940
12600.75 941
12601.81 959
12602.87 926
12603.93 934
12604.99 934
12606.05 919
12607.11 917
12608.17 973
12609.23 981
12610.29 960
12611.35 956
12612.41 1006
12613.47 951
12614.53 988
12615.59 981
12616.66 1004
12617.72 997
12618.78 1004
12619.84 991
12620.90 1024
12621.96 1036
12623.02 1016
12624.08 1065
12625.14 1065
12626.20 1099
12627.26 1117
12628.33 1102
12629.39 1101
12630.45 1134
12631.51 1108
12632.57 1149
12633.63 1149
12634.69 1135
12635.76 1135
12636.82 1146
12637.88 1127
12638.94 1129
12640.00 1117
12641.06 1158
12642.13 1130
12643.19 1130
12644.25 1111
12645.31 1038
12646.37 1055
12647.44 1032
12648.50 1059
12649.56 1029
12650.62 994
12651.68 992
12652.75 1035
12653.81 964
12654.87 981
12655.93 986
12657.00 972
12658.06 983
12659.12 968
12660.18 971
12661.25 950
12662.31 948
12663.37 921
12664.43 921
12665.50 959
12666.56 957
12667.62 941
12668.69 997
12669.75 957
12670.81 940
12671.88 962
12672.94 956
12674.00 984
12675.06 975
12676.13 988
12677.19 982
12678.25 979
12679.32 974
12680.38 976
12681.44 1005
12682.51 1018
12683.57 1034
12684.64 959
12685.70 1003
12686.76 991
12687.83 983
12688.89 1032
12689.95 995
12691.02 1005
12692.08 979
12693.15 956
12694.21 1045
12695.27 1047
12696.34 1044
12697.40 1035
12698.47 1025
12699.53 1032
12700.59 1047
12701.66 1056
12702.72 1043
12703.79 1084
12704.85 1120
12705.92 1087
12706.98 1054
12708.05 1071
12709.11 1089
12710.18 1134
12711.24 1117
12712.30 1148
12713.37 1142
12714.43 1139
12715.50 1179
12716.56 1165
12717.63 1166
12718.69 1175
12719.76 1177
12720.82 1157
12721.89 1133
12722.95 1091
12724.02 1141
12725.09 1192
12726.15 1193
12727.22 1175
12728.28 1179
12729.35 1160
12730.41 1222
12731.48 1178
12732.54 1218
12733.61 1181
12734.68 1205
12735.74 1241
12736.81 1219
12737.87 1195
12738.94 1194
12740.00 1218
12741.07 1215
12742.14 1188
12743.20 1156
12744.27 1188
12745.33 1171
12746.40 1188
12747.47 1176
12748.53 1177
12749.60 1152
12750.67 1132
12751.73 1132
12752.80 1095
12753.87 1077
12754.93 1088
12756.00 1095
12757.07 1038
12758.13 1029
12759.20 1045
12760.27 1046
12761.33 1008
12762.40 1081
12763.47 1026
12764.53 974
12765.60 956
12766.67 1006
12767.73 996
12768.80 991
12769.87 1002
12770.94 983
12772.00 979
12773.07 995
12774.14 958
12775.21 959
12776.27 951
12777.34 927
12778.41 921
12779.48 910
12780.54 917
12781.61 955
12782.68 936
12783.75 885
12784.81 912
12785.88 906
12786.95 875
12788.02 866
12789.09 883
12790.15 886
12791.22 886
12792.29 901
12793.36 919
12794.43 858
12795.49 866
12796.56 877
12797.63 858
12798.70 884
12799.77 874
12800.84 845
12801.90 809
12802.97 841
12804.04 836
12805.11 858
12806.18 879
12807.25 816
12808.32 860
12809.39 848
12810.45 846
12811.52 840
12812.59 866
12813.66 834
12814.73 844
12815.80 849
12816.87 852
12817.94 858
12819.01 895
12820.08 914
12821.15 895
12822.21 897
12823.28 870
12824.35 843
12825.42 865
12826.49 884
12827.56 886
12828.63 918
12829.70 919
12830.77 887
12831.84 865
12832.91 870
12833.98 887
12835.05 889
12836.12 886
12837.19 877
12838.26 892
12839.33 864
12840.40 881
12841.47 883
12842.54 837
12843.61 836
12844.68 845
12845.75 848
12846.82 846
12847.89 824
12848.96 792
12850.03 784
12851.10 777
12852.18 784
12853.25 754
12854.32 760
12855.39 765
12856.46 754
12857.53 734
12858.60 738
12859.67 756
12860.74 732
12861.81 725
12862.88 716
12863.96 729
12865.03 728
12866.10 748
12867.17 699
12868.24 707
12869.31 687
12870.38 691
12871.45 699
12872.53 693
12873.60 673
12874.67 696
12875.74 719
12876.81 691
12877.88 698
12878.96 690
12880.03 693
12881.10 667
12882.17 639
12883.24 647
12884.31 674
12885.39 668
12886.46 682
12887.53 645
12888.60 637
12889.68 660
12890.75 629
12891.82 654
12892.89 674
12893.96 650
12895.04 622
12896.11 622
12897.18 639
12898.25 649
12899.33 633
12900.40 598
12901.47 625
12902.54 648
12903.62 615
12904.69 633
12905.76 633
12906.84 626
12907.91 605
12908.98 623
12910.06 633
12911.13 607
12912.20 612
12913.27 587
12914.35 600
12915.42 613
12916.49 610
12917.57 610
12918.64 593
12919.71 597
12920.79 598
12921.86 618
12922.94 606
12924.01 615
12925.08 612
12926.16 583
12927.23 586
12928.30 576
12929.38 615
12930.45 610
12931.53 603
12932.60 600
12933.67 599
12934.75 574
12935.82 604
12936.90 597
12937.97 570
12939.04 575
12940.12 595
12941.19 572
12942.27 573
12943.34 586
12944.42 571
12945.49 562
12946.56 567
12947.64 572
12948.71 540
12949.79 558
12950.86 542
12951.94 559
12953.01 561
12954.09 552
12955.16 558
12956.24 589
12957.31 532
12958.39 541
12959.46 539
12960.54 533
12961.61 564
12962.69 570
12963.76 566
12964.84 555
12965.91 571
12966.99 533
12968.07 540
12969.14 553
12970.22 534
12971.29 555
12972.37 538
12973.44 549
12974.52 537
12975.59 518
12976.67 541
12977.75 555
12978.82 520
12979.90 531
12980.97 558
12982.05 567
12983.13 541
12984.20 545
12985.28 540
12986.35 538
12987.43 548
12988.51 557
12989.58 564
12990.66 546
12991.74 522
12992.81 544
12993.89 522
12994.97 513
12996.04 517
12997.12 507
12998.20 535
12999.27 546
13000.35 557
13001.43 546
13002.50 536
13003.58 546
13004.66 537
13005.73 499
13006.81 529
13007.89 554
13008.97 554
13010.04 530
13011.12 521
13012.20 533
13013.27 535
13014.35 543
13015.43 549
13016.51 545
13017.58 538
13018.66 567
13019.74 533
13020.82 522
13021.89 516
13022.97 532
13024.05 562
13025.13 531
13026.21 560
13027.28 558
13028.36 531
13029.44 518
13030.52 554
13031.60 537
13032.67 544
13033.75 536
13034.83 525
13035.91 547
13036.99 565
13038.07 556
13039.14 590
13040.22 595
13041.30 568
13042.38 539
13043.46 538
13044.54 556
13045.62 570
13046.69 564
13047.77 562
13048.85 549
13049.93 549
13051.01 564
13052.09 580
13053.17 559
13054.25 563
13055.33 567
13056.40 558
13057.48 582
13058.56 564
13059.64 560
13060.72 564
13061.80 574
13062.88 575
13063.96 561
13065.04 574
13066.12 575
13067.20 580
13068.28 577
13069.36 574
13070.44 572
13071.52 527
13072.60 563
13073.68 568
13074.76 546
13075.84 556
13076.92 535
13078.00 549
13079.08 537
13080.16 526
13081.24 540
13082.32 574
13083.40 568
13084.48 553
13085.56 542
13086.64 536
13087.72 511
13088.80 536
13089.88 564
13090.96 547
13092.04 545
13093.12 576
13094.20 570
13095.28 558
13096.36 538
13097.44 570
13098.52 559
13099.61 555
13100.69 549
13101.77 532
13102.85 576
13103.93 563
13105.01 579
13106.09 540
13107.17 574
13108.25 560
13109.34 556
13110.42 554
13111.50 573
13112.58 549
13113.66 557
13114.74 544
13115.82 567
13116.91 576
13117.99 556
13119.07 556
13120.15 574
13121.23 562
13122.31 562
13123.40 577
13124.48 563
13125.56 596
13126.64 586
13127.72 554
13128.81 578
13129.89 568
13130.97 598
13132.05 564
13133.14 567
13134.22 579
13135.30 576
13136.38 611
13137.47 615
13138.55 569
13139.63 600
13140.71 585
13141.80 582
13142.88 596
13143.96 592
13145.04 617
13146.13 593
13147.21 610
13148.29 599
13149.38 580
13150.46 570
13151.54 581
13152.62 593
13153.71 581
13154.79 576
13155.87 581
13156.96 589
13158.04 571
13159.12 571
13160.21 556
13161.29 590
13162.37 575
13163.46 578
13164.54 615
13165.62 568
13166.71 573
13167.79 551
13168.88 604
13169.96 625
13171.04 592
13172.13 618
13173.21 581
13174.30 587
13175.38 567
13176.46 591
13177.55 545
13178.63 546
13179.72 616
13180.80 599
13181.88 583
13182.97 579
13184.05 594
13185.14 595
13186.22 633
13187.31 585
13188.39 593
13189.48 608
13190.56 607
13191.65 608
13192.73 570
13193.81 558
13194.90 627
13195.98 623
13197.07 590
13198.15 581
13199.24 615
13200.32 603
13201.41 600
13202.49 605
13203.58 616
13204.67 608
13205.75 615
13206.84 618
13207.92 593
13209.01 621
13210.09 582
13211.18 596
13212.26 601
13213.35 597
13214.43 598
13215.52 611
13216.61 614
13217.69 624
13218.78 629
13219.86 617
13220.95 619
13222.04 614
13223.12 615
13224.21 607
13225.29 606
13226.38 598
13227.47 630
13228.55 653
13229.64 621
13230.72 614
13231.81 636
13232.90 589
13233.98 624
13235.07 613
13236.16 625
13237.24 649
13238.33 652
13239.42 656
13240.50 656
13241.59 690
13242.68 657
13243.76 635
13244.85 658
13245.94 667
13247.02 647
13248.11 634
13249.20 690
13250.29 670
13251.37 651
13252.46 665
13253.55 670
13254.63 668
13255.72 680
13256.81 703
13257.90 689
13258.98 687
13260.07 673
13261.16 671
13262.25 668
13263.33 683
13264.42 723
13265.51 706
13266.60 726
13267.69 693
13268.77 734
13269.86 714
13270.95 721
13272.04 712
13273.13 718
13274.21 727
13275.30 735
13276.39 742
13277.48 754
13278.57 746
13279.65 733
13280.74 708
13281.83 779
13282.92 759
13284.01 755
13285.10 747
13286.19 738
13287.27 758
13288.36 788
13289.45 800
13290.54 786
13291.63 778
13292.72 811
13293.81 786
13294.90 783
13295.98 794
13297.07 841
13298.16 823
13299.25 821
13300.34 817
13301.43 826
13302.52 833
13303.61 820
13304.70 833
13305.79 823
13306.88 811
13307.97 824
13309.06 839
13310.15 837
13311.24 835
13312.32 875
13313.41 884
13314.50 880
13315.59 876
13316.68 923
13317.77 883
13318.86 879
13319.95 878
13321.04 865
13322.13 879
13323.22 889
13324.31 924
13325.40 947
13326.49 927
13327.58 906
13328.68 897
13329.77 943
13330.86 957
13331.95 952
13333.04 933
13334.13 931
13335.22 950
13336.31 952
13337.40 973
13338.49 946
13339.58 1012
13340.67 925
13341.76 937
13342.85 991
13343.94 984
13345.04 978
13346.13 995
13347.22 991
13348.31 968
13349.40 988
13350.49 1030
13351.58 958
13352.67 995
13353.77 978
13354.86 1017
13355.95 1000
13357.04 976
13358.13 1008
13359.22 1027
13360.31 1020
13361.41 1038
13362.50 1031
13363.59 1063
13364.68 1038
13365.77 1041
13366.87 1102
13367.96 1085
13369.05 1065
13370.14 1068
13371.23 1135
13372.33 1065
13373.42 1061
13374.51 1142
13375.60 1099
13376.69 1092
13377.79 1093
13378.88 1108
13379.97 1078
13381.06 1110
13382.16 1049
13383.25 1005
13384.34 1037
13385.43 1064
13386.53 1014
13387.62 1002
13388.71 994
13389.81 997
13390.90 982
13391.99 970
13393.08 975
13394.18 984
13395.27 982
13396.36 1011
13397.46 948
13398.55 893
13399.64 923
13400.74 917
13401.83 898
13402.92 908
13404.02 914
13405.11 904
13406.20 912
13407.30 912
13408.39 875
13409.48 895
13410.58 920
13411.67 903
13412.77 893
13413.86 865
13414.95 875
13416.05 880
13417.14 875
13418.23 875
13419.33 910
13420.42 908
13421.52 881
13422.61 904
13423.71 932
13424.80 881
13425.89 894
13426.99 926
13428.08 903
13429.18 897
13430.27 929
13431.37 872
13432.46 869
13433.56 927
13434.65 900
13435.74 905
13436.84 911
13437.93 889
13439.03 888
13440.12 896
13441.22 895
13442.31 892
13443.41 919
13444.50 893
13445.60 932
13446.69 914
13447.79 898
13448.88 926
13449.98 930
13451.08 950
13452.17 923
13453.27 891
13454.36 960
13455.46 963
13456.55 915
13457.65 973
13458.74 973
13459.84 951
13460.94 967
13462.03 1020
13463.13 1008
13464.22 1004
13465.32 1000
13466.41 998
13467.51 1015
13468.61 1009
13469.70 999
13470.80 1009
13471.90 1030
13472.99 1029
13474.09 1061
13475.18 1033
13476.28 1043
13477.38 1052
13478.47 1043
13479.57 1092
13480.67 1084
13481.76 1065
13482.86 1058
13483.96 1082
13485.05 1052
13486.15 1115
13487.25 1093
13488.34 1123
13489.44 1130
13490.54 1085
13491.63 1106
13492.73 1065
13493.83 1115
13494.93 1169
13496.02 1193
13497.12 1144
13498.22 1172
13499.31 1179
13500.41 1219
13501.51 1230
13502.61 1240
13503.70 1195
13504.80 1246
13505.90 1213
13507.00 1231
13508.09 1202
13509.19 1227
13510.29 1260
13511.39 1174
13512.49 1213
13513.58 1205
13514.68 1251
13515.78 1203
13516.88 1227
13517.98 1199
13519.07 1193
13520.17 1204
13521.27 1175
13522.37 1189
13523.47 1189
13524.57 1164
13525.66 1140
13526.76 1132
13527.86 1159
13528.96 1198
13530.06 1120
13531.16 1095
13532.25 1091
13533.35 1100
13534.45 1094
13535.55 1109
13536.65 1099
13537.75 1069
13538.85 1092
13539.95 1098
13541.05 1065
13542.14 1023
13543.24 1020
13544.34 1062
13545.44 1026
13546.54 993
13547.64 1036
13548.74 1017
13549.84 1026
13550.94 1021
13552.04 1022
13553.14 1006
13554.24 1027
13555.34 986
13556.44 951
13557.54 938
13558.64 931
13559.74 948
13560.84 907
13561.94 946
13563.04 919
13564.13 902
13565.23 886
13566.34 902
13567.44 899
13568.54 905
13569.64 914
13570.74 895
13571.84 858
13572.94 891
13574.04 905
13575.14 884
13576.24 866
13577.34 919
13578.44 899
13579.54 895
13580.64 907
13581.74 867
13582.84 873
13583.94 901
13585.04 886
13586.14 860
13587.24 858
13588.35 888
13589.45 893
13590.55 876
13591.65 894
13592.75 890
13593.85 890
13594.95 900
13596.05 851
13597.15 850
13598.26 844
13599.36 839
13600.46 835
13601.56 836
13602.66 854
13603.76 868
13604.86 880
13605.97 844
13607.07 841
13608.17 866
13609.27 878
13610.37 874
13611.47 835
13612.58 838
13613.68 858
13614.78 867
13615.88 867
13616.98 854
13618.09 840
13619.19 860
13620.29 863
13621.39 835
13622.50 865
13623.60 847
13624.70 854
13625.80 863
13626.91 859
13628.01 871
13629.11 878
13630.21 896
13631.32 878
13632.42 882
13633.52 856
13634.62 851
13635.73 878
13636.83 849
13637.93 852
13639.04 848
13640.14 853
13641.24 898
13642.35 881
13643.45 907
13644.55 902
13645.65 905
13646.76 869
13647.86 878
13648.96 896
13650.07 836
13651.17 858
13652.28 868
13653.38 914
13654.48 865
13655.59 885
13656.69 854
13657.79 824
13658.90 854
13660.00 843
13661.11 834
13662.21 875
13663.31 856
13664.42 842
13665.52 866
13666.63 852
13667.73 867
13668.83 876
13669.94 845
13671.04 813
13672.15 880
13673.25 871
13674.36 860
13675.46 828
13676.56 898
13677.67 880
13678.77 864
13679.88 847
13680.98 852
13682.09 851
13683.19 810
13684.30 820
13685.40 848
13686.51 826
13687.61 805
13688.72 844
13689.82 847
13690.93 850
13692.03 896
13693.14 875
13694.24 874
13695.35 887
13696.45 869
13697.56 863
13698.66 894
13699.77 894
13700.87 890
13701.98 850
13703.09 859
13704.19 934
13705.30 898
13706.40 906
13707.51 907
13708.61 936
13709.72 898
13710.83 884
13711.93 917
13713.04 917
13714.14 897
13715.25 930
13716.36 928
13717.46 925
13718.57 965
13719.67 940
13720.78 960
13721.89 946
13722.99 950
13724.10 992
13725.21 1031
13726.31 964
13727.42 986
13728.53 1006
13729.63 1009
13730.74 999
13731.85 975
13732.95 974
13734.06 998
13735.17 1018
13736.27 1043
13737.38 1020
13738.49 1035
13739.59 1046
13740.70 1080
13741.81 1074
13742.92 1072
13744.02 1069
13745.13 1120
13746.24 1150
13747.35 1148
13748.45 1142
13749.56 1165
13750.67 1209
13751.78 1233
13752.88 1160
13753.99 1196
13755.10 1257
13756.21 1287
13757.31 1327
13758.42 1294
13759.53 1357
13760.64 1371
13761.75 1373
13762.85 1397
13763.96 1384
13765.07 1399
13766.18 1406
13767.29 1410
13768.39 1427
13769.50 1445
13770.61 1450
13771.72 1459
13772.83 1491
13773.94 1479
13775.04 1457
13776.15 1443
13777.26 1440
13778.37 1453
13779.48 1411
13780.59 1435
13781.70 1414
13782.80 1389
13783.91 1365
13785.02 1353
13786.13 1324
13787.24 1334
13788.35 1322
13789.46 1297
13790.57 1250
13791.68 1242
13792.79 1216
13793.90 1228
13795.00 1181
13796.11 1155
13797.22 1119
13798.33 1129
13799.44 1127
13800.55 1100
13801.66 1098
13802.77 1083
13803.88 1041
13804.99 1015
13806.10 1055
13807.21 1042
13808.32 1003
13809.43 987
13810.54 1004
13811.65 991
13812.76 978
13813.87 997
13814.98 973
13816.09 964
13817.20 1007
13818.31 972
13819.42 966
13820.53 947
13821.64 988
13822.75 929
13823.86 941
13824.97 935
13826.08 944
13827.19 983
13828.30 946
13829.41 915
13830.53 941
13831.64 937
13832.75 917
13833.86 930
13834.97 923
13836.08 955
13837.19 950
13838.30 917
13839.41 937
13840.52 898
13841.64 904
13842.75 914
13843.86 907
13844.97 945
13846.08 895
13847.19 927
13848.30 943
13849.41 904
13850.53 917
13851.64 940
13852.75 924
13853.86 915
13854.97 953
13856.08 959
13857.20 942
13858.31 942
13859.42 950
13860.53 937
13861.64 954
13862.76 955
13863.87 914
13864.98 968
13866.09 951
13867.20 961
13868.32 902
13869.43 947
13870.54 976
13871.65 954
13872.77 939
13873.88 932
13874.99 987
13876.10 969
13877.22 995
13878.33 966
13879.44 927
13880.55 968
13881.67 975
13882.78 983
13883.89 984
13885.01 978
13886.12 999
13887.23 1002
13888.34 986
13889.46 1007
13890.57 1005
13891.68 988
13892.80 1046
13893.91 1072
13895.02 1075
13896.14 1067
13897.25 1061
13898.36 1092
13899.48 1049
13900.59 1050
13901.70 1097
13902.82 1046
13903.93 1087
13905.05 1077
13906.16 1102
13907.27 1066
13908.39 1059
13909.50 1059
13910.61 1120
13911.73 1053
13912.84 1056
13913.96 1027
13915.07 1033
13916.19 988
13917.30 1000
13918.41 1020
13919.53 1033
13920.64 996
13921.76 989
13922.87 962
13923.99 915
13925.10 943
13926.21 984
13927.33 942
13928.44 909
13929.56 904
13930.67 925
13931.79 897
13932.90 890
13934.02 900
13935.13 916
13936.25 936
13937.36 857
13938.48 857
13939.59 902
13940.71 935
13941.82 902
13942.94 907
13944.05 903
13945.17 893
13946.28 896
13947.40 927
13948.52 909
13949.63 928
13950.75 884
13951.86 881
13952.98 880
13954.09 895
13955.21 904
13956.32 885
13957.44 879
13958.56 891
13959.67 891
13960.79 846
13961.90 860
13963.02 855
13964.14 859
13965.25 841
13966.37 853
13967.48 829
13968.60 857
13969.72 868
13970.83 839
13971.95 855
13973.07 877
13974.18 854
13975.30 856
13976.42 825
13977.53 855
13978.65 853
13979.77 873
13980.88 861
13982.00 853
13983.12 852
13984.23 890
13985.35 850
13986.47 851
13987.58 889
13988.70 904
13989.82 885
13990.94 856
13992.05 851
13993.17 853
13994.29 868
13995.40 858
13996.52 865
13997.64 862
13998.76 871
13999.87 835
14000.99 861
14002.11 923
14003.23 895
14004.35 857
14005.46 844
14006.58 853
14007.70 861
14008.82 888
14009.93 892
14011.05 845
14012.17 862
14013.29 863
14014.41 870
14015.52 865
14016.64 878
14017.76 899
14018.88 878
14020.00 900
14021.12 889
14022.23 884
14023.35 884
14024.47 848
14025.59 883
14026.71 909
14027.83 873
14028.95 872
14030.06 873
14031.18 895
14032.30 886
14033.42 877
14034.54 858
14035.66 893
14036.78 863
14037.90 894
14039.02 921
14040.14 915
14041.25 944
14042.37 931
14043.49 864
14044.61 873
14045.73 892
14046.85 881
14047.97 863
14049.09 901
14050.21 935
14051.33 926
14052.45 955
14053.57 948
14054.69 959
14055.81 951
14056.93 955
14058.05 973
14059.17 954
14060.29 952
14061.41 956
14062.53 979
14063.65 975
14064.77 1030
14065.89 1033
14067.01 1033
14068.13 1014
14069.25 1033
14070.37 998
14071.49 1004
14072.61 1044
14073.73 1058
14074.85 1050
14075.97 1074
14077.09 1082
14078.21 1066
14079.33 1090
14080.45 1097
14081.57 1106
14082.69 1103
14083.82 1106
14084.94 1130
14086.06 1126
14087.18 1149
14088.30 1198
14089.42 1187
14090.54 1215
14091.66 1168
14092.78 1171
14093.91 1152
14095.03 1170
14096.15 1192
14097.27 1213
14098.39 1207
14099.51 1193
14100.63 1215
14101.76 1206
14102.88 1211
14104.00 1218
14105.12 1214
14106.24 1245
14107.36 1224
14108.49 1193
14109.61 1206
14110.73 1237
14111.85 1197
14112.97 1183
14114.10 1235
14115.22 1216
14116.34 1167
14117.46 1186
14118.58 1188
14119.71 1155
14120.83 1157
14121.95 1163
14123.07 1109
14124.20 1124
14125.32 1124
14126.44 1115
14127.56 1129
14128.69 1057
14129.81 1118
14130.93 1062
14132.06 1031
14133.18 1034
14134.30 1060
14135.42 1049
14136.55 996
14137.67 1013
14138.79 1063
14139.92 1042
14141.04 1012
14142.16 1011
14143.29 1014
14144.41 1009
14145.53 1039
14146.66 995
14147.78 980
14148.90 1045
14150.03 989
14151.15 1001
14152.27 998
14153.40 986
14154.52 989
14155.64 975
14156.77 946
14157.89 972
14159.02 977
14160.14 988
14161.26 999
14162.39 945
14163.51 970
14164.64 942
14165.76 960
14166.88 972
14168.01 944
14169.13 921
14170.26 958
14171.38 950
14172.51 939
14173.63 966
14174.75 949
14175.88 919
14177.00 916
14178.13 929
14179.25 933
14180.38 916
14181.50 945
14182.63 926
14183.75 890
14184.88 952
14186.00 927
14187.13 903
14188.25 892
14189.38 898
14190.50 908
14191.63 893
14192.75 888
14193.88 885
14195.00 919
14196.13 882
14197.25 868
14198.38 879
14199.50 861
14200.63 862
14201.76 866
14202.88 869
14204.01 870
14205.13 878
14206.26 866
14207.38 857
14208.51 843
14209.64 844
14210.76 820
14211.89 860
14213.01 834
14214.14 826
14215.27 808
14216.39 815
14217.52 802
14218.64 816
14219.77 836
14220.90 833
14222.02 871
14223.15 826
14224.28 828
14225.40 787
14226.53 804
14227.66 831
14228.78 800
14229.91 780
14231.04 790
14232.16 794
14233.29 764
14234.42 752
14235.54 788
14236.67 791
14237.80 809
14238.92 793
14240.05 770
14241.18 779
14242.31 798
14243.43 762
14244.56 750
14245.69 755
14246.82 759
14247.94 738
14249.07 733
14250.20 774
14251.33 762
14252.45 776
14253.58 754
14254.71 746
14255.84 762
14256.96 734
14258.09 722
14259.22 721
14260.35 721
14261.47 727
14262.60 690
14263.73 707
14264.86 725
14265.99 724
14267.12 725
14268.24 723
14269.37 708
14270.50 728
14271.63 709
14272.76 694
14273.89 728
14275.01 715
14276.14 705
14277.27 701
14278.40 712
14279.53 687
14280.66 678
14281.79 691
14282.91 712
14284.04 728
14285.17 675
14286.30 636
14287.43 671
14288.56 662
14289.69 660
14290.82 678
14291.95 647
14293.08 663
14294.20 699
14295.33 648
14296.46 680
14297.59 697
14298.72 670
14299.85 668
14300.98 697
14302.11 653
14303.24 674
14304.37 631
14305.50 648
14306.63 633
14307.76 608
14308.89 644
14310.02 637
14311.15 619
14312.28 630
14313.41 628
14314.54 622
14315.67 628
14316.80 622
14317.93 641
14319.06 605
14320.19 657
14321.32 629
14322.45 625
14323.58 629
14324.71 608
14325.84 617
14326.97 627
14328.10 622
14329.23 626
14330.36 611
14331.49 610
14332.62 623
14333.76 588
14334.89 610
14336.02 596
14337.15 607
14338.28 606
14339.41 590
14340.54 594
14341.67 599
14342.80 617
14343.93 587
14345.07 607
14346.20 627
14347.33 587
14348.46 591
14349.59 592
14350.72 564
14351.85 602
14352.99 592
14354.12 577
14355.25 577
14356.38 602
14357.51 580
14358.64 588
14359.78 613
14360.91 590
14362.04 586
14363.17 625
14364.30 598
14365.44 583
14366.57 602
14367.70 581
14368.83 587
14369.96 583
14371.10 586
14372.23 580
14373.36 592
14374.49 599
14375.63 582
14376.76 582
14377.89 575
14379.02 602
14380.16 603
14381.29 582
14382.42 612
14383.55 603
14384.69 577
14385.82 605
14386.95 575
14388.09 569
14389.22 616
14390.35 617
14391.49 595
14392.62 585
14393.75 576
14394.89 616
14396.02 623
14397.15 594
14398.28 606
14399.42 621
14400.55 594
14401.69 598
14402.82 618
14403.95 605
14405.09 596
14406.22 637
14407.35 624
14408.49 643
14409.62 631
14410.75 617
14411.89 639
14413.02 631
14414.16 640
14415.29 637
14416.42 646
14417.56 656
14418.69 631
14419.83 650
14420.96 642
14422.10 637
14423.23 643
14424.36 628
14425.50 629
14426.63 668
14427.77 643
14428.90 667
14430.04 649
14431.17 634
14432.31 647
14433.44 656
14434.58 679
14435.71 661
14436.85 660
14437.98 651
14439.12 659
14440.25 682
14441.39 686
14442.52 661
14443.66 688
14444.79 691
14445.93 674
14447.06 656
14448.20 679
14449.33 676
14450.47 712
14451.60 687
14452.74 718
14453.87 718
14455.01 679
14456.14 713
14457.28 677
14458.42 672
14459.55 695
14460.69 696
14461.82 706
14462.96 677
14464.10 680
14465.23 664
14466.37 668
14467.50 693
14468.64 690
14469.78 680
14470.91 704
14472.05 695
14473.18 717
14474.32 725
14475.46 712
14476.59 682
14477.73 698
14478.87 704
14480.00 694
14481.14 709
14482.28 700
14483.41 679
14484.55 694
14485.69 689
14486.82 684
14487.96 699
14489.10 723
14490.23 639
14491.37 684
14492.51 721
14493.65 665
14494.78 683
14495.92 694
14497.06 680
14498.19 679
14499.33 656
14500.47 660
14501.61 645
14502.74 712
14503.88 688
14505.02 715
14506.16 719
14507.29 698
14508.43 703
14509.57 670
14510.71 682
14511.85 658
14512.98 665
14514.12 670
14515.26 664
14516.40 651
14517.54 671
14518.67 658
14519.81 686
14520.95 628
14522.09 617
14523.23 648
14524.36 611
14525.50 656
14526.64 653
14527.78 648
14528.92 640
14530.06 626
14531.19 659
14532.33 631
14533.47 614
14534.61 623
14535.75 628
14536.89 625
14538.03 621
14539.17 622
14540.31 647
14541.44 620
14542.58 631
14543.72 646
14544.86 648
14546.00 644
14547.14 650
14548.28 639
14549.42 611
14550.56 677
14551.70 619
14552.84 625
14553.98 620
14555.12 634
14556.25 646
14557.39 657
14558.53 615
14559.67 613
14560.81 632
14561.95 615
14563.09 625
14564.23 632
14565.37 637
14566.51 665
14567.65 649
14568.79 650
14569.93 630
14571.07 666
14572.21 690
14573.35 642
14574.49 627
14575.63 632
14576.77 659
14577.92 671
14579.06 658
14580.20 675
14581.34 645
14582.48 661
14583.62 695
14584.76 683
14585.90 688
14587.04 668
14588.18 694
14589.32 648
14590.46 657
14591.60 697
14592.74 698
14593.89 668
14595.03 702
14596.17 720
14597.31 692
14598.45 708
14599.59 725
14600.73 731
14601.87 729
14603.02 733
14604.16 742
14605.30 741
14606.44 724
14607.58 751
14608.72 737
14609.86 719
14611.01 724
14612.15 762
14613.29 779
14614.43 762
14615.57 773
14616.72 735
14617.86 771
14619.00 763
14620.14 781
14621.28 815
14622.43 755
14623.57 820
14624.71 810
14625.85 803
14627.00 821
14628.14 860
14629.28 851
14630.42 827
14631.56 820
14632.71 849
14633.85 861
14634.99 834
14636.14 865
14637.28 850
14638.42 853
14639.56 863
14640.71 868
14641.85 884
14642.99 851
14644.14 862
14645.28 873
14646.42 830
14647.56 873
14648.71 909
14649.85 881
14650.99 869
14652.14 852
14653.28 838
14654.42 829
14655.57 809
14656.71 799
14657.85 788
14659.00 788
14660.14 776
14661.29 756
14662.43 742
14663.57 728
14664.72 728
14665.86 712
14667.00 709
14668.15 689
14669.29 662
14670.44 667
14671.58 683
14672.73 667
14673.87 662
14675.01 659
14676.16 668
14677.30 652
14678.45 616
14679.59 597
14680.74 628
14681.88 603
14683.02 617
14684.17 625
14685.31 627
14686.46 625
14687.60 586
14688.75 624
14689.89 592
14691.04 587
14692.18 612
14693.33 596
14694.47 594
14695.62 629
14696.76 607
14697.91 609
14699.05 604
14700.20 588
14701.34 547
14702.49 570
14703.63 541
14704.78 570
14705.92 551
14707.07 536
14708.22 558
14709.36 545
14710.51 567
14711.65 557
14712.80 565
14713.94 540
14715.09 542
14716.23 571
14717.38 586
14718.53 566
14719.67 570
14720.82 540
14721.96 561
14723.11 546
14724.26 550
14725.40 567
14726.55 543
14727.70 557
14728.84 554
14729.99 525
14731.13 511
14732.28 538
14733.43 556
14734.57 540
14735.72 532
14736.87 547
14738.01 531
14739.16 529
14740.31 541
14741.45 514
14742.60 479
14743.75 514
14744.89 526
14746.04 508
14747.19 511
14748.34 517
14749.48 536
14750.63 503
14751.78 506
14752.92 543
14754.07 542
14755.22 528
14756.37 527
14757.51 528
14758.66 522
14759.81 520
14760.96 500
14762.10 517
14763.25 475
14764.40 493
14765.55 506
14766.70 485
14767.84 485
14768.99 504
14770.14 489
14771.29 483
14772.43 487
14773.58 476
14774.73 497
14775.88 489
14777.03 464
14778.18 484
14779.32 511
14780.47 498
14781.62 490
14782.77 496
14783.92 489
14785.07 474
14786.21 460
14787.36 484
14788.51 477
14789.66 476
14790.81 488
14791.96 479
14793.11 460
14794.26 468
14795.40 501
14796.55 483
14797.70 458
14798.85 462
14800.00 465
14801.15 480
14802.30 472
14803.45 465
14804.60 429
14805.75 435
14806.90 433
14808.05 460
14809.19 457
14810.34 489
14811.49 437
14812.64 460
14813.79 464
14814.94 439
14816.09 448
14817.24 443
14818.39 430
14819.54 450
14820.69 434
14821.84 432
14822.99 450
14824.14 414
14825.29 429
14826.44 434
14827.59 410
14828.74 404
14829.89 426
14831.04 437
14832.19 450
14833.34 443
14834.49 427
14835.64 424
14836.79 409
14837.95 437
14839.10 452
14840.25 439
14841.40 412
14842.55 430
14843.70 421
14844.85 431
14846.00 399
14847.15 433
14848.30 454
14849.45 418
14850.60 446
14851.76 412
14852.91 407
14854.06 429
14855.21 409
14856.36 453
14857.51 432
14858.66 441
14859.81 430
14860.97 424
14862.12 422
14863.27 414
14864.42 436
14865.57 431
14866.72 409
14867.88 397
14869.03 416
14870.18 422
14871.33 417
14872.48 422
14873.64 431
14874.79 400
14875.94 405
14877.09 400
14878.24 412
14879.40 407
14880.55 403
14881.70 384
14882.85 393
14884.00 402
14885.16 406
14886.31 404
14887.46 421
14888.61 403
14889.77 409
14890.92 430
14892.07 416
14893.23 410
14894.38 413
14895.53 389
14896.68 412
14897.84 384
14898.99 411
14900.14 431
14901.30 404
14902.45 403
14903.60 414
14904.75 399
14905.91 413
14907.06 413
14908.21 398
14909.37 363
14910.52 398
14911.67 400
14912.83 394
14913.98 427
14915.14 407
14916.29 403
14917.44 413
14918.60 392
14919.75 376
14920.90 400
14922.06 408
14923.21 379
14924.37 382
14925.52 426
14926.67 400
14927.83 413
14928.98 408
14930.14 429
14931.29 400
14932.44 392
14933.60 397
14934.75 400
14935.91 404
14937.06 402
14938.22 398
14939.37 395
14940.52 394
14941.68 387
14942.83 393
14943.99 399
14945.14 400
14946.30 401
14947.45 409
14948.61 397
14949.76 396
14950.92 388
14952.07 396
14953.23 421
14954.38 394
14955.54 425
14956.69 411
14957.85 430
14959.00 388
14960.16 403
14961.31 409
14962.47 391
14963.62 392
14964.78 389
14965.94 399
14967.09 389
14968.25 409
14969.40 394
14970.56 380
14971.71 412
14972.87 448
14974.03 429
14975.18 402
14976.34 381
14977.49 393
14978.65 392
14979.81 392
14980.96 377
14982.12 389
14983.27 390
14984.43 408
14985.59 390
14986.74 387
14987.90 386
14989.06 436
14990.21 388
14991.37 379
14992.53 417
14993.68 358
14994.84 400
14996.00 396
14997.15 398
14998.31 412
14999.47 420
15000.62 416
15001.78 382
15002.94 398
15004.09 414
15005.25 401
15006.41 413
15007.56 402
15008.72 373
15009.88 407
15011.04 408
15012.19 373
15013.35 365
15014.51 383
15015.67 399
15016.82 376
15017.98 357
15019.14 346
15020.30 369
15021.45 379
15022.61 396
15023.77 393
15024.93 401
15026.08 383
15027.24 379
15028.40 355
15029.56 356
15030.72 345
15031.87 371
15033.03 356
15034.19 369
15035.35 379
15036.51 374
15037.67 379
15038.82 389
15039.98 389
15041.14 356
15042.30 381
15043.46 403
15044.62 419
15045.78 404
15046.93 388
15048.09 368
15049.25 404
15050.41 387
15051.57 385
15052.73 348
15053.89 343
15055.05 379
15056.20 438
15057.36 383
15058.52 382
15059.68 385
15060.84 371
15062.00 409
15063.16 384
15064.32 387
15065.48 354
15066.64 398
15067.80 358
15068.96 368
15070.12 371
15071.28 364
15072.44 386
15073.60 384
15074.76 373
15075.91 395
15077.07 425
15078.23 386
15079.39 393
15080.55 381
15081.71 378
15082.87 404
15084.03 405
15085.19 368
15086.35 404
15087.51 380
15088.68 385
15089.84 346
15091.00 401
15092.16 387
15093.32 384
15094.48 388
15095.64 372
15096.80 388
15097.96 371
15099.12 369
15100.28 386
15101.44 394
15102.60 371
15103.76 369
15104.92 399
15106.08 373
15107.25 381
15108.41 384
15109.57 393
15110.73 362
15111.89 351
15113.05 367
15114.21 385
15115.37 391
15116.54 369
15117.70 396
15118.86 371
15120.02 410
15121.18 422
15122.34 383
15123.50 396
15124.67 379
15125.83 416
15126.99 424
15128.15 411
15129.31 384
15130.47 385
15131.64 388
15132.80 366
15133.96 382
15135.12 388
15136.28 382
15137.45 400
15138.61 374
15139.77 388
15140.93 406
15142.10 397
15143.26 397
15144.42 424
15145.58 444
15146.75 422
15147.91 401
15149.07 398
15150.23 399
15151.40 426
15152.56 436
15153.72 426
15154.88 425
15156.05 420
15157.21 409
15158.37 428
15159.54 412
15160.70 406
15161.86 415
15163.03 421
15164.19 423
15165.35 421
15166.52 439
15167.68 404
15168.84 396
15170.01 421
15171.17 448
15172.33 441
15173.50 445
15174.66 443
15175.82 449
15176.99 421
15178.15 429
15179.31 456
15180.48 466
15181.64 432
15182.81 443
15183.97 463
15185.13 440
15186.30 465
15187.46 460
15188.63 448
15189.79 446
15190.95 458
15192.12 443
15193.28 434
15194.45 463
15195.61 509
15196.78 486
15197.94 480
15199.10 477
15200.27 495
15201.43 443
15202.60 466
15203.76 493
15204.93 497
15206.09 519
15207.26 492
15208.42 479
15209.59 481
15210.75 492
15211.92 455
15213.08 483
15214.25 477
15215.41 506
15216.58 500
15217.74 514
15218.91 501
15220.07 487
15221.24 518
15222.40 501
15223.57 548
15224.74 509
15225.90 542
15227.07 553
15228.23 537
15229.40 577
15230.56 543
15231.73 532
15232.89 547
15234.06 556
15235.23 537
15236.39 552
15237.56 528
15238.72 569
15239.89 573
15241.06 529
15242.22 571
15243.39 573
15244.56 585
15245.72 610
15246.89 543
15248.05 593
15249.22 604
15250.39 619
15251.55 598
15252.72 572
15253.89 566
15255.05 554
15256.22 583
15257.39 609
15258.55 577
15259.72 582
15260.89 554
15262.05 576
15263.22 589
15264.39 563
15265.56 542
15266.72 529
15267.89 522
15269.06 523
15270.22 509
15271.39 557
15272.56 535
15273.73 533
15274.89 530
15276.06 512
15277.23 517
15278.40 501
15279.56 519
15280.73 520
15281.90 504
15283.07 532
15284.23 522
15285.40 490
15286.57 513
15287.74 495
15288.91 500
15290.07 506
15291.24 493
15292.41 502
15293.58 492
15294.75 493
15295.92 486
15297.08 501
15298.25 514
15299.42 498
15300.59 504
15301.76 525
15302.93 485
15304.09 524
15305.26 483
15306.43 491
15307.60 478
15308.77 492
15309.94 499
15311.11 510
15312.28 512
15313.44 517
15314.61 503
15315.78 524
15316.95 471
15318.12 496
15319.29 473
15320.46 473
15321.63 498
15322.80 498
15323.97 502
15325.14 525
15326.30 514
15327.47 500
15328.64 518
15329.81 528
15330.98 536
15332.15 501
15333.32 497
15334.49 503
15335.66 511
15336.83 531
15338.00 522
15339.17 510
15340.34 505
15341.51 518
15342.68 513
15343.85 504
15345.02 522
15346.19 544
15347.36 544
15348.53 533
15349.70 533
15350.87 539
15352.04 523
15353.21 536
15354.38 549
15355.55 526
15356.72 559
15357.90 571
15359.07 563
15360.24 552
15361.41 527
15362.58 548
15363.75 572
15364.92 585
15366.09 565
15367.26 568
15368.43 601
15369.60 562
15370.77 583
15371.95 585
15373.12 571
15374.29 594
15375.46 600
15376.63 613
15377.80 576
15378.97 607
15380.15 577
15381.32 602
15382.49 593
15383.66 570
15384.83 582
15386.00 564
15387.17 583
15388.35 600
15389.52 604
15390.69 583
15391.86 589
15393.03 575
15394.21 586
15395.38 570
15396.55 572
15397.72 585
15398.89 558
15400.07 570
15401.24 587
15402.41 574
15403.58 529
15404.76 558
15405.93 537
15407.10 575
15408.27 556
15409.45 535
15410.62 505
15411.79 521
15412.96 508
15414.14 546
15415.31 517
15416.48 524
15417.66 512
15418.83 522
15420.00 548
15421.17 545
15422.35 529
15423.52 501
15424.69 506
15425.87 492
15427.04 497
15428.21 509
15429.39 480
15430.56 516
15431.73 506
15432.91 468
15434.08 497
15435.25 474
15436.43 438
15437.60 477
15438.77 481
15439.95 462
15441.12 465
15442.30 496
15443.47 453
15444.64 460
15445.82 445
15446.99 451
15448.17 440
15449.34 477
15450.51 486
15451.69 451
15452.86 433
15454.04 440
15455.21 435
15456.39 425
15457.56 418
15458.73 418
15459.91 469
15461.08 474
15462.26 441
15463.43 471
15464.61 450
15465.78 458
15466.96 463
15468.13 465
15469.31 460
15470.48 465
15471.66 448
15472.83 455
15474.01 439
15475.18 439
15476.36 428
15477.53 456
15478.71 476
15479.88 445
15481.06 467
15482.23 466
15483.41 454
15484.58 450
15485.76 413
15486.93 407
15488.11 437
15489.29 445
15490.46 434
15491.64 437
15492.81 445
15493.99 439
15495.16 440
15496.34 439
15497.52 446
15498.69 435
15499.87 413
15501.04 424
15502.22 420
15503.40 457
15504.57 454
15505.75 446
15506.92 418
15508.10 404
15509.28 428
15510.45 397
15511.63 391
15512.81 440
15513.98 442
15515.16 425
15516.34 415
15517.51 455
15518.69 442
15519.87 471
15521.04 442
15522.22 436
15523.40 453
15524.57 455
15525.75 440
15526.93 439
15528.11 467
15529.28 456
15530.46 477
15531.64 465
15532.81 477
15533.99 472
15535.17 467
15536.35 443
15537.52 457
15538.70 458
15539.88 461
15541.06 446
15542.23 434
15543.41 452
15544.59 459
15545.77 435
15546.95 452
15548.12 469
15549.30 459
15550.48 483
15551.66 469
15552.83 447
15554.01 454
15555.19 477
15556.37 470
15557.55 478
15558.73 517
15559.90 454
15561.08 471
15562.26 488
15563.44 506
15564.62 483
15565.80 477
15566.97 512
15568.15 497
15569.33 506
15570.51 514
15571.69 511
15572.87 489
15574.05 505
15575.23 537
15576.40 494
15577.58 489
15578.76 505
15579.94 517
15581.12 525
15582.30 512
15583.48 500
15584.66 511
15585.84 533
15587.02 510
15588.20 512
15589.38 513
15590.56 510
15591.73 524
15592.91 523
15594.09 521
15595.27 531
15596.45 558
15597.63 536
15598.81 516
15599.99 525
15601.17 574
15602.35 569
15603.53 568
15604.71 562
15605.89 577
15607.07 575
15608.25 626
15609.43 585
15610.61 571
15611.79 595
15612.97 582
15614.15 593
15615.33 585
15616.51 595
15617.69 571
15618.88 598
15620.06 601
15621.24 633
15622.42 629
15623.60 638
15624.78 613
15625.96 634
15627.14 639
15628.32 650
15629.50 629
15630.68 641
15631.86 623
15633.05 642
15634.23 675
15635.41 670
15636.59 698
15637.77 677
15638.95 650
15640.13 668
15641.31 696
15642.50 682
15643.68 680
15644.86 682
15646.04 692
15647.22 700
15648.40 700
15649.58 704
15650.77 740
15651.95 693
15653.13 684
15654.31 704
15655.49 680
15656.68 674
15657.86 679
15659.04 682
15660.22 722
15661.40 698
15662.59 697
15663.77 703
15664.95 695
15666.13 672
15667.32 654
15668.50 658
15669.68 675
15670.86 682
15672.05 699
15673.23 680
15674.41 688
15675.59 672
15676.78 673
15677.96 674
15679.14 673
15680.32 700
15681.51 695
15682.69 682
15683.87 677
15685.06 650
15686.24 659
15687.42 651
15688.61 622
15689.79 651
15690.97 650
15692.16 656
15693.34 650
15694.52 640
15695.71 655
15696.89 645
15698.07 650
15699.26 650
15700.44 635
15701.62 632
15702.81 656
15703.99 630
15705.17 647
15706.36 612
15707.54 634
15708.73 657
15709.91 660
15711.09 642
15712.28 639
15713.46 644
15714.65 655
15715.83 645
15717.02 650
15718.20 666
15719.38 668
15720.57 676
15721.75 679
15722.94 674
15724.12 670
15725.31 674
15726.49 652
15727.68 681
15728.86 709
15730.04 721
15731.23 714
15732.41 708
15733.60 718
15734.78 686
15735.97 677
15737.15 657
15738.34 699
15739.52 695
15740.71 702
15741.89 729
15743.08 723
15744.27 731
15745.45 752
15746.64 757
15747.82 803
15749.01 747
15750.19 757
15751.38 758
15752.56 764
15753.75 771
15754.93 790
15756.12 766
15757.31 778
15758.49 790
15759.68 809
15760.86 813
15762.05 758
15763.24 781
15764.42 779
15765.61 810
15766.79 823
15767.98 831
15769.17 794
15770.35 787
15771.54 810
15772.72 826
15773.91 798
15775.10 816
15776.28 833
15777.47 842
15778.66 882
15779.84 820
15781.03 778
15782.22 809
15783.40 798
15784.59 761
15785.78 801
15786.96 793
15788.15 770
15789.34 755
15790.53 758
15791.71 759
15792.90 754
15794.09 760
15795.27 781
15796.46 765
15797.65 717
15798.84 735
15800.02 738
15801.21 730
15802.40 726
15803.59 731
15804.77 723
15805.96 716
15807.15 716
15808.34 686
15809.52 685
15810.71 701
15811.90 704
15813.09 668
15814.28 651
15815.46 668
15816.65 688
15817.84 675
15819.03 659
15820.22 627
15821.40 642
15822.59 662
15823.78 648
15824.97 635
15826.16 631
15827.35 619
15828.53 664
15829.72 629
15830.91 663
15832.10 703
15833.29 640
15834.48 641
15835.67 619
15836.85 657
15838.04 644
15839.23 628
15840.42 658
15841.61 665
15842.80 650
15843.99 640
15845.18 651
15846.37 663
15847.55 635
15848.74 622
15849.93 647
15851.12 637
15852.31 656
15853.50 632
15854.69 614
15855.88 635
15857.07 647
15858.26 646
15859.45 635
15860.64 624
15861.83 635
15863.02 610
15864.21 611
15865.40 632
15866.59 628
15867.78 655
15868.97 637
15870.16 652
15871.35 619
15872.54 628
15873.73 661
15874.92 650
15876.11 658
15877.30 626
15878.49 664
15879.68 659
15880.87 645
15882.06 639
15883.25 647
15884.44 676
15885.63 677
15886.82 645
15888.01 653
15889.20 676
15890.39 674
15891.59 646
15892.78 663
15893.97 682
15895.16 670
15896.35 683
15897.54 695
15898.73 689
15899.92 677
15901.11 698
15902.30 696
15903.50 694
15904.69 683
15905.88 689
15907.07 680
15908.26 669
15909.45 674
15910.64 692
15911.84 736
15913.03 747
15914.22 725
15915.41 731
15916.60 734
15917.79 742
15918.99 745
15920.18 697
15921.37 739
15922.56 729
15923.75 762
15924.95 748
15926.14 749
15927.33 731
15928.52 738
15929.71 773
15930.91 762
15932.10 730
15933.29 701
15934.48 750
15935.68 726
15936.87 741
15938.06 753
15939.25 728
15940.45 715
15941.64 727
15942.83 715
15944.03 679
15945.22 692
15946.41 669
15947.60 685
15948.80 703
15949.99 685
15951.18 676
15952.38 704
15953.57 655
15954.76 651
15955.96 662
15957.15 663
15958.34 610
15959.54 608
15960.73 630
15961.92 623
15963.12 611
15964.31 624
15965.50 614
15966.70 596
15967.89 582
15969.08 568
15970.28 580
15971.47 551
15972.67 545
15973.86 550
15975.05 564
15976.25 541
15977.44 514
15978.64 525
15979.83 537
15981.02 533
15982.22 542
15983.41 545
15984.61 509
15985.80 523
15987.00 507
15988.19 513
15989.38 525
15990.58 508
15991.77 522
15992.97 478
15994.16 500
15995.36 496
15996.55 500
15997.75 502
15998.94 501
16000.14 492
16001.33 494
16002.53 465
16003.72 481
16004.92 482
16006.11 460
16007.31 463
16008.50 469
16009.70 453
16010.89 479
16012.09 496
16013.28 450
16014.48 452
16015.67 436
16016.87 429
16018.07 483
16019.26 462
16020.46 475
16021.65 467
16022.85 459
16024.04 456
16025.24 441
16026.44 466
16027.63 449
16028.83 443
16030.02 466
16031.22 435
16032.42 467
16033.61 440
16034.81 438
16036.00 435
16037.20 457
16038.40 437
16039.59 444
16040.79 429
16041.99 437
16043.18 420
16044.38 407
16045.58 431
16046.77 425
16047.97 448
16049.17 425
16050.36 447
16051.56 449
16052.76 410
16053.95 431
16055.15 428
16056.35 417
16057.54 407
16058.74 435
16059.94 414
16061.14 420
16062.33 425
16063.53 415
16064.73 431
16065.92 395
16067.12 406
16068.32 417
16069.52 413
16070.71 407
16071.91 414
16073.11 405
16074.31 420
16075.50 386
16076.70 380
16077.90 408
16079.10 413
16080.30 417
16081.49 396
16082.69 388
16083.89 399
16085.09 400
16086.29 397
16087.48 394
16088.68 411
16089.88 404
16091.08 380
16092.28 388
16093.48 395
16094.67 389
16095.87 370
16097.07 397
16098.27 402
16099.47 364
16100.67 375
16101.87 383
16103.06 385
16104.26 394
16105.46 361
16106.66 377
16107.86 380
16109.06 383
16110.26 356
16111.46 368
16112.66 382
16113.86 379
16115.05 357
16116.25 365
16117.45 385
16118.65 366
16119.85 356
16121.05 379
16122.25 392
16123.45 379
16124.65 351
16125.85 363
16127.05 356
16128.25 406
16129.45 383
16130.65 363
16131.85 346
16133.05 385
16134.25 384
16135.45 366
16136.65 350
16137.85 382
16139.05 380
16140.25 380
16141.45 362
16142.65 351
16143.85 344
16145.05 350
16146.25 338
16147.45 349
16148.65 373
16149.85 364
16151.05 384
16152.25 361
16153.45 343
16154.65 338
16155.85 359
16157.05 352
16158.25 337
16159.46 369
16160.66 379
16161.86 363
16163.06 334
16164.26 350
16165.46 371
16166.66 380
16167.86 347
16169.06 326
16170.27 327
16171.47 363
16172.67 355
16173.87 363
16175.07 366
16176.27 342
16177.47 349
16178.67 369
16179.88 341
16181.08 355
16182.28 360
16183.48 367
16184.68 334
16185.89 347
16187.09 357
16188.29 338
16189.49 351
16190.69 352
16191.90 348
16193.10 347
16194.30 344
16195.50 364
16196.70 332
16197.91 359
16199.11 349
16200.31 362
16201.51 354
16202.72 362
16203.92 346
16205.12 354
16206.32 358
16207.53 352
16208.73 358
16209.93 341
16211.13 348
16212.34 333
16213.54 361
16214.74 359
16215.95 347
16217.15 372
16218.35 387
16219.55 362
16220.76 360
16221.96 362
16223.16 365
16224.37 369
16225.57 363
16226.77 397
16227.98 370
16229.18 359
16230.38 359
16231.59 360
16232.79 383
16233.99 371
16235.20 386
16236.40 376
16237.61 361
16238.81 348
16240.01 349
16241.22 382
16242.42 373
16243.63 365
16244.83 374
16246.03 393
16247.24 374
16248.44 371
16249.65 390
16250.85 377
16252.05 376
16253.26 386
16254.46 406
16255.67 405
16256.87 392
16258.08 398
16259.28 390
16260.49 405
16261.69 389
16262.89 413
16264.10 395
16265.30 410
16266.51 401
16267.71 397
16268.92 405
16270.12 410
16271.33 406
16272.53 391
16273.74 389
16274.94 409
16276.15 395
16277.35 399
16278.56 405
16279.77 387
16280.97 375
16282.18 396
16283.38 401
16284.59 403
16285.79 411
16287.00 392
16288.20 403
16289.41 384
16290.61 399
16291.82 390
16293.03 375
16294.23 395
16295.44 394
16296.64 415
16297.85 411
16299.06 400
16300.26 404
16301.47 383
16302.67 402
16303.88 371
16305.09 377
16306.29 413
16307.50 405
16308.71 406
16309.91 379
16311.12 364
16312.33 378
16313.53 374
16314.74 381
16315.95 377
16317.15 386
16318.36 379
16319.57 398
16320.77 385
16321.98 398
16323.19 408
16324.39 400
16325.60 368
16326.81 381
16328.01 368
16329.22 384
16330.43 417
16331.64 395
16332.84 406
16334.05 382
16335.26 361
16336.47 369
16337.67 381
16338.88 360
16340.09 358
16341.30 363
16342.50 368
16343.71 360
16344.92 387
16346.13 391
16347.33 377
16348.54 352
16349.75 385
16350.96 374
16352.17 353
16353.37 369
16354.58 371
16355.79 367
16357.00 373
16358.21 380
16359.41 373
16360.62 374
16361.83 374
16363.04 357
16364.25 345
16365.46 351
16366.67 345
16367.87 352
16369.08 359
16370.29 357
16371.50 389
16372.71 369
16373.92 356
16375.13 358
16376.34 348
16377.54 342
16378.75 353
16379.96 336
16381.17 353
16382.38 354
16383.59 370
16384.80 347
16386.01 341
16387.22 350
16388.43 351
16389.64 339
16390.85 357
16392.05 341
16393.26 336
16394.47 347
16395.68 341
16396.89 343
16398.10 337
16399.31 335
16400.52 341
16401.73 385
16402.94 351
16404.15 345
16405.36 366
16406.57 399
16407.78 365
16408.99 346
16410.20 364
16411.41 357
16412.62 367
16413.83 362
16415.04 349
16416.25 356
16417.46 357
16418.67 343
16419.88 336
16421.10 357
16422.31 347
16423.52 360
16424.73 357
16425.94 353
16427.15 341
16428.36 342
16429.57 344
16430.78 361
16431.99 339
16433.20 357
16434.41 342
16435.63 339
16436.84 356
16438.05 377
16439.26 380
16440.47 336
16441.68 342
16442.89 318
16444.10 324
16445.32 354
16446.53 373
16447.74 361
16448.95 359
16450.16 346
16451.37 354
16452.59 342
16453.80 334
16455.01 336
16456.22 360
16457.43 350
16458.64 357
16459.86 370
16461.07 348
16462.28 323
16463.49 323
16464.70 326
16465.92 326
16467.13 340
16468.34 341
16469.55 333
16470.77 315
16471.98 325
16473.19 335
16474.40 319
16475.62 326
16476.83 330
16478.04 320
16479.25 343
16480.47 338
16481.68 346
16482.89 316
16484.11 338
16485.32 321
16486.53 347
16487.74 343
16488.96 342
16490.17 361
16491.38 357
16492.60 334
16493.81 341
16495.02 340
16496.24 336
16497.45 328
16498.66 365
16499.88 354
16501.09 327
16502.30 328
16503.52 325
16504.73 337
16505.94 360
16507.16 340
16508.37 338
16509.59 337
16510.80 327
16512.01 347
16513.23 348
16514.44 336
16515.66 331
16516.87 343
16518.08 328
16519.30 340
16520.51 340
16521.73 369
16522.94 348
16524.16 353
16525.37 334
16526.58 333
16527.80 342
16529.01 346
16530.23 366
16531.44 358
16532.66 335
16533.87 353
16535.09 397
16536.30 382
16537.52 395
16538.73 369
16539.95 358
16541.16 378
16542.38 382
16543.59 364
16544.81 385
16546.02 377
16547.24 350
16548.45 368
16549.67 380
16550.88 382
16552.10 382
16553.31 385
16554.53 363
16555.74 399
16556.96 374
16558.18 359
16559.39 369
16560.61 393
16561.82 392
16563.04 373
16564.25 374
16565.47 392
16566.69 399
16567.90 382
16569.12 387
16570.33 402
16571.55 407
16572.77 412
16573.98 392
16575.20 393
16576.41 390
16577.63 393
16578.85 396
16580.06 389
16581.28 396
16582.50 404
16583.71 408
16584.93 393
16586.15 396
16587.36 418
16588.58 401
16589.80 401
16591.01 388
16592.23 392
16593.45 396
16594.66 402
16595.88 387
16597.10 408
16598.32 373
16599.53 404
16600.75 381
16601.97 388
16603.18 371
16604.40 366
16605.62 385
16606.84 363
16608.05 383
16609.27 383
16610.49 397
16611.71 341
16612.92 358
16614.14 366
16615.36 351
16616.58 360
16617.79 357
16619.01 356
16620.23 361
16621.45 348
16622.67 350
16623.88 313
16625.10 360
16626.32 345
16627.54 332
16628.76 360
16629.97 360
16631.19 347
16632.41 335
16633.63 320
16634.85 325
16636.07 332
16637.29 330
16638.50 322
16639.72 367
16640.94 359
16642.16 368
16643.38 324
16644.60 328
16645.82 316
16647.03 314
16648.25 333
16649.47 316
16650.69 308
16651.91 310
16653.13 332
16654.35 329
16655.57 308
16656.79 310
16658.01 318
16659.23 343
16660.45 357
16661.66 325
16662.88 315
16664.10 323
16665.32 309
16666.54 303
16667.76 323
16668.98 335
16670.20 330
16671.42 309
16672.64 287
16673.86 318
16675.08 304
16676.30 326
16677.52 323
16678.74 323
16679.96 322
16681.18 336
16682.40 331
16683.62 320
16684.84 334
16686.06 323
16687.28 324
16688.50 316
16689.72 304
16690.94 307
16692.16 308
16693.39 312
16694.61 327
16695.83 307
16697.05 317
16698.27 308
16699.49 312
16700.71 309
16701.93 307
16703.15 306
16704.37 308
16705.59 307
16706.81 314
16708.04 318
16709.26 303
16710.48 314
16711.70 311
16712.92 317
16714.14 316
16715.36 314
16716.58 299
16717.81 305
16719.03 309
16720.25 306
16721.47 305
16722.69 288
16723.91 315
16725.14 310
16726.36 312
16727.58 306
16728.80 310
16730.02 311
16731.24 308
16732.47 291
16733.69 305
16734.91 301
16736.13 300
16737.36 301
16738.58 305
16739.80 290
16741.02 298
16742.24 298
16743.47 331
16744.69 297
16745.91 308
16747.13 304
16748.36 302
16749.58 285
16750.80 303
16752.02 299
16753.25 302
16754.47 301
16755.69 299
16756.92 315
16758.14 297
16759.36 292
16760.59 309
16761.81 297
16763.03 291
16764.25 289
16765.48 314
16766.70 285
16767.92 298
16769.15 297
16770.37 296
16771.59 294
16772.82 285
16774.04 287
16775.27 302
16776.49 308
16777.71 302
16778.94 314
16780.16 302
16781.38 293
16782.61 303
16783.83 297
16785.06 301
16786.28 293
16787.50 304
16788.73 303
16789.95 293
16791.18 301
16792.40 291
16793.62 307
16794.85 297
16796.07 297
16797.30 307
16798.52 302
16799.75 301
16800.97 315
16802.19 308
16803.42 303
16804.64 315
16805.87 295
16807.09 312
16808.32 310
16809.54 307
16810.77 278
16811.99 335
16813.22 308
16814.44 325
16815.67 307
16816.89 323
16818.12 294
16819.34 296
16820.57 317
16821.79 305
16823.02 325
16824.24 317
16825.47 286
16826.70 302
16827.92 331
16829.15 310
16830.37 310
16831.60 316
16832.82 332
16834.05 312
16835.27 313
16836.50 302
16837.73 330
16838.95 330
16840.18 295
16841.40 315
16842.63 327
16843.86 337
16845.08 317
16846.31 323
16847.53 346
16848.76 343
16849.99 344
16851.21 340
16852.44 327
16853.67 318
16854.89 320
16856.12 375
16857.35 338
16858.57 356
16859.80 340
16861.03 379
16862.25 368
16863.48 379
16864.71 368
16865.93 394
16867.16 386
16868.39 378
16869.61 376
16870.84 376
16872.07 370
16873.30 370
16874.52 393
16875.75 388
16876.98 382
16878.20 379
16879.43 399
16880.66 410
16881.89 382
16883.11 382
16884.34 387
16885.57 413
16886.80 404
16888.02 411
16889.25 448
16890.48 399
16891.71 407
16892.94 414
16894.16 405
16895.39 401
16896.62 420
16897.85 437
16899.08 408
16900.30 419
16901.53 437
16902.76 447
16903.99 435
16905.22 416
16906.45 418
16907.67 456
16908.90 441
16910.13 432
16911.36 412
16912.59 436
16913.82 442
16915.04 440
16916.27 417
16917.50 429
16918.73 437
16919.96 420
16921.19 408
16922.42 412
16923.65 415
16924.88 414
16926.10 388
16927.33 404
16928.56 400
16929.79 392
16931.02 409
16932.25 394
16933.48 407
16934.71 409
16935.94 378
16937.17 420
16938.40 405
16939.63 387
16940.86 393
16942.09 395
16943.32 392
16944.55 401
16945.78 404
16947.01 385
16948.24 376
16949.47 396
16950.70 413
16951.93 399
16953.16 394
16954.39 395
16955.62 393
16956.85 402
16958.08 405
16959.31 399
16960.54 389
16961.77 365
16963.00 393
16964.23 389
16965.46 404
16966.69 391
16967.92 390
16969.15 392
16970.38 398
16971.61 369
16972.84 390
16974.07 388
16975.30 395
16976.54 363
16977.77 368
16979.00 390
16980.23 359
16981.46 391
16982.69 372
16983.92 389
16985.15 391
16986.38 369
16987.62 383
16988.85 359
16990.08 362
16991.31 356
16992.54 326
16993.77 348
16995.00 384
16996.24 366
16997.47 387
16998.70 365
16999.93 379
17001.16 369
17002.39 384
17003.63 334
17004.86 343
17006.09 336
17007.32 344
17008.55 325
17009.79 368
17011.02 349
17012.25 335
17013.48 356
17014.72 338
17015.95 353
17017.18 365
17018.41 360
17019.64 333
17020.88 329
17022.11 315
17023.34 320
17024.58 351
17025.81 349
17027.04 320
17028.27 329
17029.51 353
17030.74 352
17031.97 342
17033.21 346
17034.44 336
17035.67 329
17036.90 337
17038.14 325
17039.37 329
17040.60 336
17041.84 330
17043.07 323
17044.30 328
17045.54 317
17046.77 325
17048.00 326
17049.24 307
17050.47 311
17051.70 324
17052.94 315
17054.17 326
17055.41 315
17056.64 310
17057.87 321
17059.11 297
17060.34 311
17061.58 308
17062.81 332
17064.04 324
17065.28 303
17066.51 304
17067.75 312
17068.98 308
17070.21 316
17071.45 296
17072.68 329
17073.92 338
17075.15 309
17076.39 298
17077.62 302
17078.86 297
17080.09 297
17081.33 310
17082.56 289
17083.80 290
17085.03 305
17086.26 301
17087.50 302
17088.73 317
17089.97 283
17091.20 301
17092.44 287
17093.68 285
17094.91 266
17096.15 253
17097.38 293
17098.62 277
17099.85 275
17101.09 277
17102.32 315
17103.56 305
17104.79 300
17106.03 263
17107.26 279
17108.50 260
17109.74 289
17110.97 273
17112.21 272
17113.44 294
17114.68 290
17115.92 309
17117.15 278
17118.39 277
17119.62 268
17120.86 275
17122.10 257
17123.33 279
17124.57 273
17125.80 280
17127.04 242
17128.28 273
17129.51 296
17130.75 268
17131.99 288
17133.22 275
17134.46 283
17135.70 291
17136.93 284
17138.17 282
17139.41 269
17140.64 256
17141.88 268
17143.12 282
17144.35 291
17145.59 268
17146.83 289
17148.07 279
17149.30 288
17150.54 264
17151.78 273
17153.02 262
17154.25 262
17155.49 273
17156.73 275
17157.96 252
17159.20 267
17160.44 253
17161.68 260
17162.92 250
17164.15 275
17165.39 290
17166.63 244
17167.87 244
17169.10 254
17170.34 263
17171.58 281
17172.82 265
17174.06 254
17175.29 248
17176.53 256
17177.77 254
17179.01 249
17180.25 270
17181.49 265
17182.72 262
17183.96 248
17185.20 232
17186.44 253
17187.68 266
17188.92 259
17190.15 261
17191.39 257
17192.63 272
17193.87 267
17195.11 258
17196.35 263
17197.59 261
17198.83 264
17200.07 241
17201.30 250
17202.54 260
17203.78 256
17205.02 239
17206.26 264
17207.50 262
17208.74 245
17209.98 242
17211.22 255
17212.46 238
17213.70 242
17214.94 209
17216.18 251
17217.42 252
17218.66 248
17219.90 229
17221.14 216
17222.38 245
17223.62 235
17224.86 249
17226.10 251
17227.34 257
17228.58 272
17229.82 233
17231.06 245
17232.30 225
17233.54 231
17234.78 239
17236.02 257
17237.26 240
17238.50 236
17239.74 237
17240.98 235
17242.22 241
17243.46 274
17244.70 259
17245.94 251
17247.18 243
17248.42 234
17249.66 240
17250.90 253
17252.14 242
17253.39 246
17254.63 245
17255.87 242
17257.11 223
17258.35 236
17259.59 243
17260.83 241
17262.07 238
17263.31 239
17264.56 251
17265.80 270
17267.04 237
17268.28 234
17269.52 229
17270.76 233
17272.00 248
17273.25 240
17274.49 227
17275.73 221
17276.97 245
17278.21 228
17279.45 239
17280.70 246
17281.94 218
17283.18 230
17284.42 240
17285.66 242
17286.91 253
17288.15 229
17289.39 234
17290.63 248
17291.88 232
17293.12 246
17294.36 222
17295.60 237
17296.85 232
17298.09 244
17299.33 248
17300.57 233
17301.82 236
17303.06 224
17304.30 230
17305.54 230
17306.79 226
17308.03 223
17309.27 244
17310.52 257
17311.76 232
17313.00 239
17314.25 223
17315.49 217
17316.73 214
17317.97 233
17319.22 216
17320.46 241
17321.71 223
17322.95 235
17324.19 229
17325.44 221
17326.68 235
17327.92 238
17329.17 228
17330.41 236
17331.65 238
17332.90 217
17334.14 225
17335.39 251
17336.63 238
17337.87 223
17339.12 217
17340.36 232
17341.61 253
17342.85 263
17344.09 225
17345.34 224
17346.58 230
17347.83 223
17349.07 232
17350.32 220
17351.56 222
17352.80 240
17354.05 227
17355.29 224
17356.54 223
17357.78 219
17359.03 243
17360.27 252
17361.52 240
17362.76 222
17364.01 233
17365.25 248
17366.50 225
17367.74 235
17368.99 239
17370.23 215
17371.48 260
17372.72 242
17373.97 255
17375.21 248
17376.46 226
17377.70 255
17378.95 250
17380.19 232
17381.44 219
17382.69 241
17383.93 244
17385.18 209
17386.42 232
17387.67 225
17388.91 256
17390.16 240
17391.41 236
17392.65 254
17393.90 233
17395.14 244
17396.39 212
17397.64 236
17398.88 244
17400.13 236
17401.37 246
17402.62 213
17403.87 202
17405.11 254
17406.36 238
17407.61 260
17408.85 274
17410.10 257
17411.35 243
17412.59 236
17413.84 240
17415.09 270
17416.33 236
17417.58 244
17418.83 237
17420.07 231
17421.32 234
17422.57 242
17423.82 234
17425.06 235
17426.31 219
17427.56 230
17428.80 222
17430.05 244
17431.30 232
17432.55 238
17433.79 251
17435.04 251
17436.29 254
17437.54 247
17438.78 262
17440.03 251
17441.28 240
17442.53 234
17443.77 255
17445.02 243
17446.27 256
17447.52 249
17448.77 240
17450.01 232
17451.26 260
17452.51 244
17453.76 227
17455.01 234
17456.25 247
17457.50 261
17458.75 255
17460.00 237
17461.25 264
17462.50 256
17463.74 259
17464.99 247
17466.24 246
17467.49 276
17468.74 250
17469.99 274
17471.24 241
17472.49 249
17473.73 249
17474.98 253
17476.23 244
17477.48 266
17478.73 287
17479.98 238
17481.23 241
17482.48 255
17483.73 264
17484.98 278
17486.23 281
17487.47 274
17488.72 257
17489.97 265
17491.22 266
17492.47 252
17493.72 272
17494.97 256
17496.22 272
17497.47 249
17498.72 250
17499.97 260
17501.22 260
17502.47 269
17503.72 227
17504.97 239
17506.22 267
17507.47 279
17508.72 283
17509.97 262
17511.22 253
17512.47 257
17513.72 256
17514.97 248
17516.22 263
17517.47 244
17518.72 257
17519.97 273
17521.22 255
17522.47 277
17523.72 299
17524.98 283
17526.23 286
17527.48 263
17528.73 268
17529.98 282
17531.23 264
17532.48 276
17533.73 243
17534.98 261
17536.23 271
17537.48 279
17538.74 258
17539.99 275
17541.24 294
17542.49 285
17543.74 291
17544.99 283
17546.24 284
17547.50 279
17548.75 289
17550.00 308
17551.25 296
17552.50 273
17553.75 305
17555.01 313
17556.26 304
17557.51 288
17558.76 284
17560.01 272
17561.26 301
17562.52 291
17563.77 307
17565.02 285
17566.27 297
17567.53 287
17568.78 283
17570.03 284
17571.28 266
17572.53 268
17573.79 303
17575.04 307
17576.29 298
17577.54 295
17578.80 281
17580.05 289
17581.30 281
17582.56 287
17583.81 284
17585.06 275
17586.31 321
17587.57 311
17588.82 303
17590.07 315
17591.33 313
17592.58 320
17593.83 314
17595.08 297
17596.34 306
17597.59 316
17598.84 330
17600.10 315
17601.35 298
17602.61 295
17603.86 325
17605.11 303
17606.37 310
17607.62 304
17608.87 312
17610.13 319
17611.38 332
17612.63 327
17613.89 322
17615.14 337
17616.40 323
17617.65 334
17618.90 317
17620.16 336
17621.41 321
17622.67 349
17623.92 325
17625.17 324
17626.43 327
17627.68 354
17628.94 330
17630.19 314
17631.45 281
17632.70 312
17633.96 305
17635.21 331
17636.47 367
17637.72 316
17638.97 330
17640.23 346
17641.48 352
17642.74 335
17643.99 325
17645.25 327
17646.50 319
17647.76 310
17649.01 350
17650.27 312
17651.52 315
17652.78 331
17654.04 340
17655.29 319
17656.55 300
17657.80 302
17659.06 327
17660.31 313
17661.57 334
17662.82 325
17664.08 319
17665.33 342
17666.59 337
17667.85 316
17669.10 306
17670.36 332
17671.61 344
17672.87 300
17674.13 323
17675.38 313
17676.64 305
17677.89 346
17679.15 296
17680.41 309
17681.66 311
17682.92 329
17684.18 295
17685.43 320
17686.69 314
17687.95 322
17689.20 280
17690.46 293
17691.71 312
17692.97 298
17694.23 313
17695.49 320
17696.74 302
17698.00 281
17699.26 273
17700.51 299
17701.77 313
17703.03 292
17704.28 333
17705.54 285
17706.80 302
17708.06 314
17709.31 311
17710.57 305
17711.83 308
17713.08 298
17714.34 286
17715.60 286
17716.86 280
17718.11 282
17719.37 277
17720.63 295
17721.89 310
17723.15 280
17724.40 283
17725.66 278
17726.92 302
17728.18 284
17729.43 313
17730.69 288
17731.95 296
17733.21 295
17734.47 289
17735.73 309
17736.98 290
17738.24 282
17739.50 293
17740.76 291
17742.02 290
17743.28 286
17744.53 300
17745.79 285
17747.05 267
17748.31 278
17749.57 285
17750.83 298
17752.09 273
17753.34 260
17754.60 262
17755.86 272
17757.12 262
17758.38 264
17759.64 264
17760.90 261
17762.16 270
17763.42 265
17764.68 248
17765.94 263
17767.19 249
17768.45 289
17769.71 279
17770.97 252
17772.23 268
17773.49 253
17774.75 258
17776.01 255
17777.27 279
17778.53 275
17779.79 264
17781.05 272
17782.31 275
17783.57 277
17784.83 274
17786.09 273
17787.35 244
17788.61 282
17789.87 270
17791.13 260
17792.39 263
17793.65 246
17794.91 256
17796.17 263
17797.43 283
17798.69 264
17799.95 246
17801.21 238
17802.47 245
17803.73 250
17805.00 235
17806.26 232
17807.52 266
17808.78 244
17810.04 233
17811.30 230
17812.56 242
17813.82 244
17815.08 262
17816.34 247
17817.60 209
17818.87 237
17820.13 219
17821.39 240
17822.65 231
17823.91 253
17825.17 250
17826.43 250
17827.69 235
17828.96 222
17830.22 234
17831.48 244
17832.74 244
17834.00 232
17835.26 215
17836.53 242
17837.79 230
17839.05 251
17840.31 231
17841.57 242
17842.84 230
17844.10 241
17845.36 238
17846.62 234
17847.88 224
17849.15 239
17850.41 226
17851.67 218
17852.93 218
17854.20 206
17855.46 239
17856.72 240
17857.98 228
17859.25 199
17860.51 217
17861.77 222
17863.03 218
17864.30 222
17865.56 211
17866.82 236
17868.09 206
17869.35 213
17870.61 238
17871.87 244
17873.14 222
17874.40 218
17875.66 220
17876.93 212
17878.19 200
17879.45 229
17880.72 220
17881.98 241
17883.24 227
17884.51 193
17885.77 201
17887.03 212
17888.30 230
17889.56 228
17890.83 213
17892.09 220
17893.35 239
17894.62 219
17895.88 230
17897.14 227
17898.41 212
17899.67 207
17900.94 207
17902.20 211
17903.46 205
17904.73 202
17905.99 206
17907.26 220
17908.52 225
17909.79 226
17911.05 234
17912.32 222
17913.58 212
17914.84 233
17916.11 202
17917.37 225
17918.64 229
17919.90 221
17921.17 211
17922.43 210
17923.70 221
17924.96 192
17926.23 209
17927.49 225
17928.76 236
17930.02 216
17931.29 198
17932.55 227
17933.82 221
17935.08 222
17936.35 220
17937.61 225
17938.88 226
17940.14 231
17941.41 214
17942.68 196
17943.94 204
17945.21 199
17946.47 206
17947.74 229
17949.00 219
17950.27 219
17951.54 223
17952.80 216
17954.07 221
17955.33 212
17956.60 197
17957.87 208
17959.13 203
17960.40 207
17961.66 212
17962.93 217
17964.20 219
17965.46 208
17966.73 220
17968.00 217
17969.26 229
17970.53 211
17971.80 211
17973.06 188
17974.33 204
17975.60 215
17976.86 205
17978.13 195
17979.40 203
17980.66 203
17981.93 210
17983.20 232
17984.46 209
17985.73 199
17987.00 218
17988.26 223
17989.53 216
17990.80 213
17992.07 235
17993.33 229
17994.60 215
17995.87 242
17997.14 214
17998.40 199
17999.67 202
18000.94 203
18002.21 207
18003.47 214
18004.74 222
18006.01 215
18007.28 216
18008.55 204
18009.81 201
18011.08 186
18012.35 237
18013.62 221
18014.89 221
18016.15 235
18017.42 226
18018.69 225
18019.96 198
18021.23 193
18022.49 191
18023.76 225
18025.03 205
18026.30 202
18027.57 220
18028.84 211
18030.11 198
18031.37 227
18032.64 220
18033.91 230
18035.18 229
18036.45 214
18037.72 220
18038.99 205
18040.26 235
18041.53 225
18042.79 205
18044.06 201
18045.33 215
18046.60 206
18047.87 212
18049.14 222
18050.41 229
18051.68 212
18052.95 218
18054.22 238
18055.49 227
18056.76 228
18058.03 230
18059.30 225
18060.57 234
18061.84 233
18063.11 229
18064.38 249
18065.65 252
18066.92 211
18068.19 220
18069.46 209
18070.73 225
18072.00 224
18073.27 211
18074.54 203
18075.81 209
18077.08 214
18078.35 230
18079.62 220
18080.89 234
18082.16 225
18083.43 225
18084.70 232
18085.97 227
18087.24 201
18088.51 229
18089.78 236
18091.05 220
18092.32 213
18093.59 227
18094.87 221
18096.14 224
18097.41 227
18098.68 244
18099.95 211
18101.22 208
18102.49 243
18103.76 241
18105.03 246
18106.31 239
18107.58 214
18108.85 229
18110.12 233
18111.39 250
18112.66 214
18113.93 225
18115.21 232
18116.48 260
18117.75 248
18119.02 224
18120.29 242
18121.56 224
18122.84 261
18124.11 245
18125.38 241
18126.65 240
18127.92 246
18129.20 234
18130.47 222
18131.74 233
18133.01 231
18134.29 235
18135.56 264
18136.83 247
18138.10 261
18139.38 239
18140.65 237
18141.92 210
18143.19 248
18144.47 253
18145.74 245
18147.01 234
18148.28 230
18149.56 221
18150.83 221
18152.10 217
18153.38 226
18154.65 231
18155.92 241
18157.19 236
18158.47 224
18159.74 216
18161.01 234
18162.29 219
18163.56 219
18164.83 252
18166.11 214
18167.38 229
18168.65 243
18169.93 244
18171.20 225
18172.48 216
18173.75 239
18175.02 242
18176.30 211
18177.57 206
18178.84 251
18180.12 252
18181.39 243
18182.67 226
18183.94 217
18185.21 237
18186.49 224
18187.76 257
18189.04 246
18190.31 224
18191.59 241
18192.86 217
18194.13 238
18195.41 210
18196.68 225
18197.96 216
18199.23 236
18200.51 235
18201.78 229
18203.06 210
18204.33 230
18205.61 234
18206.88 235
18208.16 212
18209.43 218
18210.71 213
18211.98 210
18213.26 224
18214.53 225
18215.81 226
18217.08 221
18218.36 236
18219.63 246
18220.91 227
18222.18 235
18223.46 216
18224.73 229
18226.01 253
18227.28 223
18228.56 208
18229.84 203
18231.11 238
18232.39 230
18233.66 223
18234.94 212
18236.21 228
18237.49 245
18238.77 231
18240.04 224
18241.32 216
18242.59 241
18243.87 227
18245.15 251
18246.42 236
18247.70 227
18248.98 230
18250.25 245
18251.53 258
18252.81 235
18254.08 241
18255.36 242
18256.63 237
18257.91 224
18259.19 236
18260.46 228
18261.74 235
18263.02 230
18264.30 231
18265.57 233
18266.85 237
18268.13 241
18269.40 244
18270.68 228
18271.96 241
18273.23 237
18274.51 238
18275.79 245
18277.07 259
18278.34 233
18279.62 230
18280.90 230
18282.18 230
18283.45 229
18284.73 223
18286.01 251
18287.29 238
18288.56 226
18289.84 227
18291.12 223
18292.40 217
18293.68 219
18294.95 236
18296.23 230
18297.51 222
18298.79 211
18300.07 231
18301.34 233
18302.62 240
18303.90 232
18305.18 222
18306.46 238
18307.74 253
18309.01 239
18310.29 246
18311.57 249
18312.85 262
18314.13 255
18315.41 232
18316.69 230
18317.96 255
18319.24 246
18320.52 235
18321.80 235
18323.08 245
18324.36 250
18325.64 243
18326.92 254
18328.20 256
18329.47 240
18330.75 244
18332.03 237
18333.31 258
18334.59 261
18335.87 256
18337.15 255
18338.43 263
18339.71 268
18340.99 272
18342.27 243
18343.55 257
18344.83 236
18346.11 260
18347.39 235
18348.67 221
18349.95 255
18351.23 254
18352.51 252
18353.79 245
18355.07 251
18356.35 242
18357.63 242
18358.91 241
18360.19 260
18361.47 255
18362.75 241
18364.03 261
18365.31 249
18366.59 239
18367.87 248
18369.15 260
18370.43 245
18371.71 228
18372.99 228
18374.27 241
18375.55 229
18376.83 231
18378.12 234
18379.40 237
18380.68 229
18381.96 233
18383.24 251
18384.52 232
18385.80 244
18387.08 205
18388.36 232
18389.65 238
18390.93 234
18392.21 222
18393.49 238
18394.77 223
18396.05 208
18397.33 213
18398.62 218
18399.90 234
18401.18 217
18402.46 204
18403.74 221
18405.02 236
18406.31 208
18407.59 233
18408.87 233
18410.15 240
18411.43 229
18412.72 200
18414.00 205
18415.28 236
18416.56 227
18417.84 208
18419.13 213
18420.41 229
18421.69 216
18422.97 228
18424.26 227
18425.54 235
18426.82 232
18428.10 227
18429.39 211
18430.67 213
18431.95 228
18433.23 220
18434.52 230
18435.80 237
18437.08 232
18438.37 221
18439.65 234
18440.93 209
18442.22 229
18443.50 206
18444.78 231
18446.06 216
18447.35 239
18448.63 215
18449.91 219
18451.20 238
18452.48 221
18453.76 228
18455.05 213
18456.33 238
18457.62 215
18458.90 219
18460.18 208
18461.47 208
18462.75 208
18464.03 212
18465.32 227
18466.60 234
18467.89 219
18469.17 224
18470.45 238
18471.74 242
18473.02 227
18474.31 210
18475.59 207
18476.88 209
18478.16 244
18479.44 213
18480.73 214
18482.01 229
18483.30 241
18484.58 234
18485.87 209
18487.15 219
18488.44 217
18489.72 212
18491.01 219
18492.29 209
18493.58 207
18494.86 217
18496.15 220
18497.43 220
18498.72 220
18500.00 221
18501.29 224
18502.57 237
18503.86 212
18505.14 218
18506.43 217
18507.71 227
18509.00 224
18510.28 195
18511.57 211
18512.85 204
18514.14 226
18515.42 215
18516.71 218
18518.00 220
18519.28 223
18520.57 232
18521.85 231
18523.14 235
18524.43 213
18525.71 205
18527.00 212
18528.28 208
18529.57 198
18530.86 215
18532.14 211
18533.43 229
18534.71 219
18536.00 214
18537.29 224
18538.57 236
18539.86 230
18541.15 212
18542.43 225
18543.72 208
18545.01 216
18546.29 223
18547.58 211
18548.87 215
18550.15 208
18551.44 200
18552.73 202
18554.01 210
18555.30 228
18556.59 234
18557.88 207
18559.16 234
18560.45 202
18561.74 208
18563.02 208
18564.31 238
18565.60 205
18566.89 217
18568.17 211
18569.46 208
18570.75 220
18572.04 208
18573.32 244
18574.61 214
18575.90 220
18577.19 237
18578.48 232
18579.76 225
18581.05 214
18582.34 207
18583.63 231
18584.92 220
18586.20 201
18587.49 235
18588.78 226
18590.07 215
18591.36 220
18592.64 233
18593.93 229
18595.22 222
18596.51 235
18597.80 231
18599.09 212
18600.38 243
18601.66 237
18602.95 228
18604.24 223
18605.53 211
18606.82 217
18608.11 243
18609.40 229
18610.69 248
18611.98 203
18613.26 222
18614.55 222
18615.84 244
18617.13 222
18618.42 204
18619.71 213
18621.00 228
18622.29 233
18623.58 236
18624.87 206
18626.16 222
18627.45 221
18628.74 228
18630.03 224
18631.32 203
18632.61 229
18633.89 211
18635.18 227
18636.47 227
18637.76 222
18639.05 225
18640.34 225
18641.63 230
18642.92 225
18644.21 231
18645.50 214
18646.79 204
18648.09 215
18649.38 202
18650.67 210
18651.96 214
18653.25 225
18654.54 201
18655.83 197
18657.12 184
18658.41 219
18659.70 212
18660.99 219
18662.28 222
18663.57 196
18664.86 210
18666.15 210
18667.44 213
18668.74 202
18670.03 194
18671.32 196
18672.61 218
18673.90 183
18675.19 208
18676.48 202
18677.77 219
18679.06 215
18680.36 188
18681.65 187
18682.94 191
18684.23 191
18685.52 212
18686.81 207
18688.11 219
18689.40 201
18690.69 220
18691.98 210
18693.27 209
18694.56 208
18695.86 191
18697.15 198
18698.44 203
18699.73 202
18701.02 188
18702.32 200
18703.61 219
18704.90 198
18706.19 194
18707.48 209
18708.78 203
18710.07 211
18711.36 205
18712.65 207
18713.95 204
18715.24 195
18716.53 190
18717.83 188
18719.12 187
18720.41 198
18721.70 194
18723.00 195
18724.29 186
18725.58 191
18726.87 190
18728.17 198
18729.46 195
18730.75 171
18732.05 186
18733.34 197
18734.63 190
18735.93 190
18737.22 193
18738.51 189
18739.81 195
18741.10 187
18742.39 190
18743.69 174
18744.98 192
18746.27 191
18747.57 205
18748.86 185
18750.16 200
18751.45 188
18752.74 195
18754.04 177
18755.33 165
18756.63 178
18757.92 197
18759.21 186
18760.51 206
18761.80 188
18763.10 189
18764.39 184
18765.69 184
18766.98 173
18768.27 174
18769.57 202
18770.86 189
18772.16 189
18773.45 213
18774.75 180
18776.04 191
18777.34 187
18778.63 185
18779.93 198
18781.22 187
18782.52 195
18783.81 196
18785.11 209
18786.40 198
18787.70 174
18788.99 178
18790.29 213
18791.58 201
18792.88 204
18794.17 206
18795.47 222
18796.76 223
18798.06 182
18799.35 178
18800.65 196
18801.94 181
18803.24 218
18804.54 191
18805.83 182
18807.13 211
18808.42 173
18809.72 189
18811.01 173
18812.31 169
18813.61 188
18814.90 197
18816.20 182
18817.49 202
18818.79 198
18820.09 197
18821.38 183
18822.68 184
18823.98 193
18825.27 199
18826.57 195
18827.87 182
18829.16 179
18830.46 179
18831.75 188
18833.05 164
18834.35 172
18835.64 183
18836.94 183
18838.24 189
18839.54 190
18840.83 194
18842.13 200
18843.43 206
18844.72 191
18846.02 203
18847.32 183
18848.61 169
18849.91 198
18851.21 173
18852.51 180
18853.80 203
18855.10 207
18856.40 182
18857.70 208
18858.99 176
18860.29 196
18861.59 197
18862.89 182
18864.18 165
18865.48 186
18866.78 168
18868.08 195
18869.38 188
18870.67 179
18871.97 188
18873.27 180
18874.57 179
18875.87 172
18877.16 173
18878.46 203
18879.76 193
18881.06 203
18882.36 209
18883.66 189
18884.95 188
18886.25 170
18887.55 190
18888.85 182
18890.15 191
18891.45 191
18892.75 194
18894.04 188
18895.34 192
18896.64 208
18897.94 188
18899.24 211
18900.54 192
18901.84 166
18903.14 184
18904.44 216
18905.74 170
18907.03 182
18908.33 200
18909.63 184
18910.93 176
18912.23 177
18913.53 175
18914.83 184
18916.13 189
18917.43 201
18918.73 194
18920.03 181
18921.33 169
18922.63 194
18923.93 188
18925.23 195
18926.53 191
18927.83 186
18929.13 198
18930.43 182
18931.73 183
18933.03 182
18934.33 177
18935.63 170
18936.93 183
18938.23 183
18939.53 183
18940.83 190
18942.13 186
18943.43 179
18944.73 175
18946.03 189
18947.33 217
18948.63 195
18949.93 189
18951.23 169
18952.53 165
18953.84 173
18955.14 165
18956.44 189
18957.74 184
18959.04 205
18960.34 173
18961.64 184
18962.94 174
18964.24 166
18965.54 170
18966.85 167
18968.15 184
18969.45 164
18970.75 207
18972.05 196
18973.35 170
18974.65 184
18975.96 167
18977.26 183
18978.56 169
18979.86 174
18981.16 156
18982.46 165
18983.77 176
18985.07 165
18986.37 172
18987.67 200
18988.97 200
18990.28 197
18991.58 196
18992.88 177
18994.18 184
18995.49 180
18996.79 193
18998.09 176
18999.39 176
19000.69 196
19002.00 188
19003.30 174
19004.60 166
19005.90 186
19007.21 186
19008.51 186
19009.81 178
19011.12 168
19012.42 198
19013.72 172
19015.02 171
19016.33 180
19017.63 182
19018.93 169
19020.24 154
19021.54 174
19022.84 192
19024.15 185
19025.45 188
19026.75 175
19028.06 170
19029.36 170
19030.66 178
19031.97 187
19033.27 171
19034.57 180
19035.88 181
19037.18 182
19038.48 177
19039.79 179
19041.09 172
19042.40 165
19043.70 180
19045.00 176
19046.31 193
19047.61 154
19048.92 176
19050.22 192
19051.52 171
19052.83 172
19054.13 155
19055.44 167
19056.74 169
19058.05 169
19059.35 190
19060.65 165
19061.96 180
19063.26 201
19064.57 176
19065.87 181
19067.18 183
19068.48 178
19069.79 200
19071.09 199
19072.40 178
19073.70 180
19075.01 189
19076.31 168
19077.62 181
19078.92 195
19080.23 194
19081.53 177
19082.84 200
19084.14 205
19085.45 190
19086.75 186
19088.06 171
19089.36 179
19090.67 166
19091.98 173
19093.28 179
19094.59 173
19095.89 177
19097.20 166
19098.50 183
19099.81 182
19101.12 181
19102.42 194
19103.73 182
19105.03 175
19106.34 180
19107.65 196
19108.95 163
19110.26 185
19111.56 167
19112.87 173
19114.18 176
19115.48 169
19116.79 176
19118.10 196
19119.40 181
19120.71 184
19122.02 157
19123.32 170
19124.63 204
19125.94 184
19127.24 176
19128.55 184
19129.86 161
19131.16 207
19132.47 172
19133.78 178
19135.08 171
19136.39 207
19137.70 181
19139.01 168
19140.31 168
19141.62 172
19142.93 194
19144.23 184
19145.54 176
19146.85 192
19148.16 177
19149.46 182
19150.77 188
19152.08 166
19153.39 179
19154.69 178
19156.00 191
19157.31 176
19158.62 182
19159.93 172
19161.23 178
19162.54 182
19163.85 162
19165.16 165
19166.47 185
19167.77 201
19169.08 181
19170.39 170
19171.70 173
19173.01 191
19174.32 180
19175.62 182
19176.93 165
19178.24 179
19179.55 173
19180.86 177
19182.17 183
19183.48 193
19184.78 168
19186.09 176
19187.40 171
19188.71 197
19190.02 191
19191.33 171
19192.64 188
19193.95 192
19195.26 193
19196.56 190
19197.87 188
19199.18 163
19200.49 191
19201.80 189
19203.11 188
19204.42 168
19205.73 170
19207.04 177
19208.35 184
19209.66 181
19210.97 173
19212.28 162
19213.59 187
19214.90 170
19216.21 148
19217.52 198
19218.83 161
19220.14 174
19221.45 177
19222.76 188
19224.07 172
19225.38 181
19226.69 158
19228.00 173
19229.31 183
19230.62 185
19231.93 189
19233.24 169
19234.55 174
19235.86 172
19237.17 181
19238.48 181
19239.79 205
19241.10 183
19242.41 185
19243.72 159
19245.03 173
19246.35 174
19247.66 177
19248.97 187
19250.28 181
19251.59 186
19252.90 170
19254.21 158
19255.52 177
19256.83 170
19258.14 183
19259.46 187
19260.77 187
19262.08 175
19263.39 154
19264.70 145
19266.01 164
19267.32 175
19268.64 171
19269.95 171
19271.26 194
19272.57 190
19273.88 172
19275.20 169
19276.51 169
19277.82 191
19279.13 162
19280.44 183
19281.75 193
19283.07 187
19284.38 184
19285.69 155
19287.00 175
19288.32 180
19289.63 186
19290.94 168
19292.25 173
19293.57 164
19294.88 165
19296.19 171
19297.50 180
19298.82 186
19300.13 183
19301.44 171
19302.75 174
19304.07 192
19305.38 171
19306.69 173
19308.01 170
19309.32 167
19310.63 165
19311.94 179
19313.26 175
19314.57 162
19315.88 176
19317.20 154
19318.51 167
19319.82 179
19321.14 146
19322.45 172
19323.76 179
19325.08 175
19326.39 178
19327.70 152
19329.02 179
19330.33 183
19331.65 173
19332.96 172
19334.27 176
19335.59 159
19336.90 166
19338.22 177
19339.53 192
19340.84 183
19342.16 156
19343.47 173
19344.79 168
19346.10 174
19347.41 182
19348.73 159
19350.04 178
19351.36 158
19352.67 185
19353.99 173
19355.30 173
19356.62 171
19357.93 157
19359.25 177
19360.56 170
19361.87 162
19363.19 167
19364.50 158
19365.82 179
19367.13 170
19368.45 172
19369.76 167
19371.08 164
19372.39 169
19373.71 161
19375.02 173
19376.34 167
19377.66 170
19378.97 168
19380.29 177
19381.60 170
19382.92 173
19384.23 158
19385.55 191
19386.86 162
19388.18 158
19389.50 157
19390.81 175
19392.13 167
19393.44 171
19394.76 171
19396.07 166
19397.39 186
19398.71 165
19400.02 182
19401.34 157
19402.65 166
19403.97 155
19405.29 166
19406.60 163
19407.92 164
19409.24 163
19410.55 167
19411.87 165
19413.19 153
19414.50 167
19415.82 174
19417.14 174
19418.45 169
19419.77 159
19421.09 162
19422.40 173
19423.72 168
19425.04 153
19426.35 152
19427.67 152
19428.99 185
19430.30 188
19431.62 174
19432.94 169
19434.26 162
19435.57 158
19436.89 167
19438.21 149
19439.53 146
19440.84 151
19442.16 159
19443.48 164
19444.80 160
19446.11 169
19447.43 175
19448.75 154
19450.07 154
19451.38 176
19452.70 179
19454.02 168
19455.34 162
19456.66 164
19457.97 163
19459.29 158
19460.61 161
19461.93 164
19463.25 174
19464.57 165
19465.88 153
19467.20 158
19468.52 167
19469.84 193
19471.16 188
19472.48 174
19473.79 159
19475.11 165
19476.43 180
19477.75 189
19479.07 182
19480.39 159
19481.71 163
19483.03 176
19484.34 166
19485.66 150
19486.98 153
19488.30 163
19489.62 170
19490.94 169
19492.26 160
19493.58 172
19494.90 157
19496.22 156
19497.54 175
19498.86 154
19500.18 174
19501.50 163
19502.81 160
19504.13 178
19505.45 172
19506.77 164
19508.09 159
19509.41 181
19510.73 185
19512.05 174
19513.37 178
19514.69 171
19516.01 164
19517.33 181
19518.65 162
19519.97 170
19521.29 201
19522.61 170
19523.93 170
19525.25 178
19526.57 154
19527.89 150
19529.22 171
19530.54 160
19531.86 164
19533.18 185
19534.50 174
19535.82 177
19537.14 175
19538.46 162
19539.78 161
19541.10 194
19542.42 176
19543.74 170
19545.06 168
19546.39 160
19547.71 174
19549.03 177
19550.35 169
19551.67 168
19552.99 166
19554.31 178
19555.63 160
19556.96 147
19558.28 159
19559.60 162
19560.92 159
19562.24 162
19563.56 170
19564.88 174
19566.21 173
19567.53 167
19568.85 148
19570.17 180
19571.49 189
19572.82 171
19574.14 159
19575.46 152
19576.78 161
19578.10 171
19579.43 159
19580.75 177
19582.07 177
19583.39 170
19584.72 166
19586.04 186
19587.36 174
19588.68 160
19590.01 159
19591.33 173
19592.65 165
19593.97 176
19595.30 165
19596.62 171
19597.94 155
19599.26 168
19600.59 173
19601.91 158
19603.23 156
19604.56 163
19605.88 165
19607.20 192
19608.53 162
19609.85 171
19611.17 188
19612.49 158
19613.82 160
19615.14 162
19616.47 168
19617.79 167
19619.11 180
19620.44 190
19621.76 172
19623.08 161
19624.41 183
19625.73 172
19627.05 167
19628.38 177
19629.70 179
19631.03 170
19632.35 176
19633.67 196
19635.00 164
19636.32 193
19637.65 186
19638.97 183
19640.29 163
19641.62 194
19642.94 190
19644.27 168
19645.59 180
19646.92 199
19648.24 170
19649.57 195
19650.89 168
19652.21 175
19653.54 172
19654.86 182
19656.19 180
19657.51 162
19658.84 155
19660.16 181
19661.49 167
19662.81 173
19664.14 177
19665.46 176
19666.79 178
19668.11 173
19669.44 159
19670.76 182
19672.09 170
19673.41 188
19674.74 172
19676.07 167
19677.39 186
19678.72 162
19680.04 173
19681.37 182
19682.69 166
19684.02 166
19685.34 168
19686.67 199
19688.00 168
19689.32 161
19690.65 157
19691.97 172
19693.30 190
19694.63 178
19695.95 184
19697.28 160
19698.60 167
19699.93 168
19701.26 156
19702.58 169
19703.91 167
19705.24 173
19706.56 180
19707.89 174
19709.22 169
19710.54 182
19711.87 177
19713.20 185
19714.52 174
19715.85 149
19717.18 190
19718.50 189
19719.83 192
19721.16 177
19722.48 158
19723.81 175
19725.14 178
19726.47 176
19727.79 177
19729.12 185
19730.45 195
19731.77 190
19733.10 167
19734.43 158
19735.76 152
19737.08 175
19738.41 182
19739.74 176
19741.07 163
19742.39 178
19743.72 158
19745.05 165
19746.38 159
19747.71 165
19749.03 181
19750.36 169
19751.69 161
19753.02 177
19754.35 177
19755.67 168
19757.00 158
19758.33 173
19759.66 186
19760.99 171
19762.31 139
19763.64 165
19764.97 188
19766.30 175
19767.63 170
19768.96 177
19770.29 164
19771.61 171
19772.94 189
19774.27 185
19775.60 180
19776.93 179
19778.26 177
19779.59 180
19780.92 170
19782.25 171
19783.57 184
19784.90 173
19786.23 181
19787.56 173
19788.89 180
19790.22 166
19791.55 181
19792.88 178
19794.21 171
19795.54 168
19796.87 194
19798.20 178
19799.53 156
19800.86 198
19802.19 169
19803.52 158
19804.85 177
19806.18 168
19807.50 170
19808.83 178
19810.16 190
19811.49 185
19812.82 174
19814.15 181
19815.49 170
19816.82 188
19818.15 174
19819.48 170
19820.81 171
19822.14 178
19823.47 146
19824.80 172
19826.13 186
19827.46 187
19828.79 166
19830.12 176
19831.45 159
19832.78 152
19834.11 177
19835.44 182
19836.77 176
19838.10 158
19839.44 187
19840.77 184
19842.10 177
19843.43 158
19844.76 168
19846.09 165
19847.42 189
19848.75 179
19850.08 182
19851.42 196
19852.75 195
19854.08 171
19855.41 150
19856.74 163
19858.07 170
19859.40 173
19860.74 186
19862.07 197
19863.40 183
19864.73 175
19866.06 184
19867.40 149
19868.73 184
19870.06 158
19871.39 168
19872.72 182
19874.06 176
19875.39 159
19876.72 160
19878.05 161
19879.38 190
19880.72 166
19882.05 171
19883.38 176
19884.71 179
19886.05 160
19887.38 176
19888.71 192
19890.04 172
19891.38 188
19892.71 151
19894.04 157
19895.38 150
19896.71 172
19898.04 162
19899.37 176
19900.71 191
19902.04 172
19903.37 165
19904.71 161
19906.04 186
19907.37 186
19908.71 177
19910.04 170
19911.37 184
19912.71 177
19914.04 173
19915.37 181
19916.71 192
19918.04 184
19919.37 175
19920.71 170
19922.04 172
19923.37 145
19924.71 160
19926.04 154
19927.38 201
19928.71 169
19930.04 161
19931.38 181
19932.71 178
19934.05 178
19935.38 174
19936.71 176
19938.05 171
19939.38 178
19940.72 187
19942.05 164
19943.39 185
19944.72 190
19946.06 168
19947.39 177
19948.72 179
19950.06 202
19951.39 165
19952.73 162
19954.06 175
19955.40 166
19956.73 160
19958.07 176
19959.40 152
19960.74 170
19962.07 175
19963.41 169
19964.74 169
19966.08 159
19967.41 177
19968.75 161
19970.08 183
19971.42 182
19972.76 166
19974.09 180
19975.43 173
19976.76 196
19978.10 165
19979.43 186
19980.77 174
19982.10 167
19983.44 172
19984.78 185
19986.11 174
19987.45 182
19988.78 166
19990.12 162
19991.46 168
19992.79 151
19994.13 188
19995.46 167
19996.80 182
19998.14 168
19999.47 156
20000.81 180
20002.15 180
20003.48 192
20004.82 173
20006.16 166
20007.49 161
20008.83 182
20010.17 187
20011.50 167
20012.84 167
20014.18 170
20015.51 194
20016.85 191
20018.19 185
20019.52 174
20020.86 165
20022.20 171
20023.53 156
20024.87 180
20026.21 166
20027.55 178
20028.88 193
20030.22 185
20031.56 188
20032.90 154
20034.23 165
20035.57 186
20036.91 197
20038.25 192
20039.58 172
20040.92 176
20042.26 170
20043.60 175
20044.93 175
20046.27 172
20047.61 163
20048.95 172
20050.29 167
20051.62 169
20052.96 182
20054.30 190
20055.64 164
20056.98 168
20058.32 166
20059.65 167
20060.99 184
20062.33 190
20063.67 168
20065.01 165
20066.35 190
20067.68 176
20069.02 176
20070.36 198
20071.70 183
20073.04 159
20074.38 158
20075.72 167
20077.06 166
20078.40 174
20079.73 164
20081.07 181
20082.41 161
20083.75 172
20085.09 158
20086.43 174
20087.77 173
20089.11 186
20090.45 171
20091.79 180
20093.13 184
20094.47 189
20095.81 166
20097.15 170
20098.48 187
20099.82 170
20101.16 179
20102.50 159
20103.84 172
20105.18 175
20106.52 194
20107.86 192
20109.20 190
20110.54 182
20111.88 179
20113.22 182
20114.56 179
20115.90 175
20117.24 201
20118.58 182
20119.93 167
20121.27 186
20122.61 177
20123.95 175
20125.29 176
20126.63 180
20127.97 165
20129.31 177
20130.65 188
20131.99 175
20133.33 182
20134.67 173
20136.01 170
