# Supplementary material for: MALDI-TOF MS typing enables the classification of brewing yeasts of the genus Saccharomyces to major beer styles
Source: PLoS One. 2017 Aug 9;12(8):e0181694. doi: 10.1371/journal.pone.0181694 (PMC5549903; doi:10.1371/journal.pone.0181694)
Supplement: S9 File — The directory includes 90 raw files and was zipped to “.zip”; the folder has three strains with 30 spectra per strain; S1 Text explains the raw files with an example and Table 1 represents the yeast strains used within the experiment. (ZIP) [file pone.0181694.s012.zip › 25-27/30284-8J5-Lag-Lag-Lag-YPG-18h-E-E_2016-09-21_4_0_E6_1.dat]

1999.90 1092
2000.32 1059
2000.75 1100
2001.17 1104
2001.59 1057
2002.01 1036
2002.43 1029
2002.86 1052
2003.28 1011
2003.70 994
2004.12 1042
2004.54 1017
2004.97 1008
2005.39 1011
2005.81 986
2006.23 1053
2006.66 1064
2007.08 1000
2007.50 1031
2007.92 1052
2008.35 1067
2008.77 1062
2009.19 1065
2009.61 1045
2010.04 1039
2010.46 1064
2010.88 990
2011.31 979
2011.73 1006
2012.15 973
2012.57 994
2013.00 1011
2013.42 990
2013.84 985
2014.27 976
2014.69 963
2015.11 926
2015.54 986
2015.96 972
2016.38 1022
2016.81 1039
2017.23 1035
2017.65 971
2018.08 971
2018.50 1067
2018.93 1058
2019.35 1097
2019.77 1081
2020.20 1135
2020.62 1128
2021.04 1062
2021.47 1103
2021.89 1128
2022.32 1052
2022.74 999
2023.17 1018
2023.59 1034
2024.01 1064
2024.44 1030
2024.86 1081
2025.29 1005
2025.71 993
2026.14 1016
2026.56 996
2026.98 1075
2027.41 1021
2027.83 973
2028.26 987
2028.68 984
2029.11 999
2029.53 935
2029.96 971
2030.38 969
2030.81 1001
2031.23 927
2031.66 958
2032.08 944
2032.51 919
2032.93 999
2033.36 1025
2033.78 1009
2034.21 937
2034.63 945
2035.06 993
2035.49 1042
2035.91 994
2036.34 970
2036.76 961
2037.19 986
2037.61 999
2038.04 1034
2038.47 1008
2038.89 1012
2039.32 1024
2039.74 1053
2040.17 1076
2040.59 1039
2041.02 1034
2041.45 994
2041.87 984
2042.30 973
2042.73 1013
2043.15 952
2043.58 975
2044.00 998
2044.43 1011
2044.86 1060
2045.28 1042
2045.71 1005
2046.14 1003
2046.56 1033
2046.99 983
2047.42 972
2047.84 980
2048.27 1000
2048.70 996
2049.12 942
2049.55 980
2049.98 956
2050.40 966
2050.83 995
2051.26 944
2051.69 939
2052.11 949
2052.54 982
2052.97 978
2053.40 950
2053.82 967
2054.25 985
2054.68 956
2055.10 951
2055.53 950
2055.96 1012
2056.39 1067
2056.82 1088
2057.24 1112
2057.67 1169
2058.10 1105
2058.53 1089
2058.95 1044
2059.38 1045
2059.81 1060
2060.24 1129
2060.67 1078
2061.09 1061
2061.52 1056
2061.95 1031
2062.38 1099
2062.81 1110
2063.24 1068
2063.66 1088
2064.09 1115
2064.52 1065
2064.95 1125
2065.38 1154
2065.81 1103
2066.24 1083
2066.66 1144
2067.09 1085
2067.52 1096
2067.95 1069
2068.38 1011
2068.81 994
2069.24 994
2069.67 999
2070.10 1007
2070.52 1015
2070.95 975
2071.38 945
2071.81 988
2072.24 935
2072.67 1004
2073.10 1026
2073.53 993
2073.96 1002
2074.39 1050
2074.82 1040
2075.25 1040
2075.68 1039
2076.11 1058
2076.54 1098
2076.97 1138
2077.40 1050
2077.83 1048
2078.26 1048
2078.69 1037
2079.12 988
2079.55 1093
2079.98 1103
2080.41 1117
2080.84 1080
2081.27 1038
2081.70 1107
2082.13 1085
2082.56 1059
2082.99 1033
2083.42 1047
2083.85 1033
2084.28 990
2084.71 1034
2085.14 1055
2085.57 1050
2086.00 1035
2086.43 1019
2086.86 1013
2087.29 999
2087.73 1055
2088.16 1013
2088.59 965
2089.02 970
2089.45 968
2089.88 1002
2090.31 964
2090.74 986
2091.17 1027
2091.61 1037
2092.04 1029
2092.47 994
2092.90 1015
2093.33 1048
2093.76 991
2094.19 993
2094.63 981
2095.06 958
2095.49 987
2095.92 1017
2096.35 1027
2096.78 1002
2097.22 1006
2097.65 985
2098.08 994
2098.51 941
2098.94 898
2099.38 948
2099.81 951
2100.24 971
2100.67 992
2101.11 973
2101.54 1015
2101.97 1009
2102.40 922
2102.83 918
2103.27 937
2103.70 962
2104.13 971
2104.56 986
2105.00 994
2105.43 998
2105.86 953
2106.30 1036
2106.73 1040
2107.16 991
2107.59 1025
2108.03 1006
2108.46 1031
2108.89 1022
2109.33 1006
2109.76 942
2110.19 945
2110.63 990
2111.06 1007
2111.49 1009
2111.93 963
2112.36 1011
2112.79 967
2113.23 992
2113.66 985
2114.09 931
2114.53 1006
2114.96 975
2115.40 965
2115.83 1014
2116.26 980
2116.70 914
2117.13 945
2117.56 973
2118.00 958
2118.43 940
2118.87 960
2119.30 949
2119.73 1006
2120.17 936
2120.60 963
2121.04 1003
2121.47 949
2121.91 986
2122.34 941
2122.78 1009
2123.21 1035
2123.64 995
2124.08 972
2124.51 1008
2124.95 999
2125.38 889
2125.82 960
2126.25 955
2126.69 907
2127.12 965
2127.56 1001
2127.99 1017
2128.43 1036
2128.86 1042
2129.30 1123
2129.73 1138
2130.17 1129
2130.60 1109
2131.04 1082
2131.47 1138
2131.91 1186
2132.35 1101
2132.78 1066
2133.22 1112
2133.65 1071
2134.09 1109
2134.52 1032
2134.96 1054
2135.40 1040
2135.83 1058
2136.27 1039
2136.70 1058
2137.14 1010
2137.57 1010
2138.01 1079
2138.45 1036
2138.88 1001
2139.32 969
2139.76 988
2140.19 998
2140.63 999
2141.06 1007
2141.50 948
2141.94 974
2142.37 931
2142.81 918
2143.25 925
2143.68 972
2144.12 980
2144.56 1004
2144.99 966
2145.43 1023
2145.87 973
2146.30 1026
2146.74 995
2147.18 979
2147.62 1037
2148.05 1153
2148.49 1122
2148.93 1160
2149.36 1187
2149.80 1290
2150.24 1238
2150.68 1240
2151.11 1210
2151.55 1131
2151.99 1114
2152.43 1184
2152.86 1108
2153.30 1088
2153.74 1117
2154.18 1062
2154.61 1097
2155.05 1007
2155.49 1061
2155.93 1052
2156.37 1055
2156.80 1042
2157.24 1045
2157.68 1042
2158.12 1056
2158.56 1036
2158.99 944
2159.43 1002
2159.87 996
2160.31 1033
2160.75 1042
2161.19 1011
2161.62 1015
2162.06 1021
2162.50 1061
2162.94 1008
2163.38 1028
2163.82 1048
2164.26 1014
2164.69 1046
2165.13 1118
2165.57 1098
2166.01 1104
2166.45 1179
2166.89 1138
2167.33 1170
2167.77 1086
2168.21 1018
2168.65 1114
2169.08 1158
2169.52 1099
2169.96 1057
2170.40 1147
2170.84 1115
2171.28 1077
2171.72 1096
2172.16 1091
2172.60 1136
2173.04 1140
2173.48 1087
2173.92 1068
2174.36 1060
2174.80 1166
2175.24 1125
2175.68 1107
2176.12 1113
2176.56 1128
2177.00 1119
2177.44 1083
2177.88 1155
2178.32 1152
2178.76 1144
2179.20 1199
2179.64 1126
2180.08 1135
2180.52 1084
2180.96 1071
2181.40 1077
2181.84 1062
2182.28 1053
2182.72 1081
2183.16 1051
2183.60 1049
2184.04 1016
2184.48 996
2184.93 987
2185.37 989
2185.81 992
2186.25 1008
2186.69 1018
2187.13 1017
2187.57 1141
2188.01 1092
2188.45 1065
2188.89 1055
2189.34 1105
2189.78 1114
2190.22 1073
2190.66 1110
2191.10 1080
2191.54 1008
2191.98 1023
2192.43 1053
2192.87 1035
2193.31 1004
2193.75 1013
2194.19 1032
2194.63 1035
2195.08 1088
2195.52 1146
2195.96 1197
2196.40 1135
2196.84 1071
2197.29 1108
2197.73 1168
2198.17 1100
2198.61 1006
2199.06 1011
2199.50 1067
2199.94 1063
2200.38 1076
2200.82 989
2201.27 970
2201.71 981
2202.15 1017
2202.59 1025
2203.04 1067
2203.48 1107
2203.92 1099
2204.37 1061
2204.81 1037
2205.25 1066
2205.69 1073
2206.14 1076
2206.58 1092
2207.02 1080
2207.47 1115
2207.91 1156
2208.35 1082
2208.80 1027
2209.24 1064
2209.68 1072
2210.13 1099
2210.57 1103
2211.01 1097
2211.46 1131
2211.90 1079
2212.34 1085
2212.79 1095
2213.23 1138
2213.67 1073
2214.12 1125
2214.56 1068
2215.01 1092
2215.45 1120
2215.89 1107
2216.34 1065
2216.78 1032
2217.23 1105
2217.67 1100
2218.11 1026
2218.56 1084
2219.00 1039
2219.45 1054
2219.89 1113
2220.34 1103
2220.78 1078
2221.22 1100
2221.67 1123
2222.11 1134
2222.56 1169
2223.00 1136
2223.45 1196
2223.89 1186
2224.34 1154
2224.78 1280
2225.23 1274
2225.67 1162
2226.12 1160
2226.56 1188
2227.01 1174
2227.45 1167
2227.90 1139
2228.34 1172
2228.79 1194
2229.23 1141
2229.68 1196
2230.12 1210
2230.57 1179
2231.01 1162
2231.46 1169
2231.90 1172
2232.35 1205
2232.80 1136
2233.24 1136
2233.69 1132
2234.13 1199
2234.58 1214
2235.02 1156
2235.47 1154
2235.92 1166
2236.36 1103
2236.81 1163
2237.25 1101
2237.70 1078
2238.15 1068
2238.59 1040
2239.04 1064
2239.49 1073
2239.93 1029
2240.38 1115
2240.82 1129
2241.27 1062
2241.72 1078
2242.16 1005
2242.61 999
2243.06 1003
2243.50 1082
2243.95 1042
2244.40 1075
2244.84 1088
2245.29 1030
2245.74 1042
2246.19 1073
2246.63 1068
2247.08 1073
2247.53 1002
2247.97 1035
2248.42 1056
2248.87 983
2249.32 980
2249.76 986
2250.21 988
2250.66 1042
2251.10 1041
2251.55 1044
2252.00 1078
2252.45 1051
2252.89 1057
2253.34 1067
2253.79 1047
2254.24 1051
2254.69 1068
2255.13 1089
2255.58 1056
2256.03 1079
2256.48 1085
2256.93 1067
2257.37 1039
2257.82 1087
2258.27 1109
2258.72 1054
2259.17 1081
2259.61 1117
2260.06 1083
2260.51 1081
2260.96 1069
2261.41 1071
2261.86 1143
2262.31 1200
2262.75 1117
2263.20 1098
2263.65 1160
2264.10 1175
2264.55 1149
2265.00 1127
2265.45 1089
2265.90 1120
2266.34 1106
2266.79 1172
2267.24 1160
2267.69 1188
2268.14 1164
2268.59 1137
2269.04 1200
2269.49 1209
2269.94 1188
2270.39 1165
2270.84 1178
2271.29 1234
2271.74 1278
2272.18 1229
2272.63 1170
2273.08 1211
2273.53 1344
2273.98 1367
2274.43 1388
2274.88 1420
2275.33 1481
2275.78 1660
2276.23 1640
2276.68 1569
2277.13 1674
2277.58 1655
2278.03 1649
2278.48 1621
2278.93 1554
2279.38 1397
2279.83 1333
2280.28 1395
2280.73 1304
2281.19 1167
2281.64 1176
2282.09 1206
2282.54 1107
2282.99 1089
2283.44 1077
2283.89 1126
2284.34 1115
2284.79 1082
2285.24 1127
2285.69 1101
2286.14 1047
2286.59 1070
2287.04 1089
2287.50 1116
2287.95 1120
2288.40 1189
2288.85 1212
2289.30 1305
2289.75 1360
2290.20 1334
2290.65 1381
2291.11 1459
2291.56 1459
2292.01 1389
2292.46 1438
2292.91 1395
2293.36 1319
2293.82 1312
2294.27 1305
2294.72 1316
2295.17 1344
2295.62 1345
2296.07 1328
2296.53 1214
2296.98 1142
2297.43 1217
2297.88 1179
2298.33 1134
2298.79 1169
2299.24 1230
2299.69 1147
2300.14 1114
2300.60 1093
2301.05 1120
2301.50 1108
2301.95 1093
2302.41 1108
2302.86 1099
2303.31 1124
2303.76 999
2304.22 1022
2304.67 1054
2305.12 1148
2305.57 1170
2306.03 1084
2306.48 1086
2306.93 1103
2307.39 1098
2307.84 1066
2308.29 1149
2308.75 1197
2309.20 1177
2309.65 1195
2310.11 1221
2310.56 1203
2311.01 1116
2311.47 1184
2311.92 1221
2312.37 1219
2312.83 1196
2313.28 1213
2313.73 1165
2314.19 1140
2314.64 1195
2315.09 1167
2315.55 1139
2316.00 1153
2316.46 1168
2316.91 1180
2317.36 1164
2317.82 1131
2318.27 1217
2318.73 1184
2319.18 1100
2319.63 1185
2320.09 1207
2320.54 1198
2321.00 1152
2321.45 1078
2321.91 1076
2322.36 1182
2322.82 1170
2323.27 1149
2323.72 1105
2324.18 1154
2324.63 1195
2325.09 1237
2325.54 1280
2326.00 1226
2326.45 1298
2326.91 1227
2327.36 1192
2327.82 1165
2328.27 1176
2328.73 1175
2329.18 1122
2329.64 1110
2330.09 1133
2330.55 1143
2331.00 1148
2331.46 1140
2331.92 1137
2332.37 1136
2332.83 1114
2333.28 1092
2333.74 1122
2334.19 1128
2334.65 1077
2335.10 1065
2335.56 1103
2336.02 1088
2336.47 1093
2336.93 1060
2337.38 1080
2337.84 1097
2338.30 1100
2338.75 1110
2339.21 1093
2339.66 1092
2340.12 1106
2340.58 1076
2341.03 1116
2341.49 1138
2341.95 1127
2342.40 1089
2342.86 1197
2343.32 1160
2343.77 1143
2344.23 1134
2344.68 1178
2345.14 1127
2345.60 1155
2346.06 1144
2346.51 1149
2346.97 1219
2347.43 1226
2347.88 1155
2348.34 1147
2348.80 1228
2349.25 1203
2349.71 1227
2350.17 1187
2350.63 1213
2351.08 1182
2351.54 1155
2352.00 1115
2352.46 1104
2352.91 1104
2353.37 1075
2353.83 996
2354.29 987
2354.74 1051
2355.20 1007
2355.66 964
2356.12 1009
2356.57 1087
2357.03 1122
2357.49 1031
2357.95 1048
2358.41 1079
2358.86 1085
2359.32 1046
2359.78 1116
2360.24 1172
2360.70 1191
2361.15 1289
2361.61 1274
2362.07 1265
2362.53 1259
2362.99 1206
2363.45 1120
2363.91 1122
2364.36 1165
2364.82 1176
2365.28 1155
2365.74 1196
2366.20 1195
2366.66 1197
2367.12 1184
2367.57 1200
2368.03 1201
2368.49 1181
2368.95 1164
2369.41 1114
2369.87 1114
2370.33 1107
2370.79 1123
2371.25 1066
2371.71 1135
2372.17 1175
2372.63 1102
2373.09 1179
2373.54 1176
2374.00 1149
2374.46 1203
2374.92 1205
2375.38 1206
2375.84 1203
2376.30 1190
2376.76 1224
2377.22 1183
2377.68 1183
2378.14 1227
2378.60 1212
2379.06 1309
2379.52 1258
2379.98 1258
2380.44 1159
2380.90 1165
2381.36 1220
2381.82 1193
2382.28 1135
2382.74 1178
2383.20 1123
2383.66 1088
2384.12 1031
2384.59 1108
2385.05 1132
2385.51 1086
2385.97 1062
2386.43 1124
2386.89 1161
2387.35 1122
2387.81 1126
2388.27 1057
2388.73 1085
2389.19 1127
2389.65 1107
2390.12 1113
2390.58 1183
2391.04 1166
2391.50 1138
2391.96 1116
2392.42 1098
2392.88 1125
2393.34 1098
2393.81 1106
2394.27 1131
2394.73 1138
2395.19 1106
2395.65 1105
2396.11 1049
2396.57 999
2397.04 1047
2397.50 1099
2397.96 1153
2398.42 1133
2398.88 1079
2399.35 1096
2399.81 1090
2400.27 1132
2400.73 1135
2401.19 1137
2401.66 1162
2402.12 1162
2402.58 1127
2403.04 1055
2403.51 1075
2403.97 1128
2404.43 1132
2404.89 1139
2405.36 1088
2405.82 1149
2406.28 1081
2406.74 1068
2407.21 1096
2407.67 1056
2408.13 1073
2408.59 1093
2409.06 1019
2409.52 1038
2409.98 956
2410.45 1040
2410.91 1041
2411.37 1066
2411.84 1039
2412.30 1069
2412.76 1070
2413.23 1055
2413.69 1064
2414.15 1079
2414.62 1079
2415.08 1068
2415.54 1040
2416.01 1072
2416.47 1049
2416.93 1072
2417.40 1147
2417.86 1191
2418.32 1095
2418.79 1104
2419.25 1170
2419.72 1190
2420.18 1162
2420.64 1177
2421.11 1174
2421.57 1173
2422.04 1186
2422.50 1147
2422.96 1212
2423.43 1173
2423.89 1125
2424.36 1135
2424.82 1158
2425.29 1109
2425.75 1118
2426.22 1153
2426.68 1148
2427.15 1088
2427.61 1089
2428.07 1119
2428.54 1117
2429.00 1122
2429.47 1054
2429.93 1063
2430.40 1009
2430.86 1027
2431.33 1045
2431.79 1102
2432.26 1030
2432.72 1009
2433.19 1068
2433.65 1070
2434.12 1079
2434.59 1063
2435.05 1089
2435.52 1119
2435.98 1102
2436.45 1136
2436.91 1071
2437.38 1155
2437.84 1225
2438.31 1206
2438.78 1281
2439.24 1272
2439.71 1186
2440.17 1237
2440.64 1284
2441.10 1191
2441.57 1232
2442.04 1219
2442.50 1213
2442.97 1201
2443.44 1190
2443.90 1092
2444.37 1113
2444.83 1130
2445.30 1090
2445.77 1054
2446.23 1041
2446.70 1074
2447.17 1067
2447.63 1039
2448.10 1038
2448.57 968
2449.03 1031
2449.50 1007
2449.97 1033
2450.43 1036
2450.90 1020
2451.37 1010
2451.83 1009
2452.30 1037
2452.77 1055
2453.24 1097
2453.70 1008
2454.17 1026
2454.64 1004
2455.10 961
2455.57 1010
2456.04 998
2456.51 1002
2456.97 1047
2457.44 1072
2457.91 1080
2458.38 1043
2458.84 1031
2459.31 1030
2459.78 1059
2460.25 1028
2460.72 1057
2461.18 1101
2461.65 1054
2462.12 1011
2462.59 1009
2463.06 1028
2463.52 1041
2463.99 1117
2464.46 1083
2464.93 1088
2465.40 1033
2465.86 1043
2466.33 1036
2466.80 1053
2467.27 1068
2467.74 1052
2468.21 1044
2468.68 1064
2469.14 1002
2469.61 963
2470.08 1051
2470.55 1128
2471.02 1094
2471.49 1010
2471.96 1028
2472.43 1132
2472.90 1023
2473.36 1036
2473.83 1019
2474.30 1034
2474.77 1108
2475.24 1086
2475.71 1062
2476.18 1061
2476.65 1066
2477.12 1062
2477.59 1036
2478.06 1013
2478.53 1093
2479.00 1139
2479.47 1099
2479.94 1165
2480.41 1135
2480.87 1077
2481.34 1013
2481.81 1007
2482.28 1044
2482.75 1065
2483.22 1039
2483.69 1077
2484.16 1091
2484.63 1051
2485.10 1087
2485.57 1103
2486.05 1102
2486.52 1140
2486.99 1134
2487.46 1234
2487.93 1241
2488.40 1235
2488.87 1199
2489.34 1157
2489.81 1153
2490.28 1134
2490.75 1193
2491.22 1172
2491.69 1105
2492.16 1107
2492.63 1123
2493.10 1119
2493.58 1101
2494.05 1101
2494.52 1088
2494.99 1103
2495.46 1114
2495.93 1086
2496.40 1078
2496.87 1123
2497.34 1073
2497.82 1083
2498.29 1076
2498.76 1063
2499.23 1082
2499.70 998
2500.17 1044
2500.64 1036
2501.12 998
2501.59 1012
2502.06 1087
2502.53 1121
2503.00 1074
2503.48 1064
2503.95 1078
2504.42 1041
2504.89 1097
2505.36 1073
2505.84 1051
2506.31 1101
2506.78 1168
2507.25 1106
2507.72 1147
2508.20 1108
2508.67 1092
2509.14 1198
2509.61 1191
2510.09 1197
2510.56 1195
2511.03 1244
2511.50 1316
2511.98 1378
2512.45 1449
2512.92 1384
2513.40 1360
2513.87 1324
2514.34 1241
2514.81 1307
2515.29 1272
2515.76 1221
2516.23 1222
2516.71 1193
2517.18 1153
2517.65 1159
2518.13 1103
2518.60 1172
2519.07 1187
2519.55 1105
2520.02 1110
2520.49 1131
2520.97 1134
2521.44 1141
2521.91 1078
2522.39 1075
2522.86 1058
2523.34 1088
2523.81 1108
2524.28 1117
2524.76 1126
2525.23 1144
2525.70 1094
2526.18 1085
2526.65 1142
2527.13 1220
2527.60 1203
2528.08 1257
2528.55 1240
2529.02 1281
2529.50 1282
2529.97 1225
2530.45 1139
2530.92 1185
2531.40 1196
2531.87 1196
2532.34 1147
2532.82 1108
2533.29 1161
2533.77 1173
2534.24 1175
2534.72 1099
2535.19 1207
2535.67 1157
2536.14 1170
2536.62 1149
2537.09 1150
2537.57 1148
2538.04 1157
2538.52 1220
2538.99 1204
2539.47 1119
2539.94 1188
2540.42 1168
2540.90 1130
2541.37 1078
2541.85 1143
2542.32 1125
2542.80 1179
2543.27 1171
2543.75 1134
2544.22 1149
2544.70 1151
2545.18 1145
2545.65 1123
2546.13 1174
2546.60 1206
2547.08 1280
2547.56 1305
2548.03 1370
2548.51 1409
2548.98 1353
2549.46 1315
2549.94 1365
2550.41 1356
2550.89 1443
2551.37 1356
2551.84 1325
2552.32 1387
2552.80 1360
2553.27 1319
2553.75 1376
2554.23 1374
2554.70 1293
2555.18 1298
2555.66 1343
2556.13 1280
2556.61 1258
2557.09 1280
2557.56 1317
2558.04 1224
2558.52 1247
2558.99 1217
2559.47 1210
2559.95 1199
2560.43 1178
2560.90 1146
2561.38 1121
2561.86 1132
2562.33 1136
2562.81 1077
2563.29 1163
2563.77 1165
2564.25 1131
2564.72 1110
2565.20 1051
2565.68 1117
2566.16 1132
2566.63 1130
2567.11 1056
2567.59 1090
2568.07 1098
2568.55 1078
2569.02 1104
2569.50 1086
2569.98 1049
2570.46 1096
2570.94 1051
2571.41 1067
2571.89 1082
2572.37 1043
2572.85 1065
2573.33 1099
2573.81 1142
2574.28 1153
2574.76 1161
2575.24 1137
2575.72 1100
2576.20 1117
2576.68 1120
2577.16 1156
2577.64 1168
2578.11 1082
2578.59 1092
2579.07 1130
2579.55 1171
2580.03 1139
2580.51 1110
2580.99 1103
2581.47 1047
2581.95 1117
2582.43 1150
2582.91 1046
2583.39 1068
2583.86 1006
2584.34 1007
2584.82 1114
2585.30 1159
2585.78 1052
2586.26 1071
2586.74 1075
2587.22 1100
2587.70 1104
2588.18 1122
2588.66 1122
2589.14 1103
2589.62 1109
2590.10 1101
2590.58 1096
2591.06 1110
2591.54 1150
2592.02 1123
2592.50 1147
2592.98 1139
2593.46 1152
2593.94 1123
2594.42 1127
2594.90 1184
2595.38 1133
2595.86 1111
2596.35 1093
2596.83 1120
2597.31 1137
2597.79 1105
2598.27 1077
2598.75 1046
2599.23 992
2599.71 1043
2600.19 1050
2600.67 993
2601.15 1058
2601.63 1051
2602.12 1034
2602.60 1069
2603.08 1070
2603.56 1078
2604.04 1009
2604.52 1003
2605.00 1036
2605.48 970
2605.97 1006
2606.45 1109
2606.93 1058
2607.41 1057
2607.89 1077
2608.37 1058
2608.86 1067
2609.34 1075
2609.82 1060
2610.30 1065
2610.78 1124
2611.26 1162
2611.75 1070
2612.23 1052
2612.71 1070
2613.19 1157
2613.68 1089
2614.16 1114
2614.64 1058
2615.12 1052
2615.60 1150
2616.09 1108
2616.57 1192
2617.05 1118
2617.53 1138
2618.02 1076
2618.50 1039
2618.98 1096
2619.46 1104
2619.95 1157
2620.43 1073
2620.91 1068
2621.40 1121
2621.88 1058
2622.36 1100
2622.85 1098
2623.33 1102
2623.81 1040
2624.29 1121
2624.78 1074
2625.26 1044
2625.74 1064
2626.23 1090
2626.71 1096
2627.19 1049
2627.68 1068
2628.16 1086
2628.64 1123
2629.13 1106
2629.61 1127
2630.10 1081
2630.58 1032
2631.06 1095
2631.55 1087
2632.03 1119
2632.51 1135
2633.00 1098
2633.48 1145
2633.97 1126
2634.45 1103
2634.94 1080
2635.42 1090
2635.90 1105
2636.39 1071
2636.87 1022
2637.36 1033
2637.84 1071
2638.33 1109
2638.81 1085
2639.29 1099
2639.78 1060
2640.26 1101
2640.75 1087
2641.23 1039
2641.72 1098
2642.20 1112
2642.69 1033
2643.17 1035
2643.66 1072
2644.14 1156
2644.63 1118
2645.11 1107
2645.60 1058
2646.08 1095
2646.57 1098
2647.05 1078
2647.54 1116
2648.02 1083
2648.51 1056
2648.99 1107
2649.48 1084
2649.97 1059
2650.45 1074
2650.94 1110
2651.42 1138
2651.91 1102
2652.39 1108
2652.88 1095
2653.37 1094
2653.85 1119
2654.34 1175
2654.82 1191
2655.31 1198
2655.80 1217
2656.28 1201
2656.77 1075
2657.25 1101
2657.74 1120
2658.23 1121
2658.71 1067
2659.20 1162
2659.69 1193
2660.17 1085
2660.66 1151
2661.14 1164
2661.63 1080
2662.12 1075
2662.60 1095
2663.09 1117
2663.58 1121
2664.06 1102
2664.55 1153
2665.04 1151
2665.53 1112
2666.01 1157
2666.50 1185
2666.99 1129
2667.47 1131
2667.96 1129
2668.45 1133
2668.94 1099
2669.42 1105
2669.91 1108
2670.40 1100
2670.88 1148
2671.37 1115
2671.86 1163
2672.35 1249
2672.83 1265
2673.32 1208
2673.81 1260
2674.30 1387
2674.79 1274
2675.27 1294
2675.76 1311
2676.25 1311
2676.74 1317
2677.23 1336
2677.71 1308
2678.20 1265
2678.69 1217
2679.18 1191
2679.67 1169
2680.15 1219
2680.64 1160
2681.13 1219
2681.62 1193
2682.11 1218
2682.60 1194
2683.08 1212
2683.57 1228
2684.06 1182
2684.55 1174
2685.04 1187
2685.53 1212
2686.02 1195
2686.51 1145
2686.99 1136
2687.48 1152
2687.97 1153
2688.46 1096
2688.95 1103
2689.44 1197
2689.93 1205
2690.42 1112
2690.91 1090
2691.40 1162
2691.89 1143
2692.38 1175
2692.87 1128
2693.35 1114
2693.84 1118
2694.33 1126
2694.82 1127
2695.31 1163
2695.80 1214
2696.29 1218
2696.78 1163
2697.27 1158
2697.76 1175
2698.25 1167
2698.74 1114
2699.23 1125
2699.72 1167
2700.21 1135
2700.70 1134
2701.19 1139
2701.68 1131
2702.17 1153
2702.66 1110
2703.15 1080
2703.64 1149
2704.13 1160
2704.62 1160
2705.12 1191
2705.61 1115
2706.10 1104
2706.59 1131
2707.08 1133
2707.57 1146
2708.06 1162
2708.55 1087
2709.04 1088
2709.53 1108
2710.02 1112
2710.51 1089
2711.01 1122
2711.50 1107
2711.99 1135
2712.48 1140
2712.97 1081
2713.46 1056
2713.95 1118
2714.44 1073
2714.94 1093
2715.43 1059
2715.92 1126
2716.41 1125
2716.90 1072
2717.39 1069
2717.89 1063
2718.38 1104
2718.87 1082
2719.36 1089
2719.85 1132
2720.34 1166
2720.84 1152
2721.33 1221
2721.82 1125
2722.31 1127
2722.80 1096
2723.30 1104
2723.79 1066
2724.28 1102
2724.77 1128
2725.27 1114
2725.76 1118
2726.25 1074
2726.74 1092
2727.24 1085
2727.73 1118
2728.22 1156
2728.71 1092
2729.21 1142
2729.70 1123
2730.19 1142
2730.69 1158
2731.18 1108
2731.67 1140
2732.16 1200
2732.66 1140
2733.15 1144
2733.64 1138
2734.14 1154
2734.63 1177
2735.12 1236
2735.62 1209
2736.11 1146
2736.60 1172
2737.10 1163
2737.59 1177
2738.08 1213
2738.58 1201
2739.07 1228
2739.56 1202
2740.06 1175
2740.55 1195
2741.05 1139
2741.54 1147
2742.03 1114
2742.53 1075
2743.02 1041
2743.52 1060
2744.01 1110
2744.50 1145
2745.00 1046
2745.49 1082
2745.99 1078
2746.48 1140
2746.97 1081
2747.47 1061
2747.96 1079
2748.46 1086
2748.95 1051
2749.45 1113
2749.94 1140
2750.44 1101
2750.93 1143
2751.43 1110
2751.92 1033
2752.42 1062
2752.91 1068
2753.41 1030
2753.90 1088
2754.40 1123
2754.89 1104
2755.39 1088
2755.88 1113
2756.38 1187
2756.87 1107
2757.37 1106
2757.86 1067
2758.36 1049
2758.85 1061
2759.35 1089
2759.84 1083
2760.34 1114
2760.83 1129
2761.33 1163
2761.83 1174
2762.32 1179
2762.82 1095
2763.31 1123
2763.81 1178
2764.30 1190
2764.80 1158
2765.30 1094
2765.79 1131
2766.29 1117
2766.78 1134
2767.28 1140
2767.78 1126
2768.27 1127
2768.77 1115
2769.27 1123
2769.76 1065
2770.26 1070
2770.76 1059
2771.25 1134
2771.75 1135
2772.24 1159
2772.74 1188
2773.24 1146
2773.73 1077
2774.23 1130
2774.73 1099
2775.23 1143
2775.72 1198
2776.22 1215
2776.72 1149
2777.21 1107
2777.71 1171
2778.21 1124
2778.70 1154
2779.20 1183
2779.70 1149
2780.20 1163
2780.69 1121
2781.19 1077
2781.69 1163
2782.19 1123
2782.68 1144
2783.18 1087
2783.68 1110
2784.18 1182
2784.67 1125
2785.17 1121
2785.67 1110
2786.17 1109
2786.67 1083
2787.16 1136
2787.66 1147
2788.16 1108
2788.66 1109
2789.16 1150
2789.65 1126
2790.15 1081
2790.65 1130
2791.15 1137
2791.65 1107
2792.15 1104
2792.64 1090
2793.14 1094
2793.64 1102
2794.14 1092
2794.64 1123
2795.14 1155
2795.64 1174
2796.13 1207
2796.63 1223
2797.13 1210
2797.63 1223
2798.13 1268
2798.63 1280
2799.13 1254
2799.63 1198
2800.13 1159
2800.62 1189
2801.12 1181
2801.62 1148
2802.12 1142
2802.62 1134
2803.12 1143
2803.62 1109
2804.12 1102
2804.62 1098
2805.12 1167
2805.62 1147
2806.12 1110
2806.62 1174
2807.12 1197
2807.62 1223
2808.12 1151
2808.62 1178
2809.12 1180
2809.62 1203
2810.12 1268
2810.62 1249
2811.12 1247
2811.62 1246
2812.12 1294
2812.62 1325
2813.12 1306
2813.62 1300
2814.12 1314
2814.62 1324
2815.12 1383
2815.62 1346
2816.12 1225
2816.62 1229
2817.12 1270
2817.62 1233
2818.12 1160
2818.62 1160
2819.12 1174
2819.63 1160
2820.13 1209
2820.63 1126
2821.13 1109
2821.63 1152
2822.13 1085
2822.63 1101
2823.13 1166
2823.63 1177
2824.13 1169
2824.64 1109
2825.14 1113
2825.64 1125
2826.14 1149
2826.64 1040
2827.14 1103
2827.64 1096
2828.15 1100
2828.65 1119
2829.15 1108
2829.65 1042
2830.15 1087
2830.65 1128
2831.16 1094
2831.66 1050
2832.16 1104
2832.66 1098
2833.16 1085
2833.67 1120
2834.17 1113
2834.67 1158
2835.17 1168
2835.68 1182
2836.18 1210
2836.68 1185
2837.18 1173
2837.68 1223
2838.19 1198
2838.69 1215
2839.19 1216
2839.70 1255
2840.20 1114
2840.70 1153
2841.20 1150
2841.71 1263
2842.21 1185
2842.71 1165
2843.21 1171
2843.72 1134
2844.22 1143
2844.72 1138
2845.23 1236
2845.73 1218
2846.23 1236
2846.74 1249
2847.24 1317
2847.74 1344
2848.25 1339
2848.75 1356
2849.25 1353
2849.76 1278
2850.26 1322
2850.76 1268
2851.27 1191
2851.77 1178
2852.28 1198
2852.78 1194
2853.28 1193
2853.79 1130
2854.29 1140
2854.79 1077
2855.30 1142
2855.80 1196
2856.31 1162
2856.81 1214
2857.31 1219
2857.82 1156
2858.32 1205
2858.83 1187
2859.33 1201
2859.84 1255
2860.34 1231
2860.85 1233
2861.35 1198
2861.85 1200
2862.36 1234
2862.86 1120
2863.37 1142
2863.87 1117
2864.38 1095
2864.88 1105
2865.39 1086
2865.89 1092
2866.40 1069
2866.90 1097
2867.41 1149
2867.91 1088
2868.42 1128
2868.92 1175
2869.43 1123
2869.93 1114
2870.44 1195
2870.94 1151
2871.45 1131
2871.96 1121
2872.46 1149
2872.97 1225
2873.47 1212
2873.98 1187
2874.48 1238
2874.99 1193
2875.49 1237
2876.00 1202
2876.51 1190
2877.01 1128
2877.52 1156
2878.02 1206
2878.53 1137
2879.04 1102
2879.54 1178
2880.05 1237
2880.55 1266
2881.06 1183
2881.57 1178
2882.07 1201
2882.58 1240
2883.09 1280
2883.59 1225
2884.10 1195
2884.61 1155
2885.11 1218
2885.62 1170
2886.13 1282
2886.63 1296
2887.14 1245
2887.65 1374
2888.15 1327
2888.66 1332
2889.17 1378
2889.67 1309
2890.18 1336
2890.69 1324
2891.20 1261
2891.70 1249
2892.21 1248
2892.72 1241
2893.22 1250
2893.73 1231
2894.24 1249
2894.75 1267
2895.25 1292
2895.76 1273
2896.27 1236
2896.78 1333
2897.29 1338
2897.79 1323
2898.30 1251
2898.81 1260
2899.32 1214
2899.82 1314
2900.33 1329
2900.84 1307
2901.35 1260
2901.86 1236
2902.36 1356
2902.87 1312
2903.38 1282
2903.89 1312
2904.40 1333
2904.91 1401
2905.41 1311
2905.92 1270
2906.43 1291
2906.94 1286
2907.45 1246
2907.96 1254
2908.47 1217
2908.97 1247
2909.48 1221
2909.99 1124
2910.50 1163
2911.01 1148
2911.52 1150
2912.03 1198
2912.54 1154
2913.05 1231
2913.55 1167
2914.06 1225
2914.57 1240
2915.08 1267
2915.59 1213
2916.10 1200
2916.61 1223
2917.12 1196
2917.63 1205
2918.14 1218
2918.65 1214
2919.16 1218
2919.67 1257
2920.18 1249
2920.69 1190
2921.20 1257
2921.71 1274
2922.22 1316
2922.73 1299
2923.24 1306
2923.75 1349
2924.26 1396
2924.77 1422
2925.28 1413
2925.79 1446
2926.30 1426
2926.81 1376
2927.32 1359
2927.83 1310
2928.34 1255
2928.85 1284
2929.36 1290
2929.87 1286
2930.38 1275
2930.89 1210
2931.40 1165
2931.91 1188
2932.42 1186
2932.93 1101
2933.45 1152
2933.96 1186
2934.47 1157
2934.98 1142
2935.49 1182
2936.00 1173
2936.51 1202
2937.02 1209
2937.53 1222
2938.04 1278
2938.56 1388
2939.07 1383
2939.58 1485
2940.09 1579
2940.60 1660
2941.11 1667
2941.62 1749
2942.14 1721
2942.65 1709
2943.16 1684
2943.67 1634
2944.18 1664
2944.70 1565
2945.21 1539
2945.72 1494
2946.23 1379
2946.74 1367
2947.26 1374
2947.77 1360
2948.28 1319
2948.79 1353
2949.30 1280
2949.82 1250
2950.33 1216
2950.84 1275
2951.35 1226
2951.87 1176
2952.38 1216
2952.89 1137
2953.40 1175
2953.92 1144
2954.43 1172
2954.94 1209
2955.45 1146
2955.97 1174
2956.48 1185
2956.99 1191
2957.51 1177
2958.02 1265
2958.53 1194
2959.04 1120
2959.56 1184
2960.07 1204
2960.58 1258
2961.10 1304
2961.61 1293
2962.12 1298
2962.64 1335
2963.15 1378
2963.66 1329
2964.18 1347
2964.69 1385
2965.21 1318
2965.72 1375
2966.23 1346
2966.75 1399
2967.26 1274
2967.77 1248
2968.29 1254
2968.80 1224
2969.32 1238
2969.83 1169
2970.34 1178
2970.86 1213
2971.37 1237
2971.89 1202
2972.40 1211
2972.91 1279
2973.43 1259
2973.94 1260
2974.46 1263
2974.97 1286
2975.49 1264
2976.00 1280
2976.52 1331
2977.03 1293
2977.55 1287
2978.06 1325
2978.57 1337
2979.09 1362
2979.60 1339
2980.12 1278
2980.63 1326
2981.15 1307
2981.66 1299
2982.18 1379
2982.69 1403
2983.21 1355
2983.73 1321
2984.24 1311
2984.76 1299
2985.27 1335
2985.79 1351
2986.30 1398
2986.82 1466
2987.33 1400
2987.85 1464
2988.36 1362
2988.88 1422
2989.40 1452
2989.91 1392
2990.43 1352
2990.94 1443
2991.46 1510
2991.97 1398
2992.49 1375
2993.01 1389
2993.52 1366
2994.04 1393
2994.55 1384
2995.07 1472
2995.59 1507
2996.10 1537
2996.62 1567
2997.14 1656
2997.65 1758
2998.17 1741
2998.69 1718
2999.20 1679
2999.72 1736
3000.24 1797
3000.75 1713
3001.27 1850
3001.79 1865
3002.30 1897
3002.82 2111
3003.34 2390
3003.85 2659
3004.37 2861
3004.89 3085
3005.40 3330
3005.92 3485
3006.44 3574
3006.96 3237
3007.47 2881
3007.99 2654
3008.51 2409
3009.03 2161
3009.54 1929
3010.06 1683
3010.58 1637
3011.10 1549
3011.61 1539
3012.13 1479
3012.65 1480
3013.17 1423
3013.68 1441
3014.20 1444
3014.72 1418
3015.24 1417
3015.76 1471
3016.27 1472
3016.79 1425
3017.31 1437
3017.83 1395
3018.35 1405
3018.86 1454
3019.38 1465
3019.90 1377
3020.42 1425
3020.94 1383
3021.46 1430
3021.97 1498
3022.49 1382
3023.01 1454
3023.53 1505
3024.05 1504
3024.57 1532
3025.09 1522
3025.61 1569
3026.12 1441
3026.64 1480
3027.16 1477
3027.68 1443
3028.20 1388
3028.72 1315
3029.24 1338
3029.76 1352
3030.28 1294
3030.80 1432
3031.32 1366
3031.84 1325
3032.35 1322
3032.87 1357
3033.39 1358
3033.91 1386
3034.43 1337
3034.95 1327
3035.47 1360
3035.99 1360
3036.51 1408
3037.03 1396
3037.55 1351
3038.07 1307
3038.59 1304
3039.11 1351
3039.63 1273
3040.15 1276
3040.67 1312
3041.19 1282
3041.71 1241
3042.23 1211
3042.75 1214
3043.27 1241
3043.79 1303
3044.31 1328
3044.83 1319
3045.35 1292
3045.87 1286
3046.40 1284
3046.92 1306
3047.44 1323
3047.96 1335
3048.48 1318
3049.00 1273
3049.52 1226
3050.04 1283
3050.56 1333
3051.08 1257
3051.60 1226
3052.12 1187
3052.65 1188
3053.17 1159
3053.69 1229
3054.21 1223
3054.73 1244
3055.25 1308
3055.77 1236
3056.30 1226
3056.82 1201
3057.34 1184
3057.86 1171
3058.38 1193
3058.90 1219
3059.42 1225
3059.95 1217
3060.47 1231
3060.99 1293
3061.51 1282
3062.03 1275
3062.56 1315
3063.08 1308
3063.60 1330
3064.12 1307
3064.64 1335
3065.17 1325
3065.69 1336
3066.21 1376
3066.73 1397
3067.26 1410
3067.78 1440
3068.30 1407
3068.82 1435
3069.35 1445
3069.87 1425
3070.39 1486
3070.91 1456
3071.44 1428
3071.96 1436
3072.48 1397
3073.01 1374
3073.53 1415
3074.05 1431
3074.57 1412
3075.10 1408
3075.62 1413
3076.14 1433
3076.67 1463
3077.19 1522
3077.71 1469
3078.24 1485
3078.76 1538
3079.28 1581
3079.81 1590
3080.33 1631
3080.85 1649
3081.38 1716
3081.90 1661
3082.42 1656
3082.95 1749
3083.47 1697
3084.00 1762
3084.52 1711
3085.04 1706
3085.57 1641
3086.09 1665
3086.62 1797
3087.14 1734
3087.66 1893
3088.19 2125
3088.71 2283
3089.24 2595
3089.76 2725
3090.29 2874
3090.81 2927
3091.33 2906
3091.86 2807
3092.38 2613
3092.91 2271
3093.43 2158
3093.96 2055
3094.48 1909
3095.01 1873
3095.53 1869
3096.06 1846
3096.58 1821
3097.11 1798
3097.63 1819
3098.16 1797
3098.68 1777
3099.21 1878
3099.73 1890
3100.26 2083
3100.78 2355
3101.31 2586
3101.83 2905
3102.36 3363
3102.88 3723
3103.41 3839
3103.93 4068
3104.46 3906
3104.99 3651
3105.51 3490
3106.04 3030
3106.56 2642
3107.09 2327
3107.61 2121
3108.14 2023
3108.67 1799
3109.19 1854
3109.72 1689
3110.24 1713
3110.77 1714
3111.30 1634
3111.82 1612
3112.35 1643
3112.87 1617
3113.40 1613
3113.93 1591
3114.45 1515
3114.98 1468
3115.51 1482
3116.03 1556
3116.56 1527
3117.09 1418
3117.61 1495
3118.14 1548
3118.67 1604
3119.19 1639
3119.72 1667
3120.25 1740
3120.77 1751
3121.30 1863
3121.83 1826
3122.35 1802
3122.88 1868
3123.41 1908
3123.94 1791
3124.46 1688
3124.99 1620
3125.52 1561
3126.05 1600
3126.57 1599
3127.10 1541
3127.63 1541
3128.16 1530
3128.68 1514
3129.21 1488
3129.74 1431
3130.27 1395
3130.79 1398
3131.32 1355
3131.85 1339
3132.38 1385
3132.91 1348
3133.43 1344
3133.96 1366
3134.49 1324
3135.02 1336
3135.55 1365
3136.07 1340
3136.60 1364
3137.13 1350
3137.66 1272
3138.19 1266
3138.72 1318
3139.24 1309
3139.77 1290
3140.30 1260
3140.83 1242
3141.36 1221
3141.89 1270
3142.42 1263
3142.95 1246
3143.47 1254
3144.00 1258
3144.53 1272
3145.06 1260
3145.59 1333
3146.12 1345
3146.65 1385
3147.18 1381
3147.71 1355
3148.24 1383
3148.76 1407
3149.29 1423
3149.82 1396
3150.35 1439
3150.88 1434
3151.41 1441
3151.94 1348
3152.47 1353
3153.00 1351
3153.53 1355
3154.06 1343
3154.59 1337
3155.12 1343
3155.65 1321
3156.18 1325
3156.71 1408
3157.24 1342
3157.77 1349
3158.30 1279
3158.83 1353
3159.36 1366
3159.89 1359
3160.42 1338
3160.95 1398
3161.48 1402
3162.01 1404
3162.54 1347
3163.07 1367
3163.60 1358
3164.13 1325
3164.66 1360
3165.20 1337
3165.73 1362
3166.26 1409
3166.79 1325
3167.32 1346
3167.85 1324
3168.38 1292
3168.91 1311
3169.44 1337
3169.97 1300
3170.50 1257
3171.04 1309
3171.57 1356
3172.10 1358
3172.63 1338
3173.16 1351
3173.69 1344
3174.22 1310
3174.75 1331
3175.29 1411
3175.82 1404
3176.35 1383
3176.88 1405
3177.41 1398
3177.94 1330
3178.48 1279
3179.01 1261
3179.54 1315
3180.07 1275
3180.60 1261
3181.14 1302
3181.67 1287
3182.20 1300
3182.73 1302
3183.26 1242
3183.80 1282
3184.33 1307
3184.86 1255
3185.39 1244
3185.93 1232
3186.46 1255
3186.99 1233
3187.52 1238
3188.06 1283
3188.59 1345
3189.12 1294
3189.65 1308
3190.19 1325
3190.72 1311
3191.25 1298
3191.79 1289
3192.32 1321
3192.85 1308
3193.38 1274
3193.92 1294
3194.45 1326
3194.98 1367
3195.52 1393
3196.05 1342
3196.58 1373
3197.12 1369
3197.65 1321
3198.18 1387
3198.72 1345
3199.25 1350
3199.78 1407
3200.32 1469
3200.85 1413
3201.39 1347
3201.92 1383
3202.45 1437
3202.99 1391
3203.52 1359
3204.05 1440
3204.59 1367
3205.12 1504
3205.66 1514
3206.19 1574
3206.72 1596
3207.26 1650
3207.79 1690
3208.33 1836
3208.86 1847
3209.40 1959
3209.93 1925
3210.47 2002
3211.00 2099
3211.53 2063
3212.07 2029
3212.60 1934
3213.14 1899
3213.67 1807
3214.21 1702
3214.74 1697
3215.28 1639
3215.81 1577
3216.35 1521
3216.88 1408
3217.42 1365
3217.95 1426
3218.49 1446
3219.02 1503
3219.56 1431
3220.09 1385
3220.63 1340
3221.16 1341
3221.70 1402
3222.23 1480
3222.77 1472
3223.31 1537
3223.84 1578
3224.38 1528
3224.91 1498
3225.45 1489
3225.98 1600
3226.52 1532
3227.06 1504
3227.59 1515
3228.13 1507
3228.66 1547
3229.20 1488
3229.74 1513
3230.27 1556
3230.81 1528
3231.34 1515
3231.88 1533
3232.42 1565
3232.95 1586
3233.49 1534
3234.03 1587
3234.56 1630
3235.10 1609
3235.64 1602
3236.17 1623
3236.71 1715
3237.25 1686
3237.78 1734
3238.32 1737
3238.86 1731
3239.39 1724
3239.93 1689
3240.47 1682
3241.00 1749
3241.54 1706
3242.08 1672
3242.61 1670
3243.15 1781
3243.69 1716
3244.23 1749
3244.76 1774
3245.30 1789
3245.84 1828
3246.38 1903
3246.91 1897
3247.45 1868
3247.99 1872
3248.53 1830
3249.06 1948
3249.60 2080
3250.14 2199
3250.68 2328
3251.21 2658
3251.75 2973
3252.29 3226
3252.83 3506
3253.37 3875
3253.90 3950
3254.44 3858
3254.98 3596
3255.52 3330
3256.06 3106
3256.60 2861
3257.13 2698
3257.67 2496
3258.21 2338
3258.75 2334
3259.29 2367
3259.83 2341
3260.36 2417
3260.90 2499
3261.44 2685
3261.98 2679
3262.52 2758
3263.06 3052
3263.60 3023
3264.14 2841
3264.68 2858
3265.21 2875
3265.75 2961
3266.29 2885
3266.83 2990
3267.37 2995
3267.91 2928
3268.45 2836
3268.99 2722
3269.53 2627
3270.07 2501
3270.61 2305
3271.15 2221
3271.69 2185
3272.23 2152
3272.76 2194
3273.30 2187
3273.84 2216
3274.38 2227
3274.92 2270
3275.46 2222
3276.00 2271
3276.54 2235
3277.08 2146
3277.62 2196
3278.16 2208
3278.70 2195
3279.24 2300
3279.78 2350
3280.32 2279
3280.86 2308
3281.41 2285
3281.95 2316
3282.49 2315
3283.03 2271
3283.57 2287
3284.11 2348
3284.65 2312
3285.19 2237
3285.73 2216
3286.27 2307
3286.81 2439
3287.35 2365
3287.89 2394
3288.43 2307
3288.97 2364
3289.52 2493
3290.06 2542
3290.60 2700
3291.14 2892
3291.68 3006
3292.22 3156
3292.76 3378
3293.30 3724
3293.85 3907
3294.39 4121
3294.93 4416
3295.47 4425
3296.01 4480
3296.55 4524
3297.09 4399
3297.64 4230
3298.18 4076
3298.72 3915
3299.26 3754
3299.80 3568
3300.34 3364
3300.89 3258
3301.43 3048
3301.97 3058
3302.51 2941
3303.06 2855
3303.60 2952
3304.14 2938
3304.68 2854
3305.22 2790
3305.77 2762
3306.31 2772
3306.85 2842
3307.39 2753
3307.94 2837
3308.48 2801
3309.02 2782
3309.56 2822
3310.11 2848
3310.65 3026
3311.19 2953
3311.74 2873
3312.28 2903
3312.82 2986
3313.36 2854
3313.91 2911
3314.45 3005
3314.99 3113
3315.54 3260
3316.08 3588
3316.62 3781
3317.17 4028
3317.71 4461
3318.25 4645
3318.80 4973
3319.34 5350
3319.88 5630
3320.43 5863
3320.97 5954
3321.51 5838
3322.06 5910
3322.60 5740
3323.14 5471
3323.69 5197
3324.23 5054
3324.78 4847
3325.32 4632
3325.86 4594
3326.41 4715
3326.95 4692
3327.50 4620
3328.04 4520
3328.59 4434
3329.13 4455
3329.67 4755
3330.22 4856
3330.76 5293
3331.31 6155
3331.85 7488
3332.40 9646
3332.94 12816
3333.49 17234
3334.03 21532
3334.57 25794
3335.12 29566
3335.66 32297
3336.21 34354
3336.75 35029
3337.30 34577
3337.84 33142
3338.39 30841
3338.93 27726
3339.48 24429
3340.02 20658
3340.57 16622
3341.11 13518
3341.66 10688
3342.20 8443
3342.75 6968
3343.30 5695
3343.84 4956
3344.39 4339
3344.93 4001
3345.48 3784
3346.02 3596
3346.57 3503
3347.11 3489
3347.66 3206
3348.21 3174
3348.75 2976
3349.30 2731
3349.84 2513
3350.39 2482
3350.94 2406
3351.48 2284
3352.03 2297
3352.57 2324
3353.12 2290
3353.67 2327
3354.21 2434
3354.76 2425
3355.31 2562
3355.85 2644
3356.40 2636
3356.95 2702
3357.49 2823
3358.04 2897
3358.59 2921
3359.13 2919
3359.68 2909
3360.23 2975
3360.77 3001
3361.32 3053
3361.87 3048
3362.41 3098
3362.96 3170
3363.51 3167
3364.05 3280
3364.60 3190
3365.15 3138
3365.70 3081
3366.24 3045
3366.79 3043
3367.34 2963
3367.89 2829
3368.43 2793
3368.98 2864
3369.53 2886
3370.08 3058
3370.62 3291
3371.17 3531
3371.72 4080
3372.27 4640
3372.81 5274
3373.36 5784
3373.91 6266
3374.46 6456
3375.01 6350
3375.55 6274
3376.10 6005
3376.65 5700
3377.20 4950
3377.75 4385
3378.30 4038
3378.84 3671
3379.39 3211
3379.94 2858
3380.49 2708
3381.04 2529
3381.59 2451
3382.13 2369
3382.68 2261
3383.23 2224
3383.78 2205
3384.33 2161
3384.88 2098
3385.43 2096
3385.98 2077
3386.52 2019
3387.07 2011
3387.62 1986
3388.17 1989
3388.72 1962
3389.27 1924
3389.82 1982
3390.37 1935
3390.92 1923
3391.47 1981
3392.02 1961
3392.57 1925
3393.12 1951
3393.66 1994
3394.21 2035
3394.76 2114
3395.31 2227
3395.86 2253
3396.41 2340
3396.96 2432
3397.51 2561
3398.06 2585
3398.61 2561
3399.16 2647
3399.71 2690
3400.26 2531
3400.81 2552
3401.36 2419
3401.91 2318
3402.46 2275
3403.01 2101
3403.56 2057
3404.11 1912
3404.66 1867
3405.21 1778
3405.77 1799
3406.32 1806
3406.87 1821
3407.42 1819
3407.97 1890
3408.52 1871
3409.07 1957
3409.62 2076
3410.17 2164
3410.72 2335
3411.27 2435
3411.82 2651
3412.37 2716
3412.93 2615
3413.48 2676
3414.03 2616
3414.58 2517
3415.13 2375
3415.68 2259
3416.23 2146
3416.78 2123
3417.34 2116
3417.89 2031
3418.44 1983
3418.99 1883
3419.54 1884
3420.09 1751
3420.65 1676
3421.20 1585
3421.75 1648
3422.30 1653
3422.85 1703
3423.40 1687
3423.96 1652
3424.51 1627
3425.06 1678
3425.61 1659
3426.17 1718
3426.72 1662
3427.27 1610
3427.82 1566
3428.37 1587
3428.93 1548
3429.48 1595
3430.03 1534
3430.58 1434
3431.14 1490
3431.69 1516
3432.24 1448
3432.79 1422
3433.35 1486
3433.90 1494
3434.45 1427
3435.01 1471
3435.56 1504
3436.11 1575
3436.66 1586
3437.22 1657
3437.77 1560
3438.32 1600
3438.88 1599
3439.43 1576
3439.98 1595
3440.54 1614
3441.09 1537
3441.64 1552
3442.20 1494
3442.75 1520
3443.30 1500
3443.86 1485
3444.41 1496
3444.96 1480
3445.52 1528
3446.07 1457
3446.63 1430
3447.18 1470
3447.73 1359
3448.29 1339
3448.84 1395
3449.40 1400
3449.95 1389
3450.50 1411
3451.06 1397
3451.61 1409
3452.17 1376
3452.72 1381
3453.27 1358
3453.83 1371
3454.38 1398
3454.94 1375
3455.49 1354
3456.05 1367
3456.60 1356
3457.16 1447
3457.71 1426
3458.27 1412
3458.82 1427
3459.38 1418
3459.93 1386
3460.49 1356
3461.04 1431
3461.60 1460
3462.15 1477
3462.71 1430
3463.26 1488
3463.82 1498
3464.37 1537
3464.93 1533
3465.48 1515
3466.04 1552
3466.59 1572
3467.15 1485
3467.70 1496
3468.26 1596
3468.81 1460
3469.37 1569
3469.93 1604
3470.48 1602
3471.04 1585
3471.59 1598
3472.15 1606
3472.70 1662
3473.26 1612
3473.82 1576
3474.37 1635
3474.93 1624
3475.48 1650
3476.04 1618
3476.60 1611
3477.15 1633
3477.71 1647
3478.27 1717
3478.82 1785
3479.38 1829
3479.93 1867
3480.49 1836
3481.05 1911
3481.60 1870
3482.16 1862
3482.72 1979
3483.27 2040
3483.83 1937
3484.39 1904
3484.95 1984
3485.50 1932
3486.06 1853
3486.62 1866
3487.17 1901
3487.73 2056
3488.29 2118
3488.84 2299
3489.40 2500
3489.96 2770
3490.52 3312
3491.07 4015
3491.63 4531
3492.19 4967
3492.75 5207
3493.30 5130
3493.86 5045
3494.42 4575
3494.98 4003
3495.53 3478
3496.09 3210
3496.65 2906
3497.21 2432
3497.77 2293
3498.32 2210
3498.88 2151
3499.44 2187
3500.00 2076
3500.56 2090
3501.11 2186
3501.67 2180
3502.23 2282
3502.79 2473
3503.35 2525
3503.91 2697
3504.46 2860
3505.02 2976
3505.58 3077
3506.14 3022
3506.70 3035
3507.26 2908
3507.81 2866
3508.37 2617
3508.93 2477
3509.49 2408
3510.05 2276
3510.61 2167
3511.17 2120
3511.73 2073
3512.29 1926
3512.85 1874
3513.40 1833
3513.96 1749
3514.52 1647
3515.08 1605
3515.64 1572
3516.20 1577
3516.76 1526
3517.32 1513
3517.88 1483
3518.44 1523
3519.00 1509
3519.56 1555
3520.12 1514
3520.68 1462
3521.24 1505
3521.80 1511
3522.36 1482
3522.92 1499
3523.48 1530
3524.04 1529
3524.60 1548
3525.16 1539
3525.72 1517
3526.28 1552
3526.84 1482
3527.40 1530
3527.96 1423
3528.52 1376
3529.08 1418
3529.64 1499
3530.20 1474
3530.76 1524
3531.32 1532
3531.88 1491
3532.44 1482
3533.00 1475
3533.56 1459
3534.12 1435
3534.68 1429
3535.25 1414
3535.81 1481
3536.37 1456
3536.93 1467
3537.49 1554
3538.05 1481
3538.61 1458
3539.17 1495
3539.73 1401
3540.30 1421
3540.86 1446
3541.42 1439
3541.98 1474
3542.54 1535
3543.10 1532
3543.66 1568
3544.23 1533
3544.79 1597
3545.35 1598
3545.91 1598
3546.47 1479
3547.03 1370
3547.60 1455
3548.16 1468
3548.72 1385
3549.28 1434
3549.84 1352
3550.41 1345
3550.97 1367
3551.53 1338
3552.09 1288
3552.65 1315
3553.22 1280
3553.78 1332
3554.34 1315
3554.90 1350
3555.47 1303
3556.03 1284
3556.59 1245
3557.15 1276
3557.72 1332
3558.28 1339
3558.84 1338
3559.41 1413
3559.97 1372
3560.53 1300
3561.09 1369
3561.66 1382
3562.22 1390
3562.78 1320
3563.35 1235
3563.91 1367
3564.47 1383
3565.04 1398
3565.60 1416
3566.16 1414
3566.73 1382
3567.29 1377
3567.85 1342
3568.42 1334
3568.98 1281
3569.54 1257
3570.11 1280
3570.67 1320
3571.23 1303
3571.80 1259
3572.36 1354
3572.93 1413
3573.49 1395
3574.05 1429
3574.62 1526
3575.18 1528
3575.75 1555
3576.31 1664
3576.87 1866
3577.44 1843
3578.00 1959
3578.57 1891
3579.13 1948
3579.70 1832
3580.26 1745
3580.82 1677
3581.39 1583
3581.95 1518
3582.52 1434
3583.08 1359
3583.65 1411
3584.21 1402
3584.78 1302
3585.34 1263
3585.91 1213
3586.47 1247
3587.04 1256
3587.60 1234
3588.17 1254
3588.73 1260
3589.30 1191
3589.86 1196
3590.43 1238
3590.99 1238
3591.56 1170
3592.12 1161
3592.69 1173
3593.25 1215
3593.82 1187
3594.39 1200
3594.95 1246
3595.52 1235
3596.08 1282
3596.65 1274
3597.21 1319
3597.78 1279
3598.35 1354
3598.91 1333
3599.48 1354
3600.04 1309
3600.61 1293
3601.18 1265
3601.74 1273
3602.31 1284
3602.87 1272
3603.44 1258
3604.01 1232
3604.57 1240
3605.14 1165
3605.71 1145
3606.27 1226
3606.84 1247
3607.41 1188
3607.97 1177
3608.54 1205
3609.11 1184
3609.67 1175
3610.24 1216
3610.81 1185
3611.37 1150
3611.94 1133
3612.51 1189
3613.07 1206
3613.64 1318
3614.21 1296
3614.78 1373
3615.34 1451
3615.91 1531
3616.48 1711
3617.04 1864
3617.61 1880
3618.18 1993
3618.75 2074
3619.31 2113
3619.88 2056
3620.45 1975
3621.02 1877
3621.58 1768
3622.15 1646
3622.72 1545
3623.29 1489
3623.86 1444
3624.42 1299
3624.99 1264
3625.56 1228
3626.13 1262
3626.70 1231
3627.26 1196
3627.83 1176
3628.40 1170
3628.97 1177
3629.54 1187
3630.11 1176
3630.67 1201
3631.24 1238
3631.81 1238
3632.38 1219
3632.95 1225
3633.52 1199
3634.08 1275
3634.65 1273
3635.22 1192
3635.79 1179
3636.36 1217
3636.93 1214
3637.50 1169
3638.07 1178
3638.64 1212
3639.20 1274
3639.77 1220
3640.34 1245
3640.91 1289
3641.48 1305
3642.05 1340
3642.62 1333
3643.19 1344
3643.76 1354
3644.33 1302
3644.90 1346
3645.47 1291
3646.04 1343
3646.61 1343
3647.18 1308
3647.75 1295
3648.32 1353
3648.89 1298
3649.46 1229
3650.03 1311
3650.60 1332
3651.17 1323
3651.74 1404
3652.31 1440
3652.88 1416
3653.45 1395
3654.02 1385
3654.59 1420
3655.16 1424
3655.73 1420
3656.30 1426
3656.87 1470
3657.44 1385
3658.01 1351
3658.58 1419
3659.15 1477
3659.72 1477
3660.29 1488
3660.86 1461
3661.43 1437
3662.00 1396
3662.58 1365
3663.15 1388
3663.72 1406
3664.29 1396
3664.86 1426
3665.43 1515
3666.00 1462
3666.57 1468
3667.14 1512
3667.72 1533
3668.29 1467
3668.86 1433
3669.43 1483
3670.00 1376
3670.57 1362
3671.14 1406
3671.72 1387
3672.29 1350
3672.86 1364
3673.43 1350
3674.00 1349
3674.57 1331
3675.15 1284
3675.72 1364
3676.29 1373
3676.86 1381
3677.43 1376
3678.01 1356
3678.58 1319
3679.15 1346
3679.72 1346
3680.30 1307
3680.87 1300
3681.44 1320
3682.01 1273
3682.58 1299
3683.16 1236
3683.73 1227
3684.30 1194
3684.88 1210
3685.45 1254
3686.02 1261
3686.59 1215
3687.17 1290
3687.74 1340
3688.31 1301
3688.88 1408
3689.46 1403
3690.03 1404
3690.60 1438
3691.18 1456
3691.75 1486
3692.32 1457
3692.90 1379
3693.47 1401
3694.04 1353
3694.62 1302
3695.19 1295
3695.76 1260
3696.34 1222
3696.91 1246
3697.48 1229
3698.06 1171
3698.63 1198
3699.21 1180
3699.78 1172
3700.35 1202
3700.93 1212
3701.50 1247
3702.08 1213
3702.65 1181
3703.22 1259
3703.80 1333
3704.37 1327
3704.95 1339
3705.52 1345
3706.09 1383
3706.67 1336
3707.24 1323
3707.82 1291
3708.39 1320
3708.97 1392
3709.54 1332
3710.12 1339
3710.69 1300
3711.26 1265
3711.84 1271
3712.41 1245
3712.99 1194
3713.56 1242
3714.14 1213
3714.71 1236
3715.29 1265
3715.86 1272
3716.44 1193
3717.01 1187
3717.59 1232
3718.16 1156
3718.74 1175
3719.32 1166
3719.89 1224
3720.47 1226
3721.04 1154
3721.62 1151
3722.19 1134
3722.77 1174
3723.34 1153
3723.92 1113
3724.49 1257
3725.07 1201
3725.65 1141
3726.22 1223
3726.80 1207
3727.37 1171
3727.95 1221
3728.53 1203
3729.10 1280
3729.68 1241
3730.25 1261
3730.83 1427
3731.41 1520
3731.98 1603
3732.56 1562
3733.14 1679
3733.71 1736
3734.29 1775
3734.87 1721
3735.44 1676
3736.02 1586
3736.60 1435
3737.17 1450
3737.75 1414
3738.33 1359
3738.90 1246
3739.48 1270
3740.06 1267
3740.63 1235
3741.21 1333
3741.79 1221
3742.36 1210
3742.94 1131
3743.52 1159
3744.10 1133
3744.67 1159
3745.25 1216
3745.83 1177
3746.40 1149
3746.98 1099
3747.56 1169
3748.14 1152
3748.71 1214
3749.29 1129
3749.87 1172
3750.45 1144
3751.03 1163
3751.60 1160
3752.18 1187
3752.76 1132
3753.34 1161
3753.92 1180
3754.49 1150
3755.07 1149
3755.65 1155
3756.23 1171
3756.81 1264
3757.38 1163
3757.96 1148
3758.54 1193
3759.12 1332
3759.70 1288
3760.28 1270
3760.85 1332
3761.43 1309
3762.01 1340
3762.59 1361
3763.17 1346
3763.75 1335
3764.33 1372
3764.91 1291
3765.48 1314
3766.06 1312
3766.64 1294
3767.22 1306
3767.80 1243
3768.38 1184
3768.96 1259
3769.54 1230
3770.12 1253
3770.70 1184
3771.28 1259
3771.85 1308
3772.43 1299
3773.01 1278
3773.59 1238
3774.17 1199
3774.75 1161
3775.33 1225
3775.91 1188
3776.49 1199
3777.07 1246
3777.65 1189
3778.23 1167
3778.81 1181
3779.39 1157
3779.97 1149
3780.55 1223
3781.13 1180
3781.71 1132
3782.29 1074
3782.87 1095
3783.45 1102
3784.03 1063
3784.61 1114
3785.19 1115
3785.77 1155
3786.35 1190
3786.93 1165
3787.51 1149
3788.10 1174
3788.68 1188
3789.26 1155
3789.84 1161
3790.42 1091
3791.00 1129
3791.58 1182
3792.16 1184
3792.74 1195
3793.32 1256
3793.90 1245
3794.48 1223
3795.07 1208
3795.65 1161
3796.23 1162
3796.81 1174
3797.39 1199
3797.97 1193
3798.55 1198
3799.14 1224
3799.72 1189
3800.30 1178
3800.88 1276
3801.46 1261
3802.04 1301
3802.62 1324
3803.21 1326
3803.79 1311
3804.37 1267
3804.95 1257
3805.53 1287
3806.12 1284
3806.70 1327
3807.28 1443
3807.86 1455
3808.44 1483
3809.03 1552
3809.61 1525
3810.19 1482
3810.77 1510
3811.36 1558
3811.94 1490
3812.52 1404
3813.10 1468
3813.69 1460
3814.27 1417
3814.85 1390
3815.43 1435
3816.02 1492
3816.60 1479
3817.18 1357
3817.77 1288
3818.35 1250
3818.93 1297
3819.51 1273
3820.10 1295
3820.68 1283
3821.26 1288
3821.85 1300
3822.43 1338
3823.01 1368
3823.60 1259
3824.18 1300
3824.76 1331
3825.35 1360
3825.93 1260
3826.51 1271
3827.10 1274
3827.68 1261
3828.27 1276
3828.85 1164
3829.43 1166
3830.02 1207
3830.60 1231
3831.18 1340
3831.77 1250
3832.35 1263
3832.94 1221
3833.52 1255
3834.10 1205
3834.69 1282
3835.27 1301
3835.86 1290
3836.44 1275
3837.03 1318
3837.61 1336
3838.19 1299
3838.78 1224
3839.36 1242
3839.95 1298
3840.53 1204
3841.12 1217
3841.70 1227
3842.29 1223
3842.87 1216
3843.46 1273
3844.04 1201
3844.63 1258
3845.21 1286
3845.80 1344
3846.38 1309
3846.97 1317
3847.55 1370
3848.14 1287
3848.72 1251
3849.31 1291
3849.89 1243
3850.48 1261
3851.06 1281
3851.65 1294
3852.23 1242
3852.82 1300
3853.41 1331
3853.99 1302
3854.58 1284
3855.16 1288
3855.75 1209
3856.33 1303
3856.92 1358
3857.51 1439
3858.09 1464
3858.68 1534
3859.26 1734
3859.85 1892
3860.44 2115
3861.02 2309
3861.61 2429
3862.20 2470
3862.78 2433
3863.37 2353
3863.95 2246
3864.54 2121
3865.13 1989
3865.71 1909
3866.30 1770
3866.89 1641
3867.47 1471
3868.06 1433
3868.65 1369
3869.23 1335
3869.82 1282
3870.41 1306
3870.99 1265
3871.58 1285
3872.17 1257
3872.76 1264
3873.34 1246
3873.93 1312
3874.52 1346
3875.10 1346
3875.69 1315
3876.28 1304
3876.87 1303
3877.45 1204
3878.04 1233
3878.63 1285
3879.22 1184
3879.80 1226
3880.39 1189
3880.98 1193
3881.57 1217
3882.15 1155
3882.74 1189
3883.33 1208
3883.92 1189
3884.51 1189
3885.09 1174
3885.68 1224
3886.27 1182
3886.86 1209
3887.45 1261
3888.04 1285
3888.62 1300
3889.21 1358
3889.80 1429
3890.39 1428
3890.98 1442
3891.57 1407
3892.15 1390
3892.74 1339
3893.33 1356
3893.92 1358
3894.51 1336
3895.10 1303
3895.69 1289
3896.28 1324
3896.86 1320
3897.45 1338
3898.04 1306
3898.63 1384
3899.22 1336
3899.81 1269
3900.40 1300
3900.99 1356
3901.58 1323
3902.17 1349
3902.76 1267
3903.34 1249
3903.93 1204
3904.52 1203
3905.11 1191
3905.70 1130
3906.29 1141
3906.88 1220
3907.47 1179
3908.06 1166
3908.65 1215
3909.24 1194
3909.83 1082
3910.42 1102
3911.01 1104
3911.60 1141
3912.19 1088
3912.78 1074
3913.37 1094
3913.96 1131
3914.55 1045
3915.14 1082
3915.73 1094
3916.32 1099
3916.91 1071
3917.50 1081
3918.09 1132
3918.68 1100
3919.28 1134
3919.87 1120
3920.46 1078
3921.05 1109
3921.64 1090
3922.23 1097
3922.82 1109
3923.41 1101
3924.00 1044
3924.59 1078
3925.18 1055
3925.77 1065
3926.37 1044
3926.96 1045
3927.55 1050
3928.14 1042
3928.73 1063
3929.32 1069
3929.91 1073
3930.51 1039
3931.10 1038
3931.69 1031
3932.28 1032
3932.87 1061
3933.46 1034
3934.05 1020
3934.65 993
3935.24 1014
3935.83 1035
3936.42 1072
3937.01 1069
3937.61 1024
3938.20 1095
3938.79 1117
3939.38 1111
3939.97 1082
3940.57 1140
3941.16 1150
3941.75 1131
3942.34 1145
3942.94 1092
3943.53 1051
3944.12 1111
3944.71 1140
3945.31 1112
3945.90 1110
3946.49 1123
3947.08 1092
3947.68 1089
3948.27 1073
3948.86 1090
3949.45 1023
3950.05 1032
3950.64 1072
3951.23 1056
3951.83 1047
3952.42 1049
3953.01 1096
3953.61 1060
3954.20 1059
3954.79 1126
3955.39 1080
3955.98 1052
3956.57 1084
3957.17 1121
3957.76 1147
3958.35 1124
3958.95 1155
3959.54 1147
3960.13 1150
3960.73 1162
3961.32 1125
3961.92 1125
3962.51 1165
3963.10 1163
3963.70 1153
3964.29 1187
3964.88 1192
3965.48 1262
3966.07 1275
3966.67 1218
3967.26 1201
3967.86 1285
3968.45 1324
3969.04 1283
3969.64 1276
3970.23 1298
3970.83 1245
3971.42 1189
3972.02 1103
3972.61 1111
3973.21 1086
3973.80 1111
3974.40 1127
3974.99 1106
3975.58 1150
3976.18 1215
3976.77 1191
3977.37 1235
3977.96 1235
3978.56 1311
3979.15 1264
3979.75 1185
3980.35 1216
3980.94 1204
3981.54 1223
3982.13 1166
3982.73 1242
3983.32 1235
3983.92 1241
3984.51 1263
3985.11 1236
3985.70 1192
3986.30 1192
3986.90 1216
3987.49 1235
3988.09 1242
3988.68 1166
3989.28 1116
3989.87 1092
3990.47 1070
3991.07 1125
3991.66 1139
3992.26 1193
3992.85 1194
3993.45 1108
3994.05 1171
3994.64 1240
3995.24 1211
3995.84 1226
3996.43 1218
3997.03 1276
3997.62 1270
3998.22 1284
3998.82 1230
3999.41 1175
4000.01 1211
4000.61 1242
4001.20 1261
4001.80 1224
4002.40 1209
4003.00 1163
4003.59 1208
4004.19 1180
4004.79 1145
4005.38 1149
4005.98 1134
4006.58 1137
4007.17 1113
4007.77 1092
4008.37 1151
4008.97 1140
4009.56 1129
4010.16 1139
4010.76 1105
4011.36 1115
4011.95 1141
4012.55 1142
4013.15 1155
4013.75 1140
4014.34 1137
4014.94 1126
4015.54 1118
4016.14 1167
4016.74 1267
4017.33 1222
4017.93 1208
4018.53 1229
4019.13 1222
4019.73 1206
4020.32 1190
4020.92 1195
4021.52 1135
4022.12 1212
4022.72 1187
4023.32 1150
4023.91 1161
4024.51 1102
4025.11 1105
4025.71 1180
4026.31 1178
4026.91 1169
4027.51 1200
4028.10 1273
4028.70 1200
4029.30 1233
4029.90 1216
4030.50 1235
4031.10 1203
4031.70 1145
4032.30 1117
4032.90 1161
4033.49 1221
4034.09 1189
4034.69 1157
4035.29 1209
4035.89 1233
4036.49 1132
4037.09 1150
4037.69 1173
4038.29 1081
4038.89 1023
4039.49 1080
4040.09 1024
4040.69 1032
4041.29 1069
4041.89 1116
4042.49 1108
4043.09 1025
4043.69 1045
4044.29 1086
4044.89 1063
4045.49 1066
4046.09 1006
4046.69 1024
4047.29 1032
4047.89 1050
4048.49 1092
4049.09 1091
4049.69 1097
4050.29 1079
4050.89 1098
4051.49 1060
4052.09 1066
4052.69 1073
4053.29 1090
4053.89 1102
4054.49 1096
4055.09 1029
4055.69 1066
4056.30 1003
4056.90 1019
4057.50 1026
4058.10 1010
4058.70 1038
4059.30 1031
4059.90 1042
4060.50 1003
4061.10 1001
4061.71 1050
4062.31 1027
4062.91 1084
4063.51 1075
4064.11 1132
4064.71 1176
4065.31 1186
4065.92 1089
4066.52 1156
4067.12 1174
4067.72 1159
4068.32 1158
4068.92 1122
4069.53 1102
4070.13 1058
4070.73 994
4071.33 1004
4071.93 1018
4072.54 962
4073.14 926
4073.74 1023
4074.34 1068
4074.94 1039
4075.55 1017
4076.15 983
4076.75 927
4077.35 993
4077.96 980
4078.56 940
4079.16 975
4079.76 1006
4080.37 984
4080.97 963
4081.57 975
4082.17 994
4082.78 975
4083.38 973
4083.98 985
4084.59 944
4085.19 959
4085.79 954
4086.39 946
4087.00 994
4087.60 1016
4088.20 1039
4088.81 979
4089.41 1006
4090.01 1052
4090.62 1003
4091.22 1053
4091.82 1042
4092.43 974
4093.03 997
4093.63 998
4094.24 1050
4094.84 1016
4095.45 983
4096.05 970
4096.65 1002
4097.26 1027
4097.86 1074
4098.47 1002
4099.07 962
4099.67 996
4100.28 1021
4100.88 957
4101.49 951
4102.09 1008
4102.69 1056
4103.30 1032
4103.90 977
4104.51 975
4105.11 984
4105.72 1022
4106.32 1081
4106.93 1086
4107.53 1056
4108.13 1016
4108.74 1011
4109.34 1006
4109.95 956
4110.55 969
4111.16 993
4111.76 960
4112.37 948
4112.97 938
4113.58 956
4114.18 1030
4114.79 1033
4115.39 960
4116.00 1025
4116.60 1056
4117.21 999
4117.82 999
4118.42 984
4119.03 1062
4119.63 1035
4120.24 1060
4120.84 1015
4121.45 983
4122.05 1042
4122.66 1046
4123.27 1063
4123.87 1122
4124.48 960
4125.08 976
4125.69 963
4126.30 1003
4126.90 1007
4127.51 986
4128.11 989
4128.72 1006
4129.33 982
4129.93 1045
4130.54 964
4131.15 971
4131.75 1031
4132.36 1073
4132.96 1062
4133.57 1068
4134.18 1074
4134.78 1136
4135.39 1163
4136.00 1085
4136.60 1060
4137.21 1156
4137.82 1129
4138.43 1150
4139.03 1149
4139.64 1190
4140.25 1189
4140.85 1165
4141.46 1182
4142.07 1151
4142.68 1179
4143.28 1241
4143.89 1135
4144.50 1158
4145.10 1137
4145.71 1181
4146.32 1140
4146.93 1109
4147.53 1145
4148.14 1098
4148.75 1077
4149.36 994
4149.97 999
4150.57 1017
4151.18 988
4151.79 962
4152.40 944
4153.00 941
4153.61 1002
4154.22 980
4154.83 961
4155.44 965
4156.05 958
4156.65 993
4157.26 1021
4157.87 1063
4158.48 1014
4159.09 978
4159.70 989
4160.30 1041
4160.91 1029
4161.52 1065
4162.13 1039
4162.74 1099
4163.35 1061
4163.96 1048
4164.56 1013
4165.17 1021
4165.78 982
4166.39 999
4167.00 977
4167.61 1016
4168.22 1086
4168.83 1033
4169.44 1086
4170.05 1105
4170.66 1084
4171.26 1117
4171.87 1172
4172.48 1176
4173.09 1201
4173.70 1202
4174.31 1223
4174.92 1232
4175.53 1171
4176.14 1232
4176.75 1273
4177.36 1197
4177.97 1140
4178.58 1153
4179.19 1159
4179.80 1078
4180.41 1036
4181.02 1097
4181.63 1039
4182.24 1089
4182.85 1097
4183.46 1118
4184.07 1022
4184.68 1056
4185.29 1077
4185.90 1055
4186.51 1023
4187.12 1076
4187.73 1014
4188.34 1006
4188.95 1021
4189.56 1044
4190.18 1029
4190.79 1022
4191.40 1034
4192.01 1089
4192.62 1087
4193.23 1077
4193.84 1141
4194.45 1153
4195.06 1154
4195.67 1098
4196.28 1154
4196.90 1201
4197.51 1135
4198.12 1089
4198.73 1078
4199.34 1083
4199.95 1038
4200.56 1062
4201.18 1073
4201.79 1050
4202.40 999
4203.01 1040
4203.62 1105
4204.23 1099
4204.85 1086
4205.46 1058
4206.07 1040
4206.68 1045
4207.29 1097
4207.90 1040
4208.52 1031
4209.13 1058
4209.74 1064
4210.35 1105
4210.97 1080
4211.58 1124
4212.19 1135
4212.80 1117
4213.41 1093
4214.03 1048
4214.64 1088
4215.25 1069
4215.86 1102
4216.48 1145
4217.09 1123
4217.70 1207
4218.32 1194
4218.93 1207
4219.54 1267
4220.15 1268
4220.77 1275
4221.38 1245
4221.99 1294
4222.61 1333
4223.22 1345
4223.83 1351
4224.44 1361
4225.06 1328
4225.67 1360
4226.28 1424
4226.90 1376
4227.51 1460
4228.13 1446
4228.74 1493
4229.35 1458
4229.97 1410
4230.58 1418
4231.19 1400
4231.81 1281
4232.42 1279
4233.03 1175
4233.65 1158
4234.26 1159
4234.88 1182
4235.49 1178
4236.10 1177
4236.72 1169
4237.33 1178
4237.95 1113
4238.56 1114
4239.17 1073
4239.79 1093
4240.40 1112
4241.02 1146
4241.63 1110
4242.25 1157
4242.86 1150
4243.48 1155
4244.09 1173
4244.71 1083
4245.32 1119
4245.93 1154
4246.55 1222
4247.16 1172
4247.78 1154
4248.39 1179
4249.01 1205
4249.62 1227
4250.24 1199
4250.85 1155
4251.47 1167
4252.08 1154
4252.70 1183
4253.32 1170
4253.93 1149
4254.55 1148
4255.16 1215
4255.78 1174
4256.39 1182
4257.01 1193
4257.62 1199
4258.24 1189
4258.85 1198
4259.47 1184
4260.09 1217
4260.70 1223
4261.32 1267
4261.93 1299
4262.55 1333
4263.17 1368
4263.78 1414
4264.40 1407
4265.01 1306
4265.63 1347
4266.25 1328
4266.86 1366
4267.48 1301
4268.10 1265
4268.71 1268
4269.33 1274
4269.94 1266
4270.56 1328
4271.18 1397
4271.79 1399
4272.41 1453
4273.03 1582
4273.64 1561
4274.26 1629
4274.88 1632
4275.49 1619
4276.11 1636
4276.73 1647
4277.35 1559
4277.96 1613
4278.58 1554
4279.20 1546
4279.81 1417
4280.43 1386
4281.05 1279
4281.67 1209
4282.28 1253
4282.90 1179
4283.52 1202
4284.14 1151
4284.75 1148
4285.37 1205
4285.99 1157
4286.61 1082
4287.22 1088
4287.84 1110
4288.46 1135
4289.08 1126
4289.70 1106
4290.31 1134
4290.93 1121
4291.55 1098
4292.17 1117
4292.79 1171
4293.40 1155
4294.02 1161
4294.64 1163
4295.26 1103
4295.88 1164
4296.50 1113
4297.11 1077
4297.73 1107
4298.35 1101
4298.97 1125
4299.59 1096
4300.21 1151
4300.83 1120
4301.44 1085
4302.06 1125
4302.68 1120
4303.30 1098
4303.92 1184
4304.54 1163
4305.16 1196
4305.78 1143
4306.40 1143
4307.02 1156
4307.63 1154
4308.25 1130
4308.87 1074
4309.49 1110
4310.11 1181
4310.73 1105
4311.35 1124
4311.97 1186
4312.59 1148
4313.21 1141
4313.83 1158
4314.45 1186
4315.07 1159
4315.69 1184
4316.31 1140
4316.93 1137
4317.55 1143
4318.17 1153
4318.79 1158
4319.41 1139
4320.03 1126
4320.65 1130
4321.27 1110
4321.89 1098
4322.51 1166
4323.13 1127
4323.75 1158
4324.37 1222
4324.99 1306
4325.61 1328
4326.23 1358
4326.85 1363
4327.47 1274
4328.09 1368
4328.71 1358
4329.33 1399
4329.96 1463
4330.58 1482
4331.20 1594
4331.82 1675
4332.44 1793
4333.06 1892
4333.68 1871
4334.30 1826
4334.92 1905
4335.54 1874
4336.17 1863
4336.79 1833
4337.41 1854
4338.03 1933
4338.65 1859
4339.27 1774
4339.89 1777
4340.52 1664
4341.14 1692
4341.76 1628
4342.38 1593
4343.00 1605
4343.62 1718
4344.25 1875
4344.87 2099
4345.49 2233
4346.11 2338
4346.73 2575
4347.36 2648
4347.98 2747
4348.60 2607
4349.22 2457
4349.84 2210
4350.47 2145
4351.09 1886
4351.71 1856
4352.33 1795
4352.96 1700
4353.58 1675
4354.20 1614
4354.82 1554
4355.45 1447
4356.07 1450
4356.69 1423
4357.31 1437
4357.94 1486
4358.56 1475
4359.18 1433
4359.81 1398
4360.43 1393
4361.05 1341
4361.68 1367
4362.30 1358
4362.92 1351
4363.55 1281
4364.17 1297
4364.79 1357
4365.42 1339
4366.04 1338
4366.66 1341
4367.29 1262
4367.91 1333
4368.53 1298
4369.16 1228
4369.78 1278
4370.40 1226
4371.03 1210
4371.65 1175
4372.27 1194
4372.90 1160
4373.52 1201
4374.15 1238
4374.77 1181
4375.39 1181
4376.02 1182
4376.64 1216
4377.27 1141
4377.89 1189
4378.52 1203
4379.14 1171
4379.76 1183
4380.39 1241
4381.01 1275
4381.64 1300
4382.26 1279
4382.89 1246
4383.51 1330
4384.14 1259
4384.76 1289
4385.39 1259
4386.01 1260
4386.64 1270
4387.26 1194
4387.89 1254
4388.51 1225
4389.14 1255
4389.76 1210
4390.39 1268
4391.01 1322
4391.64 1302
4392.26 1307
4392.89 1273
4393.51 1275
4394.14 1263
4394.76 1210
4395.39 1179
4396.01 1189
4396.64 1190
4397.26 1164
4397.89 1137
4398.52 1117
4399.14 1108
4399.77 1130
4400.39 1095
4401.02 1071
4401.65 1067
4402.27 1063
4402.90 1101
4403.52 1079
4404.15 1116
4404.78 1111
4405.40 1157
4406.03 1101
4406.65 1100
4407.28 1132
4407.91 1129
4408.53 1095
4409.16 1129
4409.79 1114
4410.41 1074
4411.04 1111
4411.67 1076
4412.29 1085
4412.92 1071
4413.55 1090
4414.17 1115
4414.80 1089
4415.43 1080
4416.05 1102
4416.68 1092
4417.31 1072
4417.94 1077
4418.56 1094
4419.19 1135
4419.82 1063
4420.44 1059
4421.07 1088
4421.70 1004
4422.33 996
4422.95 1049
4423.58 1044
4424.21 997
4424.84 1061
4425.46 982
4426.09 1012
4426.72 1013
4427.35 1019
4427.97 1001
4428.60 1079
4429.23 1028
4429.86 980
4430.49 978
4431.11 1002
4431.74 985
4432.37 1066
4433.00 1091
4433.63 979
4434.26 1007
4434.88 1020
4435.51 1013
4436.14 1015
4436.77 1038
4437.40 1113
4438.03 1090
4438.65 1069
4439.28 1061
4439.91 1053
4440.54 1022
4441.17 1017
4441.80 1046
4442.43 1038
4443.06 1065
4443.68 1028
4444.31 1098
4444.94 1075
4445.57 1049
4446.20 1035
4446.83 1063
4447.46 1102
4448.09 1082
4448.72 1080
4449.35 1108
4449.98 1051
4450.61 1023
4451.24 994
4451.86 1016
4452.49 1046
4453.12 1109
4453.75 1083
4454.38 1070
4455.01 1065
4455.64 1124
4456.27 1154
4456.90 1255
4457.53 1212
4458.16 1119
4458.79 1104
4459.42 1093
4460.05 1056
4460.68 1029
4461.31 1022
4461.94 1004
4462.57 985
4463.20 1037
4463.83 1014
4464.46 988
4465.09 1003
4465.72 977
4466.36 1036
4466.99 1014
4467.62 967
4468.25 997
4468.88 1016
4469.51 1051
4470.14 1023
4470.77 986
4471.40 1025
4472.03 987
4472.66 949
4473.29 976
4473.93 967
4474.56 989
4475.19 1023
4475.82 994
4476.45 1003
4477.08 992
4477.71 994
4478.34 955
4478.98 1028
4479.61 983
4480.24 945
4480.87 983
4481.50 990
4482.13 969
4482.76 1029
4483.40 1050
4484.03 1083
4484.66 1076
4485.29 1049
4485.92 1004
4486.56 1030
4487.19 1070
4487.82 1001
4488.45 1007
4489.08 1034
4489.72 1031
4490.35 1053
4490.98 1115
4491.61 1078
4492.25 1098
4492.88 1057
4493.51 1044
4494.14 1031
4494.78 1067
4495.41 1015
4496.04 1041
4496.67 1082
4497.31 1013
4497.94 1006
4498.57 1042
4499.20 1047
4499.84 1104
4500.47 1175
4501.10 1290
4501.74 1265
4502.37 1339
4503.00 1338
4503.64 1295
4504.27 1252
4504.90 1277
4505.53 1210
4506.17 1212
4506.80 1172
4507.43 1144
4508.07 1147
4508.70 1141
4509.34 1132
4509.97 1119
4510.60 1167
4511.24 1127
4511.87 1123
4512.50 1073
4513.14 1105
4513.77 1121
4514.41 1088
4515.04 1160
4515.67 1112
4516.31 1147
4516.94 1133
4517.58 1053
4518.21 1057
4518.84 1047
4519.48 1099
4520.11 1055
4520.75 1075
4521.38 1107
4522.02 1127
4522.65 1107
4523.28 1087
4523.92 1200
4524.55 1209
4525.19 1165
4525.82 1145
4526.46 1228
4527.09 1288
4527.73 1351
4528.36 1459
4529.00 1568
4529.63 1783
4530.27 1997
4530.90 2228
4531.54 2294
4532.17 2379
4532.81 2444
4533.44 2350
4534.08 2157
4534.71 1884
4535.35 1727
4535.99 1559
4536.62 1473
4537.26 1329
4537.89 1294
4538.53 1170
4539.16 1118
4539.80 1110
4540.43 1127
4541.07 1087
4541.71 1065
4542.34 1075
4542.98 1069
4543.61 1041
4544.25 1008
4544.89 1059
4545.52 1055
4546.16 1010
4546.79 992
4547.43 1038
4548.07 1069
4548.70 981
4549.34 1062
4549.98 1042
4550.61 1007
4551.25 1045
4551.89 981
4552.52 1000
4553.16 991
4553.80 1002
4554.43 1027
4555.07 1043
4555.71 1052
4556.34 1033
4556.98 1007
4557.62 1006
4558.25 1036
4558.89 1046
4559.53 1050
4560.16 1021
4560.80 1047
4561.44 1105
4562.08 1060
4562.71 1086
4563.35 1086
4563.99 1076
4564.63 1086
4565.26 1143
4565.90 1154
4566.54 1172
4567.18 1194
4567.81 1197
4568.45 1234
4569.09 1235
4569.73 1234
4570.36 1281
4571.00 1300
4571.64 1304
4572.28 1246
4572.92 1169
4573.55 1206
4574.19 1195
4574.83 1187
4575.47 1156
4576.11 1158
4576.75 1176
4577.38 1085
4578.02 1064
4578.66 1051
4579.30 1145
4579.94 1067
4580.58 1057
4581.21 1074
4581.85 1062
4582.49 1025
4583.13 1051
4583.77 1041
4584.41 1085
4585.05 1121
4585.69 1135
4586.32 1115
4586.96 1150
4587.60 1152
4588.24 1155
4588.88 1271
4589.52 1216
4590.16 1167
4590.80 1196
4591.44 1274
4592.08 1252
4592.72 1236
4593.36 1342
4594.00 1266
4594.63 1205
4595.27 1141
4595.91 1136
4596.55 1128
4597.19 1056
4597.83 1079
4598.47 1057
4599.11 1083
4599.75 1139
4600.39 1105
4601.03 1092
4601.67 1092
4602.31 1141
4602.95 1048
4603.59 1060
4604.23 1107
4604.87 1069
4605.51 1073
4606.15 1113
4606.79 1078
4607.43 1067
4608.08 1079
4608.72 1043
4609.36 1076
4610.00 1085
4610.64 1050
4611.28 1073
4611.92 1048
4612.56 1035
4613.20 1058
4613.84 1041
4614.48 1055
4615.12 1023
4615.76 977
4616.41 959
4617.05 976
4617.69 999
4618.33 1000
4618.97 969
4619.61 968
4620.25 1034
4620.89 982
4621.54 937
4622.18 963
4622.82 991
4623.46 961
4624.10 954
4624.74 997
4625.38 954
4626.03 963
4626.67 993
4627.31 952
4627.95 960
4628.59 952
4629.24 1000
4629.88 973
4630.52 1026
4631.16 1063
4631.80 1101
4632.45 1052
4633.09 1028
4633.73 1098
4634.37 1104
4635.02 1081
4635.66 1046
4636.30 1036
4636.94 1084
4637.58 1054
4638.23 1118
4638.87 1126
4639.51 1099
4640.16 1108
4640.80 1068
4641.44 1039
4642.08 1048
4642.73 1059
4643.37 1062
4644.01 1099
4644.66 1074
4645.30 998
4645.94 1012
4646.58 987
4647.23 986
4647.87 1020
4648.51 1015
4649.16 1010
4649.80 1030
4650.44 1076
4651.09 1043
4651.73 1019
4652.37 1062
4653.02 1030
4653.66 1055
4654.31 1085
4654.95 1049
4655.59 1044
4656.24 1033
4656.88 971
4657.52 1014
4658.17 956
4658.81 928
4659.46 917
4660.10 941
4660.75 954
4661.39 966
4662.03 948
4662.68 995
4663.32 1005
4663.97 948
4664.61 919
4665.26 951
4665.90 976
4666.54 969
4667.19 898
4667.83 925
4668.48 938
4669.12 953
4669.77 928
4670.41 934
4671.06 918
4671.70 944
4672.35 937
4672.99 944
4673.64 966
4674.28 949
4674.93 975
4675.57 975
4676.22 968
4676.86 980
4677.51 961
4678.15 974
4678.80 999
4679.44 1002
4680.09 943
4680.73 991
4681.38 995
4682.03 983
4682.67 943
4683.32 991
4683.96 992
4684.61 1012
4685.25 964
4685.90 950
4686.55 1003
4687.19 1008
4687.84 1018
4688.48 987
4689.13 1033
4689.78 1044
4690.42 1058
4691.07 1026
4691.72 984
4692.36 1088
4693.01 1045
4693.65 1010
4694.30 1001
4694.95 1017
4695.59 1062
4696.24 1095
4696.89 1098
4697.53 1082
4698.18 1112
4698.83 1108
4699.47 1165
4700.12 1197
4700.77 1227
4701.41 1178
4702.06 1134
4702.71 1111
4703.36 1034
4704.00 1001
4704.65 1046
4705.30 1056
4705.94 1092
4706.59 1113
4707.24 990
4707.89 1052
4708.53 997
4709.18 984
4709.83 962
4710.48 962
4711.12 1046
4711.77 1045
4712.42 1020
4713.07 1009
4713.71 987
4714.36 999
4715.01 1017
4715.66 1034
4716.31 1043
4716.95 1001
4717.60 993
4718.25 998
4718.90 1003
4719.55 968
4720.19 1007
4720.84 1038
4721.49 999
4722.14 952
4722.79 1002
4723.44 1003
4724.08 1005
4724.73 1006
4725.38 1035
4726.03 999
4726.68 1015
4727.33 1024
4727.98 1025
4728.63 1027
4729.27 963
4729.92 978
4730.57 1031
4731.22 1014
4731.87 981
4732.52 968
4733.17 923
4733.82 962
4734.47 959
4735.12 978
4735.77 968
4736.41 940
4737.06 915
4737.71 981
4738.36 1021
4739.01 1004
4739.66 965
4740.31 982
4740.96 1037
4741.61 1031
4742.26 1024
4742.91 990
4743.56 1057
4744.21 1039
4744.86 987
4745.51 962
4746.16 1037
4746.81 1036
4747.46 997
4748.11 1011
4748.76 982
4749.41 1071
4750.06 1110
4750.71 1057
4751.36 1166
4752.01 1130
4752.66 1091
4753.31 1143
4753.96 1141
4754.61 1088
4755.26 1079
4755.92 1071
4756.57 1043
4757.22 1039
4757.87 965
4758.52 1043
4759.17 1045
4759.82 1051
4760.47 1101
4761.12 1106
4761.77 1085
4762.42 1112
4763.08 1070
4763.73 1075
4764.38 1034
4765.03 1109
4765.68 1087
4766.33 1040
4766.98 999
4767.64 1043
4768.29 1081
4768.94 1024
4769.59 1008
4770.24 994
4770.89 1023
4771.54 1036
4772.20 1066
4772.85 1023
4773.50 1019
4774.15 1016
4774.80 1004
4775.46 1022
4776.11 1015
4776.76 975
4777.41 1014
4778.06 1032
4778.72 1056
4779.37 1025
4780.02 1015
4780.67 1094
4781.33 1065
4781.98 1072
4782.63 1068
4783.28 1038
4783.94 1019
4784.59 1057
4785.24 1075
4785.89 1057
4786.55 1054
4787.20 1074
4787.85 1079
4788.51 1108
4789.16 1074
4789.81 1111
4790.46 1157
4791.12 1227
4791.77 1198
4792.42 1222
4793.08 1210
4793.73 1171
4794.38 1122
4795.04 1106
4795.69 1178
4796.34 1132
4797.00 1153
4797.65 1165
4798.30 1191
4798.96 1251
4799.61 1264
4800.27 1316
4800.92 1324
4801.57 1298
4802.23 1308
4802.88 1334
4803.53 1265
4804.19 1229
4804.84 1197
4805.50 1209
4806.15 1211
4806.81 1175
4807.46 1210
4808.11 1202
4808.77 1173
4809.42 1198
4810.08 1165
4810.73 1204
4811.39 1170
4812.04 1144
4812.69 1193
4813.35 1265
4814.00 1219
4814.66 1185
4815.31 1222
4815.97 1177
4816.62 1191
4817.28 1283
4817.93 1267
4818.59 1238
4819.24 1362
4819.90 1374
4820.55 1325
4821.21 1395
4821.86 1415
4822.52 1489
4823.17 1549
4823.83 1488
4824.48 1473
4825.14 1424
4825.79 1416
4826.45 1449
4827.11 1447
4827.76 1435
4828.42 1385
4829.07 1362
4829.73 1369
4830.38 1419
4831.04 1417
4831.70 1428
4832.35 1366
4833.01 1358
4833.66 1474
4834.32 1410
4834.98 1450
4835.63 1565
4836.29 1582
4836.94 1565
4837.60 1557
4838.26 1550
4838.91 1565
4839.57 1592
4840.23 1553
4840.88 1591
4841.54 1614
4842.20 1633
4842.85 1633
4843.51 1592
4844.17 1605
4844.82 1576
4845.48 1593
4846.14 1601
4846.79 1651
4847.45 1715
4848.11 1746
4848.76 1865
4849.42 1964
4850.08 2052
4850.73 2152
4851.39 2159
4852.05 2177
4852.71 2016
4853.36 1857
4854.02 1810
4854.68 1785
4855.34 1789
4855.99 1842
4856.65 1887
4857.31 2043
4857.97 2197
4858.62 2284
4859.28 2181
4859.94 2215
4860.60 2121
4861.25 2003
4861.91 1906
4862.57 1780
4863.23 1720
4863.89 1719
4864.54 1667
4865.20 1669
4865.86 1664
4866.52 1667
4867.18 1659
4867.84 1682
4868.49 1625
4869.15 1634
4869.81 1613
4870.47 1584
4871.13 1535
4871.79 1527
4872.44 1533
4873.10 1585
4873.76 1555
4874.42 1480
4875.08 1481
4875.74 1525
4876.40 1489
4877.06 1543
4877.72 1570
4878.37 1585
4879.03 1618
4879.69 1592
4880.35 1521
4881.01 1528
4881.67 1486
4882.33 1373
4882.99 1404
4883.65 1463
4884.31 1432
4884.97 1438
4885.63 1384
4886.29 1450
4886.95 1415
4887.61 1363
4888.26 1382
4888.92 1432
4889.58 1346
4890.24 1344
4890.90 1394
4891.56 1461
4892.22 1459
4892.88 1444
4893.54 1469
4894.20 1396
4894.86 1359
4895.52 1286
4896.18 1276
4896.84 1331
4897.51 1366
4898.17 1315
4898.83 1346
4899.49 1419
4900.15 1433
4900.81 1397
4901.47 1404
4902.13 1313
4902.79 1292
4903.45 1316
4904.11 1243
4904.77 1214
4905.43 1232
4906.09 1202
4906.75 1190
4907.41 1143
4908.08 1176
4908.74 1172
4909.40 1200
4910.06 1188
4910.72 1154
4911.38 1166
4912.04 1103
4912.70 1175
4913.37 1174
4914.03 1171
4914.69 1105
4915.35 1120
4916.01 1084
4916.67 1011
4917.33 1047
4918.00 1088
4918.66 1062
4919.32 1059
4919.98 1079
4920.64 1064
4921.31 1011
4921.97 1033
4922.63 1059
4923.29 1043
4923.95 1016
4924.62 993
4925.28 1025
4925.94 1027
4926.60 1055
4927.26 1069
4927.93 1086
4928.59 1060
4929.25 1032
4929.91 1036
4930.58 1046
4931.24 1075
4931.90 993
4932.56 1042
4933.23 986
4933.89 979
4934.55 1016
4935.22 1073
4935.88 1023
4936.54 1000
4937.20 1016
4937.87 1012
4938.53 995
4939.19 997
4939.86 1009
4940.52 996
4941.18 983
4941.85 999
4942.51 987
4943.17 1003
4943.84 960
4944.50 1047
4945.16 976
4945.83 980
4946.49 983
4947.15 981
4947.82 995
4948.48 974
4949.15 996
4949.81 991
4950.47 953
4951.14 972
4951.80 980
4952.47 978
4953.13 983
4953.79 953
4954.46 952
4955.12 955
4955.79 946
4956.45 928
4957.11 927
4957.78 1025
4958.44 1056
4959.11 1063
4959.77 1117
4960.44 1101
4961.10 1213
4961.77 1161
4962.43 1138
4963.10 1180
4963.76 1209
4964.42 1173
4965.09 1186
4965.75 1184
4966.42 1131
4967.08 1100
4967.75 1057
4968.41 1024
4969.08 1050
4969.74 955
4970.41 933
4971.08 978
4971.74 936
4972.41 1005
4973.07 954
4973.74 918
4974.40 972
4975.07 1081
4975.73 1104
4976.40 1045
4977.06 1068
4977.73 1091
4978.40 1050
4979.06 999
4979.73 1050
4980.39 1017
4981.06 978
4981.73 984
4982.39 998
4983.06 973
4983.72 962
4984.39 1000
4985.06 974
4985.72 995
4986.39 970
4987.05 992
4987.72 951
4988.39 969
4989.05 912
4989.72 953
4990.39 941
4991.05 929
4991.72 924
4992.39 991
4993.05 987
4993.72 968
4994.39 880
4995.05 882
4995.72 940
4996.39 906
4997.05 913
4997.72 901
4998.39 920
4999.06 919
4999.72 906
5000.39 888
5001.06 899
5001.73 902
5002.39 929
5003.06 860
5003.73 879
5004.39 860
5005.06 883
5005.73 880
5006.40 873
5007.07 861
5007.73 910
5008.40 923
5009.07 927
5009.74 882
5010.40 944
5011.07 949
5011.74 926
5012.41 895
5013.08 964
5013.74 931
5014.41 936
5015.08 909
5015.75 874
5016.42 901
5017.09 893
5017.75 919
5018.42 918
5019.09 950
5019.76 943
5020.43 959
5021.10 1044
5021.76 1019
5022.43 1018
5023.10 1008
5023.77 1011
5024.44 952
5025.11 1022
5025.78 1004
5026.45 973
5027.12 961
5027.78 951
5028.45 910
5029.12 930
5029.79 891
5030.46 881
5031.13 926
5031.80 903
5032.47 905
5033.14 863
5033.81 879
5034.48 918
5035.15 887
5035.82 866
5036.49 900
5037.16 907
5037.83 939
5038.50 870
5039.16 901
5039.83 904
5040.50 928
5041.17 915
5041.84 908
5042.51 900
5043.18 940
5043.85 968
5044.52 916
5045.20 953
5045.87 939
5046.54 933
5047.21 950
5047.88 941
5048.55 937
5049.22 917
5049.89 909
5050.56 904
5051.23 872
5051.90 936
5052.57 945
5053.24 875
5053.91 917
5054.58 897
5055.25 857
5055.92 878
5056.60 914
5057.27 898
5057.94 921
5058.61 907
5059.28 908
5059.95 861
5060.62 925
5061.29 880
5061.96 925
5062.64 940
5063.31 863
5063.98 881
5064.65 895
5065.32 922
5065.99 941
5066.66 947
5067.34 874
5068.01 902
5068.68 880
5069.35 907
5070.02 901
5070.70 840
5071.37 880
5072.04 887
5072.71 934
5073.38 862
5074.06 911
5074.73 944
5075.40 917
5076.07 913
5076.74 921
5077.42 955
5078.09 950
5078.76 1009
5079.43 1028
5080.11 987
5080.78 950
5081.45 981
5082.12 933
5082.80 974
5083.47 926
5084.14 929
5084.82 1006
5085.49 967
5086.16 945
5086.83 962
5087.51 969
5088.18 1000
5088.85 1005
5089.53 977
5090.20 1010
5090.87 1032
5091.55 1044
5092.22 1108
5092.89 1088
5093.57 1054
5094.24 1084
5094.91 1024
5095.59 987
5096.26 964
5096.93 956
5097.61 887
5098.28 995
5098.96 987
5099.63 1003
5100.30 955
5100.98 943
5101.65 957
5102.32 956
5103.00 939
5103.67 960
5104.35 985
5105.02 989
5105.70 999
5106.37 973
5107.04 983
5107.72 979
5108.39 888
5109.07 898
5109.74 971
5110.42 975
5111.09 970
5111.77 998
5112.44 949
5113.11 940
5113.79 975
5114.46 946
5115.14 979
5115.81 997
5116.49 1039
5117.16 1084
5117.84 1101
5118.51 1125
5119.19 1176
5119.86 1193
5120.54 1206
5121.21 1197
5121.89 1111
5122.57 1107
5123.24 1018
5123.92 1038
5124.59 1032
5125.27 1007
5125.94 1014
5126.62 1003
5127.29 987
5127.97 986
5128.64 917
5129.32 951
5130.00 945
5130.67 954
5131.35 1032
5132.02 993
5132.70 963
5133.38 996
5134.05 959
5134.73 1006
5135.40 957
5136.08 923
5136.76 906
5137.43 953
5138.11 946
5138.79 948
5139.46 959
5140.14 936
5140.82 972
5141.49 962
5142.17 962
5142.85 945
5143.52 887
5144.20 926
5144.88 903
5145.55 930
5146.23 890
5146.91 924
5147.58 877
5148.26 883
5148.94 881
5149.61 904
5150.29 896
5150.97 878
5151.65 904
5152.32 922
5153.00 850
5153.68 899
5154.36 899
5155.03 863
5155.71 860
5156.39 924
5157.07 902
5157.74 903
5158.42 932
5159.10 934
5159.78 905
5160.45 883
5161.13 892
5161.81 963
5162.49 954
5163.17 891
5163.84 905
5164.52 891
5165.20 970
5165.88 938
5166.56 989
5167.24 1010
5167.91 919
5168.59 919
5169.27 938
5169.95 923
5170.63 901
5171.31 872
5171.98 833
5172.66 845
5173.34 862
5174.02 858
5174.70 888
5175.38 891
5176.06 908
5176.74 895
5177.41 902
5178.09 899
5178.77 903
5179.45 925
5180.13 931
5180.81 916
5181.49 894
5182.17 896
5182.85 909
5183.53 892
5184.21 911
5184.89 907
5185.57 837
5186.24 871
5186.92 833
5187.60 816
5188.28 863
5188.96 830
5189.64 836
5190.32 827
5191.00 822
5191.68 879
5192.36 857
5193.04 881
5193.72 826
5194.40 820
5195.08 861
5195.76 864
5196.44 837
5197.12 859
5197.80 871
5198.48 856
5199.16 794
5199.84 852
5200.52 906
5201.21 889
5201.89 854
5202.57 848
5203.25 881
5203.93 883
5204.61 864
5205.29 860
5205.97 914
5206.65 896
5207.33 858
5208.01 929
5208.69 907
5209.37 926
5210.06 924
5210.74 932
5211.42 985
5212.10 953
5212.78 979
5213.46 980
5214.14 940
5214.82 982
5215.51 983
5216.19 1034
5216.87 985
5217.55 926
5218.23 929
5218.91 986
5219.60 959
5220.28 912
5220.96 971
5221.64 1001
5222.32 979
5223.00 986
5223.69 953
5224.37 945
5225.05 991
5225.73 988
5226.41 927
5227.10 906
5227.78 951
5228.46 941
5229.14 888
5229.83 883
5230.51 885
5231.19 951
5231.87 939
5232.56 976
5233.24 910
5233.92 934
5234.60 932
5235.29 924
5235.97 943
5236.65 957
5237.34 953
5238.02 953
5238.70 939
5239.38 945
5240.07 948
5240.75 955
5241.43 996
5242.12 1019
5242.80 1013
5243.48 994
5244.17 926
5244.85 884
5245.53 925
5246.22 927
5246.90 921
5247.58 890
5248.27 928
5248.95 912
5249.63 921
5250.32 949
5251.00 952
5251.69 1029
5252.37 1034
5253.05 940
5253.74 948
5254.42 942
5255.11 928
5255.79 998
5256.47 939
5257.16 909
5257.84 904
5258.53 920
5259.21 906
5259.89 916
5260.58 892
5261.26 899
5261.95 941
5262.63 1040
5263.32 950
5264.00 959
5264.69 1001
5265.37 942
5266.06 1022
5266.74 1014
5267.43 998
5268.11 1009
5268.79 983
5269.48 921
5270.16 946
5270.85 962
5271.53 959
5272.22 963
5272.91 916
5273.59 935
5274.28 944
5274.96 917
5275.65 900
5276.33 906
5277.02 896
5277.70 894
5278.39 958
5279.07 946
5279.76 961
5280.45 980
5281.13 1010
5281.82 978
5282.50 1001
5283.19 973
5283.87 928
5284.56 969
5285.25 984
5285.93 955
5286.62 978
5287.30 951
5287.99 933
5288.68 852
5289.36 896
5290.05 970
5290.74 927
5291.42 951
5292.11 924
5292.79 889
5293.48 970
5294.17 984
5294.85 955
5295.54 905
5296.23 922
5296.91 971
5297.60 980
5298.29 1019
5298.98 1084
5299.66 1022
5300.35 1005
5301.04 1032
5301.72 1098
5302.41 1123
5303.10 1072
5303.78 1117
5304.47 1159
5305.16 1220
5305.85 1157
5306.53 1221
5307.22 1178
5307.91 1127
5308.60 1116
5309.28 1168
5309.97 1133
5310.66 1150
5311.35 1183
5312.03 1206
5312.72 1330
5313.41 1245
5314.10 1219
5314.79 1200
5315.47 1212
5316.16 1215
5316.85 1227
5317.54 1266
5318.23 1203
5318.91 1200
5319.60 1241
5320.29 1221
5320.98 1193
5321.67 1176
5322.36 1110
5323.04 1127
5323.73 1103
5324.42 1069
5325.11 990
5325.80 957
5326.49 965
5327.18 968
5327.86 974
5328.55 1002
5329.24 1009
5329.93 939
5330.62 950
5331.31 948
5332.00 921
5332.69 938
5333.38 933
5334.06 950
5334.75 956
5335.44 930
5336.13 930
5336.82 969
5337.51 952
5338.20 962
5338.89 977
5339.58 1010
5340.27 987
5340.96 974
5341.65 979
5342.34 981
5343.03 986
5343.72 1014
5344.41 1012
5345.10 1065
5345.79 1046
5346.48 1107
5347.17 1171
5347.86 1191
5348.55 1195
5349.24 1326
5349.93 1357
5350.62 1344
5351.31 1345
5352.00 1343
5352.69 1280
5353.38 1273
5354.07 1250
5354.76 1166
5355.45 1131
5356.14 1018
5356.83 986
5357.52 1027
5358.21 1011
5358.90 962
5359.59 975
5360.29 988
5360.98 1044
5361.67 1023
5362.36 1031
5363.05 1033
5363.74 1014
5364.43 1040
5365.12 988
5365.81 949
5366.50 970
5367.20 973
5367.89 936
5368.58 967
5369.27 917
5369.96 900
5370.65 848
5371.34 909
5372.04 880
5372.73 895
5373.42 921
5374.11 949
5374.80 969
5375.49 896
5376.19 933
5376.88 928
5377.57 916
5378.26 975
5378.95 947
5379.65 928
5380.34 972
5381.03 924
5381.72 920
5382.42 928
5383.11 951
5383.80 920
5384.49 940
5385.19 937
5385.88 993
5386.57 949
5387.26 949
5387.96 966
5388.65 960
5389.34 1006
5390.03 1047
5390.73 1008
5391.42 965
5392.11 988
5392.80 939
5393.50 954
5394.19 976
5394.88 991
5395.58 1024
5396.27 963
5396.96 1019
5397.66 939
5398.35 968
5399.04 946
5399.74 919
5400.43 959
5401.12 902
5401.82 947
5402.51 947
5403.20 931
5403.90 949
5404.59 957
5405.29 952
5405.98 967
5406.67 914
5407.37 918
5408.06 980
5408.75 971
5409.45 918
5410.14 961
5410.84 947
5411.53 945
5412.23 947
5412.92 952
5413.61 968
5414.31 978
5415.00 966
5415.70 903
5416.39 946
5417.09 992
5417.78 1007
5418.47 1004
5419.17 951
5419.86 951
5420.56 1019
5421.25 926
5421.95 1024
5422.64 981
5423.34 973
5424.03 980
5424.73 1010
5425.42 975
5426.12 985
5426.81 946
5427.51 964
5428.20 956
5428.90 1002
5429.59 1025
5430.29 1053
5430.99 1024
5431.68 1031
5432.38 1002
5433.07 999
5433.77 954
5434.46 987
5435.16 1019
5435.85 990
5436.55 1001
5437.25 1001
5437.94 1097
5438.64 1100
5439.33 1101
5440.03 1018
5440.73 974
5441.42 957
5442.12 1011
5442.81 1044
5443.51 1063
5444.21 1123
5444.90 1154
5445.60 1218
5446.29 1349
5446.99 1347
5447.69 1355
5448.38 1398
5449.08 1404
5449.78 1371
5450.47 1301
5451.17 1230
5451.87 1248
5452.56 1287
5453.26 1189
5453.96 1162
5454.65 1165
5455.35 1130
5456.05 1167
5456.75 1180
5457.44 1137
5458.14 1147
5458.84 1152
5459.53 1183
5460.23 1141
5460.93 1146
5461.63 1167
5462.32 1178
5463.02 1181
5463.72 1179
5464.42 1227
5465.11 1197
5465.81 1212
5466.51 1197
5467.21 1161
5467.90 1189
5468.60 1218
5469.30 1190
5470.00 1223
5470.70 1247
5471.39 1264
5472.09 1263
5472.79 1279
5473.49 1337
5474.19 1331
5474.88 1301
5475.58 1281
5476.28 1356
5476.98 1340
5477.68 1415
5478.38 1552
5479.07 1692
5479.77 1875
5480.47 1905
5481.17 2086
5481.87 1995
5482.57 1998
5483.27 1835
5483.96 1785
5484.66 1685
5485.36 1630
5486.06 1586
5486.76 1523
5487.46 1509
5488.16 1487
5488.86 1452
5489.56 1479
5490.26 1457
5490.96 1523
5491.65 1505
5492.35 1555
5493.05 1619
5493.75 1646
5494.45 1574
5495.15 1646
5495.85 1629
5496.55 1624
5497.25 1612
5497.95 1737
5498.65 1962
5499.35 2228
5500.05 2523
5500.75 2751
5501.45 3002
5502.15 2970
5502.85 2706
5503.55 2529
5504.25 2237
5504.95 1962
5505.65 1775
5506.35 1605
5507.05 1534
5507.75 1546
5508.45 1466
5509.15 1389
5509.85 1367
5510.55 1374
5511.25 1361
5511.95 1349
5512.65 1287
5513.35 1351
5514.05 1392
5514.76 1388
5515.46 1386
5516.16 1396
5516.86 1427
5517.56 1402
5518.26 1390
5518.96 1390
5519.66 1384
5520.36 1385
5521.06 1417
5521.77 1339
5522.47 1282
5523.17 1227
5523.87 1226
5524.57 1190
5525.27 1158
5525.97 1159
5526.67 1123
5527.38 1163
5528.08 1182
5528.78 1148
5529.48 1150
5530.18 1127
5530.88 1140
5531.59 1169
5532.29 1153
5532.99 1123
5533.69 1106
5534.39 1165
5535.10 1123
5535.80 1141
5536.50 1117
5537.20 1164
5537.90 1164
5538.61 1132
5539.31 1131
5540.01 1157
5540.71 1119
5541.42 1149
5542.12 1070
5542.82 1094
5543.52 1103
5544.23 1099
5544.93 1084
5545.63 1082
5546.33 1086
5547.04 1104
5547.74 1092
5548.44 1121
5549.15 1103
5549.85 1084
5550.55 1108
5551.26 1092
5551.96 1040
5552.66 1063
5553.36 1064
5554.07 1074
5554.77 1035
5555.47 1022
5556.18 1053
5556.88 1054
5557.58 992
5558.29 977
5558.99 1020
5559.70 1072
5560.40 1071
5561.10 1011
5561.81 1057
5562.51 1076
5563.21 1119
5563.92 1103
5564.62 1120
5565.33 1125
5566.03 1107
5566.73 1095
5567.44 1131
5568.14 1082
5568.85 1016
5569.55 999
5570.25 978
5570.96 1006
5571.66 1020
5572.37 1006
5573.07 1038
5573.78 1028
5574.48 1049
5575.19 1042
5575.89 1030
5576.59 1054
5577.30 1032
5578.00 987
5578.71 990
5579.41 999
5580.12 989
5580.82 990
5581.53 977
5582.23 980
5582.94 944
5583.64 933
5584.35 939
5585.05 950
5585.76 928
5586.46 952
5587.17 975
5587.88 957
5588.58 995
5589.29 991
5589.99 1004
5590.70 996
5591.40 990
5592.11 975
5592.81 942
5593.52 964
5594.23 950
5594.93 934
5595.64 961
5596.34 943
5597.05 955
5597.76 962
5598.46 942
5599.17 904
5599.87 931
5600.58 954
5601.29 978
5601.99 961
5602.70 966
5603.41 1005
5604.11 994
5604.82 960
5605.52 898
5606.23 930
5606.94 939
5607.64 925
5608.35 981
5609.06 956
5609.76 959
5610.47 878
5611.18 922
5611.88 908
5612.59 955
5613.30 938
5614.01 992
5614.71 999
5615.42 985
5616.13 977
5616.83 951
5617.54 1019
5618.25 931
5618.96 935
5619.66 987
5620.37 994
5621.08 1008
5621.79 996
5622.49 1009
5623.20 962
5623.91 955
5624.62 965
5625.32 973
5626.03 974
5626.74 1044
5627.45 978
5628.16 969
5628.86 1014
5629.57 1001
5630.28 1019
5630.99 986
5631.70 1054
5632.40 1000
5633.11 1036
5633.82 1043
5634.53 1048
5635.24 1087
5635.95 1084
5636.65 1062
5637.36 1087
5638.07 1050
5638.78 1109
5639.49 1183
5640.20 1153
5640.91 1110
5641.61 1114
5642.32 1124
5643.03 1148
5643.74 1067
5644.45 1056
5645.16 1062
5645.87 1099
5646.58 1100
5647.29 1021
5648.00 1036
5648.70 1067
5649.41 1039
5650.12 1001
5650.83 1035
5651.54 1053
5652.25 1059
5652.96 1038
5653.67 976
5654.38 1022
5655.09 1077
5655.80 1037
5656.51 1052
5657.22 1110
5657.93 1093
5658.64 1113
5659.35 1163
5660.06 1123
5660.77 1131
5661.48 1114
5662.19 1050
5662.90 1095
5663.61 1078
5664.32 1077
5665.03 1050
5665.74 1006
5666.45 1040
5667.16 1030
5667.87 1016
5668.58 1050
5669.29 1085
5670.00 1123
5670.71 1160
5671.42 1212
5672.13 1169
5672.84 1191
5673.56 1094
5674.27 1109
5674.98 1027
5675.69 1039
5676.40 1047
5677.11 969
5677.82 1009
5678.53 1029
5679.24 1059
5679.95 1062
5680.67 1084
5681.38 1081
5682.09 1019
5682.80 1082
5683.51 1095
5684.22 1100
5684.93 1073
5685.65 1017
5686.36 1018
5687.07 1017
5687.78 984
5688.49 1015
5689.20 1051
5689.92 983
5690.63 986
5691.34 986
5692.05 983
5692.76 1065
5693.47 988
5694.19 1014
5694.90 980
5695.61 936
5696.32 950
5697.04 967
5697.75 982
5698.46 980
5699.17 973
5699.89 1027
5700.60 991
5701.31 986
5702.02 997
5702.74 994
5703.45 1002
5704.16 996
5704.87 1007
5705.59 1010
5706.30 1031
5707.01 966
5707.72 996
5708.44 938
5709.15 978
5709.86 965
5710.58 976
5711.29 941
5712.00 908
5712.72 975
5713.43 980
5714.14 974
5714.86 975
5715.57 961
5716.28 989
5717.00 985
5717.71 975
5718.42 977
5719.14 1012
5719.85 1004
5720.56 957
5721.28 960
5721.99 985
5722.71 985
5723.42 1025
5724.13 1013
5724.85 1007
5725.56 1069
5726.28 1062
5726.99 1065
5727.70 1126
5728.42 1148
5729.13 1167
5729.85 1145
5730.56 1150
5731.28 1059
5731.99 1104
5732.70 1078
5733.42 1042
5734.13 1047
5734.85 1029
5735.56 1009
5736.28 1031
5736.99 1024
5737.71 1022
5738.42 1092
5739.14 1003
5739.85 1019
5740.57 986
5741.28 1004
5742.00 993
5742.71 972
5743.43 1039
5744.14 997
5744.86 984
5745.57 1039
5746.29 1057
5747.00 1031
5747.72 1066
5748.43 1004
5749.15 992
5749.87 1050
5750.58 1031
5751.30 1127
5752.01 1129
5752.73 1120
5753.44 1193
5754.16 1206
5754.88 1184
5755.59 1248
5756.31 1312
5757.02 1295
5757.74 1251
5758.46 1259
5759.17 1232
5759.89 1261
5760.60 1206
5761.32 1235
5762.04 1235
5762.75 1215
5763.47 1210
5764.19 1212
5764.90 1238
5765.62 1272
5766.34 1297
5767.05 1355
5767.77 1434
5768.49 1629
5769.20 1871
5769.92 1959
5770.64 2144
5771.35 2242
5772.07 2177
5772.79 1953
5773.50 1867
5774.22 1729
5774.94 1553
5775.65 1392
5776.37 1339
5777.09 1295
5777.81 1393
5778.52 1298
5779.24 1320
5779.96 1336
5780.68 1312
5781.39 1340
5782.11 1297
5782.83 1373
5783.55 1409
5784.26 1377
5784.98 1336
5785.70 1385
5786.42 1362
5787.14 1379
5787.85 1328
5788.57 1263
5789.29 1265
5790.01 1315
5790.73 1301
5791.44 1272
5792.16 1219
5792.88 1232
5793.60 1223
5794.32 1222
5795.03 1210
5795.75 1201
5796.47 1189
5797.19 1235
5797.91 1248
5798.63 1201
5799.35 1290
5800.06 1340
5800.78 1334
5801.50 1341
5802.22 1327
5802.94 1328
5803.66 1280
5804.38 1225
5805.10 1216
5805.82 1185
5806.53 1174
5807.25 1175
5807.97 1171
5808.69 1176
5809.41 1129
5810.13 1184
5810.85 1185
5811.57 1162
5812.29 1153
5813.01 1121
5813.73 1177
5814.45 1131
5815.17 1095
5815.89 1117
5816.61 1104
5817.33 1086
5818.05 1107
5818.77 1075
5819.49 1129
5820.20 1167
5820.92 1115
5821.64 1094
5822.36 1109
5823.09 1102
5823.81 1041
5824.53 1065
5825.25 1115
5825.97 1038
5826.69 1076
5827.41 1100
5828.13 1061
5828.85 1055
5829.57 1091
5830.29 1097
5831.01 1058
5831.73 1048
5832.45 1071
5833.17 1088
5833.89 1051
5834.61 1098
5835.33 1096
5836.05 1108
5836.78 1067
5837.50 1065
5838.22 1039
5838.94 1036
5839.66 1070
5840.38 1084
5841.10 1083
5841.82 1050
5842.54 1068
5843.27 1063
5843.99 1022
5844.71 1018
5845.43 1033
5846.15 1032
5846.87 1047
5847.59 1069
5848.32 1073
5849.04 1062
5849.76 1073
5850.48 1114
5851.20 1053
5851.93 1076
5852.65 1083
5853.37 1094
5854.09 1102
5854.81 1088
5855.54 1130
5856.26 1075
5856.98 1068
5857.70 1074
5858.42 1049
5859.15 1108
5859.87 1089
5860.59 1076
5861.31 1108
5862.04 1071
5862.76 1131
5863.48 1086
5864.20 1063
5864.93 1149
5865.65 1119
5866.37 1098
5867.10 1053
5867.82 1050
5868.54 1118
5869.26 1063
5869.99 1069
5870.71 1114
5871.43 1126
5872.16 1097
5872.88 1081
5873.60 1074
5874.33 1047
5875.05 1066
5875.77 1079
5876.50 1124
5877.22 1098
5877.94 1131
5878.67 1128
5879.39 1138
5880.11 1176
5880.84 1198
5881.56 1208
5882.28 1184
5883.01 1172
5883.73 1207
5884.46 1189
5885.18 1171
5885.90 1161
5886.63 1161
5887.35 1227
5888.08 1213
5888.80 1144
5889.52 1132
5890.25 1189
5890.97 1141
5891.70 1162
5892.42 1181
5893.15 1194
5893.87 1238
5894.59 1204
5895.32 1200
5896.04 1188
5896.77 1169
5897.49 1186
5898.22 1180
5898.94 1219
5899.67 1217
5900.39 1238
5901.12 1245
5901.84 1252
5902.57 1228
5903.29 1253
5904.02 1240
5904.74 1218
5905.47 1289
5906.19 1323
5906.92 1269
5907.64 1343
5908.37 1344
5909.09 1355
5909.82 1345
5910.55 1274
5911.27 1291
5912.00 1352
5912.72 1346
5913.45 1405
5914.17 1359
5914.90 1296
5915.63 1398
5916.35 1377
5917.08 1384
5917.80 1397
5918.53 1400
5919.25 1432
5919.98 1422
5920.71 1432
5921.43 1457
5922.16 1444
5922.89 1490
5923.61 1496
5924.34 1532
5925.06 1560
5925.79 1539
5926.52 1579
5927.24 1556
5927.97 1607
5928.70 1630
5929.42 1634
5930.15 1670
5930.88 1682
5931.60 1682
5932.33 1709
5933.06 1684
5933.78 1745
5934.51 1734
5935.24 1760
5935.97 1793
5936.69 1818
5937.42 1874
5938.15 1881
5938.87 1964
5939.60 1991
5940.33 2030
5941.06 2054
5941.78 1962
5942.51 2040
5943.24 2127
5943.97 2113
5944.69 2192
5945.42 2185
5946.15 2164
5946.88 2281
5947.60 2292
5948.33 2372
5949.06 2446
5949.79 2563
5950.52 2717
5951.24 2810
5951.97 2967
5952.70 3170
5953.43 3320
5954.16 3416
5954.88 3292
5955.61 3207
5956.34 3116
5957.07 3022
5957.80 2943
5958.53 2838
5959.25 2761
5959.98 2789
5960.71 2799
5961.44 2811
5962.17 2911
5962.90 2943
5963.63 2963
5964.36 3026
5965.08 3191
5965.81 3428
5966.54 3601
5967.27 3762
5968.00 3802
5968.73 3797
5969.46 3821
5970.19 3706
5970.92 3665
5971.65 3627
5972.37 3477
5973.10 3421
5973.83 3366
5974.56 3414
5975.29 3224
5976.02 3247
5976.75 3300
5977.48 3278
5978.21 3414
5978.94 3517
5979.67 3549
5980.40 3710
5981.13 3732
5981.86 3770
5982.59 3789
5983.32 3776
5984.05 3953
5984.78 3943
5985.51 3940
5986.24 3923
5986.97 3953
5987.70 3870
5988.43 3832
5989.16 3858
5989.89 3916
5990.62 3979
5991.35 3979
5992.08 3931
5992.81 4034
5993.54 4195
5994.27 4146
5995.00 4206
5995.74 4295
5996.47 4321
5997.20 4333
5997.93 4411
5998.66 4487
5999.39 4426
6000.12 4481
6000.85 4379
6001.58 4254
6002.31 4253
6003.04 4227
6003.78 4139
6004.51 4009
6005.24 4012
6005.97 4011
6006.70 4089
6007.43 4127
6008.16 4408
6008.90 4610
6009.63 5298
6010.36 6284
6011.09 7353
6011.82 8819
6012.55 10096
6013.29 11261
6014.02 11976
6014.75 12250
6015.48 12339
6016.21 11492
6016.95 10655
6017.68 9452
6018.41 8262
6019.14 7103
6019.87 6234
6020.61 5366
6021.34 4803
6022.07 4409
6022.80 3952
6023.54 3649
6024.27 3505
6025.00 3422
6025.73 3301
6026.47 3244
6027.20 3212
6027.93 3205
6028.66 3268
6029.40 3365
6030.13 3334
6030.86 3289
6031.59 3170
6032.33 3085
6033.06 3023
6033.79 2882
6034.53 2844
6035.26 2742
6035.99 2687
6036.73 2776
6037.46 2798
6038.19 2793
6038.93 2810
6039.66 2873
6040.39 2942
6041.13 2957
6041.86 2998
6042.59 3013
6043.33 3018
6044.06 3044
6044.79 3085
6045.53 3003
6046.26 3009
6047.00 3167
6047.73 3155
6048.46 3112
6049.20 3201
6049.93 3385
6050.67 3573
6051.40 3689
6052.13 3881
6052.87 4129
6053.60 4223
6054.34 4192
6055.07 3961
6055.81 3892
6056.54 3693
6057.27 3509
6058.01 3390
6058.74 3313
6059.48 3226
6060.21 3126
6060.95 3129
6061.68 2985
6062.42 2959
6063.15 2957
6063.89 2912
6064.62 2898
6065.36 2934
6066.09 2854
6066.83 2886
6067.56 2721
6068.30 2777
6069.03 2770
6069.77 2669
6070.50 2670
6071.24 2625
6071.97 2607
6072.71 2560
6073.44 2615
6074.18 2521
6074.91 2507
6075.65 2506
6076.39 2560
6077.12 2542
6077.86 2561
6078.59 2480
6079.33 2415
6080.06 2416
6080.80 2329
6081.54 2286
6082.27 2257
6083.01 2278
6083.74 2299
6084.48 2310
6085.22 2228
6085.95 2202
6086.69 2162
6087.42 2181
6088.16 2288
6088.90 2288
6089.63 2322
6090.37 2289
6091.11 2314
6091.84 2243
6092.58 2221
6093.32 2291
6094.05 2247
6094.79 2231
6095.53 2149
6096.26 2128
6097.00 2190
6097.74 2177
6098.47 2141
6099.21 2139
6099.95 2124
6100.69 2142
6101.42 2117
6102.16 2042
6102.90 2091
6103.63 2162
6104.37 2106
6105.11 2095
6105.85 2024
6106.58 2051
6107.32 2077
6108.06 2110
6108.80 2070
6109.53 2079
6110.27 2117
6111.01 2056
6111.75 2075
6112.49 2100
6113.22 2131
6113.96 2144
6114.70 2130
6115.44 2206
6116.17 2172
6116.91 2214
6117.65 2271
6118.39 2278
6119.13 2250
6119.87 2256
6120.60 2233
6121.34 2270
6122.08 2267
6122.82 2192
6123.56 2272
6124.30 2347
6125.03 2333
6125.77 2322
6126.51 2294
6127.25 2333
6127.99 2369
6128.73 2401
6129.47 2340
6130.21 2305
6130.94 2311
6131.68 2365
6132.42 2390
6133.16 2398
6133.90 2444
6134.64 2457
6135.38 2472
6136.12 2580
6136.86 2660
6137.60 2723
6138.34 2865
6139.08 2881
6139.81 2896
6140.55 3017
6141.29 3043
6142.03 3002
6142.77 3031
6143.51 3021
6144.25 2995
6144.99 2993
6145.73 2904
6146.47 2927
6147.21 2922
6147.95 2833
6148.69 2836
6149.43 2914
6150.17 2894
6150.91 2903
6151.65 2857
6152.39 2867
6153.13 2958
6153.87 2964
6154.61 2957
6155.35 2986
6156.09 3086
6156.83 3088
6157.58 3146
6158.32 3182
6159.06 3278
6159.80 3235
6160.54 3180
6161.28 3311
6162.02 3400
6162.76 3594
6163.50 3645
6164.24 3751
6164.98 3919
6165.72 4148
6166.46 4325
6167.21 4343
6167.95 4366
6168.69 4488
6169.43 4517
6170.17 4420
6170.91 4329
6171.65 4171
6172.39 4128
6173.14 4016
6173.88 3996
6174.62 4039
6175.36 4017
6176.10 4127
6176.84 4136
6177.59 4341
6178.33 4590
6179.07 5018
6179.81 5697
6180.55 6474
6181.30 7591
6182.04 8631
6182.78 9537
6183.52 10030
6184.26 10130
6185.01 9804
6185.75 9285
6186.49 8530
6187.23 7678
6187.97 6841
6188.72 6181
6189.46 5597
6190.20 5233
6190.94 4894
6191.69 4734
6192.43 4547
6193.17 4439
6193.92 4338
6194.66 4337
6195.40 4345
6196.14 4170
6196.89 4141
6197.63 4131
6198.37 4100
6199.12 4056
6199.86 4044
6200.60 4001
6201.34 4044
6202.09 3980
6202.83 4061
6203.57 4301
6204.32 4607
6205.06 5182
6205.80 6297
6206.55 7706
6207.29 9440
6208.03 11082
6208.78 12645
6209.52 13682
6210.27 13900
6211.01 13500
6211.75 12847
6212.50 11398
6213.24 9853
6213.98 8423
6214.73 7228
6215.47 6050
6216.22 5275
6216.96 4718
6217.71 4220
6218.45 3963
6219.19 3632
6219.94 3552
6220.68 3537
6221.43 3416
6222.17 3387
6222.92 3321
6223.66 3255
6224.40 3190
6225.15 3105
6225.89 2946
6226.64 2833
6227.38 2825
6228.13 2620
6228.87 2595
6229.62 2508
6230.36 2471
6231.11 2441
6231.85 2489
6232.60 2540
6233.34 2457
6234.09 2418
6234.83 2438
6235.58 2463
6236.32 2560
6237.07 2530
6237.81 2567
6238.56 2703
6239.30 2780
6240.05 2871
6240.80 2907
6241.54 2944
6242.29 2930
6243.03 2863
6243.78 2932
6244.52 2901
6245.27 3019
6246.02 3063
6246.76 3175
6247.51 3170
6248.25 3239
6249.00 3214
6249.75 3155
6250.49 3058
6251.24 3007
6251.98 2861
6252.73 2824
6253.48 2678
6254.22 2657
6254.97 2624
6255.72 2487
6256.46 2492
6257.21 2513
6257.95 2530
6258.70 2543
6259.45 2499
6260.19 2495
6260.94 2521
6261.69 2449
6262.43 2424
6263.18 2391
6263.93 2299
6264.68 2315
6265.42 2248
6266.17 2265
6266.92 2260
6267.66 2219
6268.41 2200
6269.16 2191
6269.91 2160
6270.65 2203
6271.40 2200
6272.15 2209
6272.89 2215
6273.64 2157
6274.39 2216
6275.14 2225
6275.88 2194
6276.63 2205
6277.38 2246
6278.13 2250
6278.88 2249
6279.62 2223
6280.37 2176
6281.12 2194
6281.87 2127
6282.62 2009
6283.36 2060
6284.11 2004
6284.86 1918
6285.61 1929
6286.36 1894
6287.10 1949
6287.85 1906
6288.60 1845
6289.35 1855
6290.10 1855
6290.85 1894
6291.59 1933
6292.34 1948
6293.09 1859
6293.84 1876
6294.59 1818
6295.34 1875
6296.09 1853
6296.84 1891
6297.58 1845
6298.33 1824
6299.08 1777
6299.83 1752
6300.58 1736
6301.33 1722
6302.08 1730
6302.83 1728
6303.58 1716
6304.33 1709
6305.08 1669
6305.83 1746
6306.58 1676
6307.32 1631
6308.07 1690
6308.82 1737
6309.57 1675
6310.32 1771
6311.07 1808
6311.82 1751
6312.57 1730
6313.32 1753
6314.07 1696
6314.82 1702
6315.57 1737
6316.32 1761
6317.07 1745
6317.82 1690
6318.57 1641
6319.32 1677
6320.07 1738
6320.82 1697
6321.57 1638
6322.32 1678
6323.07 1677
6323.82 1684
6324.58 1586
6325.33 1626
6326.08 1601
6326.83 1600
6327.58 1642
6328.33 1607
6329.08 1542
6329.83 1635
6330.58 1552
6331.33 1612
6332.08 1498
6332.83 1511
6333.58 1523
6334.34 1568
6335.09 1575
6335.84 1540
6336.59 1535
6337.34 1529
6338.09 1548
6338.84 1528
6339.59 1546
6340.35 1546
6341.10 1509
6341.85 1532
6342.60 1569
6343.35 1589
6344.10 1535
6344.86 1521
6345.61 1564
6346.36 1606
6347.11 1582
6347.86 1568
6348.62 1606
6349.37 1667
6350.12 1676
6350.87 1717
6351.62 1739
6352.38 1761
6353.13 1817
6353.88 1870
6354.63 1842
6355.38 1837
6356.14 1878
6356.89 1821
6357.64 1680
6358.39 1727
6359.15 1712
6359.90 1671
6360.65 1647
6361.40 1640
6362.16 1611
6362.91 1630
6363.66 1633
6364.42 1725
6365.17 1737
6365.92 1695
6366.67 1782
6367.43 1821
6368.18 1867
6368.93 1878
6369.69 1866
6370.44 1842
6371.19 1772
6371.95 1699
6372.70 1694
6373.45 1697
6374.21 1694
6374.96 1670
6375.71 1623
6376.47 1605
6377.22 1606
6377.98 1614
6378.73 1587
6379.48 1662
6380.24 1630
6380.99 1665
6381.74 1685
6382.50 1668
6383.25 1658
6384.01 1656
6384.76 1625
6385.51 1626
6386.27 1622
6387.02 1596
6387.78 1570
6388.53 1508
6389.29 1522
6390.04 1542
6390.79 1518
6391.55 1588
6392.30 1616
6393.06 1571
6393.81 1534
6394.57 1557
6395.32 1528
6396.08 1569
6396.83 1589
6397.59 1547
6398.34 1531
6399.10 1507
6399.85 1513
6400.61 1562
6401.36 1546
6402.12 1509
6402.87 1547
6403.63 1581
6404.38 1547
6405.14 1564
6405.89 1573
6406.65 1587
6407.40 1657
6408.16 1620
6408.91 1587
6409.67 1688
6410.43 1630
6411.18 1643
6411.94 1580
6412.69 1592
6413.45 1656
6414.20 1553
6414.96 1603
6415.72 1661
6416.47 1660
6417.23 1758
6417.98 1703
6418.74 1692
6419.50 1664
6420.25 1674
6421.01 1616
6421.77 1662
6422.52 1623
6423.28 1647
6424.03 1635
6424.79 1631
6425.55 1612
6426.30 1646
6427.06 1675
6427.82 1654
6428.57 1583
6429.33 1580
6430.09 1642
6430.84 1700
6431.60 1678
6432.36 1650
6433.11 1677
6433.87 1698
6434.63 1736
6435.39 1789
6436.14 1810
6436.90 1809
6437.66 1780
6438.41 1802
6439.17 1766
6439.93 1839
6440.69 1882
6441.44 1817
6442.20 1816
6442.96 1881
6443.72 1909
6444.47 1903
6445.23 1918
6445.99 1939
6446.75 1926
6447.50 1932
6448.26 1917
6449.02 1989
6449.78 1968
6450.54 1989
6451.29 1975
6452.05 1998
6452.81 2041
6453.57 1975
6454.33 1989
6455.08 2030
6455.84 2011
6456.60 2058
6457.36 2141
6458.12 2057
6458.88 2006
6459.64 2072
6460.39 2059
6461.15 2091
6461.91 2205
6462.67 2267
6463.43 2270
6464.19 2318
6464.95 2387
6465.70 2456
6466.46 2423
6467.22 2442
6467.98 2433
6468.74 2463
6469.50 2469
6470.26 2453
6471.02 2445
6471.78 2466
6472.54 2496
6473.30 2541
6474.05 2582
6474.81 2559
6475.57 2573
6476.33 2586
6477.09 2617
6477.85 2673
6478.61 2703
6479.37 2805
6480.13 2853
6480.89 2867
6481.65 2884
6482.41 2945
6483.17 3030
6483.93 3071
6484.69 3127
6485.45 3011
6486.21 3096
6486.97 3236
6487.73 3122
6488.49 3146
6489.25 3196
6490.01 3340
6490.77 3445
6491.53 3530
6492.29 3579
6493.05 3644
6493.81 3711
6494.57 3704
6495.33 3697
6496.10 3737
6496.86 3743
6497.62 3676
6498.38 3581
6499.14 3609
6499.90 3662
6500.66 3572
6501.42 3724
6502.18 3833
6502.94 3995
6503.70 4229
6504.47 4746
6505.23 5855
6505.99 7081
6506.75 8946
6507.51 11012
6508.27 12560
6509.03 13667
6509.79 13869
6510.56 13231
6511.32 12073
6512.08 10814
6512.84 9409
6513.60 8092
6514.36 7020
6515.13 6075
6515.89 5425
6516.65 4829
6517.41 4527
6518.17 4278
6518.94 4080
6519.70 4019
6520.46 4073
6521.22 4113
6521.98 4035
6522.75 4046
6523.51 4171
6524.27 4365
6525.03 4542
6525.79 4806
6526.56 5109
6527.32 5529
6528.08 5677
6528.84 5873
6529.61 5639
6530.37 5556
6531.13 5440
6531.90 5216
6532.66 5105
6533.42 5363
6534.18 5750
6534.95 6341
6535.71 7205
6536.47 7664
6537.24 7749
6538.00 7671
6538.76 7307
6539.53 6833
6540.29 6290
6541.05 5554
6541.82 5058
6542.58 4587
6543.34 4322
6544.11 4168
6544.87 4113
6545.63 4089
6546.40 4123
6547.16 4222
6547.92 4205
6548.69 4140
6549.45 4082
6550.21 3865
6550.98 3682
6551.74 3606
6552.51 3601
6553.27 3582
6554.03 3474
6554.80 3496
6555.56 3402
6556.33 3339
6557.09 3321
6557.85 3324
6558.62 3392
6559.38 3393
6560.15 3447
6560.91 3514
6561.68 3501
6562.44 3557
6563.21 3497
6563.97 3567
6564.74 3517
6565.50 3513
6566.26 3637
6567.03 3677
6567.79 3653
6568.56 3624
6569.32 3578
6570.09 3609
6570.85 3586
6571.62 3614
6572.38 3710
6573.15 3755
6573.91 3795
6574.68 3789
6575.44 3796
6576.21 3836
6576.98 3769
6577.74 3749
6578.51 3677
6579.27 3685
6580.04 3618
6580.80 3622
6581.57 3701
6582.33 3750
6583.10 3765
6583.87 3752
6584.63 3830
6585.40 3835
6586.16 3780
6586.93 3702
6587.70 3562
6588.46 3630
6589.23 3643
6589.99 3579
6590.76 3649
6591.53 3633
6592.29 3778
6593.06 3887
6593.82 4114
6594.59 4181
6595.36 4307
6596.12 4373
6596.89 4344
6597.66 4171
6598.42 4117
6599.19 4047
6599.96 3875
6600.72 3683
6601.49 3533
6602.26 3354
6603.02 3281
6603.79 3235
6604.56 3170
6605.33 3140
6606.09 3051
6606.86 3138
6607.63 3097
6608.39 3071
6609.16 3087
6609.93 3060
6610.70 3099
6611.46 3093
6612.23 3079
6613.00 3076
6613.77 3055
6614.53 3099
6615.30 2991
6616.07 2953
6616.84 3009
6617.60 3111
6618.37 3057
6619.14 3074
6619.91 3158
6620.68 3255
6621.44 3357
6622.21 3436
6622.98 3497
6623.75 3546
6624.52 3529
6625.28 3458
6626.05 3485
6626.82 3304
6627.59 3221
6628.36 3153
6629.13 3114
6629.89 2990
6630.66 2966
6631.43 3107
6632.20 3247
6632.97 3375
6633.74 3433
6634.51 3509
6635.27 3748
6636.04 3777
6636.81 3775
6637.58 3781
6638.35 3789
6639.12 3791
6639.89 3868
6640.66 4025
6641.43 4153
6642.19 4232
6642.96 4214
6643.73 4156
6644.50 3928
6645.27 3797
6646.04 3560
6646.81 3339
6647.58 3131
6648.35 2994
6649.12 2838
6649.89 2774
6650.66 2719
6651.43 2627
6652.20 2572
6652.97 2582
6653.74 2527
6654.51 2581
6655.28 2522
6656.05 2508
6656.82 2514
6657.59 2507
6658.36 2566
6659.13 2503
6659.90 2413
6660.67 2414
6661.44 2451
6662.21 2489
6662.98 2377
6663.75 2412
6664.52 2457
6665.29 2447
6666.06 2357
6666.83 2359
6667.60 2433
6668.37 2429
6669.14 2510
6669.91 2564
6670.68 2606
6671.46 2632
6672.23 2660
6673.00 2687
6673.77 2712
6674.54 2662
6675.31 2610
6676.08 2653
6676.85 2612
6677.62 2619
6678.40 2614
6679.17 2579
6679.94 2655
6680.71 2713
6681.48 2725
6682.25 2716
6683.02 2797
6683.80 2812
6684.57 3010
6685.34 3087
6686.11 3122
6686.88 3108
6687.65 3039
6688.43 2974
6689.20 2861
6689.97 2777
6690.74 2540
6691.51 2449
6692.29 2455
6693.06 2339
6693.83 2316
6694.60 2310
6695.37 2206
6696.15 2144
6696.92 2195
6697.69 2187
6698.46 2174
6699.24 2159
6700.01 2207
6700.78 2182
6701.55 2160
6702.33 2148
6703.10 2170
6703.87 2161
6704.64 2096
6705.42 2120
6706.19 2019
6706.96 2024
6707.74 2009
6708.51 1993
6709.28 2054
6710.06 1940
6710.83 1929
6711.60 2030
6712.37 1965
6713.15 1973
6713.92 1924
6714.69 1918
6715.47 1968
6716.24 1954
6717.01 1869
6717.79 1890
6718.56 1829
6719.34 1869
6720.11 1806
6720.88 1848
6721.66 1932
6722.43 1847
6723.20 1792
6723.98 1812
6724.75 1880
6725.53 1836
6726.30 1851
6727.07 1836
6727.85 1782
6728.62 1788
6729.40 1818
6730.17 1789
6730.95 1759
6731.72 1841
6732.49 1814
6733.27 1815
6734.04 1828
6734.82 1898
6735.59 1818
6736.37 1840
6737.14 1835
6737.92 1866
6738.69 1861
6739.47 1852
6740.24 1891
6741.01 1918
6741.79 1918
6742.56 1868
6743.34 1888
6744.11 1844
6744.89 1872
6745.67 1945
6746.44 1860
6747.22 1885
6747.99 1957
6748.77 1929
6749.54 1978
6750.32 1981
6751.09 2071
6751.87 2210
6752.64 2316
6753.42 2336
6754.19 2387
6754.97 2374
6755.75 2357
6756.52 2284
6757.30 2159
6758.07 2031
6758.85 2090
6759.63 2047
6760.40 2051
6761.18 2062
6761.95 2035
6762.73 1993
6763.51 1976
6764.28 1952
6765.06 1908
6765.83 1899
6766.61 1929
6767.39 1931
6768.16 1883
6768.94 1911
6769.72 1942
6770.49 1905
6771.27 1881
6772.05 1843
6772.82 1860
6773.60 1882
6774.38 1856
6775.15 1806
6775.93 1759
6776.71 1786
6777.48 1772
6778.26 1756
6779.04 1747
6779.82 1786
6780.59 1731
6781.37 1789
6782.15 1825
6782.92 1768
6783.70 1771
6784.48 1708
6785.26 1761
6786.03 1747
6786.81 1769
6787.59 1766
6788.37 1747
6789.14 1690
6789.92 1618
6790.70 1674
6791.48 1654
6792.25 1653
6793.03 1626
6793.81 1571
6794.59 1571
6795.37 1607
6796.14 1577
6796.92 1560
6797.70 1625
6798.48 1638
6799.26 1650
6800.04 1587
6800.81 1579
6801.59 1602
6802.37 1583
6803.15 1623
6803.93 1617
6804.71 1582
6805.48 1648
6806.26 1667
6807.04 1650
6807.82 1627
6808.60 1639
6809.38 1586
6810.16 1654
6810.94 1642
6811.71 1614
6812.49 1603
6813.27 1605
6814.05 1583
6814.83 1605
6815.61 1602
6816.39 1587
6817.17 1586
6817.95 1622
6818.73 1671
6819.51 1633
6820.29 1615
6821.07 1680
6821.84 1608
6822.62 1632
6823.40 1606
6824.18 1632
6824.96 1610
6825.74 1634
6826.52 1598
6827.30 1594
6828.08 1582
6828.86 1557
6829.64 1575
6830.42 1581
6831.20 1610
6831.98 1633
6832.76 1589
6833.54 1646
6834.32 1628
6835.10 1683
6835.88 1869
6836.66 1998
6837.44 2171
6838.22 2339
6839.01 2460
6839.79 2534
6840.57 2591
6841.35 2522
6842.13 2444
6842.91 2316
6843.69 2168
6844.47 2038
6845.25 1973
6846.03 1906
6846.81 1990
6847.59 2045
6848.37 2177
6849.16 2341
6849.94 2551
6850.72 2768
6851.50 2943
6852.28 2969
6853.06 2867
6853.84 2708
6854.62 2605
6855.41 2480
6856.19 2312
6856.97 2151
6857.75 2007
6858.53 1976
6859.31 1928
6860.10 1953
6860.88 1881
6861.66 1930
6862.44 1830
6863.22 1831
6864.00 1823
6864.79 1820
6865.57 1845
6866.35 1768
6867.13 1870
6867.91 1835
6868.70 1922
6869.48 1930
6870.26 1892
6871.04 1831
6871.83 1824
6872.61 1888
6873.39 1920
6874.17 2036
6874.96 1972
6875.74 2063
6876.52 2085
6877.30 2156
6878.09 2222
6878.87 2291
6879.65 2406
6880.43 2470
6881.22 2630
6882.00 2786
6882.78 2948
6883.57 3022
6884.35 2917
6885.13 2848
6885.92 2802
6886.70 2904
6887.48 3034
6888.27 3218
6889.05 3257
6889.83 3322
6890.62 3398
6891.40 3221
6892.18 3027
6892.97 2859
6893.75 2637
6894.53 2499
6895.32 2502
6896.10 2378
6896.88 2365
6897.67 2345
6898.45 2335
6899.24 2335
6900.02 2359
6900.80 2372
6901.59 2362
6902.37 2309
6903.16 2337
6903.94 2325
6904.73 2292
6905.51 2349
6906.29 2288
6907.08 2249
6907.86 2296
6908.65 2265
6909.43 2231
6910.22 2201
6911.00 2280
6911.79 2224
6912.57 2155
6913.35 2174
6914.14 2142
6914.92 2159
6915.71 2148
6916.49 2145
6917.28 2130
6918.06 2239
6918.85 2187
6919.63 2188
6920.42 2181
6921.20 2260
6921.99 2229
6922.78 2197
6923.56 2286
6924.35 2286
6925.13 2307
6925.92 2354
6926.70 2399
6927.49 2419
6928.27 2385
6929.06 2403
6929.84 2430
6930.63 2428
6931.42 2428
6932.20 2388
6932.99 2366
6933.77 2438
6934.56 2427
6935.35 2466
6936.13 2395
6936.92 2478
6937.70 2561
6938.49 2667
6939.28 2790
6940.06 2910
6940.85 2985
6941.63 3155
6942.42 3303
6943.21 3390
6943.99 3388
6944.78 3415
6945.57 3529
6946.35 3520
6947.14 3531
6947.93 3509
6948.71 3556
6949.50 3619
6950.29 3505
6951.07 3468
6951.86 3424
6952.65 3301
6953.44 3231
6954.22 3227
6955.01 3206
6955.80 3131
6956.58 3098
6957.37 3182
6958.16 3117
6958.95 3127
6959.73 3067
6960.52 3089
6961.31 3142
6962.09 3184
6962.88 3296
6963.67 3344
6964.46 3492
6965.25 3524
6966.03 3691
6966.82 3818
6967.61 3974
6968.40 4104
6969.18 4193
6969.97 4388
6970.76 4468
6971.55 4525
6972.34 4395
6973.12 4510
6973.91 4301
6974.70 4242
6975.49 4346
6976.28 4281
6977.07 4400
6977.85 4461
6978.64 4699
6979.43 4755
6980.22 5114
6981.01 5769
6981.80 6425
6982.59 7786
6983.37 9495
6984.16 11509
6984.95 13425
6985.74 14827
6986.53 15544
6987.32 15657
6988.11 14813
6988.90 13607
6989.69 11860
6990.47 10363
6991.26 8664
6992.05 7283
6992.84 6194
6993.63 5260
6994.42 4521
6995.21 4198
6996.00 3753
6996.79 3466
6997.58 3247
6998.37 3085
6999.16 2999
6999.95 2952
7000.74 2885
7001.53 2823
7002.32 2754
7003.11 2675
7003.90 2693
7004.69 2628
7005.48 2490
7006.27 2547
7007.06 2405
7007.85 2390
7008.64 2409
7009.43 2414
7010.22 2496
7011.01 2610
7011.80 2628
7012.59 2737
7013.38 2833
7014.17 2838
7014.96 2849
7015.75 2811
7016.54 2802
7017.33 2704
7018.12 2778
7018.91 2698
7019.70 2725
7020.49 2779
7021.28 2842
7022.07 2960
7022.87 3054
7023.66 3163
7024.45 3218
7025.24 3318
7026.03 3285
7026.82 3221
7027.61 3194
7028.40 3144
7029.19 2964
7029.99 2904
7030.78 2781
7031.57 2720
7032.36 2670
7033.15 2607
7033.94 2498
7034.74 2513
7035.53 2538
7036.32 2607
7037.11 2625
7037.90 2681
7038.69 2631
7039.49 2558
7040.28 2630
7041.07 2571
7041.86 2558
7042.65 2554
7043.45 2587
7044.24 2451
7045.03 2451
7045.82 2488
7046.61 2554
7047.41 2601
7048.20 2705
7048.99 2717
7049.78 2850
7050.58 2969
7051.37 2986
7052.16 2981
7052.95 2965
7053.75 2857
7054.54 2639
7055.33 2563
7056.13 2533
7056.92 2462
7057.71 2453
7058.50 2496
7059.30 2435
7060.09 2501
7060.88 2493
7061.68 2433
7062.47 2386
7063.26 2368
7064.06 2316
7064.85 2293
7065.64 2261
7066.44 2271
7067.23 2248
7068.02 2199
7068.82 2108
7069.61 2077
7070.40 2118
7071.20 2112
7071.99 1997
7072.78 1952
7073.58 1940
7074.37 1977
7075.17 1954
7075.96 1858
7076.75 1873
7077.55 1824
7078.34 1862
7079.14 1864
7079.93 1849
7080.72 1819
7081.52 1794
7082.31 1790
7083.11 1781
7083.90 1813
7084.70 1831
7085.49 1848
7086.28 1894
7087.08 1901
7087.87 1960
7088.67 1995
7089.46 2034
7090.26 1980
7091.05 1909
7091.85 1828
7092.64 1777
7093.44 1744
7094.23 1725
7095.03 1626
7095.82 1624
7096.62 1557
7097.41 1558
7098.21 1539
7099.00 1551
7099.80 1517
7100.59 1531
7101.39 1538
7102.18 1528
7102.98 1510
7103.77 1514
7104.57 1443
7105.37 1433
7106.16 1451
7106.96 1425
7107.75 1476
7108.55 1452
7109.34 1417
7110.14 1357
7110.94 1379
7111.73 1390
7112.53 1403
7113.32 1449
7114.12 1417
7114.92 1369
7115.71 1341
7116.51 1360
7117.30 1379
7118.10 1341
7118.90 1354
7119.69 1402
7120.49 1351
7121.29 1326
7122.08 1341
7122.88 1341
7123.68 1356
7124.47 1344
7125.27 1376
7126.07 1370
7126.86 1386
7127.66 1435
7128.46 1415
7129.25 1427
7130.05 1450
7130.85 1453
7131.64 1439
7132.44 1416
7133.24 1388
7134.04 1400
7134.83 1361
7135.63 1385
7136.43 1375
7137.23 1341
7138.02 1319
7138.82 1281
7139.62 1257
7140.42 1233
7141.21 1291
7142.01 1264
7142.81 1275
7143.61 1290
7144.40 1202
7145.20 1278
7146.00 1250
7146.80 1208
7147.59 1196
7148.39 1224
7149.19 1217
7149.99 1203
7150.79 1204
7151.59 1217
7152.38 1215
7153.18 1217
7153.98 1245
7154.78 1219
7155.58 1227
7156.38 1287
7157.17 1263
7157.97 1255
7158.77 1218
7159.57 1208
7160.37 1205
7161.17 1190
7161.97 1221
7162.76 1200
7163.56 1236
7164.36 1137
7165.16 1155
7165.96 1177
7166.76 1160
7167.56 1206
7168.36 1206
7169.16 1179
7169.96 1190
7170.75 1173
7171.55 1137
7172.35 1156
7173.15 1141
7173.95 1106
7174.75 1137
7175.55 1093
7176.35 1094
7177.15 1077
7177.95 1109
7178.75 1069
7179.55 1124
7180.35 1117
7181.15 1111
7181.95 1154
7182.75 1171
7183.55 1123
7184.35 1144
7185.15 1159
7185.95 1133
7186.75 1069
7187.55 1086
7188.35 1133
7189.15 1079
7189.95 1121
7190.75 1066
7191.55 1120
7192.35 1057
7193.15 1049
7193.95 1074
7194.75 1080
7195.55 1063
7196.35 1042
7197.15 1086
7197.95 1060
7198.76 1125
7199.56 1080
7200.36 1084
7201.16 1097
7201.96 1102
7202.76 1095
7203.56 1094
7204.36 1037
7205.16 1036
7205.96 1085
7206.77 1070
7207.57 1054
7208.37 1103
7209.17 1091
7209.97 1092
7210.77 1110
7211.57 1104
7212.38 1101
7213.18 1120
7213.98 1142
7214.78 1143
7215.58 1062
7216.38 1104
7217.19 1110
7217.99 1112
7218.79 1134
7219.59 1145
7220.39 1124
7221.20 1155
7222.00 1105
7222.80 1150
7223.60 1147
7224.40 1101
7225.21 1079
7226.01 1135
7226.81 1110
7227.61 1145
7228.42 1189
7229.22 1190
7230.02 1166
7230.82 1130
7231.63 1158
7232.43 1163
7233.23 1218
7234.03 1238
7234.84 1335
7235.64 1333
7236.44 1348
7237.25 1406
7238.05 1459
7238.85 1426
7239.65 1390
7240.46 1432
7241.26 1318
7242.06 1268
7242.87 1208
7243.67 1197
7244.47 1215
7245.28 1219
7246.08 1191
7246.88 1221
7247.69 1206
7248.49 1236
7249.30 1176
7250.10 1193
7250.90 1172
7251.71 1187
7252.51 1179
7253.31 1171
7254.12 1173
7254.92 1195
7255.73 1175
7256.53 1212
7257.33 1186
7258.14 1235
7258.94 1192
7259.75 1207
7260.55 1223
7261.35 1195
7262.16 1181
7262.96 1272
7263.77 1247
7264.57 1224
7265.38 1260
7266.18 1260
7266.99 1298
7267.79 1294
7268.59 1273
7269.40 1280
7270.20 1255
7271.01 1256
7271.81 1328
7272.62 1281
7273.42 1283
7274.23 1319
7275.03 1310
7275.84 1264
7276.64 1248
7277.45 1293
7278.25 1343
7279.06 1324
7279.86 1411
7280.67 1463
7281.48 1497
7282.28 1640
7283.09 1812
7283.89 1859
7284.70 1969
7285.50 2069
7286.31 2031
7287.11 2051
7287.92 1947
7288.73 1802
7289.53 1721
7290.34 1589
7291.14 1482
7291.95 1409
7292.76 1392
7293.56 1409
7294.37 1383
7295.17 1354
7295.98 1385
7296.79 1422
7297.59 1368
7298.40 1417
7299.21 1426
7300.01 1382
7300.82 1415
7301.62 1447
7302.43 1492
7303.24 1528
7304.04 1501
7304.85 1506
7305.66 1555
7306.46 1519
7307.27 1552
7308.08 1511
7308.89 1611
7309.69 1644
7310.50 1692
7311.31 1669
7312.11 1729
7312.92 1775
7313.73 1739
7314.53 1764
7315.34 1818
7316.15 1898
7316.96 2028
7317.76 2230
7318.57 2507
7319.38 2556
7320.19 2669
7320.99 2685
7321.80 2638
7322.61 2500
7323.42 2400
7324.22 2214
7325.03 2135
7325.84 2048
7326.65 1965
7327.46 1836
7328.26 1706
7329.07 1645
7329.88 1626
7330.69 1566
7331.50 1558
7332.30 1585
7333.11 1593
7333.92 1561
7334.73 1607
7335.54 1532
7336.35 1576
7337.15 1723
7337.96 1769
7338.77 1759
7339.58 1818
7340.39 1912
7341.20 1923
7342.01 1802
7342.82 1770
7343.62 1717
7344.43 1710
7345.24 1664
7346.05 1667
7346.86 1578
7347.67 1561
7348.48 1445
7349.29 1460
7350.10 1447
7350.91 1466
7351.71 1447
7352.52 1416
7353.33 1360
7354.14 1364
7354.95 1381
7355.76 1458
7356.57 1455
7357.38 1405
7358.19 1458
7359.00 1506
7359.81 1553
7360.62 1564
7361.43 1556
7362.24 1566
7363.05 1544
7363.86 1585
7364.67 1543
7365.48 1556
7366.29 1457
7367.10 1411
7367.91 1419
7368.72 1413
7369.53 1414
7370.34 1399
7371.15 1384
7371.96 1377
7372.77 1351
7373.58 1330
7374.39 1363
7375.20 1334
7376.01 1357
7376.82 1380
7377.63 1394
7378.45 1408
7379.26 1447
7380.07 1516
7380.88 1613
7381.69 1637
7382.50 1681
7383.31 1604
7384.12 1580
7384.93 1515
7385.74 1517
7386.56 1446
7387.37 1370
7388.18 1329
7388.99 1287
7389.80 1293
7390.61 1270
7391.42 1254
7392.24 1216
7393.05 1254
7393.86 1223
7394.67 1214
7395.48 1228
7396.29 1242
7397.10 1233
7397.92 1248
7398.73 1259
7399.54 1274
7400.35 1254
7401.16 1239
7401.98 1266
7402.79 1238
7403.60 1206
7404.41 1228
7405.23 1202
7406.04 1155
7406.85 1167
7407.66 1189
7408.47 1172
7409.29 1134
7410.10 1142
7410.91 1161
7411.72 1095
7412.54 1116
7413.35 1123
7414.16 1061
7414.98 1086
7415.79 1047
7416.60 1040
7417.41 1063
7418.23 1041
7419.04 1032
7419.85 1039
7420.67 1008
7421.48 1061
7422.29 1083
7423.11 1084
7423.92 1050
7424.73 981
7425.54 1002
7426.36 993
7427.17 978
7427.99 991
7428.80 977
7429.61 983
7430.43 1008
7431.24 1053
7432.05 1046
7432.87 1009
7433.68 959
7434.49 977
7435.31 1034
7436.12 1018
7436.94 1048
7437.75 1026
7438.56 1038
7439.38 1033
7440.19 1065
7441.01 1015
7441.82 991
7442.64 983
7443.45 977
7444.26 991
7445.08 965
7445.89 951
7446.71 962
7447.52 993
7448.34 980
7449.15 999
7449.97 1008
7450.78 999
7451.59 980
7452.41 1016
7453.22 979
7454.04 949
7454.85 909
7455.67 955
7456.48 956
7457.30 967
7458.11 974
7458.93 964
7459.74 950
7460.56 985
7461.38 1014
7462.19 970
7463.01 1007
7463.82 996
7464.64 984
7465.45 944
7466.27 946
7467.08 919
7467.90 928
7468.72 960
7469.53 919
7470.35 954
7471.16 981
7471.98 980
7472.79 974
7473.61 1018
7474.43 1012
7475.24 996
7476.06 981
7476.87 1012
7477.69 1023
7478.51 1028
7479.32 1015
7480.14 979
7480.96 997
7481.77 998
7482.59 978
7483.41 970
7484.22 1018
7485.04 997
7485.85 976
7486.67 943
7487.49 965
7488.31 986
7489.12 951
7489.94 967
7490.76 963
7491.57 936
7492.39 959
7493.21 943
7494.02 952
7494.84 997
7495.66 987
7496.48 939
7497.29 942
7498.11 976
7498.93 924
7499.74 984
7500.56 986
7501.38 937
7502.20 942
7503.01 962
7503.83 1007
7504.65 973
7505.47 943
7506.29 967
7507.10 961
7507.92 967
7508.74 963
7509.56 940
7510.37 968
7511.19 948
7512.01 952
7512.83 947
7513.65 952
7514.47 965
7515.28 990
7516.10 1005
7516.92 988
7517.74 931
7518.56 962
7519.38 956
7520.19 968
7521.01 944
7521.83 946
7522.65 971
7523.47 957
7524.29 972
7525.11 972
7525.92 981
7526.74 998
7527.56 990
7528.38 979
7529.20 972
7530.02 989
7530.84 1006
7531.66 1048
7532.48 991
7533.30 974
7534.12 1017
7534.93 1037
7535.75 995
7536.57 988
7537.39 1018
7538.21 1015
7539.03 972
7539.85 1026
7540.67 969
7541.49 994
7542.31 1017
7543.13 1006
7543.95 1004
7544.77 1012
7545.59 1031
7546.41 1058
7547.23 1033
7548.05 1067
7548.87 1051
7549.69 1037
7550.51 1063
7551.33 1048
7552.15 1047
7552.97 1040
7553.79 1026
7554.61 1083
7555.43 1066
7556.25 1031
7557.07 1045
7557.89 1025
7558.71 1036
7559.53 1068
7560.36 1105
7561.18 1064
7562.00 1093
7562.82 1143
7563.64 1085
7564.46 1081
7565.28 1077
7566.10 1098
7566.92 1078
7567.74 1091
7568.56 1086
7569.39 1071
7570.21 1057
7571.03 1064
7571.85 1097
7572.67 1137
7573.49 1112
7574.31 1121
7575.14 1128
7575.96 1116
7576.78 1127
7577.60 1124
7578.42 1142
7579.24 1131
7580.06 1139
7580.89 1128
7581.71 1166
7582.53 1180
7583.35 1170
7584.17 1177
7585.00 1162
7585.82 1225
7586.64 1275
7587.46 1260
7588.29 1245
7589.11 1233
7589.93 1245
7590.75 1286
7591.57 1264
7592.40 1262
7593.22 1261
7594.04 1334
7594.86 1378
7595.69 1335
7596.51 1290
7597.33 1357
7598.15 1320
7598.98 1321
7599.80 1343
7600.62 1387
7601.45 1408
7602.27 1476
7603.09 1470
7603.92 1537
7604.74 1532
7605.56 1523
7606.38 1538
7607.21 1564
7608.03 1564
7608.85 1502
7609.68 1517
7610.50 1460
7611.32 1425
7612.15 1461
7612.97 1419
7613.80 1449
7614.62 1404
7615.44 1473
7616.27 1570
7617.09 1672
7617.91 1738
7618.74 1781
7619.56 1749
7620.39 1762
7621.21 1772
7622.03 1728
7622.86 1672
7623.68 1649
7624.51 1645
7625.33 1564
7626.15 1546
7626.98 1561
7627.80 1596
7628.63 1641
7629.45 1629
7630.28 1700
7631.10 1738
7631.93 1701
7632.75 1677
7633.58 1747
7634.40 1704
7635.22 1651
7636.05 1605
7636.87 1459
7637.70 1460
7638.52 1427
7639.35 1432
7640.17 1375
7641.00 1369
7641.82 1361
7642.65 1341
7643.47 1349
7644.30 1379
7645.13 1399
7645.95 1387
7646.78 1471
7647.60 1408
7648.43 1425
7649.25 1413
7650.08 1417
7650.90 1355
7651.73 1431
7652.55 1354
7653.38 1386
7654.21 1343
7655.03 1256
7655.86 1263
7656.68 1234
7657.51 1215
7658.34 1248
7659.16 1141
7659.99 1127
7660.81 1145
7661.64 1176
7662.47 1187
7663.29 1130
7664.12 1108
7664.95 1176
7665.77 1160
7666.60 1161
7667.42 1109
7668.25 1075
7669.08 1100
7669.90 1137
7670.73 1141
7671.56 1086
7672.38 1110
7673.21 1114
7674.04 1084
7674.87 1142
7675.69 1072
7676.52 1100
7677.35 1174
7678.17 1098
7679.00 1118
7679.83 1145
7680.65 1128
7681.48 1104
7682.31 1164
7683.14 1181
7683.96 1188
7684.79 1268
7685.62 1273
7686.45 1276
7687.27 1256
7688.10 1244
7688.93 1206
7689.76 1201
7690.58 1197
7691.41 1140
7692.24 1138
7693.07 1173
7693.90 1192
7694.72 1127
7695.55 1177
7696.38 1151
7697.21 1168
7698.04 1229
7698.86 1270
7699.69 1298
7700.52 1262
7701.35 1238
7702.18 1199
7703.01 1165
7703.83 1134
7704.66 1158
7705.49 1128
7706.32 1105
7707.15 1101
7707.98 1101
7708.81 1119
7709.63 1091
7710.46 1036
7711.29 1080
7712.12 1046
7712.95 1027
7713.78 1107
7714.61 1108
7715.44 1017
7716.27 1033
7717.10 1043
7717.93 1039
7718.75 1053
7719.58 1015
7720.41 1031
7721.24 1009
7722.07 1066
7722.90 1029
7723.73 1048
7724.56 1014
7725.39 1007
7726.22 1075
7727.05 1037
7727.88 1032
7728.71 1080
7729.54 1069
7730.37 1030
7731.20 1051
7732.03 1069
7732.86 1021
7733.69 1003
7734.52 1009
7735.35 1009
7736.18 973
7737.01 989
7737.84 951
7738.67 971
7739.50 979
7740.33 978
7741.16 948
7741.99 975
7742.82 1002
7743.65 1002
7744.48 1011
7745.31 1063
7746.14 1081
7746.98 1194
7747.81 1207
7748.64 1269
7749.47 1223
7750.30 1197
7751.13 1194
7751.96 1139
7752.79 1094
7753.62 1051
7754.45 1047
7755.29 1019
7756.12 985
7756.95 983
7757.78 966
7758.61 932
7759.44 962
7760.27 940
7761.11 972
7761.94 947
7762.77 931
7763.60 949
7764.43 925
7765.26 905
7766.10 861
7766.93 908
7767.76 927
7768.59 914
7769.42 977
7770.26 945
7771.09 953
7771.92 955
7772.75 917
7773.58 897
7774.42 918
7775.25 950
7776.08 918
7776.91 930
7777.75 950
7778.58 958
7779.41 966
7780.24 929
7781.08 914
7781.91 911
7782.74 964
7783.57 934
7784.41 943
7785.24 965
7786.07 967
7786.91 1025
7787.74 1029
7788.57 941
7789.40 981
7790.24 977
7791.07 950
7791.90 990
7792.74 953
7793.57 945
7794.40 1011
7795.24 1024
7796.07 976
7796.90 1022
7797.74 1042
7798.57 1051
7799.40 1018
7800.24 1022
7801.07 1008
7801.91 1023
7802.74 1049
7803.57 1063
7804.41 1053
7805.24 1036
7806.07 1084
7806.91 1043
7807.74 1064
7808.58 1083
7809.41 1120
7810.25 1145
7811.08 1165
7811.91 1204
7812.75 1173
7813.58 1171
7814.42 1220
7815.25 1175
7816.09 1251
7816.92 1247
7817.75 1272
7818.59 1212
7819.42 1242
7820.26 1234
7821.09 1283
7821.93 1334
7822.76 1304
7823.60 1398
7824.43 1438
7825.27 1412
7826.10 1299
7826.94 1291
7827.77 1269
7828.61 1215
7829.44 1206
7830.28 1194
7831.11 1208
7831.95 1214
7832.78 1271
7833.62 1241
7834.46 1330
7835.29 1366
7836.13 1306
7836.96 1273
7837.80 1283
7838.63 1282
7839.47 1233
7840.31 1191
7841.14 1156
7841.98 1171
7842.81 1166
7843.65 1151
7844.48 1107
7845.32 1096
7846.16 1049
7846.99 1042
7847.83 1029
7848.67 1060
7849.50 1059
7850.34 1062
7851.17 1061
7852.01 1076
7852.85 1058
7853.68 1124
7854.52 1052
7855.36 1065
7856.19 1058
7857.03 1080
7857.87 1047
7858.70 1048
7859.54 1082
7860.38 1076
7861.21 1029
7862.05 1066
7862.89 1049
7863.72 1107
7864.56 1085
7865.40 1129
7866.24 1054
7867.07 1070
7867.91 1053
7868.75 1098
7869.59 1121
7870.42 1131
7871.26 1130
7872.10 1168
7872.94 1161
7873.77 1095
7874.61 1163
7875.45 1222
7876.29 1224
7877.12 1251
7877.96 1350
7878.80 1366
7879.64 1388
7880.47 1384
7881.31 1403
7882.15 1383
7882.99 1369
7883.83 1350
7884.66 1344
7885.50 1234
7886.34 1236
7887.18 1223
7888.02 1193
7888.86 1182
7889.69 1164
7890.53 1208
7891.37 1289
7892.21 1298
7893.05 1275
7893.89 1242
7894.73 1251
7895.56 1225
7896.40 1200
7897.24 1137
7898.08 1148
7898.92 1117
7899.76 1091
7900.60 1051
7901.44 1054
7902.28 1034
7903.12 1046
7903.95 1056
7904.79 1028
7905.63 1041
7906.47 1035
7907.31 1041
7908.15 1017
7908.99 1011
7909.83 1014
7910.67 1011
7911.51 1043
7912.35 1035
7913.19 1062
7914.03 1031
7914.87 1065
7915.71 1095
7916.55 1128
7917.39 1175
7918.23 1170
7919.07 1151
7919.91 1150
7920.75 1191
7921.59 1139
7922.43 1103
7923.27 1098
7924.11 1058
7924.95 1028
7925.79 1015
7926.63 1024
7927.47 975
7928.31 1014
7929.15 1007
7929.99 979
7930.83 993
7931.67 990
7932.51 991
7933.35 971
7934.19 991
7935.04 1015
7935.88 940
7936.72 990
7937.56 994
7938.40 994
7939.24 961
7940.08 1001
7940.92 953
7941.76 1002
7942.60 1019
7943.45 1006
7944.29 1048
7945.13 1043
7945.97 1019
7946.81 983
7947.65 1018
7948.49 1040
7949.34 1027
7950.18 1039
7951.02 1072
7951.86 1042
7952.70 1048
7953.54 1110
7954.39 1107
7955.23 1111
7956.07 1182
7956.91 1199
7957.75 1185
7958.60 1165
7959.44 1142
7960.28 1146
7961.12 1176
7961.96 1161
7962.81 1161
7963.65 1133
7964.49 1186
7965.33 1239
7966.18 1214
7967.02 1343
7967.86 1358
7968.70 1393
7969.55 1380
7970.39 1359
7971.23 1291
7972.08 1238
7972.92 1140
7973.76 1130
7974.60 1090
7975.45 1069
7976.29 1014
7977.13 1019
7977.98 959
7978.82 962
7979.66 939
7980.51 966
7981.35 959
7982.19 970
7983.04 951
7983.88 933
7984.72 923
7985.57 967
7986.41 972
7987.25 945
7988.10 906
7988.94 946
7989.78 890
7990.63 925
7991.47 870
7992.32 891
7993.16 849
7994.00 866
7994.85 881
7995.69 843
7996.54 839
7997.38 844
7998.22 848
7999.07 855
7999.91 871
8000.76 829
8001.60 826
8002.45 805
8003.29 822
8004.13 805
8004.98 763
8005.82 784
8006.67 797
8007.51 818
8008.36 803
8009.20 766
8010.05 804
8010.89 781
8011.74 731
8012.58 787
8013.43 767
8014.27 771
8015.12 741
8015.96 751
8016.81 741
8017.65 778
8018.50 763
8019.34 786
8020.19 799
8021.03 718
8021.88 758
8022.72 748
8023.57 765
8024.41 748
8025.26 728
8026.11 747
8026.95 771
8027.80 782
8028.64 764
8029.49 731
8030.33 735
8031.18 744
8032.03 741
8032.87 781
8033.72 751
8034.56 766
8035.41 769
8036.26 714
8037.10 721
8037.95 758
8038.80 760
8039.64 775
8040.49 766
8041.34 779
8042.18 748
8043.03 717
8043.87 733
8044.72 784
8045.57 742
8046.41 758
8047.26 771
8048.11 723
8048.96 745
8049.80 715
8050.65 741
8051.50 713
8052.34 734
8053.19 675
8054.04 733
8054.88 725
8055.73 697
8056.58 725
8057.43 685
8058.27 701
8059.12 727
8059.97 722
8060.82 739
8061.66 703
8062.51 705
8063.36 710
8064.21 691
8065.05 695
8065.90 719
8066.75 737
8067.60 723
8068.44 712
8069.29 687
8070.14 662
8070.99 667
8071.84 648
8072.68 673
8073.53 679
8074.38 684
8075.23 691
8076.08 670
8076.93 685
8077.77 673
8078.62 714
8079.47 700
8080.32 681
8081.17 672
8082.02 680
8082.87 677
8083.71 677
8084.56 695
8085.41 700
8086.26 712
8087.11 681
8087.96 707
8088.81 698
8089.66 708
8090.51 714
8091.35 710
8092.20 669
8093.05 659
8093.90 689
8094.75 689
8095.60 664
8096.45 691
8097.30 648
8098.15 663
8099.00 670
8099.85 744
8100.70 732
8101.55 679
8102.40 702
8103.25 731
8104.10 710
8104.95 713
8105.80 722
8106.65 721
8107.50 684
8108.35 701
8109.20 708
8110.05 692
8110.90 691
8111.75 695
8112.60 709
8113.45 682
8114.30 685
8115.15 662
8116.00 727
8116.85 723
8117.70 698
8118.55 702
8119.40 721
8120.25 777
8121.10 752
8121.95 703
8122.80 700
8123.65 702
8124.50 724
8125.35 709
8126.20 687
8127.06 739
8127.91 764
8128.76 788
8129.61 707
8130.46 727
8131.31 759
8132.16 725
8133.01 695
8133.86 697
8134.72 721
8135.57 710
8136.42 758
8137.27 700
8138.12 703
8138.97 716
8139.83 729
8140.68 725
8141.53 746
8142.38 742
8143.23 717
8144.08 701
8144.94 729
8145.79 721
8146.64 701
8147.49 702
8148.34 727
8149.20 718
8150.05 691
8150.90 758
8151.75 740
8152.60 786
8153.46 813
8154.31 767
8155.16 814
8156.01 808
8156.87 805
8157.72 785
8158.57 762
8159.42 788
8160.28 768
8161.13 746
8161.98 713
8162.84 688
8163.69 681
8164.54 653
8165.39 676
8166.25 683
8167.10 654
8167.95 672
8168.81 691
8169.66 660
8170.51 650
8171.37 708
8172.22 707
8173.07 695
8173.93 696
8174.78 662
8175.63 636
8176.49 663
8177.34 659
8178.19 643
8179.05 654
8179.90 657
8180.76 666
8181.61 694
8182.46 639
8183.32 622
8184.17 649
8185.02 667
8185.88 641
8186.73 638
8187.59 665
8188.44 647
8189.30 652
8190.15 697
8191.00 693
8191.86 668
8192.71 629
8193.57 643
8194.42 645
8195.28 670
8196.13 690
8196.99 655
8197.84 670
8198.69 646
8199.55 659
8200.40 641
8201.26 643
8202.11 653
8202.97 678
8203.82 673
8204.68 662
8205.53 629
8206.39 644
8207.24 664
8208.10 697
8208.95 684
8209.81 683
8210.67 649
8211.52 655
8212.38 639
8213.23 678
8214.09 659
8214.94 673
8215.80 688
8216.65 700
8217.51 718
8218.37 670
8219.22 653
8220.08 677
8220.93 682
8221.79 677
8222.64 690
8223.50 699
8224.36 683
8225.21 708
8226.07 673
8226.92 673
8227.78 646
8228.64 679
8229.49 664
8230.35 642
8231.21 631
8232.06 649
8232.92 630
8233.78 644
8234.63 646
8235.49 636
8236.35 640
8237.20 669
8238.06 647
8238.92 651
8239.77 634
8240.63 661
8241.49 652
8242.34 705
8243.20 651
8244.06 648
8244.91 660
8245.77 640
8246.63 646
8247.49 664
8248.34 674
8249.20 704
8250.06 676
8250.92 685
8251.77 657
8252.63 648
8253.49 655
8254.35 663
8255.20 629
8256.06 672
8256.92 691
8257.78 688
8258.63 671
8259.49 672
8260.35 666
8261.21 684
8262.07 678
8262.92 690
8263.78 663
8264.64 660
8265.50 714
8266.36 732
8267.22 724
8268.07 714
8268.93 669
8269.79 723
8270.65 717
8271.51 736
8272.37 726
8273.22 698
8274.08 704
8274.94 734
8275.80 734
8276.66 758
8277.52 748
8278.38 815
8279.24 831
8280.09 843
8280.95 809
8281.81 806
8282.67 807
8283.53 764
8284.39 758
8285.25 758
8286.11 727
8286.97 719
8287.83 732
8288.69 783
8289.55 743
8290.41 750
8291.26 787
8292.12 828
8292.98 801
8293.84 780
8294.70 830
8295.56 821
8296.42 834
8297.28 814
8298.14 770
8299.00 767
8299.86 774
8300.72 771
8301.58 766
8302.44 748
8303.30 753
8304.16 758
8305.02 776
8305.88 734
8306.74 712
8307.60 711
8308.46 751
8309.33 786
8310.19 753
8311.05 724
8311.91 736
8312.77 725
8313.63 731
8314.49 740
8315.35 712
8316.21 732
8317.07 707
8317.93 708
8318.79 698
8319.65 733
8320.52 730
8321.38 662
8322.24 681
8323.10 710
8323.96 685
8324.82 706
8325.68 659
8326.54 680
8327.41 653
8328.27 741
8329.13 715
8329.99 724
8330.85 708
8331.71 701
8332.57 710
8333.44 695
8334.30 707
8335.16 713
8336.02 714
8336.88 718
8337.75 691
8338.61 707
8339.47 696
8340.33 704
8341.19 706
8342.06 658
8342.92 713
8343.78 703
8344.64 705
8345.50 710
8346.37 689
8347.23 706
8348.09 744
8348.95 732
8349.82 726
8350.68 707
8351.54 726
8352.40 713
8353.27 700
8354.13 701
8354.99 683
8355.86 705
8356.72 704
8357.58 710
8358.45 691
8359.31 744
8360.17 742
8361.03 759
8361.90 731
8362.76 746
8363.62 753
8364.49 731
8365.35 740
8366.21 744
8367.08 733
8367.94 723
8368.80 697
8369.67 719
8370.53 756
8371.40 726
8372.26 729
8373.12 780
8373.99 785
8374.85 773
8375.71 784
8376.58 763
8377.44 736
8378.31 785
8379.17 770
8380.03 768
8380.90 745
8381.76 754
8382.63 764
8383.49 763
8384.36 789
8385.22 746
8386.08 803
8386.95 752
8387.81 743
8388.68 807
8389.54 796
8390.41 798
8391.27 778
8392.14 789
8393.00 773
8393.87 782
8394.73 832
8395.60 834
8396.46 832
8397.33 834
8398.19 794
8399.06 820
8399.92 826
8400.79 815
8401.65 814
8402.52 839
8403.38 792
8404.25 796
8405.11 824
8405.98 863
8406.84 830
8407.71 844
8408.58 846
8409.44 847
8410.31 819
8411.17 871
8412.04 929
8412.90 898
8413.77 905
8414.64 879
8415.50 894
8416.37 926
8417.23 908
8418.10 877
8418.97 921
8419.83 954
8420.70 1002
8421.56 968
8422.43 957
8423.30 999
8424.16 987
8425.03 993
8425.90 998
8426.76 992
8427.63 1022
8428.50 1004
8429.36 1033
8430.23 1054
8431.10 1088
8431.96 1108
8432.83 1085
8433.70 1084
8434.56 1064
8435.43 1068
8436.30 1146
8437.16 1187
8438.03 1159
8438.90 1159
8439.77 1212
8440.63 1242
8441.50 1249
8442.37 1267
8443.24 1337
8444.10 1247
8444.97 1271
8445.84 1297
8446.71 1308
8447.57 1377
8448.44 1346
8449.31 1382
8450.18 1427
8451.04 1449
8451.91 1498
8452.78 1578
8453.65 1735
8454.52 1810
8455.38 2010
8456.25 2251
8457.12 2333
8457.99 2361
8458.86 2366
8459.72 2262
8460.59 2085
8461.46 2004
8462.33 1827
8463.20 1710
8464.07 1584
8464.93 1485
8465.80 1436
8466.67 1370
8467.54 1366
8468.41 1315
8469.28 1313
8470.15 1314
8471.02 1292
8471.88 1291
8472.75 1261
8473.62 1201
8474.49 1204
8475.36 1239
8476.23 1209
8477.10 1214
8477.97 1235
8478.84 1266
8479.71 1312
8480.58 1278
8481.44 1374
8482.31 1423
8483.18 1408
8484.05 1420
8484.92 1382
8485.79 1386
8486.66 1332
8487.53 1348
8488.40 1293
8489.27 1291
8490.14 1308
8491.01 1270
8491.88 1322
8492.75 1332
8493.62 1299
8494.49 1329
8495.36 1383
8496.23 1374
8497.10 1337
8497.97 1344
8498.84 1335
8499.71 1361
8500.58 1386
8501.45 1361
8502.32 1330
8503.19 1320
8504.06 1325
8504.93 1310
8505.80 1346
8506.67 1347
8507.55 1326
8508.42 1327
8509.29 1397
8510.16 1370
8511.03 1365
8511.90 1364
8512.77 1414
8513.64 1348
8514.51 1399
8515.38 1439
8516.25 1402
8517.13 1456
8518.00 1381
8518.87 1426
8519.74 1420
8520.61 1496
8521.48 1554
8522.35 1585
8523.23 1596
8524.10 1719
8524.97 1787
8525.84 1839
8526.71 1859
8527.58 1908
8528.46 1933
8529.33 1898
8530.20 1885
8531.07 1829
8531.94 1731
8532.81 1716
8533.69 1655
8534.56 1631
8535.43 1604
8536.30 1527
8537.18 1529
8538.05 1515
8538.92 1578
8539.79 1562
8540.66 1558
8541.54 1631
8542.41 1661
8543.28 1817
8544.15 1816
8545.03 1936
8545.90 2049
8546.77 2110
8547.64 2218
8548.52 2179
8549.39 2142
8550.26 2048
8551.14 2046
8552.01 2052
8552.88 2012
8553.76 1997
8554.63 1964
8555.50 1825
8556.37 1851
8557.25 1803
8558.12 1689
8558.99 1642
8559.87 1623
8560.74 1446
8561.61 1422
8562.49 1405
8563.36 1424
8564.24 1350
8565.11 1319
8565.98 1328
8566.86 1272
8567.73 1251
8568.60 1220
8569.48 1245
8570.35 1223
8571.23 1243
8572.10 1250
8572.97 1235
8573.85 1219
8574.72 1247
8575.60 1244
8576.47 1171
8577.34 1186
8578.22 1193
8579.09 1222
8579.97 1214
8580.84 1212
8581.72 1214
8582.59 1233
8583.47 1253
8584.34 1238
8585.21 1270
8586.09 1248
8586.96 1297
8587.84 1325
8588.71 1289
8589.59 1278
8590.46 1352
8591.34 1346
8592.21 1304
8593.09 1308
8593.96 1317
8594.84 1364
8595.71 1327
8596.59 1282
8597.46 1304
8598.34 1317
8599.22 1333
8600.09 1380
8600.97 1360
8601.84 1367
8602.72 1369
8603.59 1412
8604.47 1369
8605.34 1338
8606.22 1381
8607.10 1386
8607.97 1435
8608.85 1392
8609.72 1412
8610.60 1427
8611.47 1383
8612.35 1408
8613.23 1419
8614.10 1511
8614.98 1509
8615.86 1490
8616.73 1488
8617.61 1471
8618.48 1483
8619.36 1555
8620.24 1565
8621.11 1606
8621.99 1604
8622.87 1522
8623.74 1560
8624.62 1607
8625.50 1575
8626.37 1603
8627.25 1583
8628.13 1661
8629.00 1655
8629.88 1632
8630.76 1618
8631.64 1677
8632.51 1703
8633.39 1696
8634.27 1658
8635.14 1672
8636.02 1709
8636.90 1681
8637.78 1701
8638.65 1734
8639.53 1670
8640.41 1758
8641.29 1719
8642.16 1762
8643.04 1829
8643.92 1851
8644.80 1862
8645.67 1857
8646.55 1902
8647.43 1960
8648.31 1970
8649.18 1921
8650.06 2008
8650.94 1989
8651.82 2016
8652.70 2089
8653.58 1968
8654.45 2000
8655.33 1999
8656.21 2052
8657.09 2117
8657.97 2160
8658.84 2208
8659.72 2286
8660.60 2318
8661.48 2465
8662.36 2604
8663.24 2778
8664.12 2993
8664.99 3101
8665.87 3140
8666.75 3163
8667.63 3100
8668.51 3077
8669.39 3039
8670.27 2874
8671.15 2863
8672.03 2976
8672.91 2923
8673.78 2987
8674.66 3042
8675.54 3023
8676.42 2944
8677.30 2893
8678.18 2851
8679.06 2702
8679.94 2571
8680.82 2451
8681.70 2460
8682.58 2330
8683.46 2255
8684.34 2243
8685.22 2236
8686.10 2269
8686.98 2348
8687.86 2389
8688.74 2524
8689.62 2744
8690.50 3028
8691.38 3311
8692.26 3598
8693.14 3713
8694.02 3809
8694.90 3746
8695.78 3635
8696.66 3433
8697.54 3201
8698.42 2971
8699.30 2813
8700.18 2679
8701.06 2561
8701.94 2491
8702.82 2402
8703.70 2395
8704.58 2292
8705.46 2219
8706.34 2149
8707.23 2035
8708.11 1917
8708.99 1827
8709.87 1796
8710.75 1729
8711.63 1690
8712.51 1661
8713.39 1641
8714.27 1557
8715.16 1506
8716.04 1504
8716.92 1496
8717.80 1448
8718.68 1447
8719.56 1465
8720.44 1468
8721.33 1450
8722.21 1512
8723.09 1463
8723.97 1528
8724.85 1527
8725.73 1550
8726.62 1488
8727.50 1514
8728.38 1599
8729.26 1573
8730.14 1640
8731.03 1668
8731.91 1642
8732.79 1619
8733.67 1604
8734.55 1574
8735.44 1556
8736.32 1515
8737.20 1504
8738.08 1455
8738.97 1550
8739.85 1517
8740.73 1518
8741.61 1506
8742.50 1443
8743.38 1457
8744.26 1431
8745.14 1480
8746.03 1456
8746.91 1461
8747.79 1467
8748.68 1443
8749.56 1450
8750.44 1452
8751.33 1432
8752.21 1451
8753.09 1453
8753.97 1468
8754.86 1495
8755.74 1525
8756.62 1490
8757.51 1489
8758.39 1469
8759.28 1485
8760.16 1499
8761.04 1487
8761.93 1518
8762.81 1511
8763.69 1486
8764.58 1513
8765.46 1507
8766.34 1549
8767.23 1467
8768.11 1522
8769.00 1512
8769.88 1505
8770.76 1456
8771.65 1457
8772.53 1445
8773.42 1453
8774.30 1454
8775.19 1428
8776.07 1413
8776.95 1386
8777.84 1456
8778.72 1514
8779.61 1572
8780.49 1615
8781.38 1685
8782.26 1730
8783.15 1748
8784.03 1744
8784.92 1719
8785.80 1708
8786.69 1640
8787.57 1542
8788.46 1515
8789.34 1500
8790.23 1372
8791.11 1371
8792.00 1375
8792.88 1326
8793.77 1284
8794.65 1278
8795.54 1270
8796.42 1196
8797.31 1252
8798.19 1203
8799.08 1193
8799.96 1210
8800.85 1205
8801.74 1152
8802.62 1187
8803.51 1177
8804.39 1147
8805.28 1120
8806.16 1107
8807.05 1176
8807.94 1113
8808.82 1140
8809.71 1157
8810.59 1116
8811.48 1091
8812.37 1137
8813.25 1110
8814.14 1103
8815.03 1097
8815.91 1121
8816.80 1147
8817.68 1182
8818.57 1140
8819.46 1163
8820.34 1164
8821.23 1162
8822.12 1152
8823.00 1135
8823.89 1144
8824.78 1120
8825.66 1031
8826.55 1049
8827.44 1060
8828.33 1088
8829.21 1045
8830.10 1013
8830.99 1002
8831.87 1030
8832.76 1002
8833.65 1040
8834.54 1009
8835.42 995
8836.31 1022
8837.20 1010
8838.08 946
8838.97 974
8839.86 987
8840.75 1022
8841.64 979
8842.52 1016
8843.41 944
8844.30 1002
8845.19 970
8846.07 988
8846.96 980
8847.85 979
8848.74 994
8849.63 963
8850.51 945
8851.40 947
8852.29 937
8853.18 946
8854.07 921
8854.96 930
8855.84 918
8856.73 912
8857.62 933
8858.51 891
8859.40 916
8860.29 879
8861.17 879
8862.06 892
8862.95 902
8863.84 926
8864.73 897
8865.62 887
8866.51 874
8867.40 855
8868.29 861
8869.17 854
8870.06 817
8870.95 818
8871.84 815
8872.73 821
8873.62 791
8874.51 823
8875.40 827
8876.29 812
8877.18 763
8878.07 762
8878.96 736
8879.85 802
8880.74 767
8881.63 769
8882.51 765
8883.40 792
8884.29 786
8885.18 790
8886.07 774
8886.96 803
8887.85 803
8888.74 781
8889.63 762
8890.52 737
8891.41 752
8892.30 742
8893.19 752
8894.09 792
8894.98 752
8895.87 733
8896.76 765
8897.65 756
8898.54 748
8899.43 752
8900.32 738
8901.21 724
8902.10 728
8902.99 673
8903.88 719
8904.77 697
8905.66 741
8906.55 724
8907.44 735
8908.34 696
8909.23 695
8910.12 719
8911.01 698
8911.90 697
8912.79 709
8913.68 697
8914.57 697
8915.47 734
8916.36 741
8917.25 725
8918.14 711
8919.03 716
8919.92 691
8920.81 699
8921.71 688
8922.60 661
8923.49 664
8924.38 690
8925.27 719
8926.16 652
8927.06 665
8927.95 669
8928.84 668
8929.73 653
8930.62 652
8931.52 656
8932.41 678
8933.30 676
8934.19 677
8935.09 673
8935.98 664
8936.87 660
8937.76 651
8938.66 674
8939.55 666
8940.44 652
8941.33 664
8942.23 654
8943.12 640
8944.01 647
8944.90 632
8945.80 626
8946.69 609
8947.58 630
8948.48 641
8949.37 650
8950.26 643
8951.16 619
8952.05 651
8952.94 669
8953.84 662
8954.73 639
8955.62 609
8956.52 639
8957.41 620
8958.30 624
8959.20 611
8960.09 616
8960.98 648
8961.88 663
8962.77 655
8963.66 631
8964.56 610
8965.45 623
8966.35 651
8967.24 633
8968.13 621
8969.03 636
8969.92 621
8970.82 619
8971.71 596
8972.60 610
8973.50 601
8974.39 628
8975.29 613
8976.18 606
8977.08 569
8977.97 581
8978.87 619
8979.76 603
8980.65 595
8981.55 610
8982.44 619
8983.34 592
8984.23 612
8985.13 618
8986.02 615
8986.92 613
8987.81 627
8988.71 592
8989.60 585
8990.50 602
8991.39 614
8992.29 604
8993.18 631
8994.08 607
8994.97 595
8995.87 609
8996.76 634
8997.66 619
8998.56 611
8999.45 583
9000.35 627
9001.24 572
9002.14 601
9003.03 610
9003.93 626
9004.83 575
9005.72 581
9006.62 620
9007.51 588
9008.41 562
9009.31 599
9010.20 599
9011.10 596
9011.99 598
9012.89 552
9013.79 601
9014.68 584
9015.58 583
9016.48 612
9017.37 599
9018.27 627
9019.16 604
9020.06 608
9020.96 613
9021.85 596
9022.75 587
9023.65 574
9024.54 588
9025.44 593
9026.34 599
9027.24 575
9028.13 601
9029.03 605
9029.93 587
9030.82 594
9031.72 569
9032.62 576
9033.52 620
9034.41 597
9035.31 588
9036.21 581
9037.10 598
9038.00 617
9038.90 628
9039.80 619
9040.69 581
9041.59 575
9042.49 644
9043.39 621
9044.29 595
9045.18 572
9046.08 570
9046.98 591
9047.88 598
9048.78 596
9049.67 593
9050.57 618
9051.47 625
9052.37 588
9053.27 613
9054.16 602
9055.06 606
9055.96 607
9056.86 604
9057.76 629
9058.66 628
9059.55 602
9060.45 610
9061.35 608
9062.25 608
9063.15 619
9064.05 641
9064.95 640
9065.85 611
9066.74 568
9067.64 641
9068.54 615
9069.44 570
9070.34 546
9071.24 590
9072.14 607
9073.04 595
9073.94 615
9074.84 609
9075.74 631
9076.64 644
9077.53 612
9078.43 587
9079.33 578
9080.23 588
9081.13 633
9082.03 619
9082.93 637
9083.83 664
9084.73 636
9085.63 614
9086.53 595
9087.43 604
9088.33 652
9089.23 628
9090.13 677
9091.03 629
9091.93 639
9092.83 622
9093.73 646
9094.63 686
9095.53 671
9096.43 657
9097.33 658
9098.23 613
9099.13 572
9100.04 641
9100.94 654
9101.84 638
9102.74 673
9103.64 654
9104.54 619
9105.44 646
9106.34 622
9107.24 595
9108.14 613
9109.04 622
9109.94 609
9110.85 583
9111.75 597
9112.65 608
9113.55 605
9114.45 619
9115.35 619
9116.25 625
9117.15 599
9118.06 632
9118.96 617
9119.86 626
9120.76 597
9121.66 611
9122.56 604
9123.46 619
9124.37 615
9125.27 587
9126.17 623
9127.07 615
9127.97 602
9128.88 615
9129.78 588
9130.68 596
9131.58 620
9132.48 635
9133.39 623
9134.29 605
9135.19 616
9136.09 614
9137.00 591
9137.90 605
9138.80 626
9139.70 576
9140.61 591
9141.51 586
9142.41 575
9143.31 593
9144.22 614
9145.12 589
9146.02 598
9146.92 588
9147.83 580
9148.73 590
9149.63 577
9150.54 611
9151.44 590
9152.34 567
9153.25 589
9154.15 611
9155.05 586
9155.96 622
9156.86 626
9157.76 623
9158.67 609
9159.57 590
9160.47 595
9161.38 583
9162.28 585
9163.18 625
9164.09 615
9164.99 621
9165.90 625
9166.80 601
9167.70 600
9168.61 600
9169.51 626
9170.42 626
9171.32 627
9172.22 622
9173.13 629
9174.03 640
9174.94 622
9175.84 635
9176.74 594
9177.65 609
9178.55 588
9179.46 598
9180.36 586
9181.27 593
9182.17 588
9183.08 605
9183.98 601
9184.89 632
9185.79 622
9186.70 587
9187.60 600
9188.51 640
9189.41 591
9190.32 613
9191.22 631
9192.13 610
9193.03 596
9193.94 605
9194.84 633
9195.75 634
9196.65 634
9197.56 651
9198.46 637
9199.37 656
9200.27 616
9201.18 668
9202.08 672
9202.99 645
9203.90 673
9204.80 678
9205.71 633
9206.61 635
9207.52 621
9208.42 644
9209.33 635
9210.24 597
9211.14 585
9212.05 621
9212.95 597
9213.86 633
9214.77 612
9215.67 608
9216.58 619
9217.49 623
9218.39 640
9219.30 644
9220.21 669
9221.11 628
9222.02 600
9222.93 618
9223.83 608
9224.74 609
9225.65 571
9226.55 611
9227.46 599
9228.37 601
9229.27 607
9230.18 637
9231.09 605
9231.99 587
9232.90 622
9233.81 581
9234.72 588
9235.62 610
9236.53 594
9237.44 574
9238.34 586
9239.25 592
9240.16 606
9241.07 597
9241.97 614
9242.88 602
9243.79 597
9244.70 573
9245.61 599
9246.51 637
9247.42 616
9248.33 591
9249.24 575
9250.14 635
9251.05 633
9251.96 621
9252.87 608
9253.78 598
9254.69 620
9255.59 605
9256.50 556
9257.41 584
9258.32 587
9259.23 608
9260.14 594
9261.04 602
9261.95 589
9262.86 604
9263.77 615
9264.68 608
9265.59 582
9266.50 582
9267.40 607
9268.31 640
9269.22 639
9270.13 579
9271.04 591
9271.95 628
9272.86 569
9273.77 578
9274.68 591
9275.59 582
9276.49 617
9277.40 601
9278.31 631
9279.22 604
9280.13 624
9281.04 622
9281.95 603
9282.86 582
9283.77 611
9284.68 586
9285.59 602
9286.50 590
9287.41 622
9288.32 609
9289.23 592
9290.14 621
9291.05 615
9291.96 614
9292.87 626
9293.78 617
9294.69 615
9295.60 580
9296.51 605
9297.42 588
9298.33 617
9299.24 611
9300.15 619
9301.06 631
9301.97 624
9302.88 611
9303.79 636
9304.70 613
9305.61 603
9306.53 607
9307.44 609
9308.35 678
9309.26 652
9310.17 626
9311.08 660
9311.99 653
9312.90 678
9313.81 678
9314.72 663
9315.63 647
9316.55 661
9317.46 660
9318.37 631
9319.28 666
9320.19 647
9321.10 672
9322.01 636
9322.93 623
9323.84 632
9324.75 635
9325.66 642
9326.57 662
9327.48 643
9328.40 659
9329.31 646
9330.22 588
9331.13 630
9332.04 609
9332.96 642
9333.87 607
9334.78 626
9335.69 644
9336.60 651
9337.52 652
9338.43 658
9339.34 614
9340.25 610
9341.17 619
9342.08 599
9342.99 631
9343.90 610
9344.82 639
9345.73 637
9346.64 593
9347.55 630
9348.47 626
9349.38 642
9350.29 655
9351.21 655
9352.12 636
9353.03 650
9353.94 652
9354.86 624
9355.77 628
9356.68 620
9357.60 626
9358.51 616
9359.42 632
9360.34 667
9361.25 640
9362.16 645
9363.08 633
9363.99 637
9364.90 629
9365.82 647
9366.73 621
9367.65 644
9368.56 643
9369.47 654
9370.39 609
9371.30 638
9372.21 627
9373.13 664
9374.04 640
9374.96 646
9375.87 646
9376.79 674
9377.70 644
9378.61 634
9379.53 641
9380.44 672
9381.36 670
9382.27 642
9383.19 646
9384.10 642
9385.01 611
9385.93 656
9386.84 672
9387.76 642
9388.67 659
9389.59 695
9390.50 717
9391.42 708
9392.33 693
9393.25 715
9394.16 689
9395.08 709
9395.99 690
9396.91 703
9397.82 736
9398.74 691
9399.65 648
9400.57 643
9401.48 634
9402.40 668
9403.32 680
9404.23 705
9405.15 653
9406.06 652
9406.98 649
9407.89 690
9408.81 648
9409.73 645
9410.64 660
9411.56 676
9412.47 692
9413.39 670
9414.30 639
9415.22 621
9416.14 662
9417.05 669
9417.97 700
9418.89 690
9419.80 690
9420.72 659
9421.63 693
9422.55 704
9423.47 708
9424.38 693
9425.30 704
9426.22 698
9427.13 713
9428.05 678
9428.97 724
9429.88 726
9430.80 700
9431.72 711
9432.63 706
9433.55 713
9434.47 691
9435.38 748
9436.30 737
9437.22 724
9438.14 735
9439.05 734
9439.97 735
9440.89 734
9441.81 754
9442.72 727
9443.64 753
9444.56 733
9445.47 752
9446.39 745
9447.31 757
9448.23 772
9449.15 771
9450.06 740
9450.98 788
9451.90 801
9452.82 788
9453.73 808
9454.65 784
9455.57 783
9456.49 819
9457.41 808
9458.32 784
9459.24 766
9460.16 787
9461.08 783
9462.00 759
9462.92 785
9463.83 757
9464.75 784
9465.67 781
9466.59 735
9467.51 732
9468.43 768
9469.35 766
9470.26 745
9471.18 743
9472.10 766
9473.02 771
9473.94 788
9474.86 729
9475.78 776
9476.70 767
9477.62 801
9478.54 802
9479.45 796
9480.37 822
9481.29 801
9482.21 810
9483.13 775
9484.05 815
9484.97 779
9485.89 791
9486.81 786
9487.73 785
9488.65 790
9489.57 777
9490.49 774
9491.41 786
9492.33 762
9493.25 782
9494.17 746
9495.09 823
9496.01 825
9496.93 759
9497.85 770
9498.77 816
9499.69 783
9500.61 779
9501.53 779
9502.45 783
9503.37 803
9504.29 814
9505.21 809
9506.13 828
9507.05 838
9507.97 846
9508.89 822
9509.81 785
9510.73 818
9511.65 829
9512.57 843
9513.49 876
9514.42 844
9515.34 888
9516.26 869
9517.18 864
9518.10 864
9519.02 903
9519.94 935
9520.86 962
9521.78 940
9522.71 959
9523.63 995
9524.55 1007
9525.47 962
9526.39 956
9527.31 949
9528.23 928
9529.16 943
9530.08 899
9531.00 904
9531.92 917
9532.84 983
9533.76 906
9534.69 914
9535.61 904
9536.53 853
9537.45 892
9538.37 927
9539.30 918
9540.22 897
9541.14 912
9542.06 931
9542.98 952
9543.91 911
9544.83 902
9545.75 950
9546.67 984
9547.60 977
9548.52 929
9549.44 927
9550.36 973
9551.29 982
9552.21 983
9553.13 954
9554.06 998
9554.98 988
9555.90 966
9556.82 1003
9557.75 1020
9558.67 1001
9559.59 1019
9560.52 1031
9561.44 1024
9562.36 1043
9563.29 1060
9564.21 1000
9565.13 982
9566.06 968
9566.98 1001
9567.90 1023
9568.83 1053
9569.75 1015
9570.67 1011
9571.60 1005
9572.52 1020
9573.44 1065
9574.37 1105
9575.29 1067
9576.22 1051
9577.14 1109
9578.06 1118
9578.99 1082
9579.91 1097
9580.84 1124
9581.76 1142
9582.68 1173
9583.61 1131
9584.53 1155
9585.46 1214
9586.38 1168
9587.31 1122
9588.23 1178
9589.15 1180
9590.08 1195
9591.00 1211
9591.93 1161
9592.85 1141
9593.78 1194
9594.70 1183
9595.63 1238
9596.55 1257
9597.48 1295
9598.40 1314
9599.33 1369
9600.25 1379
9601.18 1382
9602.10 1422
9603.03 1418
9603.95 1412
9604.88 1400
9605.80 1364
9606.73 1320
9607.65 1352
9608.58 1305
9609.50 1318
9610.43 1341
9611.35 1330
9612.28 1329
9613.21 1328
9614.13 1321
9615.06 1326
9615.98 1348
9616.91 1376
9617.84 1325
9618.76 1304
9619.69 1343
9620.61 1359
9621.54 1329
9622.47 1374
9623.39 1350
9624.32 1355
9625.24 1352
9626.17 1377
9627.10 1371
9628.02 1399
9628.95 1406
9629.88 1431
9630.80 1397
9631.73 1404
9632.65 1421
9633.58 1431
9634.51 1468
9635.43 1459
9636.36 1487
9637.29 1501
9638.22 1504
9639.14 1570
9640.07 1557
9641.00 1600
9641.92 1647
9642.85 1630
9643.78 1677
9644.70 1740
9645.63 1720
9646.56 1716
9647.49 1732
9648.41 1772
9649.34 1708
9650.27 1709
9651.20 1683
9652.12 1726
9653.05 1710
9653.98 1667
9654.91 1660
9655.83 1627
9656.76 1615
9657.69 1646
9658.62 1665
9659.55 1663
9660.47 1730
9661.40 1691
9662.33 1731
9663.26 1684
9664.19 1704
9665.11 1743
9666.04 1737
9666.97 1731
9667.90 1717
9668.83 1776
9669.75 1786
9670.68 1835
9671.61 1824
9672.54 1823
9673.47 1865
9674.40 1859
9675.33 1811
9676.25 1823
9677.18 1918
9678.11 1924
9679.04 1930
9679.97 1920
9680.90 1932
9681.83 1911
9682.76 1923
9683.69 2003
9684.61 1979
9685.54 2011
9686.47 1923
9687.40 2002
9688.33 2078
9689.26 2048
9690.19 2011
9691.12 2073
9692.05 2096
9692.98 2107
9693.91 2073
9694.84 2088
9695.77 2215
9696.70 2255
9697.63 2392
9698.56 2469
9699.49 2486
9700.42 2467
9701.35 2459
9702.28 2529
9703.21 2361
9704.14 2320
9705.07 2267
9706.00 2215
9706.93 2157
9707.86 2160
9708.79 2147
9709.72 2069
9710.65 2114
9711.58 2091
9712.51 2081
9713.44 2113
9714.37 2221
9715.30 2204
9716.23 2185
9717.16 2227
9718.09 2153
9719.02 2146
9719.95 2098
9720.88 2031
9721.81 1934
9722.75 1882
9723.68 1832
9724.61 1848
9725.54 1776
9726.47 1665
9727.40 1676
9728.33 1659
9729.26 1627
9730.19 1626
9731.13 1665
9732.06 1634
9732.99 1611
9733.92 1659
9734.85 1605
9735.78 1577
9736.71 1592
9737.65 1610
9738.58 1544
9739.51 1484
9740.44 1464
9741.37 1544
9742.30 1493
9743.24 1487
9744.17 1464
9745.10 1406
9746.03 1481
9746.96 1418
9747.90 1410
9748.83 1420
9749.76 1392
9750.69 1408
9751.63 1384
9752.56 1350
9753.49 1340
9754.42 1358
9755.36 1370
9756.29 1352
9757.22 1354
9758.15 1378
9759.09 1328
9760.02 1347
9760.95 1358
9761.88 1360
9762.82 1364
9763.75 1338
9764.68 1352
9765.62 1351
9766.55 1415
9767.48 1386
9768.41 1389
9769.35 1400
9770.28 1404
9771.21 1403
9772.15 1403
9773.08 1370
9774.01 1370
9774.95 1404
9775.88 1368
9776.81 1364
9777.75 1381
9778.68 1377
9779.62 1348
9780.55 1379
9781.48 1370
9782.42 1380
9783.35 1433
9784.28 1403
9785.22 1374
9786.15 1401
9787.09 1341
9788.02 1345
9788.95 1329
9789.89 1271
9790.82 1297
9791.76 1332
9792.69 1287
9793.63 1284
9794.56 1268
9795.49 1254
9796.43 1274
9797.36 1300
9798.30 1290
9799.23 1326
9800.17 1308
9801.10 1297
9802.04 1247
9802.97 1221
9803.91 1216
9804.84 1200
9805.78 1188
9806.71 1155
9807.65 1152
9808.58 1122
9809.52 1128
9810.45 1085
9811.39 1111
9812.32 1096
9813.26 1057
9814.19 1050
9815.13 1047
9816.06 1027
9817.00 1042
9817.93 1021
9818.87 1031
9819.80 1052
9820.74 1034
9821.68 1042
9822.61 1008
9823.55 1005
9824.48 975
9825.42 994
9826.35 1019
9827.29 1010
9828.23 1007
9829.16 993
9830.10 962
9831.03 978
9831.97 979
9832.91 959
9833.84 967
9834.78 945
9835.72 967
9836.65 979
9837.59 890
9838.52 944
9839.46 987
9840.40 984
9841.33 962
9842.27 926
9843.21 948
9844.14 1009
9845.08 964
9846.02 980
9846.95 942
9847.89 964
9848.83 949
9849.77 941
9850.70 930
9851.64 955
9852.58 994
9853.51 944
9854.45 893
9855.39 922
9856.33 961
9857.26 953
9858.20 930
9859.14 908
9860.08 957
9861.01 927
9861.95 949
9862.89 943
9863.83 946
9864.76 921
9865.70 933
9866.64 890
9867.58 923
9868.51 900
9869.45 896
9870.39 925
9871.33 914
9872.27 906
9873.20 880
9874.14 913
9875.08 928
9876.02 949
9876.96 950
9877.90 895
9878.83 937
9879.77 949
9880.71 930
9881.65 894
9882.59 872
9883.53 906
9884.47 910
9885.40 884
9886.34 846
9887.28 842
9888.22 882
9889.16 850
9890.10 914
9891.04 867
9891.98 850
9892.91 839
9893.85 828
9894.79 834
9895.73 882
9896.67 835
9897.61 849
9898.55 822
9899.49 846
9900.43 829
9901.37 837
9902.31 896
9903.25 843
9904.19 843
9905.13 840
9906.07 877
9907.01 882
9907.95 814
9908.89 814
9909.83 851
9910.77 832
9911.71 855
9912.65 847
9913.59 828
9914.53 871
9915.47 856
9916.41 827
9917.35 823
9918.29 858
9919.23 867
9920.17 886
9921.11 925
9922.05 914
9922.99 922
9923.93 969
9924.87 995
9925.81 1035
9926.75 1084
9927.69 1056
9928.63 1087
9929.57 1058
9930.51 1055
9931.45 1032
9932.39 1009
9933.34 1007
9934.28 963
9935.22 901
9936.16 888
9937.10 845
9938.04 868
9938.98 819
9939.92 857
9940.87 819
9941.81 815
9942.75 822
9943.69 829
9944.63 853
9945.57 843
9946.51 867
9947.46 921
9948.40 896
9949.34 902
9950.28 957
9951.22 949
9952.16 920
9953.11 943
9954.05 932
9954.99 910
9955.93 901
9956.87 877
9957.82 847
9958.76 859
9959.70 851
9960.64 854
9961.59 810
9962.53 817
9963.47 779
9964.41 800
9965.35 776
9966.30 808
9967.24 771
9968.18 797
9969.13 790
9970.07 772
9971.01 782
9971.95 753
9972.90 732
9973.84 743
9974.78 693
9975.73 730
9976.67 719
9977.61 695
9978.55 712
9979.50 747
9980.44 740
9981.38 712
9982.33 759
9983.27 732
9984.21 750
9985.16 755
9986.10 733
9987.04 752
9987.99 729
9988.93 717
9989.88 732
9990.82 718
9991.76 718
9992.71 721
9993.65 721
9994.59 728
9995.54 737
9996.48 713
9997.43 726
9998.37 732
9999.31 734
10000.26 727
10001.20 703
10002.15 731
10003.09 701
10004.04 709
10004.98 681
10005.92 740
10006.87 699
10007.81 719
10008.76 710
10009.70 713
10010.65 694
10011.59 706
10012.54 699
10013.48 686
10014.43 685
10015.37 712
10016.32 693
10017.26 691
10018.21 689
10019.15 703
10020.10 720
10021.04 698
10021.99 668
10022.93 727
10023.88 682
10024.82 701
10025.77 708
10026.71 714
10027.66 705
10028.60 651
10029.55 653
10030.49 693
10031.44 720
10032.39 694
10033.33 731
10034.28 702
10035.22 694
10036.17 697
10037.11 692
10038.06 686
10039.01 692
10039.95 695
10040.90 699
10041.84 677
10042.79 670
10043.74 698
10044.68 627
10045.63 648
10046.58 660
10047.52 675
10048.47 641
10049.41 661
10050.36 655
10051.31 627
10052.25 626
10053.20 624
10054.15 652
10055.09 654
10056.04 627
10056.99 655
10057.93 652
10058.88 635
10059.83 618
10060.78 680
10061.72 666
10062.67 679
10063.62 666
10064.56 674
10065.51 636
10066.46 653
10067.41 636
10068.35 618
10069.30 649
10070.25 656
10071.20 676
10072.14 627
10073.09 618
10074.04 626
10074.99 645
10075.93 645
10076.88 680
10077.83 664
10078.78 648
10079.72 639
10080.67 637
10081.62 622
10082.57 633
10083.52 661
10084.46 646
10085.41 620
10086.36 612
10087.31 625
10088.26 624
10089.21 612
10090.15 642
10091.10 649
10092.05 660
10093.00 658
10093.95 633
10094.90 660
10095.85 641
10096.79 642
10097.74 660
10098.69 663
10099.64 651
10100.59 674
10101.54 652
10102.49 639
10103.44 635
10104.39 642
10105.33 642
10106.28 630
10107.23 623
10108.18 651
10109.13 645
10110.08 647
10111.03 623
10111.98 645
10112.93 650
10113.88 640
10114.83 659
10115.78 654
10116.73 685
10117.68 638
10118.63 639
10119.58 676
10120.53 672
10121.48 655
10122.43 636
10123.38 646
10124.33 665
10125.28 651
10126.23 657
10127.18 625
10128.13 655
10129.08 650
10130.03 660
10130.98 676
10131.93 666
10132.88 681
10133.83 678
10134.78 650
10135.73 648
10136.68 673
10137.63 705
10138.58 708
10139.53 698
10140.48 676
10141.43 672
10142.38 701
10143.33 694
10144.29 702
10145.24 709
10146.19 700
10147.14 751
10148.09 747
10149.04 705
10149.99 733
10150.94 720
10151.89 726
10152.85 737
10153.80 733
10154.75 708
10155.70 750
10156.65 761
10157.60 736
10158.55 719
10159.51 756
10160.46 746
10161.41 758
10162.36 760
10163.31 764
10164.26 763
10165.22 748
10166.17 743
10167.12 784
10168.07 782
10169.02 758
10169.98 784
10170.93 810
10171.88 776
10172.83 788
10173.79 819
10174.74 810
10175.69 865
10176.64 871
10177.60 846
10178.55 830
10179.50 848
10180.45 877
10181.41 817
10182.36 842
10183.31 856
10184.26 835
10185.22 859
10186.17 831
10187.12 812
10188.08 809
10189.03 838
10189.98 863
10190.93 868
10191.89 827
10192.84 842
10193.79 855
10194.75 871
10195.70 861
10196.65 836
10197.61 866
10198.56 857
10199.51 855
10200.47 856
10201.42 902
10202.38 894
10203.33 876
10204.28 911
10205.24 941
10206.19 937
10207.14 957
10208.10 948
10209.05 908
10210.01 946
10210.96 954
10211.91 932
10212.87 921
10213.82 888
10214.78 882
10215.73 882
10216.69 868
10217.64 871
10218.59 849
10219.55 825
10220.50 843
10221.46 857
10222.41 856
10223.37 831
10224.32 805
10225.28 807
10226.23 799
10227.19 796
10228.14 830
10229.10 808
10230.05 824
10231.01 880
10231.96 931
10232.92 951
10233.87 986
10234.83 996
10235.78 1037
10236.74 1030
10237.69 1044
10238.65 1047
10239.60 1033
10240.56 985
10241.51 950
10242.47 929
10243.42 909
10244.38 913
10245.34 870
10246.29 872
10247.25 856
10248.20 853
10249.16 824
10250.11 817
10251.07 819
10252.03 813
10252.98 790
10253.94 788
10254.89 774
10255.85 743
10256.81 725
10257.76 757
10258.72 761
10259.68 745
10260.63 733
10261.59 705
10262.55 732
10263.50 708
10264.46 717
10265.41 724
10266.37 727
10267.33 753
10268.28 732
10269.24 728
10270.20 723
10271.16 727
10272.11 738
10273.07 713
10274.03 729
10274.98 735
10275.94 751
10276.90 732
10277.85 679
10278.81 694
10279.77 694
10280.73 707
10281.68 706
10282.64 739
10283.60 691
10284.56 648
10285.51 687
10286.47 696
10287.43 677
10288.39 673
10289.34 671
10290.30 696
10291.26 678
10292.22 673
10293.18 679
10294.13 700
10295.09 709
10296.05 686
10297.01 700
10297.97 665
10298.92 662
10299.88 675
10300.84 664
10301.80 665
10302.76 672
10303.72 669
10304.67 665
10305.63 679
10306.59 680
10307.55 691
10308.51 699
10309.47 678
10310.43 670
10311.38 652
10312.34 685
10313.30 690
10314.26 699
10315.22 673
10316.18 656
10317.14 650
10318.10 669
10319.06 650
10320.01 665
10320.97 665
10321.93 660
10322.89 681
10323.85 661
10324.81 663
10325.77 645
10326.73 688
10327.69 679
10328.65 673
10329.61 659
10330.57 657
10331.53 662
10332.49 659
10333.45 656
10334.41 646
10335.37 667
10336.33 643
10337.29 656
10338.25 638
10339.21 632
10340.17 612
10341.13 646
10342.09 628
10343.05 630
10344.01 639
10344.97 644
10345.93 614
10346.89 620
10347.85 622
10348.81 592
10349.77 614
10350.73 627
10351.69 633
10352.65 602
10353.61 621
10354.57 602
10355.53 600
10356.49 607
10357.46 587
10358.42 595
10359.38 601
10360.34 609
10361.30 590
10362.26 583
10363.22 565
10364.18 569
10365.14 590
10366.11 582
10367.07 625
10368.03 573
10368.99 587
10369.95 588
10370.91 575
10371.87 607
10372.84 599
10373.80 609
10374.76 595
10375.72 597
10376.68 571
10377.64 594
10378.61 587
10379.57 616
10380.53 587
10381.49 630
10382.45 573
10383.42 576
10384.38 553
10385.34 576
10386.30 567
10387.27 553
10388.23 550
10389.19 591
10390.15 570
10391.11 567
10392.08 564
10393.04 577
10394.00 573
10394.96 572
10395.93 566
10396.89 573
10397.85 562
10398.82 551
10399.78 561
10400.74 559
10401.70 595
10402.67 556
10403.63 585
10404.59 594
10405.56 587
10406.52 582
10407.48 591
10408.45 575
10409.41 572
10410.37 601
10411.34 576
10412.30 537
10413.26 568
10414.23 578
10415.19 592
10416.15 582
10417.12 585
10418.08 568
10419.04 631
10420.01 629
10420.97 615
10421.94 609
10422.90 628
10423.86 622
10424.83 592
10425.79 566
10426.76 542
10427.72 574
10428.68 589
10429.65 576
10430.61 528
10431.58 560
10432.54 541
10433.51 549
10434.47 528
10435.44 559
10436.40 541
10437.36 558
10438.33 567
10439.29 557
10440.26 536
10441.22 587
10442.19 551
10443.15 538
10444.12 541
10445.08 528
10446.05 577
10447.01 563
10447.98 571
10448.94 573
10449.91 559
10450.87 559
10451.84 541
10452.80 551
10453.77 544
10454.73 534
10455.70 562
10456.67 573
10457.63 565
10458.60 514
10459.56 544
10460.53 555
10461.49 543
10462.46 532
10463.43 555
10464.39 538
10465.36 535
10466.32 563
10467.29 548
10468.25 543
10469.22 533
10470.19 531
10471.15 533
10472.12 548
10473.09 576
10474.05 546
10475.02 553
10475.98 512
10476.95 530
10477.92 557
10478.88 568
10479.85 544
10480.82 555
10481.78 572
10482.75 582
10483.72 568
10484.68 552
10485.65 574
10486.62 563
10487.58 530
10488.55 570
10489.52 550
10490.49 542
10491.45 572
10492.42 560
10493.39 530
10494.35 545
10495.32 543
10496.29 544
10497.26 523
10498.22 533
10499.19 561
10500.16 542
10501.13 541
10502.09 522
10503.06 570
10504.03 556
10505.00 559
10505.96 547
10506.93 571
10507.90 536
10508.87 537
10509.84 541
10510.80 539
10511.77 532
10512.74 554
10513.71 514
10514.68 526
10515.64 508
10516.61 525
10517.58 515
10518.55 511
10519.52 509
10520.49 518
10521.45 547
10522.42 551
10523.39 551
10524.36 543
10525.33 526
10526.30 569
10527.27 574
10528.23 519
10529.20 542
10530.17 559
10531.14 543
10532.11 531
10533.08 562
10534.05 549
10535.02 547
10535.99 564
10536.96 562
10537.93 537
10538.89 559
10539.86 556
10540.83 550
10541.80 545
10542.77 541
10543.74 576
10544.71 574
10545.68 571
10546.65 543
10547.62 540
10548.59 540
10549.56 553
10550.53 561
10551.50 561
10552.47 561
10553.44 549
10554.41 571
10555.38 582
10556.35 586
10557.32 546
10558.29 565
10559.26 570
10560.23 597
10561.20 590
10562.17 571
10563.14 581
10564.11 564
10565.08 579
10566.05 599
10567.02 556
10567.99 587
10568.96 565
10569.93 555
10570.91 581
10571.88 600
10572.85 596
10573.82 564
10574.79 557
10575.76 581
10576.73 580
10577.70 563
10578.67 569
10579.64 574
10580.62 550
10581.59 554
10582.56 557
10583.53 572
10584.50 589
10585.47 562
10586.44 560
10587.42 561
10588.39 560
10589.36 593
10590.33 569
10591.30 593
10592.27 620
10593.25 647
10594.22 599
10595.19 582
10596.16 590
10597.13 593
10598.10 577
10599.08 578
10600.05 595
10601.02 600
10601.99 590
10602.97 572
10603.94 635
10604.91 611
10605.88 647
10606.85 659
10607.83 675
10608.80 681
10609.77 670
10610.74 663
10611.72 681
10612.69 690
10613.66 657
10614.64 670
10615.61 674
10616.58 655
10617.55 616
10618.53 631
10619.50 632
10620.47 646
10621.45 638
10622.42 624
10623.39 630
10624.37 656
10625.34 633
10626.31 615
10627.29 616
10628.26 610
10629.23 602
10630.21 563
10631.18 607
10632.15 636
10633.13 640
10634.10 654
10635.07 612
10636.05 604
10637.02 641
10638.00 635
10638.97 628
10639.94 661
10640.92 663
10641.89 695
10642.87 656
10643.84 653
10644.81 606
10645.79 589
10646.76 604
10647.74 616
10648.71 613
10649.68 588
10650.66 587
10651.63 601
10652.61 609
10653.58 630
10654.56 587
10655.53 594
10656.51 583
10657.48 541
10658.46 559
10659.43 550
10660.41 579
10661.38 541
10662.36 585
10663.33 577
10664.31 575
10665.28 530
10666.26 533
10667.23 552
10668.21 591
10669.18 578
10670.16 568
10671.13 578
10672.11 575
10673.08 585
10674.06 596
10675.03 556
10676.01 557
10676.99 567
10677.96 573
10678.94 561
10679.91 549
10680.89 539
10681.86 578
10682.84 606
10683.82 607
10684.79 586
10685.77 600
10686.74 580
10687.72 579
10688.70 588
10689.67 570
10690.65 585
10691.63 589
10692.60 573
10693.58 580
10694.55 532
10695.53 548
10696.51 540
10697.48 542
10698.46 572
10699.44 566
10700.41 538
10701.39 549
10702.37 557
10703.34 558
10704.32 539
10705.30 540
10706.27 556
10707.25 541
10708.23 559
10709.21 582
10710.18 575
10711.16 586
10712.14 583
10713.11 571
10714.09 575
10715.07 584
10716.05 573
10717.02 573
10718.00 559
10718.98 550
10719.96 565
10720.93 571
10721.91 573
10722.89 576
10723.87 567
10724.85 576
10725.82 543
10726.80 591
10727.78 565
10728.76 534
10729.74 572
10730.71 572
10731.69 564
10732.67 544
10733.65 556
10734.63 554
10735.60 559
10736.58 574
10737.56 601
10738.54 587
10739.52 613
10740.50 592
10741.48 569
10742.45 567
10743.43 580
10744.41 562
10745.39 591
10746.37 565
10747.35 553
10748.33 574
10749.31 591
10750.28 547
10751.26 585
10752.24 597
10753.22 593
10754.20 539
10755.18 573
10756.16 567
10757.14 597
10758.12 614
10759.10 570
10760.08 599
10761.06 587
10762.04 581
10763.01 589
10763.99 583
10764.97 561
10765.95 604
10766.93 604
10767.91 588
10768.89 604
10769.87 599
10770.85 644
10771.83 612
10772.81 602
10773.79 639
10774.77 635
10775.75 602
10776.73 617
10777.71 601
10778.69 617
10779.67 639
10780.65 626
10781.63 612
10782.62 643
10783.60 661
10784.58 676
10785.56 633
10786.54 638
10787.52 646
10788.50 652
10789.48 624
10790.46 610
10791.44 633
10792.42 611
10793.40 606
10794.38 631
10795.37 639
10796.35 642
10797.33 601
10798.31 623
10799.29 609
10800.27 632
10801.25 640
10802.23 649
10803.21 630
10804.20 613
10805.18 607
10806.16 623
10807.14 636
10808.12 646
10809.10 646
10810.09 607
10811.07 609
10812.05 628
10813.03 640
10814.01 613
10815.00 613
10815.98 618
10816.96 655
10817.94 643
10818.92 666
10819.91 643
10820.89 658
10821.87 661
10822.85 695
10823.83 664
10824.82 655
10825.80 633
10826.78 661
10827.76 672
10828.75 665
10829.73 669
10830.71 660
10831.69 677
10832.68 690
10833.66 658
10834.64 668
10835.63 654
10836.61 664
10837.59 680
10838.57 680
10839.56 695
10840.54 659
10841.52 678
10842.51 699
10843.49 669
10844.47 664
10845.46 689
10846.44 681
10847.42 718
10848.41 739
10849.39 714
10850.37 713
10851.36 731
10852.34 722
10853.32 741
10854.31 737
10855.29 748
10856.28 754
10857.26 732
10858.24 736
10859.23 796
10860.21 767
10861.20 778
10862.18 755
10863.16 744
10864.15 767
10865.13 777
10866.12 768
10867.10 740
10868.08 801
10869.07 766
10870.05 773
10871.04 796
10872.02 757
10873.01 778
10873.99 793
10874.98 762
10875.96 784
10876.95 813
10877.93 833
10878.92 825
10879.90 840
10880.89 801
10881.87 811
10882.86 792
10883.84 825
10884.83 823
10885.81 842
10886.80 860
10887.78 835
10888.77 873
10889.75 886
10890.74 869
10891.72 847
10892.71 853
10893.69 857
10894.68 896
10895.66 871
10896.65 886
10897.64 893
10898.62 900
10899.61 929
10900.59 938
10901.58 899
10902.56 919
10903.55 908
10904.54 925
10905.52 939
10906.51 934
10907.49 941
10908.48 960
10909.47 979
10910.45 984
10911.44 1019
10912.43 1015
10913.41 1001
10914.40 1011
10915.39 984
10916.37 985
10917.36 988
10918.35 1026
10919.33 1050
10920.32 1049
10921.31 1051
10922.29 1048
10923.28 1024
10924.27 1046
10925.25 1041
10926.24 1065
10927.23 1039
10928.21 1063
10929.20 1077
10930.19 1088
10931.18 1094
10932.16 1091
10933.15 1067
10934.14 1112
10935.12 1089
10936.11 1144
10937.10 1128
10938.09 1177
10939.07 1136
10940.06 1150
10941.05 1168
10942.04 1198
10943.02 1209
10944.01 1167
10945.00 1182
10945.99 1190
10946.98 1250
10947.96 1219
10948.95 1248
10949.94 1330
10950.93 1300
10951.92 1337
10952.90 1403
10953.89 1445
10954.88 1442
10955.87 1530
10956.86 1560
10957.85 1577
10958.83 1587
10959.82 1679
10960.81 1677
10961.80 1643
10962.79 1593
10963.78 1577
10964.77 1584
10965.75 1467
10966.74 1518
10967.73 1426
10968.72 1420
10969.71 1409
10970.70 1423
10971.69 1348
10972.68 1257
10973.67 1265
10974.66 1308
10975.64 1314
10976.63 1249
10977.62 1252
10978.61 1273
10979.60 1332
10980.59 1329
10981.58 1287
10982.57 1289
10983.56 1350
10984.55 1311
10985.54 1318
10986.53 1293
10987.52 1357
10988.51 1369
10989.50 1403
10990.49 1382
10991.48 1408
10992.47 1460
10993.46 1564
10994.45 1584
10995.44 1624
10996.43 1732
10997.42 1772
10998.41 1923
10999.40 1971
11000.39 1990
11001.38 2024
11002.37 2053
11003.36 2016
11004.35 1953
11005.34 1866
11006.33 1812
11007.32 1732
11008.31 1652
11009.30 1528
11010.30 1457
11011.29 1391
11012.28 1308
11013.27 1304
11014.26 1286
11015.25 1212
11016.24 1172
11017.23 1146
11018.22 1163
11019.21 1126
11020.21 1076
11021.20 1107
11022.19 1087
11023.18 1059
11024.17 1044
11025.16 1079
11026.15 1091
11027.14 1004
11028.14 1000
11029.13 1018
11030.12 1005
11031.11 1029
11032.10 1003
11033.09 972
11034.09 988
11035.08 1012
11036.07 1006
11037.06 1054
11038.05 1080
11039.05 1014
11040.04 1059
11041.03 1059
11042.02 1013
11043.02 988
11044.01 971
11045.00 982
11045.99 967
11046.98 979
11047.98 930
11048.97 908
11049.96 925
11050.95 925
11051.95 973
11052.94 940
11053.93 942
11054.93 879
11055.92 915
11056.91 879
11057.90 890
11058.90 900
11059.89 925
11060.88 901
11061.88 880
11062.87 945
11063.86 927
11064.86 917
11065.85 921
11066.84 909
11067.84 929
11068.83 880
11069.82 896
11070.82 927
11071.81 906
11072.80 899
11073.80 931
11074.79 935
11075.78 929
11076.78 918
11077.77 917
11078.77 929
11079.76 914
11080.75 899
11081.75 919
11082.74 873
11083.74 871
11084.73 884
11085.72 934
11086.72 887
11087.71 857
11088.71 864
11089.70 862
11090.70 864
11091.69 843
11092.68 850
11093.68 840
11094.67 837
11095.67 871
11096.66 865
11097.66 829
11098.65 817
11099.65 864
11100.64 787
11101.64 797
11102.63 781
11103.63 820
11104.62 838
11105.62 843
11106.61 832
11107.61 857
11108.60 794
11109.60 791
11110.59 814
11111.59 802
11112.58 768
11113.58 777
11114.57 786
11115.57 776
11116.56 770
11117.56 763
11118.56 790
11119.55 767
11120.55 783
11121.54 783
11122.54 774
11123.54 749
11124.53 770
11125.53 762
11126.52 753
11127.52 793
11128.51 843
11129.51 783
11130.51 773
11131.50 770
11132.50 755
11133.50 783
11134.49 755
11135.49 735
11136.49 738
11137.48 753
11138.48 755
11139.47 717
11140.47 735
11141.47 759
11142.46 759
11143.46 752
11144.46 774
11145.46 735
11146.45 725
11147.45 730
11148.45 734
11149.44 750
11150.44 714
11151.44 740
11152.43 749
11153.43 730
11154.43 751
11155.43 762
11156.42 740
11157.42 753
11158.42 704
11159.42 733
11160.41 709
11161.41 704
11162.41 737
11163.41 750
11164.40 725
11165.40 712
11166.40 734
11167.40 720
11168.39 751
11169.39 722
11170.39 713
11171.39 708
11172.39 706
11173.38 717
11174.38 717
11175.38 718
11176.38 727
11177.38 724
11178.38 734
11179.37 707
11180.37 717
11181.37 725
11182.37 703
11183.37 701
11184.37 704
11185.37 714
11186.36 734
11187.36 737
11188.36 746
11189.36 776
11190.36 753
11191.36 744
11192.36 736
11193.36 731
11194.36 733
11195.35 730
11196.35 732
11197.35 729
11198.35 727
11199.35 745
11200.35 744
11201.35 773
11202.35 750
11203.35 728
11204.35 738
11205.35 754
11206.35 752
11207.35 723
11208.35 756
11209.35 754
11210.35 757
11211.35 740
11212.35 767
11213.35 767
11214.35 734
11215.34 746
11216.35 741
11217.35 723
11218.35 743
11219.35 765
11220.35 789
11221.35 751
11222.35 737
11223.35 763
11224.35 767
11225.35 753
11226.35 752
11227.35 766
11228.35 726
11229.35 718
11230.35 739
11231.35 783
11232.35 776
11233.35 751
11234.35 758
11235.35 800
11236.35 734
11237.36 761
11238.36 765
11239.36 758
11240.36 763
11241.36 755
11242.36 746
11243.36 748
11244.36 734
11245.36 748
11246.37 778
11247.37 754
11248.37 763
11249.37 782
11250.37 755
11251.37 774
11252.38 804
11253.38 786
11254.38 776
11255.38 813
11256.38 805
11257.38 800
11258.39 797
11259.39 788
11260.39 745
11261.39 788
11262.39 786
11263.40 803
11264.40 786
11265.40 768
11266.40 783
11267.40 812
11268.41 851
11269.41 825
11270.41 806
11271.41 802
11272.42 825
11273.42 814
11274.42 825
11275.42 828
11276.43 827
11277.43 827
11278.43 835
11279.44 847
11280.44 838
11281.44 808
11282.44 815
11283.45 816
11284.45 823
11285.45 768
11286.46 754
11287.46 733
11288.46 770
11289.47 747
11290.47 755
11291.47 747
11292.48 713
11293.48 742
11294.48 748
11295.49 721
11296.49 709
11297.49 727
11298.50 721
11299.50 720
11300.51 717
11301.51 704
11302.51 712
11303.52 725
11304.52 710
11305.53 721
11306.53 712
11307.53 737
11308.54 713
11309.54 723
11310.55 759
11311.55 737
11312.55 747
11313.56 727
11314.56 716
11315.57 737
11316.57 722
11317.58 757
11318.58 765
11319.59 750
11320.59 766
11321.59 744
11322.60 753
11323.60 793
11324.61 752
11325.61 783
11326.62 753
11327.62 740
11328.63 765
11329.63 755
11330.64 723
11331.64 752
11332.65 758
11333.65 764
11334.66 733
11335.67 728
11336.67 745
11337.68 739
11338.68 787
11339.69 787
11340.69 747
11341.70 789
11342.70 785
11343.71 791
11344.72 791
11345.72 791
11346.73 801
11347.73 788
11348.74 782
11349.74 774
11350.75 752
11351.76 795
11352.76 755
11353.77 771
11354.78 750
11355.78 727
11356.79 732
11357.79 751
11358.80 731
11359.81 698
11360.81 694
11361.82 726
11362.83 723
11363.83 710
11364.84 707
11365.85 733
11366.85 703
11367.86 692
11368.87 685
11369.87 733
11370.88 695
11371.89 713
11372.89 701
11373.90 703
11374.91 702
11375.92 695
11376.92 697
11377.93 717
11378.94 742
11379.94 689
11380.95 683
11381.96 729
11382.97 716
11383.97 723
11384.98 673
11385.99 670
11387.00 695
11388.00 664
11389.01 665
11390.02 700
11391.03 677
11392.04 680
11393.04 705
11394.05 698
11395.06 666
11396.07 687
11397.08 719
11398.08 676
11399.09 658
11400.10 719
11401.11 714
11402.12 695
11403.12 694
11404.13 696
11405.14 721
11406.15 696
11407.16 699
11408.17 678
11409.18 681
11410.18 669
11411.19 722
11412.20 696
11413.21 695
11414.22 711
11415.23 687
11416.24 695
11417.25 707
11418.25 713
11419.26 700
11420.27 698
11421.28 667
11422.29 668
11423.30 697
11424.31 727
11425.32 738
11426.33 707
11427.34 710
11428.35 705
11429.36 709
11430.37 701
11431.38 677
11432.39 683
11433.39 705
11434.40 705
11435.41 708
11436.42 704
11437.43 708
11438.44 730
11439.45 708
11440.46 677
11441.47 697
11442.48 701
11443.49 730
11444.50 713
11445.51 716
11446.52 734
11447.53 739
11448.55 731
11449.56 723
11450.57 711
11451.58 688
11452.59 722
11453.60 712
11454.61 736
11455.62 724
11456.63 734
11457.64 714
11458.65 743
11459.66 744
11460.67 758
11461.68 743
11462.69 738
11463.71 743
11464.72 739
11465.73 760
11466.74 729
11467.75 714
11468.76 713
11469.77 740
11470.78 725
11471.80 749
11472.81 736
11473.82 772
11474.83 789
11475.84 770
11476.85 765
11477.86 757
11478.88 760
11479.89 805
11480.90 772
11481.91 766
11482.92 760
11483.93 776
11484.95 745
11485.96 820
11486.97 776
11487.98 797
11489.00 818
11490.01 800
11491.02 789
11492.03 765
11493.04 834
11494.06 824
11495.07 813
11496.08 845
11497.09 818
11498.11 859
11499.12 885
11500.13 850
11501.14 845
11502.16 818
11503.17 840
11504.18 853
11505.20 834
11506.21 844
11507.22 890
11508.23 887
11509.25 876
11510.26 908
11511.27 877
11512.29 918
11513.30 926
11514.31 964
11515.33 957
11516.34 957
11517.35 989
11518.37 995
11519.38 1019
11520.39 1036
11521.41 1064
11522.42 1037
11523.43 1080
11524.45 1054
11525.46 1094
11526.47 1112
11527.49 1115
11528.50 1151
11529.52 1196
11530.53 1185
11531.54 1251
11532.56 1319
11533.57 1349
11534.59 1408
11535.60 1510
11536.62 1533
11537.63 1656
11538.64 1731
11539.66 1755
11540.67 1804
11541.69 1751
11542.70 1752
11543.72 1731
11544.73 1655
11545.75 1586
11546.76 1513
11547.77 1430
11548.79 1375
11549.80 1352
11550.82 1274
11551.83 1210
11552.85 1170
11553.86 1088
11554.88 1036
11555.89 1043
11556.91 1025
11557.92 960
11558.94 948
11559.95 942
11560.97 921
11561.99 933
11563.00 907
11564.02 884
11565.03 914
11566.05 878
11567.06 841
11568.08 928
11569.09 896
11570.11 868
11571.13 887
11572.14 863
11573.16 869
11574.17 904
11575.19 897
11576.20 890
11577.22 948
11578.24 937
11579.25 895
11580.27 903
11581.29 869
11582.30 919
11583.32 896
11584.33 928
11585.35 909
11586.37 896
11587.38 871
11588.40 906
11589.42 882
11590.43 872
11591.45 897
11592.47 889
11593.48 934
11594.50 955
11595.52 940
11596.53 940
11597.55 994
11598.57 1003
11599.58 993
11600.60 1001
11601.62 999
11602.64 1030
11603.65 1039
11604.67 1035
11605.69 1041
11606.70 975
11607.72 966
11608.74 933
11609.76 935
11610.77 932
11611.79 911
11612.81 904
11613.83 949
11614.84 939
11615.86 940
11616.88 891
11617.90 909
11618.92 890
11619.93 870
11620.95 898
11621.97 887
11622.99 882
11624.01 879
11625.02 865
11626.04 876
11627.06 843
11628.08 845
11629.10 844
11630.11 837
11631.13 811
11632.15 826
11633.17 806
11634.19 783
11635.21 783
11636.23 822
11637.24 846
11638.26 797
11639.28 778
11640.30 791
11641.32 794
11642.34 795
11643.36 788
11644.38 792
11645.39 745
11646.41 741
11647.43 747
11648.45 737
11649.47 735
11650.49 780
11651.51 761
11652.53 722
11653.55 762
11654.57 761
11655.59 769
11656.61 775
11657.63 716
11658.65 692
11659.67 712
11660.69 717
11661.70 740
11662.72 743
11663.74 738
11664.76 706
11665.78 676
11666.80 689
11667.82 701
11668.84 664
11669.86 716
11670.88 664
11671.90 708
11672.92 723
11673.95 693
11674.97 716
11675.99 687
11677.01 657
11678.03 663
11679.05 709
11680.07 672
11681.09 655
11682.11 687
11683.13 697
11684.15 736
11685.17 700
11686.19 696
11687.21 704
11688.23 663
11689.25 662
11690.28 688
11691.30 706
11692.32 670
11693.34 680
11694.36 643
11695.38 663
11696.40 673
11697.42 651
11698.44 662
11699.47 676
11700.49 659
11701.51 687
11702.53 651
11703.55 655
11704.57 623
11705.60 642
11706.62 650
11707.64 652
11708.66 623
11709.68 641
11710.70 646
11711.73 653
11712.75 668
11713.77 612
11714.79 643
11715.81 669
11716.84 696
11717.86 700
11718.88 675
11719.90 652
11720.92 643
11721.95 635
11722.97 623
11723.99 637
11725.01 676
11726.04 637
11727.06 624
11728.08 646
11729.11 656
11730.13 671
11731.15 675
11732.17 630
11733.20 633
11734.22 657
11735.24 644
11736.26 651
11737.29 657
11738.31 650
11739.33 675
11740.36 639
11741.38 613
11742.40 624
11743.43 649
11744.45 649
11745.47 631
11746.50 669
11747.52 634
11748.54 644
11749.57 675
11750.59 637
11751.62 631
11752.64 645
11753.66 658
11754.69 656
11755.71 638
11756.73 640
11757.76 673
11758.78 663
11759.81 629
11760.83 642
11761.85 648
11762.88 643
11763.90 658
11764.93 687
11765.95 661
11766.98 646
11768.00 679
11769.02 681
11770.05 698
11771.07 669
11772.10 703
11773.12 686
11774.15 706
11775.17 695
11776.20 672
11777.22 662
11778.25 662
11779.27 660
11780.30 681
11781.32 704
11782.35 682
11783.37 683
11784.40 697
11785.42 693
11786.45 700
11787.47 704
11788.50 691
11789.52 671
11790.55 713
11791.57 689
11792.60 690
11793.62 696
11794.65 697
11795.67 707
11796.70 709
11797.73 710
11798.75 706
11799.78 722
11800.80 708
11801.83 704
11802.85 682
11803.88 705
11804.91 675
11805.93 691
11806.96 708
11807.98 701
11809.01 736
11810.04 759
11811.06 741
11812.09 732
11813.12 734
11814.14 741
11815.17 749
11816.19 751
11817.22 742
11818.25 740
11819.27 746
11820.30 712
11821.33 765
11822.35 750
11823.38 787
11824.41 773
11825.44 793
11826.46 805
11827.49 786
11828.52 788
11829.54 783
11830.57 840
11831.60 825
11832.62 788
11833.65 821
11834.68 807
11835.71 809
11836.73 815
11837.76 785
11838.79 830
11839.82 795
11840.84 820
11841.87 803
11842.90 810
11843.93 807
11844.95 830
11845.98 848
11847.01 859
11848.04 825
11849.07 782
11850.09 829
11851.12 862
11852.15 890
11853.18 868
11854.21 837
11855.23 883
11856.26 887
11857.29 876
11858.32 941
11859.35 949
11860.38 916
11861.40 925
11862.43 934
11863.46 886
11864.49 894
11865.52 908
11866.55 930
11867.58 949
11868.60 953
11869.63 974
11870.66 980
11871.69 940
11872.72 1007
11873.75 957
11874.78 959
11875.81 959
11876.84 937
11877.86 997
11878.89 990
11879.92 1011
11880.95 1029
11881.98 1052
11883.01 1011
11884.04 1030
11885.07 1050
11886.10 1060
11887.13 1094
11888.16 1084
11889.19 1132
11890.22 1168
11891.25 1143
11892.28 1152
11893.31 1136
11894.34 1162
11895.37 1187
11896.40 1220
11897.43 1227
11898.46 1307
11899.49 1306
11900.52 1305
11901.55 1354
11902.58 1418
11903.61 1452
11904.64 1451
11905.67 1453
11906.70 1452
11907.73 1486
11908.76 1435
11909.79 1414
11910.82 1426
11911.85 1365
11912.88 1313
11913.91 1301
11914.94 1249
11915.97 1312
11917.01 1251
11918.04 1194
11919.07 1204
11920.10 1249
11921.13 1241
11922.16 1211
11923.19 1249
11924.22 1243
11925.25 1265
11926.28 1255
11927.32 1323
11928.35 1349
11929.38 1381
11930.41 1456
11931.44 1455
11932.47 1415
11933.50 1462
11934.54 1469
11935.57 1400
11936.60 1399
11937.63 1385
11938.66 1336
11939.70 1351
11940.73 1302
11941.76 1194
11942.79 1175
11943.82 1232
11944.85 1212
11945.89 1149
11946.92 1165
11947.95 1127
11948.98 1088
11950.02 1059
11951.05 1071
11952.08 1041
11953.11 1049
11954.15 1054
11955.18 1038
11956.21 1018
11957.24 1010
11958.28 1036
11959.31 1040
11960.34 1023
11961.37 1004
11962.41 1011
11963.44 1029
11964.47 1031
11965.51 1012
11966.54 1046
11967.57 1031
11968.60 1005
11969.64 1079
11970.67 1021
11971.70 1050
11972.74 1058
11973.77 1041
11974.80 1062
11975.84 1061
11976.87 1106
11977.90 1086
11978.94 1052
11979.97 1074
11981.00 1077
11982.04 1092
11983.07 1043
11984.11 1057
11985.14 1076
11986.17 1105
11987.21 1065
11988.24 1074
11989.28 1093
11990.31 1127
11991.34 1098
11992.38 1061
11993.41 1067
11994.45 1039
11995.48 1086
11996.51 1116
11997.55 1090
11998.58 1122
11999.62 1112
12000.65 1110
12001.69 1108
12002.72 1112
12003.76 1093
12004.79 1116
12005.82 1136
12006.86 1123
12007.89 1125
12008.93 1136
12009.96 1110
12011.00 1181
12012.03 1184
12013.07 1177
12014.10 1199
12015.14 1179
12016.17 1209
12017.21 1238
12018.24 1200
12019.28 1228
12020.32 1166
12021.35 1253
12022.39 1256
12023.42 1229
12024.46 1224
12025.49 1235
12026.53 1195
12027.56 1214
12028.60 1214
12029.64 1256
12030.67 1232
12031.71 1217
12032.74 1214
12033.78 1217
12034.81 1232
12035.85 1215
12036.89 1177
12037.92 1160
12038.96 1181
12039.99 1178
12041.03 1182
12042.07 1226
12043.10 1202
12044.14 1183
12045.18 1195
12046.21 1204
12047.25 1222
12048.29 1203
12049.32 1208
12050.36 1228
12051.40 1215
12052.43 1210
12053.47 1235
12054.51 1231
12055.54 1264
12056.58 1315
12057.62 1258
12058.65 1305
12059.69 1258
12060.73 1244
12061.76 1215
12062.80 1234
12063.84 1233
12064.88 1241
12065.91 1173
12066.95 1195
12067.99 1166
12069.03 1177
12070.06 1165
12071.10 1153
12072.14 1165
12073.18 1103
12074.21 1120
12075.25 1083
12076.29 1089
12077.33 1109
12078.36 1094
12079.40 1062
12080.44 1082
12081.48 1095
12082.52 1091
12083.55 1079
12084.59 1079
12085.63 1122
12086.67 1081
12087.71 1112
12088.74 1090
12089.78 1089
12090.82 1141
12091.86 1157
12092.90 1171
12093.94 1167
12094.98 1153
12096.01 1139
12097.05 1183
12098.09 1215
12099.13 1196
12100.17 1232
12101.21 1268
12102.25 1285
12103.28 1266
12104.32 1305
12105.36 1262
12106.40 1327
12107.44 1252
12108.48 1238
12109.52 1220
12110.56 1170
12111.60 1208
12112.64 1130
12113.68 1122
12114.72 1081
12115.76 1023
12116.79 1010
12117.83 993
12118.87 1006
12119.91 1011
12120.95 978
12121.99 975
12123.03 930
12124.07 917
12125.11 930
12126.15 930
12127.19 904
12128.23 861
12129.27 866
12130.31 887
12131.35 906
12132.39 883
12133.43 882
12134.47 880
12135.51 890
12136.55 901
12137.59 869
12138.63 848
12139.67 881
12140.71 895
12141.76 870
12142.80 870
12143.84 854
12144.88 843
12145.92 875
12146.96 881
12148.00 832
12149.04 863
12150.08 854
12151.12 821
12152.16 809
12153.20 823
12154.25 802
12155.29 805
12156.33 843
12157.37 803
12158.41 822
12159.45 799
12160.49 763
12161.53 800
12162.58 802
12163.62 797
12164.66 814
12165.70 765
12166.74 809
12167.78 810
12168.82 783
12169.87 780
12170.91 770
12171.95 804
12172.99 805
12174.03 760
12175.08 735
12176.12 764
12177.16 792
12178.20 775
12179.24 791
12180.29 795
12181.33 772
12182.37 750
12183.41 758
12184.46 752
12185.50 764
12186.54 743
12187.58 750
12188.63 728
12189.67 724
12190.71 727
12191.75 746
12192.80 722
12193.84 713
12194.88 756
12195.92 719
12196.97 727
12198.01 717
12199.05 735
12200.10 747
12201.14 751
12202.18 721
12203.23 734
12204.27 765
12205.31 743
12206.36 721
12207.40 730
12208.44 662
12209.49 710
12210.53 725
12211.57 716
12212.62 689
12213.66 695
12214.70 726
12215.75 719
12216.79 723
12217.84 679
12218.88 706
12219.92 698
12220.97 700
12222.01 683
12223.06 668
12224.10 672
12225.14 700
12226.19 671
12227.23 685
12228.28 705
12229.32 685
12230.36 656
12231.41 664
12232.45 668
12233.50 649
12234.54 674
12235.59 674
12236.63 670
12237.68 662
12238.72 664
12239.77 662
12240.81 685
12241.86 650
12242.90 663
12243.94 649
12244.99 675
12246.03 656
12247.08 648
12248.13 634
12249.17 643
12250.22 620
12251.26 650
12252.31 632
12253.35 620
12254.40 664
12255.44 656
12256.49 639
12257.53 655
12258.58 645
12259.62 630
12260.67 639
12261.72 645
12262.76 644
12263.81 605
12264.85 602
12265.90 629
12266.94 620
12267.99 618
12269.04 600
12270.08 617
12271.13 630
12272.17 628
12273.22 625
12274.27 588
12275.31 603
12276.36 597
12277.41 611
12278.45 587
12279.50 578
12280.55 593
12281.59 594
12282.64 626
12283.69 606
12284.73 611
12285.78 595
12286.83 601
12287.87 601
12288.92 580
12289.97 603
12291.01 626
12292.06 604
12293.11 597
12294.15 605
12295.20 608
12296.25 604
12297.30 601
12298.34 568
12299.39 560
12300.44 594
12301.48 583
12302.53 574
12303.58 579
12304.63 597
12305.67 590
12306.72 610
12307.77 582
12308.82 600
12309.87 612
12310.91 587
12311.96 577
12313.01 589
12314.06 571
12315.10 583
12316.15 583
12317.20 569
12318.25 615
12319.30 591
12320.34 603
12321.39 554
12322.44 572
12323.49 571
12324.54 615
12325.59 588
12326.63 571
12327.68 594
12328.73 621
12329.78 611
12330.83 589
12331.88 566
12332.93 582
12333.98 604
12335.02 599
12336.07 561
12337.12 549
12338.17 558
12339.22 592
12340.27 572
12341.32 581
12342.37 562
12343.42 576
12344.47 569
12345.51 569
12346.56 560
12347.61 579
12348.66 574
12349.71 545
12350.76 572
12351.81 601
12352.86 593
12353.91 536
12354.96 566
12356.01 567
12357.06 589
12358.11 568
12359.16 578
12360.21 586
12361.26 546
12362.31 585
12363.36 633
12364.41 596
12365.46 588
12366.51 591
12367.56 592
12368.61 604
12369.66 585
12370.71 603
12371.76 590
12372.81 639
12373.86 590
12374.91 590
12375.96 628
12377.01 611
12378.06 580
12379.11 560
12380.17 591
12381.22 638
12382.27 620
12383.32 574
12384.37 570
12385.42 589
12386.47 593
12387.52 623
12388.57 599
12389.62 598
12390.67 593
12391.73 618
12392.78 609
12393.83 586
12394.88 586
12395.93 590
12396.98 609
12398.03 625
12399.09 621
12400.14 599
12401.19 586
12402.24 597
12403.29 635
12404.34 599
12405.40 592
12406.45 611
12407.50 612
12408.55 581
12409.60 600
12410.66 627
12411.71 575
12412.76 582
12413.81 621
12414.86 646
12415.92 639
12416.97 612
12418.02 636
12419.07 631
12420.13 621
12421.18 623
12422.23 652
12423.28 650
12424.34 666
12425.39 659
12426.44 617
12427.49 619
12428.55 650
12429.60 655
12430.65 638
12431.71 652
12432.76 659
12433.81 652
12434.86 647
12435.92 629
12436.97 638
12438.02 577
12439.08 594
12440.13 675
12441.18 636
12442.24 654
12443.29 675
12444.34 690
12445.40 667
12446.45 655
12447.50 655
12448.56 665
12449.61 645
12450.67 669
12451.72 674
12452.77 668
12453.83 693
12454.88 707
12455.94 720
12456.99 714
12458.04 717
12459.10 712
12460.15 716
12461.21 742
12462.26 758
12463.31 780
12464.37 767
12465.42 796
12466.48 834
12467.53 841
12468.59 878
12469.64 910
12470.70 934
12471.75 971
12472.80 999
12473.86 1025
12474.91 1051
12475.97 1062
12477.02 1136
12478.08 1140
12479.13 1124
12480.19 1121
12481.24 1122
12482.30 1100
12483.35 1073
12484.41 1063
12485.46 1045
12486.52 1002
12487.57 997
12488.63 949
12489.69 898
12490.74 884
12491.80 848
12492.85 879
12493.91 803
12494.96 779
12496.02 821
12497.07 797
12498.13 796
12499.19 761
12500.24 750
12501.30 746
12502.35 757
12503.41 726
12504.47 713
12505.52 766
12506.58 718
12507.63 753
12508.69 751
12509.75 766
12510.80 755
12511.86 735
12512.91 750
12513.97 750
12515.03 744
12516.08 743
12517.14 748
12518.20 779
12519.25 756
12520.31 728
12521.37 751
12522.42 746
12523.48 750
12524.54 753
12525.59 760
12526.65 756
12527.71 746
12528.77 728
12529.82 700
12530.88 723
12531.94 760
12532.99 787
12534.05 746
12535.11 726
12536.17 720
12537.22 748
12538.28 711
12539.34 725
12540.40 734
12541.45 755
12542.51 734
12543.57 761
12544.63 761
12545.68 730
12546.74 775
12547.80 799
12548.86 803
12549.92 776
12550.97 778
12552.03 808
12553.09 831
12554.15 828
12555.21 836
12556.26 819
12557.32 841
12558.38 830
12559.44 901
12560.50 835
12561.56 816
12562.61 834
12563.67 825
12564.73 800
12565.79 842
12566.85 754
12567.91 785
12568.97 767
12570.02 776
12571.08 763
12572.14 799
12573.20 773
12574.26 742
12575.32 759
12576.38 813
12577.44 759
12578.50 745
12579.56 744
12580.61 715
12581.67 728
12582.73 744
12583.79 745
12584.85 732
12585.91 720
12586.97 750
12588.03 761
12589.09 757
12590.15 750
12591.21 766
12592.27 740
12593.33 749
12594.39 723
12595.45 743
12596.51 763
12597.57 758
12598.63 726
12599.69 756
12600.75 772
12601.81 741
12602.87 751
12603.93 724
12604.99 726
12606.05 734
12607.11 745
12608.17 733
12609.23 778
12610.29 741
12611.35 758
12612.41 743
12613.47 751
12614.53 779
12615.59 801
12616.66 810
12617.72 738
12618.78 791
12619.84 796
12620.90 801
12621.96 778
12623.02 797
12624.08 768
12625.14 779
12626.20 814
12627.26 835
12628.33 815
12629.39 798
12630.45 809
12631.51 855
12632.57 850
12633.63 806
12634.69 826
12635.76 829
12636.82 779
12637.88 770
12638.94 778
12640.00 788
12641.06 793
12642.13 770
12643.19 753
12644.25 765
12645.31 790
12646.37 776
12647.44 777
12648.50 728
12649.56 775
12650.62 750
12651.68 751
12652.75 770
12653.81 754
12654.87 780
12655.93 740
12657.00 727
12658.06 730
12659.12 741
12660.18 797
12661.25 788
12662.31 769
12663.37 730
12664.43 741
12665.50 778
12666.56 792
12667.62 771
12668.69 824
12669.75 764
12670.81 814
12671.88 800
12672.94 795
12674.00 800
12675.06 781
12676.13 798
12677.19 832
12678.25 785
12679.32 792
12680.38 793
12681.44 795
12682.51 831
12683.57 797
12684.64 790
12685.70 807
12686.76 837
12687.83 837
12688.89 841
12689.95 812
12691.02 804
12692.08 829
12693.15 857
12694.21 886
12695.27 852
12696.34 838
12697.40 848
12698.47 896
12699.53 880
12700.59 869
12701.66 882
12702.72 892
12703.79 871
12704.85 901
12705.92 917
12706.98 894
12708.05 902
12709.11 942
12710.18 918
12711.24 927
12712.30 901
12713.37 900
12714.43 922
12715.50 923
12716.56 905
12717.63 915
12718.69 938
12719.76 904
12720.82 922
12721.89 906
12722.95 916
12724.02 899
12725.09 949
12726.15 939
12727.22 944
12728.28 919
12729.35 979
12730.41 969
12731.48 963
12732.54 969
12733.61 992
12734.68 961
12735.74 983
12736.81 973
12737.87 952
12738.94 963
12740.00 1008
12741.07 962
12742.14 915
12743.20 925
12744.27 949
12745.33 926
12746.40 943
12747.47 884
12748.53 875
12749.60 856
12750.67 853
12751.73 872
12752.80 879
12753.87 848
12754.93 841
12756.00 855
12757.07 833
12758.13 832
12759.20 806
12760.27 810
12761.33 785
12762.40 821
12763.47 806
12764.53 764
12765.60 769
12766.67 765
12767.73 798
12768.80 789
12769.87 773
12770.94 796
12772.00 803
12773.07 801
12774.14 796
12775.21 753
12776.27 777
12777.34 755
12778.41 724
12779.48 721
12780.54 714
12781.61 729
12782.68 743
12783.75 750
12784.81 756
12785.88 755
12786.95 745
12788.02 729
12789.09 738
12790.15 730
12791.22 737
12792.29 710
12793.36 712
12794.43 697
12795.49 735
12796.56 756
12797.63 741
12798.70 722
12799.77 722
12800.84 747
12801.90 732
12802.97 757
12804.04 715
12805.11 685
12806.18 706
12807.25 711
12808.32 750
12809.39 711
12810.45 736
12811.52 746
12812.59 742
12813.66 783
12814.73 741
12815.80 741
12816.87 744
12817.94 757
12819.01 760
12820.08 750
12821.15 772
12822.21 797
12823.28 778
12824.35 753
12825.42 734
12826.49 769
12827.56 757
12828.63 767
12829.70 750
12830.77 761
12831.84 781
12832.91 763
12833.98 787
12835.05 781
12836.12 743
12837.19 745
12838.26 711
12839.33 713
12840.40 725
12841.47 712
12842.54 720
12843.61 701
12844.68 685
12845.75 685
12846.82 665
12847.89 678
12848.96 676
12850.03 646
12851.10 652
12852.18 659
12853.25 689
12854.32 654
12855.39 681
12856.46 628
12857.53 656
12858.60 633
12859.67 619
12860.74 600
12861.81 603
12862.88 609
12863.96 622
12865.03 628
12866.10 626
12867.17 603
12868.24 612
12869.31 625
12870.38 589
12871.45 590
12872.53 594
12873.60 596
12874.67 618
12875.74 595
12876.81 608
12877.88 599
12878.96 605
12880.03 598
12881.10 622
12882.17 628
12883.24 562
12884.31 598
12885.39 573
12886.46 581
12887.53 599
12888.60 570
12889.68 582
12890.75 570
12891.82 570
12892.89 570
12893.96 559
12895.04 545
12896.11 577
12897.18 554
12898.25 539
12899.33 556
12900.40 558
12901.47 567
12902.54 584
12903.62 563
12904.69 581
12905.76 556
12906.84 568
12907.91 577
12908.98 590
12910.06 536
12911.13 553
12912.20 548
12913.27 541
12914.35 539
12915.42 549
12916.49 557
12917.57 518
12918.64 548
12919.71 543
12920.79 569
12921.86 544
12922.94 522
12924.01 558
12925.08 547
12926.16 542
12927.23 538
12928.30 501
12929.38 498
12930.45 515
12931.53 522
12932.60 498
12933.67 491
12934.75 526
12935.82 524
12936.90 536
12937.97 524
12939.04 534
12940.12 547
12941.19 506
12942.27 543
12943.34 535
12944.42 512
12945.49 522
12946.56 517
12947.64 514
12948.71 523
12949.79 517
12950.86 542
12951.94 504
12953.01 510
12954.09 538
12955.16 527
12956.24 506
12957.31 520
12958.39 499
12959.46 519
12960.54 524
12961.61 506
12962.69 502
12963.76 514
12964.84 522
12965.91 534
12966.99 513
12968.07 516
12969.14 509
12970.22 526
12971.29 504
12972.37 518
12973.44 515
12974.52 506
12975.59 525
12976.67 515
12977.75 510
12978.82 533
12979.90 507
12980.97 512
12982.05 536
12983.13 499
12984.20 519
12985.28 501
12986.35 514
12987.43 533
12988.51 515
12989.58 515
12990.66 493
12991.74 511
12992.81 519
12993.89 536
12994.97 531
12996.04 512
12997.12 531
12998.20 491
12999.27 510
13000.35 534
13001.43 505
13002.50 503
13003.58 524
13004.66 558
13005.73 540
13006.81 504
13007.89 515
13008.97 497
13010.04 522
13011.12 520
13012.20 519
13013.27 539
13014.35 531
13015.43 498
13016.51 507
13017.58 520
13018.66 495
13019.74 503
13020.82 515
13021.89 498
13022.97 500
13024.05 501
13025.13 538
13026.21 526
13027.28 502
13028.36 521
13029.44 497
13030.52 559
13031.60 519
13032.67 515
13033.75 512
13034.83 527
13035.91 529
13036.99 516
13038.07 498
13039.14 537
13040.22 522
13041.30 505
13042.38 505
13043.46 508
13044.54 508
13045.62 508
13046.69 497
13047.77 508
13048.85 536
13049.93 546
13051.01 562
13052.09 542
13053.17 514
13054.25 504
13055.33 492
13056.40 510
13057.48 490
13058.56 542
13059.64 506
13060.72 531
13061.80 540
13062.88 517
13063.96 518
13065.04 512
13066.12 531
13067.20 533
13068.28 508
13069.36 500
13070.44 528
13071.52 518
13072.60 515
13073.68 520
13074.76 515
13075.84 526
13076.92 518
13078.00 509
13079.08 491
13080.16 493
13081.24 528
13082.32 525
13083.40 504
13084.48 509
13085.56 509
13086.64 540
13087.72 557
13088.80 520
13089.88 505
13090.96 498
13092.04 547
13093.12 550
13094.20 524
13095.28 510
13096.36 515
13097.44 549
13098.52 537
13099.61 503
13100.69 503
13101.77 522
13102.85 543
13103.93 545
13105.01 518
13106.09 526
13107.17 509
13108.25 543
13109.34 520
13110.42 523
13111.50 535
13112.58 553
13113.66 534
13114.74 533
13115.82 539
13116.91 507
13117.99 548
13119.07 521
13120.15 550
13121.23 562
13122.31 551
13123.40 550
13124.48 556
13125.56 553
13126.64 546
13127.72 538
13128.81 535
13129.89 553
13130.97 563
13132.05 539
13133.14 541
13134.22 510
13135.30 535
13136.38 560
13137.47 528
13138.55 547
13139.63 575
13140.71 566
13141.80 576
13142.88 555
13143.96 539
13145.04 529
13146.13 537
13147.21 536
13148.29 550
13149.38 548
13150.46 545
13151.54 559
13152.62 567
13153.71 574
13154.79 562
13155.87 576
13156.96 581
13158.04 590
13159.12 564
13160.21 550
13161.29 591
13162.37 558
13163.46 553
13164.54 568
13165.62 556
13166.71 554
13167.79 567
13168.88 550
13169.96 562
13171.04 533
13172.13 562
13173.21 567
13174.30 594
13175.38 554
13176.46 575
13177.55 571
13178.63 593
13179.72 596
13180.80 559
13181.88 585
13182.97 586
13184.05 597
13185.14 577
13186.22 579
13187.31 558
13188.39 588
13189.48 588
13190.56 581
13191.65 571
13192.73 597
13193.81 592
13194.90 607
13195.98 574
13197.07 597
13198.15 585
13199.24 575
13200.32 581
13201.41 569
13202.49 611
13203.58 608
13204.67 590
13205.75 612
13206.84 568
13207.92 571
13209.01 598
13210.09 578
13211.18 557
13212.26 578
13213.35 625
13214.43 595
13215.52 618
13216.61 631
13217.69 619
13218.78 617
13219.86 624
13220.95 599
13222.04 579
13223.12 617
13224.21 652
13225.29 624
13226.38 623
13227.47 637
13228.55 593
13229.64 636
13230.72 647
13231.81 643
13232.90 660
13233.98 641
13235.07 607
13236.16 668
13237.24 657
13238.33 639
13239.42 634
13240.50 651
13241.59 631
13242.68 635
13243.76 636
13244.85 641
13245.94 647
13247.02 643
13248.11 671
13249.20 678
13250.29 650
13251.37 697
13252.46 677
13253.55 698
13254.63 676
13255.72 698
13256.81 686
13257.90 702
13258.98 688
13260.07 708
13261.16 733
13262.25 720
13263.33 700
13264.42 679
13265.51 696
13266.60 720
13267.69 705
13268.77 740
13269.86 701
13270.95 702
13272.04 727
13273.13 733
13274.21 736
13275.30 742
13276.39 735
13277.48 742
13278.57 758
13279.65 763
13280.74 751
13281.83 775
13282.92 776
13284.01 795
13285.10 757
13286.19 758
13287.27 785
13288.36 776
13289.45 772
13290.54 801
13291.63 815
13292.72 812
13293.81 808
13294.90 827
13295.98 827
13297.07 822
13298.16 804
13299.25 815
13300.34 854
13301.43 840
13302.52 888
13303.61 847
13304.70 814
13305.79 883
13306.88 858
13307.97 864
13309.06 895
13310.15 902
13311.24 896
13312.32 902
13313.41 900
13314.50 898
13315.59 912
13316.68 913
13317.77 896
13318.86 911
13319.95 895
13321.04 937
13322.13 928
13323.22 931
13324.31 939
13325.40 920
13326.49 904
13327.58 942
13328.68 962
13329.77 949
13330.86 942
13331.95 940
13333.04 947
13334.13 974
13335.22 974
13336.31 944
13337.40 981
13338.49 991
13339.58 964
13340.67 991
13341.76 1016
13342.85 989
13343.94 966
13345.04 1000
13346.13 1000
13347.22 969
13348.31 1007
13349.40 1028
13350.49 1013
13351.58 953
13352.67 1011
13353.77 1012
13354.86 1023
13355.95 1011
13357.04 1039
13358.13 1032
13359.22 1022
13360.31 1061
13361.41 1054
13362.50 1082
13363.59 1095
13364.68 1112
13365.77 1126
13366.87 1102
13367.96 1125
13369.05 1099
13370.14 1155
13371.23 1104
13372.33 1082
13373.42 1129
13374.51 1100
13375.60 1071
13376.69 1050
13377.79 1025
13378.88 1046
13379.97 1017
13381.06 1010
13382.16 1004
13383.25 984
13384.34 946
13385.43 993
13386.53 935
13387.62 911
13388.71 932
13389.81 918
13390.90 886
13391.99 862
13393.08 866
13394.18 898
13395.27 864
13396.36 864
13397.46 877
13398.55 875
13399.64 854
13400.74 867
13401.83 882
13402.92 858
13404.02 843
13405.11 861
13406.20 866
13407.30 850
13408.39 842
13409.48 857
13410.58 860
13411.67 882
13412.77 833
13413.86 838
13414.95 860
13416.05 853
13417.14 842
13418.23 854
13419.33 825
13420.42 853
13421.52 834
13422.61 824
13423.71 827
13424.80 848
13425.89 832
13426.99 849
13428.08 818
13429.18 861
13430.27 868
13431.37 872
13432.46 857
13433.56 830
13434.65 857
13435.74 859
13436.84 869
13437.93 845
13439.03 849
13440.12 864
13441.22 867
13442.31 904
13443.41 866
13444.50 868
13445.60 889
13446.69 895
13447.79 901
13448.88 885
13449.98 863
13451.08 884
13452.17 869
13453.27 928
13454.36 878
13455.46 928
13456.55 898
13457.65 875
13458.74 883
13459.84 882
13460.94 930
13462.03 940
13463.13 942
13464.22 915
13465.32 930
13466.41 924
13467.51 963
13468.61 989
13469.70 932
13470.80 952
13471.90 981
13472.99 933
13474.09 936
13475.18 952
13476.28 961
13477.38 934
13478.47 933
13479.57 972
13480.67 955
13481.76 940
13482.86 992
13483.96 982
13485.05 954
13486.15 976
13487.25 961
13488.34 952
13489.44 987
13490.54 1015
13491.63 1018
13492.73 999
13493.83 1036
13494.93 1021
13496.02 1020
13497.12 1062
13498.22 1065
13499.31 1044
13500.41 1055
13501.51 1063
13502.61 1084
13503.70 1084
13504.80 1086
13505.90 1082
13507.00 1082
13508.09 1077
13509.19 1111
13510.29 1067
13511.39 1069
13512.49 1042
13513.58 1038
13514.68 1050
13515.78 1023
13516.88 1012
13517.98 1014
13519.07 995
13520.17 987
13521.27 1020
13522.37 1006
13523.47 973
13524.57 947
13525.66 936
13526.76 961
13527.86 937
13528.96 934
13530.06 954
13531.16 912
13532.25 879
13533.35 883
13534.45 878
13535.55 864
13536.65 885
13537.75 859
13538.85 844
13539.95 877
13541.05 864
13542.14 850
13543.24 831
13544.34 828
13545.44 784
13546.54 845
13547.64 842
13548.74 834
13549.84 819
13550.94 838
13552.04 826
13553.14 835
13554.24 830
13555.34 788
13556.44 783
13557.54 820
13558.64 793
13559.74 793
13560.84 781
13561.94 783
13563.04 791
13564.13 772
13565.23 793
13566.34 810
13567.44 830
13568.54 788
13569.64 784
13570.74 789
13571.84 806
13572.94 790
13574.04 796
13575.14 801
13576.24 770
13577.34 750
13578.44 791
13579.54 788
13580.64 745
13581.74 740
13582.84 762
13583.94 800
13585.04 773
13586.14 774
13587.24 793
13588.35 782
13589.45 779
13590.55 755
13591.65 770
13592.75 756
13593.85 785
13594.95 767
13596.05 768
13597.15 781
13598.26 801
13599.36 745
13600.46 771
13601.56 752
13602.66 781
13603.76 780
13604.86 786
13605.97 800
13607.07 773
13608.17 832
13609.27 780
13610.37 783
13611.47 776
13612.58 791
13613.68 779
13614.78 783
13615.88 794
13616.98 784
13618.09 782
13619.19 801
13620.29 798
13621.39 796
13622.50 796
13623.60 839
13624.70 779
13625.80 807
13626.91 786
13628.01 785
13629.11 826
13630.21 788
13631.32 784
13632.42 791
13633.52 776
13634.62 791
13635.73 786
13636.83 788
13637.93 808
13639.04 783
13640.14 822
13641.24 825
13642.35 790
13643.45 797
13644.55 833
13645.65 802
13646.76 797
13647.86 776
13648.96 794
13650.07 771
13651.17 802
13652.28 803
13653.38 798
13654.48 802
13655.59 818
13656.69 799
13657.79 788
13658.90 768
13660.00 774
13661.11 755
13662.21 800
13663.31 795
13664.42 811
13665.52 793
13666.63 791
13667.73 780
13668.83 812
13669.94 805
13671.04 805
13672.15 801
13673.25 772
13674.36 843
13675.46 820
13676.56 799
13677.67 755
13678.77 787
13679.88 824
13680.98 803
13682.09 787
13683.19 814
13684.30 828
13685.40 836
13686.51 807
13687.61 793
13688.72 806
13689.82 846
13690.93 839
13692.03 833
13693.14 855
13694.24 875
13695.35 841
13696.45 851
13697.56 866
13698.66 827
13699.77 864
13700.87 837
13701.98 865
13703.09 853
13704.19 841
13705.30 853
13706.40 915
13707.51 895
13708.61 896
13709.72 893
13710.83 914
13711.93 904
13713.04 905
13714.14 893
13715.25 948
13716.36 922
13717.46 936
13718.57 972
13719.67 959
13720.78 927
13721.89 918
13722.99 949
13724.10 971
13725.21 973
13726.31 978
13727.42 967
13728.53 984
13729.63 996
13730.74 1026
13731.85 1012
13732.95 986
13734.06 987
13735.17 1009
13736.27 1034
13737.38 1021
13738.49 1015
13739.59 1042
13740.70 1031
13741.81 1046
13742.92 1039
13744.02 1053
13745.13 1060
13746.24 1106
13747.35 1132
13748.45 1108
13749.56 1131
13750.67 1151
13751.78 1206
13752.88 1177
13753.99 1206
13755.10 1181
13756.21 1259
13757.31 1272
13758.42 1294
13759.53 1339
13760.64 1341
13761.75 1366
13762.85 1395
13763.96 1388
13765.07 1402
13766.18 1445
13767.29 1417
13768.39 1413
13769.50 1447
13770.61 1459
13771.72 1464
13772.83 1460
13773.94 1440
13775.04 1397
13776.15 1436
13777.26 1458
13778.37 1406
13779.48 1358
13780.59 1322
13781.70 1283
13782.80 1290
13783.91 1264
13785.02 1202
13786.13 1191
13787.24 1149
13788.35 1155
13789.46 1139
13790.57 1104
13791.68 1109
13792.79 1076
13793.90 1096
13795.00 1026
13796.11 988
13797.22 988
13798.33 1009
13799.44 986
13800.55 977
13801.66 974
13802.77 951
13803.88 986
13804.99 964
13806.10 959
13807.21 945
13808.32 927
13809.43 940
13810.54 895
13811.65 908
13812.76 929
13813.87 888
13814.98 911
13816.09 890
13817.20 907
13818.31 888
13819.42 861
13820.53 899
13821.64 877
13822.75 903
13823.86 862
13824.97 846
13826.08 855
13827.19 855
13828.30 884
13829.41 857
13830.53 863
13831.64 863
13832.75 889
13833.86 878
13834.97 859
13836.08 879
13837.19 884
13838.30 883
13839.41 843
13840.52 834
13841.64 839
13842.75 851
13843.86 845
13844.97 858
13846.08 840
13847.19 867
13848.30 881
13849.41 865
13850.53 857
13851.64 873
13852.75 856
13853.86 855
13854.97 829
13856.08 866
13857.20 875
13858.31 873
13859.42 854
13860.53 876
13861.64 865
13862.76 846
13863.87 830
13864.98 867
13866.09 849
13867.20 855
13868.32 858
13869.43 851
13870.54 845
13871.65 843
13872.77 845
13873.88 854
13874.99 870
13876.10 867
13877.22 885
13878.33 876
13879.44 881
13880.55 898
13881.67 890
13882.78 879
13883.89 917
13885.01 864
13886.12 927
13887.23 919
13888.34 915
13889.46 938
13890.57 943
13891.68 924
13892.80 940
13893.91 953
13895.02 961
13896.14 993
13897.25 966
13898.36 932
13899.48 968
13900.59 966
13901.70 959
13902.82 931
13903.93 956
13905.05 942
13906.16 931
13907.27 915
13908.39 935
13909.50 904
13910.61 855
13911.73 860
13912.84 869
13913.96 868
13915.07 836
13916.19 829
13917.30 842
13918.41 832
13919.53 829
13920.64 820
13921.76 799
13922.87 802
13923.99 815
13925.10 809
13926.21 788
13927.33 821
13928.44 835
13929.56 806
13930.67 790
13931.79 809
13932.90 843
13934.02 816
13935.13 805
13936.25 806
13937.36 778
13938.48 798
13939.59 817
13940.71 799
13941.82 789
13942.94 796
13944.05 796
13945.17 736
13946.28 773
13947.40 773
13948.52 758
13949.63 771
13950.75 781
13951.86 720
13952.98 732
13954.09 760
13955.21 748
13956.32 727
13957.44 734
13958.56 752
13959.67 731
13960.79 727
13961.90 685
13963.02 728
13964.14 738
13965.25 730
13966.37 737
13967.48 764
13968.60 736
13969.72 740
13970.83 749
13971.95 745
13973.07 783
13974.18 755
13975.30 749
13976.42 753
13977.53 762
13978.65 749
13979.77 713
13980.88 732
13982.00 731
13983.12 745
13984.23 723
13985.35 780
13986.47 761
13987.58 719
13988.70 754
13989.82 782
13990.94 767
13992.05 750
13993.17 750
13994.29 732
13995.40 746
13996.52 735
13997.64 740
13998.76 756
13999.87 747
14000.99 729
14002.11 707
14003.23 745
14004.35 740
14005.46 769
14006.58 766
14007.70 754
14008.82 759
14009.93 755
14011.05 732
14012.17 755
14013.29 775
14014.41 764
14015.52 768
14016.64 757
14017.76 742
14018.88 768
14020.00 781
14021.12 784
14022.23 766
14023.35 744
14024.47 748
14025.59 730
14026.71 752
14027.83 779
14028.95 733
14030.06 748
14031.18 765
14032.30 771
14033.42 760
14034.54 769
14035.66 776
14036.78 760
14037.90 754
14039.02 746
14040.14 761
14041.25 778
14042.37 764
14043.49 796
14044.61 808
14045.73 789
14046.85 763
14047.97 764
14049.09 793
14050.21 783
14051.33 776
14052.45 795
14053.57 799
14054.69 802
14055.81 809
14056.93 789
14058.05 863
14059.17 850
14060.29 859
14061.41 821
14062.53 836
14063.65 855
14064.77 881
14065.89 874
14067.01 839
14068.13 833
14069.25 855
14070.37 893
14071.49 871
14072.61 897
14073.73 904
14074.85 892
14075.97 894
14077.09 914
14078.21 911
14079.33 941
14080.45 932
14081.57 939
14082.69 939
14083.82 892
14084.94 924
14086.06 956
14087.18 901
14088.30 898
14089.42 914
14090.54 924
14091.66 894
14092.78 963
14093.91 922
14095.03 960
14096.15 939
14097.27 917
14098.39 945
14099.51 941
14100.63 932
14101.76 956
14102.88 995
14104.00 937
14105.12 950
14106.24 940
14107.36 925
14108.49 948
14109.61 930
14110.73 913
14111.85 873
14112.97 850
14114.10 877
14115.22 881
14116.34 837
14117.46 885
14118.58 852
14119.71 863
14120.83 843
14121.95 816
14123.07 788
14124.20 798
14125.32 810
14126.44 857
14127.56 807
14128.69 787
14129.81 780
14130.93 779
14132.06 798
14133.18 782
14134.30 758
14135.42 747
14136.55 772
14137.67 765
14138.79 768
14139.92 767
14141.04 745
14142.16 756
14143.29 792
14144.41 736
14145.53 788
14146.66 739
14147.78 703
14148.90 717
14150.03 735
14151.15 737
14152.27 726
14153.40 750
14154.52 745
14155.64 746
14156.77 718
14157.89 697
14159.02 724
14160.14 726
14161.26 745
14162.39 724
14163.51 720
14164.64 713
14165.76 725
14166.88 720
14168.01 690
14169.13 693
14170.26 720
14171.38 727
14172.51 708
14173.63 710
14174.75 694
14175.88 707
14177.00 690
14178.13 708
14179.25 673
14180.38 696
14181.50 694
14182.63 678
14183.75 701
14184.88 635
14186.00 654
14187.13 678
14188.25 666
14189.38 674
14190.50 710
14191.63 707
14192.75 652
14193.88 656
14195.00 649
14196.13 649
14197.25 643
14198.38 642
14199.50 673
14200.63 689
14201.76 648
14202.88 654
14204.01 637
14205.13 638
14206.26 634
14207.38 653
14208.51 648
14209.64 647
14210.76 625
14211.89 641
14213.01 613
14214.14 613
14215.27 622
14216.39 607
14217.52 630
14218.64 636
14219.77 606
14220.90 623
14222.02 627
14223.15 619
14224.28 621
14225.40 631
14226.53 595
14227.66 601
14228.78 599
14229.91 635
14231.04 640
14232.16 633
14233.29 630
14234.42 622
14235.54 604
14236.67 595
14237.80 618
14238.92 614
14240.05 613
14241.18 629
14242.31 573
14243.43 595
14244.56 584
14245.69 576
14246.82 601
14247.94 598
14249.07 613
14250.20 594
14251.33 565
14252.45 592
14253.58 567
14254.71 581
14255.84 559
14256.96 614
14258.09 594
14259.22 588
14260.35 554
14261.47 577
14262.60 584
14263.73 561
14264.86 579
14265.99 576
14267.12 588
14268.24 580
14269.37 564
14270.50 558
14271.63 542
14272.76 576
14273.89 562
14275.01 551
14276.14 532
14277.27 515
14278.40 560
14279.53 572
14280.66 548
14281.79 488
14282.91 537
14284.04 524
14285.17 538
14286.30 524
14287.43 524
14288.56 550
14289.69 561
14290.82 558
14291.95 525
14293.08 537
14294.20 544
14295.33 526
14296.46 517
14297.59 536
14298.72 546
14299.85 551
14300.98 530
14302.11 516
14303.24 524
14304.37 515
14305.50 526
14306.63 524
14307.76 502
14308.89 499
14310.02 513
14311.15 526
14312.28 534
14313.41 508
14314.54 525
14315.67 479
14316.80 505
14317.93 512
14319.06 511
14320.19 525
14321.32 552
14322.45 523
14323.58 491
14324.71 471
14325.84 494
14326.97 507
14328.10 501
14329.23 526
14330.36 510
14331.49 509
14332.62 485
14333.76 518
14334.89 487
14336.02 513
14337.15 491
14338.28 498
14339.41 516
14340.54 502
14341.67 511
14342.80 509
14343.93 531
14345.07 516
14346.20 517
14347.33 483
14348.46 514
14349.59 511
14350.72 496
14351.85 496
14352.99 463
14354.12 513
14355.25 502
14356.38 490
14357.51 473
14358.64 498
14359.78 522
14360.91 511
14362.04 523
14363.17 508
14364.30 509
14365.44 521
14366.57 504
14367.70 487
14368.83 480
14369.96 494
14371.10 501
14372.23 468
14373.36 490
14374.49 502
14375.63 508
14376.76 500
14377.89 497
14379.02 520
14380.16 501
14381.29 516
14382.42 509
14383.55 509
14384.69 523
14385.82 510
14386.95 492
14388.09 512
14389.22 524
14390.35 494
14391.49 497
14392.62 497
14393.75 524
14394.89 508
14396.02 505
14397.15 509
14398.28 512
14399.42 493
14400.55 507
14401.69 522
14402.82 521
14403.95 516
14405.09 524
14406.22 533
14407.35 505
14408.49 535
14409.62 537
14410.75 526
14411.89 509
14413.02 515
14414.16 542
14415.29 530
14416.42 540
14417.56 539
14418.69 510
14419.83 548
14420.96 564
14422.10 549
14423.23 556
14424.36 535
14425.50 538
14426.63 543
14427.77 538
14428.90 547
14430.04 550
14431.17 579
14432.31 554
14433.44 550
14434.58 570
14435.71 551
14436.85 571
14437.98 557
14439.12 549
14440.25 570
14441.39 584
14442.52 576
14443.66 539
14444.79 555
14445.93 547
14447.06 563
14448.20 535
14449.33 575
14450.47 563
14451.60 540
14452.74 527
14453.87 546
14455.01 535
14456.14 540
14457.28 558
14458.42 544
14459.55 554
14460.69 552
14461.82 546
14462.96 563
14464.10 568
14465.23 558
14466.37 575
14467.50 604
14468.64 616
14469.78 598
14470.91 578
14472.05 563
14473.18 605
14474.32 552
14475.46 584
14476.59 594
14477.73 566
14478.87 567
14480.00 568
14481.14 575
14482.28 580
14483.41 555
14484.55 584
14485.69 570
14486.82 546
14487.96 562
14489.10 584
14490.23 569
14491.37 601
14492.51 569
14493.65 573
14494.78 581
14495.92 579
14497.06 574
14498.19 559
14499.33 587
14500.47 556
14501.61 552
14502.74 557
14503.88 558
14505.02 566
14506.16 572
14507.29 570
14508.43 579
14509.57 551
14510.71 578
14511.85 572
14512.98 538
14514.12 563
14515.26 572
14516.40 570
14517.54 582
14518.67 564
14519.81 567
14520.95 559
14522.09 563
14523.23 537
14524.36 554
14525.50 561
14526.64 582
14527.78 577
14528.92 533
14530.06 540
14531.19 541
14532.33 546
14533.47 556
14534.61 577
14535.75 587
14536.89 528
14538.03 526
14539.17 544
14540.31 550
14541.44 555
14542.58 566
14543.72 565
14544.86 568
14546.00 569
14547.14 583
14548.28 560
14549.42 570
14550.56 558
14551.70 547
14552.84 557
14553.98 566
14555.12 581
14556.25 572
14557.39 580
14558.53 580
14559.67 572
14560.81 591
14561.95 589
14563.09 604
14564.23 577
14565.37 591
14566.51 594
14567.65 581
14568.79 597
14569.93 582
14571.07 605
14572.21 582
14573.35 615
14574.49 616
14575.63 613
14576.77 616
14577.92 577
14579.06 618
14580.20 611
14581.34 619
14582.48 621
14583.62 640
14584.76 655
14585.90 634
14587.04 621
14588.18 621
14589.32 634
14590.46 638
14591.60 631
14592.74 621
14593.89 646
14595.03 607
14596.17 639
14597.31 658
14598.45 652
14599.59 660
14600.73 685
14601.87 685
14603.02 683
14604.16 686
14605.30 666
14606.44 688
14607.58 689
14608.72 701
14609.86 708
14611.01 719
14612.15 694
14613.29 706
14614.43 727
14615.57 728
14616.72 790
14617.86 729
14619.00 735
14620.14 752
14621.28 747
14622.43 753
14623.57 768
14624.71 731
14625.85 785
14627.00 792
14628.14 794
14629.28 795
14630.42 805
14631.56 819
14632.71 818
14633.85 822
14634.99 823
14636.14 856
14637.28 866
14638.42 826
14639.56 833
14640.71 840
14641.85 826
14642.99 819
14644.14 805
14645.28 750
14646.42 781
14647.56 765
14648.71 753
14649.85 713
14650.99 741
14652.14 709
14653.28 662
14654.42 641
14655.57 635
14656.71 661
14657.85 625
14659.00 647
14660.14 628
14661.29 629
14662.43 631
14663.57 618
14664.72 618
14665.86 580
14667.00 570
14668.15 574
14669.29 576
14670.44 583
14671.58 572
14672.73 583
14673.87 565
14675.01 568
14676.16 554
14677.30 558
14678.45 578
14679.59 566
14680.74 573
14681.88 570
14683.02 538
14684.17 542
14685.31 555
14686.46 539
14687.60 519
14688.75 523
14689.89 561
14691.04 538
14692.18 567
14693.33 529
14694.47 503
14695.62 524
14696.76 555
14697.91 534
14699.05 526
14700.20 524
14701.34 510
14702.49 503
14703.63 524
14704.78 505
14705.92 512
14707.07 553
14708.22 506
14709.36 477
14710.51 498
14711.65 484
14712.80 519
14713.94 506
14715.09 515
14716.23 500
14717.38 494
14718.53 482
14719.67 498
14720.82 519
14721.96 508
14723.11 517
14724.26 513
14725.40 489
14726.55 499
14727.70 451
14728.84 480
14729.99 474
14731.13 490
14732.28 489
14733.43 482
14734.57 475
14735.72 486
14736.87 482
14738.01 491
14739.16 478
14740.31 465
14741.45 507
14742.60 491
14743.75 483
14744.89 499
14746.04 517
14747.19 482
14748.34 482
14749.48 487
14750.63 476
14751.78 464
14752.92 482
14754.07 470
14755.22 479
14756.37 473
14757.51 467
14758.66 471
14759.81 457
14760.96 460
14762.10 451
14763.25 452
14764.40 456
14765.55 462
14766.70 458
14767.84 468
14768.99 445
14770.14 470
14771.29 454
14772.43 446
14773.58 447
14774.73 443
14775.88 453
14777.03 437
14778.18 451
14779.32 436
14780.47 441
14781.62 439
14782.77 430
14783.92 412
14785.07 439
14786.21 431
14787.36 450
14788.51 441
14789.66 430
14790.81 436
14791.96 458
14793.11 424
14794.26 407
14795.40 435
14796.55 439
14797.70 421
14798.85 422
14800.00 428
14801.15 412
14802.30 409
14803.45 415
14804.60 406
14805.75 411
14806.90 420
14808.05 418
14809.19 394
14810.34 434
14811.49 414
14812.64 434
14813.79 413
14814.94 423
14816.09 394
14817.24 409
14818.39 397
14819.54 368
14820.69 374
14821.84 403
14822.99 389
14824.14 390
14825.29 392
14826.44 397
14827.59 420
14828.74 379
14829.89 386
14831.04 352
14832.19 377
14833.34 375
14834.49 389
14835.64 375
14836.79 364
14837.95 385
14839.10 412
14840.25 387
14841.40 384
14842.55 379
14843.70 381
14844.85 403
14846.00 392
14847.15 369
14848.30 373
14849.45 390
14850.60 393
14851.76 386
14852.91 394
14854.06 383
14855.21 353
14856.36 370
14857.51 364
14858.66 357
14859.81 382
14860.97 372
14862.12 387
14863.27 386
14864.42 375
14865.57 398
14866.72 402
14867.88 372
14869.03 375
14870.18 374
14871.33 409
14872.48 385
14873.64 361
14874.79 353
14875.94 363
14877.09 397
14878.24 381
14879.40 369
14880.55 376
14881.70 387
14882.85 387
14884.00 370
14885.16 353
14886.31 364
14887.46 367
14888.61 371
14889.77 367
14890.92 366
14892.07 357
14893.23 370
14894.38 377
14895.53 394
14896.68 372
14897.84 361
14898.99 358
14900.14 361
14901.30 379
14902.45 362
14903.60 364
14904.75 375
14905.91 356
14907.06 373
14908.21 381
14909.37 358
14910.52 373
14911.67 373
14912.83 368
14913.98 379
14915.14 361
14916.29 373
14917.44 363
14918.60 371
14919.75 334
14920.90 355
14922.06 347
14923.21 368
14924.37 389
14925.52 364
14926.67 362
14927.83 347
14928.98 372
14930.14 368
14931.29 365
14932.44 369
14933.60 371
14934.75 368
14935.91 361
14937.06 363
14938.22 375
14939.37 381
14940.52 372
14941.68 362
14942.83 336
14943.99 355
14945.14 363
14946.30 363
14947.45 356
14948.61 392
14949.76 388
14950.92 384
14952.07 359
14953.23 382
14954.38 369
14955.54 360
14956.69 387
14957.85 398
14959.00 396
14960.16 367
14961.31 369
14962.47 356
14963.62 381
14964.78 380
14965.94 390
14967.09 353
14968.25 383
14969.40 364
14970.56 391
14971.71 347
14972.87 359
14974.03 395
14975.18 363
14976.34 347
14977.49 363
14978.65 379
14979.81 363
14980.96 354
14982.12 353
14983.27 370
14984.43 370
14985.59 351
14986.74 377
14987.90 360
14989.06 358
14990.21 348
14991.37 343
14992.53 369
14993.68 384
14994.84 362
14996.00 356
14997.15 364
14998.31 357
14999.47 361
15000.62 373
15001.78 349
15002.94 360
15004.09 356
15005.25 365
15006.41 370
15007.56 355
15008.72 353
15009.88 372
15011.04 362
15012.19 360
15013.35 338
15014.51 366
15015.67 355
15016.82 358
15017.98 355
15019.14 358
15020.30 339
15021.45 350
15022.61 371
15023.77 362
15024.93 340
15026.08 368
15027.24 357
15028.40 353
15029.56 366
15030.72 374
15031.87 367
15033.03 374
15034.19 364
15035.35 366
15036.51 352
15037.67 358
15038.82 350
15039.98 356
15041.14 348
15042.30 377
15043.46 357
15044.62 354
15045.78 368
15046.93 375
15048.09 372
15049.25 370
15050.41 347
15051.57 356
15052.73 341
15053.89 380
15055.05 352
15056.20 352
15057.36 375
15058.52 363
15059.68 374
15060.84 362
15062.00 353
15063.16 336
15064.32 349
15065.48 357
15066.64 353
15067.80 350
15068.96 388
15070.12 391
15071.28 346
15072.44 353
15073.60 337
15074.76 353
15075.91 351
15077.07 370
15078.23 365
15079.39 354
15080.55 332
15081.71 364
15082.87 385
15084.03 347
15085.19 367
15086.35 361
15087.51 376
15088.68 377
15089.84 374
15091.00 367
15092.16 368
15093.32 371
15094.48 377
15095.64 372
15096.80 365
15097.96 389
15099.12 386
15100.28 382
15101.44 375
15102.60 369
15103.76 383
15104.92 405
15106.08 402
15107.25 390
15108.41 384
15109.57 381
15110.73 377
15111.89 407
15113.05 386
15114.21 394
15115.37 388
15116.54 395
15117.70 395
15118.86 392
15120.02 383
15121.18 406
15122.34 388
15123.50 399
15124.67 384
15125.83 396
15126.99 397
15128.15 370
15129.31 378
15130.47 383
15131.64 415
15132.80 410
15133.96 385
15135.12 411
15136.28 393
15137.45 397
15138.61 397
15139.77 391
15140.93 419
15142.10 408
15143.26 394
15144.42 395
15145.58 407
15146.75 412
15147.91 393
15149.07 423
15150.23 412
15151.40 407
15152.56 391
15153.72 416
15154.88 390
15156.05 402
15157.21 404
15158.37 427
15159.54 415
15160.70 401
15161.86 412
15163.03 412
15164.19 416
15165.35 421
15166.52 423
15167.68 423
15168.84 425
15170.01 424
15171.17 419
15172.33 452
15173.50 448
15174.66 456
15175.82 455
15176.99 457
15178.15 435
15179.31 435
15180.48 448
15181.64 461
15182.81 441
15183.97 465
15185.13 452
15186.30 453
15187.46 471
15188.63 474
15189.79 457
15190.95 462
15192.12 484
15193.28 490
15194.45 485
15195.61 490
15196.78 475
15197.94 472
15199.10 473
15200.27 482
15201.43 462
15202.60 509
15203.76 473
15204.93 481
15206.09 511
15207.26 485
15208.42 483
15209.59 491
15210.75 519
15211.92 496
15213.08 471
15214.25 489
15215.41 504
15216.58 533
15217.74 517
15218.91 521
15220.07 487
15221.24 495
15222.40 507
15223.57 514
15224.74 510
15225.90 525
15227.07 530
15228.23 514
15229.40 523
15230.56 520
15231.73 524
15232.89 531
15234.06 562
15235.23 510
15236.39 535
15237.56 547
15238.72 536
15239.89 558
15241.06 556
15242.22 553
15243.39 546
15244.56 521
15245.72 541
15246.89 558
15248.05 533
15249.22 497
15250.39 522
15251.55 541
15252.72 510
15253.89 522
15255.05 516
15256.22 492
15257.39 522
15258.55 495
15259.72 505
15260.89 505
15262.05 504
15263.22 486
15264.39 486
15265.56 477
15266.72 497
15267.89 489
15269.06 484
15270.22 471
15271.39 496
15272.56 477
15273.73 464
15274.89 484
15276.06 477
15277.23 461
15278.40 474
15279.56 484
15280.73 487
15281.90 452
15283.07 446
15284.23 460
15285.40 438
15286.57 454
15287.74 432
15288.91 462
15290.07 458
15291.24 461
15292.41 483
15293.58 478
15294.75 481
15295.92 475
15297.08 454
15298.25 463
15299.42 473
15300.59 460
15301.76 483
15302.93 464
15304.09 470
15305.26 468
15306.43 459
15307.60 473
15308.77 483
15309.94 464
15311.11 510
15312.28 464
15313.44 474
15314.61 477
15315.78 495
15316.95 476
15318.12 468
15319.29 463
15320.46 454
15321.63 446
15322.80 481
15323.97 480
15325.14 448
15326.30 479
15327.47 470
15328.64 461
15329.81 481
15330.98 434
15332.15 483
15333.32 501
15334.49 490
15335.66 491
15336.83 482
15338.00 498
15339.17 486
15340.34 489
15341.51 502
15342.68 484
15343.85 507
15345.02 504
15346.19 497
15347.36 470
15348.53 505
15349.70 510
15350.87 507
15352.04 494
15353.21 508
15354.38 489
15355.55 503
15356.72 511
15357.90 554
15359.07 503
15360.24 497
15361.41 515
15362.58 506
15363.75 497
15364.92 549
15366.09 511
15367.26 529
15368.43 524
15369.60 544
15370.77 550
15371.95 535
15373.12 509
15374.29 548
15375.46 525
15376.63 533
15377.80 544
15378.97 534
15380.15 526
15381.32 543
15382.49 548
15383.66 512
15384.83 492
15386.00 519
15387.17 531
15388.35 526
15389.52 527
15390.69 516
15391.86 506
15393.03 476
15394.21 522
15395.38 536
15396.55 528
15397.72 514
15398.89 527
15400.07 506
15401.24 522
15402.41 504
15403.58 496
15404.76 469
15405.93 516
15407.10 503
15408.27 478
15409.45 502
15410.62 464
15411.79 484
15412.96 465
15414.14 469
15415.31 491
15416.48 435
15417.66 453
15418.83 467
15420.00 445
15421.17 431
15422.35 416
15423.52 443
15424.69 467
15425.87 441
15427.04 444
15428.21 408
15429.39 432
15430.56 438
15431.73 436
15432.91 423
15434.08 452
15435.25 437
15436.43 439
15437.60 424
15438.77 450
15439.95 439
15441.12 445
15442.30 427
15443.47 395
15444.64 437
15445.82 452
15446.99 430
15448.17 426
15449.34 442
15450.51 427
15451.69 434
15452.86 425
15454.04 460
15455.21 460
15456.39 453
15457.56 433
15458.73 422
15459.91 404
15461.08 441
15462.26 416
15463.43 440
15464.61 430
15465.78 426
15466.96 434
15468.13 408
15469.31 456
15470.48 430
15471.66 417
15472.83 426
15474.01 456
15475.18 439
15476.36 426
15477.53 414
15478.71 417
15479.88 432
15481.06 425
15482.23 429
15483.41 441
15484.58 415
15485.76 397
15486.93 435
15488.11 423
15489.29 418
15490.46 407
15491.64 444
15492.81 406
15493.99 438
15495.16 430
15496.34 448
15497.52 452
15498.69 437
15499.87 419
15501.04 444
15502.22 443
15503.40 425
15504.57 417
15505.75 435
15506.92 440
15508.10 435
15509.28 430
15510.45 445
15511.63 437
15512.81 430
15513.98 452
15515.16 432
15516.34 462
15517.51 435
15518.69 424
15519.87 419
15521.04 433
15522.22 442
15523.40 435
15524.57 469
15525.75 442
15526.93 458
15528.11 445
15529.28 466
15530.46 466
15531.64 434
15532.81 466
15533.99 447
15535.17 452
15536.35 460
15537.52 451
15538.70 470
15539.88 455
15541.06 459
15542.23 439
15543.41 424
15544.59 442
15545.77 433
15546.95 445
15548.12 455
15549.30 420
15550.48 466
15551.66 468
15552.83 445
15554.01 427
15555.19 461
15556.37 452
15557.55 458
15558.73 472
15559.90 448
15561.08 450
15562.26 492
15563.44 482
15564.62 465
15565.80 474
15566.97 464
15568.15 476
15569.33 467
15570.51 464
15571.69 469
15572.87 465
15574.05 463
15575.23 467
15576.40 460
15577.58 472
15578.76 472
15579.94 501
15581.12 461
15582.30 506
15583.48 485
15584.66 484
15585.84 491
15587.02 491
15588.20 489
15589.38 495
15590.56 498
15591.73 517
15592.91 548
15594.09 490
15595.27 485
15596.45 495
15597.63 515
15598.81 523
15599.99 526
15601.17 534
15602.35 513
15603.53 549
15604.71 547
15605.89 518
15607.07 558
15608.25 547
15609.43 571
15610.61 568
15611.79 536
15612.97 541
15614.15 545
15615.33 566
15616.51 595
15617.69 588
15618.88 551
15620.06 556
15621.24 580
15622.42 572
15623.60 581
15624.78 593
15625.96 578
15627.14 599
15628.32 604
15629.50 608
15630.68 595
15631.86 579
15633.05 615
15634.23 604
15635.41 615
15636.59 622
15637.77 627
15638.95 612
15640.13 650
15641.31 631
15642.50 623
15643.68 602
15644.86 632
15646.04 651
15647.22 631
15648.40 640
15649.58 637
15650.77 637
15651.95 646
15653.13 619
15654.31 605
15655.49 621
15656.68 637
15657.86 641
15659.04 644
15660.22 647
15661.40 663
15662.59 637
15663.77 626
15664.95 644
15666.13 632
15667.32 641
15668.50 672
15669.68 640
15670.86 642
15672.05 636
15673.23 649
15674.41 635
15675.59 632
15676.78 615
15677.96 620
15679.14 612
15680.32 608
15681.51 614
15682.69 602
15683.87 604
15685.06 630
15686.24 603
15687.42 602
15688.61 606
15689.79 589
15690.97 621
15692.16 610
15693.34 616
15694.52 596
15695.71 571
15696.89 606
15698.07 589
15699.26 595
15700.44 590
15701.62 588
15702.81 612
15703.99 588
15705.17 600
15706.36 609
15707.54 627
15708.73 612
15709.91 596
15711.09 614
15712.28 600
15713.46 625
15714.65 615
15715.83 615
15717.02 620
15718.20 627
15719.38 603
15720.57 623
15721.75 649
15722.94 629
15724.12 631
15725.31 663
15726.49 647
15727.68 660
15728.86 634
15730.04 645
15731.23 682
15732.41 696
15733.60 651
15734.78 640
15735.97 630
15737.15 631
15738.34 665
15739.52 659
15740.71 675
15741.89 694
15743.08 698
15744.27 684
15745.45 694
15746.64 678
15747.82 708
15749.01 696
15750.19 692
15751.38 683
15752.56 710
15753.75 744
15754.93 747
15756.12 739
15757.31 754
15758.49 733
15759.68 770
15760.86 754
15762.05 757
15763.24 729
15764.42 738
15765.61 736
15766.79 754
15767.98 697
15769.17 704
15770.35 720
15771.54 694
15772.72 694
15773.91 704
15775.10 730
15776.28 720
15777.47 692
15778.66 699
15779.84 697
15781.03 699
15782.22 683
15783.40 697
15784.59 681
15785.78 674
15786.96 655
15788.15 674
15789.34 671
15790.53 667
15791.71 691
15792.90 618
15794.09 650
15795.27 646
15796.46 640
15797.65 624
15798.84 600
15800.02 609
15801.21 619
15802.40 613
15803.59 603
15804.77 609
15805.96 611
15807.15 604
15808.34 596
15809.52 600
15810.71 598
15811.90 595
15813.09 592
15814.28 573
15815.46 582
15816.65 580
15817.84 582
15819.03 588
15820.22 546
15821.40 599
15822.59 570
15823.78 582
15824.97 580
15826.16 576
15827.35 569
15828.53 544
15829.72 568
15830.91 594
15832.10 554
15833.29 560
15834.48 573
15835.67 587
15836.85 543
15838.04 553
15839.23 581
15840.42 564
15841.61 540
15842.80 547
15843.99 568
15845.18 564
15846.37 566
15847.55 576
15848.74 571
15849.93 562
15851.12 516
15852.31 537
15853.50 574
15854.69 586
15855.88 567
15857.07 579
15858.26 579
15859.45 566
15860.64 572
15861.83 558
15863.02 563
15864.21 590
15865.40 573
15866.59 599
15867.78 580
15868.97 585
15870.16 588
15871.35 607
15872.54 582
15873.73 575
15874.92 596
15876.11 584
15877.30 587
15878.49 602
15879.68 567
15880.87 602
15882.06 577
15883.25 583
15884.44 586
15885.63 552
15886.82 584
15888.01 591
15889.20 592
15890.39 594
15891.59 629
15892.78 591
15893.97 582
15895.16 599
15896.35 609
15897.54 616
15898.73 618
15899.92 623
15901.11 641
15902.30 643
15903.50 645
15904.69 621
15905.88 631
15907.07 658
15908.26 641
15909.45 632
15910.64 635
15911.84 660
15913.03 632
15914.22 654
15915.41 677
15916.60 663
15917.79 643
15918.99 643
15920.18 643
15921.37 660
15922.56 662
15923.75 678
15924.95 677
15926.14 689
15927.33 663
15928.52 668
15929.71 670
15930.91 685
15932.10 653
15933.29 654
15934.48 638
15935.68 638
15936.87 614
15938.06 649
15939.25 656
15940.45 652
15941.64 634
15942.83 624
15944.03 601
15945.22 565
15946.41 581
15947.60 589
15948.80 573
15949.99 577
15951.18 584
15952.38 565
15953.57 568
15954.76 528
15955.96 529
15957.15 537
15958.34 539
15959.54 523
15960.73 562
15961.92 523
15963.12 536
15964.31 497
15965.50 474
15966.70 487
15967.89 495
15969.08 483
15970.28 480
15971.47 471
15972.67 474
15973.86 490
15975.05 485
15976.25 474
15977.44 466
15978.64 458
15979.83 472
15981.02 472
15982.22 448
15983.41 448
15984.61 460
15985.80 452
15987.00 454
15988.19 454
15989.38 451
15990.58 463
15991.77 456
15992.97 460
15994.16 464
15995.36 457
15996.55 451
15997.75 450
15998.94 429
16000.14 433
16001.33 439
16002.53 438
16003.72 467
16004.92 461
16006.11 429
16007.31 411
16008.50 417
16009.70 408
16010.89 431
16012.09 424
16013.28 433
16014.48 421
16015.67 428
16016.87 433
16018.07 408
16019.26 434
16020.46 415
16021.65 440
16022.85 410
16024.04 416
16025.24 426
16026.44 400
16027.63 423
16028.83 408
16030.02 402
16031.22 393
16032.42 413
16033.61 417
16034.81 405
16036.00 399
16037.20 408
16038.40 413
16039.59 393
16040.79 384
16041.99 388
16043.18 396
16044.38 401
16045.58 401
16046.77 379
16047.97 397
16049.17 399
16050.36 413
16051.56 367
16052.76 397
16053.95 402
16055.15 408
16056.35 406
16057.54 426
16058.74 406
16059.94 404
16061.14 395
16062.33 408
16063.53 403
16064.73 394
16065.92 399
16067.12 401
16068.32 396
16069.52 349
16070.71 378
16071.91 384
16073.11 407
16074.31 387
16075.50 376
16076.70 389
16077.90 367
16079.10 387
16080.30 369
16081.49 379
16082.69 370
16083.89 384
16085.09 360
16086.29 358
16087.48 370
16088.68 358
16089.88 362
16091.08 371
16092.28 370
16093.48 354
16094.67 353
16095.87 348
16097.07 379
16098.27 363
16099.47 358
16100.67 365
16101.87 377
16103.06 346
16104.26 364
16105.46 366
16106.66 369
16107.86 364
16109.06 357
16110.26 371
16111.46 360
16112.66 351
16113.86 337
16115.05 358
16116.25 373
16117.45 351
16118.65 346
16119.85 341
16121.05 351
16122.25 330
16123.45 328
16124.65 341
16125.85 337
16127.05 371
16128.25 350
16129.45 342
16130.65 335
16131.85 335
16133.05 359
16134.25 354
16135.45 338
16136.65 318
16137.85 329
16139.05 336
16140.25 343
16141.45 361
16142.65 349
16143.85 333
16145.05 340
16146.25 349
16147.45 337
16148.65 337
16149.85 330
16151.05 346
16152.25 340
16153.45 345
16154.65 338
16155.85 350
16157.05 335
16158.25 340
16159.46 347
16160.66 325
16161.86 330
16163.06 359
16164.26 340
16165.46 349
16166.66 357
16167.86 361
16169.06 348
16170.27 329
16171.47 346
16172.67 347
16173.87 367
16175.07 357
16176.27 336
16177.47 343
16178.67 348
16179.88 327
16181.08 335
16182.28 337
16183.48 365
16184.68 355
16185.89 328
16187.09 344
16188.29 333
16189.49 363
16190.69 369
16191.90 366
16193.10 338
16194.30 353
16195.50 357
16196.70 371
16197.91 366
16199.11 342
16200.31 349
16201.51 350
16202.72 359
16203.92 357
16205.12 361
16206.32 363
16207.53 363
16208.73 325
16209.93 336
16211.13 331
16212.34 352
16213.54 344
16214.74 358
16215.95 372
16217.15 370
16218.35 364
16219.55 343
16220.76 352
16221.96 343
16223.16 358
16224.37 351
16225.57 348
16226.77 323
16227.98 347
16229.18 365
16230.38 375
16231.59 374
16232.79 355
16233.99 359
16235.20 369
16236.40 387
16237.61 334
16238.81 348
16240.01 359
16241.22 363
16242.42 371
16243.63 347
16244.83 345
16246.03 309
16247.24 335
16248.44 368
16249.65 359
16250.85 348
16252.05 375
16253.26 365
16254.46 374
16255.67 337
16256.87 373
16258.08 371
16259.28 353
16260.49 349
16261.69 366
16262.89 355
16264.10 378
16265.30 403
16266.51 389
16267.71 375
16268.92 376
16270.12 360
16271.33 377
16272.53 363
16273.74 380
16274.94 357
16276.15 362
16277.35 376
16278.56 376
16279.77 352
16280.97 354
16282.18 338
16283.38 370
16284.59 350
16285.79 373
16287.00 364
16288.20 357
16289.41 360
16290.61 364
16291.82 368
16293.03 371
16294.23 347
16295.44 385
16296.64 379
16297.85 378
16299.06 385
16300.26 362
16301.47 351
16302.67 362
16303.88 379
16305.09 391
16306.29 372
16307.50 378
16308.71 378
16309.91 357
16311.12 370
16312.33 391
16313.53 399
16314.74 378
16315.95 385
16317.15 389
16318.36 371
16319.57 382
16320.77 358
16321.98 361
16323.19 343
16324.39 323
16325.60 367
16326.81 352
16328.01 354
16329.22 338
16330.43 353
16331.64 354
16332.84 365
16334.05 357
16335.26 350
16336.47 333
16337.67 344
16338.88 335
16340.09 340
16341.30 362
16342.50 361
16343.71 370
16344.92 344
16346.13 361
16347.33 347
16348.54 354
16349.75 327
16350.96 334
16352.17 338
16353.37 347
16354.58 328
16355.79 327
16357.00 340
16358.21 329
16359.41 357
16360.62 332
16361.83 333
16363.04 330
16364.25 330
16365.46 331
16366.67 314
16367.87 316
16369.08 329
16370.29 364
16371.50 322
16372.71 314
16373.92 352
16375.13 322
16376.34 317
16377.54 341
16378.75 328
16379.96 333
16381.17 331
16382.38 333
16383.59 316
16384.80 321
16386.01 318
16387.22 315
16388.43 327
16389.64 340
16390.85 326
16392.05 344
16393.26 344
16394.47 343
16395.68 325
16396.89 310
16398.10 321
16399.31 335
16400.52 317
16401.73 324
16402.94 333
16404.15 336
16405.36 324
16406.57 315
16407.78 344
16408.99 345
16410.20 332
16411.41 328
16412.62 333
16413.83 344
16415.04 340
16416.25 324
16417.46 316
16418.67 323
16419.88 363
16421.10 312
16422.31 331
16423.52 310
16424.73 323
16425.94 327
16427.15 322
16428.36 310
16429.57 322
16430.78 327
16431.99 337
16433.20 336
16434.41 344
16435.63 318
16436.84 318
16438.05 332
16439.26 332
16440.47 317
16441.68 313
16442.89 311
16444.10 303
16445.32 317
16446.53 309
16447.74 312
16448.95 324
16450.16 337
16451.37 305
16452.59 320
16453.80 325
16455.01 356
16456.22 339
16457.43 330
16458.64 323
16459.86 316
16461.07 337
16462.28 306
16463.49 319
16464.70 306
16465.92 289
16467.13 324
16468.34 320
16469.55 347
16470.77 324
16471.98 321
16473.19 312
16474.40 326
16475.62 330
16476.83 326
16478.04 336
16479.25 345
16480.47 320
16481.68 326
16482.89 322
16484.11 328
16485.32 343
16486.53 322
16487.74 331
16488.96 344
16490.17 334
16491.38 313
16492.60 334
16493.81 318
16495.02 312
16496.24 328
16497.45 305
16498.66 320
16499.88 322
16501.09 294
16502.30 280
16503.52 311
16504.73 332
16505.94 332
16507.16 332
16508.37 326
16509.59 319
16510.80 326
16512.01 369
16513.23 362
16514.44 339
16515.66 339
16516.87 359
16518.08 340
16519.30 326
16520.51 336
16521.73 328
16522.94 358
16524.16 354
16525.37 341
16526.58 338
16527.80 344
16529.01 346
16530.23 350
16531.44 337
16532.66 351
16533.87 338
16535.09 354
16536.30 356
16537.52 335
16538.73 344
16539.95 371
16541.16 377
16542.38 376
16543.59 361
16544.81 355
16546.02 368
16547.24 368
16548.45 374
16549.67 355
16550.88 400
16552.10 395
16553.31 374
16554.53 402
16555.74 375
16556.96 388
16558.18 364
16559.39 380
16560.61 380
16561.82 395
16563.04 399
16564.25 397
16565.47 357
16566.69 381
16567.90 385
16569.12 369
16570.33 371
16571.55 379
16572.77 384
16573.98 365
16575.20 379
16576.41 383
16577.63 374
16578.85 380
16580.06 391
16581.28 352
16582.50 388
16583.71 367
16584.93 373
16586.15 377
16587.36 391
16588.58 383
16589.80 373
16591.01 350
16592.23 358
16593.45 369
16594.66 369
16595.88 386
16597.10 372
16598.32 401
16599.53 368
16600.75 355
16601.97 363
16603.18 361
16604.40 356
16605.62 352
16606.84 349
16608.05 335
16609.27 348
16610.49 341
16611.71 328
16612.92 364
16614.14 353
16615.36 322
16616.58 330
16617.79 348
16619.01 342
16620.23 361
16621.45 339
16622.67 322
16623.88 317
16625.10 293
16626.32 331
16627.54 351
16628.76 330
16629.97 326
16631.19 329
16632.41 311
16633.63 333
16634.85 346
16636.07 324
16637.29 333
16638.50 343
16639.72 318
16640.94 330
16642.16 349
16643.38 335
16644.60 332
16645.82 344
16647.03 312
16648.25 306
16649.47 326
16650.69 339
16651.91 318
16653.13 342
16654.35 310
16655.57 313
16656.79 314
16658.01 334
16659.23 320
16660.45 321
16661.66 326
16662.88 305
16664.10 308
16665.32 314
16666.54 319
16667.76 312
16668.98 311
16670.20 298
16671.42 300
16672.64 326
16673.86 305
16675.08 313
16676.30 332
16677.52 302
16678.74 320
16679.96 311
16681.18 328
16682.40 344
16683.62 297
16684.84 326
16686.06 333
16687.28 302
16688.50 297
16689.72 300
16690.94 316
16692.16 305
16693.39 319
16694.61 286
16695.83 334
16697.05 320
16698.27 335
16699.49 299
16700.71 293
16701.93 327
16703.15 299
16704.37 318
16705.59 319
16706.81 302
16708.04 296
16709.26 307
16710.48 291
16711.70 315
16712.92 299
16714.14 312
16715.36 318
16716.58 305
16717.81 289
16719.03 294
16720.25 323
16721.47 323
16722.69 294
16723.91 319
16725.14 306
16726.36 303
16727.58 313
16728.80 308
16730.02 326
16731.24 319
16732.47 307
16733.69 290
16734.91 273
16736.13 301
16737.36 285
16738.58 302
16739.80 296
16741.02 313
16742.24 302
16743.47 311
16744.69 292
16745.91 275
16747.13 282
16748.36 293
16749.58 300
16750.80 293
16752.02 304
16753.25 314
16754.47 312
16755.69 312
16756.92 311
16758.14 290
16759.36 284
16760.59 310
16761.81 308
16763.03 307
16764.25 290
16765.48 296
16766.70 331
16767.92 308
16769.15 325
16770.37 302
16771.59 311
16772.82 281
16774.04 275
16775.27 290
16776.49 302
16777.71 297
16778.94 313
16780.16 285
16781.38 306
16782.61 289
16783.83 301
16785.06 291
16786.28 297
16787.50 313
16788.73 296
16789.95 289
16791.18 286
16792.40 306
16793.62 304
16794.85 325
16796.07 305
16797.30 310
16798.52 277
16799.75 289
16800.97 310
16802.19 290
16803.42 295
16804.64 309
16805.87 316
16807.09 311
16808.32 304
16809.54 310
16810.77 288
16811.99 293
16813.22 279
16814.44 305
16815.67 315
16816.89 317
16818.12 298
16819.34 293
16820.57 310
16821.79 301
16823.02 302
16824.24 310
16825.47 310
16826.70 310
16827.92 292
16829.15 304
16830.37 304
16831.60 320
16832.82 344
16834.05 313
16835.27 317
16836.50 314
16837.73 323
16838.95 308
16840.18 328
16841.40 310
16842.63 309
16843.86 350
16845.08 346
16846.31 325
16847.53 306
16848.76 331
16849.99 352
16851.21 348
16852.44 330
16853.67 324
16854.89 350
16856.12 334
16857.35 364
16858.57 330
16859.80 340
16861.03 345
16862.25 344
16863.48 350
16864.71 342
16865.93 372
16867.16 360
16868.39 355
16869.61 374
16870.84 357
16872.07 375
16873.30 362
16874.52 357
16875.75 372
16876.98 385
16878.20 377
16879.43 386
16880.66 368
16881.89 378
16883.11 354
16884.34 370
16885.57 380
16886.80 393
16888.02 386
16889.25 380
16890.48 399
16891.71 407
16892.94 378
16894.16 391
16895.39 358
16896.62 390
16897.85 407
16899.08 407
16900.30 400
16901.53 387
16902.76 372
16903.99 383
16905.22 402
16906.45 385
16907.67 376
16908.90 403
16910.13 374
16911.36 363
16912.59 345
16913.82 366
16915.04 349
16916.27 381
16917.50 348
16918.73 363
16919.96 360
16921.19 352
16922.42 378
16923.65 349
16924.88 358
16926.10 361
16927.33 347
16928.56 361
16929.79 328
16931.02 344
16932.25 370
16933.48 373
16934.71 342
16935.94 348
16937.17 348
16938.40 344
16939.63 347
16940.86 351
16942.09 358
16943.32 349
16944.55 357
16945.78 360
16947.01 351
16948.24 364
16949.47 338
16950.70 346
16951.93 343
16953.16 336
16954.39 366
16955.62 371
16956.85 345
16958.08 352
16959.31 354
16960.54 359
16961.77 349
16963.00 313
16964.23 354
16965.46 350
16966.69 339
16967.92 350
16969.15 360
16970.38 380
16971.61 372
16972.84 362
16974.07 356
16975.30 345
16976.54 335
16977.77 363
16979.00 341
16980.23 334
16981.46 330
16982.69 341
16983.92 339
16985.15 344
16986.38 330
16987.62 324
16988.85 321
16990.08 320
16991.31 310
16992.54 305
16993.77 323
16995.00 327
16996.24 332
16997.47 311
16998.70 322
16999.93 334
17001.16 323
17002.39 314
17003.63 313
17004.86 323
17006.09 335
17007.32 313
17008.55 327
17009.79 320
17011.02 332
17012.25 334
17013.48 309
17014.72 295
17015.95 319
17017.18 326
17018.41 299
17019.64 337
17020.88 333
17022.11 308
17023.34 313
17024.58 324
17025.81 308
17027.04 303
17028.27 308
17029.51 313
17030.74 318
17031.97 309
17033.21 312
17034.44 310
17035.67 312
17036.90 307
17038.14 294
17039.37 330
17040.60 305
17041.84 272
17043.07 280
17044.30 293
17045.54 318
17046.77 296
17048.00 301
17049.24 261
17050.47 284
17051.70 284
17052.94 292
17054.17 296
17055.41 312
17056.64 308
17057.87 296
17059.11 294
17060.34 289
17061.58 303
17062.81 308
17064.04 308
17065.28 292
17066.51 279
17067.75 281
17068.98 287
17070.21 289
17071.45 297
17072.68 313
17073.92 303
17075.15 276
17076.39 284
17077.62 273
17078.86 301
17080.09 275
17081.33 282
17082.56 292
17083.80 301
17085.03 289
17086.26 274
17087.50 295
17088.73 297
17089.97 274
17091.20 289
17092.44 281
17093.68 277
17094.91 304
17096.15 306
17097.38 279
17098.62 282
17099.85 268
17101.09 286
17102.32 278
17103.56 295
17104.79 278
17106.03 270
17107.26 277
17108.50 299
17109.74 284
17110.97 290
17112.21 287
17113.44 273
17114.68 287
17115.92 266
17117.15 255
17118.39 260
17119.62 267
17120.86 271
17122.10 299
17123.33 259
17124.57 272
17125.80 281
17127.04 271
17128.28 261
17129.51 256
17130.75 245
17131.99 251
17133.22 254
17134.46 281
17135.70 249
17136.93 267
17138.17 272
17139.41 260
17140.64 275
17141.88 260
17143.12 277
17144.35 257
17145.59 269
17146.83 269
17148.07 267
17149.30 244
17150.54 255
17151.78 266
17153.02 272
17154.25 262
17155.49 255
17156.73 269
17157.96 271
17159.20 276
17160.44 286
17161.68 272
17162.92 266
17164.15 281
17165.39 249
17166.63 287
17167.87 269
17169.10 253
17170.34 262
17171.58 273
17172.82 280
17174.06 258
17175.29 262
17176.53 265
17177.77 266
17179.01 269
17180.25 244
17181.49 255
17182.72 255
17183.96 260
17185.20 260
17186.44 266
17187.68 278
17188.92 251
17190.15 260
17191.39 248
17192.63 244
17193.87 268
17195.11 257
17196.35 254
17197.59 238
17198.83 242
17200.07 232
17201.30 247
17202.54 247
17203.78 255
17205.02 274
17206.26 244
17207.50 264
17208.74 274
17209.98 219
17211.22 256
17212.46 263
17213.70 253
17214.94 243
17216.18 238
17217.42 245
17218.66 253
17219.90 260
17221.14 240
17222.38 260
17223.62 250
17224.86 236
17226.10 248
17227.34 258
17228.58 243
17229.82 239
17231.06 253
17232.30 243
17233.54 259
17234.78 262
17236.02 232
17237.26 251
17238.50 255
17239.74 245
17240.98 243
17242.22 259
17243.46 266
17244.70 248
17245.94 253
17247.18 262
17248.42 265
17249.66 250
17250.90 233
17252.14 236
17253.39 236
17254.63 239
17255.87 250
17257.11 262
17258.35 267
17259.59 250
17260.83 248
17262.07 248
17263.31 262
17264.56 251
17265.80 237
17267.04 250
17268.28 243
17269.52 231
17270.76 220
17272.00 254
17273.25 255
17274.49 274
17275.73 251
17276.97 240
17278.21 244
17279.45 250
17280.70 262
17281.94 250
17283.18 243
17284.42 252
17285.66 249
17286.91 227
17288.15 255
17289.39 257
17290.63 258
17291.88 244
17293.12 259
17294.36 262
17295.60 231
17296.85 240
17298.09 251
17299.33 246
17300.57 233
17301.82 249
17303.06 245
17304.30 239
17305.54 236
17306.79 233
17308.03 243
17309.27 258
17310.52 238
17311.76 260
17313.00 243
17314.25 237
17315.49 248
17316.73 259
17317.97 243
17319.22 233
17320.46 248
17321.71 243
17322.95 266
17324.19 240
17325.44 256
17326.68 236
17327.92 256
17329.17 261
17330.41 227
17331.65 245
17332.90 246
17334.14 256
17335.39 245
17336.63 245
17337.87 229
17339.12 223
17340.36 233
17341.61 257
17342.85 240
17344.09 229
17345.34 254
17346.58 224
17347.83 232
17349.07 257
17350.32 247
17351.56 253
17352.80 246
17354.05 238
17355.29 262
17356.54 258
17357.78 253
17359.03 239
17360.27 245
17361.52 252
17362.76 238
17364.01 243
17365.25 255
17366.50 246
17367.74 272
17368.99 257
17370.23 241
17371.48 237
17372.72 236
17373.97 243
17375.21 252
17376.46 242
17377.70 249
17378.95 262
17380.19 256
17381.44 244
17382.69 245
17383.93 234
17385.18 262
17386.42 235
17387.67 223
17388.91 232
17390.16 240
17391.41 247
17392.65 243
17393.90 244
17395.14 244
17396.39 254
17397.64 251
17398.88 258
17400.13 241
17401.37 238
17402.62 243
17403.87 228
17405.11 227
17406.36 255
17407.61 254
17408.85 275
17410.10 251
17411.35 245
17412.59 232
17413.84 230
17415.09 234
17416.33 227
17417.58 249
17418.83 240
17420.07 249
17421.32 243
17422.57 245
17423.82 260
17425.06 236
17426.31 250
17427.56 262
17428.80 267
17430.05 258
17431.30 263
17432.55 259
17433.79 257
17435.04 256
17436.29 256
17437.54 264
17438.78 267
17440.03 246
17441.28 269
17442.53 263
17443.77 263
17445.02 258
17446.27 254
17447.52 254
17448.77 238
17450.01 255
17451.26 260
17452.51 252
17453.76 245
17455.01 256
17456.25 259
17457.50 241
17458.75 255
17460.00 261
17461.25 272
17462.50 268
17463.74 262
17464.99 255
17466.24 245
17467.49 256
17468.74 268
17469.99 261
17471.24 254
17472.49 262
17473.73 262
17474.98 269
17476.23 252
17477.48 247
17478.73 249
17479.98 268
17481.23 253
17482.48 273
17483.73 249
17484.98 259
17486.23 254
17487.47 261
17488.72 274
17489.97 252
17491.22 262
17492.47 265
17493.72 264
17494.97 258
17496.22 264
17497.47 277
17498.72 276
17499.97 277
17501.22 250
17502.47 276
17503.72 266
17504.97 275
17506.22 273
17507.47 263
17508.72 271
17509.97 284
17511.22 262
17512.47 266
17513.72 253
17514.97 271
17516.22 279
17517.47 279
17518.72 248
17519.97 264
17521.22 282
17522.47 258
17523.72 270
17524.98 286
17526.23 299
17527.48 299
17528.73 264
17529.98 270
17531.23 273
17532.48 277
17533.73 300
17534.98 309
17536.23 289
17537.48 280
17538.74 306
17539.99 291
17541.24 287
17542.49 285
17543.74 278
17544.99 288
17546.24 270
17547.50 290
17548.75 280
17550.00 280
17551.25 284
17552.50 287
17553.75 274
17555.01 302
17556.26 319
17557.51 313
17558.76 281
17560.01 287
17561.26 280
17562.52 293
17563.77 294
17565.02 295
17566.27 310
17567.53 266
17568.78 283
17570.03 288
17571.28 305
17572.53 273
17573.79 278
17575.04 285
17576.29 319
17577.54 292
17578.80 300
17580.05 279
17581.30 320
17582.56 309
17583.81 295
17585.06 291
17586.31 309
17587.57 292
17588.82 298
17590.07 287
17591.33 301
17592.58 303
17593.83 304
17595.08 291
17596.34 294
17597.59 294
17598.84 327
17600.10 287
17601.35 307
17602.61 294
17603.86 326
17605.11 313
17606.37 328
17607.62 325
17608.87 304
17610.13 305
17611.38 314
17612.63 315
17613.89 314
17615.14 276
17616.40 319
17617.65 297
17618.90 317
17620.16 313
17621.41 279
17622.67 315
17623.92 317
17625.17 310
17626.43 308
17627.68 304
17628.94 311
17630.19 319
17631.45 305
17632.70 311
17633.96 310
17635.21 320
17636.47 315
17637.72 316
17638.97 303
17640.23 320
17641.48 333
17642.74 333
17643.99 318
17645.25 320
17646.50 303
17647.76 318
17649.01 306
17650.27 314
17651.52 291
17652.78 311
17654.04 330
17655.29 307
17656.55 295
17657.80 302
17659.06 292
17660.31 309
17661.57 310
17662.82 316
17664.08 309
17665.33 266
17666.59 287
17667.85 289
17669.10 285
17670.36 294
17671.61 291
17672.87 286
17674.13 287
17675.38 304
17676.64 299
17677.89 269
17679.15 300
17680.41 278
17681.66 272
17682.92 294
17684.18 295
17685.43 277
17686.69 290
17687.95 288
17689.20 294
17690.46 278
17691.71 290
17692.97 284
17694.23 288
17695.49 269
17696.74 286
17698.00 304
17699.26 277
17700.51 264
17701.77 264
17703.03 281
17704.28 288
17705.54 281
17706.80 274
17708.06 285
17709.31 286
17710.57 277
17711.83 284
17713.08 263
17714.34 270
17715.60 278
17716.86 285
17718.11 268
17719.37 278
17720.63 276
17721.89 260
17723.15 271
17724.40 275
17725.66 269
17726.92 255
17728.18 278
17729.43 272
17730.69 255
17731.95 250
17733.21 230
17734.47 254
17735.73 256
17736.98 253
17738.24 262
17739.50 280
17740.76 264
17742.02 252
17743.28 251
17744.53 271
17745.79 283
17747.05 256
17748.31 261
17749.57 263
17750.83 252
17752.09 265
17753.34 246
17754.60 267
17755.86 259
17757.12 278
17758.38 288
17759.64 252
17760.90 266
17762.16 279
17763.42 251
17764.68 264
17765.94 261
17767.19 259
17768.45 268
17769.71 250
17770.97 264
17772.23 261
17773.49 251
17774.75 249
17776.01 270
17777.27 247
17778.53 225
17779.79 241
17781.05 246
17782.31 262
17783.57 262
17784.83 251
17786.09 268
17787.35 246
17788.61 218
17789.87 230
17791.13 246
17792.39 222
17793.65 242
17794.91 248
17796.17 231
17797.43 240
17798.69 254
17799.95 265
17801.21 259
17802.47 242
17803.73 248
17805.00 255
17806.26 270
17807.52 250
17808.78 226
17810.04 250
17811.30 232
17812.56 251
17813.82 232
17815.08 254
17816.34 241
17817.60 251
17818.87 237
17820.13 234
17821.39 233
17822.65 243
17823.91 238
17825.17 242
17826.43 249
17827.69 224
17828.96 251
17830.22 226
17831.48 251
17832.74 256
17834.00 241
17835.26 226
17836.53 222
17837.79 247
17839.05 242
17840.31 250
17841.57 269
17842.84 243
17844.10 242
17845.36 224
17846.62 232
17847.88 230
17849.15 241
17850.41 255
17851.67 254
17852.93 237
17854.20 252
17855.46 232
17856.72 245
17857.98 218
17859.25 272
17860.51 236
17861.77 243
17863.03 244
17864.30 231
17865.56 214
17866.82 214
17868.09 236
17869.35 244
17870.61 241
17871.87 217
17873.14 222
17874.40 221
17875.66 229
17876.93 225
17878.19 238
17879.45 222
17880.72 218
17881.98 230
17883.24 252
17884.51 232
17885.77 218
17887.03 224
17888.30 247
17889.56 246
17890.83 220
17892.09 224
17893.35 218
17894.62 223
17895.88 236
17897.14 232
17898.41 223
17899.67 231
17900.94 219
17902.20 245
17903.46 226
17904.73 208
17905.99 210
17907.26 230
17908.52 220
17909.79 218
17911.05 213
17912.32 226
17913.58 227
17914.84 222
17916.11 207
17917.37 234
17918.64 226
17919.90 222
17921.17 222
17922.43 233
17923.70 220
17924.96 225
17926.23 234
17927.49 229
17928.76 208
17930.02 233
17931.29 227
17932.55 218
17933.82 221
17935.08 215
17936.35 218
17937.61 220
17938.88 210
17940.14 213
17941.41 233
17942.68 209
17943.94 219
17945.21 226
17946.47 226
17947.74 233
17949.00 219
17950.27 216
17951.54 215
17952.80 234
17954.07 229
17955.33 206
17956.60 225
17957.87 219
17959.13 237
17960.40 223
17961.66 214
17962.93 228
17964.20 231
17965.46 227
17966.73 220
17968.00 241
17969.26 243
17970.53 216
17971.80 249
17973.06 228
17974.33 220
17975.60 200
17976.86 211
17978.13 222
17979.40 211
17980.66 229
17981.93 227
17983.20 236
17984.46 230
17985.73 223
17987.00 237
17988.26 239
17989.53 222
17990.80 220
17992.07 217
17993.33 216
17994.60 242
17995.87 224
17997.14 224
17998.40 210
17999.67 233
18000.94 217
18002.21 231
18003.47 230
18004.74 223
18006.01 213
18007.28 215
18008.55 242
18009.81 257
18011.08 226
18012.35 221
18013.62 226
18014.89 231
18016.15 239
18017.42 222
18018.69 226
18019.96 222
18021.23 220
18022.49 231
18023.76 209
18025.03 226
18026.30 237
18027.57 257
18028.84 232
18030.11 235
18031.37 217
18032.64 225
18033.91 225
18035.18 235
18036.45 212
18037.72 217
18038.99 239
18040.26 241
18041.53 227
18042.79 213
18044.06 211
18045.33 231
18046.60 235
18047.87 246
18049.14 225
18050.41 226
18051.68 222
18052.95 214
18054.22 233
18055.49 244
18056.76 249
18058.03 232
18059.30 221
18060.57 222
18061.84 232
18063.11 239
18064.38 248
18065.65 263
18066.92 229
18068.19 221
18069.46 229
18070.73 234
18072.00 220
18073.27 227
18074.54 219
18075.81 236
18077.08 210
18078.35 219
18079.62 239
18080.89 227
18082.16 212
18083.43 236
18084.70 240
18085.97 251
18087.24 248
18088.51 228
18089.78 223
18091.05 230
18092.32 228
18093.59 221
18094.87 217
18096.14 224
18097.41 246
18098.68 226
18099.95 210
18101.22 223
18102.49 230
18103.76 241
18105.03 223
18106.31 235
18107.58 225
18108.85 243
18110.12 229
18111.39 251
18112.66 214
18113.93 228
18115.21 219
18116.48 243
18117.75 231
18119.02 222
18120.29 241
18121.56 227
18122.84 256
18124.11 218
18125.38 243
18126.65 239
18127.92 247
18129.20 245
18130.47 232
18131.74 237
18133.01 246
18134.29 236
18135.56 247
18136.83 242
18138.10 234
18139.38 242
18140.65 219
18141.92 234
18143.19 238
18144.47 206
18145.74 226
18147.01 237
18148.28 226
18149.56 217
18150.83 217
18152.10 243
18153.38 224
18154.65 218
18155.92 222
18157.19 232
18158.47 229
18159.74 236
18161.01 235
18162.29 215
18163.56 229
18164.83 238
18166.11 249
18167.38 228
18168.65 222
18169.93 233
18171.20 199
18172.48 220
18173.75 224
18175.02 229
18176.30 218
18177.57 227
18178.84 232
18180.12 218
18181.39 218
18182.67 223
18183.94 220
18185.21 225
18186.49 196
18187.76 240
18189.04 234
18190.31 219
18191.59 223
18192.86 226
18194.13 231
18195.41 234
18196.68 232
18197.96 260
18199.23 233
18200.51 218
18201.78 224
18203.06 217
18204.33 223
18205.61 239
18206.88 232
18208.16 210
18209.43 238
18210.71 216
18211.98 227
18213.26 246
18214.53 213
18215.81 205
18217.08 214
18218.36 231
18219.63 222
18220.91 213
18222.18 224
18223.46 237
18224.73 228
18226.01 212
18227.28 224
18228.56 242
18229.84 263
18231.11 237
18232.39 223
18233.66 237
18234.94 237
18236.21 225
18237.49 244
18238.77 230
18240.04 208
18241.32 223
18242.59 240
18243.87 235
18245.15 223
18246.42 235
18247.70 238
18248.98 222
18250.25 212
18251.53 215
18252.81 224
18254.08 235
18255.36 214
18256.63 214
18257.91 192
18259.19 223
18260.46 239
18261.74 235
18263.02 216
18264.30 230
18265.57 227
18266.85 228
18268.13 249
18269.40 224
18270.68 213
18271.96 235
18273.23 236
18274.51 227
18275.79 201
18277.07 227
18278.34 225
18279.62 241
18280.90 210
18282.18 238
18283.45 246
18284.73 229
18286.01 231
18287.29 243
18288.56 234
18289.84 233
18291.12 226
18292.40 226
18293.68 231
18294.95 225
18296.23 255
18297.51 240
18298.79 233
18300.07 248
18301.34 231
18302.62 237
18303.90 233
18305.18 227
18306.46 247
18307.74 238
18309.01 220
18310.29 232
18311.57 237
18312.85 235
18314.13 235
18315.41 250
18316.69 240
18317.96 232
18319.24 233
18320.52 233
18321.80 221
18323.08 222
18324.36 235
18325.64 249
18326.92 244
18328.20 248
18329.47 219
18330.75 233
18332.03 249
18333.31 243
18334.59 243
18335.87 222
18337.15 240
18338.43 232
18339.71 235
18340.99 239
18342.27 247
18343.55 237
18344.83 241
18346.11 236
18347.39 255
18348.67 253
18349.95 237
18351.23 239
18352.51 217
18353.79 248
18355.07 219
18356.35 233
18357.63 224
18358.91 222
18360.19 243
18361.47 252
18362.75 228
18364.03 225
18365.31 219
18366.59 253
18367.87 253
18369.15 250
18370.43 231
18371.71 238
18372.99 229
18374.27 236
18375.55 227
18376.83 234
18378.12 234
18379.40 235
18380.68 199
18381.96 213
18383.24 238
18384.52 249
18385.80 235
18387.08 247
18388.36 222
18389.65 220
18390.93 205
18392.21 229
18393.49 210
18394.77 214
18396.05 242
18397.33 235
18398.62 235
18399.90 240
18401.18 236
18402.46 227
18403.74 206
18405.02 231
18406.31 228
18407.59 239
18408.87 241
18410.15 237
18411.43 217
18412.72 247
18414.00 258
18415.28 216
18416.56 209
18417.84 230
18419.13 228
18420.41 220
18421.69 232
18422.97 221
18424.26 220
18425.54 221
18426.82 223
18428.10 207
18429.39 217
18430.67 212
18431.95 228
18433.23 217
18434.52 222
18435.80 232
18437.08 231
18438.37 225
18439.65 240
18440.93 241
18442.22 213
18443.50 211
18444.78 206
18446.06 217
18447.35 212
18448.63 240
18449.91 246
18451.20 204
18452.48 211
18453.76 224
18455.05 232
18456.33 227
18457.62 234
18458.90 209
18460.18 243
18461.47 224
18462.75 209
18464.03 230
18465.32 220
18466.60 224
18467.89 227
18469.17 226
18470.45 214
18471.74 231
18473.02 211
18474.31 210
18475.59 233
18476.88 241
18478.16 214
18479.44 230
18480.73 194
18482.01 224
18483.30 234
18484.58 242
18485.87 209
18487.15 214
18488.44 233
18489.72 229
18491.01 230
18492.29 221
18493.58 213
18494.86 206
18496.15 218
18497.43 222
18498.72 219
18500.00 199
18501.29 208
18502.57 238
18503.86 217
18505.14 208
18506.43 207
18507.71 220
18509.00 223
18510.28 212
18511.57 228
18512.85 252
18514.14 238
18515.42 217
18516.71 227
18518.00 227
18519.28 222
18520.57 226
18521.85 226
18523.14 213
18524.43 214
18525.71 240
18527.00 215
18528.28 222
18529.57 218
18530.86 230
18532.14 224
18533.43 230
18534.71 236
18536.00 227
18537.29 234
18538.57 208
18539.86 215
18541.15 232
18542.43 218
18543.72 206
18545.01 230
18546.29 238
18547.58 232
18548.87 212
18550.15 217
18551.44 220
18552.73 221
18554.01 221
18555.30 212
18556.59 210
18557.88 226
18559.16 233
18560.45 225
18561.74 216
18563.02 217
18564.31 218
18565.60 221
18566.89 223
18568.17 219
18569.46 237
18570.75 221
18572.04 226
18573.32 223
18574.61 217
18575.90 225
18577.19 229
18578.48 218
18579.76 216
18581.05 222
18582.34 218
18583.63 257
18584.92 230
18586.20 235
18587.49 230
18588.78 251
18590.07 228
18591.36 198
18592.64 218
18593.93 223
18595.22 248
18596.51 228
18597.80 227
18599.09 243
18600.38 230
18601.66 231
18602.95 251
18604.24 218
18605.53 221
18606.82 231
18608.11 234
18609.40 221
18610.69 218
18611.98 231
18613.26 221
18614.55 233
18615.84 229
18617.13 228
18618.42 234
18619.71 234
18621.00 221
18622.29 250
18623.58 241
18624.87 240
18626.16 246
18627.45 232
18628.74 210
18630.03 204
18631.32 218
18632.61 232
18633.89 218
18635.18 199
18636.47 225
18637.76 233
18639.05 226
18640.34 220
18641.63 214
18642.92 222
18644.21 229
18645.50 214
18646.79 213
18648.09 206
18649.38 239
18650.67 221
18651.96 214
18653.25 209
18654.54 193
18655.83 203
18657.12 227
18658.41 234
18659.70 203
18660.99 226
18662.28 222
18663.57 225
18664.86 231
18666.15 199
18667.44 217
18668.74 212
18670.03 221
18671.32 224
18672.61 222
18673.90 218
18675.19 227
18676.48 223
18677.77 215
18679.06 210
18680.36 211
18681.65 222
18682.94 219
18684.23 221
18685.52 218
18686.81 229
18688.11 204
18689.40 228
18690.69 209
18691.98 237
18693.27 232
18694.56 204
18695.86 198
18697.15 200
18698.44 219
18699.73 228
18701.02 203
18702.32 205
18703.61 211
18704.90 250
18706.19 222
18707.48 194
18708.78 233
18710.07 209
18711.36 224
18712.65 217
18713.95 222
18715.24 218
18716.53 233
18717.83 219
18719.12 199
18720.41 206
18721.70 217
18723.00 219
18724.29 209
18725.58 204
18726.87 230
18728.17 236
18729.46 220
18730.75 214
18732.05 217
18733.34 217
18734.63 203
18735.93 237
18737.22 222
18738.51 220
18739.81 213
18741.10 215
18742.39 204
18743.69 204
18744.98 206
18746.27 208
18747.57 211
18748.86 213
18750.16 198
18751.45 201
18752.74 223
18754.04 213
18755.33 200
18756.63 212
18757.92 195
18759.21 216
18760.51 199
18761.80 197
18763.10 204
18764.39 191
18765.69 214
18766.98 214
18768.27 195
18769.57 216
18770.86 205
18772.16 200
18773.45 203
18774.75 223
18776.04 229
18777.34 195
18778.63 199
18779.93 210
18781.22 201
18782.52 191
18783.81 195
18785.11 218
18786.40 221
18787.70 203
18788.99 202
18790.29 182
18791.58 195
18792.88 191
18794.17 189
18795.47 229
18796.76 208
18798.06 204
18799.35 203
18800.65 210
18801.94 208
18803.24 209
18804.54 224
18805.83 184
18807.13 196
18808.42 190
18809.72 207
18811.01 202
18812.31 213
18813.61 197
18814.90 201
18816.20 199
18817.49 214
18818.79 213
18820.09 189
18821.38 209
18822.68 224
18823.98 206
18825.27 196
18826.57 200
18827.87 205
18829.16 215
18830.46 224
18831.75 194
18833.05 188
18834.35 183
18835.64 202
18836.94 192
18838.24 190
18839.54 199
18840.83 187
18842.13 208
18843.43 217
18844.72 201
18846.02 190
18847.32 197
18848.61 212
18849.91 223
18851.21 211
18852.51 184
18853.80 222
18855.10 225
18856.40 211
18857.70 203
18858.99 194
18860.29 205
18861.59 225
18862.89 201
18864.18 195
18865.48 199
18866.78 190
18868.08 192
18869.38 208
18870.67 214
18871.97 222
18873.27 222
18874.57 203
18875.87 206
18877.16 220
18878.46 208
18879.76 202
18881.06 222
18882.36 208
18883.66 209
18884.95 212
18886.25 204
18887.55 222
18888.85 219
18890.15 208
18891.45 199
18892.75 215
18894.04 215
18895.34 192
18896.64 195
18897.94 236
18899.24 196
18900.54 208
18901.84 208
18903.14 224
18904.44 196
18905.74 182
18907.03 211
18908.33 205
18909.63 206
18910.93 200
18912.23 209
18913.53 207
18914.83 193
18916.13 194
18917.43 211
18918.73 201
18920.03 195
18921.33 189
18922.63 203
18923.93 202
18925.23 206
18926.53 213
18927.83 208
18929.13 192
18930.43 196
18931.73 215
18933.03 211
18934.33 203
18935.63 200
18936.93 216
18938.23 213
18939.53 207
18940.83 215
18942.13 213
18943.43 225
18944.73 219
18946.03 203
18947.33 214
18948.63 211
18949.93 214
18951.23 192
18952.53 206
18953.84 222
18955.14 207
18956.44 206
18957.74 201
18959.04 201
18960.34 188
18961.64 198
18962.94 198
18964.24 193
18965.54 202
18966.85 193
18968.15 199
18969.45 187
18970.75 211
18972.05 191
18973.35 191
18974.65 199
18975.96 200
18977.26 203
18978.56 198
18979.86 201
18981.16 227
18982.46 191
18983.77 204
18985.07 206
18986.37 210
18987.67 195
18988.97 208
18990.28 191
18991.58 215
18992.88 215
18994.18 207
18995.49 203
18996.79 207
18998.09 187
18999.39 186
19000.69 193
19002.00 205
19003.30 205
19004.60 218
19005.90 196
19007.21 193
19008.51 186
19009.81 190
19011.12 210
19012.42 205
19013.72 193
19015.02 205
19016.33 201
19017.63 215
19018.93 195
19020.24 190
19021.54 205
19022.84 195
19024.15 205
19025.45 202
19026.75 203
19028.06 196
19029.36 211
19030.66 202
19031.97 191
19033.27 187
19034.57 223
19035.88 196
19037.18 196
19038.48 223
19039.79 197
19041.09 186
19042.40 193
19043.70 206
19045.00 193
19046.31 208
19047.61 212
19048.92 212
19050.22 197
19051.52 182
19052.83 210
19054.13 224
19055.44 213
19056.74 190
19058.05 186
19059.35 201
19060.65 218
19061.96 208
19063.26 208
19064.57 183
19065.87 198
19067.18 217
19068.48 204
19069.79 204
19071.09 217
19072.40 196
19073.70 203
19075.01 202
19076.31 188
19077.62 211
19078.92 205
19080.23 209
19081.53 177
19082.84 195
19084.14 216
19085.45 219
19086.75 211
19088.06 208
19089.36 199
19090.67 193
19091.98 205
19093.28 206
19094.59 184
19095.89 201
19097.20 185
19098.50 204
19099.81 205
19101.12 202
19102.42 203
19103.73 207
19105.03 193
19106.34 207
19107.65 200
19108.95 216
19110.26 209
19111.56 185
19112.87 199
19114.18 216
19115.48 215
19116.79 213
19118.10 225
19119.40 190
19120.71 217
19122.02 201
19123.32 203
19124.63 192
19125.94 195
19127.24 214
19128.55 219
19129.86 213
19131.16 198
19132.47 212
19133.78 213
19135.08 204
19136.39 202
19137.70 216
19139.01 210
19140.31 201
19141.62 208
19142.93 209
19144.23 218
19145.54 189
19146.85 227
19148.16 206
19149.46 202
19150.77 202
19152.08 209
19153.39 208
19154.69 197
19156.00 206
19157.31 207
19158.62 199
19159.93 211
19161.23 228
19162.54 215
19163.85 222
19165.16 215
19166.47 217
19167.77 226
19169.08 202
19170.39 222
19171.70 227
19173.01 215
19174.32 201
19175.62 199
19176.93 198
19178.24 211
19179.55 190
19180.86 194
19182.17 189
19183.48 193
19184.78 211
19186.09 200
19187.40 190
19188.71 179
19190.02 207
19191.33 209
19192.64 212
19193.95 216
19195.26 201
19196.56 220
19197.87 208
19199.18 209
19200.49 202
19201.80 199
19203.11 196
19204.42 199
19205.73 191
19207.04 191
19208.35 203
19209.66 197
19210.97 198
19212.28 205
19213.59 179
19214.90 216
19216.21 201
19217.52 190
19218.83 191
19220.14 232
19221.45 188
19222.76 211
19224.07 198
19225.38 203
19226.69 192
19228.00 204
19229.31 198
19230.62 205
19231.93 192
19233.24 203
19234.55 233
19235.86 214
19237.17 198
19238.48 196
19239.79 201
19241.10 196
19242.41 187
19243.72 196
19245.03 214
19246.35 213
19247.66 202
19248.97 201
19250.28 196
19251.59 191
19252.90 218
19254.21 206
19255.52 193
19256.83 209
19258.14 202
19259.46 205
19260.77 194
19262.08 198
19263.39 223
19264.70 220
19266.01 218
19267.32 203
19268.64 195
19269.95 188
19271.26 208
19272.57 206
19273.88 211
19275.20 213
19276.51 195
19277.82 218
19279.13 218
19280.44 199
19281.75 196
19283.07 206
19284.38 198
19285.69 191
19287.00 183
19288.32 193
19289.63 210
19290.94 222
19292.25 195
19293.57 199
19294.88 186
19296.19 194
19297.50 195
19298.82 199
19300.13 209
19301.44 194
19302.75 196
19304.07 202
19305.38 203
19306.69 197
19308.01 195
19309.32 184
19310.63 210
19311.94 211
19313.26 211
19314.57 194
19315.88 196
19317.20 201
19318.51 201
19319.82 182
19321.14 186
19322.45 205
19323.76 208
19325.08 197
19326.39 193
19327.70 193
19329.02 198
19330.33 202
19331.65 192
19332.96 206
19334.27 219
19335.59 197
19336.90 215
19338.22 210
19339.53 190
19340.84 203
19342.16 203
19343.47 190
19344.79 189
19346.10 195
19347.41 212
19348.73 199
19350.04 194
19351.36 181
19352.67 200
19353.99 198
19355.30 219
19356.62 205
19357.93 219
19359.25 196
19360.56 214
19361.87 206
19363.19 198
19364.50 201
19365.82 217
19367.13 215
19368.45 187
19369.76 195
19371.08 206
19372.39 189
19373.71 200
19375.02 198
19376.34 198
19377.66 206
19378.97 204
19380.29 205
19381.60 189
19382.92 191
19384.23 194
19385.55 211
19386.86 209
19388.18 211
19389.50 194
19390.81 192
19392.13 211
19393.44 211
19394.76 189
19396.07 185
19397.39 194
19398.71 210
19400.02 201
19401.34 186
19402.65 204
19403.97 205
19405.29 214
19406.60 214
19407.92 207
19409.24 204
19410.55 210
19411.87 205
19413.19 211
19414.50 193
19415.82 202
19417.14 213
19418.45 179
19419.77 192
19421.09 202
19422.40 204
19423.72 214
19425.04 229
19426.35 180
19427.67 182
19428.99 203
19430.30 202
19431.62 184
19432.94 193
19434.26 204
19435.57 192
19436.89 212
19438.21 193
19439.53 195
19440.84 197
19442.16 196
19443.48 191
19444.80 202
19446.11 196
19447.43 202
19448.75 210
19450.07 181
19451.38 189
19452.70 207
19454.02 194
19455.34 214
19456.66 197
19457.97 195
19459.29 215
19460.61 219
19461.93 197
19463.25 194
19464.57 202
19465.88 211
19467.20 206
19468.52 190
19469.84 198
19471.16 192
19472.48 205
19473.79 206
19475.11 183
19476.43 193
19477.75 197
19479.07 198
19480.39 223
19481.71 183
19483.03 186
19484.34 202
19485.66 203
19486.98 182
19488.30 185
19489.62 181
19490.94 192
19492.26 203
19493.58 196
19494.90 181
19496.22 179
19497.54 213
19498.86 193
19500.18 190
19501.50 176
19502.81 198
19504.13 199
19505.45 196
19506.77 189
19508.09 183
19509.41 189
19510.73 218
19512.05 194
19513.37 207
19514.69 200
19516.01 220
19517.33 191
19518.65 192
19519.97 196
19521.29 187
19522.61 213
19523.93 188
19525.25 205
19526.57 176
19527.89 200
19529.22 189
19530.54 213
19531.86 201
19533.18 198
19534.50 186
19535.82 193
19537.14 208
19538.46 177
19539.78 200
19541.10 191
19542.42 199
19543.74 196
19545.06 196
19546.39 187
19547.71 202
19549.03 184
19550.35 195
19551.67 199
19552.99 173
19554.31 183
19555.63 193
19556.96 216
19558.28 195
19559.60 204
19560.92 190
19562.24 197
19563.56 186
19564.88 214
19566.21 175
19567.53 204
19568.85 211
19570.17 185
19571.49 201
19572.82 192
19574.14 190
19575.46 182
19576.78 210
19578.10 195
19579.43 215
19580.75 182
19582.07 206
19583.39 179
19584.72 197
19586.04 191
19587.36 195
19588.68 207
19590.01 174
19591.33 194
19592.65 207
19593.97 193
19595.30 197
19596.62 206
19597.94 194
19599.26 194
19600.59 197
19601.91 210
19603.23 203
19604.56 216
19605.88 187
19607.20 208
19608.53 212
19609.85 199
19611.17 192
19612.49 194
19613.82 202
19615.14 196
19616.47 204
19617.79 201
19619.11 218
19620.44 185
19621.76 207
19623.08 215
19624.41 196
19625.73 188
19627.05 216
19628.38 209
19629.70 195
19631.03 206
19632.35 203
19633.67 215
19635.00 195
19636.32 230
19637.65 223
19638.97 228
19640.29 197
19641.62 200
19642.94 194
19644.27 202
19645.59 193
19646.92 209
19648.24 194
19649.57 200
19650.89 198
19652.21 199
19653.54 191
19654.86 211
19656.19 198
19657.51 180
19658.84 210
19660.16 203
19661.49 201
19662.81 200
19664.14 202
19665.46 191
19666.79 186
19668.11 202
19669.44 202
19670.76 190
19672.09 187
19673.41 196
19674.74 206
19676.07 192
19677.39 202
19678.72 174
19680.04 179
19681.37 197
19682.69 188
19684.02 190
19685.34 209
19686.67 190
19688.00 207
19689.32 175
19690.65 196
19691.97 205
19693.30 203
19694.63 196
19695.95 213
19697.28 190
19698.60 194
19699.93 196
19701.26 185
19702.58 204
19703.91 224
19705.24 205
19706.56 196
19707.89 193
19709.22 201
19710.54 202
19711.87 192
19713.20 220
19714.52 204
19715.85 208
19717.18 213
19718.50 179
19719.83 199
19721.16 222
19722.48 213
19723.81 187
19725.14 190
19726.47 197
19727.79 209
19729.12 203
19730.45 189
19731.77 191
19733.10 198
19734.43 212
19735.76 219
19737.08 212
19738.41 209
19739.74 199
19741.07 202
19742.39 177
19743.72 212
19745.05 201
19746.38 195
19747.71 222
19749.03 207
19750.36 199
19751.69 204
19753.02 207
19754.35 218
19755.67 197
19757.00 201
19758.33 209
19759.66 200
19760.99 183
19762.31 198
19763.64 206
19764.97 205
19766.30 208
19767.63 198
19768.96 192
19770.29 230
19771.61 207
19772.94 198
19774.27 197
19775.60 194
19776.93 201
19778.26 212
19779.59 201
19780.92 197
19782.25 195
19783.57 225
19784.90 212
19786.23 189
19787.56 197
19788.89 190
19790.22 200
19791.55 198
19792.88 202
19794.21 204
19795.54 201
19796.87 210
19798.20 201
19799.53 214
19800.86 189
19802.19 186
19803.52 204
19804.85 196
19806.18 198
19807.50 208
19808.83 228
19810.16 202
19811.49 187
19812.82 205
19814.15 215
19815.49 208
19816.82 207
19818.15 196
19819.48 211
19820.81 222
19822.14 198
19823.47 207
19824.80 205
19826.13 200
19827.46 208
19828.79 214
19830.12 211
19831.45 202
19832.78 198
19834.11 210
19835.44 207
19836.77 210
19838.10 215
19839.44 199
19840.77 211
19842.10 176
19843.43 218
19844.76 201
19846.09 197
19847.42 184
19848.75 189
19850.08 194
19851.42 220
19852.75 206
19854.08 203
19855.41 219
19856.74 235
19858.07 196
19859.40 198
19860.74 200
19862.07 197
19863.40 209
19864.73 211
19866.06 207
19867.40 208
19868.73 203
19870.06 194
19871.39 207
19872.72 194
19874.06 209
19875.39 201
19876.72 209
19878.05 211
19879.38 184
19880.72 198
19882.05 208
19883.38 212
19884.71 200
19886.05 212
19887.38 210
19888.71 212
19890.04 214
19891.38 196
19892.71 194
19894.04 211
19895.38 206
19896.71 199
19898.04 198
19899.37 199
19900.71 198
19902.04 216
19903.37 211
19904.71 183
19906.04 196
19907.37 216
19908.71 216
19910.04 201
19911.37 204
19912.71 209
19914.04 205
19915.37 207
19916.71 206
19918.04 193
19919.37 211
19920.71 204
19922.04 204
19923.37 200
19924.71 199
19926.04 206
19927.38 213
19928.71 205
19930.04 189
19931.38 225
19932.71 219
19934.05 189
19935.38 192
19936.71 204
19938.05 217
19939.38 195
19940.72 190
19942.05 182
19943.39 187
19944.72 211
19946.06 189
19947.39 210
19948.72 195
19950.06 202
19951.39 214
19952.73 214
19954.06 201
19955.40 193
19956.73 208
19958.07 209
19959.40 194
19960.74 179
19962.07 194
19963.41 210
19964.74 203
19966.08 181
19967.41 187
19968.75 210
19970.08 221
19971.42 188
19972.76 225
19974.09 213
19975.43 215
19976.76 242
19978.10 221
19979.43 204
19980.77 201
19982.10 214
19983.44 211
19984.78 209
19986.11 211
19987.45 213
19988.78 183
19990.12 208
19991.46 202
19992.79 212
19994.13 218
19995.46 204
19996.80 202
19998.14 224
19999.47 207
20000.81 216
20002.15 206
20003.48 199
20004.82 198
20006.16 208
20007.49 204
20008.83 216
20010.17 209
20011.50 224
20012.84 210
20014.18 207
20015.51 218
20016.85 219
20018.19 229
20019.52 218
20020.86 203
20022.20 201
20023.53 217
20024.87 214
20026.21 228
20027.55 210
20028.88 209
20030.22 209
20031.56 223
20032.90 208
20034.23 199
20035.57 217
20036.91 236
20038.25 215
20039.58 227
20040.92 224
20042.26 223
20043.60 221
20044.93 214
20046.27 206
20047.61 207
20048.95 205
20050.29 208
20051.62 225
20052.96 229
20054.30 232
20055.64 233
20056.98 207
20058.32 218
20059.65 205
20060.99 208
20062.33 208
20063.67 224
20065.01 216
20066.35 203
20067.68 224
20069.02 207
20070.36 200
20071.70 232
20073.04 205
20074.38 213
20075.72 209
20077.06 213
20078.40 214
20079.73 209
20081.07 202
20082.41 221
20083.75 206
20085.09 195
20086.43 222
20087.77 205
20089.11 218
20090.45 218
20091.79 224
20093.13 201
20094.47 216
20095.81 209
20097.15 219
20098.48 215
20099.82 212
20101.16 212
20102.50 212
20103.84 213
20105.18 202
20106.52 211
20107.86 210
20109.20 215
20110.54 205
20111.88 221
20113.22 224
20114.56 194
20115.90 195
20117.24 200
20118.58 217
20119.93 215
20121.27 199
20122.61 210
20123.95 216
20125.29 219
20126.63 212
20127.97 190
20129.31 190
20130.65 197
20131.99 225
20133.33 217
20134.67 185
20136.01 200
20137.35 212
20138.69 230
