# Supplementary material for: MALDI-TOF MS typing enables the classification of brewing yeasts of the genus Saccharomyces to major beer styles
Source: PLoS One. 2017 Aug 9;12(8):e0181694. doi: 10.1371/journal.pone.0181694 (PMC5549903; doi:10.1371/journal.pone.0181694)
Supplement: S9 File — The directory includes 90 raw files and was zipped to “.zip”; the folder has three strains with 30 spectra per strain; S1 Text explains the raw files with an example and Table 1 represents the yeast strains used within the experiment. (ZIP) [file pone.0181694.s012.zip › 25-27/30285-66-Lag-Lag-Lag-YPG-18h-E-E_2016-02-26__0_C4_1.dat]

2000.76 2323
2001.18 2229
2001.60 2334
2002.02 2252
2002.45 2128
2002.87 2103
2003.29 2217
2003.71 2172
2004.13 2189
2004.55 2140
2004.98 2149
2005.40 2173
2005.82 2146
2006.24 2147
2006.67 2191
2007.09 2188
2007.51 2198
2007.93 2253
2008.35 2120
2008.78 2147
2009.20 2130
2009.62 2136
2010.04 2110
2010.47 2057
2010.89 2064
2011.31 2056
2011.73 1985
2012.16 1940
2012.58 1967
2013.00 1992
2013.43 1999
2013.85 1960
2014.27 1923
2014.69 1964
2015.12 1973
2015.54 1963
2015.96 2003
2016.39 1939
2016.81 1990
2017.23 1956
2017.66 2007
2018.08 2005
2018.50 2049
2018.93 2069
2019.35 2032
2019.77 2006
2020.20 2071
2020.62 2088
2021.04 2076
2021.47 2011
2021.89 1986
2022.32 2073
2022.74 2029
2023.16 2045
2023.59 2061
2024.01 2021
2024.43 1963
2024.86 1960
2025.28 1953
2025.71 1987
2026.13 2023
2026.56 1951
2026.98 1948
2027.40 1967
2027.83 1910
2028.25 1897
2028.68 1935
2029.10 2029
2029.53 1969
2029.95 1894
2030.38 1868
2030.80 1986
2031.22 1909
2031.65 1985
2032.07 1964
2032.50 2052
2032.92 2034
2033.35 2053
2033.77 2057
2034.20 2078
2034.62 1997
2035.05 1984
2035.47 1988
2035.90 2035
2036.32 2070
2036.75 2065
2037.18 1986
2037.60 1998
2038.03 2036
2038.45 2055
2038.88 1981
2039.30 2018
2039.73 1989
2040.15 2117
2040.58 2109
2041.01 2045
2041.43 1996
2041.86 2071
2042.28 2097
2042.71 1946
2043.13 2002
2043.56 1952
2043.99 1955
2044.41 1948
2044.84 1990
2045.27 1912
2045.69 1970
2046.12 2010
2046.54 2008
2046.97 2083
2047.40 2094
2047.82 2160
2048.25 2120
2048.68 2070
2049.10 2102
2049.53 2114
2049.96 2109
2050.38 2100
2050.81 2064
2051.24 2060
2051.66 2062
2052.09 2096
2052.52 2106
2052.94 2106
2053.37 2074
2053.80 2076
2054.23 2093
2054.65 2040
2055.08 2134
2055.51 2066
2055.93 2046
2056.36 2105
2056.79 2131
2057.22 2089
2057.64 2147
2058.07 2175
2058.50 2112
2058.93 2103
2059.35 2064
2059.78 2100
2060.21 2040
2060.64 2047
2061.07 2045
2061.49 2137
2061.92 2214
2062.35 2229
2062.78 2148
2063.20 2119
2063.63 2194
2064.06 2287
2064.49 2350
2064.92 2350
2065.35 2437
2065.77 2616
2066.20 2798
2066.63 2764
2067.06 2754
2067.49 2679
2067.92 2652
2068.34 2562
2068.77 2405
2069.20 2196
2069.63 2180
2070.06 2149
2070.49 2088
2070.92 2001
2071.35 2059
2071.78 2203
2072.20 2144
2072.63 2090
2073.06 2147
2073.49 2133
2073.92 2107
2074.35 2244
2074.78 2254
2075.21 2322
2075.64 2311
2076.07 2317
2076.50 2308
2076.93 2360
2077.36 2279
2077.78 2271
2078.21 2188
2078.64 2221
2079.07 2206
2079.50 2175
2079.93 2194
2080.36 2144
2080.79 2123
2081.22 2042
2081.65 2029
2082.08 1994
2082.51 2013
2082.94 1952
2083.37 1945
2083.80 1965
2084.23 2022
2084.66 2076
2085.09 2042
2085.52 2075
2085.95 2091
2086.39 2121
2086.82 2107
2087.25 2154
2087.68 2086
2088.11 2033
2088.54 2060
2088.97 2061
2089.40 2052
2089.83 1985
2090.26 2035
2090.69 2042
2091.12 2009
2091.55 2073
2091.99 2072
2092.42 2121
2092.85 2111
2093.28 2058
2093.71 2115
2094.14 2157
2094.57 2149
2095.00 2124
2095.43 2093
2095.87 2076
2096.30 2045
2096.73 2059
2097.16 1956
2097.59 1950
2098.02 2016
2098.46 1922
2098.89 1926
2099.32 1872
2099.75 1906
2100.18 1880
2100.61 1889
2101.05 1876
2101.48 1795
2101.91 1869
2102.34 1897
2102.78 1893
2103.21 1823
2103.64 1859
2104.07 1890
2104.50 1890
2104.94 1929
2105.37 1874
2105.80 1920
2106.23 1943
2106.67 1892
2107.10 1914
2107.53 1962
2107.96 1964
2108.40 2020
2108.83 2010
2109.26 2037
2109.70 2002
2110.13 2002
2110.56 1965
2110.99 2058
2111.43 2013
2111.86 1907
2112.29 1875
2112.73 1920
2113.16 1939
2113.59 1910
2114.03 1943
2114.46 1905
2114.89 1936
2115.33 1863
2115.76 1934
2116.19 1856
2116.63 1851
2117.06 1900
2117.49 1833
2117.93 1823
2118.36 1870
2118.80 1816
2119.23 1836
2119.66 1891
2120.10 1926
2120.53 1937
2120.96 1940
2121.40 1884
2121.83 1877
2122.27 1906
2122.70 1934
2123.14 1887
2123.57 1872
2124.00 1934
2124.44 1956
2124.87 1943
2125.31 1954
2125.74 1951
2126.18 1957
2126.61 1924
2127.05 1883
2127.48 1884
2127.91 1914
2128.35 1868
2128.78 1850
2129.22 1821
2129.65 1847
2130.09 1849
2130.52 1903
2130.96 1921
2131.39 1994
2131.83 2049
2132.26 2097
2132.70 2062
2133.13 2079
2133.57 2084
2134.01 2090
2134.44 2010
2134.88 1973
2135.31 1984
2135.75 1958
2136.18 1971
2136.62 2013
2137.05 2000
2137.49 1979
2137.93 1997
2138.36 1951
2138.80 1921
2139.23 1991
2139.67 1909
2140.10 1903
2140.54 1943
2140.98 1900
2141.41 1865
2141.85 1892
2142.29 1892
2142.72 1922
2143.16 1892
2143.59 1929
2144.03 1913
2144.47 1900
2144.90 1871
2145.34 1849
2145.78 1842
2146.21 1810
2146.65 1847
2147.09 1893
2147.52 1840
2147.96 1845
2148.40 1878
2148.83 1951
2149.27 1986
2149.71 1978
2150.14 2011
2150.58 2018
2151.02 1979
2151.46 2051
2151.89 2021
2152.33 2023
2152.77 2050
2153.20 1967
2153.64 1935
2154.08 1934
2154.52 1905
2154.95 1935
2155.39 1925
2155.83 1918
2156.27 1905
2156.70 1883
2157.14 1919
2157.58 1928
2158.02 1911
2158.45 1901
2158.89 1890
2159.33 1894
2159.77 1872
2160.21 1914
2160.64 1939
2161.08 2011
2161.52 2005
2161.96 2021
2162.40 2001
2162.84 1983
2163.27 1982
2163.71 1957
2164.15 2016
2164.59 2065
2165.03 2127
2165.47 2086
2165.90 2200
2166.34 2270
2166.78 2298
2167.22 2235
2167.66 2211
2168.10 2189
2168.54 2092
2168.98 2006
2169.41 2029
2169.85 2005
2170.29 2002
2170.73 1957
2171.17 1954
2171.61 1988
2172.05 2005
2172.49 2038
2172.93 2040
2173.37 1986
2173.81 2023
2174.25 2018
2174.69 2086
2175.13 2097
2175.56 2059
2176.00 2151
2176.44 2120
2176.88 2143
2177.32 2008
2177.76 2043
2178.20 2090
2178.64 2059
2179.08 2151
2179.52 2115
2179.96 2168
2180.40 2178
2180.84 2214
2181.28 2230
2181.72 2231
2182.16 2205
2182.60 2157
2183.04 2177
2183.48 2192
2183.92 2128
2184.36 2087
2184.81 2028
2185.25 2030
2185.69 2070
2186.13 2125
2186.57 2116
2187.01 2095
2187.45 2154
2187.89 2111
2188.33 2125
2188.77 2107
2189.21 2214
2189.65 2215
2190.09 2175
2190.54 2154
2190.98 2161
2191.42 2168
2191.86 2148
2192.30 2170
2192.74 2179
2193.18 2177
2193.62 2115
2194.07 2179
2194.51 2127
2194.95 2203
2195.39 2194
2195.83 2290
2196.27 2233
2196.72 2242
2197.16 2131
2197.60 2234
2198.04 2170
2198.48 2147
2198.92 2134
2199.37 2108
2199.81 2019
2200.25 1963
2200.69 1968
2201.13 2043
2201.58 2033
2202.02 2012
2202.46 2031
2202.90 1993
2203.35 1981
2203.79 2047
2204.23 2056
2204.67 2101
2205.12 2065
2205.56 2065
2206.00 1993
2206.44 1998
2206.89 2011
2207.33 2021
2207.77 2028
2208.21 1996
2208.66 1964
2209.10 2012
2209.54 2026
2209.99 2069
2210.43 2096
2210.87 2089
2211.32 2066
2211.76 2087
2212.20 2055
2212.65 2042
2213.09 2003
2213.53 1993
2213.98 2013
2214.42 2000
2214.86 1990
2215.31 1940
2215.75 2018
2216.19 2024
2216.64 2013
2217.08 1975
2217.52 1979
2217.97 1985
2218.41 1987
2218.86 1978
2219.30 1968
2219.74 2023
2220.19 1991
2220.63 2045
2221.08 2029
2221.52 2069
2221.97 2056
2222.41 2156
2222.85 2189
2223.30 2172
2223.74 2182
2224.19 2243
2224.63 2213
2225.08 2144
2225.52 2048
2225.96 2078
2226.41 2072
2226.85 2021
2227.30 2012
2227.74 2001
2228.19 1951
2228.63 1985
2229.08 2015
2229.52 2010
2229.97 2025
2230.41 1951
2230.86 1982
2231.30 1959
2231.75 2003
2232.19 2104
2232.64 2142
2233.08 2268
2233.53 2232
2233.98 2290
2234.42 2318
2234.87 2270
2235.31 2304
2235.76 2271
2236.20 2265
2236.65 2263
2237.09 2132
2237.54 2146
2237.99 2126
2238.43 2106
2238.88 2129
2239.32 2075
2239.77 2035
2240.22 1978
2240.66 1980
2241.11 1960
2241.55 1884
2242.00 1883
2242.45 1859
2242.89 1866
2243.34 1834
2243.79 1788
2244.23 1823
2244.68 1800
2245.13 1789
2245.57 1782
2246.02 1779
2246.47 1765
2246.91 1778
2247.36 1819
2247.81 1862
2248.25 1828
2248.70 1822
2249.15 1793
2249.59 1792
2250.04 1869
2250.49 1864
2250.93 1830
2251.38 1795
2251.83 1808
2252.28 1870
2252.72 1876
2253.17 1814
2253.62 1799
2254.07 1822
2254.51 1793
2254.96 1788
2255.41 1783
2255.86 1757
2256.30 1710
2256.75 1671
2257.20 1743
2257.65 1800
2258.09 1772
2258.54 1733
2258.99 1765
2259.44 1742
2259.89 1810
2260.33 1779
2260.78 1749
2261.23 1806
2261.68 1802
2262.13 1792
2262.58 1820
2263.02 1857
2263.47 1880
2263.92 1885
2264.37 1795
2264.82 1777
2265.27 1799
2265.71 1837
2266.16 1868
2266.61 1791
2267.06 1799
2267.51 1838
2267.96 1811
2268.41 1793
2268.86 1795
2269.30 1909
2269.75 1936
2270.20 1974
2270.65 2030
2271.10 2053
2271.55 2061
2272.00 2027
2272.45 2035
2272.90 1983
2273.35 1978
2273.80 2028
2274.25 2007
2274.69 2001
2275.14 1960
2275.59 1985
2276.04 2118
2276.49 1985
2276.94 2083
2277.39 2087
2277.84 2009
2278.29 2059
2278.74 2010
2279.19 1860
2279.64 1889
2280.09 1874
2280.54 1896
2280.99 1851
2281.44 1802
2281.89 1800
2282.34 1810
2282.79 1845
2283.24 1775
2283.69 1756
2284.14 1745
2284.59 1809
2285.04 1838
2285.50 1780
2285.95 1854
2286.40 1879
2286.85 1835
2287.30 1801
2287.75 1785
2288.20 1812
2288.65 1864
2289.10 1946
2289.55 2003
2290.00 2061
2290.45 2097
2290.91 2146
2291.36 2163
2291.81 2172
2292.26 2206
2292.71 2164
2293.16 2210
2293.61 2271
2294.06 2270
2294.52 2337
2294.97 2288
2295.42 2251
2295.87 2261
2296.32 2226
2296.77 2217
2297.22 2130
2297.68 2120
2298.13 2054
2298.58 2050
2299.03 1982
2299.48 1965
2299.94 1982
2300.39 1932
2300.84 1860
2301.29 1838
2301.74 1788
2302.20 1814
2302.65 1821
2303.10 1809
2303.55 1829
2304.01 1892
2304.46 1846
2304.91 1829
2305.36 1840
2305.82 1828
2306.27 1873
2306.72 1851
2307.17 1941
2307.63 1960
2308.08 1977
2308.53 2018
2308.98 2056
2309.44 2127
2309.89 2159
2310.34 2141
2310.80 2117
2311.25 2152
2311.70 2129
2312.16 2173
2312.61 2109
2313.06 2131
2313.52 2056
2313.97 1990
2314.42 2038
2314.88 1998
2315.33 2022
2315.78 1979
2316.24 2094
2316.69 2091
2317.14 2107
2317.60 2152
2318.05 2135
2318.50 2205
2318.96 2174
2319.41 2230
2319.87 2162
2320.32 2160
2320.77 2199
2321.23 2206
2321.68 2143
2322.14 2131
2322.59 2113
2323.04 2047
2323.50 2017
2323.95 1994
2324.41 2073
2324.86 2173
2325.32 2279
2325.77 2355
2326.23 2424
2326.68 2511
2327.13 2473
2327.59 2401
2328.04 2344
2328.50 2237
2328.95 2144
2329.41 2062
2329.86 2012
2330.32 2066
2330.77 2045
2331.23 2049
2331.68 2035
2332.14 2019
2332.59 2054
2333.05 2044
2333.50 2027
2333.96 2053
2334.41 1995
2334.87 2007
2335.33 2011
2335.78 1970
2336.24 2007
2336.69 1986
2337.15 1960
2337.60 1935
2338.06 1970
2338.51 1942
2338.97 1959
2339.43 1859
2339.88 1865
2340.34 1855
2340.79 1866
2341.25 1942
2341.71 1916
2342.16 1891
2342.62 1827
2343.07 1856
2343.53 1846
2343.99 1830
2344.44 1818
2344.90 1798
2345.36 1838
2345.81 1853
2346.27 1848
2346.73 1881
2347.18 1874
2347.64 1906
2348.09 1908
2348.55 1937
2349.01 1964
2349.47 1968
2349.92 1973
2350.38 1961
2350.84 2010
2351.29 2005
2351.75 2020
2352.21 2013
2352.66 1926
2353.12 1928
2353.58 1933
2354.04 1881
2354.49 1843
2354.95 1840
2355.41 1810
2355.86 1850
2356.32 1825
2356.78 1909
2357.24 1843
2357.70 1814
2358.15 1777
2358.61 1792
2359.07 1834
2359.53 1815
2359.98 1761
2360.44 1762
2360.90 1767
2361.36 1750
2361.82 1738
2362.27 1693
2362.73 1730
2363.19 1816
2363.65 1773
2364.11 1756
2364.56 1834
2365.02 1808
2365.48 1861
2365.94 1827
2366.40 1873
2366.86 1917
2367.31 1957
2367.77 1917
2368.23 1947
2368.69 1971
2369.15 1925
2369.61 1886
2370.07 1893
2370.53 1847
2370.98 1935
2371.44 1863
2371.90 1818
2372.36 1863
2372.82 1880
2373.28 1860
2373.74 1776
2374.20 1859
2374.66 1872
2375.12 1833
2375.58 1865
2376.04 1733
2376.49 1752
2376.95 1825
2377.41 1817
2377.87 1853
2378.33 1896
2378.79 1887
2379.25 1850
2379.71 1830
2380.17 1837
2380.63 1814
2381.09 1769
2381.55 1724
2382.01 1722
2382.47 1738
2382.93 1720
2383.39 1705
2383.85 1725
2384.31 1683
2384.77 1673
2385.23 1733
2385.69 1686
2386.15 1710
2386.61 1741
2387.07 1742
2387.53 1727
2387.99 1742
2388.46 1729
2388.92 1758
2389.38 1723
2389.84 1747
2390.30 1810
2390.76 1790
2391.22 1807
2391.68 1858
2392.14 1853
2392.60 1816
2393.06 1807
2393.52 1779
2393.99 1769
2394.45 1756
2394.91 1771
2395.37 1751
2395.83 1736
2396.29 1761
2396.75 1719
2397.21 1691
2397.68 1729
2398.14 1691
2398.60 1730
2399.06 1724
2399.52 1721
2399.98 1714
2400.45 1690
2400.91 1749
2401.37 1743
2401.83 1694
2402.29 1750
2402.76 1673
2403.22 1669
2403.68 1736
2404.14 1753
2404.60 1778
2405.07 1784
2405.53 1844
2405.99 1832
2406.45 1817
2406.91 1845
2407.38 1867
2407.84 1881
2408.30 1821
2408.76 1788
2409.23 1791
2409.69 1776
2410.15 1748
2410.62 1720
2411.08 1673
2411.54 1681
2412.00 1674
2412.47 1635
2412.93 1650
2413.39 1655
2413.86 1717
2414.32 1622
2414.78 1657
2415.24 1730
2415.71 1707
2416.17 1685
2416.63 1670
2417.10 1697
2417.56 1695
2418.02 1766
2418.49 1780
2418.95 1699
2419.42 1700
2419.88 1743
2420.34 1734
2420.81 1794
2421.27 1847
2421.73 1788
2422.20 1768
2422.66 1727
2423.13 1718
2423.59 1730
2424.05 1730
2424.52 1675
2424.98 1721
2425.45 1710
2425.91 1735
2426.37 1696
2426.84 1678
2427.30 1649
2427.77 1675
2428.23 1678
2428.70 1626
2429.16 1646
2429.62 1634
2430.09 1632
2430.55 1663
2431.02 1653
2431.48 1628
2431.95 1604
2432.41 1619
2432.88 1643
2433.34 1628
2433.81 1685
2434.27 1681
2434.74 1668
2435.20 1719
2435.67 1718
2436.13 1661
2436.60 1687
2437.06 1668
2437.53 1726
2437.99 1680
2438.46 1672
2438.92 1671
2439.39 1663
2439.86 1695
2440.32 1683
2440.79 1678
2441.25 1708
2441.72 1694
2442.18 1658
2442.65 1685
2443.12 1666
2443.58 1619
2444.05 1683
2444.51 1660
2444.98 1578
2445.44 1642
2445.91 1659
2446.38 1628
2446.84 1629
2447.31 1681
2447.78 1645
2448.24 1597
2448.71 1637
2449.17 1628
2449.64 1615
2450.11 1614
2450.57 1635
2451.04 1717
2451.51 1710
2451.97 1678
2452.44 1675
2452.91 1703
2453.37 1630
2453.84 1603
2454.31 1585
2454.78 1672
2455.24 1727
2455.71 1647
2456.18 1633
2456.64 1644
2457.11 1599
2457.58 1610
2458.04 1617
2458.51 1607
2458.98 1557
2459.45 1617
2459.91 1585
2460.38 1609
2460.85 1611
2461.32 1617
2461.78 1668
2462.25 1693
2462.72 1649
2463.19 1676
2463.66 1659
2464.12 1688
2464.59 1697
2465.06 1676
2465.53 1697
2465.99 1720
2466.46 1672
2466.93 1703
2467.40 1740
2467.87 1737
2468.34 1691
2468.80 1672
2469.27 1638
2469.74 1695
2470.21 1691
2470.68 1643
2471.15 1675
2471.61 1668
2472.08 1643
2472.55 1638
2473.02 1639
2473.49 1595
2473.96 1581
2474.43 1590
2474.90 1610
2475.36 1602
2475.83 1596
2476.30 1583
2476.77 1629
2477.24 1593
2477.71 1621
2478.18 1565
2478.65 1585
2479.12 1664
2479.59 1583
2480.06 1572
2480.52 1633
2480.99 1559
2481.46 1507
2481.93 1538
2482.40 1582
2482.87 1513
2483.34 1497
2483.81 1558
2484.28 1572
2484.75 1580
2485.22 1603
2485.69 1668
2486.16 1677
2486.63 1691
2487.10 1764
2487.57 1782
2488.04 1732
2488.51 1740
2488.98 1805
2489.45 1807
2489.92 1716
2490.39 1688
2490.86 1639
2491.33 1656
2491.80 1687
2492.27 1650
2492.74 1624
2493.21 1676
2493.69 1667
2494.16 1650
2494.63 1721
2495.10 1758
2495.57 1729
2496.04 1736
2496.51 1703
2496.98 1756
2497.45 1686
2497.92 1635
2498.39 1637
2498.86 1662
2499.34 1649
2499.81 1579
2500.28 1620
2500.75 1591
2501.22 1599
2501.69 1614
2502.16 1666
2502.64 1650
2503.11 1621
2503.58 1641
2504.05 1678
2504.52 1710
2504.99 1732
2505.47 1655
2505.94 1604
2506.41 1560
2506.88 1642
2507.35 1703
2507.82 1678
2508.30 1690
2508.77 1695
2509.24 1751
2509.71 1720
2510.18 1656
2510.66 1679
2511.13 1720
2511.60 1729
2512.07 1719
2512.55 1687
2513.02 1762
2513.49 1791
2513.96 1706
2514.44 1699
2514.91 1630
2515.38 1689
2515.85 1709
2516.33 1638
2516.80 1596
2517.27 1662
2517.75 1695
2518.22 1637
2518.69 1659
2519.16 1619
2519.64 1686
2520.11 1675
2520.58 1754
2521.06 1718
2521.53 1707
2522.00 1755
2522.48 1788
2522.95 1792
2523.42 1746
2523.90 1761
2524.37 1753
2524.84 1703
2525.32 1648
2525.79 1607
2526.27 1683
2526.74 1729
2527.21 1721
2527.69 1642
2528.16 1596
2528.63 1643
2529.11 1634
2529.58 1597
2530.06 1623
2530.53 1651
2531.00 1606
2531.48 1592
2531.95 1651
2532.43 1687
2532.90 1626
2533.38 1644
2533.85 1717
2534.32 1699
2534.80 1666
2535.27 1695
2535.75 1719
2536.22 1744
2536.70 1726
2537.17 1736
2537.65 1706
2538.12 1713
2538.60 1784
2539.07 1742
2539.55 1715
2540.02 1714
2540.50 1721
2540.97 1691
2541.45 1657
2541.92 1652
2542.40 1659
2542.87 1679
2543.35 1618
2543.82 1650
2544.30 1679
2544.77 1715
2545.25 1611
2545.72 1618
2546.20 1660
2546.68 1725
2547.15 1789
2547.63 1889
2548.10 1884
2548.58 1999
2549.05 2011
2549.53 2098
2550.01 2226
2550.48 2182
2550.96 2195
2551.43 2188
2551.91 2246
2552.39 2262
2552.86 2232
2553.34 2171
2553.82 2104
2554.29 2065
2554.77 2018
2555.24 1902
2555.72 1890
2556.20 1858
2556.67 1833
2557.15 1765
2557.63 1697
2558.10 1774
2558.58 1718
2559.06 1702
2559.53 1697
2560.01 1686
2560.49 1679
2560.96 1611
2561.44 1663
2561.92 1645
2562.40 1613
2562.87 1597
2563.35 1601
2563.83 1631
2564.30 1617
2564.78 1640
2565.26 1651
2565.74 1623
2566.21 1689
2566.69 1636
2567.17 1692
2567.65 1630
2568.12 1662
2568.60 1676
2569.08 1711
2569.56 1731
2570.03 1711
2570.51 1692
2570.99 1635
2571.47 1681
2571.95 1692
2572.42 1678
2572.90 1642
2573.38 1643
2573.86 1636
2574.34 1624
2574.81 1676
2575.29 1671
2575.77 1644
2576.25 1687
2576.73 1640
2577.21 1719
2577.68 1675
2578.16 1640
2578.64 1659
2579.12 1640
2579.60 1662
2580.08 1600
2580.56 1597
2581.04 1601
2581.51 1653
2581.99 1596
2582.47 1583
2582.95 1571
2583.43 1559
2583.91 1566
2584.39 1555
2584.87 1561
2585.35 1629
2585.83 1583
2586.31 1608
2586.78 1636
2587.26 1631
2587.74 1601
2588.22 1661
2588.70 1691
2589.18 1651
2589.66 1636
2590.14 1634
2590.62 1669
2591.10 1700
2591.58 1694
2592.06 1646
2592.54 1705
2593.02 1711
2593.50 1693
2593.98 1563
2594.46 1640
2594.94 1655
2595.42 1609
2595.90 1584
2596.38 1589
2596.86 1598
2597.34 1581
2597.82 1570
2598.30 1494
2598.78 1541
2599.26 1581
2599.74 1598
2600.22 1578
2600.70 1554
2601.19 1516
2601.67 1542
2602.15 1587
2602.63 1541
2603.11 1584
2603.59 1609
2604.07 1621
2604.55 1590
2605.03 1601
2605.51 1555
2605.99 1574
2606.48 1618
2606.96 1646
2607.44 1556
2607.92 1616
2608.40 1666
2608.88 1650
2609.36 1718
2609.84 1673
2610.33 1704
2610.81 1701
2611.29 1647
2611.77 1591
2612.25 1590
2612.73 1557
2613.22 1561
2613.70 1601
2614.18 1512
2614.66 1511
2615.14 1568
2615.63 1592
2616.11 1589
2616.59 1579
2617.07 1598
2617.55 1586
2618.04 1565
2618.52 1541
2619.00 1614
2619.48 1585
2619.97 1592
2620.45 1574
2620.93 1580
2621.41 1544
2621.90 1543
2622.38 1598
2622.86 1572
2623.34 1611
2623.83 1621
2624.31 1571
2624.79 1590
2625.27 1580
2625.76 1609
2626.24 1601
2626.72 1616
2627.21 1583
2627.69 1582
2628.17 1574
2628.66 1606
2629.14 1536
2629.62 1576
2630.11 1547
2630.59 1565
2631.07 1630
2631.56 1661
2632.04 1659
2632.52 1695
2633.01 1594
2633.49 1582
2633.97 1628
2634.46 1668
2634.94 1672
2635.43 1668
2635.91 1652
2636.39 1637
2636.88 1704
2637.36 1698
2637.85 1624
2638.33 1604
2638.81 1624
2639.30 1636
2639.78 1564
2640.27 1496
2640.75 1561
2641.24 1599
2641.72 1496
2642.20 1508
2642.69 1493
2643.17 1495
2643.66 1484
2644.14 1525
2644.63 1519
2645.11 1488
2645.60 1490
2646.08 1534
2646.57 1550
2647.05 1532
2647.54 1547
2648.02 1539
2648.51 1549
2648.99 1592
2649.48 1582
2649.96 1614
2650.45 1653
2650.93 1599
2651.42 1601
2651.90 1564
2652.39 1538
2652.87 1564
2653.36 1575
2653.84 1564
2654.33 1593
2654.82 1693
2655.30 1613
2655.79 1608
2656.27 1582
2656.76 1571
2657.24 1589
2657.73 1548
2658.22 1479
2658.70 1561
2659.19 1536
2659.67 1559
2660.16 1567
2660.65 1578
2661.13 1590
2661.62 1578
2662.10 1546
2662.59 1596
2663.08 1638
2663.56 1627
2664.05 1659
2664.54 1642
2665.02 1629
2665.51 1677
2666.00 1664
2666.48 1632
2666.97 1714
2667.46 1663
2667.94 1703
2668.43 1652
2668.92 1684
2669.40 1630
2669.89 1608
2670.38 1550
2670.86 1604
2671.35 1643
2671.84 1627
2672.33 1627
2672.81 1670
2673.30 1691
2673.79 1672
2674.28 1687
2674.76 1718
2675.25 1763
2675.74 1742
2676.23 1693
2676.71 1639
2677.20 1696
2677.69 1673
2678.18 1668
2678.66 1576
2679.15 1582
2679.64 1600
2680.13 1602
2680.62 1575
2681.10 1499
2681.59 1481
2682.08 1450
2682.57 1489
2683.06 1503
2683.54 1532
2684.03 1563
2684.52 1488
2685.01 1463
2685.50 1556
2685.99 1472
2686.47 1500
2686.96 1500
2687.45 1548
2687.94 1538
2688.43 1541
2688.92 1576
2689.41 1552
2689.89 1591
2690.38 1591
2690.87 1647
2691.36 1573
2691.85 1610
2692.34 1691
2692.83 1645
2693.32 1644
2693.81 1705
2694.30 1652
2694.79 1650
2695.27 1668
2695.76 1720
2696.25 1723
2696.74 1669
2697.23 1714
2697.72 1686
2698.21 1627
2698.70 1611
2699.19 1634
2699.68 1591
2700.17 1619
2700.66 1560
2701.15 1644
2701.64 1618
2702.13 1669
2702.62 1702
2703.11 1652
2703.60 1685
2704.09 1632
2704.58 1581
2705.07 1658
2705.56 1662
2706.05 1653
2706.54 1728
2707.03 1643
2707.52 1625
2708.01 1631
2708.50 1613
2708.99 1594
2709.48 1623
2709.97 1625
2710.46 1664
2710.96 1611
2711.45 1538
2711.94 1562
2712.43 1613
2712.92 1546
2713.41 1547
2713.90 1539
2714.39 1586
2714.88 1548
2715.37 1492
2715.86 1615
2716.36 1559
2716.85 1498
2717.34 1529
2717.83 1539
2718.32 1531
2718.81 1556
2719.30 1542
2719.80 1549
2720.29 1607
2720.78 1553
2721.27 1618
2721.76 1663
2722.25 1686
2722.75 1679
2723.24 1712
2723.73 1635
2724.22 1690
2724.71 1674
2725.21 1630
2725.70 1626
2726.19 1627
2726.68 1586
2727.17 1630
2727.67 1658
2728.16 1655
2728.65 1647
2729.14 1682
2729.64 1676
2730.13 1643
2730.62 1613
2731.11 1692
2731.61 1726
2732.10 1615
2732.59 1651
2733.08 1636
2733.58 1614
2734.07 1653
2734.56 1613
2735.05 1628
2735.55 1665
2736.04 1689
2736.53 1671
2737.03 1677
2737.52 1704
2738.01 1718
2738.51 1672
2739.00 1703
2739.49 1783
2739.99 1769
2740.48 1762
2740.97 1747
2741.47 1704
2741.96 1674
2742.45 1719
2742.95 1671
2743.44 1584
2743.93 1595
2744.43 1620
2744.92 1620
2745.42 1605
2745.91 1635
2746.40 1626
2746.90 1591
2747.39 1633
2747.89 1661
2748.38 1656
2748.87 1683
2749.37 1606
2749.86 1662
2750.36 1636
2750.85 1615
2751.34 1581
2751.84 1584
2752.33 1556
2752.83 1509
2753.32 1473
2753.82 1517
2754.31 1565
2754.81 1509
2755.30 1498
2755.80 1552
2756.29 1605
2756.79 1621
2757.28 1562
2757.78 1492
2758.27 1537
2758.77 1517
2759.26 1499
2759.76 1507
2760.25 1494
2760.75 1506
2761.24 1582
2761.74 1574
2762.23 1560
2762.73 1570
2763.22 1590
2763.72 1590
2764.21 1564
2764.71 1584
2765.20 1632
2765.70 1597
2766.20 1578
2766.69 1571
2767.19 1508
2767.68 1540
2768.18 1557
2768.68 1534
2769.17 1525
2769.67 1516
2770.16 1567
2770.66 1553
2771.16 1542
2771.65 1516
2772.15 1536
2772.64 1534
2773.14 1534
2773.64 1548
2774.13 1547
2774.63 1555
2775.13 1536
2775.62 1522
2776.12 1528
2776.62 1510
2777.11 1539
2777.61 1503
2778.11 1565
2778.60 1498
2779.10 1522
2779.60 1538
2780.09 1546
2780.59 1615
2781.09 1583
2781.58 1565
2782.08 1537
2782.58 1539
2783.08 1528
2783.57 1480
2784.07 1480
2784.57 1473
2785.07 1496
2785.56 1493
2786.06 1476
2786.56 1493
2787.06 1485
2787.55 1529
2788.05 1544
2788.55 1558
2789.05 1535
2789.54 1458
2790.04 1555
2790.54 1541
2791.04 1524
2791.54 1459
2792.03 1519
2792.53 1532
2793.03 1511
2793.53 1520
2794.03 1545
2794.52 1587
2795.02 1497
2795.52 1533
2796.02 1604
2796.52 1603
2797.02 1627
2797.51 1549
2798.01 1559
2798.51 1561
2799.01 1547
2799.51 1545
2800.01 1578
2800.51 1540
2801.00 1522
2801.50 1524
2802.00 1591
2802.50 1583
2803.00 1550
2803.50 1478
2804.00 1498
2804.50 1513
2805.00 1515
2805.50 1544
2806.00 1533
2806.49 1556
2806.99 1565
2807.49 1586
2807.99 1562
2808.49 1628
2808.99 1639
2809.49 1719
2809.99 1726
2810.49 1802
2810.99 1787
2811.49 1765
2811.99 1832
2812.49 1776
2812.99 1750
2813.49 1733
2813.99 1648
2814.49 1706
2814.99 1674
2815.49 1569
2815.99 1540
2816.49 1560
2816.99 1497
2817.49 1550
2817.99 1563
2818.49 1530
2818.99 1568
2819.49 1537
2819.99 1548
2820.49 1550
2820.99 1562
2821.49 1537
2821.99 1482
2822.50 1535
2823.00 1537
2823.50 1542
2824.00 1548
2824.50 1501
2825.00 1507
2825.50 1480
2826.00 1501
2826.50 1469
2827.00 1463
2827.50 1496
2828.01 1485
2828.51 1486
2829.01 1455
2829.51 1474
2830.01 1480
2830.51 1468
2831.01 1434
2831.52 1432
2832.02 1484
2832.52 1531
2833.02 1517
2833.52 1479
2834.02 1519
2834.53 1542
2835.03 1498
2835.53 1481
2836.03 1494
2836.53 1492
2837.03 1503
2837.54 1480
2838.04 1518
2838.54 1488
2839.04 1494
2839.55 1433
2840.05 1450
2840.55 1467
2841.05 1456
2841.55 1457
2842.06 1473
2842.56 1464
2843.06 1518
2843.56 1505
2844.07 1501
2844.57 1517
2845.07 1545
2845.58 1464
2846.08 1462
2846.58 1501
2847.08 1485
2847.59 1492
2848.09 1579
2848.59 1530
2849.10 1551
2849.60 1595
2850.10 1564
2850.61 1559
2851.11 1599
2851.61 1568
2852.12 1555
2852.62 1536
2853.12 1507
2853.63 1503
2854.13 1486
2854.63 1505
2855.14 1521
2855.64 1570
2856.14 1590
2856.65 1624
2857.15 1607
2857.66 1524
2858.16 1516
2858.66 1494
2859.17 1464
2859.67 1498
2860.17 1513
2860.68 1474
2861.18 1524
2861.69 1508
2862.19 1504
2862.70 1476
2863.20 1440
2863.70 1517
2864.21 1526
2864.71 1507
2865.22 1504
2865.72 1507
2866.23 1596
2866.73 1632
2867.24 1559
2867.74 1500
2868.25 1527
2868.75 1521
2869.26 1551
2869.76 1544
2870.27 1530
2870.77 1599
2871.28 1587
2871.78 1563
2872.29 1535
2872.79 1626
2873.30 1636
2873.80 1632
2874.31 1617
2874.81 1563
2875.32 1598
2875.82 1594
2876.33 1614
2876.83 1543
2877.34 1593
2877.84 1541
2878.35 1513
2878.86 1501
2879.36 1461
2879.87 1495
2880.37 1509
2880.88 1444
2881.39 1517
2881.89 1487
2882.40 1480
2882.90 1551
2883.41 1558
2883.92 1537
2884.42 1593
2884.93 1579
2885.43 1643
2885.94 1725
2886.45 1728
2886.95 1779
2887.46 1862
2887.97 1860
2888.47 1875
2888.98 1845
2889.49 1822
2889.99 1832
2890.50 1870
2891.01 1930
2891.51 1848
2892.02 1855
2892.53 1854
2893.03 1860
2893.54 1894
2894.05 1877
2894.55 1920
2895.06 1862
2895.57 1867
2896.08 1883
2896.58 1968
2897.09 1938
2897.60 1902
2898.11 1904
2898.61 1882
2899.12 1827
2899.63 1826
2900.13 1804
2900.64 1756
2901.15 1802
2901.66 1758
2902.17 1766
2902.67 1666
2903.18 1717
2903.69 1700
2904.20 1736
2904.70 1681
2905.21 1705
2905.72 1766
2906.23 1762
2906.74 1745
2907.25 1773
2907.75 1798
2908.26 1785
2908.77 1753
2909.28 1702
2909.79 1642
2910.30 1597
2910.80 1582
2911.31 1551
2911.82 1540
2912.33 1557
2912.84 1613
2913.35 1613
2913.86 1562
2914.36 1569
2914.87 1631
2915.38 1638
2915.89 1660
2916.40 1593
2916.91 1610
2917.42 1648
2917.93 1639
2918.44 1686
2918.95 1711
2919.46 1744
2919.96 1818
2920.47 1724
2920.98 1750
2921.49 1775
2922.00 1749
2922.51 1710
2923.02 1787
2923.53 1795
2924.04 1732
2924.55 1734
2925.06 1723
2925.57 1762
2926.08 1771
2926.59 1770
2927.10 1742
2927.61 1723
2928.12 1736
2928.63 1752
2929.14 1739
2929.65 1745
2930.16 1652
2930.67 1651
2931.18 1640
2931.69 1656
2932.20 1567
2932.71 1605
2933.22 1628
2933.73 1657
2934.24 1667
2934.75 1653
2935.26 1669
2935.77 1720
2936.29 1720
2936.80 1726
2937.31 1739
2937.82 1704
2938.33 1690
2938.84 1647
2939.35 1696
2939.86 1744
2940.37 1751
2940.88 1755
2941.39 1747
2941.91 1682
2942.42 1720
2942.93 1791
2943.44 1783
2943.95 1776
2944.46 1731
2944.97 1770
2945.49 1707
2946.00 1636
2946.51 1606
2947.02 1695
2947.53 1637
2948.04 1585
2948.56 1615
2949.07 1695
2949.58 1657
2950.09 1577
2950.60 1668
2951.12 1646
2951.63 1581
2952.14 1617
2952.65 1664
2953.16 1671
2953.68 1698
2954.19 1700
2954.70 1751
2955.21 1706
2955.73 1678
2956.24 1712
2956.75 1756
2957.26 1832
2957.78 1808
2958.29 1787
2958.80 1833
2959.31 1831
2959.83 1793
2960.34 1785
2960.85 1795
2961.36 1798
2961.88 1842
2962.39 1906
2962.90 1947
2963.42 2004
2963.93 1937
2964.44 1946
2964.96 1997
2965.47 2056
2965.98 2104
2966.50 2072
2967.01 2137
2967.52 2184
2968.04 2179
2968.55 2166
2969.06 2160
2969.58 2205
2970.09 2242
2970.60 2186
2971.12 2080
2971.63 2081
2972.15 2057
2972.66 1989
2973.17 1902
2973.69 1866
2974.20 1858
2974.72 1856
2975.23 1857
2975.74 1889
2976.26 1895
2976.77 1928
2977.29 1929
2977.80 1963
2978.31 1933
2978.83 1929
2979.34 1998
2979.86 2027
2980.37 2037
2980.89 2044
2981.40 2077
2981.92 2157
2982.43 2101
2982.95 2139
2983.46 2227
2983.98 2156
2984.49 2176
2985.01 2297
2985.52 2276
2986.04 2252
2986.55 2356
2987.07 2323
2987.58 2320
2988.10 2275
2988.61 2349
2989.13 2388
2989.64 2449
2990.16 2486
2990.67 2453
2991.19 2460
2991.70 2430
2992.22 2442
2992.73 2405
2993.25 2417
2993.77 2358
2994.28 2355
2994.80 2483
2995.31 2509
2995.83 2561
2996.35 2626
2996.86 2729
2997.38 2911
2997.89 3005
2998.41 2990
2998.93 3147
2999.44 3210
2999.96 3229
3000.47 3217
3000.99 3256
3001.51 3101
3002.02 3183
3002.54 3341
3003.06 3517
3003.57 3883
3004.09 4525
3004.61 5528
3005.12 6549
3005.64 7411
3006.16 8176
3006.67 8293
3007.19 8146
3007.71 7541
3008.22 6963
3008.74 6165
3009.26 5295
3009.77 4578
3010.29 4051
3010.81 3662
3011.33 3349
3011.84 3115
3012.36 2954
3012.88 2767
3013.40 2733
3013.91 2654
3014.43 2636
3014.95 2675
3015.47 2585
3015.98 2508
3016.50 2496
3017.02 2420
3017.54 2414
3018.05 2429
3018.57 2389
3019.09 2330
3019.61 2343
3020.13 2331
3020.64 2278
3021.16 2292
3021.68 2219
3022.20 2168
3022.72 2213
3023.23 2264
3023.75 2343
3024.27 2326
3024.79 2351
3025.31 2384
3025.83 2393
3026.34 2449
3026.86 2370
3027.38 2330
3027.90 2321
3028.42 2260
3028.94 2283
3029.46 2295
3029.98 2281
3030.49 2165
3031.01 2144
3031.53 2200
3032.05 2239
3032.57 2162
3033.09 2171
3033.61 2148
3034.13 2138
3034.65 2144
3035.17 2095
3035.68 2118
3036.20 2172
3036.72 2197
3037.24 2289
3037.76 2246
3038.28 2225
3038.80 2232
3039.32 2255
3039.84 2201
3040.36 2106
3040.88 2063
3041.40 2052
3041.92 2050
3042.44 2008
3042.96 2046
3043.48 2030
3044.00 2026
3044.52 1971
3045.04 1974
3045.56 1999
3046.08 1983
3046.60 1970
3047.12 1955
3047.64 2010
3048.16 1964
3048.68 2018
3049.20 1981
3049.72 2001
3050.24 1969
3050.76 1968
3051.28 1994
3051.80 1931
3052.33 1923
3052.85 1930
3053.37 1989
3053.89 1903
3054.41 1942
3054.93 1910
3055.45 1965
3055.97 1899
3056.49 1934
3057.01 1965
3057.54 2042
3058.06 1996
3058.58 1980
3059.10 2047
3059.62 2034
3060.14 1965
3060.66 2011
3061.18 2025
3061.71 2002
3062.23 2041
3062.75 2027
3063.27 2051
3063.79 2090
3064.31 2101
3064.84 2042
3065.36 2046
3065.88 2064
3066.40 2084
3066.92 2158
3067.45 2183
3067.97 2166
3068.49 2219
3069.01 2215
3069.53 2251
3070.06 2183
3070.58 2240
3071.10 2234
3071.62 2189
3072.15 2219
3072.67 2171
3073.19 2183
3073.71 2235
3074.24 2199
3074.76 2253
3075.28 2290
3075.80 2344
3076.33 2255
3076.85 2324
3077.37 2391
3077.90 2457
3078.42 2616
3078.94 2746
3079.46 2802
3079.99 2890
3080.51 2974
3081.03 2966
3081.56 3021
3082.08 3243
3082.60 3315
3083.13 3331
3083.65 3286
3084.17 3255
3084.70 3140
3085.22 3056
3085.74 3024
3086.27 2923
3086.79 2864
3087.31 2814
3087.84 2736
3088.36 2628
3088.89 2583
3089.41 2699
3089.93 2706
3090.46 2720
3090.98 2811
3091.51 2809
3092.03 2770
3092.55 2866
3093.08 2864
3093.60 2965
3094.13 3131
3094.65 3356
3095.18 3611
3095.70 3899
3096.22 4058
3096.75 4356
3097.27 4543
3097.80 4760
3098.32 4776
3098.85 4748
3099.37 4670
3099.90 4549
3100.42 4740
3100.95 4985
3101.47 5479
3102.00 6440
3102.52 8150
3103.05 10266
3103.57 11966
3104.10 13301
3104.62 13912
3105.15 13256
3105.67 12348
3106.20 10967
3106.72 9285
3107.25 7799
3107.77 6380
3108.30 5438
3108.82 4803
3109.35 4249
3109.88 3951
3110.40 3753
3110.93 3689
3111.45 3538
3111.98 3436
3112.50 3413
3113.03 3342
3113.56 3319
3114.08 3186
3114.61 3201
3115.13 3067
3115.66 2974
3116.19 2915
3116.71 2893
3117.24 2831
3117.77 2758
3118.29 2674
3118.82 2689
3119.34 2678
3119.87 2658
3120.40 2803
3120.92 2802
3121.45 2787
3121.98 2896
3122.50 3001
3123.03 3069
3123.56 3006
3124.08 2890
3124.61 2837
3125.14 2784
3125.66 2670
3126.19 2581
3126.72 2599
3127.25 2556
3127.77 2515
3128.30 2436
3128.83 2373
3129.35 2374
3129.88 2287
3130.41 2282
3130.94 2333
3131.46 2306
3131.99 2201
3132.52 2257
3133.05 2298
3133.57 2318
3134.10 2363
3134.63 2286
3135.16 2300
3135.68 2333
3136.21 2377
3136.74 2337
3137.27 2403
3137.80 2265
3138.32 2179
3138.85 2171
3139.38 2112
3139.91 2076
3140.44 2072
3140.97 2081
3141.49 2118
3142.02 2085
3142.55 2027
3143.08 2013
3143.61 2003
3144.14 2026
3144.66 1999
3145.19 1967
3145.72 1992
3146.25 1982
3146.78 2023
3147.31 2008
3147.84 1983
3148.36 1968
3148.89 1926
3149.42 2003
3149.95 1995
3150.48 1985
3151.01 1989
3151.54 1994
3152.07 1998
3152.60 1993
3153.13 1990
3153.66 1946
3154.19 1943
3154.71 1974
3155.24 1967
3155.77 1947
3156.30 1930
3156.83 1941
3157.36 2000
3157.89 1996
3158.42 1984
3158.95 1909
3159.48 1946
3160.01 2023
3160.54 1961
3161.07 1970
3161.60 1850
3162.13 1888
3162.66 1885
3163.19 1841
3163.72 1798
3164.25 1863
3164.78 1883
3165.31 1882
3165.84 1825
3166.37 1807
3166.90 1851
3167.43 1877
3167.96 1837
3168.49 1837
3169.02 1859
3169.56 1875
3170.09 1845
3170.62 1769
3171.15 1834
3171.68 1838
3172.21 1824
3172.74 1871
3173.27 1912
3173.80 1921
3174.33 1903
3174.86 1847
3175.40 1931
3175.93 2010
3176.46 1986
3176.99 2043
3177.52 2019
3178.05 1974
3178.58 1966
3179.11 1897
3179.65 1853
3180.18 1812
3180.71 1832
3181.24 1816
3181.77 1798
3182.30 1742
3182.84 1736
3183.37 1798
3183.90 1798
3184.43 1742
3184.96 1803
3185.49 1738
3186.03 1756
3186.56 1797
3187.09 1800
3187.62 1860
3188.16 1848
3188.69 1915
3189.22 1876
3189.75 1850
3190.28 1875
3190.82 1896
3191.35 1893
3191.88 1903
3192.41 1856
3192.95 1843
3193.48 1902
3194.01 1952
3194.55 1915
3195.08 1885
3195.61 1894
3196.14 1894
3196.68 1856
3197.21 1893
3197.74 1890
3198.28 1895
3198.81 1925
3199.34 1966
3199.87 1962
3200.41 1937
3200.94 1968
3201.47 1989
3202.01 1932
3202.54 1949
3203.07 1940
3203.61 1920
3204.14 1910
3204.68 2037
3205.21 2060
3205.74 2070
3206.28 2147
3206.81 2238
3207.34 2319
3207.88 2318
3208.41 2362
3208.95 2454
3209.48 2482
3210.01 2538
3210.55 2518
3211.08 2586
3211.62 2577
3212.15 2522
3212.68 2548
3213.22 2549
3213.75 2464
3214.29 2358
3214.82 2404
3215.36 2304
3215.89 2256
3216.42 2170
3216.96 2108
3217.49 2041
3218.03 2029
3218.56 2057
3219.10 1996
3219.63 1937
3220.17 1986
3220.70 1943
3221.24 2035
3221.77 1976
3222.31 2048
3222.84 2148
3223.38 2215
3223.91 2292
3224.45 2333
3224.98 2389
3225.52 2454
3226.05 2528
3226.59 2580
3227.12 2588
3227.66 2504
3228.20 2495
3228.73 2412
3229.27 2414
3229.80 2390
3230.34 2425
3230.87 2429
3231.41 2460
3231.95 2520
3232.48 2528
3233.02 2558
3233.55 2519
3234.09 2641
3234.63 2598
3235.16 2644
3235.70 2723
3236.23 2699
3236.77 2728
3237.31 2807
3237.84 2828
3238.38 2911
3238.92 3032
3239.45 3066
3239.99 2966
3240.53 2908
3241.06 2909
3241.60 2929
3242.14 2799
3242.67 2840
3243.21 2915
3243.75 2917
3244.28 2971
3244.82 3019
3245.36 3195
3245.89 3232
3246.43 3296
3246.97 3381
3247.50 3553
3248.04 3525
3248.58 3493
3249.12 3653
3249.65 3652
3250.19 3709
3250.73 3911
3251.27 4310
3251.80 4882
3252.34 5940
3252.88 7451
3253.42 8849
3253.95 9790
3254.49 10178
3255.03 10222
3255.57 9444
3256.10 8458
3256.64 7412
3257.18 6338
3257.72 5714
3258.26 5187
3258.79 4772
3259.33 4476
3259.87 4299
3260.41 4298
3260.95 4296
3261.49 4331
3262.02 4425
3262.56 4674
3263.10 4925
3263.64 4971
3264.18 4952
3264.72 4950
3265.25 4964
3265.79 5025
3266.33 5181
3266.87 5511
3267.41 5722
3267.95 5887
3268.49 5905
3269.03 5684
3269.56 5354
3270.10 5076
3270.64 4771
3271.18 4451
3271.72 4256
3272.26 3952
3272.80 3882
3273.34 3803
3273.88 3770
3274.42 3687
3274.96 3643
3275.50 3671
3276.04 3697
3276.57 3666
3277.11 3689
3277.65 3546
3278.19 3599
3278.73 3617
3279.27 3711
3279.81 3662
3280.35 3531
3280.89 3613
3281.43 3623
3281.97 3615
3282.51 3641
3283.05 3634
3283.59 3562
3284.13 3582
3284.67 3549
3285.21 3767
3285.75 3679
3286.29 3664
3286.83 3763
3287.37 3813
3287.91 3749
3288.46 3766
3289.00 3779
3289.54 3825
3290.08 3953
3290.62 4010
3291.16 4139
3291.70 4304
3292.24 4608
3292.78 4869
3293.32 5124
3293.86 5382
3294.40 5553
3294.94 5894
3295.49 6096
3296.03 6289
3296.57 6497
3297.11 6657
3297.65 6463
3298.19 6310
3298.73 6150
3299.27 5895
3299.82 5562
3300.36 5186
3300.90 4988
3301.44 4865
3301.98 4712
3302.52 4642
3303.07 4436
3303.61 4389
3304.15 4413
3304.69 4365
3305.23 4315
3305.77 4370
3306.32 4294
3306.86 4334
3307.40 4386
3307.94 4342
3308.49 4359
3309.03 4453
3309.57 4654
3310.11 4899
3310.65 4954
3311.20 5022
3311.74 5161
3312.28 5225
3312.82 5205
3313.37 5096
3313.91 5109
3314.45 5112
3314.99 5004
3315.54 5122
3316.08 5285
3316.62 5598
3317.17 5906
3317.71 6282
3318.25 6747
3318.79 7237
3319.34 7767
3319.88 8317
3320.42 8751
3320.97 8890
3321.51 8928
3322.05 8787
3322.60 8495
3323.14 8227
3323.68 7932
3324.23 7530
3324.77 7281
3325.31 7113
3325.86 6916
3326.40 6730
3326.94 6588
3327.49 6479
3328.03 6438
3328.58 6357
3329.12 6349
3329.66 6440
3330.21 6592
3330.75 6838
3331.30 7137
3331.84 7745
3332.38 8792
3332.93 10478
3333.47 13797
3334.02 18832
3334.56 25715
3335.10 33214
3335.65 38922
3336.19 42799
3336.74 45144
3337.28 45570
3337.83 44731
3338.37 42002
3338.92 38832
3339.46 34460
3340.01 29403
3340.55 24689
3341.10 20029
3341.64 16466
3342.18 13273
3342.73 11048
3343.27 9130
3343.82 7747
3344.36 6886
3344.91 6196
3345.46 5700
3346.00 5294
3346.55 5098
3347.09 4999
3347.64 4765
3348.18 4605
3348.73 4495
3349.27 4283
3349.82 4074
3350.36 3994
3350.91 3886
3351.46 3794
3352.00 3808
3352.55 3765
3353.09 3846
3353.64 3809
3354.18 3820
3354.73 3766
3355.28 3757
3355.82 3757
3356.37 3718
3356.91 3816
3357.46 3869
3358.01 3844
3358.55 3827
3359.10 3904
3359.65 3955
3360.19 3954
3360.74 4079
3361.28 4160
3361.83 4334
3362.38 4364
3362.92 4613
3363.47 4706
3364.02 4861
3364.56 4930
3365.11 4902
3365.66 4863
3366.20 4771
3366.75 4612
3367.30 4468
3367.85 4345
3368.39 4201
3368.94 4104
3369.49 4006
3370.03 3863
3370.58 3812
3371.13 3891
3371.68 3993
3372.22 4326
3372.77 4498
3373.32 4770
3373.87 5012
3374.41 5223
3374.96 5350
3375.51 5372
3376.06 5298
3376.60 5108
3377.15 4799
3377.70 4530
3378.25 4193
3378.79 3859
3379.34 3708
3379.89 3574
3380.44 3415
3380.99 3265
3381.53 3244
3382.08 3097
3382.63 3054
3383.18 3079
3383.73 3056
3384.28 3025
3384.82 3029
3385.37 2902
3385.92 2859
3386.47 2818
3387.02 2825
3387.57 2800
3388.12 2716
3388.66 2720
3389.21 2773
3389.76 2709
3390.31 2657
3390.86 2659
3391.41 2684
3391.96 2679
3392.51 2639
3393.05 2633
3393.60 2674
3394.15 2677
3394.70 2673
3395.25 2682
3395.80 2713
3396.35 2821
3396.90 2940
3397.45 3068
3398.00 3217
3398.55 3431
3399.10 3460
3399.65 3497
3400.20 3537
3400.75 3453
3401.30 3358
3401.85 3219
3402.40 3066
3402.95 2960
3403.50 2739
3404.05 2716
3404.59 2637
3405.14 2461
3405.70 2414
3406.25 2339
3406.80 2266
3407.35 2196
3407.90 2244
3408.45 2311
3409.00 2277
3409.55 2324
3410.10 2361
3410.65 2413
3411.20 2500
3411.75 2533
3412.30 2558
3412.85 2635
3413.40 2650
3413.95 2691
3414.50 2665
3415.05 2574
3415.60 2567
3416.15 2491
3416.71 2572
3417.26 2575
3417.81 2546
3418.36 2669
3418.91 2665
3419.46 2675
3420.01 2700
3420.56 2724
3421.11 2611
3421.67 2528
3422.22 2407
3422.77 2354
3423.32 2274
3423.87 2356
3424.42 2381
3424.98 2454
3425.53 2472
3426.08 2438
3426.63 2402
3427.18 2344
3427.73 2261
3428.29 2313
3428.84 2317
3429.39 2169
3429.94 2141
3430.49 2089
3431.05 2105
3431.60 2050
3432.15 2147
3432.70 2136
3433.25 2074
3433.81 2047
3434.36 2026
3434.91 2098
3435.46 2127
3436.02 2185
3436.57 2162
3437.12 2207
3437.67 2249
3438.23 2288
3438.78 2238
3439.33 2174
3439.89 2186
3440.44 2215
3440.99 2161
3441.54 2191
3442.10 2164
3442.65 2123
3443.20 2111
3443.76 2141
3444.31 2132
3444.86 2100
3445.42 2047
3445.97 2033
3446.52 2046
3447.08 2095
3447.63 2022
3448.18 2022
3448.74 2044
3449.29 2079
3449.84 2076
3450.40 2027
3450.95 2033
3451.50 2003
3452.06 2015
3452.61 2094
3453.17 2027
3453.72 2078
3454.27 2067
3454.83 2057
3455.38 2050
3455.94 2033
3456.49 1999
3457.04 2027
3457.60 2025
3458.15 2049
3458.71 2017
3459.26 1968
3459.82 2037
3460.37 2117
3460.93 2098
3461.48 2093
3462.03 2158
3462.59 2135
3463.14 2159
3463.70 2208
3464.25 2192
3464.81 2292
3465.36 2258
3465.92 2252
3466.47 2289
3467.03 2295
3467.58 2314
3468.14 2258
3468.69 2295
3469.25 2348
3469.80 2364
3470.36 2412
3470.91 2507
3471.47 2530
3472.02 2602
3472.58 2646
3473.14 2585
3473.69 2711
3474.25 2596
3474.80 2548
3475.36 2598
3475.91 2565
3476.47 2571
3477.03 2597
3477.58 2475
3478.14 2552
3478.69 2684
3479.25 2701
3479.80 2695
3480.36 2811
3480.92 2928
3481.47 2923
3482.03 2965
3482.59 2970
3483.14 3062
3483.70 3174
3484.25 3252
3484.81 3325
3485.37 3450
3485.92 3460
3486.48 3475
3487.04 3491
3487.59 3446
3488.15 3495
3488.71 3503
3489.26 3706
3489.82 4005
3490.38 4575
3490.93 5421
3491.49 6958
3492.05 8947
3492.61 10664
3493.16 12113
3493.72 12672
3494.28 12241
3494.83 11351
3495.39 10034
3495.95 8538
3496.51 7278
3497.06 5995
3497.62 5179
3498.18 4585
3498.74 4217
3499.29 3916
3499.85 3738
3500.41 3600
3500.97 3494
3501.52 3520
3502.08 3543
3502.64 3598
3503.20 3608
3503.76 3657
3504.31 3820
3504.87 4067
3505.43 4260
3505.99 4416
3506.55 4416
3507.10 4250
3507.66 4310
3508.22 3983
3508.78 3786
3509.34 3627
3509.90 3402
3510.45 3223
3511.01 3107
3511.57 3081
3512.13 3111
3512.69 2890
3513.25 2769
3513.81 2721
3514.36 2698
3514.92 2596
3515.48 2430
3516.04 2344
3516.60 2319
3517.16 2266
3517.72 2270
3518.28 2304
3518.84 2309
3519.40 2217
3519.95 2282
3520.51 2234
3521.07 2238
3521.63 2246
3522.19 2340
3522.75 2303
3523.31 2390
3523.87 2392
3524.43 2336
3524.99 2400
3525.55 2437
3526.11 2399
3526.67 2324
3527.23 2285
3527.79 2313
3528.35 2321
3528.91 2320
3529.47 2251
3530.03 2162
3530.59 2201
3531.15 2141
3531.71 2105
3532.27 2113
3532.83 2151
3533.39 2120
3533.95 2087
3534.51 2114
3535.07 2093
3535.63 2113
3536.19 2049
3536.75 2076
3537.31 2106
3537.87 2053
3538.43 1995
3538.99 2021
3539.56 2004
3540.12 1978
3540.68 2004
3541.24 2001
3541.80 1966
3542.36 1965
3542.92 1936
3543.48 1961
3544.04 1964
3544.60 1928
3545.17 2020
3545.73 2015
3546.29 1938
3546.85 1896
3547.41 1923
3547.97 1845
3548.53 1851
3549.10 1899
3549.66 1877
3550.22 1813
3550.78 1802
3551.34 1816
3551.90 1816
3552.47 1754
3553.03 1676
3553.59 1700
3554.15 1733
3554.71 1678
3555.28 1737
3555.84 1771
3556.40 1691
3556.96 1719
3557.52 1710
3558.09 1765
3558.65 1737
3559.21 1768
3559.77 1754
3560.34 1741
3560.90 1682
3561.46 1764
3562.02 1735
3562.59 1745
3563.15 1748
3563.71 1733
3564.27 1747
3564.84 1720
3565.40 1735
3565.96 1778
3566.52 1813
3567.09 1761
3567.65 1734
3568.21 1701
3568.78 1738
3569.34 1744
3569.90 1674
3570.47 1637
3571.03 1640
3571.59 1660
3572.16 1609
3572.72 1620
3573.28 1661
3573.85 1636
3574.41 1646
3574.97 1754
3575.54 1803
3576.10 1975
3576.66 2042
3577.23 2061
3577.79 2153
3578.36 2248
3578.92 2197
3579.48 2221
3580.05 2154
3580.61 2071
3581.18 2004
3581.74 1940
3582.30 1888
3582.87 1820
3583.43 1793
3584.00 1794
3584.56 1717
3585.13 1737
3585.69 1776
3586.25 1697
3586.82 1622
3587.38 1652
3587.95 1619
3588.51 1589
3589.08 1590
3589.64 1656
3590.21 1582
3590.77 1605
3591.34 1576
3591.90 1567
3592.47 1516
3593.03 1585
3593.60 1554
3594.16 1560
3594.73 1597
3595.29 1635
3595.86 1571
3596.42 1578
3596.99 1602
3597.55 1645
3598.12 1642
3598.68 1600
3599.25 1628
3599.82 1634
3600.38 1671
3600.95 1587
3601.51 1579
3602.08 1552
3602.64 1526
3603.21 1552
3603.78 1534
3604.34 1526
3604.91 1489
3605.47 1446
3606.04 1424
3606.61 1442
3607.17 1404
3607.74 1421
3608.30 1434
3608.87 1465
3609.44 1482
3610.00 1441
3610.57 1421
3611.14 1371
3611.70 1419
3612.27 1445
3612.83 1410
3613.40 1414
3613.97 1421
3614.53 1471
3615.10 1454
3615.67 1480
3616.23 1456
3616.80 1528
3617.37 1490
3617.94 1548
3618.50 1596
3619.07 1605
3619.64 1580
3620.20 1591
3620.77 1660
3621.34 1565
3621.91 1558
3622.47 1577
3623.04 1579
3623.61 1628
3624.18 1573
3624.74 1544
3625.31 1549
3625.88 1533
3626.45 1515
3627.01 1546
3627.58 1482
3628.15 1499
3628.72 1493
3629.28 1456
3629.85 1454
3630.42 1474
3630.99 1511
3631.56 1501
3632.12 1552
3632.69 1509
3633.26 1535
3633.83 1529
3634.40 1543
3634.96 1586
3635.53 1526
3636.10 1512
3636.67 1508
3637.24 1500
3637.81 1507
3638.38 1453
3638.94 1494
3639.51 1471
3640.08 1506
3640.65 1530
3641.22 1489
3641.79 1531
3642.36 1505
3642.93 1522
3643.49 1498
3644.06 1485
3644.63 1547
3645.20 1555
3645.77 1541
3646.34 1517
3646.91 1514
3647.48 1485
3648.05 1517
3648.62 1538
3649.19 1510
3649.76 1532
3650.33 1503
3650.90 1501
3651.46 1566
3652.03 1652
3652.60 1685
3653.17 1736
3653.74 1853
3654.31 1822
3654.88 1807
3655.45 1769
3656.02 1788
3656.59 1747
3657.16 1722
3657.73 1735
3658.30 1724
3658.87 1770
3659.44 1818
3660.01 1723
3660.58 1757
3661.15 1812
3661.72 1764
3662.30 1733
3662.87 1722
3663.44 1780
3664.01 1774
3664.58 1800
3665.15 1726
3665.72 1849
3666.29 1993
3666.86 2059
3667.43 2184
3668.00 2292
3668.57 2268
3669.14 2180
3669.71 2047
3670.29 1917
3670.86 1843
3671.43 1837
3672.00 1762
3672.57 1689
3673.14 1632
3673.71 1632
3674.28 1737
3674.86 1697
3675.43 1722
3676.00 1807
3676.57 1826
3677.14 1789
3677.71 1771
3678.28 1805
3678.86 1821
3679.43 1767
3680.00 1751
3680.57 1802
3681.14 1809
3681.72 1702
3682.29 1660
3682.86 1669
3683.43 1572
3684.00 1550
3684.58 1531
3685.15 1554
3685.72 1563
3686.29 1537
3686.87 1562
3687.44 1567
3688.01 1548
3688.58 1575
3689.16 1639
3689.73 1667
3690.30 1692
3690.87 1654
3691.45 1624
3692.02 1621
3692.59 1644
3693.16 1648
3693.74 1596
3694.31 1558
3694.88 1554
3695.46 1532
3696.03 1463
3696.60 1486
3697.17 1481
3697.75 1479
3698.32 1425
3698.89 1450
3699.47 1444
3700.04 1437
3700.61 1474
3701.19 1511
3701.76 1433
3702.34 1477
3702.91 1491
3703.48 1535
3704.06 1555
3704.63 1555
3705.20 1494
3705.78 1552
3706.35 1630
3706.93 1584
3707.50 1573
3708.07 1612
3708.65 1596
3709.22 1535
3709.80 1515
3710.37 1580
3710.94 1572
3711.52 1544
3712.09 1540
3712.67 1469
3713.24 1480
3713.82 1463
3714.39 1552
3714.96 1470
3715.54 1389
3716.11 1366
3716.69 1376
3717.26 1412
3717.84 1402
3718.41 1394
3718.99 1393
3719.56 1427
3720.14 1329
3720.71 1321
3721.29 1377
3721.86 1441
3722.44 1400
3723.01 1360
3723.59 1384
3724.16 1386
3724.74 1392
3725.31 1435
3725.89 1472
3726.46 1376
3727.04 1399
3727.61 1382
3728.19 1408
3728.77 1350
3729.34 1371
3729.92 1334
3730.49 1391
3731.07 1401
3731.64 1400
3732.22 1403
3732.80 1410
3733.37 1481
3733.95 1510
3734.52 1562
3735.10 1548
3735.68 1642
3736.25 1584
3736.83 1522
3737.40 1524
3737.98 1532
3738.56 1461
3739.13 1432
3739.71 1431
3740.29 1379
3740.86 1370
3741.44 1398
3742.02 1410
3742.59 1408
3743.17 1373
3743.75 1341
3744.32 1311
3744.90 1345
3745.48 1354
3746.05 1338
3746.63 1403
3747.21 1379
3747.78 1352
3748.36 1306
3748.94 1335
3749.52 1371
3750.09 1395
3750.67 1314
3751.25 1368
3751.83 1373
3752.40 1317
3752.98 1302
3753.56 1261
3754.14 1249
3754.71 1287
3755.29 1285
3755.87 1317
3756.45 1294
3757.02 1314
3757.60 1351
3758.18 1346
3758.76 1329
3759.34 1373
3759.91 1412
3760.49 1430
3761.07 1418
3761.65 1381
3762.23 1374
3762.80 1405
3763.38 1372
3763.96 1372
3764.54 1368
3765.12 1384
3765.70 1456
3766.27 1403
3766.85 1336
3767.43 1332
3768.01 1340
3768.59 1319
3769.17 1324
3769.75 1360
3770.32 1372
3770.90 1388
3771.48 1422
3772.06 1439
3772.64 1392
3773.22 1388
3773.80 1389
3774.38 1345
3774.96 1390
3775.54 1372
3776.11 1425
3776.69 1344
3777.27 1356
3777.85 1372
3778.43 1360
3779.01 1361
3779.59 1308
3780.17 1365
3780.75 1354
3781.33 1345
3781.91 1321
3782.49 1281
3783.07 1320
3783.65 1358
3784.23 1256
3784.81 1255
3785.39 1281
3785.97 1315
3786.55 1310
3787.13 1307
3787.71 1341
3788.29 1354
3788.87 1343
3789.45 1378
3790.03 1353
3790.61 1358
3791.19 1355
3791.77 1374
3792.35 1342
3792.93 1313
3793.51 1311
3794.09 1326
3794.67 1442
3795.25 1421
3795.83 1456
3796.42 1420
3797.00 1374
3797.58 1402
3798.16 1457
3798.74 1404
3799.32 1403
3799.90 1396
3800.48 1458
3801.06 1443
3801.64 1397
3802.23 1420
3802.81 1489
3803.39 1531
3803.97 1525
3804.55 1515
3805.13 1460
3805.71 1488
3806.30 1494
3806.88 1464
3807.46 1475
3808.04 1554
3808.62 1613
3809.20 1626
3809.79 1718
3810.37 1746
3810.95 1797
3811.53 1773
3812.11 1722
3812.70 1684
3813.28 1700
3813.86 1678
3814.44 1691
3815.02 1671
3815.61 1704
3816.19 1673
3816.77 1664
3817.35 1630
3817.94 1583
3818.52 1600
3819.10 1539
3819.68 1514
3820.27 1506
3820.85 1491
3821.43 1470
3822.01 1513
3822.60 1597
3823.18 1550
3823.76 1555
3824.35 1591
3824.93 1579
3825.51 1515
3826.09 1507
3826.68 1532
3827.26 1497
3827.84 1495
3828.43 1468
3829.01 1459
3829.59 1522
3830.18 1523
3830.76 1547
3831.34 1534
3831.93 1500
3832.51 1541
3833.09 1508
3833.68 1486
3834.26 1467
3834.85 1506
3835.43 1428
3836.01 1475
3836.60 1459
3837.18 1456
3837.76 1407
3838.35 1436
3838.93 1424
3839.52 1429
3840.10 1379
3840.69 1386
3841.27 1365
3841.85 1423
3842.44 1379
3843.02 1384
3843.61 1373
3844.19 1379
3844.78 1411
3845.36 1422
3845.94 1383
3846.53 1433
3847.11 1441
3847.70 1387
3848.28 1424
3848.87 1387
3849.45 1419
3850.04 1352
3850.62 1392
3851.21 1382
3851.79 1474
3852.38 1468
3852.96 1391
3853.55 1423
3854.13 1396
3854.72 1457
3855.30 1428
3855.89 1379
3856.47 1454
3857.06 1393
3857.65 1391
3858.23 1423
3858.82 1403
3859.40 1444
3859.99 1438
3860.57 1469
3861.16 1432
3861.74 1454
3862.33 1395
3862.92 1477
3863.50 1482
3864.09 1579
3864.67 1558
3865.26 1550
3865.85 1565
3866.43 1488
3867.02 1477
3867.60 1462
3868.19 1442
3868.78 1406
3869.36 1383
3869.95 1367
3870.54 1369
3871.12 1373
3871.71 1365
3872.30 1304
3872.88 1313
3873.47 1359
3874.06 1382
3874.64 1344
3875.23 1327
3875.82 1394
3876.40 1407
3876.99 1401
3877.58 1400
3878.16 1365
3878.75 1334
3879.34 1360
3879.93 1305
3880.51 1352
3881.10 1378
3881.69 1321
3882.27 1298
3882.86 1329
3883.45 1322
3884.04 1340
3884.62 1303
3885.21 1310
3885.80 1373
3886.39 1360
3886.97 1424
3887.56 1401
3888.15 1318
3888.74 1332
3889.33 1412
3889.91 1467
3890.50 1504
3891.09 1488
3891.68 1441
3892.27 1404
3892.85 1418
3893.44 1456
3894.03 1382
3894.62 1370
3895.21 1306
3895.80 1364
3896.38 1319
3896.97 1312
3897.56 1345
3898.15 1331
3898.74 1336
3899.33 1304
3899.91 1305
3900.50 1331
3901.09 1292
3901.68 1275
3902.27 1340
3902.86 1336
3903.45 1343
3904.04 1326
3904.63 1318
3905.21 1301
3905.80 1351
3906.39 1363
3906.98 1392
3907.57 1411
3908.16 1474
3908.75 1443
3909.34 1441
3909.93 1408
3910.52 1421
3911.11 1413
3911.70 1374
3912.29 1372
3912.88 1385
3913.47 1363
3914.06 1351
3914.65 1318
3915.24 1311
3915.83 1358
3916.42 1273
3917.01 1311
3917.60 1316
3918.19 1336
3918.78 1375
3919.37 1364
3919.96 1322
3920.55 1298
3921.14 1315
3921.73 1341
3922.32 1313
3922.91 1329
3923.50 1295
3924.09 1260
3924.68 1284
3925.27 1264
3925.86 1286
3926.45 1257
3927.04 1241
3927.63 1229
3928.22 1253
3928.81 1217
3929.40 1290
3930.00 1279
3930.59 1206
3931.18 1281
3931.77 1269
3932.36 1232
3932.95 1218
3933.54 1275
3934.13 1258
3934.72 1252
3935.32 1214
3935.91 1234
3936.50 1204
3937.09 1299
3937.68 1245
3938.27 1283
3938.86 1313
3939.46 1286
3940.05 1362
3940.64 1351
3941.23 1396
3941.82 1397
3942.41 1362
3943.01 1342
3943.60 1364
3944.19 1349
3944.78 1398
3945.37 1322
3945.97 1307
3946.56 1370
3947.15 1358
3947.74 1310
3948.34 1308
3948.93 1290
3949.52 1288
3950.11 1302
3950.71 1325
3951.30 1386
3951.89 1318
3952.48 1334
3953.08 1401
3953.67 1429
3954.26 1403
3954.85 1419
3955.45 1507
3956.04 1539
3956.63 1490
3957.23 1546
3957.82 1628
3958.41 1626
3959.00 1624
3959.60 1570
3960.19 1594
3960.78 1582
3961.38 1587
3961.97 1531
3962.56 1527
3963.16 1507
3963.75 1531
3964.34 1569
3964.94 1577
3965.53 1548
3966.13 1582
3966.72 1604
3967.31 1674
3967.91 1755
3968.50 1802
3969.09 1885
3969.69 1830
3970.28 1800
3970.88 1730
3971.47 1738
3972.06 1689
3972.66 1661
3973.25 1603
3973.85 1551
3974.44 1598
3975.04 1617
3975.63 1648
3976.22 1667
3976.82 1728
3977.41 1823
3978.01 1909
3978.60 1985
3979.20 1977
3979.79 1929
3980.39 1909
3980.98 1797
3981.58 1682
3982.17 1662
3982.77 1672
3983.36 1632
3983.96 1613
3984.55 1616
3985.15 1680
3985.74 1638
3986.34 1651
3986.93 1695
3987.53 1662
3988.12 1644
3988.72 1594
3989.31 1665
3989.91 1634
3990.50 1570
3991.10 1597
3991.69 1640
3992.29 1576
3992.89 1602
3993.48 1590
3994.08 1608
3994.67 1565
3995.27 1602
3995.86 1625
3996.46 1570
3997.06 1613
3997.65 1640
3998.25 1616
3998.84 1590
3999.44 1657
4000.04 1629
4000.63 1573
4001.23 1560
4001.83 1540
4002.42 1569
4003.02 1578
4003.61 1573
4004.21 1608
4004.81 1574
4005.40 1511
4006.00 1576
4006.60 1522
4007.19 1544
4007.79 1551
4008.39 1549
4008.98 1552
4009.58 1474
4010.18 1490
4010.77 1528
4011.37 1499
4011.97 1527
4012.57 1551
4013.16 1566
4013.76 1576
4014.36 1573
4014.95 1577
4015.55 1603
4016.15 1603
4016.75 1588
4017.34 1609
4017.94 1603
4018.54 1637
4019.14 1680
4019.73 1677
4020.33 1716
4020.93 1761
4021.53 1756
4022.13 1756
4022.72 1741
4023.32 1761
4023.92 1682
4024.52 1669
4025.12 1690
4025.71 1676
4026.31 1683
4026.91 1636
4027.51 1729
4028.11 1816
4028.70 1875
4029.30 1889
4029.90 1938
4030.50 1977
4031.10 1967
4031.70 1927
4032.30 1776
4032.89 1772
4033.49 1807
4034.09 1709
4034.69 1686
4035.29 1653
4035.89 1722
4036.49 1685
4037.09 1685
4037.68 1667
4038.28 1614
4038.88 1559
4039.48 1533
4040.08 1534
4040.68 1490
4041.28 1408
4041.88 1452
4042.48 1414
4043.08 1400
4043.68 1335
4044.28 1393
4044.88 1418
4045.48 1377
4046.07 1358
4046.67 1368
4047.27 1407
4047.87 1363
4048.47 1346
4049.07 1365
4049.67 1410
4050.27 1429
4050.87 1427
4051.47 1338
4052.07 1328
4052.67 1374
4053.27 1435
4053.87 1360
4054.47 1324
4055.07 1349
4055.67 1327
4056.27 1354
4056.88 1382
4057.48 1319
4058.08 1288
4058.68 1300
4059.28 1313
4059.88 1290
4060.48 1314
4061.08 1268
4061.68 1301
4062.28 1318
4062.88 1322
4063.48 1379
4064.08 1328
4064.68 1365
4065.29 1380
4065.89 1367
4066.49 1384
4067.09 1390
4067.69 1372
4068.29 1362
4068.89 1370
4069.49 1338
4070.10 1341
4070.70 1302
4071.30 1298
4071.90 1262
4072.50 1263
4073.10 1229
4073.70 1256
4074.31 1252
4074.91 1250
4075.51 1249
4076.11 1285
4076.71 1279
4077.32 1272
4077.92 1306
4078.52 1287
4079.12 1274
4079.72 1218
4080.33 1272
4080.93 1291
4081.53 1267
4082.13 1236
4082.73 1249
4083.34 1258
4083.94 1300
4084.54 1300
4085.14 1238
4085.75 1245
4086.35 1259
4086.95 1213
4087.55 1264
4088.16 1320
4088.76 1317
4089.36 1320
4089.97 1302
4090.57 1303
4091.17 1279
4091.77 1304
4092.38 1256
4092.98 1264
4093.58 1239
4094.19 1257
4094.79 1269
4095.39 1280
4096.00 1248
4096.60 1271
4097.20 1263
4097.81 1299
4098.41 1292
4099.01 1299
4099.62 1310
4100.22 1332
4100.82 1346
4101.43 1305
4102.03 1291
4102.64 1263
4103.24 1270
4103.84 1280
4104.45 1233
4105.05 1255
4105.65 1285
4106.26 1280
4106.86 1245
4107.47 1258
4108.07 1245
4108.68 1226
4109.28 1207
4109.88 1203
4110.49 1201
4111.09 1209
4111.70 1229
4112.30 1187
4112.91 1254
4113.51 1257
4114.12 1227
4114.72 1197
4115.32 1225
4115.93 1225
4116.53 1203
4117.14 1193
4117.74 1234
4118.35 1209
4118.95 1196
4119.56 1194
4120.16 1209
4120.77 1267
4121.37 1243
4121.98 1264
4122.58 1262
4123.19 1262
4123.80 1245
4124.40 1228
4125.01 1208
4125.61 1236
4126.22 1258
4126.82 1261
4127.43 1206
4128.03 1202
4128.64 1230
4129.25 1213
4129.85 1220
4130.46 1197
4131.06 1245
4131.67 1254
4132.27 1221
4132.88 1266
4133.49 1305
4134.09 1242
4134.70 1275
4135.31 1292
4135.91 1315
4136.52 1285
4137.12 1267
4137.73 1257
4138.34 1263
4138.94 1255
4139.55 1281
4140.16 1320
4140.76 1297
4141.37 1295
4141.98 1315
4142.58 1277
4143.19 1256
4143.80 1265
4144.40 1259
4145.01 1297
4145.62 1294
4146.22 1315
4146.83 1280
4147.44 1234
4148.05 1300
4148.65 1243
4149.26 1198
4149.87 1175
4150.47 1183
4151.08 1165
4151.69 1159
4152.30 1169
4152.90 1187
4153.51 1214
4154.12 1240
4154.73 1208
4155.33 1226
4155.94 1197
4156.55 1201
4157.16 1204
4157.76 1211
4158.37 1248
4158.98 1284
4159.59 1304
4160.20 1287
4160.80 1300
4161.41 1321
4162.02 1273
4162.63 1235
4163.24 1208
4163.85 1232
4164.45 1240
4165.06 1231
4165.67 1222
4166.28 1235
4166.89 1216
4167.50 1216
4168.10 1218
4168.71 1253
4169.32 1264
4169.93 1238
4170.54 1241
4171.15 1250
4171.76 1247
4172.37 1231
4172.97 1216
4173.58 1194
4174.19 1197
4174.80 1223
4175.41 1282
4176.02 1206
4176.63 1227
4177.24 1200
4177.85 1177
4178.46 1190
4179.07 1133
4179.68 1167
4180.29 1206
4180.90 1247
4181.50 1238
4182.11 1200
4182.72 1245
4183.33 1219
4183.94 1252
4184.55 1246
4185.16 1255
4185.77 1298
4186.38 1260
4186.99 1280
4187.60 1232
4188.21 1229
4188.82 1226
4189.43 1206
4190.04 1242
4190.65 1236
4191.26 1210
4191.87 1242
4192.48 1213
4193.09 1217
4193.71 1230
4194.32 1239
4194.93 1242
4195.54 1282
4196.15 1288
4196.76 1273
4197.37 1251
4197.98 1245
4198.59 1265
4199.20 1280
4199.81 1212
4200.42 1235
4201.03 1206
4201.64 1184
4202.26 1213
4202.87 1163
4203.48 1162
4204.09 1220
4204.70 1161
4205.31 1221
4205.92 1212
4206.53 1208
4207.15 1219
4207.76 1176
4208.37 1258
4208.98 1252
4209.59 1249
4210.20 1208
4210.82 1252
4211.43 1276
4212.04 1255
4212.65 1260
4213.26 1331
4213.87 1298
4214.49 1267
4215.10 1251
4215.71 1290
4216.32 1285
4216.94 1293
4217.55 1279
4218.16 1280
4218.77 1265
4219.38 1300
4220.00 1291
4220.61 1330
4221.22 1315
4221.83 1291
4222.45 1234
4223.06 1306
4223.67 1325
4224.28 1246
4224.90 1237
4225.51 1279
4226.12 1305
4226.74 1319
4227.35 1314
4227.96 1338
4228.57 1423
4229.19 1446
4229.80 1383
4230.41 1405
4231.03 1444
4231.64 1442
4232.25 1378
4232.87 1382
4233.48 1361
4234.09 1367
4234.71 1379
4235.32 1356
4235.93 1366
4236.55 1406
4237.16 1390
4237.77 1351
4238.39 1322
4239.00 1328
4239.62 1350
4240.23 1390
4240.84 1297
4241.46 1352
4242.07 1359
4242.68 1320
4243.30 1351
4243.91 1326
4244.53 1337
4245.14 1356
4245.76 1290
4246.37 1271
4246.98 1279
4247.60 1289
4248.21 1290
4248.83 1324
4249.44 1319
4250.06 1332
4250.67 1306
4251.29 1342
4251.90 1307
4252.51 1325
4253.13 1364
4253.74 1398
4254.36 1348
4254.97 1395
4255.59 1366
4256.20 1368
4256.82 1385
4257.43 1409
4258.05 1363
4258.66 1390
4259.28 1356
4259.90 1311
4260.51 1376
4261.13 1343
4261.74 1352
4262.36 1373
4262.97 1501
4263.59 1481
4264.20 1505
4264.82 1498
4265.43 1501
4266.05 1467
4266.67 1481
4267.28 1538
4267.90 1527
4268.51 1535
4269.13 1510
4269.75 1511
4270.36 1489
4270.98 1464
4271.59 1469
4272.21 1471
4272.83 1460
4273.44 1454
4274.06 1432
4274.67 1407
4275.29 1403
4275.91 1426
4276.52 1453
4277.14 1437
4277.76 1542
4278.37 1536
4278.99 1556
4279.61 1548
4280.22 1541
4280.84 1497
4281.46 1481
4282.07 1480
4282.69 1496
4283.31 1455
4283.92 1417
4284.54 1479
4285.16 1401
4285.78 1394
4286.39 1438
4287.01 1385
4287.63 1423
4288.24 1371
4288.86 1345
4289.48 1351
4290.10 1390
4290.71 1406
4291.33 1434
4291.95 1447
4292.57 1465
4293.18 1403
4293.80 1446
4294.42 1410
4295.04 1444
4295.66 1473
4296.27 1413
4296.89 1432
4297.51 1456
4298.13 1432
4298.75 1465
4299.36 1472
4299.98 1494
4300.60 1483
4301.22 1464
4301.84 1439
4302.45 1571
4303.07 1532
4303.69 1540
4304.31 1547
4304.93 1552
4305.55 1617
4306.17 1584
4306.78 1541
4307.40 1478
4308.02 1506
4308.64 1563
4309.26 1602
4309.88 1529
4310.50 1608
4311.12 1609
4311.73 1625
4312.35 1634
4312.97 1683
4313.59 1643
4314.21 1686
4314.83 1687
4315.45 1666
4316.07 1704
4316.69 1702
4317.31 1758
4317.93 1732
4318.55 1759
4319.17 1796
4319.79 1812
4320.41 1828
4321.02 1821
4321.64 1817
4322.26 1862
4322.88 1913
4323.50 1889
4324.12 1944
4324.74 1989
4325.36 2028
4325.98 2122
4326.60 2227
4327.22 2223
4327.84 2283
4328.46 2312
4329.08 2336
4329.70 2306
4330.32 2396
4330.95 2526
4331.57 2789
4332.19 3105
4332.81 3507
4333.43 3913
4334.05 4169
4334.67 4292
4335.29 4213
4335.91 4047
4336.53 3791
4337.15 3747
4337.77 3790
4338.39 3892
4339.01 3824
4339.64 3814
4340.26 3566
4340.88 3452
4341.50 3359
4342.12 3208
4342.74 3108
4343.36 2922
4343.98 2847
4344.60 2938
4345.23 3103
4345.85 3376
4346.47 3686
4347.09 4100
4347.71 4459
4348.33 4658
4348.96 4559
4349.58 4297
4350.20 3982
4350.82 3788
4351.44 3681
4352.06 3572
4352.69 3623
4353.31 3599
4353.93 3487
4354.55 3289
4355.17 3028
4355.80 2803
4356.42 2641
4357.04 2595
4357.66 2463
4358.29 2423
4358.91 2428
4359.53 2377
4360.15 2397
4360.78 2358
4361.40 2394
4362.02 2274
4362.64 2351
4363.27 2326
4363.89 2314
4364.51 2297
4365.13 2238
4365.76 2274
4366.38 2258
4367.00 2193
4367.63 2277
4368.25 2205
4368.87 2147
4369.49 2094
4370.12 2091
4370.74 2082
4371.36 2081
4371.99 2112
4372.61 2014
4373.23 2050
4373.86 1977
4374.48 2036
4375.10 2051
4375.73 2052
4376.35 2035
4376.98 2097
4377.60 2098
4378.22 2162
4378.85 2234
4379.47 2382
4380.09 2508
4380.72 2543
4381.34 2590
4381.97 2522
4382.59 2394
4383.21 2358
4383.84 2383
4384.46 2288
4385.09 2254
4385.71 2227
4386.34 2268
4386.96 2278
4387.58 2235
4388.21 2203
4388.83 2184
4389.46 2117
4390.08 1987
4390.71 2059
4391.33 2021
4391.96 2027
4392.58 2086
4393.21 2069
4393.83 2150
4394.46 2290
4395.08 2351
4395.71 2406
4396.33 2402
4396.96 2275
4397.58 2228
4398.21 2151
4398.83 2070
4399.46 2030
4400.08 1945
4400.71 1851
4401.33 1889
4401.96 1789
4402.58 1819
4403.21 1782
4403.83 1755
4404.46 1796
4405.09 1749
4405.71 1786
4406.34 1835
4406.96 1834
4407.59 1812
4408.22 1868
4408.84 1864
4409.47 1921
4410.09 1931
4410.72 1852
4411.35 1837
4411.97 1783
4412.60 1740
4413.22 1776
4413.85 1701
4414.48 1661
4415.10 1720
4415.73 1729
4416.36 1709
4416.98 1684
4417.61 1666
4418.24 1676
4418.86 1685
4419.49 1626
4420.12 1651
4420.74 1604
4421.37 1647
4422.00 1582
4422.62 1625
4423.25 1587
4423.88 1639
4424.50 1614
4425.13 1613
4425.76 1572
4426.38 1567
4427.01 1573
4427.64 1586
4428.27 1543
4428.89 1547
4429.52 1546
4430.15 1582
4430.78 1562
4431.40 1494
4432.03 1540
4432.66 1550
4433.29 1595
4433.91 1586
4434.54 1553
4435.17 1488
4435.80 1554
4436.43 1636
4437.05 1580
4437.68 1598
4438.31 1585
4438.94 1595
4439.57 1604
4440.19 1599
4440.82 1585
4441.45 1633
4442.08 1590
4442.71 1643
4443.34 1636
4443.96 1637
4444.59 1612
4445.22 1594
4445.85 1629
4446.48 1641
4447.11 1692
4447.74 1708
4448.36 1773
4448.99 1755
4449.62 1699
4450.25 1713
4450.88 1676
4451.51 1623
4452.14 1659
4452.77 1650
4453.40 1714
4454.02 1686
4454.65 1705
4455.28 1710
4455.91 1766
4456.54 1859
4457.17 1902
4457.80 1899
4458.43 1899
4459.06 1854
4459.69 1881
4460.32 1850
4460.95 1721
4461.58 1674
4462.21 1656
4462.84 1598
4463.47 1566
4464.10 1550
4464.73 1541
4465.36 1535
4465.99 1489
4466.62 1509
4467.25 1538
4467.88 1548
4468.51 1538
4469.14 1570
4469.77 1569
4470.40 1501
4471.03 1509
4471.66 1530
4472.29 1537
4472.92 1500
4473.55 1462
4474.18 1449
4474.81 1467
4475.44 1398
4476.07 1425
4476.70 1441
4477.33 1423
4477.96 1460
4478.60 1532
4479.23 1509
4479.86 1460
4480.49 1461
4481.12 1499
4481.75 1515
4482.38 1524
4483.01 1514
4483.64 1553
4484.27 1551
4484.91 1511
4485.54 1521
4486.17 1491
4486.80 1539
4487.43 1527
4488.06 1499
4488.69 1452
4489.33 1442
4489.96 1503
4490.59 1507
4491.22 1565
4491.85 1501
4492.49 1541
4493.12 1551
4493.75 1574
4494.38 1504
4495.01 1485
4495.65 1493
4496.28 1481
4496.91 1468
4497.54 1556
4498.17 1551
4498.81 1546
4499.44 1647
4500.07 1617
4500.70 1640
4501.34 1744
4501.97 1865
4502.60 1879
4503.23 1932
4503.87 1921
4504.50 1931
4505.13 1782
4505.76 1733
4506.40 1764
4507.03 1777
4507.66 1728
4508.30 1728
4508.93 1700
4509.56 1698
4510.19 1682
4510.83 1659
4511.46 1695
4512.09 1694
4512.73 1681
4513.36 1705
4513.99 1709
4514.63 1667
4515.26 1603
4515.89 1634
4516.53 1592
4517.16 1514
4517.80 1483
4518.43 1459
4519.06 1442
4519.70 1511
4520.33 1535
4520.96 1535
4521.60 1458
4522.23 1403
4522.87 1462
4523.50 1507
4524.13 1443
4524.77 1448
4525.40 1458
4526.04 1500
4526.67 1446
4527.30 1458
4527.94 1456
4528.57 1403
4529.21 1448
4529.84 1436
4530.48 1450
4531.11 1408
4531.75 1425
4532.38 1415
4533.02 1431
4533.65 1425
4534.28 1423
4534.92 1409
4535.55 1397
4536.19 1399
4536.82 1385
4537.46 1387
4538.09 1422
4538.73 1333
4539.36 1346
4540.00 1407
4540.64 1328
4541.27 1315
4541.91 1343
4542.54 1355
4543.18 1370
4543.81 1356
4544.45 1328
4545.08 1316
4545.72 1327
4546.35 1304
4546.99 1346
4547.63 1364
4548.26 1326
4548.90 1365
4549.53 1362
4550.17 1346
4550.80 1368
4551.44 1296
4552.08 1352
4552.71 1324
4553.35 1336
4553.99 1336
4554.62 1350
4555.26 1332
4555.89 1354
4556.53 1346
4557.17 1284
4557.80 1276
4558.44 1260
4559.08 1306
4559.71 1268
4560.35 1267
4560.99 1298
4561.62 1337
4562.26 1296
4562.90 1319
4563.53 1318
4564.17 1336
4564.81 1306
4565.44 1298
4566.08 1332
4566.72 1337
4567.35 1345
4567.99 1347
4568.63 1357
4569.27 1337
4569.90 1309
4570.54 1353
4571.18 1375
4571.82 1363
4572.45 1384
4573.09 1365
4573.73 1365
4574.37 1392
4575.00 1352
4575.64 1393
4576.28 1390
4576.92 1381
4577.55 1379
4578.19 1397
4578.83 1383
4579.47 1390
4580.11 1404
4580.74 1435
4581.38 1409
4582.02 1479
4582.66 1424
4583.30 1463
4583.93 1422
4584.57 1462
4585.21 1474
4585.85 1467
4586.49 1553
4587.13 1628
4587.76 1771
4588.40 1891
4589.04 2047
4589.68 2027
4590.32 2024
4590.96 2018
4591.60 2070
4592.24 1995
4592.87 2018
4593.51 2018
4594.15 2012
4594.79 1986
4595.43 1952
4596.07 1868
4596.71 1744
4597.35 1753
4597.99 1668
4598.63 1666
4599.27 1664
4599.90 1669
4600.54 1583
4601.18 1650
4601.82 1606
4602.46 1568
4603.10 1575
4603.74 1523
4604.38 1533
4605.02 1498
4605.66 1506
4606.30 1500
4606.94 1506
4607.58 1470
4608.22 1492
4608.86 1439
4609.50 1472
4610.14 1469
4610.78 1437
4611.42 1419
4612.06 1442
4612.70 1413
4613.34 1394
4613.98 1413
4614.62 1474
4615.26 1503
4615.90 1475
4616.54 1450
4617.18 1496
4617.82 1470
4618.47 1453
4619.11 1425
4619.75 1434
4620.39 1417
4621.03 1345
4621.67 1355
4622.31 1380
4622.95 1408
4623.59 1345
4624.23 1308
4624.87 1325
4625.52 1385
4626.16 1361
4626.80 1372
4627.44 1343
4628.08 1393
4628.72 1388
4629.36 1391
4630.00 1364
4630.65 1364
4631.29 1325
4631.93 1364
4632.57 1414
4633.21 1397
4633.85 1443
4634.50 1523
4635.14 1536
4635.78 1537
4636.42 1520
4637.06 1520
4637.71 1531
4638.35 1518
4638.99 1487
4639.63 1592
4640.27 1577
4640.92 1501
4641.56 1514
4642.20 1507
4642.84 1473
4643.49 1432
4644.13 1393
4644.77 1392
4645.41 1394
4646.06 1377
4646.70 1405
4647.34 1350
4647.98 1343
4648.63 1417
4649.27 1388
4649.91 1398
4650.55 1413
4651.20 1450
4651.84 1424
4652.48 1437
4653.13 1519
4653.77 1467
4654.41 1487
4655.06 1392
4655.70 1422
4656.34 1399
4656.99 1369
4657.63 1370
4658.27 1403
4658.92 1338
4659.56 1331
4660.20 1337
4660.85 1352
4661.49 1353
4662.13 1329
4662.78 1291
4663.42 1307
4664.07 1296
4664.71 1282
4665.35 1309
4666.00 1292
4666.64 1242
4667.28 1250
4667.93 1274
4668.57 1277
4669.22 1244
4669.86 1290
4670.51 1274
4671.15 1256
4671.79 1277
4672.44 1227
4673.08 1265
4673.73 1248
4674.37 1251
4675.02 1297
4675.66 1281
4676.31 1287
4676.95 1298
4677.60 1327
4678.24 1307
4678.88 1311
4679.53 1255
4680.17 1323
4680.82 1380
4681.46 1372
4682.11 1354
4682.75 1365
4683.40 1304
4684.05 1325
4684.69 1373
4685.34 1306
4685.98 1313
4686.63 1341
4687.27 1362
4687.92 1368
4688.56 1348
4689.21 1352
4689.85 1419
4690.50 1398
4691.15 1417
4691.79 1398
4692.44 1421
4693.08 1451
4693.73 1467
4694.37 1457
4695.02 1518
4695.67 1501
4696.31 1557
4696.96 1543
4697.60 1518
4698.25 1528
4698.90 1518
4699.54 1663
4700.19 1637
4700.84 1658
4701.48 1687
4702.13 1726
4702.77 1688
4703.42 1595
4704.07 1638
4704.71 1618
4705.36 1538
4706.01 1517
4706.65 1559
4707.30 1638
4707.95 1536
4708.60 1511
4709.24 1497
4709.89 1540
4710.54 1506
4711.18 1498
4711.83 1493
4712.48 1474
4713.12 1481
4713.77 1458
4714.42 1437
4715.07 1474
4715.71 1469
4716.36 1448
4717.01 1470
4717.66 1368
4718.30 1420
4718.95 1437
4719.60 1377
4720.25 1341
4720.89 1423
4721.54 1418
4722.19 1360
4722.84 1416
4723.49 1434
4724.13 1418
4724.78 1409
4725.43 1345
4726.08 1382
4726.73 1429
4727.37 1415
4728.02 1384
4728.67 1339
4729.32 1343
4729.97 1380
4730.62 1374
4731.26 1382
4731.91 1326
4732.56 1335
4733.21 1376
4733.86 1317
4734.51 1325
4735.16 1322
4735.80 1340
4736.45 1312
4737.10 1336
4737.75 1312
4738.40 1355
4739.05 1397
4739.70 1341
4740.35 1316
4741.00 1369
4741.64 1351
4742.29 1306
4742.94 1323
4743.59 1301
4744.24 1320
4744.89 1327
4745.54 1358
4746.19 1340
4746.84 1279
4747.49 1353
4748.14 1410
4748.79 1372
4749.44 1363
4750.09 1385
4750.74 1407
4751.39 1410
4752.04 1412
4752.69 1497
4753.34 1465
4753.99 1454
4754.64 1420
4755.29 1400
4755.94 1415
4756.59 1445
4757.24 1374
4757.89 1450
4758.54 1424
4759.19 1365
4759.84 1397
4760.49 1440
4761.14 1404
4761.79 1419
4762.44 1400
4763.09 1401
4763.74 1368
4764.39 1402
4765.04 1395
4765.69 1375
4766.35 1415
4767.00 1425
4767.65 1376
4768.30 1361
4768.95 1353
4769.60 1368
4770.25 1428
4770.90 1414
4771.55 1410
4772.20 1407
4772.86 1382
4773.51 1454
4774.16 1445
4774.81 1468
4775.46 1471
4776.11 1455
4776.76 1425
4777.42 1405
4778.07 1370
4778.72 1436
4779.37 1417
4780.02 1472
4780.67 1482
4781.33 1459
4781.98 1461
4782.63 1468
4783.28 1439
4783.93 1437
4784.59 1472
4785.24 1515
4785.89 1517
4786.54 1477
4787.20 1479
4787.85 1492
4788.50 1516
4789.15 1508
4789.80 1540
4790.46 1525
4791.11 1583
4791.76 1626
4792.41 1601
4793.07 1599
4793.72 1627
4794.37 1599
4795.03 1597
4795.68 1640
4796.33 1603
4796.98 1611
4797.64 1592
4798.29 1625
4798.94 1611
4799.60 1563
4800.25 1620
4800.90 1665
4801.56 1713
4802.21 1736
4802.86 1732
4803.52 1769
4804.17 1739
4804.82 1737
4805.48 1834
4806.13 1771
4806.78 1833
4807.44 1847
4808.09 1790
4808.74 1739
4809.40 1796
4810.05 1782
4810.71 1803
4811.36 1817
4812.01 1766
4812.67 1803
4813.32 1828
4813.98 1843
4814.63 1861
4815.28 1953
4815.94 1968
4816.59 2006
4817.25 1909
4817.90 1903
4818.56 2019
4819.21 2051
4819.86 2076
4820.52 2080
4821.17 2128
4821.83 2163
4822.48 2316
4823.14 2460
4823.79 2500
4824.45 2551
4825.10 2584
4825.76 2593
4826.41 2517
4827.07 2489
4827.72 2317
4828.38 2338
4829.03 2290
4829.69 2253
4830.34 2252
4831.00 2228
4831.65 2242
4832.31 2277
4832.96 2198
4833.62 2257
4834.27 2320
4834.93 2364
4835.59 2409
4836.24 2486
4836.90 2476
4837.55 2510
4838.21 2561
4838.86 2606
4839.52 2702
4840.18 2566
4840.83 2558
4841.49 2595
4842.14 2565
4842.80 2547
4843.46 2558
4844.11 2555
4844.77 2550
4845.42 2637
4846.08 2600
4846.74 2609
4847.39 2683
4848.05 2680
4848.71 2661
4849.36 2677
4850.02 2724
4850.68 2804
4851.33 2750
4851.99 2772
4852.65 2790
4853.30 2833
4853.96 2889
4854.62 2895
4855.27 2893
4855.93 2891
4856.59 3029
4857.24 3225
4857.90 3493
4858.56 3908
4859.21 4160
4859.87 4276
4860.53 4221
4861.19 4190
4861.84 3965
4862.50 3738
4863.16 3513
4863.82 3283
4864.47 3175
4865.13 3084
4865.79 3063
4866.45 3080
4867.10 3043
4867.76 3158
4868.42 3161
4869.08 3191
4869.74 3175
4870.39 3075
4871.05 3007
4871.71 2917
4872.37 3036
4873.03 2954
4873.68 2879
4874.34 2810
4875.00 2853
4875.66 2767
4876.32 2649
4876.97 2697
4877.63 2624
4878.29 2707
4878.95 2760
4879.61 2860
4880.27 2856
4880.93 2905
4881.58 2934
4882.24 2930
4882.90 2808
4883.56 2747
4884.22 2580
4884.88 2435
4885.54 2398
4886.20 2366
4886.86 2370
4887.51 2329
4888.17 2320
4888.83 2259
4889.49 2326
4890.15 2294
4890.81 2278
4891.47 2297
4892.13 2353
4892.79 2342
4893.45 2327
4894.11 2292
4894.77 2191
4895.43 2170
4896.09 2113
4896.75 2130
4897.41 2029
4898.07 2054
4898.73 2073
4899.39 2057
4900.04 2170
4900.70 2141
4901.36 2101
4902.02 2155
4902.69 2158
4903.35 2068
4904.01 1980
4904.67 1971
4905.33 1977
4905.99 1925
4906.65 1882
4907.31 1885
4907.97 1871
4908.63 1860
4909.29 1831
4909.95 1786
4910.61 1818
4911.27 1816
4911.93 1779
4912.59 1768
4913.25 1777
4913.91 1766
4914.57 1780
4915.24 1728
4915.90 1717
4916.56 1731
4917.22 1749
4917.88 1692
4918.54 1636
4919.20 1674
4919.86 1657
4920.52 1676
4921.19 1670
4921.85 1706
4922.51 1654
4923.17 1642
4923.83 1655
4924.49 1630
4925.15 1584
4925.82 1585
4926.48 1639
4927.14 1615
4927.80 1631
4928.46 1669
4929.12 1646
4929.79 1584
4930.45 1624
4931.11 1621
4931.77 1621
4932.43 1624
4933.10 1618
4933.76 1599
4934.42 1611
4935.08 1574
4935.75 1601
4936.41 1607
4937.07 1622
4937.73 1593
4938.40 1600
4939.06 1584
4939.72 1563
4940.38 1590
4941.05 1591
4941.71 1545
4942.37 1501
4943.03 1579
4943.70 1553
4944.36 1555
4945.02 1576
4945.69 1588
4946.35 1582
4947.01 1537
4947.68 1531
4948.34 1563
4949.00 1558
4949.66 1506
4950.33 1506
4950.99 1478
4951.65 1462
4952.32 1439
4952.98 1478
4953.65 1500
4954.31 1502
4954.97 1471
4955.64 1526
4956.30 1491
4956.96 1471
4957.63 1438
4958.29 1533
4958.95 1571
4959.62 1568
4960.28 1540
4960.95 1526
4961.61 1614
4962.27 1646
4962.94 1643
4963.60 1679
4964.27 1727
4964.93 1787
4965.60 1879
4966.26 1825
4966.92 1738
4967.59 1690
4968.25 1642
4968.92 1613
4969.58 1606
4970.25 1600
4970.91 1567
4971.58 1561
4972.24 1543
4972.91 1551
4973.57 1557
4974.24 1536
4974.90 1511
4975.57 1535
4976.23 1544
4976.90 1598
4977.56 1621
4978.23 1641
4978.89 1684
4979.56 1630
4980.22 1627
4980.89 1584
4981.55 1535
4982.22 1495
4982.88 1471
4983.55 1439
4984.21 1454
4984.88 1482
4985.55 1453
4986.21 1463
4986.88 1395
4987.54 1426
4988.21 1397
4988.87 1438
4989.54 1441
4990.21 1454
4990.87 1437
4991.54 1429
4992.20 1390
4992.87 1444
4993.54 1466
4994.20 1420
4994.87 1415
4995.54 1393
4996.20 1379
4996.87 1400
4997.54 1405
4998.20 1421
4998.87 1355
4999.53 1318
5000.20 1368
5000.87 1389
5001.53 1332
5002.20 1321
5002.87 1366
5003.54 1304
5004.20 1314
5004.87 1340
5005.54 1349
5006.20 1346
5006.87 1296
5007.54 1331
5008.20 1384
5008.87 1393
5009.54 1412
5010.21 1405
5010.87 1382
5011.54 1407
5012.21 1335
5012.88 1381
5013.54 1334
5014.21 1312
5014.88 1328
5015.55 1317
5016.21 1361
5016.88 1347
5017.55 1292
5018.22 1300
5018.89 1347
5019.55 1324
5020.22 1297
5020.89 1299
5021.56 1333
5022.23 1316
5022.89 1291
5023.56 1300
5024.23 1323
5024.90 1276
5025.57 1323
5026.23 1276
5026.90 1320
5027.57 1337
5028.24 1334
5028.91 1253
5029.58 1293
5030.25 1297
5030.91 1317
5031.58 1267
5032.25 1280
5032.92 1283
5033.59 1282
5034.26 1296
5034.93 1248
5035.60 1293
5036.27 1305
5036.93 1298
5037.60 1327
5038.27 1314
5038.94 1280
5039.61 1325
5040.28 1346
5040.95 1302
5041.62 1301
5042.29 1288
5042.96 1313
5043.63 1303
5044.30 1296
5044.97 1258
5045.64 1275
5046.31 1248
5046.98 1278
5047.65 1308
5048.32 1290
5048.99 1261
5049.66 1278
5050.33 1280
5051.00 1254
5051.67 1282
5052.34 1280
5053.01 1291
5053.68 1229
5054.35 1255
5055.02 1288
5055.69 1301
5056.36 1278
5057.03 1228
5057.70 1268
5058.37 1233
5059.04 1241
5059.71 1269
5060.38 1265
5061.05 1242
5061.72 1245
5062.39 1218
5063.06 1281
5063.73 1225
5064.40 1259
5065.08 1283
5065.75 1277
5066.42 1209
5067.09 1237
5067.76 1314
5068.43 1324
5069.10 1276
5069.77 1289
5070.44 1306
5071.12 1267
5071.79 1277
5072.46 1330
5073.13 1341
5073.80 1314
5074.47 1323
5075.14 1270
5075.82 1298
5076.49 1306
5077.16 1297
5077.83 1321
5078.50 1384
5079.18 1384
5079.85 1358
5080.52 1335
5081.19 1376
5081.86 1347
5082.54 1379
5083.21 1373
5083.88 1373
5084.55 1399
5085.22 1377
5085.90 1413
5086.57 1355
5087.24 1381
5087.91 1352
5088.59 1375
5089.26 1371
5089.93 1380
5090.60 1366
5091.28 1347
5091.95 1357
5092.62 1379
5093.30 1333
5093.97 1304
5094.64 1341
5095.31 1334
5095.99 1325
5096.66 1347
5097.33 1342
5098.01 1338
5098.68 1337
5099.35 1297
5100.03 1323
5100.70 1332
5101.37 1290
5102.05 1356
5102.72 1327
5103.39 1349
5104.07 1406
5104.74 1378
5105.41 1408
5106.09 1447
5106.76 1465
5107.43 1435
5108.11 1444
5108.78 1399
5109.46 1390
5110.13 1404
5110.80 1376
5111.48 1328
5112.15 1346
5112.83 1413
5113.50 1350
5114.17 1341
5114.85 1359
5115.52 1348
5116.20 1320
5116.87 1336
5117.55 1415
5118.22 1424
5118.89 1504
5119.57 1561
5120.24 1651
5120.92 1662
5121.59 1589
5122.27 1629
5122.94 1587
5123.62 1557
5124.29 1566
5124.97 1487
5125.64 1476
5126.32 1496
5126.99 1453
5127.67 1384
5128.34 1454
5129.02 1426
5129.69 1427
5130.37 1424
5131.04 1412
5131.72 1465
5132.39 1480
5133.07 1441
5133.75 1415
5134.42 1466
5135.10 1408
5135.77 1425
5136.45 1389
5137.12 1386
5137.80 1370
5138.47 1334
5139.15 1331
5139.83 1332
5140.50 1303
5141.18 1271
5141.85 1281
5142.53 1276
5143.21 1265
5143.88 1282
5144.56 1214
5145.23 1255
5145.91 1240
5146.59 1283
5147.26 1227
5147.94 1247
5148.62 1242
5149.29 1279
5149.97 1319
5150.65 1316
5151.32 1234
5152.00 1268
5152.68 1257
5153.35 1289
5154.03 1281
5154.71 1282
5155.38 1289
5156.06 1259
5156.74 1253
5157.41 1314
5158.09 1243
5158.77 1305
5159.45 1302
5160.12 1254
5160.80 1280
5161.48 1271
5162.16 1274
5162.83 1301
5163.51 1256
5164.19 1245
5164.87 1311
5165.54 1343
5166.22 1359
5166.90 1330
5167.58 1334
5168.25 1341
5168.93 1322
5169.61 1310
5170.29 1306
5170.96 1312
5171.64 1303
5172.32 1247
5173.00 1224
5173.68 1238
5174.36 1276
5175.03 1295
5175.71 1281
5176.39 1215
5177.07 1261
5177.75 1291
5178.42 1252
5179.10 1263
5179.78 1286
5180.46 1250
5181.14 1270
5181.82 1227
5182.50 1193
5183.18 1280
5183.85 1277
5184.53 1265
5185.21 1281
5185.89 1236
5186.57 1165
5187.25 1214
5187.93 1228
5188.61 1218
5189.29 1194
5189.96 1199
5190.64 1281
5191.32 1264
5192.00 1247
5192.68 1216
5193.36 1218
5194.04 1267
5194.72 1288
5195.40 1263
5196.08 1225
5196.76 1227
5197.44 1217
5198.12 1257
5198.80 1262
5199.48 1267
5200.16 1294
5200.84 1269
5201.52 1281
5202.20 1273
5202.88 1256
5203.56 1274
5204.24 1231
5204.92 1221
5205.60 1244
5206.28 1288
5206.96 1330
5207.64 1314
5208.32 1262
5209.00 1246
5209.68 1296
5210.36 1304
5211.04 1341
5211.72 1285
5212.40 1303
5213.08 1319
5213.76 1284
5214.44 1353
5215.13 1321
5215.81 1331
5216.49 1366
5217.17 1412
5217.85 1384
5218.53 1425
5219.21 1374
5219.89 1377
5220.57 1338
5221.25 1341
5221.94 1381
5222.62 1377
5223.30 1412
5223.98 1338
5224.66 1412
5225.34 1398
5226.02 1409
5226.71 1405
5227.39 1396
5228.07 1347
5228.75 1343
5229.43 1363
5230.11 1364
5230.80 1322
5231.48 1330
5232.16 1344
5232.84 1341
5233.52 1358
5234.21 1366
5234.89 1309
5235.57 1393
5236.25 1365
5236.93 1363
5237.62 1342
5238.30 1347
5238.98 1354
5239.66 1356
5240.35 1312
5241.03 1395
5241.71 1428
5242.39 1401
5243.08 1382
5243.76 1363
5244.44 1381
5245.13 1387
5245.81 1378
5246.49 1338
5247.17 1328
5247.86 1377
5248.54 1368
5249.22 1365
5249.91 1334
5250.59 1308
5251.27 1317
5251.96 1360
5252.64 1374
5253.32 1378
5254.01 1356
5254.69 1380
5255.37 1403
5256.06 1348
5256.74 1307
5257.42 1259
5258.11 1344
5258.79 1311
5259.47 1355
5260.16 1327
5260.84 1304
5261.53 1333
5262.21 1348
5262.89 1417
5263.58 1435
5264.26 1472
5264.95 1482
5265.63 1457
5266.31 1487
5267.00 1450
5267.68 1448
5268.37 1409
5269.05 1369
5269.73 1375
5270.42 1399
5271.10 1406
5271.79 1376
5272.47 1378
5273.16 1425
5273.84 1361
5274.53 1370
5275.21 1367
5275.90 1337
5276.58 1328
5277.27 1339
5277.95 1356
5278.64 1351
5279.32 1381
5280.01 1383
5280.69 1330
5281.38 1307
5282.06 1309
5282.75 1342
5283.43 1312
5284.12 1333
5284.80 1306
5285.49 1305
5286.17 1326
5286.86 1348
5287.54 1309
5288.23 1308
5288.92 1278
5289.60 1328
5290.29 1350
5290.97 1311
5291.66 1377
5292.34 1354
5293.03 1316
5293.72 1345
5294.40 1345
5295.09 1328
5295.77 1360
5296.46 1369
5297.15 1396
5297.83 1422
5298.52 1403
5299.20 1440
5299.89 1409
5300.58 1460
5301.26 1420
5301.95 1400
5302.64 1444
5303.32 1431
5304.01 1417
5304.70 1522
5305.38 1603
5306.07 1644
5306.76 1694
5307.44 1749
5308.13 1717
5308.82 1702
5309.50 1667
5310.19 1643
5310.88 1590
5311.57 1587
5312.25 1653
5312.94 1654
5313.63 1637
5314.31 1628
5315.00 1643
5315.69 1611
5316.38 1561
5317.06 1553
5317.75 1550
5318.44 1565
5319.13 1531
5319.81 1564
5320.50 1573
5321.19 1618
5321.88 1680
5322.57 1684
5323.25 1704
5323.94 1680
5324.63 1634
5325.32 1550
5326.00 1531
5326.69 1580
5327.38 1519
5328.07 1490
5328.76 1469
5329.45 1445
5330.13 1409
5330.82 1431
5331.51 1441
5332.20 1373
5332.89 1426
5333.58 1355
5334.26 1374
5334.95 1366
5335.64 1373
5336.33 1397
5337.02 1376
5337.71 1367
5338.40 1378
5339.09 1335
5339.77 1341
5340.46 1317
5341.15 1356
5341.84 1350
5342.53 1369
5343.22 1307
5343.91 1317
5344.60 1343
5345.29 1305
5345.98 1344
5346.67 1368
5347.36 1376
5348.05 1385
5348.73 1344
5349.42 1342
5350.11 1332
5350.80 1402
5351.49 1402
5352.18 1358
5352.87 1377
5353.56 1392
5354.25 1341
5354.94 1388
5355.63 1374
5356.32 1326
5357.01 1323
5357.70 1287
5358.39 1262
5359.08 1296
5359.77 1316
5360.46 1351
5361.15 1391
5361.84 1457
5362.53 1476
5363.22 1467
5363.91 1479
5364.61 1447
5365.30 1439
5365.99 1377
5366.68 1351
5367.37 1327
5368.06 1323
5368.75 1306
5369.44 1293
5370.13 1283
5370.82 1318
5371.51 1298
5372.20 1302
5372.89 1286
5373.59 1262
5374.28 1291
5374.97 1325
5375.66 1297
5376.35 1278
5377.04 1247
5377.73 1338
5378.42 1309
5379.12 1260
5379.81 1310
5380.50 1290
5381.19 1246
5381.88 1273
5382.57 1300
5383.27 1284
5383.96 1307
5384.65 1312
5385.34 1327
5386.03 1281
5386.73 1286
5387.42 1347
5388.11 1371
5388.80 1321
5389.49 1347
5390.19 1371
5390.88 1425
5391.57 1404
5392.26 1358
5392.95 1329
5393.65 1333
5394.34 1351
5395.03 1369
5395.72 1366
5396.42 1338
5397.11 1335
5397.80 1360
5398.50 1355
5399.19 1323
5399.88 1311
5400.57 1326
5401.27 1324
5401.96 1380
5402.65 1311
5403.35 1352
5404.04 1374
5404.73 1372
5405.42 1384
5406.12 1387
5406.81 1412
5407.50 1343
5408.20 1384
5408.89 1403
5409.58 1392
5410.28 1381
5410.97 1414
5411.66 1378
5412.36 1354
5413.05 1381
5413.75 1408
5414.44 1383
5415.13 1373
5415.83 1421
5416.52 1444
5417.21 1445
5417.91 1453
5418.60 1445
5419.30 1443
5419.99 1486
5420.68 1502
5421.38 1491
5422.07 1507
5422.77 1550
5423.46 1539
5424.16 1529
5424.85 1455
5425.54 1440
5426.24 1487
5426.93 1460
5427.63 1455
5428.32 1462
5429.02 1514
5429.71 1536
5430.41 1511
5431.10 1485
5431.80 1540
5432.49 1553
5433.19 1533
5433.88 1534
5434.58 1622
5435.27 1625
5435.97 1560
5436.66 1592
5437.36 1653
5438.05 1626
5438.75 1617
5439.44 1640
5440.14 1681
5440.83 1644
5441.53 1631
5442.22 1636
5442.92 1645
5443.62 1676
5444.31 1685
5445.01 1749
5445.70 1807
5446.40 1929
5447.09 2021
5447.79 2026
5448.49 2017
5449.18 1989
5449.88 2067
5450.57 2118
5451.27 2014
5451.97 1968
5452.66 1934
5453.36 1891
5454.05 1863
5454.75 1863
5455.45 1893
5456.14 1892
5456.84 1853
5457.54 1896
5458.23 1860
5458.93 1844
5459.63 1942
5460.32 2007
5461.02 2043
5461.72 2007
5462.41 2082
5463.11 2034
5463.81 2000
5464.50 2019
5465.20 2090
5465.90 2111
5466.59 2199
5467.29 2184
5467.99 2085
5468.69 2063
5469.38 2098
5470.08 2179
5470.78 2219
5471.48 2281
5472.17 2330
5472.87 2355
5473.57 2377
5474.27 2388
5474.96 2487
5475.66 2520
5476.36 2609
5477.06 2598
5477.75 2635
5478.45 2746
5479.15 2958
5479.85 3189
5480.55 3441
5481.24 3791
5481.94 3929
5482.64 3999
5483.34 3926
5484.04 3756
5484.73 3526
5485.43 3415
5486.13 3242
5486.83 3111
5487.53 3019
5488.23 2913
5488.92 2870
5489.62 2858
5490.32 2892
5491.02 2927
5491.72 2929
5492.42 3024
5493.12 3003
5493.81 3142
5494.51 3195
5495.21 3145
5495.91 3208
5496.61 3177
5497.31 3231
5498.01 3252
5498.71 3372
5499.41 3606
5500.11 3987
5500.81 4474
5501.50 5045
5502.20 5548
5502.90 5672
5503.60 5577
5504.30 5301
5505.00 4837
5505.70 4409
5506.40 4022
5507.10 3646
5507.80 3323
5508.50 3109
5509.20 2975
5509.90 2837
5510.60 2774
5511.30 2697
5512.00 2692
5512.70 2658
5513.40 2514
5514.10 2587
5514.80 2601
5515.50 2603
5516.20 2582
5516.90 2580
5517.60 2590
5518.30 2559
5519.00 2500
5519.70 2427
5520.40 2405
5521.10 2410
5521.80 2420
5522.50 2394
5523.20 2318
5523.90 2283
5524.61 2179
5525.31 2097
5526.01 2094
5526.71 2045
5527.41 2064
5528.11 2101
5528.81 2051
5529.51 2111
5530.21 2066
5530.91 2081
5531.62 2108
5532.32 2051
5533.02 2069
5533.72 2078
5534.42 2047
5535.12 2041
5535.82 2001
5536.53 1968
5537.23 1940
5537.93 1888
5538.63 1952
5539.33 1883
5540.03 1852
5540.74 1877
5541.44 1860
5542.14 1851
5542.84 1823
5543.54 1816
5544.24 1852
5544.95 1823
5545.65 1815
5546.35 1794
5547.05 1812
5547.76 1744
5548.46 1791
5549.16 1793
5549.86 1780
5550.56 1741
5551.27 1742
5551.97 1741
5552.67 1725
5553.37 1759
5554.08 1800
5554.78 1774
5555.48 1742
5556.19 1724
5556.89 1738
5557.59 1719
5558.29 1683
5559.00 1711
5559.70 1773
5560.40 1665
5561.11 1678
5561.81 1688
5562.51 1686
5563.22 1680
5563.92 1718
5564.62 1748
5565.33 1716
5566.03 1701
5566.73 1733
5567.44 1687
5568.14 1621
5568.84 1633
5569.55 1639
5570.25 1668
5570.95 1633
5571.66 1568
5572.36 1610
5573.06 1621
5573.77 1617
5574.47 1709
5575.18 1671
5575.88 1674
5576.58 1636
5577.29 1641
5577.99 1658
5578.70 1687
5579.40 1689
5580.11 1675
5580.81 1640
5581.51 1620
5582.22 1569
5582.92 1509
5583.63 1529
5584.33 1481
5585.04 1497
5585.74 1520
5586.45 1526
5587.15 1562
5587.86 1534
5588.56 1548
5589.26 1515
5589.97 1453
5590.67 1459
5591.38 1502
5592.08 1507
5592.79 1485
5593.49 1473
5594.20 1489
5594.91 1493
5595.61 1468
5596.32 1500
5597.02 1490
5597.73 1485
5598.43 1471
5599.14 1457
5599.84 1443
5600.55 1447
5601.25 1430
5601.96 1430
5602.67 1442
5603.37 1472
5604.08 1467
5604.78 1478
5605.49 1479
5606.19 1462
5606.90 1468
5607.61 1499
5608.31 1508
5609.02 1472
5609.72 1464
5610.43 1466
5611.14 1429
5611.84 1428
5612.55 1457
5613.26 1458
5613.96 1447
5614.67 1448
5615.38 1446
5616.08 1465
5616.79 1508
5617.49 1510
5618.20 1521
5618.91 1526
5619.62 1553
5620.32 1495
5621.03 1512
5621.74 1472
5622.44 1440
5623.15 1456
5623.86 1468
5624.56 1517
5625.27 1455
5625.98 1470
5626.69 1451
5627.39 1500
5628.10 1525
5628.81 1527
5629.51 1556
5630.22 1514
5630.93 1573
5631.64 1577
5632.34 1651
5633.05 1598
5633.76 1597
5634.47 1621
5635.17 1661
5635.88 1635
5636.59 1672
5637.30 1681
5638.01 1722
5638.71 1721
5639.42 1738
5640.13 1744
5640.84 1721
5641.55 1723
5642.25 1711
5642.96 1647
5643.67 1647
5644.38 1694
5645.09 1671
5645.80 1637
5646.50 1600
5647.21 1603
5647.92 1553
5648.63 1572
5649.34 1559
5650.05 1639
5650.76 1707
5651.47 1616
5652.17 1563
5652.88 1583
5653.59 1640
5654.30 1596
5655.01 1614
5655.72 1594
5656.43 1606
5657.14 1567
5657.85 1657
5658.56 1651
5659.26 1642
5659.97 1649
5660.68 1639
5661.39 1630
5662.10 1649
5662.81 1711
5663.52 1663
5664.23 1614
5664.94 1638
5665.65 1572
5666.36 1526
5667.07 1542
5667.78 1563
5668.49 1631
5669.20 1527
5669.91 1520
5670.62 1522
5671.33 1566
5672.04 1597
5672.75 1672
5673.46 1704
5674.17 1675
5674.88 1618
5675.59 1601
5676.30 1586
5677.01 1534
5677.72 1528
5678.43 1529
5679.14 1530
5679.85 1498
5680.56 1491
5681.27 1492
5681.98 1503
5682.69 1451
5683.41 1508
5684.12 1502
5684.83 1502
5685.54 1513
5686.25 1498
5686.96 1500
5687.67 1458
5688.38 1395
5689.09 1415
5689.80 1461
5690.52 1449
5691.23 1459
5691.94 1466
5692.65 1464
5693.36 1406
5694.07 1409
5694.78 1435
5695.49 1416
5696.21 1441
5696.92 1432
5697.63 1399
5698.34 1382
5699.05 1392
5699.77 1370
5700.48 1364
5701.19 1386
5701.90 1460
5702.61 1421
5703.32 1437
5704.04 1442
5704.75 1428
5705.46 1427
5706.17 1385
5706.89 1379
5707.60 1399
5708.31 1402
5709.02 1420
5709.73 1390
5710.45 1393
5711.16 1378
5711.87 1357
5712.58 1411
5713.30 1344
5714.01 1316
5714.72 1316
5715.44 1344
5716.15 1348
5716.86 1326
5717.57 1295
5718.29 1332
5719.00 1313
5719.71 1315
5720.43 1386
5721.14 1367
5721.85 1383
5722.57 1391
5723.28 1376
5723.99 1370
5724.71 1366
5725.42 1398
5726.13 1430
5726.85 1416
5727.56 1384
5728.27 1377
5728.99 1463
5729.70 1420
5730.41 1345
5731.13 1363
5731.84 1393
5732.56 1368
5733.27 1336
5733.98 1346
5734.70 1374
5735.41 1350
5736.12 1335
5736.84 1369
5737.55 1358
5738.27 1307
5738.98 1271
5739.70 1334
5740.41 1382
5741.12 1356
5741.84 1331
5742.55 1321
5743.27 1349
5743.98 1351
5744.70 1394
5745.41 1373
5746.13 1323
5746.84 1357
5747.56 1328
5748.27 1312
5748.99 1375
5749.70 1342
5750.42 1350
5751.13 1340
5751.85 1334
5752.56 1297
5753.28 1342
5753.99 1330
5754.71 1347
5755.42 1357
5756.14 1293
5756.85 1361
5757.57 1373
5758.28 1397
5759.00 1337
5759.71 1361
5760.43 1432
5761.14 1436
5761.86 1378
5762.58 1323
5763.29 1351
5764.01 1354
5764.72 1345
5765.44 1341
5766.16 1397
5766.87 1349
5767.59 1348
5768.30 1365
5769.02 1382
5769.74 1396
5770.45 1449
5771.17 1473
5771.88 1502
5772.60 1458
5773.32 1486
5774.03 1549
5774.75 1469
5775.47 1427
5776.18 1411
5776.90 1438
5777.62 1445
5778.33 1441
5779.05 1481
5779.77 1441
5780.48 1409
5781.20 1427
5781.92 1422
5782.63 1426
5783.35 1437
5784.07 1440
5784.78 1411
5785.50 1435
5786.22 1457
5786.94 1442
5787.65 1441
5788.37 1373
5789.09 1429
5789.81 1446
5790.52 1426
5791.24 1375
5791.96 1374
5792.68 1447
5793.39 1453
5794.11 1339
5794.83 1389
5795.55 1393
5796.26 1405
5796.98 1384
5797.70 1331
5798.42 1369
5799.14 1373
5799.85 1379
5800.57 1411
5801.29 1408
5802.01 1405
5802.73 1391
5803.44 1412
5804.16 1373
5804.88 1381
5805.60 1434
5806.32 1434
5807.04 1414
5807.75 1455
5808.47 1423
5809.19 1424
5809.91 1389
5810.63 1377
5811.35 1402
5812.07 1432
5812.79 1393
5813.50 1373
5814.22 1376
5814.94 1411
5815.66 1455
5816.38 1404
5817.10 1411
5817.82 1452
5818.54 1464
5819.26 1442
5819.98 1418
5820.70 1437
5821.41 1417
5822.13 1483
5822.85 1437
5823.57 1444
5824.29 1427
5825.01 1433
5825.73 1433
5826.45 1433
5827.17 1448
5827.89 1436
5828.61 1441
5829.33 1424
5830.05 1454
5830.77 1451
5831.49 1470
5832.21 1503
5832.93 1472
5833.65 1479
5834.37 1476
5835.09 1465
5835.81 1472
5836.53 1534
5837.25 1508
5837.97 1493
5838.69 1494
5839.41 1530
5840.13 1547
5840.85 1553
5841.57 1506
5842.30 1532
5843.02 1536
5843.74 1548
5844.46 1481
5845.18 1495
5845.90 1579
5846.62 1564
5847.34 1508
5848.06 1481
5848.78 1505
5849.50 1590
5850.23 1589
5850.95 1571
5851.67 1636
5852.39 1601
5853.11 1623
5853.83 1647
5854.55 1673
5855.27 1598
5856.00 1630
5856.72 1637
5857.44 1664
5858.16 1636
5858.88 1640
5859.60 1660
5860.33 1683
5861.05 1672
5861.77 1671
5862.49 1646
5863.21 1627
5863.94 1697
5864.66 1656
5865.38 1700
5866.10 1675
5866.82 1716
5867.55 1743
5868.27 1726
5868.99 1758
5869.71 1764
5870.43 1778
5871.16 1828
5871.88 1771
5872.60 1805
5873.32 1823
5874.05 1826
5874.77 1826
5875.49 1807
5876.22 1828
5876.94 1884
5877.66 1846
5878.38 1950
5879.11 1964
5879.83 1996
5880.55 2032
5881.28 2004
5882.00 2047
5882.72 1985
5883.45 2003
5884.17 1999
5884.89 2007
5885.61 2043
5886.34 1959
5887.06 1967
5887.79 2035
5888.51 1988
5889.23 1962
5889.96 1978
5890.68 2017
5891.40 2010
5892.13 2040
5892.85 2053
5893.57 1971
5894.30 1959
5895.02 2059
5895.75 2044
5896.47 2006
5897.19 1985
5897.92 2025
5898.64 2080
5899.37 2045
5900.09 2038
5900.81 2088
5901.54 2133
5902.26 2098
5902.99 2100
5903.71 2110
5904.44 2177
5905.16 2204
5905.89 2179
5906.61 2133
5907.33 2178
5908.06 2218
5908.78 2284
5909.51 2262
5910.23 2278
5910.96 2332
5911.68 2308
5912.41 2352
5913.13 2364
5913.86 2357
5914.58 2335
5915.31 2364
5916.03 2429
5916.76 2461
5917.48 2488
5918.21 2491
5918.94 2509
5919.66 2503
5920.39 2503
5921.11 2516
5921.84 2539
5922.56 2638
5923.29 2592
5924.01 2633
5924.74 2660
5925.47 2688
5926.19 2757
5926.92 2821
5927.64 2850
5928.37 2850
5929.09 2888
5929.82 2927
5930.55 3017
5931.27 3008
5932.00 3049
5932.73 3088
5933.45 3075
5934.18 3161
5934.90 3156
5935.63 3205
5936.36 3314
5937.08 3324
5937.81 3360
5938.54 3408
5939.26 3469
5939.99 3514
5940.72 3624
5941.44 3647
5942.17 3718
5942.90 3780
5943.62 3909
5944.35 3954
5945.08 4030
5945.80 4088
5946.53 4176
5947.26 4267
5947.99 4321
5948.71 4438
5949.44 4491
5950.17 4475
5950.89 4665
5951.62 4825
5952.35 5100
5953.08 5473
5953.80 5758
5954.53 5996
5955.26 6046
5955.99 6029
5956.71 6009
5957.44 5849
5958.17 5785
5958.90 5673
5959.63 5674
5960.35 5583
5961.08 5597
5961.81 5564
5962.54 5584
5963.27 5630
5963.99 5591
5964.72 5902
5965.45 6064
5966.18 6323
5966.91 6700
5967.64 7017
5968.36 7295
5969.09 7504
5969.82 7500
5970.55 7281
5971.28 7279
5972.01 7059
5972.73 6916
5973.46 6800
5974.19 6688
5974.92 6596
5975.65 6502
5976.38 6492
5977.11 6458
5977.84 6460
5978.57 6630
5979.29 6820
5980.02 6774
5980.75 7051
5981.48 7150
5982.21 7190
5982.94 7431
5983.67 7515
5984.40 7471
5985.13 7463
5985.86 7502
5986.59 7562
5987.32 7571
5988.05 7438
5988.78 7475
5989.51 7592
5990.24 7521
5990.97 7655
5991.70 7610
5992.43 7647
5993.16 7856
5993.89 7959
5994.62 7988
5995.35 8078
5996.08 8282
5996.81 8439
5997.54 8565
5998.27 8675
5999.00 8640
5999.73 8670
6000.46 8718
6001.19 8499
6001.92 8472
6002.65 8331
6003.38 8307
6004.11 8174
6004.84 8164
6005.57 8089
6006.30 7980
6007.03 8026
6007.76 8133
6008.49 8421
6009.22 8952
6009.95 9748
6010.69 10829
6011.42 12284
6012.15 14190
6012.88 16199
6013.61 18129
6014.34 19853
6015.07 20681
6015.80 20928
6016.54 20548
6017.27 19465
6018.00 18148
6018.73 16526
6019.46 14852
6020.19 13434
6020.92 12135
6021.66 10823
6022.39 9819
6023.12 9017
6023.85 8399
6024.58 7902
6025.31 7536
6026.05 7165
6026.78 7011
6027.51 6822
6028.24 6706
6028.97 6659
6029.71 6646
6030.44 6785
6031.17 6801
6031.90 6738
6032.64 6633
6033.37 6454
6034.10 6209
6034.83 5960
6035.57 5748
6036.30 5650
6037.03 5581
6037.76 5512
6038.50 5500
6039.23 5623
6039.96 5640
6040.69 5706
6041.43 5716
6042.16 5759
6042.89 5866
6043.63 5938
6044.36 6008
6045.09 6008
6045.82 6049
6046.56 6177
6047.29 6145
6048.02 6122
6048.76 6205
6049.49 6259
6050.22 6262
6050.96 6378
6051.69 6607
6052.42 6738
6053.16 6940
6053.89 7125
6054.63 7318
6055.36 7337
6056.09 7253
6056.83 7063
6057.56 6915
6058.29 6806
6059.03 6656
6059.76 6525
6060.50 6363
6061.23 6349
6061.96 6248
6062.70 6149
6063.43 6079
6064.17 5963
6064.90 5844
6065.63 5772
6066.37 5737
6067.10 5641
6067.84 5539
6068.57 5441
6069.31 5437
6070.04 5387
6070.78 5225
6071.51 5070
6072.25 5064
6072.98 5088
6073.72 5013
6074.45 4952
6075.18 4957
6075.92 5053
6076.65 4983
6077.39 4914
6078.12 4857
6078.86 4935
6079.59 4905
6080.33 4747
6081.07 4692
6081.80 4626
6082.54 4503
6083.27 4466
6084.01 4378
6084.74 4322
6085.48 4220
6086.21 4195
6086.95 4127
6087.68 4135
6088.42 4032
6089.16 4038
6089.89 4072
6090.63 4027
6091.36 4021
6092.10 4019
6092.84 4011
6093.57 3978
6094.31 3902
6095.04 3844
6095.78 3882
6096.52 3855
6097.25 3796
6097.99 3715
6098.72 3727
6099.46 3717
6100.20 3641
6100.93 3626
6101.67 3651
6102.41 3595
6103.14 3610
6103.88 3540
6104.62 3575
6105.35 3596
6106.09 3590
6106.83 3558
6107.56 3541
6108.30 3524
6109.04 3507
6109.77 3582
6110.51 3556
6111.25 3543
6111.99 3627
6112.72 3545
6113.46 3567
6114.20 3515
6114.93 3587
6115.67 3672
6116.41 3647
6117.15 3659
6117.88 3744
6118.62 3765
6119.36 3799
6120.10 3808
6120.83 3787
6121.57 3722
6122.31 3767
6123.05 3735
6123.79 3831
6124.52 3849
6125.26 3828
6126.00 3888
6126.74 3870
6127.47 3866
6128.21 3889
6128.95 3912
6129.69 3893
6130.43 3788
6131.17 3791
6131.90 3952
6132.64 3977
6133.38 3959
6134.12 4038
6134.86 3956
6135.60 3998
6136.33 4030
6137.07 3974
6137.81 4086
6138.55 4145
6139.29 4103
6140.03 4123
6140.77 4179
6141.51 4141
6142.24 4162
6142.98 4206
6143.72 4239
6144.46 4185
6145.20 4253
6145.94 4248
6146.68 4170
6147.42 4314
6148.16 4380
6148.90 4494
6149.64 4461
6150.38 4483
6151.12 4527
6151.86 4627
6152.59 4666
6153.33 4728
6154.07 4830
6154.81 4802
6155.55 4744
6156.29 4908
6157.03 4939
6157.77 5009
6158.51 5069
6159.25 5130
6159.99 5195
6160.73 5225
6161.47 5426
6162.21 5605
6162.95 5782
6163.69 5998
6164.43 6339
6165.17 6602
6165.91 6905
6166.65 7159
6167.39 7427
6168.14 7531
6168.88 7561
6169.62 7525
6170.36 7509
6171.10 7445
6171.84 7200
6172.58 7104
6173.32 6984
6174.06 6874
6174.80 6741
6175.54 6736
6176.28 6622
6177.02 6572
6177.77 6640
6178.51 6550
6179.25 6726
6179.99 6847
6180.73 6934
6181.47 6901
6182.21 6949
6182.95 7034
6183.70 7039
6184.44 7225
6185.18 7393
6185.92 7284
6186.66 7404
6187.40 7574
6188.15 7637
6188.89 7749
6189.63 8070
6190.37 8348
6191.11 8529
6191.85 8816
6192.60 9062
6193.34 9193
6194.08 9330
6194.82 9359
6195.56 9427
6196.31 9471
6197.05 9521
6197.79 9364
6198.53 9213
6199.28 9164
6200.02 9251
6200.76 9221
6201.50 9244
6202.25 9540
6202.99 9823
6203.73 10352
6204.47 11099
6205.22 12268
6205.96 14127
6206.70 16659
6207.44 19921
6208.19 23881
6208.93 27757
6209.67 30705
6210.42 32829
6211.16 33781
6211.90 33292
6212.65 31492
6213.39 28999
6214.13 26216
6214.88 23109
6215.62 20028
6216.36 17446
6217.11 15118
6217.85 13306
6218.59 11544
6219.34 10234
6220.08 9148
6220.82 8282
6221.57 7679
6222.31 7195
6223.05 6891
6223.80 6598
6224.54 6390
6225.29 6177
6226.03 6005
6226.77 5763
6227.52 5479
6228.26 5296
6229.01 5003
6229.75 4751
6230.49 4572
6231.24 4369
6231.98 4302
6232.73 4377
6233.47 4279
6234.22 4258
6234.96 4270
6235.71 4365
6236.45 4346
6237.19 4313
6237.94 4494
6238.68 4641
6239.43 4678
6240.17 4823
6240.92 4903
6241.66 5027
6242.41 5122
6243.15 5207
6243.90 5158
6244.64 5113
6245.39 5166
6246.13 5289
6246.88 5337
6247.62 5460
6248.37 5531
6249.12 5529
6249.86 5491
6250.61 5557
6251.35 5566
6252.10 5457
6252.84 5482
6253.59 5431
6254.33 5404
6255.08 5265
6255.83 5286
6256.57 5331
6257.32 5318
6258.06 5287
6258.81 5247
6259.55 5261
6260.30 5220
6261.05 5175
6261.79 5050
6262.54 5016
6263.28 4977
6264.03 5030
6264.78 4946
6265.52 4845
6266.27 4831
6267.02 4792
6267.76 4841
6268.51 4839
6269.26 4861
6270.00 4829
6270.75 4864
6271.50 4909
6272.24 4962
6272.99 4890
6273.74 4933
6274.48 4951
6275.23 4919
6275.98 4880
6276.72 4804
6277.47 4743
6278.22 4744
6278.96 4679
6279.71 4657
6280.46 4485
6281.21 4355
6281.95 4263
6282.70 4158
6283.45 4058
6284.20 3967
6284.94 3901
6285.69 3963
6286.44 3941
6287.19 3765
6287.93 3698
6288.68 3660
6289.43 3636
6290.18 3599
6290.92 3573
6291.67 3507
6292.42 3459
6293.17 3452
6293.92 3458
6294.66 3461
6295.41 3327
6296.16 3369
6296.91 3353
6297.66 3280
6298.41 3274
6299.15 3176
6299.90 3090
6300.65 3108
6301.40 3071
6302.15 3077
6302.90 3003
6303.64 2969
6304.39 3031
6305.14 2960
6305.89 2930
6306.64 2877
6307.39 2925
6308.14 2978
6308.89 2954
6309.63 3049
6310.38 3052
6311.13 3080
6311.88 3068
6312.63 3037
6313.38 3039
6314.13 2966
6314.88 3015
6315.63 3015
6316.38 2975
6317.13 2941
6317.88 3063
6318.63 3039
6319.38 2923
6320.12 2895
6320.87 2896
6321.62 2837
6322.37 2865
6323.12 2831
6323.87 2762
6324.62 2733
6325.37 2754
6326.12 2721
6326.87 2720
6327.62 2704
6328.37 2677
6329.12 2622
6329.87 2656
6330.62 2628
6331.37 2558
6332.12 2606
6332.87 2664
6333.62 2645
6334.37 2644
6335.13 2605
6335.88 2631
6336.63 2605
6337.38 2655
6338.13 2687
6338.88 2652
6339.63 2657
6340.38 2672
6341.13 2677
6341.88 2671
6342.63 2667
6343.38 2621
6344.13 2594
6344.89 2652
6345.64 2578
6346.39 2511
6347.14 2573
6347.89 2601
6348.64 2579
6349.39 2597
6350.14 2640
6350.90 2611
6351.65 2750
6352.40 2757
6353.15 2762
6353.90 2823
6354.65 2887
6355.40 2964
6356.16 2907
6356.91 2879
6357.66 2887
6358.41 2848
6359.16 2808
6359.92 2699
6360.67 2637
6361.42 2616
6362.17 2582
6362.92 2601
6363.68 2592
6364.43 2554
6365.18 2524
6365.93 2496
6366.68 2541
6367.44 2540
6368.19 2471
6368.94 2465
6369.69 2527
6370.45 2534
6371.20 2539
6371.95 2472
6372.70 2459
6373.46 2511
6374.21 2456
6374.96 2460
6375.72 2452
6376.47 2432
6377.22 2459
6377.97 2546
6378.73 2530
6379.48 2524
6380.23 2545
6380.99 2662
6381.74 2649
6382.49 2654
6383.25 2655
6384.00 2720
6384.75 2665
6385.51 2612
6386.26 2562
6387.01 2528
6387.77 2507
6388.52 2521
6389.27 2422
6390.03 2380
6390.78 2417
6391.54 2431
6392.29 2368
6393.04 2358
6393.80 2397
6394.55 2403
6395.31 2394
6396.06 2431
6396.81 2475
6397.57 2439
6398.32 2487
6399.08 2479
6399.83 2475
6400.59 2410
6401.34 2444
6402.09 2416
6402.85 2467
6403.60 2456
6404.36 2419
6405.11 2499
6405.87 2448
6406.62 2477
6407.38 2445
6408.13 2497
6408.89 2515
6409.64 2468
6410.40 2445
6411.15 2536
6411.91 2487
6412.66 2535
6413.42 2564
6414.17 2549
6414.93 2550
6415.68 2577
6416.44 2614
6417.19 2619
6417.95 2592
6418.70 2623
6419.46 2619
6420.21 2644
6420.97 2633
6421.72 2625
6422.48 2596
6423.24 2615
6423.99 2609
6424.75 2586
6425.50 2637
6426.26 2596
6427.01 2659
6427.77 2646
6428.53 2624
6429.28 2644
6430.04 2653
6430.79 2694
6431.55 2730
6432.31 2752
6433.06 2699
6433.82 2766
6434.58 2790
6435.33 2805
6436.09 2860
6436.85 2871
6437.60 2869
6438.36 2910
6439.11 2929
6439.87 2897
6440.63 2987
6441.38 3009
6442.14 3047
6442.90 3052
6443.66 3124
6444.41 3175
6445.17 3197
6445.93 3180
6446.68 3202
6447.44 3265
6448.20 3340
6448.95 3345
6449.71 3402
6450.47 3433
6451.23 3376
6451.98 3304
6452.74 3396
6453.50 3466
6454.26 3407
6455.01 3395
6455.77 3429
6456.53 3461
6457.29 3416
6458.04 3495
6458.80 3555
6459.56 3544
6460.32 3536
6461.08 3591
6461.83 3678
6462.59 3812
6463.35 3836
6464.11 3957
6464.87 4070
6465.62 4145
6466.38 4216
6467.14 4329
6467.90 4406
6468.66 4413
6469.42 4388
6470.17 4409
6470.93 4464
6471.69 4441
6472.45 4446
6473.21 4460
6473.97 4498
6474.72 4602
6475.48 4634
6476.24 4601
6477.00 4683
6477.76 4850
6478.52 4949
6479.28 4982
6480.04 5060
6480.80 5138
6481.56 5206
6482.31 5333
6483.07 5330
6483.83 5399
6484.59 5477
6485.35 5604
6486.11 5697
6486.87 5738
6487.63 5744
6488.39 5766
6489.15 5881
6489.91 6055
6490.67 6298
6491.43 6324
6492.19 6524
6492.95 6567
6493.71 6688
6494.47 6819
6495.23 6793
6495.99 6908
6496.75 6848
6497.51 6786
6498.27 6648
6499.03 6698
6499.79 6668
6500.55 6796
6501.31 6806
6502.07 6931
6502.83 7194
6503.59 7647
6504.35 8413
6505.11 9590
6505.87 11401
6506.63 13982
6507.39 16821
6508.15 19915
6508.91 22402
6509.67 24094
6510.43 24815
6511.19 24388
6511.96 23135
6512.72 21378
6513.48 19338
6514.24 17243
6515.00 15400
6515.76 13661
6516.52 12303
6517.28 11065
6518.04 10036
6518.80 9323
6519.57 8711
6520.33 8097
6521.09 7780
6521.85 7555
6522.61 7294
6523.37 7183
6524.14 7155
6524.90 7158
6525.66 7221
6526.42 7289
6527.18 7359
6527.94 7550
6528.71 7604
6529.47 7626
6530.23 7641
6530.99 7615
6531.75 7728
6532.52 7868
6533.28 8083
6534.04 8496
6534.80 9084
6535.56 9895
6536.33 10831
6537.09 11483
6537.85 11831
6538.61 11975
6539.38 11892
6540.14 11317
6540.90 10739
6541.66 10046
6542.43 9349
6543.19 8679
6543.95 8141
6544.71 7816
6545.48 7625
6546.24 7390
6547.00 7272
6547.77 7112
6548.53 7078
6549.29 6977
6550.06 6911
6550.82 6768
6551.58 6766
6552.34 6651
6553.11 6618
6553.87 6673
6554.63 6569
6555.40 6529
6556.16 6571
6556.93 6498
6557.69 6508
6558.45 6457
6559.22 6450
6559.98 6478
6560.74 6471
6561.51 6548
6562.27 6536
6563.03 6566
6563.80 6700
6564.56 6643
6565.33 6638
6566.09 6723
6566.85 6720
6567.62 6697
6568.38 6752
6569.15 6719
6569.91 6730
6570.68 6713
6571.44 6759
6572.20 6903
6572.97 6862
6573.73 6875
6574.50 6921
6575.26 7050
6576.03 6916
6576.79 6982
6577.56 6950
6578.32 6896
6579.09 6880
6579.85 6862
6580.62 6764
6581.38 6787
6582.15 6807
6582.91 6746
6583.68 6775
6584.44 6686
6585.21 6715
6585.97 6721
6586.74 6615
6587.50 6700
6588.27 6697
6589.03 6573
6589.80 6712
6590.56 6802
6591.33 6889
6592.09 7006
6592.86 7188
6593.63 7338
6594.39 7569
6595.16 7849
6595.92 8020
6596.69 8162
6597.45 8143
6598.22 8131
6598.99 7972
6599.75 7655
6600.52 7439
6601.28 7251
6602.05 7032
6602.82 6741
6603.58 6547
6604.35 6442
6605.11 6230
6605.88 6115
6606.65 6036
6607.41 6051
6608.18 5976
6608.95 5952
6609.71 5876
6610.48 5900
6611.25 5860
6612.01 5837
6612.78 5865
6613.55 5757
6614.31 5720
6615.08 5733
6615.85 5693
6616.61 5666
6617.38 5621
6618.15 5667
6618.92 5778
6619.68 5868
6620.45 6011
6621.22 6108
6621.98 6273
6622.75 6576
6623.52 6781
6624.29 6945
6625.05 7020
6625.82 7098
6626.59 7078
6627.36 6885
6628.12 6738
6628.89 6520
6629.66 6397
6630.43 6238
6631.20 6017
6631.96 5846
6632.73 5879
6633.50 6004
6634.27 6160
6635.04 6208
6635.80 6314
6636.57 6527
6637.34 6667
6638.11 6677
6638.88 6834
6639.64 6808
6640.41 6925
6641.18 7086
6641.95 7278
6642.72 7445
6643.49 7447
6644.26 7429
6645.02 7338
6645.79 7095
6646.56 6799
6647.33 6549
6648.10 6317
6648.87 6087
6649.64 5805
6650.41 5570
6651.17 5417
6651.94 5289
6652.71 5214
6653.48 5107
6654.25 4972
6655.02 4872
6655.79 4869
6656.56 4845
6657.33 4841
6658.10 4775
6658.87 4722
6659.64 4764
6660.41 4736
6661.17 4698
6661.94 4605
6662.71 4620
6663.48 4630
6664.25 4588
6665.02 4586
6665.79 4627
6666.56 4640
6667.33 4593
6668.10 4498
6668.87 4592
6669.64 4700
6670.41 4785
6671.18 4874
6671.95 4898
6672.72 4927
6673.49 4995
6674.26 5039
6675.03 5047
6675.80 4993
6676.58 4973
6677.35 5029
6678.12 5033
6678.89 4947
6679.66 4937
6680.43 5008
6681.20 5096
6681.97 5170
6682.74 5152
6683.51 5210
6684.28 5294
6685.05 5325
6685.82 5431
6686.59 5543
6687.37 5623
6688.14 5668
6688.91 5654
6689.68 5577
6690.45 5428
6691.22 5249
6691.99 5072
6692.76 4969
6693.54 4847
6694.31 4753
6695.08 4614
6695.85 4539
6696.62 4540
6697.39 4457
6698.17 4524
6698.94 4451
6699.71 4405
6700.48 4354
6701.25 4333
6702.02 4377
6702.80 4316
6703.57 4336
6704.34 4290
6705.11 4248
6705.88 4233
6706.66 4153
6707.43 4145
6708.20 4123
6708.97 4076
6709.75 4052
6710.52 3989
6711.29 3972
6712.06 3805
6712.84 3801
6713.61 3830
6714.38 3707
6715.15 3764
6715.93 3717
6716.70 3655
6717.47 3641
6718.24 3602
6719.02 3645
6719.79 3651
6720.56 3609
6721.34 3580
6722.11 3560
6722.88 3578
6723.66 3522
6724.43 3499
6725.20 3543
6725.98 3547
6726.75 3529
6727.52 3530
6728.30 3493
6729.07 3523
6729.84 3482
6730.62 3484
6731.39 3494
6732.16 3459
6732.94 3493
6733.71 3565
6734.48 3570
6735.26 3543
6736.03 3547
6736.81 3550
6737.58 3606
6738.35 3554
6739.13 3633
6739.90 3673
6740.68 3693
6741.45 3638
6742.22 3624
6743.00 3631
6743.77 3640
6744.55 3662
6745.32 3698
6746.10 3708
6746.87 3775
6747.65 3792
6748.42 3746
6749.19 3794
6749.97 3716
6750.74 3852
6751.52 3962
6752.29 4010
6753.07 4140
6753.84 4213
6754.62 4335
6755.39 4411
6756.17 4363
6756.94 4377
6757.72 4290
6758.49 4239
6759.27 4146
6760.04 4028
6760.82 4088
6761.59 4040
6762.37 3942
6763.15 3923
6763.92 3852
6764.70 3841
6765.47 3841
6766.25 3898
6767.02 3928
6767.80 3909
6768.57 3942
6769.35 3870
6770.13 3961
6770.90 3917
6771.68 3852
6772.45 3860
6773.23 3792
6774.01 3706
6774.78 3659
6775.56 3563
6776.33 3559
6777.11 3476
6777.89 3484
6778.66 3472
6779.44 3409
6780.22 3364
6780.99 3332
6781.77 3313
6782.55 3275
6783.32 3289
6784.10 3201
6784.88 3283
6785.65 3322
6786.43 3262
6787.21 3213
6787.98 3087
6788.76 3164
6789.54 3162
6790.31 3108
6791.09 3060
6791.87 3060
6792.64 3086
6793.42 2995
6794.20 3003
6794.98 2997
6795.75 2988
6796.53 2962
6797.31 3029
6798.09 3004
6798.86 2955
6799.64 2925
6800.42 2933
6801.20 2925
6801.97 2971
6802.75 2968
6803.53 2930
6804.31 2988
6805.08 2990
6805.86 2982
6806.64 2977
6807.42 3064
6808.20 3076
6808.97 3041
6809.75 3064
6810.53 3013
6811.31 3011
6812.09 3034
6812.87 2963
6813.64 2991
6814.42 3042
6815.20 3005
6815.98 2937
6816.76 2999
6817.54 3059
6818.31 3011
6819.09 2970
6819.87 3060
6820.65 3011
6821.43 3059
6822.21 3068
6822.99 3013
6823.77 2988
6824.54 3016
6825.32 3020
6826.10 3002
6826.88 2964
6827.66 2899
6828.44 2951
6829.22 2961
6830.00 2914
6830.78 2867
6831.56 2893
6832.34 2954
6833.12 2980
6833.90 3037
6834.67 3097
6835.45 3180
6836.23 3314
6837.01 3545
6837.79 3797
6838.57 4021
6839.35 4237
6840.13 4449
6840.91 4513
6841.69 4516
6842.47 4439
6843.25 4302
6844.03 4180
6844.81 4056
6845.59 3892
6846.37 3826
6847.15 3684
6847.93 3650
6848.71 3704
6849.49 3814
6850.27 3902
6851.05 4037
6851.84 4174
6852.62 4139
6853.40 4186
6854.18 4159
6854.96 4158
6855.74 4017
6856.52 3844
6857.30 3798
6858.08 3709
6858.86 3608
6859.64 3518
6860.42 3524
6861.20 3454
6861.99 3441
6862.77 3445
6863.55 3450
6864.33 3391
6865.11 3465
6865.89 3439
6866.67 3507
6867.45 3514
6868.24 3500
6869.02 3474
6869.80 3490
6870.58 3501
6871.36 3579
6872.14 3581
6872.93 3616
6873.71 3735
6874.49 3739
6875.27 3775
6876.05 3863
6876.83 3958
6877.62 3934
6878.40 3994
6879.18 4154
6879.96 4270
6880.74 4559
6881.53 4777
6882.31 5106
6883.09 5274
6883.87 5559
6884.66 5753
6885.44 5808
6886.22 5754
6887.00 5758
6887.79 5766
6888.57 5798
6889.35 5842
6890.13 5762
6890.92 5847
6891.70 5859
6892.48 5718
6893.27 5544
6894.05 5352
6894.83 5175
6895.61 5052
6896.40 4883
6897.18 4808
6897.96 4766
6898.75 4656
6899.53 4618
6900.31 4555
6901.10 4563
6901.88 4562
6902.66 4433
6903.45 4490
6904.23 4446
6905.01 4411
6905.80 4321
6906.58 4344
6907.36 4300
6908.15 4235
6908.93 4171
6909.72 4172
6910.50 4101
6911.28 4142
6912.07 4136
6912.85 4100
6913.64 4072
6914.42 4037
6915.20 3994
6915.99 4018
6916.77 4059
6917.56 4053
6918.34 4026
6919.12 4025
6919.91 4011
6920.69 4039
6921.48 4061
6922.26 4089
6923.05 4100
6923.83 4163
6924.62 4090
6925.40 4078
6926.19 4201
6926.97 4151
6927.75 4188
6928.54 4239
6929.32 4130
6930.11 4267
6930.89 4314
6931.68 4309
6932.46 4286
6933.25 4301
6934.04 4343
6934.82 4392
6935.61 4429
6936.39 4494
6937.18 4510
6937.96 4641
6938.75 4804
6939.53 4950
6940.32 5132
6941.10 5374
6941.89 5572
6942.67 5793
6943.46 5935
6944.25 5979
6945.03 6083
6945.82 6158
6946.60 6163
6947.39 6146
6948.18 6069
6948.96 6107
6949.75 6154
6950.53 6123
6951.32 6246
6952.11 6071
6952.89 6020
6953.68 5995
6954.47 5905
6955.25 5874
6956.04 5901
6956.82 5827
6957.61 5830
6958.40 5825
6959.18 5842
6959.97 5870
6960.76 5876
6961.54 5858
6962.33 5914
6963.12 6027
6963.90 6103
6964.69 6234
6965.48 6381
6966.27 6643
6967.05 6779
6967.84 6975
6968.63 7276
6969.41 7565
6970.20 7767
6970.99 7822
6971.78 7997
6972.56 8128
6973.35 8070
6974.14 8148
6974.93 8062
6975.71 8054
6976.50 8158
6977.29 8306
6978.08 8282
6978.86 8480
6979.65 8770
6980.44 9468
6981.23 10155
6982.01 11160
6982.80 12723
6983.59 14543
6984.38 16782
6985.17 19055
6985.95 21374
6986.74 23101
6987.53 24188
6988.32 24452
6989.11 24163
6989.90 23030
6990.68 21459
6991.47 19242
6992.26 17302
6993.05 15484
6993.84 13717
6994.63 12213
6995.42 10907
6996.20 9788
6996.99 8759
6997.78 8023
6998.57 7384
6999.36 6799
7000.15 6406
7000.94 6076
7001.73 5780
7002.52 5553
7003.30 5395
7004.09 5229
7004.88 5061
7005.67 4841
7006.46 4650
7007.25 4509
7008.04 4328
7008.83 4284
7009.62 4188
7010.41 4181
7011.20 4203
7011.99 4265
7012.78 4352
7013.57 4440
7014.36 4556
7015.15 4674
7015.94 4704
7016.73 4717
7017.52 4692
7018.31 4625
7019.10 4635
7019.89 4530
7020.68 4414
7021.47 4493
7022.26 4477
7023.05 4552
7023.84 4545
7024.63 4630
7025.42 4735
7026.21 4673
7027.00 4693
7027.79 4677
7028.58 4604
7029.37 4473
7030.16 4539
7030.95 4495
7031.74 4408
7032.53 4430
7033.32 4424
7034.11 4434
7034.90 4396
7035.70 4333
7036.49 4424
7037.28 4418
7038.07 4455
7038.86 4490
7039.65 4604
7040.44 4621
7041.23 4684
7042.02 4679
7042.82 4718
7043.61 4704
7044.40 4715
7045.19 4831
7045.98 4900
7046.77 4929
7047.56 4963
7048.36 4997
7049.15 4913
7049.94 5086
7050.73 5164
7051.52 5341
7052.31 5337
7053.11 5350
7053.90 5212
7054.69 5108
7055.48 4979
7056.27 4857
7057.07 4802
7057.86 4731
7058.65 4679
7059.44 4602
7060.24 4508
7061.03 4504
7061.82 4494
7062.61 4370
7063.40 4316
7064.20 4229
7064.99 4178
7065.78 4116
7066.58 4043
7067.37 3932
7068.16 3905
7068.95 3879
7069.75 3795
7070.54 3692
7071.33 3632
7072.13 3601
7072.92 3574
7073.71 3497
7074.50 3439
7075.30 3442
7076.09 3335
7076.88 3266
7077.68 3207
7078.47 3235
7079.26 3159
7080.06 3115
7080.85 3097
7081.64 3089
7082.44 2986
7083.23 2970
7084.02 2952
7084.82 2936
7085.61 2924
7086.41 2859
7087.20 2853
7087.99 2860
7088.79 2885
7089.58 2835
7090.38 2867
7091.17 2831
7091.96 2769
7092.76 2743
7093.55 2730
7094.35 2695
7095.14 2674
7095.93 2649
7096.73 2597
7097.52 2595
7098.32 2544
7099.11 2570
7099.91 2507
7100.70 2518
7101.50 2542
7102.29 2482
7103.09 2481
7103.88 2496
7104.67 2441
7105.47 2454
7106.26 2386
7107.06 2367
7107.85 2435
7108.65 2387
7109.44 2399
7110.24 2370
7111.03 2363
7111.83 2331
7112.62 2333
7113.42 2324
7114.22 2343
7115.01 2313
7115.81 2318
7116.60 2319
7117.40 2270
7118.19 2261
7118.99 2307
7119.78 2247
7120.58 2240
7121.38 2250
7122.17 2240
7122.97 2266
7123.76 2253
7124.56 2240
7125.35 2239
7126.15 2260
7126.95 2232
7127.74 2215
7128.54 2248
7129.34 2280
7130.13 2292
7130.93 2322
7131.72 2295
7132.52 2237
7133.32 2261
7134.11 2282
7134.91 2285
7135.71 2240
7136.50 2157
7137.30 2168
7138.10 2118
7138.89 2064
7139.69 2061
7140.49 2063
7141.28 2045
7142.08 2051
7142.88 2012
7143.67 1961
7144.47 1931
7145.27 1973
7146.06 1934
7146.86 1906
7147.66 1918
7148.46 1877
7149.25 1919
7150.05 1864
7150.85 1825
7151.65 1846
7152.44 1892
7153.24 1924
7154.04 1884
7154.84 1902
7155.63 1843
7156.43 1869
7157.23 1857
7158.03 1895
7158.82 1959
7159.62 1936
7160.42 1918
7161.22 1890
7162.02 1904
7162.81 1828
7163.61 1837
7164.41 1836
7165.21 1866
7166.01 1804
7166.80 1778
7167.60 1757
7168.40 1771
7169.20 1703
7170.00 1726
7170.80 1782
7171.60 1736
7172.39 1713
7173.19 1739
7173.99 1749
7174.79 1708
7175.59 1673
7176.39 1723
7177.19 1696
7177.99 1667
7178.78 1637
7179.58 1652
7180.38 1699
7181.18 1669
7181.98 1646
7182.78 1698
7183.58 1647
7184.38 1673
7185.18 1705
7185.98 1687
7186.78 1640
7187.58 1671
7188.37 1640
7189.17 1663
7189.97 1596
7190.77 1638
7191.57 1611
7192.37 1627
7193.17 1630
7193.97 1626
7194.77 1646
7195.57 1588
7196.37 1645
7197.17 1651
7197.97 1611
7198.77 1597
7199.57 1618
7200.37 1562
7201.17 1553
7201.97 1609
7202.77 1635
7203.57 1612
7204.37 1577
7205.17 1585
7205.97 1591
7206.77 1532
7207.57 1547
7208.38 1554
7209.18 1568
7209.98 1592
7210.78 1575
7211.58 1608
7212.38 1581
7213.18 1600
7213.98 1616
7214.78 1582
7215.58 1592
7216.38 1596
7217.18 1588
7217.99 1587
7218.79 1592
7219.59 1591
7220.39 1582
7221.19 1583
7221.99 1521
7222.79 1548
7223.59 1588
7224.40 1589
7225.20 1567
7226.00 1542
7226.80 1570
7227.60 1560
7228.40 1554
7229.21 1546
7230.01 1560
7230.81 1586
7231.61 1553
7232.41 1576
7233.22 1577
7234.02 1529
7234.82 1547
7235.62 1588
7236.42 1613
7237.23 1649
7238.03 1632
7238.83 1655
7239.63 1655
7240.43 1564
7241.24 1558
7242.04 1586
7242.84 1590
7243.64 1646
7244.45 1595
7245.25 1544
7246.05 1573
7246.86 1539
7247.66 1600
7248.46 1558
7249.26 1557
7250.07 1542
7250.87 1533
7251.67 1505
7252.48 1531
7253.28 1533
7254.08 1539
7254.88 1524
7255.69 1517
7256.49 1552
7257.29 1537
7258.10 1539
7258.90 1556
7259.70 1533
7260.51 1540
7261.31 1553
7262.12 1585
7262.92 1611
7263.72 1605
7264.53 1550
7265.33 1538
7266.13 1608
7266.94 1533
7267.74 1531
7268.55 1568
7269.35 1593
7270.15 1567
7270.96 1552
7271.76 1565
7272.57 1600
7273.37 1597
7274.17 1599
7274.98 1595
7275.78 1610
7276.59 1592
7277.39 1624
7278.20 1618
7279.00 1648
7279.80 1665
7280.61 1655
7281.41 1723
7282.22 1716
7283.02 1754
7283.83 1762
7284.63 1770
7285.44 1831
7286.24 1850
7287.05 1853
7287.85 1871
7288.66 1892
7289.46 1875
7290.27 1878
7291.07 1850
7291.88 1795
7292.68 1813
7293.49 1840
7294.29 1838
7295.10 1810
7295.90 1798
7296.71 1816
7297.52 1883
7298.32 1868
7299.13 1845
7299.93 1857
7300.74 1905
7301.54 1940
7302.35 1976
7303.16 1967
7303.96 1959
7304.77 1939
7305.57 1941
7306.38 1953
7307.19 2014
7307.99 2002
7308.80 2052
7309.60 2031
7310.41 2098
7311.22 2141
7312.02 2200
7312.83 2260
7313.64 2278
7314.44 2281
7315.25 2345
7316.05 2373
7316.86 2397
7317.67 2549
7318.47 2761
7319.28 3047
7320.09 3224
7320.89 3435
7321.70 3574
7322.51 3571
7323.32 3480
7324.12 3369
7324.93 3242
7325.74 3141
7326.54 2976
7327.35 2816
7328.16 2737
7328.97 2600
7329.77 2587
7330.58 2491
7331.39 2455
7332.19 2368
7333.00 2354
7333.81 2365
7334.62 2391
7335.42 2347
7336.23 2394
7337.04 2351
7337.85 2289
7338.66 2350
7339.46 2292
7340.27 2257
7341.08 2229
7341.89 2188
7342.70 2179
7343.50 2152
7344.31 2098
7345.12 2106
7345.93 2074
7346.74 2103
7347.54 2020
7348.35 2030
7349.16 2030
7349.97 1981
7350.78 1978
7351.59 2005
7352.39 2001
7353.20 1890
7354.01 1908
7354.82 1869
7355.63 1914
7356.44 1866
7357.25 1855
7358.06 1891
7358.86 1912
7359.67 1850
7360.48 1916
7361.29 1922
7362.10 1962
7362.91 1959
7363.72 1902
7364.53 1954
7365.34 1947
7366.15 1907
7366.96 1917
7367.77 1902
7368.57 1858
7369.38 1836
7370.19 1800
7371.00 1817
7371.81 1738
7372.62 1780
7373.43 1791
7374.24 1696
7375.05 1679
7375.86 1648
7376.67 1642
7377.48 1660
7378.29 1718
7379.10 1703
7379.91 1685
7380.72 1720
7381.53 1722
7382.34 1762
7383.15 1753
7383.96 1719
7384.77 1766
7385.58 1761
7386.39 1736
7387.20 1714
7388.01 1697
7388.83 1715
7389.64 1660
7390.45 1688
7391.26 1602
7392.07 1638
7392.88 1593
7393.69 1628
7394.50 1602
7395.31 1595
7396.12 1570
7396.93 1589
7397.74 1594
7398.56 1600
7399.37 1567
7400.18 1617
7400.99 1613
7401.80 1629
7402.61 1594
7403.42 1594
7404.23 1585
7405.05 1572
7405.86 1602
7406.67 1542
7407.48 1522
7408.29 1521
7409.10 1522
7409.91 1504
7410.73 1493
7411.54 1501
7412.35 1523
7413.16 1483
7413.97 1468
7414.79 1464
7415.60 1422
7416.41 1465
7417.22 1462
7418.03 1486
7418.85 1461
7419.66 1432
7420.47 1410
7421.28 1437
7422.10 1404
7422.91 1389
7423.72 1421
7424.53 1438
7425.35 1404
7426.16 1437
7426.97 1401
7427.78 1413
7428.60 1408
7429.41 1441
7430.22 1482
7431.03 1372
7431.85 1361
7432.66 1346
7433.47 1395
7434.29 1376
7435.10 1326
7435.91 1343
7436.73 1354
7437.54 1301
7438.35 1323
7439.17 1329
7439.98 1389
7440.79 1357
7441.61 1322
7442.42 1338
7443.23 1342
7444.05 1328
7444.86 1357
7445.67 1352
7446.49 1325
7447.30 1326
7448.11 1372
7448.93 1328
7449.74 1346
7450.56 1321
7451.37 1321
7452.18 1325
7453.00 1316
7453.81 1302
7454.63 1297
7455.44 1348
7456.26 1319
7457.07 1313
7457.88 1319
7458.70 1337
7459.51 1364
7460.33 1370
7461.14 1339
7461.96 1343
7462.77 1369
7463.59 1319
7464.40 1320
7465.21 1336
7466.03 1345
7466.84 1350
7467.66 1340
7468.47 1342
7469.29 1352
7470.10 1339
7470.92 1337
7471.73 1364
7472.55 1368
7473.36 1386
7474.18 1415
7474.99 1367
7475.81 1394
7476.63 1419
7477.44 1422
7478.26 1385
7479.07 1379
7479.89 1414
7480.70 1413
7481.52 1428
7482.33 1415
7483.15 1375
7483.97 1394
7484.78 1434
7485.60 1386
7486.41 1417
7487.23 1402
7488.05 1395
7488.86 1439
7489.68 1403
7490.49 1390
7491.31 1379
7492.13 1340
7492.94 1374
7493.76 1360
7494.57 1362
7495.39 1359
7496.21 1390
7497.02 1337
7497.84 1337
7498.66 1348
7499.47 1370
7500.29 1359
7501.11 1384
7501.92 1330
7502.74 1389
7503.56 1343
7504.37 1377
7505.19 1360
7506.01 1362
7506.82 1402
7507.64 1404
7508.46 1390
7509.28 1358
7510.09 1367
7510.91 1388
7511.73 1420
7512.55 1420
7513.36 1370
7514.18 1335
7515.00 1351
7515.81 1329
7516.63 1357
7517.45 1337
7518.27 1381
7519.09 1349
7519.90 1365
7520.72 1357
7521.54 1310
7522.36 1324
7523.17 1328
7523.99 1318
7524.81 1273
7525.63 1306
7526.45 1330
7527.26 1342
7528.08 1334
7528.90 1346
7529.72 1348
7530.54 1302
7531.36 1328
7532.17 1359
7532.99 1342
7533.81 1320
7534.63 1308
7535.45 1335
7536.27 1361
7537.09 1313
7537.90 1314
7538.72 1304
7539.54 1311
7540.36 1314
7541.18 1337
7542.00 1305
7542.82 1314
7543.64 1294
7544.45 1303
7545.27 1315
7546.09 1305
7546.91 1307
7547.73 1313
7548.55 1329
7549.37 1336
7550.19 1334
7551.01 1311
7551.83 1314
7552.65 1291
7553.47 1346
7554.29 1326
7555.11 1374
7555.93 1331
7556.75 1348
7557.57 1335
7558.39 1366
7559.21 1346
7560.03 1332
7560.85 1354
7561.67 1402
7562.49 1416
7563.31 1406
7564.13 1413
7564.95 1379
7565.77 1395
7566.59 1371
7567.41 1386
7568.23 1381
7569.05 1396
7569.87 1410
7570.69 1403
7571.51 1388
7572.33 1430
7573.15 1467
7573.97 1454
7574.79 1431
7575.61 1460
7576.43 1465
7577.25 1444
7578.07 1462
7578.89 1447
7579.72 1440
7580.54 1443
7581.36 1473
7582.18 1472
7583.00 1535
7583.82 1517
7584.64 1515
7585.46 1485
7586.29 1495
7587.11 1518
7587.93 1493
7588.75 1524
7589.57 1548
7590.39 1592
7591.21 1581
7592.04 1571
7592.86 1550
7593.68 1572
7594.50 1596
7595.32 1623
7596.14 1592
7596.97 1670
7597.79 1661
7598.61 1732
7599.43 1724
7600.25 1661
7601.08 1709
7601.90 1735
7602.72 1752
7603.54 1746
7604.37 1751
7605.19 1765
7606.01 1817
7606.83 1824
7607.65 1804
7608.48 1790
7609.30 1832
7610.12 1813
7610.95 1781
7611.77 1769
7612.59 1776
7613.41 1805
7614.24 1792
7615.06 1816
7615.88 1841
7616.71 1865
7617.53 1843
7618.35 1939
7619.17 1951
7620.00 2052
7620.82 2045
7621.64 2056
7622.47 2086
7623.29 2121
7624.11 2106
7624.94 2082
7625.76 2107
7626.58 2094
7627.41 2137
7628.23 2036
7629.05 2032
7629.88 2015
7630.70 2040
7631.53 1970
7632.35 2000
7633.17 2001
7634.00 2008
7634.82 1924
7635.65 1942
7636.47 1922
7637.29 1851
7638.12 1824
7638.94 1789
7639.77 1779
7640.59 1775
7641.41 1711
7642.24 1730
7643.06 1763
7643.89 1719
7644.71 1701
7645.54 1684
7646.36 1702
7647.19 1754
7648.01 1809
7648.84 1746
7649.66 1743
7650.48 1771
7651.31 1732
7652.13 1726
7652.96 1701
7653.78 1642
7654.61 1653
7655.43 1650
7656.26 1608
7657.08 1634
7657.91 1599
7658.74 1579
7659.56 1612
7660.39 1611
7661.21 1602
7662.04 1548
7662.86 1580
7663.69 1606
7664.51 1586
7665.34 1567
7666.16 1606
7666.99 1565
7667.82 1569
7668.64 1554
7669.47 1570
7670.29 1585
7671.12 1537
7671.94 1553
7672.77 1529
7673.60 1556
7674.42 1568
7675.25 1537
7676.08 1509
7676.90 1522
7677.73 1553
7678.55 1557
7679.38 1558
7680.21 1552
7681.03 1545
7681.86 1540
7682.69 1579
7683.51 1575
7684.34 1588
7685.17 1616
7685.99 1662
7686.82 1682
7687.65 1691
7688.47 1631
7689.30 1712
7690.13 1684
7690.95 1595
7691.78 1650
7692.61 1628
7693.44 1580
7694.26 1598
7695.09 1609
7695.92 1559
7696.74 1527
7697.57 1599
7698.40 1592
7699.23 1578
7700.05 1627
7700.88 1641
7701.71 1611
7702.54 1575
7703.36 1585
7704.19 1586
7705.02 1552
7705.85 1555
7706.67 1553
7707.50 1479
7708.33 1508
7709.16 1456
7709.99 1520
7710.81 1522
7711.64 1488
7712.47 1451
7713.30 1462
7714.13 1447
7714.96 1468
7715.78 1449
7716.61 1431
7717.44 1439
7718.27 1452
7719.10 1480
7719.93 1411
7720.75 1427
7721.58 1382
7722.41 1431
7723.24 1365
7724.07 1367
7724.90 1414
7725.73 1432
7726.56 1466
7727.38 1397
7728.21 1444
7729.04 1491
7729.87 1498
7730.70 1474
7731.53 1493
7732.36 1484
7733.19 1471
7734.02 1477
7734.85 1441
7735.68 1376
7736.51 1379
7737.34 1401
7738.16 1352
7738.99 1314
7739.82 1331
7740.65 1348
7741.48 1336
7742.31 1298
7743.14 1302
7743.97 1337
7744.80 1282
7745.63 1325
7746.46 1286
7747.29 1314
7748.12 1274
7748.95 1313
7749.78 1285
7750.61 1272
7751.44 1257
7752.27 1271
7753.10 1219
7753.93 1213
7754.76 1226
7755.59 1246
7756.43 1272
7757.26 1248
7758.09 1263
7758.92 1268
7759.75 1252
7760.58 1263
7761.41 1283
7762.24 1293
7763.07 1302
7763.90 1282
7764.73 1273
7765.56 1292
7766.39 1305
7767.23 1273
7768.06 1329
7768.89 1308
7769.72 1333
7770.55 1295
7771.38 1257
7772.21 1318
7773.04 1332
7773.88 1314
7774.71 1340
7775.54 1330
7776.37 1322
7777.20 1299
7778.03 1310
7778.87 1310
7779.70 1322
7780.53 1368
7781.36 1364
7782.19 1313
7783.02 1302
7783.86 1340
7784.69 1343
7785.52 1297
7786.35 1324
7787.18 1309
7788.02 1315
7788.85 1325
7789.68 1347
7790.51 1352
7791.35 1365
7792.18 1345
7793.01 1368
7793.84 1401
7794.68 1399
7795.51 1434
7796.34 1408
7797.17 1429
7798.01 1420
7798.84 1406
7799.67 1462
7800.50 1485
7801.34 1445
7802.17 1456
7803.00 1425
7803.84 1447
7804.67 1472
7805.50 1507
7806.34 1505
7807.17 1472
7808.00 1476
7808.84 1495
7809.67 1506
7810.50 1546
7811.34 1556
7812.17 1584
7813.00 1607
7813.84 1593
7814.67 1683
7815.50 1724
7816.34 1708
7817.17 1726
7818.00 1772
7818.84 1752
7819.67 1752
7820.51 1786
7821.34 1803
7822.17 1784
7823.01 1815
7823.84 1829
7824.68 1851
7825.51 1832
7826.34 1834
7827.18 1808
7828.01 1797
7828.85 1789
7829.68 1789
7830.52 1709
7831.35 1744
7832.19 1720
7833.02 1710
7833.85 1794
7834.69 1822
7835.52 1789
7836.36 1754
7837.19 1775
7838.03 1797
7838.86 1776
7839.70 1744
7840.53 1763
7841.37 1680
7842.20 1642
7843.04 1623
7843.87 1582
7844.71 1600
7845.54 1551
7846.38 1622
7847.22 1597
7848.05 1543
7848.89 1570
7849.72 1517
7850.56 1524
7851.39 1498
7852.23 1477
7853.06 1513
7853.90 1511
7854.74 1526
7855.57 1525
7856.41 1542
7857.24 1534
7858.08 1507
7858.91 1488
7859.75 1494
7860.59 1533
7861.42 1534
7862.26 1501
7863.09 1529
7863.93 1500
7864.77 1504
7865.60 1514
7866.44 1535
7867.28 1516
7868.11 1549
7868.95 1569
7869.79 1519
7870.62 1482
7871.46 1548
7872.30 1551
7873.13 1548
7873.97 1522
7874.81 1560
7875.64 1604
7876.48 1578
7877.32 1605
7878.15 1661
7878.99 1664
7879.83 1719
7880.67 1741
7881.50 1827
7882.34 1814
7883.18 1780
7884.01 1829
7884.85 1797
7885.69 1790
7886.53 1724
7887.36 1696
7888.20 1692
7889.04 1663
7889.88 1656
7890.71 1673
7891.55 1644
7892.39 1662
7893.23 1643
7894.07 1670
7894.90 1721
7895.74 1686
7896.58 1664
7897.42 1626
7898.25 1631
7899.09 1634
7899.93 1600
7900.77 1572
7901.61 1522
7902.45 1544
7903.28 1556
7904.12 1503
7904.96 1501
7905.80 1517
7906.64 1526
7907.48 1492
7908.32 1503
7909.15 1501
7909.99 1527
7910.83 1524
7911.67 1521
7912.51 1554
7913.35 1561
7914.19 1592
7915.03 1560
7915.86 1579
7916.70 1591
7917.54 1597
7918.38 1626
7919.22 1565
7920.06 1573
7920.90 1567
7921.74 1560
7922.58 1494
7923.42 1507
7924.26 1497
7925.10 1465
7925.94 1413
7926.78 1438
7927.61 1405
7928.45 1417
7929.29 1396
7930.13 1398
7930.97 1408
7931.81 1397
7932.65 1378
7933.49 1415
7934.33 1381
7935.17 1396
7936.01 1371
7936.85 1357
7937.69 1376
7938.53 1389
7939.37 1393
7940.21 1338
7941.05 1388
7941.90 1386
7942.74 1370
7943.58 1358
7944.42 1363
7945.26 1366
7946.10 1382
7946.94 1378
7947.78 1423
7948.62 1377
7949.46 1365
7950.30 1392
7951.14 1379
7951.98 1392
7952.82 1403
7953.66 1483
7954.51 1471
7955.35 1494
7956.19 1504
7957.03 1499
7957.87 1530
7958.71 1581
7959.55 1546
7960.39 1547
7961.24 1537
7962.08 1562
7962.92 1551
7963.76 1553
7964.60 1564
7965.44 1589
7966.29 1659
7967.13 1615
7967.97 1651
7968.81 1689
7969.65 1702
7970.49 1724
7971.34 1711
7972.18 1681
7973.02 1700
7973.86 1692
7974.70 1610
7975.55 1606
7976.39 1525
7977.23 1552
7978.07 1525
7978.92 1494
7979.76 1494
7980.60 1454
7981.44 1399
7982.29 1427
7983.13 1400
7983.97 1392
7984.81 1379
7985.66 1389
7986.50 1358
7987.34 1369
7988.18 1337
7989.03 1287
7989.87 1328
7990.71 1327
7991.56 1303
7992.40 1298
7993.24 1260
7994.08 1251
7994.93 1252
7995.77 1249
7996.61 1228
7997.46 1222
7998.30 1210
7999.14 1213
7999.99 1203
8000.83 1165
8001.68 1209
8002.52 1195
8003.36 1145
8004.21 1167
8005.05 1173
8005.89 1160
8006.74 1136
8007.58 1207
8008.43 1188
8009.27 1159
8010.11 1102
8010.96 1124
8011.80 1100
8012.65 1073
8013.49 1129
8014.33 1108
8015.18 1133
8016.02 1127
8016.87 1141
8017.71 1069
8018.56 1076
8019.40 1090
8020.24 1095
8021.09 1080
8021.93 1103
8022.78 1121
8023.62 1137
8024.47 1072
8025.31 1100
8026.16 1088
8027.00 1083
8027.85 1115
8028.69 1084
8029.54 1127
8030.38 1119
8031.23 1103
8032.07 1105
8032.92 1091
8033.76 1040
8034.61 1097
8035.45 1079
8036.30 1070
8037.14 1068
8037.99 1073
8038.83 1062
8039.68 1088
8040.53 1090
8041.37 1090
8042.22 1103
8043.06 1077
8043.91 1087
8044.75 1088
8045.60 1102
8046.45 1043
8047.29 1065
8048.14 1062
8048.98 1088
8049.83 1073
8050.68 1087
8051.52 1097
8052.37 1078
8053.21 1065
8054.06 1032
8054.91 1066
8055.75 1057
8056.60 1047
8057.45 1011
8058.29 1046
8059.14 1031
8059.99 1016
8060.83 1041
8061.68 1052
8062.53 1024
8063.37 1025
8064.22 1018
8065.07 1025
8065.91 1008
8066.76 1014
8067.61 1005
8068.45 1013
8069.30 1024
8070.15 1024
8071.00 1028
8071.84 1000
8072.69 999
8073.54 1012
8074.39 1016
8075.23 1011
8076.08 1042
8076.93 1023
8077.78 1005
8078.62 1001
8079.47 1037
8080.32 1034
8081.17 1032
8082.01 1044
8082.86 1036
8083.71 1023
8084.56 1013
8085.41 1020
8086.25 1007
8087.10 1033
8087.95 968
8088.80 995
8089.65 959
8090.49 975
8091.34 996
8092.19 1012
8093.04 995
8093.89 996
8094.74 967
8095.58 977
8096.43 1006
8097.28 1035
8098.13 1041
8098.98 1007
8099.83 970
8100.68 1004
8101.52 1011
8102.37 981
8103.22 998
8104.07 993
8104.92 1037
8105.77 1020
8106.62 1029
8107.47 1024
8108.32 1059
8109.17 1002
8110.01 964
8110.86 1011
8111.71 980
8112.56 1028
8113.41 1008
8114.26 1000
8115.11 983
8115.96 1024
8116.81 1037
8117.66 1038
8118.51 1026
8119.36 1015
8120.21 1013
8121.06 1048
8121.91 1034
8122.76 1013
8123.61 1053
8124.46 1075
8125.31 1056
8126.16 1065
8127.01 1094
8127.86 1048
8128.71 1056
8129.56 1077
8130.41 1061
8131.26 1062
8132.11 1108
8132.96 1054
8133.81 1082
8134.66 1080
8135.51 1068
8136.36 1112
8137.21 1146
8138.06 1112
8138.92 1116
8139.77 1094
8140.62 1085
8141.47 1101
8142.32 1087
8143.17 1104
8144.02 1067
8144.87 1117
8145.72 1093
8146.57 1060
8147.42 1068
8148.28 1091
8149.13 1099
8149.98 1096
8150.83 1098
8151.68 1073
8152.53 1077
8153.38 1095
8154.24 1129
8155.09 1083
8155.94 1107
8156.79 1109
8157.64 1137
8158.49 1110
8159.35 1141
8160.20 1132
8161.05 1129
8161.90 1103
8162.75 1073
8163.61 1112
8164.46 1022
8165.31 1060
8166.16 1051
8167.01 1058
8167.87 1055
8168.72 1041
8169.57 1009
8170.42 1063
8171.28 1033
8172.13 1026
8172.98 1032
8173.83 1043
8174.69 1021
8175.54 996
8176.39 1016
8177.24 1014
8178.10 1001
8178.95 975
8179.80 1015
8180.66 1030
8181.51 1025
8182.36 998
8183.22 1010
8184.07 989
8184.92 991
8185.77 981
8186.63 971
8187.48 957
8188.33 978
8189.19 994
8190.04 982
8190.89 1020
8191.75 977
8192.60 962
8193.46 961
8194.31 1023
8195.16 1004
8196.02 999
8196.87 999
8197.72 1042
8198.58 1026
8199.43 981
8200.29 995
8201.14 1031
8201.99 1002
8202.85 951
8203.70 986
8204.56 980
8205.41 983
8206.26 971
8207.12 991
8207.97 965
8208.83 1010
8209.68 950
8210.54 992
8211.39 989
8212.25 988
8213.10 1005
8213.95 1010
8214.81 997
8215.66 1007
8216.52 1005
8217.37 1010
8218.23 1035
8219.08 1022
8219.94 1009
8220.79 1018
8221.65 1053
8222.50 1020
8223.36 1032
8224.21 1012
8225.07 1004
8225.92 1020
8226.78 984
8227.64 1029
8228.49 1031
8229.35 1027
8230.20 1005
8231.06 1031
8231.91 1012
8232.77 973
8233.62 983
8234.48 1038
8235.34 968
8236.19 981
8237.05 998
8237.90 1000
8238.76 975
8239.62 964
8240.47 992
8241.33 1010
8242.18 980
8243.04 996
8243.90 1015
8244.75 964
8245.61 992
8246.46 980
8247.32 1014
8248.18 1024
8249.03 1011
8249.89 983
8250.75 1004
8251.60 991
8252.46 1021
8253.32 1029
8254.17 1004
8255.03 994
8255.89 1026
8256.74 1019
8257.60 1022
8258.46 1033
8259.32 1054
8260.17 1039
8261.03 1033
8261.89 1029
8262.74 1039
8263.60 996
8264.46 1002
8265.32 1047
8266.17 1080
8267.03 1051
8267.89 1065
8268.75 1074
8269.60 1080
8270.46 1103
8271.32 1114
8272.18 1131
8273.03 1150
8273.89 1101
8274.75 1141
8275.61 1146
8276.47 1173
8277.32 1145
8278.18 1192
8279.04 1212
8279.90 1225
8280.76 1245
8281.61 1268
8282.47 1346
8283.33 1316
8284.19 1321
8285.05 1309
8285.91 1301
8286.76 1296
8287.62 1265
8288.48 1255
8289.34 1285
8290.20 1215
8291.06 1229
8291.92 1242
8292.77 1267
8293.63 1250
8294.49 1307
8295.35 1346
8296.21 1324
8297.07 1301
8297.93 1284
8298.79 1311
8299.65 1288
8300.51 1244
8301.36 1260
8302.22 1272
8303.08 1222
8303.94 1232
8304.80 1208
8305.66 1157
8306.52 1135
8307.38 1160
8308.24 1130
8309.10 1136
8309.96 1111
8310.82 1109
8311.68 1097
8312.54 1085
8313.40 1111
8314.26 1126
8315.12 1064
8315.98 1086
8316.84 1071
8317.70 1075
8318.56 1060
8319.42 1078
8320.28 1058
8321.14 1057
8322.00 1029
8322.86 1009
8323.72 1005
8324.58 1017
8325.44 1030
8326.30 1008
8327.16 1050
8328.02 1000
8328.88 992
8329.74 1001
8330.60 995
8331.46 1025
8332.33 1029
8333.19 982
8334.05 1050
8334.91 1007
8335.77 1021
8336.63 1010
8337.49 1021
8338.35 990
8339.21 1009
8340.07 989
8340.94 1008
8341.80 986
8342.66 1002
8343.52 1000
8344.38 984
8345.24 993
8346.10 979
8346.97 1007
8347.83 1014
8348.69 1024
8349.55 1041
8350.41 1020
8351.27 990
8352.14 1002
8353.00 1025
8353.86 1028
8354.72 1030
8355.58 1006
8356.45 998
8357.31 1001
8358.17 1031
8359.03 1001
8359.89 1032
8360.76 990
8361.62 1041
8362.48 1052
8363.34 992
8364.21 1027
8365.07 1027
8365.93 1007
8366.79 1028
8367.66 1031
8368.52 1015
8369.38 1022
8370.24 1024
8371.11 1039
8371.97 999
8372.83 1004
8373.70 1018
8374.56 1048
8375.42 1005
8376.29 993
8377.15 1010
8378.01 984
8378.87 1043
8379.74 1033
8380.60 1005
8381.46 985
8382.33 992
8383.19 1009
8384.06 993
8384.92 1033
8385.78 992
8386.65 1007
8387.51 1033
8388.37 1049
8389.24 968
8390.10 999
8390.96 1033
8391.83 1043
8392.69 950
8393.56 998
8394.42 1001
8395.28 1027
8396.15 1018
8397.01 1038
8397.88 1016
8398.74 1005
8399.61 1009
8400.47 1011
8401.33 995
8402.20 972
8403.06 1046
8403.93 1040
8404.79 1050
8405.66 1028
8406.52 1057
8407.39 1062
8408.25 1079
8409.12 1033
8409.98 1061
8410.85 1058
8411.71 1043
8412.57 1046
8413.44 1097
8414.30 1043
8415.17 1047
8416.04 1058
8416.90 1059
8417.77 1041
8418.63 1050
8419.50 1040
8420.36 1072
8421.23 1079
8422.09 1056
8422.96 1102
8423.82 1132
8424.69 1082
8425.55 1071
8426.42 1154
8427.29 1136
8428.15 1138
8429.02 1158
8429.88 1171
8430.75 1164
8431.61 1169
8432.48 1157
8433.35 1181
8434.21 1168
8435.08 1140
8435.95 1178
8436.81 1199
8437.68 1172
8438.54 1207
8439.41 1254
8440.28 1245
8441.14 1247
8442.01 1269
8442.88 1312
8443.74 1311
8444.61 1328
8445.48 1344
8446.34 1339
8447.21 1369
8448.08 1355
8448.94 1395
8449.81 1395
8450.68 1396
8451.54 1363
8452.41 1436
8453.28 1420
8454.14 1412
8455.01 1403
8455.88 1427
8456.75 1478
8457.61 1462
8458.48 1468
8459.35 1467
8460.22 1486
8461.08 1491
8461.95 1500
8462.82 1471
8463.69 1429
8464.55 1388
8465.42 1397
8466.29 1429
8467.16 1389
8468.02 1335
8468.89 1365
8469.76 1410
8470.63 1382
8471.50 1339
8472.36 1365
8473.23 1339
8474.10 1341
8474.97 1319
8475.84 1300
8476.70 1299
8477.57 1295
8478.44 1349
8479.31 1340
8480.18 1324
8481.05 1334
8481.91 1356
8482.78 1374
8483.65 1381
8484.52 1353
8485.39 1382
8486.26 1377
8487.13 1376
8488.00 1327
8488.86 1332
8489.73 1345
8490.60 1298
8491.47 1308
8492.34 1293
8493.21 1279
8494.08 1288
8494.95 1298
8495.82 1292
8496.69 1284
8497.56 1291
8498.43 1309
8499.29 1295
8500.16 1286
8501.03 1317
8501.90 1294
8502.77 1312
8503.64 1258
8504.51 1288
8505.38 1277
8506.25 1283
8507.12 1300
8507.99 1319
8508.86 1299
8509.73 1304
8510.60 1312
8511.47 1324
8512.34 1277
8513.21 1308
8514.08 1307
8514.95 1322
8515.82 1377
8516.69 1373
8517.56 1368
8518.43 1377
8519.30 1412
8520.17 1399
8521.04 1364
8521.91 1385
8522.79 1440
8523.66 1409
8524.53 1486
8525.40 1526
8526.27 1599
8527.14 1578
8528.01 1544
8528.88 1574
8529.75 1573
8530.62 1545
8531.49 1581
8532.36 1556
8533.24 1537
8534.11 1510
8534.98 1490
8535.85 1505
8536.72 1449
8537.59 1440
8538.46 1473
8539.34 1435
8540.21 1432
8541.08 1393
8541.95 1410
8542.82 1369
8543.69 1420
8544.56 1413
8545.44 1385
8546.31 1383
8547.18 1431
8548.05 1424
8548.92 1405
8549.80 1432
8550.67 1441
8551.54 1462
8552.41 1455
8553.28 1502
8554.16 1527
8555.03 1505
8555.90 1552
8556.77 1571
8557.65 1558
8558.52 1585
8559.39 1576
8560.26 1584
8561.14 1547
8562.01 1528
8562.88 1510
8563.75 1524
8564.63 1496
8565.50 1456
8566.37 1498
8567.24 1493
8568.12 1468
8568.99 1462
8569.86 1475
8570.74 1492
8571.61 1457
8572.48 1462
8573.36 1461
8574.23 1508
8575.10 1469
8575.98 1449
8576.85 1505
8577.72 1521
8578.60 1507
8579.47 1526
8580.34 1555
8581.22 1555
8582.09 1540
8582.96 1546
8583.84 1571
8584.71 1603
8585.59 1603
8586.46 1593
8587.33 1617
8588.21 1630
8589.08 1664
8589.96 1670
8590.83 1642
8591.70 1658
8592.58 1661
8593.45 1717
8594.33 1693
8595.20 1710
8596.07 1728
8596.95 1743
8597.82 1734
8598.70 1792
8599.57 1778
8600.45 1823
8601.32 1847
8602.20 1842
8603.07 1887
8603.95 1904
8604.82 1863
8605.70 1916
8606.57 1927
8607.45 1939
8608.32 1950
8609.20 1937
8610.07 1933
8610.95 1955
8611.82 2020
8612.70 2076
8613.57 2091
8614.45 2102
8615.32 2112
8616.20 2139
8617.07 2158
8617.95 2177
8618.82 2180
8619.70 2238
8620.57 2326
8621.45 2398
8622.33 2381
8623.20 2363
8624.08 2395
8624.95 2458
8625.83 2453
8626.70 2519
8627.58 2515
8628.46 2529
8629.33 2545
8630.21 2555
8631.08 2589
8631.96 2582
8632.84 2650
8633.71 2692
8634.59 2732
8635.47 2738
8636.34 2748
8637.22 2745
8638.10 2821
8638.97 2847
8639.85 2836
8640.73 2895
8641.60 2911
8642.48 2984
8643.36 3017
8644.23 3023
8645.11 3067
8645.99 3195
8646.86 3210
8647.74 3264
8648.62 3307
8649.49 3335
8650.37 3353
8651.25 3405
8652.13 3447
8653.00 3487
8653.88 3500
8654.76 3516
8655.63 3651
8656.51 3672
8657.39 3771
8658.27 3831
8659.14 3937
8660.02 4133
8660.90 4329
8661.78 4502
8662.66 4620
8663.53 4861
8664.41 5034
8665.29 5236
8666.17 5408
8667.04 5540
8667.92 5562
8668.80 5588
8669.68 5563
8670.56 5551
8671.43 5545
8672.31 5471
8673.19 5412
8674.07 5381
8674.95 5336
8675.83 5266
8676.70 5165
8677.58 4993
8678.46 4923
8679.34 4794
8680.22 4743
8681.10 4572
8681.98 4418
8682.86 4353
8683.73 4241
8684.61 4114
8685.49 4068
8686.37 4109
8687.25 4026
8688.13 4137
8689.01 4231
8689.89 4316
8690.77 4418
8691.65 4501
8692.52 4638
8693.40 4688
8694.28 4801
8695.16 4901
8696.04 4932
8696.92 4876
8697.80 4847
8698.68 4797
8699.56 4719
8700.44 4605
8701.32 4478
8702.20 4456
8703.08 4361
8703.96 4302
8704.84 4248
8705.72 4157
8706.60 4022
8707.48 3904
8708.36 3745
8709.24 3638
8710.12 3549
8711.00 3363
8711.88 3306
8712.76 3196
8713.64 3115
8714.52 3058
8715.40 2986
8716.28 2884
8717.16 2899
8718.04 2833
8718.92 2774
8719.80 2766
8720.68 2781
8721.56 2765
8722.45 2727
8723.33 2750
8724.21 2753
8725.09 2709
8725.97 2804
8726.85 2818
8727.73 2823
8728.61 2813
8729.49 2807
8730.37 2794
8731.26 2825
8732.14 2833
8733.02 2838
8733.90 2878
8734.78 2865
8735.66 2838
8736.54 2792
8737.42 2859
8738.31 2869
8739.19 2899
8740.07 2892
8740.95 2918
8741.83 2889
8742.71 2885
8743.60 2917
8744.48 2932
8745.36 2949
8746.24 2903
8747.12 2872
8748.01 2915
8748.89 2944
8749.77 2950
8750.65 3035
8751.53 3038
8752.42 3086
8753.30 3143
8754.18 3165
8755.06 3263
8755.95 3255
8756.83 3321
8757.71 3404
8758.59 3453
8759.48 3424
8760.36 3474
8761.24 3518
8762.13 3500
8763.01 3421
8763.89 3422
8764.77 3377
8765.66 3321
8766.54 3330
8767.42 3243
8768.31 3213
8769.19 3206
8770.07 3252
8770.96 3178
8771.84 3170
8772.72 3136
8773.61 3104
8774.49 3080
8775.37 3046
8776.26 3019
8777.14 3052
8778.02 2997
8778.91 3023
8779.79 2987
8780.67 2853
8781.56 2920
8782.44 2941
8783.32 2880
8784.21 2931
8785.09 2904
8785.98 2917
8786.86 3021
8787.74 2981
8788.63 2982
8789.51 3007
8790.40 3020
8791.28 3020
8792.17 2956
8793.05 2887
8793.93 2911
8794.82 2884
8795.70 2810
8796.59 2727
8797.47 2672
8798.36 2679
8799.24 2592
8800.13 2564
8801.01 2505
8801.90 2484
8802.78 2455
8803.67 2482
8804.55 2424
8805.43 2392
8806.32 2355
8807.20 2378
8808.09 2366
8808.98 2383
8809.86 2367
8810.75 2387
8811.63 2352
8812.52 2366
8813.40 2396
8814.29 2398
8815.17 2417
8816.06 2420
8816.94 2456
8817.83 2430
8818.71 2455
8819.60 2439
8820.49 2383
8821.37 2395
8822.26 2446
8823.14 2435
8824.03 2417
8824.91 2331
8825.80 2274
8826.69 2197
8827.57 2217
8828.46 2148
8829.35 2194
8830.23 2166
8831.12 2131
8832.00 2070
8832.89 2019
8833.78 2016
8834.66 1983
8835.55 1959
8836.44 1962
8837.32 1943
8838.21 1987
8839.10 1884
8839.98 1889
8840.87 1860
8841.76 1922
8842.64 1879
8843.53 1836
8844.42 1824
8845.30 1869
8846.19 1833
8847.08 1787
8847.96 1788
8848.85 1720
8849.74 1767
8850.63 1756
8851.51 1765
8852.40 1710
8853.29 1715
8854.18 1697
8855.06 1682
8855.95 1648
8856.84 1641
8857.73 1629
8858.61 1625
8859.50 1622
8860.39 1595
8861.28 1588
8862.16 1603
8863.05 1576
8863.94 1564
8864.83 1544
8865.72 1528
8866.60 1554
8867.49 1551
8868.38 1543
8869.27 1557
8870.16 1519
8871.04 1457
8871.93 1482
8872.82 1426
8873.71 1476
8874.60 1428
8875.49 1368
8876.37 1451
8877.26 1473
8878.15 1434
8879.04 1443
8879.93 1429
8880.82 1369
8881.71 1353
8882.60 1338
8883.48 1390
8884.37 1339
8885.26 1346
8886.15 1317
8887.04 1329
8887.93 1344
8888.82 1386
8889.71 1360
8890.60 1280
8891.49 1312
8892.38 1279
8893.26 1279
8894.15 1247
8895.04 1226
8895.93 1284
8896.82 1257
8897.71 1219
8898.60 1228
8899.49 1229
8900.38 1216
8901.27 1213
8902.16 1211
8903.05 1200
8903.94 1190
8904.83 1198
8905.72 1165
8906.61 1162
8907.50 1105
8908.39 1164
8909.28 1165
8910.17 1184
8911.06 1165
8911.95 1178
8912.84 1134
8913.73 1152
8914.62 1128
8915.51 1115
8916.40 1122
8917.29 1137
8918.18 1117
8919.08 1089
8919.97 1093
8920.86 1067
8921.75 1089
8922.64 1073
8923.53 1085
8924.42 1081
8925.31 1065
8926.20 1071
8927.09 1052
8927.98 1044
8928.88 1029
8929.77 1055
8930.66 1060
8931.55 1058
8932.44 1019
8933.33 1038
8934.22 1016
8935.11 1013
8936.01 1015
8936.90 1022
8937.79 1002
8938.68 1032
8939.57 1020
8940.46 991
8941.36 984
8942.25 1004
8943.14 977
8944.03 990
8944.92 960
8945.81 952
8946.71 981
8947.60 983
8948.49 984
8949.38 957
8950.28 980
8951.17 972
8952.06 965
8952.95 947
8953.84 996
8954.74 954
8955.63 915
8956.52 969
8957.41 953
8958.31 980
8959.20 951
8960.09 952
8960.99 921
8961.88 965
8962.77 968
8963.66 933
8964.56 901
8965.45 928
8966.34 930
8967.24 962
8968.13 946
8969.02 937
8969.92 945
8970.81 915
8971.70 923
8972.60 949
8973.49 895
8974.38 919
8975.28 925
8976.17 913
8977.06 905
8977.96 899
8978.85 914
8979.74 935
8980.64 904
8981.53 878
8982.42 878
8983.32 924
8984.21 949
8985.11 889
8986.00 913
8986.89 901
8987.79 897
8988.68 894
8989.58 852
8990.47 871
8991.36 913
8992.26 917
8993.15 942
8994.05 948
8994.94 887
8995.84 886
8996.73 880
8997.63 923
8998.52 882
8999.42 857
9000.31 883
9001.20 917
9002.10 900
9002.99 867
9003.89 847
9004.78 879
9005.68 883
9006.57 881
9007.47 856
9008.36 855
9009.26 866
9010.15 877
9011.05 876
9011.94 844
9012.84 845
9013.74 871
9014.63 866
9015.53 859
9016.42 842
9017.32 839
9018.21 870
9019.11 860
9020.00 853
9020.90 850
9021.80 844
9022.69 871
9023.59 864
9024.48 857
9025.38 836
9026.28 828
9027.17 855
9028.07 856
9028.96 828
9029.86 820
9030.76 879
9031.65 842
9032.55 844
9033.44 844
9034.34 838
9035.24 837
9036.13 886
9037.03 845
9037.93 844
9038.82 830
9039.72 850
9040.62 840
9041.51 848
9042.41 828
9043.31 842
9044.20 882
9045.10 848
9046.00 830
9046.90 865
9047.79 851
9048.69 822
9049.59 853
9050.48 845
9051.38 886
9052.28 877
9053.18 883
9054.07 874
9054.97 869
9055.87 836
9056.77 851
9057.66 890
9058.56 879
9059.46 862
9060.36 852
9061.25 847
9062.15 846
9063.05 873
9063.95 881
9064.84 892
9065.74 897
9066.64 876
9067.54 873
9068.44 867
9069.34 858
9070.23 845
9071.13 880
9072.03 866
9072.93 871
9073.83 886
9074.72 902
9075.62 854
9076.52 876
9077.42 857
9078.32 888
9079.22 859
9080.12 909
9081.01 863
9081.91 862
9082.81 854
9083.71 891
9084.61 905
9085.51 865
9086.41 849
9087.31 863
9088.21 878
9089.10 854
9090.00 860
9090.90 885
9091.80 882
9092.70 897
9093.60 907
9094.50 915
9095.40 899
9096.30 894
9097.20 875
9098.10 877
9099.00 881
9099.90 863
9100.80 905
9101.70 914
9102.60 885
9103.50 895
9104.40 860
9105.30 908
9106.20 920
9107.10 870
9108.00 856
9108.90 850
9109.80 869
9110.70 850
9111.60 856
9112.50 848
9113.40 824
9114.30 894
9115.20 887
9116.10 871
9117.00 852
9117.90 846
9118.80 824
9119.70 848
9120.60 837
9121.50 839
9122.40 872
9123.30 821
9124.20 841
9125.11 839
9126.01 847
9126.91 808
9127.81 832
9128.71 825
9129.61 811
9130.51 819
9131.41 847
9132.31 839
9133.22 809
9134.12 858
9135.02 822
9135.92 827
9136.82 853
9137.72 827
9138.62 809
9139.53 821
9140.43 837
9141.33 869
9142.23 839
9143.13 837
9144.03 841
9144.94 821
9145.84 812
9146.74 805
9147.64 843
9148.54 842
9149.45 857
9150.35 813
9151.25 776
9152.15 831
9153.06 820
9153.96 823
9154.86 834
9155.76 807
9156.66 812
9157.57 829
9158.47 848
9159.37 838
9160.27 784
9161.18 809
9162.08 810
9162.98 820
9163.89 768
9164.79 792
9165.69 827
9166.59 833
9167.50 825
9168.40 860
9169.30 809
9170.21 822
9171.11 839
9172.01 820
9172.92 831
9173.82 800
9174.72 825
9175.63 835
9176.53 852
9177.43 827
9178.34 830
9179.24 850
9180.14 850
9181.05 854
9181.95 880
9182.85 802
9183.76 807
9184.66 844
9185.57 831
9186.47 806
9187.37 800
9188.28 830
9189.18 840
9190.09 813
9190.99 802
9191.89 800
9192.80 842
9193.70 853
9194.61 841
9195.51 838
9196.42 816
9197.32 833
9198.23 858
9199.13 833
9200.03 845
9200.94 833
9201.84 849
9202.75 831
9203.65 829
9204.56 823
9205.46 835
9206.37 867
9207.27 842
9208.18 827
9209.08 840
9209.99 831
9210.89 811
9211.80 795
9212.70 796
9213.61 829
9214.51 775
9215.42 788
9216.32 820
9217.23 846
9218.14 804
9219.04 810
9219.95 816
9220.85 798
9221.76 809
9222.66 857
9223.57 838
9224.47 776
9225.38 792
9226.29 849
9227.19 831
9228.10 833
9229.00 837
9229.91 815
9230.82 799
9231.72 773
9232.63 784
9233.54 793
9234.44 807
9235.35 805
9236.25 834
9237.16 838
9238.07 785
9238.97 791
9239.88 812
9240.79 800
9241.69 764
9242.60 791
9243.51 812
9244.41 798
9245.32 785
9246.23 773
9247.13 774
9248.04 764
9248.95 793
9249.85 806
9250.76 792
9251.67 774
9252.58 785
9253.48 830
9254.39 818
9255.30 810
9256.21 801
9257.11 795
9258.02 768
9258.93 761
9259.84 793
9260.74 789
9261.65 808
9262.56 777
9263.47 803
9264.37 761
9265.28 808
9266.19 790
9267.10 770
9268.00 761
9268.91 779
9269.82 804
9270.73 795
9271.64 792
9272.55 809
9273.45 803
9274.36 807
9275.27 797
9276.18 786
9277.09 806
9277.99 781
9278.90 795
9279.81 789
9280.72 797
9281.63 797
9282.54 792
9283.45 821
9284.35 794
9285.26 796
9286.17 806
9287.08 799
9287.99 813
9288.90 786
9289.81 812
9290.72 808
9291.63 812
9292.54 793
9293.44 800
9294.35 798
9295.26 770
9296.17 796
9297.08 833
9297.99 837
9298.90 833
9299.81 835
9300.72 817
9301.63 791
9302.54 787
9303.45 811
9304.36 828
9305.27 824
9306.18 818
9307.09 829
9308.00 821
9308.91 817
9309.82 794
9310.73 834
9311.64 842
9312.55 817
9313.46 845
9314.37 831
9315.28 797
9316.19 794
9317.10 815
9318.01 849
9318.92 793
9319.83 818
9320.74 794
9321.65 811
9322.56 802
9323.47 808
9324.38 803
9325.29 820
9326.20 786
9327.12 760
9328.03 819
9328.94 796
9329.85 790
9330.76 799
9331.67 814
9332.58 785
9333.49 786
9334.40 852
9335.31 823
9336.23 775
9337.14 807
9338.05 819
9338.96 809
9339.87 832
9340.78 847
9341.69 832
9342.61 821
9343.52 805
9344.43 792
9345.34 804
9346.25 798
9347.16 827
9348.08 823
9348.99 822
9349.90 808
9350.81 828
9351.72 799
9352.64 819
9353.55 824
9354.46 839
9355.37 823
9356.28 811
9357.20 792
9358.11 789
9359.02 795
9359.93 806
9360.85 832
9361.76 779
9362.67 811
9363.58 794
9364.50 810
9365.41 796
9366.32 813
9367.24 788
9368.15 785
9369.06 755
9369.97 779
9370.89 772
9371.80 795
9372.71 810
9373.63 791
9374.54 814
9375.45 791
9376.37 786
9377.28 780
9378.19 812
9379.11 787
9380.02 815
9380.93 808
9381.85 777
9382.76 801
9383.67 776
9384.59 811
9385.50 768
9386.41 800
9387.33 794
9388.24 817
9389.16 820
9390.07 816
9390.98 810
9391.90 810
9392.81 843
9393.73 825
9394.64 852
9395.55 851
9396.47 842
9397.38 820
9398.30 826
9399.21 822
9400.12 815
9401.04 833
9401.95 833
9402.87 819
9403.78 832
9404.70 810
9405.61 814
9406.53 819
9407.44 819
9408.36 792
9409.27 780
9410.19 795
9411.10 800
9412.02 783
9412.93 797
9413.85 797
9414.76 770
9415.68 805
9416.59 766
9417.51 759
9418.42 770
9419.34 791
9420.25 819
9421.17 827
9422.08 800
9423.00 818
9423.91 788
9424.83 796
9425.75 805
9426.66 790
9427.58 817
9428.49 798
9429.41 794
9430.32 779
9431.24 793
9432.16 824
9433.07 848
9433.99 805
9434.90 804
9435.82 794
9436.74 798
9437.65 797
9438.57 782
9439.49 786
9440.40 800
9441.32 827
9442.23 824
9443.15 845
9444.07 777
9444.98 828
9445.90 851
9446.82 854
9447.73 833
9448.65 826
9449.57 843
9450.48 838
9451.40 818
9452.32 829
9453.23 824
9454.15 817
9455.07 824
9455.99 834
9456.90 822
9457.82 850
9458.74 865
9459.65 869
9460.57 830
9461.49 831
9462.41 850
9463.32 854
9464.24 861
9465.16 809
9466.08 844
9466.99 841
9467.91 882
9468.83 843
9469.75 850
9470.67 852
9471.58 884
9472.50 890
9473.42 841
9474.34 871
9475.26 853
9476.17 906
9477.09 908
9478.01 917
9478.93 875
9479.85 903
9480.76 886
9481.68 898
9482.60 894
9483.52 912
9484.44 894
9485.36 920
9486.28 910
9487.19 930
9488.11 944
9489.03 952
9489.95 949
9490.87 911
9491.79 932
9492.71 943
9493.63 915
9494.54 924
9495.46 946
9496.38 957
9497.30 955
9498.22 962
9499.14 953
9500.06 941
9500.98 927
9501.90 947
9502.82 938
9503.74 994
9504.66 952
9505.58 965
9506.49 970
9507.41 995
9508.33 1019
9509.25 1036
9510.17 1014
9511.09 1022
9512.01 998
9512.93 1007
9513.85 1029
9514.77 1003
9515.69 1030
9516.61 1018
9517.53 1038
9518.45 1035
9519.37 1056
9520.29 1065
9521.21 1055
9522.13 1024
9523.05 1038
9523.97 1061
9524.90 1093
9525.82 1069
9526.74 1076
9527.66 1082
9528.58 1105
9529.50 1139
9530.42 1112
9531.34 1109
9532.26 1093
9533.18 1100
9534.10 1120
9535.02 1142
9535.94 1098
9536.86 1138
9537.79 1113
9538.71 1125
9539.63 1142
9540.55 1177
9541.47 1141
9542.39 1167
9543.31 1167
9544.23 1188
9545.16 1184
9546.08 1181
9547.00 1187
9547.92 1170
9548.84 1225
9549.76 1222
9550.69 1236
9551.61 1212
9552.53 1233
9553.45 1251
9554.37 1252
9555.29 1289
9556.22 1284
9557.14 1257
9558.06 1263
9558.98 1300
9559.90 1261
9560.83 1274
9561.75 1288
9562.67 1284
9563.59 1320
9564.52 1392
9565.44 1363
9566.36 1371
9567.28 1321
9568.21 1381
9569.13 1369
9570.05 1406
9570.97 1415
9571.90 1373
9572.82 1422
9573.74 1439
9574.66 1436
9575.59 1449
9576.51 1438
9577.43 1482
9578.36 1503
9579.28 1466
9580.20 1460
9581.13 1470
9582.05 1514
9582.97 1508
9583.90 1517
9584.82 1536
9585.74 1544
9586.67 1557
9587.59 1559
9588.51 1585
9589.44 1600
9590.36 1655
9591.28 1578
9592.21 1670
9593.13 1641
9594.05 1615
9594.98 1637
9595.90 1674
9596.83 1688
9597.75 1650
9598.67 1708
9599.60 1715
9600.52 1748
9601.45 1730
9602.37 1773
9603.30 1780
9604.22 1789
9605.14 1758
9606.07 1795
9606.99 1815
9607.92 1850
9608.84 1873
9609.77 1902
9610.69 1849
9611.62 1821
9612.54 1917
9613.46 1914
9614.39 1857
9615.31 1939
9616.24 1923
9617.16 1916
9618.09 1932
9619.01 1922
9619.94 1988
9620.86 1975
9621.79 1968
9622.71 1990
9623.64 2009
9624.56 1992
9625.49 2031
9626.42 2047
9627.34 2062
9628.27 2084
9629.19 2082
9630.12 2101
9631.04 2121
9631.97 2104
9632.89 2142
9633.82 2182
9634.75 2179
9635.67 2153
9636.60 2202
9637.52 2246
9638.45 2255
9639.37 2283
9640.30 2317
9641.23 2299
9642.15 2332
9643.08 2429
9644.00 2416
9644.93 2442
9645.86 2491
9646.78 2494
9647.71 2516
9648.64 2536
9649.56 2523
9650.49 2552
9651.42 2565
9652.34 2552
9653.27 2536
9654.20 2515
9655.12 2540
9656.05 2535
9656.98 2448
9657.90 2525
9658.83 2479
9659.76 2495
9660.68 2519
9661.61 2542
9662.54 2501
9663.47 2465
9664.39 2439
9665.32 2480
9666.25 2529
9667.17 2577
9668.10 2561
9669.03 2598
9669.96 2623
9670.88 2568
9671.81 2553
9672.74 2570
9673.67 2603
9674.59 2676
9675.52 2705
9676.45 2666
9677.38 2664
9678.31 2629
9679.23 2725
9680.16 2706
9681.09 2697
9682.02 2659
9682.94 2682
9683.87 2711
9684.80 2691
9685.73 2695
9686.66 2666
9687.59 2713
9688.51 2704
9689.44 2758
9690.37 2735
9691.30 2754
9692.23 2706
9693.16 2759
9694.08 2754
9695.01 2781
9695.94 2757
9696.87 2798
9697.80 2765
9698.73 2751
9699.66 2747
9700.59 2744
9701.52 2792
9702.44 2801
9703.37 2760
9704.30 2767
9705.23 2780
9706.16 2806
9707.09 2877
9708.02 2845
9708.95 2895
9709.88 2928
9710.81 2950
9711.74 2959
9712.67 3060
9713.60 3095
9714.53 3115
9715.45 3110
9716.38 3151
9717.31 3201
9718.24 3168
9719.17 3186
9720.10 3182
9721.03 3110
9721.96 3072
9722.89 3023
9723.82 3032
9724.75 2929
9725.68 2821
9726.61 2810
9727.54 2750
9728.47 2690
9729.40 2647
9730.33 2632
9731.26 2585
9732.20 2543
9733.13 2517
9734.06 2471
9734.99 2423
9735.92 2396
9736.85 2425
9737.78 2392
9738.71 2384
9739.64 2354
9740.57 2327
9741.50 2280
9742.43 2273
9743.36 2275
9744.29 2204
9745.23 2184
9746.16 2142
9747.09 2123
9748.02 2093
9748.95 2075
9749.88 2053
9750.81 2097
9751.74 2013
9752.68 2029
9753.61 2011
9754.54 2024
9755.47 1967
9756.40 1962
9757.33 1972
9758.27 1969
9759.20 1951
9760.13 1945
9761.06 1927
9761.99 1898
9762.92 1870
9763.86 1873
9764.79 1869
9765.72 1905
9766.65 1845
9767.58 1831
9768.52 1892
9769.45 1847
9770.38 1851
9771.31 1904
9772.25 1871
9773.18 1869
9774.11 1872
9775.04 1845
9775.98 1847
9776.91 1852
9777.84 1840
9778.77 1794
9779.71 1830
9780.64 1885
9781.57 1856
9782.50 1856
9783.44 1851
9784.37 1867
9785.30 1862
9786.24 1867
9787.17 1838
9788.10 1837
9789.03 1849
9789.97 1809
9790.90 1821
9791.83 1837
9792.77 1852
9793.70 1827
9794.63 1782
9795.57 1831
9796.50 1843
9797.43 1823
9798.37 1861
9799.30 1823
9800.24 1827
9801.17 1843
9802.10 1885
9803.04 1822
9803.97 1783
9804.90 1788
9805.84 1804
9806.77 1771
9807.71 1717
9808.64 1710
9809.57 1702
9810.51 1683
9811.44 1645
9812.38 1650
9813.31 1629
9814.25 1660
9815.18 1649
9816.11 1587
9817.05 1541
9817.98 1562
9818.92 1599
9819.85 1581
9820.79 1549
9821.72 1507
9822.66 1531
9823.59 1528
9824.53 1499
9825.46 1455
9826.40 1457
9827.33 1486
9828.27 1502
9829.20 1470
9830.14 1492
9831.07 1430
9832.01 1503
9832.94 1483
9833.88 1414
9834.81 1400
9835.75 1396
9836.68 1471
9837.62 1427
9838.55 1448
9839.49 1403
9840.43 1410
9841.36 1364
9842.30 1411
9843.23 1376
9844.17 1370
9845.10 1430
9846.04 1420
9846.98 1422
9847.91 1386
9848.85 1376
9849.78 1366
9850.72 1360
9851.66 1343
9852.59 1344
9853.53 1334
9854.46 1377
9855.40 1386
9856.34 1380
9857.27 1352
9858.21 1372
9859.15 1355
9860.08 1345
9861.02 1370
9861.96 1356
9862.89 1349
9863.83 1334
9864.77 1347
9865.70 1333
9866.64 1337
9867.58 1338
9868.51 1339
9869.45 1300
9870.39 1289
9871.32 1316
9872.26 1324
9873.20 1281
9874.14 1305
9875.07 1354
9876.01 1292
9876.95 1291
9877.89 1292
9878.82 1337
9879.76 1285
9880.70 1281
9881.64 1339
9882.57 1336
9883.51 1320
9884.45 1287
9885.39 1279
9886.32 1289
9887.26 1324
9888.20 1269
9889.14 1263
9890.08 1279
9891.01 1271
9891.95 1298
9892.89 1262
9893.83 1260
9894.77 1265
9895.70 1314
9896.64 1300
9897.58 1271
9898.52 1243
9899.46 1270
9900.40 1283
9901.33 1275
9902.27 1236
9903.21 1232
9904.15 1256
9905.09 1253
9906.03 1267
9906.97 1243
9907.90 1237
9908.84 1231
9909.78 1268
9910.72 1278
9911.66 1261
9912.60 1264
9913.54 1312
9914.48 1275
9915.42 1289
9916.36 1272
9917.29 1298
9918.23 1298
9919.17 1310
9920.11 1297
9921.05 1332
9921.99 1343
9922.93 1388
9923.87 1406
9924.81 1400
9925.75 1407
9926.69 1434
9927.63 1416
9928.57 1424
9929.51 1465
9930.45 1485
9931.39 1515
9932.33 1484
9933.27 1444
9934.21 1432
9935.15 1381
9936.09 1409
9937.03 1399
9937.97 1356
9938.91 1351
9939.85 1321
9940.79 1303
9941.73 1301
9942.67 1268
9943.61 1286
9944.55 1238
9945.49 1271
9946.43 1292
9947.37 1278
9948.31 1263
9949.26 1297
9950.20 1291
9951.14 1284
9952.08 1309
9953.02 1296
9953.96 1310
9954.90 1309
9955.84 1289
9956.78 1318
9957.72 1262
9958.67 1267
9959.61 1301
9960.55 1251
9961.49 1244
9962.43 1217
9963.37 1187
9964.31 1209
9965.25 1184
9966.20 1153
9967.14 1164
9968.08 1168
9969.02 1137
9969.96 1185
9970.90 1106
9971.85 1112
9972.79 1116
9973.73 1165
9974.67 1107
9975.61 1108
9976.56 1109
9977.50 1117
9978.44 1102
9979.38 1098
9980.32 1124
9981.27 1108
9982.21 1152
9983.15 1118
9984.09 1153
9985.04 1128
9985.98 1150
9986.92 1127
9987.86 1111
9988.81 1120
9989.75 1141
9990.69 1110
9991.63 1118
9992.58 1147
9993.52 1097
9994.46 1120
9995.41 1092
9996.35 1088
9997.29 1095
9998.24 1116
9999.18 1140
10000.12 1145
10001.06 1094
10002.01 1095
10002.95 1086
10003.89 1094
10004.84 1094
10005.78 1057
10006.72 1053
10007.67 1059
10008.61 1066
10009.56 1069
10010.50 1065
10011.44 1049
10012.39 1078
10013.33 1058
10014.27 1065
10015.22 1044
10016.16 1060
10017.11 1071
10018.05 1046
10018.99 1031
10019.94 1022
10020.88 1017
10021.83 1016
10022.77 1056
10023.71 1029
10024.66 1028
10025.60 1010
10026.55 1026
10027.49 1010
10028.44 1022
10029.38 1031
10030.33 1016
10031.27 988
10032.22 1013
10033.16 985
10034.10 984
10035.05 968
10035.99 995
10036.94 1002
10037.88 968
10038.83 1005
10039.77 983
10040.72 978
10041.66 965
10042.61 971
10043.55 977
10044.50 973
10045.45 926
10046.39 927
10047.34 949
10048.28 959
10049.23 950
10050.17 925
10051.12 953
10052.06 948
10053.01 939
10053.95 939
10054.90 959
10055.85 941
10056.79 904
10057.74 909
10058.68 997
10059.63 947
10060.58 927
10061.52 888
10062.47 929
10063.41 931
10064.36 925
10065.31 921
10066.25 894
10067.20 897
10068.15 912
10069.09 914
10070.04 906
10070.99 888
10071.93 873
10072.88 894
10073.82 914
10074.77 926
10075.72 911
10076.66 901
10077.61 900
10078.56 885
10079.51 908
10080.45 941
10081.40 928
10082.35 905
10083.29 913
10084.24 887
10085.19 897
10086.13 897
10087.08 892
10088.03 871
10088.98 870
10089.92 874
10090.87 909
10091.82 921
10092.77 913
10093.71 906
10094.66 898
10095.61 893
10096.56 925
10097.50 894
10098.45 893
10099.40 913
10100.35 913
10101.30 891
10102.24 900
10103.19 910
10104.14 927
10105.09 896
10106.04 882
10106.98 910
10107.93 945
10108.88 901
10109.83 870
10110.78 906
10111.73 911
10112.67 899
10113.62 916
10114.57 894
10115.52 907
10116.47 916
10117.42 890
10118.37 897
10119.32 945
10120.26 893
10121.21 880
10122.16 887
10123.11 906
10124.06 882
10125.01 885
10125.96 897
10126.91 900
10127.86 888
10128.81 904
10129.75 945
10130.70 932
10131.65 901
10132.60 899
10133.55 916
10134.50 902
10135.45 923
10136.40 923
10137.35 909
10138.30 943
10139.25 946
10140.20 944
10141.15 915
10142.10 924
10143.05 943
10144.00 910
10144.95 903
10145.90 945
10146.85 957
10147.80 941
10148.75 934
10149.70 958
10150.65 968
10151.60 938
10152.55 944
10153.50 973
10154.45 968
10155.40 977
10156.35 966
10157.30 962
10158.25 985
10159.20 955
10160.15 988
10161.10 997
10162.06 1002
10163.01 964
10163.96 1003
10164.91 1000
10165.86 982
10166.81 1003
10167.76 992
10168.71 993
10169.66 1031
10170.61 1004
10171.57 1003
10172.52 1053
10173.47 1055
10174.42 1053
10175.37 1032
10176.32 1057
10177.27 1054
10178.23 1103
10179.18 1097
10180.13 1079
10181.08 1096
10182.03 1091
10182.98 1090
10183.94 1131
10184.89 1112
10185.84 1102
10186.79 1126
10187.74 1097
10188.70 1148
10189.65 1159
10190.60 1156
10191.55 1119
10192.50 1134
10193.46 1147
10194.41 1129
10195.36 1128
10196.31 1160
10197.27 1140
10198.22 1144
10199.17 1142
10200.12 1155
10201.08 1165
10202.03 1178
10202.98 1192
10203.93 1192
10204.89 1175
10205.84 1193
10206.79 1215
10207.75 1217
10208.70 1230
10209.65 1214
10210.60 1256
10211.56 1238
10212.51 1254
10213.46 1270
10214.42 1200
10215.37 1230
10216.32 1239
10217.28 1208
10218.23 1190
10219.18 1201
10220.14 1188
10221.09 1197
10222.04 1185
10223.00 1150
10223.95 1108
10224.91 1170
10225.86 1137
10226.81 1161
10227.77 1157
10228.72 1149
10229.67 1153
10230.63 1195
10231.58 1143
10232.54 1156
10233.49 1168
10234.44 1162
10235.40 1195
10236.35 1158
10237.31 1198
10238.26 1228
10239.22 1258
10240.17 1226
10241.12 1188
10242.08 1194
10243.03 1186
10243.99 1163
10244.94 1165
10245.90 1126
10246.85 1158
10247.81 1150
10248.76 1135
10249.72 1130
10250.67 1105
10251.63 1099
10252.58 1088
10253.54 1074
10254.49 1077
10255.45 1069
10256.40 1055
10257.36 1080
10258.31 1026
10259.27 990
10260.22 1038
10261.18 1048
10262.13 1018
10263.09 999
10264.05 990
10265.00 992
10265.96 1013
10266.91 995
10267.87 1001
10268.82 981
10269.78 992
10270.74 1009
10271.69 989
10272.65 966
10273.60 939
10274.56 963
10275.52 967
10276.47 972
10277.43 952
10278.38 952
10279.34 969
10280.30 914
10281.25 939
10282.21 956
10283.17 921
10284.12 923
10285.08 928
10286.04 938
10286.99 926
10287.95 926
10288.91 915
10289.86 929
10290.82 896
10291.78 908
10292.73 899
10293.69 936
10294.65 908
10295.60 918
10296.56 925
10297.52 893
10298.47 896
10299.43 883
10300.39 890
10301.35 894
10302.30 918
10303.26 930
10304.22 892
10305.18 896
10306.13 910
10307.09 901
10308.05 904
10309.01 901
10309.96 866
10310.92 889
10311.88 880
10312.84 893
10313.79 925
10314.75 917
10315.71 897
10316.67 925
10317.63 908
10318.58 875
10319.54 912
10320.50 924
10321.46 895
10322.42 902
10323.38 896
10324.33 907
10325.29 913
10326.25 903
10327.21 887
10328.17 926
10329.13 901
10330.09 913
10331.04 897
10332.00 887
10332.96 884
10333.92 893
10334.88 887
10335.84 901
10336.80 873
10337.76 883
10338.71 863
10339.67 870
10340.63 868
10341.59 856
10342.55 840
10343.51 831
10344.47 835
10345.43 852
10346.39 841
10347.35 828
10348.31 816
10349.27 832
10350.23 790
10351.19 789
10352.15 808
10353.11 773
10354.06 815
10355.02 818
10355.98 820
10356.94 797
10357.90 809
10358.86 806
10359.82 787
10360.78 800
10361.74 791
10362.70 767
10363.66 774
10364.62 777
10365.58 752
10366.55 769
10367.51 781
10368.47 764
10369.43 787
10370.39 785
10371.35 756
10372.31 755
10373.27 757
10374.23 732
10375.19 778
10376.15 787
10377.11 788
10378.07 789
10379.03 789
10379.99 767
10380.96 779
10381.92 790
10382.88 770
10383.84 768
10384.80 753
10385.76 736
10386.72 781
10387.68 775
10388.64 739
10389.61 774
10390.57 776
10391.53 769
10392.49 727
10393.45 756
10394.41 760
10395.38 743
10396.34 774
10397.30 724
10398.26 735
10399.22 768
10400.18 753
10401.15 710
10402.11 734
10403.07 744
10404.03 757
10404.99 726
10405.96 744
10406.92 748
10407.88 763
10408.84 729
10409.80 714
10410.77 737
10411.73 742
10412.69 743
10413.65 737
10414.62 718
10415.58 692
10416.54 730
10417.51 711
10418.47 720
10419.43 705
10420.39 732
10421.36 718
10422.32 745
10423.28 729
10424.24 735
10425.21 719
10426.17 743
10427.13 728
10428.10 708
10429.06 720
10430.02 695
10430.99 718
10431.95 704
10432.91 709
10433.88 723
10434.84 733
10435.80 722
10436.77 727
10437.73 720
10438.69 704
10439.66 721
10440.62 744
10441.59 730
10442.55 718
10443.51 708
10444.48 720
10445.44 723
10446.41 702
10447.37 708
10448.33 706
10449.30 706
10450.26 687
10451.23 680
10452.19 666
10453.15 694
10454.12 690
10455.08 718
10456.05 676
10457.01 704
10457.98 708
10458.94 708
10459.91 696
10460.87 685
10461.84 685
10462.80 717
10463.77 718
10464.73 697
10465.70 685
10466.66 694
10467.62 724
10468.59 736
10469.56 720
10470.52 703
10471.49 692
10472.45 704
10473.42 716
10474.38 717
10475.35 723
10476.31 717
10477.28 713
10478.24 724
10479.21 704
10480.17 742
10481.14 725
10482.10 733
10483.07 717
10484.04 724
10485.00 721
10485.97 709
10486.93 742
10487.90 722
10488.87 727
10489.83 712
10490.80 712
10491.76 678
10492.73 726
10493.70 699
10494.66 705
10495.63 671
10496.60 711
10497.56 703
10498.53 670
10499.49 696
10500.46 701
10501.43 682
10502.39 684
10503.36 692
10504.33 675
10505.29 691
10506.26 713
10507.23 735
10508.19 686
10509.16 701
10510.13 681
10511.10 706
10512.06 682
10513.03 674
10514.00 726
10514.96 711
10515.93 709
10516.90 689
10517.87 708
10518.83 699
10519.80 701
10520.77 700
10521.73 727
10522.70 673
10523.67 709
10524.64 709
10525.61 687
10526.57 706
10527.54 708
10528.51 733
10529.48 717
10530.44 715
10531.41 673
10532.38 714
10533.35 683
10534.32 708
10535.28 699
10536.25 726
10537.22 725
10538.19 717
10539.16 724
10540.13 762
10541.09 740
10542.06 717
10543.03 712
10544.00 717
10544.97 710
10545.94 731
10546.90 729
10547.87 736
10548.84 716
10549.81 720
10550.78 716
10551.75 743
10552.72 747
10553.69 715
10554.66 727
10555.62 737
10556.59 763
10557.56 751
10558.53 729
10559.50 762
10560.47 781
10561.44 796
10562.41 755
10563.38 751
10564.35 784
10565.32 766
10566.29 762
10567.26 765
10568.23 773
10569.20 776
10570.17 779
10571.14 794
10572.10 784
10573.07 793
10574.04 757
10575.01 763
10575.98 768
10576.95 750
10577.92 782
10578.89 805
10579.86 808
10580.84 787
10581.81 790
10582.78 813
10583.75 803
10584.72 789
10585.69 791
10586.66 785
10587.63 806
10588.60 771
10589.57 810
10590.54 797
10591.51 792
10592.48 779
10593.45 819
10594.42 842
10595.39 805
10596.36 834
10597.34 832
10598.31 841
10599.28 832
10600.25 825
10601.22 857
10602.19 869
10603.16 885
10604.13 905
10605.10 892
10606.08 915
10607.05 900
10608.02 920
10608.99 950
10609.96 918
10610.93 942
10611.90 946
10612.88 964
10613.85 928
10614.82 943
10615.79 947
10616.76 966
10617.74 917
10618.71 911
10619.68 919
10620.65 894
10621.62 899
10622.60 909
10623.57 906
10624.54 896
10625.51 871
10626.48 892
10627.46 850
10628.43 844
10629.40 833
10630.37 842
10631.35 853
10632.32 810
10633.29 853
10634.26 852
10635.24 867
10636.21 847
10637.18 877
10638.16 866
10639.13 881
10640.10 899
10641.07 904
10642.05 863
10643.02 904
10643.99 912
10644.97 891
10645.94 905
10646.91 869
10647.89 867
10648.86 855
10649.83 841
10650.81 830
10651.78 848
10652.75 836
10653.73 814
10654.70 813
10655.67 808
10656.65 810
10657.62 805
10658.59 788
10659.57 809
10660.54 769
10661.52 775
10662.49 785
10663.46 777
10664.44 779
10665.41 789
10666.39 800
10667.36 778
10668.33 755
10669.31 775
10670.28 770
10671.26 759
10672.23 736
10673.21 775
10674.18 780
10675.16 782
10676.13 772
10677.10 794
10678.08 777
10679.05 764
10680.03 790
10681.00 801
10681.98 759
10682.95 751
10683.93 786
10684.90 792
10685.88 779
10686.85 786
10687.83 803
10688.80 782
10689.78 796
10690.75 815
10691.73 805
10692.70 817
10693.68 755
10694.66 803
10695.63 789
10696.61 794
10697.58 796
10698.56 772
10699.53 812
10700.51 777
10701.48 787
10702.46 790
10703.44 792
10704.41 779
10705.39 795
10706.36 846
10707.34 810
10708.32 797
10709.29 792
10710.27 780
10711.24 790
10712.22 802
10713.20 820
10714.17 783
10715.15 779
10716.13 786
10717.10 824
10718.08 857
10719.05 825
10720.03 787
10721.01 838
10721.98 821
10722.96 803
10723.94 846
10724.91 827
10725.89 819
10726.87 818
10727.85 816
10728.82 851
10729.80 819
10730.78 840
10731.75 861
10732.73 842
10733.71 832
10734.69 841
10735.66 852
10736.64 829
10737.62 809
10738.59 827
10739.57 890
10740.55 841
10741.53 872
10742.50 828
10743.48 842
10744.46 862
10745.44 872
10746.42 875
10747.39 851
10748.37 868
10749.35 875
10750.33 887
10751.30 887
10752.28 873
10753.26 899
10754.24 882
10755.22 909
10756.20 882
10757.17 890
10758.15 900
10759.13 875
10760.11 905
10761.09 914
10762.07 936
10763.04 908
10764.02 887
10765.00 931
10765.98 905
10766.96 903
10767.94 909
10768.92 886
10769.90 936
10770.87 925
10771.85 936
10772.83 975
10773.81 921
10774.79 974
10775.77 950
10776.75 965
10777.73 979
10778.71 973
10779.69 962
10780.67 950
10781.64 949
10782.62 964
10783.60 959
10784.58 985
10785.56 1007
10786.54 960
10787.52 970
10788.50 960
10789.48 1010
10790.46 982
10791.44 1008
10792.42 993
10793.40 975
10794.38 943
10795.36 960
10796.34 973
10797.32 1023
10798.30 967
10799.28 953
10800.26 956
10801.24 951
10802.22 948
10803.20 963
10804.18 971
10805.16 945
10806.14 951
10807.12 974
10808.10 995
10809.09 965
10810.07 971
10811.05 975
10812.03 985
10813.01 956
10813.99 941
10814.97 957
10815.95 1008
10816.93 996
10817.91 982
10818.89 989
10819.87 981
10820.86 991
10821.84 1037
10822.82 1007
10823.80 946
10824.78 1008
10825.76 1009
10826.74 991
10827.73 990
10828.71 983
10829.69 1022
10830.67 1016
10831.65 1001
10832.63 1003
10833.61 1005
10834.60 1011
10835.58 1066
10836.56 1019
10837.54 1010
10838.52 1022
10839.51 1039
10840.49 1064
10841.47 1058
10842.45 1039
10843.43 1069
10844.42 1067
10845.40 1087
10846.38 1058
10847.36 1044
10848.35 1086
10849.33 1103
10850.31 1150
10851.29 1099
10852.28 1081
10853.26 1112
10854.24 1132
10855.22 1129
10856.21 1095
10857.19 1109
10858.17 1182
10859.16 1179
10860.14 1136
10861.12 1154
10862.10 1159
10863.09 1204
10864.07 1176
10865.05 1213
10866.04 1160
10867.02 1217
10868.00 1205
10868.99 1186
10869.97 1201
10870.95 1215
10871.94 1215
10872.92 1226
10873.90 1266
10874.89 1247
10875.87 1227
10876.86 1274
10877.84 1262
10878.82 1250
10879.81 1286
10880.79 1306
10881.77 1276
10882.76 1278
10883.74 1300
10884.73 1298
10885.71 1357
10886.69 1347
10887.68 1361
10888.66 1345
10889.65 1326
10890.63 1402
10891.62 1357
10892.60 1399
10893.58 1381
10894.57 1383
10895.55 1436
10896.54 1463
10897.52 1435
10898.51 1429
10899.49 1418
10900.48 1480
10901.46 1451
10902.45 1485
10903.43 1505
10904.42 1491
10905.40 1533
10906.39 1540
10907.37 1515
10908.36 1502
10909.34 1575
10910.33 1610
10911.31 1621
10912.30 1590
10913.28 1622
10914.27 1597
10915.25 1632
10916.24 1623
10917.22 1676
10918.21 1680
10919.20 1695
10920.18 1719
10921.17 1682
10922.15 1670
10923.14 1716
10924.12 1775
10925.11 1749
10926.10 1743
10927.08 1764
10928.07 1810
10929.05 1754
10930.04 1773
10931.03 1767
10932.01 1818
10933.00 1847
10933.99 1842
10934.97 1817
10935.96 1865
10936.94 1903
10937.93 1911
10938.92 1934
10939.90 1953
10940.89 1913
10941.88 1921
10942.86 2017
10943.85 1971
10944.84 1967
10945.82 2009
10946.81 2107
10947.80 2127
10948.79 2106
10949.77 2140
10950.76 2214
10951.75 2281
10952.73 2257
10953.72 2271
10954.71 2317
10955.69 2382
10956.68 2447
10957.67 2504
10958.66 2492
10959.64 2469
10960.63 2515
10961.62 2508
10962.61 2512
10963.59 2519
10964.58 2534
10965.57 2558
10966.56 2590
10967.55 2516
10968.53 2490
10969.52 2457
10970.51 2445
10971.50 2414
10972.49 2392
10973.47 2393
10974.46 2357
10975.45 2356
10976.44 2301
10977.43 2284
10978.41 2248
10979.40 2296
10980.39 2250
10981.38 2258
10982.37 2268
10983.36 2278
10984.34 2274
10985.33 2271
10986.32 2304
10987.31 2310
10988.30 2380
10989.29 2397
10990.28 2400
10991.27 2420
10992.25 2450
10993.24 2512
10994.23 2546
10995.22 2632
10996.21 2664
10997.20 2729
10998.19 2772
10999.18 2785
11000.17 2839
11001.16 2829
11002.15 2909
11003.14 2981
11004.12 2987
11005.11 2947
11006.10 2884
11007.09 2859
11008.08 2805
11009.07 2783
11010.06 2732
11011.05 2670
11012.04 2541
11013.03 2479
11014.02 2386
11015.01 2300
11016.00 2224
11016.99 2206
11017.98 2097
11018.97 2044
11019.96 2006
11020.95 1960
11021.94 1882
11022.93 1867
11023.92 1814
11024.91 1838
11025.90 1769
11026.89 1755
11027.88 1674
11028.88 1686
11029.87 1713
11030.86 1691
11031.85 1688
11032.84 1648
11033.83 1627
11034.82 1642
11035.81 1637
11036.80 1613
11037.79 1580
11038.78 1643
11039.77 1604
11040.77 1553
11041.76 1576
11042.75 1589
11043.74 1553
11044.73 1537
11045.72 1581
11046.71 1542
11047.70 1500
11048.70 1504
11049.69 1505
11050.68 1503
11051.67 1516
11052.66 1535
11053.65 1470
11054.65 1517
11055.64 1475
11056.63 1504
11057.62 1505
11058.61 1483
11059.60 1484
11060.60 1514
11061.59 1544
11062.58 1494
11063.57 1493
11064.56 1461
11065.56 1472
11066.55 1469
11067.54 1492
11068.53 1447
11069.53 1446
11070.52 1434
11071.51 1456
11072.50 1459
11073.50 1493
11074.49 1418
11075.48 1423
11076.47 1465
11077.47 1443
11078.46 1453
11079.45 1449
11080.45 1456
11081.44 1461
11082.43 1455
11083.42 1494
11084.42 1438
11085.41 1426
11086.40 1422
11087.40 1388
11088.39 1382
11089.38 1428
11090.38 1431
11091.37 1410
11092.36 1365
11093.36 1367
11094.35 1373
11095.34 1398
11096.34 1350
11097.33 1343
11098.32 1364
11099.32 1350
11100.31 1316
11101.31 1326
11102.30 1343
11103.29 1322
11104.29 1315
11105.28 1307
11106.28 1312
11107.27 1279
11108.26 1273
11109.26 1248
11110.25 1256
11111.25 1215
11112.24 1261
11113.24 1225
11114.23 1217
11115.22 1212
11116.22 1228
11117.21 1198
11118.21 1222
11119.20 1196
11120.20 1178
11121.19 1163
11122.19 1183
11123.18 1201
11124.18 1162
11125.17 1171
11126.17 1192
11127.16 1197
11128.16 1152
11129.15 1117
11130.15 1151
11131.14 1177
11132.14 1154
11133.13 1129
11134.13 1159
11135.12 1163
11136.12 1162
11137.11 1126
11138.11 1107
11139.10 1106
11140.10 1108
11141.09 1091
11142.09 1097
11143.09 1086
11144.08 1077
11145.08 1106
11146.07 1130
11147.07 1089
11148.07 1065
11149.06 1091
11150.06 1109
11151.05 1094
11152.05 1071
11153.05 1085
11154.04 1076
11155.04 1096
11156.03 1031
11157.03 1070
11158.03 1063
11159.02 1088
11160.02 1051
11161.02 1071
11162.01 1059
11163.01 1012
11164.01 1088
11165.00 1057
11166.00 1090
11167.00 1049
11167.99 1070
11168.99 1049
11169.99 1029
11170.98 1007
11171.98 1038
11172.98 1025
11173.97 1039
11174.97 1007
11175.97 1014
11176.97 1028
11177.96 1021
11178.96 1043
11179.96 1035
11180.95 1033
11181.95 1031
11182.95 1049
11183.95 995
11184.94 1040
11185.94 1036
11186.94 1051
11187.94 1030
11188.94 1037
11189.93 1010
11190.93 1022
11191.93 982
11192.93 1009
11193.92 1025
11194.92 1012
11195.92 1035
11196.92 1046
11197.92 1069
11198.92 1040
11199.91 1027
11200.91 1021
11201.91 1031
11202.91 1057
11203.91 1072
11204.91 1049
11205.90 1096
11206.90 1046
11207.90 1041
11208.90 1105
11209.90 1088
11210.90 1069
11211.90 1054
11212.89 1090
11213.89 1087
11214.89 1123
11215.89 1080
11216.89 1068
11217.89 1055
11218.89 1069
11219.89 1055
11220.89 1049
11221.89 1039
11222.88 1082
11223.88 1047
11224.88 1057
11225.88 1052
11226.88 1038
11227.88 1093
11228.88 1055
11229.88 1081
11230.88 1037
11231.88 1056
11232.88 1031
11233.88 1045
11234.88 1084
11235.88 1131
11236.88 1072
11237.88 1074
11238.88 1046
11239.88 1028
11240.88 1037
11241.88 1049
11242.88 1054
11243.88 1051
11244.88 1062
11245.88 1082
11246.88 1079
11247.88 1049
11248.88 1059
11249.88 1067
11250.88 1107
11251.88 1062
11252.88 1086
11253.88 1092
11254.88 1050
11255.88 1037
11256.89 1079
11257.89 1102
11258.89 1068
11259.89 1087
11260.89 1128
11261.89 1098
11262.89 1095
11263.89 1112
11264.89 1088
11265.89 1101
11266.90 1102
11267.90 1115
11268.90 1148
11269.90 1088
11270.90 1084
11271.90 1112
11272.90 1094
11273.90 1104
11274.91 1102
11275.91 1093
11276.91 1090
11277.91 1108
11278.91 1098
11279.91 1067
11280.92 1058
11281.92 1044
11282.92 1088
11283.92 1059
11284.92 1030
11285.93 1016
11286.93 1031
11287.93 1024
11288.93 990
11289.94 1008
11290.94 993
11291.94 993
11292.94 979
11293.94 980
11294.95 971
11295.95 989
11296.95 983
11297.95 958
11298.96 941
11299.96 957
11300.96 951
11301.97 944
11302.97 934
11303.97 909
11304.97 925
11305.98 939
11306.98 913
11307.98 926
11308.99 941
11309.99 898
11310.99 925
11312.00 889
11313.00 903
11314.00 901
11315.01 931
11316.01 922
11317.01 921
11318.02 927
11319.02 928
11320.02 967
11321.03 942
11322.03 943
11323.03 922
11324.04 932
11325.04 915
11326.05 952
11327.05 889
11328.05 919
11329.06 915
11330.06 873
11331.06 901
11332.07 914
11333.07 914
11334.08 918
11335.08 909
11336.09 912
11337.09 895
11338.09 896
11339.10 863
11340.10 863
11341.11 878
11342.11 903
11343.12 934
11344.12 899
11345.13 889
11346.13 918
11347.14 923
11348.14 881
11349.15 866
11350.15 902
11351.16 865
11352.16 874
11353.17 877
11354.17 878
11355.18 862
11356.18 863
11357.19 849
11358.19 868
11359.20 816
11360.20 825
11361.21 835
11362.21 818
11363.22 826
11364.22 802
11365.23 821
11366.23 785
11367.24 838
11368.25 773
11369.25 802
11370.26 828
11371.26 818
11372.27 801
11373.28 774
11374.28 786
11375.29 803
11376.29 782
11377.30 811
11378.31 775
11379.31 760
11380.32 778
11381.32 776
11382.33 774
11383.34 778
11384.34 754
11385.35 784
11386.36 805
11387.36 751
11388.37 760
11389.38 780
11390.38 804
11391.39 768
11392.40 751
11393.40 755
11394.41 783
11395.42 791
11396.42 751
11397.43 767
11398.44 738
11399.44 782
11400.45 771
11401.46 767
11402.47 770
11403.47 753
11404.48 754
11405.49 770
11406.50 747
11407.50 739
11408.51 752
11409.52 787
11410.53 749
11411.53 735
11412.54 778
11413.55 779
11414.56 778
11415.56 747
11416.57 777
11417.58 757
11418.59 794
11419.60 781
11420.60 782
11421.61 748
11422.62 771
11423.63 732
11424.64 747
11425.64 770
11426.65 743
11427.66 760
11428.67 748
11429.68 765
11430.69 724
11431.70 752
11432.70 745
11433.71 767
11434.72 751
11435.73 739
11436.74 747
11437.75 737
11438.76 716
11439.76 723
11440.77 720
11441.78 712
11442.79 714
11443.80 738
11444.81 722
11445.82 697
11446.83 747
11447.84 724
11448.85 759
11449.86 742
11450.87 771
11451.87 715
11452.88 738
11453.89 716
11454.90 734
11455.91 699
11456.92 703
11457.93 746
11458.94 753
11459.95 724
11460.96 694
11461.97 737
11462.98 710
11463.99 735
11465.00 693
11466.01 753
11467.02 724
11468.03 709
11469.04 678
11470.05 698
11471.06 705
11472.07 729
11473.08 714
11474.09 722
11475.10 692
11476.11 683
11477.12 694
11478.13 708
11479.15 739
11480.16 701
11481.17 698
11482.18 719
11483.19 705
11484.20 669
11485.21 703
11486.22 702
11487.23 711
11488.24 721
11489.25 701
11490.26 719
11491.28 662
11492.29 700
11493.30 679
11494.31 696
11495.32 684
11496.33 711
11497.34 676
11498.36 684
11499.37 703
11500.38 703
11501.39 687
11502.40 690
11503.41 704
11504.42 693
11505.44 678
11506.45 680
11507.46 699
11508.47 681
11509.48 682
11510.50 688
11511.51 711
11512.52 698
11513.53 669
11514.54 690
11515.56 679
11516.57 665
11517.58 668
11518.59 732
11519.61 704
11520.62 705
11521.63 719
11522.64 720
11523.66 695
11524.67 742
11525.68 698
11526.69 729
11527.71 711
11528.72 740
11529.73 691
11530.75 738
11531.76 734
11532.77 757
11533.78 743
11534.80 733
11535.81 733
11536.82 746
11537.84 763
11538.85 745
11539.86 758
11540.88 748
11541.89 774
11542.90 740
11543.92 743
11544.93 747
11545.94 752
11546.96 717
11547.97 741
11548.98 750
11550.00 731
11551.01 706
11552.03 720
11553.04 692
11554.05 708
11555.07 681
11556.08 664
11557.10 694
11558.11 673
11559.12 673
11560.14 694
11561.15 686
11562.17 668
11563.18 662
11564.20 672
11565.21 666
11566.22 661
11567.24 675
11568.25 676
11569.27 660
11570.28 661
11571.30 659
11572.31 662
11573.33 681
11574.34 667
11575.36 667
11576.37 679
11577.39 666
11578.40 665
11579.42 677
11580.43 674
11581.45 659
11582.46 694
11583.48 676
11584.49 681
11585.51 644
11586.52 645
11587.54 685
11588.55 643
11589.57 635
11590.58 670
11591.60 687
11592.61 659
11593.63 668
11594.65 654
11595.66 673
11596.68 684
11597.69 673
11598.71 668
11599.73 664
11600.74 652
11601.76 665
11602.77 658
11603.79 670
11604.81 676
11605.82 680
11606.84 673
11607.85 679
11608.87 649
11609.89 692
11610.90 674
11611.92 664
11612.94 627
11613.95 637
11614.97 646
11615.99 632
11617.00 677
11618.02 696
11619.04 633
11620.05 633
11621.07 643
11622.09 666
11623.10 668
11624.12 686
11625.14 674
11626.15 664
11627.17 658
11628.19 666
11629.21 659
11630.22 645
11631.24 657
11632.26 674
11633.28 681
11634.29 652
11635.31 666
11636.33 681
11637.34 671
11638.36 689
11639.38 685
11640.40 647
11641.42 657
11642.43 677
11643.45 662
11644.47 659
11645.49 684
11646.50 647
11647.52 718
11648.54 671
11649.56 685
11650.58 675
11651.60 675
11652.61 683
11653.63 665
11654.65 667
11655.67 669
11656.69 692
11657.71 692
11658.72 697
11659.74 691
11660.76 697
11661.78 700
11662.80 692
11663.82 684
11664.84 706
11665.85 677
11666.87 669
11667.89 680
11668.91 658
11669.93 659
11670.95 680
11671.97 702
11672.99 705
11674.01 675
11675.03 661
11676.05 695
11677.06 689
11678.08 700
11679.10 699
11680.12 695
11681.14 692
11682.16 708
11683.18 704
11684.20 680
11685.22 714
11686.24 698
11687.26 710
11688.28 711
11689.30 715
11690.32 691
11691.34 698
11692.36 720
11693.38 729
11694.40 705
11695.42 695
11696.44 722
11697.46 714
11698.48 746
11699.50 711
11700.52 742
11701.54 698
11702.56 674
11703.58 712
11704.60 720
11705.62 708
11706.64 717
11707.66 703
11708.68 732
11709.71 734
11710.73 736
11711.75 731
11712.77 746
11713.79 717
11714.81 697
11715.83 743
11716.85 742
11717.87 737
11718.89 750
11719.91 743
11720.94 747
11721.96 727
11722.98 729
11724.00 780
11725.02 762
11726.04 752
11727.06 735
11728.09 734
11729.11 748
11730.13 745
11731.15 734
11732.17 755
11733.19 764
11734.22 745
11735.24 758
11736.26 764
11737.28 760
11738.30 707
11739.33 773
11740.35 776
11741.37 778
11742.39 798
11743.41 758
11744.44 768
11745.46 779
11746.48 794
11747.50 809
11748.53 774
11749.55 763
11750.57 803
11751.59 779
11752.62 793
11753.64 804
11754.66 798
11755.68 783
11756.71 781
11757.73 785
11758.75 802
11759.77 828
11760.80 833
11761.82 826
11762.84 824
11763.87 814
11764.89 836
11765.91 846
11766.94 866
11767.96 850
11768.98 863
11770.01 872
11771.03 853
11772.05 858
11773.08 892
11774.10 880
11775.12 890
11776.15 891
11777.17 896
11778.19 879
11779.22 885
11780.24 917
11781.27 921
11782.29 896
11783.31 884
11784.34 923
11785.36 905
11786.39 912
11787.41 898
11788.43 882
11789.46 926
11790.48 943
11791.51 963
11792.53 963
11793.56 962
11794.58 966
11795.60 964
11796.63 959
11797.65 941
11798.68 973
11799.70 974
11800.73 994
11801.75 959
11802.78 971
11803.80 1017
11804.83 1014
11805.85 999
11806.88 1003
11807.90 977
11808.93 962
11809.95 998
11810.98 1014
11812.00 977
11813.03 1021
11814.05 1013
11815.08 1035
11816.10 1026
11817.13 1047
11818.15 1022
11819.18 1057
11820.20 1076
11821.23 1032
11822.26 1014
11823.28 1060
11824.31 1053
11825.33 1086
11826.36 1082
11827.38 1062
11828.41 1075
11829.44 1122
11830.46 1104
11831.49 1092
11832.51 1101
11833.54 1109
11834.57 1103
11835.59 1112
11836.62 1131
11837.65 1148
11838.67 1167
11839.70 1206
11840.72 1163
11841.75 1168
11842.78 1152
11843.80 1186
11844.83 1214
11845.86 1243
11846.88 1219
11847.91 1267
11848.94 1216
11849.96 1254
11850.99 1245
11852.02 1241
11853.05 1241
11854.07 1246
11855.10 1280
11856.13 1270
11857.15 1297
11858.18 1314
11859.21 1336
11860.24 1350
11861.26 1341
11862.29 1313
11863.32 1425
11864.34 1423
11865.37 1419
11866.40 1410
11867.43 1421
11868.46 1429
11869.48 1440
11870.51 1404
11871.54 1438
11872.57 1488
11873.59 1472
11874.62 1469
11875.65 1449
11876.68 1504
11877.71 1504
11878.73 1511
11879.76 1533
11880.79 1521
11881.82 1556
11882.85 1625
11883.87 1595
11884.90 1618
11885.93 1639
11886.96 1667
11887.99 1674
11889.02 1675
11890.05 1685
11891.07 1685
11892.10 1741
11893.13 1736
11894.16 1762
11895.19 1756
11896.22 1815
11897.25 1831
11898.28 1863
11899.30 1859
11900.33 1901
11901.36 1903
11902.39 1921
11903.42 1974
11904.45 1982
11905.48 2027
11906.51 2044
11907.54 2020
11908.57 2003
11909.60 2042
11910.63 2042
11911.66 2106
11912.69 2066
11913.71 2094
11914.74 2086
11915.77 2065
11916.80 2048
11917.83 2052
11918.86 2056
11919.89 2039
11920.92 2069
11921.95 2042
11922.98 2026
11924.01 2045
11925.04 2099
11926.07 2080
11927.10 2051
11928.13 2049
11929.16 2111
11930.19 2092
11931.22 2106
11932.25 2120
11933.29 2121
11934.32 2128
11935.35 2111
11936.38 2126
11937.41 2104
11938.44 2117
11939.47 2107
11940.50 2135
11941.53 2059
11942.56 2035
11943.59 2007
11944.62 2025
11945.65 1947
11946.69 1889
11947.72 1870
11948.75 1845
11949.78 1826
11950.81 1799
11951.84 1764
11952.87 1781
11953.90 1752
11954.93 1737
11955.97 1713
11957.00 1660
11958.03 1701
11959.06 1647
11960.09 1667
11961.12 1646
11962.16 1632
11963.19 1646
11964.22 1650
11965.25 1663
11966.28 1655
11967.31 1681
11968.35 1668
11969.38 1668
11970.41 1652
11971.44 1670
11972.47 1668
11973.51 1626
11974.54 1651
11975.57 1697
11976.60 1714
11977.64 1712
11978.67 1694
11979.70 1681
11980.73 1675
11981.77 1679
11982.80 1696
11983.83 1718
11984.86 1697
11985.90 1700
11986.93 1704
11987.96 1717
11988.99 1733
11990.03 1742
11991.06 1745
11992.09 1728
11993.13 1753
11994.16 1766
11995.19 1766
11996.23 1762
11997.26 1759
11998.29 1799
11999.33 1806
12000.36 1826
12001.39 1806
12002.43 1815
12003.46 1835
12004.49 1860
12005.53 1836
12006.56 1877
12007.59 1895
12008.63 1906
12009.66 1871
12010.69 1926
12011.73 1922
12012.76 1941
12013.80 1938
12014.83 1929
12015.86 1955
12016.90 1947
12017.93 1969
12018.97 1991
12020.00 1985
12021.03 1994
12022.07 2011
12023.10 2012
12024.14 1977
12025.17 1960
12026.21 2020
12027.24 2017
12028.28 2073
12029.31 2038
12030.34 2032
12031.38 2064
12032.41 2053
12033.45 2102
12034.48 2068
12035.52 2061
12036.55 2067
12037.59 2074
12038.62 2066
12039.66 2069
12040.69 2072
12041.73 2104
12042.76 2096
12043.80 2134
12044.83 2107
12045.87 2099
12046.90 2165
12047.94 2166
12048.98 2123
12050.01 2130
12051.05 2183
12052.08 2144
12053.12 2203
12054.15 2205
12055.19 2213
12056.22 2204
12057.26 2229
12058.30 2181
12059.33 2213
12060.37 2160
12061.40 2187
12062.44 2180
12063.48 2172
12064.51 2154
12065.55 2128
12066.58 2148
12067.62 2072
12068.66 2081
12069.69 2058
12070.73 2067
12071.77 2025
12072.80 2004
12073.84 1955
12074.88 1936
12075.91 1942
12076.95 1930
12077.99 1910
12079.02 1902
12080.06 1889
12081.10 1854
12082.13 1878
12083.17 1850
12084.21 1843
12085.24 1829
12086.28 1858
12087.32 1845
12088.35 1855
12089.39 1841
12090.43 1874
12091.47 1840
12092.50 1808
12093.54 1853
12094.58 1813
12095.62 1815
12096.65 1788
12097.69 1866
12098.73 1855
12099.77 1860
12100.80 1846
12101.84 1881
12102.88 1884
12103.92 1858
12104.95 1845
12105.99 1836
12107.03 1850
12108.07 1884
12109.11 1795
12110.14 1770
12111.18 1805
12112.22 1799
12113.26 1807
12114.30 1752
12115.34 1702
12116.37 1686
12117.41 1662
12118.45 1642
12119.49 1616
12120.53 1603
12121.57 1628
12122.60 1569
12123.64 1541
12124.68 1540
12125.72 1516
12126.76 1535
12127.80 1520
12128.84 1480
12129.88 1465
12130.91 1439
12131.95 1446
12132.99 1444
12134.03 1358
12135.07 1393
12136.11 1360
12137.15 1367
12138.19 1346
12139.23 1368
12140.27 1348
12141.31 1367
12142.35 1337
12143.39 1361
12144.43 1360
12145.46 1359
12146.50 1310
12147.54 1337
12148.58 1318
12149.62 1338
12150.66 1318
12151.70 1298
12152.74 1323
12153.78 1301
12154.82 1316
12155.86 1324
12156.90 1300
12157.94 1272
12158.98 1266
12160.02 1302
12161.06 1253
12162.10 1288
12163.14 1256
12164.18 1230
12165.23 1241
12166.27 1254
12167.31 1261
12168.35 1247
12169.39 1212
12170.43 1228
12171.47 1248
12172.51 1249
12173.55 1192
12174.59 1187
12175.63 1191
12176.67 1217
12177.71 1183
12178.75 1175
12179.80 1178
12180.84 1193
12181.88 1202
12182.92 1185
12183.96 1171
12185.00 1171
12186.04 1160
12187.08 1177
12188.13 1174
12189.17 1169
12190.21 1173
12191.25 1178
12192.29 1126
12193.33 1156
12194.37 1114
12195.42 1140
12196.46 1143
12197.50 1131
12198.54 1126
12199.58 1132
12200.63 1137
12201.67 1131
12202.71 1125
12203.75 1109
12204.79 1124
12205.84 1132
12206.88 1134
12207.92 1075
12208.96 1082
12210.01 1092
12211.05 1073
12212.09 1067
12213.13 1063
12214.17 1035
12215.22 1053
12216.26 1084
12217.30 1095
12218.35 1072
12219.39 1057
12220.43 1053
12221.47 1066
12222.52 1049
12223.56 1036
12224.60 1005
12225.65 1030
12226.69 1020
12227.73 1013
12228.77 999
12229.82 998
12230.86 995
12231.90 990
12232.95 988
12233.99 963
12235.03 993
12236.08 996
12237.12 1022
12238.16 996
12239.21 992
12240.25 964
12241.30 998
12242.34 998
12243.38 946
12244.43 918
12245.47 961
12246.51 980
12247.56 968
12248.60 963
12249.65 957
12250.69 968
12251.73 943
12252.78 961
12253.82 965
12254.87 971
12255.91 931
12256.96 956
12258.00 936
12259.04 953
12260.09 921
12261.13 927
12262.18 949
12263.22 926
12264.27 905
12265.31 922
12266.36 876
12267.40 918
12268.45 891
12269.49 894
12270.54 911
12271.58 889
12272.63 927
12273.67 871
12274.72 862
12275.76 858
12276.81 875
12277.85 883
12278.90 891
12279.94 866
12280.99 858
12282.03 873
12283.08 852
12284.12 857
12285.17 851
12286.22 839
12287.26 842
12288.31 886
12289.35 862
12290.40 847
12291.44 840
12292.49 813
12293.54 832
12294.58 820
12295.63 827
12296.67 837
12297.72 794
12298.77 813
12299.81 819
12300.86 815
12301.90 799
12302.95 839
12304.00 855
12305.04 830
12306.09 800
12307.14 841
12308.18 836
12309.23 818
12310.28 830
12311.32 813
12312.37 843
12313.42 849
12314.46 818
12315.51 842
12316.56 825
12317.60 836
12318.65 842
12319.70 836
12320.74 803
12321.79 798
12322.84 818
12323.89 829
12324.93 815
12325.98 786
12327.03 790
12328.08 806
12329.12 807
12330.17 804
12331.22 794
12332.27 800
12333.31 798
12334.36 785
12335.41 795
12336.46 801
12337.50 782
12338.55 808
12339.60 808
12340.65 786
12341.70 789
12342.74 819
12343.79 807
12344.84 787
12345.89 787
12346.94 821
12347.98 812
12349.03 772
12350.08 781
12351.13 805
12352.18 806
12353.23 794
12354.27 784
12355.32 808
12356.37 822
12357.42 786
12358.47 796
12359.52 790
12360.57 799
12361.61 799
12362.66 794
12363.71 788
12364.76 790
12365.81 785
12366.86 799
12367.91 803
12368.96 766
12370.01 821
12371.06 830
12372.11 812
12373.15 788
12374.20 800
12375.25 769
12376.30 808
12377.35 811
12378.40 782
12379.45 803
12380.50 807
12381.55 791
12382.60 793
12383.65 789
12384.70 805
12385.75 801
12386.80 813
12387.85 801
12388.90 815
12389.95 844
12391.00 831
12392.05 813
12393.10 760
12394.15 810
12395.20 790
12396.25 806
12397.30 811
12398.35 807
12399.40 814
12400.45 790
12401.50 791
12402.55 804
12403.60 807
12404.65 826
12405.70 827
12406.75 830
12407.81 827
12408.86 842
12409.91 832
12410.96 844
12412.01 837
12413.06 850
12414.11 829
12415.16 832
12416.21 822
12417.26 862
12418.32 806
12419.37 812
12420.42 875
12421.47 830
12422.52 809
12423.57 818
12424.62 871
12425.68 849
12426.73 857
12427.78 846
12428.83 856
12429.88 847
12430.93 854
12431.99 835
12433.04 856
12434.09 847
12435.14 837
12436.19 848
12437.24 885
12438.30 872
12439.35 873
12440.40 875
12441.45 860
12442.51 857
12443.56 855
12444.61 898
12445.66 879
12446.71 857
12447.77 885
12448.82 900
12449.87 891
12450.92 869
12451.98 910
12453.03 878
12454.08 900
12455.14 902
12456.19 914
12457.24 935
12458.29 927
12459.35 908
12460.40 946
12461.45 957
12462.51 950
12463.56 982
12464.61 1000
12465.67 1018
12466.72 1019
12467.77 1054
12468.83 1075
12469.88 1084
12470.93 1096
12471.99 1102
12473.04 1138
12474.09 1129
12475.15 1166
12476.20 1151
12477.25 1166
12478.31 1172
12479.36 1194
12480.42 1176
12481.47 1187
12482.52 1208
12483.58 1206
12484.63 1185
12485.69 1183
12486.74 1202
12487.79 1202
12488.85 1171
12489.90 1141
12490.96 1139
12492.01 1129
12493.06 1097
12494.12 1098
12495.17 1122
12496.23 1120
12497.28 1088
12498.34 1079
12499.39 1091
12500.45 1054
12501.50 1031
12502.56 1058
12503.61 1044
12504.67 1049
12505.72 1046
12506.78 1028
12507.83 1041
12508.89 1022
12509.94 991
12511.00 1034
12512.05 1036
12513.11 1017
12514.16 1004
12515.22 1036
12516.27 1039
12517.33 990
12518.38 1004
12519.44 1020
12520.49 992
12521.55 994
12522.60 1027
12523.66 1011
12524.72 1006
12525.77 988
12526.83 1041
12527.88 1013
12528.94 1015
12530.00 979
12531.05 1038
12532.11 1015
12533.16 1010
12534.22 1048
12535.28 1024
12536.33 1049
12537.39 1032
12538.44 1075
12539.50 1071
12540.56 1090
12541.61 1104
12542.67 1091
12543.73 1102
12544.78 1092
12545.84 1097
12546.90 1113
12547.95 1132
12549.01 1160
12550.07 1155
12551.12 1178
12552.18 1173
12553.24 1171
12554.29 1127
12555.35 1191
12556.41 1181
12557.47 1177
12558.52 1195
12559.58 1168
12560.64 1206
12561.69 1184
12562.75 1154
12563.81 1171
12564.87 1138
12565.92 1113
12566.98 1131
12568.04 1110
12569.10 1091
12570.15 1112
12571.21 1076
12572.27 1059
12573.33 1050
12574.38 1055
12575.44 1056
12576.50 1049
12577.56 1021
12578.62 1047
12579.67 1035
12580.73 1029
12581.79 1029
12582.85 1020
12583.91 984
12584.96 1023
12586.02 1017
12587.08 998
12588.14 986
12589.20 993
12590.26 1023
12591.32 1021
12592.37 1006
12593.43 996
12594.49 1016
12595.55 987
12596.61 990
12597.67 990
12598.73 1006
12599.78 1003
12600.84 971
12601.90 956
12602.96 963
12604.02 986
12605.08 972
12606.14 981
12607.20 980
12608.26 987
12609.32 1001
12610.38 997
12611.44 976
12612.49 995
12613.55 999
12614.61 1008
12615.67 1027
12616.73 1018
12617.79 988
12618.85 981
12619.91 1032
12620.97 1023
12622.03 1048
12623.09 1069
12624.15 1032
12625.21 1032
12626.27 1075
12627.33 1042
12628.39 1066
12629.45 1066
12630.51 1039
12631.57 1038
12632.63 1060
12633.69 1043
12634.75 1032
12635.81 1047
12636.87 1038
12637.93 1040
12638.99 1055
12640.05 1044
12641.12 1039
12642.18 1046
12643.24 1040
12644.30 1003
12645.36 1019
12646.42 1045
12647.48 1017
12648.54 988
12649.60 991
12650.66 990
12651.72 983
12652.78 970
12653.85 945
12654.91 946
12655.97 974
12657.03 961
12658.09 981
12659.15 966
12660.21 988
12661.28 956
12662.34 934
12663.40 915
12664.46 931
12665.52 914
12666.58 944
12667.64 924
12668.71 922
12669.77 936
12670.83 927
12671.89 937
12672.95 916
12674.02 921
12675.08 920
12676.14 938
12677.20 933
12678.26 910
12679.33 884
12680.39 930
12681.45 944
12682.51 927
12683.58 906
12684.64 905
12685.70 937
12686.76 947
12687.83 927
12688.89 886
12689.95 916
12691.01 903
12692.08 910
12693.14 925
12694.20 911
12695.27 927
12696.33 931
12697.39 904
12698.45 928
12699.52 902
12700.58 923
12701.64 919
12702.71 890
12703.77 897
12704.83 890
12705.90 923
12706.96 929
12708.02 927
12709.09 897
12710.15 916
12711.21 911
12712.28 935
12713.34 938
12714.40 910
12715.47 921
12716.53 914
12717.60 938
12718.66 903
12719.72 932
12720.79 936
12721.85 970
12722.92 904
12723.98 908
12725.04 914
12726.11 917
12727.17 905
12728.24 921
12729.30 902
12730.37 893
12731.43 912
12732.49 946
12733.56 903
12734.62 877
12735.69 914
12736.75 917
12737.82 946
12738.88 894
12739.95 898
12741.01 878
12742.08 901
12743.14 881
12744.21 893
12745.27 876
12746.34 881
12747.40 898
12748.47 890
12749.53 887
12750.60 841
12751.66 887
12752.73 875
12753.79 857
12754.86 837
12755.92 876
12756.99 870
12758.05 859
12759.12 842
12760.18 877
12761.25 844
12762.32 845
12763.38 853
12764.45 841
12765.51 828
12766.58 840
12767.65 865
12768.71 830
12769.78 834
12770.84 810
12771.91 864
12772.98 819
12774.04 822
12775.11 787
12776.17 826
12777.24 791
12778.31 806
12779.37 811
12780.44 786
12781.51 774
12782.57 812
12783.64 783
12784.71 758
12785.77 795
12786.84 774
12787.91 792
12788.97 761
12790.04 774
12791.11 758
12792.17 810
12793.24 763
12794.31 781
12795.37 787
12796.44 788
12797.51 777
12798.58 782
12799.64 772
12800.71 772
12801.78 769
12802.85 775
12803.91 808
12804.98 783
12806.05 772
12807.12 787
12808.18 817
12809.25 791
12810.32 778
12811.39 780
12812.45 793
12813.52 782
12814.59 770
12815.66 790
12816.73 772
12817.79 787
12818.86 780
12819.93 809
12821.00 776
12822.07 786
12823.13 779
12824.20 815
12825.27 778
12826.34 801
12827.41 807
12828.48 794
12829.54 785
12830.61 772
12831.68 774
12832.75 780
12833.82 778
12834.89 776
12835.96 761
12837.02 747
12838.09 792
12839.16 722
12840.23 757
12841.30 727
12842.37 773
12843.44 761
12844.51 749
12845.58 717
12846.65 717
12847.72 721
12848.78 707
12849.85 721
12850.92 715
12851.99 719
12853.06 679
12854.13 705
12855.20 720
12856.27 712
12857.34 705
12858.41 729
12859.48 686
12860.55 693
12861.62 669
12862.69 687
12863.76 703
12864.83 680
12865.90 690
12866.97 682
12868.04 678
12869.11 686
12870.18 706
12871.25 659
12872.32 669
12873.39 646
12874.46 667
12875.53 665
12876.60 653
12877.67 641
12878.74 668
12879.81 687
12880.88 654
12881.95 650
12883.03 632
12884.10 672
12885.17 613
12886.24 627
12887.31 638
12888.38 681
12889.45 646
12890.52 692
12891.59 652
12892.66 655
12893.74 649
12894.81 658
12895.88 650
12896.95 609
12898.02 630
12899.09 652
12900.16 687
12901.23 614
12902.31 625
12903.38 628
12904.45 656
12905.52 630
12906.59 628
12907.66 619
12908.74 647
12909.81 663
12910.88 668
12911.95 606
12913.02 672
12914.10 657
12915.17 658
12916.24 621
12917.31 596
12918.38 624
12919.46 650
12920.53 663
12921.60 627
12922.67 628
12923.75 631
12924.82 661
12925.89 635
12926.96 629
12928.04 609
12929.11 606
12930.18 633
12931.25 627
12932.33 617
12933.40 586
12934.47 645
12935.55 602
12936.62 592
12937.69 576
12938.76 620
12939.84 591
12940.91 621
12941.98 609
12943.06 635
12944.13 598
12945.20 627
12946.28 619
12947.35 610
12948.42 621
12949.50 620
12950.57 609
12951.64 611
12952.72 610
12953.79 596
12954.87 600
12955.94 629
12957.01 623
12958.09 601
12959.16 638
12960.23 642
12961.31 621
12962.38 598
12963.46 612
12964.53 623
12965.60 612
12966.68 602
12967.75 611
12968.83 610
12969.90 604
12970.98 646
12972.05 595
12973.13 599
12974.20 599
12975.27 613
12976.35 590
12977.42 607
12978.50 589
12979.57 625
12980.65 596
12981.72 608
12982.80 615
12983.87 600
12984.95 588
12986.02 583
12987.10 630
12988.17 611
12989.25 608
12990.32 620
12991.40 629
12992.47 614
12993.55 587
12994.62 616
12995.70 598
12996.77 615
12997.85 613
12998.93 619
13000.00 604
13001.08 588
13002.15 604
13003.23 628
13004.30 645
13005.38 609
13006.46 587
13007.53 612
13008.61 623
13009.68 607
13010.76 631
13011.84 648
13012.91 620
13013.99 637
13015.06 607
13016.14 612
13017.22 620
13018.29 625
13019.37 626
13020.45 600
13021.52 607
13022.60 623
13023.68 618
13024.75 607
13025.83 605
13026.91 613
13027.98 591
13029.06 595
13030.14 618
13031.21 619
13032.29 619
13033.37 614
13034.44 619
13035.52 629
13036.60 592
13037.67 633
13038.75 639
13039.83 639
13040.91 618
13041.98 608
13043.06 623
13044.14 612
13045.22 598
13046.29 628
13047.37 612
13048.45 630
13049.53 606
13050.60 629
13051.68 630
13052.76 628
13053.84 630
13054.91 640
13055.99 646
13057.07 630
13058.15 660
13059.23 622
13060.30 615
13061.38 621
13062.46 637
13063.54 641
13064.62 641
13065.70 640
13066.77 662
13067.85 647
13068.93 639
13070.01 625
13071.09 618
13072.17 658
13073.25 633
13074.32 649
13075.40 645
13076.48 644
13077.56 607
13078.64 653
13079.72 644
13080.80 653
13081.88 641
13082.95 686
13084.03 665
13085.11 653
13086.19 634
13087.27 635
13088.35 676
13089.43 634
13090.51 641
13091.59 665
13092.67 653
13093.75 665
13094.83 649
13095.91 649
13096.99 643
13098.07 646
13099.15 656
13100.22 659
13101.30 648
13102.38 637
13103.46 669
13104.54 663
13105.62 660
13106.70 658
13107.78 647
13108.86 672
13109.94 664
13111.02 695
13112.10 659
13113.19 687
13114.27 680
13115.35 694
13116.43 667
13117.51 681
13118.59 693
13119.67 684
13120.75 674
13121.83 692
13122.91 661
13123.99 702
13125.07 700
13126.15 697
13127.23 686
13128.31 702
13129.39 690
13130.48 676
13131.56 712
13132.64 734
13133.72 741
13134.80 691
13135.88 700
13136.96 700
13138.04 694
13139.12 707
13140.21 721
13141.29 731
13142.37 722
13143.45 750
13144.53 722
13145.61 712
13146.70 711
13147.78 739
13148.86 716
13149.94 722
13151.02 710
13152.10 740
13153.19 741
13154.27 743
13155.35 731
13156.43 726
13157.51 739
13158.60 762
13159.68 769
13160.76 764
13161.84 741
13162.93 759
13164.01 783
13165.09 782
13166.17 758
13167.25 770
13168.34 774
13169.42 769
13170.50 755
13171.59 801
13172.67 802
13173.75 800
13174.83 768
13175.92 767
13177.00 793
13178.08 783
13179.17 765
13180.25 795
13181.33 790
13182.41 767
13183.50 773
13184.58 820
13185.66 823
13186.75 801
13187.83 794
13188.91 820
13190.00 827
13191.08 836
13192.16 806
13193.25 806
13194.33 816
13195.42 820
13196.50 820
13197.58 830
13198.67 835
13199.75 838
13200.83 854
13201.92 833
13203.00 829
13204.09 840
13205.17 849
13206.25 861
13207.34 868
13208.42 858
13209.51 861
13210.59 866
13211.68 850
13212.76 881
13213.84 883
13214.93 888
13216.01 862
13217.10 883
13218.18 871
13219.27 868
13220.35 872
13221.44 893
13222.52 885
13223.61 919
13224.69 899
13225.78 906
13226.86 893
13227.95 873
13229.03 923
13230.12 928
13231.20 905
13232.29 934
13233.37 920
13234.46 941
13235.54 928
13236.63 953
13237.71 945
13238.80 940
13239.88 924
13240.97 962
13242.05 962
13243.14 946
13244.23 965
13245.31 937
13246.40 986
13247.48 990
13248.57 1012
13249.65 1008
13250.74 978
13251.83 1000
13252.91 1006
13254.00 1050
13255.08 1026
13256.17 1012
13257.26 1041
13258.34 1082
13259.43 1073
13260.52 1027
13261.60 1060
13262.69 1063
13263.77 1059
13264.86 1086
13265.95 1093
13267.03 1074
13268.12 1079
13269.21 1105
13270.29 1109
13271.38 1096
13272.47 1099
13273.55 1094
13274.64 1142
13275.73 1135
13276.82 1127
13277.90 1153
13278.99 1156
13280.08 1146
13281.16 1179
13282.25 1153
13283.34 1176
13284.43 1176
13285.51 1200
13286.60 1203
13287.69 1221
13288.78 1203
13289.86 1281
13290.95 1261
13292.04 1256
13293.13 1266
13294.21 1259
13295.30 1310
13296.39 1270
13297.48 1290
13298.56 1310
13299.65 1309
13300.74 1305
13301.83 1320
13302.92 1324
13304.00 1309
13305.09 1343
13306.18 1361
13307.27 1369
13308.36 1345
13309.45 1352
13310.53 1351
13311.62 1387
13312.71 1358
13313.80 1376
13314.89 1405
13315.98 1436
13317.07 1414
13318.15 1463
13319.24 1449
13320.33 1471
13321.42 1479
13322.51 1504
13323.60 1513
13324.69 1494
13325.78 1488
13326.87 1503
13327.95 1490
13329.04 1499
13330.13 1551
13331.22 1539
13332.31 1536
13333.40 1547
13334.49 1537
13335.58 1572
13336.67 1551
13337.76 1589
13338.85 1624
13339.94 1634
13341.03 1602
13342.12 1597
13343.21 1583
13344.30 1638
13345.39 1666
13346.48 1636
13347.57 1645
13348.66 1674
13349.75 1671
13350.84 1639
13351.93 1648
13353.02 1645
13354.11 1682
13355.20 1630
13356.29 1672
13357.38 1693
13358.47 1699
13359.56 1726
13360.65 1708
13361.74 1672
13362.83 1687
13363.92 1724
13365.01 1711
13366.10 1714
13367.19 1663
13368.28 1722
13369.37 1703
13370.46 1668
13371.55 1685
13372.65 1676
13373.74 1704
13374.83 1711
13375.92 1683
13377.01 1676
13378.10 1663
13379.19 1671
13380.28 1669
13381.37 1702
13382.47 1640
13383.56 1625
13384.65 1658
13385.74 1631
13386.83 1598
13387.92 1579
13389.01 1565
13390.11 1584
13391.20 1609
13392.29 1543
13393.38 1507
13394.47 1481
13395.56 1524
13396.66 1523
13397.75 1487
13398.84 1456
13399.93 1479
13401.02 1496
13402.12 1470
13403.21 1452
13404.30 1476
13405.39 1447
13406.49 1459
13407.58 1453
13408.67 1445
13409.76 1433
13410.86 1482
13411.95 1462
13413.04 1461
13414.13 1465
13415.23 1442
13416.32 1462
13417.41 1459
13418.50 1414
13419.60 1405
13420.69 1419
13421.78 1413
13422.88 1426
13423.97 1434
13425.06 1435
13426.15 1465
13427.25 1471
13428.34 1460
13429.43 1426
13430.53 1468
13431.62 1469
13432.71 1519
13433.81 1449
13434.90 1429
13435.99 1408
13437.09 1458
13438.18 1467
13439.27 1447
13440.37 1472
13441.46 1468
13442.56 1507
13443.65 1490
13444.74 1470
13445.84 1484
13446.93 1516
13448.03 1531
13449.12 1511
13450.21 1482
13451.31 1496
13452.40 1492
13453.50 1507
13454.59 1494
13455.68 1556
13456.78 1532
13457.87 1563
13458.97 1560
13460.06 1563
13461.16 1569
13462.25 1582
13463.35 1610
13464.44 1580
13465.54 1586
13466.63 1560
13467.73 1560
13468.82 1580
13469.91 1577
13471.01 1585
13472.10 1596
13473.20 1615
13474.29 1593
13475.39 1601
13476.48 1622
13477.58 1627
13478.68 1625
13479.77 1655
13480.87 1661
13481.96 1635
13483.06 1613
13484.15 1657
13485.25 1703
13486.34 1676
13487.44 1643
13488.53 1661
13489.63 1656
13490.73 1730
13491.82 1701
13492.92 1669
13494.01 1697
13495.11 1726
13496.21 1748
13497.30 1688
13498.40 1726
13499.49 1714
13500.59 1732
13501.69 1759
13502.78 1709
13503.88 1697
13504.97 1726
13506.07 1751
13507.17 1743
13508.26 1755
13509.36 1754
13510.46 1732
13511.55 1765
13512.65 1782
13513.75 1733
13514.84 1740
13515.94 1711
13517.04 1716
13518.13 1718
13519.23 1692
13520.33 1686
13521.42 1682
13522.52 1690
13523.62 1699
13524.72 1669
13525.81 1639
13526.91 1656
13528.01 1668
13529.10 1630
13530.20 1620
13531.30 1620
13532.40 1588
13533.49 1609
13534.59 1569
13535.69 1535
13536.79 1566
13537.88 1587
13538.98 1551
13540.08 1557
13541.18 1505
13542.28 1520
13543.37 1550
13544.47 1497
13545.57 1494
13546.67 1471
13547.77 1503
13548.86 1436
13549.96 1425
13551.06 1446
13552.16 1433
13553.26 1421
13554.35 1442
13555.45 1438
13556.55 1421
13557.65 1399
13558.75 1411
13559.85 1404
13560.95 1426
13562.04 1411
13563.14 1372
13564.24 1407
13565.34 1371
13566.44 1388
13567.54 1368
13568.64 1378
13569.74 1359
13570.83 1371
13571.93 1354
13573.03 1335
13574.13 1346
13575.23 1357
13576.33 1363
13577.43 1332
13578.53 1329
13579.63 1348
13580.73 1380
13581.83 1329
13582.93 1330
13584.03 1287
13585.13 1289
13586.22 1340
13587.32 1325
13588.42 1322
13589.52 1344
13590.62 1312
13591.72 1321
13592.82 1313
13593.92 1344
13595.02 1350
13596.12 1363
13597.22 1344
13598.32 1326
13599.42 1315
13600.52 1340
13601.62 1354
13602.72 1331
13603.82 1315
13604.92 1345
13606.03 1337
13607.13 1362
13608.23 1340
13609.33 1338
13610.43 1366
13611.53 1311
13612.63 1329
13613.73 1396
13614.83 1343
13615.93 1305
13617.03 1323
13618.13 1319
13619.23 1315
13620.33 1339
13621.44 1345
13622.54 1354
13623.64 1345
13624.74 1331
13625.84 1333
13626.94 1328
13628.04 1346
13629.14 1324
13630.25 1336
13631.35 1314
13632.45 1350
13633.55 1348
13634.65 1336
13635.75 1371
13636.85 1362
13637.96 1357
13639.06 1377
13640.16 1346
13641.26 1363
13642.36 1379
13643.47 1353
13644.57 1334
13645.67 1363
13646.77 1373
13647.87 1336
13648.98 1341
13650.08 1349
13651.18 1371
13652.28 1354
13653.38 1344
13654.49 1393
13655.59 1345
13656.69 1357
13657.79 1373
13658.90 1358
13660.00 1343
13661.10 1362
13662.20 1350
13663.31 1365
13664.41 1336
13665.51 1336
13666.62 1327
13667.72 1345
13668.82 1369
13669.92 1347
13671.03 1327
13672.13 1343
13673.23 1392
13674.34 1373
13675.44 1324
13676.54 1361
13677.65 1398
13678.75 1343
13679.85 1356
13680.96 1356
13682.06 1327
13683.16 1365
13684.27 1399
13685.37 1418
13686.48 1368
13687.58 1385
13688.68 1410
13689.79 1364
13690.89 1360
13691.99 1378
13693.10 1392
13694.20 1404
13695.31 1419
13696.41 1435
13697.51 1435
13698.62 1449
13699.72 1460
13700.83 1437
13701.93 1441
13703.04 1423
13704.14 1464
13705.24 1462
13706.35 1442
13707.45 1473
13708.56 1487
13709.66 1485
13710.77 1494
13711.87 1483
13712.98 1523
13714.08 1550
13715.19 1516
13716.29 1515
13717.40 1533
13718.50 1553
13719.61 1556
13720.71 1571
13721.82 1567
13722.92 1575
13724.03 1564
13725.13 1616
13726.24 1610
13727.34 1643
13728.45 1648
13729.55 1649
13730.66 1656
13731.76 1701
13732.87 1723
13733.97 1728
13735.08 1701
13736.19 1670
13737.29 1737
13738.40 1766
13739.50 1765
13740.61 1765
13741.72 1767
13742.82 1783
13743.93 1832
13745.03 1828
13746.14 1835
13747.25 1840
13748.35 1862
13749.46 1951
13750.56 1978
13751.67 1965
13752.78 1934
13753.88 1975
13754.99 2037
13756.10 2066
13757.20 2054
13758.31 2079
13759.42 2087
13760.52 2135
13761.63 2108
13762.74 2169
13763.84 2160
13764.95 2207
13766.06 2178
13767.16 2206
13768.27 2218
13769.38 2237
13770.48 2260
13771.59 2228
13772.70 2254
13773.81 2232
13774.91 2241
13776.02 2205
13777.13 2218
13778.23 2199
13779.34 2171
13780.45 2132
13781.56 2175
13782.66 2139
13783.77 2062
13784.88 2035
13785.99 1998
13787.09 2015
13788.20 1967
13789.31 1936
13790.42 1920
13791.53 1896
13792.63 1830
13793.74 1771
13794.85 1749
13795.96 1719
13797.07 1676
13798.17 1685
13799.28 1628
13800.39 1615
13801.50 1610
13802.61 1567
13803.72 1582
13804.82 1519
13805.93 1518
13807.04 1516
13808.15 1506
13809.26 1481
13810.37 1481
13811.48 1435
13812.58 1466
13813.69 1474
13814.80 1439
13815.91 1427
13817.02 1383
13818.13 1372
13819.24 1371
13820.35 1370
13821.46 1365
13822.57 1366
13823.67 1394
13824.78 1371
13825.89 1337
13827.00 1344
13828.11 1348
13829.22 1388
13830.33 1358
13831.44 1332
13832.55 1351
13833.66 1321
13834.77 1336
13835.88 1332
13836.99 1334
13838.10 1333
13839.21 1358
13840.32 1321
13841.43 1319
13842.54 1298
13843.65 1337
13844.76 1353
13845.87 1335
13846.98 1297
13848.09 1307
13849.20 1282
13850.31 1333
13851.42 1324
13852.53 1340
13853.64 1286
13854.75 1299
13855.86 1332
13856.97 1334
13858.08 1339
13859.19 1322
13860.30 1347
13861.41 1339
13862.52 1354
13863.63 1332
13864.75 1351
13865.86 1327
13866.97 1318
13868.08 1304
13869.19 1308
13870.30 1354
13871.41 1304
13872.52 1341
13873.63 1363
13874.75 1349
13875.86 1301
13876.97 1314
13878.08 1336
13879.19 1347
13880.30 1327
13881.41 1309
13882.53 1355
13883.64 1335
13884.75 1338
13885.86 1360
13886.97 1334
13888.08 1362
13889.20 1364
13890.31 1373
13891.42 1346
13892.53 1348
13893.64 1359
13894.76 1354
13895.87 1316
13896.98 1305
13898.09 1339
13899.20 1326
13900.32 1328
13901.43 1339
13902.54 1318
13903.65 1305
13904.77 1330
13905.88 1346
13906.99 1299
13908.10 1280
13909.22 1287
13910.33 1350
13911.44 1281
13912.55 1272
13913.67 1279
13914.78 1271
13915.89 1267
13917.01 1269
13918.12 1211
13919.23 1236
13920.34 1265
13921.46 1229
13922.57 1233
13923.68 1208
13924.80 1196
13925.91 1190
13927.02 1224
13928.14 1190
13929.25 1200
13930.36 1189
13931.48 1204
13932.59 1188
13933.70 1200
13934.82 1198
13935.93 1182
13937.05 1149
13938.16 1140
13939.27 1171
13940.39 1148
13941.50 1167
13942.62 1139
13943.73 1142
13944.84 1131
13945.96 1152
13947.07 1132
13948.19 1113
13949.30 1115
13950.41 1125
13951.53 1093
13952.64 1148
13953.76 1107
13954.87 1124
13955.99 1105
13957.10 1124
13958.22 1122
13959.33 1105
13960.44 1115
13961.56 1116
13962.67 1093
13963.79 1084
13964.90 1082
13966.02 1088
13967.13 1096
13968.25 1094
13969.36 1102
13970.48 1109
13971.59 1102
13972.71 1086
13973.82 1083
13974.94 1076
13976.05 1077
13977.17 1100
13978.29 1085
13979.40 1064
13980.52 1074
13981.63 1086
13982.75 1088
13983.86 1093
13984.98 1097
13986.09 1083
13987.21 1070
13988.33 1109
13989.44 1095
13990.56 1052
13991.67 1062
13992.79 1049
13993.91 1088
13995.02 1068
13996.14 1098
13997.25 1098
13998.37 1083
13999.49 1081
14000.60 1072
14001.72 1090
14002.84 1137
14003.95 1098
14005.07 1117
14006.18 1131
14007.30 1101
14008.42 1097
14009.53 1097
14010.65 1099
14011.77 1083
14012.88 1102
14014.00 1103
14015.12 1111
14016.23 1085
14017.35 1096
14018.47 1119
14019.59 1091
14020.70 1071
14021.82 1128
14022.94 1122
14024.05 1118
14025.17 1119
14026.29 1130
14027.41 1132
14028.52 1122
14029.64 1135
14030.76 1124
14031.88 1129
14032.99 1084
14034.11 1102
14035.23 1145
14036.35 1141
14037.46 1130
14038.58 1129
14039.70 1158
14040.82 1125
14041.94 1166
14043.05 1164
14044.17 1140
14045.29 1176
14046.41 1179
14047.53 1153
14048.64 1139
14049.76 1146
14050.88 1207
14052.00 1209
14053.12 1218
14054.24 1184
14055.35 1190
14056.47 1223
14057.59 1200
14058.71 1213
14059.83 1206
14060.95 1236
14062.07 1198
14063.19 1236
14064.30 1257
14065.42 1240
14066.54 1263
14067.66 1265
14068.78 1271
14069.90 1288
14071.02 1323
14072.14 1292
14073.26 1295
14074.38 1288
14075.49 1321
14076.61 1354
14077.73 1332
14078.85 1328
14079.97 1352
14081.09 1350
14082.21 1327
14083.33 1337
14084.45 1344
14085.57 1376
14086.69 1399
14087.81 1347
14088.93 1376
14090.05 1362
14091.17 1374
14092.29 1351
14093.41 1366
14094.53 1398
14095.65 1403
14096.77 1374
14097.89 1375
14099.01 1407
14100.13 1390
14101.25 1356
14102.37 1381
14103.49 1369
14104.61 1349
14105.73 1368
14106.85 1357
14107.97 1368
14109.09 1373
14110.21 1327
14111.33 1329
14112.46 1339
14113.58 1332
14114.70 1335
14115.82 1298
14116.94 1334
14118.06 1341
14119.18 1288
14120.30 1269
14121.42 1255
14122.54 1298
14123.66 1267
14124.79 1223
14125.91 1261
14127.03 1227
14128.15 1230
14129.27 1220
14130.39 1235
14131.51 1214
14132.64 1180
14133.76 1144
14134.88 1185
14136.00 1181
14137.12 1163
14138.24 1183
14139.37 1122
14140.49 1126
14141.61 1143
14142.73 1139
14143.85 1101
14144.98 1085
14146.10 1122
14147.22 1122
14148.34 1102
14149.46 1103
14150.59 1080
14151.71 1100
14152.83 1070
14153.95 1067
14155.08 1066
14156.20 1063
14157.32 1075
14158.44 1079
14159.57 1063
14160.69 1066
14161.81 1053
14162.93 1035
14164.06 1053
14165.18 1056
14166.30 1031
14167.43 1031
14168.55 1036
14169.67 1046
14170.79 1042
14171.92 1043
14173.04 1036
14174.16 1041
14175.29 1020
14176.41 1053
14177.53 1030
14178.66 1027
14179.78 1038
14180.90 1016
14182.03 1035
14183.15 1031
14184.27 1027
14185.40 1004
14186.52 1028
14187.65 1052
14188.77 1017
14189.89 986
14191.02 985
14192.14 1014
14193.27 1011
14194.39 1008
14195.51 993
14196.64 1014
14197.76 986
14198.89 1020
14200.01 1021
14201.13 988
14202.26 1011
14203.38 981
14204.51 1005
14205.63 1008
14206.76 982
14207.88 1004
14209.01 1003
14210.13 972
14211.25 968
14212.38 978
14213.50 973
14214.63 958
14215.75 939
14216.88 972
14218.00 954
14219.13 971
14220.25 967
14221.38 940
14222.50 961
14223.63 931
14224.75 945
14225.88 948
14227.00 931
14228.13 931
14229.25 957
14230.38 947
14231.51 965
14232.63 921
14233.76 907
14234.88 910
14236.01 966
14237.13 936
14238.26 926
14239.39 911
14240.51 910
14241.64 885
14242.76 892
14243.89 880
14245.01 919
14246.14 884
14247.27 887
14248.39 892
14249.52 898
14250.65 913
14251.77 880
14252.90 922
14254.02 891
14255.15 888
14256.28 887
14257.40 898
14258.53 899
14259.66 895
14260.78 876
14261.91 845
14263.04 889
14264.16 880
14265.29 871
14266.42 865
14267.54 879
14268.67 853
14269.80 910
14270.92 859
14272.05 862
14273.18 842
14274.31 868
14275.43 826
14276.56 828
14277.69 833
14278.82 822
14279.94 828
14281.07 834
14282.20 843
14283.33 811
14284.45 780
14285.58 842
14286.71 834
14287.84 778
14288.96 785
14290.09 814
14291.22 807
14292.35 807
14293.47 810
14294.60 824
14295.73 788
14296.86 791
14297.99 786
14299.11 803
14300.24 794
14301.37 789
14302.50 765
14303.63 783
14304.76 746
14305.88 748
14307.01 783
14308.14 773
14309.27 798
14310.40 794
14311.53 785
14312.66 782
14313.78 759
14314.91 767
14316.04 766
14317.17 745
14318.30 777
14319.43 775
14320.56 765
14321.69 717
14322.82 719
14323.95 748
14325.07 774
14326.20 748
14327.33 737
14328.46 736
14329.59 716
14330.72 750
14331.85 757
14332.98 738
14334.11 715
14335.24 734
14336.37 743
14337.50 756
14338.63 733
14339.76 754
14340.89 715
14342.02 746
14343.15 713
14344.28 748
14345.41 754
14346.54 736
14347.67 737
14348.80 717
14349.93 726
14351.06 724
14352.19 717
14353.32 718
14354.45 726
14355.58 698
14356.71 711
14357.84 715
14358.97 731
14360.10 705
14361.23 730
14362.36 719
14363.49 743
14364.62 716
14365.75 703
14366.88 726
14368.02 700
14369.15 730
14370.28 721
14371.41 738
14372.54 696
14373.67 707
14374.80 690
14375.93 691
14377.06 700
14378.20 715
14379.33 715
14380.46 724
14381.59 718
14382.72 709
14383.85 688
14384.98 714
14386.12 721
14387.25 692
14388.38 721
14389.51 682
14390.64 692
14391.77 707
14392.91 694
14394.04 724
14395.17 677
14396.30 695
14397.43 707
14398.57 690
14399.70 685
14400.83 690
14401.96 691
14403.09 720
14404.23 700
14405.36 703
14406.49 706
14407.62 705
14408.76 731
14409.89 718
14411.02 712
14412.15 713
14413.29 717
14414.42 723
14415.55 728
14416.68 720
14417.82 737
14418.95 740
14420.08 715
14421.22 696
14422.35 732
14423.48 706
14424.62 731
14425.75 719
14426.88 710
14428.01 705
14429.15 723
14430.28 703
14431.41 712
14432.55 711
14433.68 715
14434.81 747
14435.95 707
14437.08 696
14438.22 703
14439.35 728
14440.48 684
14441.62 716
14442.75 704
14443.88 733
14445.02 713
14446.15 728
14447.29 737
14448.42 735
14449.55 723
14450.69 748
14451.82 742
14452.96 719
14454.09 719
14455.23 735
14456.36 727
14457.49 724
14458.63 758
14459.76 700
14460.90 739
14462.03 714
14463.17 743
14464.30 704
14465.44 712
14466.57 748
14467.71 733
14468.84 742
14469.97 726
14471.11 725
14472.24 743
14473.38 711
14474.51 745
14475.65 775
14476.79 763
14477.92 743
14479.06 732
14480.19 767
14481.33 719
14482.46 751
14483.60 742
14484.73 747
14485.87 755
14487.00 716
14488.14 714
14489.27 704
14490.41 724
14491.55 713
14492.68 720
14493.82 723
14494.95 724
14496.09 713
14497.23 770
14498.36 729
14499.50 739
14500.63 719
14501.77 770
14502.91 774
14504.04 759
14505.18 745
14506.31 735
14507.45 755
14508.59 761
14509.72 752
14510.86 734
14512.00 777
14513.13 753
14514.27 760
14515.41 759
14516.54 757
14517.68 717
14518.82 749
14519.95 750
14521.09 762
14522.23 776
14523.36 742
14524.50 755
14525.64 760
14526.78 782
14527.91 746
14529.05 820
14530.19 780
14531.32 796
14532.46 776
14533.60 787
14534.74 784
14535.87 782
14537.01 779
14538.15 775
14539.29 748
14540.42 788
14541.56 795
14542.70 790
14543.84 815
14544.97 817
14546.11 834
14547.25 802
14548.39 821
14549.53 796
14550.66 813
14551.80 779
14552.94 818
14554.08 863
14555.22 839
14556.36 853
14557.49 825
14558.63 839
14559.77 826
14560.91 869
14562.05 838
14563.19 865
14564.32 864
14565.46 860
14566.60 843
14567.74 892
14568.88 887
14570.02 886
14571.16 899
14572.30 907
14573.43 904
14574.57 897
14575.71 941
14576.85 915
14577.99 908
14579.13 914
14580.27 945
14581.41 913
14582.55 938
14583.69 956
14584.83 968
14585.97 963
14587.10 954
14588.24 946
14589.38 971
14590.52 1002
14591.66 989
14592.80 1008
14593.94 1021
14595.08 1018
14596.22 1014
14597.36 1044
14598.50 1014
14599.64 1039
14600.78 1040
14601.92 1061
14603.06 1019
14604.20 1064
14605.34 1068
14606.48 1081
14607.62 1105
14608.76 1064
14609.90 1087
14611.04 1093
14612.18 1119
14613.32 1121
14614.47 1165
14615.61 1131
14616.75 1163
14617.89 1155
14619.03 1212
14620.17 1148
14621.31 1178
14622.45 1192
14623.59 1205
14624.73 1201
14625.87 1207
14627.01 1227
14628.16 1222
14629.30 1278
14630.44 1253
14631.58 1283
14632.72 1263
14633.86 1300
14635.00 1285
14636.14 1270
14637.29 1294
14638.43 1299
14639.57 1305
14640.71 1315
14641.85 1306
14642.99 1296
14644.13 1293
14645.28 1300
14646.42 1298
14647.56 1265
14648.70 1262
14649.84 1282
14650.99 1269
14652.13 1221
14653.27 1245
14654.41 1176
14655.55 1165
14656.70 1174
14657.84 1141
14658.98 1111
14660.12 1086
14661.27 1117
14662.41 1061
14663.55 1043
14664.69 993
14665.84 1014
14666.98 986
14668.12 978
14669.26 967
14670.41 951
14671.55 939
14672.69 971
14673.83 912
14674.98 915
14676.12 904
14677.26 907
14678.41 930
14679.55 926
14680.69 871
14681.84 860
14682.98 862
14684.12 839
14685.27 881
14686.41 846
14687.55 838
14688.70 849
14689.84 827
14690.98 822
14692.13 851
14693.27 819
14694.41 799
14695.56 793
14696.70 799
14697.84 788
14698.99 831
14700.13 816
14701.28 768
14702.42 787
14703.56 778
14704.71 783
14705.85 749
14707.00 772
14708.14 763
14709.28 764
14710.43 744
14711.57 767
14712.72 734
14713.86 746
14715.01 750
14716.15 776
14717.30 756
14718.44 748
14719.58 779
14720.73 774
14721.87 763
14723.02 740
14724.16 752
14725.31 770
14726.45 739
14727.60 754
14728.74 750
14729.89 748
14731.03 730
14732.18 744
14733.32 767
14734.47 739
14735.61 723
14736.76 734
14737.90 742
14739.05 726
14740.20 735
14741.34 722
14742.49 729
14743.63 735
14744.78 739
14745.92 719
14747.07 738
14748.21 703
14749.36 709
14750.51 725
14751.65 736
14752.80 706
14753.94 729
14755.09 684
14756.24 702
14757.38 719
14758.53 721
14759.67 700
14760.82 702
14761.97 693
14763.11 690
14764.26 686
14765.41 672
14766.55 692
14767.70 694
14768.85 692
14769.99 684
14771.14 675
14772.29 682
14773.43 709
14774.58 672
14775.73 670
14776.87 674
14778.02 649
14779.17 676
14780.31 662
14781.46 636
14782.61 628
14783.76 650
14784.90 658
14786.05 640
14787.20 625
14788.34 674
14789.49 642
14790.64 627
14791.79 592
14792.93 633
14794.08 644
14795.23 633
14796.38 615
14797.52 610
14798.67 603
14799.82 592
14800.97 619
14802.12 622
14803.26 616
14804.41 624
14805.56 593
14806.71 624
14807.86 590
14809.00 604
14810.15 561
14811.30 585
14812.45 580
14813.60 576
14814.74 567
14815.89 593
14817.04 574
14818.19 572
14819.34 559
14820.49 557
14821.64 570
14822.78 591
14823.93 564
14825.08 567
14826.23 556
14827.38 573
14828.53 538
14829.68 540
14830.83 545
14831.97 555
14833.12 566
14834.27 543
14835.42 556
14836.57 545
14837.72 526
14838.87 522
14840.02 550
14841.17 528
14842.32 559
14843.47 540
14844.62 552
14845.77 499
14846.92 511
14848.07 534
14849.22 536
14850.36 529
14851.51 507
14852.66 533
14853.81 504
14854.96 518
14856.11 515
14857.26 516
14858.41 482
14859.56 524
14860.71 517
14861.86 513
14863.01 472
14864.16 493
14865.32 523
14866.47 511
14867.62 481
14868.77 508
14869.92 506
14871.07 514
14872.22 505
14873.37 500
14874.52 510
14875.67 498
14876.82 519
14877.97 491
14879.12 504
14880.27 485
14881.42 481
14882.57 492
14883.73 488
14884.88 489
14886.03 471
14887.18 518
14888.33 508
14889.48 464
14890.63 482
14891.78 486
14892.94 488
14894.09 482
14895.24 468
14896.39 487
14897.54 474
14898.69 486
14899.84 501
14901.00 463
14902.15 486
14903.30 479
14904.45 466
14905.60 449
14906.76 469
14907.91 471
14909.06 475
14910.21 474
14911.36 480
14912.52 450
14913.67 472
14914.82 480
14915.97 483
14917.12 475
14918.28 482
14919.43 480
14920.58 486
14921.73 483
14922.89 482
14924.04 484
14925.19 467
14926.34 485
14927.50 488
14928.65 514
14929.80 486
14930.96 486
14932.11 471
14933.26 506
14934.41 486
14935.57 468
14936.72 465
14937.87 482
14939.03 472
14940.18 482
14941.33 488
14942.49 482
14943.64 475
14944.79 490
14945.95 508
14947.10 479
14948.25 500
14949.41 480
14950.56 477
14951.71 490
14952.87 513
14954.02 477
14955.18 489
14956.33 499
14957.48 498
14958.64 527
14959.79 497
14960.95 512
14962.10 512
14963.25 507
14964.41 495
14965.56 497
14966.72 493
14967.87 509
14969.02 481
14970.18 495
14971.33 512
14972.49 475
14973.64 503
14974.80 495
14975.95 522
14977.11 521
14978.26 501
14979.41 526
14980.57 492
14981.72 502
14982.88 494
14984.03 500
14985.19 517
14986.34 487
14987.50 516
14988.65 513
14989.81 504
14990.96 492
14992.12 469
14993.27 483
14994.43 488
14995.59 480
14996.74 489
14997.90 504
14999.05 473
15000.21 486
15001.36 506
15002.52 474
15003.67 476
15004.83 459
15005.99 458
15007.14 462
15008.30 464
15009.45 443
15010.61 461
15011.76 449
15012.92 488
15014.08 466
15015.23 468
15016.39 473
15017.55 443
15018.70 456
15019.86 449
15021.01 445
15022.17 448
15023.33 435
15024.48 445
15025.64 442
15026.80 448
15027.95 462
15029.11 456
15030.27 445
15031.42 446
15032.58 437
15033.74 435
15034.89 425
15036.05 447
15037.21 454
15038.36 430
15039.52 466
15040.68 436
15041.84 406
15042.99 435
15044.15 453
15045.31 461
15046.46 439
15047.62 463
15048.78 443
15049.94 446
15051.09 434
15052.25 441
15053.41 477
15054.57 456
15055.72 441
15056.88 428
15058.04 460
15059.20 472
15060.36 449
15061.51 472
15062.67 440
15063.83 425
15064.99 437
15066.15 446
15067.30 467
15068.46 405
15069.62 436
15070.78 455
15071.94 455
15073.09 444
15074.25 450
15075.41 434
15076.57 460
15077.73 431
15078.89 467
15080.05 454
15081.20 462
15082.36 452
15083.52 459
15084.68 447
15085.84 432
15087.00 470
15088.16 454
15089.32 450
15090.47 441
15091.63 453
15092.79 437
15093.95 468
15095.11 457
15096.27 459
15097.43 449
15098.59 448
15099.75 461
15100.91 458
15102.07 445
15103.23 452
15104.39 438
15105.55 458
15106.71 475
15107.86 422
15109.02 484
15110.18 487
15111.34 460
15112.50 453
15113.66 477
15114.82 492
15115.98 467
15117.14 469
15118.30 437
15119.46 457
15120.62 464
15121.78 487
15122.94 467
15124.10 465
15125.26 482
15126.43 465
15127.59 462
15128.75 459
15129.91 443
15131.07 492
15132.23 480
15133.39 472
15134.55 454
15135.71 480
15136.87 513
15138.03 489
15139.19 476
15140.35 454
15141.51 482
15142.68 479
15143.84 506
15145.00 482
15146.16 487
15147.32 485
15148.48 503
15149.64 493
15150.80 494
15151.96 489
15153.13 512
15154.29 497
15155.45 478
15156.61 495
15157.77 505
15158.93 508
15160.10 516
15161.26 499
15162.42 486
15163.58 488
15164.74 510
15165.90 530
15167.07 515
15168.23 535
15169.39 535
15170.55 527
15171.71 510
15172.88 497
15174.04 508
15175.20 543
15176.36 546
15177.53 527
15178.69 549
15179.85 513
15181.01 534
15182.18 537
15183.34 538
15184.50 528
15185.66 550
15186.83 547
15187.99 540
15189.15 551
15190.31 563
15191.48 548
15192.64 558
15193.80 568
15194.97 553
15196.13 560
15197.29 539
15198.46 564
15199.62 552
15200.78 569
15201.94 578
15203.11 562
15204.27 564
15205.44 599
15206.60 568
15207.76 582
15208.93 560
15210.09 580
15211.25 569
15212.42 602
15213.58 579
15214.74 594
15215.91 589
15217.07 566
15218.24 590
15219.40 595
15220.56 588
15221.73 609
15222.89 620
15224.06 591
15225.22 586
15226.38 587
15227.55 609
15228.71 631
15229.88 620
15231.04 596
15232.21 613
15233.37 609
15234.53 620
15235.70 606
15236.86 617
15238.03 621
15239.19 636
15240.36 609
15241.52 611
15242.69 636
15243.85 613
15245.02 643
15246.18 662
15247.35 640
15248.51 620
15249.68 633
15250.84 604
15252.01 599
15253.17 623
15254.34 617
15255.50 647
15256.67 632
15257.83 635
15259.00 639
15260.17 645
15261.33 635
15262.50 589
15263.66 602
15264.83 617
15265.99 605
15267.16 593
15268.32 567
15269.49 567
15270.66 584
15271.82 601
15272.99 590
15274.15 590
15275.32 599
15276.49 585
15277.65 578
15278.82 595
15279.99 591
15281.15 568
15282.32 606
15283.48 579
15284.65 576
15285.82 543
15286.98 582
15288.15 597
15289.32 564
15290.48 566
15291.65 559
15292.82 585
15293.98 570
15295.15 583
15296.32 545
15297.48 582
15298.65 576
15299.82 580
15300.99 551
15302.15 561
15303.32 571
15304.49 555
15305.65 582
15306.82 566
15307.99 565
15309.16 565
15310.32 590
15311.49 588
15312.66 567
15313.83 583
15314.99 583
15316.16 575
15317.33 566
15318.50 568
15319.66 576
15320.83 566
15322.00 565
15323.17 587
15324.34 576
15325.50 588
15326.67 598
15327.84 575
15329.01 575
15330.18 575
15331.34 595
15332.51 595
15333.68 577
15334.85 577
15336.02 598
15337.19 596
15338.36 588
15339.52 594
15340.69 599
15341.86 620
15343.03 616
15344.20 610
15345.37 614
15346.54 609
15347.70 602
15348.87 592
15350.04 640
15351.21 609
15352.38 608
15353.55 587
15354.72 607
15355.89 618
15357.06 635
15358.23 639
15359.40 640
15360.56 616
15361.73 632
15362.90 635
15364.07 634
15365.24 646
15366.41 638
15367.58 630
15368.75 639
15369.92 657
15371.09 637
15372.26 658
15373.43 634
15374.60 634
15375.77 625
15376.94 647
15378.11 613
15379.28 622
15380.45 663
15381.62 664
15382.79 639
15383.96 631
15385.13 662
15386.30 658
15387.47 646
15388.64 630
15389.81 646
15390.98 611
15392.15 646
15393.32 629
15394.49 626
15395.67 608
15396.84 621
15398.01 614
15399.18 646
15400.35 596
15401.52 587
15402.69 624
15403.86 633
15405.03 597
15406.20 600
15407.37 585
15408.55 561
15409.72 559
15410.89 561
15412.06 564
15413.23 562
15414.40 567
15415.57 583
15416.75 547
15417.92 535
15419.09 562
15420.26 568
15421.43 534
15422.60 553
15423.78 559
15424.95 542
15426.12 517
15427.29 552
15428.46 525
15429.63 527
15430.81 533
15431.98 559
15433.15 529
15434.32 512
15435.49 505
15436.67 523
15437.84 508
15439.01 526
15440.18 490
15441.36 503
15442.53 519
15443.70 495
15444.87 508
15446.05 514
15447.22 485
15448.39 502
15449.56 516
15450.74 523
15451.91 504
15453.08 515
15454.26 537
15455.43 513
15456.60 514
15457.77 541
15458.95 492
15460.12 513
15461.29 496
15462.47 505
15463.64 488
15464.81 541
15465.99 511
15467.16 473
15468.33 467
15469.51 486
15470.68 484
15471.85 537
15473.03 492
15474.20 480
15475.38 499
15476.55 508
15477.72 511
15478.90 464
15480.07 504
15481.24 496
15482.42 500
15483.59 501
15484.77 534
15485.94 507
15487.12 490
15488.29 494
15489.46 530
15490.64 511
15491.81 479
15492.99 505
15494.16 515
15495.34 509
15496.51 491
15497.68 493
15498.86 490
15500.03 488
15501.21 509
15502.38 513
15503.56 450
15504.73 495
15505.91 515
15507.08 499
15508.26 474
15509.43 499
15510.61 487
15511.78 539
15512.96 506
15514.13 479
15515.31 499
15516.48 518
15517.66 522
15518.83 526
15520.01 520
15521.18 493
15522.36 508
15523.54 527
15524.71 505
15525.89 504
15527.06 500
15528.24 515
15529.41 501
15530.59 501
15531.77 494
15532.94 521
15534.12 526
15535.29 526
15536.47 498
15537.65 528
15538.82 509
15540.00 510
15541.17 525
15542.35 536
15543.53 499
15544.70 524
15545.88 537
15547.06 533
15548.23 522
15549.41 530
15550.59 517
15551.76 517
15552.94 543
15554.12 522
15555.29 524
15556.47 526
15557.65 533
15558.82 508
15560.00 527
15561.18 520
15562.35 550
15563.53 527
15564.71 527
15565.88 535
15567.06 526
15568.24 537
15569.42 545
15570.59 574
15571.77 537
15572.95 560
15574.13 537
15575.30 557
15576.48 553
15577.66 565
15578.84 522
15580.01 573
15581.19 556
15582.37 555
15583.55 584
15584.73 570
15585.90 572
15587.08 579
15588.26 575
15589.44 542
15590.61 581
15591.79 581
15592.97 597
15594.15 591
15595.33 601
15596.51 577
15597.68 580
15598.86 578
15600.04 598
15601.22 572
15602.40 612
15603.58 629
15604.76 627
15605.93 606
15607.11 623
15608.29 632
15609.47 631
15610.65 633
15611.83 614
15613.01 649
15614.19 653
15615.36 645
15616.54 627
15617.72 623
15618.90 636
15620.08 643
15621.26 651
15622.44 644
15623.62 638
15624.80 636
15625.98 663
15627.16 626
15628.34 660
15629.52 659
15630.70 670
15631.88 623
15633.06 679
15634.24 661
15635.41 636
15636.59 660
15637.77 666
15638.95 671
15640.13 677
15641.31 674
15642.49 646
15643.67 684
15644.85 668
15646.03 705
15647.21 701
15648.40 686
15649.58 675
15650.76 711
15651.94 691
15653.12 667
15654.30 682
15655.48 674
15656.66 683
15657.84 688
15659.02 704
15660.20 709
15661.38 700
15662.56 672
15663.74 659
15664.92 679
15666.10 692
15667.29 692
15668.47 672
15669.65 684
15670.83 660
15672.01 705
15673.19 700
15674.37 688
15675.55 666
15676.73 682
15677.92 673
15679.10 681
15680.28 656
15681.46 668
15682.64 652
15683.82 663
15685.01 631
15686.19 643
15687.37 637
15688.55 651
15689.73 659
15690.91 620
15692.10 660
15693.28 668
15694.46 678
15695.64 633
15696.82 650
15698.01 658
15699.19 643
15700.37 672
15701.55 656
15702.74 631
15703.92 653
15705.10 650
15706.28 635
15707.46 651
15708.65 680
15709.83 651
15711.01 631
15712.20 665
15713.38 674
15714.56 680
15715.74 661
15716.93 675
15718.11 654
15719.29 665
15720.48 646
15721.66 680
15722.84 668
15724.02 636
15725.21 658
15726.39 678
15727.57 668
15728.76 663
15729.94 675
15731.12 671
15732.31 679
15733.49 692
15734.67 701
15735.86 696
15737.04 668
15738.23 679
15739.41 720
15740.59 698
15741.78 687
15742.96 679
15744.14 662
15745.33 698
15746.51 673
15747.70 679
15748.88 711
15750.06 691
15751.25 690
15752.43 710
15753.62 706
15754.80 703
15755.99 696
15757.17 701
15758.35 694
15759.54 705
15760.72 699
15761.91 697
15763.09 694
15764.28 707
15765.46 714
15766.65 701
15767.83 710
15769.02 706
15770.20 710
15771.39 696
15772.57 691
15773.76 712
15774.94 691
15776.13 702
15777.31 703
15778.50 723
15779.68 684
15780.87 676
15782.05 668
15783.24 695
15784.42 679
15785.61 680
15786.79 668
15787.98 653
15789.16 666
15790.35 656
15791.54 659
15792.72 667
15793.91 659
15795.09 674
15796.28 657
15797.46 663
15798.65 669
15799.84 651
15801.02 646
15802.21 636
15803.39 649
15804.58 644
15805.77 663
15806.95 625
15808.14 652
15809.33 657
15810.51 644
15811.70 605
15812.88 633
15814.07 601
15815.26 604
15816.44 620
15817.63 613
15818.82 598
15820.00 588
15821.19 616
15822.38 627
15823.57 621
15824.75 577
15825.94 581
15827.13 608
15828.31 607
15829.50 588
15830.69 597
15831.87 594
15833.06 604
15834.25 603
15835.44 589
15836.62 584
15837.81 598
15839.00 612
15840.19 572
15841.37 583
15842.56 600
15843.75 614
15844.94 598
15846.12 602
15847.31 591
15848.50 571
15849.69 593
15850.88 597
15852.06 616
15853.25 587
15854.44 609
15855.63 581
15856.82 590
15858.00 570
15859.19 607
15860.38 569
15861.57 592
15862.76 578
15863.94 577
15865.13 576
15866.32 605
15867.51 590
15868.70 561
15869.89 575
15871.08 570
15872.26 591
15873.45 589
15874.64 587
15875.83 587
15877.02 579
15878.21 591
15879.40 613
15880.59 629
15881.78 606
15882.96 615
15884.15 578
15885.34 591
15886.53 601
15887.72 612
15888.91 614
15890.10 624
15891.29 606
15892.48 639
15893.67 626
15894.86 607
15896.05 595
15897.24 615
15898.43 636
15899.62 640
15900.81 627
15902.00 612
15903.19 595
15904.38 589
15905.57 598
15906.76 619
15907.95 654
15909.14 620
15910.33 644
15911.52 651
15912.71 646
15913.90 603
15915.09 647
15916.28 662
15917.47 653
15918.66 641
15919.85 622
15921.04 607
15922.23 633
15923.42 612
15924.61 652
15925.80 671
15926.99 622
15928.18 659
15929.37 632
15930.56 666
15931.76 629
15932.95 631
15934.14 658
15935.33 638
15936.52 626
15937.71 621
15938.90 609
15940.09 609
15941.28 627
15942.48 627
15943.67 591
15944.86 606
15946.05 633
15947.24 617
15948.43 636
15949.62 588
15950.82 603
15952.01 598
15953.20 610
15954.39 550
15955.58 570
15956.78 568
15957.97 548
15959.16 543
15960.35 535
15961.54 556
15962.74 526
15963.93 543
15965.12 528
15966.31 503
15967.50 510
15968.70 539
15969.89 513
15971.08 515
15972.27 493
15973.47 517
15974.66 499
15975.85 502
15977.04 489
15978.24 473
15979.43 494
15980.62 481
15981.81 517
15983.01 506
15984.20 467
15985.39 488
15986.59 494
15987.78 459
15988.97 477
15990.17 453
15991.36 501
15992.55 465
15993.74 467
15994.94 454
15996.13 453
15997.32 447
15998.52 463
15999.71 470
16000.91 451
16002.10 455
16003.29 443
16004.49 471
16005.68 440
16006.87 444
16008.07 421
16009.26 478
16010.45 421
16011.65 425
16012.84 432
16014.04 431
16015.23 448
16016.42 455
16017.62 426
16018.81 431
16020.01 465
16021.20 447
16022.40 439
16023.59 427
16024.78 454
16025.98 441
16027.17 443
16028.37 424
16029.56 421
16030.76 444
16031.95 471
16033.15 434
16034.34 417
16035.54 437
16036.73 431
16037.93 458
16039.12 422
16040.32 451
16041.51 432
16042.71 425
16043.90 444
16045.10 432
16046.29 410
16047.49 449
16048.68 437
16049.88 441
16051.07 396
16052.27 396
16053.46 404
16054.66 405
16055.85 414
16057.05 416
16058.25 424
16059.44 435
16060.64 422
16061.83 392
16063.03 411
16064.22 414
16065.42 416
16066.62 407
16067.81 402
16069.01 397
16070.20 422
16071.40 437
16072.60 421
16073.79 422
16074.99 379
16076.19 430
16077.38 403
16078.58 414
16079.78 370
16080.97 423
16082.17 415
16083.36 441
16084.56 408
16085.76 398
16086.95 410
16088.15 388
16089.35 402
16090.55 355
16091.74 378
16092.94 365
16094.14 416
16095.33 383
16096.53 406
16097.73 382
16098.92 387
16100.12 381
16101.32 401
16102.52 371
16103.71 383
16104.91 376
16106.11 396
16107.31 379
16108.50 364
16109.70 366
16110.90 359
16112.10 384
16113.29 386
16114.49 401
16115.69 379
16116.89 393
16118.08 372
16119.28 386
16120.48 372
16121.68 398
16122.88 396
16124.07 372
16125.27 379
16126.47 361
16127.67 378
16128.87 356
16130.07 376
16131.26 377
16132.46 369
16133.66 382
16134.86 391
16136.06 371
16137.26 355
16138.46 358
16139.65 369
16140.85 358
16142.05 366
16143.25 375
16144.45 374
16145.65 390
16146.85 386
16148.05 381
16149.25 370
16150.44 388
16151.64 370
16152.84 379
16154.04 370
16155.24 363
16156.44 350
16157.64 370
16158.84 375
16160.04 382
16161.24 365
16162.44 376
16163.64 409
16164.84 369
16166.04 362
16167.24 364
16168.44 383
16169.64 390
16170.84 376
16172.04 364
16173.24 351
16174.44 359
16175.64 383
16176.84 354
16178.04 368
16179.24 341
16180.44 387
16181.64 384
16182.84 346
16184.04 350
16185.24 345
16186.44 371
16187.64 382
16188.84 365
16190.04 348
16191.24 385
16192.44 349
16193.64 395
16194.84 361
16196.04 360
16197.24 360
16198.44 379
16199.64 379
16200.85 337
16202.05 346
16203.25 370
16204.45 383
16205.65 378
16206.85 365
16208.05 356
16209.25 377
16210.45 404
16211.66 398
16212.86 393
16214.06 362
16215.26 379
16216.46 385
16217.66 367
16218.87 387
16220.07 376
16221.27 389
16222.47 384
16223.67 380
16224.87 399
16226.08 386
16227.28 396
16228.48 380
16229.68 396
16230.88 370
16232.09 394
16233.29 394
16234.49 389
16235.69 399
16236.90 391
16238.10 389
16239.30 386
16240.50 389
16241.70 380
16242.91 425
16244.11 410
16245.31 404
16246.51 379
16247.72 396
16248.92 424
16250.12 401
16251.33 394
16252.53 380
16253.73 404
16254.93 406
16256.14 430
16257.34 419
16258.54 392
16259.75 441
16260.95 409
16262.15 423
16263.36 416
16264.56 405
16265.76 441
16266.97 419
16268.17 407
16269.37 400
16270.58 394
16271.78 397
16272.98 413
16274.19 399
16275.39 403
16276.60 419
16277.80 402
16279.00 421
16280.21 401
16281.41 397
16282.62 411
16283.82 420
16285.02 411
16286.23 417
16287.43 427
16288.64 388
16289.84 412
16291.04 417
16292.25 415
16293.45 428
16294.66 407
16295.86 415
16297.07 417
16298.27 413
16299.48 421
16300.68 406
16301.88 415
16303.09 418
16304.29 422
16305.50 424
16306.70 418
16307.91 393
16309.11 384
16310.32 377
16311.52 396
16312.73 408
16313.93 400
16315.14 421
16316.34 413
16317.55 425
16318.76 382
16319.96 405
16321.17 409
16322.37 392
16323.58 403
16324.78 373
16325.99 403
16327.19 399
16328.40 392
16329.61 388
16330.81 406
16332.02 395
16333.22 401
16334.43 399
16335.63 366
16336.84 379
16338.05 390
16339.25 384
16340.46 367
16341.66 379
16342.87 399
16344.08 372
16345.28 388
16346.49 370
16347.70 396
16348.90 391
16350.11 359
16351.32 410
16352.52 381
16353.73 384
16354.94 365
16356.14 365
16357.35 363
16358.56 367
16359.76 375
16360.97 367
16362.18 381
16363.38 359
16364.59 346
16365.80 357
16367.00 373
16368.21 341
16369.42 376
16370.63 379
16371.83 357
16373.04 366
16374.25 374
16375.46 380
16376.66 378
16377.87 353
16379.08 361
16380.29 372
16381.49 346
16382.70 350
16383.91 362
16385.12 359
16386.32 373
16387.53 353
16388.74 369
16389.95 358
16391.16 358
16392.36 345
16393.57 380
16394.78 362
16395.99 350
16397.20 372
16398.41 368
16399.61 364
16400.82 359
16402.03 361
16403.24 372
16404.45 357
16405.66 370
16406.86 380
16408.07 353
16409.28 360
16410.49 373
16411.70 366
16412.91 367
16414.12 352
16415.33 356
16416.53 370
16417.74 374
16418.95 347
16420.16 351
16421.37 362
16422.58 373
16423.79 373
16425.00 362
16426.21 372
16427.42 356
16428.63 387
16429.84 394
16431.05 376
16432.25 342
16433.46 331
16434.67 354
16435.88 359
16437.09 347
16438.30 353
16439.51 381
16440.72 363
16441.93 379
16443.14 350
16444.35 350
16445.56 370
16446.77 356
16447.98 358
16449.19 352
16450.40 363
16451.61 353
16452.82 342
16454.03 336
16455.24 346
16456.45 357
16457.66 376
16458.88 336
16460.09 373
16461.30 382
16462.51 371
16463.72 374
16464.93 382
16466.14 364
16467.35 356
16468.56 367
16469.77 365
16470.98 354
16472.19 347
16473.40 358
16474.62 370
16475.83 380
16477.04 365
16478.25 379
16479.46 367
16480.67 379
16481.88 347
16483.09 374
16484.31 367
16485.52 367
16486.73 366
16487.94 381
16489.15 362
16490.36 381
16491.58 376
16492.79 377
16494.00 378
16495.21 371
16496.42 387
16497.63 365
16498.85 374
16500.06 375
16501.27 393
16502.48 390
16503.69 349
16504.91 375
16506.12 392
16507.33 382
16508.54 355
16509.76 390
16510.97 378
16512.18 400
16513.39 393
16514.61 390
16515.82 379
16517.03 391
16518.24 402
16519.46 378
16520.67 393
16521.88 397
16523.10 397
16524.31 424
16525.52 405
16526.73 397
16527.95 395
16529.16 425
16530.37 417
16531.59 374
16532.80 420
16534.01 414
16535.23 406
16536.44 410
16537.65 427
16538.87 417
16540.08 432
16541.29 424
16542.51 430
16543.72 424
16544.93 448
16546.15 466
16547.36 438
16548.58 455
16549.79 426
16551.00 473
16552.22 466
16553.43 474
16554.65 470
16555.86 473
16557.07 460
16558.29 469
16559.50 462
16560.72 456
16561.93 463
16563.14 465
16564.36 477
16565.57 466
16566.79 474
16568.00 455
16569.22 508
16570.43 477
16571.65 457
16572.86 461
16574.08 485
16575.29 481
16576.51 473
16577.72 430
16578.93 493
16580.15 463
16581.36 452
16582.58 466
16583.79 449
16585.01 468
16586.23 479
16587.44 467
16588.66 431
16589.87 465
16591.09 451
16592.30 469
16593.52 423
16594.73 430
16595.95 446
16597.16 449
16598.38 453
16599.60 418
16600.81 443
16602.03 424
16603.24 427
16604.46 392
16605.67 425
16606.89 404
16608.11 409
16609.32 404
16610.54 440
16611.75 410
16612.97 416
16614.19 426
16615.40 405
16616.62 377
16617.84 388
16619.05 407
16620.27 403
16621.48 400
16622.70 378
16623.92 404
16625.13 372
16626.35 393
16627.57 361
16628.78 371
16630.00 367
16631.22 368
16632.44 384
16633.65 372
16634.87 374
16636.09 366
16637.30 383
16638.52 376
16639.74 357
16640.95 349
16642.17 376
16643.39 387
16644.61 368
16645.82 365
16647.04 350
16648.26 351
16649.48 371
16650.69 360
16651.91 352
16653.13 358
16654.35 361
16655.56 369
16656.78 339
16658.00 340
16659.22 353
16660.44 361
16661.65 359
16662.87 341
16664.09 363
16665.31 337
16666.53 339
16667.74 371
16668.96 343
16670.18 347
16671.40 347
16672.62 361
16673.84 343
16675.05 353
16676.27 337
16677.49 347
16678.71 364
16679.93 317
16681.15 319
16682.37 346
16683.58 360
16684.80 340
16686.02 338
16687.24 349
16688.46 356
16689.68 341
16690.90 348
16692.12 352
16693.34 331
16694.55 334
16695.77 335
16696.99 355
16698.21 368
16699.43 338
16700.65 351
16701.87 353
16703.09 327
16704.31 360
16705.53 339
16706.75 339
16707.97 341
16709.19 342
16710.41 336
16711.63 337
16712.85 332
16714.07 352
16715.29 351
16716.51 335
16717.73 339
16718.95 321
16720.17 335
16721.39 321
16722.61 325
16723.83 339
16725.05 333
16726.27 334
16727.49 331
16728.71 344
16729.93 330
16731.15 331
16732.37 329
16733.59 339
16734.81 330
16736.03 354
16737.25 326
16738.47 327
16739.69 295
16740.92 340
16742.14 313
16743.36 347
16744.58 344
16745.80 324
16747.02 314
16748.24 303
16749.46 314
16750.68 339
16751.90 327
16753.13 305
16754.35 328
16755.57 330
16756.79 310
16758.01 316
16759.23 321
16760.45 312
16761.68 320
16762.90 309
16764.12 304
16765.34 304
16766.56 311
16767.79 300
16769.01 304
16770.23 298
16771.45 306
16772.67 333
16773.89 312
16775.12 309
16776.34 281
16777.56 315
16778.78 301
16780.01 304
16781.23 315
16782.45 318
16783.67 320
16784.90 318
16786.12 321
16787.34 297
16788.56 296
16789.79 338
16791.01 338
16792.23 318
16793.45 328
16794.68 298
16795.90 327
16797.12 324
16798.35 327
16799.57 297
16800.79 283
16802.01 307
16803.24 330
16804.46 330
16805.68 313
16806.91 315
16808.13 316
16809.35 327
16810.58 347
16811.80 313
16813.02 321
16814.25 353
16815.47 306
16816.69 342
16817.92 325
16819.14 320
16820.37 307
16821.59 329
16822.81 320
16824.04 292
16825.26 325
16826.49 327
16827.71 329
16828.93 292
16830.16 312
16831.38 322
16832.61 340
16833.83 342
16835.05 330
16836.28 330
16837.50 333
16838.73 322
16839.95 323
16841.18 336
16842.40 348
16843.63 328
16844.85 321
16846.07 343
16847.30 343
16848.52 359
16849.75 373
16850.97 342
16852.20 343
16853.42 344
16854.65 354
16855.87 352
16857.10 339
16858.32 350
16859.55 367
16860.77 375
16862.00 365
16863.22 386
16864.45 360
16865.68 362
16866.90 398
16868.13 359
16869.35 364
16870.58 364
16871.80 378
16873.03 375
16874.25 355
16875.48 358
16876.71 372
16877.93 367
16879.16 367
16880.38 385
16881.61 384
16882.84 391
16884.06 354
16885.29 407
16886.51 388
16887.74 399
16888.97 391
16890.19 390
16891.42 393
16892.65 394
16893.87 386
16895.10 399
16896.32 382
16897.55 372
16898.78 388
16900.00 375
16901.23 396
16902.46 393
16903.68 382
16904.91 376
16906.14 392
16907.37 376
16908.59 391
16909.82 391
16911.05 380
16912.27 365
16913.50 379
16914.73 379
16915.95 373
16917.18 352
16918.41 357
16919.64 374
16920.86 364
16922.09 387
16923.32 364
16924.55 391
16925.77 360
16927.00 376
16928.23 372
16929.46 352
16930.69 367
16931.91 356
16933.14 366
16934.37 349
16935.60 364
16936.82 366
16938.05 343
16939.28 363
16940.51 384
16941.74 352
16942.97 359
16944.19 344
16945.42 370
16946.65 347
16947.88 358
16949.11 366
16950.34 360
16951.56 356
16952.79 335
16954.02 369
16955.25 378
16956.48 340
16957.71 359
16958.94 363
16960.16 346
16961.39 365
16962.62 370
16963.85 343
16965.08 347
16966.31 332
16967.54 357
16968.77 347
16970.00 331
16971.23 352
16972.46 354
16973.68 356
16974.91 355
16976.14 331
16977.37 368
16978.60 348
16979.83 355
16981.06 335
16982.29 349
16983.52 353
16984.75 362
16985.98 349
16987.21 339
16988.44 315
16989.67 343
16990.90 340
16992.13 349
16993.36 348
16994.59 320
16995.82 344
16997.05 333
16998.28 324
16999.51 332
17000.74 328
17001.97 337
17003.20 322
17004.43 315
17005.66 313
17006.89 308
17008.12 343
17009.35 328
17010.58 325
17011.82 285
17013.05 299
17014.28 330
17015.51 321
17016.74 317
17017.97 315
17019.20 339
17020.43 340
17021.66 296
17022.89 308
17024.12 287
17025.36 295
17026.59 317
17027.82 325
17029.05 302
17030.28 334
17031.51 321
17032.74 324
17033.98 297
17035.21 285
17036.44 305
17037.67 321
17038.90 320
17040.13 309
17041.37 307
17042.60 312
17043.83 317
17045.06 290
17046.29 311
17047.53 316
17048.76 317
17049.99 299
17051.22 329
17052.45 284
17053.69 294
17054.92 309
17056.15 320
17057.38 315
17058.62 309
17059.85 326
17061.08 301
17062.31 289
17063.55 285
17064.78 298
17066.01 306
17067.24 299
17068.48 304
17069.71 295
17070.94 285
17072.17 307
17073.41 297
17074.64 301
17075.87 292
17077.11 308
17078.34 295
17079.57 284
17080.81 267
17082.04 312
17083.27 302
17084.51 295
17085.74 313
17086.97 285
17088.21 290
17089.44 284
17090.67 300
17091.91 292
17093.14 291
17094.37 295
17095.61 291
17096.84 291
17098.08 294
17099.31 285
17100.54 287
17101.78 310
17103.01 295
17104.25 299
17105.48 274
17106.71 270
17107.95 259
17109.18 299
17110.42 288
17111.65 280
17112.88 278
17114.12 285
17115.35 290
17116.59 288
17117.82 262
17119.06 282
17120.29 310
17121.53 295
17122.76 318
17124.00 288
17125.23 284
17126.47 265
17127.70 275
17128.94 296
17130.17 283
17131.41 312
17132.64 303
17133.88 294
17135.11 279
17136.35 275
17137.58 282
17138.82 291
17140.05 278
17141.29 280
17142.52 263
17143.76 289
17144.99 269
17146.23 274
17147.46 277
17148.70 268
17149.94 284
17151.17 271
17152.41 288
17153.64 280
17154.88 266
17156.12 275
17157.35 282
17158.59 277
17159.82 283
17161.06 275
17162.30 290
17163.53 273
17164.77 283
17166.00 250
17167.24 283
17168.48 275
17169.71 288
17170.95 283
17172.19 265
17173.42 262
17174.66 288
17175.90 283
17177.13 252
17178.37 285
17179.61 264
17180.84 276
17182.08 266
17183.32 271
17184.55 287
17185.79 280
17187.03 273
17188.26 289
17189.50 265
17190.74 272
17191.98 281
17193.21 294
17194.45 290
17195.69 245
17196.93 269
17198.16 262
17199.40 263
17200.64 262
17201.88 245
17203.11 258
17204.35 263
17205.59 274
17206.83 245
17208.06 250
17209.30 281
17210.54 267
17211.78 264
17213.02 253
17214.25 270
17215.49 291
17216.73 255
17217.97 259
17219.21 257
17220.44 274
17221.68 254
17222.92 249
17224.16 268
17225.40 257
17226.64 263
17227.87 253
17229.11 255
17230.35 251
17231.59 247
17232.83 259
17234.07 240
17235.31 246
17236.55 235
17237.78 242
17239.02 272
17240.26 239
17241.50 239
17242.74 257
17243.98 275
17245.22 266
17246.46 257
17247.70 263
17248.94 245
17250.18 274
17251.41 247
17252.65 261
17253.89 238
17255.13 252
17256.37 267
17257.61 266
17258.85 240
17260.09 252
17261.33 256
17262.57 272
17263.81 258
17265.05 269
17266.29 256
17267.53 245
17268.77 261
17270.01 246
17271.25 247
17272.49 239
17273.73 266
17274.97 254
17276.21 258
17277.45 262
17278.69 251
17279.93 251
17281.17 261
17282.41 241
17283.65 253
17284.89 252
17286.13 246
17287.38 241
17288.62 248
17289.86 253
17291.10 247
17292.34 270
17293.58 253
17294.82 251
17296.06 239
17297.30 260
17298.54 253
17299.78 231
17301.03 227
17302.27 251
17303.51 275
17304.75 269
17305.99 250
17307.23 249
17308.47 251
17309.71 258
17310.96 266
17312.20 247
17313.44 246
17314.68 254
17315.92 285
17317.16 258
17318.41 257
17319.65 246
17320.89 256
17322.13 259
17323.37 258
17324.62 254
17325.86 244
17327.10 252
17328.34 249
17329.58 242
17330.83 262
17332.07 257
17333.31 251
17334.55 263
17335.80 245
17337.04 248
17338.28 265
17339.52 260
17340.77 240
17342.01 248
17343.25 249
17344.49 254
17345.74 253
17346.98 254
17348.22 268
17349.46 272
17350.71 267
17351.95 249
17353.19 269
17354.44 279
17355.68 261
17356.92 236
17358.17 284
17359.41 279
17360.65 263
17361.90 257
17363.14 275
17364.38 262
17365.63 251
17366.87 271
17368.11 247
17369.36 263
17370.60 261
17371.84 280
17373.09 265
17374.33 270
17375.58 256
17376.82 287
17378.06 249
17379.31 272
17380.55 234
17381.80 275
17383.04 259
17384.28 234
17385.53 251
17386.77 275
17388.02 264
17389.26 257
17390.50 291
17391.75 269
17392.99 267
17394.24 270
17395.48 274
17396.73 272
17397.97 237
17399.22 243
17400.46 266
17401.71 282
17402.95 274
17404.20 260
17405.44 285
17406.69 303
17407.93 265
17409.18 279
17410.42 281
17411.67 299
17412.91 285
17414.16 282
17415.40 279
17416.65 281
17417.89 270
17419.14 263
17420.38 271
17421.63 265
17422.87 268
17424.12 291
17425.36 284
17426.61 272
17427.86 307
17429.10 296
17430.35 292
17431.59 267
17432.84 297
17434.08 295
17435.33 309
17436.58 288
17437.82 290
17439.07 293
17440.32 296
17441.56 296
17442.81 283
17444.05 299
17445.30 293
17446.55 303
17447.79 278
17449.04 282
17450.29 286
17451.53 274
17452.78 298
17454.03 298
17455.27 282
17456.52 282
17457.77 301
17459.01 305
17460.26 299
17461.51 287
17462.75 281
17464.00 299
17465.25 310
17466.49 314
17467.74 292
17468.99 296
17470.24 311
17471.48 302
17472.73 297
17473.98 287
17475.22 308
17476.47 319
17477.72 294
17478.97 302
17480.21 307
17481.46 301
17482.71 316
17483.96 319
17485.21 306
17486.45 316
17487.70 304
17488.95 347
17490.20 335
17491.44 317
17492.69 326
17493.94 330
17495.19 322
17496.44 336
17497.69 306
17498.93 334
17500.18 332
17501.43 335
17502.68 342
17503.93 331
17505.18 331
17506.42 345
17507.67 358
17508.92 350
17510.17 335
17511.42 337
17512.67 367
17513.92 347
17515.16 350
17516.41 340
17517.66 341
17518.91 344
17520.16 349
17521.41 375
17522.66 346
17523.91 345
17525.16 346
17526.41 365
17527.66 360
17528.90 360
17530.15 369
17531.40 394
17532.65 356
17533.90 359
17535.15 354
17536.40 371
17537.65 370
17538.90 356
17540.15 361
17541.40 381
17542.65 376
17543.90 371
17545.15 388
17546.40 380
17547.65 380
17548.90 364
17550.15 392
17551.40 357
17552.65 374
17553.90 378
17555.15 396
17556.40 381
17557.65 385
17558.90 413
17560.15 391
17561.40 387
17562.65 385
17563.90 384
17565.15 404
17566.40 397
17567.65 380
17568.91 407
17570.16 384
17571.41 385
17572.66 392
17573.91 406
17575.16 396
17576.41 386
17577.66 416
17578.91 400
17580.16 405
17581.42 386
17582.67 423
17583.92 408
17585.17 392
17586.42 402
17587.67 409
17588.92 401
17590.17 407
17591.43 420
17592.68 408
17593.93 416
17595.18 390
17596.43 427
17597.68 419
17598.94 402
17600.19 417
17601.44 432
17602.69 433
17603.94 438
17605.20 414
17606.45 431
17607.70 422
17608.95 427
17610.20 440
17611.46 435
17612.71 433
17613.96 415
17615.21 440
17616.47 445
17617.72 423
17618.97 423
17620.22 468
17621.48 445
17622.73 438
17623.98 458
17625.23 466
17626.49 439
17627.74 428
17628.99 450
17630.25 445
17631.50 455
17632.75 416
17634.00 441
17635.26 453
17636.51 424
17637.76 420
17639.02 450
17640.27 435
17641.52 433
17642.78 437
17644.03 438
17645.28 416
17646.54 433
17647.79 438
17649.04 451
17650.30 433
17651.55 401
17652.81 437
17654.06 441
17655.31 425
17656.57 393
17657.82 416
17659.08 413
17660.33 405
17661.58 410
17662.84 410
17664.09 391
17665.35 365
17666.60 400
17667.85 402
17669.11 397
17670.36 378
17671.62 395
17672.87 383
17674.13 357
17675.38 363
17676.64 366
17677.89 367
17679.14 377
17680.40 345
17681.65 342
17682.91 346
17684.16 365
17685.42 376
17686.67 361
17687.93 352
17689.18 348
17690.44 364
17691.69 341
17692.95 350
17694.20 315
17695.46 319
17696.71 330
17697.97 337
17699.22 342
17700.48 341
17701.74 340
17702.99 336
17704.25 355
17705.50 330
17706.76 317
17708.01 300
17709.27 329
17710.53 322
17711.78 308
17713.04 305
17714.29 331
17715.55 301
17716.80 313
17718.06 308
17719.32 314
17720.57 302
17721.83 310
17723.09 312
17724.34 298
17725.60 301
17726.85 321
17728.11 320
17729.37 299
17730.62 285
17731.88 319
17733.14 328
17734.39 299
17735.65 313
17736.91 319
17738.16 306
17739.42 304
17740.68 303
17741.93 322
17743.19 312
17744.45 285
17745.70 304
17746.96 298
17748.22 292
17749.48 292
17750.73 280
17751.99 305
17753.25 301
17754.51 301
17755.76 333
17757.02 294
17758.28 282
17759.53 281
17760.79 299
17762.05 273
17763.31 290
17764.57 275
17765.82 287
17767.08 252
17768.34 286
17769.60 284
17770.85 289
17772.11 271
17773.37 278
17774.63 274
17775.89 265
17777.14 268
17778.40 267
17779.66 304
17780.92 280
17782.18 259
17783.44 273
17784.69 276
17785.95 254
17787.21 265
17788.47 270
17789.73 282
17790.99 264
17792.25 260
17793.50 278
17794.76 296
17796.02 275
17797.28 263
17798.54 264
17799.80 252
17801.06 269
17802.32 280
17803.58 280
17804.83 243
17806.09 271
17807.35 268
17808.61 269
17809.87 236
17811.13 262
17812.39 269
17813.65 249
17814.91 241
17816.17 251
17817.43 254
17818.69 254
17819.95 258
17821.21 248
17822.47 236
17823.73 221
17824.99 259
17826.25 250
17827.51 244
17828.77 235
17830.03 261
17831.29 250
17832.55 253
17833.81 237
17835.07 227
17836.33 251
17837.59 236
17838.85 250
17840.11 222
17841.37 233
17842.63 247
17843.89 234
17845.15 250
17846.41 246
17847.67 252
17848.93 241
17850.19 245
17851.45 217
17852.71 232
17853.98 223
17855.24 235
17856.50 224
17857.76 238
17859.02 239
17860.28 233
17861.54 230
17862.80 236
17864.06 239
17865.32 221
17866.59 230
17867.85 258
17869.11 230
17870.37 213
17871.63 234
17872.89 221
17874.15 232
17875.42 228
17876.68 223
17877.94 224
17879.20 239
17880.46 208
17881.73 235
17882.99 220
17884.25 218
17885.51 224
17886.77 240
17888.04 234
17889.30 222
17890.56 210
17891.82 239
17893.08 237
17894.35 203
17895.61 228
17896.87 220
17898.13 215
17899.40 215
17900.66 228
17901.92 229
17903.18 248
17904.45 238
17905.71 243
17906.97 227
17908.23 226
17909.50 245
17910.76 211
17912.02 212
17913.29 199
17914.55 233
17915.81 234
17917.07 222
17918.34 221
17919.60 215
17920.86 203
17922.13 228
17923.39 227
17924.65 221
17925.92 226
17927.18 220
17928.44 219
17929.71 210
17930.97 216
17932.24 221
17933.50 249
17934.76 217
17936.03 217
17937.29 191
17938.55 218
17939.82 223
17941.08 213
17942.35 205
17943.61 209
17944.87 226
17946.14 206
17947.40 204
17948.67 185
17949.93 215
17951.19 217
17952.46 227
17953.72 191
17954.99 219
17956.25 219
17957.52 197
17958.78 213
17960.05 204
17961.31 200
17962.58 214
17963.84 220
17965.10 213
17966.37 208
17967.63 220
17968.90 211
17970.16 225
17971.43 213
17972.69 207
17973.96 206
17975.22 226
17976.49 238
17977.76 211
17979.02 239
17980.29 215
17981.55 225
17982.82 210
17984.08 219
17985.35 204
17986.61 199
17987.88 212
17989.14 203
17990.41 217
17991.68 178
17992.94 216
17994.21 230
17995.47 219
17996.74 193
17998.00 210
17999.27 218
18000.54 204
18001.80 205
18003.07 210
18004.34 228
18005.60 212
18006.87 209
18008.13 222
18009.40 223
18010.67 215
18011.93 212
18013.20 209
18014.47 210
18015.73 196
18017.00 212
18018.27 206
18019.53 212
18020.80 198
18022.07 208
18023.33 206
18024.60 204
18025.87 188
18027.13 198
18028.40 207
18029.67 195
18030.93 202
18032.20 225
18033.47 224
18034.74 197
18036.00 209
18037.27 221
18038.54 208
18039.81 204
18041.07 232
18042.34 221
18043.61 214
18044.88 207
18046.14 217
18047.41 204
18048.68 207
18049.95 224
18051.21 236
18052.48 207
18053.75 203
18055.02 236
18056.29 201
18057.55 215
18058.82 212
18060.09 220
18061.36 205
18062.63 215
18063.90 227
18065.16 213
18066.43 196
18067.70 220
18068.97 213
18070.24 211
18071.51 204
18072.77 200
18074.04 246
18075.31 211
18076.58 187
18077.85 202
18079.12 228
18080.39 221
18081.66 222
18082.92 203
18084.19 221
18085.46 213
18086.73 201
18088.00 221
18089.27 223
18090.54 204
18091.81 228
18093.08 248
18094.35 216
18095.62 216
18096.89 215
18098.16 232
18099.42 216
18100.69 208
18101.96 196
18103.23 193
18104.50 227
18105.77 210
18107.04 217
18108.31 215
18109.58 190
18110.85 222
18112.12 222
18113.39 192
18114.66 208
18115.93 213
18117.20 213
18118.47 217
18119.74 209
18121.01 207
18122.28 225
18123.55 216
18124.82 213
18126.09 211
18127.36 210
18128.64 214
18129.91 225
18131.18 225
18132.45 197
18133.72 212
18134.99 229
18136.26 217
18137.53 220
18138.80 195
18140.07 204
18141.34 205
18142.61 209
18143.89 214
18145.16 211
18146.43 202
18147.70 211
18148.97 226
18150.24 227
18151.51 221
18152.78 213
18154.06 214
18155.33 212
18156.60 220
18157.87 202
18159.14 218
18160.41 213
18161.69 197
18162.96 215
18164.23 223
18165.50 216
18166.77 208
18168.04 211
18169.32 220
18170.59 196
18171.86 225
18173.13 206
18174.40 209
18175.68 210
18176.95 199
18178.22 231
18179.49 208
18180.77 205
18182.04 213
18183.31 196
18184.58 197
18185.86 204
18187.13 220
18188.40 211
18189.67 210
18190.95 217
18192.22 217
18193.49 215
18194.76 196
18196.04 215
18197.31 201
18198.58 238
18199.86 210
18201.13 199
18202.40 211
18203.68 218
18204.95 209
18206.22 211
18207.50 223
18208.77 203
18210.04 214
18211.32 203
18212.59 218
18213.86 205
18215.14 208
18216.41 211
18217.68 219
18218.96 190
18220.23 203
18221.51 219
18222.78 219
18224.05 189
18225.33 223
18226.60 231
18227.87 206
18229.15 198
18230.42 237
18231.70 231
18232.97 227
18234.25 220
18235.52 225
18236.79 229
18238.07 227
18239.34 209
18240.62 201
18241.89 217
18243.17 200
18244.44 222
18245.72 219
18246.99 199
18248.26 222
18249.54 219
18250.81 208
18252.09 220
18253.36 191
18254.64 208
18255.91 220
18257.19 211
18258.46 218
18259.74 213
18261.01 200
18262.29 219
18263.57 213
18264.84 203
18266.12 185
18267.39 205
18268.67 199
18269.94 215
18271.22 217
18272.49 215
18273.77 211
18275.04 214
18276.32 213
18277.60 210
18278.87 200
18280.15 203
18281.42 206
18282.70 206
18283.98 197
18285.25 195
18286.53 213
18287.80 224
18289.08 216
18290.36 187
18291.63 200
18292.91 222
18294.18 204
18295.46 206
18296.74 214
18298.01 202
18299.29 209
18300.57 227
18301.84 210
18303.12 206
18304.40 201
18305.67 203
18306.95 225
18308.23 197
18309.50 192
18310.78 229
18312.06 216
18313.34 211
18314.61 211
18315.89 201
18317.17 214
18318.44 222
18319.72 203
18321.00 220
18322.28 192
18323.55 195
18324.83 210
18326.11 206
18327.39 201
18328.66 206
18329.94 230
18331.22 216
18332.50 198
18333.77 190
18335.05 197
18336.33 213
18337.61 211
18338.88 217
18340.16 211
18341.44 211
18342.72 222
18344.00 207
18345.27 213
18346.55 209
18347.83 196
18349.11 211
18350.39 205
18351.67 203
18352.94 211
18354.22 209
18355.50 233
18356.78 205
18358.06 223
18359.34 198
18360.62 203
18361.89 202
18363.17 209
18364.45 209
18365.73 212
18367.01 205
18368.29 204
18369.57 203
18370.85 176
18372.13 194
18373.40 181
18374.68 215
18375.96 204
18377.24 207
18378.52 199
18379.80 227
18381.08 215
18382.36 224
18383.64 206
18384.92 211
18386.20 203
18387.48 217
18388.76 186
18390.04 202
18391.32 212
18392.60 206
18393.88 207
18395.16 187
18396.44 212
18397.72 202
18399.00 197
18400.28 205
18401.56 214
18402.84 209
18404.12 224
18405.40 200
18406.68 200
18407.96 202
18409.24 205
18410.52 198
18411.80 193
18413.08 214
18414.36 190
18415.64 214
18416.92 207
18418.20 203
18419.48 162
18420.76 202
18422.04 211
18423.32 209
18424.61 216
18425.89 209
18427.17 211
18428.45 210
18429.73 201
18431.01 206
18432.29 195
18433.57 205
18434.85 219
18436.14 197
18437.42 197
18438.70 178
18439.98 204
18441.26 204
18442.54 206
18443.82 193
18445.11 195
18446.39 197
18447.67 215
18448.95 198
18450.23 201
18451.51 216
18452.80 211
18454.08 217
18455.36 213
18456.64 204
18457.92 206
18459.21 208
18460.49 188
18461.77 207
18463.05 182
18464.33 190
18465.62 209
18466.90 202
18468.18 193
18469.46 200
18470.75 201
18472.03 206
18473.31 192
18474.59 186
18475.88 178
18477.16 177
18478.44 197
18479.73 198
18481.01 202
18482.29 185
18483.57 192
18484.86 182
18486.14 201
18487.42 192
18488.71 181
18489.99 214
18491.27 215
18492.56 204
18493.84 183
18495.12 200
18496.41 201
18497.69 202
18498.97 191
18500.26 197
18501.54 200
18502.82 221
18504.11 189
18505.39 196
18506.67 191
18507.96 179
18509.24 190
18510.53 219
18511.81 202
18513.09 186
18514.38 193
18515.66 215
18516.95 209
18518.23 176
18519.51 208
18520.80 171
18522.08 204
18523.37 193
18524.65 186
18525.94 193
18527.22 211
18528.51 211
18529.79 192
18531.07 178
18532.36 199
18533.64 222
18534.93 202
18536.21 201
18537.50 189
18538.78 221
18540.07 209
18541.35 213
18542.64 193
18543.92 190
18545.21 209
18546.49 209
18547.78 213
18549.06 211
18550.35 182
18551.63 210
18552.92 210
18554.20 180
18555.49 192
18556.78 197
18558.06 218
18559.35 204
18560.63 188
18561.92 187
18563.20 203
18564.49 215
18565.77 197
18567.06 194
18568.35 185
18569.63 196
18570.92 204
18572.20 196
18573.49 165
18574.78 176
18576.06 190
18577.35 224
18578.64 188
18579.92 183
18581.21 189
18582.49 224
18583.78 196
18585.07 197
18586.35 181
18587.64 183
18588.93 200
18590.21 198
18591.50 180
18592.79 178
18594.07 202
18595.36 188
18596.65 228
18597.93 182
18599.22 198
18600.51 192
18601.80 213
18603.08 184
18604.37 188
18605.66 198
18606.94 202
18608.23 197
18609.52 203
18610.81 195
18612.09 185
18613.38 191
18614.67 175
18615.96 213
18617.24 192
18618.53 207
18619.82 206
18621.11 208
18622.39 155
18623.68 196
18624.97 204
18626.26 215
18627.55 204
18628.83 202
18630.12 185
18631.41 198
18632.70 182
18633.99 196
18635.27 186
18636.56 188
18637.85 215
18639.14 174
18640.43 190
18641.72 160
18643.00 191
18644.29 195
18645.58 183
18646.87 182
18648.16 209
18649.45 193
18650.74 176
18652.02 174
18653.31 182
18654.60 203
18655.89 179
18657.18 213
18658.47 179
18659.76 191
18661.05 180
18662.34 187
18663.63 187
18664.91 186
18666.20 191
18667.49 203
18668.78 188
18670.07 158
18671.36 175
18672.65 168
18673.94 184
18675.23 180
18676.52 182
18677.81 174
18679.10 212
18680.39 174
18681.68 163
18682.97 177
18684.26 176
18685.55 190
18686.84 175
18688.13 163
18689.42 162
18690.71 164
18692.00 184
18693.29 199
18694.58 169
18695.87 176
18697.16 175
18698.45 211
18699.74 172
18701.03 177
18702.32 204
18703.61 216
18704.90 191
18706.19 177
18707.48 186
18708.78 172
18710.07 173
18711.36 172
18712.65 188
18713.94 183
18715.23 177
18716.52 188
18717.81 197
18719.10 153
18720.39 187
18721.69 171
18722.98 189
18724.27 167
18725.56 190
18726.85 174
18728.14 193
18729.43 176
18730.72 175
18732.02 173
18733.31 187
18734.60 186
18735.89 186
18737.18 192
18738.47 166
18739.77 175
18741.06 194
18742.35 174
18743.64 158
18744.93 192
18746.23 190
18747.52 185
18748.81 173
18750.10 189
18751.39 188
18752.69 174
18753.98 185
18755.27 162
18756.56 178
18757.86 156
18759.15 187
18760.44 169
18761.73 184
18763.03 169
18764.32 198
18765.61 161
18766.90 168
18768.20 157
18769.49 172
18770.78 175
18772.08 178
18773.37 162
18774.66 167
18775.96 177
18777.25 161
18778.54 195
18779.83 171
18781.13 178
18782.42 163
18783.71 178
18785.01 161
18786.30 178
18787.59 159
18788.89 178
18790.18 173
18791.48 165
18792.77 168
18794.06 187
18795.36 177
18796.65 149
18797.94 176
18799.24 175
18800.53 188
18801.83 144
18803.12 167
18804.41 167
18805.71 170
18807.00 148
18808.30 177
18809.59 182
18810.88 183
18812.18 170
18813.47 165
18814.77 157
18816.06 155
18817.36 188
18818.65 170
18819.95 164
18821.24 142
18822.54 170
18823.83 162
18825.12 179
18826.42 148
18827.71 176
18829.01 177
18830.30 182
18831.60 166
18832.89 157
18834.19 147
18835.48 181
18836.78 177
18838.07 155
18839.37 168
18840.67 165
18841.96 191
18843.26 167
18844.55 166
18845.85 154
18847.14 202
18848.44 163
18849.73 161
18851.03 157
18852.33 174
18853.62 166
18854.92 162
18856.21 186
18857.51 178
18858.80 185
18860.10 153
18861.40 183
18862.69 165
18863.99 183
18865.28 181
18866.58 182
18867.88 157
18869.17 160
18870.47 166
18871.77 184
18873.06 178
18874.36 164
18875.66 159
18876.95 175
18878.25 170
18879.55 151
18880.84 190
18882.14 174
18883.44 167
18884.73 161
18886.03 194
18887.33 159
18888.62 184
18889.92 160
18891.22 181
18892.51 174
18893.81 155
18895.11 167
18896.41 170
18897.70 155
18899.00 153
18900.30 186
18901.59 172
18902.89 172
18904.19 163
18905.49 170
18906.78 145
18908.08 162
18909.38 162
18910.68 184
18911.98 156
18913.27 162
18914.57 169
18915.87 176
18917.17 179
18918.46 170
18919.76 197
18921.06 163
18922.36 156
18923.66 156
18924.96 174
18926.25 146
18927.55 188
18928.85 169
18930.15 174
18931.45 167
18932.75 174
18934.04 179
18935.34 173
18936.64 172
18937.94 161
18939.24 183
18940.54 163
18941.84 157
18943.13 153
18944.43 167
18945.73 156
18947.03 176
18948.33 145
18949.63 179
18950.93 149
18952.23 171
18953.53 174
18954.83 163
18956.13 149
18957.42 169
18958.72 175
18960.02 165
18961.32 155
18962.62 154
18963.92 177
18965.22 162
18966.52 185
18967.82 162
18969.12 186
18970.42 148
18971.72 199
18973.02 169
18974.32 155
18975.62 170
18976.92 174
18978.22 187
18979.52 141
18980.82 142
18982.12 171
18983.42 190
18984.72 146
18986.02 173
18987.32 155
18988.62 182
18989.92 169
18991.22 155
18992.52 157
18993.82 159
18995.12 155
18996.42 175
18997.73 184
18999.03 169
19000.33 150
19001.63 162
19002.93 178
19004.23 156
19005.53 171
19006.83 177
19008.13 173
19009.43 148
19010.73 174
19012.04 164
19013.34 173
19014.64 155
19015.94 174
19017.24 170
19018.54 159
19019.84 156
19021.15 195
19022.45 163
19023.75 158
19025.05 182
19026.35 182
19027.65 175
19028.96 150
19030.26 172
19031.56 172
19032.86 158
19034.16 153
19035.47 191
19036.77 171
19038.07 180
19039.37 173
19040.67 178
19041.98 174
19043.28 154
19044.58 190
19045.88 184
19047.18 172
19048.49 159
19049.79 181
19051.09 190
19052.39 177
19053.70 155
19055.00 173
19056.30 167
19057.61 194
19058.91 169
19060.21 168
19061.51 158
19062.82 144
19064.12 165
19065.42 163
19066.73 168
19068.03 161
19069.33 189
19070.64 180
19071.94 170
19073.24 170
19074.55 183
19075.85 163
19077.15 155
19078.46 165
19079.76 178
19081.06 171
19082.37 178
19083.67 201
19084.97 183
19086.28 161
19087.58 151
19088.89 181
19090.19 167
19091.49 161
19092.80 171
19094.10 208
19095.40 179
19096.71 177
19098.01 164
19099.32 183
19100.62 162
19101.93 175
19103.23 198
19104.53 186
19105.84 162
19107.14 172
19108.45 189
19109.75 180
19111.06 189
19112.36 174
19113.67 204
19114.97 159
19116.28 160
19117.58 172
19118.89 164
19120.19 177
19121.49 174
19122.80 173
19124.10 162
19125.41 172
19126.72 164
19128.02 181
19129.33 170
19130.63 168
19131.94 169
19133.24 184
19134.55 142
19135.85 172
19137.16 172
19138.46 174
19139.77 152
19141.07 187
19142.38 186
19143.69 156
19144.99 158
19146.30 171
19147.60 213
19148.91 167
19150.21 165
19151.52 160
19152.83 203
19154.13 170
19155.44 176
19156.75 166
19158.05 176
19159.36 174
19160.66 187
19161.97 154
19163.28 165
19164.58 152
19165.89 179
19167.20 180
19168.50 161
19169.81 177
19171.12 189
19172.42 216
19173.73 167
19175.04 162
19176.34 170
19177.65 184
19178.96 148
19180.26 186
19181.57 173
19182.88 170
19184.18 164
19185.49 175
19186.80 179
19188.11 156
19189.41 156
19190.72 175
19192.03 180
19193.33 147
19194.64 152
19195.95 156
19197.26 185
19198.56 144
19199.87 167
19201.18 183
19202.49 174
19203.80 176
19205.10 175
19206.41 155
19207.72 159
19209.03 170
19210.34 166
19211.64 173
19212.95 137
19214.26 173
19215.57 162
19216.88 179
19218.18 161
19219.49 169
19220.80 170
19222.11 180
19223.42 166
19224.73 184
19226.03 167
19227.34 162
19228.65 173
19229.96 167
19231.27 163
19232.58 138
19233.89 162
19235.19 161
19236.50 165
19237.81 148
19239.12 180
19240.43 155
19241.74 150
19243.05 156
19244.36 178
19245.67 172
19246.98 152
19248.29 163
19249.59 155
19250.90 163
19252.21 147
19253.52 172
19254.83 153
19256.14 174
19257.45 161
19258.76 171
19260.07 157
19261.38 161
19262.69 169
19264.00 180
19265.31 163
19266.62 158
19267.93 161
19269.24 163
19270.55 173
19271.86 150
19273.17 168
19274.48 177
19275.79 169
19277.10 149
19278.41 184
19279.72 169
19281.03 162
19282.34 154
19283.65 189
19284.96 164
19286.27 153
19287.58 166
19288.89 163
19290.21 168
19291.52 166
19292.83 179
19294.14 157
19295.45 161
19296.76 158
19298.07 168
19299.38 158
19300.69 163
19302.00 168
19303.31 174
19304.63 176
19305.94 153
19307.25 161
19308.56 155
19309.87 164
19311.18 161
19312.49 169
19313.81 149
19315.12 160
19316.43 162
19317.74 161
19319.05 159
19320.36 167
19321.68 167
19322.99 159
19324.30 139
19325.61 133
19326.92 164
19328.23 169
19329.55 181
19330.86 157
19332.17 181
19333.48 160
19334.80 152
19336.11 152
19337.42 169
19338.73 156
19340.04 173
19341.36 159
19342.67 169
19343.98 144
19345.29 166
19346.61 188
19347.92 142
19349.23 164
19350.55 155
19351.86 171
19353.17 149
19354.48 153
19355.80 164
19357.11 165
19358.42 144
19359.74 156
19361.05 150
19362.36 152
19363.68 143
19364.99 166
19366.30 160
19367.62 147
19368.93 162
19370.24 152
19371.56 170
19372.87 147
19374.18 154
19375.50 152
19376.81 158
19378.12 144
19379.44 160
19380.75 159
19382.06 163
19383.38 146
19384.69 165
19386.01 163
19387.32 150
19388.63 154
19389.95 149
19391.26 157
19392.58 141
19393.89 136
19395.21 158
19396.52 151
19397.83 141
19399.15 145
19400.46 136
19401.78 174
19403.09 145
19404.41 179
19405.72 168
19407.04 162
19408.35 171
19409.66 155
19410.98 181
19412.29 133
19413.61 163
19414.92 177
19416.24 145
19417.55 133
19418.87 167
19420.18 168
19421.50 163
19422.81 144
19424.13 161
19425.45 169
19426.76 172
19428.08 153
19429.39 145
19430.71 159
19432.02 163
19433.34 161
19434.65 161
19435.97 170
19437.28 133
19438.60 181
19439.92 187
19441.23 158
19442.55 144
19443.86 169
19445.18 157
19446.50 171
19447.81 165
19449.13 150
19450.44 153
19451.76 158
19453.08 164
19454.39 167
19455.71 176
19457.03 158
19458.34 161
19459.66 168
19460.97 160
19462.29 166
19463.61 167
19464.92 166
19466.24 170
19467.56 146
19468.87 170
19470.19 158
19471.51 174
19472.83 179
19474.14 177
19475.46 160
19476.78 156
19478.09 189
19479.41 163
19480.73 161
19482.04 172
19483.36 171
19484.68 164
19486.00 157
19487.31 158
19488.63 160
19489.95 148
19491.27 162
19492.58 145
19493.90 158
19495.22 151
19496.54 160
19497.85 182
19499.17 157
19500.49 163
19501.81 162
19503.13 181
19504.44 169
19505.76 157
19507.08 161
19508.40 182
19509.72 163
19511.03 161
19512.35 160
19513.67 156
19514.99 166
19516.31 177
19517.63 183
19518.94 174
19520.26 155
19521.58 173
19522.90 173
19524.22 154
19525.54 151
19526.86 181
19528.18 180
19529.49 165
19530.81 165
19532.13 152
19533.45 150
19534.77 177
19536.09 165
19537.41 171
19538.73 154
19540.05 188
19541.37 171
19542.68 167
19544.00 155
19545.32 153
19546.64 172
19547.96 177
19549.28 157
19550.60 156
19551.92 165
19553.24 165
19554.56 166
19555.88 162
19557.20 167
19558.52 161
19559.84 174
19561.16 169
19562.48 165
19563.80 157
19565.12 166
19566.44 178
19567.76 169
19569.08 158
19570.40 165
19571.72 160
19573.04 166
19574.36 163
19575.68 166
19577.00 163
19578.32 159
19579.64 180
19580.96 174
19582.28 167
19583.60 171
19584.92 171
19586.24 169
19587.57 167
19588.89 163
19590.21 181
19591.53 158
19592.85 163
19594.17 161
19595.49 164
19596.81 161
19598.13 180
19599.45 174
19600.78 153
19602.10 168
19603.42 166
19604.74 177
19606.06 161
19607.38 185
19608.70 160
19610.03 163
19611.35 164
19612.67 161
19613.99 162
19615.31 170
19616.63 160
19617.96 171
19619.28 177
19620.60 176
19621.92 163
19623.24 183
19624.57 171
19625.89 161
19627.21 174
19628.53 174
19629.85 169
19631.18 156
19632.50 163
19633.82 167
19635.14 181
19636.47 182
19637.79 172
19639.11 173
19640.43 167
19641.76 175
19643.08 184
19644.40 151
19645.72 173
19647.05 182
19648.37 150
19649.69 164
19651.02 156
19652.34 166
19653.66 195
19654.98 175
19656.31 156
19657.63 160
19658.95 165
19660.28 163
19661.60 170
19662.92 165
19664.25 166
19665.57 168
19666.89 171
19668.22 181
19669.54 162
19670.86 158
19672.19 150
19673.51 176
19674.84 178
19676.16 158
19677.48 152
19678.81 189
19680.13 181
19681.45 146
19682.78 174
19684.10 161
19685.43 156
19686.75 169
19688.08 177
19689.40 188
19690.72 172
19692.05 159
19693.37 186
19694.70 175
19696.02 177
19697.35 176
19698.67 146
19699.99 160
19701.32 162
19702.64 153
19703.97 167
19705.29 163
19706.62 173
19707.94 157
19709.27 167
19710.59 160
19711.92 157
19713.24 187
19714.57 171
19715.89 176
19717.22 171
19718.54 197
19719.87 162
19721.19 157
19722.52 186
19723.84 158
19725.17 155
19726.50 169
19727.82 176
19729.15 176
19730.47 155
19731.80 154
19733.12 181
19734.45 184
19735.77 159
19737.10 161
19738.43 167
19739.75 179
19741.08 171
19742.40 179
19743.73 161
19745.06 169
19746.38 186
19747.71 162
19749.03 177
19750.36 163
19751.69 165
19753.01 195
19754.34 167
19755.67 160
19756.99 152
19758.32 174
19759.65 184
19760.97 159
19762.30 173
19763.63 153
19764.95 180
19766.28 173
19767.61 167
19768.93 153
19770.26 153
19771.59 177
19772.91 188
19774.24 155
19775.57 157
19776.90 158
19778.22 168
19779.55 163
19780.88 159
19782.20 167
19783.53 159
19784.86 167
19786.19 144
19787.51 168
19788.84 155
19790.17 175
19791.50 160
19792.83 161
19794.15 155
19795.48 142
19796.81 165
19798.14 178
19799.46 163
19800.79 156
19802.12 176
19803.45 182
19804.78 166
19806.10 150
19807.43 156
19808.76 158
19810.09 174
19811.42 160
19812.75 165
19814.07 174
19815.40 157
19816.73 173
19818.06 175
19819.39 175
19820.72 173
19822.05 177
19823.37 159
19824.70 172
19826.03 154
19827.36 167
19828.69 163
19830.02 168
19831.35 167
19832.68 173
19834.01 160
19835.33 161
19836.66 165
19837.99 166
19839.32 176
19840.65 152
19841.98 182
19843.31 172
19844.64 166
19845.97 164
19847.30 175
19848.63 162
19849.96 171
19851.29 153
19852.62 182
19853.95 147
19855.28 176
19856.61 186
19857.94 188
19859.27 163
19860.60 163
19861.93 187
19863.26 177
19864.59 165
19865.92 167
19867.25 191
19868.58 172
19869.91 175
19871.24 149
19872.57 185
19873.90 157
19875.23 163
19876.56 167
19877.89 156
19879.22 162
19880.55 169
19881.88 182
19883.21 167
19884.54 142
19885.87 171
19887.21 185
19888.54 178
19889.87 168
19891.20 156
19892.53 182
19893.86 141
19895.19 164
19896.52 160
19897.85 181
19899.18 197
19900.52 177
19901.85 180
19903.18 160
19904.51 169
19905.84 163
19907.17 177
19908.50 165
19909.84 170
19911.17 162
19912.50 189
19913.83 150
19915.16 156
19916.50 159
19917.83 178
19919.16 174
19920.49 152
19921.82 184
19923.16 167
19924.49 180
19925.82 154
19927.15 201
19928.48 166
19929.82 194
19931.15 194
19932.48 174
19933.81 159
19935.15 163
19936.48 174
19937.81 190
19939.14 175
19940.48 177
19941.81 189
19943.14 167
19944.47 168
19945.81 163
19947.14 191
19948.47 153
19949.81 176
19951.14 164
19952.47 171
19953.81 144
19955.14 189
19956.47 195
19957.80 171
19959.14 178
19960.47 163
19961.80 163
19963.14 177
19964.47 177
19965.80 173
19967.14 187
19968.47 179
19969.81 175
19971.14 157
19972.47 177
19973.81 167
19975.14 163
19976.47 174
19977.81 177
19979.14 169
19980.48 168
19981.81 177
19983.14 174
19984.48 174
19985.81 176
19987.15 163
19988.48 164
19989.82 183
19991.15 187
19992.48 190
19993.82 165
19995.15 176
19996.49 166
19997.82 183
19999.16 159
20000.49 161
20001.83 171
20003.16 166
20004.50 170
20005.83 146
20007.17 188
20008.50 140
20009.84 174
20011.17 157
20012.51 175
20013.84 153
20015.18 145
20016.51 174
20017.85 160
20019.18 160
20020.52 162
20021.85 158
20023.19 176
20024.52 176
20025.86 162
20027.19 183
20028.53 170
20029.86 182
20031.20 161
20032.54 176
20033.87 165
20035.21 167
20036.54 178
20037.88 168
20039.22 164
20040.55 164
20041.89 153
20043.22 163
20044.56 165
20045.90 171
20047.23 174
20048.57 163
20049.90 181
20051.24 160
20052.58 175
20053.91 167
20055.25 189
20056.59 168
20057.92 162
20059.26 172
20060.60 170
20061.93 189
20063.27 164
20064.61 176
20065.94 169
20067.28 193
20068.62 176
20069.95 177
20071.29 163
20072.63 196
20073.97 158
20075.30 169
20076.64 168
20077.98 162
20079.31 176
20080.65 187
20081.99 179
20083.33 178
20084.66 183
20086.00 179
20087.34 178
20088.68 153
20090.01 171
20091.35 156
20092.69 205
20094.03 191
20095.37 171
20096.70 166
20098.04 178
20099.38 169
20100.72 181
20102.06 172
20103.39 172
20104.73 184
20106.07 176
20107.41 193
20108.75 177
20110.08 185
20111.42 167
20112.76 184
20114.10 156
20115.44 172
20116.78 166
20118.12 170
20119.45 180
20120.79 174
20122.13 169
20123.47 176
20124.81 189
20126.15 173
20127.49 179
