# Supplementary material for: MALDI-TOF MS typing enables the classification of brewing yeasts of the genus Saccharomyces to major beer styles
Source: PLoS One. 2017 Aug 9;12(8):e0181694. doi: 10.1371/journal.pone.0181694 (PMC5549903; doi:10.1371/journal.pone.0181694)
Supplement: S9 File — The directory includes 90 raw files and was zipped to “.zip”; the folder has three strains with 30 spectra per strain; S1 Text explains the raw files with an example and Table 1 represents the yeast strains used within the experiment. (ZIP) [file pone.0181694.s012.zip › 25-27/30286-204-Lag-Lag-Lag-YPG-18h-E-E_2016-09-21_4_0_E12_1.dat]

1999.90 3234
2000.32 3202
2000.75 3116
2001.17 3090
2001.59 3102
2002.01 3122
2002.43 3105
2002.86 2951
2003.28 2952
2003.70 3003
2004.12 2972
2004.54 2933
2004.97 2906
2005.39 2896
2005.81 2972
2006.23 2923
2006.66 2982
2007.08 2877
2007.50 2908
2007.92 2898
2008.35 3030
2008.77 3042
2009.19 2943
2009.61 2832
2010.04 2932
2010.46 2962
2010.88 2934
2011.31 2886
2011.73 2823
2012.15 2913
2012.57 2948
2013.00 2856
2013.42 2824
2013.84 3003
2014.27 3172
2014.69 3076
2015.11 3234
2015.54 3375
2015.96 3529
2016.38 3692
2016.81 3665
2017.23 3862
2017.65 3795
2018.08 3595
2018.50 3662
2018.93 3680
2019.35 3541
2019.77 3474
2020.20 3465
2020.62 3356
2021.04 3206
2021.47 3299
2021.89 3257
2022.32 3245
2022.74 3228
2023.17 3221
2023.59 3106
2024.01 3073
2024.44 3003
2024.86 2964
2025.29 2891
2025.71 3017
2026.14 3058
2026.56 2954
2026.98 2968
2027.41 2975
2027.83 2962
2028.26 2855
2028.68 2894
2029.11 2987
2029.53 3002
2029.96 3025
2030.38 2895
2030.81 2928
2031.23 2869
2031.66 2973
2032.08 2924
2032.51 3000
2032.93 3049
2033.36 2953
2033.78 2913
2034.21 2968
2034.63 3140
2035.06 3074
2035.49 3006
2035.91 3016
2036.34 2996
2036.76 2966
2037.19 2921
2037.61 3042
2038.04 2969
2038.47 3002
2038.89 2950
2039.32 2877
2039.74 2931
2040.17 2970
2040.59 2950
2041.02 2964
2041.45 2879
2041.87 2881
2042.30 2879
2042.73 2910
2043.15 2943
2043.58 2874
2044.00 2932
2044.43 2990
2044.86 2976
2045.28 2898
2045.71 2873
2046.14 2834
2046.56 2881
2046.99 2961
2047.42 2933
2047.84 2855
2048.27 2914
2048.70 2988
2049.12 2993
2049.55 2966
2049.98 3043
2050.40 3057
2050.83 3062
2051.26 3042
2051.69 3018
2052.11 3059
2052.54 3024
2052.97 3008
2053.40 3056
2053.82 2930
2054.25 2963
2054.68 2997
2055.10 3027
2055.53 2934
2055.96 2858
2056.39 3004
2056.82 2964
2057.24 3022
2057.67 2860
2058.10 3009
2058.53 2966
2058.95 3007
2059.38 2936
2059.81 2922
2060.24 3025
2060.67 3044
2061.09 3151
2061.52 3133
2061.95 3150
2062.38 3263
2062.81 3195
2063.24 3181
2063.66 3230
2064.09 3187
2064.52 3201
2064.95 3188
2065.38 3228
2065.81 3273
2066.24 3044
2066.66 3077
2067.09 3083
2067.52 2964
2067.95 2956
2068.38 2935
2068.81 2959
2069.24 2963
2069.67 2975
2070.10 2841
2070.52 2909
2070.95 2968
2071.38 2935
2071.81 2983
2072.24 2855
2072.67 3069
2073.10 3141
2073.53 3094
2073.96 3095
2074.39 3130
2074.82 3148
2075.25 3161
2075.68 3181
2076.11 3221
2076.54 3178
2076.97 3236
2077.40 3224
2077.83 3189
2078.26 3102
2078.69 3107
2079.12 3058
2079.55 3046
2079.98 3011
2080.41 3109
2080.84 2994
2081.27 3027
2081.70 2906
2082.13 2972
2082.56 2883
2082.99 2872
2083.42 3036
2083.85 3094
2084.28 2893
2084.71 2881
2085.14 2925
2085.57 3025
2086.00 3099
2086.43 3032
2086.86 3038
2087.29 2931
2087.73 2958
2088.16 3128
2088.59 2976
2089.02 2997
2089.45 3011
2089.88 3000
2090.31 2916
2090.74 2944
2091.17 3073
2091.61 3051
2092.04 3036
2092.47 3006
2092.90 3030
2093.33 3106
2093.76 3170
2094.19 3201
2094.63 3145
2095.06 3178
2095.49 3206
2095.92 3395
2096.35 3308
2096.78 3148
2097.22 3179
2097.65 3180
2098.08 3178
2098.51 3085
2098.94 3093
2099.38 3078
2099.81 3145
2100.24 3196
2100.67 3168
2101.11 3186
2101.54 3095
2101.97 3093
2102.40 2924
2102.83 3012
2103.27 3069
2103.70 3153
2104.13 3229
2104.56 3107
2105.00 3110
2105.43 3161
2105.86 3128
2106.30 3259
2106.73 3136
2107.16 3211
2107.59 3374
2108.03 3381
2108.46 3397
2108.89 3380
2109.33 3553
2109.76 3490
2110.19 3395
2110.63 3491
2111.06 3400
2111.49 3452
2111.93 3374
2112.36 3217
2112.79 3190
2113.23 3179
2113.66 3139
2114.09 3102
2114.53 3056
2114.96 3013
2115.40 3058
2115.83 2952
2116.26 2953
2116.70 2923
2117.13 2897
2117.56 2964
2118.00 2997
2118.43 3004
2118.87 3024
2119.30 3100
2119.73 3215
2120.17 3104
2120.60 3011
2121.04 3058
2121.47 3149
2121.91 3166
2122.34 3215
2122.78 3084
2123.21 3113
2123.64 3024
2124.08 3155
2124.51 3170
2124.95 3170
2125.38 3171
2125.82 3186
2126.25 3285
2126.69 3341
2127.12 3384
2127.56 3312
2127.99 3349
2128.43 3548
2128.86 3537
2129.30 3451
2129.73 3589
2130.17 3562
2130.60 3543
2131.04 3537
2131.47 3668
2131.91 3731
2132.35 3657
2132.78 3647
2133.22 3506
2133.65 3453
2134.09 3412
2134.52 3410
2134.96 3354
2135.40 3311
2135.83 3362
2136.27 3315
2136.70 3277
2137.14 3223
2137.57 3330
2138.01 3273
2138.45 3270
2138.88 3261
2139.32 3264
2139.76 3207
2140.19 3121
2140.63 3188
2141.06 3339
2141.50 3311
2141.94 3325
2142.37 3376
2142.81 3463
2143.25 3436
2143.68 3415
2144.12 3534
2144.56 3542
2144.99 3536
2145.43 3517
2145.87 3590
2146.30 3677
2146.74 3502
2147.18 3539
2147.62 3574
2148.05 3561
2148.49 3614
2148.93 3618
2149.36 3740
2149.80 3724
2150.24 3702
2150.68 3767
2151.11 3791
2151.55 3703
2151.99 3681
2152.43 3707
2152.86 3676
2153.30 3588
2153.74 3533
2154.18 3488
2154.61 3448
2155.05 3381
2155.49 3394
2155.93 3495
2156.37 3439
2156.80 3329
2157.24 3412
2157.68 3437
2158.12 3319
2158.56 3439
2158.99 3473
2159.43 3495
2159.87 3696
2160.31 3732
2160.75 3865
2161.19 3854
2161.62 3885
2162.06 4068
2162.50 4130
2162.94 4177
2163.38 4075
2163.82 4077
2164.26 4068
2164.69 3954
2165.13 3977
2165.57 3843
2166.01 3625
2166.45 3560
2166.89 3556
2167.33 3447
2167.77 3371
2168.21 3407
2168.65 3382
2169.08 3333
2169.52 3425
2169.96 3521
2170.40 3629
2170.84 3661
2171.28 3737
2171.72 3856
2172.16 3646
2172.60 3689
2173.04 3732
2173.48 3880
2173.92 3794
2174.36 3811
2174.80 3867
2175.24 3845
2175.68 3730
2176.12 3758
2176.56 3761
2177.00 3764
2177.44 3746
2177.88 3779
2178.32 3809
2178.76 3916
2179.20 3883
2179.64 3885
2180.08 3769
2180.52 3877
2180.96 3861
2181.40 3780
2181.84 3733
2182.28 3814
2182.72 3774
2183.16 3719
2183.60 3647
2184.04 3548
2184.48 3483
2184.93 3339
2185.37 3362
2185.81 3505
2186.25 3498
2186.69 3435
2187.13 3459
2187.57 3672
2188.01 3695
2188.45 3705
2188.89 3743
2189.34 3801
2189.78 3850
2190.22 3859
2190.66 3805
2191.10 3768
2191.54 3766
2191.98 3622
2192.43 3679
2192.87 3726
2193.31 3643
2193.75 3613
2194.19 3773
2194.63 3812
2195.08 3794
2195.52 3775
2195.96 3840
2196.40 3813
2196.84 3887
2197.29 3915
2197.73 3967
2198.17 3874
2198.61 3750
2199.06 3665
2199.50 3602
2199.94 3545
2200.38 3623
2200.82 3644
2201.27 3517
2201.71 3484
2202.15 3509
2202.59 3492
2203.04 3431
2203.48 3471
2203.92 3550
2204.37 3548
2204.81 3558
2205.25 3633
2205.69 3708
2206.14 3755
2206.58 3677
2207.02 3599
2207.47 3720
2207.91 3655
2208.35 3685
2208.80 3596
2209.24 3612
2209.68 3596
2210.13 3549
2210.57 3558
2211.01 3539
2211.46 3448
2211.90 3473
2212.34 3333
2212.79 3422
2213.23 3417
2213.67 3444
2214.12 3387
2214.56 3384
2215.01 3389
2215.45 3279
2215.89 3442
2216.34 3371
2216.78 3339
2217.23 3360
2217.67 3353
2218.11 3408
2218.56 3329
2219.00 3386
2219.45 3342
2219.89 3270
2220.34 3387
2220.78 3452
2221.22 3561
2221.67 3650
2222.11 3816
2222.56 3782
2223.00 3815
2223.45 3871
2223.89 3977
2224.34 4101
2224.78 4174
2225.23 4279
2225.67 4403
2226.12 4492
2226.56 4571
2227.01 4581
2227.45 4536
2227.90 4449
2228.34 4322
2228.79 4231
2229.23 4230
2229.68 4228
2230.12 4129
2230.57 4101
2231.01 4079
2231.46 4073
2231.90 4016
2232.35 3992
2232.80 4005
2233.24 3944
2233.69 3911
2234.13 3825
2234.58 3871
2235.02 3803
2235.47 3698
2235.92 3604
2236.36 3622
2236.81 3584
2237.25 3570
2237.70 3644
2238.15 3732
2238.59 3632
2239.04 3516
2239.49 3536
2239.93 3546
2240.38 3503
2240.82 3575
2241.27 3534
2241.72 3367
2242.16 3504
2242.61 3598
2243.06 3563
2243.50 3435
2243.95 3466
2244.40 3526
2244.84 3444
2245.29 3435
2245.74 3532
2246.19 3449
2246.63 3558
2247.08 3522
2247.53 3538
2247.97 3497
2248.42 3477
2248.87 3395
2249.32 3404
2249.76 3358
2250.21 3320
2250.66 3423
2251.10 3487
2251.55 3478
2252.00 3421
2252.45 3599
2252.89 3662
2253.34 3705
2253.79 3820
2254.24 3797
2254.69 3947
2255.13 3938
2255.58 3848
2256.03 3832
2256.48 3930
2256.93 3939
2257.37 3824
2257.82 3696
2258.27 3777
2258.72 3719
2259.17 3622
2259.61 3575
2260.06 3624
2260.51 3617
2260.96 3710
2261.41 3637
2261.86 3721
2262.31 3754
2262.75 3914
2263.20 3767
2263.65 3600
2264.10 3664
2264.55 3615
2265.00 3628
2265.45 3733
2265.90 3709
2266.34 3725
2266.79 3601
2267.24 3600
2267.69 3698
2268.14 3672
2268.59 3589
2269.04 3667
2269.49 3697
2269.94 3645
2270.39 3860
2270.84 3834
2271.29 3934
2271.74 4077
2272.18 4062
2272.63 4180
2273.08 4242
2273.53 4364
2273.98 4438
2274.43 4575
2274.88 4749
2275.33 4932
2275.78 5202
2276.23 5318
2276.68 5518
2277.13 5490
2277.58 5506
2278.03 5401
2278.48 5417
2278.93 5197
2279.38 4921
2279.83 4722
2280.28 4582
2280.73 4397
2281.19 4146
2281.64 3989
2282.09 4071
2282.54 3979
2282.99 3836
2283.44 3760
2283.89 3740
2284.34 3690
2284.79 3713
2285.24 3672
2285.69 3649
2286.14 3627
2286.59 3674
2287.04 3798
2287.50 3822
2287.95 3878
2288.40 4109
2288.85 4232
2289.30 4452
2289.75 4535
2290.20 4775
2290.65 4947
2291.11 5063
2291.56 5168
2292.01 5211
2292.46 5039
2292.91 5019
2293.36 4968
2293.82 5015
2294.27 4816
2294.72 4597
2295.17 4399
2295.62 4342
2296.07 4110
2296.53 3944
2296.98 3803
2297.43 3770
2297.88 3739
2298.33 3668
2298.79 3736
2299.24 3559
2299.69 3458
2300.14 3485
2300.60 3590
2301.05 3582
2301.50 3548
2301.95 3615
2302.41 3549
2302.86 3642
2303.31 3655
2303.76 3626
2304.22 3640
2304.67 3679
2305.12 3707
2305.57 3678
2306.03 3696
2306.48 3805
2306.93 3822
2307.39 3731
2307.84 3760
2308.29 3736
2308.75 3794
2309.20 3830
2309.65 3856
2310.11 3766
2310.56 3903
2311.01 3861
2311.47 3813
2311.92 3830
2312.37 3818
2312.83 3774
2313.28 3700
2313.73 3671
2314.19 3759
2314.64 3635
2315.09 3681
2315.55 3623
2316.00 3526
2316.46 3683
2316.91 3632
2317.36 3605
2317.82 3687
2318.27 3646
2318.73 3712
2319.18 3723
2319.63 3870
2320.09 3865
2320.54 3890
2321.00 3931
2321.45 3927
2321.91 3954
2322.36 3893
2322.82 3812
2323.27 3894
2323.72 3869
2324.18 3830
2324.63 3891
2325.09 3735
2325.54 3708
2326.00 3675
2326.45 3709
2326.91 3686
2327.36 3819
2327.82 3925
2328.27 3815
2328.73 3788
2329.18 3801
2329.64 3670
2330.09 3696
2330.55 3684
2331.00 3719
2331.46 3633
2331.92 3626
2332.37 3665
2332.83 3619
2333.28 3562
2333.74 3585
2334.19 3576
2334.65 3614
2335.10 3611
2335.56 3712
2336.02 3743
2336.47 3665
2336.93 3755
2337.38 3765
2337.84 3874
2338.30 3823
2338.75 3807
2339.21 3848
2339.66 3784
2340.12 3936
2340.58 3881
2341.03 3881
2341.49 3983
2341.95 3922
2342.40 3891
2342.86 3742
2343.32 3675
2343.77 3616
2344.23 3705
2344.68 3700
2345.14 3640
2345.60 3671
2346.06 3609
2346.51 3522
2346.97 3532
2347.43 3492
2347.88 3377
2348.34 3363
2348.80 3510
2349.25 3538
2349.71 3508
2350.17 3604
2350.63 3570
2351.08 3487
2351.54 3582
2352.00 3626
2352.46 3563
2352.91 3580
2353.37 3650
2353.83 3593
2354.29 3572
2354.74 3535
2355.20 3529
2355.66 3659
2356.12 3628
2356.57 3572
2357.03 3714
2357.49 3706
2357.95 3617
2358.41 3602
2358.86 3684
2359.32 3671
2359.78 3723
2360.24 3887
2360.70 3929
2361.15 4014
2361.61 4158
2362.07 4132
2362.53 4190
2362.99 4174
2363.45 4204
2363.91 4254
2364.36 4271
2364.82 4233
2365.28 4212
2365.74 4297
2366.20 4290
2366.66 4201
2367.12 4120
2367.57 4075
2368.03 3930
2368.49 3859
2368.95 3879
2369.41 3893
2369.87 3754
2370.33 3822
2370.79 3926
2371.25 4018
2371.71 4053
2372.17 4109
2372.63 4240
2373.09 4325
2373.54 4486
2374.00 4611
2374.46 4767
2374.92 4771
2375.38 4681
2375.84 4670
2376.30 4669
2376.76 4661
2377.22 4594
2377.68 4547
2378.14 4415
2378.60 4375
2379.06 4459
2379.52 4450
2379.98 4327
2380.44 4394
2380.90 4356
2381.36 4360
2381.82 4165
2382.28 4201
2382.74 4162
2383.20 4095
2383.66 4111
2384.12 3946
2384.59 3774
2385.05 3898
2385.51 3826
2385.97 3777
2386.43 3644
2386.89 3664
2387.35 3807
2387.81 3656
2388.27 3859
2388.73 3993
2389.19 4055
2389.65 4132
2390.12 4149
2390.58 4338
2391.04 4389
2391.50 4440
2391.96 4404
2392.42 4437
2392.88 4497
2393.34 4374
2393.81 4383
2394.27 4382
2394.73 4282
2395.19 4259
2395.65 4310
2396.11 4290
2396.57 4317
2397.04 4383
2397.50 4380
2397.96 4511
2398.42 4682
2398.88 4769
2399.35 4795
2399.81 4794
2400.27 4867
2400.73 4711
2401.19 4630
2401.66 4438
2402.12 4358
2402.58 4215
2403.04 4123
2403.51 4083
2403.97 4075
2404.43 4033
2404.89 3920
2405.36 4005
2405.82 3984
2406.28 3911
2406.74 4006
2407.21 3875
2407.67 3798
2408.13 3928
2408.59 3913
2409.06 3937
2409.52 3929
2409.98 3942
2410.45 3823
2410.91 3830
2411.37 3842
2411.84 3758
2412.30 3765
2412.76 3681
2413.23 3660
2413.69 3762
2414.15 3809
2414.62 3746
2415.08 3758
2415.54 3770
2416.01 3801
2416.47 3892
2416.93 3918
2417.40 3949
2417.86 4063
2418.32 4012
2418.79 4130
2419.25 4292
2419.72 4334
2420.18 4392
2420.64 4446
2421.11 4410
2421.57 4410
2422.04 4442
2422.50 4452
2422.96 4473
2423.43 4409
2423.89 4301
2424.36 4308
2424.82 4253
2425.29 4249
2425.75 4164
2426.22 4155
2426.68 4074
2427.15 4209
2427.61 4051
2428.07 4030
2428.54 3804
2429.00 3921
2429.47 4079
2429.93 3933
2430.40 3852
2430.86 3911
2431.33 3951
2431.79 3960
2432.26 4113
2432.72 4155
2433.19 4074
2433.65 4084
2434.12 4076
2434.59 4173
2435.05 4316
2435.52 4377
2435.98 4215
2436.45 4114
2436.91 4204
2437.38 4198
2437.84 4291
2438.31 4272
2438.78 4254
2439.24 4141
2439.71 4181
2440.17 4203
2440.64 4260
2441.10 4166
2441.57 3991
2442.04 4029
2442.50 4120
2442.97 3954
2443.44 3865
2443.90 3882
2444.37 3979
2444.83 3873
2445.30 3849
2445.77 3842
2446.23 3817
2446.70 3963
2447.17 3950
2447.63 4015
2448.10 3953
2448.57 3820
2449.03 4001
2449.50 4090
2449.97 3984
2450.43 4032
2450.90 3951
2451.37 3875
2451.83 3973
2452.30 4254
2452.77 4149
2453.24 4191
2453.70 4080
2454.17 4025
2454.64 4030
2455.10 4047
2455.57 3875
2456.04 3842
2456.51 3786
2456.97 3832
2457.44 3839
2457.91 3832
2458.38 3853
2458.84 3849
2459.31 3854
2459.78 3945
2460.25 3970
2460.72 3886
2461.18 3879
2461.65 3812
2462.12 3811
2462.59 3713
2463.06 3858
2463.52 3903
2463.99 3761
2464.46 3828
2464.93 3968
2465.40 3953
2465.86 3805
2466.33 3997
2466.80 4056
2467.27 4117
2467.74 4275
2468.21 4373
2468.68 4471
2469.14 4503
2469.61 4543
2470.08 4390
2470.55 4555
2471.02 4581
2471.49 4526
2471.96 4445
2472.43 4417
2472.90 4346
2473.36 4377
2473.83 4270
2474.30 4272
2474.77 4240
2475.24 4223
2475.71 4102
2476.18 4169
2476.65 4125
2477.12 4020
2477.59 3943
2478.06 4060
2478.53 4058
2479.00 3958
2479.47 3870
2479.94 3910
2480.41 3838
2480.87 3779
2481.34 3710
2481.81 3815
2482.28 3730
2482.75 3731
2483.22 3725
2483.69 3622
2484.16 3615
2484.63 3728
2485.10 3793
2485.57 3839
2486.05 3875
2486.52 4076
2486.99 4156
2487.46 4146
2487.93 4089
2488.40 4042
2488.87 4027
2489.34 4160
2489.81 4190
2490.28 4147
2490.75 4179
2491.22 4180
2491.69 4278
2492.16 4189
2492.63 4208
2493.10 4193
2493.58 4092
2494.05 4131
2494.52 4138
2494.99 4155
2495.46 4112
2495.93 4157
2496.40 3968
2496.87 3836
2497.34 3869
2497.82 3896
2498.29 3770
2498.76 3820
2499.23 3831
2499.70 3747
2500.17 3786
2500.64 3816
2501.12 3666
2501.59 3600
2502.06 3726
2502.53 3783
2503.00 3766
2503.48 3835
2503.95 3895
2504.42 3964
2504.89 3929
2505.36 3993
2505.84 3992
2506.31 4004
2506.78 3950
2507.25 4075
2507.72 4141
2508.20 4265
2508.67 4239
2509.14 4303
2509.61 4325
2510.09 4283
2510.56 4278
2511.03 4219
2511.50 4247
2511.98 4344
2512.45 4204
2512.92 4202
2513.40 4207
2513.87 4168
2514.34 4101
2514.81 4249
2515.29 4138
2515.76 4093
2516.23 4060
2516.71 4088
2517.18 4114
2517.65 4051
2518.13 4009
2518.60 4045
2519.07 3961
2519.55 3967
2520.02 3989
2520.49 3873
2520.97 3791
2521.44 3921
2521.91 3885
2522.39 3821
2522.86 3736
2523.34 3770
2523.81 3774
2524.28 3874
2524.76 3850
2525.23 3734
2525.70 3833
2526.18 3848
2526.65 3856
2527.13 3903
2527.60 3917
2528.08 3771
2528.55 3811
2529.02 3819
2529.50 3805
2529.97 3848
2530.45 3857
2530.92 3817
2531.40 3787
2531.87 3804
2532.34 3794
2532.82 3704
2533.29 3745
2533.77 3668
2534.24 3622
2534.72 3816
2535.19 3849
2535.67 3715
2536.14 3817
2536.62 3849
2537.09 4043
2537.57 4035
2538.04 4060
2538.52 4115
2538.99 4035
2539.47 4206
2539.94 4184
2540.42 3964
2540.90 3880
2541.37 3857
2541.85 3978
2542.32 3875
2542.80 3920
2543.27 3878
2543.75 3926
2544.22 4034
2544.70 4106
2545.18 4063
2545.65 4070
2546.13 4071
2546.60 4221
2547.08 4271
2547.56 4442
2548.03 4505
2548.51 4454
2548.98 4641
2549.46 4702
2549.94 4683
2550.41 4682
2550.89 4455
2551.37 4427
2551.84 4532
2552.32 4239
2552.80 4470
2553.27 4540
2553.75 4457
2554.23 4315
2554.70 4321
2555.18 4229
2555.66 4351
2556.13 4262
2556.61 4359
2557.09 4461
2557.56 4320
2558.04 4393
2558.52 4246
2558.99 4246
2559.47 4222
2559.95 4105
2560.43 4124
2560.90 4122
2561.38 4119
2561.86 4163
2562.33 3945
2562.81 3836
2563.29 3907
2563.77 3942
2564.25 3973
2564.72 3947
2565.20 3835
2565.68 4056
2566.16 3969
2566.63 3898
2567.11 3927
2567.59 3904
2568.07 3791
2568.55 3828
2569.02 3801
2569.50 3816
2569.98 3787
2570.46 3838
2570.94 3882
2571.41 3864
2571.89 3738
2572.37 3796
2572.85 3956
2573.33 3848
2573.81 3746
2574.28 3776
2574.76 3779
2575.24 3878
2575.72 3960
2576.20 3828
2576.68 3914
2577.16 3963
2577.64 4131
2578.11 4066
2578.59 4041
2579.07 3894
2579.55 3902
2580.03 3992
2580.51 4000
2580.99 3963
2581.47 3911
2581.95 3893
2582.43 3885
2582.91 3854
2583.39 3780
2583.86 3837
2584.34 3791
2584.82 3774
2585.30 3816
2585.78 3878
2586.26 3963
2586.74 3961
2587.22 3843
2587.70 3886
2588.18 3950
2588.66 3874
2589.14 3900
2589.62 3900
2590.10 3824
2590.58 3790
2591.06 3792
2591.54 3843
2592.02 3899
2592.50 3850
2592.98 3848
2593.46 3957
2593.94 4029
2594.42 4008
2594.90 4042
2595.38 4089
2595.86 4186
2596.35 4165
2596.83 4206
2597.31 4235
2597.79 4178
2598.27 4082
2598.75 4140
2599.23 4160
2599.71 4042
2600.19 4045
2600.67 4169
2601.15 4150
2601.63 4095
2602.12 4103
2602.60 4118
2603.08 3855
2603.56 3909
2604.04 4015
2604.52 3901
2605.00 3905
2605.48 3789
2605.97 3909
2606.45 3919
2606.93 3825
2607.41 3887
2607.89 3941
2608.37 3901
2608.86 3867
2609.34 3863
2609.82 3993
2610.30 4022
2610.78 4070
2611.26 4131
2611.75 4265
2612.23 4344
2612.71 4418
2613.19 4355
2613.68 4481
2614.16 4474
2614.64 4302
2615.12 4234
2615.60 4170
2616.09 4105
2616.57 4181
2617.05 4316
2617.53 4298
2618.02 4318
2618.50 4325
2618.98 4380
2619.46 4226
2619.95 4267
2620.43 4550
2620.91 4415
2621.40 4257
2621.88 4146
2622.36 4296
2622.85 4328
2623.33 4234
2623.81 4280
2624.29 4215
2624.78 4309
2625.26 4208
2625.74 4010
2626.23 4041
2626.71 4112
2627.19 4049
2627.68 3984
2628.16 4004
2628.64 3952
2629.13 3979
2629.61 4001
2630.10 4014
2630.58 4053
2631.06 4088
2631.55 4238
2632.03 4259
2632.51 4359
2633.00 4384
2633.48 4360
2633.97 4404
2634.45 4264
2634.94 4221
2635.42 4324
2635.90 4258
2636.39 4302
2636.87 4229
2637.36 4329
2637.84 4277
2638.33 4250
2638.81 4159
2639.29 4060
2639.78 4008
2640.26 4234
2640.75 4175
2641.23 4233
2641.72 4186
2642.20 4185
2642.69 4234
2643.17 4157
2643.66 4160
2644.14 4270
2644.63 4155
2645.11 4231
2645.60 4288
2646.08 4207
2646.57 4016
2647.05 3978
2647.54 4062
2648.02 4001
2648.51 4008
2648.99 4048
2649.48 4012
2649.97 4139
2650.45 4332
2650.94 4306
2651.42 4285
2651.91 4287
2652.39 4358
2652.88 4366
2653.37 4313
2653.85 4306
2654.34 4300
2654.82 4264
2655.31 4226
2655.80 4290
2656.28 4410
2656.77 4282
2657.25 4288
2657.74 4331
2658.23 4265
2658.71 4286
2659.20 4294
2659.69 4355
2660.17 4290
2660.66 4226
2661.14 4184
2661.63 4208
2662.12 4040
2662.60 4088
2663.09 4194
2663.58 4194
2664.06 4129
2664.55 4145
2665.04 4280
2665.53 4163
2666.01 4190
2666.50 4216
2666.99 4174
2667.47 4127
2667.96 4152
2668.45 4216
2668.94 4170
2669.42 4068
2669.91 4108
2670.40 4152
2670.88 4105
2671.37 4152
2671.86 4030
2672.35 4105
2672.83 4082
2673.32 4197
2673.81 4095
2674.30 4112
2674.79 4292
2675.27 4240
2675.76 4234
2676.25 4312
2676.74 4329
2677.23 4348
2677.71 4291
2678.20 4387
2678.69 4312
2679.18 4253
2679.67 4268
2680.15 4209
2680.64 4195
2681.13 4152
2681.62 4156
2682.11 4221
2682.60 4250
2683.08 4264
2683.57 4251
2684.06 4275
2684.55 4292
2685.04 4183
2685.53 4198
2686.02 4149
2686.51 4136
2686.99 4119
2687.48 4020
2687.97 4001
2688.46 4071
2688.95 4104
2689.44 4079
2689.93 4064
2690.42 4161
2690.91 4140
2691.40 4157
2691.89 4304
2692.38 4267
2692.87 4322
2693.35 4325
2693.84 4315
2694.33 4360
2694.82 4527
2695.31 4435
2695.80 4450
2696.29 4433
2696.78 4307
2697.27 4405
2697.76 4457
2698.25 4511
2698.74 4401
2699.23 4350
2699.72 4153
2700.21 4099
2700.70 4133
2701.19 4057
2701.68 4034
2702.17 4025
2702.66 3961
2703.15 3903
2703.64 3873
2704.13 3862
2704.62 3858
2705.12 3791
2705.61 3845
2706.10 3872
2706.59 3932
2707.08 3852
2707.57 3787
2708.06 3808
2708.55 3990
2709.04 3949
2709.53 4010
2710.02 3871
2710.51 4030
2711.01 3987
2711.50 4039
2711.99 4066
2712.48 4073
2712.97 4037
2713.46 4048
2713.95 4173
2714.44 4155
2714.94 4104
2715.43 4075
2715.92 4036
2716.41 4138
2716.90 3925
2717.39 3770
2717.89 3809
2718.38 3647
2718.87 3745
2719.36 3621
2719.85 3654
2720.34 3681
2720.84 3750
2721.33 3733
2721.82 3783
2722.31 3738
2722.80 3877
2723.30 3791
2723.79 3852
2724.28 3900
2724.77 3832
2725.27 3854
2725.76 3952
2726.25 3924
2726.74 4047
2727.24 4000
2727.73 4034
2728.22 3988
2728.71 4097
2729.21 4203
2729.70 4295
2730.19 4345
2730.69 4305
2731.18 4289
2731.67 4414
2732.16 4315
2732.66 4238
2733.15 4393
2733.64 4446
2734.14 4598
2734.63 4437
2735.12 4409
2735.62 4591
2736.11 4698
2736.60 4689
2737.10 4693
2737.59 4698
2738.08 4707
2738.58 4689
2739.07 4740
2739.56 4678
2740.06 4601
2740.55 4636
2741.05 4420
2741.54 4217
2742.03 4295
2742.53 4159
2743.02 4074
2743.52 4127
2744.01 4090
2744.50 4127
2745.00 4159
2745.49 4118
2745.99 4046
2746.48 3958
2746.97 3983
2747.47 3982
2747.96 4047
2748.46 3938
2748.95 3957
2749.45 3997
2749.94 4014
2750.44 4026
2750.93 4053
2751.43 4110
2751.92 4006
2752.42 3951
2752.91 4094
2753.41 4118
2753.90 4124
2754.40 4075
2754.89 4050
2755.39 4037
2755.88 4118
2756.38 4263
2756.87 4193
2757.37 4070
2757.86 4014
2758.36 4150
2758.85 4119
2759.35 4288
2759.84 4234
2760.34 4104
2760.83 4040
2761.33 4188
2761.83 4154
2762.32 4190
2762.82 4307
2763.31 4227
2763.81 4287
2764.30 4187
2764.80 4349
2765.30 4284
2765.79 4430
2766.29 4343
2766.78 4451
2767.28 4454
2767.78 4360
2768.27 4340
2768.77 4265
2769.27 4200
2769.76 4379
2770.26 4267
2770.76 4256
2771.25 4185
2771.75 4231
2772.24 4203
2772.74 4299
2773.24 4198
2773.73 4148
2774.23 4047
2774.73 4107
2775.23 4066
2775.72 3901
2776.22 4014
2776.72 3986
2777.21 4006
2777.71 4098
2778.21 4082
2778.70 3905
2779.20 3947
2779.70 4017
2780.20 4082
2780.69 4045
2781.19 3985
2781.69 3977
2782.19 4023
2782.68 4126
2783.18 4135
2783.68 4062
2784.18 4103
2784.67 4204
2785.17 4256
2785.67 4267
2786.17 4428
2786.67 4549
2787.16 4472
2787.66 4496
2788.16 4605
2788.66 4455
2789.16 4573
2789.65 4731
2790.15 4605
2790.65 4411
2791.15 4500
2791.65 4430
2792.15 4463
2792.64 4415
2793.14 4238
2793.64 4271
2794.14 4189
2794.64 4124
2795.14 4198
2795.64 4162
2796.13 4098
2796.63 4023
2797.13 4022
2797.63 4008
2798.13 3983
2798.63 4082
2799.13 4077
2799.63 4065
2800.13 4115
2800.62 4064
2801.12 4138
2801.62 4265
2802.12 4019
2802.62 4005
2803.12 4087
2803.62 4052
2804.12 4048
2804.62 4064
2805.12 4108
2805.62 4303
2806.12 4330
2806.62 4326
2807.12 4576
2807.62 4481
2808.12 4510
2808.62 4623
2809.12 4720
2809.62 4584
2810.12 4621
2810.62 4636
2811.12 4767
2811.62 4765
2812.12 4886
2812.62 5039
2813.12 5000
2813.62 4935
2814.12 4998
2814.62 4900
2815.12 4692
2815.62 4605
2816.12 4476
2816.62 4420
2817.12 4206
2817.62 4120
2818.12 4086
2818.62 4000
2819.12 3890
2819.63 3817
2820.13 3856
2820.63 3879
2821.13 3822
2821.63 3788
2822.13 3833
2822.63 3754
2823.13 3688
2823.63 3783
2824.13 3828
2824.64 3827
2825.14 3897
2825.64 3871
2826.14 3893
2826.64 3877
2827.14 4014
2827.64 4035
2828.15 3862
2828.65 3807
2829.15 3810
2829.65 3758
2830.15 3780
2830.65 3867
2831.16 3797
2831.66 3811
2832.16 3761
2832.66 3739
2833.16 3847
2833.67 3641
2834.17 3785
2834.67 3849
2835.17 3814
2835.68 3793
2836.18 3907
2836.68 3933
2837.18 4045
2837.68 4146
2838.19 4055
2838.69 4018
2839.19 3998
2839.70 3962
2840.20 4063
2840.70 4075
2841.20 3982
2841.71 3989
2842.21 3987
2842.71 3914
2843.21 3872
2843.72 3856
2844.22 3829
2844.72 3895
2845.23 3873
2845.73 3870
2846.23 3749
2846.74 3758
2847.24 3863
2847.74 3939
2848.25 3927
2848.75 3940
2849.25 3950
2849.76 3980
2850.26 4000
2850.76 3947
2851.27 4041
2851.77 4010
2852.28 4038
2852.78 4013
2853.28 4086
2853.79 4272
2854.29 4175
2854.79 4257
2855.30 4396
2855.80 4484
2856.31 4490
2856.81 4573
2857.31 4731
2857.82 4677
2858.32 4655
2858.83 4723
2859.33 4778
2859.84 4714
2860.34 4670
2860.85 4568
2861.35 4493
2861.85 4431
2862.36 4489
2862.86 4320
2863.37 4134
2863.87 4182
2864.38 4046
2864.88 4094
2865.39 4038
2865.89 3993
2866.40 4035
2866.90 4073
2867.41 4069
2867.91 4151
2868.42 4186
2868.92 4121
2869.43 4171
2869.93 4150
2870.44 4300
2870.94 4232
2871.45 4248
2871.96 4177
2872.46 4241
2872.97 4232
2873.47 4267
2873.98 4258
2874.48 4317
2874.99 4375
2875.49 4461
2876.00 4402
2876.51 4644
2877.01 4779
2877.52 4750
2878.02 4804
2878.53 4683
2879.04 4738
2879.54 4520
2880.05 4580
2880.55 4562
2881.06 4419
2881.57 4297
2882.07 4230
2882.58 4034
2883.09 3979
2883.59 3884
2884.10 3956
2884.61 3973
2885.11 3861
2885.62 3822
2886.13 3821
2886.63 3890
2887.14 3778
2887.65 3695
2888.15 3714
2888.66 3761
2889.17 3791
2889.67 3804
2890.18 3820
2890.69 3896
2891.20 3907
2891.70 3932
2892.21 3927
2892.72 3917
2893.22 3894
2893.73 4090
2894.24 4094
2894.75 4081
2895.25 4107
2895.76 4108
2896.27 4152
2896.78 4094
2897.29 4136
2897.79 4282
2898.30 4082
2898.81 4166
2899.32 4088
2899.82 4122
2900.33 4201
2900.84 4224
2901.35 4129
2901.86 4125
2902.36 4106
2902.87 4228
2903.38 4170
2903.89 4105
2904.40 4008
2904.91 4057
2905.41 4047
2905.92 3991
2906.43 3994
2906.94 4009
2907.45 4076
2907.96 3950
2908.47 3895
2908.97 4002
2909.48 4001
2909.99 3995
2910.50 3975
2911.01 3888
2911.52 3816
2912.03 3815
2912.54 3956
2913.05 3946
2913.55 3931
2914.06 3923
2914.57 3956
2915.08 3981
2915.59 3927
2916.10 4039
2916.61 4155
2917.12 4041
2917.63 4087
2918.14 4202
2918.65 4200
2919.16 4290
2919.67 4261
2920.18 4354
2920.69 4383
2921.20 4409
2921.71 4382
2922.22 4331
2922.73 4412
2923.24 4475
2923.75 4609
2924.26 4524
2924.77 4557
2925.28 4740
2925.79 4699
2926.30 4618
2926.81 4603
2927.32 4720
2927.83 4692
2928.34 4558
2928.85 4474
2929.36 4466
2929.87 4437
2930.38 4369
2930.89 4267
2931.40 4130
2931.91 4334
2932.42 4245
2932.93 4359
2933.45 4303
2933.96 4227
2934.47 4285
2934.98 4401
2935.49 4455
2936.00 4393
2936.51 4452
2937.02 4639
2937.53 4772
2938.04 4971
2938.56 5187
2939.07 5306
2939.58 5536
2940.09 5907
2940.60 6016
2941.11 6139
2941.62 6477
2942.14 6758
2942.65 6508
2943.16 6293
2943.67 6338
2944.18 6107
2944.70 5932
2945.21 5668
2945.72 5562
2946.23 5304
2946.74 5196
2947.26 5001
2947.77 4812
2948.28 4793
2948.79 4756
2949.30 4772
2949.82 4666
2950.33 4514
2950.84 4552
2951.35 4502
2951.87 4429
2952.38 4424
2952.89 4483
2953.40 4423
2953.92 4301
2954.43 4350
2954.94 4285
2955.45 4103
2955.97 4094
2956.48 4193
2956.99 4171
2957.51 4106
2958.02 4005
2958.53 4097
2959.04 4047
2959.56 4076
2960.07 3972
2960.58 4155
2961.10 4123
2961.61 4002
2962.12 4003
2962.64 4110
2963.15 4145
2963.66 4240
2964.18 4169
2964.69 4098
2965.21 4192
2965.72 4268
2966.23 4183
2966.75 4245
2967.26 4280
2967.77 4198
2968.29 4198
2968.80 4239
2969.32 4217
2969.83 4262
2970.34 4232
2970.86 4252
2971.37 4358
2971.89 4314
2972.40 4366
2972.91 4334
2973.43 4284
2973.94 4438
2974.46 4370
2974.97 4400
2975.49 4480
2976.00 4639
2976.52 4714
2977.03 4578
2977.55 4622
2978.06 4602
2978.57 4526
2979.09 4370
2979.60 4523
2980.12 4397
2980.63 4427
2981.15 4334
2981.66 4382
2982.18 4274
2982.69 4242
2983.21 4232
2983.73 4135
2984.24 4231
2984.76 4219
2985.27 4230
2985.79 4135
2986.30 4119
2986.82 4178
2987.33 4219
2987.85 4170
2988.36 4102
2988.88 4280
2989.40 4263
2989.91 4304
2990.43 4311
2990.94 4308
2991.46 4267
2991.97 4396
2992.49 4356
2993.01 4369
2993.52 4288
2994.04 4466
2994.55 4405
2995.07 4506
2995.59 4466
2996.10 4540
2996.62 4636
2997.14 4689
2997.65 4799
2998.17 4770
2998.69 4703
2999.20 4724
2999.72 4840
3000.24 4907
3000.75 4929
3001.27 5053
3001.79 5062
3002.30 5104
3002.82 5284
3003.34 5534
3003.85 5647
3004.37 5775
3004.89 5926
3005.40 6080
3005.92 6108
3006.44 5966
3006.96 6072
3007.47 5921
3007.99 5704
3008.51 5383
3009.03 5300
3009.54 5100
3010.06 4850
3010.58 4679
3011.10 4451
3011.61 4348
3012.13 4407
3012.65 4234
3013.17 4238
3013.68 4152
3014.20 4166
3014.72 3996
3015.24 4028
3015.76 4119
3016.27 4102
3016.79 4080
3017.31 4035
3017.83 4111
3018.35 4156
3018.86 4095
3019.38 4142
3019.90 4285
3020.42 4253
3020.94 4249
3021.46 4248
3021.97 4329
3022.49 4338
3023.01 4354
3023.53 4344
3024.05 4276
3024.57 4311
3025.09 4297
3025.61 4247
3026.12 4296
3026.64 4276
3027.16 4195
3027.68 4187
3028.20 4055
3028.72 3951
3029.24 3992
3029.76 3993
3030.28 3907
3030.80 4061
3031.32 4111
3031.84 4180
3032.35 4107
3032.87 4154
3033.39 4245
3033.91 4233
3034.43 4287
3034.95 4272
3035.47 4266
3035.99 4301
3036.51 4255
3037.03 4234
3037.55 4155
3038.07 4248
3038.59 4293
3039.11 4251
3039.63 4133
3040.15 4032
3040.67 4020
3041.19 4061
3041.71 4007
3042.23 4037
3042.75 4089
3043.27 4072
3043.79 4002
3044.31 4009
3044.83 4084
3045.35 4118
3045.87 4155
3046.40 4158
3046.92 4245
3047.44 4267
3047.96 4282
3048.48 4260
3049.00 4216
3049.52 4150
3050.04 4226
3050.56 4264
3051.08 4420
3051.60 4159
3052.12 4150
3052.65 4196
3053.17 4180
3053.69 4178
3054.21 4117
3054.73 4093
3055.25 4104
3055.77 4055
3056.30 4058
3056.82 4055
3057.34 3931
3057.86 4000
3058.38 4005
3058.90 3972
3059.42 3983
3059.95 4048
3060.47 4089
3060.99 4151
3061.51 4193
3062.03 4230
3062.56 4243
3063.08 4218
3063.60 4175
3064.12 4235
3064.64 4299
3065.17 4325
3065.69 4302
3066.21 4189
3066.73 4130
3067.26 4245
3067.78 4333
3068.30 4202
3068.82 4197
3069.35 4058
3069.87 4223
3070.39 4259
3070.91 4150
3071.44 4218
3071.96 4294
3072.48 4519
3073.01 4485
3073.53 4491
3074.05 4430
3074.57 4506
3075.10 4484
3075.62 4513
3076.14 4643
3076.67 4556
3077.19 4552
3077.71 4552
3078.24 4414
3078.76 4516
3079.28 4590
3079.81 4579
3080.33 4517
3080.85 4477
3081.38 4595
3081.90 4567
3082.42 4637
3082.95 4714
3083.47 4789
3084.00 4577
3084.52 4467
3085.04 4540
3085.57 4539
3086.09 4561
3086.62 4669
3087.14 4716
3087.66 4827
3088.19 4942
3088.71 5025
3089.24 5223
3089.76 5405
3090.29 5481
3090.81 5468
3091.33 5596
3091.86 5530
3092.38 5502
3092.91 5374
3093.43 5316
3093.96 5247
3094.48 5084
3095.01 5001
3095.53 4801
3096.06 4738
3096.58 4643
3097.11 4622
3097.63 4660
3098.16 4574
3098.68 4541
3099.21 4614
3099.73 4738
3100.26 4759
3100.78 5040
3101.31 5139
3101.83 5394
3102.36 5667
3102.88 5809
3103.41 6016
3103.93 6206
3104.46 5998
3104.99 6070
3105.51 5986
3106.04 5620
3106.56 5381
3107.09 5131
3107.61 4948
3108.14 4720
3108.67 4629
3109.19 4550
3109.72 4374
3110.24 4501
3110.77 4479
3111.30 4476
3111.82 4423
3112.35 4504
3112.87 4597
3113.40 4485
3113.93 4469
3114.45 4450
3114.98 4395
3115.51 4263
3116.03 4239
3116.56 4328
3117.09 4224
3117.61 4297
3118.14 4381
3118.67 4453
3119.19 4497
3119.72 4500
3120.25 4598
3120.77 4662
3121.30 4695
3121.83 4797
3122.35 4876
3122.88 5036
3123.41 5025
3123.94 5124
3124.46 5154
3124.99 5330
3125.52 5480
3126.05 5619
3126.57 5674
3127.10 5791
3127.63 5841
3128.16 5937
3128.68 5951
3129.21 5833
3129.74 5654
3130.27 5442
3130.79 5208
3131.32 5102
3131.85 4871
3132.38 4576
3132.91 4588
3133.43 4514
3133.96 4411
3134.49 4439
3135.02 4453
3135.55 4314
3136.07 4219
3136.60 4322
3137.13 4350
3137.66 4179
3138.19 4179
3138.72 3987
3139.24 4010
3139.77 4000
3140.30 4065
3140.83 4138
3141.36 4035
3141.89 3953
3142.42 3978
3142.95 4029
3143.47 4012
3144.00 4060
3144.53 4107
3145.06 3939
3145.59 4053
3146.12 4048
3146.65 4139
3147.18 4278
3147.71 4223
3148.24 4162
3148.76 4276
3149.29 4333
3149.82 4335
3150.35 4377
3150.88 4222
3151.41 4207
3151.94 4305
3152.47 4321
3153.00 4302
3153.53 4390
3154.06 4376
3154.59 4302
3155.12 4506
3155.65 4612
3156.18 4499
3156.71 4635
3157.24 4780
3157.77 4714
3158.30 4682
3158.83 4741
3159.36 4782
3159.89 4778
3160.42 4705
3160.95 4750
3161.48 4685
3162.01 4748
3162.54 4720
3163.07 4582
3163.60 4547
3164.13 4509
3164.66 4434
3165.20 4542
3165.73 4400
3166.26 4206
3166.79 4120
3167.32 4149
3167.85 4192
3168.38 4180
3168.91 4122
3169.44 4070
3169.97 4189
3170.50 4034
3171.04 4011
3171.57 4124
3172.10 4244
3172.63 4385
3173.16 4421
3173.69 4589
3174.22 4611
3174.75 4501
3175.29 4699
3175.82 4636
3176.35 4578
3176.88 4461
3177.41 4503
3177.94 4453
3178.48 4374
3179.01 4307
3179.54 4303
3180.07 4265
3180.60 4290
3181.14 4238
3181.67 4294
3182.20 4225
3182.73 4282
3183.26 4191
3183.80 4110
3184.33 4098
3184.86 4074
3185.39 4024
3185.93 4052
3186.46 4069
3186.99 4151
3187.52 4117
3188.06 4200
3188.59 4221
3189.12 4155
3189.65 4047
3190.19 3977
3190.72 4144
3191.25 4103
3191.79 4175
3192.32 4181
3192.85 4222
3193.38 4172
3193.92 4158
3194.45 4208
3194.98 4240
3195.52 4244
3196.05 4247
3196.58 4238
3197.12 4298
3197.65 4323
3198.18 4372
3198.72 4232
3199.25 4246
3199.78 4388
3200.32 4267
3200.85 4405
3201.39 4242
3201.92 4126
3202.45 4128
3202.99 4262
3203.52 4092
3204.05 4034
3204.59 4050
3205.12 4151
3205.66 4385
3206.19 4565
3206.72 4630
3207.26 4885
3207.79 4957
3208.33 5174
3208.86 5250
3209.40 5481
3209.93 5617
3210.47 5632
3211.00 5698
3211.53 5785
3212.07 5779
3212.60 5633
3213.14 5585
3213.67 5342
3214.21 5261
3214.74 5030
3215.28 4818
3215.81 4651
3216.35 4482
3216.88 4407
3217.42 4412
3217.95 4401
3218.49 4378
3219.02 4367
3219.56 4214
3220.09 4299
3220.63 4366
3221.16 4368
3221.70 4510
3222.23 4615
3222.77 4555
3223.31 4646
3223.84 4757
3224.38 4861
3224.91 4845
3225.45 4821
3225.98 4781
3226.52 4808
3227.06 4742
3227.59 4621
3228.13 4558
3228.66 4613
3229.20 4517
3229.74 4448
3230.27 4392
3230.81 4356
3231.34 4498
3231.88 4420
3232.42 4587
3232.95 4536
3233.49 4381
3234.03 4512
3234.56 4590
3235.10 4695
3235.64 4726
3236.17 4596
3236.71 4430
3237.25 4446
3237.78 4399
3238.32 4429
3238.86 4375
3239.39 4381
3239.93 4434
3240.47 4323
3241.00 4299
3241.54 4337
3242.08 4353
3242.61 4291
3243.15 4186
3243.69 4290
3244.23 4238
3244.76 4198
3245.30 4121
3245.84 4233
3246.38 4239
3246.91 4234
3247.45 4385
3247.99 4420
3248.53 4437
3249.06 4393
3249.60 4615
3250.14 4762
3250.68 4936
3251.21 5191
3251.75 5454
3252.29 5689
3252.83 5872
3253.37 6206
3253.90 6421
3254.44 6521
3254.98 6257
3255.52 6163
3256.06 6141
3256.60 5828
3257.13 5579
3257.67 5399
3258.21 5423
3258.75 5206
3259.29 5112
3259.83 5140
3260.36 5126
3260.90 4992
3261.44 5131
3261.98 5189
3262.52 5347
3263.06 5489
3263.60 5500
3264.14 5671
3264.68 5735
3265.21 5829
3265.75 5681
3266.29 5454
3266.83 5464
3267.37 5403
3267.91 5256
3268.45 5217
3268.99 5045
3269.53 4996
3270.07 4939
3270.61 4556
3271.15 4587
3271.69 4468
3272.23 4419
3272.76 4414
3273.30 4451
3273.84 4521
3274.38 4520
3274.92 4461
3275.46 4637
3276.00 4731
3276.54 4814
3277.08 4865
3277.62 4812
3278.16 4721
3278.70 4810
3279.24 4922
3279.78 4925
3280.32 4930
3280.86 5036
3281.41 4974
3281.95 4928
3282.49 4919
3283.03 4879
3283.57 4895
3284.11 4808
3284.65 4817
3285.19 4898
3285.73 4824
3286.27 4807
3286.81 4729
3287.35 4893
3287.89 4876
3288.43 4961
3288.97 4917
3289.52 4850
3290.06 5008
3290.60 4923
3291.14 4994
3291.68 5209
3292.22 5389
3292.76 5376
3293.30 5579
3293.85 5589
3294.39 5761
3294.93 5766
3295.47 5911
3296.01 5851
3296.55 5758
3297.09 5614
3297.64 5563
3298.18 5538
3298.72 5302
3299.26 5259
3299.80 5190
3300.34 5023
3300.89 4866
3301.43 4786
3301.97 4743
3302.51 4648
3303.06 4694
3303.60 4653
3304.14 4688
3304.68 4560
3305.22 4548
3305.77 4559
3306.31 4376
3306.85 4469
3307.39 4626
3307.94 4549
3308.48 4510
3309.02 4476
3309.56 4532
3310.11 4484
3310.65 4440
3311.19 4304
3311.74 4440
3312.28 4515
3312.82 4403
3313.36 4505
3313.91 4435
3314.45 4486
3314.99 4595
3315.54 4498
3316.08 4527
3316.62 4595
3317.17 4824
3317.71 5006
3318.25 5041
3318.80 5102
3319.34 5354
3319.88 5522
3320.43 5564
3320.97 5550
3321.51 5457
3322.06 5461
3322.60 5375
3323.14 5308
3323.69 5247
3324.23 5067
3324.78 4960
3325.32 4876
3325.86 4916
3326.41 4830
3326.95 4773
3327.50 4755
3328.04 4732
3328.59 4805
3329.13 4704
3329.67 4750
3330.22 4862
3330.76 5044
3331.31 5191
3331.85 5330
3332.40 5867
3332.94 6339
3333.49 6966
3334.03 7524
3334.57 8304
3335.12 8945
3335.66 9850
3336.21 10421
3336.75 10620
3337.30 10842
3337.84 10580
3338.39 10206
3338.93 9691
3339.48 8858
3340.02 8148
3340.57 7392
3341.11 6905
3341.66 6305
3342.20 5943
3342.75 5536
3343.30 5258
3343.84 4904
3344.39 4810
3344.93 4774
3345.48 4740
3346.02 4666
3346.57 4705
3347.11 4562
3347.66 4661
3348.21 4647
3348.75 4562
3349.30 4607
3349.84 4631
3350.39 4680
3350.94 4649
3351.48 4608
3352.03 4418
3352.57 4287
3353.12 4287
3353.67 4293
3354.21 4209
3354.76 4267
3355.31 4174
3355.85 4169
3356.40 4110
3356.95 4125
3357.49 4147
3358.04 4068
3358.59 4057
3359.13 4078
3359.68 4115
3360.23 4075
3360.77 4031
3361.32 4050
3361.87 4159
3362.41 4097
3362.96 4164
3363.51 4209
3364.05 4128
3364.60 4070
3365.15 4156
3365.70 4040
3366.24 4151
3366.79 4031
3367.34 4211
3367.89 4170
3368.43 4105
3368.98 4037
3369.53 4077
3370.08 4032
3370.62 4102
3371.17 4033
3371.72 3913
3372.27 3987
3372.81 4057
3373.36 4101
3373.91 4087
3374.46 3915
3375.01 4039
3375.55 4006
3376.10 4080
3376.65 4001
3377.20 3906
3377.75 3987
3378.30 4002
3378.84 3919
3379.39 3995
3379.94 3948
3380.49 3928
3381.04 4044
3381.59 3959
3382.13 4044
3382.68 4041
3383.23 3965
3383.78 4049
3384.33 3945
3384.88 4040
3385.43 4130
3385.98 4087
3386.52 4087
3387.07 4246
3387.62 4362
3388.17 4365
3388.72 4409
3389.27 4356
3389.82 4411
3390.37 4344
3390.92 4298
3391.47 4376
3392.02 4438
3392.57 4388
3393.12 4343
3393.66 4358
3394.21 4301
3394.76 4304
3395.31 4299
3395.86 4381
3396.41 4274
3396.96 4154
3397.51 4358
3398.06 4338
3398.61 4466
3399.16 4610
3399.71 4783
3400.26 5209
3400.81 5540
3401.36 6038
3401.91 6478
3402.46 6977
3403.01 7505
3403.56 7885
3404.11 8259
3404.66 8397
3405.21 8654
3405.77 8406
3406.32 7983
3406.87 7633
3407.42 7096
3407.97 6442
3408.52 6030
3409.07 5687
3409.62 5242
3410.17 4811
3410.72 4568
3411.27 4542
3411.82 4517
3412.37 4325
3412.93 4370
3413.48 4188
3414.03 4212
3414.58 4300
3415.13 4437
3415.68 4491
3416.23 4431
3416.78 4499
3417.34 4524
3417.89 4420
3418.44 4434
3418.99 4337
3419.54 4443
3420.09 4366
3420.65 4303
3421.20 4282
3421.75 4185
3422.30 4160
3422.85 4095
3423.40 4065
3423.96 4117
3424.51 4056
3425.06 4122
3425.61 4090
3426.17 4040
3426.72 4045
3427.27 3960
3427.82 3942
3428.37 3965
3428.93 3974
3429.48 4094
3430.03 4193
3430.58 4278
3431.14 4425
3431.69 4460
3432.24 4322
3432.79 4383
3433.35 4452
3433.90 4376
3434.45 4466
3435.01 4449
3435.56 4395
3436.11 4389
3436.66 4497
3437.22 4408
3437.77 4393
3438.32 4514
3438.88 4463
3439.43 4279
3439.98 4341
3440.54 4233
3441.09 4267
3441.64 4274
3442.20 4132
3442.75 4182
3443.30 4194
3443.86 4102
3444.41 4083
3444.96 3970
3445.52 4064
3446.07 4031
3446.63 4101
3447.18 4069
3447.73 4111
3448.29 4056
3448.84 4072
3449.40 4140
3449.95 4086
3450.50 4126
3451.06 4164
3451.61 4107
3452.17 4073
3452.72 4290
3453.27 4329
3453.83 4258
3454.38 4238
3454.94 4249
3455.49 4273
3456.05 4276
3456.60 4334
3457.16 4334
3457.71 4412
3458.27 4294
3458.82 4247
3459.38 4245
3459.93 4312
3460.49 4252
3461.04 4236
3461.60 4191
3462.15 4189
3462.71 4077
3463.26 4040
3463.82 4003
3464.37 4005
3464.93 4028
3465.48 4131
3466.04 4057
3466.59 4068
3467.15 4073
3467.70 4203
3468.26 4169
3468.81 4176
3469.37 4234
3469.93 4168
3470.48 4197
3471.04 4281
3471.59 4308
3472.15 4292
3472.70 4270
3473.26 4086
3473.82 4201
3474.37 4120
3474.93 4126
3475.48 4051
3476.04 4080
3476.60 4080
3477.15 4148
3477.71 4169
3478.27 4238
3478.82 4288
3479.38 4349
3479.93 4390
3480.49 4387
3481.05 4522
3481.60 4475
3482.16 4488
3482.72 4565
3483.27 4407
3483.83 4393
3484.39 4420
3484.95 4303
3485.50 4290
3486.06 4450
3486.62 4542
3487.17 4615
3487.73 4637
3488.29 4849
3488.84 5126
3489.40 5352
3489.96 5527
3490.52 5892
3491.07 6255
3491.63 6583
3492.19 7064
3492.75 7200
3493.30 7229
3493.86 7200
3494.42 7019
3494.98 6932
3495.53 6506
3496.09 6001
3496.65 5730
3497.21 5513
3497.77 5332
3498.32 5022
3498.88 5011
3499.44 5042
3500.00 5028
3500.56 5011
3501.11 5097
3501.67 5339
3502.23 5449
3502.79 5511
3503.35 5725
3503.91 6102
3504.46 6253
3505.02 6376
3505.58 6341
3506.14 6292
3506.70 6362
3507.26 6289
3507.81 6018
3508.37 5789
3508.93 5620
3509.49 5332
3510.05 4980
3510.61 4966
3511.17 4797
3511.73 4697
3512.29 4630
3512.85 4492
3513.40 4569
3513.96 4598
3514.52 4770
3515.08 4873
3515.64 4815
3516.20 5085
3516.76 5272
3517.32 5398
3517.88 5465
3518.44 5488
3519.00 5502
3519.56 5238
3520.12 5126
3520.68 4773
3521.24 4635
3521.80 4621
3522.36 4277
3522.92 4310
3523.48 4384
3524.04 4274
3524.60 4169
3525.16 4248
3525.72 4287
3526.28 4221
3526.84 4260
3527.40 4407
3527.96 4370
3528.52 4387
3529.08 4345
3529.64 4274
3530.20 4328
3530.76 4411
3531.32 4204
3531.88 4134
3532.44 4096
3533.00 4072
3533.56 3985
3534.12 4061
3534.68 4017
3535.25 4027
3535.81 4147
3536.37 3972
3536.93 3992
3537.49 4030
3538.05 3954
3538.61 3992
3539.17 3956
3539.73 3950
3540.30 3966
3540.86 3898
3541.42 4020
3541.98 3989
3542.54 4111
3543.10 4129
3543.66 4159
3544.23 4310
3544.79 4445
3545.35 4440
3545.91 4488
3546.47 4488
3547.03 4450
3547.60 4390
3548.16 4371
3548.72 4379
3549.28 4360
3549.84 4233
3550.41 4175
3550.97 4198
3551.53 4052
3552.09 4061
3552.65 4060
3553.22 4075
3553.78 3906
3554.34 3883
3554.90 3983
3555.47 4027
3556.03 3972
3556.59 3994
3557.15 4065
3557.72 3909
3558.28 4001
3558.84 4078
3559.41 4225
3559.97 4226
3560.53 4187
3561.09 4199
3561.66 4264
3562.22 4220
3562.78 4321
3563.35 4482
3563.91 4441
3564.47 4320
3565.04 4433
3565.60 4417
3566.16 4237
3566.73 4159
3567.29 4104
3567.85 4119
3568.42 4030
3568.98 3975
3569.54 3895
3570.11 3805
3570.67 3731
3571.23 3701
3571.80 3780
3572.36 3808
3572.93 3869
3573.49 3994
3574.05 4014
3574.62 4025
3575.18 4010
3575.75 4112
3576.31 4191
3576.87 4427
3577.44 4386
3578.00 4404
3578.57 4480
3579.13 4569
3579.70 4393
3580.26 4336
3580.82 4343
3581.39 4236
3581.95 4280
3582.52 4163
3583.08 4114
3583.65 4138
3584.21 4035
3584.78 3984
3585.34 3996
3585.91 3999
3586.47 3952
3587.04 3912
3587.60 3952
3588.17 4008
3588.73 4061
3589.30 4077
3589.86 4043
3590.43 4079
3590.99 4071
3591.56 4000
3592.12 4056
3592.69 4079
3593.25 4120
3593.82 4141
3594.39 4050
3594.95 4117
3595.52 4211
3596.08 4261
3596.65 4290
3597.21 4324
3597.78 4390
3598.35 4349
3598.91 4361
3599.48 4417
3600.04 4438
3600.61 4468
3601.18 4480
3601.74 4563
3602.31 4406
3602.87 4428
3603.44 4295
3604.01 4363
3604.57 4384
3605.14 4540
3605.71 4514
3606.27 4517
3606.84 4522
3607.41 4513
3607.97 4417
3608.54 4251
3609.11 4305
3609.67 4291
3610.24 4067
3610.81 4023
3611.37 4033
3611.94 3956
3612.51 4035
3613.07 4051
3613.64 4140
3614.21 4389
3614.78 4532
3615.34 4825
3615.91 4879
3616.48 5371
3617.04 5738
3617.61 6167
3618.18 6607
3618.75 6814
3619.31 6893
3619.88 6676
3620.45 6576
3621.02 6417
3621.58 6184
3622.15 5795
3622.72 5428
3623.29 4962
3623.86 4767
3624.42 4453
3624.99 4190
3625.56 4000
3626.13 3947
3626.70 3899
3627.26 3845
3627.83 3882
3628.40 3894
3628.97 3731
3629.54 3680
3630.11 3659
3630.67 3806
3631.24 3771
3631.81 3733
3632.38 3748
3632.95 3758
3633.52 3671
3634.08 3688
3634.65 3711
3635.22 3674
3635.79 3740
3636.36 3619
3636.93 3617
3637.50 3648
3638.07 3812
3638.64 3755
3639.20 3801
3639.77 3822
3640.34 3806
3640.91 3796
3641.48 3729
3642.05 3797
3642.62 3993
3643.19 4040
3643.76 4036
3644.33 4003
3644.90 4100
3645.47 4112
3646.04 4046
3646.61 4227
3647.18 4204
3647.75 4178
3648.32 4283
3648.89 4105
3649.46 4093
3650.03 4058
3650.60 4011
3651.17 4117
3651.74 4006
3652.31 3955
3652.88 3986
3653.45 3894
3654.02 3807
3654.59 3814
3655.16 3818
3655.73 3889
3656.30 3871
3656.87 3910
3657.44 3979
3658.01 3898
3658.58 3911
3659.15 3920
3659.72 3840
3660.29 3961
3660.86 3944
3661.43 3809
3662.00 3878
3662.58 3851
3663.15 3783
3663.72 3824
3664.29 3820
3664.86 3931
3665.43 3855
3666.00 3839
3666.57 3841
3667.14 3896
3667.72 3910
3668.29 3780
3668.86 3799
3669.43 3774
3670.00 3679
3670.57 3751
3671.14 3885
3671.72 3822
3672.29 3741
3672.86 3737
3673.43 3972
3674.00 3911
3674.57 3890
3675.15 3972
3675.72 3948
3676.29 3934
3676.86 3952
3677.43 4110
3678.01 4048
3678.58 4028
3679.15 4101
3679.72 4095
3680.30 4010
3680.87 4069
3681.44 4019
3682.01 3944
3682.58 3916
3683.16 3885
3683.73 3794
3684.30 3755
3684.88 3734
3685.45 3632
3686.02 3670
3686.59 3605
3687.17 3603
3687.74 3667
3688.31 3662
3688.88 3730
3689.46 3820
3690.03 3853
3690.60 3806
3691.18 3886
3691.75 4038
3692.32 4045
3692.90 4012
3693.47 3943
3694.04 3909
3694.62 3848
3695.19 4036
3695.76 3855
3696.34 3881
3696.91 3828
3697.48 3790
3698.06 3690
3698.63 3813
3699.21 3788
3699.78 3784
3700.35 3758
3700.93 3725
3701.50 3707
3702.08 3736
3702.65 3836
3703.22 3835
3703.80 3874
3704.37 3959
3704.95 4018
3705.52 4021
3706.09 3946
3706.67 3988
3707.24 4035
3707.82 3949
3708.39 3989
3708.97 4002
3709.54 4146
3710.12 4117
3710.69 4142
3711.26 4077
3711.84 4018
3712.41 3995
3712.99 4002
3713.56 4095
3714.14 4074
3714.71 4173
3715.29 4169
3715.86 4098
3716.44 4137
3717.01 4076
3717.59 4095
3718.16 3960
3718.74 3940
3719.32 3964
3719.89 3984
3720.47 4008
3721.04 3922
3721.62 3855
3722.19 3972
3722.77 3952
3723.34 3872
3723.92 3861
3724.49 3951
3725.07 3840
3725.65 3878
3726.22 3927
3726.80 3960
3727.37 3945
3727.95 4042
3728.53 4010
3729.10 4173
3729.68 4427
3730.25 4422
3730.83 4746
3731.41 5110
3731.98 5311
3732.56 5659
3733.14 6012
3733.71 6218
3734.29 6364
3734.87 6331
3735.44 6286
3736.02 5988
3736.60 5754
3737.17 5640
3737.75 5418
3738.33 4956
3738.90 4621
3739.48 4341
3740.06 4150
3740.63 4090
3741.21 4008
3741.79 3894
3742.36 3855
3742.94 3807
3743.52 3752
3744.10 3715
3744.67 3715
3745.25 3740
3745.83 3729
3746.40 3717
3746.98 3678
3747.56 3629
3748.14 3720
3748.71 3774
3749.29 3697
3749.87 3672
3750.45 3819
3751.03 3851
3751.60 3854
3752.18 3856
3752.76 3849
3753.34 3794
3753.92 3809
3754.49 3882
3755.07 3904
3755.65 4017
3756.23 3878
3756.81 4000
3757.38 3949
3757.96 4004
3758.54 3969
3759.12 3994
3759.70 4186
3760.28 4239
3760.85 4199
3761.43 4377
3762.01 4459
3762.59 4479
3763.17 4625
3763.75 4673
3764.33 4759
3764.91 4852
3765.48 4980
3766.06 4982
3766.64 4921
3767.22 5062
3767.80 4903
3768.38 4896
3768.96 4857
3769.54 4685
3770.12 4545
3770.70 4363
3771.28 4335
3771.85 4228
3772.43 4119
3773.01 4068
3773.59 3986
3774.17 4008
3774.75 3974
3775.33 3925
3775.91 3965
3776.49 3837
3777.07 3852
3777.65 4060
3778.23 3923
3778.81 3887
3779.39 3915
3779.97 3795
3780.55 3869
3781.13 3889
3781.71 3912
3782.29 3867
3782.87 3860
3783.45 3741
3784.03 3723
3784.61 3734
3785.19 3744
3785.77 3711
3786.35 3701
3786.93 3715
3787.51 3719
3788.10 3758
3788.68 3749
3789.26 3783
3789.84 3817
3790.42 3760
3791.00 3739
3791.58 3860
3792.16 3865
3792.74 3767
3793.32 3811
3793.90 3833
3794.48 3848
3795.07 3838
3795.65 3878
3796.23 3863
3796.81 3870
3797.39 3808
3797.97 3799
3798.55 3673
3799.14 3671
3799.72 3772
3800.30 3733
3800.88 3741
3801.46 3755
3802.04 3752
3802.62 3715
3803.21 3721
3803.79 3855
3804.37 3894
3804.95 3913
3805.53 3984
3806.12 4151
3806.70 4239
3807.28 4217
3807.86 4180
3808.44 4306
3809.03 4231
3809.61 4332
3810.19 4388
3810.77 4343
3811.36 4212
3811.94 4190
3812.52 4178
3813.10 4027
3813.69 3952
3814.27 3900
3814.85 3905
3815.43 3874
3816.02 3956
3816.60 3927
3817.18 3873
3817.77 3922
3818.35 3902
3818.93 3985
3819.51 3949
3820.10 4031
3820.68 3930
3821.26 3922
3821.85 3852
3822.43 3900
3823.01 3943
3823.60 3920
3824.18 3897
3824.76 3997
3825.35 4006
3825.93 4011
3826.51 4007
3827.10 3901
3827.68 3836
3828.27 3808
3828.85 3931
3829.43 3934
3830.02 3920
3830.60 3945
3831.18 3952
3831.77 3966
3832.35 4044
3832.94 4026
3833.52 4133
3834.10 4066
3834.69 4200
3835.27 4238
3835.86 4361
3836.44 4391
3837.03 4379
3837.61 4444
3838.19 4441
3838.78 4519
3839.36 4535
3839.95 4501
3840.53 4379
3841.12 4363
3841.70 4330
3842.29 4249
3842.87 4159
3843.46 4176
3844.04 4234
3844.63 4264
3845.21 4382
3845.80 4261
3846.38 4299
3846.97 4455
3847.55 4435
3848.14 4369
3848.72 4338
3849.31 4246
3849.89 4252
3850.48 4213
3851.06 4218
3851.65 4299
3852.23 4333
3852.82 4320
3853.41 4461
3853.99 4507
3854.58 4429
3855.16 4619
3855.75 4768
3856.33 4917
3856.92 5161
3857.51 5703
3858.09 6283
3858.68 6812
3859.26 7422
3859.85 8271
3860.44 9246
3861.02 10290
3861.61 11137
3862.20 11698
3862.78 12039
3863.37 11980
3863.95 11539
3864.54 10626
3865.13 9723
3865.71 8830
3866.30 7876
3866.89 6923
3867.47 6253
3868.06 5662
3868.65 5239
3869.23 4840
3869.82 4567
3870.41 4404
3870.99 4298
3871.58 4134
3872.17 4097
3872.76 4282
3873.34 4088
3873.93 4157
3874.52 4278
3875.10 4367
3875.69 4354
3876.28 4333
3876.87 4357
3877.45 4354
3878.04 4425
3878.63 4330
3879.22 4328
3879.80 4312
3880.39 4306
3880.98 4301
3881.57 4326
3882.15 4260
3882.74 4252
3883.33 4122
3883.92 4055
3884.51 4031
3885.09 4097
3885.68 4134
3886.27 4126
3886.86 4071
3887.45 4113
3888.04 4335
3888.62 4408
3889.21 4615
3889.80 4620
3890.39 4601
3890.98 4717
3891.57 4688
3892.15 4816
3892.74 4780
3893.33 4663
3893.92 4630
3894.51 4488
3895.10 4581
3895.69 4662
3896.28 4668
3896.86 4601
3897.45 4472
3898.04 4543
3898.63 4453
3899.22 4585
3899.81 4484
3900.40 4398
3900.99 4364
3901.58 4314
3902.17 4256
3902.76 4090
3903.34 4017
3903.93 4012
3904.52 3940
3905.11 3889
3905.70 3861
3906.29 3938
3906.88 3917
3907.47 3774
3908.06 3786
3908.65 3843
3909.24 3834
3909.83 3669
3910.42 3655
3911.01 3696
3911.60 3625
3912.19 3585
3912.78 3490
3913.37 3553
3913.96 3544
3914.55 3602
3915.14 3593
3915.73 3582
3916.32 3501
3916.91 3621
3917.50 3550
3918.09 3646
3918.68 3686
3919.28 3699
3919.87 3549
3920.46 3480
3921.05 3528
3921.64 3599
3922.23 3561
3922.82 3484
3923.41 3603
3924.00 3579
3924.59 3467
3925.18 3509
3925.77 3449
3926.37 3537
3926.96 3633
3927.55 3525
3928.14 3594
3928.73 3534
3929.32 3470
3929.91 3558
3930.51 3569
3931.10 3506
3931.69 3561
3932.28 3573
3932.87 3558
3933.46 3614
3934.05 3649
3934.65 3615
3935.24 3654
3935.83 3620
3936.42 3622
3937.01 3590
3937.61 3541
3938.20 3541
3938.79 3578
3939.38 3585
3939.97 3637
3940.57 3683
3941.16 3693
3941.75 3682
3942.34 3820
3942.94 3701
3943.53 3647
3944.12 3701
3944.71 3794
3945.31 3727
3945.90 3672
3946.49 3705
3947.08 3594
3947.68 3649
3948.27 3689
3948.86 3728
3949.45 3723
3950.05 3683
3950.64 3688
3951.23 3660
3951.83 3761
3952.42 3730
3953.01 3628
3953.61 3692
3954.20 3773
3954.79 3631
3955.39 3567
3955.98 3553
3956.57 3561
3957.17 3582
3957.76 3714
3958.35 3736
3958.95 3717
3959.54 3605
3960.13 3623
3960.73 3659
3961.32 3479
3961.92 3575
3962.51 3572
3963.10 3610
3963.70 3600
3964.29 3622
3964.88 3575
3965.48 3697
3966.07 3643
3966.67 3586
3967.26 3486
3967.86 3583
3968.45 3627
3969.04 3553
3969.64 3581
3970.23 3719
3970.83 3570
3971.42 3532
3972.02 3501
3972.61 3558
3973.21 3512
3973.80 3450
3974.40 3445
3974.99 3424
3975.58 3459
3976.18 3503
3976.77 3572
3977.37 3491
3977.96 3532
3978.56 3531
3979.15 3460
3979.75 3483
3980.35 3540
3980.94 3527
3981.54 3409
3982.13 3428
3982.73 3435
3983.32 3493
3983.92 3526
3984.51 3452
3985.11 3387
3985.70 3411
3986.30 3478
3986.90 3472
3987.49 3480
3988.09 3450
3988.68 3415
3989.28 3452
3989.87 3501
3990.47 3448
3991.07 3433
3991.66 3375
3992.26 3345
3992.85 3397
3993.45 3467
3994.05 3482
3994.64 3542
3995.24 3599
3995.84 3570
3996.43 3587
3997.03 3499
3997.62 3520
3998.22 3546
3998.82 3512
3999.41 3726
4000.01 3538
4000.61 3615
4001.20 3720
4001.80 3682
4002.40 3674
4003.00 3675
4003.59 3758
4004.19 3766
4004.79 3804
4005.38 3776
4005.98 3676
4006.58 3594
4007.17 3653
4007.77 3665
4008.37 3730
4008.97 3634
4009.56 3544
4010.16 3486
4010.76 3437
4011.36 3481
4011.95 3511
4012.55 3451
4013.15 3459
4013.75 3413
4014.34 3485
4014.94 3524
4015.54 3462
4016.14 3501
4016.74 3568
4017.33 3567
4017.93 3620
4018.53 3658
4019.13 3505
4019.73 3583
4020.32 3539
4020.92 3485
4021.52 3563
4022.12 3583
4022.72 3668
4023.32 3679
4023.91 3636
4024.51 3745
4025.11 3722
4025.71 3883
4026.31 4034
4026.91 4241
4027.51 4301
4028.10 4381
4028.70 4465
4029.30 4537
4029.90 4581
4030.50 4355
4031.10 4421
4031.70 4244
4032.30 4134
4032.90 4026
4033.49 3917
4034.09 3878
4034.69 3860
4035.29 3808
4035.89 3687
4036.49 3683
4037.09 3479
4037.69 3510
4038.29 3398
4038.89 3377
4039.49 3378
4040.09 3335
4040.69 3305
4041.29 3219
4041.89 3281
4042.49 3287
4043.09 3309
4043.69 3286
4044.29 3299
4044.89 3348
4045.49 3327
4046.09 3453
4046.69 3551
4047.29 3569
4047.89 3651
4048.49 3647
4049.09 3812
4049.69 3900
4050.29 3807
4050.89 3837
4051.49 3766
4052.09 3764
4052.69 3739
4053.29 3742
4053.89 3706
4054.49 3614
4055.09 3594
4055.69 3525
4056.30 3552
4056.90 3479
4057.50 3475
4058.10 3432
4058.70 3416
4059.30 3397
4059.90 3474
4060.50 3568
4061.10 3550
4061.71 3617
4062.31 3685
4062.91 3684
4063.51 3652
4064.11 3732
4064.71 3750
4065.31 3865
4065.92 3748
4066.52 3787
4067.12 3732
4067.72 3703
4068.32 3619
4068.92 3652
4069.53 3728
4070.13 3612
4070.73 3575
4071.33 3504
4071.93 3476
4072.54 3315
4073.14 3266
4073.74 3277
4074.34 3270
4074.94 3222
4075.55 3317
4076.15 3291
4076.75 3280
4077.35 3263
4077.96 3155
4078.56 3182
4079.16 3291
4079.76 3334
4080.37 3399
4080.97 3444
4081.57 3347
4082.17 3309
4082.78 3440
4083.38 3494
4083.98 3449
4084.59 3379
4085.19 3460
4085.79 3386
4086.39 3429
4087.00 3422
4087.60 3409
4088.20 3438
4088.81 3378
4089.41 3386
4090.01 3288
4090.62 3340
4091.22 3380
4091.82 3449
4092.43 3384
4093.03 3397
4093.63 3267
4094.24 3415
4094.84 3424
4095.45 3396
4096.05 3349
4096.65 3492
4097.26 3490
4097.86 3445
4098.47 3398
4099.07 3371
4099.67 3456
4100.28 3388
4100.88 3305
4101.49 3252
4102.09 3227
4102.69 3238
4103.30 3330
4103.90 3285
4104.51 3263
4105.11 3279
4105.72 3211
4106.32 3185
4106.93 3227
4107.53 3215
4108.13 3207
4108.74 3200
4109.34 3188
4109.95 3239
4110.55 3207
4111.16 3134
4111.76 3215
4112.37 3251
4112.97 3307
4113.58 3237
4114.18 3242
4114.79 3248
4115.39 3399
4116.00 3345
4116.60 3391
4117.21 3360
4117.82 3452
4118.42 3314
4119.03 3317
4119.63 3219
4120.24 3245
4120.84 3310
4121.45 3254
4122.05 3225
4122.66 3238
4123.27 3146
4123.87 3145
4124.48 3134
4125.08 3077
4125.69 3121
4126.30 3059
4126.90 3164
4127.51 3155
4128.11 3142
4128.72 3182
4129.33 3160
4129.93 3144
4130.54 2986
4131.15 3092
4131.75 3193
4132.36 3138
4132.96 3214
4133.57 3160
4134.18 3219
4134.78 3323
4135.39 3282
4136.00 3310
4136.60 3355
4137.21 3349
4137.82 3295
4138.43 3420
4139.03 3369
4139.64 3413
4140.25 3404
4140.85 3498
4141.46 3427
4142.07 3416
4142.68 3556
4143.28 3613
4143.89 3635
4144.50 3738
4145.10 3707
4145.71 3670
4146.32 3659
4146.93 3653
4147.53 3624
4148.14 3466
4148.75 3419
4149.36 3405
4149.97 3355
4150.57 3288
4151.18 3162
4151.79 3231
4152.40 3073
4153.00 2995
4153.61 3237
4154.22 3142
4154.83 3087
4155.44 3104
4156.05 3024
4156.65 2962
4157.26 2984
4157.87 2988
4158.48 2975
4159.09 2918
4159.70 2998
4160.30 2947
4160.91 2900
4161.52 3084
4162.13 3074
4162.74 2990
4163.35 2952
4163.96 3044
4164.56 3106
4165.17 3105
4165.78 3134
4166.39 3161
4167.00 3206
4167.61 3228
4168.22 3226
4168.83 3334
4169.44 3269
4170.05 3290
4170.66 3423
4171.26 3450
4171.87 3535
4172.48 3572
4173.09 3605
4173.70 3713
4174.31 3727
4174.92 3904
4175.53 3852
4176.14 3803
4176.75 3748
4177.36 3808
4177.97 3745
4178.58 3709
4179.19 3586
4179.80 3480
4180.41 3418
4181.02 3374
4181.63 3338
4182.24 3261
4182.85 3210
4183.46 3246
4184.07 3151
4184.68 3140
4185.29 3138
4185.90 3059
4186.51 3190
4187.12 3248
4187.73 3321
4188.34 3222
4188.95 3225
4189.56 3288
4190.18 3259
4190.79 3255
4191.40 3286
4192.01 3247
4192.62 3173
4193.23 3155
4193.84 3299
4194.45 3165
4195.06 3126
4195.67 3169
4196.28 3211
4196.90 3102
4197.51 3144
4198.12 3052
4198.73 2979
4199.34 3052
4199.95 3103
4200.56 3117
4201.18 3039
4201.79 3044
4202.40 3085
4203.01 3047
4203.62 3087
4204.23 3177
4204.85 3185
4205.46 3181
4206.07 3299
4206.68 3309
4207.29 3315
4207.90 3365
4208.52 3345
4209.13 3357
4209.74 3305
4210.35 3292
4210.97 3305
4211.58 3296
4212.19 3279
4212.80 3294
4213.41 3235
4214.03 3165
4214.64 3211
4215.25 3135
4215.86 3224
4216.48 3167
4217.09 3212
4217.70 3256
4218.32 3250
4218.93 3243
4219.54 3261
4220.15 3206
4220.77 3300
4221.38 3375
4221.99 3210
4222.61 3239
4223.22 3286
4223.83 3449
4224.44 3409
4225.06 3255
4225.67 3397
4226.28 3488
4226.90 3475
4227.51 3564
4228.13 3609
4228.74 3665
4229.35 3643
4229.97 3675
4230.58 3727
4231.19 3718
4231.81 3714
4232.42 3636
4233.03 3692
4233.65 3701
4234.26 3631
4234.88 3637
4235.49 3611
4236.10 3579
4236.72 3632
4237.33 3593
4237.95 3596
4238.56 3572
4239.17 3567
4239.79 3402
4240.40 3501
4241.02 3342
4241.63 3376
4242.25 3428
4242.86 3405
4243.48 3342
4244.09 3348
4244.71 3350
4245.32 3394
4245.93 3339
4246.55 3379
4247.16 3357
4247.78 3422
4248.39 3523
4249.01 3541
4249.62 3531
4250.24 3534
4250.85 3602
4251.47 3569
4252.08 3607
4252.70 3610
4253.32 3693
4253.93 3660
4254.55 3560
4255.16 3593
4255.78 3567
4256.39 3464
4257.01 3473
4257.62 3409
4258.24 3487
4258.85 3493
4259.47 3496
4260.09 3535
4260.70 3647
4261.32 3739
4261.93 3772
4262.55 3768
4263.17 3741
4263.78 3723
4264.40 3850
4265.01 3955
4265.63 3883
4266.25 3979
4266.86 3898
4267.48 3923
4268.10 3911
4268.71 3912
4269.33 3885
4269.94 3925
4270.56 4067
4271.18 4269
4271.79 4473
4272.41 4514
4273.03 4787
4273.64 5109
4274.26 5358
4274.88 5613
4275.49 5883
4276.11 6188
4276.73 6239
4277.35 6316
4277.96 6214
4278.58 6052
4279.20 5785
4279.81 5710
4280.43 5453
4281.05 5107
4281.67 4813
4282.28 4447
4282.90 4247
4283.52 4040
4284.14 3818
4284.75 3708
4285.37 3523
4285.99 3394
4286.61 3400
4287.22 3275
4287.84 3084
4288.46 3085
4289.08 3115
4289.70 3148
4290.31 3148
4290.93 3145
4291.55 3137
4292.17 3157
4292.79 3060
4293.40 3063
4294.02 3123
4294.64 3049
4295.26 3074
4295.88 3167
4296.50 3165
4297.11 3153
4297.73 3092
4298.35 3180
4298.97 3260
4299.59 3334
4300.21 3301
4300.83 3303
4301.44 3567
4302.06 3527
4302.68 3417
4303.30 3429
4303.92 3511
4304.54 3516
4305.16 3449
4305.78 3373
4306.40 3382
4307.02 3512
4307.63 3496
4308.25 3361
4308.87 3364
4309.49 3364
4310.11 3371
4310.73 3334
4311.35 3338
4311.97 3319
4312.59 3427
4313.21 3379
4313.83 3481
4314.45 3427
4315.07 3389
4315.69 3495
4316.31 3472
4316.93 3486
4317.55 3499
4318.17 3417
4318.79 3347
4319.41 3361
4320.03 3297
4320.65 3174
4321.27 3182
4321.89 3172
4322.51 3251
4323.13 3126
4323.75 3089
4324.37 3047
4324.99 3118
4325.61 3062
4326.23 3107
4326.85 3142
4327.47 3151
4328.09 3248
4328.71 3204
4329.33 3285
4329.96 3338
4330.58 3277
4331.20 3486
4331.82 3469
4332.44 3433
4333.06 3519
4333.68 3631
4334.30 3656
4334.92 3639
4335.54 3574
4336.17 3498
4336.79 3451
4337.41 3429
4338.03 3422
4338.65 3258
4339.27 3371
4339.89 3360
4340.52 3322
4341.14 3373
4341.76 3301
4342.38 3389
4343.00 3511
4343.62 3574
4344.25 3635
4344.87 3724
4345.49 3887
4346.11 4008
4346.73 4065
4347.36 4137
4347.98 4283
4348.60 4224
4349.22 3969
4349.84 3868
4350.47 3788
4351.09 3751
4351.71 3689
4352.33 3510
4352.96 3544
4353.58 3456
4354.20 3361
4354.82 3311
4355.45 3325
4356.07 3302
4356.69 3243
4357.31 3277
4357.94 3353
4358.56 3291
4359.18 3438
4359.81 3361
4360.43 3291
4361.05 3338
4361.68 3345
4362.30 3335
4362.92 3288
4363.55 3266
4364.17 3262
4364.79 3232
4365.42 3124
4366.04 3038
4366.66 3039
4367.29 2998
4367.91 3019
4368.53 3018
4369.16 3051
4369.78 3092
4370.40 2984
4371.03 3034
4371.65 3109
4372.27 3112
4372.90 3137
4373.52 3168
4374.15 3236
4374.77 3245
4375.39 3181
4376.02 3230
4376.64 3213
4377.27 3171
4377.89 3173
4378.52 3157
4379.14 3168
4379.76 3150
4380.39 3242
4381.01 3226
4381.64 3164
4382.26 3186
4382.89 3147
4383.51 3146
4384.14 3243
4384.76 3191
4385.39 3235
4386.01 3200
4386.64 3333
4387.26 3355
4387.89 3239
4388.51 3185
4389.14 3219
4389.76 3235
4390.39 3233
4391.01 3213
4391.64 3192
4392.26 3218
4392.89 3207
4393.51 3181
4394.14 3044
4394.76 3010
4395.39 3010
4396.01 3009
4396.64 2973
4397.26 2959
4397.89 2982
4398.52 2950
4399.14 2763
4399.77 2809
4400.39 2841
4401.02 2858
4401.65 2894
4402.27 2933
4402.90 2909
4403.52 2874
4404.15 2957
4404.78 3021
4405.40 2998
4406.03 2985
4406.65 2929
4407.28 2936
4407.91 2910
4408.53 2977
4409.16 2971
4409.79 2972
4410.41 3016
4411.04 3033
4411.67 3007
4412.29 3060
4412.92 3052
4413.55 3047
4414.17 2988
4414.80 2964
4415.43 3005
4416.05 2969
4416.68 2968
4417.31 2992
4417.94 3035
4418.56 3015
4419.19 2985
4419.82 2959
4420.44 2904
4421.07 2897
4421.70 2935
4422.33 2903
4422.95 2880
4423.58 2907
4424.21 2875
4424.84 2854
4425.46 2847
4426.09 2836
4426.72 2788
4427.35 2801
4427.97 2725
4428.60 2765
4429.23 2798
4429.86 2660
4430.49 2659
4431.11 2790
4431.74 2718
4432.37 2757
4433.00 2779
4433.63 2778
4434.26 2788
4434.88 2821
4435.51 2821
4436.14 2792
4436.77 2732
4437.40 2806
4438.03 2800
4438.65 2782
4439.28 2743
4439.91 2798
4440.54 2769
4441.17 2776
4441.80 2922
4442.43 2856
4443.06 2871
4443.68 2873
4444.31 2879
4444.94 2936
4445.57 2978
4446.20 2917
4446.83 2944
4447.46 2971
4448.09 2948
4448.72 2973
4449.35 2875
4449.98 2801
4450.61 2895
4451.24 2864
4451.86 2855
4452.49 2892
4453.12 2865
4453.75 2856
4454.38 2854
4455.01 2783
4455.64 2814
4456.27 2896
4456.90 2924
4457.53 2847
4458.16 2858
4458.79 2908
4459.42 2820
4460.05 2825
4460.68 2761
4461.31 2738
4461.94 2779
4462.57 2761
4463.20 2758
4463.83 2753
4464.46 2801
4465.09 2760
4465.72 2696
4466.36 2663
4466.99 2721
4467.62 2746
4468.25 2725
4468.88 2743
4469.51 2796
4470.14 2804
4470.77 2735
4471.40 2789
4472.03 2827
4472.66 2818
4473.29 2871
4473.93 2885
4474.56 2840
4475.19 2773
4475.82 2852
4476.45 2778
4477.08 2844
4477.71 2871
4478.34 2886
4478.98 2815
4479.61 2800
4480.24 2829
4480.87 2895
4481.50 2943
4482.13 2946
4482.76 2882
4483.40 2886
4484.03 2934
4484.66 3042
4485.29 3014
4485.92 3023
4486.56 3006
4487.19 3043
4487.82 3080
4488.45 2995
4489.08 2927
4489.72 3036
4490.35 3069
4490.98 3059
4491.61 3019
4492.25 3083
4492.88 2956
4493.51 3085
4494.14 3111
4494.78 3078
4495.41 2962
4496.04 3053
4496.67 3082
4497.31 3019
4497.94 3090
4498.57 3145
4499.20 3192
4499.84 3142
4500.47 3278
4501.10 3309
4501.74 3392
4502.37 3548
4503.00 3691
4503.64 3663
4504.27 3710
4504.90 3723
4505.53 3707
4506.17 3594
4506.80 3612
4507.43 3625
4508.07 3500
4508.70 3463
4509.34 3437
4509.97 3327
4510.60 3365
4511.24 3332
4511.87 3350
4512.50 3348
4513.14 3344
4513.77 3338
4514.41 3447
4515.04 3383
4515.67 3416
4516.31 3417
4516.94 3373
4517.58 3328
4518.21 3264
4518.84 3392
4519.48 3385
4520.11 3479
4520.75 3415
4521.38 3445
4522.02 3602
4522.65 3559
4523.28 3618
4523.92 3700
4524.55 3833
4525.19 3960
4525.82 4121
4526.46 4434
4527.09 4704
4527.73 5272
4528.36 5654
4529.00 6351
4529.63 7203
4530.27 8082
4530.90 8954
4531.54 9808
4532.17 10148
4532.81 10393
4533.44 10334
4534.08 10084
4534.71 9293
4535.35 8493
4535.99 7611
4536.62 6886
4537.26 5982
4537.89 5454
4538.53 4951
4539.16 4699
4539.80 4600
4540.43 4220
4541.07 4028
4541.71 3813
4542.34 3688
4542.98 3689
4543.61 3521
4544.25 3453
4544.89 3310
4545.52 3312
4546.16 3419
4546.79 3292
4547.43 3241
4548.07 3275
4548.70 3262
4549.34 3209
4549.98 3183
4550.61 3119
4551.25 3184
4551.89 3159
4552.52 3128
4553.16 3046
4553.80 3077
4554.43 3170
4555.07 3130
4555.71 3068
4556.34 3054
4556.98 3218
4557.62 3258
4558.25 3265
4558.89 3393
4559.53 3365
4560.16 3315
4560.80 3433
4561.44 3534
4562.08 3565
4562.71 3608
4563.35 3611
4563.99 3537
4564.63 3513
4565.26 3587
4565.90 3642
4566.54 3794
4567.18 3798
4567.81 3874
4568.45 3781
4569.09 3734
4569.73 3879
4570.36 3950
4571.00 3953
4571.64 4030
4572.28 4039
4572.92 4236
4573.55 4217
4574.19 4155
4574.83 4075
4575.47 3964
4576.11 3857
4576.75 3730
4577.38 3672
4578.02 3534
4578.66 3475
4579.30 3453
4579.94 3409
4580.58 3349
4581.21 3095
4581.85 3221
4582.49 3150
4583.13 3183
4583.77 3168
4584.41 3262
4585.05 3307
4585.69 3316
4586.32 3255
4586.96 3252
4587.60 3303
4588.24 3233
4588.88 3311
4589.52 3285
4590.16 3186
4590.80 3059
4591.44 3127
4592.08 3168
4592.72 3101
4593.36 3086
4594.00 2972
4594.63 3049
4595.27 3017
4595.91 2985
4596.55 2969
4597.19 3050
4597.83 3084
4598.47 3110
4599.11 3152
4599.75 3205
4600.39 3244
4601.03 3287
4601.67 3412
4602.31 3451
4602.95 3526
4603.59 3636
4604.23 3662
4604.87 3717
4605.51 3713
4606.15 3675
4606.79 3703
4607.43 3750
4608.08 3667
4608.72 3491
4609.36 3440
4610.00 3435
4610.64 3304
4611.28 3204
4611.92 3178
4612.56 3258
4613.20 3310
4613.84 3166
4614.48 3256
4615.12 3242
4615.76 3203
4616.41 3261
4617.05 3200
4617.69 3150
4618.33 3188
4618.97 3234
4619.61 3113
4620.25 2993
4620.89 2966
4621.54 3006
4622.18 2901
4622.82 2857
4623.46 2835
4624.10 2799
4624.74 2751
4625.38 2771
4626.03 2775
4626.67 2830
4627.31 2900
4627.95 2857
4628.59 2909
4629.24 3024
4629.88 2990
4630.52 2941
4631.16 3025
4631.80 2982
4632.45 2998
4633.09 3072
4633.73 3051
4634.37 2996
4635.02 3054
4635.66 3007
4636.30 3028
4636.94 3169
4637.58 3171
4638.23 3100
4638.87 3139
4639.51 3036
4640.16 3070
4640.80 3053
4641.44 2983
4642.08 3000
4642.73 3008
4643.37 3054
4644.01 2950
4644.66 2960
4645.30 2962
4645.94 2839
4646.58 2867
4647.23 3000
4647.87 2845
4648.51 2829
4649.16 2735
4649.80 2866
4650.44 2944
4651.09 2889
4651.73 3040
4652.37 3007
4653.02 2974
4653.66 2991
4654.31 3026
4654.95 2961
4655.59 2994
4656.24 2976
4656.88 2871
4657.52 2825
4658.17 2860
4658.81 2809
4659.46 2775
4660.10 2810
4660.75 2798
4661.39 2882
4662.03 2828
4662.68 2797
4663.32 2774
4663.97 2694
4664.61 2694
4665.26 2666
4665.90 2733
4666.54 2738
4667.19 2757
4667.83 2732
4668.48 2809
4669.12 2819
4669.77 2832
4670.41 2804
4671.06 2871
4671.70 2850
4672.35 2966
4672.99 2974
4673.64 3053
4674.28 3002
4674.93 2926
4675.57 2855
4676.22 2844
4676.86 2876
4677.51 2919
4678.15 2875
4678.80 2921
4679.44 2957
4680.09 2940
4680.73 2972
4681.38 3065
4682.03 3002
4682.67 3070
4683.32 3035
4683.96 3074
4684.61 2922
4685.25 2906
4685.90 2935
4686.55 2916
4687.19 2910
4687.84 2885
4688.48 2951
4689.13 2961
4689.78 2886
4690.42 2917
4691.07 2898
4691.72 2894
4692.36 2959
4693.01 2947
4693.65 2983
4694.30 2969
4694.95 2971
4695.59 2913
4696.24 2956
4696.89 2992
4697.53 3080
4698.18 3041
4698.83 3115
4699.47 3057
4700.12 3136
4700.77 3174
4701.41 3193
4702.06 3173
4702.71 3104
4703.36 3064
4704.00 3097
4704.65 3081
4705.30 3005
4705.94 3005
4706.59 2970
4707.24 2846
4707.89 2904
4708.53 2854
4709.18 2914
4709.83 2801
4710.48 2723
4711.12 2778
4711.77 2768
4712.42 2809
4713.07 2835
4713.71 2762
4714.36 2768
4715.01 2752
4715.66 2849
4716.31 2817
4716.95 2844
4717.60 2771
4718.25 2772
4718.90 2804
4719.55 2806
4720.19 2778
4720.84 2822
4721.49 2876
4722.14 2920
4722.79 2924
4723.44 2845
4724.08 2882
4724.73 2877
4725.38 2881
4726.03 2953
4726.68 3012
4727.33 2867
4727.98 2932
4728.63 2965
4729.27 2974
4729.92 3046
4730.57 2959
4731.22 2927
4731.87 2968
4732.52 2934
4733.17 2921
4733.82 2858
4734.47 2855
4735.12 2961
4735.77 2980
4736.41 2944
4737.06 2892
4737.71 2929
4738.36 2897
4739.01 2957
4739.66 2891
4740.31 2966
4740.96 2962
4741.61 3001
4742.26 2990
4742.91 3025
4743.56 3097
4744.21 2977
4744.86 3052
4745.51 2968
4746.16 3078
4746.81 3118
4747.46 3042
4748.11 3153
4748.76 3342
4749.41 3549
4750.06 3652
4750.71 3713
4751.36 3813
4752.01 3996
4752.66 4062
4753.31 4074
4753.96 4081
4754.61 4010
4755.26 3901
4755.92 3836
4756.57 3829
4757.22 3762
4757.87 3658
4758.52 3645
4759.17 3568
4759.82 3558
4760.47 3528
4761.12 3551
4761.77 3530
4762.42 3478
4763.08 3472
4763.73 3332
4764.38 3285
4765.03 3274
4765.68 3239
4766.33 3170
4766.98 3207
4767.64 3182
4768.29 3248
4768.94 3297
4769.59 3311
4770.24 3491
4770.89 3456
4771.54 3328
4772.20 3408
4772.85 3471
4773.50 3377
4774.15 3242
4774.80 3113
4775.46 3126
4776.11 3035
4776.76 2916
4777.41 2844
4778.06 2861
4778.72 2886
4779.37 2863
4780.02 2865
4780.67 2943
4781.33 2875
4781.98 2911
4782.63 2962
4783.28 2881
4783.94 2955
4784.59 3078
4785.24 3091
4785.89 3069
4786.55 3218
4787.20 3315
4787.85 3289
4788.51 3304
4789.16 3315
4789.81 3416
4790.46 3472
4791.12 3533
4791.77 3514
4792.42 3370
4793.08 3262
4793.73 3255
4794.38 3279
4795.04 3201
4795.69 3157
4796.34 3155
4797.00 3081
4797.65 3180
4798.30 3254
4798.96 3286
4799.61 3158
4800.27 3266
4800.92 3314
4801.57 3355
4802.23 3378
4802.88 3325
4803.53 3314
4804.19 3254
4804.84 3221
4805.50 3162
4806.15 3145
4806.81 3200
4807.46 3094
4808.11 2993
4808.77 2928
4809.42 2974
4810.08 2929
4810.73 2837
4811.39 2973
4812.04 2970
4812.69 2956
4813.35 3024
4814.00 3021
4814.66 3081
4815.31 3034
4815.97 3141
4816.62 3126
4817.28 3073
4817.93 3046
4818.59 3132
4819.24 3152
4819.90 3085
4820.55 3173
4821.21 3185
4821.86 3183
4822.52 3273
4823.17 3271
4823.83 3302
4824.48 3285
4825.14 3349
4825.79 3326
4826.45 3155
4827.11 3208
4827.76 3100
4828.42 3174
4829.07 3184
4829.73 3226
4830.38 3114
4831.04 3175
4831.70 3241
4832.35 3276
4833.01 3210
4833.66 3281
4834.32 3223
4834.98 3258
4835.63 3245
4836.29 3338
4836.94 3305
4837.60 3323
4838.26 3376
4838.91 3336
4839.57 3404
4840.23 3388
4840.88 3282
4841.54 3307
4842.20 3328
4842.85 3306
4843.51 3355
4844.17 3381
4844.82 3356
4845.48 3413
4846.14 3367
4846.79 3332
4847.45 3249
4848.11 3298
4848.76 3384
4849.42 3384
4850.08 3333
4850.73 3380
4851.39 3406
4852.05 3391
4852.71 3411
4853.36 3472
4854.02 3426
4854.68 3408
4855.34 3415
4855.99 3477
4856.65 3564
4857.31 3705
4857.97 3783
4858.62 3779
4859.28 3863
4859.94 3934
4860.60 3914
4861.25 3771
4861.91 3535
4862.57 3425
4863.23 3443
4863.89 3370
4864.54 3267
4865.20 3282
4865.86 3408
4866.52 3432
4867.18 3283
4867.84 3260
4868.49 3298
4869.15 3309
4869.81 3304
4870.47 3266
4871.13 3229
4871.79 3261
4872.44 3264
4873.10 3201
4873.76 3174
4874.42 3190
4875.08 3249
4875.74 3185
4876.40 3199
4877.06 3177
4877.72 3177
4878.37 3154
4879.03 3199
4879.69 3177
4880.35 3158
4881.01 3077
4881.67 3065
4882.33 3132
4882.99 3065
4883.65 2961
4884.31 3027
4884.97 3053
4885.63 3011
4886.29 3007
4886.95 2901
4887.61 2902
4888.26 2890
4888.92 2875
4889.58 2886
4890.24 2923
4890.90 2930
4891.56 2928
4892.22 2978
4892.88 2908
4893.54 2933
4894.20 3011
4894.86 3008
4895.52 2926
4896.18 3019
4896.84 2850
4897.51 2935
4898.17 2961
4898.83 3013
4899.49 3073
4900.15 3030
4900.81 3074
4901.47 3109
4902.13 3074
4902.79 3128
4903.45 3125
4904.11 3085
4904.77 3018
4905.43 2893
4906.09 2925
4906.75 2942
4907.41 2873
4908.08 2844
4908.74 2829
4909.40 2817
4910.06 2779
4910.72 2864
4911.38 2918
4912.04 2897
4912.70 2897
4913.37 2862
4914.03 2829
4914.69 2893
4915.35 2765
4916.01 2721
4916.67 2743
4917.33 2716
4918.00 2708
4918.66 2689
4919.32 2699
4919.98 2633
4920.64 2608
4921.31 2652
4921.97 2643
4922.63 2675
4923.29 2555
4923.95 2595
4924.62 2646
4925.28 2602
4925.94 2583
4926.60 2523
4927.26 2537
4927.93 2642
4928.59 2604
4929.25 2556
4929.91 2650
4930.58 2674
4931.24 2633
4931.90 2642
4932.56 2616
4933.23 2623
4933.89 2760
4934.55 2653
4935.22 2621
4935.88 2660
4936.54 2721
4937.20 2666
4937.87 2708
4938.53 2681
4939.19 2775
4939.86 2723
4940.52 2711
4941.18 2805
4941.85 2728
4942.51 2755
4943.17 2841
4943.84 2849
4944.50 2782
4945.16 2770
4945.83 2778
4946.49 2820
4947.15 2774
4947.82 2843
4948.48 2763
4949.15 2784
4949.81 2803
4950.47 2803
4951.14 2787
4951.80 2769
4952.47 2745
4953.13 2752
4953.79 2825
4954.46 2831
4955.12 2879
4955.79 2882
4956.45 2970
4957.11 3047
4957.78 3208
4958.44 3343
4959.11 3571
4959.77 3813
4960.44 4032
4961.10 4260
4961.77 4154
4962.43 4218
4963.10 4273
4963.76 4113
4964.42 3937
4965.09 3780
4965.75 3623
4966.42 3474
4967.08 3270
4967.75 3109
4968.41 2947
4969.08 2906
4969.74 2848
4970.41 2844
4971.08 2804
4971.74 2713
4972.41 2740
4973.07 2669
4973.74 2705
4974.40 2808
4975.07 2882
4975.73 2885
4976.40 2810
4977.06 2820
4977.73 2793
4978.40 2801
4979.06 2819
4979.73 2745
4980.39 2682
4981.06 2706
4981.73 2708
4982.39 2656
4983.06 2677
4983.72 2696
4984.39 2794
4985.06 2740
4985.72 2680
4986.39 2736
4987.05 2710
4987.72 2709
4988.39 2773
4989.05 2866
4989.72 2867
4990.39 2810
4991.05 2782
4991.72 2706
4992.39 2753
4993.05 2736
4993.72 2695
4994.39 2722
4995.05 2761
4995.72 2843
4996.39 2821
4997.05 2830
4997.72 2804
4998.39 2725
4999.06 2826
4999.72 2833
5000.39 2881
5001.06 2837
5001.73 2746
5002.39 2777
5003.06 2734
5003.73 2737
5004.39 2737
5005.06 2769
5005.73 2730
5006.40 2777
5007.07 2612
5007.73 2685
5008.40 2661
5009.07 2697
5009.74 2739
5010.40 2670
5011.07 2712
5011.74 2749
5012.41 2736
5013.08 2712
5013.74 2791
5014.41 2664
5015.08 2696
5015.75 2797
5016.42 2831
5017.09 2803
5017.75 2829
5018.42 2903
5019.09 2853
5019.76 2877
5020.43 2879
5021.10 2905
5021.76 2951
5022.43 3085
5023.10 3258
5023.77 3139
5024.44 3081
5025.11 3173
5025.78 3065
5026.45 3075
5027.12 2894
5027.78 2929
5028.45 2999
5029.12 2879
5029.79 2762
5030.46 2789
5031.13 2832
5031.80 2704
5032.47 2792
5033.14 2755
5033.81 2687
5034.48 2645
5035.15 2662
5035.82 2685
5036.49 2619
5037.16 2638
5037.83 2612
5038.50 2617
5039.16 2636
5039.83 2627
5040.50 2660
5041.17 2611
5041.84 2643
5042.51 2736
5043.18 2748
5043.85 2768
5044.52 2865
5045.20 2929
5045.87 2874
5046.54 2877
5047.21 2883
5047.88 2918
5048.55 2996
5049.22 3055
5049.89 3089
5050.56 2914
5051.23 2987
5051.90 3018
5052.57 3046
5053.24 3037
5053.91 2974
5054.58 2964
5055.25 2941
5055.92 2929
5056.60 2866
5057.27 2810
5057.94 2788
5058.61 2778
5059.28 2726
5059.95 2676
5060.62 2716
5061.29 2741
5061.96 2723
5062.64 2709
5063.31 2603
5063.98 2603
5064.65 2623
5065.32 2650
5065.99 2715
5066.66 2704
5067.34 2651
5068.01 2696
5068.68 2785
5069.35 2794
5070.02 2809
5070.70 2866
5071.37 2851
5072.04 2817
5072.71 2769
5073.38 2764
5074.06 2805
5074.73 2761
5075.40 2734
5076.07 2667
5076.74 2656
5077.42 2681
5078.09 2672
5078.76 2649
5079.43 2631
5080.11 2689
5080.78 2774
5081.45 2742
5082.12 2775
5082.80 2773
5083.47 2766
5084.14 2664
5084.82 2669
5085.49 2647
5086.16 2673
5086.83 2735
5087.51 2839
5088.18 2912
5088.85 2968
5089.53 3054
5090.20 3085
5090.87 3146
5091.55 3185
5092.22 3261
5092.89 3221
5093.57 3175
5094.24 3130
5094.91 3095
5095.59 3090
5096.26 2989
5096.93 2955
5097.61 2879
5098.28 2758
5098.96 2729
5099.63 2786
5100.30 2693
5100.98 2783
5101.65 2708
5102.32 2774
5103.00 2814
5103.67 2867
5104.35 2786
5105.02 2820
5105.70 2888
5106.37 2883
5107.04 2822
5107.72 2846
5108.39 2806
5109.07 2791
5109.74 2845
5110.42 2712
5111.09 2693
5111.77 2761
5112.44 2773
5113.11 2787
5113.79 2843
5114.46 2862
5115.14 2900
5115.81 3030
5116.49 3076
5117.16 3065
5117.84 3289
5118.51 3323
5119.19 3369
5119.86 3439
5120.54 3556
5121.21 3384
5121.89 3303
5122.57 3281
5123.24 3266
5123.92 3192
5124.59 3062
5125.27 2974
5125.94 2956
5126.62 2955
5127.29 2946
5127.97 2856
5128.64 2901
5129.32 2961
5130.00 2878
5130.67 2888
5131.35 2941
5132.02 2974
5132.70 2924
5133.38 2931
5134.05 2898
5134.73 2872
5135.40 2904
5136.08 2822
5136.76 2793
5137.43 2830
5138.11 2809
5138.79 2735
5139.46 2743
5140.14 2736
5140.82 2698
5141.49 2718
5142.17 2719
5142.85 2699
5143.52 2649
5144.20 2663
5144.88 2683
5145.55 2708
5146.23 2659
5146.91 2620
5147.58 2620
5148.26 2718
5148.94 2605
5149.61 2698
5150.29 2583
5150.97 2531
5151.65 2642
5152.32 2569
5153.00 2587
5153.68 2581
5154.36 2671
5155.03 2626
5155.71 2581
5156.39 2549
5157.07 2619
5157.74 2660
5158.42 2684
5159.10 2652
5159.78 2709
5160.45 2674
5161.13 2673
5161.81 2651
5162.49 2660
5163.17 2667
5163.84 2660
5164.52 2711
5165.20 2699
5165.88 2704
5166.56 2754
5167.24 2687
5167.91 2680
5168.59 2631
5169.27 2570
5169.95 2567
5170.63 2517
5171.31 2566
5171.98 2554
5172.66 2544
5173.34 2592
5174.02 2619
5174.70 2558
5175.38 2584
5176.06 2587
5176.74 2659
5177.41 2560
5178.09 2546
5178.77 2572
5179.45 2547
5180.13 2526
5180.81 2480
5181.49 2587
5182.17 2595
5182.85 2560
5183.53 2609
5184.21 2613
5184.89 2618
5185.57 2547
5186.24 2515
5186.92 2650
5187.60 2613
5188.28 2583
5188.96 2606
5189.64 2517
5190.32 2524
5191.00 2455
5191.68 2454
5192.36 2416
5193.04 2510
5193.72 2459
5194.40 2450
5195.08 2473
5195.76 2431
5196.44 2467
5197.12 2415
5197.80 2412
5198.48 2454
5199.16 2551
5199.84 2547
5200.52 2558
5201.21 2531
5201.89 2532
5202.57 2535
5203.25 2570
5203.93 2602
5204.61 2497
5205.29 2593
5205.97 2644
5206.65 2604
5207.33 2455
5208.01 2442
5208.69 2490
5209.37 2453
5210.06 2478
5210.74 2502
5211.42 2512
5212.10 2475
5212.78 2504
5213.46 2475
5214.14 2413
5214.82 2453
5215.51 2443
5216.19 2476
5216.87 2408
5217.55 2470
5218.23 2515
5218.91 2481
5219.60 2446
5220.28 2470
5220.96 2451
5221.64 2415
5222.32 2523
5223.00 2500
5223.69 2413
5224.37 2485
5225.05 2454
5225.73 2443
5226.41 2528
5227.10 2519
5227.78 2452
5228.46 2495
5229.14 2514
5229.83 2513
5230.51 2459
5231.19 2412
5231.87 2495
5232.56 2391
5233.24 2491
5233.92 2467
5234.60 2541
5235.29 2608
5235.97 2642
5236.65 2708
5237.34 2681
5238.02 2743
5238.70 2836
5239.38 2824
5240.07 2851
5240.75 2917
5241.43 3018
5242.12 3061
5242.80 2894
5243.48 2948
5244.17 3034
5244.85 3033
5245.53 3111
5246.22 3038
5246.90 2959
5247.58 2934
5248.27 2905
5248.95 2809
5249.63 2805
5250.32 2731
5251.00 2669
5251.69 2655
5252.37 2639
5253.05 2667
5253.74 2615
5254.42 2528
5255.11 2494
5255.79 2514
5256.47 2423
5257.16 2373
5257.84 2399
5258.53 2379
5259.21 2376
5259.89 2330
5260.58 2357
5261.26 2428
5261.95 2460
5262.63 2495
5263.32 2592
5264.00 2653
5264.69 2582
5265.37 2536
5266.06 2556
5266.74 2472
5267.43 2515
5268.11 2601
5268.79 2558
5269.48 2595
5270.16 2496
5270.85 2534
5271.53 2544
5272.22 2580
5272.91 2528
5273.59 2522
5274.28 2569
5274.96 2486
5275.65 2515
5276.33 2494
5277.02 2474
5277.70 2502
5278.39 2448
5279.07 2462
5279.76 2519
5280.45 2589
5281.13 2622
5281.82 2646
5282.50 2630
5283.19 2637
5283.87 2644
5284.56 2576
5285.25 2564
5285.93 2571
5286.62 2563
5287.30 2574
5287.99 2517
5288.68 2550
5289.36 2496
5290.05 2456
5290.74 2467
5291.42 2483
5292.11 2579
5292.79 2561
5293.48 2507
5294.17 2530
5294.85 2611
5295.54 2676
5296.23 2743
5296.91 2715
5297.60 2697
5298.29 2778
5298.98 2886
5299.66 2958
5300.35 3015
5301.04 2922
5301.72 2956
5302.41 2954
5303.10 2956
5303.78 3017
5304.47 2942
5305.16 3077
5305.85 3026
5306.53 2941
5307.22 3045
5307.91 3049
5308.60 3084
5309.28 3071
5309.97 3121
5310.66 3181
5311.35 3188
5312.03 3306
5312.72 3533
5313.41 3673
5314.10 3791
5314.79 4010
5315.47 4270
5316.16 4489
5316.85 4497
5317.54 4530
5318.23 4481
5318.91 4173
5319.60 4011
5320.29 3913
5320.98 3694
5321.67 3463
5322.36 3195
5323.04 3028
5323.73 2906
5324.42 2823
5325.11 2733
5325.80 2647
5326.49 2686
5327.18 2620
5327.86 2620
5328.55 2539
5329.24 2550
5329.93 2557
5330.62 2601
5331.31 2561
5332.00 2506
5332.69 2552
5333.38 2587
5334.06 2621
5334.75 2532
5335.44 2596
5336.13 2568
5336.82 2514
5337.51 2633
5338.20 2657
5338.89 2679
5339.58 2601
5340.27 2642
5340.96 2649
5341.65 2660
5342.34 2689
5343.03 2758
5343.72 2879
5344.41 2770
5345.10 2880
5345.79 2977
5346.48 2994
5347.17 3041
5347.86 3047
5348.55 3117
5349.24 3103
5349.93 3156
5350.62 3310
5351.31 3455
5352.00 3403
5352.69 3374
5353.38 3384
5354.07 3339
5354.76 3196
5355.45 3100
5356.14 3045
5356.83 3043
5357.52 2982
5358.21 2885
5358.90 2931
5359.59 2870
5360.29 2893
5360.98 2925
5361.67 2879
5362.36 2849
5363.05 2789
5363.74 2788
5364.43 2770
5365.12 2691
5365.81 2678
5366.50 2586
5367.20 2569
5367.89 2491
5368.58 2501
5369.27 2510
5369.96 2490
5370.65 2501
5371.34 2539
5372.04 2491
5372.73 2551
5373.42 2504
5374.11 2423
5374.80 2359
5375.49 2482
5376.19 2436
5376.88 2473
5377.57 2401
5378.26 2366
5378.95 2449
5379.65 2440
5380.34 2427
5381.03 2372
5381.72 2373
5382.42 2397
5383.11 2395
5383.80 2403
5384.49 2508
5385.19 2442
5385.88 2566
5386.57 2540
5387.26 2548
5387.96 2666
5388.65 2758
5389.34 2841
5390.03 2757
5390.73 2767
5391.42 2796
5392.11 2642
5392.80 2584
5393.50 2483
5394.19 2515
5394.88 2452
5395.58 2445
5396.27 2509
5396.96 2442
5397.66 2413
5398.35 2340
5399.04 2287
5399.74 2311
5400.43 2388
5401.12 2319
5401.82 2299
5402.51 2313
5403.20 2309
5403.90 2277
5404.59 2326
5405.29 2244
5405.98 2319
5406.67 2367
5407.37 2258
5408.06 2323
5408.75 2334
5409.45 2288
5410.14 2243
5410.84 2250
5411.53 2327
5412.23 2339
5412.92 2281
5413.61 2300
5414.31 2343
5415.00 2322
5415.70 2380
5416.39 2331
5417.09 2325
5417.78 2333
5418.47 2293
5419.17 2276
5419.86 2328
5420.56 2460
5421.25 2451
5421.95 2387
5422.64 2356
5423.34 2419
5424.03 2432
5424.73 2338
5425.42 2466
5426.12 2457
5426.81 2354
5427.51 2460
5428.20 2525
5428.90 2545
5429.59 2453
5430.29 2445
5430.99 2374
5431.68 2474
5432.38 2406
5433.07 2453
5433.77 2497
5434.46 2433
5435.16 2444
5435.85 2425
5436.55 2391
5437.25 2328
5437.94 2332
5438.64 2345
5439.33 2311
5440.03 2415
5440.73 2402
5441.42 2392
5442.12 2406
5442.81 2417
5443.51 2550
5444.21 2571
5444.90 2531
5445.60 2579
5446.29 2660
5446.99 2741
5447.69 2814
5448.38 2861
5449.08 2903
5449.78 2860
5450.47 2851
5451.17 2915
5451.87 2771
5452.56 2765
5453.26 2814
5453.96 2799
5454.65 2771
5455.35 2702
5456.05 2733
5456.75 2700
5457.44 2774
5458.14 2711
5458.84 2760
5459.53 2724
5460.23 2754
5460.93 2732
5461.63 2745
5462.32 2836
5463.02 2911
5463.72 2910
5464.42 2922
5465.11 2935
5465.81 2980
5466.51 2910
5467.21 2886
5467.90 2713
5468.60 2671
5469.30 2659
5470.00 2604
5470.70 2607
5471.39 2556
5472.09 2528
5472.79 2488
5473.49 2506
5474.19 2472
5474.88 2640
5475.58 2629
5476.28 2556
5476.98 2584
5477.68 2568
5478.38 2686
5479.07 2799
5479.77 2971
5480.47 3022
5481.17 3053
5481.87 3090
5482.57 3024
5483.27 2953
5483.96 2948
5484.66 2854
5485.36 2804
5486.06 2774
5486.76 2756
5487.46 2728
5488.16 2722
5488.86 2794
5489.56 2795
5490.26 2777
5490.96 2779
5491.65 2773
5492.35 2783
5493.05 2795
5493.75 2780
5494.45 2839
5495.15 2876
5495.85 2955
5496.55 3068
5497.25 3019
5497.95 3028
5498.65 3155
5499.35 3307
5500.05 3442
5500.75 3514
5501.45 3790
5502.15 3832
5502.85 3733
5503.55 3663
5504.25 3395
5504.95 3194
5505.65 3013
5506.35 2867
5507.05 2664
5507.75 2540
5508.45 2610
5509.15 2573
5509.85 2545
5510.55 2529
5511.25 2540
5511.95 2498
5512.65 2528
5513.35 2527
5514.05 2571
5514.76 2513
5515.46 2519
5516.16 2559
5516.86 2583
5517.56 2501
5518.26 2565
5518.96 2531
5519.66 2498
5520.36 2554
5521.06 2532
5521.77 2446
5522.47 2367
5523.17 2440
5523.87 2432
5524.57 2386
5525.27 2357
5525.97 2412
5526.67 2442
5527.38 2292
5528.08 2329
5528.78 2325
5529.48 2299
5530.18 2211
5530.88 2220
5531.59 2331
5532.29 2296
5532.99 2335
5533.69 2315
5534.39 2322
5535.10 2345
5535.80 2376
5536.50 2338
5537.20 2355
5537.90 2260
5538.61 2240
5539.31 2313
5540.01 2369
5540.71 2318
5541.42 2370
5542.12 2351
5542.82 2331
5543.52 2316
5544.23 2328
5544.93 2217
5545.63 2260
5546.33 2316
5547.04 2283
5547.74 2276
5548.44 2320
5549.15 2319
5549.85 2318
5550.55 2245
5551.26 2358
5551.96 2256
5552.66 2256
5553.36 2300
5554.07 2242
5554.77 2208
5555.47 2233
5556.18 2233
5556.88 2299
5557.58 2208
5558.29 2239
5558.99 2263
5559.70 2350
5560.40 2371
5561.10 2378
5561.81 2452
5562.51 2551
5563.21 2440
5563.92 2485
5564.62 2508
5565.33 2624
5566.03 2573
5566.73 2572
5567.44 2552
5568.14 2404
5568.85 2413
5569.55 2392
5570.25 2394
5570.96 2323
5571.66 2306
5572.37 2284
5573.07 2247
5573.78 2273
5574.48 2280
5575.19 2315
5575.89 2358
5576.59 2280
5577.30 2303
5578.00 2328
5578.71 2292
5579.41 2225
5580.12 2270
5580.82 2214
5581.53 2141
5582.23 2139
5582.94 2172
5583.64 2201
5584.35 2208
5585.05 2182
5585.76 2250
5586.46 2230
5587.17 2245
5587.88 2302
5588.58 2231
5589.29 2325
5589.99 2346
5590.70 2326
5591.40 2364
5592.11 2350
5592.81 2357
5593.52 2391
5594.23 2429
5594.93 2393
5595.64 2335
5596.34 2341
5597.05 2277
5597.76 2266
5598.46 2239
5599.17 2175
5599.87 2151
5600.58 2240
5601.29 2155
5601.99 2174
5602.70 2180
5603.41 2130
5604.11 2092
5604.82 2135
5605.52 2108
5606.23 2116
5606.94 2119
5607.64 2179
5608.35 2181
5609.06 2131
5609.76 2093
5610.47 2184
5611.18 2166
5611.88 2150
5612.59 2206
5613.30 2167
5614.01 2136
5614.71 2115
5615.42 2171
5616.13 2131
5616.83 2197
5617.54 2220
5618.25 2219
5618.96 2231
5619.66 2186
5620.37 2062
5621.08 2132
5621.79 2151
5622.49 2146
5623.20 2101
5623.91 2119
5624.62 2106
5625.32 2146
5626.03 2134
5626.74 2206
5627.45 2183
5628.16 2117
5628.86 2129
5629.57 2127
5630.28 2139
5630.99 2077
5631.70 2123
5632.40 2159
5633.11 2154
5633.82 2112
5634.53 2175
5635.24 2177
5635.95 2233
5636.65 2336
5637.36 2291
5638.07 2266
5638.78 2199
5639.49 2184
5640.20 2180
5640.91 2243
5641.61 2291
5642.32 2202
5643.03 2233
5643.74 2206
5644.45 2125
5645.16 2227
5645.87 2239
5646.58 2285
5647.29 2135
5648.00 2068
5648.70 2115
5649.41 2233
5650.12 2208
5650.83 2213
5651.54 2245
5652.25 2295
5652.96 2341
5653.67 2300
5654.38 2347
5655.09 2468
5655.80 2518
5656.51 2612
5657.22 2665
5657.93 2711
5658.64 2660
5659.35 2598
5660.06 2610
5660.77 2596
5661.48 2545
5662.19 2468
5662.90 2349
5663.61 2287
5664.32 2203
5665.03 2260
5665.74 2276
5666.45 2333
5667.16 2240
5667.87 2275
5668.58 2223
5669.29 2171
5670.00 2234
5670.71 2284
5671.42 2234
5672.13 2301
5672.84 2300
5673.56 2251
5674.27 2156
5674.98 2122
5675.69 2188
5676.40 2179
5677.11 2085
5677.82 2138
5678.53 2220
5679.24 2205
5679.95 2211
5680.67 2194
5681.38 2197
5682.09 2179
5682.80 2271
5683.51 2176
5684.22 2186
5684.93 2165
5685.65 2133
5686.36 2163
5687.07 2157
5687.78 2152
5688.49 2154
5689.20 2236
5689.92 2150
5690.63 2123
5691.34 2254
5692.05 2222
5692.76 2241
5693.47 2182
5694.19 2238
5694.90 2221
5695.61 2246
5696.32 2239
5697.04 2228
5697.75 2141
5698.46 2181
5699.17 2136
5699.89 2193
5700.60 2266
5701.31 2145
5702.02 2133
5702.74 2199
5703.45 2127
5704.16 2142
5704.87 2157
5705.59 2226
5706.30 2150
5707.01 2212
5707.72 2188
5708.44 2146
5709.15 2107
5709.86 2189
5710.58 2169
5711.29 2086
5712.00 2074
5712.72 2079
5713.43 2039
5714.14 2095
5714.86 2092
5715.57 2060
5716.28 2173
5717.00 2184
5717.71 2118
5718.42 2137
5719.14 2141
5719.85 2168
5720.56 2139
5721.28 2148
5721.99 2193
5722.71 2161
5723.42 2212
5724.13 2237
5724.85 2227
5725.56 2216
5726.28 2177
5726.99 2218
5727.70 2136
5728.42 2219
5729.13 2233
5729.85 2252
5730.56 2286
5731.28 2277
5731.99 2215
5732.70 2228
5733.42 2232
5734.13 2202
5734.85 2236
5735.56 2280
5736.28 2272
5736.99 2230
5737.71 2238
5738.42 2223
5739.14 2176
5739.85 2183
5740.57 2228
5741.28 2246
5742.00 2256
5742.71 2189
5743.43 2138
5744.14 2173
5744.86 2184
5745.57 2227
5746.29 2250
5747.00 2312
5747.72 2246
5748.43 2212
5749.15 2289
5749.87 2319
5750.58 2273
5751.30 2376
5752.01 2405
5752.73 2344
5753.44 2376
5754.16 2420
5754.88 2482
5755.59 2483
5756.31 2474
5757.02 2490
5757.74 2532
5758.46 2564
5759.17 2557
5759.89 2613
5760.60 2613
5761.32 2662
5762.04 2729
5762.75 2800
5763.47 2797
5764.19 2832
5764.90 2901
5765.62 2966
5766.34 3028
5767.05 3196
5767.77 3455
5768.49 3819
5769.20 4128
5769.92 4494
5770.64 4784
5771.35 4965
5772.07 5052
5772.79 4732
5773.50 4462
5774.22 4204
5774.94 3797
5775.65 3422
5776.37 3197
5777.09 3113
5777.81 3113
5778.52 3061
5779.24 3086
5779.96 3037
5780.68 3071
5781.39 2941
5782.11 2942
5782.83 2974
5783.55 2962
5784.26 2982
5784.98 2902
5785.70 2929
5786.42 2885
5787.14 2889
5787.85 2784
5788.57 2712
5789.29 2772
5790.01 2810
5790.73 2773
5791.44 2752
5792.16 2709
5792.88 2666
5793.60 2628
5794.32 2524
5795.03 2541
5795.75 2461
5796.47 2546
5797.19 2635
5797.91 2685
5798.63 2809
5799.35 2837
5800.06 2876
5800.78 3022
5801.50 2987
5802.22 3035
5802.94 3069
5803.66 2979
5804.38 2899
5805.10 2843
5805.82 2746
5806.53 2697
5807.25 2722
5807.97 2691
5808.69 2624
5809.41 2592
5810.13 2609
5810.85 2560
5811.57 2654
5812.29 2568
5813.01 2537
5813.73 2544
5814.45 2442
5815.17 2458
5815.89 2393
5816.61 2402
5817.33 2509
5818.05 2479
5818.77 2427
5819.49 2474
5820.20 2385
5820.92 2471
5821.64 2534
5822.36 2604
5823.09 2571
5823.81 2518
5824.53 2559
5825.25 2573
5825.97 2534
5826.69 2547
5827.41 2432
5828.13 2404
5828.85 2313
5829.57 2315
5830.29 2338
5831.01 2344
5831.73 2256
5832.45 2267
5833.17 2293
5833.89 2296
5834.61 2342
5835.33 2326
5836.05 2282
5836.78 2318
5837.50 2310
5838.22 2287
5838.94 2306
5839.66 2295
5840.38 2297
5841.10 2293
5841.82 2260
5842.54 2287
5843.27 2306
5843.99 2265
5844.71 2294
5845.43 2342
5846.15 2310
5846.87 2246
5847.59 2300
5848.32 2288
5849.04 2311
5849.76 2242
5850.48 2315
5851.20 2322
5851.93 2304
5852.65 2265
5853.37 2281
5854.09 2317
5854.81 2280
5855.54 2267
5856.26 2314
5856.98 2342
5857.70 2323
5858.42 2302
5859.15 2239
5859.87 2240
5860.59 2258
5861.31 2303
5862.04 2293
5862.76 2330
5863.48 2298
5864.20 2283
5864.93 2311
5865.65 2327
5866.37 2265
5867.10 2292
5867.82 2313
5868.54 2205
5869.26 2303
5869.99 2290
5870.71 2235
5871.43 2296
5872.16 2213
5872.88 2265
5873.60 2349
5874.33 2311
5875.05 2184
5875.77 2232
5876.50 2210
5877.22 2265
5877.94 2310
5878.67 2325
5879.39 2394
5880.11 2326
5880.84 2290
5881.56 2361
5882.28 2356
5883.01 2423
5883.73 2428
5884.46 2439
5885.18 2551
5885.90 2605
5886.63 2636
5887.35 2625
5888.08 2664
5888.80 2596
5889.52 2499
5890.25 2485
5890.97 2451
5891.70 2373
5892.42 2361
5893.15 2397
5893.87 2309
5894.59 2261
5895.32 2290
5896.04 2309
5896.77 2257
5897.49 2294
5898.22 2294
5898.94 2249
5899.67 2273
5900.39 2316
5901.12 2289
5901.84 2275
5902.57 2247
5903.29 2309
5904.02 2359
5904.74 2340
5905.47 2252
5906.19 2223
5906.92 2254
5907.64 2294
5908.37 2323
5909.09 2347
5909.82 2422
5910.55 2341
5911.27 2354
5912.00 2401
5912.72 2386
5913.45 2385
5914.17 2420
5914.90 2447
5915.63 2429
5916.35 2413
5917.08 2481
5917.80 2542
5918.53 2467
5919.25 2392
5919.98 2424
5920.71 2467
5921.43 2430
5922.16 2446
5922.89 2546
5923.61 2591
5924.34 2522
5925.06 2640
5925.79 2672
5926.52 2654
5927.24 2714
5927.97 2691
5928.70 2718
5929.42 2785
5930.15 2814
5930.88 2774
5931.60 2799
5932.33 2815
5933.06 2815
5933.78 2847
5934.51 2882
5935.24 2905
5935.97 2880
5936.69 2844
5937.42 2910
5938.15 2970
5938.87 3010
5939.60 3005
5940.33 3023
5941.06 2934
5941.78 3044
5942.51 3129
5943.24 3062
5943.97 3127
5944.69 3150
5945.42 3231
5946.15 3264
5946.88 3267
5947.60 3342
5948.33 3348
5949.06 3325
5949.79 3416
5950.52 3577
5951.24 3642
5951.97 3734
5952.70 3811
5953.43 3849
5954.16 3946
5954.88 3925
5955.61 3991
5956.34 3913
5957.07 3988
5957.80 3910
5958.53 3914
5959.25 3937
5959.98 3887
5960.71 3956
5961.44 3954
5962.17 3956
5962.90 4030
5963.63 4027
5964.36 4082
5965.08 4185
5965.81 4346
5966.54 4429
5967.27 4527
5968.00 4619
5968.73 4683
5969.46 4770
5970.19 4726
5970.92 4637
5971.65 4533
5972.37 4666
5973.10 4641
5973.83 4599
5974.56 4631
5975.29 4663
5976.02 4612
5976.75 4704
5977.48 4755
5978.21 4696
5978.94 4768
5979.67 4905
5980.40 4960
5981.13 5064
5981.86 5122
5982.59 5241
5983.32 5340
5984.05 5358
5984.78 5294
5985.51 5362
5986.24 5283
5986.97 5364
5987.70 5484
5988.43 5517
5989.16 5574
5989.89 5598
5990.62 5736
5991.35 5922
5992.08 5859
5992.81 6052
5993.54 6096
5994.27 6160
5995.00 6292
5995.74 6235
5996.47 6237
5997.20 6204
5997.93 6245
5998.66 6277
5999.39 6288
6000.12 6292
6000.85 6219
6001.58 6177
6002.31 5931
6003.04 5777
6003.78 5691
6004.51 5597
6005.24 5590
6005.97 5520
6006.70 5517
6007.43 5569
6008.16 5848
6008.90 6183
6009.63 6772
6010.36 7539
6011.09 8431
6011.82 9861
6012.55 11245
6013.29 12821
6014.02 14302
6014.75 15158
6015.48 15531
6016.21 15379
6016.95 14240
6017.68 13049
6018.41 11787
6019.14 10217
6019.87 8932
6020.61 7758
6021.34 6830
6022.07 6136
6022.80 5550
6023.54 5069
6024.27 4794
6025.00 4544
6025.73 4464
6026.47 4280
6027.20 4175
6027.93 4196
6028.66 4212
6029.40 4203
6030.13 4274
6030.86 4197
6031.59 4170
6032.33 4126
6033.06 3969
6033.79 3797
6034.53 3621
6035.26 3669
6035.99 3590
6036.73 3598
6037.46 3676
6038.19 3601
6038.93 3685
6039.66 3780
6040.39 3823
6041.13 3838
6041.86 3824
6042.59 3882
6043.33 3898
6044.06 3974
6044.79 3964
6045.53 3959
6046.26 3962
6047.00 4041
6047.73 3936
6048.46 3829
6049.20 3996
6049.93 4189
6050.67 4268
6051.40 4420
6052.13 4577
6052.87 4607
6053.60 4674
6054.34 4678
6055.07 4789
6055.81 4625
6056.54 4584
6057.27 4507
6058.01 4356
6058.74 4214
6059.48 4127
6060.21 4154
6060.95 4210
6061.68 4097
6062.42 4087
6063.15 4089
6063.89 4042
6064.62 3987
6065.36 3938
6066.09 4011
6066.83 3925
6067.56 3897
6068.30 3826
6069.03 3780
6069.77 3853
6070.50 3767
6071.24 3712
6071.97 3633
6072.71 3543
6073.44 3637
6074.18 3668
6074.91 3550
6075.65 3512
6076.39 3458
6077.12 3439
6077.86 3437
6078.59 3403
6079.33 3413
6080.06 3402
6080.80 3361
6081.54 3340
6082.27 3311
6083.01 3253
6083.74 3293
6084.48 3256
6085.22 3213
6085.95 3076
6086.69 3097
6087.42 3139
6088.16 3064
6088.90 3148
6089.63 3139
6090.37 3076
6091.11 3101
6091.84 3091
6092.58 3113
6093.32 3093
6094.05 3154
6094.79 3066
6095.53 3001
6096.26 3112
6097.00 3071
6097.74 3139
6098.47 3072
6099.21 3008
6099.95 3047
6100.69 3093
6101.42 3096
6102.16 3020
6102.90 2996
6103.63 3010
6104.37 2960
6105.11 2922
6105.85 2979
6106.58 2924
6107.32 3031
6108.06 3011
6108.80 2938
6109.53 2945
6110.27 2875
6111.01 2915
6111.75 2899
6112.49 2948
6113.22 3033
6113.96 3044
6114.70 3046
6115.44 3015
6116.17 3006
6116.91 3035
6117.65 3100
6118.39 3050
6119.13 3054
6119.87 2970
6120.60 2989
6121.34 3038
6122.08 2987
6122.82 3059
6123.56 3066
6124.30 3174
6125.03 3296
6125.77 3184
6126.51 3143
6127.25 3211
6127.99 3267
6128.73 3273
6129.47 3291
6130.21 3322
6130.94 3315
6131.68 3286
6132.42 3412
6133.16 3374
6133.90 3266
6134.64 3363
6135.38 3465
6136.12 3504
6136.86 3534
6137.60 3660
6138.34 3737
6139.08 3777
6139.81 3839
6140.55 4083
6141.29 4043
6142.03 4038
6142.77 4147
6143.51 4024
6144.25 4039
6144.99 3928
6145.73 3943
6146.47 3974
6147.21 3889
6147.95 3915
6148.69 3915
6149.43 3859
6150.17 3873
6150.91 3768
6151.65 3809
6152.39 3912
6153.13 3943
6153.87 4028
6154.61 4006
6155.35 4037
6156.09 4036
6156.83 4096
6157.58 4166
6158.32 4200
6159.06 4288
6159.80 4229
6160.54 4297
6161.28 4426
6162.02 4443
6162.76 4534
6163.50 4746
6164.24 4877
6164.98 4908
6165.72 5122
6166.46 5300
6167.21 5517
6167.95 5578
6168.69 5639
6169.43 5659
6170.17 5643
6170.91 5519
6171.65 5354
6172.39 5368
6173.14 5268
6173.88 5200
6174.62 5161
6175.36 5136
6176.10 5311
6176.84 5338
6177.59 5460
6178.33 5635
6179.07 5959
6179.81 6543
6180.55 7274
6181.30 8169
6182.04 9281
6182.78 10065
6183.52 10926
6184.26 11599
6185.01 11612
6185.75 11339
6186.49 10651
6187.23 9667
6187.97 8776
6188.72 7941
6189.46 7175
6190.20 6607
6190.94 6160
6191.69 5988
6192.43 5771
6193.17 5560
6193.92 5540
6194.66 5439
6195.40 5367
6196.14 5383
6196.89 5197
6197.63 5379
6198.37 5243
6199.12 5152
6199.86 5087
6200.60 5107
6201.34 5171
6202.09 5135
6202.83 5219
6203.57 5456
6204.32 5740
6205.06 6215
6205.80 6881
6206.55 8126
6207.29 9376
6208.03 10990
6208.78 12588
6209.52 14021
6210.27 15041
6211.01 15102
6211.75 14558
6212.50 13654
6213.24 12393
6213.98 10881
6214.73 9423
6215.47 8126
6216.22 6981
6216.96 6016
6217.71 5484
6218.45 5080
6219.19 4601
6219.94 4411
6220.68 4439
6221.43 4386
6222.17 4251
6222.92 4186
6223.66 4123
6224.40 4134
6225.15 4128
6225.89 3954
6226.64 3916
6227.38 3792
6228.13 3787
6228.87 3594
6229.62 3491
6230.36 3438
6231.11 3479
6231.85 3474
6232.60 3422
6233.34 3493
6234.09 3583
6234.83 3576
6235.58 3564
6236.32 3570
6237.07 3661
6237.81 3727
6238.56 3742
6239.30 3885
6240.05 3951
6240.80 4090
6241.54 4180
6242.29 4373
6243.03 4486
6243.78 4550
6244.52 4665
6245.27 4842
6246.02 4881
6246.76 4963
6247.51 4832
6248.25 4672
6249.00 4499
6249.75 4426
6250.49 4243
6251.24 4122
6251.98 3933
6252.73 3813
6253.48 3725
6254.22 3765
6254.97 3834
6255.72 3692
6256.46 3605
6257.21 3589
6257.95 3560
6258.70 3530
6259.45 3459
6260.19 3514
6260.94 3566
6261.69 3552
6262.43 3488
6263.18 3523
6263.93 3556
6264.68 3419
6265.42 3550
6266.17 3551
6266.92 3466
6267.66 3491
6268.41 3387
6269.16 3354
6269.91 3438
6270.65 3412
6271.40 3472
6272.15 3577
6272.89 3450
6273.64 3442
6274.39 3484
6275.14 3543
6275.88 3481
6276.63 3593
6277.38 3662
6278.13 3660
6278.88 3736
6279.62 3646
6280.37 3551
6281.12 3506
6281.87 3342
6282.62 3235
6283.36 3291
6284.11 3243
6284.86 3129
6285.61 3001
6286.36 2946
6287.10 2958
6287.85 3006
6288.60 3025
6289.35 2995
6290.10 2959
6290.85 3031
6291.59 2969
6292.34 2988
6293.09 3044
6293.84 3081
6294.59 3014
6295.34 3124
6296.09 3201
6296.84 3153
6297.58 3128
6298.33 3096
6299.08 3076
6299.83 3032
6300.58 2975
6301.33 2986
6302.08 2953
6302.83 2905
6303.58 2858
6304.33 2798
6305.08 2785
6305.83 2762
6306.58 2779
6307.32 2747
6308.07 2746
6308.82 2797
6309.57 2797
6310.32 2732
6311.07 2804
6311.82 2822
6312.57 2841
6313.32 2704
6314.07 2697
6314.82 2713
6315.57 2802
6316.32 2806
6317.07 2736
6317.82 2740
6318.57 2710
6319.32 2699
6320.07 2715
6320.82 2694
6321.57 2691
6322.32 2701
6323.07 2642
6323.82 2722
6324.58 2696
6325.33 2670
6326.08 2611
6326.83 2624
6327.58 2586
6328.33 2617
6329.08 2664
6329.83 2681
6330.58 2578
6331.33 2572
6332.08 2552
6332.83 2505
6333.58 2548
6334.34 2580
6335.09 2576
6335.84 2514
6336.59 2624
6337.34 2612
6338.09 2648
6338.84 2562
6339.59 2607
6340.35 2628
6341.10 2613
6341.85 2606
6342.60 2586
6343.35 2578
6344.10 2638
6344.86 2592
6345.61 2579
6346.36 2635
6347.11 2622
6347.86 2684
6348.62 2688
6349.37 2643
6350.12 2668
6350.87 2823
6351.62 2841
6352.38 2801
6353.13 3008
6353.88 3085
6354.63 3067
6355.38 3122
6356.14 3038
6356.89 2927
6357.64 2920
6358.39 2809
6359.15 2790
6359.90 2695
6360.65 2676
6361.40 2725
6362.16 2655
6362.91 2591
6363.66 2601
6364.42 2623
6365.17 2669
6365.92 2691
6366.67 2795
6367.43 2796
6368.18 2767
6368.93 2849
6369.69 2824
6370.44 2725
6371.19 2618
6371.95 2639
6372.70 2574
6373.45 2576
6374.21 2621
6374.96 2542
6375.71 2566
6376.47 2598
6377.22 2587
6377.98 2508
6378.73 2563
6379.48 2595
6380.24 2556
6380.99 2632
6381.74 2587
6382.50 2606
6383.25 2594
6384.01 2529
6384.76 2527
6385.51 2526
6386.27 2559
6387.02 2489
6387.78 2474
6388.53 2454
6389.29 2487
6390.04 2437
6390.79 2411
6391.55 2471
6392.30 2499
6393.06 2444
6393.81 2437
6394.57 2477
6395.32 2475
6396.08 2374
6396.83 2379
6397.59 2456
6398.34 2428
6399.10 2416
6399.85 2420
6400.61 2432
6401.36 2321
6402.12 2386
6402.87 2435
6403.63 2396
6404.38 2391
6405.14 2393
6405.89 2450
6406.65 2377
6407.40 2360
6408.16 2398
6408.91 2407
6409.67 2412
6410.43 2493
6411.18 2501
6411.94 2424
6412.69 2438
6413.45 2469
6414.20 2427
6414.96 2426
6415.72 2474
6416.47 2468
6417.23 2490
6417.98 2452
6418.74 2415
6419.50 2442
6420.25 2418
6421.01 2440
6421.77 2428
6422.52 2435
6423.28 2420
6424.03 2456
6424.79 2468
6425.55 2457
6426.30 2508
6427.06 2555
6427.82 2552
6428.57 2546
6429.33 2493
6430.09 2595
6430.84 2562
6431.60 2630
6432.36 2566
6433.11 2617
6433.87 2639
6434.63 2581
6435.39 2638
6436.14 2646
6436.90 2635
6437.66 2689
6438.41 2696
6439.17 2763
6439.93 2738
6440.69 2705
6441.44 2753
6442.20 2785
6442.96 2832
6443.72 2873
6444.47 2869
6445.23 2964
6445.99 2948
6446.75 2977
6447.50 2994
6448.26 2977
6449.02 3039
6449.78 3064
6450.54 3079
6451.29 3122
6452.05 3213
6452.81 3065
6453.57 3118
6454.33 3124
6455.08 3101
6455.84 3159
6456.60 3193
6457.36 3182
6458.12 3244
6458.88 3162
6459.64 3173
6460.39 3115
6461.15 3141
6461.91 3160
6462.67 3187
6463.43 3213
6464.19 3356
6464.95 3403
6465.70 3463
6466.46 3486
6467.22 3501
6467.98 3492
6468.74 3611
6469.50 3561
6470.26 3501
6471.02 3551
6471.78 3580
6472.54 3623
6473.30 3579
6474.05 3617
6474.81 3681
6475.57 3672
6476.33 3698
6477.09 3700
6477.85 3876
6478.61 3905
6479.37 3968
6480.13 3991
6480.89 4064
6481.65 4034
6482.41 4198
6483.17 4183
6483.93 4241
6484.69 4386
6485.45 4514
6486.21 4468
6486.97 4396
6487.73 4437
6488.49 4534
6489.25 4591
6490.01 4618
6490.77 4691
6491.53 4671
6492.29 4779
6493.05 4891
6493.81 4885
6494.57 4917
6495.33 5006
6496.10 4941
6496.86 4836
6497.62 4817
6498.38 4765
6499.14 4707
6499.90 4712
6500.66 4717
6501.42 4788
6502.18 4927
6502.94 5082
6503.70 5632
6504.47 6113
6505.23 6951
6505.99 8421
6506.75 10518
6507.51 12697
6508.27 15058
6509.03 17202
6509.79 18159
6510.56 18412
6511.32 17494
6512.08 15887
6512.84 13896
6513.60 12134
6514.36 10326
6515.13 8749
6515.89 7524
6516.65 6604
6517.41 6029
6518.17 5577
6518.94 5317
6519.70 5047
6520.46 4909
6521.22 4845
6521.98 4919
6522.75 4918
6523.51 4826
6524.27 4875
6525.03 4960
6525.79 5024
6526.56 5145
6527.32 5318
6528.08 5306
6528.84 5344
6529.61 5389
6530.37 5306
6531.13 5105
6531.90 5177
6532.66 5304
6533.42 5404
6534.18 5769
6534.95 6222
6535.71 6758
6536.47 7414
6537.24 7855
6538.00 8041
6538.76 7939
6539.53 7683
6540.29 7105
6541.05 6524
6541.82 5963
6542.58 5420
6543.34 5077
6544.11 4824
6544.87 4711
6545.63 4596
6546.40 4581
6547.16 4605
6547.92 4515
6548.69 4639
6549.45 4509
6550.21 4429
6550.98 4423
6551.74 4518
6552.51 4387
6553.27 4414
6554.03 4415
6554.80 4458
6555.56 4315
6556.33 4335
6557.09 4507
6557.85 4512
6558.62 4488
6559.38 4523
6560.15 4590
6560.91 4619
6561.68 4589
6562.44 4579
6563.21 4606
6563.97 4538
6564.74 4640
6565.50 4625
6566.26 4634
6567.03 4704
6567.79 4581
6568.56 4550
6569.32 4611
6570.09 4597
6570.85 4434
6571.62 4530
6572.38 4635
6573.15 4621
6573.91 4708
6574.68 4659
6575.44 4618
6576.21 4652
6576.98 4596
6577.74 4676
6578.51 4602
6579.27 4596
6580.04 4588
6580.80 4552
6581.57 4635
6582.33 4673
6583.10 4798
6583.87 4853
6584.63 4737
6585.40 4765
6586.16 4766
6586.93 4616
6587.70 4705
6588.46 4676
6589.23 4665
6589.99 4712
6590.76 4722
6591.53 4857
6592.29 5043
6593.06 5144
6593.82 5420
6594.59 5737
6595.36 5968
6596.12 6177
6596.89 6093
6597.66 6118
6598.42 5986
6599.19 5803
6599.96 5648
6600.72 5233
6601.49 4986
6602.26 4823
6603.02 4641
6603.79 4487
6604.56 4363
6605.33 4236
6606.09 4196
6606.86 4198
6607.63 4202
6608.39 4039
6609.16 4139
6609.93 4219
6610.70 4188
6611.46 4160
6612.23 4136
6613.00 4118
6613.77 4077
6614.53 3940
6615.30 3973
6616.07 4002
6616.84 4032
6617.60 3990
6618.37 4017
6619.14 4059
6619.91 4214
6620.68 4415
6621.44 4633
6622.21 4772
6622.98 4950
6623.75 5128
6624.52 5126
6625.28 5165
6626.05 5074
6626.82 4897
6627.59 4733
6628.36 4590
6629.13 4401
6629.89 4222
6630.66 4120
6631.43 4053
6632.20 4111
6632.97 4141
6633.74 4273
6634.51 4329
6635.27 4510
6636.04 4670
6636.81 4774
6637.58 4736
6638.35 4742
6639.12 4890
6639.89 5012
6640.66 4972
6641.43 5189
6642.19 5226
6642.96 5224
6643.73 5224
6644.50 5132
6645.27 4999
6646.04 4716
6646.81 4408
6647.58 4181
6648.35 3935
6649.12 3782
6649.89 3671
6650.66 3556
6651.43 3494
6652.20 3475
6652.97 3437
6653.74 3370
6654.51 3392
6655.28 3414
6656.05 3378
6656.82 3328
6657.59 3222
6658.36 3255
6659.13 3314
6659.90 3279
6660.67 3294
6661.44 3244
6662.21 3346
6662.98 3366
6663.75 3403
6664.52 3344
6665.29 3316
6666.06 3308
6666.83 3328
6667.60 3334
6668.37 3249
6669.14 3266
6669.91 3295
6670.68 3270
6671.46 3306
6672.23 3290
6673.00 3353
6673.77 3361
6674.54 3313
6675.31 3277
6676.08 3184
6676.85 3302
6677.62 3342
6678.40 3234
6679.17 3204
6679.94 3292
6680.71 3299
6681.48 3391
6682.25 3368
6683.02 3341
6683.80 3333
6684.57 3461
6685.34 3577
6686.11 3596
6686.88 3542
6687.65 3507
6688.43 3463
6689.20 3397
6689.97 3234
6690.74 3059
6691.51 2972
6692.29 2914
6693.06 2962
6693.83 3031
6694.60 2912
6695.37 2796
6696.15 2727
6696.92 2856
6697.69 2937
6698.46 2911
6699.24 2946
6700.01 2862
6700.78 2831
6701.55 2838
6702.33 2833
6703.10 2722
6703.87 2700
6704.64 2755
6705.42 2761
6706.19 2717
6706.96 2702
6707.74 2661
6708.51 2694
6709.28 2658
6710.06 2716
6710.83 2631
6711.60 2635
6712.37 2598
6713.15 2549
6713.92 2571
6714.69 2546
6715.47 2569
6716.24 2631
6717.01 2576
6717.79 2528
6718.56 2512
6719.34 2497
6720.11 2510
6720.88 2584
6721.66 2502
6722.43 2500
6723.20 2548
6723.98 2592
6724.75 2549
6725.53 2577
6726.30 2504
6727.07 2492
6727.85 2471
6728.62 2454
6729.40 2420
6730.17 2470
6730.95 2474
6731.72 2442
6732.49 2520
6733.27 2475
6734.04 2436
6734.82 2463
6735.59 2507
6736.37 2425
6737.14 2387
6737.92 2370
6738.69 2447
6739.47 2435
6740.24 2486
6741.01 2556
6741.79 2529
6742.56 2511
6743.34 2546
6744.11 2463
6744.89 2546
6745.67 2577
6746.44 2598
6747.22 2646
6747.99 2686
6748.77 2686
6749.54 2703
6750.32 2692
6751.09 2725
6751.87 2779
6752.64 2813
6753.42 2914
6754.19 2893
6754.97 3008
6755.75 2925
6756.52 2804
6757.30 2812
6758.07 2756
6758.85 2735
6759.63 2645
6760.40 2573
6761.18 2538
6761.95 2553
6762.73 2565
6763.51 2594
6764.28 2540
6765.06 2544
6765.83 2541
6766.61 2603
6767.39 2626
6768.16 2654
6768.94 2574
6769.72 2574
6770.49 2574
6771.27 2539
6772.05 2523
6772.82 2509
6773.60 2444
6774.38 2396
6775.15 2367
6775.93 2402
6776.71 2383
6777.48 2319
6778.26 2311
6779.04 2359
6779.82 2358
6780.59 2391
6781.37 2327
6782.15 2377
6782.92 2339
6783.70 2279
6784.48 2194
6785.26 2290
6786.03 2318
6786.81 2322
6787.59 2313
6788.37 2235
6789.14 2232
6789.92 2228
6790.70 2247
6791.48 2286
6792.25 2270
6793.03 2243
6793.81 2200
6794.59 2208
6795.37 2208
6796.14 2229
6796.92 2168
6797.70 2166
6798.48 2242
6799.26 2235
6800.04 2257
6800.81 2267
6801.59 2291
6802.37 2331
6803.15 2246
6803.93 2232
6804.71 2188
6805.48 2221
6806.26 2141
6807.04 2185
6807.82 2209
6808.60 2196
6809.38 2225
6810.16 2182
6810.94 2170
6811.71 2192
6812.49 2154
6813.27 2125
6814.05 2166
6814.83 2205
6815.61 2216
6816.39 2163
6817.17 2182
6817.95 2190
6818.73 2126
6819.51 2187
6820.29 2200
6821.07 2249
6821.84 2260
6822.62 2267
6823.40 2226
6824.18 2250
6824.96 2279
6825.74 2239
6826.52 2294
6827.30 2279
6828.08 2206
6828.86 2223
6829.64 2271
6830.42 2205
6831.20 2193
6831.98 2129
6832.76 2205
6833.54 2282
6834.32 2320
6835.10 2377
6835.88 2482
6836.66 2640
6837.44 2897
6838.22 3070
6839.01 3302
6839.79 3530
6840.57 3571
6841.35 3485
6842.13 3425
6842.91 3349
6843.69 3142
6844.47 3003
6845.25 2776
6846.03 2754
6846.81 2662
6847.59 2640
6848.37 2676
6849.16 2740
6849.94 2885
6850.72 3119
6851.50 3258
6852.28 3244
6853.06 3249
6853.84 3249
6854.62 3079
6855.41 2978
6856.19 2980
6856.97 2864
6857.75 2802
6858.53 2723
6859.31 2635
6860.10 2565
6860.88 2535
6861.66 2527
6862.44 2461
6863.22 2411
6864.00 2483
6864.79 2482
6865.57 2406
6866.35 2455
6867.13 2522
6867.91 2523
6868.70 2497
6869.48 2536
6870.26 2489
6871.04 2560
6871.83 2649
6872.61 2724
6873.39 2763
6874.17 2791
6874.96 2765
6875.74 2732
6876.52 2709
6877.30 2756
6878.09 2811
6878.87 2842
6879.65 2843
6880.43 2894
6881.22 3113
6882.00 3212
6882.78 3342
6883.57 3446
6884.35 3392
6885.13 3346
6885.92 3274
6886.70 3225
6887.48 3307
6888.27 3268
6889.05 3366
6889.83 3371
6890.62 3377
6891.40 3337
6892.18 3244
6892.97 3195
6893.75 3107
6894.53 3050
6895.32 2936
6896.10 2938
6896.88 2897
6897.67 2874
6898.45 2913
6899.24 3012
6900.02 2947
6900.80 2927
6901.59 2926
6902.37 2955
6903.16 2920
6903.94 2912
6904.73 2910
6905.51 2907
6906.29 2912
6907.08 2856
6907.86 2783
6908.65 2801
6909.43 2798
6910.22 2754
6911.00 2744
6911.79 2686
6912.57 2785
6913.35 2735
6914.14 2791
6914.92 2779
6915.71 2771
6916.49 2817
6917.28 2787
6918.06 2844
6918.85 2715
6919.63 2787
6920.42 2843
6921.20 2901
6921.99 2868
6922.78 2851
6923.56 2865
6924.35 2902
6925.13 2923
6925.92 2971
6926.70 2992
6927.49 3115
6928.27 3088
6929.06 3012
6929.84 3133
6930.63 3132
6931.42 3144
6932.20 3087
6932.99 3052
6933.77 3092
6934.56 3083
6935.35 3200
6936.13 3164
6936.92 3162
6937.70 3147
6938.49 3268
6939.28 3460
6940.06 3574
6940.85 3727
6941.63 3822
6942.42 4065
6943.21 4218
6943.99 4285
6944.78 4274
6945.57 4430
6946.35 4526
6947.14 4528
6947.93 4503
6948.71 4492
6949.50 4369
6950.29 4266
6951.07 4132
6951.86 4042
6952.65 4032
6953.44 3980
6954.22 3898
6955.01 3821
6955.80 3872
6956.58 3823
6957.37 3804
6958.16 3871
6958.95 3900
6959.73 3903
6960.52 3875
6961.31 3950
6962.09 4028
6962.88 3967
6963.67 3987
6964.46 4052
6965.25 4177
6966.03 4351
6966.82 4458
6967.61 4607
6968.40 4795
6969.18 5081
6969.97 5296
6970.76 5289
6971.55 5270
6972.34 5326
6973.12 5409
6973.91 5365
6974.70 5352
6975.49 5421
6976.28 5291
6977.07 5283
6977.85 5346
6978.64 5537
6979.43 5858
6980.22 6135
6981.01 6663
6981.80 7430
6982.59 8468
6983.37 10067
6984.16 11985
6984.95 14075
6985.74 16233
6986.53 17658
6987.32 18175
6988.11 17982
6988.90 16764
6989.69 15114
6990.47 13254
6991.26 11386
6992.05 9506
6992.84 8012
6993.63 6876
6994.42 5793
6995.21 5252
6996.00 4765
6996.79 4462
6997.58 4155
6998.37 3959
6999.16 3786
6999.95 3656
7000.74 3638
7001.53 3490
7002.32 3459
7003.11 3366
7003.90 3326
7004.69 3216
7005.48 3183
7006.27 3103
7007.06 2994
7007.85 2972
7008.64 2945
7009.43 2985
7010.22 3090
7011.01 3187
7011.80 3308
7012.59 3496
7013.38 3536
7014.17 3555
7014.96 3591
7015.75 3566
7016.54 3484
7017.33 3327
7018.12 3211
7018.91 3258
7019.70 3266
7020.49 3217
7021.28 3240
7022.07 3342
7022.87 3258
7023.66 3377
7024.45 3549
7025.24 3611
7026.03 3700
7026.82 3746
7027.61 3874
7028.40 3917
7029.19 3838
7029.99 3718
7030.78 3692
7031.57 3604
7032.36 3482
7033.15 3398
7033.94 3311
7034.74 3238
7035.53 3173
7036.32 3188
7037.11 3131
7037.90 3132
7038.69 3207
7039.49 3187
7040.28 3218
7041.07 3255
7041.86 3246
7042.65 3192
7043.45 3245
7044.24 3237
7045.03 3278
7045.82 3208
7046.61 3277
7047.41 3264
7048.20 3312
7048.99 3251
7049.78 3287
7050.58 3374
7051.37 3416
7052.16 3381
7052.95 3418
7053.75 3325
7054.54 3156
7055.33 3147
7056.13 3109
7056.92 3142
7057.71 3138
7058.50 3062
7059.30 3068
7060.09 3101
7060.88 3025
7061.68 2999
7062.47 3008
7063.26 3009
7064.06 2922
7064.85 2941
7065.64 2928
7066.44 2950
7067.23 2820
7068.02 2841
7068.82 2919
7069.61 2846
7070.40 2817
7071.20 2799
7071.99 2849
7072.78 2877
7073.58 2804
7074.37 2824
7075.17 2765
7075.96 2675
7076.75 2697
7077.55 2668
7078.34 2731
7079.14 2618
7079.93 2519
7080.72 2525
7081.52 2520
7082.31 2541
7083.11 2534
7083.90 2570
7084.70 2607
7085.49 2562
7086.28 2634
7087.08 2655
7087.87 2726
7088.67 2761
7089.46 2737
7090.26 2722
7091.05 2662
7091.85 2675
7092.64 2602
7093.44 2451
7094.23 2428
7095.03 2404
7095.82 2452
7096.62 2332
7097.41 2304
7098.21 2337
7099.00 2341
7099.80 2347
7100.59 2375
7101.39 2405
7102.18 2430
7102.98 2500
7103.77 2515
7104.57 2489
7105.37 2518
7106.16 2408
7106.96 2312
7107.75 2358
7108.55 2283
7109.34 2146
7110.14 2151
7110.94 2141
7111.73 2138
7112.53 2134
7113.32 2074
7114.12 2113
7114.92 2152
7115.71 2178
7116.51 2144
7117.30 2181
7118.10 2183
7118.90 2122
7119.69 2077
7120.49 2128
7121.29 2129
7122.08 2131
7122.88 2156
7123.68 2132
7124.47 2079
7125.27 2112
7126.07 2070
7126.86 2067
7127.66 2097
7128.46 2043
7129.25 2114
7130.05 2110
7130.85 2153
7131.64 2193
7132.44 2190
7133.24 2250
7134.04 2137
7134.83 2159
7135.63 2125
7136.43 2100
7137.23 2020
7138.02 2113
7138.82 2081
7139.62 2067
7140.42 2073
7141.21 2078
7142.01 2053
7142.81 2070
7143.61 2065
7144.40 2049
7145.20 2064
7146.00 2012
7146.80 1997
7147.59 2028
7148.39 1992
7149.19 2013
7149.99 1978
7150.79 2014
7151.59 1949
7152.38 1975
7153.18 1967
7153.98 1993
7154.78 2000
7155.58 2071
7156.38 2034
7157.17 2115
7157.97 2063
7158.77 2082
7159.57 2055
7160.37 2109
7161.17 2029
7161.97 2043
7162.76 2040
7163.56 1963
7164.36 1975
7165.16 1995
7165.96 1995
7166.76 2024
7167.56 1975
7168.36 1930
7169.16 1965
7169.96 1968
7170.75 1963
7171.55 2017
7172.35 1991
7173.15 1969
7173.95 1976
7174.75 1941
7175.55 1893
7176.35 1962
7177.15 1937
7177.95 1888
7178.75 1890
7179.55 1951
7180.35 1855
7181.15 1921
7181.95 1863
7182.75 1880
7183.55 1911
7184.35 1925
7185.15 1929
7185.95 1967
7186.75 1890
7187.55 1875
7188.35 1802
7189.15 1860
7189.95 1807
7190.75 1818
7191.55 1788
7192.35 1769
7193.15 1751
7193.95 1776
7194.75 1769
7195.55 1788
7196.35 1790
7197.15 1801
7197.95 1816
7198.76 1829
7199.56 1793
7200.36 1825
7201.16 1842
7201.96 1846
7202.76 1902
7203.56 1848
7204.36 1841
7205.16 1828
7205.96 1806
7206.77 1789
7207.57 1756
7208.37 1771
7209.17 1720
7209.97 1768
7210.77 1783
7211.57 1765
7212.38 1789
7213.18 1827
7213.98 1784
7214.78 1846
7215.58 1832
7216.38 1835
7217.19 1812
7217.99 1773
7218.79 1782
7219.59 1811
7220.39 1765
7221.20 1782
7222.00 1784
7222.80 1807
7223.60 1823
7224.40 1822
7225.21 1861
7226.01 1875
7226.81 1904
7227.61 1876
7228.42 1869
7229.22 1858
7230.02 1804
7230.82 1877
7231.63 1913
7232.43 1860
7233.23 1888
7234.03 1958
7234.84 1983
7235.64 2023
7236.44 2074
7237.25 2131
7238.05 2143
7238.85 2134
7239.65 2151
7240.46 2154
7241.26 2050
7242.06 2023
7242.87 1973
7243.67 1895
7244.47 1856
7245.28 1880
7246.08 1888
7246.88 1861
7247.69 1868
7248.49 1851
7249.30 1893
7250.10 1837
7250.90 1839
7251.71 1857
7252.51 1857
7253.31 1813
7254.12 1832
7254.92 1853
7255.73 1823
7256.53 1930
7257.33 1809
7258.14 1867
7258.94 1940
7259.75 1944
7260.55 1943
7261.35 1966
7262.16 1966
7262.96 1960
7263.77 2002
7264.57 1952
7265.38 1921
7266.18 1941
7266.99 1952
7267.79 1951
7268.59 1939
7269.40 1958
7270.20 1963
7271.01 1905
7271.81 1881
7272.62 1865
7273.42 1966
7274.23 1948
7275.03 1978
7275.84 1996
7276.64 2002
7277.45 2004
7278.25 2093
7279.06 2054
7279.86 2046
7280.67 2139
7281.48 2188
7282.28 2208
7283.09 2219
7283.89 2242
7284.70 2365
7285.50 2397
7286.31 2418
7287.11 2458
7287.92 2372
7288.73 2350
7289.53 2319
7290.34 2141
7291.14 2163
7291.95 2123
7292.76 2092
7293.56 2080
7294.37 2053
7295.17 2028
7295.98 2055
7296.79 2023
7297.59 2025
7298.40 1950
7299.21 2010
7300.01 1968
7300.82 2004
7301.62 1981
7302.43 2029
7303.24 2054
7304.04 2070
7304.85 2037
7305.66 2057
7306.46 2135
7307.27 2126
7308.08 2167
7308.89 2193
7309.69 2251
7310.50 2173
7311.31 2232
7312.11 2258
7312.92 2270
7313.73 2288
7314.53 2331
7315.34 2275
7316.15 2321
7316.96 2367
7317.76 2450
7318.57 2578
7319.38 2707
7320.19 2819
7320.99 2865
7321.80 2914
7322.61 2872
7323.42 2810
7324.22 2711
7325.03 2481
7325.84 2491
7326.65 2389
7327.46 2233
7328.26 2248
7329.07 2220
7329.88 2124
7330.69 2140
7331.50 2135
7332.30 2135
7333.11 2150
7333.92 2104
7334.73 2123
7335.54 2132
7336.35 2117
7337.15 2195
7337.96 2247
7338.77 2287
7339.58 2346
7340.39 2357
7341.20 2453
7342.01 2402
7342.82 2443
7343.62 2386
7344.43 2293
7345.24 2312
7346.05 2318
7346.86 2221
7347.67 2259
7348.48 2237
7349.29 2174
7350.10 2148
7350.91 2077
7351.71 2085
7352.52 2101
7353.33 2018
7354.14 2002
7354.95 2018
7355.76 2015
7356.57 2004
7357.38 2040
7358.19 2090
7359.00 2096
7359.81 2161
7360.62 2226
7361.43 2225
7362.24 2245
7363.05 2241
7363.86 2213
7364.67 2293
7365.48 2343
7366.29 2323
7367.10 2353
7367.91 2331
7368.72 2249
7369.53 2177
7370.34 2126
7371.15 2093
7371.96 2065
7372.77 2013
7373.58 2003
7374.39 1932
7375.20 1940
7376.01 1928
7376.82 1931
7377.63 1899
7378.45 1980
7379.26 2061
7380.07 2095
7380.88 2100
7381.69 2126
7382.50 2203
7383.31 2230
7384.12 2233
7384.93 2150
7385.74 2199
7386.56 2146
7387.37 2153
7388.18 2111
7388.99 2048
7389.80 2001
7390.61 1987
7391.42 1932
7392.24 1923
7393.05 1914
7393.86 1927
7394.67 1948
7395.48 1851
7396.29 1870
7397.10 1885
7397.92 1888
7398.73 1882
7399.54 1898
7400.35 1924
7401.16 1958
7401.98 1980
7402.79 2031
7403.60 1953
7404.41 2019
7405.23 1951
7406.04 1942
7406.85 1891
7407.66 1871
7408.47 1878
7409.29 1873
7410.10 1893
7410.91 1829
7411.72 1804
7412.54 1792
7413.35 1770
7414.16 1787
7414.98 1816
7415.79 1808
7416.60 1725
7417.41 1709
7418.23 1713
7419.04 1726
7419.85 1704
7420.67 1653
7421.48 1697
7422.29 1713
7423.11 1662
7423.92 1637
7424.73 1645
7425.54 1630
7426.36 1652
7427.17 1727
7427.99 1694
7428.80 1620
7429.61 1654
7430.43 1722
7431.24 1641
7432.05 1644
7432.87 1641
7433.68 1638
7434.49 1638
7435.31 1667
7436.12 1614
7436.94 1607
7437.75 1610
7438.56 1637
7439.38 1671
7440.19 1610
7441.01 1644
7441.82 1654
7442.64 1616
7443.45 1624
7444.26 1621
7445.08 1652
7445.89 1589
7446.71 1608
7447.52 1623
7448.34 1575
7449.15 1556
7449.97 1554
7450.78 1587
7451.59 1579
7452.41 1502
7453.22 1515
7454.04 1519
7454.85 1526
7455.67 1511
7456.48 1549
7457.30 1533
7458.11 1551
7458.93 1620
7459.74 1524
7460.56 1527
7461.38 1525
7462.19 1531
7463.01 1546
7463.82 1566
7464.64 1536
7465.45 1560
7466.27 1559
7467.08 1545
7467.90 1652
7468.72 1598
7469.53 1636
7470.35 1640
7471.16 1605
7471.98 1549
7472.79 1574
7473.61 1543
7474.43 1556
7475.24 1595
7476.06 1556
7476.87 1582
7477.69 1513
7478.51 1541
7479.32 1560
7480.14 1535
7480.96 1586
7481.77 1562
7482.59 1587
7483.41 1579
7484.22 1527
7485.04 1544
7485.85 1557
7486.67 1539
7487.49 1570
7488.31 1524
7489.12 1519
7489.94 1543
7490.76 1548
7491.57 1501
7492.39 1509
7493.21 1573
7494.02 1543
7494.84 1533
7495.66 1527
7496.48 1559
7497.29 1511
7498.11 1472
7498.93 1531
7499.74 1536
7500.56 1549
7501.38 1583
7502.20 1608
7503.01 1528
7503.83 1578
7504.65 1586
7505.47 1572
7506.29 1622
7507.10 1590
7507.92 1589
7508.74 1553
7509.56 1583
7510.37 1536
7511.19 1554
7512.01 1598
7512.83 1571
7513.65 1553
7514.47 1567
7515.28 1562
7516.10 1587
7516.92 1521
7517.74 1553
7518.56 1550
7519.38 1583
7520.19 1563
7521.01 1525
7521.83 1536
7522.65 1540
7523.47 1557
7524.29 1577
7525.11 1591
7525.92 1578
7526.74 1603
7527.56 1635
7528.38 1652
7529.20 1669
7530.02 1627
7530.84 1630
7531.66 1606
7532.48 1599
7533.30 1578
7534.12 1600
7534.93 1603
7535.75 1653
7536.57 1609
7537.39 1602
7538.21 1609
7539.03 1597
7539.85 1576
7540.67 1551
7541.49 1595
7542.31 1590
7543.13 1621
7543.95 1589
7544.77 1550
7545.59 1570
7546.41 1598
7547.23 1618
7548.05 1540
7548.87 1518
7549.69 1529
7550.51 1614
7551.33 1617
7552.15 1534
7552.97 1617
7553.79 1634
7554.61 1618
7555.43 1626
7556.25 1612
7557.07 1701
7557.89 1695
7558.71 1697
7559.53 1726
7560.36 1736
7561.18 1757
7562.00 1644
7562.82 1585
7563.64 1658
7564.46 1710
7565.28 1624
7566.10 1585
7566.92 1698
7567.74 1640
7568.56 1657
7569.39 1736
7570.21 1673
7571.03 1676
7571.85 1670
7572.67 1734
7573.49 1781
7574.31 1773
7575.14 1758
7575.96 1737
7576.78 1744
7577.60 1729
7578.42 1712
7579.24 1671
7580.06 1690
7580.89 1666
7581.71 1671
7582.53 1722
7583.35 1758
7584.17 1727
7585.00 1798
7585.82 1760
7586.64 1733
7587.46 1785
7588.29 1793
7589.11 1787
7589.93 1794
7590.75 1780
7591.57 1802
7592.40 1815
7593.22 1838
7594.04 1757
7594.86 1766
7595.69 1775
7596.51 1786
7597.33 1829
7598.15 1812
7598.98 1864
7599.80 1900
7600.62 1867
7601.45 1916
7602.27 1929
7603.09 1972
7603.92 2001
7604.74 2036
7605.56 2009
7606.38 2076
7607.21 2031
7608.03 1971
7608.85 1941
7609.68 1981
7610.50 1889
7611.32 1898
7612.15 1960
7612.97 1978
7613.80 1938
7614.62 1934
7615.44 2008
7616.27 2096
7617.09 2149
7617.91 2191
7618.74 2251
7619.56 2217
7620.39 2241
7621.21 2245
7622.03 2147
7622.86 2091
7623.68 2095
7624.51 2052
7625.33 2041
7626.15 1986
7626.98 1976
7627.80 2041
7628.63 1978
7629.45 2046
7630.28 2006
7631.10 2029
7631.93 2013
7632.75 2120
7633.58 2146
7634.40 2067
7635.22 2045
7636.05 2024
7636.87 1945
7637.70 1916
7638.52 1856
7639.35 1889
7640.17 1832
7641.00 1775
7641.82 1805
7642.65 1891
7643.47 1915
7644.30 1900
7645.13 1940
7645.95 2000
7646.78 2069
7647.60 2065
7648.43 2116
7649.25 2220
7650.08 2265
7650.90 2343
7651.73 2401
7652.55 2312
7653.38 2237
7654.21 2245
7655.03 2132
7655.86 2039
7656.68 1931
7657.51 1833
7658.34 1805
7659.16 1750
7659.99 1763
7660.81 1649
7661.64 1731
7662.47 1689
7663.29 1727
7664.12 1721
7664.95 1745
7665.77 1679
7666.60 1642
7667.42 1707
7668.25 1691
7669.08 1698
7669.90 1669
7670.73 1623
7671.56 1646
7672.38 1580
7673.21 1557
7674.04 1559
7674.87 1567
7675.69 1617
7676.52 1632
7677.35 1644
7678.17 1632
7679.00 1661
7679.83 1655
7680.65 1697
7681.48 1668
7682.31 1687
7683.14 1761
7683.96 1758
7684.79 1744
7685.62 1755
7686.45 1770
7687.27 1695
7688.10 1727
7688.93 1732
7689.76 1766
7690.58 1758
7691.41 1704
7692.24 1728
7693.07 1726
7693.90 1745
7694.72 1732
7695.55 1765
7696.38 1819
7697.21 1890
7698.04 1924
7698.86 1957
7699.69 1973
7700.52 1975
7701.35 1880
7702.18 1826
7703.01 1860
7703.83 1824
7704.66 1784
7705.49 1743
7706.32 1632
7707.15 1679
7707.98 1693
7708.81 1682
7709.63 1709
7710.46 1676
7711.29 1706
7712.12 1710
7712.95 1709
7713.78 1752
7714.61 1804
7715.44 1668
7716.27 1642
7717.10 1634
7717.93 1577
7718.75 1627
7719.58 1685
7720.41 1654
7721.24 1606
7722.07 1599
7722.90 1576
7723.73 1597
7724.56 1625
7725.39 1584
7726.22 1560
7727.05 1602
7727.88 1586
7728.71 1608
7729.54 1628
7730.37 1664
7731.20 1646
7732.03 1642
7732.86 1618
7733.69 1609
7734.52 1628
7735.35 1584
7736.18 1654
7737.01 1583
7737.84 1574
7738.67 1585
7739.50 1575
7740.33 1601
7741.16 1583
7741.99 1593
7742.82 1604
7743.65 1613
7744.48 1661
7745.31 1745
7746.14 1773
7746.98 1838
7747.81 1970
7748.64 2050
7749.47 2063
7750.30 1991
7751.13 2002
7751.96 1966
7752.79 1829
7753.62 1752
7754.45 1686
7755.29 1676
7756.12 1704
7756.95 1644
7757.78 1635
7758.61 1562
7759.44 1603
7760.27 1618
7761.11 1584
7761.94 1519
7762.77 1547
7763.60 1544
7764.43 1509
7765.26 1556
7766.10 1531
7766.93 1548
7767.76 1574
7768.59 1529
7769.42 1534
7770.26 1560
7771.09 1579
7771.92 1498
7772.75 1480
7773.58 1507
7774.42 1512
7775.25 1493
7776.08 1484
7776.91 1445
7777.75 1464
7778.58 1438
7779.41 1428
7780.24 1414
7781.08 1411
7781.91 1448
7782.74 1426
7783.57 1438
7784.41 1465
7785.24 1439
7786.07 1454
7786.91 1435
7787.74 1420
7788.57 1430
7789.40 1483
7790.24 1421
7791.07 1464
7791.90 1445
7792.74 1438
7793.57 1439
7794.40 1416
7795.24 1444
7796.07 1507
7796.90 1524
7797.74 1493
7798.57 1465
7799.40 1527
7800.24 1536
7801.07 1499
7801.91 1500
7802.74 1535
7803.57 1523
7804.41 1507
7805.24 1526
7806.07 1564
7806.91 1556
7807.74 1572
7808.58 1556
7809.41 1538
7810.25 1588
7811.08 1577
7811.91 1602
7812.75 1542
7813.58 1583
7814.42 1662
7815.25 1672
7816.09 1674
7816.92 1643
7817.75 1636
7818.59 1629
7819.42 1675
7820.26 1685
7821.09 1660
7821.93 1694
7822.76 1735
7823.60 1699
7824.43 1739
7825.27 1736
7826.10 1705
7826.94 1695
7827.77 1713
7828.61 1690
7829.44 1616
7830.28 1594
7831.11 1611
7831.95 1581
7832.78 1557
7833.62 1559
7834.46 1585
7835.29 1597
7836.13 1623
7836.96 1565
7837.80 1564
7838.63 1527
7839.47 1506
7840.31 1490
7841.14 1496
7841.98 1494
7842.81 1479
7843.65 1510
7844.48 1536
7845.32 1496
7846.16 1428
7846.99 1462
7847.83 1479
7848.67 1452
7849.50 1388
7850.34 1456
7851.17 1499
7852.01 1504
7852.85 1485
7853.68 1514
7854.52 1465
7855.36 1439
7856.19 1441
7857.03 1501
7857.87 1551
7858.70 1521
7859.54 1548
7860.38 1548
7861.21 1530
7862.05 1521
7862.89 1552
7863.72 1596
7864.56 1578
7865.40 1523
7866.24 1543
7867.07 1479
7867.91 1449
7868.75 1511
7869.59 1512
7870.42 1532
7871.26 1505
7872.10 1513
7872.94 1512
7873.77 1579
7874.61 1575
7875.45 1706
7876.29 1665
7877.12 1661
7877.96 1787
7878.80 1701
7879.64 1711
7880.47 1654
7881.31 1661
7882.15 1655
7882.99 1620
7883.83 1648
7884.66 1634
7885.50 1621
7886.34 1597
7887.18 1589
7888.02 1533
7888.86 1540
7889.69 1539
7890.53 1533
7891.37 1561
7892.21 1532
7893.05 1560
7893.89 1586
7894.73 1596
7895.56 1520
7896.40 1501
7897.24 1510
7898.08 1493
7898.92 1492
7899.76 1491
7900.60 1510
7901.44 1534
7902.28 1473
7903.12 1496
7903.95 1507
7904.79 1468
7905.63 1470
7906.47 1490
7907.31 1485
7908.15 1489
7908.99 1517
7909.83 1501
7910.67 1494
7911.51 1471
7912.35 1505
7913.19 1533
7914.03 1568
7914.87 1608
7915.71 1659
7916.55 1766
7917.39 1809
7918.23 1834
7919.07 1901
7919.91 1905
7920.75 1952
7921.59 1905
7922.43 1888
7923.27 1835
7924.11 1741
7924.95 1677
7925.79 1514
7926.63 1602
7927.47 1589
7928.31 1541
7929.15 1511
7929.99 1476
7930.83 1486
7931.67 1455
7932.51 1489
7933.35 1465
7934.19 1430
7935.04 1439
7935.88 1438
7936.72 1463
7937.56 1473
7938.40 1537
7939.24 1571
7940.08 1613
7940.92 1578
7941.76 1629
7942.60 1668
7943.45 1679
7944.29 1694
7945.13 1717
7945.97 1767
7946.81 1766
7947.65 1726
7948.49 1686
7949.34 1673
7950.18 1666
7951.02 1614
7951.86 1624
7952.70 1603
7953.54 1560
7954.39 1577
7955.23 1526
7956.07 1529
7956.91 1526
7957.75 1579
7958.60 1656
7959.44 1592
7960.28 1538
7961.12 1522
7961.96 1507
7962.81 1570
7963.65 1525
7964.49 1503
7965.33 1519
7966.18 1591
7967.02 1725
7967.86 1668
7968.70 1694
7969.55 1759
7970.39 1721
7971.23 1657
7972.08 1649
7972.92 1588
7973.76 1565
7974.60 1545
7975.45 1533
7976.29 1564
7977.13 1529
7977.98 1487
7978.82 1480
7979.66 1444
7980.51 1418
7981.35 1403
7982.19 1434
7983.04 1409
7983.88 1444
7984.72 1435
7985.57 1433
7986.41 1425
7987.25 1401
7988.10 1354
7988.94 1430
7989.78 1377
7990.63 1406
7991.47 1383
7992.32 1386
7993.16 1379
7994.00 1373
7994.85 1317
7995.69 1358
7996.54 1354
7997.38 1305
7998.22 1353
7999.07 1325
7999.91 1412
8000.76 1428
8001.60 1377
8002.45 1427
8003.29 1419
8004.13 1395
8004.98 1339
8005.82 1331
8006.67 1320
8007.51 1383
8008.36 1354
8009.20 1343
8010.05 1312
8010.89 1376
8011.74 1371
8012.58 1376
8013.43 1376
8014.27 1373
8015.12 1373
8015.96 1355
8016.81 1344
8017.65 1315
8018.50 1315
8019.34 1300
8020.19 1265
8021.03 1269
8021.88 1252
8022.72 1249
8023.57 1274
8024.41 1242
8025.26 1241
8026.11 1251
8026.95 1268
8027.80 1219
8028.64 1259
8029.49 1289
8030.33 1236
8031.18 1291
8032.03 1285
8032.87 1262
8033.72 1308
8034.56 1247
8035.41 1273
8036.26 1282
8037.10 1295
8037.95 1289
8038.80 1266
8039.64 1189
8040.49 1270
8041.34 1282
8042.18 1212
8043.03 1213
8043.87 1245
8044.72 1245
8045.57 1259
8046.41 1222
8047.26 1248
8048.11 1258
8048.96 1271
8049.80 1273
8050.65 1233
8051.50 1243
8052.34 1264
8053.19 1235
8054.04 1257
8054.88 1184
8055.73 1235
8056.58 1190
8057.43 1185
8058.27 1207
8059.12 1209
8059.97 1208
8060.82 1211
8061.66 1250
8062.51 1230
8063.36 1229
8064.21 1191
8065.05 1178
8065.90 1199
8066.75 1195
8067.60 1174
8068.44 1178
8069.29 1152
8070.14 1154
8070.99 1168
8071.84 1176
8072.68 1218
8073.53 1193
8074.38 1177
8075.23 1197
8076.08 1188
8076.93 1204
8077.77 1172
8078.62 1178
8079.47 1211
8080.32 1189
8081.17 1188
8082.02 1165
8082.87 1204
8083.71 1216
8084.56 1163
8085.41 1206
8086.26 1169
8087.11 1190
8087.96 1182
8088.81 1159
8089.66 1223
8090.51 1188
8091.35 1218
8092.20 1191
8093.05 1174
8093.90 1179
8094.75 1153
8095.60 1166
8096.45 1191
8097.30 1154
8098.15 1217
8099.00 1178
8099.85 1178
8100.70 1166
8101.55 1166
8102.40 1151
8103.25 1186
8104.10 1184
8104.95 1172
8105.80 1195
8106.65 1200
8107.50 1182
8108.35 1183
8109.20 1187
8110.05 1176
8110.90 1187
8111.75 1197
8112.60 1179
8113.45 1119
8114.30 1175
8115.15 1184
8116.00 1136
8116.85 1116
8117.70 1153
8118.55 1144
8119.40 1180
8120.25 1218
8121.10 1167
8121.95 1164
8122.80 1205
8123.65 1217
8124.50 1222
8125.35 1200
8126.20 1224
8127.06 1227
8127.91 1183
8128.76 1179
8129.61 1149
8130.46 1163
8131.31 1209
8132.16 1193
8133.01 1162
8133.86 1205
8134.72 1186
8135.57 1208
8136.42 1172
8137.27 1152
8138.12 1148
8138.97 1123
8139.83 1150
8140.68 1179
8141.53 1203
8142.38 1203
8143.23 1209
8144.08 1189
8144.94 1178
8145.79 1149
8146.64 1173
8147.49 1180
8148.34 1142
8149.20 1193
8150.05 1166
8150.90 1150
8151.75 1208
8152.60 1144
8153.46 1218
8154.31 1210
8155.16 1192
8156.01 1234
8156.87 1245
8157.72 1234
8158.57 1197
8159.42 1218
8160.28 1193
8161.13 1173
8161.98 1196
8162.84 1200
8163.69 1195
8164.54 1152
8165.39 1175
8166.25 1220
8167.10 1187
8167.95 1181
8168.81 1107
8169.66 1131
8170.51 1131
8171.37 1118
8172.22 1109
8173.07 1145
8173.93 1140
8174.78 1139
8175.63 1117
8176.49 1102
8177.34 1126
8178.19 1105
8179.05 1158
8179.90 1120
8180.76 1154
8181.61 1117
8182.46 1144
8183.32 1140
8184.17 1154
8185.02 1127
8185.88 1147
8186.73 1115
8187.59 1127
8188.44 1117
8189.30 1130
8190.15 1139
8191.00 1142
8191.86 1118
8192.71 1156
8193.57 1155
8194.42 1147
8195.28 1151
8196.13 1162
8196.99 1180
8197.84 1164
8198.69 1119
8199.55 1119
8200.40 1138
8201.26 1119
8202.11 1139
8202.97 1139
8203.82 1144
8204.68 1140
8205.53 1138
8206.39 1130
8207.24 1139
8208.10 1109
8208.95 1135
8209.81 1123
8210.67 1100
8211.52 1126
8212.38 1184
8213.23 1178
8214.09 1151
8214.94 1137
8215.80 1158
8216.65 1188
8217.51 1194
8218.37 1163
8219.22 1122
8220.08 1182
8220.93 1150
8221.79 1162
8222.64 1142
8223.50 1158
8224.36 1183
8225.21 1176
8226.07 1204
8226.92 1226
8227.78 1165
8228.64 1212
8229.49 1230
8230.35 1150
8231.21 1115
8232.06 1090
8232.92 1165
8233.78 1128
8234.63 1112
8235.49 1119
8236.35 1122
8237.20 1113
8238.06 1178
8238.92 1160
8239.77 1116
8240.63 1173
8241.49 1142
8242.34 1123
8243.20 1114
8244.06 1153
8244.91 1167
8245.77 1178
8246.63 1129
8247.49 1127
8248.34 1141
8249.20 1117
8250.06 1119
8250.92 1171
8251.77 1144
8252.63 1177
8253.49 1184
8254.35 1186
8255.20 1126
8256.06 1153
8256.92 1194
8257.78 1194
8258.63 1206
8259.49 1154
8260.35 1186
8261.21 1212
8262.07 1212
8262.92 1219
8263.78 1259
8264.64 1246
8265.50 1247
8266.36 1251
8267.22 1238
8268.07 1201
8268.93 1211
8269.79 1238
8270.65 1235
8271.51 1193
8272.37 1242
8273.22 1266
8274.08 1244
8274.94 1272
8275.80 1211
8276.66 1212
8277.52 1175
8278.38 1190
8279.24 1229
8280.09 1166
8280.95 1163
8281.81 1186
8282.67 1178
8283.53 1187
8284.39 1173
8285.25 1204
8286.11 1211
8286.97 1239
8287.83 1220
8288.69 1236
8289.55 1201
8290.41 1211
8291.26 1218
8292.12 1253
8292.98 1235
8293.84 1237
8294.70 1213
8295.56 1199
8296.42 1226
8297.28 1216
8298.14 1234
8299.00 1208
8299.86 1228
8300.72 1237
8301.58 1236
8302.44 1261
8303.30 1251
8304.16 1255
8305.02 1286
8305.88 1260
8306.74 1240
8307.60 1278
8308.46 1282
8309.33 1239
8310.19 1252
8311.05 1283
8311.91 1244
8312.77 1222
8313.63 1218
8314.49 1239
8315.35 1213
8316.21 1212
8317.07 1238
8317.93 1254
8318.79 1255
8319.65 1221
8320.52 1250
8321.38 1232
8322.24 1219
8323.10 1261
8323.96 1252
8324.82 1259
8325.68 1283
8326.54 1277
8327.41 1281
8328.27 1253
8329.13 1256
8329.99 1269
8330.85 1287
8331.71 1309
8332.57 1304
8333.44 1253
8334.30 1265
8335.16 1229
8336.02 1242
8336.88 1272
8337.75 1310
8338.61 1348
8339.47 1332
8340.33 1310
8341.19 1364
8342.06 1377
8342.92 1399
8343.78 1385
8344.64 1418
8345.50 1461
8346.37 1446
8347.23 1522
8348.09 1588
8348.95 1563
8349.82 1623
8350.68 1651
8351.54 1623
8352.40 1545
8353.27 1509
8354.13 1466
8354.99 1385
8355.86 1341
8356.72 1352
8357.58 1307
8358.45 1309
8359.31 1321
8360.17 1321
8361.03 1263
8361.90 1257
8362.76 1311
8363.62 1285
8364.49 1262
8365.35 1259
8366.21 1276
8367.08 1313
8367.94 1329
8368.80 1326
8369.67 1348
8370.53 1365
8371.40 1382
8372.26 1388
8373.12 1374
8373.99 1312
8374.85 1284
8375.71 1307
8376.58 1296
8377.44 1309
8378.31 1319
8379.17 1313
8380.03 1307
8380.90 1324
8381.76 1319
8382.63 1374
8383.49 1329
8384.36 1334
8385.22 1362
8386.08 1383
8386.95 1378
8387.81 1334
8388.68 1368
8389.54 1348
8390.41 1336
8391.27 1340
8392.14 1351
8393.00 1348
8393.87 1346
8394.73 1337
8395.60 1364
8396.46 1372
8397.33 1361
8398.19 1369
8399.06 1354
8399.92 1460
8400.79 1467
8401.65 1482
8402.52 1451
8403.38 1448
8404.25 1481
8405.11 1417
8405.98 1451
8406.84 1479
8407.71 1433
8408.58 1409
8409.44 1376
8410.31 1429
8411.17 1422
8412.04 1397
8412.90 1426
8413.77 1436
8414.64 1411
8415.50 1427
8416.37 1458
8417.23 1415
8418.10 1468
8418.97 1473
8419.83 1448
8420.70 1475
8421.56 1522
8422.43 1511
8423.30 1516
8424.16 1502
8425.03 1535
8425.90 1536
8426.76 1587
8427.63 1561
8428.50 1513
8429.36 1575
8430.23 1643
8431.10 1635
8431.96 1573
8432.83 1586
8433.70 1615
8434.56 1574
8435.43 1567
8436.30 1598
8437.16 1564
8438.03 1628
8438.90 1710
8439.77 1712
8440.63 1640
8441.50 1645
8442.37 1733
8443.24 1731
8444.10 1727
8444.97 1739
8445.84 1757
8446.71 1707
8447.57 1693
8448.44 1741
8449.31 1735
8450.18 1776
8451.04 1803
8451.91 1864
8452.78 1973
8453.65 2201
8454.52 2387
8455.38 2656
8456.25 2932
8457.12 3154
8457.99 3233
8458.86 3227
8459.72 3061
8460.59 2805
8461.46 2576
8462.33 2368
8463.20 2179
8464.07 2034
8464.93 1879
8465.80 1850
8466.67 1742
8467.54 1653
8468.41 1589
8469.28 1569
8470.15 1551
8471.02 1585
8471.88 1537
8472.75 1520
8473.62 1510
8474.49 1516
8475.36 1515
8476.23 1471
8477.10 1515
8477.97 1504
8478.84 1521
8479.71 1520
8480.58 1529
8481.44 1534
8482.31 1584
8483.18 1618
8484.05 1578
8484.92 1567
8485.79 1580
8486.66 1604
8487.53 1597
8488.40 1534
8489.27 1475
8490.14 1499
8491.01 1476
8491.88 1522
8492.75 1549
8493.62 1544
8494.49 1509
8495.36 1555
8496.23 1541
8497.10 1531
8497.97 1553
8498.84 1560
8499.71 1576
8500.58 1593
8501.45 1518
8502.32 1549
8503.19 1573
8504.06 1552
8504.93 1590
8505.80 1544
8506.67 1582
8507.55 1608
8508.42 1599
8509.29 1623
8510.16 1590
8511.03 1614
8511.90 1625
8512.77 1627
8513.64 1624
8514.51 1639
8515.38 1687
8516.25 1704
8517.13 1697
8518.00 1648
8518.87 1693
8519.74 1756
8520.61 1742
8521.48 1783
8522.35 1803
8523.23 1831
8524.10 1979
8524.97 2056
8525.84 2210
8526.71 2366
8527.58 2337
8528.46 2320
8529.33 2311
8530.20 2240
8531.07 2148
8531.94 2003
8532.81 1954
8533.69 1813
8534.56 1778
8535.43 1711
8536.30 1691
8537.18 1669
8538.05 1712
8538.92 1638
8539.79 1656
8540.66 1606
8541.54 1622
8542.41 1668
8543.28 1571
8544.15 1548
8545.03 1580
8545.90 1603
8546.77 1548
8547.64 1547
8548.52 1581
8549.39 1616
8550.26 1679
8551.14 1770
8552.01 1849
8552.88 1935
8553.76 2067
8554.63 2091
8555.50 2089
8556.37 2062
8557.25 2016
8558.12 1908
8558.99 1873
8559.87 1773
8560.74 1685
8561.61 1621
8562.49 1620
8563.36 1588
8564.24 1553
8565.11 1463
8565.98 1418
8566.86 1431
8567.73 1428
8568.60 1451
8569.48 1404
8570.35 1412
8571.23 1459
8572.10 1396
8572.97 1423
8573.85 1404
8574.72 1404
8575.60 1421
8576.47 1378
8577.34 1422
8578.22 1399
8579.09 1409
8579.97 1374
8580.84 1390
8581.72 1352
8582.59 1409
8583.47 1455
8584.34 1437
8585.21 1413
8586.09 1427
8586.96 1441
8587.84 1476
8588.71 1436
8589.59 1451
8590.46 1453
8591.34 1496
8592.21 1465
8593.09 1486
8593.96 1521
8594.84 1521
8595.71 1498
8596.59 1518
8597.46 1484
8598.34 1487
8599.22 1496
8600.09 1545
8600.97 1538
8601.84 1509
8602.72 1536
8603.59 1593
8604.47 1590
8605.34 1624
8606.22 1602
8607.10 1576
8607.97 1598
8608.85 1595
8609.72 1510
8610.60 1536
8611.47 1614
8612.35 1585
8613.23 1575
8614.10 1580
8614.98 1620
8615.86 1627
8616.73 1631
8617.61 1644
8618.48 1649
8619.36 1690
8620.24 1709
8621.11 1715
8621.99 1708
8622.87 1709
8623.74 1731
8624.62 1796
8625.50 1771
8626.37 1756
8627.25 1787
8628.13 1849
8629.00 1765
8629.88 1757
8630.76 1715
8631.64 1743
8632.51 1721
8633.39 1722
8634.27 1745
8635.14 1771
8636.02 1716
8636.90 1699
8637.78 1727
8638.65 1717
8639.53 1746
8640.41 1740
8641.29 1804
8642.16 1781
8643.04 1734
8643.92 1811
8644.80 1825
8645.67 1805
8646.55 1876
8647.43 1895
8648.31 1938
8649.18 1969
8650.06 1936
8650.94 1980
8651.82 2031
8652.70 1945
8653.58 1952
8654.45 1975
8655.33 2010
8656.21 1995
8657.09 2011
8657.97 2045
8658.84 2111
8659.72 2197
8660.60 2219
8661.48 2385
8662.36 2483
8663.24 2656
8664.12 2779
8664.99 2961
8665.87 3051
8666.75 3071
8667.63 3023
8668.51 2788
8669.39 2710
8670.27 2691
8671.15 2517
8672.03 2451
8672.91 2423
8673.78 2410
8674.66 2419
8675.54 2436
8676.42 2340
8677.30 2313
8678.18 2233
8679.06 2151
8679.94 2080
8680.82 2009
8681.70 2017
8682.58 1923
8683.46 1903
8684.34 1888
8685.22 1892
8686.10 1897
8686.98 1929
8687.86 1994
8688.74 2069
8689.62 2167
8690.50 2239
8691.38 2375
8692.26 2523
8693.14 2687
8694.02 2684
8694.90 2739
8695.78 2640
8696.66 2548
8697.54 2455
8698.42 2279
8699.30 2199
8700.18 2150
8701.06 2037
8701.94 1984
8702.82 2001
8703.70 1984
8704.58 1966
8705.46 1958
8706.34 1886
8707.23 1830
8708.11 1691
8708.99 1686
8709.87 1612
8710.75 1554
8711.63 1565
8712.51 1529
8713.39 1557
8714.27 1502
8715.16 1569
8716.04 1539
8716.92 1482
8717.80 1473
8718.68 1471
8719.56 1471
8720.44 1469
8721.33 1450
8722.21 1461
8723.09 1489
8723.97 1446
8724.85 1491
8725.73 1526
8726.62 1499
8727.50 1523
8728.38 1527
8729.26 1492
8730.14 1491
8731.03 1575
8731.91 1575
8732.79 1515
8733.67 1458
8734.55 1487
8735.44 1515
8736.32 1491
8737.20 1534
8738.08 1501
8738.97 1489
8739.85 1526
8740.73 1513
8741.61 1500
8742.50 1517
8743.38 1537
8744.26 1500
8745.14 1498
8746.03 1551
8746.91 1470
8747.79 1486
8748.68 1479
8749.56 1476
8750.44 1535
8751.33 1500
8752.21 1513
8753.09 1526
8753.97 1532
8754.86 1511
8755.74 1538
8756.62 1569
8757.51 1598
8758.39 1613
8759.28 1622
8760.16 1578
8761.04 1597
8761.93 1578
8762.81 1563
8763.69 1587
8764.58 1592
8765.46 1611
8766.34 1561
8767.23 1582
8768.11 1548
8769.00 1523
8769.88 1565
8770.76 1544
8771.65 1554
8772.53 1553
8773.42 1527
8774.30 1489
8775.19 1505
8776.07 1495
8776.95 1482
8777.84 1520
8778.72 1591
8779.61 1619
8780.49 1647
8781.38 1759
8782.26 1766
8783.15 1850
8784.03 1833
8784.92 1855
8785.80 1778
8786.69 1692
8787.57 1713
8788.46 1645
8789.34 1529
8790.23 1523
8791.11 1444
8792.00 1440
8792.88 1439
8793.77 1353
8794.65 1397
8795.54 1379
8796.42 1356
8797.31 1333
8798.19 1299
8799.08 1321
8799.96 1324
8800.85 1352
8801.74 1293
8802.62 1273
8803.51 1275
8804.39 1293
8805.28 1240
8806.16 1275
8807.05 1242
8807.94 1267
8808.82 1210
8809.71 1242
8810.59 1299
8811.48 1266
8812.37 1308
8813.25 1289
8814.14 1313
8815.03 1300
8815.91 1292
8816.80 1280
8817.68 1305
8818.57 1332
8819.46 1269
8820.34 1265
8821.23 1265
8822.12 1262
8823.00 1286
8823.89 1281
8824.78 1331
8825.66 1284
8826.55 1241
8827.44 1265
8828.33 1266
8829.21 1242
8830.10 1277
8830.99 1264
8831.87 1234
8832.76 1229
8833.65 1232
8834.54 1206
8835.42 1227
8836.31 1212
8837.20 1183
8838.08 1252
8838.97 1228
8839.86 1201
8840.75 1203
8841.64 1194
8842.52 1249
8843.41 1195
8844.30 1225
8845.19 1166
8846.07 1193
8846.96 1222
8847.85 1172
8848.74 1202
8849.63 1168
8850.51 1165
8851.40 1240
8852.29 1196
8853.18 1202
8854.07 1179
8854.96 1170
8855.84 1210
8856.73 1218
8857.62 1176
8858.51 1151
8859.40 1147
8860.29 1143
8861.17 1185
8862.06 1124
8862.95 1146
8863.84 1134
8864.73 1187
8865.62 1134
8866.51 1159
8867.40 1130
8868.29 1148
8869.17 1147
8870.06 1146
8870.95 1145
8871.84 1146
8872.73 1111
8873.62 1124
8874.51 1121
8875.40 1115
8876.29 1085
8877.18 1128
8878.07 1096
8878.96 1078
8879.85 1091
8880.74 1116
8881.63 1114
8882.51 1089
8883.40 1093
8884.29 1082
8885.18 1120
8886.07 1105
8886.96 1068
8887.85 1093
8888.74 1090
8889.63 1125
8890.52 1046
8891.41 1090
8892.30 1050
8893.19 1018
8894.09 1003
8894.98 1051
8895.87 1072
8896.76 1054
8897.65 1048
8898.54 1063
8899.43 1058
8900.32 1060
8901.21 1052
8902.10 1077
8902.99 1045
8903.88 1062
8904.77 1080
8905.66 1043
8906.55 1028
8907.44 1010
8908.34 1046
8909.23 988
8910.12 995
8911.01 1049
8911.90 1047
8912.79 1055
8913.68 1055
8914.57 1043
8915.47 1029
8916.36 1064
8917.25 990
8918.14 1003
8919.03 987
8919.92 1026
8920.81 1045
8921.71 1034
8922.60 1021
8923.49 1001
8924.38 1029
8925.27 1070
8926.16 1061
8927.06 1060
8927.95 1032
8928.84 1013
8929.73 1023
8930.62 1013
8931.52 1029
8932.41 1031
8933.30 1016
8934.19 1016
8935.09 1008
8935.98 1018
8936.87 1020
8937.76 1009
8938.66 991
8939.55 1040
8940.44 1044
8941.33 1006
8942.23 1033
8943.12 972
8944.01 1013
8944.90 992
8945.80 1021
8946.69 1007
8947.58 1015
8948.48 989
8949.37 983
8950.26 1011
8951.16 1010
8952.05 970
8952.94 964
8953.84 1017
8954.73 1013
8955.62 996
8956.52 1031
8957.41 1066
8958.30 1011
8959.20 1006
8960.09 1009
8960.98 1027
8961.88 1056
8962.77 988
8963.66 1001
8964.56 1010
8965.45 979
8966.35 994
8967.24 1011
8968.13 993
8969.03 990
8969.92 970
8970.82 966
8971.71 972
8972.60 979
8973.50 992
8974.39 993
8975.29 963
8976.18 951
8977.08 977
8977.97 1009
8978.87 1014
8979.76 988
8980.65 957
8981.55 987
8982.44 961
8983.34 949
8984.23 942
8985.13 982
8986.02 959
8986.92 1011
8987.81 1024
8988.71 999
8989.60 946
8990.50 959
8991.39 997
8992.29 980
8993.18 1020
8994.08 982
8994.97 1020
8995.87 1009
8996.76 1047
8997.66 977
8998.56 953
8999.45 967
9000.35 938
9001.24 968
9002.14 962
9003.03 986
9003.93 1013
9004.83 986
9005.72 983
9006.62 970
9007.51 963
9008.41 989
9009.31 980
9010.20 969
9011.10 953
9011.99 983
9012.89 994
9013.79 967
9014.68 966
9015.58 964
9016.48 981
9017.37 1004
9018.27 1021
9019.16 956
9020.06 960
9020.96 983
9021.85 999
9022.75 977
9023.65 983
9024.54 967
9025.44 971
9026.34 974
9027.24 987
9028.13 979
9029.03 1002
9029.93 1012
9030.82 990
9031.72 989
9032.62 1010
9033.52 990
9034.41 1007
9035.31 985
9036.21 984
9037.10 982
9038.00 969
9038.90 1001
9039.80 987
9040.69 971
9041.59 1021
9042.49 987
9043.39 1005
9044.29 1026
9045.18 1016
9046.08 1031
9046.98 1045
9047.88 990
9048.78 981
9049.67 978
9050.57 1011
9051.47 1045
9052.37 1009
9053.27 1012
9054.16 1001
9055.06 995
9055.96 1013
9056.86 983
9057.76 1022
9058.66 1058
9059.55 1060
9060.45 1103
9061.35 1068
9062.25 1068
9063.15 1042
9064.05 1063
9064.95 1066
9065.85 1001
9066.74 1032
9067.64 1033
9068.54 1061
9069.44 1052
9070.34 1058
9071.24 1032
9072.14 1003
9073.04 1017
9073.94 1055
9074.84 1075
9075.74 1045
9076.64 1015
9077.53 1064
9078.43 1038
9079.33 1034
9080.23 1055
9081.13 1044
9082.03 1071
9082.93 1089
9083.83 1056
9084.73 1091
9085.63 1116
9086.53 1145
9087.43 1089
9088.33 1084
9089.23 1040
9090.13 1093
9091.03 1026
9091.93 1022
9092.83 1018
9093.73 999
9094.63 1019
9095.53 1004
9096.43 992
9097.33 986
9098.23 985
9099.13 1019
9100.04 1010
9100.94 1035
9101.84 999
9102.74 997
9103.64 966
9104.54 985
9105.44 968
9106.34 983
9107.24 1039
9108.14 1010
9109.04 962
9109.94 964
9110.85 967
9111.75 965
9112.65 986
9113.55 948
9114.45 996
9115.35 980
9116.25 973
9117.15 983
9118.06 1009
9118.96 984
9119.86 984
9120.76 1031
9121.66 989
9122.56 953
9123.46 999
9124.37 994
9125.27 1062
9126.17 1022
9127.07 1016
9127.97 997
9128.88 1000
9129.78 1026
9130.68 945
9131.58 998
9132.48 979
9133.39 927
9134.29 970
9135.19 979
9136.09 965
9137.00 977
9137.90 980
9138.80 986
9139.70 968
9140.61 982
9141.51 982
9142.41 973
9143.31 968
9144.22 953
9145.12 944
9146.02 991
9146.92 995
9147.83 982
9148.73 986
9149.63 990
9150.54 988
9151.44 997
9152.34 989
9153.25 1002
9154.15 1030
9155.05 1046
9155.96 1035
9156.86 971
9157.76 988
9158.67 1002
9159.57 951
9160.47 1001
9161.38 992
9162.28 957
9163.18 956
9164.09 1023
9164.99 1034
9165.90 1038
9166.80 988
9167.70 1000
9168.61 1002
9169.51 1000
9170.42 1026
9171.32 969
9172.22 987
9173.13 1002
9174.03 999
9174.94 981
9175.84 976
9176.74 1031
9177.65 996
9178.55 1023
9179.46 1000
9180.36 993
9181.27 999
9182.17 968
9183.08 1014
9183.98 996
9184.89 985
9185.79 1020
9186.70 1006
9187.60 960
9188.51 1009
9189.41 949
9190.32 977
9191.22 1025
9192.13 981
9193.03 993
9193.94 1041
9194.84 1032
9195.75 1033
9196.65 1047
9197.56 1050
9198.46 1087
9199.37 1079
9200.27 1118
9201.18 1129
9202.08 1167
9202.99 1130
9203.90 1101
9204.80 1097
9205.71 1130
9206.61 1066
9207.52 1047
9208.42 1019
9209.33 1017
9210.24 1039
9211.14 1014
9212.05 1003
9212.95 1016
9213.86 1049
9214.77 1002
9215.67 1040
9216.58 1050
9217.49 1056
9218.39 1029
9219.30 1035
9220.21 1026
9221.11 1018
9222.02 1012
9222.93 1082
9223.83 1099
9224.74 1080
9225.65 1032
9226.55 1093
9227.46 1080
9228.37 1061
9229.27 1035
9230.18 1023
9231.09 993
9231.99 1019
9232.90 1016
9233.81 1005
9234.72 976
9235.62 946
9236.53 1000
9237.44 1010
9238.34 1039
9239.25 989
9240.16 987
9241.07 963
9241.97 982
9242.88 988
9243.79 1014
9244.70 1029
9245.61 1008
9246.51 1005
9247.42 967
9248.33 949
9249.24 956
9250.14 979
9251.05 997
9251.96 998
9252.87 990
9253.78 976
9254.69 974
9255.59 986
9256.50 998
9257.41 983
9258.32 946
9259.23 954
9260.14 965
9261.04 979
9261.95 976
9262.86 953
9263.77 932
9264.68 967
9265.59 1006
9266.50 969
9267.40 968
9268.31 970
9269.22 997
9270.13 1003
9271.04 946
9271.95 978
9272.86 1004
9273.77 997
9274.68 1027
9275.59 1011
9276.49 1015
9277.40 1003
9278.31 974
9279.22 944
9280.13 998
9281.04 1008
9281.95 998
9282.86 978
9283.77 1015
9284.68 1055
9285.59 1014
9286.50 1013
9287.41 984
9288.32 966
9289.23 976
9290.14 982
9291.05 960
9291.96 1003
9292.87 1027
9293.78 1017
9294.69 977
9295.60 994
9296.51 1048
9297.42 1042
9298.33 1091
9299.24 1093
9300.15 1081
9301.06 1067
9301.97 1045
9302.88 1070
9303.79 1040
9304.70 1052
9305.61 1065
9306.53 1014
9307.44 991
9308.35 999
9309.26 986
9310.17 1027
9311.08 1032
9311.99 995
9312.90 990
9313.81 979
9314.72 959
9315.63 970
9316.55 1002
9317.46 976
9318.37 999
9319.28 975
9320.19 963
9321.10 959
9322.01 975
9322.93 973
9323.84 976
9324.75 1005
9325.66 982
9326.57 1000
9327.48 995
9328.40 958
9329.31 968
9330.22 964
9331.13 949
9332.04 940
9332.96 967
9333.87 960
9334.78 982
9335.69 986
9336.60 974
9337.52 935
9338.43 966
9339.34 994
9340.25 994
9341.17 969
9342.08 942
9342.99 1001
9343.90 968
9344.82 967
9345.73 992
9346.64 971
9347.55 970
9348.47 978
9349.38 963
9350.29 954
9351.21 1007
9352.12 1026
9353.03 992
9353.94 968
9354.86 1004
9355.77 979
9356.68 982
9357.60 1013
9358.51 1022
9359.42 991
9360.34 998
9361.25 979
9362.16 981
9363.08 973
9363.99 978
9364.90 1014
9365.82 997
9366.73 1011
9367.65 1011
9368.56 1037
9369.47 983
9370.39 976
9371.30 966
9372.21 1010
9373.13 1014
9374.04 1010
9374.96 1030
9375.87 1008
9376.79 994
9377.70 1024
9378.61 1007
9379.53 996
9380.44 986
9381.36 1019
9382.27 1042
9383.19 998
9384.10 1015
9385.01 1011
9385.93 1025
9386.84 1021
9387.76 1027
9388.67 1055
9389.59 1033
9390.50 1011
9391.42 1087
9392.33 1094
9393.25 1048
9394.16 1101
9395.08 1066
9395.99 1056
9396.91 1110
9397.82 1059
9398.74 1090
9399.65 1091
9400.57 1116
9401.48 1051
9402.40 1087
9403.32 1064
9404.23 1028
9405.15 1054
9406.06 1021
9406.98 1034
9407.89 1015
9408.81 1033
9409.73 1007
9410.64 981
9411.56 1028
9412.47 1006
9413.39 1046
9414.30 1032
9415.22 1047
9416.14 1061
9417.05 1054
9417.97 1058
9418.89 1057
9419.80 1046
9420.72 1027
9421.63 1045
9422.55 1076
9423.47 1024
9424.38 1031
9425.30 1027
9426.22 1035
9427.13 1053
9428.05 1086
9428.97 1058
9429.88 1047
9430.80 1068
9431.72 1075
9432.63 1089
9433.55 1050
9434.47 1041
9435.38 1086
9436.30 1102
9437.22 1084
9438.14 1134
9439.05 1109
9439.97 1114
9440.89 1152
9441.81 1143
9442.72 1146
9443.64 1147
9444.56 1155
9445.47 1138
9446.39 1155
9447.31 1131
9448.23 1138
9449.15 1170
9450.06 1169
9450.98 1215
9451.90 1189
9452.82 1145
9453.73 1213
9454.65 1221
9455.57 1216
9456.49 1207
9457.41 1213
9458.32 1183
9459.24 1198
9460.16 1140
9461.08 1093
9462.00 1135
9462.92 1107
9463.83 1105
9464.75 1095
9465.67 1090
9466.59 1098
9467.51 1121
9468.43 1138
9469.35 1110
9470.26 1092
9471.18 1089
9472.10 1113
9473.02 1114
9473.94 1092
9474.86 1103
9475.78 1120
9476.70 1195
9477.62 1145
9478.54 1142
9479.45 1174
9480.37 1189
9481.29 1194
9482.21 1182
9483.13 1227
9484.05 1188
9484.97 1168
9485.89 1199
9486.81 1193
9487.73 1161
9488.65 1166
9489.57 1133
9490.49 1179
9491.41 1190
9492.33 1134
9493.25 1127
9494.17 1118
9495.09 1147
9496.01 1149
9496.93 1165
9497.85 1153
9498.77 1166
9499.69 1210
9500.61 1137
9501.53 1113
9502.45 1124
9503.37 1155
9504.29 1183
9505.21 1170
9506.13 1175
9507.05 1201
9507.97 1191
9508.89 1175
9509.81 1165
9510.73 1171
9511.65 1181
9512.57 1196
9513.49 1203
9514.42 1233
9515.34 1261
9516.26 1207
9517.18 1241
9518.10 1258
9519.02 1254
9519.94 1292
9520.86 1300
9521.78 1281
9522.71 1294
9523.63 1322
9524.55 1351
9525.47 1338
9526.39 1262
9527.31 1323
9528.23 1302
9529.16 1310
9530.08 1274
9531.00 1283
9531.92 1272
9532.84 1261
9533.76 1245
9534.69 1241
9535.61 1235
9536.53 1288
9537.45 1299
9538.37 1291
9539.30 1247
9540.22 1276
9541.14 1272
9542.06 1330
9542.98 1319
9543.91 1313
9544.83 1275
9545.75 1331
9546.67 1349
9547.60 1372
9548.52 1338
9549.44 1339
9550.36 1354
9551.29 1406
9552.21 1347
9553.13 1307
9554.06 1370
9554.98 1401
9555.90 1404
9556.82 1337
9557.75 1345
9558.67 1409
9559.59 1388
9560.52 1359
9561.44 1369
9562.36 1378
9563.29 1372
9564.21 1342
9565.13 1379
9566.06 1358
9566.98 1418
9567.90 1394
9568.83 1353
9569.75 1404
9570.67 1437
9571.60 1415
9572.52 1421
9573.44 1439
9574.37 1465
9575.29 1470
9576.22 1472
9577.14 1454
9578.06 1526
9578.99 1539
9579.91 1535
9580.84 1538
9581.76 1548
9582.68 1613
9583.61 1612
9584.53 1553
9585.46 1573
9586.38 1590
9587.31 1630
9588.23 1619
9589.15 1583
9590.08 1579
9591.00 1520
9591.93 1567
9592.85 1646
9593.78 1632
9594.70 1639
9595.63 1659
9596.55 1738
9597.48 1728
9598.40 1780
9599.33 1856
9600.25 1919
9601.18 1911
9602.10 1892
9603.03 1939
9603.95 1834
9604.88 1786
9605.80 1759
9606.73 1826
9607.65 1804
9608.58 1788
9609.50 1687
9610.43 1685
9611.35 1785
9612.28 1730
9613.21 1730
9614.13 1744
9615.06 1741
9615.98 1724
9616.91 1757
9617.84 1712
9618.76 1710
9619.69 1795
9620.61 1772
9621.54 1737
9622.47 1775
9623.39 1757
9624.32 1771
9625.24 1797
9626.17 1807
9627.10 1872
9628.02 1848
9628.95 1898
9629.88 1868
9630.80 1888
9631.73 1868
9632.65 1904
9633.58 1880
9634.51 1895
9635.43 1901
9636.36 1896
9637.29 1947
9638.22 1949
9639.14 2002
9640.07 2037
9641.00 2084
9641.92 2197
9642.85 2174
9643.78 2249
9644.70 2271
9645.63 2249
9646.56 2289
9647.49 2331
9648.41 2351
9649.34 2278
9650.27 2269
9651.20 2263
9652.12 2248
9653.05 2136
9653.98 2118
9654.91 2123
9655.83 2129
9656.76 2092
9657.69 2092
9658.62 2072
9659.55 2092
9660.47 2070
9661.40 2105
9662.33 2114
9663.26 2064
9664.19 2091
9665.11 2073
9666.04 2110
9666.97 2171
9667.90 2184
9668.83 2234
9669.75 2212
9670.68 2194
9671.61 2229
9672.54 2256
9673.47 2279
9674.40 2283
9675.33 2254
9676.25 2232
9677.18 2262
9678.11 2258
9679.04 2285
9679.97 2250
9680.90 2256
9681.83 2269
9682.76 2348
9683.69 2305
9684.61 2248
9685.54 2245
9686.47 2288
9687.40 2314
9688.33 2353
9689.26 2338
9690.19 2345
9691.12 2317
9692.05 2312
9692.98 2321
9693.91 2296
9694.84 2371
9695.77 2403
9696.70 2439
9697.63 2474
9698.56 2407
9699.49 2447
9700.42 2533
9701.35 2529
9702.28 2464
9703.21 2427
9704.14 2397
9705.07 2365
9706.00 2333
9706.93 2300
9707.86 2339
9708.79 2267
9709.72 2243
9710.65 2349
9711.58 2400
9712.51 2397
9713.44 2376
9714.37 2522
9715.30 2588
9716.23 2610
9717.16 2608
9718.09 2638
9719.02 2596
9719.95 2485
9720.88 2410
9721.81 2313
9722.75 2226
9723.68 2186
9724.61 2071
9725.54 2025
9726.47 1982
9727.40 1950
9728.33 1886
9729.26 1919
9730.19 1927
9731.13 1939
9732.06 1960
9732.99 1931
9733.92 1887
9734.85 1898
9735.78 1921
9736.71 1911
9737.65 1867
9738.58 1839
9739.51 1856
9740.44 1788
9741.37 1773
9742.30 1693
9743.24 1682
9744.17 1672
9745.10 1644
9746.03 1637
9746.96 1648
9747.90 1656
9748.83 1641
9749.76 1671
9750.69 1658
9751.63 1645
9752.56 1685
9753.49 1683
9754.42 1654
9755.36 1625
9756.29 1573
9757.22 1530
9758.15 1557
9759.09 1553
9760.02 1594
9760.95 1569
9761.88 1630
9762.82 1597
9763.75 1612
9764.68 1572
9765.62 1600
9766.55 1608
9767.48 1596
9768.41 1643
9769.35 1619
9770.28 1663
9771.21 1680
9772.15 1647
9773.08 1584
9774.01 1636
9774.95 1595
9775.88 1593
9776.81 1571
9777.75 1606
9778.68 1607
9779.62 1632
9780.55 1614
9781.48 1616
9782.42 1610
9783.35 1657
9784.28 1615
9785.22 1649
9786.15 1593
9787.09 1623
9788.02 1582
9788.95 1541
9789.89 1589
9790.82 1549
9791.76 1545
9792.69 1557
9793.63 1522
9794.56 1505
9795.49 1548
9796.43 1521
9797.36 1507
9798.30 1545
9799.23 1557
9800.17 1557
9801.10 1562
9802.04 1549
9802.97 1543
9803.91 1495
9804.84 1470
9805.78 1386
9806.71 1422
9807.65 1370
9808.58 1393
9809.52 1377
9810.45 1335
9811.39 1384
9812.32 1341
9813.26 1314
9814.19 1262
9815.13 1266
9816.06 1317
9817.00 1286
9817.93 1349
9818.87 1348
9819.80 1281
9820.74 1295
9821.68 1254
9822.61 1261
9823.55 1258
9824.48 1235
9825.42 1249
9826.35 1247
9827.29 1243
9828.23 1294
9829.16 1249
9830.10 1246
9831.03 1245
9831.97 1208
9832.91 1224
9833.84 1211
9834.78 1228
9835.72 1200
9836.65 1216
9837.59 1250
9838.52 1198
9839.46 1208
9840.40 1191
9841.33 1246
9842.27 1213
9843.21 1228
9844.14 1220
9845.08 1160
9846.02 1203
9846.95 1206
9847.89 1212
9848.83 1263
9849.77 1228
9850.70 1201
9851.64 1239
9852.58 1258
9853.51 1199
9854.45 1194
9855.39 1206
9856.33 1254
9857.26 1181
9858.20 1172
9859.14 1201
9860.08 1177
9861.01 1176
9861.95 1197
9862.89 1193
9863.83 1225
9864.76 1193
9865.70 1206
9866.64 1157
9867.58 1156
9868.51 1166
9869.45 1172
9870.39 1183
9871.33 1238
9872.27 1211
9873.20 1195
9874.14 1192
9875.08 1143
9876.02 1163
9876.96 1158
9877.90 1133
9878.83 1152
9879.77 1193
9880.71 1162
9881.65 1169
9882.59 1206
9883.53 1142
9884.47 1162
9885.40 1158
9886.34 1176
9887.28 1142
9888.22 1129
9889.16 1111
9890.10 1152
9891.04 1140
9891.98 1109
9892.91 1115
9893.85 1095
9894.79 1113
9895.73 1129
9896.67 1120
9897.61 1174
9898.55 1127
9899.49 1134
9900.43 1145
9901.37 1168
9902.31 1167
9903.25 1134
9904.19 1143
9905.13 1144
9906.07 1183
9907.01 1169
9907.95 1152
9908.89 1155
9909.83 1088
9910.77 1121
9911.71 1118
9912.65 1120
9913.59 1115
9914.53 1113
9915.47 1114
9916.41 1159
9917.35 1175
9918.29 1175
9919.23 1118
9920.17 1116
9921.11 1193
9922.05 1180
9922.99 1172
9923.93 1249
9924.87 1309
9925.81 1321
9926.75 1386
9927.69 1392
9928.63 1373
9929.57 1363
9930.51 1379
9931.45 1366
9932.39 1311
9933.34 1249
9934.28 1209
9935.22 1209
9936.16 1174
9937.10 1174
9938.04 1140
9938.98 1145
9939.92 1121
9940.87 1109
9941.81 1121
9942.75 1167
9943.69 1140
9944.63 1164
9945.57 1134
9946.51 1171
9947.46 1232
9948.40 1200
9949.34 1260
9950.28 1297
9951.22 1308
9952.16 1276
9953.11 1300
9954.05 1298
9954.99 1280
9955.93 1225
9956.87 1181
9957.82 1168
9958.76 1115
9959.70 1098
9960.64 1079
9961.59 1075
9962.53 1054
9963.47 1030
9964.41 1048
9965.35 1063
9966.30 1025
9967.24 1007
9968.18 995
9969.13 1012
9970.07 1014
9971.01 1009
9971.95 991
9972.90 1022
9973.84 1014
9974.78 998
9975.73 985
9976.67 963
9977.61 974
9978.55 1022
9979.50 977
9980.44 969
9981.38 975
9982.33 972
9983.27 1008
9984.21 977
9985.16 1006
9986.10 991
9987.04 1005
9987.99 1048
9988.93 1032
9989.88 988
9990.82 988
9991.76 982
9992.71 1011
9993.65 1008
9994.59 1025
9995.54 984
9996.48 968
9997.43 987
9998.37 980
9999.31 973
10000.26 994
10001.20 994
10002.15 997
10003.09 1013
10004.04 1008
10004.98 1009
10005.92 1016
10006.87 984
10007.81 975
10008.76 991
10009.70 969
10010.65 972
10011.59 970
10012.54 975
10013.48 989
10014.43 1010
10015.37 985
10016.32 991
10017.26 1005
10018.21 1002
10019.15 980
10020.10 1042
10021.04 991
10021.99 981
10022.93 943
10023.88 990
10024.82 1000
10025.77 993
10026.71 994
10027.66 963
10028.60 984
10029.55 1015
10030.49 973
10031.44 1010
10032.39 996
10033.33 989
10034.28 1017
10035.22 987
10036.17 958
10037.11 989
10038.06 991
10039.01 981
10039.95 943
10040.90 949
10041.84 944
10042.79 960
10043.74 958
10044.68 909
10045.63 925
10046.58 961
10047.52 969
10048.47 968
10049.41 982
10050.36 966
10051.31 911
10052.25 942
10053.20 942
10054.15 950
10055.09 944
10056.04 938
10056.99 927
10057.93 929
10058.88 955
10059.83 956
10060.78 945
10061.72 938
10062.67 953
10063.62 972
10064.56 985
10065.51 961
10066.46 940
10067.41 983
10068.35 957
10069.30 923
10070.25 924
10071.20 942
10072.14 940
10073.09 940
10074.04 935
10074.99 947
10075.93 949
10076.88 950
10077.83 925
10078.78 914
10079.72 931
10080.67 951
10081.62 970
10082.57 980
10083.52 986
10084.46 963
10085.41 972
10086.36 940
10087.31 943
10088.26 971
10089.21 936
10090.15 943
10091.10 966
10092.05 930
10093.00 912
10093.95 927
10094.90 938
10095.85 954
10096.79 955
10097.74 964
10098.69 932
10099.64 939
10100.59 924
10101.54 922
10102.49 962
10103.44 996
10104.39 991
10105.33 971
10106.28 959
10107.23 971
10108.18 987
10109.13 1002
10110.08 965
10111.03 934
10111.98 952
10112.93 937
10113.88 974
10114.83 948
10115.78 971
10116.73 956
10117.68 951
10118.63 934
10119.58 921
10120.53 951
10121.48 946
10122.43 950
10123.38 988
10124.33 962
10125.28 922
10126.23 946
10127.18 934
10128.13 947
10129.08 935
10130.03 933
10130.98 958
10131.93 973
10132.88 988
10133.83 954
10134.78 946
10135.73 950
10136.68 955
10137.63 979
10138.58 949
10139.53 962
10140.48 942
10141.43 962
10142.38 946
10143.33 983
10144.29 969
10145.24 982
10146.19 985
10147.14 964
10148.09 992
10149.04 977
10149.99 994
10150.94 960
10151.89 982
10152.85 1001
10153.80 951
10154.75 971
10155.70 974
10156.65 956
10157.60 983
10158.55 970
10159.51 1004
10160.46 987
10161.41 988
10162.36 987
10163.31 979
10164.26 1007
10165.22 1011
10166.17 1006
10167.12 1022
10168.07 1008
10169.02 996
10169.98 988
10170.93 987
10171.88 1035
10172.83 1040
10173.79 1002
10174.74 1032
10175.69 1031
10176.64 1003
10177.60 1033
10178.55 1040
10179.50 1069
10180.45 1014
10181.41 1005
10182.36 1051
10183.31 1047
10184.26 1077
10185.22 1043
10186.17 1044
10187.12 1056
10188.08 1086
10189.03 1053
10189.98 1039
10190.93 1027
10191.89 992
10192.84 1074
10193.79 1075
10194.75 1091
10195.70 1063
10196.65 1058
10197.61 1055
10198.56 1080
10199.51 1090
10200.47 1062
10201.42 1079
10202.38 1058
10203.33 1092
10204.28 1116
10205.24 1081
10206.19 1108
10207.14 1156
10208.10 1159
10209.05 1140
10210.01 1119
10210.96 1135
10211.91 1126
10212.87 1089
10213.82 1129
10214.78 1110
10215.73 1066
10216.69 1075
10217.64 1095
10218.59 1046
10219.55 1065
10220.50 1135
10221.46 1095
10222.41 1080
10223.37 1067
10224.32 1109
10225.28 1077
10226.23 1054
10227.19 1044
10228.14 1078
10229.10 1136
10230.05 1077
10231.01 1109
10231.96 1179
10232.92 1156
10233.87 1180
10234.83 1224
10235.78 1286
10236.74 1314
10237.69 1295
10238.65 1277
10239.60 1280
10240.56 1278
10241.51 1234
10242.47 1183
10243.42 1204
10244.38 1161
10245.34 1135
10246.29 1103
10247.25 1093
10248.20 1098
10249.16 1108
10250.11 1081
10251.07 1038
10252.03 1042
10252.98 1070
10253.94 1044
10254.89 1024
10255.85 984
10256.81 1046
10257.76 1007
10258.72 971
10259.68 983
10260.63 984
10261.59 1003
10262.55 986
10263.50 1001
10264.46 1001
10265.41 999
10266.37 1009
10267.33 1041
10268.28 969
10269.24 971
10270.20 1028
10271.16 1058
10272.11 1031
10273.07 1052
10274.03 1033
10274.98 1029
10275.94 999
10276.90 1002
10277.85 962
10278.81 980
10279.77 942
10280.73 941
10281.68 984
10282.64 945
10283.60 961
10284.56 939
10285.51 960
10286.47 982
10287.43 980
10288.39 972
10289.34 968
10290.30 962
10291.26 976
10292.22 977
10293.18 940
10294.13 958
10295.09 963
10296.05 1003
10297.01 969
10297.97 962
10298.92 952
10299.88 939
10300.84 950
10301.80 951
10302.76 965
10303.72 972
10304.67 971
10305.63 973
10306.59 922
10307.55 983
10308.51 993
10309.47 1004
10310.43 971
10311.38 964
10312.34 976
10313.30 988
10314.26 997
10315.22 977
10316.18 1010
10317.14 982
10318.10 962
10319.06 971
10320.01 981
10320.97 1003
10321.93 952
10322.89 959
10323.85 980
10324.81 977
10325.77 982
10326.73 993
10327.69 963
10328.65 992
10329.61 994
10330.57 941
10331.53 995
10332.49 989
10333.45 988
10334.41 1002
10335.37 1000
10336.33 950
10337.29 962
10338.25 929
10339.21 965
10340.17 956
10341.13 911
10342.09 976
10343.05 940
10344.01 889
10344.97 936
10345.93 900
10346.89 935
10347.85 905
10348.81 988
10349.77 960
10350.73 938
10351.69 931
10352.65 882
10353.61 909
10354.57 916
10355.53 927
10356.49 938
10357.46 908
10358.42 938
10359.38 904
10360.34 873
10361.30 917
10362.26 934
10363.22 907
10364.18 884
10365.14 919
10366.11 921
10367.07 947
10368.03 905
10368.99 921
10369.95 873
10370.91 899
10371.87 903
10372.84 870
10373.80 904
10374.76 926
10375.72 899
10376.68 880
10377.64 890
10378.61 893
10379.57 879
10380.53 925
10381.49 905
10382.45 938
10383.42 887
10384.38 887
10385.34 915
10386.30 905
10387.27 863
10388.23 903
10389.19 867
10390.15 878
10391.11 896
10392.08 901
10393.04 886
10394.00 895
10394.96 908
10395.93 909
10396.89 917
10397.85 873
10398.82 884
10399.78 897
10400.74 890
10401.70 864
10402.67 907
10403.63 898
10404.59 916
10405.56 915
10406.52 918
10407.48 894
10408.45 898
10409.41 874
10410.37 946
10411.34 891
10412.30 938
10413.26 891
10414.23 917
10415.19 931
10416.15 920
10417.12 949
10418.08 965
10419.04 930
10420.01 958
10420.97 955
10421.94 952
10422.90 947
10423.86 950
10424.83 926
10425.79 897
10426.76 903
10427.72 942
10428.68 934
10429.65 915
10430.61 920
10431.58 849
10432.54 909
10433.51 916
10434.47 878
10435.44 918
10436.40 889
10437.36 902
10438.33 915
10439.29 912
10440.26 902
10441.22 903
10442.19 891
10443.15 908
10444.12 885
10445.08 863
10446.05 883
10447.01 878
10447.98 894
10448.94 889
10449.91 943
10450.87 893
10451.84 914
10452.80 939
10453.77 923
10454.73 895
10455.70 919
10456.67 946
10457.63 878
10458.60 922
10459.56 922
10460.53 932
10461.49 937
10462.46 913
10463.43 929
10464.39 918
10465.36 943
10466.32 928
10467.29 907
10468.25 958
10469.22 925
10470.19 927
10471.15 933
10472.12 936
10473.09 934
10474.05 946
10475.02 924
10475.98 927
10476.95 1013
10477.92 989
10478.88 939
10479.85 992
10480.82 1016
10481.78 1016
10482.75 1001
10483.72 1031
10484.68 1045
10485.65 950
10486.62 981
10487.58 971
10488.55 961
10489.52 959
10490.49 960
10491.45 1006
10492.42 942
10493.39 940
10494.35 980
10495.32 990
10496.29 960
10497.26 971
10498.22 955
10499.19 950
10500.16 1015
10501.13 1007
10502.09 1035
10503.06 1003
10504.03 1067
10505.00 1059
10505.96 1049
10506.93 1037
10507.90 1009
10508.87 973
10509.84 990
10510.80 976
10511.77 952
10512.74 944
10513.71 952
10514.68 920
10515.64 910
10516.61 913
10517.58 933
10518.55 931
10519.52 902
10520.49 927
10521.45 915
10522.42 906
10523.39 905
10524.36 900
10525.33 904
10526.30 911
10527.27 937
10528.23 901
10529.20 881
10530.17 873
10531.14 896
10532.11 929
10533.08 911
10534.05 924
10535.02 893
10535.99 917
10536.96 922
10537.93 939
10538.89 959
10539.86 960
10540.83 939
10541.80 922
10542.77 936
10543.74 936
10544.71 901
10545.68 911
10546.65 972
10547.62 899
10548.59 902
10549.56 907
10550.53 914
10551.50 902
10552.47 879
10553.44 916
10554.41 950
10555.38 916
10556.35 917
10557.32 913
10558.29 924
10559.26 939
10560.23 947
10561.20 969
10562.17 995
10563.14 965
10564.11 971
10565.08 955
10566.05 953
10567.02 999
10567.99 992
10568.96 935
10569.93 920
10570.91 959
10571.88 942
10572.85 941
10573.82 946
10574.79 966
10575.76 942
10576.73 933
10577.70 919
10578.67 945
10579.64 946
10580.62 911
10581.59 929
10582.56 928
10583.53 938
10584.50 942
10585.47 965
10586.44 953
10587.42 940
10588.39 971
10589.36 976
10590.33 951
10591.30 984
10592.27 967
10593.25 949
10594.22 984
10595.19 984
10596.16 986
10597.13 941
10598.10 941
10599.08 987
10600.05 966
10601.02 917
10601.99 953
10602.97 910
10603.94 965
10604.91 992
10605.88 986
10606.85 1000
10607.83 995
10608.80 997
10609.77 1004
10610.74 1032
10611.72 1035
10612.69 1006
10613.66 1039
10614.64 1002
10615.61 983
10616.58 991
10617.55 951
10618.53 988
10619.50 981
10620.47 979
10621.45 963
10622.42 957
10623.39 948
10624.37 976
10625.34 960
10626.31 917
10627.29 934
10628.26 946
10629.23 907
10630.21 858
10631.18 915
10632.15 929
10633.13 927
10634.10 909
10635.07 916
10636.05 932
10637.02 978
10638.00 970
10638.97 964
10639.94 963
10640.92 981
10641.89 964
10642.87 930
10643.84 908
10644.81 910
10645.79 896
10646.76 925
10647.74 917
10648.71 863
10649.68 879
10650.66 897
10651.63 907
10652.61 872
10653.58 887
10654.56 894
10655.53 901
10656.51 839
10657.48 868
10658.46 867
10659.43 886
10660.41 876
10661.38 861
10662.36 876
10663.33 862
10664.31 850
10665.28 813
10666.26 848
10667.23 851
10668.21 839
10669.18 884
10670.16 855
10671.13 871
10672.11 866
10673.08 859
10674.06 852
10675.03 890
10676.01 890
10676.99 869
10677.96 840
10678.94 890
10679.91 871
10680.89 853
10681.86 906
10682.84 909
10683.82 906
10684.79 893
10685.77 868
10686.74 881
10687.72 878
10688.70 876
10689.67 860
10690.65 829
10691.63 856
10692.60 858
10693.58 881
10694.55 859
10695.53 853
10696.51 776
10697.48 832
10698.46 858
10699.44 863
10700.41 855
10701.39 835
10702.37 861
10703.34 842
10704.32 842
10705.30 865
10706.27 865
10707.25 817
10708.23 838
10709.21 841
10710.18 861
10711.16 825
10712.14 852
10713.11 836
10714.09 861
10715.07 842
10716.05 854
10717.02 825
10718.00 873
10718.98 872
10719.96 870
10720.93 874
10721.91 866
10722.89 863
10723.87 839
10724.85 815
10725.82 835
10726.80 846
10727.78 868
10728.76 830
10729.74 868
10730.71 847
10731.69 889
10732.67 833
10733.65 848
10734.63 849
10735.60 885
10736.58 879
10737.56 845
10738.54 835
10739.52 819
10740.50 844
10741.48 860
10742.45 890
10743.43 848
10744.41 834
10745.39 873
10746.37 843
10747.35 826
10748.33 811
10749.31 835
10750.28 861
10751.26 843
10752.24 845
10753.22 859
10754.20 878
10755.18 863
10756.16 882
10757.14 838
10758.12 822
10759.10 873
10760.08 847
10761.06 868
10762.04 835
10763.01 864
10763.99 851
10764.97 879
10765.95 900
10766.93 876
10767.91 837
10768.89 844
10769.87 894
10770.85 882
10771.83 850
10772.81 845
10773.79 883
10774.77 884
10775.75 880
10776.73 891
10777.71 851
10778.69 900
10779.67 904
10780.65 894
10781.63 910
10782.62 897
10783.60 871
10784.58 874
10785.56 872
10786.54 918
10787.52 864
10788.50 846
10789.48 891
10790.46 898
10791.44 899
10792.42 837
10793.40 897
10794.38 909
10795.37 901
10796.35 921
10797.33 862
10798.31 897
10799.29 925
10800.27 903
10801.25 891
10802.23 881
10803.21 880
10804.20 896
10805.18 914
10806.16 885
10807.14 852
10808.12 843
10809.10 904
10810.09 847
10811.07 855
10812.05 923
10813.03 889
10814.01 890
10815.00 914
10815.98 885
10816.96 908
10817.94 927
10818.92 918
10819.91 918
10820.89 883
10821.87 908
10822.85 919
10823.83 918
10824.82 895
10825.80 935
10826.78 940
10827.76 943
10828.75 896
10829.73 927
10830.71 926
10831.69 904
10832.68 901
10833.66 932
10834.64 909
10835.63 946
10836.61 960
10837.59 919
10838.57 954
10839.56 949
10840.54 955
10841.52 954
10842.51 1004
10843.49 964
10844.47 1008
10845.46 1004
10846.44 1014
10847.42 1022
10848.41 1025
10849.39 1030
10850.37 1009
10851.36 1050
10852.34 1062
10853.32 1042
10854.31 1061
10855.29 1073
10856.28 1103
10857.26 1070
10858.24 1083
10859.23 1071
10860.21 1036
10861.20 1051
10862.18 1027
10863.16 992
10864.15 1014
10865.13 996
10866.12 993
10867.10 1035
10868.08 1008
10869.07 1004
10870.05 996
10871.04 1041
10872.02 1037
10873.01 1021
10873.99 1084
10874.98 1060
10875.96 1032
10876.95 1047
10877.93 1057
10878.92 1086
10879.90 1060
10880.89 1043
10881.87 1092
10882.86 1086
10883.84 1111
10884.83 1121
10885.81 1102
10886.80 1107
10887.78 1075
10888.77 1127
10889.75 1087
10890.74 1086
10891.72 1116
10892.71 1117
10893.69 1115
10894.68 1117
10895.66 1134
10896.65 1127
10897.64 1111
10898.62 1142
10899.61 1131
10900.59 1147
10901.58 1130
10902.56 1160
10903.55 1157
10904.54 1144
10905.52 1142
10906.51 1133
10907.49 1176
10908.48 1148
10909.47 1146
10910.45 1184
10911.44 1191
10912.43 1224
10913.41 1197
10914.40 1194
10915.39 1253
10916.37 1282
10917.36 1274
10918.35 1259
10919.33 1244
10920.32 1218
10921.31 1220
10922.29 1260
10923.28 1299
10924.27 1287
10925.25 1297
10926.24 1325
10927.23 1289
10928.21 1276
10929.20 1305
10930.19 1291
10931.18 1281
10932.16 1308
10933.15 1242
10934.14 1274
10935.12 1307
10936.11 1282
10937.10 1323
10938.09 1330
10939.07 1337
10940.06 1377
10941.05 1421
10942.04 1451
10943.02 1402
10944.01 1424
10945.00 1411
10945.99 1433
10946.98 1423
10947.96 1442
10948.95 1437
10949.94 1484
10950.93 1469
10951.92 1558
10952.90 1521
10953.89 1575
10954.88 1607
10955.87 1643
10956.86 1778
10957.85 1737
10958.83 1794
10959.82 1809
10960.81 1808
10961.80 1760
10962.79 1736
10963.78 1728
10964.77 1760
10965.75 1686
10966.74 1582
10967.73 1574
10968.72 1526
10969.71 1484
10970.70 1540
10971.69 1470
10972.68 1470
10973.67 1406
10974.66 1473
10975.64 1457
10976.63 1448
10977.62 1451
10978.61 1467
10979.60 1433
10980.59 1427
10981.58 1431
10982.57 1472
10983.56 1463
10984.55 1470
10985.54 1471
10986.53 1494
10987.52 1508
10988.51 1490
10989.50 1539
10990.49 1494
10991.48 1537
10992.47 1545
10993.46 1598
10994.45 1662
10995.44 1703
10996.43 1774
10997.42 1920
10998.41 1978
10999.40 2026
11000.39 2089
11001.38 2078
11002.37 2052
11003.36 2009
11004.35 2012
11005.34 1919
11006.33 1827
11007.32 1716
11008.31 1648
11009.30 1599
11010.30 1539
11011.29 1425
11012.28 1398
11013.27 1364
11014.26 1338
11015.25 1302
11016.24 1271
11017.23 1240
11018.22 1241
11019.21 1207
11020.21 1170
11021.20 1178
11022.19 1212
11023.18 1180
11024.17 1195
11025.16 1166
11026.15 1189
11027.14 1199
11028.14 1190
11029.13 1197
11030.12 1165
11031.11 1181
11032.10 1219
11033.09 1198
11034.09 1158
11035.08 1142
11036.07 1169
11037.06 1146
11038.05 1152
11039.05 1128
11040.04 1168
11041.03 1128
11042.02 1140
11043.02 1116
11044.01 1094
11045.00 1115
11045.99 1121
11046.98 1121
11047.98 1111
11048.97 1137
11049.96 1124
11050.95 1102
11051.95 1078
11052.94 1074
11053.93 1065
11054.93 1106
11055.92 1116
11056.91 1061
11057.90 1059
11058.90 1091
11059.89 1109
11060.88 1074
11061.88 1067
11062.87 1074
11063.86 1102
11064.86 1104
11065.85 1122
11066.84 1095
11067.84 1129
11068.83 1109
11069.82 1089
11070.82 1103
11071.81 1084
11072.80 1094
11073.80 1123
11074.79 1094
11075.78 1094
11076.78 1066
11077.77 1093
11078.77 1062
11079.76 1065
11080.75 1107
11081.75 1066
11082.74 1058
11083.74 1081
11084.73 1024
11085.72 1085
11086.72 1034
11087.71 1069
11088.71 1044
11089.70 1044
11090.70 1059
11091.69 1060
11092.68 1032
11093.68 1035
11094.67 1050
11095.67 1023
11096.66 1046
11097.66 1026
11098.65 1025
11099.65 1006
11100.64 1016
11101.64 1003
11102.63 980
11103.63 1004
11104.62 1008
11105.62 1005
11106.61 1021
11107.61 999
11108.60 978
11109.60 968
11110.59 996
11111.59 1041
11112.58 1028
11113.58 994
11114.57 974
11115.57 956
11116.56 958
11117.56 972
11118.56 972
11119.55 945
11120.55 955
11121.54 973
11122.54 957
11123.54 914
11124.53 950
11125.53 954
11126.52 945
11127.52 950
11128.51 951
11129.51 930
11130.51 952
11131.50 955
11132.50 944
11133.50 915
11134.49 935
11135.49 932
11136.49 955
11137.48 897
11138.48 893
11139.47 915
11140.47 945
11141.47 941
11142.46 929
11143.46 914
11144.46 918
11145.46 932
11146.45 916
11147.45 922
11148.45 934
11149.44 912
11150.44 914
11151.44 920
11152.43 900
11153.43 879
11154.43 943
11155.43 961
11156.42 936
11157.42 889
11158.42 883
11159.42 920
11160.41 922
11161.41 942
11162.41 947
11163.41 876
11164.40 871
11165.40 885
11166.40 891
11167.40 877
11168.39 857
11169.39 918
11170.39 905
11171.39 891
11172.39 915
11173.38 899
11174.38 880
11175.38 888
11176.38 861
11177.38 894
11178.38 861
11179.37 900
11180.37 889
11181.37 869
11182.37 867
11183.37 852
11184.37 877
11185.37 917
11186.36 883
11187.36 892
11188.36 886
11189.36 872
11190.36 864
11191.36 915
11192.36 919
11193.36 899
11194.36 861
11195.35 873
11196.35 900
11197.35 900
11198.35 916
11199.35 872
11200.35 899
11201.35 934
11202.35 933
11203.35 881
11204.35 911
11205.35 864
11206.35 908
11207.35 901
11208.35 897
11209.35 909
11210.35 878
11211.35 889
11212.35 910
11213.35 867
11214.35 871
11215.34 877
11216.35 904
11217.35 908
11218.35 873
11219.35 839
11220.35 886
11221.35 877
11222.35 859
11223.35 868
11224.35 882
11225.35 915
11226.35 912
11227.35 899
11228.35 889
11229.35 906
11230.35 957
11231.35 936
11232.35 903
11233.35 877
11234.35 910
11235.35 906
11236.35 923
11237.36 889
11238.36 909
11239.36 917
11240.36 960
11241.36 923
11242.36 880
11243.36 926
11244.36 898
11245.36 904
11246.37 921
11247.37 911
11248.37 920
11249.37 922
11250.37 916
11251.37 898
11252.38 906
11253.38 915
11254.38 919
11255.38 914
11256.38 895
11257.38 906
11258.39 902
11259.39 898
11260.39 904
11261.39 915
11262.39 907
11263.40 876
11264.40 930
11265.40 946
11266.40 978
11267.40 976
11268.41 957
11269.41 953
11270.41 974
11271.41 953
11272.42 996
11273.42 999
11274.42 1007
11275.42 986
11276.43 1020
11277.43 1005
11278.43 1012
11279.44 1010
11280.44 1001
11281.44 969
11282.44 955
11283.45 954
11284.45 988
11285.45 961
11286.46 920
11287.46 938
11288.46 912
11289.47 911
11290.47 912
11291.47 881
11292.48 908
11293.48 911
11294.48 901
11295.49 908
11296.49 913
11297.49 884
11298.50 927
11299.50 892
11300.51 945
11301.51 892
11302.51 888
11303.52 924
11304.52 904
11305.53 903
11306.53 922
11307.53 883
11308.54 898
11309.54 924
11310.55 945
11311.55 933
11312.55 938
11313.56 938
11314.56 921
11315.57 879
11316.57 898
11317.58 917
11318.58 923
11319.59 940
11320.59 948
11321.59 955
11322.60 980
11323.60 933
11324.61 971
11325.61 944
11326.62 983
11327.62 928
11328.63 974
11329.63 940
11330.64 943
11331.64 939
11332.65 940
11333.65 952
11334.66 926
11335.67 944
11336.67 962
11337.68 976
11338.68 979
11339.69 999
11340.69 972
11341.70 1021
11342.70 1003
11343.71 1022
11344.72 990
11345.72 998
11346.73 997
11347.73 996
11348.74 990
11349.74 987
11350.75 957
11351.76 977
11352.76 956
11353.77 955
11354.78 985
11355.78 959
11356.79 977
11357.79 970
11358.80 958
11359.81 950
11360.81 935
11361.82 984
11362.83 1017
11363.83 945
11364.84 984
11365.85 974
11366.85 975
11367.86 1006
11368.87 976
11369.87 960
11370.88 992
11371.89 987
11372.89 994
11373.90 1005
11374.91 1004
11375.92 1001
11376.92 1024
11377.93 986
11378.94 1007
11379.94 975
11380.95 988
11381.96 1028
11382.97 1040
11383.97 1033
11384.98 992
11385.99 1049
11387.00 1024
11388.00 1006
11389.01 1003
11390.02 1029
11391.03 1001
11392.04 1047
11393.04 1060
11394.05 1005
11395.06 1014
11396.07 1054
11397.08 1077
11398.08 1066
11399.09 1076
11400.10 1080
11401.11 1096
11402.12 1079
11403.12 1067
11404.13 1068
11405.14 1104
11406.15 1048
11407.16 1087
11408.17 1125
11409.18 1114
11410.18 1116
11411.19 1132
11412.20 1148
11413.21 1177
11414.22 1106
11415.23 1160
11416.24 1125
11417.25 1122
11418.25 1118
11419.26 1116
11420.27 1146
11421.28 1110
11422.29 1149
11423.30 1098
11424.31 1077
11425.32 1107
11426.33 1157
11427.34 1113
11428.35 1103
11429.36 1162
11430.37 1126
11431.38 1130
11432.39 1128
11433.39 1123
11434.40 1138
11435.41 1152
11436.42 1124
11437.43 1169
11438.44 1152
11439.45 1150
11440.46 1174
11441.47 1136
11442.48 1151
11443.49 1182
11444.50 1173
11445.51 1205
11446.52 1177
11447.53 1168
11448.55 1141
11449.56 1145
11450.57 1134
11451.58 1153
11452.59 1154
11453.60 1169
11454.61 1216
11455.62 1228
11456.63 1217
11457.64 1228
11458.65 1213
11459.66 1220
11460.67 1216
11461.68 1191
11462.69 1226
11463.71 1222
11464.72 1253
11465.73 1268
11466.74 1266
11467.75 1262
11468.76 1286
11469.77 1262
11470.78 1272
11471.80 1257
11472.81 1253
11473.82 1319
11474.83 1341
11475.84 1295
11476.85 1305
11477.86 1299
11478.88 1359
11479.89 1375
11480.90 1384
11481.91 1400
11482.92 1383
11483.93 1375
11484.95 1400
11485.96 1397
11486.97 1415
11487.98 1419
11489.00 1414
11490.01 1448
11491.02 1465
11492.03 1447
11493.04 1490
11494.06 1486
11495.07 1526
11496.08 1500
11497.09 1486
11498.11 1527
11499.12 1549
11500.13 1518
11501.14 1567
11502.16 1596
11503.17 1573
11504.18 1620
11505.20 1634
11506.21 1628
11507.22 1674
11508.23 1678
11509.25 1693
11510.26 1728
11511.27 1761
11512.29 1769
11513.30 1833
11514.31 1771
11515.33 1839
11516.34 1913
11517.35 1969
11518.37 1983
11519.38 2040
11520.39 2038
11521.41 2121
11522.42 2179
11523.43 2226
11524.45 2215
11525.46 2330
11526.47 2337
11527.49 2393
11528.50 2441
11529.52 2555
11530.53 2627
11531.54 2779
11532.56 2860
11533.57 2955
11534.59 3130
11535.60 3407
11536.62 3508
11537.63 3628
11538.64 3887
11539.66 4082
11540.67 4206
11541.69 4256
11542.70 4118
11543.72 3984
11544.73 3808
11545.75 3576
11546.76 3341
11547.77 3086
11548.79 2892
11549.80 2634
11550.82 2409
11551.83 2246
11552.85 2072
11553.86 1996
11554.88 1928
11555.89 1842
11556.91 1775
11557.92 1710
11558.94 1719
11559.95 1648
11560.97 1609
11561.99 1601
11563.00 1575
11564.02 1584
11565.03 1586
11566.05 1555
11567.06 1560
11568.08 1556
11569.09 1561
11570.11 1539
11571.13 1559
11572.14 1540
11573.16 1541
11574.17 1547
11575.19 1521
11576.20 1561
11577.22 1535
11578.24 1528
11579.25 1489
11580.27 1568
11581.29 1525
11582.30 1541
11583.32 1524
11584.33 1486
11585.35 1558
11586.37 1502
11587.38 1513
11588.40 1508
11589.42 1478
11590.43 1484
11591.45 1521
11592.47 1566
11593.48 1572
11594.50 1654
11595.52 1682
11596.53 1698
11597.55 1776
11598.57 1800
11599.58 1861
11600.60 1880
11601.62 1927
11602.64 1904
11603.65 1827
11604.67 1846
11605.69 1816
11606.70 1761
11607.72 1719
11608.74 1648
11609.76 1619
11610.77 1609
11611.79 1621
11612.81 1582
11613.83 1572
11614.84 1519
11615.86 1554
11616.88 1531
11617.90 1526
11618.92 1540
11619.93 1574
11620.95 1544
11621.97 1523
11622.99 1544
11624.01 1585
11625.02 1536
11626.04 1480
11627.06 1481
11628.08 1485
11629.10 1472
11630.11 1429
11631.13 1439
11632.15 1419
11633.17 1449
11634.19 1407
11635.21 1398
11636.23 1361
11637.24 1355
11638.26 1422
11639.28 1391
11640.30 1365
11641.32 1351
11642.34 1313
11643.36 1306
11644.38 1309
11645.39 1293
11646.41 1260
11647.43 1264
11648.45 1274
11649.47 1293
11650.49 1241
11651.51 1239
11652.53 1249
11653.55 1237
11654.57 1227
11655.59 1189
11656.61 1186
11657.63 1202
11658.65 1182
11659.67 1185
11660.69 1179
11661.70 1181
11662.72 1166
11663.74 1157
11664.76 1154
11665.78 1167
11666.80 1117
11667.82 1116
11668.84 1144
11669.86 1137
11670.88 1154
11671.90 1107
11672.92 1132
11673.95 1120
11674.97 1141
11675.99 1127
11677.01 1091
11678.03 1095
11679.05 1130
11680.07 1104
11681.09 1070
11682.11 1081
11683.13 1077
11684.15 1068
11685.17 1074
11686.19 1077
11687.21 1131
11688.23 1084
11689.25 1102
11690.28 1097
11691.30 1011
11692.32 1030
11693.34 1014
11694.36 1006
11695.38 1039
11696.40 1059
11697.42 1018
11698.44 1042
11699.47 1033
11700.49 1003
11701.51 1019
11702.53 998
11703.55 984
11704.57 1022
11705.60 995
11706.62 988
11707.64 992
11708.66 983
11709.68 1001
11710.70 1011
11711.73 994
11712.75 1006
11713.77 950
11714.79 942
11715.81 963
11716.84 948
11717.86 968
11718.88 949
11719.90 958
11720.92 905
11721.95 927
11722.97 951
11723.99 912
11725.01 939
11726.04 966
11727.06 964
11728.08 931
11729.11 913
11730.13 924
11731.15 898
11732.17 927
11733.20 914
11734.22 906
11735.24 922
11736.26 910
11737.29 890
11738.31 960
11739.33 903
11740.36 901
11741.38 914
11742.40 884
11743.43 906
11744.45 915
11745.47 872
11746.50 879
11747.52 866
11748.54 897
11749.57 887
11750.59 879
11751.62 867
11752.64 876
11753.66 865
11754.69 863
11755.71 874
11756.73 867
11757.76 884
11758.78 858
11759.81 856
11760.83 867
11761.85 894
11762.88 856
11763.90 872
11764.93 876
11765.95 896
11766.98 853
11768.00 835
11769.02 842
11770.05 859
11771.07 894
11772.10 896
11773.12 856
11774.15 862
11775.17 847
11776.20 859
11777.22 869
11778.25 865
11779.27 817
11780.30 840
11781.32 859
11782.35 888
11783.37 857
11784.40 884
11785.42 868
11786.45 892
11787.47 834
11788.50 870
11789.52 905
11790.55 884
11791.57 881
11792.60 855
11793.62 869
11794.65 852
11795.67 874
11796.70 830
11797.73 831
11798.75 819
11799.78 848
11800.80 836
11801.83 867
11802.85 886
11803.88 860
11804.91 918
11805.93 888
11806.96 899
11807.98 877
11809.01 849
11810.04 873
11811.06 847
11812.09 864
11813.12 850
11814.14 839
11815.17 822
11816.19 839
11817.22 825
11818.25 847
11819.27 858
11820.30 863
11821.33 847
11822.35 894
11823.38 865
11824.41 877
11825.44 888
11826.46 886
11827.49 894
11828.52 882
11829.54 918
11830.57 882
11831.60 907
11832.62 884
11833.65 897
11834.68 903
11835.71 889
11836.73 912
11837.76 896
11838.79 919
11839.82 870
11840.84 896
11841.87 928
11842.90 897
11843.93 909
11844.95 925
11845.98 924
11847.01 879
11848.04 933
11849.07 910
11850.09 929
11851.12 921
11852.15 958
11853.18 962
11854.21 942
11855.23 919
11856.26 922
11857.29 907
11858.32 940
11859.35 957
11860.38 944
11861.40 933
11862.43 996
11863.46 997
11864.49 969
11865.52 965
11866.55 953
11867.58 1009
11868.60 969
11869.63 988
11870.66 990
11871.69 969
11872.72 950
11873.75 987
11874.78 966
11875.81 964
11876.84 1004
11877.86 977
11878.89 946
11879.92 1002
11880.95 981
11881.98 1024
11883.01 1020
11884.04 994
11885.07 1026
11886.10 1045
11887.13 1034
11888.16 1053
11889.19 1043
11890.22 1037
11891.25 1045
11892.28 1088
11893.31 1069
11894.34 1100
11895.37 1111
11896.40 1118
11897.43 1099
11898.46 1157
11899.49 1171
11900.52 1188
11901.55 1203
11902.58 1228
11903.61 1206
11904.64 1232
11905.67 1241
11906.70 1241
11907.73 1293
11908.76 1262
11909.79 1217
11910.82 1225
11911.85 1216
11912.88 1169
11913.91 1170
11914.94 1182
11915.97 1175
11917.01 1157
11918.04 1147
11919.07 1155
11920.10 1126
11921.13 1111
11922.16 1142
11923.19 1135
11924.22 1136
11925.25 1173
11926.28 1197
11927.32 1210
11928.35 1243
11929.38 1277
11930.41 1289
11931.44 1308
11932.47 1303
11933.50 1291
11934.54 1249
11935.57 1275
11936.60 1264
11937.63 1251
11938.66 1223
11939.70 1152
11940.73 1102
11941.76 1082
11942.79 1110
11943.82 1079
11944.85 1068
11945.89 1080
11946.92 1072
11947.95 1032
11948.98 1001
11950.02 1020
11951.05 1011
11952.08 1036
11953.11 987
11954.15 1001
11955.18 972
11956.21 993
11957.24 1048
11958.28 992
11959.31 1006
11960.34 1037
11961.37 1020
11962.41 973
11963.44 985
11964.47 997
11965.51 1006
11966.54 1025
11967.57 1037
11968.60 1011
11969.64 994
11970.67 990
11971.70 994
11972.74 1023
11973.77 1024
11974.80 1031
11975.84 1042
11976.87 1054
11977.90 1026
11978.94 1080
11979.97 1088
11981.00 1044
11982.04 1042
11983.07 1016
11984.11 1073
11985.14 1041
11986.17 1026
11987.21 1031
11988.24 1067
11989.28 1107
11990.31 1085
11991.34 1055
11992.38 1021
11993.41 1040
11994.45 1077
11995.48 1076
11996.51 1042
11997.55 1094
11998.58 1068
11999.62 1080
12000.65 1079
12001.69 1041
12002.72 1039
12003.76 1088
12004.79 1126
12005.82 1092
12006.86 1077
12007.89 1099
12008.93 1092
12009.96 1093
12011.00 1093
12012.03 1108
12013.07 1114
12014.10 1146
12015.14 1164
12016.17 1121
12017.21 1129
12018.24 1174
12019.28 1227
12020.32 1171
12021.35 1195
12022.39 1212
12023.42 1216
12024.46 1186
12025.49 1184
12026.53 1153
12027.56 1152
12028.60 1161
12029.64 1132
12030.67 1137
12031.71 1160
12032.74 1166
12033.78 1175
12034.81 1183
12035.85 1179
12036.89 1205
12037.92 1187
12038.96 1176
12039.99 1164
12041.03 1198
12042.07 1185
12043.10 1195
12044.14 1199
12045.18 1172
12046.21 1148
12047.25 1142
12048.29 1173
12049.32 1214
12050.36 1219
12051.40 1251
12052.43 1207
12053.47 1232
12054.51 1283
12055.54 1270
12056.58 1301
12057.62 1285
12058.65 1285
12059.69 1298
12060.73 1258
12061.76 1258
12062.80 1253
12063.84 1225
12064.88 1216
12065.91 1202
12066.95 1207
12067.99 1205
12069.03 1178
12070.06 1179
12071.10 1154
12072.14 1132
12073.18 1129
12074.21 1142
12075.25 1106
12076.29 1080
12077.33 1116
12078.36 1136
12079.40 1170
12080.44 1138
12081.48 1098
12082.52 1056
12083.55 1113
12084.59 1114
12085.63 1133
12086.67 1126
12087.71 1140
12088.74 1147
12089.78 1112
12090.82 1103
12091.86 1123
12092.90 1125
12093.94 1126
12094.98 1125
12096.01 1095
12097.05 1180
12098.09 1203
12099.13 1205
12100.17 1176
12101.21 1160
12102.25 1167
12103.28 1238
12104.32 1200
12105.36 1226
12106.40 1231
12107.44 1253
12108.48 1201
12109.52 1203
12110.56 1151
12111.60 1126
12112.64 1089
12113.68 1086
12114.72 1023
12115.76 1037
12116.79 986
12117.83 1021
12118.87 1025
12119.91 1029
12120.95 1003
12121.99 1006
12123.03 1002
12124.07 955
12125.11 952
12126.15 941
12127.19 955
12128.23 956
12129.27 980
12130.31 977
12131.35 953
12132.39 914
12133.43 930
12134.47 956
12135.51 938
12136.55 933
12137.59 897
12138.63 919
12139.67 964
12140.71 895
12141.76 925
12142.80 945
12143.84 936
12144.88 937
12145.92 921
12146.96 951
12148.00 929
12149.04 921
12150.08 928
12151.12 881
12152.16 848
12153.20 883
12154.25 902
12155.29 910
12156.33 932
12157.37 894
12158.41 881
12159.45 891
12160.49 865
12161.53 857
12162.58 867
12163.62 868
12164.66 875
12165.70 917
12166.74 898
12167.78 876
12168.82 871
12169.87 869
12170.91 889
12171.95 861
12172.99 856
12174.03 862
12175.08 848
12176.12 884
12177.16 836
12178.20 834
12179.24 851
12180.29 836
12181.33 864
12182.37 889
12183.41 857
12184.46 835
12185.50 838
12186.54 848
12187.58 857
12188.63 866
12189.67 851
12190.71 867
12191.75 851
12192.80 813
12193.84 837
12194.88 853
12195.92 851
12196.97 863
12198.01 836
12199.05 854
12200.10 829
12201.14 833
12202.18 829
12203.23 839
12204.27 847
12205.31 848
12206.36 836
12207.40 842
12208.44 830
12209.49 835
12210.53 803
12211.57 804
12212.62 855
12213.66 824
12214.70 797
12215.75 791
12216.79 805
12217.84 772
12218.88 797
12219.92 787
12220.97 795
12222.01 802
12223.06 773
12224.10 763
12225.14 814
12226.19 798
12227.23 786
12228.28 777
12229.32 772
12230.36 800
12231.41 780
12232.45 765
12233.50 765
12234.54 750
12235.59 764
12236.63 780
12237.68 764
12238.72 774
12239.77 766
12240.81 767
12241.86 820
12242.90 807
12243.94 818
12244.99 813
12246.03 812
12247.08 808
12248.13 798
12249.17 795
12250.22 773
12251.26 811
12252.31 775
12253.35 760
12254.40 747
12255.44 769
12256.49 777
12257.53 772
12258.58 749
12259.62 776
12260.67 794
12261.72 780
12262.76 746
12263.81 766
12264.85 746
12265.90 717
12266.94 723
12267.99 760
12269.04 734
12270.08 757
12271.13 751
12272.17 743
12273.22 734
12274.27 756
12275.31 739
12276.36 737
12277.41 752
12278.45 736
12279.50 737
12280.55 739
12281.59 750
12282.64 722
12283.69 729
12284.73 759
12285.78 735
12286.83 733
12287.87 709
12288.92 704
12289.97 724
12291.01 741
12292.06 733
12293.11 724
12294.15 718
12295.20 730
12296.25 766
12297.30 702
12298.34 726
12299.39 770
12300.44 724
12301.48 728
12302.53 706
12303.58 727
12304.63 701
12305.67 684
12306.72 735
12307.77 742
12308.82 749
12309.87 754
12310.91 726
12311.96 709
12313.01 722
12314.06 744
12315.10 711
12316.15 718
12317.20 729
12318.25 702
12319.30 719
12320.34 711
12321.39 722
12322.44 682
12323.49 723
12324.54 729
12325.59 717
12326.63 695
12327.68 697
12328.73 708
12329.78 694
12330.83 714
12331.88 709
12332.93 717
12333.98 689
12335.02 697
12336.07 703
12337.12 707
12338.17 711
12339.22 674
12340.27 691
12341.32 684
12342.37 709
12343.42 688
12344.47 668
12345.51 724
12346.56 723
12347.61 676
12348.66 676
12349.71 700
12350.76 693
12351.81 714
12352.86 670
12353.91 671
12354.96 677
12356.01 684
12357.06 697
12358.11 681
12359.16 696
12360.21 710
12361.26 699
12362.31 725
12363.36 692
12364.41 725
12365.46 697
12366.51 711
12367.56 666
12368.61 684
12369.66 689
12370.71 705
12371.76 713
12372.81 732
12373.86 692
12374.91 702
12375.96 702
12377.01 679
12378.06 671
12379.11 695
12380.17 712
12381.22 707
12382.27 716
12383.32 672
12384.37 695
12385.42 710
12386.47 668
12387.52 681
12388.57 677
12389.62 694
12390.67 685
12391.73 664
12392.78 712
12393.83 707
12394.88 670
12395.93 716
12396.98 727
12398.03 720
12399.09 696
12400.14 688
12401.19 683
12402.24 710
12403.29 746
12404.34 702
12405.40 717
12406.45 699
12407.50 696
12408.55 713
12409.60 717
12410.66 711
12411.71 682
12412.76 706
12413.81 719
12414.86 712
12415.92 652
12416.97 680
12418.02 722
12419.07 706
12420.13 684
12421.18 716
12422.23 680
12423.28 707
12424.34 732
12425.39 708
12426.44 694
12427.49 709
12428.55 723
12429.60 723
12430.65 684
12431.71 719
12432.76 728
12433.81 720
12434.86 724
12435.92 749
12436.97 732
12438.02 720
12439.08 697
12440.13 732
12441.18 718
12442.24 708
12443.29 730
12444.34 751
12445.40 723
12446.45 752
12447.50 763
12448.56 729
12449.61 736
12450.67 682
12451.72 719
12452.77 750
12453.83 744
12454.88 743
12455.94 767
12456.99 768
12458.04 757
12459.10 758
12460.15 756
12461.21 772
12462.26 744
12463.31 764
12464.37 772
12465.42 775
12466.48 807
12467.53 805
12468.59 808
12469.64 797
12470.70 791
12471.75 798
12472.80 875
12473.86 847
12474.91 860
12475.97 898
12477.02 896
12478.08 924
12479.13 910
12480.19 933
12481.24 921
12482.30 869
12483.35 905
12484.41 879
12485.46 864
12486.52 801
12487.57 813
12488.63 816
12489.69 807
12490.74 796
12491.80 786
12492.85 768
12493.91 800
12494.96 767
12496.02 770
12497.07 777
12498.13 781
12499.19 772
12500.24 763
12501.30 768
12502.35 746
12503.41 749
12504.47 752
12505.52 779
12506.58 765
12507.63 763
12508.69 775
12509.75 791
12510.80 754
12511.86 788
12512.91 795
12513.97 774
12515.03 769
12516.08 760
12517.14 785
12518.20 753
12519.25 792
12520.31 792
12521.37 768
12522.42 791
12523.48 778
12524.54 812
12525.59 840
12526.65 792
12527.71 784
12528.77 801
12529.82 809
12530.88 817
12531.94 798
12532.99 777
12534.05 766
12535.11 788
12536.17 750
12537.22 787
12538.28 801
12539.34 787
12540.40 788
12541.45 762
12542.51 762
12543.57 748
12544.63 796
12545.68 791
12546.74 808
12547.80 799
12548.86 796
12549.92 790
12550.97 820
12552.03 835
12553.09 826
12554.15 802
12555.21 797
12556.26 799
12557.32 796
12558.38 836
12559.44 832
12560.50 777
12561.56 823
12562.61 822
12563.67 823
12564.73 794
12565.79 827
12566.85 798
12567.91 806
12568.97 781
12570.02 828
12571.08 837
12572.14 825
12573.20 807
12574.26 785
12575.32 831
12576.38 815
12577.44 795
12578.50 812
12579.56 840
12580.61 822
12581.67 760
12582.73 811
12583.79 826
12584.85 814
12585.91 831
12586.97 811
12588.03 806
12589.09 803
12590.15 795
12591.21 816
12592.27 810
12593.33 818
12594.39 807
12595.45 806
12596.51 831
12597.57 836
12598.63 839
12599.69 840
12600.75 810
12601.81 781
12602.87 837
12603.93 856
12604.99 819
12606.05 831
12607.11 862
12608.17 815
12609.23 798
12610.29 812
12611.35 829
12612.41 863
12613.47 838
12614.53 862
12615.59 848
12616.66 841
12617.72 828
12618.78 887
12619.84 897
12620.90 853
12621.96 851
12623.02 855
12624.08 855
12625.14 887
12626.20 864
12627.26 889
12628.33 882
12629.39 896
12630.45 905
12631.51 929
12632.57 961
12633.63 896
12634.69 930
12635.76 905
12636.82 898
12637.88 882
12638.94 880
12640.00 877
12641.06 888
12642.13 917
12643.19 887
12644.25 908
12645.31 873
12646.37 869
12647.44 932
12648.50 909
12649.56 883
12650.62 859
12651.68 877
12652.75 841
12653.81 892
12654.87 909
12655.93 893
12657.00 910
12658.06 893
12659.12 907
12660.18 909
12661.25 911
12662.31 909
12663.37 920
12664.43 878
12665.50 917
12666.56 940
12667.62 901
12668.69 943
12669.75 949
12670.81 960
12671.88 931
12672.94 930
12674.00 943
12675.06 915
12676.13 918
12677.19 931
12678.25 991
12679.32 966
12680.38 1000
12681.44 962
12682.51 993
12683.57 988
12684.64 957
12685.70 1007
12686.76 1026
12687.83 1028
12688.89 1004
12689.95 1032
12691.02 1064
12692.08 1075
12693.15 1066
12694.21 1047
12695.27 1048
12696.34 1129
12697.40 1058
12698.47 1095
12699.53 1084
12700.59 1111
12701.66 1143
12702.72 1148
12703.79 1211
12704.85 1238
12705.92 1216
12706.98 1256
12708.05 1249
12709.11 1224
12710.18 1228
12711.24 1185
12712.30 1140
12713.37 1193
12714.43 1154
12715.50 1100
12716.56 1110
12717.63 1102
12718.69 1083
12719.76 1116
12720.82 1109
12721.89 1132
12722.95 1076
12724.02 1056
12725.09 1064
12726.15 1110
12727.22 1122
12728.28 1139
12729.35 1122
12730.41 1123
12731.48 1148
12732.54 1097
12733.61 1177
12734.68 1149
12735.74 1113
12736.81 1148
12737.87 1157
12738.94 1123
12740.00 1108
12741.07 1117
12742.14 1072
12743.20 1040
12744.27 1058
12745.33 1032
12746.40 992
12747.47 1016
12748.53 983
12749.60 979
12750.67 963
12751.73 936
12752.80 952
12753.87 950
12754.93 919
12756.00 930
12757.07 925
12758.13 956
12759.20 920
12760.27 915
12761.33 928
12762.40 895
12763.47 913
12764.53 888
12765.60 877
12766.67 894
12767.73 871
12768.80 875
12769.87 869
12770.94 867
12772.00 860
12773.07 892
12774.14 848
12775.21 853
12776.27 833
12777.34 874
12778.41 862
12779.48 860
12780.54 873
12781.61 857
12782.68 873
12783.75 877
12784.81 862
12785.88 862
12786.95 835
12788.02 854
12789.09 836
12790.15 840
12791.22 827
12792.29 858
12793.36 848
12794.43 851
12795.49 817
12796.56 814
12797.63 841
12798.70 823
12799.77 803
12800.84 823
12801.90 823
12802.97 819
12804.04 816
12805.11 816
12806.18 825
12807.25 848
12808.32 852
12809.39 851
12810.45 853
12811.52 845
12812.59 848
12813.66 823
12814.73 839
12815.80 862
12816.87 849
12817.94 837
12819.01 831
12820.08 835
12821.15 873
12822.21 857
12823.28 809
12824.35 867
12825.42 843
12826.49 833
12827.56 841
12828.63 839
12829.70 835
12830.77 839
12831.84 886
12832.91 852
12833.98 843
12835.05 850
12836.12 853
12837.19 818
12838.26 814
12839.33 781
12840.40 785
12841.47 788
12842.54 801
12843.61 817
12844.68 808
12845.75 791
12846.82 793
12847.89 775
12848.96 768
12850.03 746
12851.10 767
12852.18 760
12853.25 782
12854.32 744
12855.39 757
12856.46 776
12857.53 743
12858.60 740
12859.67 730
12860.74 776
12861.81 765
12862.88 731
12863.96 740
12865.03 771
12866.10 706
12867.17 757
12868.24 732
12869.31 745
12870.38 748
12871.45 737
12872.53 766
12873.60 732
12874.67 768
12875.74 737
12876.81 734
12877.88 710
12878.96 732
12880.03 696
12881.10 681
12882.17 701
12883.24 717
12884.31 703
12885.39 741
12886.46 693
12887.53 705
12888.60 709
12889.68 716
12890.75 728
12891.82 725
12892.89 710
12893.96 723
12895.04 724
12896.11 723
12897.18 698
12898.25 690
12899.33 677
12900.40 665
12901.47 697
12902.54 664
12903.62 665
12904.69 698
12905.76 715
12906.84 664
12907.91 654
12908.98 645
12910.06 672
12911.13 642
12912.20 697
12913.27 697
12914.35 679
12915.42 692
12916.49 666
12917.57 638
12918.64 675
12919.71 691
12920.79 692
12921.86 647
12922.94 649
12924.01 654
12925.08 699
12926.16 646
12927.23 649
12928.30 650
12929.38 661
12930.45 664
12931.53 685
12932.60 673
12933.67 618
12934.75 633
12935.82 658
12936.90 671
12937.97 636
12939.04 643
12940.12 661
12941.19 693
12942.27 628
12943.34 675
12944.42 639
12945.49 641
12946.56 642
12947.64 644
12948.71 607
12949.79 605
12950.86 639
12951.94 638
12953.01 620
12954.09 648
12955.16 665
12956.24 641
12957.31 657
12958.39 630
12959.46 645
12960.54 635
12961.61 631
12962.69 619
12963.76 647
12964.84 655
12965.91 633
12966.99 647
12968.07 654
12969.14 629
12970.22 631
12971.29 663
12972.37 665
12973.44 630
12974.52 652
12975.59 640
12976.67 631
12977.75 648
12978.82 675
12979.90 653
12980.97 640
12982.05 645
12983.13 642
12984.20 633
12985.28 626
12986.35 659
12987.43 662
12988.51 659
12989.58 634
12990.66 629
12991.74 644
12992.81 639
12993.89 642
12994.97 654
12996.04 626
12997.12 658
12998.20 671
12999.27 659
13000.35 631
13001.43 629
13002.50 648
13003.58 635
13004.66 642
13005.73 671
13006.81 656
13007.89 619
13008.97 601
13010.04 638
13011.12 647
13012.20 614
13013.27 635
13014.35 646
13015.43 668
13016.51 657
13017.58 632
13018.66 604
13019.74 630
13020.82 654
13021.89 603
13022.97 636
13024.05 667
13025.13 645
13026.21 657
13027.28 638
13028.36 655
13029.44 659
13030.52 658
13031.60 659
13032.67 619
13033.75 645
13034.83 687
13035.91 669
13036.99 668
13038.07 638
13039.14 672
13040.22 667
13041.30 696
13042.38 664
13043.46 631
13044.54 669
13045.62 676
13046.69 640
13047.77 654
13048.85 644
13049.93 690
13051.01 659
13052.09 670
13053.17 658
13054.25 671
13055.33 638
13056.40 644
13057.48 631
13058.56 609
13059.64 617
13060.72 658
13061.80 628
13062.88 639
13063.96 630
13065.04 640
13066.12 620
13067.20 630
13068.28 654
13069.36 646
13070.44 641
13071.52 608
13072.60 609
13073.68 613
13074.76 657
13075.84 622
13076.92 650
13078.00 644
13079.08 649
13080.16 645
13081.24 636
13082.32 646
13083.40 635
13084.48 651
13085.56 631
13086.64 625
13087.72 649
13088.80 635
13089.88 639
13090.96 648
13092.04 632
13093.12 629
13094.20 655
13095.28 655
13096.36 644
13097.44 634
13098.52 620
13099.61 664
13100.69 670
13101.77 635
13102.85 641
13103.93 627
13105.01 666
13106.09 656
13107.17 658
13108.25 689
13109.34 656
13110.42 657
13111.50 673
13112.58 671
13113.66 664
13114.74 673
13115.82 684
13116.91 636
13117.99 650
13119.07 668
13120.15 661
13121.23 678
13122.31 671
13123.40 681
13124.48 697
13125.56 689
13126.64 672
13127.72 685
13128.81 666
13129.89 673
13130.97 696
13132.05 675
13133.14 676
13134.22 703
13135.30 688
13136.38 711
13137.47 689
13138.55 663
13139.63 685
13140.71 644
13141.80 656
13142.88 650
13143.96 649
13145.04 664
13146.13 672
13147.21 674
13148.29 680
13149.38 661
13150.46 667
13151.54 709
13152.62 667
13153.71 677
13154.79 663
13155.87 646
13156.96 674
13158.04 693
13159.12 695
13160.21 661
13161.29 685
13162.37 700
13163.46 668
13164.54 688
13165.62 690
13166.71 681
13167.79 697
13168.88 662
13169.96 657
13171.04 665
13172.13 663
13173.21 683
13174.30 689
13175.38 665
13176.46 664
13177.55 675
13178.63 669
13179.72 652
13180.80 662
13181.88 670
13182.97 711
13184.05 702
13185.14 686
13186.22 689
13187.31 676
13188.39 652
13189.48 670
13190.56 661
13191.65 673
13192.73 684
13193.81 694
13194.90 685
13195.98 679
13197.07 686
13198.15 667
13199.24 683
13200.32 677
13201.41 693
13202.49 679
13203.58 686
13204.67 696
13205.75 694
13206.84 686
13207.92 689
13209.01 690
13210.09 690
13211.18 708
13212.26 715
13213.35 691
13214.43 706
13215.52 682
13216.61 711
13217.69 695
13218.78 720
13219.86 696
13220.95 692
13222.04 698
13223.12 702
13224.21 719
13225.29 697
13226.38 702
13227.47 685
13228.55 732
13229.64 714
13230.72 727
13231.81 708
13232.90 708
13233.98 706
13235.07 730
13236.16 729
13237.24 707
13238.33 716
13239.42 760
13240.50 707
13241.59 703
13242.68 734
13243.76 774
13244.85 732
13245.94 712
13247.02 719
13248.11 736
13249.20 758
13250.29 756
13251.37 743
13252.46 713
13253.55 731
13254.63 764
13255.72 743
13256.81 706
13257.90 737
13258.98 767
13260.07 789
13261.16 769
13262.25 776
13263.33 772
13264.42 775
13265.51 756
13266.60 753
13267.69 780
13268.77 765
13269.86 804
13270.95 800
13272.04 793
13273.13 789
13274.21 798
13275.30 824
13276.39 820
13277.48 805
13278.57 787
13279.65 803
13280.74 795
13281.83 783
13282.92 800
13284.01 799
13285.10 823
13286.19 841
13287.27 790
13288.36 811
13289.45 805
13290.54 847
13291.63 815
13292.72 809
13293.81 815
13294.90 815
13295.98 834
13297.07 827
13298.16 826
13299.25 818
13300.34 859
13301.43 861
13302.52 847
13303.61 900
13304.70 898
13305.79 856
13306.88 859
13307.97 870
13309.06 892
13310.15 917
13311.24 903
13312.32 915
13313.41 865
13314.50 879
13315.59 866
13316.68 877
13317.77 876
13318.86 868
13319.95 901
13321.04 933
13322.13 918
13323.22 913
13324.31 917
13325.40 931
13326.49 920
13327.58 923
13328.68 919
13329.77 927
13330.86 912
13331.95 915
13333.04 948
13334.13 917
13335.22 922
13336.31 939
13337.40 925
13338.49 944
13339.58 964
13340.67 939
13341.76 955
13342.85 968
13343.94 957
13345.04 937
13346.13 921
13347.22 936
13348.31 969
13349.40 964
13350.49 962
13351.58 928
13352.67 947
13353.77 951
13354.86 940
13355.95 970
13357.04 996
13358.13 983
13359.22 942
13360.31 967
13361.41 987
13362.50 1014
13363.59 962
13364.68 1024
13365.77 1037
13366.87 1025
13367.96 1035
13369.05 1077
13370.14 1055
13371.23 1037
13372.33 1030
13373.42 1070
13374.51 1033
13375.60 995
13376.69 957
13377.79 979
13378.88 935
13379.97 944
13381.06 905
13382.16 889
13383.25 900
13384.34 891
13385.43 898
13386.53 903
13387.62 877
13388.71 898
13389.81 864
13390.90 875
13391.99 850
13393.08 870
13394.18 858
13395.27 840
13396.36 833
13397.46 834
13398.55 863
13399.64 855
13400.74 812
13401.83 794
13402.92 824
13404.02 831
13405.11 830
13406.20 874
13407.30 835
13408.39 839
13409.48 819
13410.58 810
13411.67 834
13412.77 834
13413.86 853
13414.95 814
13416.05 793
13417.14 845
13418.23 815
13419.33 761
13420.42 785
13421.52 824
13422.61 815
13423.71 835
13424.80 866
13425.89 815
13426.99 821
13428.08 855
13429.18 854
13430.27 824
13431.37 814
13432.46 836
13433.56 860
13434.65 886
13435.74 813
13436.84 846
13437.93 861
13439.03 854
13440.12 856
13441.22 859
13442.31 857
13443.41 852
13444.50 853
13445.60 841
13446.69 851
13447.79 855
13448.88 845
13449.98 820
13451.08 841
13452.17 852
13453.27 890
13454.36 865
13455.46 861
13456.55 840
13457.65 874
13458.74 862
13459.84 892
13460.94 885
13462.03 869
13463.13 905
13464.22 911
13465.32 915
13466.41 917
13467.51 887
13468.61 901
13469.70 921
13470.80 923
13471.90 901
13472.99 911
13474.09 925
13475.18 910
13476.28 888
13477.38 914
13478.47 881
13479.57 894
13480.67 921
13481.76 897
13482.86 940
13483.96 927
13485.05 907
13486.15 920
13487.25 913
13488.34 895
13489.44 910
13490.54 952
13491.63 924
13492.73 939
13493.83 963
13494.93 969
13496.02 973
13497.12 964
13498.22 943
13499.31 974
13500.41 991
13501.51 1025
13502.61 1027
13503.70 1004
13504.80 1037
13505.90 1026
13507.00 1020
13508.09 993
13509.19 983
13510.29 980
13511.39 967
13512.49 984
13513.58 1001
13514.68 940
13515.78 902
13516.88 915
13517.98 881
13519.07 860
13520.17 898
13521.27 887
13522.37 879
13523.47 860
13524.57 887
13525.66 884
13526.76 880
13527.86 892
13528.96 885
13530.06 861
13531.16 854
13532.25 900
13533.35 909
13534.45 880
13535.55 871
13536.65 882
13537.75 859
13538.85 856
13539.95 848
13541.05 842
13542.14 862
13543.24 849
13544.34 818
13545.44 796
13546.54 835
13547.64 809
13548.74 814
13549.84 824
13550.94 789
13552.04 797
13553.14 790
13554.24 768
13555.34 769
13556.44 762
13557.54 798
13558.64 770
13559.74 761
13560.84 771
13561.94 776
13563.04 785
13564.13 770
13565.23 760
13566.34 757
13567.44 782
13568.54 772
13569.64 748
13570.74 755
13571.84 759
13572.94 765
13574.04 777
13575.14 742
13576.24 736
13577.34 756
13578.44 760
13579.54 736
13580.64 743
13581.74 750
13582.84 756
13583.94 766
13585.04 748
13586.14 748
13587.24 733
13588.35 784
13589.45 756
13590.55 768
13591.65 752
13592.75 777
13593.85 780
13594.95 766
13596.05 785
13597.15 780
13598.26 776
13599.36 786
13600.46 789
13601.56 773
13602.66 762
13603.76 763
13604.86 783
13605.97 778
13607.07 777
13608.17 785
13609.27 775
13610.37 774
13611.47 772
13612.58 763
13613.68 785
13614.78 799
13615.88 784
13616.98 781
13618.09 749
13619.19 738
13620.29 773
13621.39 775
13622.50 762
13623.60 782
13624.70 752
13625.80 805
13626.91 763
13628.01 791
13629.11 784
13630.21 760
13631.32 788
13632.42 782
13633.52 771
13634.62 742
13635.73 765
13636.83 767
13637.93 767
13639.04 780
13640.14 780
13641.24 753
13642.35 765
13643.45 755
13644.55 783
13645.65 788
13646.76 756
13647.86 791
13648.96 808
13650.07 783
13651.17 755
13652.28 794
13653.38 775
13654.48 786
13655.59 772
13656.69 761
13657.79 759
13658.90 757
13660.00 777
13661.11 767
13662.21 782
13663.31 776
13664.42 759
13665.52 762
13666.63 782
13667.73 753
13668.83 755
13669.94 781
13671.04 778
13672.15 805
13673.25 805
13674.36 768
13675.46 802
13676.56 750
13677.67 777
13678.77 788
13679.88 806
13680.98 771
13682.09 800
13683.19 788
13684.30 768
13685.40 818
13686.51 798
13687.61 836
13688.72 795
13689.82 803
13690.93 824
13692.03 832
13693.14 817
13694.24 843
13695.35 802
13696.45 789
13697.56 821
13698.66 813
13699.77 805
13700.87 816
13701.98 828
13703.09 828
13704.19 862
13705.30 838
13706.40 848
13707.51 852
13708.61 871
13709.72 832
13710.83 858
13711.93 873
13713.04 872
13714.14 838
13715.25 858
13716.36 847
13717.46 864
13718.57 835
13719.67 891
13720.78 875
13721.89 903
13722.99 944
13724.10 908
13725.21 926
13726.31 931
13727.42 903
13728.53 921
13729.63 899
13730.74 912
13731.85 925
13732.95 933
13734.06 942
13735.17 939
13736.27 934
13737.38 939
13738.49 941
13739.59 943
13740.70 965
13741.81 973
13742.92 972
13744.02 965
13745.13 1018
13746.24 1003
13747.35 983
13748.45 988
13749.56 1015
13750.67 1030
13751.78 1099
13752.88 1077
13753.99 1092
13755.10 1072
13756.21 1076
13757.31 1143
13758.42 1176
13759.53 1182
13760.64 1198
13761.75 1179
13762.85 1174
13763.96 1245
13765.07 1245
13766.18 1244
13767.29 1251
13768.39 1265
13769.50 1249
13770.61 1214
13771.72 1246
13772.83 1206
13773.94 1165
13775.04 1149
13776.15 1152
13777.26 1181
13778.37 1140
13779.48 1091
13780.59 1049
13781.70 1081
13782.80 1083
13783.91 1030
13785.02 987
13786.13 988
13787.24 961
13788.35 958
13789.46 905
13790.57 919
13791.68 911
13792.79 906
13793.90 924
13795.00 852
13796.11 872
13797.22 859
13798.33 895
13799.44 823
13800.55 812
13801.66 788
13802.77 820
13803.88 763
13804.99 805
13806.10 813
13807.21 808
13808.32 811
13809.43 803
13810.54 825
13811.65 820
13812.76 792
13813.87 810
13814.98 796
13816.09 783
13817.20 764
13818.31 791
13819.42 797
13820.53 788
13821.64 741
13822.75 798
13823.86 791
13824.97 767
13826.08 792
13827.19 819
13828.30 792
13829.41 763
13830.53 781
13831.64 784
13832.75 838
13833.86 796
13834.97 786
13836.08 768
13837.19 784
13838.30 797
13839.41 829
13840.52 813
13841.64 769
13842.75 775
13843.86 755
13844.97 785
13846.08 768
13847.19 750
13848.30 747
13849.41 758
13850.53 783
13851.64 779
13852.75 780
13853.86 809
13854.97 821
13856.08 831
13857.20 815
13858.31 808
13859.42 792
13860.53 767
13861.64 787
13862.76 773
13863.87 796
13864.98 803
13866.09 787
13867.20 791
13868.32 769
13869.43 774
13870.54 827
13871.65 822
13872.77 793
13873.88 810
13874.99 784
13876.10 778
13877.22 797
13878.33 765
13879.44 809
13880.55 786
13881.67 786
13882.78 806
13883.89 812
13885.01 794
13886.12 805
13887.23 828
13888.34 796
13889.46 789
13890.57 814
13891.68 838
13892.80 832
13893.91 837
13895.02 826
13896.14 859
13897.25 830
13898.36 844
13899.48 822
13900.59 832
13901.70 847
13902.82 845
13903.93 829
13905.05 807
13906.16 803
13907.27 806
13908.39 803
13909.50 764
13910.61 759
13911.73 763
13912.84 753
13913.96 766
13915.07 729
13916.19 735
13917.30 757
13918.41 738
13919.53 762
13920.64 720
13921.76 726
13922.87 738
13923.99 737
13925.10 716
13926.21 746
13927.33 738
13928.44 688
13929.56 720
13930.67 729
13931.79 742
13932.90 757
13934.02 731
13935.13 718
13936.25 729
13937.36 746
13938.48 720
13939.59 723
13940.71 700
13941.82 682
13942.94 723
13944.05 719
13945.17 668
13946.28 706
13947.40 720
13948.52 692
13949.63 699
13950.75 717
13951.86 693
13952.98 693
13954.09 704
13955.21 683
13956.32 703
13957.44 695
13958.56 691
13959.67 729
13960.79 678
13961.90 689
13963.02 660
13964.14 691
13965.25 683
13966.37 662
13967.48 717
13968.60 712
13969.72 673
13970.83 705
13971.95 717
13973.07 666
13974.18 694
13975.30 685
13976.42 690
13977.53 707
13978.65 714
13979.77 687
13980.88 662
13982.00 706
13983.12 714
13984.23 728
13985.35 701
13986.47 702
13987.58 692
13988.70 674
13989.82 672
13990.94 688
13992.05 679
13993.17 685
13994.29 713
13995.40 726
13996.52 698
13997.64 662
13998.76 689
13999.87 702
14000.99 686
14002.11 707
14003.23 671
14004.35 682
14005.46 708
14006.58 693
14007.70 712
14008.82 697
14009.93 730
14011.05 714
14012.17 731
14013.29 715
14014.41 695
14015.52 701
14016.64 706
14017.76 733
14018.88 716
14020.00 700
14021.12 695
14022.23 718
14023.35 715
14024.47 731
14025.59 721
14026.71 705
14027.83 714
14028.95 708
14030.06 720
14031.18 720
14032.30 729
14033.42 722
14034.54 748
14035.66 748
14036.78 749
14037.90 711
14039.02 720
14040.14 731
14041.25 728
14042.37 732
14043.49 723
14044.61 765
14045.73 750
14046.85 755
14047.97 737
14049.09 755
14050.21 783
14051.33 766
14052.45 788
14053.57 774
14054.69 768
14055.81 785
14056.93 776
14058.05 773
14059.17 756
14060.29 726
14061.41 751
14062.53 805
14063.65 815
14064.77 756
14065.89 774
14067.01 791
14068.13 800
14069.25 794
14070.37 785
14071.49 798
14072.61 820
14073.73 794
14074.85 791
14075.97 774
14077.09 831
14078.21 832
14079.33 813
14080.45 826
14081.57 851
14082.69 832
14083.82 833
14084.94 846
14086.06 851
14087.18 851
14088.30 841
14089.42 848
14090.54 870
14091.66 854
14092.78 818
14093.91 878
14095.03 857
14096.15 811
14097.27 849
14098.39 863
14099.51 836
14100.63 864
14101.76 839
14102.88 835
14104.00 805
14105.12 801
14106.24 814
14107.36 815
14108.49 858
14109.61 785
14110.73 771
14111.85 822
14112.97 793
14114.10 787
14115.22 772
14116.34 762
14117.46 773
14118.58 766
14119.71 731
14120.83 763
14121.95 768
14123.07 761
14124.20 729
14125.32 742
14126.44 740
14127.56 718
14128.69 733
14129.81 688
14130.93 695
14132.06 727
14133.18 696
14134.30 706
14135.42 718
14136.55 694
14137.67 704
14138.79 698
14139.92 669
14141.04 678
14142.16 687
14143.29 699
14144.41 705
14145.53 679
14146.66 672
14147.78 658
14148.90 660
14150.03 658
14151.15 678
14152.27 676
14153.40 702
14154.52 685
14155.64 683
14156.77 677
14157.89 661
14159.02 687
14160.14 716
14161.26 694
14162.39 695
14163.51 683
14164.64 683
14165.76 672
14166.88 699
14168.01 711
14169.13 697
14170.26 672
14171.38 702
14172.51 694
14173.63 698
14174.75 679
14175.88 696
14177.00 670
14178.13 689
14179.25 703
14180.38 664
14181.50 667
14182.63 649
14183.75 636
14184.88 662
14186.00 673
14187.13 676
14188.25 655
14189.38 667
14190.50 654
14191.63 653
14192.75 661
14193.88 652
14195.00 663
14196.13 646
14197.25 651
14198.38 640
14199.50 642
14200.63 664
14201.76 642
14202.88 653
14204.01 613
14205.13 638
14206.26 617
14207.38 636
14208.51 621
14209.64 632
14210.76 641
14211.89 676
14213.01 626
14214.14 674
14215.27 647
14216.39 624
14217.52 639
14218.64 635
14219.77 632
14220.90 636
14222.02 617
14223.15 671
14224.28 628
14225.40 611
14226.53 628
14227.66 627
14228.78 609
14229.91 607
14231.04 635
14232.16 609
14233.29 608
14234.42 633
14235.54 655
14236.67 618
14237.80 616
14238.92 623
14240.05 588
14241.18 612
14242.31 628
14243.43 601
14244.56 602
14245.69 657
14246.82 589
14247.94 625
14249.07 640
14250.20 612
14251.33 623
14252.45 638
14253.58 629
14254.71 591
14255.84 591
14256.96 595
14258.09 613
14259.22 628
14260.35 596
14261.47 594
14262.60 583
14263.73 596
14264.86 590
14265.99 586
14267.12 611
14268.24 595
14269.37 600
14270.50 607
14271.63 578
14272.76 623
14273.89 603
14275.01 583
14276.14 548
14277.27 581
14278.40 584
14279.53 603
14280.66 587
14281.79 589
14282.91 612
14284.04 580
14285.17 585
14286.30 557
14287.43 570
14288.56 583
14289.69 605
14290.82 574
14291.95 572
14293.08 564
14294.20 569
14295.33 605
14296.46 592
14297.59 562
14298.72 576
14299.85 585
14300.98 596
14302.11 592
14303.24 562
14304.37 562
14305.50 584
14306.63 594
14307.76 572
14308.89 570
14310.02 584
14311.15 558
14312.28 562
14313.41 574
14314.54 584
14315.67 571
14316.80 573
14317.93 557
14319.06 563
14320.19 576
14321.32 580
14322.45 572
14323.58 568
14324.71 557
14325.84 547
14326.97 574
14328.10 564
14329.23 561
14330.36 590
14331.49 565
14332.62 570
14333.76 588
14334.89 571
14336.02 572
14337.15 584
14338.28 543
14339.41 579
14340.54 617
14341.67 575
14342.80 566
14343.93 574
14345.07 560
14346.20 545
14347.33 557
14348.46 544
14349.59 594
14350.72 576
14351.85 542
14352.99 542
14354.12 578
14355.25 568
14356.38 587
14357.51 583
14358.64 560
14359.78 574
14360.91 577
14362.04 573
14363.17 544
14364.30 551
14365.44 563
14366.57 569
14367.70 560
14368.83 529
14369.96 538
14371.10 582
14372.23 569
14373.36 583
14374.49 581
14375.63 552
14376.76 554
14377.89 574
14379.02 564
14380.16 552
14381.29 558
14382.42 547
14383.55 531
14384.69 552
14385.82 576
14386.95 566
14388.09 532
14389.22 558
14390.35 536
14391.49 539
14392.62 558
14393.75 560
14394.89 577
14396.02 552
14397.15 581
14398.28 554
14399.42 550
14400.55 560
14401.69 530
14402.82 528
14403.95 544
14405.09 558
14406.22 574
14407.35 590
14408.49 576
14409.62 572
14410.75 559
14411.89 581
14413.02 594
14414.16 609
14415.29 571
14416.42 554
14417.56 587
14418.69 585
14419.83 602
14420.96 606
14422.10 578
14423.23 583
14424.36 583
14425.50 596
14426.63 578
14427.77 575
14428.90 590
14430.04 585
14431.17 584
14432.31 588
14433.44 597
14434.58 637
14435.71 617
14436.85 574
14437.98 570
14439.12 580
14440.25 581
14441.39 588
14442.52 591
14443.66 601
14444.79 579
14445.93 605
14447.06 588
14448.20 573
14449.33 604
14450.47 582
14451.60 604
14452.74 610
14453.87 620
14455.01 623
14456.14 607
14457.28 639
14458.42 615
14459.55 584
14460.69 630
14461.82 659
14462.96 639
14464.10 615
14465.23 609
14466.37 635
14467.50 631
14468.64 651
14469.78 661
14470.91 622
14472.05 600
14473.18 626
14474.32 616
14475.46 615
14476.59 641
14477.73 662
14478.87 663
14480.00 614
14481.14 605
14482.28 602
14483.41 628
14484.55 612
14485.69 596
14486.82 631
14487.96 601
14489.10 624
14490.23 585
14491.37 646
14492.51 617
14493.65 601
14494.78 600
14495.92 596
14497.06 595
14498.19 589
14499.33 632
14500.47 618
14501.61 606
14502.74 597
14503.88 627
14505.02 603
14506.16 599
14507.29 589
14508.43 583
14509.57 602
14510.71 592
14511.85 567
14512.98 616
14514.12 584
14515.26 593
14516.40 585
14517.54 563
14518.67 585
14519.81 575
14520.95 576
14522.09 585
14523.23 588
14524.36 595
14525.50 563
14526.64 579
14527.78 598
14528.92 587
14530.06 571
14531.19 597
14532.33 557
14533.47 574
14534.61 559
14535.75 576
14536.89 585
14538.03 605
14539.17 578
14540.31 600
14541.44 591
14542.58 578
14543.72 577
14544.86 559
14546.00 600
14547.14 569
14548.28 584
14549.42 569
14550.56 606
14551.70 586
14552.84 571
14553.98 585
14555.12 592
14556.25 571
14557.39 601
14558.53 600
14559.67 622
14560.81 579
14561.95 575
14563.09 593
14564.23 586
14565.37 589
14566.51 594
14567.65 624
14568.79 605
14569.93 602
14571.07 609
14572.21 588
14573.35 607
14574.49 619
14575.63 611
14576.77 607
14577.92 587
14579.06 612
14580.20 619
14581.34 588
14582.48 596
14583.62 584
14584.76 604
14585.90 618
14587.04 623
14588.18 595
14589.32 607
14590.46 635
14591.60 653
14592.74 635
14593.89 621
14595.03 629
14596.17 633
14597.31 643
14598.45 620
14599.59 637
14600.73 637
14601.87 662
14603.02 623
14604.16 637
14605.30 636
14606.44 657
14607.58 632
14608.72 648
14609.86 636
14611.01 648
14612.15 648
14613.29 661
14614.43 662
14615.57 667
14616.72 657
14617.86 657
14619.00 672
14620.14 675
14621.28 648
14622.43 660
14623.57 656
14624.71 690
14625.85 692
14627.00 701
14628.14 714
14629.28 706
14630.42 692
14631.56 725
14632.71 718
14633.85 730
14634.99 713
14636.14 729
14637.28 734
14638.42 711
14639.56 728
14640.71 729
14641.85 753
14642.99 739
14644.14 725
14645.28 678
14646.42 668
14647.56 686
14648.71 660
14649.85 634
14650.99 613
14652.14 641
14653.28 653
14654.42 618
14655.57 603
14656.71 599
14657.85 591
14659.00 611
14660.14 607
14661.29 583
14662.43 612
14663.57 548
14664.72 571
14665.86 595
14667.00 597
14668.15 581
14669.29 584
14670.44 580
14671.58 581
14672.73 558
14673.87 557
14675.01 553
14676.16 562
14677.30 572
14678.45 547
14679.59 535
14680.74 529
14681.88 576
14683.02 567
14684.17 555
14685.31 558
14686.46 554
14687.60 555
14688.75 584
14689.89 548
14691.04 535
14692.18 542
14693.33 552
14694.47 539
14695.62 524
14696.76 547
14697.91 552
14699.05 564
14700.20 545
14701.34 501
14702.49 526
14703.63 518
14704.78 520
14705.92 527
14707.07 519
14708.22 526
14709.36 526
14710.51 525
14711.65 544
14712.80 517
14713.94 529
14715.09 511
14716.23 530
14717.38 514
14718.53 518
14719.67 528
14720.82 564
14721.96 517
14723.11 507
14724.26 565
14725.40 526
14726.55 530
14727.70 503
14728.84 534
14729.99 520
14731.13 518
14732.28 537
14733.43 546
14734.57 553
14735.72 537
14736.87 523
14738.01 533
14739.16 523
14740.31 537
14741.45 534
14742.60 497
14743.75 505
14744.89 528
14746.04 507
14747.19 518
14748.34 504
14749.48 528
14750.63 528
14751.78 539
14752.92 521
14754.07 523
14755.22 527
14756.37 516
14757.51 522
14758.66 509
14759.81 534
14760.96 510
14762.10 496
14763.25 508
14764.40 494
14765.55 494
14766.70 513
14767.84 496
14768.99 511
14770.14 523
14771.29 513
14772.43 499
14773.58 508
14774.73 477
14775.88 508
14777.03 505
14778.18 494
14779.32 482
14780.47 508
14781.62 492
14782.77 511
14783.92 506
14785.07 483
14786.21 494
14787.36 479
14788.51 509
14789.66 482
14790.81 470
14791.96 489
14793.11 501
14794.26 493
14795.40 488
14796.55 498
14797.70 491
14798.85 474
14800.00 465
14801.15 495
14802.30 505
14803.45 486
14804.60 499
14805.75 490
14806.90 491
14808.05 466
14809.19 472
14810.34 474
14811.49 470
14812.64 473
14813.79 481
14814.94 478
14816.09 479
14817.24 455
14818.39 471
14819.54 477
14820.69 504
14821.84 486
14822.99 485
14824.14 465
14825.29 491
14826.44 464
14827.59 467
14828.74 472
14829.89 479
14831.04 460
14832.19 443
14833.34 460
14834.49 453
14835.64 477
14836.79 464
14837.95 460
14839.10 471
14840.25 481
14841.40 489
14842.55 461
14843.70 478
14844.85 470
14846.00 481
14847.15 469
14848.30 475
14849.45 463
14850.60 460
14851.76 435
14852.91 440
14854.06 447
14855.21 446
14856.36 465
14857.51 478
14858.66 448
14859.81 459
14860.97 498
14862.12 469
14863.27 480
14864.42 474
14865.57 485
14866.72 475
14867.88 460
14869.03 448
14870.18 435
14871.33 459
14872.48 460
14873.64 441
14874.79 453
14875.94 477
14877.09 461
14878.24 458
14879.40 436
14880.55 461
14881.70 452
14882.85 466
14884.00 463
14885.16 463
14886.31 472
14887.46 450
14888.61 476
14889.77 432
14890.92 452
14892.07 462
14893.23 439
14894.38 471
14895.53 480
14896.68 440
14897.84 466
14898.99 433
14900.14 426
14901.30 463
14902.45 459
14903.60 469
14904.75 459
14905.91 470
14907.06 477
14908.21 456
14909.37 476
14910.52 464
14911.67 474
14912.83 439
14913.98 435
14915.14 444
14916.29 477
14917.44 466
14918.60 451
14919.75 464
14920.90 447
14922.06 456
14923.21 463
14924.37 455
14925.52 463
14926.67 446
14927.83 481
14928.98 422
14930.14 449
14931.29 464
14932.44 461
14933.60 447
14934.75 468
14935.91 455
14937.06 432
14938.22 446
14939.37 444
14940.52 460
14941.68 453
14942.83 452
14943.99 421
14945.14 452
14946.30 450
14947.45 459
14948.61 437
14949.76 454
14950.92 454
14952.07 457
14953.23 440
14954.38 460
14955.54 456
14956.69 420
14957.85 444
14959.00 446
14960.16 454
14961.31 443
14962.47 466
14963.62 446
14964.78 454
14965.94 467
14967.09 450
14968.25 452
14969.40 443
14970.56 457
14971.71 495
14972.87 453
14974.03 465
14975.18 455
14976.34 432
14977.49 408
14978.65 432
14979.81 450
14980.96 449
14982.12 482
14983.27 465
14984.43 455
14985.59 448
14986.74 429
14987.90 425
14989.06 444
14990.21 408
14991.37 451
14992.53 419
14993.68 417
14994.84 429
14996.00 467
14997.15 423
14998.31 435
14999.47 444
15000.62 437
15001.78 439
15002.94 448
15004.09 431
15005.25 483
15006.41 455
15007.56 446
15008.72 465
15009.88 449
15011.04 445
15012.19 452
15013.35 421
15014.51 421
15015.67 423
15016.82 424
15017.98 433
15019.14 439
15020.30 441
15021.45 451
15022.61 421
15023.77 425
15024.93 450
15026.08 445
15027.24 442
15028.40 453
15029.56 443
15030.72 423
15031.87 439
15033.03 421
15034.19 456
15035.35 443
15036.51 419
15037.67 441
15038.82 441
15039.98 440
15041.14 447
15042.30 434
15043.46 438
15044.62 418
15045.78 431
15046.93 432
15048.09 426
15049.25 443
15050.41 450
15051.57 417
15052.73 427
15053.89 429
15055.05 427
15056.20 438
15057.36 439
15058.52 436
15059.68 435
15060.84 440
15062.00 446
15063.16 452
15064.32 470
15065.48 475
15066.64 457
15067.80 408
15068.96 438
15070.12 442
15071.28 436
15072.44 452
15073.60 420
15074.76 428
15075.91 448
15077.07 459
15078.23 433
15079.39 435
15080.55 436
15081.71 462
15082.87 423
15084.03 425
15085.19 420
15086.35 436
15087.51 447
15088.68 440
15089.84 436
15091.00 454
15092.16 446
15093.32 434
15094.48 430
15095.64 431
15096.80 432
15097.96 446
15099.12 468
15100.28 445
15101.44 423
15102.60 428
15103.76 456
15104.92 435
15106.08 422
15107.25 450
15108.41 436
15109.57 421
15110.73 410
15111.89 414
15113.05 422
15114.21 436
15115.37 435
15116.54 467
15117.70 434
15118.86 432
15120.02 458
15121.18 444
15122.34 459
15123.50 426
15124.67 440
15125.83 453
15126.99 424
15128.15 398
15129.31 429
15130.47 454
15131.64 488
15132.80 465
15133.96 466
15135.12 433
15136.28 445
15137.45 449
15138.61 487
15139.77 445
15140.93 447
15142.10 428
15143.26 430
15144.42 443
15145.58 454
15146.75 449
15147.91 469
15149.07 444
15150.23 447
15151.40 452
15152.56 464
15153.72 458
15154.88 456
15156.05 441
15157.21 464
15158.37 464
15159.54 470
15160.70 467
15161.86 468
15163.03 467
15164.19 472
15165.35 457
15166.52 434
15167.68 459
15168.84 442
15170.01 453
15171.17 474
15172.33 460
15173.50 458
15174.66 414
15175.82 449
15176.99 472
15178.15 473
15179.31 461
15180.48 455
15181.64 453
15182.81 473
15183.97 481
15185.13 467
15186.30 448
15187.46 474
15188.63 484
15189.79 484
15190.95 493
15192.12 470
15193.28 490
15194.45 486
15195.61 460
15196.78 449
15197.94 442
15199.10 475
15200.27 492
15201.43 473
15202.60 467
15203.76 460
15204.93 454
15206.09 462
15207.26 459
15208.42 489
15209.59 474
15210.75 462
15211.92 482
15213.08 480
15214.25 478
15215.41 488
15216.58 478
15217.74 477
15218.91 469
15220.07 477
15221.24 503
15222.40 507
15223.57 517
15224.74 499
15225.90 480
15227.07 480
15228.23 454
15229.40 500
15230.56 506
15231.73 526
15232.89 536
15234.06 523
15235.23 535
15236.39 506
15237.56 512
15238.72 530
15239.89 503
15241.06 500
15242.22 495
15243.39 512
15244.56 505
15245.72 544
15246.89 501
15248.05 492
15249.22 522
15250.39 512
15251.55 539
15252.72 505
15253.89 515
15255.05 490
15256.22 493
15257.39 516
15258.55 514
15259.72 500
15260.89 476
15262.05 482
15263.22 483
15264.39 489
15265.56 482
15266.72 457
15267.89 486
15269.06 481
15270.22 477
15271.39 485
15272.56 476
15273.73 476
15274.89 468
15276.06 473
15277.23 466
15278.40 452
15279.56 449
15280.73 447
15281.90 430
15283.07 450
15284.23 461
15285.40 456
15286.57 453
15287.74 459
15288.91 452
15290.07 436
15291.24 475
15292.41 474
15293.58 465
15294.75 469
15295.92 480
15297.08 478
15298.25 488
15299.42 466
15300.59 445
15301.76 465
15302.93 481
15304.09 454
15305.26 464
15306.43 444
15307.60 478
15308.77 468
15309.94 465
15311.11 476
15312.28 449
15313.44 468
15314.61 487
15315.78 473
15316.95 507
15318.12 471
15319.29 479
15320.46 478
15321.63 487
15322.80 472
15323.97 462
15325.14 492
15326.30 456
15327.47 469
15328.64 467
15329.81 476
15330.98 449
15332.15 480
15333.32 469
15334.49 488
15335.66 481
15336.83 476
15338.00 466
15339.17 458
15340.34 465
15341.51 497
15342.68 493
15343.85 486
15345.02 460
15346.19 471
15347.36 481
15348.53 488
15349.70 472
15350.87 462
15352.04 475
15353.21 475
15354.38 485
15355.55 483
15356.72 471
15357.90 489
15359.07 470
15360.24 487
15361.41 484
15362.58 501
15363.75 511
15364.92 499
15366.09 518
15367.26 497
15368.43 504
15369.60 517
15370.77 486
15371.95 504
15373.12 476
15374.29 516
15375.46 501
15376.63 487
15377.80 485
15378.97 487
15380.15 492
15381.32 500
15382.49 488
15383.66 482
15384.83 495
15386.00 471
15387.17 484
15388.35 494
15389.52 498
15390.69 486
15391.86 474
15393.03 494
15394.21 493
15395.38 511
15396.55 462
15397.72 496
15398.89 492
15400.07 493
15401.24 506
15402.41 516
15403.58 467
15404.76 463
15405.93 494
15407.10 501
15408.27 468
15409.45 465
15410.62 466
15411.79 481
15412.96 452
15414.14 464
15415.31 473
15416.48 482
15417.66 464
15418.83 461
15420.00 469
15421.17 463
15422.35 458
15423.52 468
15424.69 452
15425.87 462
15427.04 453
15428.21 455
15429.39 475
15430.56 473
15431.73 447
15432.91 481
15434.08 450
15435.25 455
15436.43 472
15437.60 450
15438.77 461
15439.95 446
15441.12 454
15442.30 437
15443.47 451
15444.64 430
15445.82 465
15446.99 446
15448.17 435
15449.34 421
15450.51 429
15451.69 439
15452.86 447
15454.04 421
15455.21 417
15456.39 451
15457.56 445
15458.73 458
15459.91 456
15461.08 464
15462.26 436
15463.43 448
15464.61 436
15465.78 445
15466.96 436
15468.13 445
15469.31 456
15470.48 452
15471.66 443
15472.83 451
15474.01 454
15475.18 453
15476.36 452
15477.53 445
15478.71 458
15479.88 457
15481.06 464
15482.23 450
15483.41 455
15484.58 439
15485.76 416
15486.93 461
15488.11 432
15489.29 436
15490.46 474
15491.64 458
15492.81 470
15493.99 449
15495.16 459
15496.34 472
15497.52 493
15498.69 480
15499.87 461
15501.04 462
15502.22 446
15503.40 467
15504.57 460
15505.75 429
15506.92 432
15508.10 451
15509.28 435
15510.45 464
15511.63 464
15512.81 442
15513.98 463
15515.16 458
15516.34 432
15517.51 457
15518.69 445
15519.87 466
15521.04 483
15522.22 452
15523.40 435
15524.57 462
15525.75 453
15526.93 455
15528.11 481
15529.28 471
15530.46 450
15531.64 467
15532.81 476
15533.99 475
15535.17 459
15536.35 447
15537.52 447
15538.70 487
15539.88 462
15541.06 452
15542.23 440
15543.41 445
15544.59 452
15545.77 447
15546.95 452
15548.12 467
15549.30 465
15550.48 467
15551.66 458
15552.83 480
15554.01 457
15555.19 479
15556.37 458
15557.55 487
15558.73 449
15559.90 460
15561.08 459
15562.26 460
15563.44 451
15564.62 470
15565.80 457
15566.97 495
15568.15 499
15569.33 494
15570.51 477
15571.69 479
15572.87 471
15574.05 488
15575.23 461
15576.40 479
15577.58 467
15578.76 483
15579.94 483
15581.12 482
15582.30 492
15583.48 480
15584.66 477
15585.84 515
15587.02 479
15588.20 475
15589.38 482
15590.56 490
15591.73 511
15592.91 506
15594.09 503
15595.27 466
15596.45 493
15597.63 521
15598.81 526
15599.99 483
15601.17 505
15602.35 512
15603.53 526
15604.71 491
15605.89 513
15607.07 500
15608.25 509
15609.43 541
15610.61 527
15611.79 516
15612.97 505
15614.15 494
15615.33 525
15616.51 540
15617.69 523
15618.88 522
15620.06 523
15621.24 514
15622.42 522
15623.60 531
15624.78 555
15625.96 551
15627.14 523
15628.32 534
15629.50 555
15630.68 546
15631.86 544
15633.05 579
15634.23 546
15635.41 560
15636.59 517
15637.77 547
15638.95 569
15640.13 540
15641.31 553
15642.50 549
15643.68 551
15644.86 563
15646.04 520
15647.22 565
15648.40 560
15649.58 557
15650.77 542
15651.95 573
15653.13 546
15654.31 556
15655.49 534
15656.68 554
15657.86 543
15659.04 541
15660.22 565
15661.40 559
15662.59 538
15663.77 542
15664.95 547
15666.13 581
15667.32 567
15668.50 518
15669.68 526
15670.86 546
15672.05 533
15673.23 540
15674.41 550
15675.59 535
15676.78 545
15677.96 537
15679.14 524
15680.32 566
15681.51 546
15682.69 539
15683.87 558
15685.06 555
15686.24 544
15687.42 546
15688.61 562
15689.79 531
15690.97 530
15692.16 557
15693.34 529
15694.52 533
15695.71 532
15696.89 553
15698.07 556
15699.26 549
15700.44 563
15701.62 571
15702.81 558
15703.99 541
15705.17 541
15706.36 515
15707.54 535
15708.73 589
15709.91 575
15711.09 559
15712.28 578
15713.46 554
15714.65 565
15715.83 569
15717.02 551
15718.20 515
15719.38 553
15720.57 552
15721.75 577
15722.94 558
15724.12 535
15725.31 574
15726.49 591
15727.68 575
15728.86 557
15730.04 551
15731.23 558
15732.41 602
15733.60 577
15734.78 567
15735.97 567
15737.15 582
15738.34 564
15739.52 546
15740.71 561
15741.89 564
15743.08 561
15744.27 598
15745.45 564
15746.64 588
15747.82 597
15749.01 550
15750.19 567
15751.38 594
15752.56 573
15753.75 563
15754.93 591
15756.12 583
15757.31 588
15758.49 607
15759.68 622
15760.86 580
15762.05 601
15763.24 569
15764.42 557
15765.61 580
15766.79 596
15767.98 614
15769.17 589
15770.35 572
15771.54 555
15772.72 562
15773.91 591
15775.10 580
15776.28 567
15777.47 553
15778.66 578
15779.84 544
15781.03 523
15782.22 545
15783.40 552
15784.59 570
15785.78 525
15786.96 537
15788.15 554
15789.34 546
15790.53 531
15791.71 555
15792.90 533
15794.09 524
15795.27 512
15796.46 525
15797.65 527
15798.84 525
15800.02 524
15801.21 537
15802.40 517
15803.59 529
15804.77 546
15805.96 516
15807.15 509
15808.34 546
15809.52 515
15810.71 521
15811.90 510
15813.09 515
15814.28 502
15815.46 507
15816.65 525
15817.84 512
15819.03 518
15820.22 518
15821.40 503
15822.59 514
15823.78 497
15824.97 510
15826.16 514
15827.35 501
15828.53 511
15829.72 522
15830.91 499
15832.10 479
15833.29 492
15834.48 522
15835.67 493
15836.85 502
15838.04 532
15839.23 519
15840.42 508
15841.61 508
15842.80 523
15843.99 509
15845.18 528
15846.37 521
15847.55 512
15848.74 532
15849.93 505
15851.12 509
15852.31 477
15853.50 510
15854.69 521
15855.88 509
15857.07 529
15858.26 497
15859.45 493
15860.64 499
15861.83 522
15863.02 482
15864.21 515
15865.40 502
15866.59 539
15867.78 523
15868.97 527
15870.16 519
15871.35 534
15872.54 534
15873.73 494
15874.92 497
15876.11 510
15877.30 527
15878.49 535
15879.68 534
15880.87 510
15882.06 528
15883.25 523
15884.44 530
15885.63 521
15886.82 529
15888.01 536
15889.20 526
15890.39 521
15891.59 546
15892.78 550
15893.97 519
15895.16 535
15896.35 535
15897.54 552
15898.73 553
15899.92 527
15901.11 553
15902.30 540
15903.50 528
15904.69 564
15905.88 550
15907.07 559
15908.26 546
15909.45 579
15910.64 538
15911.84 568
15913.03 582
15914.22 579
15915.41 558
15916.60 567
15917.79 554
15918.99 558
15920.18 568
15921.37 556
15922.56 554
15923.75 556
15924.95 582
15926.14 557
15927.33 581
15928.52 569
15929.71 586
15930.91 614
15932.10 585
15933.29 559
15934.48 577
15935.68 566
15936.87 577
15938.06 559
15939.25 571
15940.45 551
15941.64 555
15942.83 589
15944.03 529
15945.22 521
15946.41 535
15947.60 552
15948.80 531
15949.99 503
15951.18 511
15952.38 499
15953.57 489
15954.76 490
15955.96 490
15957.15 497
15958.34 502
15959.54 489
15960.73 476
15961.92 465
15963.12 485
15964.31 470
15965.50 482
15966.70 478
15967.89 472
15969.08 467
15970.28 457
15971.47 439
15972.67 470
15973.86 464
15975.05 464
15976.25 445
15977.44 447
15978.64 431
15979.83 452
15981.02 460
15982.22 430
15983.41 448
15984.61 427
15985.80 468
15987.00 445
15988.19 453
15989.38 437
15990.58 467
15991.77 450
15992.97 442
15994.16 476
15995.36 475
15996.55 463
15997.75 445
15998.94 465
16000.14 450
16001.33 454
16002.53 437
16003.72 440
16004.92 434
16006.11 446
16007.31 447
16008.50 452
16009.70 478
16010.89 447
16012.09 457
16013.28 447
16014.48 453
16015.67 436
16016.87 491
16018.07 434
16019.26 429
16020.46 445
16021.65 447
16022.85 432
16024.04 411
16025.24 432
16026.44 438
16027.63 462
16028.83 423
16030.02 429
16031.22 426
16032.42 445
16033.61 448
16034.81 449
16036.00 413
16037.20 425
16038.40 441
16039.59 450
16040.79 431
16041.99 445
16043.18 441
16044.38 430
16045.58 432
16046.77 427
16047.97 406
16049.17 420
16050.36 445
16051.56 429
16052.76 409
16053.95 414
16055.15 416
16056.35 438
16057.54 412
16058.74 443
16059.94 431
16061.14 423
16062.33 420
16063.53 396
16064.73 407
16065.92 435
16067.12 425
16068.32 430
16069.52 448
16070.71 426
16071.91 419
16073.11 435
16074.31 421
16075.50 436
16076.70 459
16077.90 421
16079.10 386
16080.30 414
16081.49 409
16082.69 404
16083.89 396
16085.09 413
16086.29 424
16087.48 406
16088.68 419
16089.88 439
16091.08 393
16092.28 404
16093.48 412
16094.67 413
16095.87 410
16097.07 465
16098.27 422
16099.47 425
16100.67 403
16101.87 408
16103.06 404
16104.26 398
16105.46 391
16106.66 409
16107.86 414
16109.06 412
16110.26 403
16111.46 404
16112.66 408
16113.86 427
16115.05 402
16116.25 400
16117.45 416
16118.65 419
16119.85 415
16121.05 393
16122.25 390
16123.45 399
16124.65 415
16125.85 392
16127.05 408
16128.25 421
16129.45 392
16130.65 418
16131.85 396
16133.05 419
16134.25 412
16135.45 407
16136.65 444
16137.85 422
16139.05 400
16140.25 423
16141.45 419
16142.65 407
16143.85 415
16145.05 422
16146.25 409
16147.45 425
16148.65 425
16149.85 411
16151.05 387
16152.25 400
16153.45 409
16154.65 392
16155.85 404
16157.05 414
16158.25 394
16159.46 422
16160.66 414
16161.86 396
16163.06 426
16164.26 411
16165.46 414
16166.66 409
16167.86 397
16169.06 412
16170.27 388
16171.47 381
16172.67 428
16173.87 417
16175.07 413
16176.27 405
16177.47 437
16178.67 405
16179.88 398
16181.08 405
16182.28 399
16183.48 378
16184.68 429
16185.89 433
16187.09 413
16188.29 397
16189.49 435
16190.69 427
16191.90 415
16193.10 422
16194.30 432
16195.50 414
16196.70 428
16197.91 435
16199.11 439
16200.31 419
16201.51 407
16202.72 422
16203.92 399
16205.12 399
16206.32 435
16207.53 420
16208.73 401
16209.93 454
16211.13 418
16212.34 434
16213.54 439
16214.74 407
16215.95 389
16217.15 418
16218.35 418
16219.55 407
16220.76 431
16221.96 413
16223.16 400
16224.37 426
16225.57 407
16226.77 409
16227.98 419
16229.18 432
16230.38 451
16231.59 435
16232.79 418
16233.99 405
16235.20 429
16236.40 430
16237.61 452
16238.81 431
16240.01 450
16241.22 430
16242.42 420
16243.63 434
16244.83 433
16246.03 433
16247.24 423
16248.44 415
16249.65 422
16250.85 454
16252.05 430
16253.26 443
16254.46 473
16255.67 434
16256.87 413
16258.08 418
16259.28 406
16260.49 443
16261.69 443
16262.89 413
16264.10 420
16265.30 461
16266.51 453
16267.71 431
16268.92 427
16270.12 467
16271.33 443
16272.53 454
16273.74 444
16274.94 454
16276.15 420
16277.35 425
16278.56 436
16279.77 438
16280.97 427
16282.18 427
16283.38 443
16284.59 444
16285.79 430
16287.00 411
16288.20 421
16289.41 438
16290.61 434
16291.82 435
16293.03 426
16294.23 417
16295.44 436
16296.64 409
16297.85 445
16299.06 451
16300.26 457
16301.47 454
16302.67 427
16303.88 435
16305.09 414
16306.29 424
16307.50 419
16308.71 449
16309.91 433
16311.12 425
16312.33 388
16313.53 411
16314.74 414
16315.95 450
16317.15 411
16318.36 404
16319.57 429
16320.77 444
16321.98 443
16323.19 407
16324.39 410
16325.60 435
16326.81 419
16328.01 407
16329.22 435
16330.43 409
16331.64 437
16332.84 395
16334.05 384
16335.26 411
16336.47 423
16337.67 383
16338.88 392
16340.09 406
16341.30 419
16342.50 388
16343.71 413
16344.92 390
16346.13 395
16347.33 423
16348.54 388
16349.75 408
16350.96 403
16352.17 409
16353.37 407
16354.58 403
16355.79 381
16357.00 382
16358.21 382
16359.41 401
16360.62 416
16361.83 395
16363.04 428
16364.25 400
16365.46 392
16366.67 395
16367.87 391
16369.08 402
16370.29 434
16371.50 409
16372.71 396
16373.92 376
16375.13 389
16376.34 400
16377.54 406
16378.75 390
16379.96 379
16381.17 408
16382.38 410
16383.59 407
16384.80 413
16386.01 399
16387.22 392
16388.43 386
16389.64 371
16390.85 378
16392.05 376
16393.26 402
16394.47 394
16395.68 398
16396.89 394
16398.10 394
16399.31 413
16400.52 406
16401.73 437
16402.94 402
16404.15 390
16405.36 398
16406.57 385
16407.78 411
16408.99 395
16410.20 390
16411.41 406
16412.62 390
16413.83 400
16415.04 398
16416.25 408
16417.46 395
16418.67 424
16419.88 413
16421.10 374
16422.31 396
16423.52 385
16424.73 420
16425.94 404
16427.15 416
16428.36 405
16429.57 384
16430.78 388
16431.99 400
16433.20 382
16434.41 373
16435.63 410
16436.84 389
16438.05 400
16439.26 379
16440.47 416
16441.68 388
16442.89 380
16444.10 400
16445.32 410
16446.53 392
16447.74 396
16448.95 360
16450.16 389
16451.37 381
16452.59 400
16453.80 391
16455.01 406
16456.22 401
16457.43 425
16458.64 400
16459.86 370
16461.07 384
16462.28 397
16463.49 398
16464.70 382
16465.92 369
16467.13 407
16468.34 399
16469.55 369
16470.77 383
16471.98 378
16473.19 398
16474.40 388
16475.62 400
16476.83 383
16478.04 392
16479.25 392
16480.47 390
16481.68 389
16482.89 381
16484.11 395
16485.32 401
16486.53 372
16487.74 380
16488.96 401
16490.17 401
16491.38 402
16492.60 384
16493.81 367
16495.02 393
16496.24 409
16497.45 388
16498.66 387
16499.88 411
16501.09 397
16502.30 371
16503.52 363
16504.73 384
16505.94 369
16507.16 370
16508.37 355
16509.59 351
16510.80 392
16512.01 400
16513.23 414
16514.44 405
16515.66 405
16516.87 371
16518.08 371
16519.30 385
16520.51 370
16521.73 366
16522.94 397
16524.16 388
16525.37 371
16526.58 366
16527.80 393
16529.01 400
16530.23 381
16531.44 374
16532.66 371
16533.87 406
16535.09 377
16536.30 361
16537.52 376
16538.73 364
16539.95 367
16541.16 391
16542.38 379
16543.59 391
16544.81 403
16546.02 407
16547.24 397
16548.45 397
16549.67 392
16550.88 388
16552.10 376
16553.31 380
16554.53 386
16555.74 369
16556.96 364
16558.18 375
16559.39 359
16560.61 382
16561.82 387
16563.04 405
16564.25 406
16565.47 395
16566.69 394
16567.90 413
16569.12 416
16570.33 398
16571.55 404
16572.77 386
16573.98 400
16575.20 418
16576.41 409
16577.63 406
16578.85 378
16580.06 365
16581.28 392
16582.50 364
16583.71 391
16584.93 387
16586.15 377
16587.36 391
16588.58 400
16589.80 379
16591.01 389
16592.23 380
16593.45 376
16594.66 366
16595.88 404
16597.10 366
16598.32 369
16599.53 389
16600.75 404
16601.97 407
16603.18 386
16604.40 391
16605.62 373
16606.84 395
16608.05 370
16609.27 385
16610.49 368
16611.71 377
16612.92 376
16614.14 377
16615.36 391
16616.58 403
16617.79 395
16619.01 362
16620.23 373
16621.45 396
16622.67 359
16623.88 365
16625.10 361
16626.32 367
16627.54 381
16628.76 394
16629.97 373
16631.19 374
16632.41 381
16633.63 359
16634.85 399
16636.07 408
16637.29 363
16638.50 380
16639.72 367
16640.94 380
16642.16 383
16643.38 360
16644.60 373
16645.82 365
16647.03 386
16648.25 389
16649.47 376
16650.69 357
16651.91 364
16653.13 396
16654.35 368
16655.57 396
16656.79 362
16658.01 360
16659.23 376
16660.45 376
16661.66 370
16662.88 362
16664.10 342
16665.32 384
16666.54 354
16667.76 349
16668.98 348
16670.20 357
16671.42 371
16672.64 384
16673.86 356
16675.08 375
16676.30 362
16677.52 350
16678.74 375
16679.96 355
16681.18 377
16682.40 372
16683.62 378
16684.84 383
16686.06 381
16687.28 367
16688.50 373
16689.72 387
16690.94 378
16692.16 363
16693.39 354
16694.61 364
16695.83 365
16697.05 372
16698.27 363
16699.49 352
16700.71 343
16701.93 358
16703.15 341
16704.37 365
16705.59 366
16706.81 347
16708.04 360
16709.26 378
16710.48 373
16711.70 367
16712.92 378
16714.14 387
16715.36 368
16716.58 377
16717.81 367
16719.03 347
16720.25 356
16721.47 358
16722.69 346
16723.91 357
16725.14 358
16726.36 375
16727.58 360
16728.80 372
16730.02 369
16731.24 359
16732.47 345
16733.69 347
16734.91 336
16736.13 358
16737.36 363
16738.58 340
16739.80 368
16741.02 372
16742.24 366
16743.47 357
16744.69 369
16745.91 346
16747.13 357
16748.36 361
16749.58 366
16750.80 373
16752.02 368
16753.25 370
16754.47 412
16755.69 364
16756.92 342
16758.14 361
16759.36 377
16760.59 370
16761.81 368
16763.03 386
16764.25 340
16765.48 372
16766.70 367
16767.92 349
16769.15 338
16770.37 359
16771.59 358
16772.82 349
16774.04 345
16775.27 377
16776.49 375
16777.71 355
16778.94 363
16780.16 361
16781.38 398
16782.61 353
16783.83 341
16785.06 378
16786.28 377
16787.50 349
16788.73 360
16789.95 360
16791.18 378
16792.40 375
16793.62 376
16794.85 362
16796.07 374
16797.30 370
16798.52 366
16799.75 375
16800.97 357
16802.19 352
16803.42 360
16804.64 361
16805.87 361
16807.09 368
16808.32 355
16809.54 373
16810.77 378
16811.99 390
16813.22 374
16814.44 366
16815.67 343
16816.89 344
16818.12 354
16819.34 373
16820.57 369
16821.79 368
16823.02 361
16824.24 375
16825.47 380
16826.70 375
16827.92 358
16829.15 375
16830.37 364
16831.60 351
16832.82 384
16834.05 389
16835.27 381
16836.50 379
16837.73 378
16838.95 385
16840.18 361
16841.40 367
16842.63 367
16843.86 357
16845.08 371
16846.31 362
16847.53 360
16848.76 340
16849.99 391
16851.21 385
16852.44 362
16853.67 361
16854.89 367
16856.12 398
16857.35 365
16858.57 362
16859.80 391
16861.03 386
16862.25 364
16863.48 360
16864.71 376
16865.93 360
16867.16 363
16868.39 345
16869.61 373
16870.84 375
16872.07 382
16873.30 337
16874.52 375
16875.75 374
16876.98 383
16878.20 389
16879.43 371
16880.66 376
16881.89 411
16883.11 398
16884.34 386
16885.57 403
16886.80 386
16888.02 385
16889.25 387
16890.48 399
16891.71 395
16892.94 388
16894.16 388
16895.39 422
16896.62 386
16897.85 390
16899.08 403
16900.30 402
16901.53 406
16902.76 404
16903.99 388
16905.22 375
16906.45 391
16907.67 389
16908.90 386
16910.13 385
16911.36 391
16912.59 394
16913.82 379
16915.04 347
16916.27 353
16917.50 379
16918.73 387
16919.96 397
16921.19 392
16922.42 383
16923.65 395
16924.88 385
16926.10 388
16927.33 376
16928.56 373
16929.79 374
16931.02 368
16932.25 368
16933.48 384
16934.71 385
16935.94 387
16937.17 377
16938.40 378
16939.63 392
16940.86 407
16942.09 376
16943.32 353
16944.55 390
16945.78 404
16947.01 394
16948.24 392
16949.47 375
16950.70 380
16951.93 377
16953.16 399
16954.39 376
16955.62 376
16956.85 354
16958.08 366
16959.31 378
16960.54 388
16961.77 404
16963.00 382
16964.23 355
16965.46 396
16966.69 369
16967.92 357
16969.15 364
16970.38 380
16971.61 391
16972.84 369
16974.07 375
16975.30 391
16976.54 385
16977.77 364
16979.00 384
16980.23 364
16981.46 389
16982.69 391
16983.92 360
16985.15 346
16986.38 363
16987.62 383
16988.85 361
16990.08 354
16991.31 377
16992.54 407
16993.77 382
16995.00 363
16996.24 351
16997.47 372
16998.70 360
16999.93 350
17001.16 378
17002.39 377
17003.63 380
17004.86 356
17006.09 357
17007.32 379
17008.55 372
17009.79 363
17011.02 363
17012.25 365
17013.48 359
17014.72 354
17015.95 379
17017.18 361
17018.41 335
17019.64 375
17020.88 362
17022.11 344
17023.34 369
17024.58 364
17025.81 371
17027.04 389
17028.27 374
17029.51 368
17030.74 366
17031.97 360
17033.21 348
17034.44 354
17035.67 351
17036.90 348
17038.14 348
17039.37 346
17040.60 376
17041.84 379
17043.07 345
17044.30 387
17045.54 371
17046.77 351
17048.00 363
17049.24 337
17050.47 339
17051.70 335
17052.94 360
17054.17 345
17055.41 336
17056.64 349
17057.87 349
17059.11 362
17060.34 345
17061.58 327
17062.81 360
17064.04 348
17065.28 348
17066.51 354
17067.75 358
17068.98 358
17070.21 354
17071.45 358
17072.68 339
17073.92 351
17075.15 346
17076.39 357
17077.62 341
17078.86 310
17080.09 354
17081.33 337
17082.56 353
17083.80 340
17085.03 350
17086.26 343
17087.50 371
17088.73 381
17089.97 369
17091.20 355
17092.44 370
17093.68 373
17094.91 373
17096.15 362
17097.38 380
17098.62 348
17099.85 347
17101.09 342
17102.32 343
17103.56 362
17104.79 356
17106.03 362
17107.26 362
17108.50 348
17109.74 334
17110.97 326
17112.21 339
17113.44 342
17114.68 377
17115.92 355
17117.15 342
17118.39 342
17119.62 353
17120.86 357
17122.10 343
17123.33 353
17124.57 359
17125.80 358
17127.04 375
17128.28 350
17129.51 345
17130.75 334
17131.99 359
17133.22 353
17134.46 338
17135.70 357
17136.93 350
17138.17 327
17139.41 342
17140.64 358
17141.88 355
17143.12 355
17144.35 345
17145.59 334
17146.83 345
17148.07 322
17149.30 344
17150.54 352
17151.78 338
17153.02 325
17154.25 323
17155.49 341
17156.73 341
17157.96 331
17159.20 329
17160.44 354
17161.68 360
17162.92 322
17164.15 320
17165.39 335
17166.63 322
17167.87 324
17169.10 328
17170.34 348
17171.58 342
17172.82 348
17174.06 374
17175.29 363
17176.53 335
17177.77 352
17179.01 327
17180.25 339
17181.49 342
17182.72 330
17183.96 343
17185.20 329
17186.44 317
17187.68 352
17188.92 335
17190.15 334
17191.39 339
17192.63 331
17193.87 351
17195.11 342
17196.35 352
17197.59 323
17198.83 332
17200.07 318
17201.30 315
17202.54 316
17203.78 320
17205.02 331
17206.26 325
17207.50 331
17208.74 338
17209.98 333
17211.22 326
17212.46 329
17213.70 338
17214.94 359
17216.18 334
17217.42 309
17218.66 334
17219.90 364
17221.14 344
17222.38 356
17223.62 333
17224.86 319
17226.10 329
17227.34 333
17228.58 323
17229.82 345
17231.06 361
17232.30 347
17233.54 331
17234.78 342
17236.02 352
17237.26 327
17238.50 362
17239.74 363
17240.98 324
17242.22 318
17243.46 341
17244.70 339
17245.94 329
17247.18 317
17248.42 328
17249.66 329
17250.90 347
17252.14 319
17253.39 320
17254.63 353
17255.87 331
17257.11 329
17258.35 328
17259.59 299
17260.83 351
17262.07 355
17263.31 331
17264.56 336
17265.80 326
17267.04 342
17268.28 359
17269.52 317
17270.76 318
17272.00 368
17273.25 364
17274.49 360
17275.73 327
17276.97 328
17278.21 338
17279.45 346
17280.70 353
17281.94 303
17283.18 353
17284.42 343
17285.66 353
17286.91 331
17288.15 335
17289.39 375
17290.63 335
17291.88 330
17293.12 336
17294.36 338
17295.60 328
17296.85 360
17298.09 359
17299.33 355
17300.57 320
17301.82 350
17303.06 337
17304.30 331
17305.54 330
17306.79 335
17308.03 339
17309.27 322
17310.52 330
17311.76 330
17313.00 337
17314.25 341
17315.49 349
17316.73 331
17317.97 319
17319.22 318
17320.46 332
17321.71 334
17322.95 339
17324.19 328
17325.44 357
17326.68 315
17327.92 334
17329.17 320
17330.41 331
17331.65 355
17332.90 331
17334.14 331
17335.39 317
17336.63 347
17337.87 331
17339.12 353
17340.36 333
17341.61 319
17342.85 330
17344.09 354
17345.34 336
17346.58 311
17347.83 315
17349.07 351
17350.32 357
17351.56 336
17352.80 323
17354.05 342
17355.29 347
17356.54 357
17357.78 333
17359.03 307
17360.27 332
17361.52 316
17362.76 328
17364.01 304
17365.25 343
17366.50 333
17367.74 351
17368.99 336
17370.23 315
17371.48 350
17372.72 354
17373.97 324
17375.21 324
17376.46 330
17377.70 320
17378.95 316
17380.19 347
17381.44 335
17382.69 332
17383.93 347
17385.18 339
17386.42 343
17387.67 354
17388.91 311
17390.16 349
17391.41 339
17392.65 352
17393.90 313
17395.14 345
17396.39 351
17397.64 335
17398.88 339
17400.13 343
17401.37 353
17402.62 332
17403.87 353
17405.11 361
17406.36 342
17407.61 323
17408.85 318
17410.10 321
17411.35 323
17412.59 325
17413.84 348
17415.09 330
17416.33 312
17417.58 336
17418.83 342
17420.07 342
17421.32 329
17422.57 325
17423.82 345
17425.06 348
17426.31 327
17427.56 334
17428.80 350
17430.05 342
17431.30 328
17432.55 318
17433.79 346
17435.04 363
17436.29 332
17437.54 328
17438.78 334
17440.03 340
17441.28 336
17442.53 336
17443.77 339
17445.02 344
17446.27 357
17447.52 334
17448.77 340
17450.01 335
17451.26 348
17452.51 327
17453.76 329
17455.01 334
17456.25 328
17457.50 348
17458.75 343
17460.00 353
17461.25 345
17462.50 347
17463.74 358
17464.99 341
17466.24 343
17467.49 334
17468.74 336
17469.99 339
17471.24 353
17472.49 361
17473.73 338
17474.98 335
17476.23 340
17477.48 343
17478.73 354
17479.98 366
17481.23 346
17482.48 360
17483.73 347
17484.98 357
17486.23 344
17487.47 338
17488.72 336
17489.97 338
17491.22 318
17492.47 331
17493.72 342
17494.97 354
17496.22 331
17497.47 324
17498.72 345
17499.97 331
17501.22 333
17502.47 341
17503.72 335
17504.97 355
17506.22 359
17507.47 344
17508.72 354
17509.97 357
17511.22 332
17512.47 349
17513.72 353
17514.97 350
17516.22 349
17517.47 375
17518.72 338
17519.97 354
17521.22 354
17522.47 352
17523.72 337
17524.98 370
17526.23 367
17527.48 351
17528.73 368
17529.98 358
17531.23 359
17532.48 353
17533.73 379
17534.98 357
17536.23 354
17537.48 353
17538.74 333
17539.99 364
17541.24 352
17542.49 339
17543.74 341
17544.99 355
17546.24 354
17547.50 362
17548.75 321
17550.00 360
17551.25 358
17552.50 380
17553.75 376
17555.01 358
17556.26 342
17557.51 397
17558.76 370
17560.01 351
17561.26 342
17562.52 360
17563.77 355
17565.02 364
17566.27 354
17567.53 376
17568.78 376
17570.03 362
17571.28 350
17572.53 359
17573.79 345
17575.04 362
17576.29 374
17577.54 358
17578.80 349
17580.05 345
17581.30 359
17582.56 365
17583.81 383
17585.06 376
17586.31 353
17587.57 357
17588.82 376
17590.07 367
17591.33 350
17592.58 344
17593.83 350
17595.08 365
17596.34 381
17597.59 362
17598.84 369
17600.10 380
17601.35 367
17602.61 353
17603.86 362
17605.11 367
17606.37 394
17607.62 382
17608.87 375
17610.13 356
17611.38 358
17612.63 384
17613.89 360
17615.14 349
17616.40 376
17617.65 377
17618.90 379
17620.16 385
17621.41 367
17622.67 390
17623.92 367
17625.17 356
17626.43 367
17627.68 382
17628.94 388
17630.19 389
17631.45 388
17632.70 382
17633.96 390
17635.21 372
17636.47 385
17637.72 347
17638.97 346
17640.23 378
17641.48 388
17642.74 372
17643.99 376
17645.25 365
17646.50 351
17647.76 352
17649.01 380
17650.27 339
17651.52 364
17652.78 364
17654.04 354
17655.29 378
17656.55 338
17657.80 375
17659.06 341
17660.31 377
17661.57 358
17662.82 343
17664.08 371
17665.33 353
17666.59 381
17667.85 370
17669.10 338
17670.36 355
17671.61 343
17672.87 356
17674.13 349
17675.38 373
17676.64 348
17677.89 356
17679.15 333
17680.41 348
17681.66 343
17682.92 359
17684.18 348
17685.43 354
17686.69 355
17687.95 364
17689.20 366
17690.46 373
17691.71 351
17692.97 338
17694.23 338
17695.49 364
17696.74 339
17698.00 344
17699.26 338
17700.51 372
17701.77 327
17703.03 341
17704.28 349
17705.54 353
17706.80 344
17708.06 355
17709.31 354
17710.57 318
17711.83 344
17713.08 343
17714.34 353
17715.60 309
17716.86 349
17718.11 356
17719.37 366
17720.63 329
17721.89 321
17723.15 340
17724.40 337
17725.66 341
17726.92 348
17728.18 352
17729.43 378
17730.69 375
17731.95 355
17733.21 351
17734.47 334
17735.73 361
17736.98 334
17738.24 344
17739.50 333
17740.76 341
17742.02 334
17743.28 355
17744.53 352
17745.79 323
17747.05 337
17748.31 351
17749.57 322
17750.83 345
17752.09 345
17753.34 322
17754.60 319
17755.86 321
17757.12 338
17758.38 338
17759.64 349
17760.90 343
17762.16 332
17763.42 329
17764.68 330
17765.94 344
17767.19 319
17768.45 315
17769.71 342
17770.97 326
17772.23 311
17773.49 331
17774.75 339
17776.01 352
17777.27 336
17778.53 322
17779.79 329
17781.05 366
17782.31 329
17783.57 321
17784.83 300
17786.09 317
17787.35 317
17788.61 314
17789.87 320
17791.13 331
17792.39 343
17793.65 331
17794.91 327
17796.17 334
17797.43 332
17798.69 321
17799.95 323
17801.21 347
17802.47 326
17803.73 326
17805.00 343
17806.26 346
17807.52 335
17808.78 335
17810.04 322
17811.30 332
17812.56 322
17813.82 353
17815.08 323
17816.34 316
17817.60 338
17818.87 320
17820.13 322
17821.39 339
17822.65 356
17823.91 343
17825.17 328
17826.43 310
17827.69 317
17828.96 342
17830.22 325
17831.48 310
17832.74 320
17834.00 309
17835.26 310
17836.53 312
17837.79 326
17839.05 304
17840.31 306
17841.57 305
17842.84 318
17844.10 318
17845.36 312
17846.62 309
17847.88 302
17849.15 313
17850.41 319
17851.67 327
17852.93 307
17854.20 322
17855.46 343
17856.72 321
17857.98 328
17859.25 290
17860.51 297
17861.77 309
17863.03 309
17864.30 304
17865.56 321
17866.82 336
17868.09 328
17869.35 315
17870.61 308
17871.87 316
17873.14 314
17874.40 303
17875.66 297
17876.93 304
17878.19 310
17879.45 319
17880.72 309
17881.98 313
17883.24 287
17884.51 326
17885.77 326
17887.03 309
17888.30 314
17889.56 331
17890.83 309
17892.09 320
17893.35 303
17894.62 306
17895.88 314
17897.14 292
17898.41 314
17899.67 326
17900.94 323
17902.20 328
17903.46 318
17904.73 304
17905.99 289
17907.26 317
17908.52 324
17909.79 307
17911.05 300
17912.32 319
17913.58 317
17914.84 307
17916.11 300
17917.37 323
17918.64 317
17919.90 347
17921.17 304
17922.43 308
17923.70 310
17924.96 329
17926.23 314
17927.49 301
17928.76 317
17930.02 326
17931.29 339
17932.55 312
17933.82 302
17935.08 331
17936.35 347
17937.61 340
17938.88 322
17940.14 314
17941.41 332
17942.68 314
17943.94 316
17945.21 308
17946.47 302
17947.74 308
17949.00 316
17950.27 303
17951.54 325
17952.80 313
17954.07 333
17955.33 321
17956.60 289
17957.87 323
17959.13 327
17960.40 343
17961.66 318
17962.93 313
17964.20 281
17965.46 317
17966.73 322
17968.00 311
17969.26 316
17970.53 303
17971.80 319
17973.06 333
17974.33 332
17975.60 321
17976.86 291
17978.13 316
17979.40 324
17980.66 325
17981.93 276
17983.20 300
17984.46 307
17985.73 329
17987.00 312
17988.26 283
17989.53 314
17990.80 306
17992.07 316
17993.33 309
17994.60 290
17995.87 307
17997.14 336
17998.40 320
17999.67 307
18000.94 287
18002.21 298
18003.47 353
18004.74 318
18006.01 294
18007.28 329
18008.55 321
18009.81 318
18011.08 320
18012.35 320
18013.62 302
18014.89 319
18016.15 299
18017.42 328
18018.69 325
18019.96 315
18021.23 332
18022.49 317
18023.76 320
18025.03 320
18026.30 336
18027.57 320
18028.84 338
18030.11 314
18031.37 321
18032.64 305
18033.91 316
18035.18 320
18036.45 308
18037.72 315
18038.99 330
18040.26 325
18041.53 304
18042.79 309
18044.06 322
18045.33 335
18046.60 324
18047.87 312
18049.14 307
18050.41 339
18051.68 312
18052.95 331
18054.22 313
18055.49 328
18056.76 350
18058.03 321
18059.30 312
18060.57 323
18061.84 331
18063.11 314
18064.38 331
18065.65 328
18066.92 337
18068.19 343
18069.46 324
18070.73 335
18072.00 316
18073.27 335
18074.54 306
18075.81 315
18077.08 313
18078.35 326
18079.62 323
18080.89 356
18082.16 334
18083.43 320
18084.70 315
18085.97 332
18087.24 321
18088.51 300
18089.78 342
18091.05 323
18092.32 315
18093.59 337
18094.87 324
18096.14 322
18097.41 316
18098.68 337
18099.95 293
18101.22 297
18102.49 325
18103.76 301
18105.03 324
18106.31 300
18107.58 319
18108.85 335
18110.12 301
18111.39 293
18112.66 302
18113.93 320
18115.21 327
18116.48 305
18117.75 326
18119.02 320
18120.29 328
18121.56 332
18122.84 315
18124.11 329
18125.38 338
18126.65 326
18127.92 331
18129.20 340
18130.47 326
18131.74 296
18133.01 319
18134.29 350
18135.56 328
18136.83 309
18138.10 310
18139.38 309
18140.65 342
18141.92 324
18143.19 320
18144.47 307
18145.74 320
18147.01 317
18148.28 328
18149.56 294
18150.83 308
18152.10 304
18153.38 314
18154.65 309
18155.92 315
18157.19 331
18158.47 314
18159.74 316
18161.01 299
18162.29 306
18163.56 322
18164.83 324
18166.11 308
18167.38 307
18168.65 302
18169.93 325
18171.20 327
18172.48 307
18173.75 320
18175.02 301
18176.30 308
18177.57 326
18178.84 319
18180.12 317
18181.39 310
18182.67 311
18183.94 302
18185.21 325
18186.49 329
18187.76 324
18189.04 325
18190.31 316
18191.59 295
18192.86 327
18194.13 323
18195.41 317
18196.68 312
18197.96 326
18199.23 302
18200.51 313
18201.78 316
18203.06 332
18204.33 310
18205.61 323
18206.88 322
18208.16 313
18209.43 305
18210.71 316
18211.98 319
18213.26 312
18214.53 303
18215.81 298
18217.08 326
18218.36 316
18219.63 339
18220.91 338
18222.18 314
18223.46 308
18224.73 313
18226.01 302
18227.28 290
18228.56 316
18229.84 308
18231.11 302
18232.39 307
18233.66 266
18234.94 293
18236.21 338
18237.49 307
18238.77 314
18240.04 315
18241.32 322
18242.59 314
18243.87 324
18245.15 311
18246.42 296
18247.70 301
18248.98 304
18250.25 328
18251.53 305
18252.81 316
18254.08 283
18255.36 289
18256.63 312
18257.91 292
18259.19 285
18260.46 316
18261.74 317
18263.02 333
18264.30 308
18265.57 305
18266.85 310
18268.13 306
18269.40 317
18270.68 301
18271.96 304
18273.23 317
18274.51 316
18275.79 329
18277.07 316
18278.34 304
18279.62 307
18280.90 322
18282.18 305
18283.45 306
18284.73 302
18286.01 304
18287.29 296
18288.56 332
18289.84 309
18291.12 320
18292.40 307
18293.68 295
18294.95 308
18296.23 302
18297.51 327
18298.79 315
18300.07 308
18301.34 305
18302.62 315
18303.90 310
18305.18 313
18306.46 299
18307.74 326
18309.01 338
18310.29 306
18311.57 292
18312.85 328
18314.13 352
18315.41 331
18316.69 314
18317.96 313
18319.24 322
18320.52 316
18321.80 307
18323.08 302
18324.36 329
18325.64 322
18326.92 332
18328.20 325
18329.47 324
18330.75 316
18332.03 319
18333.31 329
18334.59 325
18335.87 319
18337.15 298
18338.43 328
18339.71 330
18340.99 330
18342.27 316
18343.55 326
18344.83 300
18346.11 310
18347.39 318
18348.67 305
18349.95 348
18351.23 324
18352.51 316
18353.79 313
18355.07 314
18356.35 313
18357.63 328
18358.91 314
18360.19 297
18361.47 310
18362.75 313
18364.03 310
18365.31 335
18366.59 314
18367.87 319
18369.15 324
18370.43 322
18371.71 299
18372.99 286
18374.27 319
18375.55 313
18376.83 290
18378.12 300
18379.40 308
18380.68 303
18381.96 303
18383.24 311
18384.52 310
18385.80 309
18387.08 309
18388.36 316
18389.65 293
18390.93 298
18392.21 296
18393.49 323
18394.77 317
18396.05 296
18397.33 306
18398.62 298
18399.90 298
18401.18 308
18402.46 283
18403.74 304
18405.02 315
18406.31 322
18407.59 290
18408.87 306
18410.15 306
18411.43 294
18412.72 267
18414.00 304
18415.28 308
18416.56 318
18417.84 307
18419.13 303
18420.41 308
18421.69 324
18422.97 300
18424.26 280
18425.54 289
18426.82 313
18428.10 302
18429.39 316
18430.67 290
18431.95 297
18433.23 321
18434.52 307
18435.80 306
18437.08 280
18438.37 294
18439.65 298
18440.93 291
18442.22 291
18443.50 290
18444.78 312
18446.06 311
18447.35 309
18448.63 306
18449.91 307
18451.20 273
18452.48 305
18453.76 309
18455.05 285
18456.33 296
18457.62 322
18458.90 305
18460.18 288
18461.47 313
18462.75 319
18464.03 313
18465.32 318
18466.60 292
18467.89 303
18469.17 283
18470.45 306
18471.74 285
18473.02 287
18474.31 276
18475.59 306
18476.88 318
18478.16 317
18479.44 303
18480.73 283
18482.01 284
18483.30 302
18484.58 312
18485.87 279
18487.15 309
18488.44 307
18489.72 319
18491.01 295
18492.29 297
18493.58 294
18494.86 302
18496.15 312
18497.43 297
18498.72 310
18500.00 311
18501.29 317
18502.57 296
18503.86 284
18505.14 294
18506.43 307
18507.71 320
18509.00 292
18510.28 295
18511.57 302
18512.85 314
18514.14 299
18515.42 296
18516.71 322
18518.00 308
18519.28 292
18520.57 289
18521.85 281
18523.14 294
18524.43 299
18525.71 277
18527.00 294
18528.28 284
18529.57 285
18530.86 289
18532.14 331
18533.43 326
18534.71 277
18536.00 295
18537.29 316
18538.57 314
18539.86 327
18541.15 299
18542.43 315
18543.72 302
18545.01 302
18546.29 298
18547.58 314
18548.87 309
18550.15 301
18551.44 319
18552.73 279
18554.01 287
18555.30 291
18556.59 312
18557.88 286
18559.16 299
18560.45 280
18561.74 301
18563.02 314
18564.31 311
18565.60 299
18566.89 301
18568.17 308
18569.46 321
18570.75 303
18572.04 302
18573.32 304
18574.61 309
18575.90 315
18577.19 298
18578.48 302
18579.76 298
18581.05 290
18582.34 298
18583.63 293
18584.92 280
18586.20 306
18587.49 302
18588.78 278
18590.07 305
18591.36 303
18592.64 275
18593.93 321
18595.22 309
18596.51 311
18597.80 286
18599.09 305
18600.38 305
18601.66 316
18602.95 313
18604.24 315
18605.53 282
18606.82 308
18608.11 292
18609.40 310
18610.69 272
18611.98 304
18613.26 300
18614.55 329
18615.84 310
18617.13 301
18618.42 299
18619.71 305
18621.00 303
18622.29 300
18623.58 312
18624.87 291
18626.16 322
18627.45 307
18628.74 286
18630.03 287
18631.32 302
18632.61 331
18633.89 303
18635.18 324
18636.47 283
18637.76 284
18639.05 320
18640.34 300
18641.63 282
18642.92 261
18644.21 308
18645.50 328
18646.79 295
18648.09 287
18649.38 282
18650.67 308
18651.96 272
18653.25 320
18654.54 276
18655.83 272
18657.12 267
18658.41 281
18659.70 276
18660.99 273
18662.28 297
18663.57 294
18664.86 311
18666.15 275
18667.44 306
18668.74 323
18670.03 288
18671.32 293
18672.61 310
18673.90 296
18675.19 292
18676.48 294
18677.77 290
18679.06 268
18680.36 273
18681.65 280
18682.94 288
18684.23 287
18685.52 298
18686.81 284
18688.11 272
18689.40 282
18690.69 287
18691.98 303
18693.27 299
18694.56 271
18695.86 270
18697.15 289
18698.44 313
18699.73 280
18701.02 275
18702.32 274
18703.61 258
18704.90 274
18706.19 284
18707.48 280
18708.78 295
18710.07 280
18711.36 296
18712.65 277
18713.95 299
18715.24 275
18716.53 291
18717.83 277
18719.12 272
18720.41 293
18721.70 299
18723.00 313
18724.29 276
18725.58 289
18726.87 300
18728.17 287
18729.46 289
18730.75 278
18732.05 306
18733.34 303
18734.63 297
18735.93 278
18737.22 274
18738.51 296
18739.81 302
18741.10 297
18742.39 295
18743.69 289
18744.98 263
18746.27 277
18747.57 292
18748.86 272
18750.16 305
18751.45 276
18752.74 285
18754.04 279
18755.33 266
18756.63 262
18757.92 286
18759.21 296
18760.51 275
18761.80 301
18763.10 272
18764.39 289
18765.69 288
18766.98 287
18768.27 280
18769.57 299
18770.86 292
18772.16 300
18773.45 270
18774.75 302
18776.04 287
18777.34 304
18778.63 284
18779.93 267
18781.22 283
18782.52 294
18783.81 283
18785.11 292
18786.40 293
18787.70 284
18788.99 301
18790.29 280
18791.58 282
18792.88 301
18794.17 271
18795.47 274
18796.76 285
18798.06 282
18799.35 285
18800.65 294
18801.94 298
18803.24 292
18804.54 271
18805.83 279
18807.13 286
18808.42 312
18809.72 286
18811.01 287
18812.31 286
18813.61 320
18814.90 293
18816.20 283
18817.49 283
18818.79 272
18820.09 291
18821.38 286
18822.68 295
18823.98 300
18825.27 300
18826.57 281
18827.87 284
18829.16 281
18830.46 289
18831.75 290
18833.05 313
18834.35 284
18835.64 270
18836.94 254
18838.24 286
18839.54 292
18840.83 304
18842.13 289
18843.43 292
18844.72 291
18846.02 284
18847.32 298
18848.61 294
18849.91 257
18851.21 271
18852.51 285
18853.80 283
18855.10 278
18856.40 266
18857.70 288
18858.99 276
18860.29 274
18861.59 269
18862.89 285
18864.18 289
18865.48 298
18866.78 323
18868.08 283
18869.38 270
18870.67 300
18871.97 291
18873.27 281
18874.57 304
18875.87 292
18877.16 293
18878.46 287
18879.76 300
18881.06 274
18882.36 250
18883.66 280
18884.95 271
18886.25 291
18887.55 287
18888.85 275
18890.15 279
18891.45 305
18892.75 299
18894.04 304
18895.34 273
18896.64 292
18897.94 289
18899.24 293
18900.54 285
18901.84 277
18903.14 282
18904.44 277
18905.74 291
18907.03 291
18908.33 296
18909.63 289
18910.93 291
18912.23 295
18913.53 276
18914.83 293
18916.13 287
18917.43 279
18918.73 290
18920.03 291
18921.33 261
18922.63 305
18923.93 266
18925.23 251
18926.53 284
18927.83 297
18929.13 266
18930.43 290
18931.73 273
18933.03 291
18934.33 259
18935.63 293
18936.93 273
18938.23 292
18939.53 284
18940.83 301
18942.13 282
18943.43 294
18944.73 293
18946.03 284
18947.33 283
18948.63 291
18949.93 296
18951.23 295
18952.53 287
18953.84 286
18955.14 270
18956.44 284
18957.74 299
18959.04 299
18960.34 259
18961.64 273
18962.94 290
18964.24 275
18965.54 271
18966.85 290
18968.15 284
18969.45 270
18970.75 269
18972.05 290
18973.35 297
18974.65 279
18975.96 267
18977.26 285
18978.56 260
18979.86 273
18981.16 287
18982.46 307
18983.77 279
18985.07 282
18986.37 276
18987.67 273
18988.97 261
18990.28 272
18991.58 251
18992.88 266
18994.18 285
18995.49 265
18996.79 284
18998.09 257
18999.39 281
19000.69 296
19002.00 278
19003.30 253
19004.60 282
19005.90 294
19007.21 321
19008.51 279
19009.81 285
19011.12 291
19012.42 268
19013.72 284
19015.02 271
19016.33 271
19017.63 278
19018.93 282
19020.24 278
19021.54 264
19022.84 274
19024.15 291
19025.45 254
19026.75 262
19028.06 285
19029.36 277
19030.66 263
19031.97 288
19033.27 289
19034.57 279
19035.88 259
19037.18 277
19038.48 284
19039.79 272
19041.09 275
19042.40 278
19043.70 279
19045.00 251
19046.31 273
19047.61 288
19048.92 253
19050.22 276
19051.52 283
19052.83 272
19054.13 271
19055.44 264
19056.74 263
19058.05 292
19059.35 261
19060.65 279
19061.96 285
19063.26 279
19064.57 277
19065.87 271
19067.18 286
19068.48 264
19069.79 267
19071.09 267
19072.40 279
19073.70 284
19075.01 269
19076.31 265
19077.62 273
19078.92 285
19080.23 259
19081.53 248
19082.84 264
19084.14 292
19085.45 273
19086.75 281
19088.06 283
19089.36 281
19090.67 280
19091.98 273
19093.28 277
19094.59 283
19095.89 240
19097.20 268
19098.50 295
19099.81 261
19101.12 259
19102.42 280
19103.73 266
19105.03 282
19106.34 250
19107.65 281
19108.95 275
19110.26 278
19111.56 297
19112.87 289
19114.18 307
19115.48 292
19116.79 267
19118.10 265
19119.40 293
19120.71 286
19122.02 277
19123.32 266
19124.63 295
19125.94 262
19127.24 250
19128.55 274
19129.86 273
19131.16 292
19132.47 295
19133.78 294
19135.08 266
19136.39 282
19137.70 279
19139.01 280
19140.31 296
19141.62 270
19142.93 283
19144.23 288
19145.54 284
19146.85 293
19148.16 264
19149.46 284
19150.77 276
19152.08 278
19153.39 273
19154.69 266
19156.00 285
19157.31 269
19158.62 267
19159.93 290
19161.23 280
19162.54 284
19163.85 261
19165.16 264
19166.47 268
19167.77 279
19169.08 264
19170.39 276
19171.70 270
19173.01 286
19174.32 272
19175.62 295
19176.93 259
19178.24 270
19179.55 259
19180.86 300
19182.17 268
19183.48 286
19184.78 281
19186.09 266
19187.40 285
19188.71 277
19190.02 274
19191.33 271
19192.64 252
19193.95 261
19195.26 272
19196.56 280
19197.87 277
19199.18 282
19200.49 272
19201.80 269
19203.11 273
19204.42 274
19205.73 253
19207.04 261
19208.35 275
19209.66 265
19210.97 276
19212.28 247
19213.59 258
19214.90 282
19216.21 276
19217.52 256
19218.83 269
19220.14 287
19221.45 268
19222.76 270
19224.07 259
19225.38 254
19226.69 255
19228.00 267
19229.31 241
19230.62 253
19231.93 276
19233.24 270
19234.55 278
19235.86 298
19237.17 291
19238.48 267
19239.79 267
19241.10 240
19242.41 256
19243.72 238
19245.03 272
19246.35 286
19247.66 254
19248.97 266
19250.28 263
19251.59 251
19252.90 274
19254.21 264
19255.52 257
19256.83 281
19258.14 273
19259.46 300
19260.77 281
19262.08 261
19263.39 289
19264.70 289
19266.01 283
19267.32 266
19268.64 263
19269.95 273
19271.26 274
19272.57 304
19273.88 297
19275.20 261
19276.51 272
19277.82 275
19279.13 273
19280.44 265
19281.75 269
19283.07 261
19284.38 261
19285.69 274
19287.00 265
19288.32 266
19289.63 272
19290.94 259
19292.25 268
19293.57 268
19294.88 263
19296.19 260
19297.50 267
19298.82 300
19300.13 275
19301.44 268
19302.75 288
19304.07 267
19305.38 271
19306.69 272
19308.01 263
19309.32 286
19310.63 296
19311.94 255
19313.26 270
19314.57 251
19315.88 269
19317.20 296
19318.51 278
19319.82 289
19321.14 246
19322.45 259
19323.76 263
19325.08 258
19326.39 279
19327.70 259
19329.02 280
19330.33 264
19331.65 290
19332.96 270
19334.27 266
19335.59 267
19336.90 274
19338.22 276
19339.53 275
19340.84 265
19342.16 271
19343.47 283
19344.79 270
19346.10 278
19347.41 247
19348.73 255
19350.04 255
19351.36 268
19352.67 262
19353.99 261
19355.30 250
19356.62 255
19357.93 270
19359.25 268
19360.56 287
19361.87 271
19363.19 272
19364.50 261
19365.82 278
19367.13 274
19368.45 262
19369.76 250
19371.08 274
19372.39 261
19373.71 254
19375.02 267
19376.34 237
19377.66 280
19378.97 280
19380.29 281
19381.60 274
19382.92 253
19384.23 254
19385.55 255
19386.86 258
19388.18 259
19389.50 272
19390.81 264
19392.13 259
19393.44 255
19394.76 246
19396.07 253
19397.39 270
19398.71 255
19400.02 274
19401.34 264
19402.65 277
19403.97 291
19405.29 282
19406.60 279
19407.92 277
19409.24 270
19410.55 282
19411.87 254
19413.19 259
19414.50 271
19415.82 259
19417.14 287
19418.45 257
19419.77 264
19421.09 262
19422.40 284
19423.72 260
19425.04 270
19426.35 256
19427.67 267
19428.99 273
19430.30 275
19431.62 255
19432.94 242
19434.26 277
19435.57 250
19436.89 270
19438.21 259
19439.53 285
19440.84 271
19442.16 242
19443.48 255
19444.80 266
19446.11 246
19447.43 274
19448.75 286
19450.07 254
19451.38 269
19452.70 279
19454.02 271
19455.34 244
19456.66 259
19457.97 270
19459.29 254
19460.61 246
19461.93 252
19463.25 238
19464.57 252
19465.88 238
19467.20 240
19468.52 249
19469.84 277
19471.16 277
19472.48 275
19473.79 231
19475.11 243
19476.43 250
19477.75 268
19479.07 270
19480.39 266
19481.71 259
19483.03 264
19484.34 271
19485.66 282
19486.98 248
19488.30 274
19489.62 275
19490.94 262
19492.26 248
19493.58 261
19494.90 258
19496.22 268
19497.54 291
19498.86 271
19500.18 251
19501.50 262
19502.81 258
19504.13 248
19505.45 249
19506.77 262
19508.09 271
19509.41 268
19510.73 263
19512.05 263
19513.37 249
19514.69 246
19516.01 275
19517.33 281
19518.65 237
19519.97 277
19521.29 277
19522.61 273
19523.93 252
19525.25 244
19526.57 260
19527.89 262
19529.22 251
19530.54 249
19531.86 250
19533.18 277
19534.50 230
19535.82 256
19537.14 270
19538.46 274
19539.78 284
19541.10 264
19542.42 274
19543.74 271
19545.06 277
19546.39 258
19547.71 293
19549.03 271
19550.35 242
19551.67 265
19552.99 274
19554.31 263
19555.63 247
19556.96 262
19558.28 251
19559.60 255
19560.92 286
19562.24 291
19563.56 267
19564.88 260
19566.21 259
19567.53 247
19568.85 276
19570.17 252
19571.49 250
19572.82 263
19574.14 241
19575.46 258
19576.78 255
19578.10 253
19579.43 256
19580.75 265
19582.07 266
19583.39 261
19584.72 261
19586.04 253
19587.36 274
19588.68 279
19590.01 267
19591.33 254
19592.65 275
19593.97 262
19595.30 274
19596.62 240
19597.94 251
19599.26 262
19600.59 249
19601.91 248
19603.23 255
19604.56 256
19605.88 266
19607.20 254
19608.53 253
19609.85 247
19611.17 261
19612.49 262
19613.82 271
19615.14 258
19616.47 247
19617.79 263
19619.11 256
19620.44 236
19621.76 233
19623.08 261
19624.41 265
19625.73 268
19627.05 244
19628.38 275
19629.70 266
19631.03 271
19632.35 259
19633.67 272
19635.00 254
19636.32 264
19637.65 271
19638.97 254
19640.29 237
19641.62 240
19642.94 256
19644.27 255
19645.59 262
19646.92 249
19648.24 256
19649.57 260
19650.89 254
19652.21 250
19653.54 253
19654.86 263
19656.19 266
19657.51 245
19658.84 257
19660.16 255
19661.49 260
19662.81 259
19664.14 257
19665.46 267
19666.79 261
19668.11 267
19669.44 256
19670.76 250
19672.09 270
19673.41 267
19674.74 255
19676.07 285
19677.39 259
19678.72 249
19680.04 249
19681.37 248
19682.69 263
19684.02 251
19685.34 277
19686.67 252
19688.00 263
19689.32 275
19690.65 270
19691.97 259
19693.30 274
19694.63 265
19695.95 258
19697.28 272
19698.60 279
19699.93 258
19701.26 260
19702.58 257
19703.91 237
19705.24 248
19706.56 262
19707.89 276
19709.22 270
19710.54 265
19711.87 243
19713.20 257
19714.52 242
19715.85 263
19717.18 241
19718.50 256
19719.83 247
19721.16 250
19722.48 273
19723.81 261
19725.14 252
19726.47 283
19727.79 254
19729.12 260
19730.45 254
19731.77 243
19733.10 253
19734.43 255
19735.76 258
19737.08 242
19738.41 277
19739.74 259
19741.07 256
19742.39 284
19743.72 271
19745.05 245
19746.38 274
19747.71 253
19749.03 245
19750.36 235
19751.69 258
19753.02 239
19754.35 255
19755.67 243
19757.00 274
19758.33 255
19759.66 256
19760.99 240
19762.31 239
19763.64 227
19764.97 261
19766.30 266
19767.63 259
19768.96 252
19770.29 261
19771.61 273
19772.94 269
19774.27 258
19775.60 266
19776.93 263
19778.26 264
19779.59 270
19780.92 239
19782.25 257
19783.57 289
19784.90 264
19786.23 263
19787.56 260
19788.89 267
19790.22 247
19791.55 238
19792.88 264
19794.21 261
19795.54 264
19796.87 269
19798.20 251
19799.53 248
19800.86 251
19802.19 256
19803.52 259
19804.85 262
19806.18 258
19807.50 262
19808.83 255
19810.16 253
19811.49 251
19812.82 253
19814.15 251
19815.49 265
19816.82 264
19818.15 267
19819.48 265
19820.81 259
19822.14 278
19823.47 234
19824.80 241
19826.13 267
19827.46 252
19828.79 248
19830.12 248
19831.45 241
19832.78 253
19834.11 276
19835.44 274
19836.77 268
19838.10 283
19839.44 259
19840.77 254
19842.10 252
19843.43 272
19844.76 263
19846.09 256
19847.42 277
19848.75 265
19850.08 255
19851.42 239
19852.75 261
19854.08 270
19855.41 264
19856.74 256
19858.07 254
19859.40 275
19860.74 241
19862.07 250
19863.40 257
19864.73 249
19866.06 253
19867.40 236
19868.73 265
19870.06 251
19871.39 277
19872.72 288
19874.06 271
19875.39 248
19876.72 237
19878.05 268
19879.38 253
19880.72 276
19882.05 256
19883.38 275
19884.71 256
19886.05 257
19887.38 273
19888.71 253
19890.04 272
19891.38 277
19892.71 241
19894.04 262
19895.38 265
19896.71 261
19898.04 276
19899.37 274
19900.71 234
19902.04 266
19903.37 262
19904.71 248
19906.04 264
19907.37 267
19908.71 265
19910.04 252
19911.37 259
19912.71 239
19914.04 236
19915.37 252
19916.71 271
19918.04 278
19919.37 256
19920.71 249
19922.04 254
19923.37 251
19924.71 243
19926.04 244
19927.38 263
19928.71 259
19930.04 265
19931.38 261
19932.71 259
19934.05 248
19935.38 254
19936.71 246
19938.05 274
19939.38 253
19940.72 240
19942.05 260
19943.39 281
19944.72 255
19946.06 234
19947.39 261
19948.72 264
19950.06 247
19951.39 247
19952.73 256
19954.06 244
19955.40 253
19956.73 253
19958.07 239
19959.40 248
19960.74 249
19962.07 258
19963.41 259
19964.74 243
19966.08 255
19967.41 273
19968.75 255
19970.08 274
19971.42 264
19972.76 258
19974.09 251
19975.43 261
19976.76 249
19978.10 244
19979.43 226
19980.77 235
19982.10 255
19983.44 233
19984.78 256
19986.11 272
19987.45 253
19988.78 248
19990.12 276
19991.46 249
19992.79 255
19994.13 267
19995.46 268
19996.80 253
19998.14 249
19999.47 247
20000.81 275
20002.15 260
20003.48 257
20004.82 264
20006.16 240
20007.49 267
20008.83 256
20010.17 252
20011.50 252
20012.84 262
20014.18 252
20015.51 269
20016.85 247
20018.19 269
20019.52 266
20020.86 271
20022.20 269
20023.53 260
20024.87 251
20026.21 246
20027.55 251
20028.88 248
20030.22 259
20031.56 267
20032.90 243
20034.23 239
20035.57 241
20036.91 246
20038.25 264
20039.58 251
20040.92 277
20042.26 244
20043.60 231
20044.93 243
20046.27 240
20047.61 256
20048.95 244
20050.29 254
20051.62 261
20052.96 239
20054.30 257
20055.64 232
20056.98 248
20058.32 254
20059.65 245
20060.99 244
20062.33 264
20063.67 265
20065.01 263
20066.35 255
20067.68 245
20069.02 245
20070.36 251
20071.70 253
20073.04 272
20074.38 254
20075.72 249
20077.06 253
20078.40 232
20079.73 226
20081.07 238
20082.41 256
20083.75 254
20085.09 227
20086.43 257
20087.77 256
20089.11 254
20090.45 253
20091.79 282
20093.13 255
20094.47 258
20095.81 238
20097.15 263
20098.48 255
20099.82 254
20101.16 264
20102.50 290
20103.84 234
20105.18 231
20106.52 236
20107.86 263
20109.20 260
20110.54 286
20111.88 252
20113.22 279
20114.56 272
20115.90 269
20117.24 270
20118.58 249
20119.93 254
20121.27 228
20122.61 267
20123.95 260
20125.29 264
20126.63 261
20127.97 271
20129.31 269
20130.65 249
20131.99 273
20133.33 273
20134.67 260
20136.01 252
20137.35 256
20138.69 267
