# Supplementary material for: MALDI-TOF MS typing enables the classification of brewing yeasts of the genus Saccharomyces to major beer styles
Source: PLoS One. 2017 Aug 9;12(8):e0181694. doi: 10.1371/journal.pone.0181694 (PMC5549903; doi:10.1371/journal.pone.0181694)
Supplement: S9 File — The directory includes 90 raw files and was zipped to “.zip”; the folder has three strains with 30 spectra per strain; S1 Text explains the raw files with an example and Table 1 represents the yeast strains used within the experiment. (ZIP) [file pone.0181694.s012.zip › 25-27/30286-204-Lag-Lag-Lag-YPG-18h-E-E_2016-09-23_7_0_E8_1.dat]

1999.90 1483
2000.32 1461
2000.75 1501
2001.17 1534
2001.59 1475
2002.01 1458
2002.43 1484
2002.86 1331
2003.28 1316
2003.70 1372
2004.12 1318
2004.54 1332
2004.97 1313
2005.39 1276
2005.81 1369
2006.23 1302
2006.66 1296
2007.08 1305
2007.50 1331
2007.92 1350
2008.35 1211
2008.77 1248
2009.19 1339
2009.61 1237
2010.04 1225
2010.46 1290
2010.88 1322
2011.31 1283
2011.73 1215
2012.15 1230
2012.57 1212
2013.00 1235
2013.42 1249
2013.84 1218
2014.27 1253
2014.69 1256
2015.11 1300
2015.54 1257
2015.96 1260
2016.38 1343
2016.81 1310
2017.23 1368
2017.65 1403
2018.08 1365
2018.50 1391
2018.93 1377
2019.35 1446
2019.77 1458
2020.20 1403
2020.62 1373
2021.04 1393
2021.47 1392
2021.89 1318
2022.32 1260
2022.74 1237
2023.17 1223
2023.59 1268
2024.01 1229
2024.44 1227
2024.86 1217
2025.29 1228
2025.71 1255
2026.14 1218
2026.56 1200
2026.98 1158
2027.41 1186
2027.83 1133
2028.26 1100
2028.68 1197
2029.11 1194
2029.53 1192
2029.96 1119
2030.38 1202
2030.81 1202
2031.23 1126
2031.66 1156
2032.08 1262
2032.51 1334
2032.93 1311
2033.36 1278
2033.78 1296
2034.21 1262
2034.63 1241
2035.06 1283
2035.49 1345
2035.91 1343
2036.34 1236
2036.76 1265
2037.19 1317
2037.61 1325
2038.04 1283
2038.47 1212
2038.89 1253
2039.32 1299
2039.74 1315
2040.17 1317
2040.59 1340
2041.02 1251
2041.45 1290
2041.87 1340
2042.30 1378
2042.73 1355
2043.15 1368
2043.58 1331
2044.00 1341
2044.43 1397
2044.86 1337
2045.28 1376
2045.71 1285
2046.14 1359
2046.56 1295
2046.99 1284
2047.42 1287
2047.84 1291
2048.27 1245
2048.70 1254
2049.12 1244
2049.55 1259
2049.98 1282
2050.40 1268
2050.83 1263
2051.26 1188
2051.69 1201
2052.11 1153
2052.54 1247
2052.97 1228
2053.40 1147
2053.82 1222
2054.25 1188
2054.68 1235
2055.10 1245
2055.53 1227
2055.96 1253
2056.39 1273
2056.82 1213
2057.24 1266
2057.67 1300
2058.10 1321
2058.53 1288
2058.95 1299
2059.38 1339
2059.81 1343
2060.24 1290
2060.67 1282
2061.09 1258
2061.52 1308
2061.95 1307
2062.38 1305
2062.81 1334
2063.24 1398
2063.66 1528
2064.09 1538
2064.52 1512
2064.95 1606
2065.38 1652
2065.81 1808
2066.24 1725
2066.66 1706
2067.09 1703
2067.52 1692
2067.95 1522
2068.38 1456
2068.81 1530
2069.24 1438
2069.67 1389
2070.10 1311
2070.52 1326
2070.95 1374
2071.38 1392
2071.81 1264
2072.24 1272
2072.67 1395
2073.10 1320
2073.53 1381
2073.96 1369
2074.39 1371
2074.82 1327
2075.25 1316
2075.68 1361
2076.11 1417
2076.54 1438
2076.97 1361
2077.40 1410
2077.83 1382
2078.26 1410
2078.69 1422
2079.12 1415
2079.55 1436
2079.98 1410
2080.41 1421
2080.84 1361
2081.27 1271
2081.70 1292
2082.13 1371
2082.56 1304
2082.99 1352
2083.42 1356
2083.85 1310
2084.28 1303
2084.71 1268
2085.14 1289
2085.57 1285
2086.00 1281
2086.43 1296
2086.86 1243
2087.29 1260
2087.73 1269
2088.16 1341
2088.59 1289
2089.02 1208
2089.45 1202
2089.88 1214
2090.31 1231
2090.74 1186
2091.17 1199
2091.61 1312
2092.04 1296
2092.47 1307
2092.90 1232
2093.33 1286
2093.76 1293
2094.19 1275
2094.63 1223
2095.06 1263
2095.49 1204
2095.92 1191
2096.35 1250
2096.78 1190
2097.22 1092
2097.65 1143
2098.08 1148
2098.51 1248
2098.94 1226
2099.38 1180
2099.81 1184
2100.24 1206
2100.67 1213
2101.11 1179
2101.54 1222
2101.97 1181
2102.40 1193
2102.83 1247
2103.27 1171
2103.70 1187
2104.13 1256
2104.56 1271
2105.00 1238
2105.43 1195
2105.86 1237
2106.30 1267
2106.73 1210
2107.16 1183
2107.59 1313
2108.03 1337
2108.46 1352
2108.89 1247
2109.33 1301
2109.76 1277
2110.19 1233
2110.63 1195
2111.06 1234
2111.49 1261
2111.93 1191
2112.36 1232
2112.79 1298
2113.23 1168
2113.66 1130
2114.09 1198
2114.53 1192
2114.96 1206
2115.40 1199
2115.83 1217
2116.26 1162
2116.70 1125
2117.13 1060
2117.56 1157
2118.00 1184
2118.43 1110
2118.87 1150
2119.30 1116
2119.73 1196
2120.17 1220
2120.60 1136
2121.04 1176
2121.47 1211
2121.91 1260
2122.34 1283
2122.78 1285
2123.21 1237
2123.64 1200
2124.08 1207
2124.51 1148
2124.95 1143
2125.38 1202
2125.82 1247
2126.25 1218
2126.69 1221
2127.12 1205
2127.56 1209
2127.99 1204
2128.43 1246
2128.86 1283
2129.30 1286
2129.73 1316
2130.17 1277
2130.60 1350
2131.04 1312
2131.47 1309
2131.91 1291
2132.35 1287
2132.78 1256
2133.22 1283
2133.65 1300
2134.09 1285
2134.52 1268
2134.96 1220
2135.40 1273
2135.83 1302
2136.27 1289
2136.70 1262
2137.14 1225
2137.57 1252
2138.01 1334
2138.45 1344
2138.88 1224
2139.32 1209
2139.76 1273
2140.19 1211
2140.63 1164
2141.06 1150
2141.50 1190
2141.94 1243
2142.37 1172
2142.81 1264
2143.25 1132
2143.68 1156
2144.12 1159
2144.56 1153
2144.99 1169
2145.43 1097
2145.87 1136
2146.30 1224
2146.74 1249
2147.18 1225
2147.62 1250
2148.05 1371
2148.49 1437
2148.93 1475
2149.36 1468
2149.80 1476
2150.24 1495
2150.68 1610
2151.11 1627
2151.55 1564
2151.99 1553
2152.43 1504
2152.86 1439
2153.30 1494
2153.74 1418
2154.18 1396
2154.61 1318
2155.05 1290
2155.49 1288
2155.93 1363
2156.37 1349
2156.80 1317
2157.24 1326
2157.68 1292
2158.12 1393
2158.56 1338
2158.99 1358
2159.43 1286
2159.87 1278
2160.31 1286
2160.75 1295
2161.19 1243
2161.62 1244
2162.06 1226
2162.50 1302
2162.94 1294
2163.38 1316
2163.82 1356
2164.26 1383
2164.69 1375
2165.13 1398
2165.57 1407
2166.01 1400
2166.45 1388
2166.89 1360
2167.33 1402
2167.77 1384
2168.21 1349
2168.65 1270
2169.08 1303
2169.52 1279
2169.96 1285
2170.40 1343
2170.84 1344
2171.28 1354
2171.72 1245
2172.16 1272
2172.60 1362
2173.04 1422
2173.48 1306
2173.92 1234
2174.36 1268
2174.80 1303
2175.24 1307
2175.68 1381
2176.12 1336
2176.56 1350
2177.00 1316
2177.44 1288
2177.88 1361
2178.32 1372
2178.76 1357
2179.20 1356
2179.64 1317
2180.08 1335
2180.52 1272
2180.96 1254
2181.40 1300
2181.84 1229
2182.28 1207
2182.72 1194
2183.16 1172
2183.60 1191
2184.04 1261
2184.48 1209
2184.93 1214
2185.37 1214
2185.81 1255
2186.25 1255
2186.69 1246
2187.13 1320
2187.57 1349
2188.01 1303
2188.45 1363
2188.89 1352
2189.34 1366
2189.78 1325
2190.22 1358
2190.66 1379
2191.10 1324
2191.54 1284
2191.98 1318
2192.43 1314
2192.87 1249
2193.31 1383
2193.75 1419
2194.19 1358
2194.63 1392
2195.08 1406
2195.52 1417
2195.96 1413
2196.40 1424
2196.84 1421
2197.29 1375
2197.73 1331
2198.17 1332
2198.61 1349
2199.06 1312
2199.50 1211
2199.94 1217
2200.38 1203
2200.82 1239
2201.27 1294
2201.71 1268
2202.15 1305
2202.59 1268
2203.04 1335
2203.48 1302
2203.92 1339
2204.37 1378
2204.81 1405
2205.25 1321
2205.69 1330
2206.14 1326
2206.58 1327
2207.02 1367
2207.47 1361
2207.91 1384
2208.35 1377
2208.80 1382
2209.24 1451
2209.68 1440
2210.13 1447
2210.57 1432
2211.01 1449
2211.46 1340
2211.90 1367
2212.34 1407
2212.79 1397
2213.23 1379
2213.67 1318
2214.12 1344
2214.56 1332
2215.01 1393
2215.45 1379
2215.89 1287
2216.34 1269
2216.78 1351
2217.23 1245
2217.67 1250
2218.11 1325
2218.56 1237
2219.00 1192
2219.45 1229
2219.89 1264
2220.34 1353
2220.78 1277
2221.22 1349
2221.67 1371
2222.11 1338
2222.56 1369
2223.00 1364
2223.45 1399
2223.89 1354
2224.34 1407
2224.78 1384
2225.23 1491
2225.67 1491
2226.12 1421
2226.56 1339
2227.01 1391
2227.45 1406
2227.90 1427
2228.34 1455
2228.79 1516
2229.23 1535
2229.68 1524
2230.12 1489
2230.57 1550
2231.01 1489
2231.46 1529
2231.90 1555
2232.35 1536
2232.80 1546
2233.24 1522
2233.69 1492
2234.13 1539
2234.58 1532
2235.02 1528
2235.47 1489
2235.92 1435
2236.36 1490
2236.81 1454
2237.25 1504
2237.70 1462
2238.15 1426
2238.59 1312
2239.04 1403
2239.49 1418
2239.93 1403
2240.38 1345
2240.82 1324
2241.27 1359
2241.72 1298
2242.16 1338
2242.61 1341
2243.06 1245
2243.50 1214
2243.95 1227
2244.40 1225
2244.84 1240
2245.29 1236
2245.74 1245
2246.19 1184
2246.63 1235
2247.08 1223
2247.53 1242
2247.97 1249
2248.42 1298
2248.87 1310
2249.32 1269
2249.76 1261
2250.21 1258
2250.66 1294
2251.10 1336
2251.55 1277
2252.00 1400
2252.45 1363
2252.89 1374
2253.34 1424
2253.79 1409
2254.24 1411
2254.69 1441
2255.13 1460
2255.58 1387
2256.03 1342
2256.48 1402
2256.93 1390
2257.37 1345
2257.82 1328
2258.27 1277
2258.72 1353
2259.17 1306
2259.61 1372
2260.06 1429
2260.51 1380
2260.96 1358
2261.41 1482
2261.86 1519
2262.31 1510
2262.75 1627
2263.20 1650
2263.65 1580
2264.10 1545
2264.55 1496
2265.00 1525
2265.45 1501
2265.90 1481
2266.34 1441
2266.79 1423
2267.24 1392
2267.69 1408
2268.14 1434
2268.59 1442
2269.04 1439
2269.49 1422
2269.94 1558
2270.39 1534
2270.84 1471
2271.29 1417
2271.74 1429
2272.18 1490
2272.63 1435
2273.08 1474
2273.53 1490
2273.98 1430
2274.43 1454
2274.88 1615
2275.33 1654
2275.78 1648
2276.23 1659
2276.68 1634
2277.13 1686
2277.58 1722
2278.03 1660
2278.48 1600
2278.93 1534
2279.38 1557
2279.83 1527
2280.28 1417
2280.73 1354
2281.19 1326
2281.64 1335
2282.09 1296
2282.54 1399
2282.99 1315
2283.44 1308
2283.89 1301
2284.34 1267
2284.79 1271
2285.24 1209
2285.69 1278
2286.14 1269
2286.59 1268
2287.04 1356
2287.50 1366
2287.95 1402
2288.40 1483
2288.85 1555
2289.30 1559
2289.75 1616
2290.20 1673
2290.65 1672
2291.11 1738
2291.56 1862
2292.01 1808
2292.46 1829
2292.91 1830
2293.36 1817
2293.82 1717
2294.27 1772
2294.72 1768
2295.17 1641
2295.62 1631
2296.07 1646
2296.53 1583
2296.98 1500
2297.43 1510
2297.88 1513
2298.33 1488
2298.79 1379
2299.24 1308
2299.69 1358
2300.14 1397
2300.60 1294
2301.05 1350
2301.50 1384
2301.95 1369
2302.41 1312
2302.86 1285
2303.31 1235
2303.76 1210
2304.22 1197
2304.67 1225
2305.12 1202
2305.57 1285
2306.03 1316
2306.48 1328
2306.93 1276
2307.39 1274
2307.84 1371
2308.29 1349
2308.75 1413
2309.20 1411
2309.65 1410
2310.11 1456
2310.56 1558
2311.01 1505
2311.47 1473
2311.92 1401
2312.37 1405
2312.83 1408
2313.28 1412
2313.73 1450
2314.19 1451
2314.64 1384
2315.09 1342
2315.55 1332
2316.00 1365
2316.46 1358
2316.91 1451
2317.36 1411
2317.82 1410
2318.27 1359
2318.73 1438
2319.18 1432
2319.63 1403
2320.09 1477
2320.54 1534
2321.00 1425
2321.45 1433
2321.91 1436
2322.36 1533
2322.82 1560
2323.27 1572
2323.72 1562
2324.18 1653
2324.63 1656
2325.09 1683
2325.54 1700
2326.00 1653
2326.45 1636
2326.91 1617
2327.36 1592
2327.82 1528
2328.27 1430
2328.73 1387
2329.18 1391
2329.64 1320
2330.09 1417
2330.55 1386
2331.00 1465
2331.46 1412
2331.92 1330
2332.37 1349
2332.83 1267
2333.28 1352
2333.74 1285
2334.19 1301
2334.65 1283
2335.10 1309
2335.56 1300
2336.02 1279
2336.47 1333
2336.93 1334
2337.38 1314
2337.84 1427
2338.30 1281
2338.75 1242
2339.21 1240
2339.66 1283
2340.12 1329
2340.58 1454
2341.03 1427
2341.49 1471
2341.95 1424
2342.40 1437
2342.86 1457
2343.32 1482
2343.77 1431
2344.23 1443
2344.68 1404
2345.14 1451
2345.60 1487
2346.06 1549
2346.51 1515
2346.97 1469
2347.43 1534
2347.88 1456
2348.34 1570
2348.80 1538
2349.25 1406
2349.71 1400
2350.17 1434
2350.63 1391
2351.08 1423
2351.54 1386
2352.00 1406
2352.46 1387
2352.91 1267
2353.37 1272
2353.83 1326
2354.29 1325
2354.74 1304
2355.20 1296
2355.66 1282
2356.12 1262
2356.57 1242
2357.03 1318
2357.49 1288
2357.95 1274
2358.41 1442
2358.86 1473
2359.32 1526
2359.78 1578
2360.24 1622
2360.70 1711
2361.15 1741
2361.61 1771
2362.07 1708
2362.53 1715
2362.99 1657
2363.45 1585
2363.91 1667
2364.36 1616
2364.82 1592
2365.28 1662
2365.74 1579
2366.20 1612
2366.66 1561
2367.12 1475
2367.57 1454
2368.03 1537
2368.49 1551
2368.95 1486
2369.41 1479
2369.87 1500
2370.33 1464
2370.79 1363
2371.25 1415
2371.71 1339
2372.17 1283
2372.63 1328
2373.09 1281
2373.54 1326
2374.00 1305
2374.46 1353
2374.92 1438
2375.38 1373
2375.84 1408
2376.30 1387
2376.76 1316
2377.22 1390
2377.68 1394
2378.14 1344
2378.60 1372
2379.06 1376
2379.52 1384
2379.98 1455
2380.44 1460
2380.90 1411
2381.36 1416
2381.82 1445
2382.28 1430
2382.74 1424
2383.20 1443
2383.66 1380
2384.12 1354
2384.59 1312
2385.05 1276
2385.51 1351
2385.97 1421
2386.43 1353
2386.89 1352
2387.35 1329
2387.81 1318
2388.27 1311
2388.73 1325
2389.19 1310
2389.65 1399
2390.12 1319
2390.58 1298
2391.04 1341
2391.50 1363
2391.96 1342
2392.42 1337
2392.88 1285
2393.34 1307
2393.81 1258
2394.27 1262
2394.73 1285
2395.19 1278
2395.65 1305
2396.11 1311
2396.57 1371
2397.04 1408
2397.50 1323
2397.96 1289
2398.42 1418
2398.88 1441
2399.35 1427
2399.81 1462
2400.27 1456
2400.73 1455
2401.19 1403
2401.66 1437
2402.12 1312
2402.58 1333
2403.04 1297
2403.51 1295
2403.97 1244
2404.43 1313
2404.89 1345
2405.36 1335
2405.82 1291
2406.28 1309
2406.74 1342
2407.21 1340
2407.67 1298
2408.13 1224
2408.59 1294
2409.06 1278
2409.52 1195
2409.98 1270
2410.45 1258
2410.91 1262
2411.37 1224
2411.84 1165
2412.30 1266
2412.76 1217
2413.23 1220
2413.69 1243
2414.15 1262
2414.62 1249
2415.08 1273
2415.54 1319
2416.01 1270
2416.47 1335
2416.93 1409
2417.40 1433
2417.86 1397
2418.32 1460
2418.79 1466
2419.25 1376
2419.72 1407
2420.18 1400
2420.64 1366
2421.11 1484
2421.57 1465
2422.04 1368
2422.50 1375
2422.96 1388
2423.43 1404
2423.89 1481
2424.36 1466
2424.82 1485
2425.29 1487
2425.75 1450
2426.22 1455
2426.68 1406
2427.15 1403
2427.61 1289
2428.07 1342
2428.54 1345
2429.00 1277
2429.47 1267
2429.93 1201
2430.40 1244
2430.86 1334
2431.33 1270
2431.79 1212
2432.26 1345
2432.72 1324
2433.19 1306
2433.65 1341
2434.12 1283
2434.59 1312
2435.05 1389
2435.52 1349
2435.98 1397
2436.45 1407
2436.91 1396
2437.38 1465
2437.84 1456
2438.31 1408
2438.78 1464
2439.24 1623
2439.71 1637
2440.17 1550
2440.64 1647
2441.10 1600
2441.57 1612
2442.04 1631
2442.50 1544
2442.97 1512
2443.44 1486
2443.90 1444
2444.37 1426
2444.83 1402
2445.30 1350
2445.77 1247
2446.23 1355
2446.70 1402
2447.17 1339
2447.63 1281
2448.10 1337
2448.57 1305
2449.03 1238
2449.50 1204
2449.97 1233
2450.43 1244
2450.90 1252
2451.37 1249
2451.83 1239
2452.30 1333
2452.77 1264
2453.24 1260
2453.70 1259
2454.17 1199
2454.64 1250
2455.10 1180
2455.57 1180
2456.04 1261
2456.51 1254
2456.97 1273
2457.44 1237
2457.91 1238
2458.38 1310
2458.84 1288
2459.31 1237
2459.78 1166
2460.25 1172
2460.72 1199
2461.18 1249
2461.65 1187
2462.12 1214
2462.59 1223
2463.06 1243
2463.52 1300
2463.99 1341
2464.46 1327
2464.93 1323
2465.40 1367
2465.86 1303
2466.33 1336
2466.80 1298
2467.27 1313
2467.74 1337
2468.21 1334
2468.68 1305
2469.14 1276
2469.61 1404
2470.08 1299
2470.55 1310
2471.02 1300
2471.49 1327
2471.96 1319
2472.43 1337
2472.90 1373
2473.36 1342
2473.83 1242
2474.30 1225
2474.77 1241
2475.24 1297
2475.71 1290
2476.18 1269
2476.65 1315
2477.12 1323
2477.59 1267
2478.06 1330
2478.53 1316
2479.00 1307
2479.47 1284
2479.94 1289
2480.41 1284
2480.87 1311
2481.34 1352
2481.81 1286
2482.28 1267
2482.75 1272
2483.22 1256
2483.69 1234
2484.16 1258
2484.63 1247
2485.10 1196
2485.57 1266
2486.05 1222
2486.52 1293
2486.99 1288
2487.46 1264
2487.93 1307
2488.40 1358
2488.87 1204
2489.34 1277
2489.81 1275
2490.28 1210
2490.75 1275
2491.22 1300
2491.69 1243
2492.16 1186
2492.63 1234
2493.10 1212
2493.58 1323
2494.05 1237
2494.52 1201
2494.99 1299
2495.46 1244
2495.93 1211
2496.40 1238
2496.87 1250
2497.34 1185
2497.82 1186
2498.29 1194
2498.76 1215
2499.23 1150
2499.70 1105
2500.17 1122
2500.64 1150
2501.12 1201
2501.59 1219
2502.06 1199
2502.53 1183
2503.00 1234
2503.48 1174
2503.95 1190
2504.42 1289
2504.89 1240
2505.36 1207
2505.84 1204
2506.31 1268
2506.78 1236
2507.25 1185
2507.72 1284
2508.20 1253
2508.67 1256
2509.14 1357
2509.61 1294
2510.09 1329
2510.56 1391
2511.03 1443
2511.50 1460
2511.98 1475
2512.45 1552
2512.92 1475
2513.40 1460
2513.87 1365
2514.34 1329
2514.81 1401
2515.29 1391
2515.76 1368
2516.23 1356
2516.71 1380
2517.18 1354
2517.65 1240
2518.13 1334
2518.60 1329
2519.07 1297
2519.55 1359
2520.02 1409
2520.49 1396
2520.97 1416
2521.44 1383
2521.91 1293
2522.39 1292
2522.86 1225
2523.34 1247
2523.81 1225
2524.28 1184
2524.76 1224
2525.23 1286
2525.70 1367
2526.18 1394
2526.65 1453
2527.13 1482
2527.60 1480
2528.08 1393
2528.55 1364
2529.02 1408
2529.50 1405
2529.97 1399
2530.45 1439
2530.92 1421
2531.40 1408
2531.87 1370
2532.34 1380
2532.82 1377
2533.29 1354
2533.77 1258
2534.24 1389
2534.72 1310
2535.19 1342
2535.67 1389
2536.14 1279
2536.62 1353
2537.09 1330
2537.57 1360
2538.04 1324
2538.52 1330
2538.99 1336
2539.47 1314
2539.94 1343
2540.42 1424
2540.90 1400
2541.37 1350
2541.85 1337
2542.32 1379
2542.80 1346
2543.27 1303
2543.75 1319
2544.22 1341
2544.70 1345
2545.18 1288
2545.65 1248
2546.13 1241
2546.60 1360
2547.08 1327
2547.56 1331
2548.03 1388
2548.51 1452
2548.98 1444
2549.46 1491
2549.94 1493
2550.41 1445
2550.89 1468
2551.37 1423
2551.84 1371
2552.32 1369
2552.80 1437
2553.27 1418
2553.75 1471
2554.23 1505
2554.70 1501
2555.18 1513
2555.66 1566
2556.13 1556
2556.61 1448
2557.09 1506
2557.56 1464
2558.04 1413
2558.52 1457
2558.99 1492
2559.47 1393
2559.95 1383
2560.43 1370
2560.90 1323
2561.38 1326
2561.86 1299
2562.33 1280
2562.81 1231
2563.29 1227
2563.77 1214
2564.25 1205
2564.72 1205
2565.20 1178
2565.68 1123
2566.16 1175
2566.63 1208
2567.11 1265
2567.59 1200
2568.07 1202
2568.55 1257
2569.02 1276
2569.50 1145
2569.98 1155
2570.46 1201
2570.94 1226
2571.41 1210
2571.89 1154
2572.37 1156
2572.85 1167
2573.33 1213
2573.81 1216
2574.28 1131
2574.76 1190
2575.24 1177
2575.72 1169
2576.20 1241
2576.68 1228
2577.16 1278
2577.64 1328
2578.11 1223
2578.59 1234
2579.07 1273
2579.55 1240
2580.03 1249
2580.51 1248
2580.99 1257
2581.47 1278
2581.95 1215
2582.43 1245
2582.91 1220
2583.39 1206
2583.86 1262
2584.34 1202
2584.82 1123
2585.30 1142
2585.78 1193
2586.26 1249
2586.74 1115
2587.22 1184
2587.70 1239
2588.18 1215
2588.66 1236
2589.14 1286
2589.62 1197
2590.10 1235
2590.58 1217
2591.06 1254
2591.54 1243
2592.02 1225
2592.50 1326
2592.98 1262
2593.46 1240
2593.94 1262
2594.42 1337
2594.90 1291
2595.38 1222
2595.86 1224
2596.35 1259
2596.83 1250
2597.31 1247
2597.79 1289
2598.27 1312
2598.75 1347
2599.23 1236
2599.71 1314
2600.19 1266
2600.67 1276
2601.15 1294
2601.63 1296
2602.12 1329
2602.60 1293
2603.08 1331
2603.56 1382
2604.04 1348
2604.52 1273
2605.00 1179
2605.48 1255
2605.97 1225
2606.45 1215
2606.93 1205
2607.41 1207
2607.89 1301
2608.37 1256
2608.86 1236
2609.34 1204
2609.82 1240
2610.30 1359
2610.78 1363
2611.26 1290
2611.75 1312
2612.23 1278
2612.71 1289
2613.19 1393
2613.68 1390
2614.16 1319
2614.64 1247
2615.12 1327
2615.60 1321
2616.09 1237
2616.57 1241
2617.05 1174
2617.53 1266
2618.02 1243
2618.50 1179
2618.98 1185
2619.46 1202
2619.95 1205
2620.43 1174
2620.91 1169
2621.40 1244
2621.88 1196
2622.36 1194
2622.85 1261
2623.33 1231
2623.81 1183
2624.29 1232
2624.78 1117
2625.26 1221
2625.74 1257
2626.23 1254
2626.71 1202
2627.19 1270
2627.68 1306
2628.16 1248
2628.64 1275
2629.13 1293
2629.61 1334
2630.10 1332
2630.58 1283
2631.06 1327
2631.55 1363
2632.03 1332
2632.51 1318
2633.00 1354
2633.48 1375
2633.97 1274
2634.45 1262
2634.94 1295
2635.42 1248
2635.90 1224
2636.39 1233
2636.87 1170
2637.36 1223
2637.84 1245
2638.33 1171
2638.81 1216
2639.29 1259
2639.78 1235
2640.26 1250
2640.75 1287
2641.23 1231
2641.72 1226
2642.20 1255
2642.69 1323
2643.17 1223
2643.66 1240
2644.14 1172
2644.63 1198
2645.11 1193
2645.60 1235
2646.08 1232
2646.57 1233
2647.05 1251
2647.54 1182
2648.02 1240
2648.51 1239
2648.99 1240
2649.48 1245
2649.97 1232
2650.45 1280
2650.94 1293
2651.42 1205
2651.91 1261
2652.39 1321
2652.88 1372
2653.37 1318
2653.85 1289
2654.34 1399
2654.82 1415
2655.31 1359
2655.80 1462
2656.28 1464
2656.77 1442
2657.25 1437
2657.74 1351
2658.23 1323
2658.71 1420
2659.20 1388
2659.69 1409
2660.17 1348
2660.66 1208
2661.14 1222
2661.63 1294
2662.12 1250
2662.60 1227
2663.09 1213
2663.58 1270
2664.06 1224
2664.55 1232
2665.04 1310
2665.53 1326
2666.01 1195
2666.50 1289
2666.99 1294
2667.47 1327
2667.96 1355
2668.45 1324
2668.94 1378
2669.42 1320
2669.91 1330
2670.40 1339
2670.88 1401
2671.37 1322
2671.86 1446
2672.35 1521
2672.83 1499
2673.32 1564
2673.81 1659
2674.30 1672
2674.79 1633
2675.27 1593
2675.76 1661
2676.25 1627
2676.74 1620
2677.23 1550
2677.71 1502
2678.20 1508
2678.69 1413
2679.18 1377
2679.67 1370
2680.15 1377
2680.64 1303
2681.13 1366
2681.62 1298
2682.11 1299
2682.60 1329
2683.08 1408
2683.57 1408
2684.06 1353
2684.55 1357
2685.04 1403
2685.53 1376
2686.02 1269
2686.51 1287
2686.99 1266
2687.48 1261
2687.97 1375
2688.46 1324
2688.95 1267
2689.44 1226
2689.93 1215
2690.42 1271
2690.91 1238
2691.40 1258
2691.89 1253
2692.38 1283
2692.87 1234
2693.35 1266
2693.84 1181
2694.33 1304
2694.82 1402
2695.31 1299
2695.80 1349
2696.29 1254
2696.78 1329
2697.27 1303
2697.76 1329
2698.25 1276
2698.74 1294
2699.23 1318
2699.72 1301
2700.21 1363
2700.70 1346
2701.19 1289
2701.68 1245
2702.17 1207
2702.66 1259
2703.15 1247
2703.64 1307
2704.13 1295
2704.62 1261
2705.12 1237
2705.61 1269
2706.10 1212
2706.59 1243
2707.08 1264
2707.57 1251
2708.06 1262
2708.55 1252
2709.04 1242
2709.53 1229
2710.02 1166
2710.51 1128
2711.01 1212
2711.50 1232
2711.99 1270
2712.48 1277
2712.97 1224
2713.46 1123
2713.95 1168
2714.44 1218
2714.94 1245
2715.43 1184
2715.92 1207
2716.41 1192
2716.90 1139
2717.39 1165
2717.89 1175
2718.38 1122
2718.87 1119
2719.36 1149
2719.85 1142
2720.34 1195
2720.84 1193
2721.33 1218
2721.82 1264
2722.31 1287
2722.80 1258
2723.30 1279
2723.79 1236
2724.28 1189
2724.77 1202
2725.27 1259
2725.76 1180
2726.25 1173
2726.74 1200
2727.24 1177
2727.73 1217
2728.22 1211
2728.71 1150
2729.21 1180
2729.70 1185
2730.19 1166
2730.69 1236
2731.18 1235
2731.67 1223
2732.16 1298
2732.66 1179
2733.15 1206
2733.64 1251
2734.14 1215
2734.63 1330
2735.12 1351
2735.62 1363
2736.11 1266
2736.60 1278
2737.10 1333
2737.59 1369
2738.08 1289
2738.58 1291
2739.07 1280
2739.56 1269
2740.06 1283
2740.55 1292
2741.05 1334
2741.54 1358
2742.03 1302
2742.53 1291
2743.02 1251
2743.52 1269
2744.01 1323
2744.50 1239
2745.00 1216
2745.49 1214
2745.99 1263
2746.48 1199
2746.97 1286
2747.47 1274
2747.96 1351
2748.46 1317
2748.95 1278
2749.45 1256
2749.94 1242
2750.44 1215
2750.93 1166
2751.43 1284
2751.92 1241
2752.42 1206
2752.91 1213
2753.41 1194
2753.90 1220
2754.40 1144
2754.89 1216
2755.39 1256
2755.88 1303
2756.38 1270
2756.87 1265
2757.37 1262
2757.86 1210
2758.36 1179
2758.85 1261
2759.35 1202
2759.84 1272
2760.34 1322
2760.83 1262
2761.33 1190
2761.83 1219
2762.32 1239
2762.82 1230
2763.31 1325
2763.81 1312
2764.30 1342
2764.80 1309
2765.30 1235
2765.79 1256
2766.29 1290
2766.78 1238
2767.28 1182
2767.78 1273
2768.27 1315
2768.77 1228
2769.27 1198
2769.76 1245
2770.26 1240
2770.76 1283
2771.25 1272
2771.75 1225
2772.24 1309
2772.74 1304
2773.24 1307
2773.73 1320
2774.23 1285
2774.73 1332
2775.23 1302
2775.72 1357
2776.22 1375
2776.72 1379
2777.21 1397
2777.71 1434
2778.21 1388
2778.70 1420
2779.20 1449
2779.70 1335
2780.20 1329
2780.69 1366
2781.19 1354
2781.69 1383
2782.19 1336
2782.68 1296
2783.18 1284
2783.68 1217
2784.18 1282
2784.67 1336
2785.17 1289
2785.67 1314
2786.17 1253
2786.67 1335
2787.16 1366
2787.66 1419
2788.16 1405
2788.66 1418
2789.16 1395
2789.65 1464
2790.15 1531
2790.65 1546
2791.15 1572
2791.65 1565
2792.15 1510
2792.64 1522
2793.14 1441
2793.64 1385
2794.14 1339
2794.64 1421
2795.14 1380
2795.64 1336
2796.13 1412
2796.63 1412
2797.13 1415
2797.63 1496
2798.13 1508
2798.63 1492
2799.13 1530
2799.63 1475
2800.13 1439
2800.62 1362
2801.12 1261
2801.62 1311
2802.12 1333
2802.62 1218
2803.12 1249
2803.62 1303
2804.12 1320
2804.62 1319
2805.12 1300
2805.62 1302
2806.12 1279
2806.62 1359
2807.12 1456
2807.62 1494
2808.12 1436
2808.62 1420
2809.12 1562
2809.62 1607
2810.12 1604
2810.62 1689
2811.12 1784
2811.62 1808
2812.12 1953
2812.62 1971
2813.12 1906
2813.62 1977
2814.12 2001
2814.62 1999
2815.12 1932
2815.62 1937
2816.12 1960
2816.62 1913
2817.12 1703
2817.62 1658
2818.12 1568
2818.62 1477
2819.12 1411
2819.63 1389
2820.13 1342
2820.63 1341
2821.13 1231
2821.63 1301
2822.13 1283
2822.63 1272
2823.13 1249
2823.63 1223
2824.13 1302
2824.64 1303
2825.14 1259
2825.64 1250
2826.14 1278
2826.64 1236
2827.14 1281
2827.64 1294
2828.15 1296
2828.65 1221
2829.15 1305
2829.65 1270
2830.15 1248
2830.65 1276
2831.16 1221
2831.66 1217
2832.16 1284
2832.66 1231
2833.16 1200
2833.67 1253
2834.17 1338
2834.67 1284
2835.17 1308
2835.68 1364
2836.18 1365
2836.68 1337
2837.18 1371
2837.68 1411
2838.19 1390
2838.69 1409
2839.19 1430
2839.70 1420
2840.20 1322
2840.70 1386
2841.20 1417
2841.71 1457
2842.21 1431
2842.71 1397
2843.21 1404
2843.72 1391
2844.22 1376
2844.72 1406
2845.23 1454
2845.73 1371
2846.23 1428
2846.74 1357
2847.24 1351
2847.74 1409
2848.25 1434
2848.75 1387
2849.25 1380
2849.76 1448
2850.26 1513
2850.76 1483
2851.27 1435
2851.77 1458
2852.28 1496
2852.78 1360
2853.28 1353
2853.79 1363
2854.29 1358
2854.79 1339
2855.30 1328
2855.80 1314
2856.31 1368
2856.81 1435
2857.31 1449
2857.82 1408
2858.32 1436
2858.83 1510
2859.33 1505
2859.84 1541
2860.34 1459
2860.85 1484
2861.35 1444
2861.85 1426
2862.36 1446
2862.86 1506
2863.37 1487
2863.87 1400
2864.38 1390
2864.88 1330
2865.39 1294
2865.89 1301
2866.40 1325
2866.90 1324
2867.41 1299
2867.91 1293
2868.42 1262
2868.92 1309
2869.43 1271
2869.93 1358
2870.44 1324
2870.94 1311
2871.45 1389
2871.96 1364
2872.46 1410
2872.97 1343
2873.47 1335
2873.98 1386
2874.48 1418
2874.99 1443
2875.49 1405
2876.00 1408
2876.51 1416
2877.01 1392
2877.52 1392
2878.02 1365
2878.53 1290
2879.04 1256
2879.54 1377
2880.05 1406
2880.55 1335
2881.06 1376
2881.57 1404
2882.07 1391
2882.58 1368
2883.09 1424
2883.59 1449
2884.10 1495
2884.61 1442
2885.11 1409
2885.62 1478
2886.13 1519
2886.63 1510
2887.14 1493
2887.65 1472
2888.15 1591
2888.66 1603
2889.17 1512
2889.67 1522
2890.18 1517
2890.69 1502
2891.20 1493
2891.70 1446
2892.21 1414
2892.72 1450
2893.22 1367
2893.73 1346
2894.24 1347
2894.75 1388
2895.25 1427
2895.76 1461
2896.27 1359
2896.78 1354
2897.29 1448
2897.79 1486
2898.30 1478
2898.81 1420
2899.32 1413
2899.82 1395
2900.33 1438
2900.84 1473
2901.35 1449
2901.86 1423
2902.36 1441
2902.87 1489
2903.38 1536
2903.89 1527
2904.40 1511
2904.91 1487
2905.41 1474
2905.92 1420
2906.43 1460
2906.94 1443
2907.45 1497
2907.96 1435
2908.47 1415
2908.97 1288
2909.48 1309
2909.99 1356
2910.50 1287
2911.01 1314
2911.52 1328
2912.03 1338
2912.54 1324
2913.05 1304
2913.55 1296
2914.06 1287
2914.57 1242
2915.08 1230
2915.59 1281
2916.10 1278
2916.61 1277
2917.12 1324
2917.63 1357
2918.14 1283
2918.65 1318
2919.16 1299
2919.67 1303
2920.18 1341
2920.69 1374
2921.20 1425
2921.71 1504
2922.22 1561
2922.73 1566
2923.24 1630
2923.75 1652
2924.26 1612
2924.77 1647
2925.28 1619
2925.79 1734
2926.30 1728
2926.81 1767
2927.32 1710
2927.83 1665
2928.34 1678
2928.85 1528
2929.36 1619
2929.87 1479
2930.38 1374
2930.89 1271
2931.40 1303
2931.91 1321
2932.42 1357
2932.93 1405
2933.45 1330
2933.96 1245
2934.47 1330
2934.98 1319
2935.49 1434
2936.00 1478
2936.51 1434
2937.02 1387
2937.53 1482
2938.04 1575
2938.56 1842
2939.07 1911
2939.58 2102
2940.09 2316
2940.60 2480
2941.11 2684
2941.62 2689
2942.14 2778
2942.65 2815
2943.16 2931
2943.67 2843
2944.18 2652
2944.70 2479
2945.21 2394
2945.72 2262
2946.23 2056
2946.74 2026
2947.26 1874
2947.77 1781
2948.28 1754
2948.79 1612
2949.30 1517
2949.82 1542
2950.33 1543
2950.84 1499
2951.35 1381
2951.87 1363
2952.38 1363
2952.89 1288
2953.40 1242
2953.92 1286
2954.43 1284
2954.94 1278
2955.45 1264
2955.97 1338
2956.48 1328
2956.99 1295
2957.51 1218
2958.02 1274
2958.53 1255
2959.04 1277
2959.56 1255
2960.07 1314
2960.58 1345
2961.10 1336
2961.61 1341
2962.12 1388
2962.64 1391
2963.15 1433
2963.66 1526
2964.18 1492
2964.69 1462
2965.21 1456
2965.72 1459
2966.23 1411
2966.75 1453
2967.26 1543
2967.77 1445
2968.29 1379
2968.80 1412
2969.32 1426
2969.83 1441
2970.34 1401
2970.86 1420
2971.37 1343
2971.89 1369
2972.40 1387
2972.91 1427
2973.43 1344
2973.94 1381
2974.46 1347
2974.97 1289
2975.49 1341
2976.00 1402
2976.52 1380
2977.03 1315
2977.55 1408
2978.06 1399
2978.57 1487
2979.09 1484
2979.60 1382
2980.12 1426
2980.63 1526
2981.15 1520
2981.66 1526
2982.18 1503
2982.69 1476
2983.21 1491
2983.73 1599
2984.24 1468
2984.76 1464
2985.27 1454
2985.79 1542
2986.30 1557
2986.82 1573
2987.33 1504
2987.85 1549
2988.36 1581
2988.88 1558
2989.40 1570
2989.91 1530
2990.43 1563
2990.94 1557
2991.46 1501
2991.97 1491
2992.49 1505
2993.01 1506
2993.52 1567
2994.04 1573
2994.55 1596
2995.07 1670
2995.59 1693
2996.10 1694
2996.62 1807
2997.14 1780
2997.65 1887
2998.17 1898
2998.69 1999
2999.20 2037
2999.72 2034
3000.24 2070
3000.75 2152
3001.27 2196
3001.79 2194
3002.30 2533
3002.82 2748
3003.34 3235
3003.85 3483
3004.37 3756
3004.89 4194
3005.40 4418
3005.92 4494
3006.44 4597
3006.96 4489
3007.47 4204
3007.99 3834
3008.51 3322
3009.03 2842
3009.54 2556
3010.06 2245
3010.58 2085
3011.10 1851
3011.61 1753
3012.13 1765
3012.65 1722
3013.17 1633
3013.68 1560
3014.20 1632
3014.72 1624
3015.24 1634
3015.76 1561
3016.27 1638
3016.79 1663
3017.31 1702
3017.83 1616
3018.35 1590
3018.86 1640
3019.38 1633
3019.90 1563
3020.42 1595
3020.94 1610
3021.46 1614
3021.97 1698
3022.49 1666
3023.01 1584
3023.53 1651
3024.05 1693
3024.57 1664
3025.09 1651
3025.61 1632
3026.12 1686
3026.64 1651
3027.16 1657
3027.68 1558
3028.20 1522
3028.72 1465
3029.24 1453
3029.76 1389
3030.28 1365
3030.80 1493
3031.32 1348
3031.84 1279
3032.35 1295
3032.87 1373
3033.39 1394
3033.91 1361
3034.43 1369
3034.95 1337
3035.47 1385
3035.99 1447
3036.51 1428
3037.03 1470
3037.55 1454
3038.07 1423
3038.59 1366
3039.11 1386
3039.63 1364
3040.15 1415
3040.67 1349
3041.19 1346
3041.71 1421
3042.23 1390
3042.75 1335
3043.27 1374
3043.79 1338
3044.31 1373
3044.83 1383
3045.35 1408
3045.87 1400
3046.40 1348
3046.92 1463
3047.44 1429
3047.96 1344
3048.48 1383
3049.00 1408
3049.52 1360
3050.04 1402
3050.56 1390
3051.08 1277
3051.60 1286
3052.12 1251
3052.65 1266
3053.17 1288
3053.69 1288
3054.21 1298
3054.73 1313
3055.25 1297
3055.77 1323
3056.30 1241
3056.82 1372
3057.34 1354
3057.86 1275
3058.38 1284
3058.90 1363
3059.42 1361
3059.95 1435
3060.47 1347
3060.99 1314
3061.51 1375
3062.03 1330
3062.56 1382
3063.08 1427
3063.60 1398
3064.12 1405
3064.64 1467
3065.17 1449
3065.69 1431
3066.21 1463
3066.73 1449
3067.26 1421
3067.78 1429
3068.30 1411
3068.82 1421
3069.35 1434
3069.87 1389
3070.39 1435
3070.91 1393
3071.44 1330
3071.96 1376
3072.48 1418
3073.01 1425
3073.53 1437
3074.05 1455
3074.57 1531
3075.10 1517
3075.62 1561
3076.14 1522
3076.67 1507
3077.19 1536
3077.71 1569
3078.24 1683
3078.76 1701
3079.28 1567
3079.81 1566
3080.33 1666
3080.85 1606
3081.38 1682
3081.90 1797
3082.42 1738
3082.95 1745
3083.47 1743
3084.00 1689
3084.52 1707
3085.04 1800
3085.57 1764
3086.09 1688
3086.62 1627
3087.14 1628
3087.66 1595
3088.19 1598
3088.71 1528
3089.24 1519
3089.76 1526
3090.29 1534
3090.81 1543
3091.33 1458
3091.86 1483
3092.38 1565
3092.91 1551
3093.43 1657
3093.96 1763
3094.48 1803
3095.01 1752
3095.53 1828
3096.06 1898
3096.58 1999
3097.11 2011
3097.63 1996
3098.16 1940
3098.68 2069
3099.21 2253
3099.73 2417
3100.26 2970
3100.78 3467
3101.31 4189
3101.83 4962
3102.36 5772
3102.88 6567
3103.41 7196
3103.93 7946
3104.46 7940
3104.99 7526
3105.51 7002
3106.04 6101
3106.56 5257
3107.09 4462
3107.61 3740
3108.14 3069
3108.67 2593
3109.19 2496
3109.72 2317
3110.24 2143
3110.77 2087
3111.30 2144
3111.82 2131
3112.35 2032
3112.87 2022
3113.40 2036
3113.93 1863
3114.45 1788
3114.98 1748
3115.51 1757
3116.03 1809
3116.56 1634
3117.09 1618
3117.61 1627
3118.14 1631
3118.67 1645
3119.19 1683
3119.72 1740
3120.25 1707
3120.77 1817
3121.30 1840
3121.83 1924
3122.35 2071
3122.88 2156
3123.41 2047
3123.94 2093
3124.46 2003
3124.99 1972
3125.52 1957
3126.05 1853
3126.57 1912
3127.10 1878
3127.63 1812
3128.16 1769
3128.68 1777
3129.21 1809
3129.74 1829
3130.27 1661
3130.79 1639
3131.32 1693
3131.85 1700
3132.38 1613
3132.91 1610
3133.43 1599
3133.96 1582
3134.49 1626
3135.02 1580
3135.55 1582
3136.07 1522
3136.60 1513
3137.13 1546
3137.66 1527
3138.19 1522
3138.72 1475
3139.24 1440
3139.77 1355
3140.30 1394
3140.83 1430
3141.36 1406
3141.89 1440
3142.42 1358
3142.95 1327
3143.47 1351
3144.00 1416
3144.53 1397
3145.06 1469
3145.59 1454
3146.12 1399
3146.65 1482
3147.18 1554
3147.71 1526
3148.24 1589
3148.76 1628
3149.29 1600
3149.82 1547
3150.35 1632
3150.88 1581
3151.41 1529
3151.94 1551
3152.47 1513
3153.00 1522
3153.53 1504
3154.06 1473
3154.59 1541
3155.12 1447
3155.65 1495
3156.18 1519
3156.71 1389
3157.24 1399
3157.77 1449
3158.30 1543
3158.83 1538
3159.36 1516
3159.89 1533
3160.42 1665
3160.95 1619
3161.48 1455
3162.01 1357
3162.54 1424
3163.07 1395
3163.60 1388
3164.13 1435
3164.66 1439
3165.20 1413
3165.73 1436
3166.26 1401
3166.79 1378
3167.32 1335
3167.85 1314
3168.38 1327
3168.91 1320
3169.44 1340
3169.97 1315
3170.50 1338
3171.04 1330
3171.57 1501
3172.10 1411
3172.63 1433
3173.16 1544
3173.69 1574
3174.22 1500
3174.75 1552
3175.29 1586
3175.82 1586
3176.35 1620
3176.88 1617
3177.41 1595
3177.94 1618
3178.48 1625
3179.01 1489
3179.54 1563
3180.07 1518
3180.60 1459
3181.14 1407
3181.67 1351
3182.20 1434
3182.73 1443
3183.26 1338
3183.80 1353
3184.33 1308
3184.86 1323
3185.39 1306
3185.93 1283
3186.46 1348
3186.99 1352
3187.52 1393
3188.06 1337
3188.59 1329
3189.12 1310
3189.65 1266
3190.19 1288
3190.72 1347
3191.25 1295
3191.79 1248
3192.32 1304
3192.85 1311
3193.38 1309
3193.92 1333
3194.45 1299
3194.98 1281
3195.52 1341
3196.05 1364
3196.58 1306
3197.12 1327
3197.65 1432
3198.18 1449
3198.72 1364
3199.25 1350
3199.78 1390
3200.32 1393
3200.85 1378
3201.39 1401
3201.92 1401
3202.45 1402
3202.99 1419
3203.52 1328
3204.05 1322
3204.59 1348
3205.12 1348
3205.66 1367
3206.19 1357
3206.72 1434
3207.26 1494
3207.79 1619
3208.33 1591
3208.86 1721
3209.40 1774
3209.93 1864
3210.47 1872
3211.00 1961
3211.53 2021
3212.07 2013
3212.60 1934
3213.14 1882
3213.67 1867
3214.21 1685
3214.74 1678
3215.28 1537
3215.81 1416
3216.35 1418
3216.88 1306
3217.42 1243
3217.95 1309
3218.49 1319
3219.02 1299
3219.56 1275
3220.09 1197
3220.63 1209
3221.16 1284
3221.70 1274
3222.23 1317
3222.77 1341
3223.31 1379
3223.84 1436
3224.38 1305
3224.91 1355
3225.45 1384
3225.98 1438
3226.52 1477
3227.06 1459
3227.59 1410
3228.13 1373
3228.66 1382
3229.20 1353
3229.74 1387
3230.27 1370
3230.81 1375
3231.34 1370
3231.88 1397
3232.42 1392
3232.95 1375
3233.49 1384
3234.03 1348
3234.56 1445
3235.10 1538
3235.64 1506
3236.17 1473
3236.71 1451
3237.25 1506
3237.78 1616
3238.32 1532
3238.86 1597
3239.39 1631
3239.93 1538
3240.47 1492
3241.00 1555
3241.54 1543
3242.08 1545
3242.61 1460
3243.15 1412
3243.69 1411
3244.23 1548
3244.76 1487
3245.30 1482
3245.84 1490
3246.38 1505
3246.91 1578
3247.45 1515
3247.99 1596
3248.53 1548
3249.06 1690
3249.60 1852
3250.14 1946
3250.68 2282
3251.21 2517
3251.75 2722
3252.29 3013
3252.83 3280
3253.37 3315
3253.90 3560
3254.44 3677
3254.98 3452
3255.52 3243
3256.06 3148
3256.60 2988
3257.13 2544
3257.67 2368
3258.21 2191
3258.75 2060
3259.29 2155
3259.83 2078
3260.36 2154
3260.90 2177
3261.44 2234
3261.98 2323
3262.52 2395
3263.06 2406
3263.60 2381
3264.14 2436
3264.68 2532
3265.21 2401
3265.75 2370
3266.29 2330
3266.83 2325
3267.37 2213
3267.91 2198
3268.45 2052
3268.99 2106
3269.53 2028
3270.07 1921
3270.61 1774
3271.15 1736
3271.69 1736
3272.23 1729
3272.76 1632
3273.30 1584
3273.84 1670
3274.38 1685
3274.92 1698
3275.46 1711
3276.00 1613
3276.54 1581
3277.08 1597
3277.62 1611
3278.16 1612
3278.70 1513
3279.24 1553
3279.78 1653
3280.32 1556
3280.86 1612
3281.41 1619
3281.95 1585
3282.49 1703
3283.03 1616
3283.57 1635
3284.11 1621
3284.65 1702
3285.19 1678
3285.73 1730
3286.27 1706
3286.81 1718
3287.35 1717
3287.89 1704
3288.43 1677
3288.97 1741
3289.52 1764
3290.06 1749
3290.60 1723
3291.14 1731
3291.68 1875
3292.22 1820
3292.76 1953
3293.30 2119
3293.85 2182
3294.39 2311
3294.93 2412
3295.47 2482
3296.01 2427
3296.55 2584
3297.09 2669
3297.64 2574
3298.18 2641
3298.72 2486
3299.26 2408
3299.80 2398
3300.34 2159
3300.89 2078
3301.43 2072
3301.97 2006
3302.51 2012
3303.06 1962
3303.60 1931
3304.14 1990
3304.68 1931
3305.22 1783
3305.77 1895
3306.31 1931
3306.85 1933
3307.39 1898
3307.94 2057
3308.48 1994
3309.02 2167
3309.56 2182
3310.11 2231
3310.65 2323
3311.19 2263
3311.74 2290
3312.28 2238
3312.82 2211
3313.36 2177
3313.91 2156
3314.45 2201
3314.99 2258
3315.54 2279
3316.08 2274
3316.62 2401
3317.17 2480
3317.71 2529
3318.25 2680
3318.80 2874
3319.34 3081
3319.88 3109
3320.43 3147
3320.97 3158
3321.51 3080
3322.06 3077
3322.60 2999
3323.14 2798
3323.69 2681
3324.23 2468
3324.78 2387
3325.32 2226
3325.86 2224
3326.41 2311
3326.95 2256
3327.50 2164
3328.04 2070
3328.59 2040
3329.13 2075
3329.67 2129
3330.22 2124
3330.76 2205
3331.31 2340
3331.85 2612
3332.40 2989
3332.94 3630
3333.49 4212
3334.03 5192
3334.57 6282
3335.12 7292
3335.66 8014
3336.21 8636
3336.75 9146
3337.30 9173
3337.84 9057
3338.39 8438
3338.93 7681
3339.48 6875
3340.02 6143
3340.57 5175
3341.11 4311
3341.66 3773
3342.20 3123
3342.75 2706
3343.30 2344
3343.84 2178
3344.39 1973
3344.93 1930
3345.48 1904
3346.02 1900
3346.57 1882
3347.11 1798
3347.66 1942
3348.21 1878
3348.75 1871
3349.30 1938
3349.84 1981
3350.39 1848
3350.94 1816
3351.48 1819
3352.03 1866
3352.57 1852
3353.12 1814
3353.67 1841
3354.21 1717
3354.76 1734
3355.31 1696
3355.85 1751
3356.40 1700
3356.95 1655
3357.49 1684
3358.04 1615
3358.59 1619
3359.13 1581
3359.68 1511
3360.23 1539
3360.77 1520
3361.32 1411
3361.87 1478
3362.41 1452
3362.96 1422
3363.51 1559
3364.05 1516
3364.60 1592
3365.15 1619
3365.70 1582
3366.24 1544
3366.79 1546
3367.34 1585
3367.89 1609
3368.43 1603
3368.98 1575
3369.53 1588
3370.08 1541
3370.62 1605
3371.17 1626
3371.72 1770
3372.27 1867
3372.81 1909
3373.36 1933
3373.91 2008
3374.46 2134
3375.01 2095
3375.55 2042
3376.10 2057
3376.65 1895
3377.20 1885
3377.75 1790
3378.30 1657
3378.84 1643
3379.39 1576
3379.94 1630
3380.49 1501
3381.04 1421
3381.59 1448
3382.13 1440
3382.68 1412
3383.23 1400
3383.78 1380
3384.33 1386
3384.88 1379
3385.43 1305
3385.98 1405
3386.52 1399
3387.07 1361
3387.62 1409
3388.17 1350
3388.72 1358
3389.27 1370
3389.82 1410
3390.37 1431
3390.92 1412
3391.47 1407
3392.02 1416
3392.57 1375
3393.12 1365
3393.66 1416
3394.21 1399
3394.76 1417
3395.31 1497
3395.86 1454
3396.41 1408
3396.96 1455
3397.51 1454
3398.06 1512
3398.61 1494
3399.16 1474
3399.71 1514
3400.26 1550
3400.81 1520
3401.36 1499
3401.91 1509
3402.46 1497
3403.01 1454
3403.56 1442
3404.11 1464
3404.66 1410
3405.21 1330
3405.77 1386
3406.32 1396
3406.87 1359
3407.42 1395
3407.97 1351
3408.52 1337
3409.07 1380
3409.62 1399
3410.17 1465
3410.72 1591
3411.27 1578
3411.82 1576
3412.37 1628
3412.93 1557
3413.48 1567
3414.03 1619
3414.58 1604
3415.13 1588
3415.68 1625
3416.23 1718
3416.78 1747
3417.34 1676
3417.89 1767
3418.44 1834
3418.99 1789
3419.54 1799
3420.09 1792
3420.65 1760
3421.20 1755
3421.75 1676
3422.30 1729
3422.85 1675
3423.40 1687
3423.96 1649
3424.51 1750
3425.06 1838
3425.61 1653
3426.17 1649
3426.72 1614
3427.27 1538
3427.82 1478
3428.37 1396
3428.93 1398
3429.48 1380
3430.03 1355
3430.58 1342
3431.14 1305
3431.69 1324
3432.24 1281
3432.79 1346
3433.35 1314
3433.90 1318
3434.45 1294
3435.01 1284
3435.56 1348
3436.11 1346
3436.66 1457
3437.22 1389
3437.77 1417
3438.32 1434
3438.88 1415
3439.43 1440
3439.98 1457
3440.54 1472
3441.09 1496
3441.64 1426
3442.20 1393
3442.75 1342
3443.30 1387
3443.86 1451
3444.41 1363
3444.96 1331
3445.52 1277
3446.07 1311
3446.63 1338
3447.18 1341
3447.73 1306
3448.29 1259
3448.84 1231
3449.40 1269
3449.95 1234
3450.50 1189
3451.06 1226
3451.61 1235
3452.17 1199
3452.72 1214
3453.27 1247
3453.83 1254
3454.38 1190
3454.94 1238
3455.49 1180
3456.05 1214
3456.60 1209
3457.16 1206
3457.71 1236
3458.27 1272
3458.82 1248
3459.38 1257
3459.93 1320
3460.49 1291
3461.04 1334
3461.60 1273
3462.15 1318
3462.71 1325
3463.26 1325
3463.82 1351
3464.37 1344
3464.93 1357
3465.48 1301
3466.04 1328
3466.59 1342
3467.15 1388
3467.70 1320
3468.26 1394
3468.81 1421
3469.37 1392
3469.93 1457
3470.48 1509
3471.04 1534
3471.59 1490
3472.15 1508
3472.70 1524
3473.26 1545
3473.82 1486
3474.37 1492
3474.93 1546
3475.48 1558
3476.04 1504
3476.60 1507
3477.15 1566
3477.71 1539
3478.27 1501
3478.82 1581
3479.38 1591
3479.93 1589
3480.49 1655
3481.05 1647
3481.60 1583
3482.16 1628
3482.72 1657
3483.27 1625
3483.83 1682
3484.39 1777
3484.95 1793
3485.50 1838
3486.06 1754
3486.62 1863
3487.17 1886
3487.73 2111
3488.29 2271
3488.84 2637
3489.40 2930
3489.96 3380
3490.52 4161
3491.07 4887
3491.63 5391
3492.19 6004
3492.75 6591
3493.30 6359
3493.86 6173
3494.42 5901
3494.98 5471
3495.53 4773
3496.09 4066
3496.65 3381
3497.21 2998
3497.77 2776
3498.32 2508
3498.88 2321
3499.44 2271
3500.00 2299
3500.56 2394
3501.11 2582
3501.67 2825
3502.23 3146
3502.79 3569
3503.35 3983
3503.91 4386
3504.46 4753
3505.02 5161
3505.58 5438
3506.14 5464
3506.70 5340
3507.26 5100
3507.81 4929
3508.37 4499
3508.93 4054
3509.49 3684
3510.05 3248
3510.61 3007
3511.17 2906
3511.73 2517
3512.29 2437
3512.85 2390
3513.40 2269
3513.96 2007
3514.52 1942
3515.08 1946
3515.64 1847
3516.20 1769
3516.76 1817
3517.32 1720
3517.88 1653
3518.44 1613
3519.00 1631
3519.56 1624
3520.12 1593
3520.68 1581
3521.24 1584
3521.80 1604
3522.36 1534
3522.92 1561
3523.48 1536
3524.04 1614
3524.60 1625
3525.16 1646
3525.72 1682
3526.28 1655
3526.84 1582
3527.40 1539
3527.96 1474
3528.52 1557
3529.08 1566
3529.64 1563
3530.20 1562
3530.76 1615
3531.32 1575
3531.88 1584
3532.44 1674
3533.00 1747
3533.56 1748
3534.12 1714
3534.68 1770
3535.25 1759
3535.81 1800
3536.37 1740
3536.93 1685
3537.49 1673
3538.05 1604
3538.61 1650
3539.17 1624
3539.73 1587
3540.30 1673
3540.86 1649
3541.42 1674
3541.98 1722
3542.54 1801
3543.10 1778
3543.66 1768
3544.23 1814
3544.79 1725
3545.35 1808
3545.91 1850
3546.47 1745
3547.03 1708
3547.60 1665
3548.16 1619
3548.72 1546
3549.28 1614
3549.84 1591
3550.41 1492
3550.97 1525
3551.53 1481
3552.09 1453
3552.65 1470
3553.22 1431
3553.78 1418
3554.34 1362
3554.90 1333
3555.47 1365
3556.03 1367
3556.59 1381
3557.15 1378
3557.72 1372
3558.28 1387
3558.84 1442
3559.41 1380
3559.97 1413
3560.53 1407
3561.09 1432
3561.66 1488
3562.22 1460
3562.78 1460
3563.35 1476
3563.91 1511
3564.47 1529
3565.04 1572
3565.60 1646
3566.16 1708
3566.73 1693
3567.29 1613
3567.85 1578
3568.42 1532
3568.98 1543
3569.54 1553
3570.11 1494
3570.67 1478
3571.23 1411
3571.80 1437
3572.36 1461
3572.93 1478
3573.49 1482
3574.05 1640
3574.62 1769
3575.18 1913
3575.75 2088
3576.31 2202
3576.87 2386
3577.44 2424
3578.00 2636
3578.57 2682
3579.13 2630
3579.70 2464
3580.26 2404
3580.82 2298
3581.39 2226
3581.95 1982
3582.52 1751
3583.08 1680
3583.65 1593
3584.21 1481
3584.78 1516
3585.34 1435
3585.91 1325
3586.47 1285
3587.04 1315
3587.60 1310
3588.17 1249
3588.73 1276
3589.30 1329
3589.86 1287
3590.43 1244
3590.99 1277
3591.56 1307
3592.12 1306
3592.69 1267
3593.25 1260
3593.82 1216
3594.39 1224
3594.95 1220
3595.52 1258
3596.08 1259
3596.65 1229
3597.21 1247
3597.78 1261
3598.35 1249
3598.91 1274
3599.48 1253
3600.04 1221
3600.61 1246
3601.18 1267
3601.74 1341
3602.31 1336
3602.87 1342
3603.44 1368
3604.01 1380
3604.57 1351
3605.14 1336
3605.71 1313
3606.27 1318
3606.84 1363
3607.41 1399
3607.97 1363
3608.54 1335
3609.11 1296
3609.67 1259
3610.24 1257
3610.81 1251
3611.37 1213
3611.94 1190
3612.51 1218
3613.07 1287
3613.64 1361
3614.21 1427
3614.78 1655
3615.34 1930
3615.91 2061
3616.48 2357
3617.04 2697
3617.61 3016
3618.18 3066
3618.75 3279
3619.31 3265
3619.88 3256
3620.45 3092
3621.02 2934
3621.58 2690
3622.15 2414
3622.72 2107
3623.29 1970
3623.86 1814
3624.42 1690
3624.99 1515
3625.56 1430
3626.13 1416
3626.70 1351
3627.26 1295
3627.83 1256
3628.40 1311
3628.97 1335
3629.54 1308
3630.11 1303
3630.67 1351
3631.24 1395
3631.81 1297
3632.38 1319
3632.95 1380
3633.52 1388
3634.08 1350
3634.65 1289
3635.22 1290
3635.79 1284
3636.36 1223
3636.93 1275
3637.50 1302
3638.07 1281
3638.64 1242
3639.20 1365
3639.77 1375
3640.34 1469
3640.91 1540
3641.48 1522
3642.05 1597
3642.62 1604
3643.19 1640
3643.76 1671
3644.33 1670
3644.90 1553
3645.47 1587
3646.04 1592
3646.61 1546
3647.18 1478
3647.75 1531
3648.32 1573
3648.89 1560
3649.46 1559
3650.03 1504
3650.60 1543
3651.17 1637
3651.74 1648
3652.31 1701
3652.88 1793
3653.45 1776
3654.02 1703
3654.59 1730
3655.16 1816
3655.73 1856
3656.30 1831
3656.87 1895
3657.44 1899
3658.01 1918
3658.58 1865
3659.15 1939
3659.72 1978
3660.29 1881
3660.86 1850
3661.43 1775
3662.00 1857
3662.58 1891
3663.15 1802
3663.72 1668
3664.29 1615
3664.86 1678
3665.43 1659
3666.00 1706
3666.57 1749
3667.14 1854
3667.72 1864
3668.29 1827
3668.86 1775
3669.43 1723
3670.00 1626
3670.57 1650
3671.14 1685
3671.72 1655
3672.29 1544
3672.86 1575
3673.43 1628
3674.00 1642
3674.57 1601
3675.15 1529
3675.72 1629
3676.29 1626
3676.86 1664
3677.43 1752
3678.01 1734
3678.58 1816
3679.15 1816
3679.72 1782
3680.30 1795
3680.87 1736
3681.44 1823
3682.01 1822
3682.58 1723
3683.16 1617
3683.73 1575
3684.30 1560
3684.88 1422
3685.45 1478
3686.02 1407
3686.59 1467
3687.17 1435
3687.74 1421
3688.31 1537
3688.88 1669
3689.46 1656
3690.03 1734
3690.60 1787
3691.18 1870
3691.75 1756
3692.32 1783
3692.90 1833
3693.47 1828
3694.04 1686
3694.62 1660
3695.19 1619
3695.76 1483
3696.34 1429
3696.91 1429
3697.48 1462
3698.06 1359
3698.63 1379
3699.21 1390
3699.78 1408
3700.35 1410
3700.93 1439
3701.50 1453
3702.08 1508
3702.65 1473
3703.22 1556
3703.80 1549
3704.37 1506
3704.95 1583
3705.52 1490
3706.09 1447
3706.67 1415
3707.24 1421
3707.82 1398
3708.39 1322
3708.97 1304
3709.54 1311
3710.12 1335
3710.69 1429
3711.26 1392
3711.84 1365
3712.41 1356
3712.99 1346
3713.56 1299
3714.14 1334
3714.71 1364
3715.29 1343
3715.86 1380
3716.44 1338
3717.01 1338
3717.59 1349
3718.16 1311
3718.74 1299
3719.32 1321
3719.89 1313
3720.47 1301
3721.04 1326
3721.62 1293
3722.19 1357
3722.77 1320
3723.34 1209
3723.92 1306
3724.49 1304
3725.07 1247
3725.65 1269
3726.22 1318
3726.80 1325
3727.37 1270
3727.95 1227
3728.53 1348
3729.10 1433
3729.68 1570
3730.25 1686
3730.83 1816
3731.41 1907
3731.98 2093
3732.56 2307
3733.14 2439
3733.71 2500
3734.29 2619
3734.87 2561
3735.44 2526
3736.02 2325
3736.60 2068
3737.17 2030
3737.75 1917
3738.33 1709
3738.90 1618
3739.48 1521
3740.06 1502
3740.63 1438
3741.21 1311
3741.79 1313
3742.36 1335
3742.94 1298
3743.52 1229
3744.10 1234
3744.67 1182
3745.25 1179
3745.83 1201
3746.40 1191
3746.98 1133
3747.56 1187
3748.14 1177
3748.71 1143
3749.29 1081
3749.87 1107
3750.45 1101
3751.03 1098
3751.60 1130
3752.18 1047
3752.76 1094
3753.34 1138
3753.92 1194
3754.49 1139
3755.07 1150
3755.65 1180
3756.23 1229
3756.81 1194
3757.38 1266
3757.96 1320
3758.54 1240
3759.12 1248
3759.70 1238
3760.28 1311
3760.85 1336
3761.43 1375
3762.01 1462
3762.59 1425
3763.17 1468
3763.75 1433
3764.33 1410
3764.91 1501
3765.48 1519
3766.06 1486
3766.64 1481
3767.22 1437
3767.80 1455
3768.38 1392
3768.96 1381
3769.54 1343
3770.12 1317
3770.70 1363
3771.28 1324
3771.85 1299
3772.43 1259
3773.01 1344
3773.59 1269
3774.17 1196
3774.75 1241
3775.33 1239
3775.91 1211
3776.49 1230
3777.07 1169
3777.65 1231
3778.23 1203
3778.81 1242
3779.39 1188
3779.97 1298
3780.55 1210
3781.13 1209
3781.71 1187
3782.29 1194
3782.87 1145
3783.45 1127
3784.03 1109
3784.61 1128
3785.19 1115
3785.77 1119
3786.35 1193
3786.93 1127
3787.51 1176
3788.10 1213
3788.68 1173
3789.26 1194
3789.84 1194
3790.42 1229
3791.00 1242
3791.58 1229
3792.16 1158
3792.74 1160
3793.32 1152
3793.90 1224
3794.48 1199
3795.07 1167
3795.65 1215
3796.23 1217
3796.81 1146
3797.39 1204
3797.97 1187
3798.55 1224
3799.14 1251
3799.72 1203
3800.30 1273
3800.88 1365
3801.46 1374
3802.04 1436
3802.62 1345
3803.21 1473
3803.79 1436
3804.37 1379
3804.95 1510
3805.53 1451
3806.12 1465
3806.70 1468
3807.28 1554
3807.86 1636
3808.44 1742
3809.03 1835
3809.61 1845
3810.19 1871
3810.77 1842
3811.36 1776
3811.94 1813
3812.52 1640
3813.10 1689
3813.69 1642
3814.27 1675
3814.85 1666
3815.43 1652
3816.02 1605
3816.60 1554
3817.18 1573
3817.77 1521
3818.35 1450
3818.93 1416
3819.51 1417
3820.10 1525
3820.68 1522
3821.26 1456
3821.85 1520
3822.43 1561
3823.01 1549
3823.60 1632
3824.18 1661
3824.76 1643
3825.35 1571
3825.93 1552
3826.51 1486
3827.10 1488
3827.68 1489
3828.27 1356
3828.85 1364
3829.43 1323
3830.02 1331
3830.60 1365
3831.18 1428
3831.77 1414
3832.35 1410
3832.94 1343
3833.52 1358
3834.10 1397
3834.69 1413
3835.27 1427
3835.86 1443
3836.44 1380
3837.03 1427
3837.61 1382
3838.19 1453
3838.78 1401
3839.36 1304
3839.95 1396
3840.53 1405
3841.12 1399
3841.70 1389
3842.29 1499
3842.87 1494
3843.46 1577
3844.04 1651
3844.63 1813
3845.21 1838
3845.80 2065
3846.38 2065
3846.97 2033
3847.55 1987
3848.14 1874
3848.72 1831
3849.31 1725
3849.89 1654
3850.48 1656
3851.06 1523
3851.65 1543
3852.23 1621
3852.82 1535
3853.41 1402
3853.99 1458
3854.58 1555
3855.16 1557
3855.75 1505
3856.33 1606
3856.92 1650
3857.51 1812
3858.09 2014
3858.68 2293
3859.26 2638
3859.85 2812
3860.44 3191
3861.02 3509
3861.61 3848
3862.20 4044
3862.78 4121
3863.37 3959
3863.95 3750
3864.54 3546
3865.13 3245
3865.71 3006
3866.30 2704
3866.89 2392
3867.47 2124
3868.06 1881
3868.65 1782
3869.23 1598
3869.82 1522
3870.41 1515
3870.99 1479
3871.58 1575
3872.17 1525
3872.76 1616
3873.34 1612
3873.93 1618
3874.52 1641
3875.10 1607
3875.69 1568
3876.28 1529
3876.87 1513
3877.45 1373
3878.04 1342
3878.63 1377
3879.22 1276
3879.80 1293
3880.39 1390
3880.98 1304
3881.57 1356
3882.15 1276
3882.74 1271
3883.33 1296
3883.92 1244
3884.51 1252
3885.09 1301
3885.68 1243
3886.27 1282
3886.86 1330
3887.45 1334
3888.04 1364
3888.62 1431
3889.21 1423
3889.80 1529
3890.39 1542
3890.98 1608
3891.57 1539
3892.15 1530
3892.74 1512
3893.33 1514
3893.92 1567
3894.51 1470
3895.10 1420
3895.69 1433
3896.28 1486
3896.86 1457
3897.45 1434
3898.04 1417
3898.63 1436
3899.22 1391
3899.81 1462
3900.40 1438
3900.99 1490
3901.58 1463
3902.17 1466
3902.76 1361
3903.34 1359
3903.93 1379
3904.52 1284
3905.11 1283
3905.70 1303
3906.29 1293
3906.88 1331
3907.47 1339
3908.06 1298
3908.65 1274
3909.24 1253
3909.83 1212
3910.42 1201
3911.01 1182
3911.60 1175
3912.19 1226
3912.78 1125
3913.37 1161
3913.96 1167
3914.55 1095
3915.14 1150
3915.73 1125
3916.32 1092
3916.91 1097
3917.50 1078
3918.09 1099
3918.68 1091
3919.28 1118
3919.87 1134
3920.46 1063
3921.05 1112
3921.64 1072
3922.23 1125
3922.82 1141
3923.41 1125
3924.00 1083
3924.59 1060
3925.18 1096
3925.77 1031
3926.37 1042
3926.96 1063
3927.55 967
3928.14 1043
3928.73 1085
3929.32 1041
3929.91 1043
3930.51 980
3931.10 1025
3931.69 1016
3932.28 1058
3932.87 1035
3933.46 1035
3934.05 1068
3934.65 1031
3935.24 1055
3935.83 999
3936.42 1068
3937.01 1039
3937.61 1031
3938.20 1090
3938.79 1057
3939.38 1095
3939.97 1063
3940.57 1067
3941.16 1101
3941.75 1119
3942.34 1099
3942.94 1108
3943.53 1058
3944.12 1150
3944.71 1080
3945.31 1061
3945.90 1108
3946.49 1135
3947.08 1007
3947.68 979
3948.27 1004
3948.86 1024
3949.45 1059
3950.05 1082
3950.64 1063
3951.23 1033
3951.83 1057
3952.42 1077
3953.01 1064
3953.61 1088
3954.20 1099
3954.79 1116
3955.39 1113
3955.98 1116
3956.57 1094
3957.17 1083
3957.76 1195
3958.35 1213
3958.95 1107
3959.54 1127
3960.13 1160
3960.73 1119
3961.32 1138
3961.92 1203
3962.51 1214
3963.10 1187
3963.70 1245
3964.29 1171
3964.88 1144
3965.48 1244
3966.07 1228
3966.67 1247
3967.26 1262
3967.86 1285
3968.45 1277
3969.04 1295
3969.64 1193
3970.23 1171
3970.83 1218
3971.42 1204
3972.02 1159
3972.61 1165
3973.21 1151
3973.80 1107
3974.40 1147
3974.99 1191
3975.58 1174
3976.18 1216
3976.77 1199
3977.37 1192
3977.96 1255
3978.56 1245
3979.15 1248
3979.75 1137
3980.35 1191
3980.94 1197
3981.54 1195
3982.13 1238
3982.73 1200
3983.32 1164
3983.92 1114
3984.51 1075
3985.11 1128
3985.70 1135
3986.30 1230
3986.90 1192
3987.49 1140
3988.09 1128
3988.68 1136
3989.28 1104
3989.87 1015
3990.47 1069
3991.07 1098
3991.66 1053
3992.26 1136
3992.85 1137
3993.45 1125
3994.05 1136
3994.64 1098
3995.24 1093
3995.84 1121
3996.43 1189
3997.03 1253
3997.62 1289
3998.22 1222
3998.82 1230
3999.41 1173
4000.01 1106
4000.61 1117
4001.20 1102
4001.80 1079
4002.40 1108
4003.00 1062
4003.59 1136
4004.19 1162
4004.79 1147
4005.38 1100
4005.98 1144
4006.58 1207
4007.17 1218
4007.77 1153
4008.37 1162
4008.97 1089
4009.56 1152
4010.16 1186
4010.76 1106
4011.36 1136
4011.95 1156
4012.55 1073
4013.15 1123
4013.75 1053
4014.34 1093
4014.94 1107
4015.54 1147
4016.14 1220
4016.74 1191
4017.33 1236
4017.93 1186
4018.53 1198
4019.13 1207
4019.73 1179
4020.32 1176
4020.92 1170
4021.52 1142
4022.12 1130
4022.72 1085
4023.32 1116
4023.91 1066
4024.51 1035
4025.11 1082
4025.71 1072
4026.31 1117
4026.91 1075
4027.51 1114
4028.10 1132
4028.70 1171
4029.30 1121
4029.90 1068
4030.50 1124
4031.10 1241
4031.70 1195
4032.30 1192
4032.90 1223
4033.49 1211
4034.09 1191
4034.69 1236
4035.29 1156
4035.89 1143
4036.49 1171
4037.09 1115
4037.69 1110
4038.29 1021
4038.89 1031
4039.49 957
4040.09 954
4040.69 958
4041.29 954
4041.89 1002
4042.49 985
4043.09 965
4043.69 946
4044.29 1010
4044.89 1044
4045.49 1015
4046.09 1050
4046.69 1070
4047.29 1034
4047.89 1043
4048.49 1073
4049.09 1052
4049.69 1002
4050.29 999
4050.89 1041
4051.49 1052
4052.09 1054
4052.69 1031
4053.29 1067
4053.89 1056
4054.49 999
4055.09 992
4055.69 954
4056.30 1006
4056.90 1013
4057.50 1021
4058.10 1041
4058.70 1014
4059.30 980
4059.90 993
4060.50 971
4061.10 998
4061.71 999
4062.31 1117
4062.91 1112
4063.51 1128
4064.11 1183
4064.71 1158
4065.31 1249
4065.92 1287
4066.52 1243
4067.12 1233
4067.72 1300
4068.32 1250
4068.92 1150
4069.53 1108
4070.13 1067
4070.73 995
4071.33 1033
4071.93 1002
4072.54 968
4073.14 942
4073.74 997
4074.34 995
4074.94 987
4075.55 937
4076.15 1000
4076.75 960
4077.35 951
4077.96 941
4078.56 974
4079.16 992
4079.76 990
4080.37 956
4080.97 933
4081.57 949
4082.17 1015
4082.78 1029
4083.38 955
4083.98 993
4084.59 978
4085.19 966
4085.79 957
4086.39 944
4087.00 980
4087.60 948
4088.20 923
4088.81 941
4089.41 948
4090.01 907
4090.62 915
4091.22 881
4091.82 920
4092.43 918
4093.03 954
4093.63 1025
4094.24 1031
4094.84 991
4095.45 1018
4096.05 1048
4096.65 1035
4097.26 1080
4097.86 1013
4098.47 1004
4099.07 1016
4099.67 953
4100.28 1060
4100.88 1027
4101.49 1030
4102.09 1093
4102.69 1034
4103.30 1036
4103.90 1009
4104.51 1013
4105.11 975
4105.72 900
4106.32 959
4106.93 977
4107.53 946
4108.13 957
4108.74 927
4109.34 875
4109.95 891
4110.55 904
4111.16 913
4111.76 883
4112.37 903
4112.97 878
4113.58 908
4114.18 905
4114.79 902
4115.39 932
4116.00 926
4116.60 946
4117.21 922
4117.82 836
4118.42 860
4119.03 861
4119.63 873
4120.24 946
4120.84 993
4121.45 963
4122.05 1006
4122.66 982
4123.27 1031
4123.87 970
4124.48 965
4125.08 983
4125.69 929
4126.30 991
4126.90 974
4127.51 995
4128.11 953
4128.72 925
4129.33 894
4129.93 919
4130.54 956
4131.15 941
4131.75 992
4132.36 980
4132.96 1027
4133.57 1031
4134.18 1044
4134.78 1039
4135.39 1064
4136.00 1093
4136.60 1071
4137.21 1124
4137.82 1172
4138.43 1118
4139.03 1128
4139.64 1124
4140.25 1201
4140.85 1257
4141.46 1155
4142.07 1143
4142.68 1159
4143.28 1233
4143.89 1217
4144.50 1211
4145.10 1203
4145.71 1183
4146.32 1200
4146.93 1123
4147.53 1096
4148.14 1076
4148.75 1086
4149.36 1016
4149.97 966
4150.57 950
4151.18 941
4151.79 884
4152.40 887
4153.00 939
4153.61 933
4154.22 902
4154.83 914
4155.44 1000
4156.05 927
4156.65 913
4157.26 966
4157.87 1027
4158.48 1004
4159.09 972
4159.70 1009
4160.30 972
4160.91 990
4161.52 1020
4162.13 1003
4162.74 1071
4163.35 1020
4163.96 953
4164.56 991
4165.17 1008
4165.78 1055
4166.39 1034
4167.00 1118
4167.61 1060
4168.22 1103
4168.83 1139
4169.44 1289
4170.05 1358
4170.66 1406
4171.26 1402
4171.87 1465
4172.48 1553
4173.09 1555
4173.70 1573
4174.31 1452
4174.92 1413
4175.53 1436
4176.14 1410
4176.75 1312
4177.36 1303
4177.97 1271
4178.58 1172
4179.19 1188
4179.80 1174
4180.41 1116
4181.02 1125
4181.63 1077
4182.24 1052
4182.85 1082
4183.46 1104
4184.07 1110
4184.68 1003
4185.29 980
4185.90 1008
4186.51 1034
4187.12 1018
4187.73 990
4188.34 992
4188.95 1043
4189.56 1056
4190.18 1092
4190.79 1077
4191.40 1066
4192.01 1142
4192.62 1197
4193.23 1220
4193.84 1152
4194.45 1212
4195.06 1256
4195.67 1268
4196.28 1261
4196.90 1236
4197.51 1188
4198.12 1244
4198.73 1169
4199.34 1155
4199.95 1100
4200.56 1032
4201.18 1031
4201.79 979
4202.40 1045
4203.01 1015
4203.62 1024
4204.23 1049
4204.85 1028
4205.46 1041
4206.07 1028
4206.68 1007
4207.29 1103
4207.90 1061
4208.52 1178
4209.13 1192
4209.74 1168
4210.35 1188
4210.97 1150
4211.58 1209
4212.19 1191
4212.80 1199
4213.41 1154
4214.03 1169
4214.64 1175
4215.25 1127
4215.86 1129
4216.48 1203
4217.09 1225
4217.70 1303
4218.32 1268
4218.93 1295
4219.54 1298
4220.15 1375
4220.77 1340
4221.38 1438
4221.99 1526
4222.61 1523
4223.22 1521
4223.83 1494
4224.44 1581
4225.06 1651
4225.67 1700
4226.28 1672
4226.90 1838
4227.51 1868
4228.13 2086
4228.74 2102
4229.35 2083
4229.97 1984
4230.58 1977
4231.19 1880
4231.81 1646
4232.42 1598
4233.03 1490
4233.65 1421
4234.26 1366
4234.88 1376
4235.49 1379
4236.10 1267
4236.72 1299
4237.33 1266
4237.95 1262
4238.56 1255
4239.17 1230
4239.79 1281
4240.40 1221
4241.02 1183
4241.63 1206
4242.25 1273
4242.86 1270
4243.48 1230
4244.09 1250
4244.71 1234
4245.32 1302
4245.93 1306
4246.55 1300
4247.16 1286
4247.78 1250
4248.39 1184
4249.01 1221
4249.62 1228
4250.24 1268
4250.85 1250
4251.47 1197
4252.08 1161
4252.70 1130
4253.32 1189
4253.93 1220
4254.55 1206
4255.16 1156
4255.78 1195
4256.39 1219
4257.01 1146
4257.62 1131
4258.24 1182
4258.85 1188
4259.47 1223
4260.09 1233
4260.70 1258
4261.32 1320
4261.93 1348
4262.55 1408
4263.17 1477
4263.78 1518
4264.40 1524
4265.01 1506
4265.63 1593
4266.25 1452
4266.86 1308
4267.48 1328
4268.10 1264
4268.71 1238
4269.33 1223
4269.94 1239
4270.56 1301
4271.18 1241
4271.79 1240
4272.41 1155
4273.03 1254
4273.64 1253
4274.26 1265
4274.88 1434
4275.49 1561
4276.11 1508
4276.73 1591
4277.35 1695
4277.96 1714
4278.58 1671
4279.20 1703
4279.81 1639
4280.43 1496
4281.05 1450
4281.67 1383
4282.28 1321
4282.90 1198
4283.52 1147
4284.14 1108
4284.75 1140
4285.37 1008
4285.99 975
4286.61 1004
4287.22 1073
4287.84 983
4288.46 928
4289.08 1002
4289.70 972
4290.31 986
4290.93 1010
4291.55 1006
4292.17 1009
4292.79 987
4293.40 975
4294.02 968
4294.64 973
4295.26 1035
4295.88 945
4296.50 1003
4297.11 978
4297.73 1074
4298.35 1075
4298.97 917
4299.59 910
4300.21 918
4300.83 964
4301.44 981
4302.06 1064
4302.68 1011
4303.30 994
4303.92 1024
4304.54 1035
4305.16 1021
4305.78 993
4306.40 1001
4307.02 984
4307.63 996
4308.25 991
4308.87 1024
4309.49 991
4310.11 1009
4310.73 1034
4311.35 1036
4311.97 977
4312.59 1026
4313.21 1038
4313.83 1032
4314.45 975
4315.07 993
4315.69 983
4316.31 1103
4316.93 1019
4317.55 1001
4318.17 1023
4318.79 1033
4319.41 978
4320.03 973
4320.65 1015
4321.27 993
4321.89 1008
4322.51 1049
4323.13 1027
4323.75 1018
4324.37 1046
4324.99 1057
4325.61 1132
4326.23 1093
4326.85 1075
4327.47 1167
4328.09 1187
4328.71 1193
4329.33 1277
4329.96 1420
4330.58 1387
4331.20 1548
4331.82 1694
4332.44 1855
4333.06 1881
4333.68 2022
4334.30 1970
4334.92 1943
4335.54 1880
4336.17 1803
4336.79 1755
4337.41 1683
4338.03 1710
4338.65 1627
4339.27 1621
4339.89 1642
4340.52 1572
4341.14 1555
4341.76 1448
4342.38 1393
4343.00 1422
4343.62 1435
4344.25 1645
4344.87 1712
4345.49 1880
4346.11 1965
4346.73 2115
4347.36 2170
4347.98 2164
4348.60 2290
4349.22 2104
4349.84 1997
4350.47 1859
4351.09 1822
4351.71 1729
4352.33 1659
4352.96 1636
4353.58 1539
4354.20 1513
4354.82 1443
4355.45 1328
4356.07 1366
4356.69 1314
4357.31 1275
4357.94 1170
4358.56 1200
4359.18 1213
4359.81 1209
4360.43 1179
4361.05 1171
4361.68 1237
4362.30 1176
4362.92 1181
4363.55 1187
4364.17 1279
4364.79 1237
4365.42 1097
4366.04 1108
4366.66 1163
4367.29 1183
4367.91 1126
4368.53 1046
4369.16 1083
4369.78 1096
4370.40 1012
4371.03 1020
4371.65 1058
4372.27 1066
4372.90 1083
4373.52 1022
4374.15 1001
4374.77 1042
4375.39 1050
4376.02 1074
4376.64 1075
4377.27 1048
4377.89 1078
4378.52 1039
4379.14 1055
4379.76 1116
4380.39 1179
4381.01 1170
4381.64 1183
4382.26 1133
4382.89 1186
4383.51 1140
4384.14 1180
4384.76 1241
4385.39 1219
4386.01 1205
4386.64 1254
4387.26 1207
4387.89 1211
4388.51 1157
4389.14 1151
4389.76 1207
4390.39 1228
4391.01 1315
4391.64 1303
4392.26 1254
4392.89 1269
4393.51 1283
4394.14 1268
4394.76 1183
4395.39 1117
4396.01 1105
4396.64 1041
4397.26 1035
4397.89 1070
4398.52 1051
4399.14 1051
4399.77 1089
4400.39 1006
4401.02 1042
4401.65 1023
4402.27 994
4402.90 1016
4403.52 1068
4404.15 1037
4404.78 969
4405.40 926
4406.03 1050
4406.65 999
4407.28 1017
4407.91 950
4408.53 949
4409.16 951
4409.79 1058
4410.41 1060
4411.04 1008
4411.67 989
4412.29 986
4412.92 973
4413.55 950
4414.17 987
4414.80 1007
4415.43 1004
4416.05 969
4416.68 945
4417.31 916
4417.94 962
4418.56 996
4419.19 984
4419.82 967
4420.44 966
4421.07 936
4421.70 955
4422.33 977
4422.95 954
4423.58 939
4424.21 948
4424.84 900
4425.46 921
4426.09 910
4426.72 845
4427.35 891
4427.97 910
4428.60 868
4429.23 961
4429.86 907
4430.49 889
4431.11 855
4431.74 843
4432.37 894
4433.00 892
4433.63 903
4434.26 904
4434.88 906
4435.51 876
4436.14 906
4436.77 916
4437.40 930
4438.03 908
4438.65 905
4439.28 888
4439.91 876
4440.54 852
4441.17 902
4441.80 900
4442.43 891
4443.06 884
4443.68 892
4444.31 922
4444.94 951
4445.57 992
4446.20 976
4446.83 1020
4447.46 1010
4448.09 987
4448.72 1054
4449.35 1075
4449.98 1015
4450.61 1005
4451.24 928
4451.86 998
4452.49 980
4453.12 986
4453.75 976
4454.38 913
4455.01 961
4455.64 979
4456.27 1053
4456.90 1088
4457.53 1042
4458.16 1070
4458.79 981
4459.42 996
4460.05 1003
4460.68 930
4461.31 850
4461.94 877
4462.57 886
4463.20 850
4463.83 842
4464.46 878
4465.09 858
4465.72 820
4466.36 813
4466.99 858
4467.62 877
4468.25 865
4468.88 860
4469.51 846
4470.14 913
4470.77 892
4471.40 923
4472.03 909
4472.66 932
4473.29 865
4473.93 845
4474.56 845
4475.19 825
4475.82 829
4476.45 817
4477.08 822
4477.71 842
4478.34 873
4478.98 834
4479.61 823
4480.24 846
4480.87 896
4481.50 895
4482.13 912
4482.76 940
4483.40 907
4484.03 906
4484.66 962
4485.29 888
4485.92 1027
4486.56 1020
4487.19 1017
4487.82 1010
4488.45 1070
4489.08 998
4489.72 1081
4490.35 1036
4490.98 943
4491.61 991
4492.25 953
4492.88 952
4493.51 969
4494.14 924
4494.78 947
4495.41 956
4496.04 937
4496.67 962
4497.31 1005
4497.94 1019
4498.57 1041
4499.20 1023
4499.84 1054
4500.47 1113
4501.10 1235
4501.74 1227
4502.37 1285
4503.00 1280
4503.64 1227
4504.27 1179
4504.90 1147
4505.53 1155
4506.17 1123
4506.80 1077
4507.43 1093
4508.07 1035
4508.70 1029
4509.34 1059
4509.97 1056
4510.60 1046
4511.24 1103
4511.87 1051
4512.50 1050
4513.14 1049
4513.77 1047
4514.41 1009
4515.04 994
4515.67 1021
4516.31 1046
4516.94 1007
4517.58 968
4518.21 998
4518.84 983
4519.48 993
4520.11 973
4520.75 977
4521.38 1024
4522.02 1085
4522.65 1073
4523.28 1147
4523.92 1160
4524.55 1083
4525.19 1226
4525.82 1166
4526.46 1348
4527.09 1389
4527.73 1533
4528.36 1833
4529.00 2092
4529.63 2457
4530.27 2831
4530.90 3218
4531.54 3420
4532.17 3689
4532.81 3801
4533.44 3699
4534.08 3310
4534.71 3123
4535.35 2786
4535.99 2331
4536.62 2028
4537.26 1803
4537.89 1566
4538.53 1361
4539.16 1337
4539.80 1183
4540.43 1064
4541.07 1068
4541.71 988
4542.34 1034
4542.98 1041
4543.61 1000
4544.25 981
4544.89 929
4545.52 931
4546.16 1011
4546.79 906
4547.43 945
4548.07 1000
4548.70 941
4549.34 933
4549.98 965
4550.61 948
4551.25 908
4551.89 873
4552.52 944
4553.16 902
4553.80 944
4554.43 970
4555.07 1010
4555.71 919
4556.34 945
4556.98 1017
4557.62 998
4558.25 973
4558.89 1001
4559.53 1024
4560.16 990
4560.80 1035
4561.44 1073
4562.08 998
4562.71 1036
4563.35 1061
4563.99 1046
4564.63 1060
4565.26 1035
4565.90 1102
4566.54 1086
4567.18 1189
4567.81 1213
4568.45 1243
4569.09 1234
4569.73 1316
4570.36 1259
4571.00 1249
4571.64 1301
4572.28 1242
4572.92 1304
4573.55 1211
4574.19 1179
4574.83 1162
4575.47 1144
4576.11 1154
4576.75 1078
4577.38 1054
4578.02 1032
4578.66 1048
4579.30 1008
4579.94 955
4580.58 1008
4581.21 1023
4581.85 1062
4582.49 1068
4583.13 995
4583.77 1041
4584.41 1072
4585.05 1141
4585.69 1098
4586.32 1111
4586.96 1186
4587.60 1272
4588.24 1342
4588.88 1372
4589.52 1273
4590.16 1314
4590.80 1278
4591.44 1325
4592.08 1395
4592.72 1297
4593.36 1308
4594.00 1278
4594.63 1172
4595.27 1151
4595.91 1176
4596.55 1088
4597.19 1118
4597.83 1106
4598.47 1076
4599.11 1135
4599.75 1053
4600.39 1022
4601.03 1087
4601.67 1104
4602.31 1068
4602.95 1082
4603.59 1074
4604.23 1045
4604.87 1118
4605.51 1130
4606.15 1131
4606.79 1147
4607.43 1028
4608.08 1095
4608.72 1062
4609.36 1129
4610.00 1083
4610.64 1050
4611.28 1095
4611.92 1121
4612.56 1003
4613.20 1049
4613.84 1057
4614.48 930
4615.12 921
4615.76 958
4616.41 966
4617.05 943
4617.69 967
4618.33 915
4618.97 932
4619.61 903
4620.25 866
4620.89 898
4621.54 841
4622.18 859
4622.82 843
4623.46 834
4624.10 877
4624.74 856
4625.38 829
4626.03 909
4626.67 882
4627.31 859
4627.95 888
4628.59 988
4629.24 969
4629.88 1043
4630.52 1006
4631.16 994
4631.80 1073
4632.45 1166
4633.09 1140
4633.73 1098
4634.37 1132
4635.02 1120
4635.66 1126
4636.30 1109
4636.94 1023
4637.58 1107
4638.23 1145
4638.87 1103
4639.51 1103
4640.16 1073
4640.80 1081
4641.44 1030
4642.08 1012
4642.73 1018
4643.37 1018
4644.01 941
4644.66 989
4645.30 990
4645.94 994
4646.58 982
4647.23 948
4647.87 1002
4648.51 967
4649.16 988
4649.80 993
4650.44 1011
4651.09 992
4651.73 1011
4652.37 1018
4653.02 1016
4653.66 1037
4654.31 1093
4654.95 1055
4655.59 996
4656.24 1015
4656.88 961
4657.52 953
4658.17 964
4658.81 962
4659.46 930
4660.10 899
4660.75 902
4661.39 928
4662.03 912
4662.68 883
4663.32 888
4663.97 898
4664.61 909
4665.26 911
4665.90 834
4666.54 752
4667.19 865
4667.83 927
4668.48 856
4669.12 833
4669.77 835
4670.41 796
4671.06 809
4671.70 822
4672.35 816
4672.99 883
4673.64 854
4674.28 873
4674.93 820
4675.57 845
4676.22 904
4676.86 959
4677.51 866
4678.15 871
4678.80 949
4679.44 914
4680.09 895
4680.73 961
4681.38 939
4682.03 939
4682.67 887
4683.32 893
4683.96 848
4684.61 904
4685.25 1023
4685.90 971
4686.55 990
4687.19 963
4687.84 1080
4688.48 1012
4689.13 985
4689.78 962
4690.42 1020
4691.07 1017
4691.72 1051
4692.36 1025
4693.01 1063
4693.65 1037
4694.30 1050
4694.95 1085
4695.59 1139
4696.24 1117
4696.89 1074
4697.53 1083
4698.18 1098
4698.83 1155
4699.47 1241
4700.12 1254
4700.77 1142
4701.41 1186
4702.06 1162
4702.71 1117
4703.36 1092
4704.00 1025
4704.65 1020
4705.30 1036
4705.94 1012
4706.59 1062
4707.24 1043
4707.89 1009
4708.53 953
4709.18 931
4709.83 974
4710.48 967
4711.12 930
4711.77 927
4712.42 946
4713.07 963
4713.71 948
4714.36 940
4715.01 924
4715.66 931
4716.31 944
4716.95 1018
4717.60 963
4718.25 1032
4718.90 1042
4719.55 1062
4720.19 1040
4720.84 1057
4721.49 1032
4722.14 1071
4722.79 1025
4723.44 979
4724.08 1002
4724.73 1102
4725.38 1030
4726.03 1003
4726.68 1051
4727.33 1042
4727.98 1066
4728.63 1110
4729.27 1129
4729.92 1021
4730.57 1010
4731.22 943
4731.87 932
4732.52 935
4733.17 943
4733.82 914
4734.47 901
4735.12 950
4735.77 967
4736.41 929
4737.06 971
4737.71 961
4738.36 976
4739.01 985
4739.66 1002
4740.31 987
4740.96 1040
4741.61 989
4742.26 1057
4742.91 1005
4743.56 1033
4744.21 1000
4744.86 956
4745.51 950
4746.16 950
4746.81 934
4747.46 935
4748.11 979
4748.76 1025
4749.41 958
4750.06 1000
4750.71 1056
4751.36 1089
4752.01 1115
4752.66 1053
4753.31 1138
4753.96 1190
4754.61 1124
4755.26 1097
4755.92 1064
4756.57 1088
4757.22 1062
4757.87 1110
4758.52 1183
4759.17 1244
4759.82 1205
4760.47 1285
4761.12 1351
4761.77 1329
4762.42 1329
4763.08 1342
4763.73 1297
4764.38 1251
4765.03 1216
4765.68 1185
4766.33 1166
4766.98 1056
4767.64 1081
4768.29 1094
4768.94 1033
4769.59 1008
4770.24 1060
4770.89 1041
4771.54 1002
4772.20 998
4772.85 1052
4773.50 1093
4774.15 1110
4774.80 1151
4775.46 1140
4776.11 1095
4776.76 1102
4777.41 1067
4778.06 1055
4778.72 1018
4779.37 1033
4780.02 1071
4780.67 1081
4781.33 1050
4781.98 1046
4782.63 994
4783.28 1058
4783.94 1032
4784.59 1007
4785.24 1030
4785.89 1025
4786.55 1005
4787.20 1068
4787.85 1029
4788.51 1092
4789.16 1012
4789.81 1088
4790.46 1070
4791.12 1080
4791.77 1179
4792.42 1222
4793.08 1150
4793.73 1146
4794.38 1158
4795.04 1150
4795.69 1162
4796.34 1159
4797.00 1149
4797.65 1177
4798.30 1228
4798.96 1354
4799.61 1333
4800.27 1328
4800.92 1353
4801.57 1437
4802.23 1466
4802.88 1412
4803.53 1399
4804.19 1396
4804.84 1280
4805.50 1293
4806.15 1243
4806.81 1224
4807.46 1117
4808.11 1071
4808.77 1052
4809.42 1076
4810.08 1076
4810.73 1062
4811.39 1040
4812.04 1088
4812.69 1079
4813.35 1062
4814.00 1033
4814.66 1120
4815.31 1051
4815.97 1066
4816.62 1081
4817.28 1067
4817.93 1187
4818.59 1129
4819.24 1144
4819.90 1239
4820.55 1219
4821.21 1272
4821.86 1289
4822.52 1378
4823.17 1427
4823.83 1416
4824.48 1413
4825.14 1490
4825.79 1459
4826.45 1498
4827.11 1425
4827.76 1408
4828.42 1394
4829.07 1323
4829.73 1321
4830.38 1234
4831.04 1211
4831.70 1208
4832.35 1256
4833.01 1298
4833.66 1342
4834.32 1327
4834.98 1290
4835.63 1301
4836.29 1423
4836.94 1415
4837.60 1431
4838.26 1538
4838.91 1529
4839.57 1528
4840.23 1529
4840.88 1580
4841.54 1571
4842.20 1410
4842.85 1461
4843.51 1507
4844.17 1487
4844.82 1520
4845.48 1655
4846.14 1617
4846.79 1567
4847.45 1533
4848.11 1527
4848.76 1643
4849.42 1683
4850.08 1800
4850.73 1699
4851.39 1682
4852.05 1715
4852.71 1686
4853.36 1581
4854.02 1629
4854.68 1632
4855.34 1587
4855.99 1614
4856.65 1709
4857.31 1801
4857.97 1776
4858.62 1752
4859.28 1888
4859.94 1882
4860.60 1831
4861.25 1760
4861.91 1670
4862.57 1580
4863.23 1518
4863.89 1455
4864.54 1487
4865.20 1518
4865.86 1502
4866.52 1461
4867.18 1457
4867.84 1470
4868.49 1452
4869.15 1406
4869.81 1393
4870.47 1341
4871.13 1335
4871.79 1305
4872.44 1348
4873.10 1299
4873.76 1373
4874.42 1371
4875.08 1351
4875.74 1314
4876.40 1385
4877.06 1354
4877.72 1285
4878.37 1345
4879.03 1381
4879.69 1340
4880.35 1384
4881.01 1362
4881.67 1328
4882.33 1282
4882.99 1194
4883.65 1151
4884.31 1149
4884.97 1173
4885.63 1153
4886.29 1146
4886.95 1183
4887.61 1174
4888.26 1191
4888.92 1236
4889.58 1259
4890.24 1176
4890.90 1314
4891.56 1234
4892.22 1290
4892.88 1300
4893.54 1282
4894.20 1369
4894.86 1298
4895.52 1295
4896.18 1240
4896.84 1321
4897.51 1296
4898.17 1297
4898.83 1319
4899.49 1356
4900.15 1346
4900.81 1387
4901.47 1372
4902.13 1341
4902.79 1307
4903.45 1219
4904.11 1134
4904.77 1122
4905.43 1120
4906.09 1090
4906.75 1042
4907.41 1077
4908.08 1083
4908.74 1110
4909.40 1113
4910.06 1104
4910.72 1039
4911.38 1035
4912.04 1012
4912.70 1018
4913.37 1060
4914.03 999
4914.69 1006
4915.35 1000
4916.01 953
4916.67 918
4917.33 884
4918.00 967
4918.66 937
4919.32 949
4919.98 953
4920.64 926
4921.31 960
4921.97 935
4922.63 882
4923.29 868
4923.95 862
4924.62 840
4925.28 943
4925.94 919
4926.60 907
4927.26 923
4927.93 932
4928.59 944
4929.25 942
4929.91 966
4930.58 953
4931.24 914
4931.90 933
4932.56 940
4933.23 932
4933.89 878
4934.55 931
4935.22 939
4935.88 930
4936.54 903
4937.20 891
4937.87 928
4938.53 940
4939.19 894
4939.86 869
4940.52 975
4941.18 933
4941.85 876
4942.51 889
4943.17 923
4943.84 911
4944.50 912
4945.16 945
4945.83 949
4946.49 947
4947.15 917
4947.82 902
4948.48 852
4949.15 912
4949.81 855
4950.47 843
4951.14 806
4951.80 826
4952.47 849
4953.13 834
4953.79 882
4954.46 876
4955.12 908
4955.79 967
4956.45 1006
4957.11 1031
4957.78 1014
4958.44 1050
4959.11 1156
4959.77 1159
4960.44 1310
4961.10 1491
4961.77 1536
4962.43 1510
4963.10 1510
4963.76 1569
4964.42 1441
4965.09 1445
4965.75 1330
4966.42 1304
4967.08 1161
4967.75 1116
4968.41 1054
4969.08 1036
4969.74 990
4970.41 997
4971.08 986
4971.74 965
4972.41 1004
4973.07 1012
4973.74 997
4974.40 1021
4975.07 1063
4975.73 1038
4976.40 1088
4977.06 1117
4977.73 1057
4978.40 1022
4979.06 959
4979.73 919
4980.39 995
4981.06 923
4981.73 949
4982.39 890
4983.06 883
4983.72 948
4984.39 928
4985.06 900
4985.72 939
4986.39 917
4987.05 963
4987.72 880
4988.39 848
4989.05 873
4989.72 873
4990.39 885
4991.05 883
4991.72 866
4992.39 834
4993.05 892
4993.72 914
4994.39 894
4995.05 854
4995.72 826
4996.39 828
4997.05 854
4997.72 816
4998.39 844
4999.06 846
4999.72 824
5000.39 796
5001.06 793
5001.73 831
5002.39 861
5003.06 825
5003.73 779
5004.39 801
5005.06 815
5005.73 806
5006.40 791
5007.07 861
5007.73 839
5008.40 789
5009.07 809
5009.74 729
5010.40 787
5011.07 825
5011.74 792
5012.41 769
5013.08 823
5013.74 870
5014.41 892
5015.08 827
5015.75 815
5016.42 761
5017.09 803
5017.75 811
5018.42 817
5019.09 777
5019.76 826
5020.43 846
5021.10 844
5021.76 831
5022.43 896
5023.10 883
5023.77 912
5024.44 904
5025.11 874
5025.78 836
5026.45 807
5027.12 832
5027.78 808
5028.45 774
5029.12 818
5029.79 771
5030.46 779
5031.13 812
5031.80 764
5032.47 783
5033.14 823
5033.81 752
5034.48 738
5035.15 758
5035.82 814
5036.49 747
5037.16 748
5037.83 727
5038.50 753
5039.16 811
5039.83 768
5040.50 753
5041.17 759
5041.84 768
5042.51 745
5043.18 738
5043.85 770
5044.52 800
5045.20 767
5045.87 766
5046.54 726
5047.21 806
5047.88 754
5048.55 781
5049.22 766
5049.89 793
5050.56 771
5051.23 754
5051.90 767
5052.57 743
5053.24 794
5053.91 823
5054.58 787
5055.25 814
5055.92 788
5056.60 764
5057.27 789
5057.94 768
5058.61 784
5059.28 716
5059.95 756
5060.62 769
5061.29 723
5061.96 718
5062.64 763
5063.31 767
5063.98 766
5064.65 767
5065.32 736
5065.99 746
5066.66 730
5067.34 762
5068.01 715
5068.68 736
5069.35 782
5070.02 780
5070.70 753
5071.37 773
5072.04 723
5072.71 771
5073.38 795
5074.06 789
5074.73 766
5075.40 763
5076.07 802
5076.74 808
5077.42 835
5078.09 839
5078.76 835
5079.43 850
5080.11 852
5080.78 843
5081.45 815
5082.12 787
5082.80 819
5083.47 833
5084.14 870
5084.82 829
5085.49 762
5086.16 815
5086.83 806
5087.51 834
5088.18 795
5088.85 875
5089.53 814
5090.20 839
5090.87 875
5091.55 894
5092.22 869
5092.89 918
5093.57 817
5094.24 847
5094.91 839
5095.59 791
5096.26 838
5096.93 828
5097.61 797
5098.28 765
5098.96 723
5099.63 810
5100.30 825
5100.98 828
5101.65 794
5102.32 805
5103.00 862
5103.67 828
5104.35 898
5105.02 937
5105.70 900
5106.37 864
5107.04 875
5107.72 919
5108.39 820
5109.07 844
5109.74 854
5110.42 835
5111.09 853
5111.77 804
5112.44 860
5113.11 877
5113.79 844
5114.46 857
5115.14 874
5115.81 912
5116.49 1042
5117.16 1056
5117.84 1149
5118.51 1281
5119.19 1358
5119.86 1415
5120.54 1436
5121.21 1363
5121.89 1331
5122.57 1236
5123.24 1113
5123.92 1068
5124.59 1021
5125.27 1005
5125.94 1063
5126.62 942
5127.29 922
5127.97 941
5128.64 960
5129.32 943
5130.00 920
5130.67 868
5131.35 860
5132.02 988
5132.70 939
5133.38 957
5134.05 881
5134.73 919
5135.40 964
5136.08 877
5136.76 901
5137.43 891
5138.11 874
5138.79 921
5139.46 930
5140.14 870
5140.82 918
5141.49 882
5142.17 893
5142.85 873
5143.52 866
5144.20 853
5144.88 821
5145.55 748
5146.23 773
5146.91 824
5147.58 856
5148.26 806
5148.94 854
5149.61 876
5150.29 809
5150.97 749
5151.65 793
5152.32 734
5153.00 759
5153.68 826
5154.36 816
5155.03 787
5155.71 767
5156.39 796
5157.07 842
5157.74 747
5158.42 757
5159.10 829
5159.78 848
5160.45 791
5161.13 821
5161.81 759
5162.49 815
5163.17 777
5163.84 740
5164.52 802
5165.20 815
5165.88 795
5166.56 834
5167.24 834
5167.91 755
5168.59 750
5169.27 848
5169.95 826
5170.63 769
5171.31 767
5171.98 812
5172.66 764
5173.34 718
5174.02 732
5174.70 702
5175.38 770
5176.06 752
5176.74 774
5177.41 758
5178.09 790
5178.77 768
5179.45 777
5180.13 838
5180.81 825
5181.49 840
5182.17 771
5182.85 778
5183.53 768
5184.21 787
5184.89 745
5185.57 788
5186.24 740
5186.92 734
5187.60 746
5188.28 709
5188.96 712
5189.64 727
5190.32 741
5191.00 740
5191.68 763
5192.36 728
5193.04 712
5193.72 710
5194.40 739
5195.08 763
5195.76 728
5196.44 682
5197.12 701
5197.80 752
5198.48 649
5199.16 680
5199.84 811
5200.52 835
5201.21 725
5201.89 785
5202.57 769
5203.25 816
5203.93 758
5204.61 757
5205.29 749
5205.97 787
5206.65 786
5207.33 817
5208.01 786
5208.69 778
5209.37 794
5210.06 852
5210.74 823
5211.42 770
5212.10 879
5212.78 872
5213.46 893
5214.14 938
5214.82 920
5215.51 863
5216.19 904
5216.87 946
5217.55 892
5218.23 857
5218.91 835
5219.60 840
5220.28 835
5220.96 862
5221.64 826
5222.32 836
5223.00 889
5223.69 859
5224.37 825
5225.05 810
5225.73 787
5226.41 780
5227.10 794
5227.78 802
5228.46 786
5229.14 784
5229.83 838
5230.51 852
5231.19 797
5231.87 860
5232.56 804
5233.24 806
5233.92 838
5234.60 818
5235.29 797
5235.97 865
5236.65 821
5237.34 800
5238.02 821
5238.70 860
5239.38 843
5240.07 855
5240.75 896
5241.43 876
5242.12 887
5242.80 861
5243.48 867
5244.17 843
5244.85 831
5245.53 854
5246.22 769
5246.90 749
5247.58 777
5248.27 837
5248.95 758
5249.63 738
5250.32 807
5251.00 843
5251.69 848
5252.37 783
5253.05 891
5253.74 842
5254.42 848
5255.11 799
5255.79 795
5256.47 870
5257.16 811
5257.84 779
5258.53 757
5259.21 734
5259.89 769
5260.58 736
5261.26 814
5261.95 880
5262.63 831
5263.32 887
5264.00 902
5264.69 931
5265.37 957
5266.06 917
5266.74 905
5267.43 903
5268.11 856
5268.79 866
5269.48 896
5270.16 852
5270.85 873
5271.53 860
5272.22 843
5272.91 837
5273.59 834
5274.28 789
5274.96 764
5275.65 833
5276.33 800
5277.02 830
5277.70 870
5278.39 865
5279.07 829
5279.76 887
5280.45 902
5281.13 928
5281.82 960
5282.50 969
5283.19 956
5283.87 954
5284.56 889
5285.25 929
5285.93 871
5286.62 906
5287.30 859
5287.99 838
5288.68 840
5289.36 803
5290.05 809
5290.74 826
5291.42 826
5292.11 849
5292.79 873
5293.48 905
5294.17 896
5294.85 922
5295.54 904
5296.23 922
5296.91 934
5297.60 959
5298.29 966
5298.98 1017
5299.66 977
5300.35 986
5301.04 1037
5301.72 1016
5302.41 1092
5303.10 1139
5303.78 1185
5304.47 1208
5305.16 1242
5305.85 1188
5306.53 1219
5307.22 1289
5307.91 1283
5308.60 1252
5309.28 1209
5309.97 1229
5310.66 1294
5311.35 1327
5312.03 1472
5312.72 1586
5313.41 1631
5314.10 1759
5314.79 1839
5315.47 1813
5316.16 1820
5316.85 1843
5317.54 1762
5318.23 1692
5318.91 1546
5319.60 1503
5320.29 1446
5320.98 1313
5321.67 1213
5322.36 1161
5323.04 1124
5323.73 1116
5324.42 1060
5325.11 968
5325.80 927
5326.49 952
5327.18 986
5327.86 963
5328.55 949
5329.24 966
5329.93 906
5330.62 895
5331.31 874
5332.00 901
5332.69 905
5333.38 804
5334.06 792
5334.75 855
5335.44 898
5336.13 910
5336.82 908
5337.51 932
5338.20 916
5338.89 879
5339.58 866
5340.27 963
5340.96 954
5341.65 934
5342.34 965
5343.03 975
5343.72 925
5344.41 957
5345.10 1001
5345.79 1019
5346.48 1116
5347.17 1146
5347.86 1172
5348.55 1335
5349.24 1400
5349.93 1467
5350.62 1573
5351.31 1594
5352.00 1539
5352.69 1549
5353.38 1557
5354.07 1346
5354.76 1290
5355.45 1283
5356.14 1135
5356.83 1080
5357.52 1053
5358.21 1023
5358.90 933
5359.59 961
5360.29 901
5360.98 864
5361.67 870
5362.36 886
5363.05 898
5363.74 889
5364.43 838
5365.12 815
5365.81 863
5366.50 827
5367.20 789
5367.89 851
5368.58 853
5369.27 831
5369.96 812
5370.65 853
5371.34 777
5372.04 811
5372.73 836
5373.42 844
5374.11 863
5374.80 872
5375.49 870
5376.19 831
5376.88 835
5377.57 827
5378.26 794
5378.95 822
5379.65 882
5380.34 799
5381.03 787
5381.72 823
5382.42 763
5383.11 808
5383.80 800
5384.49 817
5385.19 811
5385.88 858
5386.57 914
5387.26 911
5387.96 901
5388.65 911
5389.34 943
5390.03 1043
5390.73 941
5391.42 961
5392.11 956
5392.80 889
5393.50 916
5394.19 899
5394.88 884
5395.58 856
5396.27 851
5396.96 877
5397.66 811
5398.35 769
5399.04 766
5399.74 801
5400.43 814
5401.12 813
5401.82 722
5402.51 777
5403.20 789
5403.90 816
5404.59 839
5405.29 851
5405.98 828
5406.67 849
5407.37 863
5408.06 849
5408.75 782
5409.45 817
5410.14 820
5410.84 849
5411.53 757
5412.23 801
5412.92 827
5413.61 782
5414.31 842
5415.00 791
5415.70 762
5416.39 785
5417.09 771
5417.78 829
5418.47 823
5419.17 807
5419.86 783
5420.56 831
5421.25 867
5421.95 877
5422.64 874
5423.34 859
5424.03 880
5424.73 895
5425.42 781
5426.12 867
5426.81 875
5427.51 882
5428.20 889
5428.90 837
5429.59 829
5430.29 853
5430.99 848
5431.68 823
5432.38 805
5433.07 849
5433.77 871
5434.46 813
5435.16 827
5435.85 824
5436.55 859
5437.25 888
5437.94 886
5438.64 904
5439.33 878
5440.03 855
5440.73 887
5441.42 825
5442.12 821
5442.81 859
5443.51 878
5444.21 938
5444.90 1023
5445.60 1089
5446.29 1127
5446.99 1176
5447.69 1205
5448.38 1233
5449.08 1205
5449.78 1277
5450.47 1225
5451.17 1210
5451.87 1113
5452.56 1089
5453.26 1088
5453.96 1001
5454.65 981
5455.35 951
5456.05 953
5456.75 936
5457.44 948
5458.14 951
5458.84 953
5459.53 982
5460.23 969
5460.93 975
5461.63 932
5462.32 984
5463.02 1045
5463.72 1016
5464.42 1049
5465.11 1027
5465.81 1024
5466.51 1011
5467.21 1047
5467.90 1046
5468.60 1036
5469.30 1012
5470.00 992
5470.70 1018
5471.39 1031
5472.09 1029
5472.79 1157
5473.49 1120
5474.19 1083
5474.88 1130
5475.58 1151
5476.28 1227
5476.98 1334
5477.68 1296
5478.38 1392
5479.07 1625
5479.77 1802
5480.47 1980
5481.17 2073
5481.87 2078
5482.57 2055
5483.27 1969
5483.96 1779
5484.66 1622
5485.36 1550
5486.06 1452
5486.76 1390
5487.46 1287
5488.16 1301
5488.86 1360
5489.56 1356
5490.26 1351
5490.96 1347
5491.65 1400
5492.35 1407
5493.05 1437
5493.75 1502
5494.45 1565
5495.15 1464
5495.85 1527
5496.55 1566
5497.25 1682
5497.95 1792
5498.65 1927
5499.35 2268
5500.05 2578
5500.75 2873
5501.45 3105
5502.15 3196
5502.85 3039
5503.55 2877
5504.25 2576
5504.95 2169
5505.65 1725
5506.35 1525
5507.05 1423
5507.75 1407
5508.45 1348
5509.15 1298
5509.85 1256
5510.55 1296
5511.25 1246
5511.95 1227
5512.65 1264
5513.35 1243
5514.05 1264
5514.76 1234
5515.46 1256
5516.16 1277
5516.86 1346
5517.56 1274
5518.26 1301
5518.96 1290
5519.66 1259
5520.36 1245
5521.06 1212
5521.77 1180
5522.47 1115
5523.17 1162
5523.87 1093
5524.57 1066
5525.27 995
5525.97 993
5526.67 1011
5527.38 1035
5528.08 985
5528.78 1023
5529.48 991
5530.18 967
5530.88 1011
5531.59 975
5532.29 1009
5532.99 1009
5533.69 957
5534.39 947
5535.10 970
5535.80 938
5536.50 964
5537.20 954
5537.90 950
5538.61 975
5539.31 999
5540.01 978
5540.71 971
5541.42 993
5542.12 972
5542.82 901
5543.52 928
5544.23 994
5544.93 964
5545.63 964
5546.33 928
5547.04 936
5547.74 944
5548.44 907
5549.15 1001
5549.85 889
5550.55 927
5551.26 917
5551.96 944
5552.66 930
5553.36 951
5554.07 931
5554.77 981
5555.47 908
5556.18 949
5556.88 907
5557.58 836
5558.29 919
5558.99 910
5559.70 949
5560.40 943
5561.10 958
5561.81 938
5562.51 974
5563.21 971
5563.92 1032
5564.62 1053
5565.33 1039
5566.03 1047
5566.73 990
5567.44 994
5568.14 1003
5568.85 990
5569.55 927
5570.25 976
5570.96 937
5571.66 937
5572.37 913
5573.07 935
5573.78 968
5574.48 980
5575.19 1020
5575.89 919
5576.59 954
5577.30 949
5578.00 944
5578.71 987
5579.41 926
5580.12 866
5580.82 849
5581.53 888
5582.23 822
5582.94 731
5583.64 820
5584.35 833
5585.05 868
5585.76 867
5586.46 872
5587.17 834
5587.88 843
5588.58 837
5589.29 820
5589.99 801
5590.70 799
5591.40 825
5592.11 845
5592.81 811
5593.52 781
5594.23 795
5594.93 822
5595.64 798
5596.34 812
5597.05 790
5597.76 814
5598.46 819
5599.17 770
5599.87 773
5600.58 769
5601.29 773
5601.99 809
5602.70 789
5603.41 794
5604.11 793
5604.82 822
5605.52 863
5606.23 862
5606.94 779
5607.64 779
5608.35 771
5609.06 761
5609.76 780
5610.47 781
5611.18 798
5611.88 790
5612.59 779
5613.30 785
5614.01 791
5614.71 786
5615.42 800
5616.13 811
5616.83 818
5617.54 809
5618.25 855
5618.96 847
5619.66 804
5620.37 828
5621.08 815
5621.79 763
5622.49 796
5623.20 771
5623.91 812
5624.62 805
5625.32 794
5626.03 806
5626.74 783
5627.45 778
5628.16 759
5628.86 819
5629.57 834
5630.28 857
5630.99 858
5631.70 916
5632.40 841
5633.11 867
5633.82 922
5634.53 935
5635.24 910
5635.95 909
5636.65 925
5637.36 1031
5638.07 1072
5638.78 1050
5639.49 1082
5640.20 1034
5640.91 1050
5641.61 1036
5642.32 982
5643.03 991
5643.74 980
5644.45 965
5645.16 871
5645.87 932
5646.58 984
5647.29 907
5648.00 842
5648.70 903
5649.41 938
5650.12 832
5650.83 906
5651.54 925
5652.25 925
5652.96 927
5653.67 924
5654.38 938
5655.09 961
5655.80 942
5656.51 918
5657.22 932
5657.93 958
5658.64 996
5659.35 1008
5660.06 1010
5660.77 1015
5661.48 983
5662.19 959
5662.90 930
5663.61 974
5664.32 973
5665.03 964
5665.74 939
5666.45 935
5667.16 865
5667.87 839
5668.58 904
5669.29 920
5670.00 960
5670.71 994
5671.42 1048
5672.13 1050
5672.84 1031
5673.56 1043
5674.27 1011
5674.98 882
5675.69 935
5676.40 874
5677.11 874
5677.82 845
5678.53 875
5679.24 906
5679.95 963
5680.67 943
5681.38 907
5682.09 887
5682.80 909
5683.51 906
5684.22 853
5684.93 840
5685.65 855
5686.36 880
5687.07 808
5687.78 790
5688.49 842
5689.20 810
5689.92 815
5690.63 839
5691.34 880
5692.05 862
5692.76 848
5693.47 855
5694.19 837
5694.90 852
5695.61 855
5696.32 815
5697.04 841
5697.75 857
5698.46 869
5699.17 871
5699.89 802
5700.60 807
5701.31 813
5702.02 802
5702.74 840
5703.45 871
5704.16 866
5704.87 844
5705.59 869
5706.30 808
5707.01 810
5707.72 812
5708.44 821
5709.15 842
5709.86 860
5710.58 787
5711.29 834
5712.00 799
5712.72 824
5713.43 855
5714.14 828
5714.86 805
5715.57 799
5716.28 832
5717.00 822
5717.71 798
5718.42 871
5719.14 871
5719.85 922
5720.56 886
5721.28 871
5721.99 838
5722.71 834
5723.42 914
5724.13 942
5724.85 1001
5725.56 970
5726.28 1016
5726.99 1046
5727.70 1002
5728.42 1060
5729.13 1068
5729.85 1028
5730.56 1012
5731.28 994
5731.99 1027
5732.70 952
5733.42 961
5734.13 938
5734.85 900
5735.56 923
5736.28 952
5736.99 936
5737.71 959
5738.42 923
5739.14 916
5739.85 930
5740.57 932
5741.28 938
5742.00 935
5742.71 955
5743.43 958
5744.14 998
5744.86 987
5745.57 991
5746.29 1065
5747.00 1164
5747.72 1043
5748.43 1092
5749.15 1066
5749.87 1082
5750.58 1078
5751.30 1169
5752.01 1151
5752.73 1203
5753.44 1321
5754.16 1369
5754.88 1408
5755.59 1399
5756.31 1452
5757.02 1473
5757.74 1450
5758.46 1541
5759.17 1577
5759.89 1515
5760.60 1522
5761.32 1682
5762.04 1656
5762.75 1695
5763.47 1704
5764.19 1668
5764.90 1658
5765.62 1740
5766.34 1936
5767.05 2248
5767.77 2591
5768.49 3009
5769.20 3772
5769.92 4574
5770.64 5294
5771.35 5674
5772.07 5548
5772.79 5062
5773.50 4464
5774.22 3696
5774.94 2948
5775.65 2491
5776.37 2157
5777.09 1989
5777.81 1934
5778.52 1907
5779.24 1845
5779.96 1847
5780.68 1947
5781.39 1930
5782.11 1969
5782.83 1949
5783.55 1990
5784.26 2085
5784.98 2164
5785.70 2153
5786.42 2064
5787.14 2088
5787.85 1972
5788.57 1870
5789.29 1930
5790.01 1951
5790.73 1841
5791.44 1754
5792.16 1749
5792.88 1671
5793.60 1610
5794.32 1579
5795.03 1502
5795.75 1452
5796.47 1471
5797.19 1486
5797.91 1545
5798.63 1640
5799.35 1711
5800.06 1777
5800.78 1884
5801.50 1949
5802.22 1956
5802.94 1912
5803.66 1802
5804.38 1565
5805.10 1502
5805.82 1444
5806.53 1358
5807.25 1361
5807.97 1344
5808.69 1390
5809.41 1416
5810.13 1401
5810.85 1341
5811.57 1409
5812.29 1431
5813.01 1334
5813.73 1265
5814.45 1217
5815.17 1152
5815.89 1131
5816.61 1170
5817.33 1223
5818.05 1133
5818.77 1143
5819.49 1217
5820.20 1146
5820.92 1152
5821.64 1184
5822.36 1195
5823.09 1172
5823.81 1153
5824.53 1082
5825.25 1072
5825.97 1101
5826.69 1062
5827.41 1150
5828.13 1164
5828.85 1043
5829.57 1134
5830.29 1045
5831.01 1044
5831.73 1059
5832.45 1102
5833.17 1084
5833.89 998
5834.61 966
5835.33 986
5836.05 1031
5836.78 1057
5837.50 994
5838.22 1009
5838.94 1030
5839.66 1033
5840.38 1010
5841.10 981
5841.82 1016
5842.54 1002
5843.27 975
5843.99 1025
5844.71 993
5845.43 991
5846.15 962
5846.87 936
5847.59 975
5848.32 899
5849.04 940
5849.76 981
5850.48 969
5851.20 941
5851.93 956
5852.65 989
5853.37 978
5854.09 937
5854.81 935
5855.54 974
5856.26 984
5856.98 975
5857.70 956
5858.42 948
5859.15 961
5859.87 1040
5860.59 961
5861.31 965
5862.04 880
5862.76 900
5863.48 888
5864.20 930
5864.93 936
5865.65 950
5866.37 971
5867.10 895
5867.82 952
5868.54 914
5869.26 901
5869.99 911
5870.71 908
5871.43 853
5872.16 826
5872.88 881
5873.60 890
5874.33 912
5875.05 891
5875.77 888
5876.50 882
5877.22 849
5877.94 851
5878.67 892
5879.39 940
5880.11 944
5880.84 897
5881.56 857
5882.28 878
5883.01 912
5883.73 939
5884.46 916
5885.18 902
5885.90 922
5886.63 908
5887.35 938
5888.08 929
5888.80 919
5889.52 897
5890.25 867
5890.97 903
5891.70 843
5892.42 898
5893.15 927
5893.87 871
5894.59 877
5895.32 920
5896.04 913
5896.77 881
5897.49 908
5898.22 889
5898.94 909
5899.67 888
5900.39 948
5901.12 842
5901.84 877
5902.57 932
5903.29 915
5904.02 915
5904.74 887
5905.47 891
5906.19 949
5906.92 980
5907.64 910
5908.37 909
5909.09 899
5909.82 913
5910.55 915
5911.27 945
5912.00 941
5912.72 924
5913.45 955
5914.17 995
5914.90 924
5915.63 963
5916.35 1013
5917.08 979
5917.80 966
5918.53 994
5919.25 956
5919.98 980
5920.71 1024
5921.43 1015
5922.16 1031
5922.89 998
5923.61 1060
5924.34 1048
5925.06 1012
5925.79 1069
5926.52 1090
5927.24 1128
5927.97 1107
5928.70 1098
5929.42 1081
5930.15 1185
5930.88 1142
5931.60 1142
5932.33 1150
5933.06 1139
5933.78 1185
5934.51 1134
5935.24 1170
5935.97 1239
5936.69 1253
5937.42 1305
5938.15 1326
5938.87 1361
5939.60 1265
5940.33 1300
5941.06 1404
5941.78 1375
5942.51 1397
5943.24 1372
5943.97 1402
5944.69 1467
5945.42 1437
5946.15 1429
5946.88 1483
5947.60 1585
5948.33 1594
5949.06 1611
5949.79 1693
5950.52 1784
5951.24 1903
5951.97 2072
5952.70 2129
5953.43 2226
5954.16 2238
5954.88 2193
5955.61 2232
5956.34 2201
5957.07 2086
5957.80 2112
5958.53 2032
5959.25 1966
5959.98 1991
5960.71 2048
5961.44 2005
5962.17 2022
5962.90 2034
5963.63 2055
5964.36 2218
5965.08 2330
5965.81 2497
5966.54 2587
5967.27 2823
5968.00 2783
5968.73 2791
5969.46 2794
5970.19 2650
5970.92 2608
5971.65 2622
5972.37 2559
5973.10 2573
5973.83 2526
5974.56 2470
5975.29 2452
5976.02 2460
5976.75 2531
5977.48 2504
5978.21 2603
5978.94 2722
5979.67 2870
5980.40 2859
5981.13 2852
5981.86 2975
5982.59 3042
5983.32 3082
5984.05 3026
5984.78 2975
5985.51 2992
5986.24 3133
5986.97 3199
5987.70 3027
5988.43 3069
5989.16 3117
5989.89 3175
5990.62 3197
5991.35 3191
5992.08 3275
5992.81 3351
5993.54 3426
5994.27 3418
5995.00 3442
5995.74 3459
5996.47 3542
5997.20 3702
5997.93 3674
5998.66 3655
5999.39 3559
6000.12 3573
6000.85 3513
6001.58 3489
6002.31 3384
6003.04 3365
6003.78 3335
6004.51 3372
6005.24 3259
6005.97 3309
6006.70 3402
6007.43 3584
6008.16 3695
6008.90 4202
6009.63 4942
6010.36 5751
6011.09 6831
6011.82 8244
6012.55 9705
6013.29 10905
6014.02 11976
6014.75 12266
6015.48 12194
6016.21 11657
6016.95 10623
6017.68 9517
6018.41 8168
6019.14 7025
6019.87 5946
6020.61 5181
6021.34 4430
6022.07 3833
6022.80 3400
6023.54 3142
6024.27 2901
6025.00 2770
6025.73 2753
6026.47 2721
6027.20 2565
6027.93 2545
6028.66 2666
6029.40 2686
6030.13 2607
6030.86 2642
6031.59 2558
6032.33 2446
6033.06 2360
6033.79 2264
6034.53 2154
6035.26 2123
6035.99 2072
6036.73 2101
6037.46 2098
6038.19 2147
6038.93 2130
6039.66 2161
6040.39 2180
6041.13 2190
6041.86 2234
6042.59 2309
6043.33 2252
6044.06 2204
6044.79 2200
6045.53 2243
6046.26 2306
6047.00 2365
6047.73 2383
6048.46 2453
6049.20 2639
6049.93 2721
6050.67 2832
6051.40 2921
6052.13 3085
6052.87 3197
6053.60 3225
6054.34 3184
6055.07 3064
6055.81 3073
6056.54 2919
6057.27 2752
6058.01 2610
6058.74 2533
6059.48 2494
6060.21 2411
6060.95 2407
6061.68 2365
6062.42 2386
6063.15 2376
6063.89 2348
6064.62 2306
6065.36 2294
6066.09 2211
6066.83 2241
6067.56 2245
6068.30 2168
6069.03 2115
6069.77 2100
6070.50 2044
6071.24 2052
6071.97 2125
6072.71 2071
6073.44 2065
6074.18 2068
6074.91 1999
6075.65 1962
6076.39 2024
6077.12 2085
6077.86 2055
6078.59 2041
6079.33 1914
6080.06 1861
6080.80 1898
6081.54 1919
6082.27 1817
6083.01 1819
6083.74 1783
6084.48 1708
6085.22 1729
6085.95 1740
6086.69 1715
6087.42 1700
6088.16 1683
6088.90 1646
6089.63 1730
6090.37 1764
6091.11 1754
6091.84 1733
6092.58 1733
6093.32 1699
6094.05 1689
6094.79 1665
6095.53 1707
6096.26 1697
6097.00 1632
6097.74 1598
6098.47 1596
6099.21 1644
6099.95 1598
6100.69 1551
6101.42 1529
6102.16 1538
6102.90 1514
6103.63 1540
6104.37 1556
6105.11 1548
6105.85 1590
6106.58 1515
6107.32 1473
6108.06 1474
6108.80 1504
6109.53 1474
6110.27 1461
6111.01 1527
6111.75 1579
6112.49 1562
6113.22 1550
6113.96 1600
6114.70 1553
6115.44 1578
6116.17 1617
6116.91 1686
6117.65 1631
6118.39 1710
6119.13 1692
6119.87 1660
6120.60 1563
6121.34 1608
6122.08 1620
6122.82 1645
6123.56 1614
6124.30 1632
6125.03 1650
6125.77 1653
6126.51 1706
6127.25 1663
6127.99 1676
6128.73 1670
6129.47 1754
6130.21 1632
6130.94 1604
6131.68 1681
6132.42 1757
6133.16 1680
6133.90 1689
6134.64 1772
6135.38 1730
6136.12 1705
6136.86 1750
6137.60 1774
6138.34 1809
6139.08 1823
6139.81 1795
6140.55 1799
6141.29 1811
6142.03 1771
6142.77 1773
6143.51 1784
6144.25 1747
6144.99 1788
6145.73 1775
6146.47 1727
6147.21 1751
6147.95 1810
6148.69 1852
6149.43 1889
6150.17 1883
6150.91 1864
6151.65 1940
6152.39 1914
6153.13 1988
6153.87 1961
6154.61 2043
6155.35 2004
6156.09 2026
6156.83 2082
6157.58 1946
6158.32 2057
6159.06 2038
6159.80 2138
6160.54 2166
6161.28 2236
6162.02 2290
6162.76 2444
6163.50 2540
6164.24 2747
6164.98 2872
6165.72 3064
6166.46 3256
6167.21 3393
6167.95 3436
6168.69 3400
6169.43 3326
6170.17 3350
6170.91 3168
6171.65 3062
6172.39 3023
6173.14 2979
6173.88 2873
6174.62 2781
6175.36 2768
6176.10 2701
6176.84 2725
6177.59 2762
6178.33 2698
6179.07 2738
6179.81 2803
6180.55 2891
6181.30 2872
6182.04 2946
6182.78 2991
6183.52 3066
6184.26 3056
6185.01 3100
6185.75 3084
6186.49 3123
6187.23 3168
6187.97 3112
6188.72 3230
6189.46 3408
6190.20 3438
6190.94 3558
6191.69 3708
6192.43 3888
6193.17 3917
6193.92 3962
6194.66 4037
6195.40 4058
6196.14 4091
6196.89 4003
6197.63 4088
6198.37 4001
6199.12 4136
6199.86 4018
6200.60 4005
6201.34 4079
6202.09 4161
6202.83 4403
6203.57 4755
6204.32 5447
6205.06 6541
6205.80 8135
6206.55 10494
6207.29 13372
6208.03 16851
6208.78 19749
6209.52 22149
6210.27 23235
6211.01 22896
6211.75 21690
6212.50 19704
6213.24 16928
6213.98 13863
6214.73 11234
6215.47 9200
6216.22 7578
6216.96 6185
6217.71 5096
6218.45 4459
6219.19 3902
6219.94 3519
6220.68 3271
6221.43 3105
6222.17 3006
6222.92 2956
6223.66 2959
6224.40 2928
6225.15 2964
6225.89 2902
6226.64 2721
6227.38 2618
6228.13 2520
6228.87 2371
6229.62 2158
6230.36 1988
6231.11 1915
6231.85 1924
6232.60 1825
6233.34 1861
6234.09 1916
6234.83 1917
6235.58 2020
6236.32 2167
6237.07 2229
6237.81 2328
6238.56 2429
6239.30 2594
6240.05 2804
6240.80 2874
6241.54 2832
6242.29 2883
6243.03 2870
6243.78 2924
6244.52 2955
6245.27 3025
6246.02 3088
6246.76 3284
6247.51 3354
6248.25 3416
6249.00 3404
6249.75 3284
6250.49 3070
6251.24 2962
6251.98 2860
6252.73 2689
6253.48 2581
6254.22 2459
6254.97 2467
6255.72 2353
6256.46 2417
6257.21 2349
6257.95 2347
6258.70 2343
6259.45 2287
6260.19 2278
6260.94 2302
6261.69 2222
6262.43 2239
6263.18 2157
6263.93 2105
6264.68 2131
6265.42 2203
6266.17 2096
6266.92 2111
6267.66 2116
6268.41 2133
6269.16 2157
6269.91 2193
6270.65 2253
6271.40 2304
6272.15 2233
6272.89 2187
6273.64 2289
6274.39 2288
6275.14 2253
6275.88 2229
6276.63 2190
6277.38 2245
6278.13 2181
6278.88 2112
6279.62 2098
6280.37 2025
6281.12 1996
6281.87 2012
6282.62 1983
6283.36 1944
6284.11 1901
6284.86 1960
6285.61 1926
6286.36 1862
6287.10 1928
6287.85 1883
6288.60 1779
6289.35 1786
6290.10 1735
6290.85 1742
6291.59 1719
6292.34 1715
6293.09 1720
6293.84 1682
6294.59 1705
6295.34 1699
6296.09 1650
6296.84 1679
6297.58 1647
6298.33 1670
6299.08 1694
6299.83 1645
6300.58 1661
6301.33 1659
6302.08 1665
6302.83 1676
6303.58 1652
6304.33 1610
6305.08 1644
6305.83 1654
6306.58 1613
6307.32 1601
6308.07 1584
6308.82 1542
6309.57 1562
6310.32 1537
6311.07 1590
6311.82 1649
6312.57 1721
6313.32 1687
6314.07 1711
6314.82 1748
6315.57 1731
6316.32 1683
6317.07 1742
6317.82 1791
6318.57 1707
6319.32 1631
6320.07 1550
6320.82 1561
6321.57 1589
6322.32 1556
6323.07 1546
6323.82 1553
6324.58 1459
6325.33 1424
6326.08 1416
6326.83 1443
6327.58 1389
6328.33 1372
6329.08 1385
6329.83 1324
6330.58 1373
6331.33 1362
6332.08 1390
6332.83 1328
6333.58 1395
6334.34 1354
6335.09 1378
6335.84 1399
6336.59 1452
6337.34 1345
6338.09 1364
6338.84 1422
6339.59 1446
6340.35 1402
6341.10 1353
6341.85 1349
6342.60 1329
6343.35 1276
6344.10 1352
6344.86 1362
6345.61 1307
6346.36 1327
6347.11 1361
6347.86 1386
6348.62 1415
6349.37 1448
6350.12 1470
6350.87 1589
6351.62 1666
6352.38 1694
6353.13 1813
6353.88 1951
6354.63 1925
6355.38 1888
6356.14 1894
6356.89 1844
6357.64 1808
6358.39 1722
6359.15 1664
6359.90 1611
6360.65 1508
6361.40 1581
6362.16 1522
6362.91 1516
6363.66 1537
6364.42 1557
6365.17 1547
6365.92 1683
6366.67 1702
6367.43 1785
6368.18 1887
6368.93 1740
6369.69 1748
6370.44 1716
6371.19 1657
6371.95 1650
6372.70 1548
6373.45 1508
6374.21 1489
6374.96 1468
6375.71 1536
6376.47 1462
6377.22 1469
6377.98 1438
6378.73 1546
6379.48 1556
6380.24 1556
6380.99 1599
6381.74 1592
6382.50 1591
6383.25 1513
6384.01 1502
6384.76 1542
6385.51 1454
6386.27 1422
6387.02 1394
6387.78 1430
6388.53 1403
6389.29 1391
6390.04 1418
6390.79 1425
6391.55 1296
6392.30 1319
6393.06 1291
6393.81 1289
6394.57 1296
6395.32 1292
6396.08 1238
6396.83 1275
6397.59 1263
6398.34 1340
6399.10 1295
6399.85 1295
6400.61 1261
6401.36 1231
6402.12 1212
6402.87 1230
6403.63 1240
6404.38 1198
6405.14 1176
6405.89 1158
6406.65 1217
6407.40 1236
6408.16 1210
6408.91 1187
6409.67 1209
6410.43 1234
6411.18 1250
6411.94 1225
6412.69 1252
6413.45 1181
6414.20 1215
6414.96 1260
6415.72 1170
6416.47 1230
6417.23 1233
6417.98 1201
6418.74 1273
6419.50 1234
6420.25 1192
6421.01 1215
6421.77 1211
6422.52 1181
6423.28 1211
6424.03 1205
6424.79 1189
6425.55 1222
6426.30 1257
6427.06 1196
6427.82 1098
6428.57 1206
6429.33 1204
6430.09 1173
6430.84 1151
6431.60 1216
6432.36 1145
6433.11 1167
6433.87 1191
6434.63 1216
6435.39 1286
6436.14 1272
6436.90 1259
6437.66 1284
6438.41 1272
6439.17 1285
6439.93 1319
6440.69 1274
6441.44 1251
6442.20 1284
6442.96 1273
6443.72 1310
6444.47 1300
6445.23 1227
6445.99 1266
6446.75 1309
6447.50 1329
6448.26 1329
6449.02 1306
6449.78 1358
6450.54 1361
6451.29 1332
6452.05 1429
6452.81 1370
6453.57 1332
6454.33 1348
6455.08 1396
6455.84 1411
6456.60 1396
6457.36 1400
6458.12 1448
6458.88 1399
6459.64 1381
6460.39 1375
6461.15 1358
6461.91 1426
6462.67 1436
6463.43 1431
6464.19 1446
6464.95 1398
6465.70 1475
6466.46 1484
6467.22 1481
6467.98 1524
6468.74 1517
6469.50 1459
6470.26 1421
6471.02 1484
6471.78 1466
6472.54 1405
6473.30 1446
6474.05 1425
6474.81 1420
6475.57 1492
6476.33 1439
6477.09 1465
6477.85 1493
6478.61 1545
6479.37 1574
6480.13 1616
6480.89 1659
6481.65 1649
6482.41 1695
6483.17 1765
6483.93 1701
6484.69 1782
6485.45 1730
6486.21 1816
6486.97 1774
6487.73 1850
6488.49 1856
6489.25 1848
6490.01 1804
6490.77 1913
6491.53 1979
6492.29 1951
6493.05 2078
6493.81 2065
6494.57 2058
6495.33 2106
6496.10 2060
6496.86 2037
6497.62 1979
6498.38 1976
6499.14 2054
6499.90 2056
6500.66 2092
6501.42 2023
6502.18 2032
6502.94 2276
6503.70 2505
6504.47 2780
6505.23 3282
6505.99 4217
6506.75 5441
6507.51 6817
6508.27 7926
6509.03 8841
6509.79 9119
6510.56 9105
6511.32 8318
6512.08 7416
6512.84 6496
6513.60 5427
6514.36 4616
6515.13 3873
6515.89 3287
6516.65 2988
6517.41 2671
6518.17 2491
6518.94 2455
6519.70 2375
6520.46 2404
6521.22 2346
6521.98 2408
6522.75 2414
6523.51 2475
6524.27 2618
6525.03 2772
6525.79 2923
6526.56 3079
6527.32 3264
6528.08 3414
6528.84 3413
6529.61 3328
6530.37 3205
6531.13 3078
6531.90 2952
6532.66 2892
6533.42 2850
6534.18 3044
6534.95 3261
6535.71 3556
6536.47 3861
6537.24 4022
6538.00 4085
6538.76 3932
6539.53 3655
6540.29 3342
6541.05 3091
6541.82 2778
6542.58 2538
6543.34 2424
6544.11 2365
6544.87 2379
6545.63 2463
6546.40 2431
6547.16 2440
6547.92 2388
6548.69 2469
6549.45 2357
6550.21 2304
6550.98 2225
6551.74 2215
6552.51 2159
6553.27 2085
6554.03 2062
6554.80 2061
6555.56 2050
6556.33 2078
6557.09 2093
6557.85 2130
6558.62 2116
6559.38 2205
6560.15 2247
6560.91 2200
6561.68 2258
6562.44 2357
6563.21 2278
6563.97 2333
6564.74 2375
6565.50 2312
6566.26 2262
6567.03 2324
6567.79 2280
6568.56 2289
6569.32 2263
6570.09 2310
6570.85 2373
6571.62 2419
6572.38 2378
6573.15 2441
6573.91 2494
6574.68 2437
6575.44 2498
6576.21 2504
6576.98 2469
6577.74 2507
6578.51 2530
6579.27 2511
6580.04 2536
6580.80 2596
6581.57 2655
6582.33 2708
6583.10 2792
6583.87 2840
6584.63 2850
6585.40 2857
6586.16 2779
6586.93 2694
6587.70 2692
6588.46 2713
6589.23 2781
6589.99 2792
6590.76 2878
6591.53 2943
6592.29 3204
6593.06 3404
6593.82 3598
6594.59 3819
6595.36 4016
6596.12 4166
6596.89 4180
6597.66 4131
6598.42 4110
6599.19 3983
6599.96 3808
6600.72 3599
6601.49 3301
6602.26 3124
6603.02 2945
6603.79 2779
6604.56 2731
6605.33 2729
6606.09 2580
6606.86 2531
6607.63 2563
6608.39 2627
6609.16 2620
6609.93 2616
6610.70 2629
6611.46 2711
6612.23 2621
6613.00 2588
6613.77 2561
6614.53 2456
6615.30 2485
6616.07 2502
6616.84 2472
6617.60 2547
6618.37 2634
6619.14 2732
6619.91 2818
6620.68 2962
6621.44 3232
6622.21 3395
6622.98 3574
6623.75 3642
6624.52 3611
6625.28 3570
6626.05 3543
6626.82 3371
6627.59 3193
6628.36 3089
6629.13 2869
6629.89 2777
6630.66 2720
6631.43 2756
6632.20 2880
6632.97 3083
6633.74 3209
6634.51 3315
6635.27 3454
6636.04 3586
6636.81 3822
6637.58 3899
6638.35 3795
6639.12 3825
6639.89 4015
6640.66 4101
6641.43 4259
6642.19 4401
6642.96 4469
6643.73 4276
6644.50 4059
6645.27 3849
6646.04 3512
6646.81 3291
6647.58 2999
6648.35 2834
6649.12 2613
6649.89 2394
6650.66 2296
6651.43 2258
6652.20 2179
6652.97 2101
6653.74 2170
6654.51 2143
6655.28 2132
6656.05 2121
6656.82 2124
6657.59 2144
6658.36 2170
6659.13 2114
6659.90 2094
6660.67 1966
6661.44 1951
6662.21 2112
6662.98 2092
6663.75 1967
6664.52 2052
6665.29 1982
6666.06 1922
6666.83 1945
6667.60 1922
6668.37 1961
6669.14 2065
6669.91 2089
6670.68 2089
6671.46 2140
6672.23 2200
6673.00 2293
6673.77 2261
6674.54 2219
6675.31 2168
6676.08 2237
6676.85 2176
6677.62 2073
6678.40 2155
6679.17 2133
6679.94 2238
6680.71 2295
6681.48 2156
6682.25 2218
6683.02 2315
6683.80 2319
6684.57 2492
6685.34 2559
6686.11 2552
6686.88 2541
6687.65 2480
6688.43 2342
6689.20 2282
6689.97 2155
6690.74 2121
6691.51 2000
6692.29 1922
6693.06 1938
6693.83 1842
6694.60 1891
6695.37 1803
6696.15 1807
6696.92 1814
6697.69 1785
6698.46 1821
6699.24 1795
6700.01 1736
6700.78 1788
6701.55 1790
6702.33 1725
6703.10 1734
6703.87 1681
6704.64 1670
6705.42 1753
6706.19 1671
6706.96 1589
6707.74 1626
6708.51 1609
6709.28 1596
6710.06 1554
6710.83 1558
6711.60 1538
6712.37 1549
6713.15 1595
6713.92 1527
6714.69 1579
6715.47 1585
6716.24 1555
6717.01 1542
6717.79 1494
6718.56 1451
6719.34 1518
6720.11 1556
6720.88 1535
6721.66 1511
6722.43 1525
6723.20 1467
6723.98 1465
6724.75 1469
6725.53 1453
6726.30 1487
6727.07 1445
6727.85 1464
6728.62 1456
6729.40 1456
6730.17 1440
6730.95 1447
6731.72 1478
6732.49 1496
6733.27 1467
6734.04 1473
6734.82 1470
6735.59 1534
6736.37 1543
6737.14 1502
6737.92 1486
6738.69 1536
6739.47 1634
6740.24 1593
6741.01 1605
6741.79 1612
6742.56 1597
6743.34 1645
6744.11 1603
6744.89 1633
6745.67 1615
6746.44 1588
6747.22 1696
6747.99 1784
6748.77 1749
6749.54 1712
6750.32 1703
6751.09 1874
6751.87 1977
6752.64 1988
6753.42 2081
6754.19 2192
6754.97 2053
6755.75 2001
6756.52 1921
6757.30 1861
6758.07 1818
6758.85 1678
6759.63 1747
6760.40 1720
6761.18 1666
6761.95 1666
6762.73 1721
6763.51 1650
6764.28 1660
6765.06 1682
6765.83 1691
6766.61 1761
6767.39 1806
6768.16 1832
6768.94 1876
6769.72 1827
6770.49 1818
6771.27 1711
6772.05 1716
6772.82 1696
6773.60 1620
6774.38 1611
6775.15 1600
6775.93 1593
6776.71 1566
6777.48 1590
6778.26 1592
6779.04 1643
6779.82 1633
6780.59 1635
6781.37 1664
6782.15 1614
6782.92 1625
6783.70 1597
6784.48 1636
6785.26 1626
6786.03 1570
6786.81 1595
6787.59 1563
6788.37 1511
6789.14 1510
6789.92 1481
6790.70 1423
6791.48 1450
6792.25 1416
6793.03 1380
6793.81 1331
6794.59 1357
6795.37 1368
6796.14 1361
6796.92 1441
6797.70 1428
6798.48 1463
6799.26 1455
6800.04 1466
6800.81 1465
6801.59 1503
6802.37 1490
6803.15 1457
6803.93 1506
6804.71 1541
6805.48 1583
6806.26 1498
6807.04 1468
6807.82 1452
6808.60 1418
6809.38 1464
6810.16 1443
6810.94 1412
6811.71 1397
6812.49 1361
6813.27 1418
6814.05 1405
6814.83 1393
6815.61 1397
6816.39 1427
6817.17 1402
6817.95 1430
6818.73 1451
6819.51 1421
6820.29 1432
6821.07 1438
6821.84 1492
6822.62 1444
6823.40 1434
6824.18 1436
6824.96 1488
6825.74 1442
6826.52 1403
6827.30 1413
6828.08 1487
6828.86 1436
6829.64 1421
6830.42 1398
6831.20 1365
6831.98 1319
6832.76 1326
6833.54 1385
6834.32 1491
6835.10 1648
6835.88 1896
6836.66 2205
6837.44 2548
6838.22 2958
6839.01 3368
6839.79 3603
6840.57 3549
6841.35 3383
6842.13 3194
6842.91 2892
6843.69 2599
6844.47 2354
6845.25 2146
6846.03 2014
6846.81 1966
6847.59 1943
6848.37 2178
6849.16 2445
6849.94 2664
6850.72 2865
6851.50 2947
6852.28 3126
6853.06 3016
6853.84 2831
6854.62 2631
6855.41 2357
6856.19 2286
6856.97 2054
6857.75 1910
6858.53 1763
6859.31 1654
6860.10 1604
6860.88 1593
6861.66 1516
6862.44 1489
6863.22 1556
6864.00 1553
6864.79 1525
6865.57 1571
6866.35 1612
6867.13 1518
6867.91 1595
6868.70 1570
6869.48 1555
6870.26 1550
6871.04 1563
6871.83 1661
6872.61 1650
6873.39 1610
6874.17 1622
6874.96 1739
6875.74 1786
6876.52 1793
6877.30 1858
6878.09 2001
6878.87 2082
6879.65 2268
6880.43 2400
6881.22 2504
6882.00 2794
6882.78 2886
6883.57 2872
6884.35 2938
6885.13 2857
6885.92 2790
6886.70 2713
6887.48 2694
6888.27 2750
6889.05 2812
6889.83 2934
6890.62 2943
6891.40 2804
6892.18 2628
6892.97 2417
6893.75 2314
6894.53 2184
6895.32 2125
6896.10 2149
6896.88 2037
6897.67 2042
6898.45 1998
6899.24 1969
6900.02 2009
6900.80 1952
6901.59 1996
6902.37 2055
6903.16 1973
6903.94 1998
6904.73 1945
6905.51 1880
6906.29 1876
6907.08 1840
6907.86 1878
6908.65 1844
6909.43 1831
6910.22 1814
6911.00 1812
6911.79 1721
6912.57 1715
6913.35 1616
6914.14 1715
6914.92 1820
6915.71 1688
6916.49 1737
6917.28 1734
6918.06 1705
6918.85 1658
6919.63 1722
6920.42 1723
6921.20 1726
6921.99 1704
6922.78 1745
6923.56 1735
6924.35 1679
6925.13 1725
6925.92 1783
6926.70 1783
6927.49 1866
6928.27 1863
6929.06 1904
6929.84 1873
6930.63 1830
6931.42 1850
6932.20 1845
6932.99 1842
6933.77 1840
6934.56 1795
6935.35 1766
6936.13 1810
6936.92 1838
6937.70 1885
6938.49 1854
6939.28 2088
6940.06 2155
6940.85 2282
6941.63 2435
6942.42 2541
6943.21 2578
6943.99 2703
6944.78 2812
6945.57 2797
6946.35 2790
6947.14 2786
6947.93 2890
6948.71 2997
6949.50 3045
6950.29 3002
6951.07 2958
6951.86 2766
6952.65 2672
6953.44 2619
6954.22 2492
6955.01 2450
6955.80 2422
6956.58 2370
6957.37 2363
6958.16 2373
6958.95 2369
6959.73 2379
6960.52 2347
6961.31 2403
6962.09 2379
6962.88 2410
6963.67 2419
6964.46 2541
6965.25 2631
6966.03 2721
6966.82 2858
6967.61 3039
6968.40 3194
6969.18 3292
6969.97 3325
6970.76 3372
6971.55 3422
6972.34 3443
6973.12 3331
6973.91 3310
6974.70 3305
6975.49 3244
6976.28 3279
6977.07 3398
6977.85 3380
6978.64 3488
6979.43 3752
6980.22 3988
6981.01 4450
6981.80 5374
6982.59 6476
6983.37 8045
6984.16 10180
6984.95 12196
6985.74 13897
6986.53 15171
6987.32 15379
6988.11 14826
6988.90 13508
6989.69 11955
6990.47 10149
6991.26 8347
6992.05 6772
6992.84 5603
6993.63 4757
6994.42 4015
6995.21 3511
6996.00 3227
6996.79 2873
6997.58 2672
6998.37 2589
6999.16 2539
6999.95 2490
7000.74 2475
7001.53 2510
7002.32 2474
7003.11 2423
7003.90 2356
7004.69 2301
7005.48 2168
7006.27 2072
7007.06 2025
7007.85 1999
7008.64 1943
7009.43 1994
7010.22 2131
7011.01 2220
7011.80 2277
7012.59 2392
7013.38 2427
7014.17 2474
7014.96 2475
7015.75 2398
7016.54 2386
7017.33 2272
7018.12 2178
7018.91 2214
7019.70 2257
7020.49 2234
7021.28 2353
7022.07 2401
7022.87 2592
7023.66 2631
7024.45 2748
7025.24 2825
7026.03 3027
7026.82 2905
7027.61 2915
7028.40 2886
7029.19 2778
7029.99 2692
7030.78 2688
7031.57 2533
7032.36 2343
7033.15 2167
7033.94 2088
7034.74 2106
7035.53 2022
7036.32 2080
7037.11 2135
7037.90 2115
7038.69 2103
7039.49 2102
7040.28 2119
7041.07 2117
7041.86 2172
7042.65 2268
7043.45 2167
7044.24 2217
7045.03 2265
7045.82 2216
7046.61 2176
7047.41 2221
7048.20 2279
7048.99 2402
7049.78 2427
7050.58 2489
7051.37 2668
7052.16 2696
7052.95 2576
7053.75 2462
7054.54 2278
7055.33 2220
7056.13 2144
7056.92 2151
7057.71 2087
7058.50 2130
7059.30 2125
7060.09 2131
7060.88 2191
7061.68 2170
7062.47 2025
7063.26 2004
7064.06 1994
7064.85 2064
7065.64 1964
7066.44 1951
7067.23 1968
7068.02 1874
7068.82 1823
7069.61 1797
7070.40 1733
7071.20 1755
7071.99 1795
7072.78 1730
7073.58 1688
7074.37 1656
7075.17 1605
7075.96 1563
7076.75 1572
7077.55 1612
7078.34 1666
7079.14 1677
7079.93 1598
7080.72 1621
7081.52 1594
7082.31 1554
7083.11 1651
7083.90 1611
7084.70 1585
7085.49 1669
7086.28 1692
7087.08 1840
7087.87 1908
7088.67 1972
7089.46 1980
7090.26 2017
7091.05 1891
7091.85 1719
7092.64 1630
7093.44 1629
7094.23 1542
7095.03 1439
7095.82 1389
7096.62 1365
7097.41 1385
7098.21 1291
7099.00 1281
7099.80 1276
7100.59 1281
7101.39 1336
7102.18 1302
7102.98 1296
7103.77 1263
7104.57 1286
7105.37 1263
7106.16 1259
7106.96 1287
7107.75 1218
7108.55 1204
7109.34 1143
7110.14 1165
7110.94 1175
7111.73 1142
7112.53 1163
7113.32 1150
7114.12 1171
7114.92 1196
7115.71 1242
7116.51 1243
7117.30 1217
7118.10 1166
7118.90 1168
7119.69 1158
7120.49 1192
7121.29 1195
7122.08 1187
7122.88 1189
7123.68 1168
7124.47 1199
7125.27 1166
7126.07 1212
7126.86 1317
7127.66 1240
7128.46 1280
7129.25 1269
7130.05 1299
7130.85 1319
7131.64 1308
7132.44 1297
7133.24 1252
7134.04 1280
7134.83 1268
7135.63 1213
7136.43 1210
7137.23 1204
7138.02 1119
7138.82 1187
7139.62 1159
7140.42 1119
7141.21 1128
7142.01 1144
7142.81 1129
7143.61 1124
7144.40 1123
7145.20 1081
7146.00 1112
7146.80 1096
7147.59 1073
7148.39 1098
7149.19 1098
7149.99 1073
7150.79 1074
7151.59 1066
7152.38 1058
7153.18 1041
7153.98 1065
7154.78 1117
7155.58 1130
7156.38 1144
7157.17 1120
7157.97 1114
7158.77 1088
7159.57 1083
7160.37 1089
7161.17 1096
7161.97 1124
7162.76 1076
7163.56 1079
7164.36 1067
7165.16 1105
7165.96 1055
7166.76 1036
7167.56 1053
7168.36 1070
7169.16 1048
7169.96 1036
7170.75 979
7171.55 1024
7172.35 1027
7173.15 994
7173.95 1037
7174.75 1013
7175.55 993
7176.35 1019
7177.15 1033
7177.95 939
7178.75 991
7179.55 1011
7180.35 1012
7181.15 1008
7181.95 1069
7182.75 1038
7183.55 1018
7184.35 1011
7185.15 1049
7185.95 1038
7186.75 1044
7187.55 1000
7188.35 1036
7189.15 1020
7189.95 931
7190.75 985
7191.55 989
7192.35 968
7193.15 964
7193.95 976
7194.75 945
7195.55 904
7196.35 942
7197.15 993
7197.95 910
7198.76 946
7199.56 952
7200.36 999
7201.16 978
7201.96 959
7202.76 997
7203.56 940
7204.36 986
7205.16 897
7205.96 954
7206.77 973
7207.57 952
7208.37 975
7209.17 1010
7209.97 1018
7210.77 1001
7211.57 962
7212.38 1056
7213.18 1028
7213.98 979
7214.78 1011
7215.58 1071
7216.38 1089
7217.19 1043
7217.99 1106
7218.79 1029
7219.59 1053
7220.39 1062
7221.20 1066
7222.00 1037
7222.80 1112
7223.60 1073
7224.40 1044
7225.21 1099
7226.01 1073
7226.81 1046
7227.61 1033
7228.42 1106
7229.22 1067
7230.02 1133
7230.82 1091
7231.63 1112
7232.43 1167
7233.23 1251
7234.03 1323
7234.84 1514
7235.64 1554
7236.44 1724
7237.25 1824
7238.05 1826
7238.85 1765
7239.65 1634
7240.46 1626
7241.26 1484
7242.06 1385
7242.87 1305
7243.67 1290
7244.47 1242
7245.28 1208
7246.08 1200
7246.88 1233
7247.69 1189
7248.49 1204
7249.30 1161
7250.10 1210
7250.90 1199
7251.71 1194
7252.51 1214
7253.31 1209
7254.12 1146
7254.92 1176
7255.73 1204
7256.53 1175
7257.33 1218
7258.14 1207
7258.94 1212
7259.75 1224
7260.55 1301
7261.35 1325
7262.16 1450
7262.96 1512
7263.77 1502
7264.57 1481
7265.38 1450
7266.18 1471
7266.99 1437
7267.79 1384
7268.59 1365
7269.40 1395
7270.20 1359
7271.01 1272
7271.81 1331
7272.62 1285
7273.42 1248
7274.23 1318
7275.03 1303
7275.84 1340
7276.64 1365
7277.45 1364
7278.25 1435
7279.06 1433
7279.86 1406
7280.67 1522
7281.48 1649
7282.28 1862
7283.09 2045
7283.89 2252
7284.70 2473
7285.50 2593
7286.31 2558
7287.11 2485
7287.92 2275
7288.73 2170
7289.53 1963
7290.34 1796
7291.14 1702
7291.95 1555
7292.76 1494
7293.56 1520
7294.37 1456
7295.17 1463
7295.98 1440
7296.79 1456
7297.59 1433
7298.40 1480
7299.21 1486
7300.01 1524
7300.82 1595
7301.62 1593
7302.43 1655
7303.24 1600
7304.04 1583
7304.85 1607
7305.66 1648
7306.46 1711
7307.27 1822
7308.08 1770
7308.89 1996
7309.69 2232
7310.50 2288
7311.31 2338
7312.11 2370
7312.92 2393
7313.73 2311
7314.53 2170
7315.34 2193
7316.15 2084
7316.96 2256
7317.76 2264
7318.57 2481
7319.38 2688
7320.19 2942
7320.99 3219
7321.80 3160
7322.61 3011
7323.42 2942
7324.22 2680
7325.03 2579
7325.84 2349
7326.65 2195
7327.46 2013
7328.26 1837
7329.07 1896
7329.88 1802
7330.69 1655
7331.50 1662
7332.30 1725
7333.11 1683
7333.92 1675
7334.73 1708
7335.54 1756
7336.35 1807
7337.15 1817
7337.96 1913
7338.77 2076
7339.58 2160
7340.39 2263
7341.20 2304
7342.01 2263
7342.82 2231
7343.62 2204
7344.43 2116
7345.24 2111
7346.05 2127
7346.86 2018
7347.67 2024
7348.48 1981
7349.29 1887
7350.10 1847
7350.91 1798
7351.71 1765
7352.52 1781
7353.33 1740
7354.14 1690
7354.95 1644
7355.76 1706
7356.57 1753
7357.38 1899
7358.19 1934
7359.00 2021
7359.81 2166
7360.62 2380
7361.43 2467
7362.24 2405
7363.05 2452
7363.86 2505
7364.67 2456
7365.48 2442
7366.29 2434
7367.10 2347
7367.91 2198
7368.72 2088
7369.53 2006
7370.34 1897
7371.15 1786
7371.96 1734
7372.77 1697
7373.58 1648
7374.39 1606
7375.20 1647
7376.01 1686
7376.82 1675
7377.63 1709
7378.45 1773
7379.26 1930
7380.07 2030
7380.88 2083
7381.69 2242
7382.50 2282
7383.31 2262
7384.12 2184
7384.93 2141
7385.74 2158
7386.56 2077
7387.37 2008
7388.18 1942
7388.99 1828
7389.80 1841
7390.61 1727
7391.42 1614
7392.24 1580
7393.05 1533
7393.86 1499
7394.67 1503
7395.48 1448
7396.29 1410
7397.10 1462
7397.92 1489
7398.73 1573
7399.54 1614
7400.35 1718
7401.16 1777
7401.98 1786
7402.79 1773
7403.60 1750
7404.41 1777
7405.23 1737
7406.04 1716
7406.85 1672
7407.66 1586
7408.47 1628
7409.29 1611
7410.10 1529
7410.91 1456
7411.72 1370
7412.54 1314
7413.35 1312
7414.16 1279
7414.98 1243
7415.79 1223
7416.60 1161
7417.41 1177
7418.23 1192
7419.04 1162
7419.85 1144
7420.67 1142
7421.48 1167
7422.29 1186
7423.11 1113
7423.92 1140
7424.73 1099
7425.54 1118
7426.36 1085
7427.17 1074
7427.99 1083
7428.80 1058
7429.61 1071
7430.43 1084
7431.24 1121
7432.05 1063
7432.87 1055
7433.68 1120
7434.49 1040
7435.31 1040
7436.12 1079
7436.94 1087
7437.75 1099
7438.56 1075
7439.38 1106
7440.19 1042
7441.01 1063
7441.82 1055
7442.64 1086
7443.45 1075
7444.26 1036
7445.08 1031
7445.89 1058
7446.71 984
7447.52 1005
7448.34 1019
7449.15 1022
7449.97 1027
7450.78 999
7451.59 988
7452.41 942
7453.22 951
7454.04 993
7454.85 974
7455.67 972
7456.48 971
7457.30 957
7458.11 962
7458.93 957
7459.74 944
7460.56 932
7461.38 942
7462.19 966
7463.01 945
7463.82 963
7464.64 997
7465.45 905
7466.27 928
7467.08 951
7467.90 967
7468.72 996
7469.53 950
7470.35 902
7471.16 935
7471.98 958
7472.79 925
7473.61 940
7474.43 954
7475.24 944
7476.06 934
7476.87 914
7477.69 927
7478.51 954
7479.32 983
7480.14 857
7480.96 892
7481.77 946
7482.59 892
7483.41 941
7484.22 922
7485.04 908
7485.85 935
7486.67 898
7487.49 848
7488.31 886
7489.12 866
7489.94 877
7490.76 903
7491.57 887
7492.39 856
7493.21 878
7494.02 879
7494.84 876
7495.66 896
7496.48 871
7497.29 888
7498.11 916
7498.93 926
7499.74 861
7500.56 879
7501.38 836
7502.20 831
7503.01 881
7503.83 847
7504.65 852
7505.47 893
7506.29 840
7507.10 879
7507.92 863
7508.74 807
7509.56 817
7510.37 813
7511.19 765
7512.01 835
7512.83 843
7513.65 808
7514.47 815
7515.28 868
7516.10 830
7516.92 768
7517.74 802
7518.56 810
7519.38 810
7520.19 835
7521.01 815
7521.83 820
7522.65 820
7523.47 829
7524.29 809
7525.11 781
7525.92 807
7526.74 817
7527.56 803
7528.38 849
7529.20 869
7530.02 836
7530.84 791
7531.66 790
7532.48 875
7533.30 811
7534.12 787
7534.93 855
7535.75 871
7536.57 852
7537.39 818
7538.21 807
7539.03 837
7539.85 797
7540.67 808
7541.49 831
7542.31 862
7543.13 777
7543.95 780
7544.77 784
7545.59 741
7546.41 784
7547.23 816
7548.05 815
7548.87 798
7549.69 802
7550.51 794
7551.33 875
7552.15 835
7552.97 848
7553.79 850
7554.61 854
7555.43 856
7556.25 867
7557.07 875
7557.89 869
7558.71 845
7559.53 867
7560.36 924
7561.18 900
7562.00 831
7562.82 919
7563.64 934
7564.46 909
7565.28 922
7566.10 901
7566.92 870
7567.74 873
7568.56 886
7569.39 928
7570.21 932
7571.03 893
7571.85 884
7572.67 934
7573.49 900
7574.31 923
7575.14 912
7575.96 964
7576.78 937
7577.60 962
7578.42 942
7579.24 932
7580.06 948
7580.89 950
7581.71 936
7582.53 941
7583.35 953
7584.17 989
7585.00 991
7585.82 966
7586.64 1016
7587.46 1074
7588.29 1010
7589.11 996
7589.93 1027
7590.75 1072
7591.57 1080
7592.40 1020
7593.22 1018
7594.04 1047
7594.86 1060
7595.69 1046
7596.51 1050
7597.33 1071
7598.15 1090
7598.98 1052
7599.80 1125
7600.62 1165
7601.45 1176
7602.27 1228
7603.09 1314
7603.92 1329
7604.74 1403
7605.56 1413
7606.38 1371
7607.21 1380
7608.03 1342
7608.85 1383
7609.68 1292
7610.50 1265
7611.32 1272
7612.15 1250
7612.97 1233
7613.80 1240
7614.62 1248
7615.44 1307
7616.27 1395
7617.09 1512
7617.91 1564
7618.74 1689
7619.56 1701
7620.39 1794
7621.21 1727
7622.03 1659
7622.86 1621
7623.68 1597
7624.51 1546
7625.33 1529
7626.15 1460
7626.98 1514
7627.80 1538
7628.63 1507
7629.45 1471
7630.28 1600
7631.10 1606
7631.93 1657
7632.75 1707
7633.58 1685
7634.40 1655
7635.22 1552
7636.05 1450
7636.87 1429
7637.70 1396
7638.52 1226
7639.35 1209
7640.17 1166
7641.00 1164
7641.82 1216
7642.65 1224
7643.47 1273
7644.30 1338
7645.13 1448
7645.95 1455
7646.78 1566
7647.60 1557
7648.43 1658
7649.25 1771
7650.08 1844
7650.90 1908
7651.73 1886
7652.55 1759
7653.38 1749
7654.21 1639
7655.03 1542
7655.86 1397
7656.68 1312
7657.51 1201
7658.34 1115
7659.16 1060
7659.99 1027
7660.81 1025
7661.64 985
7662.47 1032
7663.29 1022
7664.12 974
7664.95 1027
7665.77 1035
7666.60 1053
7667.42 1071
7668.25 1043
7669.08 1046
7669.90 1070
7670.73 970
7671.56 922
7672.38 942
7673.21 915
7674.04 915
7674.87 960
7675.69 920
7676.52 946
7677.35 923
7678.17 947
7679.00 959
7679.83 913
7680.65 945
7681.48 989
7682.31 1001
7683.14 1077
7683.96 1074
7684.79 1126
7685.62 1111
7686.45 1139
7687.27 1172
7688.10 1153
7688.93 1106
7689.76 1093
7690.58 1106
7691.41 1026
7692.24 1019
7693.07 1006
7693.90 1022
7694.72 983
7695.55 1037
7696.38 1046
7697.21 1143
7698.04 1181
7698.86 1223
7699.69 1253
7700.52 1207
7701.35 1163
7702.18 1136
7703.01 1055
7703.83 1028
7704.66 1034
7705.49 1027
7706.32 1023
7707.15 963
7707.98 925
7708.81 947
7709.63 989
7710.46 975
7711.29 977
7712.12 951
7712.95 983
7713.78 968
7714.61 947
7715.44 930
7716.27 916
7717.10 926
7717.93 890
7718.75 882
7719.58 857
7720.41 878
7721.24 888
7722.07 908
7722.90 880
7723.73 864
7724.56 881
7725.39 910
7726.22 932
7727.05 911
7727.88 961
7728.71 974
7729.54 989
7730.37 962
7731.20 986
7732.03 986
7732.86 951
7733.69 952
7734.52 865
7735.35 877
7736.18 858
7737.01 878
7737.84 845
7738.67 857
7739.50 821
7740.33 824
7741.16 820
7741.99 826
7742.82 826
7743.65 879
7744.48 969
7745.31 1027
7746.14 1112
7746.98 1218
7747.81 1262
7748.64 1330
7749.47 1339
7750.30 1299
7751.13 1179
7751.96 1103
7752.79 1077
7753.62 1038
7754.45 1032
7755.29 918
7756.12 897
7756.95 901
7757.78 875
7758.61 841
7759.44 847
7760.27 843
7761.11 793
7761.94 803
7762.77 806
7763.60 796
7764.43 801
7765.26 832
7766.10 840
7766.93 788
7767.76 769
7768.59 760
7769.42 710
7770.26 769
7771.09 774
7771.92 766
7772.75 742
7773.58 728
7774.42 763
7775.25 729
7776.08 728
7776.91 717
7777.75 742
7778.58 766
7779.41 799
7780.24 747
7781.08 742
7781.91 757
7782.74 775
7783.57 754
7784.41 718
7785.24 767
7786.07 836
7786.91 792
7787.74 794
7788.57 780
7789.40 824
7790.24 835
7791.07 773
7791.90 798
7792.74 827
7793.57 792
7794.40 755
7795.24 815
7796.07 839
7796.90 822
7797.74 794
7798.57 828
7799.40 772
7800.24 827
7801.07 924
7801.91 848
7802.74 829
7803.57 834
7804.41 855
7805.24 869
7806.07 809
7806.91 807
7807.74 846
7808.58 846
7809.41 881
7810.25 880
7811.08 871
7811.91 928
7812.75 970
7813.58 969
7814.42 984
7815.25 1007
7816.09 1031
7816.92 1015
7817.75 1031
7818.59 1036
7819.42 1016
7820.26 1091
7821.09 1100
7821.93 1107
7822.76 1219
7823.60 1211
7824.43 1162
7825.27 1161
7826.10 1174
7826.94 1125
7827.77 1039
7828.61 1007
7829.44 1006
7830.28 988
7831.11 997
7831.95 999
7832.78 1068
7833.62 1064
7834.46 1077
7835.29 1111
7836.13 1051
7836.96 967
7837.80 1060
7838.63 1044
7839.47 1004
7840.31 936
7841.14 923
7841.98 913
7842.81 914
7843.65 868
7844.48 872
7845.32 901
7846.16 857
7846.99 837
7847.83 834
7848.67 801
7849.50 837
7850.34 809
7851.17 853
7852.01 814
7852.85 794
7853.68 862
7854.52 873
7855.36 817
7856.19 784
7857.03 788
7857.87 825
7858.70 814
7859.54 853
7860.38 826
7861.21 849
7862.05 842
7862.89 761
7863.72 813
7864.56 853
7865.40 810
7866.24 803
7867.07 744
7867.91 761
7868.75 826
7869.59 799
7870.42 821
7871.26 820
7872.10 822
7872.94 848
7873.77 850
7874.61 903
7875.45 903
7876.29 932
7877.12 989
7877.96 1020
7878.80 989
7879.64 1060
7880.47 1073
7881.31 1056
7882.15 1060
7882.99 1074
7883.83 1022
7884.66 1033
7885.50 990
7886.34 967
7887.18 937
7888.02 924
7888.86 884
7889.69 894
7890.53 945
7891.37 995
7892.21 1006
7893.05 981
7893.89 973
7894.73 954
7895.56 961
7896.40 934
7897.24 908
7898.08 898
7898.92 930
7899.76 885
7900.60 918
7901.44 859
7902.28 864
7903.12 859
7903.95 883
7904.79 857
7905.63 859
7906.47 859
7907.31 848
7908.15 852
7908.99 846
7909.83 823
7910.67 878
7911.51 892
7912.35 819
7913.19 907
7914.03 970
7914.87 1013
7915.71 1145
7916.55 1201
7917.39 1337
7918.23 1330
7919.07 1334
7919.91 1380
7920.75 1356
7921.59 1308
7922.43 1209
7923.27 1174
7924.11 1080
7924.95 1004
7925.79 978
7926.63 931
7927.47 870
7928.31 894
7929.15 836
7929.99 850
7930.83 825
7931.67 776
7932.51 795
7933.35 788
7934.19 782
7935.04 780
7935.88 819
7936.72 787
7937.56 799
7938.40 841
7939.24 775
7940.08 793
7940.92 812
7941.76 849
7942.60 909
7943.45 913
7944.29 1008
7945.13 948
7945.97 956
7946.81 980
7947.65 985
7948.49 1012
7949.34 965
7950.18 889
7951.02 886
7951.86 893
7952.70 940
7953.54 977
7954.39 1000
7955.23 996
7956.07 971
7956.91 963
7957.75 956
7958.60 1001
7959.44 983
7960.28 957
7961.12 1004
7961.96 918
7962.81 932
7963.65 918
7964.49 927
7965.33 935
7966.18 1037
7967.02 1045
7967.86 1134
7968.70 1176
7969.55 1118
7970.39 1106
7971.23 1028
7972.08 1029
7972.92 962
7973.76 852
7974.60 812
7975.45 816
7976.29 815
7977.13 826
7977.98 799
7978.82 773
7979.66 783
7980.51 780
7981.35 820
7982.19 775
7983.04 755
7983.88 788
7984.72 776
7985.57 804
7986.41 766
7987.25 757
7988.10 771
7988.94 736
7989.78 730
7990.63 727
7991.47 740
7992.32 668
7993.16 656
7994.00 636
7994.85 692
7995.69 670
7996.54 684
7997.38 635
7998.22 663
7999.07 710
7999.91 645
8000.76 639
8001.60 680
8002.45 658
8003.29 659
8004.13 716
8004.98 720
8005.82 641
8006.67 639
8007.51 592
8008.36 577
8009.20 594
8010.05 611
8010.89 620
8011.74 627
8012.58 620
8013.43 598
8014.27 594
8015.12 580
8015.96 608
8016.81 618
8017.65 592
8018.50 594
8019.34 602
8020.19 625
8021.03 600
8021.88 646
8022.72 599
8023.57 587
8024.41 590
8025.26 647
8026.11 599
8026.95 547
8027.80 618
8028.64 574
8029.49 578
8030.33 581
8031.18 603
8032.03 593
8032.87 574
8033.72 584
8034.56 629
8035.41 597
8036.26 618
8037.10 587
8037.95 612
8038.80 614
8039.64 592
8040.49 639
8041.34 620
8042.18 620
8043.03 596
8043.87 606
8044.72 644
8045.57 594
8046.41 600
8047.26 613
8048.11 591
8048.96 603
8049.80 623
8050.65 642
8051.50 629
8052.34 602
8053.19 593
8054.04 599
8054.88 645
8055.73 582
8056.58 554
8057.43 524
8058.27 569
8059.12 557
8059.97 574
8060.82 563
8061.66 502
8062.51 564
8063.36 591
8064.21 569
8065.05 520
8065.90 583
8066.75 576
8067.60 574
8068.44 552
8069.29 530
8070.14 511
8070.99 544
8071.84 575
8072.68 585
8073.53 574
8074.38 510
8075.23 555
8076.08 580
8076.93 577
8077.77 546
8078.62 550
8079.47 587
8080.32 595
8081.17 547
8082.02 559
8082.87 540
8083.71 556
8084.56 522
8085.41 573
8086.26 587
8087.11 570
8087.96 550
8088.81 577
8089.66 567
8090.51 547
8091.35 549
8092.20 553
8093.05 528
8093.90 544
8094.75 571
8095.60 552
8096.45 538
8097.30 551
8098.15 557
8099.00 556
8099.85 567
8100.70 566
8101.55 568
8102.40 549
8103.25 527
8104.10 545
8104.95 551
8105.80 518
8106.65 490
8107.50 542
8108.35 544
8109.20 500
8110.05 514
8110.90 513
8111.75 504
8112.60 484
8113.45 518
8114.30 555
8115.15 548
8116.00 555
8116.85 594
8117.70 536
8118.55 552
8119.40 576
8120.25 617
8121.10 597
8121.95 555
8122.80 585
8123.65 564
8124.50 552
8125.35 603
8126.20 604
8127.06 610
8127.91 608
8128.76 593
8129.61 600
8130.46 604
8131.31 573
8132.16 599
8133.01 631
8133.86 667
8134.72 611
8135.57 648
8136.42 601
8137.27 586
8138.12 614
8138.97 610
8139.83 596
8140.68 547
8141.53 577
8142.38 597
8143.23 587
8144.08 582
8144.94 570
8145.79 564
8146.64 552
8147.49 557
8148.34 562
8149.20 569
8150.05 555
8150.90 565
8151.75 624
8152.60 598
8153.46 586
8154.31 611
8155.16 655
8156.01 623
8156.87 563
8157.72 641
8158.57 630
8159.42 598
8160.28 549
8161.13 567
8161.98 598
8162.84 562
8163.69 494
8164.54 501
8165.39 559
8166.25 499
8167.10 502
8167.95 531
8168.81 520
8169.66 508
8170.51 505
8171.37 512
8172.22 527
8173.07 492
8173.93 514
8174.78 553
8175.63 541
8176.49 510
8177.34 529
8178.19 507
8179.05 500
8179.90 498
8180.76 509
8181.61 492
8182.46 519
8183.32 507
8184.17 525
8185.02 523
8185.88 494
8186.73 537
8187.59 497
8188.44 506
8189.30 500
8190.15 496
8191.00 510
8191.86 460
8192.71 469
8193.57 506
8194.42 499
8195.28 509
8196.13 508
8196.99 483
8197.84 495
8198.69 501
8199.55 526
8200.40 502
8201.26 490
8202.11 476
8202.97 494
8203.82 452
8204.68 462
8205.53 521
8206.39 528
8207.24 541
8208.10 517
8208.95 509
8209.81 519
8210.67 517
8211.52 451
8212.38 470
8213.23 518
8214.09 522
8214.94 470
8215.80 477
8216.65 501
8217.51 485
8218.37 492
8219.22 545
8220.08 514
8220.93 510
8221.79 549
8222.64 528
8223.50 569
8224.36 578
8225.21 589
8226.07 558
8226.92 532
8227.78 516
8228.64 501
8229.49 530
8230.35 502
8231.21 522
8232.06 542
8232.92 514
8233.78 473
8234.63 477
8235.49 498
8236.35 508
8237.20 507
8238.06 500
8238.92 470
8239.77 509
8240.63 489
8241.49 457
8242.34 485
8243.20 486
8244.06 486
8244.91 491
8245.77 457
8246.63 481
8247.49 530
8248.34 500
8249.20 482
8250.06 471
8250.92 463
8251.77 490
8252.63 482
8253.49 438
8254.35 434
8255.20 480
8256.06 461
8256.92 492
8257.78 488
8258.63 481
8259.49 473
8260.35 481
8261.21 486
8262.07 465
8262.92 483
8263.78 499
8264.64 515
8265.50 544
8266.36 488
8267.22 476
8268.07 471
8268.93 512
8269.79 520
8270.65 513
8271.51 479
8272.37 467
8273.22 488
8274.08 516
8274.94 499
8275.80 467
8276.66 527
8277.52 549
8278.38 587
8279.24 542
8280.09 567
8280.95 593
8281.81 594
8282.67 550
8283.53 562
8284.39 537
8285.25 540
8286.11 565
8286.97 537
8287.83 498
8288.69 492
8289.55 517
8290.41 549
8291.26 549
8292.12 552
8292.98 594
8293.84 564
8294.70 589
8295.56 579
8296.42 568
8297.28 544
8298.14 561
8299.00 549
8299.86 525
8300.72 536
8301.58 572
8302.44 550
8303.30 539
8304.16 511
8305.02 503
8305.88 505
8306.74 502
8307.60 516
8308.46 543
8309.33 494
8310.19 531
8311.05 544
8311.91 475
8312.77 525
8313.63 522
8314.49 497
8315.35 510
8316.21 485
8317.07 506
8317.93 494
8318.79 471
8319.65 504
8320.52 463
8321.38 467
8322.24 497
8323.10 465
8323.96 453
8324.82 465
8325.68 473
8326.54 488
8327.41 470
8328.27 501
8329.13 488
8329.99 498
8330.85 469
8331.71 484
8332.57 475
8333.44 488
8334.30 460
8335.16 502
8336.02 523
8336.88 500
8337.75 483
8338.61 460
8339.47 477
8340.33 512
8341.19 519
8342.06 525
8342.92 472
8343.78 486
8344.64 495
8345.50 511
8346.37 488
8347.23 517
8348.09 532
8348.95 469
8349.82 484
8350.68 520
8351.54 550
8352.40 524
8353.27 527
8354.13 501
8354.99 509
8355.86 532
8356.72 522
8357.58 542
8358.45 492
8359.31 527
8360.17 498
8361.03 490
8361.90 496
8362.76 506
8363.62 540
8364.49 497
8365.35 519
8366.21 502
8367.08 504
8367.94 505
8368.80 567
8369.67 512
8370.53 485
8371.40 534
8372.26 505
8373.12 508
8373.99 549
8374.85 525
8375.71 508
8376.58 495
8377.44 544
8378.31 508
8379.17 513
8380.03 554
8380.90 541
8381.76 548
8382.63 520
8383.49 560
8384.36 527
8385.22 554
8386.08 521
8386.95 577
8387.81 578
8388.68 546
8389.54 528
8390.41 551
8391.27 551
8392.14 578
8393.00 547
8393.87 606
8394.73 582
8395.60 593
8396.46 545
8397.33 541
8398.19 593
8399.06 604
8399.92 590
8400.79 610
8401.65 599
8402.52 592
8403.38 620
8404.25 584
8405.11 612
8405.98 619
8406.84 622
8407.71 630
8408.58 645
8409.44 611
8410.31 631
8411.17 658
8412.04 671
8412.90 669
8413.77 652
8414.64 687
8415.50 710
8416.37 762
8417.23 699
8418.10 701
8418.97 720
8419.83 749
8420.70 730
8421.56 752
8422.43 744
8423.30 755
8424.16 734
8425.03 803
8425.90 807
8426.76 816
8427.63 840
8428.50 783
8429.36 812
8430.23 844
8431.10 843
8431.96 837
8432.83 847
8433.70 834
8434.56 898
8435.43 966
8436.30 962
8437.16 947
8438.03 950
8438.90 980
8439.77 1074
8440.63 1106
8441.50 1202
8442.37 1231
8443.24 1146
8444.10 1173
8444.97 1183
8445.84 1223
8446.71 1149
8447.57 1169
8448.44 1152
8449.31 1176
8450.18 1215
8451.04 1272
8451.91 1401
8452.78 1534
8453.65 1828
8454.52 2214
8455.38 2619
8456.25 2859
8457.12 3109
8457.99 3116
8458.86 3080
8459.72 2969
8460.59 2574
8461.46 2303
8462.33 2031
8463.20 1791
8464.07 1625
8464.93 1432
8465.80 1318
8466.67 1190
8467.54 1204
8468.41 1157
8469.28 1103
8470.15 1016
8471.02 1012
8471.88 1021
8472.75 965
8473.62 985
8474.49 965
8475.36 945
8476.23 917
8477.10 988
8477.97 1040
8478.84 1099
8479.71 1085
8480.58 1113
8481.44 1137
8482.31 1173
8483.18 1241
8484.05 1277
8484.92 1189
8485.79 1166
8486.66 1157
8487.53 1126
8488.40 1043
8489.27 1000
8490.14 1047
8491.01 1022
8491.88 974
8492.75 986
8493.62 1044
8494.49 1066
8495.36 1050
8496.23 1075
8497.10 1104
8497.97 1037
8498.84 1002
8499.71 1009
8500.58 925
8501.45 906
8502.32 911
8503.19 903
8504.06 934
8504.93 899
8505.80 864
8506.67 962
8507.55 1004
8508.42 960
8509.29 951
8510.16 952
8511.03 994
8511.90 984
8512.77 983
8513.64 1006
8514.51 1010
8515.38 1021
8516.25 1062
8517.13 1048
8518.00 1067
8518.87 1121
8519.74 1139
8520.61 1145
8521.48 1161
8522.35 1238
8523.23 1361
8524.10 1508
8524.97 1600
8525.84 1751
8526.71 1899
8527.58 1899
8528.46 1870
8529.33 1784
8530.20 1703
8531.07 1643
8531.94 1467
8532.81 1360
8533.69 1352
8534.56 1245
8535.43 1259
8536.30 1156
8537.18 1132
8538.05 1115
8538.92 1070
8539.79 1027
8540.66 990
8541.54 972
8542.41 999
8543.28 938
8544.15 942
8545.03 906
8545.90 951
8546.77 951
8547.64 976
8548.52 991
8549.39 1017
8550.26 1088
8551.14 1233
8552.01 1403
8552.88 1504
8553.76 1557
8554.63 1620
8555.50 1693
8556.37 1657
8557.25 1571
8558.12 1447
8558.99 1343
8559.87 1240
8560.74 1133
8561.61 1078
8562.49 1001
8563.36 994
8564.24 963
8565.11 887
8565.98 876
8566.86 925
8567.73 860
8568.60 887
8569.48 868
8570.35 820
8571.23 809
8572.10 834
8572.97 800
8573.85 787
8574.72 777
8575.60 766
8576.47 760
8577.34 769
8578.22 745
8579.09 754
8579.97 766
8580.84 756
8581.72 755
8582.59 761
8583.47 786
8584.34 808
8585.21 788
8586.09 829
8586.96 837
8587.84 836
8588.71 825
8589.59 811
8590.46 811
8591.34 817
8592.21 851
8593.09 831
8593.96 816
8594.84 837
8595.71 827
8596.59 842
8597.46 837
8598.34 811
8599.22 821
8600.09 851
8600.97 872
8601.84 833
8602.72 779
8603.59 817
8604.47 876
8605.34 860
8606.22 843
8607.10 838
8607.97 852
8608.85 873
8609.72 860
8610.60 840
8611.47 871
8612.35 853
8613.23 887
8614.10 913
8614.98 913
8615.86 914
8616.73 863
8617.61 911
8618.48 976
8619.36 899
8620.24 941
8621.11 944
8621.99 969
8622.87 948
8623.74 1016
8624.62 979
8625.50 961
8626.37 961
8627.25 992
8628.13 994
8629.00 998
8629.88 1032
8630.76 1025
8631.64 986
8632.51 1004
8633.39 999
8634.27 968
8635.14 969
8636.02 994
8636.90 978
8637.78 982
8638.65 939
8639.53 1025
8640.41 1050
8641.29 1034
8642.16 1043
8643.04 1069
8643.92 1068
8644.80 1097
8645.67 1141
8646.55 1144
8647.43 1146
8648.31 1153
8649.18 1105
8650.06 1125
8650.94 1178
8651.82 1139
8652.70 1143
8653.58 1129
8654.45 1151
8655.33 1114
8656.21 1223
8657.09 1249
8657.97 1245
8658.84 1284
8659.72 1347
8660.60 1529
8661.48 1610
8662.36 1781
8663.24 1951
8664.12 2125
8664.99 2262
8665.87 2260
8666.75 2315
8667.63 2243
8668.51 2124
8669.39 2041
8670.27 1913
8671.15 1797
8672.03 1802
8672.91 1801
8673.78 1870
8674.66 1841
8675.54 1854
8676.42 1765
8677.30 1728
8678.18 1682
8679.06 1645
8679.94 1499
8680.82 1405
8681.70 1302
8682.58 1295
8683.46 1315
8684.34 1213
8685.22 1227
8686.10 1234
8686.98 1246
8687.86 1269
8688.74 1368
8689.62 1501
8690.50 1705
8691.38 1849
8692.26 2000
8693.14 2068
8694.02 2162
8694.90 2098
8695.78 2081
8696.66 1912
8697.54 1766
8698.42 1631
8699.30 1596
8700.18 1614
8701.06 1608
8701.94 1483
8702.82 1441
8703.70 1475
8704.58 1460
8705.46 1402
8706.34 1318
8707.23 1208
8708.11 1191
8708.99 1135
8709.87 1045
8710.75 1018
8711.63 1003
8712.51 961
8713.39 912
8714.27 890
8715.16 878
8716.04 885
8716.92 883
8717.80 857
8718.68 856
8719.56 930
8720.44 877
8721.33 851
8722.21 875
8723.09 846
8723.97 831
8724.85 866
8725.73 905
8726.62 921
8727.50 951
8728.38 954
8729.26 985
8730.14 1000
8731.03 998
8731.91 1001
8732.79 992
8733.67 980
8734.55 978
8735.44 928
8736.32 898
8737.20 888
8738.08 918
8738.97 921
8739.85 938
8740.73 868
8741.61 890
8742.50 926
8743.38 884
8744.26 859
8745.14 856
8746.03 836
8746.91 895
8747.79 839
8748.68 830
8749.56 857
8750.44 824
8751.33 869
8752.21 890
8753.09 892
8753.97 864
8754.86 870
8755.74 892
8756.62 948
8757.51 939
8758.39 946
8759.28 993
8760.16 982
8761.04 998
8761.93 1012
8762.81 973
8763.69 988
8764.58 939
8765.46 996
8766.34 1007
8767.23 982
8768.11 935
8769.00 1011
8769.88 944
8770.76 912
8771.65 958
8772.53 972
8773.42 933
8774.30 912
8775.19 902
8776.07 917
8776.95 961
8777.84 968
8778.72 1083
8779.61 1089
8780.49 1169
8781.38 1272
8782.26 1241
8783.15 1335
8784.03 1343
8784.92 1299
8785.80 1265
8786.69 1181
8787.57 1094
8788.46 1093
8789.34 1068
8790.23 978
8791.11 957
8792.00 928
8792.88 910
8793.77 819
8794.65 853
8795.54 861
8796.42 835
8797.31 789
8798.19 775
8799.08 810
8799.96 805
8800.85 762
8801.74 774
8802.62 708
8803.51 717
8804.39 712
8805.28 749
8806.16 759
8807.05 739
8807.94 753
8808.82 741
8809.71 708
8810.59 733
8811.48 754
8812.37 711
8813.25 682
8814.14 767
8815.03 759
8815.91 746
8816.80 812
8817.68 801
8818.57 781
8819.46 787
8820.34 761
8821.23 775
8822.12 722
8823.00 706
8823.89 736
8824.78 750
8825.66 699
8826.55 670
8827.44 703
8828.33 684
8829.21 702
8830.10 639
8830.99 682
8831.87 682
8832.76 629
8833.65 629
8834.54 648
8835.42 667
8836.31 650
8837.20 655
8838.08 622
8838.97 632
8839.86 657
8840.75 648
8841.64 676
8842.52 657
8843.41 662
8844.30 668
8845.19 678
8846.07 632
8846.96 645
8847.85 638
8848.74 671
8849.63 622
8850.51 631
8851.40 605
8852.29 595
8853.18 566
8854.07 584
8854.96 586
8855.84 586
8856.73 592
8857.62 638
8858.51 636
8859.40 572
8860.29 573
8861.17 582
8862.06 599
8862.95 542
8863.84 558
8864.73 623
8865.62 575
8866.51 564
8867.40 558
8868.29 561
8869.17 563
8870.06 575
8870.95 565
8871.84 548
8872.73 547
8873.62 557
8874.51 586
8875.40 536
8876.29 547
8877.18 546
8878.07 541
8878.96 528
8879.85 535
8880.74 537
8881.63 517
8882.51 464
8883.40 508
8884.29 510
8885.18 533
8886.07 541
8886.96 518
8887.85 482
8888.74 506
8889.63 482
8890.52 488
8891.41 492
8892.30 494
8893.19 505
8894.09 495
8894.98 483
8895.87 495
8896.76 509
8897.65 472
8898.54 487
8899.43 461
8900.32 500
8901.21 491
8902.10 466
8902.99 454
8903.88 461
8904.77 465
8905.66 493
8906.55 473
8907.44 495
8908.34 471
8909.23 457
8910.12 472
8911.01 482
8911.90 465
8912.79 478
8913.68 496
8914.57 489
8915.47 487
8916.36 485
8917.25 473
8918.14 452
8919.03 447
8919.92 433
8920.81 448
8921.71 458
8922.60 457
8923.49 449
8924.38 485
8925.27 441
8926.16 429
8927.06 464
8927.95 468
8928.84 443
8929.73 427
8930.62 477
8931.52 481
8932.41 447
8933.30 445
8934.19 434
8935.09 463
8935.98 444
8936.87 418
8937.76 413
8938.66 433
8939.55 438
8940.44 431
8941.33 419
8942.23 444
8943.12 426
8944.01 434
8944.90 413
8945.80 433
8946.69 445
8947.58 476
8948.48 439
8949.37 408
8950.26 406
8951.16 389
8952.05 391
8952.94 413
8953.84 427
8954.73 432
8955.62 422
8956.52 423
8957.41 433
8958.30 448
8959.20 445
8960.09 432
8960.98 433
8961.88 437
8962.77 457
8963.66 449
8964.56 411
8965.45 437
8966.35 399
8967.24 421
8968.13 439
8969.03 431
8969.92 413
8970.82 406
8971.71 416
8972.60 411
8973.50 409
8974.39 407
8975.29 367
8976.18 362
8977.08 358
8977.97 414
8978.87 388
8979.76 433
8980.65 407
8981.55 402
8982.44 368
8983.34 401
8984.23 422
8985.13 407
8986.02 413
8986.92 396
8987.81 409
8988.71 418
8989.60 416
8990.50 411
8991.39 453
8992.29 447
8993.18 396
8994.08 407
8994.97 383
8995.87 366
8996.76 428
8997.66 381
8998.56 434
8999.45 399
9000.35 413
9001.24 414
9002.14 408
9003.03 407
9003.93 398
9004.83 386
9005.72 426
9006.62 423
9007.51 432
9008.41 404
9009.31 403
9010.20 395
9011.10 411
9011.99 419
9012.89 401
9013.79 441
9014.68 417
9015.58 389
9016.48 405
9017.37 408
9018.27 361
9019.16 381
9020.06 398
9020.96 403
9021.85 376
9022.75 365
9023.65 399
9024.54 408
9025.44 397
9026.34 423
9027.24 375
9028.13 372
9029.03 393
9029.93 368
9030.82 370
9031.72 420
9032.62 417
9033.52 404
9034.41 382
9035.31 411
9036.21 398
9037.10 377
9038.00 362
9038.90 405
9039.80 408
9040.69 402
9041.59 405
9042.49 379
9043.39 390
9044.29 385
9045.18 388
9046.08 384
9046.98 343
9047.88 397
9048.78 378
9049.67 400
9050.57 410
9051.47 373
9052.37 414
9053.27 394
9054.16 407
9055.06 402
9055.96 395
9056.86 393
9057.76 408
9058.66 411
9059.55 400
9060.45 421
9061.35 407
9062.25 410
9063.15 397
9064.05 430
9064.95 430
9065.85 382
9066.74 425
9067.64 410
9068.54 434
9069.44 421
9070.34 397
9071.24 409
9072.14 398
9073.04 375
9073.94 404
9074.84 429
9075.74 398
9076.64 436
9077.53 401
9078.43 412
9079.33 415
9080.23 426
9081.13 434
9082.03 416
9082.93 384
9083.83 419
9084.73 397
9085.63 430
9086.53 420
9087.43 391
9088.33 405
9089.23 453
9090.13 441
9091.03 414
9091.93 414
9092.83 445
9093.73 427
9094.63 398
9095.53 429
9096.43 422
9097.33 422
9098.23 416
9099.13 433
9100.04 425
9100.94 430
9101.84 426
9102.74 404
9103.64 385
9104.54 403
9105.44 417
9106.34 430
9107.24 415
9108.14 428
9109.04 402
9109.94 404
9110.85 428
9111.75 402
9112.65 403
9113.55 384
9114.45 381
9115.35 382
9116.25 383
9117.15 401
9118.06 413
9118.96 405
9119.86 420
9120.76 423
9121.66 400
9122.56 442
9123.46 454
9124.37 445
9125.27 434
9126.17 439
9127.07 437
9127.97 411
9128.88 398
9129.78 425
9130.68 387
9131.58 393
9132.48 426
9133.39 380
9134.29 403
9135.19 409
9136.09 377
9137.00 397
9137.90 381
9138.80 405
9139.70 398
9140.61 406
9141.51 420
9142.41 410
9143.31 414
9144.22 390
9145.12 382
9146.02 379
9146.92 416
9147.83 384
9148.73 391
9149.63 411
9150.54 389
9151.44 380
9152.34 411
9153.25 404
9154.15 401
9155.05 430
9155.96 391
9156.86 381
9157.76 401
9158.67 405
9159.57 387
9160.47 418
9161.38 417
9162.28 465
9163.18 431
9164.09 432
9164.99 476
9165.90 408
9166.80 441
9167.70 467
9168.61 457
9169.51 489
9170.42 459
9171.32 453
9172.22 468
9173.13 438
9174.03 456
9174.94 412
9175.84 416
9176.74 431
9177.65 454
9178.55 440
9179.46 427
9180.36 436
9181.27 426
9182.17 436
9183.08 414
9183.98 440
9184.89 420
9185.79 452
9186.70 454
9187.60 422
9188.51 427
9189.41 428
9190.32 435
9191.22 422
9192.13 420
9193.03 441
9193.94 415
9194.84 432
9195.75 457
9196.65 477
9197.56 529
9198.46 512
9199.37 546
9200.27 571
9201.18 592
9202.08 582
9202.99 561
9203.90 555
9204.80 546
9205.71 508
9206.61 500
9207.52 447
9208.42 461
9209.33 492
9210.24 403
9211.14 440
9212.05 457
9212.95 440
9213.86 434
9214.77 439
9215.67 426
9216.58 449
9217.49 442
9218.39 466
9219.30 452
9220.21 425
9221.11 437
9222.02 415
9222.93 439
9223.83 420
9224.74 413
9225.65 417
9226.55 431
9227.46 445
9228.37 420
9229.27 407
9230.18 460
9231.09 398
9231.99 414
9232.90 409
9233.81 406
9234.72 411
9235.62 450
9236.53 462
9237.44 406
9238.34 402
9239.25 387
9240.16 419
9241.07 396
9241.97 417
9242.88 426
9243.79 396
9244.70 408
9245.61 415
9246.51 447
9247.42 458
9248.33 410
9249.24 424
9250.14 403
9251.05 391
9251.96 407
9252.87 377
9253.78 417
9254.69 403
9255.59 387
9256.50 375
9257.41 401
9258.32 421
9259.23 403
9260.14 402
9261.04 417
9261.95 378
9262.86 381
9263.77 417
9264.68 408
9265.59 426
9266.50 419
9267.40 432
9268.31 385
9269.22 369
9270.13 415
9271.04 416
9271.95 411
9272.86 406
9273.77 387
9274.68 419
9275.59 405
9276.49 412
9277.40 424
9278.31 400
9279.22 426
9280.13 400
9281.04 407
9281.95 375
9282.86 410
9283.77 393
9284.68 396
9285.59 424
9286.50 412
9287.41 421
9288.32 418
9289.23 420
9290.14 394
9291.05 420
9291.96 432
9292.87 428
9293.78 463
9294.69 450
9295.60 448
9296.51 455
9297.42 451
9298.33 412
9299.24 426
9300.15 423
9301.06 420
9301.97 423
9302.88 391
9303.79 428
9304.70 408
9305.61 447
9306.53 482
9307.44 464
9308.35 452
9309.26 460
9310.17 481
9311.08 473
9311.99 446
9312.90 448
9313.81 479
9314.72 448
9315.63 449
9316.55 415
9317.46 426
9318.37 437
9319.28 475
9320.19 447
9321.10 433
9322.01 449
9322.93 410
9323.84 431
9324.75 447
9325.66 410
9326.57 424
9327.48 421
9328.40 431
9329.31 426
9330.22 429
9331.13 397
9332.04 411
9332.96 402
9333.87 445
9334.78 409
9335.69 412
9336.60 427
9337.52 410
9338.43 418
9339.34 448
9340.25 425
9341.17 441
9342.08 387
9342.99 420
9343.90 436
9344.82 450
9345.73 428
9346.64 399
9347.55 427
9348.47 408
9349.38 435
9350.29 401
9351.21 417
9352.12 431
9353.03 458
9353.94 437
9354.86 441
9355.77 472
9356.68 422
9357.60 435
9358.51 440
9359.42 445
9360.34 439
9361.25 423
9362.16 442
9363.08 453
9363.99 444
9364.90 428
9365.82 433
9366.73 433
9367.65 436
9368.56 438
9369.47 406
9370.39 434
9371.30 448
9372.21 464
9373.13 443
9374.04 433
9374.96 443
9375.87 455
9376.79 455
9377.70 463
9378.61 458
9379.53 459
9380.44 435
9381.36 486
9382.27 471
9383.19 452
9384.10 428
9385.01 494
9385.93 521
9386.84 474
9387.76 517
9388.67 552
9389.59 544
9390.50 518
9391.42 515
9392.33 532
9393.25 552
9394.16 548
9395.08 525
9395.99 517
9396.91 538
9397.82 519
9398.74 524
9399.65 549
9400.57 484
9401.48 511
9402.40 515
9403.32 486
9404.23 485
9405.15 499
9406.06 478
9406.98 465
9407.89 517
9408.81 480
9409.73 474
9410.64 501
9411.56 501
9412.47 460
9413.39 472
9414.30 462
9415.22 500
9416.14 492
9417.05 498
9417.97 496
9418.89 511
9419.80 515
9420.72 506
9421.63 507
9422.55 514
9423.47 495
9424.38 495
9425.30 499
9426.22 529
9427.13 536
9428.05 568
9428.97 526
9429.88 531
9430.80 523
9431.72 552
9432.63 535
9433.55 562
9434.47 545
9435.38 589
9436.30 591
9437.22 581
9438.14 567
9439.05 600
9439.97 627
9440.89 632
9441.81 606
9442.72 594
9443.64 617
9444.56 594
9445.47 638
9446.39 638
9447.31 632
9448.23 646
9449.15 641
9450.06 679
9450.98 618
9451.90 653
9452.82 700
9453.73 670
9454.65 698
9455.57 654
9456.49 691
9457.41 680
9458.32 659
9459.24 647
9460.16 619
9461.08 625
9462.00 607
9462.92 620
9463.83 580
9464.75 603
9465.67 528
9466.59 604
9467.51 599
9468.43 590
9469.35 602
9470.26 552
9471.18 566
9472.10 566
9473.02 571
9473.94 603
9474.86 597
9475.78 612
9476.70 613
9477.62 630
9478.54 672
9479.45 679
9480.37 717
9481.29 721
9482.21 684
9483.13 649
9484.05 669
9484.97 674
9485.89 657
9486.81 651
9487.73 634
9488.65 610
9489.57 574
9490.49 590
9491.41 586
9492.33 569
9493.25 575
9494.17 619
9495.09 616
9496.01 571
9496.93 585
9497.85 586
9498.77 629
9499.69 566
9500.61 571
9501.53 591
9502.45 624
9503.37 617
9504.29 615
9505.21 659
9506.13 651
9507.05 611
9507.97 669
9508.89 633
9509.81 668
9510.73 684
9511.65 685
9512.57 655
9513.49 671
9514.42 701
9515.34 735
9516.26 696
9517.18 740
9518.10 799
9519.02 863
9519.94 894
9520.86 926
9521.78 964
9522.71 959
9523.63 1016
9524.55 984
9525.47 960
9526.39 876
9527.31 867
9528.23 883
9529.16 820
9530.08 776
9531.00 755
9531.92 776
9532.84 786
9533.76 772
9534.69 765
9535.61 779
9536.53 735
9537.45 715
9538.37 736
9539.30 700
9540.22 734
9541.14 735
9542.06 722
9542.98 706
9543.91 700
9544.83 743
9545.75 770
9546.67 778
9547.60 790
9548.52 757
9549.44 811
9550.36 778
9551.29 781
9552.21 777
9553.13 766
9554.06 789
9554.98 775
9555.90 784
9556.82 759
9557.75 764
9558.67 799
9559.59 813
9560.52 783
9561.44 781
9562.36 812
9563.29 809
9564.21 736
9565.13 760
9566.06 756
9566.98 755
9567.90 745
9568.83 716
9569.75 745
9570.67 725
9571.60 690
9572.52 727
9573.44 724
9574.37 712
9575.29 745
9576.22 769
9577.14 776
9578.06 772
9578.99 774
9579.91 825
9580.84 854
9581.76 819
9582.68 767
9583.61 804
9584.53 840
9585.46 774
9586.38 749
9587.31 732
9588.23 770
9589.15 827
9590.08 793
9591.00 778
9591.93 729
9592.85 858
9593.78 822
9594.70 846
9595.63 839
9596.55 862
9597.48 963
9598.40 997
9599.33 997
9600.25 1021
9601.18 965
9602.10 900
9603.03 918
9603.95 940
9604.88 918
9605.80 882
9606.73 897
9607.65 831
9608.58 819
9609.50 814
9610.43 829
9611.35 797
9612.28 806
9613.21 825
9614.13 791
9615.06 845
9615.98 865
9616.91 858
9617.84 802
9618.76 859
9619.69 839
9620.61 851
9621.54 852
9622.47 864
9623.39 869
9624.32 887
9625.24 826
9626.17 863
9627.10 899
9628.02 933
9628.95 910
9629.88 901
9630.80 945
9631.73 902
9632.65 922
9633.58 959
9634.51 1000
9635.43 989
9636.36 1036
9637.29 1043
9638.22 1003
9639.14 1010
9640.07 1102
9641.00 1146
9641.92 1147
9642.85 1130
9643.78 1180
9644.70 1247
9645.63 1252
9646.56 1305
9647.49 1350
9648.41 1358
9649.34 1354
9650.27 1332
9651.20 1346
9652.12 1351
9653.05 1268
9653.98 1257
9654.91 1203
9655.83 1167
9656.76 1204
9657.69 1132
9658.62 1167
9659.55 1096
9660.47 1093
9661.40 1127
9662.33 1133
9663.26 1146
9664.19 1105
9665.11 1087
9666.04 1118
9666.97 1155
9667.90 1182
9668.83 1147
9669.75 1180
9670.68 1228
9671.61 1263
9672.54 1268
9673.47 1252
9674.40 1306
9675.33 1305
9676.25 1282
9677.18 1282
9678.11 1301
9679.04 1313
9679.97 1347
9680.90 1343
9681.83 1368
9682.76 1395
9683.69 1386
9684.61 1349
9685.54 1382
9686.47 1430
9687.40 1453
9688.33 1468
9689.26 1496
9690.19 1475
9691.12 1466
9692.05 1490
9692.98 1472
9693.91 1441
9694.84 1445
9695.77 1443
9696.70 1464
9697.63 1520
9698.56 1479
9699.49 1521
9700.42 1524
9701.35 1498
9702.28 1457
9703.21 1377
9704.14 1407
9705.07 1355
9706.00 1352
9706.93 1325
9707.86 1298
9708.79 1261
9709.72 1280
9710.65 1305
9711.58 1312
9712.51 1369
9713.44 1395
9714.37 1508
9715.30 1446
9716.23 1448
9717.16 1477
9718.09 1396
9719.02 1414
9719.95 1290
9720.88 1263
9721.81 1212
9722.75 1193
9723.68 1129
9724.61 1108
9725.54 1120
9726.47 1069
9727.40 1014
9728.33 1053
9729.26 1079
9730.19 1076
9731.13 1072
9732.06 1048
9732.99 1104
9733.92 1068
9734.85 1014
9735.78 1008
9736.71 970
9737.65 1001
9738.58 947
9739.51 971
9740.44 929
9741.37 931
9742.30 936
9743.24 932
9744.17 911
9745.10 944
9746.03 948
9746.96 918
9747.90 935
9748.83 889
9749.76 918
9750.69 910
9751.63 875
9752.56 879
9753.49 865
9754.42 866
9755.36 854
9756.29 887
9757.22 942
9758.15 873
9759.09 879
9760.02 886
9760.95 904
9761.88 877
9762.82 864
9763.75 850
9764.68 890
9765.62 899
9766.55 838
9767.48 886
9768.41 893
9769.35 837
9770.28 838
9771.21 831
9772.15 868
9773.08 886
9774.01 857
9774.95 851
9775.88 893
9776.81 897
9777.75 930
9778.68 934
9779.62 952
9780.55 979
9781.48 989
9782.42 1013
9783.35 1047
9784.28 1030
9785.22 991
9786.15 982
9787.09 1005
9788.02 965
9788.95 959
9789.89 917
9790.82 896
9791.76 856
9792.69 849
9793.63 913
9794.56 935
9795.49 915
9796.43 925
9797.36 937
9798.30 994
9799.23 1001
9800.17 970
9801.10 977
9802.04 931
9802.97 944
9803.91 896
9804.84 831
9805.78 784
9806.71 723
9807.65 746
9808.58 743
9809.52 743
9810.45 723
9811.39 702
9812.32 721
9813.26 684
9814.19 686
9815.13 666
9816.06 650
9817.00 664
9817.93 666
9818.87 657
9819.80 632
9820.74 659
9821.68 679
9822.61 673
9823.55 628
9824.48 622
9825.42 632
9826.35 624
9827.29 600
9828.23 644
9829.16 651
9830.10 657
9831.03 630
9831.97 662
9832.91 613
9833.84 629
9834.78 637
9835.72 620
9836.65 630
9837.59 601
9838.52 644
9839.46 627
9840.40 603
9841.33 611
9842.27 649
9843.21 639
9844.14 609
9845.08 622
9846.02 626
9846.95 651
9847.89 657
9848.83 625
9849.77 638
9850.70 661
9851.64 641
9852.58 618
9853.51 635
9854.45 649
9855.39 630
9856.33 619
9857.26 626
9858.20 655
9859.14 678
9860.08 646
9861.01 634
9861.95 622
9862.89 602
9863.83 609
9864.76 638
9865.70 612
9866.64 618
9867.58 599
9868.51 655
9869.45 609
9870.39 576
9871.33 623
9872.27 613
9873.20 612
9874.14 608
9875.08 611
9876.02 657
9876.96 657
9877.90 635
9878.83 609
9879.77 612
9880.71 635
9881.65 611
9882.59 634
9883.53 638
9884.47 601
9885.40 597
9886.34 573
9887.28 573
9888.22 632
9889.16 594
9890.10 603
9891.04 580
9891.98 596
9892.91 589
9893.85 580
9894.79 603
9895.73 559
9896.67 592
9897.61 586
9898.55 579
9899.49 598
9900.43 613
9901.37 573
9902.31 579
9903.25 578
9904.19 563
9905.13 567
9906.07 588
9907.01 567
9907.95 560
9908.89 574
9909.83 587
9910.77 613
9911.71 576
9912.65 630
9913.59 584
9914.53 585
9915.47 583
9916.41 585
9917.35 577
9918.29 648
9919.23 634
9920.17 684
9921.11 704
9922.05 745
9922.99 794
9923.93 837
9924.87 875
9925.81 939
9926.75 1020
9927.69 1012
9928.63 987
9929.57 973
9930.51 907
9931.45 846
9932.39 826
9933.34 775
9934.28 782
9935.22 699
9936.16 650
9937.10 660
9938.04 643
9938.98 633
9939.92 642
9940.87 604
9941.81 584
9942.75 613
9943.69 617
9944.63 634
9945.57 616
9946.51 646
9947.46 737
9948.40 763
9949.34 799
9950.28 805
9951.22 824
9952.16 803
9953.11 870
9954.05 793
9954.99 732
9955.93 719
9956.87 654
9957.82 638
9958.76 603
9959.70 593
9960.64 611
9961.59 585
9962.53 556
9963.47 582
9964.41 544
9965.35 518
9966.30 513
9967.24 503
9968.18 500
9969.13 503
9970.07 538
9971.01 485
9971.95 484
9972.90 481
9973.84 454
9974.78 490
9975.73 489
9976.67 461
9977.61 466
9978.55 463
9979.50 472
9980.44 482
9981.38 466
9982.33 490
9983.27 493
9984.21 499
9985.16 496
9986.10 503
9987.04 516
9987.99 515
9988.93 490
9989.88 527
9990.82 517
9991.76 471
9992.71 502
9993.65 519
9994.59 485
9995.54 426
9996.48 456
9997.43 458
9998.37 467
9999.31 443
10000.26 451
10001.20 496
10002.15 493
10003.09 498
10004.04 466
10004.98 463
10005.92 484
10006.87 452
10007.81 474
10008.76 445
10009.70 460
10010.65 470
10011.59 460
10012.54 459
10013.48 474
10014.43 472
10015.37 448
10016.32 468
10017.26 491
10018.21 451
10019.15 477
10020.10 415
10021.04 455
10021.99 485
10022.93 456
10023.88 433
10024.82 465
10025.77 482
10026.71 459
10027.66 467
10028.60 475
10029.55 444
10030.49 471
10031.44 449
10032.39 445
10033.33 495
10034.28 459
10035.22 423
10036.17 393
10037.11 414
10038.06 431
10039.01 434
10039.95 409
10040.90 408
10041.84 418
10042.79 437
10043.74 425
10044.68 385
10045.63 385
10046.58 426
10047.52 413
10048.47 434
10049.41 445
10050.36 470
10051.31 451
10052.25 435
10053.20 450
10054.15 441
10055.09 400
10056.04 447
10056.99 450
10057.93 419
10058.88 402
10059.83 454
10060.78 440
10061.72 451
10062.67 433
10063.62 397
10064.56 413
10065.51 441
10066.46 413
10067.41 437
10068.35 430
10069.30 392
10070.25 413
10071.20 396
10072.14 417
10073.09 412
10074.04 388
10074.99 444
10075.93 420
10076.88 413
10077.83 406
10078.78 421
10079.72 398
10080.67 403
10081.62 399
10082.57 397
10083.52 380
10084.46 396
10085.41 408
10086.36 398
10087.31 409
10088.26 378
10089.21 389
10090.15 396
10091.10 423
10092.05 386
10093.00 392
10093.95 414
10094.90 402
10095.85 417
10096.79 423
10097.74 406
10098.69 401
10099.64 385
10100.59 417
10101.54 395
10102.49 436
10103.44 428
10104.39 388
10105.33 409
10106.28 407
10107.23 388
10108.18 408
10109.13 429
10110.08 401
10111.03 391
10111.98 375
10112.93 380
10113.88 365
10114.83 399
10115.78 426
10116.73 415
10117.68 401
10118.63 403
10119.58 411
10120.53 409
10121.48 397
10122.43 391
10123.38 425
10124.33 433
10125.28 405
10126.23 407
10127.18 405
10128.13 404
10129.08 394
10130.03 410
10130.98 413
10131.93 403
10132.88 388
10133.83 429
10134.78 438
10135.73 394
10136.68 381
10137.63 418
10138.58 407
10139.53 448
10140.48 451
10141.43 467
10142.38 447
10143.33 460
10144.29 459
10145.24 440
10146.19 433
10147.14 433
10148.09 454
10149.04 427
10149.99 450
10150.94 472
10151.89 468
10152.85 453
10153.80 479
10154.75 458
10155.70 449
10156.65 486
10157.60 502
10158.55 460
10159.51 483
10160.46 472
10161.41 466
10162.36 507
10163.31 473
10164.26 467
10165.22 469
10166.17 463
10167.12 480
10168.07 492
10169.02 499
10169.98 484
10170.93 484
10171.88 520
10172.83 513
10173.79 542
10174.74 528
10175.69 532
10176.64 528
10177.60 508
10178.55 548
10179.50 531
10180.45 553
10181.41 550
10182.36 586
10183.31 572
10184.26 576
10185.22 545
10186.17 591
10187.12 587
10188.08 599
10189.03 601
10189.98 602
10190.93 620
10191.89 583
10192.84 593
10193.79 583
10194.75 588
10195.70 577
10196.65 631
10197.61 613
10198.56 593
10199.51 594
10200.47 628
10201.42 647
10202.38 609
10203.33 699
10204.28 732
10205.24 713
10206.19 729
10207.14 771
10208.10 788
10209.05 773
10210.01 734
10210.96 740
10211.91 721
10212.87 697
10213.82 687
10214.78 725
10215.73 695
10216.69 680
10217.64 667
10218.59 671
10219.55 695
10220.50 651
10221.46 602
10222.41 672
10223.37 613
10224.32 640
10225.28 644
10226.23 691
10227.19 667
10228.14 702
10229.10 706
10230.05 746
10231.01 818
10231.96 830
10232.92 893
10233.87 959
10234.83 997
10235.78 1056
10236.74 1087
10237.69 1066
10238.65 1014
10239.60 1009
10240.56 996
10241.51 954
10242.47 912
10243.42 840
10244.38 794
10245.34 761
10246.29 713
10247.25 660
10248.20 636
10249.16 591
10250.11 669
10251.07 637
10252.03 615
10252.98 623
10253.94 600
10254.89 593
10255.85 595
10256.81 560
10257.76 514
10258.72 514
10259.68 553
10260.63 503
10261.59 508
10262.55 507
10263.50 516
10264.46 525
10265.41 522
10266.37 573
10267.33 572
10268.28 567
10269.24 508
10270.20 564
10271.16 596
10272.11 578
10273.07 556
10274.03 580
10274.98 587
10275.94 553
10276.90 513
10277.85 539
10278.81 541
10279.77 532
10280.73 483
10281.68 491
10282.64 495
10283.60 492
10284.56 504
10285.51 498
10286.47 508
10287.43 470
10288.39 477
10289.34 512
10290.30 458
10291.26 497
10292.22 491
10293.18 488
10294.13 492
10295.09 484
10296.05 477
10297.01 474
10297.97 463
10298.92 494
10299.88 455
10300.84 460
10301.80 467
10302.76 479
10303.72 490
10304.67 445
10305.63 470
10306.59 464
10307.55 502
10308.51 491
10309.47 495
10310.43 495
10311.38 478
10312.34 484
10313.30 492
10314.26 538
10315.22 487
10316.18 460
10317.14 494
10318.10 527
10319.06 466
10320.01 487
10320.97 466
10321.93 469
10322.89 477
10323.85 456
10324.81 453
10325.77 495
10326.73 464
10327.69 463
10328.65 498
10329.61 444
10330.57 466
10331.53 503
10332.49 490
10333.45 447
10334.41 437
10335.37 440
10336.33 427
10337.29 464
10338.25 463
10339.21 467
10340.17 438
10341.13 440
10342.09 401
10343.05 435
10344.01 452
10344.97 457
10345.93 425
10346.89 424
10347.85 411
10348.81 384
10349.77 404
10350.73 395
10351.69 389
10352.65 428
10353.61 411
10354.57 394
10355.53 386
10356.49 391
10357.46 386
10358.42 382
10359.38 379
10360.34 376
10361.30 420
10362.26 365
10363.22 373
10364.18 384
10365.14 350
10366.11 350
10367.07 362
10368.03 388
10368.99 401
10369.95 390
10370.91 381
10371.87 381
10372.84 357
10373.80 380
10374.76 390
10375.72 390
10376.68 352
10377.64 392
10378.61 399
10379.57 412
10380.53 379
10381.49 379
10382.45 386
10383.42 381
10384.38 385
10385.34 381
10386.30 393
10387.27 409
10388.23 402
10389.19 377
10390.15 373
10391.11 364
10392.08 342
10393.04 354
10394.00 377
10394.96 371
10395.93 394
10396.89 372
10397.85 374
10398.82 366
10399.78 364
10400.74 381
10401.70 335
10402.67 372
10403.63 347
10404.59 329
10405.56 356
10406.52 378
10407.48 364
10408.45 371
10409.41 366
10410.37 383
10411.34 377
10412.30 378
10413.26 379
10414.23 387
10415.19 402
10416.15 401
10417.12 428
10418.08 456
10419.04 470
10420.01 427
10420.97 415
10421.94 412
10422.90 442
10423.86 419
10424.83 433
10425.79 412
10426.76 388
10427.72 401
10428.68 391
10429.65 362
10430.61 356
10431.58 356
10432.54 365
10433.51 345
10434.47 319
10435.44 339
10436.40 351
10437.36 355
10438.33 357
10439.29 359
10440.26 368
10441.22 381
10442.19 345
10443.15 346
10444.12 333
10445.08 330
10446.05 351
10447.01 386
10447.98 325
10448.94 297
10449.91 320
10450.87 354
10451.84 369
10452.80 344
10453.77 359
10454.73 369
10455.70 350
10456.67 338
10457.63 325
10458.60 341
10459.56 342
10460.53 338
10461.49 353
10462.46 350
10463.43 347
10464.39 319
10465.36 338
10466.32 368
10467.29 345
10468.25 353
10469.22 368
10470.19 339
10471.15 325
10472.12 348
10473.09 341
10474.05 361
10475.02 347
10475.98 359
10476.95 357
10477.92 355
10478.88 373
10479.85 384
10480.82 405
10481.78 392
10482.75 403
10483.72 371
10484.68 362
10485.65 371
10486.62 366
10487.58 330
10488.55 331
10489.52 365
10490.49 367
10491.45 333
10492.42 327
10493.39 363
10494.35 332
10495.32 363
10496.29 354
10497.26 358
10498.22 328
10499.19 350
10500.16 339
10501.13 374
10502.09 385
10503.06 327
10504.03 326
10505.00 360
10505.96 384
10506.93 330
10507.90 390
10508.87 370
10509.84 334
10510.80 355
10511.77 382
10512.74 367
10513.71 347
10514.68 355
10515.64 367
10516.61 363
10517.58 366
10518.55 341
10519.52 354
10520.49 362
10521.45 359
10522.42 367
10523.39 333
10524.36 354
10525.33 365
10526.30 371
10527.27 378
10528.23 322
10529.20 357
10530.17 357
10531.14 370
10532.11 386
10533.08 383
10534.05 402
10535.02 403
10535.99 421
10536.96 421
10537.93 415
10538.89 397
10539.86 419
10540.83 412
10541.80 389
10542.77 375
10543.74 410
10544.71 432
10545.68 406
10546.65 323
10547.62 382
10548.59 413
10549.56 385
10550.53 339
10551.50 362
10552.47 387
10553.44 387
10554.41 356
10555.38 383
10556.35 409
10557.32 391
10558.29 373
10559.26 424
10560.23 411
10561.20 442
10562.17 475
10563.14 512
10564.11 471
10565.08 437
10566.05 450
10567.02 435
10567.99 422
10568.96 420
10569.93 404
10570.91 399
10571.88 395
10572.85 382
10573.82 409
10574.79 385
10575.76 382
10576.73 399
10577.70 387
10578.67 406
10579.64 435
10580.62 398
10581.59 365
10582.56 354
10583.53 411
10584.50 402
10585.47 410
10586.44 416
10587.42 398
10588.39 464
10589.36 408
10590.33 415
10591.30 418
10592.27 437
10593.25 430
10594.22 411
10595.19 428
10596.16 420
10597.13 420
10598.10 450
10599.08 432
10600.05 405
10601.02 422
10601.99 416
10602.97 449
10603.94 429
10604.91 458
10605.88 502
10606.85 489
10607.83 513
10608.80 507
10609.77 510
10610.74 505
10611.72 517
10612.69 531
10613.66 560
10614.64 525
10615.61 476
10616.58 509
10617.55 501
10618.53 429
10619.50 462
10620.47 436
10621.45 441
10622.42 422
10623.39 453
10624.37 463
10625.34 425
10626.31 438
10627.29 430
10628.26 434
10629.23 443
10630.21 412
10631.18 424
10632.15 444
10633.13 437
10634.10 453
10635.07 442
10636.05 450
10637.02 437
10638.00 448
10638.97 471
10639.94 437
10640.92 472
10641.89 503
10642.87 478
10643.84 467
10644.81 457
10645.79 442
10646.76 451
10647.74 423
10648.71 418
10649.68 408
10650.66 399
10651.63 375
10652.61 397
10653.58 377
10654.56 388
10655.53 378
10656.51 397
10657.48 380
10658.46 341
10659.43 343
10660.41 350
10661.38 396
10662.36 363
10663.33 378
10664.31 369
10665.28 359
10666.26 366
10667.23 372
10668.21 347
10669.18 316
10670.16 351
10671.13 361
10672.11 363
10673.08 350
10674.06 334
10675.03 373
10676.01 360
10676.99 353
10677.96 359
10678.94 360
10679.91 394
10680.89 378
10681.86 374
10682.84 371
10683.82 391
10684.79 393
10685.77 384
10686.74 365
10687.72 364
10688.70 359
10689.67 347
10690.65 365
10691.63 355
10692.60 358
10693.58 331
10694.55 359
10695.53 332
10696.51 341
10697.48 342
10698.46 334
10699.44 352
10700.41 352
10701.39 339
10702.37 366
10703.34 356
10704.32 314
10705.30 333
10706.27 353
10707.25 380
10708.23 352
10709.21 347
10710.18 339
10711.16 353
10712.14 355
10713.11 340
10714.09 313
10715.07 363
10716.05 373
10717.02 364
10718.00 358
10718.98 338
10719.96 348
10720.93 351
10721.91 347
10722.89 359
10723.87 351
10724.85 342
10725.82 378
10726.80 336
10727.78 342
10728.76 301
10729.74 354
10730.71 367
10731.69 339
10732.67 350
10733.65 355
10734.63 344
10735.60 339
10736.58 391
10737.56 400
10738.54 336
10739.52 356
10740.50 367
10741.48 338
10742.45 352
10743.43 354
10744.41 363
10745.39 343
10746.37 331
10747.35 338
10748.33 358
10749.31 326
10750.28 306
10751.26 348
10752.24 311
10753.22 314
10754.20 326
10755.18 341
10756.16 336
10757.14 303
10758.12 341
10759.10 344
10760.08 351
10761.06 359
10762.04 341
10763.01 360
10763.99 375
10764.97 312
10765.95 368
10766.93 355
10767.91 321
10768.89 343
10769.87 356
10770.85 347
10771.83 355
10772.81 352
10773.79 326
10774.77 342
10775.75 352
10776.73 339
10777.71 361
10778.69 327
10779.67 341
10780.65 373
10781.63 359
10782.62 365
10783.60 341
10784.58 375
10785.56 376
10786.54 369
10787.52 368
10788.50 398
10789.48 332
10790.46 369
10791.44 380
10792.42 381
10793.40 356
10794.38 341
10795.37 377
10796.35 347
10797.33 338
10798.31 357
10799.29 346
10800.27 334
10801.25 317
10802.23 339
10803.21 340
10804.20 320
10805.18 327
10806.16 346
10807.14 373
10808.12 361
10809.10 373
10810.09 358
10811.07 385
10812.05 371
10813.03 366
10814.01 339
10815.00 379
10815.98 362
10816.96 352
10817.94 362
10818.92 371
10819.91 373
10820.89 349
10821.87 359
10822.85 393
10823.83 356
10824.82 367
10825.80 332
10826.78 355
10827.76 359
10828.75 353
10829.73 395
10830.71 368
10831.69 344
10832.68 397
10833.66 370
10834.64 402
10835.63 409
10836.61 389
10837.59 364
10838.57 420
10839.56 412
10840.54 422
10841.52 392
10842.51 379
10843.49 372
10844.47 389
10845.46 409
10846.44 385
10847.42 404
10848.41 398
10849.39 385
10850.37 397
10851.36 445
10852.34 436
10853.32 411
10854.31 395
10855.29 403
10856.28 425
10857.26 420
10858.24 452
10859.23 460
10860.21 439
10861.20 426
10862.18 415
10863.16 410
10864.15 417
10865.13 412
10866.12 443
10867.10 454
10868.08 420
10869.07 428
10870.05 416
10871.04 428
10872.02 412
10873.01 442
10873.99 435
10874.98 430
10875.96 445
10876.95 497
10877.93 474
10878.92 443
10879.90 442
10880.89 438
10881.87 457
10882.86 450
10883.84 471
10884.83 479
10885.81 457
10886.80 481
10887.78 461
10888.77 466
10889.75 518
10890.74 492
10891.72 474
10892.71 448
10893.69 478
10894.68 503
10895.66 529
10896.65 489
10897.64 486
10898.62 470
10899.61 501
10900.59 488
10901.58 514
10902.56 520
10903.55 524
10904.54 524
10905.52 545
10906.51 555
10907.49 592
10908.48 580
10909.47 573
10910.45 571
10911.44 563
10912.43 571
10913.41 573
10914.40 579
10915.39 604
10916.37 602
10917.36 615
10918.35 635
10919.33 645
10920.32 631
10921.31 631
10922.29 576
10923.28 592
10924.27 591
10925.25 631
10926.24 656
10927.23 644
10928.21 636
10929.20 689
10930.19 681
10931.18 658
10932.16 637
10933.15 673
10934.14 697
10935.12 695
10936.11 691
10937.10 680
10938.09 731
10939.07 707
10940.06 744
10941.05 759
10942.04 771
10943.02 731
10944.01 807
10945.00 767
10945.99 809
10946.98 801
10947.96 797
10948.95 816
10949.94 877
10950.93 869
10951.92 948
10952.90 1017
10953.89 1011
10954.88 1058
10955.87 1109
10956.86 1170
10957.85 1196
10958.83 1212
10959.82 1238
10960.81 1211
10961.80 1246
10962.79 1244
10963.78 1183
10964.77 1147
10965.75 1095
10966.74 1007
10967.73 1036
10968.72 932
10969.71 919
10970.70 908
10971.69 882
10972.68 908
10973.67 873
10974.66 855
10975.64 867
10976.63 830
10977.62 831
10978.61 888
10979.60 911
10980.59 911
10981.58 888
10982.57 922
10983.56 901
10984.55 918
10985.54 936
10986.53 976
10987.52 947
10988.51 996
10989.50 1031
10990.49 1012
10991.48 1032
10992.47 1123
10993.46 1209
10994.45 1297
10995.44 1362
10996.43 1402
10997.42 1503
10998.41 1536
10999.40 1595
11000.39 1740
11001.38 1671
11002.37 1679
11003.36 1575
11004.35 1554
11005.34 1448
11006.33 1285
11007.32 1268
11008.31 1146
11009.30 1083
11010.30 1032
11011.29 910
11012.28 854
11013.27 846
11014.26 814
11015.25 816
11016.24 771
11017.23 772
11018.22 746
11019.21 741
11020.21 733
11021.20 707
11022.19 736
11023.18 742
11024.17 711
11025.16 697
11026.15 723
11027.14 717
11028.14 711
11029.13 678
11030.12 682
11031.11 694
11032.10 698
11033.09 678
11034.09 657
11035.08 665
11036.07 680
11037.06 695
11038.05 665
11039.05 662
11040.04 676
11041.03 668
11042.02 667
11043.02 662
11044.01 633
11045.00 618
11045.99 601
11046.98 630
11047.98 570
11048.97 575
11049.96 612
11050.95 574
11051.95 596
11052.94 592
11053.93 599
11054.93 617
11055.92 560
11056.91 573
11057.90 559
11058.90 571
11059.89 595
11060.88 599
11061.88 632
11062.87 618
11063.86 578
11064.86 609
11065.85 586
11066.84 598
11067.84 573
11068.83 598
11069.82 584
11070.82 560
11071.81 577
11072.80 602
11073.80 578
11074.79 618
11075.78 614
11076.78 582
11077.77 584
11078.77 615
11079.76 614
11080.75 554
11081.75 584
11082.74 592
11083.74 619
11084.73 577
11085.72 551
11086.72 562
11087.71 578
11088.71 548
11089.70 543
11090.70 514
11091.69 524
11092.68 519
11093.68 517
11094.67 509
11095.67 505
11096.66 508
11097.66 549
11098.65 515
11099.65 533
11100.64 549
11101.64 584
11102.63 528
11103.63 465
11104.62 531
11105.62 521
11106.61 523
11107.61 507
11108.60 525
11109.60 543
11110.59 520
11111.59 503
11112.58 514
11113.58 509
11114.57 510
11115.57 505
11116.56 497
11117.56 464
11118.56 460
11119.55 515
11120.55 500
11121.54 499
11122.54 474
11123.54 513
11124.53 471
11125.53 500
11126.52 510
11127.52 489
11128.51 485
11129.51 476
11130.51 466
11131.50 476
11132.50 467
11133.50 456
11134.49 493
11135.49 468
11136.49 461
11137.48 480
11138.48 463
11139.47 463
11140.47 466
11141.47 491
11142.46 470
11143.46 491
11144.46 468
11145.46 478
11146.45 480
11147.45 487
11148.45 475
11149.44 490
11150.44 476
11151.44 479
11152.43 483
11153.43 474
11154.43 500
11155.43 462
11156.42 454
11157.42 475
11158.42 451
11159.42 444
11160.41 450
11161.41 464
11162.41 443
11163.41 389
11164.40 431
11165.40 442
11166.40 447
11167.40 438
11168.39 436
11169.39 423
11170.39 425
11171.39 452
11172.39 469
11173.38 420
11174.38 422
11175.38 447
11176.38 461
11177.38 410
11178.38 400
11179.37 461
11180.37 405
11181.37 426
11182.37 428
11183.37 438
11184.37 442
11185.37 437
11186.36 425
11187.36 454
11188.36 425
11189.36 421
11190.36 439
11191.36 440
11192.36 454
11193.36 419
11194.36 442
11195.35 425
11196.35 432
11197.35 446
11198.35 427
11199.35 425
11200.35 419
11201.35 441
11202.35 443
11203.35 471
11204.35 460
11205.35 466
11206.35 431
11207.35 471
11208.35 447
11209.35 472
11210.35 457
11211.35 463
11212.35 478
11213.35 471
11214.35 441
11215.34 454
11216.35 449
11217.35 441
11218.35 426
11219.35 434
11220.35 440
11221.35 465
11222.35 475
11223.35 439
11224.35 454
11225.35 430
11226.35 451
11227.35 443
11228.35 466
11229.35 463
11230.35 466
11231.35 496
11232.35 468
11233.35 462
11234.35 455
11235.35 422
11236.35 492
11237.36 484
11238.36 439
11239.36 465
11240.36 464
11241.36 455
11242.36 468
11243.36 485
11244.36 490
11245.36 463
11246.37 466
11247.37 507
11248.37 442
11249.37 478
11250.37 462
11251.37 470
11252.38 480
11253.38 497
11254.38 498
11255.38 504
11256.38 527
11257.38 484
11258.39 491
11259.39 458
11260.39 506
11261.39 504
11262.39 481
11263.40 513
11264.40 527
11265.40 545
11266.40 544
11267.40 504
11268.41 501
11269.41 583
11270.41 579
11271.41 549
11272.42 579
11273.42 618
11274.42 586
11275.42 627
11276.43 610
11277.43 593
11278.43 586
11279.44 586
11280.44 607
11281.44 553
11282.44 567
11283.45 494
11284.45 534
11285.45 503
11286.46 511
11287.46 508
11288.46 506
11289.47 479
11290.47 473
11291.47 457
11292.48 469
11293.48 458
11294.48 469
11295.49 470
11296.49 470
11297.49 511
11298.50 502
11299.50 453
11300.51 475
11301.51 484
11302.51 474
11303.52 479
11304.52 451
11305.53 468
11306.53 438
11307.53 462
11308.54 442
11309.54 466
11310.55 497
11311.55 499
11312.55 454
11313.56 473
11314.56 492
11315.57 502
11316.57 517
11317.58 503
11318.58 476
11319.59 494
11320.59 519
11321.59 505
11322.60 518
11323.60 505
11324.61 516
11325.61 504
11326.62 505
11327.62 503
11328.63 480
11329.63 477
11330.64 443
11331.64 472
11332.65 511
11333.65 508
11334.66 467
11335.67 503
11336.67 507
11337.68 544
11338.68 485
11339.69 552
11340.69 517
11341.70 560
11342.70 540
11343.71 516
11344.72 570
11345.72 523
11346.73 497
11347.73 515
11348.74 517
11349.74 479
11350.75 468
11351.76 467
11352.76 493
11353.77 476
11354.78 490
11355.78 465
11356.79 494
11357.79 495
11358.80 475
11359.81 501
11360.81 495
11361.82 493
11362.83 485
11363.83 503
11364.84 474
11365.85 459
11366.85 476
11367.86 486
11368.87 465
11369.87 477
11370.88 488
11371.89 500
11372.89 467
11373.90 467
11374.91 482
11375.92 491
11376.92 462
11377.93 494
11378.94 483
11379.94 469
11380.95 490
11381.96 487
11382.97 466
11383.97 469
11384.98 469
11385.99 501
11387.00 505
11388.00 494
11389.01 457
11390.02 489
11391.03 505
11392.04 483
11393.04 457
11394.05 513
11395.06 471
11396.07 474
11397.08 481
11398.08 525
11399.09 461
11400.10 490
11401.11 471
11402.12 500
11403.12 460
11404.13 476
11405.14 458
11406.15 504
11407.16 522
11408.17 472
11409.18 523
11410.18 509
11411.19 529
11412.20 535
11413.21 524
11414.22 537
11415.23 526
11416.24 525
11417.25 539
11418.25 528
11419.26 522
11420.27 531
11421.28 560
11422.29 521
11423.30 540
11424.31 534
11425.32 518
11426.33 523
11427.34 538
11428.35 540
11429.36 501
11430.37 518
11431.38 511
11432.39 536
11433.39 552
11434.40 558
11435.41 551
11436.42 526
11437.43 528
11438.44 529
11439.45 549
11440.46 553
11441.47 558
11442.48 568
11443.49 573
11444.50 534
11445.51 599
11446.52 566
11447.53 575
11448.55 582
11449.56 584
11450.57 542
11451.58 584
11452.59 563
11453.60 573
11454.61 577
11455.62 575
11456.63 581
11457.64 583
11458.65 576
11459.66 540
11460.67 596
11461.68 591
11462.69 618
11463.71 570
11464.72 584
11465.73 600
11466.74 630
11467.75 582
11468.76 603
11469.77 625
11470.78 693
11471.80 649
11472.81 648
11473.82 645
11474.83 644
11475.84 649
11476.85 671
11477.86 663
11478.88 695
11479.89 722
11480.90 712
11481.91 725
11482.92 700
11483.93 720
11484.95 692
11485.96 741
11486.97 758
11487.98 725
11489.00 722
11490.01 807
11491.02 806
11492.03 811
11493.04 823
11494.06 821
11495.07 882
11496.08 843
11497.09 850
11498.11 859
11499.12 879
11500.13 910
11501.14 915
11502.16 884
11503.17 917
11504.18 901
11505.20 974
11506.21 947
11507.22 972
11508.23 1002
11509.25 1022
11510.26 1016
11511.27 1018
11512.29 1070
11513.30 1154
11514.31 1189
11515.33 1251
11516.34 1242
11517.35 1249
11518.37 1360
11519.38 1379
11520.39 1434
11521.41 1464
11522.42 1510
11523.43 1597
11524.45 1559
11525.46 1619
11526.47 1685
11527.49 1747
11528.50 1841
11529.52 1998
11530.53 1981
11531.54 2157
11532.56 2304
11533.57 2465
11534.59 2601
11535.60 2918
11536.62 3161
11537.63 3357
11538.64 3476
11539.66 3591
11540.67 3583
11541.69 3503
11542.70 3419
11543.72 3334
11544.73 3050
11545.75 2782
11546.76 2575
11547.77 2288
11548.79 2021
11549.80 1878
11550.82 1734
11551.83 1564
11552.85 1432
11553.86 1337
11554.88 1300
11555.89 1262
11556.91 1207
11557.92 1128
11558.94 1124
11559.95 1129
11560.97 1108
11561.99 1077
11563.00 1036
11564.02 1042
11565.03 1063
11566.05 1026
11567.06 1054
11568.08 1019
11569.09 1037
11570.11 991
11571.13 1022
11572.14 995
11573.16 1020
11574.17 1025
11575.19 1022
11576.20 1070
11577.22 1070
11578.24 1033
11579.25 1015
11580.27 1042
11581.29 1028
11582.30 1034
11583.32 1028
11584.33 977
11585.35 966
11586.37 940
11587.38 924
11588.40 941
11589.42 922
11590.43 928
11591.45 951
11592.47 999
11593.48 1028
11594.50 1082
11595.52 1081
11596.53 1136
11597.55 1157
11598.57 1215
11599.58 1196
11600.60 1183
11601.62 1220
11602.64 1229
11603.65 1211
11604.67 1206
11605.69 1115
11606.70 1129
11607.72 1046
11608.74 1047
11609.76 1001
11610.77 1004
11611.79 956
11612.81 973
11613.83 1022
11614.84 1017
11615.86 965
11616.88 970
11617.90 981
11618.92 999
11619.93 986
11620.95 938
11621.97 946
11622.99 965
11624.01 949
11625.02 932
11626.04 885
11627.06 866
11628.08 889
11629.10 834
11630.11 799
11631.13 813
11632.15 818
11633.17 790
11634.19 795
11635.21 799
11636.23 810
11637.24 811
11638.26 813
11639.28 792
11640.30 773
11641.32 772
11642.34 773
11643.36 739
11644.38 731
11645.39 740
11646.41 739
11647.43 723
11648.45 717
11649.47 691
11650.49 688
11651.51 712
11652.53 673
11653.55 634
11654.57 663
11655.59 659
11656.61 646
11657.63 670
11658.65 642
11659.67 656
11660.69 624
11661.70 637
11662.72 612
11663.74 621
11664.76 605
11665.78 596
11666.80 593
11667.82 593
11668.84 602
11669.86 608
11670.88 585
11671.90 561
11672.92 590
11673.95 588
11674.97 585
11675.99 576
11677.01 566
11678.03 604
11679.05 582
11680.07 579
11681.09 572
11682.11 563
11683.13 596
11684.15 572
11685.17 583
11686.19 561
11687.21 573
11688.23 557
11689.25 538
11690.28 569
11691.30 531
11692.32 540
11693.34 543
11694.36 564
11695.38 504
11696.40 492
11697.42 554
11698.44 553
11699.47 494
11700.49 510
11701.51 539
11702.53 518
11703.55 525
11704.57 497
11705.60 524
11706.62 519
11707.64 486
11708.66 491
11709.68 488
11710.70 474
11711.73 497
11712.75 471
11713.77 482
11714.79 476
11715.81 475
11716.84 469
11717.86 457
11718.88 397
11719.90 434
11720.92 481
11721.95 491
11722.97 470
11723.99 437
11725.01 470
11726.04 483
11727.06 442
11728.08 461
11729.11 471
11730.13 453
11731.15 434
11732.17 419
11733.20 444
11734.22 409
11735.24 415
11736.26 425
11737.29 421
11738.31 421
11739.33 436
11740.36 421
11741.38 427
11742.40 436
11743.43 430
11744.45 411
11745.47 404
11746.50 406
11747.52 384
11748.54 388
11749.57 391
11750.59 415
11751.62 400
11752.64 413
11753.66 375
11754.69 379
11755.71 376
11756.73 379
11757.76 404
11758.78 424
11759.81 391
11760.83 403
11761.85 418
11762.88 395
11763.90 386
11764.93 398
11765.95 385
11766.98 401
11768.00 393
11769.02 416
11770.05 403
11771.07 410
11772.10 395
11773.12 358
11774.15 373
11775.17 397
11776.20 374
11777.22 375
11778.25 383
11779.27 396
11780.30 390
11781.32 395
11782.35 377
11783.37 351
11784.40 379
11785.42 372
11786.45 384
11787.47 357
11788.50 361
11789.52 365
11790.55 391
11791.57 369
11792.60 371
11793.62 351
11794.65 385
11795.67 387
11796.70 336
11797.73 375
11798.75 371
11799.78 380
11800.80 368
11801.83 370
11802.85 393
11803.88 338
11804.91 382
11805.93 363
11806.96 367
11807.98 369
11809.01 361
11810.04 342
11811.06 352
11812.09 362
11813.12 370
11814.14 356
11815.17 412
11816.19 386
11817.22 379
11818.25 370
11819.27 351
11820.30 387
11821.33 392
11822.35 393
11823.38 408
11824.41 374
11825.44 387
11826.46 380
11827.49 423
11828.52 416
11829.54 376
11830.57 382
11831.60 400
11832.62 409
11833.65 394
11834.68 386
11835.71 396
11836.73 374
11837.76 344
11838.79 375
11839.82 359
11840.84 370
11841.87 361
11842.90 388
11843.93 402
11844.95 372
11845.98 368
11847.01 401
11848.04 420
11849.07 377
11850.09 378
11851.12 393
11852.15 363
11853.18 386
11854.21 434
11855.23 402
11856.26 393
11857.29 380
11858.32 417
11859.35 405
11860.38 402
11861.40 419
11862.43 418
11863.46 424
11864.49 390
11865.52 414
11866.55 425
11867.58 411
11868.60 432
11869.63 411
11870.66 405
11871.69 401
11872.72 387
11873.75 406
11874.78 408
11875.81 424
11876.84 440
11877.86 382
11878.89 450
11879.92 458
11880.95 449
11881.98 493
11883.01 462
11884.04 460
11885.07 483
11886.10 495
11887.13 490
11888.16 464
11889.19 497
11890.22 510
11891.25 499
11892.28 518
11893.31 491
11894.34 519
11895.37 524
11896.40 529
11897.43 552
11898.46 561
11899.49 590
11900.52 603
11901.55 641
11902.58 645
11903.61 639
11904.64 700
11905.67 692
11906.70 662
11907.73 635
11908.76 644
11909.79 660
11910.82 634
11911.85 637
11912.88 610
11913.91 582
11914.94 592
11915.97 607
11917.01 552
11918.04 561
11919.07 558
11920.10 554
11921.13 567
11922.16 574
11923.19 570
11924.22 587
11925.25 617
11926.28 657
11927.32 681
11928.35 696
11929.38 664
11930.41 735
11931.44 743
11932.47 735
11933.50 734
11934.54 732
11935.57 696
11936.60 731
11937.63 676
11938.66 648
11939.70 626
11940.73 584
11941.76 598
11942.79 559
11943.82 532
11944.85 527
11945.89 496
11946.92 510
11947.95 469
11948.98 513
11950.02 492
11951.05 524
11952.08 495
11953.11 511
11954.15 466
11955.18 480
11956.21 489
11957.24 504
11958.28 471
11959.31 484
11960.34 452
11961.37 441
11962.41 491
11963.44 478
11964.47 468
11965.51 441
11966.54 474
11967.57 484
11968.60 462
11969.64 491
11970.67 513
11971.70 498
11972.74 475
11973.77 496
11974.80 511
11975.84 512
11976.87 496
11977.90 468
11978.94 500
11979.97 520
11981.00 509
11982.04 518
11983.07 508
11984.11 502
11985.14 489
11986.17 507
11987.21 484
11988.24 511
11989.28 558
11990.31 530
11991.34 498
11992.38 500
11993.41 513
11994.45 507
11995.48 522
11996.51 484
11997.55 519
11998.58 530
11999.62 534
12000.65 526
12001.69 537
12002.72 543
12003.76 539
12004.79 531
12005.82 564
12006.86 567
12007.89 547
12008.93 587
12009.96 583
12011.00 578
12012.03 609
12013.07 600
12014.10 614
12015.14 603
12016.17 610
12017.21 623
12018.24 611
12019.28 617
12020.32 600
12021.35 617
12022.39 607
12023.42 620
12024.46 597
12025.49 578
12026.53 611
12027.56 635
12028.60 620
12029.64 590
12030.67 638
12031.71 608
12032.74 621
12033.78 595
12034.81 647
12035.85 626
12036.89 614
12037.92 594
12038.96 561
12039.99 601
12041.03 647
12042.07 599
12043.10 602
12044.14 624
12045.18 626
12046.21 630
12047.25 600
12048.29 591
12049.32 635
12050.36 654
12051.40 631
12052.43 634
12053.47 639
12054.51 622
12055.54 685
12056.58 655
12057.62 641
12058.65 653
12059.69 671
12060.73 667
12061.76 638
12062.80 633
12063.84 666
12064.88 642
12065.91 603
12066.95 606
12067.99 605
12069.03 580
12070.06 560
12071.10 591
12072.14 597
12073.18 563
12074.21 541
12075.25 592
12076.29 563
12077.33 552
12078.36 554
12079.40 569
12080.44 541
12081.48 550
12082.52 538
12083.55 542
12084.59 541
12085.63 527
12086.67 535
12087.71 580
12088.74 545
12089.78 543
12090.82 605
12091.86 574
12092.90 552
12093.94 554
12094.98 550
12096.01 607
12097.05 616
12098.09 608
12099.13 612
12100.17 659
12101.21 606
12102.25 652
12103.28 624
12104.32 622
12105.36 634
12106.40 659
12107.44 635
12108.48 626
12109.52 602
12110.56 580
12111.60 544
12112.64 563
12113.68 565
12114.72 578
12115.76 521
12116.79 504
12117.83 518
12118.87 522
12119.91 464
12120.95 493
12121.99 486
12123.03 486
12124.07 472
12125.11 490
12126.15 468
12127.19 428
12128.23 456
12129.27 474
12130.31 457
12131.35 443
12132.39 423
12133.43 482
12134.47 482
12135.51 462
12136.55 450
12137.59 461
12138.63 471
12139.67 489
12140.71 443
12141.76 473
12142.80 473
12143.84 481
12144.88 450
12145.92 438
12146.96 469
12148.00 442
12149.04 466
12150.08 474
12151.12 436
12152.16 450
12153.20 435
12154.25 461
12155.29 444
12156.33 438
12157.37 441
12158.41 436
12159.45 452
12160.49 420
12161.53 398
12162.58 437
12163.62 427
12164.66 405
12165.70 364
12166.74 422
12167.78 405
12168.82 416
12169.87 396
12170.91 400
12171.95 412
12172.99 376
12174.03 398
12175.08 417
12176.12 410
12177.16 406
12178.20 385
12179.24 382
12180.29 390
12181.33 389
12182.37 390
12183.41 430
12184.46 396
12185.50 401
12186.54 420
12187.58 397
12188.63 405
12189.67 405
12190.71 411
12191.75 388
12192.80 364
12193.84 385
12194.88 394
12195.92 409
12196.97 408
12198.01 402
12199.05 376
12200.10 413
12201.14 372
12202.18 388
12203.23 385
12204.27 363
12205.31 395
12206.36 358
12207.40 349
12208.44 358
12209.49 393
12210.53 391
12211.57 349
12212.62 373
12213.66 378
12214.70 381
12215.75 381
12216.79 372
12217.84 374
12218.88 359
12219.92 362
12220.97 368
12222.01 360
12223.06 372
12224.10 364
12225.14 345
12226.19 365
12227.23 358
12228.28 347
12229.32 341
12230.36 336
12231.41 332
12232.45 353
12233.50 385
12234.54 370
12235.59 370
12236.63 348
12237.68 361
12238.72 369
12239.77 355
12240.81 361
12241.86 378
12242.90 374
12243.94 399
12244.99 374
12246.03 353
12247.08 379
12248.13 392
12249.17 365
12250.22 359
12251.26 376
12252.31 366
12253.35 371
12254.40 350
12255.44 355
12256.49 381
12257.53 352
12258.58 351
12259.62 340
12260.67 354
12261.72 368
12262.76 347
12263.81 329
12264.85 328
12265.90 313
12266.94 328
12267.99 326
12269.04 340
12270.08 345
12271.13 368
12272.17 349
12273.22 327
12274.27 344
12275.31 328
12276.36 327
12277.41 314
12278.45 331
12279.50 353
12280.55 328
12281.59 313
12282.64 354
12283.69 337
12284.73 326
12285.78 328
12286.83 321
12287.87 320
12288.92 349
12289.97 302
12291.01 357
12292.06 334
12293.11 336
12294.15 351
12295.20 339
12296.25 328
12297.30 309
12298.34 336
12299.39 297
12300.44 300
12301.48 328
12302.53 314
12303.58 327
12304.63 325
12305.67 299
12306.72 285
12307.77 319
12308.82 325
12309.87 321
12310.91 329
12311.96 332
12313.01 319
12314.06 324
12315.10 321
12316.15 306
12317.20 311
12318.25 304
12319.30 311
12320.34 294
12321.39 279
12322.44 299
12323.49 289
12324.54 298
12325.59 286
12326.63 279
12327.68 256
12328.73 268
12329.78 265
12330.83 306
12331.88 282
12332.93 282
12333.98 303
12335.02 296
12336.07 278
12337.12 289
12338.17 298
12339.22 295
12340.27 293
12341.32 298
12342.37 293
12343.42 283
12344.47 271
12345.51 297
12346.56 301
12347.61 274
12348.66 302
12349.71 298
12350.76 280
12351.81 264
12352.86 269
12353.91 271
12354.96 278
12356.01 280
12357.06 303
12358.11 278
12359.16 293
12360.21 308
12361.26 272
12362.31 298
12363.36 281
12364.41 294
12365.46 310
12366.51 303
12367.56 326
12368.61 288
12369.66 300
12370.71 295
12371.76 292
12372.81 306
12373.86 287
12374.91 280
12375.96 308
12377.01 292
12378.06 298
12379.11 276
12380.17 280
12381.22 296
12382.27 283
12383.32 305
12384.37 297
12385.42 278
12386.47 297
12387.52 316
12388.57 320
12389.62 283
12390.67 285
12391.73 261
12392.78 288
12393.83 264
12394.88 263
12395.93 313
12396.98 255
12398.03 273
12399.09 299
12400.14 293
12401.19 292
12402.24 297
12403.29 285
12404.34 287
12405.40 286
12406.45 308
12407.50 317
12408.55 282
12409.60 313
12410.66 331
12411.71 311
12412.76 269
12413.81 303
12414.86 319
12415.92 314
12416.97 307
12418.02 315
12419.07 318
12420.13 348
12421.18 327
12422.23 335
12423.28 306
12424.34 325
12425.39 329
12426.44 319
12427.49 333
12428.55 312
12429.60 333
12430.65 330
12431.71 325
12432.76 337
12433.81 322
12434.86 342
12435.92 353
12436.97 337
12438.02 324
12439.08 344
12440.13 369
12441.18 352
12442.24 345
12443.29 339
12444.34 358
12445.40 322
12446.45 332
12447.50 326
12448.56 317
12449.61 333
12450.67 374
12451.72 394
12452.77 351
12453.83 366
12454.88 364
12455.94 380
12456.99 399
12458.04 400
12459.10 409
12460.15 415
12461.21 388
12462.26 386
12463.31 446
12464.37 448
12465.42 447
12466.48 475
12467.53 507
12468.59 548
12469.64 582
12470.70 595
12471.75 628
12472.80 661
12473.86 730
12474.91 767
12475.97 736
12477.02 808
12478.08 768
12479.13 760
12480.19 746
12481.24 733
12482.30 724
12483.35 740
12484.41 644
12485.46 631
12486.52 585
12487.57 545
12488.63 550
12489.69 523
12490.74 502
12491.80 455
12492.85 461
12493.91 429
12494.96 419
12496.02 427
12497.07 396
12498.13 428
12499.19 385
12500.24 384
12501.30 420
12502.35 431
12503.41 411
12504.47 414
12505.52 411
12506.58 413
12507.63 400
12508.69 398
12509.75 399
12510.80 418
12511.86 396
12512.91 405
12513.97 404
12515.03 388
12516.08 442
12517.14 438
12518.20 425
12519.25 405
12520.31 406
12521.37 401
12522.42 395
12523.48 405
12524.54 434
12525.59 457
12526.65 410
12527.71 394
12528.77 393
12529.82 423
12530.88 405
12531.94 403
12532.99 428
12534.05 386
12535.11 381
12536.17 425
12537.22 395
12538.28 386
12539.34 403
12540.40 436
12541.45 422
12542.51 407
12543.57 383
12544.63 421
12545.68 464
12546.74 454
12547.80 458
12548.86 459
12549.92 481
12550.97 498
12552.03 477
12553.09 470
12554.15 459
12555.21 461
12556.26 484
12557.32 476
12558.38 464
12559.44 430
12560.50 486
12561.56 465
12562.61 436
12563.67 447
12564.73 458
12565.79 434
12566.85 430
12567.91 403
12568.97 414
12570.02 388
12571.08 419
12572.14 416
12573.20 407
12574.26 424
12575.32 381
12576.38 411
12577.44 379
12578.50 373
12579.56 383
12580.61 444
12581.67 403
12582.73 420
12583.79 421
12584.85 411
12585.91 429
12586.97 413
12588.03 407
12589.09 408
12590.15 409
12591.21 411
12592.27 424
12593.33 425
12594.39 401
12595.45 405
12596.51 433
12597.57 431
12598.63 463
12599.69 449
12600.75 405
12601.81 421
12602.87 417
12603.93 409
12604.99 394
12606.05 429
12607.11 449
12608.17 437
12609.23 460
12610.29 445
12611.35 443
12612.41 449
12613.47 454
12614.53 492
12615.59 476
12616.66 502
12617.72 541
12618.78 507
12619.84 532
12620.90 525
12621.96 525
12623.02 571
12624.08 562
12625.14 533
12626.20 567
12627.26 560
12628.33 589
12629.39 574
12630.45 533
12631.51 544
12632.57 569
12633.63 553
12634.69 581
12635.76 563
12636.82 510
12637.88 534
12638.94 534
12640.00 507
12641.06 465
12642.13 468
12643.19 459
12644.25 456
12645.31 444
12646.37 427
12647.44 476
12648.50 457
12649.56 466
12650.62 474
12651.68 465
12652.75 459
12653.81 462
12654.87 439
12655.93 404
12657.00 444
12658.06 447
12659.12 434
12660.18 444
12661.25 441
12662.31 445
12663.37 442
12664.43 463
12665.50 482
12666.56 478
12667.62 454
12668.69 438
12669.75 468
12670.81 460
12671.88 483
12672.94 471
12674.00 503
12675.06 451
12676.13 453
12677.19 491
12678.25 502
12679.32 470
12680.38 485
12681.44 482
12682.51 500
12683.57 495
12684.64 466
12685.70 482
12686.76 504
12687.83 490
12688.89 505
12689.95 512
12691.02 527
12692.08 533
12693.15 506
12694.21 541
12695.27 566
12696.34 562
12697.40 548
12698.47 572
12699.53 555
12700.59 585
12701.66 585
12702.72 616
12703.79 610
12704.85 613
12705.92 600
12706.98 592
12708.05 621
12709.11 611
12710.18 624
12711.24 647
12712.30 620
12713.37 632
12714.43 588
12715.50 654
12716.56 608
12717.63 603
12718.69 601
12719.76 603
12720.82 641
12721.89 640
12722.95 662
12724.02 635
12725.09 597
12726.15 651
12727.22 676
12728.28 651
12729.35 699
12730.41 687
12731.48 733
12732.54 689
12733.61 685
12734.68 681
12735.74 696
12736.81 691
12737.87 705
12738.94 651
12740.00 667
12741.07 637
12742.14 631
12743.20 617
12744.27 601
12745.33 583
12746.40 601
12747.47 594
12748.53 563
12749.60 568
12750.67 575
12751.73 559
12752.80 522
12753.87 531
12754.93 518
12756.00 511
12757.07 497
12758.13 479
12759.20 489
12760.27 475
12761.33 500
12762.40 493
12763.47 527
12764.53 507
12765.60 503
12766.67 500
12767.73 463
12768.80 459
12769.87 487
12770.94 494
12772.00 466
12773.07 418
12774.14 440
12775.21 458
12776.27 464
12777.34 457
12778.41 424
12779.48 467
12780.54 434
12781.61 435
12782.68 437
12783.75 444
12784.81 423
12785.88 418
12786.95 422
12788.02 395
12789.09 411
12790.15 418
12791.22 408
12792.29 432
12793.36 420
12794.43 386
12795.49 430
12796.56 415
12797.63 414
12798.70 373
12799.77 367
12800.84 409
12801.90 415
12802.97 396
12804.04 388
12805.11 394
12806.18 421
12807.25 427
12808.32 452
12809.39 434
12810.45 403
12811.52 407
12812.59 409
12813.66 400
12814.73 404
12815.80 442
12816.87 425
12817.94 420
12819.01 418
12820.08 420
12821.15 421
12822.21 428
12823.28 427
12824.35 428
12825.42 413
12826.49 404
12827.56 418
12828.63 436
12829.70 444
12830.77 371
12831.84 400
12832.91 414
12833.98 402
12835.05 409
12836.12 406
12837.19 424
12838.26 383
12839.33 372
12840.40 409
12841.47 400
12842.54 365
12843.61 361
12844.68 374
12845.75 382
12846.82 388
12847.89 377
12848.96 377
12850.03 409
12851.10 379
12852.18 357
12853.25 353
12854.32 363
12855.39 376
12856.46 362
12857.53 356
12858.60 326
12859.67 366
12860.74 340
12861.81 359
12862.88 352
12863.96 345
12865.03 315
12866.10 383
12867.17 365
12868.24 312
12869.31 329
12870.38 323
12871.45 327
12872.53 341
12873.60 327
12874.67 323
12875.74 340
12876.81 356
12877.88 334
12878.96 344
12880.03 322
12881.10 310
12882.17 337
12883.24 305
12884.31 329
12885.39 299
12886.46 349
12887.53 317
12888.60 296
12889.68 306
12890.75 279
12891.82 318
12892.89 306
12893.96 318
12895.04 308
12896.11 309
12897.18 277
12898.25 283
12899.33 272
12900.40 286
12901.47 310
12902.54 296
12903.62 277
12904.69 289
12905.76 303
12906.84 274
12907.91 289
12908.98 288
12910.06 289
12911.13 284
12912.20 270
12913.27 291
12914.35 283
12915.42 251
12916.49 280
12917.57 295
12918.64 286
12919.71 279
12920.79 294
12921.86 259
12922.94 266
12924.01 258
12925.08 255
12926.16 237
12927.23 239
12928.30 270
12929.38 265
12930.45 271
12931.53 251
12932.60 236
12933.67 247
12934.75 266
12935.82 242
12936.90 231
12937.97 266
12939.04 247
12940.12 239
12941.19 246
12942.27 244
12943.34 249
12944.42 256
12945.49 238
12946.56 222
12947.64 219
12948.71 259
12949.79 261
12950.86 234
12951.94 224
12953.01 228
12954.09 253
12955.16 236
12956.24 244
12957.31 232
12958.39 243
12959.46 225
12960.54 247
12961.61 211
12962.69 226
12963.76 225
12964.84 250
12965.91 217
12966.99 218
12968.07 234
12969.14 239
12970.22 241
12971.29 250
12972.37 262
12973.44 261
12974.52 223
12975.59 225
12976.67 254
12977.75 245
12978.82 248
12979.90 231
12980.97 252
12982.05 233
12983.13 259
12984.20 228
12985.28 236
12986.35 222
12987.43 213
12988.51 232
12989.58 236
12990.66 254
12991.74 240
12992.81 231
12993.89 250
12994.97 231
12996.04 221
12997.12 230
12998.20 233
12999.27 253
13000.35 243
13001.43 247
13002.50 252
13003.58 277
13004.66 265
13005.73 247
13006.81 226
13007.89 239
13008.97 271
13010.04 238
13011.12 255
13012.20 258
13013.27 244
13014.35 231
13015.43 242
13016.51 237
13017.58 220
13018.66 264
13019.74 248
13020.82 254
13021.89 238
13022.97 227
13024.05 226
13025.13 257
13026.21 240
13027.28 253
13028.36 254
13029.44 248
13030.52 235
13031.60 249
13032.67 216
13033.75 241
13034.83 235
13035.91 251
13036.99 252
13038.07 234
13039.14 272
13040.22 244
13041.30 259
13042.38 243
13043.46 273
13044.54 242
13045.62 266
13046.69 246
13047.77 256
13048.85 266
13049.93 244
13051.01 265
13052.09 253
13053.17 273
13054.25 265
13055.33 269
13056.40 294
13057.48 259
13058.56 257
13059.64 243
13060.72 229
13061.80 246
13062.88 236
13063.96 254
13065.04 220
13066.12 258
13067.20 240
13068.28 251
13069.36 268
13070.44 249
13071.52 223
13072.60 228
13073.68 254
13074.76 236
13075.84 247
13076.92 220
13078.00 238
13079.08 238
13080.16 234
13081.24 226
13082.32 224
13083.40 244
13084.48 221
13085.56 250
13086.64 221
13087.72 232
13088.80 224
13089.88 230
13090.96 225
13092.04 221
13093.12 229
13094.20 247
13095.28 214
13096.36 225
13097.44 225
13098.52 243
13099.61 256
13100.69 250
13101.77 238
13102.85 234
13103.93 254
13105.01 253
13106.09 258
13107.17 232
13108.25 246
13109.34 217
13110.42 246
13111.50 221
13112.58 249
13113.66 254
13114.74 234
13115.82 238
13116.91 238
13117.99 234
13119.07 264
13120.15 259
13121.23 256
13122.31 244
13123.40 253
13124.48 251
13125.56 261
13126.64 257
13127.72 264
13128.81 269
13129.89 256
13130.97 266
13132.05 244
13133.14 261
13134.22 268
13135.30 256
13136.38 243
13137.47 236
13138.55 267
13139.63 261
13140.71 269
13141.80 262
13142.88 274
13143.96 242
13145.04 264
13146.13 267
13147.21 280
13148.29 245
13149.38 258
13150.46 274
13151.54 285
13152.62 242
13153.71 232
13154.79 267
13155.87 278
13156.96 285
13158.04 272
13159.12 289
13160.21 261
13161.29 247
13162.37 243
13163.46 235
13164.54 279
13165.62 282
13166.71 247
13167.79 274
13168.88 251
13169.96 227
13171.04 275
13172.13 280
13173.21 242
13174.30 237
13175.38 252
13176.46 252
13177.55 254
13178.63 257
13179.72 262
13180.80 248
13181.88 274
13182.97 254
13184.05 270
13185.14 256
13186.22 263
13187.31 274
13188.39 268
13189.48 268
13190.56 249
13191.65 280
13192.73 262
13193.81 250
13194.90 257
13195.98 268
13197.07 264
13198.15 212
13199.24 262
13200.32 261
13201.41 239
13202.49 229
13203.58 258
13204.67 283
13205.75 261
13206.84 268
13207.92 247
13209.01 267
13210.09 276
13211.18 277
13212.26 273
13213.35 260
13214.43 255
13215.52 264
13216.61 286
13217.69 266
13218.78 281
13219.86 276
13220.95 236
13222.04 258
13223.12 234
13224.21 263
13225.29 253
13226.38 249
13227.47 245
13228.55 275
13229.64 251
13230.72 297
13231.81 273
13232.90 280
13233.98 279
13235.07 262
13236.16 282
13237.24 254
13238.33 267
13239.42 301
13240.50 286
13241.59 271
13242.68 268
13243.76 283
13244.85 273
13245.94 263
13247.02 270
13248.11 315
13249.20 281
13250.29 274
13251.37 259
13252.46 256
13253.55 292
13254.63 299
13255.72 281
13256.81 271
13257.90 283
13258.98 302
13260.07 312
13261.16 319
13262.25 289
13263.33 303
13264.42 296
13265.51 324
13266.60 297
13267.69 283
13268.77 315
13269.86 310
13270.95 297
13272.04 301
13273.13 286
13274.21 322
13275.30 316
13276.39 338
13277.48 291
13278.57 320
13279.65 317
13280.74 337
13281.83 345
13282.92 327
13284.01 320
13285.10 334
13286.19 332
13287.27 316
13288.36 312
13289.45 343
13290.54 343
13291.63 346
13292.72 335
13293.81 357
13294.90 376
13295.98 341
13297.07 333
13298.16 331
13299.25 356
13300.34 387
13301.43 372
13302.52 364
13303.61 365
13304.70 359
13305.79 383
13306.88 348
13307.97 369
13309.06 390
13310.15 377
13311.24 395
13312.32 401
13313.41 391
13314.50 415
13315.59 389
13316.68 391
13317.77 404
13318.86 396
13319.95 355
13321.04 380
13322.13 361
13323.22 387
13324.31 366
13325.40 394
13326.49 372
13327.58 395
13328.68 409
13329.77 403
13330.86 391
13331.95 411
13333.04 422
13334.13 423
13335.22 406
13336.31 419
13337.40 417
13338.49 430
13339.58 426
13340.67 437
13341.76 421
13342.85 398
13343.94 373
13345.04 378
13346.13 401
13347.22 411
13348.31 429
13349.40 423
13350.49 418
13351.58 444
13352.67 423
13353.77 429
13354.86 409
13355.95 430
13357.04 421
13358.13 425
13359.22 424
13360.31 435
13361.41 450
13362.50 471
13363.59 491
13364.68 476
13365.77 458
13366.87 444
13367.96 460
13369.05 480
13370.14 485
13371.23 455
13372.33 479
13373.42 471
13374.51 479
13375.60 457
13376.69 481
13377.79 440
13378.88 461
13379.97 450
13381.06 436
13382.16 404
13383.25 380
13384.34 385
13385.43 384
13386.53 401
13387.62 348
13388.71 359
13389.81 353
13390.90 357
13391.99 366
13393.08 381
13394.18 395
13395.27 366
13396.36 357
13397.46 365
13398.55 374
13399.64 361
13400.74 352
13401.83 346
13402.92 350
13404.02 353
13405.11 365
13406.20 363
13407.30 370
13408.39 371
13409.48 380
13410.58 387
13411.67 359
13412.77 369
13413.86 357
13414.95 380
13416.05 362
13417.14 327
13418.23 354
13419.33 330
13420.42 379
13421.52 375
13422.61 345
13423.71 365
13424.80 377
13425.89 390
13426.99 360
13428.08 374
13429.18 357
13430.27 375
13431.37 382
13432.46 349
13433.56 346
13434.65 344
13435.74 370
13436.84 354
13437.93 345
13439.03 336
13440.12 386
13441.22 384
13442.31 386
13443.41 377
13444.50 344
13445.60 355
13446.69 377
13447.79 386
13448.88 375
13449.98 366
13451.08 408
13452.17 403
13453.27 400
13454.36 415
13455.46 393
13456.55 418
13457.65 404
13458.74 387
13459.84 410
13460.94 408
13462.03 419
13463.13 421
13464.22 413
13465.32 401
13466.41 412
13467.51 403
13468.61 412
13469.70 431
13470.80 436
13471.90 441
13472.99 450
13474.09 470
13475.18 449
13476.28 451
13477.38 431
13478.47 459
13479.57 442
13480.67 440
13481.76 448
13482.86 439
13483.96 468
13485.05 442
13486.15 460
13487.25 459
13488.34 469
13489.44 493
13490.54 493
13491.63 473
13492.73 500
13493.83 520
13494.93 490
13496.02 516
13497.12 498
13498.22 541
13499.31 509
13500.41 513
13501.51 540
13502.61 525
13503.70 537
13504.80 528
13505.90 568
13507.00 562
13508.09 527
13509.19 537
13510.29 485
13511.39 502
13512.49 508
13513.58 471
13514.68 504
13515.78 480
13516.88 472
13517.98 432
13519.07 467
13520.17 442
13521.27 461
13522.37 438
13523.47 453
13524.57 449
13525.66 433
13526.76 431
13527.86 415
13528.96 417
13530.06 409
13531.16 466
13532.25 437
13533.35 426
13534.45 444
13535.55 448
13536.65 419
13537.75 415
13538.85 426
13539.95 412
13541.05 408
13542.14 429
13543.24 405
13544.34 375
13545.44 389
13546.54 412
13547.64 425
13548.74 400
13549.84 397
13550.94 370
13552.04 373
13553.14 359
13554.24 361
13555.34 355
13556.44 368
13557.54 379
13558.64 362
13559.74 354
13560.84 334
13561.94 335
13563.04 353
13564.13 366
13565.23 351
13566.34 370
13567.44 338
13568.54 372
13569.64 338
13570.74 335
13571.84 376
13572.94 364
13574.04 361
13575.14 368
13576.24 359
13577.34 349
13578.44 358
13579.54 357
13580.64 342
13581.74 350
13582.84 358
13583.94 365
13585.04 395
13586.14 368
13587.24 319
13588.35 348
13589.45 395
13590.55 349
13591.65 382
13592.75 341
13593.85 367
13594.95 357
13596.05 359
13597.15 369
13598.26 365
13599.36 357
13600.46 350
13601.56 378
13602.66 359
13603.76 361
13604.86 356
13605.97 354
13607.07 378
13608.17 387
13609.27 346
13610.37 360
13611.47 385
13612.58 377
13613.68 377
13614.78 372
13615.88 379
13616.98 334
13618.09 362
13619.19 358
13620.29 382
13621.39 341
13622.50 359
13623.60 321
13624.70 364
13625.80 368
13626.91 365
13628.01 348
13629.11 354
13630.21 372
13631.32 356
13632.42 368
13633.52 352
13634.62 352
13635.73 374
13636.83 363
13637.93 360
13639.04 381
13640.14 352
13641.24 347
13642.35 349
13643.45 397
13644.55 344
13645.65 363
13646.76 385
13647.86 368
13648.96 380
13650.07 340
13651.17 341
13652.28 377
13653.38 372
13654.48 342
13655.59 375
13656.69 352
13657.79 376
13658.90 346
13660.00 346
13661.11 351
13662.21 382
13663.31 360
13664.42 356
13665.52 369
13666.63 371
13667.73 366
13668.83 410
13669.94 361
13671.04 370
13672.15 374
13673.25 362
13674.36 365
13675.46 380
13676.56 360
13677.67 395
13678.77 375
13679.88 374
13680.98 359
13682.09 356
13683.19 380
13684.30 389
13685.40 410
13686.51 432
13687.61 384
13688.72 378
13689.82 393
13690.93 416
13692.03 408
13693.14 415
13694.24 426
13695.35 427
13696.45 410
13697.56 414
13698.66 403
13699.77 375
13700.87 393
13701.98 406
13703.09 409
13704.19 436
13705.30 436
13706.40 437
13707.51 451
13708.61 410
13709.72 433
13710.83 451
13711.93 414
13713.04 432
13714.14 450
13715.25 464
13716.36 426
13717.46 447
13718.57 484
13719.67 480
13720.78 438
13721.89 487
13722.99 473
13724.10 487
13725.21 498
13726.31 497
13727.42 484
13728.53 504
13729.63 469
13730.74 512
13731.85 514
13732.95 503
13734.06 508
13735.17 537
13736.27 546
13737.38 549
13738.49 573
13739.59 516
13740.70 556
13741.81 590
13742.92 589
13744.02 573
13745.13 590
13746.24 623
13747.35 630
13748.45 616
13749.56 639
13750.67 693
13751.78 693
13752.88 751
13753.99 704
13755.10 755
13756.21 801
13757.31 774
13758.42 826
13759.53 865
13760.64 860
13761.75 832
13762.85 851
13763.96 878
13765.07 909
13766.18 867
13767.29 876
13768.39 889
13769.50 862
13770.61 877
13771.72 887
13772.83 846
13773.94 852
13775.04 831
13776.15 847
13777.26 796
13778.37 804
13779.48 759
13780.59 735
13781.70 735
13782.80 709
13783.91 655
13785.02 643
13786.13 622
13787.24 622
13788.35 588
13789.46 583
13790.57 546
13791.68 532
13792.79 553
13793.90 567
13795.00 519
13796.11 505
13797.22 506
13798.33 489
13799.44 509
13800.55 497
13801.66 516
13802.77 495
13803.88 468
13804.99 456
13806.10 493
13807.21 496
13808.32 476
13809.43 447
13810.54 456
13811.65 440
13812.76 461
13813.87 457
13814.98 433
13816.09 419
13817.20 431
13818.31 434
13819.42 410
13820.53 408
13821.64 442
13822.75 423
13823.86 405
13824.97 421
13826.08 408
13827.19 419
13828.30 441
13829.41 427
13830.53 415
13831.64 444
13832.75 428
13833.86 430
13834.97 433
13836.08 456
13837.19 468
13838.30 435
13839.41 457
13840.52 413
13841.64 423
13842.75 438
13843.86 423
13844.97 432
13846.08 414
13847.19 457
13848.30 449
13849.41 475
13850.53 441
13851.64 462
13852.75 472
13853.86 454
13854.97 460
13856.08 437
13857.20 458
13858.31 446
13859.42 460
13860.53 430
13861.64 460
13862.76 433
13863.87 475
13864.98 441
13866.09 446
13867.20 465
13868.32 470
13869.43 459
13870.54 495
13871.65 485
13872.77 466
13873.88 457
13874.99 482
13876.10 497
13877.22 466
13878.33 502
13879.44 481
13880.55 496
13881.67 476
13882.78 493
13883.89 495
13885.01 505
13886.12 498
13887.23 531
13888.34 567
13889.46 544
13890.57 542
13891.68 567
13892.80 554
13893.91 534
13895.02 570
13896.14 562
13897.25 605
13898.36 569
13899.48 571
13900.59 542
13901.70 549
13902.82 537
13903.93 487
13905.05 517
13906.16 498
13907.27 502
13908.39 475
13909.50 482
13910.61 470
13911.73 453
13912.84 457
13913.96 425
13915.07 439
13916.19 436
13917.30 425
13918.41 383
13919.53 405
13920.64 430
13921.76 432
13922.87 429
13923.99 406
13925.10 409
13926.21 412
13927.33 403
13928.44 398
13929.56 406
13930.67 429
13931.79 395
13932.90 397
13934.02 398
13935.13 394
13936.25 410
13937.36 414
13938.48 390
13939.59 384
13940.71 409
13941.82 416
13942.94 393
13944.05 400
13945.17 391
13946.28 371
13947.40 388
13948.52 378
13949.63 372
13950.75 347
13951.86 382
13952.98 375
13954.09 363
13955.21 390
13956.32 379
13957.44 365
13958.56 342
13959.67 342
13960.79 348
13961.90 350
13963.02 372
13964.14 359
13965.25 365
13966.37 402
13967.48 362
13968.60 363
13969.72 376
13970.83 352
13971.95 372
13973.07 365
13974.18 370
13975.30 342
13976.42 362
13977.53 377
13978.65 373
13979.77 349
13980.88 352
13982.00 383
13983.12 353
13984.23 376
13985.35 345
13986.47 325
13987.58 340
13988.70 355
13989.82 360
13990.94 368
13992.05 348
13993.17 368
13994.29 367
13995.40 378
13996.52 353
13997.64 366
13998.76 345
13999.87 380
14000.99 349
14002.11 374
14003.23 364
14004.35 359
14005.46 362
14006.58 335
14007.70 367
14008.82 360
14009.93 365
14011.05 357
14012.17 354
14013.29 339
14014.41 361
14015.52 381
14016.64 395
14017.76 365
14018.88 367
14020.00 350
14021.12 352
14022.23 339
14023.35 377
14024.47 363
14025.59 363
14026.71 352
14027.83 341
14028.95 356
14030.06 355
14031.18 385
14032.30 349
14033.42 348
14034.54 356
14035.66 371
14036.78 370
14037.90 357
14039.02 355
14040.14 373
14041.25 415
14042.37 383
14043.49 386
14044.61 357
14045.73 347
14046.85 375
14047.97 403
14049.09 397
14050.21 378
14051.33 382
14052.45 400
14053.57 402
14054.69 384
14055.81 387
14056.93 411
14058.05 406
14059.17 412
14060.29 394
14061.41 409
14062.53 433
14063.65 391
14064.77 413
14065.89 447
14067.01 456
14068.13 434
14069.25 476
14070.37 452
14071.49 452
14072.61 466
14073.73 490
14074.85 493
14075.97 454
14077.09 476
14078.21 456
14079.33 452
14080.45 462
14081.57 487
14082.69 463
14083.82 511
14084.94 490
14086.06 491
14087.18 495
14088.30 504
14089.42 512
14090.54 473
14091.66 496
14092.78 518
14093.91 512
14095.03 493
14096.15 487
14097.27 470
14098.39 479
14099.51 513
14100.63 533
14101.76 516
14102.88 506
14104.00 485
14105.12 491
14106.24 490
14107.36 485
14108.49 488
14109.61 479
14110.73 447
14111.85 445
14112.97 493
14114.10 408
14115.22 443
14116.34 440
14117.46 454
14118.58 400
14119.71 403
14120.83 397
14121.95 412
14123.07 391
14124.20 380
14125.32 398
14126.44 382
14127.56 381
14128.69 359
14129.81 356
14130.93 368
14132.06 377
14133.18 373
14134.30 363
14135.42 360
14136.55 363
14137.67 330
14138.79 359
14139.92 343
14141.04 330
14142.16 330
14143.29 359
14144.41 359
14145.53 320
14146.66 350
14147.78 331
14148.90 373
14150.03 333
14151.15 332
14152.27 345
14153.40 309
14154.52 350
14155.64 343
14156.77 324
14157.89 314
14159.02 350
14160.14 332
14161.26 312
14162.39 355
14163.51 355
14164.64 344
14165.76 346
14166.88 346
14168.01 322
14169.13 299
14170.26 301
14171.38 309
14172.51 321
14173.63 319
14174.75 331
14175.88 343
14177.00 321
14178.13 286
14179.25 342
14180.38 346
14181.50 324
14182.63 342
14183.75 312
14184.88 335
14186.00 306
14187.13 322
14188.25 287
14189.38 292
14190.50 302
14191.63 312
14192.75 315
14193.88 293
14195.00 317
14196.13 316
14197.25 331
14198.38 278
14199.50 292
14200.63 290
14201.76 318
14202.88 290
14204.01 319
14205.13 302
14206.26 304
14207.38 295
14208.51 325
14209.64 304
14210.76 285
14211.89 303
14213.01 293
14214.14 273
14215.27 277
14216.39 288
14217.52 283
14218.64 241
14219.77 255
14220.90 267
14222.02 280
14223.15 302
14224.28 305
14225.40 296
14226.53 281
14227.66 278
14228.78 284
14229.91 301
14231.04 274
14232.16 258
14233.29 284
14234.42 287
14235.54 291
14236.67 294
14237.80 265
14238.92 293
14240.05 260
14241.18 264
14242.31 287
14243.43 277
14244.56 294
14245.69 285
14246.82 280
14247.94 257
14249.07 275
14250.20 279
14251.33 296
14252.45 306
14253.58 297
14254.71 277
14255.84 271
14256.96 261
14258.09 258
14259.22 265
14260.35 266
14261.47 305
14262.60 270
14263.73 265
14264.86 264
14265.99 258
14267.12 268
14268.24 269
14269.37 293
14270.50 250
14271.63 253
14272.76 257
14273.89 265
14275.01 263
14276.14 240
14277.27 263
14278.40 244
14279.53 252
14280.66 234
14281.79 252
14282.91 235
14284.04 246
14285.17 269
14286.30 267
14287.43 249
14288.56 246
14289.69 246
14290.82 243
14291.95 220
14293.08 258
14294.20 259
14295.33 242
14296.46 219
14297.59 231
14298.72 226
14299.85 237
14300.98 245
14302.11 257
14303.24 260
14304.37 250
14305.50 240
14306.63 223
14307.76 244
14308.89 220
14310.02 243
14311.15 236
14312.28 247
14313.41 253
14314.54 231
14315.67 224
14316.80 220
14317.93 237
14319.06 258
14320.19 228
14321.32 230
14322.45 246
14323.58 241
14324.71 230
14325.84 232
14326.97 224
14328.10 223
14329.23 234
14330.36 230
14331.49 233
14332.62 222
14333.76 247
14334.89 246
14336.02 235
14337.15 249
14338.28 222
14339.41 231
14340.54 216
14341.67 245
14342.80 231
14343.93 251
14345.07 192
14346.20 221
14347.33 221
14348.46 216
14349.59 214
14350.72 210
14351.85 225
14352.99 229
14354.12 223
14355.25 211
14356.38 205
14357.51 209
14358.64 221
14359.78 217
14360.91 213
14362.04 235
14363.17 224
14364.30 203
14365.44 199
14366.57 204
14367.70 203
14368.83 238
14369.96 219
14371.10 213
14372.23 213
14373.36 226
14374.49 215
14375.63 249
14376.76 243
14377.89 230
14379.02 202
14380.16 227
14381.29 223
14382.42 239
14383.55 222
14384.69 225
14385.82 217
14386.95 239
14388.09 225
14389.22 238
14390.35 230
14391.49 225
14392.62 236
14393.75 233
14394.89 243
14396.02 249
14397.15 253
14398.28 233
14399.42 237
14400.55 243
14401.69 237
14402.82 231
14403.95 233
14405.09 252
14406.22 248
14407.35 229
14408.49 225
14409.62 262
14410.75 252
14411.89 241
14413.02 246
14414.16 275
14415.29 237
14416.42 281
14417.56 270
14418.69 245
14419.83 246
14420.96 238
14422.10 252
14423.23 248
14424.36 266
14425.50 255
14426.63 259
14427.77 254
14428.90 273
14430.04 255
14431.17 249
14432.31 228
14433.44 264
14434.58 260
14435.71 264
14436.85 244
14437.98 257
14439.12 253
14440.25 287
14441.39 279
14442.52 236
14443.66 259
14444.79 258
14445.93 267
14447.06 287
14448.20 296
14449.33 278
14450.47 272
14451.60 265
14452.74 290
14453.87 265
14455.01 281
14456.14 295
14457.28 286
14458.42 252
14459.55 283
14460.69 290
14461.82 281
14462.96 311
14464.10 286
14465.23 287
14466.37 295
14467.50 282
14468.64 325
14469.78 299
14470.91 268
14472.05 271
14473.18 289
14474.32 288
14475.46 309
14476.59 307
14477.73 320
14478.87 301
14480.00 300
14481.14 288
14482.28 307
14483.41 287
14484.55 286
14485.69 280
14486.82 295
14487.96 317
14489.10 299
14490.23 310
14491.37 263
14492.51 294
14493.65 264
14494.78 272
14495.92 278
14497.06 274
14498.19 268
14499.33 297
14500.47 278
14501.61 273
14502.74 273
14503.88 285
14505.02 286
14506.16 281
14507.29 290
14508.43 283
14509.57 253
14510.71 278
14511.85 283
14512.98 246
14514.12 285
14515.26 268
14516.40 269
14517.54 253
14518.67 253
14519.81 265
14520.95 251
14522.09 239
14523.23 260
14524.36 240
14525.50 263
14526.64 251
14527.78 230
14528.92 240
14530.06 256
14531.19 275
14532.33 238
14533.47 251
14534.61 242
14535.75 251
14536.89 266
14538.03 226
14539.17 226
14540.31 242
14541.44 257
14542.58 231
14543.72 252
14544.86 240
14546.00 230
14547.14 259
14548.28 268
14549.42 268
14550.56 240
14551.70 248
14552.84 231
14553.98 266
14555.12 251
14556.25 259
14557.39 225
14558.53 232
14559.67 271
14560.81 238
14561.95 236
14563.09 255
14564.23 252
14565.37 261
14566.51 267
14567.65 246
14568.79 236
14569.93 247
14571.07 235
14572.21 238
14573.35 241
14574.49 242
14575.63 269
14576.77 264
14577.92 240
14579.06 222
14580.20 246
14581.34 243
14582.48 268
14583.62 283
14584.76 275
14585.90 275
14587.04 264
14588.18 256
14589.32 275
14590.46 276
14591.60 285
14592.74 271
14593.89 258
14595.03 264
14596.17 279
14597.31 247
14598.45 264
14599.59 282
14600.73 290
14601.87 282
14603.02 288
14604.16 302
14605.30 297
14606.44 285
14607.58 311
14608.72 285
14609.86 284
14611.01 321
14612.15 304
14613.29 295
14614.43 311
14615.57 284
14616.72 303
14617.86 308
14619.00 303
14620.14 330
14621.28 322
14622.43 333
14623.57 323
14624.71 366
14625.85 313
14627.00 343
14628.14 351
14629.28 356
14630.42 364
14631.56 344
14632.71 368
14633.85 378
14634.99 379
14636.14 366
14637.28 356
14638.42 380
14639.56 355
14640.71 355
14641.85 346
14642.99 352
14644.14 317
14645.28 329
14646.42 336
14647.56 310
14648.71 306
14649.85 306
14650.99 275
14652.14 269
14653.28 265
14654.42 275
14655.57 274
14656.71 283
14657.85 259
14659.00 238
14660.14 241
14661.29 255
14662.43 249
14663.57 230
14664.72 257
14665.86 247
14667.00 222
14668.15 225
14669.29 217
14670.44 208
14671.58 238
14672.73 242
14673.87 238
14675.01 229
14676.16 208
14677.30 220
14678.45 232
14679.59 230
14680.74 249
14681.88 247
14683.02 219
14684.17 221
14685.31 228
14686.46 201
14687.60 231
14688.75 217
14689.89 217
14691.04 215
14692.18 204
14693.33 223
14694.47 206
14695.62 195
14696.76 204
14697.91 205
14699.05 196
14700.20 202
14701.34 201
14702.49 205
14703.63 203
14704.78 212
14705.92 218
14707.07 199
14708.22 177
14709.36 178
14710.51 194
14711.65 194
14712.80 189
14713.94 196
14715.09 205
14716.23 213
14717.38 208
14718.53 199
14719.67 192
14720.82 180
14721.96 208
14723.11 229
14724.26 200
14725.40 169
14726.55 185
14727.70 193
14728.84 176
14729.99 201
14731.13 186
14732.28 190
14733.43 196
14734.57 179
14735.72 200
14736.87 206
14738.01 199
14739.16 216
14740.31 216
14741.45 208
14742.60 177
14743.75 199
14744.89 208
14746.04 185
14747.19 189
14748.34 197
14749.48 189
14750.63 200
14751.78 195
14752.92 198
14754.07 193
14755.22 188
14756.37 187
14757.51 166
14758.66 177
14759.81 169
14760.96 194
14762.10 184
14763.25 182
14764.40 182
14765.55 167
14766.70 189
14767.84 199
14768.99 181
14770.14 178
14771.29 187
14772.43 181
14773.58 184
14774.73 188
14775.88 184
14777.03 179
14778.18 174
14779.32 175
14780.47 190
14781.62 173
14782.77 178
14783.92 171
14785.07 166
14786.21 185
14787.36 180
14788.51 162
14789.66 177
14790.81 171
14791.96 174
14793.11 173
14794.26 164
14795.40 158
14796.55 162
14797.70 186
14798.85 176
14800.00 173
14801.15 174
14802.30 159
14803.45 179
14804.60 159
14805.75 153
14806.90 149
14808.05 156
14809.19 151
14810.34 154
14811.49 154
14812.64 161
14813.79 169
14814.94 163
14816.09 176
14817.24 144
14818.39 175
14819.54 167
14820.69 191
14821.84 192
14822.99 172
14824.14 170
14825.29 181
14826.44 166
14827.59 142
14828.74 164
14829.89 152
14831.04 145
14832.19 156
14833.34 134
14834.49 142
14835.64 146
14836.79 174
14837.95 179
14839.10 158
14840.25 144
14841.40 137
14842.55 147
14843.70 152
14844.85 144
14846.00 154
14847.15 142
14848.30 145
14849.45 143
14850.60 133
14851.76 136
14852.91 138
14854.06 144
14855.21 163
14856.36 152
14857.51 139
14858.66 144
14859.81 158
14860.97 159
14862.12 164
14863.27 165
14864.42 147
14865.57 154
14866.72 150
14867.88 154
14869.03 151
14870.18 165
14871.33 166
14872.48 164
14873.64 128
14874.79 142
14875.94 126
14877.09 145
14878.24 135
14879.40 149
14880.55 152
14881.70 135
14882.85 127
14884.00 140
14885.16 153
14886.31 157
14887.46 140
14888.61 140
14889.77 156
14890.92 147
14892.07 138
14893.23 150
14894.38 153
14895.53 137
14896.68 141
14897.84 130
14898.99 150
14900.14 120
14901.30 150
14902.45 155
14903.60 164
14904.75 128
14905.91 135
14907.06 163
14908.21 137
14909.37 142
14910.52 143
14911.67 144
14912.83 132
14913.98 139
14915.14 153
14916.29 164
14917.44 148
14918.60 152
14919.75 135
14920.90 131
14922.06 132
14923.21 119
14924.37 124
14925.52 109
14926.67 137
14927.83 134
14928.98 135
14930.14 125
14931.29 137
14932.44 143
14933.60 153
14934.75 128
14935.91 144
14937.06 133
14938.22 120
14939.37 134
14940.52 158
14941.68 143
14942.83 160
14943.99 146
14945.14 137
14946.30 146
14947.45 148
14948.61 155
14949.76 147
14950.92 142
14952.07 141
14953.23 149
14954.38 167
14955.54 155
14956.69 142
14957.85 137
14959.00 143
14960.16 134
14961.31 132
14962.47 143
14963.62 169
14964.78 150
14965.94 144
14967.09 145
14968.25 126
14969.40 134
14970.56 135
14971.71 140
14972.87 132
14974.03 154
14975.18 140
14976.34 144
14977.49 134
14978.65 169
14979.81 141
14980.96 151
14982.12 155
14983.27 148
14984.43 151
14985.59 154
14986.74 157
14987.90 158
14989.06 141
14990.21 148
14991.37 159
14992.53 139
14993.68 146
14994.84 141
14996.00 126
14997.15 134
14998.31 141
14999.47 146
15000.62 159
15001.78 148
15002.94 121
15004.09 144
15005.25 161
15006.41 133
15007.56 110
15008.72 128
15009.88 142
15011.04 139
15012.19 145
15013.35 140
15014.51 150
15015.67 138
15016.82 122
15017.98 128
15019.14 148
15020.30 141
15021.45 133
15022.61 159
15023.77 139
15024.93 139
15026.08 134
15027.24 141
15028.40 148
15029.56 131
15030.72 130
15031.87 122
15033.03 114
15034.19 124
15035.35 127
15036.51 135
15037.67 159
15038.82 138
15039.98 136
15041.14 143
15042.30 135
15043.46 136
15044.62 147
15045.78 140
15046.93 117
15048.09 144
15049.25 143
15050.41 130
15051.57 126
15052.73 127
15053.89 135
15055.05 140
15056.20 135
15057.36 145
15058.52 145
15059.68 131
15060.84 119
15062.00 126
15063.16 144
15064.32 128
15065.48 142
15066.64 149
15067.80 146
15068.96 134
15070.12 116
15071.28 137
15072.44 137
15073.60 124
15074.76 124
15075.91 135
15077.07 126
15078.23 136
15079.39 143
15080.55 136
15081.71 144
15082.87 133
15084.03 133
15085.19 128
15086.35 121
15087.51 120
15088.68 147
15089.84 148
15091.00 147
15092.16 148
15093.32 128
15094.48 143
15095.64 140
15096.80 143
15097.96 144
15099.12 143
15100.28 134
15101.44 139
15102.60 127
15103.76 136
15104.92 138
15106.08 152
15107.25 150
15108.41 137
15109.57 143
15110.73 133
15111.89 156
15113.05 134
15114.21 142
15115.37 136
15116.54 119
15117.70 124
15118.86 144
15120.02 153
15121.18 171
15122.34 151
15123.50 151
15124.67 113
15125.83 125
15126.99 142
15128.15 145
15129.31 141
15130.47 167
15131.64 157
15132.80 152
15133.96 139
15135.12 146
15136.28 145
15137.45 131
15138.61 149
15139.77 138
15140.93 153
15142.10 160
15143.26 138
15144.42 149
15145.58 145
15146.75 153
15147.91 142
15149.07 148
15150.23 130
15151.40 137
15152.56 146
15153.72 159
15154.88 149
15156.05 154
15157.21 149
15158.37 142
15159.54 166
15160.70 146
15161.86 145
15163.03 134
15164.19 135
15165.35 154
15166.52 148
15167.68 144
15168.84 156
15170.01 173
15171.17 168
15172.33 152
15173.50 127
15174.66 141
15175.82 137
15176.99 144
15178.15 145
15179.31 128
15180.48 140
15181.64 148
15182.81 159
15183.97 165
15185.13 155
15186.30 154
15187.46 152
15188.63 193
15189.79 142
15190.95 151
15192.12 170
15193.28 166
15194.45 163
15195.61 157
15196.78 169
15197.94 181
15199.10 173
15200.27 163
15201.43 167
15202.60 143
15203.76 159
15204.93 160
15206.09 158
15207.26 172
15208.42 171
15209.59 164
15210.75 174
15211.92 161
15213.08 185
15214.25 186
15215.41 179
15216.58 177
15217.74 161
15218.91 179
15220.07 177
15221.24 189
15222.40 169
15223.57 186
15224.74 201
15225.90 210
15227.07 203
15228.23 207
15229.40 195
15230.56 176
15231.73 242
15232.89 230
15234.06 211
15235.23 212
15236.39 213
15237.56 201
15238.72 202
15239.89 212
15241.06 206
15242.22 183
15243.39 198
15244.56 199
15245.72 216
15246.89 239
15248.05 213
15249.22 186
15250.39 209
15251.55 200
15252.72 183
15253.89 207
15255.05 166
15256.22 191
15257.39 161
15258.55 184
15259.72 169
15260.89 179
15262.05 183
15263.22 178
15264.39 176
15265.56 181
15266.72 176
15267.89 174
15269.06 183
15270.22 171
15271.39 180
15272.56 165
15273.73 161
15274.89 159
15276.06 178
15277.23 151
15278.40 151
15279.56 148
15280.73 189
15281.90 175
15283.07 159
15284.23 169
15285.40 170
15286.57 152
15287.74 159
15288.91 161
15290.07 154
15291.24 179
15292.41 166
15293.58 164
15294.75 151
15295.92 160
15297.08 153
15298.25 192
15299.42 149
15300.59 178
15301.76 177
15302.93 153
15304.09 168
15305.26 156
15306.43 175
15307.60 175
15308.77 165
15309.94 144
15311.11 155
15312.28 147
15313.44 165
15314.61 175
15315.78 161
15316.95 155
15318.12 167
15319.29 157
15320.46 164
15321.63 147
15322.80 177
15323.97 170
15325.14 163
15326.30 178
15327.47 164
15328.64 157
15329.81 170
15330.98 179
15332.15 178
15333.32 174
15334.49 165
15335.66 168
15336.83 192
15338.00 171
15339.17 163
15340.34 171
15341.51 185
15342.68 189
15343.85 175
15345.02 178
15346.19 182
15347.36 177
15348.53 200
15349.70 193
15350.87 170
15352.04 183
15353.21 204
15354.38 193
15355.55 181
15356.72 195
15357.90 176
15359.07 185
15360.24 202
15361.41 178
15362.58 188
15363.75 200
15364.92 193
15366.09 190
15367.26 205
15368.43 204
15369.60 200
15370.77 206
15371.95 217
15373.12 206
15374.29 188
15375.46 194
15376.63 177
15377.80 176
15378.97 188
15380.15 192
15381.32 212
15382.49 183
15383.66 181
15384.83 193
15386.00 178
15387.17 215
15388.35 197
15389.52 201
15390.69 198
15391.86 180
15393.03 188
15394.21 196
15395.38 186
15396.55 185
15397.72 178
15398.89 189
15400.07 202
15401.24 195
15402.41 194
15403.58 161
15404.76 184
15405.93 203
15407.10 184
15408.27 178
15409.45 176
15410.62 186
15411.79 171
15412.96 171
15414.14 175
15415.31 159
15416.48 171
15417.66 168
15418.83 168
15420.00 186
15421.17 154
15422.35 146
15423.52 164
15424.69 153
15425.87 145
15427.04 163
15428.21 161
15429.39 153
15430.56 163
15431.73 165
15432.91 143
15434.08 148
15435.25 155
15436.43 159
15437.60 151
15438.77 160
15439.95 154
15441.12 169
15442.30 153
15443.47 161
15444.64 135
15445.82 160
15446.99 143
15448.17 144
15449.34 156
15450.51 150
15451.69 151
15452.86 138
15454.04 137
15455.21 155
15456.39 133
15457.56 149
15458.73 130
15459.91 138
15461.08 157
15462.26 178
15463.43 148
15464.61 150
15465.78 145
15466.96 140
15468.13 155
15469.31 165
15470.48 147
15471.66 131
15472.83 138
15474.01 150
15475.18 157
15476.36 142
15477.53 137
15478.71 152
15479.88 149
15481.06 146
15482.23 147
15483.41 153
15484.58 143
15485.76 151
15486.93 146
15488.11 141
15489.29 155
15490.46 161
15491.64 156
15492.81 152
15493.99 130
15495.16 155
15496.34 154
15497.52 138
15498.69 163
15499.87 160
15501.04 147
15502.22 142
15503.40 141
15504.57 153
15505.75 145
15506.92 151
15508.10 154
15509.28 162
15510.45 171
15511.63 165
15512.81 180
15513.98 163
15515.16 164
15516.34 143
15517.51 144
15518.69 139
15519.87 156
15521.04 158
15522.22 156
15523.40 141
15524.57 149
15525.75 166
15526.93 159
15528.11 173
15529.28 148
15530.46 158
15531.64 153
15532.81 171
15533.99 163
15535.17 151
15536.35 151
15537.52 156
15538.70 169
15539.88 157
15541.06 144
15542.23 153
15543.41 167
15544.59 156
15545.77 140
15546.95 149
15548.12 190
15549.30 161
15550.48 178
15551.66 159
15552.83 152
15554.01 170
15555.19 167
15556.37 163
15557.55 154
15558.73 150
15559.90 165
15561.08 170
15562.26 152
15563.44 162
15564.62 155
15565.80 162
15566.97 188
15568.15 170
15569.33 185
15570.51 180
15571.69 186
15572.87 162
15574.05 189
15575.23 171
15576.40 166
15577.58 168
15578.76 180
15579.94 182
15581.12 159
15582.30 172
15583.48 177
15584.66 195
15585.84 178
15587.02 197
15588.20 173
15589.38 201
15590.56 195
15591.73 199
15592.91 210
15594.09 188
15595.27 183
15596.45 202
15597.63 206
15598.81 207
15599.99 176
15601.17 203
15602.35 209
15603.53 204
15604.71 200
15605.89 196
15607.07 201
15608.25 203
15609.43 213
15610.61 222
15611.79 208
15612.97 202
15614.15 223
15615.33 241
15616.51 211
15617.69 207
15618.88 224
15620.06 247
15621.24 243
15622.42 238
15623.60 226
15624.78 215
15625.96 213
15627.14 225
15628.32 235
15629.50 217
15630.68 229
15631.86 230
15633.05 231
15634.23 240
15635.41 257
15636.59 283
15637.77 250
15638.95 229
15640.13 235
15641.31 270
15642.50 269
15643.68 254
15644.86 274
15646.04 266
15647.22 254
15648.40 289
15649.58 291
15650.77 258
15651.95 248
15653.13 251
15654.31 283
15655.49 278
15656.68 231
15657.86 269
15659.04 237
15660.22 236
15661.40 241
15662.59 247
15663.77 244
15664.95 258
15666.13 256
15667.32 227
15668.50 246
15669.68 257
15670.86 243
15672.05 237
15673.23 241
15674.41 233
15675.59 251
15676.78 232
15677.96 221
15679.14 229
15680.32 235
15681.51 209
15682.69 231
15683.87 215
15685.06 214
15686.24 233
15687.42 226
15688.61 243
15689.79 226
15690.97 222
15692.16 228
15693.34 228
15694.52 222
15695.71 201
15696.89 233
15698.07 240
15699.26 225
15700.44 205
15701.62 214
15702.81 206
15703.99 214
15705.17 214
15706.36 211
15707.54 224
15708.73 232
15709.91 227
15711.09 237
15712.28 217
15713.46 214
15714.65 244
15715.83 247
15717.02 235
15718.20 224
15719.38 248
15720.57 255
15721.75 208
15722.94 221
15724.12 238
15725.31 255
15726.49 249
15727.68 241
15728.86 229
15730.04 234
15731.23 227
15732.41 226
15733.60 239
15734.78 230
15735.97 253
15737.15 269
15738.34 238
15739.52 248
15740.71 253
15741.89 262
15743.08 263
15744.27 243
15745.45 243
15746.64 277
15747.82 270
15749.01 263
15750.19 290
15751.38 274
15752.56 269
15753.75 284
15754.93 267
15756.12 263
15757.31 250
15758.49 258
15759.68 285
15760.86 288
15762.05 288
15763.24 272
15764.42 279
15765.61 264
15766.79 266
15767.98 276
15769.17 273
15770.35 264
15771.54 264
15772.72 270
15773.91 265
15775.10 253
15776.28 253
15777.47 259
15778.66 254
15779.84 245
15781.03 233
15782.22 249
15783.40 273
15784.59 245
15785.78 270
15786.96 222
15788.15 222
15789.34 240
15790.53 253
15791.71 240
15792.90 218
15794.09 218
15795.27 221
15796.46 213
15797.65 223
15798.84 227
15800.02 235
15801.21 202
15802.40 198
15803.59 215
15804.77 198
15805.96 205
15807.15 211
15808.34 194
15809.52 205
15810.71 203
15811.90 198
15813.09 207
15814.28 200
15815.46 206
15816.65 197
15817.84 215
15819.03 194
15820.22 198
15821.40 208
15822.59 212
15823.78 200
15824.97 193
15826.16 203
15827.35 193
15828.53 225
15829.72 229
15830.91 212
15832.10 199
15833.29 210
15834.48 193
15835.67 206
15836.85 206
15838.04 199
15839.23 223
15840.42 200
15841.61 205
15842.80 251
15843.99 192
15845.18 189
15846.37 198
15847.55 200
15848.74 217
15849.93 187
15851.12 201
15852.31 200
15853.50 205
15854.69 190
15855.88 187
15857.07 211
15858.26 213
15859.45 223
15860.64 209
15861.83 207
15863.02 197
15864.21 210
15865.40 186
15866.59 208
15867.78 214
15868.97 233
15870.16 206
15871.35 205
15872.54 212
15873.73 201
15874.92 220
15876.11 180
15877.30 222
15878.49 227
15879.68 215
15880.87 223
15882.06 251
15883.25 213
15884.44 208
15885.63 226
15886.82 249
15888.01 244
15889.20 222
15890.39 226
15891.59 238
15892.78 242
15893.97 209
15895.16 225
15896.35 233
15897.54 250
15898.73 254
15899.92 258
15901.11 228
15902.30 241
15903.50 234
15904.69 271
15905.88 246
15907.07 229
15908.26 274
15909.45 275
15910.64 278
15911.84 244
15913.03 279
15914.22 256
15915.41 285
15916.60 263
15917.79 261
15918.99 256
15920.18 259
15921.37 271
15922.56 258
15923.75 262
15924.95 242
15926.14 269
15927.33 268
15928.52 249
15929.71 251
15930.91 250
15932.10 245
15933.29 279
15934.48 267
15935.68 254
15936.87 241
15938.06 254
15939.25 248
15940.45 255
15941.64 216
15942.83 244
15944.03 234
15945.22 229
15946.41 215
15947.60 209
15948.80 231
15949.99 215
15951.18 188
15952.38 194
15953.57 191
15954.76 197
15955.96 190
15957.15 202
15958.34 185
15959.54 185
15960.73 197
15961.92 178
15963.12 170
15964.31 175
15965.50 193
15966.70 186
15967.89 177
15969.08 162
15970.28 163
15971.47 189
15972.67 160
15973.86 158
15975.05 174
15976.25 166
15977.44 161
15978.64 162
15979.83 161
15981.02 174
15982.22 174
15983.41 173
15984.61 174
15985.80 169
15987.00 180
15988.19 162
15989.38 165
15990.58 171
15991.77 177
15992.97 173
15994.16 168
15995.36 142
15996.55 155
15997.75 167
15998.94 143
16000.14 148
16001.33 145
16002.53 137
16003.72 157
16004.92 139
16006.11 157
16007.31 160
16008.50 150
16009.70 147
16010.89 147
16012.09 142
16013.28 146
16014.48 163
16015.67 164
16016.87 149
16018.07 143
16019.26 147
16020.46 156
16021.65 140
16022.85 154
16024.04 141
16025.24 150
16026.44 135
16027.63 150
16028.83 144
16030.02 140
16031.22 130
16032.42 130
16033.61 157
16034.81 137
16036.00 148
16037.20 158
16038.40 136
16039.59 149
16040.79 143
16041.99 159
16043.18 150
16044.38 134
16045.58 132
16046.77 143
16047.97 147
16049.17 128
16050.36 137
16051.56 132
16052.76 118
16053.95 124
16055.15 162
16056.35 149
16057.54 135
16058.74 140
16059.94 155
16061.14 142
16062.33 134
16063.53 129
16064.73 126
16065.92 141
16067.12 114
16068.32 135
16069.52 124
16070.71 127
16071.91 129
16073.11 122
16074.31 147
16075.50 131
16076.70 128
16077.90 125
16079.10 116
16080.30 104
16081.49 114
16082.69 128
16083.89 155
16085.09 126
16086.29 129
16087.48 138
16088.68 150
16089.88 136
16091.08 133
16092.28 116
16093.48 121
16094.67 125
16095.87 138
16097.07 151
16098.27 126
16099.47 136
16100.67 113
16101.87 111
16103.06 122
16104.26 135
16105.46 124
16106.66 131
16107.86 131
16109.06 117
16110.26 141
16111.46 127
16112.66 109
16113.86 104
16115.05 134
16116.25 109
16117.45 137
16118.65 122
16119.85 115
16121.05 116
16122.25 120
16123.45 117
16124.65 112
16125.85 107
16127.05 120
16128.25 131
16129.45 133
16130.65 120
16131.85 129
16133.05 112
16134.25 123
16135.45 133
16136.65 129
16137.85 125
16139.05 112
16140.25 151
16141.45 115
16142.65 118
16143.85 99
16145.05 132
16146.25 130
16147.45 122
16148.65 124
16149.85 109
16151.05 128
16152.25 135
16153.45 134
16154.65 120
16155.85 117
16157.05 124
16158.25 119
16159.46 121
16160.66 112
16161.86 130
16163.06 143
16164.26 134
16165.46 111
16166.66 117
16167.86 113
16169.06 133
16170.27 119
16171.47 114
16172.67 116
16173.87 122
16175.07 127
16176.27 133
16177.47 95
16178.67 122
16179.88 114
16181.08 127
16182.28 126
16183.48 127
16184.68 123
16185.89 122
16187.09 128
16188.29 129
16189.49 133
16190.69 115
16191.90 126
16193.10 121
16194.30 120
16195.50 112
16196.70 129
16197.91 113
16199.11 132
16200.31 123
16201.51 113
16202.72 119
16203.92 134
16205.12 120
16206.32 132
16207.53 122
16208.73 126
16209.93 151
16211.13 132
16212.34 115
16213.54 125
16214.74 136
16215.95 108
16217.15 135
16218.35 115
16219.55 119
16220.76 138
16221.96 135
16223.16 132
16224.37 141
16225.57 117
16226.77 116
16227.98 127
16229.18 149
16230.38 133
16231.59 119
16232.79 118
16233.99 113
16235.20 129
16236.40 125
16237.61 135
16238.81 136
16240.01 122
16241.22 135
16242.42 130
16243.63 154
16244.83 135
16246.03 124
16247.24 130
16248.44 133
16249.65 134
16250.85 119
16252.05 114
16253.26 141
16254.46 120
16255.67 141
16256.87 133
16258.08 145
16259.28 138
16260.49 136
16261.69 136
16262.89 119
16264.10 136
16265.30 128
16266.51 131
16267.71 117
16268.92 157
16270.12 136
16271.33 126
16272.53 131
16273.74 152
16274.94 135
16276.15 144
16277.35 158
16278.56 143
16279.77 148
16280.97 131
16282.18 144
16283.38 142
16284.59 134
16285.79 140
16287.00 138
16288.20 130
16289.41 127
16290.61 125
16291.82 136
16293.03 141
16294.23 159
16295.44 143
16296.64 137
16297.85 152
16299.06 128
16300.26 156
16301.47 141
16302.67 135
16303.88 138
16305.09 129
16306.29 138
16307.50 147
16308.71 137
16309.91 140
16311.12 127
16312.33 135
16313.53 147
16314.74 134
16315.95 123
16317.15 141
16318.36 136
16319.57 126
16320.77 130
16321.98 125
16323.19 136
16324.39 131
16325.60 130
16326.81 117
16328.01 116
16329.22 126
16330.43 136
16331.64 118
16332.84 121
16334.05 125
16335.26 119
16336.47 113
16337.67 130
16338.88 110
16340.09 121
16341.30 129
16342.50 113
16343.71 136
16344.92 122
16346.13 133
16347.33 122
16348.54 139
16349.75 126
16350.96 126
16352.17 132
16353.37 140
16354.58 122
16355.79 110
16357.00 121
16358.21 111
16359.41 119
16360.62 116
16361.83 128
16363.04 112
16364.25 129
16365.46 117
16366.67 140
16367.87 122
16369.08 112
16370.29 111
16371.50 118
16372.71 120
16373.92 113
16375.13 118
16376.34 121
16377.54 118
16378.75 111
16379.96 121
16381.17 115
16382.38 120
16383.59 119
16384.80 125
16386.01 129
16387.22 120
16388.43 103
16389.64 115
16390.85 115
16392.05 128
16393.26 128
16394.47 112
16395.68 113
16396.89 112
16398.10 112
16399.31 118
16400.52 108
16401.73 120
16402.94 119
16404.15 124
16405.36 110
16406.57 125
16407.78 125
16408.99 82
16410.20 119
16411.41 117
16412.62 132
16413.83 124
16415.04 122
16416.25 123
16417.46 108
16418.67 120
16419.88 117
16421.10 129
16422.31 120
16423.52 126
16424.73 113
16425.94 126
16427.15 103
16428.36 116
16429.57 111
16430.78 111
16431.99 105
16433.20 94
16434.41 114
16435.63 101
16436.84 111
16438.05 102
16439.26 108
16440.47 121
16441.68 125
16442.89 129
16444.10 130
16445.32 118
16446.53 104
16447.74 86
16448.95 98
16450.16 106
16451.37 104
16452.59 93
16453.80 103
16455.01 98
16456.22 93
16457.43 109
16458.64 102
16459.86 118
16461.07 110
16462.28 134
16463.49 107
16464.70 117
16465.92 108
16467.13 111
16468.34 107
16469.55 122
16470.77 105
16471.98 97
16473.19 101
16474.40 107
16475.62 125
16476.83 107
16478.04 106
16479.25 121
16480.47 109
16481.68 101
16482.89 115
16484.11 119
16485.32 106
16486.53 123
16487.74 110
16488.96 105
16490.17 105
16491.38 125
16492.60 110
16493.81 112
16495.02 117
16496.24 121
16497.45 105
16498.66 106
16499.88 104
16501.09 121
16502.30 106
16503.52 111
16504.73 115
16505.94 109
16507.16 106
16508.37 105
16509.59 115
16510.80 100
16512.01 109
16513.23 107
16514.44 124
16515.66 105
16516.87 108
16518.08 112
16519.30 113
16520.51 97
16521.73 96
16522.94 106
16524.16 122
16525.37 88
16526.58 115
16527.80 120
16529.01 108
16530.23 107
16531.44 110
16532.66 138
16533.87 140
16535.09 122
16536.30 95
16537.52 92
16538.73 110
16539.95 117
16541.16 106
16542.38 110
16543.59 99
16544.81 113
16546.02 133
16547.24 117
16548.45 110
16549.67 113
16550.88 136
16552.10 120
16553.31 93
16554.53 108
16555.74 125
16556.96 130
16558.18 118
16559.39 127
16560.61 125
16561.82 134
16563.04 116
16564.25 123
16565.47 125
16566.69 123
16567.90 130
16569.12 133
16570.33 124
16571.55 116
16572.77 112
16573.98 153
16575.20 116
16576.41 123
16577.63 119
16578.85 135
16580.06 119
16581.28 116
16582.50 111
16583.71 124
16584.93 123
16586.15 97
16587.36 122
16588.58 120
16589.80 104
16591.01 101
16592.23 127
16593.45 115
16594.66 104
16595.88 133
16597.10 117
16598.32 101
16599.53 107
16600.75 106
16601.97 103
16603.18 97
16604.40 114
16605.62 116
16606.84 103
16608.05 108
16609.27 122
16610.49 122
16611.71 115
16612.92 116
16614.14 104
16615.36 116
16616.58 109
16617.79 103
16619.01 119
16620.23 104
16621.45 108
16622.67 102
16623.88 110
16625.10 105
16626.32 124
16627.54 114
16628.76 94
16629.97 102
16631.19 112
16632.41 111
16633.63 99
16634.85 112
16636.07 124
16637.29 123
16638.50 116
16639.72 75
16640.94 98
16642.16 107
16643.38 95
16644.60 102
16645.82 98
16647.03 122
16648.25 113
16649.47 113
16650.69 96
16651.91 99
16653.13 107
16654.35 115
16655.57 103
16656.79 105
16658.01 98
16659.23 96
16660.45 118
16661.66 100
16662.88 87
16664.10 85
16665.32 102
16666.54 88
16667.76 106
16668.98 91
16670.20 108
16671.42 114
16672.64 98
16673.86 101
16675.08 96
16676.30 97
16677.52 108
16678.74 107
16679.96 104
16681.18 108
16682.40 106
16683.62 106
16684.84 97
16686.06 130
16687.28 109
16688.50 98
16689.72 119
16690.94 108
16692.16 110
16693.39 107
16694.61 113
16695.83 102
16697.05 110
16698.27 100
16699.49 108
16700.71 92
16701.93 102
16703.15 88
16704.37 119
16705.59 105
16706.81 103
16708.04 100
16709.26 96
16710.48 109
16711.70 102
16712.92 92
16714.14 107
16715.36 111
16716.58 98
16717.81 87
16719.03 94
16720.25 101
16721.47 90
16722.69 105
16723.91 95
16725.14 114
16726.36 87
16727.58 87
16728.80 96
16730.02 98
16731.24 91
16732.47 85
16733.69 91
16734.91 91
16736.13 101
16737.36 99
16738.58 114
16739.80 89
16741.02 94
16742.24 96
16743.47 97
16744.69 82
16745.91 90
16747.13 109
16748.36 92
16749.58 98
16750.80 100
16752.02 107
16753.25 107
16754.47 100
16755.69 90
16756.92 96
16758.14 92
16759.36 91
16760.59 98
16761.81 104
16763.03 106
16764.25 102
16765.48 103
16766.70 120
16767.92 94
16769.15 101
16770.37 106
16771.59 97
16772.82 109
16774.04 109
16775.27 87
16776.49 101
16777.71 108
16778.94 98
16780.16 85
16781.38 97
16782.61 109
16783.83 108
16785.06 103
16786.28 109
16787.50 101
16788.73 102
16789.95 108
16791.18 102
16792.40 93
16793.62 107
16794.85 98
16796.07 100
16797.30 107
16798.52 97
16799.75 97
16800.97 104
16802.19 115
16803.42 116
16804.64 97
16805.87 102
16807.09 104
16808.32 122
16809.54 108
16810.77 100
16811.99 102
16813.22 117
16814.44 116
16815.67 99
16816.89 94
16818.12 103
16819.34 109
16820.57 110
16821.79 102
16823.02 98
16824.24 80
16825.47 88
16826.70 108
16827.92 116
16829.15 97
16830.37 94
16831.60 114
16832.82 101
16834.05 99
16835.27 110
16836.50 113
16837.73 107
16838.95 131
16840.18 104
16841.40 98
16842.63 122
16843.86 105
16845.08 120
16846.31 107
16847.53 104
16848.76 105
16849.99 109
16851.21 125
16852.44 114
16853.67 94
16854.89 118
16856.12 120
16857.35 120
16858.57 117
16859.80 108
16861.03 116
16862.25 123
16863.48 124
16864.71 130
16865.93 112
16867.16 125
16868.39 138
16869.61 118
16870.84 111
16872.07 131
16873.30 130
16874.52 134
16875.75 143
16876.98 130
16878.20 129
16879.43 132
16880.66 126
16881.89 137
16883.11 131
16884.34 118
16885.57 128
16886.80 135
16888.02 137
16889.25 149
16890.48 154
16891.71 160
16892.94 131
16894.16 146
16895.39 141
16896.62 150
16897.85 143
16899.08 140
16900.30 143
16901.53 143
16902.76 131
16903.99 128
16905.22 124
16906.45 127
16907.67 123
16908.90 121
16910.13 135
16911.36 146
16912.59 139
16913.82 131
16915.04 131
16916.27 121
16917.50 139
16918.73 141
16919.96 125
16921.19 112
16922.42 133
16923.65 131
16924.88 126
16926.10 150
16927.33 117
16928.56 137
16929.79 129
16931.02 117
16932.25 117
16933.48 121
16934.71 139
16935.94 128
16937.17 106
16938.40 125
16939.63 121
16940.86 138
16942.09 133
16943.32 118
16944.55 117
16945.78 121
16947.01 121
16948.24 114
16949.47 129
16950.70 129
16951.93 144
16953.16 120
16954.39 123
16955.62 113
16956.85 118
16958.08 125
16959.31 133
16960.54 131
16961.77 125
16963.00 117
16964.23 107
16965.46 121
16966.69 129
16967.92 121
16969.15 126
16970.38 135
16971.61 119
16972.84 124
16974.07 128
16975.30 133
16976.54 105
16977.77 108
16979.00 119
16980.23 120
16981.46 99
16982.69 104
16983.92 118
16985.15 121
16986.38 127
16987.62 130
16988.85 119
16990.08 102
16991.31 122
16992.54 120
16993.77 112
16995.00 107
16996.24 111
16997.47 105
16998.70 90
16999.93 102
17001.16 112
17002.39 126
17003.63 104
17004.86 124
17006.09 108
17007.32 104
17008.55 93
17009.79 109
17011.02 98
17012.25 93
17013.48 99
17014.72 93
17015.95 96
17017.18 101
17018.41 104
17019.64 104
17020.88 119
17022.11 85
17023.34 101
17024.58 113
17025.81 99
17027.04 110
17028.27 93
17029.51 108
17030.74 109
17031.97 93
17033.21 97
17034.44 99
17035.67 103
17036.90 105
17038.14 104
17039.37 107
17040.60 99
17041.84 115
17043.07 104
17044.30 109
17045.54 108
17046.77 102
17048.00 108
17049.24 105
17050.47 102
17051.70 101
17052.94 94
17054.17 98
17055.41 99
17056.64 86
17057.87 83
17059.11 100
17060.34 103
17061.58 84
17062.81 89
17064.04 106
17065.28 113
17066.51 102
17067.75 93
17068.98 113
17070.21 81
17071.45 86
17072.68 90
17073.92 105
17075.15 92
17076.39 89
17077.62 99
17078.86 116
17080.09 95
17081.33 95
17082.56 87
17083.80 91
17085.03 85
17086.26 98
17087.50 97
17088.73 98
17089.97 106
17091.20 106
17092.44 109
17093.68 95
17094.91 123
17096.15 76
17097.38 81
17098.62 85
17099.85 100
17101.09 94
17102.32 93
17103.56 90
17104.79 92
17106.03 93
17107.26 115
17108.50 119
17109.74 90
17110.97 99
17112.21 87
17113.44 100
17114.68 96
17115.92 90
17117.15 78
17118.39 99
17119.62 95
17120.86 84
17122.10 74
17123.33 86
17124.57 99
17125.80 98
17127.04 111
17128.28 74
17129.51 98
17130.75 87
17131.99 85
17133.22 85
17134.46 80
17135.70 81
17136.93 91
17138.17 81
17139.41 75
17140.64 81
17141.88 97
17143.12 88
17144.35 103
17145.59 87
17146.83 95
17148.07 87
17149.30 61
17150.54 87
17151.78 70
17153.02 90
17154.25 109
17155.49 102
17156.73 86
17157.96 88
17159.20 83
17160.44 90
17161.68 84
17162.92 94
17164.15 100
17165.39 86
17166.63 78
17167.87 88
17169.10 88
17170.34 88
17171.58 106
17172.82 82
17174.06 82
17175.29 69
17176.53 84
17177.77 77
17179.01 84
17180.25 72
17181.49 92
17182.72 99
17183.96 96
17185.20 81
17186.44 86
17187.68 85
17188.92 76
17190.15 74
17191.39 77
17192.63 87
17193.87 74
17195.11 84
17196.35 81
17197.59 88
17198.83 79
17200.07 73
17201.30 72
17202.54 90
17203.78 66
17205.02 83
17206.26 88
17207.50 74
17208.74 83
17209.98 87
17211.22 87
17212.46 73
17213.70 82
17214.94 63
17216.18 83
17217.42 80
17218.66 84
17219.90 80
17221.14 92
17222.38 94
17223.62 88
17224.86 75
17226.10 86
17227.34 92
17228.58 85
17229.82 92
17231.06 90
17232.30 86
17233.54 76
17234.78 90
17236.02 90
17237.26 97
17238.50 81
17239.74 89
17240.98 84
17242.22 73
17243.46 79
17244.70 79
17245.94 79
17247.18 72
17248.42 78
17249.66 92
17250.90 81
17252.14 70
17253.39 70
17254.63 82
17255.87 75
17257.11 77
17258.35 80
17259.59 80
17260.83 74
17262.07 81
17263.31 83
17264.56 82
17265.80 69
17267.04 92
17268.28 80
17269.52 77
17270.76 77
17272.00 81
17273.25 66
17274.49 81
17275.73 81
17276.97 85
17278.21 78
17279.45 88
17280.70 83
17281.94 82
17283.18 88
17284.42 88
17285.66 70
17286.91 82
17288.15 69
17289.39 73
17290.63 93
17291.88 75
17293.12 69
17294.36 71
17295.60 75
17296.85 91
17298.09 86
17299.33 84
17300.57 76
17301.82 86
17303.06 64
17304.30 64
17305.54 77
17306.79 66
17308.03 92
17309.27 93
17310.52 71
17311.76 75
17313.00 80
17314.25 98
17315.49 72
17316.73 78
17317.97 76
17319.22 76
17320.46 73
17321.71 82
17322.95 73
17324.19 83
17325.44 77
17326.68 64
17327.92 86
17329.17 75
17330.41 92
17331.65 75
17332.90 77
17334.14 95
17335.39 82
17336.63 73
17337.87 71
17339.12 76
17340.36 77
17341.61 75
17342.85 61
17344.09 78
17345.34 90
17346.58 86
17347.83 72
17349.07 98
17350.32 88
17351.56 90
17352.80 84
17354.05 82
17355.29 81
17356.54 82
17357.78 79
17359.03 80
17360.27 67
17361.52 64
17362.76 74
17364.01 83
17365.25 73
17366.50 75
17367.74 88
17368.99 65
17370.23 77
17371.48 88
17372.72 81
17373.97 71
17375.21 68
17376.46 61
17377.70 81
17378.95 68
17380.19 74
17381.44 70
17382.69 71
17383.93 89
17385.18 67
17386.42 77
17387.67 65
17388.91 80
17390.16 69
17391.41 92
17392.65 76
17393.90 75
17395.14 70
17396.39 79
17397.64 70
17398.88 69
17400.13 74
17401.37 77
17402.62 76
17403.87 81
17405.11 93
17406.36 88
17407.61 77
17408.85 81
17410.10 83
17411.35 97
17412.59 87
17413.84 77
17415.09 68
17416.33 65
17417.58 104
17418.83 82
17420.07 67
17421.32 78
17422.57 70
17423.82 87
17425.06 89
17426.31 64
17427.56 67
17428.80 75
17430.05 98
17431.30 92
17432.55 75
17433.79 86
17435.04 95
17436.29 79
17437.54 83
17438.78 73
17440.03 86
17441.28 88
17442.53 80
17443.77 68
17445.02 83
17446.27 83
17447.52 80
17448.77 65
17450.01 74
17451.26 74
17452.51 77
17453.76 72
17455.01 83
17456.25 80
17457.50 73
17458.75 82
17460.00 86
17461.25 85
17462.50 68
17463.74 90
17464.99 69
17466.24 75
17467.49 70
17468.74 83
17469.99 73
17471.24 76
17472.49 66
17473.73 90
17474.98 76
17476.23 84
17477.48 102
17478.73 78
17479.98 80
17481.23 83
17482.48 86
17483.73 78
17484.98 83
17486.23 83
17487.47 84
17488.72 90
17489.97 81
17491.22 64
17492.47 81
17493.72 70
17494.97 91
17496.22 85
17497.47 90
17498.72 89
17499.97 86
17501.22 102
17502.47 79
17503.72 81
17504.97 93
17506.22 80
17507.47 87
17508.72 97
17509.97 82
17511.22 77
17512.47 59
17513.72 77
17514.97 76
17516.22 89
17517.47 79
17518.72 89
17519.97 97
17521.22 86
17522.47 79
17523.72 91
17524.98 99
17526.23 94
17527.48 80
17528.73 105
17529.98 87
17531.23 83
17532.48 71
17533.73 83
17534.98 88
17536.23 81
17537.48 95
17538.74 102
17539.99 93
17541.24 100
17542.49 90
17543.74 97
17544.99 79
17546.24 92
17547.50 87
17548.75 95
17550.00 92
17551.25 88
17552.50 105
17553.75 99
17555.01 92
17556.26 89
17557.51 105
17558.76 102
17560.01 90
17561.26 103
17562.52 94
17563.77 104
17565.02 90
17566.27 91
17567.53 79
17568.78 103
17570.03 96
17571.28 114
17572.53 93
17573.79 71
17575.04 88
17576.29 103
17577.54 99
17578.80 92
17580.05 94
17581.30 93
17582.56 96
17583.81 91
17585.06 92
17586.31 100
17587.57 108
17588.82 113
17590.07 105
17591.33 86
17592.58 82
17593.83 100
17595.08 124
17596.34 90
17597.59 98
17598.84 105
17600.10 119
17601.35 116
17602.61 108
17603.86 88
17605.11 91
17606.37 107
17607.62 100
17608.87 102
17610.13 83
17611.38 105
17612.63 100
17613.89 91
17615.14 78
17616.40 85
17617.65 103
17618.90 101
17620.16 78
17621.41 99
17622.67 83
17623.92 106
17625.17 123
17626.43 97
17627.68 110
17628.94 111
17630.19 107
17631.45 94
17632.70 97
17633.96 115
17635.21 100
17636.47 109
17637.72 105
17638.97 97
17640.23 100
17641.48 105
17642.74 107
17643.99 98
17645.25 98
17646.50 116
17647.76 113
17649.01 102
17650.27 97
17651.52 88
17652.78 94
17654.04 104
17655.29 102
17656.55 99
17657.80 105
17659.06 116
17660.31 106
17661.57 92
17662.82 89
17664.08 109
17665.33 101
17666.59 98
17667.85 95
17669.10 95
17670.36 90
17671.61 90
17672.87 100
17674.13 84
17675.38 87
17676.64 98
17677.89 90
17679.15 96
17680.41 89
17681.66 83
17682.92 97
17684.18 92
17685.43 99
17686.69 78
17687.95 80
17689.20 94
17690.46 90
17691.71 92
17692.97 94
17694.23 101
17695.49 86
17696.74 100
17698.00 88
17699.26 93
17700.51 96
17701.77 88
17703.03 92
17704.28 79
17705.54 81
17706.80 90
17708.06 76
17709.31 78
17710.57 91
17711.83 92
17713.08 89
17714.34 64
17715.60 78
17716.86 100
17718.11 94
17719.37 67
17720.63 71
17721.89 74
17723.15 74
17724.40 76
17725.66 98
17726.92 69
17728.18 80
17729.43 88
17730.69 90
17731.95 79
17733.21 84
17734.47 80
17735.73 95
17736.98 79
17738.24 79
17739.50 82
17740.76 77
17742.02 81
17743.28 81
17744.53 77
17745.79 89
17747.05 83
17748.31 96
17749.57 96
17750.83 96
17752.09 81
17753.34 92
17754.60 77
17755.86 75
17757.12 81
17758.38 72
17759.64 90
17760.90 82
17762.16 100
17763.42 84
17764.68 99
17765.94 87
17767.19 99
17768.45 74
17769.71 87
17770.97 90
17772.23 83
17773.49 77
17774.75 73
17776.01 92
17777.27 86
17778.53 87
17779.79 76
17781.05 92
17782.31 86
17783.57 80
17784.83 82
17786.09 84
17787.35 80
17788.61 95
17789.87 87
17791.13 85
17792.39 84
17793.65 86
17794.91 82
17796.17 79
17797.43 72
17798.69 86
17799.95 98
17801.21 75
17802.47 77
17803.73 75
17805.00 83
17806.26 75
17807.52 75
17808.78 79
17810.04 68
17811.30 65
17812.56 83
17813.82 75
17815.08 62
17816.34 86
17817.60 63
17818.87 76
17820.13 70
17821.39 77
17822.65 86
17823.91 76
17825.17 77
17826.43 63
17827.69 71
17828.96 69
17830.22 74
17831.48 57
17832.74 90
17834.00 74
17835.26 78
17836.53 73
17837.79 69
17839.05 70
17840.31 83
17841.57 57
17842.84 78
17844.10 68
17845.36 67
17846.62 77
17847.88 83
17849.15 66
17850.41 54
17851.67 70
17852.93 73
17854.20 83
17855.46 56
17856.72 73
17857.98 69
17859.25 66
17860.51 77
17861.77 89
17863.03 71
17864.30 70
17865.56 81
17866.82 60
17868.09 72
17869.35 70
17870.61 77
17871.87 56
17873.14 65
17874.40 68
17875.66 84
17876.93 67
17878.19 67
17879.45 73
17880.72 78
17881.98 80
17883.24 70
17884.51 71
17885.77 70
17887.03 63
17888.30 78
17889.56 77
17890.83 66
17892.09 77
17893.35 72
17894.62 56
17895.88 75
17897.14 64
17898.41 72
17899.67 73
17900.94 70
17902.20 79
17903.46 61
17904.73 62
17905.99 56
17907.26 69
17908.52 76
17909.79 64
17911.05 60
17912.32 67
17913.58 78
17914.84 57
17916.11 66
17917.37 66
17918.64 67
17919.90 72
17921.17 73
17922.43 54
17923.70 72
17924.96 66
17926.23 61
17927.49 63
17928.76 66
17930.02 65
17931.29 72
17932.55 69
17933.82 57
17935.08 72
17936.35 63
17937.61 72
17938.88 69
17940.14 76
17941.41 55
17942.68 67
17943.94 68
17945.21 64
17946.47 80
17947.74 62
17949.00 67
17950.27 72
17951.54 75
17952.80 75
17954.07 63
17955.33 66
17956.60 81
17957.87 68
17959.13 69
17960.40 70
17961.66 80
17962.93 62
17964.20 72
17965.46 57
17966.73 72
17968.00 52
17969.26 77
17970.53 66
17971.80 58
17973.06 65
17974.33 70
17975.60 62
17976.86 57
17978.13 81
17979.40 66
17980.66 62
17981.93 56
17983.20 75
17984.46 67
17985.73 70
17987.00 82
17988.26 70
17989.53 59
17990.80 61
17992.07 61
17993.33 62
17994.60 67
17995.87 57
17997.14 69
17998.40 62
17999.67 76
18000.94 62
18002.21 70
18003.47 66
18004.74 71
18006.01 67
18007.28 67
18008.55 59
18009.81 48
18011.08 73
18012.35 72
18013.62 62
18014.89 64
18016.15 82
18017.42 62
18018.69 72
18019.96 63
18021.23 73
18022.49 65
18023.76 63
18025.03 76
18026.30 58
18027.57 56
18028.84 78
18030.11 81
18031.37 50
18032.64 75
18033.91 70
18035.18 71
18036.45 70
18037.72 72
18038.99 77
18040.26 89
18041.53 69
18042.79 69
18044.06 58
18045.33 72
18046.60 60
18047.87 72
18049.14 78
18050.41 70
18051.68 68
18052.95 59
18054.22 81
18055.49 72
18056.76 80
18058.03 69
18059.30 68
18060.57 76
18061.84 89
18063.11 72
18064.38 80
18065.65 66
18066.92 72
18068.19 71
18069.46 59
18070.73 73
18072.00 69
18073.27 83
18074.54 69
18075.81 88
18077.08 72
18078.35 86
18079.62 77
18080.89 68
18082.16 73
18083.43 71
18084.70 71
18085.97 64
18087.24 75
18088.51 79
18089.78 68
18091.05 74
18092.32 84
18093.59 65
18094.87 70
18096.14 81
18097.41 66
18098.68 66
18099.95 69
18101.22 59
18102.49 69
18103.76 73
18105.03 81
18106.31 78
18107.58 62
18108.85 75
18110.12 83
18111.39 76
18112.66 59
18113.93 90
18115.21 84
18116.48 87
18117.75 65
18119.02 67
18120.29 85
18121.56 66
18122.84 72
18124.11 64
18125.38 76
18126.65 80
18127.92 71
18129.20 66
18130.47 71
18131.74 63
18133.01 70
18134.29 83
18135.56 76
18136.83 48
18138.10 71
18139.38 86
18140.65 79
18141.92 63
18143.19 66
18144.47 83
18145.74 68
18147.01 70
18148.28 72
18149.56 73
18150.83 72
18152.10 84
18153.38 75
18154.65 69
18155.92 80
18157.19 86
18158.47 73
18159.74 78
18161.01 63
18162.29 81
18163.56 88
18164.83 72
18166.11 67
18167.38 59
18168.65 92
18169.93 83
18171.20 98
18172.48 80
18173.75 51
18175.02 61
18176.30 79
18177.57 62
18178.84 73
18180.12 76
18181.39 75
18182.67 78
18183.94 73
18185.21 73
18186.49 67
18187.76 91
18189.04 77
18190.31 79
18191.59 71
18192.86 79
18194.13 70
18195.41 63
18196.68 65
18197.96 74
18199.23 71
18200.51 60
18201.78 75
18203.06 64
18204.33 74
18205.61 69
18206.88 65
18208.16 64
18209.43 77
18210.71 75
18211.98 73
18213.26 74
18214.53 73
18215.81 83
18217.08 76
18218.36 69
18219.63 68
18220.91 61
18222.18 80
18223.46 69
18224.73 74
18226.01 84
18227.28 74
18228.56 82
18229.84 64
18231.11 98
18232.39 58
18233.66 85
18234.94 73
18236.21 71
18237.49 63
18238.77 75
18240.04 66
18241.32 65
18242.59 68
18243.87 77
18245.15 88
18246.42 73
18247.70 64
18248.98 82
18250.25 67
18251.53 58
18252.81 77
18254.08 59
18255.36 70
18256.63 64
18257.91 69
18259.19 78
18260.46 77
18261.74 66
18263.02 67
18264.30 66
18265.57 73
18266.85 77
18268.13 78
18269.40 70
18270.68 76
18271.96 80
18273.23 72
18274.51 77
18275.79 71
18277.07 74
18278.34 76
18279.62 88
18280.90 82
18282.18 62
18283.45 63
18284.73 58
18286.01 80
18287.29 67
18288.56 57
18289.84 67
18291.12 80
18292.40 80
18293.68 66
18294.95 70
18296.23 75
18297.51 66
18298.79 80
18300.07 77
18301.34 85
18302.62 83
18303.90 58
18305.18 69
18306.46 67
18307.74 71
18309.01 83
18310.29 82
18311.57 77
18312.85 69
18314.13 75
18315.41 86
18316.69 86
18317.96 74
18319.24 69
18320.52 81
18321.80 84
18323.08 76
18324.36 79
18325.64 84
18326.92 84
18328.20 75
18329.47 79
18330.75 69
18332.03 76
18333.31 83
18334.59 79
18335.87 68
18337.15 81
18338.43 82
18339.71 99
18340.99 96
18342.27 70
18343.55 82
18344.83 82
18346.11 81
18347.39 87
18348.67 77
18349.95 67
18351.23 76
18352.51 81
18353.79 87
18355.07 62
18356.35 75
18357.63 78
18358.91 73
18360.19 83
18361.47 83
18362.75 74
18364.03 91
18365.31 64
18366.59 66
18367.87 93
18369.15 79
18370.43 76
18371.71 60
18372.99 87
18374.27 67
18375.55 75
18376.83 79
18378.12 77
18379.40 61
18380.68 59
18381.96 68
18383.24 72
18384.52 66
18385.80 70
18387.08 71
18388.36 70
18389.65 74
18390.93 67
18392.21 74
18393.49 74
18394.77 57
18396.05 71
18397.33 65
18398.62 65
18399.90 71
18401.18 86
18402.46 79
18403.74 81
18405.02 88
18406.31 86
18407.59 75
18408.87 70
18410.15 65
18411.43 68
18412.72 71
18414.00 64
18415.28 71
18416.56 55
18417.84 71
18419.13 66
18420.41 69
18421.69 74
18422.97 70
18424.26 76
18425.54 82
18426.82 85
18428.10 62
18429.39 61
18430.67 80
18431.95 77
18433.23 60
18434.52 66
18435.80 73
18437.08 54
18438.37 65
18439.65 67
18440.93 63
18442.22 63
18443.50 50
18444.78 73
18446.06 61
18447.35 82
18448.63 68
18449.91 78
18451.20 61
18452.48 53
18453.76 71
18455.05 81
18456.33 65
18457.62 76
18458.90 67
18460.18 55
18461.47 91
18462.75 65
18464.03 61
18465.32 61
18466.60 77
18467.89 51
18469.17 70
18470.45 81
18471.74 88
18473.02 85
18474.31 69
18475.59 75
18476.88 68
18478.16 75
18479.44 86
18480.73 54
18482.01 79
18483.30 73
18484.58 62
18485.87 71
18487.15 83
18488.44 74
18489.72 76
18491.01 75
18492.29 66
18493.58 68
18494.86 82
18496.15 74
18497.43 75
18498.72 80
18500.00 76
18501.29 69
18502.57 56
18503.86 65
18505.14 83
18506.43 66
18507.71 72
18509.00 67
18510.28 65
18511.57 78
18512.85 59
18514.14 57
18515.42 57
18516.71 72
18518.00 78
18519.28 76
18520.57 72
18521.85 88
18523.14 78
18524.43 68
18525.71 62
18527.00 67
18528.28 60
18529.57 82
18530.86 63
18532.14 76
18533.43 64
18534.71 54
18536.00 77
18537.29 74
18538.57 59
18539.86 72
18541.15 66
18542.43 58
18543.72 77
18545.01 67
18546.29 75
18547.58 57
18548.87 68
18550.15 76
18551.44 72
18552.73 69
18554.01 71
18555.30 74
18556.59 81
18557.88 76
18559.16 61
18560.45 82
18561.74 75
18563.02 68
18564.31 75
18565.60 78
18566.89 65
18568.17 76
18569.46 74
18570.75 71
18572.04 70
18573.32 75
18574.61 84
18575.90 79
18577.19 72
18578.48 68
18579.76 87
18581.05 57
18582.34 72
18583.63 61
18584.92 89
18586.20 81
18587.49 70
18588.78 81
18590.07 71
18591.36 92
18592.64 71
18593.93 84
18595.22 69
18596.51 80
18597.80 74
18599.09 81
18600.38 69
18601.66 66
18602.95 71
18604.24 80
18605.53 58
18606.82 88
18608.11 80
18609.40 71
18610.69 78
18611.98 79
18613.26 69
18614.55 70
18615.84 68
18617.13 76
18618.42 86
18619.71 69
18621.00 66
18622.29 65
18623.58 81
18624.87 80
18626.16 75
18627.45 69
18628.74 70
18630.03 59
18631.32 72
18632.61 74
18633.89 60
18635.18 63
18636.47 69
18637.76 80
18639.05 55
18640.34 66
18641.63 73
18642.92 63
18644.21 56
18645.50 73
18646.79 71
18648.09 64
18649.38 68
18650.67 59
18651.96 58
18653.25 80
18654.54 64
18655.83 80
18657.12 76
18658.41 68
18659.70 79
18660.99 78
18662.28 68
18663.57 50
18664.86 80
18666.15 85
18667.44 72
18668.74 61
18670.03 58
18671.32 63
18672.61 61
18673.90 72
18675.19 67
18676.48 59
18677.77 53
18679.06 69
18680.36 62
18681.65 73
18682.94 79
18684.23 69
18685.52 69
18686.81 66
18688.11 64
18689.40 68
18690.69 70
18691.98 76
18693.27 71
18694.56 77
18695.86 56
18697.15 56
18698.44 58
18699.73 67
18701.02 74
18702.32 52
18703.61 72
18704.90 66
18706.19 66
18707.48 70
18708.78 62
18710.07 60
18711.36 71
18712.65 59
18713.95 74
18715.24 71
18716.53 55
18717.83 66
18719.12 67
18720.41 76
18721.70 61
18723.00 60
18724.29 66
18725.58 65
18726.87 67
18728.17 62
18729.46 79
18730.75 60
18732.05 58
18733.34 65
18734.63 65
18735.93 67
18737.22 56
18738.51 64
18739.81 71
18741.10 58
18742.39 65
18743.69 54
18744.98 58
18746.27 58
18747.57 60
18748.86 57
18750.16 74
18751.45 70
18752.74 57
18754.04 69
18755.33 70
18756.63 75
18757.92 64
18759.21 67
18760.51 73
18761.80 59
18763.10 58
18764.39 63
18765.69 64
18766.98 68
18768.27 64
18769.57 67
18770.86 62
18772.16 65
18773.45 60
18774.75 68
18776.04 57
18777.34 65
18778.63 54
18779.93 69
18781.22 62
18782.52 60
18783.81 49
18785.11 65
18786.40 70
18787.70 52
18788.99 71
18790.29 61
18791.58 63
18792.88 62
18794.17 61
18795.47 63
18796.76 65
18798.06 57
18799.35 60
18800.65 65
18801.94 69
18803.24 75
18804.54 57
18805.83 56
18807.13 63
18808.42 64
18809.72 72
18811.01 58
18812.31 58
18813.61 61
18814.90 72
18816.20 58
18817.49 64
18818.79 72
18820.09 68
18821.38 70
18822.68 65
18823.98 71
18825.27 75
18826.57 72
18827.87 70
18829.16 61
18830.46 58
18831.75 66
18833.05 61
18834.35 50
18835.64 63
18836.94 56
18838.24 60
18839.54 61
18840.83 79
18842.13 53
18843.43 67
18844.72 75
18846.02 61
18847.32 48
18848.61 62
18849.91 60
18851.21 68
18852.51 64
18853.80 63
18855.10 70
18856.40 72
18857.70 77
18858.99 65
18860.29 72
18861.59 66
18862.89 66
18864.18 70
18865.48 71
18866.78 64
18868.08 62
18869.38 70
18870.67 67
18871.97 61
18873.27 60
18874.57 72
18875.87 74
18877.16 64
18878.46 65
18879.76 77
18881.06 58
18882.36 67
18883.66 66
18884.95 54
18886.25 62
18887.55 58
18888.85 55
18890.15 63
18891.45 56
18892.75 63
18894.04 72
18895.34 74
18896.64 62
18897.94 64
18899.24 56
18900.54 54
18901.84 72
18903.14 67
18904.44 66
18905.74 51
18907.03 56
18908.33 63
18909.63 66
18910.93 78
18912.23 55
18913.53 70
18914.83 57
18916.13 78
18917.43 76
18918.73 66
18920.03 70
18921.33 54
18922.63 64
18923.93 61
18925.23 55
18926.53 62
18927.83 57
18929.13 70
18930.43 67
18931.73 65
18933.03 71
18934.33 64
18935.63 68
18936.93 62
18938.23 63
18939.53 56
18940.83 62
18942.13 64
18943.43 66
18944.73 47
18946.03 53
18947.33 73
18948.63 55
18949.93 60
18951.23 57
18952.53 72
18953.84 61
18955.14 59
18956.44 51
18957.74 50
18959.04 61
18960.34 71
18961.64 59
18962.94 55
18964.24 58
18965.54 61
18966.85 66
18968.15 55
18969.45 51
18970.75 57
18972.05 66
18973.35 52
18974.65 59
18975.96 48
18977.26 58
18978.56 57
18979.86 56
18981.16 66
18982.46 72
18983.77 53
18985.07 67
18986.37 47
18987.67 64
18988.97 58
18990.28 55
18991.58 60
18992.88 37
18994.18 57
18995.49 64
18996.79 71
18998.09 60
18999.39 62
19000.69 67
19002.00 80
19003.30 54
19004.60 60
19005.90 64
19007.21 71
19008.51 68
19009.81 64
19011.12 55
19012.42 48
19013.72 49
19015.02 66
19016.33 65
19017.63 53
19018.93 58
19020.24 56
19021.54 60
19022.84 64
19024.15 75
19025.45 65
19026.75 59
19028.06 59
19029.36 54
19030.66 69
19031.97 54
19033.27 69
19034.57 49
19035.88 58
19037.18 67
19038.48 78
19039.79 58
19041.09 68
19042.40 57
19043.70 64
19045.00 49
19046.31 59
19047.61 65
19048.92 46
19050.22 48
19051.52 62
19052.83 59
19054.13 50
19055.44 52
19056.74 67
19058.05 54
19059.35 52
19060.65 62
19061.96 57
19063.26 56
19064.57 54
19065.87 63
19067.18 65
19068.48 59
19069.79 50
19071.09 60
19072.40 65
19073.70 63
19075.01 63
19076.31 71
19077.62 63
19078.92 62
19080.23 52
19081.53 61
19082.84 65
19084.14 52
19085.45 71
19086.75 58
19088.06 56
19089.36 60
19090.67 59
19091.98 59
19093.28 62
19094.59 62
19095.89 64
19097.20 66
19098.50 71
19099.81 60
19101.12 61
19102.42 62
19103.73 59
19105.03 55
19106.34 60
19107.65 56
19108.95 46
19110.26 61
19111.56 58
19112.87 60
19114.18 55
19115.48 56
19116.79 56
19118.10 42
19119.40 51
19120.71 63
19122.02 72
19123.32 68
19124.63 73
19125.94 70
19127.24 62
19128.55 52
19129.86 65
19131.16 61
19132.47 58
19133.78 52
19135.08 60
19136.39 63
19137.70 61
19139.01 65
19140.31 52
19141.62 61
19142.93 53
19144.23 61
19145.54 50
19146.85 50
19148.16 55
19149.46 65
19150.77 55
19152.08 62
19153.39 59
19154.69 69
19156.00 67
19157.31 58
19158.62 65
19159.93 55
19161.23 62
19162.54 56
19163.85 62
19165.16 62
19166.47 45
19167.77 48
19169.08 52
19170.39 59
19171.70 54
19173.01 53
19174.32 68
19175.62 50
19176.93 45
19178.24 65
19179.55 59
19180.86 67
19182.17 68
19183.48 58
19184.78 64
19186.09 51
19187.40 47
19188.71 65
19190.02 59
19191.33 58
19192.64 59
19193.95 73
19195.26 65
19196.56 55
19197.87 54
19199.18 68
19200.49 59
19201.80 47
19203.11 63
19204.42 44
19205.73 50
19207.04 51
19208.35 50
19209.66 41
19210.97 61
19212.28 63
19213.59 61
19214.90 49
19216.21 70
19217.52 61
19218.83 50
19220.14 56
19221.45 63
19222.76 69
19224.07 53
19225.38 60
19226.69 68
19228.00 55
19229.31 52
19230.62 68
19231.93 59
19233.24 63
19234.55 51
19235.86 63
19237.17 56
19238.48 62
19239.79 59
19241.10 47
19242.41 53
19243.72 58
19245.03 59
19246.35 63
19247.66 62
19248.97 44
19250.28 70
19251.59 53
19252.90 52
19254.21 58
19255.52 52
19256.83 51
19258.14 67
19259.46 60
19260.77 70
19262.08 53
19263.39 61
19264.70 51
19266.01 56
19267.32 65
19268.64 59
19269.95 62
19271.26 46
19272.57 63
19273.88 51
19275.20 52
19276.51 56
19277.82 65
19279.13 56
19280.44 64
19281.75 68
19283.07 61
19284.38 53
19285.69 43
19287.00 67
19288.32 59
19289.63 53
19290.94 49
19292.25 54
19293.57 44
19294.88 53
19296.19 58
19297.50 62
19298.82 50
19300.13 51
19301.44 50
19302.75 53
19304.07 54
19305.38 62
19306.69 63
19308.01 54
19309.32 52
19310.63 50
19311.94 61
19313.26 42
19314.57 52
19315.88 59
19317.20 49
19318.51 50
19319.82 52
19321.14 57
19322.45 59
19323.76 52
19325.08 71
19326.39 69
19327.70 55
19329.02 69
19330.33 62
19331.65 58
19332.96 41
19334.27 64
19335.59 62
19336.90 47
19338.22 60
19339.53 40
19340.84 56
19342.16 59
19343.47 60
19344.79 43
19346.10 48
19347.41 71
19348.73 70
19350.04 54
19351.36 58
19352.67 47
19353.99 50
19355.30 73
19356.62 74
19357.93 61
19359.25 55
19360.56 49
19361.87 52
19363.19 40
19364.50 51
19365.82 47
19367.13 56
19368.45 62
19369.76 76
19371.08 62
19372.39 53
19373.71 63
19375.02 63
19376.34 59
19377.66 54
19378.97 57
19380.29 48
19381.60 56
19382.92 49
19384.23 55
19385.55 54
19386.86 60
19388.18 65
19389.50 56
19390.81 60
19392.13 50
19393.44 65
19394.76 57
19396.07 63
19397.39 62
19398.71 58
19400.02 62
19401.34 50
19402.65 40
19403.97 49
19405.29 53
19406.60 60
19407.92 58
19409.24 57
19410.55 56
19411.87 53
19413.19 60
19414.50 62
19415.82 62
19417.14 50
19418.45 51
19419.77 57
19421.09 55
19422.40 48
19423.72 58
19425.04 53
19426.35 52
19427.67 57
19428.99 55
19430.30 50
19431.62 46
19432.94 64
19434.26 64
19435.57 59
19436.89 56
19438.21 59
19439.53 58
19440.84 56
19442.16 60
19443.48 60
19444.80 39
19446.11 60
19447.43 58
19448.75 59
19450.07 59
19451.38 53
19452.70 59
19454.02 50
19455.34 66
19456.66 55
19457.97 70
19459.29 51
19460.61 61
19461.93 71
19463.25 58
19464.57 51
19465.88 62
19467.20 47
19468.52 48
19469.84 46
19471.16 48
19472.48 56
19473.79 51
19475.11 41
19476.43 53
19477.75 63
19479.07 59
19480.39 56
19481.71 41
19483.03 55
19484.34 52
19485.66 54
19486.98 48
19488.30 52
19489.62 53
19490.94 68
19492.26 45
19493.58 61
19494.90 52
19496.22 65
19497.54 57
19498.86 57
19500.18 53
19501.50 43
19502.81 70
19504.13 51
19505.45 52
19506.77 58
19508.09 57
19509.41 46
19510.73 51
19512.05 52
19513.37 50
19514.69 50
19516.01 47
19517.33 52
19518.65 41
19519.97 49
19521.29 49
19522.61 44
19523.93 48
19525.25 75
19526.57 62
19527.89 49
19529.22 56
19530.54 56
19531.86 61
19533.18 49
19534.50 46
19535.82 47
19537.14 52
19538.46 44
19539.78 49
19541.10 50
19542.42 51
19543.74 54
19545.06 56
19546.39 52
19547.71 52
19549.03 47
19550.35 57
19551.67 45
19552.99 50
19554.31 61
19555.63 52
19556.96 48
19558.28 48
19559.60 63
19560.92 49
19562.24 63
19563.56 42
19564.88 56
19566.21 46
19567.53 49
19568.85 48
19570.17 56
19571.49 41
19572.82 48
19574.14 52
19575.46 56
19576.78 52
19578.10 62
19579.43 57
19580.75 58
19582.07 52
19583.39 49
19584.72 55
19586.04 47
19587.36 60
19588.68 45
19590.01 59
19591.33 52
19592.65 49
19593.97 53
19595.30 57
19596.62 49
19597.94 50
19599.26 46
19600.59 60
19601.91 57
19603.23 63
19604.56 59
19605.88 44
19607.20 68
19608.53 60
19609.85 43
19611.17 50
19612.49 59
19613.82 65
19615.14 47
19616.47 59
19617.79 53
19619.11 66
19620.44 47
19621.76 50
19623.08 51
19624.41 63
19625.73 63
19627.05 59
19628.38 59
19629.70 56
19631.03 51
19632.35 62
19633.67 61
19635.00 63
19636.32 51
19637.65 50
19638.97 48
19640.29 54
19641.62 52
19642.94 43
19644.27 57
19645.59 61
19646.92 50
19648.24 50
19649.57 49
19650.89 60
19652.21 63
19653.54 47
19654.86 48
19656.19 44
19657.51 47
19658.84 59
19660.16 59
19661.49 46
19662.81 59
19664.14 46
19665.46 46
19666.79 59
19668.11 50
19669.44 59
19670.76 47
19672.09 55
19673.41 52
19674.74 67
19676.07 53
19677.39 41
19678.72 53
19680.04 49
19681.37 53
19682.69 60
19684.02 37
19685.34 43
19686.67 60
19688.00 49
19689.32 48
19690.65 51
19691.97 66
19693.30 54
19694.63 57
19695.95 44
19697.28 68
19698.60 56
19699.93 49
19701.26 43
19702.58 53
19703.91 57
19705.24 49
19706.56 45
19707.89 45
19709.22 50
19710.54 55
19711.87 68
19713.20 69
19714.52 62
19715.85 68
19717.18 66
19718.50 62
19719.83 61
19721.16 56
19722.48 58
19723.81 56
19725.14 47
19726.47 48
19727.79 52
19729.12 56
19730.45 58
19731.77 60
19733.10 51
19734.43 60
19735.76 52
19737.08 61
19738.41 44
19739.74 48
19741.07 42
19742.39 56
19743.72 52
19745.05 70
19746.38 54
19747.71 60
19749.03 63
19750.36 44
19751.69 60
19753.02 52
19754.35 46
19755.67 49
19757.00 51
19758.33 58
19759.66 46
19760.99 47
19762.31 52
19763.64 55
19764.97 53
19766.30 49
19767.63 60
19768.96 56
19770.29 52
19771.61 58
19772.94 51
19774.27 56
19775.60 52
19776.93 65
19778.26 45
19779.59 55
19780.92 49
19782.25 54
19783.57 58
19784.90 55
19786.23 38
19787.56 52
19788.89 55
19790.22 44
19791.55 56
19792.88 56
19794.21 64
19795.54 45
19796.87 46
19798.20 45
19799.53 52
19800.86 32
19802.19 47
19803.52 48
19804.85 52
19806.18 43
19807.50 44
19808.83 53
19810.16 47
19811.49 57
19812.82 43
19814.15 40
19815.49 51
19816.82 60
19818.15 45
19819.48 56
19820.81 46
19822.14 57
19823.47 41
19824.80 46
19826.13 49
19827.46 50
19828.79 38
19830.12 48
19831.45 50
19832.78 52
19834.11 51
19835.44 55
19836.77 61
19838.10 47
19839.44 57
19840.77 47
19842.10 58
19843.43 53
19844.76 63
19846.09 68
19847.42 62
19848.75 59
19850.08 48
19851.42 49
19852.75 48
19854.08 63
19855.41 61
19856.74 64
19858.07 70
19859.40 54
19860.74 61
19862.07 56
19863.40 46
19864.73 50
19866.06 52
19867.40 50
19868.73 46
19870.06 57
19871.39 54
19872.72 68
19874.06 54
19875.39 45
19876.72 46
19878.05 60
19879.38 51
19880.72 42
19882.05 58
19883.38 60
19884.71 60
19886.05 40
19887.38 44
19888.71 43
19890.04 64
19891.38 59
19892.71 53
19894.04 52
19895.38 58
19896.71 53
19898.04 52
19899.37 60
19900.71 66
19902.04 59
19903.37 67
19904.71 53
19906.04 50
19907.37 61
19908.71 55
19910.04 47
19911.37 53
19912.71 40
19914.04 60
19915.37 70
19916.71 63
19918.04 57
19919.37 65
19920.71 51
19922.04 65
19923.37 42
19924.71 63
19926.04 50
19927.38 65
19928.71 50
19930.04 49
19931.38 60
19932.71 65
19934.05 55
19935.38 48
19936.71 55
19938.05 50
19939.38 54
19940.72 58
19942.05 44
19943.39 53
19944.72 55
19946.06 53
19947.39 52
19948.72 36
19950.06 49
19951.39 47
19952.73 62
19954.06 45
19955.40 61
19956.73 59
19958.07 63
19959.40 57
19960.74 55
19962.07 54
19963.41 57
19964.74 69
19966.08 49
19967.41 78
19968.75 52
19970.08 64
19971.42 51
19972.76 57
19974.09 59
19975.43 56
19976.76 68
19978.10 53
19979.43 73
19980.77 53
19982.10 50
19983.44 63
19984.78 49
19986.11 59
19987.45 51
19988.78 58
19990.12 51
19991.46 60
19992.79 60
19994.13 56
19995.46 68
19996.80 60
19998.14 66
19999.47 52
20000.81 59
20002.15 68
20003.48 62
20004.82 64
20006.16 52
20007.49 59
20008.83 52
20010.17 59
20011.50 60
20012.84 69
20014.18 44
20015.51 55
20016.85 54
20018.19 54
20019.52 40
20020.86 55
20022.20 56
20023.53 43
20024.87 55
20026.21 65
20027.55 56
20028.88 55
20030.22 48
20031.56 57
20032.90 55
20034.23 53
20035.57 62
20036.91 45
20038.25 53
20039.58 53
20040.92 55
20042.26 52
20043.60 48
20044.93 58
20046.27 51
20047.61 61
20048.95 64
20050.29 62
20051.62 50
20052.96 61
20054.30 45
20055.64 52
20056.98 82
20058.32 61
20059.65 50
20060.99 55
20062.33 62
20063.67 42
20065.01 51
20066.35 51
20067.68 58
20069.02 59
20070.36 51
20071.70 59
20073.04 55
20074.38 61
20075.72 65
20077.06 44
20078.40 50
20079.73 55
20081.07 50
20082.41 51
20083.75 62
20085.09 60
20086.43 60
20087.77 53
20089.11 56
20090.45 49
20091.79 46
20093.13 51
20094.47 53
20095.81 63
20097.15 68
20098.48 59
20099.82 58
20101.16 76
20102.50 60
20103.84 55
20105.18 52
20106.52 53
20107.86 63
20109.20 55
20110.54 42
20111.88 64
20113.22 67
20114.56 60
20115.90 60
20117.24 55
20118.58 56
20119.93 58
20121.27 58
20122.61 57
20123.95 37
20125.29 62
20126.63 68
20127.97 65
20129.31 52
20130.65 48
20131.99 54
20133.33 66
20134.67 50
20136.01 52
