# Supplementary material for: MALDI-TOF MS typing enables the classification of brewing yeasts of the genus Saccharomyces to major beer styles
Source: PLoS One. 2017 Aug 9;12(8):e0181694. doi: 10.1371/journal.pone.0181694 (PMC5549903; doi:10.1371/journal.pone.0181694)
Supplement: S9 File — The directory includes 90 raw files and was zipped to “.zip”; the folder has three strains with 30 spectra per strain; S1 Text explains the raw files with an example and Table 1 represents the yeast strains used within the experiment. (ZIP) [file pone.0181694.s012.zip › 25-27/30285-66-Lag-Lag-Lag-YPG-18h-E-E_2016-02-10__0_A8_1.dat]

2000.76 2582
2001.18 2600
2001.60 2563
2002.02 2576
2002.45 2621
2002.87 2585
2003.29 2425
2003.71 2355
2004.13 2273
2004.55 2178
2004.98 2209
2005.40 2254
2005.82 2306
2006.24 2337
2006.67 2306
2007.09 2261
2007.51 2303
2007.93 2308
2008.35 2324
2008.78 2356
2009.20 2263
2009.62 2231
2010.04 2251
2010.47 2221
2010.89 2231
2011.31 2246
2011.73 2243
2012.16 2202
2012.58 2122
2013.00 2114
2013.43 2114
2013.85 2121
2014.27 1990
2014.69 2025
2015.12 2124
2015.54 2110
2015.96 2134
2016.39 2102
2016.81 2122
2017.23 2137
2017.66 2100
2018.08 2091
2018.50 2148
2018.93 2177
2019.35 2165
2019.77 2145
2020.20 2150
2020.62 2206
2021.04 2190
2021.47 2163
2021.89 2168
2022.32 2185
2022.74 2208
2023.16 2219
2023.59 2168
2024.01 2187
2024.43 2160
2024.86 2126
2025.28 2126
2025.71 2141
2026.13 2093
2026.56 2115
2026.98 2080
2027.40 2094
2027.83 2079
2028.25 2077
2028.68 2142
2029.10 2147
2029.53 2105
2029.95 2080
2030.38 2115
2030.80 2106
2031.22 2079
2031.65 2120
2032.07 2114
2032.50 2066
2032.92 2129
2033.35 2164
2033.77 2155
2034.20 2195
2034.62 2183
2035.05 2136
2035.47 2145
2035.90 2180
2036.32 2144
2036.75 2196
2037.18 2126
2037.60 2128
2038.03 2087
2038.45 2113
2038.88 2148
2039.30 2098
2039.73 2098
2040.15 2118
2040.58 2232
2041.01 2224
2041.43 2147
2041.86 2108
2042.28 2120
2042.71 2092
2043.13 2143
2043.56 2138
2043.99 2133
2044.41 2145
2044.84 2121
2045.27 2075
2045.69 2082
2046.12 2160
2046.54 2130
2046.97 2171
2047.40 2225
2047.82 2292
2048.25 2237
2048.68 2295
2049.10 2277
2049.53 2303
2049.96 2273
2050.38 2346
2050.81 2277
2051.24 2284
2051.66 2182
2052.09 2173
2052.52 2151
2052.94 2127
2053.37 2258
2053.80 2167
2054.23 2188
2054.65 2222
2055.08 2260
2055.51 2206
2055.93 2208
2056.36 2274
2056.79 2235
2057.22 2256
2057.64 2289
2058.07 2271
2058.50 2305
2058.93 2354
2059.35 2339
2059.78 2288
2060.21 2260
2060.64 2232
2061.07 2262
2061.49 2325
2061.92 2268
2062.35 2235
2062.78 2283
2063.20 2286
2063.63 2372
2064.06 2389
2064.49 2474
2064.92 2522
2065.35 2729
2065.77 2972
2066.20 3138
2066.63 3226
2067.06 3333
2067.49 3235
2067.92 3112
2068.34 2993
2068.77 2831
2069.20 2555
2069.63 2517
2070.06 2447
2070.49 2315
2070.92 2246
2071.35 2246
2071.78 2285
2072.20 2284
2072.63 2323
2073.06 2289
2073.49 2335
2073.92 2307
2074.35 2349
2074.78 2382
2075.21 2413
2075.64 2445
2076.07 2463
2076.50 2483
2076.93 2499
2077.36 2468
2077.78 2423
2078.21 2368
2078.64 2331
2079.07 2274
2079.50 2325
2079.93 2294
2080.36 2309
2080.79 2276
2081.22 2185
2081.65 2247
2082.08 2195
2082.51 2168
2082.94 2182
2083.37 2180
2083.80 2136
2084.23 2102
2084.66 2159
2085.09 2230
2085.52 2209
2085.95 2227
2086.39 2235
2086.82 2235
2087.25 2259
2087.68 2235
2088.11 2225
2088.54 2158
2088.97 2193
2089.40 2193
2089.83 2150
2090.26 2228
2090.69 2198
2091.12 2164
2091.55 2213
2091.99 2173
2092.42 2171
2092.85 2232
2093.28 2242
2093.71 2232
2094.14 2217
2094.57 2182
2095.00 2183
2095.43 2232
2095.87 2209
2096.30 2180
2096.73 2211
2097.16 2231
2097.59 2136
2098.02 2145
2098.46 2027
2098.89 2012
2099.32 2058
2099.75 2146
2100.18 2007
2100.61 1958
2101.05 2088
2101.48 2042
2101.91 1971
2102.34 2006
2102.78 2043
2103.21 2062
2103.64 2034
2104.07 1978
2104.50 2005
2104.94 2078
2105.37 2056
2105.80 2064
2106.23 2064
2106.67 2083
2107.10 2089
2107.53 2127
2107.96 2113
2108.40 2128
2108.83 2175
2109.26 2126
2109.70 2178
2110.13 2170
2110.56 2147
2110.99 2140
2111.43 2171
2111.86 2156
2112.29 2145
2112.73 2083
2113.16 2135
2113.59 2104
2114.03 2037
2114.46 2098
2114.89 2098
2115.33 2046
2115.76 2052
2116.19 2056
2116.63 2044
2117.06 2021
2117.49 2066
2117.93 2095
2118.36 2087
2118.80 2032
2119.23 2051
2119.66 2011
2120.10 2010
2120.53 2033
2120.96 2072
2121.40 2065
2121.83 2075
2122.27 2106
2122.70 2029
2123.14 2068
2123.57 2130
2124.00 2133
2124.44 2044
2124.87 2072
2125.31 2115
2125.74 2114
2126.18 2115
2126.61 2060
2127.05 2080
2127.48 2045
2127.91 1972
2128.35 2011
2128.78 1988
2129.22 1981
2129.65 1990
2130.09 1978
2130.52 2027
2130.96 2110
2131.39 2132
2131.83 2130
2132.26 2178
2132.70 2222
2133.13 2185
2133.57 2197
2134.01 2155
2134.44 2060
2134.88 2109
2135.31 2119
2135.75 2051
2136.18 2067
2136.62 2079
2137.05 2062
2137.49 2091
2137.93 2064
2138.36 2130
2138.80 2127
2139.23 2098
2139.67 2112
2140.10 2057
2140.54 2061
2140.98 2024
2141.41 1989
2141.85 2020
2142.29 1992
2142.72 2066
2143.16 2023
2143.59 1947
2144.03 1960
2144.47 1949
2144.90 1983
2145.34 1937
2145.78 1945
2146.21 1993
2146.65 1982
2147.09 1997
2147.52 2005
2147.96 1993
2148.40 1972
2148.83 1973
2149.27 2109
2149.71 2100
2150.14 2078
2150.58 2092
2151.02 2178
2151.46 2205
2151.89 2100
2152.33 2092
2152.77 2070
2153.20 2072
2153.64 2027
2154.08 2011
2154.52 2021
2154.95 2009
2155.39 2014
2155.83 1978
2156.27 1992
2156.70 2046
2157.14 2035
2157.58 2005
2158.02 2073
2158.45 2047
2158.89 2111
2159.33 2162
2159.77 2019
2160.21 2136
2160.64 2154
2161.08 2163
2161.52 2136
2161.96 2109
2162.40 2191
2162.84 2254
2163.27 2219
2163.71 2192
2164.15 2227
2164.59 2278
2165.03 2356
2165.47 2434
2165.90 2536
2166.34 2639
2166.78 2776
2167.22 2700
2167.66 2744
2168.10 2621
2168.54 2378
2168.98 2393
2169.41 2210
2169.85 2208
2170.29 2210
2170.73 2209
2171.17 2247
2171.61 2266
2172.05 2212
2172.49 2300
2172.93 2269
2173.37 2249
2173.81 2290
2174.25 2314
2174.69 2297
2175.13 2290
2175.56 2351
2176.00 2465
2176.44 2382
2176.88 2383
2177.32 2347
2177.76 2375
2178.20 2425
2178.64 2322
2179.08 2360
2179.52 2318
2179.96 2332
2180.40 2350
2180.84 2292
2181.28 2321
2181.72 2300
2182.16 2310
2182.60 2381
2183.04 2395
2183.48 2338
2183.92 2294
2184.36 2252
2184.81 2228
2185.25 2294
2185.69 2215
2186.13 2228
2186.57 2247
2187.01 2283
2187.45 2285
2187.89 2296
2188.33 2329
2188.77 2287
2189.21 2389
2189.65 2385
2190.09 2377
2190.54 2358
2190.98 2355
2191.42 2351
2191.86 2325
2192.30 2368
2192.74 2383
2193.18 2327
2193.62 2370
2194.07 2413
2194.51 2372
2194.95 2368
2195.39 2383
2195.83 2388
2196.27 2391
2196.72 2382
2197.16 2404
2197.60 2344
2198.04 2293
2198.48 2297
2198.92 2238
2199.37 2205
2199.81 2226
2200.25 2214
2200.69 2167
2201.13 2162
2201.58 2146
2202.02 2146
2202.46 2194
2202.90 2199
2203.35 2178
2203.79 2152
2204.23 2249
2204.67 2226
2205.12 2210
2205.56 2181
2206.00 2230
2206.44 2270
2206.89 2143
2207.33 2191
2207.77 2172
2208.21 2121
2208.66 2194
2209.10 2262
2209.54 2290
2209.99 2316
2210.43 2297
2210.87 2304
2211.32 2301
2211.76 2306
2212.20 2224
2212.65 2358
2213.09 2237
2213.53 2273
2213.98 2131
2214.42 2073
2214.86 2067
2215.31 2050
2215.75 2077
2216.19 2110
2216.64 2149
2217.08 2143
2217.52 2114
2217.97 2056
2218.41 2074
2218.86 2052
2219.30 2077
2219.74 2214
2220.19 2167
2220.63 2136
2221.08 2175
2221.52 2170
2221.97 2153
2222.41 2179
2222.85 2173
2223.30 2236
2223.74 2280
2224.19 2300
2224.63 2280
2225.08 2274
2225.52 2208
2225.96 2162
2226.41 2135
2226.85 2231
2227.30 2142
2227.74 2176
2228.19 2097
2228.63 2102
2229.08 2099
2229.52 2095
2229.97 2057
2230.41 2079
2230.86 2098
2231.30 2071
2231.75 2113
2232.19 2164
2232.64 2230
2233.08 2248
2233.53 2326
2233.98 2339
2234.42 2346
2234.87 2353
2235.31 2346
2235.76 2297
2236.20 2352
2236.65 2277
2237.09 2269
2237.54 2238
2237.99 2161
2238.43 2202
2238.88 2208
2239.32 2215
2239.77 2135
2240.22 2171
2240.66 2100
2241.11 2099
2241.55 2029
2242.00 1995
2242.45 1949
2242.89 1987
2243.34 1994
2243.79 1971
2244.23 1967
2244.68 1904
2245.13 1990
2245.57 1995
2246.02 1956
2246.47 1891
2246.91 1859
2247.36 1947
2247.81 1910
2248.25 1890
2248.70 1915
2249.15 2055
2249.59 1973
2250.04 2016
2250.49 1954
2250.93 1944
2251.38 1945
2251.83 1940
2252.28 1971
2252.72 1960
2253.17 1951
2253.62 1936
2254.07 1967
2254.51 1959
2254.96 1871
2255.41 1873
2255.86 1893
2256.30 1878
2256.75 1859
2257.20 1833
2257.65 1916
2258.09 1936
2258.54 1887
2258.99 1876
2259.44 1879
2259.89 1948
2260.33 2005
2260.78 1953
2261.23 1957
2261.68 1949
2262.13 1972
2262.58 1962
2263.02 1922
2263.47 2002
2263.92 1987
2264.37 1996
2264.82 1992
2265.27 2062
2265.71 1951
2266.16 1915
2266.61 1895
2267.06 1909
2267.51 1882
2267.96 1870
2268.41 1869
2268.86 1955
2269.30 1984
2269.75 2001
2270.20 1944
2270.65 2043
2271.10 2059
2271.55 2081
2272.00 2017
2272.45 2023
2272.90 2029
2273.35 2074
2273.80 2075
2274.25 2011
2274.69 2099
2275.14 2098
2275.59 2087
2276.04 2088
2276.49 2183
2276.94 2156
2277.39 2221
2277.84 2188
2278.29 2164
2278.74 2116
2279.19 2070
2279.64 2057
2280.09 2010
2280.54 2024
2280.99 1948
2281.44 1973
2281.89 1927
2282.34 1947
2282.79 1907
2283.24 1969
2283.69 1933
2284.14 1899
2284.59 1863
2285.04 1864
2285.50 1916
2285.95 1883
2286.40 1932
2286.85 1918
2287.30 1952
2287.75 1923
2288.20 1965
2288.65 1994
2289.10 1983
2289.55 1998
2290.00 2034
2290.45 2066
2290.91 2165
2291.36 2168
2291.81 2199
2292.26 2282
2292.71 2262
2293.16 2354
2293.61 2397
2294.06 2424
2294.52 2425
2294.97 2486
2295.42 2480
2295.87 2514
2296.32 2432
2296.77 2385
2297.22 2310
2297.68 2285
2298.13 2216
2298.58 2173
2299.03 2110
2299.48 2063
2299.94 2090
2300.39 2065
2300.84 2048
2301.29 1951
2301.74 1936
2302.20 1872
2302.65 1913
2303.10 1912
2303.55 1977
2304.01 1983
2304.46 1946
2304.91 1939
2305.36 1925
2305.82 1946
2306.27 2016
2306.72 2055
2307.17 2014
2307.63 2004
2308.08 2082
2308.53 2126
2308.98 2136
2309.44 2183
2309.89 2197
2310.34 2179
2310.80 2286
2311.25 2291
2311.70 2245
2312.16 2264
2312.61 2221
2313.06 2229
2313.52 2185
2313.97 2135
2314.42 2198
2314.88 2121
2315.33 2066
2315.78 2115
2316.24 2121
2316.69 2169
2317.14 2198
2317.60 2228
2318.05 2306
2318.50 2331
2318.96 2409
2319.41 2345
2319.87 2332
2320.32 2237
2320.77 2238
2321.23 2264
2321.68 2256
2322.14 2224
2322.59 2173
2323.04 2162
2323.50 2191
2323.95 2335
2324.41 2377
2324.86 2523
2325.32 2645
2325.77 2766
2326.23 3007
2326.68 3213
2327.13 3158
2327.59 3027
2328.04 2818
2328.50 2661
2328.95 2521
2329.41 2468
2329.86 2279
2330.32 2200
2330.77 2264
2331.23 2249
2331.68 2336
2332.14 2218
2332.59 2242
2333.05 2315
2333.50 2231
2333.96 2143
2334.41 2210
2334.87 2222
2335.33 2267
2335.78 2219
2336.24 2254
2336.69 2190
2337.15 2155
2337.60 2171
2338.06 2153
2338.51 2102
2338.97 2070
2339.43 2092
2339.88 2115
2340.34 2033
2340.79 2013
2341.25 2002
2341.71 2038
2342.16 1945
2342.62 1888
2343.07 1922
2343.53 1983
2343.99 1993
2344.44 2017
2344.90 1952
2345.36 1963
2345.81 1958
2346.27 2031
2346.73 2071
2347.18 2045
2347.64 2030
2348.09 2108
2348.55 2094
2349.01 2044
2349.47 2080
2349.92 2072
2350.38 2136
2350.84 2135
2351.29 2113
2351.75 2074
2352.21 2053
2352.66 2021
2353.12 1989
2353.58 1998
2354.04 1992
2354.49 1998
2354.95 1999
2355.41 1952
2355.86 1916
2356.32 1893
2356.78 1894
2357.24 1913
2357.70 1969
2358.15 1853
2358.61 1880
2359.07 1857
2359.53 1837
2359.98 1885
2360.44 1844
2360.90 1900
2361.36 1880
2361.82 1893
2362.27 1800
2362.73 1779
2363.19 1844
2363.65 1905
2364.11 1844
2364.56 1844
2365.02 1851
2365.48 1845
2365.94 1951
2366.40 1958
2366.86 1931
2367.31 2018
2367.77 2001
2368.23 1948
2368.69 2060
2369.15 1973
2369.61 1962
2370.07 1940
2370.53 1945
2370.98 1941
2371.44 1955
2371.90 1943
2372.36 1912
2372.82 1931
2373.28 1953
2373.74 1952
2374.20 1916
2374.66 1971
2375.12 1972
2375.58 1941
2376.04 1908
2376.49 1926
2376.95 1928
2377.41 1953
2377.87 1944
2378.33 1963
2378.79 1905
2379.25 1918
2379.71 1959
2380.17 1937
2380.63 1911
2381.09 1898
2381.55 1877
2382.01 1869
2382.47 1866
2382.93 1866
2383.39 1835
2383.85 1826
2384.31 1858
2384.77 1842
2385.23 1801
2385.69 1814
2386.15 1856
2386.61 1791
2387.07 1797
2387.53 1831
2387.99 1760
2388.46 1793
2388.92 1748
2389.38 1810
2389.84 1840
2390.30 1859
2390.76 1916
2391.22 1864
2391.68 1835
2392.14 1906
2392.60 1879
2393.06 1916
2393.52 1885
2393.99 1828
2394.45 1832
2394.91 1881
2395.37 1857
2395.83 1861
2396.29 1876
2396.75 1893
2397.21 1831
2397.68 1830
2398.14 1840
2398.60 1792
2399.06 1835
2399.52 1817
2399.98 1828
2400.45 1824
2400.91 1799
2401.37 1784
2401.83 1757
2402.29 1802
2402.76 1837
2403.22 1731
2403.68 1738
2404.14 1750
2404.60 1813
2405.07 1829
2405.53 1865
2405.99 1891
2406.45 1945
2406.91 1936
2407.38 1884
2407.84 1946
2408.30 1877
2408.76 1859
2409.23 1876
2409.69 1880
2410.15 1795
2410.62 1783
2411.08 1859
2411.54 1766
2412.00 1703
2412.47 1739
2412.93 1781
2413.39 1728
2413.86 1773
2414.32 1737
2414.78 1702
2415.24 1679
2415.71 1710
2416.17 1673
2416.63 1744
2417.10 1811
2417.56 1809
2418.02 1740
2418.49 1771
2418.95 1829
2419.42 1773
2419.88 1836
2420.34 1796
2420.81 1782
2421.27 1825
2421.73 1821
2422.20 1763
2422.66 1760
2423.13 1791
2423.59 1834
2424.05 1816
2424.52 1808
2424.98 1818
2425.45 1841
2425.91 1867
2426.37 1768
2426.84 1813
2427.30 1859
2427.77 1899
2428.23 1812
2428.70 1775
2429.16 1805
2429.62 1795
2430.09 1821
2430.55 1776
2431.02 1701
2431.48 1715
2431.95 1826
2432.41 1839
2432.88 1791
2433.34 1708
2433.81 1777
2434.27 1826
2434.74 1813
2435.20 1757
2435.67 1742
2436.13 1750
2436.60 1760
2437.06 1774
2437.53 1760
2437.99 1686
2438.46 1712
2438.92 1671
2439.39 1719
2439.86 1735
2440.32 1775
2440.79 1761
2441.25 1778
2441.72 1797
2442.18 1748
2442.65 1732
2443.12 1756
2443.58 1750
2444.05 1750
2444.51 1747
2444.98 1695
2445.44 1669
2445.91 1707
2446.38 1761
2446.84 1748
2447.31 1769
2447.78 1814
2448.24 1799
2448.71 1842
2449.17 1746
2449.64 1686
2450.11 1710
2450.57 1742
2451.04 1756
2451.51 1785
2451.97 1723
2452.44 1754
2452.91 1717
2453.37 1750
2453.84 1721
2454.31 1694
2454.78 1741
2455.24 1759
2455.71 1757
2456.18 1761
2456.64 1706
2457.11 1680
2457.58 1666
2458.04 1701
2458.51 1746
2458.98 1780
2459.45 1726
2459.91 1733
2460.38 1678
2460.85 1692
2461.32 1714
2461.78 1740
2462.25 1713
2462.72 1775
2463.19 1733
2463.66 1731
2464.12 1681
2464.59 1769
2465.06 1749
2465.53 1716
2465.99 1747
2466.46 1807
2466.93 1763
2467.40 1732
2467.87 1722
2468.34 1737
2468.80 1752
2469.27 1757
2469.74 1685
2470.21 1711
2470.68 1696
2471.15 1670
2471.61 1699
2472.08 1633
2472.55 1682
2473.02 1670
2473.49 1669
2473.96 1683
2474.43 1686
2474.90 1641
2475.36 1641
2475.83 1719
2476.30 1716
2476.77 1668
2477.24 1650
2477.71 1652
2478.18 1677
2478.65 1727
2479.12 1686
2479.59 1712
2480.06 1691
2480.52 1693
2480.99 1702
2481.46 1652
2481.93 1646
2482.40 1637
2482.87 1621
2483.34 1672
2483.81 1619
2484.28 1640
2484.75 1685
2485.22 1690
2485.69 1698
2486.16 1699
2486.63 1784
2487.10 1733
2487.57 1760
2488.04 1732
2488.51 1771
2488.98 1787
2489.45 1745
2489.92 1790
2490.39 1739
2490.86 1790
2491.33 1761
2491.80 1765
2492.27 1742
2492.74 1717
2493.21 1717
2493.69 1796
2494.16 1753
2494.63 1764
2495.10 1760
2495.57 1726
2496.04 1709
2496.51 1770
2496.98 1755
2497.45 1744
2497.92 1702
2498.39 1683
2498.86 1745
2499.34 1618
2499.81 1669
2500.28 1685
2500.75 1693
2501.22 1643
2501.69 1654
2502.16 1670
2502.64 1713
2503.11 1723
2503.58 1697
2504.05 1732
2504.52 1704
2504.99 1742
2505.47 1807
2505.94 1724
2506.41 1676
2506.88 1745
2507.35 1713
2507.82 1781
2508.30 1662
2508.77 1750
2509.24 1753
2509.71 1770
2510.18 1749
2510.66 1787
2511.13 1813
2511.60 1791
2512.07 1779
2512.55 1768
2513.02 1746
2513.49 1738
2513.96 1708
2514.44 1756
2514.91 1731
2515.38 1668
2515.85 1754
2516.33 1692
2516.80 1708
2517.27 1668
2517.75 1714
2518.22 1725
2518.69 1690
2519.16 1764
2519.64 1712
2520.11 1723
2520.58 1750
2521.06 1813
2521.53 1796
2522.00 1858
2522.48 1821
2522.95 1774
2523.42 1773
2523.90 1756
2524.37 1848
2524.84 1854
2525.32 1802
2525.79 1749
2526.27 1755
2526.74 1700
2527.21 1690
2527.69 1677
2528.16 1722
2528.63 1762
2529.11 1772
2529.58 1713
2530.06 1692
2530.53 1742
2531.00 1735
2531.48 1737
2531.95 1766
2532.43 1799
2532.90 1784
2533.38 1829
2533.85 1774
2534.32 1786
2534.80 1778
2535.27 1720
2535.75 1747
2536.22 1779
2536.70 1753
2537.17 1786
2537.65 1793
2538.12 1843
2538.60 1861
2539.07 1808
2539.55 1786
2540.02 1775
2540.50 1759
2540.97 1778
2541.45 1780
2541.92 1764
2542.40 1736
2542.87 1770
2543.35 1731
2543.82 1678
2544.30 1688
2544.77 1677
2545.25 1682
2545.72 1750
2546.20 1729
2546.68 1751
2547.15 1791
2547.63 1814
2548.10 1852
2548.58 1870
2549.05 1944
2549.53 2032
2550.01 2079
2550.48 2151
2550.96 2091
2551.43 2240
2551.91 2182
2552.39 2219
2552.86 2173
2553.34 2158
2553.82 2125
2554.29 2067
2554.77 2058
2555.24 2057
2555.72 1996
2556.20 1875
2556.67 1927
2557.15 1930
2557.63 1839
2558.10 1786
2558.58 1779
2559.06 1782
2559.53 1849
2560.01 1758
2560.49 1727
2560.96 1769
2561.44 1815
2561.92 1730
2562.40 1731
2562.87 1751
2563.35 1685
2563.83 1722
2564.30 1667
2564.78 1685
2565.26 1667
2565.74 1702
2566.21 1727
2566.69 1762
2567.17 1786
2567.65 1699
2568.12 1727
2568.60 1744
2569.08 1729
2569.56 1727
2570.03 1734
2570.51 1766
2570.99 1753
2571.47 1735
2571.95 1670
2572.42 1708
2572.90 1773
2573.38 1779
2573.86 1711
2574.34 1699
2574.81 1714
2575.29 1735
2575.77 1744
2576.25 1673
2576.73 1716
2577.21 1720
2577.68 1750
2578.16 1707
2578.64 1700
2579.12 1763
2579.60 1717
2580.08 1694
2580.56 1642
2581.04 1660
2581.51 1617
2581.99 1668
2582.47 1669
2582.95 1604
2583.43 1627
2583.91 1651
2584.39 1656
2584.87 1667
2585.35 1671
2585.83 1644
2586.31 1643
2586.78 1653
2587.26 1646
2587.74 1659
2588.22 1710
2588.70 1705
2589.18 1692
2589.66 1676
2590.14 1695
2590.62 1738
2591.10 1709
2591.58 1677
2592.06 1672
2592.54 1670
2593.02 1703
2593.50 1766
2593.98 1688
2594.46 1728
2594.94 1636
2595.42 1664
2595.90 1647
2596.38 1639
2596.86 1660
2597.34 1609
2597.82 1590
2598.30 1582
2598.78 1586
2599.26 1555
2599.74 1578
2600.22 1556
2600.70 1582
2601.19 1615
2601.67 1608
2602.15 1621
2602.63 1610
2603.11 1605
2603.59 1614
2604.07 1547
2604.55 1599
2605.03 1604
2605.51 1657
2605.99 1690
2606.48 1650
2606.96 1647
2607.44 1688
2607.92 1769
2608.40 1714
2608.88 1738
2609.36 1769
2609.84 1737
2610.33 1718
2610.81 1763
2611.29 1710
2611.77 1719
2612.25 1660
2612.73 1637
2613.22 1620
2613.70 1632
2614.18 1660
2614.66 1640
2615.14 1606
2615.63 1612
2616.11 1585
2616.59 1646
2617.07 1598
2617.55 1670
2618.04 1687
2618.52 1632
2619.00 1617
2619.48 1632
2619.97 1684
2620.45 1648
2620.93 1669
2621.41 1648
2621.90 1677
2622.38 1662
2622.86 1666
2623.34 1665
2623.83 1679
2624.31 1636
2624.79 1589
2625.27 1598
2625.76 1644
2626.24 1714
2626.72 1682
2627.21 1649
2627.69 1672
2628.17 1657
2628.66 1602
2629.14 1626
2629.62 1610
2630.11 1591
2630.59 1641
2631.07 1620
2631.56 1610
2632.04 1641
2632.52 1653
2633.01 1622
2633.49 1599
2633.97 1599
2634.46 1606
2634.94 1647
2635.43 1672
2635.91 1698
2636.39 1654
2636.88 1731
2637.36 1701
2637.85 1672
2638.33 1638
2638.81 1610
2639.30 1612
2639.78 1651
2640.27 1647
2640.75 1635
2641.24 1637
2641.72 1612
2642.20 1566
2642.69 1543
2643.17 1552
2643.66 1621
2644.14 1555
2644.63 1596
2645.11 1568
2645.60 1524
2646.08 1596
2646.57 1603
2647.05 1570
2647.54 1612
2648.02 1577
2648.51 1586
2648.99 1559
2649.48 1571
2649.96 1588
2650.45 1551
2650.93 1586
2651.42 1632
2651.90 1608
2652.39 1581
2652.87 1544
2653.36 1617
2653.84 1621
2654.33 1592
2654.82 1637
2655.30 1637
2655.79 1538
2656.27 1541
2656.76 1560
2657.24 1570
2657.73 1588
2658.22 1578
2658.70 1591
2659.19 1649
2659.67 1616
2660.16 1578
2660.65 1672
2661.13 1635
2661.62 1638
2662.10 1556
2662.59 1627
2663.08 1677
2663.56 1639
2664.05 1656
2664.54 1681
2665.02 1659
2665.51 1653
2666.00 1655
2666.48 1683
2666.97 1692
2667.46 1705
2667.94 1713
2668.43 1737
2668.92 1711
2669.40 1644
2669.89 1680
2670.38 1702
2670.86 1674
2671.35 1577
2671.84 1654
2672.33 1657
2672.81 1558
2673.30 1562
2673.79 1583
2674.28 1664
2674.76 1659
2675.25 1669
2675.74 1649
2676.23 1688
2676.71 1654
2677.20 1658
2677.69 1616
2678.18 1674
2678.66 1670
2679.15 1622
2679.64 1627
2680.13 1616
2680.62 1629
2681.10 1650
2681.59 1629
2682.08 1535
2682.57 1621
2683.06 1640
2683.54 1637
2684.03 1562
2684.52 1567
2685.01 1564
2685.50 1609
2685.99 1544
2686.47 1544
2686.96 1584
2687.45 1578
2687.94 1571
2688.43 1570
2688.92 1602
2689.41 1605
2689.89 1614
2690.38 1636
2690.87 1657
2691.36 1657
2691.85 1707
2692.34 1747
2692.83 1693
2693.32 1715
2693.81 1667
2694.30 1672
2694.79 1759
2695.27 1686
2695.76 1677
2696.25 1654
2696.74 1710
2697.23 1687
2697.72 1670
2698.21 1664
2698.70 1723
2699.19 1719
2699.68 1645
2700.17 1610
2700.66 1630
2701.15 1623
2701.64 1617
2702.13 1662
2702.62 1673
2703.11 1641
2703.60 1657
2704.09 1669
2704.58 1625
2705.07 1660
2705.56 1610
2706.05 1640
2706.54 1637
2707.03 1640
2707.52 1702
2708.01 1691
2708.50 1668
2708.99 1632
2709.48 1671
2709.97 1671
2710.46 1660
2710.96 1592
2711.45 1588
2711.94 1578
2712.43 1620
2712.92 1615
2713.41 1584
2713.90 1632
2714.39 1650
2714.88 1563
2715.37 1553
2715.86 1624
2716.36 1609
2716.85 1588
2717.34 1603
2717.83 1651
2718.32 1636
2718.81 1632
2719.30 1681
2719.80 1679
2720.29 1678
2720.78 1700
2721.27 1670
2721.76 1750
2722.25 1753
2722.75 1763
2723.24 1766
2723.73 1787
2724.22 1766
2724.71 1735
2725.21 1739
2725.70 1715
2726.19 1683
2726.68 1650
2727.17 1627
2727.67 1696
2728.16 1682
2728.65 1649
2729.14 1663
2729.64 1686
2730.13 1657
2730.62 1699
2731.11 1613
2731.61 1608
2732.10 1666
2732.59 1662
2733.08 1597
2733.58 1656
2734.07 1663
2734.56 1659
2735.05 1638
2735.55 1609
2736.04 1674
2736.53 1721
2737.03 1729
2737.52 1683
2738.01 1721
2738.51 1756
2739.00 1778
2739.49 1791
2739.99 1797
2740.48 1794
2740.97 1825
2741.47 1791
2741.96 1765
2742.45 1713
2742.95 1692
2743.44 1755
2743.93 1696
2744.43 1668
2744.92 1674
2745.42 1689
2745.91 1720
2746.40 1662
2746.90 1655
2747.39 1690
2747.89 1677
2748.38 1764
2748.87 1774
2749.37 1765
2749.86 1771
2750.36 1764
2750.85 1744
2751.34 1690
2751.84 1663
2752.33 1683
2752.83 1693
2753.32 1621
2753.82 1624
2754.31 1621
2754.81 1633
2755.30 1601
2755.80 1585
2756.29 1576
2756.79 1642
2757.28 1606
2757.78 1580
2758.27 1597
2758.77 1656
2759.26 1590
2759.76 1701
2760.25 1656
2760.75 1612
2761.24 1554
2761.74 1607
2762.23 1632
2762.73 1620
2763.22 1584
2763.72 1575
2764.21 1638
2764.71 1627
2765.20 1611
2765.70 1626
2766.20 1625
2766.69 1580
2767.19 1556
2767.68 1587
2768.18 1604
2768.68 1633
2769.17 1556
2769.67 1533
2770.16 1590
2770.66 1646
2771.16 1609
2771.65 1617
2772.15 1657
2772.64 1609
2773.14 1582
2773.64 1593
2774.13 1623
2774.63 1617
2775.13 1530
2775.62 1494
2776.12 1533
2776.62 1553
2777.11 1524
2777.61 1565
2778.11 1557
2778.60 1525
2779.10 1547
2779.60 1514
2780.09 1562
2780.59 1561
2781.09 1562
2781.58 1601
2782.08 1534
2782.58 1609
2783.08 1524
2783.57 1521
2784.07 1540
2784.57 1542
2785.07 1530
2785.56 1595
2786.06 1575
2786.56 1554
2787.06 1488
2787.55 1484
2788.05 1542
2788.55 1481
2789.05 1543
2789.54 1506
2790.04 1535
2790.54 1592
2791.04 1561
2791.54 1521
2792.03 1532
2792.53 1481
2793.03 1555
2793.53 1578
2794.03 1588
2794.52 1592
2795.02 1619
2795.52 1614
2796.02 1576
2796.52 1617
2797.02 1572
2797.51 1599
2798.01 1564
2798.51 1583
2799.01 1576
2799.51 1550
2800.01 1587
2800.51 1702
2801.00 1557
2801.50 1524
2802.00 1547
2802.50 1578
2803.00 1539
2803.50 1560
2804.00 1600
2804.50 1577
2805.00 1582
2805.50 1635
2806.00 1592
2806.49 1621
2806.99 1610
2807.49 1610
2807.99 1604
2808.49 1610
2808.99 1640
2809.49 1673
2809.99 1721
2810.49 1789
2810.99 1864
2811.49 1860
2811.99 1810
2812.49 1874
2812.99 1824
2813.49 1782
2813.99 1758
2814.49 1700
2814.99 1646
2815.49 1643
2815.99 1615
2816.49 1610
2816.99 1581
2817.49 1580
2817.99 1598
2818.49 1616
2818.99 1582
2819.49 1557
2819.99 1561
2820.49 1526
2820.99 1559
2821.49 1613
2821.99 1609
2822.50 1635
2823.00 1603
2823.50 1574
2824.00 1572
2824.50 1577
2825.00 1578
2825.50 1567
2826.00 1557
2826.50 1512
2827.00 1517
2827.50 1533
2828.01 1503
2828.51 1548
2829.01 1563
2829.51 1542
2830.01 1542
2830.51 1551
2831.01 1553
2831.52 1558
2832.02 1519
2832.52 1535
2833.02 1557
2833.52 1617
2834.02 1558
2834.53 1545
2835.03 1540
2835.53 1515
2836.03 1571
2836.53 1585
2837.03 1539
2837.54 1534
2838.04 1558
2838.54 1542
2839.04 1502
2839.55 1463
2840.05 1535
2840.55 1596
2841.05 1618
2841.55 1550
2842.06 1564
2842.56 1593
2843.06 1550
2843.56 1627
2844.07 1577
2844.57 1533
2845.07 1576
2845.58 1566
2846.08 1509
2846.58 1541
2847.08 1608
2847.59 1625
2848.09 1622
2848.59 1581
2849.10 1597
2849.60 1633
2850.10 1635
2850.61 1568
2851.11 1560
2851.61 1579
2852.12 1667
2852.62 1607
2853.12 1606
2853.63 1611
2854.13 1608
2854.63 1582
2855.14 1503
2855.64 1524
2856.14 1554
2856.65 1588
2857.15 1543
2857.66 1566
2858.16 1572
2858.66 1604
2859.17 1556
2859.67 1559
2860.17 1540
2860.68 1490
2861.18 1536
2861.69 1535
2862.19 1543
2862.70 1558
2863.20 1516
2863.70 1502
2864.21 1618
2864.71 1609
2865.22 1625
2865.72 1618
2866.23 1549
2866.73 1568
2867.24 1572
2867.74 1579
2868.25 1549
2868.75 1543
2869.26 1614
2869.76 1588
2870.27 1609
2870.77 1615
2871.28 1641
2871.78 1625
2872.29 1572
2872.79 1623
2873.30 1611
2873.80 1644
2874.31 1683
2874.81 1706
2875.32 1640
2875.82 1601
2876.33 1626
2876.83 1618
2877.34 1644
2877.84 1621
2878.35 1622
2878.86 1581
2879.36 1509
2879.87 1534
2880.37 1570
2880.88 1552
2881.39 1591
2881.89 1552
2882.40 1543
2882.90 1599
2883.41 1582
2883.92 1596
2884.42 1613
2884.93 1653
2885.43 1752
2885.94 1749
2886.45 1846
2886.95 1957
2887.46 2013
2887.97 2056
2888.47 2040
2888.98 2048
2889.49 2022
2889.99 2009
2890.50 1979
2891.01 1961
2891.51 2042
2892.02 2013
2892.53 2036
2893.03 2027
2893.54 2045
2894.05 1994
2894.55 2019
2895.06 2010
2895.57 2089
2896.08 2121
2896.58 2115
2897.09 2136
2897.60 2091
2898.11 2124
2898.61 2122
2899.12 2043
2899.63 1991
2900.13 1967
2900.64 1933
2901.15 1904
2901.66 1891
2902.17 1876
2902.67 1856
2903.18 1839
2903.69 1774
2904.20 1760
2904.70 1720
2905.21 1727
2905.72 1753
2906.23 1801
2906.74 1842
2907.25 1792
2907.75 1804
2908.26 1821
2908.77 1801
2909.28 1809
2909.79 1777
2910.30 1727
2910.80 1715
2911.31 1723
2911.82 1724
2912.33 1673
2912.84 1618
2913.35 1617
2913.86 1644
2914.36 1597
2914.87 1693
2915.38 1701
2915.89 1650
2916.40 1673
2916.91 1688
2917.42 1732
2917.93 1779
2918.44 1808
2918.95 1849
2919.46 1826
2919.96 1862
2920.47 1869
2920.98 1887
2921.49 1876
2922.00 1799
2922.51 1814
2923.02 1804
2923.53 1848
2924.04 1812
2924.55 1817
2925.06 1862
2925.57 1800
2926.08 1823
2926.59 1792
2927.10 1832
2927.61 1803
2928.12 1829
2928.63 1810
2929.14 1811
2929.65 1769
2930.16 1826
2930.67 1771
2931.18 1791
2931.69 1677
2932.20 1690
2932.71 1707
2933.22 1650
2933.73 1602
2934.24 1675
2934.75 1673
2935.26 1660
2935.77 1665
2936.29 1695
2936.80 1751
2937.31 1691
2937.82 1740
2938.33 1849
2938.84 1760
2939.35 1750
2939.86 1833
2940.37 1804
2940.88 1843
2941.39 1753
2941.91 1717
2942.42 1702
2942.93 1817
2943.44 1807
2943.95 1753
2944.46 1693
2944.97 1690
2945.49 1686
2946.00 1703
2946.51 1730
2947.02 1757
2947.53 1611
2948.04 1674
2948.56 1676
2949.07 1661
2949.58 1672
2950.09 1656
2950.60 1662
2951.12 1688
2951.63 1694
2952.14 1636
2952.65 1578
2953.16 1674
2953.68 1681
2954.19 1693
2954.70 1693
2955.21 1735
2955.73 1728
2956.24 1743
2956.75 1753
2957.26 1769
2957.78 1770
2958.29 1804
2958.80 1830
2959.31 1839
2959.83 1830
2960.34 1783
2960.85 1760
2961.36 1847
2961.88 1860
2962.39 1853
2962.90 1856
2963.42 1965
2963.93 1924
2964.44 1956
2964.96 1928
2965.47 1946
2965.98 2005
2966.50 1997
2967.01 1985
2967.52 2046
2968.04 2065
2968.55 2080
2969.06 2166
2969.58 2173
2970.09 2091
2970.60 2101
2971.12 2055
2971.63 2034
2972.15 2024
2972.66 2022
2973.17 1997
2973.69 1996
2974.20 1954
2974.72 1939
2975.23 1944
2975.74 1979
2976.26 1994
2976.77 2008
2977.29 1964
2977.80 1970
2978.31 2057
2978.83 2004
2979.34 2004
2979.86 2030
2980.37 2018
2980.89 2062
2981.40 2128
2981.92 2143
2982.43 2182
2982.95 2197
2983.46 2166
2983.98 2201
2984.49 2234
2985.01 2200
2985.52 2229
2986.04 2229
2986.55 2283
2987.07 2397
2987.58 2367
2988.10 2337
2988.61 2401
2989.13 2430
2989.64 2464
2990.16 2541
2990.67 2537
2991.19 2467
2991.70 2543
2992.22 2566
2992.73 2563
2993.25 2504
2993.77 2528
2994.28 2454
2994.80 2505
2995.31 2518
2995.83 2624
2996.35 2636
2996.86 2664
2997.38 2883
2997.89 2954
2998.41 2982
2998.93 3065
2999.44 3207
2999.96 3231
3000.47 3208
3000.99 3281
3001.51 3269
3002.02 3329
3002.54 3449
3003.06 3689
3003.57 4115
3004.09 4631
3004.61 5408
3005.12 6204
3005.64 7277
3006.16 8008
3006.67 8321
3007.19 8446
3007.71 8099
3008.22 7445
3008.74 6761
3009.26 5941
3009.77 5164
3010.29 4409
3010.81 3942
3011.33 3620
3011.84 3289
3012.36 3064
3012.88 3012
3013.40 2932
3013.91 2902
3014.43 2821
3014.95 2820
3015.47 2686
3015.98 2609
3016.50 2566
3017.02 2587
3017.54 2591
3018.05 2536
3018.57 2505
3019.09 2495
3019.61 2493
3020.13 2439
3020.64 2503
3021.16 2442
3021.68 2467
3022.20 2424
3022.72 2403
3023.23 2430
3023.75 2453
3024.27 2472
3024.79 2586
3025.31 2566
3025.83 2553
3026.34 2564
3026.86 2551
3027.38 2504
3027.90 2456
3028.42 2401
3028.94 2346
3029.46 2402
3029.98 2336
3030.49 2432
3031.01 2397
3031.53 2344
3032.05 2297
3032.57 2328
3033.09 2288
3033.61 2306
3034.13 2292
3034.65 2258
3035.17 2196
3035.68 2213
3036.20 2138
3036.72 2225
3037.24 2233
3037.76 2257
3038.28 2270
3038.80 2272
3039.32 2213
3039.84 2191
3040.36 2227
3040.88 2183
3041.40 2186
3041.92 2226
3042.44 2139
3042.96 2099
3043.48 2143
3044.00 2160
3044.52 2112
3045.04 2058
3045.56 2018
3046.08 2088
3046.60 2053
3047.12 2023
3047.64 2054
3048.16 2158
3048.68 2094
3049.20 2002
3049.72 2004
3050.24 2057
3050.76 2070
3051.28 2063
3051.80 2081
3052.33 2026
3052.85 2012
3053.37 2115
3053.89 2125
3054.41 2074
3054.93 1993
3055.45 2001
3055.97 2050
3056.49 2027
3057.01 2048
3057.54 2090
3058.06 2100
3058.58 2142
3059.10 2159
3059.62 2168
3060.14 2133
3060.66 2086
3061.18 2089
3061.71 2137
3062.23 2091
3062.75 2160
3063.27 2171
3063.79 2228
3064.31 2209
3064.84 2202
3065.36 2219
3065.88 2161
3066.40 2239
3066.92 2289
3067.45 2259
3067.97 2223
3068.49 2300
3069.01 2361
3069.53 2348
3070.06 2344
3070.58 2384
3071.10 2385
3071.62 2386
3072.15 2324
3072.67 2277
3073.19 2286
3073.71 2220
3074.24 2247
3074.76 2237
3075.28 2272
3075.80 2356
3076.33 2414
3076.85 2410
3077.37 2480
3077.90 2468
3078.42 2621
3078.94 2724
3079.46 2867
3079.99 2897
3080.51 3061
3081.03 3101
3081.56 3063
3082.08 3155
3082.60 3201
3083.13 3374
3083.65 3367
3084.17 3325
3084.70 3231
3085.22 3294
3085.74 3215
3086.27 3006
3086.79 3035
3087.31 2973
3087.84 2860
3088.36 2848
3088.89 2833
3089.41 2761
3089.93 2802
3090.46 2806
3090.98 2804
3091.51 2869
3092.03 2876
3092.55 2945
3093.08 3003
3093.60 3077
3094.13 3163
3094.65 3324
3095.18 3427
3095.70 3834
3096.22 4117
3096.75 4377
3097.27 4490
3097.80 4683
3098.32 4797
3098.85 4889
3099.37 4829
3099.90 4888
3100.42 4929
3100.95 5123
3101.47 5621
3102.00 6529
3102.52 7838
3103.05 9695
3103.57 11741
3104.10 13420
3104.62 14606
3105.15 14766
3105.67 14318
3106.20 13122
3106.72 11443
3107.25 9786
3107.77 8108
3108.30 6764
3108.82 5736
3109.35 4973
3109.88 4560
3110.40 4232
3110.93 4107
3111.45 4006
3111.98 3980
3112.50 3950
3113.03 3885
3113.56 3846
3114.08 3669
3114.61 3493
3115.13 3493
3115.66 3395
3116.19 3222
3116.71 3216
3117.24 3007
3117.77 3063
3118.29 2981
3118.82 2955
3119.34 2923
3119.87 2992
3120.40 2958
3120.92 2980
3121.45 3009
3121.98 3137
3122.50 3242
3123.03 3367
3123.56 3382
3124.08 3249
3124.61 3223
3125.14 3113
3125.66 3071
3126.19 2946
3126.72 2828
3127.25 2743
3127.77 2717
3128.30 2661
3128.83 2690
3129.35 2558
3129.88 2546
3130.41 2510
3130.94 2501
3131.46 2470
3131.99 2473
3132.52 2433
3133.05 2519
3133.57 2481
3134.10 2376
3134.63 2411
3135.16 2393
3135.68 2470
3136.21 2427
3136.74 2397
3137.27 2362
3137.80 2335
3138.32 2390
3138.85 2334
3139.38 2278
3139.91 2251
3140.44 2263
3140.97 2244
3141.49 2133
3142.02 2103
3142.55 2116
3143.08 2165
3143.61 2194
3144.14 2132
3144.66 2133
3145.19 2142
3145.72 2170
3146.25 2150
3146.78 2143
3147.31 2099
3147.84 2132
3148.36 2128
3148.89 2144
3149.42 2111
3149.95 2155
3150.48 2084
3151.01 2096
3151.54 2149
3152.07 2138
3152.60 2149
3153.13 2153
3153.66 2127
3154.19 2147
3154.71 2109
3155.24 2114
3155.77 2146
3156.30 2085
3156.83 2138
3157.36 2141
3157.89 2090
3158.42 2101
3158.95 2142
3159.48 2061
3160.01 2048
3160.54 2086
3161.07 2051
3161.60 2073
3162.13 2044
3162.66 2008
3163.19 2007
3163.72 2114
3164.25 2053
3164.78 2049
3165.31 2004
3165.84 1951
3166.37 1967
3166.90 1907
3167.43 1925
3167.96 1931
3168.49 1947
3169.02 1932
3169.56 1908
3170.09 1898
3170.62 1893
3171.15 1887
3171.68 1927
3172.21 1877
3172.74 1856
3173.27 1905
3173.80 1910
3174.33 1946
3174.86 1943
3175.40 2041
3175.93 2077
3176.46 2115
3176.99 2044
3177.52 2004
3178.05 2061
3178.58 2126
3179.11 2035
3179.65 2018
3180.18 2028
3180.71 1901
3181.24 1827
3181.77 1911
3182.30 1870
3182.84 1838
3183.37 1824
3183.90 1863
3184.43 1868
3184.96 1839
3185.49 1844
3186.03 1835
3186.56 1917
3187.09 1878
3187.62 1929
3188.16 1906
3188.69 1923
3189.22 1937
3189.75 1907
3190.28 1977
3190.82 1974
3191.35 2022
3191.88 1985
3192.41 1985
3192.95 1991
3193.48 2000
3194.01 2000
3194.55 1998
3195.08 1887
3195.61 1924
3196.14 2011
3196.68 2007
3197.21 1978
3197.74 2005
3198.28 2035
3198.81 2000
3199.34 1954
3199.87 2024
3200.41 2009
3200.94 1971
3201.47 2042
3202.01 2087
3202.54 2070
3203.07 2050
3203.61 2050
3204.14 1987
3204.68 2117
3205.21 2094
3205.74 2139
3206.28 2150
3206.81 2229
3207.34 2281
3207.88 2288
3208.41 2278
3208.95 2335
3209.48 2367
3210.01 2490
3210.55 2510
3211.08 2553
3211.62 2586
3212.15 2585
3212.68 2627
3213.22 2512
3213.75 2500
3214.29 2496
3214.82 2446
3215.36 2421
3215.89 2429
3216.42 2396
3216.96 2276
3217.49 2234
3218.03 2184
3218.56 2174
3219.10 2147
3219.63 2120
3220.17 2099
3220.70 2137
3221.24 2108
3221.77 2155
3222.31 2200
3222.84 2216
3223.38 2256
3223.91 2324
3224.45 2367
3224.98 2490
3225.52 2528
3226.05 2642
3226.59 2669
3227.12 2577
3227.66 2642
3228.20 2674
3228.73 2613
3229.27 2611
3229.80 2589
3230.34 2555
3230.87 2627
3231.41 2668
3231.95 2672
3232.48 2633
3233.02 2682
3233.55 2793
3234.09 2829
3234.63 2803
3235.16 2786
3235.70 2956
3236.23 2995
3236.77 3032
3237.31 3108
3237.84 3169
3238.38 3262
3238.92 3295
3239.45 3299
3239.99 3362
3240.53 3345
3241.06 3246
3241.60 3147
3242.14 3050
3242.67 3130
3243.21 3187
3243.75 3248
3244.28 3326
3244.82 3308
3245.36 3440
3245.89 3555
3246.43 3662
3246.97 3697
3247.50 3768
3248.04 3835
3248.58 3765
3249.12 3792
3249.65 3806
3250.19 3923
3250.73 4202
3251.27 4695
3251.80 5282
3252.34 6179
3252.88 7528
3253.42 8899
3253.95 10278
3254.49 11113
3255.03 11436
3255.57 11193
3256.10 10397
3256.64 9286
3257.18 7923
3257.72 6982
3258.26 6128
3258.79 5467
3259.33 5049
3259.87 4706
3260.41 4555
3260.95 4596
3261.49 4578
3262.02 4765
3262.56 4872
3263.10 4955
3263.64 5212
3264.18 5354
3264.72 5342
3265.25 5376
3265.79 5443
3266.33 5525
3266.87 5772
3267.41 6121
3267.95 6413
3268.49 6718
3269.03 6741
3269.56 6238
3270.10 5974
3270.64 5537
3271.18 5212
3271.72 4773
3272.26 4536
3272.80 4343
3273.34 4233
3273.88 4101
3274.42 4103
3274.96 3977
3275.50 4000
3276.04 4024
3276.57 3903
3277.11 3873
3277.65 3879
3278.19 3854
3278.73 3814
3279.27 3789
3279.81 3835
3280.35 3844
3280.89 3787
3281.43 3834
3281.97 3737
3282.51 3772
3283.05 3775
3283.59 3768
3284.13 3739
3284.67 3770
3285.21 3790
3285.75 3682
3286.29 3689
3286.83 3760
3287.37 3837
3287.91 3916
3288.46 3933
3289.00 3797
3289.54 3903
3290.08 3918
3290.62 4073
3291.16 4113
3291.70 4271
3292.24 4495
3292.78 4641
3293.32 4938
3293.86 5081
3294.40 5358
3294.94 5620
3295.49 5879
3296.03 6094
3296.57 6232
3297.11 6343
3297.65 6542
3298.19 6371
3298.73 5988
3299.27 5895
3299.82 5645
3300.36 5422
3300.90 5121
3301.44 4862
3301.98 4748
3302.52 4556
3303.07 4359
3303.61 4373
3304.15 4366
3304.69 4361
3305.23 4328
3305.77 4448
3306.32 4440
3306.86 4264
3307.40 4255
3307.94 4486
3308.49 4527
3309.03 4554
3309.57 4722
3310.11 4936
3310.65 5152
3311.20 5226
3311.74 5211
3312.28 5406
3312.82 5358
3313.37 5285
3313.91 5121
3314.45 5071
3314.99 5101
3315.54 5146
3316.08 5261
3316.62 5375
3317.17 5477
3317.71 6080
3318.25 6462
3318.79 6878
3319.34 7186
3319.88 7610
3320.42 8026
3320.97 8404
3321.51 8446
3322.05 8422
3322.60 8380
3323.14 8076
3323.68 7810
3324.23 7403
3324.77 7011
3325.31 6915
3325.86 6736
3326.40 6427
3326.94 6390
3327.49 6264
3328.03 6202
3328.58 6104
3329.12 6185
3329.66 6063
3330.21 6172
3330.75 6277
3331.30 6541
3331.84 6987
3332.38 7569
3332.93 8851
3333.47 11025
3334.02 14402
3334.56 19112
3335.10 24714
3335.65 30879
3336.19 36454
3336.74 40110
3337.28 42179
3337.83 42600
3338.37 41437
3338.92 38883
3339.46 35199
3340.01 30721
3340.55 26095
3341.10 21668
3341.64 18046
3342.18 14883
3342.73 12340
3343.27 10381
3343.82 8722
3344.36 7555
3344.91 6656
3345.46 6047
3346.00 5778
3346.55 5433
3347.09 5219
3347.64 5022
3348.18 4923
3348.73 4861
3349.27 4766
3349.82 4837
3350.36 4948
3350.91 5104
3351.46 5186
3352.00 5247
3352.55 5414
3353.09 5374
3353.64 5364
3354.18 5349
3354.73 5223
3355.28 4893
3355.82 4644
3356.37 4577
3356.91 4495
3357.46 4296
3358.01 4211
3358.55 4103
3359.10 4008
3359.65 4018
3360.19 4035
3360.74 4028
3361.28 4024
3361.83 4160
3362.38 4330
3362.92 4527
3363.47 4570
3364.02 4718
3364.56 4835
3365.11 4904
3365.66 4886
3366.20 4691
3366.75 4788
3367.30 4616
3367.85 4497
3368.39 4316
3368.94 4277
3369.49 4159
3370.03 4048
3370.58 4022
3371.13 3981
3371.68 4151
3372.22 4231
3372.77 4432
3373.32 4699
3373.87 4979
3374.41 5259
3374.96 5361
3375.51 5460
3376.06 5430
3376.60 5234
3377.15 5080
3377.70 4862
3378.25 4553
3378.79 4352
3379.34 4179
3379.89 3866
3380.44 3744
3380.99 3577
3381.53 3490
3382.08 3408
3382.63 3377
3383.18 3299
3383.73 3277
3384.28 3194
3384.82 3126
3385.37 3133
3385.92 3058
3386.47 2957
3387.02 2913
3387.57 2873
3388.12 2893
3388.66 2821
3389.21 2799
3389.76 2769
3390.31 2757
3390.86 2797
3391.41 2788
3391.96 2810
3392.51 2765
3393.05 2650
3393.60 2708
3394.15 2692
3394.70 2734
3395.25 2611
3395.80 2680
3396.35 2711
3396.90 2790
3397.45 2857
3398.00 2870
3398.55 2970
3399.10 3042
3399.65 3042
3400.20 3049
3400.75 3026
3401.30 2879
3401.85 2831
3402.40 2785
3402.95 2740
3403.50 2665
3404.05 2636
3404.59 2546
3405.14 2423
3405.70 2411
3406.25 2398
3406.80 2384
3407.35 2365
3407.90 2393
3408.45 2354
3409.00 2374
3409.55 2374
3410.10 2418
3410.65 2522
3411.20 2559
3411.75 2578
3412.30 2738
3412.85 2780
3413.40 2822
3413.95 2850
3414.50 2850
3415.05 2831
3415.60 2711
3416.15 2692
3416.71 2727
3417.26 2729
3417.81 2790
3418.36 2806
3418.91 2766
3419.46 2889
3420.01 2932
3420.56 2909
3421.11 2796
3421.67 2712
3422.22 2625
3422.77 2560
3423.32 2509
3423.87 2541
3424.42 2580
3424.98 2578
3425.53 2618
3426.08 2602
3426.63 2605
3427.18 2549
3427.73 2516
3428.29 2491
3428.84 2475
3429.39 2415
3429.94 2363
3430.49 2345
3431.05 2288
3431.60 2271
3432.15 2179
3432.70 2231
3433.25 2226
3433.81 2301
3434.36 2276
3434.91 2318
3435.46 2317
3436.02 2292
3436.57 2273
3437.12 2268
3437.67 2261
3438.23 2304
3438.78 2358
3439.33 2311
3439.89 2341
3440.44 2419
3440.99 2494
3441.54 2420
3442.10 2372
3442.65 2379
3443.20 2376
3443.76 2281
3444.31 2303
3444.86 2292
3445.42 2363
3445.97 2268
3446.52 2244
3447.08 2208
3447.63 2166
3448.18 2170
3448.74 2147
3449.29 2143
3449.84 2052
3450.40 2101
3450.95 2155
3451.50 2123
3452.06 2148
3452.61 2141
3453.17 2162
3453.72 2154
3454.27 2155
3454.83 2182
3455.38 2157
3455.94 2106
3456.49 2088
3457.04 2100
3457.60 2104
3458.15 2074
3458.71 2184
3459.26 2163
3459.82 2128
3460.37 2108
3460.93 2197
3461.48 2208
3462.03 2170
3462.59 2201
3463.14 2242
3463.70 2284
3464.25 2312
3464.81 2397
3465.36 2294
3465.92 2324
3466.47 2406
3467.03 2453
3467.58 2400
3468.14 2379
3468.69 2412
3469.25 2499
3469.80 2540
3470.36 2582
3470.91 2607
3471.47 2680
3472.02 2741
3472.58 2826
3473.14 2881
3473.69 2873
3474.25 2857
3474.80 2901
3475.36 2866
3475.91 2855
3476.47 2820
3477.03 2716
3477.58 2757
3478.14 2747
3478.69 2805
3479.25 2888
3479.80 2939
3480.36 2961
3480.92 2969
3481.47 3046
3482.03 3111
3482.59 3134
3483.14 3177
3483.70 3345
3484.25 3496
3484.81 3497
3485.37 3584
3485.92 3684
3486.48 3815
3487.04 3826
3487.59 3724
3488.15 3712
3488.71 3826
3489.26 3949
3489.82 4260
3490.38 4775
3490.93 5563
3491.49 7140
3492.05 8987
3492.61 11189
3493.16 13397
3493.72 14394
3494.28 14808
3494.83 14208
3495.39 12821
3495.95 11217
3496.51 9613
3497.06 8012
3497.62 6738
3498.18 5841
3498.74 5145
3499.29 4546
3499.85 4255
3500.41 4193
3500.97 4200
3501.52 4137
3502.08 4125
3502.64 4096
3503.20 4097
3503.76 4168
3504.31 4326
3504.87 4505
3505.43 4628
3505.99 4651
3506.55 4826
3507.10 5024
3507.66 4931
3508.22 4750
3508.78 4491
3509.34 4194
3509.90 4025
3510.45 3843
3511.01 3648
3511.57 3500
3512.13 3523
3512.69 3504
3513.25 3421
3513.81 3253
3514.36 3072
3514.92 2920
3515.48 2862
3516.04 2762
3516.60 2677
3517.16 2535
3517.72 2544
3518.28 2521
3518.84 2496
3519.40 2513
3519.95 2507
3520.51 2511
3521.07 2484
3521.63 2491
3522.19 2474
3522.75 2487
3523.31 2561
3523.87 2588
3524.43 2676
3524.99 2673
3525.55 2622
3526.11 2600
3526.67 2581
3527.23 2613
3527.79 2579
3528.35 2459
3528.91 2529
3529.47 2495
3530.03 2443
3530.59 2382
3531.15 2468
3531.71 2447
3532.27 2462
3532.83 2420
3533.39 2384
3533.95 2384
3534.51 2303
3535.07 2291
3535.63 2304
3536.19 2237
3536.75 2274
3537.31 2321
3537.87 2266
3538.43 2172
3538.99 2125
3539.56 2221
3540.12 2181
3540.68 2137
3541.24 2137
3541.80 2161
3542.36 2130
3542.92 2130
3543.48 2149
3544.04 2146
3544.60 2113
3545.17 2163
3545.73 2194
3546.29 2099
3546.85 2061
3547.41 2038
3547.97 2088
3548.53 2082
3549.10 2134
3549.66 2051
3550.22 2034
3550.78 1970
3551.34 1975
3551.90 1993
3552.47 1926
3553.03 1898
3553.59 1920
3554.15 1909
3554.71 1793
3555.28 1772
3555.84 1810
3556.40 1767
3556.96 1811
3557.52 1799
3558.09 1781
3558.65 1873
3559.21 1854
3559.77 1839
3560.34 1855
3560.90 1858
3561.46 1866
3562.02 1918
3562.59 1864
3563.15 1819
3563.71 1840
3564.27 1848
3564.84 1879
3565.40 1896
3565.96 1905
3566.52 1910
3567.09 1878
3567.65 1921
3568.21 1891
3568.78 1881
3569.34 1805
3569.90 1845
3570.47 1808
3571.03 1757
3571.59 1743
3572.16 1783
3572.72 1741
3573.28 1768
3573.85 1748
3574.41 1781
3574.97 1847
3575.54 1917
3576.10 1959
3576.66 2059
3577.23 2179
3577.79 2238
3578.36 2331
3578.92 2388
3579.48 2407
3580.05 2362
3580.61 2285
3581.18 2157
3581.74 2169
3582.30 2070
3582.87 1962
3583.43 1998
3584.00 1971
3584.56 1857
3585.13 1856
3585.69 1837
3586.25 1796
3586.82 1770
3587.38 1731
3587.95 1682
3588.51 1744
3589.08 1701
3589.64 1712
3590.21 1736
3590.77 1675
3591.34 1660
3591.90 1640
3592.47 1645
3593.03 1579
3593.60 1600
3594.16 1634
3594.73 1662
3595.29 1665
3595.86 1617
3596.42 1674
3596.99 1653
3597.55 1650
3598.12 1684
3598.68 1674
3599.25 1642
3599.82 1677
3600.38 1715
3600.95 1677
3601.51 1588
3602.08 1569
3602.64 1572
3603.21 1543
3603.78 1594
3604.34 1513
3604.91 1549
3605.47 1573
3606.04 1510
3606.61 1490
3607.17 1522
3607.74 1521
3608.30 1481
3608.87 1525
3609.44 1516
3610.00 1470
3610.57 1500
3611.14 1452
3611.70 1475
3612.27 1514
3612.83 1478
3613.40 1533
3613.97 1528
3614.53 1537
3615.10 1481
3615.67 1524
3616.23 1488
3616.80 1522
3617.37 1561
3617.94 1555
3618.50 1550
3619.07 1595
3619.64 1542
3620.20 1624
3620.77 1640
3621.34 1638
3621.91 1627
3622.47 1638
3623.04 1644
3623.61 1588
3624.18 1576
3624.74 1541
3625.31 1535
3625.88 1539
3626.45 1539
3627.01 1507
3627.58 1518
3628.15 1529
3628.72 1521
3629.28 1486
3629.85 1479
3630.42 1479
3630.99 1491
3631.56 1468
3632.12 1488
3632.69 1534
3633.26 1512
3633.83 1518
3634.40 1506
3634.96 1538
3635.53 1477
3636.10 1497
3636.67 1479
3637.24 1486
3637.81 1581
3638.38 1546
3638.94 1508
3639.51 1499
3640.08 1524
3640.65 1571
3641.22 1555
3641.79 1581
3642.36 1663
3642.93 1660
3643.49 1729
3644.06 1628
3644.63 1623
3645.20 1639
3645.77 1641
3646.34 1626
3646.91 1614
3647.48 1575
3648.05 1600
3648.62 1614
3649.19 1616
3649.76 1641
3650.33 1657
3650.90 1672
3651.46 1728
3652.03 1874
3652.60 1849
3653.17 1965
3653.74 2037
3654.31 2013
3654.88 2069
3655.45 2078
3656.02 2049
3656.59 1975
3657.16 1981
3657.73 1959
3658.30 1871
3658.87 1925
3659.44 2051
3660.01 1995
3660.58 2021
3661.15 1990
3661.72 2018
3662.30 2014
3662.87 1932
3663.44 1940
3664.01 1975
3664.58 2027
3665.15 2056
3665.72 2102
3666.29 2261
3666.86 2449
3667.43 2581
3668.00 2721
3668.57 2685
3669.14 2712
3669.71 2559
3670.29 2332
3670.86 2200
3671.43 2072
3672.00 1988
3672.57 1942
3673.14 1954
3673.71 1877
3674.28 1898
3674.86 1805
3675.43 1898
3676.00 1938
3676.57 1939
3677.14 1969
3677.71 1883
3678.28 1912
3678.86 1947
3679.43 1900
3680.00 1961
3680.57 1972
3681.14 1997
3681.72 1922
3682.29 1846
3682.86 1766
3683.43 1736
3684.00 1788
3684.58 1750
3685.15 1756
3685.72 1684
3686.29 1673
3686.87 1649
3687.44 1665
3688.01 1648
3688.58 1683
3689.16 1657
3689.73 1759
3690.30 1744
3690.87 1693
3691.45 1738
3692.02 1781
3692.59 1778
3693.16 1721
3693.74 1719
3694.31 1721
3694.88 1683
3695.46 1633
3696.03 1646
3696.60 1583
3697.17 1561
3697.75 1507
3698.32 1606
3698.89 1563
3699.47 1548
3700.04 1542
3700.61 1512
3701.19 1566
3701.76 1522
3702.34 1626
3702.91 1584
3703.48 1545
3704.06 1552
3704.63 1554
3705.20 1563
3705.78 1564
3706.35 1549
3706.93 1590
3707.50 1630
3708.07 1637
3708.65 1687
3709.22 1653
3709.80 1667
3710.37 1679
3710.94 1698
3711.52 1597
3712.09 1591
3712.67 1594
3713.24 1575
3713.82 1526
3714.39 1474
3714.96 1488
3715.54 1513
3716.11 1491
3716.69 1483
3717.26 1534
3717.84 1560
3718.41 1502
3718.99 1449
3719.56 1502
3720.14 1474
3720.71 1425
3721.29 1452
3721.86 1478
3722.44 1448
3723.01 1396
3723.59 1454
3724.16 1457
3724.74 1471
3725.31 1425
3725.89 1384
3726.46 1455
3727.04 1430
3727.61 1434
3728.19 1465
3728.77 1466
3729.34 1422
3729.92 1430
3730.49 1496
3731.07 1487
3731.64 1462
3732.22 1435
3732.80 1456
3733.37 1511
3733.95 1502
3734.52 1510
3735.10 1569
3735.68 1562
3736.25 1560
3736.83 1564
3737.40 1509
3737.98 1503
3738.56 1474
3739.13 1516
3739.71 1445
3740.29 1417
3740.86 1401
3741.44 1393
3742.02 1406
3742.59 1393
3743.17 1349
3743.75 1386
3744.32 1424
3744.90 1400
3745.48 1419
3746.05 1356
3746.63 1406
3747.21 1425
3747.78 1409
3748.36 1405
3748.94 1350
3749.52 1326
3750.09 1372
3750.67 1393
3751.25 1393
3751.83 1375
3752.40 1414
3752.98 1433
3753.56 1347
3754.14 1377
3754.71 1375
3755.29 1389
3755.87 1371
3756.45 1385
3757.02 1354
3757.60 1431
3758.18 1441
3758.76 1432
3759.34 1468
3759.91 1501
3760.49 1533
3761.07 1511
3761.65 1469
3762.23 1435
3762.80 1517
3763.38 1496
3763.96 1445
3764.54 1434
3765.12 1455
3765.70 1445
3766.27 1461
3766.85 1381
3767.43 1402
3768.01 1386
3768.59 1416
3769.17 1434
3769.75 1446
3770.32 1439
3770.90 1399
3771.48 1449
3772.06 1463
3772.64 1489
3773.22 1516
3773.80 1487
3774.38 1485
3774.96 1478
3775.54 1487
3776.11 1459
3776.69 1455
3777.27 1422
3777.85 1432
3778.43 1376
3779.01 1407
3779.59 1349
3780.17 1436
3780.75 1443
3781.33 1474
3781.91 1457
3782.49 1408
3783.07 1399
3783.65 1409
3784.23 1434
3784.81 1453
3785.39 1388
3785.97 1398
3786.55 1437
3787.13 1465
3787.71 1444
3788.29 1458
3788.87 1480
3789.45 1401
3790.03 1466
3790.61 1459
3791.19 1521
3791.77 1543
3792.35 1486
3792.93 1400
3793.51 1414
3794.09 1450
3794.67 1429
3795.25 1420
3795.83 1464
3796.42 1434
3797.00 1428
3797.58 1465
3798.16 1523
3798.74 1522
3799.32 1508
3799.90 1578
3800.48 1570
3801.06 1600
3801.64 1567
3802.23 1663
3802.81 1701
3803.39 1717
3803.97 1681
3804.55 1701
3805.13 1665
3805.71 1621
3806.30 1642
3806.88 1659
3807.46 1632
3808.04 1678
3808.62 1750
3809.20 1832
3809.79 1857
3810.37 1887
3810.95 1885
3811.53 1910
3812.11 1955
3812.70 1958
3813.28 1913
3813.86 1843
3814.44 1832
3815.02 1810
3815.61 1801
3816.19 1807
3816.77 1812
3817.35 1851
3817.94 1787
3818.52 1822
3819.10 1727
3819.68 1674
3820.27 1695
3820.85 1665
3821.43 1607
3822.01 1615
3822.60 1659
3823.18 1708
3823.76 1765
3824.35 1751
3824.93 1720
3825.51 1729
3826.09 1698
3826.68 1653
3827.26 1649
3827.84 1702
3828.43 1652
3829.01 1601
3829.59 1590
3830.18 1607
3830.76 1635
3831.34 1589
3831.93 1592
3832.51 1655
3833.09 1597
3833.68 1618
3834.26 1587
3834.85 1615
3835.43 1557
3836.01 1543
3836.60 1466
3837.18 1538
3837.76 1507
3838.35 1433
3838.93 1414
3839.52 1438
3840.10 1515
3840.69 1445
3841.27 1433
3841.85 1472
3842.44 1472
3843.02 1501
3843.61 1526
3844.19 1492
3844.78 1421
3845.36 1391
3845.94 1409
3846.53 1407
3847.11 1456
3847.70 1487
3848.28 1465
3848.87 1458
3849.45 1473
3850.04 1532
3850.62 1498
3851.21 1463
3851.79 1442
3852.38 1455
3852.96 1420
3853.55 1488
3854.13 1462
3854.72 1506
3855.30 1449
3855.89 1478
3856.47 1470
3857.06 1472
3857.65 1449
3858.23 1457
3858.82 1454
3859.40 1461
3859.99 1472
3860.57 1478
3861.16 1449
3861.74 1454
3862.33 1470
3862.92 1536
3863.50 1513
3864.09 1500
3864.67 1533
3865.26 1582
3865.85 1572
3866.43 1509
3867.02 1546
3867.60 1525
3868.19 1523
3868.78 1433
3869.36 1462
3869.95 1460
3870.54 1448
3871.12 1403
3871.71 1409
3872.30 1400
3872.88 1412
3873.47 1427
3874.06 1426
3874.64 1387
3875.23 1385
3875.82 1390
3876.40 1434
3876.99 1417
3877.58 1436
3878.16 1377
3878.75 1423
3879.34 1409
3879.93 1400
3880.51 1359
3881.10 1363
3881.69 1327
3882.27 1331
3882.86 1365
3883.45 1360
3884.04 1330
3884.62 1358
3885.21 1365
3885.80 1365
3886.39 1359
3886.97 1362
3887.56 1372
3888.15 1401
3888.74 1382
3889.33 1419
3889.91 1431
3890.50 1456
3891.09 1447
3891.68 1423
3892.27 1494
3892.85 1443
3893.44 1450
3894.03 1397
3894.62 1381
3895.21 1362
3895.80 1383
3896.38 1338
3896.97 1351
3897.56 1333
3898.15 1350
3898.74 1375
3899.33 1325
3899.91 1315
3900.50 1320
3901.09 1321
3901.68 1403
3902.27 1347
3902.86 1342
3903.45 1378
3904.04 1366
3904.63 1393
3905.21 1364
3905.80 1353
3906.39 1407
3906.98 1410
3907.57 1405
3908.16 1467
3908.75 1497
3909.34 1545
3909.93 1586
3910.52 1537
3911.11 1485
3911.70 1446
3912.29 1490
3912.88 1425
3913.47 1421
3914.06 1353
3914.65 1417
3915.24 1378
3915.83 1337
3916.42 1359
3917.01 1345
3917.60 1364
3918.19 1365
3918.78 1359
3919.37 1348
3919.96 1413
3920.55 1408
3921.14 1426
3921.73 1423
3922.32 1384
3922.91 1394
3923.50 1422
3924.09 1337
3924.68 1359
3925.27 1281
3925.86 1329
3926.45 1362
3927.04 1376
3927.63 1353
3928.22 1338
3928.81 1345
3929.40 1351
3930.00 1346
3930.59 1318
3931.18 1342
3931.77 1330
3932.36 1315
3932.95 1301
3933.54 1330
3934.13 1266
3934.72 1267
3935.32 1341
3935.91 1329
3936.50 1292
3937.09 1313
3937.68 1348
3938.27 1316
3938.86 1366
3939.46 1364
3940.05 1421
3940.64 1450
3941.23 1404
3941.82 1448
3942.41 1452
3943.01 1392
3943.60 1441
3944.19 1424
3944.78 1405
3945.37 1449
3945.97 1444
3946.56 1393
3947.15 1362
3947.74 1395
3948.34 1399
3948.93 1352
3949.52 1328
3950.11 1412
3950.71 1344
3951.30 1398
3951.89 1408
3952.48 1394
3953.08 1451
3953.67 1436
3954.26 1411
3954.85 1441
3955.45 1412
3956.04 1481
3956.63 1516
3957.23 1493
3957.82 1571
3958.41 1596
3959.00 1623
3959.60 1665
3960.19 1583
3960.78 1565
3961.38 1532
3961.97 1574
3962.56 1585
3963.16 1527
3963.75 1553
3964.34 1558
3964.94 1589
3965.53 1601
3966.13 1626
3966.72 1675
3967.31 1751
3967.91 1845
3968.50 1932
3969.09 1941
3969.69 2059
3970.28 2133
3970.88 2000
3971.47 1918
3972.06 1857
3972.66 1866
3973.25 1818
3973.85 1769
3974.44 1764
3975.04 1713
3975.63 1754
3976.22 1814
3976.82 1962
3977.41 2074
3978.01 2215
3978.60 2317
3979.20 2289
3979.79 2284
3980.39 2191
3980.98 2017
3981.58 1972
3982.17 1807
3982.77 1731
3983.36 1751
3983.96 1792
3984.55 1794
3985.15 1801
3985.74 1807
3986.34 1759
3986.93 1760
3987.53 1778
3988.12 1775
3988.72 1760
3989.31 1763
3989.91 1774
3990.50 1726
3991.10 1666
3991.69 1655
3992.29 1741
3992.89 1652
3993.48 1660
3994.08 1648
3994.67 1618
3995.27 1629
3995.86 1652
3996.46 1626
3997.06 1610
3997.65 1630
3998.25 1613
3998.84 1646
3999.44 1611
4000.04 1612
4000.63 1638
4001.23 1636
4001.83 1636
4002.42 1586
4003.02 1594
4003.61 1611
4004.21 1617
4004.81 1619
4005.40 1575
4006.00 1602
4006.60 1643
4007.19 1732
4007.79 1618
4008.39 1640
4008.98 1634
4009.58 1700
4010.18 1648
4010.77 1578
4011.37 1662
4011.97 1701
4012.57 1699
4013.16 1628
4013.76 1616
4014.36 1690
4014.95 1693
4015.55 1652
4016.15 1657
4016.75 1665
4017.34 1742
4017.94 1734
4018.54 1753
4019.14 1781
4019.73 1808
4020.33 1832
4020.93 1928
4021.53 1976
4022.13 1840
4022.72 1864
4023.32 1882
4023.92 1710
4024.52 1705
4025.12 1686
4025.71 1729
4026.31 1742
4026.91 1703
4027.51 1791
4028.11 1813
4028.70 1819
4029.30 1867
4029.90 1899
4030.50 1956
4031.10 1918
4031.70 1919
4032.30 1966
4032.89 1885
4033.49 1874
4034.09 1894
4034.69 1844
4035.29 1821
4035.89 1883
4036.49 1897
4037.09 1865
4037.68 1812
4038.28 1710
4038.88 1670
4039.48 1630
4040.08 1604
4040.68 1562
4041.28 1565
4041.88 1476
4042.48 1477
4043.08 1578
4043.68 1551
4044.28 1478
4044.88 1426
4045.48 1381
4046.07 1442
4046.67 1478
4047.27 1449
4047.87 1418
4048.47 1407
4049.07 1396
4049.67 1436
4050.27 1401
4050.87 1425
4051.47 1421
4052.07 1455
4052.67 1456
4053.27 1422
4053.87 1392
4054.47 1392
4055.07 1402
4055.67 1373
4056.27 1367
4056.88 1369
4057.48 1392
4058.08 1339
4058.68 1384
4059.28 1379
4059.88 1342
4060.48 1381
4061.08 1422
4061.68 1339
4062.28 1386
4062.88 1318
4063.48 1350
4064.08 1387
4064.68 1414
4065.29 1406
4065.89 1372
4066.49 1405
4067.09 1391
4067.69 1387
4068.29 1412
4068.89 1378
4069.49 1370
4070.10 1374
4070.70 1362
4071.30 1339
4071.90 1327
4072.50 1365
4073.10 1333
4073.70 1392
4074.31 1349
4074.91 1383
4075.51 1345
4076.11 1306
4076.71 1303
4077.32 1370
4077.92 1345
4078.52 1354
4079.12 1401
4079.72 1340
4080.33 1354
4080.93 1372
4081.53 1358
4082.13 1297
4082.73 1321
4083.34 1356
4083.94 1336
4084.54 1297
4085.14 1305
4085.75 1342
4086.35 1333
4086.95 1331
4087.55 1351
4088.16 1316
4088.76 1274
4089.36 1358
4089.97 1361
4090.57 1350
4091.17 1329
4091.77 1367
4092.38 1382
4092.98 1378
4093.58 1330
4094.19 1318
4094.79 1416
4095.39 1396
4096.00 1306
4096.60 1307
4097.20 1299
4097.81 1325
4098.41 1293
4099.01 1402
4099.62 1401
4100.22 1340
4100.82 1345
4101.43 1356
4102.03 1317
4102.64 1280
4103.24 1337
4103.84 1333
4104.45 1298
4105.05 1273
4105.65 1322
4106.26 1347
4106.86 1311
4107.47 1296
4108.07 1263
4108.68 1258
4109.28 1237
4109.88 1271
4110.49 1281
4111.09 1231
4111.70 1237
4112.30 1278
4112.91 1273
4113.51 1276
4114.12 1294
4114.72 1244
4115.32 1293
4115.93 1257
4116.53 1241
4117.14 1230
4117.74 1273
4118.35 1229
4118.95 1233
4119.56 1195
4120.16 1214
4120.77 1257
4121.37 1310
4121.98 1247
4122.58 1257
4123.19 1231
4123.80 1255
4124.40 1240
4125.01 1228
4125.61 1235
4126.22 1274
4126.82 1264
4127.43 1234
4128.03 1241
4128.64 1167
4129.25 1246
4129.85 1231
4130.46 1247
4131.06 1247
4131.67 1235
4132.27 1232
4132.88 1247
4133.49 1251
4134.09 1245
4134.70 1277
4135.31 1328
4135.91 1337
4136.52 1293
4137.12 1275
4137.73 1264
4138.34 1308
4138.94 1314
4139.55 1349
4140.16 1303
4140.76 1314
4141.37 1304
4141.98 1292
4142.58 1272
4143.19 1321
4143.80 1342
4144.40 1311
4145.01 1316
4145.62 1311
4146.22 1290
4146.83 1301
4147.44 1322
4148.05 1282
4148.65 1264
4149.26 1245
4149.87 1269
4150.47 1276
4151.08 1275
4151.69 1215
4152.30 1262
4152.90 1271
4153.51 1231
4154.12 1261
4154.73 1222
4155.33 1243
4155.94 1277
4156.55 1214
4157.16 1191
4157.76 1258
4158.37 1281
4158.98 1280
4159.59 1332
4160.20 1372
4160.80 1341
4161.41 1442
4162.02 1442
4162.63 1411
4163.24 1358
4163.85 1362
4164.45 1334
4165.06 1247
4165.67 1258
4166.28 1289
4166.89 1258
4167.50 1287
4168.10 1275
4168.71 1292
4169.32 1325
4169.93 1253
4170.54 1279
4171.15 1266
4171.76 1305
4172.37 1334
4172.97 1301
4173.58 1350
4174.19 1311
4174.80 1291
4175.41 1276
4176.02 1266
4176.63 1281
4177.24 1249
4177.85 1296
4178.46 1306
4179.07 1300
4179.68 1318
4180.29 1266
4180.90 1302
4181.50 1272
4182.11 1316
4182.72 1294
4183.33 1275
4183.94 1307
4184.55 1396
4185.16 1405
4185.77 1362
4186.38 1367
4186.99 1372
4187.60 1363
4188.21 1346
4188.82 1328
4189.43 1288
4190.04 1238
4190.65 1263
4191.26 1266
4191.87 1283
4192.48 1271
4193.09 1279
4193.71 1294
4194.32 1327
4194.93 1320
4195.54 1340
4196.15 1355
4196.76 1321
4197.37 1291
4197.98 1319
4198.59 1287
4199.20 1334
4199.81 1325
4200.42 1319
4201.03 1289
4201.64 1260
4202.26 1298
4202.87 1312
4203.48 1300
4204.09 1256
4204.70 1318
4205.31 1270
4205.92 1275
4206.53 1261
4207.15 1277
4207.76 1299
4208.37 1312
4208.98 1279
4209.59 1294
4210.20 1313
4210.82 1328
4211.43 1319
4212.04 1337
4212.65 1372
4213.26 1357
4213.87 1354
4214.49 1355
4215.10 1336
4215.71 1308
4216.32 1322
4216.94 1348
4217.55 1394
4218.16 1341
4218.77 1351
4219.38 1343
4220.00 1340
4220.61 1341
4221.22 1359
4221.83 1341
4222.45 1337
4223.06 1327
4223.67 1341
4224.28 1356
4224.90 1349
4225.51 1333
4226.12 1345
4226.74 1369
4227.35 1408
4227.96 1407
4228.57 1386
4229.19 1440
4229.80 1488
4230.41 1507
4231.03 1523
4231.64 1445
4232.25 1491
4232.87 1489
4233.48 1468
4234.09 1422
4234.71 1460
4235.32 1448
4235.93 1425
4236.55 1423
4237.16 1456
4237.77 1388
4238.39 1408
4239.00 1398
4239.62 1442
4240.23 1375
4240.84 1370
4241.46 1413
4242.07 1395
4242.68 1424
4243.30 1383
4243.91 1370
4244.53 1393
4245.14 1376
4245.76 1382
4246.37 1427
4246.98 1420
4247.60 1345
4248.21 1360
4248.83 1375
4249.44 1401
4250.06 1402
4250.67 1363
4251.29 1388
4251.90 1396
4252.51 1368
4253.13 1399
4253.74 1383
4254.36 1392
4254.97 1433
4255.59 1429
4256.20 1442
4256.82 1444
4257.43 1496
4258.05 1458
4258.66 1443
4259.28 1448
4259.90 1497
4260.51 1429
4261.13 1412
4261.74 1472
4262.36 1550
4262.97 1530
4263.59 1549
4264.20 1622
4264.82 1669
4265.43 1691
4266.05 1659
4266.67 1662
4267.28 1647
4267.90 1590
4268.51 1613
4269.13 1568
4269.75 1533
4270.36 1559
4270.98 1496
4271.59 1580
4272.21 1541
4272.83 1588
4273.44 1537
4274.06 1527
4274.67 1470
4275.29 1513
4275.91 1523
4276.52 1558
4277.14 1576
4277.76 1683
4278.37 1750
4278.99 1802
4279.61 1769
4280.22 1711
4280.84 1638
4281.46 1636
4282.07 1613
4282.69 1538
4283.31 1490
4283.92 1508
4284.54 1523
4285.16 1544
4285.78 1546
4286.39 1475
4287.01 1471
4287.63 1480
4288.24 1428
4288.86 1440
4289.48 1473
4290.10 1493
4290.71 1511
4291.33 1517
4291.95 1511
4292.57 1540
4293.18 1531
4293.80 1495
4294.42 1546
4295.04 1546
4295.66 1547
4296.27 1544
4296.89 1543
4297.51 1550
4298.13 1549
4298.75 1591
4299.36 1608
4299.98 1635
4300.60 1597
4301.22 1617
4301.84 1602
4302.45 1566
4303.07 1556
4303.69 1545
4304.31 1621
4304.93 1579
4305.55 1561
4306.17 1611
4306.78 1601
4307.40 1617
4308.02 1643
4308.64 1685
4309.26 1673
4309.88 1675
4310.50 1672
4311.12 1700
4311.73 1756
4312.35 1804
4312.97 1776
4313.59 1814
4314.21 1754
4314.83 1749
4315.45 1790
4316.07 1798
4316.69 1784
4317.31 1752
4317.93 1872
4318.55 1820
4319.17 1803
4319.79 1850
4320.41 1894
4321.02 1881
4321.64 1865
4322.26 1919
4322.88 1998
4323.50 2029
4324.12 2064
4324.74 2140
4325.36 2187
4325.98 2297
4326.60 2380
4327.22 2360
4327.84 2316
4328.46 2339
4329.08 2395
4329.70 2466
4330.32 2532
4330.95 2648
4331.57 2908
4332.19 3264
4332.81 3726
4333.43 4248
4334.05 4558
4334.67 4822
4335.29 4877
4335.91 4753
4336.53 4482
4337.15 4256
4337.77 4201
4338.39 4119
4339.01 4181
4339.64 4101
4340.26 3946
4340.88 3882
4341.50 3705
4342.12 3472
4342.74 3253
4343.36 3140
4343.98 3142
4344.60 3177
4345.23 3305
4345.85 3480
4346.47 3839
4347.09 4429
4347.71 4860
4348.33 5069
4348.96 5135
4349.58 4951
4350.20 4797
4350.82 4459
4351.44 4247
4352.06 4143
4352.69 4112
4353.31 4076
4353.93 3866
4354.55 3730
4355.17 3485
4355.80 3182
4356.42 2984
4357.04 2868
4357.66 2722
4358.29 2652
4358.91 2653
4359.53 2634
4360.15 2558
4360.78 2541
4361.40 2583
4362.02 2556
4362.64 2596
4363.27 2528
4363.89 2526
4364.51 2462
4365.13 2467
4365.76 2427
4366.38 2429
4367.00 2479
4367.63 2402
4368.25 2380
4368.87 2372
4369.49 2318
4370.12 2215
4370.74 2253
4371.36 2268
4371.99 2277
4372.61 2242
4373.23 2294
4373.86 2233
4374.48 2213
4375.10 2196
4375.73 2135
4376.35 2205
4376.98 2212
4377.60 2217
4378.22 2336
4378.85 2548
4379.47 2632
4380.09 2760
4380.72 2897
4381.34 2926
4381.97 2878
4382.59 2820
4383.21 2651
4383.84 2569
4384.46 2525
4385.09 2509
4385.71 2435
4386.34 2494
4386.96 2441
4387.58 2463
4388.21 2427
4388.83 2488
4389.46 2403
4390.08 2366
4390.71 2290
4391.33 2241
4391.96 2263
4392.58 2302
4393.21 2360
4393.83 2368
4394.46 2541
4395.08 2630
4395.71 2748
4396.33 2790
4396.96 2703
4397.58 2641
4398.21 2488
4398.83 2353
4399.46 2332
4400.08 2253
4400.71 2207
4401.33 2171
4401.96 2174
4402.58 2097
4403.21 2068
4403.83 2051
4404.46 2043
4405.09 2103
4405.71 2075
4406.34 2076
4406.96 2047
4407.59 2124
4408.22 2072
4408.84 2087
4409.47 2153
4410.09 2157
4410.72 2120
4411.35 2107
4411.97 2021
4412.60 1964
4413.22 2022
4413.85 1983
4414.48 1928
4415.10 1944
4415.73 1904
4416.36 1894
4416.98 1906
4417.61 1885
4418.24 1892
4418.86 1813
4419.49 1843
4420.12 1825
4420.74 1850
4421.37 1820
4422.00 1855
4422.62 1831
4423.25 1816
4423.88 1788
4424.50 1768
4425.13 1742
4425.76 1802
4426.38 1795
4427.01 1722
4427.64 1728
4428.27 1706
4428.89 1736
4429.52 1712
4430.15 1677
4430.78 1697
4431.40 1703
4432.03 1683
4432.66 1671
4433.29 1719
4433.91 1699
4434.54 1697
4435.17 1704
4435.80 1737
4436.43 1729
4437.05 1707
4437.68 1773
4438.31 1761
4438.94 1713
4439.57 1711
4440.19 1772
4440.82 1792
4441.45 1707
4442.08 1732
4442.71 1713
4443.34 1726
4443.96 1783
4444.59 1769
4445.22 1801
4445.85 1802
4446.48 1889
4447.11 1905
4447.74 1884
4448.36 1934
4448.99 1918
4449.62 1893
4450.25 1800
4450.88 1841
4451.51 1848
4452.14 1774
4452.77 1799
4453.40 1853
4454.02 1863
4454.65 1818
4455.28 1861
4455.91 1948
4456.54 2044
4457.17 2059
4457.80 2163
4458.43 2226
4459.06 2220
4459.69 2118
4460.32 2002
4460.95 1913
4461.58 1893
4462.21 1922
4462.84 1764
4463.47 1782
4464.10 1751
4464.73 1743
4465.36 1777
4465.99 1746
4466.62 1719
4467.25 1749
4467.88 1790
4468.51 1796
4469.14 1857
4469.77 1847
4470.40 1817
4471.03 1785
4471.66 1763
4472.29 1752
4472.92 1680
4473.55 1692
4474.18 1680
4474.81 1683
4475.44 1650
4476.07 1629
4476.70 1615
4477.33 1648
4477.96 1627
4478.60 1617
4479.23 1667
4479.86 1664
4480.49 1671
4481.12 1637
4481.75 1625
4482.38 1665
4483.01 1661
4483.64 1663
4484.27 1649
4484.91 1680
4485.54 1723
4486.17 1640
4486.80 1597
4487.43 1620
4488.06 1675
4488.69 1654
4489.33 1642
4489.96 1648
4490.59 1661
4491.22 1689
4491.85 1681
4492.49 1676
4493.12 1735
4493.75 1683
4494.38 1714
4495.01 1691
4495.65 1692
4496.28 1700
4496.91 1697
4497.54 1713
4498.17 1750
4498.81 1739
4499.44 1741
4500.07 1859
4500.70 1825
4501.34 1934
4501.97 1958
4502.60 2105
4503.23 2152
4503.87 2150
4504.50 2146
4505.13 2085
4505.76 2064
4506.40 2027
4507.03 1999
4507.66 1982
4508.30 1937
4508.93 1942
4509.56 1948
4510.19 1899
4510.83 1974
4511.46 1899
4512.09 1943
4512.73 1902
4513.36 1909
4513.99 1960
4514.63 1929
4515.26 1873
4515.89 1783
4516.53 1792
4517.16 1768
4517.80 1769
4518.43 1713
4519.06 1714
4519.70 1647
4520.33 1674
4520.96 1621
4521.60 1695
4522.23 1708
4522.87 1696
4523.50 1685
4524.13 1684
4524.77 1681
4525.40 1628
4526.04 1637
4526.67 1633
4527.30 1596
4527.94 1602
4528.57 1544
4529.21 1580
4529.84 1584
4530.48 1549
4531.11 1570
4531.75 1543
4532.38 1563
4533.02 1580
4533.65 1546
4534.28 1529
4534.92 1533
4535.55 1515
4536.19 1528
4536.82 1550
4537.46 1563
4538.09 1460
4538.73 1457
4539.36 1483
4540.00 1454
4540.64 1464
4541.27 1467
4541.91 1468
4542.54 1478
4543.18 1484
4543.81 1407
4544.45 1428
4545.08 1467
4545.72 1447
4546.35 1409
4546.99 1457
4547.63 1444
4548.26 1391
4548.90 1462
4549.53 1419
4550.17 1451
4550.80 1444
4551.44 1441
4552.08 1463
4552.71 1448
4553.35 1419
4553.99 1435
4554.62 1468
4555.26 1456
4555.89 1467
4556.53 1473
4557.17 1476
4557.80 1454
4558.44 1495
4559.08 1440
4559.71 1432
4560.35 1452
4560.99 1465
4561.62 1441
4562.26 1455
4562.90 1438
4563.53 1422
4564.17 1412
4564.81 1382
4565.44 1447
4566.08 1455
4566.72 1427
4567.35 1426
4567.99 1495
4568.63 1444
4569.27 1441
4569.90 1447
4570.54 1480
4571.18 1443
4571.82 1441
4572.45 1481
4573.09 1415
4573.73 1447
4574.37 1522
4575.00 1496
4575.64 1521
4576.28 1524
4576.92 1530
4577.55 1534
4578.19 1573
4578.83 1534
4579.47 1533
4580.11 1546
4580.74 1523
4581.38 1568
4582.02 1547
4582.66 1547
4583.30 1575
4583.93 1644
4584.57 1669
4585.21 1646
4585.85 1671
4586.49 1774
4587.13 1830
4587.76 2015
4588.40 2188
4589.04 2429
4589.68 2557
4590.32 2544
4590.96 2508
4591.60 2469
4592.24 2480
4592.87 2444
4593.51 2398
4594.15 2399
4594.79 2438
4595.43 2355
4596.07 2179
4596.71 2204
4597.35 2099
4597.99 2025
4598.63 1931
4599.27 1935
4599.90 1865
4600.54 1816
4601.18 1811
4601.82 1867
4602.46 1857
4603.10 1848
4603.74 1755
4604.38 1770
4605.02 1764
4605.66 1710
4606.30 1714
4606.94 1701
4607.58 1664
4608.22 1718
4608.86 1645
4609.50 1560
4610.14 1599
4610.78 1635
4611.42 1658
4612.06 1585
4612.70 1591
4613.34 1603
4613.98 1582
4614.62 1604
4615.26 1562
4615.90 1573
4616.54 1590
4617.18 1580
4617.82 1572
4618.47 1583
4619.11 1535
4619.75 1525
4620.39 1510
4621.03 1500
4621.67 1470
4622.31 1516
4622.95 1479
4623.59 1529
4624.23 1561
4624.87 1573
4625.52 1505
4626.16 1472
4626.80 1517
4627.44 1480
4628.08 1415
4628.72 1458
4629.36 1472
4630.00 1478
4630.65 1451
4631.29 1447
4631.93 1532
4632.57 1480
4633.21 1570
4633.85 1587
4634.50 1639
4635.14 1640
4635.78 1611
4636.42 1618
4637.06 1605
4637.71 1628
4638.35 1652
4638.99 1608
4639.63 1555
4640.27 1630
4640.92 1598
4641.56 1575
4642.20 1613
4642.84 1546
4643.49 1500
4644.13 1598
4644.77 1518
4645.41 1542
4646.06 1458
4646.70 1463
4647.34 1479
4647.98 1501
4648.63 1509
4649.27 1511
4649.91 1525
4650.55 1491
4651.20 1481
4651.84 1490
4652.48 1568
4653.13 1552
4653.77 1541
4654.41 1580
4655.06 1562
4655.70 1507
4656.34 1447
4656.99 1466
4657.63 1424
4658.27 1434
4658.92 1430
4659.56 1378
4660.20 1354
4660.85 1361
4661.49 1430
4662.13 1436
4662.78 1357
4663.42 1379
4664.07 1396
4664.71 1368
4665.35 1349
4666.00 1365
4666.64 1355
4667.28 1374
4667.93 1386
4668.57 1346
4669.22 1341
4669.86 1313
4670.51 1369
4671.15 1375
4671.79 1359
4672.44 1291
4673.08 1352
4673.73 1388
4674.37 1353
4675.02 1348
4675.66 1399
4676.31 1388
4676.95 1385
4677.60 1379
4678.24 1394
4678.88 1428
4679.53 1395
4680.17 1447
4680.82 1446
4681.46 1429
4682.11 1453
4682.75 1495
4683.40 1470
4684.05 1419
4684.69 1421
4685.34 1443
4685.98 1449
4686.63 1469
4687.27 1459
4687.92 1460
4688.56 1440
4689.21 1500
4689.85 1545
4690.50 1570
4691.15 1603
4691.79 1610
4692.44 1613
4693.08 1676
4693.73 1684
4694.37 1724
4695.02 1698
4695.67 1734
4696.31 1733
4696.96 1705
4697.60 1672
4698.25 1743
4698.90 1805
4699.54 1863
4700.19 1880
4700.84 1983
4701.48 2003
4702.13 2142
4702.77 2064
4703.42 2042
4704.07 1938
4704.71 1852
4705.36 1836
4706.01 1760
4706.65 1782
4707.30 1802
4707.95 1888
4708.60 1832
4709.24 1760
4709.89 1721
4710.54 1731
4711.18 1691
4711.83 1726
4712.48 1676
4713.12 1645
4713.77 1629
4714.42 1643
4715.07 1629
4715.71 1659
4716.36 1708
4717.01 1652
4717.66 1628
4718.30 1581
4718.95 1573
4719.60 1577
4720.25 1541
4720.89 1601
4721.54 1586
4722.19 1582
4722.84 1589
4723.49 1511
4724.13 1552
4724.78 1559
4725.43 1531
4726.08 1565
4726.73 1614
4727.37 1537
4728.02 1525
4728.67 1506
4729.32 1515
4729.97 1491
4730.62 1455
4731.26 1454
4731.91 1470
4732.56 1440
4733.21 1456
4733.86 1430
4734.51 1434
4735.16 1451
4735.80 1436
4736.45 1425
4737.10 1448
4737.75 1472
4738.40 1429
4739.05 1435
4739.70 1459
4740.35 1485
4741.00 1452
4741.64 1424
4742.29 1433
4742.94 1449
4743.59 1420
4744.24 1439
4744.89 1453
4745.54 1432
4746.19 1375
4746.84 1381
4747.49 1448
4748.14 1485
4748.79 1481
4749.44 1476
4750.09 1446
4750.74 1472
4751.39 1503
4752.04 1583
4752.69 1576
4753.34 1609
4753.99 1623
4754.64 1554
4755.29 1581
4755.94 1509
4756.59 1484
4757.24 1515
4757.89 1527
4758.54 1478
4759.19 1469
4759.84 1433
4760.49 1436
4761.14 1489
4761.79 1488
4762.44 1470
4763.09 1460
4763.74 1468
4764.39 1458
4765.04 1448
4765.69 1485
4766.35 1480
4767.00 1518
4767.65 1517
4768.30 1498
4768.95 1475
4769.60 1475
4770.25 1452
4770.90 1463
4771.55 1491
4772.20 1465
4772.86 1476
4773.51 1452
4774.16 1488
4774.81 1494
4775.46 1467
4776.11 1485
4776.76 1496
4777.42 1501
4778.07 1495
4778.72 1482
4779.37 1495
4780.02 1548
4780.67 1533
4781.33 1520
4781.98 1522
4782.63 1492
4783.28 1537
4783.93 1534
4784.59 1527
4785.24 1483
4785.89 1506
4786.54 1482
4787.20 1472
4787.85 1549
4788.50 1541
4789.15 1578
4789.80 1547
4790.46 1588
4791.11 1531
4791.76 1648
4792.41 1676
4793.07 1632
4793.72 1618
4794.37 1590
4795.03 1643
4795.68 1607
4796.33 1597
4796.98 1625
4797.64 1612
4798.29 1652
4798.94 1635
4799.60 1623
4800.25 1666
4800.90 1677
4801.56 1709
4802.21 1707
4802.86 1731
4803.52 1800
4804.17 1797
4804.82 1858
4805.48 1868
4806.13 1835
4806.78 1864
4807.44 1876
4808.09 1859
4808.74 1814
4809.40 1824
4810.05 1936
4810.71 1885
4811.36 1893
4812.01 1915
4812.67 1930
4813.32 1955
4813.98 1918
4814.63 1981
4815.28 1931
4815.94 1980
4816.59 2065
4817.25 2114
4817.90 2034
4818.56 2026
4819.21 2089
4819.86 2200
4820.52 2184
4821.17 2158
4821.83 2275
4822.48 2414
4823.14 2568
4823.79 2619
4824.45 2740
4825.10 2779
4825.76 2767
4826.41 2689
4827.07 2603
4827.72 2541
4828.38 2495
4829.03 2403
4829.69 2379
4830.34 2350
4831.00 2284
4831.65 2317
4832.31 2352
4832.96 2351
4833.62 2348
4834.27 2436
4834.93 2389
4835.59 2504
4836.24 2534
4836.90 2568
4837.55 2685
4838.21 2682
4838.86 2688
4839.52 2736
4840.18 2732
4840.83 2688
4841.49 2713
4842.14 2730
4842.80 2656
4843.46 2666
4844.11 2767
4844.77 2785
4845.42 2767
4846.08 2758
4846.74 2758
4847.39 2832
4848.05 2836
4848.71 2803
4849.36 2823
4850.02 2947
4850.68 2887
4851.33 2823
4851.99 2919
4852.65 3018
4853.30 3080
4853.96 3032
4854.62 2973
4855.27 3059
4855.93 3097
4856.59 3248
4857.24 3449
4857.90 3661
4858.56 3995
4859.21 4443
4859.87 4655
4860.53 4678
4861.19 4590
4861.84 4441
4862.50 4224
4863.16 3887
4863.82 3741
4864.47 3574
4865.13 3364
4865.79 3328
4866.45 3386
4867.10 3393
4867.76 3426
4868.42 3493
4869.08 3624
4869.74 3551
4870.39 3490
4871.05 3383
4871.71 3307
4872.37 3272
4873.03 3216
4873.68 3164
4874.34 3179
4875.00 3118
4875.66 3165
4876.32 3068
4876.97 3007
4877.63 2896
4878.29 2920
4878.95 3057
4879.61 3161
4880.27 3357
4880.93 3562
4881.58 3577
4882.24 3483
4882.90 3396
4883.56 3148
4884.22 2938
4884.88 2896
4885.54 2804
4886.20 2755
4886.86 2762
4887.51 2715
4888.17 2622
4888.83 2600
4889.49 2577
4890.15 2583
4890.81 2573
4891.47 2603
4892.13 2619
4892.79 2616
4893.45 2606
4894.11 2540
4894.77 2586
4895.43 2497
4896.09 2472
4896.75 2463
4897.41 2374
4898.07 2351
4898.73 2377
4899.39 2347
4900.04 2415
4900.70 2401
4901.36 2388
4902.02 2390
4902.69 2361
4903.35 2334
4904.01 2306
4904.67 2206
4905.33 2169
4905.99 2132
4906.65 2111
4907.31 2087
4907.97 2082
4908.63 2055
4909.29 2058
4909.95 2016
4910.61 1980
4911.27 1993
4911.93 2041
4912.59 2050
4913.25 2010
4913.91 2009
4914.57 1995
4915.24 1871
4915.90 1883
4916.56 1962
4917.22 1925
4917.88 1869
4918.54 1858
4919.20 1871
4919.86 1869
4920.52 1828
4921.19 1845
4921.85 1878
4922.51 1854
4923.17 1811
4923.83 1898
4924.49 1879
4925.15 1839
4925.82 1761
4926.48 1806
4927.14 1780
4927.80 1828
4928.46 1883
4929.12 1843
4929.79 1812
4930.45 1809
4931.11 1776
4931.77 1755
4932.43 1758
4933.10 1802
4933.76 1779
4934.42 1776
4935.08 1745
4935.75 1742
4936.41 1727
4937.07 1730
4937.73 1669
4938.40 1729
4939.06 1763
4939.72 1720
4940.38 1676
4941.05 1704
4941.71 1705
4942.37 1736
4943.03 1696
4943.70 1748
4944.36 1700
4945.02 1697
4945.69 1682
4946.35 1715
4947.01 1777
4947.68 1679
4948.34 1652
4949.00 1692
4949.66 1639
4950.33 1651
4950.99 1677
4951.65 1615
4952.32 1633
4952.98 1646
4953.65 1721
4954.31 1672
4954.97 1656
4955.64 1653
4956.30 1641
4956.96 1674
4957.63 1707
4958.29 1738
4958.95 1675
4959.62 1698
4960.28 1702
4960.95 1707
4961.61 1705
4962.27 1729
4962.94 1824
4963.60 1937
4964.27 1943
4964.93 1961
4965.60 2012
4966.26 2090
4966.92 2099
4967.59 1978
4968.25 1903
4968.92 1867
4969.58 1782
4970.25 1752
4970.91 1745
4971.58 1742
4972.24 1660
4972.91 1629
4973.57 1658
4974.24 1657
4974.90 1684
4975.57 1664
4976.23 1718
4976.90 1723
4977.56 1783
4978.23 1817
4978.89 1832
4979.56 1850
4980.22 1888
4980.89 1799
4981.55 1754
4982.22 1794
4982.88 1675
4983.55 1662
4984.21 1617
4984.88 1627
4985.55 1645
4986.21 1564
4986.88 1540
4987.54 1565
4988.21 1533
4988.87 1503
4989.54 1512
4990.21 1527
4990.87 1533
4991.54 1468
4992.20 1465
4992.87 1497
4993.54 1546
4994.20 1517
4994.87 1539
4995.54 1564
4996.20 1526
4996.87 1478
4997.54 1471
4998.20 1439
4998.87 1521
4999.53 1491
5000.20 1484
5000.87 1509
5001.53 1465
5002.20 1437
5002.87 1462
5003.54 1433
5004.20 1450
5004.87 1440
5005.54 1404
5006.20 1442
5006.87 1413
5007.54 1460
5008.20 1473
5008.87 1419
5009.54 1431
5010.21 1459
5010.87 1470
5011.54 1444
5012.21 1423
5012.88 1428
5013.54 1457
5014.21 1424
5014.88 1398
5015.55 1393
5016.21 1380
5016.88 1359
5017.55 1364
5018.22 1362
5018.89 1326
5019.55 1303
5020.22 1299
5020.89 1387
5021.56 1389
5022.23 1362
5022.89 1387
5023.56 1371
5024.23 1380
5024.90 1361
5025.57 1410
5026.23 1374
5026.90 1343
5027.57 1353
5028.24 1365
5028.91 1333
5029.58 1354
5030.25 1352
5030.91 1372
5031.58 1350
5032.25 1358
5032.92 1393
5033.59 1363
5034.26 1331
5034.93 1392
5035.60 1367
5036.27 1380
5036.93 1407
5037.60 1395
5038.27 1382
5038.94 1412
5039.61 1379
5040.28 1405
5040.95 1376
5041.62 1374
5042.29 1354
5042.96 1340
5043.63 1325
5044.30 1321
5044.97 1327
5045.64 1348
5046.31 1306
5046.98 1342
5047.65 1386
5048.32 1339
5048.99 1274
5049.66 1314
5050.33 1316
5051.00 1352
5051.67 1332
5052.34 1377
5053.01 1381
5053.68 1379
5054.35 1340
5055.02 1300
5055.69 1330
5056.36 1392
5057.03 1371
5057.70 1337
5058.37 1359
5059.04 1304
5059.71 1342
5060.38 1333
5061.05 1310
5061.72 1345
5062.39 1387
5063.06 1393
5063.73 1351
5064.40 1345
5065.08 1344
5065.75 1339
5066.42 1326
5067.09 1329
5067.76 1366
5068.43 1372
5069.10 1322
5069.77 1320
5070.44 1341
5071.12 1332
5071.79 1334
5072.46 1365
5073.13 1364
5073.80 1361
5074.47 1352
5075.14 1375
5075.82 1389
5076.49 1351
5077.16 1388
5077.83 1433
5078.50 1401
5079.18 1427
5079.85 1485
5080.52 1478
5081.19 1531
5081.86 1470
5082.54 1481
5083.21 1480
5083.88 1472
5084.55 1524
5085.22 1494
5085.90 1492
5086.57 1487
5087.24 1483
5087.91 1488
5088.59 1485
5089.26 1461
5089.93 1474
5090.60 1520
5091.28 1465
5091.95 1418
5092.62 1436
5093.30 1454
5093.97 1479
5094.64 1480
5095.31 1502
5095.99 1429
5096.66 1409
5097.33 1446
5098.01 1444
5098.68 1456
5099.35 1382
5100.03 1429
5100.70 1408
5101.37 1395
5102.05 1318
5102.72 1415
5103.39 1462
5104.07 1416
5104.74 1482
5105.41 1502
5106.09 1554
5106.76 1528
5107.43 1537
5108.11 1555
5108.78 1533
5109.46 1507
5110.13 1468
5110.80 1465
5111.48 1452
5112.15 1415
5112.83 1452
5113.50 1483
5114.17 1459
5114.85 1428
5115.52 1457
5116.20 1480
5116.87 1460
5117.55 1493
5118.22 1585
5118.89 1586
5119.57 1655
5120.24 1730
5120.92 1788
5121.59 1769
5122.27 1699
5122.94 1719
5123.62 1672
5124.29 1689
5124.97 1695
5125.64 1596
5126.32 1616
5126.99 1567
5127.67 1557
5128.34 1538
5129.02 1470
5129.69 1489
5130.37 1573
5131.04 1518
5131.72 1474
5132.39 1441
5133.07 1504
5133.75 1511
5134.42 1439
5135.10 1518
5135.77 1498
5136.45 1465
5137.12 1462
5137.80 1446
5138.47 1416
5139.15 1434
5139.83 1405
5140.50 1433
5141.18 1393
5141.85 1394
5142.53 1369
5143.21 1375
5143.88 1393
5144.56 1386
5145.23 1330
5145.91 1311
5146.59 1339
5147.26 1344
5147.94 1399
5148.62 1332
5149.29 1353
5149.97 1338
5150.65 1375
5151.32 1373
5152.00 1321
5152.68 1321
5153.35 1303
5154.03 1310
5154.71 1295
5155.38 1299
5156.06 1281
5156.74 1325
5157.41 1280
5158.09 1255
5158.77 1301
5159.45 1323
5160.12 1294
5160.80 1325
5161.48 1333
5162.16 1309
5162.83 1290
5163.51 1294
5164.19 1282
5164.87 1329
5165.54 1347
5166.22 1412
5166.90 1416
5167.58 1402
5168.25 1402
5168.93 1399
5169.61 1411
5170.29 1347
5170.96 1369
5171.64 1356
5172.32 1311
5173.00 1286
5173.68 1299
5174.36 1265
5175.03 1250
5175.71 1301
5176.39 1307
5177.07 1285
5177.75 1261
5178.42 1278
5179.10 1290
5179.78 1283
5180.46 1328
5181.14 1343
5181.82 1292
5182.50 1281
5183.18 1300
5183.85 1323
5184.53 1282
5185.21 1323
5185.89 1280
5186.57 1316
5187.25 1299
5187.93 1291
5188.61 1276
5189.29 1243
5189.96 1239
5190.64 1232
5191.32 1315
5192.00 1278
5192.68 1279
5193.36 1279
5194.04 1234
5194.72 1270
5195.40 1274
5196.08 1299
5196.76 1307
5197.44 1296
5198.12 1272
5198.80 1281
5199.48 1303
5200.16 1300
5200.84 1331
5201.52 1307
5202.20 1269
5202.88 1245
5203.56 1296
5204.24 1289
5204.92 1318
5205.60 1314
5206.28 1345
5206.96 1326
5207.64 1315
5208.32 1341
5209.00 1295
5209.68 1317
5210.36 1393
5211.04 1383
5211.72 1361
5212.40 1368
5213.08 1410
5213.76 1369
5214.44 1428
5215.13 1465
5215.81 1445
5216.49 1467
5217.17 1497
5217.85 1531
5218.53 1465
5219.21 1437
5219.89 1507
5220.57 1470
5221.25 1494
5221.94 1447
5222.62 1452
5223.30 1474
5223.98 1509
5224.66 1476
5225.34 1514
5226.02 1535
5226.71 1521
5227.39 1501
5228.07 1472
5228.75 1470
5229.43 1474
5230.11 1431
5230.80 1396
5231.48 1407
5232.16 1407
5232.84 1391
5233.52 1398
5234.21 1408
5234.89 1394
5235.57 1373
5236.25 1453
5236.93 1449
5237.62 1407
5238.30 1394
5238.98 1436
5239.66 1444
5240.35 1453
5241.03 1448
5241.71 1439
5242.39 1476
5243.08 1507
5243.76 1518
5244.44 1464
5245.13 1432
5245.81 1448
5246.49 1464
5247.17 1462
5247.86 1396
5248.54 1407
5249.22 1440
5249.91 1432
5250.59 1387
5251.27 1383
5251.96 1386
5252.64 1430
5253.32 1456
5254.01 1446
5254.69 1496
5255.37 1507
5256.06 1501
5256.74 1498
5257.42 1446
5258.11 1447
5258.79 1425
5259.47 1410
5260.16 1449
5260.84 1461
5261.53 1465
5262.21 1491
5262.89 1511
5263.58 1536
5264.26 1531
5264.95 1572
5265.63 1533
5266.31 1466
5267.00 1485
5267.68 1530
5268.37 1506
5269.05 1487
5269.73 1469
5270.42 1488
5271.10 1458
5271.79 1427
5272.47 1465
5273.16 1458
5273.84 1465
5274.53 1398
5275.21 1407
5275.90 1408
5276.58 1461
5277.27 1427
5277.95 1395
5278.64 1394
5279.32 1403
5280.01 1410
5280.69 1385
5281.38 1418
5282.06 1437
5282.75 1446
5283.43 1423
5284.12 1405
5284.80 1375
5285.49 1394
5286.17 1368
5286.86 1429
5287.54 1355
5288.23 1330
5288.92 1387
5289.60 1402
5290.29 1407
5290.97 1380
5291.66 1358
5292.34 1365
5293.03 1422
5293.72 1399
5294.40 1378
5295.09 1422
5295.77 1410
5296.46 1431
5297.15 1410
5297.83 1391
5298.52 1461
5299.20 1491
5299.89 1468
5300.58 1545
5301.26 1531
5301.95 1519
5302.64 1532
5303.32 1574
5304.01 1613
5304.70 1617
5305.38 1699
5306.07 1796
5306.76 1852
5307.44 1865
5308.13 1962
5308.82 1939
5309.50 1873
5310.19 1840
5310.88 1779
5311.57 1794
5312.25 1824
5312.94 1860
5313.63 1875
5314.31 1886
5315.00 1822
5315.69 1811
5316.38 1727
5317.06 1724
5317.75 1654
5318.44 1658
5319.13 1684
5319.81 1689
5320.50 1649
5321.19 1716
5321.88 1798
5322.57 1819
5323.25 1778
5323.94 1786
5324.63 1727
5325.32 1671
5326.00 1589
5326.69 1608
5327.38 1544
5328.07 1532
5328.76 1538
5329.45 1530
5330.13 1520
5330.82 1443
5331.51 1494
5332.20 1458
5332.89 1471
5333.58 1431
5334.26 1385
5334.95 1438
5335.64 1421
5336.33 1429
5337.02 1425
5337.71 1383
5338.40 1404
5339.09 1428
5339.77 1403
5340.46 1360
5341.15 1382
5341.84 1372
5342.53 1397
5343.22 1389
5343.91 1431
5344.60 1448
5345.29 1376
5345.98 1351
5346.67 1326
5347.36 1300
5348.05 1383
5348.73 1384
5349.42 1335
5350.11 1307
5350.80 1353
5351.49 1329
5352.18 1313
5352.87 1369
5353.56 1336
5354.25 1324
5354.94 1320
5355.63 1332
5356.32 1342
5357.01 1296
5357.70 1314
5358.39 1351
5359.08 1311
5359.77 1311
5360.46 1348
5361.15 1390
5361.84 1404
5362.53 1439
5363.22 1408
5363.91 1444
5364.61 1472
5365.30 1451
5365.99 1395
5366.68 1388
5367.37 1374
5368.06 1330
5368.75 1331
5369.44 1294
5370.13 1319
5370.82 1286
5371.51 1331
5372.20 1297
5372.89 1246
5373.59 1275
5374.28 1300
5374.97 1306
5375.66 1269
5376.35 1285
5377.04 1286
5377.73 1317
5378.42 1314
5379.12 1303
5379.81 1311
5380.50 1313
5381.19 1282
5381.88 1235
5382.57 1273
5383.27 1305
5383.96 1248
5384.65 1255
5385.34 1314
5386.03 1276
5386.73 1282
5387.42 1283
5388.11 1339
5388.80 1358
5389.49 1293
5390.19 1323
5390.88 1376
5391.57 1383
5392.26 1385
5392.95 1355
5393.65 1328
5394.34 1376
5395.03 1350
5395.72 1370
5396.42 1353
5397.11 1306
5397.80 1370
5398.50 1345
5399.19 1306
5399.88 1322
5400.57 1310
5401.27 1306
5401.96 1340
5402.65 1391
5403.35 1397
5404.04 1379
5404.73 1388
5405.42 1429
5406.12 1355
5406.81 1370
5407.50 1389
5408.20 1365
5408.89 1410
5409.58 1371
5410.28 1366
5410.97 1361
5411.66 1372
5412.36 1360
5413.05 1384
5413.75 1383
5414.44 1349
5415.13 1374
5415.83 1399
5416.52 1436
5417.21 1414
5417.91 1397
5418.60 1428
5419.30 1473
5419.99 1442
5420.68 1440
5421.38 1482
5422.07 1484
5422.77 1452
5423.46 1485
5424.16 1466
5424.85 1436
5425.54 1470
5426.24 1510
5426.93 1470
5427.63 1426
5428.32 1470
5429.02 1453
5429.71 1480
5430.41 1463
5431.10 1474
5431.80 1537
5432.49 1511
5433.19 1539
5433.88 1566
5434.58 1611
5435.27 1549
5435.97 1565
5436.66 1559
5437.36 1557
5438.05 1558
5438.75 1596
5439.44 1696
5440.14 1651
5440.83 1619
5441.53 1604
5442.22 1552
5442.92 1604
5443.62 1625
5444.31 1681
5445.01 1637
5445.70 1708
5446.40 1741
5447.09 1848
5447.79 1867
5448.49 1951
5449.18 2005
5449.88 2076
5450.57 1990
5451.27 1952
5451.97 1964
5452.66 1929
5453.36 1882
5454.05 1868
5454.75 1838
5455.45 1856
5456.14 1875
5456.84 1873
5457.54 1839
5458.23 1902
5458.93 1920
5459.63 1938
5460.32 1989
5461.02 1928
5461.72 1970
5462.41 1994
5463.11 1974
5463.81 2075
5464.50 2098
5465.20 2053
5465.90 2008
5466.59 2134
5467.29 2130
5467.99 2126
5468.69 2144
5469.38 2190
5470.08 2154
5470.78 2208
5471.48 2218
5472.17 2259
5472.87 2341
5473.57 2357
5474.27 2482
5474.96 2511
5475.66 2515
5476.36 2451
5477.06 2537
5477.75 2640
5478.45 2772
5479.15 2864
5479.85 3026
5480.55 3414
5481.24 3807
5481.94 4011
5482.64 4132
5483.34 4204
5484.04 3970
5484.73 3734
5485.43 3483
5486.13 3357
5486.83 3301
5487.53 3087
5488.23 3063
5488.92 3038
5489.62 3035
5490.32 2967
5491.02 2978
5491.72 2978
5492.42 3051
5493.12 3072
5493.81 3182
5494.51 3267
5495.21 3283
5495.91 3238
5496.61 3262
5497.31 3370
5498.01 3406
5498.71 3491
5499.41 3639
5500.11 3988
5500.81 4532
5501.50 5203
5502.20 5933
5502.90 6264
5503.60 6297
5504.30 6032
5505.00 5581
5505.70 5056
5506.40 4469
5507.10 4063
5507.80 3646
5508.50 3403
5509.20 3244
5509.90 3083
5510.60 3000
5511.30 2922
5512.00 2900
5512.70 2820
5513.40 2745
5514.10 2744
5514.80 2753
5515.50 2662
5516.20 2722
5516.90 2671
5517.60 2683
5518.30 2639
5519.00 2550
5519.70 2516
5520.40 2475
5521.10 2495
5521.80 2482
5522.50 2387
5523.20 2364
5523.90 2325
5524.61 2340
5525.31 2297
5526.01 2246
5526.71 2155
5527.41 2099
5528.11 2086
5528.81 2114
5529.51 2072
5530.21 2026
5530.91 2119
5531.62 2083
5532.32 2034
5533.02 2022
5533.72 2045
5534.42 2037
5535.12 1987
5535.82 1993
5536.53 1996
5537.23 1973
5537.93 1931
5538.63 1958
5539.33 1942
5540.03 1922
5540.74 1876
5541.44 1899
5542.14 1856
5542.84 1844
5543.54 1863
5544.24 1880
5544.95 1859
5545.65 1853
5546.35 1802
5547.05 1815
5547.76 1865
5548.46 1860
5549.16 1804
5549.86 1767
5550.56 1777
5551.27 1739
5551.97 1734
5552.67 1720
5553.37 1746
5554.08 1769
5554.78 1745
5555.48 1705
5556.19 1713
5556.89 1732
5557.59 1781
5558.29 1696
5559.00 1707
5559.70 1713
5560.40 1670
5561.11 1689
5561.81 1717
5562.51 1696
5563.22 1727
5563.92 1752
5564.62 1710
5565.33 1761
5566.03 1748
5566.73 1693
5567.44 1672
5568.14 1672
5568.84 1707
5569.55 1645
5570.25 1656
5570.95 1628
5571.66 1627
5572.36 1592
5573.06 1601
5573.77 1623
5574.47 1679
5575.18 1668
5575.88 1669
5576.58 1626
5577.29 1653
5577.99 1645
5578.70 1631
5579.40 1590
5580.11 1618
5580.81 1643
5581.51 1585
5582.22 1516
5582.92 1503
5583.63 1585
5584.33 1591
5585.04 1580
5585.74 1539
5586.45 1525
5587.15 1529
5587.86 1526
5588.56 1514
5589.26 1493
5589.97 1529
5590.67 1513
5591.38 1519
5592.08 1488
5592.79 1482
5593.49 1494
5594.20 1502
5594.91 1495
5595.61 1507
5596.32 1447
5597.02 1484
5597.73 1516
5598.43 1500
5599.14 1481
5599.84 1478
5600.55 1477
5601.25 1468
5601.96 1462
5602.67 1475
5603.37 1473
5604.08 1472
5604.78 1482
5605.49 1447
5606.19 1458
5606.90 1484
5607.61 1496
5608.31 1511
5609.02 1511
5609.72 1541
5610.43 1546
5611.14 1476
5611.84 1454
5612.55 1509
5613.26 1475
5613.96 1470
5614.67 1502
5615.38 1470
5616.08 1468
5616.79 1514
5617.49 1515
5618.20 1523
5618.91 1527
5619.62 1526
5620.32 1499
5621.03 1473
5621.74 1500
5622.44 1482
5623.15 1483
5623.86 1502
5624.56 1513
5625.27 1513
5625.98 1532
5626.69 1554
5627.39 1511
5628.10 1542
5628.81 1612
5629.51 1664
5630.22 1663
5630.93 1620
5631.64 1637
5632.34 1659
5633.05 1676
5633.76 1676
5634.47 1639
5635.17 1673
5635.88 1658
5636.59 1706
5637.30 1759
5638.01 1801
5638.71 1836
5639.42 1834
5640.13 1731
5640.84 1744
5641.55 1793
5642.25 1826
5642.96 1736
5643.67 1704
5644.38 1709
5645.09 1709
5645.80 1665
5646.50 1686
5647.21 1671
5647.92 1639
5648.63 1638
5649.34 1638
5650.05 1567
5650.76 1541
5651.47 1626
5652.17 1551
5652.88 1604
5653.59 1614
5654.30 1596
5655.01 1626
5655.72 1642
5656.43 1650
5657.14 1667
5657.85 1624
5658.56 1688
5659.26 1672
5659.97 1681
5660.68 1682
5661.39 1676
5662.10 1715
5662.81 1707
5663.52 1649
5664.23 1646
5664.94 1642
5665.65 1642
5666.36 1622
5667.07 1653
5667.78 1619
5668.49 1595
5669.20 1536
5669.91 1557
5670.62 1603
5671.33 1603
5672.04 1616
5672.75 1664
5673.46 1710
5674.17 1665
5674.88 1616
5675.59 1638
5676.30 1623
5677.01 1620
5677.72 1546
5678.43 1518
5679.14 1550
5679.85 1512
5680.56 1492
5681.27 1519
5681.98 1556
5682.69 1463
5683.41 1505
5684.12 1523
5684.83 1473
5685.54 1465
5686.25 1501
5686.96 1492
5687.67 1489
5688.38 1479
5689.09 1471
5689.80 1511
5690.52 1450
5691.23 1411
5691.94 1433
5692.65 1456
5693.36 1479
5694.07 1451
5694.78 1408
5695.49 1439
5696.21 1379
5696.92 1361
5697.63 1411
5698.34 1338
5699.05 1329
5699.77 1370
5700.48 1350
5701.19 1366
5701.90 1352
5702.61 1355
5703.32 1373
5704.04 1362
5704.75 1401
5705.46 1421
5706.17 1367
5706.89 1405
5707.60 1383
5708.31 1374
5709.02 1354
5709.73 1333
5710.45 1362
5711.16 1292
5711.87 1279
5712.58 1328
5713.30 1348
5714.01 1295
5714.72 1290
5715.44 1303
5716.15 1319
5716.86 1320
5717.57 1320
5718.29 1309
5719.00 1349
5719.71 1292
5720.43 1301
5721.14 1335
5721.85 1316
5722.57 1278
5723.28 1349
5723.99 1316
5724.71 1305
5725.42 1329
5726.13 1364
5726.85 1364
5727.56 1307
5728.27 1325
5728.99 1332
5729.70 1359
5730.41 1296
5731.13 1352
5731.84 1364
5732.56 1375
5733.27 1294
5733.98 1299
5734.70 1314
5735.41 1307
5736.12 1290
5736.84 1254
5737.55 1316
5738.27 1282
5738.98 1274
5739.70 1277
5740.41 1267
5741.12 1257
5741.84 1282
5742.55 1286
5743.27 1260
5743.98 1283
5744.70 1251
5745.41 1261
5746.13 1231
5746.84 1240
5747.56 1248
5748.27 1255
5748.99 1255
5749.70 1276
5750.42 1280
5751.13 1291
5751.85 1271
5752.56 1248
5753.28 1262
5753.99 1256
5754.71 1244
5755.42 1268
5756.14 1309
5756.85 1278
5757.57 1293
5758.28 1295
5759.00 1329
5759.71 1301
5760.43 1308
5761.14 1334
5761.86 1330
5762.58 1314
5763.29 1340
5764.01 1319
5764.72 1319
5765.44 1238
5766.16 1277
5766.87 1274
5767.59 1268
5768.30 1275
5769.02 1315
5769.74 1362
5770.45 1353
5771.17 1383
5771.88 1441
5772.60 1446
5773.32 1454
5774.03 1443
5774.75 1401
5775.47 1374
5776.18 1372
5776.90 1391
5777.62 1354
5778.33 1305
5779.05 1333
5779.77 1322
5780.48 1330
5781.20 1286
5781.92 1304
5782.63 1356
5783.35 1364
5784.07 1332
5784.78 1351
5785.50 1364
5786.22 1340
5786.94 1369
5787.65 1364
5788.37 1321
5789.09 1333
5789.81 1337
5790.52 1327
5791.24 1331
5791.96 1299
5792.68 1328
5793.39 1334
5794.11 1304
5794.83 1303
5795.55 1271
5796.26 1310
5796.98 1322
5797.70 1291
5798.42 1303
5799.14 1301
5799.85 1272
5800.57 1329
5801.29 1282
5802.01 1300
5802.73 1301
5803.44 1313
5804.16 1366
5804.88 1369
5805.60 1298
5806.32 1315
5807.04 1305
5807.75 1276
5808.47 1301
5809.19 1296
5809.91 1303
5810.63 1286
5811.35 1299
5812.07 1287
5812.79 1316
5813.50 1289
5814.22 1316
5814.94 1296
5815.66 1298
5816.38 1305
5817.10 1326
5817.82 1314
5818.54 1342
5819.26 1347
5819.98 1340
5820.70 1360
5821.41 1359
5822.13 1391
5822.85 1349
5823.57 1358
5824.29 1303
5825.01 1366
5825.73 1370
5826.45 1348
5827.17 1287
5827.89 1343
5828.61 1343
5829.33 1335
5830.05 1293
5830.77 1327
5831.49 1344
5832.21 1373
5832.93 1392
5833.65 1404
5834.37 1376
5835.09 1368
5835.81 1399
5836.53 1382
5837.25 1403
5837.97 1423
5838.69 1402
5839.41 1392
5840.13 1382
5840.85 1397
5841.57 1398
5842.30 1400
5843.02 1414
5843.74 1407
5844.46 1407
5845.18 1409
5845.90 1403
5846.62 1494
5847.34 1453
5848.06 1451
5848.78 1474
5849.50 1509
5850.23 1518
5850.95 1548
5851.67 1513
5852.39 1541
5853.11 1533
5853.83 1500
5854.55 1559
5855.27 1529
5856.00 1525
5856.72 1535
5857.44 1549
5858.16 1510
5858.88 1522
5859.60 1523
5860.33 1540
5861.05 1547
5861.77 1584
5862.49 1555
5863.21 1600
5863.94 1558
5864.66 1554
5865.38 1638
5866.10 1607
5866.82 1634
5867.55 1599
5868.27 1590
5868.99 1606
5869.71 1652
5870.43 1631
5871.16 1653
5871.88 1678
5872.60 1684
5873.32 1721
5874.05 1718
5874.77 1731
5875.49 1737
5876.22 1748
5876.94 1735
5877.66 1721
5878.38 1793
5879.11 1878
5879.83 1840
5880.55 1895
5881.28 1961
5882.00 1957
5882.72 1967
5883.45 1960
5884.17 1932
5884.89 1941
5885.61 1925
5886.34 1893
5887.06 1861
5887.79 1886
5888.51 1894
5889.23 1887
5889.96 1898
5890.68 1883
5891.40 1898
5892.13 1911
5892.85 1909
5893.57 1874
5894.30 1855
5895.02 1853
5895.75 1852
5896.47 1921
5897.19 1879
5897.92 1894
5898.64 1890
5899.37 1891
5900.09 1947
5900.81 1886
5901.54 1884
5902.26 1919
5902.99 1909
5903.71 1907
5904.44 1874
5905.16 1877
5905.89 1958
5906.61 1989
5907.33 1979
5908.06 2046
5908.78 2032
5909.51 2023
5910.23 2035
5910.96 2054
5911.68 2033
5912.41 2067
5913.13 2132
5913.86 2119
5914.58 2088
5915.31 2114
5916.03 2146
5916.76 2180
5917.48 2156
5918.21 2131
5918.94 2212
5919.66 2188
5920.39 2220
5921.11 2221
5921.84 2311
5922.56 2296
5923.29 2251
5924.01 2311
5924.74 2276
5925.47 2362
5926.19 2425
5926.92 2415
5927.64 2442
5928.37 2469
5929.09 2496
5929.82 2482
5930.55 2500
5931.27 2488
5932.00 2621
5932.73 2683
5933.45 2682
5934.18 2687
5934.90 2747
5935.63 2746
5936.36 2793
5937.08 2824
5937.81 2866
5938.54 2920
5939.26 2978
5939.99 3010
5940.72 3000
5941.44 3011
5942.17 3128
5942.90 3176
5943.62 3298
5944.35 3319
5945.08 3451
5945.80 3473
5946.53 3619
5947.26 3664
5947.99 3623
5948.71 3749
5949.44 3831
5950.17 3844
5950.89 4013
5951.62 4161
5952.35 4342
5953.08 4626
5953.80 4998
5954.53 5262
5955.26 5479
5955.99 5503
5956.71 5439
5957.44 5281
5958.17 5169
5958.90 5106
5959.63 5050
5960.35 4910
5961.08 4793
5961.81 4781
5962.54 4803
5963.27 4727
5963.99 4798
5964.72 4940
5965.45 5065
5966.18 5321
5966.91 5694
5967.64 6158
5968.36 6562
5969.09 6846
5969.82 6774
5970.55 6607
5971.28 6471
5972.01 6220
5972.73 6142
5973.46 5853
5974.19 5731
5974.92 5639
5975.65 5505
5976.38 5445
5977.11 5499
5977.84 5416
5978.57 5494
5979.29 5515
5980.02 5571
5980.75 5824
5981.48 5902
5982.21 5930
5982.94 6019
5983.67 6010
5984.40 6165
5985.13 6096
5985.86 6117
5986.59 6090
5987.32 6154
5988.05 5975
5988.78 6084
5989.51 6007
5990.24 5958
5990.97 5974
5991.70 6002
5992.43 6121
5993.16 6169
5993.89 6231
5994.62 6361
5995.35 6369
5996.08 6473
5996.81 6561
5997.54 6628
5998.27 6660
5999.00 6759
5999.73 6867
6000.46 6847
6001.19 6682
6001.92 6566
6002.65 6570
6003.38 6533
6004.11 6438
6004.84 6490
6005.57 6329
6006.30 6338
6007.03 6332
6007.76 6459
6008.49 6540
6009.22 6764
6009.95 7355
6010.69 8006
6011.42 9004
6012.15 10233
6012.88 11643
6013.61 13074
6014.34 14464
6015.07 15317
6015.80 15603
6016.54 15598
6017.27 14938
6018.00 14166
6018.73 13046
6019.46 11974
6020.19 10905
6020.92 9790
6021.66 8843
6022.39 8246
6023.12 7620
6023.85 7063
6024.58 6771
6025.31 6483
6026.05 6177
6026.78 5991
6027.51 5835
6028.24 5794
6028.97 5728
6029.71 5864
6030.44 5905
6031.17 5846
6031.90 5897
6032.64 5920
6033.37 5811
6034.10 5539
6034.83 5316
6035.57 5141
6036.30 5005
6037.03 4912
6037.76 4872
6038.50 4900
6039.23 4837
6039.96 4818
6040.69 4885
6041.43 4911
6042.16 4995
6042.89 5035
6043.63 5014
6044.36 5158
6045.09 5192
6045.82 5216
6046.56 5304
6047.29 5194
6048.02 5308
6048.76 5302
6049.49 5361
6050.22 5434
6050.96 5448
6051.69 5494
6052.42 5738
6053.16 5928
6053.89 6164
6054.63 6176
6055.36 6259
6056.09 6201
6056.83 6042
6057.56 5874
6058.29 5755
6059.03 5636
6059.76 5533
6060.50 5337
6061.23 5271
6061.96 5143
6062.70 5059
6063.43 5073
6064.17 4983
6064.90 4824
6065.63 4747
6066.37 4746
6067.10 4716
6067.84 4627
6068.57 4561
6069.31 4541
6070.04 4576
6070.78 4516
6071.51 4427
6072.25 4376
6072.98 4288
6073.72 4338
6074.45 4343
6075.18 4221
6075.92 4134
6076.65 4104
6077.39 4064
6078.12 4128
6078.86 4080
6079.59 4032
6080.33 3982
6081.07 3971
6081.80 3871
6082.54 3843
6083.27 3780
6084.01 3762
6084.74 3692
6085.48 3616
6086.21 3569
6086.95 3532
6087.68 3503
6088.42 3498
6089.16 3470
6089.89 3503
6090.63 3498
6091.36 3521
6092.10 3536
6092.84 3476
6093.57 3482
6094.31 3429
6095.04 3384
6095.78 3342
6096.52 3370
6097.25 3393
6097.99 3268
6098.72 3257
6099.46 3252
6100.20 3212
6100.93 3182
6101.67 3231
6102.41 3263
6103.14 3229
6103.88 3203
6104.62 3157
6105.35 3203
6106.09 3179
6106.83 3158
6107.56 3114
6108.30 3091
6109.04 3121
6109.77 3149
6110.51 3114
6111.25 3174
6111.99 3177
6112.72 3176
6113.46 3194
6114.20 3158
6114.93 3226
6115.67 3236
6116.41 3282
6117.15 3298
6117.88 3247
6118.62 3264
6119.36 3312
6120.10 3320
6120.83 3316
6121.57 3298
6122.31 3265
6123.05 3231
6123.79 3320
6124.52 3341
6125.26 3377
6126.00 3383
6126.74 3390
6127.47 3383
6128.21 3427
6128.95 3382
6129.69 3306
6130.43 3352
6131.17 3382
6131.90 3428
6132.64 3376
6133.38 3393
6134.12 3421
6134.86 3421
6135.60 3458
6136.33 3464
6137.07 3503
6137.81 3511
6138.55 3531
6139.29 3578
6140.03 3575
6140.77 3559
6141.51 3646
6142.24 3636
6142.98 3632
6143.72 3626
6144.46 3559
6145.20 3565
6145.94 3562
6146.68 3607
6147.42 3602
6148.16 3713
6148.90 3675
6149.64 3686
6150.38 3716
6151.12 3741
6151.86 3776
6152.59 3811
6153.33 3742
6154.07 3830
6154.81 3944
6155.55 3937
6156.29 3940
6157.03 4026
6157.77 4048
6158.51 4064
6159.25 4155
6159.99 4215
6160.73 4211
6161.47 4334
6162.21 4421
6162.95 4500
6163.69 4648
6164.43 4854
6165.17 5142
6165.91 5281
6166.65 5563
6167.39 5664
6168.14 5790
6168.88 5911
6169.62 5939
6170.36 5886
6171.10 5900
6171.84 5847
6172.58 5724
6173.32 5607
6174.06 5594
6174.80 5530
6175.54 5427
6176.28 5381
6177.02 5339
6177.77 5265
6178.51 5295
6179.25 5477
6179.99 5414
6180.73 5417
6181.47 5537
6182.21 5532
6182.95 5635
6183.70 5701
6184.44 5694
6185.18 5831
6185.92 5807
6186.66 5832
6187.40 5935
6188.15 6016
6188.89 6014
6189.63 6227
6190.37 6341
6191.11 6474
6191.85 6599
6192.60 6810
6193.34 7104
6194.08 7187
6194.82 7213
6195.56 7415
6196.31 7356
6197.05 7330
6197.79 7373
6198.53 7389
6199.28 7261
6200.02 7232
6200.76 7271
6201.50 7313
6202.25 7376
6202.99 7500
6203.73 7781
6204.47 8103
6205.22 8745
6205.96 9751
6206.70 11425
6207.44 13762
6208.19 16731
6208.93 20106
6209.67 23061
6210.42 25259
6211.16 26697
6211.90 26857
6212.65 25902
6213.39 24296
6214.13 22021
6214.88 19587
6215.62 17244
6216.36 15061
6217.11 13290
6217.85 11521
6218.59 10102
6219.34 9064
6220.08 8186
6220.82 7360
6221.57 6774
6222.31 6402
6223.05 6131
6223.80 5979
6224.54 5741
6225.29 5593
6226.03 5490
6226.77 5343
6227.52 5184
6228.26 4916
6229.01 4786
6229.75 4510
6230.49 4279
6231.24 4145
6231.98 4048
6232.73 3880
6233.47 3839
6234.22 3809
6234.96 3862
6235.71 3919
6236.45 3994
6237.19 3973
6237.94 4004
6238.68 4094
6239.43 4275
6240.17 4384
6240.92 4567
6241.66 4755
6242.41 4806
6243.15 4893
6243.90 4826
6244.64 4762
6245.39 4731
6246.13 4769
6246.88 4738
6247.62 4782
6248.37 4902
6249.12 4952
6249.86 4954
6250.61 4985
6251.35 4970
6252.10 4828
6252.84 4778
6253.59 4775
6254.33 4679
6255.08 4626
6255.83 4658
6256.57 4663
6257.32 4605
6258.06 4613
6258.81 4585
6259.55 4525
6260.30 4482
6261.05 4500
6261.79 4421
6262.54 4414
6263.28 4385
6264.03 4303
6264.78 4252
6265.52 4245
6266.27 4188
6267.02 4184
6267.76 4184
6268.51 4125
6269.26 4142
6270.00 4176
6270.75 4181
6271.50 4224
6272.24 4218
6272.99 4230
6273.74 4229
6274.48 4161
6275.23 4161
6275.98 4192
6276.72 4267
6277.47 4306
6278.22 4343
6278.96 4343
6279.71 4314
6280.46 4229
6281.21 4125
6281.95 4001
6282.70 3877
6283.45 3739
6284.20 3658
6284.94 3634
6285.69 3552
6286.44 3453
6287.19 3411
6287.93 3465
6288.68 3413
6289.43 3374
6290.18 3344
6290.92 3308
6291.67 3273
6292.42 3285
6293.17 3271
6293.92 3183
6294.66 3168
6295.41 3162
6296.16 3183
6296.91 3177
6297.66 3141
6298.41 3043
6299.15 3008
6299.90 2988
6300.65 2918
6301.40 2852
6302.15 2828
6302.90 2848
6303.64 2820
6304.39 2787
6305.14 2771
6305.89 2745
6306.64 2743
6307.39 2769
6308.14 2758
6308.89 2738
6309.63 2806
6310.38 2761
6311.13 2784
6311.88 2776
6312.63 2772
6313.38 2868
6314.13 2818
6314.88 2837
6315.63 2814
6316.38 2787
6317.13 2849
6317.88 2900
6318.63 2937
6319.38 2861
6320.12 2861
6320.87 2847
6321.62 2776
6322.37 2690
6323.12 2642
6323.87 2633
6324.62 2558
6325.37 2508
6326.12 2502
6326.87 2453
6327.62 2471
6328.37 2501
6329.12 2485
6329.87 2461
6330.62 2449
6331.37 2419
6332.12 2432
6332.87 2401
6333.62 2426
6334.37 2525
6335.13 2442
6335.88 2467
6336.63 2444
6337.38 2459
6338.13 2438
6338.88 2430
6339.63 2469
6340.38 2387
6341.13 2417
6341.88 2466
6342.63 2439
6343.38 2456
6344.13 2414
6344.89 2386
6345.64 2443
6346.39 2354
6347.14 2406
6347.89 2323
6348.64 2411
6349.39 2370
6350.14 2431
6350.90 2358
6351.65 2425
6352.40 2477
6353.15 2502
6353.90 2516
6354.65 2557
6355.40 2730
6356.16 2660
6356.91 2661
6357.66 2588
6358.41 2560
6359.16 2547
6359.92 2496
6360.67 2459
6361.42 2412
6362.17 2353
6362.92 2350
6363.68 2334
6364.43 2372
6365.18 2322
6365.93 2285
6366.68 2298
6367.44 2309
6368.19 2353
6368.94 2298
6369.69 2364
6370.45 2336
6371.20 2289
6371.95 2279
6372.70 2283
6373.46 2303
6374.21 2276
6374.96 2215
6375.72 2179
6376.47 2195
6377.22 2245
6377.97 2238
6378.73 2281
6379.48 2332
6380.23 2334
6380.99 2334
6381.74 2367
6382.49 2451
6383.25 2395
6384.00 2387
6384.75 2372
6385.51 2311
6386.26 2320
6387.01 2252
6387.77 2236
6388.52 2247
6389.27 2193
6390.03 2163
6390.78 2203
6391.54 2164
6392.29 2158
6393.04 2160
6393.80 2191
6394.55 2161
6395.31 2215
6396.06 2197
6396.81 2227
6397.57 2234
6398.32 2235
6399.08 2235
6399.83 2256
6400.59 2212
6401.34 2215
6402.09 2190
6402.85 2208
6403.60 2190
6404.36 2166
6405.11 2179
6405.87 2186
6406.62 2218
6407.38 2212
6408.13 2245
6408.89 2247
6409.64 2265
6410.40 2306
6411.15 2278
6411.91 2279
6412.66 2277
6413.42 2262
6414.17 2283
6414.93 2327
6415.68 2295
6416.44 2360
6417.19 2372
6417.95 2421
6418.70 2440
6419.46 2409
6420.21 2338
6420.97 2349
6421.72 2374
6422.48 2346
6423.24 2347
6423.99 2310
6424.75 2245
6425.50 2277
6426.26 2356
6427.01 2330
6427.77 2335
6428.53 2284
6429.28 2265
6430.04 2295
6430.79 2346
6431.55 2373
6432.31 2364
6433.06 2356
6433.82 2354
6434.58 2341
6435.33 2350
6436.09 2390
6436.85 2419
6437.60 2415
6438.36 2449
6439.11 2486
6439.87 2497
6440.63 2574
6441.38 2538
6442.14 2542
6442.90 2562
6443.66 2584
6444.41 2602
6445.17 2611
6445.93 2640
6446.68 2692
6447.44 2671
6448.20 2657
6448.95 2730
6449.71 2719
6450.47 2769
6451.23 2735
6451.98 2743
6452.74 2785
6453.50 2898
6454.26 2872
6455.01 2858
6455.77 2832
6456.53 2815
6457.29 2847
6458.04 2888
6458.80 2889
6459.56 2861
6460.32 2895
6461.08 2934
6461.83 2997
6462.59 2993
6463.35 3053
6464.11 3151
6464.87 3205
6465.62 3248
6466.38 3385
6467.14 3512
6467.90 3563
6468.66 3483
6469.42 3505
6470.17 3558
6470.93 3582
6471.69 3592
6472.45 3565
6473.21 3588
6473.97 3613
6474.72 3636
6475.48 3578
6476.24 3676
6477.00 3735
6477.76 3771
6478.52 3871
6479.28 3945
6480.04 3962
6480.80 4036
6481.56 4179
6482.31 4137
6483.07 4185
6483.83 4252
6484.59 4318
6485.35 4354
6486.11 4344
6486.87 4373
6487.63 4457
6488.39 4550
6489.15 4598
6489.91 4681
6490.67 4799
6491.43 4927
6492.19 5081
6492.95 5135
6493.71 5170
6494.47 5277
6495.23 5255
6495.99 5291
6496.75 5283
6497.51 5324
6498.27 5232
6499.03 5267
6499.79 5272
6500.55 5248
6501.31 5274
6502.07 5303
6502.83 5445
6503.59 5680
6504.35 6094
6505.11 6673
6505.87 7823
6506.63 9493
6507.39 11807
6508.15 14332
6508.91 16797
6509.67 18560
6510.43 19580
6511.19 19634
6511.96 19046
6512.72 18042
6513.48 16348
6514.24 14685
6515.00 13125
6515.76 11650
6516.52 10453
6517.28 9290
6518.04 8382
6518.80 7726
6519.57 7269
6520.33 6792
6521.09 6412
6521.85 6176
6522.61 6003
6523.37 5842
6524.14 5860
6524.90 5718
6525.66 5732
6526.42 5812
6527.18 5942
6527.94 6085
6528.71 6096
6529.47 6156
6530.23 6174
6530.99 6151
6531.75 6084
6532.52 6028
6533.28 6196
6534.04 6434
6534.80 6902
6535.56 7557
6536.33 8336
6537.09 8998
6537.85 9543
6538.61 9882
6539.38 9697
6540.14 9443
6540.90 8939
6541.66 8374
6542.43 7821
6543.19 7314
6543.95 6771
6544.71 6475
6545.48 6210
6546.24 6070
6547.00 5935
6547.77 5783
6548.53 5770
6549.29 5748
6550.06 5619
6550.82 5561
6551.58 5463
6552.34 5455
6553.11 5426
6553.87 5284
6554.63 5295
6555.40 5213
6556.16 5165
6556.93 5096
6557.69 5104
6558.45 5117
6559.22 5076
6559.98 5089
6560.74 5098
6561.51 5088
6562.27 5098
6563.03 5157
6563.80 5168
6564.56 5260
6565.33 5353
6566.09 5295
6566.85 5260
6567.62 5275
6568.38 5255
6569.15 5242
6569.91 5320
6570.68 5389
6571.44 5353
6572.20 5390
6572.97 5444
6573.73 5483
6574.50 5477
6575.26 5494
6576.03 5536
6576.79 5566
6577.56 5512
6578.32 5521
6579.09 5480
6579.85 5468
6580.62 5440
6581.38 5433
6582.15 5322
6582.91 5438
6583.68 5495
6584.44 5386
6585.21 5441
6585.97 5479
6586.74 5522
6587.50 5508
6588.27 5432
6589.03 5418
6589.80 5413
6590.56 5365
6591.33 5459
6592.09 5554
6592.86 5605
6593.63 5773
6594.39 6020
6595.16 6187
6595.92 6313
6596.69 6507
6597.45 6612
6598.22 6601
6598.99 6428
6599.75 6238
6600.52 6103
6601.28 5875
6602.05 5701
6602.82 5458
6603.58 5329
6604.35 5223
6605.11 5070
6605.88 4998
6606.65 4988
6607.41 4883
6608.18 4857
6608.95 4727
6609.71 4761
6610.48 4760
6611.25 4811
6612.01 4779
6612.78 4750
6613.55 4786
6614.31 4760
6615.08 4722
6615.85 4680
6616.61 4706
6617.38 4728
6618.15 4701
6618.92 4743
6619.68 4728
6620.45 4892
6621.22 5094
6621.98 5147
6622.75 5393
6623.52 5579
6624.29 5755
6625.05 5852
6625.82 5850
6626.59 5867
6627.36 5778
6628.12 5504
6628.89 5311
6629.66 5229
6630.43 5163
6631.20 5001
6631.96 5012
6632.73 4959
6633.50 4974
6634.27 5062
6635.04 5194
6635.80 5388
6636.57 5461
6637.34 5625
6638.11 5719
6638.88 5698
6639.64 5843
6640.41 5879
6641.18 5965
6641.95 6106
6642.72 6240
6643.49 6314
6644.26 6289
6645.02 6230
6645.79 6133
6646.56 5883
6647.33 5580
6648.10 5357
6648.87 5163
6649.64 4968
6650.41 4851
6651.17 4652
6651.94 4574
6652.71 4576
6653.48 4543
6654.25 4425
6655.02 4387
6655.79 4276
6656.56 4231
6657.33 4287
6658.10 4282
6658.87 4162
6659.64 4130
6660.41 4154
6661.17 4095
6661.94 4117
6662.71 4031
6663.48 4088
6664.25 4096
6665.02 4093
6665.79 4032
6666.56 4119
6667.33 4100
6668.10 4161
6668.87 4174
6669.64 4208
6670.41 4321
6671.18 4387
6671.95 4487
6672.72 4542
6673.49 4492
6674.26 4484
6675.03 4465
6675.80 4526
6676.58 4430
6677.35 4391
6678.12 4448
6678.89 4507
6679.66 4512
6680.43 4580
6681.20 4499
6681.97 4612
6682.74 4595
6683.51 4651
6684.28 4768
6685.05 4945
6685.82 5010
6686.59 5036
6687.37 5112
6688.14 5224
6688.91 5116
6689.68 5081
6690.45 4925
6691.22 4785
6691.99 4713
6692.76 4564
6693.54 4419
6694.31 4319
6695.08 4312
6695.85 4217
6696.62 4127
6697.39 4045
6698.17 4047
6698.94 4140
6699.71 4120
6700.48 4089
6701.25 4074
6702.02 4075
6702.80 4090
6703.57 4128
6704.34 4111
6705.11 4057
6705.88 4026
6706.66 3996
6707.43 3930
6708.20 3866
6708.97 3807
6709.75 3784
6710.52 3726
6711.29 3694
6712.06 3621
6712.84 3618
6713.61 3531
6714.38 3546
6715.15 3490
6715.93 3552
6716.70 3513
6717.47 3524
6718.24 3462
6719.02 3485
6719.79 3470
6720.56 3466
6721.34 3450
6722.11 3468
6722.88 3419
6723.66 3465
6724.43 3422
6725.20 3389
6725.98 3410
6726.75 3420
6727.52 3368
6728.30 3366
6729.07 3319
6729.84 3319
6730.62 3345
6731.39 3323
6732.16 3411
6732.94 3396
6733.71 3491
6734.48 3489
6735.26 3412
6736.03 3471
6736.81 3464
6737.58 3494
6738.35 3489
6739.13 3544
6739.90 3528
6740.68 3566
6741.45 3566
6742.22 3503
6743.00 3570
6743.77 3555
6744.55 3589
6745.32 3573
6746.10 3624
6746.87 3658
6747.65 3662
6748.42 3661
6749.19 3631
6749.97 3749
6750.74 3794
6751.52 3834
6752.29 3886
6753.07 4088
6753.84 4173
6754.62 4194
6755.39 4319
6756.17 4399
6756.94 4313
6757.72 4321
6758.49 4202
6759.27 4098
6760.04 4050
6760.82 4025
6761.59 3949
6762.37 3965
6763.15 3873
6763.92 3857
6764.70 3874
6765.47 3878
6766.25 3863
6767.02 3859
6767.80 3876
6768.57 3886
6769.35 3937
6770.13 3948
6770.90 3891
6771.68 3830
6772.45 3809
6773.23 3743
6774.01 3656
6774.78 3559
6775.56 3591
6776.33 3554
6777.11 3517
6777.89 3408
6778.66 3413
6779.44 3333
6780.22 3277
6780.99 3338
6781.77 3310
6782.55 3288
6783.32 3289
6784.10 3268
6784.88 3266
6785.65 3298
6786.43 3223
6787.21 3223
6787.98 3208
6788.76 3193
6789.54 3183
6790.31 3173
6791.09 3061
6791.87 3091
6792.64 3040
6793.42 3029
6794.20 3012
6794.98 3022
6795.75 3053
6796.53 3016
6797.31 2984
6798.09 2967
6798.86 2949
6799.64 2980
6800.42 2947
6801.20 2993
6801.97 2990
6802.75 2976
6803.53 2961
6804.31 3020
6805.08 2995
6805.86 3049
6806.64 3066
6807.42 3149
6808.20 3157
6808.97 3088
6809.75 3089
6810.53 3120
6811.31 3119
6812.09 3114
6812.87 3089
6813.64 3151
6814.42 3045
6815.20 3056
6815.98 3008
6816.76 3074
6817.54 3029
6818.31 2985
6819.09 3052
6819.87 3023
6820.65 3001
6821.43 3065
6822.21 3131
6822.99 3040
6823.77 3015
6824.54 3003
6825.32 3038
6826.10 3081
6826.88 3039
6827.66 2989
6828.44 2987
6829.22 3038
6830.00 3016
6830.78 2981
6831.56 2996
6832.34 3065
6833.12 3003
6833.90 2992
6834.67 3019
6835.45 2987
6836.23 3077
6837.01 3324
6837.79 3480
6838.57 3743
6839.35 3971
6840.13 4099
6840.91 4193
6841.69 4298
6842.47 4249
6843.25 4128
6844.03 4026
6844.81 3912
6845.59 3806
6846.37 3686
6847.15 3602
6847.93 3526
6848.71 3597
6849.49 3629
6850.27 3697
6851.05 3771
6851.84 3837
6852.62 3962
6853.40 4008
6854.18 4039
6854.96 3945
6855.74 3886
6856.52 3843
6857.30 3724
6858.08 3628
6858.86 3663
6859.64 3574
6860.42 3468
6861.20 3387
6861.99 3446
6862.77 3372
6863.55 3310
6864.33 3370
6865.11 3442
6865.89 3367
6866.67 3405
6867.45 3461
6868.24 3441
6869.02 3451
6869.80 3509
6870.58 3592
6871.36 3613
6872.14 3604
6872.93 3606
6873.71 3651
6874.49 3727
6875.27 3724
6876.05 3794
6876.83 3837
6877.62 3919
6878.40 3921
6879.18 3978
6879.96 4133
6880.74 4270
6881.53 4605
6882.31 4951
6883.09 5314
6883.87 5623
6884.66 5722
6885.44 5815
6886.22 5818
6887.00 5840
6887.79 5896
6888.57 5841
6889.35 5944
6890.13 5975
6890.92 6002
6891.70 5928
6892.48 5882
6893.27 5724
6894.05 5548
6894.83 5260
6895.61 5084
6896.40 4853
6897.18 4790
6897.96 4701
6898.75 4555
6899.53 4499
6900.31 4509
6901.10 4470
6901.88 4390
6902.66 4396
6903.45 4325
6904.23 4319
6905.01 4346
6905.80 4310
6906.58 4199
6907.36 4209
6908.15 4146
6908.93 4115
6909.72 4122
6910.50 3951
6911.28 3906
6912.07 3935
6912.85 3918
6913.64 3856
6914.42 3850
6915.20 3790
6915.99 3802
6916.77 3803
6917.56 3837
6918.34 3824
6919.12 3794
6919.91 3855
6920.69 3766
6921.48 3732
6922.26 3699
6923.05 3810
6923.83 3747
6924.62 3781
6925.40 3824
6926.19 3826
6926.97 3808
6927.75 3845
6928.54 3849
6929.32 3903
6930.11 3872
6930.89 3905
6931.68 3984
6932.46 3986
6933.25 3947
6934.04 3992
6934.82 4020
6935.61 4001
6936.39 4068
6937.18 4131
6937.96 4123
6938.75 4282
6939.53 4350
6940.32 4486
6941.10 4571
6941.89 4773
6942.67 4999
6943.46 5113
6944.25 5240
6945.03 5378
6945.82 5437
6946.60 5446
6947.39 5380
6948.18 5453
6948.96 5537
6949.75 5526
6950.53 5514
6951.32 5464
6952.11 5448
6952.89 5503
6953.68 5458
6954.47 5277
6955.25 5297
6956.04 5278
6956.82 5174
6957.61 5155
6958.40 5125
6959.18 5157
6959.97 5204
6960.76 5234
6961.54 5205
6962.33 5268
6963.12 5305
6963.90 5381
6964.69 5517
6965.48 5559
6966.27 5581
6967.05 5831
6967.84 6007
6968.63 6248
6969.41 6425
6970.20 6613
6970.99 6773
6971.78 6870
6972.56 7017
6973.35 6874
6974.14 6897
6974.93 6944
6975.71 6930
6976.50 7024
6977.29 7021
6978.08 7079
6978.86 7217
6979.65 7413
6980.44 7619
6981.23 8137
6982.01 8886
6982.80 9924
6983.59 11396
6984.38 13011
6985.17 15130
6985.95 17250
6986.74 19194
6987.53 20596
6988.32 21159
6989.11 21110
6989.90 20332
6990.68 19194
6991.47 17606
6992.26 15984
6993.05 14322
6993.84 12600
6994.63 11271
6995.42 10003
6996.20 9058
6996.99 8142
6997.78 7425
6998.57 6857
6999.36 6456
7000.15 6064
7000.94 5766
7001.73 5588
7002.52 5423
7003.30 5250
7004.09 5057
7004.88 4871
7005.67 4720
7006.46 4536
7007.25 4318
7008.04 4255
7008.83 4129
7009.62 3996
7010.41 3963
7011.20 3939
7011.99 3923
7012.78 4098
7013.57 4093
7014.36 4202
7015.15 4259
7015.94 4306
7016.73 4324
7017.52 4256
7018.31 4262
7019.10 4197
7019.89 4169
7020.68 4157
7021.47 4181
7022.26 4182
7023.05 4210
7023.84 4248
7024.63 4276
7025.42 4314
7026.21 4331
7027.00 4430
7027.79 4446
7028.58 4408
7029.37 4334
7030.16 4326
7030.95 4293
7031.74 4254
7032.53 4099
7033.32 4239
7034.11 4182
7034.90 4114
7035.70 4117
7036.49 4104
7037.28 4143
7038.07 4238
7038.86 4391
7039.65 4362
7040.44 4386
7041.23 4414
7042.02 4480
7042.82 4444
7043.61 4487
7044.40 4483
7045.19 4574
7045.98 4628
7046.77 4689
7047.56 4706
7048.36 4744
7049.15 4721
7049.94 4795
7050.73 4872
7051.52 4978
7052.31 5056
7053.11 5123
7053.90 5140
7054.69 5063
7055.48 5012
7056.27 4808
7057.07 4707
7057.86 4589
7058.65 4520
7059.44 4477
7060.24 4470
7061.03 4430
7061.82 4343
7062.61 4288
7063.40 4209
7064.20 4151
7064.99 4082
7065.78 4065
7066.58 4023
7067.37 3956
7068.16 3828
7068.95 3746
7069.75 3731
7070.54 3746
7071.33 3624
7072.13 3548
7072.92 3439
7073.71 3405
7074.50 3413
7075.30 3423
7076.09 3352
7076.88 3288
7077.68 3235
7078.47 3190
7079.26 3157
7080.06 3083
7080.85 3083
7081.64 3063
7082.44 3073
7083.23 2948
7084.02 2959
7084.82 2888
7085.61 2912
7086.41 2905
7087.20 2911
7087.99 2883
7088.79 2869
7089.58 2865
7090.38 2850
7091.17 2831
7091.96 2748
7092.76 2714
7093.55 2691
7094.35 2618
7095.14 2674
7095.93 2654
7096.73 2610
7097.52 2568
7098.32 2552
7099.11 2553
7099.91 2505
7100.70 2508
7101.50 2432
7102.29 2500
7103.09 2463
7103.88 2473
7104.67 2466
7105.47 2410
7106.26 2432
7107.06 2424
7107.85 2444
7108.65 2380
7109.44 2365
7110.24 2366
7111.03 2372
7111.83 2335
7112.62 2343
7113.42 2322
7114.22 2340
7115.01 2291
7115.81 2348
7116.60 2314
7117.40 2294
7118.19 2273
7118.99 2251
7119.78 2251
7120.58 2234
7121.38 2295
7122.17 2233
7122.97 2211
7123.76 2233
7124.56 2211
7125.35 2217
7126.15 2246
7126.95 2191
7127.74 2187
7128.54 2223
7129.34 2235
7130.13 2252
7130.93 2334
7131.72 2317
7132.52 2315
7133.32 2310
7134.11 2274
7134.91 2265
7135.71 2166
7136.50 2190
7137.30 2120
7138.10 2188
7138.89 2141
7139.69 2056
7140.49 2035
7141.28 2033
7142.08 2021
7142.88 2047
7143.67 1974
7144.47 1985
7145.27 2008
7146.06 1956
7146.86 1959
7147.66 1935
7148.46 1930
7149.25 1947
7150.05 1924
7150.85 1879
7151.65 1872
7152.44 1860
7153.24 1888
7154.04 1888
7154.84 1925
7155.63 1888
7156.43 1858
7157.23 1888
7158.03 1892
7158.82 1919
7159.62 1863
7160.42 1841
7161.22 1868
7162.02 1835
7162.81 1835
7163.61 1907
7164.41 1814
7165.21 1834
7166.01 1788
7166.80 1794
7167.60 1778
7168.40 1786
7169.20 1758
7170.00 1770
7170.80 1762
7171.60 1711
7172.39 1689
7173.19 1714
7173.99 1706
7174.79 1714
7175.59 1698
7176.39 1618
7177.19 1645
7177.99 1607
7178.78 1613
7179.58 1629
7180.38 1648
7181.18 1624
7181.98 1617
7182.78 1687
7183.58 1596
7184.38 1649
7185.18 1633
7185.98 1663
7186.78 1645
7187.58 1657
7188.37 1641
7189.17 1607
7189.97 1614
7190.77 1575
7191.57 1584
7192.37 1609
7193.17 1567
7193.97 1567
7194.77 1668
7195.57 1583
7196.37 1616
7197.17 1569
7197.97 1603
7198.77 1574
7199.57 1627
7200.37 1620
7201.17 1588
7201.97 1569
7202.77 1546
7203.57 1579
7204.37 1563
7205.17 1583
7205.97 1591
7206.77 1590
7207.57 1565
7208.38 1561
7209.18 1573
7209.98 1582
7210.78 1560
7211.58 1577
7212.38 1587
7213.18 1585
7213.98 1576
7214.78 1597
7215.58 1593
7216.38 1589
7217.18 1558
7217.99 1534
7218.79 1537
7219.59 1521
7220.39 1499
7221.19 1498
7221.99 1542
7222.79 1529
7223.59 1559
7224.40 1567
7225.20 1595
7226.00 1553
7226.80 1514
7227.60 1504
7228.40 1517
7229.21 1553
7230.01 1525
7230.81 1505
7231.61 1537
7232.41 1560
7233.22 1508
7234.02 1516
7234.82 1508
7235.62 1576
7236.42 1606
7237.23 1636
7238.03 1572
7238.83 1632
7239.63 1603
7240.43 1624
7241.24 1624
7242.04 1583
7242.84 1565
7243.64 1561
7244.45 1563
7245.25 1513
7246.05 1534
7246.86 1531
7247.66 1552
7248.46 1499
7249.26 1493
7250.07 1542
7250.87 1498
7251.67 1499
7252.48 1486
7253.28 1529
7254.08 1495
7254.88 1497
7255.69 1506
7256.49 1535
7257.29 1545
7258.10 1518
7258.90 1545
7259.70 1525
7260.51 1487
7261.31 1536
7262.12 1523
7262.92 1513
7263.72 1459
7264.53 1482
7265.33 1519
7266.13 1523
7266.94 1516
7267.74 1466
7268.55 1507
7269.35 1543
7270.15 1502
7270.96 1514
7271.76 1557
7272.57 1524
7273.37 1513
7274.17 1534
7274.98 1583
7275.78 1563
7276.59 1563
7277.39 1576
7278.20 1594
7279.00 1579
7279.80 1569
7280.61 1654
7281.41 1612
7282.22 1599
7283.02 1634
7283.83 1662
7284.63 1749
7285.44 1737
7286.24 1750
7287.05 1754
7287.85 1749
7288.66 1739
7289.46 1769
7290.27 1768
7291.07 1730
7291.88 1744
7292.68 1768
7293.49 1750
7294.29 1730
7295.10 1713
7295.90 1720
7296.71 1736
7297.52 1757
7298.32 1826
7299.13 1827
7299.93 1837
7300.74 1826
7301.54 1833
7302.35 1801
7303.16 1852
7303.96 1857
7304.77 1897
7305.57 1860
7306.38 1879
7307.19 1856
7307.99 1911
7308.80 1970
7309.60 2022
7310.41 2014
7311.22 2068
7312.02 2055
7312.83 2123
7313.64 2191
7314.44 2160
7315.25 2174
7316.05 2212
7316.86 2265
7317.67 2409
7318.47 2552
7319.28 2808
7320.09 3079
7320.89 3305
7321.70 3451
7322.51 3499
7323.32 3475
7324.12 3351
7324.93 3219
7325.74 3070
7326.54 2890
7327.35 2773
7328.16 2635
7328.97 2583
7329.77 2513
7330.58 2372
7331.39 2374
7332.19 2372
7333.00 2251
7333.81 2298
7334.62 2282
7335.42 2343
7336.23 2320
7337.04 2271
7337.85 2261
7338.66 2283
7339.46 2211
7340.27 2191
7341.08 2195
7341.89 2191
7342.70 2222
7343.50 2156
7344.31 2112
7345.12 2057
7345.93 2055
7346.74 2008
7347.54 1978
7348.35 1970
7349.16 1895
7349.97 1873
7350.78 1895
7351.59 1877
7352.39 1880
7353.20 1875
7354.01 1835
7354.82 1823
7355.63 1795
7356.44 1834
7357.25 1817
7358.06 1850
7358.86 1821
7359.67 1823
7360.48 1824
7361.29 1840
7362.10 1875
7362.91 1906
7363.72 1867
7364.53 1864
7365.34 1867
7366.15 1847
7366.96 1803
7367.77 1772
7368.57 1788
7369.38 1765
7370.19 1773
7371.00 1742
7371.81 1731
7372.62 1668
7373.43 1675
7374.24 1672
7375.05 1674
7375.86 1657
7376.67 1627
7377.48 1639
7378.29 1648
7379.10 1666
7379.91 1653
7380.72 1660
7381.53 1642
7382.34 1682
7383.15 1695
7383.96 1744
7384.77 1643
7385.58 1677
7386.39 1674
7387.20 1630
7388.01 1634
7388.83 1607
7389.64 1636
7390.45 1609
7391.26 1564
7392.07 1551
7392.88 1573
7393.69 1545
7394.50 1574
7395.31 1534
7396.12 1558
7396.93 1532
7397.74 1528
7398.56 1537
7399.37 1505
7400.18 1503
7400.99 1532
7401.80 1559
7402.61 1558
7403.42 1535
7404.23 1554
7405.05 1532
7405.86 1507
7406.67 1523
7407.48 1517
7408.29 1525
7409.10 1483
7409.91 1499
7410.73 1480
7411.54 1459
7412.35 1475
7413.16 1457
7413.97 1443
7414.79 1438
7415.60 1387
7416.41 1374
7417.22 1381
7418.03 1365
7418.85 1429
7419.66 1377
7420.47 1379
7421.28 1360
7422.10 1362
7422.91 1366
7423.72 1363
7424.53 1354
7425.35 1349
7426.16 1393
7426.97 1345
7427.78 1333
7428.60 1348
7429.41 1333
7430.22 1310
7431.03 1300
7431.85 1347
7432.66 1340
7433.47 1354
7434.29 1330
7435.10 1299
7435.91 1308
7436.73 1330
7437.54 1299
7438.35 1324
7439.17 1305
7439.98 1309
7440.79 1273
7441.61 1271
7442.42 1286
7443.23 1279
7444.05 1280
7444.86 1304
7445.67 1272
7446.49 1318
7447.30 1276
7448.11 1312
7448.93 1298
7449.74 1287
7450.56 1286
7451.37 1266
7452.18 1307
7453.00 1246
7453.81 1278
7454.63 1262
7455.44 1294
7456.26 1297
7457.07 1305
7457.88 1316
7458.70 1297
7459.51 1280
7460.33 1325
7461.14 1321
7461.96 1299
7462.77 1303
7463.59 1286
7464.40 1297
7465.21 1323
7466.03 1334
7466.84 1333
7467.66 1363
7468.47 1344
7469.29 1369
7470.10 1351
7470.92 1385
7471.73 1411
7472.55 1388
7473.36 1413
7474.18 1430
7474.99 1457
7475.81 1464
7476.63 1486
7477.44 1428
7478.26 1489
7479.07 1444
7479.89 1435
7480.70 1454
7481.52 1459
7482.33 1436
7483.15 1419
7483.97 1433
7484.78 1455
7485.60 1467
7486.41 1452
7487.23 1439
7488.05 1427
7488.86 1469
7489.68 1460
7490.49 1447
7491.31 1401
7492.13 1434
7492.94 1380
7493.76 1386
7494.57 1405
7495.39 1389
7496.21 1409
7497.02 1407
7497.84 1395
7498.66 1376
7499.47 1397
7500.29 1378
7501.11 1400
7501.92 1392
7502.74 1415
7503.56 1374
7504.37 1381
7505.19 1394
7506.01 1414
7506.82 1379
7507.64 1411
7508.46 1417
7509.28 1421
7510.09 1435
7510.91 1396
7511.73 1412
7512.55 1398
7513.36 1426
7514.18 1427
7515.00 1431
7515.81 1398
7516.63 1373
7517.45 1342
7518.27 1382
7519.09 1341
7519.90 1364
7520.72 1353
7521.54 1380
7522.36 1317
7523.17 1337
7523.99 1334
7524.81 1339
7525.63 1367
7526.45 1344
7527.26 1338
7528.08 1333
7528.90 1384
7529.72 1362
7530.54 1354
7531.36 1328
7532.17 1369
7532.99 1334
7533.81 1328
7534.63 1336
7535.45 1324
7536.27 1284
7537.09 1309
7537.90 1316
7538.72 1281
7539.54 1312
7540.36 1324
7541.18 1325
7542.00 1328
7542.82 1309
7543.64 1310
7544.45 1285
7545.27 1299
7546.09 1318
7546.91 1306
7547.73 1338
7548.55 1329
7549.37 1310
7550.19 1275
7551.01 1264
7551.83 1321
7552.65 1325
7553.47 1326
7554.29 1297
7555.11 1334
7555.93 1293
7556.75 1350
7557.57 1309
7558.39 1336
7559.21 1308
7560.03 1333
7560.85 1329
7561.67 1371
7562.49 1383
7563.31 1324
7564.13 1334
7564.95 1338
7565.77 1347
7566.59 1362
7567.41 1370
7568.23 1390
7569.05 1374
7569.87 1353
7570.69 1395
7571.51 1360
7572.33 1373
7573.15 1359
7573.97 1403
7574.79 1425
7575.61 1391
7576.43 1419
7577.25 1434
7578.07 1412
7578.89 1405
7579.72 1464
7580.54 1484
7581.36 1440
7582.18 1440
7583.00 1450
7583.82 1414
7584.64 1459
7585.46 1425
7586.29 1450
7587.11 1442
7587.93 1467
7588.75 1516
7589.57 1556
7590.39 1554
7591.21 1532
7592.04 1540
7592.86 1557
7593.68 1606
7594.50 1591
7595.32 1552
7596.14 1607
7596.97 1618
7597.79 1609
7598.61 1674
7599.43 1717
7600.25 1731
7601.08 1683
7601.90 1698
7602.72 1750
7603.54 1759
7604.37 1768
7605.19 1750
7606.01 1815
7606.83 1805
7607.65 1803
7608.48 1811
7609.30 1832
7610.12 1845
7610.95 1870
7611.77 1831
7612.59 1816
7613.41 1796
7614.24 1808
7615.06 1874
7615.88 1838
7616.71 1861
7617.53 1898
7618.35 2004
7619.17 2050
7620.00 2091
7620.82 2134
7621.64 2201
7622.47 2197
7623.29 2194
7624.11 2140
7624.94 2096
7625.76 2122
7626.58 2161
7627.41 2142
7628.23 2096
7629.05 2135
7629.88 2076
7630.70 2078
7631.53 2016
7632.35 2052
7633.17 2043
7634.00 2068
7634.82 2069
7635.65 2024
7636.47 1978
7637.29 1977
7638.12 1919
7638.94 1859
7639.77 1851
7640.59 1825
7641.41 1789
7642.24 1786
7643.06 1740
7643.89 1780
7644.71 1772
7645.54 1808
7646.36 1813
7647.19 1793
7648.01 1789
7648.84 1766
7649.66 1798
7650.48 1808
7651.31 1796
7652.13 1740
7652.96 1707
7653.78 1691
7654.61 1653
7655.43 1633
7656.26 1606
7657.08 1617
7657.91 1623
7658.74 1586
7659.56 1549
7660.39 1565
7661.21 1555
7662.04 1577
7662.86 1554
7663.69 1516
7664.51 1535
7665.34 1553
7666.16 1577
7666.99 1562
7667.82 1502
7668.64 1552
7669.47 1573
7670.29 1558
7671.12 1538
7671.94 1470
7672.77 1538
7673.60 1557
7674.42 1486
7675.25 1479
7676.08 1496
7676.90 1533
7677.73 1524
7678.55 1524
7679.38 1491
7680.21 1523
7681.03 1544
7681.86 1565
7682.69 1537
7683.51 1520
7684.34 1575
7685.17 1599
7685.99 1674
7686.82 1691
7687.65 1694
7688.47 1695
7689.30 1693
7690.13 1671
7690.95 1654
7691.78 1648
7692.61 1643
7693.44 1647
7694.26 1599
7695.09 1555
7695.92 1613
7696.74 1598
7697.57 1612
7698.40 1606
7699.23 1613
7700.05 1638
7700.88 1647
7701.71 1605
7702.54 1620
7703.36 1596
7704.19 1618
7705.02 1603
7705.85 1562
7706.67 1572
7707.50 1572
7708.33 1541
7709.16 1525
7709.99 1499
7710.81 1466
7711.64 1479
7712.47 1482
7713.30 1446
7714.13 1425
7714.96 1429
7715.78 1400
7716.61 1433
7717.44 1438
7718.27 1415
7719.10 1388
7719.93 1408
7720.75 1384
7721.58 1374
7722.41 1366
7723.24 1336
7724.07 1350
7724.90 1381
7725.73 1390
7726.56 1360
7727.38 1355
7728.21 1363
7729.04 1410
7729.87 1397
7730.70 1413
7731.53 1436
7732.36 1439
7733.19 1442
7734.02 1409
7734.85 1367
7735.68 1351
7736.51 1363
7737.34 1343
7738.16 1319
7738.99 1280
7739.82 1286
7740.65 1276
7741.48 1223
7742.31 1244
7743.14 1232
7743.97 1259
7744.80 1272
7745.63 1259
7746.46 1222
7747.29 1292
7748.12 1293
7748.95 1265
7749.78 1198
7750.61 1199
7751.44 1247
7752.27 1248
7753.10 1253
7753.93 1225
7754.76 1216
7755.59 1250
7756.43 1272
7757.26 1252
7758.09 1215
7758.92 1193
7759.75 1212
7760.58 1163
7761.41 1203
7762.24 1178
7763.07 1196
7763.90 1230
7764.73 1228
7765.56 1222
7766.39 1249
7767.23 1256
7768.06 1228
7768.89 1232
7769.72 1237
7770.55 1241
7771.38 1282
7772.21 1281
7773.04 1261
7773.88 1271
7774.71 1263
7775.54 1284
7776.37 1268
7777.20 1247
7778.03 1282
7778.87 1281
7779.70 1275
7780.53 1293
7781.36 1279
7782.19 1284
7783.02 1281
7783.86 1308
7784.69 1324
7785.52 1256
7786.35 1266
7787.18 1298
7788.02 1297
7788.85 1312
7789.68 1312
7790.51 1300
7791.35 1329
7792.18 1339
7793.01 1340
7793.84 1339
7794.68 1335
7795.51 1304
7796.34 1388
7797.17 1391
7798.01 1396
7798.84 1372
7799.67 1392
7800.50 1415
7801.34 1391
7802.17 1360
7803.00 1336
7803.84 1403
7804.67 1437
7805.50 1422
7806.34 1441
7807.17 1412
7808.00 1444
7808.84 1499
7809.67 1498
7810.50 1448
7811.34 1493
7812.17 1527
7813.00 1551
7813.84 1578
7814.67 1600
7815.50 1626
7816.34 1664
7817.17 1670
7818.00 1705
7818.84 1713
7819.67 1693
7820.51 1709
7821.34 1743
7822.17 1749
7823.01 1729
7823.84 1753
7824.68 1804
7825.51 1830
7826.34 1826
7827.18 1792
7828.01 1813
7828.85 1796
7829.68 1761
7830.52 1718
7831.35 1737
7832.19 1740
7833.02 1694
7833.85 1698
7834.69 1740
7835.52 1742
7836.36 1761
7837.19 1778
7838.03 1726
7838.86 1696
7839.70 1719
7840.53 1677
7841.37 1651
7842.20 1641
7843.04 1597
7843.87 1591
7844.71 1619
7845.54 1529
7846.38 1496
7847.22 1551
7848.05 1571
7848.89 1553
7849.72 1563
7850.56 1534
7851.39 1527
7852.23 1534
7853.06 1501
7853.90 1491
7854.74 1497
7855.57 1514
7856.41 1525
7857.24 1488
7858.08 1480
7858.91 1534
7859.75 1481
7860.59 1495
7861.42 1521
7862.26 1534
7863.09 1542
7863.93 1568
7864.77 1544
7865.60 1521
7866.44 1547
7867.28 1544
7868.11 1517
7868.95 1510
7869.79 1496
7870.62 1536
7871.46 1525
7872.30 1555
7873.13 1526
7873.97 1528
7874.81 1541
7875.64 1563
7876.48 1645
7877.32 1644
7878.15 1648
7878.99 1730
7879.83 1705
7880.67 1721
7881.50 1787
7882.34 1761
7883.18 1814
7884.01 1800
7884.85 1764
7885.69 1752
7886.53 1774
7887.36 1747
7888.20 1721
7889.04 1721
7889.88 1708
7890.71 1729
7891.55 1681
7892.39 1686
7893.23 1710
7894.07 1733
7894.90 1705
7895.74 1700
7896.58 1678
7897.42 1675
7898.25 1628
7899.09 1608
7899.93 1621
7900.77 1580
7901.61 1558
7902.45 1561
7903.28 1520
7904.12 1525
7904.96 1558
7905.80 1539
7906.64 1503
7907.48 1495
7908.32 1491
7909.15 1490
7909.99 1458
7910.83 1524
7911.67 1503
7912.51 1515
7913.35 1529
7914.19 1557
7915.03 1584
7915.86 1533
7916.70 1515
7917.54 1524
7918.38 1561
7919.22 1548
7920.06 1502
7920.90 1521
7921.74 1451
7922.58 1438
7923.42 1463
7924.26 1411
7925.10 1404
7925.94 1405
7926.78 1427
7927.61 1397
7928.45 1367
7929.29 1388
7930.13 1422
7930.97 1397
7931.81 1350
7932.65 1385
7933.49 1432
7934.33 1356
7935.17 1366
7936.01 1356
7936.85 1346
7937.69 1326
7938.53 1338
7939.37 1366
7940.21 1355
7941.05 1348
7941.90 1367
7942.74 1364
7943.58 1338
7944.42 1331
7945.26 1354
7946.10 1396
7946.94 1369
7947.78 1381
7948.62 1416
7949.46 1391
7950.30 1397
7951.14 1412
7951.98 1466
7952.82 1451
7953.66 1482
7954.51 1463
7955.35 1487
7956.19 1485
7957.03 1527
7957.87 1514
7958.71 1576
7959.55 1607
7960.39 1637
7961.24 1606
7962.08 1615
7962.92 1554
7963.76 1552
7964.60 1558
7965.44 1562
7966.29 1579
7967.13 1650
7967.97 1719
7968.81 1727
7969.65 1781
7970.49 1836
7971.34 1855
7972.18 1802
7973.02 1808
7973.86 1746
7974.70 1712
7975.55 1671
7976.39 1639
7977.23 1581
7978.07 1533
7978.92 1471
7979.76 1477
7980.60 1449
7981.44 1447
7982.29 1418
7983.13 1425
7983.97 1447
7984.81 1428
7985.66 1404
7986.50 1361
7987.34 1374
7988.18 1327
7989.03 1328
7989.87 1324
7990.71 1308
7991.56 1314
7992.40 1281
7993.24 1288
7994.08 1252
7994.93 1226
7995.77 1241
7996.61 1255
7997.46 1177
7998.30 1221
7999.14 1178
7999.99 1204
8000.83 1184
8001.68 1153
8002.52 1172
8003.36 1133
8004.21 1163
8005.05 1161
8005.89 1148
8006.74 1158
8007.58 1130
8008.43 1116
8009.27 1119
8010.11 1091
8010.96 1137
8011.80 1070
8012.65 1109
8013.49 1069
8014.33 1082
8015.18 1121
8016.02 1112
8016.87 1105
8017.71 1097
8018.56 1085
8019.40 1075
8020.24 1087
8021.09 1080
8021.93 1060
8022.78 1056
8023.62 1078
8024.47 1057
8025.31 1056
8026.16 1060
8027.00 1075
8027.85 1094
8028.69 1069
8029.54 1027
8030.38 1051
8031.23 1046
8032.07 1054
8032.92 1064
8033.76 1041
8034.61 1037
8035.45 1022
8036.30 1074
8037.14 1075
8037.99 1065
8038.83 1069
8039.68 1046
8040.53 1073
8041.37 1076
8042.22 1044
8043.06 1053
8043.91 1057
8044.75 1013
8045.60 1036
8046.45 1029
8047.29 1040
8048.14 1001
8048.98 1077
8049.83 1053
8050.68 997
8051.52 996
8052.37 1006
8053.21 990
8054.06 1010
8054.91 1002
8055.75 1028
8056.60 1016
8057.45 997
8058.29 974
8059.14 977
8059.99 1022
8060.83 995
8061.68 991
8062.53 935
8063.37 970
8064.22 961
8065.07 963
8065.91 932
8066.76 942
8067.61 978
8068.45 988
8069.30 956
8070.15 946
8071.00 931
8071.84 964
8072.69 969
8073.54 938
8074.39 941
8075.23 932
8076.08 918
8076.93 962
8077.78 940
8078.62 943
8079.47 932
8080.32 915
8081.17 942
8082.01 945
8082.86 923
8083.71 958
8084.56 915
8085.41 924
8086.25 902
8087.10 949
8087.95 928
8088.80 948
8089.65 939
8090.49 964
8091.34 943
8092.19 946
8093.04 933
8093.89 937
8094.74 921
8095.58 898
8096.43 972
8097.28 936
8098.13 905
8098.98 934
8099.83 942
8100.68 952
8101.52 950
8102.37 960
8103.22 951
8104.07 962
8104.92 962
8105.77 914
8106.62 962
8107.47 945
8108.32 935
8109.17 945
8110.01 977
8110.86 952
8111.71 941
8112.56 993
8113.41 933
8114.26 960
8115.11 973
8115.96 980
8116.81 959
8117.66 964
8118.51 943
8119.36 951
8120.21 943
8121.06 951
8121.91 990
8122.76 968
8123.61 925
8124.46 958
8125.31 1014
8126.16 953
8127.01 1005
8127.86 985
8128.71 989
8129.56 1003
8130.41 1039
8131.26 1016
8132.11 1042
8132.96 1040
8133.81 1051
8134.66 1061
8135.51 1093
8136.36 1087
8137.21 1059
8138.06 1058
8138.92 1036
8139.77 1081
8140.62 1044
8141.47 1026
8142.32 981
8143.17 1025
8144.02 1024
8144.87 1025
8145.72 1021
8146.57 1042
8147.42 1031
8148.28 1028
8149.13 1032
8149.98 996
8150.83 1025
8151.68 1016
8152.53 1045
8153.38 1033
8154.24 1032
8155.09 1088
8155.94 1097
8156.79 1129
8157.64 1083
8158.49 1116
8159.35 1115
8160.20 1120
8161.05 1060
8161.90 1062
8162.75 1073
8163.61 1033
8164.46 1033
8165.31 1051
8166.16 1045
8167.01 984
8167.87 968
8168.72 986
8169.57 970
8170.42 963
8171.28 960
8172.13 975
8172.98 972
8173.83 981
8174.69 969
8175.54 991
8176.39 958
8177.24 934
8178.10 941
8178.95 924
8179.80 950
8180.66 939
8181.51 950
8182.36 918
8183.22 911
8184.07 932
8184.92 937
8185.77 924
8186.63 892
8187.48 915
8188.33 903
8189.19 906
8190.04 898
8190.89 929
8191.75 936
8192.60 928
8193.46 943
8194.31 935
8195.16 894
8196.02 945
8196.87 946
8197.72 962
8198.58 938
8199.43 923
8200.29 922
8201.14 925
8201.99 899
8202.85 896
8203.70 903
8204.56 888
8205.41 918
8206.26 922
8207.12 932
8207.97 895
8208.83 893
8209.68 920
8210.54 911
8211.39 889
8212.25 908
8213.10 948
8213.95 926
8214.81 931
8215.66 918
8216.52 933
8217.37 935
8218.23 921
8219.08 924
8219.94 919
8220.79 910
8221.65 959
8222.50 938
8223.36 971
8224.21 924
8225.07 924
8225.92 934
8226.78 915
8227.64 886
8228.49 938
8229.35 966
8230.20 931
8231.06 941
8231.91 955
8232.77 915
8233.62 897
8234.48 896
8235.34 904
8236.19 936
8237.05 928
8237.90 908
8238.76 909
8239.62 889
8240.47 866
8241.33 865
8242.18 878
8243.04 852
8243.90 867
8244.75 860
8245.61 887
8246.46 867
8247.32 887
8248.18 875
8249.03 890
8249.89 899
8250.75 899
8251.60 894
8252.46 904
8253.32 885
8254.17 887
8255.03 945
8255.89 903
8256.74 880
8257.60 921
8258.46 931
8259.32 922
8260.17 928
8261.03 916
8261.89 919
8262.74 912
8263.60 923
8264.46 940
8265.32 931
8266.17 939
8267.03 960
8267.89 1001
8268.75 938
8269.60 942
8270.46 968
8271.32 968
8272.18 936
8273.03 940
8273.89 988
8274.75 987
8275.61 956
8276.47 1007
8277.32 1008
8278.18 997
8279.04 1035
8279.90 1071
8280.76 1092
8281.61 1079
8282.47 1097
8283.33 1108
8284.19 1114
8285.05 1080
8285.91 1091
8286.76 1102
8287.62 1086
8288.48 1060
8289.34 1047
8290.20 1054
8291.06 1061
8291.92 1067
8292.77 1075
8293.63 1085
8294.49 1139
8295.35 1134
8296.21 1083
8297.07 1121
8297.93 1107
8298.79 1105
8299.65 1107
8300.51 1081
8301.36 1056
8302.22 1051
8303.08 1033
8303.94 1031
8304.80 1017
8305.66 1022
8306.52 1028
8307.38 987
8308.24 960
8309.10 963
8309.96 958
8310.82 972
8311.68 950
8312.54 990
8313.40 982
8314.26 978
8315.12 948
8315.98 958
8316.84 924
8317.70 923
8318.56 926
8319.42 942
8320.28 901
8321.14 929
8322.00 919
8322.86 921
8323.72 900
8324.58 903
8325.44 898
8326.30 899
8327.16 892
8328.02 908
8328.88 920
8329.74 896
8330.60 884
8331.46 940
8332.33 951
8333.19 919
8334.05 941
8334.91 922
8335.77 894
8336.63 885
8337.49 875
8338.35 907
8339.21 887
8340.07 869
8340.94 903
8341.80 904
8342.66 871
8343.52 899
8344.38 897
8345.24 901
8346.10 871
8346.97 908
8347.83 917
8348.69 927
8349.55 864
8350.41 889
8351.27 935
8352.14 894
8353.00 873
8353.86 921
8354.72 932
8355.58 877
8356.45 880
8357.31 880
8358.17 895
8359.03 885
8359.89 905
8360.76 931
8361.62 889
8362.48 892
8363.34 915
8364.21 907
8365.07 884
8365.93 889
8366.79 882
8367.66 907
8368.52 889
8369.38 926
8370.24 876
8371.11 907
8371.97 919
8372.83 913
8373.70 898
8374.56 902
8375.42 854
8376.29 874
8377.15 897
8378.01 908
8378.87 877
8379.74 894
8380.60 913
8381.46 865
8382.33 883
8383.19 890
8384.06 927
8384.92 889
8385.78 942
8386.65 927
8387.51 884
8388.37 912
8389.24 940
8390.10 950
8390.96 905
8391.83 944
8392.69 895
8393.56 896
8394.42 899
8395.28 917
8396.15 901
8397.01 884
8397.88 909
8398.74 923
8399.61 914
8400.47 906
8401.33 925
8402.20 912
8403.06 898
8403.93 910
8404.79 914
8405.66 903
8406.52 910
8407.39 903
8408.25 935
8409.12 951
8409.98 946
8410.85 907
8411.71 938
8412.57 950
8413.44 960
8414.30 921
8415.17 927
8416.04 976
8416.90 978
8417.77 960
8418.63 944
8419.50 974
8420.36 934
8421.23 967
8422.09 969
8422.96 986
8423.82 959
8424.69 1015
8425.55 1000
8426.42 1008
8427.29 977
8428.15 1022
8429.02 1019
8429.88 1011
8430.75 1026
8431.61 1017
8432.48 1048
8433.35 1057
8434.21 1038
8435.08 1040
8435.95 1083
8436.81 1073
8437.68 1129
8438.54 1122
8439.41 1105
8440.28 1119
8441.14 1170
8442.01 1176
8442.88 1194
8443.74 1228
8444.61 1228
8445.48 1236
8446.34 1221
8447.21 1285
8448.08 1275
8448.94 1259
8449.81 1256
8450.68 1302
8451.54 1268
8452.41 1266
8453.28 1287
8454.14 1351
8455.01 1323
8455.88 1354
8456.75 1356
8457.61 1334
8458.48 1410
8459.35 1381
8460.22 1338
8461.08 1345
8461.95 1408
8462.82 1371
8463.69 1371
8464.55 1317
8465.42 1288
8466.29 1263
8467.16 1280
8468.02 1265
8468.89 1246
8469.76 1232
8470.63 1278
8471.50 1261
8472.36 1223
8473.23 1246
8474.10 1195
8474.97 1200
8475.84 1181
8476.70 1213
8477.57 1183
8478.44 1207
8479.31 1205
8480.18 1238
8481.05 1215
8481.91 1231
8482.78 1269
8483.65 1251
8484.52 1247
8485.39 1240
8486.26 1265
8487.13 1259
8488.00 1237
8488.86 1204
8489.73 1207
8490.60 1202
8491.47 1195
8492.34 1157
8493.21 1158
8494.08 1181
8494.95 1189
8495.82 1124
8496.69 1133
8497.56 1153
8498.43 1195
8499.29 1182
8500.16 1166
8501.03 1173
8501.90 1122
8502.77 1193
8503.64 1171
8504.51 1175
8505.38 1199
8506.25 1170
8507.12 1147
8507.99 1162
8508.86 1167
8509.73 1210
8510.60 1161
8511.47 1172
8512.34 1193
8513.21 1244
8514.08 1202
8514.95 1229
8515.82 1227
8516.69 1198
8517.56 1167
8518.43 1211
8519.30 1219
8520.17 1238
8521.04 1269
8521.91 1291
8522.79 1290
8523.66 1340
8524.53 1398
8525.40 1381
8526.27 1419
8527.14 1473
8528.01 1443
8528.88 1476
8529.75 1491
8530.62 1489
8531.49 1473
8532.36 1450
8533.24 1447
8534.11 1387
8534.98 1339
8535.85 1359
8536.72 1323
8537.59 1294
8538.46 1267
8539.34 1278
8540.21 1236
8541.08 1233
8541.95 1221
8542.82 1248
8543.69 1211
8544.56 1233
8545.44 1265
8546.31 1199
8547.18 1256
8548.05 1224
8548.92 1262
8549.80 1252
8550.67 1266
8551.54 1240
8552.41 1338
8553.28 1355
8554.16 1365
8555.03 1377
8555.90 1369
8556.77 1430
8557.65 1454
8558.52 1418
8559.39 1396
8560.26 1368
8561.14 1344
8562.01 1382
8562.88 1340
8563.75 1368
8564.63 1348
8565.50 1354
8566.37 1331
8567.24 1315
8568.12 1342
8568.99 1333
8569.86 1292
8570.74 1307
8571.61 1298
8572.48 1273
8573.36 1270
8574.23 1284
8575.10 1287
8575.98 1303
8576.85 1304
8577.72 1294
8578.60 1290
8579.47 1317
8580.34 1315
8581.22 1322
8582.09 1314
8582.96 1329
8583.84 1326
8584.71 1361
8585.59 1357
8586.46 1422
8587.33 1421
8588.21 1394
8589.08 1378
8589.96 1408
8590.83 1361
8591.70 1389
8592.58 1425
8593.45 1457
8594.33 1470
8595.20 1420
8596.07 1469
8596.95 1466
8597.82 1495
8598.70 1488
8599.57 1531
8600.45 1533
8601.32 1488
8602.20 1516
8603.07 1537
8603.95 1574
8604.82 1533
8605.70 1527
8606.57 1558
8607.45 1594
8608.32 1610
8609.20 1593
8610.07 1633
8610.95 1668
8611.82 1669
8612.70 1695
8613.57 1688
8614.45 1713
8615.32 1746
8616.20 1766
8617.07 1774
8617.95 1786
8618.82 1822
8619.70 1825
8620.57 1869
8621.45 1904
8622.33 1872
8623.20 1910
8624.08 1976
8624.95 2028
8625.83 2005
8626.70 1992
8627.58 2056
8628.46 2087
8629.33 2070
8630.21 2092
8631.08 2136
8631.96 2110
8632.84 2184
8633.71 2192
8634.59 2154
8635.47 2200
8636.34 2234
8637.22 2230
8638.10 2231
8638.97 2279
8639.85 2288
8640.73 2394
8641.60 2398
8642.48 2417
8643.36 2488
8644.23 2486
8645.11 2507
8645.99 2566
8646.86 2571
8647.74 2589
8648.62 2669
8649.49 2715
8650.37 2745
8651.25 2777
8652.13 2775
8653.00 2853
8653.88 2863
8654.76 2863
8655.63 2850
8656.51 2954
8657.39 3068
8658.27 3124
8659.14 3224
8660.02 3310
8660.90 3376
8661.78 3591
8662.66 3808
8663.53 3903
8664.41 4029
8665.29 4267
8666.17 4413
8667.04 4543
8667.92 4570
8668.80 4670
8669.68 4700
8670.56 4646
8671.43 4548
8672.31 4538
8673.19 4385
8674.07 4373
8674.95 4390
8675.83 4281
8676.70 4261
8677.58 4173
8678.46 4092
8679.34 4000
8680.22 3859
8681.10 3711
8681.98 3669
8682.86 3610
8683.73 3518
8684.61 3419
8685.49 3410
8686.37 3383
8687.25 3371
8688.13 3316
8689.01 3396
8689.89 3423
8690.77 3559
8691.65 3661
8692.52 3741
8693.40 3904
8694.28 4054
8695.16 4139
8696.04 4172
8696.92 4183
8697.80 4084
8698.68 4050
8699.56 4020
8700.44 3957
8701.32 3803
8702.20 3740
8703.08 3673
8703.96 3612
8704.84 3481
8705.72 3414
8706.60 3339
8707.48 3275
8708.36 3136
8709.24 3088
8710.12 2987
8711.00 2916
8711.88 2854
8712.76 2794
8713.64 2663
8714.52 2631
8715.40 2569
8716.28 2517
8717.16 2468
8718.04 2398
8718.92 2397
8719.80 2288
8720.68 2374
8721.56 2323
8722.45 2316
8723.33 2330
8724.21 2319
8725.09 2342
8725.97 2310
8726.85 2330
8727.73 2348
8728.61 2336
8729.49 2321
8730.37 2400
8731.26 2342
8732.14 2358
8733.02 2394
8733.90 2442
8734.78 2427
8735.66 2418
8736.54 2430
8737.42 2452
8738.31 2462
8739.19 2439
8740.07 2447
8740.95 2439
8741.83 2472
8742.71 2454
8743.60 2498
8744.48 2480
8745.36 2466
8746.24 2472
8747.12 2516
8748.01 2536
8748.89 2547
8749.77 2563
8750.65 2563
8751.53 2590
8752.42 2633
8753.30 2716
8754.18 2699
8755.06 2729
8755.95 2835
8756.83 2878
8757.71 2927
8758.59 2971
8759.48 3030
8760.36 3114
8761.24 3049
8762.13 3096
8763.01 3051
8763.89 3050
8764.77 2939
8765.66 2966
8766.54 2919
8767.42 2837
8768.31 2819
8769.19 2792
8770.07 2834
8770.96 2785
8771.84 2755
8772.72 2721
8773.61 2738
8774.49 2734
8775.37 2742
8776.26 2750
8777.14 2718
8778.02 2680
8778.91 2670
8779.79 2583
8780.67 2593
8781.56 2561
8782.44 2581
8783.32 2534
8784.21 2558
8785.09 2579
8785.98 2591
8786.86 2655
8787.74 2661
8788.63 2707
8789.51 2741
8790.40 2734
8791.28 2732
8792.17 2753
8793.05 2724
8793.93 2671
8794.82 2628
8795.70 2579
8796.59 2560
8797.47 2465
8798.36 2397
8799.24 2388
8800.13 2422
8801.01 2363
8801.90 2294
8802.78 2287
8803.67 2243
8804.55 2223
8805.43 2196
8806.32 2204
8807.20 2225
8808.09 2193
8808.98 2163
8809.86 2178
8810.75 2135
8811.63 2223
8812.52 2203
8813.40 2251
8814.29 2220
8815.17 2239
8816.06 2239
8816.94 2241
8817.83 2265
8818.71 2264
8819.60 2325
8820.49 2286
8821.37 2275
8822.26 2289
8823.14 2239
8824.03 2222
8824.91 2214
8825.80 2171
8826.69 2145
8827.57 2066
8828.46 2043
8829.35 2002
8830.23 1987
8831.12 1987
8832.00 2038
8832.89 1949
8833.78 1927
8834.66 1942
8835.55 1877
8836.44 1876
8837.32 1813
8838.21 1800
8839.10 1789
8839.98 1793
8840.87 1739
8841.76 1736
8842.64 1726
8843.53 1754
8844.42 1730
8845.30 1721
8846.19 1707
8847.08 1698
8847.96 1682
8848.85 1716
8849.74 1666
8850.63 1616
8851.51 1644
8852.40 1617
8853.29 1618
8854.18 1570
8855.06 1595
8855.95 1583
8856.84 1527
8857.73 1516
8858.61 1519
8859.50 1481
8860.39 1491
8861.28 1501
8862.16 1495
8863.05 1483
8863.94 1455
8864.83 1445
8865.72 1452
8866.60 1436
8867.49 1382
8868.38 1389
8869.27 1367
8870.16 1407
8871.04 1391
8871.93 1400
8872.82 1363
8873.71 1360
8874.60 1347
8875.49 1329
8876.37 1342
8877.26 1305
8878.15 1305
8879.04 1318
8879.93 1278
8880.82 1272
8881.71 1292
8882.60 1257
8883.48 1288
8884.37 1249
8885.26 1235
8886.15 1234
8887.04 1241
8887.93 1223
8888.82 1245
8889.71 1219
8890.60 1226
8891.49 1245
8892.38 1245
8893.26 1235
8894.15 1186
8895.04 1207
8895.93 1210
8896.82 1174
8897.71 1172
8898.60 1156
8899.49 1154
8900.38 1146
8901.27 1163
8902.16 1125
8903.05 1138
8903.94 1139
8904.83 1140
8905.72 1133
8906.61 1107
8907.50 1102
8908.39 1111
8909.28 1068
8910.17 1112
8911.06 1032
8911.95 1048
8912.84 1053
8913.73 1082
8914.62 1089
8915.51 1061
8916.40 1033
8917.29 1027
8918.18 1064
8919.08 1025
8919.97 1039
8920.86 1018
8921.75 996
8922.64 1058
8923.53 1032
8924.42 1011
8925.31 989
8926.20 973
8927.09 985
8927.98 984
8928.88 978
8929.77 944
8930.66 958
8931.55 969
8932.44 951
8933.33 937
8934.22 926
8935.11 956
8936.01 944
8936.90 969
8937.79 965
8938.68 907
8939.57 916
8940.46 967
8941.36 911
8942.25 900
8943.14 899
8944.03 907
8944.92 904
8945.81 886
8946.71 858
8947.60 899
8948.49 884
8949.38 917
8950.28 910
8951.17 899
8952.06 898
8952.95 905
8953.84 910
8954.74 871
8955.63 901
8956.52 862
8957.41 899
8958.31 871
8959.20 885
8960.09 893
8960.99 875
8961.88 871
8962.77 855
8963.66 852
8964.56 862
8965.45 866
8966.34 836
8967.24 852
8968.13 862
8969.02 861
8969.92 863
8970.81 819
8971.70 835
8972.60 847
8973.49 874
8974.38 835
8975.28 833
8976.17 845
8977.06 825
8977.96 821
8978.85 820
8979.74 837
8980.64 850
8981.53 833
8982.42 838
8983.32 802
8984.21 830
8985.11 786
8986.00 860
8986.89 826
8987.79 820
8988.68 814
8989.58 865
8990.47 822
8991.36 813
8992.26 820
8993.15 798
8994.05 808
8994.94 803
8995.84 816
8996.73 803
8997.63 811
8998.52 787
8999.42 814
9000.31 781
9001.20 793
9002.10 778
9002.99 806
9003.89 811
9004.78 806
9005.68 804
9006.57 826
9007.47 817
9008.36 783
9009.26 818
9010.15 812
9011.05 810
9011.94 797
9012.84 801
9013.74 814
9014.63 802
9015.53 784
9016.42 779
9017.32 793
9018.21 781
9019.11 766
9020.00 754
9020.90 793
9021.80 760
9022.69 779
9023.59 811
9024.48 779
9025.38 767
9026.28 785
9027.17 792
9028.07 776
9028.96 769
9029.86 806
9030.76 780
9031.65 778
9032.55 793
9033.44 783
9034.34 767
9035.24 759
9036.13 796
9037.03 787
9037.93 765
9038.82 759
9039.72 801
9040.62 799
9041.51 744
9042.41 755
9043.31 759
9044.20 802
9045.10 816
9046.00 775
9046.90 774
9047.79 771
9048.69 742
9049.59 763
9050.48 761
9051.38 773
9052.28 805
9053.18 787
9054.07 791
9054.97 791
9055.87 788
9056.77 791
9057.66 810
9058.56 824
9059.46 763
9060.36 798
9061.25 800
9062.15 763
9063.05 804
9063.95 840
9064.84 801
9065.74 790
9066.64 799
9067.54 808
9068.44 814
9069.34 805
9070.23 825
9071.13 820
9072.03 822
9072.93 829
9073.83 796
9074.72 786
9075.62 842
9076.52 811
9077.42 823
9078.32 843
9079.22 823
9080.12 848
9081.01 842
9081.91 819
9082.81 777
9083.71 813
9084.61 829
9085.51 826
9086.41 823
9087.31 821
9088.21 822
9089.10 839
9090.00 849
9090.90 819
9091.80 818
9092.70 828
9093.60 859
9094.50 836
9095.40 879
9096.30 846
9097.20 878
9098.10 886
9099.00 859
9099.90 829
9100.80 868
9101.70 899
9102.60 846
9103.50 822
9104.40 826
9105.30 863
9106.20 879
9107.10 842
9108.00 804
9108.90 807
9109.80 818
9110.70 856
9111.60 805
9112.50 799
9113.40 801
9114.30 806
9115.20 807
9116.10 789
9117.00 763
9117.90 769
9118.80 808
9119.70 769
9120.60 786
9121.50 787
9122.40 763
9123.30 788
9124.20 763
9125.11 771
9126.01 800
9126.91 771
9127.81 789
9128.71 749
9129.61 754
9130.51 765
9131.41 804
9132.31 731
9133.22 728
9134.12 744
9135.02 760
9135.92 756
9136.82 749
9137.72 745
9138.62 752
9139.53 766
9140.43 764
9141.33 740
9142.23 737
9143.13 752
9144.03 743
9144.94 737
9145.84 719
9146.74 711
9147.64 760
9148.54 752
9149.45 750
9150.35 734
9151.25 733
9152.15 739
9153.06 751
9153.96 751
9154.86 722
9155.76 738
9156.66 731
9157.57 716
9158.47 733
9159.37 720
9160.27 748
9161.18 741
9162.08 722
9162.98 732
9163.89 715
9164.79 753
9165.69 749
9166.59 720
9167.50 735
9168.40 726
9169.30 721
9170.21 740
9171.11 728
9172.01 750
9172.92 724
9173.82 752
9174.72 742
9175.63 739
9176.53 702
9177.43 705
9178.34 731
9179.24 706
9180.14 724
9181.05 745
9181.95 756
9182.85 710
9183.76 736
9184.66 690
9185.57 715
9186.47 732
9187.37 744
9188.28 739
9189.18 724
9190.09 695
9190.99 735
9191.89 766
9192.80 759
9193.70 724
9194.61 745
9195.51 761
9196.42 757
9197.32 738
9198.23 732
9199.13 757
9200.03 719
9200.94 757
9201.84 737
9202.75 732
9203.65 711
9204.56 706
9205.46 712
9206.37 701
9207.27 707
9208.18 725
9209.08 716
9209.99 699
9210.89 710
9211.80 701
9212.70 693
9213.61 726
9214.51 745
9215.42 716
9216.32 710
9217.23 719
9218.14 740
9219.04 706
9219.95 698
9220.85 716
9221.76 717
9222.66 712
9223.57 734
9224.47 745
9225.38 716
9226.29 692
9227.19 707
9228.10 700
9229.00 692
9229.91 690
9230.82 674
9231.72 701
9232.63 689
9233.54 725
9234.44 697
9235.35 687
9236.25 705
9237.16 715
9238.07 722
9238.97 676
9239.88 673
9240.79 679
9241.69 684
9242.60 682
9243.51 704
9244.41 695
9245.32 706
9246.23 682
9247.13 686
9248.04 692
9248.95 698
9249.85 676
9250.76 701
9251.67 694
9252.58 680
9253.48 675
9254.39 697
9255.30 697
9256.21 679
9257.11 685
9258.02 662
9258.93 715
9259.84 717
9260.74 689
9261.65 655
9262.56 663
9263.47 662
9264.37 684
9265.28 671
9266.19 668
9267.10 691
9268.00 664
9268.91 728
9269.82 734
9270.73 720
9271.64 683
9272.55 715
9273.45 717
9274.36 719
9275.27 712
9276.18 674
9277.09 705
9277.99 711
9278.90 668
9279.81 695
9280.72 711
9281.63 698
9282.54 701
9283.45 687
9284.35 691
9285.26 656
9286.17 702
9287.08 694
9287.99 687
9288.90 690
9289.81 703
9290.72 715
9291.63 687
9292.54 660
9293.44 693
9294.35 698
9295.26 698
9296.17 713
9297.08 690
9297.99 698
9298.90 702
9299.81 690
9300.72 685
9301.63 715
9302.54 712
9303.45 722
9304.36 702
9305.27 675
9306.18 707
9307.09 726
9308.00 718
9308.91 703
9309.82 669
9310.73 743
9311.64 734
9312.55 715
9313.46 688
9314.37 712
9315.28 761
9316.19 723
9317.10 719
9318.01 715
9318.92 722
9319.83 704
9320.74 737
9321.65 716
9322.56 716
9323.47 716
9324.38 731
9325.29 712
9326.20 709
9327.12 721
9328.03 718
9328.94 733
9329.85 699
9330.76 718
9331.67 702
9332.58 702
9333.49 701
9334.40 704
9335.31 688
9336.23 703
9337.14 718
9338.05 684
9338.96 674
9339.87 696
9340.78 731
9341.69 724
9342.61 728
9343.52 709
9344.43 710
9345.34 723
9346.25 728
9347.16 702
9348.08 725
9348.99 730
9349.90 732
9350.81 686
9351.72 708
9352.64 692
9353.55 710
9354.46 754
9355.37 702
9356.28 716
9357.20 689
9358.11 698
9359.02 688
9359.93 693
9360.85 708
9361.76 703
9362.67 697
9363.58 673
9364.50 679
9365.41 654
9366.32 636
9367.24 697
9368.15 740
9369.06 699
9369.97 669
9370.89 680
9371.80 705
9372.71 667
9373.63 701
9374.54 671
9375.45 701
9376.37 716
9377.28 694
9378.19 689
9379.11 686
9380.02 718
9380.93 716
9381.85 707
9382.76 664
9383.67 690
9384.59 675
9385.50 728
9386.41 662
9387.33 679
9388.24 672
9389.16 735
9390.07 721
9390.98 711
9391.90 669
9392.81 704
9393.73 721
9394.64 709
9395.55 706
9396.47 734
9397.38 708
9398.30 713
9399.21 719
9400.12 712
9401.04 715
9401.95 696
9402.87 721
9403.78 699
9404.70 707
9405.61 674
9406.53 698
9407.44 688
9408.36 687
9409.27 683
9410.19 665
9411.10 676
9412.02 641
9412.93 686
9413.85 692
9414.76 702
9415.68 687
9416.59 687
9417.51 698
9418.42 679
9419.34 663
9420.25 692
9421.17 695
9422.08 685
9423.00 709
9423.91 683
9424.83 699
9425.75 674
9426.66 678
9427.58 681
9428.49 692
9429.41 714
9430.32 734
9431.24 693
9432.16 666
9433.07 674
9433.99 740
9434.90 700
9435.82 720
9436.74 679
9437.65 701
9438.57 700
9439.49 696
9440.40 711
9441.32 683
9442.23 724
9443.15 696
9444.07 708
9444.98 702
9445.90 729
9446.82 709
9447.73 719
9448.65 696
9449.57 701
9450.48 724
9451.40 747
9452.32 694
9453.23 724
9454.15 695
9455.07 725
9455.99 727
9456.90 706
9457.82 694
9458.74 698
9459.65 718
9460.57 732
9461.49 714
9462.41 707
9463.32 730
9464.24 733
9465.16 723
9466.08 698
9466.99 735
9467.91 701
9468.83 706
9469.75 700
9470.67 708
9471.58 742
9472.50 745
9473.42 755
9474.34 715
9475.26 746
9476.17 707
9477.09 723
9478.01 740
9478.93 753
9479.85 731
9480.76 765
9481.68 771
9482.60 730
9483.52 738
9484.44 735
9485.36 749
9486.28 743
9487.19 743
9488.11 731
9489.03 747
9489.95 773
9490.87 743
9491.79 738
9492.71 768
9493.63 772
9494.54 767
9495.46 768
9496.38 761
9497.30 750
9498.22 757
9499.14 776
9500.06 797
9500.98 785
9501.90 751
9502.82 793
9503.74 774
9504.66 808
9505.58 780
9506.49 799
9507.41 783
9508.33 831
9509.25 822
9510.17 784
9511.09 795
9512.01 821
9512.93 819
9513.85 819
9514.77 812
9515.69 817
9516.61 847
9517.53 845
9518.45 849
9519.37 872
9520.29 851
9521.21 901
9522.13 897
9523.05 880
9523.97 888
9524.90 907
9525.82 880
9526.74 891
9527.66 891
9528.58 903
9529.50 905
9530.42 915
9531.34 910
9532.26 903
9533.18 919
9534.10 930
9535.02 930
9535.94 935
9536.86 935
9537.79 963
9538.71 952
9539.63 933
9540.55 934
9541.47 915
9542.39 935
9543.31 932
9544.23 950
9545.16 939
9546.08 975
9547.00 959
9547.92 968
9548.84 966
9549.76 968
9550.69 974
9551.61 1015
9552.53 1032
9553.45 1026
9554.37 1000
9555.29 1008
9556.22 1029
9557.14 1042
9558.06 1021
9558.98 1059
9559.90 1043
9560.83 1041
9561.75 1047
9562.67 1062
9563.59 1094
9564.52 1111
9565.44 1118
9566.36 1091
9567.28 1105
9568.21 1119
9569.13 1149
9570.05 1167
9570.97 1139
9571.90 1143
9572.82 1157
9573.74 1158
9574.66 1192
9575.59 1174
9576.51 1162
9577.43 1199
9578.36 1165
9579.28 1205
9580.20 1201
9581.13 1196
9582.05 1219
9582.97 1229
9583.90 1249
9584.82 1257
9585.74 1246
9586.67 1236
9587.59 1257
9588.51 1259
9589.44 1307
9590.36 1306
9591.28 1291
9592.21 1251
9593.13 1287
9594.05 1318
9594.98 1313
9595.90 1308
9596.83 1327
9597.75 1346
9598.67 1355
9599.60 1379
9600.52 1358
9601.45 1350
9602.37 1364
9603.30 1421
9604.22 1466
9605.14 1454
9606.07 1486
9606.99 1489
9607.92 1469
9608.84 1454
9609.77 1463
9610.69 1497
9611.62 1504
9612.54 1519
9613.46 1511
9614.39 1529
9615.31 1534
9616.24 1555
9617.16 1542
9618.09 1518
9619.01 1506
9619.94 1538
9620.86 1567
9621.79 1583
9622.71 1557
9623.64 1572
9624.56 1606
9625.49 1647
9626.42 1621
9627.34 1615
9628.27 1643
9629.19 1652
9630.12 1648
9631.04 1661
9631.97 1647
9632.89 1700
9633.82 1756
9634.75 1710
9635.67 1682
9636.60 1709
9637.52 1793
9638.45 1761
9639.37 1778
9640.30 1766
9641.23 1810
9642.15 1848
9643.08 1874
9644.00 1887
9644.93 1949
9645.86 1984
9646.78 1998
9647.71 2016
9648.64 2057
9649.56 2029
9650.49 1997
9651.42 1984
9652.34 2021
9653.27 1995
9654.20 2009
9655.12 2014
9656.05 2025
9656.98 1973
9657.90 1955
9658.83 1985
9659.76 1981
9660.68 1968
9661.61 1938
9662.54 1958
9663.47 1961
9664.39 1975
9665.32 2029
9666.25 1969
9667.17 1971
9668.10 1990
9669.03 2044
9669.96 2044
9670.88 2071
9671.81 2075
9672.74 2097
9673.67 2068
9674.59 2077
9675.52 2126
9676.45 2141
9677.38 2170
9678.31 2137
9679.23 2181
9680.16 2123
9681.09 2114
9682.02 2134
9682.94 2121
9683.87 2178
9684.80 2181
9685.73 2184
9686.66 2140
9687.59 2169
9688.51 2200
9689.44 2191
9690.37 2144
9691.30 2175
9692.23 2183
9693.16 2220
9694.08 2200
9695.01 2200
9695.94 2181
9696.87 2219
9697.80 2239
9698.73 2239
9699.66 2246
9700.59 2210
9701.52 2215
9702.44 2225
9703.37 2231
9704.30 2219
9705.23 2247
9706.16 2264
9707.09 2259
9708.02 2308
9708.95 2292
9709.88 2317
9710.81 2355
9711.74 2369
9712.67 2396
9713.60 2488
9714.53 2506
9715.45 2551
9716.38 2571
9717.31 2617
9718.24 2640
9719.17 2566
9720.10 2626
9721.03 2588
9721.96 2561
9722.89 2490
9723.82 2399
9724.75 2392
9725.68 2337
9726.61 2269
9727.54 2217
9728.47 2195
9729.40 2142
9730.33 2094
9731.26 2096
9732.20 2082
9733.13 2075
9734.06 2042
9734.99 2036
9735.92 2012
9736.85 2003
9737.78 2013
9738.71 1952
9739.64 1934
9740.57 1930
9741.50 1932
9742.43 1919
9743.36 1877
9744.29 1851
9745.23 1814
9746.16 1794
9747.09 1767
9748.02 1769
9748.95 1720
9749.88 1745
9750.81 1753
9751.74 1702
9752.68 1683
9753.61 1703
9754.54 1716
9755.47 1689
9756.40 1640
9757.33 1636
9758.27 1627
9759.20 1646
9760.13 1635
9761.06 1599
9761.99 1617
9762.92 1617
9763.86 1599
9764.79 1592
9765.72 1573
9766.65 1637
9767.58 1628
9768.52 1611
9769.45 1625
9770.38 1576
9771.31 1558
9772.25 1550
9773.18 1554
9774.11 1562
9775.04 1562
9775.98 1538
9776.91 1589
9777.84 1545
9778.77 1537
9779.71 1563
9780.64 1565
9781.57 1557
9782.50 1591
9783.44 1608
9784.37 1597
9785.30 1587
9786.24 1608
9787.17 1604
9788.10 1600
9789.03 1612
9789.97 1599
9790.90 1591
9791.83 1559
9792.77 1590
9793.70 1580
9794.63 1566
9795.57 1542
9796.50 1549
9797.43 1581
9798.37 1616
9799.30 1599
9800.24 1599
9801.17 1586
9802.10 1574
9803.04 1581
9803.97 1580
9804.90 1556
9805.84 1486
9806.77 1522
9807.71 1508
9808.64 1469
9809.57 1461
9810.51 1443
9811.44 1445
9812.38 1412
9813.31 1408
9814.25 1409
9815.18 1412
9816.11 1345
9817.05 1357
9817.98 1346
9818.92 1364
9819.85 1350
9820.79 1336
9821.72 1345
9822.66 1357
9823.59 1330
9824.53 1341
9825.46 1286
9826.40 1289
9827.33 1304
9828.27 1296
9829.20 1298
9830.14 1250
9831.07 1242
9832.01 1258
9832.94 1257
9833.88 1264
9834.81 1266
9835.75 1246
9836.68 1210
9837.62 1233
9838.55 1238
9839.49 1237
9840.43 1201
9841.36 1243
9842.30 1231
9843.23 1228
9844.17 1251
9845.10 1233
9846.04 1261
9846.98 1241
9847.91 1200
9848.85 1239
9849.78 1267
9850.72 1244
9851.66 1202
9852.59 1233
9853.53 1201
9854.46 1221
9855.40 1192
9856.34 1220
9857.27 1179
9858.21 1156
9859.15 1200
9860.08 1149
9861.02 1169
9861.96 1152
9862.89 1202
9863.83 1162
9864.77 1161
9865.70 1190
9866.64 1206
9867.58 1170
9868.51 1186
9869.45 1193
9870.39 1174
9871.32 1131
9872.26 1177
9873.20 1180
9874.14 1155
9875.07 1157
9876.01 1139
9876.95 1162
9877.89 1171
9878.82 1150
9879.76 1138
9880.70 1174
9881.64 1172
9882.57 1166
9883.51 1128
9884.45 1126
9885.39 1143
9886.32 1150
9887.26 1184
9888.20 1150
9889.14 1166
9890.08 1156
9891.01 1178
9891.95 1145
9892.89 1138
9893.83 1128
9894.77 1149
9895.70 1127
9896.64 1122
9897.58 1148
9898.52 1121
9899.46 1118
9900.40 1120
9901.33 1168
9902.27 1160
9903.21 1135
9904.15 1150
9905.09 1153
9906.03 1130
9906.97 1132
9907.90 1117
9908.84 1138
9909.78 1136
9910.72 1138
9911.66 1152
9912.60 1145
9913.54 1127
9914.48 1125
9915.42 1132
9916.36 1147
9917.29 1164
9918.23 1179
9919.17 1192
9920.11 1164
9921.05 1199
9921.99 1229
9922.93 1230
9923.87 1241
9924.81 1258
9925.75 1273
9926.69 1275
9927.63 1282
9928.57 1302
9929.51 1332
9930.45 1358
9931.39 1333
9932.33 1338
9933.27 1310
9934.21 1294
9935.15 1262
9936.09 1187
9937.03 1261
9937.97 1213
9938.91 1194
9939.85 1190
9940.79 1179
9941.73 1156
9942.67 1181
9943.61 1197
9944.55 1144
9945.49 1136
9946.43 1136
9947.37 1153
9948.31 1129
9949.26 1119
9950.20 1175
9951.14 1185
9952.08 1197
9953.02 1205
9953.96 1202
9954.90 1196
9955.84 1196
9956.78 1234
9957.72 1189
9958.67 1191
9959.61 1183
9960.55 1137
9961.49 1155
9962.43 1121
9963.37 1113
9964.31 1139
9965.25 1136
9966.20 1081
9967.14 1095
9968.08 1098
9969.02 1085
9969.96 1058
9970.90 1035
9971.85 1040
9972.79 1039
9973.73 1060
9974.67 1030
9975.61 1012
9976.56 1017
9977.50 1017
9978.44 1051
9979.38 1053
9980.32 1026
9981.27 1033
9982.21 1052
9983.15 1045
9984.09 1087
9985.04 1075
9985.98 1075
9986.92 1067
9987.86 1087
9988.81 1043
9989.75 1058
9990.69 1075
9991.63 1055
9992.58 1032
9993.52 1017
9994.46 1060
9995.41 1057
9996.35 1030
9997.29 1007
9998.24 1045
9999.18 1033
10000.12 1029
10001.06 987
10002.01 996
10002.95 1009
10003.89 996
10004.84 969
10005.78 974
10006.72 950
10007.67 1006
10008.61 997
10009.56 982
10010.50 988
10011.44 975
10012.39 953
10013.33 961
10014.27 927
10015.22 927
10016.16 957
10017.11 971
10018.05 945
10018.99 927
10019.94 958
10020.88 941
10021.83 940
10022.77 921
10023.71 912
10024.66 915
10025.60 904
10026.55 913
10027.49 925
10028.44 904
10029.38 888
10030.33 947
10031.27 949
10032.22 897
10033.16 890
10034.10 912
10035.05 927
10035.99 928
10036.94 862
10037.88 869
10038.83 902
10039.77 886
10040.72 891
10041.66 896
10042.61 870
10043.55 885
10044.50 882
10045.45 882
10046.39 858
10047.34 857
10048.28 878
10049.23 864
10050.17 863
10051.12 843
10052.06 860
10053.01 893
10053.95 854
10054.90 813
10055.85 840
10056.79 845
10057.74 865
10058.68 842
10059.63 849
10060.58 830
10061.52 884
10062.47 883
10063.41 847
10064.36 851
10065.31 831
10066.25 855
10067.20 840
10068.15 825
10069.09 841
10070.04 845
10070.99 834
10071.93 831
10072.88 831
10073.82 841
10074.77 828
10075.72 823
10076.66 819
10077.61 836
10078.56 855
10079.51 851
10080.45 844
10081.40 847
10082.35 820
10083.29 835
10084.24 852
10085.19 816
10086.13 803
10087.08 819
10088.03 816
10088.98 811
10089.92 819
10090.87 795
10091.82 814
10092.77 855
10093.71 823
10094.66 818
10095.61 843
10096.56 829
10097.50 828
10098.45 827
10099.40 801
10100.35 809
10101.30 790
10102.24 817
10103.19 841
10104.14 815
10105.09 808
10106.04 833
10106.98 826
10107.93 810
10108.88 798
10109.83 806
10110.78 795
10111.73 810
10112.67 810
10113.62 810
10114.57 824
10115.52 811
10116.47 809
10117.42 813
10118.37 795
10119.32 810
10120.26 797
10121.21 828
10122.16 824
10123.11 828
10124.06 796
10125.01 786
10125.96 812
10126.91 801
10127.86 809
10128.81 816
10129.75 831
10130.70 798
10131.65 775
10132.60 810
10133.55 805
10134.50 803
10135.45 810
10136.40 830
10137.35 826
10138.30 850
10139.25 851
10140.20 832
10141.15 823
10142.10 845
10143.05 857
10144.00 834
10144.95 838
10145.90 838
10146.85 878
10147.80 859
10148.75 854
10149.70 842
10150.65 882
10151.60 875
10152.55 894
10153.50 879
10154.45 903
10155.40 892
10156.35 888
10157.30 856
10158.25 862
10159.20 902
10160.15 881
10161.10 867
10162.06 891
10163.01 931
10163.96 941
10164.91 925
10165.86 916
10166.81 929
10167.76 951
10168.71 938
10169.66 975
10170.61 991
10171.57 951
10172.52 972
10173.47 965
10174.42 966
10175.37 963
10176.32 996
10177.27 1003
10178.23 999
10179.18 995
10180.13 1002
10181.08 1024
10182.03 1032
10182.98 1032
10183.94 1010
10184.89 1030
10185.84 1047
10186.79 1049
10187.74 1033
10188.70 1000
10189.65 1044
10190.60 1057
10191.55 1082
10192.50 1090
10193.46 1057
10194.41 1074
10195.36 1094
10196.31 1074
10197.27 1077
10198.22 1063
10199.17 1107
10200.12 1112
10201.08 1102
10202.03 1096
10202.98 1155
10203.93 1139
10204.89 1134
10205.84 1153
10206.79 1180
10207.75 1183
10208.70 1197
10209.65 1214
10210.60 1216
10211.56 1209
10212.51 1215
10213.46 1241
10214.42 1203
10215.37 1205
10216.32 1181
10217.28 1217
10218.23 1172
10219.18 1138
10220.14 1146
10221.09 1133
10222.04 1106
10223.00 1104
10223.95 1084
10224.91 1092
10225.86 1129
10226.81 1081
10227.77 1092
10228.72 1074
10229.67 1103
10230.63 1091
10231.58 1098
10232.54 1085
10233.49 1087
10234.44 1118
10235.40 1126
10236.35 1135
10237.31 1123
10238.26 1096
10239.22 1142
10240.17 1155
10241.12 1125
10242.08 1154
10243.03 1136
10243.99 1109
10244.94 1132
10245.90 1132
10246.85 1070
10247.81 1099
10248.76 1080
10249.72 1078
10250.67 1049
10251.63 1030
10252.58 1025
10253.54 998
10254.49 1033
10255.45 1013
10256.40 997
10257.36 1032
10258.31 1012
10259.27 961
10260.22 978
10261.18 981
10262.13 965
10263.09 959
10264.05 962
10265.00 944
10265.96 929
10266.91 925
10267.87 920
10268.82 905
10269.78 884
10270.74 909
10271.69 914
10272.65 935
10273.60 922
10274.56 918
10275.52 919
10276.47 925
10277.43 901
10278.38 892
10279.34 874
10280.30 839
10281.25 864
10282.21 846
10283.17 847
10284.12 828
10285.08 853
10286.04 827
10286.99 868
10287.95 824
10288.91 843
10289.86 831
10290.82 840
10291.78 805
10292.73 840
10293.69 811
10294.65 836
10295.60 831
10296.56 815
10297.52 791
10298.47 812
10299.43 813
10300.39 856
10301.35 784
10302.30 829
10303.26 825
10304.22 826
10305.18 819
10306.13 799
10307.09 796
10308.05 806
10309.01 798
10309.96 822
10310.92 785
10311.88 781
10312.84 773
10313.79 782
10314.75 778
10315.71 796
10316.67 794
10317.63 797
10318.58 788
10319.54 806
10320.50 807
10321.46 799
10322.42 776
10323.38 803
10324.33 782
10325.29 783
10326.25 740
10327.21 756
10328.17 778
10329.13 760
10330.09 796
10331.04 797
10332.00 806
10332.96 797
10333.92 795
10334.88 758
10335.84 770
10336.80 755
10337.76 733
10338.71 771
10339.67 755
10340.63 740
10341.59 700
10342.55 736
10343.51 727
10344.47 700
10345.43 713
10346.39 729
10347.35 723
10348.31 704
10349.27 682
10350.23 693
10351.19 698
10352.15 694
10353.11 676
10354.06 698
10355.02 684
10355.98 668
10356.94 668
10357.90 696
10358.86 662
10359.82 672
10360.78 679
10361.74 667
10362.70 658
10363.66 641
10364.62 644
10365.58 689
10366.55 677
10367.51 641
10368.47 658
10369.43 664
10370.39 650
10371.35 647
10372.31 649
10373.27 642
10374.23 657
10375.19 696
10376.15 671
10377.11 670
10378.07 641
10379.03 629
10379.99 622
10380.96 637
10381.92 625
10382.88 656
10383.84 642
10384.80 667
10385.76 640
10386.72 659
10387.68 636
10388.64 642
10389.61 654
10390.57 654
10391.53 643
10392.49 621
10393.45 619
10394.41 628
10395.38 644
10396.34 630
10397.30 657
10398.26 656
10399.22 609
10400.18 615
10401.15 629
10402.11 644
10403.07 639
10404.03 637
10404.99 656
10405.96 644
10406.92 653
10407.88 632
10408.84 624
10409.80 651
10410.77 616
10411.73 637
10412.69 628
10413.65 610
10414.62 631
10415.58 623
10416.54 631
10417.51 625
10418.47 625
10419.43 657
10420.39 644
10421.36 595
10422.32 622
10423.28 624
10424.24 645
10425.21 611
10426.17 629
10427.13 656
10428.10 617
10429.06 638
10430.02 617
10430.99 604
10431.95 592
10432.91 618
10433.88 612
10434.84 605
10435.80 579
10436.77 613
10437.73 638
10438.69 597
10439.66 604
10440.62 623
10441.59 593
10442.55 587
10443.51 580
10444.48 594
10445.44 569
10446.41 574
10447.37 586
10448.33 596
10449.30 590
10450.26 602
10451.23 607
10452.19 576
10453.15 555
10454.12 571
10455.08 594
10456.05 582
10457.01 579
10457.98 572
10458.94 566
10459.91 568
10460.87 583
10461.84 591
10462.80 591
10463.77 594
10464.73 566
10465.70 585
10466.66 546
10467.62 564
10468.59 574
10469.56 599
10470.52 606
10471.49 576
10472.45 564
10473.42 605
10474.38 556
10475.35 581
10476.31 600
10477.28 599
10478.24 614
10479.21 597
10480.17 596
10481.14 597
10482.10 590
10483.07 620
10484.04 621
10485.00 613
10485.97 621
10486.93 620
10487.90 609
10488.87 598
10489.83 601
10490.80 614
10491.76 587
10492.73 595
10493.70 580
10494.66 619
10495.63 587
10496.60 593
10497.56 576
10498.53 603
10499.49 571
10500.46 604
10501.43 623
10502.39 580
10503.36 596
10504.33 592
10505.29 614
10506.26 582
10507.23 570
10508.19 571
10509.16 600
10510.13 570
10511.10 606
10512.06 591
10513.03 597
10514.00 588
10514.96 588
10515.93 567
10516.90 567
10517.87 567
10518.83 576
10519.80 588
10520.77 573
10521.73 574
10522.70 591
10523.67 594
10524.64 587
10525.61 608
10526.57 631
10527.54 582
10528.51 566
10529.48 605
10530.44 595
10531.41 588
10532.38 553
10533.35 609
10534.32 597
10535.28 600
10536.25 593
10537.22 593
10538.19 616
10539.16 595
10540.13 589
10541.09 601
10542.06 607
10543.03 590
10544.00 595
10544.97 614
10545.94 614
10546.90 597
10547.87 595
10548.84 630
10549.81 621
10550.78 601
10551.75 622
10552.72 619
10553.69 629
10554.66 610
10555.62 620
10556.59 602
10557.56 603
10558.53 629
10559.50 618
10560.47 602
10561.44 632
10562.41 625
10563.38 608
10564.35 609
10565.32 617
10566.29 622
10567.26 641
10568.23 638
10569.20 625
10570.17 645
10571.14 659
10572.10 656
10573.07 657
10574.04 616
10575.01 648
10575.98 647
10576.95 652
10577.92 640
10578.89 664
10579.86 649
10580.84 661
10581.81 661
10582.78 650
10583.75 639
10584.72 653
10585.69 646
10586.66 678
10587.63 671
10588.60 684
10589.57 681
10590.54 652
10591.51 694
10592.48 686
10593.45 695
10594.42 681
10595.39 699
10596.36 700
10597.34 677
10598.31 686
10599.28 717
10600.25 707
10601.22 729
10602.19 731
10603.16 736
10604.13 718
10605.10 714
10606.08 750
10607.05 764
10608.02 756
10608.99 777
10609.96 767
10610.93 775
10611.90 798
10612.88 829
10613.85 795
10614.82 781
10615.79 773
10616.76 797
10617.74 782
10618.71 763
10619.68 739
10620.65 777
10621.62 746
10622.60 776
10623.57 751
10624.54 753
10625.51 738
10626.48 749
10627.46 712
10628.43 716
10629.40 700
10630.37 699
10631.35 706
10632.32 707
10633.29 699
10634.26 717
10635.24 723
10636.21 721
10637.18 711
10638.16 721
10639.13 749
10640.10 745
10641.07 732
10642.05 737
10643.02 751
10643.99 755
10644.97 720
10645.94 755
10646.91 723
10647.89 724
10648.86 757
10649.83 728
10650.81 697
10651.78 674
10652.75 695
10653.73 719
10654.70 684
10655.67 662
10656.65 643
10657.62 681
10658.59 660
10659.57 639
10660.54 642
10661.52 590
10662.49 642
10663.46 669
10664.44 647
10665.41 602
10666.39 617
10667.36 658
10668.33 664
10669.31 618
10670.28 626
10671.26 642
10672.23 657
10673.21 643
10674.18 632
10675.16 617
10676.13 623
10677.10 682
10678.08 662
10679.05 631
10680.03 623
10681.00 660
10681.98 669
10682.95 647
10683.93 614
10684.90 626
10685.88 623
10686.85 659
10687.83 630
10688.80 641
10689.78 644
10690.75 664
10691.73 659
10692.70 631
10693.68 642
10694.66 601
10695.63 656
10696.61 657
10697.58 616
10698.56 614
10699.53 649
10700.51 663
10701.48 636
10702.46 592
10703.44 614
10704.41 675
10705.39 663
10706.36 636
10707.34 617
10708.32 665
10709.29 634
10710.27 662
10711.24 632
10712.22 620
10713.20 636
10714.17 662
10715.15 689
10716.13 639
10717.10 635
10718.08 651
10719.05 658
10720.03 661
10721.01 674
10721.98 656
10722.96 690
10723.94 674
10724.91 657
10725.89 634
10726.87 646
10727.85 648
10728.82 647
10729.80 667
10730.78 637
10731.75 632
10732.73 672
10733.71 661
10734.69 633
10735.66 649
10736.64 650
10737.62 675
10738.59 650
10739.57 678
10740.55 672
10741.53 674
10742.50 706
10743.48 716
10744.46 689
10745.44 696
10746.42 699
10747.39 720
10748.37 697
10749.35 648
10750.33 687
10751.30 701
10752.28 698
10753.26 693
10754.24 693
10755.22 700
10756.20 685
10757.17 714
10758.15 689
10759.13 672
10760.11 702
10761.09 714
10762.07 708
10763.04 732
10764.02 698
10765.00 726
10765.98 733
10766.96 709
10767.94 680
10768.92 736
10769.90 723
10770.87 740
10771.85 748
10772.83 744
10773.81 741
10774.79 760
10775.77 739
10776.75 765
10777.73 737
10778.71 737
10779.69 781
10780.67 749
10781.64 736
10782.62 729
10783.60 766
10784.58 768
10785.56 744
10786.54 759
10787.52 729
10788.50 753
10789.48 781
10790.46 772
10791.44 759
10792.42 758
10793.40 740
10794.38 765
10795.36 740
10796.34 727
10797.32 746
10798.30 778
10799.28 782
10800.26 781
10801.24 760
10802.22 757
10803.20 750
10804.18 751
10805.16 752
10806.14 763
10807.12 742
10808.10 767
10809.09 781
10810.07 752
10811.05 753
10812.03 746
10813.01 758
10813.99 742
10814.97 721
10815.95 749
10816.93 772
10817.91 739
10818.89 760
10819.87 765
10820.86 776
10821.84 770
10822.82 771
10823.80 746
10824.78 747
10825.76 775
10826.74 765
10827.73 781
10828.71 780
10829.69 745
10830.67 761
10831.65 807
10832.63 795
10833.61 746
10834.60 752
10835.58 778
10836.56 768
10837.54 770
10838.52 790
10839.51 797
10840.49 823
10841.47 811
10842.45 783
10843.43 792
10844.42 787
10845.40 813
10846.38 855
10847.36 813
10848.35 846
10849.33 821
10850.31 827
10851.29 830
10852.28 830
10853.26 853
10854.24 848
10855.22 887
10856.21 898
10857.19 899
10858.17 874
10859.16 904
10860.14 901
10861.12 925
10862.10 871
10863.09 923
10864.07 931
10865.05 928
10866.04 871
10867.02 888
10868.00 911
10868.99 913
10869.97 929
10870.95 954
10871.94 926
10872.92 974
10873.90 948
10874.89 959
10875.87 965
10876.86 941
10877.84 958
10878.82 958
10879.81 967
10880.79 967
10881.77 1003
10882.76 1017
10883.74 1006
10884.73 986
10885.71 995
10886.69 1018
10887.68 1023
10888.66 1045
10889.65 1033
10890.63 1034
10891.62 1043
10892.60 1078
10893.58 1081
10894.57 1029
10895.55 1063
10896.54 1098
10897.52 1075
10898.51 1096
10899.49 1081
10900.48 1081
10901.46 1110
10902.45 1143
10903.43 1160
10904.42 1147
10905.40 1142
10906.39 1136
10907.37 1187
10908.36 1188
10909.34 1203
10910.33 1223
10911.31 1238
10912.30 1259
10913.28 1228
10914.27 1214
10915.25 1255
10916.24 1278
10917.22 1284
10918.21 1258
10919.20 1276
10920.18 1299
10921.17 1309
10922.15 1323
10923.14 1351
10924.12 1322
10925.11 1336
10926.10 1343
10927.08 1366
10928.07 1337
10929.05 1331
10930.04 1375
10931.03 1407
10932.01 1375
10933.00 1410
10933.99 1412
10934.97 1435
10935.96 1430
10936.94 1452
10937.93 1427
10938.92 1440
10939.90 1480
10940.89 1538
10941.88 1549
10942.86 1513
10943.85 1554
10944.84 1609
10945.82 1549
10946.81 1561
10947.80 1621
10948.79 1640
10949.77 1707
10950.76 1706
10951.75 1704
10952.73 1734
10953.72 1816
10954.71 1814
10955.69 1854
10956.68 1839
10957.67 1922
10958.66 1915
10959.64 1959
10960.63 1984
10961.62 1974
10962.61 2048
10963.59 2063
10964.58 2035
10965.57 2038
10966.56 2022
10967.55 2006
10968.53 1992
10969.52 1941
10970.51 1905
10971.50 1881
10972.49 1891
10973.47 1882
10974.46 1837
10975.45 1813
10976.44 1800
10977.43 1787
10978.41 1767
10979.40 1784
10980.39 1733
10981.38 1767
10982.37 1738
10983.36 1767
10984.34 1775
10985.33 1816
10986.32 1825
10987.31 1851
10988.30 1832
10989.29 1855
10990.28 1872
10991.27 1932
10992.25 1959
10993.24 1967
10994.23 2049
10995.22 2093
10996.21 2143
10997.20 2210
10998.19 2248
10999.18 2265
11000.17 2293
11001.16 2356
11002.15 2380
11003.14 2434
11004.12 2433
11005.11 2398
11006.10 2417
11007.09 2375
11008.08 2319
11009.07 2275
11010.06 2219
11011.05 2105
11012.04 2066
11013.03 2013
11014.02 1870
11015.01 1867
11016.00 1789
11016.99 1781
11017.98 1696
11018.97 1647
11019.96 1579
11020.95 1544
11021.94 1536
11022.93 1475
11023.92 1503
11024.91 1443
11025.90 1429
11026.89 1408
11027.88 1395
11028.88 1400
11029.87 1394
11030.86 1350
11031.85 1353
11032.84 1340
11033.83 1344
11034.82 1298
11035.81 1298
11036.80 1324
11037.79 1328
11038.78 1320
11039.77 1276
11040.77 1286
11041.76 1298
11042.75 1276
11043.74 1242
11044.73 1234
11045.72 1244
11046.71 1255
11047.70 1244
11048.70 1231
11049.69 1207
11050.68 1198
11051.67 1254
11052.66 1230
11053.65 1234
11054.65 1195
11055.64 1178
11056.63 1191
11057.62 1197
11058.61 1173
11059.60 1184
11060.60 1194
11061.59 1197
11062.58 1187
11063.57 1184
11064.56 1198
11065.56 1161
11066.55 1205
11067.54 1184
11068.53 1195
11069.53 1199
11070.52 1207
11071.51 1200
11072.50 1222
11073.50 1188
11074.49 1181
11075.48 1187
11076.47 1164
11077.47 1175
11078.46 1193
11079.45 1199
11080.45 1141
11081.44 1180
11082.43 1152
11083.42 1200
11084.42 1176
11085.41 1144
11086.40 1157
11087.40 1177
11088.39 1142
11089.38 1136
11090.38 1141
11091.37 1137
11092.36 1130
11093.36 1076
11094.35 1098
11095.34 1130
11096.34 1114
11097.33 1078
11098.32 1057
11099.32 1069
11100.31 1067
11101.31 1079
11102.30 1096
11103.29 1047
11104.29 1044
11105.28 1042
11106.28 1048
11107.27 1054
11108.26 1044
11109.26 1031
11110.25 1061
11111.25 1000
11112.24 1023
11113.24 1025
11114.23 1026
11115.22 1047
11116.22 1015
11117.21 1015
11118.21 997
11119.20 986
11120.20 975
11121.19 988
11122.19 1002
11123.18 972
11124.18 982
11125.17 976
11126.17 953
11127.16 970
11128.16 993
11129.15 964
11130.15 953
11131.14 937
11132.14 971
11133.13 928
11134.13 967
11135.12 945
11136.12 957
11137.11 923
11138.11 951
11139.10 945
11140.10 935
11141.09 934
11142.09 928
11143.09 915
11144.08 926
11145.08 940
11146.07 899
11147.07 950
11148.07 946
11149.06 919
11150.06 895
11151.05 915
11152.05 921
11153.05 906
11154.04 881
11155.04 931
11156.03 916
11157.03 908
11158.03 925
11159.02 901
11160.02 915
11161.02 865
11162.01 901
11163.01 871
11164.01 894
11165.00 914
11166.00 932
11167.00 904
11167.99 864
11168.99 876
11169.99 903
11170.98 878
11171.98 911
11172.98 905
11173.97 887
11174.97 895
11175.97 874
11176.97 929
11177.96 900
11178.96 907
11179.96 903
11180.95 925
11181.95 879
11182.95 909
11183.95 896
11184.94 921
11185.94 912
11186.94 920
11187.94 874
11188.94 896
11189.93 935
11190.93 884
11191.93 946
11192.93 892
11193.92 877
11194.92 880
11195.92 903
11196.92 896
11197.92 915
11198.92 926
11199.91 944
11200.91 913
11201.91 908
11202.91 919
11203.91 930
11204.91 942
11205.90 971
11206.90 973
11207.90 967
11208.90 989
11209.90 1001
11210.90 1004
11211.90 978
11212.89 991
11213.89 971
11214.89 1009
11215.89 982
11216.89 966
11217.89 942
11218.89 960
11219.89 979
11220.89 927
11221.89 941
11222.88 943
11223.88 942
11224.88 945
11225.88 923
11226.88 899
11227.88 921
11228.88 955
11229.88 975
11230.88 927
11231.88 960
11232.88 962
11233.88 944
11234.88 942
11235.88 941
11236.88 933
11237.88 921
11238.88 927
11239.88 938
11240.88 927
11241.88 928
11242.88 925
11243.88 929
11244.88 959
11245.88 939
11246.88 953
11247.88 938
11248.88 936
11249.88 951
11250.88 917
11251.88 941
11252.88 954
11253.88 967
11254.88 972
11255.88 984
11256.89 979
11257.89 973
11258.89 942
11259.89 992
11260.89 973
11261.89 972
11262.89 993
11263.89 962
11264.89 980
11265.89 986
11266.90 958
11267.90 971
11268.90 1014
11269.90 1003
11270.90 1009
11271.90 1021
11272.90 1020
11273.90 993
11274.91 1004
11275.91 1006
11276.91 975
11277.91 972
11278.91 960
11279.91 965
11280.92 1004
11281.92 974
11282.92 927
11283.92 947
11284.92 924
11285.93 948
11286.93 879
11287.93 918
11288.93 869
11289.94 883
11290.94 857
11291.94 863
11292.94 867
11293.94 827
11294.95 845
11295.95 864
11296.95 827
11297.95 818
11298.96 826
11299.96 786
11300.96 820
11301.97 823
11302.97 812
11303.97 804
11304.97 799
11305.98 804
11306.98 805
11307.98 820
11308.99 823
11309.99 817
11310.99 795
11312.00 804
11313.00 799
11314.00 834
11315.01 802
11316.01 813
11317.01 814
11318.02 825
11319.02 789
11320.02 792
11321.03 784
11322.03 816
11323.03 831
11324.04 816
11325.04 795
11326.05 793
11327.05 797
11328.05 773
11329.06 818
11330.06 799
11331.06 761
11332.07 770
11333.07 761
11334.08 778
11335.08 799
11336.09 729
11337.09 777
11338.09 776
11339.10 772
11340.10 782
11341.11 788
11342.11 767
11343.12 771
11344.12 786
11345.13 777
11346.13 773
11347.14 761
11348.14 776
11349.15 756
11350.15 761
11351.16 754
11352.16 756
11353.17 754
11354.17 715
11355.18 745
11356.18 749
11357.19 757
11358.19 705
11359.20 686
11360.20 685
11361.21 724
11362.21 684
11363.22 724
11364.22 704
11365.23 682
11366.23 696
11367.24 708
11368.25 702
11369.25 688
11370.26 678
11371.26 687
11372.27 683
11373.28 694
11374.28 684
11375.29 672
11376.29 666
11377.30 647
11378.31 683
11379.31 636
11380.32 612
11381.32 632
11382.33 678
11383.34 654
11384.34 639
11385.35 661
11386.36 681
11387.36 641
11388.37 634
11389.38 668
11390.38 660
11391.39 666
11392.40 639
11393.40 656
11394.41 640
11395.42 663
11396.42 643
11397.43 623
11398.44 637
11399.44 657
11400.45 637
11401.46 647
11402.47 637
11403.47 649
11404.48 675
11405.49 675
11406.50 645
11407.50 624
11408.51 635
11409.52 632
11410.53 616
11411.53 614
11412.54 640
11413.55 622
11414.56 631
11415.56 633
11416.57 626
11417.58 622
11418.59 647
11419.60 647
11420.60 638
11421.61 620
11422.62 602
11423.63 639
11424.64 612
11425.64 614
11426.65 597
11427.66 646
11428.67 617
11429.68 627
11430.69 622
11431.70 587
11432.70 619
11433.71 621
11434.72 608
11435.73 590
11436.74 622
11437.75 607
11438.76 630
11439.76 611
11440.77 615
11441.78 604
11442.79 596
11443.80 615
11444.81 592
11445.82 594
11446.83 596
11447.84 583
11448.85 602
11449.86 615
11450.87 596
11451.87 624
11452.88 597
11453.89 605
11454.90 578
11455.91 592
11456.92 577
11457.93 621
11458.94 576
11459.95 567
11460.96 611
11461.97 621
11462.98 587
11463.99 560
11465.00 587
11466.01 592
11467.02 575
11468.03 576
11469.04 583
11470.05 564
11471.06 569
11472.07 577
11473.08 600
11474.09 582
11475.10 571
11476.11 562
11477.12 586
11478.13 579
11479.15 566
11480.16 578
11481.17 565
11482.18 545
11483.19 560
11484.20 573
11485.21 561
11486.22 571
11487.23 582
11488.24 576
11489.25 542
11490.26 537
11491.28 560
11492.29 549
11493.30 536
11494.31 553
11495.32 555
11496.33 551
11497.34 559
11498.36 530
11499.37 566
11500.38 554
11501.39 549
11502.40 558
11503.41 559
11504.42 551
11505.44 575
11506.45 559
11507.46 561
11508.47 561
11509.48 564
11510.50 564
11511.51 546
11512.52 560
11513.53 566
11514.54 575
11515.56 559
11516.57 590
11517.58 561
11518.59 568
11519.61 541
11520.62 544
11521.63 569
11522.64 574
11523.66 545
11524.67 548
11525.68 562
11526.69 577
11527.71 544
11528.72 564
11529.73 576
11530.75 553
11531.76 565
11532.77 584
11533.78 564
11534.80 560
11535.81 576
11536.82 577
11537.84 600
11538.85 571
11539.86 559
11540.88 572
11541.89 586
11542.90 565
11543.92 577
11544.93 589
11545.94 589
11546.96 596
11547.97 583
11548.98 608
11550.00 558
11551.01 602
11552.03 583
11553.04 594
11554.05 566
11555.07 578
11556.08 544
11557.10 547
11558.11 569
11559.12 556
11560.14 539
11561.15 531
11562.17 537
11563.18 526
11564.20 516
11565.21 527
11566.22 536
11567.24 515
11568.25 533
11569.27 550
11570.28 562
11571.30 541
11572.31 524
11573.33 529
11574.34 525
11575.36 548
11576.37 519
11577.39 493
11578.40 521
11579.42 529
11580.43 518
11581.45 517
11582.46 491
11583.48 507
11584.49 530
11585.51 523
11586.52 493
11587.54 514
11588.55 514
11589.57 528
11590.58 492
11591.60 494
11592.61 510
11593.63 519
11594.65 536
11595.66 495
11596.68 496
11597.69 490
11598.71 503
11599.73 530
11600.74 526
11601.76 518
11602.77 523
11603.79 512
11604.81 524
11605.82 518
11606.84 530
11607.85 520
11608.87 547
11609.89 550
11610.90 492
11611.92 523
11612.94 518
11613.95 536
11614.97 531
11615.99 523
11617.00 504
11618.02 521
11619.04 519
11620.05 521
11621.07 511
11622.09 507
11623.10 525
11624.12 543
11625.14 528
11626.15 518
11627.17 507
11628.19 519
11629.21 523
11630.22 489
11631.24 511
11632.26 546
11633.28 556
11634.29 531
11635.31 522
11636.33 486
11637.34 517
11638.36 526
11639.38 537
11640.40 530
11641.42 549
11642.43 538
11643.45 521
11644.47 509
11645.49 519
11646.50 514
11647.52 563
11648.54 502
11649.56 524
11650.58 525
11651.60 521
11652.61 502
11653.63 507
11654.65 540
11655.67 562
11656.69 551
11657.71 569
11658.72 527
11659.74 537
11660.76 549
11661.78 540
11662.80 541
11663.82 535
11664.84 545
11665.85 547
11666.87 554
11667.89 561
11668.91 557
11669.93 553
11670.95 555
11671.97 535
11672.99 531
11674.01 547
11675.03 547
11676.05 550
11677.06 557
11678.08 561
11679.10 544
11680.12 540
11681.14 549
11682.16 519
11683.18 533
11684.20 564
11685.22 545
11686.24 534
11687.26 556
11688.28 592
11689.30 550
11690.32 566
11691.34 590
11692.36 575
11693.38 563
11694.40 547
11695.42 555
11696.44 566
11697.46 563
11698.48 571
11699.50 562
11700.52 555
11701.54 593
11702.56 577
11703.58 574
11704.60 556
11705.62 541
11706.64 556
11707.66 586
11708.68 595
11709.71 569
11710.73 580
11711.75 561
11712.77 572
11713.79 568
11714.81 565
11715.83 553
11716.85 558
11717.87 567
11718.89 566
11719.91 540
11720.94 555
11721.96 551
11722.98 574
11724.00 576
11725.02 559
11726.04 568
11727.06 583
11728.09 588
11729.11 588
11730.13 575
11731.15 554
11732.17 590
11733.19 611
11734.22 581
11735.24 584
11736.26 579
11737.28 613
11738.30 606
11739.33 608
11740.35 611
11741.37 607
11742.39 611
11743.41 628
11744.44 621
11745.46 604
11746.48 613
11747.50 632
11748.53 630
11749.55 610
11750.57 641
11751.59 631
11752.62 616
11753.64 651
11754.66 638
11755.68 636
11756.71 634
11757.73 674
11758.75 636
11759.77 624
11760.80 656
11761.82 660
11762.84 667
11763.87 650
11764.89 677
11765.91 678
11766.94 659
11767.96 662
11768.98 645
11770.01 693
11771.03 723
11772.05 744
11773.08 711
11774.10 712
11775.12 742
11776.15 714
11777.17 687
11778.19 699
11779.22 712
11780.24 723
11781.27 745
11782.29 719
11783.31 707
11784.34 744
11785.36 763
11786.39 756
11787.41 746
11788.43 762
11789.46 745
11790.48 750
11791.51 752
11792.53 760
11793.56 752
11794.58 762
11795.60 791
11796.63 770
11797.65 751
11798.68 778
11799.70 776
11800.73 766
11801.75 790
11802.78 791
11803.80 807
11804.83 819
11805.85 809
11806.88 766
11807.90 783
11808.93 815
11809.95 786
11810.98 790
11812.00 815
11813.03 818
11814.05 829
11815.08 817
11816.10 797
11817.13 795
11818.15 827
11819.18 827
11820.20 809
11821.23 834
11822.26 827
11823.28 825
11824.31 850
11825.33 814
11826.36 843
11827.38 856
11828.41 860
11829.44 869
11830.46 870
11831.49 871
11832.51 870
11833.54 878
11834.57 890
11835.59 888
11836.62 919
11837.65 890
11838.67 896
11839.70 933
11840.72 923
11841.75 923
11842.78 950
11843.80 923
11844.83 926
11845.86 929
11846.88 972
11847.91 975
11848.94 949
11849.96 946
11850.99 952
11852.02 993
11853.05 983
11854.07 999
11855.10 997
11856.13 1022
11857.15 1073
11858.18 1041
11859.21 1036
11860.24 1030
11861.26 1042
11862.29 1073
11863.32 1054
11864.34 1104
11865.37 1085
11866.40 1123
11867.43 1104
11868.46 1115
11869.48 1090
11870.51 1106
11871.54 1127
11872.57 1119
11873.59 1126
11874.62 1153
11875.65 1170
11876.68 1182
11877.71 1187
11878.73 1180
11879.76 1214
11880.79 1209
11881.82 1257
11882.85 1246
11883.87 1239
11884.90 1254
11885.93 1300
11886.96 1286
11887.99 1311
11889.02 1337
11890.05 1350
11891.07 1340
11892.10 1377
11893.13 1390
11894.16 1413
11895.19 1446
11896.22 1445
11897.25 1486
11898.28 1477
11899.30 1502
11900.33 1533
11901.36 1563
11902.39 1550
11903.42 1576
11904.45 1591
11905.48 1626
11906.51 1664
11907.54 1623
11908.57 1675
11909.60 1698
11910.63 1705
11911.66 1715
11912.69 1696
11913.71 1634
11914.74 1632
11915.77 1690
11916.80 1646
11917.83 1644
11918.86 1623
11919.89 1629
11920.92 1630
11921.95 1610
11922.98 1635
11924.01 1657
11925.04 1694
11926.07 1669
11927.10 1669
11928.13 1705
11929.16 1763
11930.19 1776
11931.22 1726
11932.25 1729
11933.29 1713
11934.32 1750
11935.35 1748
11936.38 1736
11937.41 1740
11938.44 1759
11939.47 1718
11940.50 1738
11941.53 1644
11942.56 1616
11943.59 1610
11944.62 1591
11945.65 1591
11946.69 1534
11947.72 1488
11948.75 1469
11949.78 1506
11950.81 1468
11951.84 1437
11952.87 1384
11953.90 1370
11954.93 1373
11955.97 1352
11957.00 1328
11958.03 1316
11959.06 1333
11960.09 1320
11961.12 1310
11962.16 1301
11963.19 1290
11964.22 1276
11965.25 1314
11966.28 1308
11967.31 1330
11968.35 1288
11969.38 1290
11970.41 1300
11971.44 1326
11972.47 1300
11973.51 1314
11974.54 1329
11975.57 1309
11976.60 1298
11977.64 1301
11978.67 1282
11979.70 1282
11980.73 1344
11981.77 1308
11982.80 1304
11983.83 1339
11984.86 1328
11985.90 1302
11986.93 1298
11987.96 1295
11988.99 1332
11990.03 1330
11991.06 1326
11992.09 1344
11993.13 1352
11994.16 1385
11995.19 1364
11996.23 1346
11997.26 1358
11998.29 1395
11999.33 1396
12000.36 1402
12001.39 1372
12002.43 1410
12003.46 1399
12004.49 1428
12005.53 1473
12006.56 1465
12007.59 1464
12008.63 1438
12009.66 1469
12010.69 1475
12011.73 1503
12012.76 1486
12013.80 1516
12014.83 1530
12015.86 1522
12016.90 1506
12017.93 1548
12018.97 1539
12020.00 1554
12021.03 1561
12022.07 1557
12023.10 1570
12024.14 1581
12025.17 1581
12026.21 1562
12027.24 1584
12028.28 1580
12029.31 1596
12030.34 1569
12031.38 1591
12032.41 1573
12033.45 1579
12034.48 1602
12035.52 1578
12036.55 1606
12037.59 1588
12038.62 1563
12039.66 1586
12040.69 1567
12041.73 1622
12042.76 1636
12043.80 1644
12044.83 1634
12045.87 1603
12046.90 1655
12047.94 1634
12048.98 1604
12050.01 1645
12051.05 1658
12052.08 1651
12053.12 1651
12054.15 1698
12055.19 1653
12056.22 1627
12057.26 1653
12058.30 1679
12059.33 1665
12060.37 1657
12061.40 1633
12062.44 1629
12063.48 1583
12064.51 1651
12065.55 1628
12066.58 1589
12067.62 1577
12068.66 1571
12069.69 1537
12070.73 1533
12071.77 1505
12072.80 1488
12073.84 1486
12074.88 1454
12075.91 1478
12076.95 1445
12077.99 1468
12079.02 1470
12080.06 1433
12081.10 1428
12082.13 1368
12083.17 1403
12084.21 1408
12085.24 1410
12086.28 1426
12087.32 1379
12088.35 1394
12089.39 1434
12090.43 1414
12091.47 1434
12092.50 1394
12093.54 1421
12094.58 1410
12095.62 1421
12096.65 1413
12097.69 1416
12098.73 1421
12099.77 1438
12100.80 1437
12101.84 1436
12102.88 1437
12103.92 1428
12104.95 1433
12105.99 1375
12107.03 1377
12108.07 1367
12109.11 1397
12110.14 1381
12111.18 1354
12112.22 1376
12113.26 1350
12114.30 1306
12115.34 1290
12116.37 1279
12117.41 1237
12118.45 1225
12119.49 1239
12120.53 1227
12121.57 1177
12122.60 1193
12123.64 1154
12124.68 1122
12125.72 1124
12126.76 1153
12127.80 1119
12128.84 1098
12129.88 1109
12130.91 1108
12131.95 1095
12132.99 1133
12134.03 1085
12135.07 1091
12136.11 1090
12137.15 1094
12138.19 1089
12139.23 1074
12140.27 1070
12141.31 1028
12142.35 1036
12143.39 1039
12144.43 1071
12145.46 1049
12146.50 1079
12147.54 1053
12148.58 1024
12149.62 1027
12150.66 1005
12151.70 980
12152.74 989
12153.78 1037
12154.82 1014
12155.86 972
12156.90 965
12157.94 993
12158.98 997
12160.02 986
12161.06 967
12162.10 962
12163.14 980
12164.18 955
12165.23 956
12166.27 978
12167.31 975
12168.35 977
12169.39 978
12170.43 964
12171.47 938
12172.51 957
12173.55 998
12174.59 926
12175.63 927
12176.67 931
12177.71 963
12178.75 956
12179.80 944
12180.84 894
12181.88 918
12182.92 937
12183.96 899
12185.00 926
12186.04 895
12187.08 894
12188.13 891
12189.17 914
12190.21 887
12191.25 878
12192.29 912
12193.33 893
12194.37 881
12195.42 850
12196.46 890
12197.50 900
12198.54 873
12199.58 854
12200.63 858
12201.67 882
12202.71 900
12203.75 859
12204.79 880
12205.84 881
12206.88 847
12207.92 841
12208.96 864
12210.01 852
12211.05 860
12212.09 851
12213.13 858
12214.17 860
12215.22 813
12216.26 828
12217.30 814
12218.35 813
12219.39 805
12220.43 825
12221.47 831
12222.52 823
12223.56 817
12224.60 822
12225.65 790
12226.69 821
12227.73 796
12228.77 809
12229.82 822
12230.86 773
12231.90 802
12232.95 807
12233.99 779
12235.03 780
12236.08 805
12237.12 787
12238.16 821
12239.21 779
12240.25 771
12241.30 771
12242.34 794
12243.38 778
12244.43 794
12245.47 775
12246.51 765
12247.56 790
12248.60 770
12249.65 790
12250.69 738
12251.73 771
12252.78 771
12253.82 767
12254.87 749
12255.91 750
12256.96 756
12258.00 754
12259.04 751
12260.09 728
12261.13 748
12262.18 744
12263.22 739
12264.27 737
12265.31 698
12266.36 732
12267.40 746
12268.45 712
12269.49 690
12270.54 706
12271.58 742
12272.63 703
12273.67 723
12274.72 708
12275.76 716
12276.81 704
12277.85 726
12278.90 728
12279.94 701
12280.99 682
12282.03 709
12283.08 712
12284.12 664
12285.17 696
12286.22 669
12287.26 692
12288.31 669
12289.35 647
12290.40 678
12291.44 657
12292.49 689
12293.54 657
12294.58 693
12295.63 681
12296.67 655
12297.72 671
12298.77 670
12299.81 656
12300.86 674
12301.90 659
12302.95 688
12304.00 665
12305.04 645
12306.09 660
12307.14 711
12308.18 673
12309.23 649
12310.28 679
12311.32 678
12312.37 638
12313.42 637
12314.46 651
12315.51 641
12316.56 665
12317.60 631
12318.65 664
12319.70 626
12320.74 689
12321.79 674
12322.84 662
12323.89 661
12324.93 637
12325.98 651
12327.03 667
12328.08 643
12329.12 621
12330.17 670
12331.22 650
12332.27 648
12333.31 665
12334.36 642
12335.41 654
12336.46 662
12337.50 664
12338.55 646
12339.60 615
12340.65 641
12341.70 679
12342.74 673
12343.79 654
12344.84 630
12345.89 651
12346.94 643
12347.98 652
12349.03 636
12350.08 638
12351.13 648
12352.18 684
12353.23 640
12354.27 659
12355.32 623
12356.37 640
12357.42 677
12358.47 657
12359.52 651
12360.57 644
12361.61 656
12362.66 661
12363.71 677
12364.76 635
12365.81 680
12366.86 656
12367.91 661
12368.96 647
12370.01 652
12371.06 629
12372.11 647
12373.15 635
12374.20 645
12375.25 632
12376.30 681
12377.35 695
12378.40 648
12379.45 651
12380.50 647
12381.55 665
12382.60 640
12383.65 651
12384.70 656
12385.75 661
12386.80 679
12387.85 685
12388.90 690
12389.95 666
12391.00 654
12392.05 695
12393.10 698
12394.15 646
12395.20 670
12396.25 623
12397.30 697
12398.35 690
12399.40 651
12400.45 665
12401.50 689
12402.55 675
12403.60 675
12404.65 671
12405.70 705
12406.75 672
12407.81 728
12408.86 704
12409.91 697
12410.96 655
12412.01 706
12413.06 687
12414.11 674
12415.16 681
12416.21 705
12417.26 706
12418.32 662
12419.37 698
12420.42 685
12421.47 687
12422.52 683
12423.57 682
12424.62 690
12425.68 687
12426.73 699
12427.78 712
12428.83 695
12429.88 681
12430.93 716
12431.99 700
12433.04 716
12434.09 702
12435.14 719
12436.19 742
12437.24 715
12438.30 708
12439.35 724
12440.40 723
12441.45 749
12442.51 731
12443.56 746
12444.61 749
12445.66 705
12446.71 745
12447.77 738
12448.82 756
12449.87 764
12450.92 749
12451.98 748
12453.03 771
12454.08 777
12455.14 791
12456.19 789
12457.24 779
12458.29 816
12459.35 824
12460.40 827
12461.45 840
12462.51 849
12463.56 834
12464.61 864
12465.67 831
12466.72 879
12467.77 923
12468.83 911
12469.88 955
12470.93 970
12471.99 980
12473.04 978
12474.09 1028
12475.15 1051
12476.20 1022
12477.25 1065
12478.31 1072
12479.36 1077
12480.42 1095
12481.47 1110
12482.52 1140
12483.58 1106
12484.63 1124
12485.69 1125
12486.74 1114
12487.79 1051
12488.85 1058
12489.90 1044
12490.96 1009
12492.01 999
12493.06 952
12494.12 945
12495.17 957
12496.23 941
12497.28 896
12498.34 918
12499.39 918
12500.45 912
12501.50 920
12502.56 911
12503.61 911
12504.67 888
12505.72 899
12506.78 902
12507.83 902
12508.89 876
12509.94 880
12511.00 921
12512.05 851
12513.11 849
12514.16 888
12515.22 897
12516.27 888
12517.33 896
12518.38 923
12519.44 900
12520.49 892
12521.55 893
12522.60 888
12523.66 873
12524.72 855
12525.77 860
12526.83 890
12527.88 862
12528.94 869
12530.00 875
12531.05 861
12532.11 873
12533.16 884
12534.22 871
12535.28 866
12536.33 890
12537.39 897
12538.44 944
12539.50 933
12540.56 915
12541.61 947
12542.67 931
12543.73 963
12544.78 953
12545.84 990
12546.90 993
12547.95 1002
12549.01 993
12550.07 999
12551.12 1040
12552.18 1004
12553.24 1032
12554.29 1070
12555.35 1049
12556.41 1068
12557.47 1057
12558.52 1062
12559.58 1052
12560.64 1029
12561.69 1042
12562.75 1010
12563.81 1003
12564.87 985
12565.92 970
12566.98 961
12568.04 945
12569.10 935
12570.15 936
12571.21 919
12572.27 927
12573.33 913
12574.38 878
12575.44 877
12576.50 877
12577.56 889
12578.62 863
12579.67 878
12580.73 864
12581.79 870
12582.85 864
12583.91 825
12584.96 843
12586.02 877
12587.08 844
12588.14 845
12589.20 825
12590.26 853
12591.32 828
12592.37 848
12593.43 805
12594.49 829
12595.55 854
12596.61 833
12597.67 813
12598.73 819
12599.78 817
12600.84 802
12601.90 815
12602.96 812
12604.02 828
12605.08 818
12606.14 818
12607.20 840
12608.26 803
12609.32 830
12610.38 830
12611.44 853
12612.49 867
12613.55 842
12614.61 847
12615.67 864
12616.73 830
12617.79 868
12618.85 870
12619.91 848
12620.97 868
12622.03 865
12623.09 838
12624.15 866
12625.21 846
12626.27 897
12627.33 912
12628.39 910
12629.45 909
12630.51 912
12631.57 905
12632.63 904
12633.69 924
12634.75 883
12635.81 908
12636.87 930
12637.93 900
12638.99 891
12640.05 864
12641.12 870
12642.18 857
12643.24 877
12644.30 863
12645.36 812
12646.42 849
12647.48 810
12648.54 824
12649.60 790
12650.66 834
12651.72 844
12652.78 814
12653.85 819
12654.91 781
12655.97 764
12657.03 772
12658.09 780
12659.15 779
12660.21 789
12661.28 771
12662.34 786
12663.40 762
12664.46 762
12665.52 772
12666.58 761
12667.64 760
12668.71 755
12669.77 748
12670.83 776
12671.89 744
12672.95 730
12674.02 733
12675.08 754
12676.14 753
12677.20 749
12678.26 747
12679.33 721
12680.39 729
12681.45 771
12682.51 750
12683.58 738
12684.64 732
12685.70 748
12686.76 745
12687.83 735
12688.89 711
12689.95 729
12691.01 751
12692.08 730
12693.14 713
12694.20 736
12695.27 717
12696.33 717
12697.39 732
12698.45 712
12699.52 725
12700.58 731
12701.64 717
12702.71 713
12703.77 690
12704.83 721
12705.90 727
12706.96 746
12708.02 717
12709.09 714
12710.15 749
12711.21 708
12712.28 711
12713.34 711
12714.40 721
12715.47 726
12716.53 730
12717.60 713
12718.66 704
12719.72 708
12720.79 729
12721.85 691
12722.92 700
12723.98 714
12725.04 726
12726.11 741
12727.17 715
12728.24 712
12729.30 728
12730.37 726
12731.43 742
12732.49 719
12733.56 713
12734.62 685
12735.69 708
12736.75 727
12737.82 708
12738.88 707
12739.95 707
12741.01 709
12742.08 704
12743.14 697
12744.21 689
12745.27 664
12746.34 679
12747.40 687
12748.47 678
12749.53 686
12750.60 679
12751.66 674
12752.73 685
12753.79 703
12754.86 654
12755.92 668
12756.99 680
12758.05 692
12759.12 652
12760.18 659
12761.25 680
12762.32 689
12763.38 663
12764.45 665
12765.51 649
12766.58 659
12767.65 645
12768.71 668
12769.78 663
12770.84 670
12771.91 656
12772.98 669
12774.04 645
12775.11 628
12776.17 614
12777.24 636
12778.31 637
12779.37 634
12780.44 627
12781.51 619
12782.57 617
12783.64 615
12784.71 622
12785.77 600
12786.84 624
12787.91 629
12788.97 628
12790.04 635
12791.11 608
12792.17 611
12793.24 631
12794.31 646
12795.37 621
12796.44 617
12797.51 635
12798.58 625
12799.64 621
12800.71 618
12801.78 626
12802.85 601
12803.91 603
12804.98 611
12806.05 599
12807.12 622
12808.18 599
12809.25 631
12810.32 602
12811.39 608
12812.45 625
12813.52 614
12814.59 629
12815.66 609
12816.73 589
12817.79 624
12818.86 643
12819.93 632
12821.00 672
12822.07 613
12823.13 603
12824.20 614
12825.27 635
12826.34 615
12827.41 598
12828.48 620
12829.54 633
12830.61 628
12831.68 623
12832.75 642
12833.82 631
12834.89 625
12835.96 596
12837.02 616
12838.09 599
12839.16 607
12840.23 575
12841.30 611
12842.37 612
12843.44 580
12844.51 584
12845.58 603
12846.65 592
12847.72 564
12848.78 536
12849.85 559
12850.92 530
12851.99 541
12853.06 540
12854.13 554
12855.20 540
12856.27 529
12857.34 541
12858.41 559
12859.48 530
12860.55 554
12861.62 555
12862.69 529
12863.76 513
12864.83 530
12865.90 519
12866.97 509
12868.04 506
12869.11 521
12870.18 518
12871.25 502
12872.32 509
12873.39 525
12874.46 498
12875.53 503
12876.60 524
12877.67 507
12878.74 509
12879.81 513
12880.88 523
12881.95 499
12883.03 506
12884.10 501
12885.17 520
12886.24 480
12887.31 510
12888.38 483
12889.45 535
12890.52 510
12891.59 484
12892.66 496
12893.74 495
12894.81 504
12895.88 504
12896.95 503
12898.02 498
12899.09 487
12900.16 495
12901.23 503
12902.31 481
12903.38 464
12904.45 468
12905.52 494
12906.59 487
12907.66 465
12908.74 461
12909.81 484
12910.88 480
12911.95 492
12913.02 487
12914.10 494
12915.17 486
12916.24 484
12917.31 507
12918.38 475
12919.46 492
12920.53 468
12921.60 495
12922.67 472
12923.75 469
12924.82 461
12925.89 483
12926.96 496
12928.04 484
12929.11 467
12930.18 474
12931.25 477
12932.33 471
12933.40 468
12934.47 468
12935.55 482
12936.62 457
12937.69 468
12938.76 440
12939.84 469
12940.91 452
12941.98 491
12943.06 472
12944.13 468
12945.20 493
12946.28 507
12947.35 484
12948.42 452
12949.50 460
12950.57 468
12951.64 453
12952.72 469
12953.79 461
12954.87 450
12955.94 469
12957.01 473
12958.09 465
12959.16 456
12960.23 464
12961.31 481
12962.38 485
12963.46 472
12964.53 441
12965.60 442
12966.68 458
12967.75 471
12968.83 451
12969.90 433
12970.98 455
12972.05 460
12973.13 456
12974.20 430
12975.27 467
12976.35 468
12977.42 448
12978.50 459
12979.57 459
12980.65 479
12981.72 465
12982.80 453
12983.87 439
12984.95 461
12986.02 478
12987.10 471
12988.17 483
12989.25 430
12990.32 431
12991.40 464
12992.47 466
12993.55 453
12994.62 437
12995.70 451
12996.77 425
12997.85 467
12998.93 443
13000.00 453
13001.08 460
13002.15 465
13003.23 435
13004.30 459
13005.38 432
13006.46 438
13007.53 460
13008.61 480
13009.68 482
13010.76 466
13011.84 458
13012.91 441
13013.99 479
13015.06 443
13016.14 442
13017.22 456
13018.29 504
13019.37 444
13020.45 468
13021.52 454
13022.60 461
13023.68 459
13024.75 452
13025.83 443
13026.91 496
13027.98 460
13029.06 459
13030.14 477
13031.21 478
13032.29 457
13033.37 459
13034.44 484
13035.52 462
13036.60 458
13037.67 437
13038.75 468
13039.83 463
13040.91 444
13041.98 450
13043.06 454
13044.14 470
13045.22 463
13046.29 450
13047.37 471
13048.45 486
13049.53 447
13050.60 471
13051.68 456
13052.76 468
13053.84 477
13054.91 480
13055.99 489
13057.07 464
13058.15 477
13059.23 461
13060.30 451
13061.38 459
13062.46 449
13063.54 470
13064.62 502
13065.70 453
13066.77 472
13067.85 452
13068.93 475
13070.01 497
13071.09 478
13072.17 460
13073.25 476
13074.32 477
13075.40 486
13076.48 452
13077.56 450
13078.64 487
13079.72 448
13080.80 447
13081.88 450
13082.95 462
13084.03 473
13085.11 472
13086.19 472
13087.27 476
13088.35 470
13089.43 485
13090.51 468
13091.59 496
13092.67 487
13093.75 507
13094.83 512
13095.91 485
13096.99 475
13098.07 475
13099.15 492
13100.22 475
13101.30 500
13102.38 471
13103.46 496
13104.54 489
13105.62 474
13106.70 489
13107.78 522
13108.86 482
13109.94 513
13111.02 517
13112.10 518
13113.19 505
13114.27 492
13115.35 506
13116.43 503
13117.51 496
13118.59 495
13119.67 512
13120.75 514
13121.83 493
13122.91 493
13123.99 515
13125.07 527
13126.15 516
13127.23 501
13128.31 491
13129.39 504
13130.48 508
13131.56 528
13132.64 498
13133.72 518
13134.80 510
13135.88 522
13136.96 504
13138.04 530
13139.12 516
13140.21 527
13141.29 515
13142.37 557
13143.45 518
13144.53 544
13145.61 530
13146.70 550
13147.78 533
13148.86 536
13149.94 526
13151.02 527
13152.10 552
13153.19 529
13154.27 531
13155.35 538
13156.43 566
13157.51 549
13158.60 559
13159.68 534
13160.76 573
13161.84 535
13162.93 566
13164.01 539
13165.09 553
13166.17 547
13167.25 567
13168.34 546
13169.42 536
13170.50 563
13171.59 527
13172.67 580
13173.75 548
13174.83 583
13175.92 596
13177.00 607
13178.08 574
13179.17 574
13180.25 582
13181.33 602
13182.41 578
13183.50 587
13184.58 600
13185.66 587
13186.75 561
13187.83 559
13188.91 607
13190.00 567
13191.08 610
13192.16 596
13193.25 603
13194.33 565
13195.42 581
13196.50 604
13197.58 596
13198.67 563
13199.75 587
13200.83 607
13201.92 611
13203.00 612
13204.09 597
13205.17 601
13206.25 607
13207.34 628
13208.42 597
13209.51 612
13210.59 602
13211.68 636
13212.76 625
13213.84 639
13214.93 633
13216.01 637
13217.10 632
13218.18 637
13219.27 639
13220.35 639
13221.44 667
13222.52 642
13223.61 654
13224.69 657
13225.78 660
13226.86 634
13227.95 657
13229.03 663
13230.12 674
13231.20 627
13232.29 676
13233.37 683
13234.46 651
13235.54 684
13236.63 669
13237.71 706
13238.80 648
13239.88 677
13240.97 703
13242.05 697
13243.14 702
13244.23 720
13245.31 711
13246.40 719
13247.48 694
13248.57 693
13249.65 707
13250.74 713
13251.83 727
13252.91 756
13254.00 706
13255.08 721
13256.17 731
13257.26 757
13258.34 735
13259.43 741
13260.52 741
13261.60 736
13262.69 758
13263.77 774
13264.86 777
13265.95 767
13267.03 773
13268.12 779
13269.21 808
13270.29 812
13271.38 807
13272.47 806
13273.55 809
13274.64 813
13275.73 800
13276.82 820
13277.90 841
13278.99 860
13280.08 842
13281.16 864
13282.25 847
13283.34 856
13284.43 860
13285.51 860
13286.60 891
13287.69 868
13288.78 857
13289.86 897
13290.95 875
13292.04 890
13293.13 876
13294.21 913
13295.30 907
13296.39 889
13297.48 937
13298.56 939
13299.65 956
13300.74 965
13301.83 977
13302.92 950
13304.00 957
13305.09 1013
13306.18 979
13307.27 994
13308.36 976
13309.45 982
13310.53 1003
13311.62 1050
13312.71 1040
13313.80 1058
13314.89 1049
13315.98 1025
13317.07 1033
13318.15 1070
13319.24 1081
13320.33 1097
13321.42 1095
13322.51 1092
13323.60 1050
13324.69 1085
13325.78 1113
13326.87 1113
13327.95 1097
13329.04 1139
13330.13 1130
13331.22 1144
13332.31 1142
13333.40 1127
13334.49 1172
13335.58 1140
13336.67 1175
13337.76 1171
13338.85 1186
13339.94 1206
13341.03 1222
13342.12 1200
13343.21 1219
13344.30 1211
13345.39 1186
13346.48 1245
13347.57 1208
13348.66 1230
13349.75 1193
13350.84 1227
13351.93 1242
13353.02 1258
13354.11 1216
13355.20 1214
13356.29 1201
13357.38 1256
13358.47 1251
13359.56 1255
13360.65 1242
13361.74 1235
13362.83 1242
13363.92 1239
13365.01 1265
13366.10 1237
13367.19 1261
13368.28 1272
13369.37 1296
13370.46 1280
13371.55 1260
13372.65 1260
13373.74 1322
13374.83 1291
13375.92 1311
13377.01 1237
13378.10 1248
13379.19 1271
13380.28 1258
13381.37 1252
13382.47 1249
13383.56 1219
13384.65 1201
13385.74 1188
13386.83 1204
13387.92 1217
13389.01 1193
13390.11 1162
13391.20 1136
13392.29 1156
13393.38 1137
13394.47 1140
13395.56 1167
13396.66 1174
13397.75 1129
13398.84 1188
13399.93 1146
13401.02 1106
13402.12 1118
13403.21 1138
13404.30 1148
13405.39 1128
13406.49 1144
13407.58 1137
13408.67 1115
13409.76 1094
13410.86 1085
13411.95 1128
13413.04 1118
13414.13 1115
13415.23 1099
13416.32 1101
13417.41 1089
13418.50 1109
13419.60 1105
13420.69 1097
13421.78 1114
13422.88 1117
13423.97 1101
13425.06 1081
13426.15 1088
13427.25 1107
13428.34 1120
13429.43 1091
13430.53 1094
13431.62 1115
13432.71 1092
13433.81 1098
13434.90 1125
13435.99 1117
13437.09 1099
13438.18 1116
13439.27 1101
13440.37 1112
13441.46 1085
13442.56 1082
13443.65 1107
13444.74 1131
13445.84 1104
13446.93 1093
13448.03 1151
13449.12 1133
13450.21 1122
13451.31 1141
13452.40 1173
13453.50 1183
13454.59 1161
13455.68 1192
13456.78 1177
13457.87 1154
13458.97 1134
13460.06 1193
13461.16 1219
13462.25 1188
13463.35 1181
13464.44 1189
13465.54 1197
13466.63 1196
13467.73 1197
13468.82 1232
13469.91 1225
13471.01 1242
13472.10 1240
13473.20 1225
13474.29 1216
13475.39 1242
13476.48 1285
13477.58 1213
13478.68 1233
13479.77 1249
13480.87 1247
13481.96 1231
13483.06 1246
13484.15 1261
13485.25 1285
13486.34 1264
13487.44 1291
13488.53 1275
13489.63 1268
13490.73 1279
13491.82 1322
13492.92 1331
13494.01 1310
13495.11 1335
13496.21 1329
13497.30 1350
13498.40 1311
13499.49 1313
13500.59 1348
13501.69 1360
13502.78 1351
13503.88 1347
13504.97 1355
13506.07 1357
13507.17 1367
13508.26 1352
13509.36 1368
13510.46 1343
13511.55 1344
13512.65 1359
13513.75 1362
13514.84 1356
13515.94 1368
13517.04 1338
13518.13 1318
13519.23 1332
13520.33 1303
13521.42 1300
13522.52 1259
13523.62 1290
13524.72 1262
13525.81 1290
13526.91 1288
13528.01 1258
13529.10 1259
13530.20 1257
13531.30 1221
13532.40 1246
13533.49 1275
13534.59 1232
13535.69 1194
13536.79 1242
13537.88 1222
13538.98 1208
13540.08 1180
13541.18 1186
13542.28 1174
13543.37 1175
13544.47 1206
13545.57 1196
13546.67 1152
13547.77 1120
13548.86 1147
13549.96 1154
13551.06 1147
13552.16 1117
13553.26 1130
13554.35 1090
13555.45 1074
13556.55 1084
13557.65 1075
13558.75 1089
13559.85 1092
13560.95 1105
13562.04 1081
13563.14 1066
13564.24 1041
13565.34 1103
13566.44 1090
13567.54 1067
13568.64 1031
13569.74 1084
13570.83 1070
13571.93 1072
13573.03 1030
13574.13 1060
13575.23 1066
13576.33 1057
13577.43 1073
13578.53 1083
13579.63 1064
13580.73 1065
13581.83 1071
13582.93 1048
13584.03 1056
13585.13 1048
13586.22 1106
13587.32 1072
13588.42 1043
13589.52 1062
13590.62 1057
13591.72 1049
13592.82 1061
13593.92 1046
13595.02 1058
13596.12 1055
13597.22 1049
13598.32 1084
13599.42 1032
13600.52 1031
13601.62 1057
13602.72 1065
13603.82 1038
13604.92 1039
13606.03 1044
13607.13 1119
13608.23 1079
13609.33 1078
13610.43 1093
13611.53 1081
13612.63 1077
13613.73 1061
13614.83 1082
13615.93 1051
13617.03 1040
13618.13 1070
13619.23 1102
13620.33 1078
13621.44 1041
13622.54 1064
13623.64 1076
13624.74 1067
13625.84 1061
13626.94 1097
13628.04 1105
13629.14 1080
13630.25 1091
13631.35 1101
13632.45 1088
13633.55 1106
13634.65 1099
13635.75 1140
13636.85 1086
13637.96 1126
13639.06 1106
13640.16 1109
13641.26 1061
13642.36 1075
13643.47 1104
13644.57 1109
13645.67 1070
13646.77 1039
13647.87 1094
13648.98 1116
13650.08 1111
13651.18 1084
13652.28 1124
13653.38 1094
13654.49 1100
13655.59 1112
13656.69 1086
13657.79 1048
13658.90 1084
13660.00 1089
13661.10 1068
13662.20 1054
13663.31 1086
13664.41 1091
13665.51 1063
13666.62 1050
13667.72 1023
13668.82 1097
13669.92 1073
13671.03 1112
13672.13 1063
13673.23 1090
13674.34 1057
13675.44 1062
13676.54 1064
13677.65 1072
13678.75 1044
13679.85 1055
13680.96 1085
13682.06 1065
13683.16 1096
13684.27 1089
13685.37 1109
13686.48 1077
13687.58 1068
13688.68 1131
13689.79 1140
13690.89 1100
13691.99 1110
13693.10 1124
13694.20 1127
13695.31 1096
13696.41 1102
13697.51 1129
13698.62 1098
13699.72 1108
13700.83 1127
13701.93 1175
13703.04 1152
13704.14 1165
13705.24 1171
13706.35 1168
13707.45 1146
13708.56 1185
13709.66 1222
13710.77 1234
13711.87 1181
13712.98 1208
13714.08 1209
13715.19 1197
13716.29 1190
13717.40 1222
13718.50 1224
13719.61 1203
13720.71 1246
13721.82 1247
13722.92 1246
13724.03 1237
13725.13 1270
13726.24 1297
13727.34 1293
13728.45 1275
13729.55 1293
13730.66 1326
13731.76 1300
13732.87 1261
13733.97 1329
13735.08 1368
13736.19 1343
13737.29 1385
13738.40 1363
13739.50 1409
13740.61 1401
13741.72 1435
13742.82 1453
13743.93 1445
13745.03 1442
13746.14 1479
13747.25 1498
13748.35 1506
13749.46 1534
13750.56 1551
13751.67 1571
13752.78 1583
13753.88 1615
13754.99 1644
13756.10 1658
13757.20 1650
13758.31 1675
13759.42 1704
13760.52 1706
13761.63 1707
13762.74 1807
13763.84 1805
13764.95 1775
13766.06 1806
13767.16 1818
13768.27 1811
13769.38 1825
13770.48 1813
13771.59 1829
13772.70 1839
13773.81 1800
13774.91 1817
13776.02 1778
13777.13 1751
13778.23 1713
13779.34 1711
13780.45 1750
13781.56 1683
13782.66 1665
13783.77 1650
13784.88 1648
13785.99 1611
13787.09 1596
13788.20 1546
13789.31 1489
13790.42 1470
13791.53 1472
13792.63 1422
13793.74 1427
13794.85 1396
13795.96 1343
13797.07 1321
13798.17 1312
13799.28 1312
13800.39 1311
13801.50 1279
13802.61 1244
13803.72 1246
13804.82 1253
13805.93 1223
13807.04 1199
13808.15 1190
13809.26 1163
13810.37 1185
13811.48 1133
13812.58 1157
13813.69 1139
13814.80 1125
13815.91 1160
13817.02 1125
13818.13 1119
13819.24 1091
13820.35 1075
13821.46 1107
13822.57 1083
13823.67 1090
13824.78 1102
13825.89 1078
13827.00 1082
13828.11 1035
13829.22 1082
13830.33 1063
13831.44 1080
13832.55 1090
13833.66 1082
13834.77 1073
13835.88 1054
13836.99 1032
13838.10 1067
13839.21 1088
13840.32 1079
13841.43 1091
13842.54 1035
13843.65 1068
13844.76 1065
13845.87 1072
13846.98 1053
13848.09 1075
13849.20 1048
13850.31 1054
13851.42 1037
13852.53 1059
13853.64 1062
13854.75 1045
13855.86 1010
13856.97 1019
13858.08 1055
13859.19 1043
13860.30 1062
13861.41 1025
13862.52 1017
13863.63 1020
13864.75 1064
13865.86 1056
13866.97 1062
13868.08 1039
13869.19 1066
13870.30 1061
13871.41 1054
13872.52 1053
13873.63 1040
13874.75 1074
13875.86 1043
13876.97 1071
13878.08 1049
13879.19 1057
13880.30 1076
13881.41 1042
13882.53 1048
13883.64 1057
13884.75 1078
13885.86 1067
13886.97 1072
13888.08 1087
13889.20 1098
13890.31 1087
13891.42 1104
13892.53 1068
13893.64 1066
13894.76 1039
13895.87 1065
13896.98 1056
13898.09 1045
13899.20 1054
13900.32 1080
13901.43 1078
13902.54 1064
13903.65 1067
13904.77 1049
13905.88 1037
13906.99 1047
13908.10 1054
13909.22 1048
13910.33 1082
13911.44 1029
13912.55 1023
13913.67 1008
13914.78 1002
13915.89 1004
13917.01 1007
13918.12 989
13919.23 976
13920.34 974
13921.46 996
13922.57 993
13923.68 976
13924.80 1003
13925.91 973
13927.02 946
13928.14 935
13929.25 935
13930.36 949
13931.48 950
13932.59 964
13933.70 922
13934.82 942
13935.93 927
13937.05 926
13938.16 935
13939.27 896
13940.39 907
13941.50 922
13942.62 924
13943.73 907
13944.84 881
13945.96 917
13947.07 929
13948.19 916
13949.30 899
13950.41 897
13951.53 892
13952.64 884
13953.76 893
13954.87 860
13955.99 875
13957.10 827
13958.22 889
13959.33 884
13960.44 865
13961.56 861
13962.67 891
13963.79 893
13964.90 864
13966.02 882
13967.13 865
13968.25 872
13969.36 896
13970.48 884
13971.59 870
13972.71 848
13973.82 866
13974.94 887
13976.05 839
13977.17 844
13978.29 848
13979.40 851
13980.52 884
13981.63 873
13982.75 843
13983.86 866
13984.98 878
13986.09 879
13987.21 860
13988.33 859
13989.44 878
13990.56 856
13991.67 879
13992.79 880
13993.91 856
13995.02 861
13996.14 881
13997.25 887
13998.37 863
13999.49 874
14000.60 880
14001.72 882
14002.84 868
14003.95 847
14005.07 891
14006.18 888
14007.30 874
14008.42 885
14009.53 860
14010.65 875
14011.77 890
14012.88 886
14014.00 878
14015.12 882
14016.23 881
14017.35 906
14018.47 908
14019.59 881
14020.70 892
14021.82 893
14022.94 920
14024.05 867
14025.17 875
14026.29 888
14027.41 887
14028.52 895
14029.64 898
14030.76 902
14031.88 892
14032.99 924
14034.11 908
14035.23 928
14036.35 919
14037.46 934
14038.58 940
14039.70 927
14040.82 889
14041.94 930
14043.05 952
14044.17 934
14045.29 934
14046.41 908
14047.53 945
14048.64 967
14049.76 932
14050.88 975
14052.00 972
14053.12 979
14054.24 966
14055.35 962
14056.47 955
14057.59 1001
14058.71 1026
14059.83 1033
14060.95 989
14062.07 1007
14063.19 1024
14064.30 1039
14065.42 1018
14066.54 1047
14067.66 1072
14068.78 1085
14069.90 1080
14071.02 1085
14072.14 1046
14073.26 1098
14074.38 1063
14075.49 1123
14076.61 1121
14077.73 1112
14078.85 1099
14079.97 1126
14081.09 1124
14082.21 1124
14083.33 1144
14084.45 1199
14085.57 1172
14086.69 1145
14087.81 1124
14088.93 1173
14090.05 1152
14091.17 1165
14092.29 1166
14093.41 1144
14094.53 1138
14095.65 1177
14096.77 1188
14097.89 1182
14099.01 1161
14100.13 1188
14101.25 1162
14102.37 1158
14103.49 1145
14104.61 1138
14105.73 1166
14106.85 1164
14107.97 1142
14109.09 1153
14110.21 1109
14111.33 1126
14112.46 1107
14113.58 1091
14114.70 1102
14115.82 1041
14116.94 1078
14118.06 1123
14119.18 1063
14120.30 1063
14121.42 1049
14122.54 1065
14123.66 1020
14124.79 1002
14125.91 1005
14127.03 993
14128.15 1020
14129.27 1029
14130.39 979
14131.51 957
14132.64 962
14133.76 1006
14134.88 952
14136.00 947
14137.12 936
14138.24 967
14139.37 978
14140.49 953
14141.61 914
14142.73 930
14143.85 905
14144.98 910
14146.10 884
14147.22 875
14148.34 887
14149.46 916
14150.59 894
14151.71 881
14152.83 853
14153.95 875
14155.08 888
14156.20 917
14157.32 889
14158.44 852
14159.57 858
14160.69 888
14161.81 894
14162.93 858
14164.06 870
14165.18 881
14166.30 875
14167.43 867
14168.55 878
14169.67 832
14170.79 885
14171.92 887
14173.04 864
14174.16 832
14175.29 797
14176.41 839
14177.53 851
14178.66 890
14179.78 831
14180.90 829
14182.03 837
14183.15 841
14184.27 824
14185.40 840
14186.52 823
14187.65 844
14188.77 840
14189.89 842
14191.02 798
14192.14 829
14193.27 850
14194.39 824
14195.51 822
14196.64 829
14197.76 807
14198.89 814
14200.01 825
14201.13 799
14202.26 779
14203.38 800
14204.51 787
14205.63 811
14206.76 806
14207.88 781
14209.01 792
14210.13 813
14211.25 815
14212.38 779
14213.50 775
14214.63 758
14215.75 799
14216.88 754
14218.00 742
14219.13 794
14220.25 789
14221.38 782
14222.50 739
14223.63 769
14224.75 736
14225.88 784
14227.00 777
14228.13 745
14229.25 756
14230.38 762
14231.51 785
14232.63 765
14233.76 753
14234.88 744
14236.01 778
14237.13 738
14238.26 748
14239.39 717
14240.51 749
14241.64 735
14242.76 745
14243.89 727
14245.01 718
14246.14 744
14247.27 717
14248.39 756
14249.52 723
14250.65 729
14251.77 701
14252.90 762
14254.02 715
14255.15 714
14256.28 712
14257.40 720
14258.53 710
14259.66 683
14260.78 691
14261.91 712
14263.04 686
14264.16 716
14265.29 699
14266.42 690
14267.54 668
14268.67 676
14269.80 703
14270.92 679
14272.05 694
14273.18 667
14274.31 672
14275.43 645
14276.56 652
14277.69 679
14278.82 674
14279.94 666
14281.07 671
14282.20 674
14283.33 650
14284.45 660
14285.58 621
14286.71 693
14287.84 654
14288.96 671
14290.09 628
14291.22 656
14292.35 627
14293.47 636
14294.60 643
14295.73 647
14296.86 618
14297.99 635
14299.11 625
14300.24 644
14301.37 645
14302.50 640
14303.63 655
14304.76 599
14305.88 626
14307.01 649
14308.14 627
14309.27 572
14310.40 616
14311.53 609
14312.66 628
14313.78 591
14314.91 581
14316.04 607
14317.17 584
14318.30 603
14319.43 584
14320.56 613
14321.69 592
14322.82 610
14323.95 593
14325.07 602
14326.20 582
14327.33 609
14328.46 599
14329.59 616
14330.72 584
14331.85 590
14332.98 599
14334.11 578
14335.24 571
14336.37 560
14337.50 582
14338.63 593
14339.76 580
14340.89 579
14342.02 555
14343.15 582
14344.28 577
14345.41 579
14346.54 574
14347.67 547
14348.80 561
14349.93 585
14351.06 539
14352.19 552
14353.32 536
14354.45 582
14355.58 555
14356.71 555
14357.84 553
14358.97 566
14360.10 564
14361.23 562
14362.36 511
14363.49 567
14364.62 547
14365.75 561
14366.88 542
14368.02 553
14369.15 526
14370.28 560
14371.41 577
14372.54 542
14373.67 523
14374.80 529
14375.93 549
14377.06 547
14378.20 553
14379.33 540
14380.46 532
14381.59 553
14382.72 548
14383.85 557
14384.98 535
14386.12 524
14387.25 540
14388.38 567
14389.51 568
14390.64 551
14391.77 546
14392.91 561
14394.04 525
14395.17 544
14396.30 555
14397.43 557
14398.57 524
14399.70 555
14400.83 549
14401.96 539
14403.09 530
14404.23 541
14405.36 567
14406.49 531
14407.62 556
14408.76 559
14409.89 568
14411.02 562
14412.15 573
14413.29 556
14414.42 563
14415.55 547
14416.68 569
14417.82 562
14418.95 555
14420.08 541
14421.22 545
14422.35 545
14423.48 546
14424.62 549
14425.75 552
14426.88 569
14428.01 567
14429.15 573
14430.28 575
14431.41 550
14432.55 540
14433.68 564
14434.81 539
14435.95 553
14437.08 556
14438.22 557
14439.35 548
14440.48 561
14441.62 565
14442.75 554
14443.88 560
14445.02 551
14446.15 569
14447.29 559
14448.42 551
14449.55 534
14450.69 535
14451.82 543
14452.96 539
14454.09 520
14455.23 563
14456.36 558
14457.49 563
14458.63 549
14459.76 557
14460.90 562
14462.03 555
14463.17 582
14464.30 581
14465.44 569
14466.57 568
14467.71 556
14468.84 577
14469.97 555
14471.11 563
14472.24 549
14473.38 576
14474.51 581
14475.65 569
14476.79 566
14477.92 555
14479.06 546
14480.19 562
14481.33 534
14482.46 546
14483.60 579
14484.73 572
14485.87 565
14487.00 544
14488.14 544
14489.27 555
14490.41 550
14491.55 551
14492.68 556
14493.82 568
14494.95 550
14496.09 570
14497.23 575
14498.36 519
14499.50 536
14500.63 554
14501.77 570
14502.91 561
14504.04 534
14505.18 558
14506.31 581
14507.45 578
14508.59 568
14509.72 554
14510.86 545
14512.00 551
14513.13 556
14514.27 573
14515.41 559
14516.54 544
14517.68 570
14518.82 569
14519.95 569
14521.09 545
14522.23 561
14523.36 587
14524.50 567
14525.64 531
14526.78 541
14527.91 546
14529.05 583
14530.19 559
14531.32 576
14532.46 566
14533.60 563
14534.74 579
14535.87 586
14537.01 567
14538.15 574
14539.29 564
14540.42 571
14541.56 561
14542.70 589
14543.84 568
14544.97 615
14546.11 602
14547.25 608
14548.39 612
14549.53 578
14550.66 600
14551.80 612
14552.94 614
14554.08 583
14555.22 595
14556.36 616
14557.49 636
14558.63 604
14559.77 614
14560.91 620
14562.05 623
14563.19 612
14564.32 654
14565.46 652
14566.60 626
14567.74 626
14568.88 611
14570.02 645
14571.16 650
14572.30 651
14573.43 690
14574.57 685
14575.71 669
14576.85 655
14577.99 649
14579.13 690
14580.27 662
14581.41 681
14582.55 700
14583.69 689
14584.83 708
14585.97 707
14587.10 698
14588.24 676
14589.38 711
14590.52 723
14591.66 722
14592.80 739
14593.94 751
14595.08 743
14596.22 775
14597.36 743
14598.50 749
14599.64 766
14600.78 763
14601.92 736
14603.06 736
14604.20 739
14605.34 766
14606.48 789
14607.62 775
14608.76 778
14609.90 777
14611.04 822
14612.18 815
14613.32 792
14614.47 809
14615.61 813
14616.75 853
14617.89 857
14619.03 856
14620.17 884
14621.31 859
14622.45 879
14623.59 862
14624.73 897
14625.87 878
14627.01 902
14628.16 911
14629.30 904
14630.44 915
14631.58 926
14632.72 942
14633.86 962
14635.00 964
14636.14 946
14637.29 954
14638.43 956
14639.57 966
14640.71 967
14641.85 950
14642.99 962
14644.13 951
14645.28 979
14646.42 954
14647.56 951
14648.70 937
14649.84 952
14650.99 900
14652.13 900
14653.27 874
14654.41 865
14655.55 860
14656.70 863
14657.84 828
14658.98 794
14660.12 786
14661.27 779
14662.41 734
14663.55 739
14664.69 716
14665.84 746
14666.98 734
14668.12 696
14669.26 691
14670.41 686
14671.55 676
14672.69 662
14673.83 679
14674.98 658
14676.12 652
14677.26 644
14678.41 652
14679.55 652
14680.69 651
14681.84 631
14682.98 631
14684.12 614
14685.27 601
14686.41 594
14687.55 624
14688.70 586
14689.84 583
14690.98 587
14692.13 596
14693.27 603
14694.41 568
14695.56 578
14696.70 603
14697.84 563
14698.99 553
14700.13 586
14701.28 562
14702.42 546
14703.56 557
14704.71 573
14705.85 566
14707.00 557
14708.14 565
14709.28 555
14710.43 528
14711.57 521
14712.72 562
14713.86 551
14715.01 565
14716.15 544
14717.30 579
14718.44 567
14719.58 498
14720.73 530
14721.87 549
14723.02 571
14724.16 535
14725.31 537
14726.45 549
14727.60 533
14728.74 543
14729.89 565
14731.03 540
14732.18 557
14733.32 531
14734.47 571
14735.61 527
14736.76 520
14737.90 536
14739.05 540
14740.20 539
14741.34 509
14742.49 533
14743.63 522
14744.78 513
14745.92 512
14747.07 523
14748.21 540
14749.36 537
14750.51 505
14751.65 516
14752.80 498
14753.94 522
14755.09 518
14756.24 494
14757.38 500
14758.53 492
14759.67 514
14760.82 497
14761.97 512
14763.11 478
14764.26 492
14765.41 480
14766.55 521
14767.70 490
14768.85 500
14769.99 466
14771.14 467
14772.29 486
14773.43 482
14774.58 454
14775.73 486
14776.87 478
14778.02 486
14779.17 477
14780.31 470
14781.46 477
14782.61 479
14783.76 489
14784.90 470
14786.05 478
14787.20 444
14788.34 489
14789.49 473
14790.64 454
14791.79 458
14792.93 448
14794.08 488
14795.23 469
14796.38 451
14797.52 438
14798.67 448
14799.82 455
14800.97 444
14802.12 447
14803.26 467
14804.41 405
14805.56 453
14806.71 437
14807.86 418
14809.00 426
14810.15 466
14811.30 442
14812.45 420
14813.60 401
14814.74 427
14815.89 448
14817.04 406
14818.19 414
14819.34 392
14820.49 427
14821.64 398
14822.78 414
14823.93 411
14825.08 408
14826.23 380
14827.38 417
14828.53 412
14829.68 407
14830.83 370
14831.97 384
14833.12 411
14834.27 418
14835.42 391
14836.57 386
14837.72 393
14838.87 377
14840.02 378
14841.17 403
14842.32 400
14843.47 370
14844.62 392
14845.77 391
14846.92 387
14848.07 352
14849.22 375
14850.36 396
14851.51 374
14852.66 359
14853.81 372
14854.96 375
14856.11 374
14857.26 373
14858.41 366
14859.56 381
14860.71 363
14861.86 398
14863.01 363
14864.16 357
14865.32 362
14866.47 357
14867.62 373
14868.77 362
14869.92 358
14871.07 369
14872.22 377
14873.37 336
14874.52 377
14875.67 382
14876.82 381
14877.97 357
14879.12 379
14880.27 356
14881.42 363
14882.57 379
14883.73 379
14884.88 357
14886.03 350
14887.18 356
14888.33 384
14889.48 375
14890.63 361
14891.78 352
14892.94 363
14894.09 381
14895.24 353
14896.39 341
14897.54 335
14898.69 372
14899.84 334
14901.00 361
14902.15 365
14903.30 371
14904.45 371
14905.60 366
14906.76 365
14907.91 342
14909.06 380
14910.21 381
14911.36 355
14912.52 328
14913.67 404
14914.82 368
14915.97 374
14917.12 363
14918.28 367
14919.43 377
14920.58 374
14921.73 366
14922.89 359
14924.04 370
14925.19 357
14926.34 380
14927.50 343
14928.65 386
14929.80 363
14930.96 386
14932.11 378
14933.26 350
14934.41 357
14935.57 385
14936.72 396
14937.87 358
14939.03 370
14940.18 366
14941.33 389
14942.49 371
14943.64 365
14944.79 367
14945.95 372
14947.10 365
14948.25 404
14949.41 395
14950.56 385
14951.71 376
14952.87 390
14954.02 392
14955.18 395
14956.33 388
14957.48 394
14958.64 390
14959.79 391
14960.95 385
14962.10 401
14963.25 405
14964.41 397
14965.56 437
14966.72 409
14967.87 427
14969.02 408
14970.18 432
14971.33 403
14972.49 416
14973.64 400
14974.80 404
14975.95 398
14977.11 381
14978.26 427
14979.41 395
14980.57 441
14981.72 425
14982.88 421
14984.03 368
14985.19 385
14986.34 380
14987.50 411
14988.65 387
14989.81 394
14990.96 379
14992.12 401
14993.27 367
14994.43 375
14995.59 373
14996.74 363
14997.90 398
14999.05 357
15000.21 369
15001.36 363
15002.52 381
15003.67 360
15004.83 376
15005.99 350
15007.14 362
15008.30 365
15009.45 370
15010.61 324
15011.76 342
15012.92 362
15014.08 332
15015.23 342
15016.39 335
15017.55 360
15018.70 342
15019.86 371
15021.01 315
15022.17 347
15023.33 351
15024.48 366
15025.64 321
15026.80 356
15027.95 342
15029.11 347
15030.27 347
15031.42 347
15032.58 307
15033.74 313
15034.89 356
15036.05 344
15037.21 324
15038.36 313
15039.52 348
15040.68 333
15041.84 341
15042.99 305
15044.15 323
15045.31 346
15046.46 325
15047.62 336
15048.78 333
15049.94 322
15051.09 329
15052.25 353
15053.41 321
15054.57 338
15055.72 338
15056.88 352
15058.04 333
15059.20 326
15060.36 335
15061.51 331
15062.67 333
15063.83 325
15064.99 331
15066.15 327
15067.30 310
15068.46 307
15069.62 347
15070.78 342
15071.94 333
15073.09 327
15074.25 336
15075.41 316
15076.57 311
15077.73 319
15078.89 326
15080.05 313
15081.20 336
15082.36 341
15083.52 331
15084.68 332
15085.84 318
15087.00 349
15088.16 321
15089.32 318
15090.47 302
15091.63 353
15092.79 351
15093.95 357
15095.11 325
15096.27 357
15097.43 338
15098.59 315
15099.75 352
15100.91 348
15102.07 328
15103.23 328
15104.39 352
15105.55 345
15106.71 322
15107.86 344
15109.02 382
15110.18 338
15111.34 337
15112.50 333
15113.66 342
15114.82 328
15115.98 352
15117.14 342
15118.30 334
15119.46 334
15120.62 346
15121.78 351
15122.94 327
15124.10 340
15125.26 337
15126.43 362
15127.59 334
15128.75 348
15129.91 336
15131.07 353
15132.23 322
15133.39 342
15134.55 345
15135.71 339
15136.87 345
15138.03 345
15139.19 374
15140.35 336
15141.51 337
15142.68 363
15143.84 384
15145.00 369
15146.16 368
15147.32 370
15148.48 392
15149.64 332
15150.80 354
15151.96 367
15153.13 359
15154.29 369
15155.45 369
15156.61 356
15157.77 368
15158.93 370
15160.10 398
15161.26 404
15162.42 357
15163.58 378
15164.74 356
15165.90 385
15167.07 369
15168.23 366
15169.39 374
15170.55 386
15171.71 374
15172.88 398
15174.04 393
15175.20 390
15176.36 393
15177.53 382
15178.69 392
15179.85 382
15181.01 394
15182.18 399
15183.34 407
15184.50 392
15185.66 407
15186.83 424
15187.99 399
15189.15 407
15190.31 423
15191.48 425
15192.64 415
15193.80 420
15194.97 426
15196.13 430
15197.29 424
15198.46 439
15199.62 423
15200.78 423
15201.94 402
15203.11 426
15204.27 438
15205.44 415
15206.60 397
15207.76 433
15208.93 466
15210.09 424
15211.25 451
15212.42 443
15213.58 440
15214.74 442
15215.91 431
15217.07 453
15218.24 425
15219.40 452
15220.56 456
15221.73 450
15222.89 447
15224.06 448
15225.22 484
15226.38 465
15227.55 455
15228.71 457
15229.88 456
15231.04 469
15232.21 459
15233.37 493
15234.53 482
15235.70 448
15236.86 462
15238.03 502
15239.19 479
15240.36 451
15241.52 449
15242.69 512
15243.85 514
15245.02 481
15246.18 505
15247.35 487
15248.51 480
15249.68 480
15250.84 503
15252.01 468
15253.17 459
15254.34 472
15255.50 485
15256.67 480
15257.83 471
15259.00 498
15260.17 486
15261.33 484
15262.50 434
15263.66 444
15264.83 493
15265.99 480
15267.16 443
15268.32 480
15269.49 448
15270.66 452
15271.82 444
15272.99 454
15274.15 439
15275.32 434
15276.49 439
15277.65 450
15278.82 445
15279.99 422
15281.15 435
15282.32 440
15283.48 432
15284.65 418
15285.82 446
15286.98 441
15288.15 435
15289.32 426
15290.48 444
15291.65 446
15292.82 436
15293.98 428
15295.15 432
15296.32 424
15297.48 422
15298.65 439
15299.82 445
15300.99 443
15302.15 405
15303.32 445
15304.49 428
15305.65 442
15306.82 418
15307.99 421
15309.16 421
15310.32 443
15311.49 433
15312.66 449
15313.83 415
15314.99 436
15316.16 453
15317.33 444
15318.50 431
15319.66 434
15320.83 462
15322.00 425
15323.17 456
15324.34 448
15325.50 466
15326.67 434
15327.84 447
15329.01 452
15330.18 436
15331.34 452
15332.51 442
15333.68 454
15334.85 468
15336.02 438
15337.19 446
15338.36 483
15339.52 474
15340.69 461
15341.86 481
15343.03 477
15344.20 476
15345.37 443
15346.54 485
15347.70 474
15348.87 488
15350.04 478
15351.21 499
15352.38 495
15353.55 470
15354.72 498
15355.89 499
15357.06 491
15358.23 512
15359.40 499
15360.56 506
15361.73 501
15362.90 476
15364.07 502
15365.24 519
15366.41 516
15367.58 517
15368.75 520
15369.92 530
15371.09 539
15372.26 499
15373.43 531
15374.60 500
15375.77 501
15376.94 520
15378.11 529
15379.28 483
15380.45 519
15381.62 532
15382.79 510
15383.96 508
15385.13 505
15386.30 541
15387.47 503
15388.64 492
15389.81 515
15390.98 504
15392.15 489
15393.32 512
15394.49 518
15395.67 497
15396.84 473
15398.01 464
15399.18 484
15400.35 468
15401.52 470
15402.69 450
15403.86 474
15405.03 460
15406.20 464
15407.37 445
15408.55 446
15409.72 433
15410.89 446
15412.06 459
15413.23 430
15414.40 421
15415.57 447
15416.75 443
15417.92 402
15419.09 413
15420.26 390
15421.43 417
15422.60 438
15423.78 409
15424.95 392
15426.12 408
15427.29 419
15428.46 420
15429.63 429
15430.81 408
15431.98 395
15433.15 408
15434.32 385
15435.49 378
15436.67 383
15437.84 387
15439.01 385
15440.18 383
15441.36 378
15442.53 385
15443.70 407
15444.87 379
15446.05 377
15447.22 387
15448.39 391
15449.56 386
15450.74 369
15451.91 381
15453.08 343
15454.26 371
15455.43 375
15456.60 371
15457.77 371
15458.95 369
15460.12 393
15461.29 376
15462.47 368
15463.64 400
15464.81 375
15465.99 368
15467.16 355
15468.33 358
15469.51 370
15470.68 369
15471.85 373
15473.03 355
15474.20 362
15475.38 386
15476.55 393
15477.72 357
15478.90 373
15480.07 337
15481.24 378
15482.42 356
15483.59 358
15484.77 367
15485.94 379
15487.12 388
15488.29 372
15489.46 364
15490.64 357
15491.81 370
15492.99 381
15494.16 379
15495.34 363
15496.51 361
15497.68 388
15498.86 413
15500.03 391
15501.21 364
15502.38 377
15503.56 364
15504.73 364
15505.91 349
15507.08 364
15508.26 379
15509.43 377
15510.61 341
15511.78 370
15512.96 371
15514.13 373
15515.31 352
15516.48 375
15517.66 362
15518.83 376
15520.01 362
15521.18 403
15522.36 366
15523.54 367
15524.71 374
15525.89 375
15527.06 364
15528.24 376
15529.41 377
15530.59 365
15531.77 372
15532.94 355
15534.12 356
15535.29 385
15536.47 398
15537.65 388
15538.82 372
15540.00 398
15541.17 393
15542.35 374
15543.53 359
15544.70 372
15545.88 386
15547.06 398
15548.23 393
15549.41 375
15550.59 370
15551.76 377
15552.94 381
15554.12 377
15555.29 386
15556.47 421
15557.65 404
15558.82 396
15560.00 390
15561.18 393
15562.35 403
15563.53 418
15564.71 393
15565.88 402
15567.06 414
15568.24 395
15569.42 404
15570.59 381
15571.77 415
15572.95 411
15574.13 409
15575.30 414
15576.48 396
15577.66 412
15578.84 412
15580.01 412
15581.19 398
15582.37 409
15583.55 424
15584.73 431
15585.90 421
15587.08 391
15588.26 426
15589.44 445
15590.61 418
15591.79 436
15592.97 425
15594.15 439
15595.33 419
15596.51 442
15597.68 438
15598.86 459
15600.04 456
15601.22 444
15602.40 443
15603.58 440
15604.76 477
15605.93 484
15607.11 448
15608.29 437
15609.47 445
15610.65 471
15611.83 462
15613.01 461
15614.19 468
15615.36 475
15616.54 467
15617.72 471
15618.90 483
15620.08 472
15621.26 499
15622.44 473
15623.62 496
15624.80 482
15625.98 494
15627.16 483
15628.34 490
15629.52 535
15630.70 502
15631.88 486
15633.06 503
15634.24 522
15635.41 498
15636.59 512
15637.77 508
15638.95 513
15640.13 499
15641.31 509
15642.49 513
15643.67 497
15644.85 498
15646.03 510
15647.21 521
15648.40 528
15649.58 532
15650.76 542
15651.94 520
15653.12 527
15654.30 529
15655.48 520
15656.66 509
15657.84 513
15659.02 504
15660.20 513
15661.38 545
15662.56 518
15663.74 534
15664.92 531
15666.10 495
15667.29 504
15668.47 524
15669.65 493
15670.83 532
15672.01 534
15673.19 541
15674.37 515
15675.55 499
15676.73 520
15677.92 507
15679.10 511
15680.28 524
15681.46 502
15682.64 491
15683.82 500
15685.01 499
15686.19 514
15687.37 506
15688.55 509
15689.73 502
15690.91 501
15692.10 503
15693.28 480
15694.46 498
15695.64 486
15696.82 488
15698.01 512
15699.19 523
15700.37 518
15701.55 507
15702.74 497
15703.92 505
15705.10 493
15706.28 497
15707.46 527
15708.65 524
15709.83 509
15711.01 512
15712.20 534
15713.38 500
15714.56 507
15715.74 532
15716.93 522
15718.11 514
15719.29 499
15720.48 514
15721.66 522
15722.84 491
15724.02 527
15725.21 506
15726.39 531
15727.57 539
15728.76 535
15729.94 529
15731.12 513
15732.31 534
15733.49 522
15734.67 529
15735.86 537
15737.04 538
15738.23 543
15739.41 559
15740.59 520
15741.78 520
15742.96 541
15744.14 543
15745.33 557
15746.51 550
15747.70 547
15748.88 562
15750.06 565
15751.25 553
15752.43 576
15753.62 567
15754.80 560
15755.99 554
15757.17 563
15758.35 579
15759.54 580
15760.72 574
15761.91 552
15763.09 566
15764.28 557
15765.46 558
15766.65 556
15767.83 575
15769.02 590
15770.20 520
15771.39 575
15772.57 566
15773.76 571
15774.94 555
15776.13 559
15777.31 551
15778.50 543
15779.68 577
15780.87 567
15782.05 542
15783.24 533
15784.42 548
15785.61 568
15786.79 536
15787.98 528
15789.16 544
15790.35 530
15791.54 550
15792.72 541
15793.91 520
15795.09 534
15796.28 525
15797.46 546
15798.65 520
15799.84 502
15801.02 498
15802.21 516
15803.39 513
15804.58 485
15805.77 495
15806.95 499
15808.14 493
15809.33 493
15810.51 497
15811.70 468
15812.88 486
15814.07 498
15815.26 501
15816.44 493
15817.63 481
15818.82 484
15820.00 481
15821.19 516
15822.38 479
15823.57 482
15824.75 465
15825.94 482
15827.13 479
15828.31 466
15829.50 468
15830.69 477
15831.87 475
15833.06 479
15834.25 459
15835.44 483
15836.62 469
15837.81 491
15839.00 490
15840.19 489
15841.37 470
15842.56 462
15843.75 469
15844.94 470
15846.12 472
15847.31 469
15848.50 489
15849.69 453
15850.88 479
15852.06 481
15853.25 468
15854.44 462
15855.63 462
15856.82 473
15858.00 465
15859.19 452
15860.38 478
15861.57 465
15862.76 453
15863.94 463
15865.13 456
15866.32 468
15867.51 477
15868.70 475
15869.89 456
15871.08 467
15872.26 470
15873.45 479
15874.64 435
15875.83 469
15877.02 456
15878.21 487
15879.40 467
15880.59 475
15881.78 471
15882.96 460
15884.15 475
15885.34 462
15886.53 493
15887.72 494
15888.91 513
15890.10 478
15891.29 470
15892.48 486
15893.67 473
15894.86 514
15896.05 499
15897.24 483
15898.43 473
15899.62 519
15900.81 497
15902.00 486
15903.19 482
15904.38 492
15905.57 511
15906.76 504
15907.95 503
15909.14 504
15910.33 511
15911.52 518
15912.71 477
15913.90 508
15915.09 498
15916.28 491
15917.47 503
15918.66 512
15919.85 508
15921.04 479
15922.23 514
15923.42 522
15924.61 513
15925.80 507
15926.99 516
15928.18 529
15929.37 509
15930.56 505
15931.76 512
15932.95 499
15934.14 490
15935.33 524
15936.52 483
15937.71 500
15938.90 460
15940.09 529
15941.28 499
15942.48 508
15943.67 511
15944.86 486
15946.05 471
15947.24 459
15948.43 466
15949.62 438
15950.82 443
15952.01 444
15953.20 444
15954.39 441
15955.58 431
15956.78 433
15957.97 456
15959.16 422
15960.35 409
15961.54 407
15962.74 413
15963.93 423
15965.12 425
15966.31 382
15967.50 405
15968.70 400
15969.89 389
15971.08 389
15972.27 382
15973.47 381
15974.66 376
15975.85 411
15977.04 387
15978.24 378
15979.43 367
15980.62 404
15981.81 361
15983.01 349
15984.20 359
15985.39 378
15986.59 344
15987.78 359
15988.97 368
15990.17 360
15991.36 360
15992.55 361
15993.74 353
15994.94 352
15996.13 340
15997.32 359
15998.52 358
15999.71 355
16000.91 345
16002.10 353
16003.29 373
16004.49 339
16005.68 336
16006.87 355
16008.07 346
16009.26 348
16010.45 310
16011.65 364
16012.84 328
16014.04 342
16015.23 319
16016.42 346
16017.62 335
16018.81 310
16020.01 314
16021.20 349
16022.40 316
16023.59 329
16024.78 335
16025.98 313
16027.17 321
16028.37 339
16029.56 346
16030.76 320
16031.95 317
16033.15 316
16034.34 343
16035.54 342
16036.73 324
16037.93 299
16039.12 318
16040.32 313
16041.51 312
16042.71 326
16043.90 306
16045.10 314
16046.29 316
16047.49 331
16048.68 315
16049.88 303
16051.07 333
16052.27 336
16053.46 307
16054.66 301
16055.85 304
16057.05 317
16058.25 280
16059.44 307
16060.64 293
16061.83 308
16063.03 308
16064.22 307
16065.42 318
16066.62 317
16067.81 306
16069.01 307
16070.20 286
16071.40 295
16072.60 298
16073.79 293
16074.99 298
16076.19 269
16077.38 288
16078.58 271
16079.78 304
16080.97 286
16082.17 280
16083.36 300
16084.56 285
16085.76 270
16086.95 283
16088.15 310
16089.35 270
16090.55 281
16091.74 295
16092.94 307
16094.14 267
16095.33 286
16096.53 273
16097.73 285
16098.92 274
16100.12 266
16101.32 280
16102.52 255
16103.71 257
16104.91 292
16106.11 298
16107.31 261
16108.50 286
16109.70 294
16110.90 304
16112.10 265
16113.29 310
16114.49 282
16115.69 246
16116.89 255
16118.08 264
16119.28 278
16120.48 256
16121.68 264
16122.88 266
16124.07 298
16125.27 247
16126.47 287
16127.67 259
16128.87 271
16130.07 260
16131.26 271
16132.46 255
16133.66 274
16134.86 245
16136.06 274
16137.26 284
16138.46 257
16139.65 257
16140.85 257
16142.05 291
16143.25 256
16144.45 260
16145.65 249
16146.85 263
16148.05 250
16149.25 264
16150.44 276
16151.64 256
16152.84 228
16154.04 276
16155.24 273
16156.44 252
16157.64 259
16158.84 257
16160.04 274
16161.24 218
16162.44 266
16163.64 254
16164.84 283
16166.04 249
16167.24 288
16168.44 247
16169.64 262
16170.84 236
16172.04 264
16173.24 257
16174.44 254
16175.64 252
16176.84 267
16178.04 279
16179.24 243
16180.44 270
16181.64 290
16182.84 259
16184.04 222
16185.24 270
16186.44 251
16187.64 257
16188.84 262
16190.04 261
16191.24 258
16192.44 261
16193.64 277
16194.84 296
16196.04 266
16197.24 224
16198.44 272
16199.64 260
16200.85 275
16202.05 260
16203.25 289
16204.45 250
16205.65 259
16206.85 262
16208.05 285
16209.25 267
16210.45 276
16211.66 261
16212.86 266
16214.06 264
16215.26 260
16216.46 284
16217.66 284
16218.87 286
16220.07 271
16221.27 279
16222.47 265
16223.67 281
16224.87 249
16226.08 276
16227.28 276
16228.48 291
16229.68 303
16230.88 291
16232.09 286
16233.29 256
16234.49 275
16235.69 283
16236.90 284
16238.10 274
16239.30 298
16240.50 270
16241.70 296
16242.91 255
16244.11 303
16245.31 290
16246.51 296
16247.72 292
16248.92 294
16250.12 291
16251.33 274
16252.53 295
16253.73 284
16254.93 282
16256.14 289
16257.34 301
16258.54 310
16259.75 309
16260.95 282
16262.15 314
16263.36 278
16264.56 296
16265.76 302
16266.97 302
16268.17 273
16269.37 281
16270.58 316
16271.78 291
16272.98 309
16274.19 289
16275.39 289
16276.60 295
16277.80 301
16279.00 285
16280.21 288
16281.41 276
16282.62 291
16283.82 282
16285.02 320
16286.23 292
16287.43 285
16288.64 314
16289.84 308
16291.04 296
16292.25 285
16293.45 291
16294.66 291
16295.86 290
16297.07 281
16298.27 310
16299.48 314
16300.68 318
16301.88 302
16303.09 301
16304.29 275
16305.50 298
16306.70 308
16307.91 302
16309.11 290
16310.32 313
16311.52 323
16312.73 282
16313.93 312
16315.14 291
16316.34 296
16317.55 291
16318.76 304
16319.96 273
16321.17 274
16322.37 272
16323.58 291
16324.78 294
16325.99 284
16327.19 290
16328.40 280
16329.61 306
16330.81 282
16332.02 280
16333.22 257
16334.43 283
16335.63 273
16336.84 275
16338.05 282
16339.25 260
16340.46 293
16341.66 275
16342.87 247
16344.08 255
16345.28 277
16346.49 272
16347.70 279
16348.90 246
16350.11 249
16351.32 263
16352.52 261
16353.73 257
16354.94 254
16356.14 261
16357.35 260
16358.56 245
16359.76 255
16360.97 263
16362.18 258
16363.38 245
16364.59 272
16365.80 266
16367.00 265
16368.21 265
16369.42 256
16370.63 251
16371.83 262
16373.04 262
16374.25 255
16375.46 255
16376.66 244
16377.87 244
16379.08 255
16380.29 248
16381.49 262
16382.70 277
16383.91 257
16385.12 262
16386.32 258
16387.53 257
16388.74 270
16389.95 256
16391.16 257
16392.36 252
16393.57 264
16394.78 234
16395.99 239
16397.20 257
16398.41 229
16399.61 230
16400.82 260
16402.03 262
16403.24 255
16404.45 244
16405.66 249
16406.86 260
16408.07 251
16409.28 255
16410.49 244
16411.70 248
16412.91 248
16414.12 240
16415.33 243
16416.53 255
16417.74 263
16418.95 277
16420.16 236
16421.37 250
16422.58 247
16423.79 258
16425.00 231
16426.21 265
16427.42 258
16428.63 259
16429.84 264
16431.05 247
16432.25 236
16433.46 244
16434.67 255
16435.88 232
16437.09 248
16438.30 224
16439.51 250
16440.72 227
16441.93 253
16443.14 241
16444.35 251
16445.56 248
16446.77 249
16447.98 250
16449.19 244
16450.40 237
16451.61 237
16452.82 255
16454.03 256
16455.24 239
16456.45 219
16457.66 241
16458.88 246
16460.09 248
16461.30 229
16462.51 255
16463.72 246
16464.93 254
16466.14 241
16467.35 253
16468.56 263
16469.77 236
16470.98 262
16472.19 234
16473.40 260
16474.62 236
16475.83 250
16477.04 233
16478.25 251
16479.46 216
16480.67 242
16481.88 266
16483.09 245
16484.31 255
16485.52 223
16486.73 243
16487.94 233
16489.15 231
16490.36 250
16491.58 239
16492.79 250
16494.00 246
16495.21 259
16496.42 244
16497.63 244
16498.85 231
16500.06 257
16501.27 242
16502.48 237
16503.69 213
16504.91 234
16506.12 250
16507.33 236
16508.54 243
16509.76 259
16510.97 268
16512.18 239
16513.39 240
16514.61 248
16515.82 249
16517.03 247
16518.24 258
16519.46 261
16520.67 242
16521.88 251
16523.10 265
16524.31 262
16525.52 252
16526.73 242
16527.95 267
16529.16 254
16530.37 257
16531.59 260
16532.80 243
16534.01 272
16535.23 284
16536.44 278
16537.65 278
16538.87 269
16540.08 270
16541.29 279
16542.51 281
16543.72 258
16544.93 252
16546.15 278
16547.36 270
16548.58 279
16549.79 269
16551.00 277
16552.22 275
16553.43 271
16554.65 281
16555.86 305
16557.07 278
16558.29 289
16559.50 300
16560.72 297
16561.93 268
16563.14 274
16564.36 289
16565.57 277
16566.79 283
16568.00 271
16569.22 285
16570.43 284
16571.65 308
16572.86 273
16574.08 315
16575.29 290
16576.51 287
16577.72 301
16578.93 286
16580.15 288
16581.36 294
16582.58 268
16583.79 272
16585.01 276
16586.23 254
16587.44 274
16588.66 261
16589.87 265
16591.09 257
16592.30 284
16593.52 260
16594.73 271
16595.95 262
16597.16 283
16598.38 248
16599.60 243
16600.81 273
16602.03 284
16603.24 276
16604.46 262
16605.67 253
16606.89 250
16608.11 263
16609.32 256
16610.54 269
16611.75 235
16612.97 237
16614.19 246
16615.40 258
16616.62 259
16617.84 244
16619.05 247
16620.27 243
16621.48 244
16622.70 221
16623.92 246
16625.13 230
16626.35 250
16627.57 235
16628.78 252
16630.00 232
16631.22 232
16632.44 239
16633.65 244
16634.87 231
16636.09 217
16637.30 252
16638.52 237
16639.74 237
16640.95 237
16642.17 258
16643.39 224
16644.61 217
16645.82 226
16647.04 237
16648.26 230
16649.48 220
16650.69 252
16651.91 261
16653.13 233
16654.35 196
16655.56 231
16656.78 240
16658.00 224
16659.22 209
16660.44 224
16661.65 216
16662.87 229
16664.09 222
16665.31 235
16666.53 219
16667.74 228
16668.96 228
16670.18 234
16671.40 212
16672.62 193
16673.84 230
16675.05 217
16676.27 214
16677.49 218
16678.71 229
16679.93 215
16681.15 234
16682.37 217
16683.58 222
16684.80 227
16686.02 231
16687.24 245
16688.46 211
16689.68 210
16690.90 212
16692.12 220
16693.34 225
16694.55 212
16695.77 201
16696.99 214
16698.21 220
16699.43 228
16700.65 213
16701.87 240
16703.09 229
16704.31 219
16705.53 222
16706.75 226
16707.97 225
16709.19 209
16710.41 226
16711.63 213
16712.85 208
16714.07 216
16715.29 237
16716.51 212
16717.73 208
16718.95 193
16720.17 211
16721.39 220
16722.61 224
16723.83 202
16725.05 205
16726.27 207
16727.49 208
16728.71 222
16729.93 207
16731.15 207
16732.37 205
16733.59 211
16734.81 200
16736.03 184
16737.25 206
16738.47 233
16739.69 226
16740.92 206
16742.14 212
16743.36 217
16744.58 205
16745.80 221
16747.02 199
16748.24 204
16749.46 209
16750.68 225
16751.90 212
16753.13 221
16754.35 222
16755.57 206
16756.79 225
16758.01 224
16759.23 194
16760.45 201
16761.68 208
16762.90 210
16764.12 213
16765.34 215
16766.56 198
16767.79 193
16769.01 214
16770.23 210
16771.45 191
16772.67 207
16773.89 217
16775.12 217
16776.34 202
16777.56 212
16778.78 214
16780.01 184
16781.23 196
16782.45 218
16783.67 222
16784.90 211
16786.12 199
16787.34 224
16788.56 204
16789.79 221
16791.01 198
16792.23 227
16793.45 218
16794.68 183
16795.90 203
16797.12 218
16798.35 211
16799.57 205
16800.79 207
16802.01 212
16803.24 210
16804.46 209
16805.68 217
16806.91 217
16808.13 229
16809.35 207
16810.58 211
16811.80 230
16813.02 223
16814.25 205
16815.47 223
16816.69 207
16817.92 211
16819.14 231
16820.37 216
16821.59 228
16822.81 202
16824.04 234
16825.26 228
16826.49 224
16827.71 229
16828.93 234
16830.16 236
16831.38 231
16832.61 226
16833.83 218
16835.05 207
16836.28 229
16837.50 258
16838.73 238
16839.95 234
16841.18 227
16842.40 242
16843.63 241
16844.85 221
16846.07 223
16847.30 232
16848.52 251
16849.75 228
16850.97 234
16852.20 243
16853.42 220
16854.65 263
16855.87 248
16857.10 234
16858.32 231
16859.55 242
16860.77 260
16862.00 238
16863.22 247
16864.45 245
16865.68 275
16866.90 265
16868.13 237
16869.35 260
16870.58 250
16871.80 261
16873.03 252
16874.25 256
16875.48 239
16876.71 252
16877.93 288
16879.16 293
16880.38 249
16881.61 246
16882.84 278
16884.06 297
16885.29 263
16886.51 268
16887.74 273
16888.97 292
16890.19 269
16891.42 291
16892.65 266
16893.87 273
16895.10 292
16896.32 281
16897.55 294
16898.78 281
16900.00 277
16901.23 272
16902.46 268
16903.68 262
16904.91 282
16906.14 268
16907.37 274
16908.59 282
16909.82 266
16911.05 275
16912.27 291
16913.50 255
16914.73 270
16915.95 270
16917.18 255
16918.41 253
16919.64 253
16920.86 243
16922.09 244
16923.32 265
16924.55 270
16925.77 270
16927.00 256
16928.23 263
16929.46 276
16930.69 246
16931.91 223
16933.14 245
16934.37 247
16935.60 256
16936.82 261
16938.05 253
16939.28 254
16940.51 242
16941.74 274
16942.97 264
16944.19 230
16945.42 242
16946.65 262
16947.88 280
16949.11 242
16950.34 241
16951.56 252
16952.79 269
16954.02 256
16955.25 255
16956.48 253
16957.71 256
16958.94 264
16960.16 257
16961.39 252
16962.62 242
16963.85 235
16965.08 260
16966.31 235
16967.54 243
16968.77 264
16970.00 224
16971.23 239
16972.46 255
16973.68 240
16974.91 235
16976.14 258
16977.37 239
16978.60 235
16979.83 240
16981.06 249
16982.29 238
16983.52 238
16984.75 240
16985.98 237
16987.21 247
16988.44 241
16989.67 231
16990.90 238
16992.13 241
16993.36 233
16994.59 210
16995.82 219
16997.05 221
16998.28 217
16999.51 236
17000.74 217
17001.97 229
17003.20 227
17004.43 230
17005.66 211
17006.89 210
17008.12 224
17009.35 236
17010.58 228
17011.82 233
17013.05 232
17014.28 225
17015.51 233
17016.74 206
17017.97 207
17019.20 218
17020.43 239
17021.66 216
17022.89 201
17024.12 207
17025.36 209
17026.59 244
17027.82 211
17029.05 196
17030.28 226
17031.51 216
17032.74 223
17033.98 209
17035.21 205
17036.44 198
17037.67 196
17038.90 197
17040.13 198
17041.37 206
17042.60 217
17043.83 211
17045.06 210
17046.29 226
17047.53 209
17048.76 225
17049.99 233
17051.22 221
17052.45 221
17053.69 212
17054.92 227
17056.15 216
17057.38 212
17058.62 209
17059.85 210
17061.08 198
17062.31 208
17063.55 201
17064.78 218
17066.01 196
17067.24 205
17068.48 203
17069.71 199
17070.94 222
17072.17 195
17073.41 198
17074.64 191
17075.87 195
17077.11 199
17078.34 206
17079.57 193
17080.81 205
17082.04 221
17083.27 226
17084.51 194
17085.74 200
17086.97 202
17088.21 223
17089.44 202
17090.67 202
17091.91 187
17093.14 198
17094.37 212
17095.61 187
17096.84 206
17098.08 191
17099.31 209
17100.54 193
17101.78 188
17103.01 187
17104.25 215
17105.48 181
17106.71 196
17107.95 191
17109.18 198
17110.42 185
17111.65 211
17112.88 188
17114.12 208
17115.35 183
17116.59 187
17117.82 215
17119.06 194
17120.29 197
17121.53 186
17122.76 210
17124.00 198
17125.23 195
17126.47 189
17127.70 201
17128.94 216
17130.17 199
17131.41 187
17132.64 175
17133.88 192
17135.11 184
17136.35 180
17137.58 188
17138.82 196
17140.05 166
17141.29 187
17142.52 180
17143.76 191
17144.99 178
17146.23 197
17147.46 207
17148.70 175
17149.94 188
17151.17 183
17152.41 193
17153.64 187
17154.88 183
17156.12 179
17157.35 188
17158.59 173
17159.82 171
17161.06 177
17162.30 179
17163.53 179
17164.77 196
17166.00 193
17167.24 170
17168.48 186
17169.71 207
17170.95 180
17172.19 192
17173.42 178
17174.66 165
17175.90 188
17177.13 180
17178.37 196
17179.61 169
17180.84 186
17182.08 163
17183.32 184
17184.55 179
17185.79 166
17187.03 173
17188.26 173
17189.50 188
17190.74 174
17191.98 179
17193.21 178
17194.45 208
17195.69 178
17196.93 172
17198.16 176
17199.40 156
17200.64 183
17201.88 183
17203.11 180
17204.35 159
17205.59 172
17206.83 175
17208.06 177
17209.30 177
17210.54 178
17211.78 177
17213.02 188
17214.25 160
17215.49 182
17216.73 146
17217.97 169
17219.21 179
17220.44 183
17221.68 174
17222.92 178
17224.16 152
17225.40 157
17226.64 170
17227.87 174
17229.11 185
17230.35 165
17231.59 190
17232.83 175
17234.07 170
17235.31 177
17236.55 171
17237.78 185
17239.02 181
17240.26 167
17241.50 157
17242.74 163
17243.98 169
17245.22 165
17246.46 169
17247.70 164
17248.94 177
17250.18 174
17251.41 171
17252.65 174
17253.89 154
17255.13 165
17256.37 178
17257.61 189
17258.85 162
17260.09 167
17261.33 178
17262.57 172
17263.81 171
17265.05 189
17266.29 171
17267.53 179
17268.77 169
17270.01 153
17271.25 180
17272.49 155
17273.73 150
17274.97 154
17276.21 176
17277.45 165
17278.69 169
17279.93 151
17281.17 162
17282.41 181
17283.65 154
17284.89 173
17286.13 140
17287.38 155
17288.62 154
17289.86 179
17291.10 145
17292.34 147
17293.58 153
17294.82 176
17296.06 173
17297.30 170
17298.54 153
17299.78 167
17301.03 160
17302.27 168
17303.51 161
17304.75 165
17305.99 177
17307.23 173
17308.47 158
17309.71 156
17310.96 153
17312.20 150
17313.44 154
17314.68 160
17315.92 143
17317.16 162
17318.41 168
17319.65 164
17320.89 145
17322.13 172
17323.37 164
17324.62 168
17325.86 152
17327.10 158
17328.34 167
17329.58 174
17330.83 164
17332.07 191
17333.31 155
17334.55 171
17335.80 157
17337.04 169
17338.28 169
17339.52 156
17340.77 166
17342.01 172
17343.25 175
17344.49 166
17345.74 164
17346.98 152
17348.22 166
17349.46 148
17350.71 169
17351.95 147
17353.19 155
17354.44 161
17355.68 162
17356.92 172
17358.17 146
17359.41 168
17360.65 158
17361.90 170
17363.14 145
17364.38 169
17365.63 154
17366.87 174
17368.11 162
17369.36 168
17370.60 143
17371.84 171
17373.09 164
17374.33 150
17375.58 162
17376.82 168
17378.06 188
17379.31 186
17380.55 161
17381.80 141
17383.04 170
17384.28 170
17385.53 171
17386.77 173
17388.02 171
17389.26 158
17390.50 164
17391.75 165
17392.99 167
17394.24 157
17395.48 169
17396.73 181
17397.97 161
17399.22 188
17400.46 172
17401.71 191
17402.95 169
17404.20 159
17405.44 171
17406.69 198
17407.93 174
17409.18 169
17410.42 150
17411.67 171
17412.91 171
17414.16 182
17415.40 173
17416.65 169
17417.89 182
17419.14 182
17420.38 199
17421.63 157
17422.87 176
17424.12 186
17425.36 196
17426.61 176
17427.86 174
17429.10 183
17430.35 175
17431.59 189
17432.84 177
17434.08 179
17435.33 200
17436.58 187
17437.82 167
17439.07 176
17440.32 166
17441.56 209
17442.81 190
17444.05 195
17445.30 183
17446.55 194
17447.79 185
17449.04 200
17450.29 181
17451.53 195
17452.78 190
17454.03 228
17455.27 204
17456.52 190
17457.77 205
17459.01 189
17460.26 206
17461.51 185
17462.75 185
17464.00 178
17465.25 195
17466.49 207
17467.74 219
17468.99 181
17470.24 203
17471.48 216
17472.73 216
17473.98 191
17475.22 203
17476.47 198
17477.72 207
17478.97 221
17480.21 174
17481.46 200
17482.71 197
17483.96 232
17485.21 216
17486.45 215
17487.70 209
17488.95 218
17490.20 232
17491.44 213
17492.69 214
17493.94 215
17495.19 222
17496.44 211
17497.69 200
17498.93 197
17500.18 225
17501.43 242
17502.68 251
17503.93 204
17505.18 205
17506.42 199
17507.67 225
17508.92 249
17510.17 224
17511.42 237
17512.67 208
17513.92 257
17515.16 206
17516.41 216
17517.66 223
17518.91 251
17520.16 244
17521.41 227
17522.66 224
17523.91 247
17525.16 240
17526.41 250
17527.66 241
17528.90 226
17530.15 235
17531.40 252
17532.65 262
17533.90 220
17535.15 236
17536.40 241
17537.65 278
17538.90 258
17540.15 247
17541.40 235
17542.65 242
17543.90 265
17545.15 252
17546.40 241
17547.65 251
17548.90 260
17550.15 256
17551.40 260
17552.65 223
17553.90 260
17555.15 281
17556.40 270
17557.65 241
17558.90 277
17560.15 243
17561.40 273
17562.65 254
17563.90 261
17565.15 266
17566.40 255
17567.65 278
17568.91 259
17570.16 261
17571.41 227
17572.66 284
17573.91 299
17575.16 278
17576.41 263
17577.66 279
17578.91 292
17580.16 283
17581.42 291
17582.67 275
17583.92 277
17585.17 288
17586.42 261
17587.67 285
17588.92 292
17590.17 272
17591.43 289
17592.68 292
17593.93 301
17595.18 280
17596.43 300
17597.68 285
17598.94 300
17600.19 291
17601.44 295
17602.69 296
17603.94 300
17605.20 331
17606.45 306
17607.70 315
17608.95 283
17610.20 302
17611.46 315
17612.71 304
17613.96 296
17615.21 285
17616.47 309
17617.72 299
17618.97 280
17620.22 317
17621.48 334
17622.73 320
17623.98 291
17625.23 287
17626.49 313
17627.74 293
17628.99 322
17630.25 298
17631.50 296
17632.75 298
17634.00 336
17635.26 311
17636.51 303
17637.76 270
17639.02 298
17640.27 309
17641.52 280
17642.78 302
17644.03 306
17645.28 304
17646.54 272
17647.79 291
17649.04 294
17650.30 323
17651.55 294
17652.81 306
17654.06 291
17655.31 292
17656.57 289
17657.82 290
17659.08 292
17660.33 254
17661.58 278
17662.84 282
17664.09 280
17665.35 261
17666.60 278
17667.85 256
17669.11 270
17670.36 280
17671.62 268
17672.87 249
17674.13 254
17675.38 244
17676.64 260
17677.89 255
17679.14 237
17680.40 252
17681.65 233
17682.91 255
17684.16 212
17685.42 249
17686.67 235
17687.93 252
17689.18 240
17690.44 244
17691.69 223
17692.95 230
17694.20 246
17695.46 225
17696.71 223
17697.97 210
17699.22 227
17700.48 222
17701.74 216
17702.99 219
17704.25 228
17705.50 225
17706.76 238
17708.01 214
17709.27 226
17710.53 208
17711.78 233
17713.04 226
17714.29 211
17715.55 200
17716.80 196
17718.06 214
17719.32 197
17720.57 224
17721.83 200
17723.09 228
17724.34 213
17725.60 216
17726.85 204
17728.11 217
17729.37 211
17730.62 202
17731.88 190
17733.14 210
17734.39 216
17735.65 218
17736.91 230
17738.16 204
17739.42 202
17740.68 195
17741.93 220
17743.19 193
17744.45 199
17745.70 195
17746.96 201
17748.22 201
17749.48 193
17750.73 185
17751.99 198
17753.25 182
17754.51 205
17755.76 181
17757.02 188
17758.28 202
17759.53 209
17760.79 203
17762.05 176
17763.31 178
17764.57 177
17765.82 195
17767.08 183
17768.34 176
17769.60 164
17770.85 197
17772.11 181
17773.37 176
17774.63 183
17775.89 172
17777.14 196
17778.40 199
17779.66 197
17780.92 172
17782.18 181
17783.44 151
17784.69 199
17785.95 168
17787.21 179
17788.47 165
17789.73 169
17790.99 164
17792.25 181
17793.50 177
17794.76 167
17796.02 179
17797.28 161
17798.54 170
17799.80 145
17801.06 177
17802.32 177
17803.58 170
17804.83 151
17806.09 167
17807.35 190
17808.61 185
17809.87 167
17811.13 160
17812.39 166
17813.65 150
17814.91 173
17816.17 153
17817.43 164
17818.69 164
17819.95 186
17821.21 172
17822.47 164
17823.73 145
17824.99 182
17826.25 170
17827.51 168
17828.77 140
17830.03 152
17831.29 170
17832.55 167
17833.81 149
17835.07 136
17836.33 165
17837.59 152
17838.85 143
17840.11 137
17841.37 139
17842.63 148
17843.89 157
17845.15 146
17846.41 160
17847.67 135
17848.93 163
17850.19 174
17851.45 150
17852.71 140
17853.98 137
17855.24 161
17856.50 140
17857.76 164
17859.02 149
17860.28 163
17861.54 150
17862.80 153
17864.06 134
17865.32 151
17866.59 159
17867.85 165
17869.11 137
17870.37 139
17871.63 135
17872.89 138
17874.15 154
17875.42 153
17876.68 143
17877.94 127
17879.20 152
17880.46 160
17881.73 147
17882.99 150
17884.25 163
17885.51 143
17886.77 159
17888.04 157
17889.30 137
17890.56 143
17891.82 161
17893.08 144
17894.35 134
17895.61 153
17896.87 129
17898.13 160
17899.40 143
17900.66 160
17901.92 118
17903.18 147
17904.45 137
17905.71 146
17906.97 149
17908.23 151
17909.50 138
17910.76 141
17912.02 137
17913.29 130
17914.55 153
17915.81 130
17917.07 149
17918.34 134
17919.60 138
17920.86 121
17922.13 154
17923.39 142
17924.65 123
17925.92 134
17927.18 153
17928.44 162
17929.71 131
17930.97 125
17932.24 155
17933.50 168
17934.76 141
17936.03 136
17937.29 123
17938.55 168
17939.82 160
17941.08 157
17942.35 133
17943.61 135
17944.87 154
17946.14 151
17947.40 121
17948.67 129
17949.93 144
17951.19 146
17952.46 143
17953.72 135
17954.99 137
17956.25 143
17957.52 163
17958.78 126
17960.05 142
17961.31 124
17962.58 133
17963.84 137
17965.10 136
17966.37 126
17967.63 121
17968.90 160
17970.16 143
17971.43 149
17972.69 135
17973.96 131
17975.22 128
17976.49 144
17977.76 112
17979.02 156
17980.29 134
17981.55 145
17982.82 154
17984.08 140
17985.35 130
17986.61 150
17987.88 135
17989.14 140
17990.41 140
17991.68 145
17992.94 136
17994.21 126
17995.47 129
17996.74 122
17998.00 158
17999.27 133
18000.54 139
18001.80 139
18003.07 146
18004.34 158
18005.60 141
18006.87 124
18008.13 133
18009.40 136
18010.67 137
18011.93 139
18013.20 96
18014.47 140
18015.73 130
18017.00 145
18018.27 120
18019.53 123
18020.80 127
18022.07 150
18023.33 159
18024.60 129
18025.87 127
18027.13 135
18028.40 148
18029.67 121
18030.93 134
18032.20 119
18033.47 165
18034.74 128
18036.00 148
18037.27 132
18038.54 127
18039.81 149
18041.07 141
18042.34 128
18043.61 134
18044.88 144
18046.14 145
18047.41 125
18048.68 133
18049.95 141
18051.21 140
18052.48 156
18053.75 123
18055.02 135
18056.29 105
18057.55 139
18058.82 144
18060.09 138
18061.36 120
18062.63 120
18063.90 144
18065.16 133
18066.43 122
18067.70 107
18068.97 140
18070.24 128
18071.51 126
18072.77 101
18074.04 151
18075.31 109
18076.58 127
18077.85 127
18079.12 124
18080.39 142
18081.66 134
18082.92 154
18084.19 137
18085.46 124
18086.73 142
18088.00 166
18089.27 136
18090.54 143
18091.81 128
18093.08 158
18094.35 131
18095.62 141
18096.89 132
18098.16 139
18099.42 133
18100.69 151
18101.96 135
18103.23 133
18104.50 130
18105.77 138
18107.04 144
18108.31 141
18109.58 139
18110.85 134
18112.12 157
18113.39 113
18114.66 121
18115.93 140
18117.20 139
18118.47 121
18119.74 128
18121.01 142
18122.28 133
18123.55 130
18124.82 136
18126.09 154
18127.36 129
18128.64 147
18129.91 139
18131.18 132
18132.45 118
18133.72 137
18134.99 138
18136.26 141
18137.53 120
18138.80 138
18140.07 125
18141.34 140
18142.61 129
18143.89 125
18145.16 132
18146.43 119
18147.70 135
18148.97 123
18150.24 137
18151.51 127
18152.78 150
18154.06 132
18155.33 126
18156.60 131
18157.87 140
18159.14 152
18160.41 131
18161.69 143
18162.96 142
18164.23 147
18165.50 139
18166.77 147
18168.04 144
18169.32 140
18170.59 113
18171.86 111
18173.13 137
18174.40 122
18175.68 111
18176.95 138
18178.22 143
18179.49 129
18180.77 131
18182.04 132
18183.31 136
18184.58 136
18185.86 142
18187.13 116
18188.40 131
18189.67 115
18190.95 131
18192.22 151
18193.49 125
18194.76 115
18196.04 142
18197.31 143
18198.58 122
18199.86 127
18201.13 137
18202.40 129
18203.68 131
18204.95 145
18206.22 135
18207.50 166
18208.77 129
18210.04 136
18211.32 137
18212.59 126
18213.86 119
18215.14 148
18216.41 131
18217.68 126
18218.96 121
18220.23 139
18221.51 145
18222.78 135
18224.05 146
18225.33 137
18226.60 134
18227.87 98
18229.15 125
18230.42 140
18231.70 125
18232.97 128
18234.25 145
18235.52 126
18236.79 130
18238.07 128
18239.34 131
18240.62 156
18241.89 126
18243.17 146
18244.44 132
18245.72 137
18246.99 119
18248.26 148
18249.54 144
18250.81 130
18252.09 129
18253.36 169
18254.64 136
18255.91 115
18257.19 121
18258.46 150
18259.74 139
18261.01 121
18262.29 148
18263.57 146
18264.84 141
18266.12 116
18267.39 152
18268.67 136
18269.94 123
18271.22 147
18272.49 166
18273.77 116
18275.04 125
18276.32 125
18277.60 126
18278.87 124
18280.15 120
18281.42 133
18282.70 132
18283.98 131
18285.25 116
18286.53 129
18287.80 128
18289.08 134
18290.36 127
18291.63 143
18292.91 124
18294.18 127
18295.46 131
18296.74 134
18298.01 133
18299.29 129
18300.57 140
18301.84 118
18303.12 133
18304.40 112
18305.67 129
18306.95 117
18308.23 129
18309.50 113
18310.78 133
18312.06 122
18313.34 141
18314.61 120
18315.89 130
18317.17 122
18318.44 130
18319.72 141
18321.00 149
18322.28 129
18323.55 130
18324.83 150
18326.11 126
18327.39 129
18328.66 124
18329.94 158
18331.22 130
18332.50 126
18333.77 107
18335.05 130
18336.33 134
18337.61 132
18338.88 136
18340.16 118
18341.44 117
18342.72 134
18344.00 127
18345.27 123
18346.55 128
18347.83 130
18349.11 141
18350.39 131
18351.67 125
18352.94 127
18354.22 156
18355.50 128
18356.78 139
18358.06 145
18359.34 120
18360.62 132
18361.89 129
18363.17 136
18364.45 128
18365.73 143
18367.01 131
18368.29 149
18369.57 120
18370.85 128
18372.13 140
18373.40 139
18374.68 126
18375.96 133
18377.24 130
18378.52 135
18379.80 122
18381.08 122
18382.36 134
18383.64 138
18384.92 130
18386.20 120
18387.48 138
18388.76 116
18390.04 130
18391.32 122
18392.60 128
18393.88 123
18395.16 128
18396.44 126
18397.72 121
18399.00 109
18400.28 114
18401.56 140
18402.84 119
18404.12 144
18405.40 113
18406.68 136
18407.96 117
18409.24 138
18410.52 123
18411.80 119
18413.08 117
18414.36 129
18415.64 138
18416.92 113
18418.20 127
18419.48 148
18420.76 135
18422.04 104
18423.32 121
18424.61 116
18425.89 134
18427.17 118
18428.45 125
18429.73 100
18431.01 111
18432.29 124
18433.57 126
18434.85 130
18436.14 107
18437.42 118
18438.70 133
18439.98 130
18441.26 98
18442.54 125
18443.82 118
18445.11 130
18446.39 102
18447.67 118
18448.95 102
18450.23 111
18451.51 121
18452.80 120
18454.08 115
18455.36 113
18456.64 123
18457.92 121
18459.21 108
18460.49 107
18461.77 141
18463.05 111
18464.33 112
18465.62 117
18466.90 127
18468.18 123
18469.46 117
18470.75 123
18472.03 123
18473.31 123
18474.59 120
18475.88 128
18477.16 134
18478.44 131
18479.73 119
18481.01 134
18482.29 115
18483.57 117
18484.86 106
18486.14 142
18487.42 132
18488.71 117
18489.99 105
18491.27 125
18492.56 127
18493.84 127
18495.12 117
18496.41 127
18497.69 105
18498.97 130
18500.26 125
18501.54 114
18502.82 127
18504.11 111
18505.39 131
18506.67 120
18507.96 122
18509.24 126
18510.53 116
18511.81 133
18513.09 138
18514.38 114
18515.66 129
18516.95 135
18518.23 131
18519.51 113
18520.80 110
18522.08 122
18523.37 106
18524.65 129
18525.94 113
18527.22 100
18528.51 118
18529.79 133
18531.07 114
18532.36 118
18533.64 131
18534.93 104
18536.21 133
18537.50 112
18538.78 142
18540.07 123
18541.35 143
18542.64 121
18543.92 129
18545.21 122
18546.49 119
18547.78 121
18549.06 118
18550.35 119
18551.63 122
18552.92 119
18554.20 118
18555.49 118
18556.78 106
18558.06 122
18559.35 122
18560.63 150
18561.92 117
18563.20 121
18564.49 107
18565.77 114
18567.06 116
18568.35 134
18569.63 107
18570.92 129
18572.20 121
18573.49 104
18574.78 119
18576.06 121
18577.35 124
18578.64 115
18579.92 134
18581.21 114
18582.49 115
18583.78 119
18585.07 131
18586.35 113
18587.64 124
18588.93 108
18590.21 114
18591.50 121
18592.79 108
18594.07 114
18595.36 116
18596.65 122
18597.93 107
18599.22 137
18600.51 127
18601.80 119
18603.08 123
18604.37 121
18605.66 109
18606.94 128
18608.23 128
18609.52 125
18610.81 112
18612.09 114
18613.38 115
18614.67 130
18615.96 115
18617.24 113
18618.53 129
18619.82 122
18621.11 126
18622.39 120
18623.68 115
18624.97 121
18626.26 116
18627.55 120
18628.83 106
18630.12 106
18631.41 123
18632.70 102
18633.99 113
18635.27 115
18636.56 99
18637.85 136
18639.14 98
18640.43 133
18641.72 119
18643.00 113
18644.29 109
18645.58 128
18646.87 116
18648.16 118
18649.45 113
18650.74 113
18652.02 114
18653.31 115
18654.60 112
18655.89 120
18657.18 128
18658.47 97
18659.76 122
18661.05 116
18662.34 120
18663.63 103
18664.91 105
18666.20 108
18667.49 125
18668.78 102
18670.07 102
18671.36 130
18672.65 117
18673.94 124
18675.23 101
18676.52 113
18677.81 108
18679.10 108
18680.39 108
18681.68 116
18682.97 113
18684.26 119
18685.55 113
18686.84 122
18688.13 107
18689.42 109
18690.71 98
18692.00 111
18693.29 99
18694.58 103
18695.87 126
18697.16 91
18698.45 105
18699.74 102
18701.03 112
18702.32 120
18703.61 120
18704.90 109
18706.19 112
18707.48 104
18708.78 105
18710.07 99
18711.36 108
18712.65 122
18713.94 107
18715.23 126
18716.52 98
18717.81 128
18719.10 122
18720.39 117
18721.69 96
18722.98 120
18724.27 108
18725.56 122
18726.85 103
18728.14 107
18729.43 109
18730.72 98
18732.02 92
18733.31 102
18734.60 119
18735.89 100
18737.18 112
18738.47 127
18739.77 106
18741.06 107
18742.35 118
18743.64 99
18744.93 99
18746.23 102
18747.52 113
18748.81 122
18750.10 131
18751.39 89
18752.69 104
18753.98 108
18755.27 102
18756.56 104
18757.86 118
18759.15 98
18760.44 96
18761.73 108
18763.03 109
18764.32 101
18765.61 105
18766.90 114
18768.20 112
18769.49 106
18770.78 90
18772.08 113
18773.37 118
18774.66 92
18775.96 99
18777.25 112
18778.54 104
18779.83 118
18781.13 96
18782.42 99
18783.71 92
18785.01 100
18786.30 117
18787.59 94
18788.89 96
18790.18 111
18791.48 107
18792.77 99
18794.06 98
18795.36 102
18796.65 98
18797.94 118
18799.24 106
18800.53 103
18801.83 97
18803.12 97
18804.41 107
18805.71 107
18807.00 107
18808.30 91
18809.59 104
18810.88 105
18812.18 109
18813.47 91
18814.77 107
18816.06 111
18817.36 90
18818.65 99
18819.95 92
18821.24 121
18822.54 104
18823.83 104
18825.12 110
18826.42 108
18827.71 103
18829.01 105
18830.30 119
18831.60 100
18832.89 103
18834.19 106
18835.48 108
18836.78 98
18838.07 114
18839.37 92
18840.67 104
18841.96 107
18843.26 113
18844.55 113
18845.85 102
18847.14 84
18848.44 108
18849.73 101
18851.03 90
18852.33 101
18853.62 107
18854.92 107
18856.21 86
18857.51 90
18858.80 92
18860.10 107
18861.40 109
18862.69 115
18863.99 107
18865.28 112
18866.58 98
18867.88 102
18869.17 103
18870.47 106
18871.77 112
18873.06 92
18874.36 103
18875.66 96
18876.95 83
18878.25 113
18879.55 98
18880.84 96
18882.14 106
18883.44 112
18884.73 91
18886.03 105
18887.33 102
18888.62 106
18889.92 91
18891.22 111
18892.51 109
18893.81 105
18895.11 91
18896.41 116
18897.70 91
18899.00 122
18900.30 89
18901.59 104
18902.89 98
18904.19 96
18905.49 88
18906.78 114
18908.08 94
18909.38 101
18910.68 99
18911.98 104
18913.27 101
18914.57 97
18915.87 99
18917.17 103
18918.46 99
18919.76 93
18921.06 100
18922.36 97
18923.66 101
18924.96 118
18926.25 104
18927.55 115
18928.85 93
18930.15 117
18931.45 104
18932.75 98
18934.04 97
18935.34 103
18936.64 111
18937.94 107
18939.24 94
18940.54 103
18941.84 103
18943.13 94
18944.43 85
18945.73 98
18947.03 102
18948.33 106
18949.63 115
18950.93 115
18952.23 103
18953.53 103
18954.83 116
18956.13 115
18957.42 102
18958.72 93
18960.02 108
18961.32 109
18962.62 83
18963.92 87
18965.22 103
18966.52 117
18967.82 108
18969.12 109
18970.42 93
18971.72 103
18973.02 98
18974.32 104
18975.62 107
18976.92 90
18978.22 99
18979.52 111
18980.82 74
18982.12 89
18983.42 107
18984.72 110
18986.02 101
18987.32 115
18988.62 95
18989.92 96
18991.22 104
18992.52 95
18993.82 95
18995.12 89
18996.42 104
18997.73 99
18999.03 109
19000.33 96
19001.63 78
19002.93 105
19004.23 97
19005.53 94
19006.83 86
19008.13 101
19009.43 103
19010.73 90
19012.04 107
19013.34 96
19014.64 94
19015.94 96
19017.24 101
19018.54 97
19019.84 85
19021.15 102
19022.45 107
19023.75 115
19025.05 92
19026.35 95
19027.65 105
19028.96 89
19030.26 90
19031.56 94
19032.86 94
19034.16 99
19035.47 101
19036.77 85
19038.07 93
19039.37 96
19040.67 91
19041.98 106
19043.28 89
19044.58 100
19045.88 99
19047.18 97
19048.49 99
19049.79 94
19051.09 101
19052.39 117
19053.70 104
19055.00 103
19056.30 109
19057.61 99
19058.91 102
19060.21 114
19061.51 104
19062.82 104
19064.12 101
19065.42 116
19066.73 108
19068.03 94
19069.33 100
19070.64 106
19071.94 107
19073.24 94
19074.55 102
19075.85 101
19077.15 98
19078.46 95
19079.76 103
19081.06 100
19082.37 96
19083.67 118
19084.97 116
19086.28 105
19087.58 104
19088.89 111
19090.19 115
19091.49 83
19092.80 96
19094.10 115
19095.40 100
19096.71 112
19098.01 103
19099.32 111
19100.62 99
19101.93 102
19103.23 111
19104.53 120
19105.84 112
19107.14 106
19108.45 106
19109.75 121
19111.06 92
19112.36 97
19113.67 108
19114.97 109
19116.28 95
19117.58 100
19118.89 99
19120.19 97
19121.49 117
19122.80 134
19124.10 131
19125.41 98
19126.72 105
19128.02 111
19129.33 115
19130.63 110
19131.94 101
19133.24 104
19134.55 121
19135.85 122
19137.16 94
19138.46 101
19139.77 123
19141.07 120
19142.38 113
19143.69 104
19144.99 112
19146.30 117
19147.60 137
19148.91 118
19150.21 90
19151.52 85
19152.83 122
19154.13 152
19155.44 99
19156.75 99
19158.05 106
19159.36 104
19160.66 108
19161.97 103
19163.28 93
19164.58 107
19165.89 107
19167.20 112
19168.50 96
19169.81 100
19171.12 94
19172.42 126
19173.73 103
19175.04 95
19176.34 104
19177.65 106
19178.96 109
19180.26 89
19181.57 82
19182.88 108
19184.18 120
19185.49 114
19186.80 96
19188.11 94
19189.41 103
19190.72 107
19192.03 114
19193.33 85
19194.64 79
19195.95 96
19197.26 115
19198.56 102
19199.87 82
19201.18 95
19202.49 98
19203.80 113
19205.10 110
19206.41 95
19207.72 99
19209.03 113
19210.34 104
19211.64 97
19212.95 85
19214.26 91
19215.57 96
19216.88 96
19218.18 91
19219.49 85
19220.80 87
19222.11 100
19223.42 120
19224.73 105
19226.03 92
19227.34 111
19228.65 98
19229.96 102
19231.27 98
19232.58 97
19233.89 81
19235.19 107
19236.50 110
19237.81 93
19239.12 82
19240.43 98
19241.74 106
19243.05 113
19244.36 111
19245.67 92
19246.98 94
19248.29 102
19249.59 99
19250.90 82
19252.21 87
19253.52 101
19254.83 109
19256.14 103
19257.45 87
19258.76 95
19260.07 100
19261.38 123
19262.69 89
19264.00 82
19265.31 78
19266.62 101
19267.93 107
19269.24 95
19270.55 88
19271.86 91
19273.17 98
19274.48 107
19275.79 84
19277.10 86
19278.41 84
19279.72 112
19281.03 101
19282.34 85
19283.65 88
19284.96 93
19286.27 108
19287.58 85
19288.89 69
19290.21 92
19291.52 82
19292.83 103
19294.14 92
19295.45 84
19296.76 106
19298.07 100
19299.38 101
19300.69 89
19302.00 110
19303.31 112
19304.63 93
19305.94 93
19307.25 93
19308.56 82
19309.87 87
19311.18 98
19312.49 96
19313.81 101
19315.12 83
19316.43 99
19317.74 87
19319.05 85
19320.36 77
19321.68 106
19322.99 105
19324.30 85
19325.61 88
19326.92 97
19328.23 101
19329.55 88
19330.86 92
19332.17 92
19333.48 95
19334.80 72
19336.11 95
19337.42 92
19338.73 91
19340.04 103
19341.36 88
19342.67 111
19343.98 108
19345.29 89
19346.61 92
19347.92 92
19349.23 101
19350.55 86
19351.86 91
19353.17 109
19354.48 91
19355.80 102
19357.11 102
19358.42 110
19359.74 93
19361.05 106
19362.36 106
19363.68 100
19364.99 99
19366.30 101
19367.62 98
19368.93 106
19370.24 99
19371.56 101
19372.87 96
19374.18 93
19375.50 98
19376.81 93
19378.12 95
19379.44 94
19380.75 100
19382.06 97
19383.38 83
19384.69 94
19386.01 97
19387.32 107
19388.63 79
19389.95 107
19391.26 87
19392.58 96
19393.89 98
19395.21 105
19396.52 92
19397.83 90
19399.15 94
19400.46 93
19401.78 99
19403.09 99
19404.41 77
19405.72 103
19407.04 92
19408.35 85
19409.66 91
19410.98 92
19412.29 96
19413.61 77
19414.92 85
19416.24 97
19417.55 84
19418.87 80
19420.18 93
19421.50 103
19422.81 91
19424.13 95
19425.45 103
19426.76 95
19428.08 83
19429.39 96
19430.71 104
19432.02 96
19433.34 93
19434.65 103
19435.97 92
19437.28 91
19438.60 98
19439.92 103
19441.23 90
19442.55 93
19443.86 78
19445.18 112
19446.50 100
19447.81 98
19449.13 109
19450.44 109
19451.76 98
19453.08 86
19454.39 98
19455.71 102
19457.03 104
19458.34 96
19459.66 95
19460.97 102
19462.29 100
19463.61 94
19464.92 98
19466.24 91
19467.56 106
19468.87 107
19470.19 97
19471.51 104
19472.83 104
19474.14 101
19475.46 98
19476.78 83
19478.09 95
19479.41 101
19480.73 110
19482.04 93
19483.36 88
19484.68 85
19486.00 79
19487.31 100
19488.63 95
19489.95 88
19491.27 92
19492.58 100
19493.90 120
19495.22 92
19496.54 84
19497.85 91
19499.17 99
19500.49 97
19501.81 86
19503.13 93
19504.44 95
19505.76 110
19507.08 97
19508.40 83
19509.72 89
19511.03 96
19512.35 102
19513.67 103
19514.99 89
19516.31 87
19517.63 103
19518.94 98
19520.26 85
19521.58 72
19522.90 95
19524.22 107
19525.54 81
19526.86 100
19528.18 88
19529.49 98
19530.81 84
19532.13 90
19533.45 94
19534.77 83
19536.09 85
19537.41 112
19538.73 88
19540.05 86
19541.37 81
19542.68 98
19544.00 89
19545.32 82
19546.64 90
19547.96 114
19549.28 103
19550.60 106
19551.92 93
19553.24 75
19554.56 94
19555.88 85
19557.20 109
19558.52 85
19559.84 80
19561.16 101
19562.48 91
19563.80 110
19565.12 77
19566.44 99
19567.76 101
19569.08 98
19570.40 83
19571.72 94
19573.04 97
19574.36 100
19575.68 104
19577.00 106
19578.32 94
19579.64 81
19580.96 96
19582.28 95
19583.60 99
19584.92 77
19586.24 122
19587.57 99
19588.89 111
19590.21 88
19591.53 83
19592.85 104
19594.17 99
19595.49 92
19596.81 87
19598.13 81
19599.45 99
19600.78 100
19602.10 100
19603.42 87
19604.74 88
19606.06 107
19607.38 112
19608.70 83
19610.03 76
19611.35 101
19612.67 102
19613.99 93
19615.31 90
19616.63 106
19617.96 85
19619.28 93
19620.60 104
19621.92 98
19623.24 82
19624.57 101
19625.89 102
19627.21 104
19628.53 86
19629.85 76
19631.18 106
19632.50 94
19633.82 73
19635.14 84
19636.47 95
19637.79 100
19639.11 95
19640.43 85
19641.76 103
19643.08 85
19644.40 84
19645.72 96
19647.05 91
19648.37 84
19649.69 90
19651.02 109
19652.34 92
19653.66 100
19654.98 97
19656.31 115
19657.63 100
19658.95 97
19660.28 95
19661.60 99
19662.92 95
19664.25 117
19665.57 93
19666.89 80
19668.22 83
19669.54 92
19670.86 107
19672.19 78
19673.51 90
19674.84 86
19676.16 100
19677.48 89
19678.81 99
19680.13 106
19681.45 105
19682.78 96
19684.10 88
19685.43 89
19686.75 94
19688.08 93
19689.40 96
19690.72 100
19692.05 100
19693.37 80
19694.70 89
19696.02 103
19697.35 102
19698.67 100
19699.99 94
19701.32 120
19702.64 96
19703.97 95
19705.29 96
19706.62 106
19707.94 109
19709.27 98
19710.59 97
19711.92 97
19713.24 94
19714.57 98
19715.89 112
19717.22 102
19718.54 89
19719.87 97
19721.19 99
19722.52 105
19723.84 95
19725.17 90
19726.50 99
19727.82 91
19729.15 99
19730.47 102
19731.80 89
19733.12 98
19734.45 108
19735.77 104
19737.10 96
19738.43 90
19739.75 109
19741.08 100
19742.40 90
19743.73 106
19745.06 111
19746.38 113
19747.71 107
19749.03 92
19750.36 102
19751.69 83
19753.01 96
19754.34 110
19755.67 103
19756.99 100
19758.32 97
19759.65 98
19760.97 92
19762.30 89
19763.63 112
19764.95 83
19766.28 100
19767.61 114
19768.93 98
19770.26 94
19771.59 98
19772.91 117
19774.24 108
19775.57 102
19776.90 94
19778.22 113
19779.55 109
19780.88 104
19782.20 87
19783.53 107
19784.86 90
19786.19 96
19787.51 88
19788.84 104
19790.17 103
19791.50 116
19792.83 100
19794.15 107
19795.48 86
19796.81 97
19798.14 116
19799.46 97
19800.79 95
19802.12 99
19803.45 113
19804.78 109
19806.10 89
19807.43 97
19808.76 110
19810.09 96
19811.42 100
19812.75 105
19814.07 110
19815.40 103
19816.73 103
19818.06 98
19819.39 96
19820.72 106
19822.05 107
19823.37 114
19824.70 104
19826.03 105
19827.36 95
19828.69 110
19830.02 104
19831.35 98
19832.68 107
19834.01 105
19835.33 108
19836.66 105
19837.99 99
19839.32 102
19840.65 100
19841.98 91
19843.31 104
19844.64 100
19845.97 88
19847.30 90
19848.63 94
19849.96 98
19851.29 102
19852.62 102
19853.95 117
19855.28 90
19856.61 102
19857.94 90
19859.27 99
19860.60 95
19861.93 90
19863.26 112
19864.59 99
19865.92 91
19867.25 111
19868.58 112
19869.91 94
19871.24 93
19872.57 105
19873.90 95
19875.23 104
19876.56 107
19877.89 96
19879.22 92
19880.55 104
19881.88 96
19883.21 103
19884.54 92
19885.87 99
19887.21 92
19888.54 96
19889.87 104
19891.20 87
19892.53 86
19893.86 109
19895.19 94
19896.52 81
19897.85 116
19899.18 102
19900.52 99
19901.85 94
19903.18 104
19904.51 114
19905.84 90
19907.17 100
19908.50 100
19909.84 89
19911.17 102
19912.50 98
19913.83 102
19915.16 78
19916.50 95
19917.83 102
19919.16 92
19920.49 104
19921.82 97
19923.16 102
19924.49 110
19925.82 90
19927.15 83
19928.48 95
19929.82 98
19931.15 84
19932.48 98
19933.81 94
19935.15 93
19936.48 106
19937.81 89
19939.14 89
19940.48 96
19941.81 91
19943.14 100
19944.47 96
19945.81 98
19947.14 80
19948.47 105
19949.81 87
19951.14 95
19952.47 99
19953.81 101
19955.14 93
19956.47 107
19957.80 104
19959.14 111
19960.47 101
19961.80 109
19963.14 112
19964.47 101
19965.80 97
19967.14 99
19968.47 107
19969.81 84
19971.14 97
19972.47 118
19973.81 99
19975.14 98
19976.47 98
19977.81 89
19979.14 101
19980.48 121
19981.81 111
19983.14 102
19984.48 97
19985.81 108
19987.15 106
19988.48 102
19989.82 99
19991.15 101
19992.48 105
19993.82 105
19995.15 101
19996.49 95
19997.82 102
19999.16 103
20000.49 92
20001.83 96
20003.16 108
20004.50 97
20005.83 108
20007.17 103
20008.50 100
20009.84 88
20011.17 97
20012.51 92
20013.84 86
20015.18 92
20016.51 94
20017.85 99
20019.18 95
20020.52 85
20021.85 106
20023.19 111
20024.52 100
20025.86 97
20027.19 107
20028.53 101
20029.86 93
20031.20 116
20032.54 114
20033.87 100
20035.21 107
20036.54 108
20037.88 110
20039.22 109
20040.55 101
20041.89 103
20043.22 108
20044.56 118
20045.90 108
20047.23 97
20048.57 104
20049.90 99
20051.24 105
20052.58 110
20053.91 89
20055.25 107
20056.59 93
20057.92 109
20059.26 107
20060.60 94
20061.93 100
20063.27 117
20064.61 98
20065.94 86
20067.28 96
20068.62 101
20069.95 87
20071.29 92
20072.63 98
20073.97 104
20075.30 112
20076.64 114
20077.98 92
20079.31 104
20080.65 95
20081.99 111
20083.33 106
20084.66 91
20086.00 100
20087.34 107
20088.68 107
20090.01 104
20091.35 104
20092.69 97
20094.03 111
20095.37 124
20096.70 109
20098.04 98
20099.38 93
20100.72 107
20102.06 103
20103.39 109
20104.73 94
20106.07 95
20107.41 117
20108.75 102
20110.08 84
20111.42 100
20112.76 97
20114.10 90
20115.44 105
20116.78 116
20118.12 101
20119.45 103
20120.79 109
20122.13 117
20123.47 100
20124.81 101
20126.15 126
20127.49 111
