# Supplementary material for: MALDI-TOF MS typing enables the classification of brewing yeasts of the genus Saccharomyces to major beer styles
Source: PLoS One. 2017 Aug 9;12(8):e0181694. doi: 10.1371/journal.pone.0181694 (PMC5549903; doi:10.1371/journal.pone.0181694)
Supplement: S9 File — The directory includes 90 raw files and was zipped to “.zip”; the folder has three strains with 30 spectra per strain; S1 Text explains the raw files with an example and Table 1 represents the yeast strains used within the experiment. (ZIP) [file pone.0181694.s012.zip › 25-27/30285-66-Lag-Lag-Lag-YPG-18h-E-E_2016-02-08__0_A1_1.dat]

2000.76 1952
2001.18 1923
2001.60 1925
2002.02 1919
2002.45 1871
2002.87 1835
2003.29 1864
2003.71 1803
2004.13 1870
2004.55 1889
2004.98 1889
2005.40 1808
2005.82 1863
2006.24 1847
2006.67 1841
2007.09 1787
2007.51 1864
2007.93 1841
2008.35 1888
2008.78 1924
2009.20 1799
2009.62 1862
2010.04 1879
2010.47 1897
2010.89 1836
2011.31 1781
2011.73 1834
2012.16 1852
2012.58 1762
2013.00 1699
2013.43 1746
2013.85 1740
2014.27 1761
2014.69 1698
2015.12 1713
2015.54 1703
2015.96 1710
2016.39 1707
2016.81 1760
2017.23 1711
2017.66 1726
2018.08 1777
2018.50 1783
2018.93 1822
2019.35 1848
2019.77 1863
2020.20 1813
2020.62 1785
2021.04 1796
2021.47 1759
2021.89 1742
2022.32 1805
2022.74 1822
2023.16 1793
2023.59 1740
2024.01 1753
2024.43 1806
2024.86 1826
2025.28 1765
2025.71 1766
2026.13 1753
2026.56 1680
2026.98 1733
2027.40 1713
2027.83 1710
2028.25 1712
2028.68 1670
2029.10 1684
2029.53 1669
2029.95 1637
2030.38 1682
2030.80 1748
2031.22 1744
2031.65 1807
2032.07 1738
2032.50 1716
2032.92 1812
2033.35 1822
2033.77 1782
2034.20 1785
2034.62 1795
2035.05 1796
2035.47 1739
2035.90 1786
2036.32 1753
2036.75 1778
2037.18 1805
2037.60 1787
2038.03 1724
2038.45 1749
2038.88 1780
2039.30 1807
2039.73 1752
2040.15 1739
2040.58 1778
2041.01 1804
2041.43 1831
2041.86 1786
2042.28 1747
2042.71 1769
2043.13 1811
2043.56 1776
2043.99 1720
2044.41 1763
2044.84 1834
2045.27 1812
2045.69 1816
2046.12 1836
2046.54 1911
2046.97 1873
2047.40 1995
2047.82 2059
2048.25 1971
2048.68 2030
2049.10 2166
2049.53 2107
2049.96 2044
2050.38 2059
2050.81 2109
2051.24 2115
2051.66 2111
2052.09 2124
2052.52 2098
2052.94 2091
2053.37 2077
2053.80 2058
2054.23 2031
2054.65 2011
2055.08 1956
2055.51 1964
2055.93 1974
2056.36 1994
2056.79 1926
2057.22 1983
2057.64 1873
2058.07 1802
2058.50 1834
2058.93 1850
2059.35 1828
2059.78 1845
2060.21 1826
2060.64 1812
2061.07 1802
2061.49 1793
2061.92 1805
2062.35 1834
2062.78 1890
2063.20 1895
2063.63 1943
2064.06 1943
2064.49 2038
2064.92 2208
2065.35 2300
2065.77 2406
2066.20 2474
2066.63 2474
2067.06 2387
2067.49 2367
2067.92 2279
2068.34 2178
2068.77 2036
2069.20 1949
2069.63 1972
2070.06 1881
2070.49 1800
2070.92 1848
2071.35 1885
2071.78 1825
2072.20 1917
2072.63 1868
2073.06 1843
2073.49 1869
2073.92 1948
2074.35 1948
2074.78 1955
2075.21 1972
2075.64 1982
2076.07 1933
2076.50 1948
2076.93 1953
2077.36 1876
2077.78 1912
2078.21 1908
2078.64 1851
2079.07 1789
2079.50 1798
2079.93 1792
2080.36 1806
2080.79 1793
2081.22 1772
2081.65 1779
2082.08 1724
2082.51 1661
2082.94 1661
2083.37 1655
2083.80 1690
2084.23 1669
2084.66 1696
2085.09 1677
2085.52 1725
2085.95 1692
2086.39 1704
2086.82 1687
2087.25 1723
2087.68 1737
2088.11 1679
2088.54 1707
2088.97 1712
2089.40 1748
2089.83 1671
2090.26 1779
2090.69 1799
2091.12 1804
2091.55 1762
2091.99 1745
2092.42 1761
2092.85 1786
2093.28 1828
2093.71 1778
2094.14 1722
2094.57 1794
2095.00 1785
2095.43 1801
2095.87 1793
2096.30 1836
2096.73 1820
2097.16 1840
2097.59 1845
2098.02 1781
2098.46 1821
2098.89 1729
2099.32 1780
2099.75 1787
2100.18 1617
2100.61 1642
2101.05 1678
2101.48 1637
2101.91 1628
2102.34 1653
2102.78 1610
2103.21 1674
2103.64 1645
2104.07 1668
2104.50 1618
2104.94 1663
2105.37 1704
2105.80 1737
2106.23 1763
2106.67 1731
2107.10 1779
2107.53 1793
2107.96 1844
2108.40 1831
2108.83 1854
2109.26 1832
2109.70 1861
2110.13 1799
2110.56 1819
2110.99 1871
2111.43 1852
2111.86 1746
2112.29 1800
2112.73 1829
2113.16 1769
2113.59 1740
2114.03 1722
2114.46 1734
2114.89 1657
2115.33 1645
2115.76 1638
2116.19 1647
2116.63 1660
2117.06 1686
2117.49 1646
2117.93 1629
2118.36 1637
2118.80 1656
2119.23 1654
2119.66 1632
2120.10 1684
2120.53 1610
2120.96 1612
2121.40 1605
2121.83 1621
2122.27 1640
2122.70 1635
2123.14 1630
2123.57 1672
2124.00 1707
2124.44 1678
2124.87 1604
2125.31 1622
2125.74 1695
2126.18 1600
2126.61 1547
2127.05 1597
2127.48 1627
2127.91 1594
2128.35 1609
2128.78 1601
2129.22 1655
2129.65 1669
2130.09 1686
2130.52 1658
2130.96 1665
2131.39 1678
2131.83 1641
2132.26 1695
2132.70 1661
2133.13 1597
2133.57 1618
2134.01 1677
2134.44 1679
2134.88 1662
2135.31 1660
2135.75 1675
2136.18 1612
2136.62 1536
2137.05 1608
2137.49 1602
2137.93 1567
2138.36 1610
2138.80 1661
2139.23 1636
2139.67 1571
2140.10 1597
2140.54 1651
2140.98 1552
2141.41 1515
2141.85 1556
2142.29 1573
2142.72 1566
2143.16 1517
2143.59 1501
2144.03 1546
2144.47 1528
2144.90 1586
2145.34 1504
2145.78 1563
2146.21 1578
2146.65 1592
2147.09 1563
2147.52 1574
2147.96 1654
2148.40 1664
2148.83 1706
2149.27 1591
2149.71 1579
2150.14 1643
2150.58 1708
2151.02 1717
2151.46 1643
2151.89 1614
2152.33 1662
2152.77 1691
2153.20 1684
2153.64 1633
2154.08 1633
2154.52 1580
2154.95 1616
2155.39 1592
2155.83 1556
2156.27 1550
2156.70 1627
2157.14 1598
2157.58 1572
2158.02 1638
2158.45 1595
2158.89 1618
2159.33 1593
2159.77 1655
2160.21 1618
2160.64 1613
2161.08 1677
2161.52 1719
2161.96 1692
2162.40 1662
2162.84 1740
2163.27 1802
2163.71 1834
2164.15 1821
2164.59 1900
2165.03 1959
2165.47 2074
2165.90 2078
2166.34 2110
2166.78 2029
2167.22 2060
2167.66 1979
2168.10 1945
2168.54 1862
2168.98 1791
2169.41 1793
2169.85 1781
2170.29 1746
2170.73 1761
2171.17 1726
2171.61 1774
2172.05 1770
2172.49 1778
2172.93 1759
2173.37 1711
2173.81 1781
2174.25 1753
2174.69 1736
2175.13 1745
2175.56 1759
2176.00 1818
2176.44 1746
2176.88 1735
2177.32 1750
2177.76 1800
2178.20 1755
2178.64 1670
2179.08 1655
2179.52 1659
2179.96 1695
2180.40 1690
2180.84 1668
2181.28 1658
2181.72 1682
2182.16 1735
2182.60 1687
2183.04 1691
2183.48 1686
2183.92 1673
2184.36 1695
2184.81 1674
2185.25 1759
2185.69 1663
2186.13 1672
2186.57 1705
2187.01 1697
2187.45 1652
2187.89 1678
2188.33 1655
2188.77 1705
2189.21 1640
2189.65 1660
2190.09 1664
2190.54 1660
2190.98 1656
2191.42 1676
2191.86 1715
2192.30 1719
2192.74 1678
2193.18 1696
2193.62 1780
2194.07 1759
2194.51 1779
2194.95 1798
2195.39 1790
2195.83 1826
2196.27 1839
2196.72 1832
2197.16 1801
2197.60 1817
2198.04 1778
2198.48 1733
2198.92 1758
2199.37 1841
2199.81 1750
2200.25 1719
2200.69 1659
2201.13 1752
2201.58 1710
2202.02 1748
2202.46 1759
2202.90 1759
2203.35 1801
2203.79 1790
2204.23 1784
2204.67 1761
2205.12 1798
2205.56 1791
2206.00 1728
2206.44 1685
2206.89 1672
2207.33 1645
2207.77 1697
2208.21 1661
2208.66 1748
2209.10 1786
2209.54 1785
2209.99 1766
2210.43 1724
2210.87 1771
2211.32 1764
2211.76 1747
2212.20 1647
2212.65 1672
2213.09 1710
2213.53 1671
2213.98 1675
2214.42 1667
2214.86 1628
2215.31 1627
2215.75 1612
2216.19 1648
2216.64 1604
2217.08 1560
2217.52 1614
2217.97 1627
2218.41 1597
2218.86 1606
2219.30 1609
2219.74 1639
2220.19 1636
2220.63 1642
2221.08 1652
2221.52 1654
2221.97 1698
2222.41 1713
2222.85 1708
2223.30 1643
2223.74 1677
2224.19 1703
2224.63 1741
2225.08 1753
2225.52 1767
2225.96 1731
2226.41 1701
2226.85 1658
2227.30 1611
2227.74 1659
2228.19 1655
2228.63 1572
2229.08 1613
2229.52 1596
2229.97 1621
2230.41 1582
2230.86 1583
2231.30 1588
2231.75 1594
2232.19 1706
2232.64 1618
2233.08 1620
2233.53 1693
2233.98 1635
2234.42 1682
2234.87 1640
2235.31 1652
2235.76 1650
2236.20 1611
2236.65 1730
2237.09 1668
2237.54 1679
2237.99 1681
2238.43 1689
2238.88 1679
2239.32 1589
2239.77 1612
2240.22 1582
2240.66 1553
2241.11 1530
2241.55 1573
2242.00 1560
2242.45 1509
2242.89 1498
2243.34 1538
2243.79 1483
2244.23 1534
2244.68 1588
2245.13 1581
2245.57 1585
2246.02 1512
2246.47 1501
2246.91 1512
2247.36 1524
2247.81 1528
2248.25 1489
2248.70 1533
2249.15 1533
2249.59 1546
2250.04 1535
2250.49 1530
2250.93 1594
2251.38 1575
2251.83 1567
2252.28 1584
2252.72 1568
2253.17 1554
2253.62 1571
2254.07 1560
2254.51 1577
2254.96 1543
2255.41 1572
2255.86 1557
2256.30 1505
2256.75 1549
2257.20 1420
2257.65 1473
2258.09 1545
2258.54 1515
2258.99 1492
2259.44 1506
2259.89 1527
2260.33 1463
2260.78 1461
2261.23 1515
2261.68 1561
2262.13 1569
2262.58 1503
2263.02 1526
2263.47 1583
2263.92 1487
2264.37 1504
2264.82 1478
2265.27 1493
2265.71 1513
2266.16 1539
2266.61 1542
2267.06 1468
2267.51 1483
2267.96 1551
2268.41 1476
2268.86 1466
2269.30 1513
2269.75 1569
2270.20 1583
2270.65 1560
2271.10 1577
2271.55 1586
2272.00 1547
2272.45 1518
2272.90 1463
2273.35 1494
2273.80 1596
2274.25 1699
2274.69 1655
2275.14 1638
2275.59 1630
2276.04 1661
2276.49 1696
2276.94 1676
2277.39 1746
2277.84 1675
2278.29 1670
2278.74 1661
2279.19 1628
2279.64 1589
2280.09 1549
2280.54 1587
2280.99 1546
2281.44 1527
2281.89 1489
2282.34 1434
2282.79 1469
2283.24 1443
2283.69 1437
2284.14 1395
2284.59 1448
2285.04 1436
2285.50 1420
2285.95 1433
2286.40 1457
2286.85 1482
2287.30 1477
2287.75 1510
2288.20 1538
2288.65 1596
2289.10 1561
2289.55 1618
2290.00 1676
2290.45 1670
2290.91 1620
2291.36 1714
2291.81 1668
2292.26 1672
2292.71 1664
2293.16 1663
2293.61 1671
2294.06 1629
2294.52 1606
2294.97 1641
2295.42 1626
2295.87 1581
2296.32 1603
2296.77 1613
2297.22 1573
2297.68 1573
2298.13 1544
2298.58 1503
2299.03 1458
2299.48 1509
2299.94 1519
2300.39 1522
2300.84 1457
2301.29 1436
2301.74 1478
2302.20 1538
2302.65 1534
2303.10 1525
2303.55 1514
2304.01 1492
2304.46 1467
2304.91 1517
2305.36 1484
2305.82 1536
2306.27 1560
2306.72 1543
2307.17 1574
2307.63 1597
2308.08 1635
2308.53 1657
2308.98 1620
2309.44 1633
2309.89 1637
2310.34 1618
2310.80 1637
2311.25 1648
2311.70 1607
2312.16 1590
2312.61 1622
2313.06 1608
2313.52 1614
2313.97 1632
2314.42 1598
2314.88 1583
2315.33 1595
2315.78 1618
2316.24 1601
2316.69 1615
2317.14 1653
2317.60 1617
2318.05 1628
2318.50 1626
2318.96 1663
2319.41 1699
2319.87 1640
2320.32 1620
2320.77 1569
2321.23 1556
2321.68 1594
2322.14 1531
2322.59 1584
2323.04 1686
2323.50 1766
2323.95 1778
2324.41 1848
2324.86 1940
2325.32 2089
2325.77 2219
2326.23 2189
2326.68 2141
2327.13 2171
2327.59 2008
2328.04 2002
2328.50 1912
2328.95 1751
2329.41 1647
2329.86 1704
2330.32 1645
2330.77 1566
2331.23 1576
2331.68 1556
2332.14 1556
2332.59 1590
2333.05 1609
2333.50 1630
2333.96 1618
2334.41 1585
2334.87 1570
2335.33 1596
2335.78 1590
2336.24 1630
2336.69 1641
2337.15 1597
2337.60 1473
2338.06 1498
2338.51 1522
2338.97 1558
2339.43 1513
2339.88 1469
2340.34 1466
2340.79 1479
2341.25 1501
2341.71 1498
2342.16 1471
2342.62 1483
2343.07 1430
2343.53 1410
2343.99 1483
2344.44 1431
2344.90 1453
2345.36 1428
2345.81 1437
2346.27 1405
2346.73 1501
2347.18 1590
2347.64 1504
2348.09 1504
2348.55 1521
2349.01 1587
2349.47 1560
2349.92 1521
2350.38 1522
2350.84 1541
2351.29 1573
2351.75 1582
2352.21 1598
2352.66 1571
2353.12 1508
2353.58 1508
2354.04 1493
2354.49 1473
2354.95 1455
2355.41 1469
2355.86 1486
2356.32 1493
2356.78 1460
2357.24 1417
2357.70 1506
2358.15 1498
2358.61 1456
2359.07 1461
2359.53 1455
2359.98 1450
2360.44 1452
2360.90 1424
2361.36 1371
2361.82 1415
2362.27 1415
2362.73 1417
2363.19 1410
2363.65 1427
2364.11 1444
2364.56 1417
2365.02 1466
2365.48 1470
2365.94 1474
2366.40 1443
2366.86 1478
2367.31 1487
2367.77 1505
2368.23 1449
2368.69 1442
2369.15 1483
2369.61 1457
2370.07 1466
2370.53 1480
2370.98 1489
2371.44 1539
2371.90 1570
2372.36 1519
2372.82 1506
2373.28 1482
2373.74 1474
2374.20 1509
2374.66 1518
2375.12 1537
2375.58 1521
2376.04 1491
2376.49 1466
2376.95 1468
2377.41 1508
2377.87 1472
2378.33 1459
2378.79 1438
2379.25 1450
2379.71 1445
2380.17 1485
2380.63 1456
2381.09 1462
2381.55 1411
2382.01 1402
2382.47 1402
2382.93 1380
2383.39 1308
2383.85 1361
2384.31 1406
2384.77 1405
2385.23 1328
2385.69 1374
2386.15 1434
2386.61 1371
2387.07 1369
2387.53 1395
2387.99 1399
2388.46 1385
2388.92 1355
2389.38 1394
2389.84 1421
2390.30 1408
2390.76 1480
2391.22 1474
2391.68 1414
2392.14 1388
2392.60 1374
2393.06 1477
2393.52 1451
2393.99 1458
2394.45 1480
2394.91 1407
2395.37 1348
2395.83 1392
2396.29 1443
2396.75 1484
2397.21 1427
2397.68 1381
2398.14 1399
2398.60 1305
2399.06 1361
2399.52 1430
2399.98 1406
2400.45 1385
2400.91 1400
2401.37 1400
2401.83 1417
2402.29 1369
2402.76 1365
2403.22 1415
2403.68 1393
2404.14 1364
2404.60 1311
2405.07 1368
2405.53 1403
2405.99 1402
2406.45 1415
2406.91 1377
2407.38 1347
2407.84 1300
2408.30 1379
2408.76 1398
2409.23 1403
2409.69 1365
2410.15 1347
2410.62 1351
2411.08 1384
2411.54 1365
2412.00 1341
2412.47 1359
2412.93 1309
2413.39 1320
2413.86 1322
2414.32 1305
2414.78 1303
2415.24 1359
2415.71 1274
2416.17 1307
2416.63 1355
2417.10 1361
2417.56 1421
2418.02 1406
2418.49 1370
2418.95 1431
2419.42 1391
2419.88 1402
2420.34 1391
2420.81 1352
2421.27 1371
2421.73 1392
2422.20 1351
2422.66 1373
2423.13 1425
2423.59 1405
2424.05 1389
2424.52 1366
2424.98 1384
2425.45 1374
2425.91 1422
2426.37 1367
2426.84 1355
2427.30 1374
2427.77 1395
2428.23 1358
2428.70 1351
2429.16 1355
2429.62 1314
2430.09 1325
2430.55 1346
2431.02 1385
2431.48 1361
2431.95 1380
2432.41 1369
2432.88 1349
2433.34 1350
2433.81 1333
2434.27 1306
2434.74 1309
2435.20 1323
2435.67 1374
2436.13 1357
2436.60 1254
2437.06 1267
2437.53 1284
2437.99 1272
2438.46 1259
2438.92 1301
2439.39 1343
2439.86 1324
2440.32 1333
2440.79 1342
2441.25 1301
2441.72 1310
2442.18 1274
2442.65 1286
2443.12 1288
2443.58 1352
2444.05 1304
2444.51 1224
2444.98 1254
2445.44 1285
2445.91 1333
2446.38 1342
2446.84 1317
2447.31 1297
2447.78 1325
2448.24 1327
2448.71 1313
2449.17 1332
2449.64 1362
2450.11 1375
2450.57 1402
2451.04 1356
2451.51 1423
2451.97 1421
2452.44 1452
2452.91 1386
2453.37 1372
2453.84 1408
2454.31 1363
2454.78 1336
2455.24 1388
2455.71 1371
2456.18 1351
2456.64 1345
2457.11 1383
2457.58 1330
2458.04 1307
2458.51 1311
2458.98 1336
2459.45 1300
2459.91 1321
2460.38 1333
2460.85 1355
2461.32 1361
2461.78 1380
2462.25 1316
2462.72 1354
2463.19 1297
2463.66 1365
2464.12 1362
2464.59 1358
2465.06 1308
2465.53 1312
2465.99 1313
2466.46 1310
2466.93 1331
2467.40 1296
2467.87 1282
2468.34 1322
2468.80 1275
2469.27 1281
2469.74 1251
2470.21 1304
2470.68 1325
2471.15 1351
2471.61 1290
2472.08 1267
2472.55 1304
2473.02 1268
2473.49 1356
2473.96 1315
2474.43 1286
2474.90 1305
2475.36 1318
2475.83 1295
2476.30 1281
2476.77 1287
2477.24 1280
2477.71 1301
2478.18 1248
2478.65 1294
2479.12 1295
2479.59 1345
2480.06 1291
2480.52 1252
2480.99 1271
2481.46 1302
2481.93 1217
2482.40 1252
2482.87 1278
2483.34 1229
2483.81 1288
2484.28 1192
2484.75 1272
2485.22 1244
2485.69 1255
2486.16 1284
2486.63 1314
2487.10 1324
2487.57 1322
2488.04 1312
2488.51 1285
2488.98 1277
2489.45 1254
2489.92 1293
2490.39 1333
2490.86 1352
2491.33 1292
2491.80 1327
2492.27 1275
2492.74 1230
2493.21 1272
2493.69 1321
2494.16 1266
2494.63 1260
2495.10 1324
2495.57 1320
2496.04 1320
2496.51 1354
2496.98 1365
2497.45 1257
2497.92 1232
2498.39 1243
2498.86 1323
2499.34 1309
2499.81 1234
2500.28 1233
2500.75 1280
2501.22 1254
2501.69 1259
2502.16 1283
2502.64 1309
2503.11 1238
2503.58 1268
2504.05 1327
2504.52 1343
2504.99 1265
2505.47 1266
2505.94 1332
2506.41 1249
2506.88 1304
2507.35 1285
2507.82 1361
2508.30 1366
2508.77 1314
2509.24 1274
2509.71 1311
2510.18 1322
2510.66 1332
2511.13 1353
2511.60 1282
2512.07 1316
2512.55 1282
2513.02 1318
2513.49 1295
2513.96 1284
2514.44 1325
2514.91 1309
2515.38 1336
2515.85 1365
2516.33 1221
2516.80 1273
2517.27 1314
2517.75 1306
2518.22 1313
2518.69 1301
2519.16 1283
2519.64 1285
2520.11 1291
2520.58 1298
2521.06 1288
2521.53 1278
2522.00 1310
2522.48 1356
2522.95 1279
2523.42 1279
2523.90 1322
2524.37 1360
2524.84 1341
2525.32 1285
2525.79 1260
2526.27 1261
2526.74 1294
2527.21 1326
2527.69 1279
2528.16 1260
2528.63 1266
2529.11 1288
2529.58 1297
2530.06 1305
2530.53 1292
2531.00 1354
2531.48 1330
2531.95 1254
2532.43 1304
2532.90 1303
2533.38 1371
2533.85 1388
2534.32 1325
2534.80 1335
2535.27 1339
2535.75 1322
2536.22 1320
2536.70 1319
2537.17 1320
2537.65 1355
2538.12 1348
2538.60 1327
2539.07 1328
2539.55 1386
2540.02 1365
2540.50 1371
2540.97 1407
2541.45 1356
2541.92 1353
2542.40 1341
2542.87 1344
2543.35 1366
2543.82 1358
2544.30 1288
2544.77 1320
2545.25 1360
2545.72 1352
2546.20 1370
2546.68 1397
2547.15 1470
2547.63 1410
2548.10 1436
2548.58 1475
2549.05 1538
2549.53 1528
2550.01 1568
2550.48 1572
2550.96 1548
2551.43 1525
2551.91 1486
2552.39 1441
2552.86 1464
2553.34 1432
2553.82 1394
2554.29 1330
2554.77 1396
2555.24 1326
2555.72 1301
2556.20 1258
2556.67 1291
2557.15 1289
2557.63 1331
2558.10 1253
2558.58 1296
2559.06 1392
2559.53 1332
2560.01 1298
2560.49 1257
2560.96 1277
2561.44 1295
2561.92 1231
2562.40 1316
2562.87 1255
2563.35 1267
2563.83 1321
2564.30 1313
2564.78 1264
2565.26 1254
2565.74 1269
2566.21 1307
2566.69 1297
2567.17 1240
2567.65 1255
2568.12 1320
2568.60 1314
2569.08 1205
2569.56 1237
2570.03 1294
2570.51 1274
2570.99 1255
2571.47 1283
2571.95 1238
2572.42 1246
2572.90 1270
2573.38 1259
2573.86 1254
2574.34 1240
2574.81 1260
2575.29 1274
2575.77 1265
2576.25 1241
2576.73 1267
2577.21 1298
2577.68 1262
2578.16 1274
2578.64 1252
2579.12 1302
2579.60 1271
2580.08 1227
2580.56 1249
2581.04 1189
2581.51 1220
2581.99 1260
2582.47 1225
2582.95 1201
2583.43 1192
2583.91 1237
2584.39 1202
2584.87 1228
2585.35 1248
2585.83 1214
2586.31 1243
2586.78 1267
2587.26 1239
2587.74 1271
2588.22 1226
2588.70 1244
2589.18 1275
2589.66 1264
2590.14 1236
2590.62 1213
2591.10 1266
2591.58 1285
2592.06 1267
2592.54 1204
2593.02 1214
2593.50 1249
2593.98 1261
2594.46 1223
2594.94 1258
2595.42 1227
2595.90 1182
2596.38 1158
2596.86 1227
2597.34 1266
2597.82 1166
2598.30 1206
2598.78 1204
2599.26 1156
2599.74 1182
2600.22 1206
2600.70 1213
2601.19 1224
2601.67 1209
2602.15 1233
2602.63 1236
2603.11 1176
2603.59 1242
2604.07 1213
2604.55 1214
2605.03 1281
2605.51 1239
2605.99 1226
2606.48 1248
2606.96 1244
2607.44 1259
2607.92 1268
2608.40 1239
2608.88 1300
2609.36 1257
2609.84 1247
2610.33 1231
2610.81 1233
2611.29 1252
2611.77 1224
2612.25 1228
2612.73 1200
2613.22 1235
2613.70 1253
2614.18 1257
2614.66 1229
2615.14 1242
2615.63 1245
2616.11 1187
2616.59 1235
2617.07 1245
2617.55 1256
2618.04 1261
2618.52 1218
2619.00 1270
2619.48 1289
2619.97 1276
2620.45 1276
2620.93 1238
2621.41 1213
2621.90 1259
2622.38 1268
2622.86 1270
2623.34 1191
2623.83 1216
2624.31 1247
2624.79 1259
2625.27 1226
2625.76 1188
2626.24 1206
2626.72 1250
2627.21 1250
2627.69 1243
2628.17 1229
2628.66 1231
2629.14 1229
2629.62 1248
2630.11 1231
2630.59 1285
2631.07 1305
2631.56 1279
2632.04 1306
2632.52 1324
2633.01 1316
2633.49 1297
2633.97 1370
2634.46 1283
2634.94 1314
2635.43 1330
2635.91 1386
2636.39 1267
2636.88 1285
2637.36 1293
2637.85 1262
2638.33 1254
2638.81 1279
2639.30 1261
2639.78 1259
2640.27 1201
2640.75 1187
2641.24 1179
2641.72 1213
2642.20 1219
2642.69 1232
2643.17 1221
2643.66 1190
2644.14 1132
2644.63 1128
2645.11 1159
2645.60 1224
2646.08 1258
2646.57 1218
2647.05 1250
2647.54 1262
2648.02 1189
2648.51 1231
2648.99 1224
2649.48 1277
2649.96 1261
2650.45 1250
2650.93 1286
2651.42 1261
2651.90 1211
2652.39 1199
2652.87 1208
2653.36 1235
2653.84 1256
2654.33 1234
2654.82 1249
2655.30 1223
2655.79 1209
2656.27 1236
2656.76 1189
2657.24 1201
2657.73 1236
2658.22 1215
2658.70 1226
2659.19 1232
2659.67 1189
2660.16 1193
2660.65 1209
2661.13 1262
2661.62 1292
2662.10 1284
2662.59 1322
2663.08 1305
2663.56 1268
2664.05 1292
2664.54 1312
2665.02 1343
2665.51 1270
2666.00 1254
2666.48 1324
2666.97 1333
2667.46 1366
2667.94 1321
2668.43 1219
2668.92 1259
2669.40 1255
2669.89 1265
2670.38 1297
2670.86 1267
2671.35 1246
2671.84 1242
2672.33 1330
2672.81 1340
2673.30 1310
2673.79 1339
2674.28 1329
2674.76 1347
2675.25 1352
2675.74 1346
2676.23 1334
2676.71 1308
2677.20 1283
2677.69 1286
2678.18 1292
2678.66 1315
2679.15 1258
2679.64 1216
2680.13 1228
2680.62 1309
2681.10 1262
2681.59 1231
2682.08 1183
2682.57 1203
2683.06 1192
2683.54 1160
2684.03 1184
2684.52 1164
2685.01 1255
2685.50 1227
2685.99 1224
2686.47 1234
2686.96 1253
2687.45 1276
2687.94 1282
2688.43 1242
2688.92 1251
2689.41 1256
2689.89 1288
2690.38 1290
2690.87 1281
2691.36 1282
2691.85 1336
2692.34 1349
2692.83 1332
2693.32 1302
2693.81 1307
2694.30 1353
2694.79 1368
2695.27 1327
2695.76 1302
2696.25 1375
2696.74 1345
2697.23 1344
2697.72 1351
2698.21 1320
2698.70 1297
2699.19 1323
2699.68 1285
2700.17 1205
2700.66 1278
2701.15 1278
2701.64 1248
2702.13 1264
2702.62 1245
2703.11 1248
2703.60 1290
2704.09 1249
2704.58 1203
2705.07 1233
2705.56 1264
2706.05 1266
2706.54 1248
2707.03 1243
2707.52 1214
2708.01 1288
2708.50 1240
2708.99 1237
2709.48 1247
2709.97 1254
2710.46 1288
2710.96 1269
2711.45 1212
2711.94 1235
2712.43 1223
2712.92 1224
2713.41 1225
2713.90 1238
2714.39 1208
2714.88 1188
2715.37 1156
2715.86 1216
2716.36 1220
2716.85 1254
2717.34 1289
2717.83 1254
2718.32 1315
2718.81 1265
2719.30 1320
2719.80 1338
2720.29 1270
2720.78 1300
2721.27 1381
2721.76 1424
2722.25 1376
2722.75 1340
2723.24 1382
2723.73 1359
2724.22 1387
2724.71 1345
2725.21 1344
2725.70 1367
2726.19 1293
2726.68 1275
2727.17 1282
2727.67 1252
2728.16 1284
2728.65 1314
2729.14 1314
2729.64 1327
2730.13 1294
2730.62 1327
2731.11 1335
2731.61 1287
2732.10 1324
2732.59 1327
2733.08 1364
2733.58 1342
2734.07 1315
2734.56 1324
2735.05 1286
2735.55 1314
2736.04 1315
2736.53 1329
2737.03 1365
2737.52 1353
2738.01 1340
2738.51 1352
2739.00 1375
2739.49 1359
2739.99 1340
2740.48 1338
2740.97 1425
2741.47 1468
2741.96 1394
2742.45 1363
2742.95 1383
2743.44 1404
2743.93 1338
2744.43 1309
2744.92 1316
2745.42 1315
2745.91 1302
2746.40 1354
2746.90 1330
2747.39 1287
2747.89 1327
2748.38 1262
2748.87 1313
2749.37 1362
2749.86 1315
2750.36 1305
2750.85 1215
2751.34 1225
2751.84 1252
2752.33 1217
2752.83 1239
2753.32 1193
2753.82 1186
2754.31 1212
2754.81 1190
2755.30 1196
2755.80 1205
2756.29 1156
2756.79 1199
2757.28 1172
2757.78 1155
2758.27 1191
2758.77 1205
2759.26 1211
2759.76 1164
2760.25 1239
2760.75 1199
2761.24 1286
2761.74 1262
2762.23 1226
2762.73 1264
2763.22 1273
2763.72 1258
2764.21 1280
2764.71 1266
2765.20 1247
2765.70 1256
2766.20 1241
2766.69 1229
2767.19 1225
2767.68 1217
2768.18 1168
2768.68 1159
2769.17 1159
2769.67 1166
2770.16 1190
2770.66 1171
2771.16 1177
2771.65 1139
2772.15 1154
2772.64 1154
2773.14 1113
2773.64 1101
2774.13 1134
2774.63 1151
2775.13 1187
2775.62 1231
2776.12 1233
2776.62 1161
2777.11 1232
2777.61 1219
2778.11 1240
2778.60 1247
2779.10 1192
2779.60 1212
2780.09 1235
2780.59 1213
2781.09 1203
2781.58 1170
2782.08 1182
2782.58 1155
2783.08 1197
2783.57 1203
2784.07 1205
2784.57 1167
2785.07 1107
2785.56 1135
2786.06 1134
2786.56 1148
2787.06 1125
2787.55 1165
2788.05 1160
2788.55 1148
2789.05 1178
2789.54 1149
2790.04 1175
2790.54 1132
2791.04 1165
2791.54 1190
2792.03 1198
2792.53 1173
2793.03 1147
2793.53 1166
2794.03 1210
2794.52 1165
2795.02 1146
2795.52 1221
2796.02 1213
2796.52 1194
2797.02 1198
2797.51 1146
2798.01 1127
2798.51 1176
2799.01 1228
2799.51 1140
2800.01 1172
2800.51 1162
2801.00 1184
2801.50 1141
2802.00 1086
2802.50 1096
2803.00 1112
2803.50 1110
2804.00 1173
2804.50 1146
2805.00 1164
2805.50 1165
2806.00 1217
2806.49 1238
2806.99 1207
2807.49 1157
2807.99 1261
2808.49 1220
2808.99 1255
2809.49 1241
2809.99 1236
2810.49 1253
2810.99 1270
2811.49 1298
2811.99 1237
2812.49 1242
2812.99 1264
2813.49 1286
2813.99 1254
2814.49 1229
2814.99 1232
2815.49 1234
2815.99 1159
2816.49 1168
2816.99 1250
2817.49 1237
2817.99 1171
2818.49 1168
2818.99 1138
2819.49 1123
2819.99 1178
2820.49 1182
2820.99 1193
2821.49 1182
2821.99 1171
2822.50 1145
2823.00 1123
2823.50 1151
2824.00 1160
2824.50 1127
2825.00 1162
2825.50 1139
2826.00 1134
2826.50 1161
2827.00 1130
2827.50 1101
2828.01 1063
2828.51 1116
2829.01 1120
2829.51 1146
2830.01 1148
2830.51 1114
2831.01 1158
2831.52 1137
2832.02 1146
2832.52 1196
2833.02 1176
2833.52 1139
2834.02 1182
2834.53 1086
2835.03 1115
2835.53 1180
2836.03 1166
2836.53 1180
2837.03 1093
2837.54 1133
2838.04 1191
2838.54 1115
2839.04 1130
2839.55 1179
2840.05 1132
2840.55 1137
2841.05 1112
2841.55 1121
2842.06 1135
2842.56 1135
2843.06 1168
2843.56 1124
2844.07 1100
2844.57 1057
2845.07 1082
2845.58 1084
2846.08 1100
2846.58 1091
2847.08 1157
2847.59 1191
2848.09 1146
2848.59 1141
2849.10 1208
2849.60 1135
2850.10 1147
2850.61 1162
2851.11 1172
2851.61 1197
2852.12 1197
2852.62 1171
2853.12 1126
2853.63 1101
2854.13 1160
2854.63 1186
2855.14 1215
2855.64 1174
2856.14 1173
2856.65 1189
2857.15 1179
2857.66 1206
2858.16 1151
2858.66 1154
2859.17 1124
2859.67 1134
2860.17 1127
2860.68 1118
2861.18 1090
2861.69 1164
2862.19 1154
2862.70 1151
2863.20 1151
2863.70 1089
2864.21 1105
2864.71 1111
2865.22 1180
2865.72 1142
2866.23 1142
2866.73 1178
2867.24 1138
2867.74 1134
2868.25 1101
2868.75 1138
2869.26 1195
2869.76 1191
2870.27 1228
2870.77 1170
2871.28 1155
2871.78 1277
2872.29 1234
2872.79 1289
2873.30 1274
2873.80 1210
2874.31 1167
2874.81 1217
2875.32 1222
2875.82 1231
2876.33 1234
2876.83 1266
2877.34 1188
2877.84 1188
2878.35 1171
2878.86 1158
2879.36 1179
2879.87 1153
2880.37 1141
2880.88 1189
2881.39 1208
2881.89 1205
2882.40 1201
2882.90 1242
2883.41 1218
2883.92 1259
2884.42 1290
2884.93 1352
2885.43 1394
2885.94 1395
2886.45 1456
2886.95 1514
2887.46 1561
2887.97 1618
2888.47 1599
2888.98 1567
2889.49 1505
2889.99 1518
2890.50 1491
2891.01 1443
2891.51 1468
2892.02 1437
2892.53 1366
2893.03 1445
2893.54 1440
2894.05 1425
2894.55 1433
2895.06 1526
2895.57 1550
2896.08 1581
2896.58 1578
2897.09 1547
2897.60 1577
2898.11 1496
2898.61 1521
2899.12 1503
2899.63 1448
2900.13 1439
2900.64 1426
2901.15 1373
2901.66 1287
2902.17 1283
2902.67 1298
2903.18 1375
2903.69 1308
2904.20 1258
2904.70 1206
2905.21 1216
2905.72 1235
2906.23 1217
2906.74 1250
2907.25 1270
2907.75 1248
2908.26 1263
2908.77 1167
2909.28 1220
2909.79 1221
2910.30 1184
2910.80 1168
2911.31 1190
2911.82 1216
2912.33 1202
2912.84 1195
2913.35 1151
2913.86 1150
2914.36 1148
2914.87 1177
2915.38 1219
2915.89 1218
2916.40 1241
2916.91 1237
2917.42 1245
2917.93 1284
2918.44 1287
2918.95 1258
2919.46 1274
2919.96 1284
2920.47 1227
2920.98 1210
2921.49 1276
2922.00 1301
2922.51 1245
2923.02 1255
2923.53 1272
2924.04 1252
2924.55 1270
2925.06 1288
2925.57 1290
2926.08 1319
2926.59 1306
2927.10 1361
2927.61 1313
2928.12 1286
2928.63 1328
2929.14 1306
2929.65 1322
2930.16 1310
2930.67 1292
2931.18 1303
2931.69 1303
2932.20 1285
2932.71 1291
2933.22 1244
2933.73 1200
2934.24 1178
2934.75 1234
2935.26 1243
2935.77 1253
2936.29 1223
2936.80 1246
2937.31 1282
2937.82 1308
2938.33 1290
2938.84 1320
2939.35 1275
2939.86 1281
2940.37 1299
2940.88 1344
2941.39 1312
2941.91 1324
2942.42 1320
2942.93 1281
2943.44 1296
2943.95 1261
2944.46 1219
2944.97 1206
2945.49 1203
2946.00 1181
2946.51 1187
2947.02 1170
2947.53 1152
2948.04 1142
2948.56 1165
2949.07 1161
2949.58 1166
2950.09 1184
2950.60 1207
2951.12 1159
2951.63 1184
2952.14 1171
2952.65 1190
2953.16 1211
2953.68 1225
2954.19 1214
2954.70 1189
2955.21 1173
2955.73 1226
2956.24 1197
2956.75 1206
2957.26 1247
2957.78 1219
2958.29 1198
2958.80 1189
2959.31 1250
2959.83 1282
2960.34 1211
2960.85 1256
2961.36 1315
2961.88 1325
2962.39 1300
2962.90 1331
2963.42 1327
2963.93 1354
2964.44 1371
2964.96 1420
2965.47 1434
2965.98 1447
2966.50 1477
2967.01 1446
2967.52 1437
2968.04 1507
2968.55 1530
2969.06 1531
2969.58 1560
2970.09 1507
2970.60 1450
2971.12 1474
2971.63 1479
2972.15 1417
2972.66 1402
2973.17 1398
2973.69 1386
2974.20 1314
2974.72 1355
2975.23 1360
2975.74 1356
2976.26 1302
2976.77 1328
2977.29 1383
2977.80 1369
2978.31 1348
2978.83 1356
2979.34 1356
2979.86 1360
2980.37 1370
2980.89 1390
2981.40 1411
2981.92 1456
2982.43 1429
2982.95 1420
2983.46 1404
2983.98 1449
2984.49 1465
2985.01 1432
2985.52 1403
2986.04 1424
2986.55 1414
2987.07 1439
2987.58 1516
2988.10 1509
2988.61 1506
2989.13 1539
2989.64 1493
2990.16 1519
2990.67 1562
2991.19 1539
2991.70 1482
2992.22 1477
2992.73 1549
2993.25 1480
2993.77 1562
2994.28 1603
2994.80 1667
2995.31 1665
2995.83 1639
2996.35 1732
2996.86 1750
2997.38 1772
2997.89 1755
2998.41 1842
2998.93 1815
2999.44 1839
2999.96 1823
3000.47 1842
3000.99 1820
3001.51 1953
3002.02 2173
3002.54 2413
3003.06 2581
3003.57 2908
3004.09 3388
3004.61 3595
3005.12 3738
3005.64 3804
3006.16 3695
3006.67 3514
3007.19 3306
3007.71 3110
3008.22 2758
3008.74 2466
3009.26 2313
3009.77 2139
3010.29 1952
3010.81 1898
3011.33 1804
3011.84 1780
3012.36 1715
3012.88 1729
3013.40 1656
3013.91 1612
3014.43 1606
3014.95 1633
3015.47 1555
3015.98 1559
3016.50 1536
3017.02 1532
3017.54 1576
3018.05 1512
3018.57 1498
3019.09 1517
3019.61 1519
3020.13 1463
3020.64 1420
3021.16 1481
3021.68 1502
3022.20 1561
3022.72 1546
3023.23 1507
3023.75 1554
3024.27 1528
3024.79 1506
3025.31 1474
3025.83 1535
3026.34 1520
3026.86 1567
3027.38 1507
3027.90 1432
3028.42 1454
3028.94 1468
3029.46 1461
3029.98 1433
3030.49 1463
3031.01 1414
3031.53 1463
3032.05 1474
3032.57 1478
3033.09 1504
3033.61 1473
3034.13 1448
3034.65 1457
3035.17 1453
3035.68 1430
3036.20 1505
3036.72 1480
3037.24 1413
3037.76 1455
3038.28 1491
3038.80 1441
3039.32 1421
3039.84 1390
3040.36 1402
3040.88 1393
3041.40 1439
3041.92 1399
3042.44 1403
3042.96 1355
3043.48 1373
3044.00 1385
3044.52 1436
3045.04 1394
3045.56 1368
3046.08 1385
3046.60 1402
3047.12 1431
3047.64 1410
3048.16 1437
3048.68 1407
3049.20 1465
3049.72 1401
3050.24 1403
3050.76 1397
3051.28 1401
3051.80 1434
3052.33 1490
3052.85 1398
3053.37 1413
3053.89 1427
3054.41 1453
3054.93 1467
3055.45 1418
3055.97 1463
3056.49 1468
3057.01 1444
3057.54 1473
3058.06 1479
3058.58 1477
3059.10 1490
3059.62 1444
3060.14 1510
3060.66 1465
3061.18 1503
3061.71 1531
3062.23 1487
3062.75 1520
3063.27 1570
3063.79 1653
3064.31 1660
3064.84 1737
3065.36 1788
3065.88 1850
3066.40 1861
3066.92 1932
3067.45 1963
3067.97 2002
3068.49 2051
3069.01 2067
3069.53 2025
3070.06 1999
3070.58 1910
3071.10 1844
3071.62 1828
3072.15 1791
3072.67 1688
3073.19 1713
3073.71 1652
3074.24 1647
3074.76 1624
3075.28 1663
3075.80 1709
3076.33 1707
3076.85 1730
3077.37 1742
3077.90 1776
3078.42 1791
3078.94 1842
3079.46 1874
3079.99 1908
3080.51 1903
3081.03 2002
3081.56 2134
3082.08 2125
3082.60 2095
3083.13 2154
3083.65 2134
3084.17 2096
3084.70 2054
3085.22 2028
3085.74 2044
3086.27 1962
3086.79 1906
3087.31 1832
3087.84 1860
3088.36 1823
3088.89 1819
3089.41 1860
3089.93 1844
3090.46 1869
3090.98 1915
3091.51 1904
3092.03 1932
3092.55 2032
3093.08 2102
3093.60 2137
3094.13 2241
3094.65 2366
3095.18 2435
3095.70 2476
3096.22 2539
3096.75 2695
3097.27 2776
3097.80 2807
3098.32 2730
3098.85 2843
3099.37 2931
3099.90 3026
3100.42 3303
3100.95 3921
3101.47 4875
3102.00 6066
3102.52 7268
3103.05 8286
3103.57 8867
3104.10 9001
3104.62 8889
3105.15 8431
3105.67 7658
3106.20 6670
3106.72 5784
3107.25 4911
3107.77 4127
3108.30 3508
3108.82 3128
3109.35 2928
3109.88 2799
3110.40 2698
3110.93 2701
3111.45 2697
3111.98 2629
3112.50 2567
3113.03 2594
3113.56 2511
3114.08 2390
3114.61 2325
3115.13 2240
3115.66 2081
3116.19 2065
3116.71 2012
3117.24 2009
3117.77 1986
3118.29 1951
3118.82 1932
3119.34 1943
3119.87 1981
3120.40 1990
3120.92 2012
3121.45 1983
3121.98 1959
3122.50 1942
3123.03 1991
3123.56 1975
3124.08 1963
3124.61 1920
3125.14 1820
3125.66 1764
3126.19 1766
3126.72 1769
3127.25 1793
3127.77 1708
3128.30 1717
3128.83 1770
3129.35 1725
3129.88 1683
3130.41 1643
3130.94 1657
3131.46 1649
3131.99 1662
3132.52 1651
3133.05 1631
3133.57 1613
3134.10 1604
3134.63 1632
3135.16 1641
3135.68 1631
3136.21 1646
3136.74 1659
3137.27 1642
3137.80 1650
3138.32 1579
3138.85 1579
3139.38 1537
3139.91 1524
3140.44 1525
3140.97 1543
3141.49 1508
3142.02 1497
3142.55 1444
3143.08 1458
3143.61 1493
3144.14 1471
3144.66 1442
3145.19 1462
3145.72 1392
3146.25 1431
3146.78 1445
3147.31 1480
3147.84 1461
3148.36 1460
3148.89 1471
3149.42 1464
3149.95 1467
3150.48 1439
3151.01 1502
3151.54 1477
3152.07 1500
3152.60 1473
3153.13 1409
3153.66 1504
3154.19 1496
3154.71 1557
3155.24 1483
3155.77 1483
3156.30 1427
3156.83 1441
3157.36 1453
3157.89 1458
3158.42 1496
3158.95 1548
3159.48 1481
3160.01 1484
3160.54 1447
3161.07 1446
3161.60 1496
3162.13 1439
3162.66 1467
3163.19 1422
3163.72 1353
3164.25 1383
3164.78 1437
3165.31 1419
3165.84 1374
3166.37 1413
3166.90 1409
3167.43 1363
3167.96 1379
3168.49 1410
3169.02 1368
3169.56 1416
3170.09 1371
3170.62 1374
3171.15 1363
3171.68 1360
3172.21 1381
3172.74 1413
3173.27 1434
3173.80 1419
3174.33 1504
3174.86 1511
3175.40 1451
3175.93 1562
3176.46 1547
3176.99 1472
3177.52 1455
3178.05 1421
3178.58 1471
3179.11 1487
3179.65 1454
3180.18 1428
3180.71 1358
3181.24 1401
3181.77 1400
3182.30 1344
3182.84 1355
3183.37 1348
3183.90 1381
3184.43 1447
3184.96 1387
3185.49 1392
3186.03 1382
3186.56 1413
3187.09 1388
3187.62 1380
3188.16 1396
3188.69 1429
3189.22 1455
3189.75 1472
3190.28 1438
3190.82 1401
3191.35 1420
3191.88 1467
3192.41 1443
3192.95 1457
3193.48 1423
3194.01 1445
3194.55 1437
3195.08 1428
3195.61 1419
3196.14 1396
3196.68 1413
3197.21 1426
3197.74 1451
3198.28 1405
3198.81 1436
3199.34 1498
3199.87 1513
3200.41 1434
3200.94 1406
3201.47 1466
3202.01 1462
3202.54 1491
3203.07 1512
3203.61 1567
3204.14 1577
3204.68 1610
3205.21 1607
3205.74 1613
3206.28 1664
3206.81 1744
3207.34 1778
3207.88 1784
3208.41 1788
3208.95 1775
3209.48 1827
3210.01 1820
3210.55 1812
3211.08 1842
3211.62 1814
3212.15 1824
3212.68 1804
3213.22 1808
3213.75 1711
3214.29 1693
3214.82 1689
3215.36 1578
3215.89 1615
3216.42 1613
3216.96 1585
3217.49 1570
3218.03 1586
3218.56 1597
3219.10 1539
3219.63 1551
3220.17 1554
3220.70 1541
3221.24 1540
3221.77 1563
3222.31 1602
3222.84 1655
3223.38 1658
3223.91 1701
3224.45 1714
3224.98 1791
3225.52 1797
3226.05 1824
3226.59 1805
3227.12 1814
3227.66 1808
3228.20 1875
3228.73 1864
3229.27 1803
3229.80 1803
3230.34 1855
3230.87 1886
3231.41 1874
3231.95 1931
3232.48 1981
3233.02 1979
3233.55 2017
3234.09 2080
3234.63 2114
3235.16 2101
3235.70 2112
3236.23 2179
3236.77 2213
3237.31 2218
3237.84 2210
3238.38 2166
3238.92 2150
3239.45 2201
3239.99 2139
3240.53 2133
3241.06 2168
3241.60 2137
3242.14 2180
3242.67 2181
3243.21 2265
3243.75 2261
3244.28 2293
3244.82 2359
3245.36 2497
3245.89 2513
3246.43 2549
3246.97 2580
3247.50 2558
3248.04 2627
3248.58 2686
3249.12 2825
3249.65 2913
3250.19 3244
3250.73 3769
3251.27 4487
3251.80 5347
3252.34 6311
3252.88 7162
3253.42 7828
3253.95 8070
3254.49 7772
3255.03 7495
3255.57 6747
3256.10 6074
3256.64 5355
3257.18 4790
3257.72 4203
3258.26 3733
3258.79 3584
3259.33 3436
3259.87 3348
3260.41 3349
3260.95 3397
3261.49 3508
3262.02 3483
3262.56 3478
3263.10 3639
3263.64 3525
3264.18 3587
3264.72 3487
3265.25 3618
3265.79 3919
3266.33 4149
3266.87 4448
3267.41 4489
3267.95 4434
3268.49 4372
3269.03 4226
3269.56 3951
3270.10 3704
3270.64 3451
3271.18 3213
3271.72 3050
3272.26 2963
3272.80 2870
3273.34 2837
3273.88 2743
3274.42 2763
3274.96 2817
3275.50 2796
3276.04 2781
3276.57 2791
3277.11 2812
3277.65 2752
3278.19 2813
3278.73 2792
3279.27 2793
3279.81 2864
3280.35 2869
3280.89 2811
3281.43 2880
3281.97 2836
3282.51 2787
3283.05 2834
3283.59 2819
3284.13 2731
3284.67 2672
3285.21 2762
3285.75 2769
3286.29 2749
3286.83 2852
3287.37 2852
3287.91 2912
3288.46 2923
3289.00 2989
3289.54 3056
3290.08 3164
3290.62 3316
3291.16 3449
3291.70 3645
3292.24 3877
3292.78 4142
3293.32 4326
3293.86 4649
3294.40 4723
3294.94 4867
3295.49 4998
3296.03 5139
3296.57 5191
3297.11 4933
3297.65 4791
3298.19 4697
3298.73 4529
3299.27 4246
3299.82 4057
3300.36 3964
3300.90 3867
3301.44 3698
3301.98 3553
3302.52 3501
3303.07 3508
3303.61 3402
3304.15 3395
3304.69 3508
3305.23 3515
3305.77 3560
3306.32 3575
3306.86 3629
3307.40 3678
3307.94 3767
3308.49 3857
3309.03 3955
3309.57 4002
3310.11 4101
3310.65 4059
3311.20 4033
3311.74 3984
3312.28 4023
3312.82 4023
3313.37 4083
3313.91 3936
3314.45 4021
3314.99 4150
3315.54 4387
3316.08 4828
3316.62 5055
3317.17 5393
3317.71 5745
3318.25 6103
3318.79 6503
3319.34 6886
3319.88 7117
3320.42 7171
3320.97 7301
3321.51 7283
3322.05 7134
3322.60 6957
3323.14 6858
3323.68 6622
3324.23 6529
3324.77 6285
3325.31 6251
3325.86 6066
3326.40 6049
3326.94 5979
3327.49 5865
3328.03 5780
3328.58 5818
3329.12 5932
3329.66 6047
3330.21 6239
3330.75 6733
3331.30 7705
3331.84 9092
3332.38 11827
3332.93 15652
3333.47 21150
3334.02 27526
3334.56 34285
3335.10 40853
3335.65 45552
3336.19 47964
3336.74 49174
3337.28 48552
3337.83 47149
3338.37 44195
3338.92 39874
3339.46 34410
3340.01 28763
3340.55 23905
3341.10 19398
3341.64 15692
3342.18 12624
3342.73 10413
3343.27 8528
3343.82 7275
3344.36 6468
3344.91 5896
3345.46 5472
3346.00 5124
3346.55 4872
3347.09 4704
3347.64 4642
3348.18 4634
3348.73 4755
3349.27 4677
3349.82 4744
3350.36 4861
3350.91 4999
3351.46 5162
3352.00 5199
3352.55 5274
3353.09 5213
3353.64 5124
3354.18 4909
3354.73 4751
3355.28 4573
3355.82 4460
3356.37 4285
3356.91 4187
3357.46 4057
3358.01 4024
3358.55 4008
3359.10 4004
3359.65 4011
3360.19 4079
3360.74 4161
3361.28 4270
3361.83 4296
3362.38 4402
3362.92 4480
3363.47 4521
3364.02 4510
3364.56 4479
3365.11 4532
3365.66 4411
3366.20 4364
3366.75 4256
3367.30 4157
3367.85 4126
3368.39 3977
3368.94 3850
3369.49 3756
3370.03 3766
3370.58 3766
3371.13 3836
3371.68 3910
3372.22 4003
3372.77 4094
3373.32 4343
3373.87 4381
3374.41 4333
3374.96 4323
3375.51 4334
3376.06 4130
3376.60 4042
3377.15 3934
3377.70 3800
3378.25 3618
3378.79 3582
3379.34 3442
3379.89 3251
3380.44 3175
3380.99 3167
3381.53 3237
3382.08 3171
3382.63 3239
3383.18 3164
3383.73 3075
3384.28 3016
3384.82 2992
3385.37 2829
3385.92 2794
3386.47 2840
3387.02 2699
3387.57 2622
3388.12 2533
3388.66 2548
3389.21 2534
3389.76 2530
3390.31 2445
3390.86 2396
3391.41 2473
3391.96 2429
3392.51 2402
3393.05 2449
3393.60 2424
3394.15 2396
3394.70 2379
3395.25 2377
3395.80 2437
3396.35 2575
3396.90 2694
3397.45 2810
3398.00 2886
3398.55 2893
3399.10 2907
3399.65 2913
3400.20 2840
3400.75 2751
3401.30 2686
3401.85 2590
3402.40 2481
3402.95 2339
3403.50 2238
3404.05 2153
3404.59 2138
3405.14 2060
3405.70 2033
3406.25 1984
3406.80 1944
3407.35 1944
3407.90 1910
3408.45 1914
3409.00 1912
3409.55 1966
3410.10 1989
3410.65 1996
3411.20 1991
3411.75 2026
3412.30 2072
3412.85 2128
3413.40 2081
3413.95 2048
3414.50 2083
3415.05 2074
3415.60 2027
3416.15 2075
3416.71 2109
3417.26 2198
3417.81 2232
3418.36 2217
3418.91 2265
3419.46 2194
3420.01 2197
3420.56 2200
3421.11 2079
3421.67 2007
3422.22 1963
3422.77 1971
3423.32 1918
3423.87 1953
3424.42 1922
3424.98 1923
3425.53 1934
3426.08 1895
3426.63 1919
3427.18 1907
3427.73 1873
3428.29 1816
3428.84 1790
3429.39 1768
3429.94 1705
3430.49 1722
3431.05 1767
3431.60 1764
3432.15 1712
3432.70 1672
3433.25 1691
3433.81 1652
3434.36 1711
3434.91 1636
3435.46 1676
3436.02 1733
3436.57 1752
3437.12 1744
3437.67 1745
3438.23 1832
3438.78 1779
3439.33 1844
3439.89 1850
3440.44 1728
3440.99 1773
3441.54 1817
3442.10 1738
3442.65 1727
3443.20 1757
3443.76 1720
3444.31 1668
3444.86 1680
3445.42 1707
3445.97 1676
3446.52 1599
3447.08 1702
3447.63 1720
3448.18 1630
3448.74 1538
3449.29 1593
3449.84 1655
3450.40 1573
3450.95 1607
3451.50 1631
3452.06 1636
3452.61 1628
3453.17 1580
3453.72 1563
3454.27 1562
3454.83 1538
3455.38 1628
3455.94 1579
3456.49 1536
3457.04 1553
3457.60 1593
3458.15 1611
3458.71 1595
3459.26 1564
3459.82 1548
3460.37 1520
3460.93 1580
3461.48 1630
3462.03 1653
3462.59 1663
3463.14 1715
3463.70 1714
3464.25 1690
3464.81 1666
3465.36 1656
3465.92 1716
3466.47 1764
3467.03 1784
3467.58 1745
3468.14 1809
3468.69 1864
3469.25 1850
3469.80 1951
3470.36 1969
3470.91 1905
3471.47 1947
3472.02 2002
3472.58 2031
3473.14 1987
3473.69 1994
3474.25 1962
3474.80 1997
3475.36 1926
3475.91 1960
3476.47 1978
3477.03 1999
3477.58 2001
3478.14 2000
3478.69 2049
3479.25 2096
3479.80 2187
3480.36 2230
3480.92 2331
3481.47 2365
3482.03 2403
3482.59 2427
3483.14 2504
3483.70 2545
3484.25 2510
3484.81 2539
3485.37 2622
3485.92 2554
3486.48 2558
3487.04 2624
3487.59 2718
3488.15 2769
3488.71 2998
3489.26 3339
3489.82 4032
3490.38 4840
3490.93 5958
3491.49 7115
3492.05 8357
3492.61 9005
3493.16 9159
3493.72 9073
3494.28 8694
3494.83 7683
3495.39 6573
3495.95 5628
3496.51 4926
3497.06 4202
3497.62 3618
3498.18 3233
3498.74 2993
3499.29 2943
3499.85 2858
3500.41 2857
3500.97 2785
3501.52 2779
3502.08 2766
3502.64 2817
3503.20 2795
3503.76 2899
3504.31 3029
3504.87 3013
3505.43 3096
3505.99 3268
3506.55 3265
3507.10 3093
3507.66 2993
3508.22 2871
3508.78 2871
3509.34 2822
3509.90 2545
3510.45 2388
3511.01 2372
3511.57 2251
3512.13 2177
3512.69 2092
3513.25 2033
3513.81 2000
3514.36 1896
3514.92 1753
3515.48 1803
3516.04 1768
3516.60 1753
3517.16 1796
3517.72 1752
3518.28 1744
3518.84 1843
3519.40 1779
3519.95 1771
3520.51 1726
3521.07 1752
3521.63 1805
3522.19 1841
3522.75 1823
3523.31 1841
3523.87 1908
3524.43 1926
3524.99 1816
3525.55 1869
3526.11 1871
3526.67 1880
3527.23 1843
3527.79 1724
3528.35 1780
3528.91 1714
3529.47 1719
3530.03 1764
3530.59 1654
3531.15 1689
3531.71 1613
3532.27 1676
3532.83 1613
3533.39 1660
3533.95 1640
3534.51 1593
3535.07 1560
3535.63 1572
3536.19 1558
3536.75 1602
3537.31 1561
3537.87 1588
3538.43 1620
3538.99 1572
3539.56 1512
3540.12 1514
3540.68 1486
3541.24 1482
3541.80 1521
3542.36 1455
3542.92 1461
3543.48 1417
3544.04 1484
3544.60 1520
3545.17 1494
3545.73 1527
3546.29 1474
3546.85 1490
3547.41 1482
3547.97 1437
3548.53 1435
3549.10 1413
3549.66 1438
3550.22 1410
3550.78 1340
3551.34 1365
3551.90 1353
3552.47 1305
3553.03 1302
3553.59 1266
3554.15 1238
3554.71 1250
3555.28 1311
3555.84 1326
3556.40 1255
3556.96 1295
3557.52 1381
3558.09 1414
3558.65 1322
3559.21 1329
3559.77 1313
3560.34 1308
3560.90 1356
3561.46 1258
3562.02 1230
3562.59 1278
3563.15 1380
3563.71 1360
3564.27 1332
3564.84 1375
3565.40 1334
3565.96 1381
3566.52 1347
3567.09 1321
3567.65 1333
3568.21 1364
3568.78 1336
3569.34 1304
3569.90 1261
3570.47 1330
3571.03 1287
3571.59 1279
3572.16 1259
3572.72 1237
3573.28 1252
3573.85 1226
3574.41 1248
3574.97 1252
3575.54 1289
3576.10 1362
3576.66 1335
3577.23 1377
3577.79 1422
3578.36 1451
3578.92 1461
3579.48 1415
3580.05 1355
3580.61 1317
3581.18 1319
3581.74 1323
3582.30 1312
3582.87 1281
3583.43 1310
3584.00 1281
3584.56 1316
3585.13 1289
3585.69 1278
3586.25 1261
3586.82 1250
3587.38 1211
3587.95 1216
3588.51 1246
3589.08 1186
3589.64 1188
3590.21 1168
3590.77 1121
3591.34 1127
3591.90 1164
3592.47 1196
3593.03 1140
3593.60 1098
3594.16 1090
3594.73 1143
3595.29 1143
3595.86 1163
3596.42 1106
3596.99 1149
3597.55 1147
3598.12 1201
3598.68 1142
3599.25 1131
3599.82 1159
3600.38 1147
3600.95 1098
3601.51 1160
3602.08 1145
3602.64 1105
3603.21 1135
3603.78 1133
3604.34 1134
3604.91 1072
3605.47 1133
3606.04 1146
3606.61 1093
3607.17 1075
3607.74 1081
3608.30 1052
3608.87 1050
3609.44 1069
3610.00 1097
3610.57 1104
3611.14 1089
3611.70 1093
3612.27 1052
3612.83 1100
3613.40 1070
3613.97 1106
3614.53 1081
3615.10 1092
3615.67 1093
3616.23 1107
3616.80 1202
3617.37 1140
3617.94 1164
3618.50 1216
3619.07 1246
3619.64 1247
3620.20 1183
3620.77 1185
3621.34 1235
3621.91 1201
3622.47 1191
3623.04 1181
3623.61 1179
3624.18 1144
3624.74 1124
3625.31 1189
3625.88 1146
3626.45 1098
3627.01 1122
3627.58 1083
3628.15 1073
3628.72 1086
3629.28 1129
3629.85 1057
3630.42 1068
3630.99 1057
3631.56 1085
3632.12 1084
3632.69 1107
3633.26 1130
3633.83 1103
3634.40 1065
3634.96 1071
3635.53 1134
3636.10 1092
3636.67 1036
3637.24 1089
3637.81 1050
3638.38 1063
3638.94 1063
3639.51 1070
3640.08 1157
3640.65 1155
3641.22 1144
3641.79 1132
3642.36 1166
3642.93 1146
3643.49 1193
3644.06 1206
3644.63 1147
3645.20 1084
3645.77 1191
3646.34 1208
3646.91 1139
3647.48 1153
3648.05 1196
3648.62 1166
3649.19 1199
3649.76 1220
3650.33 1215
3650.90 1262
3651.46 1322
3652.03 1419
3652.60 1480
3653.17 1497
3653.74 1500
3654.31 1502
3654.88 1456
3655.45 1407
3656.02 1423
3656.59 1437
3657.16 1406
3657.73 1416
3658.30 1508
3658.87 1512
3659.44 1487
3660.01 1482
3660.58 1479
3661.15 1457
3661.72 1395
3662.30 1451
3662.87 1446
3663.44 1433
3664.01 1494
3664.58 1535
3665.15 1685
3665.72 1780
3666.29 1806
3666.86 1963
3667.43 1965
3668.00 1923
3668.57 1816
3669.14 1708
3669.71 1630
3670.29 1451
3670.86 1432
3671.43 1442
3672.00 1382
3672.57 1389
3673.14 1294
3673.71 1281
3674.28 1343
3674.86 1369
3675.43 1432
3676.00 1404
3676.57 1341
3677.14 1325
3677.71 1343
3678.28 1389
3678.86 1383
3679.43 1379
3680.00 1413
3680.57 1394
3681.14 1404
3681.72 1405
3682.29 1368
3682.86 1286
3683.43 1248
3684.00 1264
3684.58 1234
3685.15 1170
3685.72 1170
3686.29 1156
3686.87 1171
3687.44 1229
3688.01 1235
3688.58 1238
3689.16 1220
3689.73 1250
3690.30 1293
3690.87 1316
3691.45 1255
3692.02 1311
3692.59 1250
3693.16 1234
3693.74 1141
3694.31 1134
3694.88 1111
3695.46 1117
3696.03 1162
3696.60 1104
3697.17 1105
3697.75 1067
3698.32 1147
3698.89 1111
3699.47 1143
3700.04 1096
3700.61 1134
3701.19 1131
3701.76 1112
3702.34 1124
3702.91 1152
3703.48 1087
3704.06 1137
3704.63 1134
3705.20 1141
3705.78 1151
3706.35 1142
3706.93 1134
3707.50 1102
3708.07 1098
3708.65 1158
3709.22 1173
3709.80 1188
3710.37 1196
3710.94 1239
3711.52 1133
3712.09 1104
3712.67 1096
3713.24 1147
3713.82 1104
3714.39 1102
3714.96 1078
3715.54 1135
3716.11 1028
3716.69 1058
3717.26 1100
3717.84 1145
3718.41 1077
3718.99 1023
3719.56 1048
3720.14 1082
3720.71 1061
3721.29 1027
3721.86 1048
3722.44 1076
3723.01 1052
3723.59 983
3724.16 1014
3724.74 991
3725.31 990
3725.89 998
3726.46 998
3727.04 982
3727.61 967
3728.19 1052
3728.77 1038
3729.34 1042
3729.92 988
3730.49 1058
3731.07 1087
3731.64 1075
3732.22 1021
3732.80 1089
3733.37 1121
3733.95 1123
3734.52 1163
3735.10 1179
3735.68 1130
3736.25 1108
3736.83 1101
3737.40 1049
3737.98 1048
3738.56 1098
3739.13 1086
3739.71 1078
3740.29 1027
3740.86 984
3741.44 1032
3742.02 985
3742.59 977
3743.17 1015
3743.75 1067
3744.32 1010
3744.90 952
3745.48 952
3746.05 944
3746.63 957
3747.21 1025
3747.78 1040
3748.36 915
3748.94 940
3749.52 996
3750.09 1016
3750.67 964
3751.25 974
3751.83 1009
3752.40 985
3752.98 983
3753.56 1014
3754.14 1030
3754.71 978
3755.29 938
3755.87 1022
3756.45 1003
3757.02 956
3757.60 1040
3758.18 1002
3758.76 986
3759.34 983
3759.91 1079
3760.49 1061
3761.07 1044
3761.65 1013
3762.23 985
3762.80 1042
3763.38 1057
3763.96 1017
3764.54 1027
3765.12 1042
3765.70 1043
3766.27 962
3766.85 964
3767.43 997
3768.01 968
3768.59 1000
3769.17 946
3769.75 982
3770.32 991
3770.90 1061
3771.48 1084
3772.06 1075
3772.64 1070
3773.22 1063
3773.80 1074
3774.38 1063
3774.96 1068
3775.54 1031
3776.11 1015
3776.69 962
3777.27 1033
3777.85 1049
3778.43 1049
3779.01 1063
3779.59 1013
3780.17 1002
3780.75 1014
3781.33 1012
3781.91 1054
3782.49 1047
3783.07 1022
3783.65 1079
3784.23 1066
3784.81 1078
3785.39 1052
3785.97 1054
3786.55 1026
3787.13 1081
3787.71 1034
3788.29 1091
3788.87 1163
3789.45 1083
3790.03 1084
3790.61 1090
3791.19 1087
3791.77 1078
3792.35 1107
3792.93 1093
3793.51 1078
3794.09 1117
3794.67 1114
3795.25 1124
3795.83 1167
3796.42 1127
3797.00 1181
3797.58 1173
3798.16 1121
3798.74 1142
3799.32 1142
3799.90 1155
3800.48 1153
3801.06 1227
3801.64 1242
3802.23 1257
3802.81 1274
3803.39 1284
3803.97 1253
3804.55 1223
3805.13 1244
3805.71 1268
3806.30 1247
3806.88 1291
3807.46 1320
3808.04 1409
3808.62 1464
3809.20 1497
3809.79 1516
3810.37 1462
3810.95 1498
3811.53 1396
3812.11 1451
3812.70 1446
3813.28 1428
3813.86 1451
3814.44 1521
3815.02 1506
3815.61 1509
3816.19 1579
3816.77 1621
3817.35 1541
3817.94 1447
3818.52 1360
3819.10 1344
3819.68 1306
3820.27 1292
3820.85 1347
3821.43 1372
3822.01 1417
3822.60 1363
3823.18 1457
3823.76 1431
3824.35 1415
3824.93 1353
3825.51 1346
3826.09 1287
3826.68 1275
3827.26 1232
3827.84 1232
3828.43 1231
3829.01 1248
3829.59 1201
3830.18 1241
3830.76 1251
3831.34 1297
3831.93 1237
3832.51 1175
3833.09 1185
3833.68 1178
3834.26 1235
3834.85 1260
3835.43 1236
3836.01 1158
3836.60 1164
3837.18 1183
3837.76 1145
3838.35 1151
3838.93 1143
3839.52 1145
3840.10 1106
3840.69 1106
3841.27 1109
3841.85 1080
3842.44 1009
3843.02 1049
3843.61 1047
3844.19 1022
3844.78 1020
3845.36 1024
3845.94 1073
3846.53 1110
3847.11 1116
3847.70 1024
3848.28 1061
3848.87 1094
3849.45 1059
3850.04 1062
3850.62 1000
3851.21 1045
3851.79 1079
3852.38 1084
3852.96 1046
3853.55 1060
3854.13 1045
3854.72 1034
3855.30 1065
3855.89 1086
3856.47 1022
3857.06 1040
3857.65 1073
3858.23 1116
3858.82 1109
3859.40 1078
3859.99 1109
3860.57 1173
3861.16 1148
3861.74 1168
3862.33 1190
3862.92 1160
3863.50 1238
3864.09 1118
3864.67 1163
3865.26 1121
3865.85 1098
3866.43 1092
3867.02 1035
3867.60 1076
3868.19 1057
3868.78 1013
3869.36 1005
3869.95 961
3870.54 969
3871.12 959
3871.71 971
3872.30 941
3872.88 974
3873.47 996
3874.06 980
3874.64 973
3875.23 1006
3875.82 976
3876.40 946
3876.99 961
3877.58 926
3878.16 956
3878.75 906
3879.34 930
3879.93 967
3880.51 957
3881.10 1000
3881.69 910
3882.27 896
3882.86 946
3883.45 931
3884.04 925
3884.62 988
3885.21 939
3885.80 927
3886.39 962
3886.97 962
3887.56 975
3888.15 984
3888.74 981
3889.33 964
3889.91 1019
3890.50 1029
3891.09 975
3891.68 998
3892.27 986
3892.85 964
3893.44 945
3894.03 917
3894.62 927
3895.21 994
3895.80 984
3896.38 922
3896.97 912
3897.56 971
3898.15 972
3898.74 908
3899.33 874
3899.91 964
3900.50 975
3901.09 920
3901.68 927
3902.27 945
3902.86 926
3903.45 945
3904.04 920
3904.63 964
3905.21 967
3905.80 1002
3906.39 982
3906.98 1027
3907.57 999
3908.16 985
3908.75 1019
3909.34 990
3909.93 1022
3910.52 1042
3911.11 1023
3911.70 1001
3912.29 1037
3912.88 961
3913.47 996
3914.06 987
3914.65 1028
3915.24 980
3915.83 963
3916.42 1001
3917.01 998
3917.60 973
3918.19 969
3918.78 946
3919.37 998
3919.96 966
3920.55 943
3921.14 994
3921.73 922
3922.32 893
3922.91 907
3923.50 936
3924.09 922
3924.68 924
3925.27 916
3925.86 879
3926.45 900
3927.04 919
3927.63 869
3928.22 916
3928.81 879
3929.40 909
3930.00 901
3930.59 880
3931.18 889
3931.77 853
3932.36 889
3932.95 904
3933.54 867
3934.13 864
3934.72 880
3935.32 866
3935.91 901
3936.50 881
3937.09 929
3937.68 925
3938.27 956
3938.86 975
3939.46 945
3940.05 1000
3940.64 990
3941.23 987
3941.82 1021
3942.41 945
3943.01 931
3943.60 1002
3944.19 998
3944.78 1003
3945.37 921
3945.97 944
3946.56 951
3947.15 956
3947.74 933
3948.34 932
3948.93 963
3949.52 947
3950.11 997
3950.71 943
3951.30 973
3951.89 1007
3952.48 998
3953.08 989
3953.67 1025
3954.26 1022
3954.85 1049
3955.45 1056
3956.04 1113
3956.63 1122
3957.23 1090
3957.82 1152
3958.41 1179
3959.00 1180
3959.60 1148
3960.19 1125
3960.78 1139
3961.38 1178
3961.97 1088
3962.56 1099
3963.16 1098
3963.75 1131
3964.34 1094
3964.94 1145
3965.53 1155
3966.13 1178
3966.72 1267
3967.31 1331
3967.91 1308
3968.50 1314
3969.09 1372
3969.69 1350
3970.28 1384
3970.88 1312
3971.47 1322
3972.06 1236
3972.66 1276
3973.25 1232
3973.85 1262
3974.44 1249
3975.04 1320
3975.63 1400
3976.22 1497
3976.82 1603
3977.41 1645
3978.01 1759
3978.60 1761
3979.20 1597
3979.79 1529
3980.39 1426
3980.98 1358
3981.58 1357
3982.17 1358
3982.77 1352
3983.36 1349
3983.96 1296
3984.55 1344
3985.15 1301
3985.74 1262
3986.34 1347
3986.93 1340
3987.53 1374
3988.12 1269
3988.72 1248
3989.31 1288
3989.91 1283
3990.50 1246
3991.10 1235
3991.69 1136
3992.29 1152
3992.89 1173
3993.48 1165
3994.08 1190
3994.67 1110
3995.27 1116
3995.86 1164
3996.46 1140
3997.06 1129
3997.65 1161
3998.25 1160
3998.84 1134
3999.44 1145
4000.04 1155
4000.63 1164
4001.23 1212
4001.83 1164
4002.42 1164
4003.02 1071
4003.61 1078
4004.21 1132
4004.81 1108
4005.40 1150
4006.00 1104
4006.60 1139
4007.19 1189
4007.79 1135
4008.39 1130
4008.98 1124
4009.58 1174
4010.18 1159
4010.77 1145
4011.37 1139
4011.97 1169
4012.57 1178
4013.16 1179
4013.76 1168
4014.36 1167
4014.95 1163
4015.55 1218
4016.15 1195
4016.75 1187
4017.34 1252
4017.94 1297
4018.54 1349
4019.14 1395
4019.73 1356
4020.33 1435
4020.93 1401
4021.53 1327
4022.13 1261
4022.72 1251
4023.32 1194
4023.92 1260
4024.52 1216
4025.12 1203
4025.71 1232
4026.31 1271
4026.91 1366
4027.51 1431
4028.11 1413
4028.70 1405
4029.30 1438
4029.90 1464
4030.50 1435
4031.10 1447
4031.70 1371
4032.30 1332
4032.89 1372
4033.49 1354
4034.09 1434
4034.69 1337
4035.29 1338
4035.89 1256
4036.49 1264
4037.09 1213
4037.68 1172
4038.28 1145
4038.88 1106
4039.48 1100
4040.08 1111
4040.68 1075
4041.28 1076
4041.88 1024
4042.48 1056
4043.08 1022
4043.68 1040
4044.28 1020
4044.88 998
4045.48 1013
4046.07 968
4046.67 1015
4047.27 1020
4047.87 1057
4048.47 1004
4049.07 974
4049.67 1012
4050.27 1064
4050.87 1034
4051.47 1031
4052.07 1082
4052.67 1040
4053.27 1062
4053.87 1020
4054.47 1001
4055.07 971
4055.67 989
4056.27 1025
4056.88 1031
4057.48 970
4058.08 1000
4058.68 994
4059.28 981
4059.88 981
4060.48 951
4061.08 993
4061.68 1050
4062.28 1027
4062.88 1028
4063.48 1005
4064.08 1038
4064.68 1048
4065.29 1069
4065.89 1014
4066.49 963
4067.09 1019
4067.69 991
4068.29 1027
4068.89 964
4069.49 994
4070.10 982
4070.70 1001
4071.30 986
4071.90 954
4072.50 983
4073.10 983
4073.70 968
4074.31 930
4074.91 980
4075.51 974
4076.11 988
4076.71 982
4077.32 962
4077.92 931
4078.52 1026
4079.12 1005
4079.72 939
4080.33 970
4080.93 1006
4081.53 977
4082.13 957
4082.73 970
4083.34 993
4083.94 963
4084.54 965
4085.14 993
4085.75 975
4086.35 992
4086.95 990
4087.55 976
4088.16 1033
4088.76 1014
4089.36 1005
4089.97 946
4090.57 964
4091.17 1010
4091.77 978
4092.38 942
4092.98 954
4093.58 903
4094.19 909
4094.79 954
4095.39 943
4096.00 985
4096.60 944
4097.20 969
4097.81 952
4098.41 968
4099.01 1001
4099.62 934
4100.22 936
4100.82 941
4101.43 888
4102.03 900
4102.64 883
4103.24 935
4103.84 911
4104.45 839
4105.05 873
4105.65 912
4106.26 867
4106.86 891
4107.47 856
4108.07 873
4108.68 889
4109.28 868
4109.88 904
4110.49 955
4111.09 854
4111.70 894
4112.30 916
4112.91 852
4113.51 832
4114.12 849
4114.72 879
4115.32 917
4115.93 869
4116.53 873
4117.14 887
4117.74 894
4118.35 887
4118.95 879
4119.56 866
4120.16 902
4120.77 887
4121.37 918
4121.98 920
4122.58 901
4123.19 908
4123.80 894
4124.40 908
4125.01 898
4125.61 882
4126.22 885
4126.82 872
4127.43 911
4128.03 819
4128.64 879
4129.25 859
4129.85 864
4130.46 832
4131.06 825
4131.67 883
4132.27 901
4132.88 911
4133.49 935
4134.09 892
4134.70 841
4135.31 947
4135.91 928
4136.52 920
4137.12 874
4137.73 954
4138.34 919
4138.94 889
4139.55 942
4140.16 882
4140.76 945
4141.37 916
4141.98 933
4142.58 889
4143.19 920
4143.80 894
4144.40 942
4145.01 905
4145.62 911
4146.22 943
4146.83 967
4147.44 968
4148.05 886
4148.65 931
4149.26 916
4149.87 915
4150.47 895
4151.08 900
4151.69 855
4152.30 850
4152.90 856
4153.51 911
4154.12 880
4154.73 870
4155.33 878
4155.94 888
4156.55 869
4157.16 885
4157.76 888
4158.37 932
4158.98 968
4159.59 946
4160.20 1016
4160.80 992
4161.41 998
4162.02 971
4162.63 936
4163.24 910
4163.85 901
4164.45 901
4165.06 893
4165.67 895
4166.28 856
4166.89 891
4167.50 890
4168.10 864
4168.71 908
4169.32 926
4169.93 888
4170.54 893
4171.15 885
4171.76 918
4172.37 914
4172.97 939
4173.58 948
4174.19 924
4174.80 929
4175.41 913
4176.02 890
4176.63 903
4177.24 855
4177.85 871
4178.46 888
4179.07 885
4179.68 906
4180.29 881
4180.90 900
4181.50 918
4182.11 903
4182.72 928
4183.33 973
4183.94 952
4184.55 990
4185.16 982
4185.77 941
4186.38 918
4186.99 897
4187.60 921
4188.21 891
4188.82 847
4189.43 857
4190.04 852
4190.65 849
4191.26 853
4191.87 904
4192.48 890
4193.09 879
4193.71 848
4194.32 868
4194.93 914
4195.54 919
4196.15 925
4196.76 911
4197.37 897
4197.98 884
4198.59 890
4199.20 860
4199.81 870
4200.42 883
4201.03 925
4201.64 919
4202.26 879
4202.87 888
4203.48 851
4204.09 901
4204.70 879
4205.31 904
4205.92 934
4206.53 891
4207.15 888
4207.76 916
4208.37 951
4208.98 913
4209.59 934
4210.20 918
4210.82 921
4211.43 943
4212.04 949
4212.65 960
4213.26 965
4213.87 934
4214.49 927
4215.10 952
4215.71 967
4216.32 913
4216.94 951
4217.55 894
4218.16 865
4218.77 936
4219.38 935
4220.00 954
4220.61 961
4221.22 977
4221.83 1009
4222.45 939
4223.06 914
4223.67 956
4224.28 979
4224.90 978
4225.51 1002
4226.12 1055
4226.74 1046
4227.35 1015
4227.96 1023
4228.57 1023
4229.19 1060
4229.80 1098
4230.41 1112
4231.03 1082
4231.64 1061
4232.25 1089
4232.87 1036
4233.48 1014
4234.09 1012
4234.71 997
4235.32 1037
4235.93 1012
4236.55 982
4237.16 1005
4237.77 1011
4238.39 960
4239.00 963
4239.62 966
4240.23 969
4240.84 997
4241.46 991
4242.07 1000
4242.68 954
4243.30 977
4243.91 963
4244.53 1038
4245.14 1010
4245.76 986
4246.37 1010
4246.98 1001
4247.60 973
4248.21 911
4248.83 955
4249.44 995
4250.06 1015
4250.67 989
4251.29 967
4251.90 966
4252.51 978
4253.13 1039
4253.74 1014
4254.36 1006
4254.97 994
4255.59 986
4256.20 1013
4256.82 984
4257.43 983
4258.05 987
4258.66 992
4259.28 925
4259.90 990
4260.51 1005
4261.13 997
4261.74 1007
4262.36 1029
4262.97 1057
4263.59 1058
4264.20 1099
4264.82 1086
4265.43 1071
4266.05 1051
4266.67 1035
4267.28 1067
4267.90 1046
4268.51 1027
4269.13 995
4269.75 1059
4270.36 1060
4270.98 1082
4271.59 1030
4272.21 1039
4272.83 1041
4273.44 1080
4274.06 1070
4274.67 1079
4275.29 1095
4275.91 1114
4276.52 1162
4277.14 1232
4277.76 1231
4278.37 1239
4278.99 1207
4279.61 1192
4280.22 1182
4280.84 1165
4281.46 1121
4282.07 1095
4282.69 1036
4283.31 1057
4283.92 1059
4284.54 1077
4285.16 1097
4285.78 1058
4286.39 1104
4287.01 1089
4287.63 1069
4288.24 1101
4288.86 1061
4289.48 1058
4290.10 1083
4290.71 1068
4291.33 1050
4291.95 1096
4292.57 1109
4293.18 1068
4293.80 990
4294.42 1017
4295.04 1070
4295.66 1056
4296.27 1065
4296.89 1130
4297.51 1079
4298.13 1085
4298.75 1123
4299.36 1109
4299.98 1096
4300.60 1028
4301.22 1124
4301.84 1149
4302.45 1096
4303.07 1096
4303.69 1129
4304.31 1115
4304.93 1103
4305.55 1190
4306.17 1160
4306.78 1120
4307.40 1159
4308.02 1189
4308.64 1184
4309.26 1219
4309.88 1250
4310.50 1288
4311.12 1283
4311.73 1315
4312.35 1342
4312.97 1323
4313.59 1353
4314.21 1325
4314.83 1349
4315.45 1363
4316.07 1328
4316.69 1354
4317.31 1394
4317.93 1383
4318.55 1419
4319.17 1396
4319.79 1447
4320.41 1430
4321.02 1481
4321.64 1492
4322.26 1494
4322.88 1572
4323.50 1562
4324.12 1609
4324.74 1725
4325.36 1772
4325.98 1731
4326.60 1715
4327.22 1773
4327.84 1831
4328.46 1855
4329.08 1956
4329.70 2095
4330.32 2232
4330.95 2574
4331.57 2980
4332.19 3385
4332.81 3572
4333.43 3813
4334.05 3891
4334.67 3836
4335.29 3725
4335.91 3649
4336.53 3593
4337.15 3501
4337.77 3468
4338.39 3410
4339.01 3233
4339.64 3040
4340.26 2814
4340.88 2703
4341.50 2514
4342.12 2429
4342.74 2473
4343.36 2476
4343.98 2621
4344.60 2794
4345.23 3108
4345.85 3416
4346.47 3709
4347.09 4091
4347.71 4094
4348.33 3922
4348.96 3789
4349.58 3714
4350.20 3508
4350.82 3239
4351.44 3101
4352.06 2977
4352.69 2904
4353.31 2664
4353.93 2463
4354.55 2296
4355.17 2209
4355.80 2084
4356.42 2101
4357.04 2000
4357.66 1962
4358.29 1920
4358.91 1901
4359.53 1863
4360.15 1876
4360.78 1927
4361.40 1974
4362.02 1961
4362.64 1913
4363.27 1858
4363.89 1859
4364.51 1783
4365.13 1732
4365.76 1755
4366.38 1768
4367.00 1681
4367.63 1676
4368.25 1696
4368.87 1650
4369.49 1593
4370.12 1528
4370.74 1580
4371.36 1604
4371.99 1647
4372.61 1563
4373.23 1606
4373.86 1571
4374.48 1598
4375.10 1660
4375.73 1658
4376.35 1675
4376.98 1790
4377.60 1875
4378.22 1947
4378.85 1982
4379.47 2062
4380.09 2114
4380.72 2135
4381.34 2047
4381.97 1892
4382.59 1912
4383.21 1900
4383.84 1854
4384.46 1800
4385.09 1880
4385.71 1916
4386.34 1920
4386.96 1900
4387.58 1808
4388.21 1848
4388.83 1823
4389.46 1816
4390.08 1801
4390.71 1754
4391.33 1809
4391.96 1861
4392.58 1877
4393.21 2018
4393.83 2081
4394.46 2119
4395.08 2110
4395.71 2067
4396.33 2043
4396.96 1945
4397.58 1963
4398.21 1926
4398.83 1948
4399.46 1965
4400.08 1984
4400.71 2006
4401.33 2036
4401.96 1959
4402.58 1878
4403.21 1823
4403.83 1794
4404.46 1750
4405.09 1771
4405.71 1721
4406.34 1783
4406.96 1747
4407.59 1730
4408.22 1836
4408.84 1813
4409.47 1809
4410.09 1794
4410.72 1753
4411.35 1698
4411.97 1734
4412.60 1734
4413.22 1726
4413.85 1743
4414.48 1714
4415.10 1734
4415.73 1644
4416.36 1621
4416.98 1587
4417.61 1520
4418.24 1502
4418.86 1440
4419.49 1467
4420.12 1441
4420.74 1400
4421.37 1422
4422.00 1415
4422.62 1376
4423.25 1377
4423.88 1397
4424.50 1381
4425.13 1321
4425.76 1341
4426.38 1373
4427.01 1343
4427.64 1362
4428.27 1345
4428.89 1342
4429.52 1368
4430.15 1320
4430.78 1309
4431.40 1262
4432.03 1293
4432.66 1269
4433.29 1339
4433.91 1328
4434.54 1257
4435.17 1290
4435.80 1325
4436.43 1344
4437.05 1286
4437.68 1314
4438.31 1348
4438.94 1342
4439.57 1307
4440.19 1280
4440.82 1268
4441.45 1289
4442.08 1325
4442.71 1313
4443.34 1303
4443.96 1338
4444.59 1326
4445.22 1327
4445.85 1372
4446.48 1406
4447.11 1412
4447.74 1455
4448.36 1469
4448.99 1366
4449.62 1307
4450.25 1342
4450.88 1322
4451.51 1353
4452.14 1319
4452.77 1310
4453.40 1307
4454.02 1364
4454.65 1433
4455.28 1447
4455.91 1402
4456.54 1487
4457.17 1468
4457.80 1445
4458.43 1402
4459.06 1381
4459.69 1369
4460.32 1272
4460.95 1272
4461.58 1252
4462.21 1225
4462.84 1221
4463.47 1240
4464.10 1205
4464.73 1167
4465.36 1165
4465.99 1213
4466.62 1281
4467.25 1221
4467.88 1196
4468.51 1227
4469.14 1238
4469.77 1192
4470.40 1170
4471.03 1209
4471.66 1255
4472.29 1170
4472.92 1158
4473.55 1183
4474.18 1183
4474.81 1146
4475.44 1139
4476.07 1142
4476.70 1171
4477.33 1182
4477.96 1211
4478.60 1241
4479.23 1207
4479.86 1183
4480.49 1170
4481.12 1202
4481.75 1186
4482.38 1219
4483.01 1212
4483.64 1223
4484.27 1190
4484.91 1176
4485.54 1183
4486.17 1184
4486.80 1162
4487.43 1250
4488.06 1213
4488.69 1194
4489.33 1222
4489.96 1214
4490.59 1259
4491.22 1291
4491.85 1201
4492.49 1214
4493.12 1206
4493.75 1194
4494.38 1196
4495.01 1172
4495.65 1245
4496.28 1228
4496.91 1243
4497.54 1258
4498.17 1275
4498.81 1312
4499.44 1317
4500.07 1431
4500.70 1452
4501.34 1513
4501.97 1536
4502.60 1444
4503.23 1481
4503.87 1509
4504.50 1518
4505.13 1464
4505.76 1406
4506.40 1323
4507.03 1369
4507.66 1345
4508.30 1333
4508.93 1310
4509.56 1299
4510.19 1287
4510.83 1273
4511.46 1315
4512.09 1268
4512.73 1285
4513.36 1239
4513.99 1221
4514.63 1182
4515.26 1195
4515.89 1209
4516.53 1201
4517.16 1155
4517.80 1151
4518.43 1127
4519.06 1186
4519.70 1182
4520.33 1150
4520.96 1139
4521.60 1159
4522.23 1172
4522.87 1156
4523.50 1105
4524.13 1148
4524.77 1090
4525.40 1116
4526.04 1138
4526.67 1101
4527.30 1080
4527.94 1097
4528.57 1154
4529.21 1144
4529.84 1163
4530.48 1188
4531.11 1231
4531.75 1229
4532.38 1213
4533.02 1189
4533.65 1183
4534.28 1172
4534.92 1182
4535.55 1164
4536.19 1101
4536.82 1086
4537.46 1112
4538.09 1117
4538.73 1097
4539.36 1056
4540.00 1071
4540.64 1077
4541.27 1103
4541.91 1126
4542.54 1076
4543.18 1097
4543.81 1124
4544.45 1120
4545.08 1147
4545.72 1118
4546.35 1139
4546.99 1132
4547.63 1121
4548.26 1095
4548.90 1061
4549.53 1096
4550.17 1082
4550.80 1065
4551.44 1063
4552.08 1078
4552.71 1117
4553.35 1030
4553.99 1075
4554.62 1096
4555.26 1070
4555.89 1040
4556.53 1084
4557.17 1008
4557.80 1013
4558.44 1068
4559.08 1091
4559.71 1083
4560.35 1063
4560.99 1040
4561.62 1054
4562.26 1076
4562.90 1038
4563.53 1057
4564.17 1037
4564.81 1038
4565.44 1044
4566.08 1054
4566.72 1001
4567.35 1042
4567.99 1031
4568.63 1063
4569.27 1058
4569.90 1076
4570.54 1049
4571.18 1100
4571.82 1100
4572.45 1136
4573.09 1088
4573.73 1101
4574.37 1069
4575.00 1081
4575.64 1093
4576.28 1103
4576.92 1111
4577.55 1104
4578.19 1118
4578.83 1092
4579.47 1101
4580.11 1132
4580.74 1124
4581.38 1088
4582.02 1078
4582.66 1160
4583.30 1193
4583.93 1185
4584.57 1208
4585.21 1222
4585.85 1344
4586.49 1466
4587.13 1608
4587.76 1753
4588.40 1764
4589.04 1753
4589.68 1771
4590.32 1755
4590.96 1649
4591.60 1710
4592.24 1761
4592.87 1802
4593.51 1790
4594.15 1731
4594.79 1614
4595.43 1596
4596.07 1516
4596.71 1423
4597.35 1428
4597.99 1379
4598.63 1399
4599.27 1288
4599.90 1313
4600.54 1363
4601.18 1286
4601.82 1293
4602.46 1338
4603.10 1226
4603.74 1320
4604.38 1307
4605.02 1272
4605.66 1227
4606.30 1204
4606.94 1227
4607.58 1200
4608.22 1171
4608.86 1180
4609.50 1146
4610.14 1142
4610.78 1166
4611.42 1155
4612.06 1171
4612.70 1129
4613.34 1151
4613.98 1210
4614.62 1195
4615.26 1206
4615.90 1192
4616.54 1179
4617.18 1167
4617.82 1215
4618.47 1187
4619.11 1120
4619.75 1152
4620.39 1108
4621.03 1099
4621.67 1100
4622.31 1083
4622.95 1073
4623.59 1127
4624.23 1101
4624.87 1061
4625.52 1059
4626.16 1095
4626.80 1111
4627.44 1085
4628.08 1084
4628.72 1100
4629.36 1086
4630.00 1153
4630.65 1139
4631.29 1176
4631.93 1185
4632.57 1224
4633.21 1260
4633.85 1307
4634.50 1286
4635.14 1248
4635.78 1209
4636.42 1203
4637.06 1181
4637.71 1217
4638.35 1246
4638.99 1187
4639.63 1196
4640.27 1180
4640.92 1171
4641.56 1162
4642.20 1173
4642.84 1138
4643.49 1155
4644.13 1155
4644.77 1104
4645.41 1129
4646.06 1143
4646.70 1119
4647.34 1139
4647.98 1132
4648.63 1125
4649.27 1132
4649.91 1090
4650.55 1075
4651.20 1069
4651.84 1069
4652.48 1103
4653.13 1136
4653.77 1113
4654.41 1090
4655.06 1092
4655.70 1104
4656.34 1087
4656.99 1059
4657.63 1047
4658.27 1089
4658.92 1065
4659.56 1032
4660.20 1080
4660.85 1080
4661.49 1022
4662.13 970
4662.78 989
4663.42 995
4664.07 968
4664.71 959
4665.35 964
4666.00 995
4666.64 985
4667.28 981
4667.93 987
4668.57 973
4669.22 969
4669.86 989
4670.51 963
4671.15 960
4671.79 956
4672.44 986
4673.08 1019
4673.73 1026
4674.37 980
4675.02 1021
4675.66 986
4676.31 1010
4676.95 1012
4677.60 1007
4678.24 1013
4678.88 1035
4679.53 1008
4680.17 1023
4680.82 1025
4681.46 1008
4682.11 1054
4682.75 1063
4683.40 1039
4684.05 1032
4684.69 1039
4685.34 1059
4685.98 1060
4686.63 1068
4687.27 1078
4687.92 1088
4688.56 1086
4689.21 1111
4689.85 1114
4690.50 1177
4691.15 1287
4691.79 1277
4692.44 1232
4693.08 1165
4693.73 1135
4694.37 1206
4695.02 1213
4695.67 1231
4696.31 1182
4696.96 1195
4697.60 1284
4698.25 1350
4698.90 1476
4699.54 1569
4700.19 1602
4700.84 1587
4701.48 1572
4702.13 1451
4702.77 1444
4703.42 1430
4704.07 1349
4704.71 1335
4705.36 1316
4706.01 1352
4706.65 1338
4707.30 1322
4707.95 1254
4708.60 1242
4709.24 1209
4709.89 1256
4710.54 1284
4711.18 1250
4711.83 1208
4712.48 1190
4713.12 1197
4713.77 1181
4714.42 1218
4715.07 1170
4715.71 1156
4716.36 1136
4717.01 1136
4717.66 1129
4718.30 1095
4718.95 1119
4719.60 1126
4720.25 1113
4720.89 1129
4721.54 1132
4722.19 1106
4722.84 1077
4723.49 1080
4724.13 1078
4724.78 1071
4725.43 1092
4726.08 1125
4726.73 1081
4727.37 1029
4728.02 1082
4728.67 1034
4729.32 1058
4729.97 1006
4730.62 1003
4731.26 962
4731.91 1034
4732.56 1027
4733.21 1015
4733.86 1033
4734.51 1040
4735.16 1022
4735.80 1021
4736.45 1009
4737.10 949
4737.75 957
4738.40 999
4739.05 1029
4739.70 1053
4740.35 1040
4741.00 1012
4741.64 1013
4742.29 1005
4742.94 1009
4743.59 992
4744.24 1004
4744.89 996
4745.54 1021
4746.19 1006
4746.84 1023
4747.49 1023
4748.14 991
4748.79 1019
4749.44 1007
4750.09 1053
4750.74 1065
4751.39 1071
4752.04 1080
4752.69 1122
4753.34 1115
4753.99 1102
4754.64 1039
4755.29 1070
4755.94 1026
4756.59 1044
4757.24 1011
4757.89 1025
4758.54 1013
4759.19 1039
4759.84 1052
4760.49 998
4761.14 996
4761.79 990
4762.44 1034
4763.09 995
4763.74 975
4764.39 1018
4765.04 1037
4765.69 1044
4766.35 1023
4767.00 1001
4767.65 983
4768.30 998
4768.95 999
4769.60 984
4770.25 1018
4770.90 1001
4771.55 1005
4772.20 995
4772.86 991
4773.51 1036
4774.16 1045
4774.81 1022
4775.46 1019
4776.11 1003
4776.76 973
4777.42 1008
4778.07 1004
4778.72 1029
4779.37 981
4780.02 1000
4780.67 1002
4781.33 1028
4781.98 1038
4782.63 1009
4783.28 1029
4783.93 1038
4784.59 1041
4785.24 1024
4785.89 991
4786.54 1027
4787.20 1016
4787.85 992
4788.50 1069
4789.15 1077
4789.80 1050
4790.46 1065
4791.11 1051
4791.76 1087
4792.41 1061
4793.07 1066
4793.72 1076
4794.37 1085
4795.03 1095
4795.68 1073
4796.33 1095
4796.98 1095
4797.64 1120
4798.29 1110
4798.94 1111
4799.60 1152
4800.25 1111
4800.90 1142
4801.56 1197
4802.21 1192
4802.86 1293
4803.52 1256
4804.17 1259
4804.82 1234
4805.48 1205
4806.13 1192
4806.78 1186
4807.44 1247
4808.09 1256
4808.74 1202
4809.40 1241
4810.05 1248
4810.71 1219
4811.36 1282
4812.01 1248
4812.67 1249
4813.32 1234
4813.98 1227
4814.63 1306
4815.28 1348
4815.94 1328
4816.59 1293
4817.25 1372
4817.90 1406
4818.56 1353
4819.21 1414
4819.86 1444
4820.52 1535
4821.17 1551
4821.83 1578
4822.48 1584
4823.14 1681
4823.79 1728
4824.45 1662
4825.10 1645
4825.76 1600
4826.41 1530
4827.07 1551
4827.72 1516
4828.38 1479
4829.03 1475
4829.69 1494
4830.34 1508
4831.00 1525
4831.65 1460
4832.31 1520
4832.96 1490
4833.62 1522
4834.27 1572
4834.93 1639
4835.59 1598
4836.24 1624
4836.90 1650
4837.55 1653
4838.21 1638
4838.86 1636
4839.52 1608
4840.18 1642
4840.83 1647
4841.49 1602
4842.14 1594
4842.80 1678
4843.46 1687
4844.11 1670
4844.77 1695
4845.42 1686
4846.08 1725
4846.74 1776
4847.39 1743
4848.05 1699
4848.71 1718
4849.36 1761
4850.02 1789
4850.68 1829
4851.33 1734
4851.99 1760
4852.65 1812
4853.30 1810
4853.96 1801
4854.62 1832
4855.27 2036
4855.93 2140
4856.59 2373
4857.24 2393
4857.90 2464
4858.56 2565
4859.21 2535
4859.87 2399
4860.53 2353
4861.19 2202
4861.84 2146
4862.50 2080
4863.16 2046
4863.82 2035
4864.47 2002
4865.13 2053
4865.79 2046
4866.45 2109
4867.10 2160
4867.76 2114
4868.42 2123
4869.08 2106
4869.74 2070
4870.39 2094
4871.05 2094
4871.71 1989
4872.37 1938
4873.03 1966
4873.68 1987
4874.34 1979
4875.00 2011
4875.66 2012
4876.32 2043
4876.97 2053
4877.63 2182
4878.29 2377
4878.95 2523
4879.61 2593
4880.27 2652
4880.93 2588
4881.58 2416
4882.24 2279
4882.90 2165
4883.56 2104
4884.22 2024
4884.88 2004
4885.54 1945
4886.20 1898
4886.86 1887
4887.51 1921
4888.17 1960
4888.83 1941
4889.49 1927
4890.15 1888
4890.81 1889
4891.47 1901
4892.13 1865
4892.79 1910
4893.45 1831
4894.11 1813
4894.77 1778
4895.43 1749
4896.09 1678
4896.75 1665
4897.41 1696
4898.07 1704
4898.73 1788
4899.39 1743
4900.04 1750
4900.70 1799
4901.36 1733
4902.02 1682
4902.69 1662
4903.35 1649
4904.01 1549
4904.67 1586
4905.33 1561
4905.99 1502
4906.65 1509
4907.31 1528
4907.97 1524
4908.63 1485
4909.29 1528
4909.95 1508
4910.61 1520
4911.27 1458
4911.93 1443
4912.59 1533
4913.25 1536
4913.91 1511
4914.57 1497
4915.24 1477
4915.90 1441
4916.56 1480
4917.22 1536
4917.88 1509
4918.54 1494
4919.20 1531
4919.86 1508
4920.52 1514
4921.19 1585
4921.85 1609
4922.51 1576
4923.17 1548
4923.83 1508
4924.49 1511
4925.15 1434
4925.82 1487
4926.48 1475
4927.14 1450
4927.80 1465
4928.46 1480
4929.12 1452
4929.79 1434
4930.45 1428
4931.11 1456
4931.77 1439
4932.43 1452
4933.10 1450
4933.76 1394
4934.42 1458
4935.08 1443
4935.75 1445
4936.41 1397
4937.07 1421
4937.73 1408
4938.40 1348
4939.06 1367
4939.72 1346
4940.38 1336
4941.05 1413
4941.71 1397
4942.37 1349
4943.03 1361
4943.70 1378
4944.36 1305
4945.02 1318
4945.69 1342
4946.35 1390
4947.01 1374
4947.68 1346
4948.34 1317
4949.00 1312
4949.66 1302
4950.33 1234
4950.99 1276
4951.65 1285
4952.32 1301
4952.98 1308
4953.65 1287
4954.31 1231
4954.97 1287
4955.64 1304
4956.30 1266
4956.96 1304
4957.63 1309
4958.29 1313
4958.95 1323
4959.62 1400
4960.28 1424
4960.95 1429
4961.61 1489
4962.27 1624
4962.94 1596
4963.60 1665
4964.27 1675
4964.93 1652
4965.60 1681
4966.26 1495
4966.92 1474
4967.59 1447
4968.25 1395
4968.92 1392
4969.58 1338
4970.25 1304
4970.91 1344
4971.58 1300
4972.24 1313
4972.91 1348
4973.57 1318
4974.24 1313
4974.90 1293
4975.57 1355
4976.23 1418
4976.90 1411
4977.56 1392
4978.23 1366
4978.89 1357
4979.56 1316
4980.22 1257
4980.89 1276
4981.55 1265
4982.22 1242
4982.88 1196
4983.55 1211
4984.21 1175
4984.88 1206
4985.55 1221
4986.21 1196
4986.88 1210
4987.54 1216
4988.21 1201
4988.87 1208
4989.54 1213
4990.21 1189
4990.87 1203
4991.54 1188
4992.20 1195
4992.87 1250
4993.54 1192
4994.20 1160
4994.87 1200
4995.54 1204
4996.20 1194
4996.87 1133
4997.54 1151
4998.20 1166
4998.87 1132
4999.53 1140
5000.20 1162
5000.87 1140
5001.53 1116
5002.20 1120
5002.87 1122
5003.54 1116
5004.20 1117
5004.87 1125
5005.54 1097
5006.20 1132
5006.87 1176
5007.54 1135
5008.20 1136
5008.87 1135
5009.54 1187
5010.21 1178
5010.87 1169
5011.54 1137
5012.21 1140
5012.88 1125
5013.54 1153
5014.21 1122
5014.88 1123
5015.55 1102
5016.21 1137
5016.88 1165
5017.55 1140
5018.22 1101
5018.89 1105
5019.55 1097
5020.22 1103
5020.89 1121
5021.56 1133
5022.23 1163
5022.89 1213
5023.56 1158
5024.23 1149
5024.90 1219
5025.57 1251
5026.23 1299
5026.90 1269
5027.57 1280
5028.24 1230
5028.91 1215
5029.58 1220
5030.25 1196
5030.91 1097
5031.58 1132
5032.25 1176
5032.92 1132
5033.59 1129
5034.26 1108
5034.93 1131
5035.60 1193
5036.27 1139
5036.93 1111
5037.60 1162
5038.27 1147
5038.94 1200
5039.61 1165
5040.28 1132
5040.95 1102
5041.62 1110
5042.29 1116
5042.96 1105
5043.63 1111
5044.30 1074
5044.97 1114
5045.64 1129
5046.31 1130
5046.98 1134
5047.65 1116
5048.32 1119
5048.99 1104
5049.66 1100
5050.33 1137
5051.00 1163
5051.67 1141
5052.34 1216
5053.01 1210
5053.68 1170
5054.35 1217
5055.02 1223
5055.69 1200
5056.36 1173
5057.03 1185
5057.70 1144
5058.37 1139
5059.04 1101
5059.71 1097
5060.38 1084
5061.05 1074
5061.72 1073
5062.39 1047
5063.06 1047
5063.73 1106
5064.40 1126
5065.08 1111
5065.75 1084
5066.42 1072
5067.09 1082
5067.76 1084
5068.43 1058
5069.10 1099
5069.77 1113
5070.44 1040
5071.12 1092
5071.79 1035
5072.46 1086
5073.13 1082
5073.80 1078
5074.47 1078
5075.14 1090
5075.82 1112
5076.49 1157
5077.16 1225
5077.83 1275
5078.50 1293
5079.18 1345
5079.85 1350
5080.52 1322
5081.19 1367
5081.86 1303
5082.54 1318
5083.21 1354
5083.88 1311
5084.55 1342
5085.22 1322
5085.90 1234
5086.57 1251
5087.24 1265
5087.91 1248
5088.59 1225
5089.26 1199
5089.93 1205
5090.60 1204
5091.28 1194
5091.95 1188
5092.62 1196
5093.30 1192
5093.97 1216
5094.64 1200
5095.31 1271
5095.99 1234
5096.66 1195
5097.33 1200
5098.01 1212
5098.68 1126
5099.35 1154
5100.03 1150
5100.70 1145
5101.37 1211
5102.05 1190
5102.72 1131
5103.39 1213
5104.07 1241
5104.74 1296
5105.41 1300
5106.09 1245
5106.76 1235
5107.43 1230
5108.11 1213
5108.78 1201
5109.46 1207
5110.13 1157
5110.80 1165
5111.48 1117
5112.15 1158
5112.83 1158
5113.50 1158
5114.17 1182
5114.85 1172
5115.52 1184
5116.20 1188
5116.87 1277
5117.55 1365
5118.22 1359
5118.89 1388
5119.57 1438
5120.24 1388
5120.92 1422
5121.59 1417
5122.27 1417
5122.94 1440
5123.62 1363
5124.29 1374
5124.97 1309
5125.64 1283
5126.32 1260
5126.99 1228
5127.67 1259
5128.34 1255
5129.02 1191
5129.69 1188
5130.37 1233
5131.04 1165
5131.72 1187
5132.39 1237
5133.07 1232
5133.75 1227
5134.42 1217
5135.10 1197
5135.77 1206
5136.45 1132
5137.12 1110
5137.80 1090
5138.47 1106
5139.15 1083
5139.83 1096
5140.50 1046
5141.18 1059
5141.85 1120
5142.53 1055
5143.21 1012
5143.88 994
5144.56 1019
5145.23 1019
5145.91 1031
5146.59 997
5147.26 1016
5147.94 986
5148.62 1026
5149.29 1043
5149.97 1015
5150.65 1014
5151.32 1016
5152.00 1032
5152.68 990
5153.35 955
5154.03 987
5154.71 1003
5155.38 972
5156.06 946
5156.74 940
5157.41 981
5158.09 991
5158.77 984
5159.45 939
5160.12 998
5160.80 984
5161.48 987
5162.16 933
5162.83 941
5163.51 974
5164.19 982
5164.87 1018
5165.54 988
5166.22 959
5166.90 1000
5167.58 1040
5168.25 997
5168.93 940
5169.61 940
5170.29 975
5170.96 941
5171.64 932
5172.32 924
5173.00 945
5173.68 946
5174.36 932
5175.03 1002
5175.71 980
5176.39 988
5177.07 951
5177.75 936
5178.42 953
5179.10 964
5179.78 972
5180.46 957
5181.14 933
5181.82 940
5182.50 918
5183.18 955
5183.85 944
5184.53 899
5185.21 904
5185.89 958
5186.57 924
5187.25 925
5187.93 913
5188.61 902
5189.29 950
5189.96 912
5190.64 939
5191.32 931
5192.00 945
5192.68 953
5193.36 923
5194.04 966
5194.72 933
5195.40 913
5196.08 961
5196.76 885
5197.44 937
5198.12 972
5198.80 977
5199.48 985
5200.16 940
5200.84 957
5201.52 953
5202.20 975
5202.88 990
5203.56 945
5204.24 987
5204.92 977
5205.60 1016
5206.28 1026
5206.96 968
5207.64 1035
5208.32 1081
5209.00 1029
5209.68 1073
5210.36 1015
5211.04 1072
5211.72 1083
5212.40 1071
5213.08 1103
5213.76 1087
5214.44 1138
5215.13 1158
5215.81 1206
5216.49 1199
5217.17 1186
5217.85 1158
5218.53 1119
5219.21 1101
5219.89 1118
5220.57 1096
5221.25 1098
5221.94 1085
5222.62 1139
5223.30 1178
5223.98 1199
5224.66 1163
5225.34 1138
5226.02 1138
5226.71 1148
5227.39 1076
5228.07 1049
5228.75 1108
5229.43 1010
5230.11 1013
5230.80 1082
5231.48 1093
5232.16 1059
5232.84 1052
5233.52 1043
5234.21 1000
5234.89 1037
5235.57 1048
5236.25 1054
5236.93 1057
5237.62 1056
5238.30 1049
5238.98 1031
5239.66 1067
5240.35 1087
5241.03 1102
5241.71 1087
5242.39 1101
5243.08 1085
5243.76 1038
5244.44 1052
5245.13 1023
5245.81 1084
5246.49 1054
5247.17 1095
5247.86 1053
5248.54 1059
5249.22 1101
5249.91 1112
5250.59 1095
5251.27 1129
5251.96 1206
5252.64 1159
5253.32 1186
5254.01 1205
5254.69 1162
5255.37 1129
5256.06 1086
5256.74 1108
5257.42 1144
5258.11 1127
5258.79 1118
5259.47 1157
5260.16 1158
5260.84 1210
5261.53 1248
5262.21 1206
5262.89 1228
5263.58 1199
5264.26 1189
5264.95 1158
5265.63 1123
5266.31 1129
5267.00 1094
5267.68 1116
5268.37 1120
5269.05 1129
5269.73 1123
5270.42 1126
5271.10 1110
5271.79 1118
5272.47 1108
5273.16 1108
5273.84 1127
5274.53 1104
5275.21 1113
5275.90 1119
5276.58 1157
5277.27 1185
5277.95 1115
5278.64 1082
5279.32 1127
5280.01 1146
5280.69 1134
5281.38 1067
5282.06 1022
5282.75 1081
5283.43 1054
5284.12 1071
5284.80 1030
5285.49 1046
5286.17 1037
5286.86 1081
5287.54 1049
5288.23 1035
5288.92 1040
5289.60 1052
5290.29 1032
5290.97 1052
5291.66 1105
5292.34 1054
5293.03 1076
5293.72 1097
5294.40 1074
5295.09 1118
5295.77 1151
5296.46 1119
5297.15 1114
5297.83 1160
5298.52 1169
5299.20 1110
5299.89 1110
5300.58 1150
5301.26 1200
5301.95 1234
5302.64 1280
5303.32 1359
5304.01 1394
5304.70 1461
5305.38 1546
5306.07 1611
5306.76 1638
5307.44 1576
5308.13 1557
5308.82 1489
5309.50 1418
5310.19 1389
5310.88 1475
5311.57 1573
5312.25 1553
5312.94 1475
5313.63 1564
5314.31 1474
5315.00 1432
5315.69 1383
5316.38 1399
5317.06 1346
5317.75 1349
5318.44 1347
5319.13 1371
5319.81 1414
5320.50 1453
5321.19 1418
5321.88 1413
5322.57 1390
5323.25 1356
5323.94 1319
5324.63 1240
5325.32 1213
5326.00 1149
5326.69 1174
5327.38 1161
5328.07 1157
5328.76 1137
5329.45 1137
5330.13 1126
5330.82 1125
5331.51 1082
5332.20 1084
5332.89 1097
5333.58 1079
5334.26 995
5334.95 1064
5335.64 1028
5336.33 1090
5337.02 993
5337.71 997
5338.40 992
5339.09 1027
5339.77 1052
5340.46 1014
5341.15 1013
5341.84 1033
5342.53 1023
5343.22 995
5343.91 1000
5344.60 1028
5345.29 997
5345.98 1022
5346.67 1051
5347.36 1042
5348.05 945
5348.73 1009
5349.42 1000
5350.11 1028
5350.80 994
5351.49 1002
5352.18 1060
5352.87 1040
5353.56 1033
5354.25 941
5354.94 971
5355.63 944
5356.32 992
5357.01 1002
5357.70 1026
5358.39 1004
5359.08 997
5359.77 1029
5360.46 1073
5361.15 1060
5361.84 1070
5362.53 1066
5363.22 1081
5363.91 1029
5364.61 1010
5365.30 1011
5365.99 1011
5366.68 992
5367.37 978
5368.06 942
5368.75 962
5369.44 982
5370.13 949
5370.82 935
5371.51 872
5372.20 927
5372.89 942
5373.59 922
5374.28 902
5374.97 922
5375.66 927
5376.35 922
5377.04 902
5377.73 918
5378.42 952
5379.12 955
5379.81 945
5380.50 943
5381.19 938
5381.88 909
5382.57 968
5383.27 977
5383.96 948
5384.65 949
5385.34 988
5386.03 973
5386.73 957
5387.42 941
5388.11 961
5388.80 981
5389.49 1019
5390.19 1021
5390.88 1007
5391.57 1010
5392.26 1008
5392.95 1022
5393.65 1045
5394.34 1051
5395.03 995
5395.72 976
5396.42 1016
5397.11 968
5397.80 977
5398.50 1013
5399.19 958
5399.88 922
5400.57 962
5401.27 968
5401.96 962
5402.65 977
5403.35 985
5404.04 1007
5404.73 955
5405.42 973
5406.12 976
5406.81 975
5407.50 997
5408.20 974
5408.89 998
5409.58 1007
5410.28 991
5410.97 1000
5411.66 987
5412.36 978
5413.05 956
5413.75 1024
5414.44 995
5415.13 978
5415.83 1005
5416.52 989
5417.21 1014
5417.91 1025
5418.60 1028
5419.30 1039
5419.99 1068
5420.68 1042
5421.38 1092
5422.07 1076
5422.77 1082
5423.46 1080
5424.16 1045
5424.85 1057
5425.54 1070
5426.24 1097
5426.93 1034
5427.63 1048
5428.32 1047
5429.02 1100
5429.71 1066
5430.41 1080
5431.10 1030
5431.80 1037
5432.49 1090
5433.19 1121
5433.88 1032
5434.58 1038
5435.27 1123
5435.97 1113
5436.66 1118
5437.36 1068
5438.05 1104
5438.75 1122
5439.44 1098
5440.14 1130
5440.83 1123
5441.53 1092
5442.22 1134
5442.92 1115
5443.62 1160
5444.31 1167
5445.01 1261
5445.70 1342
5446.40 1337
5447.09 1445
5447.79 1423
5448.49 1418
5449.18 1460
5449.88 1415
5450.57 1397
5451.27 1346
5451.97 1349
5452.66 1337
5453.36 1332
5454.05 1308
5454.75 1236
5455.45 1265
5456.14 1344
5456.84 1274
5457.54 1311
5458.23 1340
5458.93 1319
5459.63 1331
5460.32 1343
5461.02 1362
5461.72 1344
5462.41 1420
5463.11 1424
5463.81 1444
5464.50 1467
5465.20 1461
5465.90 1426
5466.59 1413
5467.29 1452
5467.99 1472
5468.69 1514
5469.38 1570
5470.08 1534
5470.78 1570
5471.48 1571
5472.17 1632
5472.87 1678
5473.57 1735
5474.27 1737
5474.96 1754
5475.66 1740
5476.36 1786
5477.06 1825
5477.75 1947
5478.45 2167
5479.15 2420
5479.85 2647
5480.55 2807
5481.24 2939
5481.94 2870
5482.64 2825
5483.34 2582
5484.04 2397
5484.73 2306
5485.43 2218
5486.13 2103
5486.83 2056
5487.53 1999
5488.23 1995
5488.92 1983
5489.62 2045
5490.32 2102
5491.02 2074
5491.72 2164
5492.42 2188
5493.12 2229
5493.81 2300
5494.51 2337
5495.21 2327
5495.91 2323
5496.61 2393
5497.31 2455
5498.01 2665
5498.71 2931
5499.41 3373
5500.11 3963
5500.81 4380
5501.50 4659
5502.20 4636
5502.90 4360
5503.60 3912
5504.30 3423
5505.00 3033
5505.70 2656
5506.40 2438
5507.10 2288
5507.80 2241
5508.50 2126
5509.20 2065
5509.90 2012
5510.60 2030
5511.30 1953
5512.00 1944
5512.70 1902
5513.40 1923
5514.10 1943
5514.80 1925
5515.50 1882
5516.20 1831
5516.90 1845
5517.60 1849
5518.30 1808
5519.00 1786
5519.70 1758
5520.40 1783
5521.10 1769
5521.80 1747
5522.50 1640
5523.20 1583
5523.90 1584
5524.61 1567
5525.31 1549
5526.01 1521
5526.71 1518
5527.41 1569
5528.11 1595
5528.81 1646
5529.51 1711
5530.21 1656
5530.91 1657
5531.62 1661
5532.32 1612
5533.02 1582
5533.72 1556
5534.42 1538
5535.12 1514
5535.82 1476
5536.53 1469
5537.23 1441
5537.93 1436
5538.63 1398
5539.33 1399
5540.03 1413
5540.74 1386
5541.44 1331
5542.14 1355
5542.84 1380
5543.54 1346
5544.24 1386
5544.95 1357
5545.65 1339
5546.35 1269
5547.05 1290
5547.76 1309
5548.46 1272
5549.16 1275
5549.86 1254
5550.56 1293
5551.27 1269
5551.97 1265
5552.67 1272
5553.37 1287
5554.08 1263
5554.78 1243
5555.48 1277
5556.19 1217
5556.89 1205
5557.59 1217
5558.29 1184
5559.00 1192
5559.70 1239
5560.40 1176
5561.11 1209
5561.81 1201
5562.51 1261
5563.22 1249
5563.92 1244
5564.62 1230
5565.33 1262
5566.03 1226
5566.73 1230
5567.44 1203
5568.14 1173
5568.84 1168
5569.55 1118
5570.25 1110
5570.95 1160
5571.66 1225
5572.36 1156
5573.06 1133
5573.77 1160
5574.47 1193
5575.18 1185
5575.88 1225
5576.58 1192
5577.29 1241
5577.99 1201
5578.70 1196
5579.40 1150
5580.11 1179
5580.81 1186
5581.51 1153
5582.22 1151
5582.92 1063
5583.63 1120
5584.33 1080
5585.04 1101
5585.74 1132
5586.45 1101
5587.15 1094
5587.86 1090
5588.56 1071
5589.26 1099
5589.97 1084
5590.67 1106
5591.38 1077
5592.08 1093
5592.79 1081
5593.49 1082
5594.20 1079
5594.91 1047
5595.61 1084
5596.32 1032
5597.02 1055
5597.73 1024
5598.43 1054
5599.14 1054
5599.84 1025
5600.55 1027
5601.25 1069
5601.96 1039
5602.67 1035
5603.37 1034
5604.08 1030
5604.78 1099
5605.49 1103
5606.19 1129
5606.90 1131
5607.61 1132
5608.31 1105
5609.02 1060
5609.72 1055
5610.43 1030
5611.14 1033
5611.84 1090
5612.55 1052
5613.26 1029
5613.96 1074
5614.67 1043
5615.38 1057
5616.08 1045
5616.79 1133
5617.49 1057
5618.20 1073
5618.91 1047
5619.62 1066
5620.32 1058
5621.03 1121
5621.74 1090
5622.44 1099
5623.15 1077
5623.86 1094
5624.56 1130
5625.27 1139
5625.98 1129
5626.69 1184
5627.39 1200
5628.10 1197
5628.81 1206
5629.51 1206
5630.22 1212
5630.93 1204
5631.64 1280
5632.34 1231
5633.05 1288
5633.76 1278
5634.47 1298
5635.17 1250
5635.88 1311
5636.59 1338
5637.30 1317
5638.01 1351
5638.71 1351
5639.42 1347
5640.13 1323
5640.84 1302
5641.55 1262
5642.25 1294
5642.96 1275
5643.67 1239
5644.38 1208
5645.09 1181
5645.80 1215
5646.50 1146
5647.21 1168
5647.92 1204
5648.63 1196
5649.34 1193
5650.05 1164
5650.76 1163
5651.47 1183
5652.17 1170
5652.88 1227
5653.59 1209
5654.30 1209
5655.01 1179
5655.72 1192
5656.43 1211
5657.14 1189
5657.85 1249
5658.56 1257
5659.26 1289
5659.97 1240
5660.68 1283
5661.39 1229
5662.10 1289
5662.81 1250
5663.52 1267
5664.23 1181
5664.94 1181
5665.65 1166
5666.36 1152
5667.07 1151
5667.78 1128
5668.49 1102
5669.20 1180
5669.91 1165
5670.62 1178
5671.33 1163
5672.04 1185
5672.75 1180
5673.46 1131
5674.17 1113
5674.88 1118
5675.59 1150
5676.30 1065
5677.01 1078
5677.72 1054
5678.43 1085
5679.14 1108
5679.85 1132
5680.56 1139
5681.27 1095
5681.98 1138
5682.69 1088
5683.41 1121
5684.12 1099
5684.83 1049
5685.54 1034
5686.25 1034
5686.96 988
5687.67 1051
5688.38 1032
5689.09 956
5689.80 996
5690.52 1015
5691.23 1021
5691.94 969
5692.65 993
5693.36 978
5694.07 1002
5694.78 951
5695.49 951
5696.21 960
5696.92 1010
5697.63 965
5698.34 981
5699.05 967
5699.77 999
5700.48 982
5701.19 974
5701.90 989
5702.61 971
5703.32 1004
5704.04 962
5704.75 962
5705.46 967
5706.17 976
5706.89 958
5707.60 961
5708.31 923
5709.02 977
5709.73 950
5710.45 941
5711.16 937
5711.87 969
5712.58 953
5713.30 951
5714.01 957
5714.72 923
5715.44 956
5716.15 919
5716.86 944
5717.57 930
5718.29 957
5719.00 940
5719.71 963
5720.43 935
5721.14 949
5721.85 967
5722.57 997
5723.28 972
5723.99 980
5724.71 979
5725.42 978
5726.13 974
5726.85 997
5727.56 990
5728.27 962
5728.99 1001
5729.70 925
5730.41 958
5731.13 963
5731.84 950
5732.56 939
5733.27 907
5733.98 933
5734.70 876
5735.41 895
5736.12 892
5736.84 905
5737.55 908
5738.27 989
5738.98 923
5739.70 952
5740.41 930
5741.12 934
5741.84 898
5742.55 894
5743.27 878
5743.98 914
5744.70 920
5745.41 943
5746.13 911
5746.84 918
5747.56 963
5748.27 917
5748.99 940
5749.70 853
5750.42 952
5751.13 944
5751.85 947
5752.56 911
5753.28 928
5753.99 929
5754.71 934
5755.42 945
5756.14 964
5756.85 953
5757.57 929
5758.28 985
5759.00 986
5759.71 998
5760.43 973
5761.14 1009
5761.86 973
5762.58 914
5763.29 931
5764.01 923
5764.72 992
5765.44 969
5766.16 928
5766.87 962
5767.59 992
5768.30 976
5769.02 1064
5769.74 1086
5770.45 1149
5771.17 1112
5771.88 1166
5772.60 1109
5773.32 1073
5774.03 1068
5774.75 1044
5775.47 977
5776.18 1000
5776.90 965
5777.62 959
5778.33 959
5779.05 961
5779.77 993
5780.48 979
5781.20 977
5781.92 965
5782.63 984
5783.35 985
5784.07 971
5784.78 941
5785.50 972
5786.22 999
5786.94 994
5787.65 940
5788.37 957
5789.09 940
5789.81 942
5790.52 947
5791.24 934
5791.96 946
5792.68 931
5793.39 916
5794.11 909
5794.83 929
5795.55 903
5796.26 932
5796.98 966
5797.70 924
5798.42 953
5799.14 991
5799.85 934
5800.57 958
5801.29 963
5802.01 980
5802.73 1010
5803.44 1004
5804.16 1005
5804.88 958
5805.60 942
5806.32 943
5807.04 996
5807.75 971
5808.47 921
5809.19 929
5809.91 983
5810.63 949
5811.35 937
5812.07 946
5812.79 970
5813.50 972
5814.22 904
5814.94 926
5815.66 956
5816.38 938
5817.10 933
5817.82 959
5818.54 936
5819.26 983
5819.98 957
5820.70 1010
5821.41 968
5822.13 1001
5822.85 989
5823.57 981
5824.29 963
5825.01 946
5825.73 929
5826.45 976
5827.17 1004
5827.89 987
5828.61 996
5829.33 968
5830.05 981
5830.77 963
5831.49 947
5832.21 955
5832.93 947
5833.65 956
5834.37 974
5835.09 1005
5835.81 998
5836.53 1017
5837.25 985
5837.97 960
5838.69 999
5839.41 1010
5840.13 973
5840.85 986
5841.57 1007
5842.30 1028
5843.02 980
5843.74 1039
5844.46 1022
5845.18 1029
5845.90 1057
5846.62 1105
5847.34 1100
5848.06 1069
5848.78 1153
5849.50 1134
5850.23 1116
5850.95 1085
5851.67 1113
5852.39 1120
5853.11 1128
5853.83 1116
5854.55 1124
5855.27 1141
5856.00 1132
5856.72 1099
5857.44 1115
5858.16 1077
5858.88 1056
5859.60 1073
5860.33 1109
5861.05 1088
5861.77 1128
5862.49 1124
5863.21 1149
5863.94 1186
5864.66 1107
5865.38 1178
5866.10 1164
5866.82 1118
5867.55 1143
5868.27 1226
5868.99 1269
5869.71 1265
5870.43 1233
5871.16 1271
5871.88 1312
5872.60 1246
5873.32 1224
5874.05 1200
5874.77 1192
5875.49 1196
5876.22 1232
5876.94 1282
5877.66 1270
5878.38 1332
5879.11 1372
5879.83 1422
5880.55 1388
5881.28 1339
5882.00 1342
5882.72 1353
5883.45 1344
5884.17 1329
5884.89 1346
5885.61 1346
5886.34 1230
5887.06 1261
5887.79 1246
5888.51 1276
5889.23 1266
5889.96 1230
5890.68 1300
5891.40 1234
5892.13 1255
5892.85 1259
5893.57 1251
5894.30 1229
5895.02 1287
5895.75 1265
5896.47 1256
5897.19 1250
5897.92 1262
5898.64 1222
5899.37 1230
5900.09 1219
5900.81 1236
5901.54 1252
5902.26 1227
5902.99 1222
5903.71 1258
5904.44 1275
5905.16 1245
5905.89 1267
5906.61 1242
5907.33 1302
5908.06 1272
5908.78 1338
5909.51 1306
5910.23 1358
5910.96 1324
5911.68 1316
5912.41 1286
5913.13 1346
5913.86 1331
5914.58 1354
5915.31 1345
5916.03 1360
5916.76 1369
5917.48 1399
5918.21 1398
5918.94 1391
5919.66 1380
5920.39 1384
5921.11 1373
5921.84 1490
5922.56 1461
5923.29 1472
5924.01 1500
5924.74 1487
5925.47 1508
5926.19 1506
5926.92 1530
5927.64 1476
5928.37 1473
5929.09 1534
5929.82 1586
5930.55 1623
5931.27 1611
5932.00 1623
5932.73 1636
5933.45 1671
5934.18 1710
5934.90 1694
5935.63 1719
5936.36 1748
5937.08 1826
5937.81 1797
5938.54 1838
5939.26 1850
5939.99 1860
5940.72 1948
5941.44 1934
5942.17 1954
5942.90 2035
5943.62 2103
5944.35 2191
5945.08 2222
5945.80 2243
5946.53 2334
5947.26 2339
5947.99 2322
5948.71 2408
5949.44 2558
5950.17 2610
5950.89 2797
5951.62 2957
5952.35 3128
5953.08 3244
5953.80 3292
5954.53 3355
5955.26 3168
5955.99 3037
5956.71 3017
5957.44 2952
5958.17 2947
5958.90 2931
5959.63 2907
5960.35 2929
5961.08 2929
5961.81 2996
5962.54 2947
5963.27 3107
5963.99 3213
5964.72 3568
5965.45 3945
5966.18 4291
5966.91 4436
5967.64 4571
5968.36 4418
5969.09 4304
5969.82 3957
5970.55 3594
5971.28 3502
5972.01 3279
5972.73 3106
5973.46 3050
5974.19 3148
5974.92 3077
5975.65 3044
5976.38 3005
5977.11 3039
5977.84 3074
5978.57 3160
5979.29 3197
5980.02 3195
5980.75 3306
5981.48 3436
5982.21 3397
5982.94 3371
5983.67 3321
5984.40 3339
5985.13 3300
5985.86 3264
5986.59 3252
5987.32 3191
5988.05 3253
5988.78 3238
5989.51 3267
5990.24 3261
5990.97 3253
5991.70 3341
5992.43 3371
5993.16 3331
5993.89 3471
5994.62 3471
5995.35 3428
5996.08 3466
5996.81 3523
5997.54 3452
5998.27 3496
5999.00 3542
5999.73 3469
6000.46 3409
6001.19 3328
6001.92 3309
6002.65 3302
6003.38 3275
6004.11 3228
6004.84 3250
6005.57 3297
6006.30 3501
6007.03 3644
6007.76 3943
6008.49 4433
6009.22 4942
6009.95 5549
6010.69 6056
6011.42 6692
6012.15 7058
6012.88 7213
6013.61 7304
6014.34 7046
6015.07 6785
6015.80 6379
6016.54 5885
6017.27 5486
6018.00 5059
6018.73 4571
6019.46 4208
6020.19 3858
6020.92 3686
6021.66 3497
6022.39 3359
6023.12 3182
6023.85 3206
6024.58 3103
6025.31 3100
6026.05 3134
6026.78 3160
6027.51 3245
6028.24 3313
6028.97 3397
6029.71 3410
6030.44 3480
6031.17 3376
6031.90 3340
6032.64 3140
6033.37 3069
6034.10 2848
6034.83 2825
6035.57 2776
6036.30 2755
6037.03 2761
6037.76 2842
6038.50 2867
6039.23 2821
6039.96 2841
6040.69 2849
6041.43 2905
6042.16 2935
6042.89 2908
6043.63 2907
6044.36 2948
6045.09 2936
6045.82 2922
6046.56 2951
6047.29 2967
6048.02 2988
6048.76 3020
6049.49 3080
6050.22 3105
6050.96 3249
6051.69 3408
6052.42 3548
6053.16 3584
6053.89 3528
6054.63 3417
6055.36 3385
6056.09 3242
6056.83 3121
6057.56 2968
6058.29 2963
6059.03 2908
6059.76 2948
6060.50 2837
6061.23 2815
6061.96 2770
6062.70 2787
6063.43 2719
6064.17 2658
6064.90 2637
6065.63 2638
6066.37 2611
6067.10 2651
6067.84 2614
6068.57 2626
6069.31 2536
6070.04 2521
6070.78 2519
6071.51 2501
6072.25 2510
6072.98 2500
6073.72 2468
6074.45 2421
6075.18 2393
6075.92 2397
6076.65 2430
6077.39 2342
6078.12 2389
6078.86 2428
6079.59 2385
6080.33 2363
6081.07 2305
6081.80 2356
6082.54 2284
6083.27 2284
6084.01 2294
6084.74 2244
6085.48 2266
6086.21 2252
6086.95 2185
6087.68 2218
6088.42 2210
6089.16 2201
6089.89 2252
6090.63 2266
6091.36 2266
6092.10 2258
6092.84 2272
6093.57 2347
6094.31 2289
6095.04 2219
6095.78 2275
6096.52 2170
6097.25 2198
6097.99 2220
6098.72 2137
6099.46 2165
6100.20 2118
6100.93 2169
6101.67 2210
6102.41 2206
6103.14 2181
6103.88 2136
6104.62 2180
6105.35 2172
6106.09 2176
6106.83 2187
6107.56 2213
6108.30 2226
6109.04 2251
6109.77 2312
6110.51 2347
6111.25 2274
6111.99 2227
6112.72 2266
6113.46 2362
6114.20 2372
6114.93 2367
6115.67 2345
6116.41 2430
6117.15 2346
6117.88 2338
6118.62 2340
6119.36 2290
6120.10 2308
6120.83 2345
6121.57 2341
6122.31 2313
6123.05 2309
6123.79 2390
6124.52 2387
6125.26 2382
6126.00 2415
6126.74 2372
6127.47 2350
6128.21 2355
6128.95 2381
6129.69 2341
6130.43 2381
6131.17 2467
6131.90 2528
6132.64 2538
6133.38 2491
6134.12 2630
6134.86 2709
6135.60 2821
6136.33 2900
6137.07 2943
6137.81 2979
6138.55 2954
6139.29 2996
6140.03 2998
6140.77 2959
6141.51 2944
6142.24 2869
6142.98 2804
6143.72 2698
6144.46 2618
6145.20 2603
6145.94 2565
6146.68 2501
6147.42 2483
6148.16 2493
6148.90 2516
6149.64 2468
6150.38 2415
6151.12 2462
6151.86 2427
6152.59 2530
6153.33 2523
6154.07 2538
6154.81 2568
6155.55 2544
6156.29 2595
6157.03 2650
6157.77 2612
6158.51 2597
6159.25 2616
6159.99 2609
6160.73 2686
6161.47 2734
6162.21 2835
6162.95 2978
6163.69 3121
6164.43 3292
6165.17 3417
6165.91 3631
6166.65 3680
6167.39 3709
6168.14 3676
6168.88 3638
6169.62 3626
6170.36 3629
6171.10 3513
6171.84 3445
6172.58 3311
6173.32 3311
6174.06 3279
6174.80 3264
6175.54 3278
6176.28 3293
6177.02 3230
6177.77 3252
6178.51 3294
6179.25 3307
6179.99 3368
6180.73 3390
6181.47 3541
6182.21 3491
6182.95 3513
6183.70 3535
6184.44 3589
6185.18 3601
6185.92 3617
6186.66 3611
6187.40 3657
6188.15 3742
6188.89 3890
6189.63 3979
6190.37 4044
6191.11 4187
6191.85 4313
6192.60 4523
6193.34 4534
6194.08 4564
6194.82 4544
6195.56 4559
6196.31 4478
6197.05 4421
6197.79 4378
6198.53 4356
6199.28 4390
6200.02 4452
6200.76 4414
6201.50 4413
6202.25 4644
6202.99 4925
6203.73 5345
6204.47 6119
6205.22 7351
6205.96 9229
6206.70 11615
6207.44 13930
6208.19 16322
6208.93 18034
6209.67 18667
6210.42 18341
6211.16 17236
6211.90 15776
6212.65 13757
6213.39 11910
6214.13 10196
6214.88 8641
6215.62 7372
6216.36 6219
6217.11 5406
6217.85 4792
6218.59 4377
6219.34 4096
6220.08 3811
6220.82 3576
6221.57 3540
6222.31 3459
6223.05 3483
6223.80 3441
6224.54 3453
6225.29 3425
6226.03 3318
6226.77 3122
6227.52 2927
6228.26 2832
6229.01 2571
6229.75 2407
6230.49 2397
6231.24 2401
6231.98 2396
6232.73 2349
6233.47 2324
6234.22 2396
6234.96 2403
6235.71 2500
6236.45 2522
6237.19 2560
6237.94 2689
6238.68 2747
6239.43 2868
6240.17 2916
6240.92 2918
6241.66 2910
6242.41 2893
6243.15 2822
6243.90 2726
6244.64 2628
6245.39 2659
6246.13 2675
6246.88 2722
6247.62 2781
6248.37 2744
6249.12 2693
6249.86 2680
6250.61 2761
6251.35 2736
6252.10 2685
6252.84 2685
6253.59 2689
6254.33 2738
6255.08 2756
6255.83 2757
6256.57 2725
6257.32 2721
6258.06 2718
6258.81 2645
6259.55 2629
6260.30 2632
6261.05 2641
6261.79 2601
6262.54 2595
6263.28 2557
6264.03 2546
6264.78 2554
6265.52 2562
6266.27 2532
6267.02 2578
6267.76 2567
6268.51 2561
6269.26 2629
6270.00 2611
6270.75 2619
6271.50 2635
6272.24 2626
6272.99 2607
6273.74 2571
6274.48 2620
6275.23 2662
6275.98 2695
6276.72 2689
6277.47 2711
6278.22 2689
6278.96 2588
6279.71 2494
6280.46 2383
6281.21 2299
6281.95 2224
6282.70 2217
6283.45 2202
6284.20 2144
6284.94 2100
6285.69 2123
6286.44 2123
6287.19 2082
6287.93 2014
6288.68 1966
6289.43 1973
6290.18 1979
6290.92 1989
6291.67 2021
6292.42 1939
6293.17 1919
6293.92 1896
6294.66 1880
6295.41 1868
6296.16 1852
6296.91 1809
6297.66 1807
6298.41 1776
6299.15 1723
6299.90 1726
6300.65 1694
6301.40 1788
6302.15 1736
6302.90 1718
6303.64 1703
6304.39 1690
6305.14 1658
6305.89 1732
6306.64 1709
6307.39 1744
6308.14 1770
6308.89 1763
6309.63 1820
6310.38 1860
6311.13 1816
6311.88 1807
6312.63 1808
6313.38 1804
6314.13 1854
6314.88 1785
6315.63 1812
6316.38 1804
6317.13 1835
6317.88 1836
6318.63 1810
6319.38 1701
6320.12 1718
6320.87 1691
6321.62 1653
6322.37 1635
6323.12 1611
6323.87 1599
6324.62 1594
6325.37 1590
6326.12 1562
6326.87 1595
6327.62 1557
6328.37 1582
6329.12 1575
6329.87 1546
6330.62 1561
6331.37 1615
6332.12 1561
6332.87 1544
6333.62 1575
6334.37 1568
6335.13 1514
6335.88 1593
6336.63 1602
6337.38 1557
6338.13 1585
6338.88 1596
6339.63 1604
6340.38 1599
6341.13 1627
6341.88 1597
6342.63 1562
6343.38 1536
6344.13 1557
6344.89 1557
6345.64 1566
6346.39 1531
6347.14 1547
6347.89 1523
6348.64 1545
6349.39 1588
6350.14 1602
6350.90 1629
6351.65 1673
6352.40 1685
6353.15 1730
6353.90 1717
6354.65 1745
6355.40 1751
6356.16 1763
6356.91 1684
6357.66 1638
6358.41 1607
6359.16 1604
6359.92 1608
6360.67 1598
6361.42 1616
6362.17 1547
6362.92 1525
6363.68 1585
6364.43 1515
6365.18 1559
6365.93 1591
6366.68 1538
6367.44 1524
6368.19 1555
6368.94 1568
6369.69 1633
6370.45 1591
6371.20 1533
6371.95 1515
6372.70 1496
6373.46 1509
6374.21 1504
6374.96 1513
6375.72 1490
6376.47 1534
6377.22 1514
6377.97 1568
6378.73 1566
6379.48 1586
6380.23 1651
6380.99 1672
6381.74 1653
6382.49 1704
6383.25 1641
6384.00 1634
6384.75 1573
6385.51 1581
6386.26 1551
6387.01 1507
6387.77 1520
6388.52 1490
6389.27 1507
6390.03 1475
6390.78 1426
6391.54 1494
6392.29 1510
6393.04 1527
6393.80 1486
6394.55 1471
6395.31 1505
6396.06 1531
6396.81 1526
6397.57 1496
6398.32 1475
6399.08 1531
6399.83 1495
6400.59 1483
6401.34 1478
6402.09 1445
6402.85 1499
6403.60 1493
6404.36 1461
6405.11 1456
6405.87 1469
6406.62 1565
6407.38 1567
6408.13 1562
6408.89 1659
6409.64 1627
6410.40 1616
6411.15 1654
6411.91 1644
6412.66 1610
6413.42 1623
6414.17 1604
6414.93 1640
6415.68 1664
6416.44 1751
6417.19 1775
6417.95 1732
6418.70 1752
6419.46 1693
6420.21 1635
6420.97 1595
6421.72 1600
6422.48 1621
6423.24 1640
6423.99 1632
6424.75 1554
6425.50 1505
6426.26 1535
6427.01 1569
6427.77 1576
6428.53 1577
6429.28 1580
6430.04 1581
6430.79 1621
6431.55 1621
6432.31 1559
6433.06 1542
6433.82 1593
6434.58 1612
6435.33 1637
6436.09 1624
6436.85 1624
6437.60 1611
6438.36 1614
6439.11 1644
6439.87 1644
6440.63 1696
6441.38 1681
6442.14 1703
6442.90 1750
6443.66 1753
6444.41 1764
6445.17 1800
6445.93 1791
6446.68 1774
6447.44 1786
6448.20 1789
6448.95 1831
6449.71 1887
6450.47 1867
6451.23 1872
6451.98 1865
6452.74 1892
6453.50 1840
6454.26 1883
6455.01 1846
6455.77 1864
6456.53 1889
6457.29 1928
6458.04 1875
6458.80 1922
6459.56 1930
6460.32 1926
6461.08 1975
6461.83 2062
6462.59 2082
6463.35 2166
6464.11 2198
6464.87 2252
6465.62 2279
6466.38 2281
6467.14 2293
6467.90 2307
6468.66 2369
6469.42 2302
6470.17 2301
6470.93 2327
6471.69 2251
6472.45 2274
6473.21 2352
6473.97 2382
6474.72 2414
6475.48 2419
6476.24 2471
6477.00 2502
6477.76 2574
6478.52 2626
6479.28 2643
6480.04 2733
6480.80 2720
6481.56 2755
6482.31 2854
6483.07 2838
6483.83 2817
6484.59 2847
6485.35 2878
6486.11 2877
6486.87 2902
6487.63 2984
6488.39 3097
6489.15 3172
6489.91 3237
6490.67 3285
6491.43 3384
6492.19 3546
6492.95 3519
6493.71 3537
6494.47 3519
6495.23 3502
6495.99 3507
6496.75 3437
6497.51 3405
6498.27 3452
6499.03 3417
6499.79 3403
6500.55 3481
6501.31 3524
6502.07 3687
6502.83 3942
6503.59 4413
6504.35 5399
6505.11 7061
6505.87 9208
6506.63 11523
6507.39 13753
6508.15 15284
6508.91 15906
6509.67 15569
6510.43 14410
6511.19 12994
6511.96 11494
6512.72 9939
6513.48 8384
6514.24 7185
6515.00 6216
6515.76 5440
6516.52 4957
6517.28 4493
6518.04 4122
6518.80 3949
6519.57 3808
6520.33 3810
6521.09 3698
6521.85 3704
6522.61 3703
6523.37 3738
6524.14 3830
6524.90 3807
6525.66 3759
6526.42 3768
6527.18 3754
6527.94 3650
6528.71 3618
6529.47 3487
6530.23 3426
6530.99 3427
6531.75 3573
6532.52 3838
6533.28 4376
6534.04 5106
6534.80 5931
6535.56 6557
6536.33 6963
6537.09 7031
6537.85 6883
6538.61 6544
6539.38 5973
6540.14 5322
6540.90 4828
6541.66 4413
6542.43 4109
6543.19 3829
6543.95 3572
6544.71 3424
6545.48 3438
6546.24 3361
6547.00 3372
6547.77 3291
6548.53 3212
6549.29 3251
6550.06 3241
6550.82 3182
6551.58 3128
6552.34 3175
6553.11 3178
6553.87 3110
6554.63 3126
6555.40 3089
6556.16 3158
6556.93 3212
6557.69 3216
6558.45 3226
6559.22 3204
6559.98 3214
6560.74 3323
6561.51 3349
6562.27 3326
6563.03 3363
6563.80 3437
6564.56 3493
6565.33 3462
6566.09 3385
6566.85 3398
6567.62 3453
6568.38 3454
6569.15 3440
6569.91 3451
6570.68 3449
6571.44 3465
6572.20 3506
6572.97 3487
6573.73 3509
6574.50 3485
6575.26 3445
6576.03 3439
6576.79 3302
6577.56 3363
6578.32 3320
6579.09 3417
6579.85 3464
6580.62 3399
6581.38 3503
6582.15 3466
6582.91 3490
6583.68 3524
6584.44 3505
6585.21 3455
6585.97 3511
6586.74 3488
6587.50 3444
6588.27 3429
6589.03 3528
6589.80 3573
6590.56 3677
6591.33 3785
6592.09 3872
6592.86 3967
6593.63 4027
6594.39 3997
6595.16 3993
6595.92 3996
6596.69 3864
6597.45 3804
6598.22 3726
6598.99 3526
6599.75 3360
6600.52 3294
6601.28 3256
6602.05 3170
6602.82 3075
6603.58 3052
6604.35 3000
6605.11 2995
6605.88 3000
6606.65 3023
6607.41 3056
6608.18 3080
6608.95 3106
6609.71 2986
6610.48 3029
6611.25 3006
6612.01 3036
6612.78 3035
6613.55 2980
6614.31 3034
6615.08 3010
6615.85 3056
6616.61 3078
6617.38 3185
6618.15 3229
6618.92 3347
6619.68 3443
6620.45 3511
6621.22 3603
6621.98 3658
6622.75 3694
6623.52 3610
6624.29 3645
6625.05 3544
6625.82 3454
6626.59 3326
6627.36 3157
6628.12 3121
6628.89 3093
6629.66 3126
6630.43 3031
6631.20 3102
6631.96 3215
6632.73 3392
6633.50 3547
6634.27 3705
6635.04 3866
6635.80 3982
6636.57 4107
6637.34 4142
6638.11 4087
6638.88 4096
6639.64 4018
6640.41 4025
6641.18 4025
6641.95 4000
6642.72 3830
6643.49 3648
6644.26 3482
6645.02 3431
6645.79 3270
6646.56 3188
6647.33 3107
6648.10 3029
6648.87 2959
6649.64 2967
6650.41 3003
6651.17 3026
6651.94 3029
6652.71 3096
6653.48 3095
6654.25 3021
6655.02 3012
6655.79 2991
6656.56 2935
6657.33 2821
6658.10 2824
6658.87 2807
6659.64 2837
6660.41 2756
6661.17 2741
6661.94 2772
6662.71 2828
6663.48 2831
6664.25 2846
6665.02 2815
6665.79 2821
6666.56 2824
6667.33 2813
6668.10 2918
6668.87 2988
6669.64 3031
6670.41 3093
6671.18 3044
6671.95 3029
6672.72 3085
6673.49 2989
6674.26 2934
6675.03 2846
6675.80 2943
6676.58 2967
6677.35 2905
6678.12 2932
6678.89 2976
6679.66 3000
6680.43 3043
6681.20 3085
6681.97 3183
6682.74 3274
6683.51 3314
6684.28 3362
6685.05 3434
6685.82 3426
6686.59 3333
6687.37 3311
6688.14 3140
6688.91 3086
6689.68 3004
6690.45 2994
6691.22 2909
6691.99 2831
6692.76 2796
6693.54 2753
6694.31 2660
6695.08 2681
6695.85 2693
6696.62 2689
6697.39 2703
6698.17 2629
6698.94 2681
6699.71 2651
6700.48 2611
6701.25 2630
6702.02 2588
6702.80 2633
6703.57 2544
6704.34 2583
6705.11 2532
6705.88 2526
6706.66 2563
6707.43 2507
6708.20 2415
6708.97 2476
6709.75 2434
6710.52 2411
6711.29 2451
6712.06 2431
6712.84 2441
6713.61 2411
6714.38 2527
6715.15 2460
6715.93 2444
6716.70 2492
6717.47 2517
6718.24 2545
6719.02 2532
6719.79 2515
6720.56 2515
6721.34 2469
6722.11 2549
6722.88 2511
6723.66 2487
6724.43 2463
6725.20 2470
6725.98 2432
6726.75 2386
6727.52 2402
6728.30 2405
6729.07 2380
6729.84 2414
6730.62 2407
6731.39 2415
6732.16 2470
6732.94 2471
6733.71 2510
6734.48 2431
6735.26 2413
6736.03 2500
6736.81 2521
6737.58 2532
6738.35 2514
6739.13 2513
6739.90 2538
6740.68 2524
6741.45 2535
6742.22 2577
6743.00 2513
6743.77 2567
6744.55 2648
6745.32 2691
6746.10 2694
6746.87 2749
6747.65 2798
6748.42 2849
6749.19 2828
6749.97 2957
6750.74 2995
6751.52 3017
6752.29 3087
6753.07 3097
6753.84 2985
6754.62 2889
6755.39 2938
6756.17 2879
6756.94 2764
6757.72 2714
6758.49 2708
6759.27 2668
6760.04 2613
6760.82 2640
6761.59 2670
6762.37 2708
6763.15 2721
6763.92 2720
6764.70 2762
6765.47 2767
6766.25 2792
6767.02 2829
6767.80 2827
6768.57 2829
6769.35 2749
6770.13 2753
6770.90 2636
6771.68 2589
6772.45 2527
6773.23 2516
6774.01 2448
6774.78 2395
6775.56 2375
6776.33 2317
6777.11 2299
6777.89 2321
6778.66 2325
6779.44 2300
6780.22 2296
6780.99 2207
6781.77 2244
6782.55 2270
6783.32 2275
6784.10 2262
6784.88 2211
6785.65 2232
6786.43 2265
6787.21 2273
6787.98 2242
6788.76 2190
6789.54 2181
6790.31 2187
6791.09 2204
6791.87 2252
6792.64 2219
6793.42 2157
6794.20 2177
6794.98 2190
6795.75 2229
6796.53 2171
6797.31 2182
6798.09 2168
6798.86 2148
6799.64 2207
6800.42 2240
6801.20 2227
6801.97 2250
6802.75 2254
6803.53 2318
6804.31 2324
6805.08 2427
6805.86 2375
6806.64 2410
6807.42 2423
6808.20 2370
6808.97 2389
6809.75 2312
6810.53 2358
6811.31 2303
6812.09 2260
6812.87 2297
6813.64 2307
6814.42 2319
6815.20 2345
6815.98 2335
6816.76 2339
6817.54 2327
6818.31 2337
6819.09 2352
6819.87 2289
6820.65 2297
6821.43 2255
6822.21 2253
6822.99 2263
6823.77 2317
6824.54 2261
6825.32 2254
6826.10 2269
6826.88 2192
6827.66 2203
6828.44 2219
6829.22 2213
6830.00 2243
6830.78 2184
6831.56 2211
6832.34 2164
6833.12 2224
6833.90 2273
6834.67 2344
6835.45 2490
6836.23 2622
6837.01 2843
6837.79 3047
6838.57 3143
6839.35 3224
6840.13 3170
6840.91 3095
6841.69 2993
6842.47 2854
6843.25 2742
6844.03 2593
6844.81 2485
6845.59 2392
6846.37 2417
6847.15 2440
6847.93 2520
6848.71 2583
6849.49 2635
6850.27 2764
6851.05 2779
6851.84 2770
6852.62 2767
6853.40 2778
6854.18 2649
6854.96 2508
6855.74 2447
6856.52 2435
6857.30 2382
6858.08 2292
6858.86 2262
6859.64 2308
6860.42 2306
6861.20 2289
6861.99 2209
6862.77 2220
6863.55 2287
6864.33 2304
6865.11 2364
6865.89 2349
6866.67 2380
6867.45 2473
6868.24 2412
6869.02 2467
6869.80 2424
6870.58 2417
6871.36 2470
6872.14 2522
6872.93 2546
6873.71 2543
6874.49 2571
6875.27 2577
6876.05 2669
6876.83 2678
6877.62 2773
6878.40 2912
6879.18 3109
6879.96 3409
6880.74 3695
6881.53 3942
6882.31 4187
6883.09 4284
6883.87 4161
6884.66 4088
6885.44 3996
6886.22 4034
6887.00 4129
6887.79 4236
6888.57 4238
6889.35 4201
6890.13 4058
6890.92 3887
6891.70 3762
6892.48 3562
6893.27 3445
6894.05 3271
6894.83 3151
6895.61 3079
6896.40 3065
6897.18 3016
6897.96 2924
6898.75 2911
6899.53 2864
6900.31 2865
6901.10 2842
6901.88 2799
6902.66 2803
6903.45 2783
6904.23 2790
6905.01 2770
6905.80 2733
6906.58 2674
6907.36 2625
6908.15 2648
6908.93 2542
6909.72 2532
6910.50 2502
6911.28 2499
6912.07 2502
6912.85 2445
6913.64 2419
6914.42 2446
6915.20 2487
6915.99 2485
6916.77 2408
6917.56 2454
6918.34 2462
6919.12 2441
6919.91 2426
6920.69 2452
6921.48 2390
6922.26 2422
6923.05 2413
6923.83 2423
6924.62 2472
6925.40 2441
6926.19 2471
6926.97 2517
6927.75 2476
6928.54 2517
6929.32 2551
6930.11 2479
6930.89 2507
6931.68 2508
6932.46 2553
6933.25 2498
6934.04 2527
6934.82 2608
6935.61 2638
6936.39 2686
6937.18 2714
6937.96 2769
6938.75 2933
6939.53 3004
6940.32 3110
6941.10 3247
6941.89 3390
6942.67 3428
6943.46 3504
6944.25 3495
6945.03 3579
6945.82 3647
6946.60 3723
6947.39 3709
6948.18 3751
6948.96 3837
6949.75 3763
6950.53 3660
6951.32 3502
6952.11 3512
6952.89 3493
6953.68 3362
6954.47 3334
6955.25 3330
6956.04 3296
6956.82 3285
6957.61 3350
6958.40 3267
6959.18 3264
6959.97 3331
6960.76 3406
6961.54 3354
6962.33 3395
6963.12 3421
6963.90 3509
6964.69 3594
6965.48 3676
6966.27 3855
6967.05 4036
6967.84 4142
6968.63 4338
6969.41 4390
6970.20 4459
6970.99 4491
6971.78 4479
6972.56 4458
6973.35 4441
6974.14 4363
6974.93 4300
6975.71 4322
6976.50 4314
6977.29 4413
6978.08 4474
6978.86 4728
6979.65 5071
6980.44 5714
6981.23 6568
6982.01 7840
6982.80 9564
6983.59 11636
6984.38 13557
6985.17 14923
6985.95 15643
6986.74 15580
6987.53 14939
6988.32 13717
6989.11 12182
6989.90 10659
6990.68 9279
6991.47 7967
6992.26 6864
6993.05 5926
6993.84 5255
6994.63 4748
6995.42 4399
6996.20 4053
6996.99 3759
6997.78 3615
6998.57 3494
6999.36 3438
7000.15 3405
7000.94 3317
7001.73 3272
7002.52 3187
7003.30 3107
7004.09 2947
7004.88 2760
7005.67 2679
7006.46 2551
7007.25 2489
7008.04 2411
7008.83 2439
7009.62 2474
7010.41 2593
7011.20 2718
7011.99 2723
7012.78 2812
7013.57 2811
7014.36 2870
7015.15 2815
7015.94 2791
7016.73 2734
7017.52 2688
7018.31 2649
7019.10 2587
7019.89 2551
7020.68 2558
7021.47 2524
7022.26 2587
7023.05 2616
7023.84 2640
7024.63 2574
7025.42 2587
7026.21 2587
7027.00 2602
7027.79 2568
7028.58 2598
7029.37 2608
7030.16 2552
7030.95 2598
7031.74 2568
7032.53 2609
7033.32 2587
7034.11 2611
7034.90 2698
7035.70 2829
7036.49 2873
7037.28 2946
7038.07 2903
7038.86 3024
7039.65 3024
7040.44 2948
7041.23 2949
7042.02 2978
7042.82 2961
7043.61 3011
7044.40 3022
7045.19 3030
7045.98 3076
7046.77 3112
7047.56 3276
7048.36 3433
7049.15 3569
7049.94 3715
7050.73 3776
7051.52 3802
7052.31 3740
7053.11 3607
7053.90 3473
7054.69 3270
7055.48 3152
7056.27 3072
7057.07 3048
7057.86 3042
7058.65 3013
7059.44 3058
7060.24 2938
7061.03 2890
7061.82 2850
7062.61 2799
7063.40 2698
7064.20 2675
7064.99 2683
7065.78 2661
7066.58 2568
7067.37 2547
7068.16 2505
7068.95 2424
7069.75 2474
7070.54 2440
7071.33 2343
7072.13 2272
7072.92 2232
7073.71 2252
7074.50 2207
7075.30 2216
7076.09 2207
7076.88 2197
7077.68 2117
7078.47 2091
7079.26 2102
7080.06 2105
7080.85 2077
7081.64 2049
7082.44 2023
7083.23 2004
7084.02 1978
7084.82 2020
7085.61 1959
7086.41 1915
7087.20 1899
7087.99 1911
7088.79 1932
7089.58 1922
7090.38 1909
7091.17 1859
7091.96 1895
7092.76 1856
7093.55 1828
7094.35 1803
7095.14 1756
7095.93 1745
7096.73 1769
7097.52 1714
7098.32 1717
7099.11 1667
7099.91 1716
7100.70 1728
7101.50 1766
7102.29 1661
7103.09 1698
7103.88 1707
7104.67 1685
7105.47 1688
7106.26 1685
7107.06 1676
7107.85 1669
7108.65 1711
7109.44 1661
7110.24 1640
7111.03 1633
7111.83 1621
7112.62 1629
7113.42 1605
7114.22 1596
7115.01 1616
7115.81 1617
7116.60 1573
7117.40 1623
7118.19 1598
7118.99 1562
7119.78 1557
7120.58 1577
7121.38 1608
7122.17 1579
7122.97 1631
7123.76 1630
7124.56 1598
7125.35 1603
7126.15 1564
7126.95 1610
7127.74 1601
7128.54 1595
7129.34 1645
7130.13 1660
7130.93 1657
7131.72 1625
7132.52 1611
7133.32 1562
7134.11 1546
7134.91 1606
7135.71 1549
7136.50 1514
7137.30 1483
7138.10 1520
7138.89 1500
7139.69 1455
7140.49 1437
7141.28 1467
7142.08 1458
7142.88 1458
7143.67 1412
7144.47 1432
7145.27 1438
7146.06 1416
7146.86 1398
7147.66 1373
7148.46 1367
7149.25 1351
7150.05 1377
7150.85 1380
7151.65 1339
7152.44 1361
7153.24 1356
7154.04 1415
7154.84 1370
7155.63 1372
7156.43 1443
7157.23 1441
7158.03 1359
7158.82 1353
7159.62 1359
7160.42 1348
7161.22 1339
7162.02 1303
7162.81 1313
7163.61 1338
7164.41 1335
7165.21 1323
7166.01 1308
7166.80 1255
7167.60 1267
7168.40 1307
7169.20 1263
7170.00 1265
7170.80 1215
7171.60 1286
7172.39 1255
7173.19 1249
7173.99 1225
7174.79 1257
7175.59 1294
7176.39 1254
7177.19 1223
7177.99 1239
7178.78 1261
7179.58 1294
7180.38 1290
7181.18 1283
7181.98 1295
7182.78 1314
7183.58 1333
7184.38 1300
7185.18 1261
7185.98 1283
7186.78 1322
7187.58 1295
7188.37 1311
7189.17 1302
7189.97 1336
7190.77 1345
7191.57 1315
7192.37 1275
7193.17 1271
7193.97 1262
7194.77 1251
7195.57 1283
7196.37 1264
7197.17 1276
7197.97 1275
7198.77 1245
7199.57 1207
7200.37 1270
7201.17 1249
7201.97 1218
7202.77 1256
7203.57 1249
7204.37 1250
7205.17 1231
7205.97 1176
7206.77 1189
7207.57 1214
7208.38 1226
7209.18 1196
7209.98 1218
7210.78 1288
7211.58 1267
7212.38 1239
7213.18 1202
7213.98 1251
7214.78 1210
7215.58 1257
7216.38 1208
7217.18 1219
7217.99 1209
7218.79 1189
7219.59 1215
7220.39 1242
7221.19 1195
7221.99 1196
7222.79 1226
7223.59 1190
7224.40 1178
7225.20 1189
7226.00 1168
7226.80 1219
7227.60 1153
7228.40 1145
7229.21 1160
7230.01 1153
7230.81 1137
7231.61 1164
7232.41 1154
7233.22 1155
7234.02 1188
7234.82 1194
7235.62 1208
7236.42 1207
7237.23 1224
7238.03 1262
7238.83 1198
7239.63 1210
7240.43 1161
7241.24 1162
7242.04 1187
7242.84 1165
7243.64 1159
7244.45 1132
7245.25 1139
7246.05 1172
7246.86 1178
7247.66 1142
7248.46 1160
7249.26 1135
7250.07 1183
7250.87 1155
7251.67 1142
7252.48 1181
7253.28 1159
7254.08 1156
7254.88 1166
7255.69 1154
7256.49 1153
7257.29 1135
7258.10 1097
7258.90 1091
7259.70 1100
7260.51 1100
7261.31 1112
7262.12 1144
7262.92 1102
7263.72 1099
7264.53 1092
7265.33 1132
7266.13 1123
7266.94 1155
7267.74 1118
7268.55 1149
7269.35 1134
7270.15 1134
7270.96 1126
7271.76 1138
7272.57 1136
7273.37 1157
7274.17 1203
7274.98 1146
7275.78 1193
7276.59 1176
7277.39 1183
7278.20 1209
7279.00 1182
7279.80 1199
7280.61 1221
7281.41 1241
7282.22 1261
7283.02 1288
7283.83 1275
7284.63 1285
7285.44 1315
7286.24 1337
7287.05 1293
7287.85 1319
7288.66 1283
7289.46 1267
7290.27 1254
7291.07 1304
7291.88 1309
7292.68 1319
7293.49 1314
7294.29 1361
7295.10 1433
7295.90 1432
7296.71 1431
7297.52 1465
7298.32 1517
7299.13 1505
7299.93 1489
7300.74 1463
7301.54 1504
7302.35 1515
7303.16 1517
7303.96 1513
7304.77 1524
7305.57 1542
7306.38 1608
7307.19 1583
7307.99 1644
7308.80 1689
7309.60 1744
7310.41 1792
7311.22 1840
7312.02 1851
7312.83 1879
7313.64 1895
7314.44 1959
7315.25 2140
7316.05 2352
7316.86 2614
7317.67 2963
7318.47 3220
7319.28 3402
7320.09 3394
7320.89 3289
7321.70 3031
7322.51 2868
7323.32 2610
7324.12 2374
7324.93 2246
7325.74 2205
7326.54 2074
7327.35 2014
7328.16 1949
7328.97 1981
7329.77 1951
7330.58 1941
7331.39 1939
7332.19 1907
7333.00 1912
7333.81 1897
7334.62 1950
7335.42 1897
7336.23 1828
7337.04 1830
7337.85 1844
7338.66 1801
7339.46 1756
7340.27 1702
7341.08 1742
7341.89 1649
7342.70 1640
7343.50 1672
7344.31 1656
7345.12 1581
7345.93 1530
7346.74 1547
7347.54 1504
7348.35 1504
7349.16 1514
7349.97 1512
7350.78 1493
7351.59 1480
7352.39 1443
7353.20 1468
7354.01 1460
7354.82 1459
7355.63 1473
7356.44 1450
7357.25 1475
7358.06 1488
7358.86 1466
7359.67 1469
7360.48 1501
7361.29 1546
7362.10 1562
7362.91 1500
7363.72 1515
7364.53 1518
7365.34 1493
7366.15 1489
7366.96 1436
7367.77 1402
7368.57 1403
7369.38 1416
7370.19 1359
7371.00 1357
7371.81 1294
7372.62 1297
7373.43 1319
7374.24 1325
7375.05 1266
7375.86 1248
7376.67 1306
7377.48 1362
7378.29 1353
7379.10 1366
7379.91 1389
7380.72 1411
7381.53 1439
7382.34 1421
7383.15 1396
7383.96 1342
7384.77 1333
7385.58 1374
7386.39 1304
7387.20 1248
7388.01 1269
7388.83 1237
7389.64 1253
7390.45 1227
7391.26 1219
7392.07 1240
7392.88 1266
7393.69 1230
7394.50 1182
7395.31 1201
7396.12 1166
7396.93 1239
7397.74 1206
7398.56 1197
7399.37 1197
7400.18 1243
7400.99 1230
7401.80 1262
7402.61 1210
7403.42 1199
7404.23 1222
7405.05 1225
7405.86 1162
7406.67 1174
7407.48 1147
7408.29 1117
7409.10 1119
7409.91 1132
7410.73 1101
7411.54 1126
7412.35 1119
7413.16 1099
7413.97 1098
7414.79 1091
7415.60 1092
7416.41 1105
7417.22 1060
7418.03 1020
7418.85 1032
7419.66 1080
7420.47 1057
7421.28 1023
7422.10 1034
7422.91 1013
7423.72 1043
7424.53 1063
7425.35 1016
7426.16 1030
7426.97 985
7427.78 1028
7428.60 1012
7429.41 1007
7430.22 992
7431.03 982
7431.85 1005
7432.66 975
7433.47 949
7434.29 956
7435.10 968
7435.91 985
7436.73 1017
7437.54 982
7438.35 955
7439.17 964
7439.98 992
7440.79 973
7441.61 946
7442.42 956
7443.23 985
7444.05 977
7444.86 1009
7445.67 982
7446.49 1018
7447.30 964
7448.11 995
7448.93 959
7449.74 966
7450.56 1008
7451.37 1012
7452.18 997
7453.00 938
7453.81 997
7454.63 1001
7455.44 1010
7456.26 1020
7457.07 1005
7457.88 1032
7458.70 1025
7459.51 997
7460.33 1021
7461.14 995
7461.96 1007
7462.77 1040
7463.59 1046
7464.40 1056
7465.21 1046
7466.03 1027
7466.84 1072
7467.66 1071
7468.47 1064
7469.29 1067
7470.10 1081
7470.92 1123
7471.73 1109
7472.55 1128
7473.36 1134
7474.18 1116
7474.99 1152
7475.81 1136
7476.63 1142
7477.44 1117
7478.26 1130
7479.07 1129
7479.89 1114
7480.70 1087
7481.52 1104
7482.33 1108
7483.15 1125
7483.97 1104
7484.78 1118
7485.60 1103
7486.41 1075
7487.23 1091
7488.05 1049
7488.86 1054
7489.68 1048
7490.49 1098
7491.31 1048
7492.13 1056
7492.94 1038
7493.76 1039
7494.57 1021
7495.39 1038
7496.21 1030
7497.02 1035
7497.84 1040
7498.66 1066
7499.47 1111
7500.29 1066
7501.11 1095
7501.92 1102
7502.74 1120
7503.56 1106
7504.37 1115
7505.19 1090
7506.01 1105
7506.82 1075
7507.64 1078
7508.46 1031
7509.28 1075
7510.09 1083
7510.91 1030
7511.73 1050
7512.55 1063
7513.36 1076
7514.18 1061
7515.00 1061
7515.81 1060
7516.63 999
7517.45 1018
7518.27 1042
7519.09 1030
7519.90 1003
7520.72 1030
7521.54 1033
7522.36 999
7523.17 1003
7523.99 1003
7524.81 1007
7525.63 1024
7526.45 1041
7527.26 1020
7528.08 1028
7528.90 1013
7529.72 1035
7530.54 1011
7531.36 1027
7532.17 1027
7532.99 1042
7533.81 987
7534.63 962
7535.45 978
7536.27 1010
7537.09 1025
7537.90 1011
7538.72 975
7539.54 995
7540.36 962
7541.18 979
7542.00 993
7542.82 964
7543.64 982
7544.45 981
7545.27 990
7546.09 1031
7546.91 1006
7547.73 971
7548.55 984
7549.37 976
7550.19 993
7551.01 1015
7551.83 987
7552.65 1026
7553.47 1021
7554.29 986
7555.11 1039
7555.93 1031
7556.75 1026
7557.57 1016
7558.39 977
7559.21 1024
7560.03 1048
7560.85 1068
7561.67 1043
7562.49 1034
7563.31 1071
7564.13 1091
7564.95 1078
7565.77 1082
7566.59 1045
7567.41 1068
7568.23 1065
7569.05 1060
7569.87 1117
7570.69 1076
7571.51 1112
7572.33 1116
7573.15 1075
7573.97 1081
7574.79 1090
7575.61 1089
7576.43 1114
7577.25 1094
7578.07 1111
7578.89 1107
7579.72 1163
7580.54 1155
7581.36 1161
7582.18 1153
7583.00 1157
7583.82 1175
7584.64 1188
7585.46 1187
7586.29 1189
7587.11 1212
7587.93 1262
7588.75 1233
7589.57 1212
7590.39 1197
7591.21 1288
7592.04 1311
7592.86 1295
7593.68 1300
7594.50 1340
7595.32 1351
7596.14 1406
7596.97 1353
7597.79 1424
7598.61 1406
7599.43 1404
7600.25 1426
7601.08 1461
7601.90 1463
7602.72 1464
7603.54 1471
7604.37 1520
7605.19 1508
7606.01 1544
7606.83 1556
7607.65 1565
7608.48 1545
7609.30 1533
7610.12 1516
7610.95 1514
7611.77 1500
7612.59 1491
7613.41 1537
7614.24 1605
7615.06 1666
7615.88 1780
7616.71 1812
7617.53 1851
7618.35 1926
7619.17 1991
7620.00 1940
7620.82 1959
7621.64 1945
7622.47 1917
7623.29 1905
7624.11 1886
7624.94 1902
7625.76 1929
7626.58 1858
7627.41 1862
7628.23 1911
7629.05 1905
7629.88 1875
7630.70 1875
7631.53 1911
7632.35 1904
7633.17 1854
7634.00 1804
7634.82 1743
7635.65 1678
7636.47 1637
7637.29 1629
7638.12 1580
7638.94 1513
7639.77 1523
7640.59 1466
7641.41 1495
7642.24 1497
7643.06 1549
7643.89 1564
7644.71 1680
7645.54 1615
7646.36 1602
7647.19 1566
7648.01 1617
7648.84 1555
7649.66 1528
7650.48 1467
7651.31 1428
7652.13 1419
7652.96 1381
7653.78 1353
7654.61 1312
7655.43 1311
7656.26 1293
7657.08 1295
7657.91 1272
7658.74 1261
7659.56 1277
7660.39 1284
7661.21 1278
7662.04 1281
7662.86 1309
7663.69 1296
7664.51 1265
7665.34 1281
7666.16 1278
7666.99 1232
7667.82 1200
7668.64 1241
7669.47 1229
7670.29 1176
7671.12 1192
7671.94 1217
7672.77 1219
7673.60 1233
7674.42 1233
7675.25 1208
7676.08 1248
7676.90 1221
7677.73 1224
7678.55 1243
7679.38 1247
7680.21 1247
7681.03 1290
7681.86 1323
7682.69 1424
7683.51 1429
7684.34 1463
7685.17 1450
7685.99 1494
7686.82 1486
7687.65 1426
7688.47 1350
7689.30 1345
7690.13 1331
7690.95 1337
7691.78 1330
7692.61 1355
7693.44 1330
7694.26 1363
7695.09 1355
7695.92 1380
7696.74 1346
7697.57 1373
7698.40 1387
7699.23 1426
7700.05 1401
7700.88 1324
7701.71 1314
7702.54 1337
7703.36 1307
7704.19 1250
7705.02 1182
7705.85 1214
7706.67 1190
7707.50 1160
7708.33 1157
7709.16 1169
7709.99 1172
7710.81 1127
7711.64 1172
7712.47 1159
7713.30 1149
7714.13 1143
7714.96 1122
7715.78 1082
7716.61 1089
7717.44 1080
7718.27 1056
7719.10 1087
7719.93 1085
7720.75 1086
7721.58 1025
7722.41 1023
7723.24 1026
7724.07 1040
7724.90 1031
7725.73 1057
7726.56 1078
7727.38 1070
7728.21 1076
7729.04 1036
7729.87 1070
7730.70 1041
7731.53 1067
7732.36 1035
7733.19 1028
7734.02 1029
7734.85 1003
7735.68 953
7736.51 975
7737.34 957
7738.16 959
7738.99 950
7739.82 955
7740.65 970
7741.48 960
7742.31 949
7743.14 911
7743.97 943
7744.80 940
7745.63 991
7746.46 978
7747.29 967
7748.12 901
7748.95 924
7749.78 941
7750.61 959
7751.44 939
7752.27 951
7753.10 958
7753.93 924
7754.76 907
7755.59 921
7756.43 952
7757.26 941
7758.09 958
7758.92 930
7759.75 933
7760.58 923
7761.41 943
7762.24 929
7763.07 929
7763.90 941
7764.73 957
7765.56 972
7766.39 965
7767.23 1003
7768.06 1001
7768.89 971
7769.72 983
7770.55 1005
7771.38 994
7772.21 995
7773.04 946
7773.88 959
7774.71 979
7775.54 994
7776.37 984
7777.20 956
7778.03 986
7778.87 998
7779.70 1030
7780.53 974
7781.36 970
7782.19 980
7783.02 1009
7783.86 968
7784.69 1009
7785.52 1010
7786.35 981
7787.18 996
7788.02 1044
7788.85 1018
7789.68 1008
7790.51 1005
7791.35 1031
7792.18 1062
7793.01 1076
7793.84 1074
7794.68 1065
7795.51 1124
7796.34 1088
7797.17 1105
7798.01 1095
7798.84 1123
7799.67 1128
7800.50 1146
7801.34 1148
7802.17 1149
7803.00 1160
7803.84 1123
7804.67 1161
7805.50 1215
7806.34 1197
7807.17 1150
7808.00 1187
7808.84 1190
7809.67 1244
7810.50 1270
7811.34 1307
7812.17 1314
7813.00 1304
7813.84 1382
7814.67 1388
7815.50 1333
7816.34 1353
7817.17 1405
7818.00 1481
7818.84 1484
7819.67 1407
7820.51 1463
7821.34 1551
7822.17 1533
7823.01 1549
7823.84 1588
7824.68 1558
7825.51 1559
7826.34 1538
7827.18 1421
7828.01 1453
7828.85 1419
7829.68 1452
7830.52 1471
7831.35 1461
7832.19 1511
7833.02 1560
7833.85 1545
7834.69 1521
7835.52 1481
7836.36 1491
7837.19 1476
7838.03 1449
7838.86 1387
7839.70 1342
7840.53 1344
7841.37 1309
7842.20 1304
7843.04 1319
7843.87 1254
7844.71 1223
7845.54 1290
7846.38 1250
7847.22 1208
7848.05 1200
7848.89 1252
7849.72 1255
7850.56 1253
7851.39 1244
7852.23 1203
7853.06 1181
7853.90 1206
7854.74 1202
7855.57 1190
7856.41 1221
7857.24 1257
7858.08 1252
7858.91 1228
7859.75 1227
7860.59 1233
7861.42 1301
7862.26 1232
7863.09 1254
7863.93 1228
7864.77 1229
7865.60 1229
7866.44 1244
7867.28 1248
7868.11 1259
7868.95 1291
7869.79 1313
7870.62 1335
7871.46 1282
7872.30 1334
7873.13 1362
7873.97 1385
7874.81 1368
7875.64 1441
7876.48 1503
7877.32 1605
7878.15 1591
7878.99 1558
7879.83 1599
7880.67 1558
7881.50 1563
7882.34 1496
7883.18 1488
7884.01 1471
7884.85 1433
7885.69 1430
7886.53 1440
7887.36 1421
7888.20 1401
7889.04 1459
7889.88 1471
7890.71 1480
7891.55 1507
7892.39 1543
7893.23 1532
7894.07 1476
7894.90 1452
7895.74 1423
7896.58 1399
7897.42 1380
7898.25 1354
7899.09 1330
7899.93 1278
7900.77 1256
7901.61 1246
7902.45 1254
7903.28 1264
7904.12 1258
7904.96 1279
7905.80 1280
7906.64 1286
7907.48 1252
7908.32 1260
7909.15 1230
7909.99 1261
7910.83 1254
7911.67 1300
7912.51 1285
7913.35 1302
7914.19 1278
7915.03 1290
7915.86 1267
7916.70 1267
7917.54 1259
7918.38 1246
7919.22 1223
7920.06 1202
7920.90 1189
7921.74 1176
7922.58 1176
7923.42 1134
7924.26 1136
7925.10 1105
7925.94 1145
7926.78 1108
7927.61 1099
7928.45 1063
7929.29 1104
7930.13 1129
7930.97 1092
7931.81 1086
7932.65 1059
7933.49 1068
7934.33 1122
7935.17 1108
7936.01 1084
7936.85 1127
7937.69 1103
7938.53 1118
7939.37 1082
7940.21 1083
7941.05 1103
7941.90 1139
7942.74 1139
7943.58 1141
7944.42 1104
7945.26 1177
7946.10 1188
7946.94 1185
7947.78 1188
7948.62 1198
7949.46 1222
7950.30 1237
7951.14 1250
7951.98 1234
7952.82 1246
7953.66 1288
7954.51 1322
7955.35 1314
7956.19 1360
7957.03 1364
7957.87 1421
7958.71 1434
7959.55 1364
7960.39 1400
7961.24 1371
7962.08 1320
7962.92 1394
7963.76 1441
7964.60 1437
7965.44 1530
7966.29 1542
7967.13 1652
7967.97 1654
7968.81 1603
7969.65 1618
7970.49 1551
7971.34 1503
7972.18 1421
7973.02 1406
7973.86 1351
7974.70 1330
7975.55 1292
7976.39 1240
7977.23 1231
7978.07 1215
7978.92 1183
7979.76 1168
7980.60 1176
7981.44 1173
7982.29 1146
7983.13 1162
7983.97 1147
7984.81 1134
7985.66 1109
7986.50 1049
7987.34 1063
7988.18 1066
7989.03 1084
7989.87 1005
7990.71 1004
7991.56 980
7992.40 1024
7993.24 960
7994.08 997
7994.93 964
7995.77 990
7996.61 974
7997.46 937
7998.30 935
7999.14 882
7999.99 909
8000.83 944
8001.68 914
8002.52 877
8003.36 887
8004.21 862
8005.05 860
8005.89 860
8006.74 890
8007.58 891
8008.43 889
8009.27 857
8010.11 853
8010.96 885
8011.80 822
8012.65 839
8013.49 841
8014.33 872
8015.18 850
8016.02 810
8016.87 782
8017.71 802
8018.56 816
8019.40 812
8020.24 834
8021.09 831
8021.93 827
8022.78 824
8023.62 815
8024.47 770
8025.31 839
8026.16 833
8027.00 816
8027.85 815
8028.69 823
8029.54 838
8030.38 843
8031.23 796
8032.07 815
8032.92 820
8033.76 850
8034.61 794
8035.45 837
8036.30 864
8037.14 850
8037.99 828
8038.83 815
8039.68 831
8040.53 845
8041.37 835
8042.22 817
8043.06 838
8043.91 829
8044.75 834
8045.60 823
8046.45 824
8047.29 815
8048.14 801
8048.98 761
8049.83 772
8050.68 766
8051.52 785
8052.37 759
8053.21 745
8054.06 755
8054.91 772
8055.75 811
8056.60 771
8057.45 759
8058.29 745
8059.14 764
8059.99 753
8060.83 739
8061.68 762
8062.53 755
8063.37 750
8064.22 734
8065.07 724
8065.91 693
8066.76 728
8067.61 717
8068.45 702
8069.30 699
8070.15 685
8071.00 714
8071.84 713
8072.69 691
8073.54 698
8074.39 691
8075.23 712
8076.08 710
8076.93 689
8077.78 677
8078.62 695
8079.47 732
8080.32 735
8081.17 693
8082.01 673
8082.86 709
8083.71 746
8084.56 735
8085.41 712
8086.25 727
8087.10 706
8087.95 727
8088.80 736
8089.65 711
8090.49 697
8091.34 706
8092.19 726
8093.04 693
8093.89 704
8094.74 666
8095.58 671
8096.43 705
8097.28 711
8098.13 713
8098.98 685
8099.83 703
8100.68 729
8101.52 706
8102.37 728
8103.22 719
8104.07 734
8104.92 760
8105.77 756
8106.62 708
8107.47 715
8108.32 760
8109.17 739
8110.01 733
8110.86 735
8111.71 710
8112.56 717
8113.41 749
8114.26 734
8115.11 718
8115.96 695
8116.81 721
8117.66 740
8118.51 711
8119.36 718
8120.21 750
8121.06 763
8121.91 744
8122.76 726
8123.61 754
8124.46 743
8125.31 763
8126.16 721
8127.01 733
8127.86 759
8128.71 729
8129.56 734
8130.41 770
8131.26 780
8132.11 786
8132.96 784
8133.81 793
8134.66 763
8135.51 793
8136.36 778
8137.21 781
8138.06 732
8138.92 762
8139.77 766
8140.62 770
8141.47 749
8142.32 751
8143.17 719
8144.02 733
8144.87 741
8145.72 721
8146.57 742
8147.42 759
8148.28 759
8149.13 736
8149.98 771
8150.83 715
8151.68 732
8152.53 757
8153.38 775
8154.24 771
8155.09 786
8155.94 776
8156.79 782
8157.64 775
8158.49 761
8159.35 739
8160.20 745
8161.05 738
8161.90 759
8162.75 736
8163.61 738
8164.46 716
8165.31 702
8166.16 720
8167.01 702
8167.87 686
8168.72 708
8169.57 707
8170.42 723
8171.28 718
8172.13 715
8172.98 685
8173.83 719
8174.69 716
8175.54 697
8176.39 679
8177.24 681
8178.10 689
8178.95 684
8179.80 667
8180.66 640
8181.51 643
8182.36 676
8183.22 703
8184.07 646
8184.92 622
8185.77 687
8186.63 696
8187.48 671
8188.33 672
8189.19 682
8190.04 648
8190.89 672
8191.75 696
8192.60 665
8193.46 700
8194.31 691
8195.16 701
8196.02 685
8196.87 659
8197.72 693
8198.58 656
8199.43 698
8200.29 690
8201.14 687
8201.99 681
8202.85 658
8203.70 680
8204.56 687
8205.41 668
8206.26 681
8207.12 686
8207.97 665
8208.83 699
8209.68 703
8210.54 714
8211.39 684
8212.25 675
8213.10 670
8213.95 686
8214.81 711
8215.66 682
8216.52 695
8217.37 693
8218.23 649
8219.08 674
8219.94 701
8220.79 714
8221.65 669
8222.50 669
8223.36 693
8224.21 714
8225.07 702
8225.92 706
8226.78 702
8227.64 718
8228.49 722
8229.35 703
8230.20 710
8231.06 703
8231.91 662
8232.77 677
8233.62 695
8234.48 698
8235.34 672
8236.19 684
8237.05 667
8237.90 694
8238.76 693
8239.62 698
8240.47 701
8241.33 710
8242.18 687
8243.04 696
8243.90 695
8244.75 699
8245.61 691
8246.46 687
8247.32 676
8248.18 698
8249.03 716
8249.89 657
8250.75 696
8251.60 713
8252.46 736
8253.32 697
8254.17 683
8255.03 704
8255.89 768
8256.74 740
8257.60 734
8258.46 739
8259.32 744
8260.17 733
8261.03 749
8261.89 747
8262.74 779
8263.60 751
8264.46 745
8265.32 771
8266.17 755
8267.03 802
8267.89 792
8268.75 822
8269.60 846
8270.46 822
8271.32 842
8272.18 887
8273.03 879
8273.89 911
8274.75 921
8275.61 947
8276.47 967
8277.32 1005
8278.18 1001
8279.04 1016
8279.90 1064
8280.76 1071
8281.61 1063
8282.47 1016
8283.33 1032
8284.19 1001
8285.05 1009
8285.91 977
8286.76 990
8287.62 1002
8288.48 1022
8289.34 1060
8290.20 1125
8291.06 1160
8291.92 1198
8292.77 1265
8293.63 1268
8294.49 1237
8295.35 1241
8296.21 1209
8297.07 1124
8297.93 1074
8298.79 1048
8299.65 1027
8300.51 1002
8301.36 984
8302.22 965
8303.08 937
8303.94 939
8304.80 946
8305.66 947
8306.52 885
8307.38 913
8308.24 868
8309.10 883
8309.96 875
8310.82 890
8311.68 857
8312.54 837
8313.40 828
8314.26 791
8315.12 811
8315.98 823
8316.84 837
8317.70 785
8318.56 779
8319.42 776
8320.28 771
8321.14 764
8322.00 774
8322.86 717
8323.72 739
8324.58 766
8325.44 770
8326.30 768
8327.16 724
8328.02 728
8328.88 772
8329.74 741
8330.60 749
8331.46 734
8332.33 738
8333.19 731
8334.05 732
8334.91 745
8335.77 729
8336.63 715
8337.49 720
8338.35 704
8339.21 711
8340.07 702
8340.94 741
8341.80 749
8342.66 754
8343.52 719
8344.38 765
8345.24 773
8346.10 739
8346.97 715
8347.83 773
8348.69 788
8349.55 776
8350.41 791
8351.27 777
8352.14 739
8353.00 710
8353.86 723
8354.72 722
8355.58 744
8356.45 765
8357.31 735
8358.17 745
8359.03 753
8359.89 708
8360.76 724
8361.62 721
8362.48 746
8363.34 748
8364.21 728
8365.07 739
8365.93 765
8366.79 776
8367.66 783
8368.52 738
8369.38 732
8370.24 725
8371.11 721
8371.97 722
8372.83 722
8373.70 730
8374.56 720
8375.42 691
8376.29 704
8377.15 742
8378.01 744
8378.87 717
8379.74 744
8380.60 719
8381.46 724
8382.33 738
8383.19 745
8384.06 732
8384.92 715
8385.78 685
8386.65 688
8387.51 694
8388.37 710
8389.24 714
8390.10 713
8390.96 676
8391.83 721
8392.69 721
8393.56 722
8394.42 714
8395.28 718
8396.15 741
8397.01 754
8397.88 736
8398.74 725
8399.61 758
8400.47 751
8401.33 741
8402.20 747
8403.06 732
8403.93 712
8404.79 749
8405.66 733
8406.52 723
8407.39 765
8408.25 753
8409.12 757
8409.98 754
8410.85 723
8411.71 734
8412.57 735
8413.44 736
8414.30 734
8415.17 726
8416.04 780
8416.90 744
8417.77 726
8418.63 728
8419.50 743
8420.36 758
8421.23 806
8422.09 771
8422.96 751
8423.82 776
8424.69 780
8425.55 830
8426.42 809
8427.29 823
8428.15 815
8429.02 832
8429.88 813
8430.75 824
8431.61 822
8432.48 831
8433.35 851
8434.21 858
8435.08 820
8435.95 889
8436.81 886
8437.68 918
8438.54 932
8439.41 951
8440.28 983
8441.14 969
8442.01 1031
8442.88 1050
8443.74 1052
8444.61 1106
8445.48 1078
8446.34 1064
8447.21 1042
8448.08 976
8448.94 1057
8449.81 1048
8450.68 1022
8451.54 1028
8452.41 1029
8453.28 1038
8454.14 1026
8455.01 1034
8455.88 1063
8456.75 1047
8457.61 1075
8458.48 1060
8459.35 1031
8460.22 1030
8461.08 1040
8461.95 981
8462.82 974
8463.69 988
8464.55 938
8465.42 958
8466.29 957
8467.16 912
8468.02 923
8468.89 976
8469.76 965
8470.63 973
8471.50 946
8472.36 961
8473.23 951
8474.10 934
8474.97 929
8475.84 940
8476.70 977
8477.57 994
8478.44 1004
8479.31 964
8480.18 979
8481.05 1005
8481.91 995
8482.78 986
8483.65 965
8484.52 987
8485.39 999
8486.26 919
8487.13 910
8488.00 897
8488.86 917
8489.73 919
8490.60 881
8491.47 848
8492.34 846
8493.21 885
8494.08 916
8494.95 901
8495.82 872
8496.69 877
8497.56 891
8498.43 886
8499.29 856
8500.16 814
8501.03 879
8501.90 868
8502.77 853
8503.64 844
8504.51 852
8505.38 867
8506.25 873
8507.12 873
8507.99 871
8508.86 864
8509.73 858
8510.60 878
8511.47 862
8512.34 854
8513.21 852
8514.08 907
8514.95 923
8515.82 923
8516.69 840
8517.56 864
8518.43 887
8519.30 890
8520.17 892
8521.04 892
8521.91 921
8522.79 971
8523.66 981
8524.53 992
8525.40 999
8526.27 976
8527.14 1003
8528.01 993
8528.88 951
8529.75 959
8530.62 960
8531.49 944
8532.36 923
8533.24 951
8534.11 920
8534.98 952
8535.85 908
8536.72 914
8537.59 873
8538.46 896
8539.34 887
8540.21 892
8541.08 895
8541.95 883
8542.82 881
8543.69 889
8544.56 910
8545.44 878
8546.31 908
8547.18 900
8548.05 931
8548.92 924
8549.80 943
8550.67 1001
8551.54 992
8552.41 1024
8553.28 1051
8554.16 1021
8555.03 1047
8555.90 1089
8556.77 1068
8557.65 998
8558.52 990
8559.39 978
8560.26 972
8561.14 951
8562.01 949
8562.88 930
8563.75 949
8564.63 940
8565.50 929
8566.37 928
8567.24 930
8568.12 927
8568.99 954
8569.86 929
8570.74 924
8571.61 915
8572.48 927
8573.36 918
8574.23 949
8575.10 929
8575.98 929
8576.85 944
8577.72 962
8578.60 973
8579.47 999
8580.34 994
8581.22 1007
8582.09 983
8582.96 979
8583.84 1009
8584.71 1002
8585.59 1005
8586.46 1022
8587.33 977
8588.21 1008
8589.08 1028
8589.96 1025
8590.83 1025
8591.70 1045
8592.58 1078
8593.45 1075
8594.33 1046
8595.20 1079
8596.07 1079
8596.95 1083
8597.82 1079
8598.70 1116
8599.57 1095
8600.45 1138
8601.32 1144
8602.20 1187
8603.07 1140
8603.95 1130
8604.82 1169
8605.70 1197
8606.57 1209
8607.45 1223
8608.32 1235
8609.20 1228
8610.07 1245
8610.95 1273
8611.82 1272
8612.70 1291
8613.57 1301
8614.45 1345
8615.32 1354
8616.20 1348
8617.07 1374
8617.95 1446
8618.82 1463
8619.70 1456
8620.57 1491
8621.45 1520
8622.33 1522
8623.20 1551
8624.08 1573
8624.95 1583
8625.83 1551
8626.70 1581
8627.58 1609
8628.46 1639
8629.33 1632
8630.21 1626
8631.08 1647
8631.96 1680
8632.84 1691
8633.71 1719
8634.59 1715
8635.47 1739
8636.34 1750
8637.22 1782
8638.10 1783
8638.97 1811
8639.85 1801
8640.73 1899
8641.60 1916
8642.48 1926
8643.36 2000
8644.23 2066
8645.11 2098
8645.99 2076
8646.86 2066
8647.74 2148
8648.62 2137
8649.49 2101
8650.37 2134
8651.25 2160
8652.13 2212
8653.00 2218
8653.88 2315
8654.76 2311
8655.63 2290
8656.51 2481
8657.39 2570
8658.27 2656
8659.14 2836
8660.02 3074
8660.90 3349
8661.78 3539
8662.66 3710
8663.53 3800
8664.41 3940
8665.29 3908
8666.17 3936
8667.04 3915
8667.92 3912
8668.80 3801
8669.68 3804
8670.56 3788
8671.43 3714
8672.31 3700
8673.19 3638
8674.07 3615
8674.95 3477
8675.83 3230
8676.70 3187
8677.58 3071
8678.46 2950
8679.34 2752
8680.22 2690
8681.10 2678
8681.98 2571
8682.86 2503
8683.73 2482
8684.61 2494
8685.49 2560
8686.37 2626
8687.25 2724
8688.13 2867
8689.01 3038
8689.89 3251
8690.77 3362
8691.65 3483
8692.52 3473
8693.40 3476
8694.28 3468
8695.16 3410
8696.04 3292
8696.92 3228
8697.80 3147
8698.68 3055
8699.56 2969
8700.44 2893
8701.32 2757
8702.20 2702
8703.08 2582
8703.96 2446
8704.84 2385
8705.72 2307
8706.60 2184
8707.48 2126
8708.36 2021
8709.24 1985
8710.12 1959
8711.00 1905
8711.88 1828
8712.76 1817
8713.64 1748
8714.52 1789
8715.40 1770
8716.28 1753
8717.16 1759
8718.04 1753
8718.92 1771
8719.80 1771
8720.68 1813
8721.56 1762
8722.45 1761
8723.33 1759
8724.21 1784
8725.09 1776
8725.97 1789
8726.85 1786
8727.73 1819
8728.61 1855
8729.49 1819
8730.37 1832
8731.26 1835
8732.14 1855
8733.02 1854
8733.90 1802
8734.78 1858
8735.66 1933
8736.54 1949
8737.42 1901
8738.31 1910
8739.19 1978
8740.07 1953
8740.95 1975
8741.83 1935
8742.71 1880
8743.60 1878
8744.48 1943
8745.36 2000
8746.24 1953
8747.12 1944
8748.01 1960
8748.89 2025
8749.77 2081
8750.65 2122
8751.53 2150
8752.42 2225
8753.30 2267
8754.18 2391
8755.06 2456
8755.95 2484
8756.83 2535
8757.71 2527
8758.59 2523
8759.48 2485
8760.36 2445
8761.24 2434
8762.13 2398
8763.01 2352
8763.89 2354
8764.77 2308
8765.66 2352
8766.54 2307
8767.42 2300
8768.31 2363
8769.19 2370
8770.07 2423
8770.96 2381
8771.84 2369
8772.72 2331
8773.61 2325
8774.49 2311
8775.37 2250
8776.26 2192
8777.14 2169
8778.02 2142
8778.91 2161
8779.79 2158
8780.67 2128
8781.56 2197
8782.44 2296
8783.32 2355
8784.21 2374
8785.09 2386
8785.98 2402
8786.86 2434
8787.74 2428
8788.63 2401
8789.51 2419
8790.40 2368
8791.28 2302
8792.17 2280
8793.05 2267
8793.93 2239
8794.82 2233
8795.70 2227
8796.59 2180
8797.47 2167
8798.36 2166
8799.24 2123
8800.13 2120
8801.01 2159
8801.90 2159
8802.78 2097
8803.67 2092
8804.55 2109
8805.43 2061
8806.32 2010
8807.20 1991
8808.09 2012
8808.98 2008
8809.86 1963
8810.75 1921
8811.63 1952
8812.52 1947
8813.40 1987
8814.29 1978
8815.17 1985
8816.06 1989
8816.94 2061
8817.83 1997
8818.71 1983
8819.60 1957
8820.49 1931
8821.37 1882
8822.26 1890
8823.14 1820
8824.03 1837
8824.91 1820
8825.80 1831
8826.69 1754
8827.57 1743
8828.46 1770
8829.35 1725
8830.23 1674
8831.12 1653
8832.00 1634
8832.89 1634
8833.78 1582
8834.66 1539
8835.55 1531
8836.44 1515
8837.32 1454
8838.21 1482
8839.10 1443
8839.98 1474
8840.87 1422
8841.76 1434
8842.64 1460
8843.53 1462
8844.42 1379
8845.30 1396
8846.19 1400
8847.08 1391
8847.96 1318
8848.85 1331
8849.74 1333
8850.63 1304
8851.51 1324
8852.40 1301
8853.29 1281
8854.18 1267
8855.06 1300
8855.95 1271
8856.84 1275
8857.73 1170
8858.61 1202
8859.50 1234
8860.39 1188
8861.28 1179
8862.16 1200
8863.05 1199
8863.94 1201
8864.83 1215
8865.72 1184
8866.60 1169
8867.49 1184
8868.38 1169
8869.27 1153
8870.16 1090
8871.04 1089
8871.93 1115
8872.82 1087
8873.71 1092
8874.60 1054
8875.49 1086
8876.37 1090
8877.26 1058
8878.15 1036
8879.04 1027
8879.93 1060
8880.82 1043
8881.71 1049
8882.60 1048
8883.48 1058
8884.37 1054
8885.26 1057
8886.15 996
8887.04 1007
8887.93 976
8888.82 1024
8889.71 1040
8890.60 1015
8891.49 997
8892.38 988
8893.26 1006
8894.15 975
8895.04 998
8895.93 1008
8896.82 971
8897.71 957
8898.60 935
8899.49 923
8900.38 948
8901.27 922
8902.16 940
8903.05 913
8903.94 936
8904.83 948
8905.72 937
8906.61 885
8907.50 905
8908.39 910
8909.28 863
8910.17 840
8911.06 853
8911.95 878
8912.84 883
8913.73 875
8914.62 831
8915.51 863
8916.40 841
8917.29 827
8918.18 818
8919.08 782
8919.97 799
8920.86 778
8921.75 822
8922.64 805
8923.53 793
8924.42 783
8925.31 811
8926.20 828
8927.09 789
8927.98 779
8928.88 800
8929.77 777
8930.66 780
8931.55 777
8932.44 767
8933.33 765
8934.22 737
8935.11 747
8936.01 738
8936.90 755
8937.79 771
8938.68 745
8939.57 750
8940.46 763
8941.36 790
8942.25 741
8943.14 743
8944.03 731
8944.92 726
8945.81 721
8946.71 707
8947.60 728
8948.49 715
8949.38 660
8950.28 719
8951.17 674
8952.06 700
8952.95 691
8953.84 699
8954.74 699
8955.63 728
8956.52 717
8957.41 721
8958.31 701
8959.20 697
8960.09 665
8960.99 679
8961.88 719
8962.77 703
8963.66 699
8964.56 711
8965.45 697
8966.34 675
8967.24 684
8968.13 689
8969.02 667
8969.92 655
8970.81 683
8971.70 679
8972.60 677
8973.49 674
8974.38 685
8975.28 674
8976.17 666
8977.06 668
8977.96 649
8978.85 680
8979.74 635
8980.64 644
8981.53 647
8982.42 673
8983.32 650
8984.21 633
8985.11 672
8986.00 660
8986.89 659
8987.79 660
8988.68 668
8989.58 639
8990.47 633
8991.36 622
8992.26 633
8993.15 636
8994.05 643
8994.94 655
8995.84 665
8996.73 614
8997.63 602
8998.52 619
8999.42 632
9000.31 599
9001.20 617
9002.10 645
9002.99 661
9003.89 615
9004.78 604
9005.68 621
9006.57 607
9007.47 613
9008.36 601
9009.26 639
9010.15 629
9011.05 626
9011.94 600
9012.84 592
9013.74 598
9014.63 603
9015.53 626
9016.42 558
9017.32 586
9018.21 582
9019.11 621
9020.00 587
9020.90 583
9021.80 560
9022.69 607
9023.59 599
9024.48 598
9025.38 596
9026.28 590
9027.17 571
9028.07 582
9028.96 616
9029.86 583
9030.76 591
9031.65 605
9032.55 607
9033.44 563
9034.34 584
9035.24 562
9036.13 604
9037.03 588
9037.93 603
9038.82 604
9039.72 648
9040.62 611
9041.51 624
9042.41 648
9043.31 618
9044.20 577
9045.10 599
9046.00 593
9046.90 583
9047.79 598
9048.69 583
9049.59 604
9050.48 602
9051.38 599
9052.28 614
9053.18 618
9054.07 623
9054.97 666
9055.87 647
9056.77 637
9057.66 601
9058.56 646
9059.46 636
9060.36 618
9061.25 630
9062.15 643
9063.05 605
9063.95 612
9064.84 614
9065.74 609
9066.64 635
9067.54 604
9068.44 614
9069.34 622
9070.23 636
9071.13 598
9072.03 626
9072.93 642
9073.83 597
9074.72 620
9075.62 613
9076.52 650
9077.42 626
9078.32 666
9079.22 640
9080.12 669
9081.01 638
9081.91 658
9082.81 652
9083.71 663
9084.61 646
9085.51 620
9086.41 633
9087.31 681
9088.21 661
9089.10 666
9090.00 660
9090.90 678
9091.80 702
9092.70 702
9093.60 663
9094.50 675
9095.40 675
9096.30 670
9097.20 686
9098.10 668
9099.00 674
9099.90 680
9100.80 648
9101.70 635
9102.60 630
9103.50 645
9104.40 651
9105.30 637
9106.20 629
9107.10 650
9108.00 609
9108.90 654
9109.80 650
9110.70 644
9111.60 611
9112.50 603
9113.40 608
9114.30 611
9115.20 610
9116.10 592
9117.00 599
9117.90 641
9118.80 629
9119.70 604
9120.60 573
9121.50 581
9122.40 625
9123.30 586
9124.20 588
9125.11 601
9126.01 603
9126.91 594
9127.81 591
9128.71 562
9129.61 561
9130.51 596
9131.41 603
9132.31 572
9133.22 561
9134.12 595
9135.02 583
9135.92 577
9136.82 571
9137.72 579
9138.62 581
9139.53 563
9140.43 578
9141.33 568
9142.23 552
9143.13 541
9144.03 569
9144.94 555
9145.84 536
9146.74 549
9147.64 575
9148.54 557
9149.45 567
9150.35 543
9151.25 572
9152.15 576
9153.06 571
9153.96 527
9154.86 555
9155.76 564
9156.66 558
9157.57 548
9158.47 536
9159.37 533
9160.27 541
9161.18 583
9162.08 562
9162.98 516
9163.89 530
9164.79 572
9165.69 571
9166.59 560
9167.50 560
9168.40 572
9169.30 591
9170.21 549
9171.11 548
9172.01 527
9172.92 562
9173.82 588
9174.72 581
9175.63 531
9176.53 548
9177.43 554
9178.34 548
9179.24 549
9180.14 536
9181.05 524
9181.95 577
9182.85 588
9183.76 531
9184.66 550
9185.57 539
9186.47 545
9187.37 544
9188.28 572
9189.18 547
9190.09 535
9190.99 556
9191.89 590
9192.80 553
9193.70 551
9194.61 559
9195.51 581
9196.42 573
9197.32 563
9198.23 571
9199.13 580
9200.03 591
9200.94 567
9201.84 541
9202.75 555
9203.65 560
9204.56 534
9205.46 527
9206.37 545
9207.27 567
9208.18 577
9209.08 562
9209.99 526
9210.89 521
9211.80 566
9212.70 563
9213.61 527
9214.51 502
9215.42 517
9216.32 528
9217.23 531
9218.14 558
9219.04 561
9219.95 532
9220.85 545
9221.76 546
9222.66 526
9223.57 553
9224.47 558
9225.38 555
9226.29 540
9227.19 535
9228.10 535
9229.00 523
9229.91 514
9230.82 496
9231.72 511
9232.63 520
9233.54 532
9234.44 550
9235.35 537
9236.25 516
9237.16 533
9238.07 515
9238.97 515
9239.88 529
9240.79 500
9241.69 503
9242.60 502
9243.51 526
9244.41 499
9245.32 551
9246.23 520
9247.13 497
9248.04 505
9248.95 487
9249.85 527
9250.76 535
9251.67 524
9252.58 519
9253.48 484
9254.39 505
9255.30 539
9256.21 529
9257.11 500
9258.02 528
9258.93 515
9259.84 538
9260.74 545
9261.65 513
9262.56 540
9263.47 573
9264.37 506
9265.28 487
9266.19 502
9267.10 518
9268.00 542
9268.91 531
9269.82 514
9270.73 522
9271.64 503
9272.55 537
9273.45 521
9274.36 498
9275.27 497
9276.18 530
9277.09 540
9277.99 509
9278.90 522
9279.81 500
9280.72 557
9281.63 536
9282.54 506
9283.45 526
9284.35 496
9285.26 502
9286.17 520
9287.08 530
9287.99 491
9288.90 509
9289.81 514
9290.72 551
9291.63 513
9292.54 514
9293.44 525
9294.35 546
9295.26 520
9296.17 532
9297.08 518
9297.99 509
9298.90 534
9299.81 539
9300.72 515
9301.63 516
9302.54 531
9303.45 536
9304.36 550
9305.27 479
9306.18 541
9307.09 559
9308.00 582
9308.91 521
9309.82 535
9310.73 553
9311.64 552
9312.55 548
9313.46 567
9314.37 545
9315.28 519
9316.19 556
9317.10 531
9318.01 529
9318.92 492
9319.83 520
9320.74 528
9321.65 513
9322.56 506
9323.47 507
9324.38 520
9325.29 523
9326.20 487
9327.12 494
9328.03 524
9328.94 537
9329.85 542
9330.76 542
9331.67 545
9332.58 535
9333.49 538
9334.40 524
9335.31 545
9336.23 545
9337.14 555
9338.05 563
9338.96 525
9339.87 517
9340.78 531
9341.69 541
9342.61 528
9343.52 531
9344.43 520
9345.34 520
9346.25 512
9347.16 538
9348.08 533
9348.99 518
9349.90 509
9350.81 505
9351.72 495
9352.64 486
9353.55 486
9354.46 519
9355.37 532
9356.28 514
9357.20 498
9358.11 489
9359.02 505
9359.93 547
9360.85 511
9361.76 487
9362.67 498
9363.58 506
9364.50 499
9365.41 474
9366.32 489
9367.24 491
9368.15 514
9369.06 471
9369.97 467
9370.89 471
9371.80 497
9372.71 507
9373.63 490
9374.54 503
9375.45 497
9376.37 483
9377.28 504
9378.19 528
9379.11 466
9380.02 487
9380.93 502
9381.85 553
9382.76 500
9383.67 479
9384.59 517
9385.50 519
9386.41 493
9387.33 476
9388.24 533
9389.16 546
9390.07 530
9390.98 524
9391.90 536
9392.81 491
9393.73 544
9394.64 522
9395.55 533
9396.47 522
9397.38 514
9398.30 529
9399.21 538
9400.12 514
9401.04 484
9401.95 509
9402.87 504
9403.78 517
9404.70 504
9405.61 507
9406.53 500
9407.44 508
9408.36 487
9409.27 507
9410.19 513
9411.10 514
9412.02 507
9412.93 469
9413.85 468
9414.76 506
9415.68 508
9416.59 460
9417.51 467
9418.42 473
9419.34 469
9420.25 468
9421.17 492
9422.08 459
9423.00 505
9423.91 483
9424.83 472
9425.75 481
9426.66 474
9427.58 457
9428.49 486
9429.41 477
9430.32 457
9431.24 458
9432.16 462
9433.07 458
9433.99 455
9434.90 478
9435.82 464
9436.74 496
9437.65 476
9438.57 467
9439.49 505
9440.40 480
9441.32 492
9442.23 485
9443.15 477
9444.07 462
9444.98 470
9445.90 481
9446.82 501
9447.73 472
9448.65 472
9449.57 465
9450.48 493
9451.40 493
9452.32 497
9453.23 473
9454.15 499
9455.07 476
9455.99 476
9456.90 462
9457.82 463
9458.74 491
9459.65 488
9460.57 478
9461.49 450
9462.41 485
9463.32 503
9464.24 529
9465.16 492
9466.08 481
9466.99 509
9467.91 507
9468.83 492
9469.75 521
9470.67 485
9471.58 499
9472.50 480
9473.42 484
9474.34 492
9475.26 474
9476.17 515
9477.09 498
9478.01 475
9478.93 507
9479.85 511
9480.76 506
9481.68 511
9482.60 496
9483.52 513
9484.44 519
9485.36 513
9486.28 518
9487.19 533
9488.11 493
9489.03 497
9489.95 520
9490.87 501
9491.79 538
9492.71 507
9493.63 530
9494.54 526
9495.46 498
9496.38 497
9497.30 499
9498.22 503
9499.14 534
9500.06 510
9500.98 503
9501.90 524
9502.82 527
9503.74 527
9504.66 521
9505.58 520
9506.49 508
9507.41 551
9508.33 504
9509.25 529
9510.17 512
9511.09 513
9512.01 551
9512.93 533
9513.85 520
9514.77 520
9515.69 555
9516.61 566
9517.53 573
9518.45 541
9519.37 544
9520.29 549
9521.21 564
9522.13 532
9523.05 571
9523.97 577
9524.90 547
9525.82 584
9526.74 571
9527.66 563
9528.58 552
9529.50 548
9530.42 574
9531.34 595
9532.26 538
9533.18 540
9534.10 556
9535.02 593
9535.94 574
9536.86 571
9537.79 590
9538.71 619
9539.63 578
9540.55 628
9541.47 611
9542.39 617
9543.31 593
9544.23 600
9545.16 609
9546.08 609
9547.00 640
9547.92 603
9548.84 640
9549.76 610
9550.69 614
9551.61 635
9552.53 677
9553.45 637
9554.37 652
9555.29 666
9556.22 663
9557.14 668
9558.06 665
9558.98 663
9559.90 673
9560.83 677
9561.75 681
9562.67 678
9563.59 697
9564.52 702
9565.44 709
9566.36 712
9567.28 675
9568.21 734
9569.13 685
9570.05 679
9570.97 705
9571.90 730
9572.82 729
9573.74 745
9574.66 750
9575.59 728
9576.51 757
9577.43 749
9578.36 730
9579.28 737
9580.20 759
9581.13 768
9582.05 765
9582.97 768
9583.90 741
9584.82 750
9585.74 781
9586.67 793
9587.59 775
9588.51 748
9589.44 788
9590.36 778
9591.28 778
9592.21 802
9593.13 824
9594.05 846
9594.98 859
9595.90 862
9596.83 853
9597.75 819
9598.67 852
9599.60 863
9600.52 880
9601.45 888
9602.37 883
9603.30 902
9604.22 879
9605.14 878
9606.07 912
9606.99 872
9607.92 904
9608.84 908
9609.77 920
9610.69 904
9611.62 905
9612.54 936
9613.46 928
9614.39 950
9615.31 910
9616.24 940
9617.16 941
9618.09 937
9619.01 913
9619.94 999
9620.86 974
9621.79 966
9622.71 958
9623.64 964
9624.56 958
9625.49 1002
9626.42 994
9627.34 1003
9628.27 998
9629.19 1030
9630.12 1022
9631.04 1049
9631.97 1014
9632.89 1026
9633.82 1044
9634.75 1083
9635.67 1077
9636.60 1083
9637.52 1107
9638.45 1125
9639.37 1158
9640.30 1177
9641.23 1173
9642.15 1178
9643.08 1183
9644.00 1192
9644.93 1192
9645.86 1195
9646.78 1177
9647.71 1212
9648.64 1209
9649.56 1197
9650.49 1183
9651.42 1184
9652.34 1167
9653.27 1170
9654.20 1175
9655.12 1184
9656.05 1186
9656.98 1183
9657.90 1166
9658.83 1236
9659.76 1254
9660.68 1215
9661.61 1206
9662.54 1163
9663.47 1212
9664.39 1233
9665.32 1239
9666.25 1238
9667.17 1266
9668.10 1244
9669.03 1237
9669.96 1264
9670.88 1258
9671.81 1248
9672.74 1263
9673.67 1229
9674.59 1279
9675.52 1271
9676.45 1298
9677.38 1284
9678.31 1259
9679.23 1266
9680.16 1268
9681.09 1288
9682.02 1299
9682.94 1288
9683.87 1283
9684.80 1310
9685.73 1313
9686.66 1322
9687.59 1308
9688.51 1333
9689.44 1335
9690.37 1334
9691.30 1336
9692.23 1322
9693.16 1363
9694.08 1326
9695.01 1380
9695.94 1357
9696.87 1310
9697.80 1334
9698.73 1357
9699.66 1348
9700.59 1348
9701.52 1359
9702.44 1370
9703.37 1382
9704.30 1384
9705.23 1376
9706.16 1444
9707.09 1399
9708.02 1430
9708.95 1456
9709.88 1485
9710.81 1515
9711.74 1507
9712.67 1519
9713.60 1508
9714.53 1534
9715.45 1486
9716.38 1526
9717.31 1488
9718.24 1460
9719.17 1420
9720.10 1395
9721.03 1362
9721.96 1341
9722.89 1331
9723.82 1309
9724.75 1285
9725.68 1293
9726.61 1260
9727.54 1234
9728.47 1262
9729.40 1246
9730.33 1280
9731.26 1263
9732.20 1188
9733.13 1218
9734.06 1251
9734.99 1220
9735.92 1219
9736.85 1206
9737.78 1208
9738.71 1180
9739.64 1173
9740.57 1157
9741.50 1138
9742.43 1155
9743.36 1169
9744.29 1188
9745.23 1145
9746.16 1140
9747.09 1096
9748.02 1108
9748.95 1116
9749.88 1114
9750.81 1097
9751.74 1091
9752.68 1098
9753.61 1103
9754.54 1066
9755.47 1115
9756.40 1063
9757.33 1065
9758.27 1098
9759.20 1089
9760.13 1105
9761.06 1087
9761.99 1113
9762.92 1108
9763.86 1077
9764.79 1105
9765.72 1088
9766.65 1053
9767.58 1079
9768.52 1098
9769.45 1117
9770.38 1083
9771.31 1103
9772.25 1100
9773.18 1105
9774.11 1145
9775.04 1126
9775.98 1107
9776.91 1092
9777.84 1130
9778.77 1119
9779.71 1125
9780.64 1082
9781.57 1118
9782.50 1160
9783.44 1149
9784.37 1133
9785.30 1098
9786.24 1102
9787.17 1111
9788.10 1141
9789.03 1111
9789.97 1126
9790.90 1138
9791.83 1128
9792.77 1128
9793.70 1155
9794.63 1116
9795.57 1153
9796.50 1178
9797.43 1172
9798.37 1173
9799.30 1159
9800.24 1151
9801.17 1123
9802.10 1122
9803.04 1097
9803.97 1112
9804.90 1091
9805.84 1079
9806.77 1066
9807.71 1042
9808.64 1044
9809.57 1048
9810.51 1046
9811.44 1038
9812.38 1019
9813.31 1021
9814.25 1041
9815.18 1001
9816.11 1011
9817.05 957
9817.98 1017
9818.92 1018
9819.85 1025
9820.79 1019
9821.72 968
9822.66 959
9823.59 991
9824.53 990
9825.46 979
9826.40 976
9827.33 983
9828.27 996
9829.20 1012
9830.14 985
9831.07 975
9832.01 1015
9832.94 1024
9833.88 1001
9834.81 964
9835.75 987
9836.68 1016
9837.62 996
9838.55 971
9839.49 999
9840.43 1007
9841.36 1000
9842.30 1014
9843.23 980
9844.17 987
9845.10 965
9846.04 986
9846.98 957
9847.91 974
9848.85 971
9849.78 971
9850.72 962
9851.66 969
9852.59 937
9853.53 924
9854.46 933
9855.40 956
9856.34 917
9857.27 927
9858.21 957
9859.15 956
9860.08 910
9861.02 916
9861.96 946
9862.89 946
9863.83 898
9864.77 876
9865.70 883
9866.64 900
9867.58 918
9868.51 900
9869.45 891
9870.39 895
9871.32 902
9872.26 929
9873.20 899
9874.14 900
9875.07 927
9876.01 932
9876.95 869
9877.89 901
9878.82 900
9879.76 887
9880.70 880
9881.64 909
9882.57 898
9883.51 890
9884.45 896
9885.39 870
9886.32 874
9887.26 920
9888.20 902
9889.14 908
9890.08 903
9891.01 863
9891.95 864
9892.89 855
9893.83 862
9894.77 836
9895.70 883
9896.64 875
9897.58 893
9898.52 883
9899.46 896
9900.40 865
9901.33 875
9902.27 896
9903.21 897
9904.15 897
9905.09 858
9906.03 890
9906.97 856
9907.90 885
9908.84 876
9909.78 899
9910.72 873
9911.66 879
9912.60 873
9913.54 926
9914.48 911
9915.42 941
9916.36 958
9917.29 938
9918.23 981
9919.17 994
9920.11 1042
9921.05 1042
9921.99 1047
9922.93 1047
9923.87 1048
9924.81 1070
9925.75 1072
9926.69 1071
9927.63 1089
9928.57 1030
9929.51 1029
9930.45 1005
9931.39 995
9932.33 977
9933.27 961
9934.21 977
9935.15 929
9936.09 905
9937.03 876
9937.97 889
9938.91 854
9939.85 862
9940.79 865
9941.73 878
9942.67 875
9943.61 870
9944.55 913
9945.49 896
9946.43 909
9947.37 907
9948.31 895
9949.26 900
9950.20 922
9951.14 914
9952.08 890
9953.02 929
9953.96 913
9954.90 858
9955.84 862
9956.78 831
9957.72 841
9958.67 846
9959.61 851
9960.55 808
9961.49 795
9962.43 810
9963.37 793
9964.31 835
9965.25 840
9966.20 810
9967.14 780
9968.08 807
9969.02 846
9969.96 804
9970.90 770
9971.85 777
9972.79 796
9973.73 821
9974.67 815
9975.61 797
9976.56 848
9977.50 828
9978.44 838
9979.38 832
9980.32 825
9981.27 838
9982.21 848
9983.15 848
9984.09 837
9985.04 796
9985.98 863
9986.92 855
9987.86 816
9988.81 815
9989.75 832
9990.69 839
9991.63 819
9992.58 814
9993.52 790
9994.46 795
9995.41 834
9996.35 812
9997.29 821
9998.24 812
9999.18 769
10000.12 784
10001.06 758
10002.01 793
10002.95 790
10003.89 769
10004.84 791
10005.78 784
10006.72 778
10007.67 795
10008.61 795
10009.56 785
10010.50 744
10011.44 742
10012.39 778
10013.33 756
10014.27 763
10015.22 767
10016.16 760
10017.11 747
10018.05 751
10018.99 731
10019.94 734
10020.88 750
10021.83 745
10022.77 721
10023.71 739
10024.66 719
10025.60 702
10026.55 727
10027.49 713
10028.44 726
10029.38 752
10030.33 739
10031.27 729
10032.22 712
10033.16 720
10034.10 707
10035.05 707
10035.99 738
10036.94 710
10037.88 708
10038.83 721
10039.77 737
10040.72 731
10041.66 715
10042.61 727
10043.55 735
10044.50 703
10045.45 724
10046.39 743
10047.34 717
10048.28 708
10049.23 715
10050.17 717
10051.12 705
10052.06 703
10053.01 713
10053.95 701
10054.90 722
10055.85 667
10056.79 682
10057.74 665
10058.68 667
10059.63 673
10060.58 685
10061.52 694
10062.47 660
10063.41 658
10064.36 645
10065.31 660
10066.25 690
10067.20 676
10068.15 671
10069.09 666
10070.04 654
10070.99 676
10071.93 674
10072.88 640
10073.82 647
10074.77 671
10075.72 657
10076.66 628
10077.61 665
10078.56 652
10079.51 623
10080.45 634
10081.40 632
10082.35 629
10083.29 634
10084.24 626
10085.19 665
10086.13 629
10087.08 659
10088.03 613
10088.98 646
10089.92 655
10090.87 630
10091.82 615
10092.77 638
10093.71 624
10094.66 613
10095.61 622
10096.56 585
10097.50 631
10098.45 655
10099.40 646
10100.35 639
10101.30 619
10102.24 634
10103.19 631
10104.14 623
10105.09 631
10106.04 600
10106.98 610
10107.93 641
10108.88 609
10109.83 641
10110.78 610
10111.73 622
10112.67 640
10113.62 649
10114.57 590
10115.52 628
10116.47 627
10117.42 613
10118.37 614
10119.32 630
10120.26 616
10121.21 619
10122.16 609
10123.11 614
10124.06 607
10125.01 610
10125.96 621
10126.91 622
10127.86 619
10128.81 612
10129.75 635
10130.70 636
10131.65 655
10132.60 627
10133.55 644
10134.50 654
10135.45 641
10136.40 670
10137.35 663
10138.30 653
10139.25 664
10140.20 652
10141.15 637
10142.10 634
10143.05 637
10144.00 696
10144.95 651
10145.90 672
10146.85 665
10147.80 668
10148.75 679
10149.70 668
10150.65 688
10151.60 693
10152.55 711
10153.50 710
10154.45 713
10155.40 706
10156.35 675
10157.30 710
10158.25 712
10159.20 697
10160.15 716
10161.10 737
10162.06 739
10163.01 709
10163.96 713
10164.91 733
10165.86 748
10166.81 759
10167.76 735
10168.71 745
10169.66 755
10170.61 747
10171.57 796
10172.52 772
10173.47 766
10174.42 793
10175.37 803
10176.32 789
10177.27 774
10178.23 829
10179.18 838
10180.13 870
10181.08 854
10182.03 816
10182.98 845
10183.94 854
10184.89 882
10185.84 854
10186.79 865
10187.74 880
10188.70 884
10189.65 859
10190.60 852
10191.55 861
10192.50 905
10193.46 912
10194.41 897
10195.36 912
10196.31 912
10197.27 919
10198.22 957
10199.17 925
10200.12 957
10201.08 990
10202.03 976
10202.98 1048
10203.93 1028
10204.89 1057
10205.84 1012
10206.79 1000
10207.75 1047
10208.70 1073
10209.65 981
10210.60 1001
10211.56 977
10212.51 1004
10213.46 972
10214.42 932
10215.37 928
10216.32 910
10217.28 943
10218.23 899
10219.18 880
10220.14 877
10221.09 879
10222.04 869
10223.00 856
10223.95 869
10224.91 867
10225.86 900
10226.81 890
10227.77 858
10228.72 854
10229.67 848
10230.63 899
10231.58 910
10232.54 917
10233.49 910
10234.44 903
10235.40 937
10236.35 948
10237.31 901
10238.26 872
10239.22 870
10240.17 882
10241.12 884
10242.08 835
10243.03 840
10243.99 821
10244.94 829
10245.90 817
10246.85 793
10247.81 789
10248.76 829
10249.72 815
10250.67 800
10251.63 817
10252.58 807
10253.54 780
10254.49 776
10255.45 767
10256.40 767
10257.36 770
10258.31 748
10259.27 744
10260.22 754
10261.18 730
10262.13 762
10263.09 752
10264.05 756
10265.00 724
10265.96 730
10266.91 715
10267.87 719
10268.82 721
10269.78 706
10270.74 681
10271.69 705
10272.65 701
10273.60 682
10274.56 662
10275.52 638
10276.47 673
10277.43 664
10278.38 660
10279.34 660
10280.30 653
10281.25 656
10282.21 647
10283.17 602
10284.12 616
10285.08 639
10286.04 631
10286.99 633
10287.95 610
10288.91 651
10289.86 668
10290.82 653
10291.78 638
10292.73 639
10293.69 624
10294.65 627
10295.60 608
10296.56 620
10297.52 612
10298.47 620
10299.43 617
10300.39 602
10301.35 634
10302.30 591
10303.26 600
10304.22 579
10305.18 597
10306.13 587
10307.09 619
10308.05 607
10309.01 585
10309.96 591
10310.92 591
10311.88 601
10312.84 607
10313.79 616
10314.75 588
10315.71 570
10316.67 574
10317.63 609
10318.58 620
10319.54 607
10320.50 595
10321.46 571
10322.42 559
10323.38 561
10324.33 579
10325.29 600
10326.25 590
10327.21 576
10328.17 562
10329.13 579
10330.09 572
10331.04 562
10332.00 575
10332.96 560
10333.92 554
10334.88 585
10335.84 600
10336.80 526
10337.76 536
10338.71 509
10339.67 535
10340.63 499
10341.59 523
10342.55 512
10343.51 542
10344.47 528
10345.43 515
10346.39 518
10347.35 503
10348.31 523
10349.27 517
10350.23 539
10351.19 535
10352.15 479
10353.11 493
10354.06 529
10355.02 531
10355.98 509
10356.94 483
10357.90 508
10358.86 506
10359.82 503
10360.78 501
10361.74 512
10362.70 492
10363.66 505
10364.62 518
10365.58 515
10366.55 498
10367.51 477
10368.47 507
10369.43 501
10370.39 486
10371.35 499
10372.31 461
10373.27 491
10374.23 471
10375.19 479
10376.15 482
10377.11 496
10378.07 472
10379.03 494
10379.99 470
10380.96 468
10381.92 466
10382.88 484
10383.84 481
10384.80 472
10385.76 481
10386.72 504
10387.68 468
10388.64 462
10389.61 481
10390.57 481
10391.53 483
10392.49 470
10393.45 459
10394.41 488
10395.38 493
10396.34 474
10397.30 488
10398.26 471
10399.22 451
10400.18 456
10401.15 489
10402.11 467
10403.07 448
10404.03 454
10404.99 471
10405.96 472
10406.92 483
10407.88 453
10408.84 456
10409.80 472
10410.77 473
10411.73 447
10412.69 453
10413.65 469
10414.62 465
10415.58 472
10416.54 461
10417.51 451
10418.47 476
10419.43 459
10420.39 466
10421.36 462
10422.32 473
10423.28 452
10424.24 462
10425.21 449
10426.17 455
10427.13 417
10428.10 454
10429.06 432
10430.02 465
10430.99 455
10431.95 430
10432.91 460
10433.88 442
10434.84 410
10435.80 423
10436.77 438
10437.73 441
10438.69 450
10439.66 447
10440.62 470
10441.59 454
10442.55 435
10443.51 430
10444.48 431
10445.44 429
10446.41 414
10447.37 424
10448.33 410
10449.30 415
10450.26 422
10451.23 437
10452.19 442
10453.15 435
10454.12 435
10455.08 442
10456.05 430
10457.01 426
10457.98 405
10458.94 452
10459.91 437
10460.87 415
10461.84 420
10462.80 410
10463.77 420
10464.73 415
10465.70 424
10466.66 433
10467.62 433
10468.59 413
10469.56 429
10470.52 420
10471.49 424
10472.45 426
10473.42 415
10474.38 443
10475.35 389
10476.31 439
10477.28 429
10478.24 444
10479.21 434
10480.17 442
10481.14 433
10482.10 466
10483.07 447
10484.04 428
10485.00 408
10485.97 430
10486.93 451
10487.90 427
10488.87 392
10489.83 415
10490.80 429
10491.76 424
10492.73 390
10493.70 403
10494.66 426
10495.63 449
10496.60 428
10497.56 425
10498.53 447
10499.49 427
10500.46 419
10501.43 434
10502.39 430
10503.36 431
10504.33 441
10505.29 468
10506.26 432
10507.23 435
10508.19 421
10509.16 435
10510.13 416
10511.10 431
10512.06 433
10513.03 453
10514.00 426
10514.96 413
10515.93 436
10516.90 409
10517.87 415
10518.83 419
10519.80 474
10520.77 464
10521.73 433
10522.70 415
10523.67 425
10524.64 436
10525.61 439
10526.57 430
10527.54 440
10528.51 445
10529.48 451
10530.44 437
10531.41 436
10532.38 445
10533.35 453
10534.32 463
10535.28 426
10536.25 418
10537.22 459
10538.19 457
10539.16 433
10540.13 479
10541.09 456
10542.06 448
10543.03 446
10544.00 466
10544.97 459
10545.94 454
10546.90 460
10547.87 471
10548.84 492
10549.81 443
10550.78 475
10551.75 466
10552.72 471
10553.69 465
10554.66 476
10555.62 490
10556.59 481
10557.56 469
10558.53 459
10559.50 489
10560.47 463
10561.44 483
10562.41 500
10563.38 467
10564.35 480
10565.32 470
10566.29 501
10567.26 510
10568.23 478
10569.20 503
10570.17 464
10571.14 469
10572.10 460
10573.07 515
10574.04 465
10575.01 485
10575.98 502
10576.95 487
10577.92 486
10578.89 499
10579.86 487
10580.84 509
10581.81 486
10582.78 480
10583.75 498
10584.72 530
10585.69 520
10586.66 499
10587.63 501
10588.60 545
10589.57 546
10590.54 505
10591.51 521
10592.48 539
10593.45 534
10594.42 498
10595.39 524
10596.36 545
10597.34 540
10598.31 585
10599.28 568
10600.25 563
10601.22 557
10602.19 617
10603.16 616
10604.13 642
10605.10 633
10606.08 620
10607.05 656
10608.02 664
10608.99 627
10609.96 613
10610.93 644
10611.90 618
10612.88 647
10613.85 585
10614.82 575
10615.79 585
10616.76 602
10617.74 594
10618.71 583
10619.68 538
10620.65 603
10621.62 546
10622.60 548
10623.57 557
10624.54 535
10625.51 568
10626.48 560
10627.46 546
10628.43 536
10629.40 560
10630.37 536
10631.35 561
10632.32 545
10633.29 559
10634.26 575
10635.24 595
10636.21 592
10637.18 580
10638.16 566
10639.13 576
10640.10 609
10641.07 550
10642.05 555
10643.02 516
10643.99 549
10644.97 546
10645.94 551
10646.91 511
10647.89 515
10648.86 505
10649.83 525
10650.81 511
10651.78 507
10652.75 513
10653.73 506
10654.70 494
10655.67 510
10656.65 485
10657.62 490
10658.59 497
10659.57 475
10660.54 477
10661.52 478
10662.49 480
10663.46 470
10664.44 492
10665.41 502
10666.39 461
10667.36 475
10668.33 479
10669.31 469
10670.28 454
10671.26 508
10672.23 499
10673.21 501
10674.18 481
10675.16 500
10676.13 484
10677.10 487
10678.08 504
10679.05 506
10680.03 482
10681.00 501
10681.98 491
10682.95 518
10683.93 504
10684.90 512
10685.88 519
10686.85 513
10687.83 488
10688.80 501
10689.78 513
10690.75 507
10691.73 494
10692.70 496
10693.68 521
10694.66 481
10695.63 502
10696.61 507
10697.58 508
10698.56 462
10699.53 497
10700.51 510
10701.48 476
10702.46 496
10703.44 463
10704.41 490
10705.39 526
10706.36 502
10707.34 490
10708.32 494
10709.29 508
10710.27 497
10711.24 506
10712.22 521
10713.20 493
10714.17 502
10715.15 526
10716.13 489
10717.10 499
10718.08 488
10719.05 529
10720.03 514
10721.01 497
10721.98 527
10722.96 548
10723.94 508
10724.91 523
10725.89 520
10726.87 550
10727.85 516
10728.82 496
10729.80 506
10730.78 507
10731.75 542
10732.73 523
10733.71 567
10734.69 532
10735.66 546
10736.64 530
10737.62 558
10738.59 544
10739.57 579
10740.55 566
10741.53 584
10742.50 558
10743.48 536
10744.46 581
10745.44 585
10746.42 613
10747.39 583
10748.37 585
10749.35 584
10750.33 597
10751.30 570
10752.28 580
10753.26 586
10754.24 623
10755.22 621
10756.20 622
10757.17 582
10758.15 615
10759.13 644
10760.11 654
10761.09 648
10762.07 646
10763.04 656
10764.02 675
10765.00 644
10765.98 637
10766.96 670
10767.94 652
10768.92 708
10769.90 678
10770.87 661
10771.85 662
10772.83 673
10773.81 689
10774.79 676
10775.77 692
10776.75 681
10777.73 719
10778.71 714
10779.69 698
10780.67 704
10781.64 711
10782.62 717
10783.60 693
10784.58 691
10785.56 687
10786.54 675
10787.52 678
10788.50 643
10789.48 654
10790.46 659
10791.44 628
10792.42 644
10793.40 626
10794.38 616
10795.36 609
10796.34 617
10797.32 614
10798.30 644
10799.28 623
10800.26 617
10801.24 588
10802.22 627
10803.20 618
10804.18 586
10805.16 580
10806.14 571
10807.12 579
10808.10 603
10809.09 608
10810.07 608
10811.05 575
10812.03 565
10813.01 586
10813.99 568
10814.97 580
10815.95 535
10816.93 567
10817.91 572
10818.89 585
10819.87 570
10820.86 589
10821.84 589
10822.82 577
10823.80 550
10824.78 565
10825.76 560
10826.74 557
10827.73 583
10828.71 555
10829.69 588
10830.67 584
10831.65 604
10832.63 580
10833.61 565
10834.60 586
10835.58 573
10836.56 590
10837.54 582
10838.52 587
10839.51 559
10840.49 608
10841.47 618
10842.45 633
10843.43 570
10844.42 606
10845.40 589
10846.38 611
10847.36 581
10848.35 602
10849.33 592
10850.31 632
10851.29 646
10852.28 649
10853.26 617
10854.24 607
10855.22 623
10856.21 617
10857.19 604
10858.17 626
10859.16 650
10860.14 624
10861.12 629
10862.10 615
10863.09 620
10864.07 663
10865.05 602
10866.04 618
10867.02 658
10868.00 653
10868.99 637
10869.97 654
10870.95 641
10871.94 687
10872.92 658
10873.90 659
10874.89 653
10875.87 689
10876.86 698
10877.84 675
10878.82 657
10879.81 662
10880.79 661
10881.77 708
10882.76 709
10883.74 695
10884.73 715
10885.71 692
10886.69 712
10887.68 733
10888.66 749
10889.65 692
10890.63 748
10891.62 747
10892.60 697
10893.58 722
10894.57 709
10895.55 738
10896.54 760
10897.52 776
10898.51 737
10899.49 774
10900.48 739
10901.46 773
10902.45 754
10903.43 799
10904.42 800
10905.40 806
10906.39 838
10907.37 828
10908.36 846
10909.34 851
10910.33 836
10911.31 867
10912.30 855
10913.28 871
10914.27 839
10915.25 857
10916.24 896
10917.22 884
10918.21 906
10919.20 856
10920.18 906
10921.17 906
10922.15 924
10923.14 921
10924.12 903
10925.11 911
10926.10 968
10927.08 922
10928.07 942
10929.05 954
10930.04 927
10931.03 940
10932.01 934
10933.00 949
10933.99 972
10934.97 1019
10935.96 1012
10936.94 1007
10937.93 994
10938.92 1035
10939.90 1051
10940.89 1052
10941.88 1091
10942.86 1123
10943.85 1100
10944.84 1126
10945.82 1158
10946.81 1164
10947.80 1205
10948.79 1191
10949.77 1278
10950.76 1297
10951.75 1321
10952.73 1356
10953.72 1399
10954.71 1387
10955.69 1395
10956.68 1415
10957.67 1441
10958.66 1460
10959.64 1448
10960.63 1454
10961.62 1413
10962.61 1373
10963.59 1373
10964.58 1361
10965.57 1326
10966.56 1275
10967.55 1258
10968.53 1260
10969.52 1271
10970.51 1243
10971.50 1246
10972.49 1214
10973.47 1217
10974.46 1233
10975.45 1234
10976.44 1220
10977.43 1240
10978.41 1249
10979.40 1264
10980.39 1229
10981.38 1280
10982.37 1288
10983.36 1305
10984.34 1313
10985.33 1337
10986.32 1358
10987.31 1369
10988.30 1407
10989.29 1420
10990.28 1495
10991.27 1532
10992.25 1644
10993.24 1647
10994.23 1682
10995.22 1731
10996.21 1799
10997.20 1803
10998.19 1861
10999.18 1835
11000.17 1838
11001.16 1808
11002.15 1760
11003.14 1690
11004.12 1641
11005.11 1573
11006.10 1502
11007.09 1480
11008.08 1418
11009.07 1322
11010.06 1287
11011.05 1255
11012.04 1203
11013.03 1174
11014.02 1139
11015.01 1141
11016.00 1048
11016.99 1077
11017.98 1042
11018.97 1011
11019.96 1016
11020.95 983
11021.94 965
11022.93 968
11023.92 960
11024.91 973
11025.90 970
11026.89 912
11027.88 956
11028.88 934
11029.87 912
11030.86 934
11031.85 896
11032.84 913
11033.83 889
11034.82 901
11035.81 875
11036.80 872
11037.79 857
11038.78 861
11039.77 854
11040.77 854
11041.76 864
11042.75 879
11043.74 850
11044.73 847
11045.72 817
11046.71 826
11047.70 854
11048.70 817
11049.69 828
11050.68 823
11051.67 808
11052.66 790
11053.65 823
11054.65 801
11055.64 846
11056.63 839
11057.62 841
11058.61 849
11059.60 799
11060.60 836
11061.59 843
11062.58 816
11063.57 805
11064.56 817
11065.56 817
11066.55 850
11067.54 818
11068.53 799
11069.53 816
11070.52 816
11071.51 818
11072.50 841
11073.50 819
11074.49 813
11075.48 797
11076.47 809
11077.47 838
11078.46 810
11079.45 818
11080.45 791
11081.44 805
11082.43 819
11083.42 806
11084.42 795
11085.41 807
11086.40 811
11087.40 831
11088.39 763
11089.38 788
11090.38 759
11091.37 759
11092.36 789
11093.36 754
11094.35 770
11095.34 757
11096.34 776
11097.33 767
11098.32 755
11099.32 762
11100.31 743
11101.31 771
11102.30 758
11103.29 730
11104.29 753
11105.28 733
11106.28 735
11107.27 745
11108.26 693
11109.26 736
11110.25 734
11111.25 751
11112.24 692
11113.24 699
11114.23 708
11115.22 699
11116.22 699
11117.21 725
11118.21 720
11119.20 750
11120.20 717
11121.19 721
11122.19 692
11123.18 690
11124.18 703
11125.17 681
11126.17 680
11127.16 698
11128.16 696
11129.15 698
11130.15 693
11131.14 683
11132.14 682
11133.13 686
11134.13 676
11135.12 683
11136.12 677
11137.11 689
11138.11 653
11139.10 688
11140.10 674
11141.09 677
11142.09 673
11143.09 687
11144.08 689
11145.08 692
11146.07 701
11147.07 692
11148.07 679
11149.06 700
11150.06 688
11151.05 686
11152.05 688
11153.05 678
11154.04 695
11155.04 698
11156.03 695
11157.03 680
11158.03 663
11159.02 672
11160.02 673
11161.02 670
11162.01 683
11163.01 660
11164.01 681
11165.00 672
11166.00 658
11167.00 665
11167.99 683
11168.99 683
11169.99 691
11170.98 671
11171.98 698
11172.98 683
11173.97 694
11174.97 731
11175.97 678
11176.97 690
11177.96 686
11178.96 696
11179.96 696
11180.95 677
11181.95 695
11182.95 695
11183.95 673
11184.94 733
11185.94 697
11186.94 701
11187.94 703
11188.94 718
11189.93 713
11190.93 695
11191.93 713
11192.93 729
11193.92 712
11194.92 729
11195.92 716
11196.92 723
11197.92 716
11198.92 726
11199.91 729
11200.91 772
11201.91 764
11202.91 720
11203.91 769
11204.91 790
11205.90 784
11206.90 753
11207.90 784
11208.90 792
11209.90 786
11210.90 761
11211.90 782
11212.89 777
11213.89 773
11214.89 799
11215.89 766
11216.89 743
11217.89 732
11218.89 755
11219.89 763
11220.89 750
11221.89 736
11222.88 732
11223.88 737
11224.88 727
11225.88 713
11226.88 737
11227.88 733
11228.88 756
11229.88 717
11230.88 723
11231.88 734
11232.88 734
11233.88 718
11234.88 745
11235.88 704
11236.88 719
11237.88 747
11238.88 736
11239.88 728
11240.88 713
11241.88 761
11242.88 743
11243.88 746
11244.88 754
11245.88 767
11246.88 773
11247.88 756
11248.88 777
11249.88 791
11250.88 788
11251.88 778
11252.88 785
11253.88 769
11254.88 770
11255.88 753
11256.89 787
11257.89 751
11258.89 768
11259.89 770
11260.89 782
11261.89 744
11262.89 790
11263.89 791
11264.89 788
11265.89 773
11266.90 811
11267.90 820
11268.90 783
11269.90 772
11270.90 782
11271.90 783
11272.90 802
11273.90 778
11274.91 747
11275.91 770
11276.91 781
11277.91 739
11278.91 764
11279.91 706
11280.92 717
11281.92 715
11282.92 722
11283.92 664
11284.92 657
11285.93 660
11286.93 653
11287.93 663
11288.93 658
11289.94 688
11290.94 622
11291.94 644
11292.94 641
11293.94 652
11294.95 637
11295.95 607
11296.95 623
11297.95 641
11298.96 600
11299.96 601
11300.96 626
11301.97 659
11302.97 635
11303.97 604
11304.97 625
11305.98 619
11306.98 638
11307.98 588
11308.99 645
11309.99 622
11310.99 634
11312.00 612
11313.00 632
11314.00 589
11315.01 616
11316.01 623
11317.01 624
11318.02 587
11319.02 605
11320.02 610
11321.03 575
11322.03 590
11323.03 562
11324.04 589
11325.04 593
11326.05 569
11327.05 574
11328.05 572
11329.06 565
11330.06 574
11331.06 564
11332.07 612
11333.07 587
11334.08 558
11335.08 585
11336.09 572
11337.09 581
11338.09 587
11339.10 585
11340.10 569
11341.11 570
11342.11 579
11343.12 582
11344.12 555
11345.13 558
11346.13 551
11347.14 561
11348.14 548
11349.15 552
11350.15 575
11351.16 552
11352.16 526
11353.17 537
11354.17 552
11355.18 528
11356.18 533
11357.19 539
11358.19 546
11359.20 512
11360.20 533
11361.21 513
11362.21 529
11363.22 497
11364.22 507
11365.23 539
11366.23 532
11367.24 496
11368.25 514
11369.25 502
11370.26 493
11371.26 516
11372.27 490
11373.28 486
11374.28 455
11375.29 494
11376.29 480
11377.30 490
11378.31 462
11379.31 480
11380.32 492
11381.32 506
11382.33 468
11383.34 482
11384.34 482
11385.35 473
11386.36 473
11387.36 493
11388.37 481
11389.38 466
11390.38 481
11391.39 501
11392.40 467
11393.40 450
11394.41 464
11395.42 468
11396.42 481
11397.43 467
11398.44 481
11399.44 496
11400.45 491
11401.46 468
11402.47 475
11403.47 483
11404.48 454
11405.49 468
11406.50 435
11407.50 475
11408.51 446
11409.52 484
11410.53 487
11411.53 474
11412.54 440
11413.55 464
11414.56 491
11415.56 461
11416.57 482
11417.58 467
11418.59 462
11419.60 431
11420.60 476
11421.61 468
11422.62 474
11423.63 410
11424.64 469
11425.64 450
11426.65 460
11427.66 445
11428.67 463
11429.68 467
11430.69 462
11431.70 446
11432.70 472
11433.71 435
11434.72 406
11435.73 453
11436.74 459
11437.75 462
11438.76 424
11439.76 441
11440.77 441
11441.78 478
11442.79 442
11443.80 465
11444.81 451
11445.82 429
11446.83 447
11447.84 436
11448.85 452
11449.86 399
11450.87 429
11451.87 421
11452.88 424
11453.89 411
11454.90 446
11455.91 429
11456.92 455
11457.93 411
11458.94 441
11459.95 434
11460.96 442
11461.97 424
11462.98 459
11463.99 437
11465.00 442
11466.01 409
11467.02 426
11468.03 436
11469.04 420
11470.05 443
11471.06 434
11472.07 404
11473.08 416
11474.09 446
11475.10 396
11476.11 385
11477.12 418
11478.13 431
11479.15 430
11480.16 380
11481.17 416
11482.18 410
11483.19 423
11484.20 430
11485.21 428
11486.22 396
11487.23 445
11488.24 408
11489.25 401
11490.26 383
11491.28 415
11492.29 391
11493.30 407
11494.31 414
11495.32 401
11496.33 401
11497.34 434
11498.36 395
11499.37 403
11500.38 448
11501.39 409
11502.40 421
11503.41 382
11504.42 409
11505.44 394
11506.45 402
11507.46 401
11508.47 434
11509.48 437
11510.50 427
11511.51 430
11512.52 451
11513.53 429
11514.54 418
11515.56 446
11516.57 432
11517.58 433
11518.59 426
11519.61 462
11520.62 408
11521.63 438
11522.64 436
11523.66 442
11524.67 461
11525.68 446
11526.69 468
11527.71 466
11528.72 442
11529.73 442
11530.75 478
11531.76 477
11532.77 498
11533.78 488
11534.80 529
11535.81 473
11536.82 491
11537.84 479
11538.85 522
11539.86 501
11540.88 504
11541.89 501
11542.90 486
11543.92 475
11544.93 455
11545.94 486
11546.96 454
11547.97 461
11548.98 433
11550.00 461
11551.01 447
11552.03 445
11553.04 420
11554.05 408
11555.07 418
11556.08 404
11557.10 424
11558.11 410
11559.12 401
11560.14 425
11561.15 442
11562.17 401
11563.18 400
11564.20 398
11565.21 415
11566.22 375
11567.24 405
11568.25 388
11569.27 424
11570.28 395
11571.30 381
11572.31 351
11573.33 368
11574.34 374
11575.36 391
11576.37 388
11577.39 388
11578.40 391
11579.42 401
11580.43 414
11581.45 378
11582.46 385
11583.48 417
11584.49 399
11585.51 364
11586.52 408
11587.54 390
11588.55 403
11589.57 389
11590.58 384
11591.60 377
11592.61 381
11593.63 384
11594.65 401
11595.66 412
11596.68 390
11597.69 411
11598.71 425
11599.73 420
11600.74 364
11601.76 374
11602.77 372
11603.79 400
11604.81 392
11605.82 366
11606.84 407
11607.85 421
11608.87 434
11609.89 402
11610.90 389
11611.92 391
11612.94 406
11613.95 386
11614.97 402
11615.99 356
11617.00 411
11618.02 388
11619.04 402
11620.05 409
11621.07 375
11622.09 428
11623.10 405
11624.12 403
11625.14 375
11626.15 389
11627.17 372
11628.19 387
11629.21 391
11630.22 385
11631.24 386
11632.26 403
11633.28 403
11634.29 399
11635.31 336
11636.33 401
11637.34 375
11638.36 368
11639.38 376
11640.40 338
11641.42 369
11642.43 388
11643.45 372
11644.47 393
11645.49 390
11646.50 364
11647.52 377
11648.54 390
11649.56 385
11650.58 358
11651.60 377
11652.61 382
11653.63 369
11654.65 360
11655.67 375
11656.69 386
11657.71 387
11658.72 387
11659.74 392
11660.76 375
11661.78 352
11662.80 398
11663.82 410
11664.84 398
11665.85 367
11666.87 396
11667.89 406
11668.91 399
11669.93 400
11670.95 388
11671.97 397
11672.99 406
11674.01 407
11675.03 395
11676.05 393
11677.06 383
11678.08 411
11679.10 389
11680.12 408
11681.14 376
11682.16 397
11683.18 390
11684.20 378
11685.22 371
11686.24 393
11687.26 398
11688.28 412
11689.30 408
11690.32 362
11691.34 389
11692.36 376
11693.38 404
11694.40 416
11695.42 397
11696.44 383
11697.46 403
11698.48 410
11699.50 414
11700.52 408
11701.54 398
11702.56 390
11703.58 386
11704.60 404
11705.62 412
11706.64 417
11707.66 383
11708.68 401
11709.71 393
11710.73 415
11711.75 390
11712.77 412
11713.79 409
11714.81 382
11715.83 379
11716.85 402
11717.87 388
11718.89 361
11719.91 361
11720.94 416
11721.96 402
11722.98 396
11724.00 433
11725.02 413
11726.04 417
11727.06 422
11728.09 418
11729.11 408
11730.13 414
11731.15 408
11732.17 432
11733.19 414
11734.22 407
11735.24 421
11736.26 448
11737.28 429
11738.30 414
11739.33 442
11740.35 436
11741.37 434
11742.39 412
11743.41 419
11744.44 419
11745.46 421
11746.48 457
11747.50 444
11748.53 434
11749.55 414
11750.57 429
11751.59 447
11752.62 410
11753.64 422
11754.66 440
11755.68 446
11756.71 442
11757.73 433
11758.75 459
11759.77 448
11760.80 437
11761.82 443
11762.84 495
11763.87 481
11764.89 460
11765.91 471
11766.94 454
11767.96 443
11768.98 458
11770.01 466
11771.03 482
11772.05 481
11773.08 449
11774.10 467
11775.12 461
11776.15 486
11777.17 507
11778.19 493
11779.22 459
11780.24 464
11781.27 492
11782.29 485
11783.31 490
11784.34 482
11785.36 508
11786.39 519
11787.41 464
11788.43 495
11789.46 516
11790.48 508
11791.51 504
11792.53 489
11793.56 488
11794.58 478
11795.60 502
11796.63 501
11797.65 524
11798.68 475
11799.70 496
11800.73 553
11801.75 552
11802.78 492
11803.80 477
11804.83 526
11805.85 516
11806.88 517
11807.90 486
11808.93 523
11809.95 497
11810.98 497
11812.00 528
11813.03 507
11814.05 549
11815.08 544
11816.10 559
11817.13 549
11818.15 527
11819.18 541
11820.20 560
11821.23 562
11822.26 567
11823.28 553
11824.31 558
11825.33 559
11826.36 573
11827.38 566
11828.41 570
11829.44 569
11830.46 592
11831.49 584
11832.51 584
11833.54 572
11834.57 620
11835.59 618
11836.62 583
11837.65 591
11838.67 619
11839.70 634
11840.72 616
11841.75 643
11842.78 622
11843.80 629
11844.83 636
11845.86 651
11846.88 653
11847.91 641
11848.94 665
11849.96 679
11850.99 679
11852.02 685
11853.05 707
11854.07 710
11855.10 716
11856.13 706
11857.15 680
11858.18 707
11859.21 729
11860.24 724
11861.26 734
11862.29 717
11863.32 711
11864.34 766
11865.37 755
11866.40 745
11867.43 748
11868.46 758
11869.48 797
11870.51 821
11871.54 769
11872.57 809
11873.59 844
11874.62 831
11875.65 826
11876.68 832
11877.71 829
11878.73 857
11879.76 864
11880.79 892
11881.82 836
11882.85 888
11883.87 911
11884.90 938
11885.93 926
11886.96 943
11887.99 976
11889.02 1021
11890.05 981
11891.07 988
11892.10 1026
11893.13 1033
11894.16 1041
11895.19 1046
11896.22 1097
11897.25 1086
11898.28 1118
11899.30 1154
11900.33 1150
11901.36 1197
11902.39 1156
11903.42 1156
11904.45 1182
11905.48 1165
11906.51 1149
11907.54 1175
11908.57 1201
11909.60 1155
11910.63 1146
11911.66 1152
11912.69 1215
11913.71 1169
11914.74 1166
11915.77 1173
11916.80 1174
11917.83 1175
11918.86 1199
11919.89 1193
11920.92 1219
11921.95 1239
11922.98 1295
11924.01 1312
11925.04 1323
11926.07 1354
11927.10 1325
11928.13 1371
11929.16 1358
11930.19 1329
11931.22 1339
11932.25 1298
11933.29 1299
11934.32 1270
11935.35 1250
11936.38 1213
11937.41 1177
11938.44 1159
11939.47 1120
11940.50 1081
11941.53 1054
11942.56 1044
11943.59 1022
11944.62 1021
11945.65 1002
11946.69 962
11947.72 944
11948.75 971
11949.78 921
11950.81 918
11951.84 904
11952.87 906
11953.90 919
11954.93 907
11955.97 894
11957.00 867
11958.03 886
11959.06 871
11960.09 887
11961.12 868
11962.16 890
11963.19 871
11964.22 889
11965.25 856
11966.28 873
11967.31 860
11968.35 883
11969.38 889
11970.41 881
11971.44 871
11972.47 871
11973.51 893
11974.54 862
11975.57 852
11976.60 886
11977.64 880
11978.67 910
11979.70 887
11980.73 892
11981.77 885
11982.80 892
11983.83 907
11984.86 911
11985.90 885
11986.93 892
11987.96 930
11988.99 926
11990.03 926
11991.06 902
11992.09 915
11993.13 958
11994.16 963
11995.19 973
11996.23 961
11997.26 954
11998.29 944
11999.33 969
12000.36 956
12001.39 986
12002.43 1013
12003.46 1009
12004.49 1007
12005.53 1015
12006.56 977
12007.59 1015
12008.63 1056
12009.66 1038
12010.69 1028
12011.73 1004
12012.76 1043
12013.80 1062
12014.83 1055
12015.86 1066
12016.90 1107
12017.93 1127
12018.97 1120
12020.00 1095
12021.03 1053
12022.07 1110
12023.10 1110
12024.14 1096
12025.17 1079
12026.21 1086
12027.24 1098
12028.28 1131
12029.31 1086
12030.34 1068
12031.38 1100
12032.41 1122
12033.45 1086
12034.48 1087
12035.52 1112
12036.55 1056
12037.59 1095
12038.62 1121
12039.66 1106
12040.69 1095
12041.73 1124
12042.76 1115
12043.80 1095
12044.83 1096
12045.87 1142
12046.90 1119
12047.94 1149
12048.98 1162
12050.01 1144
12051.05 1128
12052.08 1140
12053.12 1190
12054.15 1140
12055.19 1164
12056.22 1148
12057.26 1154
12058.30 1119
12059.33 1103
12060.37 1108
12061.40 1104
12062.44 1074
12063.48 1059
12064.51 1034
12065.55 1046
12066.58 1008
12067.62 1031
12068.66 1022
12069.69 985
12070.73 958
12071.77 957
12072.80 946
12073.84 936
12074.88 943
12075.91 947
12076.95 949
12077.99 949
12079.02 906
12080.06 929
12081.10 936
12082.13 908
12083.17 955
12084.21 949
12085.24 933
12086.28 917
12087.32 935
12088.35 973
12089.39 940
12090.43 945
12091.47 981
12092.50 982
12093.54 998
12094.58 998
12095.62 978
12096.65 951
12097.69 943
12098.73 998
12099.77 984
12100.80 1011
12101.84 991
12102.88 997
12103.92 992
12104.95 954
12105.99 941
12107.03 960
12108.07 948
12109.11 928
12110.14 897
12111.18 876
12112.22 884
12113.26 819
12114.30 826
12115.34 829
12116.37 861
12117.41 812
12118.45 823
12119.49 808
12120.53 814
12121.57 780
12122.60 793
12123.64 768
12124.68 756
12125.72 743
12126.76 783
12127.80 769
12128.84 753
12129.88 738
12130.91 762
12131.95 753
12132.99 761
12134.03 752
12135.07 742
12136.11 719
12137.15 741
12138.19 782
12139.23 742
12140.27 748
12141.31 752
12142.35 757
12143.39 724
12144.43 696
12145.46 702
12146.50 729
12147.54 725
12148.58 739
12149.62 705
12150.66 706
12151.70 699
12152.74 690
12153.78 736
12154.82 698
12155.86 700
12156.90 686
12157.94 726
12158.98 723
12160.02 669
12161.06 705
12162.10 686
12163.14 694
12164.18 687
12165.23 667
12166.27 675
12167.31 676
12168.35 702
12169.39 694
12170.43 706
12171.47 674
12172.51 671
12173.55 692
12174.59 670
12175.63 666
12176.67 664
12177.71 665
12178.75 656
12179.80 668
12180.84 645
12181.88 660
12182.92 699
12183.96 683
12185.00 666
12186.04 638
12187.08 665
12188.13 652
12189.17 635
12190.21 658
12191.25 647
12192.29 681
12193.33 639
12194.37 651
12195.42 641
12196.46 683
12197.50 629
12198.54 652
12199.58 610
12200.63 640
12201.67 604
12202.71 625
12203.75 632
12204.79 629
12205.84 629
12206.88 611
12207.92 618
12208.96 610
12210.01 600
12211.05 634
12212.09 595
12213.13 633
12214.17 630
12215.22 584
12216.26 626
12217.30 623
12218.35 599
12219.39 594
12220.43 613
12221.47 596
12222.52 600
12223.56 599
12224.60 579
12225.65 582
12226.69 591
12227.73 594
12228.77 613
12229.82 609
12230.86 587
12231.90 572
12232.95 570
12233.99 586
12235.03 580
12236.08 580
12237.12 599
12238.16 585
12239.21 594
12240.25 552
12241.30 558
12242.34 578
12243.38 584
12244.43 556
12245.47 571
12246.51 568
12247.56 565
12248.60 553
12249.65 569
12250.69 549
12251.73 562
12252.78 564
12253.82 553
12254.87 543
12255.91 533
12256.96 543
12258.00 552
12259.04 535
12260.09 522
12261.13 541
12262.18 517
12263.22 502
12264.27 507
12265.31 539
12266.36 524
12267.40 521
12268.45 519
12269.49 519
12270.54 513
12271.58 490
12272.63 507
12273.67 506
12274.72 476
12275.76 484
12276.81 486
12277.85 492
12278.90 486
12279.94 452
12280.99 485
12282.03 508
12283.08 495
12284.12 471
12285.17 474
12286.22 501
12287.26 507
12288.31 471
12289.35 484
12290.40 480
12291.44 472
12292.49 475
12293.54 442
12294.58 456
12295.63 472
12296.67 483
12297.72 461
12298.77 453
12299.81 458
12300.86 449
12301.90 476
12302.95 464
12304.00 461
12305.04 464
12306.09 475
12307.14 493
12308.18 464
12309.23 442
12310.28 464
12311.32 486
12312.37 484
12313.42 446
12314.46 438
12315.51 470
12316.56 465
12317.60 461
12318.65 473
12319.70 435
12320.74 457
12321.79 465
12322.84 456
12323.89 428
12324.93 435
12325.98 450
12327.03 476
12328.08 461
12329.12 429
12330.17 417
12331.22 464
12332.27 467
12333.31 450
12334.36 444
12335.41 443
12336.46 460
12337.50 428
12338.55 435
12339.60 446
12340.65 438
12341.70 435
12342.74 465
12343.79 443
12344.84 425
12345.89 453
12346.94 455
12347.98 445
12349.03 448
12350.08 464
12351.13 431
12352.18 470
12353.23 447
12354.27 458
12355.32 429
12356.37 450
12357.42 453
12358.47 494
12359.52 437
12360.57 441
12361.61 456
12362.66 440
12363.71 435
12364.76 432
12365.81 430
12366.86 425
12367.91 456
12368.96 462
12370.01 458
12371.06 434
12372.11 453
12373.15 459
12374.20 462
12375.25 446
12376.30 454
12377.35 443
12378.40 467
12379.45 431
12380.50 448
12381.55 468
12382.60 461
12383.65 434
12384.70 439
12385.75 437
12386.80 440
12387.85 462
12388.90 445
12389.95 462
12391.00 435
12392.05 439
12393.10 441
12394.15 447
12395.20 435
12396.25 444
12397.30 461
12398.35 461
12399.40 450
12400.45 452
12401.50 484
12402.55 492
12403.60 464
12404.65 445
12405.70 466
12406.75 450
12407.81 454
12408.86 460
12409.91 449
12410.96 430
12412.01 459
12413.06 430
12414.11 463
12415.16 456
12416.21 448
12417.26 471
12418.32 453
12419.37 452
12420.42 442
12421.47 469
12422.52 465
12423.57 492
12424.62 475
12425.68 454
12426.73 454
12427.78 457
12428.83 478
12429.88 468
12430.93 487
12431.99 478
12433.04 493
12434.09 472
12435.14 487
12436.19 449
12437.24 484
12438.30 474
12439.35 475
12440.40 459
12441.45 483
12442.51 509
12443.56 493
12444.61 477
12445.66 464
12446.71 478
12447.77 473
12448.82 497
12449.87 479
12450.92 503
12451.98 504
12453.03 527
12454.08 496
12455.14 528
12456.19 520
12457.24 535
12458.29 530
12459.35 564
12460.40 569
12461.45 567
12462.51 581
12463.56 613
12464.61 649
12465.67 645
12466.72 640
12467.77 634
12468.83 649
12469.88 651
12470.93 670
12471.99 709
12473.04 723
12474.09 713
12475.15 749
12476.20 729
12477.25 705
12478.31 714
12479.36 696
12480.42 690
12481.47 667
12482.52 675
12483.58 653
12484.63 679
12485.69 634
12486.74 625
12487.79 584
12488.85 598
12489.90 612
12490.96 601
12492.01 560
12493.06 565
12494.12 595
12495.17 566
12496.23 547
12497.28 563
12498.34 559
12499.39 561
12500.45 573
12501.50 539
12502.56 538
12503.61 558
12504.67 595
12505.72 575
12506.78 543
12507.83 512
12508.89 531
12509.94 569
12511.00 560
12512.05 543
12513.11 539
12514.16 547
12515.22 534
12516.27 534
12517.33 524
12518.38 551
12519.44 527
12520.49 548
12521.55 523
12522.60 525
12523.66 540
12524.72 537
12525.77 549
12526.83 516
12527.88 547
12528.94 556
12530.00 554
12531.05 520
12532.11 561
12533.16 573
12534.22 578
12535.28 542
12536.33 586
12537.39 572
12538.44 577
12539.50 593
12540.56 616
12541.61 633
12542.67 609
12543.73 614
12544.78 646
12545.84 645
12546.90 652
12547.95 639
12549.01 611
12550.07 635
12551.12 629
12552.18 657
12553.24 646
12554.29 642
12555.35 593
12556.41 623
12557.47 633
12558.52 613
12559.58 608
12560.64 592
12561.69 588
12562.75 559
12563.81 552
12564.87 559
12565.92 585
12566.98 566
12568.04 562
12569.10 526
12570.15 545
12571.21 529
12572.27 556
12573.33 568
12574.38 525
12575.44 533
12576.50 531
12577.56 538
12578.62 505
12579.67 522
12580.73 552
12581.79 524
12582.85 521
12583.91 531
12584.96 533
12586.02 513
12587.08 526
12588.14 553
12589.20 504
12590.26 532
12591.32 540
12592.37 507
12593.43 500
12594.49 504
12595.55 510
12596.61 512
12597.67 516
12598.73 508
12599.78 559
12600.84 522
12601.90 500
12602.96 513
12604.02 529
12605.08 516
12606.14 533
12607.20 534
12608.26 528
12609.32 567
12610.38 504
12611.44 515
12612.49 545
12613.55 546
12614.61 524
12615.67 545
12616.73 537
12617.79 545
12618.85 537
12619.91 575
12620.97 562
12622.03 571
12623.09 536
12624.15 552
12625.21 560
12626.27 569
12627.33 586
12628.39 572
12629.45 590
12630.51 584
12631.57 602
12632.63 562
12633.69 569
12634.75 537
12635.81 545
12636.87 539
12637.93 562
12638.99 549
12640.05 520
12641.12 550
12642.18 509
12643.24 543
12644.30 521
12645.36 507
12646.42 513
12647.48 529
12648.54 500
12649.60 490
12650.66 509
12651.72 525
12652.78 501
12653.85 487
12654.91 496
12655.97 495
12657.03 495
12658.09 497
12659.15 515
12660.21 485
12661.28 486
12662.34 494
12663.40 519
12664.46 492
12665.52 492
12666.58 478
12667.64 505
12668.71 478
12669.77 475
12670.83 515
12671.89 491
12672.95 509
12674.02 492
12675.08 494
12676.14 511
12677.20 515
12678.26 511
12679.33 517
12680.39 474
12681.45 505
12682.51 504
12683.58 499
12684.64 485
12685.70 481
12686.76 480
12687.83 476
12688.89 510
12689.95 500
12691.01 491
12692.08 471
12693.14 455
12694.20 493
12695.27 493
12696.33 468
12697.39 462
12698.45 475
12699.52 500
12700.58 465
12701.64 487
12702.71 514
12703.77 503
12704.83 496
12705.90 492
12706.96 515
12708.02 491
12709.09 508
12710.15 483
12711.21 515
12712.28 497
12713.34 515
12714.40 507
12715.47 502
12716.53 481
12717.60 492
12718.66 499
12719.72 495
12720.79 502
12721.85 483
12722.92 495
12723.98 531
12725.04 519
12726.11 529
12727.17 487
12728.24 493
12729.30 517
12730.37 517
12731.43 491
12732.49 490
12733.56 486
12734.62 477
12735.69 484
12736.75 512
12737.82 467
12738.88 515
12739.95 508
12741.01 497
12742.08 474
12743.14 505
12744.21 487
12745.27 498
12746.34 494
12747.40 478
12748.47 481
12749.53 487
12750.60 504
12751.66 490
12752.73 483
12753.79 524
12754.86 528
12755.92 508
12756.99 474
12758.05 497
12759.12 493
12760.18 463
12761.25 485
12762.32 509
12763.38 487
12764.45 476
12765.51 493
12766.58 480
12767.65 477
12768.71 485
12769.78 482
12770.84 473
12771.91 467
12772.98 462
12774.04 455
12775.11 447
12776.17 414
12777.24 489
12778.31 432
12779.37 451
12780.44 459
12781.51 467
12782.57 455
12783.64 451
12784.71 490
12785.77 462
12786.84 465
12787.91 456
12788.97 449
12790.04 448
12791.11 458
12792.17 429
12793.24 457
12794.31 460
12795.37 449
12796.44 451
12797.51 446
12798.58 450
12799.64 440
12800.71 437
12801.78 454
12802.85 459
12803.91 455
12804.98 488
12806.05 447
12807.12 461
12808.18 472
12809.25 483
12810.32 497
12811.39 483
12812.45 467
12813.52 462
12814.59 465
12815.66 458
12816.73 482
12817.79 482
12818.86 457
12819.93 479
12821.00 499
12822.07 478
12823.13 493
12824.20 505
12825.27 496
12826.34 485
12827.41 496
12828.48 502
12829.54 471
12830.61 471
12831.68 495
12832.75 485
12833.82 476
12834.89 485
12835.96 473
12837.02 473
12838.09 447
12839.16 446
12840.23 449
12841.30 456
12842.37 430
12843.44 433
12844.51 426
12845.58 432
12846.65 444
12847.72 408
12848.78 418
12849.85 402
12850.92 392
12851.99 409
12853.06 403
12854.13 385
12855.20 425
12856.27 377
12857.34 360
12858.41 394
12859.48 395
12860.55 391
12861.62 392
12862.69 369
12863.76 387
12864.83 395
12865.90 388
12866.97 373
12868.04 365
12869.11 391
12870.18 361
12871.25 363
12872.32 377
12873.39 381
12874.46 366
12875.53 388
12876.60 355
12877.67 361
12878.74 351
12879.81 369
12880.88 364
12881.95 360
12883.03 371
12884.10 361
12885.17 364
12886.24 354
12887.31 351
12888.38 359
12889.45 378
12890.52 374
12891.59 360
12892.66 328
12893.74 373
12894.81 356
12895.88 343
12896.95 350
12898.02 338
12899.09 361
12900.16 365
12901.23 374
12902.31 348
12903.38 364
12904.45 339
12905.52 360
12906.59 322
12907.66 343
12908.74 336
12909.81 374
12910.88 361
12911.95 350
12913.02 337
12914.10 343
12915.17 360
12916.24 347
12917.31 356
12918.38 325
12919.46 337
12920.53 326
12921.60 345
12922.67 334
12923.75 344
12924.82 340
12925.89 363
12926.96 356
12928.04 320
12929.11 345
12930.18 346
12931.25 326
12932.33 313
12933.40 343
12934.47 323
12935.55 338
12936.62 355
12937.69 344
12938.76 311
12939.84 344
12940.91 345
12941.98 346
12943.06 317
12944.13 323
12945.20 333
12946.28 334
12947.35 335
12948.42 305
12949.50 315
12950.57 310
12951.64 354
12952.72 316
12953.79 326
12954.87 299
12955.94 331
12957.01 338
12958.09 321
12959.16 314
12960.23 353
12961.31 339
12962.38 314
12963.46 294
12964.53 308
12965.60 322
12966.68 319
12967.75 324
12968.83 318
12969.90 319
12970.98 297
12972.05 311
12973.13 308
12974.20 305
12975.27 310
12976.35 320
12977.42 333
12978.50 303
12979.57 292
12980.65 320
12981.72 328
12982.80 306
12983.87 281
12984.95 292
12986.02 332
12987.10 309
12988.17 314
12989.25 308
12990.32 335
12991.40 322
12992.47 346
12993.55 332
12994.62 318
12995.70 312
12996.77 330
12997.85 318
12998.93 330
13000.00 319
13001.08 301
13002.15 334
13003.23 286
13004.30 311
13005.38 308
13006.46 328
13007.53 322
13008.61 334
13009.68 321
13010.76 310
13011.84 309
13012.91 305
13013.99 322
13015.06 303
13016.14 314
13017.22 314
13018.29 333
13019.37 315
13020.45 319
13021.52 303
13022.60 343
13023.68 318
13024.75 307
13025.83 305
13026.91 318
13027.98 315
13029.06 313
13030.14 334
13031.21 298
13032.29 323
13033.37 313
13034.44 332
13035.52 298
13036.60 299
13037.67 310
13038.75 314
13039.83 307
13040.91 331
13041.98 311
13043.06 305
13044.14 310
13045.22 307
13046.29 303
13047.37 294
13048.45 333
13049.53 304
13050.60 312
13051.68 302
13052.76 307
13053.84 325
13054.91 321
13055.99 302
13057.07 315
13058.15 322
13059.23 344
13060.30 312
13061.38 292
13062.46 285
13063.54 323
13064.62 326
13065.70 322
13066.77 334
13067.85 287
13068.93 300
13070.01 316
13071.09 340
13072.17 310
13073.25 319
13074.32 314
13075.40 301
13076.48 290
13077.56 316
13078.64 301
13079.72 307
13080.80 323
13081.88 308
13082.95 334
13084.03 308
13085.11 302
13086.19 321
13087.27 293
13088.35 325
13089.43 342
13090.51 322
13091.59 295
13092.67 307
13093.75 346
13094.83 307
13095.91 316
13096.99 326
13098.07 321
13099.15 332
13100.22 315
13101.30 303
13102.38 329
13103.46 318
13104.54 319
13105.62 320
13106.70 330
13107.78 340
13108.86 318
13109.94 341
13111.02 332
13112.10 313
13113.19 341
13114.27 327
13115.35 312
13116.43 318
13117.51 332
13118.59 347
13119.67 327
13120.75 330
13121.83 343
13122.91 353
13123.99 338
13125.07 324
13126.15 337
13127.23 336
13128.31 340
13129.39 335
13130.48 336
13131.56 331
13132.64 348
13133.72 347
13134.80 338
13135.88 326
13136.96 324
13138.04 378
13139.12 350
13140.21 364
13141.29 351
13142.37 350
13143.45 331
13144.53 349
13145.61 331
13146.70 328
13147.78 351
13148.86 352
13149.94 324
13151.02 328
13152.10 357
13153.19 343
13154.27 366
13155.35 321
13156.43 337
13157.51 340
13158.60 348
13159.68 354
13160.76 372
13161.84 349
13162.93 374
13164.01 376
13165.09 368
13166.17 352
13167.25 337
13168.34 369
13169.42 370
13170.50 392
13171.59 351
13172.67 370
13173.75 372
13174.83 361
13175.92 351
13177.00 349
13178.08 341
13179.17 377
13180.25 354
13181.33 358
13182.41 369
13183.50 366
13184.58 378
13185.66 403
13186.75 397
13187.83 381
13188.91 396
13190.00 400
13191.08 392
13192.16 369
13193.25 376
13194.33 369
13195.42 396
13196.50 368
13197.58 364
13198.67 382
13199.75 389
13200.83 363
13201.92 377
13203.00 405
13204.09 383
13205.17 400
13206.25 373
13207.34 391
13208.42 400
13209.51 392
13210.59 391
13211.68 399
13212.76 418
13213.84 396
13214.93 431
13216.01 419
13217.10 410
13218.18 406
13219.27 420
13220.35 406
13221.44 416
13222.52 408
13223.61 414
13224.69 402
13225.78 427
13226.86 412
13227.95 402
13229.03 406
13230.12 438
13231.20 440
13232.29 420
13233.37 421
13234.46 438
13235.54 451
13236.63 423
13237.71 432
13238.80 438
13239.88 479
13240.97 424
13242.05 440
13243.14 455
13244.23 460
13245.31 476
13246.40 469
13247.48 457
13248.57 453
13249.65 461
13250.74 464
13251.83 482
13252.91 470
13254.00 503
13255.08 488
13256.17 501
13257.26 462
13258.34 484
13259.43 496
13260.52 506
13261.60 517
13262.69 502
13263.77 476
13264.86 497
13265.95 503
13267.03 488
13268.12 507
13269.21 512
13270.29 537
13271.38 552
13272.47 508
13273.55 528
13274.64 543
13275.73 548
13276.82 545
13277.90 545
13278.99 562
13280.08 553
13281.16 553
13282.25 558
13283.34 532
13284.43 546
13285.51 566
13286.60 581
13287.69 556
13288.78 594
13289.86 598
13290.95 581
13292.04 590
13293.13 610
13294.21 604
13295.30 611
13296.39 635
13297.48 610
13298.56 590
13299.65 635
13300.74 646
13301.83 653
13302.92 633
13304.00 633
13305.09 662
13306.18 668
13307.27 698
13308.36 687
13309.45 671
13310.53 673
13311.62 694
13312.71 653
13313.80 674
13314.89 682
13315.98 680
13317.07 709
13318.15 703
13319.24 695
13320.33 693
13321.42 678
13322.51 682
13323.60 719
13324.69 705
13325.78 707
13326.87 769
13327.95 760
13329.04 735
13330.13 731
13331.22 719
13332.31 757
13333.40 768
13334.49 738
13335.58 777
13336.67 763
13337.76 762
13338.85 754
13339.94 751
13341.03 759
13342.12 754
13343.21 790
13344.30 792
13345.39 767
13346.48 751
13347.57 760
13348.66 780
13349.75 802
13350.84 763
13351.93 769
13353.02 771
13354.11 769
13355.20 792
13356.29 767
13357.38 767
13358.47 781
13359.56 772
13360.65 740
13361.74 785
13362.83 762
13363.92 769
13365.01 769
13366.10 774
13367.19 761
13368.28 763
13369.37 766
13370.46 760
13371.55 776
13372.65 749
13373.74 750
13374.83 766
13375.92 723
13377.01 716
13378.10 702
13379.19 727
13380.28 715
13381.37 693
13382.47 691
13383.56 675
13384.65 705
13385.74 694
13386.83 682
13387.92 654
13389.01 679
13390.11 661
13391.20 672
13392.29 695
13393.38 672
13394.47 674
13395.56 689
13396.66 680
13397.75 675
13398.84 664
13399.93 648
13401.02 684
13402.12 670
13403.21 649
13404.30 646
13405.39 669
13406.49 665
13407.58 659
13408.67 663
13409.76 644
13410.86 662
13411.95 661
13413.04 652
13414.13 644
13415.23 676
13416.32 670
13417.41 651
13418.50 667
13419.60 691
13420.69 690
13421.78 670
13422.88 677
13423.97 689
13425.06 669
13426.15 688
13427.25 673
13428.34 677
13429.43 687
13430.53 705
13431.62 715
13432.71 697
13433.81 721
13434.90 681
13435.99 718
13437.09 731
13438.18 692
13439.27 703
13440.37 729
13441.46 711
13442.56 709
13443.65 741
13444.74 740
13445.84 727
13446.93 710
13448.03 746
13449.12 718
13450.21 736
13451.31 775
13452.40 741
13453.50 759
13454.59 741
13455.68 774
13456.78 792
13457.87 771
13458.97 754
13460.06 766
13461.16 809
13462.25 818
13463.35 791
13464.44 765
13465.54 805
13466.63 800
13467.73 791
13468.82 793
13469.91 789
13471.01 789
13472.10 805
13473.20 771
13474.29 807
13475.39 769
13476.48 793
13477.58 812
13478.68 847
13479.77 811
13480.87 835
13481.96 816
13483.06 846
13484.15 827
13485.25 838
13486.34 842
13487.44 837
13488.53 873
13489.63 865
13490.73 864
13491.82 862
13492.92 883
13494.01 876
13495.11 858
13496.21 893
13497.30 901
13498.40 898
13499.49 859
13500.59 855
13501.69 913
13502.78 918
13503.88 848
13504.97 863
13506.07 879
13507.17 869
13508.26 831
13509.36 838
13510.46 842
13511.55 833
13512.65 817
13513.75 805
13514.84 813
13515.94 821
13517.04 831
13518.13 806
13519.23 782
13520.33 792
13521.42 795
13522.52 787
13523.62 786
13524.72 770
13525.81 796
13526.91 792
13528.01 757
13529.10 774
13530.20 747
13531.30 760
13532.40 771
13533.49 793
13534.59 740
13535.69 726
13536.79 746
13537.88 758
13538.98 755
13540.08 713
13541.18 708
13542.28 739
13543.37 734
13544.47 701
13545.57 698
13546.67 722
13547.77 715
13548.86 685
13549.96 714
13551.06 693
13552.16 675
13553.26 688
13554.35 706
13555.45 691
13556.55 684
13557.65 691
13558.75 703
13559.85 703
13560.95 662
13562.04 712
13563.14 688
13564.24 673
13565.34 681
13566.44 682
13567.54 697
13568.64 672
13569.74 725
13570.83 703
13571.93 677
13573.03 698
13574.13 716
13575.23 706
13576.33 686
13577.43 696
13578.53 699
13579.63 709
13580.73 699
13581.83 705
13582.93 731
13584.03 744
13585.13 703
13586.22 729
13587.32 726
13588.42 725
13589.52 714
13590.62 722
13591.72 750
13592.82 701
13593.92 744
13595.02 746
13596.12 716
13597.22 740
13598.32 725
13599.42 745
13600.52 701
13601.62 716
13602.72 739
13603.82 749
13604.92 748
13606.03 757
13607.13 752
13608.23 748
13609.33 734
13610.43 762
13611.53 745
13612.63 758
13613.73 759
13614.83 739
13615.93 779
13617.03 743
13618.13 737
13619.23 774
13620.33 781
13621.44 756
13622.54 770
13623.64 766
13624.74 781
13625.84 736
13626.94 765
13628.04 773
13629.14 766
13630.25 777
13631.35 780
13632.45 787
13633.55 747
13634.65 773
13635.75 766
13636.85 765
13637.96 790
13639.06 804
13640.16 790
13641.26 785
13642.36 777
13643.47 781
13644.57 789
13645.67 769
13646.77 765
13647.87 762
13648.98 774
13650.08 770
13651.18 778
13652.28 756
13653.38 713
13654.49 729
13655.59 731
13656.69 748
13657.79 744
13658.90 735
13660.00 745
13661.10 742
13662.20 736
13663.31 717
13664.41 779
13665.51 733
13666.62 704
13667.72 698
13668.82 731
13669.92 735
13671.03 724
13672.13 744
13673.23 743
13674.34 735
13675.44 742
13676.54 752
13677.65 758
13678.75 764
13679.85 746
13680.96 755
13682.06 725
13683.16 735
13684.27 711
13685.37 751
13686.48 743
13687.58 771
13688.68 746
13689.79 753
13690.89 768
13691.99 758
13693.10 793
13694.20 763
13695.31 751
13696.41 773
13697.51 765
13698.62 760
13699.72 771
13700.83 785
13701.93 802
13703.04 805
13704.14 769
13705.24 770
13706.35 772
13707.45 836
13708.56 811
13709.66 843
13710.77 837
13711.87 827
13712.98 840
13714.08 862
13715.19 829
13716.29 846
13717.40 875
13718.50 882
13719.61 884
13720.71 895
13721.82 892
13722.92 923
13724.03 887
13725.13 887
13726.24 933
13727.34 911
13728.45 936
13729.55 963
13730.66 974
13731.76 949
13732.87 943
13733.97 969
13735.08 991
13736.19 946
13737.29 965
13738.40 1026
13739.50 1009
13740.61 1020
13741.72 1038
13742.82 1068
13743.93 1073
13745.03 1080
13746.14 1092
13747.25 1115
13748.35 1152
13749.46 1160
13750.56 1184
13751.67 1171
13752.78 1208
13753.88 1220
13754.99 1241
13756.10 1234
13757.20 1253
13758.31 1292
13759.42 1315
13760.52 1342
13761.63 1312
13762.74 1301
13763.84 1327
13764.95 1316
13766.06 1326
13767.16 1309
13768.27 1327
13769.38 1266
13770.48 1309
13771.59 1283
13772.70 1234
13773.81 1185
13774.91 1204
13776.02 1193
13777.13 1201
13778.23 1118
13779.34 1139
13780.45 1111
13781.56 1062
13782.66 1048
13783.77 1085
13784.88 1019
13785.99 1013
13787.09 988
13788.20 996
13789.31 968
13790.42 923
13791.53 921
13792.63 908
13793.74 871
13794.85 833
13795.96 869
13797.07 819
13798.17 852
13799.28 837
13800.39 811
13801.50 834
13802.61 793
13803.72 816
13804.82 781
13805.93 797
13807.04 778
13808.15 781
13809.26 808
13810.37 776
13811.48 758
13812.58 756
13813.69 756
13814.80 769
13815.91 754
13817.02 757
13818.13 763
13819.24 750
13820.35 734
13821.46 727
13822.57 712
13823.67 717
13824.78 741
13825.89 746
13827.00 739
13828.11 733
13829.22 731
13830.33 728
13831.44 720
13832.55 722
13833.66 741
13834.77 746
13835.88 737
13836.99 717
13838.10 733
13839.21 717
13840.32 737
13841.43 732
13842.54 725
13843.65 746
13844.76 732
13845.87 745
13846.98 725
13848.09 706
13849.20 707
13850.31 714
13851.42 717
13852.53 726
13853.64 721
13854.75 738
13855.86 734
13856.97 750
13858.08 733
13859.19 763
13860.30 734
13861.41 753
13862.52 753
13863.63 754
13864.75 740
13865.86 765
13866.97 767
13868.08 741
13869.19 771
13870.30 773
13871.41 784
13872.52 781
13873.63 767
13874.75 762
13875.86 780
13876.97 773
13878.08 797
13879.19 789
13880.30 782
13881.41 794
13882.53 783
13883.64 807
13884.75 799
13885.86 820
13886.97 789
13888.08 827
13889.20 810
13890.31 814
13891.42 796
13892.53 782
13893.64 791
13894.76 813
13895.87 833
13896.98 798
13898.09 805
13899.20 781
13900.32 761
13901.43 775
13902.54 778
13903.65 736
13904.77 773
13905.88 762
13906.99 724
13908.10 724
13909.22 726
13910.33 755
13911.44 711
13912.55 722
13913.67 732
13914.78 712
13915.89 698
13917.01 706
13918.12 712
13919.23 698
13920.34 697
13921.46 704
13922.57 690
13923.68 679
13924.80 692
13925.91 684
13927.02 660
13928.14 678
13929.25 695
13930.36 698
13931.48 711
13932.59 676
13933.70 675
13934.82 672
13935.93 691
13937.05 679
13938.16 659
13939.27 636
13940.39 633
13941.50 669
13942.62 640
13943.73 647
13944.84 642
13945.96 638
13947.07 667
13948.19 646
13949.30 631
13950.41 616
13951.53 635
13952.64 637
13953.76 615
13954.87 616
13955.99 625
13957.10 629
13958.22 603
13959.33 609
13960.44 597
13961.56 621
13962.67 607
13963.79 650
13964.90 619
13966.02 596
13967.13 588
13968.25 624
13969.36 615
13970.48 601
13971.59 595
13972.71 631
13973.82 625
13974.94 619
13976.05 605
13977.17 600
13978.29 568
13979.40 632
13980.52 651
13981.63 601
13982.75 632
13983.86 624
13984.98 616
13986.09 621
13987.21 632
13988.33 616
13989.44 628
13990.56 644
13991.67 626
13992.79 603
13993.91 612
13995.02 629
13996.14 618
13997.25 634
13998.37 624
13999.49 659
14000.60 623
14001.72 620
14002.84 620
14003.95 636
14005.07 671
14006.18 646
14007.30 615
14008.42 624
14009.53 642
14010.65 665
14011.77 652
14012.88 630
14014.00 680
14015.12 612
14016.23 616
14017.35 626
14018.47 664
14019.59 628
14020.70 623
14021.82 627
14022.94 629
14024.05 644
14025.17 620
14026.29 643
14027.41 646
14028.52 638
14029.64 643
14030.76 664
14031.88 647
14032.99 668
14034.11 668
14035.23 667
14036.35 649
14037.46 650
14038.58 695
14039.70 678
14040.82 660
14041.94 665
14043.05 690
14044.17 688
14045.29 719
14046.41 698
14047.53 718
14048.64 727
14049.76 689
14050.88 721
14052.00 724
14053.12 700
14054.24 719
14055.35 759
14056.47 748
14057.59 750
14058.71 766
14059.83 789
14060.95 744
14062.07 746
14063.19 786
14064.30 811
14065.42 793
14066.54 765
14067.66 790
14068.78 803
14069.90 821
14071.02 776
14072.14 820
14073.26 854
14074.38 834
14075.49 810
14076.61 833
14077.73 830
14078.85 851
14079.97 883
14081.09 899
14082.21 865
14083.33 850
14084.45 881
14085.57 832
14086.69 840
14087.81 865
14088.93 862
14090.05 908
14091.17 874
14092.29 900
14093.41 884
14094.53 898
14095.65 917
14096.77 916
14097.89 902
14099.01 864
14100.13 864
14101.25 888
14102.37 887
14103.49 851
14104.61 872
14105.73 868
14106.85 856
14107.97 829
14109.09 848
14110.21 809
14111.33 824
14112.46 829
14113.58 794
14114.70 776
14115.82 737
14116.94 763
14118.06 760
14119.18 761
14120.30 725
14121.42 754
14122.54 763
14123.66 698
14124.79 716
14125.91 738
14127.03 722
14128.15 730
14129.27 706
14130.39 696
14131.51 695
14132.64 690
14133.76 716
14134.88 674
14136.00 672
14137.12 676
14138.24 680
14139.37 668
14140.49 647
14141.61 640
14142.73 669
14143.85 638
14144.98 631
14146.10 625
14147.22 646
14148.34 635
14149.46 612
14150.59 636
14151.71 606
14152.83 663
14153.95 609
14155.08 647
14156.20 612
14157.32 622
14158.44 605
14159.57 658
14160.69 645
14161.81 622
14162.93 650
14164.06 653
14165.18 632
14166.30 616
14167.43 631
14168.55 634
14169.67 631
14170.79 620
14171.92 643
14173.04 599
14174.16 597
14175.29 595
14176.41 592
14177.53 586
14178.66 611
14179.78 618
14180.90 618
14182.03 594
14183.15 598
14184.27 609
14185.40 601
14186.52 584
14187.65 587
14188.77 601
14189.89 585
14191.02 597
14192.14 628
14193.27 597
14194.39 593
14195.51 573
14196.64 590
14197.76 584
14198.89 590
14200.01 610
14201.13 550
14202.26 577
14203.38 593
14204.51 585
14205.63 587
14206.76 574
14207.88 574
14209.01 592
14210.13 589
14211.25 556
14212.38 596
14213.50 566
14214.63 591
14215.75 558
14216.88 552
14218.00 558
14219.13 570
14220.25 601
14221.38 567
14222.50 584
14223.63 539
14224.75 551
14225.88 560
14227.00 573
14228.13 556
14229.25 550
14230.38 574
14231.51 536
14232.63 523
14233.76 527
14234.88 552
14236.01 539
14237.13 529
14238.26 538
14239.39 554
14240.51 538
14241.64 543
14242.76 541
14243.89 520
14245.01 530
14246.14 551
14247.27 547
14248.39 511
14249.52 529
14250.65 533
14251.77 539
14252.90 521
14254.02 531
14255.15 523
14256.28 527
14257.40 522
14258.53 514
14259.66 482
14260.78 498
14261.91 498
14263.04 502
14264.16 491
14265.29 507
14266.42 522
14267.54 490
14268.67 499
14269.80 504
14270.92 500
14272.05 516
14273.18 515
14274.31 498
14275.43 494
14276.56 491
14277.69 480
14278.82 465
14279.94 481
14281.07 490
14282.20 485
14283.33 477
14284.45 478
14285.58 496
14286.71 468
14287.84 462
14288.96 455
14290.09 464
14291.22 450
14292.35 468
14293.47 472
14294.60 464
14295.73 460
14296.86 470
14297.99 456
14299.11 442
14300.24 433
14301.37 486
14302.50 461
14303.63 424
14304.76 454
14305.88 448
14307.01 474
14308.14 440
14309.27 444
14310.40 443
14311.53 429
14312.66 456
14313.78 422
14314.91 420
14316.04 425
14317.17 440
14318.30 432
14319.43 403
14320.56 434
14321.69 406
14322.82 423
14323.95 431
14325.07 421
14326.20 425
14327.33 429
14328.46 426
14329.59 393
14330.72 409
14331.85 410
14332.98 415
14334.11 412
14335.24 396
14336.37 396
14337.50 382
14338.63 407
14339.76 422
14340.89 410
14342.02 397
14343.15 430
14344.28 437
14345.41 412
14346.54 406
14347.67 404
14348.80 397
14349.93 411
14351.06 404
14352.19 404
14353.32 379
14354.45 411
14355.58 418
14356.71 404
14357.84 414
14358.97 412
14360.10 401
14361.23 430
14362.36 411
14363.49 369
14364.62 411
14365.75 380
14366.88 426
14368.02 389
14369.15 387
14370.28 390
14371.41 404
14372.54 408
14373.67 397
14374.80 435
14375.93 381
14377.06 425
14378.20 413
14379.33 431
14380.46 398
14381.59 406
14382.72 407
14383.85 412
14384.98 401
14386.12 395
14387.25 394
14388.38 417
14389.51 416
14390.64 413
14391.77 406
14392.91 424
14394.04 433
14395.17 409
14396.30 398
14397.43 408
14398.57 430
14399.70 407
14400.83 425
14401.96 416
14403.09 413
14404.23 441
14405.36 433
14406.49 402
14407.62 366
14408.76 401
14409.89 413
14411.02 424
14412.15 417
14413.29 405
14414.42 405
14415.55 420
14416.68 395
14417.82 427
14418.95 436
14420.08 440
14421.22 425
14422.35 419
14423.48 425
14424.62 412
14425.75 411
14426.88 414
14428.01 406
14429.15 414
14430.28 406
14431.41 434
14432.55 428
14433.68 442
14434.81 427
14435.95 414
14437.08 407
14438.22 415
14439.35 435
14440.48 407
14441.62 426
14442.75 411
14443.88 420
14445.02 418
14446.15 438
14447.29 422
14448.42 396
14449.55 417
14450.69 415
14451.82 419
14452.96 420
14454.09 406
14455.23 416
14456.36 419
14457.49 423
14458.63 411
14459.76 422
14460.90 435
14462.03 408
14463.17 433
14464.30 433
14465.44 437
14466.57 425
14467.71 422
14468.84 451
14469.97 450
14471.11 421
14472.24 420
14473.38 447
14474.51 431
14475.65 409
14476.79 431
14477.92 450
14479.06 430
14480.19 429
14481.33 431
14482.46 397
14483.60 425
14484.73 418
14485.87 441
14487.00 414
14488.14 410
14489.27 427
14490.41 429
14491.55 440
14492.68 417
14493.82 448
14494.95 424
14496.09 432
14497.23 432
14498.36 428
14499.50 421
14500.63 446
14501.77 449
14502.91 449
14504.04 435
14505.18 416
14506.31 460
14507.45 444
14508.59 439
14509.72 451
14510.86 441
14512.00 449
14513.13 421
14514.27 448
14515.41 443
14516.54 434
14517.68 435
14518.82 437
14519.95 474
14521.09 428
14522.23 433
14523.36 451
14524.50 460
14525.64 438
14526.78 436
14527.91 461
14529.05 438
14530.19 457
14531.32 440
14532.46 442
14533.60 436
14534.74 431
14535.87 438
14537.01 466
14538.15 465
14539.29 436
14540.42 464
14541.56 447
14542.70 471
14543.84 460
14544.97 470
14546.11 455
14547.25 463
14548.39 481
14549.53 478
14550.66 471
14551.80 506
14552.94 478
14554.08 484
14555.22 465
14556.36 479
14557.49 504
14558.63 501
14559.77 464
14560.91 497
14562.05 526
14563.19 518
14564.32 536
14565.46 518
14566.60 549
14567.74 531
14568.88 539
14570.02 507
14571.16 524
14572.30 550
14573.43 555
14574.57 584
14575.71 545
14576.85 561
14577.99 562
14579.13 588
14580.27 589
14581.41 579
14582.55 571
14583.69 599
14584.83 592
14585.97 613
14587.10 601
14588.24 631
14589.38 636
14590.52 609
14591.66 640
14592.80 665
14593.94 660
14595.08 678
14596.22 633
14597.36 621
14598.50 661
14599.64 672
14600.78 681
14601.92 681
14603.06 681
14604.20 703
14605.34 714
14606.48 678
14607.62 710
14608.76 733
14609.90 722
14611.04 779
14612.18 756
14613.32 764
14614.47 767
14615.61 812
14616.75 793
14617.89 810
14619.03 825
14620.17 827
14621.31 826
14622.45 814
14623.59 823
14624.73 861
14625.87 852
14627.01 847
14628.16 886
14629.30 904
14630.44 898
14631.58 873
14632.72 876
14633.86 891
14635.00 900
14636.14 858
14637.29 873
14638.43 813
14639.57 865
14640.71 815
14641.85 826
14642.99 796
14644.13 778
14645.28 745
14646.42 741
14647.56 758
14648.70 735
14649.84 712
14650.99 678
14652.13 674
14653.27 660
14654.41 684
14655.55 629
14656.70 623
14657.84 606
14658.98 619
14660.12 623
14661.27 605
14662.41 581
14663.55 556
14664.69 537
14665.84 551
14666.98 550
14668.12 540
14669.26 510
14670.41 510
14671.55 539
14672.69 507
14673.83 505
14674.98 479
14676.12 503
14677.26 491
14678.41 510
14679.55 476
14680.69 475
14681.84 477
14682.98 475
14684.12 476
14685.27 452
14686.41 471
14687.55 443
14688.70 481
14689.84 462
14690.98 467
14692.13 467
14693.27 476
14694.41 457
14695.56 451
14696.70 443
14697.84 440
14698.99 424
14700.13 446
14701.28 438
14702.42 439
14703.56 440
14704.71 423
14705.85 459
14707.00 428
14708.14 446
14709.28 423
14710.43 438
14711.57 415
14712.72 420
14713.86 404
14715.01 413
14716.15 448
14717.30 443
14718.44 457
14719.58 426
14720.73 401
14721.87 420
14723.02 447
14724.16 409
14725.31 425
14726.45 435
14727.60 430
14728.74 372
14729.89 411
14731.03 410
14732.18 421
14733.32 437
14734.47 442
14735.61 417
14736.76 405
14737.90 407
14739.05 429
14740.20 429
14741.34 385
14742.49 404
14743.63 419
14744.78 441
14745.92 404
14747.07 400
14748.21 426
14749.36 421
14750.51 418
14751.65 417
14752.80 409
14753.94 395
14755.09 406
14756.24 411
14757.38 410
14758.53 358
14759.67 419
14760.82 401
14761.97 413
14763.11 367
14764.26 383
14765.41 408
14766.55 411
14767.70 393
14768.85 370
14769.99 375
14771.14 384
14772.29 394
14773.43 366
14774.58 379
14775.73 357
14776.87 398
14778.02 390
14779.17 378
14780.31 369
14781.46 379
14782.61 358
14783.76 377
14784.90 336
14786.05 369
14787.20 371
14788.34 364
14789.49 359
14790.64 336
14791.79 335
14792.93 324
14794.08 370
14795.23 356
14796.38 334
14797.52 307
14798.67 350
14799.82 343
14800.97 328
14802.12 310
14803.26 323
14804.41 350
14805.56 322
14806.71 342
14807.86 335
14809.00 336
14810.15 314
14811.30 328
14812.45 326
14813.60 302
14814.74 300
14815.89 343
14817.04 308
14818.19 292
14819.34 288
14820.49 317
14821.64 316
14822.78 296
14823.93 291
14825.08 289
14826.23 300
14827.38 280
14828.53 285
14829.68 303
14830.83 303
14831.97 303
14833.12 312
14834.27 299
14835.42 293
14836.57 291
14837.72 281
14838.87 273
14840.02 276
14841.17 281
14842.32 281
14843.47 284
14844.62 249
14845.77 288
14846.92 294
14848.07 290
14849.22 284
14850.36 271
14851.51 276
14852.66 260
14853.81 282
14854.96 292
14856.11 283
14857.26 269
14858.41 277
14859.56 274
14860.71 267
14861.86 274
14863.01 282
14864.16 280
14865.32 287
14866.47 291
14867.62 282
14868.77 256
14869.92 259
14871.07 257
14872.22 266
14873.37 260
14874.52 281
14875.67 266
14876.82 254
14877.97 274
14879.12 273
14880.27 253
14881.42 265
14882.57 287
14883.73 298
14884.88 287
14886.03 273
14887.18 268
14888.33 290
14889.48 274
14890.63 257
14891.78 252
14892.94 262
14894.09 285
14895.24 275
14896.39 246
14897.54 269
14898.69 272
14899.84 283
14901.00 266
14902.15 267
14903.30 268
14904.45 286
14905.60 269
14906.76 276
14907.91 263
14909.06 287
14910.21 256
14911.36 280
14912.52 296
14913.67 257
14914.82 268
14915.97 264
14917.12 281
14918.28 262
14919.43 282
14920.58 280
14921.73 278
14922.89 275
14924.04 310
14925.19 272
14926.34 273
14927.50 285
14928.65 275
14929.80 290
14930.96 244
14932.11 281
14933.26 259
14934.41 280
14935.57 270
14936.72 288
14937.87 290
14939.03 275
14940.18 261
14941.33 292
14942.49 283
14943.64 294
14944.79 285
14945.95 305
14947.10 285
14948.25 257
14949.41 294
14950.56 296
14951.71 301
14952.87 300
14954.02 307
14955.18 289
14956.33 296
14957.48 277
14958.64 289
14959.79 305
14960.95 322
14962.10 302
14963.25 277
14964.41 307
14965.56 301
14966.72 341
14967.87 307
14969.02 304
14970.18 307
14971.33 293
14972.49 305
14973.64 297
14974.80 303
14975.95 294
14977.11 293
14978.26 313
14979.41 294
14980.57 282
14981.72 284
14982.88 312
14984.03 287
14985.19 283
14986.34 288
14987.50 305
14988.65 269
14989.81 270
14990.96 288
14992.12 283
14993.27 288
14994.43 259
14995.59 264
14996.74 275
14997.90 279
14999.05 285
15000.21 282
15001.36 268
15002.52 266
15003.67 275
15004.83 255
15005.99 263
15007.14 263
15008.30 265
15009.45 276
15010.61 274
15011.76 273
15012.92 249
15014.08 247
15015.23 246
15016.39 253
15017.55 230
15018.70 261
15019.86 268
15021.01 267
15022.17 252
15023.33 246
15024.48 250
15025.64 254
15026.80 253
15027.95 260
15029.11 260
15030.27 255
15031.42 241
15032.58 242
15033.74 250
15034.89 244
15036.05 255
15037.21 239
15038.36 267
15039.52 255
15040.68 257
15041.84 277
15042.99 264
15044.15 262
15045.31 239
15046.46 245
15047.62 254
15048.78 266
15049.94 251
15051.09 257
15052.25 249
15053.41 265
15054.57 262
15055.72 268
15056.88 258
15058.04 253
15059.20 250
15060.36 242
15061.51 258
15062.67 252
15063.83 242
15064.99 258
15066.15 260
15067.30 236
15068.46 249
15069.62 243
15070.78 265
15071.94 239
15073.09 243
15074.25 250
15075.41 251
15076.57 257
15077.73 254
15078.89 242
15080.05 258
15081.20 258
15082.36 249
15083.52 272
15084.68 256
15085.84 239
15087.00 267
15088.16 286
15089.32 271
15090.47 265
15091.63 235
15092.79 272
15093.95 249
15095.11 252
15096.27 249
15097.43 276
15098.59 270
15099.75 258
15100.91 277
15102.07 256
15103.23 272
15104.39 262
15105.55 263
15106.71 266
15107.86 295
15109.02 268
15110.18 259
15111.34 265
15112.50 260
15113.66 276
15114.82 287
15115.98 266
15117.14 275
15118.30 279
15119.46 275
15120.62 292
15121.78 264
15122.94 275
15124.10 274
15125.26 283
15126.43 273
15127.59 280
15128.75 277
15129.91 261
15131.07 287
15132.23 299
15133.39 276
15134.55 284
15135.71 267
15136.87 273
15138.03 268
15139.19 276
15140.35 316
15141.51 280
15142.68 291
15143.84 286
15145.00 284
15146.16 298
15147.32 281
15148.48 293
15149.64 306
15150.80 298
15151.96 317
15153.13 315
15154.29 291
15155.45 298
15156.61 300
15157.77 339
15158.93 312
15160.10 309
15161.26 320
15162.42 313
15163.58 324
15164.74 303
15165.90 312
15167.07 338
15168.23 317
15169.39 324
15170.55 335
15171.71 340
15172.88 314
15174.04 303
15175.20 344
15176.36 331
15177.53 347
15178.69 331
15179.85 342
15181.01 358
15182.18 332
15183.34 327
15184.50 340
15185.66 330
15186.83 334
15187.99 337
15189.15 350
15190.31 356
15191.48 336
15192.64 359
15193.80 349
15194.97 381
15196.13 364
15197.29 375
15198.46 366
15199.62 376
15200.78 370
15201.94 370
15203.11 363
15204.27 364
15205.44 370
15206.60 375
15207.76 375
15208.93 378
15210.09 392
15211.25 391
15212.42 385
15213.58 395
15214.74 421
15215.91 396
15217.07 406
15218.24 401
15219.40 412
15220.56 406
15221.73 418
15222.89 395
15224.06 429
15225.22 404
15226.38 397
15227.55 430
15228.71 423
15229.88 419
15231.04 435
15232.21 436
15233.37 428
15234.53 437
15235.70 433
15236.86 457
15238.03 435
15239.19 438
15240.36 439
15241.52 431
15242.69 426
15243.85 422
15245.02 432
15246.18 428
15247.35 421
15248.51 414
15249.68 409
15250.84 379
15252.01 412
15253.17 393
15254.34 388
15255.50 375
15256.67 403
15257.83 401
15259.00 393
15260.17 412
15261.33 375
15262.50 411
15263.66 379
15264.83 398
15265.99 376
15267.16 412
15268.32 376
15269.49 389
15270.66 374
15271.82 391
15272.99 334
15274.15 353
15275.32 358
15276.49 359
15277.65 368
15278.82 339
15279.99 387
15281.15 356
15282.32 383
15283.48 367
15284.65 356
15285.82 345
15286.98 374
15288.15 341
15289.32 370
15290.48 354
15291.65 366
15292.82 388
15293.98 366
15295.15 353
15296.32 357
15297.48 365
15298.65 370
15299.82 339
15300.99 326
15302.15 358
15303.32 337
15304.49 376
15305.65 340
15306.82 358
15307.99 339
15309.16 371
15310.32 369
15311.49 371
15312.66 345
15313.83 359
15314.99 374
15316.16 357
15317.33 370
15318.50 356
15319.66 387
15320.83 388
15322.00 385
15323.17 379
15324.34 383
15325.50 337
15326.67 367
15327.84 391
15329.01 396
15330.18 381
15331.34 393
15332.51 407
15333.68 371
15334.85 367
15336.02 387
15337.19 419
15338.36 415
15339.52 401
15340.69 378
15341.86 408
15343.03 389
15344.20 412
15345.37 410
15346.54 399
15347.70 428
15348.87 434
15350.04 408
15351.21 397
15352.38 459
15353.55 434
15354.72 440
15355.89 415
15357.06 426
15358.23 423
15359.40 438
15360.56 435
15361.73 440
15362.90 402
15364.07 443
15365.24 474
15366.41 463
15367.58 442
15368.75 429
15369.92 439
15371.09 444
15372.26 475
15373.43 412
15374.60 438
15375.77 450
15376.94 453
15378.11 421
15379.28 431
15380.45 409
15381.62 432
15382.79 409
15383.96 417
15385.13 414
15386.30 434
15387.47 407
15388.64 395
15389.81 419
15390.98 398
15392.15 403
15393.32 417
15394.49 406
15395.67 369
15396.84 374
15398.01 389
15399.18 387
15400.35 383
15401.52 372
15402.69 358
15403.86 370
15405.03 360
15406.20 360
15407.37 367
15408.55 335
15409.72 383
15410.89 356
15412.06 346
15413.23 331
15414.40 356
15415.57 330
15416.75 346
15417.92 328
15419.09 316
15420.26 334
15421.43 327
15422.60 329
15423.78 321
15424.95 338
15426.12 304
15427.29 342
15428.46 330
15429.63 303
15430.81 264
15431.98 313
15433.15 328
15434.32 336
15435.49 333
15436.67 292
15437.84 298
15439.01 305
15440.18 297
15441.36 303
15442.53 315
15443.70 294
15444.87 327
15446.05 304
15447.22 317
15448.39 304
15449.56 312
15450.74 290
15451.91 287
15453.08 291
15454.26 309
15455.43 318
15456.60 287
15457.77 298
15458.95 318
15460.12 315
15461.29 298
15462.47 323
15463.64 300
15464.81 301
15465.99 289
15467.16 312
15468.33 278
15469.51 301
15470.68 296
15471.85 308
15473.03 306
15474.20 284
15475.38 284
15476.55 314
15477.72 315
15478.90 291
15480.07 317
15481.24 295
15482.42 301
15483.59 296
15484.77 302
15485.94 312
15487.12 296
15488.29 267
15489.46 278
15490.64 281
15491.81 285
15492.99 296
15494.16 301
15495.34 304
15496.51 273
15497.68 294
15498.86 301
15500.03 296
15501.21 278
15502.38 295
15503.56 290
15504.73 288
15505.91 290
15507.08 294
15508.26 302
15509.43 294
15510.61 325
15511.78 303
15512.96 314
15514.13 302
15515.31 302
15516.48 287
15517.66 297
15518.83 308
15520.01 332
15521.18 307
15522.36 279
15523.54 310
15524.71 334
15525.89 317
15527.06 297
15528.24 296
15529.41 321
15530.59 311
15531.77 301
15532.94 303
15534.12 288
15535.29 305
15536.47 325
15537.65 311
15538.82 303
15540.00 295
15541.17 305
15542.35 309
15543.53 305
15544.70 301
15545.88 329
15547.06 339
15548.23 344
15549.41 296
15550.59 319
15551.76 332
15552.94 334
15554.12 314
15555.29 312
15556.47 311
15557.65 322
15558.82 314
15560.00 310
15561.18 299
15562.35 335
15563.53 352
15564.71 319
15565.88 335
15567.06 317
15568.24 338
15569.42 340
15570.59 340
15571.77 324
15572.95 335
15574.13 342
15575.30 384
15576.48 341
15577.66 360
15578.84 358
15580.01 358
15581.19 363
15582.37 372
15583.55 366
15584.73 369
15585.90 366
15587.08 360
15588.26 366
15589.44 345
15590.61 364
15591.79 376
15592.97 397
15594.15 375
15595.33 380
15596.51 377
15597.68 381
15598.86 392
15600.04 395
15601.22 374
15602.40 382
15603.58 430
15604.76 409
15605.93 410
15607.11 435
15608.29 425
15609.47 431
15610.65 404
15611.83 402
15613.01 430
15614.19 458
15615.36 439
15616.54 408
15617.72 424
15618.90 437
15620.08 441
15621.26 449
15622.44 402
15623.62 420
15624.80 437
15625.98 482
15627.16 458
15628.34 438
15629.52 440
15630.70 454
15631.88 478
15633.06 434
15634.24 444
15635.41 450
15636.59 463
15637.77 449
15638.95 462
15640.13 461
15641.31 459
15642.49 462
15643.67 473
15644.85 484
15646.03 444
15647.21 445
15648.40 470
15649.58 471
15650.76 468
15651.94 471
15653.12 467
15654.30 472
15655.48 464
15656.66 459
15657.84 450
15659.02 459
15660.20 451
15661.38 458
15662.56 455
15663.74 442
15664.92 441
15666.10 458
15667.29 449
15668.47 448
15669.65 441
15670.83 470
15672.01 462
15673.19 430
15674.37 449
15675.55 442
15676.73 441
15677.92 417
15679.10 433
15680.28 416
15681.46 439
15682.64 437
15683.82 431
15685.01 393
15686.19 431
15687.37 434
15688.55 429
15689.73 416
15690.91 422
15692.10 431
15693.28 428
15694.46 429
15695.64 409
15696.82 445
15698.01 409
15699.19 448
15700.37 440
15701.55 447
15702.74 437
15703.92 428
15705.10 450
15706.28 435
15707.46 451
15708.65 410
15709.83 445
15711.01 445
15712.20 445
15713.38 429
15714.56 439
15715.74 451
15716.93 437
15718.11 438
15719.29 456
15720.48 472
15721.66 462
15722.84 467
15724.02 481
15725.21 490
15726.39 475
15727.57 496
15728.76 509
15729.94 492
15731.12 490
15732.31 517
15733.49 508
15734.67 511
15735.86 498
15737.04 488
15738.23 493
15739.41 506
15740.59 515
15741.78 499
15742.96 523
15744.14 512
15745.33 531
15746.51 526
15747.70 517
15748.88 533
15750.06 566
15751.25 528
15752.43 523
15753.62 517
15754.80 504
15755.99 553
15757.17 554
15758.35 536
15759.54 511
15760.72 544
15761.91 525
15763.09 527
15764.28 502
15765.46 528
15766.65 530
15767.83 536
15769.02 495
15770.20 481
15771.39 501
15772.57 541
15773.76 526
15774.94 507
15776.13 521
15777.31 480
15778.50 522
15779.68 511
15780.87 501
15782.05 493
15783.24 529
15784.42 500
15785.61 501
15786.79 448
15787.98 505
15789.16 489
15790.35 490
15791.54 477
15792.72 464
15793.91 459
15795.09 451
15796.28 463
15797.46 423
15798.65 458
15799.84 429
15801.02 460
15802.21 445
15803.39 442
15804.58 421
15805.77 438
15806.95 456
15808.14 454
15809.33 416
15810.51 412
15811.70 432
15812.88 429
15814.07 429
15815.26 403
15816.44 429
15817.63 422
15818.82 444
15820.00 391
15821.19 421
15822.38 413
15823.57 445
15824.75 437
15825.94 418
15827.13 403
15828.31 425
15829.50 413
15830.69 386
15831.87 418
15833.06 379
15834.25 417
15835.44 418
15836.62 402
15837.81 383
15839.00 412
15840.19 400
15841.37 421
15842.56 396
15843.75 380
15844.94 397
15846.12 400
15847.31 416
15848.50 393
15849.69 379
15850.88 401
15852.06 413
15853.25 418
15854.44 395
15855.63 386
15856.82 438
15858.00 414
15859.19 431
15860.38 400
15861.57 405
15862.76 408
15863.94 419
15865.13 407
15866.32 406
15867.51 418
15868.70 412
15869.89 437
15871.08 387
15872.26 409
15873.45 416
15874.64 433
15875.83 405
15877.02 433
15878.21 404
15879.40 424
15880.59 416
15881.78 420
15882.96 425
15884.15 398
15885.34 437
15886.53 448
15887.72 438
15888.91 430
15890.10 411
15891.29 428
15892.48 459
15893.67 434
15894.86 458
15896.05 444
15897.24 468
15898.43 458
15899.62 450
15900.81 462
15902.00 439
15903.19 474
15904.38 453
15905.57 477
15906.76 441
15907.95 480
15909.14 456
15910.33 471
15911.52 448
15912.71 466
15913.90 481
15915.09 490
15916.28 486
15917.47 454
15918.66 481
15919.85 457
15921.04 487
15922.23 457
15923.42 476
15924.61 435
15925.80 467
15926.99 458
15928.18 446
15929.37 434
15930.56 452
15931.76 434
15932.95 425
15934.14 405
15935.33 426
15936.52 435
15937.71 428
15938.90 420
15940.09 429
15941.28 412
15942.48 422
15943.67 408
15944.86 392
15946.05 373
15947.24 384
15948.43 393
15949.62 378
15950.82 356
15952.01 338
15953.20 376
15954.39 335
15955.58 367
15956.78 346
15957.97 341
15959.16 345
15960.35 345
15961.54 346
15962.74 332
15963.93 345
15965.12 315
15966.31 329
15967.50 326
15968.70 307
15969.89 287
15971.08 295
15972.27 323
15973.47 316
15974.66 273
15975.85 320
15977.04 284
15978.24 287
15979.43 296
15980.62 295
15981.81 288
15983.01 280
15984.20 301
15985.39 284
15986.59 313
15987.78 296
15988.97 283
15990.17 307
15991.36 282
15992.55 284
15993.74 281
15994.94 290
15996.13 289
15997.32 299
15998.52 275
15999.71 272
16000.91 251
16002.10 294
16003.29 269
16004.49 265
16005.68 265
16006.87 284
16008.07 270
16009.26 277
16010.45 252
16011.65 267
16012.84 261
16014.04 266
16015.23 256
16016.42 253
16017.62 272
16018.81 252
16020.01 293
16021.20 272
16022.40 274
16023.59 258
16024.78 285
16025.98 259
16027.17 267
16028.37 264
16029.56 258
16030.76 261
16031.95 251
16033.15 273
16034.34 265
16035.54 267
16036.73 260
16037.93 255
16039.12 268
16040.32 263
16041.51 257
16042.71 271
16043.90 249
16045.10 272
16046.29 248
16047.49 246
16048.68 256
16049.88 255
16051.07 265
16052.27 258
16053.46 242
16054.66 253
16055.85 259
16057.05 243
16058.25 246
16059.44 228
16060.64 247
16061.83 237
16063.03 251
16064.22 242
16065.42 265
16066.62 241
16067.81 250
16069.01 265
16070.20 227
16071.40 245
16072.60 244
16073.79 242
16074.99 228
16076.19 236
16077.38 235
16078.58 240
16079.78 227
16080.97 234
16082.17 228
16083.36 240
16084.56 241
16085.76 239
16086.95 235
16088.15 234
16089.35 241
16090.55 240
16091.74 225
16092.94 232
16094.14 253
16095.33 222
16096.53 226
16097.73 212
16098.92 223
16100.12 230
16101.32 242
16102.52 221
16103.71 215
16104.91 209
16106.11 212
16107.31 221
16108.50 204
16109.70 227
16110.90 204
16112.10 220
16113.29 215
16114.49 228
16115.69 207
16116.89 210
16118.08 210
16119.28 224
16120.48 221
16121.68 214
16122.88 221
16124.07 217
16125.27 201
16126.47 224
16127.67 222
16128.87 208
16130.07 212
16131.26 225
16132.46 230
16133.66 191
16134.86 226
16136.06 213
16137.26 235
16138.46 201
16139.65 198
16140.85 205
16142.05 203
16143.25 212
16144.45 191
16145.65 212
16146.85 215
16148.05 217
16149.25 198
16150.44 211
16151.64 183
16152.84 204
16154.04 207
16155.24 189
16156.44 201
16157.64 209
16158.84 209
16160.04 219
16161.24 181
16162.44 212
16163.64 219
16164.84 207
16166.04 214
16167.24 182
16168.44 200
16169.64 199
16170.84 219
16172.04 196
16173.24 203
16174.44 199
16175.64 225
16176.84 195
16178.04 197
16179.24 225
16180.44 195
16181.64 210
16182.84 201
16184.04 214
16185.24 208
16186.44 218
16187.64 185
16188.84 196
16190.04 198
16191.24 224
16192.44 208
16193.64 205
16194.84 205
16196.04 202
16197.24 202
16198.44 187
16199.64 223
16200.85 216
16202.05 206
16203.25 223
16204.45 214
16205.65 208
16206.85 205
16208.05 201
16209.25 224
16210.45 217
16211.66 204
16212.86 207
16214.06 225
16215.26 202
16216.46 192
16217.66 211
16218.87 209
16220.07 213
16221.27 209
16222.47 236
16223.67 196
16224.87 208
16226.08 201
16227.28 210
16228.48 225
16229.68 217
16230.88 223
16232.09 215
16233.29 229
16234.49 223
16235.69 221
16236.90 199
16238.10 231
16239.30 227
16240.50 227
16241.70 220
16242.91 219
16244.11 227
16245.31 234
16246.51 231
16247.72 219
16248.92 205
16250.12 212
16251.33 205
16252.53 213
16253.73 229
16254.93 210
16256.14 227
16257.34 232
16258.54 228
16259.75 208
16260.95 239
16262.15 212
16263.36 231
16264.56 222
16265.76 220
16266.97 241
16268.17 229
16269.37 231
16270.58 227
16271.78 223
16272.98 214
16274.19 220
16275.39 218
16276.60 242
16277.80 237
16279.00 254
16280.21 234
16281.41 220
16282.62 222
16283.82 231
16285.02 239
16286.23 211
16287.43 211
16288.64 240
16289.84 221
16291.04 213
16292.25 231
16293.45 233
16294.66 253
16295.86 214
16297.07 217
16298.27 224
16299.48 235
16300.68 227
16301.88 247
16303.09 219
16304.29 242
16305.50 237
16306.70 249
16307.91 236
16309.11 212
16310.32 247
16311.52 212
16312.73 239
16313.93 213
16315.14 217
16316.34 198
16317.55 197
16318.76 211
16319.96 216
16321.17 225
16322.37 222
16323.58 224
16324.78 220
16325.99 215
16327.19 205
16328.40 192
16329.61 203
16330.81 201
16332.02 205
16333.22 207
16334.43 202
16335.63 217
16336.84 207
16338.05 225
16339.25 218
16340.46 195
16341.66 206
16342.87 236
16344.08 214
16345.28 204
16346.49 206
16347.70 217
16348.90 229
16350.11 185
16351.32 213
16352.52 211
16353.73 210
16354.94 202
16356.14 194
16357.35 205
16358.56 201
16359.76 228
16360.97 221
16362.18 209
16363.38 181
16364.59 202
16365.80 214
16367.00 215
16368.21 209
16369.42 220
16370.63 220
16371.83 198
16373.04 200
16374.25 202
16375.46 202
16376.66 215
16377.87 213
16379.08 190
16380.29 177
16381.49 198
16382.70 211
16383.91 214
16385.12 206
16386.32 200
16387.53 221
16388.74 220
16389.95 205
16391.16 201
16392.36 196
16393.57 224
16394.78 209
16395.99 220
16397.20 213
16398.41 206
16399.61 184
16400.82 220
16402.03 203
16403.24 199
16404.45 196
16405.66 217
16406.86 199
16408.07 209
16409.28 200
16410.49 198
16411.70 210
16412.91 221
16414.12 202
16415.33 207
16416.53 202
16417.74 185
16418.95 216
16420.16 199
16421.37 203
16422.58 211
16423.79 208
16425.00 200
16426.21 195
16427.42 197
16428.63 199
16429.84 206
16431.05 210
16432.25 207
16433.46 204
16434.67 219
16435.88 202
16437.09 207
16438.30 167
16439.51 199
16440.72 212
16441.93 239
16443.14 199
16444.35 189
16445.56 210
16446.77 232
16447.98 223
16449.19 193
16450.40 211
16451.61 213
16452.82 195
16454.03 202
16455.24 208
16456.45 214
16457.66 227
16458.88 211
16460.09 218
16461.30 208
16462.51 207
16463.72 206
16464.93 198
16466.14 206
16467.35 201
16468.56 217
16469.77 207
16470.98 211
16472.19 182
16473.40 223
16474.62 198
16475.83 208
16477.04 199
16478.25 205
16479.46 204
16480.67 226
16481.88 205
16483.09 205
16484.31 196
16485.52 218
16486.73 224
16487.94 210
16489.15 228
16490.36 198
16491.58 221
16492.79 215
16494.00 212
16495.21 204
16496.42 219
16497.63 228
16498.85 220
16500.06 218
16501.27 210
16502.48 218
16503.69 249
16504.91 233
16506.12 215
16507.33 230
16508.54 223
16509.76 254
16510.97 236
16512.18 247
16513.39 230
16514.61 246
16515.82 257
16517.03 245
16518.24 238
16519.46 267
16520.67 251
16521.88 234
16523.10 281
16524.31 267
16525.52 256
16526.73 261
16527.95 252
16529.16 242
16530.37 265
16531.59 267
16532.80 290
16534.01 266
16535.23 263
16536.44 272
16537.65 280
16538.87 266
16540.08 302
16541.29 305
16542.51 284
16543.72 281
16544.93 287
16546.15 307
16547.36 291
16548.58 315
16549.79 317
16551.00 314
16552.22 279
16553.43 315
16554.65 304
16555.86 342
16557.07 325
16558.29 302
16559.50 323
16560.72 322
16561.93 340
16563.14 317
16564.36 321
16565.57 307
16566.79 331
16568.00 307
16569.22 322
16570.43 310
16571.65 329
16572.86 331
16574.08 315
16575.29 312
16576.51 322
16577.72 332
16578.93 318
16580.15 324
16581.36 294
16582.58 315
16583.79 299
16585.01 317
16586.23 289
16587.44 307
16588.66 302
16589.87 313
16591.09 305
16592.30 307
16593.52 289
16594.73 302
16595.95 302
16597.16 259
16598.38 272
16599.60 271
16600.81 292
16602.03 258
16603.24 259
16604.46 258
16605.67 260
16606.89 264
16608.11 249
16609.32 258
16610.54 251
16611.75 251
16612.97 245
16614.19 229
16615.40 239
16616.62 233
16617.84 231
16619.05 235
16620.27 229
16621.48 228
16622.70 229
16623.92 236
16625.13 222
16626.35 243
16627.57 229
16628.78 235
16630.00 210
16631.22 208
16632.44 217
16633.65 222
16634.87 226
16636.09 174
16637.30 242
16638.52 203
16639.74 233
16640.95 204
16642.17 207
16643.39 200
16644.61 223
16645.82 217
16647.04 217
16648.26 224
16649.48 196
16650.69 215
16651.91 200
16653.13 218
16654.35 204
16655.56 215
16656.78 199
16658.00 218
16659.22 198
16660.44 198
16661.65 200
16662.87 228
16664.09 199
16665.31 215
16666.53 216
16667.74 212
16668.96 198
16670.18 205
16671.40 194
16672.62 210
16673.84 243
16675.05 201
16676.27 210
16677.49 194
16678.71 229
16679.93 202
16681.15 203
16682.37 200
16683.58 192
16684.80 210
16686.02 206
16687.24 193
16688.46 194
16689.68 207
16690.90 206
16692.12 211
16693.34 175
16694.55 198
16695.77 202
16696.99 211
16698.21 188
16699.43 204
16700.65 216
16701.87 200
16703.09 191
16704.31 209
16705.53 198
16706.75 210
16707.97 193
16709.19 221
16710.41 195
16711.63 182
16712.85 183
16714.07 178
16715.29 211
16716.51 181
16717.73 192
16718.95 165
16720.17 180
16721.39 201
16722.61 196
16723.83 200
16725.05 173
16726.27 190
16727.49 182
16728.71 198
16729.93 180
16731.15 216
16732.37 192
16733.59 189
16734.81 160
16736.03 197
16737.25 180
16738.47 202
16739.69 203
16740.92 195
16742.14 170
16743.36 173
16744.58 195
16745.80 188
16747.02 189
16748.24 192
16749.46 178
16750.68 201
16751.90 199
16753.13 163
16754.35 209
16755.57 173
16756.79 181
16758.01 180
16759.23 185
16760.45 172
16761.68 189
16762.90 197
16764.12 185
16765.34 192
16766.56 169
16767.79 186
16769.01 169
16770.23 202
16771.45 162
16772.67 205
16773.89 195
16775.12 189
16776.34 184
16777.56 179
16778.78 185
16780.01 177
16781.23 194
16782.45 184
16783.67 185
16784.90 176
16786.12 188
16787.34 177
16788.56 175
16789.79 188
16791.01 190
16792.23 179
16793.45 188
16794.68 159
16795.90 182
16797.12 153
16798.35 162
16799.57 156
16800.79 192
16802.01 166
16803.24 156
16804.46 191
16805.68 183
16806.91 185
16808.13 185
16809.35 218
16810.58 174
16811.80 189
16813.02 193
16814.25 191
16815.47 178
16816.69 191
16817.92 189
16819.14 197
16820.37 186
16821.59 198
16822.81 202
16824.04 201
16825.26 171
16826.49 165
16827.71 215
16828.93 169
16830.16 187
16831.38 177
16832.61 204
16833.83 178
16835.05 185
16836.28 189
16837.50 193
16838.73 202
16839.95 180
16841.18 205
16842.40 211
16843.63 220
16844.85 195
16846.07 220
16847.30 213
16848.52 232
16849.75 200
16850.97 220
16852.20 205
16853.42 224
16854.65 214
16855.87 222
16857.10 204
16858.32 207
16859.55 239
16860.77 223
16862.00 235
16863.22 227
16864.45 238
16865.68 226
16866.90 235
16868.13 220
16869.35 254
16870.58 256
16871.80 262
16873.03 275
16874.25 269
16875.48 233
16876.71 246
16877.93 247
16879.16 235
16880.38 229
16881.61 225
16882.84 281
16884.06 243
16885.29 266
16886.51 242
16887.74 253
16888.97 242
16890.19 245
16891.42 247
16892.65 247
16893.87 240
16895.10 254
16896.32 243
16897.55 236
16898.78 231
16900.00 230
16901.23 245
16902.46 238
16903.68 226
16904.91 223
16906.14 247
16907.37 226
16908.59 220
16909.82 224
16911.05 237
16912.27 236
16913.50 227
16914.73 208
16915.95 203
16917.18 202
16918.41 232
16919.64 235
16920.86 201
16922.09 215
16923.32 234
16924.55 242
16925.77 213
16927.00 223
16928.23 203
16929.46 215
16930.69 213
16931.91 209
16933.14 224
16934.37 230
16935.60 221
16936.82 223
16938.05 241
16939.28 194
16940.51 188
16941.74 201
16942.97 237
16944.19 231
16945.42 208
16946.65 233
16947.88 220
16949.11 212
16950.34 215
16951.56 228
16952.79 211
16954.02 219
16955.25 209
16956.48 232
16957.71 197
16958.94 227
16960.16 216
16961.39 241
16962.62 190
16963.85 220
16965.08 207
16966.31 247
16967.54 216
16968.77 210
16970.00 203
16971.23 197
16972.46 214
16973.68 192
16974.91 220
16976.14 214
16977.37 227
16978.60 201
16979.83 224
16981.06 195
16982.29 203
16983.52 204
16984.75 204
16985.98 212
16987.21 190
16988.44 196
16989.67 198
16990.90 190
16992.13 191
16993.36 199
16994.59 179
16995.82 186
16997.05 194
16998.28 219
16999.51 172
17000.74 205
17001.97 203
17003.20 192
17004.43 172
17005.66 173
17006.89 197
17008.12 195
17009.35 188
17010.58 185
17011.82 219
17013.05 192
17014.28 167
17015.51 201
17016.74 197
17017.97 169
17019.20 187
17020.43 187
17021.66 180
17022.89 179
17024.12 181
17025.36 190
17026.59 190
17027.82 186
17029.05 164
17030.28 192
17031.51 168
17032.74 162
17033.98 188
17035.21 197
17036.44 165
17037.67 192
17038.90 175
17040.13 174
17041.37 166
17042.60 175
17043.83 172
17045.06 181
17046.29 176
17047.53 182
17048.76 198
17049.99 171
17051.22 177
17052.45 166
17053.69 190
17054.92 159
17056.15 183
17057.38 174
17058.62 163
17059.85 160
17061.08 173
17062.31 183
17063.55 166
17064.78 179
17066.01 177
17067.24 187
17068.48 163
17069.71 155
17070.94 164
17072.17 176
17073.41 166
17074.64 184
17075.87 162
17077.11 171
17078.34 169
17079.57 199
17080.81 175
17082.04 160
17083.27 156
17084.51 173
17085.74 162
17086.97 158
17088.21 170
17089.44 180
17090.67 175
17091.91 161
17093.14 175
17094.37 162
17095.61 155
17096.84 160
17098.08 181
17099.31 162
17100.54 146
17101.78 159
17103.01 173
17104.25 180
17105.48 162
17106.71 170
17107.95 174
17109.18 166
17110.42 152
17111.65 174
17112.88 166
17114.12 166
17115.35 158
17116.59 171
17117.82 142
17119.06 163
17120.29 160
17121.53 160
17122.76 162
17124.00 159
17125.23 159
17126.47 161
17127.70 163
17128.94 144
17130.17 178
17131.41 160
17132.64 159
17133.88 159
17135.11 150
17136.35 162
17137.58 148
17138.82 164
17140.05 157
17141.29 154
17142.52 157
17143.76 168
17144.99 175
17146.23 153
17147.46 138
17148.70 160
17149.94 144
17151.17 140
17152.41 151
17153.64 176
17154.88 161
17156.12 161
17157.35 146
17158.59 154
17159.82 158
17161.06 152
17162.30 147
17163.53 147
17164.77 154
17166.00 154
17167.24 150
17168.48 154
17169.71 151
17170.95 138
17172.19 149
17173.42 159
17174.66 127
17175.90 155
17177.13 161
17178.37 161
17179.61 138
17180.84 142
17182.08 138
17183.32 149
17184.55 151
17185.79 164
17187.03 130
17188.26 146
17189.50 155
17190.74 147
17191.98 134
17193.21 139
17194.45 146
17195.69 157
17196.93 140
17198.16 142
17199.40 156
17200.64 145
17201.88 142
17203.11 147
17204.35 145
17205.59 152
17206.83 157
17208.06 152
17209.30 145
17210.54 128
17211.78 140
17213.02 142
17214.25 135
17215.49 151
17216.73 136
17217.97 148
17219.21 130
17220.44 133
17221.68 143
17222.92 144
17224.16 135
17225.40 140
17226.64 141
17227.87 133
17229.11 160
17230.35 137
17231.59 154
17232.83 141
17234.07 145
17235.31 143
17236.55 129
17237.78 142
17239.02 138
17240.26 153
17241.50 138
17242.74 121
17243.98 134
17245.22 141
17246.46 142
17247.70 138
17248.94 141
17250.18 143
17251.41 143
17252.65 139
17253.89 124
17255.13 134
17256.37 133
17257.61 136
17258.85 149
17260.09 139
17261.33 125
17262.57 132
17263.81 127
17265.05 124
17266.29 138
17267.53 128
17268.77 139
17270.01 146
17271.25 137
17272.49 140
17273.73 152
17274.97 129
17276.21 128
17277.45 134
17278.69 145
17279.93 122
17281.17 135
17282.41 155
17283.65 144
17284.89 127
17286.13 133
17287.38 127
17288.62 139
17289.86 143
17291.10 131
17292.34 128
17293.58 114
17294.82 144
17296.06 119
17297.30 126
17298.54 121
17299.78 138
17301.03 133
17302.27 147
17303.51 137
17304.75 120
17305.99 144
17307.23 154
17308.47 139
17309.71 140
17310.96 134
17312.20 137
17313.44 148
17314.68 136
17315.92 127
17317.16 135
17318.41 127
17319.65 146
17320.89 133
17322.13 128
17323.37 145
17324.62 146
17325.86 145
17327.10 139
17328.34 140
17329.58 138
17330.83 133
17332.07 140
17333.31 139
17334.55 146
17335.80 136
17337.04 146
17338.28 149
17339.52 147
17340.77 137
17342.01 145
17343.25 135
17344.49 128
17345.74 142
17346.98 152
17348.22 137
17349.46 130
17350.71 138
17351.95 143
17353.19 139
17354.44 140
17355.68 133
17356.92 140
17358.17 157
17359.41 141
17360.65 147
17361.90 155
17363.14 149
17364.38 144
17365.63 150
17366.87 148
17368.11 135
17369.36 145
17370.60 145
17371.84 146
17373.09 132
17374.33 149
17375.58 127
17376.82 143
17378.06 147
17379.31 146
17380.55 144
17381.80 144
17383.04 134
17384.28 145
17385.53 140
17386.77 134
17388.02 136
17389.26 147
17390.50 135
17391.75 146
17392.99 152
17394.24 151
17395.48 142
17396.73 144
17397.97 150
17399.22 148
17400.46 161
17401.71 161
17402.95 152
17404.20 152
17405.44 139
17406.69 148
17407.93 159
17409.18 155
17410.42 152
17411.67 167
17412.91 158
17414.16 153
17415.40 138
17416.65 155
17417.89 144
17419.14 163
17420.38 145
17421.63 175
17422.87 152
17424.12 151
17425.36 158
17426.61 161
17427.86 142
17429.10 151
17430.35 137
17431.59 146
17432.84 153
17434.08 155
17435.33 152
17436.58 164
17437.82 155
17439.07 148
17440.32 164
17441.56 172
17442.81 167
17444.05 166
17445.30 154
17446.55 157
17447.79 175
17449.04 152
17450.29 157
17451.53 162
17452.78 167
17454.03 176
17455.27 156
17456.52 178
17457.77 173
17459.01 153
17460.26 170
17461.51 164
17462.75 187
17464.00 161
17465.25 181
17466.49 185
17467.74 176
17468.99 177
17470.24 177
17471.48 182
17472.73 176
17473.98 164
17475.22 188
17476.47 182
17477.72 206
17478.97 196
17480.21 171
17481.46 212
17482.71 200
17483.96 195
17485.21 202
17486.45 189
17487.70 171
17488.95 181
17490.20 187
17491.44 188
17492.69 194
17493.94 192
17495.19 193
17496.44 199
17497.69 196
17498.93 188
17500.18 201
17501.43 210
17502.68 215
17503.93 227
17505.18 184
17506.42 208
17507.67 219
17508.92 212
17510.17 202
17511.42 210
17512.67 218
17513.92 218
17515.16 235
17516.41 207
17517.66 216
17518.91 254
17520.16 229
17521.41 221
17522.66 218
17523.91 215
17525.16 253
17526.41 253
17527.66 231
17528.90 220
17530.15 217
17531.40 257
17532.65 251
17533.90 237
17535.15 228
17536.40 263
17537.65 264
17538.90 256
17540.15 253
17541.40 235
17542.65 248
17543.90 268
17545.15 228
17546.40 208
17547.65 263
17548.90 238
17550.15 242
17551.40 223
17552.65 248
17553.90 242
17555.15 238
17556.40 259
17557.65 250
17558.90 245
17560.15 251
17561.40 269
17562.65 238
17563.90 228
17565.15 235
17566.40 257
17567.65 253
17568.91 247
17570.16 237
17571.41 255
17572.66 263
17573.91 258
17575.16 243
17576.41 238
17577.66 260
17578.91 279
17580.16 256
17581.42 255
17582.67 247
17583.92 244
17585.17 252
17586.42 255
17587.67 273
17588.92 242
17590.17 243
17591.43 272
17592.68 269
17593.93 262
17595.18 254
17596.43 292
17597.68 281
17598.94 266
17600.19 259
17601.44 262
17602.69 266
17603.94 271
17605.20 263
17606.45 275
17607.70 277
17608.95 271
17610.20 286
17611.46 252
17612.71 261
17613.96 276
17615.21 288
17616.47 297
17617.72 265
17618.97 259
17620.22 278
17621.48 272
17622.73 256
17623.98 260
17625.23 275
17626.49 259
17627.74 264
17628.99 263
17630.25 274
17631.50 266
17632.75 274
17634.00 268
17635.26 242
17636.51 251
17637.76 228
17639.02 240
17640.27 226
17641.52 247
17642.78 235
17644.03 252
17645.28 257
17646.54 241
17647.79 223
17649.04 209
17650.30 217
17651.55 242
17652.81 222
17654.06 228
17655.31 201
17656.57 232
17657.82 227
17659.08 237
17660.33 195
17661.58 200
17662.84 222
17664.09 202
17665.35 200
17666.60 193
17667.85 197
17669.11 215
17670.36 218
17671.62 207
17672.87 192
17674.13 195
17675.38 188
17676.64 206
17677.89 180
17679.14 180
17680.40 195
17681.65 195
17682.91 169
17684.16 178
17685.42 201
17686.67 196
17687.93 199
17689.18 204
17690.44 191
17691.69 184
17692.95 180
17694.20 202
17695.46 175
17696.71 182
17697.97 163
17699.22 184
17700.48 186
17701.74 172
17702.99 159
17704.25 161
17705.50 178
17706.76 177
17708.01 170
17709.27 171
17710.53 175
17711.78 171
17713.04 185
17714.29 163
17715.55 137
17716.80 161
17718.06 154
17719.32 180
17720.57 168
17721.83 148
17723.09 167
17724.34 186
17725.60 149
17726.85 171
17728.11 164
17729.37 169
17730.62 172
17731.88 173
17733.14 166
17734.39 159
17735.65 163
17736.91 181
17738.16 154
17739.42 155
17740.68 152
17741.93 169
17743.19 178
17744.45 167
17745.70 174
17746.96 176
17748.22 157
17749.48 155
17750.73 160
17751.99 166
17753.25 170
17754.51 145
17755.76 166
17757.02 161
17758.28 139
17759.53 147
17760.79 143
17762.05 154
17763.31 152
17764.57 152
17765.82 167
17767.08 161
17768.34 152
17769.60 137
17770.85 147
17772.11 143
17773.37 144
17774.63 155
17775.89 167
17777.14 159
17778.40 147
17779.66 161
17780.92 138
17782.18 157
17783.44 142
17784.69 144
17785.95 151
17787.21 139
17788.47 160
17789.73 127
17790.99 143
17792.25 127
17793.50 133
17794.76 157
17796.02 135
17797.28 131
17798.54 137
17799.80 133
17801.06 129
17802.32 150
17803.58 159
17804.83 136
17806.09 136
17807.35 146
17808.61 132
17809.87 136
17811.13 133
17812.39 126
17813.65 128
17814.91 124
17816.17 137
17817.43 129
17818.69 112
17819.95 118
17821.21 116
17822.47 137
17823.73 124
17824.99 122
17826.25 128
17827.51 128
17828.77 116
17830.03 119
17831.29 124
17832.55 142
17833.81 133
17835.07 140
17836.33 121
17837.59 131
17838.85 131
17840.11 105
17841.37 114
17842.63 125
17843.89 135
17845.15 123
17846.41 112
17847.67 120
17848.93 113
17850.19 137
17851.45 106
17852.71 116
17853.98 125
17855.24 125
17856.50 140
17857.76 119
17859.02 130
17860.28 135
17861.54 116
17862.80 110
17864.06 130
17865.32 122
17866.59 117
17867.85 108
17869.11 133
17870.37 98
17871.63 99
17872.89 125
17874.15 134
17875.42 118
17876.68 113
17877.94 116
17879.20 119
17880.46 131
17881.73 113
17882.99 122
17884.25 120
17885.51 108
17886.77 117
17888.04 115
17889.30 111
17890.56 117
17891.82 121
17893.08 123
17894.35 116
17895.61 99
17896.87 106
17898.13 119
17899.40 123
17900.66 113
17901.92 109
17903.18 127
17904.45 111
17905.71 96
17906.97 109
17908.23 108
17909.50 116
17910.76 103
17912.02 128
17913.29 95
17914.55 93
17915.81 120
17917.07 110
17918.34 109
17919.60 122
17920.86 116
17922.13 111
17923.39 118
17924.65 100
17925.92 103
17927.18 114
17928.44 114
17929.71 119
17930.97 119
17932.24 95
17933.50 109
17934.76 120
17936.03 116
17937.29 107
17938.55 102
17939.82 118
17941.08 119
17942.35 99
17943.61 91
17944.87 108
17946.14 102
17947.40 106
17948.67 104
17949.93 96
17951.19 95
17952.46 106
17953.72 114
17954.99 124
17956.25 110
17957.52 115
17958.78 137
17960.05 129
17961.31 97
17962.58 108
17963.84 118
17965.10 113
17966.37 110
17967.63 95
17968.90 116
17970.16 105
17971.43 116
17972.69 111
17973.96 113
17975.22 108
17976.49 106
17977.76 123
17979.02 112
17980.29 80
17981.55 112
17982.82 117
17984.08 117
17985.35 113
17986.61 98
17987.88 123
17989.14 107
17990.41 109
17991.68 104
17992.94 128
17994.21 110
17995.47 113
17996.74 116
17998.00 119
17999.27 99
18000.54 106
18001.80 104
18003.07 109
18004.34 110
18005.60 104
18006.87 127
18008.13 108
18009.40 117
18010.67 117
18011.93 112
18013.20 113
18014.47 111
18015.73 99
18017.00 102
18018.27 98
18019.53 109
18020.80 113
18022.07 106
18023.33 110
18024.60 116
18025.87 112
18027.13 105
18028.40 109
18029.67 101
18030.93 121
18032.20 103
18033.47 101
18034.74 99
18036.00 90
18037.27 116
18038.54 109
18039.81 120
18041.07 103
18042.34 105
18043.61 112
18044.88 106
18046.14 99
18047.41 86
18048.68 115
18049.95 118
18051.21 101
18052.48 108
18053.75 114
18055.02 125
18056.29 103
18057.55 119
18058.82 122
18060.09 116
18061.36 117
18062.63 113
18063.90 114
18065.16 112
18066.43 111
18067.70 125
18068.97 121
18070.24 97
18071.51 109
18072.77 118
18074.04 111
18075.31 100
18076.58 125
18077.85 96
18079.12 106
18080.39 106
18081.66 134
18082.92 108
18084.19 106
18085.46 113
18086.73 117
18088.00 114
18089.27 111
18090.54 114
18091.81 112
18093.08 92
18094.35 94
18095.62 123
18096.89 103
18098.16 105
18099.42 102
18100.69 108
18101.96 120
18103.23 91
18104.50 118
18105.77 123
18107.04 136
18108.31 109
18109.58 121
18110.85 118
18112.12 135
18113.39 107
18114.66 120
18115.93 108
18117.20 136
18118.47 116
18119.74 129
18121.01 116
18122.28 110
18123.55 136
18124.82 113
18126.09 115
18127.36 109
18128.64 107
18129.91 115
18131.18 108
18132.45 112
18133.72 128
18134.99 124
18136.26 107
18137.53 90
18138.80 104
18140.07 98
18141.34 111
18142.61 118
18143.89 114
18145.16 114
18146.43 103
18147.70 108
18148.97 106
18150.24 99
18151.51 104
18152.78 122
18154.06 90
18155.33 103
18156.60 103
18157.87 120
18159.14 122
18160.41 108
18161.69 110
18162.96 113
18164.23 124
18165.50 104
18166.77 115
18168.04 110
18169.32 130
18170.59 112
18171.86 114
18173.13 99
18174.40 95
18175.68 110
18176.95 108
18178.22 122
18179.49 98
18180.77 115
18182.04 119
18183.31 117
18184.58 107
18185.86 102
18187.13 105
18188.40 108
18189.67 105
18190.95 108
18192.22 94
18193.49 110
18194.76 102
18196.04 123
18197.31 109
18198.58 97
18199.86 112
18201.13 109
18202.40 124
18203.68 94
18204.95 126
18206.22 114
18207.50 101
18208.77 97
18210.04 115
18211.32 110
18212.59 104
18213.86 107
18215.14 106
18216.41 110
18217.68 107
18218.96 113
18220.23 116
18221.51 106
18222.78 96
18224.05 124
18225.33 102
18226.60 120
18227.87 108
18229.15 114
18230.42 96
18231.70 101
18232.97 109
18234.25 109
18235.52 107
18236.79 126
18238.07 119
18239.34 118
18240.62 98
18241.89 111
18243.17 110
18244.44 111
18245.72 128
18246.99 100
18248.26 117
18249.54 98
18250.81 101
18252.09 119
18253.36 125
18254.64 101
18255.91 105
18257.19 111
18258.46 106
18259.74 100
18261.01 116
18262.29 130
18263.57 116
18264.84 86
18266.12 90
18267.39 103
18268.67 94
18269.94 111
18271.22 113
18272.49 118
18273.77 101
18275.04 103
18276.32 104
18277.60 112
18278.87 111
18280.15 107
18281.42 107
18282.70 108
18283.98 110
18285.25 91
18286.53 122
18287.80 92
18289.08 116
18290.36 97
18291.63 123
18292.91 110
18294.18 100
18295.46 110
18296.74 93
18298.01 98
18299.29 103
18300.57 112
18301.84 107
18303.12 114
18304.40 130
18305.67 119
18306.95 103
18308.23 108
18309.50 115
18310.78 110
18312.06 96
18313.34 113
18314.61 99
18315.89 108
18317.17 98
18318.44 124
18319.72 115
18321.00 111
18322.28 107
18323.55 115
18324.83 122
18326.11 100
18327.39 80
18328.66 97
18329.94 110
18331.22 114
18332.50 107
18333.77 111
18335.05 106
18336.33 112
18337.61 126
18338.88 112
18340.16 99
18341.44 101
18342.72 105
18344.00 111
18345.27 104
18346.55 111
18347.83 108
18349.11 119
18350.39 104
18351.67 99
18352.94 79
18354.22 112
18355.50 111
18356.78 123
18358.06 107
18359.34 98
18360.62 114
18361.89 124
18363.17 121
18364.45 99
18365.73 124
18367.01 105
18368.29 118
18369.57 102
18370.85 106
18372.13 102
18373.40 105
18374.68 107
18375.96 94
18377.24 114
18378.52 104
18379.80 101
18381.08 116
18382.36 112
18383.64 97
18384.92 100
18386.20 110
18387.48 107
18388.76 98
18390.04 97
18391.32 108
18392.60 107
18393.88 102
18395.16 120
18396.44 108
18397.72 105
18399.00 103
18400.28 90
18401.56 114
18402.84 103
18404.12 111
18405.40 102
18406.68 95
18407.96 98
18409.24 115
18410.52 107
18411.80 104
18413.08 109
18414.36 112
18415.64 82
18416.92 98
18418.20 91
18419.48 81
18420.76 109
18422.04 103
18423.32 94
18424.61 90
18425.89 91
18427.17 100
18428.45 114
18429.73 103
18431.01 108
18432.29 102
18433.57 111
18434.85 89
18436.14 107
18437.42 81
18438.70 101
18439.98 107
18441.26 99
18442.54 104
18443.82 92
18445.11 113
18446.39 103
18447.67 111
18448.95 100
18450.23 101
18451.51 105
18452.80 117
18454.08 96
18455.36 108
18456.64 94
18457.92 112
18459.21 102
18460.49 115
18461.77 106
18463.05 93
18464.33 104
18465.62 98
18466.90 102
18468.18 102
18469.46 116
18470.75 96
18472.03 104
18473.31 90
18474.59 104
18475.88 112
18477.16 110
18478.44 93
18479.73 98
18481.01 97
18482.29 102
18483.57 104
18484.86 103
18486.14 85
18487.42 94
18488.71 104
18489.99 94
18491.27 112
18492.56 101
18493.84 104
18495.12 89
18496.41 97
18497.69 90
18498.97 97
18500.26 95
18501.54 98
18502.82 91
18504.11 100
18505.39 101
18506.67 88
18507.96 95
18509.24 99
18510.53 101
18511.81 86
18513.09 114
18514.38 112
18515.66 107
18516.95 108
18518.23 85
18519.51 98
18520.80 104
18522.08 90
18523.37 100
18524.65 101
18525.94 92
18527.22 109
18528.51 99
18529.79 94
18531.07 85
18532.36 107
18533.64 94
18534.93 97
18536.21 96
18537.50 89
18538.78 86
18540.07 97
18541.35 91
18542.64 93
18543.92 90
18545.21 88
18546.49 104
18547.78 92
18549.06 93
18550.35 94
18551.63 102
18552.92 99
18554.20 110
18555.49 98
18556.78 99
18558.06 92
18559.35 106
18560.63 112
18561.92 105
18563.20 91
18564.49 101
18565.77 107
18567.06 86
18568.35 100
18569.63 83
18570.92 100
18572.20 91
18573.49 91
18574.78 110
18576.06 112
18577.35 83
18578.64 95
18579.92 105
18581.21 101
18582.49 106
18583.78 101
18585.07 113
18586.35 97
18587.64 106
18588.93 91
18590.21 105
18591.50 93
18592.79 109
18594.07 94
18595.36 106
18596.65 106
18597.93 82
18599.22 98
18600.51 110
18601.80 101
18603.08 111
18604.37 99
18605.66 98
18606.94 111
18608.23 92
18609.52 97
18610.81 98
18612.09 100
18613.38 114
18614.67 88
18615.96 95
18617.24 100
18618.53 97
18619.82 103
18621.11 102
18622.39 97
18623.68 105
18624.97 97
18626.26 113
18627.55 87
18628.83 98
18630.12 107
18631.41 98
18632.70 114
18633.99 93
18635.27 94
18636.56 110
18637.85 98
18639.14 106
18640.43 86
18641.72 104
18643.00 96
18644.29 88
18645.58 84
18646.87 82
18648.16 87
18649.45 92
18650.74 95
18652.02 94
18653.31 86
18654.60 80
18655.89 105
18657.18 95
18658.47 106
18659.76 88
18661.05 103
18662.34 108
18663.63 83
18664.91 85
18666.20 83
18667.49 103
18668.78 99
18670.07 104
18671.36 84
18672.65 77
18673.94 88
18675.23 102
18676.52 91
18677.81 95
18679.10 84
18680.39 99
18681.68 110
18682.97 92
18684.26 86
18685.55 101
18686.84 95
18688.13 99
18689.42 105
18690.71 93
18692.00 90
18693.29 104
18694.58 105
18695.87 97
18697.16 92
18698.45 82
18699.74 88
18701.03 82
18702.32 87
18703.61 89
18704.90 83
18706.19 82
18707.48 89
18708.78 89
18710.07 90
18711.36 84
18712.65 88
18713.94 100
18715.23 91
18716.52 82
18717.81 82
18719.10 100
18720.39 100
18721.69 88
18722.98 81
18724.27 86
18725.56 86
18726.85 106
18728.14 83
18729.43 81
18730.72 101
18732.02 80
18733.31 99
18734.60 86
18735.89 99
18737.18 89
18738.47 103
18739.77 78
18741.06 89
18742.35 81
18743.64 87
18744.93 97
18746.23 94
18747.52 87
18748.81 94
18750.10 101
18751.39 82
18752.69 75
18753.98 77
18755.27 106
18756.56 96
18757.86 84
18759.15 87
18760.44 102
18761.73 91
18763.03 87
18764.32 94
18765.61 94
18766.90 92
18768.20 88
18769.49 82
18770.78 100
18772.08 92
18773.37 82
18774.66 85
18775.96 96
18777.25 92
18778.54 80
18779.83 93
18781.13 91
18782.42 98
18783.71 97
18785.01 77
18786.30 93
18787.59 92
18788.89 87
18790.18 89
18791.48 100
18792.77 77
18794.06 93
18795.36 78
18796.65 89
18797.94 81
18799.24 88
18800.53 97
18801.83 89
18803.12 88
18804.41 103
18805.71 94
18807.00 89
18808.30 83
18809.59 93
18810.88 85
18812.18 97
18813.47 95
18814.77 81
18816.06 83
18817.36 88
18818.65 107
18819.95 98
18821.24 83
18822.54 97
18823.83 106
18825.12 83
18826.42 72
18827.71 75
18829.01 76
18830.30 97
18831.60 70
18832.89 90
18834.19 72
18835.48 90
18836.78 91
18838.07 91
18839.37 96
18840.67 76
18841.96 85
18843.26 96
18844.55 81
18845.85 70
18847.14 85
18848.44 103
18849.73 79
18851.03 73
18852.33 80
18853.62 86
18854.92 95
18856.21 76
18857.51 97
18858.80 61
18860.10 101
18861.40 85
18862.69 93
18863.99 76
18865.28 85
18866.58 81
18867.88 86
18869.17 83
18870.47 68
18871.77 100
18873.06 84
18874.36 85
18875.66 81
18876.95 96
18878.25 87
18879.55 91
18880.84 81
18882.14 84
18883.44 75
18884.73 108
18886.03 78
18887.33 81
18888.62 67
18889.92 74
18891.22 100
18892.51 78
18893.81 69
18895.11 67
18896.41 99
18897.70 87
18899.00 82
18900.30 87
18901.59 98
18902.89 82
18904.19 98
18905.49 78
18906.78 86
18908.08 74
18909.38 88
18910.68 88
18911.98 78
18913.27 76
18914.57 95
18915.87 89
18917.17 89
18918.46 91
18919.76 87
18921.06 81
18922.36 85
18923.66 83
18924.96 79
18926.25 83
18927.55 72
18928.85 85
18930.15 90
18931.45 76
18932.75 60
18934.04 85
18935.34 76
18936.64 78
18937.94 92
18939.24 69
18940.54 97
18941.84 83
18943.13 85
18944.43 70
18945.73 79
18947.03 63
18948.33 79
18949.63 79
18950.93 75
18952.23 81
18953.53 92
18954.83 102
18956.13 77
18957.42 83
18958.72 84
18960.02 117
18961.32 80
18962.62 79
18963.92 87
18965.22 80
18966.52 81
18967.82 84
18969.12 86
18970.42 86
18971.72 84
18973.02 74
18974.32 94
18975.62 76
18976.92 86
18978.22 75
18979.52 89
18980.82 72
18982.12 77
18983.42 93
18984.72 84
18986.02 81
18987.32 90
18988.62 79
18989.92 91
18991.22 65
18992.52 81
18993.82 76
18995.12 74
18996.42 86
18997.73 77
18999.03 91
19000.33 73
19001.63 74
19002.93 88
19004.23 79
19005.53 84
19006.83 81
19008.13 64
19009.43 88
19010.73 85
19012.04 80
19013.34 97
19014.64 72
19015.94 78
19017.24 86
19018.54 83
19019.84 71
19021.15 92
19022.45 90
19023.75 96
19025.05 91
19026.35 80
19027.65 85
19028.96 86
19030.26 74
19031.56 82
19032.86 87
19034.16 71
19035.47 88
19036.77 90
19038.07 79
19039.37 78
19040.67 72
19041.98 92
19043.28 78
19044.58 73
19045.88 74
19047.18 79
19048.49 93
19049.79 79
19051.09 88
19052.39 80
19053.70 75
19055.00 72
19056.30 102
19057.61 91
19058.91 85
19060.21 81
19061.51 95
19062.82 75
19064.12 78
19065.42 94
19066.73 81
19068.03 96
19069.33 76
19070.64 81
19071.94 84
19073.24 98
19074.55 75
19075.85 90
19077.15 87
19078.46 88
19079.76 96
19081.06 83
19082.37 72
19083.67 74
19084.97 80
19086.28 77
19087.58 75
19088.89 93
19090.19 65
19091.49 89
19092.80 77
19094.10 93
19095.40 74
19096.71 89
19098.01 77
19099.32 75
19100.62 90
19101.93 85
19103.23 88
19104.53 89
19105.84 71
19107.14 84
19108.45 72
19109.75 89
19111.06 70
19112.36 76
19113.67 91
19114.97 88
19116.28 92
19117.58 80
19118.89 90
19120.19 71
19121.49 98
19122.80 78
19124.10 98
19125.41 86
19126.72 77
19128.02 79
19129.33 91
19130.63 85
19131.94 83
19133.24 98
19134.55 90
19135.85 87
19137.16 76
19138.46 92
19139.77 95
19141.07 72
19142.38 88
19143.69 76
19144.99 84
19146.30 72
19147.60 82
19148.91 96
19150.21 83
19151.52 83
19152.83 97
19154.13 86
19155.44 90
19156.75 74
19158.05 95
19159.36 73
19160.66 83
19161.97 75
19163.28 77
19164.58 75
19165.89 77
19167.20 79
19168.50 81
19169.81 87
19171.12 86
19172.42 86
19173.73 74
19175.04 82
19176.34 74
19177.65 81
19178.96 79
19180.26 81
19181.57 90
19182.88 93
19184.18 74
19185.49 69
19186.80 91
19188.11 89
19189.41 83
19190.72 81
19192.03 83
19193.33 91
19194.64 86
19195.95 83
19197.26 90
19198.56 85
19199.87 87
19201.18 97
19202.49 84
19203.80 63
19205.10 84
19206.41 91
19207.72 83
19209.03 84
19210.34 82
19211.64 81
19212.95 93
19214.26 76
19215.57 79
19216.88 80
19218.18 82
19219.49 83
19220.80 86
19222.11 53
19223.42 76
19224.73 91
19226.03 87
19227.34 79
19228.65 72
19229.96 101
19231.27 86
19232.58 95
19233.89 73
19235.19 64
19236.50 91
19237.81 92
19239.12 96
19240.43 77
19241.74 78
19243.05 77
19244.36 93
19245.67 70
19246.98 75
19248.29 75
19249.59 93
19250.90 79
19252.21 78
19253.52 59
19254.83 96
19256.14 107
19257.45 92
19258.76 84
19260.07 51
19261.38 86
19262.69 68
19264.00 88
19265.31 79
19266.62 68
19267.93 97
19269.24 84
19270.55 76
19271.86 66
19273.17 93
19274.48 87
19275.79 89
19277.10 80
19278.41 61
19279.72 80
19281.03 78
19282.34 68
19283.65 65
19284.96 66
19286.27 84
19287.58 80
19288.89 81
19290.21 66
19291.52 75
19292.83 69
19294.14 80
19295.45 85
19296.76 83
19298.07 79
19299.38 74
19300.69 82
19302.00 71
19303.31 65
19304.63 84
19305.94 84
19307.25 91
19308.56 77
19309.87 84
19311.18 73
19312.49 90
19313.81 68
19315.12 69
19316.43 78
19317.74 80
19319.05 81
19320.36 77
19321.68 59
19322.99 86
19324.30 66
19325.61 75
19326.92 81
19328.23 72
19329.55 83
19330.86 67
19332.17 83
19333.48 63
19334.80 83
19336.11 94
19337.42 92
19338.73 71
19340.04 73
19341.36 57
19342.67 73
19343.98 73
19345.29 76
19346.61 70
19347.92 84
19349.23 81
19350.55 74
19351.86 76
19353.17 69
19354.48 75
19355.80 76
19357.11 73
19358.42 67
19359.74 72
19361.05 78
19362.36 67
19363.68 75
19364.99 59
19366.30 66
19367.62 72
19368.93 74
19370.24 68
19371.56 76
19372.87 79
19374.18 86
19375.50 83
19376.81 70
19378.12 71
19379.44 61
19380.75 72
19382.06 78
19383.38 65
19384.69 74
19386.01 67
19387.32 80
19388.63 62
19389.95 75
19391.26 79
19392.58 67
19393.89 85
19395.21 71
19396.52 71
19397.83 56
19399.15 72
19400.46 56
19401.78 69
19403.09 75
19404.41 65
19405.72 78
19407.04 74
19408.35 69
19409.66 74
19410.98 81
19412.29 75
19413.61 73
19414.92 77
19416.24 82
19417.55 61
19418.87 72
19420.18 55
19421.50 65
19422.81 68
19424.13 75
19425.45 66
19426.76 75
19428.08 64
19429.39 64
19430.71 80
19432.02 85
19433.34 78
19434.65 79
19435.97 73
19437.28 64
19438.60 74
19439.92 66
19441.23 61
19442.55 74
19443.86 60
19445.18 85
19446.50 67
19447.81 66
19449.13 58
19450.44 80
19451.76 72
19453.08 81
19454.39 76
19455.71 77
19457.03 79
19458.34 62
19459.66 55
19460.97 70
19462.29 79
19463.61 64
19464.92 85
19466.24 70
19467.56 72
19468.87 69
19470.19 71
19471.51 65
19472.83 81
19474.14 81
19475.46 82
19476.78 61
19478.09 75
19479.41 61
19480.73 84
19482.04 80
19483.36 73
19484.68 80
19486.00 74
19487.31 92
19488.63 64
19489.95 84
19491.27 66
19492.58 88
19493.90 79
19495.22 88
19496.54 63
19497.85 85
19499.17 80
19500.49 76
19501.81 74
19503.13 73
19504.44 75
19505.76 76
19507.08 75
19508.40 65
19509.72 83
19511.03 64
19512.35 70
19513.67 86
19514.99 91
19516.31 66
19517.63 98
19518.94 81
19520.26 84
19521.58 60
19522.90 83
19524.22 84
19525.54 93
19526.86 90
19528.18 60
19529.49 71
19530.81 60
19532.13 83
19533.45 66
19534.77 79
19536.09 71
19537.41 70
19538.73 63
19540.05 61
19541.37 78
19542.68 78
19544.00 92
19545.32 93
19546.64 76
19547.96 68
19549.28 85
19550.60 84
19551.92 67
19553.24 69
19554.56 71
19555.88 67
19557.20 97
19558.52 60
19559.84 62
19561.16 66
19562.48 90
19563.80 73
19565.12 79
19566.44 74
19567.76 80
19569.08 87
19570.40 70
19571.72 79
19573.04 72
19574.36 80
19575.68 88
19577.00 77
19578.32 60
19579.64 70
19580.96 82
19582.28 78
19583.60 72
19584.92 60
19586.24 60
19587.57 66
19588.89 79
19590.21 74
19591.53 69
19592.85 82
19594.17 69
19595.49 78
19596.81 75
19598.13 63
19599.45 74
19600.78 88
19602.10 89
19603.42 63
19604.74 76
19606.06 78
19607.38 82
19608.70 75
19610.03 72
19611.35 62
19612.67 88
19613.99 74
19615.31 66
19616.63 68
19617.96 58
19619.28 79
19620.60 70
19621.92 89
19623.24 79
19624.57 80
19625.89 79
19627.21 77
19628.53 77
19629.85 65
19631.18 74
19632.50 97
19633.82 82
19635.14 79
19636.47 76
19637.79 67
19639.11 79
19640.43 77
19641.76 68
19643.08 68
19644.40 89
19645.72 77
19647.05 72
19648.37 75
19649.69 77
19651.02 75
19652.34 89
19653.66 86
19654.98 69
19656.31 66
19657.63 69
19658.95 87
19660.28 75
19661.60 68
19662.92 81
19664.25 82
19665.57 86
19666.89 68
19668.22 70
19669.54 69
19670.86 88
19672.19 79
19673.51 74
19674.84 71
19676.16 81
19677.48 85
19678.81 85
19680.13 62
19681.45 86
19682.78 76
19684.10 86
19685.43 71
19686.75 71
19688.08 79
19689.40 75
19690.72 65
19692.05 68
19693.37 73
19694.70 64
19696.02 85
19697.35 71
19698.67 77
19699.99 70
19701.32 78
19702.64 89
19703.97 79
19705.29 61
19706.62 81
19707.94 88
19709.27 70
19710.59 68
19711.92 80
19713.24 84
19714.57 79
19715.89 77
19717.22 66
19718.54 78
19719.87 71
19721.19 64
19722.52 74
19723.84 61
19725.17 78
19726.50 80
19727.82 81
19729.15 78
19730.47 76
19731.80 88
19733.12 85
19734.45 69
19735.77 60
19737.10 59
19738.43 86
19739.75 76
19741.08 86
19742.40 68
19743.73 75
19745.06 85
19746.38 89
19747.71 74
19749.03 75
19750.36 75
19751.69 102
19753.01 80
19754.34 71
19755.67 80
19756.99 85
19758.32 79
19759.65 59
19760.97 71
19762.30 80
19763.63 90
19764.95 77
19766.28 84
19767.61 89
19768.93 64
19770.26 83
19771.59 79
19772.91 86
19774.24 76
19775.57 71
19776.90 73
19778.22 76
19779.55 71
19780.88 75
19782.20 81
19783.53 76
19784.86 74
19786.19 81
19787.51 61
19788.84 81
19790.17 69
19791.50 98
19792.83 88
19794.15 73
19795.48 81
19796.81 84
19798.14 85
19799.46 69
19800.79 85
19802.12 75
19803.45 74
19804.78 86
19806.10 77
19807.43 77
19808.76 75
19810.09 79
19811.42 86
19812.75 71
19814.07 78
19815.40 84
19816.73 80
19818.06 63
19819.39 78
19820.72 78
19822.05 82
19823.37 77
19824.70 76
19826.03 80
19827.36 77
19828.69 72
19830.02 80
19831.35 81
19832.68 77
19834.01 95
19835.33 80
19836.66 79
19837.99 71
19839.32 71
19840.65 91
19841.98 87
19843.31 62
19844.64 83
19845.97 81
19847.30 79
19848.63 77
19849.96 90
19851.29 84
19852.62 74
19853.95 84
19855.28 76
19856.61 72
19857.94 73
19859.27 71
19860.60 89
19861.93 87
19863.26 67
19864.59 98
19865.92 82
19867.25 83
19868.58 76
19869.91 81
19871.24 97
19872.57 72
19873.90 84
19875.23 84
19876.56 81
19877.89 65
19879.22 61
19880.55 68
19881.88 84
19883.21 70
19884.54 76
19885.87 71
19887.21 79
19888.54 87
19889.87 79
19891.20 77
19892.53 92
19893.86 85
19895.19 89
19896.52 89
19897.85 75
19899.18 76
19900.52 85
19901.85 86
19903.18 65
19904.51 88
19905.84 76
19907.17 76
19908.50 83
19909.84 77
19911.17 80
19912.50 77
19913.83 80
19915.16 73
19916.50 89
19917.83 62
19919.16 75
19920.49 95
19921.82 83
19923.16 71
19924.49 74
19925.82 79
19927.15 87
19928.48 77
19929.82 85
19931.15 85
19932.48 93
19933.81 75
19935.15 95
19936.48 68
19937.81 75
19939.14 79
19940.48 93
19941.81 96
19943.14 63
19944.47 79
19945.81 65
19947.14 77
19948.47 84
19949.81 74
19951.14 77
19952.47 72
19953.81 84
19955.14 81
19956.47 80
19957.80 78
19959.14 75
19960.47 91
19961.80 74
19963.14 77
19964.47 68
19965.80 79
19967.14 70
19968.47 66
19969.81 88
19971.14 73
19972.47 71
19973.81 79
19975.14 87
19976.47 65
19977.81 79
19979.14 71
19980.48 86
19981.81 73
19983.14 66
19984.48 60
19985.81 85
19987.15 70
19988.48 69
19989.82 88
19991.15 81
19992.48 93
19993.82 92
19995.15 78
19996.49 75
19997.82 85
19999.16 74
20000.49 81
20001.83 78
20003.16 69
20004.50 87
20005.83 88
20007.17 80
20008.50 90
20009.84 71
20011.17 69
20012.51 80
20013.84 76
20015.18 93
20016.51 66
20017.85 80
20019.18 86
20020.52 78
20021.85 72
20023.19 75
20024.52 96
20025.86 88
20027.19 73
20028.53 62
20029.86 72
20031.20 64
20032.54 79
20033.87 74
20035.21 82
20036.54 76
20037.88 83
20039.22 85
20040.55 82
20041.89 73
20043.22 87
20044.56 92
20045.90 83
20047.23 83
20048.57 87
20049.90 84
20051.24 87
20052.58 89
20053.91 90
20055.25 73
20056.59 76
20057.92 86
20059.26 72
20060.60 87
20061.93 72
20063.27 74
20064.61 88
20065.94 81
20067.28 80
20068.62 84
20069.95 73
20071.29 83
20072.63 67
20073.97 73
20075.30 78
20076.64 70
20077.98 69
20079.31 70
20080.65 89
20081.99 72
20083.33 77
20084.66 84
20086.00 89
20087.34 88
20088.68 82
20090.01 74
20091.35 79
20092.69 87
20094.03 63
20095.37 83
20096.70 78
20098.04 102
20099.38 82
20100.72 80
20102.06 79
20103.39 82
20104.73 88
20106.07 95
20107.41 82
20108.75 86
20110.08 100
20111.42 81
20112.76 82
20114.10 68
20115.44 96
20116.78 78
20118.12 85
20119.45 84
20120.79 75
20122.13 79
20123.47 86
20124.81 98
20126.15 84
20127.49 79
