# Supplementary material for: MALDI-TOF MS typing enables the classification of brewing yeasts of the genus Saccharomyces to major beer styles
Source: PLoS One. 2017 Aug 9;12(8):e0181694. doi: 10.1371/journal.pone.0181694 (PMC5549903; doi:10.1371/journal.pone.0181694)
Supplement: S9 File — The directory includes 90 raw files and was zipped to “.zip”; the folder has three strains with 30 spectra per strain; S1 Text explains the raw files with an example and Table 1 represents the yeast strains used within the experiment. (ZIP) [file pone.0181694.s012.zip › 25-27/30286-204-Lag-Lag-Lag-YPG-18h-E-E_2016-09-21_3_0_E8_1.dat]

1999.90 1745
2000.32 1847
2000.75 1833
2001.17 1772
2001.59 1833
2002.01 1907
2002.43 1836
2002.86 1799
2003.28 1835
2003.70 1852
2004.12 1797
2004.54 1831
2004.97 1786
2005.39 1801
2005.81 1795
2006.23 1821
2006.66 1825
2007.08 1761
2007.50 1747
2007.92 1744
2008.35 1819
2008.77 1858
2009.19 1803
2009.61 1820
2010.04 1817
2010.46 1845
2010.88 1766
2011.31 1729
2011.73 1770
2012.15 1708
2012.57 1745
2013.00 1753
2013.42 1699
2013.84 1747
2014.27 1767
2014.69 1739
2015.11 1846
2015.54 1868
2015.96 1931
2016.38 1931
2016.81 1935
2017.23 2002
2017.65 2069
2018.08 2057
2018.50 1922
2018.93 1966
2019.35 1926
2019.77 1939
2020.20 1879
2020.62 1924
2021.04 1900
2021.47 1915
2021.89 1802
2022.32 1845
2022.74 1773
2023.17 1769
2023.59 1841
2024.01 1836
2024.44 1826
2024.86 1780
2025.29 1775
2025.71 1819
2026.14 1817
2026.56 1797
2026.98 1755
2027.41 1700
2027.83 1699
2028.26 1718
2028.68 1704
2029.11 1743
2029.53 1758
2029.96 1695
2030.38 1707
2030.81 1654
2031.23 1702
2031.66 1735
2032.08 1759
2032.51 1804
2032.93 1839
2033.36 1756
2033.78 1784
2034.21 1923
2034.63 1871
2035.06 1741
2035.49 1824
2035.91 1867
2036.34 1871
2036.76 1923
2037.19 1945
2037.61 1871
2038.04 1926
2038.47 1960
2038.89 1918
2039.32 1895
2039.74 1885
2040.17 1899
2040.59 1861
2041.02 1966
2041.45 1900
2041.87 1899
2042.30 1873
2042.73 1931
2043.15 2024
2043.58 1922
2044.00 1853
2044.43 1907
2044.86 1937
2045.28 1893
2045.71 1838
2046.14 1756
2046.56 1824
2046.99 1823
2047.42 1845
2047.84 1788
2048.27 1735
2048.70 1773
2049.12 1724
2049.55 1768
2049.98 1777
2050.40 1756
2050.83 1743
2051.26 1756
2051.69 1750
2052.11 1760
2052.54 1687
2052.97 1637
2053.40 1698
2053.82 1705
2054.25 1718
2054.68 1671
2055.10 1776
2055.53 1732
2055.96 1799
2056.39 1748
2056.82 1770
2057.24 1776
2057.67 1789
2058.10 1765
2058.53 1812
2058.95 1891
2059.38 1922
2059.81 1896
2060.24 1922
2060.67 1811
2061.09 1884
2061.52 1946
2061.95 1863
2062.38 1864
2062.81 1957
2063.24 2022
2063.66 1962
2064.09 2007
2064.52 2075
2064.95 2040
2065.38 2018
2065.81 2046
2066.24 2064
2066.66 2042
2067.09 1943
2067.52 2004
2067.95 1943
2068.38 1964
2068.81 1899
2069.24 1838
2069.67 1844
2070.10 1841
2070.52 1766
2070.95 1762
2071.38 1834
2071.81 1859
2072.24 1854
2072.67 1845
2073.10 1838
2073.53 1837
2073.96 1935
2074.39 1974
2074.82 1937
2075.25 1974
2075.68 1940
2076.11 2007
2076.54 1994
2076.97 1987
2077.40 2070
2077.83 2079
2078.26 2044
2078.69 2018
2079.12 2043
2079.55 2090
2079.98 2079
2080.41 2041
2080.84 2035
2081.27 2015
2081.70 2099
2082.13 1988
2082.56 1953
2082.99 2034
2083.42 2009
2083.85 1984
2084.28 1930
2084.71 1924
2085.14 1929
2085.57 1961
2086.00 1851
2086.43 1907
2086.86 1911
2087.29 1871
2087.73 1848
2088.16 1913
2088.59 1825
2089.02 1761
2089.45 1767
2089.88 1829
2090.31 1761
2090.74 1758
2091.17 1832
2091.61 1851
2092.04 1827
2092.47 1784
2092.90 1737
2093.33 1768
2093.76 1863
2094.19 1868
2094.63 1858
2095.06 1771
2095.49 1722
2095.92 1819
2096.35 1834
2096.78 1838
2097.22 1864
2097.65 1882
2098.08 1863
2098.51 1870
2098.94 1782
2099.38 1796
2099.81 1790
2100.24 1841
2100.67 1788
2101.11 1803
2101.54 1794
2101.97 1884
2102.40 1832
2102.83 1777
2103.27 1784
2103.70 1840
2104.13 1825
2104.56 1928
2105.00 1888
2105.43 1880
2105.86 1866
2106.30 1850
2106.73 2006
2107.16 2084
2107.59 2107
2108.03 2096
2108.46 2066
2108.89 2065
2109.33 2027
2109.76 2115
2110.19 2081
2110.63 2032
2111.06 2024
2111.49 2118
2111.93 2038
2112.36 1943
2112.79 1904
2113.23 1917
2113.66 1903
2114.09 1884
2114.53 1881
2114.96 1874
2115.40 1849
2115.83 1832
2116.26 1835
2116.70 1774
2117.13 1841
2117.56 1700
2118.00 1749
2118.43 1744
2118.87 1762
2119.30 1798
2119.73 1858
2120.17 1871
2120.60 1754
2121.04 1869
2121.47 1833
2121.91 1798
2122.34 1811
2122.78 1832
2123.21 1857
2123.64 1885
2124.08 1891
2124.51 1894
2124.95 1873
2125.38 1872
2125.82 1878
2126.25 1942
2126.69 1989
2127.12 2072
2127.56 2032
2127.99 2081
2128.43 2189
2128.86 2300
2129.30 2314
2129.73 2221
2130.17 2337
2130.60 2325
2131.04 2352
2131.47 2263
2131.91 2217
2132.35 2233
2132.78 2232
2133.22 2206
2133.65 2101
2134.09 2076
2134.52 2080
2134.96 2064
2135.40 2042
2135.83 2000
2136.27 1934
2136.70 1932
2137.14 1958
2137.57 1901
2138.01 1913
2138.45 1902
2138.88 1916
2139.32 1970
2139.76 1955
2140.19 1986
2140.63 1999
2141.06 1942
2141.50 2038
2141.94 2074
2142.37 1982
2142.81 2035
2143.25 2102
2143.68 2025
2144.12 2069
2144.56 2093
2144.99 2074
2145.43 2077
2145.87 2090
2146.30 2012
2146.74 2056
2147.18 2163
2147.62 2229
2148.05 2217
2148.49 2227
2148.93 2216
2149.36 2291
2149.80 2347
2150.24 2371
2150.68 2293
2151.11 2427
2151.55 2495
2151.99 2449
2152.43 2365
2152.86 2337
2153.30 2322
2153.74 2255
2154.18 2228
2154.61 2251
2155.05 2246
2155.49 2224
2155.93 2176
2156.37 2201
2156.80 2195
2157.24 2362
2157.68 2367
2158.12 2338
2158.56 2466
2158.99 2456
2159.43 2540
2159.87 2539
2160.31 2491
2160.75 2509
2161.19 2605
2161.62 2643
2162.06 2588
2162.50 2483
2162.94 2462
2163.38 2472
2163.82 2381
2164.26 2350
2164.69 2284
2165.13 2112
2165.57 2145
2166.01 2202
2166.45 2134
2166.89 2076
2167.33 2091
2167.77 2027
2168.21 2014
2168.65 2049
2169.08 2182
2169.52 2217
2169.96 2224
2170.40 2260
2170.84 2269
2171.28 2285
2171.72 2313
2172.16 2366
2172.60 2376
2173.04 2306
2173.48 2328
2173.92 2438
2174.36 2415
2174.80 2315
2175.24 2398
2175.68 2477
2176.12 2332
2176.56 2302
2177.00 2381
2177.44 2381
2177.88 2321
2178.32 2475
2178.76 2340
2179.20 2323
2179.64 2361
2180.08 2294
2180.52 2265
2180.96 2257
2181.40 2250
2181.84 2196
2182.28 2191
2182.72 2096
2183.16 2003
2183.60 1997
2184.04 2061
2184.48 2073
2184.93 2004
2185.37 1979
2185.81 2080
2186.25 2144
2186.69 2227
2187.13 2127
2187.57 2028
2188.01 2040
2188.45 2115
2188.89 2177
2189.34 2176
2189.78 2192
2190.22 2158
2190.66 2118
2191.10 2176
2191.54 2197
2191.98 2207
2192.43 2169
2192.87 2212
2193.31 2254
2193.75 2253
2194.19 2273
2194.63 2342
2195.08 2339
2195.52 2337
2195.96 2305
2196.40 2353
2196.84 2374
2197.29 2355
2197.73 2282
2198.17 2277
2198.61 2313
2199.06 2287
2199.50 2293
2199.94 2311
2200.38 2136
2200.82 2092
2201.27 2090
2201.71 2129
2202.15 2098
2202.59 2100
2203.04 2180
2203.48 2125
2203.92 2110
2204.37 2120
2204.81 2188
2205.25 2127
2205.69 2161
2206.14 2203
2206.58 2193
2207.02 2098
2207.47 2123
2207.91 2117
2208.35 2075
2208.80 2112
2209.24 2123
2209.68 2160
2210.13 2164
2210.57 2144
2211.01 2222
2211.46 2182
2211.90 2170
2212.34 2161
2212.79 2111
2213.23 2148
2213.67 2093
2214.12 2072
2214.56 2061
2215.01 2168
2215.45 2094
2215.89 2079
2216.34 2128
2216.78 2015
2217.23 2079
2217.67 2110
2218.11 2053
2218.56 2055
2219.00 2163
2219.45 2208
2219.89 2201
2220.34 2192
2220.78 2242
2221.22 2246
2221.67 2297
2222.11 2291
2222.56 2378
2223.00 2407
2223.45 2393
2223.89 2406
2224.34 2552
2224.78 2624
2225.23 2554
2225.67 2500
2226.12 2563
2226.56 2672
2227.01 2665
2227.45 2654
2227.90 2527
2228.34 2555
2228.79 2572
2229.23 2474
2229.68 2483
2230.12 2573
2230.57 2421
2231.01 2452
2231.46 2445
2231.90 2453
2232.35 2479
2232.80 2441
2233.24 2370
2233.69 2340
2234.13 2333
2234.58 2344
2235.02 2410
2235.47 2362
2235.92 2270
2236.36 2301
2236.81 2273
2237.25 2333
2237.70 2353
2238.15 2365
2238.59 2311
2239.04 2273
2239.49 2216
2239.93 2156
2240.38 2208
2240.82 2204
2241.27 2234
2241.72 2193
2242.16 2168
2242.61 2189
2243.06 2043
2243.50 2031
2243.95 2090
2244.40 2091
2244.84 2043
2245.29 2145
2245.74 2108
2246.19 2201
2246.63 2161
2247.08 2110
2247.53 2118
2247.97 2217
2248.42 2238
2248.87 2186
2249.32 2248
2249.76 2281
2250.21 2288
2250.66 2302
2251.10 2196
2251.55 2233
2252.00 2242
2252.45 2294
2252.89 2304
2253.34 2175
2253.79 2319
2254.24 2474
2254.69 2375
2255.13 2217
2255.58 2307
2256.03 2320
2256.48 2237
2256.93 2253
2257.37 2237
2257.82 2197
2258.27 2259
2258.72 2276
2259.17 2310
2259.61 2305
2260.06 2259
2260.51 2188
2260.96 2343
2261.41 2388
2261.86 2389
2262.31 2370
2262.75 2313
2263.20 2338
2263.65 2308
2264.10 2322
2264.55 2397
2265.00 2458
2265.45 2395
2265.90 2342
2266.34 2333
2266.79 2323
2267.24 2349
2267.69 2309
2268.14 2264
2268.59 2409
2269.04 2284
2269.49 2347
2269.94 2352
2270.39 2470
2270.84 2539
2271.29 2458
2271.74 2521
2272.18 2609
2272.63 2776
2273.08 2843
2273.53 3047
2273.98 3205
2274.43 3498
2274.88 3635
2275.33 3876
2275.78 3912
2276.23 4111
2276.68 4067
2277.13 4220
2277.58 4133
2278.03 4074
2278.48 4001
2278.93 3701
2279.38 3492
2279.83 3385
2280.28 3173
2280.73 3077
2281.19 2896
2281.64 2761
2282.09 2615
2282.54 2642
2282.99 2629
2283.44 2523
2283.89 2430
2284.34 2481
2284.79 2389
2285.24 2382
2285.69 2419
2286.14 2450
2286.59 2507
2287.04 2544
2287.50 2690
2287.95 2810
2288.40 2883
2288.85 3000
2289.30 3186
2289.75 3397
2290.20 3685
2290.65 3801
2291.11 3811
2291.56 3860
2292.01 3947
2292.46 3793
2292.91 3742
2293.36 3654
2293.82 3400
2294.27 3215
2294.72 3047
2295.17 2951
2295.62 2813
2296.07 2695
2296.53 2576
2296.98 2531
2297.43 2456
2297.88 2450
2298.33 2434
2298.79 2364
2299.24 2398
2299.69 2416
2300.14 2468
2300.60 2387
2301.05 2404
2301.50 2344
2301.95 2318
2302.41 2383
2302.86 2392
2303.31 2441
2303.76 2473
2304.22 2435
2304.67 2435
2305.12 2446
2305.57 2413
2306.03 2312
2306.48 2384
2306.93 2388
2307.39 2485
2307.84 2452
2308.29 2442
2308.75 2416
2309.20 2508
2309.65 2487
2310.11 2477
2310.56 2430
2311.01 2523
2311.47 2482
2311.92 2487
2312.37 2426
2312.83 2410
2313.28 2449
2313.73 2448
2314.19 2394
2314.64 2434
2315.09 2400
2315.55 2446
2316.00 2385
2316.46 2330
2316.91 2372
2317.36 2442
2317.82 2460
2318.27 2467
2318.73 2493
2319.18 2395
2319.63 2407
2320.09 2517
2320.54 2456
2321.00 2417
2321.45 2444
2321.91 2503
2322.36 2468
2322.82 2339
2323.27 2384
2323.72 2488
2324.18 2519
2324.63 2419
2325.09 2461
2325.54 2408
2326.00 2474
2326.45 2501
2326.91 2465
2327.36 2472
2327.82 2319
2328.27 2384
2328.73 2432
2329.18 2349
2329.64 2320
2330.09 2445
2330.55 2344
2331.00 2344
2331.46 2284
2331.92 2227
2332.37 2301
2332.83 2252
2333.28 2246
2333.74 2203
2334.19 2154
2334.65 2244
2335.10 2282
2335.56 2231
2336.02 2209
2336.47 2298
2336.93 2284
2337.38 2284
2337.84 2249
2338.30 2297
2338.75 2193
2339.21 2194
2339.66 2196
2340.12 2195
2340.58 2217
2341.03 2225
2341.49 2089
2341.95 2217
2342.40 2204
2342.86 2225
2343.32 2263
2343.77 2157
2344.23 2200
2344.68 2174
2345.14 2218
2345.60 2120
2346.06 2245
2346.51 2290
2346.97 2210
2347.43 2165
2347.88 2275
2348.34 2225
2348.80 2283
2349.25 2199
2349.71 2217
2350.17 2179
2350.63 2194
2351.08 2152
2351.54 2251
2352.00 2259
2352.46 2308
2352.91 2330
2353.37 2311
2353.83 2302
2354.29 2193
2354.74 2152
2355.20 2254
2355.66 2195
2356.12 2205
2356.57 2174
2357.03 2179
2357.49 2104
2357.95 2134
2358.41 2228
2358.86 2272
2359.32 2286
2359.78 2207
2360.24 2254
2360.70 2361
2361.15 2245
2361.61 2389
2362.07 2444
2362.53 2410
2362.99 2410
2363.45 2439
2363.91 2449
2364.36 2364
2364.82 2386
2365.28 2449
2365.74 2506
2366.20 2493
2366.66 2390
2367.12 2366
2367.57 2493
2368.03 2431
2368.49 2345
2368.95 2339
2369.41 2266
2369.87 2456
2370.33 2431
2370.79 2555
2371.25 2577
2371.71 2637
2372.17 2609
2372.63 2604
2373.09 2702
2373.54 2662
2374.00 2777
2374.46 2851
2374.92 2643
2375.38 2754
2375.84 2813
2376.30 2769
2376.76 2675
2377.22 2656
2377.68 2598
2378.14 2647
2378.60 2605
2379.06 2565
2379.52 2554
2379.98 2541
2380.44 2507
2380.90 2432
2381.36 2424
2381.82 2463
2382.28 2463
2382.74 2392
2383.20 2323
2383.66 2298
2384.12 2374
2384.59 2360
2385.05 2361
2385.51 2306
2385.97 2256
2386.43 2248
2386.89 2336
2387.35 2422
2387.81 2347
2388.27 2301
2388.73 2338
2389.19 2391
2389.65 2527
2390.12 2480
2390.58 2459
2391.04 2479
2391.50 2505
2391.96 2514
2392.42 2499
2392.88 2539
2393.34 2498
2393.81 2481
2394.27 2450
2394.73 2552
2395.19 2554
2395.65 2403
2396.11 2496
2396.57 2553
2397.04 2543
2397.50 2674
2397.96 2730
2398.42 2645
2398.88 2656
2399.35 2582
2399.81 2648
2400.27 2648
2400.73 2530
2401.19 2502
2401.66 2385
2402.12 2359
2402.58 2390
2403.04 2356
2403.51 2270
2403.97 2219
2404.43 2282
2404.89 2323
2405.36 2387
2405.82 2300
2406.28 2361
2406.74 2385
2407.21 2261
2407.67 2333
2408.13 2379
2408.59 2385
2409.06 2376
2409.52 2384
2409.98 2334
2410.45 2281
2410.91 2253
2411.37 2312
2411.84 2356
2412.30 2236
2412.76 2257
2413.23 2214
2413.69 2201
2414.15 2271
2414.62 2230
2415.08 2264
2415.54 2291
2416.01 2336
2416.47 2436
2416.93 2539
2417.40 2608
2417.86 2649
2418.32 2713
2418.79 2796
2419.25 2825
2419.72 2946
2420.18 3004
2420.64 3050
2421.11 3006
2421.57 3038
2422.04 3015
2422.50 2893
2422.96 2871
2423.43 2827
2423.89 2870
2424.36 2777
2424.82 2627
2425.29 2583
2425.75 2560
2426.22 2588
2426.68 2546
2427.15 2513
2427.61 2570
2428.07 2477
2428.54 2474
2429.00 2478
2429.47 2422
2429.93 2345
2430.40 2388
2430.86 2362
2431.33 2329
2431.79 2434
2432.26 2367
2432.72 2353
2433.19 2457
2433.65 2400
2434.12 2371
2434.59 2406
2435.05 2453
2435.52 2524
2435.98 2429
2436.45 2430
2436.91 2421
2437.38 2546
2437.84 2553
2438.31 2585
2438.78 2564
2439.24 2474
2439.71 2479
2440.17 2464
2440.64 2563
2441.10 2540
2441.57 2548
2442.04 2507
2442.50 2540
2442.97 2497
2443.44 2397
2443.90 2482
2444.37 2418
2444.83 2377
2445.30 2426
2445.77 2398
2446.23 2366
2446.70 2411
2447.17 2432
2447.63 2463
2448.10 2366
2448.57 2389
2449.03 2341
2449.50 2376
2449.97 2434
2450.43 2484
2450.90 2596
2451.37 2532
2451.83 2465
2452.30 2435
2452.77 2454
2453.24 2429
2453.70 2451
2454.17 2547
2454.64 2581
2455.10 2489
2455.57 2555
2456.04 2499
2456.51 2454
2456.97 2530
2457.44 2450
2457.91 2392
2458.38 2402
2458.84 2495
2459.31 2451
2459.78 2437
2460.25 2477
2460.72 2478
2461.18 2475
2461.65 2435
2462.12 2341
2462.59 2313
2463.06 2256
2463.52 2294
2463.99 2343
2464.46 2466
2464.93 2414
2465.40 2523
2465.86 2472
2466.33 2563
2466.80 2550
2467.27 2540
2467.74 2665
2468.21 2641
2468.68 2637
2469.14 2620
2469.61 2608
2470.08 2639
2470.55 2674
2471.02 2643
2471.49 2688
2471.96 2619
2472.43 2541
2472.90 2447
2473.36 2456
2473.83 2526
2474.30 2488
2474.77 2407
2475.24 2480
2475.71 2512
2476.18 2523
2476.65 2461
2477.12 2545
2477.59 2515
2478.06 2474
2478.53 2547
2479.00 2477
2479.47 2464
2479.94 2457
2480.41 2436
2480.87 2398
2481.34 2445
2481.81 2411
2482.28 2309
2482.75 2361
2483.22 2303
2483.69 2341
2484.16 2235
2484.63 2277
2485.10 2262
2485.57 2346
2486.05 2342
2486.52 2292
2486.99 2323
2487.46 2418
2487.93 2361
2488.40 2355
2488.87 2388
2489.34 2450
2489.81 2383
2490.28 2324
2490.75 2427
2491.22 2464
2491.69 2504
2492.16 2416
2492.63 2322
2493.10 2393
2493.58 2426
2494.05 2427
2494.52 2440
2494.99 2453
2495.46 2492
2495.93 2513
2496.40 2524
2496.87 2460
2497.34 2439
2497.82 2412
2498.29 2469
2498.76 2457
2499.23 2391
2499.70 2368
2500.17 2374
2500.64 2246
2501.12 2301
2501.59 2362
2502.06 2447
2502.53 2365
2503.00 2369
2503.48 2421
2503.95 2511
2504.42 2497
2504.89 2543
2505.36 2565
2505.84 2576
2506.31 2570
2506.78 2564
2507.25 2582
2507.72 2537
2508.20 2566
2508.67 2580
2509.14 2555
2509.61 2603
2510.09 2658
2510.56 2788
2511.03 2773
2511.50 2841
2511.98 2766
2512.45 2758
2512.92 2759
2513.40 2710
2513.87 2736
2514.34 2663
2514.81 2651
2515.29 2481
2515.76 2419
2516.23 2425
2516.71 2400
2517.18 2271
2517.65 2303
2518.13 2442
2518.60 2458
2519.07 2374
2519.55 2306
2520.02 2327
2520.49 2388
2520.97 2379
2521.44 2354
2521.91 2395
2522.39 2373
2522.86 2348
2523.34 2403
2523.81 2420
2524.28 2343
2524.76 2332
2525.23 2405
2525.70 2426
2526.18 2350
2526.65 2355
2527.13 2387
2527.60 2408
2528.08 2342
2528.55 2334
2529.02 2356
2529.50 2437
2529.97 2332
2530.45 2362
2530.92 2427
2531.40 2324
2531.87 2306
2532.34 2345
2532.82 2381
2533.29 2409
2533.77 2390
2534.24 2314
2534.72 2440
2535.19 2463
2535.67 2506
2536.14 2539
2536.62 2518
2537.09 2533
2537.57 2472
2538.04 2347
2538.52 2447
2538.99 2461
2539.47 2449
2539.94 2481
2540.42 2439
2540.90 2445
2541.37 2432
2541.85 2396
2542.32 2360
2542.80 2403
2543.27 2368
2543.75 2509
2544.22 2584
2544.70 2502
2545.18 2670
2545.65 2705
2546.13 2623
2546.60 2656
2547.08 2728
2547.56 2797
2548.03 2813
2548.51 2880
2548.98 2843
2549.46 2873
2549.94 3005
2550.41 2913
2550.89 2830
2551.37 2790
2551.84 2791
2552.32 2749
2552.80 2756
2553.27 2794
2553.75 2696
2554.23 2762
2554.70 2731
2555.18 2625
2555.66 2612
2556.13 2688
2556.61 2650
2557.09 2639
2557.56 2499
2558.04 2593
2558.52 2575
2558.99 2599
2559.47 2506
2559.95 2509
2560.43 2472
2560.90 2456
2561.38 2433
2561.86 2499
2562.33 2510
2562.81 2464
2563.29 2368
2563.77 2435
2564.25 2330
2564.72 2407
2565.20 2414
2565.68 2401
2566.16 2439
2566.63 2479
2567.11 2434
2567.59 2379
2568.07 2392
2568.55 2420
2569.02 2341
2569.50 2326
2569.98 2400
2570.46 2400
2570.94 2381
2571.41 2269
2571.89 2290
2572.37 2290
2572.85 2298
2573.33 2392
2573.81 2366
2574.28 2396
2574.76 2321
2575.24 2319
2575.72 2356
2576.20 2342
2576.68 2344
2577.16 2387
2577.64 2424
2578.11 2406
2578.59 2405
2579.07 2438
2579.55 2545
2580.03 2449
2580.51 2482
2580.99 2450
2581.47 2433
2581.95 2416
2582.43 2338
2582.91 2387
2583.39 2371
2583.86 2334
2584.34 2336
2584.82 2386
2585.30 2387
2585.78 2330
2586.26 2384
2586.74 2333
2587.22 2431
2587.70 2352
2588.18 2292
2588.66 2305
2589.14 2357
2589.62 2356
2590.10 2360
2590.58 2289
2591.06 2312
2591.54 2293
2592.02 2323
2592.50 2351
2592.98 2384
2593.46 2395
2593.94 2455
2594.42 2466
2594.90 2564
2595.38 2590
2595.86 2655
2596.35 2555
2596.83 2557
2597.31 2531
2597.79 2556
2598.27 2578
2598.75 2565
2599.23 2564
2599.71 2483
2600.19 2436
2600.67 2436
2601.15 2495
2601.63 2462
2602.12 2394
2602.60 2419
2603.08 2439
2603.56 2347
2604.04 2362
2604.52 2348
2605.00 2414
2605.48 2399
2605.97 2415
2606.45 2379
2606.93 2367
2607.41 2397
2607.89 2387
2608.37 2337
2608.86 2377
2609.34 2366
2609.82 2333
2610.30 2386
2610.78 2429
2611.26 2387
2611.75 2486
2612.23 2538
2612.71 2536
2613.19 2530
2613.68 2449
2614.16 2376
2614.64 2344
2615.12 2458
2615.60 2515
2616.09 2443
2616.57 2516
2617.05 2517
2617.53 2515
2618.02 2545
2618.50 2565
2618.98 2500
2619.46 2635
2619.95 2621
2620.43 2689
2620.91 2681
2621.40 2623
2621.88 2623
2622.36 2653
2622.85 2592
2623.33 2696
2623.81 2610
2624.29 2611
2624.78 2603
2625.26 2653
2625.74 2554
2626.23 2659
2626.71 2591
2627.19 2514
2627.68 2530
2628.16 2574
2628.64 2551
2629.13 2521
2629.61 2633
2630.10 2637
2630.58 2716
2631.06 2725
2631.55 2721
2632.03 2725
2632.51 2729
2633.00 2690
2633.48 2845
2633.97 2801
2634.45 2786
2634.94 2758
2635.42 2752
2635.90 2742
2636.39 2711
2636.87 2808
2637.36 2786
2637.84 2796
2638.33 2815
2638.81 2740
2639.29 2658
2639.78 2700
2640.26 2757
2640.75 2663
2641.23 2546
2641.72 2552
2642.20 2487
2642.69 2579
2643.17 2568
2643.66 2501
2644.14 2467
2644.63 2535
2645.11 2508
2645.60 2469
2646.08 2524
2646.57 2427
2647.05 2406
2647.54 2485
2648.02 2548
2648.51 2638
2648.99 2507
2649.48 2573
2649.97 2641
2650.45 2541
2650.94 2591
2651.42 2636
2651.91 2615
2652.39 2667
2652.88 2581
2653.37 2631
2653.85 2610
2654.34 2669
2654.82 2516
2655.31 2545
2655.80 2619
2656.28 2513
2656.77 2546
2657.25 2550
2657.74 2456
2658.23 2446
2658.71 2532
2659.20 2544
2659.69 2558
2660.17 2633
2660.66 2588
2661.14 2669
2661.63 2648
2662.12 2651
2662.60 2658
2663.09 2742
2663.58 2707
2664.06 2819
2664.55 2663
2665.04 2641
2665.53 2673
2666.01 2676
2666.50 2706
2666.99 2604
2667.47 2689
2667.96 2618
2668.45 2552
2668.94 2568
2669.42 2515
2669.91 2504
2670.40 2642
2670.88 2684
2671.37 2637
2671.86 2665
2672.35 2669
2672.83 2675
2673.32 2819
2673.81 2854
2674.30 2901
2674.79 3020
2675.27 3031
2675.76 2985
2676.25 3028
2676.74 2970
2677.23 2944
2677.71 2940
2678.20 2938
2678.69 2922
2679.18 2860
2679.67 2837
2680.15 2712
2680.64 2699
2681.13 2720
2681.62 2697
2682.11 2694
2682.60 2715
2683.08 2748
2683.57 2789
2684.06 2574
2684.55 2564
2685.04 2635
2685.53 2572
2686.02 2594
2686.51 2703
2686.99 2634
2687.48 2583
2687.97 2609
2688.46 2594
2688.95 2581
2689.44 2575
2689.93 2640
2690.42 2547
2690.91 2693
2691.40 2752
2691.89 2765
2692.38 2822
2692.87 2818
2693.35 2921
2693.84 2993
2694.33 3022
2694.82 3152
2695.31 3168
2695.80 3243
2696.29 3201
2696.78 3198
2697.27 3263
2697.76 3112
2698.25 3041
2698.74 3096
2699.23 3039
2699.72 2920
2700.21 2864
2700.70 2816
2701.19 2852
2701.68 2675
2702.17 2561
2702.66 2537
2703.15 2544
2703.64 2532
2704.13 2444
2704.62 2481
2705.12 2598
2705.61 2446
2706.10 2371
2706.59 2444
2707.08 2454
2707.57 2517
2708.06 2485
2708.55 2567
2709.04 2516
2709.53 2504
2710.02 2415
2710.51 2549
2711.01 2511
2711.50 2535
2711.99 2594
2712.48 2529
2712.97 2547
2713.46 2593
2713.95 2642
2714.44 2579
2714.94 2542
2715.43 2606
2715.92 2508
2716.41 2481
2716.90 2472
2717.39 2455
2717.89 2411
2718.38 2508
2718.87 2373
2719.36 2419
2719.85 2498
2720.34 2448
2720.84 2351
2721.33 2448
2721.82 2526
2722.31 2603
2722.80 2474
2723.30 2594
2723.79 2604
2724.28 2641
2724.77 2591
2725.27 2605
2725.76 2546
2726.25 2607
2726.74 2672
2727.24 2619
2727.73 2589
2728.22 2517
2728.71 2515
2729.21 2592
2729.70 2541
2730.19 2538
2730.69 2549
2731.18 2584
2731.67 2622
2732.16 2619
2732.66 2643
2733.15 2655
2733.64 2665
2734.14 2680
2734.63 2725
2735.12 2704
2735.62 2791
2736.11 2770
2736.60 2871
2737.10 2902
2737.59 2852
2738.08 3059
2738.58 3109
2739.07 3061
2739.56 3039
2740.06 3150
2740.55 3231
2741.05 3306
2741.54 3094
2742.03 2924
2742.53 3040
2743.02 2922
2743.52 2856
2744.01 2827
2744.50 2677
2745.00 2707
2745.49 2696
2745.99 2586
2746.48 2569
2746.97 2646
2747.47 2610
2747.96 2519
2748.46 2591
2748.95 2509
2749.45 2542
2749.94 2479
2750.44 2477
2750.93 2470
2751.43 2559
2751.92 2580
2752.42 2549
2752.91 2507
2753.41 2455
2753.90 2564
2754.40 2561
2754.89 2620
2755.39 2641
2755.88 2562
2756.38 2523
2756.87 2606
2757.37 2721
2757.86 2698
2758.36 2606
2758.85 2620
2759.35 2733
2759.84 2631
2760.34 2672
2760.83 2741
2761.33 2770
2761.83 2808
2762.32 2793
2762.82 2821
2763.31 2909
2763.81 2836
2764.30 2796
2764.80 2793
2765.30 2826
2765.79 2879
2766.29 2802
2766.78 2790
2767.28 2879
2767.78 2894
2768.27 2912
2768.77 2982
2769.27 2889
2769.76 2860
2770.26 2782
2770.76 2705
2771.25 2625
2771.75 2641
2772.24 2711
2772.74 2669
2773.24 2666
2773.73 2715
2774.23 2754
2774.73 2717
2775.23 2638
2775.72 2656
2776.22 2655
2776.72 2672
2777.21 2629
2777.71 2608
2778.21 2654
2778.70 2566
2779.20 2667
2779.70 2717
2780.20 2741
2780.69 2752
2781.19 2750
2781.69 2826
2782.19 2777
2782.68 2723
2783.18 2691
2783.68 2764
2784.18 2679
2784.67 2779
2785.17 2761
2785.67 2653
2786.17 2630
2786.67 2678
2787.16 2691
2787.66 2645
2788.16 2728
2788.66 2651
2789.16 2666
2789.65 2654
2790.15 2631
2790.65 2604
2791.15 2689
2791.65 2624
2792.15 2498
2792.64 2522
2793.14 2477
2793.64 2502
2794.14 2549
2794.64 2546
2795.14 2560
2795.64 2541
2796.13 2545
2796.63 2581
2797.13 2590
2797.63 2678
2798.13 2664
2798.63 2638
2799.13 2624
2799.63 2716
2800.13 2648
2800.62 2578
2801.12 2590
2801.62 2647
2802.12 2701
2802.62 2562
2803.12 2537
2803.62 2578
2804.12 2573
2804.62 2654
2805.12 2731
2805.62 2782
2806.12 2787
2806.62 2809
2807.12 2876
2807.62 2959
2808.12 2860
2808.62 2944
2809.12 2984
2809.62 2979
2810.12 2851
2810.62 2847
2811.12 2824
2811.62 2785
2812.12 2819
2812.62 2851
2813.12 2857
2813.62 2822
2814.12 2972
2814.62 2750
2815.12 2645
2815.62 2692
2816.12 2776
2816.62 2754
2817.12 2572
2817.62 2547
2818.12 2505
2818.62 2578
2819.12 2555
2819.63 2512
2820.13 2482
2820.63 2543
2821.13 2496
2821.63 2503
2822.13 2389
2822.63 2405
2823.13 2329
2823.63 2363
2824.13 2411
2824.64 2377
2825.14 2500
2825.64 2455
2826.14 2516
2826.64 2412
2827.14 2396
2827.64 2423
2828.15 2359
2828.65 2412
2829.15 2430
2829.65 2393
2830.15 2323
2830.65 2372
2831.16 2431
2831.66 2463
2832.16 2325
2832.66 2286
2833.16 2308
2833.67 2436
2834.17 2391
2834.67 2363
2835.17 2395
2835.68 2494
2836.18 2603
2836.68 2609
2837.18 2617
2837.68 2566
2838.19 2546
2838.69 2468
2839.19 2568
2839.70 2571
2840.20 2655
2840.70 2629
2841.20 2568
2841.71 2537
2842.21 2457
2842.71 2424
2843.21 2513
2843.72 2410
2844.22 2499
2844.72 2510
2845.23 2453
2845.73 2459
2846.23 2433
2846.74 2502
2847.24 2561
2847.74 2529
2848.25 2605
2848.75 2559
2849.25 2542
2849.76 2558
2850.26 2404
2850.76 2436
2851.27 2508
2851.77 2568
2852.28 2503
2852.78 2579
2853.28 2523
2853.79 2530
2854.29 2525
2854.79 2501
2855.30 2512
2855.80 2646
2856.31 2592
2856.81 2578
2857.31 2634
2857.82 2578
2858.32 2444
2858.83 2456
2859.33 2520
2859.84 2554
2860.34 2560
2860.85 2496
2861.35 2515
2861.85 2567
2862.36 2567
2862.86 2526
2863.37 2564
2863.87 2454
2864.38 2426
2864.88 2517
2865.39 2567
2865.89 2619
2866.40 2584
2866.90 2656
2867.41 2713
2867.91 2681
2868.42 2849
2868.92 2889
2869.43 2922
2869.93 2976
2870.44 2979
2870.94 2935
2871.45 2939
2871.96 2892
2872.46 2831
2872.97 2824
2873.47 2733
2873.98 2728
2874.48 2745
2874.99 2688
2875.49 2679
2876.00 2711
2876.51 2687
2877.01 2776
2877.52 2767
2878.02 2768
2878.53 2754
2879.04 2662
2879.54 2651
2880.05 2615
2880.55 2659
2881.06 2598
2881.57 2532
2882.07 2461
2882.58 2532
2883.09 2483
2883.59 2363
2884.10 2409
2884.61 2371
2885.11 2449
2885.62 2430
2886.13 2346
2886.63 2328
2887.14 2368
2887.65 2400
2888.15 2411
2888.66 2446
2889.17 2385
2889.67 2449
2890.18 2498
2890.69 2461
2891.20 2473
2891.70 2586
2892.21 2614
2892.72 2598
2893.22 2649
2893.73 2612
2894.24 2657
2894.75 2701
2895.25 2775
2895.76 2668
2896.27 2539
2896.78 2677
2897.29 2646
2897.79 2637
2898.30 2649
2898.81 2549
2899.32 2532
2899.82 2567
2900.33 2551
2900.84 2648
2901.35 2697
2901.86 2657
2902.36 2580
2902.87 2516
2903.38 2657
2903.89 2677
2904.40 2680
2904.91 2663
2905.41 2564
2905.92 2661
2906.43 2577
2906.94 2604
2907.45 2600
2907.96 2605
2908.47 2583
2908.97 2505
2909.48 2505
2909.99 2529
2910.50 2555
2911.01 2592
2911.52 2500
2912.03 2531
2912.54 2432
2913.05 2498
2913.55 2459
2914.06 2543
2914.57 2607
2915.08 2580
2915.59 2575
2916.10 2598
2916.61 2667
2917.12 2609
2917.63 2707
2918.14 2741
2918.65 2750
2919.16 2595
2919.67 2592
2920.18 2673
2920.69 2714
2921.20 2751
2921.71 2766
2922.22 2809
2922.73 2808
2923.24 2712
2923.75 2745
2924.26 2827
2924.77 2818
2925.28 2834
2925.79 2763
2926.30 2683
2926.81 2767
2927.32 2795
2927.83 2711
2928.34 2668
2928.85 2600
2929.36 2550
2929.87 2645
2930.38 2708
2930.89 2615
2931.40 2603
2931.91 2695
2932.42 2648
2932.93 2594
2933.45 2638
2933.96 2607
2934.47 2617
2934.98 2518
2935.49 2712
2936.00 2762
2936.51 2729
2937.02 2790
2937.53 2904
2938.04 2819
2938.56 2868
2939.07 2897
2939.58 2929
2940.09 3079
2940.60 3199
2941.11 3098
2941.62 3161
2942.14 3162
2942.65 3020
2943.16 3086
2943.67 3040
2944.18 2963
2944.70 2967
2945.21 2985
2945.72 2843
2946.23 2863
2946.74 2811
2947.26 2779
2947.77 2757
2948.28 2745
2948.79 2693
2949.30 2682
2949.82 2696
2950.33 2676
2950.84 2597
2951.35 2607
2951.87 2685
2952.38 2555
2952.89 2462
2953.40 2493
2953.92 2500
2954.43 2533
2954.94 2523
2955.45 2488
2955.97 2502
2956.48 2482
2956.99 2465
2957.51 2463
2958.02 2497
2958.53 2443
2959.04 2430
2959.56 2399
2960.07 2460
2960.58 2515
2961.10 2550
2961.61 2539
2962.12 2669
2962.64 2621
2963.15 2618
2963.66 2675
2964.18 2665
2964.69 2763
2965.21 2665
2965.72 2683
2966.23 2735
2966.75 2664
2967.26 2643
2967.77 2653
2968.29 2586
2968.80 2593
2969.32 2567
2969.83 2651
2970.34 2681
2970.86 2583
2971.37 2592
2971.89 2646
2972.40 2709
2972.91 2670
2973.43 2734
2973.94 2787
2974.46 2850
2974.97 2840
2975.49 2785
2976.00 2874
2976.52 2891
2977.03 2819
2977.55 2748
2978.06 2777
2978.57 2754
2979.09 2689
2979.60 2622
2980.12 2646
2980.63 2645
2981.15 2711
2981.66 2748
2982.18 2749
2982.69 2704
2983.21 2697
2983.73 2703
2984.24 2732
2984.76 2704
2985.27 2772
2985.79 2829
2986.30 2781
2986.82 2789
2987.33 2696
2987.85 2778
2988.36 2816
2988.88 2792
2989.40 2808
2989.91 2858
2990.43 2891
2990.94 2927
2991.46 2996
2991.97 2932
2992.49 2904
2993.01 2863
2993.52 2818
2994.04 2870
2994.55 2916
2995.07 2852
2995.59 2863
2996.10 3007
2996.62 3048
2997.14 3098
2997.65 3157
2998.17 3203
2998.69 3121
2999.20 3153
2999.72 3150
3000.24 3227
3000.75 3169
3001.27 3089
3001.79 3181
3002.30 3255
3002.82 3456
3003.34 3526
3003.85 3652
3004.37 3674
3004.89 3821
3005.40 3918
3005.92 3914
3006.44 3898
3006.96 3780
3007.47 3696
3007.99 3439
3008.51 3262
3009.03 3171
3009.54 2935
3010.06 2944
3010.58 2835
3011.10 2736
3011.61 2630
3012.13 2727
3012.65 2644
3013.17 2609
3013.68 2669
3014.20 2695
3014.72 2602
3015.24 2609
3015.76 2681
3016.27 2687
3016.79 2654
3017.31 2632
3017.83 2617
3018.35 2571
3018.86 2710
3019.38 2723
3019.90 2631
3020.42 2681
3020.94 2639
3021.46 2683
3021.97 2665
3022.49 2713
3023.01 2818
3023.53 2624
3024.05 2653
3024.57 2640
3025.09 2633
3025.61 2712
3026.12 2685
3026.64 2671
3027.16 2597
3027.68 2707
3028.20 2646
3028.72 2608
3029.24 2612
3029.76 2592
3030.28 2640
3030.80 2603
3031.32 2615
3031.84 2710
3032.35 2644
3032.87 2702
3033.39 2689
3033.91 2770
3034.43 2831
3034.95 2766
3035.47 2860
3035.99 2829
3036.51 2838
3037.03 2826
3037.55 2815
3038.07 2787
3038.59 2805
3039.11 2727
3039.63 2734
3040.15 2663
3040.67 2627
3041.19 2583
3041.71 2627
3042.23 2582
3042.75 2510
3043.27 2545
3043.79 2608
3044.31 2553
3044.83 2639
3045.35 2604
3045.87 2566
3046.40 2573
3046.92 2598
3047.44 2634
3047.96 2598
3048.48 2641
3049.00 2654
3049.52 2642
3050.04 2633
3050.56 2642
3051.08 2528
3051.60 2547
3052.12 2479
3052.65 2572
3053.17 2618
3053.69 2590
3054.21 2578
3054.73 2568
3055.25 2498
3055.77 2449
3056.30 2446
3056.82 2495
3057.34 2540
3057.86 2575
3058.38 2547
3058.90 2507
3059.42 2501
3059.95 2582
3060.47 2627
3060.99 2657
3061.51 2603
3062.03 2734
3062.56 2741
3063.08 2677
3063.60 2744
3064.12 2729
3064.64 2704
3065.17 2721
3065.69 2843
3066.21 2721
3066.73 2685
3067.26 2652
3067.78 2568
3068.30 2647
3068.82 2599
3069.35 2648
3069.87 2582
3070.39 2570
3070.91 2588
3071.44 2609
3071.96 2484
3072.48 2560
3073.01 2575
3073.53 2624
3074.05 2595
3074.57 2646
3075.10 2697
3075.62 2676
3076.14 2617
3076.67 2667
3077.19 2697
3077.71 2681
3078.24 2674
3078.76 2823
3079.28 2808
3079.81 2794
3080.33 2782
3080.85 2797
3081.38 2848
3081.90 2975
3082.42 2933
3082.95 2959
3083.47 3012
3084.00 3027
3084.52 3045
3085.04 3000
3085.57 3018
3086.09 3095
3086.62 2973
3087.14 2878
3087.66 2932
3088.19 2984
3088.71 3021
3089.24 2925
3089.76 2749
3090.29 2835
3090.81 2835
3091.33 2742
3091.86 2777
3092.38 2914
3092.91 2790
3093.43 2785
3093.96 2870
3094.48 2939
3095.01 2845
3095.53 2844
3096.06 2768
3096.58 2842
3097.11 2862
3097.63 2941
3098.16 2906
3098.68 2832
3099.21 2997
3099.73 3055
3100.26 3344
3100.78 3491
3101.31 3782
3101.83 4082
3102.36 4320
3102.88 4576
3103.41 4817
3103.93 4750
3104.46 4680
3104.99 4578
3105.51 4407
3106.04 4052
3106.56 3803
3107.09 3547
3107.61 3313
3108.14 3134
3108.67 3035
3109.19 3005
3109.72 2856
3110.24 2903
3110.77 2884
3111.30 2896
3111.82 2949
3112.35 2852
3112.87 2851
3113.40 2793
3113.93 2749
3114.45 2790
3114.98 2812
3115.51 2702
3116.03 2701
3116.56 2693
3117.09 2740
3117.61 2768
3118.14 2882
3118.67 2841
3119.19 2894
3119.72 2899
3120.25 2859
3120.77 2858
3121.30 2902
3121.83 2905
3122.35 2912
3122.88 3072
3123.41 2890
3123.94 2913
3124.46 3042
3124.99 3017
3125.52 3115
3126.05 3148
3126.57 3107
3127.10 3152
3127.63 3186
3128.16 3182
3128.68 3143
3129.21 3093
3129.74 3053
3130.27 2994
3130.79 2836
3131.32 2826
3131.85 2863
3132.38 2847
3132.91 2712
3133.43 2658
3133.96 2671
3134.49 2696
3135.02 2687
3135.55 2664
3136.07 2758
3136.60 2727
3137.13 2699
3137.66 2699
3138.19 2692
3138.72 2559
3139.24 2610
3139.77 2581
3140.30 2609
3140.83 2572
3141.36 2682
3141.89 2651
3142.42 2556
3142.95 2527
3143.47 2578
3144.00 2661
3144.53 2700
3145.06 2720
3145.59 2759
3146.12 2753
3146.65 2701
3147.18 2753
3147.71 2744
3148.24 2768
3148.76 2801
3149.29 2772
3149.82 2717
3150.35 2775
3150.88 2906
3151.41 2793
3151.94 2795
3152.47 2815
3153.00 2766
3153.53 2835
3154.06 2798
3154.59 2738
3155.12 2844
3155.65 2854
3156.18 2853
3156.71 2965
3157.24 3000
3157.77 3053
3158.30 3090
3158.83 3072
3159.36 3097
3159.89 3100
3160.42 3130
3160.95 3067
3161.48 3047
3162.01 3040
3162.54 3005
3163.07 2953
3163.60 2885
3164.13 2984
3164.66 2857
3165.20 2742
3165.73 2877
3166.26 2820
3166.79 2675
3167.32 2553
3167.85 2629
3168.38 2562
3168.91 2580
3169.44 2554
3169.97 2619
3170.50 2703
3171.04 2710
3171.57 2688
3172.10 2772
3172.63 2758
3173.16 2800
3173.69 2863
3174.22 2984
3174.75 2934
3175.29 2930
3175.82 2908
3176.35 2907
3176.88 2748
3177.41 2764
3177.94 2728
3178.48 2641
3179.01 2631
3179.54 2537
3180.07 2562
3180.60 2532
3181.14 2582
3181.67 2603
3182.20 2575
3182.73 2610
3183.26 2694
3183.80 2533
3184.33 2540
3184.86 2510
3185.39 2562
3185.93 2597
3186.46 2676
3186.99 2754
3187.52 2683
3188.06 2644
3188.59 2645
3189.12 2651
3189.65 2646
3190.19 2666
3190.72 2681
3191.25 2721
3191.79 2636
3192.32 2671
3192.85 2677
3193.38 2661
3193.92 2736
3194.45 2655
3194.98 2767
3195.52 2699
3196.05 2702
3196.58 2683
3197.12 2661
3197.65 2681
3198.18 2732
3198.72 2687
3199.25 2707
3199.78 2670
3200.32 2645
3200.85 2657
3201.39 2629
3201.92 2594
3202.45 2589
3202.99 2557
3203.52 2664
3204.05 2520
3204.59 2606
3205.12 2665
3205.66 2706
3206.19 2814
3206.72 2829
3207.26 2937
3207.79 3004
3208.33 3093
3208.86 3211
3209.40 3282
3209.93 3350
3210.47 3442
3211.00 3487
3211.53 3493
3212.07 3538
3212.60 3490
3213.14 3428
3213.67 3398
3214.21 3377
3214.74 3261
3215.28 3106
3215.81 3050
3216.35 3024
3216.88 2916
3217.42 2855
3217.95 2797
3218.49 2860
3219.02 2823
3219.56 2807
3220.09 2801
3220.63 2888
3221.16 2929
3221.70 2940
3222.23 3011
3222.77 3114
3223.31 3163
3223.84 3205
3224.38 3291
3224.91 3234
3225.45 3308
3225.98 3231
3226.52 3242
3227.06 3148
3227.59 3146
3228.13 3078
3228.66 3023
3229.20 2926
3229.74 2903
3230.27 2951
3230.81 2866
3231.34 2976
3231.88 2868
3232.42 2864
3232.95 2977
3233.49 3034
3234.03 2931
3234.56 3020
3235.10 3063
3235.64 2953
3236.17 2944
3236.71 2928
3237.25 2932
3237.78 2939
3238.32 2921
3238.86 2946
3239.39 2961
3239.93 2898
3240.47 2907
3241.00 2937
3241.54 2816
3242.08 2916
3242.61 2810
3243.15 2887
3243.69 2831
3244.23 2824
3244.76 2918
3245.30 2883
3245.84 2945
3246.38 2850
3246.91 2823
3247.45 2840
3247.99 2869
3248.53 2958
3249.06 2971
3249.60 3062
3250.14 3192
3250.68 3329
3251.21 3399
3251.75 3587
3252.29 3875
3252.83 3978
3253.37 4050
3253.90 3988
3254.44 4031
3254.98 4008
3255.52 3897
3256.06 3796
3256.60 3681
3257.13 3559
3257.67 3505
3258.21 3361
3258.75 3156
3259.29 3179
3259.83 3182
3260.36 3276
3260.90 3408
3261.44 3371
3261.98 3410
3262.52 3424
3263.06 3428
3263.60 3589
3264.14 3599
3264.68 3605
3265.21 3583
3265.75 3503
3266.29 3398
3266.83 3443
3267.37 3466
3267.91 3372
3268.45 3339
3268.99 3200
3269.53 2995
3270.07 2976
3270.61 3008
3271.15 2998
3271.69 2890
3272.23 2938
3272.76 2857
3273.30 2816
3273.84 2894
3274.38 3020
3274.92 3105
3275.46 3104
3276.00 2970
3276.54 3062
3277.08 3121
3277.62 3141
3278.16 3159
3278.70 3211
3279.24 3185
3279.78 3166
3280.32 3278
3280.86 3272
3281.41 3315
3281.95 3323
3282.49 3299
3283.03 3292
3283.57 3171
3284.11 3227
3284.65 3329
3285.19 3321
3285.73 3120
3286.27 3120
3286.81 3138
3287.35 3186
3287.89 3228
3288.43 3231
3288.97 3282
3289.52 3347
3290.06 3397
3290.60 3278
3291.14 3371
3291.68 3431
3292.22 3442
3292.76 3493
3293.30 3568
3293.85 3563
3294.39 3628
3294.93 3681
3295.47 3774
3296.01 3784
3296.55 3647
3297.09 3685
3297.64 3608
3298.18 3539
3298.72 3483
3299.26 3401
3299.80 3316
3300.34 3249
3300.89 3222
3301.43 3191
3301.97 3198
3302.51 3195
3303.06 3129
3303.60 3126
3304.14 3047
3304.68 3009
3305.22 2960
3305.77 2930
3306.31 2910
3306.85 3003
3307.39 2929
3307.94 2997
3308.48 3098
3309.02 2997
3309.56 2878
3310.11 2963
3310.65 2962
3311.19 2965
3311.74 2974
3312.28 2910
3312.82 2961
3313.36 2968
3313.91 3021
3314.45 2946
3314.99 3017
3315.54 3143
3316.08 3161
3316.62 3243
3317.17 3367
3317.71 3416
3318.25 3489
3318.80 3453
3319.34 3539
3319.88 3631
3320.43 3656
3320.97 3751
3321.51 3712
3322.06 3554
3322.60 3496
3323.14 3468
3323.69 3545
3324.23 3516
3324.78 3389
3325.32 3353
3325.86 3274
3326.41 3350
3326.95 3236
3327.50 3151
3328.04 3195
3328.59 3223
3329.13 3237
3329.67 3306
3330.22 3293
3330.76 3444
3331.31 3686
3331.85 4060
3332.40 4555
3332.94 4936
3333.49 5528
3334.03 6134
3334.57 6771
3335.12 7281
3335.66 7763
3336.21 8004
3336.75 8200
3337.30 8084
3337.84 7517
3338.39 7185
3338.93 6650
3339.48 6023
3340.02 5469
3340.57 5200
3341.11 4762
3341.66 4249
3342.20 3815
3342.75 3568
3343.30 3416
3343.84 3298
3344.39 3133
3344.93 3032
3345.48 3080
3346.02 3158
3346.57 3080
3347.11 3080
3347.66 3227
3348.21 3170
3348.75 3089
3349.30 2954
3349.84 2903
3350.39 2882
3350.94 2844
3351.48 2932
3352.03 2860
3352.57 2791
3353.12 2854
3353.67 2753
3354.21 2720
3354.76 2686
3355.31 2643
3355.85 2568
3356.40 2544
3356.95 2621
3357.49 2649
3358.04 2570
3358.59 2468
3359.13 2491
3359.68 2589
3360.23 2620
3360.77 2601
3361.32 2656
3361.87 2598
3362.41 2573
3362.96 2532
3363.51 2518
3364.05 2686
3364.60 2683
3365.15 2745
3365.70 2725
3366.24 2695
3366.79 2599
3367.34 2628
3367.89 2578
3368.43 2617
3368.98 2623
3369.53 2596
3370.08 2581
3370.62 2692
3371.17 2679
3371.72 2686
3372.27 2631
3372.81 2673
3373.36 2658
3373.91 2684
3374.46 2619
3375.01 2634
3375.55 2767
3376.10 2662
3376.65 2580
3377.20 2573
3377.75 2479
3378.30 2555
3378.84 2503
3379.39 2496
3379.94 2472
3380.49 2505
3381.04 2542
3381.59 2450
3382.13 2386
3382.68 2501
3383.23 2510
3383.78 2517
3384.33 2524
3384.88 2543
3385.43 2572
3385.98 2559
3386.52 2578
3387.07 2488
3387.62 2546
3388.17 2736
3388.72 2689
3389.27 2657
3389.82 2669
3390.37 2635
3390.92 2690
3391.47 2554
3392.02 2497
3392.57 2511
3393.12 2462
3393.66 2493
3394.21 2536
3394.76 2496
3395.31 2498
3395.86 2511
3396.41 2509
3396.96 2492
3397.51 2512
3398.06 2551
3398.61 2547
3399.16 2429
3399.71 2457
3400.26 2493
3400.81 2496
3401.36 2542
3401.91 2450
3402.46 2506
3403.01 2571
3403.56 2521
3404.11 2563
3404.66 2554
3405.21 2619
3405.77 2473
3406.32 2537
3406.87 2617
3407.42 2528
3407.97 2498
3408.52 2506
3409.07 2485
3409.62 2480
3410.17 2496
3410.72 2495
3411.27 2529
3411.82 2645
3412.37 2575
3412.93 2550
3413.48 2550
3414.03 2564
3414.58 2551
3415.13 2594
3415.68 2579
3416.23 2533
3416.78 2553
3417.34 2529
3417.89 2527
3418.44 2496
3418.99 2459
3419.54 2517
3420.09 2482
3420.65 2573
3421.20 2619
3421.75 2512
3422.30 2404
3422.85 2473
3423.40 2420
3423.96 2431
3424.51 2437
3425.06 2481
3425.61 2537
3426.17 2565
3426.72 2456
3427.27 2383
3427.82 2431
3428.37 2382
3428.93 2382
3429.48 2363
3430.03 2361
3430.58 2435
3431.14 2500
3431.69 2483
3432.24 2496
3432.79 2572
3433.35 2646
3433.90 2629
3434.45 2599
3435.01 2580
3435.56 2520
3436.11 2525
3436.66 2722
3437.22 2687
3437.77 2643
3438.32 2576
3438.88 2584
3439.43 2507
3439.98 2526
3440.54 2432
3441.09 2463
3441.64 2459
3442.20 2463
3442.75 2422
3443.30 2408
3443.86 2408
3444.41 2365
3444.96 2400
3445.52 2425
3446.07 2374
3446.63 2324
3447.18 2307
3447.73 2331
3448.29 2345
3448.84 2347
3449.40 2395
3449.95 2472
3450.50 2488
3451.06 2483
3451.61 2575
3452.17 2493
3452.72 2470
3453.27 2496
3453.83 2423
3454.38 2445
3454.94 2486
3455.49 2652
3456.05 2650
3456.60 2589
3457.16 2652
3457.71 2601
3458.27 2685
3458.82 2586
3459.38 2530
3459.93 2586
3460.49 2612
3461.04 2490
3461.60 2513
3462.15 2569
3462.71 2533
3463.26 2517
3463.82 2505
3464.37 2505
3464.93 2419
3465.48 2477
3466.04 2520
3466.59 2497
3467.15 2618
3467.70 2590
3468.26 2562
3468.81 2594
3469.37 2553
3469.93 2556
3470.48 2539
3471.04 2547
3471.59 2604
3472.15 2672
3472.70 2588
3473.26 2527
3473.82 2544
3474.37 2570
3474.93 2500
3475.48 2675
3476.04 2747
3476.60 2693
3477.15 2739
3477.71 2694
3478.27 2762
3478.82 2838
3479.38 2740
3479.93 2807
3480.49 2820
3481.05 2820
3481.60 2771
3482.16 2819
3482.72 2820
3483.27 2837
3483.83 2806
3484.39 2813
3484.95 2740
3485.50 2757
3486.06 2860
3486.62 2825
3487.17 2911
3487.73 2892
3488.29 2967
3488.84 3137
3489.40 3278
3489.96 3505
3490.52 3793
3491.07 3929
3491.63 4264
3492.19 4450
3492.75 4557
3493.30 4475
3493.86 4467
3494.42 4321
3494.98 4112
3495.53 3815
3496.09 3693
3496.65 3531
3497.21 3332
3497.77 3255
3498.32 3186
3498.88 3273
3499.44 3262
3500.00 3280
3500.56 3286
3501.11 3378
3501.67 3395
3502.23 3380
3502.79 3541
3503.35 3551
3503.91 3471
3504.46 3571
3505.02 3651
3505.58 3713
3506.14 3619
3506.70 3590
3507.26 3527
3507.81 3437
3508.37 3401
3508.93 3299
3509.49 3236
3510.05 3169
3510.61 2946
3511.17 2975
3511.73 2878
3512.29 2814
3512.85 2834
3513.40 2797
3513.96 2766
3514.52 2822
3515.08 2803
3515.64 2765
3516.20 2818
3516.76 2809
3517.32 2787
3517.88 2822
3518.44 2779
3519.00 2781
3519.56 2686
3520.12 2691
3520.68 2606
3521.24 2691
3521.80 2691
3522.36 2677
3522.92 2641
3523.48 2656
3524.04 2630
3524.60 2687
3525.16 2751
3525.72 2815
3526.28 2866
3526.84 2989
3527.40 2955
3527.96 3022
3528.52 2959
3529.08 2883
3529.64 2925
3530.20 2850
3530.76 2847
3531.32 2732
3531.88 2691
3532.44 2693
3533.00 2729
3533.56 2684
3534.12 2707
3534.68 2730
3535.25 2701
3535.81 2731
3536.37 2665
3536.93 2708
3537.49 2628
3538.05 2592
3538.61 2634
3539.17 2642
3539.73 2712
3540.30 2663
3540.86 2657
3541.42 2661
3541.98 2682
3542.54 2622
3543.10 2663
3543.66 2705
3544.23 2692
3544.79 2665
3545.35 2622
3545.91 2671
3546.47 2603
3547.03 2610
3547.60 2688
3548.16 2664
3548.72 2559
3549.28 2504
3549.84 2663
3550.41 2600
3550.97 2523
3551.53 2481
3552.09 2541
3552.65 2568
3553.22 2496
3553.78 2556
3554.34 2557
3554.90 2505
3555.47 2509
3556.03 2488
3556.59 2521
3557.15 2485
3557.72 2453
3558.28 2458
3558.84 2505
3559.41 2441
3559.97 2570
3560.53 2635
3561.09 2539
3561.66 2605
3562.22 2611
3562.78 2579
3563.35 2561
3563.91 2555
3564.47 2664
3565.04 2603
3565.60 2532
3566.16 2464
3566.73 2444
3567.29 2466
3567.85 2420
3568.42 2407
3568.98 2410
3569.54 2391
3570.11 2415
3570.67 2417
3571.23 2389
3571.80 2403
3572.36 2431
3572.93 2442
3573.49 2493
3574.05 2492
3574.62 2490
3575.18 2645
3575.75 2575
3576.31 2594
3576.87 2698
3577.44 2731
3578.00 2635
3578.57 2720
3579.13 2611
3579.70 2646
3580.26 2590
3580.82 2610
3581.39 2591
3581.95 2498
3582.52 2458
3583.08 2423
3583.65 2462
3584.21 2526
3584.78 2462
3585.34 2453
3585.91 2445
3586.47 2423
3587.04 2482
3587.60 2486
3588.17 2447
3588.73 2419
3589.30 2411
3589.86 2392
3590.43 2461
3590.99 2453
3591.56 2311
3592.12 2429
3592.69 2451
3593.25 2527
3593.82 2574
3594.39 2573
3594.95 2606
3595.52 2630
3596.08 2676
3596.65 2635
3597.21 2692
3597.78 2725
3598.35 2709
3598.91 2759
3599.48 2762
3600.04 2704
3600.61 2612
3601.18 2617
3601.74 2671
3602.31 2768
3602.87 2650
3603.44 2695
3604.01 2633
3604.57 2667
3605.14 2740
3605.71 2755
3606.27 2708
3606.84 2714
3607.41 2723
3607.97 2644
3608.54 2593
3609.11 2610
3609.67 2454
3610.24 2495
3610.81 2588
3611.37 2528
3611.94 2513
3612.51 2491
3613.07 2552
3613.64 2520
3614.21 2584
3614.78 2662
3615.34 2855
3615.91 3119
3616.48 3188
3617.04 3225
3617.61 3507
3618.18 3585
3618.75 3539
3619.31 3571
3619.88 3582
3620.45 3538
3621.02 3438
3621.58 3268
3622.15 2986
3622.72 2947
3623.29 2758
3623.86 2706
3624.42 2549
3624.99 2545
3625.56 2425
3626.13 2403
3626.70 2366
3627.26 2308
3627.83 2438
3628.40 2338
3628.97 2363
3629.54 2386
3630.11 2420
3630.67 2437
3631.24 2446
3631.81 2348
3632.38 2417
3632.95 2372
3633.52 2352
3634.08 2326
3634.65 2327
3635.22 2351
3635.79 2325
3636.36 2292
3636.93 2286
3637.50 2342
3638.07 2348
3638.64 2322
3639.20 2352
3639.77 2333
3640.34 2416
3640.91 2380
3641.48 2368
3642.05 2386
3642.62 2346
3643.19 2455
3643.76 2544
3644.33 2481
3644.90 2370
3645.47 2487
3646.04 2454
3646.61 2544
3647.18 2563
3647.75 2575
3648.32 2436
3648.89 2472
3649.46 2478
3650.03 2419
3650.60 2469
3651.17 2489
3651.74 2412
3652.31 2432
3652.88 2388
3653.45 2405
3654.02 2379
3654.59 2469
3655.16 2424
3655.73 2472
3656.30 2414
3656.87 2372
3657.44 2345
3658.01 2315
3658.58 2373
3659.15 2314
3659.72 2349
3660.29 2442
3660.86 2504
3661.43 2435
3662.00 2418
3662.58 2458
3663.15 2431
3663.72 2465
3664.29 2517
3664.86 2490
3665.43 2570
3666.00 2498
3666.57 2440
3667.14 2428
3667.72 2459
3668.29 2458
3668.86 2420
3669.43 2343
3670.00 2326
3670.57 2344
3671.14 2321
3671.72 2371
3672.29 2352
3672.86 2355
3673.43 2381
3674.00 2393
3674.57 2418
3675.15 2381
3675.72 2422
3676.29 2366
3676.86 2356
3677.43 2394
3678.01 2479
3678.58 2429
3679.15 2380
3679.72 2445
3680.30 2395
3680.87 2517
3681.44 2384
3682.01 2414
3682.58 2463
3683.16 2407
3683.73 2331
3684.30 2401
3684.88 2373
3685.45 2407
3686.02 2370
3686.59 2351
3687.17 2349
3687.74 2324
3688.31 2275
3688.88 2417
3689.46 2421
3690.03 2372
3690.60 2377
3691.18 2392
3691.75 2379
3692.32 2540
3692.90 2510
3693.47 2458
3694.04 2339
3694.62 2343
3695.19 2407
3695.76 2346
3696.34 2342
3696.91 2344
3697.48 2437
3698.06 2425
3698.63 2418
3699.21 2426
3699.78 2348
3700.35 2338
3700.93 2435
3701.50 2443
3702.08 2497
3702.65 2620
3703.22 2636
3703.80 2655
3704.37 2648
3704.95 2631
3705.52 2666
3706.09 2666
3706.67 2727
3707.24 2673
3707.82 2575
3708.39 2665
3708.97 2714
3709.54 2621
3710.12 2674
3710.69 2631
3711.26 2586
3711.84 2610
3712.41 2622
3712.99 2643
3713.56 2617
3714.14 2555
3714.71 2536
3715.29 2457
3715.86 2505
3716.44 2382
3717.01 2400
3717.59 2436
3718.16 2375
3718.74 2381
3719.32 2390
3719.89 2323
3720.47 2396
3721.04 2418
3721.62 2373
3722.19 2397
3722.77 2399
3723.34 2306
3723.92 2320
3724.49 2432
3725.07 2425
3725.65 2397
3726.22 2353
3726.80 2344
3727.37 2354
3727.95 2416
3728.53 2475
3729.10 2538
3729.68 2688
3730.25 2847
3730.83 2933
3731.41 3021
3731.98 3313
3732.56 3372
3733.14 3528
3733.71 3551
3734.29 3622
3734.87 3560
3735.44 3425
3736.02 3324
3736.60 3208
3737.17 3029
3737.75 2892
3738.33 2785
3738.90 2657
3739.48 2645
3740.06 2580
3740.63 2562
3741.21 2512
3741.79 2456
3742.36 2425
3742.94 2375
3743.52 2432
3744.10 2302
3744.67 2261
3745.25 2395
3745.83 2370
3746.40 2273
3746.98 2285
3747.56 2301
3748.14 2358
3748.71 2376
3749.29 2316
3749.87 2320
3750.45 2440
3751.03 2403
3751.60 2342
3752.18 2453
3752.76 2403
3753.34 2467
3753.92 2358
3754.49 2387
3755.07 2422
3755.65 2311
3756.23 2394
3756.81 2494
3757.38 2519
3757.96 2502
3758.54 2460
3759.12 2583
3759.70 2586
3760.28 2571
3760.85 2582
3761.43 2664
3762.01 2742
3762.59 2832
3763.17 2836
3763.75 2872
3764.33 2952
3764.91 2918
3765.48 2993
3766.06 3044
3766.64 3040
3767.22 2960
3767.80 2946
3768.38 2908
3768.96 2834
3769.54 2724
3770.12 2618
3770.70 2576
3771.28 2594
3771.85 2547
3772.43 2478
3773.01 2368
3773.59 2312
3774.17 2375
3774.75 2304
3775.33 2394
3775.91 2341
3776.49 2457
3777.07 2405
3777.65 2426
3778.23 2439
3778.81 2426
3779.39 2473
3779.97 2404
3780.55 2479
3781.13 2440
3781.71 2407
3782.29 2427
3782.87 2432
3783.45 2464
3784.03 2466
3784.61 2414
3785.19 2443
3785.77 2416
3786.35 2457
3786.93 2507
3787.51 2518
3788.10 2455
3788.68 2486
3789.26 2573
3789.84 2489
3790.42 2495
3791.00 2445
3791.58 2383
3792.16 2508
3792.74 2460
3793.32 2334
3793.90 2403
3794.48 2447
3795.07 2408
3795.65 2430
3796.23 2411
3796.81 2470
3797.39 2410
3797.97 2370
3798.55 2332
3799.14 2289
3799.72 2336
3800.30 2375
3800.88 2377
3801.46 2451
3802.04 2485
3802.62 2490
3803.21 2457
3803.79 2462
3804.37 2502
3804.95 2442
3805.53 2529
3806.12 2499
3806.70 2527
3807.28 2489
3807.86 2592
3808.44 2620
3809.03 2676
3809.61 2653
3810.19 2619
3810.77 2583
3811.36 2511
3811.94 2524
3812.52 2531
3813.10 2584
3813.69 2577
3814.27 2540
3814.85 2509
3815.43 2448
3816.02 2381
3816.60 2476
3817.18 2547
3817.77 2568
3818.35 2640
3818.93 2585
3819.51 2542
3820.10 2419
3820.68 2431
3821.26 2449
3821.85 2452
3822.43 2486
3823.01 2509
3823.60 2409
3824.18 2414
3824.76 2399
3825.35 2414
3825.93 2435
3826.51 2442
3827.10 2456
3827.68 2466
3828.27 2332
3828.85 2326
3829.43 2358
3830.02 2303
3830.60 2316
3831.18 2372
3831.77 2418
3832.35 2450
3832.94 2505
3833.52 2568
3834.10 2512
3834.69 2575
3835.27 2667
3835.86 2717
3836.44 2728
3837.03 2629
3837.61 2622
3838.19 2616
3838.78 2669
3839.36 2627
3839.95 2556
3840.53 2516
3841.12 2559
3841.70 2526
3842.29 2493
3842.87 2540
3843.46 2578
3844.04 2620
3844.63 2644
3845.21 2629
3845.80 2578
3846.38 2590
3846.97 2603
3847.55 2560
3848.14 2552
3848.72 2563
3849.31 2572
3849.89 2546
3850.48 2574
3851.06 2590
3851.65 2568
3852.23 2615
3852.82 2572
3853.41 2548
3853.99 2518
3854.58 2594
3855.16 2640
3855.75 2709
3856.33 2731
3856.92 2862
3857.51 3120
3858.09 3265
3858.68 3412
3859.26 3853
3859.85 4338
3860.44 4606
3861.02 4885
3861.61 5119
3862.20 5157
3862.78 5269
3863.37 4957
3863.95 4818
3864.54 4536
3865.13 4122
3865.71 3748
3866.30 3521
3866.89 3242
3867.47 3099
3868.06 2930
3868.65 2828
3869.23 2658
3869.82 2527
3870.41 2577
3870.99 2513
3871.58 2412
3872.17 2466
3872.76 2444
3873.34 2430
3873.93 2495
3874.52 2453
3875.10 2556
3875.69 2417
3876.28 2450
3876.87 2365
3877.45 2286
3878.04 2287
3878.63 2354
3879.22 2327
3879.80 2305
3880.39 2342
3880.98 2367
3881.57 2315
3882.15 2272
3882.74 2343
3883.33 2341
3883.92 2320
3884.51 2345
3885.09 2318
3885.68 2323
3886.27 2436
3886.86 2456
3887.45 2489
3888.04 2576
3888.62 2620
3889.21 2623
3889.80 2700
3890.39 2633
3890.98 2670
3891.57 2589
3892.15 2667
3892.74 2685
3893.33 2712
3893.92 2743
3894.51 2578
3895.10 2536
3895.69 2590
3896.28 2601
3896.86 2539
3897.45 2556
3898.04 2641
3898.63 2688
3899.22 2673
3899.81 2603
3900.40 2685
3900.99 2624
3901.58 2456
3902.17 2515
3902.76 2453
3903.34 2429
3903.93 2345
3904.52 2278
3905.11 2310
3905.70 2328
3906.29 2322
3906.88 2335
3907.47 2308
3908.06 2306
3908.65 2258
3909.24 2303
3909.83 2280
3910.42 2301
3911.01 2254
3911.60 2237
3912.19 2284
3912.78 2222
3913.37 2226
3913.96 2188
3914.55 2207
3915.14 2301
3915.73 2291
3916.32 2255
3916.91 2308
3917.50 2335
3918.09 2257
3918.68 2157
3919.28 2234
3919.87 2217
3920.46 2289
3921.05 2179
3921.64 2238
3922.23 2281
3922.82 2167
3923.41 2243
3924.00 2222
3924.59 2277
3925.18 2271
3925.77 2327
3926.37 2260
3926.96 2241
3927.55 2197
3928.14 2193
3928.73 2298
3929.32 2278
3929.91 2304
3930.51 2259
3931.10 2264
3931.69 2300
3932.28 2280
3932.87 2321
3933.46 2248
3934.05 2290
3934.65 2335
3935.24 2337
3935.83 2272
3936.42 2267
3937.01 2160
3937.61 2274
3938.20 2363
3938.79 2379
3939.38 2336
3939.97 2368
3940.57 2383
3941.16 2415
3941.75 2448
3942.34 2449
3942.94 2493
3943.53 2519
3944.12 2455
3944.71 2431
3945.31 2478
3945.90 2445
3946.49 2420
3947.08 2404
3947.68 2341
3948.27 2248
3948.86 2295
3949.45 2377
3950.05 2242
3950.64 2257
3951.23 2265
3951.83 2276
3952.42 2261
3953.01 2168
3953.61 2312
3954.20 2257
3954.79 2256
3955.39 2318
3955.98 2315
3956.57 2262
3957.17 2308
3957.76 2344
3958.35 2299
3958.95 2264
3959.54 2244
3960.13 2242
3960.73 2284
3961.32 2289
3961.92 2179
3962.51 2239
3963.10 2285
3963.70 2273
3964.29 2246
3964.88 2238
3965.48 2180
3966.07 2233
3966.67 2307
3967.26 2391
3967.86 2381
3968.45 2461
3969.04 2374
3969.64 2381
3970.23 2348
3970.83 2330
3971.42 2340
3972.02 2330
3972.61 2317
3973.21 2275
3973.80 2277
3974.40 2255
3974.99 2218
3975.58 2204
3976.18 2175
3976.77 2257
3977.37 2233
3977.96 2137
3978.56 2183
3979.15 2243
3979.75 2200
3980.35 2172
3980.94 2098
3981.54 2080
3982.13 2140
3982.73 2238
3983.32 2207
3983.92 2240
3984.51 2208
3985.11 2243
3985.70 2290
3986.30 2281
3986.90 2320
3987.49 2287
3988.09 2302
3988.68 2285
3989.28 2281
3989.87 2283
3990.47 2201
3991.07 2254
3991.66 2357
3992.26 2319
3992.85 2306
3993.45 2384
3994.05 2400
3994.64 2350
3995.24 2354
3995.84 2410
3996.43 2463
3997.03 2443
3997.62 2467
3998.22 2399
3998.82 2479
3999.41 2394
4000.01 2395
4000.61 2402
4001.20 2361
4001.80 2348
4002.40 2376
4003.00 2413
4003.59 2415
4004.19 2422
4004.79 2449
4005.38 2394
4005.98 2441
4006.58 2442
4007.17 2486
4007.77 2375
4008.37 2329
4008.97 2276
4009.56 2227
4010.16 2265
4010.76 2342
4011.36 2243
4011.95 2147
4012.55 2170
4013.15 2215
4013.75 2256
4014.34 2247
4014.94 2214
4015.54 2218
4016.14 2283
4016.74 2285
4017.33 2297
4017.93 2286
4018.53 2396
4019.13 2297
4019.73 2332
4020.32 2375
4020.92 2329
4021.52 2363
4022.12 2420
4022.72 2426
4023.32 2386
4023.91 2546
4024.51 2579
4025.11 2607
4025.71 2691
4026.31 2794
4026.91 2951
4027.51 2975
4028.10 3053
4028.70 3146
4029.30 3063
4029.90 3090
4030.50 3082
4031.10 2973
4031.70 2928
4032.30 2890
4032.90 2721
4033.49 2549
4034.09 2569
4034.69 2520
4035.29 2495
4035.89 2461
4036.49 2497
4037.09 2402
4037.69 2291
4038.29 2286
4038.89 2263
4039.49 2235
4040.09 2170
4040.69 2147
4041.29 2170
4041.89 2202
4042.49 2162
4043.09 2142
4043.69 2104
4044.29 2162
4044.89 2196
4045.49 2190
4046.09 2169
4046.69 2241
4047.29 2295
4047.89 2372
4048.49 2473
4049.09 2471
4049.69 2493
4050.29 2494
4050.89 2597
4051.49 2548
4052.09 2510
4052.69 2539
4053.29 2438
4053.89 2438
4054.49 2395
4055.09 2327
4055.69 2354
4056.30 2362
4056.90 2445
4057.50 2433
4058.10 2341
4058.70 2352
4059.30 2425
4059.90 2455
4060.50 2561
4061.10 2597
4061.71 2660
4062.31 2673
4062.91 2674
4063.51 2710
4064.11 2641
4064.71 2648
4065.31 2656
4065.92 2583
4066.52 2551
4067.12 2497
4067.72 2475
4068.32 2425
4068.92 2411
4069.53 2381
4070.13 2252
4070.73 2257
4071.33 2217
4071.93 2215
4072.54 2136
4073.14 2123
4073.74 2112
4074.34 2128
4074.94 2176
4075.55 2120
4076.15 2077
4076.75 2130
4077.35 2237
4077.96 2250
4078.56 2193
4079.16 2244
4079.76 2292
4080.37 2365
4080.97 2340
4081.57 2345
4082.17 2280
4082.78 2315
4083.38 2276
4083.98 2283
4084.59 2231
4085.19 2182
4085.79 2246
4086.39 2212
4087.00 2158
4087.60 2201
4088.20 2291
4088.81 2253
4089.41 2196
4090.01 2248
4090.62 2219
4091.22 2256
4091.82 2281
4092.43 2177
4093.03 2240
4093.63 2245
4094.24 2309
4094.84 2260
4095.45 2347
4096.05 2187
4096.65 2170
4097.26 2267
4097.86 2225
4098.47 2229
4099.07 2241
4099.67 2190
4100.28 2154
4100.88 2171
4101.49 2095
4102.09 2127
4102.69 2157
4103.30 2156
4103.90 2102
4104.51 2073
4105.11 2066
4105.72 2067
4106.32 2001
4106.93 2045
4107.53 2045
4108.13 2033
4108.74 2069
4109.34 2024
4109.95 2053
4110.55 2005
4111.16 2003
4111.76 2029
4112.37 2060
4112.97 2050
4113.58 2038
4114.18 2044
4114.79 2139
4115.39 2141
4116.00 2098
4116.60 2153
4117.21 2145
4117.82 2146
4118.42 2212
4119.03 2171
4119.63 2159
4120.24 2135
4120.84 2068
4121.45 2161
4122.05 2123
4122.66 2095
4123.27 2049
4123.87 2069
4124.48 2053
4125.08 2095
4125.69 2036
4126.30 2073
4126.90 2142
4127.51 2055
4128.11 2071
4128.72 2133
4129.33 2129
4129.93 2052
4130.54 2083
4131.15 2085
4131.75 2094
4132.36 2134
4132.96 2087
4133.57 2184
4134.18 2167
4134.78 2135
4135.39 2160
4136.00 2089
4136.60 2212
4137.21 2197
4137.82 2197
4138.43 2154
4139.03 2154
4139.64 2210
4140.25 2235
4140.85 2136
4141.46 2146
4142.07 2111
4142.68 2177
4143.28 2155
4143.89 2137
4144.50 2122
4145.10 2080
4145.71 2139
4146.32 2209
4146.93 2141
4147.53 2091
4148.14 2131
4148.75 2047
4149.36 2104
4149.97 2084
4150.57 2097
4151.18 2182
4151.79 2099
4152.40 2109
4153.00 2098
4153.61 2066
4154.22 2068
4154.83 2029
4155.44 2078
4156.05 1989
4156.65 2065
4157.26 2065
4157.87 2032
4158.48 1999
4159.09 2008
4159.70 2002
4160.30 2048
4160.91 2045
4161.52 2024
4162.13 2077
4162.74 2034
4163.35 2069
4163.96 2110
4164.56 2045
4165.17 2041
4165.78 2066
4166.39 2088
4167.00 2066
4167.61 2079
4168.22 2109
4168.83 2101
4169.44 2149
4170.05 2164
4170.66 2231
4171.26 2203
4171.87 2173
4172.48 2277
4173.09 2390
4173.70 2339
4174.31 2420
4174.92 2366
4175.53 2355
4176.14 2377
4176.75 2384
4177.36 2320
4177.97 2275
4178.58 2266
4179.19 2315
4179.80 2227
4180.41 2198
4181.02 2207
4181.63 2170
4182.24 2076
4182.85 2073
4183.46 2065
4184.07 2048
4184.68 2021
4185.29 2072
4185.90 2035
4186.51 2025
4187.12 2153
4187.73 2079
4188.34 2164
4188.95 2137
4189.56 2148
4190.18 2190
4190.79 2178
4191.40 2171
4192.01 2124
4192.62 2064
4193.23 2110
4193.84 2116
4194.45 2167
4195.06 2149
4195.67 2196
4196.28 2129
4196.90 2136
4197.51 2105
4198.12 2094
4198.73 2077
4199.34 2107
4199.95 2140
4200.56 2063
4201.18 2104
4201.79 2088
4202.40 2124
4203.01 2138
4203.62 2212
4204.23 2182
4204.85 2131
4205.46 2185
4206.07 2182
4206.68 2209
4207.29 2284
4207.90 2245
4208.52 2247
4209.13 2329
4209.74 2306
4210.35 2310
4210.97 2232
4211.58 2217
4212.19 2273
4212.80 2231
4213.41 2226
4214.03 2169
4214.64 2219
4215.25 2149
4215.86 2159
4216.48 2147
4217.09 2174
4217.70 2198
4218.32 2299
4218.93 2233
4219.54 2205
4220.15 2220
4220.77 2320
4221.38 2316
4221.99 2196
4222.61 2256
4223.22 2309
4223.83 2215
4224.44 2199
4225.06 2225
4225.67 2213
4226.28 2388
4226.90 2342
4227.51 2458
4228.13 2440
4228.74 2510
4229.35 2517
4229.97 2464
4230.58 2438
4231.19 2406
4231.81 2463
4232.42 2445
4233.03 2398
4233.65 2367
4234.26 2394
4234.88 2485
4235.49 2382
4236.10 2397
4236.72 2390
4237.33 2305
4237.95 2370
4238.56 2328
4239.17 2233
4239.79 2257
4240.40 2320
4241.02 2286
4241.63 2225
4242.25 2282
4242.86 2231
4243.48 2183
4244.09 2184
4244.71 2243
4245.32 2253
4245.93 2298
4246.55 2336
4247.16 2309
4247.78 2326
4248.39 2349
4249.01 2271
4249.62 2279
4250.24 2376
4250.85 2457
4251.47 2368
4252.08 2352
4252.70 2347
4253.32 2305
4253.93 2316
4254.55 2309
4255.16 2260
4255.78 2216
4256.39 2239
4257.01 2254
4257.62 2308
4258.24 2298
4258.85 2237
4259.47 2297
4260.09 2299
4260.70 2348
4261.32 2379
4261.93 2373
4262.55 2461
4263.17 2554
4263.78 2478
4264.40 2578
4265.01 2621
4265.63 2542
4266.25 2613
4266.86 2524
4267.48 2625
4268.10 2471
4268.71 2598
4269.33 2597
4269.94 2555
4270.56 2556
4271.18 2628
4271.79 2639
4272.41 2745
4273.03 2791
4273.64 2808
4274.26 2979
4274.88 3011
4275.49 3108
4276.11 3215
4276.73 3156
4277.35 3106
4277.96 3137
4278.58 2928
4279.20 2921
4279.81 2821
4280.43 2692
4281.05 2519
4281.67 2490
4282.28 2384
4282.90 2292
4283.52 2262
4284.14 2307
4284.75 2161
4285.37 2073
4285.99 2101
4286.61 2121
4287.22 2117
4287.84 2113
4288.46 2084
4289.08 2126
4289.70 2114
4290.31 2135
4290.93 2138
4291.55 2054
4292.17 2139
4292.79 2079
4293.40 2029
4294.02 2063
4294.64 2078
4295.26 2106
4295.88 2141
4296.50 2136
4297.11 2177
4297.73 2211
4298.35 2218
4298.97 2225
4299.59 2158
4300.21 2238
4300.83 2216
4301.44 2283
4302.06 2310
4302.68 2285
4303.30 2222
4303.92 2308
4304.54 2307
4305.16 2220
4305.78 2212
4306.40 2231
4307.02 2197
4307.63 2166
4308.25 2200
4308.87 2148
4309.49 2160
4310.11 2077
4310.73 2078
4311.35 2132
4311.97 2102
4312.59 2252
4313.21 2136
4313.83 2117
4314.45 2139
4315.07 2176
4315.69 2193
4316.31 2166
4316.93 2166
4317.55 2134
4318.17 2134
4318.79 2082
4319.41 2153
4320.03 2146
4320.65 2083
4321.27 2072
4321.89 2113
4322.51 2030
4323.13 2055
4323.75 2059
4324.37 2061
4324.99 2073
4325.61 2089
4326.23 2101
4326.85 2088
4327.47 2074
4328.09 2109
4328.71 2227
4329.33 2216
4329.96 2263
4330.58 2327
4331.20 2364
4331.82 2408
4332.44 2471
4333.06 2554
4333.68 2581
4334.30 2453
4334.92 2450
4335.54 2375
4336.17 2359
4336.79 2338
4337.41 2220
4338.03 2181
4338.65 2136
4339.27 2231
4339.89 2239
4340.52 2238
4341.14 2283
4341.76 2306
4342.38 2316
4343.00 2290
4343.62 2366
4344.25 2485
4344.87 2557
4345.49 2620
4346.11 2805
4346.73 2792
4347.36 2759
4347.98 2719
4348.60 2733
4349.22 2601
4349.84 2375
4350.47 2372
4351.09 2435
4351.71 2334
4352.33 2315
4352.96 2198
4353.58 2162
4354.20 2188
4354.82 2252
4355.45 2142
4356.07 2082
4356.69 2179
4357.31 2250
4357.94 2199
4358.56 2171
4359.18 2153
4359.81 2110
4360.43 2099
4361.05 2134
4361.68 2134
4362.30 2114
4362.92 2104
4363.55 2095
4364.17 2019
4364.79 2040
4365.42 2049
4366.04 2128
4366.66 2059
4367.29 2025
4367.91 2028
4368.53 2041
4369.16 1956
4369.78 1969
4370.40 1996
4371.03 1993
4371.65 1962
4372.27 2027
4372.90 1973
4373.52 1950
4374.15 1929
4374.77 1942
4375.39 1971
4376.02 1989
4376.64 2012
4377.27 1989
4377.89 2044
4378.52 2007
4379.14 1968
4379.76 2021
4380.39 2018
4381.01 2080
4381.64 2060
4382.26 1980
4382.89 1978
4383.51 2036
4384.14 2073
4384.76 2014
4385.39 1949
4386.01 2002
4386.64 1952
4387.26 1950
4387.89 2047
4388.51 1992
4389.14 2012
4389.76 2018
4390.39 1958
4391.01 1964
4391.64 1966
4392.26 2002
4392.89 1969
4393.51 1927
4394.14 1921
4394.76 1925
4395.39 1953
4396.01 1919
4396.64 1976
4397.26 1927
4397.89 1848
4398.52 1841
4399.14 1895
4399.77 1878
4400.39 1940
4401.02 1873
4401.65 1871
4402.27 1865
4402.90 1831
4403.52 1867
4404.15 1875
4404.78 1901
4405.40 1830
4406.03 1865
4406.65 1881
4407.28 1900
4407.91 1925
4408.53 1943
4409.16 1936
4409.79 1912
4410.41 1938
4411.04 1955
4411.67 2045
4412.29 2037
4412.92 2081
4413.55 2048
4414.17 2076
4414.80 2067
4415.43 2062
4416.05 2048
4416.68 2047
4417.31 2064
4417.94 2006
4418.56 1981
4419.19 1957
4419.82 1890
4420.44 1881
4421.07 1928
4421.70 1853
4422.33 1872
4422.95 1816
4423.58 1823
4424.21 1847
4424.84 1777
4425.46 1844
4426.09 1788
4426.72 1752
4427.35 1816
4427.97 1813
4428.60 1829
4429.23 1794
4429.86 1789
4430.49 1862
4431.11 1842
4431.74 1822
4432.37 1830
4433.00 1797
4433.63 1821
4434.26 1840
4434.88 1773
4435.51 1810
4436.14 1837
4436.77 1797
4437.40 1801
4438.03 1815
4438.65 1825
4439.28 1793
4439.91 1804
4440.54 1817
4441.17 1807
4441.80 1773
4442.43 1767
4443.06 1806
4443.68 1822
4444.31 1791
4444.94 1808
4445.57 1872
4446.20 1830
4446.83 1872
4447.46 1893
4448.09 1841
4448.72 1920
4449.35 1944
4449.98 1907
4450.61 1898
4451.24 1899
4451.86 1880
4452.49 1877
4453.12 1871
4453.75 1890
4454.38 1909
4455.01 1897
4455.64 1864
4456.27 1938
4456.90 1924
4457.53 1845
4458.16 1837
4458.79 1801
4459.42 1803
4460.05 1854
4460.68 1802
4461.31 1746
4461.94 1728
4462.57 1781
4463.20 1807
4463.83 1837
4464.46 1752
4465.09 1760
4465.72 1830
4466.36 1817
4466.99 1754
4467.62 1772
4468.25 1795
4468.88 1838
4469.51 1814
4470.14 1801
4470.77 1826
4471.40 1914
4472.03 1840
4472.66 1861
4473.29 1943
4473.93 1888
4474.56 1886
4475.19 1849
4475.82 1822
4476.45 1826
4477.08 1875
4477.71 1925
4478.34 1831
4478.98 1913
4479.61 1906
4480.24 1909
4480.87 1833
4481.50 1863
4482.13 1928
4482.76 1905
4483.40 1872
4484.03 1820
4484.66 1834
4485.29 1894
4485.92 1915
4486.56 1958
4487.19 1996
4487.82 2060
4488.45 2060
4489.08 1998
4489.72 1929
4490.35 2009
4490.98 1985
4491.61 2020
4492.25 1954
4492.88 2016
4493.51 2037
4494.14 2089
4494.78 2021
4495.41 2002
4496.04 1967
4496.67 2029
4497.31 1997
4497.94 2035
4498.57 2109
4499.20 2223
4499.84 2333
4500.47 2433
4501.10 2618
4501.74 2683
4502.37 2774
4503.00 2706
4503.64 2811
4504.27 2926
4504.90 2874
4505.53 2772
4506.17 2673
4506.80 2560
4507.43 2468
4508.07 2388
4508.70 2312
4509.34 2234
4509.97 2206
4510.60 2193
4511.24 2234
4511.87 2214
4512.50 2226
4513.14 2152
4513.77 2200
4514.41 2124
4515.04 2055
4515.67 2107
4516.31 2095
4516.94 2103
4517.58 2047
4518.21 2135
4518.84 2140
4519.48 2117
4520.11 2163
4520.75 2175
4521.38 2224
4522.02 2197
4522.65 2206
4523.28 2215
4523.92 2267
4524.55 2328
4525.19 2401
4525.82 2483
4526.46 2550
4527.09 2692
4527.73 2897
4528.36 3170
4529.00 3503
4529.63 3803
4530.27 4145
4530.90 4455
4531.54 4695
4532.17 4834
4532.81 4903
4533.44 4695
4534.08 4502
4534.71 4272
4535.35 4013
4535.99 3666
4536.62 3382
4537.26 3248
4537.89 3097
4538.53 2980
4539.16 2756
4539.80 2629
4540.43 2643
4541.07 2577
4541.71 2445
4542.34 2341
4542.98 2244
4543.61 2221
4544.25 2218
4544.89 2173
4545.52 2077
4546.16 2066
4546.79 1952
4547.43 2010
4548.07 2034
4548.70 1957
4549.34 1884
4549.98 1939
4550.61 1967
4551.25 1949
4551.89 2027
4552.52 2026
4553.16 1978
4553.80 2058
4554.43 2011
4555.07 1996
4555.71 1943
4556.34 1988
4556.98 2106
4557.62 2148
4558.25 2120
4558.89 2137
4559.53 2136
4560.16 2150
4560.80 2166
4561.44 2208
4562.08 2225
4562.71 2212
4563.35 2224
4563.99 2237
4564.63 2254
4565.26 2263
4565.90 2259
4566.54 2202
4567.18 2266
4567.81 2344
4568.45 2335
4569.09 2362
4569.73 2286
4570.36 2317
4571.00 2322
4571.64 2332
4572.28 2390
4572.92 2363
4573.55 2278
4574.19 2293
4574.83 2246
4575.47 2225
4576.11 2210
4576.75 2146
4577.38 2090
4578.02 2107
4578.66 2077
4579.30 2046
4579.94 2018
4580.58 2075
4581.21 2050
4581.85 2023
4582.49 2015
4583.13 2058
4583.77 2021
4584.41 1984
4585.05 1985
4585.69 1967
4586.32 2061
4586.96 2095
4587.60 2031
4588.24 2094
4588.88 2039
4589.52 2068
4590.16 2079
4590.80 1991
4591.44 1942
4592.08 1974
4592.72 1987
4593.36 2001
4594.00 1958
4594.63 2022
4595.27 2017
4595.91 1942
4596.55 1941
4597.19 1893
4597.83 1955
4598.47 1932
4599.11 1970
4599.75 2036
4600.39 2062
4601.03 2115
4601.67 2145
4602.31 2098
4602.95 2144
4603.59 2208
4604.23 2231
4604.87 2196
4605.51 2195
4606.15 2266
4606.79 2222
4607.43 2200
4608.08 2161
4608.72 2063
4609.36 2087
4610.00 2174
4610.64 2183
4611.28 2123
4611.92 2167
4612.56 2111
4613.20 2176
4613.84 2169
4614.48 2130
4615.12 2188
4615.76 2225
4616.41 2209
4617.05 2105
4617.69 2022
4618.33 2029
4618.97 2025
4619.61 2016
4620.25 1932
4620.89 1877
4621.54 1833
4622.18 1827
4622.82 1853
4623.46 1814
4624.10 1815
4624.74 1835
4625.38 1853
4626.03 1820
4626.67 1855
4627.31 1805
4627.95 1873
4628.59 1851
4629.24 1808
4629.88 1840
4630.52 1869
4631.16 1832
4631.80 1784
4632.45 1827
4633.09 1856
4633.73 1835
4634.37 1833
4635.02 1863
4635.66 1910
4636.30 1931
4636.94 1914
4637.58 1919
4638.23 1923
4638.87 1946
4639.51 1973
4640.16 1955
4640.80 2022
4641.44 1940
4642.08 1971
4642.73 1964
4643.37 1915
4644.01 1902
4644.66 1906
4645.30 1854
4645.94 1900
4646.58 1829
4647.23 1824
4647.87 1870
4648.51 1903
4649.16 1892
4649.80 1913
4650.44 1842
4651.09 1870
4651.73 1930
4652.37 1939
4653.02 1947
4653.66 1947
4654.31 1883
4654.95 1878
4655.59 1869
4656.24 1873
4656.88 1789
4657.52 1843
4658.17 1777
4658.81 1769
4659.46 1739
4660.10 1749
4660.75 1729
4661.39 1757
4662.03 1791
4662.68 1792
4663.32 1718
4663.97 1756
4664.61 1756
4665.26 1778
4665.90 1714
4666.54 1699
4667.19 1719
4667.83 1729
4668.48 1723
4669.12 1719
4669.77 1750
4670.41 1760
4671.06 1806
4671.70 1738
4672.35 1737
4672.99 1728
4673.64 1765
4674.28 1844
4674.93 1747
4675.57 1710
4676.22 1742
4676.86 1723
4677.51 1787
4678.15 1818
4678.80 1841
4679.44 1878
4680.09 1900
4680.73 1872
4681.38 1879
4682.03 1876
4682.67 1841
4683.32 1862
4683.96 1858
4684.61 1850
4685.25 1841
4685.90 1902
4686.55 1878
4687.19 1834
4687.84 1846
4688.48 1814
4689.13 1832
4689.78 1879
4690.42 1829
4691.07 1930
4691.72 1972
4692.36 1921
4693.01 1857
4693.65 1952
4694.30 1956
4694.95 1896
4695.59 1850
4696.24 1872
4696.89 1918
4697.53 1939
4698.18 2056
4698.83 2061
4699.47 2045
4700.12 2004
4700.77 2033
4701.41 2008
4702.06 1983
4702.71 1929
4703.36 1829
4704.00 1916
4704.65 1880
4705.30 1881
4705.94 1786
4706.59 1857
4707.24 1891
4707.89 1791
4708.53 1772
4709.18 1791
4709.83 1740
4710.48 1832
4711.12 1788
4711.77 1801
4712.42 1785
4713.07 1793
4713.71 1756
4714.36 1822
4715.01 1862
4715.66 1790
4716.31 1790
4716.95 1818
4717.60 1772
4718.25 1812
4718.90 1793
4719.55 1817
4720.19 1827
4720.84 1813
4721.49 1895
4722.14 1834
4722.79 1836
4723.44 1853
4724.08 1804
4724.73 1851
4725.38 1858
4726.03 1781
4726.68 1843
4727.33 1840
4727.98 1833
4728.63 1848
4729.27 1800
4729.92 1774
4730.57 1815
4731.22 1778
4731.87 1789
4732.52 1745
4733.17 1788
4733.82 1789
4734.47 1760
4735.12 1781
4735.77 1772
4736.41 1818
4737.06 1777
4737.71 1757
4738.36 1823
4739.01 1890
4739.66 1914
4740.31 1865
4740.96 1853
4741.61 1819
4742.26 1799
4742.91 1890
4743.56 1954
4744.21 1929
4744.86 1890
4745.51 1977
4746.16 1901
4746.81 1980
4747.46 1958
4748.11 1939
4748.76 2010
4749.41 2053
4750.06 2129
4750.71 2165
4751.36 2287
4752.01 2215
4752.66 2230
4753.31 2200
4753.96 2213
4754.61 2195
4755.26 2209
4755.92 2146
4756.57 2053
4757.22 2046
4757.87 2011
4758.52 1979
4759.17 1947
4759.82 1947
4760.47 1965
4761.12 2026
4761.77 2005
4762.42 1982
4763.08 1935
4763.73 1910
4764.38 1920
4765.03 1913
4765.68 1831
4766.33 1822
4766.98 1863
4767.64 1880
4768.29 1950
4768.94 1924
4769.59 1901
4770.24 1933
4770.89 1957
4771.54 1997
4772.20 1980
4772.85 2000
4773.50 1963
4774.15 1945
4774.80 1871
4775.46 1822
4776.11 1771
4776.76 1750
4777.41 1786
4778.06 1813
4778.72 1831
4779.37 1788
4780.02 1829
4780.67 1816
4781.33 1810
4781.98 1750
4782.63 1808
4783.28 1854
4783.94 1852
4784.59 1786
4785.24 1903
4785.89 1948
4786.55 1940
4787.20 1874
4787.85 1851
4788.51 1880
4789.16 2010
4789.81 1955
4790.46 1927
4791.12 1949
4791.77 1923
4792.42 1951
4793.08 1916
4793.73 1939
4794.38 1908
4795.04 1882
4795.69 1904
4796.34 1912
4797.00 1856
4797.65 1981
4798.30 2030
4798.96 2020
4799.61 2051
4800.27 2039
4800.92 2044
4801.57 2083
4802.23 2131
4802.88 2144
4803.53 2049
4804.19 2035
4804.84 2067
4805.50 2004
4806.15 2081
4806.81 1990
4807.46 1986
4808.11 1963
4808.77 1991
4809.42 1959
4810.08 1946
4810.73 1920
4811.39 1879
4812.04 1913
4812.69 1950
4813.35 1990
4814.00 1973
4814.66 1979
4815.31 2011
4815.97 1963
4816.62 1964
4817.28 1953
4817.93 1996
4818.59 2004
4819.24 1969
4819.90 2032
4820.55 2089
4821.21 2007
4821.86 2011
4822.52 2111
4823.17 2140
4823.83 2063
4824.48 2038
4825.14 1999
4825.79 1947
4826.45 1933
4827.11 1926
4827.76 1977
4828.42 1970
4829.07 2010
4829.73 2037
4830.38 2046
4831.04 1970
4831.70 2002
4832.35 2054
4833.01 2021
4833.66 2021
4834.32 2140
4834.98 2126
4835.63 2171
4836.29 2146
4836.94 2121
4837.60 2155
4838.26 2179
4838.91 2150
4839.57 2247
4840.23 2261
4840.88 2077
4841.54 2144
4842.20 2222
4842.85 2178
4843.51 2137
4844.17 2150
4844.82 2178
4845.48 2208
4846.14 2218
4846.79 2197
4847.45 2145
4848.11 2188
4848.76 2241
4849.42 2204
4850.08 2187
4850.73 2242
4851.39 2162
4852.05 2113
4852.71 2144
4853.36 2180
4854.02 2177
4854.68 2128
4855.34 2234
4855.99 2194
4856.65 2302
4857.31 2317
4857.97 2273
4858.62 2370
4859.28 2403
4859.94 2474
4860.60 2362
4861.25 2360
4861.91 2300
4862.57 2230
4863.23 2208
4863.89 2207
4864.54 2137
4865.20 2109
4865.86 2107
4866.52 2182
4867.18 2247
4867.84 2126
4868.49 2098
4869.15 2192
4869.81 2126
4870.47 2141
4871.13 2272
4871.79 2253
4872.44 2183
4873.10 2210
4873.76 2144
4874.42 2157
4875.08 2178
4875.74 2222
4876.40 2211
4877.06 2173
4877.72 2137
4878.37 2083
4879.03 2148
4879.69 2129
4880.35 2099
4881.01 2060
4881.67 2044
4882.33 1992
4882.99 2031
4883.65 1969
4884.31 1887
4884.97 1932
4885.63 1905
4886.29 1878
4886.95 1911
4887.61 1905
4888.26 1889
4888.92 1883
4889.58 1867
4890.24 1916
4890.90 1907
4891.56 1935
4892.22 1975
4892.88 1936
4893.54 1965
4894.20 1900
4894.86 1859
4895.52 1942
4896.18 1882
4896.84 1862
4897.51 1932
4898.17 1920
4898.83 2005
4899.49 2074
4900.15 2129
4900.81 2017
4901.47 2111
4902.13 2153
4902.79 2078
4903.45 2104
4904.11 2048
4904.77 2095
4905.43 2059
4906.09 2043
4906.75 1977
4907.41 1985
4908.08 1943
4908.74 1915
4909.40 1916
4910.06 1925
4910.72 1965
4911.38 1880
4912.04 1845
4912.70 1893
4913.37 1892
4914.03 1759
4914.69 1839
4915.35 1778
4916.01 1742
4916.67 1755
4917.33 1750
4918.00 1720
4918.66 1751
4919.32 1741
4919.98 1780
4920.64 1673
4921.31 1689
4921.97 1710
4922.63 1768
4923.29 1713
4923.95 1707
4924.62 1721
4925.28 1739
4925.94 1724
4926.60 1723
4927.26 1744
4927.93 1774
4928.59 1769
4929.25 1737
4929.91 1761
4930.58 1716
4931.24 1737
4931.90 1739
4932.56 1763
4933.23 1767
4933.89 1728
4934.55 1761
4935.22 1760
4935.88 1763
4936.54 1716
4937.20 1742
4937.87 1773
4938.53 1765
4939.19 1881
4939.86 1856
4940.52 1821
4941.18 1838
4941.85 1861
4942.51 1877
4943.17 1888
4943.84 1817
4944.50 1841
4945.16 1881
4945.83 1865
4946.49 1794
4947.15 1863
4947.82 1790
4948.48 1791
4949.15 1844
4949.81 1856
4950.47 1867
4951.14 1755
4951.80 1817
4952.47 1863
4953.13 1793
4953.79 1766
4954.46 1745
4955.12 1739
4955.79 1780
4956.45 1844
4957.11 1880
4957.78 1948
4958.44 2038
4959.11 2097
4959.77 2173
4960.44 2266
4961.10 2367
4961.77 2371
4962.43 2373
4963.10 2343
4963.76 2293
4964.42 2242
4965.09 2144
4965.75 2076
4966.42 2031
4967.08 1980
4967.75 1857
4968.41 1846
4969.08 1875
4969.74 1859
4970.41 1829
4971.08 1828
4971.74 1829
4972.41 1852
4973.07 1834
4973.74 1851
4974.40 1918
4975.07 1892
4975.73 1843
4976.40 1827
4977.06 1856
4977.73 1825
4978.40 1819
4979.06 1815
4979.73 1773
4980.39 1736
4981.06 1815
4981.73 1826
4982.39 1728
4983.06 1726
4983.72 1711
4984.39 1754
4985.06 1833
4985.72 1775
4986.39 1793
4987.05 1786
4987.72 1788
4988.39 1766
4989.05 1758
4989.72 1840
4990.39 1848
4991.05 1780
4991.72 1756
4992.39 1734
4993.05 1781
4993.72 1805
4994.39 1781
4995.05 1806
4995.72 1763
4996.39 1792
4997.05 1757
4997.72 1653
4998.39 1730
4999.06 1767
4999.72 1765
5000.39 1744
5001.06 1761
5001.73 1706
5002.39 1734
5003.06 1724
5003.73 1731
5004.39 1775
5005.06 1795
5005.73 1842
5006.40 1784
5007.07 1731
5007.73 1685
5008.40 1764
5009.07 1743
5009.74 1745
5010.40 1850
5011.07 1807
5011.74 1820
5012.41 1848
5013.08 1872
5013.74 1843
5014.41 1797
5015.08 1908
5015.75 1781
5016.42 1814
5017.09 1865
5017.75 1809
5018.42 1841
5019.09 1855
5019.76 1866
5020.43 1891
5021.10 1900
5021.76 1979
5022.43 2074
5023.10 2027
5023.77 1963
5024.44 2026
5025.11 2009
5025.78 1925
5026.45 1923
5027.12 1941
5027.78 1831
5028.45 1784
5029.12 1796
5029.79 1843
5030.46 1809
5031.13 1818
5031.80 1819
5032.47 1742
5033.14 1829
5033.81 1827
5034.48 1763
5035.15 1781
5035.82 1786
5036.49 1790
5037.16 1748
5037.83 1778
5038.50 1726
5039.16 1740
5039.83 1778
5040.50 1746
5041.17 1802
5041.84 1733
5042.51 1755
5043.18 1791
5043.85 1745
5044.52 1793
5045.20 1835
5045.87 1697
5046.54 1785
5047.21 1872
5047.88 1909
5048.55 1885
5049.22 1897
5049.89 1958
5050.56 1917
5051.23 1945
5051.90 1955
5052.57 2012
5053.24 2070
5053.91 2046
5054.58 2053
5055.25 1997
5055.92 1978
5056.60 1993
5057.27 1961
5057.94 1873
5058.61 1825
5059.28 1817
5059.95 1805
5060.62 1763
5061.29 1726
5061.96 1760
5062.64 1752
5063.31 1704
5063.98 1738
5064.65 1722
5065.32 1717
5065.99 1728
5066.66 1790
5067.34 1814
5068.01 1815
5068.68 1761
5069.35 1757
5070.02 1772
5070.70 1828
5071.37 1803
5072.04 1844
5072.71 1823
5073.38 1815
5074.06 1854
5074.73 1821
5075.40 1929
5076.07 1915
5076.74 1846
5077.42 1858
5078.09 1850
5078.76 1832
5079.43 1884
5080.11 1903
5080.78 1914
5081.45 1887
5082.12 1866
5082.80 1860
5083.47 1870
5084.14 1859
5084.82 1719
5085.49 1828
5086.16 1923
5086.83 1975
5087.51 2039
5088.18 2008
5088.85 2085
5089.53 2198
5090.20 2276
5090.87 2476
5091.55 2406
5092.22 2449
5092.89 2400
5093.57 2406
5094.24 2289
5094.91 2311
5095.59 2168
5096.26 2067
5096.93 2035
5097.61 1936
5098.28 1990
5098.96 1960
5099.63 1907
5100.30 1963
5100.98 1928
5101.65 1888
5102.32 2041
5103.00 1990
5103.67 1962
5104.35 2033
5105.02 1998
5105.70 1925
5106.37 1882
5107.04 1918
5107.72 1923
5108.39 1910
5109.07 1869
5109.74 1864
5110.42 1870
5111.09 1827
5111.77 1913
5112.44 1880
5113.11 1881
5113.79 1905
5114.46 2023
5115.14 1999
5115.81 2042
5116.49 2182
5117.16 2220
5117.84 2363
5118.51 2523
5119.19 2570
5119.86 2477
5120.54 2547
5121.21 2525
5121.89 2543
5122.57 2450
5123.24 2303
5123.92 2210
5124.59 2108
5125.27 2022
5125.94 2016
5126.62 1909
5127.29 1858
5127.97 1912
5128.64 1917
5129.32 1877
5130.00 1901
5130.67 1919
5131.35 1958
5132.02 1974
5132.70 2008
5133.38 1894
5134.05 1857
5134.73 1867
5135.40 1806
5136.08 1847
5136.76 1777
5137.43 1845
5138.11 1852
5138.79 1821
5139.46 1835
5140.14 1859
5140.82 1756
5141.49 1862
5142.17 1874
5142.85 1875
5143.52 1816
5144.20 1795
5144.88 1850
5145.55 1861
5146.23 1781
5146.91 1829
5147.58 1818
5148.26 1806
5148.94 1770
5149.61 1806
5150.29 1740
5150.97 1733
5151.65 1780
5152.32 1740
5153.00 1727
5153.68 1778
5154.36 1804
5155.03 1825
5155.71 1784
5156.39 1794
5157.07 1796
5157.74 1845
5158.42 1855
5159.10 1800
5159.78 1842
5160.45 1851
5161.13 1737
5161.81 1820
5162.49 1740
5163.17 1789
5163.84 1822
5164.52 1775
5165.20 1780
5165.88 1754
5166.56 1747
5167.24 1778
5167.91 1725
5168.59 1799
5169.27 1772
5169.95 1691
5170.63 1640
5171.31 1604
5171.98 1646
5172.66 1694
5173.34 1710
5174.02 1708
5174.70 1719
5175.38 1740
5176.06 1726
5176.74 1772
5177.41 1741
5178.09 1746
5178.77 1738
5179.45 1743
5180.13 1734
5180.81 1729
5181.49 1702
5182.17 1697
5182.85 1751
5183.53 1727
5184.21 1643
5184.89 1671
5185.57 1681
5186.24 1656
5186.92 1664
5187.60 1657
5188.28 1655
5188.96 1586
5189.64 1632
5190.32 1580
5191.00 1622
5191.68 1594
5192.36 1659
5193.04 1648
5193.72 1625
5194.40 1628
5195.08 1650
5195.76 1644
5196.44 1601
5197.12 1622
5197.80 1657
5198.48 1670
5199.16 1662
5199.84 1692
5200.52 1691
5201.21 1575
5201.89 1642
5202.57 1673
5203.25 1671
5203.93 1685
5204.61 1702
5205.29 1681
5205.97 1706
5206.65 1712
5207.33 1739
5208.01 1698
5208.69 1715
5209.37 1692
5210.06 1709
5210.74 1570
5211.42 1666
5212.10 1657
5212.78 1649
5213.46 1625
5214.14 1611
5214.82 1588
5215.51 1606
5216.19 1596
5216.87 1631
5217.55 1623
5218.23 1552
5218.91 1574
5219.60 1640
5220.28 1613
5220.96 1536
5221.64 1616
5222.32 1565
5223.00 1513
5223.69 1514
5224.37 1607
5225.05 1626
5225.73 1616
5226.41 1571
5227.10 1542
5227.78 1578
5228.46 1635
5229.14 1658
5229.83 1645
5230.51 1649
5231.19 1638
5231.87 1688
5232.56 1678
5233.24 1662
5233.92 1705
5234.60 1687
5235.29 1600
5235.97 1673
5236.65 1704
5237.34 1691
5238.02 1733
5238.70 1792
5239.38 1793
5240.07 1825
5240.75 1908
5241.43 1897
5242.12 1870
5242.80 1863
5243.48 1962
5244.17 1950
5244.85 1876
5245.53 1873
5246.22 1895
5246.90 1959
5247.58 1860
5248.27 1826
5248.95 1836
5249.63 1775
5250.32 1762
5251.00 1794
5251.69 1747
5252.37 1777
5253.05 1695
5253.74 1654
5254.42 1691
5255.11 1626
5255.79 1647
5256.47 1626
5257.16 1635
5257.84 1609
5258.53 1610
5259.21 1643
5259.89 1624
5260.58 1617
5261.26 1603
5261.95 1658
5262.63 1670
5263.32 1689
5264.00 1671
5264.69 1674
5265.37 1639
5266.06 1657
5266.74 1699
5267.43 1667
5268.11 1700
5268.79 1749
5269.48 1713
5270.16 1748
5270.85 1698
5271.53 1627
5272.22 1690
5272.91 1685
5273.59 1683
5274.28 1684
5274.96 1668
5275.65 1712
5276.33 1662
5277.02 1634
5277.70 1668
5278.39 1732
5279.07 1708
5279.76 1772
5280.45 1802
5281.13 1775
5281.82 1823
5282.50 1812
5283.19 1792
5283.87 1848
5284.56 1799
5285.25 1765
5285.93 1758
5286.62 1720
5287.30 1611
5287.99 1698
5288.68 1598
5289.36 1653
5290.05 1547
5290.74 1628
5291.42 1722
5292.11 1735
5292.79 1648
5293.48 1619
5294.17 1650
5294.85 1694
5295.54 1709
5296.23 1705
5296.91 1742
5297.60 1821
5298.29 1874
5298.98 1980
5299.66 1953
5300.35 1906
5301.04 1933
5301.72 1982
5302.41 1900
5303.10 1871
5303.78 1916
5304.47 1931
5305.16 1957
5305.85 1957
5306.53 1947
5307.22 1936
5307.91 1898
5308.60 1888
5309.28 1856
5309.97 1886
5310.66 1912
5311.35 1966
5312.03 1988
5312.72 1968
5313.41 1987
5314.10 2032
5314.79 2111
5315.47 2083
5316.16 2149
5316.85 2223
5317.54 2257
5318.23 2154
5318.91 2112
5319.60 2123
5320.29 2057
5320.98 2007
5321.67 1970
5322.36 1964
5323.04 1806
5323.73 1736
5324.42 1720
5325.11 1681
5325.80 1688
5326.49 1731
5327.18 1696
5327.86 1664
5328.55 1659
5329.24 1733
5329.93 1751
5330.62 1730
5331.31 1655
5332.00 1604
5332.69 1679
5333.38 1697
5334.06 1679
5334.75 1680
5335.44 1673
5336.13 1710
5336.82 1752
5337.51 1655
5338.20 1611
5338.89 1685
5339.58 1684
5340.27 1729
5340.96 1720
5341.65 1729
5342.34 1769
5343.03 1734
5343.72 1754
5344.41 1789
5345.10 1738
5345.79 1725
5346.48 1832
5347.17 1860
5347.86 1853
5348.55 1864
5349.24 1914
5349.93 1845
5350.62 1897
5351.31 1908
5352.00 1815
5352.69 1855
5353.38 1899
5354.07 1865
5354.76 1855
5355.45 1831
5356.14 1784
5356.83 1803
5357.52 1742
5358.21 1752
5358.90 1749
5359.59 1756
5360.29 1724
5360.98 1779
5361.67 1793
5362.36 1787
5363.05 1780
5363.74 1752
5364.43 1752
5365.12 1712
5365.81 1740
5366.50 1705
5367.20 1680
5367.89 1672
5368.58 1604
5369.27 1595
5369.96 1652
5370.65 1647
5371.34 1596
5372.04 1653
5372.73 1711
5373.42 1646
5374.11 1580
5374.80 1580
5375.49 1613
5376.19 1621
5376.88 1516
5377.57 1489
5378.26 1571
5378.95 1580
5379.65 1598
5380.34 1593
5381.03 1616
5381.72 1578
5382.42 1564
5383.11 1587
5383.80 1605
5384.49 1594
5385.19 1595
5385.88 1639
5386.57 1661
5387.26 1638
5387.96 1697
5388.65 1709
5389.34 1749
5390.03 1750
5390.73 1723
5391.42 1708
5392.11 1696
5392.80 1651
5393.50 1631
5394.19 1656
5394.88 1645
5395.58 1650
5396.27 1671
5396.96 1621
5397.66 1588
5398.35 1648
5399.04 1600
5399.74 1650
5400.43 1645
5401.12 1641
5401.82 1575
5402.51 1570
5403.20 1650
5403.90 1545
5404.59 1570
5405.29 1637
5405.98 1625
5406.67 1553
5407.37 1573
5408.06 1562
5408.75 1639
5409.45 1596
5410.14 1576
5410.84 1572
5411.53 1623
5412.23 1604
5412.92 1628
5413.61 1634
5414.31 1660
5415.00 1657
5415.70 1620
5416.39 1594
5417.09 1560
5417.78 1583
5418.47 1588
5419.17 1642
5419.86 1625
5420.56 1603
5421.25 1621
5421.95 1650
5422.64 1707
5423.34 1667
5424.03 1628
5424.73 1605
5425.42 1671
5426.12 1632
5426.81 1689
5427.51 1636
5428.20 1673
5428.90 1653
5429.59 1677
5430.29 1639
5430.99 1569
5431.68 1583
5432.38 1640
5433.07 1627
5433.77 1627
5434.46 1653
5435.16 1639
5435.85 1639
5436.55 1577
5437.25 1616
5437.94 1718
5438.64 1653
5439.33 1702
5440.03 1678
5440.73 1642
5441.42 1670
5442.12 1745
5442.81 1812
5443.51 1746
5444.21 1726
5444.90 1785
5445.60 1830
5446.29 1861
5446.99 1980
5447.69 1917
5448.38 1931
5449.08 2016
5449.78 2016
5450.47 2002
5451.17 1971
5451.87 1937
5452.56 1991
5453.26 1917
5453.96 1873
5454.65 1819
5455.35 1864
5456.05 1877
5456.75 1890
5457.44 1922
5458.14 1899
5458.84 1890
5459.53 1884
5460.23 1872
5460.93 1940
5461.63 1905
5462.32 1972
5463.02 1940
5463.72 2011
5464.42 2076
5465.11 2041
5465.81 2012
5466.51 1952
5467.21 1963
5467.90 1876
5468.60 1807
5469.30 1828
5470.00 1801
5470.70 1719
5471.39 1760
5472.09 1741
5472.79 1728
5473.49 1812
5474.19 1824
5474.88 1783
5475.58 1754
5476.28 1845
5476.98 1860
5477.68 1899
5478.38 1917
5479.07 2011
5479.77 2055
5480.47 2134
5481.17 2110
5481.87 2028
5482.57 1995
5483.27 2063
5483.96 2025
5484.66 1912
5485.36 1845
5486.06 1827
5486.76 1933
5487.46 1828
5488.16 1759
5488.86 1784
5489.56 1840
5490.26 1854
5490.96 1837
5491.65 1803
5492.35 1900
5493.05 1972
5493.75 1999
5494.45 1963
5495.15 1914
5495.85 1963
5496.55 1981
5497.25 1999
5497.95 2128
5498.65 2278
5499.35 2434
5500.05 2402
5500.75 2567
5501.45 2641
5502.15 2610
5502.85 2454
5503.55 2406
5504.25 2286
5504.95 2236
5505.65 2085
5506.35 1876
5507.05 1853
5507.75 1852
5508.45 1806
5509.15 1852
5509.85 1806
5510.55 1750
5511.25 1724
5511.95 1737
5512.65 1763
5513.35 1788
5514.05 1791
5514.76 1804
5515.46 1783
5516.16 1846
5516.86 1808
5517.56 1777
5518.26 1716
5518.96 1800
5519.66 1738
5520.36 1720
5521.06 1716
5521.77 1735
5522.47 1707
5523.17 1720
5523.87 1688
5524.57 1612
5525.27 1633
5525.97 1686
5526.67 1627
5527.38 1576
5528.08 1614
5528.78 1609
5529.48 1625
5530.18 1573
5530.88 1578
5531.59 1573
5532.29 1569
5532.99 1526
5533.69 1573
5534.39 1604
5535.10 1573
5535.80 1549
5536.50 1629
5537.20 1600
5537.90 1661
5538.61 1626
5539.31 1574
5540.01 1596
5540.71 1568
5541.42 1608
5542.12 1606
5542.82 1575
5543.52 1521
5544.23 1550
5544.93 1633
5545.63 1627
5546.33 1564
5547.04 1558
5547.74 1576
5548.44 1562
5549.15 1540
5549.85 1606
5550.55 1563
5551.26 1585
5551.96 1573
5552.66 1594
5553.36 1561
5554.07 1552
5554.77 1519
5555.47 1513
5556.18 1500
5556.88 1574
5557.58 1563
5558.29 1567
5558.99 1640
5559.70 1570
5560.40 1591
5561.10 1641
5561.81 1645
5562.51 1656
5563.21 1673
5563.92 1695
5564.62 1727
5565.33 1794
5566.03 1762
5566.73 1726
5567.44 1732
5568.14 1757
5568.85 1676
5569.55 1590
5570.25 1644
5570.96 1589
5571.66 1581
5572.37 1578
5573.07 1541
5573.78 1607
5574.48 1583
5575.19 1620
5575.89 1593
5576.59 1552
5577.30 1521
5578.00 1503
5578.71 1606
5579.41 1549
5580.12 1559
5580.82 1478
5581.53 1498
5582.23 1480
5582.94 1488
5583.64 1509
5584.35 1466
5585.05 1540
5585.76 1559
5586.46 1550
5587.17 1571
5587.88 1552
5588.58 1565
5589.29 1561
5589.99 1514
5590.70 1525
5591.40 1544
5592.11 1507
5592.81 1533
5593.52 1531
5594.23 1548
5594.93 1497
5595.64 1561
5596.34 1523
5597.05 1515
5597.76 1455
5598.46 1418
5599.17 1422
5599.87 1429
5600.58 1486
5601.29 1498
5601.99 1453
5602.70 1487
5603.41 1530
5604.11 1469
5604.82 1495
5605.52 1524
5606.23 1505
5606.94 1486
5607.64 1527
5608.35 1546
5609.06 1571
5609.76 1537
5610.47 1556
5611.18 1550
5611.88 1526
5612.59 1468
5613.30 1531
5614.01 1523
5614.71 1533
5615.42 1523
5616.13 1511
5616.83 1523
5617.54 1493
5618.25 1452
5618.96 1463
5619.66 1477
5620.37 1465
5621.08 1457
5621.79 1507
5622.49 1470
5623.20 1426
5623.91 1403
5624.62 1445
5625.32 1432
5626.03 1482
5626.74 1469
5627.45 1440
5628.16 1457
5628.86 1456
5629.57 1488
5630.28 1489
5630.99 1414
5631.70 1434
5632.40 1456
5633.11 1452
5633.82 1439
5634.53 1478
5635.24 1432
5635.95 1517
5636.65 1507
5637.36 1496
5638.07 1490
5638.78 1530
5639.49 1550
5640.20 1565
5640.91 1562
5641.61 1515
5642.32 1465
5643.03 1476
5643.74 1505
5644.45 1486
5645.16 1499
5645.87 1520
5646.58 1510
5647.29 1528
5648.00 1495
5648.70 1490
5649.41 1531
5650.12 1544
5650.83 1521
5651.54 1510
5652.25 1532
5652.96 1571
5653.67 1517
5654.38 1559
5655.09 1606
5655.80 1642
5656.51 1662
5657.22 1753
5657.93 1734
5658.64 1697
5659.35 1659
5660.06 1682
5660.77 1615
5661.48 1587
5662.19 1545
5662.90 1534
5663.61 1527
5664.32 1532
5665.03 1466
5665.74 1417
5666.45 1521
5667.16 1558
5667.87 1491
5668.58 1530
5669.29 1537
5670.00 1620
5670.71 1564
5671.42 1571
5672.13 1545
5672.84 1493
5673.56 1569
5674.27 1487
5674.98 1468
5675.69 1486
5676.40 1465
5677.11 1493
5677.82 1458
5678.53 1525
5679.24 1455
5679.95 1456
5680.67 1511
5681.38 1516
5682.09 1503
5682.80 1483
5683.51 1451
5684.22 1516
5684.93 1489
5685.65 1448
5686.36 1464
5687.07 1509
5687.78 1480
5688.49 1416
5689.20 1422
5689.92 1433
5690.63 1444
5691.34 1416
5692.05 1475
5692.76 1483
5693.47 1480
5694.19 1501
5694.90 1445
5695.61 1478
5696.32 1412
5697.04 1439
5697.75 1327
5698.46 1397
5699.17 1406
5699.89 1399
5700.60 1359
5701.31 1395
5702.02 1444
5702.74 1436
5703.45 1437
5704.16 1433
5704.87 1436
5705.59 1394
5706.30 1439
5707.01 1462
5707.72 1445
5708.44 1415
5709.15 1399
5709.86 1421
5710.58 1405
5711.29 1378
5712.00 1392
5712.72 1384
5713.43 1417
5714.14 1406
5714.86 1396
5715.57 1379
5716.28 1413
5717.00 1459
5717.71 1447
5718.42 1416
5719.14 1443
5719.85 1423
5720.56 1406
5721.28 1385
5721.99 1438
5722.71 1465
5723.42 1490
5724.13 1429
5724.85 1467
5725.56 1443
5726.28 1456
5726.99 1437
5727.70 1486
5728.42 1462
5729.13 1430
5729.85 1434
5730.56 1438
5731.28 1443
5731.99 1430
5732.70 1479
5733.42 1441
5734.13 1344
5734.85 1391
5735.56 1467
5736.28 1444
5736.99 1473
5737.71 1479
5738.42 1476
5739.14 1489
5739.85 1430
5740.57 1415
5741.28 1432
5742.00 1395
5742.71 1465
5743.43 1467
5744.14 1449
5744.86 1450
5745.57 1426
5746.29 1385
5747.00 1402
5747.72 1447
5748.43 1443
5749.15 1435
5749.87 1448
5750.58 1479
5751.30 1488
5752.01 1430
5752.73 1487
5753.44 1505
5754.16 1496
5754.88 1468
5755.59 1512
5756.31 1545
5757.02 1528
5757.74 1536
5758.46 1568
5759.17 1490
5759.89 1474
5760.60 1404
5761.32 1520
5762.04 1558
5762.75 1575
5763.47 1536
5764.19 1524
5764.90 1546
5765.62 1612
5766.34 1691
5767.05 1702
5767.77 1775
5768.49 1892
5769.20 1953
5769.92 2165
5770.64 2163
5771.35 2241
5772.07 2226
5772.79 2154
5773.50 1973
5774.22 1876
5774.94 1789
5775.65 1746
5776.37 1672
5777.09 1699
5777.81 1696
5778.52 1690
5779.24 1687
5779.96 1693
5780.68 1696
5781.39 1673
5782.11 1714
5782.83 1677
5783.55 1685
5784.26 1670
5784.98 1660
5785.70 1629
5786.42 1650
5787.14 1624
5787.85 1547
5788.57 1479
5789.29 1568
5790.01 1528
5790.73 1531
5791.44 1558
5792.16 1564
5792.88 1547
5793.60 1539
5794.32 1527
5795.03 1554
5795.75 1532
5796.47 1526
5797.19 1567
5797.91 1532
5798.63 1528
5799.35 1591
5800.06 1634
5800.78 1569
5801.50 1595
5802.22 1615
5802.94 1590
5803.66 1612
5804.38 1656
5805.10 1569
5805.82 1540
5806.53 1624
5807.25 1633
5807.97 1596
5808.69 1705
5809.41 1726
5810.13 1659
5810.85 1553
5811.57 1593
5812.29 1615
5813.01 1571
5813.73 1568
5814.45 1539
5815.17 1540
5815.89 1505
5816.61 1524
5817.33 1436
5818.05 1502
5818.77 1541
5819.49 1498
5820.20 1455
5820.92 1554
5821.64 1553
5822.36 1593
5823.09 1608
5823.81 1657
5824.53 1631
5825.25 1570
5825.97 1608
5826.69 1579
5827.41 1569
5828.13 1472
5828.85 1478
5829.57 1487
5830.29 1481
5831.01 1485
5831.73 1495
5832.45 1509
5833.17 1475
5833.89 1441
5834.61 1454
5835.33 1456
5836.05 1422
5836.78 1491
5837.50 1458
5838.22 1466
5838.94 1483
5839.66 1493
5840.38 1484
5841.10 1448
5841.82 1463
5842.54 1452
5843.27 1466
5843.99 1474
5844.71 1480
5845.43 1492
5846.15 1473
5846.87 1466
5847.59 1459
5848.32 1518
5849.04 1517
5849.76 1492
5850.48 1498
5851.20 1511
5851.93 1491
5852.65 1532
5853.37 1475
5854.09 1560
5854.81 1553
5855.54 1468
5856.26 1462
5856.98 1496
5857.70 1513
5858.42 1500
5859.15 1468
5859.87 1505
5860.59 1496
5861.31 1497
5862.04 1560
5862.76 1507
5863.48 1571
5864.20 1541
5864.93 1577
5865.65 1492
5866.37 1442
5867.10 1484
5867.82 1553
5868.54 1503
5869.26 1520
5869.99 1537
5870.71 1546
5871.43 1529
5872.16 1540
5872.88 1520
5873.60 1584
5874.33 1541
5875.05 1470
5875.77 1494
5876.50 1538
5877.22 1558
5877.94 1584
5878.67 1553
5879.39 1532
5880.11 1621
5880.84 1545
5881.56 1575
5882.28 1623
5883.01 1597
5883.73 1633
5884.46 1610
5885.18 1610
5885.90 1702
5886.63 1718
5887.35 1771
5888.08 1735
5888.80 1738
5889.52 1706
5890.25 1691
5890.97 1614
5891.70 1612
5892.42 1641
5893.15 1602
5893.87 1601
5894.59 1562
5895.32 1572
5896.04 1564
5896.77 1559
5897.49 1508
5898.22 1505
5898.94 1520
5899.67 1552
5900.39 1573
5901.12 1548
5901.84 1550
5902.57 1561
5903.29 1604
5904.02 1537
5904.74 1558
5905.47 1614
5906.19 1596
5906.92 1608
5907.64 1577
5908.37 1584
5909.09 1616
5909.82 1632
5910.55 1657
5911.27 1639
5912.00 1644
5912.72 1728
5913.45 1705
5914.17 1658
5914.90 1740
5915.63 1675
5916.35 1762
5917.08 1664
5917.80 1694
5918.53 1729
5919.25 1704
5919.98 1716
5920.71 1759
5921.43 1741
5922.16 1769
5922.89 1773
5923.61 1830
5924.34 1759
5925.06 1754
5925.79 1799
5926.52 1821
5927.24 1825
5927.97 1867
5928.70 1874
5929.42 1935
5930.15 1957
5930.88 1888
5931.60 1863
5932.33 1932
5933.06 1914
5933.78 1955
5934.51 1927
5935.24 1987
5935.97 2009
5936.69 2001
5937.42 1992
5938.15 2040
5938.87 2068
5939.60 2099
5940.33 2104
5941.06 2078
5941.78 2059
5942.51 2124
5943.24 2137
5943.97 2140
5944.69 2150
5945.42 2163
5946.15 2254
5946.88 2237
5947.60 2294
5948.33 2294
5949.06 2349
5949.79 2417
5950.52 2472
5951.24 2497
5951.97 2596
5952.70 2669
5953.43 2720
5954.16 2703
5954.88 2774
5955.61 2756
5956.34 2690
5957.07 2656
5957.80 2655
5958.53 2631
5959.25 2673
5959.98 2712
5960.71 2759
5961.44 2667
5962.17 2711
5962.90 2784
5963.63 2766
5964.36 2779
5965.08 2884
5965.81 2953
5966.54 3071
5967.27 3093
5968.00 3181
5968.73 3091
5969.46 3145
5970.19 3158
5970.92 2986
5971.65 3052
5972.37 2960
5973.10 2896
5973.83 2942
5974.56 3011
5975.29 3057
5976.02 3078
5976.75 3034
5977.48 2995
5978.21 3077
5978.94 3023
5979.67 3085
5980.40 3133
5981.13 3105
5981.86 3201
5982.59 3243
5983.32 3332
5984.05 3451
5984.78 3400
5985.51 3481
5986.24 3366
5986.97 3395
5987.70 3388
5988.43 3492
5989.16 3555
5989.89 3600
5990.62 3622
5991.35 3698
5992.08 3786
5992.81 3825
5993.54 3798
5994.27 3817
5995.00 3854
5995.74 3901
5996.47 3902
5997.20 3840
5997.93 3941
5998.66 3789
5999.39 3802
6000.12 3841
6000.85 3739
6001.58 3668
6002.31 3602
6003.04 3587
6003.78 3451
6004.51 3362
6005.24 3420
6005.97 3406
6006.70 3403
6007.43 3425
6008.16 3619
6008.90 3816
6009.63 4177
6010.36 4773
6011.09 5319
6011.82 6107
6012.55 6876
6013.29 7641
6014.02 8187
6014.75 8492
6015.48 8425
6016.21 8170
6016.95 7713
6017.68 7040
6018.41 6260
6019.14 5516
6019.87 4918
6020.61 4262
6021.34 3925
6022.07 3586
6022.80 3238
6023.54 3169
6024.27 3026
6025.00 2868
6025.73 2817
6026.47 2759
6027.20 2744
6027.93 2766
6028.66 2866
6029.40 2828
6030.13 2775
6030.86 2820
6031.59 2774
6032.33 2750
6033.06 2658
6033.79 2522
6034.53 2439
6035.26 2385
6035.99 2351
6036.73 2374
6037.46 2442
6038.19 2511
6038.93 2529
6039.66 2545
6040.39 2622
6041.13 2584
6041.86 2657
6042.59 2637
6043.33 2707
6044.06 2764
6044.79 2679
6045.53 2647
6046.26 2646
6047.00 2669
6047.73 2626
6048.46 2625
6049.20 2693
6049.93 2771
6050.67 2829
6051.40 2892
6052.13 2909
6052.87 2950
6053.60 3056
6054.34 3111
6055.07 3067
6055.81 2986
6056.54 2948
6057.27 2896
6058.01 2786
6058.74 2726
6059.48 2705
6060.21 2685
6060.95 2716
6061.68 2656
6062.42 2663
6063.15 2648
6063.89 2641
6064.62 2595
6065.36 2592
6066.09 2508
6066.83 2587
6067.56 2528
6068.30 2488
6069.03 2512
6069.77 2504
6070.50 2479
6071.24 2392
6071.97 2333
6072.71 2284
6073.44 2288
6074.18 2332
6074.91 2309
6075.65 2335
6076.39 2341
6077.12 2302
6077.86 2333
6078.59 2281
6079.33 2251
6080.06 2228
6080.80 2252
6081.54 2216
6082.27 2224
6083.01 2218
6083.74 2174
6084.48 2111
6085.22 2151
6085.95 2162
6086.69 2137
6087.42 2089
6088.16 2113
6088.90 2155
6089.63 2197
6090.37 2159
6091.11 2141
6091.84 2185
6092.58 2156
6093.32 2094
6094.05 2158
6094.79 2153
6095.53 2096
6096.26 2088
6097.00 2012
6097.74 2044
6098.47 2003
6099.21 1989
6099.95 1981
6100.69 1938
6101.42 1933
6102.16 1966
6102.90 1968
6103.63 1930
6104.37 1959
6105.11 1975
6105.85 1942
6106.58 1922
6107.32 2050
6108.06 1942
6108.80 1896
6109.53 1980
6110.27 1893
6111.01 1939
6111.75 1948
6112.49 1914
6113.22 1976
6113.96 1954
6114.70 1998
6115.44 1972
6116.17 1981
6116.91 2042
6117.65 2025
6118.39 1988
6119.13 1994
6119.87 1997
6120.60 2012
6121.34 2070
6122.08 2052
6122.82 2033
6123.56 2028
6124.30 2061
6125.03 2077
6125.77 2063
6126.51 1993
6127.25 2028
6127.99 2055
6128.73 2052
6129.47 2094
6130.21 2161
6130.94 2117
6131.68 2124
6132.42 2120
6133.16 2130
6133.90 2100
6134.64 2194
6135.38 2194
6136.12 2159
6136.86 2171
6137.60 2234
6138.34 2284
6139.08 2376
6139.81 2390
6140.55 2283
6141.29 2268
6142.03 2269
6142.77 2321
6143.51 2300
6144.25 2289
6144.99 2353
6145.73 2253
6146.47 2259
6147.21 2286
6147.95 2284
6148.69 2341
6149.43 2365
6150.17 2420
6150.91 2434
6151.65 2455
6152.39 2498
6153.13 2497
6153.87 2443
6154.61 2524
6155.35 2548
6156.09 2590
6156.83 2632
6157.58 2568
6158.32 2583
6159.06 2664
6159.80 2624
6160.54 2653
6161.28 2738
6162.02 2855
6162.76 2860
6163.50 2818
6164.24 2968
6164.98 3173
6165.72 3267
6166.46 3341
6167.21 3400
6167.95 3549
6168.69 3640
6169.43 3452
6170.17 3351
6170.91 3491
6171.65 3365
6172.39 3295
6173.14 3316
6173.88 3232
6174.62 3225
6175.36 3125
6176.10 3159
6176.84 3165
6177.59 3138
6178.33 3106
6179.07 3099
6179.81 3140
6180.55 3182
6181.30 3205
6182.04 3148
6182.78 3210
6183.52 3273
6184.26 3243
6185.01 3340
6185.75 3276
6186.49 3261
6187.23 3293
6187.97 3325
6188.72 3373
6189.46 3396
6190.20 3544
6190.94 3624
6191.69 3865
6192.43 3847
6193.17 3907
6193.92 3994
6194.66 4021
6195.40 4035
6196.14 3944
6196.89 3943
6197.63 3947
6198.37 3889
6199.12 3887
6199.86 3921
6200.60 3894
6201.34 3944
6202.09 4101
6202.83 4225
6203.57 4367
6204.32 4759
6205.06 5362
6205.80 6223
6206.55 7321
6207.29 8646
6208.03 10210
6208.78 11638
6209.52 12567
6210.27 13123
6211.01 13241
6211.75 12497
6212.50 11309
6213.24 10094
6213.98 8690
6214.73 7403
6215.47 6211
6216.22 5257
6216.96 4522
6217.71 3916
6218.45 3501
6219.19 3334
6219.94 3142
6220.68 3032
6221.43 2923
6222.17 2819
6222.92 2832
6223.66 2806
6224.40 2788
6225.15 2698
6225.89 2605
6226.64 2548
6227.38 2482
6228.13 2392
6228.87 2371
6229.62 2272
6230.36 2195
6231.11 2195
6231.85 2293
6232.60 2204
6233.34 2180
6234.09 2199
6234.83 2249
6235.58 2283
6236.32 2268
6237.07 2296
6237.81 2389
6238.56 2482
6239.30 2501
6240.05 2502
6240.80 2611
6241.54 2588
6242.29 2676
6243.03 2732
6243.78 2783
6244.52 2852
6245.27 2854
6246.02 2878
6246.76 2898
6247.51 2895
6248.25 2858
6249.00 2825
6249.75 2837
6250.49 2862
6251.24 2783
6251.98 2752
6252.73 2731
6253.48 2706
6254.22 2714
6254.97 2751
6255.72 2628
6256.46 2689
6257.21 2611
6257.95 2655
6258.70 2564
6259.45 2490
6260.19 2521
6260.94 2491
6261.69 2573
6262.43 2493
6263.18 2454
6263.93 2404
6264.68 2417
6265.42 2394
6266.17 2424
6266.92 2392
6267.66 2317
6268.41 2333
6269.16 2416
6269.91 2413
6270.65 2337
6271.40 2355
6272.15 2405
6272.89 2416
6273.64 2469
6274.39 2436
6275.14 2452
6275.88 2472
6276.63 2533
6277.38 2517
6278.13 2620
6278.88 2498
6279.62 2493
6280.37 2449
6281.12 2373
6281.87 2290
6282.62 2265
6283.36 2199
6284.11 2201
6284.86 2174
6285.61 2034
6286.36 1965
6287.10 2034
6287.85 2058
6288.60 2040
6289.35 1981
6290.10 1951
6290.85 2041
6291.59 2108
6292.34 1999
6293.09 1971
6293.84 2029
6294.59 2045
6295.34 2017
6296.09 2088
6296.84 2068
6297.58 2162
6298.33 2150
6299.08 1987
6299.83 1966
6300.58 2005
6301.33 2018
6302.08 1978
6302.83 1971
6303.58 1977
6304.33 1923
6305.08 1955
6305.83 1934
6306.58 1874
6307.32 1869
6308.07 1891
6308.82 1892
6309.57 1874
6310.32 1892
6311.07 1862
6311.82 1868
6312.57 1850
6313.32 1893
6314.07 1873
6314.82 1898
6315.57 1901
6316.32 1885
6317.07 2024
6317.82 1939
6318.57 1871
6319.32 1923
6320.07 1857
6320.82 1839
6321.57 1866
6322.32 1892
6323.07 1886
6323.82 1850
6324.58 1773
6325.33 1762
6326.08 1762
6326.83 1741
6327.58 1745
6328.33 1784
6329.08 1722
6329.83 1765
6330.58 1736
6331.33 1719
6332.08 1725
6332.83 1728
6333.58 1724
6334.34 1727
6335.09 1700
6335.84 1685
6336.59 1678
6337.34 1700
6338.09 1718
6338.84 1728
6339.59 1773
6340.35 1836
6341.10 1754
6341.85 1685
6342.60 1726
6343.35 1735
6344.10 1735
6344.86 1786
6345.61 1753
6346.36 1761
6347.11 1764
6347.86 1788
6348.62 1770
6349.37 1815
6350.12 1769
6350.87 1828
6351.62 1873
6352.38 1889
6353.13 1914
6353.88 1890
6354.63 1928
6355.38 1892
6356.14 1927
6356.89 1880
6357.64 1863
6358.39 1849
6359.15 1846
6359.90 1764
6360.65 1696
6361.40 1651
6362.16 1676
6362.91 1759
6363.66 1704
6364.42 1741
6365.17 1755
6365.92 1825
6366.67 1843
6367.43 1845
6368.18 1820
6368.93 1934
6369.69 1923
6370.44 1836
6371.19 1798
6371.95 1759
6372.70 1797
6373.45 1717
6374.21 1735
6374.96 1798
6375.71 1698
6376.47 1644
6377.22 1753
6377.98 1744
6378.73 1761
6379.48 1713
6380.24 1737
6380.99 1825
6381.74 1831
6382.50 1762
6383.25 1773
6384.01 1803
6384.76 1813
6385.51 1709
6386.27 1755
6387.02 1711
6387.78 1718
6388.53 1687
6389.29 1613
6390.04 1622
6390.79 1664
6391.55 1628
6392.30 1669
6393.06 1655
6393.81 1652
6394.57 1635
6395.32 1638
6396.08 1663
6396.83 1649
6397.59 1677
6398.34 1700
6399.10 1644
6399.85 1642
6400.61 1672
6401.36 1613
6402.12 1638
6402.87 1673
6403.63 1679
6404.38 1637
6405.14 1659
6405.89 1693
6406.65 1633
6407.40 1684
6408.16 1725
6408.91 1753
6409.67 1754
6410.43 1697
6411.18 1686
6411.94 1674
6412.69 1698
6413.45 1696
6414.20 1694
6414.96 1676
6415.72 1697
6416.47 1640
6417.23 1654
6417.98 1652
6418.74 1636
6419.50 1691
6420.25 1677
6421.01 1676
6421.77 1667
6422.52 1688
6423.28 1624
6424.03 1677
6424.79 1758
6425.55 1734
6426.30 1758
6427.06 1674
6427.82 1692
6428.57 1698
6429.33 1722
6430.09 1767
6430.84 1805
6431.60 1745
6432.36 1772
6433.11 1823
6433.87 1824
6434.63 1784
6435.39 1832
6436.14 1854
6436.90 1828
6437.66 1876
6438.41 1843
6439.17 1907
6439.93 1850
6440.69 1915
6441.44 1893
6442.20 1901
6442.96 1851
6443.72 1924
6444.47 1957
6445.23 1944
6445.99 1993
6446.75 1963
6447.50 1968
6448.26 1978
6449.02 2107
6449.78 2073
6450.54 2012
6451.29 2086
6452.05 2117
6452.81 2071
6453.57 1988
6454.33 2060
6455.08 2093
6455.84 2099
6456.60 2080
6457.36 2064
6458.12 2037
6458.88 2099
6459.64 2077
6460.39 2066
6461.15 2102
6461.91 2107
6462.67 2154
6463.43 2164
6464.19 2220
6464.95 2199
6465.70 2262
6466.46 2247
6467.22 2257
6467.98 2318
6468.74 2368
6469.50 2318
6470.26 2281
6471.02 2303
6471.78 2357
6472.54 2411
6473.30 2412
6474.05 2396
6474.81 2450
6475.57 2384
6476.33 2413
6477.09 2539
6477.85 2505
6478.61 2577
6479.37 2607
6480.13 2600
6480.89 2593
6481.65 2747
6482.41 2805
6483.17 2792
6483.93 2838
6484.69 2851
6485.45 2864
6486.21 2894
6486.97 2972
6487.73 3055
6488.49 3016
6489.25 3157
6490.01 3115
6490.77 3089
6491.53 3091
6492.29 3134
6493.05 3135
6493.81 3104
6494.57 3106
6495.33 2956
6496.10 2951
6496.86 2951
6497.62 2972
6498.38 2993
6499.14 3058
6499.90 2940
6500.66 2983
6501.42 3048
6502.18 3074
6502.94 3178
6503.70 3404
6504.47 3758
6505.23 4254
6505.99 4910
6506.75 6006
6507.51 7053
6508.27 7977
6509.03 8778
6509.79 9248
6510.56 9194
6511.32 8780
6512.08 8013
6512.84 7025
6513.60 6072
6514.36 5329
6515.13 4638
6515.89 4158
6516.65 3707
6517.41 3369
6518.17 3276
6518.94 3116
6519.70 3061
6520.46 3036
6521.22 3015
6521.98 3008
6522.75 2947
6523.51 2949
6524.27 2996
6525.03 3154
6525.79 3178
6526.56 3307
6527.32 3349
6528.08 3418
6528.84 3467
6529.61 3372
6530.37 3398
6531.13 3274
6531.90 3262
6532.66 3231
6533.42 3364
6534.18 3663
6534.95 3977
6535.71 4195
6536.47 4448
6537.24 4680
6538.00 4785
6538.76 4684
6539.53 4437
6540.29 4176
6541.05 3821
6541.82 3540
6542.58 3283
6543.34 3053
6544.11 3042
6544.87 2963
6545.63 2925
6546.40 2903
6547.16 2887
6547.92 2925
6548.69 2895
6549.45 2844
6550.21 2878
6550.98 2841
6551.74 2885
6552.51 2883
6553.27 2846
6554.03 2777
6554.80 2788
6555.56 2816
6556.33 2874
6557.09 2852
6557.85 2824
6558.62 2823
6559.38 2876
6560.15 2914
6560.91 2943
6561.68 2933
6562.44 2973
6563.21 2962
6563.97 3002
6564.74 3057
6565.50 3016
6566.26 3009
6567.03 3015
6567.79 2977
6568.56 3004
6569.32 2934
6570.09 2959
6570.85 2945
6571.62 2954
6572.38 2934
6573.15 2891
6573.91 2900
6574.68 2922
6575.44 2914
6576.21 2982
6576.98 2937
6577.74 2968
6578.51 3007
6579.27 2965
6580.04 2899
6580.80 2985
6581.57 3035
6582.33 3009
6583.10 3037
6583.87 3032
6584.63 3083
6585.40 3115
6586.16 3099
6586.93 3070
6587.70 2981
6588.46 2994
6589.23 2993
6589.99 3018
6590.76 3050
6591.53 3092
6592.29 3150
6593.06 3351
6593.82 3412
6594.59 3551
6595.36 3708
6596.12 3659
6596.89 3705
6597.66 3676
6598.42 3654
6599.19 3518
6599.96 3326
6600.72 3249
6601.49 3134
6602.26 2990
6603.02 2916
6603.79 2846
6604.56 2736
6605.33 2720
6606.09 2789
6606.86 2760
6607.63 2775
6608.39 2744
6609.16 2744
6609.93 2791
6610.70 2769
6611.46 2762
6612.23 2707
6613.00 2742
6613.77 2637
6614.53 2626
6615.30 2660
6616.07 2593
6616.84 2688
6617.60 2706
6618.37 2704
6619.14 2718
6619.91 2792
6620.68 2894
6621.44 2960
6622.21 3118
6622.98 3181
6623.75 3185
6624.52 3185
6625.28 3160
6626.05 3147
6626.82 3048
6627.59 2895
6628.36 2874
6629.13 2830
6629.89 2696
6630.66 2657
6631.43 2701
6632.20 2681
6632.97 2716
6633.74 2848
6634.51 2961
6635.27 3015
6636.04 3152
6636.81 3098
6637.58 3143
6638.35 3143
6639.12 3229
6639.89 3232
6640.66 3323
6641.43 3462
6642.19 3427
6642.96 3410
6643.73 3380
6644.50 3319
6645.27 3094
6646.04 2954
6646.81 2860
6647.58 2747
6648.35 2638
6649.12 2409
6649.89 2324
6650.66 2326
6651.43 2293
6652.20 2316
6652.97 2307
6653.74 2306
6654.51 2221
6655.28 2253
6656.05 2248
6656.82 2212
6657.59 2191
6658.36 2259
6659.13 2199
6659.90 2169
6660.67 2188
6661.44 2196
6662.21 2187
6662.98 2222
6663.75 2219
6664.52 2283
6665.29 2189
6666.06 2165
6666.83 2180
6667.60 2224
6668.37 2199
6669.14 2222
6669.91 2227
6670.68 2264
6671.46 2283
6672.23 2285
6673.00 2217
6673.77 2200
6674.54 2359
6675.31 2279
6676.08 2154
6676.85 2205
6677.62 2228
6678.40 2140
6679.17 2093
6679.94 2172
6680.71 2221
6681.48 2206
6682.25 2244
6683.02 2209
6683.80 2316
6684.57 2374
6685.34 2395
6686.11 2449
6686.88 2422
6687.65 2391
6688.43 2321
6689.20 2261
6689.97 2164
6690.74 2100
6691.51 2103
6692.29 2075
6693.06 2045
6693.83 2061
6694.60 1968
6695.37 1971
6696.15 1965
6696.92 1987
6697.69 1974
6698.46 1968
6699.24 2047
6700.01 1943
6700.78 1914
6701.55 1932
6702.33 2018
6703.10 1923
6703.87 1816
6704.64 1865
6705.42 1950
6706.19 1889
6706.96 1818
6707.74 1823
6708.51 1863
6709.28 1779
6710.06 1810
6710.83 1771
6711.60 1769
6712.37 1793
6713.15 1763
6713.92 1730
6714.69 1769
6715.47 1784
6716.24 1708
6717.01 1727
6717.79 1711
6718.56 1689
6719.34 1684
6720.11 1693
6720.88 1653
6721.66 1677
6722.43 1658
6723.20 1702
6723.98 1722
6724.75 1675
6725.53 1747
6726.30 1726
6727.07 1761
6727.85 1738
6728.62 1645
6729.40 1633
6730.17 1658
6730.95 1673
6731.72 1650
6732.49 1735
6733.27 1696
6734.04 1743
6734.82 1704
6735.59 1686
6736.37 1695
6737.14 1750
6737.92 1773
6738.69 1666
6739.47 1705
6740.24 1685
6741.01 1747
6741.79 1729
6742.56 1707
6743.34 1732
6744.11 1791
6744.89 1747
6745.67 1653
6746.44 1687
6747.22 1727
6747.99 1741
6748.77 1814
6749.54 1866
6750.32 1844
6751.09 1893
6751.87 1951
6752.64 1982
6753.42 2077
6754.19 2079
6754.97 2132
6755.75 2042
6756.52 2009
6757.30 1892
6758.07 1852
6758.85 1795
6759.63 1822
6760.40 1833
6761.18 1778
6761.95 1731
6762.73 1723
6763.51 1707
6764.28 1744
6765.06 1777
6765.83 1749
6766.61 1824
6767.39 1876
6768.16 1797
6768.94 1799
6769.72 1847
6770.49 1844
6771.27 1809
6772.05 1730
6772.82 1714
6773.60 1724
6774.38 1648
6775.15 1655
6775.93 1645
6776.71 1664
6777.48 1649
6778.26 1637
6779.04 1699
6779.82 1624
6780.59 1642
6781.37 1639
6782.15 1610
6782.92 1618
6783.70 1618
6784.48 1622
6785.26 1567
6786.03 1599
6786.81 1573
6787.59 1573
6788.37 1580
6789.14 1544
6789.92 1534
6790.70 1576
6791.48 1526
6792.25 1543
6793.03 1512
6793.81 1492
6794.59 1480
6795.37 1514
6796.14 1525
6796.92 1507
6797.70 1534
6798.48 1559
6799.26 1588
6800.04 1543
6800.81 1584
6801.59 1550
6802.37 1565
6803.15 1550
6803.93 1528
6804.71 1552
6805.48 1565
6806.26 1553
6807.04 1564
6807.82 1548
6808.60 1501
6809.38 1514
6810.16 1532
6810.94 1590
6811.71 1542
6812.49 1542
6813.27 1522
6814.05 1497
6814.83 1473
6815.61 1529
6816.39 1524
6817.17 1535
6817.95 1578
6818.73 1577
6819.51 1593
6820.29 1583
6821.07 1580
6821.84 1580
6822.62 1542
6823.40 1544
6824.18 1558
6824.96 1560
6825.74 1541
6826.52 1571
6827.30 1572
6828.08 1515
6828.86 1553
6829.64 1532
6830.42 1536
6831.20 1545
6831.98 1602
6832.76 1582
6833.54 1593
6834.32 1585
6835.10 1599
6835.88 1715
6836.66 1789
6837.44 1925
6838.22 2029
6839.01 2224
6839.79 2267
6840.57 2273
6841.35 2299
6842.13 2264
6842.91 2133
6843.69 1992
6844.47 1919
6845.25 1834
6846.03 1740
6846.81 1689
6847.59 1698
6848.37 1803
6849.16 1847
6849.94 1961
6850.72 1998
6851.50 2168
6852.28 2151
6853.06 2187
6853.84 2122
6854.62 2103
6855.41 2007
6856.19 1874
6856.97 1829
6857.75 1818
6858.53 1736
6859.31 1680
6860.10 1707
6860.88 1621
6861.66 1660
6862.44 1706
6863.22 1671
6864.00 1733
6864.79 1724
6865.57 1663
6866.35 1741
6867.13 1721
6867.91 1719
6868.70 1771
6869.48 1858
6870.26 1789
6871.04 1697
6871.83 1835
6872.61 1873
6873.39 1830
6874.17 1831
6874.96 1827
6875.74 1815
6876.52 1833
6877.30 1868
6878.09 1974
6878.87 1970
6879.65 2073
6880.43 2159
6881.22 2209
6882.00 2395
6882.78 2432
6883.57 2488
6884.35 2427
6885.13 2331
6885.92 2345
6886.70 2323
6887.48 2305
6888.27 2394
6889.05 2447
6889.83 2478
6890.62 2392
6891.40 2320
6892.18 2323
6892.97 2222
6893.75 2112
6894.53 2103
6895.32 2111
6896.10 2075
6896.88 2080
6897.67 2011
6898.45 1967
6899.24 1975
6900.02 2105
6900.80 2091
6901.59 2178
6902.37 2100
6903.16 2055
6903.94 2040
6904.73 2058
6905.51 2019
6906.29 2002
6907.08 1940
6907.86 1946
6908.65 1951
6909.43 1939
6910.22 1920
6911.00 1971
6911.79 1956
6912.57 1928
6913.35 1945
6914.14 1958
6914.92 1990
6915.71 1970
6916.49 1951
6917.28 1985
6918.06 1954
6918.85 1979
6919.63 2024
6920.42 2017
6921.20 1988
6921.99 2035
6922.78 1943
6923.56 1973
6924.35 1988
6925.13 2064
6925.92 2088
6926.70 2083
6927.49 2112
6928.27 2211
6929.06 2181
6929.84 2185
6930.63 2151
6931.42 2164
6932.20 2152
6932.99 2134
6933.77 2215
6934.56 2140
6935.35 2143
6936.13 2181
6936.92 2185
6937.70 2227
6938.49 2322
6939.28 2338
6940.06 2390
6940.85 2542
6941.63 2592
6942.42 2673
6943.21 2792
6943.99 2811
6944.78 2933
6945.57 2909
6946.35 2851
6947.14 2883
6947.93 2988
6948.71 2950
6949.50 2881
6950.29 2774
6951.07 2772
6951.86 2774
6952.65 2619
6953.44 2580
6954.22 2574
6955.01 2582
6955.80 2557
6956.58 2466
6957.37 2615
6958.16 2553
6958.95 2585
6959.73 2580
6960.52 2576
6961.31 2621
6962.09 2601
6962.88 2683
6963.67 2658
6964.46 2753
6965.25 2873
6966.03 2850
6966.82 2938
6967.61 3001
6968.40 3126
6969.18 3289
6969.97 3345
6970.76 3402
6971.55 3406
6972.34 3420
6973.12 3446
6973.91 3392
6974.70 3413
6975.49 3478
6976.28 3429
6977.07 3386
6977.85 3502
6978.64 3605
6979.43 3696
6980.22 3789
6981.01 4119
6981.80 4626
6982.59 5218
6983.37 6142
6984.16 7227
6984.95 8316
6985.74 9302
6986.53 10230
6987.32 10368
6988.11 10205
6988.90 9523
6989.69 8518
6990.47 7368
6991.26 6211
6992.05 5272
6992.84 4585
6993.63 3903
6994.42 3451
6995.21 3092
6996.00 2850
6996.79 2695
6997.58 2516
6998.37 2506
6999.16 2442
6999.95 2414
7000.74 2408
7001.53 2308
7002.32 2292
7003.11 2248
7003.90 2251
7004.69 2175
7005.48 2134
7006.27 2083
7007.06 2074
7007.85 2034
7008.64 2046
7009.43 2097
7010.22 2205
7011.01 2249
7011.80 2403
7012.59 2487
7013.38 2526
7014.17 2545
7014.96 2564
7015.75 2500
7016.54 2478
7017.33 2365
7018.12 2320
7018.91 2323
7019.70 2241
7020.49 2218
7021.28 2193
7022.07 2135
7022.87 2244
7023.66 2239
7024.45 2286
7025.24 2357
7026.03 2433
7026.82 2455
7027.61 2547
7028.40 2529
7029.19 2539
7029.99 2537
7030.78 2478
7031.57 2330
7032.36 2330
7033.15 2320
7033.94 2317
7034.74 2279
7035.53 2219
7036.32 2168
7037.11 2194
7037.90 2185
7038.69 2136
7039.49 2216
7040.28 2280
7041.07 2238
7041.86 2242
7042.65 2250
7043.45 2272
7044.24 2307
7045.03 2271
7045.82 2193
7046.61 2190
7047.41 2252
7048.20 2237
7048.99 2342
7049.78 2383
7050.58 2372
7051.37 2413
7052.16 2529
7052.95 2416
7053.75 2249
7054.54 2221
7055.33 2093
7056.13 2125
7056.92 2083
7057.71 2064
7058.50 2114
7059.30 2103
7060.09 2180
7060.88 2120
7061.68 2078
7062.47 2036
7063.26 1979
7064.06 2001
7064.85 2007
7065.64 1993
7066.44 1958
7067.23 1921
7068.02 1960
7068.82 1921
7069.61 1946
7070.40 1960
7071.20 1933
7071.99 1973
7072.78 1946
7073.58 1918
7074.37 1902
7075.17 1868
7075.96 1857
7076.75 1824
7077.55 1807
7078.34 1830
7079.14 1842
7079.93 1821
7080.72 1745
7081.52 1783
7082.31 1756
7083.11 1734
7083.90 1774
7084.70 1821
7085.49 1749
7086.28 1796
7087.08 1854
7087.87 1827
7088.67 1874
7089.46 1911
7090.26 1950
7091.05 1789
7091.85 1796
7092.64 1734
7093.44 1715
7094.23 1759
7095.03 1746
7095.82 1647
7096.62 1711
7097.41 1677
7098.21 1708
7099.00 1688
7099.80 1690
7100.59 1682
7101.39 1689
7102.18 1743
7102.98 1640
7103.77 1631
7104.57 1591
7105.37 1607
7106.16 1610
7106.96 1591
7107.75 1615
7108.55 1602
7109.34 1545
7110.14 1532
7110.94 1453
7111.73 1498
7112.53 1473
7113.32 1474
7114.12 1457
7114.92 1469
7115.71 1499
7116.51 1495
7117.30 1513
7118.10 1492
7118.90 1526
7119.69 1553
7120.49 1508
7121.29 1544
7122.08 1556
7122.88 1508
7123.68 1466
7124.47 1473
7125.27 1452
7126.07 1468
7126.86 1443
7127.66 1456
7128.46 1467
7129.25 1495
7130.05 1505
7130.85 1470
7131.64 1546
7132.44 1492
7133.24 1451
7134.04 1490
7134.83 1476
7135.63 1463
7136.43 1455
7137.23 1495
7138.02 1428
7138.82 1401
7139.62 1397
7140.42 1412
7141.21 1403
7142.01 1383
7142.81 1373
7143.61 1415
7144.40 1399
7145.20 1461
7146.00 1445
7146.80 1400
7147.59 1389
7148.39 1425
7149.19 1383
7149.99 1377
7150.79 1394
7151.59 1403
7152.38 1404
7153.18 1380
7153.98 1409
7154.78 1399
7155.58 1409
7156.38 1386
7157.17 1356
7157.97 1364
7158.77 1349
7159.57 1362
7160.37 1357
7161.17 1405
7161.97 1367
7162.76 1282
7163.56 1345
7164.36 1354
7165.16 1373
7165.96 1368
7166.76 1361
7167.56 1346
7168.36 1320
7169.16 1355
7169.96 1348
7170.75 1337
7171.55 1328
7172.35 1346
7173.15 1315
7173.95 1331
7174.75 1294
7175.55 1317
7176.35 1284
7177.15 1269
7177.95 1272
7178.75 1303
7179.55 1277
7180.35 1261
7181.15 1272
7181.95 1288
7182.75 1293
7183.55 1285
7184.35 1316
7185.15 1333
7185.95 1314
7186.75 1276
7187.55 1265
7188.35 1255
7189.15 1199
7189.95 1227
7190.75 1205
7191.55 1243
7192.35 1196
7193.15 1192
7193.95 1198
7194.75 1277
7195.55 1236
7196.35 1247
7197.15 1245
7197.95 1252
7198.76 1276
7199.56 1333
7200.36 1302
7201.16 1243
7201.96 1240
7202.76 1279
7203.56 1267
7204.36 1250
7205.16 1297
7205.96 1251
7206.77 1178
7207.57 1199
7208.37 1178
7209.17 1164
7209.97 1192
7210.77 1213
7211.57 1263
7212.38 1217
7213.18 1226
7213.98 1301
7214.78 1219
7215.58 1222
7216.38 1239
7217.19 1231
7217.99 1167
7218.79 1219
7219.59 1239
7220.39 1231
7221.20 1219
7222.00 1210
7222.80 1219
7223.60 1235
7224.40 1245
7225.21 1288
7226.01 1257
7226.81 1217
7227.61 1215
7228.42 1259
7229.22 1245
7230.02 1221
7230.82 1228
7231.63 1222
7232.43 1293
7233.23 1274
7234.03 1274
7234.84 1321
7235.64 1274
7236.44 1312
7237.25 1401
7238.05 1359
7238.85 1382
7239.65 1348
7240.46 1333
7241.26 1304
7242.06 1280
7242.87 1295
7243.67 1272
7244.47 1238
7245.28 1254
7246.08 1185
7246.88 1200
7247.69 1196
7248.49 1167
7249.30 1199
7250.10 1217
7250.90 1239
7251.71 1171
7252.51 1226
7253.31 1201
7254.12 1172
7254.92 1178
7255.73 1209
7256.53 1229
7257.33 1239
7258.14 1213
7258.94 1242
7259.75 1286
7260.55 1291
7261.35 1327
7262.16 1307
7262.96 1336
7263.77 1304
7264.57 1329
7265.38 1327
7266.18 1311
7266.99 1334
7267.79 1239
7268.59 1258
7269.40 1301
7270.20 1245
7271.01 1287
7271.81 1281
7272.62 1232
7273.42 1293
7274.23 1327
7275.03 1345
7275.84 1325
7276.64 1344
7277.45 1335
7278.25 1282
7279.06 1331
7279.86 1283
7280.67 1363
7281.48 1361
7282.28 1338
7283.09 1404
7283.89 1413
7284.70 1436
7285.50 1510
7286.31 1478
7287.11 1420
7287.92 1434
7288.73 1392
7289.53 1367
7290.34 1327
7291.14 1289
7291.95 1301
7292.76 1280
7293.56 1303
7294.37 1245
7295.17 1252
7295.98 1250
7296.79 1242
7297.59 1277
7298.40 1217
7299.21 1207
7300.01 1297
7300.82 1219
7301.62 1185
7302.43 1209
7303.24 1237
7304.04 1218
7304.85 1250
7305.66 1233
7306.46 1283
7307.27 1288
7308.08 1248
7308.89 1290
7309.69 1374
7310.50 1379
7311.31 1357
7312.11 1441
7312.92 1440
7313.73 1425
7314.53 1402
7315.34 1394
7316.15 1424
7316.96 1420
7317.76 1434
7318.57 1511
7319.38 1598
7320.19 1589
7320.99 1568
7321.80 1570
7322.61 1503
7323.42 1416
7324.22 1386
7325.03 1326
7325.84 1338
7326.65 1299
7327.46 1269
7328.26 1291
7329.07 1271
7329.88 1274
7330.69 1287
7331.50 1256
7332.30 1250
7333.11 1265
7333.92 1277
7334.73 1279
7335.54 1234
7336.35 1274
7337.15 1273
7337.96 1277
7338.77 1240
7339.58 1243
7340.39 1239
7341.20 1280
7342.01 1281
7342.82 1231
7343.62 1233
7344.43 1205
7345.24 1208
7346.05 1247
7346.86 1230
7347.67 1191
7348.48 1214
7349.29 1196
7350.10 1152
7350.91 1190
7351.71 1180
7352.52 1131
7353.33 1111
7354.14 1165
7354.95 1151
7355.76 1169
7356.57 1165
7357.38 1155
7358.19 1145
7359.00 1178
7359.81 1183
7360.62 1196
7361.43 1191
7362.24 1183
7363.05 1180
7363.86 1219
7364.67 1247
7365.48 1306
7366.29 1244
7367.10 1270
7367.91 1294
7368.72 1250
7369.53 1211
7370.34 1180
7371.15 1161
7371.96 1118
7372.77 1150
7373.58 1140
7374.39 1180
7375.20 1117
7376.01 1067
7376.82 1143
7377.63 1150
7378.45 1168
7379.26 1144
7380.07 1128
7380.88 1132
7381.69 1205
7382.50 1174
7383.31 1185
7384.12 1228
7384.93 1229
7385.74 1202
7386.56 1193
7387.37 1171
7388.18 1169
7388.99 1207
7389.80 1203
7390.61 1190
7391.42 1182
7392.24 1151
7393.05 1173
7393.86 1144
7394.67 1126
7395.48 1162
7396.29 1152
7397.10 1131
7397.92 1104
7398.73 1139
7399.54 1166
7400.35 1152
7401.16 1149
7401.98 1171
7402.79 1173
7403.60 1158
7404.41 1200
7405.23 1165
7406.04 1170
7406.85 1165
7407.66 1139
7408.47 1177
7409.29 1198
7410.10 1178
7410.91 1172
7411.72 1151
7412.54 1130
7413.35 1132
7414.16 1127
7414.98 1146
7415.79 1121
7416.60 1104
7417.41 1074
7418.23 1052
7419.04 1076
7419.85 1029
7420.67 1052
7421.48 1029
7422.29 1117
7423.11 1083
7423.92 1021
7424.73 1068
7425.54 1079
7426.36 1110
7427.17 1054
7427.99 1050
7428.80 1050
7429.61 1071
7430.43 1057
7431.24 1023
7432.05 1033
7432.87 990
7433.68 1004
7434.49 1027
7435.31 1017
7436.12 1015
7436.94 1015
7437.75 1055
7438.56 1076
7439.38 1047
7440.19 1005
7441.01 1022
7441.82 1032
7442.64 1013
7443.45 1002
7444.26 959
7445.08 961
7445.89 954
7446.71 970
7447.52 976
7448.34 993
7449.15 1002
7449.97 1045
7450.78 981
7451.59 1019
7452.41 1041
7453.22 994
7454.04 1020
7454.85 1022
7455.67 992
7456.48 977
7457.30 1031
7458.11 1012
7458.93 953
7459.74 960
7460.56 997
7461.38 987
7462.19 1026
7463.01 1006
7463.82 1025
7464.64 983
7465.45 1018
7466.27 979
7467.08 980
7467.90 967
7468.72 997
7469.53 1024
7470.35 1025
7471.16 1040
7471.98 1011
7472.79 1020
7473.61 1018
7474.43 989
7475.24 994
7476.06 1018
7476.87 962
7477.69 1018
7478.51 997
7479.32 980
7480.14 973
7480.96 1007
7481.77 1051
7482.59 1076
7483.41 1003
7484.22 988
7485.04 984
7485.85 1000
7486.67 1007
7487.49 971
7488.31 998
7489.12 998
7489.94 1031
7490.76 1061
7491.57 1011
7492.39 1002
7493.21 998
7494.02 992
7494.84 997
7495.66 1000
7496.48 1005
7497.29 981
7498.11 999
7498.93 997
7499.74 1053
7500.56 1033
7501.38 1043
7502.20 1052
7503.01 1047
7503.83 1094
7504.65 1045
7505.47 1079
7506.29 1073
7507.10 1078
7507.92 1072
7508.74 1013
7509.56 997
7510.37 994
7511.19 1048
7512.01 1015
7512.83 981
7513.65 1032
7514.47 1021
7515.28 1040
7516.10 981
7516.92 995
7517.74 980
7518.56 985
7519.38 1011
7520.19 1009
7521.01 1001
7521.83 999
7522.65 1029
7523.47 1006
7524.29 984
7525.11 995
7525.92 1046
7526.74 1025
7527.56 1021
7528.38 1064
7529.20 1067
7530.02 1026
7530.84 1036
7531.66 1031
7532.48 1014
7533.30 1015
7534.12 1044
7534.93 1023
7535.75 1038
7536.57 1008
7537.39 974
7538.21 1034
7539.03 1020
7539.85 1115
7540.67 1067
7541.49 1044
7542.31 1021
7543.13 1012
7543.95 1034
7544.77 1028
7545.59 1028
7546.41 1070
7547.23 1023
7548.05 1048
7548.87 1036
7549.69 1015
7550.51 1030
7551.33 1041
7552.15 1025
7552.97 1016
7553.79 1014
7554.61 1070
7555.43 1057
7556.25 1080
7557.07 1024
7557.89 1057
7558.71 1087
7559.53 1104
7560.36 1098
7561.18 1101
7562.00 1082
7562.82 1063
7563.64 1088
7564.46 1094
7565.28 1095
7566.10 1076
7566.92 1049
7567.74 1035
7568.56 1086
7569.39 1096
7570.21 1084
7571.03 1101
7571.85 1136
7572.67 1102
7573.49 1138
7574.31 1126
7575.14 1111
7575.96 1109
7576.78 1134
7577.60 1100
7578.42 1077
7579.24 1067
7580.06 1077
7580.89 1088
7581.71 1070
7582.53 1090
7583.35 1149
7584.17 1084
7585.00 1114
7585.82 1092
7586.64 1152
7587.46 1085
7588.29 1171
7589.11 1154
7589.93 1132
7590.75 1193
7591.57 1157
7592.40 1144
7593.22 1138
7594.04 1137
7594.86 1180
7595.69 1125
7596.51 1133
7597.33 1179
7598.15 1154
7598.98 1168
7599.80 1196
7600.62 1193
7601.45 1191
7602.27 1238
7603.09 1244
7603.92 1237
7604.74 1249
7605.56 1284
7606.38 1275
7607.21 1269
7608.03 1219
7608.85 1194
7609.68 1215
7610.50 1206
7611.32 1234
7612.15 1253
7612.97 1252
7613.80 1216
7614.62 1305
7615.44 1269
7616.27 1292
7617.09 1358
7617.91 1374
7618.74 1339
7619.56 1370
7620.39 1402
7621.21 1366
7622.03 1377
7622.86 1352
7623.68 1307
7624.51 1291
7625.33 1295
7626.15 1345
7626.98 1314
7627.80 1294
7628.63 1314
7629.45 1306
7630.28 1311
7631.10 1353
7631.93 1346
7632.75 1355
7633.58 1354
7634.40 1338
7635.22 1331
7636.05 1320
7636.87 1303
7637.70 1217
7638.52 1210
7639.35 1248
7640.17 1219
7641.00 1191
7641.82 1201
7642.65 1173
7643.47 1158
7644.30 1159
7645.13 1167
7645.95 1235
7646.78 1275
7647.60 1287
7648.43 1310
7649.25 1324
7650.08 1346
7650.90 1299
7651.73 1302
7652.55 1320
7653.38 1268
7654.21 1209
7655.03 1225
7655.86 1202
7656.68 1136
7657.51 1111
7658.34 1108
7659.16 1083
7659.99 1058
7660.81 1094
7661.64 1090
7662.47 1036
7663.29 1061
7664.12 1087
7664.95 1087
7665.77 1092
7666.60 1018
7667.42 1065
7668.25 1063
7669.08 1079
7669.90 1057
7670.73 1067
7671.56 1071
7672.38 1058
7673.21 1054
7674.04 1058
7674.87 1058
7675.69 1044
7676.52 1079
7677.35 1054
7678.17 1061
7679.00 1057
7679.83 1039
7680.65 1040
7681.48 1054
7682.31 1062
7683.14 1079
7683.96 1065
7684.79 1114
7685.62 1097
7686.45 1071
7687.27 1114
7688.10 1186
7688.93 1113
7689.76 1116
7690.58 1072
7691.41 1074
7692.24 1075
7693.07 1086
7693.90 1100
7694.72 1147
7695.55 1185
7696.38 1187
7697.21 1192
7698.04 1204
7698.86 1218
7699.69 1222
7700.52 1183
7701.35 1174
7702.18 1172
7703.01 1126
7703.83 1074
7704.66 1079
7705.49 1084
7706.32 1095
7707.15 1121
7707.98 1092
7708.81 1031
7709.63 1071
7710.46 1022
7711.29 1092
7712.12 1106
7712.95 1093
7713.78 1106
7714.61 1092
7715.44 1079
7716.27 1056
7717.10 1071
7717.93 1062
7718.75 1037
7719.58 1008
7720.41 1035
7721.24 980
7722.07 991
7722.90 1024
7723.73 1012
7724.56 1008
7725.39 1021
7726.22 1037
7727.05 1042
7727.88 1042
7728.71 1049
7729.54 1054
7730.37 1058
7731.20 1085
7732.03 1056
7732.86 1053
7733.69 1054
7734.52 1018
7735.35 999
7736.18 1010
7737.01 1024
7737.84 996
7738.67 995
7739.50 1011
7740.33 1022
7741.16 1007
7741.99 972
7742.82 1023
7743.65 1007
7744.48 998
7745.31 1014
7746.14 1058
7746.98 1137
7747.81 1129
7748.64 1189
7749.47 1150
7750.30 1089
7751.13 1155
7751.96 1145
7752.79 1107
7753.62 1027
7754.45 1004
7755.29 1008
7756.12 967
7756.95 1000
7757.78 1029
7758.61 968
7759.44 972
7760.27 982
7761.11 953
7761.94 954
7762.77 946
7763.60 972
7764.43 968
7765.26 967
7766.10 965
7766.93 1008
7767.76 1042
7768.59 1024
7769.42 1038
7770.26 990
7771.09 1050
7771.92 1037
7772.75 1039
7773.58 979
7774.42 991
7775.25 960
7776.08 976
7776.91 962
7777.75 946
7778.58 970
7779.41 958
7780.24 947
7781.08 923
7781.91 960
7782.74 962
7783.57 954
7784.41 948
7785.24 949
7786.07 950
7786.91 921
7787.74 921
7788.57 913
7789.40 878
7790.24 928
7791.07 939
7791.90 935
7792.74 926
7793.57 931
7794.40 929
7795.24 932
7796.07 940
7796.90 956
7797.74 989
7798.57 1011
7799.40 1010
7800.24 991
7801.07 996
7801.91 960
7802.74 998
7803.57 984
7804.41 998
7805.24 992
7806.07 1029
7806.91 1008
7807.74 1005
7808.58 1036
7809.41 1006
7810.25 1012
7811.08 1034
7811.91 1006
7812.75 1009
7813.58 1029
7814.42 1065
7815.25 1063
7816.09 1048
7816.92 1086
7817.75 1055
7818.59 983
7819.42 1022
7820.26 1032
7821.09 1033
7821.93 1065
7822.76 1123
7823.60 1155
7824.43 1138
7825.27 1082
7826.10 1067
7826.94 1082
7827.77 1111
7828.61 1117
7829.44 1080
7830.28 1035
7831.11 1040
7831.95 1001
7832.78 1005
7833.62 994
7834.46 1004
7835.29 1063
7836.13 1004
7836.96 1013
7837.80 1077
7838.63 1031
7839.47 987
7840.31 1013
7841.14 1031
7841.98 1035
7842.81 987
7843.65 993
7844.48 998
7845.32 1007
7846.16 1042
7846.99 980
7847.83 951
7848.67 971
7849.50 988
7850.34 985
7851.17 1003
7852.01 1027
7852.85 1000
7853.68 1005
7854.52 988
7855.36 963
7856.19 977
7857.03 996
7857.87 980
7858.70 1018
7859.54 1053
7860.38 1042
7861.21 1025
7862.05 1000
7862.89 1021
7863.72 1029
7864.56 986
7865.40 982
7866.24 1041
7867.07 1049
7867.91 976
7868.75 991
7869.59 1001
7870.42 1008
7871.26 993
7872.10 998
7872.94 1035
7873.77 1014
7874.61 1045
7875.45 1120
7876.29 1099
7877.12 1081
7877.96 1141
7878.80 1124
7879.64 1141
7880.47 1166
7881.31 1217
7882.15 1186
7882.99 1196
7883.83 1167
7884.66 1193
7885.50 1186
7886.34 1111
7887.18 1090
7888.02 1058
7888.86 1055
7889.69 1046
7890.53 1048
7891.37 1054
7892.21 1056
7893.05 1022
7893.89 1061
7894.73 1038
7895.56 1066
7896.40 1053
7897.24 1073
7898.08 1035
7898.92 1046
7899.76 1040
7900.60 984
7901.44 1039
7902.28 1063
7903.12 1022
7903.95 1047
7904.79 996
7905.63 985
7906.47 1004
7907.31 986
7908.15 1008
7908.99 1010
7909.83 988
7910.67 971
7911.51 988
7912.35 977
7913.19 989
7914.03 1059
7914.87 1076
7915.71 1070
7916.55 1080
7917.39 1113
7918.23 1150
7919.07 1119
7919.91 1097
7920.75 1089
7921.59 1089
7922.43 1097
7923.27 1114
7924.11 1105
7924.95 1020
7925.79 1004
7926.63 1046
7927.47 1017
7928.31 979
7929.15 995
7929.99 989
7930.83 1040
7931.67 1009
7932.51 991
7933.35 963
7934.19 966
7935.04 958
7935.88 1009
7936.72 954
7937.56 963
7938.40 971
7939.24 992
7940.08 995
7940.92 1027
7941.76 1013
7942.60 1044
7943.45 1066
7944.29 1061
7945.13 1074
7945.97 1102
7946.81 1087
7947.65 1053
7948.49 1053
7949.34 1066
7950.18 1075
7951.02 1024
7951.86 1034
7952.70 1034
7953.54 1082
7954.39 1067
7955.23 1048
7956.07 1043
7956.91 1040
7957.75 1068
7958.60 1036
7959.44 990
7960.28 1030
7961.12 1092
7961.96 1079
7962.81 1051
7963.65 1041
7964.49 1056
7965.33 1073
7966.18 1101
7967.02 1155
7967.86 1184
7968.70 1225
7969.55 1212
7970.39 1146
7971.23 1157
7972.08 1156
7972.92 1097
7973.76 1087
7974.60 1098
7975.45 1096
7976.29 1056
7977.13 1018
7977.98 1030
7978.82 1096
7979.66 1045
7980.51 1016
7981.35 985
7982.19 1028
7983.04 974
7983.88 1023
7984.72 985
7985.57 991
7986.41 954
7987.25 927
7988.10 908
7988.94 920
7989.78 976
7990.63 998
7991.47 936
7992.32 971
7993.16 920
7994.00 915
7994.85 954
7995.69 964
7996.54 994
7997.38 970
7998.22 979
7999.07 945
7999.91 922
8000.76 933
8001.60 943
8002.45 972
8003.29 913
8004.13 929
8004.98 902
8005.82 905
8006.67 902
8007.51 921
8008.36 926
8009.20 923
8010.05 933
8010.89 956
8011.74 963
8012.58 959
8013.43 959
8014.27 967
8015.12 938
8015.96 958
8016.81 935
8017.65 944
8018.50 886
8019.34 883
8020.19 872
8021.03 856
8021.88 856
8022.72 818
8023.57 816
8024.41 870
8025.26 887
8026.11 815
8026.95 842
8027.80 865
8028.64 853
8029.49 844
8030.33 837
8031.18 851
8032.03 873
8032.87 896
8033.72 855
8034.56 880
8035.41 882
8036.26 877
8037.10 898
8037.95 873
8038.80 874
8039.64 878
8040.49 864
8041.34 879
8042.18 866
8043.03 872
8043.87 853
8044.72 840
8045.57 806
8046.41 810
8047.26 826
8048.11 819
8048.96 804
8049.80 810
8050.65 875
8051.50 824
8052.34 839
8053.19 862
8054.04 915
8054.88 869
8055.73 806
8056.58 832
8057.43 835
8058.27 784
8059.12 807
8059.97 826
8060.82 834
8061.66 877
8062.51 816
8063.36 761
8064.21 789
8065.05 817
8065.90 799
8066.75 817
8067.60 818
8068.44 807
8069.29 789
8070.14 843
8070.99 779
8071.84 797
8072.68 791
8073.53 756
8074.38 810
8075.23 808
8076.08 832
8076.93 751
8077.77 792
8078.62 786
8079.47 802
8080.32 812
8081.17 755
8082.02 818
8082.87 820
8083.71 807
8084.56 793
8085.41 813
8086.26 790
8087.11 821
8087.96 802
8088.81 758
8089.66 824
8090.51 816
8091.35 775
8092.20 786
8093.05 769
8093.90 802
8094.75 799
8095.60 815
8096.45 797
8097.30 783
8098.15 803
8099.00 787
8099.85 783
8100.70 824
8101.55 779
8102.40 821
8103.25 770
8104.10 764
8104.95 784
8105.80 761
8106.65 730
8107.50 795
8108.35 783
8109.20 819
8110.05 856
8110.90 852
8111.75 854
8112.60 872
8113.45 823
8114.30 874
8115.15 812
8116.00 830
8116.85 830
8117.70 837
8118.55 833
8119.40 787
8120.25 786
8121.10 807
8121.95 820
8122.80 794
8123.65 815
8124.50 828
8125.35 819
8126.20 796
8127.06 814
8127.91 818
8128.76 830
8129.61 839
8130.46 781
8131.31 822
8132.16 820
8133.01 875
8133.86 850
8134.72 837
8135.57 849
8136.42 805
8137.27 780
8138.12 785
8138.97 800
8139.83 765
8140.68 801
8141.53 801
8142.38 790
8143.23 817
8144.08 801
8144.94 809
8145.79 796
8146.64 792
8147.49 833
8148.34 806
8149.20 802
8150.05 837
8150.90 824
8151.75 826
8152.60 812
8153.46 796
8154.31 819
8155.16 822
8156.01 820
8156.87 837
8157.72 858
8158.57 867
8159.42 864
8160.28 794
8161.13 792
8161.98 757
8162.84 770
8163.69 778
8164.54 764
8165.39 793
8166.25 789
8167.10 772
8167.95 760
8168.81 717
8169.66 734
8170.51 741
8171.37 765
8172.22 755
8173.07 783
8173.93 756
8174.78 770
8175.63 801
8176.49 768
8177.34 770
8178.19 784
8179.05 757
8179.90 775
8180.76 762
8181.61 789
8182.46 753
8183.32 783
8184.17 753
8185.02 769
8185.88 775
8186.73 767
8187.59 752
8188.44 733
8189.30 766
8190.15 766
8191.00 830
8191.86 789
8192.71 748
8193.57 757
8194.42 765
8195.28 772
8196.13 746
8196.99 785
8197.84 815
8198.69 816
8199.55 801
8200.40 755
8201.26 754
8202.11 762
8202.97 780
8203.82 772
8204.68 770
8205.53 770
8206.39 770
8207.24 763
8208.10 769
8208.95 725
8209.81 757
8210.67 783
8211.52 750
8212.38 751
8213.23 759
8214.09 778
8214.94 769
8215.80 790
8216.65 755
8217.51 749
8218.37 774
8219.22 809
8220.08 753
8220.93 769
8221.79 733
8222.64 774
8223.50 770
8224.36 788
8225.21 810
8226.07 806
8226.92 795
8227.78 778
8228.64 803
8229.49 823
8230.35 779
8231.21 768
8232.06 738
8232.92 781
8233.78 748
8234.63 735
8235.49 754
8236.35 774
8237.20 752
8238.06 749
8238.92 758
8239.77 725
8240.63 750
8241.49 762
8242.34 757
8243.20 753
8244.06 802
8244.91 745
8245.77 747
8246.63 777
8247.49 791
8248.34 789
8249.20 800
8250.06 756
8250.92 743
8251.77 798
8252.63 807
8253.49 774
8254.35 757
8255.20 742
8256.06 785
8256.92 801
8257.78 780
8258.63 784
8259.49 767
8260.35 814
8261.21 786
8262.07 802
8262.92 783
8263.78 802
8264.64 794
8265.50 787
8266.36 855
8267.22 803
8268.07 823
8268.93 805
8269.79 785
8270.65 791
8271.51 829
8272.37 823
8273.22 853
8274.08 824
8274.94 800
8275.80 828
8276.66 811
8277.52 822
8278.38 799
8279.24 827
8280.09 815
8280.95 804
8281.81 809
8282.67 785
8283.53 834
8284.39 819
8285.25 809
8286.11 787
8286.97 814
8287.83 797
8288.69 826
8289.55 812
8290.41 825
8291.26 804
8292.12 831
8292.98 831
8293.84 817
8294.70 838
8295.56 844
8296.42 822
8297.28 833
8298.14 843
8299.00 824
8299.86 856
8300.72 878
8301.58 846
8302.44 817
8303.30 851
8304.16 875
8305.02 864
8305.88 858
8306.74 818
8307.60 814
8308.46 793
8309.33 794
8310.19 841
8311.05 857
8311.91 857
8312.77 904
8313.63 900
8314.49 856
8315.35 841
8316.21 869
8317.07 868
8317.93 849
8318.79 846
8319.65 821
8320.52 826
8321.38 803
8322.24 824
8323.10 832
8323.96 844
8324.82 868
8325.68 869
8326.54 834
8327.41 816
8328.27 829
8329.13 839
8329.99 870
8330.85 893
8331.71 865
8332.57 861
8333.44 908
8334.30 870
8335.16 869
8336.02 836
8336.88 867
8337.75 843
8338.61 902
8339.47 917
8340.33 881
8341.19 907
8342.06 890
8342.92 882
8343.78 838
8344.64 877
8345.50 911
8346.37 923
8347.23 967
8348.09 1000
8348.95 1064
8349.82 1041
8350.68 1006
8351.54 998
8352.40 1009
8353.27 967
8354.13 962
8354.99 1009
8355.86 895
8356.72 896
8357.58 919
8358.45 914
8359.31 906
8360.17 901
8361.03 910
8361.90 870
8362.76 876
8363.62 876
8364.49 888
8365.35 913
8366.21 933
8367.08 903
8367.94 917
8368.80 928
8369.67 905
8370.53 933
8371.40 917
8372.26 912
8373.12 940
8373.99 943
8374.85 971
8375.71 929
8376.58 942
8377.44 930
8378.31 966
8379.17 964
8380.03 950
8380.90 972
8381.76 988
8382.63 999
8383.49 982
8384.36 1014
8385.22 1068
8386.08 1109
8386.95 1092
8387.81 1120
8388.68 1109
8389.54 1128
8390.41 1113
8391.27 1102
8392.14 1094
8393.00 1056
8393.87 1059
8394.73 1035
8395.60 1029
8396.46 1053
8397.33 1049
8398.19 1108
8399.06 1087
8399.92 1131
8400.79 1224
8401.65 1258
8402.52 1215
8403.38 1240
8404.25 1213
8405.11 1183
8405.98 1172
8406.84 1132
8407.71 1077
8408.58 1064
8409.44 1038
8410.31 1045
8411.17 1081
8412.04 1123
8412.90 1076
8413.77 1060
8414.64 1082
8415.50 1064
8416.37 1073
8417.23 1087
8418.10 1098
8418.97 1121
8419.83 1098
8420.70 1087
8421.56 1120
8422.43 1135
8423.30 1170
8424.16 1213
8425.03 1186
8425.90 1230
8426.76 1251
8427.63 1266
8428.50 1259
8429.36 1295
8430.23 1311
8431.10 1221
8431.96 1181
8432.83 1174
8433.70 1189
8434.56 1162
8435.43 1182
8436.30 1155
8437.16 1119
8438.03 1144
8438.90 1199
8439.77 1231
8440.63 1263
8441.50 1201
8442.37 1216
8443.24 1195
8444.10 1299
8444.97 1249
8445.84 1253
8446.71 1232
8447.57 1168
8448.44 1217
8449.31 1181
8450.18 1204
8451.04 1262
8451.91 1301
8452.78 1347
8453.65 1414
8454.52 1602
8455.38 1794
8456.25 2057
8457.12 2198
8457.99 2297
8458.86 2284
8459.72 2158
8460.59 2016
8461.46 1849
8462.33 1657
8463.20 1507
8464.07 1428
8464.93 1304
8465.80 1257
8466.67 1204
8467.54 1192
8468.41 1154
8469.28 1137
8470.15 1131
8471.02 1141
8471.88 1112
8472.75 1049
8473.62 1067
8474.49 1112
8475.36 1113
8476.23 1097
8477.10 1093
8477.97 1117
8478.84 1121
8479.71 1093
8480.58 1100
8481.44 1060
8482.31 1108
8483.18 1152
8484.05 1126
8484.92 1186
8485.79 1198
8486.66 1178
8487.53 1153
8488.40 1105
8489.27 1068
8490.14 1125
8491.01 1074
8491.88 1067
8492.75 1100
8493.62 1116
8494.49 1069
8495.36 1098
8496.23 1103
8497.10 1141
8497.97 1147
8498.84 1143
8499.71 1115
8500.58 1100
8501.45 1064
8502.32 1081
8503.19 1031
8504.06 1072
8504.93 1115
8505.80 1083
8506.67 1078
8507.55 1134
8508.42 1104
8509.29 1157
8510.16 1169
8511.03 1157
8511.90 1171
8512.77 1159
8513.64 1192
8514.51 1218
8515.38 1174
8516.25 1169
8517.13 1166
8518.00 1167
8518.87 1164
8519.74 1156
8520.61 1180
8521.48 1201
8522.35 1219
8523.23 1278
8524.10 1361
8524.97 1505
8525.84 1575
8526.71 1610
8527.58 1661
8528.46 1629
8529.33 1615
8530.20 1550
8531.07 1446
8531.94 1392
8532.81 1332
8533.69 1251
8534.56 1237
8535.43 1243
8536.30 1216
8537.18 1172
8538.05 1188
8538.92 1141
8539.79 1154
8540.66 1130
8541.54 1127
8542.41 1099
8543.28 1123
8544.15 1123
8545.03 1091
8545.90 1134
8546.77 1062
8547.64 1089
8548.52 1115
8549.39 1059
8550.26 1106
8551.14 1184
8552.01 1233
8552.88 1268
8553.76 1373
8554.63 1361
8555.50 1425
8556.37 1430
8557.25 1399
8558.12 1326
8558.99 1270
8559.87 1180
8560.74 1137
8561.61 1109
8562.49 1082
8563.36 1087
8564.24 1037
8565.11 1058
8565.98 1075
8566.86 1015
8567.73 1007
8568.60 1027
8569.48 1006
8570.35 983
8571.23 999
8572.10 992
8572.97 1024
8573.85 1016
8574.72 980
8575.60 983
8576.47 961
8577.34 1000
8578.22 989
8579.09 976
8579.97 997
8580.84 948
8581.72 996
8582.59 995
8583.47 977
8584.34 1026
8585.21 1018
8586.09 965
8586.96 998
8587.84 1031
8588.71 1032
8589.59 1039
8590.46 978
8591.34 1042
8592.21 1064
8593.09 1042
8593.96 1010
8594.84 1064
8595.71 1067
8596.59 1044
8597.46 1032
8598.34 1020
8599.22 998
8600.09 1056
8600.97 1081
8601.84 1153
8602.72 1111
8603.59 1105
8604.47 1124
8605.34 1060
8606.22 1067
8607.10 1137
8607.97 1153
8608.85 1126
8609.72 1105
8610.60 1083
8611.47 1087
8612.35 1150
8613.23 1135
8614.10 1110
8614.98 1133
8615.86 1160
8616.73 1159
8617.61 1178
8618.48 1134
8619.36 1165
8620.24 1162
8621.11 1177
8621.99 1198
8622.87 1183
8623.74 1224
8624.62 1222
8625.50 1229
8626.37 1242
8627.25 1262
8628.13 1255
8629.00 1216
8629.88 1280
8630.76 1241
8631.64 1178
8632.51 1189
8633.39 1276
8634.27 1231
8635.14 1219
8636.02 1191
8636.90 1182
8637.78 1219
8638.65 1206
8639.53 1222
8640.41 1217
8641.29 1237
8642.16 1215
8643.04 1248
8643.92 1249
8644.80 1281
8645.67 1288
8646.55 1332
8647.43 1354
8648.31 1348
8649.18 1359
8650.06 1426
8650.94 1393
8651.82 1388
8652.70 1398
8653.58 1419
8654.45 1403
8655.33 1415
8656.21 1388
8657.09 1397
8657.97 1400
8658.84 1455
8659.72 1481
8660.60 1555
8661.48 1581
8662.36 1750
8663.24 1854
8664.12 2024
8664.99 2123
8665.87 2200
8666.75 2239
8667.63 2200
8668.51 2123
8669.39 1938
8670.27 1824
8671.15 1699
8672.03 1690
8672.91 1609
8673.78 1596
8674.66 1511
8675.54 1498
8676.42 1493
8677.30 1454
8678.18 1447
8679.06 1414
8679.94 1428
8680.82 1343
8681.70 1303
8682.58 1322
8683.46 1299
8684.34 1283
8685.22 1273
8686.10 1287
8686.98 1370
8687.86 1359
8688.74 1424
8689.62 1450
8690.50 1600
8691.38 1738
8692.26 1837
8693.14 1927
8694.02 1981
8694.90 1999
8695.78 2013
8696.66 1866
8697.54 1736
8698.42 1608
8699.30 1529
8700.18 1439
8701.06 1309
8701.94 1337
8702.82 1303
8703.70 1237
8704.58 1213
8705.46 1198
8706.34 1144
8707.23 1115
8708.11 1108
8708.99 1110
8709.87 1066
8710.75 1065
8711.63 1060
8712.51 1080
8713.39 1031
8714.27 1008
8715.16 986
8716.04 1013
8716.92 1006
8717.80 1000
8718.68 983
8719.56 973
8720.44 1021
8721.33 1030
8722.21 1040
8723.09 1027
8723.97 1041
8724.85 1023
8725.73 1016
8726.62 985
8727.50 1007
8728.38 1029
8729.26 1031
8730.14 1033
8731.03 1045
8731.91 1064
8732.79 1018
8733.67 1020
8734.55 1051
8735.44 1008
8736.32 977
8737.20 987
8738.08 981
8738.97 1000
8739.85 1018
8740.73 991
8741.61 998
8742.50 1042
8743.38 1026
8744.26 983
8745.14 973
8746.03 997
8746.91 1038
8747.79 1026
8748.68 963
8749.56 969
8750.44 979
8751.33 982
8752.21 1012
8753.09 993
8753.97 1023
8754.86 1022
8755.74 1026
8756.62 1014
8757.51 1086
8758.39 1075
8759.28 1055
8760.16 1044
8761.04 1054
8761.93 1014
8762.81 1032
8763.69 1047
8764.58 1002
8765.46 947
8766.34 984
8767.23 1003
8768.11 969
8769.00 939
8769.88 967
8770.76 986
8771.65 997
8772.53 1009
8773.42 965
8774.30 955
8775.19 953
8776.07 931
8776.95 909
8777.84 944
8778.72 880
8779.61 924
8780.49 936
8781.38 966
8782.26 977
8783.15 998
8784.03 964
8784.92 964
8785.80 942
8786.69 942
8787.57 954
8788.46 949
8789.34 916
8790.23 878
8791.11 898
8792.00 882
8792.88 895
8793.77 873
8794.65 879
8795.54 911
8796.42 870
8797.31 848
8798.19 842
8799.08 860
8799.96 876
8800.85 821
8801.74 811
8802.62 871
8803.51 822
8804.39 817
8805.28 845
8806.16 823
8807.05 815
8807.94 800
8808.82 833
8809.71 838
8810.59 827
8811.48 804
8812.37 839
8813.25 800
8814.14 830
8815.03 811
8815.91 836
8816.80 819
8817.68 833
8818.57 834
8819.46 847
8820.34 826
8821.23 835
8822.12 843
8823.00 778
8823.89 802
8824.78 822
8825.66 807
8826.55 789
8827.44 784
8828.33 817
8829.21 785
8830.10 781
8830.99 784
8831.87 795
8832.76 761
8833.65 733
8834.54 745
8835.42 797
8836.31 796
8837.20 765
8838.08 752
8838.97 783
8839.86 761
8840.75 775
8841.64 754
8842.52 732
8843.41 746
8844.30 767
8845.19 766
8846.07 779
8846.96 706
8847.85 732
8848.74 764
8849.63 719
8850.51 728
8851.40 741
8852.29 777
8853.18 751
8854.07 718
8854.96 724
8855.84 723
8856.73 725
8857.62 748
8858.51 730
8859.40 704
8860.29 722
8861.17 713
8862.06 704
8862.95 720
8863.84 711
8864.73 713
8865.62 732
8866.51 743
8867.40 700
8868.29 653
8869.17 697
8870.06 689
8870.95 713
8871.84 681
8872.73 649
8873.62 697
8874.51 723
8875.40 691
8876.29 694
8877.18 698
8878.07 688
8878.96 672
8879.85 652
8880.74 660
8881.63 694
8882.51 662
8883.40 675
8884.29 676
8885.18 638
8886.07 675
8886.96 722
8887.85 691
8888.74 686
8889.63 677
8890.52 666
8891.41 709
8892.30 691
8893.19 686
8894.09 630
8894.98 655
8895.87 674
8896.76 701
8897.65 672
8898.54 673
8899.43 665
8900.32 656
8901.21 717
8902.10 675
8902.99 653
8903.88 640
8904.77 668
8905.66 699
8906.55 651
8907.44 676
8908.34 644
8909.23 633
8910.12 639
8911.01 659
8911.90 640
8912.79 660
8913.68 649
8914.57 628
8915.47 656
8916.36 664
8917.25 679
8918.14 659
8919.03 655
8919.92 672
8920.81 681
8921.71 651
8922.60 655
8923.49 622
8924.38 649
8925.27 642
8926.16 614
8927.06 637
8927.95 643
8928.84 637
8929.73 621
8930.62 634
8931.52 659
8932.41 619
8933.30 669
8934.19 661
8935.09 630
8935.98 624
8936.87 643
8937.76 635
8938.66 626
8939.55 598
8940.44 625
8941.33 655
8942.23 656
8943.12 671
8944.01 611
8944.90 646
8945.80 624
8946.69 644
8947.58 679
8948.48 656
8949.37 638
8950.26 629
8951.16 631
8952.05 621
8952.94 622
8953.84 637
8954.73 636
8955.62 646
8956.52 651
8957.41 646
8958.30 665
8959.20 656
8960.09 675
8960.98 658
8961.88 648
8962.77 606
8963.66 617
8964.56 634
8965.45 649
8966.35 655
8967.24 623
8968.13 630
8969.03 648
8969.92 632
8970.82 619
8971.71 615
8972.60 647
8973.50 623
8974.39 660
8975.29 646
8976.18 640
8977.08 651
8977.97 623
8978.87 639
8979.76 628
8980.65 628
8981.55 633
8982.44 646
8983.34 628
8984.23 622
8985.13 647
8986.02 595
8986.92 649
8987.81 650
8988.71 626
8989.60 607
8990.50 629
8991.39 596
8992.29 613
8993.18 624
8994.08 627
8994.97 634
8995.87 612
8996.76 618
8997.66 613
8998.56 652
8999.45 629
9000.35 617
9001.24 622
9002.14 609
9003.03 636
9003.93 627
9004.83 635
9005.72 610
9006.62 608
9007.51 598
9008.41 635
9009.31 637
9010.20 606
9011.10 627
9011.99 639
9012.89 634
9013.79 616
9014.68 604
9015.58 660
9016.48 662
9017.37 604
9018.27 586
9019.16 632
9020.06 652
9020.96 639
9021.85 641
9022.75 629
9023.65 637
9024.54 648
9025.44 654
9026.34 651
9027.24 630
9028.13 634
9029.03 633
9029.93 628
9030.82 613
9031.72 662
9032.62 633
9033.52 649
9034.41 615
9035.31 612
9036.21 600
9037.10 632
9038.00 641
9038.90 624
9039.80 618
9040.69 602
9041.59 653
9042.49 661
9043.39 642
9044.29 638
9045.18 633
9046.08 624
9046.98 633
9047.88 613
9048.78 599
9049.67 641
9050.57 631
9051.47 654
9052.37 663
9053.27 680
9054.16 640
9055.06 660
9055.96 605
9056.86 632
9057.76 665
9058.66 650
9059.55 665
9060.45 671
9061.35 708
9062.25 655
9063.15 667
9064.05 685
9064.95 690
9065.85 687
9066.74 684
9067.64 687
9068.54 734
9069.44 699
9070.34 691
9071.24 648
9072.14 680
9073.04 684
9073.94 666
9074.84 681
9075.74 661
9076.64 671
9077.53 695
9078.43 698
9079.33 627
9080.23 654
9081.13 645
9082.03 666
9082.93 681
9083.83 690
9084.73 703
9085.63 670
9086.53 666
9087.43 641
9088.33 651
9089.23 658
9090.13 681
9091.03 635
9091.93 654
9092.83 666
9093.73 691
9094.63 681
9095.53 669
9096.43 654
9097.33 673
9098.23 688
9099.13 664
9100.04 654
9100.94 608
9101.84 634
9102.74 631
9103.64 631
9104.54 627
9105.44 621
9106.34 669
9107.24 654
9108.14 644
9109.04 626
9109.94 616
9110.85 638
9111.75 612
9112.65 638
9113.55 619
9114.45 607
9115.35 618
9116.25 652
9117.15 613
9118.06 606
9118.96 615
9119.86 607
9120.76 634
9121.66 638
9122.56 618
9123.46 661
9124.37 649
9125.27 643
9126.17 654
9127.07 630
9127.97 647
9128.88 632
9129.78 650
9130.68 628
9131.58 616
9132.48 624
9133.39 636
9134.29 640
9135.19 617
9136.09 615
9137.00 617
9137.90 617
9138.80 612
9139.70 622
9140.61 650
9141.51 625
9142.41 634
9143.31 612
9144.22 650
9145.12 623
9146.02 625
9146.92 614
9147.83 689
9148.73 680
9149.63 661
9150.54 644
9151.44 628
9152.34 647
9153.25 648
9154.15 676
9155.05 626
9155.96 656
9156.86 651
9157.76 654
9158.67 664
9159.57 658
9160.47 644
9161.38 646
9162.28 656
9163.18 646
9164.09 600
9164.99 632
9165.90 629
9166.80 646
9167.70 656
9168.61 617
9169.51 663
9170.42 653
9171.32 651
9172.22 638
9173.13 652
9174.03 601
9174.94 606
9175.84 650
9176.74 644
9177.65 641
9178.55 606
9179.46 588
9180.36 616
9181.27 645
9182.17 634
9183.08 648
9183.98 628
9184.89 653
9185.79 636
9186.70 609
9187.60 622
9188.51 654
9189.41 647
9190.32 625
9191.22 675
9192.13 694
9193.03 652
9193.94 664
9194.84 646
9195.75 643
9196.65 661
9197.56 687
9198.46 729
9199.37 681
9200.27 729
9201.18 752
9202.08 748
9202.99 789
9203.90 748
9204.80 700
9205.71 683
9206.61 675
9207.52 700
9208.42 696
9209.33 667
9210.24 645
9211.14 655
9212.05 669
9212.95 655
9213.86 639
9214.77 616
9215.67 655
9216.58 646
9217.49 643
9218.39 635
9219.30 669
9220.21 669
9221.11 692
9222.02 704
9222.93 701
9223.83 709
9224.74 688
9225.65 717
9226.55 704
9227.46 704
9228.37 657
9229.27 651
9230.18 643
9231.09 652
9231.99 657
9232.90 667
9233.81 618
9234.72 617
9235.62 620
9236.53 630
9237.44 643
9238.34 641
9239.25 623
9240.16 655
9241.07 640
9241.97 603
9242.88 650
9243.79 612
9244.70 609
9245.61 630
9246.51 645
9247.42 604
9248.33 625
9249.24 641
9250.14 608
9251.05 608
9251.96 592
9252.87 627
9253.78 625
9254.69 600
9255.59 614
9256.50 599
9257.41 616
9258.32 606
9259.23 633
9260.14 614
9261.04 617
9261.95 644
9262.86 626
9263.77 591
9264.68 631
9265.59 621
9266.50 641
9267.40 603
9268.31 597
9269.22 598
9270.13 636
9271.04 588
9271.95 610
9272.86 613
9273.77 625
9274.68 631
9275.59 626
9276.49 626
9277.40 631
9278.31 635
9279.22 602
9280.13 616
9281.04 625
9281.95 614
9282.86 624
9283.77 602
9284.68 605
9285.59 624
9286.50 602
9287.41 654
9288.32 609
9289.23 607
9290.14 616
9291.05 597
9291.96 621
9292.87 611
9293.78 641
9294.69 718
9295.60 664
9296.51 665
9297.42 661
9298.33 673
9299.24 688
9300.15 665
9301.06 674
9301.97 655
9302.88 679
9303.79 697
9304.70 672
9305.61 673
9306.53 667
9307.44 656
9308.35 655
9309.26 658
9310.17 623
9311.08 645
9311.99 621
9312.90 643
9313.81 612
9314.72 622
9315.63 631
9316.55 620
9317.46 602
9318.37 622
9319.28 648
9320.19 685
9321.10 641
9322.01 626
9322.93 623
9323.84 597
9324.75 655
9325.66 590
9326.57 617
9327.48 626
9328.40 646
9329.31 601
9330.22 612
9331.13 616
9332.04 621
9332.96 615
9333.87 597
9334.78 637
9335.69 658
9336.60 587
9337.52 614
9338.43 658
9339.34 615
9340.25 651
9341.17 624
9342.08 636
9342.99 606
9343.90 632
9344.82 631
9345.73 614
9346.64 585
9347.55 590
9348.47 616
9349.38 642
9350.29 601
9351.21 619
9352.12 627
9353.03 610
9353.94 645
9354.86 629
9355.77 615
9356.68 611
9357.60 601
9358.51 638
9359.42 645
9360.34 627
9361.25 638
9362.16 647
9363.08 628
9363.99 638
9364.90 637
9365.82 642
9366.73 623
9367.65 639
9368.56 647
9369.47 637
9370.39 641
9371.30 624
9372.21 623
9373.13 620
9374.04 623
9374.96 630
9375.87 643
9376.79 623
9377.70 690
9378.61 628
9379.53 625
9380.44 613
9381.36 652
9382.27 684
9383.19 650
9384.10 613
9385.01 643
9385.93 614
9386.84 663
9387.76 663
9388.67 636
9389.59 639
9390.50 650
9391.42 666
9392.33 651
9393.25 667
9394.16 657
9395.08 695
9395.99 706
9396.91 696
9397.82 704
9398.74 685
9399.65 664
9400.57 656
9401.48 632
9402.40 640
9403.32 609
9404.23 646
9405.15 631
9406.06 658
9406.98 622
9407.89 679
9408.81 667
9409.73 643
9410.64 664
9411.56 656
9412.47 646
9413.39 624
9414.30 651
9415.22 671
9416.14 652
9417.05 677
9417.97 659
9418.89 675
9419.80 649
9420.72 637
9421.63 609
9422.55 631
9423.47 657
9424.38 690
9425.30 683
9426.22 673
9427.13 626
9428.05 652
9428.97 683
9429.88 670
9430.80 695
9431.72 669
9432.63 676
9433.55 657
9434.47 661
9435.38 670
9436.30 611
9437.22 656
9438.14 675
9439.05 680
9439.97 695
9440.89 680
9441.81 693
9442.72 753
9443.64 723
9444.56 701
9445.47 690
9446.39 722
9447.31 711
9448.23 700
9449.15 691
9450.06 713
9450.98 730
9451.90 708
9452.82 727
9453.73 725
9454.65 758
9455.57 748
9456.49 731
9457.41 740
9458.32 684
9459.24 679
9460.16 697
9461.08 732
9462.00 679
9462.92 665
9463.83 692
9464.75 698
9465.67 684
9466.59 696
9467.51 691
9468.43 659
9469.35 681
9470.26 710
9471.18 687
9472.10 659
9473.02 662
9473.94 697
9474.86 712
9475.78 687
9476.70 664
9477.62 716
9478.54 701
9479.45 728
9480.37 712
9481.29 739
9482.21 729
9483.13 712
9484.05 726
9484.97 737
9485.89 741
9486.81 744
9487.73 702
9488.65 701
9489.57 712
9490.49 730
9491.41 705
9492.33 717
9493.25 727
9494.17 742
9495.09 713
9496.01 722
9496.93 695
9497.85 694
9498.77 708
9499.69 743
9500.61 713
9501.53 683
9502.45 680
9503.37 711
9504.29 721
9505.21 708
9506.13 713
9507.05 726
9507.97 704
9508.89 694
9509.81 699
9510.73 705
9511.65 700
9512.57 727
9513.49 707
9514.42 730
9515.34 764
9516.26 744
9517.18 740
9518.10 727
9519.02 759
9519.94 742
9520.86 768
9521.78 792
9522.71 781
9523.63 779
9524.55 802
9525.47 780
9526.39 770
9527.31 784
9528.23 774
9529.16 744
9530.08 782
9531.00 783
9531.92 809
9532.84 748
9533.76 775
9534.69 786
9535.61 776
9536.53 732
9537.45 762
9538.37 791
9539.30 774
9540.22 733
9541.14 787
9542.06 798
9542.98 747
9543.91 786
9544.83 775
9545.75 771
9546.67 788
9547.60 817
9548.52 798
9549.44 840
9550.36 779
9551.29 824
9552.21 841
9553.13 843
9554.06 808
9554.98 836
9555.90 833
9556.82 880
9557.75 838
9558.67 835
9559.59 830
9560.52 828
9561.44 843
9562.36 897
9563.29 874
9564.21 856
9565.13 875
9566.06 886
9566.98 840
9567.90 847
9568.83 847
9569.75 869
9570.67 896
9571.60 872
9572.52 905
9573.44 904
9574.37 894
9575.29 928
9576.22 914
9577.14 936
9578.06 945
9578.99 948
9579.91 953
9580.84 970
9581.76 928
9582.68 890
9583.61 932
9584.53 966
9585.46 943
9586.38 913
9587.31 899
9588.23 938
9589.15 953
9590.08 943
9591.00 954
9591.93 923
9592.85 974
9593.78 972
9594.70 974
9595.63 946
9596.55 1033
9597.48 1016
9598.40 1085
9599.33 1089
9600.25 1070
9601.18 1084
9602.10 1133
9603.03 1104
9603.95 1061
9604.88 1031
9605.80 1056
9606.73 1025
9607.65 1040
9608.58 1011
9609.50 1002
9610.43 1031
9611.35 1032
9612.28 1042
9613.21 1038
9614.13 1025
9615.06 1009
9615.98 1029
9616.91 1051
9617.84 1037
9618.76 1005
9619.69 1018
9620.61 1030
9621.54 1038
9622.47 1053
9623.39 1000
9624.32 1007
9625.24 1027
9626.17 992
9627.10 1086
9628.02 1061
9628.95 1050
9629.88 1027
9630.80 1075
9631.73 1037
9632.65 1063
9633.58 1063
9634.51 1069
9635.43 1112
9636.36 1097
9637.29 1069
9638.22 1137
9639.14 1104
9640.07 1096
9641.00 1151
9641.92 1150
9642.85 1195
9643.78 1207
9644.70 1178
9645.63 1234
9646.56 1248
9647.49 1247
9648.41 1269
9649.34 1232
9650.27 1204
9651.20 1190
9652.12 1223
9653.05 1166
9653.98 1168
9654.91 1127
9655.83 1148
9656.76 1158
9657.69 1162
9658.62 1169
9659.55 1161
9660.47 1150
9661.40 1154
9662.33 1124
9663.26 1133
9664.19 1144
9665.11 1210
9666.04 1189
9666.97 1191
9667.90 1181
9668.83 1201
9669.75 1258
9670.68 1246
9671.61 1239
9672.54 1232
9673.47 1275
9674.40 1285
9675.33 1253
9676.25 1223
9677.18 1231
9678.11 1280
9679.04 1217
9679.97 1237
9680.90 1241
9681.83 1256
9682.76 1241
9683.69 1219
9684.61 1231
9685.54 1249
9686.47 1262
9687.40 1239
9688.33 1235
9689.26 1204
9690.19 1247
9691.12 1284
9692.05 1242
9692.98 1218
9693.91 1247
9694.84 1275
9695.77 1270
9696.70 1321
9697.63 1331
9698.56 1314
9699.49 1356
9700.42 1315
9701.35 1355
9702.28 1388
9703.21 1353
9704.14 1315
9705.07 1264
9706.00 1276
9706.93 1261
9707.86 1263
9708.79 1243
9709.72 1231
9710.65 1261
9711.58 1306
9712.51 1328
9713.44 1308
9714.37 1382
9715.30 1438
9716.23 1434
9717.16 1422
9718.09 1414
9719.02 1394
9719.95 1347
9720.88 1311
9721.81 1280
9722.75 1234
9723.68 1199
9724.61 1156
9725.54 1108
9726.47 1109
9727.40 1093
9728.33 1082
9729.26 1076
9730.19 1079
9731.13 1062
9732.06 1079
9732.99 1096
9733.92 1079
9734.85 1102
9735.78 1074
9736.71 1084
9737.65 1087
9738.58 1061
9739.51 1084
9740.44 1047
9741.37 1049
9742.30 1014
9743.24 1024
9744.17 1028
9745.10 1012
9746.03 1003
9746.96 1032
9747.90 1034
9748.83 1005
9749.76 1002
9750.69 1003
9751.63 982
9752.56 955
9753.49 972
9754.42 991
9755.36 961
9756.29 975
9757.22 974
9758.15 938
9759.09 961
9760.02 975
9760.95 971
9761.88 968
9762.82 954
9763.75 983
9764.68 954
9765.62 982
9766.55 988
9767.48 958
9768.41 942
9769.35 933
9770.28 954
9771.21 939
9772.15 926
9773.08 972
9774.01 928
9774.95 949
9775.88 930
9776.81 953
9777.75 942
9778.68 967
9779.62 942
9780.55 964
9781.48 957
9782.42 960
9783.35 980
9784.28 1015
9785.22 959
9786.15 987
9787.09 1007
9788.02 976
9788.95 1001
9789.89 950
9790.82 938
9791.76 960
9792.69 923
9793.63 946
9794.56 953
9795.49 928
9796.43 935
9797.36 969
9798.30 979
9799.23 979
9800.17 997
9801.10 977
9802.04 980
9802.97 926
9803.91 908
9804.84 900
9805.78 864
9806.71 856
9807.65 836
9808.58 858
9809.52 849
9810.45 873
9811.39 837
9812.32 816
9813.26 808
9814.19 821
9815.13 814
9816.06 795
9817.00 796
9817.93 808
9818.87 797
9819.80 793
9820.74 819
9821.68 785
9822.61 817
9823.55 784
9824.48 726
9825.42 784
9826.35 785
9827.29 783
9828.23 782
9829.16 774
9830.10 780
9831.03 783
9831.97 732
9832.91 778
9833.84 746
9834.78 758
9835.72 780
9836.65 775
9837.59 766
9838.52 730
9839.46 735
9840.40 761
9841.33 756
9842.27 778
9843.21 740
9844.14 747
9845.08 727
9846.02 751
9846.95 757
9847.89 754
9848.83 739
9849.77 751
9850.70 742
9851.64 758
9852.58 751
9853.51 792
9854.45 788
9855.39 742
9856.33 763
9857.26 732
9858.20 777
9859.14 759
9860.08 754
9861.01 753
9861.95 775
9862.89 774
9863.83 787
9864.76 792
9865.70 766
9866.64 762
9867.58 753
9868.51 778
9869.45 745
9870.39 722
9871.33 743
9872.27 793
9873.20 775
9874.14 762
9875.08 733
9876.02 757
9876.96 774
9877.90 746
9878.83 756
9879.77 731
9880.71 762
9881.65 755
9882.59 692
9883.53 741
9884.47 760
9885.40 744
9886.34 726
9887.28 731
9888.22 759
9889.16 734
9890.10 732
9891.04 753
9891.98 715
9892.91 690
9893.85 694
9894.79 716
9895.73 711
9896.67 727
9897.61 765
9898.55 706
9899.49 751
9900.43 700
9901.37 721
9902.31 713
9903.25 748
9904.19 735
9905.13 738
9906.07 746
9907.01 733
9907.95 715
9908.89 727
9909.83 753
9910.77 771
9911.71 751
9912.65 730
9913.59 724
9914.53 728
9915.47 762
9916.41 722
9917.35 756
9918.29 731
9919.23 756
9920.17 748
9921.11 756
9922.05 748
9922.99 762
9923.93 823
9924.87 875
9925.81 851
9926.75 919
9927.69 914
9928.63 907
9929.57 930
9930.51 904
9931.45 870
9932.39 839
9933.34 870
9934.28 818
9935.22 769
9936.16 744
9937.10 744
9938.04 727
9938.98 696
9939.92 690
9940.87 698
9941.81 719
9942.75 745
9943.69 733
9944.63 713
9945.57 730
9946.51 735
9947.46 789
9948.40 743
9949.34 781
9950.28 795
9951.22 815
9952.16 843
9953.11 819
9954.05 813
9954.99 795
9955.93 749
9956.87 746
9957.82 728
9958.76 715
9959.70 722
9960.64 683
9961.59 674
9962.53 660
9963.47 681
9964.41 687
9965.35 696
9966.30 656
9967.24 649
9968.18 630
9969.13 640
9970.07 654
9971.01 637
9971.95 664
9972.90 657
9973.84 630
9974.78 638
9975.73 630
9976.67 622
9977.61 630
9978.55 655
9979.50 669
9980.44 629
9981.38 626
9982.33 640
9983.27 655
9984.21 661
9985.16 671
9986.10 644
9987.04 672
9987.99 674
9988.93 632
9989.88 620
9990.82 661
9991.76 671
9992.71 652
9993.65 639
9994.59 653
9995.54 645
9996.48 648
9997.43 626
9998.37 645
9999.31 646
10000.26 620
10001.20 626
10002.15 640
10003.09 652
10004.04 644
10004.98 654
10005.92 635
10006.87 597
10007.81 632
10008.76 624
10009.70 660
10010.65 649
10011.59 631
10012.54 613
10013.48 602
10014.43 643
10015.37 666
10016.32 655
10017.26 641
10018.21 637
10019.15 647
10020.10 648
10021.04 652
10021.99 635
10022.93 652
10023.88 662
10024.82 642
10025.77 658
10026.71 659
10027.66 635
10028.60 599
10029.55 585
10030.49 620
10031.44 615
10032.39 601
10033.33 637
10034.28 630
10035.22 586
10036.17 619
10037.11 662
10038.06 653
10039.01 625
10039.95 617
10040.90 629
10041.84 639
10042.79 605
10043.74 634
10044.68 599
10045.63 623
10046.58 628
10047.52 607
10048.47 623
10049.41 616
10050.36 617
10051.31 628
10052.25 643
10053.20 607
10054.15 569
10055.09 581
10056.04 590
10056.99 607
10057.93 623
10058.88 589
10059.83 613
10060.78 605
10061.72 596
10062.67 625
10063.62 585
10064.56 588
10065.51 611
10066.46 627
10067.41 593
10068.35 589
10069.30 574
10070.25 636
10071.20 611
10072.14 599
10073.09 599
10074.04 602
10074.99 591
10075.93 564
10076.88 589
10077.83 606
10078.78 639
10079.72 653
10080.67 619
10081.62 640
10082.57 656
10083.52 618
10084.46 632
10085.41 602
10086.36 591
10087.31 621
10088.26 619
10089.21 606
10090.15 580
10091.10 581
10092.05 577
10093.00 605
10093.95 576
10094.90 589
10095.85 564
10096.79 592
10097.74 603
10098.69 594
10099.64 590
10100.59 623
10101.54 615
10102.49 602
10103.44 605
10104.39 610
10105.33 624
10106.28 619
10107.23 615
10108.18 588
10109.13 603
10110.08 593
10111.03 587
10111.98 595
10112.93 624
10113.88 603
10114.83 573
10115.78 614
10116.73 584
10117.68 575
10118.63 592
10119.58 606
10120.53 595
10121.48 573
10122.43 580
10123.38 600
10124.33 583
10125.28 590
10126.23 589
10127.18 569
10128.13 618
10129.08 610
10130.03 640
10130.98 611
10131.93 589
10132.88 570
10133.83 583
10134.78 576
10135.73 586
10136.68 628
10137.63 628
10138.58 592
10139.53 608
10140.48 595
10141.43 607
10142.38 555
10143.33 560
10144.29 609
10145.24 623
10146.19 622
10147.14 621
10148.09 612
10149.04 657
10149.99 636
10150.94 634
10151.89 616
10152.85 586
10153.80 639
10154.75 630
10155.70 653
10156.65 631
10157.60 589
10158.55 603
10159.51 611
10160.46 631
10161.41 609
10162.36 605
10163.31 617
10164.26 622
10165.22 628
10166.17 631
10167.12 601
10168.07 637
10169.02 653
10169.98 629
10170.93 620
10171.88 655
10172.83 636
10173.79 653
10174.74 646
10175.69 637
10176.64 661
10177.60 644
10178.55 671
10179.50 638
10180.45 649
10181.41 644
10182.36 657
10183.31 717
10184.26 661
10185.22 670
10186.17 654
10187.12 633
10188.08 675
10189.03 693
10189.98 669
10190.93 661
10191.89 692
10192.84 693
10193.79 678
10194.75 656
10195.70 700
10196.65 690
10197.61 695
10198.56 675
10199.51 695
10200.47 674
10201.42 658
10202.38 662
10203.33 737
10204.28 710
10205.24 718
10206.19 717
10207.14 733
10208.10 742
10209.05 716
10210.01 745
10210.96 736
10211.91 727
10212.87 697
10213.82 706
10214.78 713
10215.73 713
10216.69 698
10217.64 683
10218.59 688
10219.55 674
10220.50 642
10221.46 694
10222.41 681
10223.37 674
10224.32 700
10225.28 664
10226.23 674
10227.19 687
10228.14 661
10229.10 648
10230.05 675
10231.01 708
10231.96 728
10232.92 740
10233.87 765
10234.83 767
10235.78 824
10236.74 826
10237.69 859
10238.65 838
10239.60 807
10240.56 791
10241.51 802
10242.47 774
10243.42 730
10244.38 722
10245.34 702
10246.29 669
10247.25 642
10248.20 664
10249.16 673
10250.11 673
10251.07 649
10252.03 650
10252.98 614
10253.94 635
10254.89 638
10255.85 633
10256.81 625
10257.76 605
10258.72 581
10259.68 602
10260.63 615
10261.59 623
10262.55 603
10263.50 608
10264.46 618
10265.41 626
10266.37 613
10267.33 581
10268.28 609
10269.24 602
10270.20 629
10271.16 633
10272.11 608
10273.07 619
10274.03 614
10274.98 615
10275.94 622
10276.90 613
10277.85 604
10278.81 626
10279.77 586
10280.73 605
10281.68 597
10282.64 596
10283.60 580
10284.56 593
10285.51 606
10286.47 602
10287.43 583
10288.39 566
10289.34 580
10290.30 574
10291.26 627
10292.22 597
10293.18 599
10294.13 618
10295.09 588
10296.05 619
10297.01 613
10297.97 605
10298.92 604
10299.88 599
10300.84 617
10301.80 585
10302.76 592
10303.72 577
10304.67 611
10305.63 615
10306.59 606
10307.55 602
10308.51 603
10309.47 606
10310.43 575
10311.38 584
10312.34 614
10313.30 597
10314.26 588
10315.22 598
10316.18 598
10317.14 590
10318.10 569
10319.06 593
10320.01 590
10320.97 592
10321.93 591
10322.89 568
10323.85 538
10324.81 601
10325.77 602
10326.73 578
10327.69 575
10328.65 598
10329.61 594
10330.57 629
10331.53 632
10332.49 614
10333.45 587
10334.41 601
10335.37 624
10336.33 586
10337.29 572
10338.25 585
10339.21 594
10340.17 547
10341.13 557
10342.09 562
10343.05 557
10344.01 561
10344.97 528
10345.93 544
10346.89 524
10347.85 558
10348.81 582
10349.77 615
10350.73 579
10351.69 589
10352.65 586
10353.61 581
10354.57 561
10355.53 590
10356.49 545
10357.46 566
10358.42 556
10359.38 559
10360.34 541
10361.30 534
10362.26 565
10363.22 594
10364.18 550
10365.14 552
10366.11 582
10367.07 584
10368.03 559
10368.99 552
10369.95 544
10370.91 554
10371.87 561
10372.84 564
10373.80 526
10374.76 543
10375.72 560
10376.68 564
10377.64 550
10378.61 551
10379.57 528
10380.53 533
10381.49 553
10382.45 529
10383.42 529
10384.38 558
10385.34 561
10386.30 510
10387.27 524
10388.23 550
10389.19 545
10390.15 525
10391.11 539
10392.08 572
10393.04 544
10394.00 516
10394.96 531
10395.93 548
10396.89 562
10397.85 535
10398.82 501
10399.78 515
10400.74 540
10401.70 538
10402.67 524
10403.63 574
10404.59 554
10405.56 570
10406.52 521
10407.48 542
10408.45 524
10409.41 549
10410.37 570
10411.34 578
10412.30 554
10413.26 530
10414.23 578
10415.19 547
10416.15 544
10417.12 551
10418.08 553
10419.04 556
10420.01 583
10420.97 591
10421.94 584
10422.90 593
10423.86 568
10424.83 569
10425.79 565
10426.76 558
10427.72 527
10428.68 551
10429.65 549
10430.61 546
10431.58 579
10432.54 625
10433.51 592
10434.47 572
10435.44 573
10436.40 555
10437.36 558
10438.33 529
10439.29 560
10440.26 556
10441.22 544
10442.19 538
10443.15 549
10444.12 535
10445.08 542
10446.05 566
10447.01 553
10447.98 550
10448.94 541
10449.91 543
10450.87 584
10451.84 569
10452.80 570
10453.77 560
10454.73 572
10455.70 559
10456.67 563
10457.63 558
10458.60 565
10459.56 553
10460.53 540
10461.49 556
10462.46 581
10463.43 610
10464.39 555
10465.36 546
10466.32 555
10467.29 561
10468.25 549
10469.22 544
10470.19 585
10471.15 553
10472.12 515
10473.09 554
10474.05 600
10475.02 572
10475.98 588
10476.95 558
10477.92 566
10478.88 578
10479.85 612
10480.82 601
10481.78 572
10482.75 585
10483.72 579
10484.68 625
10485.65 585
10486.62 550
10487.58 562
10488.55 577
10489.52 608
10490.49 614
10491.45 595
10492.42 609
10493.39 578
10494.35 562
10495.32 591
10496.29 596
10497.26 587
10498.22 597
10499.19 606
10500.16 591
10501.13 622
10502.09 598
10503.06 617
10504.03 618
10505.00 624
10505.96 639
10506.93 662
10507.90 652
10508.87 651
10509.84 608
10510.80 604
10511.77 591
10512.74 591
10513.71 583
10514.68 568
10515.64 570
10516.61 538
10517.58 537
10518.55 566
10519.52 563
10520.49 570
10521.45 562
10522.42 554
10523.39 556
10524.36 560
10525.33 568
10526.30 549
10527.27 564
10528.23 553
10529.20 578
10530.17 570
10531.14 546
10532.11 562
10533.08 553
10534.05 540
10535.02 581
10535.99 583
10536.96 569
10537.93 571
10538.89 584
10539.86 575
10540.83 576
10541.80 583
10542.77 603
10543.74 604
10544.71 611
10545.68 602
10546.65 573
10547.62 558
10548.59 588
10549.56 581
10550.53 545
10551.50 555
10552.47 603
10553.44 596
10554.41 559
10555.38 548
10556.35 595
10557.32 568
10558.29 573
10559.26 603
10560.23 596
10561.20 579
10562.17 616
10563.14 606
10564.11 597
10565.08 601
10566.05 627
10567.02 596
10567.99 577
10568.96 587
10569.93 573
10570.91 593
10571.88 599
10572.85 564
10573.82 564
10574.79 594
10575.76 578
10576.73 593
10577.70 553
10578.67 560
10579.64 583
10580.62 594
10581.59 578
10582.56 539
10583.53 572
10584.50 581
10585.47 578
10586.44 590
10587.42 592
10588.39 600
10589.36 605
10590.33 608
10591.30 606
10592.27 630
10593.25 619
10594.22 622
10595.19 603
10596.16 589
10597.13 609
10598.10 597
10599.08 613
10600.05 576
10601.02 609
10601.99 613
10602.97 585
10603.94 593
10604.91 621
10605.88 596
10606.85 661
10607.83 644
10608.80 659
10609.77 644
10610.74 662
10611.72 671
10612.69 659
10613.66 643
10614.64 652
10615.61 627
10616.58 634
10617.55 621
10618.53 603
10619.50 636
10620.47 593
10621.45 615
10622.42 566
10623.39 587
10624.37 563
10625.34 595
10626.31 563
10627.29 548
10628.26 569
10629.23 585
10630.21 568
10631.18 561
10632.15 576
10633.13 579
10634.10 585
10635.07 544
10636.05 575
10637.02 586
10638.00 594
10638.97 621
10639.94 586
10640.92 603
10641.89 602
10642.87 606
10643.84 592
10644.81 567
10645.79 609
10646.76 602
10647.74 632
10648.71 560
10649.68 565
10650.66 537
10651.63 565
10652.61 575
10653.58 561
10654.56 559
10655.53 532
10656.51 574
10657.48 560
10658.46 521
10659.43 529
10660.41 532
10661.38 553
10662.36 547
10663.33 538
10664.31 547
10665.28 566
10666.26 534
10667.23 547
10668.21 541
10669.18 537
10670.16 567
10671.13 532
10672.11 545
10673.08 534
10674.06 528
10675.03 558
10676.01 530
10676.99 520
10677.96 507
10678.94 546
10679.91 555
10680.89 556
10681.86 554
10682.84 559
10683.82 573
10684.79 536
10685.77 532
10686.74 550
10687.72 568
10688.70 528
10689.67 517
10690.65 539
10691.63 537
10692.60 522
10693.58 528
10694.55 555
10695.53 517
10696.51 546
10697.48 546
10698.46 566
10699.44 527
10700.41 531
10701.39 531
10702.37 523
10703.34 508
10704.32 522
10705.30 550
10706.27 537
10707.25 524
10708.23 539
10709.21 517
10710.18 545
10711.16 536
10712.14 519
10713.11 515
10714.09 547
10715.07 552
10716.05 574
10717.02 532
10718.00 531
10718.98 550
10719.96 528
10720.93 514
10721.91 522
10722.89 548
10723.87 522
10724.85 534
10725.82 514
10726.80 525
10727.78 492
10728.76 534
10729.74 534
10730.71 501
10731.69 525
10732.67 520
10733.65 512
10734.63 503
10735.60 504
10736.58 524
10737.56 538
10738.54 540
10739.52 525
10740.50 527
10741.48 538
10742.45 521
10743.43 510
10744.41 535
10745.39 537
10746.37 525
10747.35 529
10748.33 525
10749.31 533
10750.28 535
10751.26 543
10752.24 537
10753.22 519
10754.20 543
10755.18 531
10756.16 530
10757.14 527
10758.12 521
10759.10 533
10760.08 529
10761.06 552
10762.04 560
10763.01 552
10763.99 542
10764.97 566
10765.95 545
10766.93 513
10767.91 533
10768.89 537
10769.87 555
10770.85 566
10771.83 560
10772.81 539
10773.79 557
10774.77 540
10775.75 566
10776.73 540
10777.71 532
10778.69 565
10779.67 576
10780.65 555
10781.63 585
10782.62 574
10783.60 571
10784.58 559
10785.56 572
10786.54 563
10787.52 534
10788.50 551
10789.48 564
10790.46 547
10791.44 557
10792.42 536
10793.40 536
10794.38 564
10795.37 554
10796.35 588
10797.33 560
10798.31 558
10799.29 584
10800.27 551
10801.25 544
10802.23 580
10803.21 586
10804.20 548
10805.18 537
10806.16 530
10807.14 576
10808.12 579
10809.10 567
10810.09 547
10811.07 531
10812.05 543
10813.03 592
10814.01 582
10815.00 578
10815.98 545
10816.96 577
10817.94 570
10818.92 546
10819.91 559
10820.89 570
10821.87 568
10822.85 573
10823.83 583
10824.82 564
10825.80 597
10826.78 610
10827.76 581
10828.75 542
10829.73 562
10830.71 569
10831.69 613
10832.68 612
10833.66 588
10834.64 573
10835.63 572
10836.61 591
10837.59 603
10838.57 589
10839.56 615
10840.54 614
10841.52 572
10842.51 593
10843.49 618
10844.47 587
10845.46 617
10846.44 634
10847.42 612
10848.41 601
10849.39 623
10850.37 624
10851.36 631
10852.34 665
10853.32 669
10854.31 655
10855.29 661
10856.28 677
10857.26 653
10858.24 651
10859.23 687
10860.21 653
10861.20 639
10862.18 638
10863.16 603
10864.15 602
10865.13 654
10866.12 626
10867.10 629
10868.08 611
10869.07 674
10870.05 648
10871.04 639
10872.02 651
10873.01 639
10873.99 636
10874.98 665
10875.96 683
10876.95 658
10877.93 653
10878.92 666
10879.90 661
10880.89 632
10881.87 681
10882.86 701
10883.84 691
10884.83 674
10885.81 641
10886.80 689
10887.78 699
10888.77 657
10889.75 696
10890.74 741
10891.72 701
10892.71 651
10893.69 670
10894.68 680
10895.66 714
10896.65 691
10897.64 686
10898.62 704
10899.61 698
10900.59 718
10901.58 748
10902.56 725
10903.55 693
10904.54 691
10905.52 723
10906.51 702
10907.49 697
10908.48 697
10909.47 724
10910.45 754
10911.44 734
10912.43 761
10913.41 783
10914.40 751
10915.39 753
10916.37 814
10917.36 753
10918.35 752
10919.33 776
10920.32 790
10921.31 743
10922.29 769
10923.28 761
10924.27 762
10925.25 772
10926.24 809
10927.23 784
10928.21 778
10929.20 778
10930.19 787
10931.18 796
10932.16 798
10933.15 788
10934.14 799
10935.12 816
10936.11 811
10937.10 839
10938.09 805
10939.07 841
10940.06 814
10941.05 809
10942.04 812
10943.02 850
10944.01 848
10945.00 850
10945.99 871
10946.98 890
10947.96 896
10948.95 852
10949.94 889
10950.93 919
10951.92 918
10952.90 931
10953.89 918
10954.88 975
10955.87 1007
10956.86 1032
10957.85 1052
10958.83 1077
10959.82 1131
10960.81 1131
10961.80 1088
10962.79 1052
10963.78 1061
10964.77 1052
10965.75 1047
10966.74 1003
10967.73 933
10968.72 958
10969.71 927
10970.70 932
10971.69 913
10972.68 894
10973.67 882
10974.66 879
10975.64 903
10976.63 906
10977.62 885
10978.61 851
10979.60 867
10980.59 885
10981.58 898
10982.57 885
10983.56 893
10984.55 876
10985.54 892
10986.53 904
10987.52 898
10988.51 901
10989.50 919
10990.49 907
10991.48 957
10992.47 956
10993.46 970
10994.45 1020
10995.44 1000
10996.43 1096
10997.42 1158
10998.41 1206
10999.40 1245
11000.39 1284
11001.38 1314
11002.37 1307
11003.36 1290
11004.35 1251
11005.34 1210
11006.33 1141
11007.32 1110
11008.31 1041
11009.30 955
11010.30 918
11011.29 856
11012.28 849
11013.27 835
11014.26 809
11015.25 794
11016.24 795
11017.23 778
11018.22 794
11019.21 756
11020.21 749
11021.20 717
11022.19 679
11023.18 738
11024.17 736
11025.16 722
11026.15 737
11027.14 750
11028.14 711
11029.13 770
11030.12 735
11031.11 736
11032.10 718
11033.09 717
11034.09 723
11035.08 688
11036.07 723
11037.06 715
11038.05 719
11039.05 721
11040.04 685
11041.03 678
11042.02 676
11043.02 698
11044.01 670
11045.00 663
11045.99 706
11046.98 682
11047.98 692
11048.97 644
11049.96 673
11050.95 694
11051.95 660
11052.94 649
11053.93 694
11054.93 660
11055.92 655
11056.91 637
11057.90 660
11058.90 688
11059.89 657
11060.88 652
11061.88 663
11062.87 692
11063.86 687
11064.86 665
11065.85 658
11066.84 698
11067.84 673
11068.83 681
11069.82 633
11070.82 638
11071.81 651
11072.80 672
11073.80 654
11074.79 618
11075.78 648
11076.78 671
11077.77 671
11078.77 652
11079.76 645
11080.75 651
11081.75 673
11082.74 655
11083.74 652
11084.73 658
11085.72 629
11086.72 615
11087.71 610
11088.71 606
11089.70 624
11090.70 654
11091.69 612
11092.68 627
11093.68 607
11094.67 625
11095.67 627
11096.66 598
11097.66 604
11098.65 612
11099.65 609
11100.64 600
11101.64 578
11102.63 577
11103.63 573
11104.62 600
11105.62 632
11106.61 596
11107.61 609
11108.60 605
11109.60 608
11110.59 604
11111.59 562
11112.58 559
11113.58 591
11114.57 599
11115.57 579
11116.56 548
11117.56 570
11118.56 569
11119.55 567
11120.55 566
11121.54 546
11122.54 588
11123.54 564
11124.53 575
11125.53 545
11126.52 563
11127.52 557
11128.51 579
11129.51 568
11130.51 573
11131.50 564
11132.50 573
11133.50 560
11134.49 563
11135.49 553
11136.49 541
11137.48 538
11138.48 572
11139.47 559
11140.47 560
11141.47 573
11142.46 553
11143.46 551
11144.46 569
11145.46 566
11146.45 567
11147.45 543
11148.45 576
11149.44 591
11150.44 550
11151.44 538
11152.43 516
11153.43 546
11154.43 550
11155.43 540
11156.42 512
11157.42 524
11158.42 565
11159.42 563
11160.41 573
11161.41 552
11162.41 554
11163.41 549
11164.40 557
11165.40 533
11166.40 517
11167.40 567
11168.39 537
11169.39 546
11170.39 541
11171.39 516
11172.39 547
11173.38 575
11174.38 527
11175.38 489
11176.38 542
11177.38 537
11178.38 544
11179.37 515
11180.37 511
11181.37 526
11182.37 525
11183.37 537
11184.37 525
11185.37 539
11186.36 540
11187.36 531
11188.36 545
11189.36 511
11190.36 532
11191.36 528
11192.36 516
11193.36 516
11194.36 511
11195.35 537
11196.35 499
11197.35 536
11198.35 548
11199.35 518
11200.35 537
11201.35 545
11202.35 546
11203.35 522
11204.35 584
11205.35 537
11206.35 526
11207.35 540
11208.35 542
11209.35 559
11210.35 573
11211.35 523
11212.35 561
11213.35 539
11214.35 548
11215.34 549
11216.35 565
11217.35 544
11218.35 541
11219.35 540
11220.35 546
11221.35 535
11222.35 534
11223.35 522
11224.35 518
11225.35 527
11226.35 516
11227.35 546
11228.35 563
11229.35 555
11230.35 546
11231.35 548
11232.35 571
11233.35 533
11234.35 540
11235.35 502
11236.35 539
11237.36 558
11238.36 537
11239.36 559
11240.36 525
11241.36 521
11242.36 525
11243.36 528
11244.36 542
11245.36 545
11246.37 526
11247.37 532
11248.37 538
11249.37 534
11250.37 556
11251.37 560
11252.38 529
11253.38 546
11254.38 573
11255.38 555
11256.38 515
11257.38 522
11258.39 568
11259.39 552
11260.39 546
11261.39 547
11262.39 567
11263.40 533
11264.40 530
11265.40 527
11266.40 542
11267.40 571
11268.41 561
11269.41 581
11270.41 577
11271.41 579
11272.42 582
11273.42 591
11274.42 580
11275.42 588
11276.43 572
11277.43 579
11278.43 574
11279.44 551
11280.44 557
11281.44 554
11282.44 565
11283.45 560
11284.45 559
11285.45 535
11286.46 516
11287.46 564
11288.46 589
11289.47 554
11290.47 549
11291.47 518
11292.48 526
11293.48 523
11294.48 540
11295.49 549
11296.49 530
11297.49 512
11298.50 496
11299.50 525
11300.51 518
11301.51 507
11302.51 546
11303.52 543
11304.52 560
11305.53 531
11306.53 528
11307.53 524
11308.54 511
11309.54 520
11310.55 538
11311.55 508
11312.55 524
11313.56 542
11314.56 540
11315.57 527
11316.57 517
11317.58 523
11318.58 529
11319.59 509
11320.59 522
11321.59 537
11322.60 574
11323.60 545
11324.61 569
11325.61 556
11326.62 564
11327.62 504
11328.63 517
11329.63 508
11330.64 561
11331.64 525
11332.65 526
11333.65 552
11334.66 557
11335.67 548
11336.67 533
11337.68 554
11338.68 564
11339.69 575
11340.69 555
11341.70 560
11342.70 563
11343.71 557
11344.72 550
11345.72 552
11346.73 542
11347.73 541
11348.74 546
11349.74 541
11350.75 545
11351.76 561
11352.76 532
11353.77 542
11354.78 521
11355.78 535
11356.79 509
11357.79 502
11358.80 491
11359.81 520
11360.81 523
11361.82 513
11362.83 527
11363.83 529
11364.84 523
11365.85 530
11366.85 551
11367.86 544
11368.87 512
11369.87 528
11370.88 516
11371.89 527
11372.89 533
11373.90 525
11374.91 518
11375.92 512
11376.92 525
11377.93 501
11378.94 515
11379.94 525
11380.95 528
11381.96 539
11382.97 516
11383.97 514
11384.98 523
11385.99 501
11387.00 521
11388.00 507
11389.01 542
11390.02 516
11391.03 499
11392.04 523
11393.04 533
11394.05 517
11395.06 482
11396.07 544
11397.08 529
11398.08 532
11399.09 525
11400.10 535
11401.11 544
11402.12 518
11403.12 531
11404.13 532
11405.14 550
11406.15 542
11407.16 557
11408.17 540
11409.18 524
11410.18 536
11411.19 541
11412.20 547
11413.21 551
11414.22 539
11415.23 536
11416.24 568
11417.25 556
11418.25 541
11419.26 544
11420.27 565
11421.28 562
11422.29 524
11423.30 540
11424.31 529
11425.32 539
11426.33 530
11427.34 522
11428.35 557
11429.36 561
11430.37 565
11431.38 552
11432.39 578
11433.39 573
11434.40 556
11435.41 570
11436.42 577
11437.43 529
11438.44 569
11439.45 582
11440.46 583
11441.47 536
11442.48 543
11443.49 598
11444.50 570
11445.51 601
11446.52 544
11447.53 540
11448.55 538
11449.56 579
11450.57 571
11451.58 555
11452.59 559
11453.60 553
11454.61 559
11455.62 564
11456.63 585
11457.64 572
11458.65 561
11459.66 590
11460.67 602
11461.68 563
11462.69 576
11463.71 552
11464.72 598
11465.73 571
11466.74 558
11467.75 581
11468.76 545
11469.77 561
11470.78 585
11471.80 560
11472.81 578
11473.82 622
11474.83 594
11475.84 600
11476.85 612
11477.86 615
11478.88 604
11479.89 608
11480.90 590
11481.91 590
11482.92 575
11483.93 582
11484.95 620
11485.96 619
11486.97 599
11487.98 580
11489.00 595
11490.01 571
11491.02 581
11492.03 586
11493.04 588
11494.06 624
11495.07 605
11496.08 594
11497.09 605
11498.11 634
11499.12 628
11500.13 605
11501.14 621
11502.16 658
11503.17 630
11504.18 646
11505.20 669
11506.21 646
11507.22 674
11508.23 673
11509.25 670
11510.26 679
11511.27 684
11512.29 649
11513.30 693
11514.31 701
11515.33 724
11516.34 676
11517.35 706
11518.37 747
11519.38 734
11520.39 721
11521.41 772
11522.42 777
11523.43 797
11524.45 788
11525.46 807
11526.47 818
11527.49 836
11528.50 831
11529.52 846
11530.53 852
11531.54 844
11532.56 898
11533.57 907
11534.59 962
11535.60 1060
11536.62 1122
11537.63 1137
11538.64 1176
11539.66 1255
11540.67 1278
11541.69 1269
11542.70 1259
11543.72 1211
11544.73 1152
11545.75 1116
11546.76 1042
11547.77 956
11548.79 861
11549.80 827
11550.82 758
11551.83 744
11552.85 712
11553.86 673
11554.88 674
11555.89 667
11556.91 654
11557.92 676
11558.94 659
11559.95 665
11560.97 627
11561.99 630
11563.00 622
11564.02 613
11565.03 616
11566.05 605
11567.06 630
11568.08 618
11569.09 620
11570.11 614
11571.13 596
11572.14 624
11573.16 618
11574.17 597
11575.19 577
11576.20 613
11577.22 589
11578.24 603
11579.25 591
11580.27 577
11581.29 563
11582.30 596
11583.32 607
11584.33 603
11585.35 585
11586.37 563
11587.38 572
11588.40 596
11589.42 562
11590.43 575
11591.45 608
11592.47 580
11593.48 623
11594.50 579
11595.52 597
11596.53 587
11597.55 632
11598.57 577
11599.58 636
11600.60 647
11601.62 643
11602.64 595
11603.65 613
11604.67 649
11605.69 630
11606.70 628
11607.72 621
11608.74 621
11609.76 614
11610.77 596
11611.79 614
11612.81 604
11613.83 656
11614.84 635
11615.86 604
11616.88 612
11617.90 595
11618.92 605
11619.93 609
11620.95 630
11621.97 628
11622.99 619
11624.01 629
11625.02 572
11626.04 610
11627.06 570
11628.08 600
11629.10 576
11630.11 590
11631.13 577
11632.15 613
11633.17 565
11634.19 582
11635.21 593
11636.23 586
11637.24 542
11638.26 553
11639.28 579
11640.30 572
11641.32 579
11642.34 568
11643.36 545
11644.38 559
11645.39 528
11646.41 558
11647.43 561
11648.45 535
11649.47 524
11650.49 570
11651.51 572
11652.53 551
11653.55 532
11654.57 544
11655.59 553
11656.61 515
11657.63 519
11658.65 513
11659.67 542
11660.69 519
11661.70 494
11662.72 530
11663.74 526
11664.76 504
11665.78 527
11666.80 507
11667.82 503
11668.84 547
11669.86 534
11670.88 508
11671.90 505
11672.92 519
11673.95 526
11674.97 502
11675.99 510
11677.01 535
11678.03 539
11679.05 531
11680.07 510
11681.09 492
11682.11 512
11683.13 495
11684.15 472
11685.17 503
11686.19 498
11687.21 533
11688.23 529
11689.25 515
11690.28 476
11691.30 459
11692.32 462
11693.34 469
11694.36 496
11695.38 499
11696.40 470
11697.42 498
11698.44 484
11699.47 460
11700.49 482
11701.51 491
11702.53 483
11703.55 507
11704.57 518
11705.60 493
11706.62 512
11707.64 496
11708.66 506
11709.68 496
11710.70 500
11711.73 508
11712.75 513
11713.77 477
11714.79 479
11715.81 478
11716.84 468
11717.86 478
11718.88 462
11719.90 493
11720.92 482
11721.95 474
11722.97 463
11723.99 492
11725.01 511
11726.04 506
11727.06 493
11728.08 492
11729.11 483
11730.13 477
11731.15 478
11732.17 485
11733.20 505
11734.22 508
11735.24 528
11736.26 492
11737.29 478
11738.31 472
11739.33 473
11740.36 445
11741.38 472
11742.40 475
11743.43 476
11744.45 492
11745.47 492
11746.50 502
11747.52 490
11748.54 483
11749.57 493
11750.59 481
11751.62 473
11752.64 494
11753.66 476
11754.69 476
11755.71 474
11756.73 489
11757.76 480
11758.78 474
11759.81 485
11760.83 470
11761.85 479
11762.88 500
11763.90 456
11764.93 450
11765.95 463
11766.98 492
11768.00 487
11769.02 493
11770.05 508
11771.07 492
11772.10 502
11773.12 507
11774.15 487
11775.17 516
11776.20 505
11777.22 525
11778.25 504
11779.27 507
11780.30 510
11781.32 512
11782.35 515
11783.37 505
11784.40 535
11785.42 552
11786.45 492
11787.47 482
11788.50 531
11789.52 528
11790.55 517
11791.57 529
11792.60 519
11793.62 508
11794.65 496
11795.67 518
11796.70 518
11797.73 502
11798.75 500
11799.78 496
11800.80 513
11801.83 492
11802.85 510
11803.88 520
11804.91 505
11805.93 507
11806.96 517
11807.98 518
11809.01 499
11810.04 502
11811.06 502
11812.09 528
11813.12 515
11814.14 544
11815.17 520
11816.19 511
11817.22 534
11818.25 522
11819.27 537
11820.30 520
11821.33 538
11822.35 534
11823.38 511
11824.41 553
11825.44 524
11826.46 545
11827.49 550
11828.52 540
11829.54 544
11830.57 575
11831.60 535
11832.62 537
11833.65 540
11834.68 549
11835.71 592
11836.73 529
11837.76 547
11838.79 552
11839.82 555
11840.84 555
11841.87 561
11842.90 570
11843.93 592
11844.95 557
11845.98 532
11847.01 567
11848.04 567
11849.07 556
11850.09 545
11851.12 544
11852.15 593
11853.18 623
11854.21 610
11855.23 554
11856.26 567
11857.29 571
11858.32 580
11859.35 613
11860.38 610
11861.40 588
11862.43 589
11863.46 597
11864.49 601
11865.52 595
11866.55 593
11867.58 610
11868.60 626
11869.63 603
11870.66 600
11871.69 617
11872.72 638
11873.75 609
11874.78 624
11875.81 621
11876.84 614
11877.86 648
11878.89 637
11879.92 610
11880.95 650
11881.98 611
11883.01 638
11884.04 657
11885.07 664
11886.10 686
11887.13 660
11888.16 688
11889.19 658
11890.22 652
11891.25 709
11892.28 674
11893.31 706
11894.34 696
11895.37 711
11896.40 725
11897.43 725
11898.46 754
11899.49 776
11900.52 755
11901.55 804
11902.58 787
11903.61 786
11904.64 828
11905.67 805
11906.70 876
11907.73 847
11908.76 814
11909.79 789
11910.82 793
11911.85 764
11912.88 724
11913.91 749
11914.94 725
11915.97 730
11917.01 726
11918.04 703
11919.07 757
11920.10 716
11921.13 695
11922.16 691
11923.19 696
11924.22 731
11925.25 741
11926.28 802
11927.32 808
11928.35 784
11929.38 807
11930.41 856
11931.44 837
11932.47 873
11933.50 858
11934.54 883
11935.57 867
11936.60 840
11937.63 819
11938.66 852
11939.70 803
11940.73 765
11941.76 757
11942.79 703
11943.82 673
11944.85 678
11945.89 668
11946.92 677
11947.95 699
11948.98 643
11950.02 618
11951.05 659
11952.08 682
11953.11 623
11954.15 637
11955.18 660
11956.21 638
11957.24 654
11958.28 680
11959.31 656
11960.34 650
11961.37 658
11962.41 661
11963.44 641
11964.47 636
11965.51 639
11966.54 675
11967.57 667
11968.60 630
11969.64 638
11970.67 651
11971.70 663
11972.74 686
11973.77 647
11974.80 665
11975.84 662
11976.87 610
11977.90 597
11978.94 644
11979.97 654
11981.00 639
11982.04 661
11983.07 662
11984.11 664
11985.14 667
11986.17 663
11987.21 656
11988.24 676
11989.28 669
11990.31 700
11991.34 680
11992.38 675
11993.41 656
11994.45 665
11995.48 664
11996.51 659
11997.55 639
11998.58 688
11999.62 661
12000.65 707
12001.69 704
12002.72 705
12003.76 714
12004.79 668
12005.82 719
12006.86 748
12007.89 704
12008.93 716
12009.96 720
12011.00 743
12012.03 738
12013.07 718
12014.10 681
12015.14 726
12016.17 760
12017.21 764
12018.24 743
12019.28 763
12020.32 737
12021.35 757
12022.39 732
12023.42 762
12024.46 746
12025.49 705
12026.53 753
12027.56 739
12028.60 734
12029.64 725
12030.67 710
12031.71 739
12032.74 716
12033.78 724
12034.81 744
12035.85 749
12036.89 781
12037.92 739
12038.96 717
12039.99 711
12041.03 710
12042.07 771
12043.10 738
12044.14 732
12045.18 744
12046.21 748
12047.25 754
12048.29 734
12049.32 742
12050.36 774
12051.40 767
12052.43 779
12053.47 771
12054.51 761
12055.54 750
12056.58 782
12057.62 775
12058.65 811
12059.69 778
12060.73 791
12061.76 851
12062.80 791
12063.84 779
12064.88 790
12065.91 759
12066.95 776
12067.99 753
12069.03 735
12070.06 730
12071.10 696
12072.14 705
12073.18 690
12074.21 692
12075.25 677
12076.29 711
12077.33 694
12078.36 678
12079.40 676
12080.44 674
12081.48 669
12082.52 641
12083.55 670
12084.59 646
12085.63 637
12086.67 698
12087.71 653
12088.74 683
12089.78 681
12090.82 694
12091.86 696
12092.90 691
12093.94 691
12094.98 685
12096.01 712
12097.05 735
12098.09 730
12099.13 735
12100.17 696
12101.21 711
12102.25 736
12103.28 735
12104.32 771
12105.36 776
12106.40 774
12107.44 740
12108.48 746
12109.52 753
12110.56 704
12111.60 697
12112.64 667
12113.68 682
12114.72 655
12115.76 633
12116.79 616
12117.83 619
12118.87 614
12119.91 589
12120.95 610
12121.99 614
12123.03 601
12124.07 598
12125.11 586
12126.15 596
12127.19 573
12128.23 569
12129.27 573
12130.31 593
12131.35 563
12132.39 579
12133.43 569
12134.47 564
12135.51 571
12136.55 574
12137.59 567
12138.63 565
12139.67 601
12140.71 585
12141.76 569
12142.80 582
12143.84 578
12144.88 594
12145.92 571
12146.96 553
12148.00 560
12149.04 574
12150.08 563
12151.12 572
12152.16 547
12153.20 517
12154.25 574
12155.29 565
12156.33 522
12157.37 535
12158.41 543
12159.45 578
12160.49 545
12161.53 521
12162.58 532
12163.62 550
12164.66 560
12165.70 539
12166.74 561
12167.78 523
12168.82 550
12169.87 541
12170.91 546
12171.95 509
12172.99 527
12174.03 522
12175.08 552
12176.12 518
12177.16 523
12178.20 532
12179.24 543
12180.29 559
12181.33 532
12182.37 511
12183.41 515
12184.46 501
12185.50 525
12186.54 544
12187.58 489
12188.63 493
12189.67 521
12190.71 514
12191.75 526
12192.80 505
12193.84 484
12194.88 526
12195.92 511
12196.97 515
12198.01 515
12199.05 511
12200.10 536
12201.14 535
12202.18 513
12203.23 498
12204.27 485
12205.31 510
12206.36 497
12207.40 501
12208.44 496
12209.49 496
12210.53 511
12211.57 511
12212.62 481
12213.66 504
12214.70 511
12215.75 528
12216.79 493
12217.84 493
12218.88 490
12219.92 527
12220.97 512
12222.01 487
12223.06 485
12224.10 493
12225.14 484
12226.19 488
12227.23 451
12228.28 498
12229.32 490
12230.36 505
12231.41 474
12232.45 459
12233.50 488
12234.54 487
12235.59 482
12236.63 458
12237.68 489
12238.72 492
12239.77 459
12240.81 471
12241.86 477
12242.90 478
12243.94 462
12244.99 476
12246.03 462
12247.08 478
12248.13 487
12249.17 496
12250.22 473
12251.26 445
12252.31 439
12253.35 466
12254.40 480
12255.44 465
12256.49 456
12257.53 472
12258.58 464
12259.62 453
12260.67 447
12261.72 461
12262.76 487
12263.81 474
12264.85 503
12265.90 460
12266.94 446
12267.99 473
12269.04 467
12270.08 476
12271.13 440
12272.17 434
12273.22 442
12274.27 446
12275.31 470
12276.36 469
12277.41 440
12278.45 462
12279.50 406
12280.55 457
12281.59 441
12282.64 460
12283.69 436
12284.73 442
12285.78 458
12286.83 435
12287.87 450
12288.92 450
12289.97 463
12291.01 440
12292.06 470
12293.11 460
12294.15 437
12295.20 434
12296.25 436
12297.30 445
12298.34 435
12299.39 443
12300.44 441
12301.48 449
12302.53 436
12303.58 434
12304.63 446
12305.67 430
12306.72 469
12307.77 449
12308.82 456
12309.87 444
12310.91 454
12311.96 446
12313.01 468
12314.06 447
12315.10 446
12316.15 461
12317.20 454
12318.25 458
12319.30 422
12320.34 434
12321.39 419
12322.44 428
12323.49 451
12324.54 419
12325.59 421
12326.63 429
12327.68 422
12328.73 430
12329.78 437
12330.83 405
12331.88 449
12332.93 451
12333.98 432
12335.02 418
12336.07 430
12337.12 444
12338.17 420
12339.22 408
12340.27 432
12341.32 429
12342.37 439
12343.42 416
12344.47 423
12345.51 416
12346.56 440
12347.61 426
12348.66 407
12349.71 413
12350.76 415
12351.81 436
12352.86 418
12353.91 425
12354.96 422
12356.01 434
12357.06 433
12358.11 408
12359.16 431
12360.21 429
12361.26 407
12362.31 415
12363.36 452
12364.41 450
12365.46 445
12366.51 432
12367.56 420
12368.61 464
12369.66 453
12370.71 433
12371.76 434
12372.81 398
12373.86 431
12374.91 422
12375.96 457
12377.01 426
12378.06 417
12379.11 440
12380.17 459
12381.22 428
12382.27 418
12383.32 432
12384.37 432
12385.42 430
12386.47 424
12387.52 404
12388.57 413
12389.62 416
12390.67 451
12391.73 444
12392.78 423
12393.83 445
12394.88 428
12395.93 436
12396.98 442
12398.03 440
12399.09 429
12400.14 448
12401.19 436
12402.24 427
12403.29 432
12404.34 438
12405.40 437
12406.45 438
12407.50 434
12408.55 426
12409.60 447
12410.66 444
12411.71 437
12412.76 431
12413.81 460
12414.86 462
12415.92 427
12416.97 428
12418.02 423
12419.07 438
12420.13 440
12421.18 444
12422.23 447
12423.28 442
12424.34 448
12425.39 436
12426.44 439
12427.49 434
12428.55 399
12429.60 425
12430.65 424
12431.71 418
12432.76 436
12433.81 457
12434.86 468
12435.92 445
12436.97 431
12438.02 459
12439.08 413
12440.13 429
12441.18 446
12442.24 440
12443.29 445
12444.34 443
12445.40 448
12446.45 457
12447.50 441
12448.56 437
12449.61 446
12450.67 417
12451.72 422
12452.77 433
12453.83 461
12454.88 442
12455.94 438
12456.99 440
12458.04 454
12459.10 442
12460.15 443
12461.21 447
12462.26 419
12463.31 445
12464.37 458
12465.42 439
12466.48 458
12467.53 456
12468.59 465
12469.64 473
12470.70 504
12471.75 468
12472.80 477
12473.86 487
12474.91 499
12475.97 502
12477.02 502
12478.08 502
12479.13 499
12480.19 518
12481.24 524
12482.30 479
12483.35 505
12484.41 474
12485.46 460
12486.52 456
12487.57 484
12488.63 487
12489.69 490
12490.74 460
12491.80 452
12492.85 471
12493.91 446
12494.96 432
12496.02 469
12497.07 460
12498.13 476
12499.19 462
12500.24 471
12501.30 453
12502.35 471
12503.41 476
12504.47 453
12505.52 456
12506.58 456
12507.63 475
12508.69 495
12509.75 468
12510.80 450
12511.86 456
12512.91 495
12513.97 461
12515.03 468
12516.08 476
12517.14 487
12518.20 479
12519.25 487
12520.31 477
12521.37 474
12522.42 487
12523.48 478
12524.54 480
12525.59 459
12526.65 443
12527.71 466
12528.77 478
12529.82 469
12530.88 461
12531.94 490
12532.99 491
12534.05 469
12535.11 465
12536.17 453
12537.22 459
12538.28 478
12539.34 477
12540.40 476
12541.45 462
12542.51 462
12543.57 468
12544.63 480
12545.68 450
12546.74 471
12547.80 472
12548.86 510
12549.92 505
12550.97 516
12552.03 490
12553.09 508
12554.15 518
12555.21 509
12556.26 502
12557.32 512
12558.38 502
12559.44 477
12560.50 500
12561.56 491
12562.61 483
12563.67 463
12564.73 495
12565.79 496
12566.85 478
12567.91 459
12568.97 494
12570.02 510
12571.08 468
12572.14 473
12573.20 494
12574.26 470
12575.32 474
12576.38 489
12577.44 474
12578.50 491
12579.56 490
12580.61 445
12581.67 480
12582.73 490
12583.79 473
12584.85 469
12585.91 467
12586.97 461
12588.03 476
12589.09 476
12590.15 461
12591.21 532
12592.27 488
12593.33 502
12594.39 468
12595.45 501
12596.51 487
12597.57 501
12598.63 469
12599.69 488
12600.75 467
12601.81 486
12602.87 485
12603.93 472
12604.99 485
12606.05 496
12607.11 464
12608.17 478
12609.23 524
12610.29 472
12611.35 477
12612.41 529
12613.47 511
12614.53 514
12615.59 479
12616.66 519
12617.72 511
12618.78 517
12619.84 497
12620.90 501
12621.96 510
12623.02 507
12624.08 534
12625.14 513
12626.20 554
12627.26 547
12628.33 546
12629.39 552
12630.45 588
12631.51 575
12632.57 570
12633.63 582
12634.69 596
12635.76 581
12636.82 565
12637.88 547
12638.94 540
12640.00 560
12641.06 533
12642.13 534
12643.19 512
12644.25 543
12645.31 485
12646.37 503
12647.44 504
12648.50 513
12649.56 508
12650.62 492
12651.68 481
12652.75 487
12653.81 522
12654.87 514
12655.93 521
12657.00 506
12658.06 520
12659.12 498
12660.18 511
12661.25 518
12662.31 536
12663.37 505
12664.43 520
12665.50 533
12666.56 515
12667.62 530
12668.69 484
12669.75 485
12670.81 507
12671.88 504
12672.94 487
12674.00 512
12675.06 495
12676.13 516
12677.19 518
12678.25 520
12679.32 512
12680.38 525
12681.44 509
12682.51 493
12683.57 523
12684.64 531
12685.70 555
12686.76 547
12687.83 546
12688.89 535
12689.95 532
12691.02 541
12692.08 551
12693.15 530
12694.21 520
12695.27 547
12696.34 576
12697.40 588
12698.47 541
12699.53 567
12700.59 581
12701.66 573
12702.72 573
12703.79 561
12704.85 578
12705.92 590
12706.98 611
12708.05 600
12709.11 591
12710.18 595
12711.24 610
12712.30 597
12713.37 593
12714.43 561
12715.50 606
12716.56 568
12717.63 591
12718.69 588
12719.76 589
12720.82 573
12721.89 614
12722.95 618
12724.02 591
12725.09 579
12726.15 630
12727.22 577
12728.28 596
12729.35 613
12730.41 621
12731.48 645
12732.54 625
12733.61 610
12734.68 636
12735.74 644
12736.81 659
12737.87 669
12738.94 648
12740.00 626
12741.07 640
12742.14 616
12743.20 577
12744.27 583
12745.33 556
12746.40 552
12747.47 545
12748.53 534
12749.60 543
12750.67 556
12751.73 539
12752.80 529
12753.87 534
12754.93 520
12756.00 537
12757.07 523
12758.13 525
12759.20 541
12760.27 519
12761.33 530
12762.40 527
12763.47 514
12764.53 491
12765.60 519
12766.67 505
12767.73 512
12768.80 496
12769.87 502
12770.94 527
12772.00 515
12773.07 494
12774.14 504
12775.21 460
12776.27 497
12777.34 499
12778.41 504
12779.48 497
12780.54 493
12781.61 486
12782.68 485
12783.75 468
12784.81 478
12785.88 493
12786.95 490
12788.02 503
12789.09 493
12790.15 449
12791.22 462
12792.29 489
12793.36 470
12794.43 492
12795.49 465
12796.56 453
12797.63 477
12798.70 482
12799.77 461
12800.84 455
12801.90 455
12802.97 449
12804.04 478
12805.11 481
12806.18 466
12807.25 482
12808.32 460
12809.39 451
12810.45 471
12811.52 469
12812.59 473
12813.66 476
12814.73 472
12815.80 467
12816.87 444
12817.94 474
12819.01 463
12820.08 497
12821.15 488
12822.21 485
12823.28 482
12824.35 460
12825.42 465
12826.49 447
12827.56 464
12828.63 462
12829.70 475
12830.77 502
12831.84 485
12832.91 490
12833.98 454
12835.05 483
12836.12 452
12837.19 457
12838.26 459
12839.33 441
12840.40 447
12841.47 448
12842.54 448
12843.61 471
12844.68 454
12845.75 432
12846.82 469
12847.89 500
12848.96 446
12850.03 435
12851.10 441
12852.18 443
12853.25 452
12854.32 442
12855.39 433
12856.46 438
12857.53 439
12858.60 417
12859.67 465
12860.74 450
12861.81 446
12862.88 433
12863.96 429
12865.03 419
12866.10 438
12867.17 440
12868.24 436
12869.31 440
12870.38 452
12871.45 432
12872.53 435
12873.60 447
12874.67 412
12875.74 411
12876.81 449
12877.88 430
12878.96 426
12880.03 434
12881.10 424
12882.17 430
12883.24 433
12884.31 458
12885.39 426
12886.46 417
12887.53 422
12888.60 424
12889.68 443
12890.75 409
12891.82 408
12892.89 414
12893.96 415
12895.04 411
12896.11 427
12897.18 410
12898.25 402
12899.33 385
12900.40 424
12901.47 414
12902.54 412
12903.62 405
12904.69 399
12905.76 389
12906.84 380
12907.91 393
12908.98 398
12910.06 388
12911.13 384
12912.20 401
12913.27 414
12914.35 421
12915.42 415
12916.49 405
12917.57 398
12918.64 408
12919.71 383
12920.79 393
12921.86 400
12922.94 382
12924.01 371
12925.08 402
12926.16 371
12927.23 387
12928.30 393
12929.38 385
12930.45 363
12931.53 391
12932.60 408
12933.67 377
12934.75 393
12935.82 394
12936.90 388
12937.97 407
12939.04 398
12940.12 401
12941.19 382
12942.27 376
12943.34 357
12944.42 403
12945.49 401
12946.56 387
12947.64 381
12948.71 393
12949.79 386
12950.86 374
12951.94 381
12953.01 400
12954.09 421
12955.16 375
12956.24 416
12957.31 402
12958.39 388
12959.46 393
12960.54 385
12961.61 396
12962.69 402
12963.76 397
12964.84 398
12965.91 377
12966.99 352
12968.07 364
12969.14 414
12970.22 389
12971.29 376
12972.37 379
12973.44 402
12974.52 390
12975.59 399
12976.67 383
12977.75 364
12978.82 391
12979.90 393
12980.97 377
12982.05 396
12983.13 369
12984.20 370
12985.28 397
12986.35 410
12987.43 405
12988.51 379
12989.58 399
12990.66 408
12991.74 382
12992.81 389
12993.89 375
12994.97 378
12996.04 395
12997.12 398
12998.20 392
12999.27 398
13000.35 396
13001.43 408
13002.50 408
13003.58 405
13004.66 391
13005.73 382
13006.81 388
13007.89 409
13008.97 390
13010.04 416
13011.12 391
13012.20 400
13013.27 413
13014.35 388
13015.43 387
13016.51 389
13017.58 378
13018.66 388
13019.74 392
13020.82 363
13021.89 375
13022.97 399
13024.05 401
13025.13 358
13026.21 391
13027.28 398
13028.36 379
13029.44 418
13030.52 385
13031.60 370
13032.67 373
13033.75 407
13034.83 394
13035.91 381
13036.99 376
13038.07 412
13039.14 402
13040.22 416
13041.30 383
13042.38 386
13043.46 390
13044.54 381
13045.62 384
13046.69 410
13047.77 403
13048.85 387
13049.93 404
13051.01 386
13052.09 386
13053.17 394
13054.25 424
13055.33 413
13056.40 413
13057.48 427
13058.56 403
13059.64 385
13060.72 390
13061.80 393
13062.88 389
13063.96 387
13065.04 389
13066.12 373
13067.20 379
13068.28 379
13069.36 360
13070.44 392
13071.52 360
13072.60 383
13073.68 397
13074.76 392
13075.84 382
13076.92 401
13078.00 364
13079.08 397
13080.16 399
13081.24 386
13082.32 384
13083.40 390
13084.48 385
13085.56 359
13086.64 366
13087.72 359
13088.80 370
13089.88 377
13090.96 409
13092.04 396
13093.12 393
13094.20 375
13095.28 382
13096.36 392
13097.44 386
13098.52 363
13099.61 390
13100.69 393
13101.77 389
13102.85 387
13103.93 400
13105.01 379
13106.09 392
13107.17 415
13108.25 397
13109.34 401
13110.42 414
13111.50 404
13112.58 403
13113.66 388
13114.74 393
13115.82 395
13116.91 436
13117.99 423
13119.07 398
13120.15 378
13121.23 388
13122.31 394
13123.40 381
13124.48 407
13125.56 434
13126.64 422
13127.72 388
13128.81 406
13129.89 422
13130.97 388
13132.05 409
13133.14 390
13134.22 397
13135.30 419
13136.38 406
13137.47 403
13138.55 400
13139.63 410
13140.71 404
13141.80 405
13142.88 417
13143.96 432
13145.04 412
13146.13 424
13147.21 415
13148.29 418
13149.38 440
13150.46 414
13151.54 396
13152.62 401
13153.71 409
13154.79 392
13155.87 407
13156.96 396
13158.04 445
13159.12 409
13160.21 404
13161.29 406
13162.37 407
13163.46 400
13164.54 398
13165.62 413
13166.71 394
13167.79 416
13168.88 417
13169.96 395
13171.04 386
13172.13 421
13173.21 409
13174.30 422
13175.38 416
13176.46 443
13177.55 435
13178.63 399
13179.72 401
13180.80 386
13181.88 424
13182.97 397
13184.05 409
13185.14 410
13186.22 450
13187.31 434
13188.39 432
13189.48 437
13190.56 428
13191.65 429
13192.73 409
13193.81 428
13194.90 415
13195.98 426
13197.07 452
13198.15 449
13199.24 440
13200.32 431
13201.41 425
13202.49 462
13203.58 439
13204.67 433
13205.75 429
13206.84 432
13207.92 426
13209.01 435
13210.09 428
13211.18 440
13212.26 447
13213.35 406
13214.43 416
13215.52 432
13216.61 427
13217.69 420
13218.78 426
13219.86 436
13220.95 454
13222.04 452
13223.12 448
13224.21 436
13225.29 436
13226.38 461
13227.47 456
13228.55 459
13229.64 472
13230.72 450
13231.81 448
13232.90 458
13233.98 460
13235.07 436
13236.16 448
13237.24 455
13238.33 454
13239.42 449
13240.50 481
13241.59 503
13242.68 453
13243.76 464
13244.85 466
13245.94 477
13247.02 493
13248.11 451
13249.20 450
13250.29 473
13251.37 472
13252.46 461
13253.55 467
13254.63 455
13255.72 476
13256.81 460
13257.90 458
13258.98 498
13260.07 505
13261.16 500
13262.25 464
13263.33 470
13264.42 509
13265.51 480
13266.60 500
13267.69 493
13268.77 486
13269.86 504
13270.95 502
13272.04 504
13273.13 518
13274.21 492
13275.30 506
13276.39 501
13277.48 483
13278.57 478
13279.65 489
13280.74 519
13281.83 513
13282.92 512
13284.01 518
13285.10 535
13286.19 510
13287.27 490
13288.36 524
13289.45 520
13290.54 522
13291.63 528
13292.72 526
13293.81 533
13294.90 510
13295.98 533
13297.07 530
13298.16 526
13299.25 529
13300.34 536
13301.43 536
13302.52 533
13303.61 547
13304.70 526
13305.79 550
13306.88 578
13307.97 560
13309.06 565
13310.15 576
13311.24 553
13312.32 581
13313.41 570
13314.50 576
13315.59 572
13316.68 565
13317.77 552
13318.86 593
13319.95 583
13321.04 583
13322.13 580
13323.22 567
13324.31 556
13325.40 583
13326.49 618
13327.58 602
13328.68 572
13329.77 584
13330.86 582
13331.95 577
13333.04 601
13334.13 590
13335.22 601
13336.31 588
13337.40 570
13338.49 605
13339.58 588
13340.67 610
13341.76 623
13342.85 620
13343.94 609
13345.04 619
13346.13 634
13347.22 621
13348.31 616
13349.40 609
13350.49 590
13351.58 620
13352.67 597
13353.77 588
13354.86 594
13355.95 615
13357.04 612
13358.13 609
13359.22 631
13360.31 638
13361.41 626
13362.50 638
13363.59 627
13364.68 614
13365.77 632
13366.87 643
13367.96 653
13369.05 675
13370.14 656
13371.23 636
13372.33 687
13373.42 686
13374.51 687
13375.60 685
13376.69 656
13377.79 591
13378.88 596
13379.97 604
13381.06 600
13382.16 604
13383.25 561
13384.34 593
13385.43 611
13386.53 580
13387.62 564
13388.71 537
13389.81 563
13390.90 553
13391.99 540
13393.08 579
13394.18 547
13395.27 536
13396.36 543
13397.46 541
13398.55 549
13399.64 534
13400.74 571
13401.83 562
13402.92 559
13404.02 567
13405.11 537
13406.20 538
13407.30 520
13408.39 547
13409.48 549
13410.58 532
13411.67 546
13412.77 520
13413.86 516
13414.95 548
13416.05 577
13417.14 552
13418.23 561
13419.33 539
13420.42 524
13421.52 521
13422.61 542
13423.71 530
13424.80 540
13425.89 538
13426.99 591
13428.08 556
13429.18 542
13430.27 568
13431.37 544
13432.46 553
13433.56 531
13434.65 511
13435.74 528
13436.84 545
13437.93 551
13439.03 558
13440.12 563
13441.22 555
13442.31 554
13443.41 576
13444.50 584
13445.60 573
13446.69 565
13447.79 571
13448.88 541
13449.98 545
13451.08 575
13452.17 574
13453.27 580
13454.36 583
13455.46 581
13456.55 584
13457.65 594
13458.74 585
13459.84 595
13460.94 572
13462.03 621
13463.13 571
13464.22 561
13465.32 594
13466.41 580
13467.51 584
13468.61 582
13469.70 600
13470.80 570
13471.90 598
13472.99 613
13474.09 598
13475.18 596
13476.28 612
13477.38 610
13478.47 601
13479.57 625
13480.67 612
13481.76 596
13482.86 603
13483.96 594
13485.05 593
13486.15 633
13487.25 594
13488.34 626
13489.44 631
13490.54 633
13491.63 617
13492.73 616
13493.83 637
13494.93 643
13496.02 644
13497.12 641
13498.22 671
13499.31 681
13500.41 671
13501.51 652
13502.61 691
13503.70 674
13504.80 678
13505.90 678
13507.00 667
13508.09 677
13509.19 700
13510.29 655
13511.39 649
13512.49 640
13513.58 640
13514.68 635
13515.78 614
13516.88 614
13517.98 621
13519.07 617
13520.17 613
13521.27 599
13522.37 575
13523.47 570
13524.57 581
13525.66 600
13526.76 566
13527.86 582
13528.96 576
13530.06 569
13531.16 587
13532.25 599
13533.35 569
13534.45 568
13535.55 595
13536.65 614
13537.75 580
13538.85 555
13539.95 565
13541.05 596
13542.14 548
13543.24 523
13544.34 546
13545.44 562
13546.54 516
13547.64 517
13548.74 546
13549.84 544
13550.94 541
13552.04 509
13553.14 517
13554.24 544
13555.34 507
13556.44 517
13557.54 514
13558.64 531
13559.74 496
13560.84 522
13561.94 514
13563.04 510
13564.13 505
13565.23 478
13566.34 517
13567.44 529
13568.54 521
13569.64 488
13570.74 495
13571.84 499
13572.94 488
13574.04 515
13575.14 488
13576.24 509
13577.34 508
13578.44 485
13579.54 512
13580.64 498
13581.74 530
13582.84 513
13583.94 500
13585.04 504
13586.14 499
13587.24 498
13588.35 537
13589.45 495
13590.55 511
13591.65 497
13592.75 532
13593.85 511
13594.95 491
13596.05 504
13597.15 506
13598.26 487
13599.36 493
13600.46 489
13601.56 503
13602.66 514
13603.76 513
13604.86 504
13605.97 530
13607.07 525
13608.17 536
13609.27 495
13610.37 523
13611.47 524
13612.58 509
13613.68 525
13614.78 500
13615.88 482
13616.98 504
13618.09 497
13619.19 520
13620.29 507
13621.39 500
13622.50 499
13623.60 532
13624.70 545
13625.80 513
13626.91 481
13628.01 519
13629.11 552
13630.21 494
13631.32 497
13632.42 484
13633.52 496
13634.62 492
13635.73 487
13636.83 517
13637.93 496
13639.04 497
13640.14 503
13641.24 498
13642.35 494
13643.45 498
13644.55 494
13645.65 509
13646.76 506
13647.86 526
13648.96 531
13650.07 503
13651.17 493
13652.28 519
13653.38 499
13654.48 515
13655.59 512
13656.69 484
13657.79 504
13658.90 485
13660.00 495
13661.11 492
13662.21 504
13663.31 531
13664.42 545
13665.52 495
13666.63 513
13667.73 504
13668.83 508
13669.94 499
13671.04 537
13672.15 506
13673.25 514
13674.36 488
13675.46 504
13676.56 519
13677.67 509
13678.77 518
13679.88 511
13680.98 519
13682.09 542
13683.19 556
13684.30 502
13685.40 511
13686.51 521
13687.61 542
13688.72 532
13689.82 516
13690.93 513
13692.03 517
13693.14 526
13694.24 558
13695.35 538
13696.45 536
13697.56 554
13698.66 555
13699.77 530
13700.87 542
13701.98 528
13703.09 529
13704.19 518
13705.30 559
13706.40 559
13707.51 570
13708.61 518
13709.72 566
13710.83 536
13711.93 535
13713.04 546
13714.14 575
13715.25 566
13716.36 565
13717.46 572
13718.57 577
13719.67 569
13720.78 558
13721.89 573
13722.99 588
13724.10 588
13725.21 607
13726.31 574
13727.42 610
13728.53 607
13729.63 611
13730.74 591
13731.85 643
13732.95 615
13734.06 595
13735.17 612
13736.27 607
13737.38 642
13738.49 634
13739.59 651
13740.70 637
13741.81 627
13742.92 607
13744.02 615
13745.13 638
13746.24 637
13747.35 650
13748.45 656
13749.56 668
13750.67 668
13751.78 667
13752.88 691
13753.99 705
13755.10 719
13756.21 751
13757.31 751
13758.42 816
13759.53 767
13760.64 795
13761.75 813
13762.85 798
13763.96 834
13765.07 812
13766.18 826
13767.29 844
13768.39 783
13769.50 823
13770.61 844
13771.72 802
13772.83 784
13773.94 756
13775.04 764
13776.15 773
13777.26 767
13778.37 754
13779.48 725
13780.59 737
13781.70 747
13782.80 724
13783.91 709
13785.02 667
13786.13 666
13787.24 652
13788.35 621
13789.46 614
13790.57 582
13791.68 592
13792.79 615
13793.90 589
13795.00 544
13796.11 542
13797.22 582
13798.33 579
13799.44 573
13800.55 550
13801.66 562
13802.77 510
13803.88 568
13804.99 541
13806.10 515
13807.21 526
13808.32 535
13809.43 520
13810.54 530
13811.65 526
13812.76 525
13813.87 502
13814.98 517
13816.09 515
13817.20 525
13818.31 549
13819.42 509
13820.53 506
13821.64 506
13822.75 494
13823.86 518
13824.97 498
13826.08 526
13827.19 531
13828.30 491
13829.41 497
13830.53 524
13831.64 513
13832.75 523
13833.86 503
13834.97 471
13836.08 535
13837.19 530
13838.30 493
13839.41 518
13840.52 513
13841.64 514
13842.75 532
13843.86 539
13844.97 484
13846.08 519
13847.19 490
13848.30 493
13849.41 515
13850.53 516
13851.64 520
13852.75 530
13853.86 505
13854.97 521
13856.08 530
13857.20 494
13858.31 497
13859.42 542
13860.53 509
13861.64 484
13862.76 514
13863.87 506
13864.98 514
13866.09 524
13867.20 509
13868.32 490
13869.43 509
13870.54 548
13871.65 515
13872.77 479
13873.88 512
13874.99 517
13876.10 513
13877.22 525
13878.33 545
13879.44 561
13880.55 547
13881.67 530
13882.78 544
13883.89 540
13885.01 517
13886.12 510
13887.23 548
13888.34 520
13889.46 540
13890.57 541
13891.68 547
13892.80 543
13893.91 535
13895.02 515
13896.14 558
13897.25 555
13898.36 555
13899.48 542
13900.59 564
13901.70 549
13902.82 543
13903.93 522
13905.05 495
13906.16 523
13907.27 520
13908.39 529
13909.50 508
13910.61 489
13911.73 496
13912.84 483
13913.96 469
13915.07 498
13916.19 490
13917.30 476
13918.41 447
13919.53 485
13920.64 470
13921.76 437
13922.87 479
13923.99 478
13925.10 465
13926.21 472
13927.33 465
13928.44 462
13929.56 492
13930.67 487
13931.79 465
13932.90 469
13934.02 460
13935.13 499
13936.25 467
13937.36 461
13938.48 464
13939.59 488
13940.71 472
13941.82 458
13942.94 460
13944.05 460
13945.17 472
13946.28 486
13947.40 454
13948.52 441
13949.63 429
13950.75 460
13951.86 439
13952.98 462
13954.09 471
13955.21 441
13956.32 447
13957.44 450
13958.56 455
13959.67 440
13960.79 436
13961.90 448
13963.02 462
13964.14 452
13965.25 469
13966.37 484
13967.48 449
13968.60 442
13969.72 445
13970.83 432
13971.95 453
13973.07 470
13974.18 457
13975.30 437
13976.42 466
13977.53 446
13978.65 453
13979.77 466
13980.88 486
13982.00 458
13983.12 460
13984.23 459
13985.35 443
13986.47 461
13987.58 429
13988.70 482
13989.82 470
13990.94 458
13992.05 457
13993.17 446
13994.29 468
13995.40 480
13996.52 468
13997.64 470
13998.76 471
13999.87 440
14000.99 465
14002.11 489
14003.23 460
14004.35 469
14005.46 473
14006.58 481
14007.70 472
14008.82 463
14009.93 484
14011.05 468
14012.17 476
14013.29 484
14014.41 483
14015.52 477
14016.64 475
14017.76 458
14018.88 458
14020.00 507
14021.12 488
14022.23 460
14023.35 453
14024.47 468
14025.59 493
14026.71 497
14027.83 490
14028.95 489
14030.06 510
14031.18 484
14032.30 459
14033.42 479
14034.54 468
14035.66 462
14036.78 486
14037.90 470
14039.02 477
14040.14 511
14041.25 491
14042.37 505
14043.49 489
14044.61 482
14045.73 477
14046.85 513
14047.97 490
14049.09 499
14050.21 491
14051.33 514
14052.45 515
14053.57 536
14054.69 515
14055.81 503
14056.93 525
14058.05 563
14059.17 506
14060.29 547
14061.41 505
14062.53 517
14063.65 533
14064.77 524
14065.89 523
14067.01 528
14068.13 581
14069.25 558
14070.37 568
14071.49 567
14072.61 583
14073.73 605
14074.85 595
14075.97 598
14077.09 594
14078.21 597
14079.33 616
14080.45 574
14081.57 566
14082.69 608
14083.82 631
14084.94 603
14086.06 589
14087.18 578
14088.30 581
14089.42 586
14090.54 608
14091.66 647
14092.78 614
14093.91 619
14095.03 617
14096.15 614
14097.27 605
14098.39 610
14099.51 634
14100.63 616
14101.76 614
14102.88 634
14104.00 591
14105.12 594
14106.24 599
14107.36 562
14108.49 571
14109.61 611
14110.73 570
14111.85 583
14112.97 563
14114.10 562
14115.22 553
14116.34 546
14117.46 532
14118.58 536
14119.71 549
14120.83 543
14121.95 552
14123.07 532
14124.20 481
14125.32 495
14126.44 532
14127.56 530
14128.69 531
14129.81 507
14130.93 500
14132.06 521
14133.18 507
14134.30 511
14135.42 485
14136.55 520
14137.67 514
14138.79 489
14139.92 473
14141.04 488
14142.16 478
14143.29 472
14144.41 467
14145.53 492
14146.66 473
14147.78 475
14148.90 496
14150.03 489
14151.15 498
14152.27 490
14153.40 488
14154.52 499
14155.64 472
14156.77 483
14157.89 476
14159.02 482
14160.14 511
14161.26 498
14162.39 502
14163.51 466
14164.64 476
14165.76 491
14166.88 469
14168.01 479
14169.13 493
14170.26 500
14171.38 472
14172.51 468
14173.63 460
14174.75 487
14175.88 509
14177.00 455
14178.13 482
14179.25 493
14180.38 496
14181.50 466
14182.63 480
14183.75 487
14184.88 477
14186.00 484
14187.13 485
14188.25 452
14189.38 454
14190.50 490
14191.63 491
14192.75 457
14193.88 447
14195.00 494
14196.13 482
14197.25 472
14198.38 474
14199.50 488
14200.63 483
14201.76 453
14202.88 448
14204.01 469
14205.13 463
14206.26 459
14207.38 448
14208.51 453
14209.64 420
14210.76 429
14211.89 446
14213.01 435
14214.14 448
14215.27 436
14216.39 448
14217.52 457
14218.64 436
14219.77 431
14220.90 416
14222.02 425
14223.15 439
14224.28 458
14225.40 425
14226.53 413
14227.66 436
14228.78 446
14229.91 430
14231.04 398
14232.16 414
14233.29 416
14234.42 450
14235.54 415
14236.67 406
14237.80 422
14238.92 417
14240.05 430
14241.18 416
14242.31 413
14243.43 438
14244.56 422
14245.69 411
14246.82 408
14247.94 407
14249.07 405
14250.20 443
14251.33 457
14252.45 388
14253.58 398
14254.71 396
14255.84 464
14256.96 419
14258.09 404
14259.22 410
14260.35 399
14261.47 416
14262.60 413
14263.73 388
14264.86 391
14265.99 405
14267.12 397
14268.24 385
14269.37 394
14270.50 387
14271.63 385
14272.76 399
14273.89 422
14275.01 370
14276.14 356
14277.27 369
14278.40 376
14279.53 375
14280.66 363
14281.79 389
14282.91 393
14284.04 417
14285.17 380
14286.30 374
14287.43 380
14288.56 380
14289.69 398
14290.82 398
14291.95 384
14293.08 379
14294.20 379
14295.33 367
14296.46 340
14297.59 357
14298.72 359
14299.85 368
14300.98 362
14302.11 369
14303.24 364
14304.37 358
14305.50 366
14306.63 360
14307.76 377
14308.89 369
14310.02 366
14311.15 354
14312.28 376
14313.41 375
14314.54 373
14315.67 364
14316.80 361
14317.93 367
14319.06 352
14320.19 375
14321.32 381
14322.45 360
14323.58 360
14324.71 356
14325.84 370
14326.97 374
14328.10 381
14329.23 348
14330.36 344
14331.49 327
14332.62 353
14333.76 326
14334.89 378
14336.02 372
14337.15 372
14338.28 382
14339.41 356
14340.54 356
14341.67 358
14342.80 347
14343.93 377
14345.07 340
14346.20 352
14347.33 342
14348.46 350
14349.59 365
14350.72 330
14351.85 361
14352.99 343
14354.12 368
14355.25 345
14356.38 345
14357.51 347
14358.64 356
14359.78 343
14360.91 367
14362.04 360
14363.17 343
14364.30 360
14365.44 355
14366.57 366
14367.70 322
14368.83 358
14369.96 372
14371.10 356
14372.23 343
14373.36 315
14374.49 358
14375.63 356
14376.76 363
14377.89 341
14379.02 335
14380.16 334
14381.29 349
14382.42 365
14383.55 347
14384.69 365
14385.82 365
14386.95 365
14388.09 342
14389.22 350
14390.35 342
14391.49 331
14392.62 338
14393.75 354
14394.89 363
14396.02 371
14397.15 347
14398.28 368
14399.42 344
14400.55 348
14401.69 343
14402.82 366
14403.95 346
14405.09 353
14406.22 381
14407.35 353
14408.49 389
14409.62 367
14410.75 370
14411.89 361
14413.02 334
14414.16 360
14415.29 337
14416.42 340
14417.56 371
14418.69 330
14419.83 347
14420.96 367
14422.10 401
14423.23 351
14424.36 372
14425.50 378
14426.63 372
14427.77 357
14428.90 346
14430.04 372
14431.17 370
14432.31 358
14433.44 351
14434.58 357
14435.71 371
14436.85 358
14437.98 370
14439.12 362
14440.25 381
14441.39 357
14442.52 349
14443.66 372
14444.79 356
14445.93 361
14447.06 359
14448.20 368
14449.33 384
14450.47 364
14451.60 353
14452.74 365
14453.87 384
14455.01 395
14456.14 356
14457.28 364
14458.42 397
14459.55 376
14460.69 386
14461.82 378
14462.96 384
14464.10 383
14465.23 379
14466.37 384
14467.50 398
14468.64 396
14469.78 407
14470.91 400
14472.05 400
14473.18 381
14474.32 369
14475.46 415
14476.59 382
14477.73 390
14478.87 374
14480.00 370
14481.14 385
14482.28 394
14483.41 392
14484.55 376
14485.69 362
14486.82 379
14487.96 346
14489.10 369
14490.23 357
14491.37 371
14492.51 383
14493.65 373
14494.78 384
14495.92 383
14497.06 385
14498.19 383
14499.33 375
14500.47 369
14501.61 383
14502.74 381
14503.88 377
14505.02 361
14506.16 334
14507.29 376
14508.43 377
14509.57 349
14510.71 390
14511.85 382
14512.98 365
14514.12 380
14515.26 376
14516.40 382
14517.54 382
14518.67 356
14519.81 364
14520.95 367
14522.09 357
14523.23 367
14524.36 371
14525.50 358
14526.64 352
14527.78 377
14528.92 346
14530.06 359
14531.19 361
14532.33 384
14533.47 366
14534.61 372
14535.75 394
14536.89 354
14538.03 356
14539.17 343
14540.31 361
14541.44 366
14542.58 349
14543.72 377
14544.86 356
14546.00 366
14547.14 382
14548.28 352
14549.42 366
14550.56 372
14551.70 343
14552.84 362
14553.98 335
14555.12 354
14556.25 345
14557.39 360
14558.53 370
14559.67 362
14560.81 373
14561.95 393
14563.09 389
14564.23 395
14565.37 362
14566.51 374
14567.65 375
14568.79 382
14569.93 376
14571.07 386
14572.21 353
14573.35 369
14574.49 387
14575.63 401
14576.77 365
14577.92 379
14579.06 404
14580.20 378
14581.34 376
14582.48 352
14583.62 375
14584.76 383
14585.90 389
14587.04 370
14588.18 390
14589.32 391
14590.46 396
14591.60 403
14592.74 373
14593.89 392
14595.03 382
14596.17 359
14597.31 401
14598.45 409
14599.59 402
14600.73 366
14601.87 397
14603.02 383
14604.16 379
14605.30 406
14606.44 391
14607.58 392
14608.72 427
14609.86 412
14611.01 427
14612.15 402
14613.29 368
14614.43 407
14615.57 420
14616.72 427
14617.86 424
14619.00 400
14620.14 425
14621.28 413
14622.43 413
14623.57 426
14624.71 424
14625.85 439
14627.00 447
14628.14 421
14629.28 472
14630.42 456
14631.56 456
14632.71 454
14633.85 457
14634.99 450
14636.14 477
14637.28 497
14638.42 459
14639.56 449
14640.71 466
14641.85 465
14642.99 464
14644.14 436
14645.28 416
14646.42 421
14647.56 390
14648.71 423
14649.85 432
14650.99 388
14652.14 373
14653.28 381
14654.42 369
14655.57 386
14656.71 407
14657.85 361
14659.00 362
14660.14 365
14661.29 362
14662.43 357
14663.57 374
14664.72 360
14665.86 347
14667.00 346
14668.15 336
14669.29 352
14670.44 366
14671.58 368
14672.73 367
14673.87 321
14675.01 357
14676.16 360
14677.30 368
14678.45 345
14679.59 342
14680.74 339
14681.88 342
14683.02 346
14684.17 346
14685.31 333
14686.46 339
14687.60 356
14688.75 346
14689.89 331
14691.04 327
14692.18 333
14693.33 325
14694.47 319
14695.62 307
14696.76 314
14697.91 330
14699.05 318
14700.20 307
14701.34 354
14702.49 332
14703.63 356
14704.78 343
14705.92 303
14707.07 321
14708.22 352
14709.36 320
14710.51 311
14711.65 340
14712.80 316
14713.94 330
14715.09 332
14716.23 321
14717.38 312
14718.53 343
14719.67 295
14720.82 349
14721.96 335
14723.11 322
14724.26 335
14725.40 305
14726.55 318
14727.70 308
14728.84 324
14729.99 319
14731.13 352
14732.28 311
14733.43 340
14734.57 328
14735.72 316
14736.87 319
14738.01 318
14739.16 334
14740.31 318
14741.45 309
14742.60 312
14743.75 301
14744.89 324
14746.04 310
14747.19 321
14748.34 319
14749.48 336
14750.63 285
14751.78 300
14752.92 295
14754.07 276
14755.22 303
14756.37 316
14757.51 318
14758.66 285
14759.81 310
14760.96 312
14762.10 313
14763.25 327
14764.40 312
14765.55 298
14766.70 316
14767.84 318
14768.99 301
14770.14 306
14771.29 288
14772.43 305
14773.58 301
14774.73 260
14775.88 284
14777.03 328
14778.18 286
14779.32 295
14780.47 286
14781.62 295
14782.77 302
14783.92 293
14785.07 307
14786.21 301
14787.36 305
14788.51 290
14789.66 308
14790.81 282
14791.96 286
14793.11 312
14794.26 287
14795.40 278
14796.55 297
14797.70 299
14798.85 277
14800.00 293
14801.15 302
14802.30 302
14803.45 272
14804.60 288
14805.75 291
14806.90 282
14808.05 276
14809.19 283
14810.34 282
14811.49 284
14812.64 288
14813.79 260
14814.94 283
14816.09 293
14817.24 299
14818.39 288
14819.54 292
14820.69 281
14821.84 277
14822.99 286
14824.14 276
14825.29 257
14826.44 276
14827.59 264
14828.74 291
14829.89 281
14831.04 265
14832.19 264
14833.34 291
14834.49 266
14835.64 271
14836.79 263
14837.95 278
14839.10 289
14840.25 285
14841.40 263
14842.55 267
14843.70 291
14844.85 274
14846.00 264
14847.15 271
14848.30 258
14849.45 286
14850.60 277
14851.76 294
14852.91 264
14854.06 244
14855.21 272
14856.36 298
14857.51 275
14858.66 267
14859.81 278
14860.97 296
14862.12 298
14863.27 264
14864.42 280
14865.57 278
14866.72 267
14867.88 258
14869.03 286
14870.18 276
14871.33 271
14872.48 268
14873.64 304
14874.79 273
14875.94 286
14877.09 280
14878.24 292
14879.40 269
14880.55 295
14881.70 285
14882.85 279
14884.00 281
14885.16 268
14886.31 278
14887.46 286
14888.61 284
14889.77 271
14890.92 284
14892.07 251
14893.23 269
14894.38 263
14895.53 276
14896.68 273
14897.84 250
14898.99 263
14900.14 268
14901.30 277
14902.45 261
14903.60 246
14904.75 286
14905.91 287
14907.06 278
14908.21 256
14909.37 286
14910.52 268
14911.67 271
14912.83 280
14913.98 265
14915.14 254
14916.29 245
14917.44 260
14918.60 266
14919.75 280
14920.90 269
14922.06 275
14923.21 285
14924.37 285
14925.52 272
14926.67 277
14927.83 283
14928.98 248
14930.14 264
14931.29 275
14932.44 265
14933.60 281
14934.75 247
14935.91 244
14937.06 285
14938.22 301
14939.37 281
14940.52 270
14941.68 254
14942.83 247
14943.99 271
14945.14 277
14946.30 266
14947.45 242
14948.61 289
14949.76 276
14950.92 275
14952.07 264
14953.23 262
14954.38 267
14955.54 289
14956.69 263
14957.85 244
14959.00 247
14960.16 258
14961.31 231
14962.47 235
14963.62 257
14964.78 281
14965.94 250
14967.09 274
14968.25 280
14969.40 298
14970.56 273
14971.71 255
14972.87 268
14974.03 244
14975.18 262
14976.34 246
14977.49 249
14978.65 258
14979.81 270
14980.96 254
14982.12 284
14983.27 263
14984.43 266
14985.59 240
14986.74 263
14987.90 265
14989.06 258
14990.21 281
14991.37 260
14992.53 256
14993.68 258
14994.84 253
14996.00 255
14997.15 262
14998.31 269
14999.47 270
15000.62 249
15001.78 260
15002.94 256
15004.09 253
15005.25 275
15006.41 268
15007.56 268
15008.72 275
15009.88 247
15011.04 243
15012.19 259
15013.35 244
15014.51 249
15015.67 261
15016.82 250
15017.98 229
15019.14 245
15020.30 244
15021.45 264
15022.61 274
15023.77 248
15024.93 252
15026.08 265
15027.24 262
15028.40 237
15029.56 242
15030.72 279
15031.87 265
15033.03 242
15034.19 259
15035.35 242
15036.51 248
15037.67 244
15038.82 234
15039.98 225
15041.14 251
15042.30 267
15043.46 247
15044.62 232
15045.78 238
15046.93 247
15048.09 241
15049.25 286
15050.41 241
15051.57 246
15052.73 244
15053.89 254
15055.05 255
15056.20 245
15057.36 251
15058.52 267
15059.68 270
15060.84 228
15062.00 243
15063.16 259
15064.32 272
15065.48 276
15066.64 265
15067.80 236
15068.96 267
15070.12 263
15071.28 275
15072.44 221
15073.60 254
15074.76 273
15075.91 261
15077.07 250
15078.23 248
15079.39 230
15080.55 238
15081.71 259
15082.87 258
15084.03 249
15085.19 254
15086.35 272
15087.51 249
15088.68 253
15089.84 251
15091.00 246
15092.16 251
15093.32 242
15094.48 242
15095.64 257
15096.80 266
15097.96 259
15099.12 262
15100.28 259
15101.44 256
15102.60 234
15103.76 244
15104.92 245
15106.08 234
15107.25 268
15108.41 247
15109.57 251
15110.73 269
15111.89 259
15113.05 263
15114.21 268
15115.37 257
15116.54 269
15117.70 259
15118.86 238
15120.02 251
15121.18 263
15122.34 269
15123.50 253
15124.67 255
15125.83 259
15126.99 250
15128.15 240
15129.31 257
15130.47 245
15131.64 251
15132.80 259
15133.96 264
15135.12 271
15136.28 257
15137.45 252
15138.61 254
15139.77 280
15140.93 265
15142.10 262
15143.26 249
15144.42 271
15145.58 272
15146.75 251
15147.91 274
15149.07 248
15150.23 283
15151.40 281
15152.56 259
15153.72 244
15154.88 253
15156.05 265
15157.21 236
15158.37 270
15159.54 265
15160.70 263
15161.86 267
15163.03 257
15164.19 248
15165.35 259
15166.52 269
15167.68 273
15168.84 274
15170.01 249
15171.17 248
15172.33 242
15173.50 255
15174.66 281
15175.82 264
15176.99 246
15178.15 280
15179.31 270
15180.48 258
15181.64 266
15182.81 262
15183.97 261
15185.13 282
15186.30 277
15187.46 274
15188.63 282
15189.79 259
15190.95 261
15192.12 266
15193.28 236
15194.45 260
15195.61 262
15196.78 277
15197.94 260
15199.10 263
15200.27 267
15201.43 256
15202.60 273
15203.76 270
15204.93 251
15206.09 267
15207.26 278
15208.42 285
15209.59 284
15210.75 298
15211.92 254
15213.08 268
15214.25 261
15215.41 271
15216.58 276
15217.74 268
15218.91 263
15220.07 280
15221.24 262
15222.40 271
15223.57 277
15224.74 276
15225.90 277
15227.07 262
15228.23 281
15229.40 264
15230.56 295
15231.73 260
15232.89 272
15234.06 288
15235.23 283
15236.39 281
15237.56 288
15238.72 287
15239.89 276
15241.06 283
15242.22 274
15243.39 281
15244.56 280
15245.72 286
15246.89 295
15248.05 280
15249.22 293
15250.39 279
15251.55 289
15252.72 270
15253.89 281
15255.05 288
15256.22 280
15257.39 275
15258.55 266
15259.72 285
15260.89 292
15262.05 265
15263.22 287
15264.39 272
15265.56 271
15266.72 264
15267.89 263
15269.06 259
15270.22 262
15271.39 285
15272.56 271
15273.73 291
15274.89 263
15276.06 292
15277.23 270
15278.40 246
15279.56 281
15280.73 281
15281.90 282
15283.07 275
15284.23 261
15285.40 261
15286.57 256
15287.74 275
15288.91 263
15290.07 247
15291.24 261
15292.41 267
15293.58 264
15294.75 280
15295.92 286
15297.08 262
15298.25 262
15299.42 281
15300.59 300
15301.76 266
15302.93 265
15304.09 276
15305.26 299
15306.43 267
15307.60 269
15308.77 282
15309.94 294
15311.11 289
15312.28 245
15313.44 260
15314.61 285
15315.78 268
15316.95 249
15318.12 259
15319.29 260
15320.46 292
15321.63 253
15322.80 254
15323.97 253
15325.14 266
15326.30 283
15327.47 261
15328.64 263
15329.81 261
15330.98 262
15332.15 281
15333.32 297
15334.49 267
15335.66 275
15336.83 269
15338.00 303
15339.17 269
15340.34 254
15341.51 285
15342.68 282
15343.85 269
15345.02 262
15346.19 253
15347.36 256
15348.53 281
15349.70 292
15350.87 274
15352.04 270
15353.21 280
15354.38 286
15355.55 268
15356.72 256
15357.90 287
15359.07 282
15360.24 290
15361.41 284
15362.58 273
15363.75 290
15364.92 281
15366.09 284
15367.26 289
15368.43 278
15369.60 267
15370.77 285
15371.95 297
15373.12 292
15374.29 282
15375.46 282
15376.63 288
15377.80 286
15378.97 253
15380.15 268
15381.32 269
15382.49 284
15383.66 266
15384.83 276
15386.00 268
15387.17 288
15388.35 279
15389.52 281
15390.69 266
15391.86 273
15393.03 285
15394.21 284
15395.38 301
15396.55 282
15397.72 274
15398.89 240
15400.07 282
15401.24 268
15402.41 267
15403.58 273
15404.76 265
15405.93 285
15407.10 281
15408.27 251
15409.45 259
15410.62 252
15411.79 270
15412.96 271
15414.14 274
15415.31 261
15416.48 269
15417.66 278
15418.83 287
15420.00 279
15421.17 283
15422.35 254
15423.52 260
15424.69 262
15425.87 257
15427.04 270
15428.21 273
15429.39 273
15430.56 262
15431.73 275
15432.91 250
15434.08 257
15435.25 257
15436.43 252
15437.60 280
15438.77 274
15439.95 265
15441.12 240
15442.30 273
15443.47 262
15444.64 255
15445.82 254
15446.99 256
15448.17 251
15449.34 254
15450.51 252
15451.69 248
15452.86 252
15454.04 246
15455.21 253
15456.39 247
15457.56 254
15458.73 250
15459.91 261
15461.08 257
15462.26 242
15463.43 280
15464.61 245
15465.78 239
15466.96 267
15468.13 288
15469.31 251
15470.48 249
15471.66 235
15472.83 261
15474.01 286
15475.18 262
15476.36 263
15477.53 249
15478.71 245
15479.88 249
15481.06 267
15482.23 226
15483.41 234
15484.58 246
15485.76 250
15486.93 250
15488.11 256
15489.29 247
15490.46 268
15491.64 246
15492.81 255
15493.99 240
15495.16 255
15496.34 242
15497.52 262
15498.69 252
15499.87 267
15501.04 285
15502.22 257
15503.40 244
15504.57 253
15505.75 237
15506.92 270
15508.10 258
15509.28 277
15510.45 266
15511.63 267
15512.81 286
15513.98 269
15515.16 243
15516.34 267
15517.51 254
15518.69 262
15519.87 262
15521.04 257
15522.22 245
15523.40 249
15524.57 254
15525.75 253
15526.93 268
15528.11 261
15529.28 258
15530.46 270
15531.64 273
15532.81 265
15533.99 289
15535.17 290
15536.35 255
15537.52 271
15538.70 266
15539.88 246
15541.06 273
15542.23 265
15543.41 259
15544.59 268
15545.77 268
15546.95 270
15548.12 265
15549.30 260
15550.48 252
15551.66 272
15552.83 268
15554.01 284
15555.19 256
15556.37 263
15557.55 274
15558.73 266
15559.90 280
15561.08 268
15562.26 269
15563.44 260
15564.62 274
15565.80 288
15566.97 272
15568.15 273
15569.33 258
15570.51 321
15571.69 262
15572.87 280
15574.05 268
15575.23 282
15576.40 271
15577.58 282
15578.76 251
15579.94 301
15581.12 301
15582.30 317
15583.48 300
15584.66 295
15585.84 267
15587.02 281
15588.20 300
15589.38 282
15590.56 278
15591.73 299
15592.91 294
15594.09 276
15595.27 254
15596.45 286
15597.63 287
15598.81 281
15599.99 290
15601.17 301
15602.35 315
15603.53 298
15604.71 281
15605.89 294
15607.07 278
15608.25 274
15609.43 263
15610.61 288
15611.79 283
15612.97 300
15614.15 292
15615.33 312
15616.51 312
15617.69 313
15618.88 307
15620.06 294
15621.24 293
15622.42 303
15623.60 303
15624.78 321
15625.96 339
15627.14 311
15628.32 319
15629.50 316
15630.68 312
15631.86 302
15633.05 302
15634.23 320
15635.41 311
15636.59 301
15637.77 301
15638.95 319
15640.13 326
15641.31 309
15642.50 307
15643.68 329
15644.86 319
15646.04 300
15647.22 308
15648.40 305
15649.58 291
15650.77 318
15651.95 334
15653.13 315
15654.31 325
15655.49 331
15656.68 300
15657.86 300
15659.04 285
15660.22 294
15661.40 308
15662.59 315
15663.77 302
15664.95 290
15666.13 294
15667.32 331
15668.50 320
15669.68 312
15670.86 326
15672.05 319
15673.23 330
15674.41 308
15675.59 300
15676.78 329
15677.96 342
15679.14 325
15680.32 332
15681.51 309
15682.69 321
15683.87 319
15685.06 304
15686.24 329
15687.42 311
15688.61 295
15689.79 330
15690.97 292
15692.16 301
15693.34 313
15694.52 328
15695.71 294
15696.89 303
15698.07 324
15699.26 317
15700.44 301
15701.62 302
15702.81 290
15703.99 311
15705.17 320
15706.36 310
15707.54 320
15708.73 305
15709.91 325
15711.09 326
15712.28 337
15713.46 325
15714.65 336
15715.83 320
15717.02 344
15718.20 352
15719.38 368
15720.57 342
15721.75 334
15722.94 337
15724.12 332
15725.31 339
15726.49 326
15727.68 339
15728.86 324
15730.04 337
15731.23 361
15732.41 358
15733.60 372
15734.78 369
15735.97 370
15737.15 368
15738.34 335
15739.52 326
15740.71 333
15741.89 336
15743.08 330
15744.27 339
15745.45 338
15746.64 362
15747.82 351
15749.01 371
15750.19 368
15751.38 349
15752.56 386
15753.75 394
15754.93 384
15756.12 391
15757.31 379
15758.49 397
15759.68 364
15760.86 378
15762.05 352
15763.24 373
15764.42 360
15765.61 377
15766.79 359
15767.98 372
15769.17 378
15770.35 381
15771.54 374
15772.72 353
15773.91 351
15775.10 360
15776.28 357
15777.47 329
15778.66 357
15779.84 334
15781.03 354
15782.22 337
15783.40 333
15784.59 339
15785.78 324
15786.96 348
15788.15 340
15789.34 343
15790.53 323
15791.71 333
15792.90 322
15794.09 316
15795.27 330
15796.46 340
15797.65 312
15798.84 313
15800.02 322
15801.21 325
15802.40 328
15803.59 326
15804.77 299
15805.96 314
15807.15 329
15808.34 328
15809.52 309
15810.71 299
15811.90 333
15813.09 301
15814.28 331
15815.46 302
15816.65 293
15817.84 313
15819.03 303
15820.22 297
15821.40 293
15822.59 315
15823.78 307
15824.97 311
15826.16 291
15827.35 305
15828.53 300
15829.72 317
15830.91 304
15832.10 310
15833.29 286
15834.48 313
15835.67 309
15836.85 308
15838.04 295
15839.23 312
15840.42 300
15841.61 304
15842.80 315
15843.99 298
15845.18 304
15846.37 295
15847.55 314
15848.74 285
15849.93 281
15851.12 303
15852.31 331
15853.50 305
15854.69 304
15855.88 291
15857.07 312
15858.26 320
15859.45 284
15860.64 305
15861.83 313
15863.02 314
15864.21 313
15865.40 332
15866.59 327
15867.78 325
15868.97 294
15870.16 315
15871.35 310
15872.54 302
15873.73 318
15874.92 315
15876.11 311
15877.30 319
15878.49 328
15879.68 292
15880.87 310
15882.06 301
15883.25 285
15884.44 302
15885.63 316
15886.82 319
15888.01 320
15889.20 302
15890.39 324
15891.59 300
15892.78 314
15893.97 296
15895.16 308
15896.35 321
15897.54 314
15898.73 333
15899.92 328
15901.11 325
15902.30 299
15903.50 318
15904.69 332
15905.88 330
15907.07 330
15908.26 346
15909.45 330
15910.64 331
15911.84 337
15913.03 346
15914.22 344
15915.41 335
15916.60 323
15917.79 327
15918.99 345
15920.18 325
15921.37 349
15922.56 359
15923.75 331
15924.95 339
15926.14 324
15927.33 321
15928.52 338
15929.71 341
15930.91 352
15932.10 347
15933.29 339
15934.48 362
15935.68 353
15936.87 358
15938.06 337
15939.25 339
15940.45 334
15941.64 330
15942.83 320
15944.03 330
15945.22 325
15946.41 312
15947.60 305
15948.80 302
15949.99 301
15951.18 302
15952.38 302
15953.57 280
15954.76 290
15955.96 288
15957.15 306
15958.34 293
15959.54 312
15960.73 287
15961.92 283
15963.12 290
15964.31 289
15965.50 274
15966.70 295
15967.89 309
15969.08 286
15970.28 281
15971.47 278
15972.67 269
15973.86 266
15975.05 270
15976.25 275
15977.44 256
15978.64 255
15979.83 254
15981.02 276
15982.22 271
15983.41 265
15984.61 261
15985.80 246
15987.00 269
15988.19 254
15989.38 274
15990.58 249
15991.77 269
15992.97 281
15994.16 250
15995.36 241
15996.55 274
15997.75 265
15998.94 257
16000.14 257
16001.33 264
16002.53 231
16003.72 243
16004.92 256
16006.11 257
16007.31 247
16008.50 252
16009.70 269
16010.89 264
16012.09 247
16013.28 257
16014.48 247
16015.67 261
16016.87 277
16018.07 260
16019.26 249
16020.46 227
16021.65 268
16022.85 267
16024.04 267
16025.24 256
16026.44 255
16027.63 253
16028.83 254
16030.02 252
16031.22 240
16032.42 236
16033.61 241
16034.81 254
16036.00 233
16037.20 227
16038.40 276
16039.59 222
16040.79 233
16041.99 257
16043.18 249
16044.38 243
16045.58 269
16046.77 263
16047.97 268
16049.17 242
16050.36 242
16051.56 232
16052.76 248
16053.95 236
16055.15 247
16056.35 256
16057.54 251
16058.74 234
16059.94 245
16061.14 240
16062.33 250
16063.53 247
16064.73 238
16065.92 216
16067.12 260
16068.32 248
16069.52 237
16070.71 237
16071.91 249
16073.11 256
16074.31 249
16075.50 249
16076.70 221
16077.90 253
16079.10 229
16080.30 222
16081.49 245
16082.69 238
16083.89 227
16085.09 243
16086.29 254
16087.48 238
16088.68 236
16089.88 254
16091.08 241
16092.28 235
16093.48 234
16094.67 249
16095.87 240
16097.07 242
16098.27 231
16099.47 236
16100.67 228
16101.87 228
16103.06 221
16104.26 257
16105.46 240
16106.66 237
16107.86 249
16109.06 241
16110.26 229
16111.46 252
16112.66 245
16113.86 252
16115.05 234
16116.25 233
16117.45 256
16118.65 230
16119.85 254
16121.05 226
16122.25 228
16123.45 251
16124.65 246
16125.85 275
16127.05 244
16128.25 232
16129.45 232
16130.65 223
16131.85 234
16133.05 235
16134.25 221
16135.45 238
16136.65 255
16137.85 224
16139.05 217
16140.25 235
16141.45 214
16142.65 263
16143.85 238
16145.05 234
16146.25 256
16147.45 240
16148.65 226
16149.85 249
16151.05 232
16152.25 216
16153.45 230
16154.65 235
16155.85 223
16157.05 237
16158.25 223
16159.46 224
16160.66 241
16161.86 258
16163.06 245
16164.26 243
16165.46 214
16166.66 219
16167.86 245
16169.06 243
16170.27 243
16171.47 227
16172.67 242
16173.87 225
16175.07 256
16176.27 238
16177.47 228
16178.67 236
16179.88 234
16181.08 223
16182.28 234
16183.48 237
16184.68 244
16185.89 248
16187.09 215
16188.29 216
16189.49 257
16190.69 231
16191.90 217
16193.10 224
16194.30 234
16195.50 250
16196.70 236
16197.91 241
16199.11 230
16200.31 232
16201.51 237
16202.72 226
16203.92 251
16205.12 245
16206.32 250
16207.53 244
16208.73 243
16209.93 250
16211.13 225
16212.34 217
16213.54 231
16214.74 227
16215.95 215
16217.15 240
16218.35 255
16219.55 260
16220.76 238
16221.96 238
16223.16 223
16224.37 237
16225.57 239
16226.77 225
16227.98 230
16229.18 243
16230.38 257
16231.59 231
16232.79 229
16233.99 237
16235.20 233
16236.40 234
16237.61 251
16238.81 260
16240.01 250
16241.22 215
16242.42 219
16243.63 237
16244.83 257
16246.03 224
16247.24 247
16248.44 238
16249.65 252
16250.85 258
16252.05 253
16253.26 255
16254.46 234
16255.67 262
16256.87 229
16258.08 251
16259.28 237
16260.49 250
16261.69 248
16262.89 246
16264.10 240
16265.30 244
16266.51 283
16267.71 252
16268.92 238
16270.12 260
16271.33 267
16272.53 249
16273.74 248
16274.94 237
16276.15 249
16277.35 254
16278.56 231
16279.77 249
16280.97 243
16282.18 259
16283.38 231
16284.59 257
16285.79 197
16287.00 236
16288.20 232
16289.41 222
16290.61 239
16291.82 239
16293.03 216
16294.23 251
16295.44 259
16296.64 245
16297.85 266
16299.06 261
16300.26 261
16301.47 241
16302.67 241
16303.88 218
16305.09 234
16306.29 248
16307.50 240
16308.71 229
16309.91 239
16311.12 252
16312.33 236
16313.53 243
16314.74 233
16315.95 251
16317.15 250
16318.36 244
16319.57 224
16320.77 221
16321.98 232
16323.19 248
16324.39 257
16325.60 220
16326.81 230
16328.01 236
16329.22 263
16330.43 227
16331.64 227
16332.84 256
16334.05 237
16335.26 235
16336.47 245
16337.67 245
16338.88 254
16340.09 228
16341.30 241
16342.50 235
16343.71 230
16344.92 222
16346.13 233
16347.33 237
16348.54 220
16349.75 226
16350.96 231
16352.17 216
16353.37 221
16354.58 208
16355.79 227
16357.00 236
16358.21 236
16359.41 245
16360.62 237
16361.83 230
16363.04 222
16364.25 246
16365.46 233
16366.67 229
16367.87 233
16369.08 248
16370.29 231
16371.50 229
16372.71 225
16373.92 225
16375.13 234
16376.34 214
16377.54 218
16378.75 237
16379.96 239
16381.17 242
16382.38 255
16383.59 228
16384.80 217
16386.01 240
16387.22 235
16388.43 222
16389.64 228
16390.85 243
16392.05 240
16393.26 226
16394.47 235
16395.68 242
16396.89 221
16398.10 243
16399.31 226
16400.52 254
16401.73 248
16402.94 220
16404.15 216
16405.36 234
16406.57 219
16407.78 235
16408.99 239
16410.20 230
16411.41 229
16412.62 239
16413.83 235
16415.04 261
16416.25 247
16417.46 260
16418.67 232
16419.88 231
16421.10 230
16422.31 206
16423.52 230
16424.73 246
16425.94 227
16427.15 234
16428.36 212
16429.57 232
16430.78 230
16431.99 226
16433.20 234
16434.41 243
16435.63 234
16436.84 217
16438.05 218
16439.26 209
16440.47 226
16441.68 243
16442.89 226
16444.10 217
16445.32 219
16446.53 226
16447.74 208
16448.95 213
16450.16 221
16451.37 224
16452.59 228
16453.80 210
16455.01 206
16456.22 235
16457.43 237
16458.64 230
16459.86 241
16461.07 220
16462.28 236
16463.49 234
16464.70 231
16465.92 229
16467.13 228
16468.34 213
16469.55 229
16470.77 227
16471.98 225
16473.19 207
16474.40 201
16475.62 207
16476.83 236
16478.04 241
16479.25 233
16480.47 209
16481.68 240
16482.89 239
16484.11 215
16485.32 220
16486.53 214
16487.74 213
16488.96 199
16490.17 218
16491.38 205
16492.60 211
16493.81 210
16495.02 214
16496.24 211
16497.45 208
16498.66 242
16499.88 222
16501.09 193
16502.30 223
16503.52 216
16504.73 202
16505.94 202
16507.16 214
16508.37 227
16509.59 204
16510.80 228
16512.01 222
16513.23 231
16514.44 207
16515.66 182
16516.87 227
16518.08 237
16519.30 207
16520.51 207
16521.73 215
16522.94 219
16524.16 234
16525.37 224
16526.58 203
16527.80 210
16529.01 219
16530.23 221
16531.44 244
16532.66 226
16533.87 203
16535.09 235
16536.30 225
16537.52 237
16538.73 239
16539.95 219
16541.16 202
16542.38 220
16543.59 221
16544.81 217
16546.02 223
16547.24 209
16548.45 210
16549.67 220
16550.88 221
16552.10 235
16553.31 229
16554.53 230
16555.74 218
16556.96 223
16558.18 213
16559.39 221
16560.61 234
16561.82 228
16563.04 219
16564.25 212
16565.47 223
16566.69 222
16567.90 217
16569.12 232
16570.33 209
16571.55 219
16572.77 216
16573.98 218
16575.20 232
16576.41 206
16577.63 220
16578.85 232
16580.06 228
16581.28 209
16582.50 207
16583.71 226
16584.93 225
16586.15 209
16587.36 202
16588.58 215
16589.80 227
16591.01 215
16592.23 226
16593.45 225
16594.66 237
16595.88 228
16597.10 210
16598.32 211
16599.53 204
16600.75 236
16601.97 219
16603.18 230
16604.40 224
16605.62 233
16606.84 224
16608.05 245
16609.27 225
16610.49 212
16611.71 214
16612.92 221
16614.14 239
16615.36 186
16616.58 193
16617.79 219
16619.01 223
16620.23 219
16621.45 226
16622.67 208
16623.88 218
16625.10 230
16626.32 210
16627.54 212
16628.76 212
16629.97 219
16631.19 233
16632.41 203
16633.63 209
16634.85 229
16636.07 223
16637.29 219
16638.50 207
16639.72 197
16640.94 210
16642.16 228
16643.38 223
16644.60 196
16645.82 188
16647.03 190
16648.25 214
16649.47 233
16650.69 209
16651.91 197
16653.13 199
16654.35 205
16655.57 208
16656.79 213
16658.01 212
16659.23 216
16660.45 200
16661.66 216
16662.88 205
16664.10 210
16665.32 221
16666.54 210
16667.76 210
16668.98 193
16670.20 198
16671.42 222
16672.64 209
16673.86 204
16675.08 195
16676.30 183
16677.52 188
16678.74 182
16679.96 191
16681.18 216
16682.40 241
16683.62 211
16684.84 204
16686.06 209
16687.28 195
16688.50 195
16689.72 207
16690.94 222
16692.16 214
16693.39 224
16694.61 207
16695.83 215
16697.05 211
16698.27 201
16699.49 200
16700.71 201
16701.93 188
16703.15 209
16704.37 224
16705.59 224
16706.81 207
16708.04 220
16709.26 211
16710.48 219
16711.70 196
16712.92 195
16714.14 205
16715.36 220
16716.58 223
16717.81 218
16719.03 206
16720.25 225
16721.47 229
16722.69 214
16723.91 192
16725.14 212
16726.36 220
16727.58 217
16728.80 202
16730.02 189
16731.24 191
16732.47 210
16733.69 211
16734.91 183
16736.13 184
16737.36 195
16738.58 217
16739.80 210
16741.02 203
16742.24 180
16743.47 194
16744.69 226
16745.91 206
16747.13 201
16748.36 218
16749.58 214
16750.80 211
16752.02 208
16753.25 188
16754.47 216
16755.69 221
16756.92 187
16758.14 198
16759.36 196
16760.59 201
16761.81 200
16763.03 203
16764.25 207
16765.48 194
16766.70 206
16767.92 200
16769.15 203
16770.37 218
16771.59 205
16772.82 188
16774.04 196
16775.27 187
16776.49 215
16777.71 214
16778.94 231
16780.16 219
16781.38 213
16782.61 209
16783.83 220
16785.06 201
16786.28 217
16787.50 218
16788.73 199
16789.95 210
16791.18 204
16792.40 222
16793.62 228
16794.85 208
16796.07 194
16797.30 190
16798.52 199
16799.75 218
16800.97 197
16802.19 211
16803.42 199
16804.64 203
16805.87 214
16807.09 211
16808.32 224
16809.54 211
16810.77 209
16811.99 207
16813.22 209
16814.44 198
16815.67 204
16816.89 236
16818.12 223
16819.34 204
16820.57 212
16821.79 202
16823.02 214
16824.24 201
16825.47 209
16826.70 218
16827.92 211
16829.15 197
16830.37 225
16831.60 197
16832.82 185
16834.05 219
16835.27 209
16836.50 225
16837.73 189
16838.95 206
16840.18 205
16841.40 191
16842.63 192
16843.86 209
16845.08 241
16846.31 204
16847.53 207
16848.76 209
16849.99 215
16851.21 222
16852.44 199
16853.67 209
16854.89 222
16856.12 226
16857.35 204
16858.57 215
16859.80 230
16861.03 224
16862.25 210
16863.48 219
16864.71 220
16865.93 229
16867.16 212
16868.39 182
16869.61 203
16870.84 229
16872.07 205
16873.30 216
16874.52 191
16875.75 224
16876.98 239
16878.20 229
16879.43 228
16880.66 226
16881.89 225
16883.11 239
16884.34 213
16885.57 230
16886.80 224
16888.02 257
16889.25 236
16890.48 205
16891.71 226
16892.94 217
16894.16 242
16895.39 229
16896.62 213
16897.85 229
16899.08 220
16900.30 211
16901.53 210
16902.76 222
16903.99 205
16905.22 217
16906.45 214
16907.67 207
16908.90 207
16910.13 210
16911.36 200
16912.59 209
16913.82 216
16915.04 220
16916.27 212
16917.50 237
16918.73 209
16919.96 201
16921.19 202
16922.42 238
16923.65 221
16924.88 210
16926.10 197
16927.33 193
16928.56 201
16929.79 220
16931.02 231
16932.25 203
16933.48 192
16934.71 195
16935.94 226
16937.17 211
16938.40 206
16939.63 214
16940.86 192
16942.09 207
16943.32 197
16944.55 190
16945.78 211
16947.01 225
16948.24 221
16949.47 226
16950.70 221
16951.93 212
16953.16 224
16954.39 227
16955.62 195
16956.85 204
16958.08 224
16959.31 221
16960.54 213
16961.77 213
16963.00 213
16964.23 227
16965.46 236
16966.69 198
16967.92 186
16969.15 210
16970.38 242
16971.61 236
16972.84 223
16974.07 206
16975.30 215
16976.54 229
16977.77 213
16979.00 205
16980.23 226
16981.46 231
16982.69 227
16983.92 205
16985.15 196
16986.38 217
16987.62 211
16988.85 224
16990.08 207
16991.31 199
16992.54 219
16993.77 248
16995.00 227
16996.24 218
16997.47 226
16998.70 195
16999.93 229
17001.16 203
17002.39 210
17003.63 214
17004.86 214
17006.09 207
17007.32 206
17008.55 212
17009.79 210
17011.02 214
17012.25 210
17013.48 197
17014.72 206
17015.95 207
17017.18 197
17018.41 198
17019.64 207
17020.88 219
17022.11 214
17023.34 221
17024.58 198
17025.81 217
17027.04 230
17028.27 193
17029.51 199
17030.74 210
17031.97 218
17033.21 201
17034.44 196
17035.67 219
17036.90 197
17038.14 196
17039.37 213
17040.60 216
17041.84 177
17043.07 172
17044.30 211
17045.54 217
17046.77 212
17048.00 200
17049.24 205
17050.47 197
17051.70 219
17052.94 194
17054.17 213
17055.41 209
17056.64 186
17057.87 194
17059.11 204
17060.34 180
17061.58 164
17062.81 197
17064.04 195
17065.28 217
17066.51 210
17067.75 216
17068.98 226
17070.21 206
17071.45 206
17072.68 198
17073.92 194
17075.15 190
17076.39 211
17077.62 203
17078.86 219
17080.09 192
17081.33 203
17082.56 207
17083.80 216
17085.03 206
17086.26 190
17087.50 192
17088.73 199
17089.97 197
17091.20 219
17092.44 199
17093.68 181
17094.91 196
17096.15 206
17097.38 189
17098.62 201
17099.85 204
17101.09 186
17102.32 190
17103.56 204
17104.79 213
17106.03 210
17107.26 206
17108.50 207
17109.74 187
17110.97 196
17112.21 187
17113.44 210
17114.68 209
17115.92 214
17117.15 187
17118.39 190
17119.62 181
17120.86 205
17122.10 191
17123.33 193
17124.57 194
17125.80 198
17127.04 185
17128.28 200
17129.51 185
17130.75 200
17131.99 206
17133.22 187
17134.46 182
17135.70 187
17136.93 186
17138.17 170
17139.41 200
17140.64 192
17141.88 205
17143.12 207
17144.35 186
17145.59 186
17146.83 197
17148.07 194
17149.30 188
17150.54 204
17151.78 189
17153.02 198
17154.25 186
17155.49 194
17156.73 194
17157.96 194
17159.20 201
17160.44 202
17161.68 197
17162.92 198
17164.15 190
17165.39 192
17166.63 189
17167.87 212
17169.10 185
17170.34 184
17171.58 175
17172.82 182
17174.06 188
17175.29 211
17176.53 191
17177.77 182
17179.01 194
17180.25 212
17181.49 193
17182.72 223
17183.96 209
17185.20 194
17186.44 188
17187.68 218
17188.92 173
17190.15 162
17191.39 187
17192.63 170
17193.87 206
17195.11 195
17196.35 171
17197.59 206
17198.83 204
17200.07 195
17201.30 193
17202.54 203
17203.78 194
17205.02 208
17206.26 188
17207.50 198
17208.74 178
17209.98 210
17211.22 176
17212.46 181
17213.70 193
17214.94 185
17216.18 208
17217.42 193
17218.66 195
17219.90 177
17221.14 208
17222.38 194
17223.62 193
17224.86 212
17226.10 179
17227.34 191
17228.58 192
17229.82 192
17231.06 172
17232.30 184
17233.54 174
17234.78 179
17236.02 188
17237.26 200
17238.50 202
17239.74 214
17240.98 196
17242.22 187
17243.46 182
17244.70 179
17245.94 192
17247.18 201
17248.42 169
17249.66 189
17250.90 190
17252.14 183
17253.39 184
17254.63 194
17255.87 193
17257.11 203
17258.35 202
17259.59 179
17260.83 171
17262.07 197
17263.31 201
17264.56 189
17265.80 180
17267.04 188
17268.28 181
17269.52 197
17270.76 181
17272.00 168
17273.25 205
17274.49 195
17275.73 192
17276.97 187
17278.21 187
17279.45 167
17280.70 192
17281.94 184
17283.18 181
17284.42 188
17285.66 182
17286.91 204
17288.15 183
17289.39 172
17290.63 198
17291.88 184
17293.12 184
17294.36 190
17295.60 193
17296.85 184
17298.09 189
17299.33 191
17300.57 180
17301.82 170
17303.06 185
17304.30 182
17305.54 190
17306.79 186
17308.03 186
17309.27 180
17310.52 192
17311.76 195
17313.00 177
17314.25 184
17315.49 188
17316.73 191
17317.97 190
17319.22 181
17320.46 184
17321.71 186
17322.95 198
17324.19 190
17325.44 176
17326.68 189
17327.92 178
17329.17 201
17330.41 188
17331.65 172
17332.90 208
17334.14 183
17335.39 206
17336.63 182
17337.87 180
17339.12 177
17340.36 191
17341.61 205
17342.85 182
17344.09 201
17345.34 191
17346.58 186
17347.83 194
17349.07 178
17350.32 197
17351.56 182
17352.80 187
17354.05 186
17355.29 180
17356.54 190
17357.78 167
17359.03 197
17360.27 204
17361.52 193
17362.76 191
17364.01 181
17365.25 185
17366.50 191
17367.74 208
17368.99 199
17370.23 199
17371.48 183
17372.72 184
17373.97 183
17375.21 180
17376.46 185
17377.70 197
17378.95 187
17380.19 175
17381.44 202
17382.69 190
17383.93 190
17385.18 205
17386.42 181
17387.67 160
17388.91 185
17390.16 192
17391.41 174
17392.65 182
17393.90 182
17395.14 195
17396.39 193
17397.64 200
17398.88 201
17400.13 195
17401.37 178
17402.62 184
17403.87 194
17405.11 181
17406.36 195
17407.61 190
17408.85 201
17410.10 203
17411.35 200
17412.59 186
17413.84 167
17415.09 180
17416.33 193
17417.58 203
17418.83 204
17420.07 181
17421.32 195
17422.57 187
17423.82 178
17425.06 178
17426.31 181
17427.56 175
17428.80 189
17430.05 190
17431.30 201
17432.55 193
17433.79 181
17435.04 188
17436.29 177
17437.54 183
17438.78 164
17440.03 171
17441.28 184
17442.53 189
17443.77 198
17445.02 188
17446.27 195
17447.52 186
17448.77 184
17450.01 179
17451.26 185
17452.51 187
17453.76 191
17455.01 179
17456.25 186
17457.50 170
17458.75 173
17460.00 184
17461.25 176
17462.50 184
17463.74 193
17464.99 179
17466.24 199
17467.49 199
17468.74 181
17469.99 196
17471.24 200
17472.49 180
17473.73 201
17474.98 196
17476.23 186
17477.48 197
17478.73 183
17479.98 195
17481.23 187
17482.48 202
17483.73 213
17484.98 202
17486.23 194
17487.47 200
17488.72 190
17489.97 203
17491.22 184
17492.47 175
17493.72 177
17494.97 200
17496.22 205
17497.47 181
17498.72 196
17499.97 194
17501.22 173
17502.47 216
17503.72 196
17504.97 189
17506.22 206
17507.47 199
17508.72 195
17509.97 192
17511.22 194
17512.47 206
17513.72 208
17514.97 219
17516.22 182
17517.47 198
17518.72 197
17519.97 193
17521.22 196
17522.47 182
17523.72 184
17524.98 196
17526.23 228
17527.48 214
17528.73 207
17529.98 192
17531.23 178
17532.48 198
17533.73 199
17534.98 199
17536.23 202
17537.48 208
17538.74 190
17539.99 191
17541.24 193
17542.49 193
17543.74 187
17544.99 205
17546.24 189
17547.50 203
17548.75 195
17550.00 191
17551.25 204
17552.50 223
17553.75 214
17555.01 203
17556.26 193
17557.51 189
17558.76 185
17560.01 200
17561.26 185
17562.52 188
17563.77 191
17565.02 189
17566.27 201
17567.53 215
17568.78 193
17570.03 210
17571.28 211
17572.53 202
17573.79 212
17575.04 181
17576.29 199
17577.54 215
17578.80 206
17580.05 199
17581.30 204
17582.56 203
17583.81 199
17585.06 205
17586.31 194
17587.57 185
17588.82 203
17590.07 200
17591.33 202
17592.58 207
17593.83 192
17595.08 194
17596.34 214
17597.59 204
17598.84 203
17600.10 184
17601.35 230
17602.61 224
17603.86 223
17605.11 204
17606.37 199
17607.62 214
17608.87 214
17610.13 234
17611.38 196
17612.63 211
17613.89 210
17615.14 208
17616.40 206
17617.65 195
17618.90 211
17620.16 212
17621.41 203
17622.67 208
17623.92 195
17625.17 184
17626.43 192
17627.68 210
17628.94 205
17630.19 195
17631.45 192
17632.70 195
17633.96 211
17635.21 190
17636.47 214
17637.72 224
17638.97 206
17640.23 217
17641.48 203
17642.74 200
17643.99 208
17645.25 204
17646.50 230
17647.76 218
17649.01 226
17650.27 208
17651.52 199
17652.78 204
17654.04 197
17655.29 194
17656.55 212
17657.80 227
17659.06 190
17660.31 191
17661.57 211
17662.82 210
17664.08 188
17665.33 214
17666.59 204
17667.85 203
17669.10 211
17670.36 210
17671.61 195
17672.87 214
17674.13 217
17675.38 217
17676.64 215
17677.89 197
17679.15 200
17680.41 188
17681.66 213
17682.92 199
17684.18 209
17685.43 192
17686.69 190
17687.95 190
17689.20 205
17690.46 194
17691.71 182
17692.97 190
17694.23 190
17695.49 207
17696.74 199
17698.00 198
17699.26 176
17700.51 203
17701.77 193
17703.03 194
17704.28 201
17705.54 202
17706.80 185
17708.06 178
17709.31 190
17710.57 180
17711.83 182
17713.08 181
17714.34 195
17715.60 175
17716.86 188
17718.11 185
17719.37 189
17720.63 164
17721.89 190
17723.15 179
17724.40 190
17725.66 186
17726.92 173
17728.18 194
17729.43 188
17730.69 207
17731.95 215
17733.21 172
17734.47 180
17735.73 198
17736.98 214
17738.24 191
17739.50 197
17740.76 185
17742.02 182
17743.28 200
17744.53 171
17745.79 193
17747.05 183
17748.31 191
17749.57 191
17750.83 189
17752.09 187
17753.34 180
17754.60 178
17755.86 183
17757.12 173
17758.38 175
17759.64 174
17760.90 196
17762.16 175
17763.42 197
17764.68 199
17765.94 170
17767.19 184
17768.45 177
17769.71 178
17770.97 192
17772.23 182
17773.49 189
17774.75 196
17776.01 194
17777.27 180
17778.53 190
17779.79 170
17781.05 172
17782.31 177
17783.57 185
17784.83 175
17786.09 181
17787.35 182
17788.61 184
17789.87 166
17791.13 182
17792.39 180
17793.65 178
17794.91 184
17796.17 184
17797.43 186
17798.69 182
17799.95 172
17801.21 173
17802.47 176
17803.73 176
17805.00 192
17806.26 164
17807.52 184
17808.78 183
17810.04 166
17811.30 175
17812.56 182
17813.82 180
17815.08 174
17816.34 190
17817.60 174
17818.87 180
17820.13 179
17821.39 195
17822.65 185
17823.91 165
17825.17 187
17826.43 191
17827.69 165
17828.96 162
17830.22 179
17831.48 191
17832.74 178
17834.00 173
17835.26 160
17836.53 158
17837.79 183
17839.05 167
17840.31 153
17841.57 166
17842.84 178
17844.10 166
17845.36 176
17846.62 180
17847.88 159
17849.15 175
17850.41 184
17851.67 171
17852.93 187
17854.20 170
17855.46 180
17856.72 178
17857.98 192
17859.25 176
17860.51 184
17861.77 189
17863.03 182
17864.30 160
17865.56 175
17866.82 175
17868.09 172
17869.35 163
17870.61 168
17871.87 169
17873.14 184
17874.40 166
17875.66 174
17876.93 178
17878.19 185
17879.45 164
17880.72 194
17881.98 176
17883.24 171
17884.51 152
17885.77 185
17887.03 171
17888.30 168
17889.56 168
17890.83 169
17892.09 178
17893.35 188
17894.62 178
17895.88 169
17897.14 176
17898.41 186
17899.67 177
17900.94 183
17902.20 167
17903.46 184
17904.73 174
17905.99 163
17907.26 164
17908.52 169
17909.79 193
17911.05 171
17912.32 180
17913.58 177
17914.84 194
17916.11 171
17917.37 157
17918.64 178
17919.90 166
17921.17 178
17922.43 196
17923.70 153
17924.96 185
17926.23 169
17927.49 161
17928.76 170
17930.02 169
17931.29 166
17932.55 166
17933.82 169
17935.08 171
17936.35 156
17937.61 160
17938.88 174
17940.14 159
17941.41 154
17942.68 170
17943.94 167
17945.21 192
17946.47 163
17947.74 174
17949.00 181
17950.27 168
17951.54 176
17952.80 193
17954.07 170
17955.33 159
17956.60 164
17957.87 174
17959.13 171
17960.40 170
17961.66 178
17962.93 180
17964.20 161
17965.46 173
17966.73 161
17968.00 173
17969.26 176
17970.53 177
17971.80 168
17973.06 162
17974.33 174
17975.60 183
17976.86 179
17978.13 168
17979.40 170
17980.66 167
17981.93 166
17983.20 163
17984.46 168
17985.73 184
17987.00 163
17988.26 171
17989.53 168
17990.80 174
17992.07 167
17993.33 173
17994.60 166
17995.87 150
17997.14 173
17998.40 173
17999.67 175
18000.94 163
18002.21 158
18003.47 173
18004.74 172
18006.01 170
18007.28 176
18008.55 170
18009.81 167
18011.08 190
18012.35 178
18013.62 169
18014.89 171
18016.15 172
18017.42 169
18018.69 178
18019.96 169
18021.23 169
18022.49 174
18023.76 169
18025.03 171
18026.30 190
18027.57 183
18028.84 168
18030.11 162
18031.37 165
18032.64 177
18033.91 176
18035.18 170
18036.45 195
18037.72 196
18038.99 180
18040.26 196
18041.53 172
18042.79 162
18044.06 181
18045.33 168
18046.60 174
18047.87 186
18049.14 184
18050.41 174
18051.68 181
18052.95 179
18054.22 174
18055.49 183
18056.76 180
18058.03 162
18059.30 157
18060.57 168
18061.84 162
18063.11 182
18064.38 176
18065.65 163
18066.92 167
18068.19 166
18069.46 183
18070.73 191
18072.00 167
18073.27 156
18074.54 178
18075.81 171
18077.08 170
18078.35 191
18079.62 174
18080.89 174
18082.16 156
18083.43 175
18084.70 185
18085.97 169
18087.24 165
18088.51 158
18089.78 183
18091.05 181
18092.32 179
18093.59 176
18094.87 183
18096.14 184
18097.41 159
18098.68 171
18099.95 162
18101.22 174
18102.49 180
18103.76 183
18105.03 179
18106.31 170
18107.58 162
18108.85 184
18110.12 172
18111.39 168
18112.66 165
18113.93 168
18115.21 164
18116.48 193
18117.75 172
18119.02 175
18120.29 198
18121.56 173
18122.84 174
18124.11 170
18125.38 192
18126.65 174
18127.92 167
18129.20 183
18130.47 169
18131.74 165
18133.01 188
18134.29 171
18135.56 187
18136.83 179
18138.10 180
18139.38 163
18140.65 164
18141.92 171
18143.19 158
18144.47 184
18145.74 177
18147.01 164
18148.28 166
18149.56 166
18150.83 159
18152.10 186
18153.38 158
18154.65 150
18155.92 169
18157.19 189
18158.47 167
18159.74 168
18161.01 172
18162.29 160
18163.56 177
18164.83 180
18166.11 169
18167.38 160
18168.65 172
18169.93 166
18171.20 177
18172.48 162
18173.75 169
18175.02 176
18176.30 180
18177.57 173
18178.84 176
18180.12 162
18181.39 179
18182.67 174
18183.94 168
18185.21 169
18186.49 154
18187.76 177
18189.04 177
18190.31 155
18191.59 142
18192.86 180
18194.13 189
18195.41 182
18196.68 174
18197.96 170
18199.23 184
18200.51 173
18201.78 183
18203.06 173
18204.33 174
18205.61 173
18206.88 179
18208.16 156
18209.43 160
18210.71 159
18211.98 163
18213.26 169
18214.53 179
18215.81 164
18217.08 177
18218.36 165
18219.63 155
18220.91 171
18222.18 176
18223.46 179
18224.73 157
18226.01 183
18227.28 151
18228.56 179
18229.84 196
18231.11 160
18232.39 151
18233.66 172
18234.94 173
18236.21 157
18237.49 175
18238.77 145
18240.04 167
18241.32 196
18242.59 167
18243.87 175
18245.15 177
18246.42 166
18247.70 163
18248.98 184
18250.25 167
18251.53 179
18252.81 177
18254.08 183
18255.36 167
18256.63 163
18257.91 174
18259.19 150
18260.46 181
18261.74 163
18263.02 185
18264.30 169
18265.57 150
18266.85 174
18268.13 192
18269.40 179
18270.68 196
18271.96 171
18273.23 185
18274.51 179
18275.79 156
18277.07 175
18278.34 181
18279.62 166
18280.90 197
18282.18 165
18283.45 158
18284.73 165
18286.01 156
18287.29 178
18288.56 170
18289.84 163
18291.12 169
18292.40 166
18293.68 181
18294.95 187
18296.23 180
18297.51 175
18298.79 184
18300.07 186
18301.34 172
18302.62 175
18303.90 182
18305.18 167
18306.46 183
18307.74 183
18309.01 176
18310.29 176
18311.57 166
18312.85 176
18314.13 157
18315.41 183
18316.69 176
18317.96 173
18319.24 174
18320.52 159
18321.80 166
18323.08 159
18324.36 182
18325.64 168
18326.92 180
18328.20 182
18329.47 165
18330.75 154
18332.03 160
18333.31 164
18334.59 170
18335.87 176
18337.15 178
18338.43 191
18339.71 196
18340.99 159
18342.27 169
18343.55 160
18344.83 157
18346.11 164
18347.39 176
18348.67 170
18349.95 178
18351.23 188
18352.51 159
18353.79 158
18355.07 164
18356.35 182
18357.63 185
18358.91 159
18360.19 185
18361.47 167
18362.75 177
18364.03 167
18365.31 158
18366.59 175
18367.87 183
18369.15 172
18370.43 166
18371.71 162
18372.99 173
18374.27 168
18375.55 155
18376.83 153
18378.12 174
18379.40 165
18380.68 157
18381.96 180
18383.24 173
18384.52 170
18385.80 175
18387.08 178
18388.36 152
18389.65 149
18390.93 174
18392.21 176
18393.49 172
18394.77 154
18396.05 171
18397.33 173
18398.62 162
18399.90 171
18401.18 170
18402.46 182
18403.74 164
18405.02 178
18406.31 172
18407.59 178
18408.87 143
18410.15 173
18411.43 174
18412.72 178
18414.00 170
18415.28 170
18416.56 166
18417.84 158
18419.13 170
18420.41 168
18421.69 164
18422.97 180
18424.26 154
18425.54 176
18426.82 178
18428.10 173
18429.39 170
18430.67 157
18431.95 165
18433.23 163
18434.52 161
18435.80 173
18437.08 158
18438.37 177
18439.65 174
18440.93 175
18442.22 158
18443.50 148
18444.78 172
18446.06 162
18447.35 159
18448.63 163
18449.91 158
18451.20 172
18452.48 183
18453.76 164
18455.05 175
18456.33 165
18457.62 176
18458.90 191
18460.18 172
18461.47 180
18462.75 152
18464.03 163
18465.32 153
18466.60 156
18467.89 163
18469.17 175
18470.45 175
18471.74 165
18473.02 174
18474.31 176
18475.59 165
18476.88 167
18478.16 163
18479.44 167
18480.73 179
18482.01 171
18483.30 163
18484.58 160
18485.87 165
18487.15 164
18488.44 173
18489.72 181
18491.01 166
18492.29 189
18493.58 180
18494.86 171
18496.15 163
18497.43 148
18498.72 149
18500.00 152
18501.29 182
18502.57 172
18503.86 172
18505.14 175
18506.43 175
18507.71 174
18509.00 158
18510.28 177
18511.57 147
18512.85 166
18514.14 170
18515.42 152
18516.71 169
18518.00 188
18519.28 176
18520.57 163
18521.85 175
18523.14 177
18524.43 166
18525.71 161
18527.00 175
18528.28 164
18529.57 177
18530.86 168
18532.14 185
18533.43 176
18534.71 159
18536.00 162
18537.29 183
18538.57 170
18539.86 156
18541.15 162
18542.43 156
18543.72 166
18545.01 169
18546.29 152
18547.58 164
18548.87 181
18550.15 159
18551.44 171
18552.73 150
18554.01 160
18555.30 169
18556.59 153
18557.88 171
18559.16 159
18560.45 161
18561.74 176
18563.02 177
18564.31 164
18565.60 165
18566.89 160
18568.17 152
18569.46 170
18570.75 160
18572.04 162
18573.32 159
18574.61 155
18575.90 176
18577.19 175
18578.48 157
18579.76 155
18581.05 172
18582.34 181
18583.63 172
18584.92 171
18586.20 188
18587.49 175
18588.78 175
18590.07 154
18591.36 162
18592.64 160
18593.93 145
18595.22 167
18596.51 177
18597.80 151
18599.09 144
18600.38 175
18601.66 152
18602.95 143
18604.24 161
18605.53 161
18606.82 163
18608.11 167
18609.40 168
18610.69 160
18611.98 166
18613.26 187
18614.55 169
18615.84 169
18617.13 163
18618.42 154
18619.71 153
18621.00 153
18622.29 151
18623.58 175
18624.87 163
18626.16 183
18627.45 156
18628.74 175
18630.03 152
18631.32 190
18632.61 185
18633.89 172
18635.18 156
18636.47 165
18637.76 156
18639.05 152
18640.34 151
18641.63 169
18642.92 160
18644.21 169
18645.50 162
18646.79 151
18648.09 164
18649.38 177
18650.67 158
18651.96 150
18653.25 154
18654.54 160
18655.83 144
18657.12 162
18658.41 162
18659.70 168
18660.99 147
18662.28 145
18663.57 170
18664.86 167
18666.15 157
18667.44 154
18668.74 168
18670.03 169
18671.32 159
18672.61 157
18673.90 162
18675.19 160
18676.48 158
18677.77 149
18679.06 169
18680.36 168
18681.65 189
18682.94 163
18684.23 171
18685.52 147
18686.81 165
18688.11 178
18689.40 177
18690.69 172
18691.98 169
18693.27 168
18694.56 165
18695.86 157
18697.15 164
18698.44 169
18699.73 161
18701.02 158
18702.32 171
18703.61 162
18704.90 163
18706.19 177
18707.48 176
18708.78 158
18710.07 170
18711.36 154
18712.65 150
18713.95 159
18715.24 166
18716.53 142
18717.83 155
18719.12 172
18720.41 151
18721.70 151
18723.00 176
18724.29 180
18725.58 157
18726.87 166
18728.17 157
18729.46 151
18730.75 158
18732.05 160
18733.34 158
18734.63 163
18735.93 157
18737.22 137
18738.51 169
18739.81 168
18741.10 158
18742.39 143
18743.69 152
18744.98 169
18746.27 159
18747.57 163
18748.86 157
18750.16 154
18751.45 153
18752.74 165
18754.04 154
18755.33 147
18756.63 143
18757.92 165
18759.21 153
18760.51 149
18761.80 155
18763.10 161
18764.39 164
18765.69 169
18766.98 150
18768.27 164
18769.57 160
18770.86 163
18772.16 155
18773.45 157
18774.75 157
18776.04 167
18777.34 157
18778.63 145
18779.93 172
18781.22 163
18782.52 165
18783.81 147
18785.11 159
18786.40 158
18787.70 155
18788.99 152
18790.29 141
18791.58 155
18792.88 149
18794.17 161
18795.47 174
18796.76 154
18798.06 149
18799.35 159
18800.65 140
18801.94 162
18803.24 177
18804.54 157
18805.83 161
18807.13 161
18808.42 149
18809.72 179
18811.01 175
18812.31 178
18813.61 159
18814.90 161
18816.20 164
18817.49 157
18818.79 166
18820.09 142
18821.38 149
18822.68 159
18823.98 160
18825.27 149
18826.57 134
18827.87 161
18829.16 166
18830.46 147
18831.75 144
18833.05 148
18834.35 156
18835.64 163
18836.94 166
18838.24 155
18839.54 139
18840.83 145
18842.13 167
18843.43 149
18844.72 134
18846.02 151
18847.32 171
18848.61 164
18849.91 169
18851.21 158
18852.51 149
18853.80 151
18855.10 153
18856.40 162
18857.70 151
18858.99 141
18860.29 163
18861.59 156
18862.89 139
18864.18 174
18865.48 150
18866.78 159
18868.08 162
18869.38 160
18870.67 164
18871.97 152
18873.27 172
18874.57 154
18875.87 159
18877.16 158
18878.46 151
18879.76 169
18881.06 146
18882.36 157
18883.66 163
18884.95 170
18886.25 155
18887.55 171
18888.85 164
18890.15 143
18891.45 173
18892.75 155
18894.04 162
18895.34 154
18896.64 166
18897.94 147
18899.24 146
18900.54 152
18901.84 148
18903.14 174
18904.44 145
18905.74 148
18907.03 171
18908.33 173
18909.63 163
18910.93 158
18912.23 155
18913.53 162
18914.83 158
18916.13 142
18917.43 147
18918.73 164
18920.03 151
18921.33 154
18922.63 149
18923.93 155
18925.23 157
18926.53 164
18927.83 155
18929.13 162
18930.43 156
18931.73 153
18933.03 150
18934.33 143
18935.63 143
18936.93 150
18938.23 162
18939.53 131
18940.83 150
18942.13 165
18943.43 172
18944.73 160
18946.03 156
18947.33 158
18948.63 172
18949.93 154
18951.23 137
18952.53 167
18953.84 156
18955.14 138
18956.44 157
18957.74 149
18959.04 163
18960.34 160
18961.64 156
18962.94 142
18964.24 144
18965.54 165
18966.85 168
18968.15 170
18969.45 146
18970.75 161
18972.05 152
18973.35 156
18974.65 127
18975.96 146
18977.26 153
18978.56 146
18979.86 157
18981.16 150
18982.46 175
18983.77 170
18985.07 156
18986.37 139
18987.67 151
18988.97 150
18990.28 148
18991.58 158
18992.88 149
18994.18 142
18995.49 139
18996.79 145
18998.09 144
18999.39 154
19000.69 140
19002.00 156
19003.30 148
19004.60 166
19005.90 152
19007.21 161
19008.51 170
19009.81 149
19011.12 149
19012.42 165
19013.72 161
19015.02 145
19016.33 143
19017.63 144
19018.93 146
19020.24 148
19021.54 156
19022.84 171
19024.15 153
19025.45 148
19026.75 169
19028.06 154
19029.36 145
19030.66 149
19031.97 157
19033.27 145
19034.57 137
19035.88 144
19037.18 133
19038.48 158
19039.79 157
19041.09 154
19042.40 144
19043.70 162
19045.00 150
19046.31 172
19047.61 169
19048.92 146
19050.22 146
19051.52 159
19052.83 161
19054.13 158
19055.44 162
19056.74 145
19058.05 153
19059.35 162
19060.65 159
19061.96 149
19063.26 136
19064.57 155
19065.87 154
19067.18 161
19068.48 156
19069.79 156
19071.09 153
19072.40 148
19073.70 151
19075.01 153
19076.31 147
19077.62 148
19078.92 162
19080.23 154
19081.53 159
19082.84 151
19084.14 143
19085.45 143
19086.75 143
19088.06 147
19089.36 161
19090.67 162
19091.98 179
19093.28 147
19094.59 137
19095.89 150
19097.20 147
19098.50 167
19099.81 138
19101.12 165
19102.42 140
19103.73 132
19105.03 161
19106.34 157
19107.65 147
19108.95 156
19110.26 146
19111.56 151
19112.87 154
19114.18 152
19115.48 157
19116.79 155
19118.10 155
19119.40 133
19120.71 155
19122.02 151
19123.32 157
19124.63 159
19125.94 151
19127.24 157
19128.55 143
19129.86 144
19131.16 169
19132.47 163
19133.78 157
19135.08 167
19136.39 164
19137.70 153
19139.01 153
19140.31 157
19141.62 147
19142.93 167
19144.23 170
19145.54 157
19146.85 163
19148.16 159
19149.46 157
19150.77 172
19152.08 147
19153.39 155
19154.69 144
19156.00 181
19157.31 143
19158.62 163
19159.93 153
19161.23 146
19162.54 156
19163.85 157
19165.16 161
19166.47 154
19167.77 172
19169.08 164
19170.39 141
19171.70 140
19173.01 149
19174.32 148
19175.62 160
19176.93 150
19178.24 158
19179.55 139
19180.86 152
19182.17 148
19183.48 154
19184.78 141
19186.09 154
19187.40 158
19188.71 143
19190.02 142
19191.33 158
19192.64 157
19193.95 149
19195.26 167
19196.56 159
19197.87 155
19199.18 153
19200.49 155
19201.80 152
19203.11 148
19204.42 145
19205.73 148
19207.04 157
19208.35 142
19209.66 153
19210.97 150
19212.28 136
19213.59 143
19214.90 155
19216.21 144
19217.52 156
19218.83 145
19220.14 164
19221.45 151
19222.76 145
19224.07 145
19225.38 156
19226.69 152
19228.00 147
19229.31 139
19230.62 153
19231.93 158
19233.24 154
19234.55 145
19235.86 149
19237.17 144
19238.48 140
19239.79 166
19241.10 146
19242.41 138
19243.72 134
19245.03 157
19246.35 165
19247.66 146
19248.97 146
19250.28 157
19251.59 152
19252.90 171
19254.21 147
19255.52 146
19256.83 152
19258.14 164
19259.46 131
19260.77 134
19262.08 150
19263.39 169
19264.70 163
19266.01 161
19267.32 149
19268.64 145
19269.95 143
19271.26 151
19272.57 170
19273.88 143
19275.20 167
19276.51 155
19277.82 158
19279.13 154
19280.44 140
19281.75 151
19283.07 146
19284.38 165
19285.69 156
19287.00 170
19288.32 150
19289.63 160
19290.94 172
19292.25 144
19293.57 158
19294.88 121
19296.19 156
19297.50 144
19298.82 145
19300.13 142
19301.44 161
19302.75 151
19304.07 137
19305.38 142
19306.69 171
19308.01 140
19309.32 144
19310.63 141
19311.94 152
19313.26 143
19314.57 142
19315.88 144
19317.20 150
19318.51 152
19319.82 148
19321.14 142
19322.45 137
19323.76 178
19325.08 148
19326.39 146
19327.70 149
19329.02 144
19330.33 141
19331.65 156
19332.96 160
19334.27 141
19335.59 139
19336.90 132
19338.22 146
19339.53 149
19340.84 160
19342.16 131
19343.47 147
19344.79 152
19346.10 149
19347.41 158
19348.73 159
19350.04 143
19351.36 134
19352.67 145
19353.99 142
19355.30 151
19356.62 153
19357.93 151
19359.25 144
19360.56 138
19361.87 138
19363.19 138
19364.50 139
19365.82 128
19367.13 149
19368.45 159
19369.76 143
19371.08 153
19372.39 149
19373.71 154
19375.02 138
19376.34 144
19377.66 139
19378.97 155
19380.29 159
19381.60 142
19382.92 143
19384.23 147
19385.55 159
19386.86 148
19388.18 134
19389.50 129
19390.81 155
19392.13 163
19393.44 157
19394.76 146
19396.07 146
19397.39 158
19398.71 143
19400.02 134
19401.34 128
19402.65 136
19403.97 148
19405.29 141
19406.60 132
19407.92 140
19409.24 142
19410.55 165
19411.87 165
19413.19 158
19414.50 128
19415.82 143
19417.14 166
19418.45 164
19419.77 139
19421.09 146
19422.40 155
19423.72 151
19425.04 165
19426.35 149
19427.67 148
19428.99 155
19430.30 187
19431.62 153
19432.94 138
19434.26 156
19435.57 134
19436.89 156
19438.21 158
19439.53 131
19440.84 136
19442.16 155
19443.48 155
19444.80 135
19446.11 131
19447.43 138
19448.75 165
19450.07 142
19451.38 135
19452.70 149
19454.02 159
19455.34 159
19456.66 159
19457.97 147
19459.29 147
19460.61 152
19461.93 158
19463.25 134
19464.57 131
19465.88 136
19467.20 139
19468.52 153
19469.84 150
19471.16 158
19472.48 132
19473.79 135
19475.11 147
19476.43 141
19477.75 142
19479.07 134
19480.39 148
19481.71 152
19483.03 137
19484.34 143
19485.66 158
19486.98 170
19488.30 145
19489.62 141
19490.94 158
19492.26 154
19493.58 144
19494.90 146
19496.22 151
19497.54 141
19498.86 142
19500.18 150
19501.50 157
19502.81 148
19504.13 144
19505.45 135
19506.77 141
19508.09 154
19509.41 155
19510.73 147
19512.05 152
19513.37 148
19514.69 146
19516.01 153
19517.33 136
19518.65 149
19519.97 142
19521.29 158
19522.61 140
19523.93 149
19525.25 165
19526.57 155
19527.89 144
19529.22 157
19530.54 155
19531.86 152
19533.18 149
19534.50 155
19535.82 140
19537.14 139
19538.46 161
19539.78 157
19541.10 147
19542.42 139
19543.74 133
19545.06 137
19546.39 175
19547.71 157
19549.03 152
19550.35 156
19551.67 152
19552.99 154
19554.31 153
19555.63 145
19556.96 150
19558.28 135
19559.60 154
19560.92 147
19562.24 147
19563.56 139
19564.88 151
19566.21 157
19567.53 145
19568.85 133
19570.17 145
19571.49 149
19572.82 147
19574.14 153
19575.46 147
19576.78 146
19578.10 168
19579.43 156
19580.75 151
19582.07 141
19583.39 164
19584.72 143
19586.04 159
19587.36 143
19588.68 147
19590.01 146
19591.33 154
19592.65 153
19593.97 151
19595.30 154
19596.62 156
19597.94 146
19599.26 142
19600.59 141
19601.91 143
19603.23 152
19604.56 164
19605.88 147
19607.20 137
19608.53 153
19609.85 147
19611.17 126
19612.49 147
19613.82 171
19615.14 147
19616.47 144
19617.79 137
19619.11 138
19620.44 144
19621.76 145
19623.08 156
19624.41 149
19625.73 153
19627.05 151
19628.38 154
19629.70 164
19631.03 165
19632.35 156
19633.67 167
19635.00 150
19636.32 141
19637.65 141
19638.97 169
19640.29 161
19641.62 140
19642.94 140
19644.27 157
19645.59 163
19646.92 148
19648.24 144
19649.57 160
19650.89 160
19652.21 147
19653.54 138
19654.86 148
19656.19 144
19657.51 142
19658.84 164
19660.16 149
19661.49 140
19662.81 157
19664.14 159
19665.46 151
19666.79 157
19668.11 134
19669.44 151
19670.76 131
19672.09 138
19673.41 146
19674.74 149
19676.07 144
19677.39 134
19678.72 141
19680.04 160
19681.37 157
19682.69 152
19684.02 149
19685.34 151
19686.67 161
19688.00 156
19689.32 127
19690.65 153
19691.97 144
19693.30 147
19694.63 158
19695.95 148
19697.28 146
19698.60 140
19699.93 149
19701.26 156
19702.58 134
19703.91 150
19705.24 141
19706.56 143
19707.89 145
19709.22 143
19710.54 154
19711.87 150
19713.20 129
19714.52 133
19715.85 141
19717.18 134
19718.50 150
19719.83 154
19721.16 136
19722.48 152
19723.81 155
19725.14 152
19726.47 143
19727.79 148
19729.12 159
19730.45 178
19731.77 145
19733.10 162
19734.43 145
19735.76 153
19737.08 138
19738.41 137
19739.74 139
19741.07 161
19742.39 166
19743.72 168
19745.05 142
19746.38 161
19747.71 160
19749.03 139
19750.36 149
19751.69 145
19753.02 140
19754.35 137
19755.67 142
19757.00 152
19758.33 149
19759.66 141
19760.99 161
19762.31 152
19763.64 160
19764.97 133
19766.30 141
19767.63 137
19768.96 139
19770.29 149
19771.61 143
19772.94 143
19774.27 145
19775.60 156
19776.93 155
19778.26 133
19779.59 141
19780.92 144
19782.25 163
19783.57 155
19784.90 141
19786.23 147
19787.56 156
19788.89 168
19790.22 151
19791.55 138
19792.88 140
19794.21 131
19795.54 162
19796.87 128
19798.20 142
19799.53 158
19800.86 172
19802.19 150
19803.52 146
19804.85 148
19806.18 151
19807.50 143
19808.83 155
19810.16 161
19811.49 151
19812.82 135
19814.15 172
19815.49 154
19816.82 140
19818.15 152
19819.48 153
19820.81 141
19822.14 136
19823.47 139
19824.80 146
19826.13 134
19827.46 137
19828.79 148
19830.12 147
19831.45 163
19832.78 135
19834.11 159
19835.44 150
19836.77 149
19838.10 147
19839.44 159
19840.77 155
19842.10 137
19843.43 143
19844.76 124
19846.09 146
19847.42 137
19848.75 146
19850.08 151
19851.42 144
19852.75 153
19854.08 163
19855.41 141
19856.74 157
19858.07 126
19859.40 147
19860.74 165
19862.07 160
19863.40 134
19864.73 140
19866.06 134
19867.40 156
19868.73 152
19870.06 153
19871.39 158
19872.72 153
19874.06 151
19875.39 154
19876.72 134
19878.05 156
19879.38 153
19880.72 153
19882.05 157
19883.38 131
19884.71 131
19886.05 142
19887.38 151
19888.71 149
19890.04 155
19891.38 126
19892.71 155
19894.04 138
19895.38 150
19896.71 130
19898.04 137
19899.37 148
19900.71 142
19902.04 131
19903.37 143
19904.71 143
19906.04 144
19907.37 147
19908.71 163
19910.04 150
19911.37 147
19912.71 160
19914.04 160
19915.37 147
19916.71 143
19918.04 160
19919.37 148
19920.71 150
19922.04 134
19923.37 156
19924.71 161
19926.04 152
19927.38 131
19928.71 136
19930.04 144
19931.38 126
19932.71 162
19934.05 153
19935.38 141
19936.71 124
19938.05 157
19939.38 159
19940.72 145
19942.05 143
19943.39 153
19944.72 176
19946.06 146
19947.39 129
19948.72 136
19950.06 152
19951.39 157
19952.73 137
19954.06 137
19955.40 152
19956.73 156
19958.07 149
19959.40 136
19960.74 156
19962.07 159
19963.41 150
19964.74 142
19966.08 149
19967.41 126
19968.75 141
19970.08 151
19971.42 149
19972.76 147
19974.09 136
19975.43 136
19976.76 153
19978.10 149
19979.43 148
19980.77 121
19982.10 149
19983.44 141
19984.78 137
19986.11 132
19987.45 142
19988.78 140
19990.12 161
19991.46 138
19992.79 151
19994.13 149
19995.46 150
19996.80 150
19998.14 153
19999.47 149
20000.81 137
20002.15 160
20003.48 146
20004.82 141
20006.16 151
20007.49 154
20008.83 150
20010.17 163
20011.50 155
20012.84 134
20014.18 132
20015.51 164
20016.85 155
20018.19 148
20019.52 151
20020.86 151
20022.20 150
20023.53 131
20024.87 146
20026.21 141
20027.55 157
20028.88 149
20030.22 157
20031.56 146
20032.90 135
20034.23 136
20035.57 154
20036.91 139
20038.25 151
20039.58 128
20040.92 135
20042.26 143
20043.60 141
20044.93 152
20046.27 145
20047.61 146
20048.95 154
20050.29 148
20051.62 148
20052.96 137
20054.30 154
20055.64 149
20056.98 149
20058.32 153
20059.65 157
20060.99 136
20062.33 146
20063.67 143
20065.01 151
20066.35 128
20067.68 149
20069.02 174
20070.36 148
20071.70 149
20073.04 141
20074.38 153
20075.72 142
20077.06 179
20078.40 149
20079.73 147
20081.07 149
20082.41 166
20083.75 151
20085.09 145
20086.43 153
20087.77 143
20089.11 137
20090.45 153
20091.79 145
20093.13 152
20094.47 142
20095.81 156
20097.15 145
20098.48 145
20099.82 140
20101.16 134
20102.50 149
20103.84 143
20105.18 157
20106.52 151
20107.86 153
20109.20 151
20110.54 169
20111.88 135
20113.22 157
20114.56 154
20115.90 145
20117.24 147
20118.58 153
20119.93 179
20121.27 144
20122.61 148
20123.95 159
20125.29 138
20126.63 149
20127.97 162
20129.31 147
20130.65 150
20131.99 135
20133.33 149
20134.67 149
20136.01 159
20137.35 165
20138.69 153
