# Supplementary material for: MALDI-TOF MS typing enables the classification of brewing yeasts of the genus Saccharomyces to major beer styles
Source: PLoS One. 2017 Aug 9;12(8):e0181694. doi: 10.1371/journal.pone.0181694 (PMC5549903; doi:10.1371/journal.pone.0181694)
Supplement: S9 File — The directory includes 90 raw files and was zipped to “.zip”; the folder has three strains with 30 spectra per strain; S1 Text explains the raw files with an example and Table 1 represents the yeast strains used within the experiment. (ZIP) [file pone.0181694.s012.zip › 25-27/30284-8J5-Lag-Lag-Lag-YPG-18h-E-E_2016-09-23_8_0_E4_1.dat]

1999.90 592
2000.32 653
2000.75 688
2001.17 624
2001.59 626
2002.01 657
2002.43 641
2002.86 646
2003.28 552
2003.70 576
2004.12 591
2004.54 603
2004.97 600
2005.39 610
2005.81 602
2006.23 536
2006.66 518
2007.08 548
2007.50 542
2007.92 590
2008.35 608
2008.77 559
2009.19 526
2009.61 557
2010.04 551
2010.46 577
2010.88 583
2011.31 584
2011.73 548
2012.15 540
2012.57 553
2013.00 564
2013.42 548
2013.84 499
2014.27 540
2014.69 574
2015.11 516
2015.54 561
2015.96 576
2016.38 609
2016.81 535
2017.23 597
2017.65 633
2018.08 626
2018.50 566
2018.93 561
2019.35 626
2019.77 582
2020.20 599
2020.62 534
2021.04 542
2021.47 523
2021.89 523
2022.32 516
2022.74 522
2023.17 523
2023.59 509
2024.01 546
2024.44 546
2024.86 573
2025.29 527
2025.71 516
2026.14 564
2026.56 580
2026.98 526
2027.41 498
2027.83 535
2028.26 528
2028.68 507
2029.11 533
2029.53 517
2029.96 537
2030.38 540
2030.81 540
2031.23 495
2031.66 488
2032.08 512
2032.51 501
2032.93 538
2033.36 555
2033.78 491
2034.21 528
2034.63 559
2035.06 540
2035.49 494
2035.91 495
2036.34 473
2036.76 499
2037.19 526
2037.61 530
2038.04 542
2038.47 555
2038.89 553
2039.32 541
2039.74 554
2040.17 561
2040.59 495
2041.02 512
2041.45 546
2041.87 493
2042.30 484
2042.73 546
2043.15 553
2043.58 559
2044.00 516
2044.43 547
2044.86 514
2045.28 515
2045.71 553
2046.14 531
2046.56 530
2046.99 477
2047.42 525
2047.84 558
2048.27 560
2048.70 521
2049.12 531
2049.55 473
2049.98 484
2050.40 491
2050.83 521
2051.26 490
2051.69 491
2052.11 531
2052.54 537
2052.97 581
2053.40 539
2053.82 534
2054.25 525
2054.68 543
2055.10 591
2055.53 639
2055.96 579
2056.39 570
2056.82 600
2057.24 662
2057.67 603
2058.10 629
2058.53 618
2058.95 633
2059.38 648
2059.81 581
2060.24 578
2060.67 550
2061.09 603
2061.52 586
2061.95 550
2062.38 613
2062.81 616
2063.24 631
2063.66 698
2064.09 679
2064.52 650
2064.95 691
2065.38 670
2065.81 711
2066.24 702
2066.66 739
2067.09 717
2067.52 656
2067.95 622
2068.38 615
2068.81 635
2069.24 611
2069.67 552
2070.10 588
2070.52 559
2070.95 539
2071.38 552
2071.81 539
2072.24 577
2072.67 580
2073.10 573
2073.53 565
2073.96 508
2074.39 561
2074.82 587
2075.25 621
2075.68 635
2076.11 604
2076.54 575
2076.97 617
2077.40 586
2077.83 602
2078.26 603
2078.69 566
2079.12 578
2079.55 575
2079.98 588
2080.41 574
2080.84 546
2081.27 552
2081.70 591
2082.13 577
2082.56 559
2082.99 547
2083.42 557
2083.85 536
2084.28 543
2084.71 623
2085.14 567
2085.57 490
2086.00 544
2086.43 571
2086.86 516
2087.29 546
2087.73 471
2088.16 497
2088.59 537
2089.02 552
2089.45 556
2089.88 533
2090.31 545
2090.74 542
2091.17 569
2091.61 561
2092.04 486
2092.47 501
2092.90 518
2093.33 559
2093.76 571
2094.19 563
2094.63 552
2095.06 531
2095.49 564
2095.92 537
2096.35 548
2096.78 539
2097.22 492
2097.65 469
2098.08 483
2098.51 516
2098.94 510
2099.38 506
2099.81 505
2100.24 477
2100.67 514
2101.11 488
2101.54 479
2101.97 512
2102.40 551
2102.83 532
2103.27 530
2103.70 498
2104.13 507
2104.56 518
2105.00 485
2105.43 497
2105.86 492
2106.30 543
2106.73 561
2107.16 548
2107.59 519
2108.03 507
2108.46 510
2108.89 505
2109.33 497
2109.76 497
2110.19 511
2110.63 538
2111.06 506
2111.49 560
2111.93 499
2112.36 561
2112.79 481
2113.23 495
2113.66 518
2114.09 555
2114.53 595
2114.96 536
2115.40 497
2115.83 488
2116.26 530
2116.70 524
2117.13 513
2117.56 510
2118.00 480
2118.43 511
2118.87 545
2119.30 551
2119.73 547
2120.17 535
2120.60 490
2121.04 565
2121.47 545
2121.91 556
2122.34 557
2122.78 554
2123.21 588
2123.64 543
2124.08 500
2124.51 516
2124.95 529
2125.38 492
2125.82 451
2126.25 483
2126.69 527
2127.12 445
2127.56 497
2127.99 521
2128.43 554
2128.86 539
2129.30 587
2129.73 646
2130.17 558
2130.60 595
2131.04 608
2131.47 586
2131.91 547
2132.35 582
2132.78 546
2133.22 532
2133.65 524
2134.09 519
2134.52 583
2134.96 546
2135.40 562
2135.83 586
2136.27 551
2136.70 563
2137.14 536
2137.57 485
2138.01 543
2138.45 541
2138.88 523
2139.32 566
2139.76 508
2140.19 535
2140.63 510
2141.06 531
2141.50 550
2141.94 507
2142.37 519
2142.81 560
2143.25 521
2143.68 536
2144.12 510
2144.56 460
2144.99 512
2145.43 507
2145.87 504
2146.30 538
2146.74 494
2147.18 544
2147.62 558
2148.05 578
2148.49 590
2148.93 608
2149.36 660
2149.80 682
2150.24 626
2150.68 692
2151.11 635
2151.55 605
2151.99 586
2152.43 659
2152.86 594
2153.30 595
2153.74 612
2154.18 590
2154.61 598
2155.05 572
2155.49 593
2155.93 564
2156.37 595
2156.80 556
2157.24 590
2157.68 567
2158.12 581
2158.56 558
2158.99 566
2159.43 608
2159.87 585
2160.31 567
2160.75 569
2161.19 536
2161.62 565
2162.06 600
2162.50 537
2162.94 584
2163.38 597
2163.82 616
2164.26 620
2164.69 605
2165.13 626
2165.57 748
2166.01 665
2166.45 604
2166.89 631
2167.33 660
2167.77 625
2168.21 604
2168.65 654
2169.08 609
2169.52 620
2169.96 620
2170.40 696
2170.84 660
2171.28 630
2171.72 608
2172.16 661
2172.60 641
2173.04 644
2173.48 608
2173.92 694
2174.36 707
2174.80 688
2175.24 719
2175.68 635
2176.12 671
2176.56 721
2177.00 692
2177.44 722
2177.88 671
2178.32 618
2178.76 599
2179.20 615
2179.64 592
2180.08 602
2180.52 600
2180.96 565
2181.40 571
2181.84 611
2182.28 575
2182.72 547
2183.16 531
2183.60 514
2184.04 528
2184.48 504
2184.93 529
2185.37 536
2185.81 597
2186.25 558
2186.69 591
2187.13 612
2187.57 515
2188.01 585
2188.45 547
2188.89 593
2189.34 570
2189.78 573
2190.22 590
2190.66 582
2191.10 605
2191.54 537
2191.98 559
2192.43 605
2192.87 598
2193.31 581
2193.75 622
2194.19 648
2194.63 667
2195.08 635
2195.52 591
2195.96 559
2196.40 617
2196.84 647
2197.29 619
2197.73 597
2198.17 555
2198.61 586
2199.06 583
2199.50 556
2199.94 533
2200.38 515
2200.82 511
2201.27 538
2201.71 602
2202.15 616
2202.59 572
2203.04 545
2203.48 539
2203.92 522
2204.37 554
2204.81 592
2205.25 579
2205.69 530
2206.14 590
2206.58 569
2207.02 536
2207.47 640
2207.91 601
2208.35 583
2208.80 564
2209.24 616
2209.68 685
2210.13 620
2210.57 607
2211.01 585
2211.46 636
2211.90 665
2212.34 596
2212.79 565
2213.23 581
2213.67 580
2214.12 586
2214.56 642
2215.01 602
2215.45 558
2215.89 557
2216.34 558
2216.78 604
2217.23 606
2217.67 598
2218.11 600
2218.56 586
2219.00 532
2219.45 542
2219.89 601
2220.34 569
2220.78 584
2221.22 577
2221.67 560
2222.11 559
2222.56 645
2223.00 610
2223.45 609
2223.89 625
2224.34 603
2224.78 622
2225.23 562
2225.67 580
2226.12 675
2226.56 599
2227.01 562
2227.45 619
2227.90 618
2228.34 632
2228.79 599
2229.23 644
2229.68 633
2230.12 600
2230.57 648
2231.01 730
2231.46 635
2231.90 577
2232.35 592
2232.80 584
2233.24 596
2233.69 577
2234.13 599
2234.58 586
2235.02 616
2235.47 584
2235.92 574
2236.36 589
2236.81 571
2237.25 583
2237.70 522
2238.15 493
2238.59 585
2239.04 616
2239.49 505
2239.93 626
2240.38 628
2240.82 590
2241.27 565
2241.72 496
2242.16 556
2242.61 535
2243.06 510
2243.50 513
2243.95 562
2244.40 540
2244.84 591
2245.29 497
2245.74 521
2246.19 555
2246.63 527
2247.08 527
2247.53 576
2247.97 488
2248.42 539
2248.87 559
2249.32 582
2249.76 552
2250.21 555
2250.66 587
2251.10 590
2251.55 584
2252.00 524
2252.45 553
2252.89 599
2253.34 573
2253.79 558
2254.24 581
2254.69 548
2255.13 549
2255.58 557
2256.03 539
2256.48 554
2256.93 555
2257.37 566
2257.82 531
2258.27 508
2258.72 551
2259.17 562
2259.61 600
2260.06 619
2260.51 624
2260.96 655
2261.41 624
2261.86 695
2262.31 662
2262.75 642
2263.20 660
2263.65 611
2264.10 660
2264.55 634
2265.00 685
2265.45 666
2265.90 662
2266.34 617
2266.79 606
2267.24 602
2267.69 638
2268.14 645
2268.59 594
2269.04 619
2269.49 642
2269.94 632
2270.39 644
2270.84 616
2271.29 653
2271.74 624
2272.18 588
2272.63 683
2273.08 673
2273.53 701
2273.98 680
2274.43 765
2274.88 828
2275.33 857
2275.78 928
2276.23 914
2276.68 917
2277.13 869
2277.58 840
2278.03 810
2278.48 869
2278.93 820
2279.38 768
2279.83 699
2280.28 660
2280.73 696
2281.19 638
2281.64 625
2282.09 584
2282.54 544
2282.99 561
2283.44 587
2283.89 595
2284.34 611
2284.79 594
2285.24 589
2285.69 610
2286.14 592
2286.59 618
2287.04 591
2287.50 597
2287.95 638
2288.40 633
2288.85 655
2289.30 738
2289.75 743
2290.20 738
2290.65 731
2291.11 763
2291.56 739
2292.01 744
2292.46 767
2292.91 768
2293.36 756
2293.82 731
2294.27 755
2294.72 693
2295.17 654
2295.62 654
2296.07 686
2296.53 668
2296.98 656
2297.43 612
2297.88 524
2298.33 602
2298.79 611
2299.24 613
2299.69 616
2300.14 621
2300.60 615
2301.05 541
2301.50 526
2301.95 556
2302.41 499
2302.86 500
2303.31 522
2303.76 572
2304.22 544
2304.67 588
2305.12 544
2305.57 556
2306.03 567
2306.48 565
2306.93 600
2307.39 620
2307.84 632
2308.29 618
2308.75 679
2309.20 668
2309.65 651
2310.11 601
2310.56 618
2311.01 639
2311.47 647
2311.92 622
2312.37 606
2312.83 652
2313.28 664
2313.73 574
2314.19 617
2314.64 639
2315.09 636
2315.55 611
2316.00 612
2316.46 623
2316.91 594
2317.36 598
2317.82 623
2318.27 543
2318.73 594
2319.18 649
2319.63 579
2320.09 544
2320.54 615
2321.00 599
2321.45 621
2321.91 597
2322.36 602
2322.82 641
2323.27 689
2323.72 710
2324.18 737
2324.63 854
2325.09 878
2325.54 904
2326.00 912
2326.45 805
2326.91 833
2327.36 803
2327.82 771
2328.27 681
2328.73 664
2329.18 656
2329.64 645
2330.09 692
2330.55 657
2331.00 590
2331.46 581
2331.92 574
2332.37 598
2332.83 600
2333.28 613
2333.74 594
2334.19 604
2334.65 638
2335.10 603
2335.56 551
2336.02 612
2336.47 601
2336.93 609
2337.38 558
2337.84 589
2338.30 549
2338.75 606
2339.21 633
2339.66 673
2340.12 680
2340.58 596
2341.03 635
2341.49 568
2341.95 559
2342.40 568
2342.86 582
2343.32 614
2343.77 617
2344.23 569
2344.68 576
2345.14 569
2345.60 551
2346.06 597
2346.51 627
2346.97 583
2347.43 613
2347.88 595
2348.34 638
2348.80 596
2349.25 597
2349.71 578
2350.17 604
2350.63 589
2351.08 640
2351.54 644
2352.00 558
2352.46 579
2352.91 585
2353.37 602
2353.83 601
2354.29 584
2354.74 572
2355.20 553
2355.66 541
2356.12 551
2356.57 538
2357.03 534
2357.49 522
2357.95 532
2358.41 572
2358.86 526
2359.32 583
2359.78 635
2360.24 628
2360.70 691
2361.15 626
2361.61 600
2362.07 599
2362.53 575
2362.99 635
2363.45 660
2363.91 558
2364.36 577
2364.82 637
2365.28 583
2365.74 578
2366.20 659
2366.66 674
2367.12 613
2367.57 623
2368.03 636
2368.49 540
2368.95 538
2369.41 582
2369.87 643
2370.33 619
2370.79 578
2371.25 632
2371.71 652
2372.17 578
2372.63 586
2373.09 552
2373.54 558
2374.00 571
2374.46 591
2374.92 584
2375.38 637
2375.84 584
2376.30 574
2376.76 602
2377.22 628
2377.68 588
2378.14 645
2378.60 683
2379.06 622
2379.52 651
2379.98 591
2380.44 571
2380.90 615
2381.36 622
2381.82 657
2382.28 584
2382.74 567
2383.20 572
2383.66 573
2384.12 570
2384.59 560
2385.05 556
2385.51 596
2385.97 569
2386.43 582
2386.89 588
2387.35 555
2387.81 599
2388.27 679
2388.73 613
2389.19 579
2389.65 577
2390.12 594
2390.58 594
2391.04 578
2391.50 580
2391.96 581
2392.42 603
2392.88 571
2393.34 580
2393.81 591
2394.27 579
2394.73 584
2395.19 570
2395.65 545
2396.11 564
2396.57 547
2397.04 567
2397.50 561
2397.96 582
2398.42 602
2398.88 586
2399.35 595
2399.81 621
2400.27 550
2400.73 554
2401.19 590
2401.66 540
2402.12 509
2402.58 531
2403.04 508
2403.51 578
2403.97 521
2404.43 609
2404.89 590
2405.36 622
2405.82 566
2406.28 608
2406.74 562
2407.21 562
2407.67 593
2408.13 587
2408.59 560
2409.06 529
2409.52 542
2409.98 540
2410.45 531
2410.91 514
2411.37 488
2411.84 536
2412.30 566
2412.76 523
2413.23 512
2413.69 570
2414.15 603
2414.62 595
2415.08 592
2415.54 634
2416.01 552
2416.47 565
2416.93 528
2417.40 517
2417.86 560
2418.32 527
2418.79 575
2419.25 558
2419.72 566
2420.18 594
2420.64 596
2421.11 621
2421.57 633
2422.04 603
2422.50 592
2422.96 603
2423.43 597
2423.89 633
2424.36 552
2424.82 572
2425.29 651
2425.75 590
2426.22 589
2426.68 603
2427.15 581
2427.61 542
2428.07 572
2428.54 589
2429.00 560
2429.47 552
2429.93 571
2430.40 547
2430.86 573
2431.33 606
2431.79 564
2432.26 548
2432.72 585
2433.19 594
2433.65 562
2434.12 556
2434.59 524
2435.05 567
2435.52 571
2435.98 570
2436.45 553
2436.91 571
2437.38 596
2437.84 573
2438.31 589
2438.78 589
2439.24 607
2439.71 658
2440.17 586
2440.64 596
2441.10 633
2441.57 645
2442.04 620
2442.50 651
2442.97 632
2443.44 571
2443.90 601
2444.37 605
2444.83 617
2445.30 568
2445.77 564
2446.23 552
2446.70 533
2447.17 547
2447.63 558
2448.10 540
2448.57 493
2449.03 559
2449.50 607
2449.97 580
2450.43 543
2450.90 529
2451.37 537
2451.83 503
2452.30 513
2452.77 517
2453.24 505
2453.70 512
2454.17 542
2454.64 550
2455.10 520
2455.57 519
2456.04 512
2456.51 521
2456.97 514
2457.44 501
2457.91 529
2458.38 529
2458.84 512
2459.31 553
2459.78 520
2460.25 491
2460.72 501
2461.18 503
2461.65 560
2462.12 541
2462.59 585
2463.06 554
2463.52 557
2463.99 555
2464.46 492
2464.93 501
2465.40 563
2465.86 540
2466.33 530
2466.80 531
2467.27 526
2467.74 535
2468.21 541
2468.68 526
2469.14 550
2469.61 617
2470.08 551
2470.55 532
2471.02 532
2471.49 543
2471.96 536
2472.43 561
2472.90 552
2473.36 547
2473.83 534
2474.30 527
2474.77 526
2475.24 541
2475.71 564
2476.18 523
2476.65 531
2477.12 548
2477.59 540
2478.06 534
2478.53 536
2479.00 526
2479.47 573
2479.94 570
2480.41 533
2480.87 596
2481.34 548
2481.81 544
2482.28 547
2482.75 575
2483.22 481
2483.69 518
2484.16 513
2484.63 526
2485.10 560
2485.57 602
2486.05 617
2486.52 593
2486.99 544
2487.46 602
2487.93 613
2488.40 594
2488.87 591
2489.34 574
2489.81 584
2490.28 542
2490.75 540
2491.22 594
2491.69 540
2492.16 515
2492.63 524
2493.10 534
2493.58 548
2494.05 574
2494.52 559
2494.99 600
2495.46 573
2495.93 549
2496.40 539
2496.87 525
2497.34 553
2497.82 547
2498.29 513
2498.76 512
2499.23 504
2499.70 514
2500.17 536
2500.64 552
2501.12 547
2501.59 504
2502.06 525
2502.53 541
2503.00 526
2503.48 513
2503.95 579
2504.42 564
2504.89 536
2505.36 534
2505.84 520
2506.31 496
2506.78 569
2507.25 512
2507.72 563
2508.20 540
2508.67 525
2509.14 573
2509.61 619
2510.09 590
2510.56 559
2511.03 588
2511.50 613
2511.98 621
2512.45 598
2512.92 633
2513.40 623
2513.87 559
2514.34 667
2514.81 573
2515.29 603
2515.76 622
2516.23 585
2516.71 597
2517.18 573
2517.65 588
2518.13 546
2518.60 599
2519.07 567
2519.55 572
2520.02 574
2520.49 511
2520.97 554
2521.44 562
2521.91 558
2522.39 566
2522.86 526
2523.34 602
2523.81 563
2524.28 517
2524.76 565
2525.23 607
2525.70 598
2526.18 653
2526.65 742
2527.13 694
2527.60 600
2528.08 620
2528.55 626
2529.02 631
2529.50 669
2529.97 620
2530.45 621
2530.92 596
2531.40 625
2531.87 646
2532.34 622
2532.82 531
2533.29 585
2533.77 575
2534.24 561
2534.72 579
2535.19 545
2535.67 545
2536.14 621
2536.62 615
2537.09 591
2537.57 603
2538.04 625
2538.52 604
2538.99 613
2539.47 613
2539.94 613
2540.42 566
2540.90 594
2541.37 629
2541.85 632
2542.32 671
2542.80 642
2543.27 567
2543.75 616
2544.22 642
2544.70 620
2545.18 621
2545.65 662
2546.13 613
2546.60 620
2547.08 635
2547.56 674
2548.03 695
2548.51 667
2548.98 724
2549.46 668
2549.94 667
2550.41 710
2550.89 701
2551.37 700
2551.84 718
2552.32 657
2552.80 691
2553.27 668
2553.75 607
2554.23 605
2554.70 546
2555.18 595
2555.66 667
2556.13 646
2556.61 596
2557.09 613
2557.56 621
2558.04 613
2558.52 581
2558.99 571
2559.47 588
2559.95 624
2560.43 598
2560.90 574
2561.38 565
2561.86 573
2562.33 533
2562.81 561
2563.29 563
2563.77 572
2564.25 566
2564.72 514
2565.20 530
2565.68 509
2566.16 528
2566.63 542
2567.11 564
2567.59 528
2568.07 502
2568.55 569
2569.02 540
2569.50 543
2569.98 506
2570.46 499
2570.94 538
2571.41 564
2571.89 511
2572.37 539
2572.85 552
2573.33 531
2573.81 531
2574.28 596
2574.76 542
2575.24 577
2575.72 529
2576.20 559
2576.68 548
2577.16 540
2577.64 522
2578.11 542
2578.59 550
2579.07 533
2579.55 557
2580.03 546
2580.51 528
2580.99 503
2581.47 568
2581.95 579
2582.43 637
2582.91 577
2583.39 519
2583.86 524
2584.34 497
2584.82 509
2585.30 592
2585.78 573
2586.26 549
2586.74 550
2587.22 535
2587.70 507
2588.18 560
2588.66 542
2589.14 547
2589.62 576
2590.10 586
2590.58 597
2591.06 628
2591.54 599
2592.02 555
2592.50 489
2592.98 576
2593.46 602
2593.94 536
2594.42 601
2594.90 513
2595.38 587
2595.86 581
2596.35 511
2596.83 510
2597.31 544
2597.79 531
2598.27 517
2598.75 494
2599.23 513
2599.71 538
2600.19 489
2600.67 454
2601.15 447
2601.63 487
2602.12 529
2602.60 553
2603.08 531
2603.56 516
2604.04 481
2604.52 521
2605.00 570
2605.48 536
2605.97 527
2606.45 554
2606.93 541
2607.41 535
2607.89 523
2608.37 536
2608.86 529
2609.34 539
2609.82 539
2610.30 579
2610.78 522
2611.26 605
2611.75 631
2612.23 593
2612.71 537
2613.19 586
2613.68 607
2614.16 586
2614.64 556
2615.12 580
2615.60 578
2616.09 543
2616.57 535
2617.05 524
2617.53 540
2618.02 540
2618.50 537
2618.98 593
2619.46 585
2619.95 534
2620.43 577
2620.91 580
2621.40 529
2621.88 522
2622.36 510
2622.85 512
2623.33 536
2623.81 541
2624.29 565
2624.78 580
2625.26 527
2625.74 539
2626.23 583
2626.71 562
2627.19 580
2627.68 589
2628.16 506
2628.64 551
2629.13 494
2629.61 532
2630.10 643
2630.58 586
2631.06 518
2631.55 557
2632.03 578
2632.51 585
2633.00 595
2633.48 564
2633.97 600
2634.45 565
2634.94 496
2635.42 504
2635.90 526
2636.39 587
2636.87 588
2637.36 496
2637.84 546
2638.33 592
2638.81 515
2639.29 514
2639.78 534
2640.26 564
2640.75 522
2641.23 510
2641.72 562
2642.20 495
2642.69 494
2643.17 518
2643.66 573
2644.14 529
2644.63 474
2645.11 519
2645.60 538
2646.08 545
2646.57 543
2647.05 542
2647.54 573
2648.02 546
2648.51 549
2648.99 545
2649.48 575
2649.97 525
2650.45 556
2650.94 600
2651.42 621
2651.91 595
2652.39 577
2652.88 578
2653.37 553
2653.85 533
2654.34 562
2654.82 601
2655.31 597
2655.80 548
2656.28 609
2656.77 601
2657.25 602
2657.74 567
2658.23 648
2658.71 589
2659.20 572
2659.69 553
2660.17 495
2660.66 482
2661.14 560
2661.63 560
2662.12 541
2662.60 535
2663.09 580
2663.58 575
2664.06 530
2664.55 562
2665.04 522
2665.53 511
2666.01 538
2666.50 572
2666.99 564
2667.47 540
2667.96 548
2668.45 552
2668.94 543
2669.42 593
2669.91 574
2670.40 568
2670.88 571
2671.37 569
2671.86 618
2672.35 629
2672.83 637
2673.32 708
2673.81 718
2674.30 657
2674.79 728
2675.27 735
2675.76 696
2676.25 682
2676.74 666
2677.23 633
2677.71 612
2678.20 546
2678.69 568
2679.18 566
2679.67 564
2680.15 558
2680.64 582
2681.13 562
2681.62 590
2682.11 576
2682.60 537
2683.08 580
2683.57 550
2684.06 578
2684.55 544
2685.04 565
2685.53 588
2686.02 552
2686.51 533
2686.99 601
2687.48 573
2687.97 614
2688.46 547
2688.95 538
2689.44 577
2689.93 591
2690.42 582
2690.91 580
2691.40 557
2691.89 546
2692.38 528
2692.87 545
2693.35 615
2693.84 553
2694.33 574
2694.82 588
2695.31 588
2695.80 594
2696.29 578
2696.78 574
2697.27 548
2697.76 612
2698.25 551
2698.74 594
2699.23 551
2699.72 538
2700.21 556
2700.70 595
2701.19 612
2701.68 613
2702.17 581
2702.66 510
2703.15 518
2703.64 532
2704.13 535
2704.62 579
2705.12 563
2705.61 543
2706.10 575
2706.59 537
2707.08 528
2707.57 539
2708.06 546
2708.55 516
2709.04 536
2709.53 559
2710.02 565
2710.51 553
2711.01 573
2711.50 525
2711.99 525
2712.48 516
2712.97 557
2713.46 540
2713.95 557
2714.44 547
2714.94 509
2715.43 516
2715.92 568
2716.41 559
2716.90 546
2717.39 539
2717.89 532
2718.38 551
2718.87 519
2719.36 578
2719.85 630
2720.34 641
2720.84 610
2721.33 591
2721.82 623
2722.31 643
2722.80 636
2723.30 580
2723.79 586
2724.28 559
2724.77 543
2725.27 585
2725.76 619
2726.25 592
2726.74 581
2727.24 602
2727.73 541
2728.22 543
2728.71 537
2729.21 521
2729.70 542
2730.19 534
2730.69 548
2731.18 563
2731.67 563
2732.16 501
2732.66 558
2733.15 563
2733.64 541
2734.14 621
2734.63 592
2735.12 610
2735.62 540
2736.11 569
2736.60 685
2737.10 580
2737.59 603
2738.08 628
2738.58 617
2739.07 630
2739.56 592
2740.06 555
2740.55 619
2741.05 597
2741.54 624
2742.03 612
2742.53 570
2743.02 570
2743.52 551
2744.01 566
2744.50 597
2745.00 550
2745.49 545
2745.99 566
2746.48 627
2746.97 571
2747.47 573
2747.96 626
2748.46 613
2748.95 570
2749.45 591
2749.94 575
2750.44 606
2750.93 593
2751.43 544
2751.92 574
2752.42 557
2752.91 568
2753.41 570
2753.90 609
2754.40 559
2754.89 589
2755.39 508
2755.88 500
2756.38 497
2756.87 529
2757.37 567
2757.86 534
2758.36 521
2758.85 515
2759.35 492
2759.84 516
2760.34 534
2760.83 507
2761.33 524
2761.83 577
2762.32 600
2762.82 602
2763.31 599
2763.81 557
2764.30 581
2764.80 606
2765.30 598
2765.79 500
2766.29 524
2766.78 519
2767.28 488
2767.78 576
2768.27 533
2768.77 518
2769.27 491
2769.76 503
2770.26 534
2770.76 567
2771.25 564
2771.75 520
2772.24 580
2772.74 554
2773.24 563
2773.73 555
2774.23 574
2774.73 598
2775.23 598
2775.72 674
2776.22 637
2776.72 567
2777.21 600
2777.71 615
2778.21 565
2778.70 561
2779.20 584
2779.70 581
2780.20 546
2780.69 553
2781.19 543
2781.69 582
2782.19 511
2782.68 561
2783.18 586
2783.68 587
2784.18 535
2784.67 537
2785.17 526
2785.67 537
2786.17 591
2786.67 539
2787.16 506
2787.66 572
2788.16 573
2788.66 555
2789.16 534
2789.65 513
2790.15 489
2790.65 514
2791.15 546
2791.65 540
2792.15 553
2792.64 512
2793.14 582
2793.64 522
2794.14 543
2794.64 546
2795.14 546
2795.64 562
2796.13 559
2796.63 606
2797.13 595
2797.63 531
2798.13 564
2798.63 569
2799.13 567
2799.63 561
2800.13 562
2800.62 506
2801.12 539
2801.62 590
2802.12 586
2802.62 484
2803.12 542
2803.62 563
2804.12 524
2804.62 496
2805.12 539
2805.62 570
2806.12 561
2806.62 533
2807.12 538
2807.62 553
2808.12 533
2808.62 567
2809.12 597
2809.62 575
2810.12 636
2810.62 568
2811.12 577
2811.62 645
2812.12 601
2812.62 650
2813.12 632
2813.62 649
2814.12 646
2814.62 647
2815.12 654
2815.62 655
2816.12 590
2816.62 568
2817.12 591
2817.62 594
2818.12 494
2818.62 559
2819.12 581
2819.63 509
2820.13 534
2820.63 509
2821.13 505
2821.63 533
2822.13 533
2822.63 568
2823.13 548
2823.63 610
2824.13 538
2824.64 570
2825.14 555
2825.64 582
2826.14 528
2826.64 523
2827.14 537
2827.64 555
2828.15 618
2828.65 590
2829.15 499
2829.65 548
2830.15 523
2830.65 537
2831.16 520
2831.66 500
2832.16 505
2832.66 505
2833.16 521
2833.67 530
2834.17 512
2834.67 563
2835.17 557
2835.68 594
2836.18 575
2836.68 609
2837.18 603
2837.68 560
2838.19 546
2838.69 517
2839.19 560
2839.70 568
2840.20 569
2840.70 597
2841.20 596
2841.71 570
2842.21 604
2842.71 569
2843.21 569
2843.72 601
2844.22 587
2844.72 618
2845.23 639
2845.73 624
2846.23 674
2846.74 715
2847.24 671
2847.74 639
2848.25 671
2848.75 680
2849.25 661
2849.76 717
2850.26 665
2850.76 605
2851.27 634
2851.77 599
2852.28 588
2852.78 622
2853.28 600
2853.79 546
2854.29 600
2854.79 604
2855.30 667
2855.80 538
2856.31 545
2856.81 550
2857.31 647
2857.82 598
2858.32 551
2858.83 566
2859.33 586
2859.84 573
2860.34 573
2860.85 563
2861.35 555
2861.85 576
2862.36 598
2862.86 615
2863.37 592
2863.87 615
2864.38 574
2864.88 572
2865.39 544
2865.89 531
2866.40 539
2866.90 527
2867.41 573
2867.91 589
2868.42 530
2868.92 574
2869.43 573
2869.93 577
2870.44 587
2870.94 594
2871.45 589
2871.96 604
2872.46 621
2872.97 626
2873.47 610
2873.98 588
2874.48 639
2874.99 665
2875.49 607
2876.00 603
2876.51 567
2877.01 636
2877.52 604
2878.02 602
2878.53 586
2879.04 592
2879.54 633
2880.05 616
2880.55 595
2881.06 574
2881.57 603
2882.07 615
2882.58 602
2883.09 629
2883.59 663
2884.10 658
2884.61 677
2885.11 677
2885.62 629
2886.13 702
2886.63 720
2887.14 709
2887.65 692
2888.15 709
2888.66 766
2889.17 737
2889.67 678
2890.18 753
2890.69 709
2891.20 697
2891.70 682
2892.21 713
2892.72 629
2893.22 666
2893.73 742
2894.24 844
2894.75 758
2895.25 772
2895.76 728
2896.27 803
2896.78 840
2897.29 877
2897.79 775
2898.30 710
2898.81 747
2899.32 748
2899.82 695
2900.33 634
2900.84 657
2901.35 651
2901.86 632
2902.36 623
2902.87 619
2903.38 603
2903.89 634
2904.40 678
2904.91 629
2905.41 656
2905.92 606
2906.43 632
2906.94 659
2907.45 631
2907.96 607
2908.47 565
2908.97 570
2909.48 615
2909.99 597
2910.50 579
2911.01 582
2911.52 569
2912.03 572
2912.54 592
2913.05 592
2913.55 595
2914.06 541
2914.57 519
2915.08 548
2915.59 573
2916.10 618
2916.61 622
2917.12 593
2917.63 612
2918.14 627
2918.65 609
2919.16 634
2919.67 600
2920.18 590
2920.69 624
2921.20 647
2921.71 632
2922.22 615
2922.73 652
2923.24 647
2923.75 657
2924.26 665
2924.77 633
2925.28 643
2925.79 624
2926.30 600
2926.81 674
2927.32 643
2927.83 569
2928.34 609
2928.85 622
2929.36 609
2929.87 622
2930.38 597
2930.89 560
2931.40 561
2931.91 563
2932.42 616
2932.93 558
2933.45 597
2933.96 590
2934.47 569
2934.98 611
2935.49 670
2936.00 638
2936.51 603
2937.02 624
2937.53 656
2938.04 692
2938.56 685
2939.07 739
2939.58 721
2940.09 719
2940.60 713
2941.11 851
2941.62 779
2942.14 801
2942.65 771
2943.16 689
2943.67 724
2944.18 781
2944.70 678
2945.21 661
2945.72 668
2946.23 695
2946.74 661
2947.26 612
2947.77 664
2948.28 563
2948.79 569
2949.30 592
2949.82 560
2950.33 539
2950.84 601
2951.35 618
2951.87 582
2952.38 562
2952.89 610
2953.40 587
2953.92 564
2954.43 578
2954.94 591
2955.45 570
2955.97 626
2956.48 581
2956.99 573
2957.51 576
2958.02 579
2958.53 571
2959.04 597
2959.56 604
2960.07 638
2960.58 658
2961.10 668
2961.61 620
2962.12 654
2962.64 675
2963.15 666
2963.66 624
2964.18 618
2964.69 627
2965.21 700
2965.72 670
2966.23 667
2966.75 626
2967.26 634
2967.77 648
2968.29 592
2968.80 577
2969.32 605
2969.83 635
2970.34 613
2970.86 615
2971.37 664
2971.89 651
2972.40 639
2972.91 633
2973.43 601
2973.94 613
2974.46 667
2974.97 653
2975.49 616
2976.00 614
2976.52 700
2977.03 674
2977.55 600
2978.06 632
2978.57 647
2979.09 656
2979.60 699
2980.12 684
2980.63 660
2981.15 667
2981.66 710
2982.18 693
2982.69 746
2983.21 730
2983.73 736
2984.24 700
2984.76 737
2985.27 774
2985.79 764
2986.30 792
2986.82 799
2987.33 798
2987.85 808
2988.36 853
2988.88 832
2989.40 793
2989.91 810
2990.43 870
2990.94 815
2991.46 750
2991.97 774
2992.49 789
2993.01 726
2993.52 768
2994.04 799
2994.55 799
2995.07 844
2995.59 872
2996.10 907
2996.62 914
2997.14 968
2997.65 991
2998.17 1084
2998.69 1061
2999.20 1074
2999.72 1117
3000.24 1046
3000.75 1140
3001.27 1183
3001.79 1360
3002.30 1499
3002.82 1731
3003.34 2097
3003.85 2337
3004.37 2805
3004.89 3016
3005.40 3074
3005.92 2894
3006.44 2713
3006.96 2657
3007.47 2410
3007.99 2020
3008.51 1734
3009.03 1470
3009.54 1278
3010.06 1176
3010.58 1007
3011.10 966
3011.61 986
3012.13 875
3012.65 927
3013.17 855
3013.68 863
3014.20 879
3014.72 767
3015.24 761
3015.76 841
3016.27 842
3016.79 826
3017.31 818
3017.83 774
3018.35 739
3018.86 779
3019.38 781
3019.90 781
3020.42 798
3020.94 786
3021.46 791
3021.97 833
3022.49 827
3023.01 899
3023.53 974
3024.05 994
3024.57 921
3025.09 884
3025.61 901
3026.12 801
3026.64 849
3027.16 775
3027.68 742
3028.20 716
3028.72 731
3029.24 796
3029.76 740
3030.28 677
3030.80 681
3031.32 718
3031.84 766
3032.35 774
3032.87 745
3033.39 690
3033.91 678
3034.43 706
3034.95 657
3035.47 710
3035.99 733
3036.51 723
3037.03 788
3037.55 753
3038.07 682
3038.59 722
3039.11 688
3039.63 670
3040.15 673
3040.67 642
3041.19 673
3041.71 649
3042.23 674
3042.75 730
3043.27 709
3043.79 688
3044.31 657
3044.83 705
3045.35 692
3045.87 633
3046.40 656
3046.92 697
3047.44 677
3047.96 728
3048.48 688
3049.00 716
3049.52 656
3050.04 624
3050.56 623
3051.08 644
3051.60 621
3052.12 615
3052.65 700
3053.17 673
3053.69 699
3054.21 652
3054.73 667
3055.25 699
3055.77 663
3056.30 639
3056.82 681
3057.34 660
3057.86 675
3058.38 674
3058.90 696
3059.42 675
3059.95 676
3060.47 698
3060.99 671
3061.51 680
3062.03 774
3062.56 705
3063.08 757
3063.60 770
3064.12 718
3064.64 789
3065.17 807
3065.69 805
3066.21 790
3066.73 801
3067.26 792
3067.78 854
3068.30 806
3068.82 835
3069.35 813
3069.87 805
3070.39 838
3070.91 812
3071.44 789
3071.96 749
3072.48 756
3073.01 800
3073.53 747
3074.05 765
3074.57 880
3075.10 861
3075.62 857
3076.14 885
3076.67 928
3077.19 961
3077.71 982
3078.24 996
3078.76 974
3079.28 964
3079.81 1049
3080.33 1036
3080.85 1047
3081.38 1061
3081.90 1036
3082.42 1023
3082.95 1058
3083.47 1110
3084.00 1152
3084.52 981
3085.04 1000
3085.57 1018
3086.09 1084
3086.62 1275
3087.14 1341
3087.66 1481
3088.19 1633
3088.71 1795
3089.24 2176
3089.76 2269
3090.29 2474
3090.81 2416
3091.33 2226
3091.86 2065
3092.38 2008
3092.91 1827
3093.43 1628
3093.96 1338
3094.48 1352
3095.01 1343
3095.53 1206
3096.06 1157
3096.58 1260
3097.11 1202
3097.63 1194
3098.16 1238
3098.68 1302
3099.21 1386
3099.73 1490
3100.26 1661
3100.78 1902
3101.31 2261
3101.83 2654
3102.36 3099
3102.88 3368
3103.41 3495
3103.93 3357
3104.46 3329
3104.99 3042
3105.51 2655
3106.04 2248
3106.56 2056
3107.09 1773
3107.61 1549
3108.14 1350
3108.67 1311
3109.19 1259
3109.72 1188
3110.24 1179
3110.77 1169
3111.30 1140
3111.82 1105
3112.35 1110
3112.87 1005
3113.40 906
3113.93 897
3114.45 871
3114.98 889
3115.51 905
3116.03 861
3116.56 823
3117.09 830
3117.61 859
3118.14 849
3118.67 929
3119.19 962
3119.72 1000
3120.25 1000
3120.77 1064
3121.30 1125
3121.83 1116
3122.35 1108
3122.88 1069
3123.41 1008
3123.94 1041
3124.46 983
3124.99 890
3125.52 933
3126.05 913
3126.57 882
3127.10 803
3127.63 785
3128.16 778
3128.68 806
3129.21 809
3129.74 796
3130.27 776
3130.79 789
3131.32 816
3131.85 815
3132.38 699
3132.91 721
3133.43 741
3133.96 746
3134.49 780
3135.02 782
3135.55 795
3136.07 711
3136.60 672
3137.13 689
3137.66 691
3138.19 736
3138.72 751
3139.24 701
3139.77 748
3140.30 718
3140.83 739
3141.36 692
3141.89 680
3142.42 721
3142.95 693
3143.47 658
3144.00 645
3144.53 655
3145.06 652
3145.59 730
3146.12 793
3146.65 769
3147.18 707
3147.71 674
3148.24 726
3148.76 821
3149.29 738
3149.82 695
3150.35 708
3150.88 725
3151.41 729
3151.94 744
3152.47 728
3153.00 693
3153.53 698
3154.06 755
3154.59 704
3155.12 650
3155.65 710
3156.18 740
3156.71 706
3157.24 681
3157.77 732
3158.30 714
3158.83 762
3159.36 717
3159.89 726
3160.42 758
3160.95 739
3161.48 700
3162.01 722
3162.54 694
3163.07 765
3163.60 708
3164.13 665
3164.66 693
3165.20 678
3165.73 667
3166.26 651
3166.79 646
3167.32 626
3167.85 666
3168.38 664
3168.91 632
3169.44 629
3169.97 668
3170.50 675
3171.04 669
3171.57 702
3172.10 785
3172.63 730
3173.16 780
3173.69 768
3174.22 721
3174.75 743
3175.29 730
3175.82 762
3176.35 712
3176.88 684
3177.41 716
3177.94 729
3178.48 734
3179.01 623
3179.54 644
3180.07 679
3180.60 686
3181.14 657
3181.67 633
3182.20 662
3182.73 655
3183.26 630
3183.80 648
3184.33 717
3184.86 674
3185.39 639
3185.93 599
3186.46 627
3186.99 617
3187.52 588
3188.06 663
3188.59 697
3189.12 678
3189.65 743
3190.19 696
3190.72 662
3191.25 700
3191.79 715
3192.32 665
3192.85 673
3193.38 681
3193.92 670
3194.45 683
3194.98 680
3195.52 710
3196.05 736
3196.58 661
3197.12 694
3197.65 766
3198.18 682
3198.72 701
3199.25 700
3199.78 724
3200.32 758
3200.85 772
3201.39 754
3201.92 709
3202.45 670
3202.99 740
3203.52 724
3204.05 751
3204.59 795
3205.12 796
3205.66 782
3206.19 770
3206.72 871
3207.26 928
3207.79 928
3208.33 992
3208.86 980
3209.40 979
3209.93 986
3210.47 1013
3211.00 1024
3211.53 1008
3212.07 1049
3212.60 1030
3213.14 950
3213.67 973
3214.21 898
3214.74 922
3215.28 832
3215.81 781
3216.35 732
3216.88 776
3217.42 753
3217.95 735
3218.49 729
3219.02 714
3219.56 789
3220.09 726
3220.63 736
3221.16 718
3221.70 750
3222.23 805
3222.77 792
3223.31 834
3223.84 853
3224.38 843
3224.91 902
3225.45 912
3225.98 874
3226.52 873
3227.06 888
3227.59 830
3228.13 852
3228.66 842
3229.20 876
3229.74 904
3230.27 900
3230.81 983
3231.34 943
3231.88 998
3232.42 1115
3232.95 1088
3233.49 1040
3234.03 996
3234.56 1082
3235.10 965
3235.64 1022
3236.17 1018
3236.71 1013
3237.25 1051
3237.78 1035
3238.32 1095
3238.86 1059
3239.39 1075
3239.93 1092
3240.47 947
3241.00 998
3241.54 993
3242.08 1008
3242.61 955
3243.15 1104
3243.69 1108
3244.23 1070
3244.76 1103
3245.30 1115
3245.84 1152
3246.38 1185
3246.91 1171
3247.45 1144
3247.99 1198
3248.53 1222
3249.06 1360
3249.60 1526
3250.14 1690
3250.68 1967
3251.21 2306
3251.75 2722
3252.29 2962
3252.83 3078
3253.37 3198
3253.90 3149
3254.44 2974
3254.98 2839
3255.52 2530
3256.06 2196
3256.60 1882
3257.13 1723
3257.67 1637
3258.21 1566
3258.75 1606
3259.29 1660
3259.83 1751
3260.36 1775
3260.90 1965
3261.44 2149
3261.98 2265
3262.52 2326
3263.06 2495
3263.60 2541
3264.14 2523
3264.68 2497
3265.21 2372
3265.75 2318
3266.29 2252
3266.83 2228
3267.37 2228
3267.91 2159
3268.45 2085
3268.99 1958
3269.53 1823
3270.07 1670
3270.61 1615
3271.15 1453
3271.69 1487
3272.23 1404
3272.76 1381
3273.30 1370
3273.84 1436
3274.38 1340
3274.92 1299
3275.46 1318
3276.00 1293
3276.54 1209
3277.08 1187
3277.62 1219
3278.16 1190
3278.70 1124
3279.24 1194
3279.78 1160
3280.32 1298
3280.86 1322
3281.41 1312
3281.95 1329
3282.49 1236
3283.03 1252
3283.57 1275
3284.11 1276
3284.65 1331
3285.19 1238
3285.73 1274
3286.27 1272
3286.81 1281
3287.35 1277
3287.89 1292
3288.43 1293
3288.97 1249
3289.52 1331
3290.06 1382
3290.60 1528
3291.14 1530
3291.68 1638
3292.22 1855
3292.76 1870
3293.30 1969
3293.85 2159
3294.39 2239
3294.93 2438
3295.47 2461
3296.01 2513
3296.55 2424
3297.09 2398
3297.64 2305
3298.18 2121
3298.72 2093
3299.26 1904
3299.80 1827
3300.34 1697
3300.89 1639
3301.43 1574
3301.97 1521
3302.51 1484
3303.06 1573
3303.60 1451
3304.14 1514
3304.68 1525
3305.22 1430
3305.77 1525
3306.31 1566
3306.85 1526
3307.39 1559
3307.94 1605
3308.48 1528
3309.02 1625
3309.56 1703
3310.11 1696
3310.65 1687
3311.19 1662
3311.74 1599
3312.28 1608
3312.82 1652
3313.36 1698
3313.91 1733
3314.45 1794
3314.99 1852
3315.54 1865
3316.08 2124
3316.62 2234
3317.17 2319
3317.71 2497
3318.25 2767
3318.80 3006
3319.34 3144
3319.88 3192
3320.43 3319
3320.97 3135
3321.51 3068
3322.06 2880
3322.60 2752
3323.14 2645
3323.69 2450
3324.23 2305
3324.78 2243
3325.32 2209
3325.86 2218
3326.41 2146
3326.95 2200
3327.50 2243
3328.04 2120
3328.59 2175
3329.13 2356
3329.67 2555
3330.22 2734
3330.76 3255
3331.31 4070
3331.85 5305
3332.40 7013
3332.94 9331
3333.49 12331
3334.03 15347
3334.57 18101
3335.12 20410
3335.66 21722
3336.21 21952
3336.75 21870
3337.30 21291
3337.84 19479
3338.39 17112
3338.93 14481
3339.48 12081
3340.02 9794
3340.57 7823
3341.11 6085
3341.66 4794
3342.20 3887
3342.75 3165
3343.30 2660
3343.84 2488
3344.39 2260
3344.93 2110
3345.48 2011
3346.02 2060
3346.57 1961
3347.11 1881
3347.66 1768
3348.21 1806
3348.75 1863
3349.30 1829
3349.84 1799
3350.39 1796
3350.94 1781
3351.48 1735
3352.03 1729
3352.57 1642
3353.12 1514
3353.67 1573
3354.21 1592
3354.76 1556
3355.31 1619
3355.85 1573
3356.40 1532
3356.95 1572
3357.49 1567
3358.04 1481
3358.59 1476
3359.13 1558
3359.68 1525
3360.23 1499
3360.77 1561
3361.32 1572
3361.87 1627
3362.41 1653
3362.96 1567
3363.51 1632
3364.05 1581
3364.60 1630
3365.15 1658
3365.70 1629
3366.24 1633
3366.79 1611
3367.34 1616
3367.89 1621
3368.43 1607
3368.98 1674
3369.53 1806
3370.08 1912
3370.62 2163
3371.17 2470
3371.72 2761
3372.27 3098
3372.81 3512
3373.36 3813
3373.91 3954
3374.46 4060
3375.01 3949
3375.55 3706
3376.10 3377
3376.65 2985
3377.20 2761
3377.75 2457
3378.30 2167
3378.84 1869
3379.39 1744
3379.94 1582
3380.49 1486
3381.04 1385
3381.59 1343
3382.13 1322
3382.68 1246
3383.23 1220
3383.78 1184
3384.33 1150
3384.88 1133
3385.43 1121
3385.98 1157
3386.52 1151
3387.07 1168
3387.62 1058
3388.17 1083
3388.72 1083
3389.27 1030
3389.82 1061
3390.37 1076
3390.92 1021
3391.47 1089
3392.02 1083
3392.57 1079
3393.12 1130
3393.66 1123
3394.21 1159
3394.76 1134
3395.31 1179
3395.86 1175
3396.41 1212
3396.96 1245
3397.51 1246
3398.06 1271
3398.61 1225
3399.16 1287
3399.71 1217
3400.26 1235
3400.81 1195
3401.36 1098
3401.91 1121
3402.46 1040
3403.01 1019
3403.56 1084
3404.11 1115
3404.66 1045
3405.21 1026
3405.77 1046
3406.32 1074
3406.87 1113
3407.42 1110
3407.97 1149
3408.52 1247
3409.07 1422
3409.62 1453
3410.17 1579
3410.72 1700
3411.27 1819
3411.82 1886
3412.37 1832
3412.93 1863
3413.48 1806
3414.03 1753
3414.58 1575
3415.13 1553
3415.68 1568
3416.23 1420
3416.78 1310
3417.34 1276
3417.89 1223
3418.44 1186
3418.99 1147
3419.54 1140
3420.09 1096
3420.65 1073
3421.20 1099
3421.75 1048
3422.30 1069
3422.85 1026
3423.40 1054
3423.96 1118
3424.51 1139
3425.06 1070
3425.61 1022
3426.17 1004
3426.72 1075
3427.27 931
3427.82 919
3428.37 898
3428.93 842
3429.48 848
3430.03 801
3430.58 808
3431.14 827
3431.69 854
3432.24 802
3432.79 787
3433.35 813
3433.90 863
3434.45 869
3435.01 880
3435.56 892
3436.11 935
3436.66 927
3437.22 971
3437.77 955
3438.32 976
3438.88 996
3439.43 1014
3439.98 969
3440.54 975
3441.09 976
3441.64 932
3442.20 894
3442.75 902
3443.30 902
3443.86 910
3444.41 920
3444.96 893
3445.52 827
3446.07 840
3446.63 808
3447.18 875
3447.73 842
3448.29 840
3448.84 821
3449.40 813
3449.95 772
3450.50 777
3451.06 769
3451.61 779
3452.17 813
3452.72 782
3453.27 781
3453.83 759
3454.38 728
3454.94 736
3455.49 813
3456.05 793
3456.60 769
3457.16 729
3457.71 713
3458.27 734
3458.82 754
3459.38 736
3459.93 762
3460.49 792
3461.04 919
3461.60 840
3462.15 866
3462.71 806
3463.26 713
3463.82 789
3464.37 829
3464.93 872
3465.48 852
3466.04 823
3466.59 817
3467.15 824
3467.70 828
3468.26 905
3468.81 949
3469.37 938
3469.93 980
3470.48 924
3471.04 939
3471.59 997
3472.15 1116
3472.70 1037
3473.26 1062
3473.82 1022
3474.37 1020
3474.93 947
3475.48 979
3476.04 966
3476.60 965
3477.15 988
3477.71 968
3478.27 1032
3478.82 1143
3479.38 1155
3479.93 1172
3480.49 1176
3481.05 1194
3481.60 1251
3482.16 1268
3482.72 1253
3483.27 1174
3483.83 1230
3484.39 1276
3484.95 1226
3485.50 1319
3486.06 1287
3486.62 1265
3487.17 1308
3487.73 1458
3488.29 1676
3488.84 1945
3489.40 2618
3489.96 3138
3490.52 3704
3491.07 4300
3491.63 4829
3492.19 5141
3492.75 5368
3493.30 5137
3493.86 4546
3494.42 3976
3494.98 3490
3495.53 2860
3496.09 2386
3496.65 2007
3497.21 1734
3497.77 1596
3498.32 1428
3498.88 1417
3499.44 1378
3500.00 1393
3500.56 1434
3501.11 1363
3501.67 1455
3502.23 1732
3502.79 1827
3503.35 2020
3503.91 2128
3504.46 2088
3505.02 2201
3505.58 2216
3506.14 2192
3506.70 2148
3507.26 2016
3507.81 1794
3508.37 1733
3508.93 1671
3509.49 1665
3510.05 1633
3510.61 1613
3511.17 1445
3511.73 1419
3512.29 1389
3512.85 1315
3513.40 1169
3513.96 1249
3514.52 1127
3515.08 952
3515.64 884
3516.20 918
3516.76 880
3517.32 895
3517.88 924
3518.44 962
3519.00 851
3519.56 871
3520.12 874
3520.68 866
3521.24 844
3521.80 924
3522.36 938
3522.92 914
3523.48 890
3524.04 907
3524.60 878
3525.16 934
3525.72 917
3526.28 866
3526.84 905
3527.40 892
3527.96 883
3528.52 908
3529.08 923
3529.64 958
3530.20 976
3530.76 1015
3531.32 936
3531.88 862
3532.44 873
3533.00 853
3533.56 849
3534.12 840
3534.68 848
3535.25 910
3535.81 899
3536.37 830
3536.93 871
3537.49 821
3538.05 832
3538.61 849
3539.17 849
3539.73 849
3540.30 885
3540.86 904
3541.42 955
3541.98 963
3542.54 987
3543.10 921
3543.66 972
3544.23 942
3544.79 1007
3545.35 989
3545.91 918
3546.47 857
3547.03 876
3547.60 906
3548.16 871
3548.72 815
3549.28 793
3549.84 801
3550.41 775
3550.97 743
3551.53 769
3552.09 784
3552.65 736
3553.22 710
3553.78 738
3554.34 722
3554.90 666
3555.47 682
3556.03 734
3556.59 708
3557.15 726
3557.72 713
3558.28 747
3558.84 778
3559.41 745
3559.97 744
3560.53 756
3561.09 732
3561.66 733
3562.22 743
3562.78 794
3563.35 801
3563.91 827
3564.47 864
3565.04 806
3565.60 802
3566.16 839
3566.73 803
3567.29 779
3567.85 747
3568.42 799
3568.98 796
3569.54 694
3570.11 709
3570.67 731
3571.23 767
3571.80 744
3572.36 728
3572.93 771
3573.49 824
3574.05 933
3574.62 1035
3575.18 1153
3575.75 1241
3576.31 1294
3576.87 1358
3577.44 1347
3578.00 1387
3578.57 1280
3579.13 1190
3579.70 1246
3580.26 1104
3580.82 982
3581.39 1000
3581.95 948
3582.52 826
3583.08 785
3583.65 784
3584.21 755
3584.78 713
3585.34 683
3585.91 713
3586.47 650
3587.04 661
3587.60 682
3588.17 653
3588.73 658
3589.30 690
3589.86 699
3590.43 591
3590.99 646
3591.56 657
3592.12 682
3592.69 693
3593.25 637
3593.82 676
3594.39 662
3594.95 669
3595.52 696
3596.08 686
3596.65 680
3597.21 663
3597.78 669
3598.35 662
3598.91 717
3599.48 666
3600.04 620
3600.61 659
3601.18 655
3601.74 636
3602.31 696
3602.87 651
3603.44 614
3604.01 686
3604.57 738
3605.14 687
3605.71 664
3606.27 630
3606.84 653
3607.41 639
3607.97 665
3608.54 624
3609.11 670
3609.67 680
3610.24 665
3610.81 628
3611.37 653
3611.94 679
3612.51 667
3613.07 679
3613.64 708
3614.21 721
3614.78 770
3615.34 869
3615.91 904
3616.48 865
3617.04 993
3617.61 1094
3618.18 1067
3618.75 1086
3619.31 1095
3619.88 941
3620.45 928
3621.02 887
3621.58 852
3622.15 791
3622.72 720
3623.29 704
3623.86 721
3624.42 678
3624.99 656
3625.56 668
3626.13 647
3626.70 599
3627.26 633
3627.83 651
3628.40 632
3628.97 573
3629.54 635
3630.11 707
3630.67 640
3631.24 634
3631.81 691
3632.38 668
3632.95 650
3633.52 614
3634.08 634
3634.65 675
3635.22 632
3635.79 658
3636.36 687
3636.93 611
3637.50 626
3638.07 692
3638.64 748
3639.20 711
3639.77 702
3640.34 815
3640.91 881
3641.48 772
3642.05 834
3642.62 909
3643.19 885
3643.76 812
3644.33 720
3644.90 755
3645.47 714
3646.04 670
3646.61 690
3647.18 727
3647.75 728
3648.32 661
3648.89 740
3649.46 785
3650.03 768
3650.60 821
3651.17 906
3651.74 922
3652.31 940
3652.88 902
3653.45 965
3654.02 870
3654.59 882
3655.16 881
3655.73 886
3656.30 867
3656.87 885
3657.44 1000
3658.01 949
3658.58 1010
3659.15 977
3659.72 991
3660.29 942
3660.86 937
3661.43 988
3662.00 940
3662.58 884
3663.15 914
3663.72 928
3664.29 1020
3664.86 1015
3665.43 1038
3666.00 1118
3666.57 1086
3667.14 1062
3667.72 1058
3668.29 980
3668.86 997
3669.43 891
3670.00 899
3670.57 841
3671.14 864
3671.72 772
3672.29 754
3672.86 809
3673.43 759
3674.00 759
3674.57 792
3675.15 783
3675.72 761
3676.29 820
3676.86 774
3677.43 786
3678.01 823
3678.58 869
3679.15 846
3679.72 829
3680.30 833
3680.87 783
3681.44 723
3682.01 713
3682.58 734
3683.16 731
3683.73 665
3684.30 631
3684.88 684
3685.45 681
3686.02 668
3686.59 673
3687.17 737
3687.74 745
3688.31 742
3688.88 750
3689.46 860
3690.03 830
3690.60 785
3691.18 794
3691.75 824
3692.32 809
3692.90 757
3693.47 713
3694.04 717
3694.62 675
3695.19 681
3695.76 638
3696.34 650
3696.91 700
3697.48 710
3698.06 652
3698.63 690
3699.21 667
3699.78 650
3700.35 732
3700.93 700
3701.50 708
3702.08 660
3702.65 655
3703.22 665
3703.80 707
3704.37 711
3704.95 728
3705.52 743
3706.09 680
3706.67 679
3707.24 685
3707.82 715
3708.39 697
3708.97 637
3709.54 685
3710.12 661
3710.69 693
3711.26 713
3711.84 651
3712.41 699
3712.99 641
3713.56 696
3714.14 677
3714.71 629
3715.29 655
3715.86 644
3716.44 618
3717.01 684
3717.59 722
3718.16 642
3718.74 632
3719.32 684
3719.89 635
3720.47 611
3721.04 581
3721.62 635
3722.19 686
3722.77 603
3723.34 603
3723.92 684
3724.49 645
3725.07 568
3725.65 602
3726.22 647
3726.80 633
3727.37 572
3727.95 586
3728.53 626
3729.10 665
3729.68 713
3730.25 693
3730.83 727
3731.41 782
3731.98 834
3732.56 845
3733.14 886
3733.71 916
3734.29 852
3734.87 857
3735.44 919
3736.02 862
3736.60 726
3737.17 755
3737.75 720
3738.33 670
3738.90 641
3739.48 659
3740.06 639
3740.63 631
3741.21 634
3741.79 628
3742.36 623
3742.94 669
3743.52 661
3744.10 615
3744.67 609
3745.25 630
3745.83 647
3746.40 609
3746.98 640
3747.56 640
3748.14 648
3748.71 627
3749.29 606
3749.87 628
3750.45 645
3751.03 654
3751.60 598
3752.18 585
3752.76 592
3753.34 619
3753.92 635
3754.49 604
3755.07 618
3755.65 695
3756.23 650
3756.81 670
3757.38 643
3757.96 630
3758.54 610
3759.12 671
3759.70 694
3760.28 641
3760.85 646
3761.43 738
3762.01 718
3762.59 675
3763.17 661
3763.75 707
3764.33 703
3764.91 691
3765.48 699
3766.06 668
3766.64 612
3767.22 638
3767.80 691
3768.38 704
3768.96 702
3769.54 745
3770.12 699
3770.70 725
3771.28 696
3771.85 684
3772.43 667
3773.01 735
3773.59 737
3774.17 688
3774.75 693
3775.33 691
3775.91 669
3776.49 626
3777.07 667
3777.65 725
3778.23 683
3778.81 661
3779.39 695
3779.97 673
3780.55 675
3781.13 709
3781.71 660
3782.29 659
3782.87 635
3783.45 630
3784.03 624
3784.61 658
3785.19 629
3785.77 680
3786.35 716
3786.93 709
3787.51 746
3788.10 724
3788.68 711
3789.26 731
3789.84 698
3790.42 698
3791.00 670
3791.58 741
3792.16 722
3792.74 743
3793.32 774
3793.90 818
3794.48 789
3795.07 795
3795.65 791
3796.23 726
3796.81 695
3797.39 766
3797.97 757
3798.55 780
3799.14 852
3799.72 867
3800.30 866
3800.88 927
3801.46 1016
3802.04 1004
3802.62 1002
3803.21 953
3803.79 915
3804.37 816
3804.95 882
3805.53 890
3806.12 872
3806.70 959
3807.28 1053
3807.86 1077
3808.44 1079
3809.03 1094
3809.61 1159
3810.19 1061
3810.77 1083
3811.36 1110
3811.94 1063
3812.52 1060
3813.10 1069
3813.69 1091
3814.27 1219
3814.85 1262
3815.43 1237
3816.02 1177
3816.60 1151
3817.18 1104
3817.77 1041
3818.35 906
3818.93 886
3819.51 834
3820.10 954
3820.68 941
3821.26 937
3821.85 923
3822.43 1020
3823.01 1094
3823.60 999
3824.18 976
3824.76 982
3825.35 1030
3825.93 931
3826.51 895
3827.10 887
3827.68 847
3828.27 784
3828.85 711
3829.43 766
3830.02 816
3830.60 775
3831.18 786
3831.77 796
3832.35 782
3832.94 763
3833.52 816
3834.10 813
3834.69 777
3835.27 782
3835.86 768
3836.44 722
3837.03 737
3837.61 705
3838.19 745
3838.78 788
3839.36 747
3839.95 726
3840.53 716
3841.12 732
3841.70 733
3842.29 768
3842.87 790
3843.46 816
3844.04 886
3844.63 917
3845.21 1019
3845.80 952
3846.38 1024
3846.97 969
3847.55 842
3848.14 927
3848.72 929
3849.31 838
3849.89 794
3850.48 809
3851.06 806
3851.65 781
3852.23 761
3852.82 761
3853.41 767
3853.99 771
3854.58 820
3855.16 775
3855.75 786
3856.33 811
3856.92 848
3857.51 822
3858.09 921
3858.68 1071
3859.26 1176
3859.85 1244
3860.44 1408
3861.02 1389
3861.61 1429
3862.20 1441
3862.78 1438
3863.37 1318
3863.95 1327
3864.54 1275
3865.13 1188
3865.71 1073
3866.30 902
3866.89 873
3867.47 917
3868.06 811
3868.65 816
3869.23 771
3869.82 719
3870.41 739
3870.99 737
3871.58 784
3872.17 771
3872.76 732
3873.34 786
3873.93 775
3874.52 743
3875.10 766
3875.69 762
3876.28 743
3876.87 689
3877.45 669
3878.04 715
3878.63 657
3879.22 670
3879.80 673
3880.39 660
3880.98 655
3881.57 640
3882.15 613
3882.74 595
3883.33 613
3883.92 600
3884.51 630
3885.09 600
3885.68 674
3886.27 645
3886.86 686
3887.45 704
3888.04 638
3888.62 739
3889.21 747
3889.80 737
3890.39 773
3890.98 766
3891.57 752
3892.15 738
3892.74 778
3893.33 710
3893.92 713
3894.51 670
3895.10 701
3895.69 689
3896.28 645
3896.86 682
3897.45 764
3898.04 680
3898.63 649
3899.22 656
3899.81 694
3900.40 719
3900.99 701
3901.58 654
3902.17 668
3902.76 669
3903.34 645
3903.93 636
3904.52 629
3905.11 679
3905.70 670
3906.29 635
3906.88 623
3907.47 645
3908.06 693
3908.65 652
3909.24 709
3909.83 715
3910.42 654
3911.01 650
3911.60 599
3912.19 566
3912.78 614
3913.37 634
3913.96 601
3914.55 647
3915.14 612
3915.73 616
3916.32 628
3916.91 589
3917.50 602
3918.09 617
3918.68 645
3919.28 590
3919.87 565
3920.46 602
3921.05 593
3921.64 542
3922.23 616
3922.82 648
3923.41 576
3924.00 540
3924.59 533
3925.18 624
3925.77 574
3926.37 540
3926.96 577
3927.55 530
3928.14 572
3928.73 604
3929.32 559
3929.91 529
3930.51 542
3931.10 562
3931.69 626
3932.28 614
3932.87 537
3933.46 528
3934.05 539
3934.65 544
3935.24 594
3935.83 601
3936.42 600
3937.01 528
3937.61 594
3938.20 583
3938.79 586
3939.38 590
3939.97 649
3940.57 595
3941.16 625
3941.75 620
3942.34 600
3942.94 600
3943.53 629
3944.12 662
3944.71 635
3945.31 604
3945.90 613
3946.49 614
3947.08 624
3947.68 571
3948.27 516
3948.86 535
3949.45 532
3950.05 579
3950.64 582
3951.23 581
3951.83 559
3952.42 572
3953.01 610
3953.61 636
3954.20 600
3954.79 604
3955.39 612
3955.98 635
3956.57 581
3957.17 613
3957.76 640
3958.35 628
3958.95 653
3959.54 653
3960.13 643
3960.73 639
3961.32 611
3961.92 642
3962.51 620
3963.10 657
3963.70 725
3964.29 704
3964.88 734
3965.48 860
3966.07 867
3966.67 853
3967.26 895
3967.86 927
3968.45 901
3969.04 904
3969.64 829
3970.23 737
3970.83 729
3971.42 684
3972.02 672
3972.61 640
3973.21 651
3973.80 714
3974.40 877
3974.99 826
3975.58 919
3976.18 957
3976.77 922
3977.37 877
3977.96 935
3978.56 869
3979.15 823
3979.75 799
3980.35 817
3980.94 779
3981.54 742
3982.13 737
3982.73 778
3983.32 676
3983.92 668
3984.51 718
3985.11 700
3985.70 702
3986.30 649
3986.90 639
3987.49 694
3988.09 673
3988.68 696
3989.28 693
3989.87 589
3990.47 675
3991.07 701
3991.66 697
3992.26 681
3992.85 683
3993.45 717
3994.05 674
3994.64 667
3995.24 710
3995.84 707
3996.43 682
3997.03 664
3997.62 658
3998.22 712
3998.82 722
3999.41 658
4000.01 698
4000.61 718
4001.20 701
4001.80 662
4002.40 700
4003.00 730
4003.59 717
4004.19 621
4004.79 661
4005.38 608
4005.98 625
4006.58 631
4007.17 663
4007.77 663
4008.37 649
4008.97 663
4009.56 650
4010.16 680
4010.76 638
4011.36 603
4011.95 635
4012.55 621
4013.15 665
4013.75 641
4014.34 660
4014.94 630
4015.54 693
4016.14 693
4016.74 699
4017.33 670
4017.93 765
4018.53 805
4019.13 718
4019.73 662
4020.32 637
4020.92 651
4021.52 658
4022.12 644
4022.72 606
4023.32 662
4023.91 622
4024.51 593
4025.11 625
4025.71 613
4026.31 624
4026.91 696
4027.51 654
4028.10 653
4028.70 645
4029.30 711
4029.90 678
4030.50 721
4031.10 743
4031.70 725
4032.30 676
4032.90 722
4033.49 714
4034.09 717
4034.69 748
4035.29 759
4035.89 738
4036.49 671
4037.09 624
4037.69 643
4038.29 600
4038.89 587
4039.49 559
4040.09 580
4040.69 572
4041.29 573
4041.89 591
4042.49 566
4043.09 577
4043.69 576
4044.29 569
4044.89 662
4045.49 588
4046.09 570
4046.69 560
4047.29 621
4047.89 625
4048.49 557
4049.09 544
4049.69 608
4050.29 538
4050.89 545
4051.49 598
4052.09 570
4052.69 573
4053.29 558
4053.89 576
4054.49 521
4055.09 554
4055.69 537
4056.30 519
4056.90 517
4057.50 551
4058.10 530
4058.70 540
4059.30 537
4059.90 506
4060.50 436
4061.10 508
4061.71 574
4062.31 591
4062.91 539
4063.51 564
4064.11 576
4064.71 558
4065.31 596
4065.92 641
4066.52 574
4067.12 562
4067.72 594
4068.32 618
4068.92 531
4069.53 473
4070.13 498
4070.73 504
4071.33 533
4071.93 502
4072.54 515
4073.14 526
4073.74 501
4074.34 524
4074.94 514
4075.55 480
4076.15 516
4076.75 511
4077.35 555
4077.96 499
4078.56 537
4079.16 532
4079.76 532
4080.37 499
4080.97 499
4081.57 502
4082.17 526
4082.78 542
4083.38 537
4083.98 495
4084.59 524
4085.19 521
4085.79 541
4086.39 459
4087.00 514
4087.60 545
4088.20 497
4088.81 496
4089.41 538
4090.01 551
4090.62 592
4091.22 540
4091.82 507
4092.43 540
4093.03 498
4093.63 469
4094.24 523
4094.84 539
4095.45 519
4096.05 526
4096.65 562
4097.26 532
4097.86 476
4098.47 552
4099.07 532
4099.67 523
4100.28 553
4100.88 538
4101.49 558
4102.09 513
4102.69 550
4103.30 547
4103.90 577
4104.51 569
4105.11 531
4105.72 502
4106.32 514
4106.93 521
4107.53 501
4108.13 514
4108.74 486
4109.34 493
4109.95 551
4110.55 527
4111.16 495
4111.76 487
4112.37 487
4112.97 470
4113.58 490
4114.18 505
4114.79 495
4115.39 475
4116.00 531
4116.60 535
4117.21 534
4117.82 491
4118.42 557
4119.03 499
4119.63 473
4120.24 463
4120.84 536
4121.45 547
4122.05 501
4122.66 480
4123.27 500
4123.87 476
4124.48 483
4125.08 496
4125.69 507
4126.30 524
4126.90 511
4127.51 482
4128.11 499
4128.72 472
4129.33 472
4129.93 519
4130.54 483
4131.15 474
4131.75 529
4132.36 602
4132.96 545
4133.57 557
4134.18 537
4134.78 549
4135.39 566
4136.00 564
4136.60 558
4137.21 585
4137.82 626
4138.43 624
4139.03 622
4139.64 554
4140.25 595
4140.85 625
4141.46 571
4142.07 618
4142.68 633
4143.28 610
4143.89 611
4144.50 587
4145.10 560
4145.71 571
4146.32 509
4146.93 586
4147.53 529
4148.14 560
4148.75 565
4149.36 567
4149.97 508
4150.57 486
4151.18 541
4151.79 488
4152.40 485
4153.00 545
4153.61 549
4154.22 535
4154.83 567
4155.44 543
4156.05 539
4156.65 588
4157.26 590
4157.87 563
4158.48 593
4159.09 583
4159.70 640
4160.30 578
4160.91 573
4161.52 565
4162.13 489
4162.74 514
4163.35 516
4163.96 512
4164.56 576
4165.17 540
4165.78 573
4166.39 566
4167.00 562
4167.61 569
4168.22 527
4168.83 542
4169.44 529
4170.05 582
4170.66 606
4171.26 633
4171.87 626
4172.48 603
4173.09 621
4173.70 617
4174.31 645
4174.92 621
4175.53 617
4176.14 599
4176.75 619
4177.36 632
4177.97 647
4178.58 609
4179.19 565
4179.80 575
4180.41 533
4181.02 563
4181.63 521
4182.24 537
4182.85 533
4183.46 524
4184.07 550
4184.68 526
4185.29 610
4185.90 585
4186.51 567
4187.12 562
4187.73 566
4188.34 542
4188.95 570
4189.56 602
4190.18 599
4190.79 576
4191.40 567
4192.01 569
4192.62 617
4193.23 621
4193.84 617
4194.45 578
4195.06 566
4195.67 633
4196.28 648
4196.90 607
4197.51 549
4198.12 572
4198.73 556
4199.34 559
4199.95 575
4200.56 554
4201.18 482
4201.79 535
4202.40 525
4203.01 525
4203.62 531
4204.23 543
4204.85 568
4205.46 581
4206.07 549
4206.68 589
4207.29 572
4207.90 598
4208.52 611
4209.13 576
4209.74 565
4210.35 570
4210.97 587
4211.58 623
4212.19 538
4212.80 614
4213.41 575
4214.03 605
4214.64 607
4215.25 620
4215.86 631
4216.48 632
4217.09 629
4217.70 659
4218.32 672
4218.93 665
4219.54 728
4220.15 713
4220.77 735
4221.38 711
4221.99 702
4222.61 719
4223.22 734
4223.83 732
4224.44 753
4225.06 786
4225.67 829
4226.28 882
4226.90 907
4227.51 984
4228.13 973
4228.74 995
4229.35 993
4229.97 945
4230.58 987
4231.19 829
4231.81 801
4232.42 748
4233.03 732
4233.65 709
4234.26 661
4234.88 717
4235.49 711
4236.10 693
4236.72 683
4237.33 644
4237.95 668
4238.56 644
4239.17 622
4239.79 675
4240.40 682
4241.02 739
4241.63 691
4242.25 706
4242.86 754
4243.48 751
4244.09 748
4244.71 720
4245.32 817
4245.93 752
4246.55 719
4247.16 734
4247.78 775
4248.39 759
4249.01 689
4249.62 724
4250.24 666
4250.85 679
4251.47 682
4252.08 664
4252.70 733
4253.32 707
4253.93 717
4254.55 703
4255.16 761
4255.78 792
4256.39 751
4257.01 746
4257.62 703
4258.24 664
4258.85 686
4259.47 748
4260.09 743
4260.70 817
4261.32 892
4261.93 853
4262.55 875
4263.17 924
4263.78 890
4264.40 889
4265.01 926
4265.63 881
4266.25 835
4266.86 846
4267.48 784
4268.10 837
4268.71 799
4269.33 834
4269.94 900
4270.56 996
4271.18 1074
4271.79 1081
4272.41 1131
4273.03 1303
4273.64 1349
4274.26 1327
4274.88 1396
4275.49 1544
4276.11 1437
4276.73 1351
4277.35 1314
4277.96 1232
4278.58 1109
4279.20 1089
4279.81 1032
4280.43 966
4281.05 837
4281.67 819
4282.28 812
4282.90 775
4283.52 731
4284.14 712
4284.75 739
4285.37 734
4285.99 758
4286.61 743
4287.22 781
4287.84 703
4288.46 651
4289.08 678
4289.70 696
4290.31 662
4290.93 675
4291.55 705
4292.17 706
4292.79 735
4293.40 725
4294.02 708
4294.64 729
4295.26 701
4295.88 704
4296.50 649
4297.11 670
4297.73 666
4298.35 691
4298.97 664
4299.59 602
4300.21 615
4300.83 626
4301.44 598
4302.06 629
4302.68 644
4303.30 667
4303.92 638
4304.54 582
4305.16 629
4305.78 629
4306.40 682
4307.02 670
4307.63 656
4308.25 645
4308.87 658
4309.49 713
4310.11 623
4310.73 617
4311.35 606
4311.97 660
4312.59 677
4313.21 679
4313.83 715
4314.45 704
4315.07 740
4315.69 699
4316.31 720
4316.93 751
4317.55 711
4318.17 682
4318.79 767
4319.41 755
4320.03 729
4320.65 755
4321.27 785
4321.89 772
4322.51 747
4323.13 807
4323.75 787
4324.37 826
4324.99 818
4325.61 815
4326.23 861
4326.85 886
4327.47 879
4328.09 981
4328.71 1017
4329.33 1133
4329.96 1255
4330.58 1259
4331.20 1458
4331.82 1647
4332.44 1706
4333.06 1787
4333.68 1693
4334.30 1677
4334.92 1649
4335.54 1620
4336.17 1601
4336.79 1584
4337.41 1583
4338.03 1640
4338.65 1521
4339.27 1530
4339.89 1350
4340.52 1265
4341.14 1252
4341.76 1269
4342.38 1318
4343.00 1458
4343.62 1577
4344.25 1834
4344.87 2223
4345.49 2464
4346.11 2559
4346.73 2756
4347.36 2773
4347.98 2619
4348.60 2468
4349.22 2252
4349.84 2047
4350.47 1783
4351.09 1641
4351.71 1503
4352.33 1524
4352.96 1356
4353.58 1271
4354.20 1217
4354.82 1144
4355.45 1061
4356.07 1057
4356.69 1065
4357.31 1099
4357.94 951
4358.56 1011
4359.18 957
4359.81 1035
4360.43 950
4361.05 963
4361.68 970
4362.30 991
4362.92 910
4363.55 924
4364.17 979
4364.79 940
4365.42 935
4366.04 930
4366.66 950
4367.29 961
4367.91 937
4368.53 840
4369.16 772
4369.78 782
4370.40 828
4371.03 765
4371.65 781
4372.27 770
4372.90 778
4373.52 723
4374.15 817
4374.77 812
4375.39 763
4376.02 744
4376.64 737
4377.27 768
4377.89 810
4378.52 818
4379.14 832
4379.76 882
4380.39 834
4381.01 808
4381.64 839
4382.26 876
4382.89 813
4383.51 758
4384.14 742
4384.76 764
4385.39 781
4386.01 821
4386.64 814
4387.26 753
4387.89 787
4388.51 772
4389.14 782
4389.76 769
4390.39 858
4391.01 903
4391.64 935
4392.26 860
4392.89 801
4393.51 774
4394.14 748
4394.76 774
4395.39 731
4396.01 756
4396.64 668
4397.26 701
4397.89 722
4398.52 644
4399.14 686
4399.77 756
4400.39 736
4401.02 701
4401.65 736
4402.27 713
4402.90 672
4403.52 680
4404.15 728
4404.78 707
4405.40 650
4406.03 684
4406.65 701
4407.28 674
4407.91 642
4408.53 728
4409.16 705
4409.79 708
4410.41 673
4411.04 645
4411.67 659
4412.29 656
4412.92 642
4413.55 648
4414.17 629
4414.80 642
4415.43 609
4416.05 645
4416.68 624
4417.31 604
4417.94 602
4418.56 607
4419.19 625
4419.82 654
4420.44 636
4421.07 628
4421.70 618
4422.33 642
4422.95 672
4423.58 553
4424.21 551
4424.84 587
4425.46 566
4426.09 599
4426.72 609
4427.35 621
4427.97 614
4428.60 599
4429.23 595
4429.86 571
4430.49 616
4431.11 603
4431.74 591
4432.37 652
4433.00 666
4433.63 629
4434.26 650
4434.88 608
4435.51 645
4436.14 655
4436.77 662
4437.40 698
4438.03 685
4438.65 696
4439.28 689
4439.91 682
4440.54 608
4441.17 634
4441.80 656
4442.43 634
4443.06 620
4443.68 591
4444.31 646
4444.94 688
4445.57 723
4446.20 691
4446.83 709
4447.46 668
4448.09 675
4448.72 632
4449.35 661
4449.98 702
4450.61 651
4451.24 629
4451.86 681
4452.49 660
4453.12 695
4453.75 706
4454.38 774
4455.01 820
4455.64 882
4456.27 889
4456.90 926
4457.53 828
4458.16 807
4458.79 758
4459.42 714
4460.05 717
4460.68 712
4461.31 620
4461.94 636
4462.57 608
4463.20 627
4463.83 639
4464.46 557
4465.09 529
4465.72 617
4466.36 600
4466.99 568
4467.62 609
4468.25 660
4468.88 674
4469.51 639
4470.14 642
4470.77 590
4471.40 582
4472.03 552
4472.66 585
4473.29 602
4473.93 583
4474.56 557
4475.19 592
4475.82 556
4476.45 568
4477.08 548
4477.71 574
4478.34 615
4478.98 603
4479.61 553
4480.24 596
4480.87 571
4481.50 584
4482.13 587
4482.76 620
4483.40 622
4484.03 596
4484.66 613
4485.29 632
4485.92 571
4486.56 619
4487.19 570
4487.82 613
4488.45 612
4489.08 641
4489.72 641
4490.35 683
4490.98 657
4491.61 619
4492.25 638
4492.88 646
4493.51 627
4494.14 640
4494.78 621
4495.41 629
4496.04 633
4496.67 696
4497.31 663
4497.94 670
4498.57 703
4499.20 802
4499.84 873
4500.47 1009
4501.10 978
4501.74 997
4502.37 1024
4503.00 966
4503.64 920
4504.27 826
4504.90 837
4505.53 837
4506.17 858
4506.80 836
4507.43 803
4508.07 692
4508.70 761
4509.34 696
4509.97 697
4510.60 737
4511.24 767
4511.87 693
4512.50 758
4513.14 678
4513.77 721
4514.41 675
4515.04 718
4515.67 676
4516.31 709
4516.94 658
4517.58 638
4518.21 689
4518.84 635
4519.48 623
4520.11 616
4520.75 636
4521.38 632
4522.02 598
4522.65 637
4523.28 665
4523.92 710
4524.55 698
4525.19 684
4525.82 705
4526.46 731
4527.09 863
4527.73 995
4528.36 1108
4529.00 1215
4529.63 1461
4530.27 1623
4530.90 1742
4531.54 1720
4532.17 1747
4532.81 1550
4533.44 1462
4534.08 1392
4534.71 1203
4535.35 1090
4535.99 1020
4536.62 892
4537.26 790
4537.89 717
4538.53 654
4539.16 652
4539.80 660
4540.43 604
4541.07 615
4541.71 565
4542.34 579
4542.98 625
4543.61 596
4544.25 593
4544.89 579
4545.52 621
4546.16 593
4546.79 570
4547.43 568
4548.07 556
4548.70 542
4549.34 521
4549.98 513
4550.61 548
4551.25 554
4551.89 595
4552.52 604
4553.16 576
4553.80 544
4554.43 584
4555.07 581
4555.71 578
4556.34 629
4556.98 620
4557.62 607
4558.25 611
4558.89 623
4559.53 609
4560.16 617
4560.80 633
4561.44 601
4562.08 651
4562.71 647
4563.35 642
4563.99 621
4564.63 664
4565.26 649
4565.90 658
4566.54 654
4567.18 683
4567.81 686
4568.45 745
4569.09 737
4569.73 738
4570.36 744
4571.00 721
4571.64 752
4572.28 762
4572.92 714
4573.55 662
4574.19 666
4574.83 676
4575.47 652
4576.11 630
4576.75 615
4577.38 599
4578.02 616
4578.66 604
4579.30 636
4579.94 656
4580.58 659
4581.21 674
4581.85 698
4582.49 705
4583.13 673
4583.77 721
4584.41 748
4585.05 796
4585.69 812
4586.32 902
4586.96 968
4587.60 977
4588.24 1012
4588.88 898
4589.52 964
4590.16 1006
4590.80 1056
4591.44 1111
4592.08 1190
4592.72 1093
4593.36 1014
4594.00 910
4594.63 901
4595.27 862
4595.91 768
4596.55 635
4597.19 697
4597.83 715
4598.47 703
4599.11 705
4599.75 709
4600.39 704
4601.03 709
4601.67 711
4602.31 655
4602.95 676
4603.59 661
4604.23 713
4604.87 749
4605.51 665
4606.15 680
4606.79 726
4607.43 712
4608.08 716
4608.72 668
4609.36 624
4610.00 654
4610.64 688
4611.28 596
4611.92 606
4612.56 583
4613.20 642
4613.84 627
4614.48 570
4615.12 566
4615.76 585
4616.41 578
4617.05 543
4617.69 589
4618.33 555
4618.97 554
4619.61 554
4620.25 543
4620.89 500
4621.54 514
4622.18 517
4622.82 541
4623.46 536
4624.10 519
4624.74 558
4625.38 589
4626.03 589
4626.67 577
4627.31 554
4627.95 536
4628.59 614
4629.24 631
4629.88 669
4630.52 666
4631.16 697
4631.80 728
4632.45 715
4633.09 785
4633.73 697
4634.37 658
4635.02 672
4635.66 688
4636.30 652
4636.94 647
4637.58 667
4638.23 677
4638.87 677
4639.51 710
4640.16 698
4640.80 620
4641.44 660
4642.08 623
4642.73 638
4643.37 618
4644.01 645
4644.66 624
4645.30 628
4645.94 590
4646.58 597
4647.23 597
4647.87 558
4648.51 554
4649.16 567
4649.80 605
4650.44 563
4651.09 612
4651.73 609
4652.37 638
4653.02 624
4653.66 600
4654.31 609
4654.95 595
4655.59 558
4656.24 572
4656.88 592
4657.52 599
4658.17 550
4658.81 590
4659.46 588
4660.10 593
4660.75 565
4661.39 538
4662.03 527
4662.68 563
4663.32 545
4663.97 517
4664.61 546
4665.26 481
4665.90 520
4666.54 496
4667.19 512
4667.83 498
4668.48 505
4669.12 535
4669.77 485
4670.41 506
4671.06 505
4671.70 522
4672.35 545
4672.99 573
4673.64 583
4674.28 563
4674.93 545
4675.57 554
4676.22 568
4676.86 580
4677.51 558
4678.15 578
4678.80 578
4679.44 599
4680.09 588
4680.73 580
4681.38 590
4682.03 608
4682.67 586
4683.32 567
4683.96 614
4684.61 566
4685.25 624
4685.90 578
4686.55 626
4687.19 625
4687.84 646
4688.48 680
4689.13 675
4689.78 736
4690.42 762
4691.07 746
4691.72 644
4692.36 671
4693.01 698
4693.65 685
4694.30 658
4694.95 754
4695.59 699
4696.24 685
4696.89 747
4697.53 752
4698.18 885
4698.83 976
4699.47 974
4700.12 1005
4700.77 951
4701.41 799
4702.06 843
4702.71 798
4703.36 705
4704.00 747
4704.65 781
4705.30 694
4705.94 704
4706.59 680
4707.24 706
4707.89 624
4708.53 626
4709.18 649
4709.83 664
4710.48 656
4711.12 641
4711.77 649
4712.42 710
4713.07 659
4713.71 615
4714.36 681
4715.01 649
4715.66 639
4716.31 634
4716.95 677
4717.60 624
4718.25 653
4718.90 678
4719.55 666
4720.19 672
4720.84 649
4721.49 691
4722.14 700
4722.79 712
4723.44 701
4724.08 717
4724.73 644
4725.38 673
4726.03 635
4726.68 646
4727.33 664
4727.98 615
4728.63 647
4729.27 626
4729.92 610
4730.57 579
4731.22 580
4731.87 614
4732.52 669
4733.17 571
4733.82 596
4734.47 614
4735.12 558
4735.77 549
4736.41 565
4737.06 545
4737.71 562
4738.36 596
4739.01 631
4739.66 614
4740.31 576
4740.96 634
4741.61 579
4742.26 583
4742.91 560
4743.56 584
4744.21 615
4744.86 642
4745.51 570
4746.16 533
4746.81 624
4747.46 672
4748.11 619
4748.76 609
4749.41 605
4750.06 630
4750.71 678
4751.36 644
4752.01 657
4752.66 650
4753.31 678
4753.96 645
4754.61 637
4755.26 630
4755.92 645
4756.57 608
4757.22 643
4757.87 627
4758.52 668
4759.17 678
4759.82 688
4760.47 687
4761.12 728
4761.77 665
4762.42 655
4763.08 672
4763.73 695
4764.38 649
4765.03 643
4765.68 677
4766.33 647
4766.98 640
4767.64 634
4768.29 628
4768.94 617
4769.59 591
4770.24 609
4770.89 614
4771.54 611
4772.20 573
4772.85 625
4773.50 658
4774.15 581
4774.80 598
4775.46 626
4776.11 556
4776.76 558
4777.41 580
4778.06 558
4778.72 602
4779.37 586
4780.02 607
4780.67 658
4781.33 627
4781.98 604
4782.63 627
4783.28 549
4783.94 595
4784.59 626
4785.24 669
4785.89 619
4786.55 589
4787.20 689
4787.85 624
4788.51 646
4789.16 654
4789.81 638
4790.46 694
4791.12 703
4791.77 636
4792.42 630
4793.08 652
4793.73 654
4794.38 717
4795.04 700
4795.69 680
4796.34 677
4797.00 690
4797.65 685
4798.30 735
4798.96 825
4799.61 820
4800.27 801
4800.92 903
4801.57 904
4802.23 886
4802.88 794
4803.53 797
4804.19 753
4804.84 719
4805.50 775
4806.15 770
4806.81 742
4807.46 689
4808.11 680
4808.77 686
4809.42 692
4810.08 681
4810.73 664
4811.39 706
4812.04 753
4812.69 784
4813.35 732
4814.00 749
4814.66 751
4815.31 808
4815.97 775
4816.62 776
4817.28 796
4817.93 824
4818.59 831
4819.24 850
4819.90 891
4820.55 900
4821.21 979
4821.86 978
4822.52 1028
4823.17 986
4823.83 971
4824.48 1057
4825.14 1033
4825.79 997
4826.45 950
4827.11 844
4827.76 865
4828.42 937
4829.07 855
4829.73 905
4830.38 920
4831.04 961
4831.70 890
4832.35 873
4833.01 924
4833.66 991
4834.32 1033
4834.98 1060
4835.63 1000
4836.29 1116
4836.94 1163
4837.60 1133
4838.26 1181
4838.91 1157
4839.57 1148
4840.23 1194
4840.88 1120
4841.54 1238
4842.20 1191
4842.85 1196
4843.51 1190
4844.17 1151
4844.82 1225
4845.48 1275
4846.14 1258
4846.79 1297
4847.45 1432
4848.11 1675
4848.76 1844
4849.42 1983
4850.08 1947
4850.73 1945
4851.39 1855
4852.05 1739
4852.71 1629
4853.36 1658
4854.02 1467
4854.68 1456
4855.34 1511
4855.99 1705
4856.65 1878
4857.31 2048
4857.97 2121
4858.62 2057
4859.28 1954
4859.94 1878
4860.60 1775
4861.25 1584
4861.91 1504
4862.57 1472
4863.23 1437
4863.89 1404
4864.54 1350
4865.20 1340
4865.86 1393
4866.52 1377
4867.18 1419
4867.84 1462
4868.49 1451
4869.15 1367
4869.81 1366
4870.47 1347
4871.13 1278
4871.79 1240
4872.44 1223
4873.10 1157
4873.76 1134
4874.42 1134
4875.08 1101
4875.74 1153
4876.40 1190
4877.06 1341
4877.72 1300
4878.37 1283
4879.03 1336
4879.69 1386
4880.35 1325
4881.01 1272
4881.67 1203
4882.33 1179
4882.99 1120
4883.65 1086
4884.31 1136
4884.97 1094
4885.63 1092
4886.29 1135
4886.95 1083
4887.61 1066
4888.26 1106
4888.92 1097
4889.58 1086
4890.24 1020
4890.90 1023
4891.56 1117
4892.22 1104
4892.88 1067
4893.54 1082
4894.20 1007
4894.86 974
4895.52 992
4896.18 949
4896.84 976
4897.51 959
4898.17 1041
4898.83 1102
4899.49 1110
4900.15 1083
4900.81 1048
4901.47 1010
4902.13 981
4902.79 944
4903.45 882
4904.11 988
4904.77 974
4905.43 901
4906.09 841
4906.75 867
4907.41 853
4908.08 878
4908.74 804
4909.40 779
4910.06 774
4910.72 800
4911.38 793
4912.04 816
4912.70 791
4913.37 742
4914.03 728
4914.69 761
4915.35 731
4916.01 743
4916.67 716
4917.33 739
4918.00 756
4918.66 704
4919.32 713
4919.98 662
4920.64 656
4921.31 718
4921.97 746
4922.63 680
4923.29 701
4923.95 658
4924.62 677
4925.28 654
4925.94 734
4926.60 718
4927.26 671
4927.93 687
4928.59 715
4929.25 704
4929.91 707
4930.58 679
4931.24 636
4931.90 672
4932.56 674
4933.23 665
4933.89 708
4934.55 643
4935.22 643
4935.88 623
4936.54 654
4937.20 634
4937.87 677
4938.53 654
4939.19 705
4939.86 614
4940.52 621
4941.18 678
4941.85 612
4942.51 669
4943.17 665
4943.84 662
4944.50 615
4945.16 628
4945.83 628
4946.49 571
4947.15 617
4947.82 568
4948.48 640
4949.15 635
4949.81 575
4950.47 596
4951.14 597
4951.80 634
4952.47 645
4953.13 626
4953.79 607
4954.46 595
4955.12 624
4955.79 669
4956.45 669
4957.11 630
4957.78 684
4958.44 695
4959.11 742
4959.77 770
4960.44 807
4961.10 834
4961.77 847
4962.43 932
4963.10 937
4963.76 923
4964.42 939
4965.09 898
4965.75 852
4966.42 755
4967.08 760
4967.75 735
4968.41 624
4969.08 601
4969.74 612
4970.41 609
4971.08 645
4971.74 655
4972.41 636
4973.07 625
4973.74 599
4974.40 690
4975.07 701
4975.73 729
4976.40 729
4977.06 721
4977.73 663
4978.40 749
4979.06 789
4979.73 674
4980.39 670
4981.06 603
4981.73 650
4982.39 689
4983.06 646
4983.72 631
4984.39 599
4985.06 595
4985.72 578
4986.39 583
4987.05 609
4987.72 613
4988.39 606
4989.05 563
4989.72 547
4990.39 498
4991.05 530
4991.72 526
4992.39 589
4993.05 588
4993.72 540
4994.39 535
4995.05 584
4995.72 584
4996.39 567
4997.05 529
4997.72 540
4998.39 543
4999.06 515
4999.72 527
5000.39 549
5001.06 568
5001.73 535
5002.39 534
5003.06 530
5003.73 499
5004.39 583
5005.06 557
5005.73 550
5006.40 512
5007.07 536
5007.73 554
5008.40 492
5009.07 523
5009.74 517
5010.40 525
5011.07 524
5011.74 557
5012.41 568
5013.08 549
5013.74 502
5014.41 485
5015.08 517
5015.75 472
5016.42 488
5017.09 495
5017.75 528
5018.42 532
5019.09 508
5019.76 521
5020.43 531
5021.10 517
5021.76 542
5022.43 489
5023.10 564
5023.77 539
5024.44 521
5025.11 497
5025.78 471
5026.45 479
5027.12 519
5027.78 523
5028.45 520
5029.12 512
5029.79 543
5030.46 502
5031.13 513
5031.80 533
5032.47 498
5033.14 524
5033.81 454
5034.48 437
5035.15 495
5035.82 515
5036.49 502
5037.16 556
5037.83 514
5038.50 515
5039.16 492
5039.83 514
5040.50 467
5041.17 475
5041.84 571
5042.51 508
5043.18 502
5043.85 493
5044.52 529
5045.20 525
5045.87 497
5046.54 538
5047.21 535
5047.88 512
5048.55 494
5049.22 502
5049.89 500
5050.56 480
5051.23 508
5051.90 504
5052.57 492
5053.24 481
5053.91 528
5054.58 520
5055.25 472
5055.92 482
5056.60 477
5057.27 482
5057.94 471
5058.61 517
5059.28 531
5059.95 538
5060.62 507
5061.29 507
5061.96 481
5062.64 521
5063.31 571
5063.98 530
5064.65 531
5065.32 516
5065.99 492
5066.66 478
5067.34 483
5068.01 472
5068.68 504
5069.35 556
5070.02 543
5070.70 548
5071.37 564
5072.04 551
5072.71 498
5073.38 503
5074.06 494
5074.73 528
5075.40 625
5076.07 683
5076.74 650
5077.42 683
5078.09 703
5078.76 747
5079.43 711
5080.11 677
5080.78 609
5081.45 642
5082.12 636
5082.80 604
5083.47 571
5084.14 596
5084.82 636
5085.49 624
5086.16 605
5086.83 630
5087.51 592
5088.18 619
5088.85 648
5089.53 666
5090.20 600
5090.87 623
5091.55 630
5092.22 652
5092.89 599
5093.57 627
5094.24 570
5094.91 576
5095.59 629
5096.26 600
5096.93 575
5097.61 581
5098.28 552
5098.96 542
5099.63 581
5100.30 575
5100.98 600
5101.65 591
5102.32 559
5103.00 632
5103.67 647
5104.35 639
5105.02 701
5105.70 606
5106.37 598
5107.04 568
5107.72 542
5108.39 569
5109.07 577
5109.74 572
5110.42 573
5111.09 579
5111.77 594
5112.44 580
5113.11 550
5113.79 584
5114.46 598
5115.14 546
5115.81 581
5116.49 674
5117.16 744
5117.84 769
5118.51 861
5119.19 816
5119.86 825
5120.54 768
5121.21 744
5121.89 754
5122.57 743
5123.24 769
5123.92 734
5124.59 656
5125.27 691
5125.94 625
5126.62 632
5127.29 624
5127.97 580
5128.64 571
5129.32 606
5130.00 624
5130.67 656
5131.35 668
5132.02 736
5132.70 661
5133.38 655
5134.05 636
5134.73 634
5135.40 665
5136.08 634
5136.76 616
5137.43 619
5138.11 619
5138.79 591
5139.46 530
5140.14 600
5140.82 540
5141.49 538
5142.17 532
5142.85 532
5143.52 586
5144.20 527
5144.88 544
5145.55 536
5146.23 516
5146.91 553
5147.58 539
5148.26 496
5148.94 452
5149.61 476
5150.29 497
5150.97 509
5151.65 511
5152.32 532
5153.00 508
5153.68 488
5154.36 464
5155.03 516
5155.71 545
5156.39 517
5157.07 492
5157.74 538
5158.42 494
5159.10 527
5159.78 508
5160.45 522
5161.13 557
5161.81 506
5162.49 512
5163.17 529
5163.84 506
5164.52 489
5165.20 504
5165.88 553
5166.56 556
5167.24 535
5167.91 518
5168.59 501
5169.27 527
5169.95 524
5170.63 488
5171.31 462
5171.98 465
5172.66 461
5173.34 474
5174.02 523
5174.70 497
5175.38 546
5176.06 513
5176.74 469
5177.41 532
5178.09 512
5178.77 474
5179.45 518
5180.13 496
5180.81 510
5181.49 505
5182.17 509
5182.85 503
5183.53 517
5184.21 528
5184.89 545
5185.57 506
5186.24 493
5186.92 473
5187.60 494
5188.28 509
5188.96 472
5189.64 424
5190.32 449
5191.00 510
5191.68 512
5192.36 489
5193.04 428
5193.72 515
5194.40 502
5195.08 483
5195.76 504
5196.44 504
5197.12 451
5197.80 490
5198.48 483
5199.16 508
5199.84 502
5200.52 502
5201.21 504
5201.89 479
5202.57 479
5203.25 542
5203.93 539
5204.61 522
5205.29 522
5205.97 518
5206.65 524
5207.33 529
5208.01 570
5208.69 615
5209.37 622
5210.06 578
5210.74 632
5211.42 639
5212.10 689
5212.78 730
5213.46 717
5214.14 683
5214.82 634
5215.51 674
5216.19 665
5216.87 662
5217.55 590
5218.23 595
5218.91 577
5219.60 652
5220.28 677
5220.96 708
5221.64 652
5222.32 677
5223.00 655
5223.69 660
5224.37 612
5225.05 669
5225.73 634
5226.41 624
5227.10 624
5227.78 626
5228.46 573
5229.14 570
5229.83 589
5230.51 587
5231.19 548
5231.87 604
5232.56 588
5233.24 588
5233.92 544
5234.60 554
5235.29 600
5235.97 578
5236.65 638
5237.34 613
5238.02 629
5238.70 604
5239.38 635
5240.07 636
5240.75 624
5241.43 570
5242.12 559
5242.80 627
5243.48 577
5244.17 568
5244.85 543
5245.53 533
5246.22 579
5246.90 591
5247.58 574
5248.27 555
5248.95 572
5249.63 588
5250.32 677
5251.00 665
5251.69 758
5252.37 685
5253.05 643
5253.74 650
5254.42 577
5255.11 578
5255.79 577
5256.47 584
5257.16 561
5257.84 581
5258.53 589
5259.21 621
5259.89 644
5260.58 669
5261.26 655
5261.95 648
5262.63 643
5263.32 650
5264.00 625
5264.69 597
5265.37 577
5266.06 566
5266.74 609
5267.43 606
5268.11 557
5268.79 559
5269.48 548
5270.16 559
5270.85 589
5271.53 578
5272.22 605
5272.91 578
5273.59 529
5274.28 553
5274.96 615
5275.65 560
5276.33 530
5277.02 563
5277.70 562
5278.39 566
5279.07 521
5279.76 536
5280.45 579
5281.13 618
5281.82 576
5282.50 576
5283.19 501
5283.87 502
5284.56 530
5285.25 546
5285.93 532
5286.62 568
5287.30 519
5287.99 531
5288.68 529
5289.36 524
5290.05 527
5290.74 558
5291.42 530
5292.11 564
5292.79 530
5293.48 486
5294.17 562
5294.85 560
5295.54 553
5296.23 613
5296.91 623
5297.60 601
5298.29 630
5298.98 604
5299.66 663
5300.35 685
5301.04 708
5301.72 731
5302.41 767
5303.10 790
5303.78 785
5304.47 821
5305.16 814
5305.85 793
5306.53 785
5307.22 797
5307.91 808
5308.60 837
5309.28 928
5309.97 894
5310.66 955
5311.35 954
5312.03 949
5312.72 994
5313.41 975
5314.10 916
5314.79 865
5315.47 835
5316.16 787
5316.85 826
5317.54 849
5318.23 777
5318.91 797
5319.60 816
5320.29 814
5320.98 785
5321.67 730
5322.36 778
5323.04 749
5323.73 708
5324.42 671
5325.11 639
5325.80 666
5326.49 650
5327.18 587
5327.86 630
5328.55 567
5329.24 595
5329.93 577
5330.62 643
5331.31 597
5332.00 517
5332.69 528
5333.38 541
5334.06 568
5334.75 605
5335.44 612
5336.13 555
5336.82 566
5337.51 551
5338.20 594
5338.89 562
5339.58 571
5340.27 515
5340.96 523
5341.65 590
5342.34 604
5343.03 605
5343.72 598
5344.41 604
5345.10 593
5345.79 649
5346.48 639
5347.17 700
5347.86 698
5348.55 714
5349.24 720
5349.93 761
5350.62 778
5351.31 758
5352.00 700
5352.69 658
5353.38 686
5354.07 655
5354.76 625
5355.45 610
5356.14 585
5356.83 544
5357.52 544
5358.21 535
5358.90 572
5359.59 590
5360.29 617
5360.98 535
5361.67 588
5362.36 579
5363.05 570
5363.74 543
5364.43 567
5365.12 557
5365.81 520
5366.50 502
5367.20 500
5367.89 537
5368.58 488
5369.27 533
5369.96 528
5370.65 534
5371.34 534
5372.04 492
5372.73 503
5373.42 547
5374.11 539
5374.80 493
5375.49 521
5376.19 487
5376.88 476
5377.57 506
5378.26 588
5378.95 533
5379.65 542
5380.34 534
5381.03 533
5381.72 501
5382.42 540
5383.11 522
5383.80 545
5384.49 535
5385.19 504
5385.88 559
5386.57 601
5387.26 545
5387.96 565
5388.65 582
5389.34 581
5390.03 604
5390.73 574
5391.42 586
5392.11 569
5392.80 570
5393.50 543
5394.19 550
5394.88 535
5395.58 525
5396.27 533
5396.96 531
5397.66 536
5398.35 554
5399.04 504
5399.74 562
5400.43 531
5401.12 495
5401.82 577
5402.51 577
5403.20 598
5403.90 575
5404.59 599
5405.29 583
5405.98 560
5406.67 543
5407.37 567
5408.06 566
5408.75 586
5409.45 541
5410.14 554
5410.84 554
5411.53 526
5412.23 534
5412.92 539
5413.61 580
5414.31 512
5415.00 559
5415.70 539
5416.39 520
5417.09 550
5417.78 593
5418.47 594
5419.17 550
5419.86 580
5420.56 608
5421.25 638
5421.95 587
5422.64 619
5423.34 635
5424.03 619
5424.73 583
5425.42 551
5426.12 550
5426.81 576
5427.51 547
5428.20 600
5428.90 543
5429.59 559
5430.29 598
5430.99 584
5431.68 609
5432.38 563
5433.07 621
5433.77 603
5434.46 650
5435.16 638
5435.85 595
5436.55 634
5437.25 651
5437.94 646
5438.64 610
5439.33 633
5440.03 578
5440.73 595
5441.42 622
5442.12 577
5442.81 634
5443.51 667
5444.21 676
5444.90 726
5445.60 809
5446.29 786
5446.99 805
5447.69 831
5448.38 808
5449.08 792
5449.78 789
5450.47 801
5451.17 757
5451.87 672
5452.56 634
5453.26 674
5453.96 635
5454.65 612
5455.35 593
5456.05 706
5456.75 719
5457.44 712
5458.14 728
5458.84 705
5459.53 701
5460.23 723
5460.93 793
5461.63 696
5462.32 698
5463.02 746
5463.72 735
5464.42 728
5465.11 794
5465.81 746
5466.51 724
5467.21 778
5467.90 813
5468.60 780
5469.30 778
5470.00 840
5470.70 853
5471.39 882
5472.09 898
5472.79 905
5473.49 905
5474.19 933
5474.88 1070
5475.58 1053
5476.28 1059
5476.98 1135
5477.68 1372
5478.38 1529
5479.07 1749
5479.77 1930
5480.47 1977
5481.17 1872
5481.87 1740
5482.57 1669
5483.27 1487
5483.96 1324
5484.66 1188
5485.36 1245
5486.06 1145
5486.76 1125
5487.46 1127
5488.16 1061
5488.86 1075
5489.56 1061
5490.26 1009
5490.96 1089
5491.65 1310
5492.35 1296
5493.05 1252
5493.75 1226
5494.45 1225
5495.15 1260
5495.85 1333
5496.55 1476
5497.25 1582
5497.95 1794
5498.65 2147
5499.35 2686
5500.05 2826
5500.75 3038
5501.45 3005
5502.15 2951
5502.85 2469
5503.55 2110
5504.25 1769
5504.95 1573
5505.65 1405
5506.35 1276
5507.05 1139
5507.75 1040
5508.45 993
5509.15 996
5509.85 987
5510.55 937
5511.25 941
5511.95 943
5512.65 983
5513.35 990
5514.05 1061
5514.76 1014
5515.46 1004
5516.16 993
5516.86 1000
5517.56 975
5518.26 994
5518.96 1057
5519.66 1091
5520.36 1113
5521.06 980
5521.77 953
5522.47 947
5523.17 872
5523.87 849
5524.57 776
5525.27 821
5525.97 776
5526.67 719
5527.38 829
5528.08 800
5528.78 794
5529.48 793
5530.18 799
5530.88 783
5531.59 780
5532.29 780
5532.99 791
5533.69 758
5534.39 796
5535.10 762
5535.80 801
5536.50 743
5537.20 771
5537.90 726
5538.61 694
5539.31 738
5540.01 698
5540.71 707
5541.42 715
5542.12 692
5542.82 669
5543.52 638
5544.23 661
5544.93 676
5545.63 700
5546.33 639
5547.04 621
5547.74 652
5548.44 673
5549.15 632
5549.85 660
5550.55 651
5551.26 669
5551.96 663
5552.66 662
5553.36 656
5554.07 660
5554.77 640
5555.47 638
5556.18 609
5556.88 633
5557.58 607
5558.29 635
5558.99 696
5559.70 704
5560.40 649
5561.10 660
5561.81 709
5562.51 675
5563.21 754
5563.92 758
5564.62 712
5565.33 719
5566.03 687
5566.73 678
5567.44 651
5568.14 638
5568.85 628
5569.55 614
5570.25 605
5570.96 628
5571.66 619
5572.37 667
5573.07 661
5573.78 646
5574.48 693
5575.19 641
5575.89 655
5576.59 662
5577.30 662
5578.00 593
5578.71 570
5579.41 575
5580.12 599
5580.82 585
5581.53 571
5582.23 551
5582.94 578
5583.64 579
5584.35 586
5585.05 634
5585.76 611
5586.46 630
5587.17 618
5587.88 613
5588.58 616
5589.29 600
5589.99 572
5590.70 589
5591.40 559
5592.11 550
5592.81 570
5593.52 567
5594.23 572
5594.93 607
5595.64 597
5596.34 600
5597.05 551
5597.76 564
5598.46 571
5599.17 579
5599.87 518
5600.58 547
5601.29 566
5601.99 537
5602.70 589
5603.41 580
5604.11 595
5604.82 598
5605.52 543
5606.23 587
5606.94 593
5607.64 586
5608.35 573
5609.06 541
5609.76 570
5610.47 546
5611.18 539
5611.88 570
5612.59 556
5613.30 577
5614.01 566
5614.71 515
5615.42 538
5616.13 576
5616.83 559
5617.54 569
5618.25 556
5618.96 518
5619.66 583
5620.37 547
5621.08 594
5621.79 530
5622.49 554
5623.20 541
5623.91 588
5624.62 566
5625.32 606
5626.03 606
5626.74 629
5627.45 674
5628.16 675
5628.86 678
5629.57 625
5630.28 655
5630.99 633
5631.70 702
5632.40 718
5633.11 736
5633.82 690
5634.53 696
5635.24 719
5635.95 722
5636.65 721
5637.36 754
5638.07 797
5638.78 789
5639.49 789
5640.20 853
5640.91 765
5641.61 807
5642.32 762
5643.03 770
5643.74 709
5644.45 674
5645.16 662
5645.87 646
5646.58 655
5647.29 698
5648.00 686
5648.70 657
5649.41 664
5650.12 678
5650.83 727
5651.54 630
5652.25 680
5652.96 719
5653.67 664
5654.38 654
5655.09 711
5655.80 751
5656.51 736
5657.22 748
5657.93 717
5658.64 763
5659.35 767
5660.06 796
5660.77 782
5661.48 779
5662.19 744
5662.90 747
5663.61 757
5664.32 705
5665.03 678
5665.74 660
5666.45 707
5667.16 677
5667.87 701
5668.58 669
5669.29 753
5670.00 799
5670.71 841
5671.42 857
5672.13 842
5672.84 857
5673.56 764
5674.27 675
5674.98 701
5675.69 673
5676.40 612
5677.11 633
5677.82 661
5678.53 676
5679.24 664
5679.95 641
5680.67 649
5681.38 726
5682.09 694
5682.80 662
5683.51 686
5684.22 668
5684.93 626
5685.65 635
5686.36 584
5687.07 606
5687.78 635
5688.49 587
5689.20 573
5689.92 569
5690.63 617
5691.34 568
5692.05 582
5692.76 545
5693.47 555
5694.19 542
5694.90 547
5695.61 523
5696.32 548
5697.04 522
5697.75 502
5698.46 544
5699.17 558
5699.89 575
5700.60 608
5701.31 615
5702.02 583
5702.74 584
5703.45 580
5704.16 546
5704.87 542
5705.59 550
5706.30 569
5707.01 576
5707.72 561
5708.44 549
5709.15 535
5709.86 547
5710.58 531
5711.29 529
5712.00 569
5712.72 561
5713.43 563
5714.14 514
5714.86 561
5715.57 530
5716.28 554
5717.00 530
5717.71 589
5718.42 561
5719.14 550
5719.85 568
5720.56 576
5721.28 645
5721.99 608
5722.71 599
5723.42 611
5724.13 631
5724.85 636
5725.56 645
5726.28 720
5726.99 738
5727.70 707
5728.42 758
5729.13 780
5729.85 769
5730.56 713
5731.28 662
5731.99 668
5732.70 656
5733.42 641
5734.13 617
5734.85 607
5735.56 608
5736.28 601
5736.99 575
5737.71 639
5738.42 593
5739.14 581
5739.85 607
5740.57 611
5741.28 598
5742.00 596
5742.71 593
5743.43 631
5744.14 629
5744.86 644
5745.57 590
5746.29 574
5747.00 619
5747.72 604
5748.43 653
5749.15 630
5749.87 693
5750.58 640
5751.30 676
5752.01 681
5752.73 668
5753.44 685
5754.16 704
5754.88 724
5755.59 729
5756.31 810
5757.02 818
5757.74 767
5758.46 854
5759.17 820
5759.89 872
5760.60 873
5761.32 826
5762.04 804
5762.75 842
5763.47 870
5764.19 877
5764.90 919
5765.62 918
5766.34 1011
5767.05 1224
5767.77 1369
5768.49 1742
5769.20 2037
5769.92 2271
5770.64 2332
5771.35 2273
5772.07 2032
5772.79 1828
5773.50 1454
5774.22 1259
5774.94 1108
5775.65 955
5776.37 948
5777.09 994
5777.81 942
5778.52 890
5779.24 893
5779.96 905
5780.68 913
5781.39 931
5782.11 921
5782.83 986
5783.55 982
5784.26 933
5784.98 942
5785.70 1012
5786.42 935
5787.14 892
5787.85 915
5788.57 948
5789.29 961
5790.01 1014
5790.73 957
5791.44 923
5792.16 852
5792.88 825
5793.60 741
5794.32 810
5795.03 838
5795.75 825
5796.47 822
5797.19 832
5797.91 927
5798.63 1008
5799.35 1064
5800.06 1095
5800.78 1164
5801.50 1122
5802.22 1044
5802.94 969
5803.66 887
5804.38 801
5805.10 807
5805.82 845
5806.53 843
5807.25 809
5807.97 798
5808.69 773
5809.41 812
5810.13 777
5810.85 759
5811.57 794
5812.29 772
5813.01 744
5813.73 711
5814.45 741
5815.17 760
5815.89 725
5816.61 731
5817.33 686
5818.05 689
5818.77 682
5819.49 713
5820.20 685
5820.92 698
5821.64 647
5822.36 626
5823.09 678
5823.81 714
5824.53 696
5825.25 657
5825.97 633
5826.69 636
5827.41 633
5828.13 650
5828.85 625
5829.57 690
5830.29 640
5831.01 652
5831.73 632
5832.45 669
5833.17 661
5833.89 642
5834.61 612
5835.33 617
5836.05 613
5836.78 620
5837.50 625
5838.22 604
5838.94 646
5839.66 637
5840.38 668
5841.10 615
5841.82 643
5842.54 623
5843.27 661
5843.99 596
5844.71 590
5845.43 581
5846.15 576
5846.87 650
5847.59 609
5848.32 602
5849.04 638
5849.76 615
5850.48 609
5851.20 642
5851.93 649
5852.65 653
5853.37 660
5854.09 679
5854.81 644
5855.54 669
5856.26 652
5856.98 637
5857.70 620
5858.42 600
5859.15 602
5859.87 549
5860.59 606
5861.31 577
5862.04 626
5862.76 652
5863.48 592
5864.20 580
5864.93 583
5865.65 601
5866.37 576
5867.10 584
5867.82 552
5868.54 647
5869.26 685
5869.99 642
5870.71 660
5871.43 593
5872.16 620
5872.88 639
5873.60 618
5874.33 565
5875.05 597
5875.77 598
5876.50 631
5877.22 663
5877.94 621
5878.67 679
5879.39 700
5880.11 762
5880.84 712
5881.56 631
5882.28 652
5883.01 684
5883.73 675
5884.46 678
5885.18 743
5885.90 719
5886.63 699
5887.35 677
5888.08 681
5888.80 646
5889.52 665
5890.25 702
5890.97 640
5891.70 650
5892.42 684
5893.15 712
5893.87 623
5894.59 600
5895.32 642
5896.04 682
5896.77 668
5897.49 671
5898.22 661
5898.94 671
5899.67 687
5900.39 664
5901.12 668
5901.84 641
5902.57 689
5903.29 694
5904.02 667
5904.74 680
5905.47 704
5906.19 714
5906.92 640
5907.64 707
5908.37 691
5909.09 699
5909.82 734
5910.55 782
5911.27 770
5912.00 639
5912.72 689
5913.45 778
5914.17 755
5914.90 754
5915.63 769
5916.35 730
5917.08 743
5917.80 731
5918.53 749
5919.25 749
5919.98 791
5920.71 831
5921.43 754
5922.16 807
5922.89 779
5923.61 820
5924.34 840
5925.06 823
5925.79 851
5926.52 882
5927.24 874
5927.97 830
5928.70 920
5929.42 884
5930.15 937
5930.88 938
5931.60 944
5932.33 972
5933.06 1003
5933.78 979
5934.51 991
5935.24 965
5935.97 1011
5936.69 1100
5937.42 1094
5938.15 1055
5938.87 1034
5939.60 1118
5940.33 1119
5941.06 1147
5941.78 1236
5942.51 1309
5943.24 1259
5943.97 1271
5944.69 1381
5945.42 1408
5946.15 1382
5946.88 1436
5947.60 1527
5948.33 1568
5949.06 1695
5949.79 1833
5950.52 2103
5951.24 2361
5951.97 2620
5952.70 2804
5953.43 2815
5954.16 2715
5954.88 2491
5955.61 2183
5956.34 2107
5957.07 1990
5957.80 1874
5958.53 1863
5959.25 1906
5959.98 1869
5960.71 1788
5961.44 1806
5962.17 1889
5962.90 2044
5963.63 2289
5964.36 2423
5965.08 2627
5965.81 2938
5966.54 3237
5967.27 3159
5968.00 2928
5968.73 2853
5969.46 2646
5970.19 2604
5970.92 2387
5971.65 2325
5972.37 2178
5973.10 2162
5973.83 2161
5974.56 2097
5975.29 1996
5976.02 2046
5976.75 2090
5977.48 2151
5978.21 2199
5978.94 2229
5979.67 2262
5980.40 2473
5981.13 2454
5981.86 2382
5982.59 2485
5983.32 2499
5984.05 2470
5984.78 2456
5985.51 2451
5986.24 2501
5986.97 2457
5987.70 2434
5988.43 2398
5989.16 2414
5989.89 2385
5990.62 2450
5991.35 2464
5992.08 2398
5992.81 2438
5993.54 2519
5994.27 2528
5995.00 2634
5995.74 2617
5996.47 2608
5997.20 2651
5997.93 2759
5998.66 2782
5999.39 2664
6000.12 2696
6000.85 2597
6001.58 2534
6002.31 2482
6003.04 2458
6003.78 2424
6004.51 2445
6005.24 2511
6005.97 2523
6006.70 2599
6007.43 2909
6008.16 3184
6008.90 3671
6009.63 4479
6010.36 5501
6011.09 6621
6011.82 7717
6012.55 8638
6013.29 9198
6014.02 9437
6014.75 9058
6015.48 8583
6016.21 7784
6016.95 6928
6017.68 5784
6018.41 4958
6019.14 4280
6019.87 3668
6020.61 3145
6021.34 2826
6022.07 2558
6022.80 2387
6023.54 2306
6024.27 2233
6025.00 2218
6025.73 2215
6026.47 2213
6027.20 2227
6027.93 2321
6028.66 2340
6029.40 2404
6030.13 2462
6030.86 2273
6031.59 2183
6032.33 2025
6033.06 1939
6033.79 1898
6034.53 1761
6035.26 1778
6035.99 1836
6036.73 1786
6037.46 1877
6038.19 1887
6038.93 1854
6039.66 1804
6040.39 1840
6041.13 1902
6041.86 1913
6042.59 1960
6043.33 1953
6044.06 1946
6044.79 2047
6045.53 2038
6046.26 2089
6047.00 2170
6047.73 2218
6048.46 2328
6049.20 2437
6049.93 2599
6050.67 2784
6051.40 2945
6052.13 3084
6052.87 3239
6053.60 3136
6054.34 2930
6055.07 2764
6055.81 2605
6056.54 2395
6057.27 2307
6058.01 2117
6058.74 2070
6059.48 2053
6060.21 1989
6060.95 1938
6061.68 1893
6062.42 1895
6063.15 1878
6063.89 1819
6064.62 1806
6065.36 1769
6066.09 1723
6066.83 1734
6067.56 1683
6068.30 1646
6069.03 1644
6069.77 1646
6070.50 1610
6071.24 1627
6071.97 1626
6072.71 1570
6073.44 1574
6074.18 1520
6074.91 1535
6075.65 1534
6076.39 1475
6077.12 1483
6077.86 1489
6078.59 1388
6079.33 1393
6080.06 1392
6080.80 1431
6081.54 1428
6082.27 1385
6083.01 1391
6083.74 1378
6084.48 1363
6085.22 1345
6085.95 1363
6086.69 1340
6087.42 1384
6088.16 1364
6088.90 1390
6089.63 1365
6090.37 1379
6091.11 1385
6091.84 1434
6092.58 1456
6093.32 1359
6094.05 1403
6094.79 1323
6095.53 1297
6096.26 1330
6097.00 1306
6097.74 1295
6098.47 1353
6099.21 1276
6099.95 1255
6100.69 1219
6101.42 1251
6102.16 1325
6102.90 1212
6103.63 1182
6104.37 1253
6105.11 1241
6105.85 1186
6106.58 1171
6107.32 1198
6108.06 1238
6108.80 1257
6109.53 1257
6110.27 1276
6111.01 1279
6111.75 1322
6112.49 1339
6113.22 1317
6113.96 1248
6114.70 1324
6115.44 1331
6116.17 1367
6116.91 1339
6117.65 1366
6118.39 1303
6119.13 1294
6119.87 1332
6120.60 1340
6121.34 1330
6122.08 1388
6122.82 1344
6123.56 1393
6124.30 1403
6125.03 1460
6125.77 1447
6126.51 1435
6127.25 1456
6127.99 1373
6128.73 1351
6129.47 1333
6130.21 1349
6130.94 1350
6131.68 1424
6132.42 1339
6133.16 1350
6133.90 1358
6134.64 1503
6135.38 1442
6136.12 1540
6136.86 1589
6137.60 1666
6138.34 1681
6139.08 1744
6139.81 1806
6140.55 1837
6141.29 1814
6142.03 1713
6142.77 1757
6143.51 1770
6144.25 1752
6144.99 1692
6145.73 1630
6146.47 1570
6147.21 1638
6147.95 1659
6148.69 1672
6149.43 1627
6150.17 1678
6150.91 1571
6151.65 1687
6152.39 1657
6153.13 1803
6153.87 1868
6154.61 1846
6155.35 1918
6156.09 1917
6156.83 1981
6157.58 1981
6158.32 2028
6159.06 2091
6159.80 1997
6160.54 1997
6161.28 2017
6162.02 2058
6162.76 2111
6163.50 2197
6164.24 2398
6164.98 2513
6165.72 2550
6166.46 2519
6167.21 2543
6167.95 2509
6168.69 2502
6169.43 2471
6170.17 2471
6170.91 2417
6171.65 2348
6172.39 2255
6173.14 2193
6173.88 2274
6174.62 2292
6175.36 2255
6176.10 2332
6176.84 2481
6177.59 2696
6178.33 3010
6179.07 3566
6179.81 4352
6180.55 5192
6181.30 5976
6182.04 6614
6182.78 6952
6183.52 7080
6184.26 6901
6185.01 6384
6185.75 5650
6186.49 4922
6187.23 4293
6187.97 3840
6188.72 3515
6189.46 3225
6190.20 2933
6190.94 2688
6191.69 2745
6192.43 2676
6193.17 2638
6193.92 2598
6194.66 2559
6195.40 2637
6196.14 2634
6196.89 2559
6197.63 2460
6198.37 2558
6199.12 2502
6199.86 2503
6200.60 2516
6201.34 2501
6202.09 2470
6202.83 2615
6203.57 2950
6204.32 3459
6205.06 4334
6205.80 5477
6206.55 6882
6207.29 8416
6208.03 9581
6208.78 10272
6209.52 10358
6210.27 9978
6211.01 9026
6211.75 8026
6212.50 6929
6213.24 5774
6213.98 4792
6214.73 3983
6215.47 3388
6216.22 2902
6216.96 2690
6217.71 2431
6218.45 2365
6219.19 2248
6219.94 2312
6220.68 2295
6221.43 2228
6222.17 2221
6222.92 2159
6223.66 2165
6224.40 2089
6225.15 2011
6225.89 1893
6226.64 1760
6227.38 1615
6228.13 1575
6228.87 1545
6229.62 1488
6230.36 1499
6231.11 1470
6231.85 1483
6232.60 1458
6233.34 1458
6234.09 1519
6234.83 1517
6235.58 1633
6236.32 1723
6237.07 1782
6237.81 1876
6238.56 2001
6239.30 2144
6240.05 2260
6240.80 2211
6241.54 2175
6242.29 2089
6243.03 2017
6243.78 1974
6244.52 1980
6245.27 2011
6246.02 2134
6246.76 2166
6247.51 2155
6248.25 2071
6249.00 2009
6249.75 1897
6250.49 1821
6251.24 1734
6251.98 1772
6252.73 1670
6253.48 1606
6254.22 1639
6254.97 1572
6255.72 1559
6256.46 1605
6257.21 1603
6257.95 1540
6258.70 1589
6259.45 1590
6260.19 1580
6260.94 1553
6261.69 1499
6262.43 1411
6263.18 1429
6263.93 1314
6264.68 1320
6265.42 1351
6266.17 1338
6266.92 1313
6267.66 1326
6268.41 1380
6269.16 1375
6269.91 1308
6270.65 1307
6271.40 1308
6272.15 1348
6272.89 1322
6273.64 1309
6274.39 1335
6275.14 1323
6275.88 1333
6276.63 1361
6277.38 1366
6278.13 1388
6278.88 1354
6279.62 1329
6280.37 1321
6281.12 1335
6281.87 1354
6282.62 1254
6283.36 1176
6284.11 1175
6284.86 1191
6285.61 1135
6286.36 1155
6287.10 1158
6287.85 1180
6288.60 1190
6289.35 1099
6290.10 1125
6290.85 1079
6291.59 1161
6292.34 1110
6293.09 1090
6293.84 1080
6294.59 1057
6295.34 1004
6296.09 1006
6296.84 1044
6297.58 1025
6298.33 1049
6299.08 977
6299.83 1023
6300.58 952
6301.33 946
6302.08 1005
6302.83 1020
6303.58 999
6304.33 1003
6305.08 970
6305.83 1012
6306.58 1074
6307.32 1018
6308.07 1028
6308.82 1072
6309.57 1144
6310.32 1182
6311.07 1094
6311.82 1093
6312.57 1124
6313.32 1085
6314.07 1115
6314.82 1144
6315.57 1133
6316.32 1090
6317.07 1105
6317.82 1066
6318.57 1056
6319.32 995
6320.07 943
6320.82 963
6321.57 971
6322.32 943
6323.07 936
6323.82 970
6324.58 955
6325.33 944
6326.08 898
6326.83 1022
6327.58 1059
6328.33 1025
6329.08 989
6329.83 1001
6330.58 987
6331.33 990
6332.08 959
6332.83 941
6333.58 895
6334.34 876
6335.09 976
6335.84 921
6336.59 911
6337.34 950
6338.09 944
6338.84 980
6339.59 1008
6340.35 950
6341.10 911
6341.85 931
6342.60 961
6343.35 935
6344.10 945
6344.86 920
6345.61 980
6346.36 961
6347.11 962
6347.86 966
6348.62 992
6349.37 1076
6350.12 1096
6350.87 1203
6351.62 1252
6352.38 1302
6353.13 1341
6353.88 1347
6354.63 1335
6355.38 1301
6356.14 1228
6356.89 1195
6357.64 1157
6358.39 1126
6359.15 1066
6359.90 1046
6360.65 1100
6361.40 1042
6362.16 1060
6362.91 1073
6363.66 1107
6364.42 1217
6365.17 1239
6365.92 1340
6366.67 1460
6367.43 1509
6368.18 1508
6368.93 1428
6369.69 1377
6370.44 1329
6371.19 1218
6371.95 1205
6372.70 1161
6373.45 1106
6374.21 1075
6374.96 1034
6375.71 999
6376.47 1090
6377.22 1077
6377.98 1063
6378.73 1023
6379.48 1097
6380.24 1179
6380.99 1125
6381.74 1114
6382.50 1123
6383.25 1116
6384.01 1046
6384.76 987
6385.51 1043
6386.27 1078
6387.02 1039
6387.78 1030
6388.53 991
6389.29 969
6390.04 950
6390.79 937
6391.55 947
6392.30 942
6393.06 944
6393.81 948
6394.57 969
6395.32 960
6396.08 933
6396.83 910
6397.59 909
6398.34 912
6399.10 890
6399.85 928
6400.61 964
6401.36 942
6402.12 964
6402.87 920
6403.63 899
6404.38 943
6405.14 907
6405.89 926
6406.65 940
6407.40 1031
6408.16 1050
6408.91 1097
6409.67 1104
6410.43 1075
6411.18 1073
6411.94 1035
6412.69 1037
6413.45 1057
6414.20 999
6414.96 1007
6415.72 1089
6416.47 1111
6417.23 1171
6417.98 1071
6418.74 1026
6419.50 1024
6420.25 946
6421.01 966
6421.77 944
6422.52 955
6423.28 945
6424.03 960
6424.79 961
6425.55 932
6426.30 900
6427.06 956
6427.82 980
6428.57 930
6429.33 961
6430.09 947
6430.84 990
6431.60 939
6432.36 846
6433.11 927
6433.87 997
6434.63 1012
6435.39 951
6436.14 1024
6436.90 980
6437.66 966
6438.41 949
6439.17 998
6439.93 1011
6440.69 1047
6441.44 1005
6442.20 1049
6442.96 1004
6443.72 1002
6444.47 1040
6445.23 979
6445.99 1044
6446.75 1003
6447.50 1040
6448.26 1064
6449.02 1032
6449.78 1080
6450.54 1080
6451.29 1010
6452.05 1099
6452.81 1071
6453.57 1058
6454.33 1034
6455.08 996
6455.84 1049
6456.60 1103
6457.36 1078
6458.12 1120
6458.88 1181
6459.64 1150
6460.39 1148
6461.15 1181
6461.91 1228
6462.67 1268
6463.43 1273
6464.19 1293
6464.95 1294
6465.70 1331
6466.46 1298
6467.22 1376
6467.98 1323
6468.74 1334
6469.50 1303
6470.26 1240
6471.02 1274
6471.78 1353
6472.54 1317
6473.30 1333
6474.05 1374
6474.81 1354
6475.57 1387
6476.33 1415
6477.09 1467
6477.85 1464
6478.61 1483
6479.37 1535
6480.13 1537
6480.89 1541
6481.65 1594
6482.41 1619
6483.17 1633
6483.93 1601
6484.69 1586
6485.45 1713
6486.21 1794
6486.97 1730
6487.73 1804
6488.49 1755
6489.25 1819
6490.01 1958
6490.77 1966
6491.53 1994
6492.29 2033
6493.05 2118
6493.81 2070
6494.57 2052
6495.33 2074
6496.10 2071
6496.86 1981
6497.62 2022
6498.38 1987
6499.14 2148
6499.90 2059
6500.66 2030
6501.42 2059
6502.18 2199
6502.94 2464
6503.70 2929
6504.47 3632
6505.23 4718
6505.99 6115
6506.75 7700
6507.51 8826
6508.27 9359
6509.03 9194
6509.79 8605
6510.56 7726
6511.32 6763
6512.08 5795
6512.84 4870
6513.60 4183
6514.36 3516
6515.13 3206
6515.89 2859
6516.65 2633
6517.41 2485
6518.17 2414
6518.94 2385
6519.70 2442
6520.46 2471
6521.22 2499
6521.98 2574
6522.75 2679
6523.51 2857
6524.27 3153
6525.03 3581
6525.79 4007
6526.56 4300
6527.32 4501
6528.08 4507
6528.84 4224
6529.61 4042
6530.37 3839
6531.13 3647
6531.90 3505
6532.66 3703
6533.42 3972
6534.18 4435
6534.95 4833
6535.71 5099
6536.47 5184
6537.24 5078
6538.00 4822
6538.76 4257
6539.53 3726
6540.29 3365
6541.05 2979
6541.82 2817
6542.58 2543
6543.34 2526
6544.11 2493
6544.87 2468
6545.63 2514
6546.40 2602
6547.16 2497
6547.92 2461
6548.69 2314
6549.45 2261
6550.21 2143
6550.98 2072
6551.74 2008
6552.51 1938
6553.27 1946
6554.03 1991
6554.80 1935
6555.56 1895
6556.33 1802
6557.09 1793
6557.85 1846
6558.62 1819
6559.38 1896
6560.15 1945
6560.91 2011
6561.68 2050
6562.44 2045
6563.21 2164
6563.97 2148
6564.74 2187
6565.50 2119
6566.26 2157
6567.03 2121
6567.79 2116
6568.56 2144
6569.32 2169
6570.09 2116
6570.85 2106
6571.62 2099
6572.38 2217
6573.15 2263
6573.91 2286
6574.68 2266
6575.44 2326
6576.21 2350
6576.98 2280
6577.74 2281
6578.51 2197
6579.27 2199
6580.04 2173
6580.80 2338
6581.57 2370
6582.33 2357
6583.10 2388
6583.87 2355
6584.63 2381
6585.40 2388
6586.16 2318
6586.93 2292
6587.70 2212
6588.46 2208
6589.23 2231
6589.99 2308
6590.76 2433
6591.53 2605
6592.29 2681
6593.06 2903
6593.82 3053
6594.59 3149
6595.36 3209
6596.12 3126
6596.89 3079
6597.66 2971
6598.42 2853
6599.19 2570
6599.96 2421
6600.72 2276
6601.49 2152
6602.26 2106
6603.02 2065
6603.79 2061
6604.56 2085
6605.33 2006
6606.09 2011
6606.86 2033
6607.63 1959
6608.39 1989
6609.16 2067
6609.93 2036
6610.70 1953
6611.46 2003
6612.23 2041
6613.00 1988
6613.77 1942
6614.53 1891
6615.30 1943
6616.07 1925
6616.84 1952
6617.60 1943
6618.37 2016
6619.14 2094
6619.91 2166
6620.68 2366
6621.44 2445
6622.21 2494
6622.98 2636
6623.75 2569
6624.52 2543
6625.28 2481
6626.05 2338
6626.82 2246
6627.59 2107
6628.36 2083
6629.13 2073
6629.89 2096
6630.66 2171
6631.43 2318
6632.20 2461
6632.97 2660
6633.74 2760
6634.51 2822
6635.27 2785
6636.04 2828
6636.81 2861
6637.58 2937
6638.35 3009
6639.12 3040
6639.89 3202
6640.66 3284
6641.43 3301
6642.19 3189
6642.96 3228
6643.73 3028
6644.50 2792
6645.27 2558
6646.04 2356
6646.81 2146
6647.58 2101
6648.35 1997
6649.12 1946
6649.89 1807
6650.66 1813
6651.43 1822
6652.20 1735
6652.97 1805
6653.74 1779
6654.51 1809
6655.28 1836
6656.05 1845
6656.82 1804
6657.59 1833
6658.36 1781
6659.13 1799
6659.90 1680
6660.67 1664
6661.44 1681
6662.21 1722
6662.98 1676
6663.75 1728
6664.52 1748
6665.29 1761
6666.06 1739
6666.83 1681
6667.60 1769
6668.37 1829
6669.14 1905
6669.91 1936
6670.68 1975
6671.46 2007
6672.23 1952
6673.00 1894
6673.77 1952
6674.54 1930
6675.31 1936
6676.08 1980
6676.85 1958
6677.62 1958
6678.40 1999
6679.17 1979
6679.94 1997
6680.71 2165
6681.48 2154
6682.25 2305
6683.02 2334
6683.80 2492
6684.57 2592
6685.34 2613
6686.11 2639
6686.88 2484
6687.65 2353
6688.43 2090
6689.20 1987
6689.97 1892
6690.74 1784
6691.51 1680
6692.29 1674
6693.06 1621
6693.83 1612
6694.60 1536
6695.37 1517
6696.15 1548
6696.92 1573
6697.69 1521
6698.46 1538
6699.24 1586
6700.01 1509
6700.78 1541
6701.55 1585
6702.33 1560
6703.10 1547
6703.87 1543
6704.64 1483
6705.42 1497
6706.19 1476
6706.96 1440
6707.74 1397
6708.51 1388
6709.28 1372
6710.06 1364
6710.83 1357
6711.60 1364
6712.37 1355
6713.15 1368
6713.92 1352
6714.69 1360
6715.47 1387
6716.24 1368
6717.01 1402
6717.79 1385
6718.56 1359
6719.34 1314
6720.11 1290
6720.88 1301
6721.66 1361
6722.43 1360
6723.20 1299
6723.98 1341
6724.75 1307
6725.53 1378
6726.30 1234
6727.07 1291
6727.85 1315
6728.62 1349
6729.40 1318
6730.17 1381
6730.95 1376
6731.72 1360
6732.49 1342
6733.27 1384
6734.04 1416
6734.82 1386
6735.59 1462
6736.37 1509
6737.14 1420
6737.92 1438
6738.69 1455
6739.47 1456
6740.24 1509
6741.01 1465
6741.79 1484
6742.56 1509
6743.34 1487
6744.11 1516
6744.89 1563
6745.67 1502
6746.44 1561
6747.22 1530
6747.99 1558
6748.77 1658
6749.54 1718
6750.32 1864
6751.09 2044
6751.87 2210
6752.64 2168
6753.42 2192
6754.19 2219
6754.97 2079
6755.75 1956
6756.52 1895
6757.30 1758
6758.07 1804
6758.85 1777
6759.63 1736
6760.40 1666
6761.18 1617
6761.95 1644
6762.73 1612
6763.51 1545
6764.28 1535
6765.06 1616
6765.83 1573
6766.61 1620
6767.39 1611
6768.16 1663
6768.94 1605
6769.72 1588
6770.49 1525
6771.27 1495
6772.05 1453
6772.82 1436
6773.60 1405
6774.38 1415
6775.15 1386
6775.93 1402
6776.71 1366
6777.48 1309
6778.26 1371
6779.04 1399
6779.82 1367
6780.59 1405
6781.37 1378
6782.15 1397
6782.92 1403
6783.70 1420
6784.48 1350
6785.26 1383
6786.03 1345
6786.81 1316
6787.59 1315
6788.37 1214
6789.14 1179
6789.92 1212
6790.70 1191
6791.48 1213
6792.25 1168
6793.03 1166
6793.81 1150
6794.59 1166
6795.37 1159
6796.14 1128
6796.92 1147
6797.70 1131
6798.48 1187
6799.26 1217
6800.04 1236
6800.81 1243
6801.59 1254
6802.37 1295
6803.15 1339
6803.93 1321
6804.71 1322
6805.48 1284
6806.26 1233
6807.04 1211
6807.82 1200
6808.60 1228
6809.38 1226
6810.16 1242
6810.94 1178
6811.71 1204
6812.49 1197
6813.27 1174
6814.05 1143
6814.83 1210
6815.61 1103
6816.39 1173
6817.17 1194
6817.95 1192
6818.73 1232
6819.51 1202
6820.29 1159
6821.07 1120
6821.84 1153
6822.62 1194
6823.40 1213
6824.18 1154
6824.96 1210
6825.74 1166
6826.52 1134
6827.30 1129
6828.08 1156
6828.86 1106
6829.64 1084
6830.42 1111
6831.20 1099
6831.98 1130
6832.76 1147
6833.54 1158
6834.32 1246
6835.10 1330
6835.88 1460
6836.66 1650
6837.44 1765
6838.22 1874
6839.01 1869
6839.79 1791
6840.57 1736
6841.35 1660
6842.13 1581
6842.91 1459
6843.69 1412
6844.47 1320
6845.25 1315
6846.03 1355
6846.81 1413
6847.59 1562
6848.37 1758
6849.16 1867
6849.94 2062
6850.72 2147
6851.50 2099
6852.28 2055
6853.06 1987
6853.84 1808
6854.62 1713
6855.41 1545
6856.19 1498
6856.97 1352
6857.75 1266
6858.53 1287
6859.31 1257
6860.10 1235
6860.88 1234
6861.66 1260
6862.44 1232
6863.22 1281
6864.00 1316
6864.79 1419
6865.57 1331
6866.35 1362
6867.13 1358
6867.91 1349
6868.70 1354
6869.48 1352
6870.26 1310
6871.04 1322
6871.83 1435
6872.61 1377
6873.39 1467
6874.17 1486
6874.96 1482
6875.74 1600
6876.52 1607
6877.30 1708
6878.09 1844
6878.87 1942
6879.65 2144
6880.43 2513
6881.22 2601
6882.00 2609
6882.78 2562
6883.57 2505
6884.35 2454
6885.13 2441
6885.92 2562
6886.70 2804
6887.48 3053
6888.27 3067
6889.05 2992
6889.83 2970
6890.62 2778
6891.40 2410
6892.18 2249
6892.97 2045
6893.75 1860
6894.53 1817
6895.32 1788
6896.10 1715
6896.88 1710
6897.67 1657
6898.45 1692
6899.24 1669
6900.02 1721
6900.80 1704
6901.59 1723
6902.37 1646
6903.16 1588
6903.94 1534
6904.73 1615
6905.51 1573
6906.29 1579
6907.08 1653
6907.86 1591
6908.65 1554
6909.43 1501
6910.22 1475
6911.00 1440
6911.79 1420
6912.57 1350
6913.35 1417
6914.14 1381
6914.92 1377
6915.71 1379
6916.49 1393
6917.28 1380
6918.06 1412
6918.85 1335
6919.63 1363
6920.42 1377
6921.20 1427
6921.99 1412
6922.78 1388
6923.56 1431
6924.35 1470
6925.13 1467
6925.92 1435
6926.70 1522
6927.49 1466
6928.27 1508
6929.06 1520
6929.84 1444
6930.63 1476
6931.42 1490
6932.20 1491
6932.99 1493
6933.77 1462
6934.56 1574
6935.35 1536
6936.13 1547
6936.92 1608
6937.70 1636
6938.49 1798
6939.28 1922
6940.06 1948
6940.85 2030
6941.63 2154
6942.42 2183
6943.21 2193
6943.99 2252
6944.78 2340
6945.57 2409
6946.35 2386
6947.14 2533
6947.93 2542
6948.71 2525
6949.50 2484
6950.29 2376
6951.07 2319
6951.86 2227
6952.65 2162
6953.44 2046
6954.22 2018
6955.01 1956
6955.80 1912
6956.58 2007
6957.37 2064
6958.16 1984
6958.95 1967
6959.73 2056
6960.52 2100
6961.31 2085
6962.09 2069
6962.88 2109
6963.67 2227
6964.46 2296
6965.25 2369
6966.03 2515
6966.82 2666
6967.61 2785
6968.40 2815
6969.18 2850
6969.97 2944
6970.76 2921
6971.55 2842
6972.34 2733
6973.12 2730
6973.91 2745
6974.70 2786
6975.49 2722
6976.28 2787
6977.07 2898
6977.85 3080
6978.64 3209
6979.43 3515
6980.22 4113
6981.01 4862
6981.80 6062
6982.59 7663
6983.37 9508
6984.16 11216
6984.95 12524
6985.74 13195
6986.53 12904
6987.32 11907
6988.11 10399
6988.90 8905
6989.69 7465
6990.47 6105
6991.26 4986
6992.05 4170
6992.84 3525
6993.63 3042
6994.42 2777
6995.21 2527
6996.00 2300
6996.79 2143
6997.58 2090
6998.37 2027
6999.16 1993
6999.95 2019
7000.74 2088
7001.53 1966
7002.32 1890
7003.11 1830
7003.90 1698
7004.69 1650
7005.48 1623
7006.27 1472
7007.06 1532
7007.85 1565
7008.64 1593
7009.43 1653
7010.22 1705
7011.01 1737
7011.80 1838
7012.59 1902
7013.38 1888
7014.17 1896
7014.96 1885
7015.75 1879
7016.54 1886
7017.33 1855
7018.12 1847
7018.91 1835
7019.70 1979
7020.49 1985
7021.28 2162
7022.07 2298
7022.87 2332
7023.66 2481
7024.45 2486
7025.24 2482
7026.03 2433
7026.82 2374
7027.61 2268
7028.40 2155
7029.19 2101
7029.99 2040
7030.78 1976
7031.57 1920
7032.36 1846
7033.15 1814
7033.94 1892
7034.74 1996
7035.53 2059
7036.32 2058
7037.11 2145
7037.90 2083
7038.69 2087
7039.49 2077
7040.28 1978
7041.07 1847
7041.86 1873
7042.65 1843
7043.45 1911
7044.24 1916
7045.03 1984
7045.82 1975
7046.61 2121
7047.41 2230
7048.20 2449
7048.99 2625
7049.78 2855
7050.58 2826
7051.37 2651
7052.16 2488
7052.95 2399
7053.75 2186
7054.54 2056
7055.33 2012
7056.13 2035
7056.92 2052
7057.71 2017
7058.50 2037
7059.30 2029
7060.09 1970
7060.88 1907
7061.68 1954
7062.47 1898
7063.26 1905
7064.06 1933
7064.85 1853
7065.64 1812
7066.44 1712
7067.23 1686
7068.02 1646
7068.82 1575
7069.61 1620
7070.40 1594
7071.20 1532
7071.99 1537
7072.78 1535
7073.58 1463
7074.37 1465
7075.17 1433
7075.96 1335
7076.75 1314
7077.55 1392
7078.34 1384
7079.14 1285
7079.93 1335
7080.72 1332
7081.52 1320
7082.31 1302
7083.11 1366
7083.90 1356
7084.70 1383
7085.49 1526
7086.28 1497
7087.08 1475
7087.87 1471
7088.67 1412
7089.46 1440
7090.26 1384
7091.05 1323
7091.85 1236
7092.64 1206
7093.44 1191
7094.23 1139
7095.03 1125
7095.82 1088
7096.62 1140
7097.41 1135
7098.21 1132
7099.00 1106
7099.80 1170
7100.59 1128
7101.39 1106
7102.18 1102
7102.98 1090
7103.77 1053
7104.57 1073
7105.37 1022
7106.16 995
7106.96 975
7107.75 1019
7108.55 1031
7109.34 993
7110.14 980
7110.94 1003
7111.73 936
7112.53 972
7113.32 992
7114.12 997
7114.92 976
7115.71 983
7116.51 987
7117.30 976
7118.10 982
7118.90 962
7119.69 995
7120.49 936
7121.29 937
7122.08 992
7122.88 1002
7123.68 980
7124.47 986
7125.27 1005
7126.07 1021
7126.86 1034
7127.66 1030
7128.46 1010
7129.25 1040
7130.05 1097
7130.85 1043
7131.64 1018
7132.44 1027
7133.24 1036
7134.04 1028
7134.83 935
7135.63 952
7136.43 939
7137.23 922
7138.02 896
7138.82 891
7139.62 833
7140.42 852
7141.21 837
7142.01 809
7142.81 886
7143.61 868
7144.40 818
7145.20 829
7146.00 823
7146.80 827
7147.59 802
7148.39 788
7149.19 818
7149.99 758
7150.79 772
7151.59 738
7152.38 788
7153.18 782
7153.98 760
7154.78 773
7155.58 818
7156.38 886
7157.17 849
7157.97 850
7158.77 807
7159.57 801
7160.37 814
7161.17 800
7161.97 800
7162.76 791
7163.56 741
7164.36 806
7165.16 784
7165.96 781
7166.76 821
7167.56 813
7168.36 764
7169.16 735
7169.96 741
7170.75 719
7171.55 673
7172.35 691
7173.15 703
7173.95 713
7174.75 694
7175.55 691
7176.35 680
7177.15 708
7177.95 703
7178.75 708
7179.55 727
7180.35 750
7181.15 768
7181.95 720
7182.75 730
7183.55 719
7184.35 739
7185.15 794
7185.95 720
7186.75 745
7187.55 717
7188.35 708
7189.15 692
7189.95 688
7190.75 670
7191.55 680
7192.35 649
7193.15 678
7193.95 670
7194.75 663
7195.55 686
7196.35 672
7197.15 701
7197.95 687
7198.76 717
7199.56 708
7200.36 714
7201.16 696
7201.96 687
7202.76 666
7203.56 681
7204.36 668
7205.16 651
7205.96 657
7206.77 671
7207.57 679
7208.37 701
7209.17 722
7209.97 796
7210.77 770
7211.57 790
7212.38 735
7213.18 733
7213.98 711
7214.78 750
7215.58 789
7216.38 745
7217.19 767
7217.99 735
7218.79 788
7219.59 809
7220.39 808
7221.20 821
7222.00 790
7222.80 764
7223.60 743
7224.40 752
7225.21 719
7226.01 745
7226.81 755
7227.61 728
7228.42 775
7229.22 813
7230.02 766
7230.82 721
7231.63 761
7232.43 804
7233.23 897
7234.03 930
7234.84 1012
7235.64 1069
7236.44 1062
7237.25 1024
7238.05 992
7238.85 963
7239.65 926
7240.46 875
7241.26 835
7242.06 799
7242.87 820
7243.67 779
7244.47 821
7245.28 768
7246.08 742
7246.88 786
7247.69 802
7248.49 775
7249.30 741
7250.10 763
7250.90 729
7251.71 825
7252.51 808
7253.31 794
7254.12 789
7254.92 820
7255.73 861
7256.53 808
7257.33 783
7258.14 791
7258.94 803
7259.75 811
7260.55 793
7261.35 721
7262.16 768
7262.96 745
7263.77 771
7264.57 758
7265.38 797
7266.18 769
7266.99 751
7267.79 775
7268.59 816
7269.40 751
7270.20 758
7271.01 787
7271.81 791
7272.62 821
7273.42 752
7274.23 823
7275.03 841
7275.84 841
7276.64 842
7277.45 852
7278.25 855
7279.06 919
7279.86 1029
7280.67 1074
7281.48 1156
7282.28 1274
7283.09 1425
7283.89 1516
7284.70 1521
7285.50 1452
7286.31 1354
7287.11 1284
7287.92 1231
7288.73 1088
7289.53 996
7290.34 936
7291.14 898
7291.95 883
7292.76 905
7293.56 867
7294.37 860
7295.17 886
7295.98 928
7296.79 950
7297.59 907
7298.40 890
7299.21 917
7300.01 965
7300.82 928
7301.62 945
7302.43 942
7303.24 952
7304.04 946
7304.85 927
7305.66 952
7306.46 975
7307.27 1055
7308.08 1111
7308.89 1112
7309.69 1143
7310.50 1190
7311.31 1210
7312.11 1251
7312.92 1165
7313.73 1234
7314.53 1272
7315.34 1440
7316.15 1700
7316.96 2024
7317.76 2231
7318.57 2293
7319.38 2404
7320.19 2417
7320.99 2177
7321.80 1924
7322.61 1898
7323.42 1808
7324.22 1583
7325.03 1464
7325.84 1324
7326.65 1209
7327.46 1207
7328.26 1201
7329.07 1211
7329.88 1130
7330.69 1075
7331.50 1105
7332.30 1106
7333.11 1065
7333.92 1088
7334.73 1115
7335.54 1125
7336.35 1170
7337.15 1231
7337.96 1248
7338.77 1211
7339.58 1199
7340.39 1232
7341.20 1161
7342.01 1121
7342.82 1107
7343.62 1066
7344.43 1048
7345.24 1041
7346.05 925
7346.86 931
7347.67 935
7348.48 897
7349.29 950
7350.10 953
7350.91 886
7351.71 858
7352.52 900
7353.33 941
7354.14 873
7354.95 849
7355.76 895
7356.57 945
7357.38 947
7358.19 960
7359.00 996
7359.81 1026
7360.62 1016
7361.43 1037
7362.24 1021
7363.05 1003
7363.86 956
7364.67 962
7365.48 956
7366.29 920
7367.10 897
7367.91 887
7368.72 863
7369.53 791
7370.34 799
7371.15 821
7371.96 789
7372.77 771
7373.58 784
7374.39 811
7375.20 741
7376.01 840
7376.82 877
7377.63 902
7378.45 1005
7379.26 1102
7380.07 1119
7380.88 1152
7381.69 1077
7382.50 1082
7383.31 1050
7384.12 972
7384.93 951
7385.74 900
7386.56 842
7387.37 797
7388.18 803
7388.99 773
7389.80 752
7390.61 709
7391.42 747
7392.24 745
7393.05 737
7393.86 773
7394.67 728
7395.48 750
7396.29 748
7397.10 744
7397.92 720
7398.73 741
7399.54 734
7400.35 777
7401.16 830
7401.98 792
7402.79 726
7403.60 754
7404.41 706
7405.23 722
7406.04 719
7406.85 702
7407.66 634
7408.47 694
7409.29 712
7410.10 710
7410.91 696
7411.72 670
7412.54 642
7413.35 697
7414.16 652
7414.98 621
7415.79 620
7416.60 648
7417.41 619
7418.23 646
7419.04 654
7419.85 624
7420.67 582
7421.48 636
7422.29 630
7423.11 637
7423.92 586
7424.73 606
7425.54 653
7426.36 612
7427.17 590
7427.99 575
7428.80 589
7429.61 559
7430.43 576
7431.24 585
7432.05 631
7432.87 621
7433.68 601
7434.49 617
7435.31 630
7436.12 614
7436.94 654
7437.75 655
7438.56 650
7439.38 622
7440.19 635
7441.01 614
7441.82 600
7442.64 597
7443.45 603
7444.26 575
7445.08 600
7445.89 586
7446.71 590
7447.52 539
7448.34 591
7449.15 566
7449.97 566
7450.78 595
7451.59 588
7452.41 608
7453.22 574
7454.04 609
7454.85 630
7455.67 606
7456.48 585
7457.30 598
7458.11 573
7458.93 567
7459.74 570
7460.56 583
7461.38 593
7462.19 580
7463.01 549
7463.82 561
7464.64 584
7465.45 583
7466.27 601
7467.08 581
7467.90 587
7468.72 617
7469.53 632
7470.35 599
7471.16 628
7471.98 679
7472.79 674
7473.61 654
7474.43 640
7475.24 611
7476.06 609
7476.87 650
7477.69 621
7478.51 651
7479.32 622
7480.14 646
7480.96 659
7481.77 602
7482.59 603
7483.41 640
7484.22 654
7485.04 656
7485.85 624
7486.67 617
7487.49 629
7488.31 626
7489.12 577
7489.94 624
7490.76 570
7491.57 600
7492.39 609
7493.21 644
7494.02 597
7494.84 617
7495.66 613
7496.48 616
7497.29 638
7498.11 636
7498.93 617
7499.74 650
7500.56 594
7501.38 668
7502.20 667
7503.01 662
7503.83 628
7504.65 649
7505.47 604
7506.29 582
7507.10 659
7507.92 622
7508.74 613
7509.56 659
7510.37 610
7511.19 597
7512.01 645
7512.83 621
7513.65 616
7514.47 634
7515.28 622
7516.10 610
7516.92 603
7517.74 646
7518.56 584
7519.38 622
7520.19 605
7521.01 612
7521.83 603
7522.65 616
7523.47 628
7524.29 595
7525.11 606
7525.92 631
7526.74 637
7527.56 628
7528.38 612
7529.20 635
7530.02 589
7530.84 614
7531.66 630
7532.48 669
7533.30 695
7534.12 705
7534.93 650
7535.75 637
7536.57 677
7537.39 656
7538.21 681
7539.03 660
7539.85 671
7540.67 625
7541.49 659
7542.31 686
7543.13 679
7543.95 665
7544.77 699
7545.59 666
7546.41 667
7547.23 687
7548.05 690
7548.87 707
7549.69 707
7550.51 638
7551.33 700
7552.15 668
7552.97 652
7553.79 661
7554.61 626
7555.43 701
7556.25 663
7557.07 681
7557.89 728
7558.71 716
7559.53 718
7560.36 688
7561.18 706
7562.00 721
7562.82 752
7563.64 726
7564.46 716
7565.28 765
7566.10 719
7566.92 728
7567.74 713
7568.56 735
7569.39 744
7570.21 751
7571.03 813
7571.85 743
7572.67 760
7573.49 788
7574.31 795
7575.14 756
7575.96 754
7576.78 815
7577.60 801
7578.42 822
7579.24 807
7580.06 804
7580.89 820
7581.71 824
7582.53 811
7583.35 805
7584.17 860
7585.00 897
7585.82 895
7586.64 938
7587.46 1007
7588.29 995
7589.11 930
7589.93 929
7590.75 914
7591.57 946
7592.40 973
7593.22 1051
7594.04 1038
7594.86 1055
7595.69 992
7596.51 966
7597.33 1021
7598.15 1109
7598.98 1153
7599.80 1124
7600.62 1213
7601.45 1243
7602.27 1317
7603.09 1419
7603.92 1421
7604.74 1375
7605.56 1388
7606.38 1348
7607.21 1318
7608.03 1287
7608.85 1238
7609.68 1241
7610.50 1148
7611.32 1177
7612.15 1161
7612.97 1189
7613.80 1208
7614.62 1309
7615.44 1440
7616.27 1515
7617.09 1622
7617.91 1686
7618.74 1678
7619.56 1670
7620.39 1654
7621.21 1557
7622.03 1402
7622.86 1432
7623.68 1436
7624.51 1369
7625.33 1390
7626.15 1415
7626.98 1420
7627.80 1454
7628.63 1550
7629.45 1554
7630.28 1631
7631.10 1712
7631.93 1714
7632.75 1715
7633.58 1719
7634.40 1562
7635.22 1436
7636.05 1328
7636.87 1249
7637.70 1225
7638.52 1147
7639.35 1056
7640.17 1022
7641.00 1014
7641.82 1141
7642.65 1168
7643.47 1212
7644.30 1253
7645.13 1258
7645.95 1273
7646.78 1253
7647.60 1292
7648.43 1282
7649.25 1260
7650.08 1197
7650.90 1166
7651.73 1094
7652.55 1074
7653.38 1015
7654.21 993
7655.03 891
7655.86 877
7656.68 873
7657.51 853
7658.34 896
7659.16 856
7659.99 890
7660.81 818
7661.64 872
7662.47 832
7663.29 818
7664.12 808
7664.95 890
7665.77 874
7666.60 836
7667.42 860
7668.25 849
7669.08 894
7669.90 842
7670.73 834
7671.56 811
7672.38 805
7673.21 797
7674.04 797
7674.87 818
7675.69 796
7676.52 821
7677.35 802
7678.17 832
7679.00 863
7679.83 885
7680.65 880
7681.48 895
7682.31 964
7683.14 973
7683.96 1087
7684.79 1133
7685.62 1053
7686.45 1036
7687.27 1034
7688.10 977
7688.93 932
7689.76 905
7690.58 885
7691.41 880
7692.24 897
7693.07 883
7693.90 855
7694.72 918
7695.55 957
7696.38 942
7697.21 1016
7698.04 1078
7698.86 1041
7699.69 1034
7700.52 975
7701.35 935
7702.18 890
7703.01 875
7703.83 839
7704.66 867
7705.49 812
7706.32 843
7707.15 807
7707.98 805
7708.81 755
7709.63 788
7710.46 726
7711.29 769
7712.12 763
7712.95 754
7713.78 774
7714.61 774
7715.44 780
7716.27 747
7717.10 721
7717.93 781
7718.75 736
7719.58 700
7720.41 736
7721.24 704
7722.07 722
7722.90 719
7723.73 727
7724.56 669
7725.39 682
7726.22 692
7727.05 715
7727.88 674
7728.71 695
7729.54 774
7730.37 724
7731.20 688
7732.03 656
7732.86 643
7733.69 606
7734.52 648
7735.35 682
7736.18 657
7737.01 632
7737.84 669
7738.67 655
7739.50 602
7740.33 549
7741.16 652
7741.99 634
7742.82 650
7743.65 692
7744.48 796
7745.31 843
7746.14 881
7746.98 886
7747.81 883
7748.64 902
7749.47 870
7750.30 843
7751.13 793
7751.96 749
7752.79 709
7753.62 672
7754.45 646
7755.29 634
7756.12 620
7756.95 615
7757.78 595
7758.61 598
7759.44 610
7760.27 581
7761.11 620
7761.94 619
7762.77 605
7763.60 609
7764.43 585
7765.26 588
7766.10 580
7766.93 585
7767.76 566
7768.59 589
7769.42 565
7770.26 577
7771.09 626
7771.92 582
7772.75 572
7773.58 609
7774.42 613
7775.25 603
7776.08 606
7776.91 588
7777.75 619
7778.58 594
7779.41 613
7780.24 627
7781.08 608
7781.91 599
7782.74 645
7783.57 668
7784.41 647
7785.24 677
7786.07 681
7786.91 671
7787.74 652
7788.57 611
7789.40 639
7790.24 614
7791.07 621
7791.90 625
7792.74 613
7793.57 626
7794.40 631
7795.24 628
7796.07 611
7796.90 616
7797.74 672
7798.57 665
7799.40 646
7800.24 658
7801.07 693
7801.91 728
7802.74 723
7803.57 679
7804.41 683
7805.24 788
7806.07 782
7806.91 759
7807.74 771
7808.58 835
7809.41 794
7810.25 822
7811.08 798
7811.91 894
7812.75 919
7813.58 886
7814.42 932
7815.25 930
7816.09 891
7816.92 930
7817.75 1004
7818.59 979
7819.42 981
7820.26 1029
7821.09 1063
7821.93 1126
7822.76 1164
7823.60 1120
7824.43 1100
7825.27 1020
7826.10 992
7826.94 975
7827.77 933
7828.61 912
7829.44 965
7830.28 931
7831.11 985
7831.95 1080
7832.78 1077
7833.62 1158
7834.46 1105
7835.29 1049
7836.13 1014
7836.96 966
7837.80 896
7838.63 894
7839.47 913
7840.31 940
7841.14 866
7841.98 830
7842.81 845
7843.65 814
7844.48 783
7845.32 760
7846.16 795
7846.99 770
7847.83 755
7848.67 783
7849.50 766
7850.34 736
7851.17 747
7852.01 761
7852.85 788
7853.68 754
7854.52 737
7855.36 733
7856.19 740
7857.03 788
7857.87 794
7858.70 788
7859.54 776
7860.38 785
7861.21 802
7862.05 749
7862.89 717
7863.72 721
7864.56 755
7865.40 737
7866.24 743
7867.07 730
7867.91 751
7868.75 762
7869.59 763
7870.42 775
7871.26 817
7872.10 824
7872.94 867
7873.77 945
7874.61 958
7875.45 1005
7876.29 1122
7877.12 1144
7877.96 1190
7878.80 1188
7879.64 1183
7880.47 1158
7881.31 1078
7882.15 982
7882.99 999
7883.83 977
7884.66 861
7885.50 899
7886.34 881
7887.18 876
7888.02 908
7888.86 920
7889.69 943
7890.53 1008
7891.37 1089
7892.21 1078
7893.05 1064
7893.89 949
7894.73 983
7895.56 911
7896.40 857
7897.24 840
7898.08 827
7898.92 749
7899.76 819
7900.60 747
7901.44 721
7902.28 726
7903.12 756
7903.95 784
7904.79 749
7905.63 729
7906.47 737
7907.31 730
7908.15 734
7908.99 735
7909.83 726
7910.67 699
7911.51 718
7912.35 727
7913.19 772
7914.03 791
7914.87 806
7915.71 848
7916.55 859
7917.39 829
7918.23 828
7919.07 838
7919.91 788
7920.75 796
7921.59 834
7922.43 746
7923.27 712
7924.11 709
7924.95 666
7925.79 694
7926.63 667
7927.47 646
7928.31 691
7929.15 704
7929.99 662
7930.83 686
7931.67 673
7932.51 709
7933.35 726
7934.19 709
7935.04 670
7935.88 661
7936.72 696
7937.56 677
7938.40 659
7939.24 706
7940.08 684
7940.92 667
7941.76 679
7942.60 654
7943.45 724
7944.29 714
7945.13 741
7945.97 727
7946.81 726
7947.65 726
7948.49 738
7949.34 801
7950.18 778
7951.02 846
7951.86 847
7952.70 959
7953.54 937
7954.39 959
7955.23 1056
7956.07 1007
7956.91 999
7957.75 999
7958.60 994
7959.44 925
7960.28 946
7961.12 899
7961.96 889
7962.81 957
7963.65 982
7964.49 1086
7965.33 1226
7966.18 1381
7967.02 1486
7967.86 1395
7968.70 1371
7969.55 1336
7970.39 1193
7971.23 1097
7972.08 1009
7972.92 964
7973.76 896
7974.60 835
7975.45 780
7976.29 773
7977.13 774
7977.98 710
7978.82 724
7979.66 754
7980.51 738
7981.35 748
7982.19 761
7983.04 724
7983.88 738
7984.72 800
7985.57 744
7986.41 712
7987.25 742
7988.10 719
7988.94 690
7989.78 659
7990.63 641
7991.47 616
7992.32 640
7993.16 561
7994.00 573
7994.85 575
7995.69 580
7996.54 628
7997.38 560
7998.22 573
7999.07 584
7999.91 528
8000.76 552
8001.60 581
8002.45 542
8003.29 541
8004.13 542
8004.98 558
8005.82 565
8006.67 570
8007.51 522
8008.36 511
8009.20 516
8010.05 549
8010.89 516
8011.74 487
8012.58 485
8013.43 523
8014.27 515
8015.12 466
8015.96 488
8016.81 474
8017.65 512
8018.50 526
8019.34 488
8020.19 489
8021.03 498
8021.88 471
8022.72 503
8023.57 516
8024.41 499
8025.26 481
8026.11 474
8026.95 458
8027.80 438
8028.64 501
8029.49 492
8030.33 521
8031.18 552
8032.03 499
8032.87 463
8033.72 505
8034.56 460
8035.41 450
8036.26 454
8037.10 494
8037.95 492
8038.80 501
8039.64 525
8040.49 506
8041.34 512
8042.18 504
8043.03 468
8043.87 458
8044.72 462
8045.57 449
8046.41 441
8047.26 456
8048.11 426
8048.96 440
8049.80 412
8050.65 427
8051.50 508
8052.34 470
8053.19 453
8054.04 427
8054.88 429
8055.73 449
8056.58 454
8057.43 455
8058.27 405
8059.12 413
8059.97 446
8060.82 436
8061.66 463
8062.51 457
8063.36 417
8064.21 423
8065.05 459
8065.90 451
8066.75 435
8067.60 446
8068.44 430
8069.29 424
8070.14 433
8070.99 423
8071.84 449
8072.68 430
8073.53 433
8074.38 427
8075.23 414
8076.08 440
8076.93 436
8077.77 428
8078.62 437
8079.47 460
8080.32 440
8081.17 436
8082.02 423
8082.87 440
8083.71 434
8084.56 419
8085.41 425
8086.26 420
8087.11 450
8087.96 430
8088.81 406
8089.66 411
8090.51 461
8091.35 428
8092.20 414
8093.05 476
8093.90 447
8094.75 454
8095.60 441
8096.45 424
8097.30 431
8098.15 432
8099.00 431
8099.85 427
8100.70 402
8101.55 414
8102.40 423
8103.25 402
8104.10 423
8104.95 462
8105.80 502
8106.65 465
8107.50 477
8108.35 440
8109.20 411
8110.05 435
8110.90 407
8111.75 421
8112.60 447
8113.45 453
8114.30 429
8115.15 416
8116.00 403
8116.85 453
8117.70 420
8118.55 472
8119.40 440
8120.25 437
8121.10 448
8121.95 429
8122.80 418
8123.65 429
8124.50 461
8125.35 493
8126.20 484
8127.06 458
8127.91 470
8128.76 485
8129.61 495
8130.46 456
8131.31 470
8132.16 470
8133.01 494
8133.86 471
8134.72 444
8135.57 455
8136.42 470
8137.27 477
8138.12 480
8138.97 488
8139.83 462
8140.68 478
8141.53 432
8142.38 477
8143.23 516
8144.08 494
8144.94 517
8145.79 478
8146.64 481
8147.49 525
8148.34 513
8149.20 472
8150.05 521
8150.90 491
8151.75 522
8152.60 536
8153.46 600
8154.31 588
8155.16 531
8156.01 576
8156.87 583
8157.72 523
8158.57 530
8159.42 468
8160.28 447
8161.13 440
8161.98 473
8162.84 456
8163.69 456
8164.54 443
8165.39 413
8166.25 435
8167.10 428
8167.95 431
8168.81 433
8169.66 422
8170.51 458
8171.37 460
8172.22 435
8173.07 458
8173.93 429
8174.78 388
8175.63 450
8176.49 435
8177.34 383
8178.19 361
8179.05 371
8179.90 361
8180.76 394
8181.61 400
8182.46 402
8183.32 430
8184.17 413
8185.02 392
8185.88 375
8186.73 386
8187.59 364
8188.44 377
8189.30 438
8190.15 414
8191.00 388
8191.86 414
8192.71 385
8193.57 379
8194.42 373
8195.28 386
8196.13 403
8196.99 421
8197.84 426
8198.69 403
8199.55 440
8200.40 396
8201.26 364
8202.11 351
8202.97 398
8203.82 386
8204.68 368
8205.53 330
8206.39 353
8207.24 332
8208.10 348
8208.95 377
8209.81 377
8210.67 428
8211.52 383
8212.38 378
8213.23 361
8214.09 374
8214.94 391
8215.80 394
8216.65 408
8217.51 400
8218.37 375
8219.22 380
8220.08 387
8220.93 384
8221.79 416
8222.64 350
8223.50 365
8224.36 376
8225.21 359
8226.07 358
8226.92 389
8227.78 375
8228.64 386
8229.49 405
8230.35 348
8231.21 368
8232.06 381
8232.92 377
8233.78 381
8234.63 402
8235.49 398
8236.35 387
8237.20 375
8238.06 365
8238.92 377
8239.77 372
8240.63 371
8241.49 358
8242.34 372
8243.20 363
8244.06 347
8244.91 368
8245.77 343
8246.63 367
8247.49 409
8248.34 374
8249.20 363
8250.06 389
8250.92 389
8251.77 376
8252.63 375
8253.49 355
8254.35 370
8255.20 391
8256.06 369
8256.92 380
8257.78 380
8258.63 362
8259.49 398
8260.35 382
8261.21 365
8262.07 369
8262.92 394
8263.78 427
8264.64 413
8265.50 418
8266.36 416
8267.22 405
8268.07 405
8268.93 399
8269.79 407
8270.65 457
8271.51 406
8272.37 433
8273.22 437
8274.08 446
8274.94 433
8275.80 449
8276.66 538
8277.52 543
8278.38 593
8279.24 559
8280.09 560
8280.95 552
8281.81 508
8282.67 485
8283.53 492
8284.39 450
8285.25 449
8286.11 445
8286.97 476
8287.83 468
8288.69 460
8289.55 450
8290.41 515
8291.26 597
8292.12 573
8292.98 574
8293.84 563
8294.70 554
8295.56 543
8296.42 483
8297.28 410
8298.14 477
8299.00 479
8299.86 417
8300.72 454
8301.58 477
8302.44 441
8303.30 431
8304.16 425
8305.02 403
8305.88 403
8306.74 439
8307.60 413
8308.46 412
8309.33 404
8310.19 406
8311.05 440
8311.91 442
8312.77 436
8313.63 419
8314.49 386
8315.35 389
8316.21 423
8317.07 384
8317.93 397
8318.79 401
8319.65 395
8320.52 385
8321.38 360
8322.24 391
8323.10 374
8323.96 363
8324.82 380
8325.68 397
8326.54 382
8327.41 350
8328.27 376
8329.13 370
8329.99 401
8330.85 417
8331.71 370
8332.57 421
8333.44 424
8334.30 368
8335.16 396
8336.02 381
8336.88 412
8337.75 419
8338.61 423
8339.47 397
8340.33 399
8341.19 385
8342.06 382
8342.92 363
8343.78 412
8344.64 411
8345.50 405
8346.37 382
8347.23 390
8348.09 402
8348.95 439
8349.82 431
8350.68 422
8351.54 416
8352.40 416
8353.27 421
8354.13 370
8354.99 355
8355.86 437
8356.72 481
8357.58 430
8358.45 397
8359.31 404
8360.17 421
8361.03 423
8361.90 395
8362.76 405
8363.62 436
8364.49 421
8365.35 424
8366.21 420
8367.08 411
8367.94 395
8368.80 408
8369.67 432
8370.53 443
8371.40 392
8372.26 387
8373.12 409
8373.99 398
8374.85 407
8375.71 404
8376.58 381
8377.44 424
8378.31 408
8379.17 384
8380.03 421
8380.90 454
8381.76 419
8382.63 413
8383.49 425
8384.36 443
8385.22 436
8386.08 437
8386.95 411
8387.81 435
8388.68 444
8389.54 420
8390.41 431
8391.27 424
8392.14 444
8393.00 435
8393.87 433
8394.73 454
8395.60 459
8396.46 409
8397.33 439
8398.19 457
8399.06 440
8399.92 439
8400.79 457
8401.65 449
8402.52 443
8403.38 452
8404.25 435
8405.11 456
8405.98 468
8406.84 494
8407.71 480
8408.58 500
8409.44 514
8410.31 538
8411.17 498
8412.04 495
8412.90 478
8413.77 542
8414.64 506
8415.50 513
8416.37 538
8417.23 505
8418.10 458
8418.97 483
8419.83 528
8420.70 530
8421.56 526
8422.43 536
8423.30 553
8424.16 505
8425.03 562
8425.90 572
8426.76 562
8427.63 543
8428.50 580
8429.36 599
8430.23 562
8431.10 592
8431.96 664
8432.83 597
8433.70 639
8434.56 634
8435.43 616
8436.30 668
8437.16 727
8438.03 801
8438.90 781
8439.77 815
8440.63 865
8441.50 860
8442.37 859
8443.24 884
8444.10 893
8444.97 877
8445.84 934
8446.71 956
8447.57 922
8448.44 883
8449.31 889
8450.18 957
8451.04 1016
8451.91 1119
8452.78 1181
8453.65 1398
8454.52 1553
8455.38 1647
8456.25 1741
8457.12 1670
8457.99 1563
8458.86 1480
8459.72 1304
8460.59 1214
8461.46 1132
8462.33 1034
8463.20 966
8464.07 924
8464.93 860
8465.80 831
8466.67 814
8467.54 799
8468.41 791
8469.28 764
8470.15 785
8471.02 768
8471.88 754
8472.75 771
8473.62 764
8474.49 764
8475.36 750
8476.23 754
8477.10 809
8477.97 818
8478.84 807
8479.71 853
8480.58 866
8481.44 897
8482.31 902
8483.18 867
8484.05 839
8484.92 833
8485.79 860
8486.66 796
8487.53 752
8488.40 753
8489.27 743
8490.14 759
8491.01 764
8491.88 817
8492.75 836
8493.62 814
8494.49 816
8495.36 825
8496.23 847
8497.10 823
8497.97 791
8498.84 793
8499.71 746
8500.58 744
8501.45 787
8502.32 776
8503.19 782
8504.06 774
8504.93 817
8505.80 821
8506.67 813
8507.55 799
8508.42 804
8509.29 844
8510.16 855
8511.03 827
8511.90 848
8512.77 844
8513.64 844
8514.51 850
8515.38 867
8516.25 898
8517.13 867
8518.00 837
8518.87 879
8519.74 912
8520.61 918
8521.48 1016
8522.35 1101
8523.23 1134
8524.10 1262
8524.97 1306
8525.84 1373
8526.71 1388
8527.58 1301
8528.46 1268
8529.33 1247
8530.20 1167
8531.07 1092
8531.94 1111
8532.81 1072
8533.69 1065
8534.56 994
8535.43 1025
8536.30 987
8537.18 984
8538.05 994
8538.92 980
8539.79 1019
8540.66 1000
8541.54 1154
8542.41 1228
8543.28 1325
8544.15 1462
8545.03 1565
8545.90 1599
8546.77 1574
8547.64 1548
8548.52 1570
8549.39 1492
8550.26 1472
8551.14 1564
8552.01 1506
8552.88 1491
8553.76 1482
8554.63 1427
8555.50 1328
8556.37 1315
8557.25 1192
8558.12 1124
8558.99 1001
8559.87 916
8560.74 878
8561.61 888
8562.49 826
8563.36 839
8564.24 864
8565.11 820
8565.98 759
8566.86 757
8567.73 735
8568.60 753
8569.48 751
8570.35 724
8571.23 719
8572.10 727
8572.97 690
8573.85 709
8574.72 706
8575.60 681
8576.47 722
8577.34 704
8578.22 667
8579.09 676
8579.97 709
8580.84 744
8581.72 717
8582.59 777
8583.47 785
8584.34 781
8585.21 774
8586.09 746
8586.96 792
8587.84 781
8588.71 764
8589.59 783
8590.46 798
8591.34 782
8592.21 799
8593.09 762
8593.96 791
8594.84 756
8595.71 756
8596.59 762
8597.46 789
8598.34 794
8599.22 785
8600.09 742
8600.97 771
8601.84 784
8602.72 789
8603.59 840
8604.47 791
8605.34 802
8606.22 802
8607.10 873
8607.97 847
8608.85 828
8609.72 818
8610.60 832
8611.47 858
8612.35 864
8613.23 864
8614.10 864
8614.98 895
8615.86 889
8616.73 906
8617.61 879
8618.48 934
8619.36 944
8620.24 918
8621.11 968
8621.99 964
8622.87 958
8623.74 991
8624.62 996
8625.50 1034
8626.37 970
8627.25 1007
8628.13 1028
8629.00 1046
8629.88 990
8630.76 992
8631.64 1031
8632.51 1062
8633.39 1049
8634.27 1040
8635.14 1024
8636.02 1046
8636.90 1060
8637.78 1039
8638.65 1066
8639.53 1088
8640.41 1115
8641.29 1076
8642.16 1135
8643.04 1154
8643.92 1177
8644.80 1228
8645.67 1261
8646.55 1253
8647.43 1271
8648.31 1250
8649.18 1326
8650.06 1304
8650.94 1318
8651.82 1366
8652.70 1397
8653.58 1336
8654.45 1326
8655.33 1387
8656.21 1445
8657.09 1435
8657.97 1514
8658.84 1608
8659.72 1742
8660.60 1906
8661.48 2102
8662.36 2320
8663.24 2445
8664.12 2565
8664.99 2519
8665.87 2486
8666.75 2431
8667.63 2369
8668.51 2243
8669.39 2166
8670.27 2180
8671.15 2192
8672.03 2215
8672.91 2257
8673.78 2256
8674.66 2149
8675.54 2139
8676.42 2133
8677.30 1979
8678.18 1850
8679.06 1794
8679.94 1680
8680.82 1607
8681.70 1557
8682.58 1485
8683.46 1498
8684.34 1557
8685.22 1623
8686.10 1644
8686.98 1870
8687.86 2112
8688.74 2342
8689.62 2698
8690.50 3023
8691.38 3218
8692.26 3388
8693.14 3293
8694.02 3138
8694.90 2970
8695.78 2664
8696.66 2505
8697.54 2386
8698.42 2105
8699.30 1959
8700.18 1885
8701.06 1817
8701.94 1808
8702.82 1668
8703.70 1681
8704.58 1537
8705.46 1427
8706.34 1383
8707.23 1259
8708.11 1118
8708.99 1150
8709.87 1078
8710.75 1085
8711.63 1066
8712.51 988
8713.39 1010
8714.27 995
8715.16 957
8716.04 892
8716.92 922
8717.80 932
8718.68 916
8719.56 916
8720.44 913
8721.33 914
8722.21 959
8723.09 912
8723.97 915
8724.85 947
8725.73 942
8726.62 967
8727.50 989
8728.38 1054
8729.26 1073
8730.14 1086
8731.03 1106
8731.91 1056
8732.79 1043
8733.67 1007
8734.55 984
8735.44 978
8736.32 951
8737.20 934
8738.08 921
8738.97 914
8739.85 929
8740.73 913
8741.61 953
8742.50 980
8743.38 928
8744.26 937
8745.14 929
8746.03 865
8746.91 877
8747.79 855
8748.68 849
8749.56 913
8750.44 907
8751.33 915
8752.21 937
8753.09 912
8753.97 976
8754.86 967
8755.74 956
8756.62 979
8757.51 963
8758.39 1018
8759.28 987
8760.16 983
8761.04 1010
8761.93 1017
8762.81 1070
8763.69 1017
8764.58 1031
8765.46 1028
8766.34 985
8767.23 985
8768.11 994
8769.00 968
8769.88 1026
8770.76 1005
8771.65 972
8772.53 973
8773.42 936
8774.30 963
8775.19 938
8776.07 953
8776.95 903
8777.84 948
8778.72 1030
8779.61 1093
8780.49 1093
8781.38 1093
8782.26 1087
8783.15 1149
8784.03 1169
8784.92 1061
8785.80 967
8786.69 961
8787.57 966
8788.46 944
8789.34 874
8790.23 815
8791.11 841
8792.00 824
8792.88 808
8793.77 805
8794.65 801
8795.54 817
8796.42 781
8797.31 762
8798.19 782
8799.08 776
8799.96 765
8800.85 736
8801.74 768
8802.62 734
8803.51 794
8804.39 819
8805.28 793
8806.16 757
8807.05 732
8807.94 743
8808.82 771
8809.71 793
8810.59 776
8811.48 764
8812.37 758
8813.25 756
8814.14 739
8815.03 801
8815.91 828
8816.80 796
8817.68 792
8818.57 821
8819.46 799
8820.34 800
8821.23 779
8822.12 748
8823.00 746
8823.89 730
8824.78 736
8825.66 703
8826.55 695
8827.44 703
8828.33 678
8829.21 699
8830.10 644
8830.99 690
8831.87 625
8832.76 649
8833.65 662
8834.54 653
8835.42 629
8836.31 646
8837.20 616
8838.08 651
8838.97 636
8839.86 645
8840.75 618
8841.64 614
8842.52 624
8843.41 613
8844.30 654
8845.19 656
8846.07 624
8846.96 569
8847.85 604
8848.74 604
8849.63 594
8850.51 581
8851.40 571
8852.29 560
8853.18 540
8854.07 560
8854.96 525
8855.84 529
8856.73 551
8857.62 543
8858.51 585
8859.40 568
8860.29 543
8861.17 563
8862.06 572
8862.95 580
8863.84 565
8864.73 537
8865.62 547
8866.51 524
8867.40 540
8868.29 524
8869.17 477
8870.06 492
8870.95 499
8871.84 469
8872.73 458
8873.62 481
8874.51 506
8875.40 481
8876.29 494
8877.18 440
8878.07 469
8878.96 474
8879.85 463
8880.74 455
8881.63 472
8882.51 482
8883.40 479
8884.29 500
8885.18 479
8886.07 483
8886.96 509
8887.85 474
8888.74 452
8889.63 437
8890.52 454
8891.41 462
8892.30 499
8893.19 442
8894.09 464
8894.98 442
8895.87 423
8896.76 432
8897.65 424
8898.54 416
8899.43 427
8900.32 412
8901.21 453
8902.10 425
8902.99 455
8903.88 461
8904.77 402
8905.66 431
8906.55 403
8907.44 381
8908.34 422
8909.23 385
8910.12 398
8911.01 413
8911.90 398
8912.79 412
8913.68 408
8914.57 418
8915.47 428
8916.36 412
8917.25 390
8918.14 405
8919.03 420
8919.92 391
8920.81 388
8921.71 397
8922.60 414
8923.49 370
8924.38 384
8925.27 391
8926.16 409
8927.06 388
8927.95 411
8928.84 364
8929.73 379
8930.62 375
8931.52 388
8932.41 420
8933.30 389
8934.19 378
8935.09 376
8935.98 345
8936.87 377
8937.76 371
8938.66 391
8939.55 388
8940.44 371
8941.33 379
8942.23 375
8943.12 366
8944.01 345
8944.90 357
8945.80 345
8946.69 347
8947.58 363
8948.48 382
8949.37 346
8950.26 365
8951.16 368
8952.05 364
8952.94 369
8953.84 336
8954.73 341
8955.62 343
8956.52 351
8957.41 355
8958.30 346
8959.20 343
8960.09 366
8960.98 380
8961.88 367
8962.77 327
8963.66 321
8964.56 352
8965.45 339
8966.35 327
8967.24 380
8968.13 333
8969.03 357
8969.92 334
8970.82 313
8971.71 344
8972.60 371
8973.50 357
8974.39 331
8975.29 331
8976.18 328
8977.08 331
8977.97 315
8978.87 351
8979.76 357
8980.65 353
8981.55 384
8982.44 330
8983.34 321
8984.23 336
8985.13 340
8986.02 323
8986.92 335
8987.81 332
8988.71 358
8989.60 312
8990.50 349
8991.39 342
8992.29 298
8993.18 342
8994.08 307
8994.97 362
8995.87 322
8996.76 330
8997.66 317
8998.56 336
8999.45 331
9000.35 339
9001.24 325
9002.14 351
9003.03 328
9003.93 314
9004.83 318
9005.72 331
9006.62 334
9007.51 333
9008.41 303
9009.31 335
9010.20 318
9011.10 318
9011.99 323
9012.89 337
9013.79 303
9014.68 324
9015.58 341
9016.48 357
9017.37 327
9018.27 341
9019.16 318
9020.06 315
9020.96 294
9021.85 313
9022.75 309
9023.65 354
9024.54 351
9025.44 341
9026.34 303
9027.24 302
9028.13 337
9029.03 352
9029.93 294
9030.82 303
9031.72 309
9032.62 313
9033.52 352
9034.41 308
9035.31 333
9036.21 335
9037.10 355
9038.00 341
9038.90 330
9039.80 349
9040.69 318
9041.59 318
9042.49 346
9043.39 300
9044.29 315
9045.18 318
9046.08 330
9046.98 323
9047.88 325
9048.78 313
9049.67 359
9050.57 393
9051.47 333
9052.37 350
9053.27 334
9054.16 357
9055.06 345
9055.96 360
9056.86 337
9057.76 325
9058.66 358
9059.55 376
9060.45 326
9061.35 353
9062.25 374
9063.15 334
9064.05 344
9064.95 370
9065.85 359
9066.74 343
9067.64 330
9068.54 325
9069.44 356
9070.34 351
9071.24 367
9072.14 354
9073.04 345
9073.94 342
9074.84 340
9075.74 349
9076.64 358
9077.53 349
9078.43 345
9079.33 356
9080.23 351
9081.13 367
9082.03 314
9082.93 366
9083.83 337
9084.73 366
9085.63 335
9086.53 325
9087.43 393
9088.33 369
9089.23 337
9090.13 370
9091.03 403
9091.93 423
9092.83 396
9093.73 395
9094.63 394
9095.53 348
9096.43 353
9097.33 347
9098.23 383
9099.13 363
9100.04 376
9100.94 394
9101.84 422
9102.74 396
9103.64 355
9104.54 332
9105.44 311
9106.34 355
9107.24 352
9108.14 360
9109.04 332
9109.94 369
9110.85 339
9111.75 335
9112.65 337
9113.55 344
9114.45 339
9115.35 318
9116.25 342
9117.15 345
9118.06 344
9118.96 343
9119.86 339
9120.76 357
9121.66 351
9122.56 352
9123.46 324
9124.37 324
9125.27 326
9126.17 346
9127.07 359
9127.97 351
9128.88 338
9129.78 332
9130.68 357
9131.58 332
9132.48 330
9133.39 322
9134.29 338
9135.19 300
9136.09 318
9137.00 304
9137.90 333
9138.80 308
9139.70 333
9140.61 338
9141.51 328
9142.41 288
9143.31 304
9144.22 334
9145.12 327
9146.02 317
9146.92 311
9147.83 319
9148.73 333
9149.63 320
9150.54 343
9151.44 314
9152.34 325
9153.25 323
9154.15 310
9155.05 338
9155.96 332
9156.86 348
9157.76 350
9158.67 331
9159.57 349
9160.47 352
9161.38 338
9162.28 319
9163.18 358
9164.09 340
9164.99 336
9165.90 368
9166.80 326
9167.70 391
9168.61 359
9169.51 342
9170.42 345
9171.32 355
9172.22 351
9173.13 336
9174.03 327
9174.94 311
9175.84 336
9176.74 315
9177.65 287
9178.55 304
9179.46 352
9180.36 333
9181.27 321
9182.17 305
9183.08 322
9183.98 331
9184.89 371
9185.79 333
9186.70 331
9187.60 314
9188.51 335
9189.41 341
9190.32 314
9191.22 314
9192.13 306
9193.03 331
9193.94 364
9194.84 352
9195.75 354
9196.65 387
9197.56 415
9198.46 379
9199.37 378
9200.27 373
9201.18 390
9202.08 414
9202.99 395
9203.90 364
9204.80 330
9205.71 353
9206.61 351
9207.52 332
9208.42 341
9209.33 334
9210.24 371
9211.14 332
9212.05 323
9212.95 332
9213.86 341
9214.77 341
9215.67 342
9216.58 381
9217.49 368
9218.39 311
9219.30 328
9220.21 339
9221.11 336
9222.02 335
9222.93 335
9223.83 332
9224.74 314
9225.65 337
9226.55 307
9227.46 300
9228.37 322
9229.27 348
9230.18 336
9231.09 346
9231.99 323
9232.90 311
9233.81 280
9234.72 320
9235.62 349
9236.53 316
9237.44 313
9238.34 313
9239.25 316
9240.16 292
9241.07 329
9241.97 318
9242.88 332
9243.79 323
9244.70 321
9245.61 305
9246.51 329
9247.42 325
9248.33 266
9249.24 319
9250.14 307
9251.05 314
9251.96 330
9252.87 314
9253.78 332
9254.69 338
9255.59 322
9256.50 312
9257.41 345
9258.32 317
9259.23 315
9260.14 311
9261.04 321
9261.95 318
9262.86 288
9263.77 311
9264.68 320
9265.59 312
9266.50 328
9267.40 284
9268.31 299
9269.22 310
9270.13 307
9271.04 311
9271.95 322
9272.86 304
9273.77 319
9274.68 322
9275.59 299
9276.49 307
9277.40 307
9278.31 336
9279.22 318
9280.13 307
9281.04 322
9281.95 349
9282.86 293
9283.77 341
9284.68 310
9285.59 327
9286.50 310
9287.41 321
9288.32 310
9289.23 322
9290.14 322
9291.05 334
9291.96 338
9292.87 307
9293.78 329
9294.69 289
9295.60 349
9296.51 306
9297.42 314
9298.33 312
9299.24 347
9300.15 336
9301.06 335
9301.97 327
9302.88 322
9303.79 335
9304.70 324
9305.61 364
9306.53 364
9307.44 353
9308.35 364
9309.26 354
9310.17 363
9311.08 375
9311.99 357
9312.90 370
9313.81 328
9314.72 338
9315.63 324
9316.55 312
9317.46 326
9318.37 342
9319.28 340
9320.19 326
9321.10 341
9322.01 304
9322.93 330
9323.84 337
9324.75 324
9325.66 325
9326.57 320
9327.48 341
9328.40 337
9329.31 324
9330.22 336
9331.13 355
9332.04 326
9332.96 351
9333.87 348
9334.78 348
9335.69 352
9336.60 343
9337.52 327
9338.43 329
9339.34 317
9340.25 350
9341.17 316
9342.08 324
9342.99 283
9343.90 339
9344.82 329
9345.73 335
9346.64 337
9347.55 321
9348.47 313
9349.38 351
9350.29 331
9351.21 303
9352.12 331
9353.03 325
9353.94 357
9354.86 319
9355.77 340
9356.68 330
9357.60 305
9358.51 319
9359.42 284
9360.34 323
9361.25 318
9362.16 313
9363.08 306
9363.99 325
9364.90 310
9365.82 323
9366.73 313
9367.65 295
9368.56 320
9369.47 342
9370.39 306
9371.30 331
9372.21 340
9373.13 320
9374.04 314
9374.96 342
9375.87 338
9376.79 321
9377.70 316
9378.61 307
9379.53 337
9380.44 339
9381.36 330
9382.27 319
9383.19 364
9384.10 326
9385.01 326
9385.93 362
9386.84 342
9387.76 366
9388.67 383
9389.59 367
9390.50 384
9391.42 355
9392.33 349
9393.25 368
9394.16 361
9395.08 394
9395.99 359
9396.91 365
9397.82 368
9398.74 361
9399.65 346
9400.57 361
9401.48 379
9402.40 339
9403.32 329
9404.23 323
9405.15 346
9406.06 346
9406.98 341
9407.89 316
9408.81 349
9409.73 376
9410.64 339
9411.56 339
9412.47 341
9413.39 331
9414.30 342
9415.22 357
9416.14 336
9417.05 315
9417.97 349
9418.89 367
9419.80 359
9420.72 334
9421.63 340
9422.55 340
9423.47 343
9424.38 348
9425.30 348
9426.22 358
9427.13 360
9428.05 362
9428.97 341
9429.88 349
9430.80 371
9431.72 394
9432.63 362
9433.55 405
9434.47 368
9435.38 377
9436.30 364
9437.22 358
9438.14 356
9439.05 366
9439.97 394
9440.89 371
9441.81 401
9442.72 382
9443.64 373
9444.56 402
9445.47 405
9446.39 405
9447.31 398
9448.23 410
9449.15 369
9450.06 447
9450.98 430
9451.90 445
9452.82 456
9453.73 463
9454.65 417
9455.57 434
9456.49 418
9457.41 415
9458.32 391
9459.24 381
9460.16 392
9461.08 415
9462.00 416
9462.92 410
9463.83 386
9464.75 390
9465.67 408
9466.59 379
9467.51 388
9468.43 373
9469.35 405
9470.26 376
9471.18 395
9472.10 365
9473.02 387
9473.94 385
9474.86 401
9475.78 387
9476.70 413
9477.62 454
9478.54 429
9479.45 431
9480.37 423
9481.29 399
9482.21 387
9483.13 392
9484.05 399
9484.97 396
9485.89 395
9486.81 387
9487.73 381
9488.65 396
9489.57 411
9490.49 380
9491.41 381
9492.33 374
9493.25 393
9494.17 387
9495.09 397
9496.01 408
9496.93 341
9497.85 391
9498.77 439
9499.69 397
9500.61 403
9501.53 427
9502.45 419
9503.37 412
9504.29 413
9505.21 421
9506.13 396
9507.05 428
9507.97 434
9508.89 424
9509.81 411
9510.73 431
9511.65 432
9512.57 441
9513.49 430
9514.42 462
9515.34 465
9516.26 501
9517.18 552
9518.10 527
9519.02 528
9519.94 569
9520.86 567
9521.78 536
9522.71 513
9523.63 557
9524.55 567
9525.47 531
9526.39 504
9527.31 468
9528.23 462
9529.16 441
9530.08 483
9531.00 475
9531.92 491
9532.84 485
9533.76 457
9534.69 461
9535.61 444
9536.53 467
9537.45 481
9538.37 475
9539.30 464
9540.22 462
9541.14 465
9542.06 468
9542.98 446
9543.91 468
9544.83 469
9545.75 462
9546.67 503
9547.60 504
9548.52 502
9549.44 486
9550.36 490
9551.29 515
9552.21 513
9553.13 519
9554.06 487
9554.98 489
9555.90 517
9556.82 512
9557.75 545
9558.67 492
9559.59 558
9560.52 554
9561.44 557
9562.36 504
9563.29 570
9564.21 584
9565.13 535
9566.06 553
9566.98 535
9567.90 533
9568.83 555
9569.75 568
9570.67 539
9571.60 544
9572.52 554
9573.44 587
9574.37 563
9575.29 561
9576.22 582
9577.14 594
9578.06 606
9578.99 599
9579.91 571
9580.84 596
9581.76 608
9582.68 573
9583.61 617
9584.53 616
9585.46 609
9586.38 617
9587.31 607
9588.23 589
9589.15 635
9590.08 628
9591.00 593
9591.93 674
9592.85 649
9593.78 674
9594.70 713
9595.63 739
9596.55 758
9597.48 786
9598.40 793
9599.33 790
9600.25 814
9601.18 812
9602.10 784
9603.03 810
9603.95 801
9604.88 804
9605.80 718
9606.73 707
9607.65 724
9608.58 732
9609.50 691
9610.43 684
9611.35 731
9612.28 717
9613.21 744
9614.13 710
9615.06 719
9615.98 702
9616.91 730
9617.84 712
9618.76 694
9619.69 709
9620.61 702
9621.54 752
9622.47 731
9623.39 766
9624.32 721
9625.24 773
9626.17 774
9627.10 785
9628.02 742
9628.95 764
9629.88 801
9630.80 789
9631.73 802
9632.65 812
9633.58 781
9634.51 812
9635.43 887
9636.36 847
9637.29 827
9638.22 837
9639.14 882
9640.07 913
9641.00 960
9641.92 966
9642.85 952
9643.78 1009
9644.70 991
9645.63 1031
9646.56 1005
9647.49 996
9648.41 993
9649.34 971
9650.27 1009
9651.20 995
9652.12 1009
9653.05 1041
9653.98 1006
9654.91 982
9655.83 967
9656.76 949
9657.69 971
9658.62 981
9659.55 973
9660.47 1008
9661.40 977
9662.33 1025
9663.26 1009
9664.19 1007
9665.11 1039
9666.04 1023
9666.97 1141
9667.90 1119
9668.83 1122
9669.75 1161
9670.68 1188
9671.61 1137
9672.54 1167
9673.47 1170
9674.40 1176
9675.33 1171
9676.25 1224
9677.18 1237
9678.11 1211
9679.04 1285
9679.97 1282
9680.90 1305
9681.83 1277
9682.76 1354
9683.69 1331
9684.61 1259
9685.54 1246
9686.47 1314
9687.40 1416
9688.33 1380
9689.26 1348
9690.19 1407
9691.12 1425
9692.05 1503
9692.98 1544
9693.91 1616
9694.84 1758
9695.77 1871
9696.70 1937
9697.63 1941
9698.56 1966
9699.49 1972
9700.42 1983
9701.35 1851
9702.28 1810
9703.21 1683
9704.14 1648
9705.07 1508
9706.00 1523
9706.93 1439
9707.86 1403
9708.79 1431
9709.72 1506
9710.65 1527
9711.58 1577
9712.51 1525
9713.44 1631
9714.37 1700
9715.30 1591
9716.23 1614
9717.16 1604
9718.09 1465
9719.02 1401
9719.95 1319
9720.88 1283
9721.81 1221
9722.75 1155
9723.68 1163
9724.61 1107
9725.54 1136
9726.47 1102
9727.40 1092
9728.33 1118
9729.26 1115
9730.19 1107
9731.13 1108
9732.06 1127
9732.99 1115
9733.92 1055
9734.85 1076
9735.78 1088
9736.71 1038
9737.65 1063
9738.58 963
9739.51 1010
9740.44 995
9741.37 953
9742.30 938
9743.24 922
9744.17 943
9745.10 926
9746.03 916
9746.96 918
9747.90 922
9748.83 867
9749.76 867
9750.69 908
9751.63 884
9752.56 884
9753.49 913
9754.42 873
9755.36 867
9756.29 845
9757.22 893
9758.15 908
9759.09 916
9760.02 892
9760.95 864
9761.88 858
9762.82 891
9763.75 917
9764.68 928
9765.62 931
9766.55 962
9767.48 901
9768.41 928
9769.35 960
9770.28 949
9771.21 912
9772.15 976
9773.08 935
9774.01 904
9774.95 901
9775.88 948
9776.81 932
9777.75 908
9778.68 960
9779.62 915
9780.55 948
9781.48 954
9782.42 964
9783.35 1011
9784.28 939
9785.22 942
9786.15 934
9787.09 909
9788.02 903
9788.95 819
9789.89 863
9790.82 860
9791.76 857
9792.69 857
9793.63 862
9794.56 889
9795.49 907
9796.43 912
9797.36 955
9798.30 908
9799.23 922
9800.17 921
9801.10 875
9802.04 848
9802.97 841
9803.91 770
9804.84 768
9805.78 740
9806.71 728
9807.65 679
9808.58 697
9809.52 696
9810.45 709
9811.39 687
9812.32 687
9813.26 658
9814.19 674
9815.13 654
9816.06 709
9817.00 634
9817.93 601
9818.87 607
9819.80 625
9820.74 662
9821.68 647
9822.61 617
9823.55 627
9824.48 618
9825.42 592
9826.35 571
9827.29 606
9828.23 654
9829.16 595
9830.10 577
9831.03 589
9831.97 634
9832.91 625
9833.84 569
9834.78 581
9835.72 614
9836.65 598
9837.59 596
9838.52 594
9839.46 603
9840.40 600
9841.33 575
9842.27 588
9843.21 594
9844.14 576
9845.08 557
9846.02 594
9846.95 589
9847.89 574
9848.83 575
9849.77 598
9850.70 599
9851.64 576
9852.58 591
9853.51 580
9854.45 594
9855.39 587
9856.33 601
9857.26 568
9858.20 568
9859.14 585
9860.08 567
9861.01 563
9861.95 578
9862.89 532
9863.83 554
9864.76 552
9865.70 553
9866.64 536
9867.58 545
9868.51 526
9869.45 524
9870.39 557
9871.33 552
9872.27 576
9873.20 554
9874.14 557
9875.08 549
9876.02 524
9876.96 548
9877.90 513
9878.83 511
9879.77 534
9880.71 544
9881.65 521
9882.59 544
9883.53 547
9884.47 548
9885.40 505
9886.34 517
9887.28 523
9888.22 555
9889.16 533
9890.10 491
9891.04 487
9891.98 516
9892.91 517
9893.85 496
9894.79 517
9895.73 494
9896.67 495
9897.61 515
9898.55 494
9899.49 508
9900.43 508
9901.37 482
9902.31 512
9903.25 513
9904.19 505
9905.13 502
9906.07 499
9907.01 508
9907.95 498
9908.89 521
9909.83 543
9910.77 545
9911.71 542
9912.65 500
9913.59 495
9914.53 473
9915.47 520
9916.41 547
9917.35 516
9918.29 541
9919.23 552
9920.17 612
9921.11 634
9922.05 683
9922.99 718
9923.93 728
9924.87 721
9925.81 760
9926.75 794
9927.69 766
9928.63 749
9929.57 721
9930.51 669
9931.45 612
9932.39 636
9933.34 596
9934.28 560
9935.22 559
9936.16 524
9937.10 519
9938.04 523
9938.98 485
9939.92 490
9940.87 492
9941.81 506
9942.75 506
9943.69 549
9944.63 556
9945.57 539
9946.51 591
9947.46 606
9948.40 642
9949.34 590
9950.28 602
9951.22 633
9952.16 653
9953.11 612
9954.05 618
9954.99 586
9955.93 599
9956.87 558
9957.82 533
9958.76 525
9959.70 506
9960.64 517
9961.59 469
9962.53 493
9963.47 449
9964.41 463
9965.35 494
9966.30 419
9967.24 450
9968.18 440
9969.13 470
9970.07 449
9971.01 467
9971.95 467
9972.90 443
9973.84 437
9974.78 422
9975.73 414
9976.67 411
9977.61 417
9978.55 399
9979.50 411
9980.44 404
9981.38 424
9982.33 412
9983.27 421
9984.21 424
9985.16 418
9986.10 423
9987.04 447
9987.99 415
9988.93 420
9989.88 424
9990.82 426
9991.76 392
9992.71 391
9993.65 382
9994.59 420
9995.54 444
9996.48 415
9997.43 421
9998.37 381
9999.31 368
10000.26 409
10001.20 425
10002.15 384
10003.09 385
10004.04 389
10004.98 404
10005.92 415
10006.87 376
10007.81 392
10008.76 399
10009.70 374
10010.65 379
10011.59 403
10012.54 375
10013.48 391
10014.43 416
10015.37 403
10016.32 399
10017.26 392
10018.21 374
10019.15 399
10020.10 367
10021.04 405
10021.99 402
10022.93 357
10023.88 358
10024.82 329
10025.77 394
10026.71 412
10027.66 396
10028.60 392
10029.55 380
10030.49 369
10031.44 377
10032.39 365
10033.33 383
10034.28 412
10035.22 386
10036.17 389
10037.11 394
10038.06 362
10039.01 387
10039.95 384
10040.90 362
10041.84 318
10042.79 339
10043.74 362
10044.68 344
10045.63 356
10046.58 312
10047.52 353
10048.47 340
10049.41 353
10050.36 339
10051.31 332
10052.25 345
10053.20 346
10054.15 367
10055.09 360
10056.04 357
10056.99 366
10057.93 368
10058.88 342
10059.83 345
10060.78 322
10061.72 319
10062.67 303
10063.62 335
10064.56 360
10065.51 354
10066.46 365
10067.41 364
10068.35 359
10069.30 344
10070.25 337
10071.20 364
10072.14 360
10073.09 350
10074.04 354
10074.99 356
10075.93 316
10076.88 352
10077.83 356
10078.78 346
10079.72 333
10080.67 327
10081.62 380
10082.57 359
10083.52 316
10084.46 333
10085.41 370
10086.36 343
10087.31 329
10088.26 356
10089.21 367
10090.15 351
10091.10 308
10092.05 337
10093.00 365
10093.95 342
10094.90 329
10095.85 341
10096.79 375
10097.74 342
10098.69 340
10099.64 357
10100.59 359
10101.54 354
10102.49 362
10103.44 341
10104.39 348
10105.33 345
10106.28 344
10107.23 339
10108.18 329
10109.13 331
10110.08 362
10111.03 353
10111.98 335
10112.93 327
10113.88 321
10114.83 360
10115.78 351
10116.73 370
10117.68 357
10118.63 355
10119.58 339
10120.53 356
10121.48 365
10122.43 349
10123.38 366
10124.33 359
10125.28 389
10126.23 369
10127.18 344
10128.13 357
10129.08 341
10130.03 365
10130.98 354
10131.93 390
10132.88 373
10133.83 359
10134.78 355
10135.73 385
10136.68 375
10137.63 382
10138.58 398
10139.53 400
10140.48 385
10141.43 398
10142.38 419
10143.33 410
10144.29 351
10145.24 395
10146.19 435
10147.14 419
10148.09 424
10149.04 415
10149.99 405
10150.94 418
10151.89 438
10152.85 444
10153.80 430
10154.75 436
10155.70 434
10156.65 439
10157.60 453
10158.55 461
10159.51 417
10160.46 423
10161.41 420
10162.36 426
10163.31 441
10164.26 435
10165.22 433
10166.17 455
10167.12 456
10168.07 468
10169.02 445
10169.98 457
10170.93 489
10171.88 466
10172.83 479
10173.79 546
10174.74 581
10175.69 584
10176.64 558
10177.60 565
10178.55 527
10179.50 555
10180.45 542
10181.41 522
10182.36 546
10183.31 566
10184.26 530
10185.22 576
10186.17 552
10187.12 564
10188.08 525
10189.03 518
10189.98 536
10190.93 523
10191.89 544
10192.84 565
10193.79 554
10194.75 529
10195.70 571
10196.65 601
10197.61 559
10198.56 549
10199.51 572
10200.47 595
10201.42 598
10202.38 630
10203.33 671
10204.28 699
10205.24 624
10206.19 680
10207.14 673
10208.10 648
10209.05 662
10210.01 675
10210.96 626
10211.91 638
10212.87 616
10213.82 618
10214.78 569
10215.73 576
10216.69 612
10217.64 532
10218.59 513
10219.55 556
10220.50 561
10221.46 570
10222.41 495
10223.37 542
10224.32 510
10225.28 556
10226.23 575
10227.19 546
10228.14 567
10229.10 565
10230.05 561
10231.01 613
10231.96 640
10232.92 649
10233.87 681
10234.83 692
10235.78 670
10236.74 656
10237.69 667
10238.65 642
10239.60 623
10240.56 594
10241.51 580
10242.47 533
10243.42 578
10244.38 516
10245.34 506
10246.29 479
10247.25 494
10248.20 484
10249.16 500
10250.11 444
10251.07 455
10252.03 475
10252.98 462
10253.94 445
10254.89 454
10255.85 457
10256.81 436
10257.76 413
10258.72 436
10259.68 448
10260.63 448
10261.59 410
10262.55 451
10263.50 412
10264.46 428
10265.41 435
10266.37 449
10267.33 463
10268.28 448
10269.24 483
10270.20 436
10271.16 423
10272.11 418
10273.07 423
10274.03 417
10274.98 421
10275.94 401
10276.90 407
10277.85 410
10278.81 408
10279.77 431
10280.73 390
10281.68 389
10282.64 389
10283.60 387
10284.56 378
10285.51 405
10286.47 380
10287.43 370
10288.39 419
10289.34 382
10290.30 379
10291.26 431
10292.22 384
10293.18 385
10294.13 379
10295.09 401
10296.05 379
10297.01 379
10297.97 399
10298.92 374
10299.88 361
10300.84 381
10301.80 379
10302.76 382
10303.72 400
10304.67 370
10305.63 364
10306.59 386
10307.55 349
10308.51 339
10309.47 364
10310.43 372
10311.38 378
10312.34 381
10313.30 387
10314.26 357
10315.22 365
10316.18 375
10317.14 368
10318.10 359
10319.06 376
10320.01 364
10320.97 365
10321.93 394
10322.89 361
10323.85 359
10324.81 370
10325.77 390
10326.73 383
10327.69 358
10328.65 365
10329.61 358
10330.57 370
10331.53 379
10332.49 365
10333.45 356
10334.41 381
10335.37 358
10336.33 369
10337.29 335
10338.25 320
10339.21 336
10340.17 337
10341.13 346
10342.09 331
10343.05 336
10344.01 343
10344.97 302
10345.93 318
10346.89 320
10347.85 298
10348.81 343
10349.77 333
10350.73 331
10351.69 311
10352.65 328
10353.61 307
10354.57 317
10355.53 364
10356.49 336
10357.46 330
10358.42 322
10359.38 310
10360.34 306
10361.30 320
10362.26 300
10363.22 337
10364.18 317
10365.14 323
10366.11 298
10367.07 290
10368.03 298
10368.99 294
10369.95 331
10370.91 313
10371.87 283
10372.84 287
10373.80 301
10374.76 311
10375.72 300
10376.68 317
10377.64 285
10378.61 291
10379.57 322
10380.53 311
10381.49 299
10382.45 319
10383.42 296
10384.38 302
10385.34 288
10386.30 292
10387.27 306
10388.23 287
10389.19 295
10390.15 287
10391.11 303
10392.08 315
10393.04 277
10394.00 269
10394.96 259
10395.93 269
10396.89 291
10397.85 274
10398.82 269
10399.78 277
10400.74 246
10401.70 271
10402.67 271
10403.63 275
10404.59 289
10405.56 291
10406.52 300
10407.48 280
10408.45 284
10409.41 284
10410.37 308
10411.34 307
10412.30 293
10413.26 316
10414.23 326
10415.19 322
10416.15 305
10417.12 325
10418.08 334
10419.04 339
10420.01 314
10420.97 313
10421.94 311
10422.90 318
10423.86 316
10424.83 294
10425.79 312
10426.76 278
10427.72 267
10428.68 269
10429.65 265
10430.61 259
10431.58 264
10432.54 273
10433.51 282
10434.47 246
10435.44 293
10436.40 303
10437.36 277
10438.33 287
10439.29 291
10440.26 265
10441.22 272
10442.19 278
10443.15 285
10444.12 293
10445.08 291
10446.05 272
10447.01 274
10447.98 296
10448.94 263
10449.91 281
10450.87 266
10451.84 267
10452.80 271
10453.77 286
10454.73 299
10455.70 264
10456.67 285
10457.63 292
10458.60 302
10459.56 253
10460.53 262
10461.49 274
10462.46 292
10463.43 253
10464.39 260
10465.36 260
10466.32 244
10467.29 246
10468.25 250
10469.22 270
10470.19 278
10471.15 281
10472.12 233
10473.09 263
10474.05 246
10475.02 272
10475.98 279
10476.95 264
10477.92 280
10478.88 294
10479.85 290
10480.82 278
10481.78 268
10482.75 279
10483.72 272
10484.68 281
10485.65 277
10486.62 258
10487.58 248
10488.55 263
10489.52 274
10490.49 251
10491.45 275
10492.42 269
10493.39 253
10494.35 252
10495.32 236
10496.29 255
10497.26 261
10498.22 286
10499.19 273
10500.16 262
10501.13 271
10502.09 261
10503.06 273
10504.03 259
10505.00 280
10505.96 267
10506.93 245
10507.90 262
10508.87 272
10509.84 253
10510.80 254
10511.77 257
10512.74 268
10513.71 254
10514.68 266
10515.64 270
10516.61 265
10517.58 265
10518.55 244
10519.52 283
10520.49 265
10521.45 260
10522.42 280
10523.39 246
10524.36 238
10525.33 251
10526.30 262
10527.27 277
10528.23 262
10529.20 271
10530.17 260
10531.14 246
10532.11 278
10533.08 270
10534.05 274
10535.02 253
10535.99 250
10536.96 267
10537.93 265
10538.89 284
10539.86 251
10540.83 269
10541.80 276
10542.77 285
10543.74 297
10544.71 291
10545.68 277
10546.65 267
10547.62 243
10548.59 272
10549.56 260
10550.53 266
10551.50 264
10552.47 278
10553.44 283
10554.41 275
10555.38 269
10556.35 265
10557.32 276
10558.29 310
10559.26 324
10560.23 290
10561.20 291
10562.17 309
10563.14 297
10564.11 276
10565.08 303
10566.05 298
10567.02 295
10567.99 271
10568.96 310
10569.93 272
10570.91 281
10571.88 285
10572.85 300
10573.82 296
10574.79 307
10575.76 287
10576.73 270
10577.70 316
10578.67 279
10579.64 258
10580.62 303
10581.59 302
10582.56 308
10583.53 309
10584.50 274
10585.47 247
10586.44 277
10587.42 279
10588.39 272
10589.36 299
10590.33 317
10591.30 284
10592.27 283
10593.25 286
10594.22 321
10595.19 336
10596.16 318
10597.13 292
10598.10 291
10599.08 281
10600.05 308
10601.02 297
10601.99 324
10602.97 336
10603.94 311
10604.91 334
10605.88 366
10606.85 373
10607.83 351
10608.80 357
10609.77 401
10610.74 393
10611.72 361
10612.69 346
10613.66 362
10614.64 336
10615.61 345
10616.58 360
10617.55 333
10618.53 329
10619.50 302
10620.47 320
10621.45 292
10622.42 307
10623.39 327
10624.37 277
10625.34 313
10626.31 307
10627.29 299
10628.26 303
10629.23 291
10630.21 269
10631.18 329
10632.15 325
10633.13 290
10634.10 310
10635.07 336
10636.05 344
10637.02 325
10638.00 353
10638.97 344
10639.94 365
10640.92 349
10641.89 342
10642.87 334
10643.84 327
10644.81 296
10645.79 339
10646.76 335
10647.74 313
10648.71 295
10649.68 310
10650.66 318
10651.63 293
10652.61 287
10653.58 282
10654.56 284
10655.53 267
10656.51 265
10657.48 259
10658.46 262
10659.43 267
10660.41 273
10661.38 268
10662.36 257
10663.33 288
10664.31 259
10665.28 234
10666.26 224
10667.23 269
10668.21 270
10669.18 279
10670.16 261
10671.13 288
10672.11 276
10673.08 256
10674.06 279
10675.03 279
10676.01 268
10676.99 282
10677.96 276
10678.94 304
10679.91 285
10680.89 279
10681.86 288
10682.84 289
10683.82 298
10684.79 304
10685.77 314
10686.74 300
10687.72 289
10688.70 287
10689.67 276
10690.65 282
10691.63 266
10692.60 265
10693.58 238
10694.55 227
10695.53 254
10696.51 266
10697.48 259
10698.46 264
10699.44 251
10700.41 250
10701.39 252
10702.37 239
10703.34 268
10704.32 275
10705.30 264
10706.27 248
10707.25 252
10708.23 275
10709.21 265
10710.18 274
10711.16 260
10712.14 281
10713.11 270
10714.09 251
10715.07 264
10716.05 227
10717.02 297
10718.00 289
10718.98 282
10719.96 275
10720.93 263
10721.91 272
10722.89 273
10723.87 265
10724.85 292
10725.82 269
10726.80 287
10727.78 256
10728.76 236
10729.74 292
10730.71 275
10731.69 283
10732.67 276
10733.65 283
10734.63 278
10735.60 263
10736.58 289
10737.56 297
10738.54 273
10739.52 271
10740.50 285
10741.48 277
10742.45 271
10743.43 269
10744.41 272
10745.39 279
10746.37 281
10747.35 295
10748.33 274
10749.31 264
10750.28 286
10751.26 284
10752.24 284
10753.22 263
10754.20 276
10755.18 270
10756.16 283
10757.14 270
10758.12 278
10759.10 282
10760.08 256
10761.06 308
10762.04 299
10763.01 289
10763.99 304
10764.97 317
10765.95 283
10766.93 285
10767.91 288
10768.89 292
10769.87 279
10770.85 274
10771.83 286
10772.81 298
10773.79 297
10774.77 306
10775.75 310
10776.73 301
10777.71 315
10778.69 324
10779.67 313
10780.65 285
10781.63 298
10782.62 323
10783.60 340
10784.58 304
10785.56 334
10786.54 325
10787.52 337
10788.50 313
10789.48 299
10790.46 305
10791.44 335
10792.42 314
10793.40 280
10794.38 302
10795.37 290
10796.35 296
10797.33 298
10798.31 305
10799.29 300
10800.27 312
10801.25 304
10802.23 310
10803.21 285
10804.20 279
10805.18 318
10806.16 309
10807.14 298
10808.12 318
10809.10 310
10810.09 319
10811.07 322
10812.05 294
10813.03 285
10814.01 303
10815.00 302
10815.98 303
10816.96 287
10817.94 306
10818.92 313
10819.91 320
10820.89 318
10821.87 313
10822.85 327
10823.83 302
10824.82 313
10825.80 317
10826.78 310
10827.76 293
10828.75 314
10829.73 317
10830.71 307
10831.69 328
10832.68 307
10833.66 326
10834.64 337
10835.63 300
10836.61 339
10837.59 329
10838.57 324
10839.56 315
10840.54 326
10841.52 320
10842.51 322
10843.49 328
10844.47 331
10845.46 326
10846.44 359
10847.42 348
10848.41 388
10849.39 364
10850.37 344
10851.36 356
10852.34 362
10853.32 361
10854.31 329
10855.29 345
10856.28 355
10857.26 361
10858.24 374
10859.23 408
10860.21 366
10861.20 362
10862.18 380
10863.16 384
10864.15 365
10865.13 390
10866.12 361
10867.10 376
10868.08 395
10869.07 383
10870.05 408
10871.04 391
10872.02 390
10873.01 404
10873.99 421
10874.98 361
10875.96 411
10876.95 408
10877.93 425
10878.92 389
10879.90 395
10880.89 405
10881.87 414
10882.86 401
10883.84 425
10884.83 415
10885.81 395
10886.80 385
10887.78 400
10888.77 416
10889.75 419
10890.74 416
10891.72 441
10892.71 458
10893.69 444
10894.68 454
10895.66 456
10896.65 460
10897.64 479
10898.62 460
10899.61 442
10900.59 455
10901.58 467
10902.56 455
10903.55 490
10904.54 462
10905.52 461
10906.51 471
10907.49 484
10908.48 531
10909.47 513
10910.45 563
10911.44 544
10912.43 538
10913.41 526
10914.40 519
10915.39 535
10916.37 581
10917.36 536
10918.35 542
10919.33 547
10920.32 539
10921.31 585
10922.29 548
10923.28 534
10924.27 552
10925.25 577
10926.24 579
10927.23 603
10928.21 589
10929.20 585
10930.19 602
10931.18 590
10932.16 580
10933.15 578
10934.14 623
10935.12 643
10936.11 639
10937.10 638
10938.09 647
10939.07 628
10940.06 690
10941.05 698
10942.04 686
10943.02 664
10944.01 751
10945.00 753
10945.99 761
10946.98 784
10947.96 835
10948.95 869
10949.94 881
10950.93 847
10951.92 953
10952.90 969
10953.89 995
10954.88 1102
10955.87 1113
10956.86 1152
10957.85 1212
10958.83 1164
10959.82 1142
10960.81 1085
10961.80 1072
10962.79 1060
10963.78 1050
10964.77 985
10965.75 934
10966.74 884
10967.73 837
10968.72 833
10969.71 812
10970.70 806
10971.69 793
10972.68 729
10973.67 760
10974.66 768
10975.64 827
10976.63 820
10977.62 819
10978.61 804
10979.60 780
10980.59 790
10981.58 829
10982.57 834
10983.56 847
10984.55 873
10985.54 924
10986.53 918
10987.52 939
10988.51 928
10989.50 966
10990.49 1031
10991.48 1094
10992.47 1166
10993.46 1223
10994.45 1344
10995.44 1418
10996.43 1497
10997.42 1534
10998.41 1592
10999.40 1613
11000.39 1586
11001.38 1550
11002.37 1488
11003.36 1456
11004.35 1325
11005.34 1286
11006.33 1149
11007.32 1096
11008.31 1004
11009.30 942
11010.30 864
11011.29 792
11012.28 789
11013.27 734
11014.26 718
11015.25 699
11016.24 657
11017.23 645
11018.22 679
11019.21 650
11020.21 622
11021.20 628
11022.19 610
11023.18 618
11024.17 603
11025.16 588
11026.15 643
11027.14 652
11028.14 580
11029.13 604
11030.12 606
11031.11 609
11032.10 676
11033.09 646
11034.09 611
11035.08 630
11036.07 619
11037.06 641
11038.05 599
11039.05 628
11040.04 604
11041.03 565
11042.02 579
11043.02 546
11044.01 583
11045.00 560
11045.99 581
11046.98 542
11047.98 564
11048.97 524
11049.96 523
11050.95 557
11051.95 538
11052.94 508
11053.93 509
11054.93 505
11055.92 527
11056.91 532
11057.90 515
11058.90 522
11059.89 508
11060.88 506
11061.88 520
11062.87 541
11063.86 505
11064.86 540
11065.85 527
11066.84 561
11067.84 533
11068.83 539
11069.82 555
11070.82 562
11071.81 573
11072.80 576
11073.80 562
11074.79 515
11075.78 589
11076.78 561
11077.77 546
11078.77 522
11079.76 507
11080.75 518
11081.75 548
11082.74 531
11083.74 538
11084.73 534
11085.72 497
11086.72 476
11087.71 481
11088.71 496
11089.70 488
11090.70 490
11091.69 472
11092.68 486
11093.68 452
11094.67 493
11095.67 467
11096.66 468
11097.66 469
11098.65 528
11099.65 466
11100.64 459
11101.64 447
11102.63 476
11103.63 476
11104.62 448
11105.62 465
11106.61 480
11107.61 452
11108.60 454
11109.60 441
11110.59 462
11111.59 460
11112.58 451
11113.58 485
11114.57 479
11115.57 450
11116.56 451
11117.56 412
11118.56 464
11119.55 452
11120.55 475
11121.54 435
11122.54 474
11123.54 464
11124.53 466
11125.53 455
11126.52 476
11127.52 466
11128.51 492
11129.51 453
11130.51 456
11131.50 471
11132.50 458
11133.50 446
11134.49 422
11135.49 470
11136.49 475
11137.48 445
11138.48 427
11139.47 416
11140.47 429
11141.47 459
11142.46 413
11143.46 420
11144.46 434
11145.46 429
11146.45 458
11147.45 440
11148.45 453
11149.44 458
11150.44 430
11151.44 417
11152.43 432
11153.43 411
11154.43 453
11155.43 464
11156.42 434
11157.42 393
11158.42 423
11159.42 422
11160.41 389
11161.41 389
11162.41 405
11163.41 429
11164.40 428
11165.40 421
11166.40 412
11167.40 438
11168.39 396
11169.39 401
11170.39 396
11171.39 424
11172.39 414
11173.38 397
11174.38 398
11175.38 429
11176.38 396
11177.38 403
11178.38 428
11179.37 405
11180.37 399
11181.37 405
11182.37 400
11183.37 396
11184.37 413
11185.37 407
11186.36 435
11187.36 415
11188.36 399
11189.36 409
11190.36 392
11191.36 426
11192.36 390
11193.36 402
11194.36 426
11195.35 405
11196.35 429
11197.35 417
11198.35 416
11199.35 426
11200.35 429
11201.35 443
11202.35 427
11203.35 441
11204.35 428
11205.35 431
11206.35 453
11207.35 460
11208.35 441
11209.35 467
11210.35 457
11211.35 460
11212.35 463
11213.35 401
11214.35 422
11215.34 468
11216.35 467
11217.35 444
11218.35 450
11219.35 438
11220.35 405
11221.35 415
11222.35 419
11223.35 443
11224.35 433
11225.35 450
11226.35 451
11227.35 450
11228.35 424
11229.35 445
11230.35 434
11231.35 428
11232.35 413
11233.35 418
11234.35 418
11235.35 425
11236.35 442
11237.36 444
11238.36 439
11239.36 434
11240.36 445
11241.36 418
11242.36 411
11243.36 427
11244.36 438
11245.36 415
11246.37 460
11247.37 485
11248.37 493
11249.37 464
11250.37 446
11251.37 448
11252.38 455
11253.38 480
11254.38 479
11255.38 471
11256.38 500
11257.38 503
11258.39 460
11259.39 459
11260.39 494
11261.39 487
11262.39 464
11263.40 498
11264.40 487
11265.40 469
11266.40 442
11267.40 494
11268.41 492
11269.41 525
11270.41 522
11271.41 541
11272.42 562
11273.42 527
11274.42 546
11275.42 504
11276.43 525
11277.43 489
11278.43 512
11279.44 495
11280.44 504
11281.44 486
11282.44 499
11283.45 516
11284.45 464
11285.45 457
11286.46 461
11287.46 462
11288.46 423
11289.47 441
11290.47 443
11291.47 471
11292.48 439
11293.48 452
11294.48 380
11295.49 429
11296.49 445
11297.49 401
11298.50 412
11299.50 420
11300.51 434
11301.51 411
11302.51 398
11303.52 395
11304.52 406
11305.53 411
11306.53 433
11307.53 407
11308.54 433
11309.54 443
11310.55 384
11311.55 421
11312.55 433
11313.56 445
11314.56 449
11315.57 463
11316.57 446
11317.58 452
11318.58 464
11319.59 470
11320.59 471
11321.59 468
11322.60 430
11323.60 451
11324.61 479
11325.61 447
11326.62 426
11327.62 442
11328.63 443
11329.63 448
11330.64 437
11331.64 465
11332.65 465
11333.65 426
11334.66 434
11335.67 442
11336.67 456
11337.68 439
11338.68 439
11339.69 450
11340.69 443
11341.70 442
11342.70 480
11343.71 466
11344.72 444
11345.72 415
11346.73 419
11347.73 401
11348.74 417
11349.74 398
11350.75 425
11351.76 404
11352.76 387
11353.77 422
11354.78 402
11355.78 417
11356.79 363
11357.79 376
11358.80 378
11359.81 402
11360.81 400
11361.82 398
11362.83 384
11363.83 381
11364.84 378
11365.85 367
11366.85 347
11367.86 375
11368.87 374
11369.87 346
11370.88 346
11371.89 356
11372.89 361
11373.90 373
11374.91 349
11375.92 338
11376.92 409
11377.93 384
11378.94 369
11379.94 379
11380.95 358
11381.96 389
11382.97 363
11383.97 388
11384.98 400
11385.99 383
11387.00 365
11388.00 356
11389.01 354
11390.02 353
11391.03 361
11392.04 377
11393.04 383
11394.05 392
11395.06 361
11396.07 365
11397.08 383
11398.08 340
11399.09 379
11400.10 363
11401.11 377
11402.12 363
11403.12 386
11404.13 371
11405.14 358
11406.15 369
11407.16 357
11408.17 365
11409.18 356
11410.18 348
11411.19 389
11412.20 383
11413.21 374
11414.22 382
11415.23 396
11416.24 417
11417.25 374
11418.25 360
11419.26 364
11420.27 394
11421.28 368
11422.29 398
11423.30 356
11424.31 363
11425.32 364
11426.33 400
11427.34 347
11428.35 345
11429.36 342
11430.37 373
11431.38 389
11432.39 356
11433.39 370
11434.40 376
11435.41 393
11436.42 378
11437.43 408
11438.44 371
11439.45 412
11440.46 369
11441.47 381
11442.48 373
11443.49 372
11444.50 399
11445.51 369
11446.52 356
11447.53 338
11448.55 373
11449.56 376
11450.57 367
11451.58 344
11452.59 367
11453.60 388
11454.61 352
11455.62 380
11456.63 417
11457.64 384
11458.65 393
11459.66 414
11460.67 404
11461.68 399
11462.69 387
11463.71 395
11464.72 386
11465.73 409
11466.74 403
11467.75 401
11468.76 390
11469.77 399
11470.78 391
11471.80 378
11472.81 397
11473.82 393
11474.83 378
11475.84 419
11476.85 418
11477.86 415
11478.88 427
11479.89 435
11480.90 430
11481.91 404
11482.92 423
11483.93 409
11484.95 437
11485.96 428
11486.97 454
11487.98 456
11489.00 411
11490.01 449
11491.02 473
11492.03 478
11493.04 450
11494.06 435
11495.07 431
11496.08 475
11497.09 458
11498.11 463
11499.12 474
11500.13 474
11501.14 496
11502.16 503
11503.17 503
11504.18 493
11505.20 489
11506.21 486
11507.22 503
11508.23 509
11509.25 552
11510.26 535
11511.27 545
11512.29 596
11513.30 589
11514.31 586
11515.33 608
11516.34 615
11517.35 640
11518.37 668
11519.38 670
11520.39 756
11521.41 761
11522.42 745
11523.43 750
11524.45 761
11525.46 774
11526.47 786
11527.49 833
11528.50 863
11529.52 876
11530.53 978
11531.54 1055
11532.56 1139
11533.57 1202
11534.59 1231
11535.60 1349
11536.62 1349
11537.63 1432
11538.64 1428
11539.66 1434
11540.67 1395
11541.69 1325
11542.70 1295
11543.72 1162
11544.73 1071
11545.75 1060
11546.76 933
11547.77 872
11548.79 850
11549.80 764
11550.82 722
11551.83 678
11552.85 673
11553.86 617
11554.88 595
11555.89 604
11556.91 571
11557.92 555
11558.94 593
11559.95 543
11560.97 582
11561.99 552
11563.00 547
11564.02 514
11565.03 519
11566.05 516
11567.06 574
11568.08 559
11569.09 534
11570.11 570
11571.13 554
11572.14 570
11573.16 576
11574.17 571
11575.19 590
11576.20 537
11577.22 566
11578.24 536
11579.25 580
11580.27 556
11581.29 541
11582.30 554
11583.32 555
11584.33 546
11585.35 549
11586.37 543
11587.38 548
11588.40 551
11589.42 580
11590.43 561
11591.45 582
11592.47 653
11593.48 635
11594.50 639
11595.52 682
11596.53 699
11597.55 706
11598.57 771
11599.58 701
11600.60 692
11601.62 654
11602.64 665
11603.65 658
11604.67 634
11605.69 609
11606.70 625
11607.72 584
11608.74 574
11609.76 604
11610.77 570
11611.79 529
11612.81 504
11613.83 529
11614.84 513
11615.86 528
11616.88 524
11617.90 544
11618.92 517
11619.93 529
11620.95 540
11621.97 522
11622.99 508
11624.01 485
11625.02 456
11626.04 474
11627.06 460
11628.08 485
11629.10 448
11630.11 467
11631.13 462
11632.15 459
11633.17 428
11634.19 439
11635.21 461
11636.23 437
11637.24 421
11638.26 440
11639.28 449
11640.30 455
11641.32 437
11642.34 454
11643.36 424
11644.38 421
11645.39 436
11646.41 403
11647.43 394
11648.45 421
11649.47 393
11650.49 388
11651.51 392
11652.53 400
11653.55 418
11654.57 399
11655.59 378
11656.61 370
11657.63 392
11658.65 379
11659.67 396
11660.69 403
11661.70 391
11662.72 367
11663.74 368
11664.76 356
11665.78 390
11666.80 393
11667.82 404
11668.84 377
11669.86 361
11670.88 363
11671.90 388
11672.92 368
11673.95 373
11674.97 342
11675.99 375
11677.01 363
11678.03 365
11679.05 383
11680.07 374
11681.09 374
11682.11 383
11683.13 362
11684.15 374
11685.17 346
11686.19 376
11687.21 362
11688.23 369
11689.25 325
11690.28 341
11691.30 375
11692.32 371
11693.34 386
11694.36 369
11695.38 348
11696.40 359
11697.42 347
11698.44 332
11699.47 373
11700.49 323
11701.51 335
11702.53 325
11703.55 326
11704.57 357
11705.60 346
11706.62 365
11707.64 333
11708.66 355
11709.68 346
11710.70 324
11711.73 352
11712.75 346
11713.77 346
11714.79 347
11715.81 351
11716.84 322
11717.86 320
11718.88 337
11719.90 334
11720.92 337
11721.95 321
11722.97 337
11723.99 355
11725.01 353
11726.04 321
11727.06 322
11728.08 329
11729.11 325
11730.13 343
11731.15 318
11732.17 346
11733.20 335
11734.22 330
11735.24 319
11736.26 330
11737.29 321
11738.31 318
11739.33 330
11740.36 332
11741.38 313
11742.40 346
11743.43 322
11744.45 307
11745.47 312
11746.50 328
11747.52 324
11748.54 320
11749.57 310
11750.59 322
11751.62 314
11752.64 307
11753.66 314
11754.69 306
11755.71 352
11756.73 333
11757.76 328
11758.78 327
11759.81 334
11760.83 299
11761.85 327
11762.88 331
11763.90 330
11764.93 333
11765.95 307
11766.98 344
11768.00 333
11769.02 337
11770.05 343
11771.07 343
11772.10 332
11773.12 348
11774.15 346
11775.17 333
11776.20 333
11777.22 330
11778.25 335
11779.27 341
11780.30 336
11781.32 343
11782.35 362
11783.37 372
11784.40 357
11785.42 361
11786.45 365
11787.47 393
11788.50 350
11789.52 351
11790.55 334
11791.57 345
11792.60 352
11793.62 357
11794.65 359
11795.67 356
11796.70 347
11797.73 351
11798.75 350
11799.78 343
11800.80 332
11801.83 337
11802.85 336
11803.88 359
11804.91 355
11805.93 343
11806.96 371
11807.98 375
11809.01 389
11810.04 380
11811.06 338
11812.09 355
11813.12 386
11814.14 363
11815.17 382
11816.19 348
11817.22 370
11818.25 379
11819.27 383
11820.30 392
11821.33 397
11822.35 404
11823.38 404
11824.41 388
11825.44 419
11826.46 412
11827.49 371
11828.52 405
11829.54 392
11830.57 376
11831.60 414
11832.62 434
11833.65 416
11834.68 426
11835.71 427
11836.73 397
11837.76 418
11838.79 448
11839.82 445
11840.84 431
11841.87 423
11842.90 437
11843.93 429
11844.95 449
11845.98 429
11847.01 450
11848.04 476
11849.07 470
11850.09 472
11851.12 487
11852.15 487
11853.18 449
11854.21 458
11855.23 510
11856.26 483
11857.29 487
11858.32 485
11859.35 532
11860.38 529
11861.40 509
11862.43 463
11863.46 510
11864.49 509
11865.52 498
11866.55 535
11867.58 508
11868.60 523
11869.63 505
11870.66 517
11871.69 518
11872.72 540
11873.75 559
11874.78 585
11875.81 576
11876.84 593
11877.86 549
11878.89 582
11879.92 600
11880.95 626
11881.98 657
11883.01 638
11884.04 668
11885.07 633
11886.10 652
11887.13 653
11888.16 676
11889.19 677
11890.22 710
11891.25 749
11892.28 765
11893.31 787
11894.34 816
11895.37 818
11896.40 907
11897.43 993
11898.46 974
11899.49 994
11900.52 1023
11901.55 1041
11902.58 1079
11903.61 1010
11904.64 1011
11905.67 1025
11906.70 1037
11907.73 961
11908.76 953
11909.79 920
11910.82 895
11911.85 814
11912.88 844
11913.91 809
11914.94 764
11915.97 776
11917.01 808
11918.04 789
11919.07 814
11920.10 809
11921.13 844
11922.16 825
11923.19 854
11924.22 868
11925.25 908
11926.28 979
11927.32 1042
11928.35 1028
11929.38 1047
11930.41 1081
11931.44 1068
11932.47 1020
11933.50 1017
11934.54 965
11935.57 966
11936.60 944
11937.63 864
11938.66 869
11939.70 792
11940.73 734
11941.76 775
11942.79 722
11943.82 687
11944.85 687
11945.89 681
11946.92 664
11947.95 654
11948.98 636
11950.02 584
11951.05 615
11952.08 595
11953.11 596
11954.15 631
11955.18 591
11956.21 626
11957.24 572
11958.28 603
11959.31 585
11960.34 610
11961.37 620
11962.41 572
11963.44 593
11964.47 577
11965.51 596
11966.54 615
11967.57 618
11968.60 602
11969.64 615
11970.67 634
11971.70 620
11972.74 593
11973.77 602
11974.80 613
11975.84 615
11976.87 648
11977.90 609
11978.94 587
11979.97 582
11981.00 636
11982.04 604
11983.07 601
11984.11 570
11985.14 602
11986.17 630
11987.21 634
11988.24 630
11989.28 633
11990.31 640
11991.34 623
11992.38 643
11993.41 636
11994.45 599
11995.48 601
11996.51 637
11997.55 641
11998.58 626
11999.62 642
12000.65 661
12001.69 619
12002.72 656
12003.76 650
12004.79 696
12005.82 674
12006.86 697
12007.89 719
12008.93 665
12009.96 689
12011.00 735
12012.03 744
12013.07 734
12014.10 724
12015.14 710
12016.17 763
12017.21 754
12018.24 736
12019.28 773
12020.32 796
12021.35 795
12022.39 762
12023.42 743
12024.46 767
12025.49 751
12026.53 763
12027.56 806
12028.60 766
12029.64 763
12030.67 748
12031.71 762
12032.74 749
12033.78 771
12034.81 711
12035.85 757
12036.89 738
12037.92 736
12038.96 732
12039.99 711
12041.03 727
12042.07 747
12043.10 748
12044.14 728
12045.18 729
12046.21 705
12047.25 728
12048.29 719
12049.32 761
12050.36 766
12051.40 764
12052.43 768
12053.47 792
12054.51 795
12055.54 805
12056.58 821
12057.62 816
12058.65 803
12059.69 767
12060.73 780
12061.76 767
12062.80 766
12063.84 723
12064.88 687
12065.91 706
12066.95 715
12067.99 668
12069.03 701
12070.06 668
12071.10 681
12072.14 658
12073.18 646
12074.21 673
12075.25 639
12076.29 628
12077.33 677
12078.36 708
12079.40 624
12080.44 617
12081.48 626
12082.52 662
12083.55 663
12084.59 657
12085.63 647
12086.67 660
12087.71 701
12088.74 672
12089.78 693
12090.82 703
12091.86 739
12092.90 771
12093.94 780
12094.98 746
12096.01 782
12097.05 784
12098.09 827
12099.13 809
12100.17 808
12101.21 835
12102.25 790
12103.28 812
12104.32 833
12105.36 800
12106.40 747
12107.44 751
12108.48 732
12109.52 724
12110.56 640
12111.60 657
12112.64 590
12113.68 638
12114.72 581
12115.76 578
12116.79 558
12117.83 551
12118.87 572
12119.91 538
12120.95 522
12121.99 518
12123.03 512
12124.07 502
12125.11 515
12126.15 500
12127.19 501
12128.23 511
12129.27 490
12130.31 453
12131.35 472
12132.39 492
12133.43 515
12134.47 479
12135.51 459
12136.55 469
12137.59 475
12138.63 488
12139.67 514
12140.71 520
12141.76 475
12142.80 484
12143.84 473
12144.88 480
12145.92 449
12146.96 460
12148.00 477
12149.04 447
12150.08 446
12151.12 439
12152.16 468
12153.20 448
12154.25 440
12155.29 440
12156.33 434
12157.37 426
12158.41 426
12159.45 395
12160.49 421
12161.53 400
12162.58 404
12163.62 415
12164.66 423
12165.70 407
12166.74 435
12167.78 429
12168.82 423
12169.87 410
12170.91 422
12171.95 431
12172.99 426
12174.03 405
12175.08 393
12176.12 411
12177.16 409
12178.20 410
12179.24 414
12180.29 392
12181.33 426
12182.37 432
12183.41 400
12184.46 389
12185.50 385
12186.54 392
12187.58 435
12188.63 428
12189.67 370
12190.71 351
12191.75 384
12192.80 397
12193.84 393
12194.88 399
12195.92 385
12196.97 353
12198.01 400
12199.05 428
12200.10 392
12201.14 373
12202.18 351
12203.23 405
12204.27 390
12205.31 400
12206.36 363
12207.40 363
12208.44 370
12209.49 387
12210.53 416
12211.57 368
12212.62 364
12213.66 386
12214.70 363
12215.75 377
12216.79 379
12217.84 390
12218.88 363
12219.92 375
12220.97 383
12222.01 375
12223.06 371
12224.10 344
12225.14 346
12226.19 357
12227.23 327
12228.28 336
12229.32 345
12230.36 338
12231.41 321
12232.45 382
12233.50 376
12234.54 368
12235.59 374
12236.63 341
12237.68 362
12238.72 384
12239.77 347
12240.81 317
12241.86 331
12242.90 338
12243.94 333
12244.99 340
12246.03 332
12247.08 339
12248.13 364
12249.17 349
12250.22 346
12251.26 327
12252.31 335
12253.35 331
12254.40 322
12255.44 326
12256.49 321
12257.53 322
12258.58 338
12259.62 334
12260.67 323
12261.72 307
12262.76 296
12263.81 324
12264.85 303
12265.90 289
12266.94 299
12267.99 280
12269.04 330
12270.08 311
12271.13 302
12272.17 319
12273.22 343
12274.27 297
12275.31 282
12276.36 303
12277.41 297
12278.45 338
12279.50 292
12280.55 306
12281.59 295
12282.64 295
12283.69 302
12284.73 304
12285.78 315
12286.83 316
12287.87 293
12288.92 292
12289.97 273
12291.01 280
12292.06 293
12293.11 285
12294.15 290
12295.20 294
12296.25 270
12297.30 298
12298.34 274
12299.39 263
12300.44 257
12301.48 312
12302.53 277
12303.58 321
12304.63 308
12305.67 295
12306.72 305
12307.77 289
12308.82 285
12309.87 286
12310.91 239
12311.96 291
12313.01 289
12314.06 282
12315.10 294
12316.15 281
12317.20 299
12318.25 278
12319.30 267
12320.34 290
12321.39 277
12322.44 281
12323.49 269
12324.54 254
12325.59 276
12326.63 309
12327.68 265
12328.73 294
12329.78 275
12330.83 264
12331.88 271
12332.93 288
12333.98 263
12335.02 294
12336.07 278
12337.12 279
12338.17 256
12339.22 261
12340.27 262
12341.32 273
12342.37 277
12343.42 273
12344.47 262
12345.51 259
12346.56 250
12347.61 249
12348.66 273
12349.71 255
12350.76 262
12351.81 271
12352.86 243
12353.91 263
12354.96 272
12356.01 277
12357.06 304
12358.11 259
12359.16 262
12360.21 241
12361.26 268
12362.31 287
12363.36 296
12364.41 269
12365.46 263
12366.51 309
12367.56 293
12368.61 276
12369.66 277
12370.71 290
12371.76 283
12372.81 272
12373.86 260
12374.91 256
12375.96 288
12377.01 286
12378.06 272
12379.11 272
12380.17 269
12381.22 274
12382.27 274
12383.32 308
12384.37 271
12385.42 281
12386.47 301
12387.52 264
12388.57 286
12389.62 275
12390.67 282
12391.73 281
12392.78 303
12393.83 293
12394.88 303
12395.93 306
12396.98 272
12398.03 292
12399.09 307
12400.14 305
12401.19 295
12402.24 287
12403.29 293
12404.34 289
12405.40 278
12406.45 289
12407.50 290
12408.55 293
12409.60 293
12410.66 307
12411.71 304
12412.76 309
12413.81 276
12414.86 315
12415.92 296
12416.97 267
12418.02 284
12419.07 298
12420.13 299
12421.18 304
12422.23 295
12423.28 311
12424.34 319
12425.39 322
12426.44 330
12427.49 315
12428.55 296
12429.60 310
12430.65 311
12431.71 316
12432.76 296
12433.81 292
12434.86 309
12435.92 292
12436.97 316
12438.02 301
12439.08 324
12440.13 339
12441.18 314
12442.24 334
12443.29 335
12444.34 332
12445.40 321
12446.45 318
12447.50 344
12448.56 304
12449.61 333
12450.67 318
12451.72 342
12452.77 333
12453.83 365
12454.88 377
12455.94 357
12456.99 405
12458.04 378
12459.10 390
12460.15 396
12461.21 426
12462.26 422
12463.31 439
12464.37 459
12465.42 484
12466.48 515
12467.53 524
12468.59 556
12469.64 582
12470.70 630
12471.75 657
12472.80 681
12473.86 762
12474.91 722
12475.97 750
12477.02 731
12478.08 707
12479.13 720
12480.19 682
12481.24 668
12482.30 632
12483.35 609
12484.41 597
12485.46 537
12486.52 495
12487.57 491
12488.63 514
12489.69 448
12490.74 420
12491.80 405
12492.85 433
12493.91 429
12494.96 368
12496.02 363
12497.07 405
12498.13 363
12499.19 391
12500.24 378
12501.30 360
12502.35 374
12503.41 370
12504.47 403
12505.52 394
12506.58 397
12507.63 399
12508.69 379
12509.75 379
12510.80 390
12511.86 377
12512.91 387
12513.97 393
12515.03 399
12516.08 370
12517.14 393
12518.20 402
12519.25 395
12520.31 417
12521.37 381
12522.42 359
12523.48 404
12524.54 400
12525.59 395
12526.65 380
12527.71 371
12528.77 386
12529.82 361
12530.88 368
12531.94 379
12532.99 387
12534.05 388
12535.11 354
12536.17 407
12537.22 388
12538.28 389
12539.34 375
12540.40 381
12541.45 374
12542.51 390
12543.57 407
12544.63 404
12545.68 409
12546.74 383
12547.80 407
12548.86 430
12549.92 435
12550.97 477
12552.03 481
12553.09 461
12554.15 458
12555.21 468
12556.26 480
12557.32 457
12558.38 448
12559.44 464
12560.50 469
12561.56 441
12562.61 439
12563.67 450
12564.73 422
12565.79 408
12566.85 411
12567.91 412
12568.97 386
12570.02 409
12571.08 423
12572.14 415
12573.20 371
12574.26 355
12575.32 365
12576.38 398
12577.44 404
12578.50 362
12579.56 373
12580.61 368
12581.67 375
12582.73 372
12583.79 372
12584.85 376
12585.91 378
12586.97 382
12588.03 366
12589.09 370
12590.15 375
12591.21 404
12592.27 368
12593.33 404
12594.39 412
12595.45 394
12596.51 405
12597.57 370
12598.63 388
12599.69 385
12600.75 392
12601.81 391
12602.87 413
12603.93 397
12604.99 407
12606.05 401
12607.11 430
12608.17 419
12609.23 417
12610.29 393
12611.35 414
12612.41 425
12613.47 437
12614.53 413
12615.59 409
12616.66 430
12617.72 431
12618.78 452
12619.84 452
12620.90 461
12621.96 432
12623.02 444
12624.08 463
12625.14 449
12626.20 462
12627.26 449
12628.33 446
12629.39 448
12630.45 440
12631.51 443
12632.57 441
12633.63 447
12634.69 477
12635.76 459
12636.82 420
12637.88 449
12638.94 425
12640.00 391
12641.06 382
12642.13 428
12643.19 423
12644.25 380
12645.31 401
12646.37 407
12647.44 415
12648.50 377
12649.56 372
12650.62 393
12651.68 413
12652.75 420
12653.81 413
12654.87 399
12655.93 381
12657.00 392
12658.06 421
12659.12 414
12660.18 377
12661.25 397
12662.31 415
12663.37 417
12664.43 390
12665.50 397
12666.56 441
12667.62 416
12668.69 409
12669.75 416
12670.81 441
12671.88 404
12672.94 444
12674.00 411
12675.06 423
12676.13 391
12677.19 430
12678.25 421
12679.32 409
12680.38 402
12681.44 444
12682.51 449
12683.57 453
12684.64 469
12685.70 442
12686.76 470
12687.83 465
12688.89 480
12689.95 458
12691.02 460
12692.08 464
12693.15 478
12694.21 460
12695.27 460
12696.34 472
12697.40 511
12698.47 521
12699.53 541
12700.59 517
12701.66 523
12702.72 556
12703.79 563
12704.85 565
12705.92 555
12706.98 542
12708.05 543
12709.11 544
12710.18 568
12711.24 536
12712.30 519
12713.37 540
12714.43 565
12715.50 525
12716.56 505
12717.63 533
12718.69 558
12719.76 498
12720.82 511
12721.89 539
12722.95 575
12724.02 559
12725.09 594
12726.15 629
12727.22 591
12728.28 584
12729.35 653
12730.41 637
12731.48 616
12732.54 639
12733.61 605
12734.68 638
12735.74 616
12736.81 625
12737.87 591
12738.94 602
12740.00 582
12741.07 570
12742.14 547
12743.20 512
12744.27 530
12745.33 545
12746.40 542
12747.47 517
12748.53 480
12749.60 509
12750.67 469
12751.73 470
12752.80 444
12753.87 459
12754.93 451
12756.00 451
12757.07 502
12758.13 475
12759.20 448
12760.27 454
12761.33 453
12762.40 454
12763.47 425
12764.53 451
12765.60 468
12766.67 459
12767.73 433
12768.80 436
12769.87 418
12770.94 442
12772.00 404
12773.07 459
12774.14 425
12775.21 412
12776.27 432
12777.34 425
12778.41 404
12779.48 399
12780.54 403
12781.61 415
12782.68 381
12783.75 394
12784.81 376
12785.88 383
12786.95 389
12788.02 383
12789.09 379
12790.15 378
12791.22 376
12792.29 389
12793.36 383
12794.43 375
12795.49 402
12796.56 372
12797.63 382
12798.70 372
12799.77 357
12800.84 409
12801.90 407
12802.97 375
12804.04 354
12805.11 389
12806.18 393
12807.25 402
12808.32 414
12809.39 426
12810.45 406
12811.52 401
12812.59 411
12813.66 440
12814.73 431
12815.80 444
12816.87 438
12817.94 429
12819.01 427
12820.08 434
12821.15 437
12822.21 409
12823.28 434
12824.35 443
12825.42 439
12826.49 444
12827.56 452
12828.63 408
12829.70 422
12830.77 448
12831.84 422
12832.91 425
12833.98 421
12835.05 420
12836.12 389
12837.19 393
12838.26 390
12839.33 366
12840.40 353
12841.47 379
12842.54 376
12843.61 361
12844.68 349
12845.75 337
12846.82 353
12847.89 323
12848.96 334
12850.03 354
12851.10 359
12852.18 322
12853.25 312
12854.32 345
12855.39 307
12856.46 327
12857.53 325
12858.60 315
12859.67 325
12860.74 310
12861.81 299
12862.88 317
12863.96 316
12865.03 325
12866.10 295
12867.17 265
12868.24 295
12869.31 311
12870.38 294
12871.45 330
12872.53 305
12873.60 309
12874.67 307
12875.74 318
12876.81 285
12877.88 313
12878.96 289
12880.03 303
12881.10 288
12882.17 288
12883.24 264
12884.31 273
12885.39 313
12886.46 313
12887.53 295
12888.60 274
12889.68 312
12890.75 275
12891.82 286
12892.89 281
12893.96 265
12895.04 284
12896.11 267
12897.18 289
12898.25 279
12899.33 252
12900.40 277
12901.47 264
12902.54 242
12903.62 241
12904.69 269
12905.76 275
12906.84 279
12907.91 270
12908.98 266
12910.06 256
12911.13 261
12912.20 252
12913.27 270
12914.35 265
12915.42 266
12916.49 265
12917.57 231
12918.64 253
12919.71 237
12920.79 254
12921.86 257
12922.94 239
12924.01 265
12925.08 255
12926.16 255
12927.23 239
12928.30 249
12929.38 250
12930.45 243
12931.53 263
12932.60 242
12933.67 267
12934.75 263
12935.82 229
12936.90 244
12937.97 238
12939.04 231
12940.12 232
12941.19 226
12942.27 258
12943.34 242
12944.42 224
12945.49 228
12946.56 244
12947.64 229
12948.71 252
12949.79 257
12950.86 233
12951.94 219
12953.01 257
12954.09 229
12955.16 234
12956.24 237
12957.31 253
12958.39 244
12959.46 266
12960.54 220
12961.61 225
12962.69 246
12963.76 244
12964.84 231
12965.91 214
12966.99 232
12968.07 228
12969.14 225
12970.22 244
12971.29 218
12972.37 224
12973.44 242
12974.52 244
12975.59 227
12976.67 223
12977.75 219
12978.82 232
12979.90 230
12980.97 250
12982.05 223
12983.13 249
12984.20 217
12985.28 226
12986.35 216
12987.43 247
12988.51 226
12989.58 221
12990.66 232
12991.74 223
12992.81 233
12993.89 238
12994.97 236
12996.04 235
12997.12 209
12998.20 236
12999.27 240
13000.35 228
13001.43 250
13002.50 227
13003.58 217
13004.66 244
13005.73 254
13006.81 242
13007.89 243
13008.97 257
13010.04 229
13011.12 241
13012.20 223
13013.27 235
13014.35 223
13015.43 225
13016.51 229
13017.58 236
13018.66 250
13019.74 229
13020.82 236
13021.89 248
13022.97 229
13024.05 244
13025.13 240
13026.21 236
13027.28 214
13028.36 209
13029.44 235
13030.52 233
13031.60 224
13032.67 218
13033.75 213
13034.83 246
13035.91 203
13036.99 210
13038.07 257
13039.14 247
13040.22 229
13041.30 228
13042.38 241
13043.46 228
13044.54 227
13045.62 240
13046.69 239
13047.77 256
13048.85 250
13049.93 228
13051.01 220
13052.09 254
13053.17 238
13054.25 223
13055.33 243
13056.40 248
13057.48 230
13058.56 245
13059.64 253
13060.72 229
13061.80 237
13062.88 255
13063.96 241
13065.04 221
13066.12 239
13067.20 244
13068.28 214
13069.36 220
13070.44 221
13071.52 210
13072.60 198
13073.68 219
13074.76 243
13075.84 220
13076.92 212
13078.00 239
13079.08 240
13080.16 236
13081.24 249
13082.32 220
13083.40 251
13084.48 226
13085.56 232
13086.64 240
13087.72 256
13088.80 221
13089.88 214
13090.96 224
13092.04 226
13093.12 220
13094.20 229
13095.28 225
13096.36 206
13097.44 225
13098.52 229
13099.61 230
13100.69 202
13101.77 221
13102.85 237
13103.93 249
13105.01 248
13106.09 234
13107.17 236
13108.25 234
13109.34 242
13110.42 240
13111.50 236
13112.58 225
13113.66 241
13114.74 233
13115.82 236
13116.91 229
13117.99 235
13119.07 276
13120.15 224
13121.23 242
13122.31 246
13123.40 238
13124.48 223
13125.56 223
13126.64 223
13127.72 220
13128.81 237
13129.89 276
13130.97 245
13132.05 252
13133.14 238
13134.22 238
13135.30 243
13136.38 248
13137.47 243
13138.55 258
13139.63 219
13140.71 215
13141.80 201
13142.88 238
13143.96 225
13145.04 244
13146.13 237
13147.21 227
13148.29 228
13149.38 234
13150.46 221
13151.54 262
13152.62 234
13153.71 241
13154.79 243
13155.87 254
13156.96 251
13158.04 256
13159.12 240
13160.21 268
13161.29 230
13162.37 247
13163.46 248
13164.54 254
13165.62 237
13166.71 226
13167.79 264
13168.88 256
13169.96 263
13171.04 261
13172.13 247
13173.21 222
13174.30 235
13175.38 257
13176.46 241
13177.55 247
13178.63 257
13179.72 240
13180.80 233
13181.88 253
13182.97 260
13184.05 261
13185.14 233
13186.22 241
13187.31 250
13188.39 247
13189.48 239
13190.56 269
13191.65 267
13192.73 267
13193.81 243
13194.90 272
13195.98 248
13197.07 274
13198.15 231
13199.24 289
13200.32 274
13201.41 273
13202.49 261
13203.58 255
13204.67 258
13205.75 276
13206.84 241
13207.92 258
13209.01 239
13210.09 248
13211.18 277
13212.26 259
13213.35 278
13214.43 270
13215.52 268
13216.61 258
13217.69 267
13218.78 274
13219.86 286
13220.95 266
13222.04 281
13223.12 257
13224.21 293
13225.29 272
13226.38 277
13227.47 276
13228.55 281
13229.64 274
13230.72 268
13231.81 287
13232.90 292
13233.98 282
13235.07 276
13236.16 279
13237.24 289
13238.33 298
13239.42 286
13240.50 292
13241.59 284
13242.68 290
13243.76 325
13244.85 307
13245.94 303
13247.02 308
13248.11 326
13249.20 302
13250.29 307
13251.37 300
13252.46 310
13253.55 301
13254.63 301
13255.72 305
13256.81 315
13257.90 345
13258.98 330
13260.07 340
13261.16 326
13262.25 314
13263.33 337
13264.42 324
13265.51 328
13266.60 307
13267.69 326
13268.77 347
13269.86 335
13270.95 340
13272.04 337
13273.13 373
13274.21 343
13275.30 358
13276.39 376
13277.48 358
13278.57 392
13279.65 361
13280.74 367
13281.83 395
13282.92 359
13284.01 384
13285.10 435
13286.19 402
13287.27 401
13288.36 417
13289.45 419
13290.54 416
13291.63 380
13292.72 368
13293.81 405
13294.90 404
13295.98 392
13297.07 388
13298.16 420
13299.25 434
13300.34 464
13301.43 467
13302.52 432
13303.61 457
13304.70 447
13305.79 465
13306.88 489
13307.97 469
13309.06 470
13310.15 460
13311.24 460
13312.32 484
13313.41 470
13314.50 465
13315.59 485
13316.68 499
13317.77 509
13318.86 491
13319.95 508
13321.04 498
13322.13 494
13323.22 483
13324.31 501
13325.40 518
13326.49 500
13327.58 507
13328.68 528
13329.77 522
13330.86 523
13331.95 534
13333.04 502
13334.13 547
13335.22 546
13336.31 548
13337.40 576
13338.49 539
13339.58 523
13340.67 537
13341.76 532
13342.85 555
13343.94 547
13345.04 540
13346.13 541
13347.22 559
13348.31 566
13349.40 566
13350.49 544
13351.58 563
13352.67 551
13353.77 565
13354.86 581
13355.95 587
13357.04 563
13358.13 615
13359.22 614
13360.31 607
13361.41 627
13362.50 604
13363.59 667
13364.68 677
13365.77 685
13366.87 668
13367.96 650
13369.05 686
13370.14 633
13371.23 638
13372.33 612
13373.42 630
13374.51 594
13375.60 599
13376.69 600
13377.79 543
13378.88 546
13379.97 532
13381.06 503
13382.16 500
13383.25 522
13384.34 522
13385.43 488
13386.53 516
13387.62 479
13388.71 468
13389.81 478
13390.90 466
13391.99 431
13393.08 432
13394.18 431
13395.27 435
13396.36 444
13397.46 461
13398.55 458
13399.64 452
13400.74 446
13401.83 446
13402.92 409
13404.02 450
13405.11 474
13406.20 445
13407.30 460
13408.39 434
13409.48 457
13410.58 442
13411.67 446
13412.77 435
13413.86 471
13414.95 447
13416.05 435
13417.14 456
13418.23 450
13419.33 431
13420.42 427
13421.52 443
13422.61 468
13423.71 455
13424.80 426
13425.89 460
13426.99 427
13428.08 440
13429.18 428
13430.27 476
13431.37 480
13432.46 476
13433.56 483
13434.65 475
13435.74 454
13436.84 489
13437.93 492
13439.03 466
13440.12 492
13441.22 492
13442.31 517
13443.41 480
13444.50 486
13445.60 480
13446.69 472
13447.79 483
13448.88 514
13449.98 484
13451.08 498
13452.17 504
13453.27 532
13454.36 511
13455.46 483
13456.55 541
13457.65 533
13458.74 532
13459.84 512
13460.94 548
13462.03 544
13463.13 575
13464.22 523
13465.32 530
13466.41 541
13467.51 552
13468.61 528
13469.70 571
13470.80 536
13471.90 558
13472.99 557
13474.09 586
13475.18 567
13476.28 567
13477.38 581
13478.47 578
13479.57 562
13480.67 587
13481.76 606
13482.86 593
13483.96 627
13485.05 590
13486.15 615
13487.25 614
13488.34 573
13489.44 621
13490.54 670
13491.63 650
13492.73 651
13493.83 650
13494.93 654
13496.02 644
13497.12 713
13498.22 699
13499.31 701
13500.41 704
13501.51 696
13502.61 700
13503.70 699
13504.80 713
13505.90 692
13507.00 679
13508.09 669
13509.19 665
13510.29 686
13511.39 646
13512.49 651
13513.58 633
13514.68 646
13515.78 611
13516.88 593
13517.98 603
13519.07 599
13520.17 565
13521.27 537
13522.37 580
13523.47 586
13524.57 557
13525.66 572
13526.76 568
13527.86 549
13528.96 572
13530.06 551
13531.16 554
13532.25 503
13533.35 506
13534.45 537
13535.55 537
13536.65 501
13537.75 476
13538.85 475
13539.95 450
13541.05 448
13542.14 467
13543.24 484
13544.34 489
13545.44 473
13546.54 472
13547.64 489
13548.74 451
13549.84 469
13550.94 452
13552.04 468
13553.14 415
13554.24 428
13555.34 473
13556.44 439
13557.54 428
13558.64 445
13559.74 466
13560.84 430
13561.94 414
13563.04 400
13564.13 408
13565.23 420
13566.34 427
13567.44 435
13568.54 456
13569.64 424
13570.74 411
13571.84 426
13572.94 440
13574.04 445
13575.14 412
13576.24 441
13577.34 415
13578.44 393
13579.54 428
13580.64 467
13581.74 423
13582.84 423
13583.94 403
13585.04 450
13586.14 432
13587.24 425
13588.35 430
13589.45 446
13590.55 464
13591.65 437
13592.75 454
13593.85 446
13594.95 436
13596.05 417
13597.15 429
13598.26 420
13599.36 440
13600.46 440
13601.56 455
13602.66 426
13603.76 445
13604.86 457
13605.97 394
13607.07 434
13608.17 422
13609.27 449
13610.37 418
13611.47 440
13612.58 447
13613.68 428
13614.78 420
13615.88 443
13616.98 461
13618.09 475
13619.19 425
13620.29 457
13621.39 444
13622.50 451
13623.60 448
13624.70 412
13625.80 468
13626.91 442
13628.01 428
13629.11 449
13630.21 483
13631.32 411
13632.42 448
13633.52 444
13634.62 462
13635.73 423
13636.83 454
13637.93 454
13639.04 460
13640.14 436
13641.24 426
13642.35 430
13643.45 421
13644.55 440
13645.65 438
13646.76 436
13647.86 411
13648.96 413
13650.07 436
13651.17 441
13652.28 419
13653.38 427
13654.48 413
13655.59 443
13656.69 420
13657.79 448
13658.90 455
13660.00 435
13661.11 406
13662.21 396
13663.31 470
13664.42 402
13665.52 428
13666.63 414
13667.73 403
13668.83 421
13669.94 424
13671.04 430
13672.15 396
13673.25 395
13674.36 441
13675.46 431
13676.56 424
13677.67 428
13678.77 458
13679.88 425
13680.98 424
13682.09 450
13683.19 463
13684.30 439
13685.40 428
13686.51 450
13687.61 475
13688.72 433
13689.82 432
13690.93 454
13692.03 427
13693.14 447
13694.24 443
13695.35 438
13696.45 455
13697.56 425
13698.66 461
13699.77 435
13700.87 456
13701.98 479
13703.09 476
13704.19 451
13705.30 466
13706.40 505
13707.51 535
13708.61 516
13709.72 485
13710.83 517
13711.93 513
13713.04 527
13714.14 482
13715.25 513
13716.36 521
13717.46 517
13718.57 499
13719.67 523
13720.78 541
13721.89 545
13722.99 583
13724.10 571
13725.21 531
13726.31 591
13727.42 582
13728.53 576
13729.63 560
13730.74 597
13731.85 628
13732.95 585
13734.06 598
13735.17 565
13736.27 593
13737.38 619
13738.49 630
13739.59 647
13740.70 689
13741.81 632
13742.92 640
13744.02 681
13745.13 707
13746.24 739
13747.35 696
13748.45 765
13749.56 733
13750.67 752
13751.78 750
13752.88 852
13753.99 870
13755.10 848
13756.21 871
13757.31 941
13758.42 916
13759.53 892
13760.64 982
13761.75 1007
13762.85 1003
13763.96 993
13765.07 1028
13766.18 1009
13767.29 1031
13768.39 992
13769.50 1020
13770.61 1040
13771.72 1031
13772.83 995
13773.94 979
13775.04 947
13776.15 927
13777.26 937
13778.37 896
13779.48 864
13780.59 821
13781.70 778
13782.80 764
13783.91 764
13785.02 723
13786.13 700
13787.24 701
13788.35 687
13789.46 650
13790.57 655
13791.68 634
13792.79 615
13793.90 573
13795.00 618
13796.11 581
13797.22 555
13798.33 579
13799.44 576
13800.55 552
13801.66 536
13802.77 528
13803.88 557
13804.99 523
13806.10 514
13807.21 512
13808.32 517
13809.43 534
13810.54 503
13811.65 531
13812.76 508
13813.87 488
13814.98 506
13816.09 469
13817.20 488
13818.31 484
13819.42 477
13820.53 470
13821.64 467
13822.75 475
13823.86 463
13824.97 436
13826.08 448
13827.19 467
13828.30 476
13829.41 458
13830.53 465
13831.64 507
13832.75 460
13833.86 448
13834.97 466
13836.08 484
13837.19 481
13838.30 471
13839.41 457
13840.52 460
13841.64 462
13842.75 449
13843.86 462
13844.97 473
13846.08 480
13847.19 512
13848.30 466
13849.41 494
13850.53 474
13851.64 490
13852.75 460
13853.86 476
13854.97 469
13856.08 464
13857.20 443
13858.31 490
13859.42 488
13860.53 454
13861.64 467
13862.76 494
13863.87 476
13864.98 485
13866.09 483
13867.20 489
13868.32 487
13869.43 490
13870.54 493
13871.65 495
13872.77 498
13873.88 492
13874.99 496
13876.10 500
13877.22 522
13878.33 485
13879.44 509
13880.55 488
13881.67 505
13882.78 526
13883.89 517
13885.01 543
13886.12 543
13887.23 550
13888.34 546
13889.46 555
13890.57 535
13891.68 562
13892.80 569
13893.91 590
13895.02 603
13896.14 635
13897.25 604
13898.36 607
13899.48 579
13900.59 529
13901.70 551
13902.82 575
13903.93 577
13905.05 554
13906.16 509
13907.27 491
13908.39 499
13909.50 506
13910.61 475
13911.73 484
13912.84 457
13913.96 464
13915.07 449
13916.19 476
13917.30 463
13918.41 458
13919.53 438
13920.64 449
13921.76 451
13922.87 448
13923.99 456
13925.10 426
13926.21 466
13927.33 455
13928.44 434
13929.56 450
13930.67 432
13931.79 440
13932.90 502
13934.02 468
13935.13 453
13936.25 422
13937.36 442
13938.48 442
13939.59 446
13940.71 432
13941.82 432
13942.94 419
13944.05 397
13945.17 402
13946.28 437
13947.40 402
13948.52 415
13949.63 448
13950.75 407
13951.86 411
13952.98 418
13954.09 433
13955.21 381
13956.32 399
13957.44 409
13958.56 378
13959.67 423
13960.79 423
13961.90 417
13963.02 419
13964.14 405
13965.25 434
13966.37 426
13967.48 430
13968.60 417
13969.72 419
13970.83 392
13971.95 397
13973.07 389
13974.18 409
13975.30 391
13976.42 396
13977.53 415
13978.65 398
13979.77 425
13980.88 392
13982.00 386
13983.12 426
13984.23 403
13985.35 416
13986.47 414
13987.58 417
13988.70 435
13989.82 408
13990.94 430
13992.05 425
13993.17 423
13994.29 432
13995.40 429
13996.52 418
13997.64 416
13998.76 441
13999.87 419
14000.99 401
14002.11 422
14003.23 427
14004.35 450
14005.46 418
14006.58 419
14007.70 433
14008.82 432
14009.93 414
14011.05 426
14012.17 416
14013.29 453
14014.41 423
14015.52 402
14016.64 449
14017.76 418
14018.88 431
14020.00 434
14021.12 448
14022.23 401
14023.35 442
14024.47 441
14025.59 447
14026.71 437
14027.83 409
14028.95 451
14030.06 459
14031.18 437
14032.30 468
14033.42 446
14034.54 470
14035.66 462
14036.78 476
14037.90 452
14039.02 421
14040.14 443
14041.25 484
14042.37 502
14043.49 453
14044.61 472
14045.73 493
14046.85 499
14047.97 463
14049.09 480
14050.21 486
14051.33 517
14052.45 516
14053.57 526
14054.69 548
14055.81 503
14056.93 510
14058.05 559
14059.17 544
14060.29 544
14061.41 554
14062.53 573
14063.65 554
14064.77 567
14065.89 585
14067.01 605
14068.13 604
14069.25 609
14070.37 598
14071.49 609
14072.61 575
14073.73 578
14074.85 615
14075.97 627
14077.09 622
14078.21 649
14079.33 651
14080.45 636
14081.57 615
14082.69 653
14083.82 624
14084.94 613
14086.06 624
14087.18 641
14088.30 671
14089.42 675
14090.54 675
14091.66 675
14092.78 644
14093.91 687
14095.03 721
14096.15 734
14097.27 705
14098.39 694
14099.51 688
14100.63 685
14101.76 644
14102.88 700
14104.00 681
14105.12 635
14106.24 633
14107.36 644
14108.49 658
14109.61 596
14110.73 590
14111.85 574
14112.97 578
14114.10 589
14115.22 573
14116.34 594
14117.46 511
14118.58 512
14119.71 498
14120.83 535
14121.95 513
14123.07 537
14124.20 491
14125.32 499
14126.44 496
14127.56 477
14128.69 509
14129.81 465
14130.93 483
14132.06 504
14133.18 510
14134.30 496
14135.42 486
14136.55 480
14137.67 457
14138.79 437
14139.92 436
14141.04 456
14142.16 444
14143.29 450
14144.41 453
14145.53 420
14146.66 438
14147.78 408
14148.90 415
14150.03 482
14151.15 459
14152.27 450
14153.40 421
14154.52 447
14155.64 452
14156.77 437
14157.89 445
14159.02 459
14160.14 442
14161.26 411
14162.39 441
14163.51 443
14164.64 383
14165.76 408
14166.88 449
14168.01 392
14169.13 415
14170.26 410
14171.38 420
14172.51 419
14173.63 417
14174.75 412
14175.88 396
14177.00 378
14178.13 385
14179.25 398
14180.38 431
14181.50 389
14182.63 394
14183.75 419
14184.88 406
14186.00 401
14187.13 381
14188.25 376
14189.38 381
14190.50 372
14191.63 389
14192.75 406
14193.88 373
14195.00 387
14196.13 395
14197.25 362
14198.38 372
14199.50 389
14200.63 395
14201.76 373
14202.88 387
14204.01 387
14205.13 396
14206.26 385
14207.38 374
14208.51 366
14209.64 357
14210.76 353
14211.89 358
14213.01 339
14214.14 332
14215.27 345
14216.39 357
14217.52 357
14218.64 336
14219.77 339
14220.90 343
14222.02 343
14223.15 350
14224.28 331
14225.40 352
14226.53 345
14227.66 358
14228.78 327
14229.91 332
14231.04 329
14232.16 341
14233.29 339
14234.42 350
14235.54 327
14236.67 348
14237.80 323
14238.92 338
14240.05 318
14241.18 324
14242.31 335
14243.43 330
14244.56 319
14245.69 304
14246.82 337
14247.94 331
14249.07 336
14250.20 327
14251.33 349
14252.45 316
14253.58 325
14254.71 314
14255.84 307
14256.96 320
14258.09 318
14259.22 315
14260.35 285
14261.47 293
14262.60 293
14263.73 304
14264.86 288
14265.99 295
14267.12 300
14268.24 303
14269.37 288
14270.50 270
14271.63 295
14272.76 294
14273.89 288
14275.01 296
14276.14 303
14277.27 307
14278.40 272
14279.53 293
14280.66 272
14281.79 276
14282.91 309
14284.04 295
14285.17 271
14286.30 291
14287.43 293
14288.56 271
14289.69 283
14290.82 270
14291.95 286
14293.08 288
14294.20 308
14295.33 286
14296.46 280
14297.59 282
14298.72 278
14299.85 267
14300.98 268
14302.11 269
14303.24 265
14304.37 272
14305.50 266
14306.63 254
14307.76 256
14308.89 258
14310.02 266
14311.15 264
14312.28 271
14313.41 265
14314.54 256
14315.67 274
14316.80 268
14317.93 251
14319.06 248
14320.19 245
14321.32 247
14322.45 259
14323.58 251
14324.71 265
14325.84 274
14326.97 285
14328.10 254
14329.23 256
14330.36 252
14331.49 242
14332.62 260
14333.76 265
14334.89 263
14336.02 262
14337.15 241
14338.28 259
14339.41 235
14340.54 248
14341.67 239
14342.80 246
14343.93 252
14345.07 256
14346.20 240
14347.33 239
14348.46 243
14349.59 241
14350.72 279
14351.85 273
14352.99 248
14354.12 237
14355.25 238
14356.38 217
14357.51 223
14358.64 233
14359.78 229
14360.91 235
14362.04 242
14363.17 262
14364.30 240
14365.44 230
14366.57 245
14367.70 245
14368.83 234
14369.96 259
14371.10 275
14372.23 262
14373.36 243
14374.49 253
14375.63 250
14376.76 242
14377.89 259
14379.02 280
14380.16 250
14381.29 266
14382.42 261
14383.55 271
14384.69 263
14385.82 252
14386.95 270
14388.09 272
14389.22 276
14390.35 249
14391.49 254
14392.62 274
14393.75 265
14394.89 258
14396.02 262
14397.15 280
14398.28 269
14399.42 257
14400.55 272
14401.69 268
14402.82 257
14403.95 256
14405.09 263
14406.22 273
14407.35 269
14408.49 257
14409.62 291
14410.75 266
14411.89 276
14413.02 291
14414.16 276
14415.29 280
14416.42 269
14417.56 284
14418.69 280
14419.83 282
14420.96 264
14422.10 285
14423.23 249
14424.36 275
14425.50 271
14426.63 293
14427.77 294
14428.90 274
14430.04 296
14431.17 285
14432.31 289
14433.44 268
14434.58 283
14435.71 272
14436.85 304
14437.98 282
14439.12 280
14440.25 274
14441.39 287
14442.52 272
14443.66 272
14444.79 288
14445.93 298
14447.06 313
14448.20 277
14449.33 291
14450.47 287
14451.60 318
14452.74 292
14453.87 281
14455.01 293
14456.14 299
14457.28 291
14458.42 290
14459.55 305
14460.69 299
14461.82 296
14462.96 306
14464.10 309
14465.23 317
14466.37 292
14467.50 289
14468.64 318
14469.78 266
14470.91 299
14472.05 327
14473.18 316
14474.32 302
14475.46 291
14476.59 308
14477.73 274
14478.87 264
14480.00 298
14481.14 319
14482.28 304
14483.41 315
14484.55 312
14485.69 280
14486.82 297
14487.96 304
14489.10 288
14490.23 295
14491.37 264
14492.51 283
14493.65 285
14494.78 297
14495.92 267
14497.06 287
14498.19 302
14499.33 296
14500.47 280
14501.61 309
14502.74 288
14503.88 267
14505.02 301
14506.16 307
14507.29 267
14508.43 301
14509.57 295
14510.71 288
14511.85 295
14512.98 263
14514.12 280
14515.26 307
14516.40 276
14517.54 265
14518.67 274
14519.81 277
14520.95 274
14522.09 277
14523.23 307
14524.36 276
14525.50 265
14526.64 284
14527.78 264
14528.92 281
14530.06 259
14531.19 265
14532.33 258
14533.47 296
14534.61 279
14535.75 298
14536.89 281
14538.03 265
14539.17 270
14540.31 281
14541.44 276
14542.58 285
14543.72 320
14544.86 308
14546.00 279
14547.14 290
14548.28 284
14549.42 307
14550.56 314
14551.70 304
14552.84 305
14553.98 288
14555.12 270
14556.25 264
14557.39 297
14558.53 300
14559.67 301
14560.81 325
14561.95 321
14563.09 280
14564.23 280
14565.37 326
14566.51 327
14567.65 305
14568.79 291
14569.93 302
14571.07 297
14572.21 288
14573.35 324
14574.49 333
14575.63 319
14576.77 322
14577.92 333
14579.06 310
14580.20 329
14581.34 295
14582.48 337
14583.62 349
14584.76 305
14585.90 308
14587.04 341
14588.18 357
14589.32 357
14590.46 374
14591.60 384
14592.74 370
14593.89 347
14595.03 371
14596.17 363
14597.31 347
14598.45 350
14599.59 337
14600.73 370
14601.87 393
14603.02 361
14604.16 375
14605.30 381
14606.44 367
14607.58 364
14608.72 391
14609.86 386
14611.01 406
14612.15 400
14613.29 381
14614.43 375
14615.57 379
14616.72 401
14617.86 427
14619.00 427
14620.14 442
14621.28 474
14622.43 467
14623.57 438
14624.71 490
14625.85 503
14627.00 500
14628.14 526
14629.28 501
14630.42 529
14631.56 490
14632.71 521
14633.85 545
14634.99 552
14636.14 494
14637.28 518
14638.42 522
14639.56 514
14640.71 483
14641.85 507
14642.99 486
14644.14 436
14645.28 448
14646.42 427
14647.56 412
14648.71 394
14649.85 374
14650.99 375
14652.14 401
14653.28 345
14654.42 348
14655.57 350
14656.71 343
14657.85 341
14659.00 340
14660.14 313
14661.29 336
14662.43 317
14663.57 303
14664.72 296
14665.86 308
14667.00 301
14668.15 302
14669.29 312
14670.44 305
14671.58 309
14672.73 303
14673.87 276
14675.01 302
14676.16 290
14677.30 304
14678.45 273
14679.59 288
14680.74 306
14681.88 288
14683.02 253
14684.17 291
14685.31 288
14686.46 258
14687.60 255
14688.75 275
14689.89 251
14691.04 253
14692.18 239
14693.33 263
14694.47 234
14695.62 248
14696.76 244
14697.91 246
14699.05 245
14700.20 237
14701.34 249
14702.49 241
14703.63 244
14704.78 229
14705.92 243
14707.07 245
14708.22 254
14709.36 259
14710.51 276
14711.65 260
14712.80 246
14713.94 227
14715.09 214
14716.23 226
14717.38 244
14718.53 246
14719.67 239
14720.82 229
14721.96 219
14723.11 256
14724.26 243
14725.40 219
14726.55 211
14727.70 238
14728.84 237
14729.99 253
14731.13 238
14732.28 231
14733.43 237
14734.57 238
14735.72 239
14736.87 241
14738.01 230
14739.16 223
14740.31 227
14741.45 217
14742.60 229
14743.75 222
14744.89 254
14746.04 230
14747.19 228
14748.34 205
14749.48 229
14750.63 235
14751.78 240
14752.92 233
14754.07 233
14755.22 225
14756.37 198
14757.51 211
14758.66 225
14759.81 201
14760.96 223
14762.10 254
14763.25 233
14764.40 219
14765.55 194
14766.70 209
14767.84 221
14768.99 193
14770.14 224
14771.29 196
14772.43 234
14773.58 190
14774.73 186
14775.88 182
14777.03 208
14778.18 208
14779.32 198
14780.47 205
14781.62 195
14782.77 219
14783.92 214
14785.07 207
14786.21 190
14787.36 186
14788.51 192
14789.66 197
14790.81 184
14791.96 200
14793.11 199
14794.26 202
14795.40 200
14796.55 191
14797.70 191
14798.85 194
14800.00 191
14801.15 164
14802.30 184
14803.45 187
14804.60 197
14805.75 184
14806.90 199
14808.05 183
14809.19 178
14810.34 172
14811.49 172
14812.64 166
14813.79 173
14814.94 169
14816.09 180
14817.24 187
14818.39 195
14819.54 188
14820.69 169
14821.84 179
14822.99 189
14824.14 204
14825.29 168
14826.44 187
14827.59 179
14828.74 173
14829.89 158
14831.04 166
14832.19 167
14833.34 163
14834.49 154
14835.64 170
14836.79 167
14837.95 186
14839.10 164
14840.25 183
14841.40 177
14842.55 179
14843.70 176
14844.85 163
14846.00 176
14847.15 185
14848.30 181
14849.45 158
14850.60 169
14851.76 177
14852.91 162
14854.06 155
14855.21 175
14856.36 179
14857.51 159
14858.66 167
14859.81 169
14860.97 146
14862.12 174
14863.27 171
14864.42 174
14865.57 168
14866.72 171
14867.88 169
14869.03 165
14870.18 147
14871.33 148
14872.48 164
14873.64 152
14874.79 145
14875.94 149
14877.09 145
14878.24 166
14879.40 170
14880.55 155
14881.70 134
14882.85 133
14884.00 149
14885.16 141
14886.31 161
14887.46 164
14888.61 176
14889.77 158
14890.92 182
14892.07 160
14893.23 161
14894.38 148
14895.53 161
14896.68 156
14897.84 166
14898.99 146
14900.14 145
14901.30 153
14902.45 164
14903.60 140
14904.75 160
14905.91 171
14907.06 165
14908.21 162
14909.37 163
14910.52 150
14911.67 165
14912.83 165
14913.98 161
14915.14 155
14916.29 161
14917.44 173
14918.60 151
14919.75 148
14920.90 154
14922.06 154
14923.21 144
14924.37 141
14925.52 155
14926.67 169
14927.83 168
14928.98 141
14930.14 144
14931.29 165
14932.44 162
14933.60 151
14934.75 162
14935.91 164
14937.06 154
14938.22 166
14939.37 161
14940.52 162
14941.68 181
14942.83 149
14943.99 170
14945.14 161
14946.30 153
14947.45 168
14948.61 143
14949.76 153
14950.92 170
14952.07 163
14953.23 163
14954.38 138
14955.54 149
14956.69 154
14957.85 146
14959.00 148
14960.16 169
14961.31 156
14962.47 163
14963.62 159
14964.78 153
14965.94 176
14967.09 175
14968.25 156
14969.40 152
14970.56 154
14971.71 163
14972.87 155
14974.03 151
14975.18 163
14976.34 137
14977.49 149
14978.65 147
14979.81 163
14980.96 155
14982.12 161
14983.27 138
14984.43 153
14985.59 143
14986.74 159
14987.90 170
14989.06 142
14990.21 168
14991.37 156
14992.53 172
14993.68 169
14994.84 149
14996.00 162
14997.15 160
14998.31 172
14999.47 138
15000.62 148
15001.78 157
15002.94 152
15004.09 147
15005.25 132
15006.41 148
15007.56 139
15008.72 147
15009.88 145
15011.04 148
15012.19 156
15013.35 166
15014.51 153
15015.67 134
15016.82 140
15017.98 139
15019.14 153
15020.30 153
15021.45 133
15022.61 148
15023.77 136
15024.93 133
15026.08 143
15027.24 147
15028.40 129
15029.56 145
15030.72 138
15031.87 135
15033.03 138
15034.19 145
15035.35 140
15036.51 122
15037.67 138
15038.82 150
15039.98 145
15041.14 149
15042.30 148
15043.46 158
15044.62 137
15045.78 144
15046.93 139
15048.09 160
15049.25 143
15050.41 154
15051.57 141
15052.73 139
15053.89 149
15055.05 147
15056.20 133
15057.36 161
15058.52 155
15059.68 156
15060.84 154
15062.00 146
15063.16 148
15064.32 148
15065.48 149
15066.64 152
15067.80 146
15068.96 145
15070.12 145
15071.28 132
15072.44 145
15073.60 149
15074.76 151
15075.91 147
15077.07 146
15078.23 150
15079.39 157
15080.55 142
15081.71 165
15082.87 151
15084.03 139
15085.19 148
15086.35 141
15087.51 138
15088.68 154
15089.84 159
15091.00 177
15092.16 158
15093.32 174
15094.48 160
15095.64 168
15096.80 136
15097.96 155
15099.12 169
15100.28 184
15101.44 177
15102.60 152
15103.76 168
15104.92 140
15106.08 142
15107.25 142
15108.41 164
15109.57 167
15110.73 159
15111.89 158
15113.05 163
15114.21 154
15115.37 154
15116.54 159
15117.70 168
15118.86 153
15120.02 157
15121.18 168
15122.34 149
15123.50 162
15124.67 160
15125.83 156
15126.99 158
15128.15 142
15129.31 173
15130.47 156
15131.64 147
15132.80 145
15133.96 174
15135.12 171
15136.28 158
15137.45 166
15138.61 176
15139.77 172
15140.93 162
15142.10 177
15143.26 182
15144.42 179
15145.58 162
15146.75 163
15147.91 183
15149.07 182
15150.23 197
15151.40 179
15152.56 180
15153.72 171
15154.88 187
15156.05 179
15157.21 175
15158.37 171
15159.54 192
15160.70 163
15161.86 153
15163.03 171
15164.19 182
15165.35 184
15166.52 178
15167.68 202
15168.84 200
15170.01 197
15171.17 191
15172.33 205
15173.50 217
15174.66 196
15175.82 196
15176.99 220
15178.15 218
15179.31 190
15180.48 181
15181.64 217
15182.81 220
15183.97 223
15185.13 222
15186.30 240
15187.46 214
15188.63 225
15189.79 263
15190.95 230
15192.12 230
15193.28 224
15194.45 231
15195.61 223
15196.78 221
15197.94 214
15199.10 223
15200.27 220
15201.43 214
15202.60 242
15203.76 226
15204.93 224
15206.09 238
15207.26 248
15208.42 232
15209.59 233
15210.75 247
15211.92 231
15213.08 236
15214.25 241
15215.41 238
15216.58 252
15217.74 267
15218.91 243
15220.07 246
15221.24 266
15222.40 277
15223.57 268
15224.74 289
15225.90 270
15227.07 246
15228.23 259
15229.40 296
15230.56 315
15231.73 289
15232.89 288
15234.06 296
15235.23 310
15236.39 265
15237.56 286
15238.72 296
15239.89 301
15241.06 265
15242.22 280
15243.39 253
15244.56 244
15245.72 258
15246.89 269
15248.05 249
15249.22 264
15250.39 255
15251.55 226
15252.72 249
15253.89 245
15255.05 259
15256.22 230
15257.39 252
15258.55 245
15259.72 233
15260.89 238
15262.05 221
15263.22 231
15264.39 234
15265.56 228
15266.72 226
15267.89 243
15269.06 236
15270.22 218
15271.39 213
15272.56 224
15273.73 223
15274.89 233
15276.06 197
15277.23 195
15278.40 217
15279.56 212
15280.73 210
15281.90 207
15283.07 194
15284.23 193
15285.40 214
15286.57 205
15287.74 209
15288.91 205
15290.07 212
15291.24 224
15292.41 218
15293.58 209
15294.75 239
15295.92 213
15297.08 203
15298.25 208
15299.42 215
15300.59 222
15301.76 229
15302.93 218
15304.09 221
15305.26 209
15306.43 209
15307.60 210
15308.77 213
15309.94 225
15311.11 199
15312.28 227
15313.44 216
15314.61 217
15315.78 225
15316.95 207
15318.12 237
15319.29 241
15320.46 224
15321.63 210
15322.80 220
15323.97 213
15325.14 234
15326.30 201
15327.47 216
15328.64 214
15329.81 239
15330.98 213
15332.15 214
15333.32 225
15334.49 229
15335.66 264
15336.83 250
15338.00 248
15339.17 224
15340.34 238
15341.51 253
15342.68 237
15343.85 213
15345.02 236
15346.19 259
15347.36 250
15348.53 244
15349.70 247
15350.87 258
15352.04 255
15353.21 273
15354.38 259
15355.55 271
15356.72 255
15357.90 283
15359.07 287
15360.24 294
15361.41 266
15362.58 265
15363.75 264
15364.92 294
15366.09 271
15367.26 266
15368.43 295
15369.60 305
15370.77 313
15371.95 309
15373.12 294
15374.29 310
15375.46 309
15376.63 294
15377.80 270
15378.97 263
15380.15 292
15381.32 313
15382.49 303
15383.66 287
15384.83 278
15386.00 271
15387.17 277
15388.35 270
15389.52 282
15390.69 284
15391.86 257
15393.03 279
15394.21 255
15395.38 257
15396.55 271
15397.72 261
15398.89 256
15400.07 255
15401.24 261
15402.41 231
15403.58 217
15404.76 240
15405.93 242
15407.10 219
15408.27 219
15409.45 254
15410.62 229
15411.79 241
15412.96 235
15414.14 213
15415.31 242
15416.48 243
15417.66 208
15418.83 195
15420.00 205
15421.17 205
15422.35 218
15423.52 190
15424.69 204
15425.87 177
15427.04 205
15428.21 227
15429.39 203
15430.56 187
15431.73 196
15432.91 201
15434.08 196
15435.25 176
15436.43 167
15437.60 186
15438.77 197
15439.95 181
15441.12 186
15442.30 199
15443.47 214
15444.64 196
15445.82 193
15446.99 207
15448.17 195
15449.34 202
15450.51 189
15451.69 182
15452.86 187
15454.04 178
15455.21 199
15456.39 182
15457.56 166
15458.73 173
15459.91 169
15461.08 173
15462.26 194
15463.43 203
15464.61 184
15465.78 169
15466.96 196
15468.13 176
15469.31 173
15470.48 174
15471.66 200
15472.83 201
15474.01 214
15475.18 170
15476.36 155
15477.53 168
15478.71 174
15479.88 175
15481.06 178
15482.23 180
15483.41 178
15484.58 165
15485.76 176
15486.93 194
15488.11 170
15489.29 179
15490.46 170
15491.64 187
15492.81 161
15493.99 184
15495.16 185
15496.34 179
15497.52 168
15498.69 165
15499.87 167
15501.04 185
15502.22 193
15503.40 175
15504.57 182
15505.75 188
15506.92 198
15508.10 184
15509.28 177
15510.45 150
15511.63 184
15512.81 181
15513.98 173
15515.16 168
15516.34 172
15517.51 184
15518.69 182
15519.87 171
15521.04 188
15522.22 190
15523.40 158
15524.57 181
15525.75 183
15526.93 174
15528.11 172
15529.28 175
15530.46 187
15531.64 161
15532.81 195
15533.99 183
15535.17 169
15536.35 188
15537.52 197
15538.70 192
15539.88 188
15541.06 171
15542.23 177
15543.41 180
15544.59 191
15545.77 199
15546.95 190
15548.12 197
15549.30 191
15550.48 194
15551.66 190
15552.83 187
15554.01 192
15555.19 210
15556.37 219
15557.55 212
15558.73 215
15559.90 224
15561.08 204
15562.26 210
15563.44 210
15564.62 208
15565.80 216
15566.97 213
15568.15 219
15569.33 212
15570.51 213
15571.69 224
15572.87 233
15574.05 223
15575.23 219
15576.40 226
15577.58 233
15578.76 234
15579.94 215
15581.12 246
15582.30 232
15583.48 237
15584.66 233
15585.84 266
15587.02 252
15588.20 220
15589.38 234
15590.56 262
15591.73 253
15592.91 245
15594.09 223
15595.27 234
15596.45 265
15597.63 272
15598.81 263
15599.99 259
15601.17 234
15602.35 229
15603.53 262
15604.71 266
15605.89 259
15607.07 270
15608.25 283
15609.43 309
15610.61 283
15611.79 278
15612.97 289
15614.15 297
15615.33 292
15616.51 299
15617.69 294
15618.88 290
15620.06 255
15621.24 312
15622.42 291
15623.60 313
15624.78 319
15625.96 343
15627.14 306
15628.32 309
15629.50 309
15630.68 333
15631.86 344
15633.05 289
15634.23 313
15635.41 342
15636.59 349
15637.77 323
15638.95 309
15640.13 337
15641.31 332
15642.50 329
15643.68 359
15644.86 342
15646.04 352
15647.22 354
15648.40 358
15649.58 348
15650.77 330
15651.95 344
15653.13 332
15654.31 360
15655.49 324
15656.68 343
15657.86 349
15659.04 345
15660.22 335
15661.40 358
15662.59 338
15663.77 345
15664.95 367
15666.13 329
15667.32 328
15668.50 318
15669.68 349
15670.86 354
15672.05 345
15673.23 320
15674.41 325
15675.59 326
15676.78 317
15677.96 303
15679.14 342
15680.32 334
15681.51 317
15682.69 307
15683.87 301
15685.06 290
15686.24 311
15687.42 322
15688.61 311
15689.79 328
15690.97 307
15692.16 319
15693.34 319
15694.52 306
15695.71 294
15696.89 311
15698.07 306
15699.26 321
15700.44 288
15701.62 309
15702.81 308
15703.99 308
15705.17 330
15706.36 320
15707.54 306
15708.73 324
15709.91 351
15711.09 313
15712.28 326
15713.46 316
15714.65 326
15715.83 339
15717.02 328
15718.20 337
15719.38 313
15720.57 327
15721.75 334
15722.94 340
15724.12 326
15725.31 337
15726.49 362
15727.68 340
15728.86 352
15730.04 328
15731.23 349
15732.41 346
15733.60 343
15734.78 345
15735.97 357
15737.15 359
15738.34 333
15739.52 351
15740.71 372
15741.89 367
15743.08 405
15744.27 396
15745.45 416
15746.64 387
15747.82 410
15749.01 420
15750.19 419
15751.38 406
15752.56 421
15753.75 402
15754.93 394
15756.12 388
15757.31 400
15758.49 413
15759.68 413
15760.86 427
15762.05 423
15763.24 362
15764.42 370
15765.61 426
15766.79 387
15767.98 403
15769.17 383
15770.35 385
15771.54 366
15772.72 383
15773.91 368
15775.10 388
15776.28 329
15777.47 358
15778.66 377
15779.84 337
15781.03 354
15782.22 355
15783.40 364
15784.59 365
15785.78 354
15786.96 333
15788.15 340
15789.34 339
15790.53 324
15791.71 326
15792.90 331
15794.09 324
15795.27 311
15796.46 337
15797.65 303
15798.84 337
15800.02 343
15801.21 308
15802.40 297
15803.59 312
15804.77 332
15805.96 302
15807.15 291
15808.34 293
15809.52 296
15810.71 279
15811.90 300
15813.09 295
15814.28 283
15815.46 294
15816.65 297
15817.84 268
15819.03 288
15820.22 305
15821.40 293
15822.59 278
15823.78 274
15824.97 296
15826.16 299
15827.35 300
15828.53 305
15829.72 292
15830.91 283
15832.10 272
15833.29 279
15834.48 281
15835.67 295
15836.85 280
15838.04 273
15839.23 288
15840.42 269
15841.61 295
15842.80 305
15843.99 296
15845.18 273
15846.37 289
15847.55 289
15848.74 296
15849.93 285
15851.12 266
15852.31 309
15853.50 298
15854.69 300
15855.88 278
15857.07 283
15858.26 291
15859.45 300
15860.64 275
15861.83 283
15863.02 299
15864.21 286
15865.40 289
15866.59 287
15867.78 299
15868.97 274
15870.16 299
15871.35 313
15872.54 325
15873.73 286
15874.92 322
15876.11 331
15877.30 323
15878.49 318
15879.68 313
15880.87 326
15882.06 302
15883.25 325
15884.44 330
15885.63 348
15886.82 325
15888.01 339
15889.20 337
15890.39 348
15891.59 348
15892.78 343
15893.97 343
15895.16 364
15896.35 346
15897.54 354
15898.73 345
15899.92 362
15901.11 370
15902.30 385
15903.50 387
15904.69 356
15905.88 367
15907.07 359
15908.26 363
15909.45 355
15910.64 379
15911.84 396
15913.03 407
15914.22 359
15915.41 372
15916.60 376
15917.79 422
15918.99 403
15920.18 403
15921.37 381
15922.56 391
15923.75 405
15924.95 388
15926.14 355
15927.33 368
15928.52 405
15929.71 417
15930.91 419
15932.10 381
15933.29 417
15934.48 367
15935.68 361
15936.87 365
15938.06 384
15939.25 382
15940.45 363
15941.64 373
15942.83 344
15944.03 348
15945.22 318
15946.41 325
15947.60 312
15948.80 321
15949.99 298
15951.18 297
15952.38 308
15953.57 303
15954.76 299
15955.96 266
15957.15 258
15958.34 254
15959.54 272
15960.73 255
15961.92 255
15963.12 235
15964.31 237
15965.50 271
15966.70 259
15967.89 229
15969.08 251
15970.28 263
15971.47 251
15972.67 225
15973.86 232
15975.05 241
15976.25 236
15977.44 198
15978.64 207
15979.83 235
15981.02 197
15982.22 213
15983.41 219
15984.61 221
15985.80 237
15987.00 241
15988.19 196
15989.38 198
15990.58 202
15991.77 196
15992.97 215
15994.16 199
15995.36 207
15996.55 208
15997.75 193
15998.94 207
16000.14 212
16001.33 213
16002.53 207
16003.72 216
16004.92 198
16006.11 188
16007.31 200
16008.50 202
16009.70 225
16010.89 207
16012.09 199
16013.28 172
16014.48 185
16015.67 197
16016.87 201
16018.07 214
16019.26 192
16020.46 210
16021.65 182
16022.85 221
16024.04 198
16025.24 186
16026.44 208
16027.63 192
16028.83 206
16030.02 196
16031.22 192
16032.42 192
16033.61 185
16034.81 173
16036.00 191
16037.20 202
16038.40 200
16039.59 192
16040.79 189
16041.99 175
16043.18 180
16044.38 183
16045.58 178
16046.77 179
16047.97 177
16049.17 187
16050.36 178
16051.56 157
16052.76 150
16053.95 178
16055.15 156
16056.35 179
16057.54 175
16058.74 202
16059.94 170
16061.14 174
16062.33 186
16063.53 182
16064.73 174
16065.92 175
16067.12 188
16068.32 177
16069.52 156
16070.71 183
16071.91 170
16073.11 160
16074.31 172
16075.50 158
16076.70 178
16077.90 154
16079.10 159
16080.30 186
16081.49 172
16082.69 167
16083.89 158
16085.09 163
16086.29 166
16087.48 153
16088.68 181
16089.88 185
16091.08 171
16092.28 153
16093.48 152
16094.67 171
16095.87 154
16097.07 148
16098.27 173
16099.47 154
16100.67 159
16101.87 165
16103.06 148
16104.26 130
16105.46 142
16106.66 155
16107.86 154
16109.06 147
16110.26 160
16111.46 141
16112.66 171
16113.86 163
16115.05 146
16116.25 145
16117.45 138
16118.65 152
16119.85 136
16121.05 158
16122.25 156
16123.45 137
16124.65 171
16125.85 141
16127.05 142
16128.25 142
16129.45 146
16130.65 152
16131.85 146
16133.05 148
16134.25 150
16135.45 160
16136.65 140
16137.85 141
16139.05 144
16140.25 138
16141.45 142
16142.65 146
16143.85 141
16145.05 144
16146.25 159
16147.45 163
16148.65 158
16149.85 138
16151.05 138
16152.25 150
16153.45 137
16154.65 156
16155.85 142
16157.05 138
16158.25 141
16159.46 126
16160.66 145
16161.86 127
16163.06 156
16164.26 148
16165.46 143
16166.66 157
16167.86 140
16169.06 133
16170.27 117
16171.47 140
16172.67 135
16173.87 134
16175.07 127
16176.27 158
16177.47 145
16178.67 133
16179.88 141
16181.08 149
16182.28 149
16183.48 157
16184.68 148
16185.89 141
16187.09 153
16188.29 145
16189.49 164
16190.69 142
16191.90 126
16193.10 131
16194.30 140
16195.50 161
16196.70 173
16197.91 149
16199.11 145
16200.31 152
16201.51 148
16202.72 154
16203.92 161
16205.12 152
16206.32 158
16207.53 162
16208.73 144
16209.93 146
16211.13 154
16212.34 154
16213.54 154
16214.74 142
16215.95 150
16217.15 168
16218.35 158
16219.55 162
16220.76 163
16221.96 152
16223.16 162
16224.37 147
16225.57 157
16226.77 168
16227.98 160
16229.18 137
16230.38 163
16231.59 158
16232.79 157
16233.99 161
16235.20 152
16236.40 164
16237.61 154
16238.81 154
16240.01 158
16241.22 159
16242.42 166
16243.63 156
16244.83 146
16246.03 168
16247.24 159
16248.44 150
16249.65 159
16250.85 161
16252.05 128
16253.26 166
16254.46 176
16255.67 155
16256.87 150
16258.08 156
16259.28 147
16260.49 162
16261.69 156
16262.89 161
16264.10 164
16265.30 157
16266.51 166
16267.71 167
16268.92 169
16270.12 143
16271.33 174
16272.53 176
16273.74 167
16274.94 172
16276.15 172
16277.35 150
16278.56 168
16279.77 165
16280.97 158
16282.18 171
16283.38 163
16284.59 165
16285.79 167
16287.00 171
16288.20 148
16289.41 171
16290.61 184
16291.82 185
16293.03 165
16294.23 167
16295.44 143
16296.64 183
16297.85 161
16299.06 175
16300.26 167
16301.47 168
16302.67 187
16303.88 163
16305.09 166
16306.29 153
16307.50 179
16308.71 185
16309.91 181
16311.12 181
16312.33 179
16313.53 165
16314.74 158
16315.95 166
16317.15 166
16318.36 157
16319.57 162
16320.77 162
16321.98 144
16323.19 152
16324.39 142
16325.60 172
16326.81 153
16328.01 165
16329.22 148
16330.43 160
16331.64 152
16332.84 140
16334.05 144
16335.26 141
16336.47 141
16337.67 144
16338.88 155
16340.09 144
16341.30 131
16342.50 140
16343.71 155
16344.92 135
16346.13 161
16347.33 153
16348.54 145
16349.75 121
16350.96 128
16352.17 143
16353.37 142
16354.58 137
16355.79 145
16357.00 148
16358.21 137
16359.41 117
16360.62 134
16361.83 152
16363.04 144
16364.25 141
16365.46 125
16366.67 143
16367.87 121
16369.08 147
16370.29 128
16371.50 143
16372.71 137
16373.92 132
16375.13 157
16376.34 124
16377.54 130
16378.75 136
16379.96 137
16381.17 129
16382.38 138
16383.59 129
16384.80 122
16386.01 130
16387.22 153
16388.43 124
16389.64 131
16390.85 131
16392.05 131
16393.26 123
16394.47 129
16395.68 130
16396.89 131
16398.10 132
16399.31 132
16400.52 142
16401.73 131
16402.94 139
16404.15 126
16405.36 131
16406.57 116
16407.78 135
16408.99 134
16410.20 116
16411.41 147
16412.62 121
16413.83 120
16415.04 147
16416.25 151
16417.46 141
16418.67 136
16419.88 121
16421.10 121
16422.31 129
16423.52 120
16424.73 146
16425.94 129
16427.15 129
16428.36 136
16429.57 133
16430.78 123
16431.99 114
16433.20 154
16434.41 137
16435.63 124
16436.84 121
16438.05 132
16439.26 131
16440.47 117
16441.68 138
16442.89 133
16444.10 146
16445.32 128
16446.53 117
16447.74 150
16448.95 115
16450.16 125
16451.37 116
16452.59 122
16453.80 128
16455.01 136
16456.22 125
16457.43 138
16458.64 105
16459.86 115
16461.07 131
16462.28 156
16463.49 133
16464.70 142
16465.92 131
16467.13 126
16468.34 130
16469.55 125
16470.77 129
16471.98 115
16473.19 133
16474.40 150
16475.62 103
16476.83 102
16478.04 127
16479.25 110
16480.47 125
16481.68 97
16482.89 130
16484.11 128
16485.32 135
16486.53 125
16487.74 118
16488.96 131
16490.17 123
16491.38 140
16492.60 140
16493.81 116
16495.02 117
16496.24 123
16497.45 135
16498.66 126
16499.88 147
16501.09 144
16502.30 136
16503.52 128
16504.73 137
16505.94 117
16507.16 134
16508.37 136
16509.59 149
16510.80 125
16512.01 128
16513.23 136
16514.44 153
16515.66 139
16516.87 121
16518.08 134
16519.30 154
16520.51 126
16521.73 119
16522.94 119
16524.16 114
16525.37 130
16526.58 119
16527.80 142
16529.01 137
16530.23 158
16531.44 144
16532.66 135
16533.87 134
16535.09 136
16536.30 149
16537.52 156
16538.73 152
16539.95 163
16541.16 154
16542.38 167
16543.59 164
16544.81 150
16546.02 173
16547.24 163
16548.45 154
16549.67 178
16550.88 159
16552.10 160
16553.31 163
16554.53 163
16555.74 172
16556.96 147
16558.18 181
16559.39 163
16560.61 165
16561.82 154
16563.04 179
16564.25 185
16565.47 176
16566.69 167
16567.90 165
16569.12 183
16570.33 152
16571.55 155
16572.77 169
16573.98 165
16575.20 158
16576.41 163
16577.63 167
16578.85 181
16580.06 146
16581.28 139
16582.50 155
16583.71 154
16584.93 151
16586.15 167
16587.36 173
16588.58 151
16589.80 148
16591.01 140
16592.23 144
16593.45 136
16594.66 159
16595.88 147
16597.10 145
16598.32 130
16599.53 136
16600.75 136
16601.97 149
16603.18 132
16604.40 128
16605.62 135
16606.84 142
16608.05 146
16609.27 120
16610.49 132
16611.71 140
16612.92 153
16614.14 139
16615.36 146
16616.58 137
16617.79 141
16619.01 132
16620.23 130
16621.45 141
16622.67 124
16623.88 141
16625.10 123
16626.32 118
16627.54 124
16628.76 139
16629.97 132
16631.19 140
16632.41 138
16633.63 135
16634.85 121
16636.07 127
16637.29 133
16638.50 132
16639.72 141
16640.94 152
16642.16 127
16643.38 116
16644.60 125
16645.82 118
16647.03 123
16648.25 125
16649.47 123
16650.69 128
16651.91 123
16653.13 124
16654.35 121
16655.57 122
16656.79 113
16658.01 148
16659.23 112
16660.45 143
16661.66 108
16662.88 116
16664.10 131
16665.32 134
16666.54 132
16667.76 129
16668.98 116
16670.20 122
16671.42 141
16672.64 122
16673.86 115
16675.08 118
16676.30 130
16677.52 121
16678.74 120
16679.96 90
16681.18 108
16682.40 114
16683.62 123
16684.84 109
16686.06 101
16687.28 100
16688.50 113
16689.72 118
16690.94 125
16692.16 112
16693.39 107
16694.61 140
16695.83 118
16697.05 125
16698.27 116
16699.49 115
16700.71 105
16701.93 138
16703.15 131
16704.37 117
16705.59 126
16706.81 116
16708.04 131
16709.26 112
16710.48 116
16711.70 107
16712.92 108
16714.14 110
16715.36 113
16716.58 101
16717.81 114
16719.03 123
16720.25 110
16721.47 112
16722.69 98
16723.91 123
16725.14 125
16726.36 128
16727.58 104
16728.80 103
16730.02 106
16731.24 100
16732.47 111
16733.69 99
16734.91 98
16736.13 116
16737.36 114
16738.58 114
16739.80 109
16741.02 105
16742.24 105
16743.47 104
16744.69 112
16745.91 92
16747.13 106
16748.36 113
16749.58 112
16750.80 99
16752.02 111
16753.25 118
16754.47 116
16755.69 111
16756.92 104
16758.14 105
16759.36 102
16760.59 106
16761.81 107
16763.03 120
16764.25 115
16765.48 119
16766.70 115
16767.92 105
16769.15 118
16770.37 121
16771.59 107
16772.82 114
16774.04 111
16775.27 112
16776.49 111
16777.71 134
16778.94 114
16780.16 111
16781.38 97
16782.61 110
16783.83 121
16785.06 107
16786.28 117
16787.50 119
16788.73 132
16789.95 113
16791.18 116
16792.40 113
16793.62 113
16794.85 111
16796.07 102
16797.30 86
16798.52 114
16799.75 101
16800.97 98
16802.19 106
16803.42 121
16804.64 124
16805.87 100
16807.09 100
16808.32 95
16809.54 110
16810.77 101
16811.99 121
16813.22 122
16814.44 122
16815.67 122
16816.89 115
16818.12 109
16819.34 118
16820.57 121
16821.79 129
16823.02 98
16824.24 107
16825.47 105
16826.70 127
16827.92 122
16829.15 99
16830.37 108
16831.60 140
16832.82 128
16834.05 122
16835.27 131
16836.50 134
16837.73 121
16838.95 134
16840.18 128
16841.40 137
16842.63 124
16843.86 123
16845.08 155
16846.31 120
16847.53 133
16848.76 148
16849.99 143
16851.21 155
16852.44 142
16853.67 130
16854.89 134
16856.12 135
16857.35 153
16858.57 146
16859.80 145
16861.03 151
16862.25 161
16863.48 166
16864.71 173
16865.93 160
16867.16 176
16868.39 156
16869.61 149
16870.84 152
16872.07 167
16873.30 192
16874.52 166
16875.75 193
16876.98 189
16878.20 167
16879.43 171
16880.66 182
16881.89 184
16883.11 191
16884.34 192
16885.57 204
16886.80 179
16888.02 177
16889.25 177
16890.48 176
16891.71 170
16892.94 176
16894.16 167
16895.39 189
16896.62 186
16897.85 170
16899.08 200
16900.30 197
16901.53 194
16902.76 164
16903.99 194
16905.22 171
16906.45 165
16907.67 155
16908.90 161
16910.13 163
16911.36 179
16912.59 160
16913.82 176
16915.04 164
16916.27 141
16917.50 169
16918.73 178
16919.96 159
16921.19 149
16922.42 169
16923.65 163
16924.88 147
16926.10 151
16927.33 157
16928.56 163
16929.79 158
16931.02 172
16932.25 157
16933.48 157
16934.71 148
16935.94 153
16937.17 145
16938.40 142
16939.63 154
16940.86 172
16942.09 151
16943.32 160
16944.55 159
16945.78 141
16947.01 148
16948.24 153
16949.47 162
16950.70 156
16951.93 164
16953.16 161
16954.39 151
16955.62 152
16956.85 154
16958.08 149
16959.31 165
16960.54 162
16961.77 156
16963.00 151
16964.23 151
16965.46 158
16966.69 148
16967.92 146
16969.15 150
16970.38 148
16971.61 162
16972.84 135
16974.07 157
16975.30 158
16976.54 141
16977.77 131
16979.00 126
16980.23 134
16981.46 133
16982.69 143
16983.92 142
16985.15 154
16986.38 144
16987.62 141
16988.85 115
16990.08 129
16991.31 137
16992.54 131
16993.77 123
16995.00 129
16996.24 138
16997.47 130
16998.70 120
16999.93 113
17001.16 121
17002.39 127
17003.63 127
17004.86 121
17006.09 130
17007.32 112
17008.55 128
17009.79 123
17011.02 112
17012.25 116
17013.48 112
17014.72 121
17015.95 118
17017.18 125
17018.41 110
17019.64 136
17020.88 114
17022.11 124
17023.34 109
17024.58 134
17025.81 112
17027.04 123
17028.27 132
17029.51 115
17030.74 130
17031.97 113
17033.21 121
17034.44 118
17035.67 120
17036.90 117
17038.14 108
17039.37 110
17040.60 119
17041.84 119
17043.07 103
17044.30 118
17045.54 125
17046.77 113
17048.00 120
17049.24 118
17050.47 119
17051.70 112
17052.94 113
17054.17 115
17055.41 111
17056.64 112
17057.87 109
17059.11 118
17060.34 117
17061.58 127
17062.81 124
17064.04 119
17065.28 111
17066.51 117
17067.75 99
17068.98 109
17070.21 107
17071.45 108
17072.68 115
17073.92 115
17075.15 102
17076.39 120
17077.62 106
17078.86 98
17080.09 114
17081.33 106
17082.56 110
17083.80 105
17085.03 112
17086.26 106
17087.50 117
17088.73 105
17089.97 102
17091.20 114
17092.44 118
17093.68 110
17094.91 111
17096.15 92
17097.38 91
17098.62 103
17099.85 119
17101.09 120
17102.32 111
17103.56 100
17104.79 105
17106.03 88
17107.26 111
17108.50 95
17109.74 96
17110.97 108
17112.21 108
17113.44 103
17114.68 103
17115.92 111
17117.15 104
17118.39 93
17119.62 97
17120.86 97
17122.10 100
17123.33 95
17124.57 91
17125.80 90
17127.04 98
17128.28 82
17129.51 110
17130.75 98
17131.99 94
17133.22 101
17134.46 110
17135.70 102
17136.93 87
17138.17 103
17139.41 98
17140.64 92
17141.88 92
17143.12 88
17144.35 97
17145.59 107
17146.83 101
17148.07 89
17149.30 99
17150.54 88
17151.78 84
17153.02 94
17154.25 93
17155.49 95
17156.73 95
17157.96 87
17159.20 87
17160.44 92
17161.68 85
17162.92 95
17164.15 100
17165.39 97
17166.63 99
17167.87 87
17169.10 98
17170.34 93
17171.58 99
17172.82 86
17174.06 92
17175.29 84
17176.53 88
17177.77 97
17179.01 100
17180.25 86
17181.49 97
17182.72 106
17183.96 92
17185.20 77
17186.44 74
17187.68 83
17188.92 85
17190.15 104
17191.39 87
17192.63 77
17193.87 98
17195.11 78
17196.35 86
17197.59 106
17198.83 82
17200.07 83
17201.30 82
17202.54 93
17203.78 89
17205.02 91
17206.26 86
17207.50 74
17208.74 81
17209.98 87
17211.22 80
17212.46 79
17213.70 73
17214.94 84
17216.18 87
17217.42 92
17218.66 80
17219.90 99
17221.14 96
17222.38 94
17223.62 70
17224.86 88
17226.10 82
17227.34 87
17228.58 90
17229.82 76
17231.06 93
17232.30 77
17233.54 91
17234.78 89
17236.02 89
17237.26 89
17238.50 110
17239.74 97
17240.98 80
17242.22 84
17243.46 87
17244.70 84
17245.94 83
17247.18 85
17248.42 67
17249.66 77
17250.90 77
17252.14 75
17253.39 73
17254.63 86
17255.87 86
17257.11 85
17258.35 79
17259.59 81
17260.83 85
17262.07 75
17263.31 85
17264.56 80
17265.80 96
17267.04 86
17268.28 97
17269.52 83
17270.76 77
17272.00 90
17273.25 91
17274.49 77
17275.73 87
17276.97 80
17278.21 71
17279.45 71
17280.70 57
17281.94 82
17283.18 87
17284.42 74
17285.66 73
17286.91 86
17288.15 78
17289.39 74
17290.63 84
17291.88 71
17293.12 78
17294.36 101
17295.60 82
17296.85 86
17298.09 82
17299.33 81
17300.57 60
17301.82 72
17303.06 83
17304.30 65
17305.54 69
17306.79 75
17308.03 84
17309.27 82
17310.52 80
17311.76 68
17313.00 85
17314.25 79
17315.49 89
17316.73 88
17317.97 69
17319.22 69
17320.46 84
17321.71 82
17322.95 65
17324.19 79
17325.44 83
17326.68 79
17327.92 91
17329.17 97
17330.41 65
17331.65 95
17332.90 88
17334.14 69
17335.39 80
17336.63 83
17337.87 75
17339.12 77
17340.36 93
17341.61 68
17342.85 82
17344.09 87
17345.34 74
17346.58 88
17347.83 91
17349.07 77
17350.32 80
17351.56 77
17352.80 69
17354.05 64
17355.29 74
17356.54 77
17357.78 74
17359.03 74
17360.27 70
17361.52 69
17362.76 90
17364.01 52
17365.25 73
17366.50 69
17367.74 83
17368.99 80
17370.23 91
17371.48 84
17372.72 88
17373.97 89
17375.21 76
17376.46 85
17377.70 76
17378.95 84
17380.19 90
17381.44 86
17382.69 88
17383.93 90
17385.18 85
17386.42 84
17387.67 81
17388.91 79
17390.16 85
17391.41 70
17392.65 69
17393.90 89
17395.14 93
17396.39 85
17397.64 76
17398.88 93
17400.13 97
17401.37 89
17402.62 79
17403.87 73
17405.11 92
17406.36 74
17407.61 94
17408.85 81
17410.10 85
17411.35 81
17412.59 87
17413.84 70
17415.09 78
17416.33 92
17417.58 96
17418.83 91
17420.07 71
17421.32 93
17422.57 85
17423.82 75
17425.06 92
17426.31 65
17427.56 85
17428.80 65
17430.05 79
17431.30 86
17432.55 78
17433.79 92
17435.04 94
17436.29 93
17437.54 77
17438.78 85
17440.03 93
17441.28 74
17442.53 71
17443.77 84
17445.02 84
17446.27 88
17447.52 84
17448.77 83
17450.01 102
17451.26 87
17452.51 88
17453.76 79
17455.01 80
17456.25 82
17457.50 79
17458.75 80
17460.00 80
17461.25 91
17462.50 95
17463.74 74
17464.99 81
17466.24 101
17467.49 83
17468.74 85
17469.99 80
17471.24 87
17472.49 91
17473.73 79
17474.98 94
17476.23 85
17477.48 94
17478.73 99
17479.98 93
17481.23 100
17482.48 62
17483.73 71
17484.98 82
17486.23 87
17487.47 74
17488.72 83
17489.97 93
17491.22 74
17492.47 90
17493.72 98
17494.97 100
17496.22 91
17497.47 92
17498.72 91
17499.97 85
17501.22 111
17502.47 100
17503.72 107
17504.97 98
17506.22 83
17507.47 90
17508.72 102
17509.97 109
17511.22 86
17512.47 90
17513.72 116
17514.97 113
17516.22 90
17517.47 86
17518.72 96
17519.97 81
17521.22 92
17522.47 116
17523.72 103
17524.98 98
17526.23 93
17527.48 96
17528.73 81
17529.98 88
17531.23 96
17532.48 95
17533.73 108
17534.98 91
17536.23 99
17537.48 106
17538.74 102
17539.99 95
17541.24 113
17542.49 95
17543.74 105
17544.99 106
17546.24 103
17547.50 115
17548.75 110
17550.00 112
17551.25 121
17552.50 107
17553.75 107
17555.01 102
17556.26 109
17557.51 100
17558.76 101
17560.01 100
17561.26 113
17562.52 122
17563.77 97
17565.02 106
17566.27 104
17567.53 90
17568.78 112
17570.03 118
17571.28 123
17572.53 100
17573.79 97
17575.04 103
17576.29 97
17577.54 104
17578.80 102
17580.05 99
17581.30 105
17582.56 85
17583.81 115
17585.06 111
17586.31 120
17587.57 125
17588.82 120
17590.07 119
17591.33 104
17592.58 122
17593.83 107
17595.08 114
17596.34 99
17597.59 92
17598.84 121
17600.10 126
17601.35 105
17602.61 103
17603.86 125
17605.11 131
17606.37 125
17607.62 124
17608.87 116
17610.13 131
17611.38 126
17612.63 114
17613.89 105
17615.14 106
17616.40 124
17617.65 125
17618.90 113
17620.16 104
17621.41 135
17622.67 129
17623.92 117
17625.17 120
17626.43 129
17627.68 129
17628.94 129
17630.19 114
17631.45 99
17632.70 108
17633.96 125
17635.21 126
17636.47 127
17637.72 109
17638.97 114
17640.23 124
17641.48 116
17642.74 120
17643.99 128
17645.25 112
17646.50 133
17647.76 113
17649.01 110
17650.27 116
17651.52 114
17652.78 100
17654.04 125
17655.29 113
17656.55 115
17657.80 112
17659.06 113
17660.31 127
17661.57 111
17662.82 109
17664.08 105
17665.33 103
17666.59 108
17667.85 104
17669.10 99
17670.36 116
17671.61 108
17672.87 109
17674.13 111
17675.38 110
17676.64 103
17677.89 107
17679.15 95
17680.41 99
17681.66 125
17682.92 104
17684.18 80
17685.43 116
17686.69 118
17687.95 106
17689.20 89
17690.46 107
17691.71 107
17692.97 87
17694.23 100
17695.49 94
17696.74 101
17698.00 88
17699.26 113
17700.51 118
17701.77 101
17703.03 80
17704.28 109
17705.54 101
17706.80 100
17708.06 91
17709.31 94
17710.57 91
17711.83 93
17713.08 99
17714.34 84
17715.60 90
17716.86 110
17718.11 102
17719.37 103
17720.63 108
17721.89 70
17723.15 93
17724.40 87
17725.66 86
17726.92 96
17728.18 89
17729.43 91
17730.69 81
17731.95 97
17733.21 108
17734.47 97
17735.73 77
17736.98 92
17738.24 80
17739.50 87
17740.76 92
17742.02 88
17743.28 86
17744.53 92
17745.79 104
17747.05 99
17748.31 89
17749.57 66
17750.83 88
17752.09 95
17753.34 90
17754.60 89
17755.86 90
17757.12 92
17758.38 95
17759.64 97
17760.90 91
17762.16 85
17763.42 84
17764.68 104
17765.94 92
17767.19 81
17768.45 88
17769.71 100
17770.97 93
17772.23 87
17773.49 89
17774.75 106
17776.01 95
17777.27 97
17778.53 79
17779.79 81
17781.05 88
17782.31 69
17783.57 76
17784.83 77
17786.09 80
17787.35 90
17788.61 86
17789.87 92
17791.13 98
17792.39 94
17793.65 93
17794.91 95
17796.17 92
17797.43 85
17798.69 84
17799.95 91
17801.21 75
17802.47 80
17803.73 82
17805.00 93
17806.26 88
17807.52 73
17808.78 78
17810.04 84
17811.30 80
17812.56 83
17813.82 94
17815.08 66
17816.34 84
17817.60 97
17818.87 70
17820.13 83
17821.39 90
17822.65 83
17823.91 74
17825.17 70
17826.43 82
17827.69 91
17828.96 60
17830.22 79
17831.48 91
17832.74 76
17834.00 67
17835.26 83
17836.53 84
17837.79 70
17839.05 69
17840.31 86
17841.57 73
17842.84 64
17844.10 65
17845.36 71
17846.62 62
17847.88 66
17849.15 77
17850.41 74
17851.67 82
17852.93 74
17854.20 81
17855.46 82
17856.72 69
17857.98 68
17859.25 83
17860.51 67
17861.77 70
17863.03 58
17864.30 66
17865.56 69
17866.82 77
17868.09 63
17869.35 66
17870.61 68
17871.87 75
17873.14 77
17874.40 76
17875.66 77
17876.93 55
17878.19 78
17879.45 82
17880.72 72
17881.98 58
17883.24 81
17884.51 71
17885.77 64
17887.03 62
17888.30 62
17889.56 63
17890.83 69
17892.09 79
17893.35 63
17894.62 58
17895.88 75
17897.14 70
17898.41 88
17899.67 67
17900.94 68
17902.20 62
17903.46 68
17904.73 62
17905.99 54
17907.26 71
17908.52 65
17909.79 62
17911.05 68
17912.32 75
17913.58 53
17914.84 68
17916.11 68
17917.37 72
17918.64 62
17919.90 72
17921.17 77
17922.43 73
17923.70 71
17924.96 64
17926.23 77
17927.49 82
17928.76 65
17930.02 64
17931.29 55
17932.55 57
17933.82 61
17935.08 70
17936.35 78
17937.61 75
17938.88 70
17940.14 78
17941.41 86
17942.68 66
17943.94 65
17945.21 82
17946.47 64
17947.74 66
17949.00 53
17950.27 53
17951.54 52
17952.80 74
17954.07 74
17955.33 68
17956.60 68
17957.87 83
17959.13 65
17960.40 58
17961.66 67
17962.93 56
17964.20 80
17965.46 76
17966.73 58
17968.00 78
17969.26 70
17970.53 61
17971.80 60
17973.06 61
17974.33 60
17975.60 68
17976.86 55
17978.13 70
17979.40 76
17980.66 65
17981.93 56
17983.20 70
17984.46 58
17985.73 59
17987.00 56
17988.26 65
17989.53 76
17990.80 56
17992.07 72
17993.33 80
17994.60 70
17995.87 59
17997.14 82
17998.40 68
17999.67 74
18000.94 59
18002.21 81
18003.47 65
18004.74 69
18006.01 75
18007.28 75
18008.55 68
18009.81 62
18011.08 65
18012.35 70
18013.62 75
18014.89 70
18016.15 63
18017.42 60
18018.69 72
18019.96 68
18021.23 80
18022.49 64
18023.76 65
18025.03 76
18026.30 70
18027.57 67
18028.84 61
18030.11 63
18031.37 67
18032.64 59
18033.91 64
18035.18 63
18036.45 55
18037.72 60
18038.99 69
18040.26 84
18041.53 68
18042.79 71
18044.06 75
18045.33 69
18046.60 52
18047.87 55
18049.14 71
18050.41 69
18051.68 78
18052.95 71
18054.22 70
18055.49 73
18056.76 82
18058.03 67
18059.30 70
18060.57 67
18061.84 66
18063.11 83
18064.38 72
18065.65 72
18066.92 82
18068.19 71
18069.46 86
18070.73 68
18072.00 74
18073.27 69
18074.54 71
18075.81 62
18077.08 59
18078.35 73
18079.62 74
18080.89 61
18082.16 72
18083.43 70
18084.70 69
18085.97 88
18087.24 73
18088.51 69
18089.78 68
18091.05 66
18092.32 74
18093.59 53
18094.87 69
18096.14 70
18097.41 87
18098.68 68
18099.95 71
18101.22 83
18102.49 74
18103.76 59
18105.03 76
18106.31 59
18107.58 66
18108.85 71
18110.12 70
18111.39 84
18112.66 75
18113.93 61
18115.21 78
18116.48 90
18117.75 77
18119.02 60
18120.29 64
18121.56 74
18122.84 77
18124.11 80
18125.38 74
18126.65 88
18127.92 68
18129.20 70
18130.47 81
18131.74 77
18133.01 74
18134.29 82
18135.56 87
18136.83 53
18138.10 68
18139.38 83
18140.65 63
18141.92 63
18143.19 74
18144.47 56
18145.74 73
18147.01 72
18148.28 74
18149.56 85
18150.83 84
18152.10 57
18153.38 64
18154.65 62
18155.92 73
18157.19 76
18158.47 77
18159.74 77
18161.01 67
18162.29 58
18163.56 78
18164.83 85
18166.11 62
18167.38 73
18168.65 78
18169.93 76
18171.20 64
18172.48 58
18173.75 68
18175.02 64
18176.30 64
18177.57 72
18178.84 59
18180.12 47
18181.39 60
18182.67 56
18183.94 73
18185.21 59
18186.49 64
18187.76 86
18189.04 75
18190.31 59
18191.59 73
18192.86 83
18194.13 65
18195.41 81
18196.68 85
18197.96 65
18199.23 59
18200.51 75
18201.78 73
18203.06 78
18204.33 52
18205.61 77
18206.88 78
18208.16 71
18209.43 73
18210.71 65
18211.98 63
18213.26 53
18214.53 77
18215.81 70
18217.08 68
18218.36 59
18219.63 66
18220.91 52
18222.18 64
18223.46 62
18224.73 63
18226.01 59
18227.28 65
18228.56 66
18229.84 73
18231.11 75
18232.39 77
18233.66 80
18234.94 62
18236.21 63
18237.49 72
18238.77 73
18240.04 61
18241.32 70
18242.59 70
18243.87 72
18245.15 59
18246.42 54
18247.70 60
18248.98 61
18250.25 62
18251.53 71
18252.81 66
18254.08 79
18255.36 67
18256.63 60
18257.91 68
18259.19 70
18260.46 66
18261.74 70
18263.02 81
18264.30 77
18265.57 69
18266.85 79
18268.13 75
18269.40 62
18270.68 71
18271.96 79
18273.23 78
18274.51 69
18275.79 66
18277.07 75
18278.34 83
18279.62 79
18280.90 62
18282.18 72
18283.45 64
18284.73 62
18286.01 82
18287.29 63
18288.56 59
18289.84 65
18291.12 71
18292.40 71
18293.68 64
18294.95 61
18296.23 70
18297.51 69
18298.79 77
18300.07 72
18301.34 75
18302.62 68
18303.90 72
18305.18 74
18306.46 67
18307.74 67
18309.01 66
18310.29 72
18311.57 69
18312.85 61
18314.13 73
18315.41 77
18316.69 57
18317.96 60
18319.24 83
18320.52 70
18321.80 81
18323.08 76
18324.36 70
18325.64 70
18326.92 74
18328.20 64
18329.47 66
18330.75 67
18332.03 77
18333.31 62
18334.59 81
18335.87 74
18337.15 73
18338.43 65
18339.71 84
18340.99 61
18342.27 61
18343.55 68
18344.83 68
18346.11 65
18347.39 56
18348.67 68
18349.95 70
18351.23 73
18352.51 67
18353.79 66
18355.07 76
18356.35 81
18357.63 60
18358.91 73
18360.19 72
18361.47 58
18362.75 76
18364.03 64
18365.31 64
18366.59 81
18367.87 94
18369.15 63
18370.43 62
18371.71 67
18372.99 69
18374.27 69
18375.55 61
18376.83 54
18378.12 75
18379.40 61
18380.68 78
18381.96 66
18383.24 89
18384.52 71
18385.80 73
18387.08 62
18388.36 73
18389.65 54
18390.93 66
18392.21 77
18393.49 68
18394.77 80
18396.05 84
18397.33 63
18398.62 69
18399.90 62
18401.18 66
18402.46 74
18403.74 42
18405.02 70
18406.31 66
18407.59 74
18408.87 55
18410.15 67
18411.43 64
18412.72 70
18414.00 63
18415.28 66
18416.56 84
18417.84 64
18419.13 67
18420.41 72
18421.69 77
18422.97 62
18424.26 67
18425.54 68
18426.82 61
18428.10 81
18429.39 72
18430.67 67
18431.95 69
18433.23 73
18434.52 63
18435.80 70
18437.08 80
18438.37 73
18439.65 61
18440.93 66
18442.22 67
18443.50 63
18444.78 64
18446.06 59
18447.35 80
18448.63 58
18449.91 59
18451.20 68
18452.48 64
18453.76 67
18455.05 66
18456.33 61
18457.62 75
18458.90 82
18460.18 61
18461.47 57
18462.75 60
18464.03 67
18465.32 73
18466.60 71
18467.89 75
18469.17 59
18470.45 65
18471.74 83
18473.02 69
18474.31 75
18475.59 59
18476.88 64
18478.16 63
18479.44 54
18480.73 66
18482.01 62
18483.30 64
18484.58 82
18485.87 76
18487.15 52
18488.44 62
18489.72 64
18491.01 70
18492.29 61
18493.58 61
18494.86 60
18496.15 68
18497.43 65
18498.72 62
18500.00 65
18501.29 67
18502.57 57
18503.86 64
18505.14 64
18506.43 70
18507.71 81
18509.00 63
18510.28 73
18511.57 77
18512.85 65
18514.14 60
18515.42 71
18516.71 55
18518.00 50
18519.28 68
18520.57 61
18521.85 60
18523.14 69
18524.43 77
18525.71 76
18527.00 66
18528.28 73
18529.57 63
18530.86 60
18532.14 70
18533.43 78
18534.71 77
18536.00 64
18537.29 57
18538.57 58
18539.86 71
18541.15 72
18542.43 66
18543.72 63
18545.01 75
18546.29 68
18547.58 72
18548.87 58
18550.15 64
18551.44 58
18552.73 54
18554.01 69
18555.30 64
18556.59 75
18557.88 62
18559.16 71
18560.45 77
18561.74 70
18563.02 66
18564.31 58
18565.60 71
18566.89 67
18568.17 68
18569.46 71
18570.75 62
18572.04 60
18573.32 63
18574.61 59
18575.90 55
18577.19 72
18578.48 66
18579.76 60
18581.05 58
18582.34 70
18583.63 66
18584.92 69
18586.20 70
18587.49 55
18588.78 67
18590.07 80
18591.36 77
18592.64 73
18593.93 64
18595.22 61
18596.51 58
18597.80 72
18599.09 81
18600.38 77
18601.66 74
18602.95 70
18604.24 51
18605.53 75
18606.82 79
18608.11 75
18609.40 57
18610.69 60
18611.98 66
18613.26 61
18614.55 69
18615.84 69
18617.13 62
18618.42 66
18619.71 61
18621.00 54
18622.29 62
18623.58 67
18624.87 69
18626.16 73
18627.45 68
18628.74 70
18630.03 82
18631.32 77
18632.61 66
18633.89 65
18635.18 62
18636.47 73
18637.76 74
18639.05 70
18640.34 53
18641.63 61
18642.92 60
18644.21 73
18645.50 69
18646.79 62
18648.09 73
18649.38 84
18650.67 73
18651.96 56
18653.25 56
18654.54 76
18655.83 74
18657.12 64
18658.41 66
18659.70 61
18660.99 52
18662.28 67
18663.57 64
18664.86 57
18666.15 67
18667.44 64
18668.74 65
18670.03 64
18671.32 59
18672.61 53
18673.90 76
18675.19 64
18676.48 53
18677.77 69
18679.06 65
18680.36 72
18681.65 51
18682.94 66
18684.23 68
18685.52 74
18686.81 62
18688.11 62
18689.40 71
18690.69 70
18691.98 64
18693.27 65
18694.56 69
18695.86 58
18697.15 55
18698.44 62
18699.73 71
18701.02 59
18702.32 69
18703.61 61
18704.90 70
18706.19 60
18707.48 67
18708.78 64
18710.07 63
18711.36 49
18712.65 52
18713.95 62
18715.24 66
18716.53 58
18717.83 61
18719.12 77
18720.41 59
18721.70 52
18723.00 56
18724.29 78
18725.58 58
18726.87 67
18728.17 58
18729.46 60
18730.75 65
18732.05 53
18733.34 72
18734.63 58
18735.93 60
18737.22 62
18738.51 57
18739.81 55
18741.10 56
18742.39 63
18743.69 60
18744.98 50
18746.27 50
18747.57 52
18748.86 60
18750.16 54
18751.45 59
18752.74 53
18754.04 58
18755.33 53
18756.63 60
18757.92 61
18759.21 50
18760.51 64
18761.80 47
18763.10 55
18764.39 50
18765.69 55
18766.98 61
18768.27 55
18769.57 55
18770.86 54
18772.16 68
18773.45 50
18774.75 66
18776.04 55
18777.34 58
18778.63 45
18779.93 42
18781.22 52
18782.52 52
18783.81 56
18785.11 55
18786.40 59
18787.70 56
18788.99 51
18790.29 70
18791.58 78
18792.88 63
18794.17 61
18795.47 54
18796.76 57
18798.06 42
18799.35 60
18800.65 59
18801.94 63
18803.24 48
18804.54 76
18805.83 61
18807.13 55
18808.42 52
18809.72 67
18811.01 67
18812.31 69
18813.61 73
18814.90 62
18816.20 72
18817.49 45
18818.79 70
18820.09 65
18821.38 56
18822.68 68
18823.98 55
18825.27 52
18826.57 56
18827.87 50
18829.16 68
18830.46 54
18831.75 43
18833.05 50
18834.35 68
18835.64 54
18836.94 48
18838.24 58
18839.54 70
18840.83 57
18842.13 54
18843.43 69
18844.72 55
18846.02 72
18847.32 60
18848.61 58
18849.91 66
18851.21 52
18852.51 64
18853.80 62
18855.10 57
18856.40 68
18857.70 74
18858.99 56
18860.29 51
18861.59 58
18862.89 59
18864.18 48
18865.48 53
18866.78 74
18868.08 42
18869.38 47
18870.67 70
18871.97 69
18873.27 57
18874.57 58
18875.87 58
18877.16 61
18878.46 65
18879.76 58
18881.06 43
18882.36 59
18883.66 61
18884.95 64
18886.25 59
18887.55 51
18888.85 65
18890.15 54
18891.45 60
18892.75 65
18894.04 54
18895.34 42
18896.64 71
18897.94 65
18899.24 62
18900.54 57
18901.84 58
18903.14 59
18904.44 66
18905.74 62
18907.03 55
18908.33 66
18909.63 58
18910.93 58
18912.23 64
18913.53 52
18914.83 59
18916.13 64
18917.43 56
18918.73 52
18920.03 55
18921.33 72
18922.63 62
18923.93 56
18925.23 51
18926.53 57
18927.83 62
18929.13 45
18930.43 59
18931.73 62
18933.03 53
18934.33 51
18935.63 64
18936.93 56
18938.23 51
18939.53 58
18940.83 49
18942.13 41
18943.43 61
18944.73 59
18946.03 48
18947.33 64
18948.63 51
18949.93 62
18951.23 61
18952.53 52
18953.84 65
18955.14 52
18956.44 52
18957.74 52
18959.04 69
18960.34 57
18961.64 48
18962.94 57
18964.24 53
18965.54 70
18966.85 58
18968.15 50
18969.45 63
18970.75 51
18972.05 54
18973.35 46
18974.65 69
18975.96 53
18977.26 60
18978.56 57
18979.86 66
18981.16 60
18982.46 49
18983.77 53
18985.07 55
18986.37 52
18987.67 57
18988.97 68
18990.28 51
18991.58 58
18992.88 51
18994.18 55
18995.49 48
18996.79 65
18998.09 51
18999.39 67
19000.69 50
19002.00 49
19003.30 56
19004.60 61
19005.90 65
19007.21 56
19008.51 59
19009.81 41
19011.12 46
19012.42 42
19013.72 54
19015.02 44
19016.33 62
19017.63 60
19018.93 56
19020.24 59
19021.54 50
19022.84 40
19024.15 45
19025.45 60
19026.75 56
19028.06 65
19029.36 51
19030.66 51
19031.97 36
19033.27 47
19034.57 58
19035.88 52
19037.18 51
19038.48 55
19039.79 64
19041.09 54
19042.40 55
19043.70 48
19045.00 67
19046.31 62
19047.61 83
19048.92 73
19050.22 53
19051.52 63
19052.83 63
19054.13 45
19055.44 61
19056.74 52
19058.05 61
19059.35 44
19060.65 50
19061.96 52
19063.26 64
19064.57 55
19065.87 44
19067.18 51
19068.48 52
19069.79 58
19071.09 63
19072.40 58
19073.70 57
19075.01 49
19076.31 47
19077.62 58
19078.92 49
19080.23 58
19081.53 49
19082.84 51
19084.14 46
19085.45 66
19086.75 58
19088.06 49
19089.36 42
19090.67 46
19091.98 54
19093.28 50
19094.59 63
19095.89 51
19097.20 65
19098.50 53
19099.81 69
19101.12 60
19102.42 66
19103.73 42
19105.03 58
19106.34 51
19107.65 59
19108.95 62
19110.26 48
19111.56 42
19112.87 50
19114.18 76
19115.48 55
19116.79 72
19118.10 46
19119.40 52
19120.71 67
19122.02 64
19123.32 56
19124.63 66
19125.94 62
19127.24 54
19128.55 55
19129.86 59
19131.16 50
19132.47 58
19133.78 60
19135.08 52
19136.39 58
19137.70 58
19139.01 77
19140.31 74
19141.62 64
19142.93 61
19144.23 61
19145.54 58
19146.85 60
19148.16 49
19149.46 62
19150.77 62
19152.08 56
19153.39 54
19154.69 46
19156.00 59
19157.31 59
19158.62 72
19159.93 63
19161.23 54
19162.54 42
19163.85 52
19165.16 58
19166.47 53
19167.77 58
19169.08 57
19170.39 55
19171.70 48
19173.01 59
19174.32 57
19175.62 56
19176.93 51
19178.24 60
19179.55 54
19180.86 56
19182.17 61
19183.48 64
19184.78 56
19186.09 53
19187.40 51
19188.71 53
19190.02 52
19191.33 59
19192.64 60
19193.95 60
19195.26 62
19196.56 50
19197.87 62
19199.18 45
19200.49 58
19201.80 49
19203.11 71
19204.42 61
19205.73 53
19207.04 61
19208.35 57
19209.66 53
19210.97 40
19212.28 56
19213.59 47
19214.90 62
19216.21 67
19217.52 62
19218.83 60
19220.14 51
19221.45 62
19222.76 56
19224.07 51
19225.38 54
19226.69 53
19228.00 65
19229.31 63
19230.62 53
19231.93 68
19233.24 57
19234.55 61
19235.86 58
19237.17 72
19238.48 69
19239.79 67
19241.10 51
19242.41 60
19243.72 50
19245.03 62
19246.35 57
19247.66 59
19248.97 46
19250.28 51
19251.59 67
19252.90 55
19254.21 68
19255.52 35
19256.83 54
19258.14 53
19259.46 56
19260.77 55
19262.08 67
19263.39 54
19264.70 51
19266.01 58
19267.32 54
19268.64 46
19269.95 54
19271.26 55
19272.57 48
19273.88 51
19275.20 54
19276.51 53
19277.82 67
19279.13 64
19280.44 52
19281.75 54
19283.07 55
19284.38 68
19285.69 52
19287.00 47
19288.32 62
19289.63 50
19290.94 49
19292.25 59
19293.57 48
19294.88 45
19296.19 50
19297.50 50
19298.82 54
19300.13 35
19301.44 49
19302.75 53
19304.07 59
19305.38 49
19306.69 59
19308.01 52
19309.32 53
19310.63 59
19311.94 40
19313.26 53
19314.57 43
19315.88 55
19317.20 57
19318.51 64
19319.82 60
19321.14 58
19322.45 47
19323.76 56
19325.08 45
19326.39 46
19327.70 42
19329.02 49
19330.33 55
19331.65 52
19332.96 56
19334.27 47
19335.59 53
19336.90 52
19338.22 45
19339.53 44
19340.84 53
19342.16 63
19343.47 60
19344.79 59
19346.10 49
19347.41 61
19348.73 47
19350.04 34
19351.36 53
19352.67 60
19353.99 51
19355.30 63
19356.62 63
19357.93 63
19359.25 61
19360.56 66
19361.87 58
19363.19 57
19364.50 59
19365.82 54
19367.13 57
19368.45 39
19369.76 48
19371.08 60
19372.39 53
19373.71 41
19375.02 57
19376.34 44
19377.66 47
19378.97 34
19380.29 65
19381.60 48
19382.92 59
19384.23 56
19385.55 66
19386.86 62
19388.18 51
19389.50 67
19390.81 63
19392.13 52
19393.44 58
19394.76 61
19396.07 49
19397.39 56
19398.71 41
19400.02 56
19401.34 61
19402.65 57
19403.97 52
19405.29 57
19406.60 53
19407.92 60
19409.24 64
19410.55 51
19411.87 43
19413.19 49
19414.50 56
19415.82 43
19417.14 56
19418.45 43
19419.77 61
19421.09 56
19422.40 52
19423.72 49
19425.04 53
19426.35 46
19427.67 37
19428.99 54
19430.30 51
19431.62 48
19432.94 53
19434.26 52
19435.57 47
19436.89 53
19438.21 42
19439.53 55
19440.84 46
19442.16 60
19443.48 49
19444.80 50
19446.11 52
19447.43 55
19448.75 62
19450.07 51
19451.38 53
19452.70 47
19454.02 56
19455.34 51
19456.66 50
19457.97 57
19459.29 70
19460.61 49
19461.93 63
19463.25 51
19464.57 54
19465.88 58
19467.20 50
19468.52 61
19469.84 54
19471.16 63
19472.48 50
19473.79 69
19475.11 53
19476.43 57
19477.75 62
19479.07 67
19480.39 55
19481.71 60
19483.03 52
19484.34 43
19485.66 50
19486.98 53
19488.30 48
19489.62 40
19490.94 59
19492.26 61
19493.58 56
19494.90 54
19496.22 52
19497.54 39
19498.86 64
19500.18 47
19501.50 53
19502.81 45
19504.13 55
19505.45 58
19506.77 57
19508.09 64
19509.41 58
19510.73 40
19512.05 52
19513.37 48
19514.69 38
19516.01 59
19517.33 44
19518.65 50
19519.97 61
19521.29 47
19522.61 60
19523.93 60
19525.25 45
19526.57 60
19527.89 47
19529.22 49
19530.54 50
19531.86 51
19533.18 44
19534.50 54
19535.82 51
19537.14 45
19538.46 57
19539.78 33
19541.10 64
19542.42 56
19543.74 52
19545.06 46
19546.39 50
19547.71 53
19549.03 57
19550.35 60
19551.67 53
19552.99 56
19554.31 45
19555.63 55
19556.96 44
19558.28 49
19559.60 54
19560.92 56
19562.24 45
19563.56 55
19564.88 41
19566.21 51
19567.53 68
19568.85 64
19570.17 54
19571.49 58
19572.82 56
19574.14 55
19575.46 58
19576.78 54
19578.10 48
19579.43 54
19580.75 57
19582.07 61
19583.39 42
19584.72 52
19586.04 60
19587.36 57
19588.68 46
19590.01 46
19591.33 50
19592.65 52
19593.97 57
19595.30 68
19596.62 48
19597.94 42
19599.26 45
19600.59 46
19601.91 49
19603.23 55
19604.56 44
19605.88 67
19607.20 48
19608.53 54
19609.85 48
19611.17 58
19612.49 53
19613.82 63
19615.14 67
19616.47 58
19617.79 58
19619.11 50
19620.44 63
19621.76 67
19623.08 48
19624.41 56
19625.73 54
19627.05 44
19628.38 60
19629.70 52
19631.03 71
19632.35 60
19633.67 61
19635.00 47
19636.32 44
19637.65 59
19638.97 56
19640.29 55
19641.62 47
19642.94 47
19644.27 41
19645.59 61
19646.92 58
19648.24 50
19649.57 48
19650.89 52
19652.21 66
19653.54 33
19654.86 55
19656.19 45
19657.51 45
19658.84 52
19660.16 73
19661.49 49
19662.81 52
19664.14 51
19665.46 54
19666.79 56
19668.11 55
19669.44 60
19670.76 63
19672.09 44
19673.41 51
19674.74 56
19676.07 58
19677.39 56
19678.72 53
19680.04 49
19681.37 58
19682.69 49
19684.02 45
19685.34 43
19686.67 59
19688.00 54
19689.32 47
19690.65 52
19691.97 50
19693.30 41
19694.63 54
19695.95 53
19697.28 52
19698.60 37
19699.93 52
19701.26 48
19702.58 42
19703.91 40
19705.24 57
19706.56 47
19707.89 59
19709.22 44
19710.54 60
19711.87 66
19713.20 58
19714.52 58
19715.85 49
19717.18 53
19718.50 41
19719.83 54
19721.16 51
19722.48 55
19723.81 53
19725.14 51
19726.47 54
19727.79 52
19729.12 62
19730.45 54
19731.77 46
19733.10 54
19734.43 86
19735.76 59
19737.08 51
19738.41 44
19739.74 61
19741.07 47
19742.39 60
19743.72 55
19745.05 46
19746.38 49
19747.71 48
19749.03 54
19750.36 54
19751.69 41
19753.02 52
19754.35 67
19755.67 59
19757.00 45
19758.33 57
19759.66 52
19760.99 46
19762.31 50
19763.64 49
19764.97 67
19766.30 48
19767.63 64
19768.96 59
19770.29 57
19771.61 56
19772.94 49
19774.27 46
19775.60 53
19776.93 59
19778.26 38
19779.59 66
19780.92 49
19782.25 59
19783.57 46
19784.90 70
19786.23 51
19787.56 58
19788.89 42
19790.22 52
19791.55 67
19792.88 53
19794.21 50
19795.54 65
19796.87 60
19798.20 68
19799.53 62
19800.86 68
19802.19 57
19803.52 43
19804.85 59
19806.18 46
19807.50 58
19808.83 49
19810.16 45
19811.49 44
19812.82 49
19814.15 70
19815.49 50
19816.82 50
19818.15 57
19819.48 61
19820.81 59
19822.14 65
19823.47 45
19824.80 51
19826.13 43
19827.46 47
19828.79 61
19830.12 53
19831.45 55
19832.78 42
19834.11 52
19835.44 52
19836.77 59
19838.10 56
19839.44 59
19840.77 55
19842.10 54
19843.43 56
19844.76 63
19846.09 40
19847.42 56
19848.75 48
19850.08 60
19851.42 45
19852.75 57
19854.08 53
19855.41 63
19856.74 56
19858.07 60
19859.40 57
19860.74 61
19862.07 65
19863.40 52
19864.73 66
19866.06 55
19867.40 68
19868.73 56
19870.06 58
19871.39 54
19872.72 54
19874.06 61
19875.39 55
19876.72 52
19878.05 51
19879.38 64
19880.72 66
19882.05 57
19883.38 59
19884.71 58
19886.05 48
19887.38 61
19888.71 55
19890.04 48
19891.38 46
19892.71 61
19894.04 45
19895.38 56
19896.71 57
19898.04 70
19899.37 60
19900.71 51
19902.04 51
19903.37 35
19904.71 51
19906.04 47
19907.37 65
19908.71 43
19910.04 60
19911.37 57
19912.71 52
19914.04 47
19915.37 54
19916.71 60
19918.04 57
19919.37 44
19920.71 66
19922.04 46
19923.37 45
19924.71 41
19926.04 63
19927.38 58
19928.71 51
19930.04 54
19931.38 46
19932.71 50
19934.05 62
19935.38 61
19936.71 60
19938.05 64
19939.38 58
19940.72 57
19942.05 60
19943.39 56
19944.72 67
19946.06 54
19947.39 49
19948.72 43
19950.06 52
19951.39 51
19952.73 58
19954.06 50
19955.40 57
19956.73 65
19958.07 72
19959.40 61
19960.74 58
19962.07 52
19963.41 48
19964.74 59
19966.08 63
19967.41 64
19968.75 65
19970.08 65
19971.42 48
19972.76 59
19974.09 61
19975.43 47
19976.76 55
19978.10 50
19979.43 59
19980.77 62
19982.10 62
19983.44 61
19984.78 63
19986.11 63
19987.45 46
19988.78 47
19990.12 59
19991.46 55
19992.79 53
19994.13 48
19995.46 57
19996.80 68
19998.14 70
19999.47 62
20000.81 65
20002.15 55
20003.48 53
20004.82 61
20006.16 55
20007.49 52
20008.83 58
20010.17 63
20011.50 65
20012.84 59
20014.18 56
20015.51 61
20016.85 48
20018.19 57
20019.52 49
20020.86 57
20022.20 44
20023.53 60
20024.87 48
20026.21 58
20027.55 60
20028.88 38
20030.22 52
20031.56 55
20032.90 53
20034.23 46
20035.57 58
20036.91 58
20038.25 51
20039.58 48
20040.92 74
20042.26 52
20043.60 50
20044.93 58
20046.27 52
20047.61 48
20048.95 57
20050.29 57
20051.62 63
20052.96 55
20054.30 48
20055.64 66
20056.98 53
20058.32 58
20059.65 56
20060.99 69
20062.33 41
20063.67 57
20065.01 61
20066.35 48
20067.68 50
20069.02 66
20070.36 60
20071.70 42
20073.04 55
20074.38 47
20075.72 65
20077.06 38
20078.40 55
20079.73 44
20081.07 61
20082.41 50
20083.75 51
20085.09 54
20086.43 53
20087.77 55
20089.11 49
20090.45 50
20091.79 58
20093.13 55
20094.47 55
20095.81 45
20097.15 51
20098.48 58
20099.82 70
20101.16 57
20102.50 59
20103.84 66
20105.18 54
20106.52 56
20107.86 55
20109.20 61
20110.54 55
20111.88 51
20113.22 48
20114.56 54
20115.90 60
20117.24 47
20118.58 55
20119.93 70
20121.27 53
20122.61 42
20123.95 52
20125.29 55
20126.63 63
20127.97 57
20129.31 52
20130.65 57
20131.99 45
20133.33 59
20134.67 65
20136.01 56
