# Supplementary material for: MALDI-TOF MS typing enables the classification of brewing yeasts of the genus Saccharomyces to major beer styles
Source: PLoS One. 2017 Aug 9;12(8):e0181694. doi: 10.1371/journal.pone.0181694 (PMC5549903; doi:10.1371/journal.pone.0181694)
Supplement: S9 File — The directory includes 90 raw files and was zipped to “.zip”; the folder has three strains with 30 spectra per strain; S1 Text explains the raw files with an example and Table 1 represents the yeast strains used within the experiment. (ZIP) [file pone.0181694.s012.zip › 25-27/30284-8J5-Lag-Lag-Lag-YPG-18h-E-E_2016-09-23_7_0_E2_1.dat]

1999.90 934
2000.32 908
2000.75 831
2001.17 766
2001.59 819
2002.01 822
2002.43 709
2002.86 751
2003.28 650
2003.70 610
2004.12 613
2004.54 634
2004.97 681
2005.39 683
2005.81 644
2006.23 648
2006.66 678
2007.08 650
2007.50 628
2007.92 582
2008.35 636
2008.77 652
2009.19 659
2009.61 655
2010.04 662
2010.46 622
2010.88 595
2011.31 577
2011.73 571
2012.15 616
2012.57 642
2013.00 617
2013.42 641
2013.84 681
2014.27 619
2014.69 623
2015.11 591
2015.54 593
2015.96 586
2016.38 616
2016.81 629
2017.23 672
2017.65 656
2018.08 658
2018.50 685
2018.93 655
2019.35 665
2019.77 654
2020.20 619
2020.62 657
2021.04 671
2021.47 678
2021.89 659
2022.32 617
2022.74 617
2023.17 625
2023.59 661
2024.01 631
2024.44 653
2024.86 564
2025.29 597
2025.71 644
2026.14 639
2026.56 575
2026.98 604
2027.41 619
2027.83 630
2028.26 624
2028.68 593
2029.11 598
2029.53 627
2029.96 604
2030.38 607
2030.81 572
2031.23 565
2031.66 544
2032.08 639
2032.51 669
2032.93 635
2033.36 615
2033.78 673
2034.21 655
2034.63 612
2035.06 579
2035.49 599
2035.91 698
2036.34 651
2036.76 607
2037.19 651
2037.61 587
2038.04 596
2038.47 665
2038.89 691
2039.32 605
2039.74 602
2040.17 630
2040.59 586
2041.02 620
2041.45 604
2041.87 548
2042.30 609
2042.73 624
2043.15 630
2043.58 633
2044.00 676
2044.43 661
2044.86 694
2045.28 659
2045.71 590
2046.14 632
2046.56 650
2046.99 667
2047.42 658
2047.84 541
2048.27 560
2048.70 595
2049.12 575
2049.55 612
2049.98 612
2050.40 621
2050.83 622
2051.26 624
2051.69 586
2052.11 613
2052.54 622
2052.97 601
2053.40 587
2053.82 579
2054.25 597
2054.68 701
2055.10 607
2055.53 724
2055.96 730
2056.39 719
2056.82 817
2057.24 810
2057.67 804
2058.10 801
2058.53 768
2058.95 715
2059.38 740
2059.81 703
2060.24 692
2060.67 628
2061.09 644
2061.52 679
2061.95 672
2062.38 703
2062.81 697
2063.24 672
2063.66 671
2064.09 836
2064.52 897
2064.95 881
2065.38 888
2065.81 927
2066.24 883
2066.66 832
2067.09 832
2067.52 778
2067.95 755
2068.38 758
2068.81 759
2069.24 711
2069.67 675
2070.10 647
2070.52 647
2070.95 612
2071.38 637
2071.81 705
2072.24 632
2072.67 596
2073.10 681
2073.53 661
2073.96 680
2074.39 663
2074.82 708
2075.25 714
2075.68 748
2076.11 750
2076.54 763
2076.97 749
2077.40 669
2077.83 683
2078.26 687
2078.69 684
2079.12 674
2079.55 706
2079.98 697
2080.41 697
2080.84 716
2081.27 721
2081.70 730
2082.13 642
2082.56 650
2082.99 675
2083.42 672
2083.85 668
2084.28 628
2084.71 652
2085.14 608
2085.57 593
2086.00 638
2086.43 646
2086.86 634
2087.29 612
2087.73 627
2088.16 664
2088.59 614
2089.02 585
2089.45 607
2089.88 657
2090.31 653
2090.74 695
2091.17 702
2091.61 651
2092.04 615
2092.47 626
2092.90 607
2093.33 597
2093.76 635
2094.19 630
2094.63 624
2095.06 623
2095.49 643
2095.92 652
2096.35 663
2096.78 602
2097.22 666
2097.65 634
2098.08 567
2098.51 561
2098.94 556
2099.38 620
2099.81 601
2100.24 582
2100.67 610
2101.11 573
2101.54 570
2101.97 537
2102.40 586
2102.83 615
2103.27 538
2103.70 523
2104.13 588
2104.56 596
2105.00 618
2105.43 604
2105.86 664
2106.30 632
2106.73 692
2107.16 658
2107.59 670
2108.03 650
2108.46 626
2108.89 677
2109.33 666
2109.76 662
2110.19 624
2110.63 636
2111.06 612
2111.49 658
2111.93 632
2112.36 621
2112.79 603
2113.23 637
2113.66 612
2114.09 624
2114.53 647
2114.96 581
2115.40 574
2115.83 585
2116.26 549
2116.70 599
2117.13 546
2117.56 600
2118.00 564
2118.43 595
2118.87 643
2119.30 612
2119.73 598
2120.17 577
2120.60 626
2121.04 657
2121.47 628
2121.91 648
2122.34 629
2122.78 606
2123.21 607
2123.64 632
2124.08 628
2124.51 651
2124.95 627
2125.38 633
2125.82 661
2126.25 609
2126.69 592
2127.12 646
2127.56 614
2127.99 713
2128.43 635
2128.86 689
2129.30 671
2129.73 677
2130.17 725
2130.60 762
2131.04 710
2131.47 740
2131.91 722
2132.35 665
2132.78 650
2133.22 684
2133.65 648
2134.09 688
2134.52 664
2134.96 632
2135.40 594
2135.83 665
2136.27 594
2136.70 634
2137.14 595
2137.57 620
2138.01 603
2138.45 609
2138.88 620
2139.32 661
2139.76 691
2140.19 667
2140.63 575
2141.06 552
2141.50 577
2141.94 599
2142.37 594
2142.81 598
2143.25 580
2143.68 569
2144.12 592
2144.56 592
2144.99 534
2145.43 559
2145.87 588
2146.30 589
2146.74 661
2147.18 645
2147.62 671
2148.05 682
2148.49 731
2148.93 780
2149.36 758
2149.80 779
2150.24 714
2150.68 758
2151.11 800
2151.55 763
2151.99 719
2152.43 743
2152.86 740
2153.30 688
2153.74 711
2154.18 689
2154.61 658
2155.05 682
2155.49 658
2155.93 707
2156.37 690
2156.80 692
2157.24 731
2157.68 719
2158.12 692
2158.56 613
2158.99 682
2159.43 640
2159.87 654
2160.31 673
2160.75 585
2161.19 690
2161.62 675
2162.06 660
2162.50 677
2162.94 678
2163.38 739
2163.82 750
2164.26 762
2164.69 708
2165.13 882
2165.57 835
2166.01 843
2166.45 804
2166.89 779
2167.33 775
2167.77 744
2168.21 750
2168.65 736
2169.08 707
2169.52 726
2169.96 700
2170.40 693
2170.84 738
2171.28 731
2171.72 737
2172.16 770
2172.60 776
2173.04 837
2173.48 767
2173.92 739
2174.36 772
2174.80 780
2175.24 817
2175.68 861
2176.12 762
2176.56 743
2177.00 774
2177.44 747
2177.88 749
2178.32 689
2178.76 768
2179.20 783
2179.64 712
2180.08 723
2180.52 709
2180.96 613
2181.40 639
2181.84 669
2182.28 644
2182.72 659
2183.16 612
2183.60 610
2184.04 663
2184.48 617
2184.93 677
2185.37 607
2185.81 677
2186.25 729
2186.69 673
2187.13 704
2187.57 662
2188.01 710
2188.45 680
2188.89 684
2189.34 697
2189.78 653
2190.22 646
2190.66 650
2191.10 634
2191.54 667
2191.98 689
2192.43 684
2192.87 699
2193.31 697
2193.75 692
2194.19 687
2194.63 731
2195.08 686
2195.52 692
2195.96 694
2196.40 693
2196.84 698
2197.29 751
2197.73 725
2198.17 667
2198.61 689
2199.06 663
2199.50 640
2199.94 598
2200.38 620
2200.82 666
2201.27 647
2201.71 645
2202.15 630
2202.59 660
2203.04 646
2203.48 669
2203.92 655
2204.37 668
2204.81 676
2205.25 726
2205.69 680
2206.14 705
2206.58 671
2207.02 644
2207.47 688
2207.91 711
2208.35 725
2208.80 745
2209.24 747
2209.68 746
2210.13 679
2210.57 685
2211.01 757
2211.46 715
2211.90 701
2212.34 681
2212.79 663
2213.23 692
2213.67 681
2214.12 733
2214.56 755
2215.01 688
2215.45 711
2215.89 679
2216.34 645
2216.78 690
2217.23 732
2217.67 700
2218.11 693
2218.56 648
2219.00 587
2219.45 612
2219.89 651
2220.34 676
2220.78 690
2221.22 676
2221.67 664
2222.11 678
2222.56 702
2223.00 702
2223.45 756
2223.89 686
2224.34 686
2224.78 654
2225.23 681
2225.67 773
2226.12 789
2226.56 792
2227.01 759
2227.45 710
2227.90 679
2228.34 694
2228.79 738
2229.23 729
2229.68 722
2230.12 748
2230.57 769
2231.01 771
2231.46 742
2231.90 766
2232.35 778
2232.80 728
2233.24 733
2233.69 739
2234.13 727
2234.58 748
2235.02 736
2235.47 742
2235.92 772
2236.36 721
2236.81 673
2237.25 632
2237.70 643
2238.15 636
2238.59 643
2239.04 711
2239.49 688
2239.93 655
2240.38 646
2240.82 676
2241.27 668
2241.72 630
2242.16 685
2242.61 617
2243.06 630
2243.50 620
2243.95 609
2244.40 621
2244.84 641
2245.29 608
2245.74 651
2246.19 565
2246.63 663
2247.08 636
2247.53 615
2247.97 568
2248.42 549
2248.87 574
2249.32 613
2249.76 687
2250.21 612
2250.66 647
2251.10 629
2251.55 651
2252.00 680
2252.45 682
2252.89 701
2253.34 696
2253.79 632
2254.24 708
2254.69 679
2255.13 668
2255.58 656
2256.03 645
2256.48 675
2256.93 650
2257.37 641
2257.82 609
2258.27 638
2258.72 652
2259.17 685
2259.61 715
2260.06 713
2260.51 669
2260.96 700
2261.41 769
2261.86 801
2262.31 813
2262.75 860
2263.20 792
2263.65 811
2264.10 800
2264.55 829
2265.00 720
2265.45 711
2265.90 746
2266.34 733
2266.79 698
2267.24 663
2267.69 642
2268.14 684
2268.59 747
2269.04 728
2269.49 751
2269.94 676
2270.39 759
2270.84 745
2271.29 710
2271.74 679
2272.18 719
2272.63 771
2273.08 724
2273.53 879
2273.98 906
2274.43 856
2274.88 955
2275.33 951
2275.78 1005
2276.23 961
2276.68 1019
2277.13 1075
2277.58 1030
2278.03 966
2278.48 934
2278.93 866
2279.38 870
2279.83 785
2280.28 759
2280.73 701
2281.19 725
2281.64 693
2282.09 706
2282.54 723
2282.99 690
2283.44 649
2283.89 663
2284.34 645
2284.79 653
2285.24 620
2285.69 619
2286.14 706
2286.59 713
2287.04 678
2287.50 702
2287.95 709
2288.40 726
2288.85 753
2289.30 870
2289.75 802
2290.20 838
2290.65 792
2291.11 871
2291.56 872
2292.01 862
2292.46 837
2292.91 833
2293.36 864
2293.82 775
2294.27 762
2294.72 757
2295.17 749
2295.62 749
2296.07 755
2296.53 739
2296.98 727
2297.43 676
2297.88 709
2298.33 635
2298.79 663
2299.24 656
2299.69 656
2300.14 625
2300.60 610
2301.05 662
2301.50 670
2301.95 670
2302.41 699
2302.86 677
2303.31 607
2303.76 626
2304.22 599
2304.67 568
2305.12 598
2305.57 578
2306.03 617
2306.48 674
2306.93 708
2307.39 724
2307.84 700
2308.29 681
2308.75 690
2309.20 744
2309.65 743
2310.11 694
2310.56 689
2311.01 702
2311.47 693
2311.92 702
2312.37 757
2312.83 761
2313.28 665
2313.73 687
2314.19 721
2314.64 751
2315.09 753
2315.55 733
2316.00 777
2316.46 747
2316.91 735
2317.36 672
2317.82 681
2318.27 737
2318.73 723
2319.18 710
2319.63 720
2320.09 729
2320.54 750
2321.00 730
2321.45 718
2321.91 718
2322.36 737
2322.82 780
2323.27 825
2323.72 881
2324.18 1002
2324.63 991
2325.09 1113
2325.54 1144
2326.00 1064
2326.45 1028
2326.91 982
2327.36 942
2327.82 838
2328.27 811
2328.73 738
2329.18 694
2329.64 692
2330.09 655
2330.55 714
2331.00 733
2331.46 680
2331.92 725
2332.37 714
2332.83 634
2333.28 728
2333.74 731
2334.19 696
2334.65 673
2335.10 702
2335.56 686
2336.02 677
2336.47 704
2336.93 728
2337.38 682
2337.84 670
2338.30 689
2338.75 726
2339.21 699
2339.66 656
2340.12 735
2340.58 704
2341.03 710
2341.49 695
2341.95 703
2342.40 739
2342.86 745
2343.32 723
2343.77 656
2344.23 612
2344.68 693
2345.14 720
2345.60 658
2346.06 708
2346.51 733
2346.97 700
2347.43 685
2347.88 715
2348.34 719
2348.80 687
2349.25 671
2349.71 683
2350.17 658
2350.63 671
2351.08 662
2351.54 670
2352.00 692
2352.46 598
2352.91 658
2353.37 611
2353.83 624
2354.29 584
2354.74 636
2355.20 658
2355.66 667
2356.12 598
2356.57 644
2357.03 622
2357.49 614
2357.95 641
2358.41 681
2358.86 687
2359.32 653
2359.78 734
2360.24 704
2360.70 739
2361.15 737
2361.61 807
2362.07 748
2362.53 694
2362.99 734
2363.45 708
2363.91 716
2364.36 758
2364.82 787
2365.28 742
2365.74 709
2366.20 750
2366.66 735
2367.12 751
2367.57 767
2368.03 699
2368.49 709
2368.95 658
2369.41 690
2369.87 679
2370.33 679
2370.79 664
2371.25 744
2371.71 662
2372.17 678
2372.63 621
2373.09 653
2373.54 712
2374.00 690
2374.46 707
2374.92 718
2375.38 675
2375.84 730
2376.30 706
2376.76 745
2377.22 765
2377.68 741
2378.14 744
2378.60 766
2379.06 716
2379.52 700
2379.98 648
2380.44 734
2380.90 663
2381.36 683
2381.82 647
2382.28 666
2382.74 590
2383.20 609
2383.66 652
2384.12 657
2384.59 639
2385.05 671
2385.51 631
2385.97 621
2386.43 677
2386.89 653
2387.35 693
2387.81 701
2388.27 702
2388.73 670
2389.19 663
2389.65 626
2390.12 669
2390.58 718
2391.04 699
2391.50 668
2391.96 673
2392.42 648
2392.88 612
2393.34 610
2393.81 622
2394.27 705
2394.73 651
2395.19 698
2395.65 672
2396.11 647
2396.57 623
2397.04 677
2397.50 620
2397.96 682
2398.42 668
2398.88 694
2399.35 680
2399.81 621
2400.27 631
2400.73 651
2401.19 628
2401.66 617
2402.12 570
2402.58 629
2403.04 648
2403.51 600
2403.97 632
2404.43 715
2404.89 689
2405.36 679
2405.82 632
2406.28 633
2406.74 642
2407.21 683
2407.67 641
2408.13 609
2408.59 633
2409.06 659
2409.52 627
2409.98 577
2410.45 573
2410.91 599
2411.37 587
2411.84 627
2412.30 611
2412.76 636
2413.23 592
2413.69 629
2414.15 634
2414.62 616
2415.08 681
2415.54 691
2416.01 687
2416.47 608
2416.93 622
2417.40 687
2417.86 685
2418.32 648
2418.79 697
2419.25 756
2419.72 715
2420.18 723
2420.64 764
2421.11 743
2421.57 706
2422.04 702
2422.50 735
2422.96 715
2423.43 712
2423.89 733
2424.36 698
2424.82 787
2425.29 778
2425.75 734
2426.22 735
2426.68 757
2427.15 777
2427.61 657
2428.07 617
2428.54 643
2429.00 676
2429.47 633
2429.93 572
2430.40 607
2430.86 647
2431.33 655
2431.79 633
2432.26 591
2432.72 580
2433.19 622
2433.65 613
2434.12 633
2434.59 668
2435.05 693
2435.52 686
2435.98 681
2436.45 712
2436.91 675
2437.38 693
2437.84 747
2438.31 734
2438.78 677
2439.24 654
2439.71 694
2440.17 744
2440.64 801
2441.10 788
2441.57 734
2442.04 737
2442.50 784
2442.97 786
2443.44 736
2443.90 717
2444.37 675
2444.83 667
2445.30 651
2445.77 712
2446.23 686
2446.70 631
2447.17 634
2447.63 668
2448.10 672
2448.57 602
2449.03 595
2449.50 651
2449.97 589
2450.43 626
2450.90 602
2451.37 572
2451.83 602
2452.30 633
2452.77 627
2453.24 582
2453.70 602
2454.17 628
2454.64 594
2455.10 585
2455.57 580
2456.04 615
2456.51 598
2456.97 601
2457.44 612
2457.91 592
2458.38 617
2458.84 538
2459.31 634
2459.78 691
2460.25 629
2460.72 632
2461.18 619
2461.65 639
2462.12 648
2462.59 606
2463.06 656
2463.52 638
2463.99 655
2464.46 688
2464.93 672
2465.40 676
2465.86 625
2466.33 610
2466.80 670
2467.27 681
2467.74 680
2468.21 652
2468.68 654
2469.14 641
2469.61 606
2470.08 662
2470.55 641
2471.02 616
2471.49 646
2471.96 712
2472.43 644
2472.90 620
2473.36 597
2473.83 637
2474.30 600
2474.77 625
2475.24 657
2475.71 598
2476.18 649
2476.65 648
2477.12 620
2477.59 647
2478.06 638
2478.53 637
2479.00 630
2479.47 619
2479.94 604
2480.41 625
2480.87 650
2481.34 599
2481.81 593
2482.28 656
2482.75 602
2483.22 533
2483.69 560
2484.16 644
2484.63 661
2485.10 669
2485.57 621
2486.05 638
2486.52 673
2486.99 679
2487.46 646
2487.93 644
2488.40 716
2488.87 709
2489.34 706
2489.81 639
2490.28 665
2490.75 611
2491.22 623
2491.69 627
2492.16 617
2492.63 627
2493.10 616
2493.58 650
2494.05 657
2494.52 718
2494.99 645
2495.46 648
2495.93 650
2496.40 626
2496.87 671
2497.34 674
2497.82 649
2498.29 661
2498.76 662
2499.23 653
2499.70 682
2500.17 667
2500.64 669
2501.12 692
2501.59 611
2502.06 619
2502.53 609
2503.00 596
2503.48 647
2503.95 627
2504.42 618
2504.89 560
2505.36 636
2505.84 613
2506.31 627
2506.78 682
2507.25 636
2507.72 692
2508.20 687
2508.67 650
2509.14 636
2509.61 693
2510.09 665
2510.56 723
2511.03 729
2511.50 788
2511.98 831
2512.45 794
2512.92 742
2513.40 780
2513.87 818
2514.34 808
2514.81 776
2515.29 706
2515.76 702
2516.23 693
2516.71 656
2517.18 592
2517.65 607
2518.13 649
2518.60 661
2519.07 618
2519.55 686
2520.02 654
2520.49 704
2520.97 707
2521.44 677
2521.91 614
2522.39 661
2522.86 665
2523.34 608
2523.81 610
2524.28 658
2524.76 674
2525.23 675
2525.70 643
2526.18 678
2526.65 694
2527.13 711
2527.60 693
2528.08 680
2528.55 719
2529.02 776
2529.50 706
2529.97 772
2530.45 740
2530.92 701
2531.40 683
2531.87 702
2532.34 671
2532.82 667
2533.29 678
2533.77 648
2534.24 688
2534.72 693
2535.19 662
2535.67 664
2536.14 681
2536.62 656
2537.09 682
2537.57 685
2538.04 723
2538.52 695
2538.99 727
2539.47 727
2539.94 686
2540.42 779
2540.90 782
2541.37 697
2541.85 648
2542.32 665
2542.80 630
2543.27 653
2543.75 675
2544.22 677
2544.70 687
2545.18 755
2545.65 754
2546.13 746
2546.60 721
2547.08 768
2547.56 769
2548.03 850
2548.51 866
2548.98 794
2549.46 855
2549.94 847
2550.41 841
2550.89 819
2551.37 842
2551.84 818
2552.32 826
2552.80 742
2553.27 717
2553.75 726
2554.23 711
2554.70 755
2555.18 794
2555.66 767
2556.13 764
2556.61 740
2557.09 758
2557.56 721
2558.04 706
2558.52 692
2558.99 672
2559.47 677
2559.95 694
2560.43 674
2560.90 657
2561.38 632
2561.86 632
2562.33 611
2562.81 583
2563.29 617
2563.77 625
2564.25 645
2564.72 625
2565.20 635
2565.68 641
2566.16 603
2566.63 661
2567.11 664
2567.59 596
2568.07 598
2568.55 567
2569.02 607
2569.50 602
2569.98 595
2570.46 629
2570.94 639
2571.41 607
2571.89 614
2572.37 630
2572.85 660
2573.33 694
2573.81 641
2574.28 588
2574.76 678
2575.24 654
2575.72 583
2576.20 605
2576.68 627
2577.16 639
2577.64 646
2578.11 621
2578.59 611
2579.07 662
2579.55 638
2580.03 660
2580.51 618
2580.99 621
2581.47 636
2581.95 577
2582.43 612
2582.91 605
2583.39 576
2583.86 562
2584.34 571
2584.82 621
2585.30 657
2585.78 659
2586.26 683
2586.74 637
2587.22 613
2587.70 628
2588.18 609
2588.66 629
2589.14 639
2589.62 590
2590.10 621
2590.58 619
2591.06 612
2591.54 587
2592.02 615
2592.50 624
2592.98 685
2593.46 660
2593.94 644
2594.42 644
2594.90 680
2595.38 679
2595.86 659
2596.35 582
2596.83 654
2597.31 627
2597.79 633
2598.27 591
2598.75 542
2599.23 607
2599.71 646
2600.19 611
2600.67 660
2601.15 602
2601.63 582
2602.12 604
2602.60 646
2603.08 607
2603.56 540
2604.04 539
2604.52 647
2605.00 624
2605.48 586
2605.97 603
2606.45 533
2606.93 550
2607.41 575
2607.89 621
2608.37 621
2608.86 623
2609.34 624
2609.82 660
2610.30 645
2610.78 616
2611.26 571
2611.75 620
2612.23 637
2612.71 656
2613.19 642
2613.68 655
2614.16 614
2614.64 640
2615.12 622
2615.60 614
2616.09 618
2616.57 616
2617.05 608
2617.53 620
2618.02 618
2618.50 617
2618.98 618
2619.46 618
2619.95 630
2620.43 612
2620.91 584
2621.40 646
2621.88 634
2622.36 653
2622.85 676
2623.33 627
2623.81 574
2624.29 617
2624.78 653
2625.26 616
2625.74 641
2626.23 597
2626.71 646
2627.19 654
2627.68 632
2628.16 668
2628.64 605
2629.13 633
2629.61 650
2630.10 646
2630.58 623
2631.06 610
2631.55 608
2632.03 670
2632.51 650
2633.00 612
2633.48 646
2633.97 680
2634.45 650
2634.94 617
2635.42 627
2635.90 581
2636.39 631
2636.87 572
2637.36 595
2637.84 602
2638.33 601
2638.81 598
2639.29 588
2639.78 611
2640.26 620
2640.75 607
2641.23 565
2641.72 641
2642.20 615
2642.69 592
2643.17 650
2643.66 685
2644.14 616
2644.63 555
2645.11 584
2645.60 583
2646.08 618
2646.57 630
2647.05 644
2647.54 568
2648.02 612
2648.51 658
2648.99 657
2649.48 602
2649.97 560
2650.45 607
2650.94 675
2651.42 679
2651.91 617
2652.39 671
2652.88 630
2653.37 683
2653.85 644
2654.34 664
2654.82 709
2655.31 682
2655.80 703
2656.28 626
2656.77 630
2657.25 686
2657.74 622
2658.23 621
2658.71 637
2659.20 629
2659.69 634
2660.17 670
2660.66 601
2661.14 635
2661.63 656
2662.12 662
2662.60 666
2663.09 670
2663.58 678
2664.06 647
2664.55 607
2665.04 598
2665.53 589
2666.01 625
2666.50 626
2666.99 636
2667.47 663
2667.96 657
2668.45 605
2668.94 621
2669.42 620
2669.91 696
2670.40 691
2670.88 686
2671.37 724
2671.86 705
2672.35 771
2672.83 869
2673.32 867
2673.81 851
2674.30 817
2674.79 795
2675.27 779
2675.76 767
2676.25 731
2676.74 776
2677.23 716
2677.71 623
2678.20 639
2678.69 654
2679.18 622
2679.67 579
2680.15 609
2680.64 596
2681.13 577
2681.62 609
2682.11 652
2682.60 684
2683.08 742
2683.57 688
2684.06 645
2684.55 679
2685.04 664
2685.53 680
2686.02 694
2686.51 662
2686.99 727
2687.48 688
2687.97 701
2688.46 696
2688.95 639
2689.44 612
2689.93 687
2690.42 723
2690.91 678
2691.40 670
2691.89 670
2692.38 704
2692.87 705
2693.35 658
2693.84 691
2694.33 655
2694.82 637
2695.31 647
2695.80 626
2696.29 672
2696.78 637
2697.27 606
2697.76 667
2698.25 686
2698.74 619
2699.23 607
2699.72 669
2700.21 655
2700.70 638
2701.19 634
2701.68 680
2702.17 692
2702.66 662
2703.15 622
2703.64 674
2704.13 638
2704.62 653
2705.12 641
2705.61 585
2706.10 606
2706.59 584
2707.08 569
2707.57 636
2708.06 623
2708.55 674
2709.04 667
2709.53 684
2710.02 666
2710.51 637
2711.01 635
2711.50 645
2711.99 638
2712.48 669
2712.97 603
2713.46 652
2713.95 661
2714.44 598
2714.94 556
2715.43 601
2715.92 566
2716.41 591
2716.90 631
2717.39 574
2717.89 577
2718.38 652
2718.87 633
2719.36 642
2719.85 630
2720.34 660
2720.84 629
2721.33 658
2721.82 632
2722.31 653
2722.80 695
2723.30 720
2723.79 661
2724.28 644
2724.77 630
2725.27 651
2725.76 678
2726.25 666
2726.74 581
2727.24 601
2727.73 633
2728.22 649
2728.71 601
2729.21 592
2729.70 631
2730.19 667
2730.69 597
2731.18 607
2731.67 608
2732.16 592
2732.66 621
2733.15 599
2733.64 587
2734.14 611
2734.63 599
2735.12 692
2735.62 637
2736.11 675
2736.60 731
2737.10 735
2737.59 683
2738.08 652
2738.58 671
2739.07 715
2739.56 686
2740.06 707
2740.55 682
2741.05 664
2741.54 672
2742.03 641
2742.53 682
2743.02 646
2743.52 648
2744.01 623
2744.50 624
2745.00 640
2745.49 653
2745.99 640
2746.48 707
2746.97 618
2747.47 569
2747.96 639
2748.46 653
2748.95 635
2749.45 605
2749.94 567
2750.44 630
2750.93 582
2751.43 611
2751.92 623
2752.42 619
2752.91 620
2753.41 622
2753.90 637
2754.40 651
2754.89 594
2755.39 604
2755.88 622
2756.38 624
2756.87 669
2757.37 653
2757.86 607
2758.36 613
2758.85 650
2759.35 663
2759.84 625
2760.34 607
2760.83 625
2761.33 611
2761.83 640
2762.32 671
2762.82 608
2763.31 588
2763.81 622
2764.30 677
2764.80 621
2765.30 651
2765.79 663
2766.29 618
2766.78 617
2767.28 598
2767.78 664
2768.27 711
2768.77 626
2769.27 582
2769.76 587
2770.26 648
2770.76 653
2771.25 676
2771.75 683
2772.24 631
2772.74 657
2773.24 628
2773.73 705
2774.23 693
2774.73 673
2775.23 685
2775.72 711
2776.22 658
2776.72 643
2777.21 667
2777.71 694
2778.21 665
2778.70 648
2779.20 681
2779.70 693
2780.20 625
2780.69 601
2781.19 591
2781.69 670
2782.19 683
2782.68 630
2783.18 641
2783.68 651
2784.18 660
2784.67 613
2785.17 566
2785.67 623
2786.17 598
2786.67 600
2787.16 643
2787.66 620
2788.16 662
2788.66 607
2789.16 590
2789.65 640
2790.15 636
2790.65 613
2791.15 588
2791.65 626
2792.15 623
2792.64 618
2793.14 648
2793.64 605
2794.14 672
2794.64 656
2795.14 626
2795.64 650
2796.13 720
2796.63 745
2797.13 752
2797.63 726
2798.13 732
2798.63 686
2799.13 726
2799.63 698
2800.13 695
2800.62 676
2801.12 617
2801.62 655
2802.12 682
2802.62 630
2803.12 632
2803.62 637
2804.12 600
2804.62 612
2805.12 623
2805.62 585
2806.12 598
2806.62 638
2807.12 598
2807.62 634
2808.12 616
2808.62 600
2809.12 668
2809.62 684
2810.12 719
2810.62 705
2811.12 749
2811.62 812
2812.12 788
2812.62 756
2813.12 775
2813.62 811
2814.12 848
2814.62 774
2815.12 715
2815.62 772
2816.12 713
2816.62 711
2817.12 668
2817.62 673
2818.12 685
2818.62 676
2819.12 662
2819.63 619
2820.13 616
2820.63 608
2821.13 657
2821.63 659
2822.13 689
2822.63 617
2823.13 615
2823.63 643
2824.13 656
2824.64 564
2825.14 618
2825.64 621
2826.14 612
2826.64 614
2827.14 626
2827.64 636
2828.15 594
2828.65 587
2829.15 647
2829.65 632
2830.15 607
2830.65 588
2831.16 599
2831.66 645
2832.16 602
2832.66 628
2833.16 591
2833.67 639
2834.17 674
2834.67 666
2835.17 638
2835.68 642
2836.18 708
2836.68 752
2837.18 707
2837.68 656
2838.19 668
2838.69 690
2839.19 731
2839.70 656
2840.20 668
2840.70 719
2841.20 703
2841.71 677
2842.21 674
2842.71 660
2843.21 644
2843.72 669
2844.22 685
2844.72 689
2845.23 718
2845.73 732
2846.23 759
2846.74 783
2847.24 829
2847.74 773
2848.25 805
2848.75 764
2849.25 778
2849.76 791
2850.26 754
2850.76 706
2851.27 710
2851.77 773
2852.28 678
2852.78 657
2853.28 642
2853.79 642
2854.29 602
2854.79 594
2855.30 653
2855.80 639
2856.31 684
2856.81 675
2857.31 681
2857.82 673
2858.32 710
2858.83 738
2859.33 762
2859.84 707
2860.34 669
2860.85 638
2861.35 655
2861.85 674
2862.36 657
2862.86 706
2863.37 632
2863.87 625
2864.38 585
2864.88 580
2865.39 639
2865.89 661
2866.40 634
2866.90 646
2867.41 571
2867.91 612
2868.42 590
2868.92 612
2869.43 641
2869.93 663
2870.44 635
2870.94 614
2871.45 631
2871.96 653
2872.46 682
2872.97 707
2873.47 686
2873.98 697
2874.48 667
2874.99 694
2875.49 672
2876.00 701
2876.51 747
2877.01 703
2877.52 733
2878.02 681
2878.53 657
2879.04 675
2879.54 668
2880.05 696
2880.55 719
2881.06 761
2881.57 752
2882.07 706
2882.58 732
2883.09 749
2883.59 771
2884.10 793
2884.61 767
2885.11 793
2885.62 805
2886.13 879
2886.63 809
2887.14 793
2887.65 835
2888.15 875
2888.66 819
2889.17 851
2889.67 836
2890.18 875
2890.69 805
2891.20 725
2891.70 783
2892.21 696
2892.72 718
2893.22 759
2893.73 806
2894.24 849
2894.75 917
2895.25 918
2895.76 895
2896.27 891
2896.78 911
2897.29 930
2897.79 887
2898.30 881
2898.81 814
2899.32 773
2899.82 780
2900.33 784
2900.84 756
2901.35 816
2901.86 803
2902.36 759
2902.87 729
2903.38 754
2903.89 803
2904.40 735
2904.91 727
2905.41 723
2905.92 726
2906.43 737
2906.94 713
2907.45 713
2907.96 763
2908.47 692
2908.97 647
2909.48 642
2909.99 687
2910.50 689
2911.01 641
2911.52 680
2912.03 713
2912.54 662
2913.05 714
2913.55 756
2914.06 651
2914.57 636
2915.08 650
2915.59 716
2916.10 730
2916.61 730
2917.12 669
2917.63 717
2918.14 710
2918.65 725
2919.16 679
2919.67 710
2920.18 693
2920.69 705
2921.20 759
2921.71 742
2922.22 730
2922.73 788
2923.24 787
2923.75 768
2924.26 904
2924.77 808
2925.28 850
2925.79 882
2926.30 802
2926.81 865
2927.32 820
2927.83 790
2928.34 767
2928.85 723
2929.36 732
2929.87 698
2930.38 675
2930.89 689
2931.40 661
2931.91 674
2932.42 645
2932.93 625
2933.45 684
2933.96 645
2934.47 641
2934.98 702
2935.49 697
2936.00 715
2936.51 799
2937.02 779
2937.53 791
2938.04 832
2938.56 874
2939.07 940
2939.58 925
2940.09 943
2940.60 999
2941.11 1038
2941.62 1000
2942.14 1033
2942.65 967
2943.16 984
2943.67 1008
2944.18 902
2944.70 840
2945.21 815
2945.72 823
2946.23 790
2946.74 767
2947.26 754
2947.77 768
2948.28 727
2948.79 696
2949.30 677
2949.82 682
2950.33 743
2950.84 647
2951.35 706
2951.87 649
2952.38 645
2952.89 635
2953.40 675
2953.92 710
2954.43 701
2954.94 652
2955.45 652
2955.97 651
2956.48 685
2956.99 682
2957.51 683
2958.02 609
2958.53 666
2959.04 732
2959.56 679
2960.07 682
2960.58 730
2961.10 735
2961.61 729
2962.12 752
2962.64 694
2963.15 693
2963.66 763
2964.18 807
2964.69 749
2965.21 754
2965.72 815
2966.23 753
2966.75 723
2967.26 687
2967.77 659
2968.29 676
2968.80 715
2969.32 695
2969.83 723
2970.34 717
2970.86 671
2971.37 686
2971.89 712
2972.40 689
2972.91 734
2973.43 764
2973.94 777
2974.46 787
2974.97 777
2975.49 711
2976.00 724
2976.52 793
2977.03 861
2977.55 816
2978.06 760
2978.57 753
2979.09 797
2979.60 734
2980.12 796
2980.63 830
2981.15 843
2981.66 787
2982.18 855
2982.69 849
2983.21 853
2983.73 810
2984.24 892
2984.76 893
2985.27 915
2985.79 858
2986.30 949
2986.82 967
2987.33 945
2987.85 1003
2988.36 966
2988.88 1020
2989.40 930
2989.91 930
2990.43 916
2990.94 972
2991.46 977
2991.97 986
2992.49 1019
2993.01 1052
2993.52 933
2994.04 968
2994.55 1004
2995.07 1063
2995.59 1038
2996.10 1162
2996.62 1091
2997.14 1126
2997.65 1211
2998.17 1242
2998.69 1314
2999.20 1242
2999.72 1234
3000.24 1302
3000.75 1367
3001.27 1571
3001.79 1860
3002.30 2102
3002.82 2559
3003.34 2914
3003.85 3171
3004.37 3584
3004.89 3819
3005.40 3868
3005.92 3825
3006.44 3665
3006.96 3316
3007.47 2877
3007.99 2438
3008.51 2076
3009.03 1886
3009.54 1545
3010.06 1345
3010.58 1209
3011.10 1117
3011.61 1134
3012.13 1113
3012.65 1074
3013.17 1092
3013.68 1028
3014.20 1004
3014.72 1028
3015.24 1025
3015.76 1006
3016.27 1008
3016.79 1010
3017.31 1009
3017.83 1014
3018.35 973
3018.86 974
3019.38 959
3019.90 918
3020.42 993
3020.94 1051
3021.46 974
3021.97 1023
3022.49 1102
3023.01 1118
3023.53 1089
3024.05 1188
3024.57 1128
3025.09 1114
3025.61 1152
3026.12 1106
3026.64 952
3027.16 940
3027.68 997
3028.20 884
3028.72 866
3029.24 897
3029.76 904
3030.28 850
3030.80 837
3031.32 880
3031.84 922
3032.35 834
3032.87 845
3033.39 841
3033.91 855
3034.43 768
3034.95 824
3035.47 842
3035.99 844
3036.51 906
3037.03 928
3037.55 929
3038.07 889
3038.59 809
3039.11 851
3039.63 836
3040.15 823
3040.67 812
3041.19 885
3041.71 849
3042.23 810
3042.75 911
3043.27 902
3043.79 851
3044.31 856
3044.83 900
3045.35 868
3045.87 797
3046.40 808
3046.92 766
3047.44 807
3047.96 848
3048.48 816
3049.00 815
3049.52 825
3050.04 748
3050.56 772
3051.08 763
3051.60 695
3052.12 752
3052.65 788
3053.17 745
3053.69 736
3054.21 794
3054.73 745
3055.25 723
3055.77 683
3056.30 740
3056.82 759
3057.34 744
3057.86 788
3058.38 768
3058.90 788
3059.42 759
3059.95 777
3060.47 749
3060.99 813
3061.51 830
3062.03 807
3062.56 754
3063.08 839
3063.60 938
3064.12 879
3064.64 876
3065.17 898
3065.69 784
3066.21 862
3066.73 917
3067.26 949
3067.78 917
3068.30 989
3068.82 971
3069.35 962
3069.87 960
3070.39 992
3070.91 976
3071.44 938
3071.96 937
3072.48 898
3073.01 932
3073.53 984
3074.05 936
3074.57 938
3075.10 1002
3075.62 962
3076.14 1011
3076.67 938
3077.19 854
3077.71 974
3078.24 1080
3078.76 1152
3079.28 1145
3079.81 1151
3080.33 1106
3080.85 1144
3081.38 1232
3081.90 1269
3082.42 1245
3082.95 1251
3083.47 1203
3084.00 1210
3084.52 1232
3085.04 1195
3085.57 1318
3086.09 1335
3086.62 1418
3087.14 1636
3087.66 1803
3088.19 2095
3088.71 2407
3089.24 2664
3089.76 2901
3090.29 2904
3090.81 2910
3091.33 2824
3091.86 2592
3092.38 2301
3092.91 2016
3093.43 1788
3093.96 1685
3094.48 1442
3095.01 1408
3095.53 1390
3096.06 1350
3096.58 1282
3097.11 1337
3097.63 1391
3098.16 1450
3098.68 1494
3099.21 1567
3099.73 1828
3100.26 2043
3100.78 2482
3101.31 2934
3101.83 3317
3102.36 3793
3102.88 4041
3103.41 4282
3103.93 4049
3104.46 3641
3104.99 3314
3105.51 2970
3106.04 2548
3106.56 2229
3107.09 1962
3107.61 1600
3108.14 1495
3108.67 1494
3109.19 1444
3109.72 1375
3110.24 1392
3110.77 1408
3111.30 1249
3111.82 1233
3112.35 1231
3112.87 1201
3113.40 1119
3113.93 1110
3114.45 1088
3114.98 1110
3115.51 1053
3116.03 1032
3116.56 1046
3117.09 1030
3117.61 1074
3118.14 1110
3118.67 1097
3119.19 1085
3119.72 1157
3120.25 1209
3120.77 1278
3121.30 1307
3121.83 1324
3122.35 1280
3122.88 1226
3123.41 1251
3123.94 1263
3124.46 1151
3124.99 1077
3125.52 1116
3126.05 1126
3126.57 1039
3127.10 1041
3127.63 1002
3128.16 987
3128.68 1050
3129.21 1048
3129.74 955
3130.27 931
3130.79 909
3131.32 963
3131.85 962
3132.38 885
3132.91 912
3133.43 920
3133.96 896
3134.49 840
3135.02 859
3135.55 902
3136.07 858
3136.60 879
3137.13 866
3137.66 845
3138.19 841
3138.72 792
3139.24 823
3139.77 784
3140.30 754
3140.83 873
3141.36 833
3141.89 862
3142.42 830
3142.95 865
3143.47 813
3144.00 802
3144.53 824
3145.06 816
3145.59 891
3146.12 902
3146.65 883
3147.18 929
3147.71 866
3148.24 873
3148.76 924
3149.29 973
3149.82 995
3150.35 956
3150.88 967
3151.41 862
3151.94 879
3152.47 908
3153.00 878
3153.53 911
3154.06 849
3154.59 809
3155.12 798
3155.65 808
3156.18 850
3156.71 861
3157.24 861
3157.77 843
3158.30 886
3158.83 905
3159.36 876
3159.89 862
3160.42 915
3160.95 912
3161.48 892
3162.01 849
3162.54 851
3163.07 810
3163.60 843
3164.13 826
3164.66 852
3165.20 808
3165.73 789
3166.26 766
3166.79 791
3167.32 831
3167.85 829
3168.38 847
3168.91 779
3169.44 747
3169.97 755
3170.50 774
3171.04 818
3171.57 883
3172.10 873
3172.63 849
3173.16 828
3173.69 875
3174.22 850
3174.75 886
3175.29 890
3175.82 868
3176.35 851
3176.88 774
3177.41 828
3177.94 844
3178.48 835
3179.01 795
3179.54 780
3180.07 751
3180.60 775
3181.14 743
3181.67 712
3182.20 738
3182.73 731
3183.26 723
3183.80 737
3184.33 742
3184.86 769
3185.39 707
3185.93 705
3186.46 741
3186.99 748
3187.52 748
3188.06 830
3188.59 802
3189.12 813
3189.65 835
3190.19 885
3190.72 803
3191.25 747
3191.79 764
3192.32 846
3192.85 799
3193.38 832
3193.92 788
3194.45 773
3194.98 725
3195.52 749
3196.05 783
3196.58 842
3197.12 850
3197.65 836
3198.18 821
3198.72 826
3199.25 817
3199.78 791
3200.32 850
3200.85 811
3201.39 854
3201.92 789
3202.45 807
3202.99 849
3203.52 904
3204.05 901
3204.59 899
3205.12 927
3205.66 914
3206.19 946
3206.72 971
3207.26 1053
3207.79 1021
3208.33 1244
3208.86 1191
3209.40 1253
3209.93 1221
3210.47 1250
3211.00 1319
3211.53 1291
3212.07 1214
3212.60 1255
3213.14 1115
3213.67 1117
3214.21 1029
3214.74 934
3215.28 915
3215.81 874
3216.35 876
3216.88 862
3217.42 852
3217.95 846
3218.49 803
3219.02 823
3219.56 772
3220.09 811
3220.63 839
3221.16 901
3221.70 931
3222.23 898
3222.77 962
3223.31 1038
3223.84 1074
3224.38 1052
3224.91 1023
3225.45 1003
3225.98 1031
3226.52 972
3227.06 1040
3227.59 1018
3228.13 1031
3228.66 1030
3229.20 1054
3229.74 1166
3230.27 1075
3230.81 1105
3231.34 1106
3231.88 1132
3232.42 1215
3232.95 1153
3233.49 1081
3234.03 1118
3234.56 1231
3235.10 1221
3235.64 1221
3236.17 1202
3236.71 1235
3237.25 1218
3237.78 1252
3238.32 1219
3238.86 1169
3239.39 1161
3239.93 1153
3240.47 1123
3241.00 1104
3241.54 1141
3242.08 1186
3242.61 1154
3243.15 1206
3243.69 1207
3244.23 1246
3244.76 1285
3245.30 1245
3245.84 1358
3246.38 1312
3246.91 1321
3247.45 1334
3247.99 1454
3248.53 1570
3249.06 1826
3249.60 2076
3250.14 2227
3250.68 2491
3251.21 2850
3251.75 3176
3252.29 3603
3252.83 3659
3253.37 3792
3253.90 3798
3254.44 3426
3254.98 3034
3255.52 2765
3256.06 2436
3256.60 2110
3257.13 2057
3257.67 1795
3258.21 1829
3258.75 1804
3259.29 1817
3259.83 2019
3260.36 2172
3260.90 2194
3261.44 2278
3261.98 2521
3262.52 2645
3263.06 2720
3263.60 2840
3264.14 2708
3264.68 2689
3265.21 2799
3265.75 2713
3266.29 2727
3266.83 2662
3267.37 2533
3267.91 2394
3268.45 2401
3268.99 2198
3269.53 2048
3270.07 1876
3270.61 1721
3271.15 1680
3271.69 1651
3272.23 1553
3272.76 1565
3273.30 1547
3273.84 1443
3274.38 1401
3274.92 1445
3275.46 1442
3276.00 1429
3276.54 1384
3277.08 1284
3277.62 1293
3278.16 1314
3278.70 1402
3279.24 1462
3279.78 1376
3280.32 1407
3280.86 1421
3281.41 1454
3281.95 1411
3282.49 1393
3283.03 1460
3283.57 1396
3284.11 1437
3284.65 1444
3285.19 1461
3285.73 1445
3286.27 1543
3286.81 1529
3287.35 1499
3287.89 1429
3288.43 1517
3288.97 1532
3289.52 1521
3290.06 1566
3290.60 1661
3291.14 1799
3291.68 1823
3292.22 1884
3292.76 2044
3293.30 2161
3293.85 2305
3294.39 2419
3294.93 2535
3295.47 2538
3296.01 2579
3296.55 2680
3297.09 2505
3297.64 2350
3298.18 2172
3298.72 2096
3299.26 2009
3299.80 1926
3300.34 1819
3300.89 1775
3301.43 1739
3301.97 1679
3302.51 1660
3303.06 1689
3303.60 1570
3304.14 1545
3304.68 1551
3305.22 1513
3305.77 1529
3306.31 1616
3306.85 1713
3307.39 1704
3307.94 1694
3308.48 1756
3309.02 1768
3309.56 1845
3310.11 1838
3310.65 1861
3311.19 1810
3311.74 1766
3312.28 1778
3312.82 1834
3313.36 1830
3313.91 1925
3314.45 2017
3314.99 2206
3315.54 2177
3316.08 2291
3316.62 2503
3317.17 2677
3317.71 2852
3318.25 3012
3318.80 3053
3319.34 3152
3319.88 3177
3320.43 3182
3320.97 3193
3321.51 3083
3322.06 2940
3322.60 2720
3323.14 2637
3323.69 2456
3324.23 2380
3324.78 2391
3325.32 2290
3325.86 2103
3326.41 2289
3326.95 2284
3327.50 2246
3328.04 2267
3328.59 2275
3329.13 2427
3329.67 2739
3330.22 3059
3330.76 3778
3331.31 4926
3331.85 6584
3332.40 8583
3332.94 11043
3333.49 14016
3334.03 16973
3334.57 19486
3335.12 21741
3335.66 23385
3336.21 23980
3336.75 23018
3337.30 21390
3337.84 19466
3338.39 16941
3338.93 14147
3339.48 11587
3340.02 9480
3340.57 7540
3341.11 5798
3341.66 4832
3342.20 3951
3342.75 3221
3343.30 2860
3343.84 2578
3344.39 2384
3344.93 2291
3345.48 2157
3346.02 2151
3346.57 2068
3347.11 1993
3347.66 1966
3348.21 2041
3348.75 1976
3349.30 1887
3349.84 1885
3350.39 1862
3350.94 1976
3351.48 1921
3352.03 1811
3352.57 1799
3353.12 1795
3353.67 1752
3354.21 1671
3354.76 1652
3355.31 1736
3355.85 1708
3356.40 1691
3356.95 1681
3357.49 1638
3358.04 1594
3358.59 1674
3359.13 1710
3359.68 1662
3360.23 1648
3360.77 1631
3361.32 1673
3361.87 1657
3362.41 1650
3362.96 1737
3363.51 1724
3364.05 1823
3364.60 1804
3365.15 1739
3365.70 1755
3366.24 1666
3366.79 1694
3367.34 1759
3367.89 1735
3368.43 1792
3368.98 1853
3369.53 2005
3370.08 2205
3370.62 2422
3371.17 2770
3371.72 3172
3372.27 3630
3372.81 3815
3373.36 4070
3373.91 4210
3374.46 4264
3375.01 4248
3375.55 4001
3376.10 3664
3376.65 3352
3377.20 3025
3377.75 2565
3378.30 2279
3378.84 2052
3379.39 1859
3379.94 1722
3380.49 1553
3381.04 1551
3381.59 1483
3382.13 1432
3382.68 1358
3383.23 1388
3383.78 1311
3384.33 1288
3384.88 1247
3385.43 1212
3385.98 1242
3386.52 1200
3387.07 1268
3387.62 1254
3388.17 1266
3388.72 1253
3389.27 1221
3389.82 1238
3390.37 1229
3390.92 1227
3391.47 1167
3392.02 1267
3392.57 1353
3393.12 1268
3393.66 1261
3394.21 1309
3394.76 1304
3395.31 1284
3395.86 1358
3396.41 1447
3396.96 1404
3397.51 1362
3398.06 1391
3398.61 1406
3399.16 1382
3399.71 1371
3400.26 1400
3400.81 1373
3401.36 1266
3401.91 1239
3402.46 1181
3403.01 1197
3403.56 1115
3404.11 1154
3404.66 1190
3405.21 1241
3405.77 1222
3406.32 1234
3406.87 1300
3407.42 1306
3407.97 1366
3408.52 1472
3409.07 1566
3409.62 1582
3410.17 1833
3410.72 1985
3411.27 2043
3411.82 2093
3412.37 2111
3412.93 2019
3413.48 2009
3414.03 1936
3414.58 1758
3415.13 1717
3415.68 1663
3416.23 1623
3416.78 1503
3417.34 1380
3417.89 1323
3418.44 1353
3418.99 1337
3419.54 1316
3420.09 1284
3420.65 1183
3421.20 1226
3421.75 1241
3422.30 1274
3422.85 1274
3423.40 1291
3423.96 1209
3424.51 1266
3425.06 1224
3425.61 1239
3426.17 1160
3426.72 1091
3427.27 1053
3427.82 1042
3428.37 1050
3428.93 1013
3429.48 996
3430.03 960
3430.58 949
3431.14 957
3431.69 942
3432.24 891
3432.79 900
3433.35 907
3433.90 897
3434.45 956
3435.01 936
3435.56 1011
3436.11 1058
3436.66 1026
3437.22 983
3437.77 1006
3438.32 1032
3438.88 1034
3439.43 1059
3439.98 1048
3440.54 1045
3441.09 1023
3441.64 1004
3442.20 1080
3442.75 1029
3443.30 983
3443.86 1029
3444.41 962
3444.96 958
3445.52 978
3446.07 896
3446.63 896
3447.18 878
3447.73 923
3448.29 935
3448.84 933
3449.40 946
3449.95 922
3450.50 904
3451.06 874
3451.61 868
3452.17 847
3452.72 850
3453.27 868
3453.83 864
3454.38 872
3454.94 873
3455.49 863
3456.05 853
3456.60 849
3457.16 888
3457.71 872
3458.27 907
3458.82 859
3459.38 872
3459.93 931
3460.49 933
3461.04 922
3461.60 892
3462.15 960
3462.71 971
3463.26 964
3463.82 986
3464.37 942
3464.93 977
3465.48 943
3466.04 975
3466.59 1012
3467.15 946
3467.70 952
3468.26 998
3468.81 1043
3469.37 1000
3469.93 1052
3470.48 1078
3471.04 1070
3471.59 1122
3472.15 1169
3472.70 1192
3473.26 1142
3473.82 1109
3474.37 1086
3474.93 1096
3475.48 1095
3476.04 1121
3476.60 1092
3477.15 1125
3477.71 1071
3478.27 1118
3478.82 1182
3479.38 1272
3479.93 1298
3480.49 1328
3481.05 1333
3481.60 1379
3482.16 1328
3482.72 1373
3483.27 1399
3483.83 1398
3484.39 1366
3484.95 1396
3485.50 1483
3486.06 1415
3486.62 1478
3487.17 1606
3487.73 1962
3488.29 2344
3488.84 2734
3489.40 3419
3489.96 4236
3490.52 4852
3491.07 5603
3491.63 6053
3492.19 6156
3492.75 6198
3493.30 5947
3493.86 5359
3494.42 4620
3494.98 3898
3495.53 3295
3496.09 2736
3496.65 2230
3497.21 2033
3497.77 1882
3498.32 1723
3498.88 1685
3499.44 1760
3500.00 1745
3500.56 1783
3501.11 1737
3501.67 1902
3502.23 2035
3502.79 2211
3503.35 2363
3503.91 2640
3504.46 2708
3505.02 2736
3505.58 2752
3506.14 2693
3506.70 2536
3507.26 2286
3507.81 2207
3508.37 2119
3508.93 2015
3509.49 1956
3510.05 1915
3510.61 1779
3511.17 1760
3511.73 1785
3512.29 1663
3512.85 1558
3513.40 1480
3513.96 1349
3514.52 1301
3515.08 1190
3515.64 1189
3516.20 1126
3516.76 1077
3517.32 1137
3517.88 1063
3518.44 997
3519.00 1022
3519.56 1080
3520.12 1143
3520.68 1085
3521.24 1060
3521.80 1117
3522.36 1149
3522.92 1160
3523.48 1078
3524.04 1091
3524.60 1112
3525.16 1113
3525.72 1084
3526.28 1086
3526.84 1089
3527.40 1126
3527.96 1013
3528.52 1079
3529.08 1016
3529.64 980
3530.20 1072
3530.76 1115
3531.32 1131
3531.88 1050
3532.44 1095
3533.00 1115
3533.56 1106
3534.12 1011
3534.68 964
3535.25 1045
3535.81 1035
3536.37 1025
3536.93 985
3537.49 1034
3538.05 966
3538.61 1000
3539.17 962
3539.73 941
3540.30 1022
3540.86 1046
3541.42 1081
3541.98 1039
3542.54 1115
3543.10 1074
3543.66 1102
3544.23 1279
3544.79 1183
3545.35 1132
3545.91 1106
3546.47 1085
3547.03 1051
3547.60 1071
3548.16 1029
3548.72 1013
3549.28 996
3549.84 915
3550.41 947
3550.97 867
3551.53 909
3552.09 907
3552.65 863
3553.22 856
3553.78 807
3554.34 836
3554.90 830
3555.47 803
3556.03 833
3556.59 882
3557.15 892
3557.72 852
3558.28 816
3558.84 881
3559.41 934
3559.97 884
3560.53 821
3561.09 874
3561.66 978
3562.22 926
3562.78 914
3563.35 911
3563.91 917
3564.47 914
3565.04 968
3565.60 936
3566.16 934
3566.73 935
3567.29 869
3567.85 906
3568.42 954
3568.98 865
3569.54 857
3570.11 822
3570.67 848
3571.23 896
3571.80 846
3572.36 890
3572.93 981
3573.49 1107
3574.05 1114
3574.62 1212
3575.18 1338
3575.75 1377
3576.31 1556
3576.87 1580
3577.44 1660
3578.00 1611
3578.57 1459
3579.13 1413
3579.70 1331
3580.26 1275
3580.82 1160
3581.39 1071
3581.95 1091
3582.52 1084
3583.08 1018
3583.65 1033
3584.21 936
3584.78 900
3585.34 851
3585.91 823
3586.47 793
3587.04 773
3587.60 770
3588.17 772
3588.73 746
3589.30 749
3589.86 731
3590.43 731
3590.99 731
3591.56 744
3592.12 762
3592.69 756
3593.25 765
3593.82 781
3594.39 750
3594.95 739
3595.52 795
3596.08 819
3596.65 771
3597.21 755
3597.78 774
3598.35 761
3598.91 772
3599.48 808
3600.04 726
3600.61 733
3601.18 727
3601.74 785
3602.31 803
3602.87 779
3603.44 791
3604.01 785
3604.57 794
3605.14 815
3605.71 737
3606.27 742
3606.84 734
3607.41 721
3607.97 801
3608.54 720
3609.11 765
3609.67 758
3610.24 678
3610.81 716
3611.37 690
3611.94 755
3612.51 803
3613.07 839
3613.64 976
3614.21 1007
3614.78 1037
3615.34 1177
3615.91 1301
3616.48 1285
3617.04 1349
3617.61 1420
3618.18 1483
3618.75 1472
3619.31 1403
3619.88 1257
3620.45 1219
3621.02 1104
3621.58 1064
3622.15 961
3622.72 893
3623.29 838
3623.86 883
3624.42 816
3624.99 731
3625.56 707
3626.13 710
3626.70 772
3627.26 731
3627.83 731
3628.40 737
3628.97 693
3629.54 678
3630.11 762
3630.67 668
3631.24 686
3631.81 719
3632.38 695
3632.95 700
3633.52 726
3634.08 741
3634.65 751
3635.22 770
3635.79 809
3636.36 808
3636.93 825
3637.50 806
3638.07 836
3638.64 833
3639.20 880
3639.77 895
3640.34 897
3640.91 886
3641.48 909
3642.05 953
3642.62 975
3643.19 989
3643.76 975
3644.33 886
3644.90 864
3645.47 861
3646.04 852
3646.61 830
3647.18 863
3647.75 925
3648.32 914
3648.89 990
3649.46 904
3650.03 914
3650.60 950
3651.17 996
3651.74 1048
3652.31 1065
3652.88 1057
3653.45 1071
3654.02 1007
3654.59 987
3655.16 987
3655.73 1048
3656.30 1058
3656.87 1058
3657.44 1012
3658.01 1086
3658.58 1095
3659.15 1105
3659.72 1089
3660.29 1094
3660.86 1081
3661.43 1043
3662.00 1113
3662.58 1074
3663.15 1033
3663.72 1028
3664.29 1140
3664.86 1236
3665.43 1208
3666.00 1277
3666.57 1212
3667.14 1174
3667.72 1116
3668.29 996
3668.86 1042
3669.43 1014
3670.00 899
3670.57 922
3671.14 826
3671.72 842
3672.29 800
3672.86 858
3673.43 883
3674.00 923
3674.57 892
3675.15 854
3675.72 875
3676.29 959
3676.86 1001
3677.43 1011
3678.01 968
3678.58 945
3679.15 952
3679.72 925
3680.30 947
3680.87 864
3681.44 844
3682.01 848
3682.58 777
3683.16 785
3683.73 798
3684.30 756
3684.88 735
3685.45 756
3686.02 806
3686.59 840
3687.17 849
3687.74 886
3688.31 954
3688.88 977
3689.46 975
3690.03 951
3690.60 1032
3691.18 944
3691.75 915
3692.32 931
3692.90 900
3693.47 931
3694.04 780
3694.62 781
3695.19 740
3695.76 792
3696.34 786
3696.91 753
3697.48 724
3698.06 774
3698.63 735
3699.21 712
3699.78 746
3700.35 717
3700.93 770
3701.50 734
3702.08 775
3702.65 740
3703.22 739
3703.80 751
3704.37 761
3704.95 863
3705.52 800
3706.09 759
3706.67 827
3707.24 809
3707.82 757
3708.39 786
3708.97 832
3709.54 822
3710.12 838
3710.69 789
3711.26 737
3711.84 765
3712.41 744
3712.99 782
3713.56 748
3714.14 762
3714.71 760
3715.29 833
3715.86 759
3716.44 716
3717.01 743
3717.59 802
3718.16 733
3718.74 710
3719.32 703
3719.89 721
3720.47 696
3721.04 697
3721.62 663
3722.19 715
3722.77 773
3723.34 709
3723.92 666
3724.49 721
3725.07 697
3725.65 670
3726.22 697
3726.80 749
3727.37 730
3727.95 736
3728.53 733
3729.10 818
3729.68 911
3730.25 932
3730.83 1037
3731.41 1068
3731.98 1052
3732.56 1060
3733.14 1153
3733.71 1206
3734.29 1161
3734.87 1080
3735.44 1075
3736.02 1027
3736.60 963
3737.17 888
3737.75 841
3738.33 722
3738.90 724
3739.48 727
3740.06 769
3740.63 724
3741.21 726
3741.79 666
3742.36 667
3742.94 777
3743.52 727
3744.10 678
3744.67 664
3745.25 729
3745.83 699
3746.40 685
3746.98 630
3747.56 685
3748.14 732
3748.71 677
3749.29 653
3749.87 685
3750.45 655
3751.03 674
3751.60 655
3752.18 690
3752.76 668
3753.34 660
3753.92 710
3754.49 743
3755.07 697
3755.65 640
3756.23 645
3756.81 705
3757.38 731
3757.96 729
3758.54 789
3759.12 742
3759.70 731
3760.28 759
3760.85 762
3761.43 773
3762.01 815
3762.59 755
3763.17 778
3763.75 751
3764.33 764
3764.91 779
3765.48 791
3766.06 798
3766.64 779
3767.22 822
3767.80 784
3768.38 829
3768.96 768
3769.54 777
3770.12 792
3770.70 817
3771.28 776
3771.85 789
3772.43 788
3773.01 802
3773.59 755
3774.17 756
3774.75 749
3775.33 713
3775.91 729
3776.49 734
3777.07 726
3777.65 725
3778.23 710
3778.81 737
3779.39 795
3779.97 712
3780.55 707
3781.13 771
3781.71 719
3782.29 711
3782.87 694
3783.45 726
3784.03 729
3784.61 695
3785.19 700
3785.77 684
3786.35 732
3786.93 733
3787.51 711
3788.10 821
3788.68 793
3789.26 732
3789.84 716
3790.42 750
3791.00 780
3791.58 767
3792.16 727
3792.74 805
3793.32 787
3793.90 763
3794.48 752
3795.07 762
3795.65 765
3796.23 709
3796.81 745
3797.39 774
3797.97 792
3798.55 868
3799.14 858
3799.72 809
3800.30 905
3800.88 947
3801.46 1056
3802.04 1035
3802.62 1003
3803.21 1015
3803.79 974
3804.37 971
3804.95 873
3805.53 922
3806.12 966
3806.70 1024
3807.28 1036
3807.86 1091
3808.44 1070
3809.03 1104
3809.61 1161
3810.19 1155
3810.77 1018
3811.36 1008
3811.94 1045
3812.52 1120
3813.10 1150
3813.69 1139
3814.27 1279
3814.85 1201
3815.43 1198
3816.02 1148
3816.60 1031
3817.18 988
3817.77 942
3818.35 1027
3818.93 1007
3819.51 1050
3820.10 993
3820.68 1001
3821.26 1005
3821.85 992
3822.43 945
3823.01 984
3823.60 990
3824.18 996
3824.76 979
3825.35 918
3825.93 864
3826.51 889
3827.10 867
3827.68 835
3828.27 844
3828.85 853
3829.43 821
3830.02 826
3830.60 801
3831.18 820
3831.77 821
3832.35 847
3832.94 862
3833.52 845
3834.10 833
3834.69 873
3835.27 892
3835.86 838
3836.44 834
3837.03 852
3837.61 831
3838.19 856
3838.78 826
3839.36 795
3839.95 774
3840.53 830
3841.12 832
3841.70 843
3842.29 887
3842.87 903
3843.46 973
3844.04 984
3844.63 1019
3845.21 1064
3845.80 1055
3846.38 1112
3846.97 1066
3847.55 1072
3848.14 1008
3848.72 914
3849.31 936
3849.89 876
3850.48 802
3851.06 847
3851.65 912
3852.23 899
3852.82 872
3853.41 906
3853.99 876
3854.58 827
3855.16 856
3855.75 962
3856.33 1005
3856.92 1024
3857.51 1104
3858.09 1318
3858.68 1442
3859.26 1629
3859.85 1752
3860.44 1826
3861.02 2005
3861.61 1962
3862.20 1929
3862.78 1810
3863.37 1779
3863.95 1578
3864.54 1504
3865.13 1399
3865.71 1246
3866.30 1143
3866.89 1060
3867.47 959
3868.06 912
3868.65 861
3869.23 868
3869.82 826
3870.41 848
3870.99 857
3871.58 911
3872.17 959
3872.76 944
3873.34 877
3873.93 851
3874.52 871
3875.10 881
3875.69 807
3876.28 779
3876.87 760
3877.45 778
3878.04 767
3878.63 725
3879.22 705
3879.80 769
3880.39 786
3880.98 738
3881.57 721
3882.15 767
3882.74 715
3883.33 757
3883.92 727
3884.51 732
3885.09 759
3885.68 790
3886.27 776
3886.86 819
3887.45 878
3888.04 818
3888.62 849
3889.21 891
3889.80 899
3890.39 835
3890.98 876
3891.57 916
3892.15 846
3892.74 824
3893.33 808
3893.92 809
3894.51 792
3895.10 797
3895.69 785
3896.28 802
3896.86 859
3897.45 850
3898.04 850
3898.63 817
3899.22 819
3899.81 884
3900.40 857
3900.99 846
3901.58 831
3902.17 843
3902.76 844
3903.34 788
3903.93 763
3904.52 724
3905.11 740
3905.70 764
3906.29 741
3906.88 741
3907.47 759
3908.06 791
3908.65 806
3909.24 735
3909.83 680
3910.42 634
3911.01 733
3911.60 745
3912.19 684
3912.78 697
3913.37 675
3913.96 698
3914.55 705
3915.14 706
3915.73 660
3916.32 650
3916.91 651
3917.50 692
3918.09 646
3918.68 684
3919.28 706
3919.87 667
3920.46 664
3921.05 675
3921.64 656
3922.23 651
3922.82 626
3923.41 620
3924.00 647
3924.59 652
3925.18 661
3925.77 701
3926.37 649
3926.96 651
3927.55 632
3928.14 658
3928.73 671
3929.32 650
3929.91 650
3930.51 600
3931.10 620
3931.69 629
3932.28 617
3932.87 625
3933.46 633
3934.05 645
3934.65 623
3935.24 622
3935.83 632
3936.42 616
3937.01 616
3937.61 672
3938.20 730
3938.79 732
3939.38 696
3939.97 703
3940.57 698
3941.16 739
3941.75 758
3942.34 728
3942.94 721
3943.53 701
3944.12 712
3944.71 691
3945.31 665
3945.90 634
3946.49 631
3947.08 648
3947.68 629
3948.27 647
3948.86 589
3949.45 644
3950.05 683
3950.64 673
3951.23 628
3951.83 626
3952.42 658
3953.01 654
3953.61 659
3954.20 674
3954.79 660
3955.39 710
3955.98 721
3956.57 682
3957.17 663
3957.76 650
3958.35 698
3958.95 696
3959.54 697
3960.13 727
3960.73 757
3961.32 745
3961.92 747
3962.51 771
3963.10 742
3963.70 746
3964.29 773
3964.88 823
3965.48 887
3966.07 1019
3966.67 985
3967.26 996
3967.86 1033
3968.45 993
3969.04 908
3969.64 850
3970.23 867
3970.83 810
3971.42 767
3972.02 791
3972.61 822
3973.21 836
3973.80 881
3974.40 910
3974.99 871
3975.58 943
3976.18 1067
3976.77 1126
3977.37 1145
3977.96 1096
3978.56 968
3979.15 985
3979.75 925
3980.35 841
3980.94 822
3981.54 854
3982.13 786
3982.73 768
3983.32 752
3983.92 820
3984.51 829
3985.11 833
3985.70 825
3986.30 852
3986.90 800
3987.49 753
3988.09 748
3988.68 781
3989.28 817
3989.87 735
3990.47 739
3991.07 765
3991.66 781
3992.26 719
3992.85 717
3993.45 726
3994.05 748
3994.64 723
3995.24 704
3995.84 790
3996.43 811
3997.03 848
3997.62 779
3998.22 762
3998.82 799
3999.41 764
4000.01 839
4000.61 746
4001.20 700
4001.80 773
4002.40 736
4003.00 739
4003.59 700
4004.19 700
4004.79 757
4005.38 711
4005.98 685
4006.58 683
4007.17 749
4007.77 773
4008.37 662
4008.97 622
4009.56 694
4010.16 717
4010.76 677
4011.36 671
4011.95 716
4012.55 759
4013.15 706
4013.75 722
4014.34 705
4014.94 807
4015.54 806
4016.14 811
4016.74 803
4017.33 784
4017.93 792
4018.53 772
4019.13 842
4019.73 835
4020.32 797
4020.92 788
4021.52 729
4022.12 756
4022.72 706
4023.32 781
4023.91 762
4024.51 780
4025.11 749
4025.71 762
4026.31 796
4026.91 775
4027.51 801
4028.10 840
4028.70 792
4029.30 812
4029.90 823
4030.50 857
4031.10 878
4031.70 889
4032.30 892
4032.90 896
4033.49 922
4034.09 967
4034.69 973
4035.29 884
4035.89 929
4036.49 833
4037.09 822
4037.69 748
4038.29 705
4038.89 719
4039.49 692
4040.09 694
4040.69 689
4041.29 675
4041.89 648
4042.49 653
4043.09 665
4043.69 715
4044.29 718
4044.89 690
4045.49 606
4046.09 651
4046.69 672
4047.29 663
4047.89 612
4048.49 675
4049.09 646
4049.69 699
4050.29 754
4050.89 740
4051.49 657
4052.09 630
4052.69 670
4053.29 692
4053.89 659
4054.49 627
4055.09 621
4055.69 622
4056.30 628
4056.90 608
4057.50 555
4058.10 595
4058.70 642
4059.30 642
4059.90 587
4060.50 638
4061.10 601
4061.71 664
4062.31 686
4062.91 684
4063.51 672
4064.11 700
4064.71 704
4065.31 679
4065.92 604
4066.52 676
4067.12 717
4067.72 699
4068.32 631
4068.92 637
4069.53 677
4070.13 670
4070.73 585
4071.33 589
4071.93 608
4072.54 566
4073.14 661
4073.74 621
4074.34 595
4074.94 582
4075.55 592
4076.15 562
4076.75 623
4077.35 534
4077.96 538
4078.56 618
4079.16 601
4079.76 600
4080.37 654
4080.97 546
4081.57 563
4082.17 586
4082.78 563
4083.38 569
4083.98 601
4084.59 561
4085.19 546
4085.79 550
4086.39 549
4087.00 526
4087.60 578
4088.20 623
4088.81 600
4089.41 584
4090.01 557
4090.62 538
4091.22 598
4091.82 594
4092.43 615
4093.03 592
4093.63 553
4094.24 534
4094.84 485
4095.45 544
4096.05 582
4096.65 588
4097.26 612
4097.86 604
4098.47 546
4099.07 571
4099.67 598
4100.28 612
4100.88 591
4101.49 602
4102.09 589
4102.69 582
4103.30 576
4103.90 574
4104.51 545
4105.11 535
4105.72 563
4106.32 655
4106.93 595
4107.53 567
4108.13 586
4108.74 561
4109.34 574
4109.95 537
4110.55 572
4111.16 564
4111.76 548
4112.37 528
4112.97 510
4113.58 508
4114.18 567
4114.79 553
4115.39 533
4116.00 549
4116.60 518
4117.21 527
4117.82 610
4118.42 584
4119.03 569
4119.63 563
4120.24 557
4120.84 577
4121.45 510
4122.05 568
4122.66 553
4123.27 563
4123.87 528
4124.48 574
4125.08 504
4125.69 556
4126.30 570
4126.90 536
4127.51 528
4128.11 541
4128.72 585
4129.33 535
4129.93 539
4130.54 515
4131.15 596
4131.75 601
4132.36 622
4132.96 635
4133.57 589
4134.18 601
4134.78 622
4135.39 662
4136.00 628
4136.60 668
4137.21 651
4137.82 693
4138.43 716
4139.03 704
4139.64 685
4140.25 689
4140.85 678
4141.46 697
4142.07 653
4142.68 738
4143.28 718
4143.89 676
4144.50 618
4145.10 622
4145.71 667
4146.32 637
4146.93 656
4147.53 631
4148.14 587
4148.75 599
4149.36 593
4149.97 577
4150.57 565
4151.18 545
4151.79 528
4152.40 532
4153.00 509
4153.61 541
4154.22 600
4154.83 603
4155.44 585
4156.05 599
4156.65 639
4157.26 687
4157.87 682
4158.48 715
4159.09 655
4159.70 677
4160.30 676
4160.91 653
4161.52 599
4162.13 591
4162.74 610
4163.35 607
4163.96 613
4164.56 594
4165.17 600
4165.78 605
4166.39 654
4167.00 678
4167.61 613
4168.22 649
4168.83 708
4169.44 694
4170.05 692
4170.66 652
4171.26 726
4171.87 775
4172.48 743
4173.09 718
4173.70 734
4174.31 699
4174.92 720
4175.53 720
4176.14 676
4176.75 702
4177.36 687
4177.97 699
4178.58 670
4179.19 648
4179.80 594
4180.41 665
4181.02 610
4181.63 603
4182.24 626
4182.85 581
4183.46 579
4184.07 596
4184.68 578
4185.29 632
4185.90 608
4186.51 620
4187.12 620
4187.73 610
4188.34 643
4188.95 581
4189.56 610
4190.18 600
4190.79 599
4191.40 626
4192.01 668
4192.62 631
4193.23 656
4193.84 686
4194.45 656
4195.06 668
4195.67 646
4196.28 657
4196.90 628
4197.51 693
4198.12 643
4198.73 622
4199.34 590
4199.95 536
4200.56 606
4201.18 625
4201.79 624
4202.40 620
4203.01 623
4203.62 610
4204.23 605
4204.85 622
4205.46 616
4206.07 652
4206.68 613
4207.29 632
4207.90 633
4208.52 651
4209.13 702
4209.74 674
4210.35 718
4210.97 727
4211.58 708
4212.19 698
4212.80 688
4213.41 673
4214.03 669
4214.64 664
4215.25 673
4215.86 686
4216.48 666
4217.09 708
4217.70 699
4218.32 729
4218.93 752
4219.54 831
4220.15 863
4220.77 816
4221.38 839
4221.99 873
4222.61 859
4223.22 861
4223.83 927
4224.44 987
4225.06 979
4225.67 1095
4226.28 1145
4226.90 1156
4227.51 1203
4228.13 1190
4228.74 1207
4229.35 1165
4229.97 1103
4230.58 1019
4231.19 924
4231.81 844
4232.42 760
4233.03 809
4233.65 811
4234.26 806
4234.88 791
4235.49 718
4236.10 757
4236.72 798
4237.33 780
4237.95 731
4238.56 729
4239.17 761
4239.79 736
4240.40 725
4241.02 772
4241.63 763
4242.25 753
4242.86 754
4243.48 790
4244.09 833
4244.71 867
4245.32 851
4245.93 840
4246.55 791
4247.16 757
4247.78 816
4248.39 771
4249.01 745
4249.62 652
4250.24 705
4250.85 709
4251.47 803
4252.08 799
4252.70 777
4253.32 763
4253.93 735
4254.55 740
4255.16 793
4255.78 799
4256.39 785
4257.01 813
4257.62 771
4258.24 801
4258.85 750
4259.47 821
4260.09 881
4260.70 862
4261.32 932
4261.93 935
4262.55 967
4263.17 961
4263.78 878
4264.40 929
4265.01 932
4265.63 915
4266.25 963
4266.86 950
4267.48 892
4268.10 923
4268.71 928
4269.33 946
4269.94 1088
4270.56 1146
4271.18 1236
4271.79 1327
4272.41 1452
4273.03 1473
4273.64 1498
4274.26 1537
4274.88 1605
4275.49 1519
4276.11 1378
4276.73 1403
4277.35 1327
4277.96 1230
4278.58 1143
4279.20 1099
4279.81 1041
4280.43 908
4281.05 865
4281.67 831
4282.28 829
4282.90 866
4283.52 814
4284.14 865
4284.75 786
4285.37 752
4285.99 738
4286.61 759
4287.22 727
4287.84 775
4288.46 767
4289.08 761
4289.70 730
4290.31 726
4290.93 722
4291.55 724
4292.17 762
4292.79 758
4293.40 760
4294.02 719
4294.64 720
4295.26 710
4295.88 760
4296.50 755
4297.11 694
4297.73 719
4298.35 725
4298.97 649
4299.59 654
4300.21 679
4300.83 719
4301.44 720
4302.06 769
4302.68 747
4303.30 741
4303.92 726
4304.54 722
4305.16 691
4305.78 667
4306.40 675
4307.02 717
4307.63 690
4308.25 719
4308.87 694
4309.49 708
4310.11 705
4310.73 695
4311.35 722
4311.97 746
4312.59 731
4313.21 751
4313.83 661
4314.45 729
4315.07 809
4315.69 756
4316.31 736
4316.93 781
4317.55 751
4318.17 783
4318.79 740
4319.41 745
4320.03 754
4320.65 782
4321.27 814
4321.89 817
4322.51 888
4323.13 822
4323.75 882
4324.37 936
4324.99 966
4325.61 909
4326.23 907
4326.85 945
4327.47 1024
4328.09 1067
4328.71 1150
4329.33 1227
4329.96 1352
4330.58 1416
4331.20 1613
4331.82 1761
4332.44 1880
4333.06 1800
4333.68 1801
4334.30 1802
4334.92 1758
4335.54 1744
4336.17 1750
4336.79 1639
4337.41 1661
4338.03 1576
4338.65 1563
4339.27 1410
4339.89 1394
4340.52 1347
4341.14 1385
4341.76 1397
4342.38 1460
4343.00 1571
4343.62 1842
4344.25 2146
4344.87 2448
4345.49 2621
4346.11 2768
4346.73 2683
4347.36 2761
4347.98 2500
4348.60 2451
4349.22 2285
4349.84 1962
4350.47 1750
4351.09 1584
4351.71 1576
4352.33 1495
4352.96 1406
4353.58 1328
4354.20 1292
4354.82 1281
4355.45 1218
4356.07 1124
4356.69 1063
4357.31 1078
4357.94 1015
4358.56 1057
4359.18 1108
4359.81 1102
4360.43 1006
4361.05 994
4361.68 958
4362.30 979
4362.92 1010
4363.55 1042
4364.17 1037
4364.79 1000
4365.42 1005
4366.04 1044
4366.66 1051
4367.29 989
4367.91 965
4368.53 936
4369.16 894
4369.78 876
4370.40 838
4371.03 866
4371.65 780
4372.27 793
4372.90 812
4373.52 781
4374.15 769
4374.77 782
4375.39 838
4376.02 817
4376.64 816
4377.27 866
4377.89 892
4378.52 940
4379.14 930
4379.76 892
4380.39 917
4381.01 906
4381.64 884
4382.26 920
4382.89 875
4383.51 883
4384.14 895
4384.76 840
4385.39 831
4386.01 852
4386.64 897
4387.26 875
4387.89 883
4388.51 830
4389.14 893
4389.76 902
4390.39 953
4391.01 971
4391.64 934
4392.26 895
4392.89 889
4393.51 840
4394.14 806
4394.76 781
4395.39 771
4396.01 776
4396.64 768
4397.26 704
4397.89 751
4398.52 754
4399.14 738
4399.77 791
4400.39 775
4401.02 770
4401.65 709
4402.27 760
4402.90 732
4403.52 732
4404.15 722
4404.78 762
4405.40 783
4406.03 710
4406.65 734
4407.28 751
4407.91 744
4408.53 665
4409.16 722
4409.79 718
4410.41 731
4411.04 683
4411.67 725
4412.29 755
4412.92 734
4413.55 689
4414.17 695
4414.80 698
4415.43 687
4416.05 688
4416.68 684
4417.31 692
4417.94 681
4418.56 687
4419.19 675
4419.82 664
4420.44 635
4421.07 678
4421.70 706
4422.33 709
4422.95 723
4423.58 694
4424.21 693
4424.84 720
4425.46 666
4426.09 620
4426.72 636
4427.35 648
4427.97 673
4428.60 702
4429.23 684
4429.86 670
4430.49 663
4431.11 662
4431.74 703
4432.37 722
4433.00 665
4433.63 693
4434.26 717
4434.88 671
4435.51 642
4436.14 685
4436.77 679
4437.40 709
4438.03 714
4438.65 677
4439.28 729
4439.91 695
4440.54 698
4441.17 764
4441.80 732
4442.43 712
4443.06 732
4443.68 788
4444.31 842
4444.94 832
4445.57 750
4446.20 761
4446.83 716
4447.46 759
4448.09 770
4448.72 748
4449.35 705
4449.98 791
4450.61 731
4451.24 721
4451.86 729
4452.49 739
4453.12 735
4453.75 842
4454.38 911
4455.01 1012
4455.64 955
4456.27 945
4456.90 861
4457.53 886
4458.16 889
4458.79 816
4459.42 777
4460.05 701
4460.68 773
4461.31 687
4461.94 686
4462.57 702
4463.20 698
4463.83 717
4464.46 675
4465.09 664
4465.72 656
4466.36 698
4466.99 673
4467.62 659
4468.25 669
4468.88 662
4469.51 655
4470.14 613
4470.77 690
4471.40 671
4472.03 670
4472.66 669
4473.29 653
4473.93 633
4474.56 605
4475.19 652
4475.82 676
4476.45 654
4477.08 643
4477.71 689
4478.34 661
4478.98 678
4479.61 688
4480.24 635
4480.87 701
4481.50 681
4482.13 654
4482.76 653
4483.40 671
4484.03 680
4484.66 674
4485.29 684
4485.92 731
4486.56 724
4487.19 758
4487.82 742
4488.45 718
4489.08 742
4489.72 741
4490.35 691
4490.98 666
4491.61 685
4492.25 716
4492.88 713
4493.51 660
4494.14 717
4494.78 694
4495.41 726
4496.04 733
4496.67 729
4497.31 793
4497.94 803
4498.57 907
4499.20 951
4499.84 1035
4500.47 1099
4501.10 1156
4501.74 1175
4502.37 1049
4503.00 1061
4503.64 1032
4504.27 966
4504.90 955
4505.53 949
4506.17 915
4506.80 889
4507.43 875
4508.07 893
4508.70 827
4509.34 828
4509.97 826
4510.60 820
4511.24 881
4511.87 791
4512.50 748
4513.14 852
4513.77 845
4514.41 810
4515.04 778
4515.67 811
4516.31 747
4516.94 723
4517.58 767
4518.21 730
4518.84 702
4519.48 727
4520.11 778
4520.75 757
4521.38 697
4522.02 763
4522.65 736
4523.28 741
4523.92 779
4524.55 784
4525.19 826
4525.82 882
4526.46 980
4527.09 1130
4527.73 1319
4528.36 1530
4529.00 1737
4529.63 1987
4530.27 2096
4530.90 2240
4531.54 2254
4532.17 2168
4532.81 2012
4533.44 1865
4534.08 1602
4534.71 1405
4535.35 1237
4535.99 1109
4536.62 985
4537.26 921
4537.89 841
4538.53 798
4539.16 759
4539.80 682
4540.43 688
4541.07 692
4541.71 724
4542.34 713
4542.98 651
4543.61 614
4544.25 658
4544.89 719
4545.52 644
4546.16 655
4546.79 674
4547.43 627
4548.07 711
4548.70 649
4549.34 650
4549.98 711
4550.61 621
4551.25 643
4551.89 660
4552.52 679
4553.16 680
4553.80 638
4554.43 656
4555.07 660
4555.71 687
4556.34 744
4556.98 710
4557.62 675
4558.25 660
4558.89 654
4559.53 682
4560.16 712
4560.80 687
4561.44 682
4562.08 697
4562.71 735
4563.35 732
4563.99 688
4564.63 734
4565.26 800
4565.90 776
4566.54 773
4567.18 805
4567.81 860
4568.45 885
4569.09 881
4569.73 912
4570.36 913
4571.00 826
4571.64 767
4572.28 831
4572.92 792
4573.55 759
4574.19 753
4574.83 784
4575.47 733
4576.11 723
4576.75 692
4577.38 700
4578.02 634
4578.66 689
4579.30 703
4579.94 741
4580.58 753
4581.21 736
4581.85 747
4582.49 770
4583.13 765
4583.77 820
4584.41 782
4585.05 870
4585.69 934
4586.32 993
4586.96 1019
4587.60 978
4588.24 978
4588.88 1037
4589.52 1047
4590.16 1067
4590.80 1187
4591.44 1138
4592.08 1014
4592.72 1032
4593.36 1016
4594.00 946
4594.63 872
4595.27 815
4595.91 776
4596.55 746
4597.19 760
4597.83 767
4598.47 756
4599.11 795
4599.75 754
4600.39 744
4601.03 708
4601.67 716
4602.31 711
4602.95 769
4603.59 740
4604.23 760
4604.87 735
4605.51 762
4606.15 807
4606.79 752
4607.43 734
4608.08 748
4608.72 716
4609.36 751
4610.00 731
4610.64 751
4611.28 658
4611.92 680
4612.56 706
4613.20 712
4613.84 648
4614.48 636
4615.12 672
4615.76 626
4616.41 624
4617.05 599
4617.69 692
4618.33 665
4618.97 612
4619.61 615
4620.25 599
4620.89 629
4621.54 640
4622.18 637
4622.82 598
4623.46 610
4624.10 633
4624.74 559
4625.38 579
4626.03 594
4626.67 594
4627.31 622
4627.95 621
4628.59 653
4629.24 688
4629.88 697
4630.52 686
4631.16 778
4631.80 719
4632.45 751
4633.09 790
4633.73 756
4634.37 756
4635.02 697
4635.66 665
4636.30 714
4636.94 793
4637.58 769
4638.23 762
4638.87 760
4639.51 793
4640.16 726
4640.80 739
4641.44 751
4642.08 745
4642.73 678
4643.37 653
4644.01 706
4644.66 722
4645.30 714
4645.94 671
4646.58 684
4647.23 661
4647.87 624
4648.51 669
4649.16 674
4649.80 674
4650.44 676
4651.09 681
4651.73 703
4652.37 683
4653.02 715
4653.66 694
4654.31 673
4654.95 645
4655.59 671
4656.24 609
4656.88 587
4657.52 595
4658.17 622
4658.81 615
4659.46 584
4660.10 633
4660.75 609
4661.39 551
4662.03 584
4662.68 610
4663.32 629
4663.97 620
4664.61 584
4665.26 571
4665.90 572
4666.54 591
4667.19 651
4667.83 585
4668.48 560
4669.12 543
4669.77 584
4670.41 599
4671.06 561
4671.70 567
4672.35 549
4672.99 565
4673.64 550
4674.28 635
4674.93 603
4675.57 579
4676.22 592
4676.86 677
4677.51 615
4678.15 629
4678.80 634
4679.44 658
4680.09 565
4680.73 615
4681.38 601
4682.03 623
4682.67 638
4683.32 654
4683.96 654
4684.61 643
4685.25 636
4685.90 606
4686.55 689
4687.19 698
4687.84 726
4688.48 726
4689.13 746
4689.78 790
4690.42 798
4691.07 756
4691.72 820
4692.36 744
4693.01 679
4693.65 730
4694.30 692
4694.95 734
4695.59 744
4696.24 812
4696.89 925
4697.53 917
4698.18 994
4698.83 1028
4699.47 1000
4700.12 977
4700.77 915
4701.41 830
4702.06 782
4702.71 797
4703.36 844
4704.00 810
4704.65 755
4705.30 730
4705.94 687
4706.59 752
4707.24 760
4707.89 724
4708.53 752
4709.18 738
4709.83 707
4710.48 727
4711.12 708
4711.77 698
4712.42 747
4713.07 706
4713.71 739
4714.36 759
4715.01 688
4715.66 750
4716.31 764
4716.95 709
4717.60 722
4718.25 813
4718.90 735
4719.55 737
4720.19 674
4720.84 737
4721.49 698
4722.14 764
4722.79 755
4723.44 688
4724.08 696
4724.73 760
4725.38 738
4726.03 718
4726.68 723
4727.33 675
4727.98 691
4728.63 640
4729.27 648
4729.92 662
4730.57 623
4731.22 593
4731.87 635
4732.52 605
4733.17 615
4733.82 609
4734.47 654
4735.12 637
4735.77 624
4736.41 666
4737.06 669
4737.71 623
4738.36 645
4739.01 697
4739.66 666
4740.31 665
4740.96 632
4741.61 663
4742.26 693
4742.91 642
4743.56 606
4744.21 672
4744.86 664
4745.51 649
4746.16 638
4746.81 637
4747.46 643
4748.11 690
4748.76 680
4749.41 744
4750.06 729
4750.71 720
4751.36 699
4752.01 719
4752.66 704
4753.31 734
4753.96 725
4754.61 709
4755.26 666
4755.92 750
4756.57 720
4757.22 696
4757.87 716
4758.52 705
4759.17 730
4759.82 837
4760.47 804
4761.12 808
4761.77 807
4762.42 827
4763.08 784
4763.73 704
4764.38 708
4765.03 655
4765.68 657
4766.33 668
4766.98 705
4767.64 684
4768.29 681
4768.94 679
4769.59 688
4770.24 716
4770.89 656
4771.54 726
4772.20 692
4772.85 659
4773.50 658
4774.15 649
4774.80 693
4775.46 686
4776.11 684
4776.76 672
4777.41 670
4778.06 666
4778.72 657
4779.37 693
4780.02 666
4780.67 627
4781.33 685
4781.98 641
4782.63 620
4783.28 632
4783.94 615
4784.59 676
4785.24 683
4785.89 668
4786.55 663
4787.20 726
4787.85 771
4788.51 731
4789.16 754
4789.81 736
4790.46 774
4791.12 836
4791.77 772
4792.42 720
4793.08 793
4793.73 772
4794.38 769
4795.04 822
4795.69 761
4796.34 788
4797.00 835
4797.65 980
4798.30 989
4798.96 1008
4799.61 1059
4800.27 1093
4800.92 1120
4801.57 1030
4802.23 967
4802.88 940
4803.53 911
4804.19 842
4804.84 827
4805.50 812
4806.15 802
4806.81 798
4807.46 835
4808.11 808
4808.77 821
4809.42 813
4810.08 830
4810.73 841
4811.39 900
4812.04 895
4812.69 843
4813.35 867
4814.00 862
4814.66 890
4815.31 901
4815.97 920
4816.62 897
4817.28 926
4817.93 930
4818.59 964
4819.24 1007
4819.90 1096
4820.55 1107
4821.21 1101
4821.86 1117
4822.52 1110
4823.17 1165
4823.83 1123
4824.48 1170
4825.14 1121
4825.79 1003
4826.45 994
4827.11 988
4827.76 949
4828.42 991
4829.07 963
4829.73 989
4830.38 1040
4831.04 994
4831.70 1033
4832.35 1055
4833.01 1049
4833.66 1095
4834.32 1128
4834.98 1212
4835.63 1188
4836.29 1206
4836.94 1247
4837.60 1241
4838.26 1314
4838.91 1282
4839.57 1239
4840.23 1310
4840.88 1318
4841.54 1276
4842.20 1325
4842.85 1294
4843.51 1360
4844.17 1379
4844.82 1380
4845.48 1449
4846.14 1569
4846.79 1728
4847.45 1915
4848.11 2080
4848.76 2190
4849.42 2298
4850.08 2298
4850.73 2300
4851.39 2225
4852.05 1958
4852.71 1902
4853.36 1817
4854.02 1743
4854.68 1820
4855.34 2085
4855.99 2284
4856.65 2394
4857.31 2448
4857.97 2555
4858.62 2483
4859.28 2292
4859.94 2153
4860.60 1944
4861.25 1782
4861.91 1730
4862.57 1644
4863.23 1624
4863.89 1575
4864.54 1671
4865.20 1649
4865.86 1670
4866.52 1655
4867.18 1577
4867.84 1604
4868.49 1590
4869.15 1559
4869.81 1520
4870.47 1475
4871.13 1409
4871.79 1466
4872.44 1390
4873.10 1356
4873.76 1372
4874.42 1404
4875.08 1370
4875.74 1413
4876.40 1415
4877.06 1423
4877.72 1592
4878.37 1583
4879.03 1620
4879.69 1499
4880.35 1465
4881.01 1374
4881.67 1204
4882.33 1271
4882.99 1236
4883.65 1218
4884.31 1199
4884.97 1204
4885.63 1172
4886.29 1210
4886.95 1171
4887.61 1251
4888.26 1251
4888.92 1173
4889.58 1196
4890.24 1263
4890.90 1253
4891.56 1243
4892.22 1191
4892.88 1122
4893.54 1110
4894.20 1079
4894.86 1078
4895.52 1094
4896.18 1023
4896.84 1042
4897.51 1052
4898.17 1096
4898.83 1108
4899.49 1092
4900.15 1064
4900.81 1035
4901.47 1038
4902.13 980
4902.79 993
4903.45 954
4904.11 935
4904.77 942
4905.43 859
4906.09 815
4906.75 861
4907.41 938
4908.08 891
4908.74 842
4909.40 838
4910.06 848
4910.72 815
4911.38 858
4912.04 768
4912.70 758
4913.37 782
4914.03 788
4914.69 760
4915.35 839
4916.01 751
4916.67 738
4917.33 790
4918.00 771
4918.66 736
4919.32 769
4919.98 784
4920.64 815
4921.31 770
4921.97 746
4922.63 750
4923.29 774
4923.95 786
4924.62 750
4925.28 764
4925.94 720
4926.60 730
4927.26 777
4927.93 769
4928.59 736
4929.25 764
4929.91 770
4930.58 786
4931.24 729
4931.90 728
4932.56 691
4933.23 685
4933.89 729
4934.55 719
4935.22 721
4935.88 713
4936.54 729
4937.20 681
4937.87 726
4938.53 670
4939.19 678
4939.86 644
4940.52 677
4941.18 660
4941.85 643
4942.51 731
4943.17 675
4943.84 647
4944.50 667
4945.16 700
4945.83 640
4946.49 644
4947.15 687
4947.82 624
4948.48 677
4949.15 643
4949.81 617
4950.47 701
4951.14 641
4951.80 652
4952.47 715
4953.13 665
4953.79 625
4954.46 672
4955.12 681
4955.79 646
4956.45 662
4957.11 702
4957.78 775
4958.44 808
4959.11 800
4959.77 803
4960.44 933
4961.10 987
4961.77 967
4962.43 943
4963.10 924
4963.76 928
4964.42 874
4965.09 828
4965.75 794
4966.42 778
4967.08 714
4967.75 675
4968.41 674
4969.08 687
4969.74 669
4970.41 664
4971.08 719
4971.74 712
4972.41 696
4973.07 693
4973.74 715
4974.40 731
4975.07 750
4975.73 794
4976.40 777
4977.06 754
4977.73 780
4978.40 734
4979.06 721
4979.73 719
4980.39 732
4981.06 699
4981.73 679
4982.39 740
4983.06 686
4983.72 641
4984.39 627
4985.06 623
4985.72 629
4986.39 627
4987.05 618
4987.72 670
4988.39 632
4989.05 589
4989.72 560
4990.39 575
4991.05 567
4991.72 593
4992.39 619
4993.05 591
4993.72 588
4994.39 611
4995.05 574
4995.72 595
4996.39 607
4997.05 596
4997.72 593
4998.39 573
4999.06 579
4999.72 543
5000.39 567
5001.06 567
5001.73 550
5002.39 537
5003.06 565
5003.73 584
5004.39 547
5005.06 534
5005.73 566
5006.40 577
5007.07 514
5007.73 545
5008.40 567
5009.07 542
5009.74 554
5010.40 562
5011.07 553
5011.74 585
5012.41 513
5013.08 528
5013.74 544
5014.41 538
5015.08 472
5015.75 512
5016.42 528
5017.09 526
5017.75 504
5018.42 528
5019.09 590
5019.76 606
5020.43 587
5021.10 618
5021.76 555
5022.43 575
5023.10 579
5023.77 583
5024.44 571
5025.11 570
5025.78 560
5026.45 529
5027.12 519
5027.78 541
5028.45 490
5029.12 508
5029.79 529
5030.46 503
5031.13 515
5031.80 519
5032.47 548
5033.14 506
5033.81 549
5034.48 504
5035.15 512
5035.82 510
5036.49 524
5037.16 482
5037.83 529
5038.50 556
5039.16 551
5039.83 501
5040.50 526
5041.17 531
5041.84 556
5042.51 551
5043.18 481
5043.85 524
5044.52 514
5045.20 537
5045.87 555
5046.54 562
5047.21 549
5047.88 517
5048.55 544
5049.22 545
5049.89 535
5050.56 565
5051.23 558
5051.90 504
5052.57 555
5053.24 547
5053.91 500
5054.58 506
5055.25 485
5055.92 515
5056.60 514
5057.27 516
5057.94 491
5058.61 507
5059.28 525
5059.95 516
5060.62 537
5061.29 520
5061.96 568
5062.64 527
5063.31 548
5063.98 584
5064.65 595
5065.32 507
5065.99 518
5066.66 539
5067.34 496
5068.01 510
5068.68 536
5069.35 547
5070.02 575
5070.70 514
5071.37 537
5072.04 564
5072.71 547
5073.38 557
5074.06 597
5074.73 585
5075.40 564
5076.07 592
5076.74 613
5077.42 632
5078.09 663
5078.76 679
5079.43 663
5080.11 598
5080.78 629
5081.45 646
5082.12 679
5082.80 654
5083.47 632
5084.14 606
5084.82 616
5085.49 616
5086.16 568
5086.83 604
5087.51 641
5088.18 659
5088.85 646
5089.53 634
5090.20 664
5090.87 646
5091.55 644
5092.22 654
5092.89 632
5093.57 558
5094.24 609
5094.91 590
5095.59 565
5096.26 561
5096.93 587
5097.61 594
5098.28 598
5098.96 574
5099.63 554
5100.30 579
5100.98 585
5101.65 528
5102.32 591
5103.00 665
5103.67 601
5104.35 659
5105.02 642
5105.70 588
5106.37 570
5107.04 594
5107.72 626
5108.39 573
5109.07 579
5109.74 595
5110.42 625
5111.09 608
5111.77 539
5112.44 576
5113.11 537
5113.79 615
5114.46 666
5115.14 696
5115.81 666
5116.49 660
5117.16 698
5117.84 781
5118.51 802
5119.19 781
5119.86 781
5120.54 815
5121.21 745
5121.89 748
5122.57 676
5123.24 661
5123.92 624
5124.59 609
5125.27 626
5125.94 607
5126.62 556
5127.29 607
5127.97 625
5128.64 607
5129.32 630
5130.00 596
5130.67 672
5131.35 697
5132.02 638
5132.70 673
5133.38 702
5134.05 678
5134.73 656
5135.40 616
5136.08 618
5136.76 583
5137.43 645
5138.11 652
5138.79 602
5139.46 604
5140.14 614
5140.82 606
5141.49 640
5142.17 624
5142.85 574
5143.52 576
5144.20 581
5144.88 622
5145.55 580
5146.23 577
5146.91 540
5147.58 575
5148.26 536
5148.94 527
5149.61 551
5150.29 539
5150.97 515
5151.65 511
5152.32 546
5153.00 550
5153.68 521
5154.36 508
5155.03 551
5155.71 590
5156.39 558
5157.07 533
5157.74 546
5158.42 603
5159.10 547
5159.78 564
5160.45 551
5161.13 594
5161.81 566
5162.49 528
5163.17 587
5163.84 580
5164.52 580
5165.20 605
5165.88 543
5166.56 533
5167.24 556
5167.91 555
5168.59 523
5169.27 511
5169.95 497
5170.63 479
5171.31 466
5171.98 490
5172.66 516
5173.34 506
5174.02 531
5174.70 564
5175.38 507
5176.06 539
5176.74 526
5177.41 549
5178.09 569
5178.77 519
5179.45 474
5180.13 520
5180.81 552
5181.49 547
5182.17 494
5182.85 517
5183.53 532
5184.21 490
5184.89 507
5185.57 528
5186.24 525
5186.92 520
5187.60 501
5188.28 523
5188.96 490
5189.64 480
5190.32 525
5191.00 519
5191.68 455
5192.36 493
5193.04 521
5193.72 464
5194.40 524
5195.08 509
5195.76 525
5196.44 508
5197.12 477
5197.80 511
5198.48 530
5199.16 497
5199.84 499
5200.52 499
5201.21 518
5201.89 507
5202.57 468
5203.25 519
5203.93 531
5204.61 497
5205.29 509
5205.97 537
5206.65 602
5207.33 620
5208.01 613
5208.69 588
5209.37 561
5210.06 573
5210.74 587
5211.42 636
5212.10 651
5212.78 685
5213.46 675
5214.14 700
5214.82 634
5215.51 608
5216.19 618
5216.87 589
5217.55 535
5218.23 612
5218.91 631
5219.60 603
5220.28 658
5220.96 714
5221.64 626
5222.32 608
5223.00 613
5223.69 657
5224.37 632
5225.05 602
5225.73 637
5226.41 627
5227.10 607
5227.78 587
5228.46 557
5229.14 594
5229.83 597
5230.51 550
5231.19 559
5231.87 564
5232.56 582
5233.24 593
5233.92 604
5234.60 583
5235.29 609
5235.97 672
5236.65 642
5237.34 638
5238.02 617
5238.70 620
5239.38 639
5240.07 668
5240.75 630
5241.43 584
5242.12 585
5242.80 582
5243.48 522
5244.17 601
5244.85 563
5245.53 591
5246.22 578
5246.90 608
5247.58 561
5248.27 548
5248.95 693
5249.63 674
5250.32 646
5251.00 674
5251.69 645
5252.37 636
5253.05 644
5253.74 625
5254.42 605
5255.11 580
5255.79 572
5256.47 567
5257.16 613
5257.84 593
5258.53 620
5259.21 605
5259.89 643
5260.58 661
5261.26 615
5261.95 643
5262.63 640
5263.32 622
5264.00 592
5264.69 648
5265.37 639
5266.06 593
5266.74 609
5267.43 597
5268.11 611
5268.79 612
5269.48 596
5270.16 562
5270.85 568
5271.53 610
5272.22 566
5272.91 547
5273.59 605
5274.28 546
5274.96 558
5275.65 567
5276.33 546
5277.02 634
5277.70 614
5278.39 602
5279.07 600
5279.76 597
5280.45 583
5281.13 575
5281.82 562
5282.50 628
5283.19 609
5283.87 564
5284.56 550
5285.25 546
5285.93 522
5286.62 507
5287.30 535
5287.99 565
5288.68 572
5289.36 539
5290.05 566
5290.74 553
5291.42 560
5292.11 511
5292.79 504
5293.48 534
5294.17 548
5294.85 579
5295.54 592
5296.23 658
5296.91 619
5297.60 625
5298.29 672
5298.98 685
5299.66 690
5300.35 675
5301.04 654
5301.72 735
5302.41 759
5303.10 844
5303.78 898
5304.47 869
5305.16 837
5305.85 871
5306.53 874
5307.22 855
5307.91 834
5308.60 917
5309.28 914
5309.97 966
5310.66 981
5311.35 1065
5312.03 1070
5312.72 997
5313.41 986
5314.10 956
5314.79 924
5315.47 911
5316.16 869
5316.85 875
5317.54 893
5318.23 904
5318.91 970
5319.60 891
5320.29 811
5320.98 816
5321.67 767
5322.36 755
5323.04 776
5323.73 767
5324.42 745
5325.11 729
5325.80 684
5326.49 684
5327.18 667
5327.86 659
5328.55 607
5329.24 653
5329.93 612
5330.62 636
5331.31 645
5332.00 616
5332.69 584
5333.38 609
5334.06 658
5334.75 608
5335.44 654
5336.13 583
5336.82 640
5337.51 634
5338.20 663
5338.89 673
5339.58 611
5340.27 636
5340.96 652
5341.65 665
5342.34 626
5343.03 602
5343.72 646
5344.41 719
5345.10 720
5345.79 756
5346.48 856
5347.17 877
5347.86 887
5348.55 927
5349.24 912
5349.93 912
5350.62 911
5351.31 871
5352.00 890
5352.69 835
5353.38 777
5354.07 701
5354.76 688
5355.45 618
5356.14 589
5356.83 621
5357.52 633
5358.21 602
5358.90 670
5359.59 672
5360.29 658
5360.98 671
5361.67 635
5362.36 650
5363.05 619
5363.74 593
5364.43 605
5365.12 587
5365.81 573
5366.50 539
5367.20 593
5367.89 574
5368.58 506
5369.27 553
5369.96 511
5370.65 566
5371.34 524
5372.04 555
5372.73 570
5373.42 591
5374.11 562
5374.80 558
5375.49 523
5376.19 557
5376.88 579
5377.57 596
5378.26 518
5378.95 484
5379.65 504
5380.34 495
5381.03 512
5381.72 555
5382.42 530
5383.11 606
5383.80 553
5384.49 567
5385.19 588
5385.88 559
5386.57 585
5387.26 561
5387.96 618
5388.65 640
5389.34 632
5390.03 677
5390.73 595
5391.42 614
5392.11 603
5392.80 607
5393.50 608
5394.19 606
5394.88 553
5395.58 599
5396.27 594
5396.96 608
5397.66 596
5398.35 601
5399.04 588
5399.74 549
5400.43 536
5401.12 601
5401.82 639
5402.51 583
5403.20 603
5403.90 568
5404.59 607
5405.29 634
5405.98 644
5406.67 623
5407.37 550
5408.06 565
5408.75 615
5409.45 585
5410.14 566
5410.84 563
5411.53 590
5412.23 604
5412.92 588
5413.61 590
5414.31 592
5415.00 531
5415.70 513
5416.39 580
5417.09 616
5417.78 592
5418.47 667
5419.17 691
5419.86 678
5420.56 658
5421.25 678
5421.95 635
5422.64 613
5423.34 637
5424.03 615
5424.73 589
5425.42 588
5426.12 649
5426.81 703
5427.51 671
5428.20 662
5428.90 652
5429.59 615
5430.29 578
5430.99 660
5431.68 626
5432.38 584
5433.07 623
5433.77 670
5434.46 702
5435.16 691
5435.85 693
5436.55 679
5437.25 679
5437.94 617
5438.64 666
5439.33 652
5440.03 602
5440.73 632
5441.42 603
5442.12 637
5442.81 651
5443.51 645
5444.21 746
5444.90 836
5445.60 826
5446.29 868
5446.99 900
5447.69 898
5448.38 875
5449.08 929
5449.78 858
5450.47 830
5451.17 779
5451.87 751
5452.56 718
5453.26 655
5453.96 738
5454.65 738
5455.35 739
5456.05 725
5456.75 733
5457.44 787
5458.14 756
5458.84 746
5459.53 715
5460.23 718
5460.93 731
5461.63 788
5462.32 739
5463.02 797
5463.72 766
5464.42 766
5465.11 811
5465.81 815
5466.51 784
5467.21 788
5467.90 844
5468.60 823
5469.30 769
5470.00 818
5470.70 873
5471.39 879
5472.09 867
5472.79 922
5473.49 904
5474.19 885
5474.88 934
5475.58 1046
5476.28 1173
5476.98 1360
5477.68 1471
5478.38 1651
5479.07 1844
5479.77 1918
5480.47 1944
5481.17 1772
5481.87 1666
5482.57 1438
5483.27 1404
5483.96 1267
5484.66 1142
5485.36 1217
5486.06 1202
5486.76 1174
5487.46 1107
5488.16 1128
5488.86 1117
5489.56 1195
5490.26 1168
5490.96 1189
5491.65 1206
5492.35 1257
5493.05 1277
5493.75 1220
5494.45 1242
5495.15 1308
5495.85 1449
5496.55 1640
5497.25 1806
5497.95 2235
5498.65 2681
5499.35 2933
5500.05 3174
5500.75 3078
5501.45 2980
5502.15 2705
5502.85 2189
5503.55 1886
5504.25 1653
5504.95 1423
5505.65 1194
5506.35 1173
5507.05 1135
5507.75 1074
5508.45 1117
5509.15 1086
5509.85 1068
5510.55 1081
5511.25 1026
5511.95 1059
5512.65 1024
5513.35 1044
5514.05 1060
5514.76 1103
5515.46 1112
5516.16 1077
5516.86 1093
5517.56 1136
5518.26 1111
5518.96 1085
5519.66 1111
5520.36 1076
5521.06 965
5521.77 907
5522.47 928
5523.17 862
5523.87 786
5524.57 846
5525.27 800
5525.97 781
5526.67 795
5527.38 787
5528.08 764
5528.78 777
5529.48 784
5530.18 757
5530.88 773
5531.59 827
5532.29 825
5532.99 819
5533.69 745
5534.39 706
5535.10 778
5535.80 764
5536.50 746
5537.20 767
5537.90 767
5538.61 813
5539.31 811
5540.01 687
5540.71 698
5541.42 711
5542.12 694
5542.82 673
5543.52 705
5544.23 682
5544.93 661
5545.63 740
5546.33 726
5547.04 689
5547.74 727
5548.44 676
5549.15 741
5549.85 727
5550.55 668
5551.26 740
5551.96 676
5552.66 701
5553.36 710
5554.07 735
5554.77 684
5555.47 685
5556.18 693
5556.88 651
5557.58 637
5558.29 727
5558.99 671
5559.70 680
5560.40 733
5561.10 706
5561.81 695
5562.51 754
5563.21 769
5563.92 707
5564.62 706
5565.33 683
5566.03 736
5566.73 705
5567.44 681
5568.14 714
5568.85 625
5569.55 658
5570.25 622
5570.96 625
5571.66 613
5572.37 632
5573.07 609
5573.78 651
5574.48 647
5575.19 689
5575.89 636
5576.59 640
5577.30 681
5578.00 680
5578.71 680
5579.41 614
5580.12 595
5580.82 633
5581.53 574
5582.23 584
5582.94 575
5583.64 545
5584.35 613
5585.05 618
5585.76 584
5586.46 645
5587.17 612
5587.88 556
5588.58 547
5589.29 585
5589.99 597
5590.70 561
5591.40 570
5592.11 612
5592.81 618
5593.52 587
5594.23 603
5594.93 604
5595.64 608
5596.34 616
5597.05 571
5597.76 579
5598.46 524
5599.17 544
5599.87 550
5600.58 591
5601.29 571
5601.99 562
5602.70 578
5603.41 590
5604.11 561
5604.82 569
5605.52 570
5606.23 540
5606.94 562
5607.64 535
5608.35 536
5609.06 577
5609.76 574
5610.47 582
5611.18 597
5611.88 606
5612.59 596
5613.30 590
5614.01 518
5614.71 524
5615.42 580
5616.13 572
5616.83 572
5617.54 607
5618.25 615
5618.96 581
5619.66 568
5620.37 585
5621.08 554
5621.79 518
5622.49 532
5623.20 590
5623.91 627
5624.62 610
5625.32 643
5626.03 661
5626.74 635
5627.45 659
5628.16 650
5628.86 702
5629.57 638
5630.28 667
5630.99 705
5631.70 677
5632.40 700
5633.11 674
5633.82 712
5634.53 726
5635.24 738
5635.95 801
5636.65 773
5637.36 785
5638.07 748
5638.78 739
5639.49 741
5640.20 777
5640.91 759
5641.61 799
5642.32 717
5643.03 674
5643.74 669
5644.45 671
5645.16 658
5645.87 658
5646.58 650
5647.29 624
5648.00 653
5648.70 647
5649.41 663
5650.12 654
5650.83 650
5651.54 609
5652.25 666
5652.96 683
5653.67 673
5654.38 703
5655.09 720
5655.80 735
5656.51 680
5657.22 633
5657.93 699
5658.64 743
5659.35 763
5660.06 759
5660.77 746
5661.48 757
5662.19 704
5662.90 698
5663.61 668
5664.32 643
5665.03 630
5665.74 621
5666.45 655
5667.16 695
5667.87 743
5668.58 796
5669.29 860
5670.00 875
5670.71 868
5671.42 881
5672.13 876
5672.84 791
5673.56 731
5674.27 697
5674.98 642
5675.69 658
5676.40 679
5677.11 622
5677.82 612
5678.53 639
5679.24 620
5679.95 644
5680.67 623
5681.38 614
5682.09 675
5682.80 665
5683.51 599
5684.22 635
5684.93 666
5685.65 634
5686.36 656
5687.07 659
5687.78 602
5688.49 631
5689.20 604
5689.92 596
5690.63 633
5691.34 597
5692.05 608
5692.76 605
5693.47 601
5694.19 586
5694.90 609
5695.61 547
5696.32 569
5697.04 584
5697.75 596
5698.46 598
5699.17 548
5699.89 568
5700.60 572
5701.31 580
5702.02 557
5702.74 610
5703.45 600
5704.16 634
5704.87 561
5705.59 547
5706.30 580
5707.01 589
5707.72 599
5708.44 564
5709.15 577
5709.86 562
5710.58 567
5711.29 538
5712.00 548
5712.72 553
5713.43 555
5714.14 546
5714.86 531
5715.57 520
5716.28 531
5717.00 530
5717.71 586
5718.42 571
5719.14 575
5719.85 576
5720.56 601
5721.28 679
5721.99 605
5722.71 592
5723.42 605
5724.13 630
5724.85 675
5725.56 674
5726.28 699
5726.99 703
5727.70 693
5728.42 723
5729.13 712
5729.85 628
5730.56 627
5731.28 634
5731.99 631
5732.70 648
5733.42 552
5734.13 592
5734.85 581
5735.56 577
5736.28 556
5736.99 597
5737.71 645
5738.42 611
5739.14 627
5739.85 602
5740.57 642
5741.28 618
5742.00 638
5742.71 603
5743.43 621
5744.14 618
5744.86 639
5745.57 666
5746.29 668
5747.00 665
5747.72 663
5748.43 655
5749.15 635
5749.87 720
5750.58 656
5751.30 636
5752.01 748
5752.73 777
5753.44 785
5754.16 822
5754.88 753
5755.59 822
5756.31 839
5757.02 807
5757.74 815
5758.46 863
5759.17 853
5759.89 832
5760.60 825
5761.32 823
5762.04 861
5762.75 855
5763.47 879
5764.19 867
5764.90 939
5765.62 1097
5766.34 1351
5767.05 1500
5767.77 1734
5768.49 2101
5769.20 2366
5769.92 2464
5770.64 2296
5771.35 2046
5772.07 1797
5772.79 1551
5773.50 1335
5774.22 1132
5774.94 1050
5775.65 1012
5776.37 987
5777.09 1008
5777.81 995
5778.52 978
5779.24 960
5779.96 1004
5780.68 1004
5781.39 1048
5782.11 997
5782.83 1037
5783.55 1012
5784.26 1038
5784.98 1030
5785.70 1001
5786.42 1009
5787.14 1025
5787.85 1092
5788.57 1070
5789.29 1033
5790.01 931
5790.73 918
5791.44 902
5792.16 858
5792.88 868
5793.60 824
5794.32 809
5795.03 834
5795.75 849
5796.47 891
5797.19 911
5797.91 935
5798.63 1059
5799.35 1102
5800.06 1080
5800.78 1081
5801.50 1064
5802.22 1033
5802.94 907
5803.66 872
5804.38 808
5805.10 842
5805.82 771
5806.53 775
5807.25 829
5807.97 818
5808.69 775
5809.41 832
5810.13 833
5810.85 807
5811.57 793
5812.29 756
5813.01 715
5813.73 671
5814.45 644
5815.17 710
5815.89 693
5816.61 744
5817.33 709
5818.05 707
5818.77 707
5819.49 699
5820.20 746
5820.92 707
5821.64 702
5822.36 689
5823.09 689
5823.81 616
5824.53 678
5825.25 654
5825.97 690
5826.69 710
5827.41 652
5828.13 631
5828.85 613
5829.57 656
5830.29 620
5831.01 660
5831.73 634
5832.45 597
5833.17 596
5833.89 619
5834.61 618
5835.33 610
5836.05 625
5836.78 628
5837.50 589
5838.22 623
5838.94 626
5839.66 591
5840.38 669
5841.10 614
5841.82 613
5842.54 611
5843.27 595
5843.99 622
5844.71 632
5845.43 611
5846.15 581
5846.87 619
5847.59 689
5848.32 637
5849.04 609
5849.76 613
5850.48 614
5851.20 626
5851.93 700
5852.65 659
5853.37 668
5854.09 695
5854.81 617
5855.54 651
5856.26 653
5856.98 692
5857.70 618
5858.42 619
5859.15 662
5859.87 622
5860.59 646
5861.31 684
5862.04 595
5862.76 642
5863.48 656
5864.20 659
5864.93 633
5865.65 600
5866.37 637
5867.10 660
5867.82 693
5868.54 714
5869.26 636
5869.99 637
5870.71 638
5871.43 637
5872.16 608
5872.88 648
5873.60 616
5874.33 555
5875.05 618
5875.77 635
5876.50 675
5877.22 693
5877.94 702
5878.67 758
5879.39 696
5880.11 676
5880.84 712
5881.56 710
5882.28 689
5883.01 707
5883.73 699
5884.46 713
5885.18 642
5885.90 643
5886.63 647
5887.35 676
5888.08 687
5888.80 717
5889.52 692
5890.25 653
5890.97 656
5891.70 668
5892.42 691
5893.15 699
5893.87 658
5894.59 662
5895.32 682
5896.04 704
5896.77 628
5897.49 642
5898.22 665
5898.94 701
5899.67 654
5900.39 655
5901.12 648
5901.84 710
5902.57 728
5903.29 759
5904.02 690
5904.74 687
5905.47 715
5906.19 703
5906.92 703
5907.64 747
5908.37 769
5909.09 725
5909.82 721
5910.55 754
5911.27 754
5912.00 725
5912.72 782
5913.45 745
5914.17 744
5914.90 722
5915.63 776
5916.35 775
5917.08 797
5917.80 737
5918.53 764
5919.25 776
5919.98 816
5920.71 823
5921.43 823
5922.16 844
5922.89 837
5923.61 854
5924.34 845
5925.06 899
5925.79 904
5926.52 896
5927.24 927
5927.97 946
5928.70 965
5929.42 1040
5930.15 1031
5930.88 1024
5931.60 1053
5932.33 1019
5933.06 990
5933.78 1026
5934.51 1103
5935.24 1083
5935.97 1133
5936.69 1119
5937.42 1115
5938.15 1134
5938.87 1145
5939.60 1144
5940.33 1202
5941.06 1323
5941.78 1270
5942.51 1260
5943.24 1321
5943.97 1348
5944.69 1441
5945.42 1490
5946.15 1459
5946.88 1531
5947.60 1666
5948.33 1787
5949.06 2037
5949.79 2269
5950.52 2548
5951.24 2758
5951.97 2876
5952.70 2845
5953.43 2676
5954.16 2567
5954.88 2396
5955.61 2195
5956.34 2028
5957.07 1985
5957.80 1971
5958.53 1934
5959.25 1919
5959.98 1913
5960.71 1975
5961.44 2070
5962.17 2166
5962.90 2358
5963.63 2571
5964.36 2829
5965.08 3104
5965.81 3365
5966.54 3524
5967.27 3277
5968.00 3043
5968.73 3023
5969.46 2832
5970.19 2599
5970.92 2501
5971.65 2383
5972.37 2333
5973.10 2254
5973.83 2208
5974.56 2210
5975.29 2267
5976.02 2287
5976.75 2373
5977.48 2371
5978.21 2561
5978.94 2602
5979.67 2680
5980.40 2636
5981.13 2707
5981.86 2776
5982.59 2721
5983.32 2777
5984.05 2766
5984.78 2830
5985.51 2813
5986.24 2771
5986.97 2716
5987.70 2719
5988.43 2745
5989.16 2732
5989.89 2721
5990.62 2791
5991.35 2756
5992.08 2822
5992.81 2847
5993.54 2860
5994.27 2987
5995.00 3047
5995.74 3031
5996.47 3060
5997.20 3087
5997.93 3073
5998.66 3121
5999.39 3078
6000.12 2963
6000.85 2908
6001.58 2830
6002.31 2808
6003.04 2719
6003.78 2750
6004.51 2785
6005.24 2881
6005.97 2966
6006.70 3219
6007.43 3633
6008.16 4361
6008.90 5345
6009.63 6558
6010.36 7744
6011.09 9003
6011.82 10213
6012.55 11224
6013.29 11376
6014.02 11135
6014.75 10488
6015.48 9526
6016.21 8270
6016.95 7325
6017.68 6081
6018.41 5077
6019.14 4251
6019.87 3739
6020.61 3297
6021.34 3039
6022.07 2800
6022.80 2625
6023.54 2500
6024.27 2494
6025.00 2479
6025.73 2455
6026.47 2517
6027.20 2515
6027.93 2646
6028.66 2700
6029.40 2721
6030.13 2623
6030.86 2476
6031.59 2284
6032.33 2113
6033.06 2016
6033.79 2020
6034.53 1949
6035.26 1903
6035.99 2001
6036.73 2049
6037.46 2057
6038.19 2058
6038.93 2067
6039.66 2109
6040.39 2180
6041.13 2159
6041.86 2175
6042.59 2139
6043.33 2300
6044.06 2306
6044.79 2417
6045.53 2467
6046.26 2485
6047.00 2624
6047.73 2726
6048.46 2859
6049.20 3265
6049.93 3523
6050.67 3703
6051.40 3933
6052.13 4031
6052.87 3866
6053.60 3694
6054.34 3470
6055.07 3085
6055.81 2827
6056.54 2627
6057.27 2417
6058.01 2332
6058.74 2323
6059.48 2307
6060.21 2189
6060.95 2206
6061.68 2172
6062.42 2185
6063.15 2062
6063.89 2131
6064.62 2064
6065.36 2133
6066.09 2084
6066.83 2065
6067.56 1984
6068.30 1962
6069.03 1927
6069.77 1920
6070.50 1883
6071.24 1845
6071.97 1885
6072.71 1841
6073.44 1873
6074.18 1757
6074.91 1715
6075.65 1699
6076.39 1706
6077.12 1683
6077.86 1651
6078.59 1652
6079.33 1618
6080.06 1651
6080.80 1577
6081.54 1539
6082.27 1569
6083.01 1520
6083.74 1539
6084.48 1518
6085.22 1543
6085.95 1579
6086.69 1529
6087.42 1547
6088.16 1539
6088.90 1586
6089.63 1675
6090.37 1651
6091.11 1610
6091.84 1532
6092.58 1523
6093.32 1551
6094.05 1522
6094.79 1468
6095.53 1414
6096.26 1291
6097.00 1396
6097.74 1341
6098.47 1444
6099.21 1384
6099.95 1374
6100.69 1376
6101.42 1351
6102.16 1337
6102.90 1360
6103.63 1334
6104.37 1329
6105.11 1294
6105.85 1291
6106.58 1344
6107.32 1439
6108.06 1405
6108.80 1375
6109.53 1441
6110.27 1359
6111.01 1422
6111.75 1390
6112.49 1394
6113.22 1480
6113.96 1438
6114.70 1462
6115.44 1490
6116.17 1512
6116.91 1458
6117.65 1366
6118.39 1406
6119.13 1465
6119.87 1441
6120.60 1433
6121.34 1478
6122.08 1466
6122.82 1515
6123.56 1525
6124.30 1507
6125.03 1582
6125.77 1532
6126.51 1469
6127.25 1406
6127.99 1513
6128.73 1465
6129.47 1412
6130.21 1459
6130.94 1471
6131.68 1417
6132.42 1481
6133.16 1547
6133.90 1519
6134.64 1559
6135.38 1645
6136.12 1704
6136.86 1697
6137.60 1782
6138.34 1926
6139.08 1897
6139.81 1898
6140.55 1953
6141.29 2004
6142.03 1887
6142.77 1959
6143.51 1863
6144.25 1831
6144.99 1781
6145.73 1769
6146.47 1758
6147.21 1793
6147.95 1708
6148.69 1724
6149.43 1721
6150.17 1715
6150.91 1757
6151.65 1856
6152.39 1804
6153.13 1841
6153.87 1940
6154.61 1958
6155.35 1942
6156.09 1937
6156.83 1916
6157.58 1931
6158.32 1947
6159.06 1923
6159.80 1976
6160.54 1991
6161.28 2053
6162.02 2100
6162.76 2338
6163.50 2383
6164.24 2450
6164.98 2580
6165.72 2726
6166.46 2738
6167.21 2811
6167.95 2741
6168.69 2688
6169.43 2701
6170.17 2627
6170.91 2486
6171.65 2474
6172.39 2481
6173.14 2438
6173.88 2490
6174.62 2471
6175.36 2515
6176.10 2664
6176.84 2969
6177.59 3362
6178.33 3907
6179.07 4749
6179.81 5829
6180.55 6821
6181.30 7708
6182.04 8140
6182.78 8228
6183.52 7909
6184.26 7477
6185.01 6669
6185.75 5726
6186.49 5046
6187.23 4371
6187.97 3813
6188.72 3597
6189.46 3320
6190.20 3061
6190.94 2920
6191.69 2869
6192.43 2853
6193.17 2884
6193.92 2754
6194.66 2825
6195.40 2658
6196.14 2716
6196.89 2710
6197.63 2739
6198.37 2695
6199.12 2598
6199.86 2624
6200.60 2583
6201.34 2758
6202.09 2912
6202.83 3240
6203.57 3838
6204.32 4783
6205.06 6111
6205.80 7742
6206.55 9328
6207.29 10882
6208.03 11643
6208.78 11966
6209.52 11629
6210.27 10632
6211.01 9346
6211.75 8091
6212.50 6642
6213.24 5413
6213.98 4620
6214.73 3906
6215.47 3344
6216.22 3015
6216.96 2784
6217.71 2635
6218.45 2608
6219.19 2586
6219.94 2575
6220.68 2572
6221.43 2523
6222.17 2439
6222.92 2364
6223.66 2289
6224.40 2210
6225.15 2094
6225.89 2000
6226.64 1930
6227.38 1744
6228.13 1683
6228.87 1612
6229.62 1627
6230.36 1583
6231.11 1580
6231.85 1688
6232.60 1716
6233.34 1772
6234.09 1713
6234.83 1818
6235.58 1901
6236.32 1961
6237.07 2018
6237.81 2295
6238.56 2425
6239.30 2463
6240.05 2432
6240.80 2367
6241.54 2351
6242.29 2256
6243.03 2242
6243.78 2339
6244.52 2408
6245.27 2480
6246.02 2494
6246.76 2563
6247.51 2412
6248.25 2377
6249.00 2293
6249.75 2222
6250.49 2012
6251.24 1910
6251.98 1882
6252.73 1828
6253.48 1726
6254.22 1790
6254.97 1850
6255.72 1780
6256.46 1796
6257.21 1792
6257.95 1786
6258.70 1829
6259.45 1748
6260.19 1718
6260.94 1653
6261.69 1603
6262.43 1637
6263.18 1561
6263.93 1623
6264.68 1572
6265.42 1464
6266.17 1477
6266.92 1551
6267.66 1592
6268.41 1622
6269.16 1576
6269.91 1578
6270.65 1551
6271.40 1561
6272.15 1481
6272.89 1468
6273.64 1480
6274.39 1507
6275.14 1537
6275.88 1588
6276.63 1592
6277.38 1635
6278.13 1642
6278.88 1559
6279.62 1536
6280.37 1535
6281.12 1514
6281.87 1478
6282.62 1458
6283.36 1452
6284.11 1344
6284.86 1405
6285.61 1398
6286.36 1249
6287.10 1238
6287.85 1211
6288.60 1208
6289.35 1252
6290.10 1275
6290.85 1220
6291.59 1186
6292.34 1148
6293.09 1205
6293.84 1220
6294.59 1178
6295.34 1159
6296.09 1216
6296.84 1188
6297.58 1194
6298.33 1158
6299.08 1156
6299.83 1104
6300.58 1106
6301.33 1067
6302.08 1088
6302.83 1081
6303.58 1044
6304.33 1066
6305.08 1083
6305.83 1111
6306.58 1115
6307.32 1081
6308.07 1131
6308.82 1131
6309.57 1192
6310.32 1175
6311.07 1171
6311.82 1197
6312.57 1171
6313.32 1139
6314.07 1196
6314.82 1146
6315.57 1152
6316.32 1140
6317.07 1118
6317.82 1072
6318.57 1024
6319.32 1007
6320.07 1018
6320.82 1083
6321.57 1040
6322.32 1062
6323.07 1016
6323.82 1009
6324.58 1060
6325.33 1033
6326.08 1059
6326.83 1071
6327.58 1058
6328.33 1050
6329.08 1063
6329.83 1029
6330.58 1111
6331.33 1016
6332.08 1036
6332.83 997
6333.58 989
6334.34 975
6335.09 976
6335.84 1099
6336.59 977
6337.34 975
6338.09 1020
6338.84 1025
6339.59 1001
6340.35 1005
6341.10 1013
6341.85 981
6342.60 1015
6343.35 1081
6344.10 1012
6344.86 1002
6345.61 995
6346.36 1056
6347.11 1093
6347.86 1100
6348.62 1107
6349.37 1169
6350.12 1256
6350.87 1326
6351.62 1403
6352.38 1390
6353.13 1307
6353.88 1296
6354.63 1357
6355.38 1279
6356.14 1216
6356.89 1245
6357.64 1218
6358.39 1158
6359.15 1105
6359.90 1103
6360.65 1021
6361.40 1020
6362.16 1073
6362.91 1168
6363.66 1186
6364.42 1176
6365.17 1271
6365.92 1410
6366.67 1414
6367.43 1455
6368.18 1347
6368.93 1323
6369.69 1237
6370.44 1206
6371.19 1132
6371.95 1116
6372.70 1069
6373.45 1074
6374.21 1099
6374.96 1143
6375.71 1066
6376.47 1002
6377.22 1148
6377.98 1103
6378.73 1178
6379.48 1151
6380.24 1147
6380.99 1119
6381.74 1129
6382.50 1125
6383.25 1083
6384.01 1068
6384.76 1068
6385.51 1057
6386.27 1039
6387.02 1048
6387.78 1029
6388.53 1046
6389.29 1002
6390.04 1019
6390.79 1037
6391.55 1025
6392.30 1007
6393.06 986
6393.81 1031
6394.57 978
6395.32 976
6396.08 921
6396.83 898
6397.59 947
6398.34 905
6399.10 902
6399.85 947
6400.61 929
6401.36 948
6402.12 935
6402.87 940
6403.63 979
6404.38 958
6405.14 1009
6405.89 980
6406.65 1003
6407.40 1064
6408.16 1038
6408.91 1080
6409.67 1046
6410.43 1007
6411.18 989
6411.94 988
6412.69 1018
6413.45 1003
6414.20 1038
6414.96 1139
6415.72 1090
6416.47 1068
6417.23 1035
6417.98 1075
6418.74 1063
6419.50 980
6420.25 1000
6421.01 961
6421.77 987
6422.52 968
6423.28 956
6424.03 961
6424.79 910
6425.55 945
6426.30 933
6427.06 937
6427.82 990
6428.57 976
6429.33 972
6430.09 940
6430.84 960
6431.60 947
6432.36 993
6433.11 1003
6433.87 1031
6434.63 971
6435.39 963
6436.14 962
6436.90 961
6437.66 1003
6438.41 1008
6439.17 1036
6439.93 1038
6440.69 1040
6441.44 1054
6442.20 1055
6442.96 1111
6443.72 1044
6444.47 1011
6445.23 1054
6445.99 1056
6446.75 1071
6447.50 1125
6448.26 1103
6449.02 1059
6449.78 1093
6450.54 1069
6451.29 1092
6452.05 1082
6452.81 1065
6453.57 1095
6454.33 1205
6455.08 1122
6455.84 1115
6456.60 1222
6457.36 1171
6458.12 1170
6458.88 1204
6459.64 1138
6460.39 1175
6461.15 1235
6461.91 1224
6462.67 1313
6463.43 1372
6464.19 1358
6464.95 1432
6465.70 1374
6466.46 1360
6467.22 1394
6467.98 1372
6468.74 1323
6469.50 1341
6470.26 1338
6471.02 1365
6471.78 1357
6472.54 1420
6473.30 1426
6474.05 1416
6474.81 1515
6475.57 1509
6476.33 1553
6477.09 1518
6477.85 1598
6478.61 1577
6479.37 1639
6480.13 1648
6480.89 1643
6481.65 1665
6482.41 1771
6483.17 1779
6483.93 1750
6484.69 1779
6485.45 1753
6486.21 1848
6486.97 1832
6487.73 1867
6488.49 1995
6489.25 2004
6490.01 2134
6490.77 2135
6491.53 2162
6492.29 2247
6493.05 2258
6493.81 2303
6494.57 2335
6495.33 2241
6496.10 2198
6496.86 2172
6497.62 2089
6498.38 2191
6499.14 2209
6499.90 2274
6500.66 2309
6501.42 2487
6502.18 2700
6502.94 3202
6503.70 4130
6504.47 5538
6505.23 7411
6505.99 8918
6506.75 10210
6507.51 11130
6508.27 10994
6509.03 10339
6509.79 9352
6510.56 8072
6511.32 6796
6512.08 5675
6512.84 4704
6513.60 3994
6514.36 3464
6515.13 3107
6515.89 2791
6516.65 2666
6517.41 2665
6518.17 2562
6518.94 2582
6519.70 2593
6520.46 2647
6521.22 2770
6521.98 2909
6522.75 3115
6523.51 3402
6524.27 3863
6525.03 4241
6525.79 4537
6526.56 4733
6527.32 4691
6528.08 4538
6528.84 4307
6529.61 4079
6530.37 3874
6531.13 3850
6531.90 4090
6532.66 4433
6533.42 4886
6534.18 5538
6534.95 5963
6535.71 6133
6536.47 5817
6537.24 5400
6538.00 4950
6538.76 4308
6539.53 3800
6540.29 3365
6541.05 3062
6541.82 2781
6542.58 2728
6543.34 2886
6544.11 2913
6544.87 2854
6545.63 2928
6546.40 2902
6547.16 2821
6547.92 2573
6548.69 2409
6549.45 2408
6550.21 2326
6550.98 2200
6551.74 2139
6552.51 2116
6553.27 2035
6554.03 2074
6554.80 2142
6555.56 2057
6556.33 2013
6557.09 1933
6557.85 2008
6558.62 2129
6559.38 2059
6560.15 2180
6560.91 2276
6561.68 2289
6562.44 2357
6563.21 2339
6563.97 2357
6564.74 2365
6565.50 2339
6566.26 2333
6567.03 2374
6567.79 2316
6568.56 2321
6569.32 2287
6570.09 2306
6570.85 2278
6571.62 2470
6572.38 2483
6573.15 2538
6573.91 2534
6574.68 2518
6575.44 2515
6576.21 2438
6576.98 2431
6577.74 2401
6578.51 2344
6579.27 2383
6580.04 2484
6580.80 2477
6581.57 2517
6582.33 2473
6583.10 2530
6583.87 2470
6584.63 2459
6585.40 2441
6586.16 2467
6586.93 2377
6587.70 2366
6588.46 2476
6589.23 2542
6589.99 2672
6590.76 2848
6591.53 2979
6592.29 3207
6593.06 3310
6593.82 3303
6594.59 3375
6595.36 3405
6596.12 3255
6596.89 3090
6597.66 2986
6598.42 2785
6599.19 2659
6599.96 2466
6600.72 2331
6601.49 2251
6602.26 2222
6603.02 2190
6603.79 2145
6604.56 2111
6605.33 2039
6606.09 2054
6606.86 2013
6607.63 2031
6608.39 2068
6609.16 2137
6609.93 2124
6610.70 2068
6611.46 2099
6612.23 2024
6613.00 1988
6613.77 2087
6614.53 2002
6615.30 1963
6616.07 2070
6616.84 2094
6617.60 2195
6618.37 2237
6619.14 2335
6619.91 2429
6620.68 2549
6621.44 2663
6622.21 2717
6622.98 2621
6623.75 2679
6624.52 2599
6625.28 2408
6626.05 2318
6626.82 2204
6627.59 2134
6628.36 2146
6629.13 2149
6629.89 2225
6630.66 2501
6631.43 2662
6632.20 2800
6632.97 2964
6633.74 3109
6634.51 3174
6635.27 3189
6636.04 3148
6636.81 3206
6637.58 3184
6638.35 3286
6639.12 3279
6639.89 3478
6640.66 3492
6641.43 3337
6642.19 3272
6642.96 3095
6643.73 2926
6644.50 2630
6645.27 2390
6646.04 2176
6646.81 2112
6647.58 2017
6648.35 1903
6649.12 1866
6649.89 1865
6650.66 1931
6651.43 1865
6652.20 1949
6652.97 1878
6653.74 1834
6654.51 1892
6655.28 1850
6656.05 1882
6656.82 1899
6657.59 1877
6658.36 1775
6659.13 1736
6659.90 1785
6660.67 1834
6661.44 1738
6662.21 1707
6662.98 1711
6663.75 1776
6664.52 1669
6665.29 1797
6666.06 1789
6666.83 1856
6667.60 1847
6668.37 1926
6669.14 1958
6669.91 2064
6670.68 2068
6671.46 2060
6672.23 2012
6673.00 2001
6673.77 1912
6674.54 1978
6675.31 1965
6676.08 2025
6676.85 2091
6677.62 2045
6678.40 2112
6679.17 2194
6679.94 2219
6680.71 2258
6681.48 2369
6682.25 2605
6683.02 2725
6683.80 2763
6684.57 2727
6685.34 2742
6686.11 2539
6686.88 2348
6687.65 2180
6688.43 1933
6689.20 1957
6689.97 1871
6690.74 1721
6691.51 1685
6692.29 1758
6693.06 1710
6693.83 1707
6694.60 1666
6695.37 1685
6696.15 1613
6696.92 1680
6697.69 1600
6698.46 1633
6699.24 1648
6700.01 1709
6700.78 1638
6701.55 1624
6702.33 1606
6703.10 1603
6703.87 1568
6704.64 1576
6705.42 1515
6706.19 1547
6706.96 1538
6707.74 1491
6708.51 1516
6709.28 1497
6710.06 1529
6710.83 1470
6711.60 1453
6712.37 1429
6713.15 1445
6713.92 1374
6714.69 1442
6715.47 1418
6716.24 1384
6717.01 1422
6717.79 1426
6718.56 1426
6719.34 1378
6720.11 1310
6720.88 1399
6721.66 1482
6722.43 1451
6723.20 1400
6723.98 1468
6724.75 1380
6725.53 1323
6726.30 1354
6727.07 1383
6727.85 1418
6728.62 1383
6729.40 1437
6730.17 1495
6730.95 1466
6731.72 1492
6732.49 1520
6733.27 1518
6734.04 1538
6734.82 1502
6735.59 1549
6736.37 1606
6737.14 1655
6737.92 1587
6738.69 1532
6739.47 1589
6740.24 1605
6741.01 1587
6741.79 1640
6742.56 1642
6743.34 1587
6744.11 1615
6744.89 1669
6745.67 1696
6746.44 1717
6747.22 1724
6747.99 1806
6748.77 1914
6749.54 2129
6750.32 2271
6751.09 2477
6751.87 2569
6752.64 2512
6753.42 2402
6754.19 2236
6754.97 2138
6755.75 2061
6756.52 2043
6757.30 1984
6758.07 1864
6758.85 1902
6759.63 1904
6760.40 1780
6761.18 1819
6761.95 1783
6762.73 1692
6763.51 1698
6764.28 1720
6765.06 1803
6765.83 1785
6766.61 1781
6767.39 1813
6768.16 1801
6768.94 1667
6769.72 1664
6770.49 1701
6771.27 1575
6772.05 1526
6772.82 1502
6773.60 1499
6774.38 1493
6775.15 1460
6775.93 1461
6776.71 1491
6777.48 1449
6778.26 1455
6779.04 1505
6779.82 1459
6780.59 1476
6781.37 1438
6782.15 1494
6782.92 1479
6783.70 1464
6784.48 1434
6785.26 1421
6786.03 1358
6786.81 1342
6787.59 1396
6788.37 1364
6789.14 1307
6789.92 1292
6790.70 1311
6791.48 1258
6792.25 1260
6793.03 1228
6793.81 1162
6794.59 1203
6795.37 1251
6796.14 1204
6796.92 1225
6797.70 1254
6798.48 1214
6799.26 1215
6800.04 1234
6800.81 1200
6801.59 1275
6802.37 1307
6803.15 1387
6803.93 1404
6804.71 1308
6805.48 1301
6806.26 1309
6807.04 1220
6807.82 1202
6808.60 1166
6809.38 1219
6810.16 1211
6810.94 1160
6811.71 1193
6812.49 1233
6813.27 1175
6814.05 1193
6814.83 1205
6815.61 1241
6816.39 1279
6817.17 1209
6817.95 1273
6818.73 1236
6819.51 1259
6820.29 1249
6821.07 1242
6821.84 1230
6822.62 1239
6823.40 1230
6824.18 1215
6824.96 1194
6825.74 1217
6826.52 1156
6827.30 1136
6828.08 1146
6828.86 1111
6829.64 1137
6830.42 1140
6831.20 1139
6831.98 1206
6832.76 1202
6833.54 1276
6834.32 1418
6835.10 1563
6835.88 1777
6836.66 2002
6837.44 2009
6838.22 2036
6839.01 2037
6839.79 1886
6840.57 1800
6841.35 1662
6842.13 1558
6842.91 1446
6843.69 1436
6844.47 1466
6845.25 1448
6846.03 1530
6846.81 1784
6847.59 1918
6848.37 2123
6849.16 2352
6849.94 2337
6850.72 2295
6851.50 2221
6852.28 2076
6853.06 1965
6853.84 1799
6854.62 1649
6855.41 1516
6856.19 1476
6856.97 1387
6857.75 1371
6858.53 1340
6859.31 1354
6860.10 1310
6860.88 1320
6861.66 1298
6862.44 1288
6863.22 1322
6864.00 1391
6864.79 1357
6865.57 1352
6866.35 1370
6867.13 1358
6867.91 1351
6868.70 1349
6869.48 1328
6870.26 1311
6871.04 1361
6871.83 1389
6872.61 1462
6873.39 1458
6874.17 1536
6874.96 1584
6875.74 1671
6876.52 1737
6877.30 1778
6878.09 1882
6878.87 2201
6879.65 2433
6880.43 2571
6881.22 2584
6882.00 2627
6882.78 2481
6883.57 2440
6884.35 2543
6885.13 2593
6885.92 2794
6886.70 3057
6887.48 3118
6888.27 2993
6889.05 2805
6889.83 2692
6890.62 2379
6891.40 2220
6892.18 1999
6892.97 1853
6893.75 1772
6894.53 1775
6895.32 1707
6896.10 1760
6896.88 1760
6897.67 1741
6898.45 1710
6899.24 1702
6900.02 1637
6900.80 1686
6901.59 1741
6902.37 1678
6903.16 1682
6903.94 1703
6904.73 1646
6905.51 1600
6906.29 1612
6907.08 1589
6907.86 1593
6908.65 1545
6909.43 1475
6910.22 1482
6911.00 1470
6911.79 1484
6912.57 1476
6913.35 1469
6914.14 1429
6914.92 1417
6915.71 1395
6916.49 1344
6917.28 1397
6918.06 1504
6918.85 1467
6919.63 1434
6920.42 1419
6921.20 1422
6921.99 1422
6922.78 1512
6923.56 1519
6924.35 1535
6925.13 1575
6925.92 1668
6926.70 1639
6927.49 1534
6928.27 1606
6929.06 1537
6929.84 1503
6930.63 1469
6931.42 1488
6932.20 1461
6932.99 1499
6933.77 1471
6934.56 1509
6935.35 1543
6936.13 1564
6936.92 1688
6937.70 1786
6938.49 1932
6939.28 1950
6940.06 2117
6940.85 2233
6941.63 2408
6942.42 2399
6943.21 2400
6943.99 2441
6944.78 2407
6945.57 2456
6946.35 2549
6947.14 2624
6947.93 2561
6948.71 2329
6949.50 2262
6950.29 2236
6951.07 2171
6951.86 2082
6952.65 2019
6953.44 2041
6954.22 2034
6955.01 2039
6955.80 2070
6956.58 2039
6957.37 1989
6958.16 2011
6958.95 2040
6959.73 2035
6960.52 2108
6961.31 2122
6962.09 2148
6962.88 2254
6963.67 2363
6964.46 2444
6965.25 2597
6966.03 2792
6966.82 2943
6967.61 2949
6968.40 2970
6969.18 3055
6969.97 3049
6970.76 3039
6971.55 2972
6972.34 2949
6973.12 2890
6973.91 2944
6974.70 3002
6975.49 3056
6976.28 3133
6977.07 3201
6977.85 3371
6978.64 3779
6979.43 4414
6980.22 5359
6981.01 7087
6981.80 9225
6982.59 11588
6983.37 13785
6984.16 15154
6984.95 15961
6985.74 15487
6986.53 14269
6987.32 12586
6988.11 10670
6988.90 8728
6989.69 7151
6990.47 5840
6991.26 4634
6992.05 3835
6992.84 3308
6993.63 2906
6994.42 2639
6995.21 2439
6996.00 2328
6996.79 2273
6997.58 2267
6998.37 2267
6999.16 2258
6999.95 2191
7000.74 2130
7001.53 2055
7002.32 2032
7003.11 2060
7003.90 1789
7004.69 1657
7005.48 1629
7006.27 1599
7007.06 1657
7007.85 1763
7008.64 1760
7009.43 1842
7010.22 1874
7011.01 2063
7011.80 2175
7012.59 2124
7013.38 2108
7014.17 2086
7014.96 2010
7015.75 2039
7016.54 1954
7017.33 1962
7018.12 2052
7018.91 2194
7019.70 2349
7020.49 2560
7021.28 2746
7022.07 2919
7022.87 3045
7023.66 3037
7024.45 3003
7025.24 2876
7026.03 2753
7026.82 2568
7027.61 2426
7028.40 2374
7029.19 2262
7029.99 2114
7030.78 2022
7031.57 1958
7032.36 1953
7033.15 2007
7033.94 2055
7034.74 2166
7035.53 2253
7036.32 2168
7037.11 2179
7037.90 2144
7038.69 2084
7039.49 2131
7040.28 2139
7041.07 2070
7041.86 1990
7042.65 2038
7043.45 2022
7044.24 2081
7045.03 2096
7045.82 2143
7046.61 2407
7047.41 2599
7048.20 2792
7048.99 2939
7049.78 2940
7050.58 2803
7051.37 2608
7052.16 2499
7052.95 2283
7053.75 2266
7054.54 2165
7055.33 2129
7056.13 2264
7056.92 2274
7057.71 2298
7058.50 2251
7059.30 2224
7060.09 2213
7060.88 2146
7061.68 2169
7062.47 2126
7063.26 2083
7064.06 1941
7064.85 1880
7065.64 1838
7066.44 1774
7067.23 1754
7068.02 1712
7068.82 1761
7069.61 1690
7070.40 1645
7071.20 1664
7071.99 1648
7072.78 1505
7073.58 1500
7074.37 1486
7075.17 1460
7075.96 1465
7076.75 1494
7077.55 1526
7078.34 1439
7079.14 1439
7079.93 1417
7080.72 1455
7081.52 1438
7082.31 1427
7083.11 1531
7083.90 1551
7084.70 1575
7085.49 1648
7086.28 1746
7087.08 1789
7087.87 1727
7088.67 1616
7089.46 1561
7090.26 1526
7091.05 1476
7091.85 1305
7092.64 1349
7093.44 1254
7094.23 1279
7095.03 1279
7095.82 1243
7096.62 1235
7097.41 1229
7098.21 1279
7099.00 1294
7099.80 1218
7100.59 1166
7101.39 1170
7102.18 1162
7102.98 1133
7103.77 1137
7104.57 1130
7105.37 1094
7106.16 1092
7106.96 1071
7107.75 1041
7108.55 1017
7109.34 1020
7110.14 1044
7110.94 1018
7111.73 1019
7112.53 1046
7113.32 1023
7114.12 1031
7114.92 1036
7115.71 1045
7116.51 1081
7117.30 1079
7118.10 1101
7118.90 1024
7119.69 1101
7120.49 1044
7121.29 1090
7122.08 1063
7122.88 1018
7123.68 1048
7124.47 1076
7125.27 1112
7126.07 1050
7126.86 1122
7127.66 1133
7128.46 1114
7129.25 1148
7130.05 1125
7130.85 1128
7131.64 1123
7132.44 1111
7133.24 1046
7134.04 1016
7134.83 951
7135.63 937
7136.43 941
7137.23 957
7138.02 959
7138.82 957
7139.62 903
7140.42 923
7141.21 902
7142.01 948
7142.81 874
7143.61 868
7144.40 860
7145.20 899
7146.00 885
7146.80 819
7147.59 823
7148.39 798
7149.19 840
7149.99 871
7150.79 829
7151.59 854
7152.38 860
7153.18 850
7153.98 918
7154.78 912
7155.58 889
7156.38 940
7157.17 938
7157.97 902
7158.77 870
7159.57 841
7160.37 808
7161.17 810
7161.97 829
7162.76 827
7163.56 768
7164.36 811
7165.16 825
7165.96 876
7166.76 802
7167.56 808
7168.36 806
7169.16 798
7169.96 805
7170.75 800
7171.55 746
7172.35 772
7173.15 805
7173.95 741
7174.75 741
7175.55 722
7176.35 699
7177.15 742
7177.95 731
7178.75 749
7179.55 745
7180.35 777
7181.15 776
7181.95 803
7182.75 810
7183.55 763
7184.35 734
7185.15 738
7185.95 709
7186.75 739
7187.55 685
7188.35 686
7189.15 688
7189.95 736
7190.75 741
7191.55 710
7192.35 681
7193.15 711
7193.95 667
7194.75 663
7195.55 672
7196.35 696
7197.15 719
7197.95 726
7198.76 714
7199.56 676
7200.36 702
7201.16 688
7201.96 684
7202.76 689
7203.56 689
7204.36 664
7205.16 701
7205.96 710
7206.77 702
7207.57 688
7208.37 739
7209.17 733
7209.97 750
7210.77 728
7211.57 689
7212.38 734
7213.18 734
7213.98 751
7214.78 693
7215.58 742
7216.38 762
7217.19 787
7217.99 786
7218.79 798
7219.59 747
7220.39 767
7221.20 747
7222.00 749
7222.80 736
7223.60 695
7224.40 721
7225.21 745
7226.01 796
7226.81 713
7227.61 732
7228.42 715
7229.22 759
7230.02 752
7230.82 814
7231.63 829
7232.43 940
7233.23 965
7234.03 1002
7234.84 1090
7235.64 1047
7236.44 1035
7237.25 1070
7238.05 984
7238.85 887
7239.65 861
7240.46 819
7241.26 774
7242.06 791
7242.87 769
7243.67 773
7244.47 776
7245.28 778
7246.08 786
7246.88 817
7247.69 733
7248.49 715
7249.30 758
7250.10 739
7250.90 778
7251.71 797
7252.51 842
7253.31 825
7254.12 821
7254.92 781
7255.73 822
7256.53 789
7257.33 721
7258.14 756
7258.94 757
7259.75 739
7260.55 731
7261.35 725
7262.16 750
7262.96 795
7263.77 756
7264.57 720
7265.38 779
7266.18 782
7266.99 805
7267.79 782
7268.59 789
7269.40 754
7270.20 785
7271.01 830
7271.81 814
7272.62 778
7273.42 801
7274.23 875
7275.03 812
7275.84 843
7276.64 859
7277.45 906
7278.25 911
7279.06 952
7279.86 1075
7280.67 1191
7281.48 1303
7282.28 1419
7283.09 1472
7283.89 1505
7284.70 1489
7285.50 1345
7286.31 1311
7287.11 1193
7287.92 1081
7288.73 1061
7289.53 997
7290.34 930
7291.14 919
7291.95 914
7292.76 845
7293.56 900
7294.37 931
7295.17 911
7295.98 945
7296.79 975
7297.59 920
7298.40 916
7299.21 942
7300.01 968
7300.82 979
7301.62 929
7302.43 897
7303.24 959
7304.04 988
7304.85 1000
7305.66 1047
7306.46 1050
7307.27 1041
7308.08 1081
7308.89 1161
7309.69 1165
7310.50 1115
7311.31 1133
7312.11 1114
7312.92 1177
7313.73 1308
7314.53 1451
7315.34 1716
7316.15 1976
7316.96 2214
7317.76 2454
7318.57 2532
7319.38 2426
7320.19 2247
7320.99 2014
7321.80 1744
7322.61 1592
7323.42 1470
7324.22 1340
7325.03 1266
7325.84 1225
7326.65 1173
7327.46 1138
7328.26 1104
7329.07 1076
7329.88 1130
7330.69 1101
7331.50 1132
7332.30 1096
7333.11 1097
7333.92 1139
7334.73 1177
7335.54 1143
7336.35 1215
7337.15 1238
7337.96 1269
7338.77 1199
7339.58 1183
7340.39 1152
7341.20 1021
7342.01 1071
7342.82 1009
7343.62 1016
7344.43 928
7345.24 949
7346.05 938
7346.86 946
7347.67 926
7348.48 912
7349.29 920
7350.10 868
7350.91 901
7351.71 946
7352.52 826
7353.33 951
7354.14 973
7354.95 1003
7355.76 1042
7356.57 1023
7357.38 1049
7358.19 1083
7359.00 1086
7359.81 1089
7360.62 1095
7361.43 1058
7362.24 1016
7363.05 996
7363.86 984
7364.67 914
7365.48 877
7366.29 895
7367.10 867
7367.91 880
7368.72 855
7369.53 816
7370.34 825
7371.15 815
7371.96 812
7372.77 833
7373.58 842
7374.39 863
7375.20 827
7376.01 904
7376.82 909
7377.63 1019
7378.45 1114
7379.26 1127
7380.07 1047
7380.88 1131
7381.69 1137
7382.50 1054
7383.31 1004
7384.12 985
7384.93 900
7385.74 836
7386.56 798
7387.37 807
7388.18 811
7388.99 768
7389.80 794
7390.61 789
7391.42 792
7392.24 752
7393.05 739
7393.86 762
7394.67 754
7395.48 807
7396.29 788
7397.10 759
7397.92 769
7398.73 813
7399.54 792
7400.35 837
7401.16 762
7401.98 761
7402.79 763
7403.60 752
7404.41 703
7405.23 689
7406.04 696
7406.85 715
7407.66 702
7408.47 682
7409.29 697
7410.10 691
7410.91 687
7411.72 669
7412.54 678
7413.35 657
7414.16 655
7414.98 681
7415.79 662
7416.60 662
7417.41 666
7418.23 671
7419.04 628
7419.85 644
7420.67 650
7421.48 623
7422.29 597
7423.11 610
7423.92 626
7424.73 668
7425.54 674
7426.36 620
7427.17 624
7427.99 622
7428.80 588
7429.61 581
7430.43 602
7431.24 610
7432.05 626
7432.87 611
7433.68 634
7434.49 624
7435.31 620
7436.12 611
7436.94 671
7437.75 640
7438.56 631
7439.38 569
7440.19 597
7441.01 556
7441.82 585
7442.64 627
7443.45 611
7444.26 532
7445.08 603
7445.89 574
7446.71 599
7447.52 571
7448.34 578
7449.15 564
7449.97 584
7450.78 602
7451.59 581
7452.41 614
7453.22 636
7454.04 580
7454.85 592
7455.67 598
7456.48 611
7457.30 593
7458.11 611
7458.93 576
7459.74 585
7460.56 613
7461.38 614
7462.19 559
7463.01 600
7463.82 595
7464.64 590
7465.45 618
7466.27 637
7467.08 580
7467.90 605
7468.72 611
7469.53 627
7470.35 629
7471.16 655
7471.98 632
7472.79 647
7473.61 638
7474.43 598
7475.24 619
7476.06 590
7476.87 607
7477.69 576
7478.51 591
7479.32 585
7480.14 617
7480.96 615
7481.77 613
7482.59 614
7483.41 645
7484.22 613
7485.04 587
7485.85 565
7486.67 618
7487.49 609
7488.31 618
7489.12 631
7489.94 565
7490.76 605
7491.57 652
7492.39 615
7493.21 591
7494.02 608
7494.84 615
7495.66 595
7496.48 597
7497.29 603
7498.11 602
7498.93 613
7499.74 606
7500.56 590
7501.38 592
7502.20 628
7503.01 631
7503.83 590
7504.65 590
7505.47 601
7506.29 612
7507.10 604
7507.92 615
7508.74 604
7509.56 607
7510.37 621
7511.19 593
7512.01 618
7512.83 578
7513.65 581
7514.47 583
7515.28 603
7516.10 612
7516.92 560
7517.74 553
7518.56 591
7519.38 597
7520.19 656
7521.01 611
7521.83 571
7522.65 618
7523.47 644
7524.29 643
7525.11 585
7525.92 542
7526.74 565
7527.56 592
7528.38 583
7529.20 602
7530.02 608
7530.84 625
7531.66 626
7532.48 618
7533.30 659
7534.12 642
7534.93 610
7535.75 604
7536.57 597
7537.39 603
7538.21 612
7539.03 597
7539.85 643
7540.67 629
7541.49 666
7542.31 623
7543.13 674
7543.95 634
7544.77 646
7545.59 589
7546.41 605
7547.23 579
7548.05 568
7548.87 590
7549.69 629
7550.51 609
7551.33 637
7552.15 588
7552.97 577
7553.79 645
7554.61 641
7555.43 657
7556.25 597
7557.07 592
7557.89 644
7558.71 674
7559.53 693
7560.36 666
7561.18 665
7562.00 659
7562.82 630
7563.64 660
7564.46 662
7565.28 684
7566.10 650
7566.92 635
7567.74 686
7568.56 690
7569.39 676
7570.21 677
7571.03 668
7571.85 678
7572.67 705
7573.49 703
7574.31 661
7575.14 700
7575.96 697
7576.78 719
7577.60 656
7578.42 730
7579.24 740
7580.06 701
7580.89 737
7581.71 722
7582.53 744
7583.35 709
7584.17 777
7585.00 794
7585.82 806
7586.64 855
7587.46 862
7588.29 867
7589.11 840
7589.93 811
7590.75 867
7591.57 870
7592.40 877
7593.22 863
7594.04 924
7594.86 898
7595.69 963
7596.51 933
7597.33 970
7598.15 948
7598.98 968
7599.80 1069
7600.62 1121
7601.45 1141
7602.27 1194
7603.09 1186
7603.92 1190
7604.74 1237
7605.56 1150
7606.38 1192
7607.21 1117
7608.03 1096
7608.85 1032
7609.68 1001
7610.50 1027
7611.32 1050
7612.15 1049
7612.97 1081
7613.80 1179
7614.62 1256
7615.44 1369
7616.27 1427
7617.09 1520
7617.91 1513
7618.74 1468
7619.56 1369
7620.39 1310
7621.21 1292
7622.03 1298
7622.86 1167
7623.68 1220
7624.51 1219
7625.33 1199
7626.15 1262
7626.98 1301
7627.80 1366
7628.63 1419
7629.45 1413
7630.28 1497
7631.10 1498
7631.93 1449
7632.75 1399
7633.58 1322
7634.40 1237
7635.22 1082
7636.05 1053
7636.87 1066
7637.70 978
7638.52 1007
7639.35 969
7640.17 1028
7641.00 1013
7641.82 1001
7642.65 1038
7643.47 1115
7644.30 1172
7645.13 1142
7645.95 1148
7646.78 1099
7647.60 1087
7648.43 1036
7649.25 1032
7650.08 991
7650.90 944
7651.73 932
7652.55 882
7653.38 864
7654.21 807
7655.03 805
7655.86 822
7656.68 810
7657.51 789
7658.34 760
7659.16 756
7659.99 745
7660.81 740
7661.64 764
7662.47 755
7663.29 698
7664.12 746
7664.95 742
7665.77 802
7666.60 779
7667.42 768
7668.25 775
7669.08 749
7669.90 765
7670.73 805
7671.56 776
7672.38 727
7673.21 721
7674.04 778
7674.87 754
7675.69 747
7676.52 715
7677.35 707
7678.17 738
7679.00 733
7679.83 746
7680.65 786
7681.48 895
7682.31 927
7683.14 968
7683.96 988
7684.79 964
7685.62 962
7686.45 909
7687.27 849
7688.10 794
7688.93 822
7689.76 818
7690.58 793
7691.41 799
7692.24 764
7693.07 840
7693.90 826
7694.72 916
7695.55 951
7696.38 950
7697.21 960
7698.04 960
7698.86 928
7699.69 895
7700.52 815
7701.35 833
7702.18 787
7703.01 758
7703.83 761
7704.66 780
7705.49 731
7706.32 711
7707.15 741
7707.98 762
7708.81 712
7709.63 684
7710.46 749
7711.29 728
7712.12 762
7712.95 683
7713.78 717
7714.61 699
7715.44 695
7716.27 697
7717.10 697
7717.93 688
7718.75 698
7719.58 690
7720.41 676
7721.24 649
7722.07 658
7722.90 634
7723.73 593
7724.56 678
7725.39 677
7726.22 674
7727.05 656
7727.88 677
7728.71 738
7729.54 697
7730.37 675
7731.20 659
7732.03 614
7732.86 615
7733.69 626
7734.52 635
7735.35 623
7736.18 595
7737.01 577
7737.84 587
7738.67 607
7739.50 561
7740.33 578
7741.16 651
7741.99 625
7742.82 661
7743.65 748
7744.48 842
7745.31 813
7746.14 888
7746.98 882
7747.81 901
7748.64 875
7749.47 778
7750.30 775
7751.13 677
7751.96 670
7752.79 649
7753.62 637
7754.45 667
7755.29 621
7756.12 635
7756.95 618
7757.78 590
7758.61 595
7759.44 589
7760.27 595
7761.11 638
7761.94 614
7762.77 583
7763.60 608
7764.43 577
7765.26 595
7766.10 557
7766.93 537
7767.76 599
7768.59 583
7769.42 582
7770.26 589
7771.09 569
7771.92 612
7772.75 598
7773.58 537
7774.42 570
7775.25 584
7776.08 614
7776.91 548
7777.75 605
7778.58 626
7779.41 606
7780.24 588
7781.08 593
7781.91 621
7782.74 632
7783.57 619
7784.41 595
7785.24 603
7786.07 620
7786.91 576
7787.74 607
7788.57 587
7789.40 578
7790.24 584
7791.07 584
7791.90 604
7792.74 605
7793.57 593
7794.40 574
7795.24 628
7796.07 627
7796.90 638
7797.74 653
7798.57 621
7799.40 630
7800.24 657
7801.07 678
7801.91 638
7802.74 646
7803.57 688
7804.41 697
7805.24 698
7806.07 676
7806.91 698
7807.74 687
7808.58 720
7809.41 767
7810.25 801
7811.08 774
7811.91 786
7812.75 853
7813.58 871
7814.42 855
7815.25 860
7816.09 829
7816.92 879
7817.75 918
7818.59 982
7819.42 994
7820.26 1040
7821.09 1036
7821.93 1031
7822.76 1013
7823.60 956
7824.43 941
7825.27 876
7826.10 911
7826.94 881
7827.77 842
7828.61 810
7829.44 845
7830.28 934
7831.11 1001
7831.95 1014
7832.78 1004
7833.62 1031
7834.46 1012
7835.29 888
7836.13 903
7836.96 863
7837.80 807
7838.63 810
7839.47 765
7840.31 753
7841.14 724
7841.98 783
7842.81 718
7843.65 691
7844.48 672
7845.32 686
7846.16 682
7846.99 714
7847.83 698
7848.67 715
7849.50 714
7850.34 731
7851.17 649
7852.01 675
7852.85 695
7853.68 721
7854.52 736
7855.36 660
7856.19 672
7857.03 736
7857.87 716
7858.70 744
7859.54 698
7860.38 648
7861.21 689
7862.05 664
7862.89 645
7863.72 693
7864.56 643
7865.40 702
7866.24 741
7867.07 724
7867.91 727
7868.75 759
7869.59 761
7870.42 768
7871.26 763
7872.10 805
7872.94 813
7873.77 872
7874.61 922
7875.45 994
7876.29 954
7877.12 981
7877.96 1069
7878.80 1027
7879.64 967
7880.47 952
7881.31 971
7882.15 903
7882.99 883
7883.83 823
7884.66 802
7885.50 816
7886.34 781
7887.18 819
7888.02 825
7888.86 828
7889.69 890
7890.53 959
7891.37 933
7892.21 894
7893.05 861
7893.89 834
7894.73 826
7895.56 772
7896.40 750
7897.24 732
7898.08 730
7898.92 702
7899.76 731
7900.60 660
7901.44 678
7902.28 641
7903.12 638
7903.95 699
7904.79 673
7905.63 651
7906.47 694
7907.31 649
7908.15 680
7908.99 675
7909.83 652
7910.67 680
7911.51 671
7912.35 691
7913.19 736
7914.03 753
7914.87 786
7915.71 817
7916.55 813
7917.39 817
7918.23 766
7919.07 765
7919.91 767
7920.75 733
7921.59 682
7922.43 680
7923.27 647
7924.11 659
7924.95 622
7925.79 635
7926.63 613
7927.47 623
7928.31 617
7929.15 630
7929.99 632
7930.83 648
7931.67 692
7932.51 684
7933.35 641
7934.19 671
7935.04 585
7935.88 584
7936.72 637
7937.56 618
7938.40 574
7939.24 556
7940.08 619
7940.92 633
7941.76 634
7942.60 653
7943.45 674
7944.29 653
7945.13 703
7945.97 670
7946.81 695
7947.65 710
7948.49 727
7949.34 718
7950.18 770
7951.02 815
7951.86 899
7952.70 944
7953.54 908
7954.39 894
7955.23 933
7956.07 920
7956.91 943
7957.75 916
7958.60 925
7959.44 873
7960.28 886
7961.12 930
7961.96 925
7962.81 989
7963.65 1086
7964.49 1226
7965.33 1291
7966.18 1365
7967.02 1324
7967.86 1239
7968.70 1155
7969.55 1041
7970.39 926
7971.23 883
7972.08 861
7972.92 796
7973.76 767
7974.60 752
7975.45 702
7976.29 698
7977.13 702
7977.98 701
7978.82 700
7979.66 747
7980.51 698
7981.35 693
7982.19 693
7983.04 696
7983.88 680
7984.72 678
7985.57 710
7986.41 670
7987.25 646
7988.10 657
7988.94 673
7989.78 585
7990.63 610
7991.47 604
7992.32 604
7993.16 581
7994.00 562
7994.85 551
7995.69 573
7996.54 579
7997.38 597
7998.22 578
7999.07 586
7999.91 542
8000.76 586
8001.60 545
8002.45 540
8003.29 517
8004.13 537
8004.98 537
8005.82 496
8006.67 505
8007.51 499
8008.36 529
8009.20 520
8010.05 482
8010.89 467
8011.74 448
8012.58 467
8013.43 483
8014.27 488
8015.12 474
8015.96 465
8016.81 444
8017.65 455
8018.50 468
8019.34 437
8020.19 477
8021.03 483
8021.88 495
8022.72 444
8023.57 442
8024.41 473
8025.26 453
8026.11 428
8026.95 457
8027.80 450
8028.64 483
8029.49 493
8030.33 485
8031.18 468
8032.03 470
8032.87 439
8033.72 466
8034.56 449
8035.41 476
8036.26 482
8037.10 500
8037.95 490
8038.80 485
8039.64 461
8040.49 459
8041.34 459
8042.18 456
8043.03 437
8043.87 459
8044.72 446
8045.57 468
8046.41 451
8047.26 450
8048.11 440
8048.96 436
8049.80 469
8050.65 430
8051.50 416
8052.34 447
8053.19 410
8054.04 412
8054.88 433
8055.73 431
8056.58 424
8057.43 411
8058.27 413
8059.12 398
8059.97 411
8060.82 427
8061.66 434
8062.51 443
8063.36 439
8064.21 403
8065.05 402
8065.90 400
8066.75 442
8067.60 426
8068.44 424
8069.29 456
8070.14 435
8070.99 406
8071.84 382
8072.68 393
8073.53 406
8074.38 434
8075.23 413
8076.08 421
8076.93 430
8077.77 395
8078.62 429
8079.47 397
8080.32 377
8081.17 374
8082.02 391
8082.87 438
8083.71 430
8084.56 407
8085.41 414
8086.26 444
8087.11 401
8087.96 433
8088.81 424
8089.66 406
8090.51 407
8091.35 408
8092.20 409
8093.05 416
8093.90 419
8094.75 428
8095.60 399
8096.45 454
8097.30 433
8098.15 408
8099.00 460
8099.85 428
8100.70 424
8101.55 455
8102.40 475
8103.25 486
8104.10 428
8104.95 412
8105.80 466
8106.65 428
8107.50 447
8108.35 445
8109.20 479
8110.05 455
8110.90 393
8111.75 437
8112.60 418
8113.45 427
8114.30 428
8115.15 470
8116.00 434
8116.85 395
8117.70 418
8118.55 427
8119.40 431
8120.25 426
8121.10 422
8121.95 442
8122.80 428
8123.65 405
8124.50 428
8125.35 422
8126.20 450
8127.06 470
8127.91 475
8128.76 471
8129.61 525
8130.46 478
8131.31 476
8132.16 478
8133.01 497
8133.86 485
8134.72 467
8135.57 444
8136.42 412
8137.27 459
8138.12 385
8138.97 416
8139.83 383
8140.68 403
8141.53 442
8142.38 465
8143.23 465
8144.08 464
8144.94 446
8145.79 471
8146.64 447
8147.49 477
8148.34 460
8149.20 447
8150.05 504
8150.90 517
8151.75 517
8152.60 569
8153.46 544
8154.31 568
8155.16 570
8156.01 578
8156.87 536
8157.72 498
8158.57 466
8159.42 447
8160.28 433
8161.13 427
8161.98 468
8162.84 448
8163.69 401
8164.54 451
8165.39 450
8166.25 431
8167.10 400
8167.95 405
8168.81 425
8169.66 398
8170.51 400
8171.37 397
8172.22 407
8173.07 384
8173.93 398
8174.78 429
8175.63 390
8176.49 422
8177.34 395
8178.19 385
8179.05 389
8179.90 399
8180.76 377
8181.61 357
8182.46 369
8183.32 372
8184.17 401
8185.02 358
8185.88 357
8186.73 363
8187.59 387
8188.44 376
8189.30 345
8190.15 384
8191.00 386
8191.86 374
8192.71 372
8193.57 388
8194.42 404
8195.28 385
8196.13 347
8196.99 371
8197.84 376
8198.69 360
8199.55 353
8200.40 355
8201.26 344
8202.11 347
8202.97 365
8203.82 376
8204.68 356
8205.53 388
8206.39 344
8207.24 374
8208.10 384
8208.95 362
8209.81 313
8210.67 361
8211.52 406
8212.38 419
8213.23 360
8214.09 369
8214.94 374
8215.80 375
8216.65 379
8217.51 392
8218.37 410
8219.22 347
8220.08 368
8220.93 342
8221.79 388
8222.64 386
8223.50 376
8224.36 385
8225.21 385
8226.07 368
8226.92 318
8227.78 329
8228.64 397
8229.49 387
8230.35 355
8231.21 362
8232.06 362
8232.92 367
8233.78 341
8234.63 369
8235.49 356
8236.35 354
8237.20 386
8238.06 382
8238.92 347
8239.77 332
8240.63 357
8241.49 357
8242.34 401
8243.20 377
8244.06 371
8244.91 374
8245.77 344
8246.63 312
8247.49 344
8248.34 349
8249.20 376
8250.06 386
8250.92 362
8251.77 343
8252.63 319
8253.49 358
8254.35 380
8255.20 359
8256.06 364
8256.92 365
8257.78 360
8258.63 359
8259.49 371
8260.35 406
8261.21 385
8262.07 371
8262.92 382
8263.78 354
8264.64 386
8265.50 381
8266.36 380
8267.22 377
8268.07 419
8268.93 412
8269.79 401
8270.65 398
8271.51 418
8272.37 393
8273.22 416
8274.08 449
8274.94 471
8275.80 493
8276.66 555
8277.52 507
8278.38 512
8279.24 494
8280.09 482
8280.95 495
8281.81 468
8282.67 437
8283.53 408
8284.39 432
8285.25 425
8286.11 404
8286.97 410
8287.83 418
8288.69 484
8289.55 497
8290.41 502
8291.26 511
8292.12 548
8292.98 520
8293.84 519
8294.70 492
8295.56 471
8296.42 455
8297.28 430
8298.14 442
8299.00 434
8299.86 437
8300.72 449
8301.58 408
8302.44 441
8303.30 424
8304.16 387
8305.02 371
8305.88 428
8306.74 404
8307.60 390
8308.46 426
8309.33 403
8310.19 401
8311.05 386
8311.91 411
8312.77 423
8313.63 413
8314.49 418
8315.35 400
8316.21 339
8317.07 395
8317.93 364
8318.79 355
8319.65 358
8320.52 339
8321.38 376
8322.24 375
8323.10 388
8323.96 360
8324.82 396
8325.68 372
8326.54 357
8327.41 371
8328.27 401
8329.13 378
8329.99 381
8330.85 363
8331.71 374
8332.57 369
8333.44 383
8334.30 362
8335.16 362
8336.02 391
8336.88 394
8337.75 347
8338.61 357
8339.47 411
8340.33 387
8341.19 398
8342.06 389
8342.92 399
8343.78 423
8344.64 391
8345.50 379
8346.37 362
8347.23 391
8348.09 383
8348.95 424
8349.82 378
8350.68 403
8351.54 389
8352.40 395
8353.27 378
8354.13 397
8354.99 379
8355.86 390
8356.72 386
8357.58 356
8358.45 404
8359.31 350
8360.17 400
8361.03 417
8361.90 370
8362.76 368
8363.62 364
8364.49 383
8365.35 419
8366.21 411
8367.08 390
8367.94 354
8368.80 389
8369.67 415
8370.53 376
8371.40 394
8372.26 367
8373.12 426
8373.99 375
8374.85 381
8375.71 406
8376.58 405
8377.44 347
8378.31 374
8379.17 400
8380.03 422
8380.90 362
8381.76 405
8382.63 417
8383.49 400
8384.36 393
8385.22 440
8386.08 418
8386.95 375
8387.81 403
8388.68 390
8389.54 391
8390.41 411
8391.27 394
8392.14 403
8393.00 429
8393.87 412
8394.73 424
8395.60 390
8396.46 379
8397.33 417
8398.19 430
8399.06 410
8399.92 405
8400.79 429
8401.65 412
8402.52 418
8403.38 451
8404.25 451
8405.11 447
8405.98 477
8406.84 433
8407.71 430
8408.58 425
8409.44 465
8410.31 481
8411.17 488
8412.04 508
8412.90 502
8413.77 513
8414.64 454
8415.50 479
8416.37 468
8417.23 513
8418.10 486
8418.97 530
8419.83 504
8420.70 557
8421.56 553
8422.43 533
8423.30 548
8424.16 570
8425.03 589
8425.90 547
8426.76 562
8427.63 556
8428.50 538
8429.36 579
8430.23 624
8431.10 618
8431.96 584
8432.83 637
8433.70 630
8434.56 635
8435.43 626
8436.30 685
8437.16 708
8438.03 721
8438.90 805
8439.77 772
8440.63 778
8441.50 854
8442.37 854
8443.24 782
8444.10 801
8444.97 825
8445.84 867
8446.71 803
8447.57 836
8448.44 876
8449.31 924
8450.18 999
8451.04 1174
8451.91 1356
8452.78 1560
8453.65 1702
8454.52 1808
8455.38 1792
8456.25 1757
8457.12 1607
8457.99 1567
8458.86 1361
8459.72 1231
8460.59 1117
8461.46 1009
8462.33 946
8463.20 878
8464.07 839
8464.93 816
8465.80 795
8466.67 830
8467.54 720
8468.41 710
8469.28 755
8470.15 701
8471.02 752
8471.88 707
8472.75 713
8473.62 717
8474.49 768
8475.36 758
8476.23 742
8477.10 810
8477.97 818
8478.84 874
8479.71 864
8480.58 859
8481.44 852
8482.31 862
8483.18 811
8484.05 783
8484.92 731
8485.79 758
8486.66 786
8487.53 758
8488.40 766
8489.27 787
8490.14 781
8491.01 828
8491.88 806
8492.75 850
8493.62 874
8494.49 863
8495.36 838
8496.23 783
8497.10 820
8497.97 796
8498.84 750
8499.71 748
8500.58 791
8501.45 761
8502.32 790
8503.19 769
8504.06 782
8504.93 805
8505.80 815
8506.67 774
8507.55 830
8508.42 869
8509.29 827
8510.16 856
8511.03 800
8511.90 801
8512.77 798
8513.64 807
8514.51 879
8515.38 828
8516.25 859
8517.13 840
8518.00 854
8518.87 877
8519.74 935
8520.61 974
8521.48 1042
8522.35 1135
8523.23 1230
8524.10 1318
8524.97 1362
8525.84 1320
8526.71 1272
8527.58 1207
8528.46 1201
8529.33 1136
8530.20 1092
8531.07 1061
8531.94 1022
8532.81 990
8533.69 1038
8534.56 970
8535.43 929
8536.30 973
8537.18 909
8538.05 940
8538.92 1009
8539.79 1093
8540.66 1196
8541.54 1284
8542.41 1441
8543.28 1595
8544.15 1672
8545.03 1720
8545.90 1712
8546.77 1727
8547.64 1640
8548.52 1510
8549.39 1456
8550.26 1424
8551.14 1428
8552.01 1475
8552.88 1414
8553.76 1314
8554.63 1309
8555.50 1205
8556.37 1085
8557.25 1064
8558.12 954
8558.99 927
8559.87 905
8560.74 823
8561.61 803
8562.49 784
8563.36 735
8564.24 740
8565.11 767
8565.98 738
8566.86 745
8567.73 740
8568.60 727
8569.48 711
8570.35 687
8571.23 729
8572.10 695
8572.97 686
8573.85 686
8574.72 713
8575.60 718
8576.47 690
8577.34 707
8578.22 709
8579.09 711
8579.97 725
8580.84 746
8581.72 740
8582.59 750
8583.47 722
8584.34 773
8585.21 798
8586.09 753
8586.96 755
8587.84 775
8588.71 779
8589.59 805
8590.46 759
8591.34 734
8592.21 742
8593.09 745
8593.96 784
8594.84 745
8595.71 734
8596.59 727
8597.46 724
8598.34 721
8599.22 748
8600.09 734
8600.97 751
8601.84 741
8602.72 714
8603.59 738
8604.47 798
8605.34 811
8606.22 765
8607.10 805
8607.97 772
8608.85 786
8609.72 797
8610.60 785
8611.47 790
8612.35 817
8613.23 833
8614.10 829
8614.98 778
8615.86 841
8616.73 871
8617.61 897
8618.48 912
8619.36 922
8620.24 937
8621.11 919
8621.99 941
8622.87 941
8623.74 912
8624.62 931
8625.50 952
8626.37 982
8627.25 961
8628.13 1012
8629.00 964
8629.88 981
8630.76 977
8631.64 1035
8632.51 1009
8633.39 955
8634.27 980
8635.14 997
8636.02 999
8636.90 1023
8637.78 1016
8638.65 1055
8639.53 1082
8640.41 1076
8641.29 1099
8642.16 1165
8643.04 1135
8643.92 1159
8644.80 1169
8645.67 1212
8646.55 1273
8647.43 1260
8648.31 1259
8649.18 1248
8650.06 1268
8650.94 1270
8651.82 1255
8652.70 1218
8653.58 1256
8654.45 1333
8655.33 1320
8656.21 1376
8657.09 1525
8657.97 1592
8658.84 1719
8659.72 1961
8660.60 2067
8661.48 2225
8662.36 2403
8663.24 2484
8664.12 2463
8664.99 2432
8665.87 2228
8666.75 2175
8667.63 2121
8668.51 2018
8669.39 2123
8670.27 2147
8671.15 2155
8672.03 2163
8672.91 2237
8673.78 2258
8674.66 2121
8675.54 2047
8676.42 2007
8677.30 1787
8678.18 1653
8679.06 1560
8679.94 1482
8680.82 1446
8681.70 1423
8682.58 1402
8683.46 1445
8684.34 1545
8685.22 1604
8686.10 1738
8686.98 2071
8687.86 2434
8688.74 2747
8689.62 3033
8690.50 3265
8691.38 3369
8692.26 3294
8693.14 3188
8694.02 2831
8694.90 2538
8695.78 2252
8696.66 2065
8697.54 1960
8698.42 1846
8699.30 1786
8700.18 1781
8701.06 1692
8701.94 1634
8702.82 1614
8703.70 1465
8704.58 1416
8705.46 1309
8706.34 1220
8707.23 1099
8708.11 1104
8708.99 1093
8709.87 1091
8710.75 1083
8711.63 1046
8712.51 976
8713.39 979
8714.27 925
8715.16 894
8716.04 872
8716.92 877
8717.80 924
8718.68 939
8719.56 943
8720.44 913
8721.33 926
8722.21 920
8723.09 874
8723.97 901
8724.85 982
8725.73 1021
8726.62 1043
8727.50 1011
8728.38 1053
8729.26 1113
8730.14 1110
8731.03 1096
8731.91 1113
8732.79 1026
8733.67 960
8734.55 918
8735.44 931
8736.32 979
8737.20 961
8738.08 933
8738.97 977
8739.85 1005
8740.73 942
8741.61 905
8742.50 941
8743.38 878
8744.26 890
8745.14 916
8746.03 825
8746.91 821
8747.79 873
8748.68 887
8749.56 908
8750.44 906
8751.33 942
8752.21 911
8753.09 895
8753.97 952
8754.86 932
8755.74 912
8756.62 989
8757.51 986
8758.39 1000
8759.28 953
8760.16 950
8761.04 998
8761.93 960
8762.81 964
8763.69 983
8764.58 953
8765.46 979
8766.34 998
8767.23 1011
8768.11 987
8769.00 999
8769.88 996
8770.76 961
8771.65 963
8772.53 940
8773.42 893
8774.30 894
8775.19 953
8776.07 958
8776.95 1017
8777.84 1055
8778.72 1108
8779.61 1165
8780.49 1171
8781.38 1227
8782.26 1178
8783.15 1084
8784.03 1024
8784.92 997
8785.80 956
8786.69 889
8787.57 890
8788.46 877
8789.34 807
8790.23 827
8791.11 844
8792.00 833
8792.88 791
8793.77 769
8794.65 798
8795.54 799
8796.42 809
8797.31 771
8798.19 765
8799.08 780
8799.96 801
8800.85 779
8801.74 805
8802.62 776
8803.51 748
8804.39 756
8805.28 726
8806.16 719
8807.05 735
8807.94 759
8808.82 736
8809.71 730
8810.59 710
8811.48 727
8812.37 721
8813.25 738
8814.14 784
8815.03 813
8815.91 830
8816.80 852
8817.68 838
8818.57 845
8819.46 784
8820.34 726
8821.23 700
8822.12 713
8823.00 682
8823.89 647
8824.78 713
8825.66 673
8826.55 711
8827.44 676
8828.33 734
8829.21 673
8830.10 657
8830.99 657
8831.87 665
8832.76 655
8833.65 614
8834.54 638
8835.42 634
8836.31 612
8837.20 637
8838.08 657
8838.97 659
8839.86 609
8840.75 607
8841.64 644
8842.52 653
8843.41 610
8844.30 604
8845.19 600
8846.07 598
8846.96 641
8847.85 596
8848.74 607
8849.63 542
8850.51 556
8851.40 593
8852.29 555
8853.18 553
8854.07 546
8854.96 579
8855.84 571
8856.73 519
8857.62 563
8858.51 571
8859.40 552
8860.29 566
8861.17 541
8862.06 558
8862.95 541
8863.84 549
8864.73 544
8865.62 521
8866.51 492
8867.40 516
8868.29 503
8869.17 494
8870.06 472
8870.95 527
8871.84 474
8872.73 496
8873.62 491
8874.51 472
8875.40 504
8876.29 458
8877.18 469
8878.07 477
8878.96 463
8879.85 488
8880.74 488
8881.63 486
8882.51 492
8883.40 451
8884.29 467
8885.18 442
8886.07 437
8886.96 456
8887.85 464
8888.74 453
8889.63 445
8890.52 428
8891.41 425
8892.30 409
8893.19 431
8894.09 446
8894.98 429
8895.87 435
8896.76 408
8897.65 476
8898.54 430
8899.43 385
8900.32 423
8901.21 395
8902.10 393
8902.99 405
8903.88 409
8904.77 423
8905.66 389
8906.55 402
8907.44 414
8908.34 431
8909.23 435
8910.12 418
8911.01 440
8911.90 428
8912.79 436
8913.68 378
8914.57 381
8915.47 399
8916.36 414
8917.25 421
8918.14 403
8919.03 375
8919.92 371
8920.81 404
8921.71 370
8922.60 371
8923.49 370
8924.38 391
8925.27 386
8926.16 375
8927.06 389
8927.95 380
8928.84 383
8929.73 381
8930.62 353
8931.52 347
8932.41 372
8933.30 377
8934.19 352
8935.09 351
8935.98 366
8936.87 348
8937.76 339
8938.66 337
8939.55 338
8940.44 334
8941.33 313
8942.23 321
8943.12 315
8944.01 353
8944.90 366
8945.80 382
8946.69 370
8947.58 304
8948.48 340
8949.37 333
8950.26 329
8951.16 323
8952.05 324
8952.94 344
8953.84 364
8954.73 350
8955.62 371
8956.52 389
8957.41 342
8958.30 344
8959.20 332
8960.09 345
8960.98 334
8961.88 351
8962.77 328
8963.66 353
8964.56 368
8965.45 340
8966.35 341
8967.24 366
8968.13 338
8969.03 315
8969.92 352
8970.82 339
8971.71 341
8972.60 381
8973.50 346
8974.39 350
8975.29 349
8976.18 327
8977.08 342
8977.97 378
8978.87 340
8979.76 336
8980.65 330
8981.55 316
8982.44 287
8983.34 322
8984.23 352
8985.13 332
8986.02 353
8986.92 355
8987.81 343
8988.71 346
8989.60 402
8990.50 336
8991.39 338
8992.29 340
8993.18 357
8994.08 351
8994.97 349
8995.87 357
8996.76 353
8997.66 352
8998.56 352
8999.45 328
9000.35 322
9001.24 339
9002.14 348
9003.03 354
9003.93 312
9004.83 313
9005.72 313
9006.62 297
9007.51 329
9008.41 330
9009.31 300
9010.20 317
9011.10 297
9011.99 328
9012.89 294
9013.79 311
9014.68 284
9015.58 321
9016.48 340
9017.37 316
9018.27 286
9019.16 291
9020.06 293
9020.96 274
9021.85 303
9022.75 331
9023.65 326
9024.54 308
9025.44 309
9026.34 315
9027.24 328
9028.13 309
9029.03 310
9029.93 311
9030.82 303
9031.72 323
9032.62 331
9033.52 322
9034.41 331
9035.31 295
9036.21 286
9037.10 304
9038.00 328
9038.90 335
9039.80 331
9040.69 331
9041.59 323
9042.49 385
9043.39 361
9044.29 316
9045.18 349
9046.08 355
9046.98 342
9047.88 345
9048.78 334
9049.67 358
9050.57 360
9051.47 373
9052.37 353
9053.27 364
9054.16 345
9055.06 306
9055.96 326
9056.86 345
9057.76 354
9058.66 342
9059.55 385
9060.45 348
9061.35 354
9062.25 350
9063.15 380
9064.05 358
9064.95 354
9065.85 365
9066.74 328
9067.64 331
9068.54 335
9069.44 327
9070.34 357
9071.24 347
9072.14 357
9073.04 383
9073.94 376
9074.84 352
9075.74 350
9076.64 354
9077.53 350
9078.43 324
9079.33 355
9080.23 328
9081.13 325
9082.03 351
9082.93 340
9083.83 354
9084.73 347
9085.63 357
9086.53 351
9087.43 366
9088.33 381
9089.23 363
9090.13 408
9091.03 369
9091.93 316
9092.83 370
9093.73 330
9094.63 354
9095.53 332
9096.43 356
9097.33 338
9098.23 327
9099.13 362
9100.04 362
9100.94 320
9101.84 341
9102.74 347
9103.64 326
9104.54 326
9105.44 307
9106.34 354
9107.24 343
9108.14 342
9109.04 314
9109.94 348
9110.85 312
9111.75 324
9112.65 352
9113.55 340
9114.45 315
9115.35 332
9116.25 334
9117.15 373
9118.06 338
9118.96 367
9119.86 351
9120.76 324
9121.66 305
9122.56 348
9123.46 349
9124.37 285
9125.27 323
9126.17 332
9127.07 357
9127.97 357
9128.88 332
9129.78 307
9130.68 305
9131.58 350
9132.48 313
9133.39 340
9134.29 328
9135.19 314
9136.09 296
9137.00 315
9137.90 321
9138.80 316
9139.70 312
9140.61 351
9141.51 307
9142.41 325
9143.31 319
9144.22 321
9145.12 307
9146.02 328
9146.92 325
9147.83 324
9148.73 313
9149.63 322
9150.54 334
9151.44 313
9152.34 303
9153.25 314
9154.15 355
9155.05 350
9155.96 339
9156.86 306
9157.76 324
9158.67 291
9159.57 281
9160.47 283
9161.38 308
9162.28 337
9163.18 341
9164.09 333
9164.99 313
9165.90 341
9166.80 337
9167.70 362
9168.61 331
9169.51 315
9170.42 332
9171.32 312
9172.22 341
9173.13 311
9174.03 319
9174.94 315
9175.84 304
9176.74 317
9177.65 314
9178.55 290
9179.46 348
9180.36 341
9181.27 317
9182.17 302
9183.08 331
9183.98 333
9184.89 330
9185.79 334
9186.70 326
9187.60 338
9188.51 326
9189.41 319
9190.32 301
9191.22 317
9192.13 345
9193.03 353
9193.94 334
9194.84 353
9195.75 350
9196.65 377
9197.56 365
9198.46 371
9199.37 408
9200.27 378
9201.18 402
9202.08 327
9202.99 323
9203.90 334
9204.80 339
9205.71 317
9206.61 323
9207.52 326
9208.42 326
9209.33 300
9210.24 325
9211.14 313
9212.05 296
9212.95 316
9213.86 349
9214.77 349
9215.67 300
9216.58 328
9217.49 321
9218.39 335
9219.30 318
9220.21 311
9221.11 312
9222.02 321
9222.93 295
9223.83 338
9224.74 326
9225.65 289
9226.55 331
9227.46 324
9228.37 307
9229.27 279
9230.18 299
9231.09 309
9231.99 289
9232.90 290
9233.81 294
9234.72 317
9235.62 290
9236.53 310
9237.44 318
9238.34 312
9239.25 298
9240.16 326
9241.07 337
9241.97 326
9242.88 311
9243.79 309
9244.70 283
9245.61 278
9246.51 335
9247.42 328
9248.33 315
9249.24 306
9250.14 280
9251.05 330
9251.96 325
9252.87 314
9253.78 288
9254.69 317
9255.59 337
9256.50 295
9257.41 312
9258.32 317
9259.23 312
9260.14 304
9261.04 313
9261.95 340
9262.86 311
9263.77 304
9264.68 305
9265.59 306
9266.50 301
9267.40 322
9268.31 346
9269.22 307
9270.13 286
9271.04 307
9271.95 304
9272.86 292
9273.77 281
9274.68 297
9275.59 327
9276.49 302
9277.40 280
9278.31 328
9279.22 296
9280.13 298
9281.04 313
9281.95 328
9282.86 298
9283.77 331
9284.68 313
9285.59 327
9286.50 293
9287.41 312
9288.32 302
9289.23 305
9290.14 309
9291.05 329
9291.96 360
9292.87 333
9293.78 286
9294.69 320
9295.60 328
9296.51 308
9297.42 315
9298.33 341
9299.24 329
9300.15 292
9301.06 340
9301.97 318
9302.88 332
9303.79 349
9304.70 360
9305.61 358
9306.53 344
9307.44 357
9308.35 371
9309.26 372
9310.17 361
9311.08 348
9311.99 364
9312.90 355
9313.81 307
9314.72 331
9315.63 367
9316.55 348
9317.46 336
9318.37 329
9319.28 358
9320.19 290
9321.10 308
9322.01 320
9322.93 310
9323.84 322
9324.75 318
9325.66 331
9326.57 326
9327.48 358
9328.40 326
9329.31 302
9330.22 304
9331.13 282
9332.04 314
9332.96 316
9333.87 343
9334.78 335
9335.69 314
9336.60 312
9337.52 332
9338.43 336
9339.34 358
9340.25 337
9341.17 324
9342.08 328
9342.99 310
9343.90 335
9344.82 335
9345.73 298
9346.64 322
9347.55 289
9348.47 300
9349.38 332
9350.29 310
9351.21 307
9352.12 324
9353.03 327
9353.94 327
9354.86 312
9355.77 316
9356.68 299
9357.60 288
9358.51 304
9359.42 314
9360.34 320
9361.25 313
9362.16 313
9363.08 322
9363.99 309
9364.90 301
9365.82 283
9366.73 317
9367.65 294
9368.56 300
9369.47 266
9370.39 280
9371.30 341
9372.21 314
9373.13 303
9374.04 322
9374.96 304
9375.87 333
9376.79 357
9377.70 307
9378.61 314
9379.53 326
9380.44 358
9381.36 353
9382.27 333
9383.19 334
9384.10 368
9385.01 362
9385.93 342
9386.84 361
9387.76 338
9388.67 358
9389.59 377
9390.50 387
9391.42 355
9392.33 346
9393.25 364
9394.16 367
9395.08 360
9395.99 361
9396.91 347
9397.82 346
9398.74 317
9399.65 324
9400.57 340
9401.48 353
9402.40 331
9403.32 342
9404.23 344
9405.15 305
9406.06 313
9406.98 363
9407.89 342
9408.81 317
9409.73 319
9410.64 325
9411.56 345
9412.47 340
9413.39 342
9414.30 325
9415.22 342
9416.14 345
9417.05 339
9417.97 359
9418.89 331
9419.80 333
9420.72 348
9421.63 345
9422.55 352
9423.47 327
9424.38 374
9425.30 365
9426.22 329
9427.13 341
9428.05 336
9428.97 328
9429.88 358
9430.80 358
9431.72 355
9432.63 343
9433.55 337
9434.47 391
9435.38 354
9436.30 395
9437.22 397
9438.14 387
9439.05 414
9439.97 397
9440.89 391
9441.81 420
9442.72 423
9443.64 398
9444.56 365
9445.47 411
9446.39 448
9447.31 407
9448.23 411
9449.15 450
9450.06 453
9450.98 456
9451.90 447
9452.82 461
9453.73 434
9454.65 433
9455.57 406
9456.49 401
9457.41 430
9458.32 416
9459.24 372
9460.16 359
9461.08 363
9462.00 416
9462.92 410
9463.83 393
9464.75 441
9465.67 426
9466.59 399
9467.51 377
9468.43 421
9469.35 402
9470.26 404
9471.18 389
9472.10 427
9473.02 426
9473.94 412
9474.86 436
9475.78 414
9476.70 446
9477.62 462
9478.54 451
9479.45 437
9480.37 480
9481.29 456
9482.21 458
9483.13 467
9484.05 428
9484.97 435
9485.89 444
9486.81 463
9487.73 400
9488.65 396
9489.57 394
9490.49 394
9491.41 406
9492.33 368
9493.25 380
9494.17 386
9495.09 397
9496.01 422
9496.93 408
9497.85 417
9498.77 419
9499.69 415
9500.61 401
9501.53 409
9502.45 420
9503.37 401
9504.29 407
9505.21 441
9506.13 409
9507.05 405
9507.97 452
9508.89 432
9509.81 436
9510.73 427
9511.65 431
9512.57 477
9513.49 495
9514.42 494
9515.34 542
9516.26 542
9517.18 533
9518.10 599
9519.02 632
9519.94 596
9520.86 588
9521.78 591
9522.71 551
9523.63 554
9524.55 515
9525.47 495
9526.39 504
9527.31 509
9528.23 502
9529.16 532
9530.08 503
9531.00 494
9531.92 477
9532.84 520
9533.76 482
9534.69 478
9535.61 438
9536.53 481
9537.45 476
9538.37 481
9539.30 467
9540.22 475
9541.14 483
9542.06 469
9542.98 526
9543.91 531
9544.83 499
9545.75 502
9546.67 484
9547.60 481
9548.52 519
9549.44 513
9550.36 516
9551.29 527
9552.21 531
9553.13 530
9554.06 540
9554.98 545
9555.90 542
9556.82 577
9557.75 551
9558.67 554
9559.59 575
9560.52 600
9561.44 576
9562.36 543
9563.29 601
9564.21 579
9565.13 553
9566.06 543
9566.98 569
9567.90 554
9568.83 532
9569.75 525
9570.67 563
9571.60 571
9572.52 568
9573.44 596
9574.37 580
9575.29 595
9576.22 618
9577.14 622
9578.06 582
9578.99 609
9579.91 644
9580.84 620
9581.76 598
9582.68 634
9583.61 619
9584.53 697
9585.46 683
9586.38 649
9587.31 665
9588.23 657
9589.15 698
9590.08 653
9591.00 653
9591.93 732
9592.85 785
9593.78 814
9594.70 896
9595.63 820
9596.55 908
9597.48 973
9598.40 962
9599.33 924
9600.25 858
9601.18 876
9602.10 884
9603.03 811
9603.95 801
9604.88 765
9605.80 758
9606.73 729
9607.65 736
9608.58 736
9609.50 742
9610.43 720
9611.35 737
9612.28 756
9613.21 713
9614.13 750
9615.06 773
9615.98 774
9616.91 776
9617.84 796
9618.76 790
9619.69 749
9620.61 741
9621.54 810
9622.47 779
9623.39 796
9624.32 851
9625.24 809
9626.17 870
9627.10 866
9628.02 891
9628.95 876
9629.88 886
9630.80 872
9631.73 893
9632.65 951
9633.58 960
9634.51 954
9635.43 946
9636.36 986
9637.29 992
9638.22 1010
9639.14 1070
9640.07 1053
9641.00 1057
9641.92 1037
9642.85 1078
9643.78 1084
9644.70 1030
9645.63 1019
9646.56 1092
9647.49 1092
9648.41 1043
9649.34 1069
9650.27 1110
9651.20 1058
9652.12 1049
9653.05 1037
9653.98 1092
9654.91 1092
9655.83 1057
9656.76 1050
9657.69 1079
9658.62 1022
9659.55 1064
9660.47 1095
9661.40 1109
9662.33 1095
9663.26 1132
9664.19 1203
9665.11 1240
9666.04 1207
9666.97 1244
9667.90 1268
9668.83 1242
9669.75 1237
9670.68 1216
9671.61 1184
9672.54 1317
9673.47 1307
9674.40 1328
9675.33 1314
9676.25 1383
9677.18 1416
9678.11 1441
9679.04 1499
9679.97 1454
9680.90 1454
9681.83 1482
9682.76 1484
9683.69 1498
9684.61 1450
9685.54 1425
9686.47 1472
9687.40 1470
9688.33 1494
9689.26 1496
9690.19 1564
9691.12 1590
9692.05 1717
9692.98 1871
9693.91 1940
9694.84 2081
9695.77 2287
9696.70 2255
9697.63 2331
9698.56 2343
9699.49 2238
9700.42 2072
9701.35 1922
9702.28 1831
9703.21 1802
9704.14 1762
9705.07 1660
9706.00 1632
9706.93 1622
9707.86 1657
9708.79 1697
9709.72 1714
9710.65 1772
9711.58 1876
9712.51 1866
9713.44 1998
9714.37 1934
9715.30 1871
9716.23 1738
9717.16 1748
9718.09 1623
9719.02 1491
9719.95 1439
9720.88 1342
9721.81 1307
9722.75 1216
9723.68 1187
9724.61 1187
9725.54 1145
9726.47 1180
9727.40 1154
9728.33 1217
9729.26 1241
9730.19 1218
9731.13 1222
9732.06 1239
9732.99 1291
9733.92 1198
9734.85 1178
9735.78 1236
9736.71 1188
9737.65 1128
9738.58 1042
9739.51 1056
9740.44 1080
9741.37 1076
9742.30 1031
9743.24 1020
9744.17 982
9745.10 1006
9746.03 1001
9746.96 979
9747.90 997
9748.83 991
9749.76 992
9750.69 989
9751.63 949
9752.56 936
9753.49 931
9754.42 938
9755.36 946
9756.29 938
9757.22 913
9758.15 905
9759.09 957
9760.02 915
9760.95 937
9761.88 937
9762.82 905
9763.75 942
9764.68 969
9765.62 944
9766.55 957
9767.48 991
9768.41 939
9769.35 956
9770.28 949
9771.21 956
9772.15 962
9773.08 987
9774.01 922
9774.95 989
9775.88 973
9776.81 997
9777.75 981
9778.68 976
9779.62 988
9780.55 976
9781.48 957
9782.42 927
9783.35 949
9784.28 904
9785.22 948
9786.15 937
9787.09 877
9788.02 839
9788.95 821
9789.89 807
9790.82 859
9791.76 854
9792.69 894
9793.63 864
9794.56 855
9795.49 955
9796.43 893
9797.36 879
9798.30 874
9799.23 869
9800.17 875
9801.10 803
9802.04 761
9802.97 774
9803.91 752
9804.84 736
9805.78 722
9806.71 698
9807.65 748
9808.58 712
9809.52 674
9810.45 659
9811.39 678
9812.32 660
9813.26 631
9814.19 648
9815.13 654
9816.06 634
9817.00 640
9817.93 580
9818.87 641
9819.80 633
9820.74 617
9821.68 593
9822.61 632
9823.55 599
9824.48 638
9825.42 669
9826.35 606
9827.29 557
9828.23 592
9829.16 621
9830.10 615
9831.03 624
9831.97 609
9832.91 608
9833.84 586
9834.78 588
9835.72 615
9836.65 609
9837.59 582
9838.52 595
9839.46 628
9840.40 595
9841.33 576
9842.27 617
9843.21 599
9844.14 581
9845.08 569
9846.02 610
9846.95 609
9847.89 582
9848.83 589
9849.77 585
9850.70 603
9851.64 618
9852.58 562
9853.51 592
9854.45 564
9855.39 566
9856.33 575
9857.26 569
9858.20 594
9859.14 564
9860.08 584
9861.01 593
9861.95 557
9862.89 537
9863.83 545
9864.76 520
9865.70 529
9866.64 529
9867.58 573
9868.51 559
9869.45 559
9870.39 580
9871.33 542
9872.27 537
9873.20 552
9874.14 552
9875.08 546
9876.02 522
9876.96 533
9877.90 523
9878.83 530
9879.77 547
9880.71 527
9881.65 513
9882.59 491
9883.53 511
9884.47 545
9885.40 509
9886.34 513
9887.28 532
9888.22 535
9889.16 508
9890.10 511
9891.04 496
9891.98 521
9892.91 520
9893.85 493
9894.79 491
9895.73 483
9896.67 473
9897.61 489
9898.55 484
9899.49 505
9900.43 500
9901.37 525
9902.31 496
9903.25 439
9904.19 477
9905.13 512
9906.07 519
9907.01 499
9907.95 492
9908.89 492
9909.83 529
9910.77 506
9911.71 520
9912.65 489
9913.59 527
9914.53 530
9915.47 523
9916.41 530
9917.35 498
9918.29 534
9919.23 600
9920.17 614
9921.11 639
9922.05 679
9922.99 691
9923.93 731
9924.87 720
9925.81 729
9926.75 727
9927.69 684
9928.63 661
9929.57 601
9930.51 569
9931.45 558
9932.39 555
9933.34 515
9934.28 529
9935.22 492
9936.16 502
9937.10 491
9938.04 455
9938.98 463
9939.92 470
9940.87 463
9941.81 521
9942.75 530
9943.69 570
9944.63 536
9945.57 552
9946.51 602
9947.46 631
9948.40 580
9949.34 609
9950.28 629
9951.22 590
9952.16 570
9953.11 594
9954.05 583
9954.99 537
9955.93 516
9956.87 496
9957.82 517
9958.76 481
9959.70 477
9960.64 484
9961.59 492
9962.53 493
9963.47 475
9964.41 479
9965.35 428
9966.30 429
9967.24 429
9968.18 434
9969.13 403
9970.07 409
9971.01 430
9971.95 412
9972.90 413
9973.84 467
9974.78 424
9975.73 479
9976.67 412
9977.61 400
9978.55 443
9979.50 443
9980.44 426
9981.38 404
9982.33 386
9983.27 457
9984.21 444
9985.16 403
9986.10 415
9987.04 392
9987.99 443
9988.93 454
9989.88 429
9990.82 416
9991.76 386
9992.71 424
9993.65 423
9994.59 382
9995.54 369
9996.48 390
9997.43 364
9998.37 415
9999.31 407
10000.26 411
10001.20 406
10002.15 387
10003.09 401
10004.04 400
10004.98 400
10005.92 403
10006.87 396
10007.81 364
10008.76 361
10009.70 373
10010.65 358
10011.59 350
10012.54 350
10013.48 354
10014.43 362
10015.37 363
10016.32 376
10017.26 374
10018.21 376
10019.15 346
10020.10 400
10021.04 411
10021.99 361
10022.93 390
10023.88 360
10024.82 382
10025.77 376
10026.71 355
10027.66 349
10028.60 358
10029.55 355
10030.49 339
10031.44 349
10032.39 340
10033.33 368
10034.28 354
10035.22 366
10036.17 362
10037.11 345
10038.06 371
10039.01 355
10039.95 330
10040.90 336
10041.84 361
10042.79 385
10043.74 356
10044.68 344
10045.63 358
10046.58 368
10047.52 369
10048.47 326
10049.41 347
10050.36 342
10051.31 336
10052.25 344
10053.20 333
10054.15 323
10055.09 309
10056.04 313
10056.99 344
10057.93 336
10058.88 348
10059.83 323
10060.78 341
10061.72 358
10062.67 352
10063.62 369
10064.56 354
10065.51 351
10066.46 353
10067.41 328
10068.35 339
10069.30 330
10070.25 336
10071.20 322
10072.14 347
10073.09 371
10074.04 348
10074.99 346
10075.93 340
10076.88 336
10077.83 373
10078.78 350
10079.72 360
10080.67 302
10081.62 323
10082.57 342
10083.52 320
10084.46 318
10085.41 336
10086.36 302
10087.31 337
10088.26 312
10089.21 304
10090.15 321
10091.10 318
10092.05 336
10093.00 336
10093.95 342
10094.90 335
10095.85 336
10096.79 320
10097.74 316
10098.69 333
10099.64 336
10100.59 322
10101.54 370
10102.49 325
10103.44 355
10104.39 343
10105.33 330
10106.28 333
10107.23 341
10108.18 346
10109.13 349
10110.08 333
10111.03 329
10111.98 345
10112.93 345
10113.88 328
10114.83 321
10115.78 361
10116.73 348
10117.68 301
10118.63 316
10119.58 325
10120.53 316
10121.48 324
10122.43 355
10123.38 371
10124.33 356
10125.28 345
10126.23 362
10127.18 363
10128.13 364
10129.08 349
10130.03 387
10130.98 370
10131.93 361
10132.88 367
10133.83 375
10134.78 335
10135.73 363
10136.68 366
10137.63 388
10138.58 364
10139.53 369
10140.48 386
10141.43 370
10142.38 401
10143.33 385
10144.29 384
10145.24 352
10146.19 399
10147.14 373
10148.09 393
10149.04 340
10149.99 368
10150.94 345
10151.89 370
10152.85 407
10153.80 424
10154.75 432
10155.70 415
10156.65 442
10157.60 433
10158.55 405
10159.51 384
10160.46 415
10161.41 412
10162.36 392
10163.31 396
10164.26 394
10165.22 401
10166.17 424
10167.12 422
10168.07 457
10169.02 464
10169.98 451
10170.93 463
10171.88 465
10172.83 452
10173.79 450
10174.74 519
10175.69 508
10176.64 451
10177.60 511
10178.55 487
10179.50 481
10180.45 472
10181.41 464
10182.36 492
10183.31 475
10184.26 507
10185.22 509
10186.17 502
10187.12 512
10188.08 455
10189.03 476
10189.98 467
10190.93 440
10191.89 468
10192.84 474
10193.79 490
10194.75 490
10195.70 490
10196.65 517
10197.61 505
10198.56 495
10199.51 527
10200.47 562
10201.42 550
10202.38 573
10203.33 603
10204.28 631
10205.24 617
10206.19 581
10207.14 577
10208.10 587
10209.05 563
10210.01 543
10210.96 558
10211.91 538
10212.87 523
10213.82 519
10214.78 489
10215.73 516
10216.69 511
10217.64 514
10218.59 491
10219.55 515
10220.50 489
10221.46 500
10222.41 467
10223.37 514
10224.32 533
10225.28 514
10226.23 480
10227.19 468
10228.14 506
10229.10 565
10230.05 551
10231.01 591
10231.96 572
10232.92 611
10233.87 633
10234.83 576
10235.78 595
10236.74 604
10237.69 599
10238.65 541
10239.60 498
10240.56 498
10241.51 494
10242.47 450
10243.42 501
10244.38 472
10245.34 462
10246.29 448
10247.25 427
10248.20 434
10249.16 452
10250.11 431
10251.07 451
10252.03 436
10252.98 461
10253.94 446
10254.89 408
10255.85 410
10256.81 435
10257.76 402
10258.72 412
10259.68 431
10260.63 430
10261.59 464
10262.55 415
10263.50 426
10264.46 398
10265.41 417
10266.37 419
10267.33 406
10268.28 412
10269.24 401
10270.20 386
10271.16 426
10272.11 396
10273.07 420
10274.03 402
10274.98 390
10275.94 397
10276.90 356
10277.85 382
10278.81 394
10279.77 397
10280.73 398
10281.68 388
10282.64 372
10283.60 342
10284.56 376
10285.51 376
10286.47 341
10287.43 360
10288.39 373
10289.34 388
10290.30 375
10291.26 403
10292.22 398
10293.18 422
10294.13 374
10295.09 381
10296.05 360
10297.01 361
10297.97 352
10298.92 356
10299.88 386
10300.84 338
10301.80 336
10302.76 362
10303.72 391
10304.67 370
10305.63 368
10306.59 390
10307.55 396
10308.51 359
10309.47 324
10310.43 363
10311.38 403
10312.34 366
10313.30 376
10314.26 364
10315.22 362
10316.18 370
10317.14 385
10318.10 380
10319.06 367
10320.01 318
10320.97 327
10321.93 362
10322.89 348
10323.85 356
10324.81 364
10325.77 363
10326.73 371
10327.69 367
10328.65 375
10329.61 375
10330.57 339
10331.53 362
10332.49 366
10333.45 344
10334.41 321
10335.37 333
10336.33 322
10337.29 304
10338.25 264
10339.21 293
10340.17 317
10341.13 298
10342.09 304
10343.05 329
10344.01 329
10344.97 316
10345.93 317
10346.89 330
10347.85 325
10348.81 293
10349.77 316
10350.73 329
10351.69 303
10352.65 331
10353.61 303
10354.57 302
10355.53 287
10356.49 265
10357.46 267
10358.42 287
10359.38 279
10360.34 293
10361.30 276
10362.26 271
10363.22 293
10364.18 330
10365.14 328
10366.11 295
10367.07 279
10368.03 281
10368.99 332
10369.95 312
10370.91 298
10371.87 293
10372.84 283
10373.80 268
10374.76 303
10375.72 295
10376.68 315
10377.64 296
10378.61 325
10379.57 310
10380.53 286
10381.49 288
10382.45 293
10383.42 288
10384.38 298
10385.34 289
10386.30 296
10387.27 294
10388.23 311
10389.19 296
10390.15 294
10391.11 277
10392.08 282
10393.04 290
10394.00 289
10394.96 272
10395.93 289
10396.89 285
10397.85 267
10398.82 284
10399.78 307
10400.74 282
10401.70 276
10402.67 265
10403.63 302
10404.59 311
10405.56 298
10406.52 268
10407.48 298
10408.45 275
10409.41 276
10410.37 300
10411.34 282
10412.30 307
10413.26 301
10414.23 310
10415.19 318
10416.15 345
10417.12 322
10418.08 320
10419.04 332
10420.01 323
10420.97 273
10421.94 250
10422.90 278
10423.86 299
10424.83 291
10425.79 305
10426.76 278
10427.72 292
10428.68 267
10429.65 285
10430.61 280
10431.58 270
10432.54 238
10433.51 266
10434.47 251
10435.44 240
10436.40 252
10437.36 259
10438.33 280
10439.29 269
10440.26 278
10441.22 265
10442.19 252
10443.15 252
10444.12 257
10445.08 241
10446.05 238
10447.01 273
10447.98 271
10448.94 301
10449.91 278
10450.87 276
10451.84 260
10452.80 249
10453.77 286
10454.73 298
10455.70 278
10456.67 251
10457.63 259
10458.60 275
10459.56 267
10460.53 260
10461.49 260
10462.46 278
10463.43 278
10464.39 273
10465.36 250
10466.32 244
10467.29 238
10468.25 231
10469.22 275
10470.19 265
10471.15 307
10472.12 277
10473.09 275
10474.05 288
10475.02 285
10475.98 296
10476.95 278
10477.92 257
10478.88 263
10479.85 272
10480.82 290
10481.78 279
10482.75 248
10483.72 273
10484.68 270
10485.65 263
10486.62 268
10487.58 250
10488.55 219
10489.52 230
10490.49 258
10491.45 241
10492.42 262
10493.39 260
10494.35 258
10495.32 245
10496.29 252
10497.26 267
10498.22 231
10499.19 268
10500.16 270
10501.13 252
10502.09 270
10503.06 271
10504.03 240
10505.00 248
10505.96 222
10506.93 241
10507.90 283
10508.87 289
10509.84 259
10510.80 272
10511.77 258
10512.74 271
10513.71 266
10514.68 235
10515.64 252
10516.61 257
10517.58 221
10518.55 246
10519.52 258
10520.49 225
10521.45 225
10522.42 243
10523.39 243
10524.36 236
10525.33 245
10526.30 248
10527.27 248
10528.23 253
10529.20 260
10530.17 240
10531.14 259
10532.11 294
10533.08 271
10534.05 264
10535.02 273
10535.99 272
10536.96 266
10537.93 258
10538.89 270
10539.86 257
10540.83 262
10541.80 248
10542.77 250
10543.74 247
10544.71 244
10545.68 276
10546.65 288
10547.62 262
10548.59 259
10549.56 243
10550.53 263
10551.50 271
10552.47 270
10553.44 279
10554.41 271
10555.38 268
10556.35 283
10557.32 276
10558.29 278
10559.26 255
10560.23 284
10561.20 284
10562.17 280
10563.14 287
10564.11 238
10565.08 270
10566.05 290
10567.02 285
10567.99 261
10568.96 272
10569.93 242
10570.91 263
10571.88 258
10572.85 264
10573.82 278
10574.79 272
10575.76 256
10576.73 268
10577.70 279
10578.67 309
10579.64 273
10580.62 281
10581.59 293
10582.56 260
10583.53 273
10584.50 309
10585.47 315
10586.44 275
10587.42 297
10588.39 300
10589.36 293
10590.33 270
10591.30 287
10592.27 296
10593.25 286
10594.22 310
10595.19 293
10596.16 290
10597.13 287
10598.10 307
10599.08 290
10600.05 296
10601.02 312
10601.99 315
10602.97 334
10603.94 338
10604.91 362
10605.88 393
10606.85 403
10607.83 402
10608.80 411
10609.77 379
10610.74 370
10611.72 349
10612.69 308
10613.66 346
10614.64 308
10615.61 324
10616.58 304
10617.55 302
10618.53 298
10619.50 288
10620.47 313
10621.45 302
10622.42 301
10623.39 273
10624.37 306
10625.34 292
10626.31 298
10627.29 300
10628.26 304
10629.23 305
10630.21 315
10631.18 316
10632.15 303
10633.13 352
10634.10 340
10635.07 334
10636.05 364
10637.02 372
10638.00 378
10638.97 352
10639.94 341
10640.92 348
10641.89 355
10642.87 333
10643.84 332
10644.81 309
10645.79 289
10646.76 302
10647.74 304
10648.71 289
10649.68 295
10650.66 306
10651.63 269
10652.61 261
10653.58 273
10654.56 263
10655.53 273
10656.51 259
10657.48 274
10658.46 261
10659.43 268
10660.41 270
10661.38 257
10662.36 264
10663.33 260
10664.31 264
10665.28 284
10666.26 266
10667.23 244
10668.21 282
10669.18 259
10670.16 272
10671.13 281
10672.11 250
10673.08 283
10674.06 281
10675.03 300
10676.01 299
10676.99 264
10677.96 265
10678.94 260
10679.91 295
10680.89 279
10681.86 282
10682.84 268
10683.82 270
10684.79 277
10685.77 275
10686.74 266
10687.72 249
10688.70 245
10689.67 259
10690.65 255
10691.63 268
10692.60 246
10693.58 236
10694.55 271
10695.53 256
10696.51 268
10697.48 266
10698.46 235
10699.44 258
10700.41 239
10701.39 264
10702.37 262
10703.34 269
10704.32 250
10705.30 253
10706.27 257
10707.25 238
10708.23 269
10709.21 260
10710.18 239
10711.16 259
10712.14 241
10713.11 263
10714.09 267
10715.07 261
10716.05 262
10717.02 265
10718.00 240
10718.98 272
10719.96 271
10720.93 245
10721.91 240
10722.89 246
10723.87 261
10724.85 295
10725.82 261
10726.80 275
10727.78 236
10728.76 235
10729.74 251
10730.71 239
10731.69 240
10732.67 247
10733.65 272
10734.63 286
10735.60 289
10736.58 274
10737.56 280
10738.54 291
10739.52 267
10740.50 277
10741.48 286
10742.45 291
10743.43 267
10744.41 268
10745.39 296
10746.37 262
10747.35 250
10748.33 271
10749.31 287
10750.28 266
10751.26 232
10752.24 242
10753.22 255
10754.20 241
10755.18 279
10756.16 282
10757.14 277
10758.12 268
10759.10 253
10760.08 273
10761.06 253
10762.04 283
10763.01 272
10763.99 284
10764.97 250
10765.95 276
10766.93 306
10767.91 285
10768.89 268
10769.87 255
10770.85 289
10771.83 260
10772.81 267
10773.79 303
10774.77 300
10775.75 264
10776.73 275
10777.71 282
10778.69 300
10779.67 278
10780.65 282
10781.63 283
10782.62 306
10783.60 292
10784.58 267
10785.56 292
10786.54 270
10787.52 291
10788.50 314
10789.48 275
10790.46 252
10791.44 254
10792.42 255
10793.40 252
10794.38 248
10795.37 242
10796.35 292
10797.33 283
10798.31 261
10799.29 305
10800.27 285
10801.25 270
10802.23 242
10803.21 292
10804.20 314
10805.18 233
10806.16 287
10807.14 301
10808.12 256
10809.10 286
10810.09 287
10811.07 296
10812.05 288
10813.03 295
10814.01 283
10815.00 310
10815.98 294
10816.96 295
10817.94 323
10818.92 270
10819.91 282
10820.89 271
10821.87 314
10822.85 290
10823.83 285
10824.82 279
10825.80 283
10826.78 316
10827.76 296
10828.75 293
10829.73 311
10830.71 272
10831.69 268
10832.68 302
10833.66 302
10834.64 289
10835.63 289
10836.61 321
10837.59 294
10838.57 283
10839.56 324
10840.54 323
10841.52 326
10842.51 278
10843.49 309
10844.47 318
10845.46 313
10846.44 332
10847.42 322
10848.41 328
10849.39 353
10850.37 349
10851.36 351
10852.34 347
10853.32 337
10854.31 346
10855.29 335
10856.28 335
10857.26 333
10858.24 335
10859.23 315
10860.21 354
10861.20 344
10862.18 335
10863.16 347
10864.15 351
10865.13 375
10866.12 350
10867.10 342
10868.08 345
10869.07 371
10870.05 334
10871.04 336
10872.02 360
10873.01 371
10873.99 374
10874.98 400
10875.96 350
10876.95 378
10877.93 402
10878.92 390
10879.90 369
10880.89 377
10881.87 332
10882.86 368
10883.84 379
10884.83 346
10885.81 379
10886.80 370
10887.78 398
10888.77 421
10889.75 403
10890.74 387
10891.72 410
10892.71 436
10893.69 441
10894.68 402
10895.66 424
10896.65 425
10897.64 444
10898.62 417
10899.61 454
10900.59 469
10901.58 444
10902.56 437
10903.55 469
10904.54 437
10905.52 471
10906.51 496
10907.49 499
10908.48 469
10909.47 533
10910.45 523
10911.44 515
10912.43 521
10913.41 532
10914.40 501
10915.39 528
10916.37 521
10917.36 576
10918.35 549
10919.33 516
10920.32 574
10921.31 553
10922.29 538
10923.28 535
10924.27 565
10925.25 551
10926.24 538
10927.23 526
10928.21 564
10929.20 584
10930.19 562
10931.18 568
10932.16 589
10933.15 573
10934.14 556
10935.12 638
10936.11 618
10937.10 693
10938.09 678
10939.07 692
10940.06 672
10941.05 700
10942.04 716
10943.02 683
10944.01 700
10945.00 683
10945.99 745
10946.98 785
10947.96 803
10948.95 851
10949.94 891
10950.93 942
10951.92 1043
10952.90 1035
10953.89 1111
10954.88 1138
10955.87 1179
10956.86 1173
10957.85 1169
10958.83 1128
10959.82 1156
10960.81 1101
10961.80 996
10962.79 977
10963.78 907
10964.77 895
10965.75 837
10966.74 822
10967.73 803
10968.72 773
10969.71 796
10970.70 776
10971.69 742
10972.68 758
10973.67 805
10974.66 802
10975.64 799
10976.63 837
10977.62 795
10978.61 832
10979.60 850
10980.59 818
10981.58 834
10982.57 831
10983.56 810
10984.55 813
10985.54 871
10986.53 891
10987.52 921
10988.51 1002
10989.50 1161
10990.49 1154
10991.48 1231
10992.47 1326
10993.46 1425
10994.45 1542
10995.44 1593
10996.43 1686
10997.42 1671
10998.41 1728
10999.40 1613
11000.39 1560
11001.38 1419
11002.37 1287
11003.36 1203
11004.35 1126
11005.34 1048
11006.33 952
11007.32 865
11008.31 823
11009.30 795
11010.30 697
11011.29 747
11012.28 688
11013.27 673
11014.26 657
11015.25 610
11016.24 615
11017.23 640
11018.22 626
11019.21 628
11020.21 636
11021.20 593
11022.19 579
11023.18 573
11024.17 615
11025.16 617
11026.15 600
11027.14 600
11028.14 599
11029.13 598
11030.12 576
11031.11 623
11032.10 655
11033.09 681
11034.09 615
11035.08 598
11036.07 588
11037.06 632
11038.05 602
11039.05 592
11040.04 591
11041.03 569
11042.02 547
11043.02 552
11044.01 539
11045.00 515
11045.99 534
11046.98 502
11047.98 476
11048.97 469
11049.96 523
11050.95 500
11051.95 501
11052.94 480
11053.93 504
11054.93 494
11055.92 491
11056.91 475
11057.90 502
11058.90 489
11059.89 492
11060.88 472
11061.88 486
11062.87 525
11063.86 501
11064.86 500
11065.85 515
11066.84 521
11067.84 487
11068.83 530
11069.82 488
11070.82 545
11071.81 514
11072.80 479
11073.80 491
11074.79 505
11075.78 511
11076.78 498
11077.77 509
11078.77 492
11079.76 511
11080.75 518
11081.75 515
11082.74 483
11083.74 477
11084.73 461
11085.72 463
11086.72 471
11087.71 466
11088.71 467
11089.70 457
11090.70 444
11091.69 476
11092.68 443
11093.68 440
11094.67 453
11095.67 424
11096.66 458
11097.66 440
11098.65 431
11099.65 443
11100.64 436
11101.64 433
11102.63 425
11103.63 445
11104.62 462
11105.62 453
11106.61 439
11107.61 426
11108.60 411
11109.60 421
11110.59 419
11111.59 420
11112.58 413
11113.58 417
11114.57 428
11115.57 436
11116.56 445
11117.56 450
11118.56 417
11119.55 424
11120.55 460
11121.54 438
11122.54 414
11123.54 408
11124.53 430
11125.53 412
11126.52 410
11127.52 393
11128.51 429
11129.51 414
11130.51 423
11131.50 408
11132.50 407
11133.50 397
11134.49 423
11135.49 390
11136.49 395
11137.48 379
11138.48 373
11139.47 406
11140.47 407
11141.47 397
11142.46 415
11143.46 410
11144.46 395
11145.46 409
11146.45 388
11147.45 415
11148.45 395
11149.44 390
11150.44 394
11151.44 375
11152.43 367
11153.43 402
11154.43 410
11155.43 401
11156.42 383
11157.42 400
11158.42 408
11159.42 376
11160.41 383
11161.41 389
11162.41 365
11163.41 367
11164.40 362
11165.40 370
11166.40 367
11167.40 418
11168.39 407
11169.39 399
11170.39 389
11171.39 386
11172.39 388
11173.38 387
11174.38 386
11175.38 368
11176.38 361
11177.38 387
11178.38 356
11179.37 372
11180.37 370
11181.37 385
11182.37 363
11183.37 374
11184.37 390
11185.37 384
11186.36 366
11187.36 353
11188.36 388
11189.36 378
11190.36 377
11191.36 388
11192.36 379
11193.36 384
11194.36 371
11195.35 358
11196.35 365
11197.35 338
11198.35 350
11199.35 363
11200.35 370
11201.35 363
11202.35 412
11203.35 427
11204.35 406
11205.35 408
11206.35 420
11207.35 404
11208.35 396
11209.35 395
11210.35 400
11211.35 397
11212.35 399
11213.35 397
11214.35 404
11215.34 377
11216.35 390
11217.35 418
11218.35 417
11219.35 377
11220.35 384
11221.35 401
11222.35 420
11223.35 382
11224.35 384
11225.35 408
11226.35 381
11227.35 376
11228.35 371
11229.35 358
11230.35 370
11231.35 404
11232.35 419
11233.35 396
11234.35 381
11235.35 394
11236.35 386
11237.36 383
11238.36 382
11239.36 398
11240.36 413
11241.36 392
11242.36 401
11243.36 417
11244.36 399
11245.36 401
11246.37 413
11247.37 420
11248.37 406
11249.37 420
11250.37 390
11251.37 413
11252.38 414
11253.38 397
11254.38 386
11255.38 406
11256.38 404
11257.38 399
11258.39 423
11259.39 422
11260.39 414
11261.39 418
11262.39 405
11263.40 442
11264.40 411
11265.40 449
11266.40 456
11267.40 478
11268.41 462
11269.41 459
11270.41 462
11271.41 457
11272.42 472
11273.42 499
11274.42 496
11275.42 469
11276.43 452
11277.43 449
11278.43 468
11279.44 445
11280.44 434
11281.44 433
11282.44 428
11283.45 452
11284.45 403
11285.45 412
11286.46 395
11287.46 370
11288.46 370
11289.47 411
11290.47 398
11291.47 370
11292.48 384
11293.48 372
11294.48 363
11295.49 376
11296.49 363
11297.49 360
11298.50 350
11299.50 362
11300.51 373
11301.51 339
11302.51 361
11303.52 355
11304.52 368
11305.53 384
11306.53 360
11307.53 386
11308.54 415
11309.54 399
11310.55 408
11311.55 388
11312.55 381
11313.56 393
11314.56 408
11315.57 422
11316.57 398
11317.58 391
11318.58 386
11319.59 410
11320.59 402
11321.59 391
11322.60 409
11323.60 402
11324.61 347
11325.61 376
11326.62 402
11327.62 379
11328.63 392
11329.63 397
11330.64 411
11331.64 390
11332.65 399
11333.65 385
11334.66 404
11335.67 387
11336.67 423
11337.68 474
11338.68 474
11339.69 459
11340.69 454
11341.70 418
11342.70 420
11343.71 430
11344.72 429
11345.72 387
11346.73 370
11347.73 367
11348.74 365
11349.74 370
11350.75 345
11351.76 362
11352.76 350
11353.77 353
11354.78 345
11355.78 356
11356.79 385
11357.79 372
11358.80 314
11359.81 339
11360.81 364
11361.82 327
11362.83 314
11363.83 337
11364.84 340
11365.85 323
11366.85 345
11367.86 351
11368.87 344
11369.87 336
11370.88 323
11371.89 366
11372.89 361
11373.90 349
11374.91 355
11375.92 344
11376.92 322
11377.93 339
11378.94 337
11379.94 301
11380.95 300
11381.96 329
11382.97 333
11383.97 330
11384.98 333
11385.99 321
11387.00 334
11388.00 320
11389.01 312
11390.02 291
11391.03 309
11392.04 310
11393.04 323
11394.05 307
11395.06 348
11396.07 352
11397.08 336
11398.08 324
11399.09 324
11400.10 320
11401.11 331
11402.12 316
11403.12 347
11404.13 294
11405.14 331
11406.15 343
11407.16 352
11408.17 311
11409.18 331
11410.18 352
11411.19 334
11412.20 345
11413.21 346
11414.22 328
11415.23 344
11416.24 340
11417.25 342
11418.25 328
11419.26 312
11420.27 341
11421.28 315
11422.29 347
11423.30 339
11424.31 336
11425.32 330
11426.33 327
11427.34 322
11428.35 338
11429.36 331
11430.37 330
11431.38 344
11432.39 302
11433.39 353
11434.40 349
11435.41 354
11436.42 365
11437.43 333
11438.44 314
11439.45 345
11440.46 391
11441.47 344
11442.48 343
11443.49 343
11444.50 342
11445.51 368
11446.52 355
11447.53 345
11448.55 350
11449.56 366
11450.57 375
11451.58 382
11452.59 356
11453.60 357
11454.61 364
11455.62 355
11456.63 355
11457.64 358
11458.65 329
11459.66 356
11460.67 351
11461.68 345
11462.69 377
11463.71 406
11464.72 365
11465.73 393
11466.74 396
11467.75 391
11468.76 383
11469.77 395
11470.78 369
11471.80 385
11472.81 372
11473.82 367
11474.83 372
11475.84 359
11476.85 400
11477.86 386
11478.88 377
11479.89 385
11480.90 408
11481.91 421
11482.92 387
11483.93 404
11484.95 391
11485.96 396
11486.97 396
11487.98 416
11489.00 419
11490.01 433
11491.02 402
11492.03 435
11493.04 432
11494.06 441
11495.07 427
11496.08 402
11497.09 436
11498.11 461
11499.12 457
11500.13 469
11501.14 470
11502.16 475
11503.17 473
11504.18 486
11505.20 454
11506.21 490
11507.22 504
11508.23 487
11509.25 510
11510.26 513
11511.27 539
11512.29 568
11513.30 551
11514.31 589
11515.33 653
11516.34 635
11517.35 659
11518.37 657
11519.38 674
11520.39 672
11521.41 680
11522.42 722
11523.43 709
11524.45 748
11525.46 780
11526.47 796
11527.49 851
11528.50 946
11529.52 984
11530.53 1152
11531.54 1173
11532.56 1220
11533.57 1299
11534.59 1434
11535.60 1495
11536.62 1445
11537.63 1544
11538.64 1453
11539.66 1363
11540.67 1271
11541.69 1166
11542.70 1076
11543.72 981
11544.73 941
11545.75 847
11546.76 732
11547.77 681
11548.79 645
11549.80 603
11550.82 598
11551.83 556
11552.85 563
11553.86 551
11554.88 560
11555.89 562
11556.91 526
11557.92 517
11558.94 512
11559.95 554
11560.97 581
11561.99 565
11563.00 545
11564.02 534
11565.03 513
11566.05 520
11567.06 556
11568.08 557
11569.09 534
11570.11 572
11571.13 596
11572.14 589
11573.16 582
11574.17 516
11575.19 529
11576.20 577
11577.22 552
11578.24 560
11579.25 534
11580.27 510
11581.29 523
11582.30 513
11583.32 473
11584.33 489
11585.35 510
11586.37 482
11587.38 515
11588.40 517
11589.42 540
11590.43 537
11591.45 560
11592.47 609
11593.48 605
11594.50 596
11595.52 643
11596.53 655
11597.55 640
11598.57 622
11599.58 594
11600.60 613
11601.62 595
11602.64 581
11603.65 525
11604.67 529
11605.69 560
11606.70 514
11607.72 502
11608.74 518
11609.76 537
11610.77 532
11611.79 529
11612.81 486
11613.83 503
11614.84 513
11615.86 490
11616.88 528
11617.90 504
11618.92 487
11619.93 492
11620.95 472
11621.97 456
11622.99 444
11624.01 458
11625.02 458
11626.04 449
11627.06 437
11628.08 426
11629.10 446
11630.11 420
11631.13 436
11632.15 427
11633.17 427
11634.19 447
11635.21 400
11636.23 403
11637.24 410
11638.26 390
11639.28 387
11640.30 402
11641.32 410
11642.34 391
11643.36 379
11644.38 364
11645.39 366
11646.41 374
11647.43 378
11648.45 404
11649.47 385
11650.49 389
11651.51 395
11652.53 383
11653.55 375
11654.57 381
11655.59 386
11656.61 352
11657.63 383
11658.65 375
11659.67 378
11660.69 348
11661.70 342
11662.72 334
11663.74 356
11664.76 337
11665.78 347
11666.80 333
11667.82 364
11668.84 335
11669.86 334
11670.88 318
11671.90 347
11672.92 363
11673.95 377
11674.97 348
11675.99 328
11677.01 330
11678.03 322
11679.05 353
11680.07 360
11681.09 355
11682.11 322
11683.13 341
11684.15 315
11685.17 330
11686.19 338
11687.21 360
11688.23 354
11689.25 346
11690.28 353
11691.30 333
11692.32 333
11693.34 330
11694.36 339
11695.38 328
11696.40 306
11697.42 311
11698.44 311
11699.47 303
11700.49 313
11701.51 293
11702.53 310
11703.55 309
11704.57 340
11705.60 344
11706.62 318
11707.64 321
11708.66 297
11709.68 341
11710.70 347
11711.73 325
11712.75 316
11713.77 317
11714.79 311
11715.81 314
11716.84 295
11717.86 332
11718.88 321
11719.90 305
11720.92 312
11721.95 312
11722.97 343
11723.99 312
11725.01 267
11726.04 318
11727.06 310
11728.08 333
11729.11 341
11730.13 299
11731.15 301
11732.17 302
11733.20 334
11734.22 337
11735.24 304
11736.26 314
11737.29 281
11738.31 292
11739.33 267
11740.36 276
11741.38 284
11742.40 315
11743.43 297
11744.45 283
11745.47 292
11746.50 312
11747.52 329
11748.54 330
11749.57 300
11750.59 310
11751.62 305
11752.64 300
11753.66 305
11754.69 296
11755.71 296
11756.73 300
11757.76 326
11758.78 308
11759.81 291
11760.83 325
11761.85 318
11762.88 325
11763.90 305
11764.93 323
11765.95 344
11766.98 335
11768.00 315
11769.02 340
11770.05 333
11771.07 318
11772.10 349
11773.12 308
11774.15 333
11775.17 327
11776.20 322
11777.22 297
11778.25 318
11779.27 333
11780.30 343
11781.32 320
11782.35 323
11783.37 325
11784.40 328
11785.42 320
11786.45 357
11787.47 343
11788.50 322
11789.52 337
11790.55 352
11791.57 351
11792.60 341
11793.62 344
11794.65 336
11795.67 325
11796.70 358
11797.73 349
11798.75 348
11799.78 324
11800.80 353
11801.83 350
11802.85 341
11803.88 343
11804.91 350
11805.93 366
11806.96 348
11807.98 345
11809.01 373
11810.04 353
11811.06 352
11812.09 363
11813.12 391
11814.14 376
11815.17 339
11816.19 348
11817.22 340
11818.25 393
11819.27 384
11820.30 375
11821.33 382
11822.35 352
11823.38 357
11824.41 388
11825.44 389
11826.46 397
11827.49 371
11828.52 387
11829.54 391
11830.57 380
11831.60 404
11832.62 400
11833.65 382
11834.68 396
11835.71 403
11836.73 397
11837.76 384
11838.79 385
11839.82 431
11840.84 421
11841.87 413
11842.90 421
11843.93 434
11844.95 422
11845.98 421
11847.01 482
11848.04 459
11849.07 443
11850.09 461
11851.12 444
11852.15 472
11853.18 455
11854.21 456
11855.23 493
11856.26 451
11857.29 455
11858.32 491
11859.35 504
11860.38 462
11861.40 528
11862.43 524
11863.46 517
11864.49 499
11865.52 488
11866.55 511
11867.58 504
11868.60 529
11869.63 534
11870.66 536
11871.69 553
11872.72 536
11873.75 545
11874.78 588
11875.81 561
11876.84 556
11877.86 607
11878.89 592
11879.92 622
11880.95 593
11881.98 644
11883.01 644
11884.04 663
11885.07 692
11886.10 695
11887.13 691
11888.16 715
11889.19 710
11890.22 739
11891.25 741
11892.28 804
11893.31 837
11894.34 857
11895.37 925
11896.40 1000
11897.43 1059
11898.46 1046
11899.49 1073
11900.52 1085
11901.55 1088
11902.58 1065
11903.61 1050
11904.64 1047
11905.67 974
11906.70 963
11907.73 974
11908.76 936
11909.79 899
11910.82 818
11911.85 786
11912.88 791
11913.91 780
11914.94 780
11915.97 757
11917.01 766
11918.04 767
11919.07 790
11920.10 802
11921.13 870
11922.16 910
11923.19 920
11924.22 1003
11925.25 1055
11926.28 1101
11927.32 1078
11928.35 1113
11929.38 1135
11930.41 1120
11931.44 1124
11932.47 1052
11933.50 988
11934.54 972
11935.57 901
11936.60 862
11937.63 861
11938.66 777
11939.70 766
11940.73 743
11941.76 702
11942.79 659
11943.82 650
11944.85 608
11945.89 623
11946.92 619
11947.95 568
11948.98 579
11950.02 627
11951.05 589
11952.08 567
11953.11 571
11954.15 563
11955.18 580
11956.21 610
11957.24 569
11958.28 558
11959.31 575
11960.34 631
11961.37 599
11962.41 616
11963.44 628
11964.47 609
11965.51 584
11966.54 606
11967.57 620
11968.60 583
11969.64 605
11970.67 599
11971.70 602
11972.74 569
11973.77 605
11974.80 616
11975.84 572
11976.87 571
11977.90 616
11978.94 605
11979.97 585
11981.00 611
11982.04 577
11983.07 611
11984.11 600
11985.14 574
11986.17 610
11987.21 618
11988.24 627
11989.28 638
11990.31 645
11991.34 637
11992.38 607
11993.41 621
11994.45 654
11995.48 611
11996.51 666
11997.55 629
11998.58 674
11999.62 664
12000.65 658
12001.69 655
12002.72 658
12003.76 694
12004.79 672
12005.82 658
12006.86 663
12007.89 699
12008.93 669
12009.96 685
12011.00 725
12012.03 722
12013.07 765
12014.10 746
12015.14 731
12016.17 731
12017.21 730
12018.24 759
12019.28 767
12020.32 756
12021.35 751
12022.39 726
12023.42 687
12024.46 699
12025.49 719
12026.53 728
12027.56 744
12028.60 731
12029.64 739
12030.67 750
12031.71 754
12032.74 745
12033.78 764
12034.81 742
12035.85 764
12036.89 782
12037.92 771
12038.96 750
12039.99 749
12041.03 759
12042.07 778
12043.10 780
12044.14 797
12045.18 788
12046.21 823
12047.25 850
12048.29 843
12049.32 830
12050.36 863
12051.40 902
12052.43 867
12053.47 910
12054.51 885
12055.54 875
12056.58 904
12057.62 871
12058.65 848
12059.69 894
12060.73 820
12061.76 763
12062.80 785
12063.84 749
12064.88 726
12065.91 712
12066.95 706
12067.99 726
12069.03 674
12070.06 685
12071.10 733
12072.14 644
12073.18 666
12074.21 707
12075.25 682
12076.29 710
12077.33 731
12078.36 692
12079.40 683
12080.44 691
12081.48 716
12082.52 721
12083.55 735
12084.59 739
12085.63 735
12086.67 793
12087.71 791
12088.74 794
12089.78 787
12090.82 803
12091.86 800
12092.90 807
12093.94 871
12094.98 894
12096.01 904
12097.05 936
12098.09 967
12099.13 930
12100.17 984
12101.21 978
12102.25 968
12103.28 932
12104.32 883
12105.36 881
12106.40 832
12107.44 778
12108.48 732
12109.52 715
12110.56 663
12111.60 623
12112.64 631
12113.68 628
12114.72 621
12115.76 590
12116.79 553
12117.83 508
12118.87 514
12119.91 525
12120.95 547
12121.99 481
12123.03 524
12124.07 531
12125.11 558
12126.15 561
12127.19 523
12128.23 531
12129.27 532
12130.31 513
12131.35 524
12132.39 495
12133.43 523
12134.47 505
12135.51 513
12136.55 523
12137.59 482
12138.63 492
12139.67 520
12140.71 480
12141.76 513
12142.80 498
12143.84 493
12144.88 493
12145.92 473
12146.96 519
12148.00 491
12149.04 477
12150.08 478
12151.12 461
12152.16 481
12153.20 403
12154.25 445
12155.29 466
12156.33 462
12157.37 431
12158.41 445
12159.45 444
12160.49 440
12161.53 430
12162.58 458
12163.62 423
12164.66 439
12165.70 452
12166.74 430
12167.78 429
12168.82 432
12169.87 428
12170.91 451
12171.95 440
12172.99 404
12174.03 428
12175.08 430
12176.12 420
12177.16 429
12178.20 425
12179.24 444
12180.29 399
12181.33 432
12182.37 430
12183.41 408
12184.46 389
12185.50 408
12186.54 401
12187.58 380
12188.63 412
12189.67 421
12190.71 435
12191.75 419
12192.80 393
12193.84 406
12194.88 387
12195.92 399
12196.97 403
12198.01 395
12199.05 370
12200.10 400
12201.14 396
12202.18 392
12203.23 386
12204.27 393
12205.31 389
12206.36 352
12207.40 370
12208.44 365
12209.49 394
12210.53 355
12211.57 356
12212.62 373
12213.66 392
12214.70 349
12215.75 354
12216.79 343
12217.84 328
12218.88 394
12219.92 341
12220.97 378
12222.01 391
12223.06 365
12224.10 343
12225.14 352
12226.19 370
12227.23 358
12228.28 356
12229.32 347
12230.36 349
12231.41 361
12232.45 357
12233.50 374
12234.54 336
12235.59 340
12236.63 352
12237.68 345
12238.72 373
12239.77 366
12240.81 354
12241.86 338
12242.90 363
12243.94 344
12244.99 344
12246.03 354
12247.08 379
12248.13 347
12249.17 331
12250.22 346
12251.26 335
12252.31 346
12253.35 314
12254.40 330
12255.44 313
12256.49 349
12257.53 317
12258.58 307
12259.62 328
12260.67 333
12261.72 319
12262.76 289
12263.81 310
12264.85 306
12265.90 307
12266.94 281
12267.99 313
12269.04 303
12270.08 315
12271.13 305
12272.17 317
12273.22 330
12274.27 310
12275.31 309
12276.36 305
12277.41 291
12278.45 296
12279.50 308
12280.55 305
12281.59 285
12282.64 305
12283.69 320
12284.73 301
12285.78 288
12286.83 264
12287.87 287
12288.92 297
12289.97 285
12291.01 295
12292.06 309
12293.11 283
12294.15 305
12295.20 306
12296.25 309
12297.30 276
12298.34 311
12299.39 303
12300.44 297
12301.48 287
12302.53 281
12303.58 288
12304.63 287
12305.67 313
12306.72 284
12307.77 290
12308.82 293
12309.87 283
12310.91 282
12311.96 279
12313.01 270
12314.06 265
12315.10 278
12316.15 287
12317.20 274
12318.25 269
12319.30 282
12320.34 253
12321.39 282
12322.44 250
12323.49 246
12324.54 232
12325.59 248
12326.63 256
12327.68 269
12328.73 266
12329.78 244
12330.83 254
12331.88 267
12332.93 266
12333.98 247
12335.02 277
12336.07 253
12337.12 261
12338.17 249
12339.22 275
12340.27 237
12341.32 283
12342.37 272
12343.42 270
12344.47 248
12345.51 281
12346.56 278
12347.61 252
12348.66 265
12349.71 274
12350.76 258
12351.81 273
12352.86 269
12353.91 267
12354.96 262
12356.01 273
12357.06 283
12358.11 264
12359.16 247
12360.21 254
12361.26 273
12362.31 282
12363.36 273
12364.41 274
12365.46 276
12366.51 271
12367.56 289
12368.61 266
12369.66 269
12370.71 280
12371.76 255
12372.81 255
12373.86 265
12374.91 282
12375.96 267
12377.01 298
12378.06 288
12379.11 272
12380.17 276
12381.22 285
12382.27 301
12383.32 264
12384.37 267
12385.42 268
12386.47 279
12387.52 282
12388.57 266
12389.62 280
12390.67 274
12391.73 280
12392.78 265
12393.83 277
12394.88 262
12395.93 269
12396.98 268
12398.03 263
12399.09 263
12400.14 292
12401.19 281
12402.24 270
12403.29 282
12404.34 280
12405.40 274
12406.45 276
12407.50 284
12408.55 255
12409.60 275
12410.66 281
12411.71 290
12412.76 274
12413.81 283
12414.86 276
12415.92 284
12416.97 310
12418.02 271
12419.07 281
12420.13 302
12421.18 287
12422.23 298
12423.28 286
12424.34 306
12425.39 302
12426.44 301
12427.49 307
12428.55 306
12429.60 287
12430.65 315
12431.71 304
12432.76 314
12433.81 329
12434.86 294
12435.92 307
12436.97 283
12438.02 280
12439.08 274
12440.13 301
12441.18 280
12442.24 273
12443.29 322
12444.34 337
12445.40 288
12446.45 324
12447.50 326
12448.56 323
12449.61 311
12450.67 343
12451.72 327
12452.77 367
12453.83 409
12454.88 367
12455.94 438
12456.99 381
12458.04 404
12459.10 412
12460.15 432
12461.21 454
12462.26 456
12463.31 466
12464.37 505
12465.42 562
12466.48 581
12467.53 607
12468.59 657
12469.64 703
12470.70 745
12471.75 746
12472.80 808
12473.86 805
12474.91 777
12475.97 765
12477.02 770
12478.08 743
12479.13 708
12480.19 635
12481.24 565
12482.30 582
12483.35 552
12484.41 506
12485.46 478
12486.52 439
12487.57 409
12488.63 434
12489.69 383
12490.74 419
12491.80 382
12492.85 375
12493.91 398
12494.96 416
12496.02 397
12497.07 381
12498.13 381
12499.19 379
12500.24 385
12501.30 420
12502.35 419
12503.41 409
12504.47 413
12505.52 399
12506.58 400
12507.63 407
12508.69 390
12509.75 415
12510.80 402
12511.86 411
12512.91 412
12513.97 398
12515.03 401
12516.08 401
12517.14 391
12518.20 415
12519.25 401
12520.31 393
12521.37 363
12522.42 392
12523.48 400
12524.54 368
12525.59 352
12526.65 372
12527.71 372
12528.77 371
12529.82 390
12530.88 382
12531.94 391
12532.99 379
12534.05 388
12535.11 394
12536.17 381
12537.22 365
12538.28 389
12539.34 402
12540.40 399
12541.45 402
12542.51 433
12543.57 413
12544.63 433
12545.68 436
12546.74 466
12547.80 455
12548.86 454
12549.92 434
12550.97 498
12552.03 490
12553.09 510
12554.15 489
12555.21 498
12556.26 487
12557.32 473
12558.38 474
12559.44 456
12560.50 404
12561.56 422
12562.61 426
12563.67 444
12564.73 389
12565.79 380
12566.85 374
12567.91 438
12568.97 393
12570.02 376
12571.08 394
12572.14 372
12573.20 389
12574.26 373
12575.32 384
12576.38 337
12577.44 360
12578.50 337
12579.56 387
12580.61 381
12581.67 397
12582.73 396
12583.79 398
12584.85 373
12585.91 366
12586.97 410
12588.03 368
12589.09 379
12590.15 383
12591.21 393
12592.27 388
12593.33 397
12594.39 353
12595.45 368
12596.51 372
12597.57 370
12598.63 360
12599.69 370
12600.75 359
12601.81 375
12602.87 360
12603.93 369
12604.99 349
12606.05 407
12607.11 392
12608.17 355
12609.23 375
12610.29 390
12611.35 399
12612.41 385
12613.47 403
12614.53 422
12615.59 393
12616.66 389
12617.72 425
12618.78 437
12619.84 417
12620.90 428
12621.96 418
12623.02 446
12624.08 438
12625.14 450
12626.20 442
12627.26 473
12628.33 441
12629.39 429
12630.45 445
12631.51 425
12632.57 418
12633.63 439
12634.69 421
12635.76 404
12636.82 379
12637.88 409
12638.94 379
12640.00 349
12641.06 394
12642.13 368
12643.19 376
12644.25 364
12645.31 361
12646.37 351
12647.44 375
12648.50 368
12649.56 373
12650.62 360
12651.68 391
12652.75 361
12653.81 390
12654.87 377
12655.93 333
12657.00 347
12658.06 387
12659.12 381
12660.18 360
12661.25 383
12662.31 372
12663.37 400
12664.43 344
12665.50 401
12666.56 351
12667.62 374
12668.69 362
12669.75 397
12670.81 374
12671.88 365
12672.94 369
12674.00 397
12675.06 398
12676.13 386
12677.19 392
12678.25 418
12679.32 421
12680.38 400
12681.44 390
12682.51 409
12683.57 426
12684.64 408
12685.70 443
12686.76 395
12687.83 400
12688.89 413
12689.95 483
12691.02 454
12692.08 431
12693.15 439
12694.21 443
12695.27 451
12696.34 468
12697.40 488
12698.47 491
12699.53 472
12700.59 473
12701.66 496
12702.72 508
12703.79 491
12704.85 511
12705.92 546
12706.98 490
12708.05 490
12709.11 521
12710.18 559
12711.24 532
12712.30 483
12713.37 521
12714.43 499
12715.50 507
12716.56 497
12717.63 536
12718.69 509
12719.76 510
12720.82 532
12721.89 563
12722.95 549
12724.02 517
12725.09 547
12726.15 601
12727.22 574
12728.28 627
12729.35 603
12730.41 585
12731.48 611
12732.54 564
12733.61 572
12734.68 557
12735.74 560
12736.81 517
12737.87 546
12738.94 527
12740.00 519
12741.07 487
12742.14 495
12743.20 464
12744.27 452
12745.33 468
12746.40 457
12747.47 436
12748.53 411
12749.60 467
12750.67 434
12751.73 450
12752.80 387
12753.87 426
12754.93 407
12756.00 420
12757.07 447
12758.13 449
12759.20 421
12760.27 407
12761.33 408
12762.40 410
12763.47 389
12764.53 358
12765.60 401
12766.67 381
12767.73 400
12768.80 388
12769.87 387
12770.94 351
12772.00 418
12773.07 384
12774.14 416
12775.21 369
12776.27 370
12777.34 363
12778.41 351
12779.48 353
12780.54 351
12781.61 363
12782.68 338
12783.75 371
12784.81 363
12785.88 387
12786.95 373
12788.02 352
12789.09 362
12790.15 351
12791.22 352
12792.29 380
12793.36 368
12794.43 342
12795.49 344
12796.56 362
12797.63 342
12798.70 357
12799.77 356
12800.84 369
12801.90 393
12802.97 347
12804.04 361
12805.11 394
12806.18 396
12807.25 383
12808.32 395
12809.39 421
12810.45 401
12811.52 423
12812.59 384
12813.66 415
12814.73 394
12815.80 418
12816.87 413
12817.94 424
12819.01 412
12820.08 426
12821.15 416
12822.21 423
12823.28 429
12824.35 381
12825.42 430
12826.49 392
12827.56 360
12828.63 350
12829.70 408
12830.77 379
12831.84 402
12832.91 377
12833.98 379
12835.05 359
12836.12 390
12837.19 369
12838.26 355
12839.33 344
12840.40 335
12841.47 327
12842.54 356
12843.61 327
12844.68 320
12845.75 348
12846.82 326
12847.89 309
12848.96 310
12850.03 311
12851.10 289
12852.18 289
12853.25 291
12854.32 284
12855.39 283
12856.46 299
12857.53 316
12858.60 292
12859.67 275
12860.74 297
12861.81 299
12862.88 291
12863.96 298
12865.03 278
12866.10 299
12867.17 264
12868.24 295
12869.31 301
12870.38 290
12871.45 276
12872.53 285
12873.60 282
12874.67 294
12875.74 290
12876.81 308
12877.88 267
12878.96 293
12880.03 277
12881.10 285
12882.17 294
12883.24 274
12884.31 294
12885.39 257
12886.46 265
12887.53 242
12888.60 274
12889.68 276
12890.75 259
12891.82 261
12892.89 255
12893.96 297
12895.04 240
12896.11 257
12897.18 258
12898.25 266
12899.33 234
12900.40 251
12901.47 236
12902.54 259
12903.62 249
12904.69 265
12905.76 253
12906.84 264
12907.91 272
12908.98 248
12910.06 253
12911.13 249
12912.20 244
12913.27 248
12914.35 252
12915.42 243
12916.49 255
12917.57 244
12918.64 238
12919.71 234
12920.79 229
12921.86 264
12922.94 238
12924.01 248
12925.08 240
12926.16 255
12927.23 228
12928.30 253
12929.38 234
12930.45 223
12931.53 245
12932.60 242
12933.67 228
12934.75 214
12935.82 210
12936.90 231
12937.97 232
12939.04 227
12940.12 248
12941.19 255
12942.27 222
12943.34 236
12944.42 256
12945.49 235
12946.56 247
12947.64 220
12948.71 240
12949.79 207
12950.86 208
12951.94 201
12953.01 204
12954.09 232
12955.16 226
12956.24 194
12957.31 216
12958.39 213
12959.46 207
12960.54 200
12961.61 201
12962.69 217
12963.76 203
12964.84 223
12965.91 220
12966.99 200
12968.07 222
12969.14 239
12970.22 226
12971.29 234
12972.37 218
12973.44 237
12974.52 226
12975.59 236
12976.67 218
12977.75 218
12978.82 218
12979.90 216
12980.97 215
12982.05 197
12983.13 212
12984.20 225
12985.28 231
12986.35 227
12987.43 220
12988.51 214
12989.58 253
12990.66 225
12991.74 190
12992.81 201
12993.89 237
12994.97 223
12996.04 202
12997.12 215
12998.20 210
12999.27 223
13000.35 247
13001.43 207
13002.50 220
13003.58 225
13004.66 229
13005.73 237
13006.81 208
13007.89 222
13008.97 206
13010.04 202
13011.12 233
13012.20 208
13013.27 232
13014.35 207
13015.43 208
13016.51 218
13017.58 208
13018.66 216
13019.74 219
13020.82 201
13021.89 199
13022.97 192
13024.05 228
13025.13 238
13026.21 224
13027.28 215
13028.36 209
13029.44 240
13030.52 234
13031.60 216
13032.67 221
13033.75 216
13034.83 267
13035.91 266
13036.99 215
13038.07 229
13039.14 213
13040.22 235
13041.30 232
13042.38 224
13043.46 214
13044.54 217
13045.62 235
13046.69 201
13047.77 213
13048.85 242
13049.93 243
13051.01 235
13052.09 228
13053.17 220
13054.25 224
13055.33 229
13056.40 230
13057.48 228
13058.56 213
13059.64 241
13060.72 237
13061.80 226
13062.88 210
13063.96 227
13065.04 235
13066.12 207
13067.20 213
13068.28 239
13069.36 210
13070.44 234
13071.52 228
13072.60 230
13073.68 257
13074.76 233
13075.84 248
13076.92 222
13078.00 221
13079.08 215
13080.16 211
13081.24 211
13082.32 187
13083.40 221
13084.48 253
13085.56 232
13086.64 226
13087.72 205
13088.80 216
13089.88 216
13090.96 227
13092.04 241
13093.12 233
13094.20 200
13095.28 205
13096.36 214
13097.44 234
13098.52 214
13099.61 214
13100.69 232
13101.77 215
13102.85 240
13103.93 227
13105.01 209
13106.09 241
13107.17 219
13108.25 261
13109.34 229
13110.42 242
13111.50 244
13112.58 219
13113.66 245
13114.74 248
13115.82 231
13116.91 238
13117.99 244
13119.07 250
13120.15 222
13121.23 252
13122.31 242
13123.40 228
13124.48 236
13125.56 237
13126.64 250
13127.72 229
13128.81 234
13129.89 232
13130.97 244
13132.05 237
13133.14 245
13134.22 244
13135.30 250
13136.38 224
13137.47 242
13138.55 225
13139.63 244
13140.71 260
13141.80 254
13142.88 233
13143.96 222
13145.04 235
13146.13 231
13147.21 221
13148.29 224
13149.38 236
13150.46 234
13151.54 238
13152.62 231
13153.71 242
13154.79 238
13155.87 236
13156.96 234
13158.04 244
13159.12 254
13160.21 256
13161.29 261
13162.37 228
13163.46 249
13164.54 241
13165.62 229
13166.71 246
13167.79 231
13168.88 256
13169.96 247
13171.04 257
13172.13 233
13173.21 238
13174.30 261
13175.38 250
13176.46 255
13177.55 251
13178.63 254
13179.72 251
13180.80 238
13181.88 257
13182.97 250
13184.05 227
13185.14 240
13186.22 254
13187.31 242
13188.39 236
13189.48 240
13190.56 248
13191.65 215
13192.73 243
13193.81 258
13194.90 265
13195.98 269
13197.07 227
13198.15 254
13199.24 256
13200.32 267
13201.41 257
13202.49 242
13203.58 254
13204.67 252
13205.75 248
13206.84 239
13207.92 266
13209.01 245
13210.09 256
13211.18 236
13212.26 255
13213.35 296
13214.43 251
13215.52 251
13216.61 270
13217.69 245
13218.78 231
13219.86 255
13220.95 252
13222.04 290
13223.12 264
13224.21 251
13225.29 271
13226.38 295
13227.47 286
13228.55 295
13229.64 313
13230.72 267
13231.81 296
13232.90 283
13233.98 278
13235.07 298
13236.16 282
13237.24 283
13238.33 271
13239.42 267
13240.50 285
13241.59 282
13242.68 289
13243.76 260
13244.85 297
13245.94 312
13247.02 303
13248.11 291
13249.20 296
13250.29 320
13251.37 322
13252.46 314
13253.55 312
13254.63 303
13255.72 316
13256.81 338
13257.90 326
13258.98 347
13260.07 339
13261.16 349
13262.25 320
13263.33 346
13264.42 358
13265.51 355
13266.60 349
13267.69 332
13268.77 349
13269.86 367
13270.95 346
13272.04 331
13273.13 364
13274.21 381
13275.30 380
13276.39 361
13277.48 345
13278.57 345
13279.65 345
13280.74 350
13281.83 393
13282.92 393
13284.01 403
13285.10 379
13286.19 390
13287.27 365
13288.36 424
13289.45 397
13290.54 416
13291.63 403
13292.72 368
13293.81 400
13294.90 402
13295.98 432
13297.07 398
13298.16 437
13299.25 439
13300.34 476
13301.43 458
13302.52 450
13303.61 471
13304.70 481
13305.79 477
13306.88 481
13307.97 455
13309.06 488
13310.15 494
13311.24 479
13312.32 481
13313.41 476
13314.50 498
13315.59 509
13316.68 503
13317.77 469
13318.86 465
13319.95 503
13321.04 497
13322.13 511
13323.22 473
13324.31 495
13325.40 514
13326.49 521
13327.58 520
13328.68 538
13329.77 532
13330.86 556
13331.95 532
13333.04 549
13334.13 583
13335.22 584
13336.31 585
13337.40 535
13338.49 560
13339.58 562
13340.67 576
13341.76 571
13342.85 541
13343.94 602
13345.04 583
13346.13 562
13347.22 563
13348.31 586
13349.40 598
13350.49 567
13351.58 590
13352.67 569
13353.77 579
13354.86 620
13355.95 652
13357.04 630
13358.13 657
13359.22 651
13360.31 686
13361.41 726
13362.50 669
13363.59 680
13364.68 713
13365.77 731
13366.87 706
13367.96 721
13369.05 675
13370.14 660
13371.23 638
13372.33 622
13373.42 620
13374.51 585
13375.60 584
13376.69 558
13377.79 554
13378.88 541
13379.97 505
13381.06 501
13382.16 523
13383.25 479
13384.34 448
13385.43 486
13386.53 473
13387.62 500
13388.71 474
13389.81 468
13390.90 458
13391.99 479
13393.08 470
13394.18 476
13395.27 425
13396.36 448
13397.46 450
13398.55 478
13399.64 488
13400.74 462
13401.83 478
13402.92 455
13404.02 492
13405.11 486
13406.20 463
13407.30 456
13408.39 446
13409.48 446
13410.58 459
13411.67 459
13412.77 479
13413.86 447
13414.95 457
13416.05 461
13417.14 454
13418.23 469
13419.33 464
13420.42 451
13421.52 441
13422.61 470
13423.71 447
13424.80 458
13425.89 434
13426.99 451
13428.08 466
13429.18 493
13430.27 496
13431.37 488
13432.46 495
13433.56 488
13434.65 509
13435.74 499
13436.84 520
13437.93 479
13439.03 493
13440.12 460
13441.22 501
13442.31 490
13443.41 507
13444.50 507
13445.60 541
13446.69 493
13447.79 506
13448.88 522
13449.98 515
13451.08 559
13452.17 533
13453.27 520
13454.36 543
13455.46 547
13456.55 542
13457.65 568
13458.74 593
13459.84 590
13460.94 578
13462.03 576
13463.13 624
13464.22 600
13465.32 568
13466.41 606
13467.51 628
13468.61 602
13469.70 630
13470.80 595
13471.90 593
13472.99 601
13474.09 573
13475.18 606
13476.28 583
13477.38 590
13478.47 600
13479.57 610
13480.67 636
13481.76 654
13482.86 636
13483.96 654
13485.05 661
13486.15 668
13487.25 652
13488.34 701
13489.44 699
13490.54 729
13491.63 698
13492.73 730
13493.83 746
13494.93 745
13496.02 751
13497.12 745
13498.22 765
13499.31 823
13500.41 805
13501.51 781
13502.61 784
13503.70 809
13504.80 785
13505.90 746
13507.00 745
13508.09 708
13509.19 719
13510.29 708
13511.39 679
13512.49 683
13513.58 675
13514.68 649
13515.78 651
13516.88 638
13517.98 620
13519.07 624
13520.17 626
13521.27 637
13522.37 614
13523.47 578
13524.57 551
13525.66 552
13526.76 571
13527.86 593
13528.96 550
13530.06 562
13531.16 549
13532.25 545
13533.35 513
13534.45 543
13535.55 514
13536.65 507
13537.75 523
13538.85 521
13539.95 498
13541.05 499
13542.14 505
13543.24 495
13544.34 480
13545.44 477
13546.54 474
13547.64 472
13548.74 480
13549.84 462
13550.94 457
13552.04 484
13553.14 478
13554.24 463
13555.34 435
13556.44 462
13557.54 449
13558.64 434
13559.74 421
13560.84 422
13561.94 468
13563.04 408
13564.13 433
13565.23 446
13566.34 437
13567.44 424
13568.54 454
13569.64 422
13570.74 438
13571.84 429
13572.94 418
13574.04 464
13575.14 454
13576.24 410
13577.34 444
13578.44 422
13579.54 426
13580.64 433
13581.74 429
13582.84 417
13583.94 401
13585.04 403
13586.14 427
13587.24 454
13588.35 436
13589.45 428
13590.55 439
13591.65 424
13592.75 431
13593.85 429
13594.95 445
13596.05 456
13597.15 439
13598.26 450
13599.36 480
13600.46 425
13601.56 464
13602.66 417
13603.76 423
13604.86 468
13605.97 473
13607.07 444
13608.17 419
13609.27 402
13610.37 463
13611.47 455
13612.58 434
13613.68 425
13614.78 447
13615.88 453
13616.98 451
13618.09 447
13619.19 433
13620.29 466
13621.39 460
13622.50 467
13623.60 419
13624.70 423
13625.80 436
13626.91 439
13628.01 452
13629.11 393
13630.21 431
13631.32 446
13632.42 433
13633.52 451
13634.62 440
13635.73 472
13636.83 456
13637.93 438
13639.04 460
13640.14 428
13641.24 454
13642.35 444
13643.45 441
13644.55 439
13645.65 424
13646.76 417
13647.86 451
13648.96 397
13650.07 421
13651.17 414
13652.28 414
13653.38 423
13654.48 404
13655.59 393
13656.69 419
13657.79 399
13658.90 412
13660.00 389
13661.11 398
13662.21 387
13663.31 415
13664.42 433
13665.52 400
13666.63 391
13667.73 387
13668.83 425
13669.94 396
13671.04 381
13672.15 409
13673.25 429
13674.36 388
13675.46 399
13676.56 412
13677.67 388
13678.77 390
13679.88 384
13680.98 399
13682.09 442
13683.19 407
13684.30 425
13685.40 450
13686.51 415
13687.61 432
13688.72 455
13689.82 410
13690.93 427
13692.03 429
13693.14 424
13694.24 422
13695.35 439
13696.45 454
13697.56 438
13698.66 415
13699.77 434
13700.87 465
13701.98 471
13703.09 418
13704.19 412
13705.30 461
13706.40 455
13707.51 445
13708.61 473
13709.72 497
13710.83 477
13711.93 502
13713.04 507
13714.14 490
13715.25 474
13716.36 491
13717.46 505
13718.57 515
13719.67 547
13720.78 527
13721.89 555
13722.99 540
13724.10 513
13725.21 505
13726.31 593
13727.42 589
13728.53 549
13729.63 599
13730.74 565
13731.85 568
13732.95 589
13734.06 568
13735.17 585
13736.27 585
13737.38 582
13738.49 619
13739.59 632
13740.70 649
13741.81 672
13742.92 658
13744.02 684
13745.13 686
13746.24 719
13747.35 717
13748.45 715
13749.56 766
13750.67 828
13751.78 841
13752.88 823
13753.99 938
13755.10 918
13756.21 915
13757.31 933
13758.42 973
13759.53 997
13760.64 984
13761.75 1026
13762.85 1032
13763.96 1005
13765.07 1019
13766.18 999
13767.29 1019
13768.39 999
13769.50 955
13770.61 913
13771.72 924
13772.83 949
13773.94 875
13775.04 843
13776.15 851
13777.26 821
13778.37 767
13779.48 782
13780.59 711
13781.70 699
13782.80 678
13783.91 669
13785.02 607
13786.13 610
13787.24 625
13788.35 588
13789.46 544
13790.57 544
13791.68 531
13792.79 548
13793.90 536
13795.00 547
13796.11 491
13797.22 525
13798.33 506
13799.44 513
13800.55 524
13801.66 492
13802.77 484
13803.88 483
13804.99 452
13806.10 471
13807.21 466
13808.32 477
13809.43 479
13810.54 459
13811.65 493
13812.76 475
13813.87 473
13814.98 445
13816.09 486
13817.20 467
13818.31 468
13819.42 472
13820.53 435
13821.64 442
13822.75 442
13823.86 463
13824.97 441
13826.08 434
13827.19 416
13828.30 406
13829.41 394
13830.53 426
13831.64 416
13832.75 451
13833.86 449
13834.97 432
13836.08 456
13837.19 411
13838.30 427
13839.41 451
13840.52 442
13841.64 439
13842.75 436
13843.86 447
13844.97 456
13846.08 444
13847.19 480
13848.30 482
13849.41 468
13850.53 431
13851.64 445
13852.75 429
13853.86 440
13854.97 472
13856.08 450
13857.20 443
13858.31 467
13859.42 413
13860.53 456
13861.64 431
13862.76 450
13863.87 445
13864.98 457
13866.09 469
13867.20 433
13868.32 395
13869.43 426
13870.54 454
13871.65 458
13872.77 460
13873.88 464
13874.99 481
13876.10 486
13877.22 509
13878.33 492
13879.44 482
13880.55 491
13881.67 489
13882.78 458
13883.89 506
13885.01 513
13886.12 576
13887.23 516
13888.34 524
13889.46 546
13890.57 552
13891.68 531
13892.80 494
13893.91 535
13895.02 525
13896.14 528
13897.25 552
13898.36 500
13899.48 474
13900.59 503
13901.70 480
13902.82 495
13903.93 471
13905.05 481
13906.16 478
13907.27 433
13908.39 425
13909.50 434
13910.61 433
13911.73 416
13912.84 395
13913.96 422
13915.07 445
13916.19 422
13917.30 426
13918.41 398
13919.53 407
13920.64 409
13921.76 442
13922.87 422
13923.99 427
13925.10 406
13926.21 414
13927.33 431
13928.44 410
13929.56 393
13930.67 410
13931.79 383
13932.90 436
13934.02 421
13935.13 437
13936.25 428
13937.36 421
13938.48 405
13939.59 406
13940.71 416
13941.82 415
13942.94 377
13944.05 418
13945.17 399
13946.28 388
13947.40 400
13948.52 395
13949.63 416
13950.75 382
13951.86 368
13952.98 363
13954.09 354
13955.21 363
13956.32 397
13957.44 362
13958.56 370
13959.67 381
13960.79 365
13961.90 382
13963.02 384
13964.14 389
13965.25 405
13966.37 363
13967.48 380
13968.60 388
13969.72 356
13970.83 392
13971.95 375
13973.07 381
13974.18 399
13975.30 361
13976.42 358
13977.53 377
13978.65 376
13979.77 374
13980.88 362
13982.00 387
13983.12 385
13984.23 371
13985.35 391
13986.47 369
13987.58 365
13988.70 358
13989.82 396
13990.94 392
13992.05 369
13993.17 358
13994.29 415
13995.40 373
13996.52 378
13997.64 381
13998.76 407
13999.87 405
14000.99 401
14002.11 397
14003.23 379
14004.35 418
14005.46 434
14006.58 401
14007.70 385
14008.82 401
14009.93 429
14011.05 441
14012.17 381
14013.29 396
14014.41 394
14015.52 404
14016.64 417
14017.76 433
14018.88 424
14020.00 416
14021.12 395
14022.23 394
14023.35 376
14024.47 398
14025.59 397
14026.71 392
14027.83 390
14028.95 402
14030.06 429
14031.18 448
14032.30 377
14033.42 416
14034.54 438
14035.66 445
14036.78 415
14037.90 409
14039.02 435
14040.14 453
14041.25 428
14042.37 450
14043.49 458
14044.61 441
14045.73 474
14046.85 452
14047.97 466
14049.09 467
14050.21 478
14051.33 504
14052.45 504
14053.57 494
14054.69 506
14055.81 518
14056.93 502
14058.05 505
14059.17 548
14060.29 576
14061.41 569
14062.53 554
14063.65 583
14064.77 586
14065.89 571
14067.01 571
14068.13 638
14069.25 624
14070.37 628
14071.49 623
14072.61 619
14073.73 601
14074.85 625
14075.97 609
14077.09 610
14078.21 624
14079.33 586
14080.45 600
14081.57 622
14082.69 595
14083.82 659
14084.94 651
14086.06 653
14087.18 616
14088.30 627
14089.42 658
14090.54 704
14091.66 677
14092.78 684
14093.91 684
14095.03 662
14096.15 648
14097.27 675
14098.39 734
14099.51 691
14100.63 660
14101.76 640
14102.88 634
14104.00 614
14105.12 590
14106.24 570
14107.36 579
14108.49 575
14109.61 555
14110.73 546
14111.85 549
14112.97 532
14114.10 514
14115.22 522
14116.34 509
14117.46 524
14118.58 518
14119.71 507
14120.83 495
14121.95 504
14123.07 472
14124.20 466
14125.32 450
14126.44 471
14127.56 482
14128.69 449
14129.81 462
14130.93 454
14132.06 467
14133.18 425
14134.30 444
14135.42 448
14136.55 461
14137.67 468
14138.79 469
14139.92 502
14141.04 484
14142.16 421
14143.29 452
14144.41 427
14145.53 414
14146.66 451
14147.78 433
14148.90 423
14150.03 417
14151.15 419
14152.27 433
14153.40 412
14154.52 415
14155.64 452
14156.77 429
14157.89 421
14159.02 424
14160.14 395
14161.26 418
14162.39 418
14163.51 434
14164.64 394
14165.76 374
14166.88 380
14168.01 428
14169.13 395
14170.26 390
14171.38 393
14172.51 396
14173.63 400
14174.75 396
14175.88 407
14177.00 385
14178.13 385
14179.25 372
14180.38 391
14181.50 383
14182.63 396
14183.75 385
14184.88 386
14186.00 372
14187.13 322
14188.25 358
14189.38 370
14190.50 361
14191.63 366
14192.75 360
14193.88 382
14195.00 340
14196.13 349
14197.25 354
14198.38 354
14199.50 370
14200.63 356
14201.76 372
14202.88 340
14204.01 373
14205.13 353
14206.26 338
14207.38 349
14208.51 346
14209.64 337
14210.76 311
14211.89 330
14213.01 332
14214.14 342
14215.27 337
14216.39 319
14217.52 290
14218.64 341
14219.77 312
14220.90 328
14222.02 324
14223.15 318
14224.28 339
14225.40 330
14226.53 313
14227.66 346
14228.78 331
14229.91 325
14231.04 321
14232.16 292
14233.29 305
14234.42 314
14235.54 318
14236.67 323
14237.80 321
14238.92 291
14240.05 307
14241.18 311
14242.31 314
14243.43 297
14244.56 282
14245.69 310
14246.82 317
14247.94 315
14249.07 287
14250.20 281
14251.33 291
14252.45 314
14253.58 307
14254.71 341
14255.84 305
14256.96 297
14258.09 323
14259.22 304
14260.35 296
14261.47 297
14262.60 275
14263.73 273
14264.86 282
14265.99 270
14267.12 296
14268.24 284
14269.37 290
14270.50 250
14271.63 272
14272.76 289
14273.89 285
14275.01 272
14276.14 279
14277.27 274
14278.40 269
14279.53 256
14280.66 263
14281.79 268
14282.91 260
14284.04 271
14285.17 239
14286.30 270
14287.43 258
14288.56 239
14289.69 226
14290.82 265
14291.95 265
14293.08 272
14294.20 265
14295.33 258
14296.46 255
14297.59 238
14298.72 239
14299.85 233
14300.98 232
14302.11 235
14303.24 241
14304.37 230
14305.50 246
14306.63 225
14307.76 254
14308.89 251
14310.02 238
14311.15 251
14312.28 251
14313.41 236
14314.54 237
14315.67 267
14316.80 237
14317.93 239
14319.06 242
14320.19 241
14321.32 264
14322.45 263
14323.58 238
14324.71 242
14325.84 244
14326.97 219
14328.10 239
14329.23 232
14330.36 246
14331.49 259
14332.62 252
14333.76 228
14334.89 207
14336.02 225
14337.15 232
14338.28 240
14339.41 240
14340.54 236
14341.67 254
14342.80 233
14343.93 233
14345.07 225
14346.20 199
14347.33 201
14348.46 219
14349.59 235
14350.72 227
14351.85 219
14352.99 213
14354.12 228
14355.25 233
14356.38 226
14357.51 238
14358.64 231
14359.78 206
14360.91 241
14362.04 219
14363.17 221
14364.30 214
14365.44 229
14366.57 236
14367.70 233
14368.83 236
14369.96 217
14371.10 221
14372.23 223
14373.36 213
14374.49 233
14375.63 202
14376.76 217
14377.89 229
14379.02 234
14380.16 227
14381.29 222
14382.42 212
14383.55 236
14384.69 244
14385.82 227
14386.95 232
14388.09 254
14389.22 263
14390.35 243
14391.49 240
14392.62 236
14393.75 228
14394.89 249
14396.02 220
14397.15 234
14398.28 219
14399.42 246
14400.55 241
14401.69 241
14402.82 243
14403.95 257
14405.09 243
14406.22 224
14407.35 239
14408.49 244
14409.62 260
14410.75 235
14411.89 246
14413.02 234
14414.16 256
14415.29 241
14416.42 265
14417.56 233
14418.69 259
14419.83 230
14420.96 264
14422.10 266
14423.23 250
14424.36 227
14425.50 281
14426.63 268
14427.77 270
14428.90 263
14430.04 263
14431.17 271
14432.31 261
14433.44 269
14434.58 282
14435.71 294
14436.85 268
14437.98 257
14439.12 283
14440.25 260
14441.39 265
14442.52 279
14443.66 261
14444.79 280
14445.93 290
14447.06 269
14448.20 258
14449.33 273
14450.47 271
14451.60 281
14452.74 260
14453.87 263
14455.01 266
14456.14 277
14457.28 292
14458.42 283
14459.55 280
14460.69 297
14461.82 298
14462.96 282
14464.10 311
14465.23 283
14466.37 289
14467.50 285
14468.64 285
14469.78 292
14470.91 277
14472.05 291
14473.18 309
14474.32 283
14475.46 268
14476.59 293
14477.73 281
14478.87 307
14480.00 290
14481.14 267
14482.28 286
14483.41 260
14484.55 283
14485.69 273
14486.82 282
14487.96 289
14489.10 277
14490.23 283
14491.37 282
14492.51 288
14493.65 261
14494.78 264
14495.92 249
14497.06 270
14498.19 249
14499.33 262
14500.47 252
14501.61 250
14502.74 259
14503.88 264
14505.02 288
14506.16 293
14507.29 258
14508.43 282
14509.57 275
14510.71 275
14511.85 259
14512.98 253
14514.12 289
14515.26 261
14516.40 256
14517.54 243
14518.67 246
14519.81 246
14520.95 250
14522.09 269
14523.23 275
14524.36 273
14525.50 275
14526.64 260
14527.78 271
14528.92 253
14530.06 286
14531.19 280
14532.33 254
14533.47 268
14534.61 252
14535.75 266
14536.89 241
14538.03 260
14539.17 257
14540.31 255
14541.44 250
14542.58 258
14543.72 223
14544.86 257
14546.00 265
14547.14 246
14548.28 280
14549.42 281
14550.56 277
14551.70 280
14552.84 269
14553.98 246
14555.12 281
14556.25 257
14557.39 261
14558.53 270
14559.67 281
14560.81 291
14561.95 298
14563.09 293
14564.23 290
14565.37 291
14566.51 280
14567.65 274
14568.79 299
14569.93 283
14571.07 294
14572.21 303
14573.35 274
14574.49 296
14575.63 301
14576.77 289
14577.92 324
14579.06 305
14580.20 297
14581.34 318
14582.48 343
14583.62 328
14584.76 313
14585.90 324
14587.04 325
14588.18 324
14589.32 361
14590.46 345
14591.60 356
14592.74 363
14593.89 351
14595.03 330
14596.17 351
14597.31 359
14598.45 350
14599.59 377
14600.73 367
14601.87 354
14603.02 368
14604.16 374
14605.30 368
14606.44 385
14607.58 381
14608.72 397
14609.86 403
14611.01 385
14612.15 407
14613.29 429
14614.43 435
14615.57 416
14616.72 420
14617.86 408
14619.00 444
14620.14 461
14621.28 473
14622.43 482
14623.57 496
14624.71 495
14625.85 496
14627.00 520
14628.14 514
14629.28 539
14630.42 558
14631.56 569
14632.71 527
14633.85 513
14634.99 514
14636.14 505
14637.28 520
14638.42 506
14639.56 474
14640.71 450
14641.85 440
14642.99 436
14644.14 406
14645.28 401
14646.42 352
14647.56 363
14648.71 375
14649.85 336
14650.99 355
14652.14 339
14653.28 327
14654.42 324
14655.57 320
14656.71 319
14657.85 315
14659.00 327
14660.14 315
14661.29 308
14662.43 274
14663.57 337
14664.72 312
14665.86 290
14667.00 274
14668.15 302
14669.29 295
14670.44 304
14671.58 300
14672.73 250
14673.87 286
14675.01 282
14676.16 286
14677.30 256
14678.45 277
14679.59 276
14680.74 273
14681.88 278
14683.02 253
14684.17 278
14685.31 269
14686.46 249
14687.60 244
14688.75 241
14689.89 237
14691.04 243
14692.18 255
14693.33 245
14694.47 234
14695.62 245
14696.76 234
14697.91 224
14699.05 247
14700.20 245
14701.34 233
14702.49 248
14703.63 235
14704.78 249
14705.92 223
14707.07 239
14708.22 235
14709.36 236
14710.51 231
14711.65 220
14712.80 251
14713.94 235
14715.09 241
14716.23 228
14717.38 242
14718.53 247
14719.67 240
14720.82 238
14721.96 212
14723.11 226
14724.26 230
14725.40 233
14726.55 218
14727.70 229
14728.84 201
14729.99 218
14731.13 227
14732.28 230
14733.43 213
14734.57 208
14735.72 229
14736.87 240
14738.01 234
14739.16 235
14740.31 219
14741.45 220
14742.60 225
14743.75 212
14744.89 216
14746.04 199
14747.19 196
14748.34 210
14749.48 218
14750.63 186
14751.78 205
14752.92 213
14754.07 209
14755.22 190
14756.37 205
14757.51 204
14758.66 181
14759.81 203
14760.96 200
14762.10 214
14763.25 213
14764.40 184
14765.55 230
14766.70 209
14767.84 187
14768.99 202
14770.14 210
14771.29 197
14772.43 197
14773.58 206
14774.73 197
14775.88 206
14777.03 199
14778.18 188
14779.32 219
14780.47 184
14781.62 198
14782.77 172
14783.92 195
14785.07 186
14786.21 183
14787.36 213
14788.51 212
14789.66 185
14790.81 192
14791.96 184
14793.11 198
14794.26 185
14795.40 171
14796.55 187
14797.70 181
14798.85 173
14800.00 172
14801.15 183
14802.30 173
14803.45 169
14804.60 178
14805.75 173
14806.90 182
14808.05 179
14809.19 189
14810.34 151
14811.49 164
14812.64 181
14813.79 181
14814.94 172
14816.09 165
14817.24 163
14818.39 162
14819.54 170
14820.69 170
14821.84 153
14822.99 170
14824.14 168
14825.29 160
14826.44 180
14827.59 153
14828.74 145
14829.89 171
14831.04 154
14832.19 154
14833.34 173
14834.49 173
14835.64 158
14836.79 163
14837.95 163
14839.10 159
14840.25 150
14841.40 167
14842.55 161
14843.70 156
14844.85 162
14846.00 156
14847.15 158
14848.30 163
14849.45 177
14850.60 157
14851.76 171
14852.91 171
14854.06 169
14855.21 165
14856.36 172
14857.51 151
14858.66 157
14859.81 169
14860.97 154
14862.12 143
14863.27 146
14864.42 170
14865.57 162
14866.72 132
14867.88 128
14869.03 159
14870.18 171
14871.33 140
14872.48 156
14873.64 157
14874.79 153
14875.94 137
14877.09 142
14878.24 156
14879.40 147
14880.55 139
14881.70 138
14882.85 155
14884.00 141
14885.16 163
14886.31 161
14887.46 143
14888.61 146
14889.77 149
14890.92 132
14892.07 145
14893.23 139
14894.38 161
14895.53 129
14896.68 137
14897.84 142
14898.99 152
14900.14 125
14901.30 159
14902.45 136
14903.60 155
14904.75 127
14905.91 156
14907.06 141
14908.21 134
14909.37 122
14910.52 120
14911.67 151
14912.83 156
14913.98 160
14915.14 153
14916.29 141
14917.44 151
14918.60 134
14919.75 146
14920.90 148
14922.06 151
14923.21 153
14924.37 149
14925.52 150
14926.67 146
14927.83 132
14928.98 147
14930.14 154
14931.29 139
14932.44 139
14933.60 164
14934.75 145
14935.91 164
14937.06 168
14938.22 154
14939.37 137
14940.52 153
14941.68 170
14942.83 159
14943.99 148
14945.14 160
14946.30 158
14947.45 145
14948.61 154
14949.76 141
14950.92 170
14952.07 151
14953.23 159
14954.38 150
14955.54 153
14956.69 152
14957.85 140
14959.00 152
14960.16 143
14961.31 146
14962.47 154
14963.62 153
14964.78 142
14965.94 139
14967.09 150
14968.25 156
14969.40 128
14970.56 163
14971.71 165
14972.87 177
14974.03 154
14975.18 182
14976.34 155
14977.49 171
14978.65 146
14979.81 152
14980.96 152
14982.12 144
14983.27 142
14984.43 123
14985.59 134
14986.74 143
14987.90 148
14989.06 153
14990.21 134
14991.37 110
14992.53 157
14993.68 144
14994.84 146
14996.00 126
14997.15 143
14998.31 147
14999.47 139
15000.62 146
15001.78 126
15002.94 139
15004.09 136
15005.25 130
15006.41 128
15007.56 152
15008.72 124
15009.88 145
15011.04 154
15012.19 137
15013.35 132
15014.51 123
15015.67 142
15016.82 152
15017.98 145
15019.14 131
15020.30 145
15021.45 131
15022.61 143
15023.77 130
15024.93 137
15026.08 131
15027.24 138
15028.40 133
15029.56 135
15030.72 149
15031.87 146
15033.03 172
15034.19 152
15035.35 151
15036.51 138
15037.67 145
15038.82 118
15039.98 152
15041.14 133
15042.30 143
15043.46 138
15044.62 135
15045.78 128
15046.93 116
15048.09 128
15049.25 129
15050.41 120
15051.57 126
15052.73 137
15053.89 132
15055.05 154
15056.20 142
15057.36 157
15058.52 144
15059.68 146
15060.84 144
15062.00 130
15063.16 136
15064.32 159
15065.48 146
15066.64 120
15067.80 130
15068.96 133
15070.12 122
15071.28 137
15072.44 142
15073.60 110
15074.76 145
15075.91 148
15077.07 148
15078.23 151
15079.39 159
15080.55 143
15081.71 156
15082.87 155
15084.03 168
15085.19 163
15086.35 140
15087.51 158
15088.68 152
15089.84 147
15091.00 137
15092.16 127
15093.32 134
15094.48 151
15095.64 134
15096.80 155
15097.96 126
15099.12 144
15100.28 148
15101.44 152
15102.60 142
15103.76 139
15104.92 132
15106.08 147
15107.25 154
15108.41 153
15109.57 154
15110.73 151
15111.89 153
15113.05 143
15114.21 161
15115.37 137
15116.54 147
15117.70 153
15118.86 142
15120.02 160
15121.18 156
15122.34 149
15123.50 153
15124.67 142
15125.83 152
15126.99 156
15128.15 140
15129.31 153
15130.47 158
15131.64 151
15132.80 158
15133.96 156
15135.12 146
15136.28 158
15137.45 175
15138.61 161
15139.77 146
15140.93 146
15142.10 156
15143.26 160
15144.42 154
15145.58 141
15146.75 169
15147.91 147
15149.07 163
15150.23 145
15151.40 156
15152.56 160
15153.72 170
15154.88 167
15156.05 172
15157.21 172
15158.37 148
15159.54 164
15160.70 171
15161.86 175
15163.03 178
15164.19 193
15165.35 172
15166.52 182
15167.68 186
15168.84 188
15170.01 184
15171.17 203
15172.33 189
15173.50 183
15174.66 172
15175.82 171
15176.99 202
15178.15 204
15179.31 203
15180.48 187
15181.64 181
15182.81 192
15183.97 213
15185.13 216
15186.30 199
15187.46 194
15188.63 196
15189.79 198
15190.95 228
15192.12 215
15193.28 181
15194.45 201
15195.61 208
15196.78 186
15197.94 202
15199.10 209
15200.27 216
15201.43 207
15202.60 203
15203.76 187
15204.93 219
15206.09 212
15207.26 246
15208.42 230
15209.59 204
15210.75 208
15211.92 218
15213.08 210
15214.25 229
15215.41 232
15216.58 234
15217.74 225
15218.91 236
15220.07 257
15221.24 243
15222.40 224
15223.57 221
15224.74 245
15225.90 246
15227.07 285
15228.23 267
15229.40 253
15230.56 252
15231.73 234
15232.89 268
15234.06 259
15235.23 249
15236.39 232
15237.56 267
15238.72 238
15239.89 241
15241.06 231
15242.22 245
15243.39 238
15244.56 222
15245.72 228
15246.89 226
15248.05 208
15249.22 215
15250.39 215
15251.55 215
15252.72 237
15253.89 238
15255.05 219
15256.22 204
15257.39 202
15258.55 208
15259.72 198
15260.89 205
15262.05 183
15263.22 205
15264.39 195
15265.56 188
15266.72 196
15267.89 196
15269.06 192
15270.22 184
15271.39 177
15272.56 199
15273.73 193
15274.89 191
15276.06 194
15277.23 177
15278.40 201
15279.56 186
15280.73 195
15281.90 198
15283.07 204
15284.23 209
15285.40 202
15286.57 168
15287.74 201
15288.91 192
15290.07 190
15291.24 188
15292.41 192
15293.58 204
15294.75 204
15295.92 200
15297.08 202
15298.25 204
15299.42 184
15300.59 179
15301.76 184
15302.93 185
15304.09 192
15305.26 188
15306.43 195
15307.60 194
15308.77 196
15309.94 209
15311.11 222
15312.28 212
15313.44 202
15314.61 201
15315.78 204
15316.95 210
15318.12 193
15319.29 198
15320.46 227
15321.63 230
15322.80 184
15323.97 190
15325.14 230
15326.30 230
15327.47 220
15328.64 200
15329.81 212
15330.98 208
15332.15 205
15333.32 231
15334.49 227
15335.66 228
15336.83 209
15338.00 206
15339.17 230
15340.34 231
15341.51 218
15342.68 248
15343.85 212
15345.02 211
15346.19 216
15347.36 221
15348.53 207
15349.70 222
15350.87 214
15352.04 215
15353.21 239
15354.38 230
15355.55 247
15356.72 263
15357.90 263
15359.07 245
15360.24 264
15361.41 248
15362.58 245
15363.75 240
15364.92 257
15366.09 261
15367.26 267
15368.43 227
15369.60 240
15370.77 279
15371.95 253
15373.12 267
15374.29 262
15375.46 265
15376.63 261
15377.80 269
15378.97 253
15380.15 285
15381.32 261
15382.49 251
15383.66 261
15384.83 245
15386.00 228
15387.17 242
15388.35 237
15389.52 255
15390.69 265
15391.86 237
15393.03 238
15394.21 247
15395.38 232
15396.55 229
15397.72 246
15398.89 235
15400.07 225
15401.24 221
15402.41 199
15403.58 219
15404.76 212
15405.93 215
15407.10 224
15408.27 201
15409.45 200
15410.62 188
15411.79 171
15412.96 206
15414.14 199
15415.31 192
15416.48 171
15417.66 189
15418.83 177
15420.00 170
15421.17 170
15422.35 165
15423.52 175
15424.69 186
15425.87 184
15427.04 181
15428.21 179
15429.39 167
15430.56 179
15431.73 176
15432.91 178
15434.08 156
15435.25 180
15436.43 162
15437.60 172
15438.77 181
15439.95 159
15441.12 186
15442.30 185
15443.47 178
15444.64 172
15445.82 158
15446.99 160
15448.17 176
15449.34 170
15450.51 161
15451.69 175
15452.86 168
15454.04 185
15455.21 164
15456.39 154
15457.56 171
15458.73 164
15459.91 178
15461.08 199
15462.26 198
15463.43 185
15464.61 184
15465.78 183
15466.96 154
15468.13 160
15469.31 166
15470.48 187
15471.66 167
15472.83 152
15474.01 159
15475.18 165
15476.36 184
15477.53 149
15478.71 158
15479.88 171
15481.06 162
15482.23 178
15483.41 179
15484.58 184
15485.76 165
15486.93 161
15488.11 168
15489.29 187
15490.46 175
15491.64 175
15492.81 157
15493.99 154
15495.16 159
15496.34 154
15497.52 173
15498.69 152
15499.87 168
15501.04 192
15502.22 164
15503.40 138
15504.57 163
15505.75 195
15506.92 173
15508.10 181
15509.28 165
15510.45 176
15511.63 171
15512.81 163
15513.98 182
15515.16 181
15516.34 162
15517.51 145
15518.69 153
15519.87 158
15521.04 156
15522.22 159
15523.40 198
15524.57 182
15525.75 187
15526.93 164
15528.11 172
15529.28 169
15530.46 166
15531.64 155
15532.81 176
15533.99 169
15535.17 168
15536.35 161
15537.52 174
15538.70 157
15539.88 163
15541.06 174
15542.23 175
15543.41 160
15544.59 171
15545.77 184
15546.95 178
15548.12 165
15549.30 176
15550.48 188
15551.66 173
15552.83 181
15554.01 172
15555.19 185
15556.37 165
15557.55 172
15558.73 191
15559.90 200
15561.08 185
15562.26 184
15563.44 187
15564.62 177
15565.80 163
15566.97 197
15568.15 208
15569.33 186
15570.51 172
15571.69 176
15572.87 200
15574.05 201
15575.23 203
15576.40 208
15577.58 202
15578.76 189
15579.94 192
15581.12 193
15582.30 210
15583.48 214
15584.66 222
15585.84 199
15587.02 178
15588.20 188
15589.38 210
15590.56 203
15591.73 223
15592.91 213
15594.09 238
15595.27 217
15596.45 227
15597.63 224
15598.81 238
15599.99 239
15601.17 237
15602.35 252
15603.53 254
15604.71 226
15605.89 267
15607.07 245
15608.25 239
15609.43 274
15610.61 245
15611.79 262
15612.97 241
15614.15 259
15615.33 262
15616.51 263
15617.69 261
15618.88 296
15620.06 276
15621.24 272
15622.42 278
15623.60 273
15624.78 264
15625.96 298
15627.14 286
15628.32 268
15629.50 299
15630.68 293
15631.86 278
15633.05 332
15634.23 314
15635.41 280
15636.59 307
15637.77 309
15638.95 329
15640.13 304
15641.31 306
15642.50 276
15643.68 294
15644.86 314
15646.04 299
15647.22 304
15648.40 339
15649.58 298
15650.77 323
15651.95 311
15653.13 320
15654.31 317
15655.49 305
15656.68 313
15657.86 265
15659.04 311
15660.22 309
15661.40 303
15662.59 291
15663.77 293
15664.95 299
15666.13 293
15667.32 298
15668.50 305
15669.68 313
15670.86 302
15672.05 278
15673.23 277
15674.41 284
15675.59 284
15676.78 273
15677.96 277
15679.14 278
15680.32 279
15681.51 287
15682.69 268
15683.87 266
15685.06 237
15686.24 251
15687.42 264
15688.61 254
15689.79 239
15690.97 266
15692.16 255
15693.34 275
15694.52 250
15695.71 271
15696.89 272
15698.07 258
15699.26 281
15700.44 256
15701.62 281
15702.81 273
15703.99 299
15705.17 271
15706.36 261
15707.54 293
15708.73 269
15709.91 272
15711.09 273
15712.28 268
15713.46 270
15714.65 299
15715.83 290
15717.02 282
15718.20 282
15719.38 302
15720.57 288
15721.75 304
15722.94 258
15724.12 292
15725.31 287
15726.49 294
15727.68 280
15728.86 275
15730.04 286
15731.23 296
15732.41 304
15733.60 292
15734.78 347
15735.97 326
15737.15 301
15738.34 318
15739.52 343
15740.71 313
15741.89 340
15743.08 346
15744.27 358
15745.45 342
15746.64 340
15747.82 327
15749.01 345
15750.19 341
15751.38 334
15752.56 373
15753.75 355
15754.93 333
15756.12 331
15757.31 332
15758.49 352
15759.68 318
15760.86 322
15762.05 347
15763.24 355
15764.42 330
15765.61 341
15766.79 326
15767.98 308
15769.17 323
15770.35 320
15771.54 288
15772.72 303
15773.91 332
15775.10 312
15776.28 309
15777.47 274
15778.66 308
15779.84 320
15781.03 288
15782.22 279
15783.40 287
15784.59 319
15785.78 327
15786.96 289
15788.15 286
15789.34 296
15790.53 292
15791.71 279
15792.90 292
15794.09 276
15795.27 254
15796.46 287
15797.65 277
15798.84 268
15800.02 275
15801.21 283
15802.40 275
15803.59 262
15804.77 260
15805.96 260
15807.15 253
15808.34 229
15809.52 261
15810.71 244
15811.90 267
15813.09 269
15814.28 253
15815.46 239
15816.65 240
15817.84 246
15819.03 239
15820.22 256
15821.40 240
15822.59 259
15823.78 271
15824.97 280
15826.16 225
15827.35 248
15828.53 243
15829.72 248
15830.91 236
15832.10 224
15833.29 237
15834.48 243
15835.67 247
15836.85 242
15838.04 238
15839.23 239
15840.42 229
15841.61 270
15842.80 248
15843.99 241
15845.18 237
15846.37 249
15847.55 243
15848.74 238
15849.93 252
15851.12 256
15852.31 245
15853.50 264
15854.69 243
15855.88 245
15857.07 254
15858.26 261
15859.45 275
15860.64 275
15861.83 274
15863.02 261
15864.21 274
15865.40 275
15866.59 283
15867.78 260
15868.97 280
15870.16 270
15871.35 276
15872.54 239
15873.73 265
15874.92 265
15876.11 297
15877.30 250
15878.49 296
15879.68 290
15880.87 275
15882.06 271
15883.25 291
15884.44 307
15885.63 283
15886.82 291
15888.01 297
15889.20 303
15890.39 319
15891.59 339
15892.78 300
15893.97 302
15895.16 338
15896.35 332
15897.54 340
15898.73 335
15899.92 336
15901.11 322
15902.30 342
15903.50 346
15904.69 342
15905.88 355
15907.07 359
15908.26 364
15909.45 356
15910.64 358
15911.84 383
15913.03 345
15914.22 356
15915.41 350
15916.60 354
15917.79 393
15918.99 408
15920.18 371
15921.37 367
15922.56 391
15923.75 373
15924.95 365
15926.14 377
15927.33 372
15928.52 379
15929.71 365
15930.91 369
15932.10 373
15933.29 382
15934.48 347
15935.68 338
15936.87 321
15938.06 328
15939.25 316
15940.45 308
15941.64 311
15942.83 308
15944.03 283
15945.22 277
15946.41 258
15947.60 252
15948.80 272
15949.99 238
15951.18 250
15952.38 251
15953.57 253
15954.76 247
15955.96 231
15957.15 217
15958.34 232
15959.54 233
15960.73 230
15961.92 199
15963.12 244
15964.31 216
15965.50 218
15966.70 241
15967.89 209
15969.08 194
15970.28 196
15971.47 210
15972.67 229
15973.86 200
15975.05 215
15976.25 216
15977.44 224
15978.64 207
15979.83 190
15981.02 188
15982.22 201
15983.41 194
15984.61 186
15985.80 166
15987.00 174
15988.19 189
15989.38 187
15990.58 189
15991.77 200
15992.97 204
15994.16 194
15995.36 188
15996.55 190
15997.75 202
15998.94 171
16000.14 176
16001.33 187
16002.53 176
16003.72 191
16004.92 196
16006.11 180
16007.31 176
16008.50 188
16009.70 170
16010.89 175
16012.09 199
16013.28 185
16014.48 188
16015.67 166
16016.87 182
16018.07 176
16019.26 161
16020.46 184
16021.65 193
16022.85 166
16024.04 168
16025.24 157
16026.44 169
16027.63 172
16028.83 195
16030.02 187
16031.22 184
16032.42 169
16033.61 167
16034.81 172
16036.00 169
16037.20 174
16038.40 179
16039.59 175
16040.79 175
16041.99 168
16043.18 182
16044.38 177
16045.58 156
16046.77 146
16047.97 154
16049.17 176
16050.36 161
16051.56 138
16052.76 157
16053.95 161
16055.15 149
16056.35 165
16057.54 149
16058.74 192
16059.94 161
16061.14 145
16062.33 175
16063.53 157
16064.73 166
16065.92 155
16067.12 163
16068.32 152
16069.52 157
16070.71 182
16071.91 144
16073.11 158
16074.31 171
16075.50 160
16076.70 166
16077.90 158
16079.10 177
16080.30 150
16081.49 163
16082.69 161
16083.89 138
16085.09 148
16086.29 153
16087.48 138
16088.68 147
16089.88 146
16091.08 141
16092.28 175
16093.48 150
16094.67 178
16095.87 150
16097.07 151
16098.27 168
16099.47 132
16100.67 145
16101.87 131
16103.06 163
16104.26 143
16105.46 137
16106.66 134
16107.86 140
16109.06 147
16110.26 158
16111.46 120
16112.66 136
16113.86 137
16115.05 141
16116.25 153
16117.45 142
16118.65 157
16119.85 139
16121.05 138
16122.25 139
16123.45 152
16124.65 134
16125.85 135
16127.05 129
16128.25 135
16129.45 145
16130.65 142
16131.85 145
16133.05 124
16134.25 135
16135.45 135
16136.65 156
16137.85 134
16139.05 150
16140.25 148
16141.45 148
16142.65 122
16143.85 138
16145.05 126
16146.25 148
16147.45 139
16148.65 144
16149.85 123
16151.05 134
16152.25 143
16153.45 148
16154.65 125
16155.85 135
16157.05 128
16158.25 139
16159.46 155
16160.66 122
16161.86 137
16163.06 118
16164.26 155
16165.46 127
16166.66 145
16167.86 143
16169.06 153
16170.27 147
16171.47 123
16172.67 131
16173.87 124
16175.07 146
16176.27 152
16177.47 166
16178.67 133
16179.88 122
16181.08 127
16182.28 132
16183.48 138
16184.68 146
16185.89 157
16187.09 130
16188.29 154
16189.49 146
16190.69 117
16191.90 151
16193.10 146
16194.30 139
16195.50 134
16196.70 137
16197.91 144
16199.11 144
16200.31 142
16201.51 144
16202.72 149
16203.92 149
16205.12 134
16206.32 153
16207.53 140
16208.73 157
16209.93 152
16211.13 137
16212.34 152
16213.54 141
16214.74 153
16215.95 138
16217.15 138
16218.35 125
16219.55 147
16220.76 137
16221.96 152
16223.16 141
16224.37 143
16225.57 138
16226.77 148
16227.98 153
16229.18 159
16230.38 140
16231.59 144
16232.79 148
16233.99 139
16235.20 145
16236.40 148
16237.61 147
16238.81 155
16240.01 137
16241.22 137
16242.42 145
16243.63 146
16244.83 137
16246.03 165
16247.24 139
16248.44 142
16249.65 148
16250.85 178
16252.05 156
16253.26 144
16254.46 167
16255.67 166
16256.87 156
16258.08 149
16259.28 155
16260.49 157
16261.69 156
16262.89 154
16264.10 156
16265.30 161
16266.51 154
16267.71 174
16268.92 149
16270.12 138
16271.33 144
16272.53 175
16273.74 162
16274.94 148
16276.15 153
16277.35 147
16278.56 157
16279.77 157
16280.97 164
16282.18 157
16283.38 164
16284.59 153
16285.79 166
16287.00 154
16288.20 153
16289.41 138
16290.61 158
16291.82 184
16293.03 163
16294.23 167
16295.44 163
16296.64 171
16297.85 174
16299.06 171
16300.26 160
16301.47 179
16302.67 182
16303.88 183
16305.09 158
16306.29 169
16307.50 157
16308.71 168
16309.91 179
16311.12 175
16312.33 167
16313.53 157
16314.74 163
16315.95 158
16317.15 147
16318.36 149
16319.57 149
16320.77 130
16321.98 126
16323.19 145
16324.39 154
16325.60 148
16326.81 147
16328.01 141
16329.22 131
16330.43 125
16331.64 143
16332.84 141
16334.05 119
16335.26 143
16336.47 141
16337.67 128
16338.88 138
16340.09 121
16341.30 135
16342.50 141
16343.71 131
16344.92 126
16346.13 133
16347.33 126
16348.54 123
16349.75 120
16350.96 130
16352.17 149
16353.37 129
16354.58 115
16355.79 117
16357.00 137
16358.21 113
16359.41 123
16360.62 135
16361.83 101
16363.04 118
16364.25 125
16365.46 130
16366.67 116
16367.87 152
16369.08 147
16370.29 138
16371.50 126
16372.71 134
16373.92 127
16375.13 137
16376.34 138
16377.54 142
16378.75 136
16379.96 125
16381.17 143
16382.38 137
16383.59 132
16384.80 104
16386.01 131
16387.22 142
16388.43 118
16389.64 130
16390.85 128
16392.05 149
16393.26 129
16394.47 125
16395.68 121
16396.89 136
16398.10 123
16399.31 118
16400.52 110
16401.73 126
16402.94 127
16404.15 110
16405.36 134
16406.57 127
16407.78 120
16408.99 117
16410.20 107
16411.41 115
16412.62 119
16413.83 117
16415.04 114
16416.25 125
16417.46 114
16418.67 121
16419.88 134
16421.10 125
16422.31 117
16423.52 114
16424.73 137
16425.94 127
16427.15 101
16428.36 112
16429.57 124
16430.78 118
16431.99 146
16433.20 137
16434.41 140
16435.63 135
16436.84 140
16438.05 120
16439.26 113
16440.47 130
16441.68 118
16442.89 116
16444.10 131
16445.32 117
16446.53 95
16447.74 124
16448.95 131
16450.16 121
16451.37 115
16452.59 115
16453.80 110
16455.01 170
16456.22 127
16457.43 115
16458.64 112
16459.86 146
16461.07 131
16462.28 114
16463.49 117
16464.70 115
16465.92 131
16467.13 133
16468.34 124
16469.55 114
16470.77 124
16471.98 119
16473.19 139
16474.40 118
16475.62 109
16476.83 123
16478.04 120
16479.25 126
16480.47 103
16481.68 129
16482.89 123
16484.11 129
16485.32 128
16486.53 131
16487.74 119
16488.96 130
16490.17 117
16491.38 136
16492.60 117
16493.81 112
16495.02 117
16496.24 128
16497.45 124
16498.66 119
16499.88 133
16501.09 136
16502.30 121
16503.52 120
16504.73 124
16505.94 113
16507.16 119
16508.37 125
16509.59 135
16510.80 122
16512.01 122
16513.23 120
16514.44 134
16515.66 132
16516.87 133
16518.08 125
16519.30 134
16520.51 142
16521.73 130
16522.94 134
16524.16 115
16525.37 130
16526.58 115
16527.80 135
16529.01 128
16530.23 109
16531.44 131
16532.66 149
16533.87 140
16535.09 143
16536.30 131
16537.52 146
16538.73 146
16539.95 144
16541.16 166
16542.38 134
16543.59 139
16544.81 136
16546.02 122
16547.24 136
16548.45 132
16549.67 153
16550.88 148
16552.10 123
16553.31 146
16554.53 167
16555.74 152
16556.96 148
16558.18 145
16559.39 152
16560.61 152
16561.82 147
16563.04 160
16564.25 171
16565.47 164
16566.69 162
16567.90 149
16569.12 147
16570.33 155
16571.55 149
16572.77 163
16573.98 150
16575.20 151
16576.41 150
16577.63 148
16578.85 153
16580.06 140
16581.28 150
16582.50 141
16583.71 130
16584.93 151
16586.15 166
16587.36 130
16588.58 132
16589.80 148
16591.01 136
16592.23 152
16593.45 138
16594.66 120
16595.88 115
16597.10 125
16598.32 147
16599.53 126
16600.75 140
16601.97 144
16603.18 124
16604.40 112
16605.62 129
16606.84 121
16608.05 104
16609.27 125
16610.49 122
16611.71 133
16612.92 115
16614.14 100
16615.36 111
16616.58 112
16617.79 110
16619.01 112
16620.23 111
16621.45 129
16622.67 122
16623.88 107
16625.10 99
16626.32 107
16627.54 138
16628.76 120
16629.97 102
16631.19 114
16632.41 115
16633.63 125
16634.85 111
16636.07 97
16637.29 121
16638.50 115
16639.72 104
16640.94 111
16642.16 130
16643.38 120
16644.60 121
16645.82 125
16647.03 124
16648.25 116
16649.47 117
16650.69 110
16651.91 126
16653.13 113
16654.35 122
16655.57 129
16656.79 103
16658.01 100
16659.23 121
16660.45 100
16661.66 117
16662.88 122
16664.10 108
16665.32 118
16666.54 116
16667.76 107
16668.98 111
16670.20 105
16671.42 128
16672.64 117
16673.86 121
16675.08 109
16676.30 118
16677.52 105
16678.74 119
16679.96 106
16681.18 121
16682.40 119
16683.62 126
16684.84 117
16686.06 121
16687.28 121
16688.50 130
16689.72 135
16690.94 121
16692.16 140
16693.39 116
16694.61 125
16695.83 126
16697.05 111
16698.27 97
16699.49 111
16700.71 111
16701.93 101
16703.15 101
16704.37 115
16705.59 119
16706.81 112
16708.04 114
16709.26 100
16710.48 112
16711.70 109
16712.92 102
16714.14 113
16715.36 104
16716.58 104
16717.81 102
16719.03 115
16720.25 105
16721.47 100
16722.69 100
16723.91 99
16725.14 116
16726.36 119
16727.58 103
16728.80 104
16730.02 95
16731.24 114
16732.47 107
16733.69 122
16734.91 101
16736.13 119
16737.36 110
16738.58 97
16739.80 112
16741.02 104
16742.24 121
16743.47 113
16744.69 108
16745.91 87
16747.13 108
16748.36 87
16749.58 93
16750.80 81
16752.02 100
16753.25 85
16754.47 109
16755.69 105
16756.92 100
16758.14 104
16759.36 104
16760.59 93
16761.81 113
16763.03 103
16764.25 103
16765.48 94
16766.70 95
16767.92 99
16769.15 95
16770.37 103
16771.59 98
16772.82 103
16774.04 111
16775.27 108
16776.49 112
16777.71 101
16778.94 94
16780.16 102
16781.38 83
16782.61 91
16783.83 104
16785.06 88
16786.28 109
16787.50 92
16788.73 99
16789.95 88
16791.18 100
16792.40 112
16793.62 103
16794.85 86
16796.07 113
16797.30 100
16798.52 114
16799.75 95
16800.97 128
16802.19 100
16803.42 99
16804.64 116
16805.87 107
16807.09 109
16808.32 90
16809.54 108
16810.77 113
16811.99 128
16813.22 112
16814.44 114
16815.67 119
16816.89 103
16818.12 128
16819.34 129
16820.57 122
16821.79 115
16823.02 125
16824.24 110
16825.47 131
16826.70 103
16827.92 109
16829.15 115
16830.37 120
16831.60 112
16832.82 132
16834.05 130
16835.27 126
16836.50 112
16837.73 143
16838.95 128
16840.18 91
16841.40 116
16842.63 126
16843.86 121
16845.08 129
16846.31 154
16847.53 127
16848.76 147
16849.99 132
16851.21 156
16852.44 122
16853.67 137
16854.89 146
16856.12 138
16857.35 145
16858.57 125
16859.80 159
16861.03 140
16862.25 156
16863.48 138
16864.71 162
16865.93 157
16867.16 155
16868.39 159
16869.61 153
16870.84 170
16872.07 144
16873.30 160
16874.52 152
16875.75 153
16876.98 171
16878.20 172
16879.43 162
16880.66 172
16881.89 170
16883.11 177
16884.34 174
16885.57 202
16886.80 177
16888.02 194
16889.25 158
16890.48 176
16891.71 163
16892.94 185
16894.16 166
16895.39 149
16896.62 168
16897.85 147
16899.08 160
16900.30 142
16901.53 167
16902.76 156
16903.99 156
16905.22 154
16906.45 136
16907.67 139
16908.90 149
16910.13 137
16911.36 143
16912.59 135
16913.82 138
16915.04 138
16916.27 152
16917.50 141
16918.73 134
16919.96 168
16921.19 134
16922.42 138
16923.65 134
16924.88 151
16926.10 137
16927.33 144
16928.56 154
16929.79 160
16931.02 139
16932.25 160
16933.48 151
16934.71 147
16935.94 129
16937.17 119
16938.40 149
16939.63 143
16940.86 156
16942.09 130
16943.32 147
16944.55 116
16945.78 160
16947.01 154
16948.24 160
16949.47 126
16950.70 135
16951.93 148
16953.16 135
16954.39 134
16955.62 121
16956.85 150
16958.08 134
16959.31 129
16960.54 126
16961.77 144
16963.00 138
16964.23 121
16965.46 144
16966.69 125
16967.92 124
16969.15 134
16970.38 129
16971.61 126
16972.84 130
16974.07 109
16975.30 144
16976.54 108
16977.77 138
16979.00 135
16980.23 134
16981.46 134
16982.69 115
16983.92 110
16985.15 123
16986.38 111
16987.62 118
16988.85 130
16990.08 119
16991.31 116
16992.54 129
16993.77 148
16995.00 119
16996.24 129
16997.47 114
16998.70 137
16999.93 131
17001.16 127
17002.39 113
17003.63 133
17004.86 115
17006.09 116
17007.32 112
17008.55 111
17009.79 118
17011.02 120
17012.25 136
17013.48 134
17014.72 125
17015.95 98
17017.18 115
17018.41 103
17019.64 122
17020.88 113
17022.11 111
17023.34 105
17024.58 112
17025.81 135
17027.04 97
17028.27 94
17029.51 108
17030.74 121
17031.97 110
17033.21 100
17034.44 118
17035.67 125
17036.90 129
17038.14 112
17039.37 109
17040.60 108
17041.84 101
17043.07 107
17044.30 99
17045.54 106
17046.77 92
17048.00 105
17049.24 103
17050.47 110
17051.70 103
17052.94 96
17054.17 119
17055.41 114
17056.64 104
17057.87 110
17059.11 106
17060.34 105
17061.58 119
17062.81 115
17064.04 103
17065.28 88
17066.51 106
17067.75 109
17068.98 93
17070.21 103
17071.45 104
17072.68 109
17073.92 102
17075.15 99
17076.39 87
17077.62 110
17078.86 101
17080.09 106
17081.33 106
17082.56 102
17083.80 85
17085.03 81
17086.26 91
17087.50 99
17088.73 90
17089.97 102
17091.20 101
17092.44 92
17093.68 97
17094.91 98
17096.15 94
17097.38 84
17098.62 87
17099.85 92
17101.09 98
17102.32 102
17103.56 93
17104.79 91
17106.03 94
17107.26 85
17108.50 100
17109.74 103
17110.97 105
17112.21 105
17113.44 92
17114.68 86
17115.92 95
17117.15 91
17118.39 98
17119.62 77
17120.86 101
17122.10 93
17123.33 95
17124.57 76
17125.80 82
17127.04 79
17128.28 98
17129.51 83
17130.75 82
17131.99 85
17133.22 93
17134.46 87
17135.70 98
17136.93 86
17138.17 71
17139.41 92
17140.64 109
17141.88 91
17143.12 79
17144.35 88
17145.59 98
17146.83 85
17148.07 82
17149.30 77
17150.54 82
17151.78 112
17153.02 85
17154.25 92
17155.49 79
17156.73 93
17157.96 97
17159.20 105
17160.44 95
17161.68 93
17162.92 84
17164.15 91
17165.39 100
17166.63 101
17167.87 97
17169.10 95
17170.34 97
17171.58 80
17172.82 80
17174.06 82
17175.29 88
17176.53 85
17177.77 93
17179.01 95
17180.25 98
17181.49 92
17182.72 85
17183.96 91
17185.20 93
17186.44 75
17187.68 79
17188.92 88
17190.15 84
17191.39 87
17192.63 83
17193.87 76
17195.11 79
17196.35 90
17197.59 96
17198.83 95
17200.07 81
17201.30 92
17202.54 79
17203.78 91
17205.02 94
17206.26 90
17207.50 90
17208.74 82
17209.98 91
17211.22 82
17212.46 100
17213.70 98
17214.94 90
17216.18 68
17217.42 65
17218.66 88
17219.90 75
17221.14 76
17222.38 91
17223.62 70
17224.86 90
17226.10 97
17227.34 98
17228.58 90
17229.82 78
17231.06 81
17232.30 85
17233.54 71
17234.78 83
17236.02 81
17237.26 66
17238.50 79
17239.74 75
17240.98 86
17242.22 75
17243.46 85
17244.70 80
17245.94 80
17247.18 85
17248.42 99
17249.66 92
17250.90 83
17252.14 83
17253.39 69
17254.63 76
17255.87 76
17257.11 92
17258.35 85
17259.59 82
17260.83 83
17262.07 82
17263.31 102
17264.56 79
17265.80 69
17267.04 69
17268.28 75
17269.52 66
17270.76 77
17272.00 83
17273.25 65
17274.49 81
17275.73 83
17276.97 81
17278.21 80
17279.45 65
17280.70 72
17281.94 80
17283.18 83
17284.42 74
17285.66 65
17286.91 93
17288.15 75
17289.39 76
17290.63 69
17291.88 82
17293.12 75
17294.36 76
17295.60 88
17296.85 88
17298.09 75
17299.33 80
17300.57 85
17301.82 60
17303.06 72
17304.30 76
17305.54 81
17306.79 86
17308.03 71
17309.27 67
17310.52 78
17311.76 71
17313.00 76
17314.25 74
17315.49 67
17316.73 65
17317.97 72
17319.22 70
17320.46 79
17321.71 65
17322.95 84
17324.19 72
17325.44 76
17326.68 58
17327.92 67
17329.17 90
17330.41 86
17331.65 74
17332.90 66
17334.14 86
17335.39 70
17336.63 70
17337.87 61
17339.12 81
17340.36 83
17341.61 80
17342.85 74
17344.09 76
17345.34 93
17346.58 82
17347.83 82
17349.07 66
17350.32 83
17351.56 83
17352.80 71
17354.05 61
17355.29 69
17356.54 78
17357.78 74
17359.03 92
17360.27 77
17361.52 72
17362.76 97
17364.01 76
17365.25 65
17366.50 68
17367.74 76
17368.99 87
17370.23 80
17371.48 72
17372.72 78
17373.97 87
17375.21 86
17376.46 73
17377.70 81
17378.95 82
17380.19 77
17381.44 67
17382.69 81
17383.93 79
17385.18 90
17386.42 85
17387.67 83
17388.91 82
17390.16 83
17391.41 84
17392.65 79
17393.90 89
17395.14 85
17396.39 85
17397.64 76
17398.88 87
17400.13 76
17401.37 71
17402.62 71
17403.87 70
17405.11 70
17406.36 80
17407.61 70
17408.85 83
17410.10 80
17411.35 79
17412.59 93
17413.84 95
17415.09 87
17416.33 89
17417.58 76
17418.83 74
17420.07 89
17421.32 94
17422.57 66
17423.82 70
17425.06 87
17426.31 99
17427.56 87
17428.80 79
17430.05 78
17431.30 71
17432.55 87
17433.79 83
17435.04 84
17436.29 65
17437.54 67
17438.78 76
17440.03 71
17441.28 81
17442.53 65
17443.77 72
17445.02 95
17446.27 86
17447.52 79
17448.77 84
17450.01 96
17451.26 84
17452.51 84
17453.76 86
17455.01 72
17456.25 78
17457.50 93
17458.75 93
17460.00 91
17461.25 73
17462.50 89
17463.74 91
17464.99 100
17466.24 80
17467.49 94
17468.74 87
17469.99 81
17471.24 88
17472.49 94
17473.73 93
17474.98 99
17476.23 94
17477.48 98
17478.73 92
17479.98 78
17481.23 96
17482.48 98
17483.73 85
17484.98 88
17486.23 101
17487.47 93
17488.72 91
17489.97 97
17491.22 91
17492.47 109
17493.72 83
17494.97 90
17496.22 89
17497.47 102
17498.72 83
17499.97 98
17501.22 95
17502.47 91
17503.72 89
17504.97 93
17506.22 106
17507.47 96
17508.72 94
17509.97 107
17511.22 86
17512.47 91
17513.72 94
17514.97 94
17516.22 75
17517.47 89
17518.72 96
17519.97 104
17521.22 90
17522.47 85
17523.72 98
17524.98 92
17526.23 109
17527.48 78
17528.73 119
17529.98 98
17531.23 95
17532.48 83
17533.73 102
17534.98 108
17536.23 88
17537.48 98
17538.74 94
17539.99 101
17541.24 101
17542.49 97
17543.74 104
17544.99 97
17546.24 107
17547.50 103
17548.75 105
17550.00 104
17551.25 107
17552.50 104
17553.75 110
17555.01 104
17556.26 97
17557.51 116
17558.76 112
17560.01 114
17561.26 102
17562.52 111
17563.77 108
17565.02 119
17566.27 108
17567.53 112
17568.78 115
17570.03 112
17571.28 116
17572.53 101
17573.79 113
17575.04 124
17576.29 111
17577.54 101
17578.80 112
17580.05 113
17581.30 105
17582.56 104
17583.81 104
17585.06 126
17586.31 113
17587.57 102
17588.82 109
17590.07 120
17591.33 105
17592.58 116
17593.83 129
17595.08 125
17596.34 118
17597.59 120
17598.84 116
17600.10 112
17601.35 125
17602.61 123
17603.86 113
17605.11 121
17606.37 112
17607.62 112
17608.87 127
17610.13 120
17611.38 119
17612.63 99
17613.89 116
17615.14 124
17616.40 114
17617.65 115
17618.90 111
17620.16 127
17621.41 101
17622.67 108
17623.92 109
17625.17 131
17626.43 122
17627.68 137
17628.94 110
17630.19 115
17631.45 116
17632.70 142
17633.96 124
17635.21 131
17636.47 124
17637.72 136
17638.97 126
17640.23 101
17641.48 128
17642.74 115
17643.99 117
17645.25 119
17646.50 121
17647.76 126
17649.01 125
17650.27 105
17651.52 104
17652.78 120
17654.04 114
17655.29 97
17656.55 109
17657.80 100
17659.06 99
17660.31 98
17661.57 115
17662.82 99
17664.08 112
17665.33 126
17666.59 100
17667.85 90
17669.10 115
17670.36 99
17671.61 96
17672.87 96
17674.13 92
17675.38 101
17676.64 111
17677.89 88
17679.15 109
17680.41 116
17681.66 95
17682.92 96
17684.18 105
17685.43 113
17686.69 101
17687.95 97
17689.20 103
17690.46 98
17691.71 103
17692.97 84
17694.23 89
17695.49 85
17696.74 98
17698.00 101
17699.26 94
17700.51 90
17701.77 107
17703.03 112
17704.28 88
17705.54 108
17706.80 104
17708.06 94
17709.31 106
17710.57 102
17711.83 90
17713.08 108
17714.34 92
17715.60 98
17716.86 101
17718.11 102
17719.37 94
17720.63 92
17721.89 108
17723.15 99
17724.40 88
17725.66 92
17726.92 106
17728.18 92
17729.43 114
17730.69 92
17731.95 81
17733.21 92
17734.47 103
17735.73 85
17736.98 93
17738.24 86
17739.50 89
17740.76 78
17742.02 100
17743.28 107
17744.53 77
17745.79 79
17747.05 88
17748.31 92
17749.57 89
17750.83 84
17752.09 80
17753.34 94
17754.60 84
17755.86 103
17757.12 74
17758.38 92
17759.64 88
17760.90 92
17762.16 90
17763.42 89
17764.68 95
17765.94 92
17767.19 93
17768.45 77
17769.71 82
17770.97 88
17772.23 80
17773.49 86
17774.75 91
17776.01 85
17777.27 92
17778.53 79
17779.79 87
17781.05 81
17782.31 63
17783.57 76
17784.83 109
17786.09 86
17787.35 98
17788.61 83
17789.87 72
17791.13 87
17792.39 67
17793.65 78
17794.91 78
17796.17 90
17797.43 69
17798.69 76
17799.95 83
17801.21 75
17802.47 65
17803.73 91
17805.00 87
17806.26 71
17807.52 96
17808.78 87
17810.04 89
17811.30 86
17812.56 94
17813.82 76
17815.08 78
17816.34 71
17817.60 72
17818.87 69
17820.13 63
17821.39 80
17822.65 76
17823.91 76
17825.17 87
17826.43 82
17827.69 83
17828.96 65
17830.22 67
17831.48 83
17832.74 77
17834.00 82
17835.26 81
17836.53 90
17837.79 77
17839.05 77
17840.31 71
17841.57 85
17842.84 69
17844.10 63
17845.36 75
17846.62 70
17847.88 61
17849.15 74
17850.41 87
17851.67 69
17852.93 97
17854.20 71
17855.46 82
17856.72 81
17857.98 62
17859.25 84
17860.51 98
17861.77 72
17863.03 67
17864.30 82
17865.56 68
17866.82 84
17868.09 71
17869.35 76
17870.61 74
17871.87 72
17873.14 81
17874.40 65
17875.66 78
17876.93 67
17878.19 61
17879.45 75
17880.72 57
17881.98 78
17883.24 91
17884.51 100
17885.77 78
17887.03 68
17888.30 90
17889.56 74
17890.83 84
17892.09 67
17893.35 83
17894.62 62
17895.88 77
17897.14 70
17898.41 68
17899.67 66
17900.94 70
17902.20 77
17903.46 68
17904.73 72
17905.99 68
17907.26 87
17908.52 72
17909.79 84
17911.05 75
17912.32 78
17913.58 61
17914.84 71
17916.11 68
17917.37 73
17918.64 66
17919.90 74
17921.17 72
17922.43 75
17923.70 64
17924.96 68
17926.23 74
17927.49 61
17928.76 68
17930.02 83
17931.29 77
17932.55 62
17933.82 70
17935.08 61
17936.35 76
17937.61 64
17938.88 73
17940.14 90
17941.41 68
17942.68 76
17943.94 79
17945.21 61
17946.47 75
17947.74 97
17949.00 59
17950.27 84
17951.54 53
17952.80 62
17954.07 79
17955.33 63
17956.60 77
17957.87 75
17959.13 77
17960.40 74
17961.66 74
17962.93 65
17964.20 77
17965.46 65
17966.73 78
17968.00 82
17969.26 74
17970.53 76
17971.80 73
17973.06 77
17974.33 73
17975.60 79
17976.86 86
17978.13 92
17979.40 79
17980.66 57
17981.93 72
17983.20 81
17984.46 75
17985.73 75
17987.00 72
17988.26 65
17989.53 66
17990.80 71
17992.07 75
17993.33 69
17994.60 50
17995.87 64
17997.14 79
17998.40 62
17999.67 69
18000.94 70
18002.21 78
18003.47 63
18004.74 69
18006.01 72
18007.28 90
18008.55 72
18009.81 82
18011.08 66
18012.35 76
18013.62 55
18014.89 79
18016.15 71
18017.42 67
18018.69 74
18019.96 70
18021.23 67
18022.49 77
18023.76 66
18025.03 68
18026.30 75
18027.57 66
18028.84 62
18030.11 66
18031.37 79
18032.64 66
18033.91 81
18035.18 61
18036.45 66
18037.72 63
18038.99 78
18040.26 69
18041.53 82
18042.79 81
18044.06 78
18045.33 83
18046.60 56
18047.87 65
18049.14 81
18050.41 73
18051.68 71
18052.95 71
18054.22 77
18055.49 68
18056.76 75
18058.03 87
18059.30 79
18060.57 55
18061.84 74
18063.11 72
18064.38 68
18065.65 68
18066.92 73
18068.19 70
18069.46 84
18070.73 77
18072.00 68
18073.27 71
18074.54 74
18075.81 75
18077.08 74
18078.35 73
18079.62 79
18080.89 80
18082.16 85
18083.43 78
18084.70 70
18085.97 76
18087.24 85
18088.51 81
18089.78 70
18091.05 65
18092.32 78
18093.59 74
18094.87 75
18096.14 82
18097.41 74
18098.68 58
18099.95 68
18101.22 74
18102.49 75
18103.76 76
18105.03 66
18106.31 72
18107.58 71
18108.85 71
18110.12 65
18111.39 85
18112.66 80
18113.93 79
18115.21 80
18116.48 89
18117.75 85
18119.02 72
18120.29 84
18121.56 79
18122.84 62
18124.11 74
18125.38 75
18126.65 73
18127.92 63
18129.20 77
18130.47 83
18131.74 70
18133.01 71
18134.29 82
18135.56 74
18136.83 75
18138.10 70
18139.38 74
18140.65 81
18141.92 77
18143.19 74
18144.47 70
18145.74 71
18147.01 80
18148.28 79
18149.56 72
18150.83 94
18152.10 71
18153.38 82
18154.65 88
18155.92 77
18157.19 77
18158.47 85
18159.74 82
18161.01 76
18162.29 66
18163.56 84
18164.83 83
18166.11 69
18167.38 90
18168.65 67
18169.93 68
18171.20 81
18172.48 89
18173.75 66
18175.02 65
18176.30 75
18177.57 76
18178.84 70
18180.12 67
18181.39 57
18182.67 69
18183.94 84
18185.21 57
18186.49 60
18187.76 70
18189.04 80
18190.31 82
18191.59 64
18192.86 63
18194.13 70
18195.41 81
18196.68 91
18197.96 71
18199.23 61
18200.51 81
18201.78 75
18203.06 67
18204.33 78
18205.61 66
18206.88 77
18208.16 62
18209.43 65
18210.71 80
18211.98 81
18213.26 81
18214.53 54
18215.81 63
18217.08 66
18218.36 73
18219.63 76
18220.91 87
18222.18 71
18223.46 66
18224.73 74
18226.01 70
18227.28 67
18228.56 70
18229.84 81
18231.11 95
18232.39 71
18233.66 72
18234.94 70
18236.21 80
18237.49 71
18238.77 77
18240.04 71
18241.32 61
18242.59 87
18243.87 87
18245.15 81
18246.42 61
18247.70 67
18248.98 60
18250.25 71
18251.53 76
18252.81 78
18254.08 75
18255.36 63
18256.63 61
18257.91 70
18259.19 71
18260.46 71
18261.74 81
18263.02 64
18264.30 75
18265.57 86
18266.85 68
18268.13 73
18269.40 70
18270.68 69
18271.96 66
18273.23 62
18274.51 72
18275.79 74
18277.07 66
18278.34 78
18279.62 79
18280.90 80
18282.18 65
18283.45 72
18284.73 86
18286.01 77
18287.29 85
18288.56 80
18289.84 67
18291.12 73
18292.40 73
18293.68 68
18294.95 77
18296.23 86
18297.51 80
18298.79 76
18300.07 85
18301.34 76
18302.62 65
18303.90 82
18305.18 84
18306.46 77
18307.74 85
18309.01 67
18310.29 77
18311.57 74
18312.85 62
18314.13 77
18315.41 74
18316.69 63
18317.96 81
18319.24 77
18320.52 89
18321.80 75
18323.08 77
18324.36 79
18325.64 77
18326.92 90
18328.20 73
18329.47 67
18330.75 85
18332.03 70
18333.31 87
18334.59 82
18335.87 72
18337.15 77
18338.43 83
18339.71 88
18340.99 79
18342.27 81
18343.55 71
18344.83 88
18346.11 73
18347.39 75
18348.67 84
18349.95 80
18351.23 83
18352.51 69
18353.79 68
18355.07 72
18356.35 84
18357.63 80
18358.91 88
18360.19 61
18361.47 88
18362.75 90
18364.03 76
18365.31 73
18366.59 79
18367.87 70
18369.15 80
18370.43 72
18371.71 70
18372.99 69
18374.27 60
18375.55 62
18376.83 79
18378.12 79
18379.40 71
18380.68 56
18381.96 72
18383.24 73
18384.52 70
18385.80 77
18387.08 72
18388.36 71
18389.65 67
18390.93 73
18392.21 60
18393.49 67
18394.77 65
18396.05 70
18397.33 68
18398.62 83
18399.90 72
18401.18 61
18402.46 75
18403.74 82
18405.02 78
18406.31 64
18407.59 74
18408.87 76
18410.15 81
18411.43 79
18412.72 62
18414.00 64
18415.28 77
18416.56 73
18417.84 70
18419.13 74
18420.41 70
18421.69 70
18422.97 82
18424.26 60
18425.54 69
18426.82 68
18428.10 69
18429.39 61
18430.67 69
18431.95 67
18433.23 75
18434.52 71
18435.80 67
18437.08 69
18438.37 79
18439.65 69
18440.93 85
18442.22 77
18443.50 69
18444.78 71
18446.06 82
18447.35 67
18448.63 53
18449.91 60
18451.20 70
18452.48 56
18453.76 64
18455.05 69
18456.33 69
18457.62 76
18458.90 70
18460.18 80
18461.47 67
18462.75 68
18464.03 69
18465.32 82
18466.60 72
18467.89 63
18469.17 76
18470.45 77
18471.74 67
18473.02 65
18474.31 65
18475.59 62
18476.88 79
18478.16 70
18479.44 78
18480.73 77
18482.01 57
18483.30 88
18484.58 77
18485.87 75
18487.15 70
18488.44 75
18489.72 60
18491.01 76
18492.29 51
18493.58 67
18494.86 77
18496.15 68
18497.43 63
18498.72 64
18500.00 70
18501.29 70
18502.57 69
18503.86 76
18505.14 71
18506.43 81
18507.71 93
18509.00 71
18510.28 67
18511.57 70
18512.85 69
18514.14 65
18515.42 75
18516.71 66
18518.00 89
18519.28 60
18520.57 54
18521.85 81
18523.14 85
18524.43 71
18525.71 68
18527.00 86
18528.28 72
18529.57 63
18530.86 70
18532.14 83
18533.43 72
18534.71 66
18536.00 69
18537.29 67
18538.57 74
18539.86 79
18541.15 80
18542.43 71
18543.72 61
18545.01 67
18546.29 65
18547.58 70
18548.87 72
18550.15 68
18551.44 86
18552.73 65
18554.01 68
18555.30 82
18556.59 83
18557.88 76
18559.16 65
18560.45 67
18561.74 70
18563.02 77
18564.31 72
18565.60 74
18566.89 71
18568.17 60
18569.46 72
18570.75 70
18572.04 72
18573.32 64
18574.61 65
18575.90 69
18577.19 64
18578.48 81
18579.76 67
18581.05 66
18582.34 64
18583.63 65
18584.92 66
18586.20 75
18587.49 80
18588.78 77
18590.07 70
18591.36 66
18592.64 96
18593.93 79
18595.22 87
18596.51 71
18597.80 79
18599.09 65
18600.38 88
18601.66 77
18602.95 60
18604.24 78
18605.53 81
18606.82 71
18608.11 65
18609.40 79
18610.69 71
18611.98 86
18613.26 72
18614.55 79
18615.84 84
18617.13 91
18618.42 74
18619.71 69
18621.00 82
18622.29 66
18623.58 86
18624.87 67
18626.16 77
18627.45 67
18628.74 76
18630.03 69
18631.32 81
18632.61 64
18633.89 79
18635.18 73
18636.47 70
18637.76 72
18639.05 61
18640.34 80
18641.63 69
18642.92 73
18644.21 66
18645.50 71
18646.79 65
18648.09 80
18649.38 77
18650.67 64
18651.96 74
18653.25 81
18654.54 68
18655.83 78
18657.12 62
18658.41 72
18659.70 56
18660.99 64
18662.28 69
18663.57 53
18664.86 72
18666.15 64
18667.44 66
18668.74 76
18670.03 91
18671.32 67
18672.61 65
18673.90 62
18675.19 85
18676.48 68
18677.77 75
18679.06 84
18680.36 60
18681.65 70
18682.94 78
18684.23 68
18685.52 69
18686.81 62
18688.11 61
18689.40 65
18690.69 58
18691.98 67
18693.27 68
18694.56 67
18695.86 59
18697.15 72
18698.44 75
18699.73 63
18701.02 72
18702.32 59
18703.61 46
18704.90 65
18706.19 73
18707.48 65
18708.78 81
18710.07 66
18711.36 66
18712.65 58
18713.95 62
18715.24 59
18716.53 58
18717.83 65
18719.12 46
18720.41 68
18721.70 69
18723.00 72
18724.29 58
18725.58 73
18726.87 63
18728.17 60
18729.46 65
18730.75 66
18732.05 55
18733.34 71
18734.63 88
18735.93 69
18737.22 64
18738.51 55
18739.81 69
18741.10 57
18742.39 60
18743.69 54
18744.98 58
18746.27 51
18747.57 64
18748.86 66
18750.16 62
18751.45 58
18752.74 61
18754.04 66
18755.33 69
18756.63 75
18757.92 68
18759.21 69
18760.51 43
18761.80 63
18763.10 66
18764.39 69
18765.69 60
18766.98 58
18768.27 52
18769.57 58
18770.86 60
18772.16 67
18773.45 72
18774.75 73
18776.04 75
18777.34 58
18778.63 66
18779.93 65
18781.22 68
18782.52 61
18783.81 51
18785.11 64
18786.40 53
18787.70 52
18788.99 62
18790.29 55
18791.58 73
18792.88 65
18794.17 71
18795.47 68
18796.76 74
18798.06 77
18799.35 53
18800.65 75
18801.94 68
18803.24 65
18804.54 59
18805.83 70
18807.13 76
18808.42 69
18809.72 64
18811.01 68
18812.31 62
18813.61 68
18814.90 68
18816.20 64
18817.49 63
18818.79 63
18820.09 72
18821.38 61
18822.68 75
18823.98 68
18825.27 67
18826.57 54
18827.87 67
18829.16 57
18830.46 64
18831.75 63
18833.05 58
18834.35 57
18835.64 61
18836.94 63
18838.24 61
18839.54 63
18840.83 57
18842.13 55
18843.43 59
18844.72 68
18846.02 72
18847.32 67
18848.61 47
18849.91 64
18851.21 71
18852.51 75
18853.80 65
18855.10 56
18856.40 51
18857.70 61
18858.99 54
18860.29 57
18861.59 68
18862.89 61
18864.18 57
18865.48 72
18866.78 60
18868.08 52
18869.38 56
18870.67 66
18871.97 62
18873.27 70
18874.57 73
18875.87 66
18877.16 90
18878.46 69
18879.76 68
18881.06 65
18882.36 75
18883.66 73
18884.95 67
18886.25 65
18887.55 57
18888.85 66
18890.15 65
18891.45 73
18892.75 57
18894.04 59
18895.34 72
18896.64 55
18897.94 49
18899.24 62
18900.54 47
18901.84 63
18903.14 53
18904.44 59
18905.74 69
18907.03 58
18908.33 59
18909.63 61
18910.93 54
18912.23 50
18913.53 59
18914.83 69
18916.13 62
18917.43 59
18918.73 77
18920.03 65
18921.33 69
18922.63 67
18923.93 65
18925.23 51
18926.53 55
18927.83 48
18929.13 58
18930.43 49
18931.73 57
18933.03 53
18934.33 52
18935.63 58
18936.93 63
18938.23 64
18939.53 63
18940.83 59
18942.13 68
18943.43 64
18944.73 63
18946.03 57
18947.33 61
18948.63 61
18949.93 60
18951.23 58
18952.53 59
18953.84 59
18955.14 59
18956.44 59
18957.74 63
18959.04 55
18960.34 52
18961.64 49
18962.94 56
18964.24 52
18965.54 59
18966.85 66
18968.15 58
18969.45 55
18970.75 56
18972.05 71
18973.35 63
18974.65 52
18975.96 43
18977.26 66
18978.56 62
18979.86 58
18981.16 56
18982.46 60
18983.77 53
18985.07 53
18986.37 69
18987.67 63
18988.97 57
18990.28 64
18991.58 66
18992.88 58
18994.18 56
18995.49 42
18996.79 54
18998.09 57
18999.39 55
19000.69 58
19002.00 69
19003.30 81
19004.60 72
19005.90 65
19007.21 65
19008.51 58
19009.81 61
19011.12 60
19012.42 75
19013.72 63
19015.02 45
19016.33 59
19017.63 64
19018.93 55
19020.24 47
19021.54 58
19022.84 56
19024.15 51
19025.45 68
19026.75 57
19028.06 65
19029.36 61
19030.66 60
19031.97 59
19033.27 59
19034.57 59
19035.88 64
19037.18 60
19038.48 54
19039.79 61
19041.09 59
19042.40 55
19043.70 72
19045.00 50
19046.31 66
19047.61 63
19048.92 56
19050.22 61
19051.52 51
19052.83 64
19054.13 51
19055.44 57
19056.74 56
19058.05 57
19059.35 53
19060.65 70
19061.96 54
19063.26 63
19064.57 60
19065.87 61
19067.18 66
19068.48 58
19069.79 62
19071.09 72
19072.40 58
19073.70 62
19075.01 51
19076.31 66
19077.62 62
19078.92 58
19080.23 66
19081.53 53
19082.84 60
19084.14 59
19085.45 76
19086.75 71
19088.06 69
19089.36 56
19090.67 59
19091.98 67
19093.28 48
19094.59 59
19095.89 61
19097.20 52
19098.50 58
19099.81 67
19101.12 58
19102.42 62
19103.73 71
19105.03 65
19106.34 60
19107.65 57
19108.95 56
19110.26 61
19111.56 68
19112.87 63
19114.18 58
19115.48 60
19116.79 61
19118.10 68
19119.40 59
19120.71 62
19122.02 60
19123.32 60
19124.63 74
19125.94 54
19127.24 54
19128.55 69
19129.86 59
19131.16 78
19132.47 65
19133.78 67
19135.08 62
19136.39 58
19137.70 67
19139.01 57
19140.31 60
19141.62 62
19142.93 63
19144.23 69
19145.54 62
19146.85 59
19148.16 80
19149.46 77
19150.77 68
19152.08 58
19153.39 57
19154.69 77
19156.00 60
19157.31 63
19158.62 56
19159.93 59
19161.23 55
19162.54 65
19163.85 56
19165.16 63
19166.47 73
19167.77 58
19169.08 55
19170.39 63
19171.70 49
19173.01 52
19174.32 56
19175.62 61
19176.93 50
19178.24 67
19179.55 56
19180.86 58
19182.17 47
19183.48 64
19184.78 62
19186.09 61
19187.40 69
19188.71 65
19190.02 50
19191.33 71
19192.64 67
19193.95 58
19195.26 46
19196.56 53
19197.87 64
19199.18 66
19200.49 64
19201.80 60
19203.11 66
19204.42 72
19205.73 59
19207.04 64
19208.35 53
19209.66 55
19210.97 60
19212.28 45
19213.59 60
19214.90 53
19216.21 48
19217.52 71
19218.83 64
19220.14 73
19221.45 59
19222.76 60
19224.07 50
19225.38 53
19226.69 49
19228.00 50
19229.31 54
19230.62 65
19231.93 48
19233.24 50
19234.55 53
19235.86 60
19237.17 65
19238.48 56
19239.79 51
19241.10 45
19242.41 68
19243.72 61
19245.03 57
19246.35 63
19247.66 62
19248.97 64
19250.28 57
19251.59 62
19252.90 58
19254.21 55
19255.52 68
19256.83 51
19258.14 64
19259.46 59
19260.77 53
19262.08 49
19263.39 44
19264.70 52
19266.01 56
19267.32 77
19268.64 51
19269.95 64
19271.26 59
19272.57 60
19273.88 50
19275.20 56
19276.51 55
19277.82 60
19279.13 54
19280.44 41
19281.75 61
19283.07 63
19284.38 59
19285.69 58
19287.00 58
19288.32 55
19289.63 51
19290.94 58
19292.25 60
19293.57 47
19294.88 59
19296.19 65
19297.50 68
19298.82 53
19300.13 55
19301.44 54
19302.75 55
19304.07 43
19305.38 52
19306.69 62
19308.01 56
19309.32 59
19310.63 71
19311.94 60
19313.26 60
19314.57 60
19315.88 54
19317.20 54
19318.51 45
19319.82 55
19321.14 52
19322.45 59
19323.76 51
19325.08 45
19326.39 48
19327.70 55
19329.02 69
19330.33 54
19331.65 55
19332.96 55
19334.27 57
19335.59 59
19336.90 70
19338.22 61
19339.53 53
19340.84 57
19342.16 56
19343.47 60
19344.79 67
19346.10 72
19347.41 63
19348.73 54
19350.04 62
19351.36 60
19352.67 64
19353.99 68
19355.30 52
19356.62 52
19357.93 56
19359.25 63
19360.56 63
19361.87 60
19363.19 72
19364.50 68
19365.82 69
19367.13 59
19368.45 65
19369.76 67
19371.08 48
19372.39 57
19373.71 62
19375.02 52
19376.34 40
19377.66 53
19378.97 61
19380.29 58
19381.60 52
19382.92 52
19384.23 59
19385.55 54
19386.86 59
19388.18 57
19389.50 62
19390.81 57
19392.13 65
19393.44 60
19394.76 68
19396.07 64
19397.39 68
19398.71 64
19400.02 62
19401.34 53
19402.65 61
19403.97 62
19405.29 78
19406.60 58
19407.92 50
19409.24 45
19410.55 50
19411.87 58
19413.19 47
19414.50 55
19415.82 60
19417.14 60
19418.45 65
19419.77 49
19421.09 57
19422.40 58
19423.72 61
19425.04 58
19426.35 63
19427.67 51
19428.99 61
19430.30 55
19431.62 54
19432.94 50
19434.26 67
19435.57 70
19436.89 66
19438.21 64
19439.53 53
19440.84 61
19442.16 71
19443.48 64
19444.80 65
19446.11 56
19447.43 63
19448.75 67
19450.07 58
19451.38 64
19452.70 63
19454.02 63
19455.34 48
19456.66 64
19457.97 51
19459.29 69
19460.61 60
19461.93 66
19463.25 54
19464.57 60
19465.88 70
19467.20 63
19468.52 64
19469.84 55
19471.16 35
19472.48 57
19473.79 50
19475.11 56
19476.43 63
19477.75 60
19479.07 64
19480.39 51
19481.71 69
19483.03 67
19484.34 77
19485.66 51
19486.98 45
19488.30 75
19489.62 61
19490.94 51
19492.26 56
19493.58 58
19494.90 54
19496.22 48
19497.54 46
19498.86 55
19500.18 48
19501.50 58
19502.81 54
19504.13 55
19505.45 54
19506.77 76
19508.09 61
19509.41 61
19510.73 55
19512.05 56
19513.37 55
19514.69 45
19516.01 58
19517.33 57
19518.65 72
19519.97 60
19521.29 63
19522.61 50
19523.93 52
19525.25 62
19526.57 47
19527.89 68
19529.22 54
19530.54 66
19531.86 69
19533.18 54
19534.50 58
19535.82 64
19537.14 64
19538.46 70
19539.78 82
19541.10 64
19542.42 63
19543.74 64
19545.06 74
19546.39 66
19547.71 72
19549.03 56
19550.35 53
19551.67 64
19552.99 62
19554.31 49
19555.63 59
19556.96 59
19558.28 64
19559.60 44
19560.92 50
19562.24 51
19563.56 57
19564.88 48
19566.21 58
19567.53 55
19568.85 67
19570.17 48
19571.49 47
19572.82 50
19574.14 55
19575.46 67
19576.78 62
19578.10 60
19579.43 54
19580.75 52
19582.07 46
19583.39 51
19584.72 55
19586.04 59
19587.36 71
19588.68 77
19590.01 63
19591.33 57
19592.65 60
19593.97 57
19595.30 72
19596.62 57
19597.94 62
19599.26 66
19600.59 52
19601.91 56
19603.23 58
19604.56 56
19605.88 68
19607.20 55
19608.53 57
19609.85 59
19611.17 62
19612.49 68
19613.82 55
19615.14 61
19616.47 65
19617.79 67
19619.11 55
19620.44 57
19621.76 70
19623.08 62
19624.41 60
19625.73 52
19627.05 63
19628.38 61
19629.70 62
19631.03 64
19632.35 64
19633.67 52
19635.00 57
19636.32 48
19637.65 55
19638.97 62
19640.29 68
19641.62 54
19642.94 69
19644.27 75
19645.59 60
19646.92 53
19648.24 64
19649.57 71
19650.89 65
19652.21 60
19653.54 61
19654.86 67
19656.19 60
19657.51 64
19658.84 65
19660.16 56
19661.49 62
19662.81 50
19664.14 74
19665.46 66
19666.79 58
19668.11 76
19669.44 52
19670.76 57
19672.09 66
19673.41 61
19674.74 69
19676.07 51
19677.39 62
19678.72 65
19680.04 65
19681.37 58
19682.69 58
19684.02 54
19685.34 52
19686.67 66
19688.00 66
19689.32 61
19690.65 51
19691.97 62
19693.30 50
19694.63 49
19695.95 51
19697.28 70
19698.60 67
19699.93 59
19701.26 52
19702.58 57
19703.91 55
19705.24 62
19706.56 64
19707.89 54
19709.22 64
19710.54 75
19711.87 55
19713.20 50
19714.52 66
19715.85 77
19717.18 71
19718.50 52
19719.83 70
19721.16 61
19722.48 59
19723.81 65
19725.14 59
19726.47 59
19727.79 61
19729.12 67
19730.45 60
19731.77 49
19733.10 49
19734.43 72
19735.76 67
19737.08 59
19738.41 54
19739.74 50
19741.07 71
19742.39 78
19743.72 46
19745.05 48
19746.38 71
19747.71 47
19749.03 66
19750.36 50
19751.69 63
19753.02 48
19754.35 64
19755.67 66
19757.00 56
19758.33 58
19759.66 63
19760.99 66
19762.31 68
19763.64 71
19764.97 57
19766.30 60
19767.63 55
19768.96 54
19770.29 56
19771.61 71
19772.94 65
19774.27 61
19775.60 56
19776.93 64
19778.26 65
19779.59 53
19780.92 58
19782.25 59
19783.57 58
19784.90 63
19786.23 63
19787.56 62
19788.89 61
19790.22 72
19791.55 66
19792.88 58
19794.21 62
19795.54 62
19796.87 50
19798.20 64
19799.53 66
19800.86 65
19802.19 64
19803.52 58
19804.85 64
19806.18 58
19807.50 59
19808.83 55
19810.16 52
19811.49 68
19812.82 53
19814.15 87
19815.49 62
19816.82 59
19818.15 63
19819.48 65
19820.81 47
19822.14 56
19823.47 61
19824.80 63
19826.13 55
19827.46 59
19828.79 51
19830.12 53
19831.45 64
19832.78 63
19834.11 55
19835.44 69
19836.77 60
19838.10 67
19839.44 62
19840.77 55
19842.10 60
19843.43 50
19844.76 62
19846.09 68
19847.42 55
19848.75 58
19850.08 58
19851.42 59
19852.75 53
19854.08 76
19855.41 54
19856.74 50
19858.07 60
19859.40 67
19860.74 65
19862.07 71
19863.40 70
19864.73 77
19866.06 66
19867.40 67
19868.73 66
19870.06 68
19871.39 73
19872.72 50
19874.06 67
19875.39 54
19876.72 48
19878.05 60
19879.38 62
19880.72 56
19882.05 53
19883.38 67
19884.71 68
19886.05 67
19887.38 62
19888.71 53
19890.04 70
19891.38 67
19892.71 62
19894.04 65
19895.38 52
19896.71 58
19898.04 62
19899.37 72
19900.71 41
19902.04 54
19903.37 60
19904.71 70
19906.04 59
19907.37 63
19908.71 57
19910.04 50
19911.37 56
19912.71 55
19914.04 69
19915.37 53
19916.71 57
19918.04 79
19919.37 64
19920.71 63
19922.04 61
19923.37 64
19924.71 63
19926.04 49
19927.38 67
19928.71 48
19930.04 61
19931.38 66
19932.71 63
19934.05 52
19935.38 59
19936.71 56
19938.05 66
19939.38 65
19940.72 60
19942.05 42
19943.39 59
19944.72 63
19946.06 60
19947.39 64
19948.72 59
19950.06 55
19951.39 65
19952.73 49
19954.06 64
19955.40 61
19956.73 49
19958.07 54
19959.40 65
19960.74 56
19962.07 49
19963.41 67
19964.74 76
19966.08 60
19967.41 68
19968.75 63
19970.08 71
19971.42 60
19972.76 62
19974.09 80
19975.43 67
19976.76 62
19978.10 57
19979.43 45
19980.77 56
19982.10 49
19983.44 78
19984.78 65
19986.11 73
19987.45 67
19988.78 76
19990.12 60
19991.46 62
19992.79 52
19994.13 68
19995.46 70
19996.80 63
19998.14 61
19999.47 63
20000.81 64
20002.15 65
20003.48 50
20004.82 77
20006.16 61
20007.49 68
20008.83 69
20010.17 49
20011.50 57
20012.84 62
20014.18 69
20015.51 54
20016.85 64
20018.19 58
20019.52 57
20020.86 62
20022.20 52
20023.53 65
20024.87 62
20026.21 66
20027.55 63
20028.88 52
20030.22 52
20031.56 59
20032.90 66
20034.23 65
20035.57 56
20036.91 61
20038.25 56
20039.58 67
20040.92 62
20042.26 71
20043.60 50
20044.93 61
20046.27 54
20047.61 75
20048.95 68
20050.29 67
20051.62 79
20052.96 48
20054.30 68
20055.64 71
20056.98 63
20058.32 60
20059.65 48
20060.99 40
20062.33 51
20063.67 78
20065.01 69
20066.35 70
20067.68 57
20069.02 71
20070.36 67
20071.70 71
20073.04 69
20074.38 63
20075.72 58
20077.06 65
20078.40 58
20079.73 64
20081.07 53
20082.41 71
20083.75 80
20085.09 69
20086.43 56
20087.77 57
20089.11 47
20090.45 78
20091.79 56
20093.13 61
20094.47 68
20095.81 66
20097.15 80
20098.48 65
20099.82 78
20101.16 58
20102.50 66
20103.84 70
20105.18 59
20106.52 56
20107.86 74
20109.20 59
20110.54 54
20111.88 60
20113.22 69
20114.56 64
20115.90 54
20117.24 74
20118.58 80
20119.93 59
20121.27 54
20122.61 57
20123.95 50
20125.29 68
20126.63 52
20127.97 65
20129.31 62
20130.65 62
20131.99 54
20133.33 65
20134.67 65
20136.01 54
