# Supplementary material for: MALDI-TOF MS typing enables the classification of brewing yeasts of the genus Saccharomyces to major beer styles
Source: PLoS One. 2017 Aug 9;12(8):e0181694. doi: 10.1371/journal.pone.0181694 (PMC5549903; doi:10.1371/journal.pone.0181694)
Supplement: S9 File — The directory includes 90 raw files and was zipped to “.zip”; the folder has three strains with 30 spectra per strain; S1 Text explains the raw files with an example and Table 1 represents the yeast strains used within the experiment. (ZIP) [file pone.0181694.s012.zip › 25-27/30284-8J5-Lag-Lag-Lag-YPG-18h-E-E_2016-09-23_8_0_E6_1.dat]

1999.90 947
2000.32 957
2000.75 1027
2001.17 978
2001.59 1009
2002.01 972
2002.43 925
2002.86 915
2003.28 977
2003.70 881
2004.12 776
2004.54 743
2004.97 830
2005.39 823
2005.81 788
2006.23 836
2006.66 820
2007.08 824
2007.50 785
2007.92 864
2008.35 848
2008.77 793
2009.19 857
2009.61 835
2010.04 740
2010.46 756
2010.88 792
2011.31 798
2011.73 789
2012.15 775
2012.57 755
2013.00 751
2013.42 820
2013.84 802
2014.27 801
2014.69 770
2015.11 783
2015.54 769
2015.96 800
2016.38 805
2016.81 787
2017.23 810
2017.65 864
2018.08 878
2018.50 873
2018.93 855
2019.35 840
2019.77 881
2020.20 816
2020.62 824
2021.04 836
2021.47 821
2021.89 871
2022.32 736
2022.74 733
2023.17 793
2023.59 874
2024.01 787
2024.44 838
2024.86 779
2025.29 831
2025.71 802
2026.14 747
2026.56 777
2026.98 794
2027.41 799
2027.83 764
2028.26 679
2028.68 760
2029.11 823
2029.53 731
2029.96 746
2030.38 725
2030.81 749
2031.23 742
2031.66 691
2032.08 718
2032.51 736
2032.93 800
2033.36 774
2033.78 749
2034.21 785
2034.63 827
2035.06 781
2035.49 756
2035.91 716
2036.34 749
2036.76 742
2037.19 698
2037.61 756
2038.04 775
2038.47 790
2038.89 776
2039.32 734
2039.74 715
2040.17 723
2040.59 822
2041.02 779
2041.45 738
2041.87 750
2042.30 780
2042.73 769
2043.15 765
2043.58 778
2044.00 782
2044.43 866
2044.86 807
2045.28 755
2045.71 771
2046.14 781
2046.56 757
2046.99 770
2047.42 773
2047.84 756
2048.27 778
2048.70 766
2049.12 791
2049.55 826
2049.98 812
2050.40 789
2050.83 779
2051.26 700
2051.69 796
2052.11 809
2052.54 801
2052.97 789
2053.40 731
2053.82 776
2054.25 785
2054.68 702
2055.10 807
2055.53 865
2055.96 873
2056.39 921
2056.82 842
2057.24 984
2057.67 1045
2058.10 976
2058.53 869
2058.95 881
2059.38 879
2059.81 872
2060.24 862
2060.67 894
2061.09 867
2061.52 820
2061.95 845
2062.38 855
2062.81 880
2063.24 822
2063.66 862
2064.09 894
2064.52 962
2064.95 1044
2065.38 1064
2065.81 1062
2066.24 1103
2066.66 1093
2067.09 1011
2067.52 1010
2067.95 988
2068.38 955
2068.81 929
2069.24 801
2069.67 835
2070.10 868
2070.52 873
2070.95 840
2071.38 825
2071.81 812
2072.24 804
2072.67 806
2073.10 837
2073.53 793
2073.96 812
2074.39 822
2074.82 841
2075.25 887
2075.68 912
2076.11 905
2076.54 879
2076.97 825
2077.40 866
2077.83 870
2078.26 924
2078.69 882
2079.12 840
2079.55 901
2079.98 881
2080.41 815
2080.84 860
2081.27 865
2081.70 836
2082.13 832
2082.56 781
2082.99 776
2083.42 795
2083.85 819
2084.28 818
2084.71 791
2085.14 769
2085.57 768
2086.00 819
2086.43 787
2086.86 790
2087.29 752
2087.73 756
2088.16 717
2088.59 744
2089.02 710
2089.45 753
2089.88 797
2090.31 720
2090.74 736
2091.17 714
2091.61 713
2092.04 771
2092.47 792
2092.90 752
2093.33 729
2093.76 821
2094.19 752
2094.63 736
2095.06 762
2095.49 741
2095.92 783
2096.35 797
2096.78 688
2097.22 718
2097.65 728
2098.08 708
2098.51 759
2098.94 739
2099.38 693
2099.81 722
2100.24 724
2100.67 733
2101.11 719
2101.54 690
2101.97 776
2102.40 760
2102.83 780
2103.27 761
2103.70 715
2104.13 777
2104.56 740
2105.00 718
2105.43 798
2105.86 783
2106.30 855
2106.73 819
2107.16 771
2107.59 745
2108.03 780
2108.46 765
2108.89 779
2109.33 789
2109.76 743
2110.19 778
2110.63 743
2111.06 702
2111.49 706
2111.93 726
2112.36 752
2112.79 772
2113.23 783
2113.66 688
2114.09 681
2114.53 751
2114.96 752
2115.40 729
2115.83 692
2116.26 676
2116.70 765
2117.13 718
2117.56 738
2118.00 720
2118.43 650
2118.87 678
2119.30 665
2119.73 730
2120.17 678
2120.60 697
2121.04 724
2121.47 730
2121.91 762
2122.34 772
2122.78 787
2123.21 768
2123.64 667
2124.08 728
2124.51 705
2124.95 675
2125.38 684
2125.82 722
2126.25 716
2126.69 752
2127.12 771
2127.56 774
2127.99 774
2128.43 832
2128.86 820
2129.30 828
2129.73 877
2130.17 879
2130.60 864
2131.04 870
2131.47 918
2131.91 955
2132.35 969
2132.78 934
2133.22 844
2133.65 810
2134.09 858
2134.52 788
2134.96 755
2135.40 790
2135.83 798
2136.27 780
2136.70 806
2137.14 809
2137.57 746
2138.01 800
2138.45 821
2138.88 761
2139.32 712
2139.76 735
2140.19 771
2140.63 803
2141.06 746
2141.50 767
2141.94 831
2142.37 756
2142.81 745
2143.25 732
2143.68 709
2144.12 699
2144.56 730
2144.99 751
2145.43 747
2145.87 755
2146.30 745
2146.74 761
2147.18 716
2147.62 758
2148.05 786
2148.49 819
2148.93 925
2149.36 933
2149.80 909
2150.24 908
2150.68 978
2151.11 988
2151.55 966
2151.99 908
2152.43 864
2152.86 820
2153.30 830
2153.74 863
2154.18 793
2154.61 846
2155.05 926
2155.49 802
2155.93 828
2156.37 835
2156.80 837
2157.24 875
2157.68 895
2158.12 853
2158.56 878
2158.99 850
2159.43 756
2159.87 778
2160.31 812
2160.75 807
2161.19 728
2161.62 760
2162.06 783
2162.50 816
2162.94 845
2163.38 855
2163.82 826
2164.26 862
2164.69 965
2165.13 971
2165.57 946
2166.01 940
2166.45 945
2166.89 951
2167.33 925
2167.77 937
2168.21 904
2168.65 915
2169.08 955
2169.52 874
2169.96 930
2170.40 920
2170.84 905
2171.28 930
2171.72 947
2172.16 920
2172.60 917
2173.04 963
2173.48 965
2173.92 994
2174.36 1070
2174.80 992
2175.24 919
2175.68 909
2176.12 937
2176.56 882
2177.00 907
2177.44 961
2177.88 896
2178.32 939
2178.76 873
2179.20 897
2179.64 899
2180.08 864
2180.52 897
2180.96 866
2181.40 793
2181.84 809
2182.28 814
2182.72 816
2183.16 797
2183.60 757
2184.04 811
2184.48 751
2184.93 744
2185.37 740
2185.81 796
2186.25 761
2186.69 750
2187.13 792
2187.57 793
2188.01 767
2188.45 837
2188.89 808
2189.34 821
2189.78 827
2190.22 828
2190.66 810
2191.10 733
2191.54 828
2191.98 820
2192.43 824
2192.87 819
2193.31 835
2193.75 847
2194.19 872
2194.63 875
2195.08 905
2195.52 891
2195.96 843
2196.40 853
2196.84 884
2197.29 774
2197.73 809
2198.17 869
2198.61 851
2199.06 828
2199.50 759
2199.94 790
2200.38 741
2200.82 816
2201.27 793
2201.71 847
2202.15 812
2202.59 805
2203.04 786
2203.48 793
2203.92 765
2204.37 841
2204.81 851
2205.25 773
2205.69 846
2206.14 810
2206.58 875
2207.02 856
2207.47 865
2207.91 783
2208.35 858
2208.80 892
2209.24 940
2209.68 962
2210.13 972
2210.57 946
2211.01 943
2211.46 963
2211.90 934
2212.34 942
2212.79 890
2213.23 933
2213.67 891
2214.12 829
2214.56 856
2215.01 834
2215.45 793
2215.89 816
2216.34 805
2216.78 798
2217.23 791
2217.67 816
2218.11 844
2218.56 804
2219.00 848
2219.45 854
2219.89 871
2220.34 868
2220.78 889
2221.22 861
2221.67 904
2222.11 869
2222.56 864
2223.00 908
2223.45 879
2223.89 864
2224.34 881
2224.78 952
2225.23 978
2225.67 879
2226.12 875
2226.56 845
2227.01 817
2227.45 888
2227.90 917
2228.34 961
2228.79 907
2229.23 920
2229.68 829
2230.12 837
2230.57 873
2231.01 871
2231.46 927
2231.90 943
2232.35 909
2232.80 889
2233.24 910
2233.69 854
2234.13 886
2234.58 815
2235.02 895
2235.47 881
2235.92 857
2236.36 870
2236.81 821
2237.25 842
2237.70 843
2238.15 858
2238.59 849
2239.04 892
2239.49 805
2239.93 815
2240.38 781
2240.82 768
2241.27 741
2241.72 753
2242.16 781
2242.61 760
2243.06 749
2243.50 798
2243.95 803
2244.40 793
2244.84 789
2245.29 817
2245.74 839
2246.19 792
2246.63 759
2247.08 744
2247.53 778
2247.97 745
2248.42 771
2248.87 799
2249.32 779
2249.76 798
2250.21 791
2250.66 756
2251.10 771
2251.55 766
2252.00 742
2252.45 758
2252.89 785
2253.34 824
2253.79 819
2254.24 782
2254.69 786
2255.13 776
2255.58 807
2256.03 821
2256.48 821
2256.93 797
2257.37 742
2257.82 818
2258.27 774
2258.72 739
2259.17 776
2259.61 801
2260.06 867
2260.51 909
2260.96 883
2261.41 860
2261.86 950
2262.31 926
2262.75 953
2263.20 892
2263.65 914
2264.10 956
2264.55 991
2265.00 907
2265.45 845
2265.90 870
2266.34 862
2266.79 841
2267.24 818
2267.69 829
2268.14 835
2268.59 919
2269.04 874
2269.49 906
2269.94 865
2270.39 855
2270.84 844
2271.29 855
2271.74 899
2272.18 915
2272.63 905
2273.08 864
2273.53 952
2273.98 961
2274.43 979
2274.88 1108
2275.33 1152
2275.78 1126
2276.23 1258
2276.68 1236
2277.13 1265
2277.58 1226
2278.03 1247
2278.48 1204
2278.93 1179
2279.38 1150
2279.83 959
2280.28 997
2280.73 979
2281.19 968
2281.64 890
2282.09 909
2282.54 843
2282.99 866
2283.44 890
2283.89 916
2284.34 888
2284.79 838
2285.24 869
2285.69 812
2286.14 768
2286.59 779
2287.04 876
2287.50 854
2287.95 820
2288.40 857
2288.85 882
2289.30 918
2289.75 988
2290.20 1096
2290.65 1086
2291.11 1049
2291.56 1105
2292.01 1090
2292.46 1094
2292.91 1104
2293.36 1037
2293.82 1096
2294.27 1058
2294.72 1018
2295.17 964
2295.62 1006
2296.07 885
2296.53 836
2296.98 900
2297.43 928
2297.88 879
2298.33 808
2298.79 857
2299.24 849
2299.69 851
2300.14 818
2300.60 817
2301.05 823
2301.50 776
2301.95 765
2302.41 721
2302.86 722
2303.31 746
2303.76 787
2304.22 793
2304.67 817
2305.12 819
2305.57 779
2306.03 808
2306.48 818
2306.93 841
2307.39 855
2307.84 814
2308.29 873
2308.75 919
2309.20 816
2309.65 791
2310.11 853
2310.56 888
2311.01 874
2311.47 869
2311.92 941
2312.37 948
2312.83 844
2313.28 893
2313.73 891
2314.19 865
2314.64 903
2315.09 871
2315.55 856
2316.00 831
2316.46 864
2316.91 833
2317.36 825
2317.82 834
2318.27 787
2318.73 842
2319.18 952
2319.63 916
2320.09 856
2320.54 837
2321.00 805
2321.45 858
2321.91 827
2322.36 839
2322.82 886
2323.27 877
2323.72 990
2324.18 1066
2324.63 1123
2325.09 1107
2325.54 1125
2326.00 1140
2326.45 1189
2326.91 1181
2327.36 1074
2327.82 1063
2328.27 1075
2328.73 1010
2329.18 960
2329.64 928
2330.09 890
2330.55 834
2331.00 837
2331.46 780
2331.92 842
2332.37 844
2332.83 846
2333.28 812
2333.74 843
2334.19 819
2334.65 798
2335.10 783
2335.56 859
2336.02 841
2336.47 819
2336.93 864
2337.38 795
2337.84 770
2338.30 822
2338.75 810
2339.21 801
2339.66 791
2340.12 776
2340.58 775
2341.03 846
2341.49 896
2341.95 831
2342.40 812
2342.86 788
2343.32 805
2343.77 806
2344.23 816
2344.68 843
2345.14 776
2345.60 829
2346.06 797
2346.51 823
2346.97 828
2347.43 894
2347.88 848
2348.34 842
2348.80 859
2349.25 915
2349.71 867
2350.17 876
2350.63 868
2351.08 826
2351.54 853
2352.00 857
2352.46 821
2352.91 885
2353.37 819
2353.83 835
2354.29 750
2354.74 722
2355.20 724
2355.66 774
2356.12 744
2356.57 746
2357.03 756
2357.49 751
2357.95 764
2358.41 790
2358.86 805
2359.32 827
2359.78 829
2360.24 866
2360.70 890
2361.15 830
2361.61 870
2362.07 843
2362.53 946
2362.99 930
2363.45 854
2363.91 839
2364.36 849
2364.82 883
2365.28 845
2365.74 914
2366.20 898
2366.66 916
2367.12 912
2367.57 855
2368.03 884
2368.49 873
2368.95 831
2369.41 857
2369.87 824
2370.33 746
2370.79 786
2371.25 801
2371.71 796
2372.17 789
2372.63 806
2373.09 770
2373.54 788
2374.00 836
2374.46 834
2374.92 878
2375.38 840
2375.84 852
2376.30 904
2376.76 925
2377.22 896
2377.68 899
2378.14 882
2378.60 807
2379.06 892
2379.52 836
2379.98 832
2380.44 862
2380.90 841
2381.36 807
2381.82 780
2382.28 805
2382.74 836
2383.20 845
2383.66 818
2384.12 828
2384.59 831
2385.05 786
2385.51 735
2385.97 823
2386.43 744
2386.89 744
2387.35 846
2387.81 849
2388.27 789
2388.73 788
2389.19 847
2389.65 862
2390.12 766
2390.58 822
2391.04 806
2391.50 835
2391.96 824
2392.42 852
2392.88 840
2393.34 792
2393.81 776
2394.27 810
2394.73 830
2395.19 808
2395.65 755
2396.11 810
2396.57 803
2397.04 787
2397.50 810
2397.96 805
2398.42 801
2398.88 799
2399.35 830
2399.81 840
2400.27 831
2400.73 827
2401.19 771
2401.66 768
2402.12 751
2402.58 834
2403.04 794
2403.51 789
2403.97 816
2404.43 851
2404.89 776
2405.36 799
2405.82 808
2406.28 779
2406.74 782
2407.21 741
2407.67 757
2408.13 795
2408.59 790
2409.06 740
2409.52 775
2409.98 772
2410.45 816
2410.91 767
2411.37 730
2411.84 743
2412.30 793
2412.76 726
2413.23 693
2413.69 750
2414.15 731
2414.62 826
2415.08 815
2415.54 712
2416.01 796
2416.47 812
2416.93 771
2417.40 797
2417.86 765
2418.32 811
2418.79 833
2419.25 794
2419.72 827
2420.18 863
2420.64 827
2421.11 788
2421.57 733
2422.04 807
2422.50 814
2422.96 862
2423.43 849
2423.89 821
2424.36 867
2424.82 862
2425.29 846
2425.75 841
2426.22 812
2426.68 824
2427.15 871
2427.61 835
2428.07 858
2428.54 869
2429.00 755
2429.47 767
2429.93 717
2430.40 763
2430.86 773
2431.33 699
2431.79 767
2432.26 747
2432.72 740
2433.19 751
2433.65 704
2434.12 786
2434.59 820
2435.05 789
2435.52 786
2435.98 853
2436.45 780
2436.91 711
2437.38 777
2437.84 788
2438.31 849
2438.78 857
2439.24 875
2439.71 857
2440.17 877
2440.64 839
2441.10 919
2441.57 890
2442.04 881
2442.50 926
2442.97 833
2443.44 895
2443.90 864
2444.37 805
2444.83 803
2445.30 771
2445.77 750
2446.23 776
2446.70 759
2447.17 806
2447.63 830
2448.10 849
2448.57 837
2449.03 728
2449.50 801
2449.97 833
2450.43 778
2450.90 799
2451.37 744
2451.83 727
2452.30 786
2452.77 806
2453.24 795
2453.70 758
2454.17 754
2454.64 748
2455.10 788
2455.57 744
2456.04 702
2456.51 767
2456.97 732
2457.44 721
2457.91 749
2458.38 765
2458.84 798
2459.31 777
2459.78 818
2460.25 752
2460.72 731
2461.18 797
2461.65 793
2462.12 735
2462.59 757
2463.06 817
2463.52 717
2463.99 723
2464.46 717
2464.93 732
2465.40 744
2465.86 719
2466.33 789
2466.80 786
2467.27 751
2467.74 731
2468.21 701
2468.68 756
2469.14 793
2469.61 721
2470.08 737
2470.55 753
2471.02 749
2471.49 767
2471.96 753
2472.43 735
2472.90 717
2473.36 767
2473.83 777
2474.30 724
2474.77 711
2475.24 698
2475.71 759
2476.18 746
2476.65 796
2477.12 857
2477.59 803
2478.06 749
2478.53 738
2479.00 786
2479.47 804
2479.94 817
2480.41 801
2480.87 802
2481.34 790
2481.81 789
2482.28 773
2482.75 770
2483.22 692
2483.69 716
2484.16 764
2484.63 799
2485.10 761
2485.57 785
2486.05 846
2486.52 843
2486.99 808
2487.46 807
2487.93 907
2488.40 863
2488.87 808
2489.34 888
2489.81 795
2490.28 786
2490.75 784
2491.22 778
2491.69 745
2492.16 705
2492.63 719
2493.10 789
2493.58 769
2494.05 810
2494.52 779
2494.99 821
2495.46 818
2495.93 795
2496.40 758
2496.87 797
2497.34 766
2497.82 755
2498.29 756
2498.76 785
2499.23 753
2499.70 831
2500.17 739
2500.64 779
2501.12 771
2501.59 816
2502.06 761
2502.53 764
2503.00 696
2503.48 759
2503.95 797
2504.42 729
2504.89 701
2505.36 740
2505.84 799
2506.31 810
2506.78 792
2507.25 750
2507.72 780
2508.20 794
2508.67 788
2509.14 871
2509.61 842
2510.09 849
2510.56 861
2511.03 891
2511.50 868
2511.98 916
2512.45 922
2512.92 953
2513.40 958
2513.87 925
2514.34 964
2514.81 871
2515.29 814
2515.76 818
2516.23 865
2516.71 787
2517.18 796
2517.65 845
2518.13 881
2518.60 895
2519.07 842
2519.55 835
2520.02 880
2520.49 847
2520.97 859
2521.44 812
2521.91 764
2522.39 825
2522.86 824
2523.34 748
2523.81 765
2524.28 724
2524.76 780
2525.23 820
2525.70 805
2526.18 838
2526.65 920
2527.13 868
2527.60 887
2528.08 843
2528.55 900
2529.02 902
2529.50 839
2529.97 848
2530.45 869
2530.92 818
2531.40 782
2531.87 837
2532.34 879
2532.82 854
2533.29 798
2533.77 843
2534.24 862
2534.72 859
2535.19 823
2535.67 863
2536.14 858
2536.62 893
2537.09 834
2537.57 863
2538.04 800
2538.52 853
2538.99 886
2539.47 882
2539.94 846
2540.42 872
2540.90 888
2541.37 879
2541.85 897
2542.32 826
2542.80 832
2543.27 835
2543.75 894
2544.22 859
2544.70 852
2545.18 833
2545.65 863
2546.13 901
2546.60 894
2547.08 848
2547.56 873
2548.03 862
2548.51 995
2548.98 981
2549.46 962
2549.94 961
2550.41 1002
2550.89 958
2551.37 965
2551.84 956
2552.32 913
2552.80 857
2553.27 929
2553.75 945
2554.23 905
2554.70 912
2555.18 856
2555.66 828
2556.13 838
2556.61 887
2557.09 872
2557.56 857
2558.04 886
2558.52 863
2558.99 940
2559.47 884
2559.95 812
2560.43 828
2560.90 817
2561.38 826
2561.86 850
2562.33 778
2562.81 785
2563.29 772
2563.77 796
2564.25 746
2564.72 739
2565.20 790
2565.68 762
2566.16 792
2566.63 805
2567.11 779
2567.59 769
2568.07 695
2568.55 805
2569.02 740
2569.50 785
2569.98 767
2570.46 774
2570.94 780
2571.41 766
2571.89 773
2572.37 711
2572.85 738
2573.33 696
2573.81 704
2574.28 753
2574.76 740
2575.24 766
2575.72 732
2576.20 736
2576.68 792
2577.16 785
2577.64 737
2578.11 771
2578.59 783
2579.07 762
2579.55 808
2580.03 773
2580.51 776
2580.99 729
2581.47 745
2581.95 758
2582.43 785
2582.91 707
2583.39 695
2583.86 732
2584.34 776
2584.82 746
2585.30 758
2585.78 774
2586.26 823
2586.74 713
2587.22 736
2587.70 719
2588.18 775
2588.66 815
2589.14 751
2589.62 770
2590.10 749
2590.58 808
2591.06 774
2591.54 810
2592.02 811
2592.50 779
2592.98 815
2593.46 784
2593.94 790
2594.42 741
2594.90 765
2595.38 743
2595.86 748
2596.35 801
2596.83 786
2597.31 783
2597.79 727
2598.27 714
2598.75 743
2599.23 723
2599.71 778
2600.19 761
2600.67 746
2601.15 728
2601.63 744
2602.12 819
2602.60 765
2603.08 753
2603.56 687
2604.04 747
2604.52 783
2605.00 708
2605.48 696
2605.97 717
2606.45 725
2606.93 726
2607.41 767
2607.89 725
2608.37 707
2608.86 669
2609.34 715
2609.82 710
2610.30 782
2610.78 759
2611.26 774
2611.75 813
2612.23 804
2612.71 744
2613.19 749
2613.68 735
2614.16 745
2614.64 754
2615.12 678
2615.60 694
2616.09 732
2616.57 799
2617.05 704
2617.53 706
2618.02 723
2618.50 698
2618.98 746
2619.46 790
2619.95 752
2620.43 714
2620.91 757
2621.40 754
2621.88 783
2622.36 747
2622.85 745
2623.33 746
2623.81 728
2624.29 786
2624.78 754
2625.26 744
2625.74 801
2626.23 811
2626.71 816
2627.19 856
2627.68 751
2628.16 742
2628.64 789
2629.13 785
2629.61 707
2630.10 712
2630.58 768
2631.06 816
2631.55 769
2632.03 724
2632.51 740
2633.00 804
2633.48 749
2633.97 713
2634.45 691
2634.94 748
2635.42 741
2635.90 715
2636.39 750
2636.87 727
2637.36 788
2637.84 787
2638.33 757
2638.81 731
2639.29 747
2639.78 736
2640.26 766
2640.75 737
2641.23 725
2641.72 746
2642.20 717
2642.69 789
2643.17 726
2643.66 769
2644.14 709
2644.63 761
2645.11 713
2645.60 689
2646.08 727
2646.57 725
2647.05 661
2647.54 783
2648.02 768
2648.51 774
2648.99 770
2649.48 731
2649.97 758
2650.45 787
2650.94 819
2651.42 768
2651.91 822
2652.39 810
2652.88 816
2653.37 819
2653.85 829
2654.34 815
2654.82 766
2655.31 795
2655.80 827
2656.28 793
2656.77 759
2657.25 810
2657.74 815
2658.23 797
2658.71 816
2659.20 803
2659.69 754
2660.17 794
2660.66 816
2661.14 763
2661.63 771
2662.12 776
2662.60 736
2663.09 712
2663.58 783
2664.06 792
2664.55 774
2665.04 774
2665.53 756
2666.01 734
2666.50 756
2666.99 766
2667.47 764
2667.96 817
2668.45 741
2668.94 813
2669.42 777
2669.91 772
2670.40 846
2670.88 787
2671.37 790
2671.86 874
2672.35 838
2672.83 958
2673.32 940
2673.81 933
2674.30 855
2674.79 930
2675.27 938
2675.76 1002
2676.25 996
2676.74 889
2677.23 938
2677.71 939
2678.20 822
2678.69 831
2679.18 824
2679.67 785
2680.15 849
2680.64 855
2681.13 756
2681.62 849
2682.11 807
2682.60 767
2683.08 788
2683.57 830
2684.06 805
2684.55 768
2685.04 762
2685.53 807
2686.02 808
2686.51 784
2686.99 825
2687.48 807
2687.97 785
2688.46 788
2688.95 762
2689.44 811
2689.93 817
2690.42 818
2690.91 819
2691.40 776
2691.89 720
2692.38 830
2692.87 819
2693.35 853
2693.84 834
2694.33 832
2694.82 811
2695.31 832
2695.80 777
2696.29 757
2696.78 830
2697.27 754
2697.76 775
2698.25 803
2698.74 813
2699.23 816
2699.72 793
2700.21 743
2700.70 743
2701.19 710
2701.68 800
2702.17 819
2702.66 774
2703.15 816
2703.64 804
2704.13 753
2704.62 729
2705.12 807
2705.61 808
2706.10 754
2706.59 809
2707.08 747
2707.57 732
2708.06 771
2708.55 814
2709.04 787
2709.53 789
2710.02 805
2710.51 732
2711.01 757
2711.50 729
2711.99 694
2712.48 666
2712.97 744
2713.46 729
2713.95 760
2714.44 785
2714.94 765
2715.43 724
2715.92 676
2716.41 730
2716.90 766
2717.39 764
2717.89 721
2718.38 733
2718.87 733
2719.36 791
2719.85 782
2720.34 764
2720.84 821
2721.33 831
2721.82 807
2722.31 756
2722.80 788
2723.30 783
2723.79 801
2724.28 835
2724.77 789
2725.27 818
2725.76 825
2726.25 733
2726.74 722
2727.24 755
2727.73 711
2728.22 724
2728.71 771
2729.21 761
2729.70 787
2730.19 823
2730.69 691
2731.18 664
2731.67 671
2732.16 740
2732.66 829
2733.15 789
2733.64 779
2734.14 785
2734.63 795
2735.12 849
2735.62 786
2736.11 703
2736.60 809
2737.10 870
2737.59 768
2738.08 801
2738.58 828
2739.07 796
2739.56 861
2740.06 864
2740.55 824
2741.05 820
2741.54 817
2742.03 766
2742.53 757
2743.02 739
2743.52 749
2744.01 786
2744.50 716
2745.00 729
2745.49 758
2745.99 757
2746.48 788
2746.97 770
2747.47 839
2747.96 856
2748.46 878
2748.95 832
2749.45 809
2749.94 795
2750.44 760
2750.93 751
2751.43 727
2751.92 769
2752.42 772
2752.91 757
2753.41 742
2753.90 777
2754.40 712
2754.89 783
2755.39 740
2755.88 753
2756.38 811
2756.87 771
2757.37 719
2757.86 747
2758.36 736
2758.85 754
2759.35 758
2759.84 753
2760.34 786
2760.83 811
2761.33 817
2761.83 776
2762.32 749
2762.82 760
2763.31 799
2763.81 769
2764.30 791
2764.80 799
2765.30 749
2765.79 747
2766.29 776
2766.78 800
2767.28 791
2767.78 744
2768.27 779
2768.77 778
2769.27 740
2769.76 798
2770.26 769
2770.76 818
2771.25 751
2771.75 776
2772.24 833
2772.74 844
2773.24 821
2773.73 817
2774.23 821
2774.73 736
2775.23 784
2775.72 808
2776.22 809
2776.72 751
2777.21 720
2777.71 749
2778.21 774
2778.70 807
2779.20 775
2779.70 765
2780.20 793
2780.69 815
2781.19 832
2781.69 786
2782.19 751
2782.68 825
2783.18 750
2783.68 682
2784.18 723
2784.67 754
2785.17 715
2785.67 735
2786.17 753
2786.67 731
2787.16 718
2787.66 739
2788.16 780
2788.66 800
2789.16 734
2789.65 740
2790.15 740
2790.65 731
2791.15 679
2791.65 756
2792.15 686
2792.64 697
2793.14 683
2793.64 676
2794.14 749
2794.64 751
2795.14 728
2795.64 748
2796.13 768
2796.63 803
2797.13 800
2797.63 852
2798.13 798
2798.63 854
2799.13 823
2799.63 801
2800.13 847
2800.62 854
2801.12 773
2801.62 730
2802.12 806
2802.62 856
2803.12 772
2803.62 809
2804.12 805
2804.62 746
2805.12 744
2805.62 775
2806.12 757
2806.62 752
2807.12 777
2807.62 746
2808.12 759
2808.62 728
2809.12 812
2809.62 848
2810.12 837
2810.62 795
2811.12 844
2811.62 847
2812.12 856
2812.62 915
2813.12 961
2813.62 945
2814.12 864
2814.62 856
2815.12 809
2815.62 888
2816.12 880
2816.62 824
2817.12 806
2817.62 830
2818.12 817
2818.62 766
2819.12 737
2819.63 781
2820.13 774
2820.63 778
2821.13 752
2821.63 769
2822.13 789
2822.63 730
2823.13 789
2823.63 733
2824.13 764
2824.64 822
2825.14 772
2825.64 768
2826.14 775
2826.64 741
2827.14 691
2827.64 719
2828.15 761
2828.65 758
2829.15 690
2829.65 754
2830.15 761
2830.65 723
2831.16 736
2831.66 769
2832.16 700
2832.66 729
2833.16 720
2833.67 730
2834.17 764
2834.67 745
2835.17 718
2835.68 743
2836.18 775
2836.68 807
2837.18 785
2837.68 770
2838.19 755
2838.69 783
2839.19 815
2839.70 762
2840.20 821
2840.70 852
2841.20 809
2841.71 818
2842.21 828
2842.71 821
2843.21 847
2843.72 823
2844.22 840
2844.72 872
2845.23 900
2845.73 892
2846.23 950
2846.74 1030
2847.24 1005
2847.74 1034
2848.25 887
2848.75 960
2849.25 978
2849.76 874
2850.26 892
2850.76 842
2851.27 859
2851.77 859
2852.28 839
2852.78 836
2853.28 765
2853.79 767
2854.29 783
2854.79 837
2855.30 762
2855.80 747
2856.31 819
2856.81 784
2857.31 777
2857.82 835
2858.32 825
2858.83 811
2859.33 795
2859.84 812
2860.34 791
2860.85 836
2861.35 869
2861.85 822
2862.36 816
2862.86 775
2863.37 815
2863.87 827
2864.38 848
2864.88 810
2865.39 812
2865.89 773
2866.40 768
2866.90 779
2867.41 742
2867.91 728
2868.42 761
2868.92 777
2869.43 787
2869.93 804
2870.44 796
2870.94 808
2871.45 845
2871.96 865
2872.46 842
2872.97 827
2873.47 851
2873.98 871
2874.48 912
2874.99 913
2875.49 851
2876.00 837
2876.51 812
2877.01 766
2877.52 786
2878.02 840
2878.53 772
2879.04 787
2879.54 750
2880.05 790
2880.55 821
2881.06 834
2881.57 828
2882.07 850
2882.58 850
2883.09 824
2883.59 854
2884.10 865
2884.61 905
2885.11 934
2885.62 940
2886.13 923
2886.63 965
2887.14 933
2887.65 937
2888.15 966
2888.66 1008
2889.17 997
2889.67 997
2890.18 938
2890.69 915
2891.20 917
2891.70 987
2892.21 956
2892.72 886
2893.22 972
2893.73 959
2894.24 1024
2894.75 1000
2895.25 1096
2895.76 1111
2896.27 1183
2896.78 1157
2897.29 1104
2897.79 1054
2898.30 997
2898.81 986
2899.32 956
2899.82 939
2900.33 899
2900.84 921
2901.35 932
2901.86 885
2902.36 910
2902.87 877
2903.38 893
2903.89 914
2904.40 869
2904.91 843
2905.41 930
2905.92 860
2906.43 890
2906.94 872
2907.45 873
2907.96 844
2908.47 832
2908.97 849
2909.48 809
2909.99 841
2910.50 858
2911.01 828
2911.52 817
2912.03 843
2912.54 780
2913.05 798
2913.55 857
2914.06 884
2914.57 862
2915.08 784
2915.59 780
2916.10 863
2916.61 772
2917.12 779
2917.63 789
2918.14 774
2918.65 782
2919.16 825
2919.67 820
2920.18 860
2920.69 820
2921.20 854
2921.71 871
2922.22 806
2922.73 816
2923.24 847
2923.75 910
2924.26 922
2924.77 941
2925.28 935
2925.79 842
2926.30 938
2926.81 943
2927.32 881
2927.83 931
2928.34 763
2928.85 761
2929.36 834
2929.87 856
2930.38 815
2930.89 747
2931.40 830
2931.91 816
2932.42 818
2932.93 789
2933.45 779
2933.96 795
2934.47 790
2934.98 879
2935.49 903
2936.00 786
2936.51 786
2937.02 828
2937.53 858
2938.04 790
2938.56 850
2939.07 891
2939.58 974
2940.09 1038
2940.60 979
2941.11 1104
2941.62 1072
2942.14 1105
2942.65 1063
2943.16 1073
2943.67 1058
2944.18 1042
2944.70 976
2945.21 977
2945.72 937
2946.23 954
2946.74 907
2947.26 927
2947.77 914
2948.28 866
2948.79 823
2949.30 851
2949.82 814
2950.33 800
2950.84 750
2951.35 747
2951.87 782
2952.38 740
2952.89 795
2953.40 763
2953.92 799
2954.43 752
2954.94 746
2955.45 742
2955.97 821
2956.48 841
2956.99 807
2957.51 848
2958.02 815
2958.53 782
2959.04 761
2959.56 771
2960.07 838
2960.58 844
2961.10 796
2961.61 814
2962.12 828
2962.64 891
2963.15 923
2963.66 878
2964.18 935
2964.69 859
2965.21 875
2965.72 854
2966.23 873
2966.75 830
2967.26 829
2967.77 831
2968.29 815
2968.80 870
2969.32 814
2969.83 840
2970.34 798
2970.86 795
2971.37 884
2971.89 885
2972.40 813
2972.91 854
2973.43 885
2973.94 909
2974.46 860
2974.97 881
2975.49 881
2976.00 873
2976.52 839
2977.03 896
2977.55 891
2978.06 796
2978.57 894
2979.09 914
2979.60 893
2980.12 900
2980.63 946
2981.15 944
2981.66 977
2982.18 1006
2982.69 987
2983.21 1007
2983.73 1007
2984.24 1004
2984.76 1061
2985.27 1076
2985.79 1006
2986.30 991
2986.82 1076
2987.33 1111
2987.85 1158
2988.36 1154
2988.88 1185
2989.40 1171
2989.91 1107
2990.43 1138
2990.94 1131
2991.46 1138
2991.97 1063
2992.49 1114
2993.01 1120
2993.52 1050
2994.04 1088
2994.55 1093
2995.07 1158
2995.59 1216
2996.10 1231
2996.62 1247
2997.14 1289
2997.65 1316
2998.17 1358
2998.69 1377
2999.20 1434
2999.72 1385
3000.24 1384
3000.75 1471
3001.27 1533
3001.79 1592
3002.30 1777
3002.82 2190
3003.34 2443
3003.85 2854
3004.37 3349
3004.89 3981
3005.40 4056
3005.92 4171
3006.44 4131
3006.96 3832
3007.47 3511
3007.99 3092
3008.51 2510
3009.03 2221
3009.54 1821
3010.06 1642
3010.58 1516
3011.10 1339
3011.61 1275
3012.13 1216
3012.65 1233
3013.17 1193
3013.68 1201
3014.20 1199
3014.72 1115
3015.24 1189
3015.76 1167
3016.27 1176
3016.79 1088
3017.31 1101
3017.83 1125
3018.35 1152
3018.86 1095
3019.38 1066
3019.90 1161
3020.42 1082
3020.94 1042
3021.46 1064
3021.97 1080
3022.49 1119
3023.01 1210
3023.53 1275
3024.05 1319
3024.57 1294
3025.09 1280
3025.61 1272
3026.12 1195
3026.64 1147
3027.16 1163
3027.68 1112
3028.20 1090
3028.72 1058
3029.24 1033
3029.76 976
3030.28 1007
3030.80 957
3031.32 981
3031.84 998
3032.35 992
3032.87 1008
3033.39 961
3033.91 883
3034.43 930
3034.95 896
3035.47 1018
3035.99 999
3036.51 1033
3037.03 968
3037.55 992
3038.07 1039
3038.59 1006
3039.11 941
3039.63 970
3040.15 931
3040.67 979
3041.19 990
3041.71 911
3042.23 943
3042.75 915
3043.27 963
3043.79 975
3044.31 936
3044.83 928
3045.35 1002
3045.87 928
3046.40 936
3046.92 998
3047.44 1068
3047.96 937
3048.48 915
3049.00 977
3049.52 868
3050.04 968
3050.56 932
3051.08 911
3051.60 903
3052.12 860
3052.65 860
3053.17 918
3053.69 914
3054.21 874
3054.73 881
3055.25 900
3055.77 912
3056.30 945
3056.82 926
3057.34 963
3057.86 915
3058.38 974
3058.90 990
3059.42 958
3059.95 1006
3060.47 948
3060.99 908
3061.51 970
3062.03 958
3062.56 944
3063.08 1040
3063.60 1025
3064.12 1005
3064.64 1102
3065.17 1031
3065.69 1136
3066.21 1076
3066.73 1162
3067.26 1104
3067.78 1164
3068.30 1209
3068.82 1200
3069.35 1166
3069.87 1092
3070.39 1201
3070.91 1129
3071.44 1124
3071.96 1163
3072.48 1122
3073.01 1052
3073.53 1147
3074.05 1186
3074.57 1143
3075.10 1189
3075.62 1315
3076.14 1371
3076.67 1475
3077.19 1497
3077.71 1482
3078.24 1480
3078.76 1498
3079.28 1573
3079.81 1549
3080.33 1637
3080.85 1574
3081.38 1594
3081.90 1561
3082.42 1531
3082.95 1497
3083.47 1503
3084.00 1453
3084.52 1443
3085.04 1389
3085.57 1395
3086.09 1465
3086.62 1501
3087.14 1653
3087.66 1934
3088.19 2140
3088.71 2526
3089.24 2897
3089.76 3158
3090.29 3359
3090.81 3330
3091.33 3304
3091.86 3242
3092.38 2972
3092.91 2645
3093.43 2359
3093.96 2153
3094.48 1991
3095.01 1766
3095.53 1737
3096.06 1730
3096.58 1662
3097.11 1658
3097.63 1652
3098.16 1568
3098.68 1655
3099.21 1732
3099.73 1886
3100.26 2207
3100.78 2574
3101.31 2992
3101.83 3472
3102.36 4090
3102.88 4618
3103.41 4928
3103.93 4980
3104.46 4819
3104.99 4560
3105.51 4119
3106.04 3573
3106.56 3068
3107.09 2524
3107.61 2296
3108.14 1993
3108.67 1882
3109.19 1796
3109.72 1612
3110.24 1621
3110.77 1623
3111.30 1588
3111.82 1585
3112.35 1435
3112.87 1493
3113.40 1405
3113.93 1316
3114.45 1233
3114.98 1278
3115.51 1247
3116.03 1264
3116.56 1140
3117.09 1148
3117.61 1184
3118.14 1226
3118.67 1242
3119.19 1164
3119.72 1255
3120.25 1393
3120.77 1460
3121.30 1454
3121.83 1479
3122.35 1463
3122.88 1439
3123.41 1470
3123.94 1431
3124.46 1358
3124.99 1422
3125.52 1324
3126.05 1263
3126.57 1135
3127.10 1160
3127.63 1220
3128.16 1087
3128.68 1085
3129.21 1090
3129.74 1105
3130.27 1091
3130.79 1071
3131.32 1101
3131.85 1090
3132.38 1080
3132.91 1022
3133.43 963
3133.96 1015
3134.49 1034
3135.02 990
3135.55 1016
3136.07 1019
3136.60 1024
3137.13 998
3137.66 943
3138.19 983
3138.72 1003
3139.24 976
3139.77 961
3140.30 986
3140.83 1023
3141.36 944
3141.89 965
3142.42 965
3142.95 965
3143.47 885
3144.00 938
3144.53 972
3145.06 963
3145.59 966
3146.12 1001
3146.65 1030
3147.18 1053
3147.71 1043
3148.24 994
3148.76 1066
3149.29 1050
3149.82 1112
3150.35 1085
3150.88 1083
3151.41 1024
3151.94 993
3152.47 959
3153.00 958
3153.53 964
3154.06 900
3154.59 906
3155.12 938
3155.65 949
3156.18 967
3156.71 969
3157.24 965
3157.77 991
3158.30 973
3158.83 1032
3159.36 955
3159.89 1018
3160.42 1001
3160.95 1012
3161.48 1003
3162.01 958
3162.54 996
3163.07 1024
3163.60 1040
3164.13 1020
3164.66 1014
3165.20 992
3165.73 919
3166.26 929
3166.79 910
3167.32 957
3167.85 1014
3168.38 928
3168.91 890
3169.44 917
3169.97 927
3170.50 899
3171.04 928
3171.57 959
3172.10 986
3172.63 958
3173.16 975
3173.69 1037
3174.22 963
3174.75 959
3175.29 1011
3175.82 1008
3176.35 994
3176.88 966
3177.41 959
3177.94 912
3178.48 933
3179.01 945
3179.54 944
3180.07 904
3180.60 875
3181.14 885
3181.67 838
3182.20 808
3182.73 882
3183.26 945
3183.80 935
3184.33 944
3184.86 943
3185.39 899
3185.93 870
3186.46 920
3186.99 894
3187.52 847
3188.06 874
3188.59 888
3189.12 947
3189.65 1007
3190.19 955
3190.72 909
3191.25 956
3191.79 948
3192.32 933
3192.85 907
3193.38 923
3193.92 942
3194.45 949
3194.98 949
3195.52 940
3196.05 983
3196.58 947
3197.12 1005
3197.65 1013
3198.18 946
3198.72 972
3199.25 990
3199.78 985
3200.32 917
3200.85 996
3201.39 1027
3201.92 949
3202.45 933
3202.99 933
3203.52 1003
3204.05 952
3204.59 968
3205.12 1042
3205.66 1045
3206.19 1086
3206.72 1201
3207.26 1198
3207.79 1221
3208.33 1309
3208.86 1275
3209.40 1346
3209.93 1365
3210.47 1370
3211.00 1376
3211.53 1310
3212.07 1320
3212.60 1316
3213.14 1282
3213.67 1268
3214.21 1241
3214.74 1289
3215.28 1205
3215.81 1145
3216.35 1054
3216.88 1034
3217.42 995
3217.95 943
3218.49 889
3219.02 987
3219.56 954
3220.09 967
3220.63 952
3221.16 1039
3221.70 978
3222.23 930
3222.77 991
3223.31 1109
3223.84 1139
3224.38 1061
3224.91 1099
3225.45 1157
3225.98 1141
3226.52 1156
3227.06 1178
3227.59 1204
3228.13 1177
3228.66 1103
3229.20 1175
3229.74 1154
3230.27 1166
3230.81 1240
3231.34 1288
3231.88 1304
3232.42 1296
3232.95 1393
3233.49 1371
3234.03 1293
3234.56 1326
3235.10 1405
3235.64 1421
3236.17 1451
3236.71 1495
3237.25 1432
3237.78 1394
3238.32 1409
3238.86 1429
3239.39 1346
3239.93 1389
3240.47 1338
3241.00 1349
3241.54 1357
3242.08 1329
3242.61 1384
3243.15 1424
3243.69 1408
3244.23 1475
3244.76 1423
3245.30 1506
3245.84 1485
3246.38 1493
3246.91 1668
3247.45 1676
3247.99 1545
3248.53 1547
3249.06 1747
3249.60 1861
3250.14 2107
3250.68 2372
3251.21 2781
3251.75 3113
3252.29 3466
3252.83 3867
3253.37 4170
3253.90 4191
3254.44 4144
3254.98 3911
3255.52 3515
3256.06 3305
3256.60 2924
3257.13 2547
3257.67 2308
3258.21 2119
3258.75 2038
3259.29 2066
3259.83 2219
3260.36 2302
3260.90 2353
3261.44 2690
3261.98 2846
3262.52 2945
3263.06 3095
3263.60 3184
3264.14 3173
3264.68 3283
3265.21 3292
3265.75 3168
3266.29 3120
3266.83 3130
3267.37 3022
3267.91 2960
3268.45 2735
3268.99 2650
3269.53 2401
3270.07 2296
3270.61 2184
3271.15 2087
3271.69 1930
3272.23 1907
3272.76 1893
3273.30 1784
3273.84 1859
3274.38 1755
3274.92 1719
3275.46 1716
3276.00 1590
3276.54 1652
3277.08 1513
3277.62 1582
3278.16 1528
3278.70 1632
3279.24 1658
3279.78 1596
3280.32 1614
3280.86 1605
3281.41 1654
3281.95 1571
3282.49 1675
3283.03 1724
3283.57 1636
3284.11 1653
3284.65 1634
3285.19 1604
3285.73 1630
3286.27 1684
3286.81 1722
3287.35 1727
3287.89 1755
3288.43 1725
3288.97 1732
3289.52 1781
3290.06 1874
3290.60 1932
3291.14 1922
3291.68 2083
3292.22 2128
3292.76 2351
3293.30 2612
3293.85 2628
3294.39 2862
3294.93 3028
3295.47 3308
3296.01 3257
3296.55 3149
3297.09 3114
3297.64 2938
3298.18 2917
3298.72 2771
3299.26 2601
3299.80 2482
3300.34 2284
3300.89 2222
3301.43 2239
3301.97 2153
3302.51 2019
3303.06 2036
3303.60 2078
3304.14 2061
3304.68 1912
3305.22 2005
3305.77 1887
3306.31 1894
3306.85 1991
3307.39 1978
3307.94 1935
3308.48 2026
3309.02 2069
3309.56 2035
3310.11 2092
3310.65 2169
3311.19 2201
3311.74 2190
3312.28 2195
3312.82 2167
3313.36 2155
3313.91 2179
3314.45 2280
3314.99 2371
3315.54 2435
3316.08 2497
3316.62 2716
3317.17 2939
3317.71 3147
3318.25 3352
3318.80 3456
3319.34 3761
3319.88 4078
3320.43 4038
3320.97 3949
3321.51 4056
3322.06 3866
3322.60 3809
3323.14 3561
3323.69 3359
3324.23 3254
3324.78 3123
3325.32 2983
3325.86 2835
3326.41 2885
3326.95 2823
3327.50 2903
3328.04 2835
3328.59 2739
3329.13 2836
3329.67 3097
3330.22 3292
3330.76 3799
3331.31 4559
3331.85 6005
3332.40 7950
3332.94 10459
3333.49 13502
3334.03 17010
3334.57 20902
3335.12 23822
3335.66 25886
3336.21 26715
3336.75 27305
3337.30 27064
3337.84 25835
3338.39 23749
3338.93 21399
3339.48 18283
3340.02 14858
3340.57 12167
3341.11 9756
3341.66 7591
3342.20 6173
3342.75 4937
3343.30 4185
3343.84 3548
3344.39 3218
3344.93 2935
3345.48 2788
3346.02 2611
3346.57 2541
3347.11 2548
3347.66 2524
3348.21 2469
3348.75 2389
3349.30 2261
3349.84 2224
3350.39 2264
3350.94 2246
3351.48 2197
3352.03 2261
3352.57 2216
3353.12 2196
3353.67 2165
3354.21 2117
3354.76 2192
3355.31 2037
3355.85 2005
3356.40 1951
3356.95 2010
3357.49 1902
3358.04 1982
3358.59 1950
3359.13 1901
3359.68 1897
3360.23 2078
3360.77 2005
3361.32 1993
3361.87 1969
3362.41 1993
3362.96 2068
3363.51 2136
3364.05 2191
3364.60 2175
3365.15 2113
3365.70 2037
3366.24 2050
3366.79 2059
3367.34 2043
3367.89 2014
3368.43 2116
3368.98 2103
3369.53 2151
3370.08 2250
3370.62 2483
3371.17 2818
3371.72 3141
3372.27 3483
3372.81 4065
3373.36 4284
3373.91 4584
3374.46 4884
3375.01 4894
3375.55 4674
3376.10 4544
3376.65 4088
3377.20 3831
3377.75 3432
3378.30 2900
3378.84 2633
3379.39 2420
3379.94 2203
3380.49 2032
3381.04 1892
3381.59 1836
3382.13 1770
3382.68 1672
3383.23 1587
3383.78 1561
3384.33 1506
3384.88 1497
3385.43 1463
3385.98 1454
3386.52 1463
3387.07 1462
3387.62 1519
3388.17 1473
3388.72 1434
3389.27 1445
3389.82 1426
3390.37 1410
3390.92 1492
3391.47 1468
3392.02 1510
3392.57 1514
3393.12 1506
3393.66 1460
3394.21 1472
3394.76 1490
3395.31 1545
3395.86 1554
3396.41 1595
3396.96 1609
3397.51 1716
3398.06 1734
3398.61 1667
3399.16 1661
3399.71 1699
3400.26 1748
3400.81 1636
3401.36 1498
3401.91 1502
3402.46 1493
3403.01 1408
3403.56 1403
3404.11 1331
3404.66 1369
3405.21 1365
3405.77 1389
3406.32 1418
3406.87 1430
3407.42 1449
3407.97 1448
3408.52 1487
3409.07 1544
3409.62 1665
3410.17 1842
3410.72 1974
3411.27 2051
3411.82 2251
3412.37 2286
3412.93 2340
3413.48 2236
3414.03 2165
3414.58 2149
3415.13 2098
3415.68 2027
3416.23 1928
3416.78 1823
3417.34 1777
3417.89 1652
3418.44 1550
3418.99 1647
3419.54 1557
3420.09 1523
3420.65 1408
3421.20 1392
3421.75 1447
3422.30 1409
3422.85 1422
3423.40 1451
3423.96 1487
3424.51 1509
3425.06 1474
3425.61 1393
3426.17 1426
3426.72 1339
3427.27 1376
3427.82 1257
3428.37 1280
3428.93 1157
3429.48 1148
3430.03 1147
3430.58 1128
3431.14 1121
3431.69 1065
3432.24 1094
3432.79 1127
3433.35 1068
3433.90 1105
3434.45 1080
3435.01 1122
3435.56 1128
3436.11 1163
3436.66 1199
3437.22 1221
3437.77 1123
3438.32 1187
3438.88 1235
3439.43 1203
3439.98 1251
3440.54 1301
3441.09 1212
3441.64 1114
3442.20 1184
3442.75 1162
3443.30 1134
3443.86 1134
3444.41 1179
3444.96 1168
3445.52 1051
3446.07 987
3446.63 1099
3447.18 1146
3447.73 1034
3448.29 988
3448.84 1042
3449.40 1049
3449.95 1036
3450.50 1036
3451.06 987
3451.61 990
3452.17 1039
3452.72 1078
3453.27 994
3453.83 954
3454.38 964
3454.94 991
3455.49 985
3456.05 980
3456.60 1022
3457.16 1027
3457.71 1043
3458.27 993
3458.82 1059
3459.38 1044
3459.93 1075
3460.49 1098
3461.04 1144
3461.60 1066
3462.15 1047
3462.71 1047
3463.26 1037
3463.82 1043
3464.37 1129
3464.93 1239
3465.48 1222
3466.04 1104
3466.59 1092
3467.15 1061
3467.70 1121
3468.26 1123
3468.81 1200
3469.37 1148
3469.93 1198
3470.48 1260
3471.04 1316
3471.59 1377
3472.15 1378
3472.70 1409
3473.26 1335
3473.82 1256
3474.37 1335
3474.93 1309
3475.48 1234
3476.04 1199
3476.60 1300
3477.15 1292
3477.71 1362
3478.27 1363
3478.82 1410
3479.38 1417
3479.93 1427
3480.49 1566
3481.05 1557
3481.60 1609
3482.16 1528
3482.72 1574
3483.27 1730
3483.83 1672
3484.39 1766
3484.95 1708
3485.50 1733
3486.06 1631
3486.62 1605
3487.17 1698
3487.73 1759
3488.29 2016
3488.84 2293
3489.40 2734
3489.96 3559
3490.52 4413
3491.07 5036
3491.63 5791
3492.19 6677
3492.75 6880
3493.30 6781
3493.86 6481
3494.42 6062
3494.98 5321
3495.53 4435
3496.09 3529
3496.65 2999
3497.21 2621
3497.77 2335
3498.32 2140
3498.88 1956
3499.44 1866
3500.00 1907
3500.56 2004
3501.11 1985
3501.67 2001
3502.23 2129
3502.79 2292
3503.35 2468
3503.91 2642
3504.46 2656
3505.02 2820
3505.58 2855
3506.14 2869
3506.70 2855
3507.26 2624
3507.81 2651
3508.37 2430
3508.93 2226
3509.49 2140
3510.05 2032
3510.61 1938
3511.17 1980
3511.73 1906
3512.29 1898
3512.85 1811
3513.40 1747
3513.96 1595
3514.52 1501
3515.08 1388
3515.64 1317
3516.20 1227
3516.76 1274
3517.32 1227
3517.88 1179
3518.44 1180
3519.00 1167
3519.56 1209
3520.12 1163
3520.68 1125
3521.24 1131
3521.80 1140
3522.36 1136
3522.92 1253
3523.48 1269
3524.04 1206
3524.60 1164
3525.16 1191
3525.72 1250
3526.28 1182
3526.84 1182
3527.40 1150
3527.96 1099
3528.52 1176
3529.08 1179
3529.64 1155
3530.20 1165
3530.76 1153
3531.32 1200
3531.88 1247
3532.44 1255
3533.00 1196
3533.56 1136
3534.12 1171
3534.68 1070
3535.25 1085
3535.81 1101
3536.37 1115
3536.93 1114
3537.49 1099
3538.05 1118
3538.61 1083
3539.17 1142
3539.73 1088
3540.30 1150
3540.86 1137
3541.42 1127
3541.98 1114
3542.54 1141
3543.10 1224
3543.66 1241
3544.23 1156
3544.79 1212
3545.35 1215
3545.91 1226
3546.47 1213
3547.03 1116
3547.60 1050
3548.16 1142
3548.72 1110
3549.28 1031
3549.84 996
3550.41 1093
3550.97 1061
3551.53 1021
3552.09 986
3552.65 968
3553.22 1001
3553.78 928
3554.34 954
3554.90 923
3555.47 963
3556.03 975
3556.59 952
3557.15 985
3557.72 999
3558.28 980
3558.84 1032
3559.41 968
3559.97 969
3560.53 957
3561.09 1021
3561.66 975
3562.22 947
3562.78 1058
3563.35 1060
3563.91 1104
3564.47 1066
3565.04 1063
3565.60 1134
3566.16 1116
3566.73 1084
3567.29 1021
3567.85 1009
3568.42 951
3568.98 984
3569.54 977
3570.11 857
3570.67 959
3571.23 1009
3571.80 1007
3572.36 991
3572.93 1000
3573.49 1056
3574.05 1159
3574.62 1126
3575.18 1329
3575.75 1436
3576.31 1448
3576.87 1613
3577.44 1752
3578.00 1794
3578.57 1770
3579.13 1667
3579.70 1628
3580.26 1520
3580.82 1408
3581.39 1347
3581.95 1227
3582.52 1150
3583.08 1163
3583.65 1164
3584.21 1099
3584.78 1074
3585.34 1010
3585.91 943
3586.47 877
3587.04 979
3587.60 933
3588.17 909
3588.73 891
3589.30 878
3589.86 922
3590.43 883
3590.99 883
3591.56 894
3592.12 858
3592.69 895
3593.25 865
3593.82 842
3594.39 844
3594.95 900
3595.52 876
3596.08 903
3596.65 941
3597.21 936
3597.78 929
3598.35 936
3598.91 933
3599.48 873
3600.04 834
3600.61 908
3601.18 829
3601.74 851
3602.31 830
3602.87 830
3603.44 824
3604.01 846
3604.57 807
3605.14 812
3605.71 830
3606.27 839
3606.84 865
3607.41 850
3607.97 897
3608.54 929
3609.11 903
3609.67 862
3610.24 852
3610.81 849
3611.37 851
3611.94 807
3612.51 874
3613.07 849
3613.64 906
3614.21 913
3614.78 1005
3615.34 1084
3615.91 1133
3616.48 1217
3617.04 1317
3617.61 1345
3618.18 1399
3618.75 1386
3619.31 1423
3619.88 1398
3620.45 1347
3621.02 1283
3621.58 1236
3622.15 1161
3622.72 1106
3623.29 1102
3623.86 1040
3624.42 921
3624.99 863
3625.56 871
3626.13 857
3626.70 810
3627.26 792
3627.83 808
3628.40 804
3628.97 816
3629.54 831
3630.11 824
3630.67 781
3631.24 829
3631.81 863
3632.38 812
3632.95 821
3633.52 778
3634.08 802
3634.65 827
3635.22 796
3635.79 941
3636.36 799
3636.93 864
3637.50 913
3638.07 831
3638.64 917
3639.20 899
3639.77 972
3640.34 1036
3640.91 1076
3641.48 1163
3642.05 1135
3642.62 1061
3643.19 1082
3643.76 1094
3644.33 1066
3644.90 1068
3645.47 1008
3646.04 1021
3646.61 1003
3647.18 981
3647.75 977
3648.32 953
3648.89 961
3649.46 1024
3650.03 1022
3650.60 1162
3651.17 1249
3651.74 1255
3652.31 1232
3652.88 1238
3653.45 1255
3654.02 1264
3654.59 1180
3655.16 1155
3655.73 1069
3656.30 1125
3656.87 1135
3657.44 1127
3658.01 1216
3658.58 1288
3659.15 1198
3659.72 1190
3660.29 1290
3660.86 1255
3661.43 1212
3662.00 1230
3662.58 1200
3663.15 1208
3663.72 1273
3664.29 1297
3664.86 1347
3665.43 1369
3666.00 1483
3666.57 1471
3667.14 1426
3667.72 1427
3668.29 1339
3668.86 1337
3669.43 1216
3670.00 1133
3670.57 1158
3671.14 1106
3671.72 1052
3672.29 1025
3672.86 1090
3673.43 1107
3674.00 992
3674.57 1041
3675.15 1027
3675.72 1021
3676.29 984
3676.86 1053
3677.43 1063
3678.01 987
3678.58 1098
3679.15 1171
3679.72 1076
3680.30 1040
3680.87 975
3681.44 914
3682.01 982
3682.58 1046
3683.16 906
3683.73 862
3684.30 898
3684.88 817
3685.45 857
3686.02 873
3686.59 866
3687.17 880
3687.74 956
3688.31 978
3688.88 955
3689.46 1077
3690.03 1136
3690.60 1110
3691.18 1119
3691.75 1076
3692.32 1073
3692.90 1040
3693.47 966
3694.04 970
3694.62 969
3695.19 952
3695.76 865
3696.34 895
3696.91 921
3697.48 912
3698.06 870
3698.63 869
3699.21 842
3699.78 834
3700.35 884
3700.93 858
3701.50 893
3702.08 936
3702.65 870
3703.22 899
3703.80 868
3704.37 881
3704.95 877
3705.52 930
3706.09 1027
3706.67 963
3707.24 950
3707.82 974
3708.39 949
3708.97 990
3709.54 953
3710.12 946
3710.69 869
3711.26 861
3711.84 885
3712.41 910
3712.99 881
3713.56 902
3714.14 886
3714.71 842
3715.29 822
3715.86 860
3716.44 810
3717.01 828
3717.59 840
3718.16 802
3718.74 883
3719.32 890
3719.89 873
3720.47 806
3721.04 796
3721.62 770
3722.19 851
3722.77 822
3723.34 742
3723.92 781
3724.49 819
3725.07 770
3725.65 773
3726.22 794
3726.80 831
3727.37 814
3727.95 823
3728.53 817
3729.10 876
3729.68 881
3730.25 964
3730.83 982
3731.41 1086
3731.98 1117
3732.56 1151
3733.14 1250
3733.71 1245
3734.29 1210
3734.87 1147
3735.44 1164
3736.02 1059
3736.60 1016
3737.17 994
3737.75 948
3738.33 922
3738.90 933
3739.48 891
3740.06 865
3740.63 819
3741.21 806
3741.79 839
3742.36 812
3742.94 791
3743.52 802
3744.10 750
3744.67 800
3745.25 843
3745.83 814
3746.40 802
3746.98 764
3747.56 786
3748.14 830
3748.71 805
3749.29 772
3749.87 784
3750.45 816
3751.03 808
3751.60 868
3752.18 791
3752.76 788
3753.34 796
3753.92 800
3754.49 720
3755.07 746
3755.65 814
3756.23 787
3756.81 788
3757.38 829
3757.96 845
3758.54 833
3759.12 809
3759.70 897
3760.28 834
3760.85 843
3761.43 900
3762.01 936
3762.59 872
3763.17 864
3763.75 891
3764.33 829
3764.91 887
3765.48 933
3766.06 899
3766.64 853
3767.22 828
3767.80 877
3768.38 823
3768.96 887
3769.54 947
3770.12 946
3770.70 936
3771.28 901
3771.85 877
3772.43 867
3773.01 895
3773.59 896
3774.17 892
3774.75 831
3775.33 842
3775.91 809
3776.49 840
3777.07 841
3777.65 846
3778.23 845
3778.81 907
3779.39 922
3779.97 848
3780.55 827
3781.13 886
3781.71 809
3782.29 823
3782.87 808
3783.45 789
3784.03 823
3784.61 846
3785.19 786
3785.77 837
3786.35 806
3786.93 849
3787.51 876
3788.10 875
3788.68 784
3789.26 862
3789.84 955
3790.42 900
3791.00 876
3791.58 946
3792.16 978
3792.74 920
3793.32 897
3793.90 978
3794.48 919
3795.07 949
3795.65 953
3796.23 975
3796.81 916
3797.39 913
3797.97 886
3798.55 987
3799.14 945
3799.72 1124
3800.30 1057
3800.88 1117
3801.46 1184
3802.04 1240
3802.62 1170
3803.21 1180
3803.79 1189
3804.37 1165
3804.95 1103
3805.53 1102
3806.12 1088
3806.70 1150
3807.28 1212
3807.86 1268
3808.44 1255
3809.03 1268
3809.61 1377
3810.19 1380
3810.77 1355
3811.36 1290
3811.94 1260
3812.52 1344
3813.10 1360
3813.69 1270
3814.27 1304
3814.85 1468
3815.43 1502
3816.02 1465
3816.60 1372
3817.18 1305
3817.77 1262
3818.35 1212
3818.93 1215
3819.51 1167
3820.10 1176
3820.68 1190
3821.26 1213
3821.85 1230
3822.43 1239
3823.01 1275
3823.60 1308
3824.18 1229
3824.76 1237
3825.35 1193
3825.93 1133
3826.51 1084
3827.10 1028
3827.68 1035
3828.27 1094
3828.85 1039
3829.43 966
3830.02 942
3830.60 956
3831.18 959
3831.77 962
3832.35 1034
3832.94 1054
3833.52 1021
3834.10 971
3834.69 980
3835.27 960
3835.86 951
3836.44 947
3837.03 993
3837.61 963
3838.19 939
3838.78 979
3839.36 958
3839.95 953
3840.53 970
3841.12 955
3841.70 1040
3842.29 1014
3842.87 1101
3843.46 1075
3844.04 1097
3844.63 1072
3845.21 1078
3845.80 1200
3846.38 1241
3846.97 1307
3847.55 1265
3848.14 1222
3848.72 1153
3849.31 1095
3849.89 1002
3850.48 1027
3851.06 967
3851.65 1011
3852.23 967
3852.82 982
3853.41 954
3853.99 1056
3854.58 980
3855.16 991
3855.75 983
3856.33 1057
3856.92 1020
3857.51 1063
3858.09 1195
3858.68 1360
3859.26 1412
3859.85 1475
3860.44 1600
3861.02 1764
3861.61 1875
3862.20 1883
3862.78 1906
3863.37 1924
3863.95 1801
3864.54 1739
3865.13 1573
3865.71 1490
3866.30 1297
3866.89 1312
3867.47 1197
3868.06 1119
3868.65 1011
3869.23 987
3869.82 1090
3870.41 1019
3870.99 951
3871.58 986
3872.17 1039
3872.76 1004
3873.34 1076
3873.93 1096
3874.52 1103
3875.10 1072
3875.69 982
3876.28 955
3876.87 942
3877.45 917
3878.04 941
3878.63 921
3879.22 870
3879.80 845
3880.39 847
3880.98 822
3881.57 800
3882.15 789
3882.74 878
3883.33 878
3883.92 863
3884.51 811
3885.09 813
3885.68 874
3886.27 794
3886.86 797
3887.45 905
3888.04 892
3888.62 919
3889.21 960
3889.80 990
3890.39 987
3890.98 1033
3891.57 1016
3892.15 910
3892.74 911
3893.33 926
3893.92 989
3894.51 977
3895.10 884
3895.69 884
3896.28 871
3896.86 894
3897.45 907
3898.04 854
3898.63 905
3899.22 933
3899.81 998
3900.40 944
3900.99 938
3901.58 902
3902.17 928
3902.76 889
3903.34 929
3903.93 870
3904.52 875
3905.11 859
3905.70 846
3906.29 856
3906.88 837
3907.47 877
3908.06 849
3908.65 847
3909.24 794
3909.83 793
3910.42 821
3911.01 827
3911.60 827
3912.19 793
3912.78 814
3913.37 840
3913.96 739
3914.55 796
3915.14 766
3915.73 740
3916.32 852
3916.91 766
3917.50 744
3918.09 786
3918.68 780
3919.28 733
3919.87 771
3920.46 787
3921.05 817
3921.64 813
3922.23 775
3922.82 759
3923.41 706
3924.00 704
3924.59 730
3925.18 744
3925.77 689
3926.37 747
3926.96 718
3927.55 724
3928.14 698
3928.73 669
3929.32 662
3929.91 684
3930.51 708
3931.10 705
3931.69 709
3932.28 698
3932.87 747
3933.46 682
3934.05 694
3934.65 740
3935.24 756
3935.83 706
3936.42 706
3937.01 730
3937.61 706
3938.20 667
3938.79 750
3939.38 763
3939.97 750
3940.57 804
3941.16 741
3941.75 767
3942.34 816
3942.94 754
3943.53 807
3944.12 790
3944.71 761
3945.31 793
3945.90 796
3946.49 764
3947.08 720
3947.68 737
3948.27 762
3948.86 748
3949.45 758
3950.05 755
3950.64 716
3951.23 766
3951.83 747
3952.42 705
3953.01 733
3953.61 707
3954.20 727
3954.79 742
3955.39 737
3955.98 733
3956.57 766
3957.17 769
3957.76 741
3958.35 719
3958.95 811
3959.54 879
3960.13 910
3960.73 895
3961.32 862
3961.92 872
3962.51 869
3963.10 904
3963.70 874
3964.29 948
3964.88 948
3965.48 1015
3966.07 1057
3966.67 1084
3967.26 1137
3967.86 1188
3968.45 1178
3969.04 1177
3969.64 1154
3970.23 1058
3970.83 962
3971.42 915
3972.02 886
3972.61 914
3973.21 870
3973.80 937
3974.40 938
3974.99 959
3975.58 1055
3976.18 1040
3976.77 1210
3977.37 1232
3977.96 1201
3978.56 1178
3979.15 1073
3979.75 1111
3980.35 1047
3980.94 1006
3981.54 1061
3982.13 972
3982.73 983
3983.32 945
3983.92 893
3984.51 954
3985.11 940
3985.70 892
3986.30 882
3986.90 886
3987.49 851
3988.09 862
3988.68 857
3989.28 796
3989.87 818
3990.47 827
3991.07 863
3991.66 843
3992.26 901
3992.85 915
3993.45 894
3994.05 866
3994.64 845
3995.24 836
3995.84 858
3996.43 876
3997.03 881
3997.62 874
3998.22 944
3998.82 961
3999.41 923
4000.01 900
4000.61 876
4001.20 922
4001.80 871
4002.40 929
4003.00 845
4003.59 836
4004.19 833
4004.79 809
4005.38 868
4005.98 879
4006.58 823
4007.17 865
4007.77 832
4008.37 782
4008.97 780
4009.56 766
4010.16 811
4010.76 828
4011.36 786
4011.95 766
4012.55 875
4013.15 811
4013.75 760
4014.34 796
4014.94 856
4015.54 891
4016.14 825
4016.74 886
4017.33 853
4017.93 833
4018.53 926
4019.13 940
4019.73 926
4020.32 926
4020.92 827
4021.52 881
4022.12 831
4022.72 760
4023.32 808
4023.91 845
4024.51 788
4025.11 741
4025.71 781
4026.31 815
4026.91 840
4027.51 847
4028.10 862
4028.70 840
4029.30 827
4029.90 903
4030.50 916
4031.10 892
4031.70 903
4032.30 941
4032.90 894
4033.49 994
4034.09 979
4034.69 1008
4035.29 1070
4035.89 1055
4036.49 931
4037.09 955
4037.69 847
4038.29 870
4038.89 820
4039.49 755
4040.09 731
4040.69 718
4041.29 754
4041.89 729
4042.49 751
4043.09 725
4043.69 777
4044.29 730
4044.89 763
4045.49 785
4046.09 750
4046.69 703
4047.29 676
4047.89 724
4048.49 749
4049.09 764
4049.69 729
4050.29 738
4050.89 756
4051.49 811
4052.09 752
4052.69 767
4053.29 779
4053.89 711
4054.49 685
4055.09 691
4055.69 734
4056.30 743
4056.90 736
4057.50 706
4058.10 734
4058.70 729
4059.30 727
4059.90 720
4060.50 686
4061.10 701
4061.71 747
4062.31 731
4062.91 670
4063.51 773
4064.11 746
4064.71 730
4065.31 766
4065.92 768
4066.52 744
4067.12 743
4067.72 772
4068.32 805
4068.92 742
4069.53 712
4070.13 730
4070.73 700
4071.33 697
4071.93 714
4072.54 706
4073.14 657
4073.74 649
4074.34 679
4074.94 661
4075.55 671
4076.15 679
4076.75 648
4077.35 627
4077.96 593
4078.56 656
4079.16 693
4079.76 677
4080.37 669
4080.97 657
4081.57 729
4082.17 635
4082.78 665
4083.38 636
4083.98 633
4084.59 631
4085.19 631
4085.79 661
4086.39 628
4087.00 611
4087.60 695
4088.20 662
4088.81 658
4089.41 647
4090.01 662
4090.62 720
4091.22 669
4091.82 641
4092.43 633
4093.03 719
4093.63 686
4094.24 642
4094.84 619
4095.45 646
4096.05 689
4096.65 663
4097.26 666
4097.86 682
4098.47 693
4099.07 700
4099.67 685
4100.28 675
4100.88 662
4101.49 627
4102.09 671
4102.69 668
4103.30 685
4103.90 680
4104.51 730
4105.11 640
4105.72 632
4106.32 669
4106.93 665
4107.53 607
4108.13 687
4108.74 662
4109.34 668
4109.95 652
4110.55 651
4111.16 645
4111.76 672
4112.37 653
4112.97 668
4113.58 639
4114.18 669
4114.79 673
4115.39 649
4116.00 641
4116.60 666
4117.21 705
4117.82 670
4118.42 616
4119.03 665
4119.63 651
4120.24 690
4120.84 682
4121.45 681
4122.05 650
4122.66 625
4123.27 672
4123.87 654
4124.48 700
4125.08 677
4125.69 620
4126.30 628
4126.90 619
4127.51 620
4128.11 665
4128.72 678
4129.33 698
4129.93 707
4130.54 669
4131.15 716
4131.75 661
4132.36 731
4132.96 679
4133.57 737
4134.18 676
4134.78 782
4135.39 705
4136.00 774
4136.60 812
4137.21 775
4137.82 814
4138.43 815
4139.03 846
4139.64 789
4140.25 852
4140.85 728
4141.46 735
4142.07 733
4142.68 785
4143.28 803
4143.89 817
4144.50 801
4145.10 804
4145.71 804
4146.32 717
4146.93 747
4147.53 747
4148.14 706
4148.75 746
4149.36 679
4149.97 685
4150.57 710
4151.18 724
4151.79 648
4152.40 638
4153.00 628
4153.61 658
4154.22 692
4154.83 653
4155.44 651
4156.05 652
4156.65 683
4157.26 741
4157.87 778
4158.48 723
4159.09 738
4159.70 808
4160.30 759
4160.91 711
4161.52 738
4162.13 752
4162.74 735
4163.35 723
4163.96 704
4164.56 702
4165.17 744
4165.78 656
4166.39 696
4167.00 681
4167.61 711
4168.22 700
4168.83 706
4169.44 741
4170.05 790
4170.66 840
4171.26 867
4171.87 829
4172.48 806
4173.09 855
4173.70 889
4174.31 803
4174.92 822
4175.53 860
4176.14 802
4176.75 772
4177.36 816
4177.97 821
4178.58 787
4179.19 751
4179.80 719
4180.41 731
4181.02 678
4181.63 666
4182.24 678
4182.85 674
4183.46 615
4184.07 659
4184.68 696
4185.29 707
4185.90 724
4186.51 735
4187.12 765
4187.73 745
4188.34 756
4188.95 727
4189.56 718
4190.18 666
4190.79 687
4191.40 677
4192.01 750
4192.62 771
4193.23 789
4193.84 743
4194.45 727
4195.06 772
4195.67 743
4196.28 818
4196.90 783
4197.51 791
4198.12 774
4198.73 682
4199.34 705
4199.95 678
4200.56 748
4201.18 762
4201.79 685
4202.40 680
4203.01 638
4203.62 673
4204.23 671
4204.85 731
4205.46 735
4206.07 719
4206.68 731
4207.29 734
4207.90 724
4208.52 792
4209.13 764
4209.74 758
4210.35 779
4210.97 811
4211.58 753
4212.19 743
4212.80 772
4213.41 807
4214.03 854
4214.64 808
4215.25 798
4215.86 850
4216.48 800
4217.09 808
4217.70 851
4218.32 872
4218.93 869
4219.54 879
4220.15 974
4220.77 958
4221.38 920
4221.99 949
4222.61 999
4223.22 984
4223.83 974
4224.44 987
4225.06 1023
4225.67 1040
4226.28 1074
4226.90 1154
4227.51 1288
4228.13 1367
4228.74 1324
4229.35 1292
4229.97 1226
4230.58 1168
4231.19 1145
4231.81 1117
4232.42 1069
4233.03 997
4233.65 981
4234.26 1017
4234.88 964
4235.49 929
4236.10 874
4236.72 946
4237.33 964
4237.95 903
4238.56 916
4239.17 895
4239.79 942
4240.40 964
4241.02 953
4241.63 876
4242.25 900
4242.86 957
4243.48 925
4244.09 901
4244.71 995
4245.32 951
4245.93 910
4246.55 979
4247.16 956
4247.78 974
4248.39 958
4249.01 930
4249.62 926
4250.24 972
4250.85 912
4251.47 820
4252.08 855
4252.70 949
4253.32 948
4253.93 929
4254.55 844
4255.16 839
4255.78 903
4256.39 920
4257.01 881
4257.62 846
4258.24 914
4258.85 866
4259.47 914
4260.09 961
4260.70 959
4261.32 968
4261.93 1029
4262.55 1172
4263.17 1113
4263.78 1141
4264.40 1201
4265.01 1184
4265.63 1122
4266.25 1133
4266.86 1104
4267.48 1038
4268.10 1086
4268.71 1013
4269.33 1111
4269.94 1172
4270.56 1148
4271.18 1246
4271.79 1308
4272.41 1419
4273.03 1571
4273.64 1668
4274.26 1781
4274.88 1875
4275.49 1832
4276.11 1828
4276.73 1735
4277.35 1649
4277.96 1692
4278.58 1571
4279.20 1433
4279.81 1365
4280.43 1248
4281.05 1128
4281.67 1106
4282.28 1025
4282.90 980
4283.52 1012
4284.14 929
4284.75 899
4285.37 911
4285.99 919
4286.61 954
4287.22 970
4287.84 890
4288.46 880
4289.08 893
4289.70 910
4290.31 867
4290.93 886
4291.55 872
4292.17 826
4292.79 885
4293.40 866
4294.02 842
4294.64 827
4295.26 880
4295.88 843
4296.50 836
4297.11 838
4297.73 798
4298.35 820
4298.97 848
4299.59 834
4300.21 922
4300.83 862
4301.44 882
4302.06 827
4302.68 765
4303.30 892
4303.92 915
4304.54 854
4305.16 811
4305.78 780
4306.40 894
4307.02 814
4307.63 826
4308.25 828
4308.87 849
4309.49 755
4310.11 824
4310.73 832
4311.35 864
4311.97 879
4312.59 912
4313.21 914
4313.83 943
4314.45 939
4315.07 923
4315.69 949
4316.31 919
4316.93 947
4317.55 950
4318.17 910
4318.79 932
4319.41 930
4320.03 906
4320.65 873
4321.27 905
4321.89 927
4322.51 977
4323.13 995
4323.75 1073
4324.37 1006
4324.99 1039
4325.61 1059
4326.23 1063
4326.85 1086
4327.47 1147
4328.09 1125
4328.71 1091
4329.33 1272
4329.96 1474
4330.58 1588
4331.20 1705
4331.82 1885
4332.44 2027
4333.06 2180
4333.68 2186
4334.30 2302
4334.92 2256
4335.54 2137
4336.17 2092
4336.79 2114
4337.41 2084
4338.03 2004
4338.65 2041
4339.27 2049
4339.89 1847
4340.52 1717
4341.14 1707
4341.76 1653
4342.38 1658
4343.00 1742
4343.62 1928
4344.25 2066
4344.87 2392
4345.49 2941
4346.11 3095
4346.73 3510
4347.36 3650
4347.98 3593
4348.60 3347
4349.22 3089
4349.84 2745
4350.47 2551
4351.09 2214
4351.71 2134
4352.33 2059
4352.96 1746
4353.58 1708
4354.20 1666
4354.82 1516
4355.45 1439
4356.07 1432
4356.69 1424
4357.31 1344
4357.94 1317
4358.56 1235
4359.18 1218
4359.81 1297
4360.43 1263
4361.05 1295
4361.68 1219
4362.30 1239
4362.92 1220
4363.55 1201
4364.17 1144
4364.79 1186
4365.42 1137
4366.04 1190
4366.66 1209
4367.29 1153
4367.91 1069
4368.53 1094
4369.16 1037
4369.78 997
4370.40 1018
4371.03 1059
4371.65 1041
4372.27 972
4372.90 949
4373.52 932
4374.15 961
4374.77 934
4375.39 977
4376.02 895
4376.64 888
4377.27 930
4377.89 995
4378.52 1050
4379.14 1065
4379.76 1040
4380.39 1033
4381.01 1061
4381.64 939
4382.26 1029
4382.89 1072
4383.51 1074
4384.14 1026
4384.76 994
4385.39 1034
4386.01 1017
4386.64 1034
4387.26 1039
4387.89 1030
4388.51 1085
4389.14 1054
4389.76 1039
4390.39 1074
4391.01 1130
4391.64 1139
4392.26 1113
4392.89 1066
4393.51 1062
4394.14 1031
4394.76 982
4395.39 982
4396.01 982
4396.64 947
4397.26 914
4397.89 946
4398.52 875
4399.14 863
4399.77 883
4400.39 875
4401.02 882
4401.65 868
4402.27 883
4402.90 895
4403.52 869
4404.15 934
4404.78 930
4405.40 843
4406.03 904
4406.65 863
4407.28 872
4407.91 917
4408.53 898
4409.16 930
4409.79 914
4410.41 956
4411.04 922
4411.67 872
4412.29 839
4412.92 827
4413.55 856
4414.17 896
4414.80 804
4415.43 763
4416.05 780
4416.68 842
4417.31 869
4417.94 808
4418.56 832
4419.19 939
4419.82 831
4420.44 789
4421.07 827
4421.70 873
4422.33 829
4422.95 859
4423.58 837
4424.21 826
4424.84 826
4425.46 788
4426.09 846
4426.72 836
4427.35 857
4427.97 796
4428.60 780
4429.23 811
4429.86 788
4430.49 764
4431.11 846
4431.74 802
4432.37 809
4433.00 758
4433.63 752
4434.26 811
4434.88 835
4435.51 753
4436.14 763
4436.77 778
4437.40 877
4438.03 910
4438.65 842
4439.28 839
4439.91 817
4440.54 881
4441.17 808
4441.80 817
4442.43 830
4443.06 817
4443.68 821
4444.31 829
4444.94 872
4445.57 817
4446.20 822
4446.83 852
4447.46 871
4448.09 915
4448.72 898
4449.35 877
4449.98 857
4450.61 868
4451.24 863
4451.86 828
4452.49 816
4453.12 825
4453.75 892
4454.38 925
4455.01 1016
4455.64 1039
4456.27 1098
4456.90 1077
4457.53 1062
4458.16 1005
4458.79 1028
4459.42 938
4460.05 947
4460.68 821
4461.31 860
4461.94 838
4462.57 809
4463.20 769
4463.83 814
4464.46 781
4465.09 768
4465.72 787
4466.36 785
4466.99 827
4467.62 786
4468.25 792
4468.88 825
4469.51 816
4470.14 757
4470.77 799
4471.40 784
4472.03 715
4472.66 753
4473.29 740
4473.93 727
4474.56 749
4475.19 691
4475.82 752
4476.45 772
4477.08 743
4477.71 759
4478.34 764
4478.98 762
4479.61 774
4480.24 761
4480.87 734
4481.50 759
4482.13 786
4482.76 837
4483.40 798
4484.03 798
4484.66 815
4485.29 770
4485.92 805
4486.56 810
4487.19 820
4487.82 818
4488.45 796
4489.08 734
4489.72 763
4490.35 782
4490.98 777
4491.61 766
4492.25 814
4492.88 774
4493.51 790
4494.14 841
4494.78 832
4495.41 795
4496.04 817
4496.67 835
4497.31 858
4497.94 903
4498.57 859
4499.20 978
4499.84 1035
4500.47 1065
4501.10 1144
4501.74 1338
4502.37 1251
4503.00 1162
4503.64 1150
4504.27 1180
4504.90 1173
4505.53 1060
4506.17 1019
4506.80 985
4507.43 1058
4508.07 1013
4508.70 1013
4509.34 1007
4509.97 951
4510.60 957
4511.24 943
4511.87 989
4512.50 995
4513.14 929
4513.77 940
4514.41 854
4515.04 897
4515.67 903
4516.31 901
4516.94 852
4517.58 793
4518.21 852
4518.84 758
4519.48 809
4520.11 868
4520.75 909
4521.38 859
4522.02 869
4522.65 835
4523.28 815
4523.92 812
4524.55 823
4525.19 921
4525.82 929
4526.46 923
4527.09 975
4527.73 1189
4528.36 1247
4529.00 1476
4529.63 1780
4530.27 1921
4530.90 2033
4531.54 2229
4532.17 2333
4532.81 2310
4533.44 2169
4534.08 2068
4534.71 1915
4535.35 1678
4535.99 1468
4536.62 1277
4537.26 1214
4537.89 1054
4538.53 1004
4539.16 906
4539.80 883
4540.43 817
4541.07 847
4541.71 774
4542.34 824
4542.98 835
4543.61 836
4544.25 771
4544.89 769
4545.52 809
4546.16 761
4546.79 736
4547.43 751
4548.07 738
4548.70 796
4549.34 799
4549.98 711
4550.61 725
4551.25 756
4551.89 745
4552.52 726
4553.16 717
4553.80 786
4554.43 766
4555.07 737
4555.71 701
4556.34 772
4556.98 784
4557.62 741
4558.25 832
4558.89 799
4559.53 816
4560.16 784
4560.80 808
4561.44 837
4562.08 792
4562.71 803
4563.35 749
4563.99 768
4564.63 791
4565.26 757
4565.90 863
4566.54 847
4567.18 901
4567.81 904
4568.45 991
4569.09 984
4569.73 948
4570.36 971
4571.00 940
4571.64 910
4572.28 971
4572.92 892
4573.55 958
4574.19 914
4574.83 813
4575.47 887
4576.11 803
4576.75 785
4577.38 739
4578.02 788
4578.66 785
4579.30 796
4579.94 815
4580.58 877
4581.21 878
4581.85 841
4582.49 852
4583.13 990
4583.77 933
4584.41 944
4585.05 936
4585.69 1037
4586.32 1094
4586.96 1120
4587.60 1270
4588.24 1270
4588.88 1259
4589.52 1280
4590.16 1359
4590.80 1314
4591.44 1287
4592.08 1378
4592.72 1396
4593.36 1312
4594.00 1242
4594.63 1162
4595.27 1083
4595.91 985
4596.55 939
4597.19 1020
4597.83 949
4598.47 920
4599.11 929
4599.75 987
4600.39 905
4601.03 909
4601.67 889
4602.31 978
4602.95 970
4603.59 967
4604.23 883
4604.87 925
4605.51 914
4606.15 922
4606.79 835
4607.43 868
4608.08 913
4608.72 885
4609.36 896
4610.00 831
4610.64 862
4611.28 857
4611.92 822
4612.56 817
4613.20 797
4613.84 730
4614.48 765
4615.12 798
4615.76 709
4616.41 794
4617.05 770
4617.69 781
4618.33 814
4618.97 687
4619.61 712
4620.25 747
4620.89 696
4621.54 686
4622.18 707
4622.82 709
4623.46 710
4624.10 749
4624.74 725
4625.38 674
4626.03 709
4626.67 787
4627.31 797
4627.95 699
4628.59 805
4629.24 755
4629.88 735
4630.52 740
4631.16 868
4631.80 891
4632.45 919
4633.09 922
4633.73 909
4634.37 876
4635.02 812
4635.66 838
4636.30 837
4636.94 822
4637.58 828
4638.23 892
4638.87 898
4639.51 910
4640.16 866
4640.80 847
4641.44 863
4642.08 881
4642.73 891
4643.37 821
4644.01 820
4644.66 807
4645.30 751
4645.94 803
4646.58 768
4647.23 772
4647.87 736
4648.51 718
4649.16 734
4649.80 767
4650.44 820
4651.09 782
4651.73 788
4652.37 772
4653.02 765
4653.66 805
4654.31 852
4654.95 836
4655.59 779
4656.24 713
4656.88 677
4657.52 748
4658.17 752
4658.81 744
4659.46 748
4660.10 687
4660.75 674
4661.39 621
4662.03 682
4662.68 657
4663.32 640
4663.97 663
4664.61 703
4665.26 677
4665.90 623
4666.54 614
4667.19 653
4667.83 671
4668.48 640
4669.12 660
4669.77 687
4670.41 678
4671.06 635
4671.70 690
4672.35 682
4672.99 695
4673.64 712
4674.28 729
4674.93 688
4675.57 731
4676.22 720
4676.86 774
4677.51 751
4678.15 712
4678.80 709
4679.44 727
4680.09 705
4680.73 695
4681.38 767
4682.03 741
4682.67 715
4683.32 716
4683.96 766
4684.61 772
4685.25 734
4685.90 763
4686.55 790
4687.19 778
4687.84 776
4688.48 816
4689.13 821
4689.78 830
4690.42 901
4691.07 906
4691.72 927
4692.36 900
4693.01 816
4693.65 893
4694.30 869
4694.95 845
4695.59 918
4696.24 918
4696.89 906
4697.53 971
4698.18 1077
4698.83 1220
4699.47 1256
4700.12 1325
4700.77 1315
4701.41 1193
4702.06 1175
4702.71 1158
4703.36 1022
4704.00 880
4704.65 956
4705.30 973
4705.94 928
4706.59 876
4707.24 826
4707.89 876
4708.53 821
4709.18 815
4709.83 809
4710.48 906
4711.12 847
4711.77 796
4712.42 818
4713.07 859
4713.71 828
4714.36 788
4715.01 796
4715.66 864
4716.31 822
4716.95 854
4717.60 809
4718.25 824
4718.90 769
4719.55 796
4720.19 836
4720.84 870
4721.49 866
4722.14 832
4722.79 838
4723.44 834
4724.08 920
4724.73 847
4725.38 811
4726.03 803
4726.68 838
4727.33 891
4727.98 821
4728.63 754
4729.27 829
4729.92 839
4730.57 743
4731.22 719
4731.87 741
4732.52 775
4733.17 762
4733.82 729
4734.47 778
4735.12 802
4735.77 776
4736.41 761
4737.06 771
4737.71 739
4738.36 732
4739.01 777
4739.66 820
4740.31 834
4740.96 787
4741.61 787
4742.26 818
4742.91 816
4743.56 799
4744.21 764
4744.86 732
4745.51 736
4746.16 736
4746.81 728
4747.46 730
4748.11 766
4748.76 775
4749.41 838
4750.06 822
4750.71 802
4751.36 753
4752.01 783
4752.66 807
4753.31 776
4753.96 844
4754.61 825
4755.26 809
4755.92 817
4756.57 831
4757.22 779
4757.87 809
4758.52 805
4759.17 875
4759.82 887
4760.47 899
4761.12 881
4761.77 908
4762.42 850
4763.08 868
4763.73 886
4764.38 860
4765.03 787
4765.68 765
4766.33 743
4766.98 779
4767.64 797
4768.29 796
4768.94 792
4769.59 815
4770.24 786
4770.89 769
4771.54 854
4772.20 792
4772.85 738
4773.50 817
4774.15 764
4774.80 776
4775.46 775
4776.11 789
4776.76 755
4777.41 744
4778.06 735
4778.72 738
4779.37 794
4780.02 754
4780.67 856
4781.33 781
4781.98 782
4782.63 824
4783.28 817
4783.94 774
4784.59 780
4785.24 742
4785.89 795
4786.55 818
4787.20 792
4787.85 784
4788.51 819
4789.16 873
4789.81 816
4790.46 877
4791.12 886
4791.77 870
4792.42 851
4793.08 860
4793.73 887
4794.38 813
4795.04 861
4795.69 895
4796.34 863
4797.00 963
4797.65 944
4798.30 1007
4798.96 1030
4799.61 1082
4800.27 1074
4800.92 1195
4801.57 1116
4802.23 1144
4802.88 1140
4803.53 1112
4804.19 984
4804.84 990
4805.50 1043
4806.15 1007
4806.81 973
4807.46 979
4808.11 976
4808.77 953
4809.42 974
4810.08 888
4810.73 926
4811.39 941
4812.04 938
4812.69 916
4813.35 912
4814.00 967
4814.66 983
4815.31 1039
4815.97 1073
4816.62 1024
4817.28 992
4817.93 1019
4818.59 1038
4819.24 1056
4819.90 1112
4820.55 1160
4821.21 1138
4821.86 1272
4822.52 1348
4823.17 1384
4823.83 1356
4824.48 1299
4825.14 1301
4825.79 1244
4826.45 1199
4827.11 1193
4827.76 1173
4828.42 1140
4829.07 1197
4829.73 1141
4830.38 1205
4831.04 1199
4831.70 1183
4832.35 1232
4833.01 1206
4833.66 1238
4834.32 1370
4834.98 1353
4835.63 1337
4836.29 1395
4836.94 1391
4837.60 1373
4838.26 1504
4838.91 1472
4839.57 1440
4840.23 1560
4840.88 1538
4841.54 1543
4842.20 1544
4842.85 1491
4843.51 1637
4844.17 1588
4844.82 1546
4845.48 1606
4846.14 1674
4846.79 1713
4847.45 1757
4848.11 1878
4848.76 2146
4849.42 2344
4850.08 2622
4850.73 2741
4851.39 2571
4852.05 2582
4852.71 2340
4853.36 2185
4854.02 2110
4854.68 2046
4855.34 2045
4855.99 2121
4856.65 2326
4857.31 2400
4857.97 2564
4858.62 2739
4859.28 2646
4859.94 2620
4860.60 2592
4861.25 2370
4861.91 2164
4862.57 1967
4863.23 1857
4863.89 1876
4864.54 1832
4865.20 1864
4865.86 1839
4866.52 1796
4867.18 1747
4867.84 1813
4868.49 1837
4869.15 1773
4869.81 1863
4870.47 1827
4871.13 1715
4871.79 1604
4872.44 1588
4873.10 1565
4873.76 1588
4874.42 1630
4875.08 1535
4875.74 1538
4876.40 1630
4877.06 1553
4877.72 1680
4878.37 1820
4879.03 1852
4879.69 1948
4880.35 1828
4881.01 1696
4881.67 1578
4882.33 1469
4882.99 1436
4883.65 1403
4884.31 1359
4884.97 1375
4885.63 1414
4886.29 1528
4886.95 1363
4887.61 1321
4888.26 1349
4888.92 1406
4889.58 1444
4890.24 1393
4890.90 1417
4891.56 1349
4892.22 1511
4892.88 1453
4893.54 1316
4894.20 1343
4894.86 1265
4895.52 1279
4896.18 1268
4896.84 1229
4897.51 1269
4898.17 1325
4898.83 1430
4899.49 1471
4900.15 1432
4900.81 1385
4901.47 1232
4902.13 1247
4902.79 1265
4903.45 1150
4904.11 1168
4904.77 1104
4905.43 1116
4906.09 1146
4906.75 1074
4907.41 989
4908.08 1061
4908.74 1069
4909.40 1066
4910.06 974
4910.72 968
4911.38 997
4912.04 1044
4912.70 1055
4913.37 998
4914.03 944
4914.69 981
4915.35 977
4916.01 984
4916.67 929
4917.33 895
4918.00 923
4918.66 875
4919.32 936
4919.98 967
4920.64 862
4921.31 859
4921.97 923
4922.63 938
4923.29 920
4923.95 905
4924.62 905
4925.28 841
4925.94 927
4926.60 880
4927.26 869
4927.93 897
4928.59 937
4929.25 930
4929.91 900
4930.58 857
4931.24 911
4931.90 901
4932.56 916
4933.23 926
4933.89 898
4934.55 829
4935.22 793
4935.88 899
4936.54 946
4937.20 862
4937.87 894
4938.53 895
4939.19 854
4939.86 831
4940.52 831
4941.18 812
4941.85 830
4942.51 877
4943.17 893
4943.84 832
4944.50 919
4945.16 852
4945.83 814
4946.49 820
4947.15 833
4947.82 827
4948.48 811
4949.15 799
4949.81 780
4950.47 799
4951.14 796
4951.80 773
4952.47 760
4953.13 752
4953.79 764
4954.46 783
4955.12 869
4955.79 896
4956.45 837
4957.11 874
4957.78 870
4958.44 924
4959.11 954
4959.77 916
4960.44 990
4961.10 999
4961.77 1057
4962.43 1152
4963.10 1175
4963.76 1153
4964.42 1183
4965.09 1194
4965.75 1069
4966.42 939
4967.08 863
4967.75 942
4968.41 867
4969.08 832
4969.74 810
4970.41 814
4971.08 814
4971.74 869
4972.41 766
4973.07 791
4973.74 853
4974.40 889
4975.07 887
4975.73 912
4976.40 880
4977.06 893
4977.73 923
4978.40 981
4979.06 942
4979.73 833
4980.39 899
4981.06 867
4981.73 856
4982.39 756
4983.06 806
4983.72 814
4984.39 773
4985.06 771
4985.72 755
4986.39 735
4987.05 763
4987.72 789
4988.39 760
4989.05 749
4989.72 720
4990.39 714
4991.05 706
4991.72 712
4992.39 730
4993.05 754
4993.72 701
4994.39 736
4995.05 683
4995.72 665
4996.39 738
4997.05 691
4997.72 686
4998.39 633
4999.06 624
4999.72 660
5000.39 680
5001.06 676
5001.73 675
5002.39 657
5003.06 667
5003.73 686
5004.39 668
5005.06 634
5005.73 642
5006.40 642
5007.07 613
5007.73 653
5008.40 663
5009.07 717
5009.74 730
5010.40 668
5011.07 678
5011.74 668
5012.41 618
5013.08 637
5013.74 617
5014.41 605
5015.08 639
5015.75 642
5016.42 667
5017.09 644
5017.75 670
5018.42 666
5019.09 676
5019.76 649
5020.43 646
5021.10 644
5021.76 690
5022.43 639
5023.10 639
5023.77 686
5024.44 620
5025.11 678
5025.78 630
5026.45 617
5027.12 608
5027.78 656
5028.45 632
5029.12 635
5029.79 613
5030.46 629
5031.13 636
5031.80 608
5032.47 619
5033.14 667
5033.81 616
5034.48 597
5035.15 618
5035.82 642
5036.49 644
5037.16 610
5037.83 666
5038.50 659
5039.16 652
5039.83 653
5040.50 640
5041.17 628
5041.84 582
5042.51 623
5043.18 648
5043.85 611
5044.52 609
5045.20 624
5045.87 646
5046.54 653
5047.21 670
5047.88 670
5048.55 628
5049.22 666
5049.89 615
5050.56 617
5051.23 630
5051.90 626
5052.57 641
5053.24 639
5053.91 629
5054.58 608
5055.25 640
5055.92 631
5056.60 583
5057.27 636
5057.94 679
5058.61 632
5059.28 634
5059.95 631
5060.62 631
5061.29 619
5061.96 651
5062.64 610
5063.31 710
5063.98 700
5064.65 715
5065.32 675
5065.99 682
5066.66 679
5067.34 712
5068.01 638
5068.68 635
5069.35 652
5070.02 662
5070.70 675
5071.37 677
5072.04 641
5072.71 671
5073.38 689
5074.06 752
5074.73 732
5075.40 697
5076.07 709
5076.74 770
5077.42 739
5078.09 820
5078.76 855
5079.43 840
5080.11 847
5080.78 844
5081.45 798
5082.12 805
5082.80 774
5083.47 804
5084.14 710
5084.82 718
5085.49 808
5086.16 740
5086.83 744
5087.51 770
5088.18 843
5088.85 754
5089.53 760
5090.20 847
5090.87 874
5091.55 806
5092.22 802
5092.89 748
5093.57 818
5094.24 790
5094.91 736
5095.59 743
5096.26 751
5096.93 765
5097.61 767
5098.28 763
5098.96 755
5099.63 697
5100.30 731
5100.98 717
5101.65 673
5102.32 732
5103.00 759
5103.67 719
5104.35 763
5105.02 771
5105.70 758
5106.37 760
5107.04 790
5107.72 710
5108.39 642
5109.07 636
5109.74 699
5110.42 694
5111.09 693
5111.77 649
5112.44 780
5113.11 751
5113.79 735
5114.46 673
5115.14 731
5115.81 764
5116.49 828
5117.16 818
5117.84 871
5118.51 909
5119.19 999
5119.86 1047
5120.54 1034
5121.21 965
5121.89 974
5122.57 1009
5123.24 972
5123.92 862
5124.59 797
5125.27 803
5125.94 814
5126.62 767
5127.29 680
5127.97 716
5128.64 748
5129.32 762
5130.00 739
5130.67 756
5131.35 743
5132.02 806
5132.70 841
5133.38 756
5134.05 806
5134.73 782
5135.40 734
5136.08 751
5136.76 757
5137.43 793
5138.11 767
5138.79 707
5139.46 677
5140.14 676
5140.82 722
5141.49 734
5142.17 714
5142.85 681
5143.52 714
5144.20 658
5144.88 684
5145.55 667
5146.23 676
5146.91 698
5147.58 684
5148.26 649
5148.94 658
5149.61 646
5150.29 614
5150.97 701
5151.65 703
5152.32 624
5153.00 631
5153.68 599
5154.36 625
5155.03 667
5155.71 667
5156.39 661
5157.07 685
5157.74 680
5158.42 664
5159.10 678
5159.78 620
5160.45 582
5161.13 681
5161.81 646
5162.49 586
5163.17 611
5163.84 647
5164.52 668
5165.20 681
5165.88 634
5166.56 675
5167.24 692
5167.91 693
5168.59 650
5169.27 621
5169.95 600
5170.63 569
5171.31 575
5171.98 620
5172.66 590
5173.34 569
5174.02 631
5174.70 631
5175.38 629
5176.06 643
5176.74 646
5177.41 619
5178.09 604
5178.77 601
5179.45 625
5180.13 663
5180.81 653
5181.49 640
5182.17 634
5182.85 611
5183.53 618
5184.21 596
5184.89 619
5185.57 590
5186.24 597
5186.92 601
5187.60 608
5188.28 583
5188.96 639
5189.64 545
5190.32 551
5191.00 560
5191.68 594
5192.36 569
5193.04 571
5193.72 556
5194.40 581
5195.08 589
5195.76 586
5196.44 599
5197.12 563
5197.80 619
5198.48 602
5199.16 557
5199.84 600
5200.52 666
5201.21 692
5201.89 600
5202.57 587
5203.25 569
5203.93 611
5204.61 650
5205.29 630
5205.97 600
5206.65 650
5207.33 660
5208.01 696
5208.69 680
5209.37 642
5210.06 642
5210.74 644
5211.42 698
5212.10 762
5212.78 743
5213.46 730
5214.14 779
5214.82 778
5215.51 786
5216.19 779
5216.87 766
5217.55 777
5218.23 717
5218.91 724
5219.60 744
5220.28 756
5220.96 722
5221.64 802
5222.32 798
5223.00 798
5223.69 859
5224.37 884
5225.05 826
5225.73 754
5226.41 734
5227.10 723
5227.78 701
5228.46 678
5229.14 709
5229.83 716
5230.51 644
5231.19 655
5231.87 702
5232.56 739
5233.24 721
5233.92 722
5234.60 721
5235.29 723
5235.97 757
5236.65 785
5237.34 759
5238.02 786
5238.70 762
5239.38 778
5240.07 747
5240.75 748
5241.43 741
5242.12 709
5242.80 727
5243.48 715
5244.17 642
5244.85 727
5245.53 725
5246.22 691
5246.90 699
5247.58 706
5248.27 695
5248.95 617
5249.63 654
5250.32 726
5251.00 742
5251.69 784
5252.37 779
5253.05 813
5253.74 803
5254.42 744
5255.11 663
5255.79 660
5256.47 715
5257.16 710
5257.84 677
5258.53 718
5259.21 733
5259.89 793
5260.58 786
5261.26 794
5261.95 792
5262.63 802
5263.32 776
5264.00 789
5264.69 716
5265.37 700
5266.06 747
5266.74 761
5267.43 752
5268.11 701
5268.79 686
5269.48 741
5270.16 703
5270.85 717
5271.53 706
5272.22 687
5272.91 697
5273.59 698
5274.28 684
5274.96 707
5275.65 669
5276.33 650
5277.02 697
5277.70 669
5278.39 664
5279.07 672
5279.76 699
5280.45 696
5281.13 721
5281.82 696
5282.50 683
5283.19 707
5283.87 722
5284.56 699
5285.25 713
5285.93 696
5286.62 754
5287.30 677
5287.99 668
5288.68 713
5289.36 701
5290.05 714
5290.74 695
5291.42 685
5292.11 702
5292.79 671
5293.48 620
5294.17 577
5294.85 682
5295.54 692
5296.23 692
5296.91 694
5297.60 697
5298.29 697
5298.98 739
5299.66 769
5300.35 837
5301.04 913
5301.72 939
5302.41 955
5303.10 934
5303.78 1000
5304.47 987
5305.16 971
5305.85 990
5306.53 958
5307.22 970
5307.91 1030
5308.60 1025
5309.28 992
5309.97 1033
5310.66 1079
5311.35 1164
5312.03 1224
5312.72 1322
5313.41 1231
5314.10 1168
5314.79 1136
5315.47 1094
5316.16 1020
5316.85 1091
5317.54 1039
5318.23 1021
5318.91 967
5319.60 999
5320.29 991
5320.98 945
5321.67 980
5322.36 895
5323.04 859
5323.73 863
5324.42 959
5325.11 854
5325.80 819
5326.49 802
5327.18 747
5327.86 753
5328.55 766
5329.24 727
5329.93 742
5330.62 794
5331.31 681
5332.00 683
5332.69 758
5333.38 732
5334.06 720
5334.75 762
5335.44 702
5336.13 718
5336.82 677
5337.51 674
5338.20 691
5338.89 710
5339.58 669
5340.27 731
5340.96 723
5341.65 766
5342.34 772
5343.03 745
5343.72 741
5344.41 756
5345.10 748
5345.79 807
5346.48 816
5347.17 819
5347.86 772
5348.55 863
5349.24 880
5349.93 999
5350.62 1001
5351.31 937
5352.00 939
5352.69 932
5353.38 834
5354.07 853
5354.76 809
5355.45 740
5356.14 718
5356.83 726
5357.52 705
5358.21 692
5358.90 690
5359.59 717
5360.29 757
5360.98 751
5361.67 739
5362.36 746
5363.05 748
5363.74 678
5364.43 640
5365.12 680
5365.81 678
5366.50 611
5367.20 656
5367.89 667
5368.58 672
5369.27 673
5369.96 693
5370.65 700
5371.34 703
5372.04 656
5372.73 615
5373.42 687
5374.11 612
5374.80 660
5375.49 654
5376.19 642
5376.88 612
5377.57 622
5378.26 644
5378.95 646
5379.65 567
5380.34 594
5381.03 609
5381.72 614
5382.42 660
5383.11 653
5383.80 626
5384.49 639
5385.19 620
5385.88 606
5386.57 649
5387.26 688
5387.96 669
5388.65 678
5389.34 695
5390.03 710
5390.73 709
5391.42 761
5392.11 707
5392.80 624
5393.50 689
5394.19 674
5394.88 653
5395.58 624
5396.27 644
5396.96 667
5397.66 696
5398.35 665
5399.04 703
5399.74 649
5400.43 658
5401.12 647
5401.82 644
5402.51 663
5403.20 662
5403.90 688
5404.59 672
5405.29 685
5405.98 678
5406.67 748
5407.37 688
5408.06 637
5408.75 665
5409.45 635
5410.14 645
5410.84 707
5411.53 655
5412.23 671
5412.92 718
5413.61 677
5414.31 663
5415.00 648
5415.70 655
5416.39 689
5417.09 736
5417.78 670
5418.47 667
5419.17 682
5419.86 710
5420.56 677
5421.25 687
5421.95 750
5422.64 788
5423.34 741
5424.03 736
5424.73 719
5425.42 689
5426.12 695
5426.81 687
5427.51 754
5428.20 733
5428.90 719
5429.59 717
5430.29 698
5430.99 706
5431.68 735
5432.38 748
5433.07 760
5433.77 751
5434.46 751
5435.16 752
5435.85 834
5436.55 793
5437.25 775
5437.94 772
5438.64 805
5439.33 767
5440.03 771
5440.73 711
5441.42 739
5442.12 708
5442.81 760
5443.51 772
5444.21 809
5444.90 790
5445.60 948
5446.29 950
5446.99 1014
5447.69 994
5448.38 1051
5449.08 1057
5449.78 1091
5450.47 1009
5451.17 993
5451.87 986
5452.56 851
5453.26 798
5453.96 826
5454.65 813
5455.35 796
5456.05 858
5456.75 911
5457.44 935
5458.14 882
5458.84 866
5459.53 881
5460.23 819
5460.93 917
5461.63 938
5462.32 953
5463.02 950
5463.72 979
5464.42 983
5465.11 953
5465.81 953
5466.51 891
5467.21 967
5467.90 925
5468.60 931
5469.30 949
5470.00 943
5470.70 994
5471.39 1017
5472.09 1071
5472.79 1036
5473.49 1127
5474.19 1159
5474.88 1182
5475.58 1199
5476.28 1227
5476.98 1327
5477.68 1446
5478.38 1645
5479.07 1828
5479.77 2130
5480.47 2410
5481.17 2444
5481.87 2416
5482.57 2223
5483.27 1920
5483.96 1694
5484.66 1565
5485.36 1520
5486.06 1470
5486.76 1382
5487.46 1358
5488.16 1285
5488.86 1290
5489.56 1363
5490.26 1347
5490.96 1347
5491.65 1380
5492.35 1456
5493.05 1548
5493.75 1576
5494.45 1528
5495.15 1536
5495.85 1547
5496.55 1563
5497.25 1746
5497.95 1848
5498.65 2180
5499.35 2745
5500.05 3362
5500.75 3676
5501.45 3839
5502.15 3728
5502.85 3487
5503.55 3047
5504.25 2581
5504.95 2118
5505.65 1771
5506.35 1579
5507.05 1401
5507.75 1376
5508.45 1355
5509.15 1213
5509.85 1180
5510.55 1262
5511.25 1242
5511.95 1276
5512.65 1243
5513.35 1169
5514.05 1196
5514.76 1237
5515.46 1197
5516.16 1259
5516.86 1211
5517.56 1175
5518.26 1158
5518.96 1173
5519.66 1231
5520.36 1278
5521.06 1268
5521.77 1217
5522.47 1152
5523.17 1117
5523.87 1071
5524.57 1007
5525.27 960
5525.97 952
5526.67 910
5527.38 921
5528.08 957
5528.78 911
5529.48 938
5530.18 964
5530.88 937
5531.59 927
5532.29 984
5532.99 909
5533.69 931
5534.39 914
5535.10 915
5535.80 938
5536.50 906
5537.20 927
5537.90 905
5538.61 871
5539.31 879
5540.01 925
5540.71 943
5541.42 875
5542.12 868
5542.82 844
5543.52 819
5544.23 792
5544.93 797
5545.63 795
5546.33 788
5547.04 784
5547.74 797
5548.44 837
5549.15 770
5549.85 747
5550.55 774
5551.26 786
5551.96 814
5552.66 833
5553.36 839
5554.07 818
5554.77 802
5555.47 812
5556.18 847
5556.88 798
5557.58 756
5558.29 793
5558.99 795
5559.70 779
5560.40 807
5561.10 799
5561.81 855
5562.51 886
5563.21 853
5563.92 939
5564.62 918
5565.33 873
5566.03 815
5566.73 790
5567.44 758
5568.14 797
5568.85 782
5569.55 794
5570.25 754
5570.96 730
5571.66 756
5572.37 829
5573.07 806
5573.78 799
5574.48 852
5575.19 786
5575.89 811
5576.59 888
5577.30 853
5578.00 786
5578.71 764
5579.41 809
5580.12 782
5580.82 755
5581.53 721
5582.23 726
5582.94 688
5583.64 709
5584.35 714
5585.05 699
5585.76 736
5586.46 731
5587.17 719
5587.88 704
5588.58 722
5589.29 700
5589.99 736
5590.70 682
5591.40 735
5592.11 720
5592.81 687
5593.52 680
5594.23 694
5594.93 654
5595.64 663
5596.34 673
5597.05 700
5597.76 678
5598.46 650
5599.17 669
5599.87 672
5600.58 690
5601.29 650
5601.99 678
5602.70 686
5603.41 700
5604.11 704
5604.82 719
5605.52 703
5606.23 712
5606.94 735
5607.64 703
5608.35 658
5609.06 671
5609.76 670
5610.47 662
5611.18 739
5611.88 666
5612.59 653
5613.30 704
5614.01 683
5614.71 704
5615.42 651
5616.13 652
5616.83 711
5617.54 664
5618.25 673
5618.96 682
5619.66 630
5620.37 679
5621.08 644
5621.79 662
5622.49 690
5623.20 659
5623.91 710
5624.62 707
5625.32 684
5626.03 744
5626.74 766
5627.45 762
5628.16 757
5628.86 748
5629.57 777
5630.28 805
5630.99 738
5631.70 776
5632.40 838
5633.11 832
5633.82 866
5634.53 821
5635.24 914
5635.95 876
5636.65 905
5637.36 932
5638.07 1004
5638.78 1013
5639.49 968
5640.20 983
5640.91 980
5641.61 963
5642.32 958
5643.03 945
5643.74 838
5644.45 830
5645.16 836
5645.87 844
5646.58 777
5647.29 749
5648.00 773
5648.70 860
5649.41 812
5650.12 767
5650.83 827
5651.54 838
5652.25 836
5652.96 821
5653.67 863
5654.38 867
5655.09 863
5655.80 859
5656.51 864
5657.22 897
5657.93 842
5658.64 871
5659.35 891
5660.06 861
5660.77 894
5661.48 944
5662.19 939
5662.90 871
5663.61 840
5664.32 848
5665.03 892
5665.74 817
5666.45 774
5667.16 796
5667.87 780
5668.58 835
5669.29 957
5670.00 925
5670.71 985
5671.42 1063
5672.13 1091
5672.84 1021
5673.56 947
5674.27 841
5674.98 912
5675.69 848
5676.40 780
5677.11 763
5677.82 744
5678.53 749
5679.24 784
5679.95 813
5680.67 843
5681.38 794
5682.09 783
5682.80 785
5683.51 866
5684.22 841
5684.93 772
5685.65 750
5686.36 776
5687.07 754
5687.78 771
5688.49 764
5689.20 807
5689.92 798
5690.63 722
5691.34 729
5692.05 729
5692.76 739
5693.47 758
5694.19 719
5694.90 733
5695.61 705
5696.32 760
5697.04 704
5697.75 657
5698.46 646
5699.17 671
5699.89 707
5700.60 678
5701.31 692
5702.02 674
5702.74 661
5703.45 678
5704.16 645
5704.87 661
5705.59 662
5706.30 684
5707.01 740
5707.72 676
5708.44 667
5709.15 673
5709.86 721
5710.58 702
5711.29 712
5712.00 678
5712.72 662
5713.43 717
5714.14 730
5714.86 683
5715.57 653
5716.28 663
5717.00 664
5717.71 728
5718.42 645
5719.14 702
5719.85 687
5720.56 687
5721.28 659
5721.99 700
5722.71 692
5723.42 725
5724.13 729
5724.85 750
5725.56 791
5726.28 841
5726.99 871
5727.70 889
5728.42 886
5729.13 806
5729.85 863
5730.56 882
5731.28 887
5731.99 815
5732.70 824
5733.42 749
5734.13 754
5734.85 712
5735.56 736
5736.28 748
5736.99 702
5737.71 711
5738.42 728
5739.14 719
5739.85 738
5740.57 717
5741.28 725
5742.00 791
5742.71 737
5743.43 776
5744.14 760
5744.86 768
5745.57 813
5746.29 795
5747.00 798
5747.72 818
5748.43 766
5749.15 728
5749.87 805
5750.58 774
5751.30 836
5752.01 825
5752.73 882
5753.44 850
5754.16 875
5754.88 919
5755.59 915
5756.31 956
5757.02 960
5757.74 1034
5758.46 958
5759.17 962
5759.89 1015
5760.60 1067
5761.32 1062
5762.04 1038
5762.75 1077
5763.47 1114
5764.19 1072
5764.90 1115
5765.62 1189
5766.34 1173
5767.05 1380
5767.77 1527
5768.49 1784
5769.20 2290
5769.92 2686
5770.64 2823
5771.35 3038
5772.07 2891
5772.79 2585
5773.50 2176
5774.22 1804
5774.94 1519
5775.65 1473
5776.37 1317
5777.09 1177
5777.81 1174
5778.52 1173
5779.24 1151
5779.96 1125
5780.68 1210
5781.39 1189
5782.11 1229
5782.83 1277
5783.55 1231
5784.26 1233
5784.98 1237
5785.70 1225
5786.42 1211
5787.14 1184
5787.85 1146
5788.57 1164
5789.29 1185
5790.01 1199
5790.73 1204
5791.44 1170
5792.16 1150
5792.88 1140
5793.60 1049
5794.32 1068
5795.03 1015
5795.75 1041
5796.47 1069
5797.19 1088
5797.91 1114
5798.63 1194
5799.35 1234
5800.06 1424
5800.78 1540
5801.50 1540
5802.22 1439
5802.94 1310
5803.66 1214
5804.38 1190
5805.10 1089
5805.82 1027
5806.53 1017
5807.25 961
5807.97 957
5808.69 923
5809.41 960
5810.13 883
5810.85 968
5811.57 955
5812.29 934
5813.01 882
5813.73 925
5814.45 906
5815.17 883
5815.89 878
5816.61 920
5817.33 933
5818.05 945
5818.77 859
5819.49 868
5820.20 867
5820.92 874
5821.64 910
5822.36 900
5823.09 859
5823.81 882
5824.53 849
5825.25 811
5825.97 828
5826.69 807
5827.41 790
5828.13 846
5828.85 824
5829.57 815
5830.29 795
5831.01 801
5831.73 819
5832.45 806
5833.17 766
5833.89 791
5834.61 747
5835.33 806
5836.05 804
5836.78 752
5837.50 729
5838.22 749
5838.94 777
5839.66 790
5840.38 791
5841.10 759
5841.82 735
5842.54 719
5843.27 762
5843.99 827
5844.71 812
5845.43 744
5846.15 774
5846.87 807
5847.59 805
5848.32 797
5849.04 849
5849.76 844
5850.48 799
5851.20 755
5851.93 763
5852.65 809
5853.37 834
5854.09 826
5854.81 787
5855.54 795
5856.26 762
5856.98 757
5857.70 750
5858.42 760
5859.15 742
5859.87 777
5860.59 781
5861.31 780
5862.04 780
5862.76 751
5863.48 800
5864.20 786
5864.93 793
5865.65 773
5866.37 726
5867.10 763
5867.82 760
5868.54 777
5869.26 789
5869.99 807
5870.71 767
5871.43 815
5872.16 775
5872.88 820
5873.60 792
5874.33 788
5875.05 804
5875.77 883
5876.50 821
5877.22 777
5877.94 827
5878.67 895
5879.39 879
5880.11 898
5880.84 893
5881.56 861
5882.28 872
5883.01 888
5883.73 861
5884.46 839
5885.18 852
5885.90 857
5886.63 891
5887.35 864
5888.08 835
5888.80 884
5889.52 827
5890.25 804
5890.97 802
5891.70 854
5892.42 819
5893.15 839
5893.87 825
5894.59 829
5895.32 886
5896.04 897
5896.77 825
5897.49 913
5898.22 842
5898.94 828
5899.67 758
5900.39 801
5901.12 777
5901.84 777
5902.57 856
5903.29 820
5904.02 852
5904.74 884
5905.47 856
5906.19 845
5906.92 864
5907.64 912
5908.37 842
5909.09 842
5909.82 875
5910.55 879
5911.27 861
5912.00 933
5912.72 897
5913.45 897
5914.17 853
5914.90 874
5915.63 873
5916.35 895
5917.08 997
5917.80 1032
5918.53 932
5919.25 953
5919.98 958
5920.71 919
5921.43 943
5922.16 1009
5922.89 995
5923.61 1008
5924.34 1007
5925.06 1013
5925.79 1063
5926.52 1043
5927.24 1059
5927.97 1049
5928.70 1123
5929.42 1134
5930.15 1144
5930.88 1107
5931.60 1089
5932.33 1147
5933.06 1185
5933.78 1203
5934.51 1230
5935.24 1242
5935.97 1269
5936.69 1259
5937.42 1303
5938.15 1353
5938.87 1358
5939.60 1367
5940.33 1445
5941.06 1424
5941.78 1448
5942.51 1468
5943.24 1550
5943.97 1553
5944.69 1696
5945.42 1723
5946.15 1705
5946.88 1769
5947.60 1752
5948.33 1762
5949.06 1900
5949.79 2062
5950.52 2351
5951.24 2673
5951.97 2970
5952.70 3149
5953.43 3463
5954.16 3285
5954.88 3150
5955.61 2951
5956.34 2721
5957.07 2477
5957.80 2454
5958.53 2373
5959.25 2325
5959.98 2274
5960.71 2181
5961.44 2272
5962.17 2284
5962.90 2314
5963.63 2420
5964.36 2693
5965.08 3015
5965.81 3412
5966.54 3735
5967.27 3866
5968.00 3765
5968.73 3669
5969.46 3484
5970.19 3189
5970.92 3071
5971.65 3029
5972.37 2842
5973.10 2753
5973.83 2739
5974.56 2649
5975.29 2603
5976.02 2553
5976.75 2585
5977.48 2606
5978.21 2641
5978.94 2753
5979.67 2819
5980.40 2868
5981.13 2977
5981.86 3073
5982.59 3103
5983.32 3090
5984.05 3142
5984.78 3184
5985.51 3083
5986.24 3083
5986.97 3051
5987.70 3089
5988.43 2992
5989.16 2982
5989.89 3053
5990.62 3029
5991.35 3117
5992.08 3137
5992.81 3150
5993.54 3244
5994.27 3221
5995.00 3266
5995.74 3298
5996.47 3443
5997.20 3524
5997.93 3508
5998.66 3472
5999.39 3487
6000.12 3401
6000.85 3329
6001.58 3304
6002.31 3277
6003.04 3207
6003.78 3143
6004.51 3079
6005.24 3095
6005.97 3141
6006.70 3163
6007.43 3258
6008.16 3614
6008.90 4029
6009.63 4651
6010.36 5815
6011.09 6987
6011.82 8417
6012.55 9692
6013.29 10771
6014.02 11453
6014.75 11635
6015.48 11403
6016.21 10757
6016.95 9700
6017.68 8514
6018.41 7362
6019.14 6219
6019.87 5308
6020.61 4500
6021.34 3879
6022.07 3529
6022.80 3340
6023.54 3131
6024.27 2977
6025.00 2798
6025.73 2881
6026.47 2797
6027.20 2801
6027.93 2814
6028.66 2832
6029.40 2875
6030.13 2885
6030.86 2991
6031.59 2933
6032.33 2693
6033.06 2559
6033.79 2537
6034.53 2400
6035.26 2213
6035.99 2265
6036.73 2337
6037.46 2265
6038.19 2385
6038.93 2287
6039.66 2363
6040.39 2355
6041.13 2393
6041.86 2486
6042.59 2445
6043.33 2496
6044.06 2506
6044.79 2567
6045.53 2577
6046.26 2594
6047.00 2682
6047.73 2671
6048.46 2715
6049.20 2912
6049.93 3003
6050.67 3278
6051.40 3650
6052.13 3905
6052.87 4046
6053.60 3994
6054.34 3987
6055.07 3901
6055.81 3512
6056.54 3174
6057.27 2983
6058.01 2817
6058.74 2581
6059.48 2512
6060.21 2484
6060.95 2458
6061.68 2484
6062.42 2410
6063.15 2367
6063.89 2352
6064.62 2330
6065.36 2265
6066.09 2251
6066.83 2215
6067.56 2212
6068.30 2253
6069.03 2147
6069.77 2129
6070.50 2099
6071.24 2085
6071.97 2001
6072.71 2030
6073.44 1973
6074.18 1963
6074.91 1987
6075.65 1987
6076.39 1956
6077.12 1839
6077.86 1852
6078.59 1854
6079.33 1835
6080.06 1810
6080.80 1772
6081.54 1772
6082.27 1741
6083.01 1741
6083.74 1742
6084.48 1772
6085.22 1765
6085.95 1697
6086.69 1755
6087.42 1700
6088.16 1750
6088.90 1740
6089.63 1782
6090.37 1783
6091.11 1811
6091.84 1866
6092.58 1741
6093.32 1749
6094.05 1682
6094.79 1682
6095.53 1680
6096.26 1654
6097.00 1612
6097.74 1673
6098.47 1634
6099.21 1581
6099.95 1692
6100.69 1684
6101.42 1639
6102.16 1566
6102.90 1572
6103.63 1606
6104.37 1574
6105.11 1531
6105.85 1527
6106.58 1603
6107.32 1684
6108.06 1579
6108.80 1621
6109.53 1636
6110.27 1674
6111.01 1616
6111.75 1593
6112.49 1670
6113.22 1766
6113.96 1760
6114.70 1682
6115.44 1741
6116.17 1753
6116.91 1707
6117.65 1718
6118.39 1673
6119.13 1738
6119.87 1695
6120.60 1722
6121.34 1759
6122.08 1789
6122.82 1832
6123.56 1806
6124.30 1902
6125.03 1891
6125.77 1835
6126.51 1781
6127.25 1883
6127.99 1919
6128.73 1852
6129.47 1789
6130.21 1770
6130.94 1818
6131.68 1799
6132.42 1825
6133.16 1865
6133.90 1865
6134.64 1901
6135.38 1931
6136.12 1974
6136.86 2024
6137.60 2151
6138.34 2189
6139.08 2317
6139.81 2343
6140.55 2396
6141.29 2356
6142.03 2414
6142.77 2439
6143.51 2377
6144.25 2330
6144.99 2345
6145.73 2270
6146.47 2216
6147.21 2216
6147.95 2185
6148.69 2137
6149.43 2106
6150.17 2224
6150.91 2207
6151.65 2166
6152.39 2199
6153.13 2374
6153.87 2395
6154.61 2474
6155.35 2568
6156.09 2691
6156.83 2877
6157.58 2915
6158.32 3002
6159.06 3082
6159.80 3114
6160.54 3019
6161.28 3035
6162.02 2998
6162.76 2947
6163.50 3001
6164.24 3126
6164.98 3246
6165.72 3347
6166.46 3379
6167.21 3493
6167.95 3518
6168.69 3523
6169.43 3434
6170.17 3230
6170.91 3234
6171.65 3162
6172.39 3099
6173.14 3041
6173.88 3080
6174.62 3021
6175.36 2941
6176.10 3056
6176.84 3170
6177.59 3336
6178.33 3598
6179.07 4097
6179.81 4909
6180.55 5912
6181.30 7005
6182.04 8073
6182.78 8805
6183.52 9448
6184.26 9535
6185.01 8988
6185.75 8318
6186.49 7534
6187.23 6744
6187.97 5818
6188.72 5098
6189.46 4631
6190.20 4188
6190.94 4004
6191.69 3823
6192.43 3648
6193.17 3534
6193.92 3523
6194.66 3456
6195.40 3317
6196.14 3322
6196.89 3344
6197.63 3327
6198.37 3292
6199.12 3276
6199.86 3386
6200.60 3287
6201.34 3256
6202.09 3289
6202.83 3322
6203.57 3547
6204.32 3915
6205.06 4609
6205.80 5760
6206.55 7352
6207.29 9278
6208.03 11114
6208.78 12598
6209.52 13593
6210.27 13673
6211.01 13271
6211.75 12122
6212.50 10554
6213.24 9052
6213.98 7634
6214.73 6310
6215.47 5172
6216.22 4429
6216.96 3894
6217.71 3576
6218.45 3271
6219.19 3147
6219.94 3050
6220.68 2958
6221.43 3011
6222.17 2873
6222.92 2897
6223.66 2891
6224.40 2824
6225.15 2750
6225.89 2525
6226.64 2429
6227.38 2298
6228.13 2163
6228.87 2096
6229.62 2011
6230.36 1986
6231.11 1907
6231.85 1947
6232.60 2012
6233.34 1955
6234.09 1951
6234.83 1968
6235.58 2042
6236.32 2069
6237.07 2210
6237.81 2217
6238.56 2392
6239.30 2533
6240.05 2734
6240.80 2838
6241.54 2807
6242.29 2675
6243.03 2534
6243.78 2573
6244.52 2563
6245.27 2578
6246.02 2672
6246.76 2742
6247.51 2783
6248.25 2763
6249.00 2669
6249.75 2640
6250.49 2595
6251.24 2445
6251.98 2393
6252.73 2227
6253.48 2172
6254.22 2103
6254.97 2005
6255.72 2001
6256.46 1964
6257.21 2082
6257.95 2063
6258.70 2023
6259.45 2010
6260.19 2035
6260.94 1935
6261.69 1965
6262.43 1951
6263.18 1959
6263.93 1797
6264.68 1801
6265.42 1780
6266.17 1747
6266.92 1784
6267.66 1742
6268.41 1785
6269.16 1823
6269.91 1747
6270.65 1767
6271.40 1811
6272.15 1754
6272.89 1741
6273.64 1664
6274.39 1680
6275.14 1734
6275.88 1714
6276.63 1647
6277.38 1654
6278.13 1751
6278.88 1703
6279.62 1732
6280.37 1728
6281.12 1721
6281.87 1700
6282.62 1753
6283.36 1642
6284.11 1562
6284.86 1616
6285.61 1626
6286.36 1553
6287.10 1541
6287.85 1468
6288.60 1506
6289.35 1447
6290.10 1444
6290.85 1469
6291.59 1443
6292.34 1413
6293.09 1383
6293.84 1324
6294.59 1342
6295.34 1365
6296.09 1404
6296.84 1374
6297.58 1389
6298.33 1373
6299.08 1349
6299.83 1334
6300.58 1366
6301.33 1349
6302.08 1240
6302.83 1263
6303.58 1321
6304.33 1326
6305.08 1239
6305.83 1297
6306.58 1284
6307.32 1287
6308.07 1286
6308.82 1342
6309.57 1337
6310.32 1368
6311.07 1390
6311.82 1411
6312.57 1459
6313.32 1414
6314.07 1383
6314.82 1367
6315.57 1356
6316.32 1380
6317.07 1342
6317.82 1317
6318.57 1340
6319.32 1253
6320.07 1238
6320.82 1215
6321.57 1188
6322.32 1240
6323.07 1247
6323.82 1170
6324.58 1252
6325.33 1200
6326.08 1254
6326.83 1245
6327.58 1270
6328.33 1265
6329.08 1285
6329.83 1268
6330.58 1285
6331.33 1311
6332.08 1286
6332.83 1341
6333.58 1213
6334.34 1154
6335.09 1189
6335.84 1182
6336.59 1189
6337.34 1237
6338.09 1207
6338.84 1176
6339.59 1213
6340.35 1183
6341.10 1149
6341.85 1183
6342.60 1199
6343.35 1155
6344.10 1155
6344.86 1219
6345.61 1174
6346.36 1192
6347.11 1191
6347.86 1204
6348.62 1258
6349.37 1311
6350.12 1354
6350.87 1391
6351.62 1464
6352.38 1536
6353.13 1614
6353.88 1737
6354.63 1699
6355.38 1629
6356.14 1640
6356.89 1608
6357.64 1511
6358.39 1448
6359.15 1354
6359.90 1354
6360.65 1313
6361.40 1295
6362.16 1344
6362.91 1300
6363.66 1330
6364.42 1363
6365.17 1414
6365.92 1605
6366.67 1682
6367.43 1740
6368.18 1836
6368.93 1882
6369.69 1848
6370.44 1726
6371.19 1588
6371.95 1499
6372.70 1402
6373.45 1364
6374.21 1344
6374.96 1373
6375.71 1373
6376.47 1357
6377.22 1321
6377.98 1292
6378.73 1275
6379.48 1316
6380.24 1312
6380.99 1360
6381.74 1361
6382.50 1373
6383.25 1424
6384.01 1306
6384.76 1274
6385.51 1283
6386.27 1195
6387.02 1217
6387.78 1279
6388.53 1192
6389.29 1231
6390.04 1262
6390.79 1215
6391.55 1190
6392.30 1228
6393.06 1167
6393.81 1149
6394.57 1172
6395.32 1237
6396.08 1176
6396.83 1182
6397.59 1154
6398.34 1131
6399.10 1135
6399.85 1146
6400.61 1180
6401.36 1173
6402.12 1093
6402.87 1045
6403.63 1122
6404.38 1054
6405.14 1127
6405.89 1143
6406.65 1185
6407.40 1216
6408.16 1241
6408.91 1269
6409.67 1301
6410.43 1300
6411.18 1265
6411.94 1253
6412.69 1203
6413.45 1210
6414.20 1208
6414.96 1242
6415.72 1270
6416.47 1366
6417.23 1423
6417.98 1327
6418.74 1309
6419.50 1307
6420.25 1183
6421.01 1152
6421.77 1175
6422.52 1109
6423.28 1113
6424.03 1172
6424.79 1148
6425.55 1207
6426.30 1177
6427.06 1121
6427.82 1123
6428.57 1104
6429.33 1101
6430.09 1131
6430.84 1142
6431.60 1152
6432.36 1134
6433.11 1140
6433.87 1145
6434.63 1178
6435.39 1138
6436.14 1222
6436.90 1222
6437.66 1232
6438.41 1241
6439.17 1266
6439.93 1252
6440.69 1256
6441.44 1256
6442.20 1291
6442.96 1252
6443.72 1191
6444.47 1241
6445.23 1329
6445.99 1256
6446.75 1269
6447.50 1388
6448.26 1332
6449.02 1345
6449.78 1369
6450.54 1309
6451.29 1294
6452.05 1299
6452.81 1300
6453.57 1328
6454.33 1305
6455.08 1372
6455.84 1444
6456.60 1413
6457.36 1382
6458.12 1310
6458.88 1360
6459.64 1424
6460.39 1399
6461.15 1435
6461.91 1449
6462.67 1582
6463.43 1513
6464.19 1553
6464.95 1626
6465.70 1647
6466.46 1630
6467.22 1598
6467.98 1637
6468.74 1627
6469.50 1628
6470.26 1602
6471.02 1636
6471.78 1662
6472.54 1643
6473.30 1632
6474.05 1692
6474.81 1615
6475.57 1681
6476.33 1736
6477.09 1800
6477.85 1803
6478.61 1862
6479.37 1809
6480.13 1852
6480.89 1943
6481.65 1991
6482.41 2027
6483.17 2031
6483.93 2101
6484.69 2070
6485.45 2119
6486.21 2059
6486.97 2138
6487.73 2180
6488.49 2193
6489.25 2253
6490.01 2380
6490.77 2363
6491.53 2384
6492.29 2476
6493.05 2527
6493.81 2597
6494.57 2680
6495.33 2686
6496.10 2616
6496.86 2630
6497.62 2705
6498.38 2563
6499.14 2533
6499.90 2517
6500.66 2519
6501.42 2607
6502.18 2764
6502.94 2862
6503.70 3161
6504.47 3796
6505.23 4715
6505.99 6321
6506.75 8137
6507.51 9789
6508.27 11110
6509.03 11921
6509.79 11809
6510.56 11003
6511.32 9971
6512.08 8586
6512.84 7260
6513.60 6119
6514.36 5106
6515.13 4502
6515.89 3945
6516.65 3555
6517.41 3336
6518.17 3137
6518.94 3107
6519.70 3037
6520.46 3001
6521.22 3025
6521.98 3019
6522.75 3188
6523.51 3471
6524.27 3671
6525.03 4059
6525.79 4609
6526.56 5076
6527.32 5470
6528.08 5657
6528.84 5680
6529.61 5536
6530.37 5298
6531.13 5020
6531.90 4687
6532.66 4442
6533.42 4725
6534.18 5046
6534.95 5506
6535.71 6215
6536.47 6562
6537.24 6748
6538.00 6454
6538.76 6018
6539.53 5557
6540.29 4924
6541.05 4361
6541.82 3844
6542.58 3536
6543.34 3206
6544.11 3101
6544.87 3158
6545.63 3197
6546.40 3180
6547.16 3153
6547.92 3096
6548.69 2965
6549.45 2862
6550.21 2791
6550.98 2620
6551.74 2566
6552.51 2501
6553.27 2544
6554.03 2487
6554.80 2477
6555.56 2379
6556.33 2327
6557.09 2319
6557.85 2351
6558.62 2434
6559.38 2481
6560.15 2515
6560.91 2417
6561.68 2465
6562.44 2617
6563.21 2658
6563.97 2656
6564.74 2592
6565.50 2660
6566.26 2696
6567.03 2677
6567.79 2661
6568.56 2610
6569.32 2628
6570.09 2641
6570.85 2710
6571.62 2784
6572.38 2821
6573.15 2835
6573.91 2866
6574.68 2888
6575.44 2940
6576.21 2931
6576.98 2755
6577.74 2822
6578.51 2790
6579.27 2743
6580.04 2736
6580.80 2830
6581.57 2861
6582.33 2887
6583.10 3008
6583.87 2940
6584.63 2997
6585.40 3000
6586.16 2985
6586.93 2879
6587.70 2778
6588.46 2823
6589.23 2797
6589.99 2839
6590.76 2903
6591.53 3044
6592.29 3195
6593.06 3493
6593.82 3531
6594.59 3828
6595.36 3989
6596.12 4029
6596.89 4032
6597.66 3812
6598.42 3601
6599.19 3418
6599.96 3250
6600.72 3126
6601.49 2969
6602.26 2745
6603.02 2668
6603.79 2554
6604.56 2521
6605.33 2499
6606.09 2500
6606.86 2520
6607.63 2595
6608.39 2463
6609.16 2559
6609.93 2478
6610.70 2515
6611.46 2553
6612.23 2530
6613.00 2524
6613.77 2429
6614.53 2410
6615.30 2343
6616.07 2368
6616.84 2296
6617.60 2395
6618.37 2398
6619.14 2449
6619.91 2735
6620.68 2850
6621.44 3030
6622.21 3011
6622.98 3119
6623.75 3186
6624.52 3110
6625.28 3072
6626.05 2997
6626.82 2799
6627.59 2713
6628.36 2674
6629.13 2640
6629.89 2579
6630.66 2587
6631.43 2661
6632.20 2846
6632.97 3031
6633.74 3241
6634.51 3371
6635.27 3509
6636.04 3625
6636.81 3564
6637.58 3630
6638.35 3571
6639.12 3705
6639.89 3696
6640.66 3810
6641.43 3989
6642.19 3956
6642.96 3971
6643.73 3798
6644.50 3652
6645.27 3342
6646.04 3116
6646.81 2837
6647.58 2679
6648.35 2622
6649.12 2474
6649.89 2334
6650.66 2308
6651.43 2236
6652.20 2173
6652.97 2231
6653.74 2179
6654.51 2251
6655.28 2269
6656.05 2172
6656.82 2191
6657.59 2279
6658.36 2177
6659.13 2168
6659.90 2199
6660.67 2123
6661.44 2060
6662.21 2094
6662.98 2089
6663.75 2063
6664.52 2009
6665.29 2022
6666.06 2038
6666.83 2078
6667.60 2170
6668.37 2215
6669.14 2250
6669.91 2284
6670.68 2386
6671.46 2474
6672.23 2482
6673.00 2489
6673.77 2401
6674.54 2510
6675.31 2359
6676.08 2292
6676.85 2339
6677.62 2418
6678.40 2488
6679.17 2488
6679.94 2452
6680.71 2518
6681.48 2562
6682.25 2696
6683.02 2774
6683.80 2774
6684.57 2989
6685.34 3002
6686.11 3125
6686.88 3097
6687.65 2876
6688.43 2745
6689.20 2619
6689.97 2457
6690.74 2316
6691.51 2152
6692.29 2111
6693.06 2050
6693.83 2005
6694.60 1976
6695.37 2041
6696.15 2020
6696.92 2038
6697.69 1933
6698.46 1901
6699.24 1918
6700.01 1890
6700.78 1895
6701.55 1921
6702.33 1932
6703.10 1960
6703.87 1887
6704.64 1851
6705.42 1843
6706.19 1825
6706.96 1824
6707.74 1756
6708.51 1802
6709.28 1807
6710.06 1716
6710.83 1697
6711.60 1725
6712.37 1646
6713.15 1699
6713.92 1664
6714.69 1661
6715.47 1614
6716.24 1603
6717.01 1612
6717.79 1643
6718.56 1703
6719.34 1601
6720.11 1604
6720.88 1661
6721.66 1608
6722.43 1568
6723.20 1637
6723.98 1634
6724.75 1549
6725.53 1601
6726.30 1614
6727.07 1612
6727.85 1623
6728.62 1615
6729.40 1632
6730.17 1608
6730.95 1568
6731.72 1546
6732.49 1703
6733.27 1706
6734.04 1629
6734.82 1676
6735.59 1777
6736.37 1780
6737.14 1783
6737.92 1840
6738.69 1845
6739.47 1801
6740.24 1811
6741.01 1841
6741.79 1890
6742.56 1865
6743.34 1907
6744.11 1957
6744.89 1924
6745.67 1952
6746.44 1933
6747.22 1941
6747.99 2027
6748.77 1963
6749.54 2114
6750.32 2169
6751.09 2368
6751.87 2502
6752.64 2696
6753.42 2788
6754.19 2801
6754.97 2652
6755.75 2545
6756.52 2448
6757.30 2337
6758.07 2316
6758.85 2197
6759.63 2125
6760.40 2197
6761.18 2182
6761.95 2089
6762.73 2053
6763.51 2092
6764.28 2049
6765.06 2013
6765.83 2060
6766.61 2083
6767.39 2095
6768.16 2100
6768.94 2037
6769.72 2015
6770.49 1925
6771.27 1876
6772.05 1896
6772.82 1885
6773.60 1726
6774.38 1771
6775.15 1806
6775.93 1725
6776.71 1754
6777.48 1740
6778.26 1777
6779.04 1716
6779.82 1672
6780.59 1740
6781.37 1810
6782.15 1735
6782.92 1675
6783.70 1703
6784.48 1728
6785.26 1715
6786.03 1718
6786.81 1737
6787.59 1657
6788.37 1574
6789.14 1569
6789.92 1558
6790.70 1529
6791.48 1541
6792.25 1511
6793.03 1428
6793.81 1467
6794.59 1455
6795.37 1467
6796.14 1435
6796.92 1396
6797.70 1403
6798.48 1416
6799.26 1439
6800.04 1464
6800.81 1466
6801.59 1564
6802.37 1525
6803.15 1508
6803.93 1540
6804.71 1544
6805.48 1575
6806.26 1545
6807.04 1551
6807.82 1575
6808.60 1539
6809.38 1453
6810.16 1463
6810.94 1473
6811.71 1478
6812.49 1478
6813.27 1422
6814.05 1460
6814.83 1425
6815.61 1435
6816.39 1429
6817.17 1370
6817.95 1400
6818.73 1396
6819.51 1497
6820.29 1476
6821.07 1474
6821.84 1479
6822.62 1470
6823.40 1444
6824.18 1442
6824.96 1471
6825.74 1452
6826.52 1419
6827.30 1429
6828.08 1365
6828.86 1386
6829.64 1384
6830.42 1424
6831.20 1378
6831.98 1380
6832.76 1403
6833.54 1546
6834.32 1469
6835.10 1558
6835.88 1707
6836.66 1859
6837.44 1955
6838.22 2140
6839.01 2321
6839.79 2340
6840.57 2285
6841.35 2281
6842.13 2213
6842.91 2059
6843.69 1882
6844.47 1800
6845.25 1732
6846.03 1628
6846.81 1699
6847.59 1850
6848.37 1988
6849.16 2199
6849.94 2464
6850.72 2698
6851.50 2644
6852.28 2697
6853.06 2613
6853.84 2443
6854.62 2264
6855.41 2107
6856.19 1888
6856.97 1764
6857.75 1705
6858.53 1649
6859.31 1688
6860.10 1604
6860.88 1595
6861.66 1552
6862.44 1548
6863.22 1605
6864.00 1564
6864.79 1591
6865.57 1678
6866.35 1702
6867.13 1643
6867.91 1673
6868.70 1672
6869.48 1746
6870.26 1699
6871.04 1698
6871.83 1721
6872.61 1688
6873.39 1677
6874.17 1715
6874.96 1794
6875.74 1769
6876.52 1914
6877.30 1968
6878.09 1973
6878.87 2163
6879.65 2359
6880.43 2673
6881.22 2967
6882.00 3209
6882.78 3366
6883.57 3309
6884.35 3227
6885.13 3042
6885.92 2995
6886.70 3211
6887.48 3534
6888.27 3569
6889.05 3657
6889.83 3678
6890.62 3541
6891.40 3347
6892.18 2987
6892.97 2761
6893.75 2515
6894.53 2309
6895.32 2225
6896.10 2140
6896.88 2085
6897.67 2104
6898.45 2072
6899.24 2037
6900.02 2049
6900.80 2103
6901.59 2119
6902.37 1968
6903.16 2005
6903.94 2044
6904.73 1976
6905.51 1934
6906.29 1916
6907.08 1924
6907.86 1841
6908.65 1905
6909.43 1792
6910.22 1741
6911.00 1778
6911.79 1736
6912.57 1664
6913.35 1698
6914.14 1736
6914.92 1727
6915.71 1689
6916.49 1741
6917.28 1705
6918.06 1676
6918.85 1731
6919.63 1631
6920.42 1636
6921.20 1698
6921.99 1743
6922.78 1725
6923.56 1750
6924.35 1754
6925.13 1769
6925.92 1769
6926.70 1790
6927.49 1815
6928.27 1879
6929.06 1961
6929.84 1845
6930.63 1832
6931.42 1825
6932.20 1795
6932.99 1806
6933.77 1853
6934.56 1840
6935.35 1837
6936.13 1874
6936.92 1943
6937.70 1965
6938.49 1996
6939.28 2128
6940.06 2284
6940.85 2326
6941.63 2449
6942.42 2624
6943.21 2684
6943.99 2735
6944.78 2721
6945.57 2834
6946.35 2841
6947.14 2926
6947.93 2965
6948.71 3030
6949.50 3080
6950.29 3013
6951.07 2813
6951.86 2716
6952.65 2606
6953.44 2456
6954.22 2469
6955.01 2423
6955.80 2473
6956.58 2449
6957.37 2332
6958.16 2350
6958.95 2346
6959.73 2406
6960.52 2372
6961.31 2404
6962.09 2454
6962.88 2577
6963.67 2653
6964.46 2701
6965.25 2745
6966.03 2855
6966.82 3074
6967.61 3175
6968.40 3418
6969.18 3561
6969.97 3639
6970.76 3546
6971.55 3548
6972.34 3551
6973.12 3523
6973.91 3515
6974.70 3435
6975.49 3487
6976.28 3485
6977.07 3656
6977.85 3622
6978.64 3726
6979.43 3982
6980.22 4305
6981.01 5024
6981.80 6123
6982.59 7663
6983.37 9788
6984.16 12025
6984.95 14322
6985.74 15551
6986.53 16322
6987.32 15866
6988.11 14825
6988.90 13077
6989.69 11441
6990.47 9597
6991.26 7858
6992.05 6328
6992.84 5267
6993.63 4500
6994.42 3807
6995.21 3348
6996.00 3042
6996.79 2744
6997.58 2668
6998.37 2735
6999.16 2569
6999.95 2385
7000.74 2438
7001.53 2563
7002.32 2454
7003.11 2360
7003.90 2273
7004.69 2207
7005.48 2122
7006.27 1986
7007.06 1931
7007.85 1802
7008.64 1902
7009.43 1964
7010.22 1955
7011.01 2083
7011.80 2194
7012.59 2239
7013.38 2318
7014.17 2370
7014.96 2354
7015.75 2319
7016.54 2349
7017.33 2276
7018.12 2259
7018.91 2272
7019.70 2273
7020.49 2447
7021.28 2583
7022.07 2813
7022.87 2900
7023.66 3081
7024.45 3150
7025.24 3089
7026.03 3042
7026.82 2980
7027.61 2968
7028.40 2801
7029.19 2673
7029.99 2624
7030.78 2474
7031.57 2395
7032.36 2293
7033.15 2276
7033.94 2257
7034.74 2332
7035.53 2419
7036.32 2533
7037.11 2587
7037.90 2625
7038.69 2515
7039.49 2544
7040.28 2489
7041.07 2394
7041.86 2480
7042.65 2384
7043.45 2330
7044.24 2374
7045.03 2358
7045.82 2356
7046.61 2447
7047.41 2623
7048.20 2837
7048.99 3005
7049.78 3171
7050.58 3328
7051.37 3506
7052.16 3364
7052.95 3107
7053.75 2902
7054.54 2668
7055.33 2496
7056.13 2423
7056.92 2478
7057.71 2590
7058.50 2553
7059.30 2524
7060.09 2555
7060.88 2442
7061.68 2368
7062.47 2420
7063.26 2378
7064.06 2332
7064.85 2230
7065.64 2225
7066.44 2178
7067.23 2202
7068.02 2222
7068.82 2094
7069.61 2004
7070.40 1988
7071.20 1979
7071.99 1886
7072.78 1819
7073.58 1801
7074.37 1820
7075.17 1740
7075.96 1814
7076.75 1748
7077.55 1704
7078.34 1719
7079.14 1704
7079.93 1663
7080.72 1632
7081.52 1666
7082.31 1654
7083.11 1705
7083.90 1653
7084.70 1650
7085.49 1685
7086.28 1698
7087.08 1836
7087.87 1851
7088.67 1851
7089.46 1799
7090.26 1713
7091.05 1737
7091.85 1672
7092.64 1629
7093.44 1592
7094.23 1513
7095.03 1470
7095.82 1439
7096.62 1424
7097.41 1368
7098.21 1384
7099.00 1362
7099.80 1358
7100.59 1380
7101.39 1371
7102.18 1408
7102.98 1379
7103.77 1318
7104.57 1308
7105.37 1275
7106.16 1264
7106.96 1276
7107.75 1240
7108.55 1187
7109.34 1231
7110.14 1199
7110.94 1151
7111.73 1168
7112.53 1186
7113.32 1219
7114.12 1216
7114.92 1198
7115.71 1212
7116.51 1194
7117.30 1197
7118.10 1153
7118.90 1193
7119.69 1203
7120.49 1194
7121.29 1183
7122.08 1198
7122.88 1169
7123.68 1188
7124.47 1212
7125.27 1173
7126.07 1243
7126.86 1256
7127.66 1278
7128.46 1302
7129.25 1372
7130.05 1357
7130.85 1399
7131.64 1378
7132.44 1268
7133.24 1287
7134.04 1274
7134.83 1276
7135.63 1178
7136.43 1144
7137.23 1192
7138.02 1140
7138.82 1105
7139.62 1093
7140.42 1081
7141.21 1046
7142.01 1083
7142.81 1070
7143.61 1066
7144.40 1088
7145.20 1069
7146.00 1057
7146.80 1059
7147.59 994
7148.39 1010
7149.19 971
7149.99 967
7150.79 978
7151.59 1029
7152.38 1002
7153.18 1032
7153.98 983
7154.78 990
7155.58 1019
7156.38 1046
7157.17 987
7157.97 1040
7158.77 1017
7159.57 1028
7160.37 1027
7161.17 1002
7161.97 997
7162.76 947
7163.56 1002
7164.36 963
7165.16 973
7165.96 943
7166.76 958
7167.56 970
7168.36 1007
7169.16 986
7169.96 950
7170.75 993
7171.55 960
7172.35 948
7173.15 886
7173.95 929
7174.75 881
7175.55 870
7176.35 901
7177.15 887
7177.95 848
7178.75 895
7179.55 936
7180.35 945
7181.15 921
7181.95 940
7182.75 916
7183.55 869
7184.35 902
7185.15 880
7185.95 822
7186.75 872
7187.55 902
7188.35 868
7189.15 826
7189.95 850
7190.75 871
7191.55 821
7192.35 839
7193.15 817
7193.95 834
7194.75 835
7195.55 838
7196.35 885
7197.15 825
7197.95 823
7198.76 885
7199.56 899
7200.36 857
7201.16 791
7201.96 854
7202.76 868
7203.56 835
7204.36 862
7205.16 887
7205.96 911
7206.77 862
7207.57 805
7208.37 873
7209.17 891
7209.97 869
7210.77 874
7211.57 892
7212.38 976
7213.18 989
7213.98 890
7214.78 898
7215.58 925
7216.38 892
7217.19 913
7217.99 902
7218.79 974
7219.59 926
7220.39 938
7221.20 923
7222.00 937
7222.80 922
7223.60 880
7224.40 914
7225.21 890
7226.01 890
7226.81 871
7227.61 916
7228.42 879
7229.22 959
7230.02 954
7230.82 953
7231.63 988
7232.43 1023
7233.23 1063
7234.03 1048
7234.84 1131
7235.64 1169
7236.44 1212
7237.25 1296
7238.05 1309
7238.85 1221
7239.65 1295
7240.46 1113
7241.26 1085
7242.06 1079
7242.87 1032
7243.67 952
7244.47 966
7245.28 934
7246.08 950
7246.88 929
7247.69 895
7248.49 963
7249.30 947
7250.10 912
7250.90 924
7251.71 958
7252.51 936
7253.31 930
7254.12 976
7254.92 1001
7255.73 1045
7256.53 971
7257.33 973
7258.14 1006
7258.94 918
7259.75 961
7260.55 941
7261.35 995
7262.16 932
7262.96 946
7263.77 975
7264.57 947
7265.38 974
7266.18 946
7266.99 1000
7267.79 998
7268.59 973
7269.40 972
7270.20 997
7271.01 1027
7271.81 1025
7272.62 1015
7273.42 941
7274.23 1000
7275.03 1038
7275.84 1058
7276.64 1102
7277.45 980
7278.25 1026
7279.06 1155
7279.86 1134
7280.67 1189
7281.48 1273
7282.28 1464
7283.09 1659
7283.89 1827
7284.70 1816
7285.50 1885
7286.31 1847
7287.11 1756
7287.92 1756
7288.73 1576
7289.53 1487
7290.34 1373
7291.14 1232
7291.95 1194
7292.76 1117
7293.56 1097
7294.37 1113
7295.17 1134
7295.98 1093
7296.79 1091
7297.59 1150
7298.40 1186
7299.21 1187
7300.01 1194
7300.82 1184
7301.62 1175
7302.43 1195
7303.24 1241
7304.04 1234
7304.85 1196
7305.66 1217
7306.46 1237
7307.27 1338
7308.08 1365
7308.89 1343
7309.69 1376
7310.50 1399
7311.31 1460
7312.11 1477
7312.92 1443
7313.73 1545
7314.53 1490
7315.34 1573
7316.15 1688
7316.96 1975
7317.76 2370
7318.57 2706
7319.38 2884
7320.19 3017
7320.99 2990
7321.80 2778
7322.61 2524
7323.42 2281
7324.22 2085
7325.03 1971
7325.84 1815
7326.65 1605
7327.46 1657
7328.26 1543
7329.07 1419
7329.88 1394
7330.69 1380
7331.50 1360
7332.30 1365
7333.11 1420
7333.92 1394
7334.73 1418
7335.54 1405
7336.35 1453
7337.15 1479
7337.96 1536
7338.77 1497
7339.58 1505
7340.39 1502
7341.20 1534
7342.01 1464
7342.82 1419
7343.62 1372
7344.43 1282
7345.24 1258
7346.05 1182
7346.86 1160
7347.67 1155
7348.48 1149
7349.29 1157
7350.10 1151
7350.91 1124
7351.71 1121
7352.52 1044
7353.33 1064
7354.14 1126
7354.95 1133
7355.76 1113
7356.57 1089
7357.38 1163
7358.19 1207
7359.00 1249
7359.81 1331
7360.62 1268
7361.43 1251
7362.24 1290
7363.05 1228
7363.86 1294
7364.67 1152
7365.48 1106
7366.29 1163
7367.10 1131
7367.91 1092
7368.72 1022
7369.53 1005
7370.34 1051
7371.15 989
7371.96 1030
7372.77 1011
7373.58 992
7374.39 981
7375.20 1044
7376.01 1078
7376.82 1075
7377.63 1099
7378.45 1174
7379.26 1182
7380.07 1227
7380.88 1300
7381.69 1379
7382.50 1346
7383.31 1351
7384.12 1268
7384.93 1248
7385.74 1132
7386.56 1106
7387.37 1074
7388.18 1071
7388.99 1027
7389.80 1044
7390.61 1010
7391.42 939
7392.24 901
7393.05 937
7393.86 997
7394.67 971
7395.48 911
7396.29 916
7397.10 950
7397.92 934
7398.73 957
7399.54 942
7400.35 994
7401.16 938
7401.98 950
7402.79 910
7403.60 905
7404.41 932
7405.23 903
7406.04 927
7406.85 941
7407.66 903
7408.47 884
7409.29 824
7410.10 833
7410.91 849
7411.72 810
7412.54 849
7413.35 866
7414.16 871
7414.98 814
7415.79 838
7416.60 801
7417.41 794
7418.23 810
7419.04 765
7419.85 798
7420.67 766
7421.48 842
7422.29 763
7423.11 756
7423.92 778
7424.73 755
7425.54 786
7426.36 748
7427.17 722
7427.99 737
7428.80 746
7429.61 754
7430.43 751
7431.24 723
7432.05 709
7432.87 753
7433.68 686
7434.49 740
7435.31 753
7436.12 741
7436.94 789
7437.75 788
7438.56 790
7439.38 782
7440.19 756
7441.01 728
7441.82 755
7442.64 795
7443.45 751
7444.26 722
7445.08 696
7445.89 730
7446.71 748
7447.52 744
7448.34 727
7449.15 737
7449.97 746
7450.78 741
7451.59 714
7452.41 715
7453.22 712
7454.04 746
7454.85 712
7455.67 702
7456.48 763
7457.30 762
7458.11 696
7458.93 746
7459.74 728
7460.56 737
7461.38 738
7462.19 672
7463.01 684
7463.82 765
7464.64 776
7465.45 721
7466.27 712
7467.08 744
7467.90 746
7468.72 762
7469.53 761
7470.35 749
7471.16 740
7471.98 761
7472.79 772
7473.61 801
7474.43 815
7475.24 805
7476.06 799
7476.87 797
7477.69 777
7478.51 773
7479.32 738
7480.14 752
7480.96 816
7481.77 750
7482.59 733
7483.41 775
7484.22 782
7485.04 775
7485.85 779
7486.67 755
7487.49 758
7488.31 763
7489.12 757
7489.94 734
7490.76 715
7491.57 717
7492.39 739
7493.21 782
7494.02 725
7494.84 677
7495.66 754
7496.48 768
7497.29 728
7498.11 723
7498.93 691
7499.74 751
7500.56 759
7501.38 706
7502.20 713
7503.01 753
7503.83 782
7504.65 775
7505.47 812
7506.29 810
7507.10 739
7507.92 742
7508.74 701
7509.56 735
7510.37 721
7511.19 770
7512.01 804
7512.83 721
7513.65 750
7514.47 718
7515.28 748
7516.10 734
7516.92 732
7517.74 720
7518.56 744
7519.38 727
7520.19 715
7521.01 724
7521.83 714
7522.65 749
7523.47 775
7524.29 770
7525.11 752
7525.92 732
7526.74 726
7527.56 760
7528.38 747
7529.20 755
7530.02 748
7530.84 754
7531.66 723
7532.48 761
7533.30 733
7534.12 754
7534.93 754
7535.75 769
7536.57 753
7537.39 770
7538.21 789
7539.03 797
7539.85 795
7540.67 756
7541.49 768
7542.31 793
7543.13 799
7543.95 790
7544.77 823
7545.59 821
7546.41 787
7547.23 817
7548.05 787
7548.87 800
7549.69 817
7550.51 790
7551.33 760
7552.15 765
7552.97 745
7553.79 762
7554.61 778
7555.43 825
7556.25 837
7557.07 821
7557.89 818
7558.71 843
7559.53 855
7560.36 870
7561.18 860
7562.00 808
7562.82 877
7563.64 901
7564.46 873
7565.28 859
7566.10 858
7566.92 857
7567.74 864
7568.56 873
7569.39 895
7570.21 880
7571.03 862
7571.85 896
7572.67 896
7573.49 918
7574.31 885
7575.14 893
7575.96 885
7576.78 944
7577.60 960
7578.42 962
7579.24 982
7580.06 956
7580.89 908
7581.71 931
7582.53 968
7583.35 1018
7584.17 957
7585.00 1018
7585.82 1016
7586.64 1010
7587.46 1078
7588.29 1076
7589.11 1096
7589.93 1085
7590.75 1110
7591.57 1099
7592.40 1120
7593.22 1083
7594.04 1100
7594.86 1170
7595.69 1257
7596.51 1202
7597.33 1307
7598.15 1263
7598.98 1262
7599.80 1287
7600.62 1347
7601.45 1428
7602.27 1453
7603.09 1515
7603.92 1563
7604.74 1648
7605.56 1606
7606.38 1637
7607.21 1580
7608.03 1549
7608.85 1513
7609.68 1471
7610.50 1459
7611.32 1456
7612.15 1365
7612.97 1403
7613.80 1436
7614.62 1424
7615.44 1507
7616.27 1651
7617.09 1768
7617.91 1871
7618.74 1961
7619.56 1958
7620.39 1970
7621.21 1810
7622.03 1731
7622.86 1646
7623.68 1608
7624.51 1649
7625.33 1622
7626.15 1657
7626.98 1673
7627.80 1670
7628.63 1718
7629.45 1846
7630.28 1852
7631.10 1862
7631.93 1954
7632.75 1952
7633.58 1865
7634.40 1774
7635.22 1718
7636.05 1628
7636.87 1535
7637.70 1481
7638.52 1351
7639.35 1347
7640.17 1306
7641.00 1254
7641.82 1205
7642.65 1276
7643.47 1348
7644.30 1373
7645.13 1409
7645.95 1465
7646.78 1501
7647.60 1436
7648.43 1470
7649.25 1430
7650.08 1417
7650.90 1378
7651.73 1369
7652.55 1314
7653.38 1179
7654.21 1159
7655.03 1121
7655.86 1069
7656.68 1072
7657.51 982
7658.34 1018
7659.16 997
7659.99 942
7660.81 980
7661.64 973
7662.47 955
7663.29 943
7664.12 991
7664.95 1004
7665.77 943
7666.60 1053
7667.42 1026
7668.25 984
7669.08 993
7669.90 1010
7670.73 992
7671.56 946
7672.38 946
7673.21 936
7674.04 965
7674.87 954
7675.69 962
7676.52 933
7677.35 900
7678.17 911
7679.00 961
7679.83 981
7680.65 1014
7681.48 1073
7682.31 1106
7683.14 1136
7683.96 1209
7684.79 1299
7685.62 1265
7686.45 1284
7687.27 1254
7688.10 1170
7688.93 1084
7689.76 1114
7690.58 1067
7691.41 1071
7692.24 999
7693.07 998
7693.90 1009
7694.72 999
7695.55 1071
7696.38 1103
7697.21 1147
7698.04 1219
7698.86 1269
7699.69 1290
7700.52 1280
7701.35 1208
7702.18 1146
7703.01 1072
7703.83 1052
7704.66 992
7705.49 951
7706.32 925
7707.15 975
7707.98 941
7708.81 919
7709.63 893
7710.46 927
7711.29 911
7712.12 887
7712.95 890
7713.78 895
7714.61 937
7715.44 914
7716.27 916
7717.10 886
7717.93 894
7718.75 873
7719.58 872
7720.41 855
7721.24 823
7722.07 819
7722.90 823
7723.73 836
7724.56 857
7725.39 814
7726.22 848
7727.05 842
7727.88 844
7728.71 842
7729.54 848
7730.37 856
7731.20 874
7732.03 866
7732.86 828
7733.69 803
7734.52 810
7735.35 794
7736.18 741
7737.01 748
7737.84 711
7738.67 731
7739.50 743
7740.33 767
7741.16 735
7741.99 760
7742.82 782
7743.65 822
7744.48 857
7745.31 954
7746.14 1054
7746.98 1048
7747.81 1096
7748.64 1097
7749.47 1083
7750.30 1075
7751.13 1032
7751.96 954
7752.79 912
7753.62 802
7754.45 798
7755.29 785
7756.12 767
7756.95 797
7757.78 747
7758.61 711
7759.44 732
7760.27 747
7761.11 698
7761.94 749
7762.77 707
7763.60 711
7764.43 733
7765.26 702
7766.10 731
7766.93 668
7767.76 704
7768.59 689
7769.42 708
7770.26 651
7771.09 679
7771.92 748
7772.75 735
7773.58 703
7774.42 706
7775.25 733
7776.08 715
7776.91 677
7777.75 721
7778.58 720
7779.41 719
7780.24 692
7781.08 722
7781.91 679
7782.74 734
7783.57 788
7784.41 799
7785.24 730
7786.07 760
7786.91 811
7787.74 781
7788.57 726
7789.40 771
7790.24 782
7791.07 752
7791.90 741
7792.74 740
7793.57 773
7794.40 718
7795.24 806
7796.07 786
7796.90 760
7797.74 741
7798.57 777
7799.40 757
7800.24 766
7801.07 814
7801.91 809
7802.74 883
7803.57 811
7804.41 827
7805.24 836
7806.07 875
7806.91 859
7807.74 823
7808.58 859
7809.41 874
7810.25 946
7811.08 957
7811.91 991
7812.75 996
7813.58 1084
7814.42 1057
7815.25 1104
7816.09 1083
7816.92 1073
7817.75 1108
7818.59 1132
7819.42 1161
7820.26 1184
7821.09 1219
7821.93 1207
7822.76 1278
7823.60 1264
7824.43 1273
7825.27 1247
7826.10 1218
7826.94 1127
7827.77 1089
7828.61 1043
7829.44 1067
7830.28 1119
7831.11 1110
7831.95 1150
7832.78 1170
7833.62 1210
7834.46 1249
7835.29 1258
7836.13 1207
7836.96 1159
7837.80 1155
7838.63 1136
7839.47 1061
7840.31 1038
7841.14 1008
7841.98 930
7842.81 990
7843.65 929
7844.48 902
7845.32 898
7846.16 897
7846.99 867
7847.83 867
7848.67 834
7849.50 940
7850.34 869
7851.17 886
7852.01 885
7852.85 918
7853.68 877
7854.52 913
7855.36 947
7856.19 916
7857.03 884
7857.87 886
7858.70 876
7859.54 891
7860.38 921
7861.21 937
7862.05 936
7862.89 880
7863.72 899
7864.56 949
7865.40 886
7866.24 875
7867.07 866
7867.91 887
7868.75 888
7869.59 901
7870.42 926
7871.26 934
7872.10 964
7872.94 970
7873.77 992
7874.61 1074
7875.45 1134
7876.29 1174
7877.12 1204
7877.96 1297
7878.80 1350
7879.64 1260
7880.47 1292
7881.31 1296
7882.15 1211
7882.99 1219
7883.83 1190
7884.66 1113
7885.50 1090
7886.34 1016
7887.18 1040
7888.02 995
7888.86 1089
7889.69 1097
7890.53 1136
7891.37 1181
7892.21 1173
7893.05 1099
7893.89 1140
7894.73 1101
7895.56 1078
7896.40 1048
7897.24 1022
7898.08 962
7898.92 915
7899.76 905
7900.60 890
7901.44 907
7902.28 910
7903.12 920
7903.95 887
7904.79 903
7905.63 905
7906.47 870
7907.31 862
7908.15 822
7908.99 860
7909.83 890
7910.67 861
7911.51 839
7912.35 888
7913.19 900
7914.03 892
7914.87 956
7915.71 995
7916.55 1009
7917.39 1014
7918.23 1009
7919.07 1082
7919.91 1056
7920.75 1023
7921.59 978
7922.43 941
7923.27 917
7924.11 861
7924.95 832
7925.79 817
7926.63 839
7927.47 802
7928.31 822
7929.15 797
7929.99 785
7930.83 782
7931.67 807
7932.51 807
7933.35 807
7934.19 830
7935.04 823
7935.88 832
7936.72 866
7937.56 871
7938.40 803
7939.24 797
7940.08 813
7940.92 808
7941.76 808
7942.60 809
7943.45 889
7944.29 861
7945.13 906
7945.97 888
7946.81 879
7947.65 917
7948.49 893
7949.34 883
7950.18 979
7951.02 964
7951.86 980
7952.70 1051
7953.54 1080
7954.39 1138
7955.23 1185
7956.07 1205
7956.91 1212
7957.75 1239
7958.60 1225
7959.44 1188
7960.28 1105
7961.12 1094
7961.96 1054
7962.81 1106
7963.65 1137
7964.49 1175
7965.33 1327
7966.18 1428
7967.02 1564
7967.86 1657
7968.70 1660
7969.55 1592
7970.39 1538
7971.23 1403
7972.08 1237
7972.92 1147
7973.76 1100
7974.60 1043
7975.45 1023
7976.29 980
7977.13 901
7977.98 910
7978.82 937
7979.66 900
7980.51 883
7981.35 864
7982.19 861
7983.04 869
7983.88 903
7984.72 886
7985.57 861
7986.41 896
7987.25 834
7988.10 827
7988.94 830
7989.78 806
7990.63 759
7991.47 729
7992.32 705
7993.16 718
7994.00 759
7994.85 733
7995.69 679
7996.54 685
7997.38 697
7998.22 682
7999.07 657
7999.91 684
8000.76 669
8001.60 665
8002.45 665
8003.29 688
8004.13 636
8004.98 691
8005.82 630
8006.67 611
8007.51 649
8008.36 632
8009.20 635
8010.05 579
8010.89 624
8011.74 651
8012.58 601
8013.43 578
8014.27 586
8015.12 624
8015.96 598
8016.81 589
8017.65 562
8018.50 574
8019.34 607
8020.19 631
8021.03 588
8021.88 588
8022.72 602
8023.57 614
8024.41 575
8025.26 594
8026.11 595
8026.95 547
8027.80 614
8028.64 601
8029.49 558
8030.33 559
8031.18 582
8032.03 596
8032.87 572
8033.72 581
8034.56 587
8035.41 571
8036.26 537
8037.10 547
8037.95 605
8038.80 608
8039.64 610
8040.49 616
8041.34 568
8042.18 578
8043.03 609
8043.87 606
8044.72 604
8045.57 610
8046.41 574
8047.26 538
8048.11 568
8048.96 571
8049.80 543
8050.65 539
8051.50 548
8052.34 532
8053.19 571
8054.04 577
8054.88 566
8055.73 555
8056.58 556
8057.43 561
8058.27 524
8059.12 537
8059.97 581
8060.82 570
8061.66 571
8062.51 537
8063.36 540
8064.21 545
8065.05 521
8065.90 572
8066.75 553
8067.60 540
8068.44 507
8069.29 490
8070.14 519
8070.99 517
8071.84 513
8072.68 475
8073.53 525
8074.38 516
8075.23 497
8076.08 544
8076.93 512
8077.77 520
8078.62 522
8079.47 554
8080.32 553
8081.17 507
8082.02 493
8082.87 505
8083.71 524
8084.56 555
8085.41 533
8086.26 530
8087.11 533
8087.96 518
8088.81 546
8089.66 505
8090.51 519
8091.35 532
8092.20 495
8093.05 517
8093.90 512
8094.75 501
8095.60 508
8096.45 550
8097.30 519
8098.15 519
8099.00 559
8099.85 522
8100.70 493
8101.55 491
8102.40 513
8103.25 480
8104.10 559
8104.95 538
8105.80 562
8106.65 568
8107.50 535
8108.35 538
8109.20 587
8110.05 531
8110.90 522
8111.75 557
8112.60 518
8113.45 549
8114.30 531
8115.15 559
8116.00 534
8116.85 520
8117.70 518
8118.55 512
8119.40 505
8120.25 510
8121.10 565
8121.95 531
8122.80 541
8123.65 565
8124.50 551
8125.35 499
8126.20 516
8127.06 509
8127.91 540
8128.76 537
8129.61 551
8130.46 574
8131.31 580
8132.16 588
8133.01 574
8133.86 644
8134.72 614
8135.57 572
8136.42 563
8137.27 580
8138.12 528
8138.97 569
8139.83 528
8140.68 556
8141.53 572
8142.38 551
8143.23 589
8144.08 588
8144.94 540
8145.79 590
8146.64 644
8147.49 567
8148.34 592
8149.20 574
8150.05 580
8150.90 557
8151.75 601
8152.60 622
8153.46 651
8154.31 679
8155.16 695
8156.01 728
8156.87 718
8157.72 676
8158.57 652
8159.42 592
8160.28 561
8161.13 608
8161.98 512
8162.84 550
8163.69 552
8164.54 570
8165.39 535
8166.25 543
8167.10 540
8167.95 506
8168.81 500
8169.66 486
8170.51 476
8171.37 518
8172.22 539
8173.07 506
8173.93 505
8174.78 510
8175.63 509
8176.49 507
8177.34 530
8178.19 527
8179.05 504
8179.90 476
8180.76 485
8181.61 459
8182.46 509
8183.32 434
8184.17 458
8185.02 443
8185.88 461
8186.73 473
8187.59 443
8188.44 480
8189.30 450
8190.15 514
8191.00 451
8191.86 459
8192.71 498
8193.57 502
8194.42 507
8195.28 495
8196.13 466
8196.99 442
8197.84 451
8198.69 458
8199.55 440
8200.40 440
8201.26 455
8202.11 452
8202.97 445
8203.82 443
8204.68 457
8205.53 443
8206.39 471
8207.24 464
8208.10 464
8208.95 445
8209.81 478
8210.67 480
8211.52 452
8212.38 485
8213.23 460
8214.09 475
8214.94 457
8215.80 467
8216.65 501
8217.51 481
8218.37 447
8219.22 437
8220.08 452
8220.93 492
8221.79 449
8222.64 490
8223.50 465
8224.36 454
8225.21 460
8226.07 476
8226.92 462
8227.78 417
8228.64 446
8229.49 456
8230.35 464
8231.21 476
8232.06 435
8232.92 486
8233.78 497
8234.63 470
8235.49 433
8236.35 478
8237.20 473
8238.06 421
8238.92 466
8239.77 490
8240.63 440
8241.49 463
8242.34 398
8243.20 404
8244.06 401
8244.91 441
8245.77 434
8246.63 432
8247.49 412
8248.34 421
8249.20 454
8250.06 453
8250.92 453
8251.77 421
8252.63 480
8253.49 423
8254.35 451
8255.20 441
8256.06 480
8256.92 447
8257.78 458
8258.63 453
8259.49 502
8260.35 481
8261.21 461
8262.07 450
8262.92 455
8263.78 484
8264.64 487
8265.50 505
8266.36 473
8267.22 464
8268.07 442
8268.93 493
8269.79 510
8270.65 486
8271.51 482
8272.37 499
8273.22 537
8274.08 547
8274.94 544
8275.80 576
8276.66 567
8277.52 597
8278.38 603
8279.24 660
8280.09 642
8280.95 659
8281.81 613
8282.67 602
8283.53 619
8284.39 572
8285.25 582
8286.11 527
8286.97 587
8287.83 588
8288.69 568
8289.55 577
8290.41 625
8291.26 636
8292.12 627
8292.98 646
8293.84 624
8294.70 694
8295.56 612
8296.42 619
8297.28 602
8298.14 581
8299.00 534
8299.86 576
8300.72 523
8301.58 547
8302.44 553
8303.30 582
8304.16 551
8305.02 505
8305.88 528
8306.74 528
8307.60 522
8308.46 478
8309.33 502
8310.19 477
8311.05 535
8311.91 501
8312.77 539
8313.63 494
8314.49 484
8315.35 481
8316.21 476
8317.07 488
8317.93 458
8318.79 516
8319.65 462
8320.52 466
8321.38 479
8322.24 514
8323.10 518
8323.96 487
8324.82 467
8325.68 465
8326.54 457
8327.41 430
8328.27 444
8329.13 459
8329.99 455
8330.85 469
8331.71 474
8332.57 479
8333.44 468
8334.30 483
8335.16 462
8336.02 438
8336.88 460
8337.75 468
8338.61 476
8339.47 439
8340.33 470
8341.19 476
8342.06 502
8342.92 494
8343.78 462
8344.64 473
8345.50 497
8346.37 481
8347.23 469
8348.09 492
8348.95 463
8349.82 487
8350.68 501
8351.54 513
8352.40 463
8353.27 492
8354.13 497
8354.99 467
8355.86 474
8356.72 500
8357.58 486
8358.45 460
8359.31 467
8360.17 487
8361.03 475
8361.90 530
8362.76 487
8363.62 458
8364.49 490
8365.35 466
8366.21 525
8367.08 498
8367.94 468
8368.80 471
8369.67 454
8370.53 459
8371.40 480
8372.26 518
8373.12 456
8373.99 499
8374.85 514
8375.71 459
8376.58 478
8377.44 513
8378.31 466
8379.17 498
8380.03 491
8380.90 546
8381.76 522
8382.63 506
8383.49 478
8384.36 540
8385.22 513
8386.08 510
8386.95 473
8387.81 513
8388.68 501
8389.54 483
8390.41 506
8391.27 500
8392.14 511
8393.00 489
8393.87 521
8394.73 482
8395.60 476
8396.46 525
8397.33 541
8398.19 545
8399.06 538
8399.92 548
8400.79 530
8401.65 541
8402.52 543
8403.38 553
8404.25 556
8405.11 528
8405.98 517
8406.84 570
8407.71 540
8408.58 571
8409.44 550
8410.31 603
8411.17 600
8412.04 564
8412.90 581
8413.77 598
8414.64 573
8415.50 563
8416.37 583
8417.23 600
8418.10 612
8418.97 612
8419.83 624
8420.70 603
8421.56 644
8422.43 620
8423.30 653
8424.16 692
8425.03 682
8425.90 727
8426.76 728
8427.63 733
8428.50 749
8429.36 730
8430.23 729
8431.10 736
8431.96 777
8432.83 774
8433.70 736
8434.56 738
8435.43 789
8436.30 845
8437.16 853
8438.03 837
8438.90 870
8439.77 946
8440.63 985
8441.50 997
8442.37 1021
8443.24 1036
8444.10 1002
8444.97 1056
8445.84 1053
8446.71 1049
8447.57 1079
8448.44 1095
8449.31 1060
8450.18 1142
8451.04 1203
8451.91 1274
8452.78 1389
8453.65 1549
8454.52 1736
8455.38 1930
8456.25 2002
8457.12 2102
8457.99 2051
8458.86 1938
8459.72 1798
8460.59 1698
8461.46 1568
8462.33 1395
8463.20 1257
8464.07 1155
8464.93 1138
8465.80 1019
8466.67 1005
8467.54 999
8468.41 962
8469.28 917
8470.15 912
8471.02 900
8471.88 912
8472.75 907
8473.62 909
8474.49 905
8475.36 899
8476.23 878
8477.10 924
8477.97 967
8478.84 898
8479.71 920
8480.58 992
8481.44 1061
8482.31 1028
8483.18 1028
8484.05 1023
8484.92 1068
8485.79 970
8486.66 959
8487.53 984
8488.40 981
8489.27 925
8490.14 948
8491.01 919
8491.88 927
8492.75 1001
8493.62 1012
8494.49 996
8495.36 1033
8496.23 986
8497.10 1048
8497.97 1017
8498.84 966
8499.71 924
8500.58 935
8501.45 917
8502.32 926
8503.19 921
8504.06 967
8504.93 961
8505.80 1020
8506.67 1012
8507.55 983
8508.42 1008
8509.29 1057
8510.16 976
8511.03 1007
8511.90 1055
8512.77 1032
8513.64 1005
8514.51 1019
8515.38 1028
8516.25 1048
8517.13 1047
8518.00 1037
8518.87 1054
8519.74 1055
8520.61 1069
8521.48 1120
8522.35 1205
8523.23 1276
8524.10 1403
8524.97 1463
8525.84 1480
8526.71 1565
8527.58 1612
8528.46 1564
8529.33 1562
8530.20 1505
8531.07 1493
8531.94 1375
8532.81 1350
8533.69 1309
8534.56 1304
8535.43 1265
8536.30 1245
8537.18 1223
8538.05 1204
8538.92 1181
8539.79 1289
8540.66 1304
8541.54 1314
8542.41 1394
8543.28 1525
8544.15 1717
8545.03 1805
8545.90 1871
8546.77 1965
8547.64 1974
8548.52 2017
8549.39 1892
8550.26 1837
8551.14 1875
8552.01 1853
8552.88 1859
8553.76 1866
8554.63 1797
8555.50 1780
8556.37 1720
8557.25 1592
8558.12 1486
8558.99 1346
8559.87 1234
8560.74 1181
8561.61 1140
8562.49 1070
8563.36 990
8564.24 967
8565.11 941
8565.98 968
8566.86 936
8567.73 839
8568.60 888
8569.48 922
8570.35 920
8571.23 863
8572.10 868
8572.97 881
8573.85 865
8574.72 900
8575.60 835
8576.47 873
8577.34 910
8578.22 846
8579.09 830
8579.97 839
8580.84 873
8581.72 922
8582.59 917
8583.47 923
8584.34 889
8585.21 909
8586.09 960
8586.96 953
8587.84 961
8588.71 963
8589.59 934
8590.46 933
8591.34 930
8592.21 925
8593.09 968
8593.96 962
8594.84 965
8595.71 913
8596.59 932
8597.46 958
8598.34 931
8599.22 969
8600.09 965
8600.97 932
8601.84 992
8602.72 937
8603.59 972
8604.47 954
8605.34 1004
8606.22 997
8607.10 946
8607.97 969
8608.85 1064
8609.72 1058
8610.60 1002
8611.47 1025
8612.35 1015
8613.23 1048
8614.10 1048
8614.98 1147
8615.86 1083
8616.73 1130
8617.61 1054
8618.48 1089
8619.36 1111
8620.24 1160
8621.11 1182
8621.99 1176
8622.87 1161
8623.74 1176
8624.62 1207
8625.50 1231
8626.37 1241
8627.25 1239
8628.13 1261
8629.00 1261
8629.88 1241
8630.76 1262
8631.64 1283
8632.51 1256
8633.39 1225
8634.27 1243
8635.14 1311
8636.02 1256
8636.90 1250
8637.78 1270
8638.65 1281
8639.53 1352
8640.41 1346
8641.29 1326
8642.16 1351
8643.04 1378
8643.92 1410
8644.80 1520
8645.67 1544
8646.55 1565
8647.43 1550
8648.31 1582
8649.18 1604
8650.06 1576
8650.94 1629
8651.82 1592
8652.70 1605
8653.58 1646
8654.45 1628
8655.33 1726
8656.21 1712
8657.09 1694
8657.97 1810
8658.84 1873
8659.72 2021
8660.60 2185
8661.48 2444
8662.36 2623
8663.24 2775
8664.12 2927
8664.99 3088
8665.87 3115
8666.75 2950
8667.63 2848
8668.51 2813
8669.39 2797
8670.27 2683
8671.15 2675
8672.03 2708
8672.91 2687
8673.78 2734
8674.66 2761
8675.54 2716
8676.42 2629
8677.30 2547
8678.18 2425
8679.06 2350
8679.94 2163
8680.82 2092
8681.70 2018
8682.58 2027
8683.46 1912
8684.34 1821
8685.22 1865
8686.10 1944
8686.98 2105
8687.86 2422
8688.74 2711
8689.62 2967
8690.50 3256
8691.38 3650
8692.26 3974
8693.14 4146
8694.02 4085
8694.90 3999
8695.78 3754
8696.66 3336
8697.54 3085
8698.42 2791
8699.30 2603
8700.18 2460
8701.06 2388
8701.94 2257
8702.82 2186
8703.70 2080
8704.58 2026
8705.46 1880
8706.34 1800
8707.23 1744
8708.11 1641
8708.99 1502
8709.87 1437
8710.75 1327
8711.63 1315
8712.51 1246
8713.39 1281
8714.27 1205
8715.16 1220
8716.04 1189
8716.92 1186
8717.80 1141
8718.68 1144
8719.56 1177
8720.44 1147
8721.33 1172
8722.21 1138
8723.09 1113
8723.97 1138
8724.85 1144
8725.73 1170
8726.62 1176
8727.50 1237
8728.38 1306
8729.26 1336
8730.14 1253
8731.03 1308
8731.91 1357
8732.79 1278
8733.67 1287
8734.55 1225
8735.44 1200
8736.32 1206
8737.20 1245
8738.08 1205
8738.97 1134
8739.85 1157
8740.73 1196
8741.61 1184
8742.50 1178
8743.38 1124
8744.26 1129
8745.14 1096
8746.03 1054
8746.91 1092
8747.79 1063
8748.68 1042
8749.56 1092
8750.44 1086
8751.33 1118
8752.21 1163
8753.09 1111
8753.97 1158
8754.86 1220
8755.74 1234
8756.62 1219
8757.51 1228
8758.39 1189
8759.28 1239
8760.16 1251
8761.04 1258
8761.93 1226
8762.81 1234
8763.69 1274
8764.58 1276
8765.46 1205
8766.34 1166
8767.23 1225
8768.11 1272
8769.00 1276
8769.88 1205
8770.76 1186
8771.65 1192
8772.53 1205
8773.42 1192
8774.30 1157
8775.19 1163
8776.07 1157
8776.95 1167
8777.84 1172
8778.72 1267
8779.61 1317
8780.49 1345
8781.38 1433
8782.26 1384
8783.15 1385
8784.03 1430
8784.92 1390
8785.80 1323
8786.69 1308
8787.57 1212
8788.46 1196
8789.34 1193
8790.23 1137
8791.11 1081
8792.00 1018
8792.88 970
8793.77 1004
8794.65 1032
8795.54 964
8796.42 1005
8797.31 1039
8798.19 987
8799.08 997
8799.96 951
8800.85 993
8801.74 985
8802.62 960
8803.51 953
8804.39 965
8805.28 985
8806.16 917
8807.05 945
8807.94 989
8808.82 1012
8809.71 932
8810.59 953
8811.48 941
8812.37 949
8813.25 940
8814.14 953
8815.03 988
8815.91 982
8816.80 1026
8817.68 1047
8818.57 994
8819.46 1064
8820.34 1065
8821.23 1033
8822.12 1006
8823.00 975
8823.89 919
8824.78 881
8825.66 865
8826.55 919
8827.44 900
8828.33 834
8829.21 888
8830.10 894
8830.99 819
8831.87 794
8832.76 817
8833.65 813
8834.54 830
8835.42 786
8836.31 811
8837.20 821
8838.08 812
8838.97 818
8839.86 798
8840.75 828
8841.64 775
8842.52 807
8843.41 793
8844.30 826
8845.19 768
8846.07 762
8846.96 833
8847.85 793
8848.74 785
8849.63 693
8850.51 738
8851.40 702
8852.29 745
8853.18 742
8854.07 662
8854.96 673
8855.84 685
8856.73 705
8857.62 712
8858.51 667
8859.40 675
8860.29 727
8861.17 736
8862.06 688
8862.95 683
8863.84 715
8864.73 697
8865.62 705
8866.51 659
8867.40 665
8868.29 638
8869.17 644
8870.06 615
8870.95 638
8871.84 572
8872.73 606
8873.62 611
8874.51 606
8875.40 640
8876.29 625
8877.18 605
8878.07 632
8878.96 602
8879.85 588
8880.74 600
8881.63 628
8882.51 567
8883.40 547
8884.29 586
8885.18 574
8886.07 610
8886.96 616
8887.85 627
8888.74 602
8889.63 552
8890.52 560
8891.41 564
8892.30 554
8893.19 553
8894.09 566
8894.98 547
8895.87 538
8896.76 532
8897.65 560
8898.54 523
8899.43 533
8900.32 526
8901.21 575
8902.10 528
8902.99 553
8903.88 533
8904.77 517
8905.66 524
8906.55 487
8907.44 520
8908.34 510
8909.23 511
8910.12 524
8911.01 513
8911.90 526
8912.79 538
8913.68 541
8914.57 535
8915.47 517
8916.36 508
8917.25 527
8918.14 495
8919.03 509
8919.92 502
8920.81 518
8921.71 456
8922.60 440
8923.49 464
8924.38 474
8925.27 458
8926.16 488
8927.06 455
8927.95 455
8928.84 460
8929.73 490
8930.62 467
8931.52 484
8932.41 496
8933.30 490
8934.19 505
8935.09 465
8935.98 463
8936.87 443
8937.76 449
8938.66 473
8939.55 425
8940.44 435
8941.33 424
8942.23 438
8943.12 480
8944.01 474
8944.90 438
8945.80 452
8946.69 417
8947.58 424
8948.48 427
8949.37 409
8950.26 444
8951.16 457
8952.05 452
8952.94 451
8953.84 430
8954.73 490
8955.62 481
8956.52 454
8957.41 461
8958.30 452
8959.20 430
8960.09 424
8960.98 410
8961.88 400
8962.77 444
8963.66 431
8964.56 415
8965.45 418
8966.35 437
8967.24 436
8968.13 401
8969.03 447
8969.92 476
8970.82 387
8971.71 400
8972.60 391
8973.50 376
8974.39 400
8975.29 410
8976.18 405
8977.08 407
8977.97 429
8978.87 451
8979.76 437
8980.65 397
8981.55 391
8982.44 410
8983.34 386
8984.23 402
8985.13 408
8986.02 420
8986.92 413
8987.81 415
8988.71 390
8989.60 410
8990.50 454
8991.39 410
8992.29 436
8993.18 412
8994.08 428
8994.97 433
8995.87 450
8996.76 470
8997.66 397
8998.56 381
8999.45 422
9000.35 384
9001.24 332
9002.14 371
9003.03 405
9003.93 401
9004.83 405
9005.72 377
9006.62 382
9007.51 396
9008.41 399
9009.31 399
9010.20 410
9011.10 397
9011.99 420
9012.89 410
9013.79 387
9014.68 377
9015.58 379
9016.48 417
9017.37 435
9018.27 404
9019.16 379
9020.06 372
9020.96 370
9021.85 383
9022.75 378
9023.65 424
9024.54 406
9025.44 372
9026.34 381
9027.24 379
9028.13 400
9029.03 374
9029.93 384
9030.82 354
9031.72 364
9032.62 383
9033.52 390
9034.41 346
9035.31 375
9036.21 399
9037.10 439
9038.00 430
9038.90 429
9039.80 392
9040.69 397
9041.59 410
9042.49 389
9043.39 398
9044.29 439
9045.18 415
9046.08 375
9046.98 404
9047.88 410
9048.78 416
9049.67 390
9050.57 422
9051.47 439
9052.37 409
9053.27 441
9054.16 413
9055.06 414
9055.96 384
9056.86 413
9057.76 441
9058.66 410
9059.55 386
9060.45 423
9061.35 422
9062.25 407
9063.15 431
9064.05 419
9064.95 430
9065.85 431
9066.74 430
9067.64 396
9068.54 429
9069.44 410
9070.34 420
9071.24 457
9072.14 410
9073.04 420
9073.94 446
9074.84 441
9075.74 439
9076.64 429
9077.53 400
9078.43 418
9079.33 439
9080.23 424
9081.13 444
9082.03 423
9082.93 438
9083.83 439
9084.73 455
9085.63 419
9086.53 453
9087.43 473
9088.33 427
9089.23 440
9090.13 447
9091.03 453
9091.93 455
9092.83 432
9093.73 426
9094.63 497
9095.53 422
9096.43 439
9097.33 453
9098.23 435
9099.13 460
9100.04 486
9100.94 453
9101.84 450
9102.74 454
9103.64 396
9104.54 387
9105.44 424
9106.34 408
9107.24 390
9108.14 432
9109.04 407
9109.94 410
9110.85 443
9111.75 446
9112.65 409
9113.55 417
9114.45 395
9115.35 411
9116.25 398
9117.15 392
9118.06 402
9118.96 429
9119.86 403
9120.76 413
9121.66 402
9122.56 404
9123.46 429
9124.37 413
9125.27 408
9126.17 381
9127.07 401
9127.97 390
9128.88 387
9129.78 383
9130.68 421
9131.58 410
9132.48 388
9133.39 405
9134.29 391
9135.19 407
9136.09 404
9137.00 359
9137.90 398
9138.80 400
9139.70 403
9140.61 397
9141.51 432
9142.41 402
9143.31 428
9144.22 402
9145.12 374
9146.02 403
9146.92 400
9147.83 377
9148.73 360
9149.63 382
9150.54 398
9151.44 386
9152.34 403
9153.25 388
9154.15 388
9155.05 394
9155.96 386
9156.86 374
9157.76 375
9158.67 399
9159.57 395
9160.47 427
9161.38 426
9162.28 427
9163.18 417
9164.09 414
9164.99 395
9165.90 426
9166.80 411
9167.70 424
9168.61 456
9169.51 435
9170.42 442
9171.32 410
9172.22 414
9173.13 432
9174.03 404
9174.94 407
9175.84 406
9176.74 383
9177.65 392
9178.55 395
9179.46 418
9180.36 367
9181.27 417
9182.17 409
9183.08 397
9183.98 411
9184.89 373
9185.79 376
9186.70 380
9187.60 397
9188.51 411
9189.41 399
9190.32 368
9191.22 403
9192.13 413
9193.03 408
9193.94 421
9194.84 436
9195.75 427
9196.65 413
9197.56 446
9198.46 455
9199.37 473
9200.27 458
9201.18 474
9202.08 471
9202.99 479
9203.90 460
9204.80 449
9205.71 451
9206.61 415
9207.52 427
9208.42 392
9209.33 426
9210.24 433
9211.14 413
9212.05 421
9212.95 406
9213.86 390
9214.77 396
9215.67 418
9216.58 392
9217.49 413
9218.39 388
9219.30 411
9220.21 428
9221.11 387
9222.02 400
9222.93 384
9223.83 388
9224.74 391
9225.65 393
9226.55 385
9227.46 374
9228.37 383
9229.27 390
9230.18 392
9231.09 392
9231.99 384
9232.90 417
9233.81 387
9234.72 346
9235.62 415
9236.53 402
9237.44 373
9238.34 390
9239.25 397
9240.16 383
9241.07 385
9241.97 341
9242.88 344
9243.79 324
9244.70 365
9245.61 383
9246.51 363
9247.42 397
9248.33 389
9249.24 380
9250.14 362
9251.05 384
9251.96 367
9252.87 391
9253.78 351
9254.69 347
9255.59 353
9256.50 346
9257.41 362
9258.32 371
9259.23 399
9260.14 391
9261.04 376
9261.95 376
9262.86 382
9263.77 412
9264.68 417
9265.59 379
9266.50 380
9267.40 368
9268.31 386
9269.22 367
9270.13 387
9271.04 361
9271.95 405
9272.86 392
9273.77 369
9274.68 365
9275.59 379
9276.49 371
9277.40 375
9278.31 383
9279.22 372
9280.13 342
9281.04 354
9281.95 361
9282.86 378
9283.77 376
9284.68 385
9285.59 404
9286.50 400
9287.41 393
9288.32 351
9289.23 368
9290.14 377
9291.05 415
9291.96 381
9292.87 376
9293.78 408
9294.69 365
9295.60 422
9296.51 426
9297.42 387
9298.33 385
9299.24 426
9300.15 412
9301.06 427
9301.97 399
9302.88 385
9303.79 406
9304.70 407
9305.61 372
9306.53 412
9307.44 448
9308.35 410
9309.26 455
9310.17 473
9311.08 473
9311.99 434
9312.90 490
9313.81 477
9314.72 426
9315.63 439
9316.55 440
9317.46 437
9318.37 444
9319.28 433
9320.19 402
9321.10 403
9322.01 360
9322.93 370
9323.84 393
9324.75 384
9325.66 363
9326.57 395
9327.48 394
9328.40 399
9329.31 370
9330.22 386
9331.13 413
9332.04 405
9332.96 398
9333.87 385
9334.78 394
9335.69 387
9336.60 419
9337.52 404
9338.43 408
9339.34 382
9340.25 427
9341.17 434
9342.08 410
9342.99 407
9343.90 388
9344.82 387
9345.73 394
9346.64 398
9347.55 392
9348.47 411
9349.38 398
9350.29 447
9351.21 398
9352.12 392
9353.03 394
9353.94 418
9354.86 386
9355.77 388
9356.68 350
9357.60 399
9358.51 398
9359.42 403
9360.34 405
9361.25 406
9362.16 419
9363.08 366
9363.99 411
9364.90 383
9365.82 391
9366.73 425
9367.65 437
9368.56 378
9369.47 358
9370.39 386
9371.30 392
9372.21 391
9373.13 380
9374.04 364
9374.96 366
9375.87 387
9376.79 379
9377.70 393
9378.61 391
9379.53 367
9380.44 394
9381.36 434
9382.27 397
9383.19 414
9384.10 404
9385.01 408
9385.93 448
9386.84 436
9387.76 415
9388.67 412
9389.59 432
9390.50 424
9391.42 463
9392.33 451
9393.25 459
9394.16 454
9395.08 465
9395.99 446
9396.91 457
9397.82 434
9398.74 427
9399.65 433
9400.57 454
9401.48 421
9402.40 442
9403.32 459
9404.23 411
9405.15 374
9406.06 377
9406.98 384
9407.89 386
9408.81 418
9409.73 423
9410.64 440
9411.56 415
9412.47 399
9413.39 370
9414.30 390
9415.22 373
9416.14 420
9417.05 378
9417.97 395
9418.89 420
9419.80 422
9420.72 402
9421.63 430
9422.55 449
9423.47 415
9424.38 443
9425.30 443
9426.22 439
9427.13 439
9428.05 418
9428.97 448
9429.88 417
9430.80 459
9431.72 437
9432.63 440
9433.55 475
9434.47 466
9435.38 460
9436.30 463
9437.22 454
9438.14 499
9439.05 506
9439.97 496
9440.89 490
9441.81 534
9442.72 499
9443.64 493
9444.56 505
9445.47 477
9446.39 493
9447.31 488
9448.23 482
9449.15 499
9450.06 507
9450.98 501
9451.90 480
9452.82 513
9453.73 524
9454.65 529
9455.57 539
9456.49 502
9457.41 511
9458.32 514
9459.24 519
9460.16 495
9461.08 464
9462.00 475
9462.92 453
9463.83 468
9464.75 460
9465.67 461
9466.59 461
9467.51 444
9468.43 422
9469.35 456
9470.26 447
9471.18 464
9472.10 451
9473.02 485
9473.94 440
9474.86 456
9475.78 481
9476.70 488
9477.62 484
9478.54 469
9479.45 519
9480.37 499
9481.29 511
9482.21 529
9483.13 513
9484.05 522
9484.97 482
9485.89 479
9486.81 522
9487.73 575
9488.65 508
9489.57 479
9490.49 493
9491.41 488
9492.33 518
9493.25 481
9494.17 491
9495.09 506
9496.01 507
9496.93 481
9497.85 512
9498.77 475
9499.69 473
9500.61 483
9501.53 477
9502.45 492
9503.37 515
9504.29 489
9505.21 531
9506.13 547
9507.05 530
9507.97 526
9508.89 516
9509.81 526
9510.73 507
9511.65 522
9512.57 545
9513.49 512
9514.42 551
9515.34 574
9516.26 617
9517.18 606
9518.10 587
9519.02 597
9519.94 668
9520.86 682
9521.78 667
9522.71 680
9523.63 698
9524.55 687
9525.47 710
9526.39 679
9527.31 639
9528.23 641
9529.16 595
9530.08 593
9531.00 605
9531.92 586
9532.84 606
9533.76 609
9534.69 610
9535.61 614
9536.53 626
9537.45 590
9538.37 558
9539.30 535
9540.22 563
9541.14 581
9542.06 586
9542.98 580
9543.91 605
9544.83 555
9545.75 557
9546.67 597
9547.60 622
9548.52 621
9549.44 620
9550.36 628
9551.29 610
9552.21 565
9553.13 593
9554.06 632
9554.98 647
9555.90 621
9556.82 581
9557.75 618
9558.67 625
9559.59 647
9560.52 678
9561.44 676
9562.36 682
9563.29 669
9564.21 673
9565.13 700
9566.06 681
9566.98 649
9567.90 680
9568.83 681
9569.75 671
9570.67 663
9571.60 661
9572.52 690
9573.44 693
9574.37 685
9575.29 711
9576.22 700
9577.14 735
9578.06 762
9578.99 745
9579.91 705
9580.84 747
9581.76 792
9582.68 797
9583.61 754
9584.53 745
9585.46 796
9586.38 794
9587.31 773
9588.23 813
9589.15 722
9590.08 779
9591.00 791
9591.93 808
9592.85 830
9593.78 837
9594.70 856
9595.63 891
9596.55 933
9597.48 991
9598.40 1009
9599.33 1024
9600.25 1021
9601.18 1011
9602.10 992
9603.03 1010
9603.95 988
9604.88 945
9605.80 949
9606.73 957
9607.65 977
9608.58 904
9609.50 887
9610.43 862
9611.35 843
9612.28 841
9613.21 867
9614.13 846
9615.06 866
9615.98 867
9616.91 885
9617.84 916
9618.76 895
9619.69 891
9620.61 880
9621.54 906
9622.47 943
9623.39 940
9624.32 925
9625.24 931
9626.17 902
9627.10 932
9628.02 988
9628.95 945
9629.88 942
9630.80 984
9631.73 995
9632.65 970
9633.58 1005
9634.51 1013
9635.43 1023
9636.36 1065
9637.29 1082
9638.22 1085
9639.14 1124
9640.07 1123
9641.00 1179
9641.92 1221
9642.85 1167
9643.78 1266
9644.70 1285
9645.63 1267
9646.56 1261
9647.49 1268
9648.41 1284
9649.34 1290
9650.27 1268
9651.20 1278
9652.12 1273
9653.05 1251
9653.98 1243
9654.91 1247
9655.83 1227
9656.76 1267
9657.69 1252
9658.62 1241
9659.55 1252
9660.47 1271
9661.40 1302
9662.33 1318
9663.26 1256
9664.19 1296
9665.11 1259
9666.04 1286
9666.97 1351
9667.90 1397
9668.83 1448
9669.75 1456
9670.68 1465
9671.61 1479
9672.54 1443
9673.47 1497
9674.40 1517
9675.33 1540
9676.25 1514
9677.18 1571
9678.11 1588
9679.04 1600
9679.97 1569
9680.90 1653
9681.83 1643
9682.76 1713
9683.69 1709
9684.61 1692
9685.54 1704
9686.47 1687
9687.40 1705
9688.33 1721
9689.26 1731
9690.19 1735
9691.12 1700
9692.05 1739
9692.98 1874
9693.91 1931
9694.84 2023
9695.77 2134
9696.70 2261
9697.63 2289
9698.56 2344
9699.49 2434
9700.42 2471
9701.35 2351
9702.28 2329
9703.21 2341
9704.14 2197
9705.07 2052
9706.00 1929
9706.93 1884
9707.86 1867
9708.79 1715
9709.72 1791
9710.65 1815
9711.58 1824
9712.51 1838
9713.44 1944
9714.37 1998
9715.30 2017
9716.23 2003
9717.16 1969
9718.09 1948
9719.02 1884
9719.95 1805
9720.88 1703
9721.81 1613
9722.75 1589
9723.68 1540
9724.61 1435
9725.54 1374
9726.47 1352
9727.40 1335
9728.33 1324
9729.26 1307
9730.19 1317
9731.13 1355
9732.06 1348
9732.99 1337
9733.92 1342
9734.85 1325
9735.78 1327
9736.71 1323
9737.65 1321
9738.58 1272
9739.51 1290
9740.44 1274
9741.37 1246
9742.30 1234
9743.24 1234
9744.17 1193
9745.10 1177
9746.03 1145
9746.96 1147
9747.90 1137
9748.83 1132
9749.76 1092
9750.69 1094
9751.63 1116
9752.56 1149
9753.49 1078
9754.42 1162
9755.36 1101
9756.29 1106
9757.22 1070
9758.15 1068
9759.09 1139
9760.02 1068
9760.95 1075
9761.88 1041
9762.82 1079
9763.75 1067
9764.68 1079
9765.62 1148
9766.55 1156
9767.48 1156
9768.41 1147
9769.35 1130
9770.28 1176
9771.21 1132
9772.15 1156
9773.08 1202
9774.01 1168
9774.95 1136
9775.88 1128
9776.81 1115
9777.75 1144
9778.68 1183
9779.62 1157
9780.55 1144
9781.48 1187
9782.42 1214
9783.35 1205
9784.28 1161
9785.22 1158
9786.15 1164
9787.09 1151
9788.02 1054
9788.95 1072
9789.89 1066
9790.82 1053
9791.76 1017
9792.69 1069
9793.63 1027
9794.56 1026
9795.49 1047
9796.43 1071
9797.36 1117
9798.30 1107
9799.23 1133
9800.17 1113
9801.10 1069
9802.04 1039
9802.97 1037
9803.91 1004
9804.84 970
9805.78 926
9806.71 899
9807.65 870
9808.58 866
9809.52 849
9810.45 861
9811.39 812
9812.32 844
9813.26 836
9814.19 827
9815.13 788
9816.06 809
9817.00 826
9817.93 752
9818.87 775
9819.80 730
9820.74 741
9821.68 751
9822.61 751
9823.55 719
9824.48 785
9825.42 744
9826.35 778
9827.29 745
9828.23 735
9829.16 785
9830.10 766
9831.03 740
9831.97 735
9832.91 763
9833.84 721
9834.78 689
9835.72 724
9836.65 763
9837.59 728
9838.52 732
9839.46 741
9840.40 739
9841.33 708
9842.27 746
9843.21 731
9844.14 718
9845.08 709
9846.02 751
9846.95 740
9847.89 773
9848.83 764
9849.77 738
9850.70 744
9851.64 732
9852.58 721
9853.51 783
9854.45 740
9855.39 732
9856.33 720
9857.26 716
9858.20 733
9859.14 686
9860.08 698
9861.01 705
9861.95 668
9862.89 742
9863.83 710
9864.76 723
9865.70 690
9866.64 726
9867.58 676
9868.51 685
9869.45 655
9870.39 652
9871.33 685
9872.27 679
9873.20 678
9874.14 687
9875.08 686
9876.02 694
9876.96 700
9877.90 673
9878.83 678
9879.77 670
9880.71 645
9881.65 658
9882.59 645
9883.53 620
9884.47 631
9885.40 639
9886.34 615
9887.28 607
9888.22 612
9889.16 629
9890.10 585
9891.04 611
9891.98 622
9892.91 654
9893.85 664
9894.79 636
9895.73 668
9896.67 623
9897.61 598
9898.55 623
9899.49 625
9900.43 621
9901.37 622
9902.31 639
9903.25 650
9904.19 646
9905.13 656
9906.07 647
9907.01 653
9907.95 632
9908.89 658
9909.83 620
9910.77 623
9911.71 622
9912.65 638
9913.59 617
9914.53 608
9915.47 636
9916.41 637
9917.35 606
9918.29 656
9919.23 709
9920.17 726
9921.11 729
9922.05 775
9922.99 750
9923.93 814
9924.87 836
9925.81 920
9926.75 885
9927.69 882
9928.63 899
9929.57 884
9930.51 867
9931.45 810
9932.39 808
9933.34 782
9934.28 716
9935.22 686
9936.16 675
9937.10 678
9938.04 642
9938.98 626
9939.92 604
9940.87 616
9941.81 623
9942.75 645
9943.69 647
9944.63 646
9945.57 664
9946.51 696
9947.46 674
9948.40 719
9949.34 789
9950.28 749
9951.22 796
9952.16 764
9953.11 743
9954.05 709
9954.99 736
9955.93 689
9956.87 665
9957.82 654
9958.76 651
9959.70 650
9960.64 646
9961.59 626
9962.53 553
9963.47 590
9964.41 559
9965.35 574
9966.30 545
9967.24 523
9968.18 553
9969.13 557
9970.07 549
9971.01 526
9971.95 535
9972.90 569
9973.84 525
9974.78 518
9975.73 520
9976.67 509
9977.61 512
9978.55 496
9979.50 558
9980.44 503
9981.38 491
9982.33 495
9983.27 510
9984.21 527
9985.16 500
9986.10 502
9987.04 549
9987.99 530
9988.93 485
9989.88 530
9990.82 496
9991.76 485
9992.71 504
9993.65 516
9994.59 515
9995.54 472
9996.48 467
9997.43 521
9998.37 460
9999.31 490
10000.26 500
10001.20 492
10002.15 465
10003.09 493
10004.04 515
10004.98 521
10005.92 465
10006.87 472
10007.81 480
10008.76 478
10009.70 459
10010.65 494
10011.59 499
10012.54 486
10013.48 497
10014.43 486
10015.37 494
10016.32 431
10017.26 455
10018.21 482
10019.15 484
10020.10 457
10021.04 437
10021.99 461
10022.93 437
10023.88 436
10024.82 441
10025.77 476
10026.71 441
10027.66 461
10028.60 455
10029.55 464
10030.49 444
10031.44 430
10032.39 449
10033.33 483
10034.28 452
10035.22 459
10036.17 451
10037.11 440
10038.06 446
10039.01 415
10039.95 446
10040.90 414
10041.84 427
10042.79 455
10043.74 431
10044.68 415
10045.63 399
10046.58 432
10047.52 421
10048.47 410
10049.41 424
10050.36 420
10051.31 408
10052.25 420
10053.20 424
10054.15 424
10055.09 427
10056.04 411
10056.99 415
10057.93 415
10058.88 421
10059.83 447
10060.78 432
10061.72 410
10062.67 437
10063.62 395
10064.56 440
10065.51 389
10066.46 403
10067.41 388
10068.35 405
10069.30 373
10070.25 421
10071.20 414
10072.14 411
10073.09 364
10074.04 408
10074.99 426
10075.93 439
10076.88 426
10077.83 423
10078.78 446
10079.72 414
10080.67 403
10081.62 419
10082.57 461
10083.52 405
10084.46 400
10085.41 381
10086.36 405
10087.31 389
10088.26 399
10089.21 374
10090.15 413
10091.10 408
10092.05 389
10093.00 434
10093.95 411
10094.90 359
10095.85 415
10096.79 433
10097.74 409
10098.69 388
10099.64 405
10100.59 434
10101.54 414
10102.49 443
10103.44 454
10104.39 422
10105.33 383
10106.28 398
10107.23 416
10108.18 416
10109.13 395
10110.08 387
10111.03 421
10111.98 378
10112.93 439
10113.88 451
10114.83 433
10115.78 416
10116.73 417
10117.68 433
10118.63 415
10119.58 418
10120.53 436
10121.48 419
10122.43 373
10123.38 446
10124.33 461
10125.28 445
10126.23 378
10127.18 411
10128.13 410
10129.08 400
10130.03 430
10130.98 410
10131.93 437
10132.88 449
10133.83 453
10134.78 459
10135.73 458
10136.68 480
10137.63 455
10138.58 443
10139.53 455
10140.48 446
10141.43 461
10142.38 454
10143.33 475
10144.29 439
10145.24 471
10146.19 477
10147.14 463
10148.09 472
10149.04 489
10149.99 474
10150.94 513
10151.89 478
10152.85 506
10153.80 502
10154.75 499
10155.70 514
10156.65 499
10157.60 468
10158.55 491
10159.51 497
10160.46 467
10161.41 520
10162.36 528
10163.31 526
10164.26 518
10165.22 547
10166.17 552
10167.12 555
10168.07 575
10169.02 541
10169.98 587
10170.93 568
10171.88 541
10172.83 548
10173.79 573
10174.74 624
10175.69 617
10176.64 631
10177.60 659
10178.55 650
10179.50 619
10180.45 652
10181.41 634
10182.36 634
10183.31 633
10184.26 618
10185.22 646
10186.17 627
10187.12 637
10188.08 608
10189.03 654
10189.98 613
10190.93 602
10191.89 658
10192.84 635
10193.79 627
10194.75 634
10195.70 623
10196.65 617
10197.61 635
10198.56 659
10199.51 655
10200.47 657
10201.42 671
10202.38 690
10203.33 716
10204.28 763
10205.24 739
10206.19 729
10207.14 748
10208.10 814
10209.05 782
10210.01 754
10210.96 777
10211.91 718
10212.87 716
10213.82 707
10214.78 680
10215.73 639
10216.69 681
10217.64 629
10218.59 634
10219.55 639
10220.50 590
10221.46 581
10222.41 616
10223.37 615
10224.32 590
10225.28 576
10226.23 602
10227.19 624
10228.14 618
10229.10 647
10230.05 652
10231.01 639
10231.96 699
10232.92 730
10233.87 682
10234.83 735
10235.78 778
10236.74 783
10237.69 754
10238.65 773
10239.60 768
10240.56 707
10241.51 682
10242.47 675
10243.42 699
10244.38 634
10245.34 616
10246.29 573
10247.25 582
10248.20 595
10249.16 558
10250.11 569
10251.07 578
10252.03 579
10252.98 570
10253.94 513
10254.89 523
10255.85 546
10256.81 533
10257.76 522
10258.72 497
10259.68 525
10260.63 509
10261.59 506
10262.55 487
10263.50 504
10264.46 495
10265.41 514
10266.37 537
10267.33 551
10268.28 567
10269.24 527
10270.20 504
10271.16 524
10272.11 528
10273.07 517
10274.03 502
10274.98 484
10275.94 474
10276.90 475
10277.85 462
10278.81 471
10279.77 476
10280.73 486
10281.68 460
10282.64 463
10283.60 477
10284.56 465
10285.51 456
10286.47 446
10287.43 476
10288.39 470
10289.34 461
10290.30 437
10291.26 468
10292.22 465
10293.18 440
10294.13 453
10295.09 465
10296.05 484
10297.01 467
10297.97 442
10298.92 451
10299.88 454
10300.84 479
10301.80 425
10302.76 422
10303.72 470
10304.67 429
10305.63 450
10306.59 445
10307.55 451
10308.51 433
10309.47 433
10310.43 444
10311.38 476
10312.34 461
10313.30 433
10314.26 458
10315.22 467
10316.18 453
10317.14 478
10318.10 456
10319.06 430
10320.01 418
10320.97 395
10321.93 431
10322.89 425
10323.85 423
10324.81 428
10325.77 438
10326.73 406
10327.69 419
10328.65 427
10329.61 440
10330.57 439
10331.53 433
10332.49 434
10333.45 442
10334.41 436
10335.37 424
10336.33 424
10337.29 440
10338.25 407
10339.21 388
10340.17 406
10341.13 387
10342.09 390
10343.05 368
10344.01 372
10344.97 405
10345.93 442
10346.89 368
10347.85 382
10348.81 401
10349.77 404
10350.73 396
10351.69 401
10352.65 406
10353.61 393
10354.57 369
10355.53 382
10356.49 378
10357.46 400
10358.42 383
10359.38 348
10360.34 383
10361.30 365
10362.26 349
10363.22 357
10364.18 388
10365.14 346
10366.11 351
10367.07 376
10368.03 363
10368.99 372
10369.95 338
10370.91 375
10371.87 383
10372.84 371
10373.80 389
10374.76 348
10375.72 347
10376.68 378
10377.64 333
10378.61 326
10379.57 368
10380.53 375
10381.49 369
10382.45 328
10383.42 363
10384.38 371
10385.34 362
10386.30 378
10387.27 373
10388.23 379
10389.19 358
10390.15 346
10391.11 339
10392.08 346
10393.04 345
10394.00 338
10394.96 352
10395.93 364
10396.89 338
10397.85 357
10398.82 348
10399.78 337
10400.74 336
10401.70 344
10402.67 328
10403.63 322
10404.59 317
10405.56 330
10406.52 356
10407.48 361
10408.45 337
10409.41 362
10410.37 371
10411.34 377
10412.30 371
10413.26 383
10414.23 373
10415.19 379
10416.15 367
10417.12 393
10418.08 386
10419.04 401
10420.01 352
10420.97 378
10421.94 375
10422.90 357
10423.86 361
10424.83 386
10425.79 359
10426.76 356
10427.72 366
10428.68 374
10429.65 339
10430.61 315
10431.58 334
10432.54 345
10433.51 336
10434.47 362
10435.44 321
10436.40 322
10437.36 326
10438.33 329
10439.29 311
10440.26 306
10441.22 319
10442.19 323
10443.15 338
10444.12 316
10445.08 328
10446.05 349
10447.01 349
10447.98 334
10448.94 335
10449.91 339
10450.87 327
10451.84 329
10452.80 340
10453.77 339
10454.73 345
10455.70 354
10456.67 341
10457.63 336
10458.60 335
10459.56 324
10460.53 331
10461.49 315
10462.46 319
10463.43 305
10464.39 329
10465.36 294
10466.32 312
10467.29 320
10468.25 321
10469.22 325
10470.19 345
10471.15 316
10472.12 287
10473.09 316
10474.05 303
10475.02 340
10475.98 327
10476.95 353
10477.92 345
10478.88 343
10479.85 319
10480.82 325
10481.78 304
10482.75 327
10483.72 311
10484.68 324
10485.65 322
10486.62 361
10487.58 328
10488.55 305
10489.52 304
10490.49 309
10491.45 322
10492.42 314
10493.39 328
10494.35 336
10495.32 312
10496.29 304
10497.26 314
10498.22 319
10499.19 344
10500.16 327
10501.13 306
10502.09 290
10503.06 319
10504.03 331
10505.00 307
10505.96 309
10506.93 304
10507.90 308
10508.87 330
10509.84 311
10510.80 305
10511.77 322
10512.74 310
10513.71 332
10514.68 301
10515.64 323
10516.61 316
10517.58 304
10518.55 307
10519.52 290
10520.49 322
10521.45 327
10522.42 296
10523.39 291
10524.36 306
10525.33 300
10526.30 324
10527.27 320
10528.23 318
10529.20 292
10530.17 306
10531.14 317
10532.11 315
10533.08 321
10534.05 335
10535.02 355
10535.99 320
10536.96 314
10537.93 326
10538.89 332
10539.86 338
10540.83 309
10541.80 331
10542.77 326
10543.74 334
10544.71 345
10545.68 328
10546.65 325
10547.62 330
10548.59 298
10549.56 300
10550.53 290
10551.50 327
10552.47 315
10553.44 311
10554.41 315
10555.38 337
10556.35 334
10557.32 333
10558.29 331
10559.26 320
10560.23 315
10561.20 332
10562.17 326
10563.14 324
10564.11 353
10565.08 368
10566.05 335
10567.02 343
10567.99 356
10568.96 334
10569.93 344
10570.91 355
10571.88 342
10572.85 318
10573.82 367
10574.79 320
10575.76 304
10576.73 316
10577.70 334
10578.67 347
10579.64 359
10580.62 324
10581.59 309
10582.56 330
10583.53 303
10584.50 348
10585.47 345
10586.44 351
10587.42 350
10588.39 340
10589.36 350
10590.33 382
10591.30 349
10592.27 382
10593.25 392
10594.22 368
10595.19 355
10596.16 391
10597.13 354
10598.10 344
10599.08 369
10600.05 362
10601.02 349
10601.99 384
10602.97 395
10603.94 392
10604.91 389
10605.88 430
10606.85 442
10607.83 455
10608.80 430
10609.77 453
10610.74 462
10611.72 442
10612.69 449
10613.66 471
10614.64 417
10615.61 454
10616.58 413
10617.55 396
10618.53 404
10619.50 401
10620.47 375
10621.45 381
10622.42 372
10623.39 363
10624.37 403
10625.34 393
10626.31 341
10627.29 364
10628.26 341
10629.23 359
10630.21 334
10631.18 336
10632.15 345
10633.13 366
10634.10 376
10635.07 403
10636.05 432
10637.02 437
10638.00 431
10638.97 423
10639.94 432
10640.92 455
10641.89 445
10642.87 430
10643.84 435
10644.81 434
10645.79 400
10646.76 382
10647.74 391
10648.71 368
10649.68 375
10650.66 389
10651.63 347
10652.61 344
10653.58 362
10654.56 364
10655.53 329
10656.51 329
10657.48 333
10658.46 335
10659.43 344
10660.41 304
10661.38 312
10662.36 330
10663.33 309
10664.31 306
10665.28 316
10666.26 334
10667.23 330
10668.21 307
10669.18 288
10670.16 320
10671.13 305
10672.11 359
10673.08 359
10674.06 327
10675.03 308
10676.01 343
10676.99 346
10677.96 356
10678.94 316
10679.91 339
10680.89 351
10681.86 321
10682.84 384
10683.82 334
10684.79 325
10685.77 345
10686.74 343
10687.72 324
10688.70 325
10689.67 333
10690.65 328
10691.63 324
10692.60 317
10693.58 313
10694.55 324
10695.53 328
10696.51 332
10697.48 310
10698.46 299
10699.44 319
10700.41 329
10701.39 344
10702.37 320
10703.34 311
10704.32 315
10705.30 303
10706.27 311
10707.25 326
10708.23 309
10709.21 330
10710.18 321
10711.16 309
10712.14 325
10713.11 323
10714.09 311
10715.07 322
10716.05 335
10717.02 310
10718.00 340
10718.98 330
10719.96 351
10720.93 309
10721.91 327
10722.89 317
10723.87 330
10724.85 336
10725.82 308
10726.80 299
10727.78 301
10728.76 278
10729.74 314
10730.71 331
10731.69 346
10732.67 327
10733.65 321
10734.63 311
10735.60 304
10736.58 333
10737.56 341
10738.54 307
10739.52 305
10740.50 318
10741.48 349
10742.45 350
10743.43 311
10744.41 324
10745.39 301
10746.37 298
10747.35 309
10748.33 337
10749.31 298
10750.28 314
10751.26 328
10752.24 315
10753.22 330
10754.20 329
10755.18 362
10756.16 358
10757.14 316
10758.12 355
10759.10 336
10760.08 327
10761.06 356
10762.04 339
10763.01 350
10763.99 365
10764.97 329
10765.95 343
10766.93 369
10767.91 372
10768.89 336
10769.87 339
10770.85 350
10771.83 370
10772.81 366
10773.79 335
10774.77 348
10775.75 356
10776.73 359
10777.71 379
10778.69 374
10779.67 359
10780.65 361
10781.63 389
10782.62 371
10783.60 341
10784.58 372
10785.56 392
10786.54 383
10787.52 390
10788.50 380
10789.48 365
10790.46 373
10791.44 392
10792.42 372
10793.40 380
10794.38 360
10795.37 376
10796.35 340
10797.33 349
10798.31 338
10799.29 343
10800.27 356
10801.25 328
10802.23 345
10803.21 357
10804.20 354
10805.18 348
10806.16 359
10807.14 355
10808.12 350
10809.10 327
10810.09 349
10811.07 379
10812.05 362
10813.03 341
10814.01 374
10815.00 360
10815.98 342
10816.96 372
10817.94 380
10818.92 360
10819.91 375
10820.89 371
10821.87 388
10822.85 370
10823.83 365
10824.82 384
10825.80 351
10826.78 364
10827.76 376
10828.75 365
10829.73 372
10830.71 357
10831.69 358
10832.68 362
10833.66 349
10834.64 347
10835.63 366
10836.61 357
10837.59 377
10838.57 365
10839.56 374
10840.54 392
10841.52 384
10842.51 389
10843.49 399
10844.47 384
10845.46 388
10846.44 402
10847.42 432
10848.41 400
10849.39 414
10850.37 403
10851.36 437
10852.34 391
10853.32 406
10854.31 425
10855.29 411
10856.28 410
10857.26 403
10858.24 414
10859.23 437
10860.21 442
10861.20 433
10862.18 479
10863.16 442
10864.15 422
10865.13 413
10866.12 433
10867.10 442
10868.08 455
10869.07 443
10870.05 451
10871.04 425
10872.02 416
10873.01 460
10873.99 464
10874.98 433
10875.96 438
10876.95 457
10877.93 437
10878.92 431
10879.90 455
10880.89 446
10881.87 490
10882.86 454
10883.84 479
10884.83 474
10885.81 492
10886.80 491
10887.78 466
10888.77 500
10889.75 507
10890.74 469
10891.72 524
10892.71 520
10893.69 491
10894.68 495
10895.66 513
10896.65 501
10897.64 507
10898.62 537
10899.61 539
10900.59 525
10901.58 533
10902.56 593
10903.55 562
10904.54 557
10905.52 566
10906.51 623
10907.49 575
10908.48 545
10909.47 566
10910.45 605
10911.44 602
10912.43 587
10913.41 593
10914.40 616
10915.39 628
10916.37 623
10917.36 677
10918.35 638
10919.33 627
10920.32 642
10921.31 650
10922.29 656
10923.28 681
10924.27 668
10925.25 682
10926.24 682
10927.23 646
10928.21 661
10929.20 706
10930.19 714
10931.18 698
10932.16 720
10933.15 692
10934.14 752
10935.12 721
10936.11 765
10937.10 698
10938.09 727
10939.07 751
10940.06 786
10941.05 742
10942.04 776
10943.02 836
10944.01 857
10945.00 876
10945.99 817
10946.98 849
10947.96 873
10948.95 942
10949.94 943
10950.93 1009
10951.92 1071
10952.90 1114
10953.89 1106
10954.88 1175
10955.87 1203
10956.86 1245
10957.85 1317
10958.83 1301
10959.82 1379
10960.81 1308
10961.80 1331
10962.79 1279
10963.78 1256
10964.77 1206
10965.75 1161
10966.74 1089
10967.73 1091
10968.72 1044
10969.71 961
10970.70 981
10971.69 895
10972.68 944
10973.67 926
10974.66 958
10975.64 899
10976.63 908
10977.62 927
10978.61 927
10979.60 954
10980.59 946
10981.58 970
10982.57 999
10983.56 1020
10984.55 1003
10985.54 1003
10986.53 978
10987.52 1039
10988.51 1081
10989.50 1113
10990.49 1137
10991.48 1222
10992.47 1242
10993.46 1318
10994.45 1369
10995.44 1513
10996.43 1560
10997.42 1650
10998.41 1771
10999.40 1819
11000.39 1871
11001.38 1894
11002.37 1850
11003.36 1746
11004.35 1676
11005.34 1554
11006.33 1405
11007.32 1304
11008.31 1234
11009.30 1166
11010.30 1096
11011.29 1018
11012.28 937
11013.27 924
11014.26 895
11015.25 833
11016.24 807
11017.23 814
11018.22 819
11019.21 744
11020.21 766
11021.20 796
11022.19 732
11023.18 709
11024.17 682
11025.16 738
11026.15 694
11027.14 675
11028.14 680
11029.13 676
11030.12 671
11031.11 708
11032.10 733
11033.09 684
11034.09 706
11035.08 713
11036.07 716
11037.06 753
11038.05 769
11039.05 703
11040.04 733
11041.03 696
11042.02 723
11043.02 699
11044.01 703
11045.00 704
11045.99 662
11046.98 649
11047.98 665
11048.97 657
11049.96 633
11050.95 647
11051.95 614
11052.94 640
11053.93 679
11054.93 639
11055.92 619
11056.91 556
11057.90 602
11058.90 630
11059.89 602
11060.88 616
11061.88 631
11062.87 619
11063.86 619
11064.86 682
11065.85 655
11066.84 654
11067.84 628
11068.83 638
11069.82 613
11070.82 568
11071.81 644
11072.80 637
11073.80 658
11074.79 670
11075.78 658
11076.78 632
11077.77 635
11078.77 613
11079.76 616
11080.75 629
11081.75 628
11082.74 614
11083.74 630
11084.73 620
11085.72 571
11086.72 556
11087.71 576
11088.71 560
11089.70 602
11090.70 555
11091.69 543
11092.68 597
11093.68 568
11094.67 551
11095.67 563
11096.66 559
11097.66 568
11098.65 532
11099.65 503
11100.64 529
11101.64 546
11102.63 574
11103.63 536
11104.62 548
11105.62 563
11106.61 539
11107.61 517
11108.60 528
11109.60 519
11110.59 540
11111.59 533
11112.58 524
11113.58 526
11114.57 525
11115.57 522
11116.56 517
11117.56 502
11118.56 508
11119.55 501
11120.55 525
11121.54 536
11122.54 563
11123.54 510
11124.53 548
11125.53 546
11126.52 533
11127.52 538
11128.51 555
11129.51 532
11130.51 526
11131.50 522
11132.50 546
11133.50 540
11134.49 507
11135.49 550
11136.49 515
11137.48 487
11138.48 479
11139.47 481
11140.47 532
11141.47 507
11142.46 507
11143.46 507
11144.46 521
11145.46 483
11146.45 483
11147.45 521
11148.45 519
11149.44 521
11150.44 510
11151.44 495
11152.43 511
11153.43 493
11154.43 523
11155.43 520
11156.42 521
11157.42 509
11158.42 477
11159.42 487
11160.41 476
11161.41 461
11162.41 488
11163.41 492
11164.40 483
11165.40 457
11166.40 451
11167.40 488
11168.39 471
11169.39 495
11170.39 512
11171.39 492
11172.39 555
11173.38 530
11174.38 476
11175.38 497
11176.38 478
11177.38 496
11178.38 500
11179.37 474
11180.37 447
11181.37 464
11182.37 477
11183.37 460
11184.37 499
11185.37 504
11186.36 495
11187.36 479
11188.36 498
11189.36 474
11190.36 432
11191.36 468
11192.36 475
11193.36 513
11194.36 488
11195.35 500
11196.35 494
11197.35 485
11198.35 466
11199.35 482
11200.35 518
11201.35 506
11202.35 503
11203.35 493
11204.35 496
11205.35 470
11206.35 498
11207.35 537
11208.35 516
11209.35 532
11210.35 518
11211.35 524
11212.35 521
11213.35 526
11214.35 483
11215.34 519
11216.35 473
11217.35 500
11218.35 545
11219.35 504
11220.35 502
11221.35 472
11222.35 461
11223.35 481
11224.35 509
11225.35 513
11226.35 525
11227.35 532
11228.35 467
11229.35 510
11230.35 555
11231.35 512
11232.35 487
11233.35 529
11234.35 514
11235.35 510
11236.35 512
11237.36 493
11238.36 511
11239.36 491
11240.36 506
11241.36 522
11242.36 496
11243.36 552
11244.36 583
11245.36 519
11246.37 498
11247.37 545
11248.37 547
11249.37 561
11250.37 521
11251.37 532
11252.38 544
11253.38 576
11254.38 572
11255.38 548
11256.38 558
11257.38 567
11258.39 527
11259.39 540
11260.39 548
11261.39 533
11262.39 559
11263.40 534
11264.40 566
11265.40 557
11266.40 544
11267.40 578
11268.41 595
11269.41 560
11270.41 558
11271.41 581
11272.42 601
11273.42 580
11274.42 603
11275.42 623
11276.43 621
11277.43 604
11278.43 576
11279.44 580
11280.44 596
11281.44 559
11282.44 591
11283.45 560
11284.45 558
11285.45 545
11286.46 535
11287.46 537
11288.46 503
11289.47 533
11290.47 528
11291.47 469
11292.48 505
11293.48 516
11294.48 518
11295.49 487
11296.49 476
11297.49 461
11298.50 489
11299.50 468
11300.51 480
11301.51 447
11302.51 488
11303.52 472
11304.52 511
11305.53 477
11306.53 492
11307.53 494
11308.54 496
11309.54 484
11310.55 472
11311.55 480
11312.55 520
11313.56 513
11314.56 488
11315.57 514
11316.57 516
11317.58 504
11318.58 516
11319.59 516
11320.59 521
11321.59 510
11322.60 518
11323.60 521
11324.61 534
11325.61 518
11326.62 520
11327.62 521
11328.63 504
11329.63 503
11330.64 479
11331.64 522
11332.65 492
11333.65 505
11334.66 508
11335.67 546
11336.67 532
11337.68 510
11338.68 514
11339.69 554
11340.69 547
11341.70 541
11342.70 590
11343.71 570
11344.72 576
11345.72 510
11346.73 523
11347.73 523
11348.74 478
11349.74 468
11350.75 452
11351.76 458
11352.76 466
11353.77 460
11354.78 458
11355.78 443
11356.79 424
11357.79 456
11358.80 458
11359.81 447
11360.81 461
11361.82 476
11362.83 432
11363.83 454
11364.84 469
11365.85 481
11366.85 431
11367.86 458
11368.87 435
11369.87 435
11370.88 435
11371.89 434
11372.89 451
11373.90 457
11374.91 406
11375.92 468
11376.92 439
11377.93 449
11378.94 403
11379.94 403
11380.95 451
11381.96 441
11382.97 411
11383.97 433
11384.98 435
11385.99 442
11387.00 434
11388.00 462
11389.01 431
11390.02 410
11391.03 438
11392.04 414
11393.04 429
11394.05 413
11395.06 434
11396.07 421
11397.08 431
11398.08 408
11399.09 432
11400.10 443
11401.11 443
11402.12 443
11403.12 437
11404.13 422
11405.14 426
11406.15 456
11407.16 433
11408.17 458
11409.18 412
11410.18 427
11411.19 458
11412.20 427
11413.21 432
11414.22 447
11415.23 436
11416.24 411
11417.25 407
11418.25 449
11419.26 459
11420.27 422
11421.28 455
11422.29 435
11423.30 414
11424.31 440
11425.32 467
11426.33 473
11427.34 432
11428.35 437
11429.36 436
11430.37 437
11431.38 426
11432.39 421
11433.39 446
11434.40 474
11435.41 477
11436.42 446
11437.43 461
11438.44 471
11439.45 455
11440.46 463
11441.47 455
11442.48 441
11443.49 500
11444.50 509
11445.51 455
11446.52 429
11447.53 437
11448.55 447
11449.56 449
11450.57 434
11451.58 454
11452.59 455
11453.60 452
11454.61 457
11455.62 475
11456.63 483
11457.64 456
11458.65 446
11459.66 447
11460.67 479
11461.68 467
11462.69 456
11463.71 494
11464.72 476
11465.73 471
11466.74 491
11467.75 481
11468.76 469
11469.77 471
11470.78 477
11471.80 469
11472.81 482
11473.82 489
11474.83 523
11475.84 517
11476.85 469
11477.86 508
11478.88 492
11479.89 523
11480.90 498
11481.91 512
11482.92 534
11483.93 496
11484.95 505
11485.96 501
11486.97 513
11487.98 484
11489.00 506
11490.01 528
11491.02 524
11492.03 532
11493.04 561
11494.06 559
11495.07 563
11496.08 538
11497.09 578
11498.11 582
11499.12 580
11500.13 625
11501.14 611
11502.16 614
11503.17 574
11504.18 589
11505.20 616
11506.21 612
11507.22 616
11508.23 698
11509.25 660
11510.26 645
11511.27 637
11512.29 671
11513.30 695
11514.31 706
11515.33 734
11516.34 789
11517.35 818
11518.37 767
11519.38 807
11520.39 841
11521.41 868
11522.42 879
11523.43 893
11524.45 852
11525.46 917
11526.47 944
11527.49 977
11528.50 1035
11529.52 1122
11530.53 1137
11531.54 1187
11532.56 1252
11533.57 1336
11534.59 1482
11535.60 1577
11536.62 1610
11537.63 1673
11538.64 1721
11539.66 1718
11540.67 1705
11541.69 1700
11542.70 1607
11543.72 1516
11544.73 1412
11545.75 1346
11546.76 1303
11547.77 1250
11548.79 1121
11549.80 1033
11550.82 958
11551.83 894
11552.85 859
11553.86 818
11554.88 789
11555.89 741
11556.91 692
11557.92 704
11558.94 715
11559.95 706
11560.97 682
11561.99 647
11563.00 649
11564.02 668
11565.03 670
11566.05 653
11567.06 658
11568.08 687
11569.09 721
11570.11 681
11571.13 651
11572.14 689
11573.16 656
11574.17 682
11575.19 680
11576.20 699
11577.22 713
11578.24 683
11579.25 696
11580.27 683
11581.29 706
11582.30 667
11583.32 686
11584.33 680
11585.35 680
11586.37 671
11587.38 660
11588.40 628
11589.42 688
11590.43 677
11591.45 695
11592.47 723
11593.48 720
11594.50 744
11595.52 821
11596.53 871
11597.55 847
11598.57 854
11599.58 877
11600.60 868
11601.62 854
11602.64 834
11603.65 849
11604.67 841
11605.69 792
11606.70 743
11607.72 776
11608.74 740
11609.76 723
11610.77 715
11611.79 666
11612.81 642
11613.83 650
11614.84 652
11615.86 686
11616.88 687
11617.90 644
11618.92 651
11619.93 641
11620.95 671
11621.97 631
11622.99 625
11624.01 638
11625.02 605
11626.04 588
11627.06 600
11628.08 577
11629.10 562
11630.11 544
11631.13 580
11632.15 570
11633.17 542
11634.19 542
11635.21 546
11636.23 535
11637.24 562
11638.26 572
11639.28 555
11640.30 539
11641.32 505
11642.34 518
11643.36 510
11644.38 535
11645.39 480
11646.41 520
11647.43 529
11648.45 511
11649.47 510
11650.49 530
11651.51 513
11652.53 479
11653.55 483
11654.57 483
11655.59 500
11656.61 461
11657.63 443
11658.65 474
11659.67 473
11660.69 456
11661.70 456
11662.72 469
11663.74 461
11664.76 448
11665.78 455
11666.80 461
11667.82 471
11668.84 440
11669.86 432
11670.88 459
11671.90 441
11672.92 430
11673.95 437
11674.97 476
11675.99 489
11677.01 481
11678.03 480
11679.05 480
11680.07 450
11681.09 451
11682.11 498
11683.13 464
11684.15 459
11685.17 439
11686.19 440
11687.21 462
11688.23 419
11689.25 405
11690.28 433
11691.30 448
11692.32 469
11693.34 458
11694.36 424
11695.38 416
11696.40 449
11697.42 418
11698.44 419
11699.47 416
11700.49 454
11701.51 397
11702.53 428
11703.55 433
11704.57 401
11705.60 405
11706.62 412
11707.64 412
11708.66 399
11709.68 413
11710.70 396
11711.73 384
11712.75 404
11713.77 414
11714.79 440
11715.81 432
11716.84 437
11717.86 409
11718.88 401
11719.90 405
11720.92 388
11721.95 385
11722.97 401
11723.99 382
11725.01 373
11726.04 379
11727.06 431
11728.08 412
11729.11 404
11730.13 400
11731.15 404
11732.17 392
11733.20 386
11734.22 410
11735.24 391
11736.26 418
11737.29 409
11738.31 392
11739.33 384
11740.36 409
11741.38 382
11742.40 395
11743.43 392
11744.45 376
11745.47 381
11746.50 409
11747.52 384
11748.54 408
11749.57 392
11750.59 366
11751.62 377
11752.64 385
11753.66 357
11754.69 397
11755.71 376
11756.73 382
11757.76 381
11758.78 397
11759.81 402
11760.83 405
11761.85 409
11762.88 381
11763.90 399
11764.93 398
11765.95 388
11766.98 383
11768.00 387
11769.02 386
11770.05 418
11771.07 410
11772.10 398
11773.12 410
11774.15 433
11775.17 406
11776.20 401
11777.22 419
11778.25 406
11779.27 403
11780.30 432
11781.32 389
11782.35 401
11783.37 396
11784.40 400
11785.42 407
11786.45 410
11787.47 394
11788.50 437
11789.52 444
11790.55 427
11791.57 431
11792.60 409
11793.62 414
11794.65 438
11795.67 424
11796.70 419
11797.73 419
11798.75 383
11799.78 429
11800.80 424
11801.83 430
11802.85 427
11803.88 443
11804.91 423
11805.93 434
11806.96 450
11807.98 438
11809.01 419
11810.04 416
11811.06 424
11812.09 430
11813.12 433
11814.14 436
11815.17 417
11816.19 412
11817.22 451
11818.25 459
11819.27 445
11820.30 440
11821.33 439
11822.35 453
11823.38 435
11824.41 450
11825.44 473
11826.46 482
11827.49 469
11828.52 499
11829.54 500
11830.57 505
11831.60 491
11832.62 475
11833.65 473
11834.68 468
11835.71 511
11836.73 502
11837.76 495
11838.79 471
11839.82 483
11840.84 524
11841.87 495
11842.90 503
11843.93 490
11844.95 523
11845.98 522
11847.01 539
11848.04 507
11849.07 489
11850.09 522
11851.12 535
11852.15 514
11853.18 541
11854.21 560
11855.23 557
11856.26 535
11857.29 565
11858.32 593
11859.35 556
11860.38 580
11861.40 611
11862.43 610
11863.46 583
11864.49 587
11865.52 617
11866.55 636
11867.58 596
11868.60 607
11869.63 637
11870.66 628
11871.69 659
11872.72 647
11873.75 647
11874.78 657
11875.81 670
11876.84 687
11877.86 697
11878.89 674
11879.92 680
11880.95 725
11881.98 717
11883.01 745
11884.04 731
11885.07 723
11886.10 753
11887.13 758
11888.16 760
11889.19 806
11890.22 808
11891.25 834
11892.28 879
11893.31 905
11894.34 929
11895.37 978
11896.40 984
11897.43 1068
11898.46 1102
11899.49 1156
11900.52 1198
11901.55 1219
11902.58 1178
11903.61 1278
11904.64 1263
11905.67 1275
11906.70 1230
11907.73 1212
11908.76 1144
11909.79 1132
11910.82 1142
11911.85 1025
11912.88 1010
11913.91 1028
11914.94 949
11915.97 950
11917.01 968
11918.04 950
11919.07 938
11920.10 955
11921.13 927
11922.16 1003
11923.19 1023
11924.22 1030
11925.25 1064
11926.28 1087
11927.32 1118
11928.35 1178
11929.38 1200
11930.41 1233
11931.44 1248
11932.47 1277
11933.50 1209
11934.54 1227
11935.57 1131
11936.60 1164
11937.63 1109
11938.66 1043
11939.70 972
11940.73 926
11941.76 947
11942.79 888
11943.82 871
11944.85 819
11945.89 796
11946.92 763
11947.95 791
11948.98 766
11950.02 729
11951.05 705
11952.08 735
11953.11 702
11954.15 680
11955.18 666
11956.21 699
11957.24 699
11958.28 717
11959.31 677
11960.34 688
11961.37 705
11962.41 723
11963.44 703
11964.47 684
11965.51 670
11966.54 752
11967.57 705
11968.60 711
11969.64 696
11970.67 708
11971.70 691
11972.74 724
11973.77 710
11974.80 714
11975.84 705
11976.87 716
11977.90 710
11978.94 754
11979.97 749
11981.00 707
11982.04 719
11983.07 734
11984.11 728
11985.14 692
11986.17 694
11987.21 701
11988.24 764
11989.28 792
11990.31 745
11991.34 720
11992.38 722
11993.41 763
11994.45 763
11995.48 753
11996.51 749
11997.55 772
11998.58 794
11999.62 780
12000.65 779
12001.69 766
12002.72 786
12003.76 778
12004.79 734
12005.82 793
12006.86 787
12007.89 792
12008.93 847
12009.96 836
12011.00 830
12012.03 846
12013.07 854
12014.10 873
12015.14 846
12016.17 870
12017.21 905
12018.24 894
12019.28 898
12020.32 890
12021.35 895
12022.39 893
12023.42 887
12024.46 879
12025.49 872
12026.53 841
12027.56 863
12028.60 888
12029.64 904
12030.67 918
12031.71 903
12032.74 911
12033.78 876
12034.81 914
12035.85 894
12036.89 903
12037.92 909
12038.96 857
12039.99 872
12041.03 881
12042.07 880
12043.10 863
12044.14 883
12045.18 923
12046.21 855
12047.25 827
12048.29 875
12049.32 962
12050.36 932
12051.40 919
12052.43 947
12053.47 943
12054.51 980
12055.54 1012
12056.58 951
12057.62 927
12058.65 976
12059.69 949
12060.73 984
12061.76 959
12062.80 915
12063.84 888
12064.88 891
12065.91 910
12066.95 850
12067.99 836
12069.03 824
12070.06 833
12071.10 763
12072.14 793
12073.18 816
12074.21 806
12075.25 818
12076.29 780
12077.33 771
12078.36 785
12079.40 817
12080.44 768
12081.48 800
12082.52 832
12083.55 796
12084.59 773
12085.63 775
12086.67 796
12087.71 852
12088.74 848
12089.78 828
12090.82 890
12091.86 855
12092.90 871
12093.94 922
12094.98 923
12096.01 933
12097.05 954
12098.09 967
12099.13 948
12100.17 1028
12101.21 997
12102.25 970
12103.28 1028
12104.32 977
12105.36 974
12106.40 977
12107.44 995
12108.48 964
12109.52 907
12110.56 896
12111.60 855
12112.64 811
12113.68 791
12114.72 757
12115.76 745
12116.79 733
12117.83 695
12118.87 708
12119.91 651
12120.95 694
12121.99 684
12123.03 664
12124.07 635
12125.11 631
12126.15 607
12127.19 591
12128.23 592
12129.27 611
12130.31 611
12131.35 551
12132.39 580
12133.43 596
12134.47 551
12135.51 557
12136.55 593
12137.59 617
12138.63 595
12139.67 600
12140.71 611
12141.76 619
12142.80 576
12143.84 543
12144.88 579
12145.92 570
12146.96 579
12148.00 551
12149.04 521
12150.08 571
12151.12 537
12152.16 554
12153.20 556
12154.25 519
12155.29 541
12156.33 515
12157.37 520
12158.41 550
12159.45 521
12160.49 491
12161.53 562
12162.58 495
12163.62 488
12164.66 484
12165.70 514
12166.74 536
12167.78 511
12168.82 478
12169.87 504
12170.91 524
12171.95 525
12172.99 523
12174.03 519
12175.08 504
12176.12 496
12177.16 495
12178.20 500
12179.24 485
12180.29 488
12181.33 506
12182.37 497
12183.41 471
12184.46 494
12185.50 491
12186.54 471
12187.58 471
12188.63 502
12189.67 486
12190.71 508
12191.75 515
12192.80 476
12193.84 476
12194.88 469
12195.92 487
12196.97 505
12198.01 471
12199.05 481
12200.10 498
12201.14 464
12202.18 473
12203.23 474
12204.27 517
12205.31 471
12206.36 462
12207.40 509
12208.44 492
12209.49 466
12210.53 484
12211.57 469
12212.62 464
12213.66 440
12214.70 436
12215.75 454
12216.79 434
12217.84 439
12218.88 453
12219.92 462
12220.97 451
12222.01 480
12223.06 458
12224.10 453
12225.14 437
12226.19 438
12227.23 422
12228.28 456
12229.32 420
12230.36 405
12231.41 415
12232.45 456
12233.50 426
12234.54 430
12235.59 439
12236.63 435
12237.68 395
12238.72 429
12239.77 426
12240.81 431
12241.86 445
12242.90 426
12243.94 433
12244.99 434
12246.03 444
12247.08 419
12248.13 414
12249.17 396
12250.22 427
12251.26 410
12252.31 395
12253.35 407
12254.40 378
12255.44 411
12256.49 392
12257.53 371
12258.58 379
12259.62 409
12260.67 450
12261.72 396
12262.76 389
12263.81 382
12264.85 358
12265.90 366
12266.94 390
12267.99 379
12269.04 378
12270.08 375
12271.13 377
12272.17 361
12273.22 371
12274.27 361
12275.31 361
12276.36 363
12277.41 367
12278.45 356
12279.50 352
12280.55 363
12281.59 361
12282.64 377
12283.69 380
12284.73 360
12285.78 344
12286.83 345
12287.87 344
12288.92 349
12289.97 345
12291.01 365
12292.06 365
12293.11 339
12294.15 339
12295.20 340
12296.25 332
12297.30 318
12298.34 351
12299.39 370
12300.44 335
12301.48 343
12302.53 334
12303.58 329
12304.63 341
12305.67 330
12306.72 365
12307.77 350
12308.82 351
12309.87 332
12310.91 338
12311.96 354
12313.01 349
12314.06 327
12315.10 344
12316.15 334
12317.20 338
12318.25 327
12319.30 281
12320.34 320
12321.39 339
12322.44 350
12323.49 329
12324.54 301
12325.59 313
12326.63 344
12327.68 324
12328.73 317
12329.78 329
12330.83 321
12331.88 339
12332.93 323
12333.98 329
12335.02 312
12336.07 312
12337.12 315
12338.17 345
12339.22 305
12340.27 304
12341.32 314
12342.37 342
12343.42 310
12344.47 333
12345.51 335
12346.56 332
12347.61 310
12348.66 315
12349.71 316
12350.76 320
12351.81 347
12352.86 348
12353.91 336
12354.96 331
12356.01 309
12357.06 327
12358.11 326
12359.16 347
12360.21 315
12361.26 330
12362.31 313
12363.36 300
12364.41 319
12365.46 354
12366.51 333
12367.56 351
12368.61 349
12369.66 337
12370.71 314
12371.76 312
12372.81 316
12373.86 358
12374.91 317
12375.96 337
12377.01 357
12378.06 350
12379.11 322
12380.17 331
12381.22 329
12382.27 331
12383.32 333
12384.37 313
12385.42 338
12386.47 318
12387.52 341
12388.57 332
12389.62 323
12390.67 343
12391.73 323
12392.78 359
12393.83 346
12394.88 338
12395.93 346
12396.98 343
12398.03 352
12399.09 351
12400.14 334
12401.19 329
12402.24 323
12403.29 324
12404.34 324
12405.40 317
12406.45 344
12407.50 311
12408.55 345
12409.60 359
12410.66 327
12411.71 326
12412.76 333
12413.81 359
12414.86 358
12415.92 313
12416.97 371
12418.02 388
12419.07 350
12420.13 348
12421.18 351
12422.23 354
12423.28 365
12424.34 380
12425.39 374
12426.44 364
12427.49 348
12428.55 365
12429.60 365
12430.65 357
12431.71 392
12432.76 386
12433.81 351
12434.86 392
12435.92 372
12436.97 383
12438.02 373
12439.08 393
12440.13 387
12441.18 347
12442.24 401
12443.29 386
12444.34 382
12445.40 392
12446.45 406
12447.50 376
12448.56 384
12449.61 388
12450.67 383
12451.72 415
12452.77 407
12453.83 424
12454.88 413
12455.94 437
12456.99 418
12458.04 448
12459.10 464
12460.15 464
12461.21 468
12462.26 486
12463.31 515
12464.37 552
12465.42 527
12466.48 549
12467.53 598
12468.59 655
12469.64 645
12470.70 717
12471.75 759
12472.80 827
12473.86 828
12474.91 819
12475.97 864
12477.02 817
12478.08 888
12479.13 861
12480.19 839
12481.24 825
12482.30 787
12483.35 781
12484.41 700
12485.46 652
12486.52 656
12487.57 584
12488.63 602
12489.69 559
12490.74 521
12491.80 516
12492.85 518
12493.91 509
12494.96 483
12496.02 459
12497.07 455
12498.13 452
12499.19 474
12500.24 480
12501.30 478
12502.35 452
12503.41 474
12504.47 463
12505.52 476
12506.58 440
12507.63 439
12508.69 473
12509.75 455
12510.80 438
12511.86 452
12512.91 481
12513.97 464
12515.03 450
12516.08 469
12517.14 433
12518.20 449
12519.25 460
12520.31 460
12521.37 447
12522.42 432
12523.48 486
12524.54 469
12525.59 427
12526.65 413
12527.71 416
12528.77 473
12529.82 491
12530.88 440
12531.94 453
12532.99 434
12534.05 454
12535.11 456
12536.17 453
12537.22 461
12538.28 474
12539.34 456
12540.40 455
12541.45 439
12542.51 444
12543.57 491
12544.63 490
12545.68 513
12546.74 505
12547.80 504
12548.86 486
12549.92 531
12550.97 530
12552.03 546
12553.09 540
12554.15 548
12555.21 545
12556.26 580
12557.32 553
12558.38 556
12559.44 556
12560.50 525
12561.56 545
12562.61 556
12563.67 492
12564.73 514
12565.79 561
12566.85 531
12567.91 478
12568.97 493
12570.02 481
12571.08 520
12572.14 462
12573.20 476
12574.26 477
12575.32 480
12576.38 479
12577.44 469
12578.50 463
12579.56 440
12580.61 430
12581.67 485
12582.73 482
12583.79 447
12584.85 454
12585.91 465
12586.97 438
12588.03 447
12589.09 464
12590.15 456
12591.21 450
12592.27 432
12593.33 459
12594.39 479
12595.45 455
12596.51 454
12597.57 463
12598.63 474
12599.69 431
12600.75 430
12601.81 446
12602.87 445
12603.93 465
12604.99 457
12606.05 445
12607.11 475
12608.17 455
12609.23 452
12610.29 444
12611.35 439
12612.41 439
12613.47 474
12614.53 455
12615.59 471
12616.66 457
12617.72 505
12618.78 496
12619.84 477
12620.90 507
12621.96 507
12623.02 513
12624.08 502
12625.14 496
12626.20 484
12627.26 513
12628.33 515
12629.39 527
12630.45 506
12631.51 529
12632.57 512
12633.63 506
12634.69 512
12635.76 455
12636.82 451
12637.88 490
12638.94 506
12640.00 478
12641.06 490
12642.13 484
12643.19 477
12644.25 451
12645.31 488
12646.37 488
12647.44 484
12648.50 493
12649.56 441
12650.62 440
12651.68 438
12652.75 446
12653.81 467
12654.87 470
12655.93 453
12657.00 465
12658.06 470
12659.12 472
12660.18 461
12661.25 478
12662.31 455
12663.37 475
12664.43 466
12665.50 464
12666.56 471
12667.62 494
12668.69 477
12669.75 503
12670.81 487
12671.88 490
12672.94 512
12674.00 470
12675.06 513
12676.13 534
12677.19 502
12678.25 505
12679.32 511
12680.38 492
12681.44 515
12682.51 499
12683.57 513
12684.64 530
12685.70 538
12686.76 561
12687.83 525
12688.89 534
12689.95 553
12691.02 537
12692.08 546
12693.15 565
12694.21 560
12695.27 598
12696.34 572
12697.40 609
12698.47 602
12699.53 583
12700.59 579
12701.66 629
12702.72 637
12703.79 616
12704.85 658
12705.92 654
12706.98 633
12708.05 634
12709.11 618
12710.18 634
12711.24 652
12712.30 634
12713.37 625
12714.43 613
12715.50 608
12716.56 597
12717.63 654
12718.69 626
12719.76 611
12720.82 666
12721.89 661
12722.95 646
12724.02 625
12725.09 653
12726.15 676
12727.22 649
12728.28 686
12729.35 736
12730.41 692
12731.48 709
12732.54 720
12733.61 733
12734.68 767
12735.74 741
12736.81 742
12737.87 729
12738.94 668
12740.00 691
12741.07 645
12742.14 652
12743.20 631
12744.27 608
12745.33 621
12746.40 591
12747.47 553
12748.53 547
12749.60 544
12750.67 543
12751.73 551
12752.80 546
12753.87 548
12754.93 541
12756.00 520
12757.07 554
12758.13 540
12759.20 531
12760.27 520
12761.33 522
12762.40 489
12763.47 499
12764.53 492
12765.60 491
12766.67 493
12767.73 463
12768.80 489
12769.87 501
12770.94 489
12772.00 470
12773.07 493
12774.14 504
12775.21 459
12776.27 492
12777.34 464
12778.41 423
12779.48 479
12780.54 456
12781.61 489
12782.68 469
12783.75 476
12784.81 442
12785.88 454
12786.95 440
12788.02 437
12789.09 455
12790.15 443
12791.22 443
12792.29 429
12793.36 470
12794.43 426
12795.49 439
12796.56 440
12797.63 463
12798.70 413
12799.77 476
12800.84 470
12801.90 439
12802.97 434
12804.04 438
12805.11 465
12806.18 452
12807.25 466
12808.32 474
12809.39 496
12810.45 442
12811.52 473
12812.59 465
12813.66 470
12814.73 490
12815.80 494
12816.87 503
12817.94 516
12819.01 522
12820.08 531
12821.15 516
12822.21 475
12823.28 484
12824.35 520
12825.42 501
12826.49 492
12827.56 517
12828.63 488
12829.70 509
12830.77 503
12831.84 533
12832.91 496
12833.98 478
12835.05 504
12836.12 474
12837.19 447
12838.26 434
12839.33 428
12840.40 443
12841.47 454
12842.54 426
12843.61 423
12844.68 461
12845.75 420
12846.82 440
12847.89 410
12848.96 427
12850.03 407
12851.10 371
12852.18 364
12853.25 390
12854.32 417
12855.39 384
12856.46 371
12857.53 410
12858.60 362
12859.67 374
12860.74 363
12861.81 386
12862.88 344
12863.96 353
12865.03 354
12866.10 372
12867.17 353
12868.24 349
12869.31 378
12870.38 365
12871.45 347
12872.53 327
12873.60 358
12874.67 342
12875.74 346
12876.81 356
12877.88 347
12878.96 342
12880.03 342
12881.10 360
12882.17 347
12883.24 322
12884.31 327
12885.39 308
12886.46 330
12887.53 325
12888.60 348
12889.68 333
12890.75 322
12891.82 336
12892.89 309
12893.96 288
12895.04 315
12896.11 348
12897.18 320
12898.25 327
12899.33 297
12900.40 307
12901.47 318
12902.54 325
12903.62 326
12904.69 337
12905.76 312
12906.84 323
12907.91 313
12908.98 317
12910.06 304
12911.13 306
12912.20 305
12913.27 312
12914.35 288
12915.42 298
12916.49 298
12917.57 308
12918.64 330
12919.71 293
12920.79 297
12921.86 295
12922.94 298
12924.01 279
12925.08 296
12926.16 291
12927.23 287
12928.30 291
12929.38 292
12930.45 276
12931.53 286
12932.60 282
12933.67 296
12934.75 279
12935.82 268
12936.90 288
12937.97 278
12939.04 261
12940.12 291
12941.19 278
12942.27 273
12943.34 277
12944.42 291
12945.49 279
12946.56 275
12947.64 279
12948.71 274
12949.79 270
12950.86 274
12951.94 280
12953.01 268
12954.09 278
12955.16 292
12956.24 284
12957.31 282
12958.39 257
12959.46 290
12960.54 283
12961.61 283
12962.69 278
12963.76 280
12964.84 267
12965.91 270
12966.99 300
12968.07 260
12969.14 292
12970.22 268
12971.29 254
12972.37 281
12973.44 282
12974.52 272
12975.59 281
12976.67 297
12977.75 264
12978.82 254
12979.90 272
12980.97 291
12982.05 279
12983.13 273
12984.20 271
12985.28 275
12986.35 266
12987.43 271
12988.51 263
12989.58 264
12990.66 267
12991.74 258
12992.81 292
12993.89 301
12994.97 265
12996.04 280
12997.12 286
12998.20 245
12999.27 259
13000.35 263
13001.43 276
13002.50 261
13003.58 281
13004.66 270
13005.73 266
13006.81 261
13007.89 272
13008.97 267
13010.04 249
13011.12 257
13012.20 267
13013.27 311
13014.35 265
13015.43 289
13016.51 260
13017.58 283
13018.66 269
13019.74 286
13020.82 261
13021.89 261
13022.97 241
13024.05 267
13025.13 278
13026.21 262
13027.28 250
13028.36 262
13029.44 254
13030.52 250
13031.60 259
13032.67 281
13033.75 260
13034.83 247
13035.91 262
13036.99 283
13038.07 286
13039.14 266
13040.22 262
13041.30 281
13042.38 273
13043.46 312
13044.54 261
13045.62 255
13046.69 285
13047.77 288
13048.85 250
13049.93 277
13051.01 255
13052.09 287
13053.17 277
13054.25 272
13055.33 273
13056.40 282
13057.48 307
13058.56 290
13059.64 262
13060.72 240
13061.80 266
13062.88 288
13063.96 290
13065.04 263
13066.12 262
13067.20 265
13068.28 282
13069.36 268
13070.44 270
13071.52 274
13072.60 268
13073.68 290
13074.76 266
13075.84 258
13076.92 271
13078.00 288
13079.08 278
13080.16 245
13081.24 241
13082.32 261
13083.40 260
13084.48 260
13085.56 280
13086.64 273
13087.72 263
13088.80 271
13089.88 277
13090.96 240
13092.04 257
13093.12 278
13094.20 272
13095.28 266
13096.36 263
13097.44 269
13098.52 267
13099.61 257
13100.69 249
13101.77 270
13102.85 262
13103.93 271
13105.01 272
13106.09 265
13107.17 273
13108.25 269
13109.34 282
13110.42 260
13111.50 288
13112.58 280
13113.66 284
13114.74 285
13115.82 256
13116.91 272
13117.99 290
13119.07 308
13120.15 261
13121.23 299
13122.31 283
13123.40 301
13124.48 284
13125.56 277
13126.64 292
13127.72 297
13128.81 278
13129.89 278
13130.97 287
13132.05 290
13133.14 294
13134.22 280
13135.30 301
13136.38 291
13137.47 292
13138.55 298
13139.63 290
13140.71 281
13141.80 292
13142.88 292
13143.96 298
13145.04 296
13146.13 275
13147.21 281
13148.29 279
13149.38 294
13150.46 260
13151.54 286
13152.62 299
13153.71 281
13154.79 264
13155.87 294
13156.96 298
13158.04 275
13159.12 310
13160.21 288
13161.29 290
13162.37 294
13163.46 298
13164.54 303
13165.62 269
13166.71 303
13167.79 307
13168.88 306
13169.96 283
13171.04 285
13172.13 309
13173.21 298
13174.30 298
13175.38 318
13176.46 305
13177.55 302
13178.63 277
13179.72 292
13180.80 324
13181.88 270
13182.97 281
13184.05 312
13185.14 294
13186.22 284
13187.31 299
13188.39 310
13189.48 280
13190.56 283
13191.65 275
13192.73 335
13193.81 305
13194.90 305
13195.98 319
13197.07 330
13198.15 295
13199.24 269
13200.32 294
13201.41 304
13202.49 321
13203.58 306
13204.67 304
13205.75 277
13206.84 294
13207.92 323
13209.01 308
13210.09 300
13211.18 309
13212.26 332
13213.35 331
13214.43 273
13215.52 323
13216.61 343
13217.69 341
13218.78 335
13219.86 328
13220.95 331
13222.04 319
13223.12 320
13224.21 318
13225.29 299
13226.38 300
13227.47 315
13228.55 339
13229.64 326
13230.72 311
13231.81 326
13232.90 340
13233.98 302
13235.07 301
13236.16 316
13237.24 322
13238.33 320
13239.42 323
13240.50 353
13241.59 349
13242.68 346
13243.76 350
13244.85 347
13245.94 343
13247.02 316
13248.11 364
13249.20 368
13250.29 366
13251.37 346
13252.46 383
13253.55 369
13254.63 386
13255.72 360
13256.81 365
13257.90 389
13258.98 392
13260.07 383
13261.16 406
13262.25 392
13263.33 377
13264.42 415
13265.51 389
13266.60 406
13267.69 393
13268.77 397
13269.86 420
13270.95 386
13272.04 425
13273.13 427
13274.21 406
13275.30 427
13276.39 439
13277.48 439
13278.57 437
13279.65 421
13280.74 461
13281.83 445
13282.92 426
13284.01 433
13285.10 422
13286.19 469
13287.27 429
13288.36 446
13289.45 463
13290.54 466
13291.63 462
13292.72 477
13293.81 506
13294.90 501
13295.98 493
13297.07 494
13298.16 495
13299.25 532
13300.34 500
13301.43 508
13302.52 515
13303.61 488
13304.70 540
13305.79 573
13306.88 564
13307.97 545
13309.06 569
13310.15 571
13311.24 548
13312.32 557
13313.41 581
13314.50 579
13315.59 564
13316.68 545
13317.77 572
13318.86 589
13319.95 589
13321.04 583
13322.13 562
13323.22 578
13324.31 598
13325.40 622
13326.49 563
13327.58 577
13328.68 567
13329.77 609
13330.86 599
13331.95 632
13333.04 641
13334.13 632
13335.22 660
13336.31 625
13337.40 640
13338.49 673
13339.58 654
13340.67 632
13341.76 657
13342.85 643
13343.94 642
13345.04 648
13346.13 686
13347.22 638
13348.31 645
13349.40 621
13350.49 670
13351.58 676
13352.67 664
13353.77 688
13354.86 669
13355.95 656
13357.04 673
13358.13 713
13359.22 744
13360.31 743
13361.41 760
13362.50 705
13363.59 738
13364.68 744
13365.77 769
13366.87 786
13367.96 775
13369.05 726
13370.14 782
13371.23 746
13372.33 708
13373.42 775
13374.51 776
13375.60 755
13376.69 706
13377.79 698
13378.88 672
13379.97 649
13381.06 622
13382.16 643
13383.25 639
13384.34 607
13385.43 619
13386.53 608
13387.62 604
13388.71 563
13389.81 546
13390.90 533
13391.99 548
13393.08 514
13394.18 519
13395.27 554
13396.36 560
13397.46 518
13398.55 520
13399.64 560
13400.74 538
13401.83 502
13402.92 522
13404.02 522
13405.11 502
13406.20 518
13407.30 545
13408.39 562
13409.48 534
13410.58 513
13411.67 534
13412.77 496
13413.86 506
13414.95 537
13416.05 540
13417.14 525
13418.23 503
13419.33 502
13420.42 556
13421.52 559
13422.61 533
13423.71 549
13424.80 541
13425.89 563
13426.99 529
13428.08 525
13429.18 539
13430.27 602
13431.37 562
13432.46 545
13433.56 518
13434.65 524
13435.74 568
13436.84 574
13437.93 558
13439.03 557
13440.12 580
13441.22 594
13442.31 554
13443.41 593
13444.50 586
13445.60 563
13446.69 595
13447.79 587
13448.88 567
13449.98 602
13451.08 637
13452.17 578
13453.27 624
13454.36 605
13455.46 671
13456.55 676
13457.65 654
13458.74 677
13459.84 669
13460.94 658
13462.03 662
13463.13 681
13464.22 680
13465.32 664
13466.41 650
13467.51 680
13468.61 693
13469.70 655
13470.80 676
13471.90 690
13472.99 718
13474.09 662
13475.18 670
13476.28 691
13477.38 691
13478.47 716
13479.57 697
13480.67 717
13481.76 695
13482.86 727
13483.96 716
13485.05 705
13486.15 705
13487.25 714
13488.34 752
13489.44 757
13490.54 770
13491.63 776
13492.73 820
13493.83 787
13494.93 774
13496.02 793
13497.12 829
13498.22 848
13499.31 884
13500.41 884
13501.51 824
13502.61 895
13503.70 899
13504.80 903
13505.90 884
13507.00 875
13508.09 860
13509.19 831
13510.29 798
13511.39 795
13512.49 776
13513.58 784
13514.68 756
13515.78 771
13516.88 777
13517.98 786
13519.07 775
13520.17 726
13521.27 714
13522.37 688
13523.47 702
13524.57 686
13525.66 698
13526.76 687
13527.86 679
13528.96 653
13530.06 650
13531.16 658
13532.25 626
13533.35 645
13534.45 636
13535.55 629
13536.65 614
13537.75 625
13538.85 603
13539.95 602
13541.05 571
13542.14 570
13543.24 598
13544.34 562
13545.44 562
13546.54 533
13547.64 537
13548.74 557
13549.84 545
13550.94 527
13552.04 521
13553.14 526
13554.24 567
13555.34 533
13556.44 501
13557.54 512
13558.64 528
13559.74 501
13560.84 528
13561.94 502
13563.04 548
13564.13 539
13565.23 510
13566.34 485
13567.44 526
13568.54 534
13569.64 521
13570.74 541
13571.84 522
13572.94 548
13574.04 524
13575.14 509
13576.24 523
13577.34 511
13578.44 505
13579.54 518
13580.64 495
13581.74 463
13582.84 493
13583.94 547
13585.04 530
13586.14 493
13587.24 508
13588.35 519
13589.45 493
13590.55 515
13591.65 517
13592.75 536
13593.85 522
13594.95 530
13596.05 497
13597.15 504
13598.26 518
13599.36 525
13600.46 534
13601.56 521
13602.66 508
13603.76 518
13604.86 540
13605.97 514
13607.07 515
13608.17 522
13609.27 525
13610.37 527
13611.47 505
13612.58 528
13613.68 508
13614.78 509
13615.88 558
13616.98 545
13618.09 520
13619.19 518
13620.29 508
13621.39 531
13622.50 541
13623.60 525
13624.70 528
13625.80 547
13626.91 535
13628.01 547
13629.11 541
13630.21 534
13631.32 519
13632.42 564
13633.52 568
13634.62 557
13635.73 559
13636.83 533
13637.93 555
13639.04 581
13640.14 574
13641.24 546
13642.35 542
13643.45 560
13644.55 533
13645.65 577
13646.76 526
13647.86 526
13648.96 533
13650.07 543
13651.17 539
13652.28 530
13653.38 525
13654.48 554
13655.59 511
13656.69 569
13657.79 527
13658.90 511
13660.00 510
13661.11 488
13662.21 475
13663.31 515
13664.42 499
13665.52 527
13666.63 511
13667.73 500
13668.83 527
13669.94 499
13671.04 507
13672.15 463
13673.25 491
13674.36 518
13675.46 501
13676.56 499
13677.67 508
13678.77 530
13679.88 524
13680.98 507
13682.09 517
13683.19 518
13684.30 514
13685.40 490
13686.51 523
13687.61 528
13688.72 521
13689.82 522
13690.93 541
13692.03 511
13693.14 522
13694.24 515
13695.35 519
13696.45 516
13697.56 538
13698.66 551
13699.77 538
13700.87 541
13701.98 542
13703.09 561
13704.19 553
13705.30 532
13706.40 547
13707.51 567
13708.61 592
13709.72 573
13710.83 560
13711.93 609
13713.04 635
13714.14 658
13715.25 593
13716.36 621
13717.46 633
13718.57 643
13719.67 660
13720.78 643
13721.89 640
13722.99 608
13724.10 653
13725.21 701
13726.31 669
13727.42 714
13728.53 661
13729.63 694
13730.74 685
13731.85 704
13732.95 699
13734.06 710
13735.17 728
13736.27 722
13737.38 728
13738.49 750
13739.59 775
13740.70 766
13741.81 776
13742.92 794
13744.02 798
13745.13 807
13746.24 821
13747.35 842
13748.45 851
13749.56 903
13750.67 953
13751.78 948
13752.88 929
13753.99 1020
13755.10 987
13756.21 995
13757.31 1053
13758.42 1064
13759.53 1127
13760.64 1134
13761.75 1141
13762.85 1175
13763.96 1168
13765.07 1212
13766.18 1220
13767.29 1182
13768.39 1212
13769.50 1214
13770.61 1221
13771.72 1191
13772.83 1181
13773.94 1143
13775.04 1121
13776.15 1145
13777.26 1039
13778.37 1031
13779.48 1011
13780.59 1013
13781.70 974
13782.80 933
13783.91 882
13785.02 879
13786.13 872
13787.24 863
13788.35 796
13789.46 783
13790.57 782
13791.68 737
13792.79 720
13793.90 692
13795.00 681
13796.11 659
13797.22 671
13798.33 672
13799.44 635
13800.55 657
13801.66 650
13802.77 647
13803.88 603
13804.99 614
13806.10 632
13807.21 635
13808.32 641
13809.43 603
13810.54 620
13811.65 595
13812.76 593
13813.87 590
13814.98 568
13816.09 631
13817.20 579
13818.31 597
13819.42 574
13820.53 581
13821.64 535
13822.75 569
13823.86 535
13824.97 577
13826.08 552
13827.19 528
13828.30 551
13829.41 552
13830.53 578
13831.64 539
13832.75 547
13833.86 549
13834.97 562
13836.08 560
13837.19 547
13838.30 545
13839.41 520
13840.52 550
13841.64 565
13842.75 549
13843.86 556
13844.97 527
13846.08 521
13847.19 537
13848.30 528
13849.41 513
13850.53 554
13851.64 559
13852.75 557
13853.86 561
13854.97 541
13856.08 534
13857.20 548
13858.31 571
13859.42 554
13860.53 544
13861.64 563
13862.76 534
13863.87 541
13864.98 563
13866.09 555
13867.20 544
13868.32 560
13869.43 534
13870.54 540
13871.65 548
13872.77 571
13873.88 555
13874.99 572
13876.10 558
13877.22 585
13878.33 557
13879.44 593
13880.55 599
13881.67 593
13882.78 570
13883.89 593
13885.01 593
13886.12 624
13887.23 640
13888.34 609
13889.46 632
13890.57 602
13891.68 645
13892.80 675
13893.91 672
13895.02 688
13896.14 652
13897.25 639
13898.36 628
13899.48 611
13900.59 648
13901.70 604
13902.82 581
13903.93 597
13905.05 608
13906.16 566
13907.27 604
13908.39 573
13909.50 553
13910.61 570
13911.73 566
13912.84 564
13913.96 524
13915.07 571
13916.19 527
13917.30 556
13918.41 522
13919.53 534
13920.64 516
13921.76 542
13922.87 553
13923.99 533
13925.10 518
13926.21 502
13927.33 517
13928.44 496
13929.56 485
13930.67 505
13931.79 527
13932.90 529
13934.02 505
13935.13 494
13936.25 507
13937.36 520
13938.48 508
13939.59 504
13940.71 497
13941.82 477
13942.94 478
13944.05 499
13945.17 470
13946.28 501
13947.40 495
13948.52 447
13949.63 446
13950.75 441
13951.86 433
13952.98 455
13954.09 482
13955.21 453
13956.32 476
13957.44 474
13958.56 472
13959.67 469
13960.79 476
13961.90 483
13963.02 451
13964.14 484
13965.25 495
13966.37 475
13967.48 461
13968.60 474
13969.72 466
13970.83 481
13971.95 469
13973.07 458
13974.18 489
13975.30 480
13976.42 462
13977.53 479
13978.65 484
13979.77 458
13980.88 475
13982.00 482
13983.12 482
13984.23 506
13985.35 492
13986.47 488
13987.58 486
13988.70 489
13989.82 475
13990.94 459
13992.05 460
13993.17 462
13994.29 469
13995.40 463
13996.52 484
13997.64 488
13998.76 498
13999.87 489
14000.99 495
14002.11 494
14003.23 502
14004.35 504
14005.46 509
14006.58 512
14007.70 498
14008.82 537
14009.93 495
14011.05 469
14012.17 468
14013.29 479
14014.41 504
14015.52 495
14016.64 524
14017.76 516
14018.88 506
14020.00 515
14021.12 519
14022.23 518
14023.35 486
14024.47 523
14025.59 552
14026.71 514
14027.83 482
14028.95 509
14030.06 526
14031.18 524
14032.30 515
14033.42 522
14034.54 529
14035.66 532
14036.78 568
14037.90 558
14039.02 562
14040.14 570
14041.25 553
14042.37 575
14043.49 570
14044.61 526
14045.73 544
14046.85 591
14047.97 570
14049.09 591
14050.21 573
14051.33 591
14052.45 597
14053.57 611
14054.69 647
14055.81 669
14056.93 620
14058.05 619
14059.17 626
14060.29 629
14061.41 635
14062.53 640
14063.65 666
14064.77 707
14065.89 690
14067.01 692
14068.13 703
14069.25 714
14070.37 725
14071.49 696
14072.61 754
14073.73 739
14074.85 744
14075.97 718
14077.09 728
14078.21 750
14079.33 727
14080.45 723
14081.57 725
14082.69 760
14083.82 742
14084.94 778
14086.06 774
14087.18 754
14088.30 807
14089.42 772
14090.54 804
14091.66 813
14092.78 776
14093.91 832
14095.03 794
14096.15 765
14097.27 787
14098.39 848
14099.51 876
14100.63 829
14101.76 802
14102.88 823
14104.00 827
14105.12 794
14106.24 767
14107.36 757
14108.49 786
14109.61 695
14110.73 719
14111.85 725
14112.97 737
14114.10 670
14115.22 677
14116.34 650
14117.46 638
14118.58 663
14119.71 616
14120.83 615
14121.95 587
14123.07 604
14124.20 585
14125.32 557
14126.44 575
14127.56 597
14128.69 552
14129.81 597
14130.93 576
14132.06 544
14133.18 556
14134.30 540
14135.42 552
14136.55 570
14137.67 534
14138.79 533
14139.92 493
14141.04 519
14142.16 569
14143.29 544
14144.41 512
14145.53 546
14146.66 531
14147.78 521
14148.90 545
14150.03 509
14151.15 514
14152.27 511
14153.40 488
14154.52 523
14155.64 511
14156.77 509
14157.89 473
14159.02 486
14160.14 511
14161.26 515
14162.39 503
14163.51 519
14164.64 454
14165.76 465
14166.88 493
14168.01 495
14169.13 479
14170.26 478
14171.38 497
14172.51 506
14173.63 510
14174.75 483
14175.88 523
14177.00 506
14178.13 499
14179.25 461
14180.38 490
14181.50 508
14182.63 453
14183.75 452
14184.88 461
14186.00 471
14187.13 455
14188.25 471
14189.38 478
14190.50 492
14191.63 444
14192.75 457
14193.88 409
14195.00 441
14196.13 461
14197.25 488
14198.38 429
14199.50 439
14200.63 445
14201.76 435
14202.88 444
14204.01 430
14205.13 458
14206.26 451
14207.38 430
14208.51 416
14209.64 444
14210.76 428
14211.89 433
14213.01 421
14214.14 434
14215.27 439
14216.39 413
14217.52 443
14218.64 404
14219.77 435
14220.90 416
14222.02 421
14223.15 410
14224.28 418
14225.40 421
14226.53 399
14227.66 406
14228.78 405
14229.91 397
14231.04 402
14232.16 408
14233.29 368
14234.42 410
14235.54 404
14236.67 386
14237.80 371
14238.92 387
14240.05 400
14241.18 394
14242.31 378
14243.43 406
14244.56 389
14245.69 379
14246.82 395
14247.94 381
14249.07 377
14250.20 351
14251.33 385
14252.45 371
14253.58 397
14254.71 364
14255.84 372
14256.96 362
14258.09 391
14259.22 368
14260.35 378
14261.47 370
14262.60 378
14263.73 355
14264.86 349
14265.99 356
14267.12 370
14268.24 346
14269.37 363
14270.50 347
14271.63 352
14272.76 366
14273.89 373
14275.01 358
14276.14 361
14277.27 353
14278.40 363
14279.53 367
14280.66 339
14281.79 346
14282.91 343
14284.04 337
14285.17 352
14286.30 323
14287.43 368
14288.56 362
14289.69 352
14290.82 314
14291.95 321
14293.08 335
14294.20 347
14295.33 305
14296.46 333
14297.59 311
14298.72 300
14299.85 304
14300.98 321
14302.11 335
14303.24 339
14304.37 326
14305.50 328
14306.63 321
14307.76 299
14308.89 336
14310.02 336
14311.15 308
14312.28 321
14313.41 332
14314.54 306
14315.67 292
14316.80 301
14317.93 313
14319.06 326
14320.19 323
14321.32 294
14322.45 291
14323.58 322
14324.71 284
14325.84 294
14326.97 302
14328.10 296
14329.23 289
14330.36 310
14331.49 293
14332.62 314
14333.76 310
14334.89 323
14336.02 309
14337.15 302
14338.28 282
14339.41 290
14340.54 288
14341.67 304
14342.80 302
14343.93 288
14345.07 290
14346.20 313
14347.33 288
14348.46 289
14349.59 284
14350.72 293
14351.85 297
14352.99 289
14354.12 298
14355.25 267
14356.38 290
14357.51 300
14358.64 276
14359.78 296
14360.91 289
14362.04 314
14363.17 281
14364.30 273
14365.44 292
14366.57 291
14367.70 286
14368.83 290
14369.96 281
14371.10 282
14372.23 291
14373.36 321
14374.49 317
14375.63 284
14376.76 303
14377.89 298
14379.02 303
14380.16 310
14381.29 300
14382.42 290
14383.55 300
14384.69 286
14385.82 307
14386.95 297
14388.09 311
14389.22 306
14390.35 295
14391.49 290
14392.62 291
14393.75 300
14394.89 294
14396.02 314
14397.15 305
14398.28 306
14399.42 313
14400.55 318
14401.69 293
14402.82 316
14403.95 320
14405.09 303
14406.22 308
14407.35 283
14408.49 289
14409.62 319
14410.75 326
14411.89 340
14413.02 346
14414.16 325
14415.29 325
14416.42 311
14417.56 327
14418.69 320
14419.83 343
14420.96 331
14422.10 362
14423.23 339
14424.36 333
14425.50 324
14426.63 309
14427.77 321
14428.90 320
14430.04 346
14431.17 346
14432.31 317
14433.44 340
14434.58 331
14435.71 352
14436.85 335
14437.98 318
14439.12 309
14440.25 367
14441.39 352
14442.52 355
14443.66 353
14444.79 334
14445.93 351
14447.06 351
14448.20 366
14449.33 374
14450.47 349
14451.60 368
14452.74 354
14453.87 343
14455.01 322
14456.14 350
14457.28 360
14458.42 357
14459.55 380
14460.69 348
14461.82 368
14462.96 346
14464.10 370
14465.23 354
14466.37 360
14467.50 365
14468.64 359
14469.78 349
14470.91 361
14472.05 367
14473.18 376
14474.32 350
14475.46 371
14476.59 385
14477.73 363
14478.87 373
14480.00 357
14481.14 400
14482.28 376
14483.41 350
14484.55 362
14485.69 393
14486.82 344
14487.96 360
14489.10 361
14490.23 371
14491.37 327
14492.51 328
14493.65 352
14494.78 366
14495.92 375
14497.06 355
14498.19 369
14499.33 376
14500.47 369
14501.61 351
14502.74 367
14503.88 363
14505.02 376
14506.16 369
14507.29 375
14508.43 343
14509.57 351
14510.71 323
14511.85 310
14512.98 339
14514.12 322
14515.26 319
14516.40 323
14517.54 373
14518.67 320
14519.81 298
14520.95 300
14522.09 341
14523.23 311
14524.36 338
14525.50 341
14526.64 309
14527.78 328
14528.92 327
14530.06 353
14531.19 339
14532.33 326
14533.47 312
14534.61 327
14535.75 345
14536.89 337
14538.03 298
14539.17 311
14540.31 324
14541.44 350
14542.58 340
14543.72 324
14544.86 338
14546.00 354
14547.14 354
14548.28 342
14549.42 346
14550.56 347
14551.70 369
14552.84 372
14553.98 342
14555.12 335
14556.25 362
14557.39 385
14558.53 391
14559.67 354
14560.81 360
14561.95 356
14563.09 348
14564.23 384
14565.37 349
14566.51 363
14567.65 362
14568.79 352
14569.93 359
14571.07 359
14572.21 378
14573.35 366
14574.49 384
14575.63 358
14576.77 368
14577.92 388
14579.06 391
14580.20 379
14581.34 394
14582.48 380
14583.62 393
14584.76 374
14585.90 389
14587.04 372
14588.18 392
14589.32 411
14590.46 406
14591.60 437
14592.74 418
14593.89 417
14595.03 409
14596.17 411
14597.31 437
14598.45 466
14599.59 449
14600.73 430
14601.87 405
14603.02 440
14604.16 447
14605.30 443
14606.44 425
14607.58 471
14608.72 488
14609.86 503
14611.01 461
14612.15 430
14613.29 466
14614.43 496
14615.57 494
14616.72 471
14617.86 498
14619.00 534
14620.14 540
14621.28 520
14622.43 533
14623.57 573
14624.71 592
14625.85 601
14627.00 618
14628.14 621
14629.28 618
14630.42 643
14631.56 608
14632.71 620
14633.85 616
14634.99 603
14636.14 614
14637.28 618
14638.42 640
14639.56 588
14640.71 629
14641.85 613
14642.99 593
14644.14 559
14645.28 568
14646.42 529
14647.56 508
14648.71 476
14649.85 456
14650.99 450
14652.14 459
14653.28 423
14654.42 412
14655.57 405
14656.71 393
14657.85 389
14659.00 380
14660.14 397
14661.29 387
14662.43 377
14663.57 355
14664.72 367
14665.86 399
14667.00 389
14668.15 347
14669.29 355
14670.44 373
14671.58 351
14672.73 346
14673.87 329
14675.01 332
14676.16 311
14677.30 323
14678.45 349
14679.59 339
14680.74 298
14681.88 314
14683.02 309
14684.17 341
14685.31 336
14686.46 325
14687.60 318
14688.75 310
14689.89 311
14691.04 312
14692.18 298
14693.33 291
14694.47 314
14695.62 296
14696.76 307
14697.91 293
14699.05 291
14700.20 291
14701.34 284
14702.49 304
14703.63 305
14704.78 294
14705.92 281
14707.07 289
14708.22 298
14709.36 296
14710.51 276
14711.65 292
14712.80 309
14713.94 297
14715.09 267
14716.23 287
14717.38 269
14718.53 291
14719.67 285
14720.82 286
14721.96 276
14723.11 304
14724.26 267
14725.40 272
14726.55 284
14727.70 285
14728.84 323
14729.99 275
14731.13 289
14732.28 264
14733.43 262
14734.57 270
14735.72 272
14736.87 271
14738.01 275
14739.16 270
14740.31 284
14741.45 275
14742.60 257
14743.75 244
14744.89 279
14746.04 291
14747.19 265
14748.34 275
14749.48 275
14750.63 292
14751.78 260
14752.92 259
14754.07 285
14755.22 269
14756.37 268
14757.51 288
14758.66 247
14759.81 260
14760.96 263
14762.10 252
14763.25 267
14764.40 239
14765.55 243
14766.70 266
14767.84 271
14768.99 280
14770.14 253
14771.29 253
14772.43 261
14773.58 258
14774.73 259
14775.88 243
14777.03 272
14778.18 243
14779.32 219
14780.47 249
14781.62 245
14782.77 225
14783.92 216
14785.07 243
14786.21 228
14787.36 229
14788.51 225
14789.66 231
14790.81 221
14791.96 241
14793.11 230
14794.26 222
14795.40 212
14796.55 227
14797.70 239
14798.85 205
14800.00 219
14801.15 209
14802.30 214
14803.45 209
14804.60 192
14805.75 218
14806.90 237
14808.05 231
14809.19 220
14810.34 219
14811.49 216
14812.64 232
14813.79 198
14814.94 231
14816.09 214
14817.24 207
14818.39 209
14819.54 210
14820.69 201
14821.84 227
14822.99 211
14824.14 216
14825.29 195
14826.44 206
14827.59 205
14828.74 211
14829.89 198
14831.04 206
14832.19 207
14833.34 204
14834.49 205
14835.64 204
14836.79 188
14837.95 195
14839.10 200
14840.25 186
14841.40 203
14842.55 200
14843.70 227
14844.85 208
14846.00 202
14847.15 177
14848.30 175
14849.45 203
14850.60 175
14851.76 215
14852.91 194
14854.06 207
14855.21 194
14856.36 213
14857.51 168
14858.66 196
14859.81 184
14860.97 211
14862.12 188
14863.27 185
14864.42 173
14865.57 189
14866.72 196
14867.88 178
14869.03 195
14870.18 193
14871.33 190
14872.48 190
14873.64 180
14874.79 202
14875.94 233
14877.09 182
14878.24 199
14879.40 187
14880.55 195
14881.70 188
14882.85 195
14884.00 182
14885.16 181
14886.31 203
14887.46 173
14888.61 211
14889.77 182
14890.92 196
14892.07 188
14893.23 201
14894.38 180
14895.53 185
14896.68 172
14897.84 213
14898.99 180
14900.14 176
14901.30 197
14902.45 171
14903.60 191
14904.75 171
14905.91 184
14907.06 165
14908.21 187
14909.37 163
14910.52 196
14911.67 178
14912.83 209
14913.98 188
14915.14 188
14916.29 178
14917.44 176
14918.60 187
14919.75 171
14920.90 182
14922.06 180
14923.21 182
14924.37 170
14925.52 188
14926.67 173
14927.83 177
14928.98 173
14930.14 189
14931.29 183
14932.44 192
14933.60 201
14934.75 183
14935.91 179
14937.06 200
14938.22 182
14939.37 179
14940.52 174
14941.68 179
14942.83 209
14943.99 171
14945.14 184
14946.30 148
14947.45 195
14948.61 156
14949.76 189
14950.92 173
14952.07 163
14953.23 195
14954.38 193
14955.54 182
14956.69 210
14957.85 186
14959.00 184
14960.16 194
14961.31 175
14962.47 176
14963.62 180
14964.78 191
14965.94 173
14967.09 177
14968.25 169
14969.40 186
14970.56 185
14971.71 188
14972.87 179
14974.03 164
14975.18 169
14976.34 174
14977.49 165
14978.65 183
14979.81 199
14980.96 171
14982.12 210
14983.27 161
14984.43 181
14985.59 164
14986.74 203
14987.90 196
14989.06 182
14990.21 184
14991.37 166
14992.53 189
14993.68 186
14994.84 175
14996.00 175
14997.15 175
14998.31 174
14999.47 195
15000.62 168
15001.78 185
15002.94 176
15004.09 163
15005.25 185
15006.41 182
15007.56 181
15008.72 186
15009.88 177
15011.04 176
15012.19 177
15013.35 147
15014.51 168
15015.67 163
15016.82 181
15017.98 164
15019.14 180
15020.30 175
15021.45 170
15022.61 187
15023.77 176
15024.93 147
15026.08 177
15027.24 175
15028.40 157
15029.56 178
15030.72 165
15031.87 178
15033.03 150
15034.19 187
15035.35 149
15036.51 184
15037.67 166
15038.82 171
15039.98 171
15041.14 171
15042.30 164
15043.46 167
15044.62 165
15045.78 162
15046.93 154
15048.09 176
15049.25 178
15050.41 153
15051.57 171
15052.73 175
15053.89 180
15055.05 175
15056.20 166
15057.36 153
15058.52 172
15059.68 168
15060.84 164
15062.00 196
15063.16 186
15064.32 176
15065.48 151
15066.64 163
15067.80 156
15068.96 169
15070.12 173
15071.28 183
15072.44 154
15073.60 171
15074.76 158
15075.91 168
15077.07 156
15078.23 173
15079.39 171
15080.55 165
15081.71 166
15082.87 163
15084.03 185
15085.19 181
15086.35 168
15087.51 177
15088.68 162
15089.84 189
15091.00 185
15092.16 160
15093.32 173
15094.48 161
15095.64 166
15096.80 188
15097.96 183
15099.12 170
15100.28 158
15101.44 169
15102.60 168
15103.76 179
15104.92 178
15106.08 189
15107.25 174
15108.41 187
15109.57 168
15110.73 192
15111.89 157
15113.05 161
15114.21 197
15115.37 197
15116.54 186
15117.70 170
15118.86 184
15120.02 184
15121.18 187
15122.34 190
15123.50 181
15124.67 181
15125.83 201
15126.99 202
15128.15 206
15129.31 218
15130.47 204
15131.64 237
15132.80 207
15133.96 185
15135.12 177
15136.28 180
15137.45 187
15138.61 188
15139.77 192
15140.93 210
15142.10 189
15143.26 191
15144.42 184
15145.58 223
15146.75 179
15147.91 215
15149.07 214
15150.23 180
15151.40 210
15152.56 201
15153.72 211
15154.88 194
15156.05 212
15157.21 214
15158.37 221
15159.54 203
15160.70 212
15161.86 218
15163.03 232
15164.19 231
15165.35 209
15166.52 210
15167.68 231
15168.84 215
15170.01 221
15171.17 219
15172.33 210
15173.50 216
15174.66 229
15175.82 251
15176.99 223
15178.15 237
15179.31 233
15180.48 249
15181.64 230
15182.81 219
15183.97 242
15185.13 242
15186.30 228
15187.46 254
15188.63 251
15189.79 252
15190.95 280
15192.12 255
15193.28 239
15194.45 250
15195.61 262
15196.78 266
15197.94 276
15199.10 261
15200.27 270
15201.43 259
15202.60 260
15203.76 235
15204.93 241
15206.09 257
15207.26 249
15208.42 265
15209.59 244
15210.75 261
15211.92 251
15213.08 277
15214.25 249
15215.41 260
15216.58 272
15217.74 304
15218.91 292
15220.07 250
15221.24 276
15222.40 290
15223.57 279
15224.74 289
15225.90 307
15227.07 311
15228.23 320
15229.40 314
15230.56 327
15231.73 313
15232.89 307
15234.06 314
15235.23 306
15236.39 298
15237.56 305
15238.72 320
15239.89 317
15241.06 331
15242.22 340
15243.39 309
15244.56 298
15245.72 325
15246.89 298
15248.05 314
15249.22 298
15250.39 279
15251.55 261
15252.72 298
15253.89 278
15255.05 279
15256.22 254
15257.39 257
15258.55 263
15259.72 269
15260.89 290
15262.05 262
15263.22 255
15264.39 235
15265.56 277
15266.72 267
15267.89 255
15269.06 218
15270.22 235
15271.39 234
15272.56 246
15273.73 239
15274.89 251
15276.06 238
15277.23 254
15278.40 239
15279.56 257
15280.73 248
15281.90 228
15283.07 254
15284.23 242
15285.40 213
15286.57 248
15287.74 237
15288.91 252
15290.07 239
15291.24 227
15292.41 239
15293.58 232
15294.75 234
15295.92 237
15297.08 250
15298.25 246
15299.42 241
15300.59 256
15301.76 232
15302.93 246
15304.09 268
15305.26 240
15306.43 222
15307.60 231
15308.77 258
15309.94 265
15311.11 259
15312.28 221
15313.44 251
15314.61 219
15315.78 220
15316.95 239
15318.12 258
15319.29 260
15320.46 239
15321.63 244
15322.80 257
15323.97 240
15325.14 225
15326.30 239
15327.47 219
15328.64 223
15329.81 245
15330.98 263
15332.15 262
15333.32 254
15334.49 241
15335.66 267
15336.83 266
15338.00 282
15339.17 238
15340.34 269
15341.51 269
15342.68 262
15343.85 279
15345.02 267
15346.19 285
15347.36 300
15348.53 286
15349.70 270
15350.87 282
15352.04 296
15353.21 316
15354.38 280
15355.55 289
15356.72 306
15357.90 291
15359.07 304
15360.24 281
15361.41 307
15362.58 312
15363.75 302
15364.92 342
15366.09 355
15367.26 315
15368.43 338
15369.60 348
15370.77 296
15371.95 308
15373.12 342
15374.29 308
15375.46 324
15376.63 306
15377.80 313
15378.97 334
15380.15 324
15381.32 330
15382.49 307
15383.66 329
15384.83 314
15386.00 299
15387.17 313
15388.35 291
15389.52 302
15390.69 321
15391.86 291
15393.03 305
15394.21 286
15395.38 279
15396.55 270
15397.72 293
15398.89 292
15400.07 284
15401.24 295
15402.41 284
15403.58 281
15404.76 263
15405.93 264
15407.10 265
15408.27 268
15409.45 273
15410.62 257
15411.79 239
15412.96 253
15414.14 250
15415.31 214
15416.48 238
15417.66 221
15418.83 234
15420.00 231
15421.17 226
15422.35 247
15423.52 240
15424.69 224
15425.87 232
15427.04 214
15428.21 217
15429.39 230
15430.56 247
15431.73 216
15432.91 212
15434.08 237
15435.25 218
15436.43 221
15437.60 230
15438.77 220
15439.95 204
15441.12 199
15442.30 202
15443.47 219
15444.64 214
15445.82 204
15446.99 202
15448.17 220
15449.34 219
15450.51 201
15451.69 213
15452.86 196
15454.04 205
15455.21 198
15456.39 223
15457.56 222
15458.73 213
15459.91 206
15461.08 230
15462.26 210
15463.43 238
15464.61 199
15465.78 214
15466.96 217
15468.13 203
15469.31 225
15470.48 215
15471.66 215
15472.83 200
15474.01 197
15475.18 210
15476.36 187
15477.53 195
15478.71 218
15479.88 204
15481.06 216
15482.23 217
15483.41 221
15484.58 201
15485.76 183
15486.93 208
15488.11 214
15489.29 192
15490.46 221
15491.64 209
15492.81 200
15493.99 206
15495.16 211
15496.34 223
15497.52 196
15498.69 193
15499.87 202
15501.04 209
15502.22 211
15503.40 201
15504.57 200
15505.75 189
15506.92 217
15508.10 206
15509.28 218
15510.45 209
15511.63 219
15512.81 223
15513.98 201
15515.16 206
15516.34 202
15517.51 222
15518.69 228
15519.87 208
15521.04 188
15522.22 210
15523.40 217
15524.57 212
15525.75 212
15526.93 221
15528.11 212
15529.28 209
15530.46 215
15531.64 230
15532.81 217
15533.99 245
15535.17 227
15536.35 217
15537.52 202
15538.70 207
15539.88 240
15541.06 220
15542.23 223
15543.41 209
15544.59 237
15545.77 212
15546.95 223
15548.12 240
15549.30 236
15550.48 237
15551.66 220
15552.83 229
15554.01 230
15555.19 216
15556.37 214
15557.55 227
15558.73 212
15559.90 231
15561.08 240
15562.26 243
15563.44 244
15564.62 251
15565.80 245
15566.97 243
15568.15 219
15569.33 253
15570.51 251
15571.69 257
15572.87 240
15574.05 252
15575.23 252
15576.40 248
15577.58 246
15578.76 236
15579.94 244
15581.12 256
15582.30 272
15583.48 252
15584.66 261
15585.84 254
15587.02 269
15588.20 279
15589.38 268
15590.56 261
15591.73 269
15592.91 296
15594.09 279
15595.27 275
15596.45 254
15597.63 275
15598.81 272
15599.99 305
15601.17 294
15602.35 260
15603.53 289
15604.71 335
15605.89 303
15607.07 330
15608.25 294
15609.43 302
15610.61 267
15611.79 280
15612.97 293
15614.15 319
15615.33 337
15616.51 328
15617.69 316
15618.88 333
15620.06 312
15621.24 300
15622.42 362
15623.60 315
15624.78 349
15625.96 358
15627.14 369
15628.32 360
15629.50 352
15630.68 333
15631.86 375
15633.05 361
15634.23 359
15635.41 374
15636.59 367
15637.77 362
15638.95 342
15640.13 408
15641.31 375
15642.50 374
15643.68 356
15644.86 380
15646.04 365
15647.22 370
15648.40 408
15649.58 379
15650.77 384
15651.95 371
15653.13 385
15654.31 380
15655.49 383
15656.68 376
15657.86 414
15659.04 402
15660.22 363
15661.40 346
15662.59 368
15663.77 345
15664.95 351
15666.13 382
15667.32 350
15668.50 355
15669.68 355
15670.86 387
15672.05 364
15673.23 378
15674.41 364
15675.59 367
15676.78 342
15677.96 360
15679.14 338
15680.32 364
15681.51 364
15682.69 354
15683.87 354
15685.06 338
15686.24 324
15687.42 315
15688.61 330
15689.79 326
15690.97 316
15692.16 315
15693.34 320
15694.52 326
15695.71 337
15696.89 343
15698.07 360
15699.26 335
15700.44 345
15701.62 361
15702.81 330
15703.99 339
15705.17 331
15706.36 358
15707.54 359
15708.73 336
15709.91 365
15711.09 361
15712.28 357
15713.46 369
15714.65 363
15715.83 369
15717.02 337
15718.20 377
15719.38 381
15720.57 373
15721.75 390
15722.94 405
15724.12 372
15725.31 376
15726.49 391
15727.68 404
15728.86 392
15730.04 371
15731.23 393
15732.41 401
15733.60 402
15734.78 405
15735.97 394
15737.15 424
15738.34 435
15739.52 402
15740.71 409
15741.89 450
15743.08 410
15744.27 428
15745.45 436
15746.64 440
15747.82 421
15749.01 429
15750.19 455
15751.38 459
15752.56 445
15753.75 468
15754.93 468
15756.12 476
15757.31 467
15758.49 453
15759.68 471
15760.86 449
15762.05 443
15763.24 431
15764.42 432
15765.61 471
15766.79 475
15767.98 465
15769.17 444
15770.35 435
15771.54 453
15772.72 446
15773.91 434
15775.10 378
15776.28 393
15777.47 408
15778.66 404
15779.84 391
15781.03 396
15782.22 405
15783.40 381
15784.59 373
15785.78 407
15786.96 388
15788.15 381
15789.34 390
15790.53 383
15791.71 357
15792.90 354
15794.09 365
15795.27 343
15796.46 344
15797.65 369
15798.84 355
15800.02 321
15801.21 349
15802.40 356
15803.59 342
15804.77 348
15805.96 337
15807.15 362
15808.34 341
15809.52 317
15810.71 336
15811.90 321
15813.09 342
15814.28 303
15815.46 333
15816.65 318
15817.84 308
15819.03 311
15820.22 340
15821.40 322
15822.59 340
15823.78 306
15824.97 325
15826.16 325
15827.35 310
15828.53 309
15829.72 301
15830.91 326
15832.10 296
15833.29 308
15834.48 326
15835.67 324
15836.85 331
15838.04 331
15839.23 311
15840.42 354
15841.61 336
15842.80 308
15843.99 312
15845.18 321
15846.37 318
15847.55 345
15848.74 319
15849.93 326
15851.12 335
15852.31 323
15853.50 323
15854.69 324
15855.88 352
15857.07 348
15858.26 347
15859.45 325
15860.64 333
15861.83 369
15863.02 344
15864.21 337
15865.40 358
15866.59 371
15867.78 325
15868.97 375
15870.16 334
15871.35 368
15872.54 352
15873.73 365
15874.92 364
15876.11 359
15877.30 341
15878.49 353
15879.68 387
15880.87 394
15882.06 381
15883.25 369
15884.44 375
15885.63 410
15886.82 399
15888.01 375
15889.20 371
15890.39 394
15891.59 369
15892.78 414
15893.97 412
15895.16 433
15896.35 394
15897.54 432
15898.73 397
15899.92 407
15901.11 407
15902.30 413
15903.50 424
15904.69 406
15905.88 420
15907.07 438
15908.26 437
15909.45 457
15910.64 445
15911.84 453
15913.03 430
15914.22 465
15915.41 481
15916.60 453
15917.79 458
15918.99 441
15920.18 466
15921.37 466
15922.56 485
15923.75 483
15924.95 469
15926.14 471
15927.33 494
15928.52 467
15929.71 496
15930.91 463
15932.10 455
15933.29 468
15934.48 461
15935.68 469
15936.87 452
15938.06 425
15939.25 429
15940.45 438
15941.64 428
15942.83 404
15944.03 378
15945.22 410
15946.41 393
15947.60 364
15948.80 356
15949.99 365
15951.18 356
15952.38 344
15953.57 326
15954.76 329
15955.96 301
15957.15 311
15958.34 304
15959.54 303
15960.73 301
15961.92 313
15963.12 288
15964.31 301
15965.50 273
15966.70 266
15967.89 296
15969.08 289
15970.28 266
15971.47 275
15972.67 315
15973.86 289
15975.05 266
15976.25 272
15977.44 263
15978.64 243
15979.83 236
15981.02 230
15982.22 258
15983.41 253
15984.61 284
15985.80 262
15987.00 228
15988.19 241
15989.38 259
15990.58 255
15991.77 255
15992.97 225
15994.16 222
15995.36 245
15996.55 235
15997.75 249
15998.94 235
16000.14 243
16001.33 230
16002.53 227
16003.72 227
16004.92 232
16006.11 221
16007.31 248
16008.50 250
16009.70 222
16010.89 245
16012.09 242
16013.28 255
16014.48 219
16015.67 219
16016.87 225
16018.07 221
16019.26 223
16020.46 230
16021.65 227
16022.85 212
16024.04 219
16025.24 224
16026.44 206
16027.63 245
16028.83 217
16030.02 225
16031.22 219
16032.42 205
16033.61 209
16034.81 219
16036.00 215
16037.20 215
16038.40 207
16039.59 219
16040.79 211
16041.99 203
16043.18 207
16044.38 225
16045.58 216
16046.77 215
16047.97 219
16049.17 224
16050.36 222
16051.56 206
16052.76 217
16053.95 207
16055.15 204
16056.35 217
16057.54 213
16058.74 202
16059.94 205
16061.14 198
16062.33 213
16063.53 209
16064.73 184
16065.92 211
16067.12 217
16068.32 205
16069.52 175
16070.71 202
16071.91 205
16073.11 190
16074.31 215
16075.50 200
16076.70 184
16077.90 190
16079.10 185
16080.30 189
16081.49 193
16082.69 171
16083.89 168
16085.09 178
16086.29 180
16087.48 198
16088.68 195
16089.88 191
16091.08 190
16092.28 189
16093.48 209
16094.67 181
16095.87 186
16097.07 204
16098.27 220
16099.47 173
16100.67 170
16101.87 178
16103.06 189
16104.26 188
16105.46 185
16106.66 197
16107.86 185
16109.06 199
16110.26 173
16111.46 185
16112.66 166
16113.86 186
16115.05 191
16116.25 182
16117.45 181
16118.65 176
16119.85 167
16121.05 170
16122.25 151
16123.45 167
16124.65 182
16125.85 159
16127.05 151
16128.25 164
16129.45 185
16130.65 170
16131.85 159
16133.05 174
16134.25 169
16135.45 156
16136.65 163
16137.85 163
16139.05 160
16140.25 169
16141.45 148
16142.65 176
16143.85 154
16145.05 151
16146.25 163
16147.45 177
16148.65 163
16149.85 174
16151.05 168
16152.25 157
16153.45 159
16154.65 174
16155.85 164
16157.05 174
16158.25 183
16159.46 169
16160.66 159
16161.86 141
16163.06 169
16164.26 169
16165.46 160
16166.66 167
16167.86 169
16169.06 182
16170.27 179
16171.47 164
16172.67 183
16173.87 173
16175.07 173
16176.27 177
16177.47 161
16178.67 186
16179.88 156
16181.08 159
16182.28 178
16183.48 169
16184.68 165
16185.89 167
16187.09 185
16188.29 192
16189.49 157
16190.69 173
16191.90 169
16193.10 152
16194.30 165
16195.50 163
16196.70 176
16197.91 187
16199.11 160
16200.31 171
16201.51 156
16202.72 160
16203.92 181
16205.12 169
16206.32 182
16207.53 171
16208.73 192
16209.93 192
16211.13 163
16212.34 177
16213.54 175
16214.74 206
16215.95 191
16217.15 181
16218.35 188
16219.55 189
16220.76 170
16221.96 178
16223.16 182
16224.37 187
16225.57 203
16226.77 175
16227.98 166
16229.18 169
16230.38 186
16231.59 175
16232.79 174
16233.99 188
16235.20 192
16236.40 193
16237.61 186
16238.81 191
16240.01 182
16241.22 182
16242.42 155
16243.63 178
16244.83 183
16246.03 194
16247.24 211
16248.44 185
16249.65 185
16250.85 181
16252.05 191
16253.26 184
16254.46 177
16255.67 180
16256.87 191
16258.08 178
16259.28 178
16260.49 182
16261.69 189
16262.89 199
16264.10 212
16265.30 191
16266.51 197
16267.71 192
16268.92 193
16270.12 171
16271.33 196
16272.53 195
16273.74 178
16274.94 200
16276.15 201
16277.35 206
16278.56 175
16279.77 169
16280.97 205
16282.18 201
16283.38 174
16284.59 218
16285.79 192
16287.00 184
16288.20 191
16289.41 202
16290.61 194
16291.82 185
16293.03 191
16294.23 199
16295.44 201
16296.64 211
16297.85 196
16299.06 191
16300.26 205
16301.47 184
16302.67 203
16303.88 218
16305.09 200
16306.29 196
16307.50 197
16308.71 215
16309.91 207
16311.12 189
16312.33 201
16313.53 189
16314.74 196
16315.95 201
16317.15 186
16318.36 179
16319.57 200
16320.77 179
16321.98 198
16323.19 194
16324.39 179
16325.60 187
16326.81 180
16328.01 167
16329.22 169
16330.43 170
16331.64 173
16332.84 159
16334.05 167
16335.26 156
16336.47 165
16337.67 156
16338.88 154
16340.09 158
16341.30 155
16342.50 147
16343.71 146
16344.92 143
16346.13 163
16347.33 146
16348.54 141
16349.75 149
16350.96 150
16352.17 152
16353.37 153
16354.58 171
16355.79 153
16357.00 160
16358.21 160
16359.41 142
16360.62 144
16361.83 159
16363.04 168
16364.25 155
16365.46 162
16366.67 174
16367.87 164
16369.08 142
16370.29 145
16371.50 144
16372.71 155
16373.92 143
16375.13 152
16376.34 143
16377.54 149
16378.75 165
16379.96 164
16381.17 155
16382.38 149
16383.59 160
16384.80 174
16386.01 158
16387.22 145
16388.43 139
16389.64 163
16390.85 154
16392.05 151
16393.26 169
16394.47 162
16395.68 161
16396.89 150
16398.10 151
16399.31 154
16400.52 145
16401.73 158
16402.94 161
16404.15 159
16405.36 138
16406.57 152
16407.78 140
16408.99 153
16410.20 152
16411.41 146
16412.62 147
16413.83 139
16415.04 154
16416.25 159
16417.46 141
16418.67 141
16419.88 161
16421.10 170
16422.31 161
16423.52 158
16424.73 138
16425.94 153
16427.15 149
16428.36 142
16429.57 149
16430.78 147
16431.99 143
16433.20 149
16434.41 152
16435.63 129
16436.84 128
16438.05 163
16439.26 173
16440.47 166
16441.68 167
16442.89 175
16444.10 148
16445.32 147
16446.53 166
16447.74 169
16448.95 158
16450.16 141
16451.37 158
16452.59 165
16453.80 142
16455.01 155
16456.22 134
16457.43 164
16458.64 156
16459.86 145
16461.07 161
16462.28 157
16463.49 146
16464.70 136
16465.92 153
16467.13 149
16468.34 146
16469.55 173
16470.77 166
16471.98 151
16473.19 136
16474.40 146
16475.62 136
16476.83 145
16478.04 154
16479.25 149
16480.47 134
16481.68 132
16482.89 153
16484.11 134
16485.32 140
16486.53 136
16487.74 145
16488.96 156
16490.17 152
16491.38 154
16492.60 140
16493.81 137
16495.02 137
16496.24 147
16497.45 151
16498.66 141
16499.88 151
16501.09 146
16502.30 125
16503.52 146
16504.73 138
16505.94 157
16507.16 151
16508.37 146
16509.59 137
16510.80 129
16512.01 153
16513.23 141
16514.44 146
16515.66 167
16516.87 139
16518.08 149
16519.30 139
16520.51 160
16521.73 151
16522.94 155
16524.16 163
16525.37 153
16526.58 158
16527.80 155
16529.01 163
16530.23 148
16531.44 174
16532.66 150
16533.87 171
16535.09 187
16536.30 164
16537.52 169
16538.73 179
16539.95 164
16541.16 146
16542.38 166
16543.59 175
16544.81 169
16546.02 176
16547.24 211
16548.45 196
16549.67 180
16550.88 188
16552.10 183
16553.31 209
16554.53 173
16555.74 181
16556.96 181
16558.18 205
16559.39 193
16560.61 197
16561.82 168
16563.04 172
16564.25 186
16565.47 176
16566.69 175
16567.90 178
16569.12 198
16570.33 191
16571.55 176
16572.77 178
16573.98 179
16575.20 198
16576.41 179
16577.63 177
16578.85 197
16580.06 165
16581.28 176
16582.50 180
16583.71 164
16584.93 171
16586.15 153
16587.36 167
16588.58 191
16589.80 186
16591.01 163
16592.23 168
16593.45 165
16594.66 176
16595.88 183
16597.10 186
16598.32 168
16599.53 172
16600.75 152
16601.97 166
16603.18 162
16604.40 161
16605.62 155
16606.84 157
16608.05 152
16609.27 152
16610.49 178
16611.71 146
16612.92 153
16614.14 153
16615.36 189
16616.58 163
16617.79 156
16619.01 155
16620.23 140
16621.45 150
16622.67 125
16623.88 151
16625.10 160
16626.32 147
16627.54 149
16628.76 153
16629.97 142
16631.19 150
16632.41 151
16633.63 158
16634.85 123
16636.07 130
16637.29 153
16638.50 164
16639.72 124
16640.94 140
16642.16 133
16643.38 148
16644.60 146
16645.82 127
16647.03 144
16648.25 123
16649.47 135
16650.69 147
16651.91 141
16653.13 142
16654.35 143
16655.57 136
16656.79 142
16658.01 128
16659.23 124
16660.45 142
16661.66 143
16662.88 141
16664.10 132
16665.32 162
16666.54 153
16667.76 142
16668.98 134
16670.20 131
16671.42 141
16672.64 144
16673.86 140
16675.08 137
16676.30 120
16677.52 140
16678.74 144
16679.96 145
16681.18 145
16682.40 141
16683.62 131
16684.84 145
16686.06 110
16687.28 124
16688.50 130
16689.72 144
16690.94 134
16692.16 135
16693.39 151
16694.61 117
16695.83 119
16697.05 148
16698.27 135
16699.49 130
16700.71 125
16701.93 127
16703.15 131
16704.37 116
16705.59 134
16706.81 138
16708.04 152
16709.26 140
16710.48 141
16711.70 120
16712.92 115
16714.14 129
16715.36 139
16716.58 126
16717.81 121
16719.03 128
16720.25 126
16721.47 127
16722.69 146
16723.91 133
16725.14 134
16726.36 120
16727.58 108
16728.80 140
16730.02 138
16731.24 134
16732.47 115
16733.69 134
16734.91 121
16736.13 124
16737.36 138
16738.58 132
16739.80 123
16741.02 119
16742.24 132
16743.47 135
16744.69 117
16745.91 114
16747.13 123
16748.36 132
16749.58 137
16750.80 127
16752.02 134
16753.25 135
16754.47 129
16755.69 138
16756.92 115
16758.14 105
16759.36 142
16760.59 138
16761.81 134
16763.03 126
16764.25 120
16765.48 145
16766.70 120
16767.92 132
16769.15 137
16770.37 135
16771.59 127
16772.82 103
16774.04 147
16775.27 117
16776.49 119
16777.71 128
16778.94 128
16780.16 128
16781.38 122
16782.61 143
16783.83 146
16785.06 135
16786.28 126
16787.50 137
16788.73 137
16789.95 129
16791.18 137
16792.40 120
16793.62 116
16794.85 118
16796.07 127
16797.30 149
16798.52 134
16799.75 127
16800.97 126
16802.19 130
16803.42 130
16804.64 112
16805.87 128
16807.09 131
16808.32 128
16809.54 117
16810.77 131
16811.99 125
16813.22 122
16814.44 115
16815.67 142
16816.89 133
16818.12 130
16819.34 118
16820.57 153
16821.79 146
16823.02 111
16824.24 133
16825.47 131
16826.70 140
16827.92 136
16829.15 154
16830.37 139
16831.60 121
16832.82 154
16834.05 164
16835.27 155
16836.50 159
16837.73 148
16838.95 157
16840.18 140
16841.40 145
16842.63 147
16843.86 171
16845.08 172
16846.31 148
16847.53 159
16848.76 132
16849.99 143
16851.21 156
16852.44 183
16853.67 163
16854.89 159
16856.12 167
16857.35 179
16858.57 158
16859.80 151
16861.03 152
16862.25 179
16863.48 167
16864.71 176
16865.93 176
16867.16 169
16868.39 153
16869.61 193
16870.84 193
16872.07 164
16873.30 174
16874.52 203
16875.75 195
16876.98 168
16878.20 201
16879.43 212
16880.66 227
16881.89 205
16883.11 190
16884.34 226
16885.57 196
16886.80 217
16888.02 206
16889.25 195
16890.48 178
16891.71 192
16892.94 211
16894.16 222
16895.39 227
16896.62 194
16897.85 190
16899.08 197
16900.30 173
16901.53 204
16902.76 201
16903.99 195
16905.22 179
16906.45 171
16907.67 188
16908.90 177
16910.13 202
16911.36 207
16912.59 185
16913.82 169
16915.04 194
16916.27 158
16917.50 177
16918.73 178
16919.96 194
16921.19 191
16922.42 183
16923.65 158
16924.88 183
16926.10 186
16927.33 169
16928.56 188
16929.79 187
16931.02 196
16932.25 175
16933.48 182
16934.71 176
16935.94 171
16937.17 180
16938.40 189
16939.63 204
16940.86 177
16942.09 182
16943.32 194
16944.55 176
16945.78 156
16947.01 174
16948.24 192
16949.47 183
16950.70 171
16951.93 173
16953.16 195
16954.39 174
16955.62 160
16956.85 171
16958.08 174
16959.31 167
16960.54 188
16961.77 179
16963.00 184
16964.23 174
16965.46 178
16966.69 153
16967.92 182
16969.15 159
16970.38 186
16971.61 178
16972.84 166
16974.07 143
16975.30 181
16976.54 168
16977.77 131
16979.00 149
16980.23 150
16981.46 152
16982.69 143
16983.92 158
16985.15 154
16986.38 129
16987.62 149
16988.85 146
16990.08 151
16991.31 155
16992.54 157
16993.77 145
16995.00 164
16996.24 135
16997.47 136
16998.70 161
16999.93 142
17001.16 138
17002.39 135
17003.63 128
17004.86 139
17006.09 134
17007.32 144
17008.55 132
17009.79 137
17011.02 141
17012.25 162
17013.48 128
17014.72 131
17015.95 149
17017.18 162
17018.41 148
17019.64 136
17020.88 148
17022.11 140
17023.34 150
17024.58 146
17025.81 144
17027.04 139
17028.27 120
17029.51 132
17030.74 133
17031.97 139
17033.21 138
17034.44 150
17035.67 137
17036.90 125
17038.14 129
17039.37 124
17040.60 156
17041.84 138
17043.07 121
17044.30 152
17045.54 148
17046.77 136
17048.00 129
17049.24 121
17050.47 123
17051.70 147
17052.94 150
17054.17 151
17055.41 108
17056.64 133
17057.87 117
17059.11 126
17060.34 146
17061.58 118
17062.81 128
17064.04 123
17065.28 120
17066.51 104
17067.75 116
17068.98 110
17070.21 140
17071.45 147
17072.68 129
17073.92 118
17075.15 120
17076.39 130
17077.62 120
17078.86 112
17080.09 109
17081.33 127
17082.56 123
17083.80 127
17085.03 118
17086.26 128
17087.50 111
17088.73 119
17089.97 116
17091.20 130
17092.44 120
17093.68 121
17094.91 134
17096.15 107
17097.38 126
17098.62 135
17099.85 117
17101.09 123
17102.32 103
17103.56 111
17104.79 129
17106.03 104
17107.26 120
17108.50 121
17109.74 120
17110.97 136
17112.21 121
17113.44 113
17114.68 109
17115.92 110
17117.15 113
17118.39 111
17119.62 107
17120.86 103
17122.10 118
17123.33 122
17124.57 118
17125.80 114
17127.04 113
17128.28 115
17129.51 115
17130.75 110
17131.99 104
17133.22 99
17134.46 116
17135.70 127
17136.93 101
17138.17 99
17139.41 118
17140.64 116
17141.88 116
17143.12 109
17144.35 105
17145.59 130
17146.83 123
17148.07 99
17149.30 96
17150.54 121
17151.78 102
17153.02 116
17154.25 119
17155.49 106
17156.73 114
17157.96 102
17159.20 111
17160.44 104
17161.68 108
17162.92 101
17164.15 105
17165.39 124
17166.63 108
17167.87 108
17169.10 118
17170.34 92
17171.58 113
17172.82 122
17174.06 106
17175.29 110
17176.53 102
17177.77 101
17179.01 109
17180.25 105
17181.49 106
17182.72 121
17183.96 129
17185.20 110
17186.44 112
17187.68 113
17188.92 109
17190.15 110
17191.39 102
17192.63 117
17193.87 99
17195.11 94
17196.35 111
17197.59 97
17198.83 101
17200.07 130
17201.30 113
17202.54 91
17203.78 116
17205.02 100
17206.26 115
17207.50 98
17208.74 106
17209.98 108
17211.22 109
17212.46 104
17213.70 101
17214.94 116
17216.18 110
17217.42 90
17218.66 109
17219.90 105
17221.14 109
17222.38 97
17223.62 90
17224.86 99
17226.10 87
17227.34 90
17228.58 105
17229.82 100
17231.06 92
17232.30 99
17233.54 104
17234.78 99
17236.02 82
17237.26 103
17238.50 102
17239.74 104
17240.98 92
17242.22 93
17243.46 84
17244.70 84
17245.94 94
17247.18 107
17248.42 96
17249.66 102
17250.90 91
17252.14 98
17253.39 103
17254.63 96
17255.87 110
17257.11 85
17258.35 76
17259.59 74
17260.83 90
17262.07 83
17263.31 80
17264.56 99
17265.80 86
17267.04 105
17268.28 82
17269.52 82
17270.76 93
17272.00 111
17273.25 103
17274.49 69
17275.73 74
17276.97 92
17278.21 94
17279.45 85
17280.70 93
17281.94 88
17283.18 95
17284.42 105
17285.66 83
17286.91 101
17288.15 84
17289.39 88
17290.63 93
17291.88 83
17293.12 98
17294.36 84
17295.60 92
17296.85 92
17298.09 92
17299.33 84
17300.57 66
17301.82 87
17303.06 87
17304.30 87
17305.54 96
17306.79 112
17308.03 92
17309.27 96
17310.52 85
17311.76 100
17313.00 93
17314.25 84
17315.49 96
17316.73 80
17317.97 84
17319.22 84
17320.46 103
17321.71 91
17322.95 93
17324.19 97
17325.44 95
17326.68 96
17327.92 99
17329.17 93
17330.41 85
17331.65 98
17332.90 97
17334.14 90
17335.39 87
17336.63 83
17337.87 86
17339.12 89
17340.36 83
17341.61 87
17342.85 86
17344.09 73
17345.34 87
17346.58 78
17347.83 106
17349.07 106
17350.32 90
17351.56 79
17352.80 88
17354.05 86
17355.29 101
17356.54 98
17357.78 98
17359.03 81
17360.27 83
17361.52 74
17362.76 86
17364.01 83
17365.25 93
17366.50 84
17367.74 73
17368.99 90
17370.23 86
17371.48 93
17372.72 88
17373.97 100
17375.21 99
17376.46 94
17377.70 85
17378.95 79
17380.19 94
17381.44 88
17382.69 86
17383.93 87
17385.18 81
17386.42 76
17387.67 89
17388.91 97
17390.16 79
17391.41 63
17392.65 88
17393.90 97
17395.14 97
17396.39 82
17397.64 81
17398.88 90
17400.13 88
17401.37 106
17402.62 95
17403.87 98
17405.11 97
17406.36 94
17407.61 95
17408.85 98
17410.10 88
17411.35 90
17412.59 101
17413.84 94
17415.09 87
17416.33 94
17417.58 92
17418.83 105
17420.07 95
17421.32 70
17422.57 95
17423.82 108
17425.06 108
17426.31 109
17427.56 96
17428.80 80
17430.05 87
17431.30 104
17432.55 96
17433.79 87
17435.04 97
17436.29 108
17437.54 91
17438.78 86
17440.03 117
17441.28 107
17442.53 102
17443.77 99
17445.02 96
17446.27 103
17447.52 103
17448.77 100
17450.01 96
17451.26 105
17452.51 100
17453.76 107
17455.01 91
17456.25 96
17457.50 89
17458.75 113
17460.00 109
17461.25 102
17462.50 124
17463.74 109
17464.99 121
17466.24 116
17467.49 108
17468.74 102
17469.99 121
17471.24 109
17472.49 109
17473.73 110
17474.98 106
17476.23 87
17477.48 97
17478.73 106
17479.98 85
17481.23 90
17482.48 87
17483.73 108
17484.98 99
17486.23 108
17487.47 115
17488.72 116
17489.97 116
17491.22 110
17492.47 106
17493.72 111
17494.97 108
17496.22 117
17497.47 120
17498.72 102
17499.97 106
17501.22 105
17502.47 110
17503.72 110
17504.97 101
17506.22 101
17507.47 109
17508.72 119
17509.97 116
17511.22 101
17512.47 92
17513.72 109
17514.97 115
17516.22 98
17517.47 103
17518.72 106
17519.97 115
17521.22 105
17522.47 107
17523.72 104
17524.98 105
17526.23 143
17527.48 128
17528.73 120
17529.98 117
17531.23 132
17532.48 128
17533.73 134
17534.98 119
17536.23 123
17537.48 121
17538.74 111
17539.99 113
17541.24 112
17542.49 126
17543.74 138
17544.99 117
17546.24 121
17547.50 116
17548.75 121
17550.00 122
17551.25 121
17552.50 135
17553.75 115
17555.01 130
17556.26 140
17557.51 136
17558.76 124
17560.01 123
17561.26 116
17562.52 116
17563.77 112
17565.02 124
17566.27 135
17567.53 138
17568.78 129
17570.03 137
17571.28 141
17572.53 121
17573.79 138
17575.04 136
17576.29 130
17577.54 129
17578.80 117
17580.05 147
17581.30 134
17582.56 138
17583.81 125
17585.06 131
17586.31 133
17587.57 125
17588.82 121
17590.07 127
17591.33 132
17592.58 142
17593.83 154
17595.08 141
17596.34 139
17597.59 119
17598.84 121
17600.10 129
17601.35 153
17602.61 148
17603.86 125
17605.11 125
17606.37 143
17607.62 139
17608.87 154
17610.13 149
17611.38 176
17612.63 131
17613.89 136
17615.14 150
17616.40 128
17617.65 144
17618.90 149
17620.16 150
17621.41 148
17622.67 162
17623.92 155
17625.17 159
17626.43 129
17627.68 165
17628.94 172
17630.19 157
17631.45 155
17632.70 166
17633.96 137
17635.21 146
17636.47 158
17637.72 148
17638.97 148
17640.23 157
17641.48 139
17642.74 144
17643.99 152
17645.25 143
17646.50 157
17647.76 143
17649.01 153
17650.27 140
17651.52 146
17652.78 143
17654.04 131
17655.29 138
17656.55 143
17657.80 117
17659.06 136
17660.31 129
17661.57 136
17662.82 137
17664.08 140
17665.33 107
17666.59 116
17667.85 135
17669.10 119
17670.36 129
17671.61 124
17672.87 114
17674.13 134
17675.38 122
17676.64 108
17677.89 115
17679.15 109
17680.41 122
17681.66 134
17682.92 131
17684.18 126
17685.43 118
17686.69 123
17687.95 102
17689.20 120
17690.46 125
17691.71 114
17692.97 119
17694.23 116
17695.49 120
17696.74 124
17698.00 122
17699.26 113
17700.51 113
17701.77 106
17703.03 133
17704.28 116
17705.54 115
17706.80 105
17708.06 95
17709.31 125
17710.57 107
17711.83 104
17713.08 104
17714.34 121
17715.60 109
17716.86 100
17718.11 96
17719.37 114
17720.63 112
17721.89 114
17723.15 112
17724.40 124
17725.66 119
17726.92 126
17728.18 123
17729.43 106
17730.69 110
17731.95 115
17733.21 107
17734.47 101
17735.73 104
17736.98 129
17738.24 108
17739.50 104
17740.76 111
17742.02 119
17743.28 103
17744.53 123
17745.79 92
17747.05 93
17748.31 95
17749.57 119
17750.83 117
17752.09 115
17753.34 112
17754.60 87
17755.86 109
17757.12 115
17758.38 109
17759.64 114
17760.90 89
17762.16 109
17763.42 125
17764.68 101
17765.94 98
17767.19 91
17768.45 102
17769.71 124
17770.97 96
17772.23 118
17773.49 92
17774.75 107
17776.01 112
17777.27 114
17778.53 103
17779.79 99
17781.05 116
17782.31 105
17783.57 86
17784.83 104
17786.09 93
17787.35 101
17788.61 105
17789.87 87
17791.13 113
17792.39 111
17793.65 86
17794.91 89
17796.17 110
17797.43 121
17798.69 95
17799.95 105
17801.21 97
17802.47 81
17803.73 98
17805.00 100
17806.26 92
17807.52 99
17808.78 89
17810.04 104
17811.30 89
17812.56 91
17813.82 86
17815.08 100
17816.34 97
17817.60 88
17818.87 89
17820.13 94
17821.39 83
17822.65 94
17823.91 83
17825.17 70
17826.43 98
17827.69 99
17828.96 87
17830.22 94
17831.48 97
17832.74 109
17834.00 111
17835.26 78
17836.53 95
17837.79 104
17839.05 86
17840.31 94
17841.57 99
17842.84 97
17844.10 91
17845.36 94
17846.62 86
17847.88 105
17849.15 95
17850.41 95
17851.67 92
17852.93 90
17854.20 88
17855.46 102
17856.72 102
17857.98 92
17859.25 67
17860.51 91
17861.77 89
17863.03 90
17864.30 86
17865.56 90
17866.82 90
17868.09 83
17869.35 92
17870.61 88
17871.87 91
17873.14 80
17874.40 79
17875.66 98
17876.93 72
17878.19 68
17879.45 80
17880.72 77
17881.98 81
17883.24 72
17884.51 87
17885.77 80
17887.03 88
17888.30 88
17889.56 73
17890.83 69
17892.09 77
17893.35 98
17894.62 87
17895.88 96
17897.14 80
17898.41 84
17899.67 85
17900.94 99
17902.20 92
17903.46 83
17904.73 81
17905.99 83
17907.26 69
17908.52 77
17909.79 80
17911.05 85
17912.32 88
17913.58 82
17914.84 81
17916.11 77
17917.37 79
17918.64 70
17919.90 76
17921.17 78
17922.43 99
17923.70 83
17924.96 95
17926.23 81
17927.49 82
17928.76 82
17930.02 82
17931.29 84
17932.55 75
17933.82 74
17935.08 86
17936.35 83
17937.61 75
17938.88 79
17940.14 88
17941.41 91
17942.68 82
17943.94 83
17945.21 68
17946.47 87
17947.74 101
17949.00 65
17950.27 75
17951.54 79
17952.80 82
17954.07 79
17955.33 84
17956.60 72
17957.87 66
17959.13 77
17960.40 91
17961.66 74
17962.93 84
17964.20 65
17965.46 89
17966.73 90
17968.00 73
17969.26 79
17970.53 93
17971.80 100
17973.06 69
17974.33 86
17975.60 80
17976.86 83
17978.13 96
17979.40 90
17980.66 88
17981.93 69
17983.20 83
17984.46 112
17985.73 74
17987.00 75
17988.26 87
17989.53 81
17990.80 56
17992.07 73
17993.33 82
17994.60 73
17995.87 67
17997.14 62
17998.40 82
17999.67 59
18000.94 92
18002.21 64
18003.47 95
18004.74 93
18006.01 77
18007.28 78
18008.55 78
18009.81 85
18011.08 76
18012.35 69
18013.62 86
18014.89 80
18016.15 89
18017.42 83
18018.69 93
18019.96 90
18021.23 74
18022.49 78
18023.76 75
18025.03 69
18026.30 75
18027.57 81
18028.84 80
18030.11 83
18031.37 79
18032.64 101
18033.91 72
18035.18 68
18036.45 89
18037.72 85
18038.99 90
18040.26 87
18041.53 87
18042.79 68
18044.06 78
18045.33 94
18046.60 89
18047.87 97
18049.14 76
18050.41 82
18051.68 80
18052.95 82
18054.22 96
18055.49 90
18056.76 75
18058.03 77
18059.30 81
18060.57 78
18061.84 75
18063.11 71
18064.38 93
18065.65 83
18066.92 92
18068.19 107
18069.46 86
18070.73 95
18072.00 68
18073.27 74
18074.54 83
18075.81 83
18077.08 72
18078.35 66
18079.62 93
18080.89 73
18082.16 95
18083.43 90
18084.70 96
18085.97 83
18087.24 84
18088.51 76
18089.78 74
18091.05 81
18092.32 77
18093.59 85
18094.87 83
18096.14 80
18097.41 87
18098.68 91
18099.95 85
18101.22 95
18102.49 83
18103.76 101
18105.03 101
18106.31 89
18107.58 88
18108.85 84
18110.12 89
18111.39 82
18112.66 87
18113.93 87
18115.21 108
18116.48 75
18117.75 94
18119.02 83
18120.29 81
18121.56 99
18122.84 87
18124.11 80
18125.38 94
18126.65 87
18127.92 88
18129.20 87
18130.47 78
18131.74 81
18133.01 88
18134.29 75
18135.56 83
18136.83 83
18138.10 97
18139.38 98
18140.65 84
18141.92 87
18143.19 78
18144.47 87
18145.74 89
18147.01 81
18148.28 69
18149.56 63
18150.83 96
18152.10 98
18153.38 83
18154.65 62
18155.92 78
18157.19 91
18158.47 82
18159.74 78
18161.01 85
18162.29 70
18163.56 89
18164.83 69
18166.11 72
18167.38 69
18168.65 76
18169.93 83
18171.20 73
18172.48 69
18173.75 92
18175.02 83
18176.30 87
18177.57 73
18178.84 75
18180.12 84
18181.39 68
18182.67 82
18183.94 86
18185.21 79
18186.49 80
18187.76 76
18189.04 88
18190.31 105
18191.59 78
18192.86 76
18194.13 91
18195.41 80
18196.68 81
18197.96 92
18199.23 91
18200.51 76
18201.78 88
18203.06 69
18204.33 73
18205.61 75
18206.88 91
18208.16 78
18209.43 84
18210.71 79
18211.98 79
18213.26 84
18214.53 67
18215.81 93
18217.08 76
18218.36 82
18219.63 63
18220.91 77
18222.18 87
18223.46 92
18224.73 75
18226.01 93
18227.28 72
18228.56 81
18229.84 83
18231.11 79
18232.39 73
18233.66 92
18234.94 89
18236.21 82
18237.49 74
18238.77 82
18240.04 85
18241.32 92
18242.59 99
18243.87 92
18245.15 79
18246.42 80
18247.70 91
18248.98 88
18250.25 80
18251.53 91
18252.81 104
18254.08 85
18255.36 70
18256.63 81
18257.91 79
18259.19 85
18260.46 60
18261.74 73
18263.02 79
18264.30 76
18265.57 93
18266.85 88
18268.13 82
18269.40 67
18270.68 83
18271.96 92
18273.23 85
18274.51 76
18275.79 80
18277.07 79
18278.34 92
18279.62 83
18280.90 77
18282.18 77
18283.45 78
18284.73 75
18286.01 81
18287.29 88
18288.56 86
18289.84 91
18291.12 86
18292.40 71
18293.68 76
18294.95 82
18296.23 72
18297.51 78
18298.79 73
18300.07 80
18301.34 74
18302.62 74
18303.90 86
18305.18 74
18306.46 75
18307.74 88
18309.01 80
18310.29 90
18311.57 89
18312.85 84
18314.13 105
18315.41 79
18316.69 78
18317.96 94
18319.24 83
18320.52 76
18321.80 79
18323.08 86
18324.36 92
18325.64 70
18326.92 95
18328.20 92
18329.47 89
18330.75 86
18332.03 97
18333.31 92
18334.59 84
18335.87 97
18337.15 91
18338.43 79
18339.71 92
18340.99 78
18342.27 80
18343.55 96
18344.83 84
18346.11 91
18347.39 88
18348.67 83
18349.95 62
18351.23 82
18352.51 86
18353.79 71
18355.07 81
18356.35 78
18357.63 79
18358.91 72
18360.19 84
18361.47 74
18362.75 88
18364.03 70
18365.31 63
18366.59 82
18367.87 83
18369.15 68
18370.43 73
18371.71 75
18372.99 81
18374.27 87
18375.55 67
18376.83 79
18378.12 86
18379.40 81
18380.68 85
18381.96 85
18383.24 98
18384.52 82
18385.80 82
18387.08 80
18388.36 82
18389.65 64
18390.93 78
18392.21 79
18393.49 81
18394.77 100
18396.05 74
18397.33 91
18398.62 79
18399.90 114
18401.18 84
18402.46 84
18403.74 81
18405.02 79
18406.31 81
18407.59 78
18408.87 72
18410.15 90
18411.43 79
18412.72 88
18414.00 93
18415.28 76
18416.56 86
18417.84 71
18419.13 93
18420.41 80
18421.69 73
18422.97 64
18424.26 70
18425.54 78
18426.82 82
18428.10 64
18429.39 79
18430.67 75
18431.95 77
18433.23 85
18434.52 68
18435.80 97
18437.08 68
18438.37 84
18439.65 75
18440.93 79
18442.22 82
18443.50 84
18444.78 71
18446.06 70
18447.35 71
18448.63 82
18449.91 82
18451.20 76
18452.48 69
18453.76 79
18455.05 81
18456.33 77
18457.62 87
18458.90 88
18460.18 83
18461.47 69
18462.75 70
18464.03 75
18465.32 69
18466.60 61
18467.89 73
18469.17 69
18470.45 72
18471.74 68
18473.02 68
18474.31 88
18475.59 81
18476.88 85
18478.16 78
18479.44 74
18480.73 79
18482.01 83
18483.30 71
18484.58 68
18485.87 67
18487.15 76
18488.44 85
18489.72 71
18491.01 70
18492.29 71
18493.58 86
18494.86 80
18496.15 90
18497.43 97
18498.72 82
18500.00 79
18501.29 76
18502.57 75
18503.86 84
18505.14 91
18506.43 85
18507.71 84
18509.00 72
18510.28 77
18511.57 66
18512.85 91
18514.14 70
18515.42 66
18516.71 79
18518.00 76
18519.28 78
18520.57 102
18521.85 78
18523.14 91
18524.43 78
18525.71 77
18527.00 92
18528.28 85
18529.57 69
18530.86 67
18532.14 72
18533.43 75
18534.71 73
18536.00 73
18537.29 81
18538.57 78
18539.86 93
18541.15 88
18542.43 69
18543.72 70
18545.01 90
18546.29 89
18547.58 73
18548.87 73
18550.15 83
18551.44 76
18552.73 76
18554.01 72
18555.30 74
18556.59 69
18557.88 75
18559.16 82
18560.45 81
18561.74 72
18563.02 66
18564.31 87
18565.60 78
18566.89 80
18568.17 86
18569.46 70
18570.75 89
18572.04 78
18573.32 92
18574.61 87
18575.90 75
18577.19 74
18578.48 69
18579.76 70
18581.05 93
18582.34 74
18583.63 97
18584.92 87
18586.20 80
18587.49 74
18588.78 69
18590.07 72
18591.36 73
18592.64 84
18593.93 93
18595.22 64
18596.51 83
18597.80 85
18599.09 91
18600.38 78
18601.66 79
18602.95 96
18604.24 74
18605.53 87
18606.82 96
18608.11 77
18609.40 76
18610.69 99
18611.98 95
18613.26 85
18614.55 94
18615.84 83
18617.13 75
18618.42 79
18619.71 79
18621.00 61
18622.29 92
18623.58 93
18624.87 71
18626.16 90
18627.45 83
18628.74 68
18630.03 75
18631.32 78
18632.61 73
18633.89 74
18635.18 78
18636.47 95
18637.76 93
18639.05 66
18640.34 78
18641.63 71
18642.92 68
18644.21 83
18645.50 77
18646.79 64
18648.09 63
18649.38 56
18650.67 71
18651.96 85
18653.25 69
18654.54 71
18655.83 82
18657.12 78
18658.41 71
18659.70 84
18660.99 77
18662.28 59
18663.57 70
18664.86 83
18666.15 63
18667.44 65
18668.74 75
18670.03 76
18671.32 66
18672.61 59
18673.90 75
18675.19 63
18676.48 62
18677.77 68
18679.06 60
18680.36 81
18681.65 72
18682.94 69
18684.23 63
18685.52 77
18686.81 61
18688.11 78
18689.40 72
18690.69 66
18691.98 75
18693.27 71
18694.56 70
18695.86 74
18697.15 83
18698.44 71
18699.73 77
18701.02 64
18702.32 71
18703.61 77
18704.90 80
18706.19 68
18707.48 62
18708.78 64
18710.07 82
18711.36 72
18712.65 65
18713.95 68
18715.24 80
18716.53 69
18717.83 68
18719.12 80
18720.41 76
18721.70 67
18723.00 74
18724.29 63
18725.58 59
18726.87 66
18728.17 59
18729.46 67
18730.75 64
18732.05 73
18733.34 68
18734.63 58
18735.93 64
18737.22 47
18738.51 65
18739.81 73
18741.10 56
18742.39 65
18743.69 63
18744.98 61
18746.27 63
18747.57 61
18748.86 73
18750.16 65
18751.45 77
18752.74 53
18754.04 72
18755.33 65
18756.63 68
18757.92 74
18759.21 60
18760.51 71
18761.80 67
18763.10 74
18764.39 47
18765.69 75
18766.98 60
18768.27 73
18769.57 65
18770.86 92
18772.16 76
18773.45 66
18774.75 61
18776.04 67
18777.34 75
18778.63 62
18779.93 68
18781.22 70
18782.52 64
18783.81 64
18785.11 90
18786.40 64
18787.70 55
18788.99 72
18790.29 63
18791.58 60
18792.88 63
18794.17 62
18795.47 64
18796.76 61
18798.06 61
18799.35 64
18800.65 87
18801.94 66
18803.24 61
18804.54 54
18805.83 53
18807.13 70
18808.42 58
18809.72 61
18811.01 77
18812.31 80
18813.61 80
18814.90 74
18816.20 70
18817.49 51
18818.79 56
18820.09 53
18821.38 69
18822.68 55
18823.98 52
18825.27 64
18826.57 65
18827.87 66
18829.16 67
18830.46 56
18831.75 65
18833.05 68
18834.35 73
18835.64 68
18836.94 77
18838.24 59
18839.54 68
18840.83 65
18842.13 73
18843.43 69
18844.72 80
18846.02 68
18847.32 62
18848.61 71
18849.91 78
18851.21 77
18852.51 55
18853.80 58
18855.10 76
18856.40 66
18857.70 74
18858.99 49
18860.29 67
18861.59 62
18862.89 83
18864.18 77
18865.48 75
18866.78 83
18868.08 68
18869.38 75
18870.67 70
18871.97 57
18873.27 59
18874.57 62
18875.87 70
18877.16 71
18878.46 69
18879.76 61
18881.06 60
18882.36 63
18883.66 69
18884.95 62
18886.25 75
18887.55 72
18888.85 61
18890.15 69
18891.45 62
18892.75 77
18894.04 76
18895.34 80
18896.64 73
18897.94 57
18899.24 59
18900.54 59
18901.84 70
18903.14 72
18904.44 62
18905.74 67
18907.03 78
18908.33 79
18909.63 82
18910.93 55
18912.23 67
18913.53 66
18914.83 69
18916.13 74
18917.43 82
18918.73 65
18920.03 70
18921.33 49
18922.63 67
18923.93 69
18925.23 63
18926.53 66
18927.83 78
18929.13 69
18930.43 62
18931.73 70
18933.03 69
18934.33 67
18935.63 59
18936.93 59
18938.23 79
18939.53 57
18940.83 71
18942.13 66
18943.43 68
18944.73 57
18946.03 63
18947.33 74
18948.63 78
18949.93 71
18951.23 64
18952.53 68
18953.84 72
18955.14 68
18956.44 46
18957.74 77
18959.04 60
18960.34 61
18961.64 65
18962.94 62
18964.24 72
18965.54 73
18966.85 63
18968.15 48
18969.45 55
18970.75 56
18972.05 78
18973.35 71
18974.65 64
18975.96 79
18977.26 61
18978.56 48
18979.86 67
18981.16 74
18982.46 65
18983.77 68
18985.07 72
18986.37 61
18987.67 71
18988.97 47
18990.28 56
18991.58 80
18992.88 63
18994.18 64
18995.49 59
18996.79 66
18998.09 67
18999.39 58
19000.69 76
19002.00 58
19003.30 66
19004.60 58
19005.90 62
19007.21 69
19008.51 76
19009.81 68
19011.12 65
19012.42 61
19013.72 76
19015.02 60
19016.33 71
19017.63 48
19018.93 69
19020.24 68
19021.54 67
19022.84 69
19024.15 69
19025.45 60
19026.75 67
19028.06 56
19029.36 46
19030.66 62
19031.97 63
19033.27 69
19034.57 63
19035.88 72
19037.18 70
19038.48 63
19039.79 68
19041.09 62
19042.40 56
19043.70 79
19045.00 70
19046.31 62
19047.61 55
19048.92 55
19050.22 62
19051.52 64
19052.83 70
19054.13 73
19055.44 72
19056.74 55
19058.05 55
19059.35 72
19060.65 59
19061.96 57
19063.26 52
19064.57 46
19065.87 55
19067.18 62
19068.48 69
19069.79 63
19071.09 58
19072.40 56
19073.70 71
19075.01 70
19076.31 65
19077.62 61
19078.92 79
19080.23 67
19081.53 55
19082.84 51
19084.14 65
19085.45 69
19086.75 69
19088.06 55
19089.36 65
19090.67 67
19091.98 74
19093.28 65
19094.59 43
19095.89 69
19097.20 74
19098.50 73
19099.81 56
19101.12 68
19102.42 66
19103.73 68
19105.03 52
19106.34 54
19107.65 61
19108.95 75
19110.26 41
19111.56 62
19112.87 70
19114.18 62
19115.48 63
19116.79 69
19118.10 62
19119.40 66
19120.71 61
19122.02 73
19123.32 74
19124.63 67
19125.94 70
19127.24 61
19128.55 69
19129.86 47
19131.16 59
19132.47 70
19133.78 60
19135.08 50
19136.39 64
19137.70 72
19139.01 68
19140.31 71
19141.62 48
19142.93 81
19144.23 68
19145.54 74
19146.85 66
19148.16 55
19149.46 58
19150.77 56
19152.08 61
19153.39 66
19154.69 68
19156.00 81
19157.31 73
19158.62 58
19159.93 52
19161.23 56
19162.54 61
19163.85 61
19165.16 62
19166.47 57
19167.77 62
19169.08 58
19170.39 62
19171.70 65
19173.01 65
19174.32 67
19175.62 78
19176.93 72
19178.24 65
19179.55 55
19180.86 70
19182.17 70
19183.48 62
19184.78 76
19186.09 55
19187.40 80
19188.71 61
19190.02 71
19191.33 76
19192.64 67
19193.95 49
19195.26 58
19196.56 57
19197.87 64
19199.18 68
19200.49 74
19201.80 60
19203.11 53
19204.42 58
19205.73 55
19207.04 49
19208.35 54
19209.66 75
19210.97 61
19212.28 67
19213.59 65
19214.90 62
19216.21 62
19217.52 65
19218.83 75
19220.14 48
19221.45 65
19222.76 61
19224.07 64
19225.38 62
19226.69 72
19228.00 54
19229.31 59
19230.62 52
19231.93 58
19233.24 55
19234.55 54
19235.86 58
19237.17 50
19238.48 52
19239.79 69
19241.10 57
19242.41 61
19243.72 66
19245.03 75
19246.35 65
19247.66 62
19248.97 69
19250.28 62
19251.59 60
19252.90 60
19254.21 68
19255.52 55
19256.83 73
19258.14 63
19259.46 58
19260.77 50
19262.08 62
19263.39 64
19264.70 71
19266.01 75
19267.32 51
19268.64 60
19269.95 61
19271.26 64
19272.57 64
19273.88 57
19275.20 63
19276.51 72
19277.82 64
19279.13 61
19280.44 48
19281.75 56
19283.07 68
19284.38 50
19285.69 59
19287.00 47
19288.32 60
19289.63 72
19290.94 54
19292.25 66
19293.57 63
19294.88 70
19296.19 72
19297.50 63
19298.82 57
19300.13 56
19301.44 63
19302.75 48
19304.07 66
19305.38 59
19306.69 60
19308.01 58
19309.32 60
19310.63 57
19311.94 54
19313.26 54
19314.57 53
19315.88 66
19317.20 62
19318.51 58
19319.82 51
19321.14 54
19322.45 58
19323.76 54
19325.08 51
19326.39 53
19327.70 65
19329.02 64
19330.33 66
19331.65 66
19332.96 60
19334.27 61
19335.59 77
19336.90 58
19338.22 59
19339.53 50
19340.84 46
19342.16 49
19343.47 55
19344.79 55
19346.10 48
19347.41 49
19348.73 67
19350.04 68
19351.36 65
19352.67 69
19353.99 40
19355.30 69
19356.62 62
19357.93 62
19359.25 51
19360.56 63
19361.87 55
19363.19 57
19364.50 60
19365.82 54
19367.13 47
19368.45 61
19369.76 61
19371.08 56
19372.39 58
19373.71 50
19375.02 65
19376.34 56
19377.66 65
19378.97 62
19380.29 67
19381.60 51
19382.92 53
19384.23 55
19385.55 62
19386.86 67
19388.18 59
19389.50 66
19390.81 54
19392.13 63
19393.44 58
19394.76 75
19396.07 47
19397.39 68
19398.71 74
19400.02 76
19401.34 56
19402.65 50
19403.97 48
19405.29 69
19406.60 65
19407.92 71
19409.24 69
19410.55 49
19411.87 68
19413.19 57
19414.50 78
19415.82 65
19417.14 70
19418.45 60
19419.77 62
19421.09 54
19422.40 58
19423.72 58
19425.04 51
19426.35 52
19427.67 59
19428.99 54
19430.30 50
19431.62 65
19432.94 52
19434.26 63
19435.57 44
19436.89 69
19438.21 68
19439.53 65
19440.84 50
19442.16 50
19443.48 55
19444.80 56
19446.11 57
19447.43 54
19448.75 57
19450.07 57
19451.38 61
19452.70 53
19454.02 69
19455.34 58
19456.66 68
19457.97 65
19459.29 58
19460.61 58
19461.93 46
19463.25 73
19464.57 64
19465.88 62
19467.20 54
19468.52 67
19469.84 68
19471.16 55
19472.48 58
19473.79 50
19475.11 46
19476.43 68
19477.75 51
19479.07 60
19480.39 47
19481.71 51
19483.03 52
19484.34 58
19485.66 50
19486.98 60
19488.30 62
19489.62 63
19490.94 73
19492.26 72
19493.58 67
19494.90 56
19496.22 60
19497.54 54
19498.86 67
19500.18 69
19501.50 53
19502.81 67
19504.13 57
19505.45 53
19506.77 50
19508.09 64
19509.41 52
19510.73 59
19512.05 41
19513.37 64
19514.69 81
19516.01 66
19517.33 56
19518.65 61
19519.97 61
19521.29 60
19522.61 55
19523.93 56
19525.25 47
19526.57 71
19527.89 40
19529.22 51
19530.54 64
19531.86 58
19533.18 52
19534.50 54
19535.82 66
19537.14 58
19538.46 67
19539.78 47
19541.10 59
19542.42 58
19543.74 64
19545.06 50
19546.39 62
19547.71 51
19549.03 54
19550.35 53
19551.67 61
19552.99 58
19554.31 55
19555.63 58
19556.96 57
19558.28 53
19559.60 51
19560.92 71
19562.24 71
19563.56 59
19564.88 57
19566.21 64
19567.53 59
19568.85 75
19570.17 67
19571.49 56
19572.82 56
19574.14 63
19575.46 74
19576.78 54
19578.10 53
19579.43 63
19580.75 71
19582.07 66
19583.39 59
19584.72 40
19586.04 65
19587.36 77
19588.68 62
19590.01 66
19591.33 60
19592.65 75
19593.97 72
19595.30 68
19596.62 57
19597.94 57
19599.26 65
19600.59 65
19601.91 64
19603.23 57
19604.56 67
19605.88 65
19607.20 64
19608.53 50
19609.85 62
19611.17 58
19612.49 77
19613.82 73
19615.14 52
19616.47 48
19617.79 55
19619.11 49
19620.44 50
19621.76 71
19623.08 63
19624.41 71
19625.73 65
19627.05 59
19628.38 65
19629.70 71
19631.03 69
19632.35 60
19633.67 68
19635.00 56
19636.32 68
19637.65 59
19638.97 50
19640.29 51
19641.62 56
19642.94 55
19644.27 55
19645.59 46
19646.92 50
19648.24 56
19649.57 58
19650.89 54
19652.21 61
19653.54 58
19654.86 59
19656.19 61
19657.51 69
19658.84 59
19660.16 64
19661.49 72
19662.81 68
19664.14 51
19665.46 64
19666.79 71
19668.11 62
19669.44 53
19670.76 51
19672.09 48
19673.41 50
19674.74 46
19676.07 64
19677.39 49
19678.72 55
19680.04 59
19681.37 55
19682.69 66
19684.02 50
19685.34 56
19686.67 62
19688.00 62
19689.32 65
19690.65 53
19691.97 47
19693.30 56
19694.63 59
19695.95 53
19697.28 55
19698.60 70
19699.93 50
19701.26 50
19702.58 73
19703.91 59
19705.24 47
19706.56 56
19707.89 59
19709.22 68
19710.54 69
19711.87 74
19713.20 57
19714.52 60
19715.85 69
19717.18 47
19718.50 70
19719.83 60
19721.16 62
19722.48 60
19723.81 55
19725.14 70
19726.47 56
19727.79 66
19729.12 65
19730.45 73
19731.77 63
19733.10 55
19734.43 58
19735.76 66
19737.08 70
19738.41 67
19739.74 58
19741.07 65
19742.39 68
19743.72 55
19745.05 52
19746.38 54
19747.71 71
19749.03 71
19750.36 65
19751.69 54
19753.02 71
19754.35 73
19755.67 68
19757.00 63
19758.33 51
19759.66 61
19760.99 65
19762.31 71
19763.64 72
19764.97 61
19766.30 68
19767.63 60
19768.96 53
19770.29 58
19771.61 62
19772.94 65
19774.27 89
19775.60 68
19776.93 54
19778.26 64
19779.59 59
19780.92 60
19782.25 53
19783.57 51
19784.90 73
19786.23 59
19787.56 56
19788.89 53
19790.22 62
19791.55 80
19792.88 80
19794.21 66
19795.54 64
19796.87 64
19798.20 60
19799.53 77
19800.86 68
19802.19 73
19803.52 51
19804.85 56
19806.18 68
19807.50 56
19808.83 67
19810.16 56
19811.49 58
19812.82 70
19814.15 64
19815.49 59
19816.82 47
19818.15 66
19819.48 60
19820.81 60
19822.14 64
19823.47 63
19824.80 63
19826.13 67
19827.46 57
19828.79 61
19830.12 74
19831.45 57
19832.78 63
19834.11 70
19835.44 65
19836.77 69
19838.10 61
19839.44 59
19840.77 54
19842.10 86
19843.43 65
19844.76 50
19846.09 53
19847.42 49
19848.75 55
19850.08 64
19851.42 57
19852.75 64
19854.08 67
19855.41 67
19856.74 66
19858.07 54
19859.40 64
19860.74 61
19862.07 64
19863.40 60
19864.73 67
19866.06 71
19867.40 69
19868.73 61
19870.06 57
19871.39 65
19872.72 66
19874.06 59
19875.39 70
19876.72 57
19878.05 51
19879.38 57
19880.72 48
19882.05 68
19883.38 72
19884.71 69
19886.05 68
19887.38 58
19888.71 61
19890.04 63
19891.38 66
19892.71 60
19894.04 50
19895.38 66
19896.71 69
19898.04 52
19899.37 55
19900.71 63
19902.04 80
19903.37 56
19904.71 67
19906.04 58
19907.37 49
19908.71 60
19910.04 53
19911.37 69
19912.71 64
19914.04 54
19915.37 71
19916.71 56
19918.04 66
19919.37 65
19920.71 51
19922.04 84
19923.37 73
19924.71 63
19926.04 63
19927.38 66
19928.71 59
19930.04 66
19931.38 52
19932.71 62
19934.05 56
19935.38 52
19936.71 59
19938.05 47
19939.38 50
19940.72 59
19942.05 83
19943.39 54
19944.72 60
19946.06 58
19947.39 60
19948.72 55
19950.06 62
19951.39 67
19952.73 71
19954.06 76
19955.40 65
19956.73 54
19958.07 66
19959.40 57
19960.74 69
19962.07 68
19963.41 63
19964.74 59
19966.08 66
19967.41 62
19968.75 77
19970.08 66
19971.42 62
19972.76 59
19974.09 65
19975.43 60
19976.76 62
19978.10 38
19979.43 80
19980.77 72
19982.10 72
19983.44 57
19984.78 53
19986.11 62
19987.45 60
19988.78 59
19990.12 61
19991.46 71
19992.79 57
19994.13 76
19995.46 63
19996.80 55
19998.14 44
19999.47 78
20000.81 65
20002.15 57
20003.48 69
20004.82 67
20006.16 74
20007.49 48
20008.83 64
20010.17 80
20011.50 70
20012.84 60
20014.18 69
20015.51 56
20016.85 61
20018.19 68
20019.52 65
20020.86 65
20022.20 58
20023.53 68
20024.87 60
20026.21 69
20027.55 58
20028.88 77
20030.22 71
20031.56 79
20032.90 72
20034.23 71
20035.57 72
20036.91 69
20038.25 48
20039.58 69
20040.92 62
20042.26 59
20043.60 63
20044.93 51
20046.27 52
20047.61 64
20048.95 67
20050.29 55
20051.62 55
20052.96 65
20054.30 56
20055.64 53
20056.98 58
20058.32 52
20059.65 60
20060.99 59
20062.33 60
20063.67 63
20065.01 67
20066.35 61
20067.68 52
20069.02 66
20070.36 61
20071.70 64
20073.04 55
20074.38 64
20075.72 61
20077.06 68
20078.40 62
20079.73 69
20081.07 57
20082.41 60
20083.75 76
20085.09 60
20086.43 55
20087.77 66
20089.11 61
20090.45 56
20091.79 78
20093.13 76
20094.47 66
20095.81 64
20097.15 63
20098.48 52
20099.82 61
20101.16 61
20102.50 63
20103.84 71
20105.18 70
20106.52 57
20107.86 55
20109.20 79
20110.54 83
20111.88 62
20113.22 57
20114.56 73
20115.90 57
20117.24 66
20118.58 73
20119.93 73
20121.27 65
20122.61 65
20123.95 61
20125.29 57
20126.63 69
20127.97 71
20129.31 77
20130.65 64
20131.99 69
20133.33 59
20134.67 70
20136.01 55
