# Supplementary material for: MALDI-TOF MS typing enables the classification of brewing yeasts of the genus Saccharomyces to major beer styles
Source: PLoS One. 2017 Aug 9;12(8):e0181694. doi: 10.1371/journal.pone.0181694 (PMC5549903; doi:10.1371/journal.pone.0181694)
Supplement: S9 File — The directory includes 90 raw files and was zipped to “.zip”; the folder has three strains with 30 spectra per strain; S1 Text explains the raw files with an example and Table 1 represents the yeast strains used within the experiment. (ZIP) [file pone.0181694.s012.zip › 25-27/30284-8J5-Lag-Lag-Lag-YPG-18h-E-E_2016-09-22_6_0_E6_1.dat]

1999.90 1044
2000.32 1121
2000.75 1082
2001.17 1066
2001.59 1054
2002.01 1060
2002.43 1017
2002.86 1058
2003.28 1071
2003.70 952
2004.12 963
2004.54 1055
2004.97 1013
2005.39 1007
2005.81 1037
2006.23 1019
2006.66 936
2007.08 980
2007.50 922
2007.92 957
2008.35 1020
2008.77 1006
2009.19 1024
2009.61 1013
2010.04 1000
2010.46 904
2010.88 933
2011.31 889
2011.73 949
2012.15 930
2012.57 870
2013.00 878
2013.42 934
2013.84 858
2014.27 818
2014.69 882
2015.11 871
2015.54 929
2015.96 959
2016.38 924
2016.81 979
2017.23 968
2017.65 1025
2018.08 962
2018.50 992
2018.93 1015
2019.35 1028
2019.77 1011
2020.20 1037
2020.62 999
2021.04 1064
2021.47 973
2021.89 955
2022.32 981
2022.74 906
2023.17 883
2023.59 960
2024.01 959
2024.44 933
2024.86 907
2025.29 898
2025.71 921
2026.14 888
2026.56 885
2026.98 927
2027.41 1017
2027.83 969
2028.26 1012
2028.68 925
2029.11 855
2029.53 852
2029.96 906
2030.38 939
2030.81 935
2031.23 881
2031.66 928
2032.08 869
2032.51 913
2032.93 869
2033.36 925
2033.78 962
2034.21 893
2034.63 873
2035.06 927
2035.49 968
2035.91 919
2036.34 899
2036.76 883
2037.19 879
2037.61 923
2038.04 967
2038.47 945
2038.89 959
2039.32 971
2039.74 944
2040.17 916
2040.59 915
2041.02 950
2041.45 1009
2041.87 980
2042.30 1001
2042.73 964
2043.15 883
2043.58 889
2044.00 950
2044.43 1002
2044.86 989
2045.28 1002
2045.71 1040
2046.14 1002
2046.56 1034
2046.99 1008
2047.42 1056
2047.84 974
2048.27 938
2048.70 955
2049.12 966
2049.55 954
2049.98 1004
2050.40 974
2050.83 964
2051.26 924
2051.69 969
2052.11 916
2052.54 898
2052.97 929
2053.40 939
2053.82 899
2054.25 895
2054.68 971
2055.10 994
2055.53 923
2055.96 982
2056.39 1053
2056.82 1021
2057.24 998
2057.67 1044
2058.10 1057
2058.53 1019
2058.95 1026
2059.38 1026
2059.81 1011
2060.24 1036
2060.67 1043
2061.09 1056
2061.52 1025
2061.95 984
2062.38 982
2062.81 993
2063.24 999
2063.66 1026
2064.09 1028
2064.52 1073
2064.95 1104
2065.38 1185
2065.81 1090
2066.24 1191
2066.66 1240
2067.09 1117
2067.52 1074
2067.95 1061
2068.38 1062
2068.81 1069
2069.24 990
2069.67 968
2070.10 987
2070.52 1012
2070.95 1015
2071.38 1041
2071.81 976
2072.24 959
2072.67 971
2073.10 1047
2073.53 1047
2073.96 1014
2074.39 1046
2074.82 1092
2075.25 1078
2075.68 1144
2076.11 1148
2076.54 1123
2076.97 1000
2077.40 1044
2077.83 1040
2078.26 1008
2078.69 1042
2079.12 965
2079.55 1015
2079.98 1042
2080.41 1002
2080.84 1043
2081.27 1059
2081.70 1033
2082.13 1058
2082.56 993
2082.99 966
2083.42 948
2083.85 1000
2084.28 1028
2084.71 942
2085.14 887
2085.57 922
2086.00 903
2086.43 886
2086.86 888
2087.29 927
2087.73 949
2088.16 867
2088.59 922
2089.02 999
2089.45 958
2089.88 889
2090.31 878
2090.74 900
2091.17 966
2091.61 915
2092.04 937
2092.47 965
2092.90 942
2093.33 894
2093.76 913
2094.19 876
2094.63 938
2095.06 985
2095.49 957
2095.92 959
2096.35 891
2096.78 902
2097.22 843
2097.65 953
2098.08 926
2098.51 860
2098.94 876
2099.38 922
2099.81 892
2100.24 921
2100.67 936
2101.11 924
2101.54 893
2101.97 864
2102.40 875
2102.83 875
2103.27 877
2103.70 883
2104.13 909
2104.56 966
2105.00 891
2105.43 901
2105.86 925
2106.30 934
2106.73 929
2107.16 1005
2107.59 957
2108.03 959
2108.46 996
2108.89 957
2109.33 925
2109.76 888
2110.19 885
2110.63 942
2111.06 907
2111.49 890
2111.93 850
2112.36 846
2112.79 881
2113.23 882
2113.66 860
2114.09 857
2114.53 964
2114.96 925
2115.40 843
2115.83 882
2116.26 906
2116.70 930
2117.13 899
2117.56 896
2118.00 850
2118.43 865
2118.87 790
2119.30 821
2119.73 865
2120.17 889
2120.60 935
2121.04 888
2121.47 901
2121.91 876
2122.34 962
2122.78 918
2123.21 880
2123.64 940
2124.08 905
2124.51 871
2124.95 898
2125.38 850
2125.82 902
2126.25 959
2126.69 879
2127.12 840
2127.56 899
2127.99 955
2128.43 972
2128.86 972
2129.30 1059
2129.73 1110
2130.17 1040
2130.60 1119
2131.04 1097
2131.47 1081
2131.91 1019
2132.35 1062
2132.78 1044
2133.22 1014
2133.65 1051
2134.09 991
2134.52 1009
2134.96 990
2135.40 895
2135.83 893
2136.27 915
2136.70 880
2137.14 882
2137.57 864
2138.01 930
2138.45 951
2138.88 982
2139.32 975
2139.76 949
2140.19 908
2140.63 926
2141.06 916
2141.50 840
2141.94 873
2142.37 932
2142.81 950
2143.25 914
2143.68 941
2144.12 914
2144.56 897
2144.99 889
2145.43 852
2145.87 823
2146.30 865
2146.74 871
2147.18 923
2147.62 989
2148.05 997
2148.49 990
2148.93 1099
2149.36 1088
2149.80 1169
2150.24 1206
2150.68 1230
2151.11 1241
2151.55 1316
2151.99 1266
2152.43 1160
2152.86 1121
2153.30 1119
2153.74 1130
2154.18 1090
2154.61 1081
2155.05 1077
2155.49 1034
2155.93 1017
2156.37 1006
2156.80 1065
2157.24 1025
2157.68 1035
2158.12 1059
2158.56 1024
2158.99 1042
2159.43 992
2159.87 968
2160.31 918
2160.75 953
2161.19 946
2161.62 999
2162.06 989
2162.50 923
2162.94 924
2163.38 999
2163.82 1003
2164.26 966
2164.69 986
2165.13 1008
2165.57 1036
2166.01 1119
2166.45 1106
2166.89 1062
2167.33 1066
2167.77 1100
2168.21 1103
2168.65 1005
2169.08 1024
2169.52 1071
2169.96 1097
2170.40 1061
2170.84 1080
2171.28 1081
2171.72 1067
2172.16 1070
2172.60 1098
2173.04 1092
2173.48 1049
2173.92 1066
2174.36 1039
2174.80 1018
2175.24 1020
2175.68 1016
2176.12 1052
2176.56 1094
2177.00 1091
2177.44 1002
2177.88 1091
2178.32 1136
2178.76 1107
2179.20 1151
2179.64 1046
2180.08 1062
2180.52 974
2180.96 991
2181.40 1020
2181.84 996
2182.28 940
2182.72 941
2183.16 880
2183.60 894
2184.04 947
2184.48 927
2184.93 839
2185.37 927
2185.81 882
2186.25 943
2186.69 972
2187.13 953
2187.57 1000
2188.01 950
2188.45 983
2188.89 1009
2189.34 981
2189.78 991
2190.22 1007
2190.66 992
2191.10 979
2191.54 1025
2191.98 1020
2192.43 1022
2192.87 991
2193.31 992
2193.75 949
2194.19 1011
2194.63 991
2195.08 1016
2195.52 1026
2195.96 1055
2196.40 1026
2196.84 1026
2197.29 1033
2197.73 995
2198.17 987
2198.61 956
2199.06 1003
2199.50 962
2199.94 968
2200.38 989
2200.82 948
2201.27 982
2201.71 986
2202.15 1017
2202.59 911
2203.04 986
2203.48 970
2203.92 956
2204.37 963
2204.81 1005
2205.25 976
2205.69 1070
2206.14 1045
2206.58 998
2207.02 965
2207.47 978
2207.91 1040
2208.35 1014
2208.80 1077
2209.24 1011
2209.68 1063
2210.13 1047
2210.57 1065
2211.01 1046
2211.46 1086
2211.90 1061
2212.34 1026
2212.79 1030
2213.23 1054
2213.67 1031
2214.12 1047
2214.56 1076
2215.01 1001
2215.45 946
2215.89 1013
2216.34 1029
2216.78 963
2217.23 1026
2217.67 1072
2218.11 1052
2218.56 1000
2219.00 954
2219.45 1009
2219.89 1024
2220.34 1033
2220.78 976
2221.22 1035
2221.67 1049
2222.11 1053
2222.56 1031
2223.00 1056
2223.45 1097
2223.89 1066
2224.34 1102
2224.78 1079
2225.23 1016
2225.67 1040
2226.12 1121
2226.56 1158
2227.01 1096
2227.45 1102
2227.90 1071
2228.34 1107
2228.79 1081
2229.23 1123
2229.68 1081
2230.12 1010
2230.57 1058
2231.01 1059
2231.46 1032
2231.90 1087
2232.35 1070
2232.80 1137
2233.24 1140
2233.69 1131
2234.13 1135
2234.58 1091
2235.02 1074
2235.47 1072
2235.92 1117
2236.36 1109
2236.81 1029
2237.25 1063
2237.70 992
2238.15 963
2238.59 972
2239.04 1033
2239.49 1019
2239.93 907
2240.38 949
2240.82 926
2241.27 903
2241.72 954
2242.16 971
2242.61 983
2243.06 996
2243.50 984
2243.95 933
2244.40 951
2244.84 940
2245.29 925
2245.74 931
2246.19 902
2246.63 852
2247.08 897
2247.53 919
2247.97 961
2248.42 936
2248.87 943
2249.32 946
2249.76 1003
2250.21 943
2250.66 934
2251.10 987
2251.55 1002
2252.00 952
2252.45 988
2252.89 997
2253.34 1004
2253.79 991
2254.24 987
2254.69 1034
2255.13 993
2255.58 993
2256.03 943
2256.48 1018
2256.93 1016
2257.37 988
2257.82 994
2258.27 956
2258.72 943
2259.17 963
2259.61 915
2260.06 985
2260.51 997
2260.96 1065
2261.41 1121
2261.86 1158
2262.31 1184
2262.75 1185
2263.20 1223
2263.65 1181
2264.10 1074
2264.55 1097
2265.00 1046
2265.45 1053
2265.90 1058
2266.34 1020
2266.79 1016
2267.24 980
2267.69 1035
2268.14 1021
2268.59 1043
2269.04 1042
2269.49 1056
2269.94 1057
2270.39 1088
2270.84 1114
2271.29 1132
2271.74 1116
2272.18 1150
2272.63 1157
2273.08 1198
2273.53 1179
2273.98 1163
2274.43 1259
2274.88 1372
2275.33 1374
2275.78 1450
2276.23 1537
2276.68 1622
2277.13 1633
2277.58 1679
2278.03 1634
2278.48 1531
2278.93 1467
2279.38 1401
2279.83 1321
2280.28 1291
2280.73 1134
2281.19 1102
2281.64 1164
2282.09 1120
2282.54 1032
2282.99 1015
2283.44 1071
2283.89 1024
2284.34 1053
2284.79 1006
2285.24 998
2285.69 971
2286.14 906
2286.59 990
2287.04 982
2287.50 1036
2287.95 1011
2288.40 1085
2288.85 1084
2289.30 1154
2289.75 1205
2290.20 1252
2290.65 1312
2291.11 1365
2291.56 1380
2292.01 1360
2292.46 1350
2292.91 1389
2293.36 1397
2293.82 1326
2294.27 1291
2294.72 1326
2295.17 1198
2295.62 1267
2296.07 1210
2296.53 1202
2296.98 1187
2297.43 1144
2297.88 1139
2298.33 1049
2298.79 1017
2299.24 1063
2299.69 1068
2300.14 1029
2300.60 1007
2301.05 973
2301.50 955
2301.95 1014
2302.41 965
2302.86 955
2303.31 1008
2303.76 993
2304.22 976
2304.67 971
2305.12 999
2305.57 1038
2306.03 1005
2306.48 998
2306.93 1054
2307.39 1015
2307.84 1060
2308.29 1009
2308.75 1048
2309.20 1082
2309.65 1071
2310.11 1086
2310.56 1086
2311.01 1173
2311.47 1129
2311.92 1156
2312.37 1122
2312.83 1087
2313.28 1087
2313.73 1055
2314.19 1041
2314.64 1077
2315.09 1081
2315.55 1015
2316.00 1068
2316.46 1046
2316.91 1001
2317.36 1011
2317.82 1079
2318.27 1026
2318.73 1103
2319.18 1115
2319.63 1050
2320.09 1004
2320.54 1065
2321.00 1100
2321.45 1083
2321.91 1148
2322.36 1105
2322.82 1071
2323.27 1136
2323.72 1140
2324.18 1054
2324.63 1179
2325.09 1288
2325.54 1286
2326.00 1198
2326.45 1253
2326.91 1343
2327.36 1186
2327.82 1153
2328.27 1171
2328.73 1220
2329.18 1111
2329.64 1047
2330.09 1042
2330.55 1054
2331.00 1096
2331.46 998
2331.92 1022
2332.37 954
2332.83 964
2333.28 1007
2333.74 997
2334.19 988
2334.65 1059
2335.10 991
2335.56 1002
2336.02 1052
2336.47 1078
2336.93 1046
2337.38 1086
2337.84 1071
2338.30 1015
2338.75 1005
2339.21 1025
2339.66 1009
2340.12 1013
2340.58 995
2341.03 1040
2341.49 1108
2341.95 1114
2342.40 1134
2342.86 1046
2343.32 990
2343.77 1001
2344.23 1045
2344.68 974
2345.14 986
2345.60 1047
2346.06 1010
2346.51 1024
2346.97 1008
2347.43 1028
2347.88 1023
2348.34 1111
2348.80 1079
2349.25 1048
2349.71 1137
2350.17 1052
2350.63 1082
2351.08 1075
2351.54 1088
2352.00 999
2352.46 988
2352.91 1017
2353.37 993
2353.83 980
2354.29 951
2354.74 952
2355.20 966
2355.66 951
2356.12 921
2356.57 970
2357.03 1014
2357.49 931
2357.95 963
2358.41 979
2358.86 1027
2359.32 1021
2359.78 1002
2360.24 1024
2360.70 1086
2361.15 1068
2361.61 1096
2362.07 997
2362.53 1015
2362.99 1026
2363.45 1046
2363.91 1082
2364.36 1070
2364.82 1065
2365.28 1103
2365.74 1061
2366.20 1094
2366.66 1117
2367.12 1131
2367.57 1107
2368.03 1101
2368.49 1138
2368.95 1102
2369.41 962
2369.87 967
2370.33 1069
2370.79 1056
2371.25 1013
2371.71 960
2372.17 980
2372.63 1058
2373.09 1015
2373.54 1023
2374.00 1024
2374.46 1024
2374.92 1087
2375.38 1114
2375.84 1166
2376.30 1178
2376.76 1177
2377.22 1198
2377.68 1210
2378.14 1154
2378.60 1117
2379.06 1081
2379.52 1106
2379.98 1074
2380.44 1090
2380.90 1027
2381.36 1040
2381.82 1042
2382.28 1030
2382.74 1019
2383.20 1048
2383.66 1019
2384.12 978
2384.59 964
2385.05 973
2385.51 987
2385.97 974
2386.43 996
2386.89 1042
2387.35 1032
2387.81 982
2388.27 929
2388.73 970
2389.19 1106
2389.65 1039
2390.12 1002
2390.58 1050
2391.04 1068
2391.50 990
2391.96 978
2392.42 978
2392.88 992
2393.34 1020
2393.81 952
2394.27 969
2394.73 988
2395.19 976
2395.65 975
2396.11 993
2396.57 991
2397.04 984
2397.50 963
2397.96 982
2398.42 1001
2398.88 1109
2399.35 1111
2399.81 1049
2400.27 995
2400.73 970
2401.19 984
2401.66 948
2402.12 954
2402.58 1016
2403.04 983
2403.51 958
2403.97 975
2404.43 1033
2404.89 982
2405.36 1014
2405.82 1000
2406.28 924
2406.74 941
2407.21 999
2407.67 991
2408.13 917
2408.59 936
2409.06 951
2409.52 926
2409.98 944
2410.45 902
2410.91 906
2411.37 901
2411.84 978
2412.30 963
2412.76 954
2413.23 984
2413.69 935
2414.15 929
2414.62 1025
2415.08 908
2415.54 930
2416.01 1041
2416.47 1052
2416.93 949
2417.40 945
2417.86 1006
2418.32 1085
2418.79 1045
2419.25 1061
2419.72 1102
2420.18 1110
2420.64 1106
2421.11 1067
2421.57 1047
2422.04 1024
2422.50 1079
2422.96 1021
2423.43 1035
2423.89 1033
2424.36 1054
2424.82 1021
2425.29 1067
2425.75 1045
2426.22 1071
2426.68 1026
2427.15 991
2427.61 993
2428.07 980
2428.54 914
2429.00 940
2429.47 950
2429.93 969
2430.40 907
2430.86 862
2431.33 894
2431.79 926
2432.26 930
2432.72 945
2433.19 910
2433.65 863
2434.12 969
2434.59 932
2435.05 910
2435.52 975
2435.98 914
2436.45 937
2436.91 980
2437.38 986
2437.84 1021
2438.31 985
2438.78 1008
2439.24 1050
2439.71 1043
2440.17 1069
2440.64 1076
2441.10 1032
2441.57 1016
2442.04 1070
2442.50 1022
2442.97 1045
2443.44 1016
2443.90 1045
2444.37 1040
2444.83 1017
2445.30 1026
2445.77 1015
2446.23 934
2446.70 972
2447.17 944
2447.63 1003
2448.10 1028
2448.57 922
2449.03 868
2449.50 944
2449.97 977
2450.43 926
2450.90 878
2451.37 931
2451.83 979
2452.30 938
2452.77 938
2453.24 939
2453.70 863
2454.17 874
2454.64 955
2455.10 941
2455.57 915
2456.04 870
2456.51 878
2456.97 884
2457.44 869
2457.91 913
2458.38 928
2458.84 936
2459.31 880
2459.78 959
2460.25 976
2460.72 955
2461.18 917
2461.65 940
2462.12 936
2462.59 961
2463.06 960
2463.52 932
2463.99 903
2464.46 939
2464.93 978
2465.40 925
2465.86 959
2466.33 951
2466.80 918
2467.27 978
2467.74 1016
2468.21 901
2468.68 951
2469.14 938
2469.61 930
2470.08 1006
2470.55 1004
2471.02 986
2471.49 959
2471.96 979
2472.43 978
2472.90 967
2473.36 1085
2473.83 1036
2474.30 971
2474.77 943
2475.24 961
2475.71 928
2476.18 920
2476.65 950
2477.12 989
2477.59 1009
2478.06 973
2478.53 953
2479.00 956
2479.47 977
2479.94 987
2480.41 939
2480.87 956
2481.34 916
2481.81 895
2482.28 903
2482.75 843
2483.22 884
2483.69 955
2484.16 931
2484.63 951
2485.10 934
2485.57 999
2486.05 974
2486.52 1056
2486.99 1111
2487.46 1130
2487.93 1141
2488.40 1137
2488.87 1092
2489.34 1147
2489.81 1082
2490.28 1124
2490.75 1078
2491.22 1064
2491.69 1011
2492.16 1026
2492.63 961
2493.10 997
2493.58 1011
2494.05 928
2494.52 901
2494.99 981
2495.46 978
2495.93 987
2496.40 987
2496.87 979
2497.34 1009
2497.82 923
2498.29 978
2498.76 936
2499.23 947
2499.70 982
2500.17 928
2500.64 944
2501.12 927
2501.59 966
2502.06 948
2502.53 925
2503.00 956
2503.48 1026
2503.95 1000
2504.42 945
2504.89 997
2505.36 1016
2505.84 940
2506.31 942
2506.78 981
2507.25 947
2507.72 953
2508.20 1014
2508.67 1009
2509.14 1032
2509.61 1036
2510.09 1032
2510.56 1107
2511.03 1158
2511.50 1164
2511.98 1147
2512.45 1184
2512.92 1219
2513.40 1202
2513.87 1210
2514.34 1194
2514.81 1153
2515.29 1134
2515.76 1005
2516.23 984
2516.71 1009
2517.18 998
2517.65 975
2518.13 975
2518.60 987
2519.07 935
2519.55 1047
2520.02 1064
2520.49 1016
2520.97 1015
2521.44 1078
2521.91 1013
2522.39 977
2522.86 991
2523.34 955
2523.81 1003
2524.28 1064
2524.76 1027
2525.23 1042
2525.70 1035
2526.18 1046
2526.65 1061
2527.13 1129
2527.60 1178
2528.08 1097
2528.55 1175
2529.02 1179
2529.50 1123
2529.97 1017
2530.45 1105
2530.92 1115
2531.40 1053
2531.87 1012
2532.34 1043
2532.82 1000
2533.29 1076
2533.77 1022
2534.24 1037
2534.72 1034
2535.19 1035
2535.67 1012
2536.14 979
2536.62 998
2537.09 1042
2537.57 1062
2538.04 966
2538.52 1059
2538.99 1083
2539.47 1050
2539.94 1104
2540.42 1101
2540.90 1087
2541.37 1109
2541.85 1143
2542.32 1125
2542.80 1101
2543.27 1031
2543.75 1025
2544.22 1023
2544.70 1006
2545.18 985
2545.65 1061
2546.13 1089
2546.60 1071
2547.08 1160
2547.56 1162
2548.03 1157
2548.51 1254
2548.98 1295
2549.46 1285
2549.94 1329
2550.41 1351
2550.89 1340
2551.37 1300
2551.84 1331
2552.32 1275
2552.80 1226
2553.27 1235
2553.75 1193
2554.23 1121
2554.70 1111
2555.18 1141
2555.66 1119
2556.13 1153
2556.61 1212
2557.09 1166
2557.56 1152
2558.04 1126
2558.52 1089
2558.99 1077
2559.47 1056
2559.95 1074
2560.43 1045
2560.90 1002
2561.38 953
2561.86 979
2562.33 1030
2562.81 1012
2563.29 986
2563.77 1013
2564.25 988
2564.72 992
2565.20 1007
2565.68 991
2566.16 928
2566.63 1023
2567.11 955
2567.59 1001
2568.07 956
2568.55 903
2569.02 893
2569.50 900
2569.98 966
2570.46 990
2570.94 926
2571.41 965
2571.89 1046
2572.37 921
2572.85 952
2573.33 964
2573.81 965
2574.28 1011
2574.76 1026
2575.24 1041
2575.72 1068
2576.20 1037
2576.68 1036
2577.16 1107
2577.64 1017
2578.11 1038
2578.59 1031
2579.07 1033
2579.55 1013
2580.03 988
2580.51 1017
2580.99 956
2581.47 981
2581.95 930
2582.43 1005
2582.91 981
2583.39 895
2583.86 939
2584.34 958
2584.82 979
2585.30 952
2585.78 936
2586.26 987
2586.74 986
2587.22 996
2587.70 1021
2588.18 990
2588.66 1012
2589.14 1014
2589.62 1043
2590.10 973
2590.58 999
2591.06 1017
2591.54 1018
2592.02 1006
2592.50 975
2592.98 1095
2593.46 1060
2593.94 1067
2594.42 1018
2594.90 1045
2595.38 1004
2595.86 1037
2596.35 955
2596.83 906
2597.31 928
2597.79 946
2598.27 918
2598.75 905
2599.23 977
2599.71 932
2600.19 929
2600.67 880
2601.15 905
2601.63 938
2602.12 942
2602.60 906
2603.08 903
2603.56 903
2604.04 921
2604.52 889
2605.00 912
2605.48 913
2605.97 959
2606.45 989
2606.93 898
2607.41 869
2607.89 904
2608.37 906
2608.86 977
2609.34 987
2609.82 957
2610.30 943
2610.78 939
2611.26 1016
2611.75 982
2612.23 956
2612.71 961
2613.19 1015
2613.68 921
2614.16 945
2614.64 962
2615.12 982
2615.60 981
2616.09 994
2616.57 932
2617.05 989
2617.53 994
2618.02 955
2618.50 988
2618.98 1003
2619.46 1040
2619.95 1037
2620.43 931
2620.91 1001
2621.40 961
2621.88 912
2622.36 965
2622.85 982
2623.33 981
2623.81 985
2624.29 1046
2624.78 1003
2625.26 981
2625.74 1003
2626.23 982
2626.71 995
2627.19 968
2627.68 946
2628.16 989
2628.64 987
2629.13 961
2629.61 988
2630.10 981
2630.58 1045
2631.06 1055
2631.55 1044
2632.03 1063
2632.51 1066
2633.00 1007
2633.48 1002
2633.97 996
2634.45 991
2634.94 1042
2635.42 961
2635.90 974
2636.39 961
2636.87 948
2637.36 928
2637.84 938
2638.33 915
2638.81 909
2639.29 928
2639.78 939
2640.26 869
2640.75 932
2641.23 919
2641.72 960
2642.20 954
2642.69 948
2643.17 987
2643.66 946
2644.14 959
2644.63 914
2645.11 907
2645.60 913
2646.08 910
2646.57 935
2647.05 971
2647.54 929
2648.02 1007
2648.51 945
2648.99 942
2649.48 989
2649.97 953
2650.45 1009
2650.94 1040
2651.42 1024
2651.91 976
2652.39 1002
2652.88 985
2653.37 1008
2653.85 998
2654.34 982
2654.82 1002
2655.31 1042
2655.80 985
2656.28 971
2656.77 999
2657.25 1056
2657.74 986
2658.23 991
2658.71 996
2659.20 1015
2659.69 1033
2660.17 1019
2660.66 954
2661.14 938
2661.63 964
2662.12 1018
2662.60 1043
2663.09 1005
2663.58 959
2664.06 916
2664.55 1008
2665.04 1003
2665.53 1013
2666.01 1010
2666.50 1007
2666.99 984
2667.47 971
2667.96 968
2668.45 974
2668.94 1037
2669.42 988
2669.91 963
2670.40 1011
2670.88 1018
2671.37 1045
2671.86 1052
2672.35 1025
2672.83 1068
2673.32 1186
2673.81 1134
2674.30 1184
2674.79 1180
2675.27 1185
2675.76 1137
2676.25 1237
2676.74 1219
2677.23 1156
2677.71 1091
2678.20 1141
2678.69 1053
2679.18 1036
2679.67 1037
2680.15 933
2680.64 1018
2681.13 1021
2681.62 1067
2682.11 1061
2682.60 1095
2683.08 1067
2683.57 1060
2684.06 1027
2684.55 973
2685.04 982
2685.53 1052
2686.02 1055
2686.51 962
2686.99 987
2687.48 996
2687.97 1005
2688.46 1020
2688.95 1038
2689.44 1019
2689.93 1016
2690.42 996
2690.91 1038
2691.40 1035
2691.89 1103
2692.38 1028
2692.87 1021
2693.35 1067
2693.84 1057
2694.33 1055
2694.82 1053
2695.31 1078
2695.80 1053
2696.29 1074
2696.78 1041
2697.27 976
2697.76 980
2698.25 1004
2698.74 1012
2699.23 995
2699.72 966
2700.21 985
2700.70 1017
2701.19 997
2701.68 981
2702.17 1001
2702.66 980
2703.15 980
2703.64 1035
2704.13 1075
2704.62 1001
2705.12 1017
2705.61 912
2706.10 936
2706.59 973
2707.08 973
2707.57 957
2708.06 916
2708.55 927
2709.04 922
2709.53 913
2710.02 906
2710.51 933
2711.01 987
2711.50 980
2711.99 983
2712.48 1011
2712.97 960
2713.46 930
2713.95 928
2714.44 899
2714.94 917
2715.43 960
2715.92 1019
2716.41 977
2716.90 916
2717.39 900
2717.89 904
2718.38 979
2718.87 972
2719.36 960
2719.85 979
2720.34 988
2720.84 942
2721.33 1001
2721.82 998
2722.31 972
2722.80 1032
2723.30 1044
2723.79 987
2724.28 985
2724.77 1036
2725.27 961
2725.76 935
2726.25 967
2726.74 895
2727.24 959
2727.73 996
2728.22 948
2728.71 979
2729.21 954
2729.70 976
2730.19 968
2730.69 914
2731.18 942
2731.67 961
2732.16 1022
2732.66 973
2733.15 934
2733.64 933
2734.14 1020
2734.63 1021
2735.12 1005
2735.62 1004
2736.11 1020
2736.60 1094
2737.10 1047
2737.59 1019
2738.08 1004
2738.58 970
2739.07 981
2739.56 1070
2740.06 1105
2740.55 1037
2741.05 1052
2741.54 1017
2742.03 1028
2742.53 975
2743.02 914
2743.52 989
2744.01 994
2744.50 942
2745.00 926
2745.49 937
2745.99 963
2746.48 943
2746.97 938
2747.47 962
2747.96 936
2748.46 1013
2748.95 968
2749.45 971
2749.94 913
2750.44 960
2750.93 931
2751.43 915
2751.92 981
2752.42 910
2752.91 941
2753.41 931
2753.90 922
2754.40 980
2754.89 913
2755.39 935
2755.88 988
2756.38 996
2756.87 965
2757.37 1010
2757.86 955
2758.36 886
2758.85 943
2759.35 971
2759.84 927
2760.34 951
2760.83 972
2761.33 948
2761.83 973
2762.32 986
2762.82 1041
2763.31 1006
2763.81 1021
2764.30 993
2764.80 940
2765.30 979
2765.79 944
2766.29 958
2766.78 974
2767.28 966
2767.78 940
2768.27 937
2768.77 941
2769.27 911
2769.76 973
2770.26 961
2770.76 971
2771.25 970
2771.75 996
2772.24 944
2772.74 947
2773.24 969
2773.73 1000
2774.23 985
2774.73 1003
2775.23 1020
2775.72 1021
2776.22 1002
2776.72 1004
2777.21 1030
2777.71 991
2778.21 980
2778.70 946
2779.20 1025
2779.70 988
2780.20 975
2780.69 1010
2781.19 1015
2781.69 1000
2782.19 996
2782.68 972
2783.18 960
2783.68 968
2784.18 942
2784.67 939
2785.17 879
2785.67 958
2786.17 956
2786.67 894
2787.16 958
2787.66 1034
2788.16 956
2788.66 970
2789.16 1015
2789.65 972
2790.15 949
2790.65 897
2791.15 925
2791.65 960
2792.15 967
2792.64 973
2793.14 946
2793.64 904
2794.14 966
2794.64 920
2795.14 984
2795.64 987
2796.13 1025
2796.63 1013
2797.13 1085
2797.63 1058
2798.13 1015
2798.63 1018
2799.13 1113
2799.63 1108
2800.13 1052
2800.62 986
2801.12 942
2801.62 966
2802.12 954
2802.62 966
2803.12 944
2803.62 955
2804.12 925
2804.62 938
2805.12 963
2805.62 955
2806.12 915
2806.62 876
2807.12 927
2807.62 986
2808.12 962
2808.62 967
2809.12 977
2809.62 974
2810.12 927
2810.62 1082
2811.12 1027
2811.62 1066
2812.12 1080
2812.62 1113
2813.12 1190
2813.62 1150
2814.12 1122
2814.62 1114
2815.12 1053
2815.62 1032
2816.12 1034
2816.62 1000
2817.12 974
2817.62 934
2818.12 927
2818.62 931
2819.12 925
2819.63 1012
2820.13 995
2820.63 994
2821.13 978
2821.63 944
2822.13 942
2822.63 944
2823.13 921
2823.63 923
2824.13 979
2824.64 1002
2825.14 962
2825.64 937
2826.14 949
2826.64 945
2827.14 885
2827.64 855
2828.15 892
2828.65 932
2829.15 970
2829.65 957
2830.15 928
2830.65 911
2831.16 929
2831.66 940
2832.16 967
2832.66 936
2833.16 946
2833.67 986
2834.17 975
2834.67 980
2835.17 1095
2835.68 1061
2836.18 1017
2836.68 1036
2837.18 1094
2837.68 1092
2838.19 1042
2838.69 1018
2839.19 997
2839.70 981
2840.20 964
2840.70 889
2841.20 950
2841.71 991
2842.21 1069
2842.71 1070
2843.21 960
2843.72 1034
2844.22 1081
2844.72 1069
2845.23 1066
2845.73 1066
2846.23 1069
2846.74 1104
2847.24 1139
2847.74 1182
2848.25 1154
2848.75 1166
2849.25 1128
2849.76 1122
2850.26 1120
2850.76 1056
2851.27 1009
2851.77 979
2852.28 1017
2852.78 1036
2853.28 950
2853.79 939
2854.29 955
2854.79 943
2855.30 942
2855.80 960
2856.31 964
2856.81 950
2857.31 948
2857.82 994
2858.32 982
2858.83 955
2859.33 933
2859.84 987
2860.34 1006
2860.85 1038
2861.35 957
2861.85 972
2862.36 1043
2862.86 956
2863.37 987
2863.87 997
2864.38 966
2864.88 969
2865.39 947
2865.89 968
2866.40 969
2866.90 903
2867.41 943
2867.91 916
2868.42 918
2868.92 946
2869.43 953
2869.93 1045
2870.44 1074
2870.94 981
2871.45 1080
2871.96 1031
2872.46 1033
2872.97 1049
2873.47 1092
2873.98 1114
2874.48 1078
2874.99 1095
2875.49 1086
2876.00 1118
2876.51 1027
2877.01 991
2877.52 1061
2878.02 1010
2878.53 961
2879.04 1042
2879.54 988
2880.05 1027
2880.55 1038
2881.06 1000
2881.57 954
2882.07 1025
2882.58 1023
2883.09 1007
2883.59 1042
2884.10 1036
2884.61 1084
2885.11 1107
2885.62 1146
2886.13 1174
2886.63 1130
2887.14 1153
2887.65 1153
2888.15 1196
2888.66 1211
2889.17 1168
2889.67 1154
2890.18 1209
2890.69 1160
2891.20 1154
2891.70 1050
2892.21 1145
2892.72 1111
2893.22 1127
2893.73 1137
2894.24 1143
2894.75 1082
2895.25 1134
2895.76 1295
2896.27 1235
2896.78 1168
2897.29 1165
2897.79 1170
2898.30 1197
2898.81 1161
2899.32 1170
2899.82 1175
2900.33 1113
2900.84 1125
2901.35 1095
2901.86 1104
2902.36 1109
2902.87 1111
2903.38 1139
2903.89 1091
2904.40 1036
2904.91 1025
2905.41 1047
2905.92 1067
2906.43 1086
2906.94 1067
2907.45 1120
2907.96 1047
2908.47 1096
2908.97 1052
2909.48 1011
2909.99 1007
2910.50 956
2911.01 984
2911.52 965
2912.03 1008
2912.54 1035
2913.05 971
2913.55 1036
2914.06 979
2914.57 958
2915.08 1033
2915.59 1044
2916.10 994
2916.61 1001
2917.12 1047
2917.63 1069
2918.14 1020
2918.65 1013
2919.16 995
2919.67 1026
2920.18 1081
2920.69 1064
2921.20 1070
2921.71 1114
2922.22 1158
2922.73 1140
2923.24 1124
2923.75 1110
2924.26 1188
2924.77 1222
2925.28 1232
2925.79 1235
2926.30 1210
2926.81 1149
2927.32 1108
2927.83 1112
2928.34 1061
2928.85 1113
2929.36 1103
2929.87 1088
2930.38 1060
2930.89 1041
2931.40 1064
2931.91 1013
2932.42 983
2932.93 1023
2933.45 988
2933.96 972
2934.47 962
2934.98 954
2935.49 993
2936.00 1037
2936.51 1045
2937.02 1058
2937.53 1074
2938.04 1070
2938.56 1116
2939.07 1182
2939.58 1206
2940.09 1226
2940.60 1383
2941.11 1410
2941.62 1399
2942.14 1419
2942.65 1428
2943.16 1458
2943.67 1376
2944.18 1320
2944.70 1292
2945.21 1319
2945.72 1324
2946.23 1231
2946.74 1180
2947.26 1174
2947.77 1199
2948.28 1133
2948.79 1092
2949.30 1078
2949.82 1074
2950.33 977
2950.84 979
2951.35 1024
2951.87 955
2952.38 921
2952.89 1001
2953.40 1052
2953.92 1088
2954.43 1004
2954.94 1028
2955.45 1047
2955.97 1009
2956.48 1010
2956.99 996
2957.51 1000
2958.02 1018
2958.53 1021
2959.04 1049
2959.56 1039
2960.07 1010
2960.58 1051
2961.10 1068
2961.61 1056
2962.12 1173
2962.64 1109
2963.15 1212
2963.66 1214
2964.18 1240
2964.69 1260
2965.21 1266
2965.72 1263
2966.23 1157
2966.75 1256
2967.26 1207
2967.77 1109
2968.29 1089
2968.80 1166
2969.32 1172
2969.83 1115
2970.34 1090
2970.86 1113
2971.37 1130
2971.89 1127
2972.40 1068
2972.91 1032
2973.43 1100
2973.94 1081
2974.46 1163
2974.97 1147
2975.49 1095
2976.00 1110
2976.52 1176
2977.03 1171
2977.55 1176
2978.06 1127
2978.57 1153
2979.09 1167
2979.60 1178
2980.12 1202
2980.63 1203
2981.15 1221
2981.66 1256
2982.18 1218
2982.69 1203
2983.21 1168
2983.73 1252
2984.24 1267
2984.76 1237
2985.27 1240
2985.79 1339
2986.30 1384
2986.82 1427
2987.33 1409
2987.85 1444
2988.36 1453
2988.88 1517
2989.40 1507
2989.91 1478
2990.43 1431
2990.94 1354
2991.46 1388
2991.97 1465
2992.49 1430
2993.01 1427
2993.52 1360
2994.04 1347
2994.55 1404
2995.07 1440
2995.59 1435
2996.10 1456
2996.62 1562
2997.14 1651
2997.65 1794
2998.17 1780
2998.69 1864
2999.20 1805
2999.72 1685
3000.24 1694
3000.75 1869
3001.27 1760
3001.79 1864
3002.30 1916
3002.82 2169
3003.34 2554
3003.85 2797
3004.37 3410
3004.89 4082
3005.40 4517
3005.92 4811
3006.44 4825
3006.96 4831
3007.47 4474
3007.99 3883
3008.51 3528
3009.03 2972
3009.54 2366
3010.06 2118
3010.58 1880
3011.10 1713
3011.61 1633
3012.13 1465
3012.65 1459
3013.17 1444
3013.68 1483
3014.20 1370
3014.72 1407
3015.24 1460
3015.76 1461
3016.27 1422
3016.79 1383
3017.31 1391
3017.83 1367
3018.35 1355
3018.86 1381
3019.38 1394
3019.90 1401
3020.42 1336
3020.94 1264
3021.46 1325
3021.97 1334
3022.49 1320
3023.01 1369
3023.53 1500
3024.05 1540
3024.57 1550
3025.09 1617
3025.61 1507
3026.12 1490
3026.64 1462
3027.16 1429
3027.68 1401
3028.20 1432
3028.72 1299
3029.24 1318
3029.76 1310
3030.28 1295
3030.80 1256
3031.32 1226
3031.84 1208
3032.35 1217
3032.87 1264
3033.39 1194
3033.91 1117
3034.43 1204
3034.95 1219
3035.47 1199
3035.99 1216
3036.51 1234
3037.03 1215
3037.55 1273
3038.07 1294
3038.59 1244
3039.11 1253
3039.63 1250
3040.15 1207
3040.67 1200
3041.19 1181
3041.71 1185
3042.23 1182
3042.75 1206
3043.27 1166
3043.79 1164
3044.31 1134
3044.83 1215
3045.35 1153
3045.87 1174
3046.40 1201
3046.92 1148
3047.44 1162
3047.96 1190
3048.48 1163
3049.00 1132
3049.52 1096
3050.04 1140
3050.56 1145
3051.08 1099
3051.60 1101
3052.12 1072
3052.65 1090
3053.17 1106
3053.69 1129
3054.21 1097
3054.73 1091
3055.25 1096
3055.77 1145
3056.30 1097
3056.82 1093
3057.34 1162
3057.86 1148
3058.38 1143
3058.90 1210
3059.42 1173
3059.95 1186
3060.47 1117
3060.99 1185
3061.51 1247
3062.03 1185
3062.56 1154
3063.08 1168
3063.60 1265
3064.12 1258
3064.64 1314
3065.17 1241
3065.69 1313
3066.21 1359
3066.73 1408
3067.26 1370
3067.78 1353
3068.30 1369
3068.82 1421
3069.35 1391
3069.87 1402
3070.39 1404
3070.91 1355
3071.44 1376
3071.96 1373
3072.48 1363
3073.01 1317
3073.53 1374
3074.05 1320
3074.57 1331
3075.10 1376
3075.62 1381
3076.14 1361
3076.67 1434
3077.19 1413
3077.71 1437
3078.24 1574
3078.76 1486
3079.28 1562
3079.81 1593
3080.33 1643
3080.85 1626
3081.38 1641
3081.90 1609
3082.42 1665
3082.95 1723
3083.47 1812
3084.00 1777
3084.52 1818
3085.04 1722
3085.57 1681
3086.09 1783
3086.62 1754
3087.14 1735
3087.66 1761
3088.19 2027
3088.71 2421
3089.24 2872
3089.76 3132
3090.29 3432
3090.81 3672
3091.33 3672
3091.86 3598
3092.38 3408
3092.91 3067
3093.43 2661
3093.96 2499
3094.48 2244
3095.01 2131
3095.53 2058
3096.06 1907
3096.58 1860
3097.11 1866
3097.63 1834
3098.16 1910
3098.68 1947
3099.21 1955
3099.73 1962
3100.26 2187
3100.78 2419
3101.31 2810
3101.83 3296
3102.36 3787
3102.88 4443
3103.41 4892
3103.93 5274
3104.46 5350
3104.99 5113
3105.51 4773
3106.04 4075
3106.56 3447
3107.09 2892
3107.61 2523
3108.14 2360
3108.67 2052
3109.19 1930
3109.72 1903
3110.24 1872
3110.77 1738
3111.30 1726
3111.82 1729
3112.35 1712
3112.87 1667
3113.40 1604
3113.93 1658
3114.45 1590
3114.98 1506
3115.51 1522
3116.03 1537
3116.56 1430
3117.09 1463
3117.61 1486
3118.14 1516
3118.67 1544
3119.19 1554
3119.72 1620
3120.25 1776
3120.77 1804
3121.30 1860
3121.83 1978
3122.35 1909
3122.88 2047
3123.41 2034
3123.94 1915
3124.46 1784
3124.99 1711
3125.52 1581
3126.05 1585
3126.57 1590
3127.10 1465
3127.63 1417
3128.16 1414
3128.68 1405
3129.21 1397
3129.74 1374
3130.27 1415
3130.79 1379
3131.32 1295
3131.85 1288
3132.38 1251
3132.91 1292
3133.43 1245
3133.96 1279
3134.49 1308
3135.02 1310
3135.55 1274
3136.07 1295
3136.60 1255
3137.13 1311
3137.66 1289
3138.19 1167
3138.72 1175
3139.24 1123
3139.77 1132
3140.30 1187
3140.83 1188
3141.36 1230
3141.89 1163
3142.42 1164
3142.95 1156
3143.47 1181
3144.00 1170
3144.53 1165
3145.06 1162
3145.59 1133
3146.12 1150
3146.65 1219
3147.18 1198
3147.71 1231
3148.24 1347
3148.76 1274
3149.29 1282
3149.82 1334
3150.35 1272
3150.88 1331
3151.41 1375
3151.94 1319
3152.47 1264
3153.00 1237
3153.53 1187
3154.06 1180
3154.59 1299
3155.12 1262
3155.65 1243
3156.18 1310
3156.71 1263
3157.24 1190
3157.77 1237
3158.30 1284
3158.83 1315
3159.36 1306
3159.89 1325
3160.42 1269
3160.95 1303
3161.48 1302
3162.01 1269
3162.54 1323
3163.07 1297
3163.60 1332
3164.13 1276
3164.66 1245
3165.20 1307
3165.73 1298
3166.26 1268
3166.79 1193
3167.32 1282
3167.85 1267
3168.38 1212
3168.91 1142
3169.44 1191
3169.97 1200
3170.50 1175
3171.04 1120
3171.57 1130
3172.10 1183
3172.63 1192
3173.16 1219
3173.69 1266
3174.22 1276
3174.75 1248
3175.29 1369
3175.82 1290
3176.35 1312
3176.88 1306
3177.41 1296
3177.94 1273
3178.48 1228
3179.01 1201
3179.54 1193
3180.07 1183
3180.60 1123
3181.14 1174
3181.67 1267
3182.20 1171
3182.73 1094
3183.26 1068
3183.80 1111
3184.33 1120
3184.86 1122
3185.39 1178
3185.93 1187
3186.46 1182
3186.99 1129
3187.52 1132
3188.06 1175
3188.59 1217
3189.12 1230
3189.65 1282
3190.19 1241
3190.72 1213
3191.25 1272
3191.79 1246
3192.32 1203
3192.85 1208
3193.38 1221
3193.92 1190
3194.45 1221
3194.98 1292
3195.52 1287
3196.05 1282
3196.58 1245
3197.12 1197
3197.65 1233
3198.18 1314
3198.72 1298
3199.25 1321
3199.78 1220
3200.32 1388
3200.85 1325
3201.39 1336
3201.92 1388
3202.45 1325
3202.99 1289
3203.52 1335
3204.05 1385
3204.59 1408
3205.12 1454
3205.66 1525
3206.19 1582
3206.72 1611
3207.26 1712
3207.79 1698
3208.33 1789
3208.86 1964
3209.40 1970
3209.93 1881
3210.47 1885
3211.00 2042
3211.53 2091
3212.07 2051
3212.60 1962
3213.14 1895
3213.67 1847
3214.21 1747
3214.74 1660
3215.28 1682
3215.81 1597
3216.35 1531
3216.88 1412
3217.42 1378
3217.95 1383
3218.49 1376
3219.02 1367
3219.56 1267
3220.09 1351
3220.63 1348
3221.16 1301
3221.70 1312
3222.23 1369
3222.77 1373
3223.31 1391
3223.84 1469
3224.38 1539
3224.91 1489
3225.45 1501
3225.98 1468
3226.52 1523
3227.06 1490
3227.59 1407
3228.13 1439
3228.66 1391
3229.20 1371
3229.74 1430
3230.27 1447
3230.81 1563
3231.34 1522
3231.88 1561
3232.42 1567
3232.95 1604
3233.49 1699
3234.03 1582
3234.56 1645
3235.10 1594
3235.64 1652
3236.17 1627
3236.71 1671
3237.25 1706
3237.78 1813
3238.32 1850
3238.86 1822
3239.39 1800
3239.93 1780
3240.47 1778
3241.00 1780
3241.54 1700
3242.08 1750
3242.61 1795
3243.15 1887
3243.69 1833
3244.23 1776
3244.76 1790
3245.30 1833
3245.84 1984
3246.38 2050
3246.91 1996
3247.45 2004
3247.99 2068
3248.53 2115
3249.06 2132
3249.60 2179
3250.14 2232
3250.68 2429
3251.21 2781
3251.75 3161
3252.29 3569
3252.83 4275
3253.37 4765
3253.90 4898
3254.44 4859
3254.98 4910
3255.52 4591
3256.06 4102
3256.60 3707
3257.13 3186
3257.67 2929
3258.21 2763
3258.75 2630
3259.29 2518
3259.83 2697
3260.36 2685
3260.90 2744
3261.44 3041
3261.98 3324
3262.52 3496
3263.06 3662
3263.60 3703
3264.14 3746
3264.68 3631
3265.21 3724
3265.75 3613
3266.29 3666
3266.83 3595
3267.37 3785
3267.91 3688
3268.45 3707
3268.99 3421
3269.53 3164
3270.07 2866
3270.61 2665
3271.15 2608
3271.69 2445
3272.23 2491
3272.76 2428
3273.30 2456
3273.84 2410
3274.38 2438
3274.92 2434
3275.46 2390
3276.00 2343
3276.54 2377
3277.08 2391
3277.62 2321
3278.16 2420
3278.70 2497
3279.24 2571
3279.78 2481
3280.32 2469
3280.86 2628
3281.41 2600
3281.95 2528
3282.49 2543
3283.03 2511
3283.57 2442
3284.11 2448
3284.65 2479
3285.19 2399
3285.73 2550
3286.27 2624
3286.81 2506
3287.35 2518
3287.89 2527
3288.43 2426
3288.97 2451
3289.52 2717
3290.06 2858
3290.60 3003
3291.14 3248
3291.68 3476
3292.22 3742
3292.76 4091
3293.30 4445
3293.85 4640
3294.39 5062
3294.93 5464
3295.47 5601
3296.01 5617
3296.55 5724
3297.09 5519
3297.64 5338
3298.18 5142
3298.72 4896
3299.26 4652
3299.80 4379
3300.34 4133
3300.89 3850
3301.43 3731
3301.97 3596
3302.51 3464
3303.06 3361
3303.60 3319
3304.14 3284
3304.68 3356
3305.22 3279
3305.77 3250
3306.31 3107
3306.85 3190
3307.39 3234
3307.94 3206
3308.48 3210
3309.02 3197
3309.56 3212
3310.11 3325
3310.65 3315
3311.19 3424
3311.74 3435
3312.28 3312
3312.82 3288
3313.36 3326
3313.91 3328
3314.45 3441
3314.99 3656
3315.54 3733
3316.08 3993
3316.62 4303
3317.17 4664
3317.71 5214
3318.25 5714
3318.80 6309
3319.34 6819
3319.88 7360
3320.43 7518
3320.97 7626
3321.51 7740
3322.06 7526
3322.60 7240
3323.14 6961
3323.69 6846
3324.23 6472
3324.78 6291
3325.32 5969
3325.86 5794
3326.41 5734
3326.95 5513
3327.50 5381
3328.04 5561
3328.59 5546
3329.13 5537
3329.67 5788
3330.22 5962
3330.76 6274
3331.31 7064
3331.85 8374
3332.40 10534
3332.94 14418
3333.49 19897
3334.03 25828
3334.57 29867
3335.12 33484
3335.66 36427
3336.21 38659
3336.75 40047
3337.30 40781
3337.84 40392
3338.39 38872
3338.93 36479
3339.48 33743
3340.02 30033
3340.57 25610
3341.11 20608
3341.66 16177
3342.20 12808
3342.75 9908
3343.30 8104
3343.84 6898
3344.39 5841
3344.93 5354
3345.48 4887
3346.02 4584
3346.57 4387
3347.11 4204
3347.66 3923
3348.21 3840
3348.75 3560
3349.30 3270
3349.84 2970
3350.39 2691
3350.94 2551
3351.48 2445
3352.03 2343
3352.57 2346
3353.12 2367
3353.67 2434
3354.21 2552
3354.76 2662
3355.31 2755
3355.85 2777
3356.40 2939
3356.95 3182
3357.49 3329
3358.04 3277
3358.59 3283
3359.13 3367
3359.68 3328
3360.23 3315
3360.77 3310
3361.32 3351
3361.87 3300
3362.41 3464
3362.96 3531
3363.51 3573
3364.05 3581
3364.60 3576
3365.15 3598
3365.70 3574
3366.24 3476
3366.79 3451
3367.34 3462
3367.89 3373
3368.43 3249
3368.98 3266
3369.53 3310
3370.08 3407
3370.62 3711
3371.17 4209
3371.72 4922
3372.27 5636
3372.81 6453
3373.36 7469
3373.91 8186
3374.46 8679
3375.01 8935
3375.55 8785
3376.10 8376
3376.65 7651
3377.20 7006
3377.75 6069
3378.30 5318
3378.84 4698
3379.39 4137
3379.94 3821
3380.49 3397
3381.04 3118
3381.59 2833
3382.13 2673
3382.68 2625
3383.23 2593
3383.78 2497
3384.33 2460
3384.88 2377
3385.43 2375
3385.98 2377
3386.52 2228
3387.07 2166
3387.62 2065
3388.17 2037
3388.72 2004
3389.27 1993
3389.82 2066
3390.37 2008
3390.92 2017
3391.47 2033
3392.02 2084
3392.57 2098
3393.12 2141
3393.66 2212
3394.21 2239
3394.76 2253
3395.31 2389
3395.86 2445
3396.41 2575
3396.96 2716
3397.51 2923
3398.06 3107
3398.61 3049
3399.16 3093
3399.71 3056
3400.26 3085
3400.81 2886
3401.36 2822
3401.91 2692
3402.46 2586
3403.01 2499
3403.56 2396
3404.11 2316
3404.66 2274
3405.21 2194
3405.77 2118
3406.32 2078
3406.87 1978
3407.42 1925
3407.97 2062
3408.52 2088
3409.07 2181
3409.62 2393
3410.17 2582
3410.72 2842
3411.27 3180
3411.82 3427
3412.37 3463
3412.93 3536
3413.48 3468
3414.03 3450
3414.58 3285
3415.13 3055
3415.68 2925
3416.23 2808
3416.78 2603
3417.34 2430
3417.89 2389
3418.44 2318
3418.99 2182
3419.54 2179
3420.09 2174
3420.65 1978
3421.20 1934
3421.75 1795
3422.30 1773
3422.85 1705
3423.40 1725
3423.96 1760
3424.51 1853
3425.06 1832
3425.61 1792
3426.17 1770
3426.72 1666
3427.27 1620
3427.82 1593
3428.37 1564
3428.93 1494
3429.48 1421
3430.03 1454
3430.58 1453
3431.14 1483
3431.69 1496
3432.24 1468
3432.79 1432
3433.35 1437
3433.90 1429
3434.45 1460
3435.01 1522
3435.56 1554
3436.11 1550
3436.66 1546
3437.22 1593
3437.77 1638
3438.32 1758
3438.88 1737
3439.43 1740
3439.98 1617
3440.54 1615
3441.09 1585
3441.64 1626
3442.20 1610
3442.75 1504
3443.30 1462
3443.86 1495
3444.41 1540
3444.96 1470
3445.52 1469
3446.07 1430
3446.63 1432
3447.18 1484
3447.73 1441
3448.29 1422
3448.84 1454
3449.40 1364
3449.95 1423
3450.50 1441
3451.06 1435
3451.61 1448
3452.17 1335
3452.72 1381
3453.27 1314
3453.83 1285
3454.38 1323
3454.94 1318
3455.49 1331
3456.05 1371
3456.60 1386
3457.16 1383
3457.71 1403
3458.27 1400
3458.82 1355
3459.38 1407
3459.93 1360
3460.49 1411
3461.04 1421
3461.60 1474
3462.15 1537
3462.71 1518
3463.26 1530
3463.82 1577
3464.37 1535
3464.93 1476
3465.48 1517
3466.04 1615
3466.59 1572
3467.15 1526
3467.70 1498
3468.26 1515
3468.81 1545
3469.37 1602
3469.93 1563
3470.48 1587
3471.04 1673
3471.59 1624
3472.15 1708
3472.70 1764
3473.26 1767
3473.82 1655
3474.37 1628
3474.93 1715
3475.48 1671
3476.04 1685
3476.60 1715
3477.15 1690
3477.71 1809
3478.27 1888
3478.82 1883
3479.38 1973
3479.93 1977
3480.49 2106
3481.05 2140
3481.60 2089
3482.16 2087
3482.72 2141
3483.27 2182
3483.83 2159
3484.39 2140
3484.95 2140
3485.50 2152
3486.06 2186
3486.62 2166
3487.17 2214
3487.73 2221
3488.29 2286
3488.84 2455
3489.40 2632
3489.96 3014
3490.52 3545
3491.07 4641
3491.63 5677
3492.19 6471
3492.75 7008
3493.30 7356
3493.86 7382
3494.42 6707
3494.98 5707
3495.53 5013
3496.09 4276
3496.65 3596
3497.21 3031
3497.77 2690
3498.32 2513
3498.88 2295
3499.44 2233
3500.00 2229
3500.56 2155
3501.11 2114
3501.67 2168
3502.23 2324
3502.79 2455
3503.35 2502
3503.91 2591
3504.46 2767
3505.02 3016
3505.58 3171
3506.14 3220
3506.70 3139
3507.26 3008
3507.81 2899
3508.37 2905
3508.93 2722
3509.49 2573
3510.05 2630
3510.61 2518
3511.17 2360
3511.73 2290
3512.29 2225
3512.85 2102
3513.40 2073
3513.96 1884
3514.52 1911
3515.08 1749
3515.64 1714
3516.20 1622
3516.76 1620
3517.32 1604
3517.88 1469
3518.44 1473
3519.00 1479
3519.56 1457
3520.12 1436
3520.68 1476
3521.24 1495
3521.80 1461
3522.36 1506
3522.92 1559
3523.48 1535
3524.04 1561
3524.60 1533
3525.16 1473
3525.72 1481
3526.28 1403
3526.84 1467
3527.40 1355
3527.96 1429
3528.52 1479
3529.08 1482
3529.64 1446
3530.20 1504
3530.76 1470
3531.32 1459
3531.88 1381
3532.44 1514
3533.00 1488
3533.56 1414
3534.12 1389
3534.68 1409
3535.25 1352
3535.81 1322
3536.37 1313
3536.93 1320
3537.49 1348
3538.05 1308
3538.61 1352
3539.17 1375
3539.73 1341
3540.30 1366
3540.86 1349
3541.42 1356
3541.98 1362
3542.54 1370
3543.10 1465
3543.66 1416
3544.23 1423
3544.79 1463
3545.35 1455
3545.91 1423
3546.47 1451
3547.03 1431
3547.60 1388
3548.16 1377
3548.72 1345
3549.28 1330
3549.84 1343
3550.41 1279
3550.97 1268
3551.53 1365
3552.09 1289
3552.65 1276
3553.22 1314
3553.78 1271
3554.34 1183
3554.90 1152
3555.47 1149
3556.03 1152
3556.59 1207
3557.15 1212
3557.72 1197
3558.28 1211
3558.84 1237
3559.41 1271
3559.97 1291
3560.53 1269
3561.09 1293
3561.66 1279
3562.22 1238
3562.78 1250
3563.35 1282
3563.91 1218
3564.47 1273
3565.04 1300
3565.60 1341
3566.16 1342
3566.73 1346
3567.29 1285
3567.85 1203
3568.42 1241
3568.98 1241
3569.54 1263
3570.11 1218
3570.67 1148
3571.23 1189
3571.80 1182
3572.36 1246
3572.93 1207
3573.49 1223
3574.05 1299
3574.62 1421
3575.18 1555
3575.75 1521
3576.31 1682
3576.87 1801
3577.44 1851
3578.00 1900
3578.57 1867
3579.13 1815
3579.70 1695
3580.26 1705
3580.82 1726
3581.39 1533
3581.95 1469
3582.52 1425
3583.08 1399
3583.65 1313
3584.21 1284
3584.78 1244
3585.34 1271
3585.91 1262
3586.47 1177
3587.04 1152
3587.60 1177
3588.17 1190
3588.73 1133
3589.30 1127
3589.86 1125
3590.43 1107
3590.99 1103
3591.56 1142
3592.12 1144
3592.69 1097
3593.25 1100
3593.82 1121
3594.39 1081
3594.95 1122
3595.52 1176
3596.08 1140
3596.65 1137
3597.21 1161
3597.78 1242
3598.35 1182
3598.91 1185
3599.48 1214
3600.04 1185
3600.61 1174
3601.18 1148
3601.74 1177
3602.31 1144
3602.87 1181
3603.44 1151
3604.01 1181
3604.57 1141
3605.14 1099
3605.71 1109
3606.27 1150
3606.84 1116
3607.41 1113
3607.97 1026
3608.54 1038
3609.11 1097
3609.67 1090
3610.24 1058
3610.81 1061
3611.37 1109
3611.94 1132
3612.51 1067
3613.07 1091
3613.64 1066
3614.21 1129
3614.78 1198
3615.34 1267
3615.91 1271
3616.48 1391
3617.04 1488
3617.61 1604
3618.18 1695
3618.75 1665
3619.31 1725
3619.88 1692
3620.45 1739
3621.02 1674
3621.58 1623
3622.15 1490
3622.72 1394
3623.29 1268
3623.86 1233
3624.42 1189
3624.99 1128
3625.56 1138
3626.13 1199
3626.70 1162
3627.26 1165
3627.83 1111
3628.40 1075
3628.97 1134
3629.54 1116
3630.11 1088
3630.67 1120
3631.24 1136
3631.81 1145
3632.38 1167
3632.95 1134
3633.52 1097
3634.08 1111
3634.65 1137
3635.22 1146
3635.79 1171
3636.36 1135
3636.93 1123
3637.50 1120
3638.07 1160
3638.64 1189
3639.20 1207
3639.77 1185
3640.34 1254
3640.91 1328
3641.48 1293
3642.05 1304
3642.62 1278
3643.19 1344
3643.76 1300
3644.33 1271
3644.90 1288
3645.47 1197
3646.04 1286
3646.61 1245
3647.18 1177
3647.75 1137
3648.32 1147
3648.89 1155
3649.46 1221
3650.03 1202
3650.60 1246
3651.17 1309
3651.74 1356
3652.31 1349
3652.88 1325
3653.45 1354
3654.02 1340
3654.59 1373
3655.16 1321
3655.73 1314
3656.30 1358
3656.87 1389
3657.44 1331
3658.01 1309
3658.58 1402
3659.15 1374
3659.72 1353
3660.29 1458
3660.86 1472
3661.43 1335
3662.00 1388
3662.58 1417
3663.15 1361
3663.72 1365
3664.29 1445
3664.86 1393
3665.43 1394
3666.00 1493
3666.57 1539
3667.14 1593
3667.72 1554
3668.29 1445
3668.86 1407
3669.43 1246
3670.00 1361
3670.57 1320
3671.14 1275
3671.72 1239
3672.29 1206
3672.86 1176
3673.43 1261
3674.00 1271
3674.57 1251
3675.15 1180
3675.72 1242
3676.29 1246
3676.86 1224
3677.43 1204
3678.01 1287
3678.58 1275
3679.15 1273
3679.72 1315
3680.30 1282
3680.87 1236
3681.44 1238
3682.01 1199
3682.58 1213
3683.16 1212
3683.73 1092
3684.30 1122
3684.88 1160
3685.45 1117
3686.02 1062
3686.59 1044
3687.17 1071
3687.74 1193
3688.31 1182
3688.88 1201
3689.46 1327
3690.03 1381
3690.60 1336
3691.18 1350
3691.75 1320
3692.32 1302
3692.90 1348
3693.47 1256
3694.04 1211
3694.62 1239
3695.19 1189
3695.76 1161
3696.34 1133
3696.91 1086
3697.48 1068
3698.06 1112
3698.63 1144
3699.21 1083
3699.78 1057
3700.35 1075
3700.93 1102
3701.50 1090
3702.08 1107
3702.65 1112
3703.22 1129
3703.80 1169
3704.37 1178
3704.95 1186
3705.52 1208
3706.09 1269
3706.67 1284
3707.24 1219
3707.82 1284
3708.39 1274
3708.97 1254
3709.54 1272
3710.12 1243
3710.69 1227
3711.26 1233
3711.84 1246
3712.41 1173
3712.99 1170
3713.56 1133
3714.14 1153
3714.71 1189
3715.29 1128
3715.86 1087
3716.44 1063
3717.01 1018
3717.59 988
3718.16 1015
3718.74 1053
3719.32 1066
3719.89 1154
3720.47 1062
3721.04 1063
3721.62 1055
3722.19 981
3722.77 973
3723.34 1074
3723.92 1043
3724.49 974
3725.07 1014
3725.65 1003
3726.22 1058
3726.80 1054
3727.37 1033
3727.95 1089
3728.53 1076
3729.10 1092
3729.68 1080
3730.25 1179
3730.83 1206
3731.41 1318
3731.98 1344
3732.56 1380
3733.14 1441
3733.71 1555
3734.29 1673
3734.87 1562
3735.44 1497
3736.02 1436
3736.60 1471
3737.17 1363
3737.75 1252
3738.33 1216
3738.90 1209
3739.48 1158
3740.06 1157
3740.63 1132
3741.21 1122
3741.79 1115
3742.36 1154
3742.94 1075
3743.52 1004
3744.10 1046
3744.67 1049
3745.25 1021
3745.83 1007
3746.40 993
3746.98 1000
3747.56 1051
3748.14 1073
3748.71 1059
3749.29 1078
3749.87 1131
3750.45 1074
3751.03 992
3751.60 998
3752.18 1049
3752.76 983
3753.34 1029
3753.92 1058
3754.49 1053
3755.07 1057
3755.65 1039
3756.23 1038
3756.81 960
3757.38 1029
3757.96 1003
3758.54 1025
3759.12 1122
3759.70 1135
3760.28 1108
3760.85 1158
3761.43 1153
3762.01 1137
3762.59 1128
3763.17 1168
3763.75 1178
3764.33 1178
3764.91 1162
3765.48 1235
3766.06 1189
3766.64 1129
3767.22 1151
3767.80 1115
3768.38 1128
3768.96 1113
3769.54 1129
3770.12 1158
3770.70 1106
3771.28 1173
3771.85 1253
3772.43 1232
3773.01 1219
3773.59 1202
3774.17 1162
3774.75 1180
3775.33 1148
3775.91 1133
3776.49 1169
3777.07 1115
3777.65 1109
3778.23 1103
3778.81 1136
3779.39 1044
3779.97 1099
3780.55 1164
3781.13 1126
3781.71 1084
3782.29 1076
3782.87 1005
3783.45 1068
3784.03 1014
3784.61 988
3785.19 1014
3785.77 1031
3786.35 1055
3786.93 1035
3787.51 1062
3788.10 1079
3788.68 1117
3789.26 1119
3789.84 1123
3790.42 1158
3791.00 1134
3791.58 1082
3792.16 1162
3792.74 1128
3793.32 1163
3793.90 1115
3794.48 1160
3795.07 1108
3795.65 1116
3796.23 1114
3796.81 1110
3797.39 1140
3797.97 1139
3798.55 1137
3799.14 1126
3799.72 1152
3800.30 1199
3800.88 1205
3801.46 1172
3802.04 1273
3802.62 1364
3803.21 1368
3803.79 1276
3804.37 1277
3804.95 1256
3805.53 1210
3806.12 1210
3806.70 1285
3807.28 1250
3807.86 1386
3808.44 1475
3809.03 1450
3809.61 1471
3810.19 1516
3810.77 1518
3811.36 1434
3811.94 1424
3812.52 1371
3813.10 1362
3813.69 1439
3814.27 1439
3814.85 1441
3815.43 1419
3816.02 1454
3816.60 1453
3817.18 1391
3817.77 1373
3818.35 1278
3818.93 1276
3819.51 1280
3820.10 1236
3820.68 1224
3821.26 1255
3821.85 1256
3822.43 1300
3823.01 1331
3823.60 1333
3824.18 1396
3824.76 1354
3825.35 1359
3825.93 1335
3826.51 1290
3827.10 1250
3827.68 1249
3828.27 1234
3828.85 1138
3829.43 1172
3830.02 1143
3830.60 1181
3831.18 1149
3831.77 1178
3832.35 1230
3832.94 1278
3833.52 1216
3834.10 1255
3834.69 1219
3835.27 1226
3835.86 1223
3836.44 1213
3837.03 1177
3837.61 1206
3838.19 1303
3838.78 1201
3839.36 1196
3839.95 1191
3840.53 1168
3841.12 1119
3841.70 1160
3842.29 1163
3842.87 1156
3843.46 1156
3844.04 1172
3844.63 1225
3845.21 1266
3845.80 1272
3846.38 1302
3846.97 1349
3847.55 1361
3848.14 1358
3848.72 1236
3849.31 1238
3849.89 1274
3850.48 1275
3851.06 1207
3851.65 1202
3852.23 1140
3852.82 1189
3853.41 1214
3853.99 1207
3854.58 1182
3855.16 1170
3855.75 1198
3856.33 1235
3856.92 1261
3857.51 1246
3858.09 1338
3858.68 1450
3859.26 1624
3859.85 1833
3860.44 1992
3861.02 2251
3861.61 2437
3862.20 2586
3862.78 2639
3863.37 2521
3863.95 2439
3864.54 2297
3865.13 2102
3865.71 1943
3866.30 1732
3866.89 1666
3867.47 1558
3868.06 1395
3868.65 1329
3869.23 1237
3869.82 1215
3870.41 1142
3870.99 1138
3871.58 1168
3872.17 1177
3872.76 1186
3873.34 1195
3873.93 1252
3874.52 1283
3875.10 1281
3875.69 1203
3876.28 1188
3876.87 1137
3877.45 1127
3878.04 1139
3878.63 1120
3879.22 1072
3879.80 1079
3880.39 1033
3880.98 1046
3881.57 1067
3882.15 1103
3882.74 1093
3883.33 1042
3883.92 1076
3884.51 1053
3885.09 1055
3885.68 1080
3886.27 1122
3886.86 1145
3887.45 1156
3888.04 1215
3888.62 1243
3889.21 1299
3889.80 1272
3890.39 1318
3890.98 1335
3891.57 1340
3892.15 1326
3892.74 1350
3893.33 1338
3893.92 1276
3894.51 1243
3895.10 1217
3895.69 1184
3896.28 1169
3896.86 1170
3897.45 1145
3898.04 1220
3898.63 1320
3899.22 1250
3899.81 1232
3900.40 1223
3900.99 1276
3901.58 1239
3902.17 1154
3902.76 1199
3903.34 1200
3903.93 1133
3904.52 1130
3905.11 1142
3905.70 1169
3906.29 1118
3906.88 1095
3907.47 1114
3908.06 1104
3908.65 1143
3909.24 1124
3909.83 1064
3910.42 1076
3911.01 959
3911.60 973
3912.19 1018
3912.78 1034
3913.37 1026
3913.96 1086
3914.55 1047
3915.14 1050
3915.73 1012
3916.32 1031
3916.91 1061
3917.50 1038
3918.09 1004
3918.68 963
3919.28 945
3919.87 984
3920.46 921
3921.05 988
3921.64 1025
3922.23 998
3922.82 957
3923.41 973
3924.00 965
3924.59 969
3925.18 985
3925.77 996
3926.37 942
3926.96 949
3927.55 976
3928.14 1003
3928.73 953
3929.32 1014
3929.91 978
3930.51 1002
3931.10 966
3931.69 926
3932.28 897
3932.87 903
3933.46 932
3934.05 906
3934.65 888
3935.24 876
3935.83 905
3936.42 975
3937.01 924
3937.61 956
3938.20 1003
3938.79 1058
3939.38 995
3939.97 959
3940.57 1050
3941.16 1075
3941.75 1067
3942.34 1044
3942.94 1057
3943.53 1022
3944.12 1020
3944.71 974
3945.31 974
3945.90 898
3946.49 968
3947.08 920
3947.68 909
3948.27 930
3948.86 931
3949.45 941
3950.05 895
3950.64 977
3951.23 1050
3951.83 1056
3952.42 992
3953.01 953
3953.61 968
3954.20 1046
3954.79 1014
3955.39 1035
3955.98 1000
3956.57 1074
3957.17 1099
3957.76 1085
3958.35 1121
3958.95 1150
3959.54 1133
3960.13 1110
3960.73 1120
3961.32 1168
3961.92 1121
3962.51 1143
3963.10 1124
3963.70 1144
3964.29 1135
3964.88 1099
3965.48 1138
3966.07 1234
3966.67 1259
3967.26 1251
3967.86 1319
3968.45 1352
3969.04 1268
3969.64 1190
3970.23 1235
3970.83 1143
3971.42 1117
3972.02 1029
3972.61 1049
3973.21 1075
3973.80 1090
3974.40 1137
3974.99 1149
3975.58 1231
3976.18 1202
3976.77 1277
3977.37 1288
3977.96 1385
3978.56 1252
3979.15 1270
3979.75 1281
3980.35 1267
3980.94 1178
3981.54 1265
3982.13 1157
3982.73 1150
3983.32 1134
3983.92 1161
3984.51 1108
3985.11 1089
3985.70 1022
3986.30 1077
3986.90 1072
3987.49 1069
3988.09 1156
3988.68 1093
3989.28 1154
3989.87 1129
3990.47 1136
3991.07 1154
3991.66 1195
3992.26 1172
3992.85 1066
3993.45 1124
3994.05 1174
3994.64 1154
3995.24 1117
3995.84 1167
3996.43 1162
3997.03 1132
3997.62 1265
3998.22 1227
3998.82 1191
3999.41 1236
4000.01 1222
4000.61 1304
4001.20 1291
4001.80 1228
4002.40 1139
4003.00 1107
4003.59 1096
4004.19 1085
4004.79 1096
4005.38 1037
4005.98 1043
4006.58 1100
4007.17 1032
4007.77 1061
4008.37 1048
4008.97 1049
4009.56 1047
4010.16 1051
4010.76 1010
4011.36 1043
4011.95 1012
4012.55 961
4013.15 984
4013.75 1044
4014.34 1064
4014.94 1083
4015.54 1069
4016.14 1047
4016.74 1073
4017.33 1063
4017.93 1063
4018.53 1111
4019.13 1133
4019.73 1136
4020.32 1148
4020.92 1148
4021.52 1133
4022.12 1080
4022.72 1080
4023.32 1055
4023.91 1093
4024.51 1065
4025.11 1050
4025.71 1044
4026.31 1098
4026.91 1071
4027.51 1067
4028.10 1097
4028.70 1178
4029.30 1128
4029.90 1144
4030.50 1141
4031.10 1055
4031.70 1116
4032.30 1146
4032.90 1114
4033.49 1211
4034.09 1158
4034.69 1182
4035.29 1199
4035.89 1249
4036.49 1189
4037.09 1158
4037.69 1119
4038.29 1024
4038.89 984
4039.49 979
4040.09 977
4040.69 953
4041.29 987
4041.89 999
4042.49 952
4043.09 948
4043.69 1020
4044.29 939
4044.89 892
4045.49 925
4046.09 952
4046.69 932
4047.29 954
4047.89 987
4048.49 1047
4049.09 977
4049.69 941
4050.29 958
4050.89 949
4051.49 1011
4052.09 951
4052.69 953
4053.29 937
4053.89 1015
4054.49 951
4055.09 949
4055.69 964
4056.30 923
4056.90 903
4057.50 897
4058.10 937
4058.70 880
4059.30 954
4059.90 933
4060.50 971
4061.10 928
4061.71 902
4062.31 999
4062.91 966
4063.51 988
4064.11 1024
4064.71 988
4065.31 1010
4065.92 1017
4066.52 1046
4067.12 1041
4067.72 1036
4068.32 1048
4068.92 1009
4069.53 920
4070.13 937
4070.73 890
4071.33 925
4071.93 918
4072.54 935
4073.14 941
4073.74 949
4074.34 905
4074.94 909
4075.55 964
4076.15 905
4076.75 870
4077.35 924
4077.96 899
4078.56 901
4079.16 919
4079.76 868
4080.37 866
4080.97 835
4081.57 859
4082.17 889
4082.78 910
4083.38 853
4083.98 873
4084.59 873
4085.19 861
4085.79 889
4086.39 911
4087.00 908
4087.60 917
4088.20 826
4088.81 861
4089.41 861
4090.01 847
4090.62 907
4091.22 909
4091.82 930
4092.43 875
4093.03 865
4093.63 846
4094.24 858
4094.84 841
4095.45 833
4096.05 854
4096.65 851
4097.26 889
4097.86 867
4098.47 945
4099.07 935
4099.67 890
4100.28 870
4100.88 901
4101.49 885
4102.09 948
4102.69 990
4103.30 922
4103.90 949
4104.51 957
4105.11 942
4105.72 946
4106.32 945
4106.93 965
4107.53 915
4108.13 930
4108.74 899
4109.34 992
4109.95 934
4110.55 835
4111.16 835
4111.76 886
4112.37 895
4112.97 877
4113.58 825
4114.18 875
4114.79 892
4115.39 866
4116.00 853
4116.60 828
4117.21 899
4117.82 902
4118.42 899
4119.03 893
4119.63 940
4120.24 895
4120.84 918
4121.45 848
4122.05 928
4122.66 957
4123.27 905
4123.87 905
4124.48 938
4125.08 886
4125.69 857
4126.30 847
4126.90 900
4127.51 924
4128.11 911
4128.72 889
4129.33 922
4129.93 860
4130.54 822
4131.15 849
4131.75 908
4132.36 896
4132.96 894
4133.57 912
4134.18 999
4134.78 989
4135.39 956
4136.00 1018
4136.60 971
4137.21 1043
4137.82 1072
4138.43 1057
4139.03 1121
4139.64 1048
4140.25 1020
4140.85 1045
4141.46 1078
4142.07 1065
4142.68 1065
4143.28 1057
4143.89 1068
4144.50 1027
4145.10 1059
4145.71 1086
4146.32 1041
4146.93 1006
4147.53 1015
4148.14 986
4148.75 993
4149.36 991
4149.97 920
4150.57 949
4151.18 928
4151.79 867
4152.40 852
4153.00 872
4153.61 833
4154.22 906
4154.83 919
4155.44 887
4156.05 858
4156.65 897
4157.26 896
4157.87 953
4158.48 970
4159.09 972
4159.70 988
4160.30 952
4160.91 880
4161.52 1001
4162.13 952
4162.74 987
4163.35 979
4163.96 946
4164.56 926
4165.17 918
4165.78 962
4166.39 980
4167.00 919
4167.61 907
4168.22 882
4168.83 993
4169.44 980
4170.05 1031
4170.66 1068
4171.26 1035
4171.87 1027
4172.48 1084
4173.09 1133
4173.70 1099
4174.31 1131
4174.92 1150
4175.53 1122
4176.14 1073
4176.75 1124
4177.36 1148
4177.97 1128
4178.58 1056
4179.19 989
4179.80 990
4180.41 991
4181.02 947
4181.63 933
4182.24 1012
4182.85 1056
4183.46 977
4184.07 939
4184.68 892
4185.29 904
4185.90 898
4186.51 1010
4187.12 983
4187.73 981
4188.34 931
4188.95 968
4189.56 919
4190.18 946
4190.79 961
4191.40 1035
4192.01 997
4192.62 964
4193.23 986
4193.84 997
4194.45 1082
4195.06 1088
4195.67 1093
4196.28 1048
4196.90 1090
4197.51 1031
4198.12 1044
4198.73 987
4199.34 988
4199.95 937
4200.56 906
4201.18 927
4201.79 897
4202.40 879
4203.01 885
4203.62 890
4204.23 909
4204.85 902
4205.46 913
4206.07 981
4206.68 962
4207.29 1027
4207.90 1004
4208.52 939
4209.13 961
4209.74 978
4210.35 984
4210.97 1029
4211.58 1046
4212.19 985
4212.80 996
4213.41 1024
4214.03 1045
4214.64 996
4215.25 963
4215.86 1012
4216.48 992
4217.09 1002
4217.70 996
4218.32 1036
4218.93 1035
4219.54 1070
4220.15 1154
4220.77 1127
4221.38 1192
4221.99 1208
4222.61 1177
4223.22 1209
4223.83 1213
4224.44 1163
4225.06 1147
4225.67 1169
4226.28 1189
4226.90 1142
4227.51 1248
4228.13 1293
4228.74 1406
4229.35 1367
4229.97 1393
4230.58 1399
4231.19 1313
4231.81 1161
4232.42 1175
4233.03 1154
4233.65 1190
4234.26 1140
4234.88 1080
4235.49 1128
4236.10 1122
4236.72 1094
4237.33 1072
4237.95 1099
4238.56 1043
4239.17 1049
4239.79 1047
4240.40 1035
4241.02 1037
4241.63 1058
4242.25 1039
4242.86 1079
4243.48 1142
4244.09 1160
4244.71 1074
4245.32 1109
4245.93 1196
4246.55 1135
4247.16 1106
4247.78 1121
4248.39 1157
4249.01 1095
4249.62 1035
4250.24 1048
4250.85 1086
4251.47 1048
4252.08 1030
4252.70 1107
4253.32 1018
4253.93 1071
4254.55 1034
4255.16 1035
4255.78 1033
4256.39 1108
4257.01 1125
4257.62 1158
4258.24 1145
4258.85 1093
4259.47 1095
4260.09 1134
4260.70 1154
4261.32 1167
4261.93 1178
4262.55 1268
4263.17 1286
4263.78 1295
4264.40 1352
4265.01 1346
4265.63 1241
4266.25 1249
4266.86 1266
4267.48 1260
4268.10 1280
4268.71 1261
4269.33 1214
4269.94 1239
4270.56 1296
4271.18 1360
4271.79 1373
4272.41 1573
4273.03 1659
4273.64 1830
4274.26 1945
4274.88 1940
4275.49 2003
4276.11 1960
4276.73 1872
4277.35 1818
4277.96 1786
4278.58 1760
4279.20 1640
4279.81 1513
4280.43 1500
4281.05 1376
4281.67 1332
4282.28 1245
4282.90 1210
4283.52 1176
4284.14 1112
4284.75 1180
4285.37 1099
4285.99 1123
4286.61 1139
4287.22 1110
4287.84 1180
4288.46 1148
4289.08 1070
4289.70 1076
4290.31 1102
4290.93 1052
4291.55 1080
4292.17 1126
4292.79 1102
4293.40 1070
4294.02 1077
4294.64 1066
4295.26 1108
4295.88 1106
4296.50 1087
4297.11 1102
4297.73 1031
4298.35 1033
4298.97 1093
4299.59 1077
4300.21 1093
4300.83 1058
4301.44 1061
4302.06 1063
4302.68 1010
4303.30 1036
4303.92 1059
4304.54 1044
4305.16 1077
4305.78 1093
4306.40 1149
4307.02 1112
4307.63 1162
4308.25 1081
4308.87 1061
4309.49 1069
4310.11 1044
4310.73 1097
4311.35 1109
4311.97 1115
4312.59 1087
4313.21 1161
4313.83 1209
4314.45 1179
4315.07 1180
4315.69 1131
4316.31 1125
4316.93 1126
4317.55 1159
4318.17 1228
4318.79 1177
4319.41 1108
4320.03 1111
4320.65 1078
4321.27 1167
4321.89 1173
4322.51 1157
4323.13 1207
4323.75 1213
4324.37 1267
4324.99 1294
4325.61 1313
4326.23 1333
4326.85 1317
4327.47 1347
4328.09 1484
4328.71 1494
4329.33 1503
4329.96 1541
4330.58 1680
4331.20 1744
4331.82 1925
4332.44 2146
4333.06 2340
4333.68 2396
4334.30 2292
4334.92 2294
4335.54 2250
4336.17 2189
4336.79 2327
4337.41 2233
4338.03 2223
4338.65 2333
4339.27 2343
4339.89 2239
4340.52 1985
4341.14 1921
4341.76 1952
4342.38 1831
4343.00 1897
4343.62 1902
4344.25 1983
4344.87 2326
4345.49 2649
4346.11 2934
4346.73 3304
4347.36 3533
4347.98 3732
4348.60 3588
4349.22 3192
4349.84 2904
4350.47 2660
4351.09 2400
4351.71 2370
4352.33 2359
4352.96 2202
4353.58 2126
4354.20 1945
4354.82 1905
4355.45 1796
4356.07 1679
4356.69 1631
4357.31 1555
4357.94 1536
4358.56 1505
4359.18 1493
4359.81 1519
4360.43 1496
4361.05 1528
4361.68 1487
4362.30 1456
4362.92 1457
4363.55 1428
4364.17 1439
4364.79 1405
4365.42 1449
4366.04 1407
4366.66 1427
4367.29 1466
4367.91 1440
4368.53 1367
4369.16 1333
4369.78 1321
4370.40 1277
4371.03 1220
4371.65 1258
4372.27 1229
4372.90 1171
4373.52 1149
4374.15 1170
4374.77 1170
4375.39 1178
4376.02 1105
4376.64 1148
4377.27 1187
4377.89 1247
4378.52 1193
4379.14 1274
4379.76 1292
4380.39 1220
4381.01 1150
4381.64 1166
4382.26 1210
4382.89 1244
4383.51 1263
4384.14 1302
4384.76 1216
4385.39 1206
4386.01 1192
4386.64 1181
4387.26 1182
4387.89 1196
4388.51 1206
4389.14 1136
4389.76 1206
4390.39 1236
4391.01 1223
4391.64 1162
4392.26 1300
4392.89 1176
4393.51 1228
4394.14 1222
4394.76 1194
4395.39 1149
4396.01 1078
4396.64 1109
4397.26 1105
4397.89 1043
4398.52 1054
4399.14 1003
4399.77 1062
4400.39 1053
4401.02 1018
4401.65 1050
4402.27 1065
4402.90 1049
4403.52 1070
4404.15 1079
4404.78 1047
4405.40 1026
4406.03 1061
4406.65 1087
4407.28 1163
4407.91 1054
4408.53 1057
4409.16 1060
4409.79 1070
4410.41 1013
4411.04 1001
4411.67 1001
4412.29 1033
4412.92 1035
4413.55 1035
4414.17 1009
4414.80 995
4415.43 1001
4416.05 1051
4416.68 1040
4417.31 987
4417.94 981
4418.56 957
4419.19 970
4419.82 945
4420.44 1002
4421.07 1007
4421.70 1014
4422.33 1015
4422.95 1037
4423.58 1042
4424.21 979
4424.84 896
4425.46 947
4426.09 989
4426.72 983
4427.35 969
4427.97 926
4428.60 954
4429.23 978
4429.86 901
4430.49 909
4431.11 957
4431.74 915
4432.37 969
4433.00 946
4433.63 959
4434.26 1014
4434.88 1009
4435.51 1043
4436.14 1072
4436.77 1019
4437.40 989
4438.03 1056
4438.65 1019
4439.28 1016
4439.91 998
4440.54 1002
4441.17 1026
4441.80 982
4442.43 963
4443.06 988
4443.68 1006
4444.31 1051
4444.94 1032
4445.57 1057
4446.20 1059
4446.83 1094
4447.46 1081
4448.09 1144
4448.72 1084
4449.35 1107
4449.98 1094
4450.61 1092
4451.24 1050
4451.86 996
4452.49 1024
4453.12 1074
4453.75 1099
4454.38 1066
4455.01 1048
4455.64 1155
4456.27 1210
4456.90 1288
4457.53 1367
4458.16 1331
4458.79 1242
4459.42 1224
4460.05 1176
4460.68 1066
4461.31 1056
4461.94 1051
4462.57 1076
4463.20 961
4463.83 941
4464.46 981
4465.09 971
4465.72 987
4466.36 962
4466.99 949
4467.62 960
4468.25 976
4468.88 1016
4469.51 971
4470.14 976
4470.77 972
4471.40 1014
4472.03 1043
4472.66 953
4473.29 966
4473.93 943
4474.56 950
4475.19 968
4475.82 953
4476.45 978
4477.08 904
4477.71 959
4478.34 936
4478.98 989
4479.61 980
4480.24 930
4480.87 937
4481.50 951
4482.13 948
4482.76 950
4483.40 976
4484.03 973
4484.66 975
4485.29 978
4485.92 988
4486.56 951
4487.19 1010
4487.82 976
4488.45 963
4489.08 1014
4489.72 1003
4490.35 948
4490.98 1005
4491.61 998
4492.25 1005
4492.88 1042
4493.51 1076
4494.14 1066
4494.78 1000
4495.41 992
4496.04 1058
4496.67 1016
4497.31 1053
4497.94 1056
4498.57 1091
4499.20 1124
4499.84 1163
4500.47 1222
4501.10 1266
4501.74 1279
4502.37 1348
4503.00 1435
4503.64 1433
4504.27 1347
4504.90 1398
4505.53 1273
4506.17 1229
4506.80 1301
4507.43 1284
4508.07 1170
4508.70 1157
4509.34 1229
4509.97 1205
4510.60 1123
4511.24 1142
4511.87 1126
4512.50 1153
4513.14 1234
4513.77 1182
4514.41 1188
4515.04 1126
4515.67 1184
4516.31 1094
4516.94 1064
4517.58 1108
4518.21 1065
4518.84 1068
4519.48 1033
4520.11 1040
4520.75 1009
4521.38 999
4522.02 1068
4522.65 1097
4523.28 1112
4523.92 1135
4524.55 1078
4525.19 1075
4525.82 1167
4526.46 1178
4527.09 1169
4527.73 1292
4528.36 1400
4529.00 1632
4529.63 1858
4530.27 2200
4530.90 2521
4531.54 2771
4532.17 2942
4532.81 3028
4533.44 2822
4534.08 2589
4534.71 2419
4535.35 2159
4535.99 1900
4536.62 1670
4537.26 1502
4537.89 1452
4538.53 1303
4539.16 1262
4539.80 1154
4540.43 1061
4541.07 1081
4541.71 1061
4542.34 1044
4542.98 1043
4543.61 1059
4544.25 1097
4544.89 1018
4545.52 953
4546.16 929
4546.79 1000
4547.43 956
4548.07 933
4548.70 983
4549.34 1026
4549.98 1004
4550.61 960
4551.25 960
4551.89 916
4552.52 984
4553.16 974
4553.80 987
4554.43 1037
4555.07 1001
4555.71 971
4556.34 1043
4556.98 1022
4557.62 1025
4558.25 1037
4558.89 1041
4559.53 978
4560.16 1015
4560.80 1045
4561.44 1047
4562.08 1074
4562.71 1086
4563.35 1082
4563.99 1043
4564.63 1074
4565.26 1104
4565.90 1139
4566.54 1168
4567.18 1210
4567.81 1137
4568.45 1235
4569.09 1210
4569.73 1277
4570.36 1294
4571.00 1246
4571.64 1250
4572.28 1249
4572.92 1206
4573.55 1192
4574.19 1126
4574.83 1117
4575.47 1100
4576.11 1095
4576.75 1071
4577.38 1065
4578.02 1053
4578.66 1046
4579.30 966
4579.94 1019
4580.58 1001
4581.21 1033
4581.85 1046
4582.49 1032
4583.13 1028
4583.77 1056
4584.41 1063
4585.05 1085
4585.69 1076
4586.32 1105
4586.96 1124
4587.60 1223
4588.24 1291
4588.88 1361
4589.52 1342
4590.16 1281
4590.80 1245
4591.44 1380
4592.08 1347
4592.72 1395
4593.36 1429
4594.00 1415
4594.63 1403
4595.27 1278
4595.91 1178
4596.55 1099
4597.19 1072
4597.83 1023
4598.47 983
4599.11 1017
4599.75 1053
4600.39 1030
4601.03 1037
4601.67 1078
4602.31 1026
4602.95 1025
4603.59 1021
4604.23 1056
4604.87 1044
4605.51 1053
4606.15 1039
4606.79 1039
4607.43 1142
4608.08 1048
4608.72 1065
4609.36 1139
4610.00 1126
4610.64 1050
4611.28 1059
4611.92 1021
4612.56 999
4613.20 1008
4613.84 1016
4614.48 1007
4615.12 996
4615.76 1037
4616.41 994
4617.05 948
4617.69 937
4618.33 964
4618.97 913
4619.61 951
4620.25 963
4620.89 857
4621.54 915
4622.18 908
4622.82 896
4623.46 945
4624.10 952
4624.74 953
4625.38 957
4626.03 901
4626.67 883
4627.31 954
4627.95 904
4628.59 914
4629.24 961
4629.88 926
4630.52 972
4631.16 967
4631.80 1044
4632.45 1088
4633.09 1116
4633.73 1127
4634.37 1085
4635.02 1079
4635.66 1092
4636.30 1016
4636.94 1063
4637.58 1044
4638.23 1112
4638.87 1137
4639.51 1129
4640.16 1097
4640.80 1109
4641.44 1085
4642.08 1091
4642.73 1106
4643.37 1026
4644.01 948
4644.66 984
4645.30 1002
4645.94 996
4646.58 986
4647.23 1024
4647.87 979
4648.51 916
4649.16 939
4649.80 954
4650.44 896
4651.09 973
4651.73 987
4652.37 990
4653.02 991
4653.66 984
4654.31 976
4654.95 1057
4655.59 1002
4656.24 981
4656.88 1020
4657.52 962
4658.17 977
4658.81 951
4659.46 955
4660.10 924
4660.75 909
4661.39 905
4662.03 930
4662.68 910
4663.32 919
4663.97 867
4664.61 935
4665.26 882
4665.90 865
4666.54 875
4667.19 843
4667.83 851
4668.48 861
4669.12 847
4669.77 839
4670.41 824
4671.06 869
4671.70 914
4672.35 843
4672.99 874
4673.64 921
4674.28 901
4674.93 900
4675.57 907
4676.22 911
4676.86 908
4677.51 931
4678.15 879
4678.80 929
4679.44 923
4680.09 990
4680.73 982
4681.38 955
4682.03 961
4682.67 931
4683.32 890
4683.96 912
4684.61 943
4685.25 891
4685.90 919
4686.55 994
4687.19 963
4687.84 980
4688.48 969
4689.13 970
4689.78 1059
4690.42 1064
4691.07 1018
4691.72 1058
4692.36 1055
4693.01 1026
4693.65 1037
4694.30 930
4694.95 976
4695.59 1021
4696.24 996
4696.89 1011
4697.53 1029
4698.18 1138
4698.83 1077
4699.47 1103
4700.12 1171
4700.77 1238
4701.41 1266
4702.06 1276
4702.71 1161
4703.36 1104
4704.00 1005
4704.65 1042
4705.30 1041
4705.94 1052
4706.59 1005
4707.24 989
4707.89 1017
4708.53 1061
4709.18 1025
4709.83 978
4710.48 979
4711.12 1010
4711.77 937
4712.42 941
4713.07 992
4713.71 972
4714.36 1000
4715.01 929
4715.66 1008
4716.31 1015
4716.95 1014
4717.60 980
4718.25 954
4718.90 965
4719.55 964
4720.19 978
4720.84 977
4721.49 978
4722.14 977
4722.79 978
4723.44 961
4724.08 971
4724.73 963
4725.38 1072
4726.03 997
4726.68 1028
4727.33 1009
4727.98 1023
4728.63 952
4729.27 1013
4729.92 978
4730.57 985
4731.22 1037
4731.87 956
4732.52 894
4733.17 894
4733.82 965
4734.47 969
4735.12 936
4735.77 924
4736.41 913
4737.06 927
4737.71 958
4738.36 928
4739.01 944
4739.66 936
4740.31 954
4740.96 1003
4741.61 1060
4742.26 1023
4742.91 941
4743.56 927
4744.21 1016
4744.86 1002
4745.51 934
4746.16 912
4746.81 912
4747.46 921
4748.11 879
4748.76 899
4749.41 975
4750.06 1000
4750.71 1005
4751.36 1011
4752.01 1033
4752.66 1043
4753.31 1092
4753.96 1033
4754.61 1063
4755.26 1017
4755.92 1023
4756.57 1068
4757.22 1015
4757.87 1049
4758.52 1041
4759.17 986
4759.82 1079
4760.47 1061
4761.12 1089
4761.77 1103
4762.42 1085
4763.08 1074
4763.73 1081
4764.38 1113
4765.03 1066
4765.68 984
4766.33 1020
4766.98 963
4767.64 979
4768.29 1037
4768.94 980
4769.59 999
4770.24 989
4770.89 1042
4771.54 1016
4772.20 1016
4772.85 980
4773.50 1036
4774.15 1012
4774.80 1003
4775.46 1019
4776.11 1001
4776.76 1001
4777.41 1054
4778.06 969
4778.72 979
4779.37 986
4780.02 1024
4780.67 1003
4781.33 998
4781.98 1015
4782.63 1050
4783.28 1057
4783.94 1067
4784.59 1002
4785.24 1059
4785.89 1016
4786.55 1036
4787.20 1099
4787.85 1059
4788.51 1051
4789.16 1113
4789.81 1119
4790.46 1098
4791.12 1128
4791.77 1200
4792.42 1142
4793.08 1148
4793.73 1153
4794.38 1187
4795.04 1164
4795.69 1174
4796.34 1148
4797.00 1145
4797.65 1239
4798.30 1208
4798.96 1218
4799.61 1294
4800.27 1348
4800.92 1372
4801.57 1426
4802.23 1525
4802.88 1402
4803.53 1299
4804.19 1301
4804.84 1240
4805.50 1266
4806.15 1196
4806.81 1174
4807.46 1191
4808.11 1110
4808.77 1212
4809.42 1248
4810.08 1203
4810.73 1184
4811.39 1147
4812.04 1211
4812.69 1252
4813.35 1301
4814.00 1329
4814.66 1280
4815.31 1281
4815.97 1326
4816.62 1282
4817.28 1305
4817.93 1295
4818.59 1300
4819.24 1313
4819.90 1281
4820.55 1366
4821.21 1372
4821.86 1418
4822.52 1493
4823.17 1599
4823.83 1682
4824.48 1753
4825.14 1690
4825.79 1669
4826.45 1559
4827.11 1525
4827.76 1488
4828.42 1509
4829.07 1519
4829.73 1478
4830.38 1475
4831.04 1544
4831.70 1470
4832.35 1529
4833.01 1537
4833.66 1500
4834.32 1570
4834.98 1530
4835.63 1654
4836.29 1733
4836.94 1698
4837.60 1661
4838.26 1689
4838.91 1704
4839.57 1734
4840.23 1782
4840.88 1830
4841.54 1860
4842.20 1894
4842.85 1865
4843.51 1852
4844.17 1867
4844.82 1792
4845.48 1903
4846.14 1906
4846.79 1932
4847.45 1867
4848.11 1976
4848.76 2122
4849.42 2353
4850.08 2546
4850.73 2738
4851.39 2797
4852.05 2832
4852.71 2750
4853.36 2591
4854.02 2434
4854.68 2258
4855.34 2221
4855.99 2179
4856.65 2375
4857.31 2566
4857.97 2767
4858.62 2961
4859.28 3114
4859.94 3199
4860.60 3031
4861.25 2872
4861.91 2706
4862.57 2370
4863.23 2183
4863.89 2118
4864.54 1969
4865.20 1984
4865.86 2022
4866.52 2002
4867.18 2024
4867.84 2079
4868.49 2100
4869.15 2139
4869.81 2041
4870.47 2097
4871.13 2008
4871.79 1954
4872.44 1916
4873.10 1827
4873.76 1752
4874.42 1770
4875.08 1823
4875.74 1779
4876.40 1733
4877.06 1718
4877.72 1786
4878.37 1756
4879.03 1921
4879.69 1925
4880.35 1951
4881.01 1905
4881.67 1829
4882.33 1795
4882.99 1708
4883.65 1565
4884.31 1501
4884.97 1551
4885.63 1575
4886.29 1528
4886.95 1585
4887.61 1552
4888.26 1494
4888.92 1536
4889.58 1516
4890.24 1523
4890.90 1494
4891.56 1520
4892.22 1486
4892.88 1546
4893.54 1498
4894.20 1477
4894.86 1440
4895.52 1477
4896.18 1435
4896.84 1388
4897.51 1411
4898.17 1378
4898.83 1435
4899.49 1463
4900.15 1464
4900.81 1437
4901.47 1476
4902.13 1441
4902.79 1388
4903.45 1317
4904.11 1301
4904.77 1322
4905.43 1301
4906.09 1259
4906.75 1272
4907.41 1317
4908.08 1253
4908.74 1230
4909.40 1178
4910.06 1227
4910.72 1203
4911.38 1197
4912.04 1170
4912.70 1158
4913.37 1086
4914.03 1128
4914.69 1105
4915.35 1102
4916.01 1100
4916.67 1104
4917.33 1112
4918.00 1080
4918.66 1030
4919.32 1016
4919.98 1027
4920.64 1030
4921.31 1005
4921.97 1050
4922.63 1003
4923.29 986
4923.95 1039
4924.62 1035
4925.28 1016
4925.94 1035
4926.60 1040
4927.26 1061
4927.93 1062
4928.59 1044
4929.25 1058
4929.91 1077
4930.58 1058
4931.24 1018
4931.90 1059
4932.56 1022
4933.23 1065
4933.89 1107
4934.55 1099
4935.22 1047
4935.88 1088
4936.54 1036
4937.20 1003
4937.87 1030
4938.53 1005
4939.19 1014
4939.86 974
4940.52 964
4941.18 1002
4941.85 949
4942.51 962
4943.17 950
4943.84 993
4944.50 966
4945.16 947
4945.83 972
4946.49 972
4947.15 988
4947.82 997
4948.48 977
4949.15 934
4949.81 949
4950.47 949
4951.14 900
4951.80 948
4952.47 960
4953.13 913
4953.79 931
4954.46 1009
4955.12 967
4955.79 954
4956.45 916
4957.11 951
4957.78 984
4958.44 955
4959.11 1051
4959.77 1107
4960.44 1159
4961.10 1178
4961.77 1217
4962.43 1191
4963.10 1208
4963.76 1273
4964.42 1297
4965.09 1251
4965.75 1194
4966.42 1187
4967.08 1138
4967.75 1066
4968.41 1036
4969.08 1054
4969.74 985
4970.41 999
4971.08 976
4971.74 973
4972.41 953
4973.07 963
4973.74 993
4974.40 1009
4975.07 968
4975.73 998
4976.40 1050
4977.06 1040
4977.73 1033
4978.40 1030
4979.06 1013
4979.73 976
4980.39 984
4981.06 983
4981.73 1008
4982.39 1028
4983.06 967
4983.72 939
4984.39 949
4985.06 943
4985.72 970
4986.39 948
4987.05 862
4987.72 870
4988.39 955
4989.05 948
4989.72 913
4990.39 919
4991.05 934
4991.72 909
4992.39 912
4993.05 920
4993.72 934
4994.39 915
4995.05 891
4995.72 916
4996.39 904
4997.05 913
4997.72 897
4998.39 938
4999.06 879
4999.72 881
5000.39 863
5001.06 854
5001.73 856
5002.39 886
5003.06 892
5003.73 839
5004.39 833
5005.06 799
5005.73 808
5006.40 832
5007.07 830
5007.73 882
5008.40 877
5009.07 858
5009.74 828
5010.40 891
5011.07 925
5011.74 900
5012.41 879
5013.08 839
5013.74 819
5014.41 879
5015.08 851
5015.75 820
5016.42 848
5017.09 823
5017.75 878
5018.42 907
5019.09 863
5019.76 870
5020.43 848
5021.10 811
5021.76 835
5022.43 811
5023.10 831
5023.77 884
5024.44 869
5025.11 887
5025.78 841
5026.45 923
5027.12 869
5027.78 860
5028.45 810
5029.12 843
5029.79 813
5030.46 814
5031.13 817
5031.80 808
5032.47 826
5033.14 845
5033.81 802
5034.48 792
5035.15 826
5035.82 819
5036.49 755
5037.16 825
5037.83 802
5038.50 815
5039.16 875
5039.83 858
5040.50 825
5041.17 822
5041.84 838
5042.51 835
5043.18 853
5043.85 838
5044.52 792
5045.20 844
5045.87 865
5046.54 866
5047.21 894
5047.88 888
5048.55 816
5049.22 845
5049.89 897
5050.56 881
5051.23 796
5051.90 784
5052.57 803
5053.24 855
5053.91 796
5054.58 816
5055.25 830
5055.92 819
5056.60 814
5057.27 808
5057.94 770
5058.61 818
5059.28 815
5059.95 827
5060.62 785
5061.29 818
5061.96 794
5062.64 821
5063.31 847
5063.98 818
5064.65 870
5065.32 828
5065.99 849
5066.66 792
5067.34 752
5068.01 803
5068.68 814
5069.35 822
5070.02 815
5070.70 854
5071.37 845
5072.04 861
5072.71 836
5073.38 870
5074.06 884
5074.73 866
5075.40 852
5076.07 866
5076.74 912
5077.42 937
5078.09 960
5078.76 1032
5079.43 978
5080.11 981
5080.78 980
5081.45 954
5082.12 947
5082.80 938
5083.47 909
5084.14 952
5084.82 972
5085.49 961
5086.16 992
5086.83 900
5087.51 924
5088.18 913
5088.85 932
5089.53 1001
5090.20 992
5090.87 964
5091.55 1018
5092.22 999
5092.89 969
5093.57 997
5094.24 1020
5094.91 972
5095.59 915
5096.26 870
5096.93 836
5097.61 840
5098.28 908
5098.96 920
5099.63 913
5100.30 853
5100.98 880
5101.65 863
5102.32 880
5103.00 924
5103.67 899
5104.35 988
5105.02 988
5105.70 995
5106.37 970
5107.04 922
5107.72 934
5108.39 951
5109.07 937
5109.74 840
5110.42 881
5111.09 889
5111.77 902
5112.44 896
5113.11 892
5113.79 843
5114.46 900
5115.14 898
5115.81 897
5116.49 916
5117.16 939
5117.84 983
5118.51 1093
5119.19 1129
5119.86 1169
5120.54 1196
5121.21 1136
5121.89 1157
5122.57 1077
5123.24 1019
5123.92 1016
5124.59 1021
5125.27 948
5125.94 955
5126.62 960
5127.29 938
5127.97 902
5128.64 933
5129.32 931
5130.00 935
5130.67 936
5131.35 919
5132.02 920
5132.70 888
5133.38 951
5134.05 973
5134.73 893
5135.40 929
5136.08 895
5136.76 905
5137.43 961
5138.11 893
5138.79 924
5139.46 894
5140.14 889
5140.82 883
5141.49 921
5142.17 943
5142.85 879
5143.52 823
5144.20 862
5144.88 848
5145.55 856
5146.23 894
5146.91 860
5147.58 834
5148.26 841
5148.94 824
5149.61 862
5150.29 905
5150.97 818
5151.65 827
5152.32 854
5153.00 874
5153.68 859
5154.36 813
5155.03 819
5155.71 822
5156.39 831
5157.07 852
5157.74 846
5158.42 844
5159.10 866
5159.78 864
5160.45 867
5161.13 851
5161.81 816
5162.49 815
5163.17 829
5163.84 868
5164.52 840
5165.20 812
5165.88 876
5166.56 926
5167.24 914
5167.91 870
5168.59 829
5169.27 820
5169.95 850
5170.63 860
5171.31 819
5171.98 821
5172.66 811
5173.34 784
5174.02 843
5174.70 911
5175.38 835
5176.06 854
5176.74 829
5177.41 857
5178.09 852
5178.77 825
5179.45 814
5180.13 857
5180.81 826
5181.49 848
5182.17 860
5182.85 812
5183.53 865
5184.21 808
5184.89 820
5185.57 805
5186.24 819
5186.92 837
5187.60 808
5188.28 825
5188.96 784
5189.64 779
5190.32 798
5191.00 743
5191.68 773
5192.36 812
5193.04 785
5193.72 750
5194.40 793
5195.08 755
5195.76 793
5196.44 737
5197.12 790
5197.80 737
5198.48 797
5199.16 834
5199.84 794
5200.52 837
5201.21 813
5201.89 809
5202.57 788
5203.25 782
5203.93 746
5204.61 799
5205.29 830
5205.97 824
5206.65 842
5207.33 866
5208.01 842
5208.69 874
5209.37 872
5210.06 887
5210.74 893
5211.42 949
5212.10 960
5212.78 873
5213.46 853
5214.14 941
5214.82 933
5215.51 925
5216.19 948
5216.87 964
5217.55 952
5218.23 952
5218.91 919
5219.60 880
5220.28 904
5220.96 896
5221.64 912
5222.32 960
5223.00 978
5223.69 1008
5224.37 995
5225.05 964
5225.73 942
5226.41 910
5227.10 935
5227.78 857
5228.46 880
5229.14 887
5229.83 846
5230.51 932
5231.19 876
5231.87 872
5232.56 903
5233.24 914
5233.92 913
5234.60 863
5235.29 861
5235.97 865
5236.65 903
5237.34 916
5238.02 946
5238.70 951
5239.38 961
5240.07 961
5240.75 1016
5241.43 903
5242.12 908
5242.80 944
5243.48 950
5244.17 934
5244.85 846
5245.53 884
5246.22 889
5246.90 849
5247.58 867
5248.27 934
5248.95 824
5249.63 835
5250.32 880
5251.00 882
5251.69 914
5252.37 918
5253.05 962
5253.74 1030
5254.42 938
5255.11 860
5255.79 838
5256.47 921
5257.16 917
5257.84 914
5258.53 874
5259.21 846
5259.89 825
5260.58 875
5261.26 965
5261.95 931
5262.63 995
5263.32 999
5264.00 949
5264.69 944
5265.37 860
5266.06 919
5266.74 924
5267.43 929
5268.11 913
5268.79 859
5269.48 846
5270.16 929
5270.85 911
5271.53 964
5272.22 913
5272.91 860
5273.59 844
5274.28 862
5274.96 822
5275.65 837
5276.33 848
5277.02 843
5277.70 822
5278.39 827
5279.07 848
5279.76 827
5280.45 850
5281.13 846
5281.82 862
5282.50 901
5283.19 921
5283.87 888
5284.56 834
5285.25 813
5285.93 871
5286.62 859
5287.30 864
5287.99 892
5288.68 867
5289.36 867
5290.05 833
5290.74 887
5291.42 879
5292.11 853
5292.79 865
5293.48 847
5294.17 878
5294.85 889
5295.54 904
5296.23 917
5296.91 912
5297.60 894
5298.29 878
5298.98 933
5299.66 950
5300.35 992
5301.04 973
5301.72 1001
5302.41 1003
5303.10 1012
5303.78 1071
5304.47 1097
5305.16 1119
5305.85 1177
5306.53 1175
5307.22 1195
5307.91 1137
5308.60 1150
5309.28 1205
5309.97 1144
5310.66 1142
5311.35 1131
5312.03 1244
5312.72 1307
5313.41 1322
5314.10 1292
5314.79 1256
5315.47 1246
5316.16 1233
5316.85 1134
5317.54 1115
5318.23 1136
5318.91 1115
5319.60 1128
5320.29 1163
5320.98 1141
5321.67 1131
5322.36 1149
5323.04 1107
5323.73 1105
5324.42 1060
5325.11 979
5325.80 1003
5326.49 939
5327.18 945
5327.86 973
5328.55 965
5329.24 969
5329.93 954
5330.62 911
5331.31 963
5332.00 975
5332.69 931
5333.38 929
5334.06 930
5334.75 885
5335.44 901
5336.13 872
5336.82 841
5337.51 912
5338.20 874
5338.89 902
5339.58 905
5340.27 938
5340.96 863
5341.65 875
5342.34 927
5343.03 944
5343.72 957
5344.41 968
5345.10 943
5345.79 963
5346.48 989
5347.17 1065
5347.86 1123
5348.55 1154
5349.24 1130
5349.93 1163
5350.62 1289
5351.31 1253
5352.00 1194
5352.69 1250
5353.38 1244
5354.07 1207
5354.76 1108
5355.45 1039
5356.14 999
5356.83 967
5357.52 917
5358.21 905
5358.90 852
5359.59 890
5360.29 945
5360.98 898
5361.67 965
5362.36 909
5363.05 953
5363.74 964
5364.43 953
5365.12 893
5365.81 911
5366.50 861
5367.20 851
5367.89 871
5368.58 789
5369.27 835
5369.96 855
5370.65 837
5371.34 839
5372.04 796
5372.73 806
5373.42 881
5374.11 872
5374.80 842
5375.49 900
5376.19 863
5376.88 794
5377.57 824
5378.26 857
5378.95 811
5379.65 833
5380.34 873
5381.03 885
5381.72 893
5382.42 859
5383.11 910
5383.80 855
5384.49 869
5385.19 906
5385.88 896
5386.57 898
5387.26 919
5387.96 944
5388.65 947
5389.34 982
5390.03 984
5390.73 935
5391.42 941
5392.11 929
5392.80 907
5393.50 896
5394.19 922
5394.88 947
5395.58 920
5396.27 926
5396.96 893
5397.66 903
5398.35 906
5399.04 852
5399.74 843
5400.43 882
5401.12 838
5401.82 837
5402.51 853
5403.20 852
5403.90 873
5404.59 882
5405.29 898
5405.98 869
5406.67 896
5407.37 887
5408.06 900
5408.75 893
5409.45 922
5410.14 935
5410.84 944
5411.53 931
5412.23 940
5412.92 927
5413.61 991
5414.31 924
5415.00 919
5415.70 924
5416.39 926
5417.09 918
5417.78 916
5418.47 891
5419.17 901
5419.86 956
5420.56 958
5421.25 927
5421.95 929
5422.64 917
5423.34 954
5424.03 1012
5424.73 968
5425.42 959
5426.12 933
5426.81 916
5427.51 966
5428.20 916
5428.90 902
5429.59 866
5430.29 945
5430.99 923
5431.68 969
5432.38 964
5433.07 918
5433.77 1002
5434.46 975
5435.16 1034
5435.85 1039
5436.55 994
5437.25 999
5437.94 1017
5438.64 1058
5439.33 1060
5440.03 1051
5440.73 1011
5441.42 987
5442.12 1017
5442.81 1020
5443.51 959
5444.21 1059
5444.90 1107
5445.60 1117
5446.29 1216
5446.99 1310
5447.69 1325
5448.38 1357
5449.08 1422
5449.78 1324
5450.47 1324
5451.17 1318
5451.87 1281
5452.56 1249
5453.26 1241
5453.96 1173
5454.65 1107
5455.35 1105
5456.05 1122
5456.75 1083
5457.44 1086
5458.14 1098
5458.84 1218
5459.53 1193
5460.23 1203
5460.93 1185
5461.63 1209
5462.32 1206
5463.02 1207
5463.72 1209
5464.42 1194
5465.11 1229
5465.81 1198
5466.51 1130
5467.21 1188
5467.90 1216
5468.60 1224
5469.30 1282
5470.00 1225
5470.70 1259
5471.39 1329
5472.09 1392
5472.79 1358
5473.49 1369
5474.19 1420
5474.88 1407
5475.58 1422
5476.28 1439
5476.98 1493
5477.68 1557
5478.38 1656
5479.07 1871
5479.77 2108
5480.47 2273
5481.17 2556
5481.87 2596
5482.57 2487
5483.27 2414
5483.96 2209
5484.66 2009
5485.36 1862
5486.06 1705
5486.76 1720
5487.46 1642
5488.16 1634
5488.86 1682
5489.56 1626
5490.26 1630
5490.96 1683
5491.65 1700
5492.35 1642
5493.05 1706
5493.75 1789
5494.45 1825
5495.15 1777
5495.85 1759
5496.55 1830
5497.25 1856
5497.95 1865
5498.65 2135
5499.35 2367
5500.05 2858
5500.75 3365
5501.45 3879
5502.15 4163
5502.85 3969
5503.55 3656
5504.25 3261
5504.95 2718
5505.65 2314
5506.35 1979
5507.05 1900
5507.75 1616
5508.45 1553
5509.15 1472
5509.85 1402
5510.55 1510
5511.25 1461
5511.95 1449
5512.65 1436
5513.35 1480
5514.05 1481
5514.76 1500
5515.46 1470
5516.16 1448
5516.86 1421
5517.56 1452
5518.26 1516
5518.96 1474
5519.66 1501
5520.36 1486
5521.06 1527
5521.77 1509
5522.47 1375
5523.17 1376
5523.87 1293
5524.57 1274
5525.27 1248
5525.97 1254
5526.67 1228
5527.38 1199
5528.08 1194
5528.78 1143
5529.48 1166
5530.18 1155
5530.88 1213
5531.59 1175
5532.29 1139
5532.99 1158
5533.69 1109
5534.39 1101
5535.10 1138
5535.80 1165
5536.50 1155
5537.20 1079
5537.90 1080
5538.61 1091
5539.31 1086
5540.01 1098
5540.71 1049
5541.42 1048
5542.12 1034
5542.82 1151
5543.52 1086
5544.23 1069
5544.93 1073
5545.63 1098
5546.33 1032
5547.04 1013
5547.74 1086
5548.44 1097
5549.15 1004
5549.85 1035
5550.55 1038
5551.26 1053
5551.96 1032
5552.66 1087
5553.36 1065
5554.07 1032
5554.77 1045
5555.47 1070
5556.18 1038
5556.88 1025
5557.58 1032
5558.29 1027
5558.99 1007
5559.70 1071
5560.40 1021
5561.10 1089
5561.81 1070
5562.51 1037
5563.21 1113
5563.92 1147
5564.62 1195
5565.33 1207
5566.03 1127
5566.73 1089
5567.44 1069
5568.14 1050
5568.85 974
5569.55 1023
5570.25 1047
5570.96 984
5571.66 895
5572.37 934
5573.07 1007
5573.78 981
5574.48 1065
5575.19 1076
5575.89 1084
5576.59 1014
5577.30 1028
5578.00 1060
5578.71 1043
5579.41 1055
5580.12 1008
5580.82 1000
5581.53 977
5582.23 943
5582.94 985
5583.64 969
5584.35 939
5585.05 931
5585.76 918
5586.46 928
5587.17 952
5587.88 982
5588.58 1006
5589.29 944
5589.99 947
5590.70 938
5591.40 909
5592.11 961
5592.81 919
5593.52 935
5594.23 877
5594.93 892
5595.64 924
5596.34 919
5597.05 893
5597.76 920
5598.46 989
5599.17 975
5599.87 938
5600.58 937
5601.29 947
5601.99 1000
5602.70 955
5603.41 899
5604.11 945
5604.82 991
5605.52 896
5606.23 910
5606.94 926
5607.64 956
5608.35 907
5609.06 920
5609.76 943
5610.47 953
5611.18 905
5611.88 895
5612.59 896
5613.30 897
5614.01 870
5614.71 867
5615.42 908
5616.13 865
5616.83 970
5617.54 973
5618.25 907
5618.96 920
5619.66 970
5620.37 969
5621.08 992
5621.79 948
5622.49 955
5623.20 895
5623.91 883
5624.62 911
5625.32 911
5626.03 973
5626.74 983
5627.45 951
5628.16 1012
5628.86 968
5629.57 947
5630.28 1003
5630.99 999
5631.70 1002
5632.40 1076
5633.11 1044
5633.82 1065
5634.53 1009
5635.24 953
5635.95 1072
5636.65 1107
5637.36 1128
5638.07 1131
5638.78 1143
5639.49 1200
5640.20 1229
5640.91 1250
5641.61 1193
5642.32 1205
5643.03 1145
5643.74 1171
5644.45 1105
5645.16 1088
5645.87 1081
5646.58 1113
5647.29 1077
5648.00 1054
5648.70 1021
5649.41 1034
5650.12 1129
5650.83 1135
5651.54 1084
5652.25 1082
5652.96 1057
5653.67 1104
5654.38 1152
5655.09 1102
5655.80 1092
5656.51 1136
5657.22 1161
5657.93 1152
5658.64 1084
5659.35 1167
5660.06 1240
5660.77 1194
5661.48 1201
5662.19 1199
5662.90 1160
5663.61 1197
5664.32 1191
5665.03 1144
5665.74 1166
5666.45 1085
5667.16 1120
5667.87 1092
5668.58 1062
5669.29 1123
5670.00 1125
5670.71 1111
5671.42 1170
5672.13 1250
5672.84 1296
5673.56 1320
5674.27 1263
5674.98 1213
5675.69 1102
5676.40 1007
5677.11 1028
5677.82 1044
5678.53 976
5679.24 1014
5679.95 1061
5680.67 1048
5681.38 1073
5682.09 1053
5682.80 1083
5683.51 1083
5684.22 1084
5684.93 1023
5685.65 1055
5686.36 1072
5687.07 1022
5687.78 998
5688.49 996
5689.20 974
5689.92 987
5690.63 990
5691.34 953
5692.05 974
5692.76 970
5693.47 975
5694.19 918
5694.90 935
5695.61 975
5696.32 944
5697.04 936
5697.75 946
5698.46 943
5699.17 929
5699.89 967
5700.60 944
5701.31 989
5702.02 1005
5702.74 993
5703.45 958
5704.16 916
5704.87 955
5705.59 939
5706.30 943
5707.01 898
5707.72 911
5708.44 969
5709.15 913
5709.86 916
5710.58 964
5711.29 944
5712.00 974
5712.72 933
5713.43 909
5714.14 910
5714.86 932
5715.57 942
5716.28 937
5717.00 955
5717.71 947
5718.42 927
5719.14 896
5719.85 929
5720.56 942
5721.28 927
5721.99 980
5722.71 986
5723.42 986
5724.13 1004
5724.85 1010
5725.56 1057
5726.28 1080
5726.99 1131
5727.70 1133
5728.42 1162
5729.13 1170
5729.85 1165
5730.56 1132
5731.28 1101
5731.99 1062
5732.70 1088
5733.42 995
5734.13 1012
5734.85 1010
5735.56 971
5736.28 942
5736.99 1001
5737.71 1010
5738.42 992
5739.14 1007
5739.85 1025
5740.57 1002
5741.28 1035
5742.00 980
5742.71 985
5743.43 988
5744.14 990
5744.86 1019
5745.57 1012
5746.29 1053
5747.00 1048
5747.72 1061
5748.43 1019
5749.15 927
5749.87 990
5750.58 1089
5751.30 1045
5752.01 1042
5752.73 1068
5753.44 1127
5754.16 1142
5754.88 1201
5755.59 1124
5756.31 1165
5757.02 1213
5757.74 1172
5758.46 1258
5759.17 1221
5759.89 1245
5760.60 1199
5761.32 1254
5762.04 1271
5762.75 1243
5763.47 1238
5764.19 1220
5764.90 1245
5765.62 1217
5766.34 1271
5767.05 1301
5767.77 1379
5768.49 1444
5769.20 1716
5769.92 1937
5770.64 2299
5771.35 2397
5772.07 2520
5772.79 2531
5773.50 2261
5774.22 1985
5774.94 1741
5775.65 1597
5776.37 1396
5777.09 1343
5777.81 1285
5778.52 1316
5779.24 1355
5779.96 1333
5780.68 1288
5781.39 1365
5782.11 1346
5782.83 1335
5783.55 1340
5784.26 1365
5784.98 1414
5785.70 1355
5786.42 1403
5787.14 1367
5787.85 1342
5788.57 1352
5789.29 1299
5790.01 1265
5790.73 1345
5791.44 1254
5792.16 1289
5792.88 1304
5793.60 1332
5794.32 1251
5795.03 1183
5795.75 1156
5796.47 1206
5797.19 1231
5797.91 1232
5798.63 1228
5799.35 1266
5800.06 1304
5800.78 1391
5801.50 1423
5802.22 1458
5802.94 1476
5803.66 1386
5804.38 1329
5805.10 1271
5805.82 1230
5806.53 1210
5807.25 1195
5807.97 1142
5808.69 1211
5809.41 1191
5810.13 1172
5810.85 1161
5811.57 1127
5812.29 1145
5813.01 1058
5813.73 1098
5814.45 1102
5815.17 1075
5815.89 1133
5816.61 1111
5817.33 1087
5818.05 1088
5818.77 1098
5819.49 1101
5820.20 1113
5820.92 1111
5821.64 1066
5822.36 1003
5823.09 1087
5823.81 1078
5824.53 1026
5825.25 1004
5825.97 1005
5826.69 1038
5827.41 1086
5828.13 1089
5828.85 1058
5829.57 1052
5830.29 1038
5831.01 1016
5831.73 1009
5832.45 1066
5833.17 1000
5833.89 982
5834.61 1012
5835.33 1053
5836.05 1014
5836.78 1028
5837.50 943
5838.22 944
5838.94 951
5839.66 1005
5840.38 995
5841.10 1018
5841.82 985
5842.54 993
5843.27 1024
5843.99 1024
5844.71 970
5845.43 1005
5846.15 1061
5846.87 1034
5847.59 1046
5848.32 1047
5849.04 1020
5849.76 1022
5850.48 1081
5851.20 1033
5851.93 1088
5852.65 1080
5853.37 1180
5854.09 1101
5854.81 1081
5855.54 1029
5856.26 1067
5856.98 1109
5857.70 1087
5858.42 1012
5859.15 997
5859.87 1057
5860.59 1047
5861.31 1021
5862.04 1047
5862.76 1058
5863.48 1071
5864.20 1083
5864.93 1061
5865.65 1049
5866.37 1037
5867.10 1051
5867.82 1017
5868.54 1042
5869.26 1030
5869.99 1020
5870.71 1067
5871.43 1095
5872.16 1120
5872.88 1069
5873.60 1086
5874.33 1086
5875.05 1059
5875.77 1094
5876.50 1049
5877.22 1093
5877.94 1070
5878.67 1082
5879.39 1110
5880.11 1147
5880.84 1138
5881.56 1158
5882.28 1155
5883.01 1179
5883.73 1190
5884.46 1172
5885.18 1179
5885.90 1206
5886.63 1229
5887.35 1194
5888.08 1193
5888.80 1198
5889.52 1163
5890.25 1158
5890.97 1148
5891.70 1176
5892.42 1127
5893.15 1166
5893.87 1200
5894.59 1212
5895.32 1188
5896.04 1139
5896.77 1207
5897.49 1206
5898.22 1226
5898.94 1233
5899.67 1205
5900.39 1226
5901.12 1231
5901.84 1225
5902.57 1307
5903.29 1288
5904.02 1257
5904.74 1244
5905.47 1274
5906.19 1293
5906.92 1305
5907.64 1273
5908.37 1307
5909.09 1306
5909.82 1317
5910.55 1319
5911.27 1338
5912.00 1362
5912.72 1349
5913.45 1385
5914.17 1402
5914.90 1370
5915.63 1406
5916.35 1427
5917.08 1381
5917.80 1476
5918.53 1427
5919.25 1501
5919.98 1455
5920.71 1500
5921.43 1514
5922.16 1546
5922.89 1653
5923.61 1601
5924.34 1681
5925.06 1726
5925.79 1683
5926.52 1691
5927.24 1735
5927.97 1763
5928.70 1773
5929.42 1737
5930.15 1794
5930.88 1828
5931.60 1858
5932.33 1985
5933.06 1872
5933.78 1848
5934.51 1956
5935.24 1966
5935.97 1957
5936.69 1992
5937.42 2105
5938.15 2028
5938.87 2083
5939.60 2139
5940.33 2161
5941.06 2225
5941.78 2264
5942.51 2273
5943.24 2392
5943.97 2348
5944.69 2334
5945.42 2531
5946.15 2514
5946.88 2565
5947.60 2651
5948.33 2742
5949.06 2721
5949.79 2789
5950.52 2950
5951.24 3125
5951.97 3490
5952.70 3873
5953.43 4020
5954.16 4148
5954.88 4247
5955.61 4001
5956.34 3939
5957.07 3836
5957.80 3686
5958.53 3469
5959.25 3482
5959.98 3354
5960.71 3330
5961.44 3433
5962.17 3356
5962.90 3384
5963.63 3504
5964.36 3583
5965.08 3723
5965.81 3919
5966.54 4186
5967.27 4596
5968.00 4712
5968.73 4962
5969.46 4886
5970.19 4765
5970.92 4693
5971.65 4438
5972.37 4356
5973.10 4286
5973.83 4293
5974.56 4216
5975.29 4109
5976.02 4012
5976.75 4029
5977.48 4054
5978.21 3984
5978.94 4131
5979.67 4238
5980.40 4403
5981.13 4511
5981.86 4599
5982.59 4737
5983.32 4822
5984.05 4852
5984.78 4799
5985.51 4868
5986.24 4915
5986.97 4903
5987.70 4818
5988.43 4853
5989.16 4797
5989.89 4842
5990.62 4810
5991.35 4903
5992.08 4954
5992.81 4957
5993.54 5056
5994.27 5082
5995.00 5102
5995.74 5298
5996.47 5313
5997.20 5519
5997.93 5615
5998.66 5578
5999.39 5662
6000.12 5703
6000.85 5468
6001.58 5446
6002.31 5292
6003.04 5179
6003.78 5077
6004.51 4991
6005.24 4988
6005.97 4971
6006.70 4890
6007.43 4990
6008.16 5145
6008.90 5382
6009.63 5838
6010.36 6746
6011.09 7973
6011.82 9784
6012.55 11911
6013.29 14216
6014.02 16207
6014.75 17321
6015.48 17511
6016.21 17074
6016.95 16185
6017.68 14716
6018.41 12736
6019.14 10868
6019.87 9105
6020.61 7853
6021.34 6975
6022.07 5935
6022.80 5288
6023.54 4875
6024.27 4495
6025.00 4307
6025.73 4093
6026.47 3984
6027.20 3970
6027.93 3915
6028.66 3859
6029.40 4055
6030.13 4206
6030.86 4143
6031.59 4093
6032.33 3957
6033.06 3846
6033.79 3619
6034.53 3396
6035.26 3299
6035.99 3334
6036.73 3274
6037.46 3239
6038.19 3282
6038.93 3273
6039.66 3371
6040.39 3366
6041.13 3359
6041.86 3392
6042.59 3522
6043.33 3567
6044.06 3540
6044.79 3578
6045.53 3636
6046.26 3784
6047.00 3701
6047.73 3658
6048.46 3764
6049.20 3966
6049.93 4087
6050.67 4248
6051.40 4450
6052.13 4885
6052.87 5216
6053.60 5522
6054.34 5750
6055.07 5593
6055.81 5260
6056.54 5012
6057.27 4612
6058.01 4417
6058.74 4156
6059.48 3967
6060.21 3852
6060.95 3716
6061.68 3674
6062.42 3591
6063.15 3582
6063.89 3523
6064.62 3464
6065.36 3438
6066.09 3403
6066.83 3292
6067.56 3281
6068.30 3227
6069.03 3144
6069.77 3097
6070.50 3076
6071.24 3045
6071.97 3075
6072.71 3110
6073.44 2940
6074.18 2859
6074.91 2891
6075.65 2968
6076.39 2887
6077.12 2884
6077.86 2908
6078.59 2867
6079.33 2810
6080.06 2756
6080.80 2736
6081.54 2637
6082.27 2624
6083.01 2617
6083.74 2481
6084.48 2519
6085.22 2510
6085.95 2468
6086.69 2482
6087.42 2440
6088.16 2480
6088.90 2455
6089.63 2566
6090.37 2643
6091.11 2684
6091.84 2588
6092.58 2501
6093.32 2492
6094.05 2451
6094.79 2509
6095.53 2500
6096.26 2462
6097.00 2495
6097.74 2402
6098.47 2411
6099.21 2375
6099.95 2364
6100.69 2341
6101.42 2342
6102.16 2293
6102.90 2280
6103.63 2337
6104.37 2359
6105.11 2350
6105.85 2225
6106.58 2250
6107.32 2267
6108.06 2220
6108.80 2254
6109.53 2323
6110.27 2313
6111.01 2229
6111.75 2294
6112.49 2335
6113.22 2274
6113.96 2349
6114.70 2395
6115.44 2401
6116.17 2525
6116.91 2488
6117.65 2506
6118.39 2457
6119.13 2441
6119.87 2425
6120.60 2437
6121.34 2475
6122.08 2481
6122.82 2498
6123.56 2511
6124.30 2443
6125.03 2510
6125.77 2601
6126.51 2649
6127.25 2627
6127.99 2629
6128.73 2575
6129.47 2582
6130.21 2615
6130.94 2671
6131.68 2630
6132.42 2658
6133.16 2682
6133.90 2609
6134.64 2644
6135.38 2734
6136.12 2842
6136.86 2965
6137.60 2997
6138.34 3073
6139.08 3246
6139.81 3397
6140.55 3388
6141.29 3431
6142.03 3477
6142.77 3516
6143.51 3535
6144.25 3466
6144.99 3489
6145.73 3402
6146.47 3322
6147.21 3268
6147.95 3225
6148.69 3315
6149.43 3195
6150.17 3187
6150.91 3282
6151.65 3253
6152.39 3292
6153.13 3341
6153.87 3407
6154.61 3509
6155.35 3430
6156.09 3552
6156.83 3586
6157.58 3590
6158.32 3650
6159.06 3654
6159.80 3634
6160.54 3698
6161.28 3638
6162.02 3650
6162.76 3811
6163.50 4016
6164.24 4153
6164.98 4464
6165.72 4715
6166.46 4952
6167.21 5048
6167.95 5113
6168.69 5206
6169.43 5284
6170.17 5289
6170.91 5110
6171.65 4945
6172.39 5010
6173.14 4824
6173.88 4846
6174.62 4762
6175.36 4681
6176.10 4790
6176.84 4736
6177.59 4791
6178.33 5048
6179.07 5440
6179.81 6103
6180.55 7006
6181.30 8298
6182.04 9596
6182.78 11106
6183.52 12492
6184.26 13013
6185.01 13041
6185.75 12486
6186.49 11785
6187.23 10534
6187.97 9300
6188.72 8269
6189.46 7314
6190.20 6611
6190.94 6150
6191.69 5715
6192.43 5561
6193.17 5416
6193.92 5310
6194.66 5208
6195.40 5192
6196.14 5016
6196.89 4984
6197.63 4929
6198.37 4779
6199.12 4742
6199.86 4852
6200.60 4796
6201.34 4701
6202.09 4709
6202.83 4698
6203.57 4832
6204.32 5032
6205.06 5601
6205.80 6491
6206.55 7860
6207.29 9690
6208.03 12350
6208.78 14911
6209.52 17069
6210.27 18292
6211.01 18384
6211.75 17635
6212.50 16348
6213.24 14488
6213.98 12363
6214.73 10322
6215.47 8802
6216.22 7249
6216.96 6208
6217.71 5451
6218.45 4973
6219.19 4560
6219.94 4261
6220.68 4112
6221.43 4073
6222.17 4102
6222.92 4020
6223.66 3893
6224.40 3794
6225.15 3621
6225.89 3492
6226.64 3447
6227.38 3322
6228.13 3118
6228.87 2952
6229.62 2746
6230.36 2726
6231.11 2667
6231.85 2748
6232.60 2708
6233.34 2688
6234.09 2665
6234.83 2698
6235.58 2668
6236.32 2726
6237.07 2783
6237.81 2797
6238.56 2866
6239.30 2980
6240.05 3246
6240.80 3456
6241.54 3580
6242.29 3538
6243.03 3528
6243.78 3391
6244.52 3381
6245.27 3520
6246.02 3471
6246.76 3569
6247.51 3725
6248.25 3842
6249.00 3908
6249.75 3764
6250.49 3543
6251.24 3474
6251.98 3359
6252.73 3288
6253.48 3093
6254.22 2959
6254.97 3008
6255.72 2854
6256.46 2812
6257.21 2758
6257.95 2811
6258.70 2777
6259.45 2835
6260.19 2766
6260.94 2775
6261.69 2762
6262.43 2692
6263.18 2667
6263.93 2505
6264.68 2562
6265.42 2432
6266.17 2466
6266.92 2402
6267.66 2327
6268.41 2493
6269.16 2435
6269.91 2452
6270.65 2458
6271.40 2441
6272.15 2443
6272.89 2488
6273.64 2455
6274.39 2452
6275.14 2406
6275.88 2301
6276.63 2284
6277.38 2384
6278.13 2290
6278.88 2259
6279.62 2265
6280.37 2334
6281.12 2368
6281.87 2283
6282.62 2209
6283.36 2181
6284.11 2141
6284.86 2151
6285.61 2095
6286.36 2035
6287.10 2068
6287.85 2026
6288.60 2026
6289.35 2028
6290.10 1967
6290.85 1938
6291.59 1915
6292.34 1943
6293.09 1847
6293.84 1829
6294.59 1857
6295.34 1893
6296.09 1915
6296.84 1840
6297.58 1825
6298.33 1801
6299.08 1779
6299.83 1771
6300.58 1777
6301.33 1809
6302.08 1783
6302.83 1687
6303.58 1689
6304.33 1677
6305.08 1743
6305.83 1644
6306.58 1671
6307.32 1683
6308.07 1666
6308.82 1680
6309.57 1768
6310.32 1830
6311.07 1810
6311.82 1866
6312.57 1872
6313.32 1832
6314.07 1808
6314.82 1808
6315.57 1778
6316.32 1792
6317.07 1825
6317.82 1793
6318.57 1783
6319.32 1681
6320.07 1680
6320.82 1685
6321.57 1672
6322.32 1703
6323.07 1703
6323.82 1663
6324.58 1654
6325.33 1652
6326.08 1677
6326.83 1624
6327.58 1655
6328.33 1687
6329.08 1660
6329.83 1665
6330.58 1655
6331.33 1665
6332.08 1632
6332.83 1585
6333.58 1585
6334.34 1560
6335.09 1504
6335.84 1597
6336.59 1596
6337.34 1616
6338.09 1642
6338.84 1612
6339.59 1585
6340.35 1640
6341.10 1651
6341.85 1595
6342.60 1578
6343.35 1602
6344.10 1575
6344.86 1626
6345.61 1579
6346.36 1584
6347.11 1591
6347.86 1619
6348.62 1626
6349.37 1657
6350.12 1702
6350.87 1760
6351.62 1760
6352.38 1814
6353.13 1947
6353.88 1992
6354.63 2087
6355.38 2050
6356.14 2082
6356.89 2070
6357.64 1944
6358.39 1958
6359.15 1843
6359.90 1766
6360.65 1793
6361.40 1782
6362.16 1765
6362.91 1623
6363.66 1646
6364.42 1694
6365.17 1734
6365.92 1792
6366.67 1894
6367.43 2030
6368.18 2068
6368.93 2162
6369.69 2203
6370.44 2183
6371.19 2073
6371.95 1951
6372.70 1904
6373.45 1850
6374.21 1783
6374.96 1786
6375.71 1694
6376.47 1671
6377.22 1648
6377.98 1718
6378.73 1777
6379.48 1697
6380.24 1674
6380.99 1662
6381.74 1703
6382.50 1782
6383.25 1772
6384.01 1779
6384.76 1786
6385.51 1682
6386.27 1659
6387.02 1701
6387.78 1676
6388.53 1699
6389.29 1676
6390.04 1650
6390.79 1659
6391.55 1613
6392.30 1582
6393.06 1590
6393.81 1666
6394.57 1684
6395.32 1669
6396.08 1601
6396.83 1545
6397.59 1576
6398.34 1584
6399.10 1600
6399.85 1596
6400.61 1599
6401.36 1552
6402.12 1560
6402.87 1559
6403.63 1560
6404.38 1544
6405.14 1579
6405.89 1530
6406.65 1593
6407.40 1554
6408.16 1577
6408.91 1584
6409.67 1630
6410.43 1770
6411.18 1746
6411.94 1716
6412.69 1681
6413.45 1675
6414.20 1671
6414.96 1705
6415.72 1644
6416.47 1716
6417.23 1754
6417.98 1781
6418.74 1745
6419.50 1678
6420.25 1673
6421.01 1710
6421.77 1761
6422.52 1735
6423.28 1681
6424.03 1709
6424.79 1684
6425.55 1731
6426.30 1767
6427.06 1668
6427.82 1692
6428.57 1697
6429.33 1769
6430.09 1777
6430.84 1728
6431.60 1712
6432.36 1701
6433.11 1723
6433.87 1764
6434.63 1704
6435.39 1754
6436.14 1832
6436.90 1872
6437.66 1848
6438.41 1815
6439.17 1874
6439.93 1932
6440.69 1856
6441.44 1906
6442.20 1948
6442.96 1942
6443.72 1950
6444.47 1963
6445.23 1976
6445.99 1999
6446.75 2059
6447.50 2063
6448.26 2090
6449.02 2058
6449.78 2009
6450.54 2103
6451.29 2103
6452.05 2055
6452.81 2095
6453.57 2147
6454.33 2136
6455.08 2154
6455.84 2131
6456.60 2206
6457.36 2243
6458.12 2249
6458.88 2277
6459.64 2267
6460.39 2205
6461.15 2321
6461.91 2300
6462.67 2384
6463.43 2452
6464.19 2476
6464.95 2604
6465.70 2698
6466.46 2685
6467.22 2728
6467.98 2780
6468.74 2829
6469.50 2753
6470.26 2753
6471.02 2808
6471.78 2710
6472.54 2845
6473.30 2843
6474.05 2770
6474.81 2896
6475.57 2904
6476.33 2868
6477.09 2901
6477.85 3003
6478.61 3067
6479.37 3192
6480.13 3205
6480.89 3277
6481.65 3348
6482.41 3238
6483.17 3325
6483.93 3379
6484.69 3477
6485.45 3527
6486.21 3565
6486.97 3486
6487.73 3540
6488.49 3696
6489.25 3704
6490.01 3773
6490.77 3911
6491.53 4045
6492.29 4196
6493.05 4348
6493.81 4302
6494.57 4369
6495.33 4361
6496.10 4294
6496.86 4355
6497.62 4277
6498.38 4284
6499.14 4198
6499.90 4217
6500.66 4261
6501.42 4342
6502.18 4310
6502.94 4518
6503.70 4692
6504.47 5032
6505.23 5840
6505.99 7128
6506.75 9179
6507.51 11502
6508.27 14168
6509.03 16303
6509.79 17362
6510.56 17545
6511.32 16703
6512.08 15136
6512.84 13383
6513.60 11515
6514.36 9920
6515.13 8453
6515.89 7144
6516.65 6356
6517.41 5793
6518.17 5354
6518.94 5043
6519.70 4940
6520.46 4885
6521.22 4737
6521.98 4763
6522.75 4861
6523.51 4838
6524.27 5032
6525.03 5324
6525.79 5810
6526.56 6162
6527.32 6599
6528.08 7063
6528.84 7604
6529.61 7762
6530.37 7562
6531.13 7263
6531.90 7031
6532.66 6705
6533.42 6568
6534.18 6793
6534.95 7270
6535.71 8069
6536.47 9022
6537.24 9601
6538.00 9947
6538.76 9699
6539.53 9256
6540.29 8347
6541.05 7647
6541.82 6689
6542.58 6122
6543.34 5463
6544.11 5146
6544.87 5012
6545.63 4841
6546.40 4939
6547.16 5032
6547.92 5042
6548.69 4910
6549.45 4848
6550.21 4663
6550.98 4524
6551.74 4403
6552.51 4211
6553.27 4093
6554.03 4040
6554.80 3965
6555.56 3932
6556.33 3819
6557.09 3760
6557.85 3866
6558.62 3868
6559.38 3836
6560.15 3829
6560.91 3831
6561.68 3928
6562.44 4068
6563.21 3995
6563.97 4043
6564.74 4019
6565.50 4094
6566.26 4203
6567.03 4221
6567.79 4194
6568.56 4207
6569.32 4181
6570.09 4247
6570.85 4242
6571.62 4142
6572.38 4257
6573.15 4353
6573.91 4470
6574.68 4556
6575.44 4575
6576.21 4536
6576.98 4527
6577.74 4453
6578.51 4412
6579.27 4405
6580.04 4382
6580.80 4301
6581.57 4373
6582.33 4402
6583.10 4432
6583.87 4497
6584.63 4516
6585.40 4495
6586.16 4484
6586.93 4422
6587.70 4368
6588.46 4231
6589.23 4153
6589.99 4175
6590.76 4282
6591.53 4281
6592.29 4441
6593.06 4649
6593.82 4750
6594.59 5039
6595.36 5239
6596.12 5473
6596.89 5586
6597.66 5554
6598.42 5390
6599.19 5215
6599.96 5018
6600.72 4839
6601.49 4632
6602.26 4329
6603.02 4146
6603.79 3962
6604.56 3814
6605.33 3735
6606.09 3658
6606.86 3609
6607.63 3550
6608.39 3588
6609.16 3688
6609.93 3633
6610.70 3643
6611.46 3667
6612.23 3678
6613.00 3626
6613.77 3590
6614.53 3543
6615.30 3474
6616.07 3478
6616.84 3426
6617.60 3525
6618.37 3553
6619.14 3500
6619.91 3601
6620.68 3736
6621.44 3893
6622.21 3973
6622.98 4184
6623.75 4398
6624.52 4372
6625.28 4371
6626.05 4440
6626.82 4399
6627.59 4205
6628.36 4003
6629.13 3943
6629.89 3788
6630.66 3646
6631.43 3610
6632.20 3690
6632.97 3925
6633.74 4174
6634.51 4380
6635.27 4597
6636.04 4660
6636.81 4736
6637.58 4735
6638.35 4676
6639.12 4808
6639.89 4851
6640.66 4854
6641.43 5162
6642.19 5291
6642.96 5413
6643.73 5381
6644.50 5225
6645.27 5022
6646.04 4766
6646.81 4469
6647.58 4171
6648.35 3860
6649.12 3684
6649.89 3505
6650.66 3330
6651.43 3183
6652.20 3077
6652.97 3017
6653.74 3007
6654.51 2947
6655.28 3030
6656.05 3045
6656.82 3070
6657.59 2982
6658.36 3060
6659.13 3039
6659.90 2969
6660.67 2876
6661.44 2856
6662.21 2933
6662.98 2852
6663.75 2874
6664.52 2892
6665.29 2861
6666.06 2815
6666.83 2853
6667.60 2818
6668.37 2880
6669.14 2878
6669.91 2953
6670.68 3085
6671.46 3105
6672.23 3180
6673.00 3256
6673.77 3256
6674.54 3197
6675.31 3134
6676.08 3157
6676.85 3168
6677.62 3096
6678.40 3121
6679.17 3188
6679.94 3218
6680.71 3259
6681.48 3291
6682.25 3242
6683.02 3334
6683.80 3451
6684.57 3478
6685.34 3711
6686.11 3930
6686.88 3986
6687.65 3978
6688.43 3971
6689.20 3725
6689.97 3576
6690.74 3329
6691.51 3091
6692.29 2882
6693.06 2825
6693.83 2684
6694.60 2714
6695.37 2690
6696.15 2614
6696.92 2629
6697.69 2583
6698.46 2550
6699.24 2487
6700.01 2519
6700.78 2483
6701.55 2473
6702.33 2561
6703.10 2525
6703.87 2497
6704.64 2579
6705.42 2544
6706.19 2496
6706.96 2427
6707.74 2411
6708.51 2370
6709.28 2349
6710.06 2389
6710.83 2334
6711.60 2245
6712.37 2215
6713.15 2251
6713.92 2251
6714.69 2284
6715.47 2268
6716.24 2265
6717.01 2185
6717.79 2266
6718.56 2226
6719.34 2289
6720.11 2184
6720.88 2177
6721.66 2147
6722.43 2089
6723.20 2068
6723.98 2153
6724.75 2174
6725.53 2124
6726.30 2106
6727.07 2087
6727.85 2082
6728.62 2146
6729.40 2175
6730.17 2128
6730.95 2162
6731.72 2212
6732.49 2175
6733.27 2172
6734.04 2160
6734.82 2141
6735.59 2195
6736.37 2176
6737.14 2157
6737.92 2222
6738.69 2217
6739.47 2214
6740.24 2264
6741.01 2258
6741.79 2275
6742.56 2259
6743.34 2241
6744.11 2275
6744.89 2370
6745.67 2294
6746.44 2310
6747.22 2329
6747.99 2384
6748.77 2467
6749.54 2376
6750.32 2491
6751.09 2547
6751.87 2630
6752.64 2729
6753.42 2975
6754.19 3104
6754.97 3242
6755.75 3153
6756.52 3151
6757.30 3045
6758.07 2880
6758.85 2790
6759.63 2633
6760.40 2556
6761.18 2556
6761.95 2651
6762.73 2600
6763.51 2456
6764.28 2494
6765.06 2422
6765.83 2460
6766.61 2321
6767.39 2328
6768.16 2384
6768.94 2439
6769.72 2381
6770.49 2396
6771.27 2333
6772.05 2276
6772.82 2235
6773.60 2210
6774.38 2235
6775.15 2152
6775.93 2119
6776.71 2172
6777.48 2131
6778.26 2055
6779.04 2098
6779.82 2083
6780.59 2079
6781.37 2040
6782.15 2029
6782.92 2021
6783.70 2020
6784.48 2002
6785.26 1966
6786.03 1959
6786.81 1926
6787.59 1959
6788.37 1928
6789.14 1910
6789.92 1898
6790.70 1929
6791.48 1902
6792.25 1868
6793.03 1788
6793.81 1780
6794.59 1750
6795.37 1734
6796.14 1789
6796.92 1815
6797.70 1810
6798.48 1845
6799.26 1798
6800.04 1803
6800.81 1854
6801.59 1771
6802.37 1786
6803.15 1849
6803.93 1805
6804.71 1736
6805.48 1767
6806.26 1833
6807.04 1859
6807.82 1854
6808.60 1891
6809.38 1839
6810.16 1798
6810.94 1854
6811.71 1778
6812.49 1782
6813.27 1814
6814.05 1769
6814.83 1726
6815.61 1724
6816.39 1769
6817.17 1809
6817.95 1763
6818.73 1789
6819.51 1793
6820.29 1756
6821.07 1726
6821.84 1743
6822.62 1848
6823.40 1797
6824.18 1882
6824.96 1880
6825.74 1830
6826.52 1835
6827.30 1718
6828.08 1745
6828.86 1776
6829.64 1804
6830.42 1725
6831.20 1704
6831.98 1710
6832.76 1768
6833.54 1727
6834.32 1768
6835.10 1780
6835.88 1907
6836.66 1994
6837.44 2193
6838.22 2441
6839.01 2659
6839.79 2805
6840.57 2947
6841.35 2881
6842.13 2830
6842.91 2661
6843.69 2547
6844.47 2417
6845.25 2299
6846.03 2185
6846.81 2082
6847.59 2084
6848.37 2221
6849.16 2427
6849.94 2757
6850.72 2995
6851.50 3209
6852.28 3362
6853.06 3446
6853.84 3369
6854.62 3152
6855.41 2966
6856.19 2805
6856.97 2584
6857.75 2445
6858.53 2274
6859.31 2167
6860.10 2105
6860.88 2062
6861.66 2022
6862.44 2016
6863.22 2075
6864.00 2025
6864.79 2034
6865.57 2050
6866.35 2021
6867.13 2076
6867.91 2095
6868.70 2118
6869.48 2185
6870.26 2153
6871.04 2114
6871.83 2212
6872.61 2173
6873.39 2137
6874.17 2134
6874.96 2262
6875.74 2255
6876.52 2264
6877.30 2317
6878.09 2338
6878.87 2475
6879.65 2556
6880.43 2735
6881.22 2982
6882.00 3260
6882.78 3476
6883.57 3656
6884.35 3584
6885.13 3487
6885.92 3593
6886.70 3524
6887.48 3655
6888.27 3826
6889.05 4133
6889.83 4270
6890.62 4220
6891.40 4002
6892.18 3843
6892.97 3601
6893.75 3377
6894.53 3109
6895.32 2912
6896.10 2845
6896.88 2791
6897.67 2644
6898.45 2633
6899.24 2701
6900.02 2667
6900.80 2580
6901.59 2642
6902.37 2650
6903.16 2684
6903.94 2662
6904.73 2637
6905.51 2639
6906.29 2601
6907.08 2567
6907.86 2545
6908.65 2583
6909.43 2504
6910.22 2447
6911.00 2455
6911.79 2458
6912.57 2430
6913.35 2353
6914.14 2338
6914.92 2374
6915.71 2441
6916.49 2460
6917.28 2408
6918.06 2411
6918.85 2353
6919.63 2373
6920.42 2350
6921.20 2430
6921.99 2426
6922.78 2415
6923.56 2495
6924.35 2472
6925.13 2502
6925.92 2492
6926.70 2550
6927.49 2616
6928.27 2653
6929.06 2685
6929.84 2729
6930.63 2727
6931.42 2666
6932.20 2674
6932.99 2751
6933.77 2656
6934.56 2643
6935.35 2709
6936.13 2721
6936.92 2699
6937.70 2798
6938.49 2910
6939.28 2987
6940.06 3244
6940.85 3352
6941.63 3444
6942.42 3777
6943.21 3920
6943.99 3941
6944.78 3955
6945.57 4041
6946.35 4156
6947.14 4156
6947.93 4086
6948.71 4104
6949.50 4165
6950.29 4275
6951.07 4126
6951.86 4073
6952.65 4024
6953.44 3900
6954.22 3750
6955.01 3540
6955.80 3495
6956.58 3565
6957.37 3572
6958.16 3596
6958.95 3504
6959.73 3546
6960.52 3546
6961.31 3669
6962.09 3655
6962.88 3738
6963.67 3848
6964.46 3954
6965.25 4007
6966.03 4099
6966.82 4191
6967.61 4488
6968.40 4715
6969.18 4851
6969.97 5035
6970.76 5209
6971.55 5338
6972.34 5227
6973.12 5201
6973.91 5242
6974.70 5185
6975.49 5150
6976.28 5097
6977.07 5093
6977.85 5186
6978.64 5382
6979.43 5535
6980.22 5813
6981.01 6352
6981.80 6941
6982.59 8046
6983.37 9850
6984.16 12288
6984.95 14797
6985.74 17506
6986.53 19676
6987.32 20579
6988.11 20646
6988.90 19548
6989.69 17865
6990.47 15866
6991.26 13511
6992.05 11419
6992.84 9228
6993.63 7707
6994.42 6551
6995.21 5644
6996.00 4854
6996.79 4341
6997.58 4053
6998.37 3797
6999.16 3588
6999.95 3403
7000.74 3311
7001.53 3237
7002.32 3187
7003.11 3126
7003.90 3093
7004.69 3027
7005.48 2895
7006.27 2807
7007.06 2675
7007.85 2654
7008.64 2688
7009.43 2632
7010.22 2591
7011.01 2768
7011.80 2861
7012.59 2940
7013.38 3036
7014.17 3183
7014.96 3152
7015.75 3185
7016.54 3196
7017.33 3170
7018.12 3144
7018.91 3104
7019.70 3009
7020.49 3140
7021.28 3254
7022.07 3421
7022.87 3627
7023.66 3679
7024.45 3941
7025.24 4008
7026.03 4000
7026.82 4003
7027.61 4016
7028.40 3867
7029.19 3678
7029.99 3538
7030.78 3370
7031.57 3222
7032.36 3190
7033.15 3082
7033.94 2936
7034.74 2962
7035.53 2909
7036.32 2945
7037.11 2961
7037.90 3061
7038.69 3194
7039.49 3165
7040.28 3107
7041.07 3122
7041.86 3020
7042.65 2954
7043.45 2934
7044.24 2927
7045.03 2959
7045.82 2960
7046.61 2960
7047.41 2979
7048.20 2994
7048.99 3149
7049.78 3332
7050.58 3413
7051.37 3529
7052.16 3668
7052.95 3762
7053.75 3611
7054.54 3421
7055.33 3241
7056.13 3143
7056.92 3013
7057.71 2966
7058.50 2929
7059.30 2900
7060.09 2884
7060.88 2960
7061.68 2979
7062.47 2961
7063.26 2909
7064.06 2858
7064.85 2730
7065.64 2671
7066.44 2684
7067.23 2662
7068.02 2584
7068.82 2490
7069.61 2443
7070.40 2372
7071.20 2322
7071.99 2285
7072.78 2322
7073.58 2305
7074.37 2276
7075.17 2258
7075.96 2148
7076.75 2201
7077.55 2083
7078.34 2072
7079.14 2078
7079.93 2056
7080.72 2150
7081.52 2112
7082.31 2025
7083.11 1996
7083.90 2028
7084.70 1991
7085.49 2073
7086.28 2095
7087.08 2143
7087.87 2150
7088.67 2151
7089.46 2142
7090.26 2194
7091.05 2166
7091.85 2170
7092.64 2096
7093.44 2038
7094.23 1970
7095.03 1889
7095.82 1810
7096.62 1749
7097.41 1782
7098.21 1749
7099.00 1706
7099.80 1710
7100.59 1734
7101.39 1725
7102.18 1750
7102.98 1706
7103.77 1720
7104.57 1688
7105.37 1613
7106.16 1584
7106.96 1577
7107.75 1553
7108.55 1510
7109.34 1541
7110.14 1511
7110.94 1491
7111.73 1458
7112.53 1475
7113.32 1515
7114.12 1527
7114.92 1553
7115.71 1559
7116.51 1541
7117.30 1515
7118.10 1518
7118.90 1467
7119.69 1499
7120.49 1520
7121.29 1464
7122.08 1466
7122.88 1455
7123.68 1491
7124.47 1471
7125.27 1539
7126.07 1523
7126.86 1481
7127.66 1493
7128.46 1510
7129.25 1552
7130.05 1521
7130.85 1543
7131.64 1576
7132.44 1565
7133.24 1531
7134.04 1565
7134.83 1557
7135.63 1513
7136.43 1453
7137.23 1446
7138.02 1448
7138.82 1435
7139.62 1422
7140.42 1387
7141.21 1360
7142.01 1393
7142.81 1368
7143.61 1327
7144.40 1321
7145.20 1313
7146.00 1369
7146.80 1309
7147.59 1302
7148.39 1276
7149.19 1270
7149.99 1279
7150.79 1220
7151.59 1248
7152.38 1182
7153.18 1204
7153.98 1234
7154.78 1213
7155.58 1233
7156.38 1321
7157.17 1325
7157.97 1320
7158.77 1322
7159.57 1285
7160.37 1338
7161.17 1338
7161.97 1269
7162.76 1218
7163.56 1249
7164.36 1277
7165.16 1324
7165.96 1260
7166.76 1233
7167.56 1237
7168.36 1272
7169.16 1253
7169.96 1228
7170.75 1238
7171.55 1269
7172.35 1247
7173.15 1175
7173.95 1169
7174.75 1173
7175.55 1157
7176.35 1138
7177.15 1117
7177.95 1140
7178.75 1107
7179.55 1103
7180.35 1072
7181.15 1127
7181.95 1132
7182.75 1104
7183.55 1151
7184.35 1131
7185.15 1133
7185.95 1185
7186.75 1165
7187.55 1160
7188.35 1176
7189.15 1149
7189.95 1089
7190.75 1185
7191.55 1130
7192.35 1123
7193.15 1103
7193.95 1092
7194.75 1094
7195.55 1099
7196.35 1114
7197.15 1090
7197.95 1101
7198.76 1056
7199.56 1159
7200.36 1147
7201.16 1105
7201.96 1143
7202.76 1142
7203.56 1133
7204.36 1158
7205.16 1100
7205.96 1139
7206.77 1101
7207.57 1069
7208.37 1132
7209.17 1150
7209.97 1127
7210.77 1120
7211.57 1133
7212.38 1170
7213.18 1114
7213.98 1153
7214.78 1166
7215.58 1167
7216.38 1210
7217.19 1160
7217.99 1174
7218.79 1130
7219.59 1189
7220.39 1203
7221.20 1206
7222.00 1232
7222.80 1251
7223.60 1214
7224.40 1169
7225.21 1158
7226.01 1153
7226.81 1182
7227.61 1205
7228.42 1144
7229.22 1139
7230.02 1198
7230.82 1197
7231.63 1227
7232.43 1201
7233.23 1242
7234.03 1268
7234.84 1309
7235.64 1387
7236.44 1390
7237.25 1479
7238.05 1531
7238.85 1563
7239.65 1514
7240.46 1510
7241.26 1433
7242.06 1405
7242.87 1287
7243.67 1270
7244.47 1320
7245.28 1287
7246.08 1277
7246.88 1206
7247.69 1153
7248.49 1193
7249.30 1267
7250.10 1193
7250.90 1147
7251.71 1176
7252.51 1248
7253.31 1198
7254.12 1215
7254.92 1225
7255.73 1240
7256.53 1201
7257.33 1226
7258.14 1207
7258.94 1201
7259.75 1233
7260.55 1183
7261.35 1203
7262.16 1174
7262.96 1188
7263.77 1219
7264.57 1263
7265.38 1225
7266.18 1198
7266.99 1227
7267.79 1267
7268.59 1236
7269.40 1243
7270.20 1311
7271.01 1291
7271.81 1267
7272.62 1272
7273.42 1265
7274.23 1308
7275.03 1359
7275.84 1312
7276.64 1355
7277.45 1373
7278.25 1341
7279.06 1359
7279.86 1415
7280.67 1449
7281.48 1495
7282.28 1560
7283.09 1697
7283.89 1879
7284.70 2040
7285.50 2160
7286.31 2241
7287.11 2247
7287.92 2167
7288.73 2030
7289.53 1912
7290.34 1814
7291.14 1741
7291.95 1568
7292.76 1554
7293.56 1489
7294.37 1402
7295.17 1386
7295.98 1427
7296.79 1458
7297.59 1405
7298.40 1434
7299.21 1374
7300.01 1421
7300.82 1428
7301.62 1479
7302.43 1501
7303.24 1458
7304.04 1510
7304.85 1490
7305.66 1503
7306.46 1512
7307.27 1531
7308.08 1594
7308.89 1646
7309.69 1643
7310.50 1658
7311.31 1780
7312.11 1785
7312.92 1717
7313.73 1775
7314.53 1784
7315.34 1822
7316.15 1843
7316.96 1974
7317.76 2131
7318.57 2295
7319.38 2744
7320.19 3020
7320.99 3130
7321.80 3180
7322.61 3148
7323.42 2946
7324.22 2698
7325.03 2521
7325.84 2317
7326.65 2145
7327.46 1984
7328.26 1899
7329.07 1810
7329.88 1695
7330.69 1642
7331.50 1616
7332.30 1623
7333.11 1647
7333.92 1686
7334.73 1679
7335.54 1677
7336.35 1680
7337.15 1668
7337.96 1680
7338.77 1714
7339.58 1761
7340.39 1789
7341.20 1800
7342.01 1834
7342.82 1727
7343.62 1753
7344.43 1705
7345.24 1606
7346.05 1568
7346.86 1574
7347.67 1577
7348.48 1509
7349.29 1502
7350.10 1536
7350.91 1438
7351.71 1438
7352.52 1473
7353.33 1468
7354.14 1340
7354.95 1345
7355.76 1367
7356.57 1391
7357.38 1359
7358.19 1467
7359.00 1475
7359.81 1595
7360.62 1577
7361.43 1513
7362.24 1610
7363.05 1604
7363.86 1555
7364.67 1522
7365.48 1520
7366.29 1487
7367.10 1464
7367.91 1407
7368.72 1401
7369.53 1364
7370.34 1367
7371.15 1360
7371.96 1360
7372.77 1310
7373.58 1289
7374.39 1299
7375.20 1280
7376.01 1233
7376.82 1294
7377.63 1381
7378.45 1353
7379.26 1390
7380.07 1456
7380.88 1460
7381.69 1561
7382.50 1613
7383.31 1711
7384.12 1625
7384.93 1600
7385.74 1592
7386.56 1492
7387.37 1429
7388.18 1372
7388.99 1283
7389.80 1273
7390.61 1171
7391.42 1221
7392.24 1210
7393.05 1160
7393.86 1159
7394.67 1123
7395.48 1145
7396.29 1158
7397.10 1187
7397.92 1138
7398.73 1187
7399.54 1199
7400.35 1223
7401.16 1214
7401.98 1207
7402.79 1236
7403.60 1210
7404.41 1196
7405.23 1197
7406.04 1108
7406.85 1098
7407.66 1157
7408.47 1118
7409.29 1080
7410.10 1103
7410.91 1062
7411.72 1051
7412.54 1041
7413.35 1017
7414.16 1000
7414.98 1005
7415.79 1040
7416.60 993
7417.41 1000
7418.23 1008
7419.04 1006
7419.85 1001
7420.67 1043
7421.48 1068
7422.29 1091
7423.11 1041
7423.92 991
7424.73 977
7425.54 985
7426.36 946
7427.17 995
7427.99 990
7428.80 986
7429.61 960
7430.43 994
7431.24 967
7432.05 951
7432.87 951
7433.68 989
7434.49 1008
7435.31 988
7436.12 984
7436.94 967
7437.75 986
7438.56 1037
7439.38 996
7440.19 987
7441.01 984
7441.82 983
7442.64 1006
7443.45 1017
7444.26 977
7445.08 969
7445.89 940
7446.71 959
7447.52 958
7448.34 954
7449.15 966
7449.97 953
7450.78 958
7451.59 993
7452.41 948
7453.22 943
7454.04 983
7454.85 964
7455.67 1003
7456.48 974
7457.30 977
7458.11 951
7458.93 962
7459.74 965
7460.56 983
7461.38 970
7462.19 948
7463.01 931
7463.82 935
7464.64 939
7465.45 949
7466.27 941
7467.08 957
7467.90 1017
7468.72 962
7469.53 933
7470.35 963
7471.16 940
7471.98 935
7472.79 945
7473.61 945
7474.43 1006
7475.24 996
7476.06 1062
7476.87 1012
7477.69 962
7478.51 995
7479.32 974
7480.14 950
7480.96 948
7481.77 997
7482.59 973
7483.41 968
7484.22 953
7485.04 951
7485.85 948
7486.67 970
7487.49 994
7488.31 990
7489.12 914
7489.94 909
7490.76 924
7491.57 956
7492.39 951
7493.21 930
7494.02 903
7494.84 910
7495.66 941
7496.48 935
7497.29 948
7498.11 985
7498.93 946
7499.74 936
7500.56 989
7501.38 990
7502.20 964
7503.01 998
7503.83 946
7504.65 998
7505.47 1004
7506.29 1028
7507.10 974
7507.92 947
7508.74 959
7509.56 981
7510.37 1008
7511.19 999
7512.01 1016
7512.83 1051
7513.65 1024
7514.47 978
7515.28 968
7516.10 933
7516.92 954
7517.74 971
7518.56 934
7519.38 932
7520.19 965
7521.01 942
7521.83 934
7522.65 992
7523.47 960
7524.29 959
7525.11 1046
7525.92 980
7526.74 976
7527.56 918
7528.38 957
7529.20 1011
7530.02 1005
7530.84 997
7531.66 1021
7532.48 1030
7533.30 998
7534.12 970
7534.93 1024
7535.75 1053
7536.57 994
7537.39 995
7538.21 975
7539.03 986
7539.85 968
7540.67 1031
7541.49 1019
7542.31 1039
7543.13 978
7543.95 1018
7544.77 1043
7545.59 1037
7546.41 1004
7547.23 1025
7548.05 1109
7548.87 1079
7549.69 1011
7550.51 976
7551.33 1036
7552.15 1030
7552.97 1024
7553.79 1045
7554.61 1026
7555.43 1005
7556.25 1030
7557.07 1041
7557.89 1016
7558.71 1060
7559.53 1014
7560.36 1067
7561.18 1082
7562.00 1122
7562.82 1118
7563.64 1102
7564.46 1093
7565.28 1083
7566.10 1053
7566.92 1085
7567.74 1083
7568.56 1092
7569.39 1089
7570.21 1060
7571.03 1063
7571.85 1088
7572.67 1167
7573.49 1153
7574.31 1131
7575.14 1154
7575.96 1138
7576.78 1131
7577.60 1158
7578.42 1113
7579.24 1200
7580.06 1138
7580.89 1153
7581.71 1205
7582.53 1161
7583.35 1153
7584.17 1216
7585.00 1193
7585.82 1204
7586.64 1222
7587.46 1250
7588.29 1245
7589.11 1236
7589.93 1273
7590.75 1311
7591.57 1301
7592.40 1357
7593.22 1326
7594.04 1384
7594.86 1356
7595.69 1334
7596.51 1378
7597.33 1391
7598.15 1397
7598.98 1455
7599.80 1430
7600.62 1457
7601.45 1425
7602.27 1522
7603.09 1516
7603.92 1579
7604.74 1602
7605.56 1674
7606.38 1681
7607.21 1781
7608.03 1772
7608.85 1696
7609.68 1684
7610.50 1689
7611.32 1632
7612.15 1614
7612.97 1644
7613.80 1555
7614.62 1538
7615.44 1544
7616.27 1653
7617.09 1683
7617.91 1773
7618.74 1823
7619.56 1941
7620.39 2006
7621.21 1980
7622.03 1948
7622.86 1889
7623.68 1852
7624.51 1828
7625.33 1828
7626.15 1816
7626.98 1773
7627.80 1811
7628.63 1821
7629.45 1802
7630.28 1855
7631.10 1885
7631.93 1914
7632.75 1942
7633.58 1975
7634.40 1911
7635.22 1872
7636.05 1873
7636.87 1778
7637.70 1719
7638.52 1609
7639.35 1573
7640.17 1504
7641.00 1471
7641.82 1418
7642.65 1436
7643.47 1436
7644.30 1472
7645.13 1535
7645.95 1524
7646.78 1592
7647.60 1593
7648.43 1528
7649.25 1529
7650.08 1499
7650.90 1547
7651.73 1552
7652.55 1524
7653.38 1468
7654.21 1432
7655.03 1377
7655.86 1298
7656.68 1268
7657.51 1228
7658.34 1221
7659.16 1221
7659.99 1198
7660.81 1206
7661.64 1191
7662.47 1167
7663.29 1179
7664.12 1174
7664.95 1167
7665.77 1192
7666.60 1179
7667.42 1168
7668.25 1177
7669.08 1219
7669.90 1160
7670.73 1188
7671.56 1191
7672.38 1215
7673.21 1130
7674.04 1158
7674.87 1161
7675.69 1244
7676.52 1175
7677.35 1135
7678.17 1127
7679.00 1138
7679.83 1177
7680.65 1127
7681.48 1135
7682.31 1193
7683.14 1191
7683.96 1231
7684.79 1288
7685.62 1305
7686.45 1353
7687.27 1368
7688.10 1344
7688.93 1320
7689.76 1293
7690.58 1265
7691.41 1236
7692.24 1197
7693.07 1213
7693.90 1178
7694.72 1176
7695.55 1179
7696.38 1180
7697.21 1198
7698.04 1250
7698.86 1292
7699.69 1300
7700.52 1316
7701.35 1325
7702.18 1292
7703.01 1234
7703.83 1188
7704.66 1178
7705.49 1197
7706.32 1138
7707.15 1121
7707.98 1094
7708.81 1052
7709.63 1111
7710.46 1061
7711.29 1082
7712.12 1102
7712.95 1064
7713.78 1075
7714.61 1069
7715.44 995
7716.27 1030
7717.10 1069
7717.93 1036
7718.75 999
7719.58 1021
7720.41 1007
7721.24 1019
7722.07 1002
7722.90 1013
7723.73 1010
7724.56 1020
7725.39 1033
7726.22 1048
7727.05 1049
7727.88 1011
7728.71 1053
7729.54 1054
7730.37 1132
7731.20 1050
7732.03 1003
7732.86 1053
7733.69 1020
7734.52 991
7735.35 945
7736.18 933
7737.01 961
7737.84 954
7738.67 934
7739.50 958
7740.33 978
7741.16 972
7741.99 924
7742.82 975
7743.65 936
7744.48 1003
7745.31 1015
7746.14 1046
7746.98 1129
7747.81 1166
7748.64 1187
7749.47 1185
7750.30 1214
7751.13 1197
7751.96 1129
7752.79 1131
7753.62 1143
7754.45 1060
7755.29 1066
7756.12 1015
7756.95 970
7757.78 932
7758.61 942
7759.44 970
7760.27 967
7761.11 1002
7761.94 898
7762.77 910
7763.60 946
7764.43 914
7765.26 900
7766.10 953
7766.93 890
7767.76 867
7768.59 876
7769.42 861
7770.26 918
7771.09 902
7771.92 877
7772.75 879
7773.58 898
7774.42 918
7775.25 930
7776.08 912
7776.91 968
7777.75 925
7778.58 915
7779.41 895
7780.24 890
7781.08 969
7781.91 998
7782.74 971
7783.57 963
7784.41 970
7785.24 945
7786.07 945
7786.91 930
7787.74 932
7788.57 951
7789.40 976
7790.24 941
7791.07 970
7791.90 1003
7792.74 931
7793.57 947
7794.40 926
7795.24 966
7796.07 929
7796.90 936
7797.74 981
7798.57 984
7799.40 993
7800.24 1039
7801.07 1005
7801.91 1046
7802.74 1042
7803.57 1067
7804.41 1086
7805.24 1043
7806.07 1065
7806.91 1080
7807.74 1059
7808.58 1071
7809.41 1056
7810.25 1082
7811.08 1098
7811.91 1165
7812.75 1142
7813.58 1239
7814.42 1220
7815.25 1304
7816.09 1352
7816.92 1340
7817.75 1302
7818.59 1387
7819.42 1339
7820.26 1315
7821.09 1352
7821.93 1345
7822.76 1447
7823.60 1407
7824.43 1478
7825.27 1504
7826.10 1492
7826.94 1547
7827.77 1420
7828.61 1415
7829.44 1316
7830.28 1291
7831.11 1270
7831.95 1315
7832.78 1291
7833.62 1278
7834.46 1405
7835.29 1411
7836.13 1416
7836.96 1475
7837.80 1448
7838.63 1429
7839.47 1323
7840.31 1315
7841.14 1236
7841.98 1231
7842.81 1196
7843.65 1147
7844.48 1094
7845.32 1143
7846.16 1093
7846.99 1062
7847.83 1074
7848.67 1079
7849.50 1093
7850.34 1085
7851.17 1104
7852.01 1093
7852.85 1080
7853.68 1108
7854.52 1139
7855.36 1109
7856.19 1130
7857.03 1079
7857.87 1094
7858.70 1150
7859.54 1119
7860.38 1106
7861.21 1133
7862.05 1104
7862.89 1133
7863.72 1119
7864.56 1088
7865.40 1025
7866.24 1095
7867.07 1096
7867.91 1082
7868.75 1074
7869.59 1110
7870.42 1101
7871.26 1079
7872.10 1130
7872.94 1157
7873.77 1180
7874.61 1198
7875.45 1240
7876.29 1247
7877.12 1275
7877.96 1330
7878.80 1427
7879.64 1478
7880.47 1493
7881.31 1589
7882.15 1557
7882.99 1477
7883.83 1471
7884.66 1448
7885.50 1396
7886.34 1408
7887.18 1312
7888.02 1268
7888.86 1282
7889.69 1275
7890.53 1257
7891.37 1294
7892.21 1320
7893.05 1378
7893.89 1405
7894.73 1387
7895.56 1335
7896.40 1290
7897.24 1251
7898.08 1248
7898.92 1282
7899.76 1246
7900.60 1140
7901.44 1133
7902.28 1129
7903.12 1134
7903.95 1096
7904.79 1049
7905.63 1061
7906.47 1040
7907.31 1028
7908.15 1099
7908.99 1178
7909.83 1118
7910.67 1075
7911.51 1071
7912.35 1117
7913.19 1088
7914.03 1146
7914.87 1153
7915.71 1184
7916.55 1198
7917.39 1227
7918.23 1171
7919.07 1269
7919.91 1268
7920.75 1314
7921.59 1269
7922.43 1239
7923.27 1151
7924.11 1155
7924.95 1129
7925.79 1034
7926.63 1091
7927.47 1082
7928.31 1046
7929.15 1017
7929.99 998
7930.83 956
7931.67 1047
7932.51 1009
7933.35 974
7934.19 954
7935.04 981
7935.88 955
7936.72 988
7937.56 1003
7938.40 982
7939.24 1024
7940.08 992
7940.92 931
7941.76 972
7942.60 984
7943.45 957
7944.29 985
7945.13 1012
7945.97 984
7946.81 985
7947.65 1065
7948.49 1054
7949.34 1052
7950.18 1051
7951.02 1050
7951.86 1082
7952.70 1116
7953.54 1115
7954.39 1193
7955.23 1193
7956.07 1274
7956.91 1301
7957.75 1304
7958.60 1314
7959.44 1323
7960.28 1360
7961.12 1336
7961.96 1254
7962.81 1268
7963.65 1248
7964.49 1296
7965.33 1258
7966.18 1300
7967.02 1372
7967.86 1428
7968.70 1551
7969.55 1590
7970.39 1652
7971.23 1606
7972.08 1517
7972.92 1412
7973.76 1298
7974.60 1175
7975.45 1176
7976.29 1099
7977.13 1081
7977.98 1022
7978.82 1031
7979.66 1037
7980.51 1028
7981.35 977
7982.19 993
7983.04 998
7983.88 1050
7984.72 975
7985.57 1028
7986.41 957
7987.25 924
7988.10 1001
7988.94 997
7989.78 978
7990.63 924
7991.47 944
7992.32 900
7993.16 897
7994.00 863
7994.85 855
7995.69 844
7996.54 853
7997.38 850
7998.22 880
7999.07 863
7999.91 830
8000.76 831
8001.60 817
8002.45 809
8003.29 830
8004.13 837
8004.98 809
8005.82 857
8006.67 828
8007.51 758
8008.36 738
8009.20 801
8010.05 753
8010.89 754
8011.74 809
8012.58 778
8013.43 785
8014.27 755
8015.12 789
8015.96 742
8016.81 773
8017.65 729
8018.50 747
8019.34 745
8020.19 738
8021.03 723
8021.88 742
8022.72 747
8023.57 747
8024.41 743
8025.26 722
8026.11 762
8026.95 798
8027.80 701
8028.64 728
8029.49 740
8030.33 730
8031.18 729
8032.03 756
8032.87 719
8033.72 713
8034.56 723
8035.41 771
8036.26 746
8037.10 787
8037.95 704
8038.80 719
8039.64 676
8040.49 697
8041.34 730
8042.18 699
8043.03 669
8043.87 712
8044.72 716
8045.57 706
8046.41 705
8047.26 696
8048.11 688
8048.96 705
8049.80 725
8050.65 693
8051.50 681
8052.34 666
8053.19 680
8054.04 698
8054.88 686
8055.73 738
8056.58 698
8057.43 683
8058.27 707
8059.12 677
8059.97 705
8060.82 706
8061.66 697
8062.51 674
8063.36 672
8064.21 676
8065.05 697
8065.90 625
8066.75 700
8067.60 721
8068.44 665
8069.29 653
8070.14 631
8070.99 654
8071.84 638
8072.68 676
8073.53 643
8074.38 644
8075.23 650
8076.08 661
8076.93 675
8077.77 701
8078.62 659
8079.47 679
8080.32 650
8081.17 673
8082.02 681
8082.87 648
8083.71 639
8084.56 661
8085.41 692
8086.26 694
8087.11 670
8087.96 674
8088.81 713
8089.66 682
8090.51 673
8091.35 690
8092.20 686
8093.05 704
8093.90 684
8094.75 715
8095.60 737
8096.45 683
8097.30 682
8098.15 714
8099.00 669
8099.85 664
8100.70 685
8101.55 686
8102.40 672
8103.25 708
8104.10 705
8104.95 684
8105.80 698
8106.65 746
8107.50 711
8108.35 720
8109.20 710
8110.05 720
8110.90 709
8111.75 691
8112.60 689
8113.45 713
8114.30 695
8115.15 642
8116.00 674
8116.85 707
8117.70 706
8118.55 690
8119.40 679
8120.25 673
8121.10 709
8121.95 694
8122.80 731
8123.65 710
8124.50 687
8125.35 742
8126.20 698
8127.06 645
8127.91 677
8128.76 669
8129.61 634
8130.46 690
8131.31 698
8132.16 680
8133.01 735
8133.86 711
8134.72 730
8135.57 729
8136.42 703
8137.27 670
8138.12 693
8138.97 744
8139.83 718
8140.68 658
8141.53 710
8142.38 695
8143.23 710
8144.08 710
8144.94 735
8145.79 725
8146.64 764
8147.49 769
8148.34 734
8149.20 769
8150.05 717
8150.90 746
8151.75 763
8152.60 762
8153.46 760
8154.31 791
8155.16 778
8156.01 806
8156.87 821
8157.72 839
8158.57 812
8159.42 828
8160.28 819
8161.13 765
8161.98 770
8162.84 754
8163.69 709
8164.54 695
8165.39 662
8166.25 683
8167.10 666
8167.95 665
8168.81 680
8169.66 684
8170.51 685
8171.37 692
8172.22 682
8173.07 698
8173.93 689
8174.78 658
8175.63 662
8176.49 672
8177.34 670
8178.19 671
8179.05 660
8179.90 649
8180.76 652
8181.61 647
8182.46 621
8183.32 642
8184.17 634
8185.02 617
8185.88 622
8186.73 614
8187.59 591
8188.44 632
8189.30 667
8190.15 631
8191.00 605
8191.86 623
8192.71 611
8193.57 653
8194.42 652
8195.28 646
8196.13 623
8196.99 668
8197.84 650
8198.69 644
8199.55 621
8200.40 637
8201.26 667
8202.11 639
8202.97 603
8203.82 587
8204.68 626
8205.53 642
8206.39 626
8207.24 636
8208.10 673
8208.95 663
8209.81 661
8210.67 629
8211.52 640
8212.38 658
8213.23 650
8214.09 639
8214.94 661
8215.80 649
8216.65 678
8217.51 673
8218.37 634
8219.22 642
8220.08 642
8220.93 664
8221.79 627
8222.64 610
8223.50 670
8224.36 666
8225.21 700
8226.07 661
8226.92 646
8227.78 620
8228.64 628
8229.49 629
8230.35 605
8231.21 642
8232.06 648
8232.92 635
8233.78 624
8234.63 661
8235.49 639
8236.35 631
8237.20 644
8238.06 634
8238.92 600
8239.77 636
8240.63 647
8241.49 608
8242.34 614
8243.20 629
8244.06 637
8244.91 595
8245.77 611
8246.63 627
8247.49 631
8248.34 638
8249.20 640
8250.06 642
8250.92 633
8251.77 632
8252.63 607
8253.49 622
8254.35 616
8255.20 577
8256.06 600
8256.92 592
8257.78 606
8258.63 599
8259.49 644
8260.35 681
8261.21 649
8262.07 665
8262.92 623
8263.78 604
8264.64 632
8265.50 654
8266.36 617
8267.22 651
8268.07 677
8268.93 628
8269.79 622
8270.65 626
8271.51 641
8272.37 656
8273.22 688
8274.08 699
8274.94 745
8275.80 700
8276.66 669
8277.52 704
8278.38 735
8279.24 775
8280.09 851
8280.95 832
8281.81 797
8282.67 834
8283.53 809
8284.39 799
8285.25 814
8286.11 846
8286.97 770
8287.83 724
8288.69 752
8289.55 764
8290.41 716
8291.26 700
8292.12 744
8292.98 782
8293.84 833
8294.70 811
8295.56 835
8296.42 828
8297.28 868
8298.14 834
8299.00 732
8299.86 767
8300.72 807
8301.58 773
8302.44 763
8303.30 726
8304.16 694
8305.02 713
8305.88 724
8306.74 675
8307.60 643
8308.46 694
8309.33 690
8310.19 684
8311.05 692
8311.91 703
8312.77 645
8313.63 709
8314.49 651
8315.35 622
8316.21 694
8317.07 720
8317.93 686
8318.79 679
8319.65 670
8320.52 671
8321.38 671
8322.24 649
8323.10 643
8323.96 635
8324.82 647
8325.68 646
8326.54 671
8327.41 623
8328.27 616
8329.13 678
8329.99 654
8330.85 638
8331.71 675
8332.57 667
8333.44 654
8334.30 652
8335.16 664
8336.02 610
8336.88 625
8337.75 637
8338.61 684
8339.47 633
8340.33 649
8341.19 654
8342.06 663
8342.92 685
8343.78 634
8344.64 673
8345.50 703
8346.37 670
8347.23 652
8348.09 709
8348.95 732
8349.82 709
8350.68 670
8351.54 677
8352.40 701
8353.27 695
8354.13 673
8354.99 681
8355.86 685
8356.72 678
8357.58 698
8358.45 692
8359.31 669
8360.17 649
8361.03 660
8361.90 683
8362.76 653
8363.62 688
8364.49 688
8365.35 673
8366.21 677
8367.08 694
8367.94 696
8368.80 693
8369.67 681
8370.53 667
8371.40 710
8372.26 678
8373.12 652
8373.99 685
8374.85 682
8375.71 653
8376.58 674
8377.44 677
8378.31 695
8379.17 668
8380.03 710
8380.90 759
8381.76 720
8382.63 685
8383.49 661
8384.36 684
8385.22 728
8386.08 717
8386.95 750
8387.81 751
8388.68 725
8389.54 733
8390.41 720
8391.27 722
8392.14 722
8393.00 732
8393.87 732
8394.73 718
8395.60 709
8396.46 702
8397.33 743
8398.19 729
8399.06 709
8399.92 732
8400.79 740
8401.65 751
8402.52 763
8403.38 768
8404.25 756
8405.11 775
8405.98 802
8406.84 768
8407.71 770
8408.58 760
8409.44 774
8410.31 775
8411.17 787
8412.04 807
8412.90 784
8413.77 837
8414.64 811
8415.50 821
8416.37 792
8417.23 851
8418.10 856
8418.97 845
8419.83 831
8420.70 868
8421.56 843
8422.43 836
8423.30 874
8424.16 916
8425.03 891
8425.90 931
8426.76 964
8427.63 971
8428.50 945
8429.36 975
8430.23 966
8431.10 937
8431.96 993
8432.83 1003
8433.70 1025
8434.56 1045
8435.43 1050
8436.30 1038
8437.16 1073
8438.03 1048
8438.90 1051
8439.77 1070
8440.63 1146
8441.50 1238
8442.37 1230
8443.24 1237
8444.10 1274
8444.97 1296
8445.84 1321
8446.71 1382
8447.57 1354
8448.44 1358
8449.31 1375
8450.18 1327
8451.04 1347
8451.91 1443
8452.78 1491
8453.65 1565
8454.52 1659
8455.38 1792
8456.25 1947
8457.12 2055
8457.99 2190
8458.86 2307
8459.72 2199
8460.59 2086
8461.46 1958
8462.33 1870
8463.20 1746
8464.07 1699
8464.93 1589
8465.80 1469
8466.67 1378
8467.54 1363
8468.41 1307
8469.28 1262
8470.15 1251
8471.02 1258
8471.88 1268
8472.75 1248
8473.62 1258
8474.49 1247
8475.36 1243
8476.23 1198
8477.10 1201
8477.97 1211
8478.84 1215
8479.71 1249
8480.58 1300
8481.44 1354
8482.31 1347
8483.18 1328
8484.05 1385
8484.92 1381
8485.79 1395
8486.66 1395
8487.53 1358
8488.40 1325
8489.27 1317
8490.14 1322
8491.01 1281
8491.88 1279
8492.75 1329
8493.62 1349
8494.49 1396
8495.36 1368
8496.23 1339
8497.10 1379
8497.97 1363
8498.84 1356
8499.71 1332
8500.58 1347
8501.45 1423
8502.32 1354
8503.19 1321
8504.06 1366
8504.93 1310
8505.80 1384
8506.67 1381
8507.55 1421
8508.42 1419
8509.29 1374
8510.16 1425
8511.03 1410
8511.90 1431
8512.77 1425
8513.64 1473
8514.51 1465
8515.38 1472
8516.25 1484
8517.13 1434
8518.00 1420
8518.87 1452
8519.74 1559
8520.61 1527
8521.48 1498
8522.35 1539
8523.23 1623
8524.10 1709
8524.97 1805
8525.84 1849
8526.71 2012
8527.58 2035
8528.46 1985
8529.33 1992
8530.20 2016
8531.07 1963
8531.94 1920
8532.81 1889
8533.69 1822
8534.56 1771
8535.43 1753
8536.30 1743
8537.18 1702
8538.05 1709
8538.92 1669
8539.79 1630
8540.66 1665
8541.54 1701
8542.41 1793
8543.28 1889
8544.15 1965
8545.03 2143
8545.90 2324
8546.77 2441
8547.64 2610
8548.52 2708
8549.39 2732
8550.26 2680
8551.14 2633
8552.01 2538
8552.88 2434
8553.76 2418
8554.63 2306
8555.50 2165
8556.37 2127
8557.25 2091
8558.12 1991
8558.99 1867
8559.87 1766
8560.74 1718
8561.61 1692
8562.49 1593
8563.36 1505
8564.24 1443
8565.11 1392
8565.98 1356
8566.86 1357
8567.73 1331
8568.60 1282
8569.48 1289
8570.35 1278
8571.23 1276
8572.10 1267
8572.97 1211
8573.85 1234
8574.72 1228
8575.60 1252
8576.47 1267
8577.34 1268
8578.22 1304
8579.09 1284
8579.97 1237
8580.84 1294
8581.72 1283
8582.59 1313
8583.47 1386
8584.34 1362
8585.21 1366
8586.09 1418
8586.96 1410
8587.84 1359
8588.71 1379
8589.59 1425
8590.46 1381
8591.34 1353
8592.21 1379
8593.09 1355
8593.96 1305
8594.84 1330
8595.71 1422
8596.59 1391
8597.46 1426
8598.34 1413
8599.22 1414
8600.09 1371
8600.97 1412
8601.84 1461
8602.72 1430
8603.59 1471
8604.47 1504
8605.34 1485
8606.22 1492
8607.10 1509
8607.97 1524
8608.85 1563
8609.72 1515
8610.60 1528
8611.47 1494
8612.35 1572
8613.23 1608
8614.10 1576
8614.98 1620
8615.86 1647
8616.73 1647
8617.61 1698
8618.48 1705
8619.36 1710
8620.24 1675
8621.11 1726
8621.99 1750
8622.87 1772
8623.74 1793
8624.62 1789
8625.50 1853
8626.37 1841
8627.25 1890
8628.13 1873
8629.00 1884
8629.88 1928
8630.76 1935
8631.64 1950
8632.51 1897
8633.39 1943
8634.27 1950
8635.14 1902
8636.02 2003
8636.90 1999
8637.78 1981
8638.65 1956
8639.53 1966
8640.41 2028
8641.29 2046
8642.16 2058
8643.04 2139
8643.92 2184
8644.80 2183
8645.67 2217
8646.55 2185
8647.43 2213
8648.31 2249
8649.18 2409
8650.06 2371
8650.94 2384
8651.82 2385
8652.70 2368
8653.58 2469
8654.45 2451
8655.33 2460
8656.21 2499
8657.09 2542
8657.97 2602
8658.84 2624
8659.72 2685
8660.60 2791
8661.48 2917
8662.36 3067
8663.24 3369
8664.12 3645
8664.99 3775
8665.87 3883
8666.75 4053
8667.63 4011
8668.51 3946
8669.39 3900
8670.27 3990
8671.15 3800
8672.03 3732
8672.91 3791
8673.78 3721
8674.66 3798
8675.54 3751
8676.42 3819
8677.30 3871
8678.18 3760
8679.06 3600
8679.94 3508
8680.82 3375
8681.70 3218
8682.58 2936
8683.46 2834
8684.34 2818
8685.22 2727
8686.10 2766
8686.98 2731
8687.86 2874
8688.74 3028
8689.62 3201
8690.50 3522
8691.38 3911
8692.26 4212
8693.14 4458
8694.02 4824
8694.90 4933
8695.78 4941
8696.66 4883
8697.54 4539
8698.42 4203
8699.30 3980
8700.18 3767
8701.06 3502
8701.94 3345
8702.82 3213
8703.70 3088
8704.58 2919
8705.46 2843
8706.34 2670
8707.23 2624
8708.11 2520
8708.99 2324
8709.87 2204
8710.75 2164
8711.63 2101
8712.51 2030
8713.39 1863
8714.27 1754
8715.16 1790
8716.04 1769
8716.92 1730
8717.80 1658
8718.68 1667
8719.56 1653
8720.44 1678
8721.33 1611
8722.21 1620
8723.09 1630
8723.97 1636
8724.85 1703
8725.73 1702
8726.62 1651
8727.50 1693
8728.38 1662
8729.26 1692
8730.14 1769
8731.03 1803
8731.91 1787
8732.79 1833
8733.67 1767
8734.55 1788
8735.44 1797
8736.32 1767
8737.20 1774
8738.08 1755
8738.97 1720
8739.85 1693
8740.73 1692
8741.61 1668
8742.50 1663
8743.38 1683
8744.26 1645
8745.14 1599
8746.03 1620
8746.91 1634
8747.79 1552
8748.68 1557
8749.56 1566
8750.44 1569
8751.33 1531
8752.21 1555
8753.09 1570
8753.97 1585
8754.86 1580
8755.74 1559
8756.62 1618
8757.51 1609
8758.39 1660
8759.28 1643
8760.16 1615
8761.04 1653
8761.93 1673
8762.81 1609
8763.69 1558
8764.58 1608
8765.46 1583
8766.34 1579
8767.23 1597
8768.11 1579
8769.00 1652
8769.88 1597
8770.76 1567
8771.65 1585
8772.53 1558
8773.42 1511
8774.30 1498
8775.19 1538
8776.07 1472
8776.95 1465
8777.84 1508
8778.72 1516
8779.61 1511
8780.49 1596
8781.38 1612
8782.26 1609
8783.15 1648
8784.03 1661
8784.92 1671
8785.80 1618
8786.69 1579
8787.57 1565
8788.46 1565
8789.34 1472
8790.23 1402
8791.11 1424
8792.00 1430
8792.88 1329
8793.77 1295
8794.65 1238
8795.54 1251
8796.42 1256
8797.31 1216
8798.19 1201
8799.08 1214
8799.96 1167
8800.85 1206
8801.74 1218
8802.62 1149
8803.51 1131
8804.39 1152
8805.28 1183
8806.16 1174
8807.05 1166
8807.94 1149
8808.82 1154
8809.71 1160
8810.59 1206
8811.48 1143
8812.37 1143
8813.25 1134
8814.14 1154
8815.03 1203
8815.91 1192
8816.80 1147
8817.68 1164
8818.57 1161
8819.46 1193
8820.34 1145
8821.23 1171
8822.12 1199
8823.00 1173
8823.89 1160
8824.78 1112
8825.66 1093
8826.55 1089
8827.44 1064
8828.33 1061
8829.21 1074
8830.10 1107
8830.99 1068
8831.87 1078
8832.76 1029
8833.65 1029
8834.54 1026
8835.42 1027
8836.31 1039
8837.20 987
8838.08 1035
8838.97 1010
8839.86 965
8840.75 995
8841.64 1008
8842.52 998
8843.41 978
8844.30 1016
8845.19 981
8846.07 996
8846.96 998
8847.85 944
8848.74 993
8849.63 993
8850.51 961
8851.40 953
8852.29 955
8853.18 893
8854.07 869
8854.96 906
8855.84 905
8856.73 899
8857.62 890
8858.51 868
8859.40 870
8860.29 887
8861.17 938
8862.06 899
8862.95 863
8863.84 862
8864.73 867
8865.62 854
8866.51 873
8867.40 898
8868.29 860
8869.17 831
8870.06 848
8870.95 857
8871.84 794
8872.73 773
8873.62 787
8874.51 790
8875.40 797
8876.29 772
8877.18 753
8878.07 778
8878.96 791
8879.85 775
8880.74 771
8881.63 786
8882.51 759
8883.40 812
8884.29 756
8885.18 776
8886.07 801
8886.96 771
8887.85 716
8888.74 755
8889.63 786
8890.52 753
8891.41 746
8892.30 739
8893.19 722
8894.09 707
8894.98 715
8895.87 690
8896.76 684
8897.65 721
8898.54 719
8899.43 698
8900.32 701
8901.21 684
8902.10 693
8902.99 666
8903.88 686
8904.77 703
8905.66 721
8906.55 644
8907.44 659
8908.34 669
8909.23 672
8910.12 670
8911.01 686
8911.90 710
8912.79 699
8913.68 678
8914.57 679
8915.47 690
8916.36 660
8917.25 647
8918.14 696
8919.03 680
8919.92 647
8920.81 642
8921.71 641
8922.60 656
8923.49 645
8924.38 619
8925.27 671
8926.16 627
8927.06 667
8927.95 664
8928.84 669
8929.73 670
8930.62 637
8931.52 646
8932.41 614
8933.30 643
8934.19 617
8935.09 622
8935.98 639
8936.87 621
8937.76 622
8938.66 656
8939.55 619
8940.44 574
8941.33 571
8942.23 612
8943.12 655
8944.01 583
8944.90 569
8945.80 612
8946.69 623
8947.58 597
8948.48 579
8949.37 596
8950.26 621
8951.16 584
8952.05 574
8952.94 600
8953.84 598
8954.73 561
8955.62 559
8956.52 594
8957.41 550
8958.30 601
8959.20 561
8960.09 576
8960.98 573
8961.88 581
8962.77 574
8963.66 598
8964.56 592
8965.45 581
8966.35 582
8967.24 582
8968.13 579
8969.03 574
8969.92 601
8970.82 601
8971.71 587
8972.60 539
8973.50 534
8974.39 615
8975.29 579
8976.18 560
8977.08 561
8977.97 558
8978.87 568
8979.76 550
8980.65 538
8981.55 541
8982.44 573
8983.34 575
8984.23 605
8985.13 606
8986.02 564
8986.92 553
8987.81 530
8988.71 561
8989.60 599
8990.50 590
8991.39 585
8992.29 587
8993.18 594
8994.08 560
8994.97 573
8995.87 560
8996.76 539
8997.66 579
8998.56 584
8999.45 603
9000.35 588
9001.24 583
9002.14 525
9003.03 533
9003.93 555
9004.83 542
9005.72 579
9006.62 555
9007.51 562
9008.41 554
9009.31 530
9010.20 540
9011.10 508
9011.99 541
9012.89 544
9013.79 574
9014.68 584
9015.58 583
9016.48 542
9017.37 583
9018.27 526
9019.16 539
9020.06 543
9020.96 524
9021.85 538
9022.75 551
9023.65 583
9024.54 600
9025.44 564
9026.34 527
9027.24 575
9028.13 584
9029.03 563
9029.93 559
9030.82 536
9031.72 537
9032.62 558
9033.52 601
9034.41 524
9035.31 499
9036.21 544
9037.10 559
9038.00 564
9038.90 600
9039.80 591
9040.69 574
9041.59 582
9042.49 578
9043.39 560
9044.29 550
9045.18 552
9046.08 579
9046.98 574
9047.88 565
9048.78 574
9049.67 542
9050.57 515
9051.47 590
9052.37 594
9053.27 573
9054.16 599
9055.06 587
9055.96 603
9056.86 579
9057.76 559
9058.66 567
9059.55 597
9060.45 608
9061.35 591
9062.25 585
9063.15 610
9064.05 601
9064.95 593
9065.85 643
9066.74 577
9067.64 562
9068.54 588
9069.44 549
9070.34 542
9071.24 588
9072.14 585
9073.04 586
9073.94 580
9074.84 546
9075.74 584
9076.64 547
9077.53 534
9078.43 544
9079.33 548
9080.23 560
9081.13 568
9082.03 576
9082.93 597
9083.83 627
9084.73 570
9085.63 596
9086.53 601
9087.43 587
9088.33 569
9089.23 568
9090.13 584
9091.03 608
9091.93 607
9092.83 644
9093.73 616
9094.63 639
9095.53 619
9096.43 621
9097.33 599
9098.23 606
9099.13 605
9100.04 595
9100.94 610
9101.84 599
9102.74 589
9103.64 549
9104.54 570
9105.44 543
9106.34 562
9107.24 594
9108.14 555
9109.04 565
9109.94 574
9110.85 542
9111.75 526
9112.65 561
9113.55 576
9114.45 557
9115.35 580
9116.25 569
9117.15 531
9118.06 549
9118.96 549
9119.86 551
9120.76 587
9121.66 585
9122.56 586
9123.46 574
9124.37 564
9125.27 581
9126.17 588
9127.07 577
9127.97 586
9128.88 576
9129.78 575
9130.68 590
9131.58 571
9132.48 574
9133.39 585
9134.29 578
9135.19 558
9136.09 544
9137.00 580
9137.90 569
9138.80 570
9139.70 561
9140.61 542
9141.51 568
9142.41 585
9143.31 537
9144.22 567
9145.12 578
9146.02 553
9146.92 584
9147.83 556
9148.73 567
9149.63 577
9150.54 558
9151.44 531
9152.34 531
9153.25 540
9154.15 552
9155.05 582
9155.96 549
9156.86 573
9157.76 575
9158.67 558
9159.57 573
9160.47 557
9161.38 570
9162.28 593
9163.18 583
9164.09 550
9164.99 563
9165.90 569
9166.80 581
9167.70 568
9168.61 587
9169.51 585
9170.42 591
9171.32 555
9172.22 586
9173.13 594
9174.03 590
9174.94 562
9175.84 565
9176.74 577
9177.65 552
9178.55 548
9179.46 511
9180.36 565
9181.27 578
9182.17 580
9183.08 553
9183.98 564
9184.89 583
9185.79 593
9186.70 599
9187.60 577
9188.51 544
9189.41 565
9190.32 577
9191.22 607
9192.13 581
9193.03 576
9193.94 594
9194.84 572
9195.75 601
9196.65 591
9197.56 604
9198.46 621
9199.37 641
9200.27 613
9201.18 600
9202.08 647
9202.99 628
9203.90 601
9204.80 622
9205.71 605
9206.61 604
9207.52 614
9208.42 640
9209.33 647
9210.24 592
9211.14 568
9212.05 593
9212.95 577
9213.86 598
9214.77 573
9215.67 559
9216.58 599
9217.49 604
9218.39 589
9219.30 567
9220.21 555
9221.11 578
9222.02 619
9222.93 614
9223.83 574
9224.74 605
9225.65 597
9226.55 587
9227.46 574
9228.37 553
9229.27 564
9230.18 576
9231.09 548
9231.99 536
9232.90 530
9233.81 534
9234.72 556
9235.62 582
9236.53 547
9237.44 563
9238.34 544
9239.25 529
9240.16 549
9241.07 574
9241.97 552
9242.88 572
9243.79 575
9244.70 563
9245.61 563
9246.51 537
9247.42 576
9248.33 563
9249.24 543
9250.14 564
9251.05 557
9251.96 528
9252.87 561
9253.78 558
9254.69 574
9255.59 566
9256.50 536
9257.41 536
9258.32 554
9259.23 591
9260.14 565
9261.04 523
9261.95 548
9262.86 582
9263.77 566
9264.68 532
9265.59 568
9266.50 559
9267.40 553
9268.31 532
9269.22 506
9270.13 547
9271.04 563
9271.95 545
9272.86 561
9273.77 552
9274.68 540
9275.59 565
9276.49 539
9277.40 547
9278.31 546
9279.22 535
9280.13 560
9281.04 598
9281.95 584
9282.86 598
9283.77 583
9284.68 589
9285.59 597
9286.50 579
9287.41 528
9288.32 561
9289.23 575
9290.14 578
9291.05 568
9291.96 522
9292.87 565
9293.78 588
9294.69 563
9295.60 579
9296.51 626
9297.42 594
9298.33 631
9299.24 572
9300.15 573
9301.06 564
9301.97 574
9302.88 622
9303.79 564
9304.70 552
9305.61 565
9306.53 606
9307.44 608
9308.35 628
9309.26 632
9310.17 617
9311.08 621
9311.99 595
9312.90 624
9313.81 658
9314.72 659
9315.63 670
9316.55 619
9317.46 612
9318.37 609
9319.28 608
9320.19 595
9321.10 584
9322.01 575
9322.93 589
9323.84 594
9324.75 601
9325.66 594
9326.57 615
9327.48 607
9328.40 573
9329.31 542
9330.22 543
9331.13 585
9332.04 592
9332.96 603
9333.87 573
9334.78 599
9335.69 595
9336.60 611
9337.52 606
9338.43 601
9339.34 614
9340.25 618
9341.17 637
9342.08 604
9342.99 602
9343.90 603
9344.82 600
9345.73 551
9346.64 581
9347.55 556
9348.47 580
9349.38 605
9350.29 643
9351.21 642
9352.12 621
9353.03 597
9353.94 618
9354.86 597
9355.77 600
9356.68 599
9357.60 571
9358.51 616
9359.42 600
9360.34 613
9361.25 583
9362.16 594
9363.08 585
9363.99 565
9364.90 577
9365.82 564
9366.73 598
9367.65 575
9368.56 586
9369.47 561
9370.39 603
9371.30 592
9372.21 592
9373.13 597
9374.04 613
9374.96 606
9375.87 590
9376.79 609
9377.70 610
9378.61 627
9379.53 630
9380.44 625
9381.36 574
9382.27 611
9383.19 606
9384.10 608
9385.01 608
9385.93 604
9386.84 605
9387.76 619
9388.67 637
9389.59 660
9390.50 659
9391.42 642
9392.33 660
9393.25 632
9394.16 654
9395.08 671
9395.99 656
9396.91 641
9397.82 655
9398.74 664
9399.65 673
9400.57 657
9401.48 626
9402.40 609
9403.32 640
9404.23 591
9405.15 617
9406.06 600
9406.98 601
9407.89 601
9408.81 585
9409.73 649
9410.64 633
9411.56 640
9412.47 648
9413.39 652
9414.30 639
9415.22 653
9416.14 605
9417.05 651
9417.97 642
9418.89 617
9419.80 603
9420.72 610
9421.63 634
9422.55 628
9423.47 647
9424.38 648
9425.30 645
9426.22 653
9427.13 672
9428.05 626
9428.97 604
9429.88 633
9430.80 672
9431.72 668
9432.63 647
9433.55 639
9434.47 643
9435.38 668
9436.30 672
9437.22 671
9438.14 660
9439.05 712
9439.97 698
9440.89 712
9441.81 681
9442.72 708
9443.64 716
9444.56 758
9445.47 740
9446.39 712
9447.31 730
9448.23 721
9449.15 718
9450.06 729
9450.98 722
9451.90 740
9452.82 753
9453.73 771
9454.65 758
9455.57 771
9456.49 783
9457.41 769
9458.32 727
9459.24 770
9460.16 746
9461.08 732
9462.00 703
9462.92 750
9463.83 690
9464.75 769
9465.67 709
9466.59 718
9467.51 743
9468.43 709
9469.35 685
9470.26 687
9471.18 712
9472.10 737
9473.02 702
9473.94 719
9474.86 703
9475.78 766
9476.70 740
9477.62 732
9478.54 775
9479.45 729
9480.37 775
9481.29 794
9482.21 824
9483.13 802
9484.05 770
9484.97 811
9485.89 785
9486.81 761
9487.73 753
9488.65 803
9489.57 800
9490.49 761
9491.41 750
9492.33 723
9493.25 801
9494.17 755
9495.09 759
9496.01 748
9496.93 756
9497.85 771
9498.77 741
9499.69 754
9500.61 802
9501.53 799
9502.45 800
9503.37 787
9504.29 794
9505.21 755
9506.13 823
9507.05 825
9507.97 817
9508.89 830
9509.81 817
9510.73 833
9511.65 823
9512.57 797
9513.49 846
9514.42 836
9515.34 807
9516.26 866
9517.18 858
9518.10 908
9519.02 910
9519.94 920
9520.86 945
9521.78 959
9522.71 1037
9523.63 1001
9524.55 1004
9525.47 983
9526.39 1018
9527.31 1032
9528.23 979
9529.16 985
9530.08 943
9531.00 950
9531.92 923
9532.84 940
9533.76 949
9534.69 936
9535.61 924
9536.53 926
9537.45 952
9538.37 953
9539.30 885
9540.22 929
9541.14 930
9542.06 925
9542.98 943
9543.91 941
9544.83 948
9545.75 978
9546.67 976
9547.60 996
9548.52 984
9549.44 1040
9550.36 987
9551.29 989
9552.21 1016
9553.13 983
9554.06 981
9554.98 1017
9555.90 1021
9556.82 995
9557.75 973
9558.67 996
9559.59 996
9560.52 1033
9561.44 1028
9562.36 1066
9563.29 1058
9564.21 1064
9565.13 1047
9566.06 1011
9566.98 1046
9567.90 1117
9568.83 1118
9569.75 1089
9570.67 1101
9571.60 1090
9572.52 1109
9573.44 1088
9574.37 1120
9575.29 1132
9576.22 1117
9577.14 1138
9578.06 1146
9578.99 1192
9579.91 1204
9580.84 1211
9581.76 1220
9582.68 1208
9583.61 1244
9584.53 1196
9585.46 1231
9586.38 1165
9587.31 1196
9588.23 1251
9589.15 1297
9590.08 1246
9591.00 1259
9591.93 1285
9592.85 1332
9593.78 1288
9594.70 1311
9595.63 1313
9596.55 1343
9597.48 1407
9598.40 1445
9599.33 1518
9600.25 1502
9601.18 1537
9602.10 1573
9603.03 1562
9603.95 1582
9604.88 1554
9605.80 1516
9606.73 1544
9607.65 1546
9608.58 1504
9609.50 1465
9610.43 1467
9611.35 1492
9612.28 1483
9613.21 1444
9614.13 1410
9615.06 1390
9615.98 1430
9616.91 1430
9617.84 1439
9618.76 1475
9619.69 1477
9620.61 1476
9621.54 1467
9622.47 1493
9623.39 1493
9624.32 1454
9625.24 1498
9626.17 1530
9627.10 1556
9628.02 1548
9628.95 1549
9629.88 1545
9630.80 1601
9631.73 1577
9632.65 1604
9633.58 1667
9634.51 1661
9635.43 1720
9636.36 1731
9637.29 1687
9638.22 1678
9639.14 1723
9640.07 1792
9641.00 1851
9641.92 1832
9642.85 1902
9643.78 1918
9644.70 1948
9645.63 1972
9646.56 1907
9647.49 1947
9648.41 1965
9649.34 1956
9650.27 1994
9651.20 2005
9652.12 1965
9653.05 1956
9653.98 1952
9654.91 1921
9655.83 2012
9656.76 2048
9657.69 1989
9658.62 1949
9659.55 1978
9660.47 1910
9661.40 1947
9662.33 2000
9663.26 2010
9664.19 2060
9665.11 2018
9666.04 2009
9666.97 2102
9667.90 2096
9668.83 2120
9669.75 2152
9670.68 2238
9671.61 2264
9672.54 2241
9673.47 2225
9674.40 2206
9675.33 2199
9676.25 2285
9677.18 2309
9678.11 2316
9679.04 2342
9679.97 2412
9680.90 2404
9681.83 2397
9682.76 2460
9683.69 2445
9684.61 2465
9685.54 2470
9686.47 2437
9687.40 2570
9688.33 2556
9689.26 2533
9690.19 2505
9691.12 2512
9692.05 2552
9692.98 2542
9693.91 2668
9694.84 2720
9695.77 2730
9696.70 2817
9697.63 2920
9698.56 3094
9699.49 3205
9700.42 3224
9701.35 3200
9702.28 3285
9703.21 3255
9704.14 3139
9705.07 3140
9706.00 3114
9706.93 3006
9707.86 2861
9708.79 2815
9709.72 2799
9710.65 2726
9711.58 2721
9712.51 2681
9713.44 2709
9714.37 2775
9715.30 2810
9716.23 2908
9717.16 2917
9718.09 2952
9719.02 2877
9719.95 2861
9720.88 2796
9721.81 2667
9722.75 2543
9723.68 2445
9724.61 2387
9725.54 2291
9726.47 2183
9727.40 2098
9728.33 2105
9729.26 2001
9730.19 1966
9731.13 1958
9732.06 2006
9732.99 2009
9733.92 1956
9734.85 1929
9735.78 1954
9736.71 1978
9737.65 1920
9738.58 1952
9739.51 1897
9740.44 1836
9741.37 1832
9742.30 1784
9743.24 1778
9744.17 1768
9745.10 1756
9746.03 1724
9746.96 1705
9747.90 1643
9748.83 1644
9749.76 1640
9750.69 1713
9751.63 1653
9752.56 1609
9753.49 1595
9754.42 1597
9755.36 1633
9756.29 1600
9757.22 1617
9758.15 1602
9759.09 1583
9760.02 1539
9760.95 1562
9761.88 1592
9762.82 1602
9763.75 1550
9764.68 1526
9765.62 1583
9766.55 1566
9767.48 1559
9768.41 1558
9769.35 1644
9770.28 1646
9771.21 1614
9772.15 1602
9773.08 1621
9774.01 1569
9774.95 1532
9775.88 1569
9776.81 1583
9777.75 1607
9778.68 1540
9779.62 1498
9780.55 1582
9781.48 1610
9782.42 1581
9783.35 1617
9784.28 1620
9785.22 1590
9786.15 1570
9787.09 1586
9788.02 1575
9788.95 1480
9789.89 1527
9790.82 1491
9791.76 1424
9792.69 1494
9793.63 1394
9794.56 1386
9795.49 1400
9796.43 1444
9797.36 1456
9798.30 1487
9799.23 1517
9800.17 1451
9801.10 1461
9802.04 1465
9802.97 1494
9803.91 1374
9804.84 1353
9805.78 1302
9806.71 1296
9807.65 1298
9808.58 1261
9809.52 1250
9810.45 1223
9811.39 1163
9812.32 1167
9813.26 1125
9814.19 1127
9815.13 1142
9816.06 1132
9817.00 1091
9817.93 1110
9818.87 1067
9819.80 1091
9820.74 1101
9821.68 1090
9822.61 1072
9823.55 1118
9824.48 1065
9825.42 1043
9826.35 1057
9827.29 1058
9828.23 1025
9829.16 1018
9830.10 998
9831.03 990
9831.97 1001
9832.91 987
9833.84 998
9834.78 1019
9835.72 1028
9836.65 1001
9837.59 1004
9838.52 1000
9839.46 1024
9840.40 987
9841.33 990
9842.27 985
9843.21 1010
9844.14 995
9845.08 1011
9846.02 1015
9846.95 992
9847.89 1038
9848.83 1014
9849.77 1022
9850.70 1016
9851.64 1007
9852.58 1010
9853.51 1019
9854.45 998
9855.39 975
9856.33 948
9857.26 963
9858.20 937
9859.14 953
9860.08 937
9861.01 940
9861.95 965
9862.89 933
9863.83 937
9864.76 978
9865.70 965
9866.64 937
9867.58 932
9868.51 967
9869.45 914
9870.39 910
9871.33 911
9872.27 933
9873.20 915
9874.14 921
9875.08 892
9876.02 924
9876.96 956
9877.90 927
9878.83 878
9879.77 878
9880.71 899
9881.65 883
9882.59 898
9883.53 866
9884.47 862
9885.40 871
9886.34 860
9887.28 845
9888.22 844
9889.16 845
9890.10 849
9891.04 848
9891.98 830
9892.91 829
9893.85 819
9894.79 815
9895.73 858
9896.67 877
9897.61 861
9898.55 843
9899.49 822
9900.43 827
9901.37 824
9902.31 824
9903.25 836
9904.19 903
9905.13 860
9906.07 829
9907.01 875
9907.95 834
9908.89 845
9909.83 828
9910.77 874
9911.71 839
9912.65 866
9913.59 831
9914.53 833
9915.47 832
9916.41 833
9917.35 869
9918.29 871
9919.23 863
9920.17 878
9921.11 936
9922.05 935
9922.99 952
9923.93 976
9924.87 979
9925.81 1015
9926.75 1018
9927.69 1031
9928.63 1088
9929.57 1058
9930.51 1071
9931.45 1037
9932.39 1062
9933.34 1059
9934.28 1018
9935.22 975
9936.16 920
9937.10 885
9938.04 893
9938.98 862
9939.92 801
9940.87 829
9941.81 866
9942.75 859
9943.69 826
9944.63 847
9945.57 785
9946.51 840
9947.46 854
9948.40 869
9949.34 920
9950.28 928
9951.22 928
9952.16 914
9953.11 914
9954.05 950
9954.99 928
9955.93 916
9956.87 907
9957.82 897
9958.76 896
9959.70 885
9960.64 850
9961.59 838
9962.53 777
9963.47 781
9964.41 772
9965.35 756
9966.30 742
9967.24 755
9968.18 773
9969.13 762
9970.07 731
9971.01 722
9971.95 737
9972.90 691
9973.84 725
9974.78 700
9975.73 708
9976.67 706
9977.61 695
9978.55 675
9979.50 678
9980.44 696
9981.38 714
9982.33 700
9983.27 708
9984.21 729
9985.16 710
9986.10 710
9987.04 714
9987.99 683
9988.93 711
9989.88 678
9990.82 677
9991.76 698
9992.71 679
9993.65 654
9994.59 700
9995.54 696
9996.48 697
9997.43 683
9998.37 666
9999.31 707
10000.26 684
10001.20 665
10002.15 638
10003.09 665
10004.04 685
10004.98 679
10005.92 690
10006.87 654
10007.81 700
10008.76 667
10009.70 659
10010.65 630
10011.59 657
10012.54 660
10013.48 677
10014.43 655
10015.37 630
10016.32 640
10017.26 702
10018.21 691
10019.15 662
10020.10 640
10021.04 658
10021.99 662
10022.93 652
10023.88 663
10024.82 663
10025.77 664
10026.71 684
10027.66 640
10028.60 631
10029.55 642
10030.49 646
10031.44 670
10032.39 654
10033.33 635
10034.28 634
10035.22 650
10036.17 648
10037.11 643
10038.06 658
10039.01 641
10039.95 610
10040.90 643
10041.84 637
10042.79 640
10043.74 618
10044.68 565
10045.63 636
10046.58 641
10047.52 639
10048.47 625
10049.41 585
10050.36 592
10051.31 600
10052.25 593
10053.20 616
10054.15 584
10055.09 617
10056.04 634
10056.99 644
10057.93 627
10058.88 606
10059.83 659
10060.78 643
10061.72 593
10062.67 604
10063.62 567
10064.56 592
10065.51 630
10066.46 636
10067.41 615
10068.35 607
10069.30 645
10070.25 619
10071.20 603
10072.14 595
10073.09 582
10074.04 596
10074.99 586
10075.93 545
10076.88 546
10077.83 565
10078.78 561
10079.72 583
10080.67 597
10081.62 580
10082.57 614
10083.52 631
10084.46 602
10085.41 575
10086.36 574
10087.31 568
10088.26 638
10089.21 613
10090.15 590
10091.10 568
10092.05 565
10093.00 548
10093.95 561
10094.90 580
10095.85 627
10096.79 568
10097.74 581
10098.69 601
10099.64 615
10100.59 632
10101.54 605
10102.49 566
10103.44 577
10104.39 600
10105.33 597
10106.28 640
10107.23 607
10108.18 593
10109.13 578
10110.08 593
10111.03 594
10111.98 574
10112.93 589
10113.88 573
10114.83 591
10115.78 592
10116.73 632
10117.68 590
10118.63 609
10119.58 603
10120.53 605
10121.48 611
10122.43 624
10123.38 634
10124.33 653
10125.28 622
10126.23 620
10127.18 601
10128.13 607
10129.08 618
10130.03 624
10130.98 629
10131.93 608
10132.88 613
10133.83 623
10134.78 641
10135.73 660
10136.68 615
10137.63 634
10138.58 643
10139.53 668
10140.48 685
10141.43 671
10142.38 673
10143.33 661
10144.29 646
10145.24 694
10146.19 691
10147.14 678
10148.09 697
10149.04 695
10149.99 697
10150.94 702
10151.89 710
10152.85 685
10153.80 720
10154.75 692
10155.70 701
10156.65 693
10157.60 732
10158.55 666
10159.51 735
10160.46 701
10161.41 695
10162.36 703
10163.31 752
10164.26 725
10165.22 781
10166.17 741
10167.12 752
10168.07 705
10169.02 767
10169.98 777
10170.93 772
10171.88 759
10172.83 786
10173.79 797
10174.74 761
10175.69 779
10176.64 820
10177.60 832
10178.55 809
10179.50 814
10180.45 808
10181.41 825
10182.36 827
10183.31 873
10184.26 904
10185.22 845
10186.17 844
10187.12 847
10188.08 847
10189.03 835
10189.98 850
10190.93 874
10191.89 856
10192.84 859
10193.79 901
10194.75 846
10195.70 845
10196.65 826
10197.61 780
10198.56 826
10199.51 860
10200.47 875
10201.42 894
10202.38 891
10203.33 866
10204.28 873
10205.24 941
10206.19 957
10207.14 968
10208.10 969
10209.05 945
10210.01 1012
10210.96 1014
10211.91 980
10212.87 983
10213.82 941
10214.78 936
10215.73 912
10216.69 877
10217.64 900
10218.59 919
10219.55 887
10220.50 866
10221.46 871
10222.41 855
10223.37 804
10224.32 880
10225.28 845
10226.23 812
10227.19 819
10228.14 847
10229.10 821
10230.05 828
10231.01 842
10231.96 853
10232.92 858
10233.87 912
10234.83 936
10235.78 951
10236.74 964
10237.69 983
10238.65 1020
10239.60 998
10240.56 985
10241.51 981
10242.47 964
10243.42 906
10244.38 897
10245.34 885
10246.29 887
10247.25 825
10248.20 781
10249.16 803
10250.11 796
10251.07 744
10252.03 767
10252.98 781
10253.94 743
10254.89 752
10255.85 748
10256.81 735
10257.76 736
10258.72 750
10259.68 705
10260.63 704
10261.59 693
10262.55 696
10263.50 719
10264.46 723
10265.41 692
10266.37 711
10267.33 692
10268.28 681
10269.24 717
10270.20 703
10271.16 714
10272.11 719
10273.07 722
10274.03 705
10274.98 664
10275.94 681
10276.90 690
10277.85 711
10278.81 699
10279.77 688
10280.73 688
10281.68 661
10282.64 655
10283.60 662
10284.56 639
10285.51 670
10286.47 672
10287.43 647
10288.39 656
10289.34 666
10290.30 672
10291.26 640
10292.22 626
10293.18 656
10294.13 687
10295.09 672
10296.05 638
10297.01 632
10297.97 672
10298.92 630
10299.88 631
10300.84 629
10301.80 601
10302.76 624
10303.72 657
10304.67 669
10305.63 627
10306.59 616
10307.55 636
10308.51 644
10309.47 634
10310.43 650
10311.38 658
10312.34 633
10313.30 667
10314.26 668
10315.22 655
10316.18 657
10317.14 668
10318.10 633
10319.06 618
10320.01 630
10320.97 620
10321.93 634
10322.89 644
10323.85 634
10324.81 643
10325.77 636
10326.73 611
10327.69 616
10328.65 644
10329.61 626
10330.57 629
10331.53 647
10332.49 688
10333.45 657
10334.41 624
10335.37 639
10336.33 608
10337.29 614
10338.25 606
10339.21 633
10340.17 592
10341.13 549
10342.09 588
10343.05 602
10344.01 605
10344.97 590
10345.93 548
10346.89 573
10347.85 593
10348.81 564
10349.77 548
10350.73 568
10351.69 551
10352.65 558
10353.61 554
10354.57 518
10355.53 558
10356.49 549
10357.46 554
10358.42 535
10359.38 533
10360.34 547
10361.30 545
10362.26 536
10363.22 550
10364.18 554
10365.14 561
10366.11 531
10367.07 508
10368.03 516
10368.99 530
10369.95 522
10370.91 527
10371.87 511
10372.84 513
10373.80 484
10374.76 514
10375.72 559
10376.68 533
10377.64 533
10378.61 533
10379.57 535
10380.53 525
10381.49 527
10382.45 532
10383.42 523
10384.38 547
10385.34 535
10386.30 552
10387.27 521
10388.23 490
10389.19 495
10390.15 511
10391.11 512
10392.08 520
10393.04 498
10394.00 537
10394.96 524
10395.93 505
10396.89 532
10397.85 526
10398.82 513
10399.78 504
10400.74 516
10401.70 529
10402.67 542
10403.63 524
10404.59 492
10405.56 501
10406.52 517
10407.48 509
10408.45 510
10409.41 494
10410.37 482
10411.34 509
10412.30 512
10413.26 564
10414.23 537
10415.19 520
10416.15 531
10417.12 533
10418.08 563
10419.04 557
10420.01 556
10420.97 581
10421.94 553
10422.90 563
10423.86 552
10424.83 540
10425.79 527
10426.76 526
10427.72 532
10428.68 556
10429.65 550
10430.61 526
10431.58 498
10432.54 531
10433.51 495
10434.47 528
10435.44 522
10436.40 498
10437.36 507
10438.33 499
10439.29 508
10440.26 488
10441.22 494
10442.19 489
10443.15 486
10444.12 463
10445.08 475
10446.05 509
10447.01 536
10447.98 495
10448.94 459
10449.91 504
10450.87 490
10451.84 494
10452.80 475
10453.77 490
10454.73 478
10455.70 477
10456.67 474
10457.63 483
10458.60 462
10459.56 499
10460.53 486
10461.49 472
10462.46 499
10463.43 483
10464.39 491
10465.36 509
10466.32 464
10467.29 486
10468.25 511
10469.22 477
10470.19 473
10471.15 504
10472.12 511
10473.09 519
10474.05 491
10475.02 495
10475.98 509
10476.95 488
10477.92 513
10478.88 511
10479.85 484
10480.82 538
10481.78 525
10482.75 528
10483.72 538
10484.68 519
10485.65 530
10486.62 549
10487.58 550
10488.55 520
10489.52 512
10490.49 503
10491.45 501
10492.42 510
10493.39 475
10494.35 484
10495.32 502
10496.29 482
10497.26 470
10498.22 446
10499.19 439
10500.16 471
10501.13 501
10502.09 488
10503.06 458
10504.03 461
10505.00 497
10505.96 487
10506.93 478
10507.90 500
10508.87 492
10509.84 507
10510.80 473
10511.77 476
10512.74 481
10513.71 502
10514.68 529
10515.64 521
10516.61 478
10517.58 450
10518.55 452
10519.52 487
10520.49 462
10521.45 482
10522.42 457
10523.39 459
10524.36 492
10525.33 494
10526.30 460
10527.27 488
10528.23 485
10529.20 476
10530.17 461
10531.14 490
10532.11 515
10533.08 484
10534.05 467
10535.02 497
10535.99 477
10536.96 496
10537.93 490
10538.89 517
10539.86 497
10540.83 512
10541.80 506
10542.77 519
10543.74 496
10544.71 513
10545.68 502
10546.65 499
10547.62 508
10548.59 498
10549.56 506
10550.53 500
10551.50 503
10552.47 500
10553.44 516
10554.41 501
10555.38 497
10556.35 488
10557.32 520
10558.29 515
10559.26 498
10560.23 533
10561.20 552
10562.17 548
10563.14 524
10564.11 540
10565.08 514
10566.05 503
10567.02 532
10567.99 534
10568.96 504
10569.93 517
10570.91 498
10571.88 548
10572.85 546
10573.82 509
10574.79 521
10575.76 544
10576.73 529
10577.70 507
10578.67 511
10579.64 523
10580.62 544
10581.59 540
10582.56 494
10583.53 533
10584.50 514
10585.47 514
10586.44 550
10587.42 533
10588.39 514
10589.36 514
10590.33 512
10591.30 567
10592.27 536
10593.25 525
10594.22 522
10595.19 544
10596.16 508
10597.13 541
10598.10 550
10599.08 549
10600.05 571
10601.02 590
10601.99 566
10602.97 569
10603.94 616
10604.91 597
10605.88 609
10606.85 601
10607.83 673
10608.80 624
10609.77 618
10610.74 608
10611.72 659
10612.69 651
10613.66 640
10614.64 674
10615.61 648
10616.58 648
10617.55 661
10618.53 627
10619.50 582
10620.47 612
10621.45 615
10622.42 597
10623.39 581
10624.37 580
10625.34 572
10626.31 597
10627.29 592
10628.26 576
10629.23 573
10630.21 598
10631.18 579
10632.15 565
10633.13 543
10634.10 567
10635.07 572
10636.05 614
10637.02 602
10638.00 633
10638.97 631
10639.94 644
10640.92 618
10641.89 594
10642.87 622
10643.84 640
10644.81 634
10645.79 624
10646.76 611
10647.74 592
10648.71 618
10649.68 584
10650.66 569
10651.63 577
10652.61 566
10653.58 571
10654.56 608
10655.53 533
10656.51 534
10657.48 537
10658.46 537
10659.43 515
10660.41 527
10661.38 511
10662.36 503
10663.33 500
10664.31 519
10665.28 534
10666.26 577
10667.23 546
10668.21 500
10669.18 556
10670.16 496
10671.13 536
10672.11 536
10673.08 510
10674.06 504
10675.03 533
10676.01 517
10676.99 529
10677.96 562
10678.94 531
10679.91 535
10680.89 520
10681.86 525
10682.84 558
10683.82 557
10684.79 527
10685.77 518
10686.74 516
10687.72 534
10688.70 538
10689.67 569
10690.65 544
10691.63 522
10692.60 548
10693.58 494
10694.55 502
10695.53 532
10696.51 524
10697.48 527
10698.46 522
10699.44 518
10700.41 494
10701.39 483
10702.37 514
10703.34 507
10704.32 525
10705.30 537
10706.27 529
10707.25 530
10708.23 543
10709.21 519
10710.18 530
10711.16 495
10712.14 513
10713.11 507
10714.09 495
10715.07 537
10716.05 518
10717.02 523
10718.00 525
10718.98 528
10719.96 538
10720.93 521
10721.91 522
10722.89 526
10723.87 538
10724.85 505
10725.82 507
10726.80 522
10727.78 541
10728.76 505
10729.74 526
10730.71 502
10731.69 492
10732.67 541
10733.65 503
10734.63 517
10735.60 546
10736.58 534
10737.56 528
10738.54 538
10739.52 566
10740.50 530
10741.48 516
10742.45 534
10743.43 535
10744.41 523
10745.39 491
10746.37 531
10747.35 519
10748.33 533
10749.31 523
10750.28 528
10751.26 529
10752.24 531
10753.22 511
10754.20 532
10755.18 520
10756.16 538
10757.14 565
10758.12 517
10759.10 546
10760.08 562
10761.06 564
10762.04 589
10763.01 573
10763.99 542
10764.97 575
10765.95 577
10766.93 559
10767.91 530
10768.89 540
10769.87 583
10770.85 553
10771.83 569
10772.81 563
10773.79 569
10774.77 571
10775.75 593
10776.73 596
10777.71 580
10778.69 599
10779.67 610
10780.65 593
10781.63 584
10782.62 593
10783.60 597
10784.58 615
10785.56 608
10786.54 600
10787.52 581
10788.50 587
10789.48 635
10790.46 611
10791.44 607
10792.42 587
10793.40 595
10794.38 622
10795.37 570
10796.35 575
10797.33 631
10798.31 610
10799.29 609
10800.27 602
10801.25 602
10802.23 607
10803.21 594
10804.20 579
10805.18 599
10806.16 633
10807.14 594
10808.12 611
10809.10 572
10810.09 578
10811.07 596
10812.05 601
10813.03 608
10814.01 576
10815.00 585
10815.98 583
10816.96 600
10817.94 608
10818.92 584
10819.91 609
10820.89 600
10821.87 633
10822.85 649
10823.83 638
10824.82 610
10825.80 644
10826.78 639
10827.76 647
10828.75 642
10829.73 634
10830.71 643
10831.69 668
10832.68 637
10833.66 608
10834.64 668
10835.63 633
10836.61 677
10837.59 647
10838.57 674
10839.56 674
10840.54 675
10841.52 667
10842.51 645
10843.49 653
10844.47 687
10845.46 692
10846.44 688
10847.42 684
10848.41 686
10849.39 694
10850.37 708
10851.36 708
10852.34 693
10853.32 721
10854.31 721
10855.29 761
10856.28 736
10857.26 738
10858.24 749
10859.23 736
10860.21 728
10861.20 744
10862.18 733
10863.16 742
10864.15 760
10865.13 785
10866.12 764
10867.10 758
10868.08 732
10869.07 764
10870.05 801
10871.04 812
10872.02 746
10873.01 759
10873.99 787
10874.98 804
10875.96 774
10876.95 792
10877.93 823
10878.92 816
10879.90 790
10880.89 792
10881.87 826
10882.86 809
10883.84 827
10884.83 847
10885.81 864
10886.80 846
10887.78 851
10888.77 865
10889.75 873
10890.74 837
10891.72 838
10892.71 883
10893.69 877
10894.68 862
10895.66 860
10896.65 914
10897.64 920
10898.62 937
10899.61 934
10900.59 958
10901.58 903
10902.56 901
10903.55 938
10904.54 941
10905.52 967
10906.51 958
10907.49 939
10908.48 959
10909.47 996
10910.45 964
10911.44 1014
10912.43 1034
10913.41 1032
10914.40 1042
10915.39 1081
10916.37 1092
10917.36 1074
10918.35 1091
10919.33 1086
10920.32 1108
10921.31 1037
10922.29 1092
10923.28 1081
10924.27 1080
10925.25 1113
10926.24 1155
10927.23 1114
10928.21 1141
10929.20 1128
10930.19 1145
10931.18 1168
10932.16 1147
10933.15 1136
10934.14 1135
10935.12 1162
10936.11 1207
10937.10 1216
10938.09 1229
10939.07 1252
10940.06 1256
10941.05 1289
10942.04 1281
10943.02 1322
10944.01 1305
10945.00 1324
10945.99 1347
10946.98 1339
10947.96 1343
10948.95 1403
10949.94 1430
10950.93 1470
10951.92 1461
10952.90 1555
10953.89 1569
10954.88 1643
10955.87 1683
10956.86 1753
10957.85 1762
10958.83 1808
10959.82 1889
10960.81 1856
10961.80 1945
10962.79 1856
10963.78 1870
10964.77 1920
10965.75 1822
10966.74 1786
10967.73 1812
10968.72 1766
10969.71 1724
10970.70 1635
10971.69 1590
10972.68 1546
10973.67 1513
10974.66 1438
10975.64 1491
10976.63 1431
10977.62 1434
10978.61 1432
10979.60 1408
10980.59 1424
10981.58 1460
10982.57 1448
10983.56 1423
10984.55 1457
10985.54 1424
10986.53 1464
10987.52 1519
10988.51 1489
10989.50 1535
10990.49 1609
10991.48 1639
10992.47 1681
10993.46 1705
10994.45 1790
10995.44 1825
10996.43 1941
10997.42 2011
10998.41 2070
10999.40 2252
11000.39 2385
11001.38 2312
11002.37 2430
11003.36 2444
11004.35 2355
11005.34 2336
11006.33 2256
11007.32 2190
11008.31 2087
11009.30 2033
11010.30 1887
11011.29 1774
11012.28 1700
11013.27 1611
11014.26 1549
11015.25 1410
11016.24 1317
11017.23 1316
11018.22 1248
11019.21 1216
11020.21 1178
11021.20 1182
11022.19 1159
11023.18 1189
11024.17 1155
11025.16 1120
11026.15 1091
11027.14 1155
11028.14 1080
11029.13 1049
11030.12 1052
11031.11 1097
11032.10 1078
11033.09 1124
11034.09 1101
11035.08 1121
11036.07 1078
11037.06 1111
11038.05 1088
11039.05 1057
11040.04 1123
11041.03 1112
11042.02 1082
11043.02 1069
11044.01 1086
11045.00 1097
11045.99 1031
11046.98 1072
11047.98 1032
11048.97 1033
11049.96 1020
11050.95 990
11051.95 1003
11052.94 965
11053.93 962
11054.93 978
11055.92 983
11056.91 1008
11057.90 964
11058.90 953
11059.89 937
11060.88 965
11061.88 996
11062.87 998
11063.86 1004
11064.86 1003
11065.85 964
11066.84 977
11067.84 969
11068.83 973
11069.82 994
11070.82 1005
11071.81 991
11072.80 1029
11073.80 997
11074.79 953
11075.78 956
11076.78 965
11077.77 959
11078.77 959
11079.76 908
11080.75 1004
11081.75 977
11082.74 933
11083.74 937
11084.73 940
11085.72 938
11086.72 945
11087.71 941
11088.71 910
11089.70 933
11090.70 937
11091.69 885
11092.68 873
11093.68 877
11094.67 867
11095.67 863
11096.66 893
11097.66 823
11098.65 827
11099.65 822
11100.64 850
11101.64 844
11102.63 843
11103.63 846
11104.62 831
11105.62 837
11106.61 827
11107.61 802
11108.60 832
11109.60 808
11110.59 793
11111.59 782
11112.58 759
11113.58 789
11114.57 802
11115.57 818
11116.56 763
11117.56 809
11118.56 842
11119.55 781
11120.55 783
11121.54 814
11122.54 813
11123.54 783
11124.53 807
11125.53 774
11126.52 773
11127.52 834
11128.51 825
11129.51 805
11130.51 774
11131.50 747
11132.50 802
11133.50 765
11134.49 766
11135.49 745
11136.49 756
11137.48 762
11138.48 770
11139.47 749
11140.47 732
11141.47 755
11142.46 765
11143.46 766
11144.46 742
11145.46 733
11146.45 738
11147.45 731
11148.45 730
11149.44 700
11150.44 744
11151.44 745
11152.43 729
11153.43 749
11154.43 748
11155.43 717
11156.42 755
11157.42 743
11158.42 759
11159.42 714
11160.41 720
11161.41 706
11162.41 751
11163.41 740
11164.40 720
11165.40 766
11166.40 719
11167.40 732
11168.39 675
11169.39 732
11170.39 742
11171.39 702
11172.39 717
11173.38 746
11174.38 743
11175.38 723
11176.38 741
11177.38 727
11178.38 747
11179.37 730
11180.37 702
11181.37 712
11182.37 688
11183.37 690
11184.37 725
11185.37 710
11186.36 712
11187.36 701
11188.36 731
11189.36 695
11190.36 723
11191.36 687
11192.36 710
11193.36 693
11194.36 689
11195.35 678
11196.35 716
11197.35 712
11198.35 723
11199.35 751
11200.35 725
11201.35 708
11202.35 758
11203.35 727
11204.35 737
11205.35 711
11206.35 723
11207.35 761
11208.35 751
11209.35 773
11210.35 740
11211.35 755
11212.35 758
11213.35 729
11214.35 780
11215.34 782
11216.35 767
11217.35 771
11218.35 766
11219.35 727
11220.35 780
11221.35 738
11222.35 722
11223.35 745
11224.35 744
11225.35 761
11226.35 747
11227.35 717
11228.35 714
11229.35 748
11230.35 757
11231.35 777
11232.35 749
11233.35 723
11234.35 729
11235.35 750
11236.35 787
11237.36 778
11238.36 733
11239.36 726
11240.36 752
11241.36 730
11242.36 751
11243.36 776
11244.36 752
11245.36 756
11246.37 735
11247.37 764
11248.37 794
11249.37 777
11250.37 780
11251.37 797
11252.38 820
11253.38 782
11254.38 749
11255.38 808
11256.38 816
11257.38 818
11258.39 793
11259.39 795
11260.39 808
11261.39 824
11262.39 810
11263.40 833
11264.40 787
11265.40 798
11266.40 773
11267.40 794
11268.41 777
11269.41 806
11270.41 819
11271.41 833
11272.42 833
11273.42 858
11274.42 886
11275.42 829
11276.43 847
11277.43 853
11278.43 886
11279.44 884
11280.44 858
11281.44 863
11282.44 878
11283.45 862
11284.45 840
11285.45 787
11286.46 794
11287.46 823
11288.46 820
11289.47 817
11290.47 759
11291.47 751
11292.48 781
11293.48 773
11294.48 729
11295.49 737
11296.49 733
11297.49 705
11298.50 692
11299.50 704
11300.51 740
11301.51 752
11302.51 743
11303.52 720
11304.52 728
11305.53 690
11306.53 721
11307.53 732
11308.54 730
11309.54 724
11310.55 746
11311.55 727
11312.55 715
11313.56 729
11314.56 761
11315.57 778
11316.57 751
11317.58 766
11318.58 741
11319.59 752
11320.59 747
11321.59 732
11322.60 754
11323.60 805
11324.61 812
11325.61 806
11326.62 804
11327.62 749
11328.63 774
11329.63 728
11330.64 722
11331.64 764
11332.65 780
11333.65 768
11334.66 778
11335.67 765
11336.67 749
11337.68 759
11338.68 776
11339.69 787
11340.69 804
11341.70 836
11342.70 815
11343.71 805
11344.72 836
11345.72 768
11346.73 797
11347.73 801
11348.74 820
11349.74 799
11350.75 746
11351.76 753
11352.76 751
11353.77 734
11354.78 730
11355.78 700
11356.79 688
11357.79 696
11358.80 731
11359.81 713
11360.81 717
11361.82 741
11362.83 738
11363.83 727
11364.84 720
11365.85 718
11366.85 696
11367.86 714
11368.87 701
11369.87 682
11370.88 675
11371.89 709
11372.89 684
11373.90 698
11374.91 706
11375.92 688
11376.92 683
11377.93 676
11378.94 666
11379.94 670
11380.95 686
11381.96 657
11382.97 665
11383.97 665
11384.98 664
11385.99 665
11387.00 661
11388.00 629
11389.01 668
11390.02 663
11391.03 662
11392.04 636
11393.04 664
11394.05 638
11395.06 655
11396.07 681
11397.08 680
11398.08 632
11399.09 685
11400.10 674
11401.11 679
11402.12 672
11403.12 690
11404.13 687
11405.14 697
11406.15 675
11407.16 685
11408.17 671
11409.18 672
11410.18 677
11411.19 672
11412.20 645
11413.21 675
11414.22 653
11415.23 683
11416.24 668
11417.25 679
11418.25 689
11419.26 714
11420.27 706
11421.28 688
11422.29 642
11423.30 672
11424.31 706
11425.32 687
11426.33 714
11427.34 693
11428.35 685
11429.36 656
11430.37 676
11431.38 676
11432.39 717
11433.39 735
11434.40 703
11435.41 715
11436.42 710
11437.43 718
11438.44 694
11439.45 702
11440.46 694
11441.47 686
11442.48 693
11443.49 704
11444.50 708
11445.51 691
11446.52 682
11447.53 676
11448.55 690
11449.56 685
11450.57 652
11451.58 673
11452.59 705
11453.60 721
11454.61 680
11455.62 665
11456.63 633
11457.64 677
11458.65 707
11459.66 711
11460.67 690
11461.68 691
11462.69 633
11463.71 669
11464.72 706
11465.73 702
11466.74 719
11467.75 689
11468.76 710
11469.77 709
11470.78 722
11471.80 700
11472.81 711
11473.82 689
11474.83 705
11475.84 718
11476.85 681
11477.86 685
11478.88 698
11479.89 698
11480.90 686
11481.91 722
11482.92 731
11483.93 723
11484.95 688
11485.96 687
11486.97 726
11487.98 787
11489.00 726
11490.01 694
11491.02 769
11492.03 737
11493.04 759
11494.06 731
11495.07 765
11496.08 776
11497.09 813
11498.11 779
11499.12 782
11500.13 803
11501.14 803
11502.16 831
11503.17 855
11504.18 816
11505.20 824
11506.21 806
11507.22 803
11508.23 868
11509.25 825
11510.26 833
11511.27 863
11512.29 878
11513.30 848
11514.31 875
11515.33 902
11516.34 938
11517.35 941
11518.37 977
11519.38 984
11520.39 1023
11521.41 1045
11522.42 1038
11523.43 1011
11524.45 1057
11525.46 1070
11526.47 1090
11527.49 1086
11528.50 1139
11529.52 1187
11530.53 1211
11531.54 1316
11532.56 1323
11533.57 1360
11534.59 1385
11535.60 1447
11536.62 1578
11537.63 1649
11538.64 1740
11539.66 1728
11540.67 1761
11541.69 1844
11542.70 1869
11543.72 1836
11544.73 1877
11545.75 1787
11546.76 1734
11547.77 1631
11548.79 1555
11549.80 1467
11550.82 1387
11551.83 1318
11552.85 1274
11553.86 1178
11554.88 1132
11555.89 1064
11556.91 1019
11557.92 991
11558.94 972
11559.95 938
11560.97 908
11561.99 914
11563.00 908
11564.02 907
11565.03 920
11566.05 857
11567.06 855
11568.08 871
11569.09 876
11570.11 885
11571.13 884
11572.14 872
11573.16 881
11574.17 854
11575.19 898
11576.20 886
11577.22 885
11578.24 894
11579.25 885
11580.27 890
11581.29 891
11582.30 905
11583.32 894
11584.33 930
11585.35 927
11586.37 874
11587.38 857
11588.40 890
11589.42 866
11590.43 878
11591.45 932
11592.47 945
11593.48 915
11594.50 918
11595.52 914
11596.53 918
11597.55 917
11598.57 963
11599.58 970
11600.60 1020
11601.62 988
11602.64 1019
11603.65 1055
11604.67 1032
11605.69 1018
11606.70 990
11607.72 993
11608.74 958
11609.76 981
11610.77 916
11611.79 919
11612.81 887
11613.83 927
11614.84 928
11615.86 870
11616.88 895
11617.90 871
11618.92 873
11619.93 850
11620.95 844
11621.97 859
11622.99 841
11624.01 814
11625.02 829
11626.04 830
11627.06 846
11628.08 825
11629.10 796
11630.11 825
11631.13 804
11632.15 788
11633.17 783
11634.19 771
11635.21 794
11636.23 811
11637.24 769
11638.26 782
11639.28 787
11640.30 771
11641.32 782
11642.34 718
11643.36 717
11644.38 761
11645.39 758
11646.41 736
11647.43 734
11648.45 698
11649.47 716
11650.49 707
11651.51 704
11652.53 718
11653.55 697
11654.57 698
11655.59 673
11656.61 717
11657.63 696
11658.65 715
11659.67 668
11660.69 681
11661.70 670
11662.72 656
11663.74 680
11664.76 663
11665.78 674
11666.80 656
11667.82 673
11668.84 663
11669.86 680
11670.88 689
11671.90 669
11672.92 661
11673.95 691
11674.97 675
11675.99 671
11677.01 666
11678.03 659
11679.05 669
11680.07 676
11681.09 631
11682.11 638
11683.13 686
11684.15 650
11685.17 615
11686.19 635
11687.21 619
11688.23 652
11689.25 647
11690.28 654
11691.30 685
11692.32 668
11693.34 616
11694.36 639
11695.38 647
11696.40 656
11697.42 630
11698.44 638
11699.47 647
11700.49 612
11701.51 623
11702.53 600
11703.55 609
11704.57 598
11705.60 590
11706.62 576
11707.64 623
11708.66 638
11709.68 607
11710.70 596
11711.73 592
11712.75 595
11713.77 619
11714.79 610
11715.81 591
11716.84 607
11717.86 598
11718.88 600
11719.90 597
11720.92 601
11721.95 594
11722.97 617
11723.99 592
11725.01 634
11726.04 619
11727.06 594
11728.08 600
11729.11 590
11730.13 604
11731.15 607
11732.17 612
11733.20 581
11734.22 612
11735.24 602
11736.26 604
11737.29 612
11738.31 580
11739.33 590
11740.36 593
11741.38 599
11742.40 637
11743.43 607
11744.45 657
11745.47 634
11746.50 594
11747.52 630
11748.54 651
11749.57 634
11750.59 591
11751.62 577
11752.64 602
11753.66 623
11754.69 605
11755.71 587
11756.73 622
11757.76 622
11758.78 626
11759.81 614
11760.83 621
11761.85 595
11762.88 597
11763.90 623
11764.93 647
11765.95 642
11766.98 639
11768.00 639
11769.02 643
11770.05 632
11771.07 642
11772.10 661
11773.12 650
11774.15 656
11775.17 644
11776.20 665
11777.22 679
11778.25 684
11779.27 673
11780.30 661
11781.32 640
11782.35 679
11783.37 664
11784.40 668
11785.42 669
11786.45 648
11787.47 641
11788.50 641
11789.52 665
11790.55 664
11791.57 643
11792.60 666
11793.62 664
11794.65 685
11795.67 700
11796.70 667
11797.73 646
11798.75 649
11799.78 679
11800.80 682
11801.83 670
11802.85 696
11803.88 689
11804.91 692
11805.93 720
11806.96 686
11807.98 672
11809.01 678
11810.04 686
11811.06 706
11812.09 729
11813.12 671
11814.14 708
11815.17 712
11816.19 743
11817.22 722
11818.25 739
11819.27 733
11820.30 735
11821.33 700
11822.35 764
11823.38 737
11824.41 719
11825.44 694
11826.46 744
11827.49 769
11828.52 777
11829.54 812
11830.57 767
11831.60 751
11832.62 810
11833.65 758
11834.68 789
11835.71 779
11836.73 810
11837.76 811
11838.79 824
11839.82 804
11840.84 784
11841.87 794
11842.90 815
11843.93 809
11844.95 848
11845.98 857
11847.01 829
11848.04 839
11849.07 860
11850.09 864
11851.12 839
11852.15 862
11853.18 873
11854.21 852
11855.23 892
11856.26 892
11857.29 926
11858.32 924
11859.35 920
11860.38 974
11861.40 911
11862.43 942
11863.46 946
11864.49 956
11865.52 941
11866.55 954
11867.58 970
11868.60 980
11869.63 1016
11870.66 1002
11871.69 1033
11872.72 1017
11873.75 1036
11874.78 1038
11875.81 1008
11876.84 1008
11877.86 1050
11878.89 1021
11879.92 1058
11880.95 1067
11881.98 1071
11883.01 1110
11884.04 1089
11885.07 1114
11886.10 1130
11887.13 1159
11888.16 1167
11889.19 1145
11890.22 1209
11891.25 1247
11892.28 1226
11893.31 1255
11894.34 1257
11895.37 1316
11896.40 1310
11897.43 1348
11898.46 1431
11899.49 1431
11900.52 1477
11901.55 1542
11902.58 1554
11903.61 1618
11904.64 1662
11905.67 1671
11906.70 1659
11907.73 1694
11908.76 1699
11909.79 1593
11910.82 1615
11911.85 1678
11912.88 1601
11913.91 1498
11914.94 1476
11915.97 1487
11917.01 1447
11918.04 1358
11919.07 1443
11920.10 1426
11921.13 1378
11922.16 1360
11923.19 1389
11924.22 1341
11925.25 1383
11926.28 1446
11927.32 1472
11928.35 1529
11929.38 1553
11930.41 1580
11931.44 1611
11932.47 1605
11933.50 1596
11934.54 1590
11935.57 1656
11936.60 1634
11937.63 1614
11938.66 1593
11939.70 1528
11940.73 1503
11941.76 1499
11942.79 1446
11943.82 1421
11944.85 1346
11945.89 1341
11946.92 1295
11947.95 1250
11948.98 1223
11950.02 1208
11951.05 1151
11952.08 1154
11953.11 1148
11954.15 1122
11955.18 1161
11956.21 1077
11957.24 1097
11958.28 1109
11959.31 1053
11960.34 1108
11961.37 1101
11962.41 1100
11963.44 1064
11964.47 1072
11965.51 1056
11966.54 1078
11967.57 1119
11968.60 1102
11969.64 1139
11970.67 1162
11971.70 1155
11972.74 1143
11973.77 1147
11974.80 1178
11975.84 1175
11976.87 1127
11977.90 1095
11978.94 1118
11979.97 1126
11981.00 1145
11982.04 1174
11983.07 1204
11984.11 1208
11985.14 1170
11986.17 1168
11987.21 1140
11988.24 1188
11989.28 1189
11990.31 1185
11991.34 1164
11992.38 1149
11993.41 1172
11994.45 1159
11995.48 1140
11996.51 1157
11997.55 1216
11998.58 1207
11999.62 1241
12000.65 1235
12001.69 1204
12002.72 1241
12003.76 1244
12004.79 1248
12005.82 1175
12006.86 1253
12007.89 1226
12008.93 1262
12009.96 1237
12011.00 1229
12012.03 1273
12013.07 1276
12014.10 1307
12015.14 1335
12016.17 1293
12017.21 1308
12018.24 1310
12019.28 1314
12020.32 1328
12021.35 1341
12022.39 1389
12023.42 1317
12024.46 1358
12025.49 1328
12026.53 1324
12027.56 1356
12028.60 1335
12029.64 1325
12030.67 1305
12031.71 1373
12032.74 1335
12033.78 1340
12034.81 1349
12035.85 1339
12036.89 1317
12037.92 1383
12038.96 1396
12039.99 1394
12041.03 1369
12042.07 1315
12043.10 1403
12044.14 1389
12045.18 1350
12046.21 1357
12047.25 1352
12048.29 1353
12049.32 1352
12050.36 1339
12051.40 1391
12052.43 1396
12053.47 1441
12054.51 1448
12055.54 1433
12056.58 1435
12057.62 1457
12058.65 1495
12059.69 1470
12060.73 1463
12061.76 1474
12062.80 1447
12063.84 1499
12064.88 1432
12065.91 1393
12066.95 1397
12067.99 1408
12069.03 1396
12070.06 1385
12071.10 1339
12072.14 1314
12073.18 1296
12074.21 1301
12075.25 1304
12076.29 1285
12077.33 1297
12078.36 1212
12079.40 1215
12080.44 1280
12081.48 1267
12082.52 1251
12083.55 1231
12084.59 1236
12085.63 1274
12086.67 1270
12087.71 1290
12088.74 1262
12089.78 1247
12090.82 1344
12091.86 1283
12092.90 1288
12093.94 1321
12094.98 1317
12096.01 1366
12097.05 1359
12098.09 1356
12099.13 1423
12100.17 1444
12101.21 1484
12102.25 1473
12103.28 1499
12104.32 1510
12105.36 1519
12106.40 1546
12107.44 1502
12108.48 1498
12109.52 1501
12110.56 1447
12111.60 1416
12112.64 1356
12113.68 1355
12114.72 1297
12115.76 1305
12116.79 1268
12117.83 1234
12118.87 1165
12119.91 1119
12120.95 1108
12121.99 1082
12123.03 1028
12124.07 1062
12125.11 1047
12126.15 1013
12127.19 942
12128.23 944
12129.27 964
12130.31 928
12131.35 928
12132.39 961
12133.43 971
12134.47 980
12135.51 928
12136.55 923
12137.59 936
12138.63 957
12139.67 955
12140.71 939
12141.76 982
12142.80 929
12143.84 910
12144.88 927
12145.92 930
12146.96 937
12148.00 906
12149.04 899
12150.08 899
12151.12 884
12152.16 904
12153.20 880
12154.25 848
12155.29 845
12156.33 869
12157.37 873
12158.41 883
12159.45 826
12160.49 833
12161.53 863
12162.58 807
12163.62 793
12164.66 825
12165.70 835
12166.74 830
12167.78 784
12168.82 794
12169.87 769
12170.91 804
12171.95 800
12172.99 808
12174.03 827
12175.08 783
12176.12 771
12177.16 799
12178.20 753
12179.24 745
12180.29 746
12181.33 794
12182.37 805
12183.41 766
12184.46 768
12185.50 767
12186.54 751
12187.58 766
12188.63 783
12189.67 737
12190.71 753
12191.75 773
12192.80 792
12193.84 741
12194.88 748
12195.92 768
12196.97 802
12198.01 749
12199.05 739
12200.10 740
12201.14 716
12202.18 731
12203.23 717
12204.27 758
12205.31 742
12206.36 700
12207.40 703
12208.44 702
12209.49 705
12210.53 710
12211.57 730
12212.62 734
12213.66 752
12214.70 717
12215.75 719
12216.79 712
12217.84 707
12218.88 698
12219.92 715
12220.97 693
12222.01 716
12223.06 705
12224.10 699
12225.14 686
12226.19 672
12227.23 703
12228.28 688
12229.32 657
12230.36 638
12231.41 689
12232.45 664
12233.50 691
12234.54 652
12235.59 623
12236.63 618
12237.68 652
12238.72 660
12239.77 655
12240.81 646
12241.86 657
12242.90 658
12243.94 667
12244.99 666
12246.03 641
12247.08 646
12248.13 654
12249.17 649
12250.22 656
12251.26 650
12252.31 626
12253.35 630
12254.40 616
12255.44 606
12256.49 642
12257.53 635
12258.58 629
12259.62 645
12260.67 618
12261.72 608
12262.76 611
12263.81 590
12264.85 577
12265.90 577
12266.94 569
12267.99 594
12269.04 574
12270.08 581
12271.13 580
12272.17 582
12273.22 582
12274.27 599
12275.31 600
12276.36 590
12277.41 551
12278.45 595
12279.50 568
12280.55 578
12281.59 565
12282.64 589
12283.69 576
12284.73 562
12285.78 553
12286.83 587
12287.87 579
12288.92 557
12289.97 585
12291.01 571
12292.06 563
12293.11 564
12294.15 581
12295.20 587
12296.25 577
12297.30 548
12298.34 550
12299.39 553
12300.44 577
12301.48 546
12302.53 562
12303.58 582
12304.63 561
12305.67 558
12306.72 557
12307.77 524
12308.82 518
12309.87 577
12310.91 565
12311.96 559
12313.01 548
12314.06 555
12315.10 574
12316.15 564
12317.20 547
12318.25 538
12319.30 542
12320.34 542
12321.39 546
12322.44 542
12323.49 549
12324.54 564
12325.59 595
12326.63 529
12327.68 520
12328.73 522
12329.78 548
12330.83 511
12331.88 534
12332.93 531
12333.98 560
12335.02 549
12336.07 523
12337.12 527
12338.17 556
12339.22 553
12340.27 527
12341.32 544
12342.37 552
12343.42 521
12344.47 556
12345.51 534
12346.56 531
12347.61 551
12348.66 546
12349.71 539
12350.76 533
12351.81 508
12352.86 533
12353.91 532
12354.96 556
12356.01 578
12357.06 537
12358.11 548
12359.16 529
12360.21 561
12361.26 560
12362.31 552
12363.36 550
12364.41 520
12365.46 573
12366.51 553
12367.56 536
12368.61 533
12369.66 549
12370.71 556
12371.76 542
12372.81 545
12373.86 566
12374.91 538
12375.96 557
12377.01 561
12378.06 565
12379.11 564
12380.17 538
12381.22 571
12382.27 567
12383.32 558
12384.37 566
12385.42 555
12386.47 574
12387.52 541
12388.57 564
12389.62 546
12390.67 566
12391.73 553
12392.78 569
12393.83 575
12394.88 590
12395.93 564
12396.98 591
12398.03 571
12399.09 561
12400.14 569
12401.19 564
12402.24 556
12403.29 577
12404.34 571
12405.40 547
12406.45 581
12407.50 610
12408.55 610
12409.60 627
12410.66 570
12411.71 578
12412.76 563
12413.81 592
12414.86 578
12415.92 574
12416.97 608
12418.02 581
12419.07 587
12420.13 590
12421.18 582
12422.23 597
12423.28 602
12424.34 585
12425.39 581
12426.44 582
12427.49 607
12428.55 573
12429.60 619
12430.65 624
12431.71 584
12432.76 613
12433.81 616
12434.86 588
12435.92 626
12436.97 590
12438.02 616
12439.08 615
12440.13 626
12441.18 653
12442.24 627
12443.29 635
12444.34 629
12445.40 657
12446.45 607
12447.50 651
12448.56 655
12449.61 653
12450.67 640
12451.72 620
12452.77 640
12453.83 662
12454.88 663
12455.94 645
12456.99 675
12458.04 664
12459.10 694
12460.15 729
12461.21 741
12462.26 762
12463.31 802
12464.37 810
12465.42 856
12466.48 781
12467.53 855
12468.59 850
12469.64 881
12470.70 933
12471.75 917
12472.80 967
12473.86 1040
12474.91 1110
12475.97 1091
12477.02 1147
12478.08 1194
12479.13 1179
12480.19 1203
12481.24 1171
12482.30 1191
12483.35 1174
12484.41 1194
12485.46 1141
12486.52 1143
12487.57 1054
12488.63 1074
12489.69 1016
12490.74 949
12491.80 973
12492.85 918
12493.91 869
12494.96 848
12496.02 851
12497.07 820
12498.13 778
12499.19 786
12500.24 758
12501.30 712
12502.35 735
12503.41 748
12504.47 749
12505.52 724
12506.58 727
12507.63 754
12508.69 735
12509.75 749
12510.80 727
12511.86 763
12512.91 743
12513.97 741
12515.03 739
12516.08 758
12517.14 768
12518.20 750
12519.25 766
12520.31 775
12521.37 780
12522.42 742
12523.48 775
12524.54 763
12525.59 770
12526.65 741
12527.71 769
12528.77 774
12529.82 798
12530.88 756
12531.94 802
12532.99 768
12534.05 789
12535.11 783
12536.17 730
12537.22 778
12538.28 760
12539.34 769
12540.40 755
12541.45 763
12542.51 725
12543.57 768
12544.63 774
12545.68 767
12546.74 779
12547.80 821
12548.86 820
12549.92 846
12550.97 837
12552.03 833
12553.09 842
12554.15 883
12555.21 886
12556.26 840
12557.32 868
12558.38 928
12559.44 919
12560.50 879
12561.56 896
12562.61 869
12563.67 884
12564.73 865
12565.79 848
12566.85 869
12567.91 863
12568.97 838
12570.02 825
12571.08 826
12572.14 803
12573.20 803
12574.26 781
12575.32 790
12576.38 764
12577.44 768
12578.50 745
12579.56 753
12580.61 775
12581.67 774
12582.73 742
12583.79 727
12584.85 734
12585.91 750
12586.97 761
12588.03 734
12589.09 740
12590.15 748
12591.21 746
12592.27 742
12593.33 755
12594.39 765
12595.45 775
12596.51 782
12597.57 793
12598.63 791
12599.69 776
12600.75 735
12601.81 760
12602.87 767
12603.93 767
12604.99 747
12606.05 760
12607.11 747
12608.17 783
12609.23 784
12610.29 750
12611.35 767
12612.41 781
12613.47 779
12614.53 750
12615.59 765
12616.66 754
12617.72 827
12618.78 840
12619.84 808
12620.90 794
12621.96 823
12623.02 816
12624.08 858
12625.14 833
12626.20 865
12627.26 869
12628.33 832
12629.39 861
12630.45 800
12631.51 829
12632.57 855
12633.63 843
12634.69 819
12635.76 817
12636.82 812
12637.88 819
12638.94 838
12640.00 775
12641.06 802
12642.13 787
12643.19 789
12644.25 761
12645.31 759
12646.37 795
12647.44 766
12648.50 802
12649.56 794
12650.62 770
12651.68 764
12652.75 808
12653.81 804
12654.87 789
12655.93 771
12657.00 753
12658.06 781
12659.12 770
12660.18 760
12661.25 751
12662.31 748
12663.37 724
12664.43 768
12665.50 772
12666.56 766
12667.62 778
12668.69 785
12669.75 777
12670.81 749
12671.88 798
12672.94 760
12674.00 753
12675.06 798
12676.13 811
12677.19 811
12678.25 794
12679.32 776
12680.38 784
12681.44 808
12682.51 829
12683.57 852
12684.64 837
12685.70 843
12686.76 857
12687.83 832
12688.89 867
12689.95 848
12691.02 847
12692.08 859
12693.15 857
12694.21 871
12695.27 898
12696.34 908
12697.40 886
12698.47 899
12699.53 914
12700.59 925
12701.66 911
12702.72 922
12703.79 974
12704.85 957
12705.92 942
12706.98 1004
12708.05 1035
12709.11 981
12710.18 962
12711.24 1004
12712.30 1007
12713.37 980
12714.43 1013
12715.50 1014
12716.56 946
12717.63 978
12718.69 989
12719.76 993
12720.82 978
12721.89 985
12722.95 986
12724.02 982
12725.09 970
12726.15 1005
12727.22 1049
12728.28 1022
12729.35 1025
12730.41 1029
12731.48 1033
12732.54 1090
12733.61 1065
12734.68 1082
12735.74 1084
12736.81 1058
12737.87 1063
12738.94 1080
12740.00 1052
12741.07 1035
12742.14 1044
12743.20 1035
12744.27 1006
12745.33 988
12746.40 938
12747.47 940
12748.53 982
12749.60 955
12750.67 923
12751.73 891
12752.80 893
12753.87 868
12754.93 870
12756.00 863
12757.07 854
12758.13 849
12759.20 835
12760.27 851
12761.33 865
12762.40 823
12763.47 797
12764.53 783
12765.60 789
12766.67 777
12767.73 776
12768.80 792
12769.87 844
12770.94 837
12772.00 759
12773.07 727
12774.14 740
12775.21 782
12776.27 752
12777.34 751
12778.41 733
12779.48 752
12780.54 742
12781.61 726
12782.68 754
12783.75 739
12784.81 697
12785.88 741
12786.95 728
12788.02 721
12789.09 729
12790.15 735
12791.22 744
12792.29 741
12793.36 725
12794.43 712
12795.49 702
12796.56 695
12797.63 700
12798.70 694
12799.77 735
12800.84 761
12801.90 744
12802.97 725
12804.04 706
12805.11 716
12806.18 719
12807.25 715
12808.32 736
12809.39 698
12810.45 685
12811.52 695
12812.59 699
12813.66 691
12814.73 719
12815.80 737
12816.87 739
12817.94 734
12819.01 715
12820.08 729
12821.15 741
12822.21 722
12823.28 781
12824.35 739
12825.42 733
12826.49 735
12827.56 744
12828.63 764
12829.70 722
12830.77 763
12831.84 738
12832.91 741
12833.98 778
12835.05 765
12836.12 707
12837.19 699
12838.26 737
12839.33 714
12840.40 725
12841.47 721
12842.54 697
12843.61 703
12844.68 672
12845.75 660
12846.82 654
12847.89 640
12848.96 640
12850.03 624
12851.10 607
12852.18 625
12853.25 642
12854.32 642
12855.39 639
12856.46 612
12857.53 633
12858.60 601
12859.67 613
12860.74 588
12861.81 566
12862.88 630
12863.96 610
12865.03 593
12866.10 572
12867.17 586
12868.24 587
12869.31 590
12870.38 572
12871.45 566
12872.53 540
12873.60 579
12874.67 559
12875.74 576
12876.81 540
12877.88 545
12878.96 540
12880.03 575
12881.10 553
12882.17 556
12883.24 562
12884.31 561
12885.39 519
12886.46 555
12887.53 558
12888.60 544
12889.68 523
12890.75 531
12891.82 534
12892.89 527
12893.96 512
12895.04 496
12896.11 524
12897.18 538
12898.25 533
12899.33 516
12900.40 558
12901.47 546
12902.54 535
12903.62 513
12904.69 520
12905.76 526
12906.84 547
12907.91 504
12908.98 508
12910.06 519
12911.13 523
12912.20 494
12913.27 506
12914.35 510
12915.42 494
12916.49 518
12917.57 528
12918.64 500
12919.71 494
12920.79 506
12921.86 498
12922.94 510
12924.01 502
12925.08 478
12926.16 476
12927.23 497
12928.30 498
12929.38 530
12930.45 514
12931.53 486
12932.60 505
12933.67 493
12934.75 462
12935.82 484
12936.90 532
12937.97 475
12939.04 452
12940.12 487
12941.19 482
12942.27 456
12943.34 470
12944.42 453
12945.49 476
12946.56 474
12947.64 487
12948.71 447
12949.79 444
12950.86 459
12951.94 471
12953.01 480
12954.09 468
12955.16 458
12956.24 472
12957.31 463
12958.39 483
12959.46 443
12960.54 453
12961.61 468
12962.69 477
12963.76 468
12964.84 456
12965.91 460
12966.99 478
12968.07 469
12969.14 458
12970.22 443
12971.29 460
12972.37 459
12973.44 463
12974.52 476
12975.59 478
12976.67 451
12977.75 471
12978.82 467
12979.90 465
12980.97 465
12982.05 473
12983.13 467
12984.20 454
12985.28 448
12986.35 493
12987.43 486
12988.51 472
12989.58 485
12990.66 446
12991.74 459
12992.81 451
12993.89 474
12994.97 482
12996.04 489
12997.12 437
12998.20 453
12999.27 461
13000.35 491
13001.43 498
13002.50 501
13003.58 477
13004.66 478
13005.73 497
13006.81 462
13007.89 453
13008.97 482
13010.04 481
13011.12 457
13012.20 450
13013.27 458
13014.35 465
13015.43 485
13016.51 475
13017.58 480
13018.66 462
13019.74 482
13020.82 510
13021.89 486
13022.97 469
13024.05 489
13025.13 481
13026.21 491
13027.28 492
13028.36 495
13029.44 465
13030.52 466
13031.60 462
13032.67 470
13033.75 459
13034.83 484
13035.91 480
13036.99 479
13038.07 487
13039.14 448
13040.22 451
13041.30 461
13042.38 486
13043.46 539
13044.54 503
13045.62 484
13046.69 482
13047.77 492
13048.85 511
13049.93 490
13051.01 493
13052.09 501
13053.17 502
13054.25 502
13055.33 488
13056.40 469
13057.48 484
13058.56 503
13059.64 517
13060.72 485
13061.80 488
13062.88 500
13063.96 467
13065.04 480
13066.12 487
13067.20 481
13068.28 489
13069.36 492
13070.44 500
13071.52 489
13072.60 505
13073.68 485
13074.76 498
13075.84 477
13076.92 473
13078.00 476
13079.08 479
13080.16 470
13081.24 490
13082.32 486
13083.40 501
13084.48 470
13085.56 461
13086.64 495
13087.72 455
13088.80 481
13089.88 472
13090.96 454
13092.04 482
13093.12 491
13094.20 491
13095.28 510
13096.36 458
13097.44 504
13098.52 511
13099.61 487
13100.69 493
13101.77 490
13102.85 494
13103.93 505
13105.01 505
13106.09 474
13107.17 463
13108.25 480
13109.34 504
13110.42 518
13111.50 485
13112.58 525
13113.66 508
13114.74 507
13115.82 510
13116.91 480
13117.99 484
13119.07 480
13120.15 481
13121.23 513
13122.31 517
13123.40 493
13124.48 518
13125.56 524
13126.64 504
13127.72 560
13128.81 537
13129.89 563
13130.97 537
13132.05 536
13133.14 517
13134.22 516
13135.30 540
13136.38 528
13137.47 512
13138.55 502
13139.63 519
13140.71 522
13141.80 552
13142.88 513
13143.96 519
13145.04 528
13146.13 539
13147.21 508
13148.29 499
13149.38 532
13150.46 534
13151.54 533
13152.62 530
13153.71 534
13154.79 530
13155.87 536
13156.96 560
13158.04 538
13159.12 532
13160.21 555
13161.29 537
13162.37 559
13163.46 536
13164.54 561
13165.62 547
13166.71 536
13167.79 546
13168.88 539
13169.96 560
13171.04 543
13172.13 536
13173.21 523
13174.30 541
13175.38 514
13176.46 545
13177.55 553
13178.63 559
13179.72 516
13180.80 561
13181.88 523
13182.97 545
13184.05 566
13185.14 563
13186.22 552
13187.31 551
13188.39 565
13189.48 558
13190.56 582
13191.65 551
13192.73 558
13193.81 571
13194.90 570
13195.98 541
13197.07 583
13198.15 595
13199.24 599
13200.32 590
13201.41 612
13202.49 589
13203.58 588
13204.67 606
13205.75 626
13206.84 566
13207.92 567
13209.01 570
13210.09 607
13211.18 579
13212.26 578
13213.35 576
13214.43 594
13215.52 597
13216.61 590
13217.69 593
13218.78 583
13219.86 598
13220.95 602
13222.04 615
13223.12 622
13224.21 593
13225.29 618
13226.38 640
13227.47 625
13228.55 622
13229.64 668
13230.72 632
13231.81 614
13232.90 603
13233.98 642
13235.07 646
13236.16 632
13237.24 621
13238.33 643
13239.42 616
13240.50 627
13241.59 640
13242.68 643
13243.76 636
13244.85 613
13245.94 629
13247.02 625
13248.11 662
13249.20 671
13250.29 662
13251.37 680
13252.46 690
13253.55 684
13254.63 665
13255.72 697
13256.81 664
13257.90 687
13258.98 710
13260.07 703
13261.16 735
13262.25 755
13263.33 737
13264.42 733
13265.51 722
13266.60 762
13267.69 715
13268.77 762
13269.86 749
13270.95 750
13272.04 755
13273.13 763
13274.21 730
13275.30 749
13276.39 753
13277.48 734
13278.57 789
13279.65 824
13280.74 798
13281.83 774
13282.92 805
13284.01 824
13285.10 831
13286.19 849
13287.27 872
13288.36 821
13289.45 784
13290.54 817
13291.63 838
13292.72 828
13293.81 819
13294.90 823
13295.98 832
13297.07 870
13298.16 837
13299.25 924
13300.34 902
13301.43 884
13302.52 887
13303.61 929
13304.70 942
13305.79 953
13306.88 955
13307.97 974
13309.06 964
13310.15 969
13311.24 944
13312.32 975
13313.41 976
13314.50 981
13315.59 971
13316.68 964
13317.77 996
13318.86 984
13319.95 1000
13321.04 1004
13322.13 1030
13323.22 1014
13324.31 1024
13325.40 999
13326.49 1035
13327.58 1050
13328.68 995
13329.77 1030
13330.86 1031
13331.95 1009
13333.04 1040
13334.13 1075
13335.22 1042
13336.31 1053
13337.40 1070
13338.49 1044
13339.58 1048
13340.67 1081
13341.76 1105
13342.85 1070
13343.94 1078
13345.04 1130
13346.13 1090
13347.22 1103
13348.31 1136
13349.40 1070
13350.49 1101
13351.58 1104
13352.67 1106
13353.77 1133
13354.86 1097
13355.95 1090
13357.04 1119
13358.13 1127
13359.22 1136
13360.31 1141
13361.41 1169
13362.50 1171
13363.59 1134
13364.68 1187
13365.77 1216
13366.87 1202
13367.96 1225
13369.05 1250
13370.14 1236
13371.23 1197
13372.33 1244
13373.42 1231
13374.51 1276
13375.60 1275
13376.69 1240
13377.79 1241
13378.88 1224
13379.97 1170
13381.06 1175
13382.16 1152
13383.25 1124
13384.34 1098
13385.43 1104
13386.53 1045
13387.62 1069
13388.71 1024
13389.81 1015
13390.90 988
13391.99 971
13393.08 990
13394.18 964
13395.27 936
13396.36 930
13397.46 930
13398.55 924
13399.64 963
13400.74 916
13401.83 912
13402.92 915
13404.02 940
13405.11 976
13406.20 936
13407.30 933
13408.39 897
13409.48 891
13410.58 938
13411.67 928
13412.77 910
13413.86 912
13414.95 902
13416.05 933
13417.14 903
13418.23 903
13419.33 928
13420.42 924
13421.52 928
13422.61 936
13423.71 903
13424.80 923
13425.89 924
13426.99 945
13428.08 943
13429.18 944
13430.27 943
13431.37 910
13432.46 924
13433.56 905
13434.65 923
13435.74 946
13436.84 910
13437.93 910
13439.03 936
13440.12 966
13441.22 974
13442.31 969
13443.41 945
13444.50 948
13445.60 941
13446.69 954
13447.79 963
13448.88 997
13449.98 968
13451.08 994
13452.17 986
13453.27 1017
13454.36 999
13455.46 1022
13456.55 1043
13457.65 1029
13458.74 1046
13459.84 1017
13460.94 1056
13462.03 1063
13463.13 1052
13464.22 1080
13465.32 1043
13466.41 1089
13467.51 1072
13468.61 1088
13469.70 1084
13470.80 1070
13471.90 1096
13472.99 1125
13474.09 1121
13475.18 1128
13476.28 1059
13477.38 1126
13478.47 1091
13479.57 1051
13480.67 1106
13481.76 1148
13482.86 1090
13483.96 1100
13485.05 1165
13486.15 1147
13487.25 1162
13488.34 1192
13489.44 1145
13490.54 1169
13491.63 1172
13492.73 1181
13493.83 1184
13494.93 1196
13496.02 1241
13497.12 1192
13498.22 1203
13499.31 1213
13500.41 1227
13501.51 1259
13502.61 1288
13503.70 1260
13504.80 1283
13505.90 1288
13507.00 1286
13508.09 1295
13509.19 1278
13510.29 1295
13511.39 1305
13512.49 1254
13513.58 1274
13514.68 1269
13515.78 1242
13516.88 1218
13517.98 1223
13519.07 1177
13520.17 1163
13521.27 1166
13522.37 1149
13523.47 1164
13524.57 1127
13525.66 1117
13526.76 1111
13527.86 1084
13528.96 1070
13530.06 1049
13531.16 1037
13532.25 1076
13533.35 1056
13534.45 1011
13535.55 1048
13536.65 1015
13537.75 932
13538.85 955
13539.95 959
13541.05 948
13542.14 951
13543.24 969
13544.34 954
13545.44 982
13546.54 978
13547.64 953
13548.74 922
13549.84 916
13550.94 908
13552.04 892
13553.14 888
13554.24 881
13555.34 881
13556.44 866
13557.54 885
13558.64 895
13559.74 883
13560.84 872
13561.94 843
13563.04 840
13564.13 820
13565.23 792
13566.34 821
13567.44 835
13568.54 854
13569.64 852
13570.74 808
13571.84 846
13572.94 818
13574.04 841
13575.14 816
13576.24 802
13577.34 857
13578.44 846
13579.54 827
13580.64 842
13581.74 845
13582.84 821
13583.94 816
13585.04 848
13586.14 846
13587.24 865
13588.35 851
13589.45 850
13590.55 840
13591.65 821
13592.75 844
13593.85 831
13594.95 859
13596.05 856
13597.15 846
13598.26 813
13599.36 799
13600.46 821
13601.56 840
13602.66 831
13603.76 824
13604.86 850
13605.97 873
13607.07 805
13608.17 807
13609.27 840
13610.37 863
13611.47 860
13612.58 826
13613.68 845
13614.78 811
13615.88 823
13616.98 818
13618.09 819
13619.19 857
13620.29 859
13621.39 847
13622.50 833
13623.60 860
13624.70 839
13625.80 857
13626.91 835
13628.01 840
13629.11 786
13630.21 823
13631.32 843
13632.42 844
13633.52 811
13634.62 798
13635.73 838
13636.83 824
13637.93 830
13639.04 858
13640.14 831
13641.24 862
13642.35 858
13643.45 887
13644.55 851
13645.65 826
13646.76 853
13647.86 852
13648.96 805
13650.07 846
13651.17 865
13652.28 861
13653.38 863
13654.48 866
13655.59 800
13656.69 844
13657.79 865
13658.90 834
13660.00 838
13661.11 829
13662.21 809
13663.31 820
13664.42 854
13665.52 868
13666.63 836
13667.73 822
13668.83 817
13669.94 802
13671.04 834
13672.15 814
13673.25 795
13674.36 824
13675.46 804
13676.56 848
13677.67 808
13678.77 816
13679.88 855
13680.98 806
13682.09 808
13683.19 838
13684.30 824
13685.40 820
13686.51 842
13687.61 827
13688.72 843
13689.82 837
13690.93 867
13692.03 852
13693.14 844
13694.24 866
13695.35 869
13696.45 893
13697.56 856
13698.66 871
13699.77 853
13700.87 896
13701.98 911
13703.09 880
13704.19 905
13705.30 902
13706.40 872
13707.51 903
13708.61 900
13709.72 908
13710.83 901
13711.93 904
13713.04 942
13714.14 946
13715.25 952
13716.36 988
13717.46 948
13718.57 959
13719.67 1007
13720.78 980
13721.89 959
13722.99 987
13724.10 1047
13725.21 1025
13726.31 972
13727.42 996
13728.53 1060
13729.63 1084
13730.74 1031
13731.85 1086
13732.95 1076
13734.06 1110
13735.17 1092
13736.27 1031
13737.38 1094
13738.49 1071
13739.59 1086
13740.70 1137
13741.81 1112
13742.92 1148
13744.02 1102
13745.13 1154
13746.24 1216
13747.35 1197
13748.45 1203
13749.56 1234
13750.67 1281
13751.78 1275
13752.88 1290
13753.99 1329
13755.10 1274
13756.21 1338
13757.31 1430
13758.42 1421
13759.53 1421
13760.64 1417
13761.75 1502
13762.85 1529
13763.96 1550
13765.07 1603
13766.18 1623
13767.29 1667
13768.39 1660
13769.50 1637
13770.61 1692
13771.72 1705
13772.83 1657
13773.94 1744
13775.04 1647
13776.15 1654
13777.26 1629
13778.37 1645
13779.48 1586
13780.59 1590
13781.70 1587
13782.80 1558
13783.91 1528
13785.02 1469
13786.13 1438
13787.24 1431
13788.35 1368
13789.46 1321
13790.57 1304
13791.68 1233
13792.79 1212
13793.90 1260
13795.00 1203
13796.11 1141
13797.22 1117
13798.33 1083
13799.44 1087
13800.55 1043
13801.66 1035
13802.77 1056
13803.88 1051
13804.99 1010
13806.10 1006
13807.21 970
13808.32 989
13809.43 973
13810.54 955
13811.65 910
13812.76 963
13813.87 964
13814.98 942
13816.09 953
13817.20 944
13818.31 956
13819.42 941
13820.53 960
13821.64 937
13822.75 919
13823.86 940
13824.97 904
13826.08 895
13827.19 880
13828.30 886
13829.41 914
13830.53 913
13831.64 909
13832.75 876
13833.86 881
13834.97 878
13836.08 887
13837.19 894
13838.30 900
13839.41 890
13840.52 905
13841.64 873
13842.75 886
13843.86 893
13844.97 917
13846.08 910
13847.19 890
13848.30 889
13849.41 874
13850.53 945
13851.64 928
13852.75 915
13853.86 900
13854.97 875
13856.08 905
13857.20 892
13858.31 873
13859.42 895
13860.53 929
13861.64 933
13862.76 879
13863.87 858
13864.98 890
13866.09 932
13867.20 900
13868.32 940
13869.43 912
13870.54 908
13871.65 903
13872.77 912
13873.88 908
13874.99 881
13876.10 913
13877.22 926
13878.33 902
13879.44 927
13880.55 911
13881.67 938
13882.78 950
13883.89 940
13885.01 949
13886.12 914
13887.23 935
13888.34 955
13889.46 939
13890.57 958
13891.68 972
13892.80 1009
13893.91 999
13895.02 1005
13896.14 998
13897.25 979
13898.36 1011
13899.48 984
13900.59 1011
13901.70 1002
13902.82 1018
13903.93 975
13905.05 990
13906.16 981
13907.27 982
13908.39 981
13909.50 917
13910.61 956
13911.73 935
13912.84 907
13913.96 934
13915.07 932
13916.19 896
13917.30 893
13918.41 849
13919.53 811
13920.64 806
13921.76 821
13922.87 843
13923.99 848
13925.10 817
13926.21 847
13927.33 843
13928.44 839
13929.56 825
13930.67 787
13931.79 853
13932.90 846
13934.02 839
13935.13 857
13936.25 828
13937.36 838
13938.48 846
13939.59 791
13940.71 818
13941.82 804
13942.94 803
13944.05 823
13945.17 811
13946.28 776
13947.40 753
13948.52 792
13949.63 796
13950.75 777
13951.86 775
13952.98 821
13954.09 817
13955.21 806
13956.32 742
13957.44 776
13958.56 763
13959.67 747
13960.79 758
13961.90 789
13963.02 785
13964.14 759
13965.25 770
13966.37 791
13967.48 764
13968.60 758
13969.72 774
13970.83 760
13971.95 741
13973.07 736
13974.18 774
13975.30 778
13976.42 758
13977.53 766
13978.65 761
13979.77 785
13980.88 746
13982.00 731
13983.12 758
13984.23 779
13985.35 767
13986.47 761
13987.58 781
13988.70 755
13989.82 741
13990.94 773
13992.05 782
13993.17 766
13994.29 786
13995.40 757
13996.52 808
13997.64 799
13998.76 784
13999.87 751
14000.99 782
14002.11 768
14003.23 748
14004.35 759
14005.46 792
14006.58 791
14007.70 789
14008.82 805
14009.93 796
14011.05 798
14012.17 833
14013.29 766
14014.41 784
14015.52 766
14016.64 790
14017.76 750
14018.88 785
14020.00 776
14021.12 785
14022.23 801
14023.35 808
14024.47 796
14025.59 860
14026.71 844
14027.83 781
14028.95 784
14030.06 809
14031.18 754
14032.30 786
14033.42 816
14034.54 778
14035.66 783
14036.78 795
14037.90 807
14039.02 827
14040.14 821
14041.25 804
14042.37 794
14043.49 839
14044.61 856
14045.73 861
14046.85 830
14047.97 814
14049.09 866
14050.21 892
14051.33 866
14052.45 881
14053.57 845
14054.69 855
14055.81 841
14056.93 858
14058.05 860
14059.17 917
14060.29 898
14061.41 883
14062.53 900
14063.65 929
14064.77 927
14065.89 963
14067.01 931
14068.13 942
14069.25 944
14070.37 989
14071.49 977
14072.61 1032
14073.73 1040
14074.85 1001
14075.97 969
14077.09 989
14078.21 1041
14079.33 1014
14080.45 998
14081.57 1020
14082.69 1060
14083.82 1048
14084.94 1032
14086.06 1020
14087.18 1028
14088.30 1067
14089.42 1036
14090.54 1059
14091.66 1049
14092.78 1047
14093.91 1041
14095.03 1052
14096.15 1040
14097.27 1069
14098.39 1087
14099.51 1042
14100.63 1061
14101.76 1071
14102.88 1057
14104.00 1089
14105.12 1050
14106.24 1070
14107.36 1098
14108.49 1084
14109.61 1045
14110.73 1029
14111.85 1055
14112.97 1048
14114.10 1060
14115.22 988
14116.34 967
14117.46 975
14118.58 952
14119.71 939
14120.83 930
14121.95 912
14123.07 894
14124.20 901
14125.32 845
14126.44 829
14127.56 832
14128.69 857
14129.81 875
14130.93 863
14132.06 823
14133.18 843
14134.30 838
14135.42 822
14136.55 834
14137.67 864
14138.79 846
14139.92 816
14141.04 818
14142.16 809
14143.29 811
14144.41 792
14145.53 808
14146.66 778
14147.78 780
14148.90 790
14150.03 752
14151.15 764
14152.27 770
14153.40 761
14154.52 759
14155.64 773
14156.77 766
14157.89 775
14159.02 798
14160.14 782
14161.26 805
14162.39 800
14163.51 754
14164.64 788
14165.76 771
14166.88 761
14168.01 733
14169.13 725
14170.26 737
14171.38 757
14172.51 763
14173.63 728
14174.75 694
14175.88 717
14177.00 745
14178.13 733
14179.25 727
14180.38 748
14181.50 707
14182.63 741
14183.75 754
14184.88 719
14186.00 687
14187.13 682
14188.25 748
14189.38 700
14190.50 726
14191.63 706
14192.75 678
14193.88 705
14195.00 687
14196.13 682
14197.25 673
14198.38 704
14199.50 688
14200.63 711
14201.76 690
14202.88 673
14204.01 660
14205.13 691
14206.26 657
14207.38 626
14208.51 634
14209.64 669
14210.76 664
14211.89 638
14213.01 663
14214.14 629
14215.27 670
14216.39 638
14217.52 654
14218.64 652
14219.77 658
14220.90 670
14222.02 675
14223.15 676
14224.28 629
14225.40 633
14226.53 618
14227.66 614
14228.78 636
14229.91 598
14231.04 580
14232.16 612
14233.29 655
14234.42 652
14235.54 631
14236.67 604
14237.80 606
14238.92 614
14240.05 591
14241.18 594
14242.31 550
14243.43 561
14244.56 579
14245.69 584
14246.82 607
14247.94 586
14249.07 572
14250.20 614
14251.33 576
14252.45 613
14253.58 582
14254.71 578
14255.84 593
14256.96 595
14258.09 615
14259.22 593
14260.35 579
14261.47 564
14262.60 581
14263.73 598
14264.86 580
14265.99 561
14267.12 584
14268.24 563
14269.37 535
14270.50 554
14271.63 576
14272.76 535
14273.89 538
14275.01 570
14276.14 581
14277.27 561
14278.40 548
14279.53 560
14280.66 583
14281.79 518
14282.91 536
14284.04 534
14285.17 541
14286.30 522
14287.43 532
14288.56 555
14289.69 547
14290.82 531
14291.95 522
14293.08 540
14294.20 529
14295.33 516
14296.46 516
14297.59 531
14298.72 539
14299.85 502
14300.98 520
14302.11 514
14303.24 515
14304.37 551
14305.50 510
14306.63 511
14307.76 500
14308.89 495
14310.02 508
14311.15 503
14312.28 509
14313.41 496
14314.54 521
14315.67 484
14316.80 488
14317.93 482
14319.06 508
14320.19 500
14321.32 469
14322.45 479
14323.58 474
14324.71 476
14325.84 517
14326.97 483
14328.10 498
14329.23 481
14330.36 488
14331.49 513
14332.62 497
14333.76 499
14334.89 494
14336.02 509
14337.15 479
14338.28 459
14339.41 482
14340.54 476
14341.67 476
14342.80 493
14343.93 487
14345.07 472
14346.20 465
14347.33 489
14348.46 488
14349.59 473
14350.72 501
14351.85 480
14352.99 472
14354.12 448
14355.25 480
14356.38 493
14357.51 496
14358.64 495
14359.78 470
14360.91 483
14362.04 508
14363.17 476
14364.30 481
14365.44 491
14366.57 468
14367.70 518
14368.83 479
14369.96 447
14371.10 456
14372.23 468
14373.36 492
14374.49 505
14375.63 484
14376.76 502
14377.89 479
14379.02 478
14380.16 489
14381.29 492
14382.42 501
14383.55 498
14384.69 498
14385.82 505
14386.95 492
14388.09 475
14389.22 495
14390.35 497
14391.49 484
14392.62 511
14393.75 517
14394.89 495
14396.02 502
14397.15 463
14398.28 486
14399.42 484
14400.55 502
14401.69 519
14402.82 510
14403.95 522
14405.09 482
14406.22 467
14407.35 499
14408.49 501
14409.62 498
14410.75 492
14411.89 478
14413.02 493
14414.16 511
14415.29 526
14416.42 522
14417.56 529
14418.69 514
14419.83 505
14420.96 493
14422.10 519
14423.23 510
14424.36 521
14425.50 520
14426.63 532
14427.77 506
14428.90 519
14430.04 544
14431.17 523
14432.31 517
14433.44 586
14434.58 556
14435.71 559
14436.85 555
14437.98 536
14439.12 540
14440.25 541
14441.39 535
14442.52 550
14443.66 554
14444.79 556
14445.93 540
14447.06 567
14448.20 526
14449.33 544
14450.47 570
14451.60 558
14452.74 559
14453.87 572
14455.01 533
14456.14 521
14457.28 547
14458.42 578
14459.55 574
14460.69 560
14461.82 530
14462.96 545
14464.10 557
14465.23 530
14466.37 558
14467.50 564
14468.64 548
14469.78 564
14470.91 569
14472.05 567
14473.18 592
14474.32 565
14475.46 579
14476.59 617
14477.73 594
14478.87 578
14480.00 573
14481.14 598
14482.28 540
14483.41 568
14484.55 569
14485.69 567
14486.82 565
14487.96 575
14489.10 594
14490.23 533
14491.37 556
14492.51 573
14493.65 563
14494.78 566
14495.92 561
14497.06 542
14498.19 571
14499.33 536
14500.47 516
14501.61 563
14502.74 529
14503.88 535
14505.02 558
14506.16 542
14507.29 564
14508.43 560
14509.57 575
14510.71 565
14511.85 543
14512.98 559
14514.12 572
14515.26 584
14516.40 563
14517.54 556
14518.67 556
14519.81 563
14520.95 566
14522.09 562
14523.23 557
14524.36 534
14525.50 520
14526.64 559
14527.78 519
14528.92 516
14530.06 520
14531.19 546
14532.33 526
14533.47 525
14534.61 560
14535.75 560
14536.89 572
14538.03 558
14539.17 545
14540.31 562
14541.44 513
14542.58 541
14543.72 562
14544.86 545
14546.00 555
14547.14 577
14548.28 568
14549.42 528
14550.56 556
14551.70 548
14552.84 579
14553.98 583
14555.12 593
14556.25 605
14557.39 564
14558.53 554
14559.67 568
14560.81 574
14561.95 578
14563.09 609
14564.23 614
14565.37 588
14566.51 589
14567.65 586
14568.79 590
14569.93 597
14571.07 605
14572.21 612
14573.35 605
14574.49 577
14575.63 569
14576.77 590
14577.92 584
14579.06 586
14580.20 608
14581.34 626
14582.48 629
14583.62 639
14584.76 626
14585.90 649
14587.04 660
14588.18 659
14589.32 644
14590.46 636
14591.60 613
14592.74 669
14593.89 641
14595.03 656
14596.17 689
14597.31 721
14598.45 680
14599.59 703
14600.73 711
14601.87 696
14603.02 683
14604.16 707
14605.30 717
14606.44 703
14607.58 739
14608.72 733
14609.86 711
14611.01 693
14612.15 748
14613.29 728
14614.43 734
14615.57 731
14616.72 709
14617.86 726
14619.00 746
14620.14 763
14621.28 771
14622.43 773
14623.57 787
14624.71 804
14625.85 817
14627.00 797
14628.14 823
14629.28 819
14630.42 841
14631.56 871
14632.71 882
14633.85 883
14634.99 867
14636.14 888
14637.28 901
14638.42 928
14639.56 925
14640.71 918
14641.85 903
14642.99 943
14644.14 912
14645.28 857
14646.42 861
14647.56 875
14648.71 860
14649.85 816
14650.99 819
14652.14 784
14653.28 773
14654.42 760
14655.57 713
14656.71 692
14657.85 678
14659.00 675
14660.14 658
14661.29 629
14662.43 603
14663.57 619
14664.72 586
14665.86 618
14667.00 588
14668.15 574
14669.29 574
14670.44 612
14671.58 589
14672.73 539
14673.87 586
14675.01 613
14676.16 572
14677.30 544
14678.45 552
14679.59 546
14680.74 546
14681.88 543
14683.02 528
14684.17 535
14685.31 518
14686.46 504
14687.60 536
14688.75 534
14689.89 523
14691.04 500
14692.18 536
14693.33 526
14694.47 483
14695.62 500
14696.76 466
14697.91 497
14699.05 520
14700.20 478
14701.34 486
14702.49 490
14703.63 484
14704.78 483
14705.92 495
14707.07 493
14708.22 507
14709.36 488
14710.51 472
14711.65 496
14712.80 482
14713.94 480
14715.09 493
14716.23 483
14717.38 481
14718.53 468
14719.67 503
14720.82 498
14721.96 489
14723.11 501
14724.26 491
14725.40 476
14726.55 491
14727.70 464
14728.84 490
14729.99 471
14731.13 487
14732.28 479
14733.43 473
14734.57 468
14735.72 451
14736.87 442
14738.01 456
14739.16 455
14740.31 450
14741.45 463
14742.60 457
14743.75 435
14744.89 450
14746.04 448
14747.19 429
14748.34 444
14749.48 448
14750.63 449
14751.78 433
14752.92 427
14754.07 439
14755.22 405
14756.37 430
14757.51 410
14758.66 439
14759.81 464
14760.96 443
14762.10 461
14763.25 436
14764.40 430
14765.55 437
14766.70 450
14767.84 436
14768.99 428
14770.14 435
14771.29 415
14772.43 402
14773.58 438
14774.73 423
14775.88 415
14777.03 419
14778.18 394
14779.32 423
14780.47 424
14781.62 436
14782.77 405
14783.92 406
14785.07 403
14786.21 390
14787.36 369
14788.51 363
14789.66 369
14790.81 393
14791.96 387
14793.11 409
14794.26 423
14795.40 393
14796.55 378
14797.70 398
14798.85 401
14800.00 376
14801.15 393
14802.30 390
14803.45 376
14804.60 378
14805.75 381
14806.90 409
14808.05 349
14809.19 346
14810.34 355
14811.49 357
14812.64 383
14813.79 381
14814.94 349
14816.09 374
14817.24 384
14818.39 358
14819.54 378
14820.69 355
14821.84 374
14822.99 401
14824.14 369
14825.29 357
14826.44 352
14827.59 357
14828.74 359
14829.89 366
14831.04 310
14832.19 345
14833.34 339
14834.49 336
14835.64 345
14836.79 344
14837.95 356
14839.10 321
14840.25 329
14841.40 345
14842.55 327
14843.70 359
14844.85 345
14846.00 344
14847.15 324
14848.30 309
14849.45 310
14850.60 358
14851.76 376
14852.91 366
14854.06 348
14855.21 325
14856.36 340
14857.51 382
14858.66 353
14859.81 313
14860.97 331
14862.12 351
14863.27 353
14864.42 325
14865.57 316
14866.72 343
14867.88 342
14869.03 312
14870.18 328
14871.33 330
14872.48 358
14873.64 348
14874.79 326
14875.94 342
14877.09 323
14878.24 336
14879.40 337
14880.55 364
14881.70 324
14882.85 313
14884.00 334
14885.16 334
14886.31 309
14887.46 308
14888.61 318
14889.77 325
14890.92 315
14892.07 320
14893.23 309
14894.38 315
14895.53 304
14896.68 306
14897.84 313
14898.99 305
14900.14 326
14901.30 332
14902.45 311
14903.60 317
14904.75 334
14905.91 333
14907.06 312
14908.21 311
14909.37 300
14910.52 318
14911.67 301
14912.83 305
14913.98 327
14915.14 336
14916.29 352
14917.44 318
14918.60 330
14919.75 335
14920.90 320
14922.06 301
14923.21 288
14924.37 323
14925.52 325
14926.67 339
14927.83 316
14928.98 314
14930.14 342
14931.29 315
14932.44 329
14933.60 308
14934.75 280
14935.91 310
14937.06 302
14938.22 313
14939.37 336
14940.52 338
14941.68 333
14942.83 324
14943.99 314
14945.14 309
14946.30 303
14947.45 321
14948.61 321
14949.76 332
14950.92 309
14952.07 332
14953.23 303
14954.38 289
14955.54 319
14956.69 326
14957.85 317
14959.00 306
14960.16 304
14961.31 306
14962.47 299
14963.62 294
14964.78 318
14965.94 311
14967.09 326
14968.25 309
14969.40 327
14970.56 325
14971.71 321
14972.87 311
14974.03 294
14975.18 305
14976.34 331
14977.49 305
14978.65 295
14979.81 317
14980.96 351
14982.12 323
14983.27 305
14984.43 311
14985.59 332
14986.74 298
14987.90 304
14989.06 317
14990.21 322
14991.37 335
14992.53 321
14993.68 291
14994.84 318
14996.00 326
14997.15 319
14998.31 332
14999.47 324
15000.62 303
15001.78 275
15002.94 305
15004.09 314
15005.25 306
15006.41 312
15007.56 300
15008.72 312
15009.88 301
15011.04 306
15012.19 323
15013.35 315
15014.51 254
15015.67 281
15016.82 294
15017.98 309
15019.14 275
15020.30 307
15021.45 302
15022.61 299
15023.77 301
15024.93 311
15026.08 312
15027.24 308
15028.40 293
15029.56 272
15030.72 296
15031.87 308
15033.03 323
15034.19 296
15035.35 288
15036.51 283
15037.67 278
15038.82 305
15039.98 305
15041.14 307
15042.30 296
15043.46 287
15044.62 295
15045.78 283
15046.93 295
15048.09 275
15049.25 305
15050.41 293
15051.57 297
15052.73 296
15053.89 290
15055.05 301
15056.20 303
15057.36 285
15058.52 303
15059.68 326
15060.84 315
15062.00 286
15063.16 320
15064.32 286
15065.48 293
15066.64 332
15067.80 339
15068.96 319
15070.12 297
15071.28 290
15072.44 310
15073.60 315
15074.76 293
15075.91 314
15077.07 319
15078.23 316
15079.39 318
15080.55 325
15081.71 339
15082.87 294
15084.03 323
15085.19 329
15086.35 325
15087.51 325
15088.68 329
15089.84 304
15091.00 305
15092.16 308
15093.32 313
15094.48 305
15095.64 321
15096.80 347
15097.96 349
15099.12 317
15100.28 306
15101.44 328
15102.60 309
15103.76 326
15104.92 310
15106.08 318
15107.25 322
15108.41 306
15109.57 300
15110.73 299
15111.89 329
15113.05 326
15114.21 326
15115.37 333
15116.54 315
15117.70 324
15118.86 339
15120.02 346
15121.18 335
15122.34 326
15123.50 317
15124.67 344
15125.83 345
15126.99 332
15128.15 322
15129.31 344
15130.47 354
15131.64 360
15132.80 370
15133.96 353
15135.12 324
15136.28 338
15137.45 349
15138.61 339
15139.77 374
15140.93 362
15142.10 373
15143.26 372
15144.42 351
15145.58 319
15146.75 328
15147.91 322
15149.07 354
15150.23 364
15151.40 347
15152.56 370
15153.72 366
15154.88 360
15156.05 379
15157.21 366
15158.37 349
15159.54 399
15160.70 356
15161.86 343
15163.03 358
15164.19 356
15165.35 361
15166.52 368
15167.68 390
15168.84 376
15170.01 386
15171.17 372
15172.33 389
15173.50 383
15174.66 422
15175.82 379
15176.99 421
15178.15 412
15179.31 387
15180.48 401
15181.64 403
15182.81 402
15183.97 383
15185.13 393
15186.30 377
15187.46 402
15188.63 418
15189.79 423
15190.95 415
15192.12 411
15193.28 424
15194.45 406
15195.61 421
15196.78 400
15197.94 381
15199.10 412
15200.27 440
15201.43 435
15202.60 429
15203.76 442
15204.93 427
15206.09 429
15207.26 438
15208.42 457
15209.59 441
15210.75 408
15211.92 412
15213.08 440
15214.25 445
15215.41 433
15216.58 410
15217.74 430
15218.91 441
15220.07 422
15221.24 448
15222.40 470
15223.57 452
15224.74 443
15225.90 436
15227.07 454
15228.23 485
15229.40 457
15230.56 474
15231.73 507
15232.89 479
15234.06 464
15235.23 472
15236.39 488
15237.56 503
15238.72 496
15239.89 531
15241.06 511
15242.22 505
15243.39 503
15244.56 529
15245.72 500
15246.89 494
15248.05 482
15249.22 492
15250.39 520
15251.55 473
15252.72 484
15253.89 480
15255.05 448
15256.22 466
15257.39 491
15258.55 477
15259.72 454
15260.89 461
15262.05 451
15263.22 463
15264.39 446
15265.56 411
15266.72 449
15267.89 418
15269.06 458
15270.22 419
15271.39 402
15272.56 402
15273.73 419
15274.89 428
15276.06 418
15277.23 429
15278.40 441
15279.56 406
15280.73 397
15281.90 429
15283.07 428
15284.23 426
15285.40 428
15286.57 436
15287.74 405
15288.91 392
15290.07 411
15291.24 402
15292.41 426
15293.58 419
15294.75 423
15295.92 396
15297.08 410
15298.25 405
15299.42 431
15300.59 393
15301.76 429
15302.93 413
15304.09 401
15305.26 447
15306.43 415
15307.60 418
15308.77 421
15309.94 434
15311.11 405
15312.28 433
15313.44 428
15314.61 415
15315.78 428
15316.95 440
15318.12 426
15319.29 448
15320.46 425
15321.63 425
15322.80 412
15323.97 426
15325.14 439
15326.30 461
15327.47 425
15328.64 428
15329.81 428
15330.98 435
15332.15 415
15333.32 435
15334.49 442
15335.66 447
15336.83 413
15338.00 443
15339.17 449
15340.34 445
15341.51 440
15342.68 445
15343.85 417
15345.02 458
15346.19 434
15347.36 451
15348.53 465
15349.70 446
15350.87 485
15352.04 444
15353.21 440
15354.38 471
15355.55 455
15356.72 469
15357.90 475
15359.07 466
15360.24 476
15361.41 467
15362.58 466
15363.75 507
15364.92 491
15366.09 479
15367.26 458
15368.43 440
15369.60 490
15370.77 524
15371.95 474
15373.12 473
15374.29 515
15375.46 501
15376.63 489
15377.80 481
15378.97 505
15380.15 501
15381.32 477
15382.49 479
15383.66 471
15384.83 477
15386.00 470
15387.17 474
15388.35 477
15389.52 475
15390.69 476
15391.86 500
15393.03 482
15394.21 450
15395.38 442
15396.55 473
15397.72 449
15398.89 446
15400.07 469
15401.24 485
15402.41 464
15403.58 457
15404.76 455
15405.93 449
15407.10 434
15408.27 405
15409.45 424
15410.62 442
15411.79 425
15412.96 416
15414.14 428
15415.31 410
15416.48 410
15417.66 427
15418.83 417
15420.00 398
15421.17 408
15422.35 393
15423.52 384
15424.69 397
15425.87 385
15427.04 389
15428.21 401
15429.39 373
15430.56 405
15431.73 403
15432.91 387
15434.08 378
15435.25 398
15436.43 389
15437.60 376
15438.77 362
15439.95 354
15441.12 383
15442.30 373
15443.47 382
15444.64 392
15445.82 365
15446.99 380
15448.17 372
15449.34 386
15450.51 363
15451.69 370
15452.86 372
15454.04 369
15455.21 384
15456.39 372
15457.56 383
15458.73 396
15459.91 400
15461.08 405
15462.26 371
15463.43 392
15464.61 365
15465.78 397
15466.96 376
15468.13 354
15469.31 364
15470.48 373
15471.66 349
15472.83 369
15474.01 337
15475.18 354
15476.36 367
15477.53 370
15478.71 366
15479.88 408
15481.06 383
15482.23 380
15483.41 371
15484.58 354
15485.76 376
15486.93 385
15488.11 363
15489.29 331
15490.46 372
15491.64 356
15492.81 366
15493.99 352
15495.16 352
15496.34 326
15497.52 372
15498.69 360
15499.87 376
15501.04 393
15502.22 401
15503.40 368
15504.57 370
15505.75 379
15506.92 370
15508.10 389
15509.28 353
15510.45 369
15511.63 370
15512.81 360
15513.98 356
15515.16 374
15516.34 348
15517.51 345
15518.69 370
15519.87 338
15521.04 352
15522.22 385
15523.40 387
15524.57 388
15525.75 381
15526.93 363
15528.11 368
15529.28 395
15530.46 362
15531.64 369
15532.81 357
15533.99 382
15535.17 380
15536.35 393
15537.52 385
15538.70 366
15539.88 400
15541.06 414
15542.23 398
15543.41 372
15544.59 372
15545.77 377
15546.95 383
15548.12 399
15549.30 369
15550.48 387
15551.66 390
15552.83 408
15554.01 373
15555.19 386
15556.37 381
15557.55 420
15558.73 396
15559.90 408
15561.08 408
15562.26 396
15563.44 416
15564.62 437
15565.80 432
15566.97 422
15568.15 455
15569.33 414
15570.51 407
15571.69 418
15572.87 418
15574.05 437
15575.23 400
15576.40 402
15577.58 439
15578.76 429
15579.94 437
15581.12 445
15582.30 428
15583.48 446
15584.66 433
15585.84 437
15587.02 468
15588.20 444
15589.38 456
15590.56 476
15591.73 449
15592.91 465
15594.09 462
15595.27 487
15596.45 469
15597.63 438
15598.81 452
15599.99 499
15601.17 495
15602.35 511
15603.53 485
15604.71 487
15605.89 498
15607.07 493
15608.25 481
15609.43 499
15610.61 491
15611.79 486
15612.97 528
15614.15 532
15615.33 533
15616.51 503
15617.69 511
15618.88 507
15620.06 499
15621.24 501
15622.42 517
15623.60 566
15624.78 553
15625.96 524
15627.14 530
15628.32 547
15629.50 555
15630.68 576
15631.86 554
15633.05 562
15634.23 582
15635.41 584
15636.59 587
15637.77 562
15638.95 573
15640.13 587
15641.31 582
15642.50 585
15643.68 613
15644.86 569
15646.04 609
15647.22 617
15648.40 603
15649.58 613
15650.77 592
15651.95 616
15653.13 609
15654.31 610
15655.49 608
15656.68 605
15657.86 633
15659.04 627
15660.22 595
15661.40 616
15662.59 637
15663.77 612
15664.95 587
15666.13 609
15667.32 590
15668.50 607
15669.68 613
15670.86 615
15672.05 576
15673.23 583
15674.41 623
15675.59 618
15676.78 615
15677.96 572
15679.14 568
15680.32 571
15681.51 589
15682.69 579
15683.87 559
15685.06 601
15686.24 599
15687.42 579
15688.61 554
15689.79 543
15690.97 572
15692.16 560
15693.34 552
15694.52 569
15695.71 607
15696.89 594
15698.07 561
15699.26 571
15700.44 562
15701.62 574
15702.81 543
15703.99 592
15705.17 586
15706.36 530
15707.54 593
15708.73 575
15709.91 586
15711.09 585
15712.28 564
15713.46 586
15714.65 611
15715.83 575
15717.02 596
15718.20 581
15719.38 608
15720.57 611
15721.75 572
15722.94 592
15724.12 606
15725.31 604
15726.49 603
15727.68 606
15728.86 613
15730.04 623
15731.23 645
15732.41 618
15733.60 618
15734.78 625
15735.97 650
15737.15 659
15738.34 657
15739.52 643
15740.71 624
15741.89 627
15743.08 621
15744.27 653
15745.45 656
15746.64 656
15747.82 670
15749.01 689
15750.19 694
15751.38 677
15752.56 709
15753.75 652
15754.93 667
15756.12 719
15757.31 723
15758.49 706
15759.68 709
15760.86 700
15762.05 733
15763.24 733
15764.42 714
15765.61 718
15766.79 717
15767.98 702
15769.17 720
15770.35 709
15771.54 685
15772.72 739
15773.91 704
15775.10 696
15776.28 683
15777.47 688
15778.66 678
15779.84 669
15781.03 668
15782.22 646
15783.40 653
15784.59 662
15785.78 656
15786.96 641
15788.15 659
15789.34 648
15790.53 654
15791.71 636
15792.90 635
15794.09 598
15795.27 610
15796.46 591
15797.65 593
15798.84 621
15800.02 589
15801.21 575
15802.40 587
15803.59 613
15804.77 602
15805.96 597
15807.15 548
15808.34 575
15809.52 536
15810.71 526
15811.90 563
15813.09 537
15814.28 534
15815.46 537
15816.65 535
15817.84 534
15819.03 530
15820.22 544
15821.40 559
15822.59 545
15823.78 523
15824.97 543
15826.16 512
15827.35 524
15828.53 526
15829.72 515
15830.91 550
15832.10 533
15833.29 544
15834.48 518
15835.67 533
15836.85 513
15838.04 519
15839.23 499
15840.42 551
15841.61 548
15842.80 510
15843.99 516
15845.18 521
15846.37 517
15847.55 484
15848.74 499
15849.93 512
15851.12 498
15852.31 503
15853.50 524
15854.69 532
15855.88 545
15857.07 528
15858.26 538
15859.45 530
15860.64 541
15861.83 536
15863.02 518
15864.21 568
15865.40 515
15866.59 524
15867.78 539
15868.97 539
15870.16 537
15871.35 538
15872.54 540
15873.73 566
15874.92 524
15876.11 538
15877.30 519
15878.49 552
15879.68 536
15880.87 528
15882.06 536
15883.25 516
15884.44 531
15885.63 552
15886.82 571
15888.01 587
15889.20 559
15890.39 555
15891.59 583
15892.78 569
15893.97 565
15895.16 581
15896.35 594
15897.54 581
15898.73 615
15899.92 603
15901.11 613
15902.30 628
15903.50 603
15904.69 656
15905.88 653
15907.07 631
15908.26 654
15909.45 630
15910.64 631
15911.84 629
15913.03 625
15914.22 640
15915.41 641
15916.60 644
15917.79 647
15918.99 657
15920.18 652
15921.37 643
15922.56 644
15923.75 660
15924.95 696
15926.14 664
15927.33 681
15928.52 703
15929.71 677
15930.91 635
15932.10 629
15933.29 633
15934.48 630
15935.68 636
15936.87 614
15938.06 609
15939.25 616
15940.45 611
15941.64 603
15942.83 644
15944.03 611
15945.22 619
15946.41 589
15947.60 587
15948.80 592
15949.99 564
15951.18 574
15952.38 580
15953.57 530
15954.76 518
15955.96 491
15957.15 515
15958.34 498
15959.54 493
15960.73 507
15961.92 501
15963.12 466
15964.31 458
15965.50 454
15966.70 438
15967.89 451
15969.08 440
15970.28 452
15971.47 428
15972.67 416
15973.86 406
15975.05 431
15976.25 464
15977.44 424
15978.64 395
15979.83 409
15981.02 388
15982.22 421
15983.41 435
15984.61 420
15985.80 397
15987.00 419
15988.19 428
15989.38 406
15990.58 418
15991.77 379
15992.97 370
15994.16 369
15995.36 368
15996.55 402
15997.75 389
15998.94 390
16000.14 379
16001.33 389
16002.53 398
16003.72 393
16004.92 386
16006.11 399
16007.31 382
16008.50 354
16009.70 353
16010.89 354
16012.09 373
16013.28 349
16014.48 383
16015.67 394
16016.87 416
16018.07 380
16019.26 365
16020.46 400
16021.65 359
16022.85 355
16024.04 352
16025.24 364
16026.44 355
16027.63 367
16028.83 361
16030.02 360
16031.22 380
16032.42 362
16033.61 367
16034.81 381
16036.00 375
16037.20 337
16038.40 353
16039.59 347
16040.79 317
16041.99 342
16043.18 342
16044.38 351
16045.58 351
16046.77 359
16047.97 380
16049.17 331
16050.36 347
16051.56 359
16052.76 355
16053.95 333
16055.15 360
16056.35 360
16057.54 335
16058.74 316
16059.94 354
16061.14 337
16062.33 336
16063.53 315
16064.73 314
16065.92 325
16067.12 314
16068.32 337
16069.52 359
16070.71 347
16071.91 314
16073.11 311
16074.31 319
16075.50 338
16076.70 344
16077.90 341
16079.10 329
16080.30 306
16081.49 322
16082.69 324
16083.89 322
16085.09 301
16086.29 295
16087.48 322
16088.68 306
16089.88 300
16091.08 324
16092.28 340
16093.48 324
16094.67 320
16095.87 322
16097.07 299
16098.27 305
16099.47 340
16100.67 313
16101.87 307
16103.06 308
16104.26 301
16105.46 315
16106.66 304
16107.86 293
16109.06 315
16110.26 317
16111.46 313
16112.66 299
16113.86 303
16115.05 265
16116.25 300
16117.45 295
16118.65 325
16119.85 271
16121.05 302
16122.25 306
16123.45 296
16124.65 297
16125.85 288
16127.05 293
16128.25 305
16129.45 303
16130.65 300
16131.85 293
16133.05 272
16134.25 302
16135.45 315
16136.65 284
16137.85 279
16139.05 303
16140.25 293
16141.45 273
16142.65 297
16143.85 292
16145.05 300
16146.25 300
16147.45 302
16148.65 293
16149.85 298
16151.05 291
16152.25 303
16153.45 294
16154.65 303
16155.85 300
16157.05 292
16158.25 285
16159.46 272
16160.66 294
16161.86 305
16163.06 314
16164.26 302
16165.46 294
16166.66 306
16167.86 321
16169.06 315
16170.27 295
16171.47 288
16172.67 260
16173.87 289
16175.07 305
16176.27 305
16177.47 306
16178.67 306
16179.88 286
16181.08 289
16182.28 306
16183.48 285
16184.68 314
16185.89 309
16187.09 292
16188.29 305
16189.49 293
16190.69 275
16191.90 287
16193.10 302
16194.30 279
16195.50 303
16196.70 290
16197.91 307
16199.11 296
16200.31 290
16201.51 293
16202.72 284
16203.92 293
16205.12 315
16206.32 303
16207.53 311
16208.73 293
16209.93 311
16211.13 346
16212.34 346
16213.54 315
16214.74 299
16215.95 328
16217.15 330
16218.35 313
16219.55 318
16220.76 330
16221.96 301
16223.16 307
16224.37 306
16225.57 311
16226.77 306
16227.98 330
16229.18 332
16230.38 302
16231.59 314
16232.79 305
16233.99 328
16235.20 325
16236.40 308
16237.61 312
16238.81 307
16240.01 300
16241.22 300
16242.42 313
16243.63 325
16244.83 294
16246.03 307
16247.24 306
16248.44 297
16249.65 304
16250.85 302
16252.05 309
16253.26 328
16254.46 306
16255.67 316
16256.87 336
16258.08 309
16259.28 315
16260.49 322
16261.69 329
16262.89 315
16264.10 320
16265.30 331
16266.51 315
16267.71 326
16268.92 315
16270.12 343
16271.33 303
16272.53 322
16273.74 317
16274.94 343
16276.15 317
16277.35 327
16278.56 316
16279.77 333
16280.97 323
16282.18 338
16283.38 319
16284.59 356
16285.79 327
16287.00 309
16288.20 313
16289.41 317
16290.61 318
16291.82 311
16293.03 333
16294.23 324
16295.44 320
16296.64 316
16297.85 314
16299.06 298
16300.26 315
16301.47 361
16302.67 334
16303.88 326
16305.09 316
16306.29 323
16307.50 346
16308.71 338
16309.91 330
16311.12 332
16312.33 334
16313.53 342
16314.74 342
16315.95 355
16317.15 363
16318.36 353
16319.57 351
16320.77 306
16321.98 312
16323.19 339
16324.39 356
16325.60 335
16326.81 317
16328.01 316
16329.22 327
16330.43 308
16331.64 301
16332.84 318
16334.05 281
16335.26 309
16336.47 303
16337.67 309
16338.88 288
16340.09 292
16341.30 292
16342.50 284
16343.71 308
16344.92 298
16346.13 286
16347.33 302
16348.54 290
16349.75 295
16350.96 307
16352.17 291
16353.37 295
16354.58 288
16355.79 277
16357.00 286
16358.21 306
16359.41 282
16360.62 262
16361.83 270
16363.04 293
16364.25 284
16365.46 273
16366.67 303
16367.87 301
16369.08 262
16370.29 278
16371.50 281
16372.71 295
16373.92 280
16375.13 260
16376.34 280
16377.54 306
16378.75 304
16379.96 299
16381.17 275
16382.38 256
16383.59 289
16384.80 261
16386.01 281
16387.22 255
16388.43 250
16389.64 282
16390.85 271
16392.05 275
16393.26 253
16394.47 294
16395.68 296
16396.89 284
16398.10 277
16399.31 282
16400.52 301
16401.73 283
16402.94 269
16404.15 260
16405.36 284
16406.57 266
16407.78 289
16408.99 271
16410.20 282
16411.41 266
16412.62 280
16413.83 265
16415.04 250
16416.25 257
16417.46 273
16418.67 288
16419.88 261
16421.10 276
16422.31 266
16423.52 272
16424.73 270
16425.94 263
16427.15 281
16428.36 284
16429.57 269
16430.78 280
16431.99 276
16433.20 270
16434.41 273
16435.63 272
16436.84 280
16438.05 288
16439.26 277
16440.47 284
16441.68 280
16442.89 268
16444.10 260
16445.32 283
16446.53 285
16447.74 286
16448.95 277
16450.16 273
16451.37 259
16452.59 250
16453.80 264
16455.01 265
16456.22 281
16457.43 273
16458.64 280
16459.86 268
16461.07 272
16462.28 247
16463.49 275
16464.70 273
16465.92 274
16467.13 275
16468.34 258
16469.55 272
16470.77 275
16471.98 263
16473.19 287
16474.40 292
16475.62 264
16476.83 251
16478.04 250
16479.25 257
16480.47 262
16481.68 252
16482.89 249
16484.11 283
16485.32 255
16486.53 263
16487.74 272
16488.96 250
16490.17 291
16491.38 302
16492.60 286
16493.81 281
16495.02 271
16496.24 268
16497.45 276
16498.66 264
16499.88 267
16501.09 254
16502.30 266
16503.52 235
16504.73 282
16505.94 272
16507.16 267
16508.37 286
16509.59 298
16510.80 295
16512.01 284
16513.23 266
16514.44 288
16515.66 268
16516.87 280
16518.08 269
16519.30 281
16520.51 277
16521.73 278
16522.94 280
16524.16 263
16525.37 299
16526.58 287
16527.80 285
16529.01 283
16530.23 303
16531.44 294
16532.66 302
16533.87 316
16535.09 254
16536.30 273
16537.52 280
16538.73 282
16539.95 284
16541.16 294
16542.38 306
16543.59 298
16544.81 305
16546.02 320
16547.24 310
16548.45 342
16549.67 304
16550.88 293
16552.10 307
16553.31 349
16554.53 318
16555.74 349
16556.96 326
16558.18 327
16559.39 332
16560.61 330
16561.82 315
16563.04 313
16564.25 339
16565.47 376
16566.69 337
16567.90 322
16569.12 332
16570.33 329
16571.55 347
16572.77 350
16573.98 364
16575.20 341
16576.41 326
16577.63 339
16578.85 325
16580.06 356
16581.28 343
16582.50 347
16583.71 322
16584.93 356
16586.15 322
16587.36 335
16588.58 329
16589.80 316
16591.01 292
16592.23 318
16593.45 347
16594.66 337
16595.88 294
16597.10 308
16598.32 334
16599.53 323
16600.75 320
16601.97 281
16603.18 308
16604.40 326
16605.62 309
16606.84 282
16608.05 298
16609.27 275
16610.49 306
16611.71 321
16612.92 302
16614.14 276
16615.36 289
16616.58 299
16617.79 283
16619.01 284
16620.23 287
16621.45 269
16622.67 275
16623.88 282
16625.10 289
16626.32 285
16627.54 267
16628.76 280
16629.97 280
16631.19 292
16632.41 283
16633.63 271
16634.85 273
16636.07 256
16637.29 253
16638.50 268
16639.72 255
16640.94 263
16642.16 270
16643.38 272
16644.60 283
16645.82 270
16647.03 286
16648.25 255
16649.47 258
16650.69 264
16651.91 243
16653.13 261
16654.35 272
16655.57 288
16656.79 258
16658.01 265
16659.23 295
16660.45 260
16661.66 259
16662.88 267
16664.10 259
16665.32 243
16666.54 265
16667.76 258
16668.98 259
16670.20 261
16671.42 257
16672.64 303
16673.86 286
16675.08 247
16676.30 245
16677.52 270
16678.74 271
16679.96 248
16681.18 256
16682.40 261
16683.62 261
16684.84 257
16686.06 269
16687.28 279
16688.50 255
16689.72 271
16690.94 262
16692.16 252
16693.39 262
16694.61 265
16695.83 276
16697.05 263
16698.27 248
16699.49 245
16700.71 254
16701.93 257
16703.15 244
16704.37 254
16705.59 250
16706.81 257
16708.04 253
16709.26 254
16710.48 251
16711.70 299
16712.92 250
16714.14 270
16715.36 247
16716.58 247
16717.81 259
16719.03 234
16720.25 254
16721.47 216
16722.69 240
16723.91 255
16725.14 238
16726.36 256
16727.58 247
16728.80 276
16730.02 242
16731.24 248
16732.47 241
16733.69 246
16734.91 244
16736.13 231
16737.36 225
16738.58 232
16739.80 239
16741.02 236
16742.24 246
16743.47 230
16744.69 230
16745.91 270
16747.13 231
16748.36 242
16749.58 240
16750.80 236
16752.02 257
16753.25 236
16754.47 227
16755.69 223
16756.92 221
16758.14 260
16759.36 230
16760.59 213
16761.81 245
16763.03 239
16764.25 245
16765.48 240
16766.70 228
16767.92 253
16769.15 281
16770.37 246
16771.59 242
16772.82 232
16774.04 228
16775.27 233
16776.49 208
16777.71 233
16778.94 233
16780.16 256
16781.38 258
16782.61 247
16783.83 243
16785.06 240
16786.28 236
16787.50 226
16788.73 230
16789.95 249
16791.18 249
16792.40 240
16793.62 227
16794.85 235
16796.07 237
16797.30 263
16798.52 232
16799.75 253
16800.97 242
16802.19 247
16803.42 261
16804.64 227
16805.87 244
16807.09 252
16808.32 246
16809.54 266
16810.77 256
16811.99 257
16813.22 239
16814.44 245
16815.67 251
16816.89 247
16818.12 243
16819.34 246
16820.57 274
16821.79 263
16823.02 271
16824.24 226
16825.47 249
16826.70 274
16827.92 255
16829.15 244
16830.37 269
16831.60 269
16832.82 271
16834.05 275
16835.27 251
16836.50 245
16837.73 278
16838.95 284
16840.18 285
16841.40 285
16842.63 267
16843.86 274
16845.08 274
16846.31 299
16847.53 272
16848.76 260
16849.99 270
16851.21 287
16852.44 273
16853.67 290
16854.89 299
16856.12 282
16857.35 302
16858.57 288
16859.80 279
16861.03 305
16862.25 308
16863.48 335
16864.71 320
16865.93 290
16867.16 320
16868.39 304
16869.61 298
16870.84 317
16872.07 323
16873.30 323
16874.52 316
16875.75 330
16876.98 342
16878.20 340
16879.43 348
16880.66 355
16881.89 352
16883.11 332
16884.34 331
16885.57 368
16886.80 353
16888.02 350
16889.25 334
16890.48 333
16891.71 361
16892.94 364
16894.16 361
16895.39 350
16896.62 357
16897.85 345
16899.08 344
16900.30 328
16901.53 362
16902.76 352
16903.99 347
16905.22 368
16906.45 340
16907.67 366
16908.90 331
16910.13 340
16911.36 364
16912.59 357
16913.82 335
16915.04 333
16916.27 325
16917.50 344
16918.73 346
16919.96 341
16921.19 330
16922.42 335
16923.65 342
16924.88 330
16926.10 326
16927.33 338
16928.56 318
16929.79 320
16931.02 327
16932.25 309
16933.48 280
16934.71 312
16935.94 288
16937.17 337
16938.40 319
16939.63 286
16940.86 314
16942.09 314
16943.32 334
16944.55 304
16945.78 321
16947.01 329
16948.24 324
16949.47 319
16950.70 309
16951.93 329
16953.16 306
16954.39 313
16955.62 311
16956.85 338
16958.08 316
16959.31 327
16960.54 315
16961.77 311
16963.00 304
16964.23 292
16965.46 321
16966.69 315
16967.92 322
16969.15 320
16970.38 323
16971.61 313
16972.84 314
16974.07 307
16975.30 305
16976.54 294
16977.77 297
16979.00 313
16980.23 307
16981.46 310
16982.69 278
16983.92 298
16985.15 296
16986.38 309
16987.62 294
16988.85 291
16990.08 256
16991.31 297
16992.54 282
16993.77 260
16995.00 277
16996.24 260
16997.47 284
16998.70 277
16999.93 282
17001.16 285
17002.39 276
17003.63 279
17004.86 275
17006.09 288
17007.32 266
17008.55 266
17009.79 294
17011.02 281
17012.25 251
17013.48 274
17014.72 259
17015.95 243
17017.18 253
17018.41 246
17019.64 262
17020.88 269
17022.11 275
17023.34 257
17024.58 286
17025.81 269
17027.04 286
17028.27 280
17029.51 262
17030.74 239
17031.97 238
17033.21 242
17034.44 242
17035.67 244
17036.90 254
17038.14 246
17039.37 246
17040.60 245
17041.84 249
17043.07 246
17044.30 273
17045.54 245
17046.77 259
17048.00 252
17049.24 237
17050.47 254
17051.70 232
17052.94 228
17054.17 245
17055.41 225
17056.64 231
17057.87 267
17059.11 266
17060.34 207
17061.58 240
17062.81 229
17064.04 246
17065.28 253
17066.51 224
17067.75 230
17068.98 251
17070.21 217
17071.45 227
17072.68 247
17073.92 247
17075.15 245
17076.39 250
17077.62 234
17078.86 222
17080.09 229
17081.33 230
17082.56 244
17083.80 229
17085.03 216
17086.26 226
17087.50 240
17088.73 225
17089.97 210
17091.20 230
17092.44 239
17093.68 233
17094.91 225
17096.15 211
17097.38 233
17098.62 220
17099.85 250
17101.09 230
17102.32 232
17103.56 226
17104.79 221
17106.03 246
17107.26 220
17108.50 226
17109.74 201
17110.97 229
17112.21 226
17113.44 207
17114.68 195
17115.92 220
17117.15 213
17118.39 226
17119.62 220
17120.86 227
17122.10 218
17123.33 245
17124.57 216
17125.80 195
17127.04 201
17128.28 237
17129.51 232
17130.75 231
17131.99 231
17133.22 195
17134.46 200
17135.70 221
17136.93 223
17138.17 206
17139.41 231
17140.64 218
17141.88 210
17143.12 221
17144.35 204
17145.59 230
17146.83 216
17148.07 219
17149.30 215
17150.54 212
17151.78 217
17153.02 219
17154.25 220
17155.49 200
17156.73 208
17157.96 215
17159.20 206
17160.44 211
17161.68 203
17162.92 195
17164.15 202
17165.39 212
17166.63 185
17167.87 201
17169.10 189
17170.34 221
17171.58 209
17172.82 230
17174.06 194
17175.29 214
17176.53 212
17177.77 196
17179.01 202
17180.25 190
17181.49 221
17182.72 196
17183.96 203
17185.20 206
17186.44 200
17187.68 187
17188.92 206
17190.15 209
17191.39 199
17192.63 203
17193.87 196
17195.11 219
17196.35 219
17197.59 194
17198.83 178
17200.07 204
17201.30 186
17202.54 200
17203.78 191
17205.02 164
17206.26 205
17207.50 201
17208.74 196
17209.98 203
17211.22 217
17212.46 203
17213.70 184
17214.94 181
17216.18 200
17217.42 192
17218.66 216
17219.90 207
17221.14 198
17222.38 199
17223.62 204
17224.86 206
17226.10 221
17227.34 197
17228.58 207
17229.82 190
17231.06 194
17232.30 202
17233.54 193
17234.78 197
17236.02 198
17237.26 190
17238.50 188
17239.74 173
17240.98 190
17242.22 182
17243.46 188
17244.70 192
17245.94 183
17247.18 202
17248.42 202
17249.66 190
17250.90 200
17252.14 175
17253.39 209
17254.63 193
17255.87 199
17257.11 183
17258.35 176
17259.59 200
17260.83 208
17262.07 197
17263.31 196
17264.56 181
17265.80 185
17267.04 207
17268.28 203
17269.52 185
17270.76 175
17272.00 195
17273.25 195
17274.49 196
17275.73 194
17276.97 199
17278.21 170
17279.45 172
17280.70 196
17281.94 204
17283.18 200
17284.42 196
17285.66 201
17286.91 216
17288.15 191
17289.39 177
17290.63 182
17291.88 182
17293.12 169
17294.36 181
17295.60 188
17296.85 179
17298.09 176
17299.33 181
17300.57 187
17301.82 194
17303.06 211
17304.30 180
17305.54 164
17306.79 184
17308.03 188
17309.27 194
17310.52 175
17311.76 186
17313.00 178
17314.25 199
17315.49 181
17316.73 178
17317.97 163
17319.22 183
17320.46 185
17321.71 182
17322.95 197
17324.19 200
17325.44 203
17326.68 190
17327.92 212
17329.17 171
17330.41 178
17331.65 182
17332.90 181
17334.14 174
17335.39 171
17336.63 192
17337.87 188
17339.12 187
17340.36 165
17341.61 186
17342.85 187
17344.09 201
17345.34 181
17346.58 176
17347.83 153
17349.07 168
17350.32 191
17351.56 170
17352.80 174
17354.05 181
17355.29 187
17356.54 184
17357.78 191
17359.03 166
17360.27 182
17361.52 200
17362.76 187
17364.01 186
17365.25 195
17366.50 188
17367.74 186
17368.99 196
17370.23 180
17371.48 179
17372.72 197
17373.97 177
17375.21 187
17376.46 163
17377.70 170
17378.95 177
17380.19 181
17381.44 192
17382.69 201
17383.93 193
17385.18 174
17386.42 186
17387.67 170
17388.91 171
17390.16 181
17391.41 190
17392.65 189
17393.90 192
17395.14 193
17396.39 193
17397.64 184
17398.88 170
17400.13 187
17401.37 198
17402.62 190
17403.87 188
17405.11 183
17406.36 185
17407.61 192
17408.85 207
17410.10 202
17411.35 186
17412.59 188
17413.84 192
17415.09 190
17416.33 188
17417.58 187
17418.83 193
17420.07 202
17421.32 211
17422.57 198
17423.82 184
17425.06 168
17426.31 182
17427.56 200
17428.80 184
17430.05 190
17431.30 198
17432.55 189
17433.79 197
17435.04 190
17436.29 174
17437.54 174
17438.78 198
17440.03 198
17441.28 197
17442.53 195
17443.77 190
17445.02 198
17446.27 180
17447.52 199
17448.77 190
17450.01 204
17451.26 187
17452.51 193
17453.76 203
17455.01 185
17456.25 187
17457.50 172
17458.75 192
17460.00 209
17461.25 188
17462.50 186
17463.74 212
17464.99 188
17466.24 185
17467.49 198
17468.74 202
17469.99 196
17471.24 182
17472.49 180
17473.73 195
17474.98 196
17476.23 194
17477.48 213
17478.73 210
17479.98 211
17481.23 188
17482.48 202
17483.73 203
17484.98 191
17486.23 201
17487.47 195
17488.72 183
17489.97 221
17491.22 206
17492.47 195
17493.72 200
17494.97 199
17496.22 203
17497.47 206
17498.72 223
17499.97 210
17501.22 201
17502.47 211
17503.72 222
17504.97 208
17506.22 213
17507.47 186
17508.72 201
17509.97 204
17511.22 232
17512.47 204
17513.72 225
17514.97 206
17516.22 209
17517.47 224
17518.72 199
17519.97 208
17521.22 209
17522.47 229
17523.72 208
17524.98 221
17526.23 202
17527.48 209
17528.73 212
17529.98 224
17531.23 225
17532.48 238
17533.73 238
17534.98 226
17536.23 239
17537.48 188
17538.74 211
17539.99 232
17541.24 232
17542.49 231
17543.74 194
17544.99 228
17546.24 236
17547.50 240
17548.75 254
17550.00 228
17551.25 237
17552.50 233
17553.75 211
17555.01 219
17556.26 219
17557.51 220
17558.76 240
17560.01 237
17561.26 239
17562.52 223
17563.77 227
17565.02 263
17566.27 218
17567.53 229
17568.78 221
17570.03 245
17571.28 249
17572.53 226
17573.79 244
17575.04 259
17576.29 251
17577.54 251
17578.80 218
17580.05 219
17581.30 229
17582.56 220
17583.81 235
17585.06 248
17586.31 240
17587.57 239
17588.82 245
17590.07 254
17591.33 243
17592.58 244
17593.83 250
17595.08 267
17596.34 237
17597.59 238
17598.84 250
17600.10 257
17601.35 223
17602.61 247
17603.86 239
17605.11 249
17606.37 252
17607.62 258
17608.87 247
17610.13 234
17611.38 230
17612.63 256
17613.89 275
17615.14 251
17616.40 253
17617.65 246
17618.90 257
17620.16 269
17621.41 271
17622.67 264
17623.92 265
17625.17 266
17626.43 276
17627.68 242
17628.94 254
17630.19 246
17631.45 262
17632.70 262
17633.96 283
17635.21 266
17636.47 263
17637.72 248
17638.97 283
17640.23 267
17641.48 255
17642.74 279
17643.99 265
17645.25 254
17646.50 263
17647.76 240
17649.01 264
17650.27 260
17651.52 250
17652.78 263
17654.04 277
17655.29 237
17656.55 249
17657.80 243
17659.06 269
17660.31 237
17661.57 235
17662.82 227
17664.08 244
17665.33 264
17666.59 249
17667.85 218
17669.10 228
17670.36 238
17671.61 233
17672.87 234
17674.13 236
17675.38 256
17676.64 238
17677.89 240
17679.15 217
17680.41 226
17681.66 225
17682.92 231
17684.18 232
17685.43 219
17686.69 208
17687.95 219
17689.20 240
17690.46 223
17691.71 199
17692.97 217
17694.23 232
17695.49 201
17696.74 214
17698.00 200
17699.26 216
17700.51 234
17701.77 221
17703.03 221
17704.28 215
17705.54 190
17706.80 181
17708.06 226
17709.31 223
17710.57 216
17711.83 213
17713.08 223
17714.34 216
17715.60 219
17716.86 218
17718.11 201
17719.37 223
17720.63 219
17721.89 219
17723.15 234
17724.40 205
17725.66 212
17726.92 209
17728.18 230
17729.43 221
17730.69 229
17731.95 213
17733.21 200
17734.47 208
17735.73 196
17736.98 208
17738.24 217
17739.50 205
17740.76 214
17742.02 201
17743.28 196
17744.53 230
17745.79 217
17747.05 212
17748.31 206
17749.57 221
17750.83 213
17752.09 197
17753.34 197
17754.60 204
17755.86 194
17757.12 180
17758.38 208
17759.64 190
17760.90 225
17762.16 209
17763.42 204
17764.68 180
17765.94 187
17767.19 208
17768.45 186
17769.71 185
17770.97 196
17772.23 200
17773.49 205
17774.75 201
17776.01 197
17777.27 197
17778.53 214
17779.79 193
17781.05 203
17782.31 183
17783.57 193
17784.83 205
17786.09 197
17787.35 195
17788.61 200
17789.87 192
17791.13 200
17792.39 174
17793.65 209
17794.91 175
17796.17 187
17797.43 190
17798.69 177
17799.95 196
17801.21 186
17802.47 196
17803.73 198
17805.00 187
17806.26 208
17807.52 198
17808.78 186
17810.04 211
17811.30 169
17812.56 194
17813.82 193
17815.08 177
17816.34 182
17817.60 184
17818.87 180
17820.13 197
17821.39 191
17822.65 191
17823.91 180
17825.17 176
17826.43 186
17827.69 169
17828.96 179
17830.22 185
17831.48 189
17832.74 180
17834.00 182
17835.26 168
17836.53 196
17837.79 170
17839.05 165
17840.31 179
17841.57 169
17842.84 170
17844.10 192
17845.36 173
17846.62 178
17847.88 175
17849.15 170
17850.41 171
17851.67 161
17852.93 183
17854.20 170
17855.46 177
17856.72 171
17857.98 175
17859.25 172
17860.51 158
17861.77 155
17863.03 165
17864.30 149
17865.56 175
17866.82 170
17868.09 160
17869.35 142
17870.61 153
17871.87 177
17873.14 157
17874.40 196
17875.66 172
17876.93 190
17878.19 166
17879.45 157
17880.72 141
17881.98 177
17883.24 178
17884.51 142
17885.77 152
17887.03 160
17888.30 175
17889.56 188
17890.83 177
17892.09 173
17893.35 194
17894.62 175
17895.88 152
17897.14 148
17898.41 164
17899.67 157
17900.94 198
17902.20 175
17903.46 172
17904.73 177
17905.99 180
17907.26 184
17908.52 182
17909.79 164
17911.05 165
17912.32 184
17913.58 157
17914.84 181
17916.11 166
17917.37 171
17918.64 159
17919.90 165
17921.17 181
17922.43 175
17923.70 176
17924.96 167
17926.23 170
17927.49 188
17928.76 175
17930.02 157
17931.29 171
17932.55 184
17933.82 159
17935.08 154
17936.35 145
17937.61 169
17938.88 176
17940.14 174
17941.41 165
17942.68 169
17943.94 177
17945.21 170
17946.47 155
17947.74 153
17949.00 156
17950.27 169
17951.54 163
17952.80 165
17954.07 157
17955.33 146
17956.60 165
17957.87 172
17959.13 165
17960.40 168
17961.66 175
17962.93 176
17964.20 165
17965.46 154
17966.73 154
17968.00 162
17969.26 186
17970.53 151
17971.80 153
17973.06 164
17974.33 171
17975.60 177
17976.86 168
17978.13 178
17979.40 169
17980.66 162
17981.93 163
17983.20 168
17984.46 174
17985.73 165
17987.00 164
17988.26 153
17989.53 163
17990.80 160
17992.07 157
17993.33 167
17994.60 175
17995.87 165
17997.14 165
17998.40 172
17999.67 161
18000.94 174
18002.21 157
18003.47 173
18004.74 165
18006.01 173
18007.28 167
18008.55 155
18009.81 160
18011.08 157
18012.35 166
18013.62 169
18014.89 169
18016.15 169
18017.42 171
18018.69 175
18019.96 167
18021.23 157
18022.49 168
18023.76 152
18025.03 135
18026.30 155
18027.57 168
18028.84 170
18030.11 143
18031.37 163
18032.64 167
18033.91 164
18035.18 164
18036.45 163
18037.72 179
18038.99 165
18040.26 161
18041.53 176
18042.79 161
18044.06 173
18045.33 170
18046.60 190
18047.87 191
18049.14 155
18050.41 170
18051.68 160
18052.95 177
18054.22 165
18055.49 155
18056.76 175
18058.03 166
18059.30 172
18060.57 175
18061.84 164
18063.11 171
18064.38 175
18065.65 174
18066.92 171
18068.19 188
18069.46 159
18070.73 167
18072.00 189
18073.27 194
18074.54 161
18075.81 166
18077.08 185
18078.35 151
18079.62 155
18080.89 173
18082.16 163
18083.43 165
18084.70 166
18085.97 185
18087.24 181
18088.51 170
18089.78 180
18091.05 170
18092.32 173
18093.59 183
18094.87 167
18096.14 168
18097.41 171
18098.68 186
18099.95 169
18101.22 170
18102.49 165
18103.76 159
18105.03 168
18106.31 179
18107.58 152
18108.85 142
18110.12 156
18111.39 153
18112.66 172
18113.93 168
18115.21 159
18116.48 164
18117.75 181
18119.02 182
18120.29 165
18121.56 179
18122.84 173
18124.11 159
18125.38 193
18126.65 176
18127.92 166
18129.20 164
18130.47 192
18131.74 161
18133.01 180
18134.29 170
18135.56 169
18136.83 177
18138.10 166
18139.38 166
18140.65 169
18141.92 182
18143.19 177
18144.47 175
18145.74 159
18147.01 165
18148.28 149
18149.56 165
18150.83 154
18152.10 171
18153.38 171
18154.65 176
18155.92 173
18157.19 171
18158.47 176
18159.74 158
18161.01 185
18162.29 165
18163.56 153
18164.83 146
18166.11 153
18167.38 179
18168.65 174
18169.93 168
18171.20 168
18172.48 174
18173.75 172
18175.02 165
18176.30 168
18177.57 153
18178.84 162
18180.12 184
18181.39 172
18182.67 170
18183.94 173
18185.21 163
18186.49 181
18187.76 158
18189.04 171
18190.31 158
18191.59 150
18192.86 162
18194.13 170
18195.41 155
18196.68 167
18197.96 145
18199.23 163
18200.51 177
18201.78 157
18203.06 173
18204.33 153
18205.61 159
18206.88 149
18208.16 164
18209.43 189
18210.71 176
18211.98 147
18213.26 178
18214.53 162
18215.81 169
18217.08 152
18218.36 174
18219.63 169
18220.91 171
18222.18 156
18223.46 151
18224.73 165
18226.01 173
18227.28 171
18228.56 177
18229.84 178
18231.11 165
18232.39 181
18233.66 161
18234.94 172
18236.21 157
18237.49 176
18238.77 161
18240.04 162
18241.32 161
18242.59 175
18243.87 176
18245.15 174
18246.42 170
18247.70 174
18248.98 159
18250.25 177
18251.53 187
18252.81 163
18254.08 167
18255.36 183
18256.63 176
18257.91 186
18259.19 170
18260.46 167
18261.74 181
18263.02 177
18264.30 168
18265.57 166
18266.85 183
18268.13 174
18269.40 180
18270.68 168
18271.96 153
18273.23 185
18274.51 179
18275.79 155
18277.07 179
18278.34 167
18279.62 164
18280.90 182
18282.18 149
18283.45 173
18284.73 175
18286.01 173
18287.29 199
18288.56 170
18289.84 157
18291.12 163
18292.40 178
18293.68 165
18294.95 141
18296.23 160
18297.51 175
18298.79 166
18300.07 175
18301.34 176
18302.62 161
18303.90 163
18305.18 184
18306.46 186
18307.74 175
18309.01 177
18310.29 158
18311.57 172
18312.85 174
18314.13 168
18315.41 173
18316.69 181
18317.96 163
18319.24 160
18320.52 162
18321.80 186
18323.08 193
18324.36 195
18325.64 178
18326.92 163
18328.20 163
18329.47 148
18330.75 178
18332.03 187
18333.31 171
18334.59 178
18335.87 175
18337.15 177
18338.43 182
18339.71 168
18340.99 177
18342.27 178
18343.55 193
18344.83 163
18346.11 185
18347.39 177
18348.67 167
18349.95 187
18351.23 170
18352.51 174
18353.79 178
18355.07 162
18356.35 156
18357.63 158
18358.91 174
18360.19 186
18361.47 177
18362.75 179
18364.03 157
18365.31 170
18366.59 167
18367.87 169
18369.15 196
18370.43 171
18371.71 196
18372.99 173
18374.27 173
18375.55 153
18376.83 157
18378.12 171
18379.40 179
18380.68 170
18381.96 168
18383.24 162
18384.52 170
18385.80 172
18387.08 177
18388.36 165
18389.65 156
18390.93 176
18392.21 178
18393.49 159
18394.77 160
18396.05 174
18397.33 172
18398.62 172
18399.90 157
18401.18 172
18402.46 166
18403.74 169
18405.02 184
18406.31 173
18407.59 178
18408.87 171
18410.15 163
18411.43 179
18412.72 159
18414.00 142
18415.28 185
18416.56 187
18417.84 167
18419.13 164
18420.41 166
18421.69 171
18422.97 164
18424.26 179
18425.54 177
18426.82 160
18428.10 148
18429.39 165
18430.67 161
18431.95 177
18433.23 178
18434.52 162
18435.80 167
18437.08 151
18438.37 150
18439.65 159
18440.93 146
18442.22 157
18443.50 177
18444.78 168
18446.06 166
18447.35 151
18448.63 152
18449.91 149
18451.20 143
18452.48 181
18453.76 177
18455.05 164
18456.33 163
18457.62 155
18458.90 195
18460.18 159
18461.47 156
18462.75 178
18464.03 168
18465.32 164
18466.60 167
18467.89 149
18469.17 169
18470.45 167
18471.74 157
18473.02 160
18474.31 155
18475.59 161
18476.88 165
18478.16 164
18479.44 164
18480.73 159
18482.01 176
18483.30 167
18484.58 166
18485.87 138
18487.15 140
18488.44 156
18489.72 165
18491.01 161
18492.29 150
18493.58 137
18494.86 151
18496.15 161
18497.43 166
18498.72 165
18500.00 156
18501.29 169
18502.57 149
18503.86 178
18505.14 184
18506.43 146
18507.71 137
18509.00 155
18510.28 172
18511.57 158
18512.85 156
18514.14 160
18515.42 171
18516.71 177
18518.00 154
18519.28 154
18520.57 160
18521.85 147
18523.14 172
18524.43 169
18525.71 157
18527.00 168
18528.28 149
18529.57 158
18530.86 169
18532.14 161
18533.43 184
18534.71 188
18536.00 171
18537.29 150
18538.57 142
18539.86 158
18541.15 166
18542.43 153
18543.72 177
18545.01 159
18546.29 144
18547.58 162
18548.87 170
18550.15 153
18551.44 150
18552.73 185
18554.01 177
18555.30 165
18556.59 149
18557.88 193
18559.16 182
18560.45 151
18561.74 158
18563.02 153
18564.31 153
18565.60 169
18566.89 152
18568.17 173
18569.46 157
18570.75 165
18572.04 167
18573.32 175
18574.61 158
18575.90 154
18577.19 143
18578.48 181
18579.76 174
18581.05 171
18582.34 180
18583.63 184
18584.92 163
18586.20 181
18587.49 180
18588.78 166
18590.07 160
18591.36 167
18592.64 172
18593.93 172
18595.22 154
18596.51 150
18597.80 147
18599.09 164
18600.38 161
18601.66 167
18602.95 161
18604.24 162
18605.53 162
18606.82 160
18608.11 171
18609.40 158
18610.69 179
18611.98 183
18613.26 164
18614.55 183
18615.84 165
18617.13 162
18618.42 174
18619.71 178
18621.00 163
18622.29 174
18623.58 176
18624.87 169
18626.16 154
18627.45 137
18628.74 163
18630.03 160
18631.32 158
18632.61 165
18633.89 175
18635.18 176
18636.47 169
18637.76 144
18639.05 155
18640.34 153
18641.63 181
18642.92 163
18644.21 173
18645.50 151
18646.79 156
18648.09 141
18649.38 165
18650.67 171
18651.96 169
18653.25 172
18654.54 158
18655.83 147
18657.12 169
18658.41 174
18659.70 168
18660.99 161
18662.28 148
18663.57 162
18664.86 151
18666.15 158
18667.44 148
18668.74 146
18670.03 147
18671.32 134
18672.61 160
18673.90 158
18675.19 144
18676.48 149
18677.77 150
18679.06 167
18680.36 151
18681.65 155
18682.94 152
18684.23 148
18685.52 156
18686.81 155
18688.11 134
18689.40 158
18690.69 175
18691.98 161
18693.27 150
18694.56 142
18695.86 158
18697.15 133
18698.44 156
18699.73 142
18701.02 152
18702.32 160
18703.61 139
18704.90 139
18706.19 131
18707.48 139
18708.78 142
18710.07 150
18711.36 150
18712.65 156
18713.95 156
18715.24 156
18716.53 158
18717.83 169
18719.12 149
18720.41 140
18721.70 151
18723.00 125
18724.29 130
18725.58 141
18726.87 126
18728.17 139
18729.46 134
18730.75 136
18732.05 134
18733.34 147
18734.63 141
18735.93 159
18737.22 132
18738.51 121
18739.81 145
18741.10 145
18742.39 143
18743.69 145
18744.98 113
18746.27 138
18747.57 138
18748.86 141
18750.16 155
18751.45 152
18752.74 140
18754.04 148
18755.33 152
18756.63 132
18757.92 150
18759.21 147
18760.51 150
18761.80 140
18763.10 165
18764.39 158
18765.69 151
18766.98 137
18768.27 144
18769.57 141
18770.86 144
18772.16 139
18773.45 139
18774.75 147
18776.04 144
18777.34 138
18778.63 159
18779.93 136
18781.22 117
18782.52 137
18783.81 140
18785.11 149
18786.40 156
18787.70 171
18788.99 150
18790.29 147
18791.58 139
18792.88 148
18794.17 132
18795.47 147
18796.76 144
18798.06 137
18799.35 132
18800.65 128
18801.94 118
18803.24 128
18804.54 133
18805.83 133
18807.13 139
18808.42 148
18809.72 154
18811.01 152
18812.31 134
18813.61 134
18814.90 130
18816.20 128
18817.49 131
18818.79 139
18820.09 139
18821.38 146
18822.68 134
18823.98 122
18825.27 138
18826.57 139
18827.87 148
18829.16 144
18830.46 137
18831.75 145
18833.05 136
18834.35 139
18835.64 148
18836.94 146
18838.24 149
18839.54 154
18840.83 123
18842.13 147
18843.43 138
18844.72 172
18846.02 152
18847.32 149
18848.61 136
18849.91 142
18851.21 130
18852.51 144
18853.80 154
18855.10 146
18856.40 150
18857.70 151
18858.99 135
18860.29 144
18861.59 146
18862.89 138
18864.18 152
18865.48 144
18866.78 137
18868.08 120
18869.38 138
18870.67 154
18871.97 138
18873.27 137
18874.57 148
18875.87 143
18877.16 143
18878.46 141
18879.76 143
18881.06 152
18882.36 154
18883.66 135
18884.95 142
18886.25 145
18887.55 133
18888.85 152
18890.15 158
18891.45 154
18892.75 148
18894.04 139
18895.34 154
18896.64 151
18897.94 153
18899.24 147
18900.54 144
18901.84 141
18903.14 163
18904.44 153
18905.74 147
18907.03 143
18908.33 137
18909.63 139
18910.93 144
18912.23 151
18913.53 157
18914.83 164
18916.13 145
18917.43 147
18918.73 141
18920.03 168
18921.33 144
18922.63 144
18923.93 135
18925.23 159
18926.53 148
18927.83 141
18929.13 139
18930.43 156
18931.73 138
18933.03 153
18934.33 145
18935.63 153
18936.93 164
18938.23 153
18939.53 161
18940.83 128
18942.13 120
18943.43 152
18944.73 144
18946.03 144
18947.33 139
18948.63 160
18949.93 137
18951.23 121
18952.53 156
18953.84 134
18955.14 145
18956.44 152
18957.74 141
18959.04 130
18960.34 155
18961.64 128
18962.94 150
18964.24 159
18965.54 147
18966.85 143
18968.15 146
18969.45 128
18970.75 118
18972.05 142
18973.35 143
18974.65 146
18975.96 141
18977.26 142
18978.56 132
18979.86 147
18981.16 138
18982.46 130
18983.77 159
18985.07 148
18986.37 122
18987.67 147
18988.97 126
18990.28 133
18991.58 142
18992.88 128
18994.18 147
18995.49 146
18996.79 128
18998.09 134
18999.39 142
19000.69 140
19002.00 137
19003.30 174
19004.60 177
19005.90 154
19007.21 145
19008.51 152
19009.81 126
19011.12 150
19012.42 133
19013.72 131
19015.02 141
19016.33 145
19017.63 142
19018.93 145
19020.24 123
19021.54 142
19022.84 130
19024.15 146
19025.45 149
19026.75 143
19028.06 129
19029.36 122
19030.66 151
19031.97 136
19033.27 139
19034.57 160
19035.88 125
19037.18 121
19038.48 126
19039.79 140
19041.09 133
19042.40 133
19043.70 142
19045.00 134
19046.31 134
19047.61 145
19048.92 128
19050.22 129
19051.52 139
19052.83 140
19054.13 121
19055.44 123
19056.74 137
19058.05 125
19059.35 137
19060.65 147
19061.96 134
19063.26 149
19064.57 138
19065.87 138
19067.18 141
19068.48 143
19069.79 138
19071.09 156
19072.40 146
19073.70 138
19075.01 148
19076.31 156
19077.62 147
19078.92 124
19080.23 134
19081.53 139
19082.84 146
19084.14 145
19085.45 150
19086.75 145
19088.06 146
19089.36 138
19090.67 138
19091.98 131
19093.28 137
19094.59 142
19095.89 127
19097.20 132
19098.50 127
19099.81 137
19101.12 137
19102.42 151
19103.73 159
19105.03 128
19106.34 150
19107.65 150
19108.95 147
19110.26 130
19111.56 145
19112.87 147
19114.18 161
19115.48 153
19116.79 137
19118.10 136
19119.40 151
19120.71 140
19122.02 151
19123.32 135
19124.63 130
19125.94 153
19127.24 138
19128.55 153
19129.86 144
19131.16 159
19132.47 164
19133.78 148
19135.08 144
19136.39 150
19137.70 125
19139.01 138
19140.31 128
19141.62 139
19142.93 148
19144.23 156
19145.54 145
19146.85 145
19148.16 156
19149.46 150
19150.77 124
19152.08 131
19153.39 139
19154.69 141
19156.00 141
19157.31 144
19158.62 128
19159.93 140
19161.23 139
19162.54 136
19163.85 127
19165.16 139
19166.47 160
19167.77 158
19169.08 147
19170.39 128
19171.70 142
19173.01 149
19174.32 121
19175.62 147
19176.93 140
19178.24 149
19179.55 115
19180.86 143
19182.17 122
19183.48 129
19184.78 153
19186.09 128
19187.40 143
19188.71 165
19190.02 154
19191.33 149
19192.64 153
19193.95 139
19195.26 134
19196.56 139
19197.87 146
19199.18 157
19200.49 133
19201.80 120
19203.11 140
19204.42 125
19205.73 125
19207.04 126
19208.35 155
19209.66 139
19210.97 140
19212.28 143
19213.59 137
19214.90 126
19216.21 138
19217.52 137
19218.83 152
19220.14 152
19221.45 139
19222.76 130
19224.07 131
19225.38 124
19226.69 138
19228.00 142
19229.31 156
19230.62 154
19231.93 133
19233.24 127
19234.55 161
19235.86 142
19237.17 130
19238.48 138
19239.79 127
19241.10 136
19242.41 122
19243.72 148
19245.03 137
19246.35 143
19247.66 133
19248.97 152
19250.28 124
19251.59 155
19252.90 133
19254.21 124
19255.52 128
19256.83 135
19258.14 134
19259.46 139
19260.77 141
19262.08 150
19263.39 140
19264.70 124
19266.01 146
19267.32 143
19268.64 132
19269.95 152
19271.26 140
19272.57 120
19273.88 147
19275.20 136
19276.51 144
19277.82 136
19279.13 140
19280.44 161
19281.75 151
19283.07 137
19284.38 134
19285.69 140
19287.00 140
19288.32 134
19289.63 140
19290.94 132
19292.25 137
19293.57 119
19294.88 133
19296.19 128
19297.50 136
19298.82 148
19300.13 135
19301.44 132
19302.75 137
19304.07 128
19305.38 137
19306.69 150
19308.01 148
19309.32 125
19310.63 140
19311.94 128
19313.26 140
19314.57 132
19315.88 133
19317.20 138
19318.51 138
19319.82 136
19321.14 144
19322.45 156
19323.76 142
19325.08 108
19326.39 128
19327.70 136
19329.02 120
19330.33 124
19331.65 134
19332.96 121
19334.27 123
19335.59 141
19336.90 147
19338.22 121
19339.53 142
19340.84 134
19342.16 141
19343.47 134
19344.79 138
19346.10 150
19347.41 135
19348.73 136
19350.04 156
19351.36 149
19352.67 129
19353.99 134
19355.30 140
19356.62 148
19357.93 136
19359.25 138
19360.56 148
19361.87 140
19363.19 121
19364.50 123
19365.82 133
19367.13 138
19368.45 141
19369.76 134
19371.08 130
19372.39 131
19373.71 137
19375.02 130
19376.34 131
19377.66 138
19378.97 150
19380.29 151
19381.60 123
19382.92 120
19384.23 141
19385.55 135
19386.86 139
19388.18 132
19389.50 124
19390.81 115
19392.13 136
19393.44 126
19394.76 140
19396.07 117
19397.39 124
19398.71 128
19400.02 153
19401.34 132
19402.65 129
19403.97 136
19405.29 135
19406.60 133
19407.92 135
19409.24 145
19410.55 125
19411.87 156
19413.19 147
19414.50 136
19415.82 130
19417.14 152
19418.45 145
19419.77 137
19421.09 143
19422.40 152
19423.72 139
19425.04 128
19426.35 117
19427.67 133
19428.99 161
19430.30 141
19431.62 132
19432.94 138
19434.26 123
19435.57 143
19436.89 121
19438.21 136
19439.53 143
19440.84 145
19442.16 141
19443.48 134
19444.80 135
19446.11 131
19447.43 148
19448.75 156
19450.07 143
19451.38 148
19452.70 154
19454.02 130
19455.34 140
19456.66 135
19457.97 136
19459.29 138
19460.61 137
19461.93 127
19463.25 111
19464.57 133
19465.88 147
19467.20 153
19468.52 139
19469.84 141
19471.16 136
19472.48 143
19473.79 149
19475.11 131
19476.43 131
19477.75 145
19479.07 146
19480.39 136
19481.71 125
19483.03 146
19484.34 134
19485.66 160
19486.98 163
19488.30 133
19489.62 137
19490.94 150
19492.26 137
19493.58 132
19494.90 134
19496.22 126
19497.54 134
19498.86 134
19500.18 147
19501.50 154
19502.81 156
19504.13 138
19505.45 133
19506.77 145
19508.09 169
19509.41 143
19510.73 118
19512.05 128
19513.37 138
19514.69 119
19516.01 148
19517.33 146
19518.65 137
19519.97 142
19521.29 159
19522.61 146
19523.93 162
19525.25 139
19526.57 157
19527.89 129
19529.22 140
19530.54 129
19531.86 146
19533.18 131
19534.50 136
19535.82 133
19537.14 124
19538.46 140
19539.78 147
19541.10 132
19542.42 129
19543.74 128
19545.06 135
19546.39 136
19547.71 153
19549.03 143
19550.35 136
19551.67 146
19552.99 146
19554.31 152
19555.63 153
19556.96 132
19558.28 129
19559.60 153
19560.92 144
19562.24 128
19563.56 137
19564.88 156
19566.21 146
19567.53 139
19568.85 136
19570.17 133
19571.49 142
19572.82 149
19574.14 151
19575.46 134
19576.78 137
19578.10 170
19579.43 151
19580.75 167
19582.07 145
19583.39 146
19584.72 148
19586.04 137
19587.36 151
19588.68 137
19590.01 139
19591.33 158
19592.65 146
19593.97 149
19595.30 121
19596.62 149
19597.94 142
19599.26 129
19600.59 149
19601.91 144
19603.23 135
19604.56 157
19605.88 148
19607.20 120
19608.53 138
19609.85 133
19611.17 149
19612.49 144
19613.82 148
19615.14 132
19616.47 148
19617.79 122
19619.11 141
19620.44 162
19621.76 145
19623.08 143
19624.41 137
19625.73 130
19627.05 135
19628.38 143
19629.70 125
19631.03 128
19632.35 135
19633.67 115
19635.00 126
19636.32 141
19637.65 136
19638.97 140
19640.29 134
19641.62 134
19642.94 136
19644.27 151
19645.59 136
19646.92 158
19648.24 137
19649.57 138
19650.89 147
19652.21 141
19653.54 144
19654.86 140
19656.19 155
19657.51 149
19658.84 127
19660.16 145
19661.49 137
19662.81 145
19664.14 141
19665.46 137
19666.79 140
19668.11 152
19669.44 130
19670.76 146
19672.09 157
19673.41 137
19674.74 122
19676.07 143
19677.39 123
19678.72 131
19680.04 141
19681.37 124
19682.69 127
19684.02 149
19685.34 132
19686.67 149
19688.00 134
19689.32 157
19690.65 140
19691.97 150
19693.30 146
19694.63 139
19695.95 146
19697.28 145
19698.60 132
19699.93 144
19701.26 135
19702.58 129
19703.91 150
19705.24 152
19706.56 162
19707.89 124
19709.22 122
19710.54 141
19711.87 139
19713.20 157
19714.52 136
19715.85 148
19717.18 148
19718.50 148
19719.83 134
19721.16 142
19722.48 146
19723.81 139
19725.14 137
19726.47 149
19727.79 136
19729.12 118
19730.45 127
19731.77 120
19733.10 145
19734.43 141
19735.76 135
19737.08 130
19738.41 126
19739.74 141
19741.07 133
19742.39 128
19743.72 123
19745.05 150
19746.38 146
19747.71 139
19749.03 148
19750.36 151
19751.69 149
19753.02 142
19754.35 153
19755.67 154
19757.00 117
19758.33 136
19759.66 125
19760.99 132
19762.31 148
19763.64 129
19764.97 135
19766.30 139
19767.63 145
19768.96 126
19770.29 145
19771.61 122
19772.94 155
19774.27 132
19775.60 126
19776.93 150
19778.26 158
19779.59 138
19780.92 143
19782.25 135
19783.57 144
19784.90 135
19786.23 142
19787.56 143
19788.89 137
19790.22 141
19791.55 131
19792.88 140
19794.21 145
19795.54 139
19796.87 139
19798.20 146
19799.53 125
19800.86 145
19802.19 144
19803.52 153
19804.85 146
19806.18 141
19807.50 141
19808.83 145
19810.16 153
19811.49 146
19812.82 153
19814.15 148
19815.49 166
19816.82 138
19818.15 150
19819.48 157
19820.81 138
19822.14 147
19823.47 144
19824.80 146
19826.13 149
19827.46 155
19828.79 138
19830.12 146
19831.45 147
19832.78 161
19834.11 158
19835.44 165
19836.77 135
19838.10 140
19839.44 151
19840.77 141
19842.10 140
19843.43 155
19844.76 144
19846.09 152
19847.42 149
19848.75 122
19850.08 153
19851.42 139
19852.75 154
19854.08 150
19855.41 131
19856.74 138
19858.07 144
19859.40 135
19860.74 135
19862.07 165
19863.40 148
19864.73 160
19866.06 148
19867.40 122
19868.73 140
19870.06 140
19871.39 137
19872.72 154
19874.06 144
19875.39 156
19876.72 136
19878.05 162
19879.38 144
19880.72 132
19882.05 126
19883.38 136
19884.71 144
19886.05 157
19887.38 163
19888.71 153
19890.04 142
19891.38 143
19892.71 144
19894.04 145
19895.38 146
19896.71 147
19898.04 155
19899.37 128
19900.71 131
19902.04 148
19903.37 136
19904.71 150
19906.04 146
19907.37 144
19908.71 152
19910.04 151
19911.37 138
19912.71 162
19914.04 148
19915.37 124
19916.71 133
19918.04 145
19919.37 136
19920.71 130
19922.04 126
19923.37 145
19924.71 139
19926.04 158
19927.38 152
19928.71 132
19930.04 138
19931.38 133
19932.71 149
19934.05 151
19935.38 144
19936.71 131
19938.05 151
19939.38 131
19940.72 146
19942.05 119
19943.39 129
19944.72 140
19946.06 154
19947.39 148
19948.72 144
19950.06 150
19951.39 145
19952.73 153
19954.06 152
19955.40 146
19956.73 136
19958.07 158
19959.40 140
19960.74 158
19962.07 146
19963.41 163
19964.74 141
19966.08 147
19967.41 154
19968.75 153
19970.08 151
19971.42 145
19972.76 153
19974.09 148
19975.43 155
19976.76 144
19978.10 168
19979.43 154
19980.77 137
19982.10 136
19983.44 146
19984.78 128
19986.11 144
19987.45 138
19988.78 155
19990.12 155
19991.46 127
19992.79 130
19994.13 129
19995.46 146
19996.80 148
19998.14 165
19999.47 145
20000.81 142
20002.15 127
20003.48 143
20004.82 150
20006.16 166
20007.49 155
20008.83 152
20010.17 151
20011.50 137
20012.84 145
20014.18 143
20015.51 157
20016.85 157
20018.19 135
20019.52 147
20020.86 152
20022.20 145
20023.53 146
20024.87 144
20026.21 151
20027.55 127
20028.88 153
20030.22 159
20031.56 149
20032.90 153
20034.23 155
20035.57 137
20036.91 142
20038.25 144
20039.58 159
20040.92 145
20042.26 137
20043.60 118
20044.93 126
20046.27 146
20047.61 160
20048.95 143
20050.29 135
20051.62 135
20052.96 161
20054.30 153
20055.64 156
20056.98 145
20058.32 165
20059.65 144
20060.99 142
20062.33 129
20063.67 148
20065.01 155
20066.35 157
20067.68 137
20069.02 148
20070.36 146
20071.70 147
20073.04 159
20074.38 144
20075.72 152
20077.06 130
20078.40 150
20079.73 141
20081.07 159
20082.41 158
20083.75 159
20085.09 156
20086.43 165
20087.77 153
20089.11 131
20090.45 144
20091.79 136
20093.13 153
20094.47 167
20095.81 143
20097.15 152
20098.48 177
20099.82 142
20101.16 162
20102.50 173
20103.84 158
20105.18 146
20106.52 176
20107.86 163
20109.20 144
20110.54 160
20111.88 151
20113.22 162
20114.56 146
20115.90 151
20117.24 147
20118.58 148
20119.93 140
20121.27 140
20122.61 153
20123.95 154
20125.29 164
20126.63 159
20127.97 162
20129.31 150
20130.65 160
20131.99 151
20133.33 144
20134.67 158
20136.01 158
