# Supplementary material for: MALDI-TOF MS typing enables the classification of brewing yeasts of the genus Saccharomyces to major beer styles
Source: PLoS One. 2017 Aug 9;12(8):e0181694. doi: 10.1371/journal.pone.0181694 (PMC5549903; doi:10.1371/journal.pone.0181694)
Supplement: S9 File — The directory includes 90 raw files and was zipped to “.zip”; the folder has three strains with 30 spectra per strain; S1 Text explains the raw files with an example and Table 1 represents the yeast strains used within the experiment. (ZIP) [file pone.0181694.s012.zip › 25-27/30284-8J5-Lag-Lag-Lag-YPG-18h-E-E_2016-09-20_2_0_E4_1.dat]

1999.90 1362
2000.32 1389
2000.75 1444
2001.17 1407
2001.59 1310
2002.01 1298
2002.43 1265
2002.86 1233
2003.28 1241
2003.70 1199
2004.12 1158
2004.54 1157
2004.97 1181
2005.39 1171
2005.81 1171
2006.23 1167
2006.66 1142
2007.08 1165
2007.50 1135
2007.92 1201
2008.35 1145
2008.77 1212
2009.19 1200
2009.61 1151
2010.04 1139
2010.46 1185
2010.88 1096
2011.31 1177
2011.73 1139
2012.15 1114
2012.57 1152
2013.00 1082
2013.42 1075
2013.84 1103
2014.27 1197
2014.69 1146
2015.11 1120
2015.54 1132
2015.96 1172
2016.38 1239
2016.81 1202
2017.23 1165
2017.65 1156
2018.08 1135
2018.50 1180
2018.93 1163
2019.35 1135
2019.77 1191
2020.20 1213
2020.62 1221
2021.04 1165
2021.47 1143
2021.89 1109
2022.32 1161
2022.74 1184
2023.17 1118
2023.59 1142
2024.01 1145
2024.44 1104
2024.86 1111
2025.29 1120
2025.71 1121
2026.14 1095
2026.56 1069
2026.98 1110
2027.41 1111
2027.83 1103
2028.26 1116
2028.68 1062
2029.11 1049
2029.53 1080
2029.96 1043
2030.38 1047
2030.81 1119
2031.23 1107
2031.66 1127
2032.08 1076
2032.51 1110
2032.93 1053
2033.36 1085
2033.78 1081
2034.21 1089
2034.63 1060
2035.06 1033
2035.49 1060
2035.91 1118
2036.34 1080
2036.76 1124
2037.19 1084
2037.61 1123
2038.04 1110
2038.47 1184
2038.89 1188
2039.32 1114
2039.74 1158
2040.17 1141
2040.59 1131
2041.02 1107
2041.45 1161
2041.87 1129
2042.30 1140
2042.73 1156
2043.15 1133
2043.58 1184
2044.00 1107
2044.43 1177
2044.86 1140
2045.28 1118
2045.71 1206
2046.14 1212
2046.56 1143
2046.99 1132
2047.42 1084
2047.84 1188
2048.27 1145
2048.70 1186
2049.12 1156
2049.55 1167
2049.98 1111
2050.40 1106
2050.83 1141
2051.26 1152
2051.69 1141
2052.11 1170
2052.54 1094
2052.97 1121
2053.40 1134
2053.82 1158
2054.25 1152
2054.68 1158
2055.10 1138
2055.53 1161
2055.96 1221
2056.39 1307
2056.82 1355
2057.24 1350
2057.67 1333
2058.10 1334
2058.53 1389
2058.95 1274
2059.38 1275
2059.81 1320
2060.24 1300
2060.67 1299
2061.09 1234
2061.52 1208
2061.95 1168
2062.38 1197
2062.81 1159
2063.24 1284
2063.66 1260
2064.09 1304
2064.52 1291
2064.95 1335
2065.38 1430
2065.81 1448
2066.24 1511
2066.66 1392
2067.09 1474
2067.52 1424
2067.95 1311
2068.38 1272
2068.81 1285
2069.24 1245
2069.67 1214
2070.10 1202
2070.52 1197
2070.95 1190
2071.38 1160
2071.81 1146
2072.24 1121
2072.67 1162
2073.10 1119
2073.53 1115
2073.96 1191
2074.39 1162
2074.82 1167
2075.25 1207
2075.68 1204
2076.11 1156
2076.54 1250
2076.97 1188
2077.40 1244
2077.83 1217
2078.26 1242
2078.69 1223
2079.12 1205
2079.55 1219
2079.98 1331
2080.41 1200
2080.84 1145
2081.27 1174
2081.70 1183
2082.13 1166
2082.56 1222
2082.99 1187
2083.42 1173
2083.85 1108
2084.28 1182
2084.71 1139
2085.14 1149
2085.57 1166
2086.00 1121
2086.43 1161
2086.86 1099
2087.29 1054
2087.73 1055
2088.16 1090
2088.59 1030
2089.02 1072
2089.45 1064
2089.88 1123
2090.31 1144
2090.74 1134
2091.17 1169
2091.61 1117
2092.04 1123
2092.47 1138
2092.90 1143
2093.33 1077
2093.76 1099
2094.19 1104
2094.63 1071
2095.06 1041
2095.49 1082
2095.92 1087
2096.35 1136
2096.78 1122
2097.22 1104
2097.65 1083
2098.08 1058
2098.51 1076
2098.94 1069
2099.38 1075
2099.81 1099
2100.24 1096
2100.67 1074
2101.11 1087
2101.54 1055
2101.97 1097
2102.40 1083
2102.83 1094
2103.27 1027
2103.70 1026
2104.13 1086
2104.56 1157
2105.00 1141
2105.43 1136
2105.86 1153
2106.30 1137
2106.73 1169
2107.16 1137
2107.59 1212
2108.03 1176
2108.46 1132
2108.89 1172
2109.33 1157
2109.76 1142
2110.19 1095
2110.63 1110
2111.06 1095
2111.49 1088
2111.93 1072
2112.36 1148
2112.79 1110
2113.23 1071
2113.66 1127
2114.09 1097
2114.53 1088
2114.96 1123
2115.40 1083
2115.83 1041
2116.26 1074
2116.70 1098
2117.13 1151
2117.56 1103
2118.00 1058
2118.43 1043
2118.87 994
2119.30 1003
2119.73 1053
2120.17 1009
2120.60 1012
2121.04 1063
2121.47 1121
2121.91 1062
2122.34 1102
2122.78 1066
2123.21 1082
2123.64 1044
2124.08 1082
2124.51 1125
2124.95 1115
2125.38 1092
2125.82 994
2126.25 1027
2126.69 1111
2127.12 1079
2127.56 1072
2127.99 1138
2128.43 1140
2128.86 1212
2129.30 1242
2129.73 1323
2130.17 1272
2130.60 1348
2131.04 1244
2131.47 1219
2131.91 1244
2132.35 1347
2132.78 1323
2133.22 1189
2133.65 1156
2134.09 1146
2134.52 1185
2134.96 1122
2135.40 1127
2135.83 1099
2136.27 1083
2136.70 1092
2137.14 1064
2137.57 1074
2138.01 1038
2138.45 1052
2138.88 1109
2139.32 1080
2139.76 1077
2140.19 1064
2140.63 1099
2141.06 1115
2141.50 1101
2141.94 1123
2142.37 1119
2142.81 1173
2143.25 1102
2143.68 1084
2144.12 1062
2144.56 1080
2144.99 1030
2145.43 1037
2145.87 1025
2146.30 1060
2146.74 1146
2147.18 1112
2147.62 1147
2148.05 1164
2148.49 1211
2148.93 1328
2149.36 1351
2149.80 1337
2150.24 1445
2150.68 1392
2151.11 1378
2151.55 1364
2151.99 1364
2152.43 1312
2152.86 1329
2153.30 1365
2153.74 1289
2154.18 1203
2154.61 1227
2155.05 1177
2155.49 1189
2155.93 1233
2156.37 1177
2156.80 1227
2157.24 1260
2157.68 1190
2158.12 1180
2158.56 1183
2158.99 1172
2159.43 1183
2159.87 1122
2160.31 1161
2160.75 1183
2161.19 1117
2161.62 1155
2162.06 1221
2162.50 1209
2162.94 1205
2163.38 1200
2163.82 1209
2164.26 1220
2164.69 1320
2165.13 1384
2165.57 1447
2166.01 1447
2166.45 1461
2166.89 1470
2167.33 1386
2167.77 1304
2168.21 1388
2168.65 1313
2169.08 1265
2169.52 1292
2169.96 1315
2170.40 1326
2170.84 1281
2171.28 1269
2171.72 1294
2172.16 1334
2172.60 1379
2173.04 1343
2173.48 1364
2173.92 1273
2174.36 1313
2174.80 1315
2175.24 1399
2175.68 1396
2176.12 1405
2176.56 1366
2177.00 1316
2177.44 1334
2177.88 1385
2178.32 1370
2178.76 1323
2179.20 1278
2179.64 1231
2180.08 1263
2180.52 1308
2180.96 1186
2181.40 1175
2181.84 1204
2182.28 1208
2182.72 1148
2183.16 1143
2183.60 1140
2184.04 1099
2184.48 1085
2184.93 1169
2185.37 1098
2185.81 1067
2186.25 1135
2186.69 1085
2187.13 1122
2187.57 1233
2188.01 1223
2188.45 1163
2188.89 1177
2189.34 1228
2189.78 1198
2190.22 1228
2190.66 1236
2191.10 1217
2191.54 1163
2191.98 1249
2192.43 1192
2192.87 1162
2193.31 1240
2193.75 1198
2194.19 1191
2194.63 1290
2195.08 1235
2195.52 1250
2195.96 1243
2196.40 1278
2196.84 1259
2197.29 1172
2197.73 1165
2198.17 1173
2198.61 1234
2199.06 1165
2199.50 1155
2199.94 1140
2200.38 1158
2200.82 1176
2201.27 1177
2201.71 1158
2202.15 1101
2202.59 1118
2203.04 1160
2203.48 1162
2203.92 1171
2204.37 1175
2204.81 1182
2205.25 1199
2205.69 1211
2206.14 1246
2206.58 1213
2207.02 1181
2207.47 1224
2207.91 1220
2208.35 1149
2208.80 1114
2209.24 1219
2209.68 1279
2210.13 1280
2210.57 1254
2211.01 1264
2211.46 1240
2211.90 1203
2212.34 1219
2212.79 1259
2213.23 1230
2213.67 1223
2214.12 1296
2214.56 1217
2215.01 1215
2215.45 1208
2215.89 1211
2216.34 1228
2216.78 1237
2217.23 1115
2217.67 1158
2218.11 1147
2218.56 1116
2219.00 1120
2219.45 1180
2219.89 1211
2220.34 1180
2220.78 1157
2221.22 1182
2221.67 1149
2222.11 1167
2222.56 1191
2223.00 1259
2223.45 1205
2223.89 1276
2224.34 1278
2224.78 1227
2225.23 1196
2225.67 1249
2226.12 1243
2226.56 1247
2227.01 1270
2227.45 1275
2227.90 1208
2228.34 1224
2228.79 1221
2229.23 1222
2229.68 1199
2230.12 1258
2230.57 1314
2231.01 1292
2231.46 1219
2231.90 1262
2232.35 1266
2232.80 1257
2233.24 1306
2233.69 1334
2234.13 1267
2234.58 1273
2235.02 1206
2235.47 1169
2235.92 1179
2236.36 1162
2236.81 1110
2237.25 1165
2237.70 1155
2238.15 1169
2238.59 1139
2239.04 1158
2239.49 1126
2239.93 1197
2240.38 1210
2240.82 1216
2241.27 1179
2241.72 1145
2242.16 1212
2242.61 1145
2243.06 1164
2243.50 1083
2243.95 1064
2244.40 1076
2244.84 1081
2245.29 1143
2245.74 1098
2246.19 1079
2246.63 1124
2247.08 1135
2247.53 1076
2247.97 1085
2248.42 1105
2248.87 1177
2249.32 1087
2249.76 1086
2250.21 1130
2250.66 1169
2251.10 1113
2251.55 1158
2252.00 1116
2252.45 1092
2252.89 1158
2253.34 1137
2253.79 1176
2254.24 1168
2254.69 1159
2255.13 1221
2255.58 1189
2256.03 1144
2256.48 1131
2256.93 1036
2257.37 1111
2257.82 1099
2258.27 1132
2258.72 1161
2259.17 1145
2259.61 1176
2260.06 1213
2260.51 1197
2260.96 1157
2261.41 1256
2261.86 1331
2262.31 1312
2262.75 1318
2263.20 1241
2263.65 1350
2264.10 1291
2264.55 1267
2265.00 1298
2265.45 1250
2265.90 1207
2266.34 1226
2266.79 1240
2267.24 1239
2267.69 1148
2268.14 1196
2268.59 1244
2269.04 1299
2269.49 1222
2269.94 1277
2270.39 1329
2270.84 1289
2271.29 1323
2271.74 1283
2272.18 1300
2272.63 1284
2273.08 1270
2273.53 1337
2273.98 1391
2274.43 1380
2274.88 1514
2275.33 1588
2275.78 1553
2276.23 1567
2276.68 1725
2277.13 1714
2277.58 1736
2278.03 1815
2278.48 1639
2278.93 1639
2279.38 1527
2279.83 1442
2280.28 1367
2280.73 1413
2281.19 1319
2281.64 1282
2282.09 1299
2282.54 1269
2282.99 1195
2283.44 1221
2283.89 1213
2284.34 1199
2284.79 1149
2285.24 1161
2285.69 1214
2286.14 1163
2286.59 1186
2287.04 1179
2287.50 1199
2287.95 1164
2288.40 1267
2288.85 1265
2289.30 1364
2289.75 1428
2290.20 1337
2290.65 1359
2291.11 1431
2291.56 1493
2292.01 1458
2292.46 1498
2292.91 1446
2293.36 1488
2293.82 1477
2294.27 1415
2294.72 1328
2295.17 1344
2295.62 1346
2296.07 1280
2296.53 1244
2296.98 1262
2297.43 1262
2297.88 1242
2298.33 1258
2298.79 1259
2299.24 1247
2299.69 1204
2300.14 1151
2300.60 1155
2301.05 1110
2301.50 1107
2301.95 1145
2302.41 1131
2302.86 1129
2303.31 1112
2303.76 1151
2304.22 1133
2304.67 1078
2305.12 1087
2305.57 1120
2306.03 1063
2306.48 1092
2306.93 1140
2307.39 1171
2307.84 1160
2308.29 1161
2308.75 1212
2309.20 1256
2309.65 1207
2310.11 1216
2310.56 1265
2311.01 1287
2311.47 1333
2311.92 1300
2312.37 1256
2312.83 1283
2313.28 1230
2313.73 1215
2314.19 1240
2314.64 1261
2315.09 1222
2315.55 1174
2316.00 1201
2316.46 1218
2316.91 1203
2317.36 1279
2317.82 1276
2318.27 1217
2318.73 1209
2319.18 1215
2319.63 1262
2320.09 1250
2320.54 1210
2321.00 1255
2321.45 1235
2321.91 1218
2322.36 1230
2322.82 1269
2323.27 1312
2323.72 1410
2324.18 1489
2324.63 1584
2325.09 1702
2325.54 1764
2326.00 1866
2326.45 1793
2326.91 1718
2327.36 1639
2327.82 1523
2328.27 1393
2328.73 1327
2329.18 1380
2329.64 1337
2330.09 1308
2330.55 1242
2331.00 1261
2331.46 1181
2331.92 1228
2332.37 1239
2332.83 1216
2333.28 1249
2333.74 1147
2334.19 1195
2334.65 1186
2335.10 1125
2335.56 1152
2336.02 1205
2336.47 1171
2336.93 1220
2337.38 1113
2337.84 1154
2338.30 1175
2338.75 1210
2339.21 1190
2339.66 1254
2340.12 1258
2340.58 1227
2341.03 1223
2341.49 1220
2341.95 1200
2342.40 1218
2342.86 1193
2343.32 1134
2343.77 1161
2344.23 1178
2344.68 1189
2345.14 1146
2345.60 1253
2346.06 1246
2346.51 1295
2346.97 1297
2347.43 1231
2347.88 1266
2348.34 1284
2348.80 1193
2349.25 1262
2349.71 1247
2350.17 1246
2350.63 1281
2351.08 1262
2351.54 1265
2352.00 1260
2352.46 1258
2352.91 1184
2353.37 1185
2353.83 1155
2354.29 1122
2354.74 1101
2355.20 1130
2355.66 1106
2356.12 1088
2356.57 1117
2357.03 1107
2357.49 1163
2357.95 1172
2358.41 1177
2358.86 1179
2359.32 1294
2359.78 1265
2360.24 1248
2360.70 1308
2361.15 1289
2361.61 1298
2362.07 1324
2362.53 1257
2362.99 1210
2363.45 1278
2363.91 1267
2364.36 1268
2364.82 1275
2365.28 1247
2365.74 1259
2366.20 1252
2366.66 1342
2367.12 1309
2367.57 1222
2368.03 1236
2368.49 1291
2368.95 1178
2369.41 1166
2369.87 1206
2370.33 1214
2370.79 1169
2371.25 1198
2371.71 1151
2372.17 1140
2372.63 1125
2373.09 1154
2373.54 1253
2374.00 1207
2374.46 1185
2374.92 1236
2375.38 1313
2375.84 1293
2376.30 1264
2376.76 1264
2377.22 1277
2377.68 1241
2378.14 1268
2378.60 1301
2379.06 1318
2379.52 1256
2379.98 1220
2380.44 1216
2380.90 1181
2381.36 1194
2381.82 1207
2382.28 1215
2382.74 1148
2383.20 1168
2383.66 1243
2384.12 1212
2384.59 1172
2385.05 1181
2385.51 1147
2385.97 1151
2386.43 1148
2386.89 1200
2387.35 1236
2387.81 1192
2388.27 1201
2388.73 1217
2389.19 1175
2389.65 1205
2390.12 1193
2390.58 1161
2391.04 1213
2391.50 1187
2391.96 1170
2392.42 1270
2392.88 1208
2393.34 1146
2393.81 1187
2394.27 1173
2394.73 1160
2395.19 1148
2395.65 1186
2396.11 1112
2396.57 1115
2397.04 1077
2397.50 1138
2397.96 1150
2398.42 1130
2398.88 1116
2399.35 1264
2399.81 1212
2400.27 1164
2400.73 1114
2401.19 1109
2401.66 1116
2402.12 1158
2402.58 1176
2403.04 1122
2403.51 1071
2403.97 1091
2404.43 1096
2404.89 1129
2405.36 1145
2405.82 1206
2406.28 1143
2406.74 1089
2407.21 1171
2407.67 1152
2408.13 1151
2408.59 1124
2409.06 1111
2409.52 1082
2409.98 1125
2410.45 1049
2410.91 1096
2411.37 1103
2411.84 1104
2412.30 1055
2412.76 1014
2413.23 1003
2413.69 1043
2414.15 1047
2414.62 1104
2415.08 1115
2415.54 1123
2416.01 1168
2416.47 1157
2416.93 1122
2417.40 1177
2417.86 1166
2418.32 1212
2418.79 1153
2419.25 1161
2419.72 1194
2420.18 1187
2420.64 1259
2421.11 1174
2421.57 1203
2422.04 1270
2422.50 1313
2422.96 1215
2423.43 1253
2423.89 1281
2424.36 1278
2424.82 1272
2425.29 1288
2425.75 1209
2426.22 1238
2426.68 1194
2427.15 1243
2427.61 1213
2428.07 1181
2428.54 1214
2429.00 1164
2429.47 1142
2429.93 1156
2430.40 1150
2430.86 1068
2431.33 1121
2431.79 1108
2432.26 1156
2432.72 1165
2433.19 1143
2433.65 1148
2434.12 1144
2434.59 1106
2435.05 1130
2435.52 1130
2435.98 1149
2436.45 1180
2436.91 1152
2437.38 1196
2437.84 1193
2438.31 1234
2438.78 1207
2439.24 1228
2439.71 1227
2440.17 1259
2440.64 1261
2441.10 1256
2441.57 1263
2442.04 1271
2442.50 1229
2442.97 1217
2443.44 1199
2443.90 1185
2444.37 1170
2444.83 1236
2445.30 1163
2445.77 1196
2446.23 1120
2446.70 1085
2447.17 1063
2447.63 1107
2448.10 1095
2448.57 1050
2449.03 1114
2449.50 1104
2449.97 1097
2450.43 1126
2450.90 1066
2451.37 1103
2451.83 1084
2452.30 1094
2452.77 1038
2453.24 1074
2453.70 1060
2454.17 1053
2454.64 1063
2455.10 1056
2455.57 1061
2456.04 1107
2456.51 1063
2456.97 1091
2457.44 1145
2457.91 1126
2458.38 1164
2458.84 1090
2459.31 1097
2459.78 1095
2460.25 1120
2460.72 1105
2461.18 1140
2461.65 1157
2462.12 1108
2462.59 1095
2463.06 1140
2463.52 1098
2463.99 1076
2464.46 1112
2464.93 1096
2465.40 1113
2465.86 1095
2466.33 1115
2466.80 1110
2467.27 1101
2467.74 1079
2468.21 1110
2468.68 1138
2469.14 1095
2469.61 1126
2470.08 1109
2470.55 1132
2471.02 1153
2471.49 1158
2471.96 1141
2472.43 1136
2472.90 1142
2473.36 1092
2473.83 1068
2474.30 1083
2474.77 1129
2475.24 1168
2475.71 1182
2476.18 1163
2476.65 1099
2477.12 1097
2477.59 1157
2478.06 1187
2478.53 1152
2479.00 1158
2479.47 1089
2479.94 1133
2480.41 1120
2480.87 1123
2481.34 1127
2481.81 1111
2482.28 1075
2482.75 1082
2483.22 1078
2483.69 990
2484.16 1061
2484.63 1144
2485.10 1164
2485.57 1198
2486.05 1223
2486.52 1197
2486.99 1161
2487.46 1191
2487.93 1281
2488.40 1315
2488.87 1279
2489.34 1250
2489.81 1244
2490.28 1210
2490.75 1165
2491.22 1175
2491.69 1158
2492.16 1131
2492.63 1166
2493.10 1179
2493.58 1182
2494.05 1203
2494.52 1165
2494.99 1139
2495.46 1143
2495.93 1176
2496.40 1109
2496.87 1107
2497.34 1120
2497.82 1128
2498.29 1063
2498.76 1011
2499.23 1021
2499.70 1056
2500.17 1134
2500.64 1122
2501.12 1066
2501.59 1081
2502.06 1060
2502.53 1050
2503.00 1112
2503.48 1160
2503.95 1109
2504.42 1174
2504.89 1135
2505.36 1081
2505.84 1155
2506.31 1123
2506.78 1108
2507.25 1125
2507.72 1111
2508.20 1165
2508.67 1144
2509.14 1190
2509.61 1201
2510.09 1198
2510.56 1275
2511.03 1204
2511.50 1240
2511.98 1328
2512.45 1305
2512.92 1272
2513.40 1290
2513.87 1343
2514.34 1354
2514.81 1287
2515.29 1195
2515.76 1159
2516.23 1157
2516.71 1191
2517.18 1128
2517.65 1129
2518.13 1138
2518.60 1174
2519.07 1209
2519.55 1171
2520.02 1194
2520.49 1196
2520.97 1199
2521.44 1202
2521.91 1170
2522.39 1175
2522.86 1199
2523.34 1193
2523.81 1125
2524.28 1183
2524.76 1174
2525.23 1223
2525.70 1224
2526.18 1283
2526.65 1213
2527.13 1203
2527.60 1349
2528.08 1354
2528.55 1288
2529.02 1267
2529.50 1259
2529.97 1249
2530.45 1272
2530.92 1298
2531.40 1165
2531.87 1153
2532.34 1167
2532.82 1217
2533.29 1198
2533.77 1148
2534.24 1174
2534.72 1139
2535.19 1161
2535.67 1138
2536.14 1151
2536.62 1170
2537.09 1217
2537.57 1145
2538.04 1212
2538.52 1174
2538.99 1202
2539.47 1266
2539.94 1221
2540.42 1167
2540.90 1279
2541.37 1267
2541.85 1257
2542.32 1236
2542.80 1172
2543.27 1194
2543.75 1171
2544.22 1179
2544.70 1217
2545.18 1190
2545.65 1209
2546.13 1260
2546.60 1272
2547.08 1316
2547.56 1323
2548.03 1266
2548.51 1331
2548.98 1390
2549.46 1352
2549.94 1434
2550.41 1419
2550.89 1457
2551.37 1419
2551.84 1406
2552.32 1372
2552.80 1337
2553.27 1253
2553.75 1304
2554.23 1236
2554.70 1306
2555.18 1330
2555.66 1297
2556.13 1283
2556.61 1313
2557.09 1234
2557.56 1283
2558.04 1226
2558.52 1142
2558.99 1219
2559.47 1159
2559.95 1123
2560.43 1086
2560.90 1088
2561.38 1059
2561.86 1077
2562.33 1131
2562.81 1087
2563.29 1090
2563.77 1049
2564.25 1125
2564.72 1117
2565.20 1098
2565.68 1128
2566.16 1139
2566.63 1095
2567.11 1083
2567.59 1104
2568.07 1107
2568.55 1142
2569.02 1118
2569.50 1061
2569.98 1120
2570.46 1065
2570.94 1050
2571.41 1010
2571.89 1069
2572.37 1065
2572.85 1090
2573.33 1121
2573.81 1059
2574.28 1045
2574.76 1127
2575.24 1123
2575.72 1127
2576.20 1145
2576.68 1134
2577.16 1154
2577.64 1144
2578.11 1150
2578.59 1135
2579.07 1134
2579.55 1187
2580.03 1180
2580.51 1134
2580.99 1128
2581.47 1087
2581.95 1048
2582.43 1109
2582.91 1073
2583.39 1084
2583.86 1099
2584.34 1072
2584.82 1040
2585.30 1094
2585.78 1115
2586.26 1116
2586.74 1127
2587.22 1140
2587.70 1132
2588.18 1121
2588.66 1127
2589.14 1033
2589.62 1139
2590.10 1057
2590.58 1117
2591.06 1122
2591.54 1109
2592.02 1093
2592.50 1140
2592.98 1192
2593.46 1163
2593.94 1096
2594.42 1074
2594.90 1150
2595.38 1146
2595.86 1151
2596.35 1094
2596.83 1109
2597.31 1115
2597.79 1102
2598.27 1094
2598.75 1050
2599.23 1045
2599.71 1083
2600.19 1057
2600.67 1099
2601.15 1134
2601.63 1099
2602.12 1073
2602.60 1074
2603.08 1092
2603.56 1125
2604.04 1138
2604.52 1097
2605.00 1117
2605.48 1140
2605.97 1149
2606.45 1105
2606.93 1078
2607.41 1052
2607.89 1043
2608.37 1088
2608.86 1046
2609.34 1068
2609.82 1089
2610.30 1069
2610.78 1084
2611.26 1118
2611.75 1147
2612.23 1144
2612.71 1176
2613.19 1123
2613.68 1063
2614.16 1095
2614.64 1070
2615.12 1033
2615.60 1029
2616.09 1035
2616.57 1058
2617.05 1088
2617.53 1070
2618.02 1085
2618.50 1024
2618.98 1042
2619.46 1075
2619.95 1111
2620.43 1096
2620.91 1108
2621.40 1150
2621.88 1136
2622.36 1116
2622.85 1096
2623.33 1048
2623.81 1067
2624.29 1067
2624.78 1094
2625.26 1096
2625.74 1043
2626.23 1091
2626.71 1069
2627.19 1080
2627.68 1072
2628.16 1081
2628.64 1082
2629.13 1057
2629.61 1126
2630.10 1174
2630.58 1120
2631.06 1138
2631.55 1139
2632.03 1098
2632.51 1064
2633.00 1043
2633.48 1088
2633.97 1111
2634.45 1072
2634.94 1114
2635.42 1105
2635.90 1045
2636.39 1138
2636.87 1113
2637.36 1066
2637.84 1057
2638.33 1037
2638.81 995
2639.29 1050
2639.78 1075
2640.26 1094
2640.75 1100
2641.23 1014
2641.72 1006
2642.20 1082
2642.69 1096
2643.17 1051
2643.66 1011
2644.14 1022
2644.63 1077
2645.11 1106
2645.60 1130
2646.08 1115
2646.57 1099
2647.05 1147
2647.54 1164
2648.02 1076
2648.51 1080
2648.99 1124
2649.48 1084
2649.97 1049
2650.45 1102
2650.94 1186
2651.42 1171
2651.91 1084
2652.39 1057
2652.88 1044
2653.37 1081
2653.85 1068
2654.34 1127
2654.82 1093
2655.31 1037
2655.80 1112
2656.28 1094
2656.77 1138
2657.25 1078
2657.74 1123
2658.23 1109
2658.71 1079
2659.20 1008
2659.69 1029
2660.17 1094
2660.66 1079
2661.14 1093
2661.63 1104
2662.12 1046
2662.60 1043
2663.09 1066
2663.58 1043
2664.06 1039
2664.55 1039
2665.04 1057
2665.53 1115
2666.01 1093
2666.50 1155
2666.99 1128
2667.47 1061
2667.96 1075
2668.45 1088
2668.94 1093
2669.42 1128
2669.91 1105
2670.40 1131
2670.88 1147
2671.37 1140
2671.86 1158
2672.35 1255
2672.83 1288
2673.32 1298
2673.81 1259
2674.30 1248
2674.79 1312
2675.27 1294
2675.76 1305
2676.25 1259
2676.74 1270
2677.23 1174
2677.71 1157
2678.20 1153
2678.69 1042
2679.18 1063
2679.67 1118
2680.15 1132
2680.64 1169
2681.13 1188
2681.62 1176
2682.11 1151
2682.60 1128
2683.08 1158
2683.57 1208
2684.06 1150
2684.55 1172
2685.04 1161
2685.53 1143
2686.02 1148
2686.51 1126
2686.99 1155
2687.48 1125
2687.97 1104
2688.46 1146
2688.95 1139
2689.44 1136
2689.93 1073
2690.42 1161
2690.91 1150
2691.40 1146
2691.89 1142
2692.38 1109
2692.87 1092
2693.35 1136
2693.84 1116
2694.33 1145
2694.82 1061
2695.31 1103
2695.80 1145
2696.29 1144
2696.78 1097
2697.27 1113
2697.76 1151
2698.25 1178
2698.74 1167
2699.23 1108
2699.72 1113
2700.21 1165
2700.70 1099
2701.19 1124
2701.68 1110
2702.17 1104
2702.66 1127
2703.15 1141
2703.64 1121
2704.13 1143
2704.62 1105
2705.12 1119
2705.61 1120
2706.10 1076
2706.59 1125
2707.08 1112
2707.57 1114
2708.06 1044
2708.55 1029
2709.04 1035
2709.53 1084
2710.02 1105
2710.51 1128
2711.01 1078
2711.50 1030
2711.99 1034
2712.48 1101
2712.97 1108
2713.46 1100
2713.95 1130
2714.44 1097
2714.94 1094
2715.43 1048
2715.92 1116
2716.41 1098
2716.90 1062
2717.39 1026
2717.89 1053
2718.38 1127
2718.87 1098
2719.36 1045
2719.85 1106
2720.34 1127
2720.84 1176
2721.33 1147
2721.82 1153
2722.31 1187
2722.80 1189
2723.30 1138
2723.79 1141
2724.28 1128
2724.77 1134
2725.27 1118
2725.76 1115
2726.25 1105
2726.74 1098
2727.24 1112
2727.73 1095
2728.22 1125
2728.71 1136
2729.21 1121
2729.70 1078
2730.19 1038
2730.69 1041
2731.18 1011
2731.67 1043
2732.16 1080
2732.66 1045
2733.15 1077
2733.64 1048
2734.14 1146
2734.63 1080
2735.12 1083
2735.62 1063
2736.11 1101
2736.60 1158
2737.10 1119
2737.59 1171
2738.08 1158
2738.58 1167
2739.07 1142
2739.56 1160
2740.06 1117
2740.55 1172
2741.05 1226
2741.54 1128
2742.03 1117
2742.53 1072
2743.02 1101
2743.52 1103
2744.01 1059
2744.50 1063
2745.00 1041
2745.49 1096
2745.99 1048
2746.48 1124
2746.97 1092
2747.47 1116
2747.96 1086
2748.46 1090
2748.95 1125
2749.45 1124
2749.94 1142
2750.44 1112
2750.93 1078
2751.43 1081
2751.92 1048
2752.42 1095
2752.91 1069
2753.41 1083
2753.90 1073
2754.40 1142
2754.89 1050
2755.39 1025
2755.88 1090
2756.38 1058
2756.87 1073
2757.37 1076
2757.86 1064
2758.36 1060
2758.85 1093
2759.35 1077
2759.84 1129
2760.34 1012
2760.83 1045
2761.33 1118
2761.83 1122
2762.32 1103
2762.82 1115
2763.31 1133
2763.81 1107
2764.30 1020
2764.80 1058
2765.30 1089
2765.79 1052
2766.29 1000
2766.78 1066
2767.28 1102
2767.78 1138
2768.27 1114
2768.77 1112
2769.27 1077
2769.76 1037
2770.26 1103
2770.76 1141
2771.25 1110
2771.75 1126
2772.24 1123
2772.74 1028
2773.24 1091
2773.73 1134
2774.23 1150
2774.73 1180
2775.23 1112
2775.72 1119
2776.22 1143
2776.72 1137
2777.21 1133
2777.71 1064
2778.21 1059
2778.70 1050
2779.20 1048
2779.70 1112
2780.20 1133
2780.69 1066
2781.19 1113
2781.69 1116
2782.19 1148
2782.68 1113
2783.18 1115
2783.68 1056
2784.18 1079
2784.67 1089
2785.17 1129
2785.67 1139
2786.17 1073
2786.67 1082
2787.16 1095
2787.66 1079
2788.16 1078
2788.66 1122
2789.16 1087
2789.65 1092
2790.15 1099
2790.65 1111
2791.15 1051
2791.65 1040
2792.15 1073
2792.64 1076
2793.14 1100
2793.64 1058
2794.14 1030
2794.64 1056
2795.14 1115
2795.64 1118
2796.13 1178
2796.63 1187
2797.13 1191
2797.63 1156
2798.13 1159
2798.63 1198
2799.13 1149
2799.63 1137
2800.13 1142
2800.62 1103
2801.12 1145
2801.62 1160
2802.12 1081
2802.62 1048
2803.12 1133
2803.62 1094
2804.12 1072
2804.62 1095
2805.12 1014
2805.62 1077
2806.12 1094
2806.62 1157
2807.12 1157
2807.62 1140
2808.12 1087
2808.62 1112
2809.12 1166
2809.62 1125
2810.12 1198
2810.62 1184
2811.12 1215
2811.62 1216
2812.12 1269
2812.62 1281
2813.12 1301
2813.62 1288
2814.12 1313
2814.62 1260
2815.12 1328
2815.62 1217
2816.12 1249
2816.62 1279
2817.12 1251
2817.62 1185
2818.12 1209
2818.62 1168
2819.12 1179
2819.63 1181
2820.13 1092
2820.63 1086
2821.13 1054
2821.63 1066
2822.13 1086
2822.63 1130
2823.13 1070
2823.63 1061
2824.13 1023
2824.64 1061
2825.14 1165
2825.64 1080
2826.14 1063
2826.64 1036
2827.14 1087
2827.64 1050
2828.15 1063
2828.65 1130
2829.15 1026
2829.65 1040
2830.15 1043
2830.65 1026
2831.16 1080
2831.66 1103
2832.16 1140
2832.66 1126
2833.16 1116
2833.67 1081
2834.17 1120
2834.67 1066
2835.17 1118
2835.68 1168
2836.18 1118
2836.68 1180
2837.18 1166
2837.68 1133
2838.19 1117
2838.69 1178
2839.19 1158
2839.70 1217
2840.20 1177
2840.70 1192
2841.20 1280
2841.71 1253
2842.21 1272
2842.71 1236
2843.21 1223
2843.72 1197
2844.22 1189
2844.72 1190
2845.23 1242
2845.73 1245
2846.23 1294
2846.74 1331
2847.24 1336
2847.74 1423
2848.25 1440
2848.75 1390
2849.25 1344
2849.76 1262
2850.26 1237
2850.76 1344
2851.27 1245
2851.77 1222
2852.28 1165
2852.78 1176
2853.28 1159
2853.79 1128
2854.29 1053
2854.79 1080
2855.30 1142
2855.80 1099
2856.31 1126
2856.81 1128
2857.31 1110
2857.82 1172
2858.32 1184
2858.83 1095
2859.33 1172
2859.84 1109
2860.34 1164
2860.85 1103
2861.35 1079
2861.85 1145
2862.36 1197
2862.86 1185
2863.37 1132
2863.87 1155
2864.38 1115
2864.88 1103
2865.39 1091
2865.89 1074
2866.40 1045
2866.90 997
2867.41 1038
2867.91 1088
2868.42 1098
2868.92 1118
2869.43 1064
2869.93 1126
2870.44 1146
2870.94 1135
2871.45 1146
2871.96 1227
2872.46 1178
2872.97 1229
2873.47 1300
2873.98 1246
2874.48 1225
2874.99 1272
2875.49 1192
2876.00 1142
2876.51 1092
2877.01 1109
2877.52 1159
2878.02 1164
2878.53 1085
2879.04 1148
2879.54 1172
2880.05 1171
2880.55 1169
2881.06 1148
2881.57 1207
2882.07 1246
2882.58 1245
2883.09 1224
2883.59 1213
2884.10 1244
2884.61 1191
2885.11 1224
2885.62 1301
2886.13 1265
2886.63 1327
2887.14 1360
2887.65 1382
2888.15 1406
2888.66 1433
2889.17 1457
2889.67 1391
2890.18 1430
2890.69 1429
2891.20 1392
2891.70 1341
2892.21 1230
2892.72 1311
2893.22 1233
2893.73 1312
2894.24 1367
2894.75 1447
2895.25 1402
2895.76 1519
2896.27 1495
2896.78 1486
2897.29 1526
2897.79 1508
2898.30 1420
2898.81 1390
2899.32 1418
2899.82 1334
2900.33 1355
2900.84 1253
2901.35 1290
2901.86 1255
2902.36 1248
2902.87 1254
2903.38 1263
2903.89 1257
2904.40 1267
2904.91 1170
2905.41 1204
2905.92 1246
2906.43 1248
2906.94 1221
2907.45 1205
2907.96 1218
2908.47 1151
2908.97 1174
2909.48 1206
2909.99 1200
2910.50 1160
2911.01 1118
2911.52 1115
2912.03 1173
2912.54 1214
2913.05 1205
2913.55 1272
2914.06 1227
2914.57 1263
2915.08 1172
2915.59 1202
2916.10 1242
2916.61 1214
2917.12 1215
2917.63 1196
2918.14 1156
2918.65 1171
2919.16 1212
2919.67 1175
2920.18 1225
2920.69 1212
2921.20 1215
2921.71 1214
2922.22 1164
2922.73 1218
2923.24 1269
2923.75 1294
2924.26 1385
2924.77 1410
2925.28 1351
2925.79 1433
2926.30 1373
2926.81 1342
2927.32 1363
2927.83 1261
2928.34 1242
2928.85 1168
2929.36 1165
2929.87 1218
2930.38 1259
2930.89 1192
2931.40 1121
2931.91 1153
2932.42 1169
2932.93 1161
2933.45 1071
2933.96 1119
2934.47 1148
2934.98 1113
2935.49 1130
2936.00 1163
2936.51 1155
2937.02 1152
2937.53 1164
2938.04 1182
2938.56 1361
2939.07 1410
2939.58 1511
2940.09 1570
2940.60 1555
2941.11 1548
2941.62 1582
2942.14 1665
2942.65 1616
2943.16 1577
2943.67 1517
2944.18 1511
2944.70 1488
2945.21 1397
2945.72 1382
2946.23 1333
2946.74 1339
2947.26 1326
2947.77 1282
2948.28 1278
2948.79 1154
2949.30 1234
2949.82 1185
2950.33 1170
2950.84 1093
2951.35 1177
2951.87 1205
2952.38 1158
2952.89 1166
2953.40 1152
2953.92 1179
2954.43 1171
2954.94 1178
2955.45 1161
2955.97 1141
2956.48 1106
2956.99 1114
2957.51 1109
2958.02 1179
2958.53 1117
2959.04 1104
2959.56 1179
2960.07 1200
2960.58 1182
2961.10 1189
2961.61 1300
2962.12 1286
2962.64 1296
2963.15 1330
2963.66 1294
2964.18 1383
2964.69 1300
2965.21 1288
2965.72 1327
2966.23 1274
2966.75 1327
2967.26 1313
2967.77 1297
2968.29 1280
2968.80 1260
2969.32 1216
2969.83 1215
2970.34 1219
2970.86 1190
2971.37 1214
2971.89 1184
2972.40 1200
2972.91 1187
2973.43 1173
2973.94 1186
2974.46 1254
2974.97 1261
2975.49 1281
2976.00 1380
2976.52 1262
2977.03 1201
2977.55 1301
2978.06 1333
2978.57 1356
2979.09 1340
2979.60 1303
2980.12 1351
2980.63 1276
2981.15 1326
2981.66 1344
2982.18 1385
2982.69 1420
2983.21 1420
2983.73 1474
2984.24 1510
2984.76 1535
2985.27 1600
2985.79 1584
2986.30 1589
2986.82 1563
2987.33 1514
2987.85 1600
2988.36 1591
2988.88 1583
2989.40 1533
2989.91 1582
2990.43 1623
2990.94 1543
2991.46 1551
2991.97 1531
2992.49 1527
2993.01 1581
2993.52 1690
2994.04 1626
2994.55 1616
2995.07 1686
2995.59 1731
2996.10 1792
2996.62 1839
2997.14 1898
2997.65 2029
2998.17 1983
2998.69 1947
2999.20 2063
2999.72 2047
3000.24 1936
3000.75 2031
3001.27 2075
3001.79 2305
3002.30 2404
3002.82 2751
3003.34 3213
3003.85 3862
3004.37 4209
3004.89 4525
3005.40 5033
3005.92 5064
3006.44 4783
3006.96 4571
3007.47 3986
3007.99 3457
3008.51 3075
3009.03 2711
3009.54 2449
3010.06 2198
3010.58 2041
3011.10 1898
3011.61 1858
3012.13 1807
3012.65 1712
3013.17 1644
3013.68 1653
3014.20 1607
3014.72 1590
3015.24 1613
3015.76 1631
3016.27 1584
3016.79 1565
3017.31 1519
3017.83 1598
3018.35 1560
3018.86 1549
3019.38 1503
3019.90 1474
3020.42 1527
3020.94 1501
3021.46 1500
3021.97 1527
3022.49 1583
3023.01 1572
3023.53 1600
3024.05 1743
3024.57 1786
3025.09 1704
3025.61 1671
3026.12 1638
3026.64 1563
3027.16 1612
3027.68 1539
3028.20 1469
3028.72 1474
3029.24 1479
3029.76 1527
3030.28 1472
3030.80 1398
3031.32 1397
3031.84 1405
3032.35 1380
3032.87 1374
3033.39 1370
3033.91 1380
3034.43 1409
3034.95 1357
3035.47 1407
3035.99 1363
3036.51 1395
3037.03 1365
3037.55 1373
3038.07 1334
3038.59 1404
3039.11 1352
3039.63 1353
3040.15 1388
3040.67 1348
3041.19 1391
3041.71 1348
3042.23 1322
3042.75 1271
3043.27 1315
3043.79 1319
3044.31 1300
3044.83 1298
3045.35 1372
3045.87 1325
3046.40 1308
3046.92 1298
3047.44 1276
3047.96 1319
3048.48 1283
3049.00 1300
3049.52 1268
3050.04 1292
3050.56 1308
3051.08 1314
3051.60 1278
3052.12 1298
3052.65 1229
3053.17 1251
3053.69 1237
3054.21 1196
3054.73 1189
3055.25 1232
3055.77 1260
3056.30 1307
3056.82 1270
3057.34 1218
3057.86 1246
3058.38 1197
3058.90 1218
3059.42 1261
3059.95 1360
3060.47 1360
3060.99 1362
3061.51 1344
3062.03 1359
3062.56 1354
3063.08 1416
3063.60 1444
3064.12 1449
3064.64 1486
3065.17 1446
3065.69 1519
3066.21 1569
3066.73 1571
3067.26 1505
3067.78 1550
3068.30 1622
3068.82 1648
3069.35 1568
3069.87 1555
3070.39 1528
3070.91 1608
3071.44 1486
3071.96 1541
3072.48 1527
3073.01 1450
3073.53 1549
3074.05 1476
3074.57 1498
3075.10 1486
3075.62 1556
3076.14 1508
3076.67 1500
3077.19 1595
3077.71 1728
3078.24 1696
3078.76 1658
3079.28 1747
3079.81 1857
3080.33 1866
3080.85 1859
3081.38 1932
3081.90 2074
3082.42 1978
3082.95 2005
3083.47 2024
3084.00 2024
3084.52 2052
3085.04 1944
3085.57 1905
3086.09 1943
3086.62 2009
3087.14 2198
3087.66 2319
3088.19 2616
3088.71 2968
3089.24 3432
3089.76 3721
3090.29 3966
3090.81 4185
3091.33 4024
3091.86 3881
3092.38 3652
3092.91 3276
3093.43 2845
3093.96 2712
3094.48 2472
3095.01 2404
3095.53 2227
3096.06 2088
3096.58 2126
3097.11 2235
3097.63 2255
3098.16 2089
3098.68 2213
3099.21 2167
3099.73 2343
3100.26 2556
3100.78 2864
3101.31 3260
3101.83 3755
3102.36 4312
3102.88 4871
3103.41 5434
3103.93 5559
3104.46 5436
3104.99 5084
3105.51 4658
3106.04 4048
3106.56 3501
3107.09 3049
3107.61 2678
3108.14 2435
3108.67 2265
3109.19 2220
3109.72 2192
3110.24 2071
3110.77 1947
3111.30 1918
3111.82 1990
3112.35 1905
3112.87 1877
3113.40 1904
3113.93 1780
3114.45 1681
3114.98 1659
3115.51 1622
3116.03 1656
3116.56 1695
3117.09 1692
3117.61 1586
3118.14 1612
3118.67 1581
3119.19 1772
3119.72 1767
3120.25 1818
3120.77 1837
3121.30 1893
3121.83 1984
3122.35 2052
3122.88 1978
3123.41 1990
3123.94 1944
3124.46 1864
3124.99 1713
3125.52 1683
3126.05 1605
3126.57 1635
3127.10 1590
3127.63 1563
3128.16 1546
3128.68 1550
3129.21 1504
3129.74 1472
3130.27 1581
3130.79 1527
3131.32 1479
3131.85 1423
3132.38 1381
3132.91 1401
3133.43 1387
3133.96 1379
3134.49 1391
3135.02 1440
3135.55 1378
3136.07 1394
3136.60 1292
3137.13 1368
3137.66 1320
3138.19 1373
3138.72 1361
3139.24 1272
3139.77 1266
3140.30 1357
3140.83 1338
3141.36 1342
3141.89 1320
3142.42 1342
3142.95 1360
3143.47 1300
3144.00 1295
3144.53 1261
3145.06 1317
3145.59 1274
3146.12 1317
3146.65 1397
3147.18 1390
3147.71 1359
3148.24 1425
3148.76 1434
3149.29 1420
3149.82 1482
3150.35 1453
3150.88 1443
3151.41 1445
3151.94 1357
3152.47 1353
3153.00 1397
3153.53 1424
3154.06 1429
3154.59 1434
3155.12 1400
3155.65 1378
3156.18 1427
3156.71 1445
3157.24 1434
3157.77 1534
3158.30 1508
3158.83 1532
3159.36 1493
3159.89 1518
3160.42 1471
3160.95 1409
3161.48 1406
3162.01 1468
3162.54 1407
3163.07 1434
3163.60 1417
3164.13 1431
3164.66 1457
3165.20 1415
3165.73 1403
3166.26 1329
3166.79 1321
3167.32 1294
3167.85 1302
3168.38 1265
3168.91 1300
3169.44 1280
3169.97 1278
3170.50 1251
3171.04 1283
3171.57 1328
3172.10 1336
3172.63 1345
3173.16 1295
3173.69 1366
3174.22 1367
3174.75 1454
3175.29 1394
3175.82 1402
3176.35 1401
3176.88 1428
3177.41 1391
3177.94 1357
3178.48 1372
3179.01 1345
3179.54 1336
3180.07 1278
3180.60 1277
3181.14 1260
3181.67 1262
3182.20 1320
3182.73 1255
3183.26 1233
3183.80 1293
3184.33 1275
3184.86 1302
3185.39 1342
3185.93 1252
3186.46 1277
3186.99 1308
3187.52 1245
3188.06 1209
3188.59 1268
3189.12 1344
3189.65 1306
3190.19 1287
3190.72 1309
3191.25 1364
3191.79 1315
3192.32 1331
3192.85 1273
3193.38 1315
3193.92 1379
3194.45 1342
3194.98 1399
3195.52 1329
3196.05 1280
3196.58 1330
3197.12 1364
3197.65 1383
3198.18 1347
3198.72 1358
3199.25 1398
3199.78 1461
3200.32 1479
3200.85 1441
3201.39 1407
3201.92 1461
3202.45 1425
3202.99 1425
3203.52 1486
3204.05 1504
3204.59 1444
3205.12 1484
3205.66 1605
3206.19 1621
3206.72 1684
3207.26 1726
3207.79 1808
3208.33 1835
3208.86 1982
3209.40 2004
3209.93 2039
3210.47 2028
3211.00 1991
3211.53 2114
3212.07 2064
3212.60 2028
3213.14 2015
3213.67 1894
3214.21 1750
3214.74 1726
3215.28 1693
3215.81 1576
3216.35 1547
3216.88 1499
3217.42 1496
3217.95 1449
3218.49 1410
3219.02 1431
3219.56 1405
3220.09 1414
3220.63 1450
3221.16 1519
3221.70 1422
3222.23 1447
3222.77 1473
3223.31 1544
3223.84 1605
3224.38 1735
3224.91 1719
3225.45 1720
3225.98 1791
3226.52 1785
3227.06 1738
3227.59 1673
3228.13 1652
3228.66 1654
3229.20 1616
3229.74 1677
3230.27 1671
3230.81 1682
3231.34 1783
3231.88 1881
3232.42 1935
3232.95 1994
3233.49 1917
3234.03 1952
3234.56 1892
3235.10 1862
3235.64 1836
3236.17 1886
3236.71 1970
3237.25 2039
3237.78 2065
3238.32 2086
3238.86 2048
3239.39 1999
3239.93 1964
3240.47 1911
3241.00 1902
3241.54 1964
3242.08 1904
3242.61 2017
3243.15 1985
3243.69 1970
3244.23 2040
3244.76 2085
3245.30 2043
3245.84 2113
3246.38 2146
3246.91 2234
3247.45 2373
3247.99 2395
3248.53 2247
3249.06 2372
3249.60 2519
3250.14 2859
3250.68 3061
3251.21 3572
3251.75 4335
3252.29 5023
3252.83 5541
3253.37 6140
3253.90 6334
3254.44 6138
3254.98 5766
3255.52 5147
3256.06 4643
3256.60 4205
3257.13 3805
3257.67 3437
3258.21 3234
3258.75 3005
3259.29 2916
3259.83 3034
3260.36 3062
3260.90 3279
3261.44 3472
3261.98 3500
3262.52 3745
3263.06 4023
3263.60 3961
3264.14 4029
3264.68 4033
3265.21 3975
3265.75 4266
3266.29 4290
3266.83 4209
3267.37 4338
3267.91 4160
3268.45 3980
3268.99 3724
3269.53 3602
3270.07 3383
3270.61 3074
3271.15 2928
3271.69 2769
3272.23 2768
3272.76 2788
3273.30 2665
3273.84 2461
3274.38 2521
3274.92 2378
3275.46 2403
3276.00 2393
3276.54 2372
3277.08 2366
3277.62 2277
3278.16 2388
3278.70 2345
3279.24 2344
3279.78 2332
3280.32 2465
3280.86 2424
3281.41 2422
3281.95 2327
3282.49 2378
3283.03 2450
3283.57 2448
3284.11 2437
3284.65 2351
3285.19 2443
3285.73 2400
3286.27 2469
3286.81 2409
3287.35 2498
3287.89 2473
3288.43 2530
3288.97 2620
3289.52 2706
3290.06 2631
3290.60 2862
3291.14 3108
3291.68 3263
3292.22 3438
3292.76 3673
3293.30 3903
3293.85 4183
3294.39 4236
3294.93 4326
3295.47 4518
3296.01 4567
3296.55 4577
3297.09 4522
3297.64 4382
3298.18 4196
3298.72 3972
3299.26 3798
3299.80 3677
3300.34 3410
3300.89 3349
3301.43 3143
3301.97 3139
3302.51 2981
3303.06 2854
3303.60 2909
3304.14 2813
3304.68 2785
3305.22 2830
3305.77 2839
3306.31 2834
3306.85 2768
3307.39 2807
3307.94 2791
3308.48 2906
3309.02 2991
3309.56 3057
3310.11 3078
3310.65 3135
3311.19 3177
3311.74 3147
3312.28 3035
3312.82 3054
3313.36 3063
3313.91 3169
3314.45 3244
3314.99 3298
3315.54 3512
3316.08 3758
3316.62 4164
3317.17 4338
3317.71 4822
3318.25 5175
3318.80 5376
3319.34 5616
3319.88 5873
3320.43 6050
3320.97 6232
3321.51 6034
3322.06 5932
3322.60 5622
3323.14 5462
3323.69 5186
3324.23 5088
3324.78 4942
3325.32 4648
3325.86 4698
3326.41 4645
3326.95 4598
3327.50 4643
3328.04 4615
3328.59 4580
3329.13 4697
3329.67 4991
3330.22 5273
3330.76 5882
3331.31 7127
3331.85 8734
3332.40 11400
3332.94 15210
3333.49 19975
3334.03 25193
3334.57 29049
3335.12 32247
3335.66 35082
3336.21 36672
3336.75 37335
3337.30 37324
3337.84 35994
3338.39 34134
3338.93 31143
3339.48 27338
3340.02 23070
3340.57 18873
3341.11 15039
3341.66 11951
3342.20 9836
3342.75 8018
3343.30 6614
3343.84 5706
3344.39 4925
3344.93 4408
3345.48 4073
3346.02 3868
3346.57 3713
3347.11 3469
3347.66 3356
3348.21 3261
3348.75 3139
3349.30 3020
3349.84 2958
3350.39 2900
3350.94 2878
3351.48 2876
3352.03 2693
3352.57 2743
3353.12 2705
3353.67 2765
3354.21 2840
3354.76 2794
3355.31 2775
3355.85 2832
3356.40 2771
3356.95 2814
3357.49 2789
3358.04 2846
3358.59 2789
3359.13 2875
3359.68 2846
3360.23 2844
3360.77 2793
3361.32 2823
3361.87 2943
3362.41 3058
3362.96 3086
3363.51 3091
3364.05 3082
3364.60 3171
3365.15 3096
3365.70 3006
3366.24 2992
3366.79 2970
3367.34 2936
3367.89 2867
3368.43 2838
3368.98 2830
3369.53 2863
3370.08 2940
3370.62 3088
3371.17 3470
3371.72 3913
3372.27 4361
3372.81 4876
3373.36 5349
3373.91 5664
3374.46 5837
3375.01 5731
3375.55 5617
3376.10 5351
3376.65 5135
3377.20 4774
3377.75 4176
3378.30 3806
3378.84 3495
3379.39 3205
3379.94 2850
3380.49 2598
3381.04 2484
3381.59 2468
3382.13 2426
3382.68 2311
3383.23 2309
3383.78 2215
3384.33 2224
3384.88 2131
3385.43 2077
3385.98 2057
3386.52 2027
3387.07 2005
3387.62 1905
3388.17 1954
3388.72 1923
3389.27 1907
3389.82 1895
3390.37 1876
3390.92 1853
3391.47 1859
3392.02 1902
3392.57 1921
3393.12 1918
3393.66 1926
3394.21 1985
3394.76 2056
3395.31 2107
3395.86 2081
3396.41 2081
3396.96 2174
3397.51 2121
3398.06 2185
3398.61 2209
3399.16 2232
3399.71 2281
3400.26 2209
3400.81 2193
3401.36 2124
3401.91 2034
3402.46 2057
3403.01 2007
3403.56 1995
3404.11 1934
3404.66 1947
3405.21 1922
3405.77 1869
3406.32 1853
3406.87 1842
3407.42 1795
3407.97 1833
3408.52 1970
3409.07 2077
3409.62 2051
3410.17 2222
3410.72 2264
3411.27 2431
3411.82 2557
3412.37 2754
3412.93 2720
3413.48 2629
3414.03 2587
3414.58 2601
3415.13 2509
3415.68 2454
3416.23 2399
3416.78 2295
3417.34 2212
3417.89 2144
3418.44 2095
3418.99 2132
3419.54 2107
3420.09 2034
3420.65 1908
3421.20 1836
3421.75 1856
3422.30 1829
3422.85 1801
3423.40 1918
3423.96 1943
3424.51 1987
3425.06 1962
3425.61 1969
3426.17 1902
3426.72 1862
3427.27 1777
3427.82 1690
3428.37 1718
3428.93 1574
3429.48 1601
3430.03 1595
3430.58 1554
3431.14 1564
3431.69 1469
3432.24 1465
3432.79 1492
3433.35 1555
3433.90 1534
3434.45 1448
3435.01 1529
3435.56 1595
3436.11 1609
3436.66 1604
3437.22 1643
3437.77 1620
3438.32 1580
3438.88 1628
3439.43 1697
3439.98 1666
3440.54 1633
3441.09 1618
3441.64 1567
3442.20 1591
3442.75 1579
3443.30 1548
3443.86 1529
3444.41 1618
3444.96 1586
3445.52 1484
3446.07 1499
3446.63 1517
3447.18 1414
3447.73 1427
3448.29 1471
3448.84 1475
3449.40 1430
3449.95 1433
3450.50 1456
3451.06 1416
3451.61 1471
3452.17 1410
3452.72 1367
3453.27 1476
3453.83 1404
3454.38 1448
3454.94 1448
3455.49 1446
3456.05 1466
3456.60 1430
3457.16 1380
3457.71 1400
3458.27 1510
3458.82 1477
3459.38 1434
3459.93 1442
3460.49 1495
3461.04 1487
3461.60 1566
3462.15 1569
3462.71 1551
3463.26 1623
3463.82 1627
3464.37 1625
3464.93 1660
3465.48 1742
3466.04 1674
3466.59 1616
3467.15 1664
3467.70 1611
3468.26 1621
3468.81 1604
3469.37 1694
3469.93 1796
3470.48 1802
3471.04 1865
3471.59 1968
3472.15 1921
3472.70 2014
3473.26 2007
3473.82 1991
3474.37 1973
3474.93 1869
3475.48 1811
3476.04 1901
3476.60 1911
3477.15 1894
3477.71 1881
3478.27 1933
3478.82 2049
3479.38 2014
3479.93 2086
3480.49 2192
3481.05 2149
3481.60 2181
3482.16 2253
3482.72 2350
3483.27 2284
3483.83 2286
3484.39 2318
3484.95 2408
3485.50 2448
3486.06 2437
3486.62 2454
3487.17 2472
3487.73 2569
3488.29 2789
3488.84 3034
3489.40 3458
3489.96 4149
3490.52 5254
3491.07 6515
3491.63 7980
3492.19 9080
3492.75 9752
3493.30 9792
3493.86 9098
3494.42 8285
3494.98 7319
3495.53 6239
3496.09 5070
3496.65 4217
3497.21 3660
3497.77 3222
3498.32 2980
3498.88 2725
3499.44 2638
3500.00 2598
3500.56 2533
3501.11 2530
3501.67 2564
3502.23 2535
3502.79 2685
3503.35 2693
3503.91 2740
3504.46 2852
3505.02 2939
3505.58 2991
3506.14 2898
3506.70 2934
3507.26 2847
3507.81 2769
3508.37 2671
3508.93 2540
3509.49 2491
3510.05 2406
3510.61 2360
3511.17 2435
3511.73 2466
3512.29 2476
3512.85 2329
3513.40 2222
3513.96 2139
3514.52 2022
3515.08 1849
3515.64 1787
3516.20 1760
3516.76 1613
3517.32 1638
3517.88 1596
3518.44 1634
3519.00 1553
3519.56 1492
3520.12 1583
3520.68 1636
3521.24 1660
3521.80 1657
3522.36 1743
3522.92 1647
3523.48 1682
3524.04 1718
3524.60 1740
3525.16 1704
3525.72 1680
3526.28 1637
3526.84 1593
3527.40 1615
3527.96 1691
3528.52 1617
3529.08 1575
3529.64 1556
3530.20 1550
3530.76 1564
3531.32 1620
3531.88 1623
3532.44 1619
3533.00 1669
3533.56 1605
3534.12 1572
3534.68 1493
3535.25 1510
3535.81 1517
3536.37 1473
3536.93 1512
3537.49 1465
3538.05 1444
3538.61 1441
3539.17 1386
3539.73 1415
3540.30 1414
3540.86 1424
3541.42 1484
3541.98 1412
3542.54 1521
3543.10 1556
3543.66 1543
3544.23 1561
3544.79 1564
3545.35 1557
3545.91 1513
3546.47 1542
3547.03 1437
3547.60 1498
3548.16 1423
3548.72 1452
3549.28 1436
3549.84 1459
3550.41 1425
3550.97 1348
3551.53 1409
3552.09 1367
3552.65 1366
3553.22 1390
3553.78 1310
3554.34 1334
3554.90 1298
3555.47 1317
3556.03 1334
3556.59 1330
3557.15 1297
3557.72 1304
3558.28 1261
3558.84 1320
3559.41 1314
3559.97 1295
3560.53 1292
3561.09 1331
3561.66 1330
3562.22 1321
3562.78 1316
3563.35 1347
3563.91 1390
3564.47 1373
3565.04 1355
3565.60 1451
3566.16 1435
3566.73 1339
3567.29 1366
3567.85 1378
3568.42 1362
3568.98 1346
3569.54 1319
3570.11 1331
3570.67 1284
3571.23 1259
3571.80 1228
3572.36 1319
3572.93 1360
3573.49 1349
3574.05 1419
3574.62 1458
3575.18 1486
3575.75 1565
3576.31 1660
3576.87 1751
3577.44 1663
3578.00 1634
3578.57 1691
3579.13 1622
3579.70 1672
3580.26 1605
3580.82 1547
3581.39 1484
3581.95 1431
3582.52 1362
3583.08 1325
3583.65 1335
3584.21 1244
3584.78 1327
3585.34 1370
3585.91 1275
3586.47 1226
3587.04 1208
3587.60 1199
3588.17 1164
3588.73 1162
3589.30 1193
3589.86 1220
3590.43 1250
3590.99 1225
3591.56 1207
3592.12 1165
3592.69 1183
3593.25 1189
3593.82 1181
3594.39 1126
3594.95 1138
3595.52 1171
3596.08 1154
3596.65 1181
3597.21 1201
3597.78 1205
3598.35 1181
3598.91 1206
3599.48 1189
3600.04 1169
3600.61 1169
3601.18 1213
3601.74 1176
3602.31 1186
3602.87 1196
3603.44 1176
3604.01 1195
3604.57 1146
3605.14 1134
3605.71 1155
3606.27 1137
3606.84 1150
3607.41 1185
3607.97 1157
3608.54 1153
3609.11 1138
3609.67 1077
3610.24 1086
3610.81 1128
3611.37 1091
3611.94 1119
3612.51 1164
3613.07 1139
3613.64 1186
3614.21 1210
3614.78 1290
3615.34 1389
3615.91 1472
3616.48 1578
3617.04 1678
3617.61 1745
3618.18 1776
3618.75 1881
3619.31 1880
3619.88 1860
3620.45 1825
3621.02 1712
3621.58 1585
3622.15 1459
3622.72 1420
3623.29 1374
3623.86 1287
3624.42 1230
3624.99 1206
3625.56 1192
3626.13 1204
3626.70 1227
3627.26 1129
3627.83 1100
3628.40 1159
3628.97 1140
3629.54 1145
3630.11 1120
3630.67 1145
3631.24 1164
3631.81 1165
3632.38 1131
3632.95 1134
3633.52 1109
3634.08 1124
3634.65 1111
3635.22 1130
3635.79 1153
3636.36 1159
3636.93 1123
3637.50 1085
3638.07 1107
3638.64 1170
3639.20 1188
3639.77 1221
3640.34 1279
3640.91 1299
3641.48 1377
3642.05 1479
3642.62 1491
3643.19 1408
3643.76 1443
3644.33 1350
3644.90 1332
3645.47 1234
3646.04 1275
3646.61 1304
3647.18 1393
3647.75 1333
3648.32 1275
3648.89 1301
3649.46 1260
3650.03 1276
3650.60 1332
3651.17 1427
3651.74 1445
3652.31 1427
3652.88 1432
3653.45 1512
3654.02 1613
3654.59 1491
3655.16 1481
3655.73 1478
3656.30 1435
3656.87 1472
3657.44 1380
3658.01 1461
3658.58 1543
3659.15 1550
3659.72 1661
3660.29 1614
3660.86 1529
3661.43 1565
3662.00 1520
3662.58 1403
3663.15 1456
3663.72 1462
3664.29 1446
3664.86 1561
3665.43 1641
3666.00 1690
3666.57 1735
3667.14 1728
3667.72 1762
3668.29 1664
3668.86 1667
3669.43 1568
3670.00 1485
3670.57 1478
3671.14 1433
3671.72 1439
3672.29 1455
3672.86 1387
3673.43 1358
3674.00 1378
3674.57 1418
3675.15 1309
3675.72 1319
3676.29 1321
3676.86 1302
3677.43 1356
3678.01 1417
3678.58 1393
3679.15 1395
3679.72 1392
3680.30 1395
3680.87 1383
3681.44 1374
3682.01 1332
3682.58 1292
3683.16 1274
3683.73 1254
3684.30 1158
3684.88 1163
3685.45 1151
3686.02 1184
3686.59 1239
3687.17 1213
3687.74 1237
3688.31 1320
3688.88 1332
3689.46 1385
3690.03 1357
3690.60 1391
3691.18 1436
3691.75 1425
3692.32 1302
3692.90 1314
3693.47 1351
3694.04 1219
3694.62 1194
3695.19 1175
3695.76 1189
3696.34 1189
3696.91 1145
3697.48 1137
3698.06 1126
3698.63 1212
3699.21 1158
3699.78 1168
3700.35 1150
3700.93 1126
3701.50 1172
3702.08 1231
3702.65 1229
3703.22 1231
3703.80 1244
3704.37 1226
3704.95 1218
3705.52 1275
3706.09 1238
3706.67 1266
3707.24 1236
3707.82 1268
3708.39 1314
3708.97 1281
3709.54 1298
3710.12 1304
3710.69 1189
3711.26 1235
3711.84 1239
3712.41 1208
3712.99 1203
3713.56 1220
3714.14 1180
3714.71 1149
3715.29 1171
3715.86 1181
3716.44 1160
3717.01 1175
3717.59 1186
3718.16 1158
3718.74 1127
3719.32 1127
3719.89 1104
3720.47 1155
3721.04 1196
3721.62 1113
3722.19 1103
3722.77 1129
3723.34 1081
3723.92 1120
3724.49 1088
3725.07 1093
3725.65 1058
3726.22 1075
3726.80 1097
3727.37 1191
3727.95 1168
3728.53 1151
3729.10 1181
3729.68 1203
3730.25 1262
3730.83 1298
3731.41 1420
3731.98 1515
3732.56 1549
3733.14 1653
3733.71 1665
3734.29 1620
3734.87 1627
3735.44 1545
3736.02 1483
3736.60 1425
3737.17 1360
3737.75 1278
3738.33 1315
3738.90 1288
3739.48 1218
3740.06 1179
3740.63 1121
3741.21 1085
3741.79 1113
3742.36 1042
3742.94 1049
3743.52 1095
3744.10 1106
3744.67 1078
3745.25 1093
3745.83 1069
3746.40 1117
3746.98 1150
3747.56 1074
3748.14 1095
3748.71 1181
3749.29 1108
3749.87 1095
3750.45 1112
3751.03 1080
3751.60 1167
3752.18 1155
3752.76 1092
3753.34 1061
3753.92 1108
3754.49 1150
3755.07 1114
3755.65 1130
3756.23 1087
3756.81 1097
3757.38 1131
3757.96 1153
3758.54 1154
3759.12 1158
3759.70 1247
3760.28 1221
3760.85 1203
3761.43 1261
3762.01 1199
3762.59 1215
3763.17 1265
3763.75 1239
3764.33 1250
3764.91 1269
3765.48 1255
3766.06 1249
3766.64 1275
3767.22 1198
3767.80 1153
3768.38 1179
3768.96 1202
3769.54 1158
3770.12 1157
3770.70 1191
3771.28 1211
3771.85 1225
3772.43 1270
3773.01 1200
3773.59 1160
3774.17 1194
3774.75 1133
3775.33 1185
3775.91 1159
3776.49 1169
3777.07 1179
3777.65 1189
3778.23 1215
3778.81 1248
3779.39 1167
3779.97 1128
3780.55 1154
3781.13 1148
3781.71 1130
3782.29 1206
3782.87 1163
3783.45 1165
3784.03 1091
3784.61 1167
3785.19 1131
3785.77 1119
3786.35 1136
3786.93 1159
3787.51 1216
3788.10 1202
3788.68 1119
3789.26 1176
3789.84 1206
3790.42 1148
3791.00 1169
3791.58 1232
3792.16 1217
3792.74 1205
3793.32 1252
3793.90 1190
3794.48 1182
3795.07 1160
3795.65 1183
3796.23 1211
3796.81 1246
3797.39 1172
3797.97 1208
3798.55 1185
3799.14 1174
3799.72 1174
3800.30 1153
3800.88 1199
3801.46 1296
3802.04 1363
3802.62 1358
3803.21 1479
3803.79 1376
3804.37 1300
3804.95 1319
3805.53 1225
3806.12 1280
3806.70 1384
3807.28 1380
3807.86 1469
3808.44 1447
3809.03 1453
3809.61 1505
3810.19 1498
3810.77 1505
3811.36 1449
3811.94 1475
3812.52 1411
3813.10 1439
3813.69 1461
3814.27 1461
3814.85 1496
3815.43 1499
3816.02 1518
3816.60 1456
3817.18 1510
3817.77 1482
3818.35 1403
3818.93 1359
3819.51 1338
3820.10 1292
3820.68 1340
3821.26 1330
3821.85 1299
3822.43 1392
3823.01 1441
3823.60 1417
3824.18 1347
3824.76 1367
3825.35 1366
3825.93 1399
3826.51 1363
3827.10 1340
3827.68 1338
3828.27 1342
3828.85 1299
3829.43 1252
3830.02 1280
3830.60 1274
3831.18 1247
3831.77 1237
3832.35 1255
3832.94 1239
3833.52 1282
3834.10 1266
3834.69 1274
3835.27 1223
3835.86 1258
3836.44 1300
3837.03 1259
3837.61 1231
3838.19 1195
3838.78 1223
3839.36 1307
3839.95 1269
3840.53 1331
3841.12 1286
3841.70 1279
3842.29 1290
3842.87 1319
3843.46 1310
3844.04 1386
3844.63 1518
3845.21 1495
3845.80 1495
3846.38 1554
3846.97 1602
3847.55 1580
3848.14 1565
3848.72 1529
3849.31 1400
3849.89 1319
3850.48 1314
3851.06 1365
3851.65 1342
3852.23 1317
3852.82 1312
3853.41 1363
3853.99 1382
3854.58 1313
3855.16 1392
3855.75 1340
3856.33 1381
3856.92 1394
3857.51 1428
3858.09 1592
3858.68 1681
3859.26 1869
3859.85 2062
3860.44 2348
3861.02 2507
3861.61 2661
3862.20 2716
3862.78 2720
3863.37 2605
3863.95 2434
3864.54 2363
3865.13 2232
3865.71 2029
3866.30 1903
3866.89 1817
3867.47 1664
3868.06 1529
3868.65 1485
3869.23 1387
3869.82 1343
3870.41 1276
3870.99 1258
3871.58 1291
3872.17 1288
3872.76 1346
3873.34 1383
3873.93 1367
3874.52 1392
3875.10 1432
3875.69 1372
3876.28 1281
3876.87 1274
3877.45 1222
3878.04 1236
3878.63 1172
3879.22 1196
3879.80 1160
3880.39 1191
3880.98 1109
3881.57 1132
3882.15 1123
3882.74 1137
3883.33 1191
3883.92 1146
3884.51 1174
3885.09 1143
3885.68 1165
3886.27 1198
3886.86 1224
3887.45 1265
3888.04 1283
3888.62 1292
3889.21 1332
3889.80 1360
3890.39 1382
3890.98 1440
3891.57 1443
3892.15 1393
3892.74 1396
3893.33 1371
3893.92 1338
3894.51 1242
3895.10 1244
3895.69 1304
3896.28 1237
3896.86 1202
3897.45 1198
3898.04 1236
3898.63 1231
3899.22 1236
3899.81 1236
3900.40 1213
3900.99 1257
3901.58 1209
3902.17 1272
3902.76 1229
3903.34 1269
3903.93 1158
3904.52 1118
3905.11 1173
3905.70 1189
3906.29 1173
3906.88 1187
3907.47 1192
3908.06 1289
3908.65 1252
3909.24 1208
3909.83 1181
3910.42 1157
3911.01 1176
3911.60 1156
3912.19 1132
3912.78 1096
3913.37 1163
3913.96 1123
3914.55 1113
3915.14 1155
3915.73 1087
3916.32 1128
3916.91 1196
3917.50 1102
3918.09 1061
3918.68 1081
3919.28 1098
3919.87 1055
3920.46 1092
3921.05 1106
3921.64 1080
3922.23 1034
3922.82 1038
3923.41 1059
3924.00 992
3924.59 1077
3925.18 1083
3925.77 1013
3926.37 1058
3926.96 1050
3927.55 1092
3928.14 994
3928.73 1020
3929.32 1027
3929.91 1064
3930.51 1057
3931.10 991
3931.69 1040
3932.28 1045
3932.87 1097
3933.46 1116
3934.05 1057
3934.65 1050
3935.24 992
3935.83 1019
3936.42 1043
3937.01 1044
3937.61 1080
3938.20 1069
3938.79 1079
3939.38 1104
3939.97 1137
3940.57 1155
3941.16 1103
3941.75 1151
3942.34 1120
3942.94 1098
3943.53 1108
3944.12 1127
3944.71 1123
3945.31 1133
3945.90 1108
3946.49 1103
3947.08 1065
3947.68 1076
3948.27 1075
3948.86 1068
3949.45 1120
3950.05 1106
3950.64 1085
3951.23 1128
3951.83 1134
3952.42 1104
3953.01 1087
3953.61 1111
3954.20 1062
3954.79 1109
3955.39 1168
3955.98 1213
3956.57 1115
3957.17 1119
3957.76 1206
3958.35 1212
3958.95 1224
3959.54 1216
3960.13 1245
3960.73 1168
3961.32 1202
3961.92 1165
3962.51 1201
3963.10 1231
3963.70 1191
3964.29 1249
3964.88 1226
3965.48 1234
3966.07 1276
3966.67 1388
3967.26 1452
3967.86 1537
3968.45 1533
3969.04 1548
3969.64 1470
3970.23 1416
3970.83 1397
3971.42 1395
3972.02 1305
3972.61 1254
3973.21 1241
3973.80 1220
3974.40 1288
3974.99 1356
3975.58 1381
3976.18 1414
3976.77 1457
3977.37 1630
3977.96 1648
3978.56 1577
3979.15 1494
3979.75 1448
3980.35 1381
3980.94 1316
3981.54 1313
3982.13 1353
3982.73 1289
3983.32 1293
3983.92 1255
3984.51 1279
3985.11 1330
3985.70 1270
3986.30 1220
3986.90 1267
3987.49 1278
3988.09 1275
3988.68 1284
3989.28 1303
3989.87 1190
3990.47 1220
3991.07 1288
3991.66 1284
3992.26 1289
3992.85 1277
3993.45 1251
3994.05 1247
3994.64 1237
3995.24 1215
3995.84 1196
3996.43 1250
3997.03 1248
3997.62 1253
3998.22 1309
3998.82 1292
3999.41 1306
4000.01 1259
4000.61 1222
4001.20 1267
4001.80 1255
4002.40 1232
4003.00 1216
4003.59 1228
4004.19 1191
4004.79 1199
4005.38 1225
4005.98 1253
4006.58 1260
4007.17 1210
4007.77 1219
4008.37 1213
4008.97 1170
4009.56 1142
4010.16 1089
4010.76 1095
4011.36 1118
4011.95 1143
4012.55 1108
4013.15 1204
4013.75 1168
4014.34 1196
4014.94 1258
4015.54 1190
4016.14 1234
4016.74 1243
4017.33 1276
4017.93 1302
4018.53 1290
4019.13 1228
4019.73 1235
4020.32 1277
4020.92 1294
4021.52 1292
4022.12 1208
4022.72 1252
4023.32 1235
4023.91 1120
4024.51 1150
4025.11 1163
4025.71 1188
4026.31 1201
4026.91 1247
4027.51 1238
4028.10 1247
4028.70 1241
4029.30 1327
4029.90 1299
4030.50 1263
4031.10 1191
4031.70 1305
4032.30 1261
4032.90 1249
4033.49 1297
4034.09 1343
4034.69 1417
4035.29 1391
4035.89 1406
4036.49 1417
4037.09 1322
4037.69 1222
4038.29 1242
4038.89 1183
4039.49 1160
4040.09 1110
4040.69 1075
4041.29 1111
4041.89 1080
4042.49 1116
4043.09 1057
4043.69 977
4044.29 1093
4044.89 1100
4045.49 1038
4046.09 1091
4046.69 1090
4047.29 1072
4047.89 1092
4048.49 1102
4049.09 1078
4049.69 1072
4050.29 1102
4050.89 1025
4051.49 999
4052.09 1014
4052.69 1014
4053.29 1012
4053.89 1026
4054.49 1068
4055.09 1071
4055.69 1034
4056.30 1029
4056.90 978
4057.50 964
4058.10 960
4058.70 921
4059.30 1000
4059.90 1050
4060.50 1017
4061.10 1000
4061.71 1048
4062.31 984
4062.91 1008
4063.51 1035
4064.11 1073
4064.71 1137
4065.31 1084
4065.92 1130
4066.52 1125
4067.12 1097
4067.72 1078
4068.32 1153
4068.92 1081
4069.53 1086
4070.13 1051
4070.73 995
4071.33 955
4071.93 989
4072.54 963
4073.14 969
4073.74 1031
4074.34 1001
4074.94 934
4075.55 977
4076.15 946
4076.75 945
4077.35 996
4077.96 1014
4078.56 1015
4079.16 1035
4079.76 983
4080.37 926
4080.97 950
4081.57 922
4082.17 897
4082.78 951
4083.38 1028
4083.98 950
4084.59 991
4085.19 1020
4085.79 924
4086.39 936
4087.00 956
4087.60 999
4088.20 970
4088.81 986
4089.41 982
4090.01 952
4090.62 982
4091.22 969
4091.82 946
4092.43 1012
4093.03 953
4093.63 931
4094.24 1011
4094.84 967
4095.45 959
4096.05 946
4096.65 964
4097.26 987
4097.86 997
4098.47 1007
4099.07 977
4099.67 1034
4100.28 1030
4100.88 1027
4101.49 1008
4102.09 980
4102.69 975
4103.30 1023
4103.90 989
4104.51 954
4105.11 943
4105.72 956
4106.32 970
4106.93 981
4107.53 980
4108.13 976
4108.74 1033
4109.34 956
4109.95 943
4110.55 919
4111.16 913
4111.76 965
4112.37 962
4112.97 893
4113.58 921
4114.18 940
4114.79 966
4115.39 979
4116.00 945
4116.60 985
4117.21 913
4117.82 884
4118.42 912
4119.03 987
4119.63 938
4120.24 941
4120.84 968
4121.45 934
4122.05 959
4122.66 986
4123.27 1032
4123.87 936
4124.48 964
4125.08 951
4125.69 965
4126.30 948
4126.90 986
4127.51 979
4128.11 963
4128.72 941
4129.33 947
4129.93 963
4130.54 965
4131.15 968
4131.75 919
4132.36 1000
4132.96 1005
4133.57 997
4134.18 1042
4134.78 1008
4135.39 1034
4136.00 1032
4136.60 1061
4137.21 1056
4137.82 1091
4138.43 1096
4139.03 1076
4139.64 1091
4140.25 1076
4140.85 1104
4141.46 1146
4142.07 1075
4142.68 1080
4143.28 1073
4143.89 1178
4144.50 1159
4145.10 1104
4145.71 1100
4146.32 1118
4146.93 1076
4147.53 1026
4148.14 990
4148.75 1004
4149.36 988
4149.97 965
4150.57 959
4151.18 958
4151.79 946
4152.40 973
4153.00 947
4153.61 978
4154.22 956
4154.83 934
4155.44 977
4156.05 979
4156.65 1001
4157.26 1017
4157.87 1031
4158.48 1071
4159.09 1158
4159.70 1227
4160.30 1146
4160.91 1092
4161.52 1046
4162.13 1073
4162.74 1097
4163.35 1059
4163.96 1035
4164.56 997
4165.17 965
4165.78 989
4166.39 975
4167.00 1003
4167.61 981
4168.22 1009
4168.83 1062
4169.44 1011
4170.05 1060
4170.66 1115
4171.26 1071
4171.87 1090
4172.48 1071
4173.09 1166
4173.70 1119
4174.31 1101
4174.92 1123
4175.53 1130
4176.14 1117
4176.75 1095
4177.36 1171
4177.97 1099
4178.58 1071
4179.19 1066
4179.80 1073
4180.41 1036
4181.02 1032
4181.63 1033
4182.24 1030
4182.85 1023
4183.46 1032
4184.07 983
4184.68 1022
4185.29 1031
4185.90 995
4186.51 1030
4187.12 1041
4187.73 1046
4188.34 948
4188.95 1005
4189.56 975
4190.18 927
4190.79 956
4191.40 1018
4192.01 1100
4192.62 1022
4193.23 1031
4193.84 1074
4194.45 1076
4195.06 1063
4195.67 1072
4196.28 1136
4196.90 1102
4197.51 1048
4198.12 1078
4198.73 1103
4199.34 1047
4199.95 971
4200.56 998
4201.18 982
4201.79 992
4202.40 1011
4203.01 1010
4203.62 998
4204.23 983
4204.85 1013
4205.46 1012
4206.07 974
4206.68 998
4207.29 1053
4207.90 1048
4208.52 1055
4209.13 1082
4209.74 1101
4210.35 1137
4210.97 1080
4211.58 1068
4212.19 1093
4212.80 1101
4213.41 1040
4214.03 1044
4214.64 1079
4215.25 1073
4215.86 1083
4216.48 1161
4217.09 1114
4217.70 1085
4218.32 1157
4218.93 1182
4219.54 1241
4220.15 1249
4220.77 1227
4221.38 1226
4221.99 1298
4222.61 1361
4223.22 1396
4223.83 1314
4224.44 1226
4225.06 1316
4225.67 1366
4226.28 1412
4226.90 1452
4227.51 1558
4228.13 1666
4228.74 1724
4229.35 1790
4229.97 1750
4230.58 1636
4231.19 1556
4231.81 1477
4232.42 1437
4233.03 1310
4233.65 1265
4234.26 1279
4234.88 1316
4235.49 1301
4236.10 1215
4236.72 1244
4237.33 1260
4237.95 1264
4238.56 1219
4239.17 1166
4239.79 1166
4240.40 1191
4241.02 1223
4241.63 1286
4242.25 1255
4242.86 1238
4243.48 1259
4244.09 1233
4244.71 1271
4245.32 1344
4245.93 1287
4246.55 1281
4247.16 1213
4247.78 1219
4248.39 1215
4249.01 1241
4249.62 1217
4250.24 1246
4250.85 1249
4251.47 1224
4252.08 1189
4252.70 1186
4253.32 1264
4253.93 1221
4254.55 1199
4255.16 1240
4255.78 1220
4256.39 1201
4257.01 1212
4257.62 1213
4258.24 1275
4258.85 1318
4259.47 1309
4260.09 1327
4260.70 1374
4261.32 1384
4261.93 1403
4262.55 1455
4263.17 1495
4263.78 1537
4264.40 1647
4265.01 1648
4265.63 1546
4266.25 1449
4266.86 1547
4267.48 1577
4268.10 1439
4268.71 1506
4269.33 1482
4269.94 1523
4270.56 1630
4271.18 1714
4271.79 1846
4272.41 2047
4273.03 2217
4273.64 2311
4274.26 2441
4274.88 2502
4275.49 2528
4276.11 2431
4276.73 2340
4277.35 2319
4277.96 2158
4278.58 2012
4279.20 1879
4279.81 1816
4280.43 1694
4281.05 1600
4281.67 1478
4282.28 1404
4282.90 1385
4283.52 1439
4284.14 1396
4284.75 1398
4285.37 1374
4285.99 1375
4286.61 1356
4287.22 1289
4287.84 1257
4288.46 1321
4289.08 1253
4289.70 1299
4290.31 1203
4290.93 1285
4291.55 1265
4292.17 1216
4292.79 1280
4293.40 1329
4294.02 1283
4294.64 1241
4295.26 1147
4295.88 1234
4296.50 1176
4297.11 1216
4297.73 1244
4298.35 1174
4298.97 1183
4299.59 1210
4300.21 1158
4300.83 1162
4301.44 1138
4302.06 1233
4302.68 1267
4303.30 1251
4303.92 1214
4304.54 1194
4305.16 1256
4305.78 1225
4306.40 1190
4307.02 1208
4307.63 1248
4308.25 1243
4308.87 1265
4309.49 1245
4310.11 1264
4310.73 1215
4311.35 1291
4311.97 1320
4312.59 1353
4313.21 1346
4313.83 1294
4314.45 1298
4315.07 1289
4315.69 1272
4316.31 1323
4316.93 1307
4317.55 1275
4318.17 1292
4318.79 1323
4319.41 1313
4320.03 1332
4320.65 1252
4321.27 1343
4321.89 1391
4322.51 1390
4323.13 1417
4323.75 1467
4324.37 1507
4324.99 1535
4325.61 1575
4326.23 1650
4326.85 1555
4327.47 1620
4328.09 1705
4328.71 1798
4329.33 1790
4329.96 1924
4330.58 2077
4331.20 2235
4331.82 2503
4332.44 2812
4333.06 3065
4333.68 3080
4334.30 3119
4334.92 3039
4335.54 2887
4336.17 2808
4336.79 2857
4337.41 2810
4338.03 2901
4338.65 2774
4339.27 2776
4339.89 2703
4340.52 2552
4341.14 2456
4341.76 2368
4342.38 2312
4343.00 2276
4343.62 2418
4344.25 2595
4344.87 2953
4345.49 3340
4346.11 3786
4346.73 4155
4347.36 4424
4347.98 4352
4348.60 4164
4349.22 3893
4349.84 3511
4350.47 3293
4351.09 3077
4351.71 2893
4352.33 2839
4352.96 2624
4353.58 2528
4354.20 2401
4354.82 2201
4355.45 2056
4356.07 1916
4356.69 1755
4357.31 1815
4357.94 1853
4358.56 1811
4359.18 1798
4359.81 1720
4360.43 1775
4361.05 1713
4361.68 1669
4362.30 1644
4362.92 1562
4363.55 1625
4364.17 1544
4364.79 1581
4365.42 1594
4366.04 1644
4366.66 1691
4367.29 1670
4367.91 1563
4368.53 1494
4369.16 1459
4369.78 1472
4370.40 1434
4371.03 1359
4371.65 1348
4372.27 1416
4372.90 1385
4373.52 1311
4374.15 1258
4374.77 1295
4375.39 1309
4376.02 1215
4376.64 1286
4377.27 1347
4377.89 1301
4378.52 1294
4379.14 1336
4379.76 1305
4380.39 1324
4381.01 1323
4381.64 1363
4382.26 1346
4382.89 1377
4383.51 1404
4384.14 1416
4384.76 1435
4385.39 1382
4386.01 1411
4386.64 1377
4387.26 1358
4387.89 1347
4388.51 1281
4389.14 1358
4389.76 1379
4390.39 1421
4391.01 1414
4391.64 1414
4392.26 1423
4392.89 1433
4393.51 1488
4394.14 1413
4394.76 1339
4395.39 1325
4396.01 1214
4396.64 1191
4397.26 1267
4397.89 1287
4398.52 1256
4399.14 1281
4399.77 1235
4400.39 1250
4401.02 1220
4401.65 1302
4402.27 1296
4402.90 1278
4403.52 1271
4404.15 1207
4404.78 1266
4405.40 1239
4406.03 1250
4406.65 1252
4407.28 1283
4407.91 1271
4408.53 1233
4409.16 1258
4409.79 1203
4410.41 1158
4411.04 1226
4411.67 1272
4412.29 1152
4412.92 1159
4413.55 1186
4414.17 1204
4414.80 1147
4415.43 1097
4416.05 1113
4416.68 1185
4417.31 1245
4417.94 1234
4418.56 1168
4419.19 1165
4419.82 1138
4420.44 1171
4421.07 1194
4421.70 1195
4422.33 1166
4422.95 1099
4423.58 1122
4424.21 1136
4424.84 1189
4425.46 1136
4426.09 1128
4426.72 1176
4427.35 1096
4427.97 1074
4428.60 1061
4429.23 1079
4429.86 1115
4430.49 1094
4431.11 1083
4431.74 1073
4432.37 1112
4433.00 1158
4433.63 1144
4434.26 1088
4434.88 1164
4435.51 1145
4436.14 1147
4436.77 1165
4437.40 1164
4438.03 1174
4438.65 1103
4439.28 1104
4439.91 1135
4440.54 1119
4441.17 1127
4441.80 1089
4442.43 1080
4443.06 1037
4443.68 1055
4444.31 1112
4444.94 1147
4445.57 1132
4446.20 1148
4446.83 1234
4447.46 1232
4448.09 1141
4448.72 1143
4449.35 1152
4449.98 1143
4450.61 1094
4451.24 1101
4451.86 1136
4452.49 1208
4453.12 1203
4453.75 1222
4454.38 1271
4455.01 1241
4455.64 1348
4456.27 1478
4456.90 1530
4457.53 1457
4458.16 1415
4458.79 1381
4459.42 1289
4460.05 1224
4460.68 1174
4461.31 1144
4461.94 1117
4462.57 1139
4463.20 1103
4463.83 1135
4464.46 1052
4465.09 1085
4465.72 1106
4466.36 1136
4466.99 1124
4467.62 1076
4468.25 1071
4468.88 1125
4469.51 1141
4470.14 1055
4470.77 1047
4471.40 1036
4472.03 1100
4472.66 1062
4473.29 1062
4473.93 1050
4474.56 1036
4475.19 1046
4475.82 1096
4476.45 1076
4477.08 1127
4477.71 1036
4478.34 1000
4478.98 1036
4479.61 1036
4480.24 1067
4480.87 1074
4481.50 1065
4482.13 1043
4482.76 1114
4483.40 1086
4484.03 1121
4484.66 1099
4485.29 1116
4485.92 1096
4486.56 1188
4487.19 1101
4487.82 1123
4488.45 1162
4489.08 1145
4489.72 1166
4490.35 1112
4490.98 1161
4491.61 1193
4492.25 1192
4492.88 1202
4493.51 1134
4494.14 1135
4494.78 1149
4495.41 1185
4496.04 1156
4496.67 1133
4497.31 1202
4497.94 1262
4498.57 1316
4499.20 1276
4499.84 1351
4500.47 1465
4501.10 1486
4501.74 1492
4502.37 1569
4503.00 1663
4503.64 1592
4504.27 1543
4504.90 1437
4505.53 1462
4506.17 1466
4506.80 1417
4507.43 1396
4508.07 1390
4508.70 1277
4509.34 1215
4509.97 1276
4510.60 1315
4511.24 1317
4511.87 1274
4512.50 1255
4513.14 1288
4513.77 1337
4514.41 1255
4515.04 1249
4515.67 1274
4516.31 1200
4516.94 1187
4517.58 1145
4518.21 1159
4518.84 1111
4519.48 1152
4520.11 1121
4520.75 1159
4521.38 1127
4522.02 1154
4522.65 1249
4523.28 1199
4523.92 1170
4524.55 1263
4525.19 1306
4525.82 1311
4526.46 1341
4527.09 1412
4527.73 1497
4528.36 1735
4529.00 1948
4529.63 2195
4530.27 2564
4530.90 2754
4531.54 2941
4532.17 2972
4532.81 2964
4533.44 2830
4534.08 2633
4534.71 2409
4535.35 2222
4535.99 2036
4536.62 1771
4537.26 1635
4537.89 1515
4538.53 1379
4539.16 1296
4539.80 1222
4540.43 1195
4541.07 1126
4541.71 1066
4542.34 1115
4542.98 1089
4543.61 1119
4544.25 1097
4544.89 1026
4545.52 1021
4546.16 1078
4546.79 1039
4547.43 1071
4548.07 1070
4548.70 1081
4549.34 1052
4549.98 1017
4550.61 1038
4551.25 1040
4551.89 1041
4552.52 1018
4553.16 1031
4553.80 1055
4554.43 1046
4555.07 1064
4555.71 1005
4556.34 1041
4556.98 1091
4557.62 1053
4558.25 1040
4558.89 1035
4559.53 1119
4560.16 1149
4560.80 1122
4561.44 1177
4562.08 1162
4562.71 1177
4563.35 1108
4563.99 1158
4564.63 1117
4565.26 1179
4565.90 1245
4566.54 1247
4567.18 1228
4567.81 1236
4568.45 1244
4569.09 1318
4569.73 1298
4570.36 1251
4571.00 1305
4571.64 1297
4572.28 1299
4572.92 1321
4573.55 1238
4574.19 1185
4574.83 1143
4575.47 1170
4576.11 1186
4576.75 1104
4577.38 1139
4578.02 1131
4578.66 1104
4579.30 1081
4579.94 1068
4580.58 1121
4581.21 1096
4581.85 1129
4582.49 1169
4583.13 1169
4583.77 1166
4584.41 1177
4585.05 1230
4585.69 1249
4586.32 1253
4586.96 1304
4587.60 1393
4588.24 1436
4588.88 1554
4589.52 1555
4590.16 1538
4590.80 1557
4591.44 1563
4592.08 1630
4592.72 1665
4593.36 1600
4594.00 1624
4594.63 1540
4595.27 1396
4595.91 1352
4596.55 1247
4597.19 1283
4597.83 1245
4598.47 1199
4599.11 1215
4599.75 1188
4600.39 1167
4601.03 1175
4601.67 1165
4602.31 1140
4602.95 1197
4603.59 1197
4604.23 1167
4604.87 1156
4605.51 1220
4606.15 1201
4606.79 1128
4607.43 1098
4608.08 1116
4608.72 1087
4609.36 1114
4610.00 1136
4610.64 1135
4611.28 1071
4611.92 1119
4612.56 1089
4613.20 1011
4613.84 1002
4614.48 1061
4615.12 1104
4615.76 1038
4616.41 1024
4617.05 1026
4617.69 981
4618.33 1033
4618.97 1035
4619.61 987
4620.25 977
4620.89 965
4621.54 980
4622.18 1045
4622.82 1023
4623.46 983
4624.10 1020
4624.74 1025
4625.38 1029
4626.03 1092
4626.67 1037
4627.31 1007
4627.95 1024
4628.59 964
4629.24 1011
4629.88 1096
4630.52 1071
4631.16 1127
4631.80 1151
4632.45 1167
4633.09 1224
4633.73 1198
4634.37 1158
4635.02 1189
4635.66 1143
4636.30 1223
4636.94 1257
4637.58 1230
4638.23 1285
4638.87 1206
4639.51 1245
4640.16 1234
4640.80 1243
4641.44 1202
4642.08 1222
4642.73 1095
4643.37 1114
4644.01 1138
4644.66 1125
4645.30 1102
4645.94 1077
4646.58 1047
4647.23 1062
4647.87 993
4648.51 1070
4649.16 1086
4649.80 1031
4650.44 1010
4651.09 1032
4651.73 1053
4652.37 1114
4653.02 1081
4653.66 1044
4654.31 1073
4654.95 1099
4655.59 1093
4656.24 1077
4656.88 1057
4657.52 1008
4658.17 1022
4658.81 1088
4659.46 958
4660.10 957
4660.75 971
4661.39 983
4662.03 967
4662.68 944
4663.32 957
4663.97 956
4664.61 947
4665.26 942
4665.90 985
4666.54 979
4667.19 966
4667.83 959
4668.48 921
4669.12 896
4669.77 959
4670.41 918
4671.06 972
4671.70 968
4672.35 997
4672.99 972
4673.64 954
4674.28 921
4674.93 935
4675.57 948
4676.22 974
4676.86 996
4677.51 1026
4678.15 981
4678.80 1044
4679.44 1040
4680.09 1029
4680.73 982
4681.38 940
4682.03 965
4682.67 1024
4683.32 1017
4683.96 964
4684.61 1046
4685.25 1080
4685.90 1133
4686.55 1066
4687.19 1052
4687.84 1041
4688.48 1068
4689.13 1141
4689.78 1084
4690.42 1134
4691.07 1154
4691.72 1267
4692.36 1237
4693.01 1234
4693.65 1192
4694.30 1192
4694.95 1189
4695.59 1113
4696.24 1230
4696.89 1227
4697.53 1239
4698.18 1280
4698.83 1304
4699.47 1443
4700.12 1446
4700.77 1495
4701.41 1493
4702.06 1409
4702.71 1388
4703.36 1319
4704.00 1263
4704.65 1290
4705.30 1279
4705.94 1259
4706.59 1172
4707.24 1202
4707.89 1176
4708.53 1099
4709.18 1116
4709.83 1128
4710.48 1141
4711.12 1114
4711.77 1186
4712.42 1149
4713.07 1172
4713.71 1194
4714.36 1183
4715.01 1181
4715.66 1191
4716.31 1110
4716.95 1167
4717.60 1185
4718.25 1128
4718.90 1120
4719.55 1225
4720.19 1182
4720.84 1174
4721.49 1166
4722.14 1153
4722.79 1160
4723.44 1146
4724.08 1170
4724.73 1159
4725.38 1209
4726.03 1153
4726.68 1200
4727.33 1150
4727.98 1161
4728.63 1218
4729.27 1146
4729.92 1141
4730.57 1113
4731.22 1137
4731.87 1057
4732.52 999
4733.17 1068
4733.82 1108
4734.47 1062
4735.12 1130
4735.77 1081
4736.41 1018
4737.06 1023
4737.71 1100
4738.36 1075
4739.01 1101
4739.66 1151
4740.31 1104
4740.96 1197
4741.61 1189
4742.26 1201
4742.91 1167
4743.56 1146
4744.21 1056
4744.86 1084
4745.51 1102
4746.16 1069
4746.81 1075
4747.46 1049
4748.11 1055
4748.76 1060
4749.41 1094
4750.06 1156
4750.71 1174
4751.36 1160
4752.01 1179
4752.66 1180
4753.31 1132
4753.96 1156
4754.61 1186
4755.26 1184
4755.92 1121
4756.57 1126
4757.22 1142
4757.87 1140
4758.52 1190
4759.17 1181
4759.82 1242
4760.47 1239
4761.12 1314
4761.77 1320
4762.42 1338
4763.08 1253
4763.73 1240
4764.38 1223
4765.03 1194
4765.68 1179
4766.33 1140
4766.98 1122
4767.64 1143
4768.29 1107
4768.94 1108
4769.59 1146
4770.24 1147
4770.89 1159
4771.54 1157
4772.20 1171
4772.85 1133
4773.50 1119
4774.15 1117
4774.80 1185
4775.46 1126
4776.11 1197
4776.76 1131
4777.41 1093
4778.06 1131
4778.72 1148
4779.37 1110
4780.02 1157
4780.67 1163
4781.33 1158
4781.98 1220
4782.63 1143
4783.28 1102
4783.94 1114
4784.59 1087
4785.24 1149
4785.89 1117
4786.55 1151
4787.20 1146
4787.85 1148
4788.51 1192
4789.16 1237
4789.81 1155
4790.46 1166
4791.12 1240
4791.77 1279
4792.42 1326
4793.08 1340
4793.73 1274
4794.38 1249
4795.04 1293
4795.69 1256
4796.34 1269
4797.00 1309
4797.65 1242
4798.30 1309
4798.96 1345
4799.61 1434
4800.27 1472
4800.92 1483
4801.57 1506
4802.23 1522
4802.88 1529
4803.53 1528
4804.19 1447
4804.84 1393
4805.50 1327
4806.15 1384
4806.81 1375
4807.46 1367
4808.11 1347
4808.77 1384
4809.42 1362
4810.08 1319
4810.73 1352
4811.39 1350
4812.04 1336
4812.69 1389
4813.35 1437
4814.00 1376
4814.66 1413
4815.31 1399
4815.97 1409
4816.62 1420
4817.28 1491
4817.93 1555
4818.59 1542
4819.24 1466
4819.90 1564
4820.55 1619
4821.21 1720
4821.86 1775
4822.52 1827
4823.17 1891
4823.83 1861
4824.48 1864
4825.14 1795
4825.79 1746
4826.45 1770
4827.11 1760
4827.76 1734
4828.42 1716
4829.07 1713
4829.73 1718
4830.38 1670
4831.04 1684
4831.70 1680
4832.35 1715
4833.01 1775
4833.66 1786
4834.32 1720
4834.98 1861
4835.63 1810
4836.29 1882
4836.94 1919
4837.60 1959
4838.26 1917
4838.91 2039
4839.57 1974
4840.23 2004
4840.88 2072
4841.54 2026
4842.20 2094
4842.85 2148
4843.51 2163
4844.17 2164
4844.82 2218
4845.48 2148
4846.14 2116
4846.79 2151
4847.45 2277
4848.11 2395
4848.76 2541
4849.42 2732
4850.08 2949
4850.73 3126
4851.39 3276
4852.05 3304
4852.71 2984
4853.36 2862
4854.02 2746
4854.68 2699
4855.34 2627
4855.99 2693
4856.65 2906
4857.31 3090
4857.97 3327
4858.62 3485
4859.28 3616
4859.94 3536
4860.60 3215
4861.25 3066
4861.91 2902
4862.57 2598
4863.23 2567
4863.89 2515
4864.54 2417
4865.20 2431
4865.86 2493
4866.52 2432
4867.18 2494
4867.84 2613
4868.49 2457
4869.15 2489
4869.81 2392
4870.47 2305
4871.13 2253
4871.79 2262
4872.44 2189
4873.10 2106
4873.76 2102
4874.42 2138
4875.08 2042
4875.74 2067
4876.40 2009
4877.06 1996
4877.72 2106
4878.37 2168
4879.03 2296
4879.69 2295
4880.35 2381
4881.01 2252
4881.67 2129
4882.33 2075
4882.99 1987
4883.65 1913
4884.31 1912
4884.97 1818
4885.63 1801
4886.29 1782
4886.95 1774
4887.61 1740
4888.26 1812
4888.92 1856
4889.58 1733
4890.24 1743
4890.90 1765
4891.56 1756
4892.22 1806
4892.88 1811
4893.54 1812
4894.20 1713
4894.86 1723
4895.52 1633
4896.18 1622
4896.84 1612
4897.51 1571
4898.17 1544
4898.83 1630
4899.49 1690
4900.15 1703
4900.81 1756
4901.47 1742
4902.13 1628
4902.79 1548
4903.45 1555
4904.11 1546
4904.77 1453
4905.43 1445
4906.09 1482
4906.75 1446
4907.41 1430
4908.08 1376
4908.74 1399
4909.40 1371
4910.06 1349
4910.72 1300
4911.38 1359
4912.04 1356
4912.70 1285
4913.37 1304
4914.03 1268
4914.69 1261
4915.35 1344
4916.01 1250
4916.67 1229
4917.33 1211
4918.00 1170
4918.66 1245
4919.32 1206
4919.98 1220
4920.64 1138
4921.31 1177
4921.97 1238
4922.63 1207
4923.29 1200
4923.95 1189
4924.62 1206
4925.28 1244
4925.94 1207
4926.60 1206
4927.26 1171
4927.93 1216
4928.59 1185
4929.25 1162
4929.91 1240
4930.58 1232
4931.24 1266
4931.90 1211
4932.56 1176
4933.23 1173
4933.89 1175
4934.55 1190
4935.22 1169
4935.88 1176
4936.54 1188
4937.20 1258
4937.87 1133
4938.53 1114
4939.19 1166
4939.86 1200
4940.52 1178
4941.18 1165
4941.85 1142
4942.51 1153
4943.17 1156
4943.84 1143
4944.50 1127
4945.16 1066
4945.83 1124
4946.49 1126
4947.15 1069
4947.82 1091
4948.48 1086
4949.15 1068
4949.81 1095
4950.47 1061
4951.14 1073
4951.80 1121
4952.47 1089
4953.13 1101
4953.79 1108
4954.46 1105
4955.12 1097
4955.79 1109
4956.45 1149
4957.11 1111
4957.78 1159
4958.44 1203
4959.11 1193
4959.77 1266
4960.44 1311
4961.10 1342
4961.77 1347
4962.43 1403
4963.10 1509
4963.76 1505
4964.42 1449
4965.09 1436
4965.75 1391
4966.42 1342
4967.08 1272
4967.75 1228
4968.41 1154
4969.08 1174
4969.74 1047
4970.41 1092
4971.08 1111
4971.74 1100
4972.41 1111
4973.07 1085
4973.74 1124
4974.40 1120
4975.07 1156
4975.73 1158
4976.40 1166
4977.06 1230
4977.73 1256
4978.40 1196
4979.06 1121
4979.73 1201
4980.39 1152
4981.06 1174
4981.73 1097
4982.39 1121
4983.06 1060
4983.72 1016
4984.39 1022
4985.06 1008
4985.72 1030
4986.39 1032
4987.05 1040
4987.72 1069
4988.39 1060
4989.05 1055
4989.72 1082
4990.39 1075
4991.05 1022
4991.72 1033
4992.39 1033
4993.05 1000
4993.72 991
4994.39 1022
4995.05 1006
4995.72 1026
4996.39 1023
4997.05 992
4997.72 952
4998.39 974
4999.06 959
4999.72 952
5000.39 925
5001.06 972
5001.73 931
5002.39 929
5003.06 936
5003.73 960
5004.39 929
5005.06 957
5005.73 992
5006.40 955
5007.07 944
5007.73 976
5008.40 967
5009.07 962
5009.74 1002
5010.40 942
5011.07 932
5011.74 1000
5012.41 981
5013.08 1006
5013.74 978
5014.41 985
5015.08 950
5015.75 934
5016.42 953
5017.09 980
5017.75 953
5018.42 919
5019.09 951
5019.76 969
5020.43 929
5021.10 955
5021.76 950
5022.43 1016
5023.10 967
5023.77 977
5024.44 1002
5025.11 978
5025.78 986
5026.45 945
5027.12 938
5027.78 991
5028.45 935
5029.12 897
5029.79 909
5030.46 897
5031.13 897
5031.80 897
5032.47 933
5033.14 903
5033.81 901
5034.48 916
5035.15 949
5035.82 940
5036.49 923
5037.16 941
5037.83 896
5038.50 966
5039.16 965
5039.83 939
5040.50 938
5041.17 914
5041.84 884
5042.51 919
5043.18 931
5043.85 972
5044.52 1002
5045.20 956
5045.87 902
5046.54 918
5047.21 878
5047.88 962
5048.55 891
5049.22 934
5049.89 930
5050.56 942
5051.23 940
5051.90 929
5052.57 944
5053.24 897
5053.91 881
5054.58 918
5055.25 927
5055.92 924
5056.60 937
5057.27 952
5057.94 905
5058.61 905
5059.28 900
5059.95 947
5060.62 911
5061.29 914
5061.96 947
5062.64 918
5063.31 929
5063.98 955
5064.65 950
5065.32 968
5065.99 980
5066.66 952
5067.34 987
5068.01 918
5068.68 889
5069.35 915
5070.02 951
5070.70 931
5071.37 977
5072.04 951
5072.71 968
5073.38 939
5074.06 965
5074.73 984
5075.40 952
5076.07 936
5076.74 982
5077.42 1092
5078.09 1091
5078.76 1081
5079.43 1154
5080.11 1187
5080.78 1111
5081.45 1080
5082.12 1053
5082.80 1101
5083.47 1058
5084.14 1037
5084.82 990
5085.49 1069
5086.16 1011
5086.83 1049
5087.51 1042
5088.18 1037
5088.85 1084
5089.53 1137
5090.20 1146
5090.87 1172
5091.55 1054
5092.22 1073
5092.89 1070
5093.57 1037
5094.24 1057
5094.91 1050
5095.59 1087
5096.26 1019
5096.93 1063
5097.61 1029
5098.28 1033
5098.96 1007
5099.63 1006
5100.30 966
5100.98 991
5101.65 998
5102.32 1027
5103.00 1039
5103.67 1041
5104.35 1018
5105.02 1035
5105.70 1093
5106.37 1054
5107.04 1024
5107.72 1013
5108.39 1016
5109.07 1047
5109.74 1026
5110.42 1025
5111.09 998
5111.77 1024
5112.44 963
5113.11 990
5113.79 1019
5114.46 1063
5115.14 951
5115.81 999
5116.49 1051
5117.16 1143
5117.84 1097
5118.51 1159
5119.19 1235
5119.86 1256
5120.54 1325
5121.21 1300
5121.89 1200
5122.57 1180
5123.24 1100
5123.92 1131
5124.59 1142
5125.27 1069
5125.94 994
5126.62 1007
5127.29 1068
5127.97 1075
5128.64 1000
5129.32 1029
5130.00 1073
5130.67 1045
5131.35 1028
5132.02 989
5132.70 1023
5133.38 1012
5134.05 1078
5134.73 1080
5135.40 1021
5136.08 1023
5136.76 981
5137.43 1021
5138.11 939
5138.79 987
5139.46 975
5140.14 991
5140.82 924
5141.49 952
5142.17 972
5142.85 945
5143.52 947
5144.20 987
5144.88 981
5145.55 898
5146.23 938
5146.91 922
5147.58 892
5148.26 919
5148.94 915
5149.61 928
5150.29 888
5150.97 903
5151.65 928
5152.32 925
5153.00 935
5153.68 936
5154.36 897
5155.03 887
5155.71 882
5156.39 886
5157.07 915
5157.74 898
5158.42 961
5159.10 888
5159.78 946
5160.45 977
5161.13 931
5161.81 895
5162.49 929
5163.17 938
5163.84 939
5164.52 974
5165.20 984
5165.88 937
5166.56 923
5167.24 973
5167.91 940
5168.59 930
5169.27 936
5169.95 942
5170.63 901
5171.31 912
5171.98 883
5172.66 852
5173.34 895
5174.02 860
5174.70 864
5175.38 874
5176.06 905
5176.74 935
5177.41 881
5178.09 896
5178.77 928
5179.45 882
5180.13 874
5180.81 920
5181.49 923
5182.17 885
5182.85 918
5183.53 876
5184.21 886
5184.89 893
5185.57 913
5186.24 897
5186.92 925
5187.60 929
5188.28 900
5188.96 885
5189.64 847
5190.32 879
5191.00 883
5191.68 820
5192.36 893
5193.04 908
5193.72 905
5194.40 861
5195.08 855
5195.76 874
5196.44 883
5197.12 867
5197.80 900
5198.48 878
5199.16 858
5199.84 857
5200.52 885
5201.21 873
5201.89 904
5202.57 906
5203.25 913
5203.93 919
5204.61 897
5205.29 900
5205.97 889
5206.65 920
5207.33 899
5208.01 937
5208.69 941
5209.37 1006
5210.06 962
5210.74 946
5211.42 1020
5212.10 983
5212.78 1033
5213.46 1044
5214.14 1044
5214.82 1155
5215.51 1178
5216.19 1153
5216.87 1114
5217.55 1102
5218.23 1102
5218.91 1052
5219.60 1057
5220.28 1049
5220.96 1049
5221.64 1034
5222.32 1060
5223.00 1107
5223.69 1162
5224.37 1194
5225.05 1171
5225.73 1100
5226.41 1061
5227.10 1049
5227.78 1045
5228.46 991
5229.14 1024
5229.83 1033
5230.51 998
5231.19 992
5231.87 1029
5232.56 1047
5233.24 1037
5233.92 1048
5234.60 1078
5235.29 1027
5235.97 1067
5236.65 1015
5237.34 1010
5238.02 1099
5238.70 1115
5239.38 1108
5240.07 1161
5240.75 1136
5241.43 1097
5242.12 1066
5242.80 1109
5243.48 1069
5244.17 1042
5244.85 1059
5245.53 1042
5246.22 1034
5246.90 1017
5247.58 1014
5248.27 997
5248.95 995
5249.63 1023
5250.32 1054
5251.00 1086
5251.69 1126
5252.37 1108
5253.05 1246
5253.74 1256
5254.42 1219
5255.11 1202
5255.79 1150
5256.47 1093
5257.16 1159
5257.84 1060
5258.53 1070
5259.21 1045
5259.89 1099
5260.58 1142
5261.26 1100
5261.95 1212
5262.63 1204
5263.32 1140
5264.00 1125
5264.69 1126
5265.37 1102
5266.06 1094
5266.74 1084
5267.43 1142
5268.11 1027
5268.79 1031
5269.48 1078
5270.16 1035
5270.85 1028
5271.53 1001
5272.22 1051
5272.91 1035
5273.59 1022
5274.28 935
5274.96 1010
5275.65 1054
5276.33 977
5277.02 978
5277.70 1019
5278.39 1062
5279.07 948
5279.76 930
5280.45 961
5281.13 979
5281.82 960
5282.50 985
5283.19 988
5283.87 1023
5284.56 1033
5285.25 1007
5285.93 1012
5286.62 961
5287.30 971
5287.99 1013
5288.68 963
5289.36 1037
5290.05 1025
5290.74 949
5291.42 975
5292.11 929
5292.79 972
5293.48 978
5294.17 986
5294.85 1009
5295.54 978
5296.23 1021
5296.91 1092
5297.60 1006
5298.29 1043
5298.98 1034
5299.66 1052
5300.35 1118
5301.04 1118
5301.72 1143
5302.41 1173
5303.10 1221
5303.78 1282
5304.47 1262
5305.16 1396
5305.85 1394
5306.53 1395
5307.22 1379
5307.91 1385
5308.60 1404
5309.28 1374
5309.97 1264
5310.66 1287
5311.35 1305
5312.03 1414
5312.72 1448
5313.41 1450
5314.10 1474
5314.79 1471
5315.47 1416
5316.16 1394
5316.85 1372
5317.54 1269
5318.23 1307
5318.91 1303
5319.60 1289
5320.29 1286
5320.98 1375
5321.67 1371
5322.36 1289
5323.04 1284
5323.73 1230
5324.42 1155
5325.11 1124
5325.80 1069
5326.49 1084
5327.18 1122
5327.86 1039
5328.55 1078
5329.24 1089
5329.93 1015
5330.62 1019
5331.31 1071
5332.00 1081
5332.69 1109
5333.38 1062
5334.06 1025
5334.75 1005
5335.44 982
5336.13 1030
5336.82 1025
5337.51 1048
5338.20 1014
5338.89 1030
5339.58 990
5340.27 1019
5340.96 1066
5341.65 1079
5342.34 1050
5343.03 1059
5343.72 1046
5344.41 1090
5345.10 1086
5345.79 1075
5346.48 1085
5347.17 1172
5347.86 1170
5348.55 1175
5349.24 1246
5349.93 1333
5350.62 1351
5351.31 1314
5352.00 1397
5352.69 1284
5353.38 1293
5354.07 1231
5354.76 1180
5355.45 1136
5356.14 1109
5356.83 1052
5357.52 1017
5358.21 934
5358.90 909
5359.59 1031
5360.29 996
5360.98 1020
5361.67 992
5362.36 1042
5363.05 1059
5363.74 1001
5364.43 1022
5365.12 998
5365.81 957
5366.50 914
5367.20 913
5367.89 883
5368.58 893
5369.27 889
5369.96 858
5370.65 865
5371.34 882
5372.04 927
5372.73 953
5373.42 932
5374.11 962
5374.80 966
5375.49 916
5376.19 912
5376.88 934
5377.57 878
5378.26 899
5378.95 878
5379.65 858
5380.34 870
5381.03 949
5381.72 894
5382.42 916
5383.11 920
5383.80 863
5384.49 923
5385.19 906
5385.88 874
5386.57 939
5387.26 936
5387.96 946
5388.65 1021
5389.34 1040
5390.03 1043
5390.73 1042
5391.42 988
5392.11 1005
5392.80 1000
5393.50 1030
5394.19 1009
5394.88 1004
5395.58 970
5396.27 976
5396.96 985
5397.66 931
5398.35 924
5399.04 940
5399.74 927
5400.43 959
5401.12 967
5401.82 885
5402.51 932
5403.20 874
5403.90 931
5404.59 954
5405.29 942
5405.98 954
5406.67 895
5407.37 948
5408.06 975
5408.75 932
5409.45 882
5410.14 976
5410.84 1044
5411.53 992
5412.23 938
5412.92 942
5413.61 966
5414.31 993
5415.00 946
5415.70 940
5416.39 946
5417.09 985
5417.78 914
5418.47 929
5419.17 955
5419.86 990
5420.56 941
5421.25 1056
5421.95 1080
5422.64 1016
5423.34 1000
5424.03 1053
5424.73 1027
5425.42 954
5426.12 970
5426.81 970
5427.51 1018
5428.20 1018
5428.90 1042
5429.59 977
5430.29 1008
5430.99 1047
5431.68 1036
5432.38 1054
5433.07 1043
5433.77 1066
5434.46 1063
5435.16 967
5435.85 995
5436.55 1088
5437.25 1126
5437.94 1170
5438.64 1153
5439.33 1136
5440.03 1162
5440.73 1166
5441.42 1071
5442.12 1086
5442.81 1130
5443.51 1112
5444.21 1182
5444.90 1178
5445.60 1262
5446.29 1286
5446.99 1298
5447.69 1364
5448.38 1395
5449.08 1388
5449.78 1393
5450.47 1397
5451.17 1328
5451.87 1241
5452.56 1229
5453.26 1204
5453.96 1177
5454.65 1211
5455.35 1196
5456.05 1163
5456.75 1152
5457.44 1173
5458.14 1243
5458.84 1230
5459.53 1246
5460.23 1266
5460.93 1187
5461.63 1207
5462.32 1281
5463.02 1286
5463.72 1251
5464.42 1324
5465.11 1356
5465.81 1283
5466.51 1286
5467.21 1375
5467.90 1339
5468.60 1315
5469.30 1301
5470.00 1352
5470.70 1351
5471.39 1364
5472.09 1461
5472.79 1457
5473.49 1437
5474.19 1432
5474.88 1449
5475.58 1485
5476.28 1504
5476.98 1595
5477.68 1664
5478.38 1862
5479.07 2064
5479.77 2236
5480.47 2526
5481.17 2641
5481.87 2654
5482.57 2558
5483.27 2398
5483.96 2247
5484.66 2125
5485.36 1958
5486.06 1862
5486.76 1731
5487.46 1681
5488.16 1722
5488.86 1737
5489.56 1659
5490.26 1664
5490.96 1654
5491.65 1809
5492.35 1813
5493.05 1804
5493.75 1936
5494.45 1946
5495.15 2012
5495.85 1947
5496.55 1951
5497.25 2000
5497.95 2139
5498.65 2308
5499.35 2569
5500.05 2931
5500.75 3390
5501.45 3935
5502.15 4126
5502.85 3898
5503.55 3622
5504.25 3157
5504.95 2744
5505.65 2381
5506.35 2136
5507.05 2039
5507.75 1783
5508.45 1733
5509.15 1665
5509.85 1619
5510.55 1556
5511.25 1572
5511.95 1563
5512.65 1566
5513.35 1624
5514.05 1501
5514.76 1525
5515.46 1538
5516.16 1600
5516.86 1564
5517.56 1498
5518.26 1587
5518.96 1580
5519.66 1645
5520.36 1519
5521.06 1553
5521.77 1571
5522.47 1574
5523.17 1446
5523.87 1403
5524.57 1324
5525.27 1336
5525.97 1325
5526.67 1319
5527.38 1266
5528.08 1267
5528.78 1307
5529.48 1316
5530.18 1309
5530.88 1235
5531.59 1333
5532.29 1354
5532.99 1274
5533.69 1269
5534.39 1275
5535.10 1250
5535.80 1180
5536.50 1256
5537.20 1242
5537.90 1231
5538.61 1107
5539.31 1177
5540.01 1143
5540.71 1180
5541.42 1178
5542.12 1169
5542.82 1151
5543.52 1145
5544.23 1207
5544.93 1126
5545.63 1076
5546.33 1101
5547.04 1128
5547.74 1169
5548.44 1147
5549.15 1120
5549.85 1102
5550.55 1093
5551.26 1139
5551.96 1138
5552.66 1134
5553.36 1110
5554.07 1091
5554.77 1094
5555.47 1108
5556.18 1073
5556.88 1090
5557.58 1093
5558.29 1104
5558.99 1060
5559.70 1075
5560.40 1108
5561.10 1173
5561.81 1202
5562.51 1153
5563.21 1190
5563.92 1246
5564.62 1224
5565.33 1184
5566.03 1244
5566.73 1156
5567.44 1152
5568.14 1124
5568.85 1068
5569.55 1093
5570.25 1050
5570.96 1070
5571.66 1076
5572.37 1023
5573.07 1049
5573.78 1117
5574.48 1094
5575.19 1106
5575.89 1066
5576.59 1076
5577.30 1058
5578.00 1032
5578.71 1041
5579.41 1060
5580.12 1017
5580.82 974
5581.53 978
5582.23 1017
5582.94 994
5583.64 980
5584.35 1037
5585.05 1014
5585.76 982
5586.46 985
5587.17 1070
5587.88 1020
5588.58 1003
5589.29 1049
5589.99 1000
5590.70 1024
5591.40 1000
5592.11 999
5592.81 1003
5593.52 1036
5594.23 1031
5594.93 1010
5595.64 1052
5596.34 1059
5597.05 959
5597.76 978
5598.46 1007
5599.17 1009
5599.87 952
5600.58 958
5601.29 966
5601.99 937
5602.70 935
5603.41 963
5604.11 973
5604.82 1052
5605.52 1028
5606.23 1044
5606.94 1027
5607.64 959
5608.35 1010
5609.06 973
5609.76 976
5610.47 983
5611.18 961
5611.88 946
5612.59 955
5613.30 998
5614.01 989
5614.71 951
5615.42 981
5616.13 1000
5616.83 987
5617.54 979
5618.25 991
5618.96 1065
5619.66 977
5620.37 1007
5621.08 1021
5621.79 1004
5622.49 996
5623.20 1030
5623.91 950
5624.62 1011
5625.32 1010
5626.03 1010
5626.74 1062
5627.45 1032
5628.16 1104
5628.86 1120
5629.57 1159
5630.28 1128
5630.99 1154
5631.70 1220
5632.40 1198
5633.11 1159
5633.82 1157
5634.53 1185
5635.24 1192
5635.95 1240
5636.65 1261
5637.36 1256
5638.07 1214
5638.78 1291
5639.49 1326
5640.20 1333
5640.91 1364
5641.61 1335
5642.32 1329
5643.03 1331
5643.74 1258
5644.45 1198
5645.16 1185
5645.87 1205
5646.58 1160
5647.29 1182
5648.00 1140
5648.70 1112
5649.41 1117
5650.12 1092
5650.83 1135
5651.54 1138
5652.25 1195
5652.96 1214
5653.67 1153
5654.38 1200
5655.09 1218
5655.80 1173
5656.51 1153
5657.22 1282
5657.93 1206
5658.64 1201
5659.35 1226
5660.06 1268
5660.77 1212
5661.48 1193
5662.19 1219
5662.90 1270
5663.61 1251
5664.32 1216
5665.03 1267
5665.74 1258
5666.45 1224
5667.16 1177
5667.87 1195
5668.58 1180
5669.29 1234
5670.00 1269
5670.71 1284
5671.42 1319
5672.13 1391
5672.84 1454
5673.56 1428
5674.27 1278
5674.98 1350
5675.69 1220
5676.40 1143
5677.11 1075
5677.82 1092
5678.53 1086
5679.24 1102
5679.95 1094
5680.67 1134
5681.38 1111
5682.09 1183
5682.80 1179
5683.51 1092
5684.22 1139
5684.93 1088
5685.65 1065
5686.36 1096
5687.07 1073
5687.78 1084
5688.49 1050
5689.20 1014
5689.92 1073
5690.63 1064
5691.34 1105
5692.05 1090
5692.76 1070
5693.47 982
5694.19 970
5694.90 1042
5695.61 1017
5696.32 975
5697.04 1018
5697.75 972
5698.46 994
5699.17 980
5699.89 982
5700.60 971
5701.31 1014
5702.02 1028
5702.74 1010
5703.45 990
5704.16 959
5704.87 999
5705.59 978
5706.30 1008
5707.01 992
5707.72 1013
5708.44 1014
5709.15 974
5709.86 988
5710.58 1021
5711.29 985
5712.00 975
5712.72 970
5713.43 1019
5714.14 1023
5714.86 953
5715.57 922
5716.28 935
5717.00 944
5717.71 932
5718.42 996
5719.14 1020
5719.85 1015
5720.56 1006
5721.28 969
5721.99 1032
5722.71 1009
5723.42 1024
5724.13 1052
5724.85 1031
5725.56 1017
5726.28 1104
5726.99 1083
5727.70 1132
5728.42 1164
5729.13 1197
5729.85 1204
5730.56 1130
5731.28 1030
5731.99 1030
5732.70 1095
5733.42 1058
5734.13 1072
5734.85 1029
5735.56 1058
5736.28 1041
5736.99 1048
5737.71 1054
5738.42 1069
5739.14 1035
5739.85 1068
5740.57 1065
5741.28 1093
5742.00 1013
5742.71 1075
5743.43 1110
5744.14 1072
5744.86 1073
5745.57 1105
5746.29 1058
5747.00 1068
5747.72 1081
5748.43 1095
5749.15 1066
5749.87 1131
5750.58 1168
5751.30 1139
5752.01 1167
5752.73 1191
5753.44 1250
5754.16 1275
5754.88 1291
5755.59 1281
5756.31 1312
5757.02 1347
5757.74 1370
5758.46 1316
5759.17 1248
5759.89 1286
5760.60 1368
5761.32 1336
5762.04 1304
5762.75 1391
5763.47 1427
5764.19 1441
5764.90 1547
5765.62 1553
5766.34 1584
5767.05 1638
5767.77 1810
5768.49 2047
5769.20 2343
5769.92 2769
5770.64 3158
5771.35 3366
5772.07 3504
5772.79 3332
5773.50 2973
5774.22 2598
5774.94 2295
5775.65 2124
5776.37 1895
5777.09 1784
5777.81 1699
5778.52 1626
5779.24 1637
5779.96 1610
5780.68 1611
5781.39 1582
5782.11 1516
5782.83 1657
5783.55 1696
5784.26 1698
5784.98 1638
5785.70 1645
5786.42 1596
5787.14 1584
5787.85 1624
5788.57 1588
5789.29 1513
5790.01 1490
5790.73 1548
5791.44 1517
5792.16 1565
5792.88 1470
5793.60 1494
5794.32 1412
5795.03 1380
5795.75 1396
5796.47 1330
5797.19 1372
5797.91 1441
5798.63 1425
5799.35 1463
5800.06 1610
5800.78 1682
5801.50 1748
5802.22 1737
5802.94 1688
5803.66 1551
5804.38 1503
5805.10 1478
5805.82 1388
5806.53 1286
5807.25 1306
5807.97 1374
5808.69 1303
5809.41 1358
5810.13 1366
5810.85 1313
5811.57 1245
5812.29 1292
5813.01 1237
5813.73 1232
5814.45 1224
5815.17 1224
5815.89 1187
5816.61 1192
5817.33 1219
5818.05 1229
5818.77 1237
5819.49 1211
5820.20 1246
5820.92 1250
5821.64 1274
5822.36 1163
5823.09 1197
5823.81 1182
5824.53 1167
5825.25 1168
5825.97 1166
5826.69 1123
5827.41 1108
5828.13 1120
5828.85 1173
5829.57 1189
5830.29 1176
5831.01 1134
5831.73 1099
5832.45 1115
5833.17 1120
5833.89 1128
5834.61 1128
5835.33 1158
5836.05 1125
5836.78 1111
5837.50 1059
5838.22 1088
5838.94 1042
5839.66 1070
5840.38 1106
5841.10 1090
5841.82 1153
5842.54 1132
5843.27 1096
5843.99 1084
5844.71 1064
5845.43 1095
5846.15 1088
5846.87 1073
5847.59 1095
5848.32 1116
5849.04 1107
5849.76 1066
5850.48 1168
5851.20 1154
5851.93 1123
5852.65 1116
5853.37 1134
5854.09 1152
5854.81 1137
5855.54 1117
5856.26 1117
5856.98 1136
5857.70 1093
5858.42 1114
5859.15 1160
5859.87 1084
5860.59 1093
5861.31 1091
5862.04 1133
5862.76 1099
5863.48 1114
5864.20 1155
5864.93 1078
5865.65 1081
5866.37 1100
5867.10 1078
5867.82 1107
5868.54 1085
5869.26 1123
5869.99 1167
5870.71 1132
5871.43 1113
5872.16 1099
5872.88 1128
5873.60 1116
5874.33 1099
5875.05 1091
5875.77 1121
5876.50 1116
5877.22 1144
5877.94 1138
5878.67 1196
5879.39 1166
5880.11 1226
5880.84 1294
5881.56 1257
5882.28 1241
5883.01 1242
5883.73 1207
5884.46 1227
5885.18 1198
5885.90 1161
5886.63 1119
5887.35 1216
5888.08 1179
5888.80 1142
5889.52 1164
5890.25 1191
5890.97 1182
5891.70 1186
5892.42 1167
5893.15 1184
5893.87 1144
5894.59 1144
5895.32 1178
5896.04 1172
5896.77 1195
5897.49 1193
5898.22 1211
5898.94 1231
5899.67 1186
5900.39 1179
5901.12 1237
5901.84 1185
5902.57 1191
5903.29 1240
5904.02 1204
5904.74 1258
5905.47 1255
5906.19 1311
5906.92 1352
5907.64 1253
5908.37 1262
5909.09 1276
5909.82 1262
5910.55 1287
5911.27 1260
5912.00 1324
5912.72 1320
5913.45 1330
5914.17 1359
5914.90 1340
5915.63 1317
5916.35 1383
5917.08 1343
5917.80 1437
5918.53 1421
5919.25 1396
5919.98 1415
5920.71 1367
5921.43 1434
5922.16 1477
5922.89 1540
5923.61 1530
5924.34 1566
5925.06 1540
5925.79 1531
5926.52 1575
5927.24 1589
5927.97 1585
5928.70 1681
5929.42 1632
5930.15 1617
5930.88 1668
5931.60 1658
5932.33 1791
5933.06 1821
5933.78 1798
5934.51 1855
5935.24 1903
5935.97 1882
5936.69 1919
5937.42 1963
5938.15 1910
5938.87 1993
5939.60 2017
5940.33 1950
5941.06 2020
5941.78 2064
5942.51 2140
5943.24 2166
5943.97 2224
5944.69 2398
5945.42 2391
5946.15 2476
5946.88 2524
5947.60 2484
5948.33 2620
5949.06 2627
5949.79 2656
5950.52 2845
5951.24 3123
5951.97 3427
5952.70 3836
5953.43 3939
5954.16 4043
5954.88 4104
5955.61 3974
5956.34 3762
5957.07 3511
5957.80 3407
5958.53 3256
5959.25 3151
5959.98 3132
5960.71 3015
5961.44 3004
5962.17 3005
5962.90 3180
5963.63 3321
5964.36 3418
5965.08 3558
5965.81 3880
5966.54 4173
5967.27 4417
5968.00 4584
5968.73 4717
5969.46 4552
5970.19 4271
5970.92 4152
5971.65 3977
5972.37 3913
5973.10 3726
5973.83 3644
5974.56 3527
5975.29 3450
5976.02 3408
5976.75 3438
5977.48 3479
5978.21 3460
5978.94 3616
5979.67 3674
5980.40 3760
5981.13 3844
5981.86 3951
5982.59 3964
5983.32 4091
5984.05 4072
5984.78 4038
5985.51 4076
5986.24 4058
5986.97 4121
5987.70 4029
5988.43 4009
5989.16 4083
5989.89 4165
5990.62 4093
5991.35 4123
5992.08 4309
5992.81 4321
5993.54 4192
5994.27 4251
5995.00 4370
5995.74 4528
5996.47 4538
5997.20 4389
5997.93 4477
5998.66 4497
5999.39 4485
6000.12 4494
6000.85 4399
6001.58 4315
6002.31 4233
6003.04 4214
6003.78 4200
6004.51 4065
6005.24 4055
6005.97 4067
6006.70 4254
6007.43 4398
6008.16 4822
6008.90 5326
6009.63 6013
6010.36 6921
6011.09 8003
6011.82 9178
6012.55 10379
6013.29 11346
6014.02 11867
6014.75 12001
6015.48 11747
6016.21 11322
6016.95 10436
6017.68 9374
6018.41 8274
6019.14 7270
6019.87 6295
6020.61 5677
6021.34 4977
6022.07 4562
6022.80 4293
6023.54 3972
6024.27 3767
6025.00 3652
6025.73 3600
6026.47 3453
6027.20 3482
6027.93 3490
6028.66 3520
6029.40 3657
6030.13 3596
6030.86 3585
6031.59 3756
6032.33 3614
6033.06 3440
6033.79 3341
6034.53 3104
6035.26 3101
6035.99 3042
6036.73 3094
6037.46 3157
6038.19 3071
6038.93 3127
6039.66 3059
6040.39 3089
6041.13 3143
6041.86 3100
6042.59 3147
6043.33 3160
6044.06 3267
6044.79 3322
6045.53 3364
6046.26 3408
6047.00 3508
6047.73 3400
6048.46 3493
6049.20 3628
6049.93 3675
6050.67 3930
6051.40 4046
6052.13 4233
6052.87 4539
6053.60 4768
6054.34 4755
6055.07 4636
6055.81 4459
6056.54 4210
6057.27 4001
6058.01 3752
6058.74 3615
6059.48 3476
6060.21 3436
6060.95 3383
6061.68 3199
6062.42 3144
6063.15 3176
6063.89 3141
6064.62 3086
6065.36 3004
6066.09 2962
6066.83 2915
6067.56 2908
6068.30 2747
6069.03 2825
6069.77 2827
6070.50 2767
6071.24 2798
6071.97 2726
6072.71 2646
6073.44 2666
6074.18 2602
6074.91 2612
6075.65 2591
6076.39 2501
6077.12 2460
6077.86 2370
6078.59 2373
6079.33 2306
6080.06 2385
6080.80 2360
6081.54 2337
6082.27 2307
6083.01 2305
6083.74 2261
6084.48 2186
6085.22 2254
6085.95 2307
6086.69 2258
6087.42 2176
6088.16 2198
6088.90 2189
6089.63 2166
6090.37 2150
6091.11 2231
6091.84 2296
6092.58 2310
6093.32 2239
6094.05 2278
6094.79 2272
6095.53 2166
6096.26 2117
6097.00 2110
6097.74 2112
6098.47 2119
6099.21 2133
6099.95 2134
6100.69 2078
6101.42 2014
6102.16 2073
6102.90 2037
6103.63 2065
6104.37 2102
6105.11 2032
6105.85 2001
6106.58 2007
6107.32 2031
6108.06 2039
6108.80 2052
6109.53 2109
6110.27 2051
6111.01 2107
6111.75 2136
6112.49 2139
6113.22 2108
6113.96 2124
6114.70 2134
6115.44 2260
6116.17 2321
6116.91 2301
6117.65 2226
6118.39 2278
6119.13 2228
6119.87 2293
6120.60 2262
6121.34 2239
6122.08 2156
6122.82 2214
6123.56 2244
6124.30 2322
6125.03 2358
6125.77 2323
6126.51 2348
6127.25 2401
6127.99 2331
6128.73 2188
6129.47 2217
6130.21 2279
6130.94 2282
6131.68 2298
6132.42 2294
6133.16 2288
6133.90 2417
6134.64 2420
6135.38 2428
6136.12 2492
6136.86 2578
6137.60 2728
6138.34 2722
6139.08 2863
6139.81 3005
6140.55 3032
6141.29 3026
6142.03 3042
6142.77 2974
6143.51 2996
6144.25 2943
6144.99 2849
6145.73 2806
6146.47 2846
6147.21 2826
6147.95 2736
6148.69 2704
6149.43 2739
6150.17 2761
6150.91 2728
6151.65 2769
6152.39 2806
6153.13 2770
6153.87 2848
6154.61 2966
6155.35 2897
6156.09 2913
6156.83 2943
6157.58 2970
6158.32 2982
6159.06 2954
6159.80 3053
6160.54 3063
6161.28 3100
6162.02 3186
6162.76 3360
6163.50 3362
6164.24 3571
6164.98 3796
6165.72 3849
6166.46 3956
6167.21 4112
6167.95 4120
6168.69 4179
6169.43 4199
6170.17 4128
6170.91 4050
6171.65 4044
6172.39 3962
6173.14 3911
6173.88 3819
6174.62 3888
6175.36 3937
6176.10 3995
6176.84 4028
6177.59 4187
6178.33 4410
6179.07 4867
6179.81 5463
6180.55 6228
6181.30 7158
6182.04 8301
6182.78 9273
6183.52 9907
6184.26 10280
6185.01 10193
6185.75 9692
6186.49 8971
6187.23 8103
6187.97 7307
6188.72 6583
6189.46 5891
6190.20 5367
6190.94 4961
6191.69 4695
6192.43 4536
6193.17 4331
6193.92 4330
6194.66 4157
6195.40 4083
6196.14 4132
6196.89 4080
6197.63 4022
6198.37 3951
6199.12 3956
6199.86 3854
6200.60 3784
6201.34 3815
6202.09 3828
6202.83 3932
6203.57 4093
6204.32 4511
6205.06 5039
6205.80 5899
6206.55 7145
6207.29 8557
6208.03 10116
6208.78 11885
6209.52 13022
6210.27 13579
6211.01 13495
6211.75 12887
6212.50 11765
6213.24 10301
6213.98 8919
6214.73 7765
6215.47 6601
6216.22 5530
6216.96 4754
6217.71 4233
6218.45 3885
6219.19 3668
6219.94 3478
6220.68 3418
6221.43 3285
6222.17 3315
6222.92 3331
6223.66 3237
6224.40 3198
6225.15 3081
6225.89 3020
6226.64 3050
6227.38 2931
6228.13 2799
6228.87 2614
6229.62 2525
6230.36 2444
6231.11 2462
6231.85 2485
6232.60 2424
6233.34 2448
6234.09 2398
6234.83 2463
6235.58 2453
6236.32 2511
6237.07 2522
6237.81 2713
6238.56 2843
6239.30 3054
6240.05 3348
6240.80 3420
6241.54 3409
6242.29 3498
6243.03 3375
6243.78 3194
6244.52 3107
6245.27 3079
6246.02 3077
6246.76 2996
6247.51 2999
6248.25 2998
6249.00 3031
6249.75 3011
6250.49 2922
6251.24 2871
6251.98 2852
6252.73 2755
6253.48 2689
6254.22 2569
6254.97 2497
6255.72 2522
6256.46 2538
6257.21 2498
6257.95 2502
6258.70 2532
6259.45 2540
6260.19 2523
6260.94 2440
6261.69 2508
6262.43 2416
6263.18 2435
6263.93 2401
6264.68 2312
6265.42 2224
6266.17 2171
6266.92 2252
6267.66 2173
6268.41 2230
6269.16 2257
6269.91 2297
6270.65 2138
6271.40 2122
6272.15 2182
6272.89 2218
6273.64 2189
6274.39 2193
6275.14 2206
6275.88 2120
6276.63 2205
6277.38 2265
6278.13 2220
6278.88 2271
6279.62 2345
6280.37 2333
6281.12 2317
6281.87 2255
6282.62 2215
6283.36 2175
6284.11 2132
6284.86 2051
6285.61 1991
6286.36 1967
6287.10 1981
6287.85 1948
6288.60 1869
6289.35 1940
6290.10 1906
6290.85 1905
6291.59 1857
6292.34 1850
6293.09 1828
6293.84 1809
6294.59 1923
6295.34 1899
6296.09 1873
6296.84 1826
6297.58 1824
6298.33 1795
6299.08 1852
6299.83 1770
6300.58 1800
6301.33 1728
6302.08 1740
6302.83 1685
6303.58 1717
6304.33 1666
6305.08 1743
6305.83 1757
6306.58 1752
6307.32 1743
6308.07 1677
6308.82 1741
6309.57 1785
6310.32 1747
6311.07 1882
6311.82 1906
6312.57 1884
6313.32 1945
6314.07 1875
6314.82 1960
6315.57 2027
6316.32 2022
6317.07 2089
6317.82 2079
6318.57 2037
6319.32 1992
6320.07 1902
6320.82 1823
6321.57 1831
6322.32 1846
6323.07 1787
6323.82 1706
6324.58 1681
6325.33 1656
6326.08 1699
6326.83 1664
6327.58 1657
6328.33 1610
6329.08 1624
6329.83 1654
6330.58 1676
6331.33 1654
6332.08 1547
6332.83 1586
6333.58 1651
6334.34 1562
6335.09 1543
6335.84 1492
6336.59 1571
6337.34 1579
6338.09 1584
6338.84 1528
6339.59 1626
6340.35 1678
6341.10 1642
6341.85 1567
6342.60 1545
6343.35 1517
6344.10 1500
6344.86 1577
6345.61 1557
6346.36 1601
6347.11 1562
6347.86 1559
6348.62 1590
6349.37 1597
6350.12 1615
6350.87 1677
6351.62 1728
6352.38 1805
6353.13 1772
6353.88 1804
6354.63 1911
6355.38 1881
6356.14 1843
6356.89 1857
6357.64 1790
6358.39 1750
6359.15 1842
6359.90 1732
6360.65 1734
6361.40 1693
6362.16 1662
6362.91 1703
6363.66 1712
6364.42 1664
6365.17 1708
6365.92 1731
6366.67 1780
6367.43 1812
6368.18 1871
6368.93 1934
6369.69 1970
6370.44 1941
6371.19 1876
6371.95 1842
6372.70 1815
6373.45 1785
6374.21 1739
6374.96 1670
6375.71 1695
6376.47 1675
6377.22 1690
6377.98 1663
6378.73 1635
6379.48 1644
6380.24 1676
6380.99 1713
6381.74 1774
6382.50 1753
6383.25 1753
6384.01 1776
6384.76 1665
6385.51 1648
6386.27 1678
6387.02 1696
6387.78 1652
6388.53 1603
6389.29 1650
6390.04 1641
6390.79 1659
6391.55 1634
6392.30 1550
6393.06 1589
6393.81 1549
6394.57 1579
6395.32 1622
6396.08 1547
6396.83 1520
6397.59 1504
6398.34 1586
6399.10 1547
6399.85 1545
6400.61 1629
6401.36 1577
6402.12 1530
6402.87 1595
6403.63 1550
6404.38 1553
6405.14 1535
6405.89 1529
6406.65 1562
6407.40 1558
6408.16 1599
6408.91 1703
6409.67 1768
6410.43 1749
6411.18 1691
6411.94 1721
6412.69 1732
6413.45 1718
6414.20 1705
6414.96 1770
6415.72 1737
6416.47 1792
6417.23 1814
6417.98 1829
6418.74 1837
6419.50 1765
6420.25 1773
6421.01 1754
6421.77 1665
6422.52 1682
6423.28 1676
6424.03 1717
6424.79 1673
6425.55 1617
6426.30 1631
6427.06 1627
6427.82 1598
6428.57 1623
6429.33 1664
6430.09 1657
6430.84 1663
6431.60 1629
6432.36 1635
6433.11 1644
6433.87 1656
6434.63 1698
6435.39 1679
6436.14 1698
6436.90 1753
6437.66 1779
6438.41 1746
6439.17 1737
6439.93 1779
6440.69 1785
6441.44 1818
6442.20 1801
6442.96 1827
6443.72 1817
6444.47 1876
6445.23 1853
6445.99 1840
6446.75 1884
6447.50 1940
6448.26 1943
6449.02 1926
6449.78 1912
6450.54 1874
6451.29 1954
6452.05 1940
6452.81 1991
6453.57 1913
6454.33 1991
6455.08 1991
6455.84 1971
6456.60 1979
6457.36 2067
6458.12 2073
6458.88 2007
6459.64 2064
6460.39 2086
6461.15 2110
6461.91 2144
6462.67 2266
6463.43 2258
6464.19 2313
6464.95 2326
6465.70 2473
6466.46 2501
6467.22 2441
6467.98 2440
6468.74 2518
6469.50 2482
6470.26 2487
6471.02 2471
6471.78 2491
6472.54 2399
6473.30 2392
6474.05 2468
6474.81 2476
6475.57 2605
6476.33 2571
6477.09 2570
6477.85 2605
6478.61 2739
6479.37 2834
6480.13 2860
6480.89 2906
6481.65 2884
6482.41 2950
6483.17 2965
6483.93 3114
6484.69 3092
6485.45 2967
6486.21 3024
6486.97 3101
6487.73 3165
6488.49 3229
6489.25 3281
6490.01 3427
6490.77 3483
6491.53 3557
6492.29 3703
6493.05 3735
6493.81 3798
6494.57 3872
6495.33 3825
6496.10 3741
6496.86 3790
6497.62 3818
6498.38 3853
6499.14 3692
6499.90 3668
6500.66 3714
6501.42 3836
6502.18 4014
6502.94 4147
6503.70 4459
6504.47 5272
6505.23 6257
6505.99 7799
6506.75 9628
6507.51 11833
6508.27 13767
6509.03 15085
6509.79 15893
6510.56 15379
6511.32 14415
6512.08 13086
6512.84 11368
6513.60 9867
6514.36 8400
6515.13 7264
6515.89 6440
6516.65 5619
6517.41 5006
6518.17 4645
6518.94 4470
6519.70 4302
6520.46 4302
6521.22 4121
6521.98 4145
6522.75 4198
6523.51 4333
6524.27 4420
6525.03 4616
6525.79 4914
6526.56 5239
6527.32 5534
6528.08 5620
6528.84 5733
6529.61 5739
6530.37 5506
6531.13 5359
6531.90 5289
6532.66 5401
6533.42 5632
6534.18 5982
6534.95 6737
6535.71 7590
6536.47 8223
6537.24 8632
6538.00 8633
6538.76 8236
6539.53 7839
6540.29 7249
6541.05 6442
6541.82 5671
6542.58 5073
6543.34 4661
6544.11 4381
6544.87 4136
6545.63 4093
6546.40 4058
6547.16 4017
6547.92 4015
6548.69 3913
6549.45 3774
6550.21 3709
6550.98 3676
6551.74 3555
6552.51 3442
6553.27 3404
6554.03 3267
6554.80 3179
6555.56 3191
6556.33 3182
6557.09 3246
6557.85 3199
6558.62 3248
6559.38 3169
6560.15 3241
6560.91 3268
6561.68 3209
6562.44 3370
6563.21 3402
6563.97 3370
6564.74 3462
6565.50 3397
6566.26 3425
6567.03 3438
6567.79 3312
6568.56 3424
6569.32 3406
6570.09 3356
6570.85 3459
6571.62 3441
6572.38 3456
6573.15 3503
6573.91 3541
6574.68 3586
6575.44 3515
6576.21 3559
6576.98 3575
6577.74 3523
6578.51 3489
6579.27 3482
6580.04 3481
6580.80 3459
6581.57 3431
6582.33 3500
6583.10 3601
6583.87 3641
6584.63 3688
6585.40 3604
6586.16 3577
6586.93 3567
6587.70 3553
6588.46 3476
6589.23 3501
6589.99 3514
6590.76 3545
6591.53 3595
6592.29 3613
6593.06 3866
6593.82 3949
6594.59 4155
6595.36 4192
6596.12 4290
6596.89 4301
6597.66 4217
6598.42 4099
6599.19 3988
6599.96 3875
6600.72 3794
6601.49 3499
6602.26 3352
6603.02 3255
6603.79 3151
6604.56 3070
6605.33 2993
6606.09 2883
6606.86 2884
6607.63 2898
6608.39 3017
6609.16 2982
6609.93 2927
6610.70 2885
6611.46 2964
6612.23 3010
6613.00 2949
6613.77 2927
6614.53 2891
6615.30 2801
6616.07 2857
6616.84 2867
6617.60 2944
6618.37 2970
6619.14 2987
6619.91 3011
6620.68 3119
6621.44 3284
6622.21 3299
6622.98 3266
6623.75 3435
6624.52 3476
6625.28 3360
6626.05 3299
6626.82 3241
6627.59 3202
6628.36 3058
6629.13 3036
6629.89 3033
6630.66 3018
6631.43 3068
6632.20 3101
6632.97 3201
6633.74 3454
6634.51 3574
6635.27 3714
6636.04 3771
6636.81 3880
6637.58 3953
6638.35 3930
6639.12 3868
6639.89 3950
6640.66 3953
6641.43 4050
6642.19 4114
6642.96 4097
6643.73 3961
6644.50 3842
6645.27 3671
6646.04 3538
6646.81 3264
6647.58 3067
6648.35 2886
6649.12 2818
6649.89 2757
6650.66 2687
6651.43 2675
6652.20 2683
6652.97 2652
6653.74 2653
6654.51 2661
6655.28 2670
6656.05 2659
6656.82 2620
6657.59 2597
6658.36 2564
6659.13 2534
6659.90 2607
6660.67 2528
6661.44 2459
6662.21 2417
6662.98 2462
6663.75 2492
6664.52 2394
6665.29 2421
6666.06 2435
6666.83 2514
6667.60 2481
6668.37 2508
6669.14 2519
6669.91 2596
6670.68 2655
6671.46 2685
6672.23 2689
6673.00 2911
6673.77 2840
6674.54 2836
6675.31 2750
6676.08 2607
6676.85 2704
6677.62 2777
6678.40 2753
6679.17 2729
6679.94 2790
6680.71 2869
6681.48 3009
6682.25 2917
6683.02 3006
6683.80 3101
6684.57 3240
6685.34 3389
6686.11 3481
6686.88 3520
6687.65 3487
6688.43 3276
6689.20 3120
6689.97 2959
6690.74 2892
6691.51 2761
6692.29 2633
6693.06 2501
6693.83 2447
6694.60 2433
6695.37 2356
6696.15 2296
6696.92 2254
6697.69 2334
6698.46 2364
6699.24 2328
6700.01 2370
6700.78 2356
6701.55 2334
6702.33 2288
6703.10 2264
6703.87 2265
6704.64 2224
6705.42 2152
6706.19 2206
6706.96 2234
6707.74 2205
6708.51 2191
6709.28 2133
6710.06 2077
6710.83 2118
6711.60 2127
6712.37 2117
6713.15 2039
6713.92 2066
6714.69 2051
6715.47 2041
6716.24 2042
6717.01 2076
6717.79 2034
6718.56 2106
6719.34 2136
6720.11 2035
6720.88 2042
6721.66 2050
6722.43 2046
6723.20 2067
6723.98 2050
6724.75 2022
6725.53 2008
6726.30 2089
6727.07 2045
6727.85 2023
6728.62 1968
6729.40 2040
6730.17 2022
6730.95 2010
6731.72 2028
6732.49 2078
6733.27 2073
6734.04 2132
6734.82 2138
6735.59 2142
6736.37 2056
6737.14 2069
6737.92 2129
6738.69 2130
6739.47 2150
6740.24 2169
6741.01 2188
6741.79 2188
6742.56 2217
6743.34 2209
6744.11 2186
6744.89 2343
6745.67 2395
6746.44 2370
6747.22 2386
6747.99 2367
6748.77 2394
6749.54 2473
6750.32 2450
6751.09 2607
6751.87 2748
6752.64 2919
6753.42 3024
6754.19 3065
6754.97 3147
6755.75 3076
6756.52 2950
6757.30 2802
6758.07 2688
6758.85 2606
6759.63 2593
6760.40 2656
6761.18 2542
6761.95 2470
6762.73 2493
6763.51 2373
6764.28 2433
6765.06 2406
6765.83 2410
6766.61 2382
6767.39 2388
6768.16 2418
6768.94 2437
6769.72 2391
6770.49 2322
6771.27 2299
6772.05 2268
6772.82 2247
6773.60 2188
6774.38 2126
6775.15 2107
6775.93 2057
6776.71 2038
6777.48 2025
6778.26 2042
6779.04 2105
6779.82 2084
6780.59 2020
6781.37 2058
6782.15 2064
6782.92 1970
6783.70 1916
6784.48 1937
6785.26 2016
6786.03 2011
6786.81 1993
6787.59 1942
6788.37 1977
6789.14 1994
6789.92 1952
6790.70 1934
6791.48 1917
6792.25 1882
6793.03 1785
6793.81 1823
6794.59 1808
6795.37 1840
6796.14 1901
6796.92 1814
6797.70 1801
6798.48 1854
6799.26 1839
6800.04 1859
6800.81 1882
6801.59 1848
6802.37 1845
6803.15 1930
6803.93 1872
6804.71 1913
6805.48 1965
6806.26 2035
6807.04 2030
6807.82 2065
6808.60 1988
6809.38 1989
6810.16 1928
6810.94 1939
6811.71 1967
6812.49 1891
6813.27 1920
6814.05 1897
6814.83 1891
6815.61 1855
6816.39 1869
6817.17 1878
6817.95 1947
6818.73 1928
6819.51 1886
6820.29 1895
6821.07 1974
6821.84 1884
6822.62 1892
6823.40 1897
6824.18 1956
6824.96 1903
6825.74 1876
6826.52 1897
6827.30 1914
6828.08 1863
6828.86 1837
6829.64 1835
6830.42 1943
6831.20 1865
6831.98 1855
6832.76 1859
6833.54 1911
6834.32 1899
6835.10 1999
6835.88 2075
6836.66 2240
6837.44 2375
6838.22 2621
6839.01 2749
6839.79 2892
6840.57 2890
6841.35 2887
6842.13 2811
6842.91 2591
6843.69 2456
6844.47 2345
6845.25 2272
6846.03 2237
6846.81 2222
6847.59 2212
6848.37 2430
6849.16 2589
6849.94 2815
6850.72 3139
6851.50 3356
6852.28 3495
6853.06 3369
6853.84 3176
6854.62 3041
6855.41 2858
6856.19 2703
6856.97 2529
6857.75 2383
6858.53 2264
6859.31 2251
6860.10 2190
6860.88 2174
6861.66 2103
6862.44 2021
6863.22 2055
6864.00 2114
6864.79 2110
6865.57 2101
6866.35 2115
6867.13 2159
6867.91 2178
6868.70 2147
6869.48 2104
6870.26 2131
6871.04 2090
6871.83 2128
6872.61 2147
6873.39 2224
6874.17 2217
6874.96 2202
6875.74 2275
6876.52 2284
6877.30 2299
6878.09 2407
6878.87 2529
6879.65 2672
6880.43 2767
6881.22 2978
6882.00 3360
6882.78 3397
6883.57 3619
6884.35 3682
6885.13 3591
6885.92 3533
6886.70 3587
6887.48 3554
6888.27 3676
6889.05 3813
6889.83 3955
6890.62 3937
6891.40 3924
6892.18 3608
6892.97 3447
6893.75 3162
6894.53 3052
6895.32 2896
6896.10 2751
6896.88 2779
6897.67 2795
6898.45 2716
6899.24 2630
6900.02 2613
6900.80 2584
6901.59 2637
6902.37 2563
6903.16 2635
6903.94 2609
6904.73 2506
6905.51 2586
6906.29 2585
6907.08 2596
6907.86 2505
6908.65 2559
6909.43 2544
6910.22 2518
6911.00 2388
6911.79 2360
6912.57 2361
6913.35 2407
6914.14 2308
6914.92 2294
6915.71 2341
6916.49 2348
6917.28 2374
6918.06 2289
6918.85 2346
6919.63 2335
6920.42 2419
6921.20 2322
6921.99 2345
6922.78 2387
6923.56 2455
6924.35 2446
6925.13 2422
6925.92 2463
6926.70 2486
6927.49 2485
6928.27 2544
6929.06 2550
6929.84 2520
6930.63 2496
6931.42 2554
6932.20 2512
6932.99 2451
6933.77 2498
6934.56 2684
6935.35 2645
6936.13 2662
6936.92 2622
6937.70 2748
6938.49 2853
6939.28 3014
6940.06 3152
6940.85 3414
6941.63 3508
6942.42 3651
6943.21 3791
6943.99 3999
6944.78 3904
6945.57 3905
6946.35 3978
6947.14 3969
6947.93 4025
6948.71 4124
6949.50 4079
6950.29 4043
6951.07 4050
6951.86 4062
6952.65 3883
6953.44 3773
6954.22 3664
6955.01 3572
6955.80 3557
6956.58 3403
6957.37 3524
6958.16 3444
6958.95 3519
6959.73 3596
6960.52 3514
6961.31 3585
6962.09 3575
6962.88 3699
6963.67 3683
6964.46 3749
6965.25 3871
6966.03 4015
6966.82 4275
6967.61 4440
6968.40 4638
6969.18 4893
6969.97 4974
6970.76 5150
6971.55 5036
6972.34 5150
6973.12 5004
6973.91 5013
6974.70 5012
6975.49 5004
6976.28 4979
6977.07 5069
6977.85 5223
6978.64 5386
6979.43 5626
6980.22 6037
6981.01 6741
6981.80 7712
6982.59 9349
6983.37 11330
6984.16 13714
6984.95 16093
6985.74 18179
6986.53 19765
6987.32 20223
6988.11 19655
6988.90 18418
6989.69 16541
6990.47 14601
6991.26 12484
6992.05 10510
6992.84 8799
6993.63 7444
6994.42 6267
6995.21 5482
6996.00 4820
6996.79 4347
6997.58 4093
6998.37 3749
6999.16 3597
6999.95 3474
7000.74 3542
7001.53 3452
7002.32 3342
7003.11 3250
7003.90 3113
7004.69 3056
7005.48 2949
7006.27 2772
7007.06 2642
7007.85 2659
7008.64 2643
7009.43 2655
7010.22 2707
7011.01 2738
7011.80 2828
7012.59 3008
7013.38 3072
7014.17 3110
7014.96 3129
7015.75 3127
7016.54 3123
7017.33 3122
7018.12 3043
7018.91 3069
7019.70 2979
7020.49 3037
7021.28 3132
7022.07 3178
7022.87 3278
7023.66 3431
7024.45 3606
7025.24 3539
7026.03 3559
7026.82 3545
7027.61 3605
7028.40 3535
7029.19 3424
7029.99 3366
7030.78 3233
7031.57 3257
7032.36 3080
7033.15 3045
7033.94 2949
7034.74 3025
7035.53 3012
7036.32 3093
7037.11 3235
7037.90 3216
7038.69 3300
7039.49 3257
7040.28 3299
7041.07 3172
7041.86 3231
7042.65 3176
7043.45 3081
7044.24 3080
7045.03 3119
7045.82 3160
7046.61 3242
7047.41 3267
7048.20 3375
7048.99 3404
7049.78 3612
7050.58 3792
7051.37 3877
7052.16 3838
7052.95 3782
7053.75 3687
7054.54 3538
7055.33 3379
7056.13 3293
7056.92 3176
7057.71 3130
7058.50 3148
7059.30 3112
7060.09 3080
7060.88 2981
7061.68 2997
7062.47 2934
7063.26 2911
7064.06 2850
7064.85 2818
7065.64 2793
7066.44 2726
7067.23 2801
7068.02 2716
7068.82 2661
7069.61 2605
7070.40 2570
7071.20 2462
7071.99 2507
7072.78 2419
7073.58 2359
7074.37 2434
7075.17 2352
7075.96 2293
7076.75 2223
7077.55 2232
7078.34 2238
7079.14 2189
7079.93 2192
7080.72 2194
7081.52 2169
7082.31 2187
7083.11 2185
7083.90 2149
7084.70 2175
7085.49 2250
7086.28 2286
7087.08 2266
7087.87 2404
7088.67 2356
7089.46 2354
7090.26 2313
7091.05 2324
7091.85 2244
7092.64 2151
7093.44 2051
7094.23 1966
7095.03 1967
7095.82 1922
7096.62 1908
7097.41 1828
7098.21 1862
7099.00 1823
7099.80 1748
7100.59 1751
7101.39 1767
7102.18 1822
7102.98 1797
7103.77 1700
7104.57 1739
7105.37 1693
7106.16 1622
7106.96 1663
7107.75 1657
7108.55 1667
7109.34 1611
7110.14 1602
7110.94 1647
7111.73 1589
7112.53 1593
7113.32 1608
7114.12 1581
7114.92 1592
7115.71 1549
7116.51 1579
7117.30 1613
7118.10 1606
7118.90 1577
7119.69 1653
7120.49 1515
7121.29 1500
7122.08 1508
7122.88 1550
7123.68 1561
7124.47 1543
7125.27 1540
7126.07 1530
7126.86 1520
7127.66 1555
7128.46 1609
7129.25 1651
7130.05 1643
7130.85 1662
7131.64 1659
7132.44 1577
7133.24 1615
7134.04 1635
7134.83 1582
7135.63 1531
7136.43 1471
7137.23 1448
7138.02 1465
7138.82 1433
7139.62 1350
7140.42 1354
7141.21 1398
7142.01 1384
7142.81 1386
7143.61 1380
7144.40 1369
7145.20 1384
7146.00 1371
7146.80 1333
7147.59 1372
7148.39 1354
7149.19 1358
7149.99 1338
7150.79 1292
7151.59 1252
7152.38 1260
7153.18 1288
7153.98 1381
7154.78 1306
7155.58 1337
7156.38 1346
7157.17 1336
7157.97 1360
7158.77 1392
7159.57 1445
7160.37 1359
7161.17 1349
7161.97 1332
7162.76 1313
7163.56 1294
7164.36 1316
7165.16 1315
7165.96 1302
7166.76 1271
7167.56 1261
7168.36 1253
7169.16 1229
7169.96 1229
7170.75 1189
7171.55 1266
7172.35 1220
7173.15 1235
7173.95 1184
7174.75 1197
7175.55 1156
7176.35 1173
7177.15 1145
7177.95 1148
7178.75 1200
7179.55 1150
7180.35 1130
7181.15 1156
7181.95 1214
7182.75 1207
7183.55 1247
7184.35 1199
7185.15 1217
7185.95 1181
7186.75 1162
7187.55 1119
7188.35 1146
7189.15 1173
7189.95 1190
7190.75 1139
7191.55 1131
7192.35 1096
7193.15 1138
7193.95 1107
7194.75 1098
7195.55 1141
7196.35 1153
7197.15 1187
7197.95 1098
7198.76 1155
7199.56 1133
7200.36 1107
7201.16 1125
7201.96 1161
7202.76 1165
7203.56 1170
7204.36 1161
7205.16 1072
7205.96 1131
7206.77 1136
7207.57 1138
7208.37 1134
7209.17 1161
7209.97 1132
7210.77 1173
7211.57 1199
7212.38 1201
7213.18 1221
7213.98 1216
7214.78 1213
7215.58 1227
7216.38 1212
7217.19 1227
7217.99 1159
7218.79 1195
7219.59 1234
7220.39 1273
7221.20 1249
7222.00 1242
7222.80 1240
7223.60 1228
7224.40 1222
7225.21 1192
7226.01 1225
7226.81 1243
7227.61 1243
7228.42 1201
7229.22 1258
7230.02 1233
7230.82 1228
7231.63 1216
7232.43 1236
7233.23 1305
7234.03 1308
7234.84 1339
7235.64 1413
7236.44 1491
7237.25 1501
7238.05 1454
7238.85 1480
7239.65 1528
7240.46 1440
7241.26 1413
7242.06 1424
7242.87 1330
7243.67 1313
7244.47 1304
7245.28 1262
7246.08 1234
7246.88 1280
7247.69 1269
7248.49 1233
7249.30 1239
7250.10 1252
7250.90 1195
7251.71 1281
7252.51 1235
7253.31 1246
7254.12 1310
7254.92 1299
7255.73 1284
7256.53 1326
7257.33 1348
7258.14 1307
7258.94 1267
7259.75 1248
7260.55 1250
7261.35 1213
7262.16 1268
7262.96 1239
7263.77 1285
7264.57 1279
7265.38 1246
7266.18 1289
7266.99 1323
7267.79 1328
7268.59 1263
7269.40 1279
7270.20 1243
7271.01 1284
7271.81 1332
7272.62 1319
7273.42 1259
7274.23 1274
7275.03 1303
7275.84 1332
7276.64 1319
7277.45 1320
7278.25 1349
7279.06 1338
7279.86 1418
7280.67 1472
7281.48 1486
7282.28 1582
7283.09 1636
7283.89 1789
7284.70 1898
7285.50 1857
7286.31 1970
7287.11 1941
7287.92 1882
7288.73 1810
7289.53 1684
7290.34 1661
7291.14 1589
7291.95 1521
7292.76 1460
7293.56 1455
7294.37 1450
7295.17 1426
7295.98 1424
7296.79 1506
7297.59 1464
7298.40 1489
7299.21 1491
7300.01 1503
7300.82 1509
7301.62 1570
7302.43 1573
7303.24 1521
7304.04 1506
7304.85 1527
7305.66 1494
7306.46 1585
7307.27 1588
7308.08 1588
7308.89 1602
7309.69 1678
7310.50 1761
7311.31 1776
7312.11 1831
7312.92 1758
7313.73 1769
7314.53 1824
7315.34 1890
7316.15 1985
7316.96 2180
7317.76 2359
7318.57 2648
7319.38 2929
7320.19 3244
7320.99 3297
7321.80 3156
7322.61 3071
7323.42 2928
7324.22 2666
7325.03 2478
7325.84 2261
7326.65 2211
7327.46 2064
7328.26 1973
7329.07 1882
7329.88 1813
7330.69 1731
7331.50 1748
7332.30 1712
7333.11 1657
7333.92 1657
7334.73 1681
7335.54 1735
7336.35 1803
7337.15 1717
7337.96 1791
7338.77 1825
7339.58 1776
7340.39 1894
7341.20 1823
7342.01 1843
7342.82 1814
7343.62 1810
7344.43 1706
7345.24 1648
7346.05 1550
7346.86 1535
7347.67 1498
7348.48 1495
7349.29 1440
7350.10 1422
7350.91 1436
7351.71 1421
7352.52 1427
7353.33 1407
7354.14 1356
7354.95 1376
7355.76 1370
7356.57 1387
7357.38 1375
7358.19 1392
7359.00 1510
7359.81 1504
7360.62 1533
7361.43 1582
7362.24 1528
7363.05 1521
7363.86 1502
7364.67 1498
7365.48 1478
7366.29 1438
7367.10 1385
7367.91 1353
7368.72 1339
7369.53 1346
7370.34 1318
7371.15 1365
7371.96 1277
7372.77 1257
7373.58 1252
7374.39 1276
7375.20 1331
7376.01 1276
7376.82 1332
7377.63 1331
7378.45 1331
7379.26 1380
7380.07 1429
7380.88 1485
7381.69 1506
7382.50 1542
7383.31 1568
7384.12 1487
7384.93 1470
7385.74 1448
7386.56 1403
7387.37 1365
7388.18 1371
7388.99 1319
7389.80 1290
7390.61 1245
7391.42 1161
7392.24 1220
7393.05 1165
7393.86 1213
7394.67 1178
7395.48 1132
7396.29 1168
7397.10 1166
7397.92 1193
7398.73 1220
7399.54 1161
7400.35 1188
7401.16 1150
7401.98 1187
7402.79 1147
7403.60 1146
7404.41 1158
7405.23 1159
7406.04 1161
7406.85 1137
7407.66 1142
7408.47 1122
7409.29 1140
7410.10 1081
7410.91 1095
7411.72 1057
7412.54 1062
7413.35 1092
7414.16 1038
7414.98 1052
7415.79 1053
7416.60 1049
7417.41 1057
7418.23 1032
7419.04 1022
7419.85 1047
7420.67 1016
7421.48 1048
7422.29 1036
7423.11 1002
7423.92 1020
7424.73 990
7425.54 973
7426.36 1037
7427.17 1025
7427.99 983
7428.80 965
7429.61 966
7430.43 980
7431.24 1014
7432.05 973
7432.87 996
7433.68 999
7434.49 1020
7435.31 956
7436.12 1003
7436.94 987
7437.75 1007
7438.56 1022
7439.38 998
7440.19 987
7441.01 994
7441.82 1015
7442.64 999
7443.45 1005
7444.26 954
7445.08 946
7445.89 975
7446.71 944
7447.52 964
7448.34 974
7449.15 985
7449.97 960
7450.78 975
7451.59 978
7452.41 1003
7453.22 982
7454.04 931
7454.85 955
7455.67 955
7456.48 941
7457.30 951
7458.11 929
7458.93 985
7459.74 1022
7460.56 984
7461.38 990
7462.19 960
7463.01 1020
7463.82 969
7464.64 916
7465.45 953
7466.27 961
7467.08 973
7467.90 962
7468.72 997
7469.53 1016
7470.35 1006
7471.16 999
7471.98 1023
7472.79 1072
7473.61 1111
7474.43 1108
7475.24 1148
7476.06 1099
7476.87 1053
7477.69 1074
7478.51 1019
7479.32 1059
7480.14 1029
7480.96 1064
7481.77 1085
7482.59 1085
7483.41 1047
7484.22 1040
7485.04 1044
7485.85 1018
7486.67 1070
7487.49 1002
7488.31 1007
7489.12 1025
7489.94 1012
7490.76 974
7491.57 1003
7492.39 1006
7493.21 1045
7494.02 1024
7494.84 1019
7495.66 1007
7496.48 970
7497.29 982
7498.11 1030
7498.93 1061
7499.74 1006
7500.56 978
7501.38 1036
7502.20 1079
7503.01 1048
7503.83 1088
7504.65 1058
7505.47 1047
7506.29 1060
7507.10 1089
7507.92 1093
7508.74 1055
7509.56 996
7510.37 1004
7511.19 991
7512.01 1053
7512.83 1003
7513.65 992
7514.47 1001
7515.28 970
7516.10 991
7516.92 1014
7517.74 1018
7518.56 1048
7519.38 1005
7520.19 1047
7521.01 982
7521.83 993
7522.65 1000
7523.47 1051
7524.29 1034
7525.11 1011
7525.92 1057
7526.74 1024
7527.56 1022
7528.38 983
7529.20 983
7530.02 1018
7530.84 1005
7531.66 1021
7532.48 1003
7533.30 1077
7534.12 1052
7534.93 1021
7535.75 946
7536.57 957
7537.39 979
7538.21 986
7539.03 957
7539.85 969
7540.67 986
7541.49 1004
7542.31 972
7543.13 1021
7543.95 1007
7544.77 1034
7545.59 1055
7546.41 1060
7547.23 1058
7548.05 976
7548.87 990
7549.69 1040
7550.51 1006
7551.33 993
7552.15 1017
7552.97 1016
7553.79 981
7554.61 967
7555.43 966
7556.25 1007
7557.07 986
7557.89 1002
7558.71 1030
7559.53 1013
7560.36 1054
7561.18 1067
7562.00 1063
7562.82 999
7563.64 1090
7564.46 1024
7565.28 1072
7566.10 1031
7566.92 1051
7567.74 1111
7568.56 1107
7569.39 1047
7570.21 1035
7571.03 1024
7571.85 1063
7572.67 1057
7573.49 1045
7574.31 1081
7575.14 1071
7575.96 1131
7576.78 1119
7577.60 1133
7578.42 1106
7579.24 1080
7580.06 1100
7580.89 1079
7581.71 1078
7582.53 1115
7583.35 1125
7584.17 1122
7585.00 1189
7585.82 1192
7586.64 1192
7587.46 1145
7588.29 1252
7589.11 1262
7589.93 1248
7590.75 1264
7591.57 1290
7592.40 1266
7593.22 1289
7594.04 1296
7594.86 1304
7595.69 1340
7596.51 1271
7597.33 1312
7598.15 1386
7598.98 1351
7599.80 1414
7600.62 1433
7601.45 1393
7602.27 1413
7603.09 1472
7603.92 1509
7604.74 1648
7605.56 1645
7606.38 1594
7607.21 1638
7608.03 1583
7608.85 1612
7609.68 1550
7610.50 1523
7611.32 1501
7612.15 1453
7612.97 1486
7613.80 1465
7614.62 1553
7615.44 1586
7616.27 1656
7617.09 1701
7617.91 1777
7618.74 1981
7619.56 2000
7620.39 2031
7621.21 2011
7622.03 1996
7622.86 1848
7623.68 1779
7624.51 1766
7625.33 1717
7626.15 1753
7626.98 1730
7627.80 1695
7628.63 1698
7629.45 1720
7630.28 1790
7631.10 1831
7631.93 1815
7632.75 1814
7633.58 1816
7634.40 1717
7635.22 1588
7636.05 1650
7636.87 1607
7637.70 1528
7638.52 1523
7639.35 1503
7640.17 1466
7641.00 1394
7641.82 1375
7642.65 1338
7643.47 1357
7644.30 1424
7645.13 1455
7645.95 1438
7646.78 1454
7647.60 1479
7648.43 1476
7649.25 1524
7650.08 1516
7650.90 1444
7651.73 1475
7652.55 1432
7653.38 1391
7654.21 1341
7655.03 1336
7655.86 1303
7656.68 1236
7657.51 1239
7658.34 1256
7659.16 1180
7659.99 1173
7660.81 1178
7661.64 1163
7662.47 1135
7663.29 1162
7664.12 1133
7664.95 1194
7665.77 1173
7666.60 1204
7667.42 1179
7668.25 1183
7669.08 1131
7669.90 1171
7670.73 1155
7671.56 1141
7672.38 1070
7673.21 1118
7674.04 1117
7674.87 1103
7675.69 1182
7676.52 1154
7677.35 1128
7678.17 1155
7679.00 1141
7679.83 1080
7680.65 1136
7681.48 1169
7682.31 1124
7683.14 1200
7683.96 1219
7684.79 1263
7685.62 1324
7686.45 1372
7687.27 1360
7688.10 1329
7688.93 1257
7689.76 1307
7690.58 1272
7691.41 1260
7692.24 1193
7693.07 1206
7693.90 1205
7694.72 1169
7695.55 1215
7696.38 1263
7697.21 1233
7698.04 1279
7698.86 1348
7699.69 1355
7700.52 1359
7701.35 1304
7702.18 1292
7703.01 1250
7703.83 1279
7704.66 1271
7705.49 1265
7706.32 1166
7707.15 1167
7707.98 1202
7708.81 1179
7709.63 1132
7710.46 1188
7711.29 1124
7712.12 1158
7712.95 1146
7713.78 1135
7714.61 1103
7715.44 1095
7716.27 1078
7717.10 1095
7717.93 1072
7718.75 1026
7719.58 1055
7720.41 1103
7721.24 1063
7722.07 1042
7722.90 1086
7723.73 1063
7724.56 1053
7725.39 1080
7726.22 1133
7727.05 1111
7727.88 1072
7728.71 1047
7729.54 1112
7730.37 1059
7731.20 1120
7732.03 1111
7732.86 1069
7733.69 1102
7734.52 1094
7735.35 1042
7736.18 1007
7737.01 1021
7737.84 1049
7738.67 1009
7739.50 1012
7740.33 1015
7741.16 980
7741.99 1009
7742.82 1005
7743.65 1007
7744.48 1053
7745.31 1103
7746.14 1185
7746.98 1186
7747.81 1226
7748.64 1278
7749.47 1346
7750.30 1345
7751.13 1308
7751.96 1307
7752.79 1259
7753.62 1178
7754.45 1144
7755.29 1062
7756.12 1056
7756.95 1032
7757.78 1033
7758.61 1054
7759.44 1055
7760.27 1055
7761.11 1025
7761.94 997
7762.77 1008
7763.60 1013
7764.43 1010
7765.26 1015
7766.10 1013
7766.93 985
7767.76 977
7768.59 1006
7769.42 991
7770.26 990
7771.09 964
7771.92 956
7772.75 965
7773.58 962
7774.42 992
7775.25 1061
7776.08 1056
7776.91 1042
7777.75 999
7778.58 1002
7779.41 1014
7780.24 1006
7781.08 975
7781.91 986
7782.74 1002
7783.57 1005
7784.41 1073
7785.24 1045
7786.07 1039
7786.91 1080
7787.74 1025
7788.57 1000
7789.40 1023
7790.24 1034
7791.07 1055
7791.90 1041
7792.74 1052
7793.57 1090
7794.40 1119
7795.24 1099
7796.07 1131
7796.90 1081
7797.74 1131
7798.57 1095
7799.40 1124
7800.24 1120
7801.07 1160
7801.91 1149
7802.74 1201
7803.57 1197
7804.41 1243
7805.24 1256
7806.07 1255
7806.91 1212
7807.74 1247
7808.58 1212
7809.41 1268
7810.25 1263
7811.08 1259
7811.91 1321
7812.75 1351
7813.58 1450
7814.42 1407
7815.25 1452
7816.09 1485
7816.92 1456
7817.75 1456
7818.59 1494
7819.42 1457
7820.26 1509
7821.09 1549
7821.93 1562
7822.76 1619
7823.60 1685
7824.43 1657
7825.27 1676
7826.10 1677
7826.94 1651
7827.77 1610
7828.61 1628
7829.44 1553
7830.28 1522
7831.11 1484
7831.95 1550
7832.78 1586
7833.62 1548
7834.46 1626
7835.29 1652
7836.13 1709
7836.96 1683
7837.80 1604
7838.63 1585
7839.47 1551
7840.31 1571
7841.14 1441
7841.98 1426
7842.81 1381
7843.65 1406
7844.48 1343
7845.32 1327
7846.16 1280
7846.99 1259
7847.83 1272
7848.67 1248
7849.50 1262
7850.34 1254
7851.17 1255
7852.01 1240
7852.85 1237
7853.68 1240
7854.52 1220
7855.36 1261
7856.19 1301
7857.03 1310
7857.87 1312
7858.70 1332
7859.54 1297
7860.38 1324
7861.21 1347
7862.05 1368
7862.89 1370
7863.72 1320
7864.56 1334
7865.40 1372
7866.24 1324
7867.07 1258
7867.91 1278
7868.75 1335
7869.59 1264
7870.42 1316
7871.26 1292
7872.10 1376
7872.94 1353
7873.77 1353
7874.61 1424
7875.45 1445
7876.29 1526
7877.12 1630
7877.96 1732
7878.80 1731
7879.64 1835
7880.47 1874
7881.31 1902
7882.15 1855
7882.99 1871
7883.83 1857
7884.66 1760
7885.50 1733
7886.34 1640
7887.18 1581
7888.02 1554
7888.86 1547
7889.69 1539
7890.53 1563
7891.37 1627
7892.21 1599
7893.05 1640
7893.89 1681
7894.73 1642
7895.56 1644
7896.40 1561
7897.24 1502
7898.08 1506
7898.92 1496
7899.76 1437
7900.60 1386
7901.44 1361
7902.28 1299
7903.12 1265
7903.95 1222
7904.79 1242
7905.63 1236
7906.47 1254
7907.31 1231
7908.15 1213
7908.99 1253
7909.83 1230
7910.67 1242
7911.51 1244
7912.35 1270
7913.19 1270
7914.03 1265
7914.87 1321
7915.71 1292
7916.55 1302
7917.39 1363
7918.23 1328
7919.07 1365
7919.91 1290
7920.75 1297
7921.59 1341
7922.43 1274
7923.27 1270
7924.11 1255
7924.95 1238
7925.79 1204
7926.63 1149
7927.47 1144
7928.31 1103
7929.15 1058
7929.99 1101
7930.83 1146
7931.67 1125
7932.51 1125
7933.35 1097
7934.19 1109
7935.04 1136
7935.88 1100
7936.72 1109
7937.56 1116
7938.40 1124
7939.24 1103
7940.08 1115
7940.92 1152
7941.76 1158
7942.60 1139
7943.45 1135
7944.29 1108
7945.13 1078
7945.97 1115
7946.81 1159
7947.65 1177
7948.49 1153
7949.34 1168
7950.18 1152
7951.02 1192
7951.86 1182
7952.70 1276
7953.54 1277
7954.39 1294
7955.23 1369
7956.07 1430
7956.91 1468
7957.75 1509
7958.60 1490
7959.44 1442
7960.28 1423
7961.12 1424
7961.96 1429
7962.81 1416
7963.65 1387
7964.49 1378
7965.33 1427
7966.18 1435
7967.02 1536
7967.86 1619
7968.70 1676
7969.55 1740
7970.39 1700
7971.23 1595
7972.08 1574
7972.92 1483
7973.76 1413
7974.60 1335
7975.45 1247
7976.29 1239
7977.13 1175
7977.98 1161
7978.82 1164
7979.66 1138
7980.51 1147
7981.35 1178
7982.19 1137
7983.04 1091
7983.88 1140
7984.72 1126
7985.57 1048
7986.41 1080
7987.25 1050
7988.10 1068
7988.94 1053
7989.78 1017
7990.63 1055
7991.47 1022
7992.32 940
7993.16 970
7994.00 954
7994.85 975
7995.69 936
7996.54 895
7997.38 891
7998.22 919
7999.07 891
7999.91 876
8000.76 888
8001.60 885
8002.45 851
8003.29 892
8004.13 860
8004.98 867
8005.82 855
8006.67 875
8007.51 880
8008.36 826
8009.20 849
8010.05 857
8010.89 835
8011.74 849
8012.58 846
8013.43 856
8014.27 845
8015.12 843
8015.96 783
8016.81 789
8017.65 815
8018.50 800
8019.34 789
8020.19 784
8021.03 804
8021.88 816
8022.72 820
8023.57 833
8024.41 818
8025.26 786
8026.11 770
8026.95 767
8027.80 768
8028.64 801
8029.49 762
8030.33 778
8031.18 835
8032.03 826
8032.87 769
8033.72 799
8034.56 824
8035.41 816
8036.26 818
8037.10 796
8037.95 801
8038.80 806
8039.64 769
8040.49 792
8041.34 807
8042.18 798
8043.03 784
8043.87 811
8044.72 770
8045.57 708
8046.41 804
8047.26 822
8048.11 794
8048.96 751
8049.80 776
8050.65 785
8051.50 772
8052.34 773
8053.19 765
8054.04 741
8054.88 747
8055.73 762
8056.58 759
8057.43 738
8058.27 687
8059.12 723
8059.97 760
8060.82 742
8061.66 726
8062.51 751
8063.36 750
8064.21 735
8065.05 717
8065.90 757
8066.75 708
8067.60 735
8068.44 737
8069.29 761
8070.14 734
8070.99 733
8071.84 766
8072.68 715
8073.53 706
8074.38 713
8075.23 695
8076.08 757
8076.93 728
8077.77 716
8078.62 710
8079.47 726
8080.32 701
8081.17 726
8082.02 742
8082.87 744
8083.71 712
8084.56 741
8085.41 732
8086.26 739
8087.11 736
8087.96 756
8088.81 769
8089.66 721
8090.51 782
8091.35 724
8092.20 747
8093.05 730
8093.90 733
8094.75 745
8095.60 741
8096.45 743
8097.30 748
8098.15 744
8099.00 765
8099.85 732
8100.70 728
8101.55 741
8102.40 757
8103.25 780
8104.10 794
8104.95 753
8105.80 747
8106.65 759
8107.50 751
8108.35 783
8109.20 770
8110.05 813
8110.90 758
8111.75 762
8112.60 734
8113.45 740
8114.30 735
8115.15 716
8116.00 716
8116.85 752
8117.70 754
8118.55 748
8119.40 738
8120.25 798
8121.10 754
8121.95 767
8122.80 771
8123.65 717
8124.50 777
8125.35 768
8126.20 796
8127.06 787
8127.91 765
8128.76 764
8129.61 765
8130.46 731
8131.31 790
8132.16 816
8133.01 840
8133.86 845
8134.72 780
8135.57 813
8136.42 820
8137.27 774
8138.12 790
8138.97 785
8139.83 761
8140.68 828
8141.53 814
8142.38 788
8143.23 784
8144.08 768
8144.94 813
8145.79 755
8146.64 776
8147.49 798
8148.34 801
8149.20 829
8150.05 828
8150.90 902
8151.75 819
8152.60 801
8153.46 882
8154.31 902
8155.16 919
8156.01 966
8156.87 932
8157.72 963
8158.57 952
8159.42 977
8160.28 905
8161.13 850
8161.98 875
8162.84 851
8163.69 859
8164.54 776
8165.39 757
8166.25 741
8167.10 724
8167.95 787
8168.81 789
8169.66 802
8170.51 768
8171.37 687
8172.22 734
8173.07 718
8173.93 752
8174.78 748
8175.63 715
8176.49 752
8177.34 731
8178.19 728
8179.05 700
8179.90 697
8180.76 703
8181.61 692
8182.46 669
8183.32 696
8184.17 685
8185.02 742
8185.88 659
8186.73 707
8187.59 688
8188.44 726
8189.30 704
8190.15 697
8191.00 652
8191.86 688
8192.71 682
8193.57 698
8194.42 718
8195.28 710
8196.13 744
8196.99 708
8197.84 715
8198.69 665
8199.55 721
8200.40 683
8201.26 698
8202.11 654
8202.97 671
8203.82 683
8204.68 669
8205.53 683
8206.39 691
8207.24 674
8208.10 706
8208.95 711
8209.81 723
8210.67 731
8211.52 727
8212.38 691
8213.23 753
8214.09 734
8214.94 654
8215.80 685
8216.65 701
8217.51 684
8218.37 700
8219.22 720
8220.08 744
8220.93 770
8221.79 760
8222.64 748
8223.50 743
8224.36 727
8225.21 727
8226.07 734
8226.92 743
8227.78 740
8228.64 735
8229.49 706
8230.35 721
8231.21 691
8232.06 683
8232.92 700
8233.78 715
8234.63 687
8235.49 694
8236.35 713
8237.20 665
8238.06 657
8238.92 661
8239.77 643
8240.63 662
8241.49 699
8242.34 691
8243.20 668
8244.06 658
8244.91 655
8245.77 695
8246.63 665
8247.49 670
8248.34 658
8249.20 719
8250.06 691
8250.92 710
8251.77 699
8252.63 699
8253.49 708
8254.35 688
8255.20 675
8256.06 698
8256.92 736
8257.78 740
8258.63 722
8259.49 773
8260.35 749
8261.21 691
8262.07 690
8262.92 748
8263.78 740
8264.64 706
8265.50 686
8266.36 707
8267.22 730
8268.07 731
8268.93 725
8269.79 753
8270.65 756
8271.51 784
8272.37 766
8273.22 814
8274.08 792
8274.94 806
8275.80 826
8276.66 851
8277.52 862
8278.38 863
8279.24 877
8280.09 967
8280.95 989
8281.81 1027
8282.67 1005
8283.53 942
8284.39 1004
8285.25 945
8286.11 903
8286.97 909
8287.83 904
8288.69 844
8289.55 848
8290.41 883
8291.26 888
8292.12 893
8292.98 929
8293.84 974
8294.70 982
8295.56 989
8296.42 967
8297.28 963
8298.14 964
8299.00 921
8299.86 957
8300.72 955
8301.58 869
8302.44 840
8303.30 855
8304.16 822
8305.02 817
8305.88 858
8306.74 858
8307.60 799
8308.46 791
8309.33 814
8310.19 769
8311.05 749
8311.91 772
8312.77 785
8313.63 785
8314.49 792
8315.35 788
8316.21 764
8317.07 752
8317.93 761
8318.79 772
8319.65 714
8320.52 735
8321.38 721
8322.24 726
8323.10 754
8323.96 730
8324.82 742
8325.68 733
8326.54 722
8327.41 736
8328.27 737
8329.13 695
8329.99 782
8330.85 741
8331.71 745
8332.57 733
8333.44 711
8334.30 733
8335.16 752
8336.02 736
8336.88 724
8337.75 745
8338.61 756
8339.47 771
8340.33 721
8341.19 740
8342.06 717
8342.92 706
8343.78 687
8344.64 771
8345.50 731
8346.37 737
8347.23 732
8348.09 730
8348.95 697
8349.82 723
8350.68 787
8351.54 762
8352.40 746
8353.27 730
8354.13 761
8354.99 784
8355.86 756
8356.72 779
8357.58 746
8358.45 722
8359.31 763
8360.17 744
8361.03 779
8361.90 714
8362.76 709
8363.62 760
8364.49 740
8365.35 750
8366.21 755
8367.08 751
8367.94 771
8368.80 745
8369.67 743
8370.53 766
8371.40 775
8372.26 778
8373.12 766
8373.99 734
8374.85 740
8375.71 766
8376.58 787
8377.44 749
8378.31 696
8379.17 746
8380.03 747
8380.90 758
8381.76 766
8382.63 758
8383.49 775
8384.36 745
8385.22 742
8386.08 751
8386.95 785
8387.81 786
8388.68 736
8389.54 803
8390.41 783
8391.27 758
8392.14 802
8393.00 772
8393.87 751
8394.73 777
8395.60 834
8396.46 825
8397.33 780
8398.19 796
8399.06 829
8399.92 835
8400.79 800
8401.65 816
8402.52 841
8403.38 827
8404.25 822
8405.11 801
8405.98 831
8406.84 815
8407.71 821
8408.58 865
8409.44 866
8410.31 858
8411.17 892
8412.04 834
8412.90 883
8413.77 880
8414.64 855
8415.50 879
8416.37 847
8417.23 865
8418.10 890
8418.97 937
8419.83 917
8420.70 907
8421.56 914
8422.43 951
8423.30 955
8424.16 1015
8425.03 992
8425.90 1003
8426.76 1033
8427.63 1007
8428.50 1021
8429.36 1007
8430.23 1003
8431.10 1022
8431.96 1053
8432.83 1067
8433.70 1080
8434.56 1098
8435.43 1078
8436.30 1134
8437.16 1174
8438.03 1168
8438.90 1203
8439.77 1216
8440.63 1246
8441.50 1302
8442.37 1289
8443.24 1314
8444.10 1388
8444.97 1431
8445.84 1432
8446.71 1441
8447.57 1502
8448.44 1484
8449.31 1429
8450.18 1494
8451.04 1481
8451.91 1537
8452.78 1592
8453.65 1715
8454.52 1934
8455.38 2081
8456.25 2134
8457.12 2317
8457.99 2402
8458.86 2327
8459.72 2287
8460.59 2187
8461.46 2079
8462.33 1848
8463.20 1745
8464.07 1615
8464.93 1578
8465.80 1521
8466.67 1489
8467.54 1422
8468.41 1365
8469.28 1320
8470.15 1261
8471.02 1318
8471.88 1231
8472.75 1242
8473.62 1251
8474.49 1248
8475.36 1220
8476.23 1223
8477.10 1182
8477.97 1228
8478.84 1278
8479.71 1269
8480.58 1303
8481.44 1329
8482.31 1320
8483.18 1380
8484.05 1396
8484.92 1429
8485.79 1381
8486.66 1334
8487.53 1337
8488.40 1280
8489.27 1299
8490.14 1332
8491.01 1326
8491.88 1303
8492.75 1291
8493.62 1325
8494.49 1320
8495.36 1345
8496.23 1325
8497.10 1382
8497.97 1351
8498.84 1393
8499.71 1388
8500.58 1346
8501.45 1368
8502.32 1417
8503.19 1378
8504.06 1339
8504.93 1364
8505.80 1402
8506.67 1403
8507.55 1400
8508.42 1390
8509.29 1420
8510.16 1449
8511.03 1489
8511.90 1433
8512.77 1440
8513.64 1495
8514.51 1467
8515.38 1478
8516.25 1439
8517.13 1439
8518.00 1456
8518.87 1515
8519.74 1482
8520.61 1511
8521.48 1558
8522.35 1597
8523.23 1629
8524.10 1622
8524.97 1770
8525.84 1896
8526.71 1957
8527.58 1989
8528.46 2030
8529.33 2018
8530.20 1999
8531.07 1978
8531.94 1912
8532.81 1832
8533.69 1765
8534.56 1686
8535.43 1685
8536.30 1648
8537.18 1642
8538.05 1706
8538.92 1715
8539.79 1695
8540.66 1729
8541.54 1830
8542.41 1868
8543.28 2010
8544.15 2111
8545.03 2253
8545.90 2352
8546.77 2550
8547.64 2542
8548.52 2618
8549.39 2507
8550.26 2474
8551.14 2450
8552.01 2367
8552.88 2297
8553.76 2217
8554.63 2208
8555.50 2131
8556.37 2033
8557.25 1966
8558.12 1918
8558.99 1795
8559.87 1745
8560.74 1637
8561.61 1546
8562.49 1530
8563.36 1473
8564.24 1411
8565.11 1340
8565.98 1319
8566.86 1299
8567.73 1277
8568.60 1248
8569.48 1260
8570.35 1252
8571.23 1263
8572.10 1232
8572.97 1206
8573.85 1246
8574.72 1209
8575.60 1161
8576.47 1234
8577.34 1217
8578.22 1193
8579.09 1229
8579.97 1238
8580.84 1268
8581.72 1203
8582.59 1239
8583.47 1241
8584.34 1262
8585.21 1276
8586.09 1281
8586.96 1336
8587.84 1336
8588.71 1295
8589.59 1291
8590.46 1348
8591.34 1320
8592.21 1337
8593.09 1297
8593.96 1315
8594.84 1345
8595.71 1346
8596.59 1316
8597.46 1329
8598.34 1355
8599.22 1335
8600.09 1363
8600.97 1388
8601.84 1377
8602.72 1457
8603.59 1423
8604.47 1413
8605.34 1464
8606.22 1418
8607.10 1479
8607.97 1424
8608.85 1462
8609.72 1462
8610.60 1471
8611.47 1500
8612.35 1527
8613.23 1477
8614.10 1533
8614.98 1556
8615.86 1553
8616.73 1585
8617.61 1569
8618.48 1580
8619.36 1628
8620.24 1601
8621.11 1670
8621.99 1679
8622.87 1702
8623.74 1677
8624.62 1688
8625.50 1729
8626.37 1751
8627.25 1741
8628.13 1716
8629.00 1787
8629.88 1853
8630.76 1806
8631.64 1818
8632.51 1799
8633.39 1878
8634.27 1849
8635.14 1801
8636.02 1833
8636.90 1811
8637.78 1854
8638.65 1883
8639.53 1886
8640.41 1897
8641.29 1932
8642.16 1926
8643.04 1921
8643.92 2023
8644.80 2045
8645.67 2105
8646.55 2130
8647.43 2206
8648.31 2228
8649.18 2204
8650.06 2225
8650.94 2218
8651.82 2216
8652.70 2202
8653.58 2239
8654.45 2352
8655.33 2383
8656.21 2359
8657.09 2463
8657.97 2522
8658.84 2604
8659.72 2594
8660.60 2765
8661.48 2824
8662.36 3051
8663.24 3205
8664.12 3464
8664.99 3652
8665.87 3752
8666.75 3812
8667.63 3814
8668.51 3690
8669.39 3661
8670.27 3581
8671.15 3589
8672.03 3674
8672.91 3648
8673.78 3667
8674.66 3720
8675.54 3703
8676.42 3662
8677.30 3628
8678.18 3499
8679.06 3330
8679.94 3104
8680.82 2994
8681.70 2864
8682.58 2709
8683.46 2672
8684.34 2595
8685.22 2546
8686.10 2620
8686.98 2657
8687.86 2755
8688.74 2918
8689.62 3125
8690.50 3459
8691.38 3839
8692.26 4184
8693.14 4396
8694.02 4571
8694.90 4628
8695.78 4574
8696.66 4302
8697.54 4034
8698.42 3810
8699.30 3645
8700.18 3381
8701.06 3173
8701.94 3070
8702.82 2994
8703.70 2892
8704.58 2707
8705.46 2646
8706.34 2535
8707.23 2413
8708.11 2289
8708.99 2142
8709.87 2059
8710.75 1984
8711.63 1863
8712.51 1815
8713.39 1742
8714.27 1778
8715.16 1716
8716.04 1698
8716.92 1632
8717.80 1578
8718.68 1604
8719.56 1570
8720.44 1586
8721.33 1590
8722.21 1564
8723.09 1558
8723.97 1526
8724.85 1539
8725.73 1600
8726.62 1580
8727.50 1603
8728.38 1581
8729.26 1564
8730.14 1615
8731.03 1645
8731.91 1691
8732.79 1700
8733.67 1693
8734.55 1615
8735.44 1607
8736.32 1633
8737.20 1601
8738.08 1617
8738.97 1629
8739.85 1577
8740.73 1563
8741.61 1559
8742.50 1525
8743.38 1526
8744.26 1507
8745.14 1495
8746.03 1508
8746.91 1536
8747.79 1482
8748.68 1473
8749.56 1423
8750.44 1428
8751.33 1442
8752.21 1501
8753.09 1544
8753.97 1543
8754.86 1466
8755.74 1460
8756.62 1583
8757.51 1538
8758.39 1529
8759.28 1597
8760.16 1588
8761.04 1583
8761.93 1530
8762.81 1586
8763.69 1556
8764.58 1556
8765.46 1568
8766.34 1555
8767.23 1530
8768.11 1547
8769.00 1546
8769.88 1539
8770.76 1572
8771.65 1589
8772.53 1546
8773.42 1480
8774.30 1546
8775.19 1533
8776.07 1522
8776.95 1535
8777.84 1549
8778.72 1514
8779.61 1551
8780.49 1594
8781.38 1630
8782.26 1606
8783.15 1676
8784.03 1747
8784.92 1686
8785.80 1589
8786.69 1593
8787.57 1629
8788.46 1582
8789.34 1463
8790.23 1427
8791.11 1455
8792.00 1424
8792.88 1353
8793.77 1344
8794.65 1314
8795.54 1354
8796.42 1327
8797.31 1330
8798.19 1298
8799.08 1303
8799.96 1303
8800.85 1316
8801.74 1284
8802.62 1262
8803.51 1317
8804.39 1291
8805.28 1312
8806.16 1277
8807.05 1290
8807.94 1266
8808.82 1267
8809.71 1269
8810.59 1246
8811.48 1244
8812.37 1232
8813.25 1237
8814.14 1261
8815.03 1237
8815.91 1241
8816.80 1297
8817.68 1272
8818.57 1286
8819.46 1374
8820.34 1338
8821.23 1322
8822.12 1289
8823.00 1295
8823.89 1292
8824.78 1211
8825.66 1196
8826.55 1194
8827.44 1204
8828.33 1160
8829.21 1111
8830.10 1146
8830.99 1118
8831.87 1119
8832.76 1146
8833.65 1127
8834.54 1132
8835.42 1128
8836.31 1137
8837.20 1147
8838.08 1062
8838.97 1060
8839.86 1084
8840.75 1092
8841.64 1098
8842.52 1050
8843.41 1056
8844.30 995
8845.19 1065
8846.07 1020
8846.96 1032
8847.85 1020
8848.74 1020
8849.63 1029
8850.51 1023
8851.40 1044
8852.29 1046
8853.18 1007
8854.07 994
8854.96 1002
8855.84 966
8856.73 949
8857.62 916
8858.51 950
8859.40 959
8860.29 934
8861.17 907
8862.06 920
8862.95 884
8863.84 898
8864.73 914
8865.62 965
8866.51 934
8867.40 925
8868.29 906
8869.17 926
8870.06 916
8870.95 894
8871.84 873
8872.73 879
8873.62 894
8874.51 868
8875.40 823
8876.29 837
8877.18 844
8878.07 874
8878.96 875
8879.85 857
8880.74 827
8881.63 833
8882.51 832
8883.40 829
8884.29 819
8885.18 858
8886.07 831
8886.96 805
8887.85 799
8888.74 841
8889.63 860
8890.52 846
8891.41 801
8892.30 824
8893.19 797
8894.09 769
8894.98 726
8895.87 767
8896.76 783
8897.65 779
8898.54 773
8899.43 780
8900.32 763
8901.21 711
8902.10 770
8902.99 743
8903.88 737
8904.77 729
8905.66 751
8906.55 735
8907.44 763
8908.34 751
8909.23 722
8910.12 719
8911.01 697
8911.90 728
8912.79 730
8913.68 748
8914.57 719
8915.47 688
8916.36 689
8917.25 714
8918.14 709
8919.03 754
8919.92 745
8920.81 671
8921.71 649
8922.60 665
8923.49 702
8924.38 709
8925.27 704
8926.16 679
8927.06 712
8927.95 684
8928.84 698
8929.73 654
8930.62 686
8931.52 702
8932.41 685
8933.30 668
8934.19 657
8935.09 647
8935.98 707
8936.87 684
8937.76 630
8938.66 660
8939.55 662
8940.44 679
8941.33 661
8942.23 663
8943.12 653
8944.01 669
8944.90 629
8945.80 667
8946.69 641
8947.58 678
8948.48 657
8949.37 640
8950.26 651
8951.16 616
8952.05 603
8952.94 650
8953.84 655
8954.73 627
8955.62 623
8956.52 655
8957.41 635
8958.30 654
8959.20 668
8960.09 665
8960.98 639
8961.88 612
8962.77 637
8963.66 622
8964.56 660
8965.45 630
8966.35 641
8967.24 637
8968.13 634
8969.03 630
8969.92 620
8970.82 625
8971.71 646
8972.60 656
8973.50 653
8974.39 634
8975.29 662
8976.18 684
8977.08 663
8977.97 637
8978.87 671
8979.76 646
8980.65 641
8981.55 674
8982.44 635
8983.34 648
8984.23 640
8985.13 627
8986.02 665
8986.92 629
8987.81 609
8988.71 654
8989.60 638
8990.50 680
8991.39 655
8992.29 636
8993.18 651
8994.08 642
8994.97 643
8995.87 652
8996.76 655
8997.66 624
8998.56 621
8999.45 666
9000.35 645
9001.24 650
9002.14 642
9003.03 657
9003.93 652
9004.83 630
9005.72 689
9006.62 629
9007.51 614
9008.41 622
9009.31 646
9010.20 650
9011.10 650
9011.99 633
9012.89 610
9013.79 633
9014.68 637
9015.58 631
9016.48 634
9017.37 633
9018.27 628
9019.16 609
9020.06 635
9020.96 613
9021.85 588
9022.75 613
9023.65 569
9024.54 581
9025.44 619
9026.34 602
9027.24 573
9028.13 563
9029.03 611
9029.93 636
9030.82 610
9031.72 588
9032.62 601
9033.52 604
9034.41 608
9035.31 606
9036.21 601
9037.10 611
9038.00 619
9038.90 606
9039.80 625
9040.69 620
9041.59 587
9042.49 612
9043.39 648
9044.29 648
9045.18 603
9046.08 601
9046.98 615
9047.88 609
9048.78 607
9049.67 647
9050.57 610
9051.47 587
9052.37 613
9053.27 599
9054.16 602
9055.06 612
9055.96 702
9056.86 671
9057.76 634
9058.66 617
9059.55 618
9060.45 650
9061.35 662
9062.25 622
9063.15 622
9064.05 635
9064.95 658
9065.85 682
9066.74 634
9067.64 627
9068.54 642
9069.44 645
9070.34 648
9071.24 619
9072.14 654
9073.04 658
9073.94 656
9074.84 651
9075.74 601
9076.64 650
9077.53 656
9078.43 654
9079.33 642
9080.23 643
9081.13 669
9082.03 643
9082.93 684
9083.83 643
9084.73 670
9085.63 650
9086.53 620
9087.43 693
9088.33 671
9089.23 703
9090.13 728
9091.03 717
9091.93 714
9092.83 775
9093.73 779
9094.63 719
9095.53 707
9096.43 732
9097.33 743
9098.23 712
9099.13 700
9100.04 706
9100.94 724
9101.84 729
9102.74 722
9103.64 656
9104.54 689
9105.44 655
9106.34 656
9107.24 678
9108.14 707
9109.04 685
9109.94 682
9110.85 693
9111.75 653
9112.65 650
9113.55 617
9114.45 636
9115.35 631
9116.25 634
9117.15 654
9118.06 663
9118.96 613
9119.86 604
9120.76 638
9121.66 656
9122.56 616
9123.46 674
9124.37 650
9125.27 603
9126.17 596
9127.07 639
9127.97 652
9128.88 646
9129.78 631
9130.68 599
9131.58 645
9132.48 651
9133.39 629
9134.29 633
9135.19 634
9136.09 628
9137.00 625
9137.90 604
9138.80 592
9139.70 581
9140.61 600
9141.51 579
9142.41 587
9143.31 586
9144.22 602
9145.12 597
9146.02 596
9146.92 609
9147.83 627
9148.73 615
9149.63 579
9150.54 609
9151.44 580
9152.34 568
9153.25 577
9154.15 638
9155.05 614
9155.96 610
9156.86 601
9157.76 629
9158.67 617
9159.57 577
9160.47 670
9161.38 644
9162.28 636
9163.18 614
9164.09 632
9164.99 645
9165.90 636
9166.80 612
9167.70 644
9168.61 635
9169.51 633
9170.42 615
9171.32 625
9172.22 662
9173.13 652
9174.03 624
9174.94 628
9175.84 642
9176.74 591
9177.65 617
9178.55 608
9179.46 616
9180.36 626
9181.27 609
9182.17 601
9183.08 585
9183.98 581
9184.89 617
9185.79 616
9186.70 611
9187.60 638
9188.51 619
9189.41 605
9190.32 597
9191.22 665
9192.13 638
9193.03 634
9193.94 617
9194.84 621
9195.75 613
9196.65 630
9197.56 649
9198.46 656
9199.37 675
9200.27 638
9201.18 601
9202.08 635
9202.99 679
9203.90 664
9204.80 660
9205.71 688
9206.61 665
9207.52 628
9208.42 605
9209.33 622
9210.24 636
9211.14 638
9212.05 658
9212.95 617
9213.86 631
9214.77 597
9215.67 610
9216.58 590
9217.49 612
9218.39 604
9219.30 624
9220.21 656
9221.11 618
9222.02 594
9222.93 599
9223.83 598
9224.74 610
9225.65 602
9226.55 608
9227.46 571
9228.37 575
9229.27 581
9230.18 553
9231.09 533
9231.99 604
9232.90 567
9233.81 575
9234.72 574
9235.62 584
9236.53 602
9237.44 559
9238.34 579
9239.25 538
9240.16 571
9241.07 594
9241.97 574
9242.88 603
9243.79 611
9244.70 551
9245.61 585
9246.51 547
9247.42 579
9248.33 571
9249.24 586
9250.14 600
9251.05 574
9251.96 552
9252.87 583
9253.78 603
9254.69 578
9255.59 595
9256.50 609
9257.41 628
9258.32 608
9259.23 558
9260.14 551
9261.04 585
9261.95 559
9262.86 596
9263.77 583
9264.68 591
9265.59 590
9266.50 608
9267.40 628
9268.31 601
9269.22 580
9270.13 559
9271.04 585
9271.95 593
9272.86 597
9273.77 599
9274.68 582
9275.59 602
9276.49 604
9277.40 598
9278.31 585
9279.22 561
9280.13 567
9281.04 562
9281.95 552
9282.86 587
9283.77 592
9284.68 617
9285.59 575
9286.50 594
9287.41 590
9288.32 616
9289.23 616
9290.14 591
9291.05 590
9291.96 556
9292.87 573
9293.78 585
9294.69 603
9295.60 587
9296.51 562
9297.42 603
9298.33 622
9299.24 592
9300.15 634
9301.06 598
9301.97 598
9302.88 578
9303.79 626
9304.70 617
9305.61 616
9306.53 649
9307.44 637
9308.35 654
9309.26 657
9310.17 691
9311.08 657
9311.99 698
9312.90 644
9313.81 673
9314.72 630
9315.63 628
9316.55 641
9317.46 660
9318.37 620
9319.28 604
9320.19 636
9321.10 634
9322.01 617
9322.93 605
9323.84 613
9324.75 651
9325.66 624
9326.57 612
9327.48 617
9328.40 609
9329.31 582
9330.22 588
9331.13 575
9332.04 610
9332.96 640
9333.87 620
9334.78 616
9335.69 595
9336.60 595
9337.52 625
9338.43 590
9339.34 639
9340.25 607
9341.17 624
9342.08 631
9342.99 639
9343.90 660
9344.82 638
9345.73 606
9346.64 650
9347.55 605
9348.47 620
9349.38 667
9350.29 638
9351.21 619
9352.12 639
9353.03 631
9353.94 618
9354.86 609
9355.77 611
9356.68 608
9357.60 601
9358.51 596
9359.42 621
9360.34 593
9361.25 625
9362.16 612
9363.08 574
9363.99 581
9364.90 588
9365.82 627
9366.73 592
9367.65 582
9368.56 591
9369.47 595
9370.39 624
9371.30 599
9372.21 597
9373.13 599
9374.04 630
9374.96 624
9375.87 663
9376.79 623
9377.70 577
9378.61 595
9379.53 598
9380.44 582
9381.36 592
9382.27 648
9383.19 610
9384.10 614
9385.01 620
9385.93 649
9386.84 663
9387.76 650
9388.67 619
9389.59 614
9390.50 652
9391.42 655
9392.33 636
9393.25 691
9394.16 663
9395.08 650
9395.99 712
9396.91 697
9397.82 656
9398.74 649
9399.65 663
9400.57 672
9401.48 683
9402.40 650
9403.32 676
9404.23 654
9405.15 671
9406.06 635
9406.98 630
9407.89 624
9408.81 625
9409.73 645
9410.64 644
9411.56 621
9412.47 658
9413.39 658
9414.30 654
9415.22 600
9416.14 650
9417.05 623
9417.97 652
9418.89 648
9419.80 630
9420.72 630
9421.63 626
9422.55 654
9423.47 669
9424.38 664
9425.30 715
9426.22 648
9427.13 670
9428.05 676
9428.97 650
9429.88 661
9430.80 664
9431.72 676
9432.63 676
9433.55 672
9434.47 711
9435.38 687
9436.30 693
9437.22 685
9438.14 651
9439.05 666
9439.97 674
9440.89 687
9441.81 736
9442.72 748
9443.64 717
9444.56 749
9445.47 710
9446.39 688
9447.31 717
9448.23 764
9449.15 740
9450.06 749
9450.98 790
9451.90 788
9452.82 791
9453.73 816
9454.65 783
9455.57 749
9456.49 753
9457.41 771
9458.32 791
9459.24 764
9460.16 723
9461.08 737
9462.00 766
9462.92 726
9463.83 720
9464.75 724
9465.67 723
9466.59 707
9467.51 726
9468.43 699
9469.35 727
9470.26 720
9471.18 733
9472.10 740
9473.02 721
9473.94 719
9474.86 718
9475.78 740
9476.70 704
9477.62 765
9478.54 780
9479.45 763
9480.37 764
9481.29 771
9482.21 791
9483.13 807
9484.05 780
9484.97 795
9485.89 760
9486.81 751
9487.73 759
9488.65 786
9489.57 777
9490.49 738
9491.41 726
9492.33 768
9493.25 769
9494.17 706
9495.09 728
9496.01 774
9496.93 774
9497.85 728
9498.77 714
9499.69 731
9500.61 759
9501.53 739
9502.45 765
9503.37 784
9504.29 772
9505.21 787
9506.13 804
9507.05 791
9507.97 758
9508.89 769
9509.81 813
9510.73 844
9511.65 827
9512.57 841
9513.49 832
9514.42 836
9515.34 847
9516.26 836
9517.18 852
9518.10 867
9519.02 908
9519.94 907
9520.86 961
9521.78 917
9522.71 983
9523.63 1016
9524.55 988
9525.47 971
9526.39 979
9527.31 1019
9528.23 977
9529.16 991
9530.08 1002
9531.00 946
9531.92 951
9532.84 934
9533.76 954
9534.69 896
9535.61 927
9536.53 912
9537.45 905
9538.37 889
9539.30 909
9540.22 926
9541.14 907
9542.06 885
9542.98 888
9543.91 884
9544.83 910
9545.75 908
9546.67 898
9547.60 926
9548.52 952
9549.44 913
9550.36 904
9551.29 928
9552.21 918
9553.13 917
9554.06 910
9554.98 914
9555.90 935
9556.82 941
9557.75 977
9558.67 973
9559.59 971
9560.52 986
9561.44 1043
9562.36 1000
9563.29 966
9564.21 1008
9565.13 1025
9566.06 1003
9566.98 1010
9567.90 1023
9568.83 1001
9569.75 1010
9570.67 1004
9571.60 1040
9572.52 1028
9573.44 981
9574.37 1047
9575.29 1016
9576.22 1028
9577.14 1079
9578.06 1066
9578.99 1096
9579.91 1106
9580.84 1127
9581.76 1093
9582.68 1110
9583.61 1107
9584.53 1147
9585.46 1142
9586.38 1128
9587.31 1159
9588.23 1197
9589.15 1188
9590.08 1187
9591.00 1186
9591.93 1187
9592.85 1142
9593.78 1163
9594.70 1220
9595.63 1244
9596.55 1225
9597.48 1277
9598.40 1315
9599.33 1370
9600.25 1426
9601.18 1427
9602.10 1423
9603.03 1410
9603.95 1451
9604.88 1464
9605.80 1408
9606.73 1407
9607.65 1347
9608.58 1357
9609.50 1386
9610.43 1339
9611.35 1275
9612.28 1331
9613.21 1352
9614.13 1348
9615.06 1278
9615.98 1301
9616.91 1312
9617.84 1335
9618.76 1324
9619.69 1372
9620.61 1328
9621.54 1304
9622.47 1358
9623.39 1385
9624.32 1431
9625.24 1386
9626.17 1374
9627.10 1363
9628.02 1455
9628.95 1499
9629.88 1497
9630.80 1413
9631.73 1482
9632.65 1531
9633.58 1478
9634.51 1493
9635.43 1545
9636.36 1511
9637.29 1553
9638.22 1573
9639.14 1620
9640.07 1643
9641.00 1657
9641.92 1667
9642.85 1677
9643.78 1683
9644.70 1700
9645.63 1686
9646.56 1745
9647.49 1774
9648.41 1782
9649.34 1739
9650.27 1789
9651.20 1822
9652.12 1754
9653.05 1705
9653.98 1771
9654.91 1763
9655.83 1770
9656.76 1735
9657.69 1815
9658.62 1719
9659.55 1749
9660.47 1736
9661.40 1768
9662.33 1797
9663.26 1783
9664.19 1866
9665.11 1834
9666.04 1858
9666.97 1867
9667.90 1881
9668.83 1909
9669.75 1922
9670.68 1965
9671.61 2021
9672.54 2000
9673.47 2044
9674.40 2062
9675.33 2060
9676.25 2106
9677.18 2099
9678.11 2110
9679.04 2084
9679.97 2097
9680.90 2118
9681.83 2178
9682.76 2167
9683.69 2163
9684.61 2235
9685.54 2255
9686.47 2246
9687.40 2252
9688.33 2212
9689.26 2224
9690.19 2225
9691.12 2277
9692.05 2238
9692.98 2294
9693.91 2298
9694.84 2349
9695.77 2460
9696.70 2529
9697.63 2632
9698.56 2826
9699.49 2859
9700.42 2900
9701.35 2929
9702.28 2797
9703.21 2866
9704.14 2779
9705.07 2661
9706.00 2652
9706.93 2531
9707.86 2496
9708.79 2444
9709.72 2451
9710.65 2476
9711.58 2471
9712.51 2480
9713.44 2489
9714.37 2556
9715.30 2592
9716.23 2630
9717.16 2615
9718.09 2564
9719.02 2458
9719.95 2471
9720.88 2299
9721.81 2257
9722.75 2164
9723.68 2134
9724.61 2040
9725.54 1988
9726.47 1950
9727.40 1922
9728.33 1851
9729.26 1790
9730.19 1807
9731.13 1781
9732.06 1751
9732.99 1749
9733.92 1755
9734.85 1776
9735.78 1792
9736.71 1704
9737.65 1755
9738.58 1755
9739.51 1676
9740.44 1625
9741.37 1545
9742.30 1576
9743.24 1568
9744.17 1524
9745.10 1542
9746.03 1538
9746.96 1521
9747.90 1555
9748.83 1557
9749.76 1493
9750.69 1498
9751.63 1460
9752.56 1450
9753.49 1486
9754.42 1538
9755.36 1474
9756.29 1429
9757.22 1441
9758.15 1431
9759.09 1404
9760.02 1428
9760.95 1476
9761.88 1454
9762.82 1420
9763.75 1390
9764.68 1424
9765.62 1417
9766.55 1443
9767.48 1445
9768.41 1444
9769.35 1453
9770.28 1488
9771.21 1475
9772.15 1451
9773.08 1485
9774.01 1473
9774.95 1509
9775.88 1559
9776.81 1563
9777.75 1461
9778.68 1480
9779.62 1479
9780.55 1467
9781.48 1489
9782.42 1504
9783.35 1528
9784.28 1485
9785.22 1465
9786.15 1510
9787.09 1498
9788.02 1441
9788.95 1407
9789.89 1407
9790.82 1379
9791.76 1347
9792.69 1340
9793.63 1310
9794.56 1323
9795.49 1339
9796.43 1316
9797.36 1355
9798.30 1370
9799.23 1392
9800.17 1369
9801.10 1360
9802.04 1347
9802.97 1281
9803.91 1296
9804.84 1257
9805.78 1247
9806.71 1252
9807.65 1240
9808.58 1161
9809.52 1221
9810.45 1166
9811.39 1148
9812.32 1068
9813.26 1099
9814.19 1110
9815.13 1137
9816.06 1077
9817.00 1058
9817.93 1105
9818.87 1070
9819.80 1090
9820.74 1065
9821.68 1060
9822.61 1085
9823.55 1060
9824.48 1057
9825.42 986
9826.35 1035
9827.29 1043
9828.23 1072
9829.16 984
9830.10 1023
9831.03 1035
9831.97 1012
9832.91 994
9833.84 983
9834.78 968
9835.72 982
9836.65 978
9837.59 980
9838.52 1043
9839.46 1005
9840.40 1009
9841.33 996
9842.27 1018
9843.21 1049
9844.14 1013
9845.08 985
9846.02 1030
9846.95 1027
9847.89 1009
9848.83 938
9849.77 989
9850.70 995
9851.64 1019
9852.58 999
9853.51 989
9854.45 969
9855.39 975
9856.33 968
9857.26 948
9858.20 971
9859.14 940
9860.08 942
9861.01 975
9861.95 974
9862.89 973
9863.83 950
9864.76 932
9865.70 924
9866.64 910
9867.58 905
9868.51 946
9869.45 977
9870.39 913
9871.33 958
9872.27 966
9873.20 949
9874.14 900
9875.08 948
9876.02 938
9876.96 962
9877.90 939
9878.83 900
9879.77 908
9880.71 876
9881.65 888
9882.59 917
9883.53 899
9884.47 902
9885.40 882
9886.34 891
9887.28 901
9888.22 917
9889.16 899
9890.10 903
9891.04 891
9891.98 839
9892.91 855
9893.85 852
9894.79 865
9895.73 825
9896.67 849
9897.61 892
9898.55 876
9899.49 837
9900.43 880
9901.37 843
9902.31 847
9903.25 868
9904.19 865
9905.13 857
9906.07 853
9907.01 879
9907.95 864
9908.89 877
9909.83 880
9910.77 874
9911.71 887
9912.65 883
9913.59 885
9914.53 867
9915.47 881
9916.41 916
9917.35 890
9918.29 889
9919.23 851
9920.17 876
9921.11 942
9922.05 926
9922.99 1004
9923.93 1005
9924.87 1031
9925.81 1055
9926.75 1085
9927.69 1084
9928.63 1110
9929.57 1072
9930.51 1072
9931.45 1051
9932.39 1029
9933.34 1017
9934.28 1013
9935.22 1032
9936.16 893
9937.10 874
9938.04 871
9938.98 903
9939.92 870
9940.87 864
9941.81 853
9942.75 869
9943.69 880
9944.63 863
9945.57 860
9946.51 874
9947.46 843
9948.40 869
9949.34 941
9950.28 938
9951.22 949
9952.16 954
9953.11 926
9954.05 941
9954.99 959
9955.93 911
9956.87 913
9957.82 914
9958.76 894
9959.70 845
9960.64 857
9961.59 872
9962.53 835
9963.47 833
9964.41 805
9965.35 818
9966.30 794
9967.24 807
9968.18 805
9969.13 801
9970.07 745
9971.01 759
9971.95 772
9972.90 764
9973.84 758
9974.78 751
9975.73 757
9976.67 743
9977.61 723
9978.55 729
9979.50 753
9980.44 729
9981.38 757
9982.33 775
9983.27 724
9984.21 733
9985.16 769
9986.10 761
9987.04 763
9987.99 738
9988.93 761
9989.88 748
9990.82 765
9991.76 744
9992.71 757
9993.65 711
9994.59 721
9995.54 741
9996.48 724
9997.43 712
9998.37 725
9999.31 733
10000.26 748
10001.20 732
10002.15 720
10003.09 681
10004.04 691
10004.98 684
10005.92 704
10006.87 706
10007.81 703
10008.76 690
10009.70 697
10010.65 720
10011.59 709
10012.54 680
10013.48 668
10014.43 695
10015.37 696
10016.32 634
10017.26 674
10018.21 689
10019.15 679
10020.10 679
10021.04 734
10021.99 701
10022.93 633
10023.88 670
10024.82 695
10025.77 687
10026.71 671
10027.66 671
10028.60 665
10029.55 688
10030.49 717
10031.44 704
10032.39 661
10033.33 668
10034.28 681
10035.22 653
10036.17 696
10037.11 643
10038.06 664
10039.01 678
10039.95 703
10040.90 670
10041.84 670
10042.79 668
10043.74 658
10044.68 667
10045.63 653
10046.58 621
10047.52 626
10048.47 663
10049.41 680
10050.36 664
10051.31 652
10052.25 645
10053.20 648
10054.15 656
10055.09 637
10056.04 677
10056.99 667
10057.93 623
10058.88 596
10059.83 600
10060.78 622
10061.72 608
10062.67 631
10063.62 646
10064.56 648
10065.51 647
10066.46 645
10067.41 652
10068.35 661
10069.30 628
10070.25 654
10071.20 606
10072.14 618
10073.09 618
10074.04 615
10074.99 663
10075.93 633
10076.88 624
10077.83 626
10078.78 675
10079.72 615
10080.67 609
10081.62 621
10082.57 632
10083.52 653
10084.46 624
10085.41 652
10086.36 640
10087.31 607
10088.26 617
10089.21 613
10090.15 632
10091.10 640
10092.05 626
10093.00 632
10093.95 609
10094.90 618
10095.85 623
10096.79 641
10097.74 599
10098.69 619
10099.64 654
10100.59 646
10101.54 628
10102.49 627
10103.44 641
10104.39 677
10105.33 652
10106.28 665
10107.23 645
10108.18 628
10109.13 629
10110.08 620
10111.03 615
10111.98 644
10112.93 640
10113.88 632
10114.83 646
10115.78 606
10116.73 650
10117.68 655
10118.63 662
10119.58 659
10120.53 633
10121.48 650
10122.43 638
10123.38 647
10124.33 615
10125.28 635
10126.23 617
10127.18 682
10128.13 655
10129.08 671
10130.03 698
10130.98 643
10131.93 664
10132.88 653
10133.83 664
10134.78 697
10135.73 672
10136.68 712
10137.63 708
10138.58 713
10139.53 745
10140.48 696
10141.43 733
10142.38 709
10143.33 706
10144.29 722
10145.24 726
10146.19 742
10147.14 747
10148.09 706
10149.04 732
10149.99 728
10150.94 724
10151.89 747
10152.85 717
10153.80 752
10154.75 729
10155.70 742
10156.65 745
10157.60 766
10158.55 746
10159.51 763
10160.46 752
10161.41 759
10162.36 768
10163.31 783
10164.26 795
10165.22 808
10166.17 791
10167.12 830
10168.07 835
10169.02 821
10169.98 841
10170.93 823
10171.88 864
10172.83 878
10173.79 858
10174.74 868
10175.69 890
10176.64 867
10177.60 909
10178.55 937
10179.50 918
10180.45 936
10181.41 936
10182.36 980
10183.31 878
10184.26 938
10185.22 951
10186.17 964
10187.12 934
10188.08 939
10189.03 924
10189.98 970
10190.93 933
10191.89 903
10192.84 931
10193.79 948
10194.75 949
10195.70 971
10196.65 944
10197.61 990
10198.56 1004
10199.51 913
10200.47 956
10201.42 978
10202.38 977
10203.33 980
10204.28 1044
10205.24 1042
10206.19 1066
10207.14 1097
10208.10 1080
10209.05 1089
10210.01 1082
10210.96 1085
10211.91 1044
10212.87 1042
10213.82 1075
10214.78 1054
10215.73 1004
10216.69 1011
10217.64 1020
10218.59 948
10219.55 951
10220.50 922
10221.46 915
10222.41 915
10223.37 879
10224.32 894
10225.28 887
10226.23 886
10227.19 900
10228.14 857
10229.10 888
10230.05 866
10231.01 928
10231.96 902
10232.92 889
10233.87 904
10234.83 909
10235.78 948
10236.74 941
10237.69 964
10238.65 964
10239.60 986
10240.56 946
10241.51 968
10242.47 894
10243.42 917
10244.38 848
10245.34 864
10246.29 897
10247.25 858
10248.20 865
10249.16 844
10250.11 832
10251.07 837
10252.03 814
10252.98 775
10253.94 822
10254.89 819
10255.85 832
10256.81 784
10257.76 795
10258.72 801
10259.68 805
10260.63 776
10261.59 747
10262.55 791
10263.50 805
10264.46 782
10265.41 766
10266.37 722
10267.33 721
10268.28 760
10269.24 730
10270.20 716
10271.16 707
10272.11 755
10273.07 730
10274.03 797
10274.98 743
10275.94 715
10276.90 704
10277.85 715
10278.81 701
10279.77 734
10280.73 705
10281.68 675
10282.64 706
10283.60 686
10284.56 677
10285.51 644
10286.47 676
10287.43 647
10288.39 647
10289.34 662
10290.30 712
10291.26 684
10292.22 645
10293.18 652
10294.13 677
10295.09 678
10296.05 687
10297.01 708
10297.97 697
10298.92 678
10299.88 675
10300.84 685
10301.80 647
10302.76 694
10303.72 686
10304.67 659
10305.63 649
10306.59 665
10307.55 650
10308.51 635
10309.47 640
10310.43 633
10311.38 669
10312.34 630
10313.30 654
10314.26 635
10315.22 716
10316.18 687
10317.14 680
10318.10 687
10319.06 668
10320.01 670
10320.97 668
10321.93 648
10322.89 655
10323.85 670
10324.81 681
10325.77 627
10326.73 668
10327.69 670
10328.65 669
10329.61 684
10330.57 680
10331.53 698
10332.49 665
10333.45 642
10334.41 640
10335.37 647
10336.33 605
10337.29 580
10338.25 585
10339.21 589
10340.17 642
10341.13 607
10342.09 629
10343.05 588
10344.01 628
10344.97 580
10345.93 594
10346.89 569
10347.85 601
10348.81 591
10349.77 588
10350.73 573
10351.69 543
10352.65 533
10353.61 581
10354.57 566
10355.53 569
10356.49 587
10357.46 548
10358.42 537
10359.38 534
10360.34 559
10361.30 549
10362.26 544
10363.22 536
10364.18 558
10365.14 545
10366.11 549
10367.07 530
10368.03 567
10368.99 539
10369.95 571
10370.91 544
10371.87 546
10372.84 529
10373.80 551
10374.76 568
10375.72 539
10376.68 562
10377.64 566
10378.61 560
10379.57 552
10380.53 565
10381.49 564
10382.45 546
10383.42 511
10384.38 553
10385.34 542
10386.30 541
10387.27 537
10388.23 540
10389.19 536
10390.15 529
10391.11 514
10392.08 548
10393.04 524
10394.00 533
10394.96 560
10395.93 528
10396.89 499
10397.85 527
10398.82 554
10399.78 537
10400.74 496
10401.70 509
10402.67 518
10403.63 551
10404.59 516
10405.56 527
10406.52 486
10407.48 521
10408.45 524
10409.41 525
10410.37 540
10411.34 543
10412.30 542
10413.26 534
10414.23 536
10415.19 490
10416.15 527
10417.12 555
10418.08 568
10419.04 572
10420.01 589
10420.97 562
10421.94 560
10422.90 533
10423.86 544
10424.83 554
10425.79 513
10426.76 534
10427.72 535
10428.68 528
10429.65 508
10430.61 511
10431.58 520
10432.54 520
10433.51 481
10434.47 527
10435.44 525
10436.40 495
10437.36 500
10438.33 496
10439.29 515
10440.26 500
10441.22 487
10442.19 517
10443.15 505
10444.12 505
10445.08 490
10446.05 484
10447.01 517
10447.98 495
10448.94 493
10449.91 508
10450.87 545
10451.84 504
10452.80 504
10453.77 513
10454.73 505
10455.70 533
10456.67 546
10457.63 519
10458.60 493
10459.56 496
10460.53 489
10461.49 487
10462.46 500
10463.43 517
10464.39 539
10465.36 522
10466.32 502
10467.29 504
10468.25 516
10469.22 479
10470.19 496
10471.15 507
10472.12 477
10473.09 467
10474.05 513
10475.02 491
10475.98 497
10476.95 489
10477.92 503
10478.88 537
10479.85 513
10480.82 511
10481.78 519
10482.75 535
10483.72 507
10484.68 522
10485.65 519
10486.62 521
10487.58 530
10488.55 540
10489.52 526
10490.49 514
10491.45 502
10492.42 532
10493.39 496
10494.35 523
10495.32 513
10496.29 503
10497.26 498
10498.22 492
10499.19 502
10500.16 531
10501.13 510
10502.09 489
10503.06 497
10504.03 486
10505.00 480
10505.96 490
10506.93 521
10507.90 508
10508.87 517
10509.84 506
10510.80 511
10511.77 491
10512.74 504
10513.71 520
10514.68 521
10515.64 494
10516.61 517
10517.58 515
10518.55 490
10519.52 467
10520.49 511
10521.45 479
10522.42 457
10523.39 518
10524.36 495
10525.33 494
10526.30 474
10527.27 483
10528.23 509
10529.20 524
10530.17 514
10531.14 501
10532.11 519
10533.08 484
10534.05 501
10535.02 482
10535.99 518
10536.96 498
10537.93 479
10538.89 473
10539.86 513
10540.83 516
10541.80 513
10542.77 546
10543.74 533
10544.71 503
10545.68 495
10546.65 485
10547.62 486
10548.59 493
10549.56 507
10550.53 489
10551.50 505
10552.47 523
10553.44 529
10554.41 493
10555.38 493
10556.35 498
10557.32 525
10558.29 546
10559.26 546
10560.23 519
10561.20 505
10562.17 544
10563.14 531
10564.11 555
10565.08 557
10566.05 553
10567.02 556
10567.99 559
10568.96 555
10569.93 524
10570.91 528
10571.88 537
10572.85 586
10573.82 547
10574.79 529
10575.76 541
10576.73 524
10577.70 526
10578.67 542
10579.64 534
10580.62 566
10581.59 520
10582.56 517
10583.53 519
10584.50 529
10585.47 520
10586.44 552
10587.42 529
10588.39 542
10589.36 561
10590.33 535
10591.30 548
10592.27 578
10593.25 554
10594.22 516
10595.19 545
10596.16 564
10597.13 547
10598.10 552
10599.08 585
10600.05 574
10601.02 599
10601.99 569
10602.97 563
10603.94 580
10604.91 599
10605.88 619
10606.85 602
10607.83 611
10608.80 634
10609.77 662
10610.74 658
10611.72 688
10612.69 606
10613.66 643
10614.64 652
10615.61 650
10616.58 653
10617.55 645
10618.53 661
10619.50 642
10620.47 599
10621.45 573
10622.42 600
10623.39 552
10624.37 575
10625.34 556
10626.31 583
10627.29 578
10628.26 560
10629.23 531
10630.21 572
10631.18 590
10632.15 588
10633.13 577
10634.10 588
10635.07 586
10636.05 598
10637.02 619
10638.00 640
10638.97 644
10639.94 637
10640.92 637
10641.89 630
10642.87 642
10643.84 613
10644.81 631
10645.79 595
10646.76 600
10647.74 586
10648.71 569
10649.68 546
10650.66 571
10651.63 573
10652.61 562
10653.58 533
10654.56 543
10655.53 555
10656.51 521
10657.48 566
10658.46 547
10659.43 504
10660.41 517
10661.38 512
10662.36 509
10663.33 509
10664.31 528
10665.28 542
10666.26 519
10667.23 533
10668.21 503
10669.18 500
10670.16 515
10671.13 514
10672.11 501
10673.08 522
10674.06 493
10675.03 519
10676.01 525
10676.99 488
10677.96 519
10678.94 537
10679.91 534
10680.89 556
10681.86 540
10682.84 542
10683.82 510
10684.79 545
10685.77 533
10686.74 526
10687.72 560
10688.70 511
10689.67 525
10690.65 534
10691.63 546
10692.60 500
10693.58 488
10694.55 522
10695.53 526
10696.51 521
10697.48 539
10698.46 524
10699.44 512
10700.41 495
10701.39 517
10702.37 507
10703.34 501
10704.32 475
10705.30 470
10706.27 506
10707.25 535
10708.23 493
10709.21 464
10710.18 500
10711.16 510
10712.14 505
10713.11 527
10714.09 503
10715.07 505
10716.05 513
10717.02 514
10718.00 490
10718.98 502
10719.96 538
10720.93 529
10721.91 526
10722.89 520
10723.87 522
10724.85 520
10725.82 520
10726.80 504
10727.78 484
10728.76 525
10729.74 540
10730.71 528
10731.69 516
10732.67 499
10733.65 532
10734.63 529
10735.60 515
10736.58 515
10737.56 524
10738.54 548
10739.52 499
10740.50 538
10741.48 538
10742.45 548
10743.43 545
10744.41 508
10745.39 523
10746.37 508
10747.35 521
10748.33 553
10749.31 532
10750.28 513
10751.26 528
10752.24 517
10753.22 525
10754.20 528
10755.18 514
10756.16 514
10757.14 522
10758.12 505
10759.10 519
10760.08 539
10761.06 520
10762.04 529
10763.01 508
10763.99 536
10764.97 544
10765.95 547
10766.93 540
10767.91 535
10768.89 540
10769.87 537
10770.85 552
10771.83 520
10772.81 549
10773.79 538
10774.77 558
10775.75 556
10776.73 560
10777.71 559
10778.69 543
10779.67 531
10780.65 573
10781.63 534
10782.62 531
10783.60 570
10784.58 540
10785.56 531
10786.54 571
10787.52 568
10788.50 590
10789.48 562
10790.46 548
10791.44 552
10792.42 562
10793.40 579
10794.38 570
10795.37 593
10796.35 540
10797.33 555
10798.31 557
10799.29 566
10800.27 566
10801.25 592
10802.23 572
10803.21 533
10804.20 525
10805.18 546
10806.16 567
10807.14 567
10808.12 580
10809.10 551
10810.09 566
10811.07 560
10812.05 525
10813.03 570
10814.01 535
10815.00 570
10815.98 616
10816.96 594
10817.94 575
10818.92 563
10819.91 546
10820.89 564
10821.87 589
10822.85 571
10823.83 554
10824.82 551
10825.80 568
10826.78 561
10827.76 582
10828.75 561
10829.73 565
10830.71 559
10831.69 562
10832.68 557
10833.66 551
10834.64 578
10835.63 591
10836.61 595
10837.59 597
10838.57 572
10839.56 570
10840.54 575
10841.52 589
10842.51 577
10843.49 595
10844.47 593
10845.46 606
10846.44 582
10847.42 611
10848.41 585
10849.39 625
10850.37 604
10851.36 641
10852.34 632
10853.32 640
10854.31 615
10855.29 611
10856.28 638
10857.26 652
10858.24 655
10859.23 681
10860.21 677
10861.20 660
10862.18 664
10863.16 621
10864.15 649
10865.13 651
10866.12 636
10867.10 682
10868.08 648
10869.07 659
10870.05 655
10871.04 633
10872.02 703
10873.01 674
10873.99 668
10874.98 700
10875.96 685
10876.95 681
10877.93 671
10878.92 701
10879.90 681
10880.89 702
10881.87 708
10882.86 680
10883.84 686
10884.83 685
10885.81 702
10886.80 728
10887.78 730
10888.77 734
10889.75 697
10890.74 715
10891.72 740
10892.71 742
10893.69 756
10894.68 730
10895.66 726
10896.65 724
10897.64 760
10898.62 792
10899.61 781
10900.59 766
10901.58 779
10902.56 822
10903.55 778
10904.54 838
10905.52 815
10906.51 819
10907.49 834
10908.48 841
10909.47 841
10910.45 829
10911.44 857
10912.43 863
10913.41 881
10914.40 853
10915.39 862
10916.37 870
10917.36 875
10918.35 870
10919.33 887
10920.32 875
10921.31 902
10922.29 905
10923.28 871
10924.27 891
10925.25 930
10926.24 907
10927.23 970
10928.21 958
10929.20 941
10930.19 970
10931.18 924
10932.16 976
10933.15 897
10934.14 928
10935.12 969
10936.11 987
10937.10 971
10938.09 985
10939.07 1014
10940.06 1051
10941.05 1066
10942.04 1107
10943.02 1064
10944.01 1056
10945.00 1048
10945.99 1101
10946.98 1147
10947.96 1136
10948.95 1147
10949.94 1180
10950.93 1191
10951.92 1175
10952.90 1217
10953.89 1275
10954.88 1307
10955.87 1358
10956.86 1405
10957.85 1435
10958.83 1457
10959.82 1551
10960.81 1579
10961.80 1502
10962.79 1525
10963.78 1496
10964.77 1407
10965.75 1398
10966.74 1401
10967.73 1382
10968.72 1331
10969.71 1308
10970.70 1223
10971.69 1233
10972.68 1254
10973.67 1212
10974.66 1234
10975.64 1213
10976.63 1174
10977.62 1176
10978.61 1174
10979.60 1145
10980.59 1171
10981.58 1192
10982.57 1191
10983.56 1181
10984.55 1220
10985.54 1234
10986.53 1197
10987.52 1216
10988.51 1250
10989.50 1276
10990.49 1312
10991.48 1311
10992.47 1367
10993.46 1430
10994.45 1457
10995.44 1575
10996.43 1615
10997.42 1695
10998.41 1787
10999.40 1849
11000.39 1855
11001.38 1954
11002.37 1937
11003.36 1913
11004.35 1836
11005.34 1768
11006.33 1697
11007.32 1623
11008.31 1587
11009.30 1487
11010.30 1413
11011.29 1392
11012.28 1294
11013.27 1239
11014.26 1178
11015.25 1190
11016.24 1127
11017.23 1118
11018.22 1051
11019.21 1062
11020.21 1039
11021.20 1002
11022.19 1024
11023.18 969
11024.17 921
11025.16 908
11026.15 921
11027.14 925
11028.14 915
11029.13 886
11030.12 917
11031.11 918
11032.10 927
11033.09 936
11034.09 919
11035.08 906
11036.07 930
11037.06 904
11038.05 926
11039.05 911
11040.04 916
11041.03 909
11042.02 893
11043.02 891
11044.01 903
11045.00 860
11045.99 868
11046.98 817
11047.98 891
11048.97 837
11049.96 845
11050.95 835
11051.95 840
11052.94 854
11053.93 814
11054.93 848
11055.92 870
11056.91 788
11057.90 792
11058.90 797
11059.89 807
11060.88 816
11061.88 804
11062.87 817
11063.86 824
11064.86 807
11065.85 817
11066.84 796
11067.84 818
11068.83 818
11069.82 840
11070.82 839
11071.81 818
11072.80 829
11073.80 803
11074.79 802
11075.78 818
11076.78 811
11077.77 812
11078.77 807
11079.76 840
11080.75 829
11081.75 857
11082.74 839
11083.74 861
11084.73 858
11085.72 799
11086.72 775
11087.71 784
11088.71 797
11089.70 751
11090.70 817
11091.69 775
11092.68 785
11093.68 787
11094.67 779
11095.67 780
11096.66 766
11097.66 786
11098.65 735
11099.65 727
11100.64 723
11101.64 769
11102.63 744
11103.63 755
11104.62 734
11105.62 770
11106.61 747
11107.61 732
11108.60 763
11109.60 708
11110.59 719
11111.59 750
11112.58 747
11113.58 731
11114.57 695
11115.57 699
11116.56 757
11117.56 743
11118.56 723
11119.55 731
11120.55 746
11121.54 734
11122.54 715
11123.54 717
11124.53 730
11125.53 737
11126.52 722
11127.52 737
11128.51 730
11129.51 709
11130.51 757
11131.50 717
11132.50 709
11133.50 726
11134.49 735
11135.49 752
11136.49 681
11137.48 694
11138.48 714
11139.47 695
11140.47 709
11141.47 713
11142.46 710
11143.46 704
11144.46 709
11145.46 718
11146.45 708
11147.45 702
11148.45 730
11149.44 713
11150.44 699
11151.44 733
11152.43 714
11153.43 728
11154.43 726
11155.43 728
11156.42 699
11157.42 672
11158.42 679
11159.42 722
11160.41 749
11161.41 693
11162.41 710
11163.41 711
11164.40 700
11165.40 706
11166.40 708
11167.40 724
11168.39 739
11169.39 754
11170.39 729
11171.39 722
11172.39 722
11173.38 759
11174.38 742
11175.38 711
11176.38 692
11177.38 734
11178.38 749
11179.37 731
11180.37 721
11181.37 704
11182.37 688
11183.37 716
11184.37 694
11185.37 715
11186.36 738
11187.36 722
11188.36 736
11189.36 722
11190.36 719
11191.36 719
11192.36 726
11193.36 756
11194.36 754
11195.35 710
11196.35 718
11197.35 770
11198.35 735
11199.35 744
11200.35 737
11201.35 751
11202.35 759
11203.35 780
11204.35 786
11205.35 795
11206.35 771
11207.35 792
11208.35 802
11209.35 834
11210.35 789
11211.35 813
11212.35 807
11213.35 786
11214.35 790
11215.34 783
11216.35 809
11217.35 833
11218.35 802
11219.35 773
11220.35 796
11221.35 775
11222.35 786
11223.35 791
11224.35 752
11225.35 789
11226.35 816
11227.35 799
11228.35 766
11229.35 772
11230.35 742
11231.35 777
11232.35 777
11233.35 727
11234.35 746
11235.35 791
11236.35 829
11237.36 830
11238.36 823
11239.36 749
11240.36 750
11241.36 809
11242.36 804
11243.36 785
11244.36 779
11245.36 769
11246.37 756
11247.37 749
11248.37 776
11249.37 787
11250.37 778
11251.37 794
11252.38 776
11253.38 784
11254.38 815
11255.38 812
11256.38 835
11257.38 823
11258.39 792
11259.39 852
11260.39 846
11261.39 849
11262.39 836
11263.40 816
11264.40 864
11265.40 876
11266.40 854
11267.40 826
11268.41 817
11269.41 858
11270.41 848
11271.41 852
11272.42 893
11273.42 816
11274.42 859
11275.42 897
11276.43 858
11277.43 841
11278.43 888
11279.44 867
11280.44 880
11281.44 849
11282.44 853
11283.45 853
11284.45 810
11285.45 820
11286.46 822
11287.46 807
11288.46 770
11289.47 770
11290.47 745
11291.47 730
11292.48 739
11293.48 717
11294.48 740
11295.49 760
11296.49 719
11297.49 732
11298.50 730
11299.50 712
11300.51 736
11301.51 725
11302.51 728
11303.52 729
11304.52 725
11305.53 727
11306.53 734
11307.53 725
11308.54 733
11309.54 731
11310.55 710
11311.55 706
11312.55 701
11313.56 681
11314.56 691
11315.57 716
11316.57 731
11317.58 751
11318.58 741
11319.59 754
11320.59 737
11321.59 736
11322.60 761
11323.60 734
11324.61 766
11325.61 758
11326.62 750
11327.62 763
11328.63 746
11329.63 748
11330.64 736
11331.64 744
11332.65 744
11333.65 763
11334.66 756
11335.67 773
11336.67 759
11337.68 769
11338.68 773
11339.69 796
11340.69 778
11341.70 783
11342.70 825
11343.71 819
11344.72 822
11345.72 798
11346.73 787
11347.73 756
11348.74 753
11349.74 733
11350.75 760
11351.76 734
11352.76 723
11353.77 705
11354.78 706
11355.78 741
11356.79 689
11357.79 700
11358.80 686
11359.81 736
11360.81 678
11361.82 721
11362.83 705
11363.83 677
11364.84 659
11365.85 712
11366.85 695
11367.86 677
11368.87 683
11369.87 693
11370.88 683
11371.89 653
11372.89 692
11373.90 660
11374.91 672
11375.92 638
11376.92 679
11377.93 673
11378.94 654
11379.94 659
11380.95 668
11381.96 654
11382.97 717
11383.97 675
11384.98 661
11385.99 661
11387.00 658
11388.00 662
11389.01 637
11390.02 664
11391.03 619
11392.04 645
11393.04 667
11394.05 633
11395.06 631
11396.07 644
11397.08 643
11398.08 658
11399.09 660
11400.10 654
11401.11 668
11402.12 656
11403.12 641
11404.13 650
11405.14 641
11406.15 643
11407.16 662
11408.17 660
11409.18 689
11410.18 679
11411.19 688
11412.20 689
11413.21 682
11414.22 621
11415.23 659
11416.24 651
11417.25 696
11418.25 671
11419.26 657
11420.27 663
11421.28 664
11422.29 662
11423.30 665
11424.31 666
11425.32 670
11426.33 672
11427.34 664
11428.35 676
11429.36 660
11430.37 643
11431.38 693
11432.39 711
11433.39 708
11434.40 661
11435.41 646
11436.42 660
11437.43 644
11438.44 646
11439.45 643
11440.46 651
11441.47 685
11442.48 701
11443.49 673
11444.50 650
11445.51 683
11446.52 686
11447.53 675
11448.55 664
11449.56 696
11450.57 678
11451.58 694
11452.59 731
11453.60 708
11454.61 727
11455.62 680
11456.63 662
11457.64 715
11458.65 701
11459.66 695
11460.67 707
11461.68 692
11462.69 694
11463.71 697
11464.72 670
11465.73 689
11466.74 692
11467.75 682
11468.76 690
11469.77 664
11470.78 726
11471.80 756
11472.81 732
11473.82 726
11474.83 729
11475.84 717
11476.85 742
11477.86 726
11478.88 766
11479.89 752
11480.90 733
11481.91 700
11482.92 742
11483.93 715
11484.95 734
11485.96 752
11486.97 829
11487.98 783
11489.00 736
11490.01 788
11491.02 788
11492.03 777
11493.04 818
11494.06 808
11495.07 824
11496.08 846
11497.09 839
11498.11 821
11499.12 820
11500.13 835
11501.14 813
11502.16 864
11503.17 901
11504.18 888
11505.20 872
11506.21 875
11507.22 906
11508.23 891
11509.25 902
11510.26 932
11511.27 916
11512.29 908
11513.30 967
11514.31 972
11515.33 982
11516.34 977
11517.35 1063
11518.37 1086
11519.38 1060
11520.39 1082
11521.41 1128
11522.42 1113
11523.43 1128
11524.45 1224
11525.46 1214
11526.47 1217
11527.49 1245
11528.50 1321
11529.52 1339
11530.53 1359
11531.54 1396
11532.56 1455
11533.57 1533
11534.59 1534
11535.60 1639
11536.62 1724
11537.63 1810
11538.64 1909
11539.66 1926
11540.67 2049
11541.69 2052
11542.70 2072
11543.72 2012
11544.73 1961
11545.75 1900
11546.76 1766
11547.77 1725
11548.79 1626
11549.80 1558
11550.82 1443
11551.83 1401
11552.85 1338
11553.86 1249
11554.88 1207
11555.89 1148
11556.91 1097
11557.92 1067
11558.94 1060
11559.95 1017
11560.97 1001
11561.99 980
11563.00 922
11564.02 902
11565.03 888
11566.05 917
11567.06 882
11568.08 912
11569.09 904
11570.11 887
11571.13 905
11572.14 923
11573.16 890
11574.17 913
11575.19 916
11576.20 897
11577.22 892
11578.24 891
11579.25 897
11580.27 854
11581.29 892
11582.30 874
11583.32 856
11584.33 868
11585.35 873
11586.37 879
11587.38 856
11588.40 881
11589.42 890
11590.43 905
11591.45 892
11592.47 867
11593.48 928
11594.50 929
11595.52 912
11596.53 987
11597.55 994
11598.57 986
11599.58 997
11600.60 1009
11601.62 1051
11602.64 1026
11603.65 998
11604.67 1010
11605.69 1026
11606.70 1033
11607.72 967
11608.74 974
11609.76 957
11610.77 940
11611.79 886
11612.81 927
11613.83 925
11614.84 930
11615.86 917
11616.88 871
11617.90 865
11618.92 830
11619.93 863
11620.95 857
11621.97 885
11622.99 877
11624.01 874
11625.02 894
11626.04 887
11627.06 863
11628.08 830
11629.10 843
11630.11 862
11631.13 868
11632.15 828
11633.17 797
11634.19 789
11635.21 796
11636.23 792
11637.24 786
11638.26 737
11639.28 747
11640.30 786
11641.32 762
11642.34 763
11643.36 724
11644.38 750
11645.39 714
11646.41 744
11647.43 722
11648.45 727
11649.47 712
11650.49 744
11651.51 678
11652.53 708
11653.55 712
11654.57 696
11655.59 707
11656.61 691
11657.63 654
11658.65 702
11659.67 697
11660.69 686
11661.70 677
11662.72 671
11663.74 657
11664.76 639
11665.78 669
11666.80 690
11667.82 669
11668.84 692
11669.86 693
11670.88 677
11671.90 690
11672.92 660
11673.95 671
11674.97 653
11675.99 663
11677.01 698
11678.03 670
11679.05 659
11680.07 665
11681.09 677
11682.11 661
11683.13 645
11684.15 630
11685.17 664
11686.19 647
11687.21 612
11688.23 622
11689.25 622
11690.28 636
11691.30 630
11692.32 652
11693.34 637
11694.36 615
11695.38 597
11696.40 628
11697.42 647
11698.44 629
11699.47 610
11700.49 605
11701.51 630
11702.53 616
11703.55 582
11704.57 604
11705.60 599
11706.62 613
11707.64 605
11708.66 606
11709.68 587
11710.70 590
11711.73 586
11712.75 576
11713.77 559
11714.79 609
11715.81 594
11716.84 590
11717.86 642
11718.88 615
11719.90 627
11720.92 592
11721.95 601
11722.97 600
11723.99 587
11725.01 579
11726.04 592
11727.06 598
11728.08 593
11729.11 578
11730.13 592
11731.15 609
11732.17 579
11733.20 570
11734.22 573
11735.24 580
11736.26 541
11737.29 561
11738.31 614
11739.33 604
11740.36 578
11741.38 586
11742.40 569
11743.43 569
11744.45 569
11745.47 593
11746.50 557
11747.52 545
11748.54 561
11749.57 578
11750.59 592
11751.62 547
11752.64 574
11753.66 561
11754.69 577
11755.71 586
11756.73 574
11757.76 553
11758.78 601
11759.81 565
11760.83 588
11761.85 572
11762.88 550
11763.90 597
11764.93 621
11765.95 558
11766.98 562
11768.00 595
11769.02 620
11770.05 596
11771.07 568
11772.10 606
11773.12 627
11774.15 599
11775.17 609
11776.20 628
11777.22 587
11778.25 610
11779.27 599
11780.30 603
11781.32 593
11782.35 604
11783.37 636
11784.40 604
11785.42 586
11786.45 636
11787.47 654
11788.50 651
11789.52 606
11790.55 637
11791.57 646
11792.60 629
11793.62 613
11794.65 626
11795.67 642
11796.70 648
11797.73 609
11798.75 644
11799.78 668
11800.80 650
11801.83 657
11802.85 683
11803.88 673
11804.91 647
11805.93 637
11806.96 656
11807.98 659
11809.01 661
11810.04 628
11811.06 649
11812.09 649
11813.12 663
11814.14 678
11815.17 659
11816.19 649
11817.22 658
11818.25 663
11819.27 655
11820.30 639
11821.33 653
11822.35 672
11823.38 701
11824.41 678
11825.44 701
11826.46 684
11827.49 718
11828.52 722
11829.54 712
11830.57 722
11831.60 746
11832.62 720
11833.65 754
11834.68 726
11835.71 695
11836.73 709
11837.76 767
11838.79 725
11839.82 736
11840.84 771
11841.87 775
11842.90 786
11843.93 753
11844.95 749
11845.98 764
11847.01 787
11848.04 774
11849.07 784
11850.09 763
11851.12 765
11852.15 802
11853.18 811
11854.21 789
11855.23 836
11856.26 839
11857.29 835
11858.32 838
11859.35 811
11860.38 846
11861.40 841
11862.43 873
11863.46 871
11864.49 867
11865.52 897
11866.55 887
11867.58 910
11868.60 905
11869.63 876
11870.66 902
11871.69 912
11872.72 902
11873.75 901
11874.78 897
11875.81 917
11876.84 908
11877.86 944
11878.89 973
11879.92 971
11880.95 946
11881.98 969
11883.01 989
11884.04 1026
11885.07 1018
11886.10 964
11887.13 993
11888.16 1073
11889.19 1079
11890.22 1085
11891.25 1076
11892.28 1071
11893.31 1123
11894.34 1147
11895.37 1170
11896.40 1223
11897.43 1240
11898.46 1259
11899.49 1287
11900.52 1346
11901.55 1384
11902.58 1399
11903.61 1426
11904.64 1444
11905.67 1467
11906.70 1465
11907.73 1456
11908.76 1488
11909.79 1483
11910.82 1434
11911.85 1375
11912.88 1378
11913.91 1308
11914.94 1295
11915.97 1272
11917.01 1253
11918.04 1193
11919.07 1240
11920.10 1247
11921.13 1244
11922.16 1215
11923.19 1220
11924.22 1237
11925.25 1271
11926.28 1289
11927.32 1349
11928.35 1378
11929.38 1379
11930.41 1438
11931.44 1425
11932.47 1425
11933.50 1493
11934.54 1452
11935.57 1475
11936.60 1459
11937.63 1411
11938.66 1335
11939.70 1326
11940.73 1300
11941.76 1279
11942.79 1218
11943.82 1184
11944.85 1167
11945.89 1158
11946.92 1149
11947.95 1100
11948.98 1086
11950.02 1035
11951.05 1011
11952.08 1026
11953.11 1013
11954.15 1010
11955.18 982
11956.21 966
11957.24 978
11958.28 939
11959.31 945
11960.34 965
11961.37 943
11962.41 972
11963.44 1019
11964.47 965
11965.51 996
11966.54 979
11967.57 948
11968.60 970
11969.64 989
11970.67 995
11971.70 990
11972.74 998
11973.77 1028
11974.80 1044
11975.84 1004
11976.87 979
11977.90 1011
11978.94 1019
11979.97 997
11981.00 1024
11982.04 999
11983.07 992
11984.11 1036
11985.14 1007
11986.17 988
11987.21 1023
11988.24 1046
11989.28 1030
11990.31 1044
11991.34 1031
11992.38 1035
11993.41 1039
11994.45 1055
11995.48 1025
11996.51 1065
11997.55 1033
11998.58 1044
11999.62 1115
12000.65 1095
12001.69 1057
12002.72 1085
12003.76 1103
12004.79 1073
12005.82 1091
12006.86 1097
12007.89 1113
12008.93 1111
12009.96 1156
12011.00 1125
12012.03 1123
12013.07 1110
12014.10 1140
12015.14 1206
12016.17 1178
12017.21 1161
12018.24 1198
12019.28 1206
12020.32 1213
12021.35 1211
12022.39 1219
12023.42 1207
12024.46 1200
12025.49 1240
12026.53 1216
12027.56 1236
12028.60 1198
12029.64 1237
12030.67 1263
12031.71 1246
12032.74 1229
12033.78 1247
12034.81 1237
12035.85 1214
12036.89 1241
12037.92 1240
12038.96 1224
12039.99 1234
12041.03 1207
12042.07 1211
12043.10 1203
12044.14 1232
12045.18 1209
12046.21 1202
12047.25 1280
12048.29 1254
12049.32 1193
12050.36 1192
12051.40 1270
12052.43 1296
12053.47 1329
12054.51 1315
12055.54 1326
12056.58 1320
12057.62 1286
12058.65 1353
12059.69 1326
12060.73 1344
12061.76 1333
12062.80 1349
12063.84 1277
12064.88 1280
12065.91 1276
12066.95 1277
12067.99 1225
12069.03 1238
12070.06 1211
12071.10 1216
12072.14 1165
12073.18 1190
12074.21 1211
12075.25 1126
12076.29 1151
12077.33 1137
12078.36 1132
12079.40 1148
12080.44 1172
12081.48 1119
12082.52 1132
12083.55 1129
12084.59 1112
12085.63 1145
12086.67 1191
12087.71 1154
12088.74 1130
12089.78 1164
12090.82 1160
12091.86 1202
12092.90 1203
12093.94 1202
12094.98 1202
12096.01 1233
12097.05 1238
12098.09 1207
12099.13 1231
12100.17 1279
12101.21 1302
12102.25 1329
12103.28 1352
12104.32 1329
12105.36 1352
12106.40 1362
12107.44 1362
12108.48 1313
12109.52 1273
12110.56 1225
12111.60 1202
12112.64 1207
12113.68 1190
12114.72 1127
12115.76 1095
12116.79 1050
12117.83 1065
12118.87 1037
12119.91 984
12120.95 1009
12121.99 991
12123.03 990
12124.07 935
12125.11 944
12126.15 909
12127.19 920
12128.23 893
12129.27 888
12130.31 890
12131.35 930
12132.39 900
12133.43 862
12134.47 832
12135.51 850
12136.55 870
12137.59 857
12138.63 889
12139.67 865
12140.71 855
12141.76 870
12142.80 844
12143.84 853
12144.88 832
12145.92 801
12146.96 826
12148.00 845
12149.04 861
12150.08 811
12151.12 805
12152.16 825
12153.20 830
12154.25 836
12155.29 822
12156.33 799
12157.37 782
12158.41 830
12159.45 791
12160.49 804
12161.53 790
12162.58 732
12163.62 784
12164.66 763
12165.70 775
12166.74 787
12167.78 755
12168.82 763
12169.87 760
12170.91 747
12171.95 746
12172.99 755
12174.03 763
12175.08 791
12176.12 766
12177.16 742
12178.20 778
12179.24 749
12180.29 765
12181.33 710
12182.37 737
12183.41 722
12184.46 728
12185.50 730
12186.54 763
12187.58 725
12188.63 730
12189.67 738
12190.71 730
12191.75 724
12192.80 709
12193.84 756
12194.88 720
12195.92 717
12196.97 704
12198.01 712
12199.05 665
12200.10 679
12201.14 687
12202.18 671
12203.23 704
12204.27 736
12205.31 706
12206.36 682
12207.40 710
12208.44 697
12209.49 669
12210.53 704
12211.57 685
12212.62 680
12213.66 672
12214.70 670
12215.75 695
12216.79 674
12217.84 680
12218.88 665
12219.92 702
12220.97 696
12222.01 655
12223.06 659
12224.10 693
12225.14 688
12226.19 642
12227.23 663
12228.28 682
12229.32 665
12230.36 650
12231.41 652
12232.45 661
12233.50 637
12234.54 626
12235.59 675
12236.63 637
12237.68 664
12238.72 661
12239.77 678
12240.81 652
12241.86 624
12242.90 618
12243.94 624
12244.99 632
12246.03 605
12247.08 649
12248.13 631
12249.17 649
12250.22 640
12251.26 665
12252.31 642
12253.35 614
12254.40 627
12255.44 627
12256.49 591
12257.53 587
12258.58 572
12259.62 591
12260.67 599
12261.72 600
12262.76 613
12263.81 596
12264.85 568
12265.90 540
12266.94 592
12267.99 594
12269.04 586
12270.08 569
12271.13 574
12272.17 587
12273.22 602
12274.27 582
12275.31 580
12276.36 560
12277.41 565
12278.45 582
12279.50 568
12280.55 581
12281.59 557
12282.64 571
12283.69 554
12284.73 548
12285.78 551
12286.83 558
12287.87 539
12288.92 585
12289.97 540
12291.01 574
12292.06 585
12293.11 569
12294.15 572
12295.20 565
12296.25 553
12297.30 553
12298.34 553
12299.39 534
12300.44 539
12301.48 572
12302.53 544
12303.58 548
12304.63 582
12305.67 569
12306.72 557
12307.77 529
12308.82 553
12309.87 529
12310.91 550
12311.96 570
12313.01 513
12314.06 541
12315.10 532
12316.15 533
12317.20 544
12318.25 533
12319.30 520
12320.34 540
12321.39 530
12322.44 527
12323.49 542
12324.54 540
12325.59 560
12326.63 513
12327.68 547
12328.73 539
12329.78 542
12330.83 579
12331.88 536
12332.93 522
12333.98 556
12335.02 544
12336.07 549
12337.12 541
12338.17 520
12339.22 523
12340.27 557
12341.32 507
12342.37 529
12343.42 558
12344.47 549
12345.51 537
12346.56 524
12347.61 552
12348.66 546
12349.71 553
12350.76 546
12351.81 519
12352.86 542
12353.91 540
12354.96 562
12356.01 532
12357.06 544
12358.11 527
12359.16 552
12360.21 546
12361.26 538
12362.31 523
12363.36 554
12364.41 554
12365.46 578
12366.51 565
12367.56 550
12368.61 556
12369.66 584
12370.71 539
12371.76 537
12372.81 540
12373.86 570
12374.91 566
12375.96 511
12377.01 567
12378.06 562
12379.11 566
12380.17 572
12381.22 565
12382.27 563
12383.32 572
12384.37 534
12385.42 538
12386.47 528
12387.52 600
12388.57 590
12389.62 567
12390.67 588
12391.73 573
12392.78 561
12393.83 553
12394.88 548
12395.93 562
12396.98 572
12398.03 562
12399.09 582
12400.14 586
12401.19 579
12402.24 576
12403.29 588
12404.34 590
12405.40 580
12406.45 593
12407.50 569
12408.55 602
12409.60 573
12410.66 575
12411.71 602
12412.76 612
12413.81 589
12414.86 592
12415.92 585
12416.97 601
12418.02 574
12419.07 606
12420.13 614
12421.18 618
12422.23 616
12423.28 598
12424.34 592
12425.39 576
12426.44 583
12427.49 578
12428.55 576
12429.60 587
12430.65 600
12431.71 595
12432.76 607
12433.81 601
12434.86 610
12435.92 623
12436.97 642
12438.02 612
12439.08 612
12440.13 665
12441.18 620
12442.24 615
12443.29 630
12444.34 617
12445.40 626
12446.45 652
12447.50 640
12448.56 625
12449.61 628
12450.67 647
12451.72 660
12452.77 681
12453.83 679
12454.88 701
12455.94 694
12456.99 746
12458.04 728
12459.10 729
12460.15 778
12461.21 713
12462.26 751
12463.31 794
12464.37 781
12465.42 822
12466.48 807
12467.53 842
12468.59 885
12469.64 920
12470.70 936
12471.75 990
12472.80 1045
12473.86 1044
12474.91 1085
12475.97 1163
12477.02 1248
12478.08 1253
12479.13 1214
12480.19 1227
12481.24 1230
12482.30 1226
12483.35 1210
12484.41 1184
12485.46 1137
12486.52 1097
12487.57 1044
12488.63 989
12489.69 958
12490.74 946
12491.80 916
12492.85 892
12493.91 874
12494.96 806
12496.02 780
12497.07 782
12498.13 774
12499.19 742
12500.24 759
12501.30 737
12502.35 746
12503.41 744
12504.47 746
12505.52 722
12506.58 702
12507.63 774
12508.69 762
12509.75 744
12510.80 745
12511.86 734
12512.91 736
12513.97 745
12515.03 735
12516.08 751
12517.14 753
12518.20 732
12519.25 706
12520.31 753
12521.37 719
12522.42 764
12523.48 709
12524.54 707
12525.59 739
12526.65 720
12527.71 747
12528.77 701
12529.82 716
12530.88 694
12531.94 681
12532.99 707
12534.05 700
12535.11 708
12536.17 702
12537.22 715
12538.28 709
12539.34 703
12540.40 708
12541.45 742
12542.51 719
12543.57 724
12544.63 730
12545.68 739
12546.74 759
12547.80 755
12548.86 753
12549.92 786
12550.97 789
12552.03 817
12553.09 840
12554.15 860
12555.21 850
12556.26 847
12557.32 868
12558.38 850
12559.44 839
12560.50 885
12561.56 883
12562.61 850
12563.67 869
12564.73 875
12565.79 873
12566.85 804
12567.91 831
12568.97 793
12570.02 811
12571.08 779
12572.14 765
12573.20 778
12574.26 780
12575.32 761
12576.38 731
12577.44 712
12578.50 722
12579.56 718
12580.61 703
12581.67 708
12582.73 698
12583.79 708
12584.85 698
12585.91 721
12586.97 737
12588.03 707
12589.09 705
12590.15 712
12591.21 702
12592.27 679
12593.33 721
12594.39 708
12595.45 726
12596.51 681
12597.57 691
12598.63 662
12599.69 694
12600.75 726
12601.81 715
12602.87 685
12603.93 679
12604.99 695
12606.05 705
12607.11 682
12608.17 708
12609.23 705
12610.29 709
12611.35 722
12612.41 668
12613.47 713
12614.53 697
12615.59 696
12616.66 714
12617.72 747
12618.78 759
12619.84 718
12620.90 736
12621.96 744
12623.02 767
12624.08 778
12625.14 740
12626.20 735
12627.26 760
12628.33 752
12629.39 808
12630.45 817
12631.51 780
12632.57 760
12633.63 756
12634.69 828
12635.76 769
12636.82 783
12637.88 763
12638.94 790
12640.00 752
12641.06 740
12642.13 725
12643.19 711
12644.25 726
12645.31 693
12646.37 728
12647.44 709
12648.50 692
12649.56 675
12650.62 688
12651.68 712
12652.75 673
12653.81 680
12654.87 696
12655.93 688
12657.00 659
12658.06 678
12659.12 683
12660.18 681
12661.25 679
12662.31 698
12663.37 688
12664.43 692
12665.50 695
12666.56 679
12667.62 700
12668.69 659
12669.75 693
12670.81 700
12671.88 666
12672.94 676
12674.00 690
12675.06 722
12676.13 692
12677.19 693
12678.25 706
12679.32 735
12680.38 705
12681.44 710
12682.51 700
12683.57 693
12684.64 694
12685.70 732
12686.76 708
12687.83 732
12688.89 708
12689.95 728
12691.02 692
12692.08 691
12693.15 694
12694.21 682
12695.27 723
12696.34 727
12697.40 715
12698.47 748
12699.53 761
12700.59 738
12701.66 796
12702.72 778
12703.79 784
12704.85 780
12705.92 757
12706.98 768
12708.05 790
12709.11 771
12710.18 770
12711.24 795
12712.30 811
12713.37 775
12714.43 754
12715.50 766
12716.56 802
12717.63 772
12718.69 784
12719.76 783
12720.82 811
12721.89 780
12722.95 801
12724.02 782
12725.09 798
12726.15 818
12727.22 806
12728.28 842
12729.35 849
12730.41 811
12731.48 810
12732.54 859
12733.61 857
12734.68 827
12735.74 874
12736.81 848
12737.87 812
12738.94 807
12740.00 791
12741.07 783
12742.14 780
12743.20 813
12744.27 778
12745.33 800
12746.40 826
12747.47 738
12748.53 727
12749.60 765
12750.67 774
12751.73 761
12752.80 738
12753.87 761
12754.93 727
12756.00 713
12757.07 719
12758.13 709
12759.20 708
12760.27 729
12761.33 752
12762.40 689
12763.47 713
12764.53 710
12765.60 709
12766.67 688
12767.73 705
12768.80 692
12769.87 687
12770.94 692
12772.00 653
12773.07 687
12774.14 694
12775.21 703
12776.27 677
12777.34 641
12778.41 684
12779.48 670
12780.54 678
12781.61 619
12782.68 654
12783.75 676
12784.81 655
12785.88 636
12786.95 615
12788.02 636
12789.09 656
12790.15 640
12791.22 630
12792.29 647
12793.36 600
12794.43 626
12795.49 643
12796.56 645
12797.63 646
12798.70 630
12799.77 657
12800.84 605
12801.90 614
12802.97 617
12804.04 661
12805.11 661
12806.18 634
12807.25 665
12808.32 651
12809.39 686
12810.45 659
12811.52 621
12812.59 622
12813.66 636
12814.73 645
12815.80 648
12816.87 677
12817.94 687
12819.01 667
12820.08 679
12821.15 669
12822.21 690
12823.28 702
12824.35 683
12825.42 668
12826.49 710
12827.56 661
12828.63 683
12829.70 699
12830.77 716
12831.84 686
12832.91 677
12833.98 667
12835.05 698
12836.12 660
12837.19 637
12838.26 665
12839.33 631
12840.40 610
12841.47 621
12842.54 641
12843.61 624
12844.68 614
12845.75 638
12846.82 603
12847.89 615
12848.96 617
12850.03 613
12851.10 602
12852.18 582
12853.25 549
12854.32 533
12855.39 557
12856.46 573
12857.53 536
12858.60 542
12859.67 573
12860.74 532
12861.81 542
12862.88 580
12863.96 529
12865.03 533
12866.10 531
12867.17 543
12868.24 520
12869.31 538
12870.38 527
12871.45 541
12872.53 531
12873.60 509
12874.67 535
12875.74 524
12876.81 530
12877.88 537
12878.96 519
12880.03 511
12881.10 486
12882.17 495
12883.24 526
12884.31 532
12885.39 527
12886.46 504
12887.53 498
12888.60 512
12889.68 523
12890.75 538
12891.82 510
12892.89 506
12893.96 495
12895.04 507
12896.11 490
12897.18 482
12898.25 486
12899.33 464
12900.40 493
12901.47 498
12902.54 461
12903.62 457
12904.69 453
12905.76 477
12906.84 484
12907.91 466
12908.98 459
12910.06 515
12911.13 498
12912.20 480
12913.27 480
12914.35 477
12915.42 453
12916.49 460
12917.57 494
12918.64 506
12919.71 447
12920.79 458
12921.86 469
12922.94 460
12924.01 450
12925.08 469
12926.16 477
12927.23 469
12928.30 441
12929.38 467
12930.45 460
12931.53 477
12932.60 458
12933.67 447
12934.75 456
12935.82 444
12936.90 450
12937.97 460
12939.04 465
12940.12 463
12941.19 439
12942.27 428
12943.34 452
12944.42 454
12945.49 438
12946.56 458
12947.64 446
12948.71 477
12949.79 473
12950.86 420
12951.94 439
12953.01 432
12954.09 458
12955.16 461
12956.24 446
12957.31 443
12958.39 425
12959.46 431
12960.54 437
12961.61 457
12962.69 439
12963.76 428
12964.84 466
12965.91 476
12966.99 440
12968.07 416
12969.14 416
12970.22 434
12971.29 456
12972.37 422
12973.44 431
12974.52 437
12975.59 450
12976.67 435
12977.75 457
12978.82 428
12979.90 433
12980.97 420
12982.05 455
12983.13 449
12984.20 445
12985.28 413
12986.35 424
12987.43 447
12988.51 423
12989.58 433
12990.66 433
12991.74 431
12992.81 451
12993.89 464
12994.97 447
12996.04 408
12997.12 432
12998.20 438
12999.27 425
13000.35 401
13001.43 413
13002.50 421
13003.58 422
13004.66 453
13005.73 440
13006.81 425
13007.89 436
13008.97 434
13010.04 418
13011.12 419
13012.20 432
13013.27 445
13014.35 434
13015.43 442
13016.51 442
13017.58 408
13018.66 439
13019.74 426
13020.82 412
13021.89 428
13022.97 441
13024.05 422
13025.13 443
13026.21 441
13027.28 463
13028.36 450
13029.44 459
13030.52 433
13031.60 410
13032.67 460
13033.75 457
13034.83 430
13035.91 439
13036.99 451
13038.07 438
13039.14 432
13040.22 434
13041.30 429
13042.38 462
13043.46 425
13044.54 424
13045.62 448
13046.69 430
13047.77 428
13048.85 451
13049.93 432
13051.01 441
13052.09 440
13053.17 429
13054.25 428
13055.33 448
13056.40 439
13057.48 429
13058.56 454
13059.64 447
13060.72 437
13061.80 433
13062.88 432
13063.96 434
13065.04 441
13066.12 433
13067.20 446
13068.28 418
13069.36 429
13070.44 421
13071.52 422
13072.60 425
13073.68 425
13074.76 462
13075.84 451
13076.92 462
13078.00 423
13079.08 447
13080.16 422
13081.24 460
13082.32 443
13083.40 429
13084.48 444
13085.56 432
13086.64 430
13087.72 449
13088.80 424
13089.88 433
13090.96 442
13092.04 418
13093.12 443
13094.20 461
13095.28 436
13096.36 450
13097.44 412
13098.52 438
13099.61 433
13100.69 447
13101.77 431
13102.85 416
13103.93 432
13105.01 416
13106.09 436
13107.17 451
13108.25 439
13109.34 451
13110.42 446
13111.50 449
13112.58 454
13113.66 471
13114.74 449
13115.82 447
13116.91 464
13117.99 455
13119.07 452
13120.15 431
13121.23 451
13122.31 462
13123.40 480
13124.48 449
13125.56 442
13126.64 462
13127.72 438
13128.81 458
13129.89 465
13130.97 441
13132.05 441
13133.14 441
13134.22 439
13135.30 456
13136.38 471
13137.47 437
13138.55 465
13139.63 448
13140.71 470
13141.80 429
13142.88 443
13143.96 465
13145.04 481
13146.13 466
13147.21 471
13148.29 453
13149.38 495
13150.46 455
13151.54 445
13152.62 452
13153.71 447
13154.79 460
13155.87 458
13156.96 444
13158.04 452
13159.12 462
13160.21 447
13161.29 431
13162.37 446
13163.46 444
13164.54 477
13165.62 471
13166.71 464
13167.79 460
13168.88 471
13169.96 471
13171.04 484
13172.13 450
13173.21 449
13174.30 453
13175.38 469
13176.46 493
13177.55 513
13178.63 486
13179.72 495
13180.80 481
13181.88 473
13182.97 462
13184.05 468
13185.14 480
13186.22 471
13187.31 478
13188.39 465
13189.48 481
13190.56 484
13191.65 477
13192.73 479
13193.81 503
13194.90 511
13195.98 465
13197.07 470
13198.15 493
13199.24 473
13200.32 486
13201.41 499
13202.49 488
13203.58 502
13204.67 484
13205.75 496
13206.84 497
13207.92 503
13209.01 495
13210.09 514
13211.18 482
13212.26 497
13213.35 476
13214.43 512
13215.52 484
13216.61 507
13217.69 538
13218.78 519
13219.86 480
13220.95 483
13222.04 524
13223.12 534
13224.21 519
13225.29 507
13226.38 524
13227.47 553
13228.55 519
13229.64 510
13230.72 555
13231.81 570
13232.90 529
13233.98 544
13235.07 552
13236.16 541
13237.24 538
13238.33 554
13239.42 528
13240.50 516
13241.59 549
13242.68 557
13243.76 551
13244.85 556
13245.94 554
13247.02 574
13248.11 603
13249.20 584
13250.29 600
13251.37 563
13252.46 535
13253.55 562
13254.63 574
13255.72 565
13256.81 581
13257.90 572
13258.98 581
13260.07 593
13261.16 580
13262.25 595
13263.33 616
13264.42 578
13265.51 600
13266.60 627
13267.69 614
13268.77 629
13269.86 631
13270.95 667
13272.04 628
13273.13 611
13274.21 633
13275.30 606
13276.39 630
13277.48 613
13278.57 631
13279.65 660
13280.74 632
13281.83 672
13282.92 665
13284.01 677
13285.10 691
13286.19 688
13287.27 689
13288.36 662
13289.45 670
13290.54 679
13291.63 678
13292.72 694
13293.81 713
13294.90 722
13295.98 743
13297.07 708
13298.16 715
13299.25 741
13300.34 771
13301.43 747
13302.52 743
13303.61 745
13304.70 740
13305.79 767
13306.88 792
13307.97 781
13309.06 736
13310.15 781
13311.24 745
13312.32 746
13313.41 762
13314.50 799
13315.59 828
13316.68 775
13317.77 785
13318.86 760
13319.95 811
13321.04 800
13322.13 797
13323.22 808
13324.31 793
13325.40 805
13326.49 848
13327.58 810
13328.68 820
13329.77 814
13330.86 888
13331.95 867
13333.04 821
13334.13 832
13335.22 870
13336.31 867
13337.40 889
13338.49 925
13339.58 901
13340.67 858
13341.76 854
13342.85 863
13343.94 867
13345.04 923
13346.13 912
13347.22 891
13348.31 871
13349.40 832
13350.49 831
13351.58 891
13352.67 918
13353.77 901
13354.86 892
13355.95 882
13357.04 913
13358.13 924
13359.22 934
13360.31 924
13361.41 928
13362.50 923
13363.59 969
13364.68 968
13365.77 965
13366.87 976
13367.96 986
13369.05 1009
13370.14 1003
13371.23 984
13372.33 1016
13373.42 1001
13374.51 1003
13375.60 969
13376.69 940
13377.79 945
13378.88 930
13379.97 945
13381.06 878
13382.16 883
13383.25 892
13384.34 859
13385.43 867
13386.53 825
13387.62 808
13388.71 811
13389.81 783
13390.90 815
13391.99 785
13393.08 753
13394.18 794
13395.27 769
13396.36 799
13397.46 766
13398.55 738
13399.64 766
13400.74 760
13401.83 746
13402.92 726
13404.02 719
13405.11 723
13406.20 718
13407.30 725
13408.39 761
13409.48 763
13410.58 776
13411.67 749
13412.77 774
13413.86 754
13414.95 762
13416.05 732
13417.14 749
13418.23 731
13419.33 764
13420.42 772
13421.52 754
13422.61 735
13423.71 747
13424.80 776
13425.89 757
13426.99 755
13428.08 763
13429.18 773
13430.27 758
13431.37 763
13432.46 724
13433.56 770
13434.65 779
13435.74 772
13436.84 839
13437.93 760
13439.03 800
13440.12 781
13441.22 796
13442.31 824
13443.41 794
13444.50 810
13445.60 828
13446.69 800
13447.79 837
13448.88 842
13449.98 817
13451.08 824
13452.17 834
13453.27 819
13454.36 836
13455.46 841
13456.55 850
13457.65 882
13458.74 857
13459.84 850
13460.94 870
13462.03 933
13463.13 907
13464.22 900
13465.32 891
13466.41 876
13467.51 901
13468.61 866
13469.70 870
13470.80 936
13471.90 928
13472.99 942
13474.09 930
13475.18 943
13476.28 929
13477.38 912
13478.47 952
13479.57 917
13480.67 956
13481.76 920
13482.86 902
13483.96 967
13485.05 943
13486.15 937
13487.25 961
13488.34 961
13489.44 968
13490.54 958
13491.63 977
13492.73 1006
13493.83 988
13494.93 990
13496.02 1039
13497.12 1077
13498.22 1030
13499.31 1045
13500.41 1028
13501.51 1035
13502.61 1051
13503.70 1083
13504.80 1072
13505.90 1082
13507.00 1091
13508.09 1088
13509.19 1057
13510.29 1070
13511.39 1084
13512.49 1037
13513.58 1013
13514.68 1029
13515.78 1037
13516.88 1006
13517.98 952
13519.07 946
13520.17 988
13521.27 981
13522.37 973
13523.47 956
13524.57 935
13525.66 921
13526.76 909
13527.86 878
13528.96 878
13530.06 844
13531.16 875
13532.25 919
13533.35 883
13534.45 841
13535.55 821
13536.65 827
13537.75 792
13538.85 792
13539.95 815
13541.05 798
13542.14 784
13543.24 757
13544.34 761
13545.44 795
13546.54 799
13547.64 800
13548.74 785
13549.84 780
13550.94 751
13552.04 763
13553.14 723
13554.24 741
13555.34 719
13556.44 741
13557.54 720
13558.64 730
13559.74 739
13560.84 747
13561.94 758
13563.04 727
13564.13 737
13565.23 746
13566.34 733
13567.44 748
13568.54 739
13569.64 713
13570.74 699
13571.84 737
13572.94 739
13574.04 742
13575.14 702
13576.24 698
13577.34 703
13578.44 684
13579.54 690
13580.64 726
13581.74 676
13582.84 710
13583.94 729
13585.04 717
13586.14 723
13587.24 722
13588.35 702
13589.45 748
13590.55 721
13591.65 715
13592.75 671
13593.85 707
13594.95 702
13596.05 728
13597.15 726
13598.26 704
13599.36 704
13600.46 744
13601.56 697
13602.66 708
13603.76 678
13604.86 713
13605.97 763
13607.07 740
13608.17 699
13609.27 724
13610.37 729
13611.47 724
13612.58 731
13613.68 734
13614.78 703
13615.88 741
13616.98 744
13618.09 752
13619.19 737
13620.29 743
13621.39 756
13622.50 739
13623.60 757
13624.70 728
13625.80 726
13626.91 731
13628.01 752
13629.11 768
13630.21 810
13631.32 776
13632.42 764
13633.52 775
13634.62 801
13635.73 800
13636.83 788
13637.93 811
13639.04 769
13640.14 734
13641.24 809
13642.35 762
13643.45 797
13644.55 806
13645.65 792
13646.76 774
13647.86 786
13648.96 747
13650.07 755
13651.17 802
13652.28 757
13653.38 764
13654.48 757
13655.59 774
13656.69 740
13657.79 764
13658.90 794
13660.00 788
13661.11 749
13662.21 758
13663.31 735
13664.42 735
13665.52 734
13666.63 732
13667.73 763
13668.83 694
13669.94 724
13671.04 684
13672.15 736
13673.25 729
13674.36 737
13675.46 723
13676.56 733
13677.67 748
13678.77 735
13679.88 729
13680.98 761
13682.09 727
13683.19 700
13684.30 742
13685.40 701
13686.51 737
13687.61 729
13688.72 711
13689.82 720
13690.93 725
13692.03 746
13693.14 704
13694.24 740
13695.35 718
13696.45 747
13697.56 759
13698.66 739
13699.77 750
13700.87 773
13701.98 744
13703.09 752
13704.19 785
13705.30 792
13706.40 757
13707.51 768
13708.61 774
13709.72 795
13710.83 784
13711.93 805
13713.04 829
13714.14 819
13715.25 799
13716.36 793
13717.46 837
13718.57 813
13719.67 839
13720.78 828
13721.89 843
13722.99 810
13724.10 862
13725.21 833
13726.31 830
13727.42 845
13728.53 854
13729.63 836
13730.74 868
13731.85 870
13732.95 897
13734.06 877
13735.17 912
13736.27 937
13737.38 954
13738.49 898
13739.59 878
13740.70 933
13741.81 933
13742.92 959
13744.02 958
13745.13 984
13746.24 975
13747.35 973
13748.45 1005
13749.56 999
13750.67 1060
13751.78 1057
13752.88 1078
13753.99 1085
13755.10 1093
13756.21 1104
13757.31 1174
13758.42 1185
13759.53 1239
13760.64 1229
13761.75 1247
13762.85 1290
13763.96 1290
13765.07 1296
13766.18 1303
13767.29 1291
13768.39 1322
13769.50 1354
13770.61 1288
13771.72 1285
13772.83 1295
13773.94 1374
13775.04 1346
13776.15 1351
13777.26 1296
13778.37 1289
13779.48 1262
13780.59 1201
13781.70 1200
13782.80 1214
13783.91 1187
13785.02 1122
13786.13 1094
13787.24 1075
13788.35 1031
13789.46 1015
13790.57 1035
13791.68 987
13792.79 972
13793.90 959
13795.00 934
13796.11 898
13797.22 880
13798.33 866
13799.44 876
13800.55 864
13801.66 805
13802.77 840
13803.88 838
13804.99 834
13806.10 791
13807.21 795
13808.32 781
13809.43 770
13810.54 801
13811.65 775
13812.76 760
13813.87 774
13814.98 773
13816.09 743
13817.20 766
13818.31 755
13819.42 756
13820.53 761
13821.64 787
13822.75 781
13823.86 764
13824.97 764
13826.08 760
13827.19 752
13828.30 766
13829.41 724
13830.53 730
13831.64 749
13832.75 787
13833.86 722
13834.97 708
13836.08 733
13837.19 720
13838.30 729
13839.41 742
13840.52 761
13841.64 716
13842.75 739
13843.86 747
13844.97 761
13846.08 755
13847.19 750
13848.30 724
13849.41 752
13850.53 726
13851.64 741
13852.75 764
13853.86 747
13854.97 756
13856.08 714
13857.20 727
13858.31 730
13859.42 728
13860.53 734
13861.64 728
13862.76 735
13863.87 757
13864.98 775
13866.09 757
13867.20 724
13868.32 744
13869.43 793
13870.54 778
13871.65 767
13872.77 763
13873.88 796
13874.99 772
13876.10 755
13877.22 745
13878.33 764
13879.44 735
13880.55 744
13881.67 781
13882.78 789
13883.89 782
13885.01 806
13886.12 782
13887.23 769
13888.34 785
13889.46 802
13890.57 845
13891.68 830
13892.80 844
13893.91 839
13895.02 861
13896.14 828
13897.25 821
13898.36 848
13899.48 884
13900.59 844
13901.70 831
13902.82 838
13903.93 834
13905.05 820
13906.16 805
13907.27 830
13908.39 808
13909.50 816
13910.61 778
13911.73 751
13912.84 784
13913.96 786
13915.07 750
13916.19 722
13917.30 725
13918.41 717
13919.53 735
13920.64 700
13921.76 677
13922.87 720
13923.99 737
13925.10 704
13926.21 685
13927.33 724
13928.44 748
13929.56 710
13930.67 730
13931.79 725
13932.90 656
13934.02 690
13935.13 684
13936.25 708
13937.36 711
13938.48 686
13939.59 688
13940.71 703
13941.82 676
13942.94 672
13944.05 671
13945.17 686
13946.28 681
13947.40 696
13948.52 672
13949.63 676
13950.75 676
13951.86 682
13952.98 687
13954.09 679
13955.21 694
13956.32 679
13957.44 681
13958.56 660
13959.67 674
13960.79 688
13961.90 651
13963.02 652
13964.14 645
13965.25 663
13966.37 643
13967.48 672
13968.60 655
13969.72 657
13970.83 659
13971.95 651
13973.07 654
13974.18 692
13975.30 654
13976.42 649
13977.53 617
13978.65 679
13979.77 660
13980.88 725
13982.00 666
13983.12 665
13984.23 669
13985.35 670
13986.47 679
13987.58 660
13988.70 646
13989.82 645
13990.94 689
13992.05 669
13993.17 647
13994.29 676
13995.40 681
13996.52 688
13997.64 702
13998.76 659
13999.87 682
14000.99 686
14002.11 668
14003.23 671
14004.35 691
14005.46 670
14006.58 696
14007.70 654
14008.82 677
14009.93 704
14011.05 696
14012.17 701
14013.29 683
14014.41 737
14015.52 686
14016.64 728
14017.76 710
14018.88 719
14020.00 695
14021.12 701
14022.23 697
14023.35 672
14024.47 689
14025.59 723
14026.71 700
14027.83 715
14028.95 721
14030.06 673
14031.18 744
14032.30 702
14033.42 716
14034.54 738
14035.66 741
14036.78 735
14037.90 751
14039.02 771
14040.14 734
14041.25 752
14042.37 780
14043.49 757
14044.61 736
14045.73 730
14046.85 754
14047.97 800
14049.09 799
14050.21 790
14051.33 809
14052.45 866
14053.57 793
14054.69 829
14055.81 834
14056.93 834
14058.05 845
14059.17 841
14060.29 842
14061.41 819
14062.53 848
14063.65 885
14064.77 888
14065.89 902
14067.01 881
14068.13 885
14069.25 905
14070.37 929
14071.49 912
14072.61 986
14073.73 977
14074.85 970
14075.97 963
14077.09 968
14078.21 981
14079.33 990
14080.45 973
14081.57 994
14082.69 992
14083.82 965
14084.94 958
14086.06 937
14087.18 942
14088.30 970
14089.42 998
14090.54 958
14091.66 932
14092.78 980
14093.91 1021
14095.03 1023
14096.15 1032
14097.27 1048
14098.39 1054
14099.51 1019
14100.63 1043
14101.76 1043
14102.88 1042
14104.00 1052
14105.12 1033
14106.24 1043
14107.36 971
14108.49 967
14109.61 963
14110.73 957
14111.85 951
14112.97 942
14114.10 940
14115.22 975
14116.34 915
14117.46 911
14118.58 886
14119.71 893
14120.83 877
14121.95 891
14123.07 874
14124.20 867
14125.32 837
14126.44 833
14127.56 867
14128.69 799
14129.81 809
14130.93 804
14132.06 779
14133.18 791
14134.30 778
14135.42 781
14136.55 842
14137.67 802
14138.79 812
14139.92 777
14141.04 790
14142.16 774
14143.29 733
14144.41 779
14145.53 764
14146.66 775
14147.78 762
14148.90 753
14150.03 758
14151.15 746
14152.27 772
14153.40 723
14154.52 755
14155.64 778
14156.77 743
14157.89 733
14159.02 733
14160.14 751
14161.26 743
14162.39 701
14163.51 762
14164.64 750
14165.76 733
14166.88 760
14168.01 762
14169.13 723
14170.26 699
14171.38 735
14172.51 724
14173.63 727
14174.75 711
14175.88 717
14177.00 734
14178.13 738
14179.25 727
14180.38 725
14181.50 718
14182.63 692
14183.75 663
14184.88 694
14186.00 687
14187.13 715
14188.25 719
14189.38 676
14190.50 670
14191.63 659
14192.75 665
14193.88 705
14195.00 655
14196.13 680
14197.25 677
14198.38 659
14199.50 655
14200.63 635
14201.76 643
14202.88 656
14204.01 669
14205.13 690
14206.26 666
14207.38 644
14208.51 636
14209.64 654
14210.76 635
14211.89 631
14213.01 629
14214.14 652
14215.27 635
14216.39 614
14217.52 623
14218.64 622
14219.77 635
14220.90 654
14222.02 631
14223.15 585
14224.28 630
14225.40 626
14226.53 625
14227.66 616
14228.78 626
14229.91 597
14231.04 620
14232.16 617
14233.29 607
14234.42 604
14235.54 624
14236.67 590
14237.80 584
14238.92 625
14240.05 604
14241.18 596
14242.31 567
14243.43 560
14244.56 573
14245.69 589
14246.82 558
14247.94 585
14249.07 553
14250.20 565
14251.33 556
14252.45 556
14253.58 542
14254.71 563
14255.84 561
14256.96 554
14258.09 560
14259.22 578
14260.35 575
14261.47 565
14262.60 564
14263.73 537
14264.86 546
14265.99 531
14267.12 549
14268.24 542
14269.37 527
14270.50 558
14271.63 524
14272.76 551
14273.89 547
14275.01 545
14276.14 550
14277.27 515
14278.40 517
14279.53 528
14280.66 523
14281.79 520
14282.91 518
14284.04 519
14285.17 519
14286.30 519
14287.43 503
14288.56 518
14289.69 513
14290.82 501
14291.95 526
14293.08 510
14294.20 502
14295.33 499
14296.46 496
14297.59 472
14298.72 506
14299.85 506
14300.98 527
14302.11 508
14303.24 506
14304.37 486
14305.50 490
14306.63 504
14307.76 507
14308.89 482
14310.02 478
14311.15 483
14312.28 493
14313.41 480
14314.54 472
14315.67 490
14316.80 473
14317.93 511
14319.06 471
14320.19 480
14321.32 495
14322.45 471
14323.58 507
14324.71 481
14325.84 480
14326.97 488
14328.10 464
14329.23 509
14330.36 474
14331.49 450
14332.62 473
14333.76 464
14334.89 485
14336.02 459
14337.15 479
14338.28 454
14339.41 475
14340.54 483
14341.67 447
14342.80 485
14343.93 461
14345.07 449
14346.20 439
14347.33 459
14348.46 440
14349.59 474
14350.72 462
14351.85 446
14352.99 484
14354.12 496
14355.25 443
14356.38 477
14357.51 486
14358.64 445
14359.78 464
14360.91 492
14362.04 461
14363.17 454
14364.30 459
14365.44 417
14366.57 483
14367.70 480
14368.83 473
14369.96 473
14371.10 450
14372.23 447
14373.36 452
14374.49 478
14375.63 458
14376.76 495
14377.89 456
14379.02 438
14380.16 441
14381.29 485
14382.42 458
14383.55 496
14384.69 499
14385.82 497
14386.95 485
14388.09 465
14389.22 475
14390.35 473
14391.49 461
14392.62 472
14393.75 473
14394.89 479
14396.02 478
14397.15 477
14398.28 470
14399.42 471
14400.55 491
14401.69 496
14402.82 500
14403.95 457
14405.09 484
14406.22 494
14407.35 490
14408.49 494
14409.62 493
14410.75 508
14411.89 514
14413.02 491
14414.16 464
14415.29 495
14416.42 494
14417.56 510
14418.69 481
14419.83 481
14420.96 491
14422.10 520
14423.23 529
14424.36 520
14425.50 493
14426.63 513
14427.77 523
14428.90 488
14430.04 500
14431.17 481
14432.31 515
14433.44 519
14434.58 503
14435.71 525
14436.85 529
14437.98 506
14439.12 532
14440.25 523
14441.39 511
14442.52 507
14443.66 533
14444.79 527
14445.93 521
14447.06 523
14448.20 533
14449.33 516
14450.47 516
14451.60 550
14452.74 531
14453.87 533
14455.01 488
14456.14 538
14457.28 571
14458.42 572
14459.55 534
14460.69 536
14461.82 542
14462.96 550
14464.10 526
14465.23 560
14466.37 534
14467.50 563
14468.64 587
14469.78 580
14470.91 551
14472.05 548
14473.18 566
14474.32 568
14475.46 576
14476.59 546
14477.73 548
14478.87 572
14480.00 550
14481.14 555
14482.28 563
14483.41 542
14484.55 546
14485.69 527
14486.82 523
14487.96 564
14489.10 544
14490.23 580
14491.37 571
14492.51 532
14493.65 534
14494.78 544
14495.92 551
14497.06 527
14498.19 515
14499.33 551
14500.47 545
14501.61 540
14502.74 530
14503.88 549
14505.02 557
14506.16 547
14507.29 559
14508.43 569
14509.57 548
14510.71 527
14511.85 567
14512.98 533
14514.12 545
14515.26 534
14516.40 550
14517.54 550
14518.67 517
14519.81 543
14520.95 524
14522.09 517
14523.23 506
14524.36 511
14525.50 500
14526.64 512
14527.78 536
14528.92 545
14530.06 532
14531.19 531
14532.33 542
14533.47 504
14534.61 512
14535.75 512
14536.89 507
14538.03 515
14539.17 477
14540.31 490
14541.44 520
14542.58 527
14543.72 509
14544.86 536
14546.00 540
14547.14 530
14548.28 510
14549.42 519
14550.56 540
14551.70 552
14552.84 518
14553.98 522
14555.12 550
14556.25 529
14557.39 529
14558.53 520
14559.67 516
14560.81 550
14561.95 535
14563.09 581
14564.23 561
14565.37 561
14566.51 549
14567.65 548
14568.79 552
14569.93 552
14571.07 571
14572.21 560
14573.35 553
14574.49 591
14575.63 574
14576.77 549
14577.92 572
14579.06 572
14580.20 580
14581.34 555
14582.48 588
14583.62 613
14584.76 577
14585.90 582
14587.04 594
14588.18 609
14589.32 618
14590.46 584
14591.60 590
14592.74 596
14593.89 616
14595.03 622
14596.17 650
14597.31 608
14598.45 634
14599.59 652
14600.73 662
14601.87 666
14603.02 635
14604.16 579
14605.30 629
14606.44 635
14607.58 636
14608.72 624
14609.86 660
14611.01 658
14612.15 694
14613.29 706
14614.43 687
14615.57 688
14616.72 670
14617.86 700
14619.00 719
14620.14 707
14621.28 736
14622.43 729
14623.57 770
14624.71 758
14625.85 746
14627.00 774
14628.14 788
14629.28 789
14630.42 808
14631.56 787
14632.71 791
14633.85 811
14634.99 837
14636.14 824
14637.28 817
14638.42 838
14639.56 855
14640.71 814
14641.85 839
14642.99 816
14644.14 834
14645.28 814
14646.42 797
14647.56 770
14648.71 734
14649.85 712
14650.99 731
14652.14 685
14653.28 676
14654.42 654
14655.57 663
14656.71 653
14657.85 631
14659.00 625
14660.14 608
14661.29 583
14662.43 586
14663.57 573
14664.72 556
14665.86 542
14667.00 528
14668.15 543
14669.29 547
14670.44 537
14671.58 524
14672.73 553
14673.87 533
14675.01 525
14676.16 523
14677.30 522
14678.45 500
14679.59 496
14680.74 520
14681.88 513
14683.02 515
14684.17 490
14685.31 501
14686.46 499
14687.60 465
14688.75 465
14689.89 466
14691.04 467
14692.18 485
14693.33 470
14694.47 474
14695.62 451
14696.76 457
14697.91 451
14699.05 456
14700.20 441
14701.34 457
14702.49 462
14703.63 459
14704.78 479
14705.92 428
14707.07 442
14708.22 471
14709.36 452
14710.51 455
14711.65 439
14712.80 463
14713.94 465
14715.09 450
14716.23 466
14717.38 493
14718.53 462
14719.67 479
14720.82 445
14721.96 423
14723.11 427
14724.26 432
14725.40 434
14726.55 458
14727.70 441
14728.84 444
14729.99 440
14731.13 409
14732.28 426
14733.43 431
14734.57 474
14735.72 441
14736.87 453
14738.01 425
14739.16 406
14740.31 483
14741.45 472
14742.60 430
14743.75 448
14744.89 411
14746.04 462
14747.19 442
14748.34 441
14749.48 441
14750.63 417
14751.78 405
14752.92 424
14754.07 403
14755.22 433
14756.37 425
14757.51 402
14758.66 424
14759.81 400
14760.96 417
14762.10 427
14763.25 418
14764.40 407
14765.55 386
14766.70 426
14767.84 399
14768.99 428
14770.14 401
14771.29 428
14772.43 396
14773.58 382
14774.73 399
14775.88 404
14777.03 414
14778.18 408
14779.32 438
14780.47 397
14781.62 424
14782.77 419
14783.92 413
14785.07 401
14786.21 408
14787.36 423
14788.51 365
14789.66 368
14790.81 372
14791.96 397
14793.11 399
14794.26 376
14795.40 384
14796.55 395
14797.70 388
14798.85 347
14800.00 348
14801.15 368
14802.30 369
14803.45 357
14804.60 352
14805.75 351
14806.90 359
14808.05 390
14809.19 381
14810.34 373
14811.49 347
14812.64 363
14813.79 361
14814.94 347
14816.09 343
14817.24 349
14818.39 366
14819.54 357
14820.69 338
14821.84 353
14822.99 353
14824.14 361
14825.29 358
14826.44 314
14827.59 324
14828.74 346
14829.89 377
14831.04 344
14832.19 328
14833.34 312
14834.49 308
14835.64 346
14836.79 308
14837.95 338
14839.10 348
14840.25 348
14841.40 333
14842.55 342
14843.70 336
14844.85 337
14846.00 334
14847.15 342
14848.30 347
14849.45 329
14850.60 333
14851.76 343
14852.91 351
14854.06 349
14855.21 329
14856.36 333
14857.51 349
14858.66 343
14859.81 330
14860.97 312
14862.12 315
14863.27 325
14864.42 326
14865.57 320
14866.72 311
14867.88 343
14869.03 344
14870.18 350
14871.33 326
14872.48 332
14873.64 347
14874.79 335
14875.94 330
14877.09 341
14878.24 302
14879.40 296
14880.55 301
14881.70 323
14882.85 318
14884.00 335
14885.16 328
14886.31 315
14887.46 344
14888.61 322
14889.77 320
14890.92 344
14892.07 295
14893.23 335
14894.38 343
14895.53 335
14896.68 340
14897.84 329
14898.99 336
14900.14 327
14901.30 339
14902.45 338
14903.60 329
14904.75 314
14905.91 325
14907.06 330
14908.21 339
14909.37 301
14910.52 313
14911.67 323
14912.83 312
14913.98 326
14915.14 318
14916.29 325
14917.44 321
14918.60 318
14919.75 312
14920.90 326
14922.06 304
14923.21 310
14924.37 311
14925.52 328
14926.67 319
14927.83 305
14928.98 320
14930.14 323
14931.29 321
14932.44 283
14933.60 336
14934.75 335
14935.91 302
14937.06 311
14938.22 342
14939.37 321
14940.52 331
14941.68 321
14942.83 337
14943.99 302
14945.14 324
14946.30 365
14947.45 329
14948.61 325
14949.76 338
14950.92 315
14952.07 339
14953.23 340
14954.38 319
14955.54 309
14956.69 317
14957.85 341
14959.00 347
14960.16 347
14961.31 348
14962.47 326
14963.62 339
14964.78 365
14965.94 314
14967.09 332
14968.25 329
14969.40 341
14970.56 331
14971.71 335
14972.87 352
14974.03 353
14975.18 354
14976.34 365
14977.49 335
14978.65 359
14979.81 336
14980.96 342
14982.12 334
14983.27 365
14984.43 354
14985.59 362
14986.74 325
14987.90 299
14989.06 330
14990.21 341
14991.37 329
14992.53 311
14993.68 306
14994.84 311
14996.00 305
14997.15 301
14998.31 306
14999.47 322
15000.62 346
15001.78 336
15002.94 343
15004.09 303
15005.25 298
15006.41 313
15007.56 335
15008.72 316
15009.88 338
15011.04 313
15012.19 320
15013.35 302
15014.51 303
15015.67 329
15016.82 308
15017.98 293
15019.14 315
15020.30 285
15021.45 289
15022.61 311
15023.77 326
15024.93 309
15026.08 297
15027.24 299
15028.40 298
15029.56 308
15030.72 291
15031.87 310
15033.03 296
15034.19 294
15035.35 306
15036.51 278
15037.67 305
15038.82 291
15039.98 323
15041.14 327
15042.30 297
15043.46 288
15044.62 285
15045.78 277
15046.93 304
15048.09 283
15049.25 310
15050.41 296
15051.57 305
15052.73 273
15053.89 280
15055.05 309
15056.20 309
15057.36 313
15058.52 310
15059.68 311
15060.84 299
15062.00 312
15063.16 324
15064.32 317
15065.48 294
15066.64 315
15067.80 306
15068.96 315
15070.12 311
15071.28 314
15072.44 316
15073.60 321
15074.76 310
15075.91 287
15077.07 315
15078.23 308
15079.39 308
15080.55 314
15081.71 326
15082.87 311
15084.03 327
15085.19 325
15086.35 316
15087.51 318
15088.68 320
15089.84 302
15091.00 320
15092.16 310
15093.32 289
15094.48 296
15095.64 297
15096.80 330
15097.96 318
15099.12 320
15100.28 354
15101.44 324
15102.60 342
15103.76 324
15104.92 319
15106.08 322
15107.25 338
15108.41 332
15109.57 332
15110.73 311
15111.89 331
15113.05 307
15114.21 298
15115.37 322
15116.54 347
15117.70 347
15118.86 320
15120.02 333
15121.18 356
15122.34 355
15123.50 359
15124.67 320
15125.83 324
15126.99 334
15128.15 335
15129.31 299
15130.47 340
15131.64 331
15132.80 329
15133.96 349
15135.12 331
15136.28 364
15137.45 343
15138.61 363
15139.77 334
15140.93 327
15142.10 328
15143.26 357
15144.42 362
15145.58 346
15146.75 335
15147.91 343
15149.07 355
15150.23 363
15151.40 343
15152.56 345
15153.72 336
15154.88 359
15156.05 379
15157.21 343
15158.37 388
15159.54 362
15160.70 364
15161.86 379
15163.03 375
15164.19 372
15165.35 382
15166.52 363
15167.68 341
15168.84 370
15170.01 378
15171.17 351
15172.33 374
15173.50 359
15174.66 369
15175.82 369
15176.99 373
15178.15 383
15179.31 372
15180.48 392
15181.64 404
15182.81 365
15183.97 401
15185.13 384
15186.30 393
15187.46 415
15188.63 406
15189.79 421
15190.95 432
15192.12 380
15193.28 403
15194.45 411
15195.61 404
15196.78 426
15197.94 412
15199.10 425
15200.27 404
15201.43 426
15202.60 401
15203.76 403
15204.93 457
15206.09 426
15207.26 426
15208.42 423
15209.59 419
15210.75 411
15211.92 445
15213.08 430
15214.25 423
15215.41 450
15216.58 441
15217.74 469
15218.91 472
15220.07 446
15221.24 474
15222.40 450
15223.57 428
15224.74 446
15225.90 486
15227.07 432
15228.23 461
15229.40 477
15230.56 458
15231.73 457
15232.89 504
15234.06 495
15235.23 514
15236.39 486
15237.56 486
15238.72 486
15239.89 486
15241.06 523
15242.22 491
15243.39 494
15244.56 496
15245.72 494
15246.89 479
15248.05 455
15249.22 489
15250.39 496
15251.55 465
15252.72 481
15253.89 463
15255.05 449
15256.22 476
15257.39 460
15258.55 463
15259.72 480
15260.89 463
15262.05 446
15263.22 416
15264.39 429
15265.56 436
15266.72 450
15267.89 437
15269.06 433
15270.22 415
15271.39 430
15272.56 430
15273.73 407
15274.89 385
15276.06 419
15277.23 387
15278.40 393
15279.56 425
15280.73 406
15281.90 398
15283.07 397
15284.23 390
15285.40 433
15286.57 415
15287.74 387
15288.91 391
15290.07 380
15291.24 404
15292.41 431
15293.58 401
15294.75 406
15295.92 411
15297.08 408
15298.25 381
15299.42 406
15300.59 390
15301.76 373
15302.93 360
15304.09 376
15305.26 407
15306.43 399
15307.60 426
15308.77 433
15309.94 402
15311.11 408
15312.28 385
15313.44 395
15314.61 404
15315.78 369
15316.95 405
15318.12 429
15319.29 413
15320.46 416
15321.63 394
15322.80 407
15323.97 418
15325.14 409
15326.30 419
15327.47 393
15328.64 383
15329.81 412
15330.98 418
15332.15 417
15333.32 432
15334.49 435
15335.66 432
15336.83 414
15338.00 446
15339.17 432
15340.34 445
15341.51 448
15342.68 443
15343.85 430
15345.02 441
15346.19 437
15347.36 418
15348.53 431
15349.70 424
15350.87 435
15352.04 438
15353.21 457
15354.38 429
15355.55 476
15356.72 475
15357.90 482
15359.07 435
15360.24 439
15361.41 483
15362.58 469
15363.75 471
15364.92 514
15366.09 464
15367.26 453
15368.43 451
15369.60 504
15370.77 465
15371.95 471
15373.12 501
15374.29 496
15375.46 512
15376.63 458
15377.80 498
15378.97 498
15380.15 535
15381.32 499
15382.49 467
15383.66 476
15384.83 496
15386.00 529
15387.17 533
15388.35 484
15389.52 486
15390.69 498
15391.86 467
15393.03 491
15394.21 470
15395.38 462
15396.55 470
15397.72 451
15398.89 466
15400.07 450
15401.24 450
15402.41 445
15403.58 475
15404.76 449
15405.93 445
15407.10 449
15408.27 441
15409.45 443
15410.62 442
15411.79 404
15412.96 430
15414.14 426
15415.31 403
15416.48 388
15417.66 432
15418.83 393
15420.00 396
15421.17 402
15422.35 389
15423.52 374
15424.69 390
15425.87 421
15427.04 383
15428.21 364
15429.39 362
15430.56 394
15431.73 364
15432.91 361
15434.08 379
15435.25 383
15436.43 393
15437.60 383
15438.77 371
15439.95 388
15441.12 381
15442.30 363
15443.47 373
15444.64 390
15445.82 377
15446.99 375
15448.17 391
15449.34 373
15450.51 346
15451.69 364
15452.86 378
15454.04 355
15455.21 361
15456.39 369
15457.56 364
15458.73 359
15459.91 369
15461.08 357
15462.26 352
15463.43 340
15464.61 361
15465.78 381
15466.96 354
15468.13 369
15469.31 369
15470.48 359
15471.66 349
15472.83 348
15474.01 358
15475.18 358
15476.36 339
15477.53 373
15478.71 367
15479.88 373
15481.06 357
15482.23 370
15483.41 376
15484.58 361
15485.76 366
15486.93 365
15488.11 392
15489.29 348
15490.46 369
15491.64 346
15492.81 373
15493.99 369
15495.16 368
15496.34 365
15497.52 376
15498.69 357
15499.87 362
15501.04 386
15502.22 368
15503.40 356
15504.57 379
15505.75 375
15506.92 358
15508.10 368
15509.28 382
15510.45 379
15511.63 377
15512.81 378
15513.98 422
15515.16 361
15516.34 366
15517.51 395
15518.69 400
15519.87 388
15521.04 377
15522.22 375
15523.40 369
15524.57 375
15525.75 350
15526.93 385
15528.11 381
15529.28 356
15530.46 393
15531.64 364
15532.81 366
15533.99 361
15535.17 377
15536.35 395
15537.52 368
15538.70 399
15539.88 408
15541.06 414
15542.23 404
15543.41 410
15544.59 385
15545.77 415
15546.95 381
15548.12 367
15549.30 385
15550.48 416
15551.66 403
15552.83 411
15554.01 406
15555.19 396
15556.37 402
15557.55 434
15558.73 401
15559.90 394
15561.08 404
15562.26 418
15563.44 428
15564.62 424
15565.80 425
15566.97 437
15568.15 412
15569.33 423
15570.51 451
15571.69 427
15572.87 407
15574.05 415
15575.23 439
15576.40 432
15577.58 434
15578.76 432
15579.94 442
15581.12 460
15582.30 440
15583.48 448
15584.66 424
15585.84 424
15587.02 444
15588.20 455
15589.38 452
15590.56 459
15591.73 486
15592.91 459
15594.09 496
15595.27 451
15596.45 448
15597.63 458
15598.81 452
15599.99 480
15601.17 497
15602.35 473
15603.53 485
15604.71 487
15605.89 518
15607.07 517
15608.25 469
15609.43 510
15610.61 509
15611.79 536
15612.97 511
15614.15 542
15615.33 521
15616.51 535
15617.69 516
15618.88 521
15620.06 528
15621.24 567
15622.42 539
15623.60 531
15624.78 553
15625.96 525
15627.14 532
15628.32 548
15629.50 542
15630.68 532
15631.86 592
15633.05 572
15634.23 563
15635.41 565
15636.59 576
15637.77 581
15638.95 564
15640.13 585
15641.31 583
15642.50 590
15643.68 594
15644.86 584
15646.04 569
15647.22 588
15648.40 613
15649.58 624
15650.77 612
15651.95 591
15653.13 588
15654.31 623
15655.49 586
15656.68 595
15657.86 612
15659.04 603
15660.22 586
15661.40 586
15662.59 585
15663.77 615
15664.95 621
15666.13 585
15667.32 617
15668.50 611
15669.68 603
15670.86 607
15672.05 582
15673.23 612
15674.41 602
15675.59 596
15676.78 578
15677.96 576
15679.14 578
15680.32 552
15681.51 570
15682.69 598
15683.87 587
15685.06 566
15686.24 562
15687.42 553
15688.61 575
15689.79 582
15690.97 590
15692.16 577
15693.34 556
15694.52 597
15695.71 578
15696.89 555
15698.07 555
15699.26 578
15700.44 548
15701.62 547
15702.81 544
15703.99 552
15705.17 594
15706.36 582
15707.54 596
15708.73 555
15709.91 616
15711.09 596
15712.28 600
15713.46 597
15714.65 593
15715.83 595
15717.02 598
15718.20 603
15719.38 606
15720.57 603
15721.75 590
15722.94 605
15724.12 600
15725.31 598
15726.49 594
15727.68 632
15728.86 632
15730.04 653
15731.23 636
15732.41 633
15733.60 639
15734.78 632
15735.97 657
15737.15 650
15738.34 671
15739.52 676
15740.71 667
15741.89 678
15743.08 644
15744.27 666
15745.45 692
15746.64 665
15747.82 705
15749.01 669
15750.19 656
15751.38 696
15752.56 708
15753.75 683
15754.93 716
15756.12 750
15757.31 745
15758.49 718
15759.68 722
15760.86 728
15762.05 742
15763.24 737
15764.42 732
15765.61 713
15766.79 723
15767.98 736
15769.17 731
15770.35 712
15771.54 730
15772.72 706
15773.91 723
15775.10 726
15776.28 710
15777.47 714
15778.66 648
15779.84 708
15781.03 706
15782.22 642
15783.40 659
15784.59 671
15785.78 650
15786.96 644
15788.15 644
15789.34 624
15790.53 599
15791.71 620
15792.90 647
15794.09 625
15795.27 621
15796.46 571
15797.65 607
15798.84 598
15800.02 572
15801.21 609
15802.40 571
15803.59 591
15804.77 578
15805.96 603
15807.15 567
15808.34 561
15809.52 552
15810.71 569
15811.90 548
15813.09 546
15814.28 557
15815.46 539
15816.65 539
15817.84 570
15819.03 553
15820.22 532
15821.40 508
15822.59 511
15823.78 538
15824.97 541
15826.16 543
15827.35 554
15828.53 547
15829.72 527
15830.91 531
15832.10 528
15833.29 560
15834.48 554
15835.67 533
15836.85 519
15838.04 492
15839.23 520
15840.42 512
15841.61 528
15842.80 515
15843.99 491
15845.18 502
15846.37 515
15847.55 531
15848.74 522
15849.93 505
15851.12 494
15852.31 527
15853.50 491
15854.69 520
15855.88 514
15857.07 530
15858.26 521
15859.45 518
15860.64 508
15861.83 505
15863.02 528
15864.21 546
15865.40 518
15866.59 506
15867.78 547
15868.97 525
15870.16 555
15871.35 519
15872.54 539
15873.73 552
15874.92 530
15876.11 540
15877.30 533
15878.49 496
15879.68 521
15880.87 511
15882.06 572
15883.25 542
15884.44 509
15885.63 557
15886.82 549
15888.01 548
15889.20 536
15890.39 572
15891.59 578
15892.78 575
15893.97 560
15895.16 549
15896.35 587
15897.54 613
15898.73 555
15899.92 582
15901.11 584
15902.30 596
15903.50 588
15904.69 599
15905.88 584
15907.07 598
15908.26 592
15909.45 617
15910.64 585
15911.84 583
15913.03 619
15914.22 614
15915.41 620
15916.60 586
15917.79 602
15918.99 595
15920.18 596
15921.37 615
15922.56 630
15923.75 611
15924.95 615
15926.14 615
15927.33 627
15928.52 612
15929.71 593
15930.91 641
15932.10 625
15933.29 594
15934.48 626
15935.68 597
15936.87 604
15938.06 587
15939.25 591
15940.45 605
15941.64 581
15942.83 549
15944.03 540
15945.22 568
15946.41 554
15947.60 547
15948.80 541
15949.99 532
15951.18 516
15952.38 492
15953.57 517
15954.76 509
15955.96 507
15957.15 486
15958.34 488
15959.54 479
15960.73 464
15961.92 454
15963.12 438
15964.31 457
15965.50 423
15966.70 473
15967.89 444
15969.08 425
15970.28 418
15971.47 436
15972.67 425
15973.86 434
15975.05 397
15976.25 413
15977.44 420
15978.64 389
15979.83 422
15981.02 422
15982.22 417
15983.41 406
15984.61 418
15985.80 365
15987.00 371
15988.19 373
15989.38 400
15990.58 399
15991.77 388
15992.97 381
15994.16 403
15995.36 400
15996.55 374
15997.75 386
15998.94 381
16000.14 375
16001.33 344
16002.53 359
16003.72 367
16004.92 353
16006.11 361
16007.31 417
16008.50 369
16009.70 373
16010.89 356
16012.09 368
16013.28 367
16014.48 377
16015.67 358
16016.87 356
16018.07 366
16019.26 369
16020.46 388
16021.65 374
16022.85 369
16024.04 348
16025.24 349
16026.44 368
16027.63 368
16028.83 354
16030.02 366
16031.22 350
16032.42 350
16033.61 343
16034.81 347
16036.00 342
16037.20 349
16038.40 358
16039.59 359
16040.79 367
16041.99 332
16043.18 325
16044.38 353
16045.58 324
16046.77 349
16047.97 348
16049.17 325
16050.36 328
16051.56 345
16052.76 335
16053.95 334
16055.15 353
16056.35 348
16057.54 331
16058.74 361
16059.94 365
16061.14 354
16062.33 319
16063.53 324
16064.73 331
16065.92 334
16067.12 335
16068.32 327
16069.52 347
16070.71 330
16071.91 332
16073.11 315
16074.31 336
16075.50 335
16076.70 337
16077.90 314
16079.10 331
16080.30 308
16081.49 316
16082.69 303
16083.89 324
16085.09 296
16086.29 311
16087.48 318
16088.68 327
16089.88 335
16091.08 311
16092.28 335
16093.48 335
16094.67 301
16095.87 307
16097.07 322
16098.27 316
16099.47 327
16100.67 287
16101.87 331
16103.06 326
16104.26 290
16105.46 289
16106.66 300
16107.86 310
16109.06 308
16110.26 311
16111.46 293
16112.66 333
16113.86 304
16115.05 306
16116.25 297
16117.45 285
16118.65 291
16119.85 305
16121.05 286
16122.25 281
16123.45 262
16124.65 287
16125.85 306
16127.05 326
16128.25 295
16129.45 287
16130.65 275
16131.85 286
16133.05 280
16134.25 292
16135.45 299
16136.65 286
16137.85 290
16139.05 297
16140.25 279
16141.45 285
16142.65 295
16143.85 301
16145.05 313
16146.25 281
16147.45 284
16148.65 287
16149.85 306
16151.05 303
16152.25 288
16153.45 281
16154.65 296
16155.85 298
16157.05 303
16158.25 307
16159.46 289
16160.66 306
16161.86 296
16163.06 319
16164.26 307
16165.46 296
16166.66 315
16167.86 290
16169.06 289
16170.27 301
16171.47 296
16172.67 291
16173.87 299
16175.07 287
16176.27 279
16177.47 296
16178.67 293
16179.88 307
16181.08 287
16182.28 293
16183.48 300
16184.68 283
16185.89 297
16187.09 291
16188.29 287
16189.49 283
16190.69 295
16191.90 287
16193.10 295
16194.30 297
16195.50 294
16196.70 301
16197.91 281
16199.11 278
16200.31 304
16201.51 325
16202.72 314
16203.92 318
16205.12 300
16206.32 284
16207.53 308
16208.73 285
16209.93 295
16211.13 309
16212.34 337
16213.54 303
16214.74 308
16215.95 314
16217.15 278
16218.35 297
16219.55 294
16220.76 313
16221.96 302
16223.16 313
16224.37 326
16225.57 298
16226.77 309
16227.98 323
16229.18 312
16230.38 307
16231.59 303
16232.79 303
16233.99 299
16235.20 331
16236.40 327
16237.61 330
16238.81 314
16240.01 324
16241.22 317
16242.42 299
16243.63 331
16244.83 337
16246.03 345
16247.24 345
16248.44 336
16249.65 318
16250.85 319
16252.05 310
16253.26 326
16254.46 328
16255.67 304
16256.87 333
16258.08 317
16259.28 312
16260.49 325
16261.69 320
16262.89 321
16264.10 335
16265.30 322
16266.51 335
16267.71 338
16268.92 319
16270.12 339
16271.33 312
16272.53 317
16273.74 328
16274.94 322
16276.15 340
16277.35 343
16278.56 330
16279.77 336
16280.97 330
16282.18 345
16283.38 353
16284.59 344
16285.79 333
16287.00 342
16288.20 332
16289.41 331
16290.61 368
16291.82 340
16293.03 336
16294.23 330
16295.44 317
16296.64 335
16297.85 344
16299.06 348
16300.26 369
16301.47 351
16302.67 312
16303.88 349
16305.09 375
16306.29 321
16307.50 329
16308.71 360
16309.91 336
16311.12 328
16312.33 335
16313.53 348
16314.74 341
16315.95 344
16317.15 338
16318.36 335
16319.57 325
16320.77 336
16321.98 341
16323.19 337
16324.39 304
16325.60 337
16326.81 346
16328.01 332
16329.22 308
16330.43 325
16331.64 316
16332.84 304
16334.05 305
16335.26 302
16336.47 314
16337.67 315
16338.88 299
16340.09 276
16341.30 299
16342.50 275
16343.71 277
16344.92 300
16346.13 305
16347.33 300
16348.54 296
16349.75 312
16350.96 284
16352.17 288
16353.37 303
16354.58 302
16355.79 301
16357.00 281
16358.21 298
16359.41 312
16360.62 284
16361.83 289
16363.04 299
16364.25 319
16365.46 280
16366.67 281
16367.87 285
16369.08 284
16370.29 266
16371.50 275
16372.71 307
16373.92 263
16375.13 280
16376.34 301
16377.54 300
16378.75 280
16379.96 278
16381.17 306
16382.38 295
16383.59 300
16384.80 279
16386.01 289
16387.22 277
16388.43 285
16389.64 287
16390.85 272
16392.05 263
16393.26 277
16394.47 282
16395.68 312
16396.89 272
16398.10 285
16399.31 310
16400.52 275
16401.73 262
16402.94 278
16404.15 278
16405.36 292
16406.57 291
16407.78 258
16408.99 287
16410.20 283
16411.41 282
16412.62 290
16413.83 291
16415.04 302
16416.25 284
16417.46 307
16418.67 312
16419.88 259
16421.10 275
16422.31 267
16423.52 303
16424.73 286
16425.94 295
16427.15 285
16428.36 290
16429.57 279
16430.78 281
16431.99 273
16433.20 252
16434.41 282
16435.63 297
16436.84 274
16438.05 263
16439.26 265
16440.47 307
16441.68 277
16442.89 265
16444.10 282
16445.32 301
16446.53 301
16447.74 295
16448.95 265
16450.16 289
16451.37 295
16452.59 267
16453.80 284
16455.01 272
16456.22 284
16457.43 272
16458.64 304
16459.86 268
16461.07 261
16462.28 262
16463.49 281
16464.70 266
16465.92 275
16467.13 268
16468.34 262
16469.55 289
16470.77 264
16471.98 291
16473.19 291
16474.40 305
16475.62 271
16476.83 260
16478.04 278
16479.25 270
16480.47 276
16481.68 283
16482.89 300
16484.11 275
16485.32 259
16486.53 277
16487.74 266
16488.96 262
16490.17 272
16491.38 265
16492.60 273
16493.81 263
16495.02 312
16496.24 282
16497.45 286
16498.66 296
16499.88 303
16501.09 271
16502.30 294
16503.52 292
16504.73 295
16505.94 296
16507.16 284
16508.37 292
16509.59 258
16510.80 284
16512.01 302
16513.23 323
16514.44 291
16515.66 292
16516.87 288
16518.08 314
16519.30 300
16520.51 290
16521.73 288
16522.94 296
16524.16 309
16525.37 304
16526.58 301
16527.80 300
16529.01 285
16530.23 314
16531.44 317
16532.66 295
16533.87 300
16535.09 297
16536.30 313
16537.52 307
16538.73 309
16539.95 308
16541.16 311
16542.38 331
16543.59 303
16544.81 319
16546.02 324
16547.24 324
16548.45 353
16549.67 323
16550.88 292
16552.10 349
16553.31 317
16554.53 330
16555.74 319
16556.96 342
16558.18 320
16559.39 367
16560.61 342
16561.82 342
16563.04 333
16564.25 362
16565.47 352
16566.69 373
16567.90 350
16569.12 356
16570.33 337
16571.55 338
16572.77 333
16573.98 332
16575.20 352
16576.41 335
16577.63 356
16578.85 344
16580.06 354
16581.28 344
16582.50 333
16583.71 339
16584.93 336
16586.15 345
16587.36 329
16588.58 339
16589.80 337
16591.01 344
16592.23 344
16593.45 348
16594.66 330
16595.88 318
16597.10 318
16598.32 345
16599.53 338
16600.75 313
16601.97 304
16603.18 325
16604.40 312
16605.62 298
16606.84 311
16608.05 309
16609.27 316
16610.49 287
16611.71 298
16612.92 294
16614.14 290
16615.36 289
16616.58 297
16617.79 304
16619.01 300
16620.23 303
16621.45 289
16622.67 292
16623.88 269
16625.10 280
16626.32 275
16627.54 269
16628.76 254
16629.97 261
16631.19 282
16632.41 288
16633.63 240
16634.85 264
16636.07 264
16637.29 277
16638.50 278
16639.72 275
16640.94 282
16642.16 275
16643.38 276
16644.60 276
16645.82 282
16647.03 255
16648.25 266
16649.47 275
16650.69 280
16651.91 265
16653.13 266
16654.35 253
16655.57 259
16656.79 302
16658.01 271
16659.23 273
16660.45 238
16661.66 265
16662.88 267
16664.10 269
16665.32 272
16666.54 269
16667.76 282
16668.98 279
16670.20 265
16671.42 267
16672.64 280
16673.86 280
16675.08 277
16676.30 281
16677.52 281
16678.74 268
16679.96 267
16681.18 292
16682.40 258
16683.62 230
16684.84 256
16686.06 290
16687.28 257
16688.50 264
16689.72 288
16690.94 274
16692.16 270
16693.39 261
16694.61 282
16695.83 270
16697.05 281
16698.27 256
16699.49 278
16700.71 275
16701.93 276
16703.15 258
16704.37 252
16705.59 243
16706.81 259
16708.04 250
16709.26 235
16710.48 255
16711.70 252
16712.92 258
16714.14 250
16715.36 226
16716.58 232
16717.81 258
16719.03 261
16720.25 253
16721.47 266
16722.69 242
16723.91 246
16725.14 243
16726.36 252
16727.58 246
16728.80 249
16730.02 247
16731.24 265
16732.47 220
16733.69 240
16734.91 229
16736.13 250
16737.36 240
16738.58 250
16739.80 261
16741.02 273
16742.24 249
16743.47 248
16744.69 239
16745.91 275
16747.13 231
16748.36 242
16749.58 246
16750.80 233
16752.02 253
16753.25 250
16754.47 251
16755.69 251
16756.92 251
16758.14 233
16759.36 237
16760.59 237
16761.81 229
16763.03 241
16764.25 239
16765.48 233
16766.70 239
16767.92 265
16769.15 217
16770.37 238
16771.59 235
16772.82 232
16774.04 244
16775.27 233
16776.49 267
16777.71 216
16778.94 240
16780.16 228
16781.38 259
16782.61 239
16783.83 246
16785.06 226
16786.28 228
16787.50 237
16788.73 225
16789.95 236
16791.18 227
16792.40 235
16793.62 271
16794.85 260
16796.07 247
16797.30 220
16798.52 231
16799.75 242
16800.97 252
16802.19 240
16803.42 232
16804.64 274
16805.87 241
16807.09 234
16808.32 216
16809.54 225
16810.77 234
16811.99 257
16813.22 271
16814.44 257
16815.67 237
16816.89 248
16818.12 263
16819.34 251
16820.57 251
16821.79 227
16823.02 258
16824.24 244
16825.47 245
16826.70 236
16827.92 255
16829.15 266
16830.37 256
16831.60 259
16832.82 252
16834.05 252
16835.27 263
16836.50 274
16837.73 255
16838.95 262
16840.18 255
16841.40 267
16842.63 264
16843.86 269
16845.08 253
16846.31 269
16847.53 272
16848.76 300
16849.99 282
16851.21 276
16852.44 286
16853.67 266
16854.89 269
16856.12 277
16857.35 293
16858.57 263
16859.80 297
16861.03 293
16862.25 299
16863.48 316
16864.71 307
16865.93 311
16867.16 330
16868.39 309
16869.61 303
16870.84 314
16872.07 292
16873.30 303
16874.52 299
16875.75 332
16876.98 342
16878.20 342
16879.43 331
16880.66 322
16881.89 309
16883.11 357
16884.34 325
16885.57 349
16886.80 345
16888.02 349
16889.25 343
16890.48 370
16891.71 325
16892.94 328
16894.16 349
16895.39 368
16896.62 374
16897.85 311
16899.08 332
16900.30 328
16901.53 338
16902.76 335
16903.99 348
16905.22 369
16906.45 357
16907.67 345
16908.90 344
16910.13 349
16911.36 322
16912.59 314
16913.82 326
16915.04 304
16916.27 303
16917.50 313
16918.73 295
16919.96 316
16921.19 313
16922.42 336
16923.65 289
16924.88 328
16926.10 299
16927.33 303
16928.56 302
16929.79 310
16931.02 325
16932.25 299
16933.48 301
16934.71 305
16935.94 283
16937.17 302
16938.40 315
16939.63 296
16940.86 283
16942.09 331
16943.32 307
16944.55 299
16945.78 293
16947.01 303
16948.24 313
16949.47 304
16950.70 310
16951.93 332
16953.16 313
16954.39 312
16955.62 300
16956.85 326
16958.08 291
16959.31 300
16960.54 322
16961.77 302
16963.00 272
16964.23 277
16965.46 283
16966.69 292
16967.92 322
16969.15 316
16970.38 313
16971.61 310
16972.84 315
16974.07 284
16975.30 315
16976.54 334
16977.77 317
16979.00 279
16980.23 284
16981.46 285
16982.69 302
16983.92 277
16985.15 266
16986.38 288
16987.62 276
16988.85 293
16990.08 263
16991.31 271
16992.54 285
16993.77 294
16995.00 277
16996.24 276
16997.47 265
16998.70 272
16999.93 264
17001.16 269
17002.39 245
17003.63 274
17004.86 269
17006.09 264
17007.32 249
17008.55 256
17009.79 260
17011.02 258
17012.25 266
17013.48 260
17014.72 278
17015.95 269
17017.18 283
17018.41 248
17019.64 246
17020.88 269
17022.11 271
17023.34 282
17024.58 262
17025.81 249
17027.04 242
17028.27 249
17029.51 245
17030.74 255
17031.97 254
17033.21 275
17034.44 257
17035.67 280
17036.90 238
17038.14 236
17039.37 251
17040.60 264
17041.84 263
17043.07 250
17044.30 251
17045.54 251
17046.77 253
17048.00 253
17049.24 251
17050.47 238
17051.70 266
17052.94 272
17054.17 257
17055.41 229
17056.64 228
17057.87 239
17059.11 241
17060.34 250
17061.58 231
17062.81 240
17064.04 245
17065.28 231
17066.51 234
17067.75 228
17068.98 241
17070.21 256
17071.45 237
17072.68 249
17073.92 221
17075.15 249
17076.39 228
17077.62 232
17078.86 247
17080.09 237
17081.33 260
17082.56 246
17083.80 236
17085.03 240
17086.26 240
17087.50 238
17088.73 236
17089.97 232
17091.20 235
17092.44 217
17093.68 245
17094.91 240
17096.15 225
17097.38 220
17098.62 231
17099.85 236
17101.09 238
17102.32 223
17103.56 226
17104.79 237
17106.03 225
17107.26 212
17108.50 229
17109.74 228
17110.97 209
17112.21 226
17113.44 215
17114.68 219
17115.92 228
17117.15 212
17118.39 215
17119.62 210
17120.86 202
17122.10 209
17123.33 222
17124.57 204
17125.80 215
17127.04 210
17128.28 230
17129.51 219
17130.75 218
17131.99 201
17133.22 222
17134.46 229
17135.70 223
17136.93 226
17138.17 218
17139.41 238
17140.64 228
17141.88 218
17143.12 213
17144.35 214
17145.59 219
17146.83 233
17148.07 218
17149.30 204
17150.54 247
17151.78 231
17153.02 199
17154.25 200
17155.49 235
17156.73 212
17157.96 222
17159.20 198
17160.44 204
17161.68 222
17162.92 229
17164.15 194
17165.39 223
17166.63 200
17167.87 205
17169.10 216
17170.34 198
17171.58 196
17172.82 206
17174.06 224
17175.29 211
17176.53 187
17177.77 217
17179.01 223
17180.25 190
17181.49 184
17182.72 202
17183.96 204
17185.20 219
17186.44 213
17187.68 194
17188.92 209
17190.15 210
17191.39 194
17192.63 199
17193.87 201
17195.11 184
17196.35 193
17197.59 212
17198.83 196
17200.07 202
17201.30 196
17202.54 183
17203.78 203
17205.02 179
17206.26 193
17207.50 193
17208.74 200
17209.98 196
17211.22 203
17212.46 209
17213.70 194
17214.94 201
17216.18 207
17217.42 195
17218.66 206
17219.90 188
17221.14 184
17222.38 191
17223.62 195
17224.86 190
17226.10 200
17227.34 191
17228.58 191
17229.82 200
17231.06 194
17232.30 196
17233.54 208
17234.78 211
17236.02 201
17237.26 174
17238.50 196
17239.74 211
17240.98 181
17242.22 198
17243.46 197
17244.70 210
17245.94 182
17247.18 177
17248.42 204
17249.66 221
17250.90 191
17252.14 178
17253.39 187
17254.63 186
17255.87 170
17257.11 184
17258.35 186
17259.59 184
17260.83 183
17262.07 197
17263.31 196
17264.56 187
17265.80 180
17267.04 190
17268.28 201
17269.52 176
17270.76 197
17272.00 213
17273.25 189
17274.49 199
17275.73 210
17276.97 184
17278.21 176
17279.45 216
17280.70 211
17281.94 180
17283.18 196
17284.42 198
17285.66 203
17286.91 194
17288.15 168
17289.39 184
17290.63 186
17291.88 192
17293.12 194
17294.36 186
17295.60 194
17296.85 179
17298.09 175
17299.33 177
17300.57 192
17301.82 182
17303.06 209
17304.30 201
17305.54 196
17306.79 203
17308.03 193
17309.27 195
17310.52 191
17311.76 192
17313.00 198
17314.25 222
17315.49 190
17316.73 186
17317.97 184
17319.22 179
17320.46 207
17321.71 195
17322.95 197
17324.19 191
17325.44 192
17326.68 202
17327.92 192
17329.17 170
17330.41 179
17331.65 189
17332.90 197
17334.14 182
17335.39 169
17336.63 185
17337.87 183
17339.12 187
17340.36 193
17341.61 194
17342.85 196
17344.09 197
17345.34 188
17346.58 187
17347.83 186
17349.07 190
17350.32 185
17351.56 192
17352.80 194
17354.05 197
17355.29 213
17356.54 186
17357.78 163
17359.03 179
17360.27 174
17361.52 178
17362.76 183
17364.01 183
17365.25 184
17366.50 171
17367.74 173
17368.99 196
17370.23 192
17371.48 187
17372.72 194
17373.97 183
17375.21 163
17376.46 186
17377.70 197
17378.95 169
17380.19 196
17381.44 198
17382.69 183
17383.93 177
17385.18 175
17386.42 170
17387.67 178
17388.91 187
17390.16 194
17391.41 200
17392.65 192
17393.90 179
17395.14 193
17396.39 194
17397.64 177
17398.88 182
17400.13 184
17401.37 191
17402.62 181
17403.87 185
17405.11 178
17406.36 190
17407.61 208
17408.85 204
17410.10 172
17411.35 197
17412.59 180
17413.84 192
17415.09 188
17416.33 179
17417.58 189
17418.83 190
17420.07 195
17421.32 196
17422.57 170
17423.82 173
17425.06 197
17426.31 193
17427.56 186
17428.80 179
17430.05 181
17431.30 191
17432.55 200
17433.79 201
17435.04 194
17436.29 193
17437.54 197
17438.78 207
17440.03 213
17441.28 188
17442.53 196
17443.77 201
17445.02 194
17446.27 193
17447.52 206
17448.77 179
17450.01 182
17451.26 197
17452.51 194
17453.76 199
17455.01 198
17456.25 189
17457.50 193
17458.75 213
17460.00 174
17461.25 198
17462.50 208
17463.74 191
17464.99 198
17466.24 190
17467.49 217
17468.74 199
17469.99 200
17471.24 196
17472.49 203
17473.73 186
17474.98 192
17476.23 196
17477.48 191
17478.73 201
17479.98 211
17481.23 219
17482.48 198
17483.73 196
17484.98 196
17486.23 199
17487.47 209
17488.72 216
17489.97 208
17491.22 208
17492.47 213
17493.72 215
17494.97 190
17496.22 215
17497.47 200
17498.72 208
17499.97 224
17501.22 209
17502.47 201
17503.72 202
17504.97 221
17506.22 218
17507.47 209
17508.72 216
17509.97 222
17511.22 201
17512.47 215
17513.72 199
17514.97 219
17516.22 241
17517.47 245
17518.72 239
17519.97 227
17521.22 197
17522.47 226
17523.72 227
17524.98 204
17526.23 210
17527.48 205
17528.73 205
17529.98 238
17531.23 231
17532.48 226
17533.73 237
17534.98 228
17536.23 215
17537.48 222
17538.74 233
17539.99 232
17541.24 235
17542.49 221
17543.74 218
17544.99 211
17546.24 234
17547.50 233
17548.75 218
17550.00 217
17551.25 234
17552.50 204
17553.75 236
17555.01 237
17556.26 230
17557.51 230
17558.76 234
17560.01 228
17561.26 229
17562.52 230
17563.77 249
17565.02 234
17566.27 236
17567.53 219
17568.78 219
17570.03 213
17571.28 238
17572.53 233
17573.79 217
17575.04 241
17576.29 232
17577.54 245
17578.80 234
17580.05 253
17581.30 247
17582.56 253
17583.81 241
17585.06 240
17586.31 243
17587.57 245
17588.82 235
17590.07 252
17591.33 262
17592.58 232
17593.83 240
17595.08 248
17596.34 263
17597.59 239
17598.84 247
17600.10 244
17601.35 238
17602.61 274
17603.86 256
17605.11 256
17606.37 252
17607.62 251
17608.87 259
17610.13 253
17611.38 271
17612.63 236
17613.89 269
17615.14 283
17616.40 250
17617.65 256
17618.90 258
17620.16 258
17621.41 275
17622.67 291
17623.92 266
17625.17 282
17626.43 269
17627.68 274
17628.94 255
17630.19 261
17631.45 253
17632.70 263
17633.96 277
17635.21 257
17636.47 281
17637.72 283
17638.97 290
17640.23 274
17641.48 255
17642.74 266
17643.99 267
17645.25 261
17646.50 262
17647.76 280
17649.01 271
17650.27 234
17651.52 237
17652.78 255
17654.04 255
17655.29 264
17656.55 245
17657.80 237
17659.06 258
17660.31 236
17661.57 238
17662.82 259
17664.08 248
17665.33 235
17666.59 252
17667.85 244
17669.10 241
17670.36 249
17671.61 219
17672.87 236
17674.13 228
17675.38 217
17676.64 238
17677.89 239
17679.15 235
17680.41 223
17681.66 234
17682.92 220
17684.18 234
17685.43 218
17686.69 229
17687.95 211
17689.20 247
17690.46 242
17691.71 211
17692.97 217
17694.23 218
17695.49 222
17696.74 226
17698.00 205
17699.26 217
17700.51 207
17701.77 203
17703.03 233
17704.28 226
17705.54 228
17706.80 240
17708.06 237
17709.31 240
17710.57 227
17711.83 211
17713.08 212
17714.34 211
17715.60 220
17716.86 190
17718.11 221
17719.37 224
17720.63 218
17721.89 204
17723.15 203
17724.40 211
17725.66 225
17726.92 213
17728.18 210
17729.43 208
17730.69 207
17731.95 215
17733.21 219
17734.47 202
17735.73 201
17736.98 226
17738.24 226
17739.50 194
17740.76 209
17742.02 207
17743.28 229
17744.53 242
17745.79 228
17747.05 217
17748.31 214
17749.57 235
17750.83 221
17752.09 186
17753.34 202
17754.60 202
17755.86 196
17757.12 190
17758.38 185
17759.64 189
17760.90 188
17762.16 211
17763.42 202
17764.68 194
17765.94 176
17767.19 197
17768.45 197
17769.71 201
17770.97 182
17772.23 189
17773.49 210
17774.75 205
17776.01 217
17777.27 200
17778.53 202
17779.79 227
17781.05 228
17782.31 184
17783.57 201
17784.83 191
17786.09 181
17787.35 191
17788.61 196
17789.87 199
17791.13 177
17792.39 204
17793.65 186
17794.91 196
17796.17 184
17797.43 207
17798.69 228
17799.95 209
17801.21 200
17802.47 192
17803.73 192
17805.00 196
17806.26 194
17807.52 195
17808.78 190
17810.04 180
17811.30 176
17812.56 187
17813.82 184
17815.08 187
17816.34 185
17817.60 181
17818.87 186
17820.13 195
17821.39 194
17822.65 190
17823.91 160
17825.17 174
17826.43 192
17827.69 178
17828.96 209
17830.22 185
17831.48 197
17832.74 180
17834.00 177
17835.26 177
17836.53 188
17837.79 172
17839.05 184
17840.31 187
17841.57 180
17842.84 175
17844.10 180
17845.36 181
17846.62 176
17847.88 179
17849.15 185
17850.41 185
17851.67 165
17852.93 168
17854.20 173
17855.46 170
17856.72 180
17857.98 173
17859.25 172
17860.51 180
17861.77 191
17863.03 177
17864.30 169
17865.56 153
17866.82 160
17868.09 166
17869.35 184
17870.61 188
17871.87 171
17873.14 187
17874.40 178
17875.66 193
17876.93 164
17878.19 170
17879.45 184
17880.72 198
17881.98 171
17883.24 160
17884.51 161
17885.77 170
17887.03 193
17888.30 143
17889.56 187
17890.83 176
17892.09 163
17893.35 167
17894.62 172
17895.88 176
17897.14 169
17898.41 177
17899.67 186
17900.94 149
17902.20 156
17903.46 177
17904.73 167
17905.99 177
17907.26 160
17908.52 163
17909.79 162
17911.05 186
17912.32 170
17913.58 155
17914.84 142
17916.11 175
17917.37 162
17918.64 165
17919.90 173
17921.17 170
17922.43 164
17923.70 152
17924.96 180
17926.23 178
17927.49 155
17928.76 168
17930.02 159
17931.29 171
17932.55 159
17933.82 161
17935.08 169
17936.35 166
17937.61 158
17938.88 167
17940.14 175
17941.41 184
17942.68 164
17943.94 184
17945.21 172
17946.47 163
17947.74 167
17949.00 179
17950.27 169
17951.54 164
17952.80 164
17954.07 168
17955.33 165
17956.60 194
17957.87 170
17959.13 162
17960.40 163
17961.66 164
17962.93 168
17964.20 152
17965.46 166
17966.73 166
17968.00 166
17969.26 144
17970.53 174
17971.80 149
17973.06 181
17974.33 169
17975.60 164
17976.86 180
17978.13 182
17979.40 158
17980.66 162
17981.93 167
17983.20 158
17984.46 160
17985.73 175
17987.00 176
17988.26 157
17989.53 163
17990.80 163
17992.07 174
17993.33 154
17994.60 161
17995.87 168
17997.14 172
17998.40 173
17999.67 157
18000.94 166
18002.21 155
18003.47 158
18004.74 168
18006.01 162
18007.28 174
18008.55 173
18009.81 164
18011.08 165
18012.35 176
18013.62 156
18014.89 163
18016.15 162
18017.42 166
18018.69 166
18019.96 171
18021.23 167
18022.49 157
18023.76 168
18025.03 168
18026.30 168
18027.57 166
18028.84 176
18030.11 184
18031.37 174
18032.64 159
18033.91 167
18035.18 170
18036.45 171
18037.72 165
18038.99 160
18040.26 176
18041.53 166
18042.79 177
18044.06 156
18045.33 164
18046.60 161
18047.87 157
18049.14 156
18050.41 165
18051.68 164
18052.95 168
18054.22 162
18055.49 170
18056.76 175
18058.03 166
18059.30 179
18060.57 177
18061.84 167
18063.11 182
18064.38 174
18065.65 212
18066.92 180
18068.19 179
18069.46 168
18070.73 178
18072.00 175
18073.27 172
18074.54 176
18075.81 158
18077.08 173
18078.35 167
18079.62 188
18080.89 160
18082.16 174
18083.43 175
18084.70 172
18085.97 172
18087.24 172
18088.51 174
18089.78 179
18091.05 189
18092.32 168
18093.59 172
18094.87 170
18096.14 179
18097.41 151
18098.68 183
18099.95 188
18101.22 174
18102.49 158
18103.76 169
18105.03 170
18106.31 182
18107.58 174
18108.85 181
18110.12 163
18111.39 145
18112.66 166
18113.93 167
18115.21 157
18116.48 160
18117.75 163
18119.02 170
18120.29 175
18121.56 155
18122.84 168
18124.11 161
18125.38 173
18126.65 169
18127.92 181
18129.20 178
18130.47 156
18131.74 167
18133.01 180
18134.29 172
18135.56 176
18136.83 185
18138.10 175
18139.38 182
18140.65 165
18141.92 192
18143.19 173
18144.47 167
18145.74 154
18147.01 175
18148.28 183
18149.56 157
18150.83 156
18152.10 175
18153.38 156
18154.65 177
18155.92 149
18157.19 158
18158.47 164
18159.74 180
18161.01 170
18162.29 154
18163.56 165
18164.83 169
18166.11 176
18167.38 169
18168.65 142
18169.93 161
18171.20 180
18172.48 180
18173.75 165
18175.02 165
18176.30 164
18177.57 153
18178.84 160
18180.12 163
18181.39 135
18182.67 154
18183.94 180
18185.21 187
18186.49 159
18187.76 139
18189.04 180
18190.31 179
18191.59 177
18192.86 162
18194.13 177
18195.41 193
18196.68 199
18197.96 174
18199.23 155
18200.51 157
18201.78 148
18203.06 167
18204.33 181
18205.61 180
18206.88 166
18208.16 177
18209.43 170
18210.71 152
18211.98 159
18213.26 164
18214.53 181
18215.81 163
18217.08 155
18218.36 175
18219.63 150
18220.91 175
18222.18 173
18223.46 170
18224.73 142
18226.01 154
18227.28 163
18228.56 157
18229.84 169
18231.11 171
18232.39 166
18233.66 178
18234.94 167
18236.21 185
18237.49 179
18238.77 162
18240.04 169
18241.32 167
18242.59 181
18243.87 181
18245.15 166
18246.42 162
18247.70 158
18248.98 153
18250.25 157
18251.53 180
18252.81 198
18254.08 172
18255.36 179
18256.63 172
18257.91 166
18259.19 184
18260.46 173
18261.74 182
18263.02 181
18264.30 179
18265.57 162
18266.85 176
18268.13 171
18269.40 162
18270.68 157
18271.96 171
18273.23 192
18274.51 164
18275.79 172
18277.07 170
18278.34 166
18279.62 166
18280.90 161
18282.18 168
18283.45 182
18284.73 168
18286.01 158
18287.29 173
18288.56 160
18289.84 178
18291.12 154
18292.40 153
18293.68 182
18294.95 175
18296.23 159
18297.51 173
18298.79 168
18300.07 189
18301.34 177
18302.62 175
18303.90 164
18305.18 165
18306.46 199
18307.74 179
18309.01 162
18310.29 170
18311.57 179
18312.85 171
18314.13 167
18315.41 160
18316.69 167
18317.96 169
18319.24 184
18320.52 161
18321.80 167
18323.08 166
18324.36 158
18325.64 173
18326.92 167
18328.20 159
18329.47 187
18330.75 190
18332.03 161
18333.31 171
18334.59 162
18335.87 187
18337.15 184
18338.43 172
18339.71 163
18340.99 184
18342.27 193
18343.55 175
18344.83 181
18346.11 166
18347.39 176
18348.67 164
18349.95 172
18351.23 185
18352.51 180
18353.79 178
18355.07 167
18356.35 166
18357.63 175
18358.91 174
18360.19 182
18361.47 170
18362.75 162
18364.03 167
18365.31 156
18366.59 159
18367.87 183
18369.15 182
18370.43 193
18371.71 155
18372.99 187
18374.27 182
18375.55 184
18376.83 170
18378.12 162
18379.40 170
18380.68 176
18381.96 161
18383.24 139
18384.52 157
18385.80 169
18387.08 168
18388.36 164
18389.65 181
18390.93 176
18392.21 165
18393.49 168
18394.77 168
18396.05 159
18397.33 158
18398.62 173
18399.90 156
18401.18 185
18402.46 170
18403.74 177
18405.02 166
18406.31 170
18407.59 167
18408.87 169
18410.15 189
18411.43 187
18412.72 161
18414.00 172
18415.28 184
18416.56 169
18417.84 156
18419.13 172
18420.41 176
18421.69 177
18422.97 166
18424.26 174
18425.54 147
18426.82 170
18428.10 164
18429.39 154
18430.67 148
18431.95 183
18433.23 172
18434.52 181
18435.80 161
18437.08 153
18438.37 166
18439.65 175
18440.93 169
18442.22 164
18443.50 146
18444.78 144
18446.06 148
18447.35 156
18448.63 169
18449.91 163
18451.20 177
18452.48 166
18453.76 170
18455.05 163
18456.33 184
18457.62 184
18458.90 163
18460.18 148
18461.47 171
18462.75 155
18464.03 166
18465.32 177
18466.60 170
18467.89 148
18469.17 165
18470.45 162
18471.74 162
18473.02 182
18474.31 164
18475.59 164
18476.88 152
18478.16 157
18479.44 173
18480.73 165
18482.01 154
18483.30 151
18484.58 165
18485.87 170
18487.15 153
18488.44 150
18489.72 157
18491.01 152
18492.29 161
18493.58 170
18494.86 152
18496.15 168
18497.43 170
18498.72 160
18500.00 155
18501.29 172
18502.57 173
18503.86 177
18505.14 181
18506.43 163
18507.71 151
18509.00 179
18510.28 147
18511.57 166
18512.85 153
18514.14 164
18515.42 155
18516.71 166
18518.00 167
18519.28 173
18520.57 168
18521.85 169
18523.14 173
18524.43 161
18525.71 175
18527.00 157
18528.28 156
18529.57 164
18530.86 161
18532.14 149
18533.43 147
18534.71 148
18536.00 157
18537.29 145
18538.57 180
18539.86 163
18541.15 183
18542.43 171
18543.72 173
18545.01 154
18546.29 171
18547.58 164
18548.87 173
18550.15 158
18551.44 162
18552.73 165
18554.01 174
18555.30 192
18556.59 162
18557.88 172
18559.16 179
18560.45 171
18561.74 158
18563.02 166
18564.31 168
18565.60 158
18566.89 164
18568.17 163
18569.46 161
18570.75 144
18572.04 158
18573.32 160
18574.61 159
18575.90 155
18577.19 157
18578.48 165
18579.76 157
18581.05 158
18582.34 169
18583.63 161
18584.92 171
18586.20 151
18587.49 161
18588.78 174
18590.07 164
18591.36 172
18592.64 151
18593.93 172
18595.22 159
18596.51 163
18597.80 171
18599.09 172
18600.38 163
18601.66 152
18602.95 191
18604.24 163
18605.53 147
18606.82 152
18608.11 167
18609.40 161
18610.69 152
18611.98 171
18613.26 176
18614.55 167
18615.84 172
18617.13 155
18618.42 150
18619.71 168
18621.00 160
18622.29 184
18623.58 156
18624.87 153
18626.16 140
18627.45 173
18628.74 170
18630.03 153
18631.32 151
18632.61 156
18633.89 162
18635.18 175
18636.47 153
18637.76 159
18639.05 149
18640.34 171
18641.63 179
18642.92 167
18644.21 158
18645.50 154
18646.79 176
18648.09 159
18649.38 161
18650.67 161
18651.96 173
18653.25 167
18654.54 151
18655.83 168
18657.12 143
18658.41 159
18659.70 175
18660.99 168
18662.28 163
18663.57 159
18664.86 153
18666.15 154
18667.44 160
18668.74 128
18670.03 143
18671.32 155
18672.61 167
18673.90 135
18675.19 148
18676.48 155
18677.77 163
18679.06 162
18680.36 144
18681.65 149
18682.94 145
18684.23 149
18685.52 169
18686.81 161
18688.11 159
18689.40 162
18690.69 174
18691.98 150
18693.27 144
18694.56 150
18695.86 137
18697.15 148
18698.44 135
18699.73 158
18701.02 140
18702.32 149
18703.61 151
18704.90 158
18706.19 155
18707.48 147
18708.78 128
18710.07 146
18711.36 163
18712.65 153
18713.95 146
18715.24 141
18716.53 130
18717.83 134
18719.12 148
18720.41 141
18721.70 142
18723.00 144
18724.29 149
18725.58 150
18726.87 137
18728.17 158
18729.46 167
18730.75 156
18732.05 155
18733.34 134
18734.63 133
18735.93 141
18737.22 144
18738.51 134
18739.81 150
18741.10 140
18742.39 155
18743.69 150
18744.98 140
18746.27 135
18747.57 141
18748.86 127
18750.16 157
18751.45 137
18752.74 152
18754.04 155
18755.33 158
18756.63 145
18757.92 131
18759.21 154
18760.51 151
18761.80 154
18763.10 154
18764.39 166
18765.69 156
18766.98 154
18768.27 141
18769.57 163
18770.86 142
18772.16 148
18773.45 157
18774.75 161
18776.04 161
18777.34 158
18778.63 156
18779.93 159
18781.22 162
18782.52 145
18783.81 152
18785.11 139
18786.40 149
18787.70 141
18788.99 140
18790.29 155
18791.58 138
18792.88 155
18794.17 154
18795.47 152
18796.76 153
18798.06 145
18799.35 140
18800.65 137
18801.94 127
18803.24 139
18804.54 145
18805.83 155
18807.13 155
18808.42 137
18809.72 141
18811.01 151
18812.31 154
18813.61 133
18814.90 144
18816.20 135
18817.49 159
18818.79 133
18820.09 133
18821.38 137
18822.68 152
18823.98 131
18825.27 130
18826.57 147
18827.87 154
18829.16 146
18830.46 138
18831.75 130
18833.05 149
18834.35 137
18835.64 153
18836.94 145
18838.24 147
18839.54 147
18840.83 147
18842.13 141
18843.43 138
18844.72 162
18846.02 139
18847.32 151
18848.61 150
18849.91 161
18851.21 167
18852.51 164
18853.80 153
18855.10 152
18856.40 158
18857.70 123
18858.99 138
18860.29 126
18861.59 133
18862.89 140
18864.18 147
18865.48 152
18866.78 146
18868.08 143
18869.38 143
18870.67 137
18871.97 159
18873.27 149
18874.57 145
18875.87 144
18877.16 134
18878.46 134
18879.76 147
18881.06 146
18882.36 142
18883.66 144
18884.95 151
18886.25 136
18887.55 146
18888.85 151
18890.15 117
18891.45 141
18892.75 144
18894.04 145
18895.34 133
18896.64 132
18897.94 147
18899.24 129
18900.54 133
18901.84 123
18903.14 150
18904.44 130
18905.74 152
18907.03 135
18908.33 134
18909.63 141
18910.93 149
18912.23 147
18913.53 158
18914.83 144
18916.13 149
18917.43 164
18918.73 162
18920.03 162
18921.33 132
18922.63 162
18923.93 143
18925.23 168
18926.53 140
18927.83 141
18929.13 129
18930.43 145
18931.73 138
18933.03 152
18934.33 150
18935.63 163
18936.93 140
18938.23 141
18939.53 123
18940.83 151
18942.13 157
18943.43 158
18944.73 151
18946.03 152
18947.33 143
18948.63 116
18949.93 137
18951.23 158
18952.53 139
18953.84 140
18955.14 141
18956.44 147
18957.74 152
18959.04 140
18960.34 121
18961.64 150
18962.94 130
18964.24 150
18965.54 134
18966.85 156
18968.15 143
18969.45 158
18970.75 132
18972.05 157
18973.35 139
18974.65 140
18975.96 133
18977.26 135
18978.56 127
18979.86 136
18981.16 125
18982.46 129
18983.77 145
18985.07 134
18986.37 141
18987.67 137
18988.97 162
18990.28 143
18991.58 142
18992.88 141
18994.18 163
18995.49 147
18996.79 132
18998.09 140
18999.39 124
19000.69 130
19002.00 146
19003.30 144
19004.60 137
19005.90 142
19007.21 154
19008.51 159
19009.81 147
19011.12 161
19012.42 140
19013.72 161
19015.02 139
19016.33 155
19017.63 139
19018.93 125
19020.24 144
19021.54 153
19022.84 144
19024.15 140
19025.45 142
19026.75 127
19028.06 142
19029.36 124
19030.66 155
19031.97 136
19033.27 140
19034.57 143
19035.88 155
19037.18 139
19038.48 147
19039.79 142
19041.09 142
19042.40 154
19043.70 147
19045.00 129
19046.31 137
19047.61 174
19048.92 137
19050.22 146
19051.52 140
19052.83 149
19054.13 142
19055.44 132
19056.74 129
19058.05 150
19059.35 137
19060.65 143
19061.96 161
19063.26 138
19064.57 131
19065.87 149
19067.18 160
19068.48 139
19069.79 144
19071.09 139
19072.40 158
19073.70 149
19075.01 140
19076.31 144
19077.62 136
19078.92 135
19080.23 157
19081.53 139
19082.84 135
19084.14 149
19085.45 145
19086.75 145
19088.06 133
19089.36 131
19090.67 136
19091.98 140
19093.28 145
19094.59 150
19095.89 134
19097.20 146
19098.50 151
19099.81 155
19101.12 154
19102.42 152
19103.73 148
19105.03 152
19106.34 159
19107.65 124
19108.95 146
19110.26 140
19111.56 149
19112.87 143
19114.18 141
19115.48 127
19116.79 145
19118.10 144
19119.40 146
19120.71 150
19122.02 147
19123.32 134
19124.63 143
19125.94 154
19127.24 136
19128.55 158
19129.86 152
19131.16 157
19132.47 152
19133.78 157
19135.08 141
19136.39 149
19137.70 125
19139.01 141
19140.31 147
19141.62 149
19142.93 145
19144.23 156
19145.54 138
19146.85 128
19148.16 157
19149.46 145
19150.77 159
19152.08 133
19153.39 151
19154.69 133
19156.00 152
19157.31 134
19158.62 150
19159.93 144
19161.23 148
19162.54 147
19163.85 151
19165.16 146
19166.47 110
19167.77 146
19169.08 141
19170.39 152
19171.70 141
19173.01 148
19174.32 138
19175.62 153
19176.93 118
19178.24 140
19179.55 144
19180.86 137
19182.17 141
19183.48 147
19184.78 125
19186.09 126
19187.40 147
19188.71 149
19190.02 167
19191.33 124
19192.64 143
19193.95 134
19195.26 128
19196.56 130
19197.87 147
19199.18 141
19200.49 126
19201.80 142
19203.11 139
19204.42 141
19205.73 142
19207.04 161
19208.35 148
19209.66 122
19210.97 131
19212.28 129
19213.59 150
19214.90 145
19216.21 130
19217.52 140
19218.83 127
19220.14 140
19221.45 119
19222.76 148
19224.07 128
19225.38 139
19226.69 141
19228.00 131
19229.31 132
19230.62 156
19231.93 147
19233.24 124
19234.55 136
19235.86 122
19237.17 129
19238.48 136
19239.79 147
19241.10 122
19242.41 163
19243.72 155
19245.03 146
19246.35 155
19247.66 134
19248.97 144
19250.28 140
19251.59 137
19252.90 147
19254.21 152
19255.52 140
19256.83 138
19258.14 147
19259.46 137
19260.77 136
19262.08 149
19263.39 123
19264.70 145
19266.01 158
19267.32 154
19268.64 139
19269.95 148
19271.26 174
19272.57 131
19273.88 121
19275.20 134
19276.51 153
19277.82 133
19279.13 133
19280.44 132
19281.75 140
19283.07 150
19284.38 135
19285.69 129
19287.00 150
19288.32 137
19289.63 135
19290.94 150
19292.25 151
19293.57 119
19294.88 141
19296.19 146
19297.50 118
19298.82 130
19300.13 130
19301.44 153
19302.75 145
19304.07 119
19305.38 137
19306.69 149
19308.01 140
19309.32 144
19310.63 126
19311.94 138
19313.26 132
19314.57 144
19315.88 139
19317.20 138
19318.51 133
19319.82 140
19321.14 133
19322.45 131
19323.76 151
19325.08 151
19326.39 124
19327.70 138
19329.02 129
19330.33 143
19331.65 152
19332.96 132
19334.27 158
19335.59 145
19336.90 138
19338.22 132
19339.53 124
19340.84 142
19342.16 136
19343.47 144
19344.79 151
19346.10 126
19347.41 131
19348.73 142
19350.04 140
19351.36 135
19352.67 155
19353.99 147
19355.30 134
19356.62 119
19357.93 133
19359.25 145
19360.56 129
19361.87 134
19363.19 125
19364.50 155
19365.82 123
19367.13 136
19368.45 123
19369.76 142
19371.08 130
19372.39 148
19373.71 140
19375.02 135
19376.34 128
19377.66 134
19378.97 142
19380.29 120
19381.60 123
19382.92 138
19384.23 143
19385.55 136
19386.86 147
19388.18 138
19389.50 134
19390.81 122
19392.13 128
19393.44 141
19394.76 142
19396.07 130
19397.39 130
19398.71 133
19400.02 155
19401.34 135
19402.65 149
19403.97 135
19405.29 127
19406.60 131
19407.92 137
19409.24 145
19410.55 129
19411.87 142
19413.19 131
19414.50 138
19415.82 121
19417.14 134
19418.45 133
19419.77 143
19421.09 148
19422.40 131
19423.72 116
19425.04 114
19426.35 139
19427.67 146
19428.99 148
19430.30 130
19431.62 134
19432.94 127
19434.26 141
19435.57 137
19436.89 128
19438.21 137
19439.53 137
19440.84 145
19442.16 134
19443.48 141
19444.80 141
19446.11 141
19447.43 119
19448.75 147
19450.07 151
19451.38 139
19452.70 127
19454.02 137
19455.34 146
19456.66 151
19457.97 132
19459.29 113
19460.61 131
19461.93 132
19463.25 155
19464.57 109
19465.88 124
19467.20 159
19468.52 139
19469.84 128
19471.16 166
19472.48 142
19473.79 123
19475.11 124
19476.43 131
19477.75 151
19479.07 128
19480.39 128
19481.71 142
19483.03 135
19484.34 116
19485.66 138
19486.98 147
19488.30 137
19489.62 124
19490.94 138
19492.26 132
19493.58 113
19494.90 114
19496.22 139
19497.54 130
19498.86 134
19500.18 123
19501.50 130
19502.81 156
19504.13 132
19505.45 126
19506.77 151
19508.09 133
19509.41 120
19510.73 132
19512.05 130
19513.37 126
19514.69 141
19516.01 160
19517.33 159
19518.65 125
19519.97 125
19521.29 144
19522.61 144
19523.93 123
19525.25 118
19526.57 147
19527.89 144
19529.22 134
19530.54 137
19531.86 126
19533.18 147
19534.50 137
19535.82 151
19537.14 141
19538.46 121
19539.78 134
19541.10 134
19542.42 139
19543.74 117
19545.06 116
19546.39 150
19547.71 146
19549.03 124
19550.35 117
19551.67 151
19552.99 155
19554.31 142
19555.63 126
19556.96 130
19558.28 120
19559.60 115
19560.92 151
19562.24 155
19563.56 106
19564.88 130
19566.21 132
19567.53 144
19568.85 140
19570.17 122
19571.49 152
19572.82 128
19574.14 117
19575.46 131
19576.78 144
19578.10 133
19579.43 127
19580.75 141
19582.07 140
19583.39 134
19584.72 149
19586.04 150
19587.36 131
19588.68 139
19590.01 138
19591.33 134
19592.65 146
19593.97 149
19595.30 144
19596.62 118
19597.94 150
19599.26 156
19600.59 145
19601.91 136
19603.23 126
19604.56 139
19605.88 138
19607.20 154
19608.53 128
19609.85 141
19611.17 141
19612.49 136
19613.82 139
19615.14 136
19616.47 140
19617.79 136
19619.11 131
19620.44 129
19621.76 149
19623.08 120
19624.41 134
19625.73 140
19627.05 123
19628.38 144
19629.70 142
19631.03 130
19632.35 141
19633.67 130
19635.00 156
19636.32 135
19637.65 116
19638.97 142
19640.29 142
19641.62 147
19642.94 127
19644.27 140
19645.59 138
19646.92 134
19648.24 137
19649.57 126
19650.89 124
19652.21 137
19653.54 133
19654.86 129
19656.19 136
19657.51 137
19658.84 135
19660.16 138
19661.49 138
19662.81 133
19664.14 133
19665.46 125
19666.79 137
19668.11 145
19669.44 135
19670.76 155
19672.09 158
19673.41 123
19674.74 137
19676.07 131
19677.39 130
19678.72 136
19680.04 135
19681.37 148
19682.69 144
19684.02 150
19685.34 129
19686.67 137
19688.00 141
19689.32 149
19690.65 137
19691.97 159
19693.30 140
19694.63 122
19695.95 145
19697.28 132
19698.60 142
19699.93 132
19701.26 141
19702.58 141
19703.91 136
19705.24 130
19706.56 136
19707.89 141
19709.22 135
19710.54 136
19711.87 143
19713.20 136
19714.52 146
19715.85 148
19717.18 124
19718.50 108
19719.83 130
19721.16 150
19722.48 139
19723.81 151
19725.14 135
19726.47 138
19727.79 140
19729.12 137
19730.45 132
19731.77 134
19733.10 137
19734.43 150
19735.76 150
19737.08 159
19738.41 137
19739.74 138
19741.07 132
19742.39 130
19743.72 135
19745.05 161
19746.38 155
19747.71 150
19749.03 129
19750.36 119
19751.69 133
19753.02 120
19754.35 124
19755.67 128
19757.00 139
19758.33 146
19759.66 142
19760.99 127
19762.31 125
19763.64 127
19764.97 142
19766.30 142
19767.63 143
19768.96 130
19770.29 136
19771.61 146
19772.94 133
19774.27 133
19775.60 134
19776.93 124
19778.26 147
19779.59 152
19780.92 170
19782.25 144
19783.57 137
19784.90 139
19786.23 149
19787.56 140
19788.89 131
19790.22 139
19791.55 138
19792.88 130
19794.21 146
19795.54 133
19796.87 123
19798.20 136
19799.53 148
19800.86 145
19802.19 135
19803.52 145
19804.85 128
19806.18 131
19807.50 124
19808.83 126
19810.16 129
19811.49 132
19812.82 134
19814.15 154
19815.49 133
19816.82 140
19818.15 137
19819.48 160
19820.81 160
19822.14 118
19823.47 113
19824.80 133
19826.13 141
19827.46 138
19828.79 132
19830.12 129
19831.45 147
19832.78 132
19834.11 146
19835.44 138
19836.77 130
19838.10 148
19839.44 173
19840.77 139
19842.10 135
19843.43 155
19844.76 157
19846.09 148
19847.42 154
19848.75 136
19850.08 136
19851.42 156
19852.75 144
19854.08 148
19855.41 156
19856.74 154
19858.07 146
19859.40 150
19860.74 132
19862.07 134
19863.40 152
19864.73 153
19866.06 159
19867.40 130
19868.73 141
19870.06 157
19871.39 177
19872.72 146
19874.06 142
19875.39 145
19876.72 145
19878.05 144
19879.38 147
19880.72 140
19882.05 132
19883.38 145
19884.71 162
19886.05 163
19887.38 136
19888.71 110
19890.04 136
19891.38 150
19892.71 110
19894.04 147
19895.38 133
19896.71 129
19898.04 144
19899.37 151
19900.71 144
19902.04 150
19903.37 162
19904.71 147
19906.04 142
19907.37 131
19908.71 149
19910.04 137
19911.37 120
19912.71 118
19914.04 153
19915.37 152
19916.71 126
19918.04 158
19919.37 140
19920.71 148
19922.04 146
19923.37 133
19924.71 138
19926.04 144
19927.38 158
19928.71 142
19930.04 139
19931.38 129
19932.71 139
19934.05 137
19935.38 131
19936.71 126
19938.05 142
19939.38 154
19940.72 147
19942.05 132
19943.39 140
19944.72 151
19946.06 153
19947.39 141
19948.72 131
19950.06 145
19951.39 142
19952.73 128
19954.06 150
19955.40 141
19956.73 131
19958.07 141
19959.40 146
19960.74 145
19962.07 141
19963.41 148
19964.74 146
19966.08 149
19967.41 147
19968.75 139
19970.08 144
19971.42 147
19972.76 159
19974.09 141
19975.43 160
19976.76 142
19978.10 151
19979.43 145
19980.77 123
19982.10 146
19983.44 123
19984.78 158
19986.11 156
19987.45 131
19988.78 136
19990.12 143
19991.46 150
19992.79 145
19994.13 138
19995.46 146
19996.80 136
19998.14 132
19999.47 141
20000.81 157
20002.15 156
20003.48 133
20004.82 139
20006.16 156
20007.49 156
20008.83 143
20010.17 134
20011.50 147
20012.84 152
20014.18 139
20015.51 141
20016.85 135
20018.19 133
20019.52 138
20020.86 146
20022.20 146
20023.53 124
20024.87 159
20026.21 165
20027.55 149
20028.88 158
20030.22 143
20031.56 129
20032.90 138
20034.23 161
20035.57 132
20036.91 144
20038.25 142
20039.58 152
20040.92 144
20042.26 124
20043.60 145
20044.93 156
20046.27 156
20047.61 149
20048.95 144
20050.29 145
20051.62 151
20052.96 167
20054.30 153
20055.64 152
20056.98 141
20058.32 162
20059.65 141
20060.99 154
20062.33 138
20063.67 133
20065.01 140
20066.35 150
20067.68 134
20069.02 134
20070.36 135
20071.70 151
20073.04 149
20074.38 151
20075.72 162
20077.06 133
20078.40 150
20079.73 147
20081.07 145
20082.41 142
20083.75 142
20085.09 141
20086.43 132
20087.77 143
20089.11 141
20090.45 164
20091.79 163
20093.13 148
20094.47 150
20095.81 137
20097.15 165
20098.48 157
20099.82 166
20101.16 149
20102.50 149
20103.84 147
20105.18 161
20106.52 141
20107.86 129
20109.20 148
20110.54 150
20111.88 153
20113.22 146
20114.56 169
20115.90 165
20117.24 144
20118.58 135
20119.93 141
20121.27 148
20122.61 158
20123.95 162
20125.29 151
20126.63 155
20127.97 137
20129.31 139
20130.65 143
20131.99 125
20133.33 154
20134.67 170
20136.01 140
20137.35 132
20138.69 148
